# Supplementary material for: Genomic and phenotypic evolution of Escherichia coli in a novel citrate-only resource environment
Source: eLife. 2020 May 29;9:e55414. doi: 10.7554/eLife.55414 (PMC7299349; doi:10.7554/eLife.55414)
Supplement: Figure 10—source data 2. [file elife-55414-fig10-data2.zip › 20190517_NG_ecoli_LTEE_11364_DM0_001.superSegger.txt]

CellID	LongAxis	ShortAxis	Area	RegionScore	XPosition	YPosition	Fluor1Sum	Fluor1Mean	Fluor1Background	Fluor1BgStd	Fluor1FociNumber	Fluor2Sum	Fluor2Mean	Fluor2Background	Fluor2BgStd	Fluor2FociNumber	Fluor3Sum	Fluor3Mean	Fluor3Background	Fluor3BgStd	Fluor3FociNumber	MeshArea	MeshSolidity	MeshAxisLength	MeshRibsLengthMax	MeshRibsLengthMean	MeshRibsLengthStd	MeshCurvatureMax	MeshCurvatureMean	MeshCurvatureInflection	MeshSinuosity	MeshVolume	NumOfNeighbors	RegionGrayVal	TimeFrames	AgeFrames	RelativeAge	xyFolder	DateTime	Folder	StageXposition	StageYposition	StageZposition	PhaseConfig	UUID	Fluo1Config	Fluo2Config	Fluo3Config
1	38	13.7075563363609	521	43.780247903773	17.9961612284069	317.324376199616	3931564	7546.18809980806	244.778576439494	341.662897554177	0	251438	482.606525911708	881.963308661983	1151.62258076478	0	NaN	NaN	NaN	NaN	NaN	NaN	NaN	NaN	NaN	NaN	NaN	NaN	NaN	NaN	NaN	NaN	0	17988.5182341651	1	1	1	1	2019-05-17T17:04:54.788	NG_ecoli_LTEE_11364_DM0	-0	-0	164.2	DIA_100X_EMPTY_1x1_100ms	50062dcc-1762-4703-b179-f6b41fcfde04	EPI_100X_YFP_1x1_200ms_25sola	EPI_100X_RFP_1x1_200ms_25sola
2	26	14.217435153924	370	-20.0130843586542	12.4324324324324	930.510810810811	4258447	11509.3162162162	244.778576439494	341.662897554177	0	331813	896.791891891892	881.963308661983	1151.62258076478	0	NaN	NaN	NaN	NaN	NaN	NaN	NaN	NaN	NaN	NaN	NaN	NaN	NaN	NaN	NaN	NaN	0	18208.0405405405	1	1	1	1	2019-05-17T17:04:54.788	NG_ecoli_LTEE_11364_DM0	-0	-0	164.2	DIA_100X_EMPTY_1x1_100ms	0c7b11c8-77bb-4c14-9c94-194b42337ec1	EPI_100X_YFP_1x1_200ms_25sola	EPI_100X_RFP_1x1_200ms_25sola
3	76	15.9476877756364	1213	47.6337065498233	18.8276999175598	1030.60840890354	921325	759.542456718879	244.778576439494	341.662897554177	0	1485123	1224.33882934872	881.963308661983	1151.62258076478	0	NaN	NaN	NaN	NaN	NaN	NaN	NaN	NaN	NaN	NaN	NaN	NaN	NaN	NaN	NaN	NaN	0	20901.6570486397	1	1	1	1	2019-05-17T17:04:54.788	NG_ecoli_LTEE_11364_DM0	-0	-0	164.2	DIA_100X_EMPTY_1x1_100ms	e8a5f7fc-709d-47b6-b370-e2eaabe80a7d	EPI_100X_YFP_1x1_200ms_25sola	EPI_100X_RFP_1x1_200ms_25sola
4	41	11.5673279072092	475	48.8197917069674	19.1684210526316	1107.01684210526	126071	265.412631578947	244.778576439494	341.662897554177	0	753866	1587.08631578947	881.963308661983	1151.62258076478	0	NaN	NaN	NaN	NaN	NaN	NaN	NaN	NaN	NaN	NaN	NaN	NaN	NaN	NaN	NaN	NaN	0	21461.2442105263	1	1	1	1	2019-05-17T17:04:54.788	NG_ecoli_LTEE_11364_DM0	-0	-0	164.2	DIA_100X_EMPTY_1x1_100ms	801aaf88-deff-4a56-b176-c30a5f647a34	EPI_100X_YFP_1x1_200ms_25sola	EPI_100X_RFP_1x1_200ms_25sola
5	40	9.3717900815479	376	-25.3447483349755	6.82978723404255	1257.22872340426	80230	213.377659574468	244.778576439494	341.662897554177	0	753130	2003.00531914894	881.963308661983	1151.62258076478	0	NaN	NaN	NaN	NaN	NaN	NaN	NaN	NaN	NaN	NaN	NaN	NaN	NaN	NaN	NaN	NaN	0	22496.125	1	1	1	1	2019-05-17T17:04:54.788	NG_ecoli_LTEE_11364_DM0	-0	-0	164.2	DIA_100X_EMPTY_1x1_100ms	58f63be3-1e9a-432a-bcf4-1e06bbacadbd	EPI_100X_YFP_1x1_200ms_25sola	EPI_100X_RFP_1x1_200ms_25sola
6	49	15.7716155713768	773	49.3591162905176	27.0142302716688	892.940491591203	12862776	16640.0724450194	244.778576439494	341.662897554177	0	723679	936.195342820181	881.963308661983	1151.62258076478	0	NaN	NaN	NaN	NaN	NaN	627.034933090103	0.977590368342814	47.4958820841374	14.478571506282	12.955759146626	2.88664186045462	0.0142032880305792	0.00604870710591156	2	1.00071534742607	6261.40175225729	1	18674.382923674	1	1	1	1	2019-05-17T17:04:54.788	NG_ecoli_LTEE_11364_DM0	-0	-0	164.2	DIA_100X_EMPTY_1x1_100ms	dea263b6-9dfd-40df-9434-a1b3ca0e9547	EPI_100X_YFP_1x1_200ms_25sola	EPI_100X_RFP_1x1_200ms_25sola
7	47	13.9147318629243	655	49.2714900525099	35.5312977099237	548.003053435114	5806204	8864.43358778626	244.778576439494	341.662897554177	0	316588	483.340458015267	881.963308661983	1151.62258076478	0	NaN	NaN	NaN	NaN	NaN	529.893997908686	0.93954073991851	45.7461997811127	13.3358920868543	11.2883142968829	2.5666657763414	0.0147723937719345	0.00568394266831052	2	1.00103903867822	4578.28779505367	0	18260.6076335878	1	1	1	1	2019-05-17T17:04:54.788	NG_ecoli_LTEE_11364_DM0	-0	-0	164.2	DIA_100X_EMPTY_1x1_100ms	7f35a819-4a1b-4c8b-ac17-e5c11ec3ff40	EPI_100X_YFP_1x1_200ms_25sola	EPI_100X_RFP_1x1_200ms_25sola
8	44	15.1058963616774	666	49.5152074244977	59.6816816816817	908.133633633634	3980033	5976.02552552553	244.778576439494	341.662897554177	0	779569	1170.52402402402	881.963308661983	1151.62258076478	0	NaN	NaN	NaN	NaN	NaN	542.249986008074	0.979885926662899	43.4728416132663	15.2561453872234	12.052971667698	3.52058466504628	0.0364708521385073	0.00344314748018828	2	1.00048548553693	4960.16566339689	2	19046.0435435435	1	1	1	1	2019-05-17T17:04:54.788	NG_ecoli_LTEE_11364_DM0	-0	-0	164.2	DIA_100X_EMPTY_1x1_100ms	396d11be-671a-4070-8124-957937e6d9b4	EPI_100X_YFP_1x1_200ms_25sola	EPI_100X_RFP_1x1_200ms_25sola
9	53	12.6764152641571	672	49.4653696670975	68.1309523809524	519.21875	6634944	9873.42857142857	244.778576439494	341.662897554177	0	346684	515.89880952381	881.963308661983	1151.62258076478	0	NaN	NaN	NaN	NaN	NaN	566.972070984492	0.915143044485178	51.9196509897747	12.6735598469771	10.6404870189115	2.33460288816333	0.0277611728090393	0.00879179205552404	1	1.00607711057645	4616.8382377395	1	18748.9895833333	1	1	1	1	2019-05-17T17:04:54.788	NG_ecoli_LTEE_11364_DM0	-0	-0	164.2	DIA_100X_EMPTY_1x1_100ms	228d0b26-d652-4c2f-b7e0-d175bc47cdb6	EPI_100X_YFP_1x1_200ms_25sola	EPI_100X_RFP_1x1_200ms_25sola
10	53	11.8478199079103	628	47.3175392241889	64.6767515923567	1570.88535031847	134027	213.418789808917	244.778576439494	341.662897554177	0	2721754	4334.00318471338	881.963308661983	1151.62258076478	0	NaN	NaN	NaN	NaN	NaN	533.190724487518	0.873665930861455	52.6640050971916	13.1851559827672	9.95362935489229	2.32285358059423	0.0387046759568375	0.0109536814908766	3	1.01224422872102	4097.95037671108	1	21251.7579617834	1	1	1	1	2019-05-17T17:04:54.788	NG_ecoli_LTEE_11364_DM0	-0	-0	164.2	DIA_100X_EMPTY_1x1_100ms	323e8a10-28a9-4dc4-80ff-dcd2896cbfe1	EPI_100X_YFP_1x1_200ms_25sola	EPI_100X_RFP_1x1_200ms_25sola
11	42	14.1368681076406	594	48.5836106584291	68.5387205387205	1123.53198653199	1627738	2740.29966329966	244.778576439494	341.662897554177	0	927091	1560.75925925926	881.963308661983	1151.62258076478	0	NaN	NaN	NaN	NaN	NaN	504.665442138891	0.954899366727993	39.7743270405263	14.7627737493444	12.3897317437181	3.05932615230371	0.0212850168559196	0.00533815806664843	4	1.00104488987788	4795.30823771253	2	19161.228956229	1	1	1	1	2019-05-17T17:04:54.788	NG_ecoli_LTEE_11364_DM0	-0	-0	164.2	DIA_100X_EMPTY_1x1_100ms	50f367e6-c98e-4a27-89cf-1736d8748775	EPI_100X_YFP_1x1_200ms_25sola	EPI_100X_RFP_1x1_200ms_25sola
12	48	11.4348269624927	550	49.1492747539824	79.6181818181818	1066.08363636364	123276	224.138181818182	244.778576439494	341.662897554177	0	2022322	3676.94909090909	881.963308661983	1151.62258076478	0	NaN	NaN	NaN	NaN	NaN	505.737465336204	0.929741851614099	49.0011035587645	12.1813127934656	10.1334759275428	2.11554930285463	0.0085527255503338	0.00265070992594098	3	1.00011349636483	3951.960749762	0	22342.9109090909	1	1	1	1	2019-05-17T17:04:54.788	NG_ecoli_LTEE_11364_DM0	-0	-0	164.2	DIA_100X_EMPTY_1x1_100ms	6abf378d-7f04-47d2-a9b4-d9e41bac6011	EPI_100X_YFP_1x1_200ms_25sola	EPI_100X_RFP_1x1_200ms_25sola
13	44	15.1406157326944	667	49.4363063094085	77.6071964017991	1535.10494752624	209058	313.430284857571	244.778576439494	341.662897554177	0	4419330	6625.68215892054	881.963308661983	1151.62258076478	0	NaN	NaN	NaN	NaN	NaN	565.825268157646	0.975514721889574	43.2418119445933	16.0015486973811	12.866707675864	3.20691661702031	0.00396409265709906	0.0021837852741024	1	1.00027725179225	5622.48924547478	1	20251.1409295352	1	1	1	1	2019-05-17T17:04:54.788	NG_ecoli_LTEE_11364_DM0	-0	-0	164.2	DIA_100X_EMPTY_1x1_100ms	00c0dcf1-96f0-44e7-a831-b0868cb4e859	EPI_100X_YFP_1x1_200ms_25sola	EPI_100X_RFP_1x1_200ms_25sola
14	60	10.432911254772	626	48.5344709682743	82.7827476038339	461.892971246006	114504	182.913738019169	244.778576439494	341.662897554177	0	637007	1017.58306709265	881.963308661983	1151.62258076478	0	NaN	NaN	NaN	NaN	NaN	616.488778301926	0.851221947561477	61.3743692501037	11.6707949518994	9.88258276811864	1.97754094232268	0.016268436302875	0.00607544439332897	3	1.00417392106729	4707.79825793441	0	23348.7188498403	1	1	1	1	2019-05-17T17:04:54.788	NG_ecoli_LTEE_11364_DM0	-0	-0	164.2	DIA_100X_EMPTY_1x1_100ms	08dcadb6-775e-458d-9071-bcf75f645bba	EPI_100X_YFP_1x1_200ms_25sola	EPI_100X_RFP_1x1_200ms_25sola
15	65	14.2549850376106	927	31.4886169998997	91.38619201726	915.491909385113	640949	691.422869471413	244.778576439494	341.662897554177	0	6156068	6640.85005393743	881.963308661983	1151.62258076478	0	NaN	NaN	NaN	NaN	NaN	796.944531140781	0.882693108545691	64.7414432854872	15.2454307475746	12.0144104909563	2.71059451489717	0.0303802049144719	0.012934841602933	2	1.00928280632134	7339.6810990495	1	21847.7141316073	1	1	1	1	2019-05-17T17:04:54.788	NG_ecoli_LTEE_11364_DM0	-0	-0	164.2	DIA_100X_EMPTY_1x1_100ms	714c07f7-256c-413f-84fd-d1fb33c5645c	EPI_100X_YFP_1x1_200ms_25sola	EPI_100X_RFP_1x1_200ms_25sola
16	36	14.9593156818422	540	44.1915227496137	75.337037037037	1159.01481481481	1586241	2937.48333333333	244.778576439494	341.662897554177	0	368618	682.625925925926	881.963308661983	1151.62258076478	0	NaN	NaN	NaN	NaN	NaN	475.505415079553	0.932466021642648	38.000725302526	14.4707292817456	12.0759202008804	3.02344773520589	0.0316151089917377	0.0124497869918433	2	1.00424108545475	4352.33420352557	2	19373.7203703704	1	1	1	1	2019-05-17T17:04:54.788	NG_ecoli_LTEE_11364_DM0	-0	-0	164.2	DIA_100X_EMPTY_1x1_100ms	b97199ed-e5f9-482c-bdf0-cb83dd227e91	EPI_100X_YFP_1x1_200ms_25sola	EPI_100X_RFP_1x1_200ms_25sola
17	36	13.8516594911538	499	33.9129786444144	78.0480961923848	1820.2124248497	113531	227.517034068136	244.778576439494	341.662897554177	0	393433	788.442885771543	881.963308661983	1151.62258076478	0	NaN	NaN	NaN	NaN	NaN	445.804002166109	0.876086365311472	37.3864901341251	14.7378290371102	11.272368354601	2.9993458208054	0.0893088853742095	0.0417200068649405	1	1.04086722284806	3731.08308987636	0	23193.3667334669	1	1	1	1	2019-05-17T17:04:54.788	NG_ecoli_LTEE_11364_DM0	-0	-0	164.2	DIA_100X_EMPTY_1x1_100ms	261f79e7-b1d2-45ec-acb7-7cbabd4030a9	EPI_100X_YFP_1x1_200ms_25sola	EPI_100X_RFP_1x1_200ms_25sola
18	40	12.2695971665319	491	48.2960677675538	91.5274949083503	538.112016293279	383696	781.458248472505	244.778576439494	341.662897554177	0	207902	423.42566191446	881.963308661983	1151.62258076478	0	NaN	NaN	NaN	NaN	NaN	430.656619045761	0.946738701356329	41.354009782214	11.6941565728231	10.2454755510228	2.2240134662667	0.0104222045120636	0.00350007211301112	2	1.00102485591953	3409.35127489374	1	18993.4358452138	1	1	1	1	2019-05-17T17:04:54.788	NG_ecoli_LTEE_11364_DM0	-0	-0	164.2	DIA_100X_EMPTY_1x1_100ms	1618e45a-5f1e-401e-9632-616ebb177448	EPI_100X_YFP_1x1_200ms_25sola	EPI_100X_RFP_1x1_200ms_25sola
19	48	12.6479500047187	608	48.5252102365476	97.6710526315789	1302.39967105263	142750	234.786184210526	244.778576439494	341.662897554177	0	3019367	4966.06414473684	881.963308661983	1151.62258076478	0	NaN	NaN	NaN	NaN	NaN	529.506180705385	0.863917952186101	48.8061936778222	12.6538139278597	10.4813868789983	2.45227692370663	0.0342073430243768	0.0131310760628942	3	1.00602645360131	4211.1656338454	0	21166.9769736842	1	1	1	1	2019-05-17T17:04:54.788	NG_ecoli_LTEE_11364_DM0	-0	-0	164.2	DIA_100X_EMPTY_1x1_100ms	51a62874-ce76-4151-9b77-0d68ffe46185	EPI_100X_YFP_1x1_200ms_25sola	EPI_100X_RFP_1x1_200ms_25sola
20	61	17.1098570375614	1045	39.9335400202658	94.3588516746411	1707.59234449761	1548140	1481.47368421053	244.778576439494	341.662897554177	0	565921	541.551196172249	881.963308661983	1151.62258076478	0	NaN	NaN	NaN	NaN	NaN	863.869530683149	0.902637225275643	60.9961226035156	16.200071109745	13.9086552255725	2.75397434795509	0.0441976544666031	0.0131531365581917	2	1.00706513744909	9267.49570807819	1	18930.9272727273	1	1	1	1	2019-05-17T17:04:54.788	NG_ecoli_LTEE_11364_DM0	-0	-0	164.2	DIA_100X_EMPTY_1x1_100ms	6aa7108e-aacb-42b2-b4cb-3b2ad097682d	EPI_100X_YFP_1x1_200ms_25sola	EPI_100X_RFP_1x1_200ms_25sola
21	63	15.5399390129108	979	44.7232157147668	96.7875383043922	1160.15015321757	17902573	18286.5914198161	244.778576439494	341.662897554177	0	666494	680.790602655771	881.963308661983	1151.62258076478	0	NaN	NaN	NaN	NaN	NaN	800.250098230775	0.909037335317496	61.9290220250031	16.0004348711607	12.6749801305527	2.82733777722314	0.0327062234100516	0.0117085204843962	2	1.00970543077572	7814.09483169974	2	19392.5730337079	1	1	1	1	2019-05-17T17:04:54.788	NG_ecoli_LTEE_11364_DM0	-0	-0	164.2	DIA_100X_EMPTY_1x1_100ms	0efc05ca-966b-4aa0-b063-6366c28bb905	EPI_100X_YFP_1x1_200ms_25sola	EPI_100X_RFP_1x1_200ms_25sola
22	43	15.1271769338277	651	47.7191943724911	109.832565284178	1751.25499231951	8695387	13356.9692780338	244.778576439494	341.662897554177	0	614213	943.491551459293	881.963308661983	1151.62258076478	0	NaN	NaN	NaN	NaN	NaN	529.466604459335	0.925767415093101	41.873460061228	15.0189586480165	12.2788602299142	2.87543464174122	0.0654483751038173	0.0243750886383262	1	1.03724199133582	4958.43748080369	2	18484.8617511521	1	1	1	1	2019-05-17T17:04:54.788	NG_ecoli_LTEE_11364_DM0	-0	-0	164.2	DIA_100X_EMPTY_1x1_100ms	76cb9987-bb3e-4880-b416-1af714257f7e	EPI_100X_YFP_1x1_200ms_25sola	EPI_100X_RFP_1x1_200ms_25sola
23	49	11.6460780130444	571	48.8873796527313	105.022767075306	1676.05604203152	6109718	10700.0315236427	244.778576439494	341.662897554177	0	267581	468.618213660245	881.963308661983	1151.62258076478	0	NaN	NaN	NaN	NaN	NaN	504.48607469126	0.888696930649198	48.7290132453652	12.3064665228791	10.1918665239564	2.07035742549742	0.0137062466308347	0.00647441713199501	2	1.00541416559936	3975.43771148752	0	19375.9176882662	1	1	1	1	2019-05-17T17:04:54.788	NG_ecoli_LTEE_11364_DM0	-0	-0	164.2	DIA_100X_EMPTY_1x1_100ms	3bfdb4dd-b48a-4458-b59f-6ada8e08a911	EPI_100X_YFP_1x1_200ms_25sola	EPI_100X_RFP_1x1_200ms_25sola
24	54	13.2592876344166	716	49.4277657160433	134.164804469274	518.84217877095	3830248	5349.50837988827	244.778576439494	341.662897554177	0	328504	458.804469273743	881.963308661983	1151.62258076478	0	NaN	NaN	NaN	NaN	NaN	586.035598151133	0.922509840355244	53.4594353522742	12.4653887124325	10.7621235294779	2.2075458703571	0.0107345791953222	0.00502204804038169	2	1.0012844889774	4863.06633919308	0	18498.0460893855	1	1	1	1	2019-05-17T17:04:54.788	NG_ecoli_LTEE_11364_DM0	-0	-0	164.2	DIA_100X_EMPTY_1x1_100ms	44a0e376-aff7-4b1b-b9e3-abde59d4dda8	EPI_100X_YFP_1x1_200ms_25sola	EPI_100X_RFP_1x1_200ms_25sola
25	49	16.127974594447	791	49.0465394649964	121.064475347661	1536.23514538559	5290840	6688.798988622	244.778576439494	341.662897554177	0	1177356	1488.4399494311	881.963308661983	1151.62258076478	0	NaN	NaN	NaN	NaN	NaN	638.888308766175	0.974770811529817	47.7253286341059	15.0903594527007	13.1820742803199	2.85302180616497	0.0123289027781988	0.00443762335601846	1	1.00090440292909	6513.37852674322	0	18314.5764854614	1	1	1	1	2019-05-17T17:04:54.788	NG_ecoli_LTEE_11364_DM0	-0	-0	164.2	DIA_100X_EMPTY_1x1_100ms	7ad843d8-7abe-4a5b-b2ce-34b3afcdf618	EPI_100X_YFP_1x1_200ms_25sola	EPI_100X_RFP_1x1_200ms_25sola
26	38	16.5014120572277	627	47.028231337422	126.66028708134	1097.21052631579	4226559	6740.92344497608	244.778576439494	341.662897554177	0	894981	1427.4019138756	881.963308661983	1151.62258076478	0	NaN	NaN	NaN	NaN	NaN	513.89728059349	0.996965560551257	37.5934059348589	16.2975417849458	13.3467013508057	3.73159454588364	0.00987496315683482	0.00329673635229438	1	1.00126722759017	5259.56032927137	1	18059.8676236045	1	1	1	1	2019-05-17T17:04:54.788	NG_ecoli_LTEE_11364_DM0	-0	-0	164.2	DIA_100X_EMPTY_1x1_100ms	a8391cc7-cd5a-48a7-bc68-36926c646d99	EPI_100X_YFP_1x1_200ms_25sola	EPI_100X_RFP_1x1_200ms_25sola
27	53	15.5622184730649	825	48.99966028135	138.477575757576	320.201212121212	7043567	8537.65696969697	244.778576439494	341.662897554177	0	344365	417.412121212121	881.963308661983	1151.62258076478	0	NaN	NaN	NaN	NaN	NaN	651.635912881318	0.935159404440398	50.8982437495295	14.6416525240255	12.5370030564552	2.8921975118111	0.0131011781802968	0.00706578904117138	1	1.00905722370674	6283.18926695731	0	18340.1006060606	1	1	1	1	2019-05-17T17:04:54.788	NG_ecoli_LTEE_11364_DM0	-0	-0	164.2	DIA_100X_EMPTY_1x1_100ms	64a64d14-7317-4562-ae79-f5af4ab5a7d2	EPI_100X_YFP_1x1_200ms_25sola	EPI_100X_RFP_1x1_200ms_25sola
28	55	12.8540466838715	707	-6.73743781975971	134.222065063649	1787.89250353607	267400	378.217821782178	244.778576439494	341.662897554177	0	2692839	3808.82461103253	881.963308661983	1151.62258076478	0	NaN	NaN	NaN	NaN	NaN	608.971330551516	0.893489824571534	55.0596364602441	13.726418944382	10.8159039111451	2.54214123405467	0.0180517945785969	0.00621258833851598	2	1.0016496744823	5058.81574512559	1	21559.7468175389	1	1	1	1	2019-05-17T17:04:54.788	NG_ecoli_LTEE_11364_DM0	-0	-0	164.2	DIA_100X_EMPTY_1x1_100ms	de671fd0-7c2c-49a3-8d1b-76fbf479390c	EPI_100X_YFP_1x1_200ms_25sola	EPI_100X_RFP_1x1_200ms_25sola
29	54	12.7659436118508	690	49.2775552728844	152.195652173913	1005.2347826087	7232914	10482.484057971	244.778576439494	341.662897554177	0	580033	840.627536231884	881.963308661983	1151.62258076478	0	NaN	NaN	NaN	NaN	NaN	569.4157487684	0.929109403154473	53.1295873617406	12.2918380624868	10.5416762635526	2.11946820223451	0.00368862364040955	0.0014116538610542	1	1.00007847103997	4637.09158955915	0	18481.831884058	1	1	1	1	2019-05-17T17:04:54.788	NG_ecoli_LTEE_11364_DM0	-0	-0	164.2	DIA_100X_EMPTY_1x1_100ms	498b5b99-b331-4f46-810a-37323d65127a	EPI_100X_YFP_1x1_200ms_25sola	EPI_100X_RFP_1x1_200ms_25sola
30	40	15.3684374307801	615	49.5077902818957	152.845528455285	1068.10731707317	4197397	6825.03577235772	244.778576439494	341.662897554177	0	415173	675.078048780488	881.963308661983	1151.62258076478	0	NaN	NaN	NaN	NaN	NaN	506.644286069784	0.983909351509268	39.1885018551787	14.7521551881008	12.6758722303189	3.24847394217628	0.00763951901924428	0.00338841818056862	2	1.00055856051052	4945.43215586172	1	17947.993495935	1	1	1	1	2019-05-17T17:04:54.788	NG_ecoli_LTEE_11364_DM0	-0	-0	164.2	DIA_100X_EMPTY_1x1_100ms	f2b30130-132c-4985-9193-f5f9ad7ef5d7	EPI_100X_YFP_1x1_200ms_25sola	EPI_100X_RFP_1x1_200ms_25sola
31	49	10.8720249027002	533	-49.9682751419591	162.801125703565	1384.77485928705	98881	185.517823639775	244.778576439494	341.662897554177	0	2053304	3852.35272045028	881.963308661983	1151.62258076478	0	NaN	NaN	NaN	NaN	NaN	521.115408011732	0.703201675813741	NaN	NaN	NaN	NaN	NaN	NaN	NaN	NaN	NaN	0	23137.2889305816	1	1	1	1	2019-05-17T17:04:54.788	NG_ecoli_LTEE_11364_DM0	-0	-0	164.2	DIA_100X_EMPTY_1x1_100ms	4ccc0c93-6024-4ff7-afb2-6de49434d0ca	EPI_100X_YFP_1x1_200ms_25sola	EPI_100X_RFP_1x1_200ms_25sola
32	59	13.8615002601048	818	48.378192605268	168.825183374083	469.666259168704	1324604	1619.32029339853	244.778576439494	341.662897554177	0	364273	445.321515892421	881.963308661983	1151.62258076478	0	NaN	NaN	NaN	NaN	NaN	661.165426936188	0.920178781741464	57.9668013155405	13.4750375473279	11.132080429877	2.39992692334342	0.0138328170620507	0.00511650262999612	1	1.00186401287561	5641.85458615552	0	18657.7004889976	1	1	1	1	2019-05-17T17:04:54.788	NG_ecoli_LTEE_11364_DM0	-0	-0	164.2	DIA_100X_EMPTY_1x1_100ms	0bd8a8cb-4d28-41e2-bf1c-5ebfc4cbecdb	EPI_100X_YFP_1x1_200ms_25sola	EPI_100X_RFP_1x1_200ms_25sola
33	41	12.5429247760618	519	48.1374588429407	171.219653179191	1336.30057803468	1627147	3135.15799614644	244.778576439494	341.662897554177	0	305774	589.159922928709	881.963308661983	1151.62258076478	0	NaN	NaN	NaN	NaN	NaN	453.884484677104	0.952512163006845	42.3251586409867	12.2038001801095	10.5462066493596	2.30781851005034	0.00826407998624264	0.00342419728304397	1	1.00152619686247	3697.26883303705	1	18581.2177263969	1	1	1	1	2019-05-17T17:04:54.788	NG_ecoli_LTEE_11364_DM0	-0	-0	164.2	DIA_100X_EMPTY_1x1_100ms	9d5fdd09-0a47-4e3c-8a7e-d55a5777ae80	EPI_100X_YFP_1x1_200ms_25sola	EPI_100X_RFP_1x1_200ms_25sola
34	62	17.2419470966008	1068	37.3789908479214	188.974719101124	1111.84737827715	991286	928.170411985019	244.778576439494	341.662897554177	0	1430861	1339.7574906367	881.963308661983	1151.62258076478	0	NaN	NaN	NaN	NaN	NaN	940.70135354523	0.941850807679835	61.8842426666766	17.2673330436654	14.849119332433	3.23066966471829	0.0588633209478772	0.0124840052829397	3	1.02370283061032	10716.9537534017	1	18956.7312734082	1	1	1	1	2019-05-17T17:04:54.788	NG_ecoli_LTEE_11364_DM0	-0	-0	164.2	DIA_100X_EMPTY_1x1_100ms	1214202b-dac1-4070-b2a6-2aff3b1e49e8	EPI_100X_YFP_1x1_200ms_25sola	EPI_100X_RFP_1x1_200ms_25sola
35	60	16.387386598018	984	48.2223974742099	195.133130081301	124.960365853659	14517465	14753.5213414634	244.778576439494	341.662897554177	0	423719	430.608739837398	881.963308661983	1151.62258076478	0	NaN	NaN	NaN	NaN	NaN	776.183421794714	0.928128458428629	57.741590270014	15.2501473820352	13.1796217271528	2.82765653800131	0.0241789358376256	0.0101851412691314	2	1.0114356914137	7877.42928519581	0	17844.4512195122	1	1	1	1	2019-05-17T17:04:54.788	NG_ecoli_LTEE_11364_DM0	-0	-0	164.2	DIA_100X_EMPTY_1x1_100ms	ceb1a640-a10b-4ec8-8ff8-1514848d71ae	EPI_100X_YFP_1x1_200ms_25sola	EPI_100X_RFP_1x1_200ms_25sola
36	35	6.25699219890238	219	-49.9378425374818	187.214611872146	962.159817351598	49313	225.173515981735	244.778576439494	341.662897554177	0	156951	716.671232876712	881.963308661983	1151.62258076478	0	NaN	NaN	NaN	NaN	NaN	NaN	NaN	NaN	NaN	NaN	NaN	NaN	NaN	NaN	NaN	NaN	0	23419.4383561644	1	1	1	1	2019-05-17T17:04:54.788	NG_ecoli_LTEE_11364_DM0	-0	-0	164.2	DIA_100X_EMPTY_1x1_100ms	1751010e-58f7-4632-94fa-40de5b5f0935	EPI_100X_YFP_1x1_200ms_25sola	EPI_100X_RFP_1x1_200ms_25sola
37	53	13.2508346399708	703	49.1827081168173	207.271692745377	1889.81365576102	4978577	7081.90184921764	244.778576439494	341.662897554177	0	644066	916.167852062589	881.963308661983	1151.62258076478	0	NaN	NaN	NaN	NaN	NaN	580.949228018319	0.926912948135487	52.624553433184	12.4437980379202	10.7684180139291	2.37155488693266	0.0439722747920305	0.00640946984767336	1	1.00410045879848	4792.72065309842	0	18761.3357041252	1	1	1	1	2019-05-17T17:04:54.788	NG_ecoli_LTEE_11364_DM0	-0	-0	164.2	DIA_100X_EMPTY_1x1_100ms	deb14417-2f8d-415d-8c52-251de30ef2eb	EPI_100X_YFP_1x1_200ms_25sola	EPI_100X_RFP_1x1_200ms_25sola
38	50	13.8020416070341	690	46.3289162956899	198.13768115942	2023.71884057971	444110	643.63768115942	244.778576439494	341.662897554177	0	445384	645.484057971015	881.963308661983	1151.62258076478	0	NaN	NaN	NaN	NaN	NaN	NaN	NaN	NaN	NaN	NaN	NaN	NaN	NaN	NaN	NaN	NaN	1	18768.6811594203	1	1	1	1	2019-05-17T17:04:54.788	NG_ecoli_LTEE_11364_DM0	-0	-0	164.2	DIA_100X_EMPTY_1x1_100ms	818472cf-9e10-4fc7-9eaf-b4b0500401b0	EPI_100X_YFP_1x1_200ms_25sola	EPI_100X_RFP_1x1_200ms_25sola
39	72	13.9106338974597	1002	29.0062031867399	216.097804391218	400.194610778443	5338860	5328.20359281437	244.778576439494	341.662897554177	0	416177	415.34630738523	881.963308661983	1151.62258076478	0	NaN	NaN	NaN	NaN	NaN	797.655582937546	0.85314601687847	70.7301516205092	13.8241982698232	11.159317583387	1.97784370197318	0.0190581514008145	0.00809595208149192	2	1.00383826314481	6917.8277661719	0	18136.1996007984	1	1	1	1	2019-05-17T17:04:54.788	NG_ecoli_LTEE_11364_DM0	-0	-0	164.2	DIA_100X_EMPTY_1x1_100ms	73f7c311-748f-4f37-a48a-2566861a3882	EPI_100X_YFP_1x1_200ms_25sola	EPI_100X_RFP_1x1_200ms_25sola
40	70	12.294790599289	861	33.6600951439387	204.87456445993	1319.3112659698	5394327	6265.1881533101	244.778576439494	341.662897554177	0	438756	509.588850174216	881.963308661983	1151.62258076478	0	NaN	NaN	NaN	NaN	NaN	739.876496428753	0.849575987514085	70.0695982235743	12.3656146539188	10.425432154439	2.0122769385246	0.0101418200151622	0.00521780181670898	0	1.00668230346628	5981.46604032792	1	18922.0859465738	1	1	1	1	2019-05-17T17:04:54.788	NG_ecoli_LTEE_11364_DM0	-0	-0	164.2	DIA_100X_EMPTY_1x1_100ms	19143cba-3996-47a9-814c-2a82b2d22562	EPI_100X_YFP_1x1_200ms_25sola	EPI_100X_RFP_1x1_200ms_25sola
41	68	13.9224008379768	948	43.4307134283378	227.630801687764	273.507383966245	2792524	2945.70042194093	244.778576439494	341.662897554177	0	400463	422.429324894515	881.963308661983	1151.62258076478	0	NaN	NaN	NaN	NaN	NaN	763.228698155098	0.89597073346255	67.839255292862	13.116009862446	11.1391886999768	1.93312750866572	0.0123549188386303	0.00556664029234056	2	1.00278397320172	6611.16620136208	0	18208.3660337553	1	1	1	1	2019-05-17T17:04:54.788	NG_ecoli_LTEE_11364_DM0	-0	-0	164.2	DIA_100X_EMPTY_1x1_100ms	ae8e20fb-1dfd-4019-b8f5-ff9b255bba02	EPI_100X_YFP_1x1_200ms_25sola	EPI_100X_RFP_1x1_200ms_25sola
42	67	13.1911188544737	887	46.7527029711987	234.625704622322	1157.0710259301	12249567	13810.1093573844	244.778576439494	341.662897554177	0	732487	825.802705749718	881.963308661983	1151.62258076478	0	NaN	NaN	NaN	NaN	NaN	715.91818976737	0.919719588523367	66.8803702065028	12.0469144550042	10.5399575771959	1.96003889644882	0.0175143830572467	0.00453438979211363	5	1.00331495229803	5835.34147708908	1	18984.6809470124	1	1	1	1	2019-05-17T17:04:54.788	NG_ecoli_LTEE_11364_DM0	-0	-0	164.2	DIA_100X_EMPTY_1x1_100ms	fc827d96-abd9-4895-a0e9-28c41c6fa1aa	EPI_100X_YFP_1x1_200ms_25sola	EPI_100X_RFP_1x1_200ms_25sola
43	40	11.9420516270074	478	49.5456618712162	217.069037656904	920.623430962343	87157	182.336820083682	244.778576439494	341.662897554177	0	820014	1715.51046025105	881.963308661983	1151.62258076478	0	NaN	NaN	NaN	NaN	NaN	447.11049680534	0.924006231018725	40.5345602925267	12.5185394294933	10.8021063327069	2.46006425259332	0.023948818396736	0.0154097483183522	1	1.02489066345391	3714.77268684386	0	23013.0167364017	1	1	1	1	2019-05-17T17:04:54.788	NG_ecoli_LTEE_11364_DM0	-0	-0	164.2	DIA_100X_EMPTY_1x1_100ms	5f4b8e91-ce35-4698-aabd-d0e4afe61e8f	EPI_100X_YFP_1x1_200ms_25sola	EPI_100X_RFP_1x1_200ms_25sola
44	49	9.51463913073324	467	-49.5231050416391	217.186295503212	1119.11777301927	283601	607.282655246253	244.778576439494	341.662897554177	0	1693551	3626.44753747323	881.963308661983	1151.62258076478	0	NaN	NaN	NaN	NaN	NaN	520.081336263379	0.866809375526081	52.6312984633086	12.6603788242613	9.68190405451702	2.32489495739692	0.0179370727159249	0.0069030776489599	2	1.00481938024158	3874.85553157665	2	23772.2762312634	1	1	1	1	2019-05-17T17:04:54.788	NG_ecoli_LTEE_11364_DM0	-0	-0	164.2	DIA_100X_EMPTY_1x1_100ms	f92d2f9b-2340-4989-b577-ba4b242734cb	EPI_100X_YFP_1x1_200ms_25sola	EPI_100X_RFP_1x1_200ms_25sola
45	10	3.87859545725023	39	-49.9992249973233	212.923076923077	2045.23076923077	24726	634	244.778576439494	341.662897554177	0	20640	529.230769230769	881.963308661983	1151.62258076478	0	NaN	NaN	NaN	NaN	NaN	NaN	NaN	NaN	NaN	NaN	NaN	NaN	NaN	NaN	NaN	NaN	1	19312.2051282051	1	1	1	1	2019-05-17T17:04:54.788	NG_ecoli_LTEE_11364_DM0	-0	-0	164.2	DIA_100X_EMPTY_1x1_100ms	64443f04-af31-4613-9b3f-1f2db0eee439	EPI_100X_YFP_1x1_200ms_25sola	EPI_100X_RFP_1x1_200ms_25sola
46	44	15.1283434624962	666	49.5449223699446	231.465465465465	46.6246246246246	140985	211.689189189189	244.778576439494	341.662897554177	0	3421350	5137.16216216216	881.963308661983	1151.62258076478	0	NaN	NaN	NaN	NaN	NaN	540.005988062071	0.941565278218819	42.3102057805052	15.1740340374067	12.5556413440446	2.82612362273719	0.0161056341196325	0.00823116037438718	1	1.00818341989124	5238.57084816786	0	20777.9369369369	1	1	1	1	2019-05-17T17:04:54.788	NG_ecoli_LTEE_11364_DM0	-0	-0	164.2	DIA_100X_EMPTY_1x1_100ms	ec97430a-5841-4add-a342-682d09c9d39e	EPI_100X_YFP_1x1_200ms_25sola	EPI_100X_RFP_1x1_200ms_25sola
47	47	14.0424396369839	660	47.9810550825122	224.389393939394	760.054545454545	3701015	5607.59848484848	244.778576439494	341.662897554177	0	313832	475.50303030303	881.963308661983	1151.62258076478	0	NaN	NaN	NaN	NaN	NaN	535.158530799604	0.917285599418859	45.6758446628165	14.4371137882062	11.5221272349033	2.5103635871215	0.00794467799897032	0.00321957652812463	3	1.00028158987975	4762.57471628702	0	18294.3878787879	1	1	1	1	2019-05-17T17:04:54.788	NG_ecoli_LTEE_11364_DM0	-0	-0	164.2	DIA_100X_EMPTY_1x1_100ms	54f34b70-261e-4191-b759-9f00c7384294	EPI_100X_YFP_1x1_200ms_25sola	EPI_100X_RFP_1x1_200ms_25sola
48	48	14.2271015447692	684	28.5886879995194	235.894736842105	1814.18274853801	3687377	5390.90204678363	244.778576439494	341.662897554177	0	358166	523.634502923977	881.963308661983	1151.62258076478	0	NaN	NaN	NaN	NaN	NaN	555.828353860955	0.861554420551582	48.4886954703933	13.5334643325326	11.026109612125	2.55295813826537	0.0931870642565601	0.0227417101173071	2	1.05796447398753	4629.93605115194	0	18831.1301169591	1	1	1	1	2019-05-17T17:04:54.788	NG_ecoli_LTEE_11364_DM0	-0	-0	164.2	DIA_100X_EMPTY_1x1_100ms	6415fde3-d13c-46f9-b696-70c1b6898e0f	EPI_100X_YFP_1x1_200ms_25sola	EPI_100X_RFP_1x1_200ms_25sola
49	43	15.9300478334463	686	36.328192942462	232.975218658892	1217.2638483965	287167	418.610787172012	244.778576439494	341.662897554177	0	3054926	4453.24489795918	881.963308661983	1151.62258076478	0	NaN	NaN	NaN	NaN	NaN	628.182877559751	0.959906477889241	41.5269914099482	18.9498435329616	14.6248741841693	4.25857511225138	0.0210276599319179	0.00794209504150933	3	1.00210454169713	6975.97035876339	2	22457.9373177843	1	1	1	1	2019-05-17T17:04:54.788	NG_ecoli_LTEE_11364_DM0	-0	-0	164.2	DIA_100X_EMPTY_1x1_100ms	b1f12089-5183-4768-8958-3652cad6c26a	EPI_100X_YFP_1x1_200ms_25sola	EPI_100X_RFP_1x1_200ms_25sola
50	73	12.3452317743083	902	46.2822395041836	237.170731707317	1345.14634146341	4104615	4550.57095343681	244.778576439494	341.662897554177	0	413502	458.427937915743	881.963308661983	1151.62258076478	0	NaN	NaN	NaN	NaN	NaN	756.703464236675	0.8985902837138	72.0628510437049	12.2719410366538	10.3732606701265	1.85386019171778	0.0128680076141261	0.00470269356903491	2	1.00145168654368	6090.2049017451	1	18941.832594235	1	1	1	1	2019-05-17T17:04:54.788	NG_ecoli_LTEE_11364_DM0	-0	-0	164.2	DIA_100X_EMPTY_1x1_100ms	89ba2725-6d29-412f-9ac7-3987e680ac3e	EPI_100X_YFP_1x1_200ms_25sola	EPI_100X_RFP_1x1_200ms_25sola
51	22	13.0861984703351	288	-32.8734745745949	234.892361111111	808.958333333333	59099	205.204861111111	244.778576439494	341.662897554177	0	179601	623.614583333333	881.963308661983	1151.62258076478	0	NaN	NaN	NaN	NaN	NaN	305.557603525329	0.952510931486276	24.0569879387229	16.2072326379304	11.7027164168988	3.7118202584975	0.129034250241332	0.0525345100010617	2	1.12580239423416	2587.64380370565	0	23312.5	1	1	1	1	2019-05-17T17:04:54.788	NG_ecoli_LTEE_11364_DM0	-0	-0	164.2	DIA_100X_EMPTY_1x1_100ms	62993fa3-0b96-4210-9fb4-0c6243e07c81	EPI_100X_YFP_1x1_200ms_25sola	EPI_100X_RFP_1x1_200ms_25sola
52	46	17.048017302179	786	48.0114603953999	246.215012722646	575.75572519084	5249003	6678.12086513995	244.778576439494	341.662897554177	0	385971	491.057251908397	881.963308661983	1151.62258076478	0	NaN	NaN	NaN	NaN	NaN	614.564226423011	0.974157758290925	45.3042518313615	15.2862727754787	13.2493656832763	3.18069921789485	0.0245440755205382	0.00961584326338035	0	1.01020234554891	6246.24504185072	0	18184.18956743	1	1	1	1	2019-05-17T17:04:54.788	NG_ecoli_LTEE_11364_DM0	-0	-0	164.2	DIA_100X_EMPTY_1x1_100ms	a53b693b-d23b-448d-b39c-85cb19bfc2b6	EPI_100X_YFP_1x1_200ms_25sola	EPI_100X_RFP_1x1_200ms_25sola
53	42	13.9124671778612	585	49.1471422126541	246.777777777778	1912.64273504274	8376759	14319.2461538462	244.778576439494	341.662897554177	0	1238201	2116.58290598291	881.963308661983	1151.62258076478	0	NaN	NaN	NaN	NaN	NaN	485.965787133618	0.979534547227166	41.7754810364038	13.2310107034787	11.4376323107295	2.65950861134802	0.013091372322462	0.00761561103072846	0	1.00543316841503	4292.23609954555	1	18754.9863247863	1	1	1	1	2019-05-17T17:04:54.788	NG_ecoli_LTEE_11364_DM0	-0	-0	164.2	DIA_100X_EMPTY_1x1_100ms	093d22e4-b6aa-4901-9098-0fa705d7eea4	EPI_100X_YFP_1x1_200ms_25sola	EPI_100X_RFP_1x1_200ms_25sola
54	36	12.1315911877872	438	38.4057131669469	244.869863013699	728.255707762557	125627	286.819634703196	244.778576439494	341.662897554177	0	1055217	2409.17123287671	881.963308661983	1151.62258076478	0	NaN	NaN	NaN	NaN	NaN	420.136305884473	0.893425377277388	38.0721683824059	15.6559992210172	10.6547853820962	3.30541230603184	0.0274166319819213	0.0130767379388597	2	1.01141109982297	3394.58670787217	0	22554.7831050228	1	1	1	1	2019-05-17T17:04:54.788	NG_ecoli_LTEE_11364_DM0	-0	-0	164.2	DIA_100X_EMPTY_1x1_100ms	2a3f3258-a0d4-45c0-915f-c96d0a81c67a	EPI_100X_YFP_1x1_200ms_25sola	EPI_100X_RFP_1x1_200ms_25sola
55	50	14.5962321367631	730	11.4239721704866	254.753424657534	1954.34794520548	241905	331.376712328767	244.778576439494	341.662897554177	0	3865206	5294.80273972603	881.963308661983	1151.62258076478	0	NaN	NaN	NaN	NaN	NaN	620.645171622783	0.789832117818712	57.0789031497672	16.3195832076474	10.4885800725559	3.97046873825657	0.133154785729628	0.0357014977734737	4	1.12944781988982	4931.72550803446	0	22103.8890410959	1	1	1	1	2019-05-17T17:04:54.788	NG_ecoli_LTEE_11364_DM0	-0	-0	164.2	DIA_100X_EMPTY_1x1_100ms	187617ed-3d09-47fa-9a40-fa32cf6d6103	EPI_100X_YFP_1x1_200ms_25sola	EPI_100X_RFP_1x1_200ms_25sola
56	28	18.6478804142626	522	-43.1191779485381	248.051724137931	960.766283524904	432557	828.653256704981	244.778576439494	341.662897554177	0	566231	1084.7337164751	881.963308661983	1151.62258076478	0	NaN	NaN	NaN	NaN	NaN	431.954231837265	0.999949784962192	NaN	NaN	NaN	NaN	NaN	NaN	NaN	NaN	NaN	0	18841.2471264368	1	1	1	1	2019-05-17T17:04:54.788	NG_ecoli_LTEE_11364_DM0	-0	-0	164.2	DIA_100X_EMPTY_1x1_100ms	e534eee5-5e79-4754-a4c8-b0a703b49b63	EPI_100X_YFP_1x1_200ms_25sola	EPI_100X_RFP_1x1_200ms_25sola
57	65	14.4777085202191	942	23.7326695425417	271.1008492569	1071.76645435244	524849	557.164543524416	244.778576439494	341.662897554177	0	529644	562.254777070064	881.963308661983	1151.62258076478	0	NaN	NaN	NaN	NaN	NaN	760.234318583069	0.880162027716088	63.3150556368773	14.725392185715	11.8766830215013	2.7870228089874	0.0137465790381933	0.00401209077067495	4	1.00415533623921	7014.34633652951	0	18458.8237791932	1	1	1	1	2019-05-17T17:04:54.788	NG_ecoli_LTEE_11364_DM0	-0	-0	164.2	DIA_100X_EMPTY_1x1_100ms	87a14876-1185-4cfe-b867-206196f72a10	EPI_100X_YFP_1x1_200ms_25sola	EPI_100X_RFP_1x1_200ms_25sola
58	65	13.3011716250344	865	49.1172665513518	263.063583815029	1382.43930635838	15991361	18487.1225433526	244.778576439494	341.662897554177	0	331540	383.28323699422	881.963308661983	1151.62258076478	0	NaN	NaN	NaN	NaN	NaN	703.719020928966	0.88615548602569	63.9133773982448	12.7662913856163	10.8458484667852	1.96085677659344	0.0158227169960085	0.00877495221154769	1	1.00638919231911	5904.84788017006	1	18910.6462427746	1	1	1	1	2019-05-17T17:04:54.788	NG_ecoli_LTEE_11364_DM0	-0	-0	164.2	DIA_100X_EMPTY_1x1_100ms	7c125457-68c3-4eed-bad2-86ec3cdb050a	EPI_100X_YFP_1x1_200ms_25sola	EPI_100X_RFP_1x1_200ms_25sola
59	40	9.75544395323959	390	47.3580434891789	264.846153846154	1022.02307692308	68781	176.361538461538	244.778576439494	341.662897554177	0	418473	1073.00769230769	881.963308661983	1151.62258076478	0	NaN	NaN	NaN	NaN	NaN	380.808024388651	0.89077295381594	40.1454157203648	12.7981952270386	9.29968086151459	2.87408062645857	0.023768069711396	0.00643659562140589	3	1.00088219982883	2726.85428431927	0	23269.9512820513	1	1	1	1	2019-05-17T17:04:54.788	NG_ecoli_LTEE_11364_DM0	-0	-0	164.2	DIA_100X_EMPTY_1x1_100ms	68ac1952-1cf9-42a3-8d79-456d7de4803a	EPI_100X_YFP_1x1_200ms_25sola	EPI_100X_RFP_1x1_200ms_25sola
60	24	13.6520102015789	328	11.0235401009945	262.283536585366	1232.00304878049	2368147	7219.96036585366	244.778576439494	341.662897554177	0	1977728	6029.65853658537	881.963308661983	1151.62258076478	0	NaN	NaN	NaN	NaN	NaN	296.10206605569	0.996218256340751	23.148367217819	16.2132193638597	12.0810929691621	4.53272360438393	0.0597857194020565	0.0300308937405282	0	1.03582341993721	2653.522029304	2	21545.2896341463	1	1	1	1	2019-05-17T17:04:54.788	NG_ecoli_LTEE_11364_DM0	-0	-0	164.2	DIA_100X_EMPTY_1x1_100ms	ddeaa7ff-e8a5-4a09-9607-f15378287629	EPI_100X_YFP_1x1_200ms_25sola	EPI_100X_RFP_1x1_200ms_25sola
61	52	10.5677587910236	549	16.7207508989945	276.378870673953	1220.67577413479	667559	1215.95446265938	244.778576439494	341.662897554177	0	3068446	5589.15482695811	881.963308661983	1151.62258076478	0	NaN	NaN	NaN	NaN	NaN	546.084990953556	0.873553021246737	53.8010907127906	11.9121970909901	9.97694666426324	1.96752840733807	0.0262685968949279	0.00944272332898896	4	1.00228038460175	4206.06773816223	2	22031.8652094718	1	1	1	1	2019-05-17T17:04:54.788	NG_ecoli_LTEE_11364_DM0	-0	-0	164.2	DIA_100X_EMPTY_1x1_100ms	f53aa223-4eb8-42ab-8d13-0bb964535be7	EPI_100X_YFP_1x1_200ms_25sola	EPI_100X_RFP_1x1_200ms_25sola
62	58	12.2250033567171	709	49.2293935255884	265.421720733427	917.877291960508	6757786	9531.43300423131	244.778576439494	341.662897554177	0	429988	606.471086036671	881.963308661983	1151.62258076478	0	NaN	NaN	NaN	NaN	NaN	597.695709083148	0.886833096237972	57.2394241722492	12.1363674269603	10.3089990941802	1.93761518503049	0.011792146319275	0.00507399509481812	2	1.00484879608855	4777.69190582251	0	18885.4330042313	1	1	1	1	2019-05-17T17:04:54.788	NG_ecoli_LTEE_11364_DM0	-0	-0	164.2	DIA_100X_EMPTY_1x1_100ms	a8beeb1e-9ef3-4a91-ad1a-f49f1a64425f	EPI_100X_YFP_1x1_200ms_25sola	EPI_100X_RFP_1x1_200ms_25sola
63	61	16.0768818456115	981	47.6284590650161	285.525993883792	1493.13455657492	13470234	13731.125382263	244.778576439494	341.662897554177	0	426171	434.425076452599	881.963308661983	1151.62258076478	0	NaN	NaN	NaN	NaN	NaN	781.901574490465	0.909907426004221	59.8370753399397	15.0052319017996	12.9198830075392	2.48749353854175	0.0175636871199628	0.00682194895877851	2	1.00595271007608	7844.71918310185	0	18202.9734964322	1	1	1	1	2019-05-17T17:04:54.788	NG_ecoli_LTEE_11364_DM0	-0	-0	164.2	DIA_100X_EMPTY_1x1_100ms	f0dd82f4-08b6-4db8-9e83-5f80a07c194d	EPI_100X_YFP_1x1_200ms_25sola	EPI_100X_RFP_1x1_200ms_25sola
64	69	12.903791704828	891	48.0191051996087	298.2177328844	755.6632996633	461583	518.050505050505	244.778576439494	341.662897554177	0	542945	609.365881032548	881.963308661983	1151.62258076478	0	NaN	NaN	NaN	NaN	NaN	796.853649138958	0.897815536263732	70.0642113996613	13.5412096613069	11.1901293947998	2.12822643332525	0.0171392206683719	0.00802676512537402	4	1.00167861533807	6890.58884035789	2	19377.2817059484	1	1	1	1	2019-05-17T17:04:54.788	NG_ecoli_LTEE_11364_DM0	-0	-0	164.2	DIA_100X_EMPTY_1x1_100ms	fe2025d1-233c-4ab7-9342-0e2442521e38	EPI_100X_YFP_1x1_200ms_25sola	EPI_100X_RFP_1x1_200ms_25sola
65	19	12.3409546927928	236	-45.3833961898198	275.237288135593	1798.96610169492	175584	744	244.778576439494	341.662897554177	0	315502	1336.87288135593	881.963308661983	1151.62258076478	0	NaN	NaN	NaN	NaN	NaN	226.529877493042	0.979158531663161	20.0783699766206	13.8571564752813	10.2787647606673	3.60524191669552	0.514076103283385	0.0641893336463502	1	1.08732259440762	1666.09663704413	1	20797.1525423729	1	1	1	1	2019-05-17T17:04:54.788	NG_ecoli_LTEE_11364_DM0	-0	-0	164.2	DIA_100X_EMPTY_1x1_100ms	fffd89c1-78cd-48f1-a632-a0c0c61873fa	EPI_100X_YFP_1x1_200ms_25sola	EPI_100X_RFP_1x1_200ms_25sola
66	40	14.2132244794158	569	48.8326201342535	286.583479789104	1921.60456942004	8482746	14908.165202109	244.778576439494	341.662897554177	0	655307	1151.68189806678	881.963308661983	1151.62258076478	0	NaN	NaN	NaN	NaN	NaN	469.386368040298	0.973940740429192	39.7312397309333	13.6357468573107	11.5867183413393	2.8558092325567	0.00983038577797789	0.00446656222167309	1	1.00226031685518	4189.31385221866	1	18700.7469244288	1	1	1	1	2019-05-17T17:04:54.788	NG_ecoli_LTEE_11364_DM0	-0	-0	164.2	DIA_100X_EMPTY_1x1_100ms	3c081e4f-2d3a-4bed-8a57-7680132e2837	EPI_100X_YFP_1x1_200ms_25sola	EPI_100X_RFP_1x1_200ms_25sola
67	19	11.4193692105779	217	-47.4658560984587	283.013824884793	829.05069124424	3996262	18415.9539170507	244.778576439494	341.662897554177	0	1044289	4812.39170506912	881.963308661983	1151.62258076478	0	NaN	NaN	NaN	NaN	NaN	284.435078334973	0.999916348914202	20.7703467519771	17.6405880184877	13.1262548268526	4.72048446085407	0.028831709144103	0.0150776238827791	0	1.00687949401849	2810.70515827589	0	20154.5806451613	1	1	1	1	2019-05-17T17:04:54.788	NG_ecoli_LTEE_11364_DM0	-0	-0	164.2	DIA_100X_EMPTY_1x1_100ms	bd5dc191-c7b5-4d54-8053-6bc19a04bfd9	EPI_100X_YFP_1x1_200ms_25sola	EPI_100X_RFP_1x1_200ms_25sola
68	31	12.2138895183886	380	48.3094046779086	287.568421052632	1884.41842105263	334114	879.247368421053	244.778576439494	341.662897554177	0	1169047	3076.43947368421	881.963308661983	1151.62258076478	0	NaN	NaN	NaN	NaN	NaN	390.325645377333	0.924054965061488	33.5512161029293	16.0563422686165	11.338621641878	3.6083976581796	0.0451040419602976	0.021067219518736	0	1.03233432168976	3387.80710751269	0	23389.1973684211	1	1	1	1	2019-05-17T17:04:54.788	NG_ecoli_LTEE_11364_DM0	-0	-0	164.2	DIA_100X_EMPTY_1x1_100ms	aaa066d8-c70b-4b73-a762-5b9d9b91d786	EPI_100X_YFP_1x1_200ms_25sola	EPI_100X_RFP_1x1_200ms_25sola
69	20	12.8307125103591	257	-48.2019567809681	287.280155642023	1789.2140077821	129370	503.385214007782	244.778576439494	341.662897554177	0	513726	1998.93385214008	881.963308661983	1151.62258076478	0	NaN	NaN	NaN	NaN	NaN	236.490215587247	0.999890856082148	18.4268792997496	16.6870017520057	11.9292327473965	4.66860937990907	0.0565548680165043	0.0287865471739075	0	1.0204602408534	2059.52323815467	1	20829.7237354086	1	1	1	1	2019-05-17T17:04:54.788	NG_ecoli_LTEE_11364_DM0	-0	-0	164.2	DIA_100X_EMPTY_1x1_100ms	ef11b235-2335-4fda-9bfa-f4548b607f69	EPI_100X_YFP_1x1_200ms_25sola	EPI_100X_RFP_1x1_200ms_25sola
70	44	15.794847450871	695	47.7773009708821	306.323741007194	870.205755395683	4694008	6753.96834532374	244.778576439494	341.662897554177	0	339044	487.83309352518	881.963308661983	1151.62258076478	0	NaN	NaN	NaN	NaN	NaN	575.737951450258	0.967749912028546	43.4972340400119	15.3168262262753	12.8557457151685	3.21139111298683	0.0244153842136977	0.0101635294455083	0	1.00852784161317	5646.06755054044	1	17917.0589928058	1	1	1	1	2019-05-17T17:04:54.788	NG_ecoli_LTEE_11364_DM0	-0	-0	164.2	DIA_100X_EMPTY_1x1_100ms	fc5225a5-add4-4f19-b059-e6fd6d7b56a4	EPI_100X_YFP_1x1_200ms_25sola	EPI_100X_RFP_1x1_200ms_25sola
71	49	12.9235128886874	635	49.4029238457243	296.855118110236	87.1590551181102	3480235	5480.68503937008	244.778576439494	341.662897554177	0	263332	414.696062992126	881.963308661983	1151.62258076478	0	NaN	NaN	NaN	NaN	NaN	525.479005192336	0.948531131181919	49.048002360844	12.4165802641104	10.4142517158001	2.4814179320158	0.00975591577145274	0.00375253239628352	2	1.00108697992022	4177.98952122581	0	18264.7700787402	1	1	1	1	2019-05-17T17:04:54.788	NG_ecoli_LTEE_11364_DM0	-0	-0	164.2	DIA_100X_EMPTY_1x1_100ms	1923f93e-a8e3-47a6-8fb1-13aacf4a7a69	EPI_100X_YFP_1x1_200ms_25sola	EPI_100X_RFP_1x1_200ms_25sola
72	52	12.93965693595	673	49.0243650833825	304.60029717682	1826.68499257058	4139494	6150.80832095097	244.778576439494	341.662897554177	0	437039	649.389301634473	881.963308661983	1151.62258076478	0	NaN	NaN	NaN	NaN	NaN	563.830909868424	0.898421047267199	51.4378448372588	12.5795639826403	10.8299989199286	2.08173986545744	0.0129974252873613	0.00607647775234077	2	1.00733723013678	4738.37547767415	0	18677.3952451709	1	1	1	1	2019-05-17T17:04:54.788	NG_ecoli_LTEE_11364_DM0	-0	-0	164.2	DIA_100X_EMPTY_1x1_100ms	278fe703-549b-428d-a87c-10e2d310c89e	EPI_100X_YFP_1x1_200ms_25sola	EPI_100X_RFP_1x1_200ms_25sola
73	47	15.8651754069094	746	49.6152842564058	310.702412868633	976.060321715818	12288961	16473.1380697051	244.778576439494	341.662897554177	0	362160	485.469168900804	881.963308661983	1151.62258076478	0	NaN	NaN	NaN	NaN	NaN	601.265156890547	0.967042144436175	45.4561432075165	15.0660106757646	12.9730115178358	2.82286317369435	0.0237237315406934	0.00870308328607223	2	1.00274291841705	6008.47243780704	1	17999.1139410188	1	1	1	1	2019-05-17T17:04:54.788	NG_ecoli_LTEE_11364_DM0	-0	-0	164.2	DIA_100X_EMPTY_1x1_100ms	69530897-3212-40f9-94e4-921cc3314d22	EPI_100X_YFP_1x1_200ms_25sola	EPI_100X_RFP_1x1_200ms_25sola
74	43	13.309804207909	573	45.8677338593479	317.547993019197	743.797556719023	415532	725.186736474695	244.778576439494	341.662897554177	0	421569	735.722513089005	881.963308661983	1151.62258076478	0	NaN	NaN	NaN	NaN	NaN	556.761924543122	0.917300954928711	44.3551982226228	14.7929018543263	12.2635049449545	2.63148900012089	0.0478949455382737	0.0182400111629885	0	1.03317360134375	5239.18370744107	3	20557.2495636998	1	1	1	1	2019-05-17T17:04:54.788	NG_ecoli_LTEE_11364_DM0	-0	-0	164.2	DIA_100X_EMPTY_1x1_100ms	12271774-883c-450f-9094-b68747c2d86f	EPI_100X_YFP_1x1_200ms_25sola	EPI_100X_RFP_1x1_200ms_25sola
75	26	10.000278919212	260	43.7216911979233	319.342307692308	1243.28846153846	101547	390.565384615385	244.778576439494	341.662897554177	0	264198	1016.14615384615	881.963308661983	1151.62258076478	0	NaN	NaN	NaN	NaN	NaN	298.105262045195	0.967168947625723	27.2272098904426	13.4152108454601	10.6722624323587	2.90263491133394	0.0130471088571972	0.00542759019388476	1	1.00055216901141	2435.60026573462	1	24215.0923076923	1	1	1	1	2019-05-17T17:04:54.788	NG_ecoli_LTEE_11364_DM0	-0	-0	164.2	DIA_100X_EMPTY_1x1_100ms	25648e97-3e85-446f-8734-5aa3c018323b	EPI_100X_YFP_1x1_200ms_25sola	EPI_100X_RFP_1x1_200ms_25sola
76	67	12.4933483345597	838	25.0700155901879	336.957040572792	768.758949880668	180997	215.986873508353	244.778576439494	341.662897554177	0	1457509	1739.27088305489	881.963308661983	1151.62258076478	0	NaN	NaN	NaN	NaN	NaN	804.035946982446	0.826064552817762	69.3420138051359	13.6930898574859	11.3810135585087	2.19258556230959	0.0421478173198742	0.0143475575155881	2	1.03484734013284	7054.20721780231	3	21610.7577565632	1	1	1	1	2019-05-17T17:04:54.788	NG_ecoli_LTEE_11364_DM0	-0	-0	164.2	DIA_100X_EMPTY_1x1_100ms	07f81e92-075c-412f-8fc7-303a746c257f	EPI_100X_YFP_1x1_200ms_25sola	EPI_100X_RFP_1x1_200ms_25sola
77	46	16.1962282741734	745	44.6976149300109	341.010738255034	1935.02013422819	5630740	7558.04026845638	244.778576439494	341.662897554177	0	567704	762.018791946309	881.963308661983	1151.62258076478	0	NaN	NaN	NaN	NaN	NaN	600.919320152349	0.931285728967578	43.8435784695296	16.5230005876573	13.4064932185518	3.11448978266152	0.0182175375064073	0.00923434658572413	2	1.01099400524851	6189.08234056613	1	18340.8724832215	1	1	1	1	2019-05-17T17:04:54.788	NG_ecoli_LTEE_11364_DM0	-0	-0	164.2	DIA_100X_EMPTY_1x1_100ms	97a210a3-ec57-4cb4-9dff-08faf2ec9ef9	EPI_100X_YFP_1x1_200ms_25sola	EPI_100X_RFP_1x1_200ms_25sola
78	30	15.1685161092446	455	-49.9999997383486	336.967032967033	1678.72307692308	206470	453.78021978022	244.778576439494	341.662897554177	0	295432	649.301098901099	881.963308661983	1151.62258076478	0	NaN	NaN	NaN	NaN	NaN	467.971954917283	0.803762071762664	42.6658448008114	17.6363647760178	11.5062561436675	3.87259711002398	0.650251949310119	0.112149572543709	4	2.13722553648578	4436.47773291135	1	23014.5978021978	1	1	1	1	2019-05-17T17:04:54.788	NG_ecoli_LTEE_11364_DM0	-0	-0	164.2	DIA_100X_EMPTY_1x1_100ms	78ef28c3-e83d-4354-acfa-ae96a8c843d6	EPI_100X_YFP_1x1_200ms_25sola	EPI_100X_RFP_1x1_200ms_25sola
79	55	10.4431766024841	575	47.5339963772886	348.248695652174	1906.56695652174	696786	1211.80173913043	244.778576439494	341.662897554177	0	1440916	2505.94086956522	881.963308661983	1151.62258076478	0	NaN	NaN	NaN	NaN	NaN	541.675111663556	0.857966209220212	55.4137915054641	11.8129829524011	9.53876148512724	2.1104320735894	0.0282615575497982	0.009075718104856	2	1.0057166868169	3959.96845767898	1	21296.987826087	1	1	1	1	2019-05-17T17:04:54.788	NG_ecoli_LTEE_11364_DM0	-0	-0	164.2	DIA_100X_EMPTY_1x1_100ms	e89f1a34-cb5b-42d2-98bd-889a6448ab2b	EPI_100X_YFP_1x1_200ms_25sola	EPI_100X_RFP_1x1_200ms_25sola
80	69	15.7724934354053	1089	31.2915710665824	357.68870523416	866.612488521579	7541983	6925.60422405877	244.778576439494	341.662897554177	0	1116928	1025.64554637282	881.963308661983	1151.62258076478	0	NaN	NaN	NaN	NaN	NaN	879.735689495452	0.879591162479613	68.2301387613354	15.0915015742966	12.6798623563336	2.70216275754792	0.0135885159796281	0.00772861458225331	1	1.00817221334182	8615.79216727262	1	18202.0661157025	1	1	1	1	2019-05-17T17:04:54.788	NG_ecoli_LTEE_11364_DM0	-0	-0	164.2	DIA_100X_EMPTY_1x1_100ms	5c70225c-9172-47f3-abc3-414f41f29e15	EPI_100X_YFP_1x1_200ms_25sola	EPI_100X_RFP_1x1_200ms_25sola
81	50	13.51457876388	676	47.8626065837628	337.241124260355	1243.4926035503	3755758	5555.8550295858	244.778576439494	341.662897554177	0	378561	560.001479289941	881.963308661983	1151.62258076478	0	NaN	NaN	NaN	NaN	NaN	563.823998183925	0.907644297391864	50.4883129045538	12.6908280575535	10.9525462424244	2.35345052408285	0.0156431097226043	0.00488339577648498	2	1.00470495022229	4756.75661781036	1	19038.4289940828	1	1	1	1	2019-05-17T17:04:54.788	NG_ecoli_LTEE_11364_DM0	-0	-0	164.2	DIA_100X_EMPTY_1x1_100ms	c20d0994-907f-40f4-8b85-9bfdf4a3b2f1	EPI_100X_YFP_1x1_200ms_25sola	EPI_100X_RFP_1x1_200ms_25sola
82	48	12.0167599244747	577	49.3861652885367	340.265164644714	986.358752166378	1065868	1847.2582322357	244.778576439494	341.662897554177	0	211284	366.176776429809	881.963308661983	1151.62258076478	0	NaN	NaN	NaN	NaN	NaN	519.179756121461	0.906016410468676	47.4867510301445	12.9001271619333	10.7452035851842	2.25921549956659	0.0147379569852708	0.00556092602028427	2	1.00058720249607	4306.17459903372	2	19521.8180242634	1	1	1	1	2019-05-17T17:04:54.788	NG_ecoli_LTEE_11364_DM0	-0	-0	164.2	DIA_100X_EMPTY_1x1_100ms	d5efe09a-838a-4d74-86ba-61d6481557de	EPI_100X_YFP_1x1_200ms_25sola	EPI_100X_RFP_1x1_200ms_25sola
83	34	10.9238170591638	372	47.4793809105581	347.811827956989	728.91935483871	88554	238.048387096774	244.778576439494	341.662897554177	0	2206879	5932.47043010753	881.963308661983	1151.62258076478	0	NaN	NaN	NaN	NaN	NaN	381.332763500709	0.936055767404295	35.3916465214854	13.3259307429653	10.4763089045012	2.83587916347777	0.0268400604655175	0.00907578737771385	2	1.0041195442819	3050.75435712375	2	21984	1	1	1	1	2019-05-17T17:04:54.788	NG_ecoli_LTEE_11364_DM0	-0	-0	164.2	DIA_100X_EMPTY_1x1_100ms	dc198fac-bab6-4297-bac6-495aa39248da	EPI_100X_YFP_1x1_200ms_25sola	EPI_100X_RFP_1x1_200ms_25sola
84	50	15.9910673470236	800	49.2568664947203	355.92875	1420.935	5084803	6356.00375	244.778576439494	341.662897554177	0	313942	392.4275	881.963308661983	1151.62258076478	0	NaN	NaN	NaN	NaN	NaN	631.55805853112	0.981980551996896	48.2638765982718	14.5137991471978	12.7627321249032	3.05973592829603	0.00782079967673399	0.00238086136205733	1	1.00031644518557	6174.46582570277	0	17457.9325	1	1	1	1	2019-05-17T17:04:54.788	NG_ecoli_LTEE_11364_DM0	-0	-0	164.2	DIA_100X_EMPTY_1x1_100ms	0d791f03-d2f3-4bc6-b6a1-4e1ce6250281	EPI_100X_YFP_1x1_200ms_25sola	EPI_100X_RFP_1x1_200ms_25sola
85	5	2.37877489069719	12	-49.9931899475755	337.666666666667	614.083333333333	2173	181.083333333333	244.778576439494	341.662897554177	0	8007	667.25	881.963308661983	1151.62258076478	0	NaN	NaN	NaN	NaN	NaN	NaN	NaN	NaN	NaN	NaN	NaN	NaN	NaN	NaN	NaN	NaN	1	23989.9166666667	1	1	1	1	2019-05-17T17:04:54.788	NG_ecoli_LTEE_11364_DM0	-0	-0	164.2	DIA_100X_EMPTY_1x1_100ms	579f4809-94f5-49eb-afe8-3761ce425c28	EPI_100X_YFP_1x1_200ms_25sola	EPI_100X_RFP_1x1_200ms_25sola
86	50	16.5358243336913	827	48.174822132234	349.748488512696	1846.28415961306	794319	960.482466747279	244.778576439494	341.662897554177	0	536115	648.264812575574	881.963308661983	1151.62258076478	0	NaN	NaN	NaN	NaN	NaN	670.936152379121	0.956558710129441	48.5699924123292	15.664884150634	13.5991272996527	2.93412623716657	0.0309723197079437	0.00966704136081749	2	1.01040839951115	7054.72347523136	0	17443.9879081016	1	1	1	1	2019-05-17T17:04:54.788	NG_ecoli_LTEE_11364_DM0	-0	-0	164.2	DIA_100X_EMPTY_1x1_100ms	2b3d9f30-3dfb-46a7-a98e-0e63068bebe1	EPI_100X_YFP_1x1_200ms_25sola	EPI_100X_RFP_1x1_200ms_25sola
87	38	17.2132052909816	655	-42.968234958476	355.679389312977	620.67786259542	266861	407.421374045802	244.778576439494	341.662897554177	0	419522	640.491603053435	881.963308661983	1151.62258076478	0	NaN	NaN	NaN	NaN	NaN	539.620660878534	0.959732868734319	39.4143556656416	18.425161590907	13.3936043232482	4.89688941368516	0.0584161272816462	0.0305500476713712	2	1.11068903738616	5553.14792190867	2	19684.4549618321	1	1	1	1	2019-05-17T17:04:54.788	NG_ecoli_LTEE_11364_DM0	-0	-0	164.2	DIA_100X_EMPTY_1x1_100ms	717c72fb-3ba5-4602-ad0d-39b041224921	EPI_100X_YFP_1x1_200ms_25sola	EPI_100X_RFP_1x1_200ms_25sola
88	38	13.348514652418	508	47.9696730803122	353.009842519685	978.653543307087	1905592	3751.16535433071	244.778576439494	341.662897554177	0	179581	353.505905511811	881.963308661983	1151.62258076478	0	NaN	NaN	NaN	NaN	NaN	438.606515938753	0.911237907223217	38.3054397245257	13.8254240835225	11.0270885009455	3.1043369390684	0.0479356210431947	0.00746263248963062	2	1.00080325703886	3658.23881817148	1	19157.6200787402	1	1	1	1	2019-05-17T17:04:54.788	NG_ecoli_LTEE_11364_DM0	-0	-0	164.2	DIA_100X_EMPTY_1x1_100ms	e80fc443-83b6-43fd-9407-c3998de0a910	EPI_100X_YFP_1x1_200ms_25sola	EPI_100X_RFP_1x1_200ms_25sola
89	10	4.93544191871314	50	-49.9997485158989	345.88	1657.78	12424	248.48	244.778576439494	341.662897554177	0	44767	895.34	881.963308661983	1151.62258076478	0	NaN	NaN	NaN	NaN	NaN	124.616899959322	0.999744280584339	NaN	NaN	NaN	NaN	NaN	NaN	NaN	NaN	NaN	1	24028.2	1	1	1	1	2019-05-17T17:04:54.788	NG_ecoli_LTEE_11364_DM0	-0	-0	164.2	DIA_100X_EMPTY_1x1_100ms	a8935af4-ecda-4fce-aba8-900ee7892eaf	EPI_100X_YFP_1x1_200ms_25sola	EPI_100X_RFP_1x1_200ms_25sola
90	70	11.8701263453494	831	44.9149953529174	383.79302045728	1135.71961492178	3408493	4101.67629362214	244.778576439494	341.662897554177	0	488304	587.610108303249	881.963308661983	1151.62258076478	0	NaN	NaN	NaN	NaN	NaN	724.034375999596	0.811930804790652	69.2672734535685	12.1981116751082	10.3443573802363	1.75004883997358	0.0166171348216922	0.00615085950010269	2	1.01231898615581	5821.36736535282	1	19171.7845968712	1	1	1	1	2019-05-17T17:04:54.788	NG_ecoli_LTEE_11364_DM0	-0	-0	164.2	DIA_100X_EMPTY_1x1_100ms	14beb130-87fb-48c1-a7c9-272dea20cf29	EPI_100X_YFP_1x1_200ms_25sola	EPI_100X_RFP_1x1_200ms_25sola
91	45	15.6734627827337	705	48.75296025424	375.409929078014	304.819858156028	3836015	5441.15602836879	244.778576439494	341.662897554177	0	367489	521.260992907801	881.963308661983	1151.62258076478	0	NaN	NaN	NaN	NaN	NaN	581.367636947649	0.957682215361411	43.4266390014541	15.1199252277225	13.1152452500193	2.899641367001	0.0260437621805181	0.00917452889134308	0	1.00905916515113	5866.76823872945	2	18735.6624113475	1	1	1	1	2019-05-17T17:04:54.788	NG_ecoli_LTEE_11364_DM0	-0	-0	164.2	DIA_100X_EMPTY_1x1_100ms	1f195bed-e810-4e86-972f-46f2141c7c58	EPI_100X_YFP_1x1_200ms_25sola	EPI_100X_RFP_1x1_200ms_25sola
92	50	12.9800426047989	649	49.5037747072136	364.745762711864	336.371340523883	4764943	7341.97688751926	244.778576439494	341.662897554177	0	341850	526.73343605547	881.963308661983	1151.62258076478	0	NaN	NaN	NaN	NaN	NaN	540.823635598359	0.950979790043334	49.0935000873676	13.316522510483	10.8299623081731	2.46765636996865	0.0224875228667362	0.00889404042025384	2	1.00370247900057	4522.38745340506	1	18548.7796610169	1	1	1	1	2019-05-17T17:04:54.788	NG_ecoli_LTEE_11364_DM0	-0	-0	164.2	DIA_100X_EMPTY_1x1_100ms	30b276f4-3b02-4681-b755-9c55c7c475cd	EPI_100X_YFP_1x1_200ms_25sola	EPI_100X_RFP_1x1_200ms_25sola
93	69	15.8206005123668	1092	34.5774450230912	370.880036630037	1209.60989010989	14501914	13280.141025641	244.778576439494	341.662897554177	0	479908	439.47619047619	881.963308661983	1151.62258076478	0	NaN	NaN	NaN	NaN	NaN	890.439982078813	0.892704565615154	68.5676136031982	15.2124172424435	12.7740273646551	2.64008518726725	0.0335656152157333	0.0111597446116007	2	1.00590931739458	8787.48507585422	1	18689.0311355311	1	1	1	1	2019-05-17T17:04:54.788	NG_ecoli_LTEE_11364_DM0	-0	-0	164.2	DIA_100X_EMPTY_1x1_100ms	e6a2bde9-2c48-4eac-8332-95fbc85e9d49	EPI_100X_YFP_1x1_200ms_25sola	EPI_100X_RFP_1x1_200ms_25sola
94	34	15.860073945437	541	46.8572444299976	375.765249537893	1737.46950092421	5301028	9798.573012939	244.778576439494	341.662897554177	0	386955	715.258780036969	881.963308661983	1151.62258076478	0	NaN	NaN	NaN	NaN	NaN	442.818399213596	0.972113910550772	34.5860854254966	14.9913642944937	12.3321006205073	3.54483123803744	0.0432519791681675	0.0196015159775898	1	1.02837654121287	4131.09716954264	1	18592.1146025878	1	1	1	1	2019-05-17T17:04:54.788	NG_ecoli_LTEE_11364_DM0	-0	-0	164.2	DIA_100X_EMPTY_1x1_100ms	70b8827e-acb1-4522-abf3-5124ae2ebc94	EPI_100X_YFP_1x1_200ms_25sola	EPI_100X_RFP_1x1_200ms_25sola
95	44	13.9088330651905	612	47.1299204154473	374.921568627451	1286.23039215686	2846483	4651.1160130719	244.778576439494	341.662897554177	0	230001	375.81862745098	881.963308661983	1151.62258076478	0	NaN	NaN	NaN	NaN	NaN	512.146753587038	0.952409851041645	44.7950054892699	13.284865991627	11.2574706565357	2.46374969373832	0.017114939423323	0.00894033853401942	1	1.0027021765841	4458.62680593962	1	18313.4901960784	1	1	1	1	2019-05-17T17:04:54.788	NG_ecoli_LTEE_11364_DM0	-0	-0	164.2	DIA_100X_EMPTY_1x1_100ms	cd323feb-259a-4c6d-9724-cb3bcff077c3	EPI_100X_YFP_1x1_200ms_25sola	EPI_100X_RFP_1x1_200ms_25sola
96	43	12.3896329586652	534	49.4924761302789	387.445692883895	1245.84082397004	3162858	5922.95505617978	244.778576439494	341.662897554177	0	208125	389.747191011236	881.963308661983	1151.62258076478	0	NaN	NaN	NaN	NaN	NaN	469.867413402309	0.945854870071655	42.8513854818479	12.3877573681483	10.6849462989173	2.55810041684797	0.0292120698437571	0.0072436724849322	1	1.00349166755993	3842.37225043695	2	19079.3539325843	1	1	1	1	2019-05-17T17:04:54.788	NG_ecoli_LTEE_11364_DM0	-0	-0	164.2	DIA_100X_EMPTY_1x1_100ms	ac07da6e-ce60-4b51-818d-d0494efc70ab	EPI_100X_YFP_1x1_200ms_25sola	EPI_100X_RFP_1x1_200ms_25sola
97	8	2.63043629124293	22	-49.9975975591702	381	622.818181818182	4055	184.318181818182	244.778576439494	341.662897554177	0	12171	553.227272727273	881.963308661983	1151.62258076478	0	NaN	NaN	NaN	NaN	NaN	113.968222736381	0.999791731262168	NaN	NaN	NaN	NaN	NaN	NaN	NaN	NaN	NaN	2	24840.7727272727	1	1	1	1	2019-05-17T17:04:54.788	NG_ecoli_LTEE_11364_DM0	-0	-0	164.2	DIA_100X_EMPTY_1x1_100ms	b9b6a545-90b7-4426-8be5-d4e1e19f95b0	EPI_100X_YFP_1x1_200ms_25sola	EPI_100X_RFP_1x1_200ms_25sola
98	27	6.17038820397337	168	-49.9992841309045	390.97619047619	608.547619047619	35728	212.666666666667	244.778576439494	341.662897554177	0	91438	544.27380952381	881.963308661983	1151.62258076478	0	NaN	NaN	NaN	NaN	NaN	234.682141671073	0.998862994370831	NaN	NaN	NaN	NaN	NaN	NaN	NaN	NaN	NaN	1	23933.4583333333	1	1	1	1	2019-05-17T17:04:54.788	NG_ecoli_LTEE_11364_DM0	-0	-0	164.2	DIA_100X_EMPTY_1x1_100ms	237ec2ba-9358-43bf-9002-69aa862f3f5e	EPI_100X_YFP_1x1_200ms_25sola	EPI_100X_RFP_1x1_200ms_25sola
99	49	12.7619911563561	627	48.8277365358277	405.357256778309	2037.81658692185	2233735	3562.57575757576	244.778576439494	341.662897554177	0	303658	484.30303030303	881.963308661983	1151.62258076478	0	NaN	NaN	NaN	NaN	NaN	NaN	NaN	NaN	NaN	NaN	NaN	NaN	NaN	NaN	NaN	NaN	0	19243.3540669856	1	1	1	1	2019-05-17T17:04:54.788	NG_ecoli_LTEE_11364_DM0	-0	-0	164.2	DIA_100X_EMPTY_1x1_100ms	4b25f604-3922-4fbc-94f5-7efbb7561aa6	EPI_100X_YFP_1x1_200ms_25sola	EPI_100X_RFP_1x1_200ms_25sola
100	57	11.6497770227632	664	49.0487321700461	404.545180722892	308.456325301205	12911371	19444.8358433735	244.778576439494	341.662897554177	0	341393	514.146084337349	881.963308661983	1151.62258076478	0	NaN	NaN	NaN	NaN	NaN	579.275414054015	0.898994931976298	56.3121855733147	12.5896973004287	10.0155689330733	2.28943933698012	0.0253702962907281	0.0111783833108239	2	1.00650317775284	4436.53092873393	1	19333.1506024096	1	1	1	1	2019-05-17T17:04:54.788	NG_ecoli_LTEE_11364_DM0	-0	-0	164.2	DIA_100X_EMPTY_1x1_100ms	43bb50ae-ddd9-4704-8f72-5fe4265602ca	EPI_100X_YFP_1x1_200ms_25sola	EPI_100X_RFP_1x1_200ms_25sola
101	34	15.3297535728063	522	46.5708041626391	397.214559386973	1761.41762452107	4886523	9361.15517241379	244.778576439494	341.662897554177	0	569394	1090.79310344828	881.963308661983	1151.62258076478	0	NaN	NaN	NaN	NaN	NaN	439.740582782195	0.97667865629432	33.9352324834335	14.8153790085835	12.6565999894044	3.23064140757382	0.0285688898408962	0.0173713630967431	0	1.02027575478402	4269.47838432714	1	18457.8582375479	1	1	1	1	2019-05-17T17:04:54.788	NG_ecoli_LTEE_11364_DM0	-0	-0	164.2	DIA_100X_EMPTY_1x1_100ms	a02d7a9a-5b98-4ea4-94f3-b66595c26fe2	EPI_100X_YFP_1x1_200ms_25sola	EPI_100X_RFP_1x1_200ms_25sola
102	51	11.6578590976289	594	49.1386758776513	405.838383838384	1135.60606060606	2604013	4383.86026936027	244.778576439494	341.662897554177	0	250901	422.392255892256	881.963308661983	1151.62258076478	0	NaN	NaN	NaN	NaN	NaN	541.669358645687	0.914608578244185	50.5896842364039	12.3720838905319	10.5370571232035	2.13977791811767	0.0201248736462768	0.0071607724810034	1	1.00190454476284	4411.54302265744	1	19604.8080808081	1	1	1	1	2019-05-17T17:04:54.788	NG_ecoli_LTEE_11364_DM0	-0	-0	164.2	DIA_100X_EMPTY_1x1_100ms	935eeca4-8b09-45f1-b0e6-23a4fc35f902	EPI_100X_YFP_1x1_200ms_25sola	EPI_100X_RFP_1x1_200ms_25sola
103	73	16.9967343500375	1241	46.0683160488664	422.734891216761	428.873489121676	216769	174.672844480258	244.778576439494	341.662897554177	0	2178997	1755.83964544722	881.963308661983	1151.62258076478	0	NaN	NaN	NaN	NaN	NaN	1061.197910594	0.936554459000686	72.2530437861443	15.9682634689804	14.4732793063259	2.84582347875722	0.0126370479664671	0.00516613139599507	2	1.00593596413146	11887.2094531749	0	22428.3609991942	1	1	1	1	2019-05-17T17:04:54.788	NG_ecoli_LTEE_11364_DM0	-0	-0	164.2	DIA_100X_EMPTY_1x1_100ms	ebba24b0-0a9d-435f-9b79-3eab32066975	EPI_100X_YFP_1x1_200ms_25sola	EPI_100X_RFP_1x1_200ms_25sola
104	71	12.7092664584804	903	45.7667074332615	438.547065337763	1657.9446290144	1285617	1423.71760797342	244.778576439494	341.662897554177	0	693234	767.700996677741	881.963308661983	1151.62258076478	0	NaN	NaN	NaN	NaN	NaN	758.051509558904	0.847210165782046	71.0501119653059	12.4725872504917	10.5285170048879	1.8802743394975	0.0161025349479205	0.00591549913967576	3	1.00768879034727	6185.7028555838	0	19305.219269103	1	1	1	1	2019-05-17T17:04:54.788	NG_ecoli_LTEE_11364_DM0	-0	-0	164.2	DIA_100X_EMPTY_1x1_100ms	c414be47-3e0b-46ba-a17b-f8c41f4a73e2	EPI_100X_YFP_1x1_200ms_25sola	EPI_100X_RFP_1x1_200ms_25sola
105	8	4.87732989401222	39	-49.9998053391635	409.74358974359	537.25641025641	184647	4734.53846153846	244.778576439494	341.662897554177	0	54165	1388.84615384615	881.963308661983	1151.62258076478	0	NaN	NaN	NaN	NaN	NaN	112.1408142742	0.999603215052251	NaN	NaN	NaN	NaN	NaN	NaN	NaN	NaN	NaN	1	22133.0256410256	1	1	1	1	2019-05-17T17:04:54.788	NG_ecoli_LTEE_11364_DM0	-0	-0	164.2	DIA_100X_EMPTY_1x1_100ms	d6bad1c4-b6ea-47d3-9489-50452853a4d7	EPI_100X_YFP_1x1_200ms_25sola	EPI_100X_RFP_1x1_200ms_25sola
106	43	12.4467332643859	537	1.39832624513941	420.806331471136	489.035381750466	341880	636.648044692737	244.778576439494	341.662897554177	0	421961	785.774674115456	881.963308661983	1151.62258076478	0	NaN	NaN	NaN	NaN	NaN	492.941551165171	0.901744204647557	44.8889033728864	14.5126729530962	10.678120522048	2.93270186157756	0.36701672714395	0.0123133399200477	2	1.0124027146732	4019.93021474222	0	22602.8621973929	1	1	1	1	2019-05-17T17:04:54.788	NG_ecoli_LTEE_11364_DM0	-0	-0	164.2	DIA_100X_EMPTY_1x1_100ms	7cb60dd3-e06c-4a9c-94d7-5c43afb2e58c	EPI_100X_YFP_1x1_200ms_25sola	EPI_100X_RFP_1x1_200ms_25sola
107	75	17.0755508344606	1282	29.6818895654694	440.865834633385	1722.02106084243	15769311	12300.5546021841	244.778576439494	341.662897554177	0	598561	466.896255850234	881.963308661983	1151.62258076478	0	NaN	NaN	NaN	NaN	NaN	1014.60316714146	0.929938743594235	74.5137931644295	15.07129050218	13.4429411881226	2.52740636962541	0.0129268877494728	0.00528234083436209	2	1.0021440728668	10575.8467881216	0	17897.0335413417	1	1	1	1	2019-05-17T17:04:54.788	NG_ecoli_LTEE_11364_DM0	-0	-0	164.2	DIA_100X_EMPTY_1x1_100ms	71af3ebe-2e8c-4dea-a64c-67581af11e79	EPI_100X_YFP_1x1_200ms_25sola	EPI_100X_RFP_1x1_200ms_25sola
108	31	10.7527047949727	334	41.3138469356253	427.221556886228	526.323353293413	4197840	12568.3832335329	244.778576439494	341.662897554177	0	819374	2453.21556886228	881.963308661983	1151.62258076478	0	NaN	NaN	NaN	NaN	NaN	303.941754221484	0.974055499318594	29.3524924851201	13.8092494690447	10.0019804236371	3.24789592989548	0.0162319241348469	0.00747682206734786	0	1.00288172957064	2306.25256902783	1	18447.6886227545	1	1	1	1	2019-05-17T17:04:54.788	NG_ecoli_LTEE_11364_DM0	-0	-0	164.2	DIA_100X_EMPTY_1x1_100ms	76484ae5-5968-42a6-842e-41ab461935b9	EPI_100X_YFP_1x1_200ms_25sola	EPI_100X_RFP_1x1_200ms_25sola
109	56	12.4360581243264	697	49.3266285771353	443.176470588235	721.730272596844	159544	228.901004304161	244.778576439494	341.662897554177	0	2377224	3410.65136298422	881.963308661983	1151.62258076478	0	NaN	NaN	NaN	NaN	NaN	627.596448047993	0.903920777012839	57.0486737137161	12.6613219783784	10.759057183195	2.32017731051191	0.0384531025846166	0.00580635782296846	4	1.00223285807311	5186.61324917814	1	22058.1162123386	1	1	1	1	2019-05-17T17:04:54.788	NG_ecoli_LTEE_11364_DM0	-0	-0	164.2	DIA_100X_EMPTY_1x1_100ms	72663663-d279-44bc-8549-ffab753764e6	EPI_100X_YFP_1x1_200ms_25sola	EPI_100X_RFP_1x1_200ms_25sola
110	64	15.7077693409759	1006	38.1093165304735	432.715705765408	797.909542743539	5070362	5040.12127236581	244.778576439494	341.662897554177	0	651308	647.423459244533	881.963308661983	1151.62258076478	0	NaN	NaN	NaN	NaN	NaN	819.915117800945	0.868734181866656	63.0642275817786	15.4489353268408	12.7473724163983	2.6765420919159	0.0192172656101757	0.0070692753250405	4	1.00850145542207	8048.48817139188	1	18154.7216699801	1	1	1	1	2019-05-17T17:04:54.788	NG_ecoli_LTEE_11364_DM0	-0	-0	164.2	DIA_100X_EMPTY_1x1_100ms	9d5750b3-d2ed-467a-9b40-01885fa5a4fa	EPI_100X_YFP_1x1_200ms_25sola	EPI_100X_RFP_1x1_200ms_25sola
111	19	11.1037147146411	211	-49.7587411274802	447.919431279621	741.222748815166	126593	599.96682464455	244.778576439494	341.662897554177	0	296857	1406.90521327014	881.963308661983	1151.62258076478	0	NaN	NaN	NaN	NaN	NaN	240.823330667282	0.998787346361438	19.5645351897488	16.2579860481219	11.6683605447163	4.23743072145189	0.0302020945106817	0.014831089892158	2	1.00595840859722	2092.08389370919	1	23981.345971564	1	1	1	1	2019-05-17T17:04:54.788	NG_ecoli_LTEE_11364_DM0	-0	-0	164.2	DIA_100X_EMPTY_1x1_100ms	fb3edba0-3964-47e6-a175-784c70be29ae	EPI_100X_YFP_1x1_200ms_25sola	EPI_100X_RFP_1x1_200ms_25sola
112	63	12.3563874257554	779	11.1546003843198	472.718870346598	797.333761232349	3090964	3967.86136071887	244.778576439494	341.662897554177	0	342101	439.1540436457	881.963308661983	1151.62258076478	0	NaN	NaN	NaN	NaN	NaN	660.85010207101	0.855490775762345	64.628386124709	12.2278107387961	10.1050804084282	1.97860897441591	0.0166537589452624	0.00834166981933262	2	1.00898334173337	5183.13761431222	1	19161.7599486521	1	1	1	1	2019-05-17T17:04:54.788	NG_ecoli_LTEE_11364_DM0	-0	-0	164.2	DIA_100X_EMPTY_1x1_100ms	8dd44bcd-730e-413a-81f5-0aaf079c6180	EPI_100X_YFP_1x1_200ms_25sola	EPI_100X_RFP_1x1_200ms_25sola
113	55	15.8416328109176	871	46.1203232554636	466.885189437428	672.469575200918	156842	180.071182548794	244.778576439494	341.662897554177	0	2888485	3316.2858783008	881.963308661983	1151.62258076478	0	NaN	NaN	NaN	NaN	NaN	734.513349837071	0.936233957168764	54.7833684060051	16.2658707298514	13.1815059365319	2.83515579339208	0.0359088799149042	0.0139370145712781	2	1.0203069288803	7475.98931934065	0	20901.9092996556	1	1	1	1	2019-05-17T17:04:54.788	NG_ecoli_LTEE_11364_DM0	-0	-0	164.2	DIA_100X_EMPTY_1x1_100ms	53d89292-02c8-4bff-b440-7ccc58cfae96	EPI_100X_YFP_1x1_200ms_25sola	EPI_100X_RFP_1x1_200ms_25sola
114	46	14.4987208262795	667	22.7433860729683	466.448275862069	279.352323838081	135615	203.32083958021	244.778576439494	341.662897554177	0	2047749	3070.08845577211	881.963308661983	1151.62258076478	0	NaN	NaN	NaN	NaN	NaN	557.634281130863	0.902658991901547	44.1501362751722	15.0520481670478	12.0897332068481	3.15413531658557	0.117478693727165	0.0385364672312971	0	1.14650259315833	5068.21889785061	0	22196.2458770615	1	1	1	1	2019-05-17T17:04:54.788	NG_ecoli_LTEE_11364_DM0	-0	-0	164.2	DIA_100X_EMPTY_1x1_100ms	4ecbf058-7d90-431c-819a-4e5f3c5b6649	EPI_100X_YFP_1x1_200ms_25sola	EPI_100X_RFP_1x1_200ms_25sola
115	40	13.5521126619655	543	49.5557193519729	468.709023941068	1271.55801104972	4531669	8345.61510128914	244.778576439494	341.662897554177	0	242908	447.34438305709	881.963308661983	1151.62258076478	0	NaN	NaN	NaN	NaN	NaN	440.049973802972	0.963625468540784	39.2021791610609	12.6390461646126	11.0058459200268	2.47229375836521	0.0168366597577516	0.00700288743043301	1	1.00198356288011	3729.46853523586	0	18185.1031307551	1	1	1	1	2019-05-17T17:04:54.788	NG_ecoli_LTEE_11364_DM0	-0	-0	164.2	DIA_100X_EMPTY_1x1_100ms	eaf92116-a013-4230-8353-16c009853e29	EPI_100X_YFP_1x1_200ms_25sola	EPI_100X_RFP_1x1_200ms_25sola
116	41	15.5621268121121	639	48.8512697381603	472.226917057903	1389.38654147105	393974	616.547730829421	244.778576439494	341.662897554177	0	412585	645.672926447574	881.963308661983	1151.62258076478	0	NaN	NaN	NaN	NaN	NaN	518.641989002809	0.981275333449452	39.3656090928978	15.130009373979	12.7222642472884	3.37320026632843	0.0301585017201725	0.00970108719636942	1	1.00868545494788	5004.21177616763	0	18356.1486697966	1	1	1	1	2019-05-17T17:04:54.788	NG_ecoli_LTEE_11364_DM0	-0	-0	164.2	DIA_100X_EMPTY_1x1_100ms	1675104b-5dd0-4a81-94a5-a3948ea395ae	EPI_100X_YFP_1x1_200ms_25sola	EPI_100X_RFP_1x1_200ms_25sola
117	52	13.2195727504603	688	49.4746183214246	492.889534883721	1478.78052325581	2925537	4252.23401162791	244.778576439494	341.662897554177	0	280508	407.71511627907	881.963308661983	1151.62258076478	0	NaN	NaN	NaN	NaN	NaN	562.591757236771	0.908634183630531	51.0947160307012	12.6012869488273	10.8154030441128	2.22756524424647	0.0109232635050587	0.00545006884175956	1	1.00534845032325	4694.08865826659	0	17773.2645348837	1	1	1	1	2019-05-17T17:04:54.788	NG_ecoli_LTEE_11364_DM0	-0	-0	164.2	DIA_100X_EMPTY_1x1_100ms	62b0814d-a7c5-43fd-9216-8621ee9cc93b	EPI_100X_YFP_1x1_200ms_25sola	EPI_100X_RFP_1x1_200ms_25sola
118	4	2.62554518995417	12	-49.9968335480231	474.166666666667	1339.75	2011	167.583333333333	244.778576439494	341.662897554177	0	4212	351	881.963308661983	1151.62258076478	0	NaN	NaN	NaN	NaN	NaN	105.259882085075	0.999604088327427	NaN	NaN	NaN	NaN	NaN	NaN	NaN	NaN	NaN	1	23952.3333333333	1	1	1	1	2019-05-17T17:04:54.788	NG_ecoli_LTEE_11364_DM0	-0	-0	164.2	DIA_100X_EMPTY_1x1_100ms	f8488629-c56a-4478-81f2-73aa2f9cb045	EPI_100X_YFP_1x1_200ms_25sola	EPI_100X_RFP_1x1_200ms_25sola
119	30	9.06495393482448	272	44.9926638240796	485.944852941176	1330.33088235294	57573	211.665441176471	244.778576439494	341.662897554177	0	101462	373.022058823529	881.963308661983	1151.62258076478	0	NaN	NaN	NaN	NaN	NaN	291.695446640701	0.836146480902415	30.0773599481053	12.8754363084049	9.43681682633795	3.25297563745338	0.0251683899257657	0.0109291731505897	1	1.00784526060494	2103.68468411441	1	23393.0294117647	1	1	1	1	2019-05-17T17:04:54.788	NG_ecoli_LTEE_11364_DM0	-0	-0	164.2	DIA_100X_EMPTY_1x1_100ms	45578aa5-f4dd-4091-882a-d186c1db6207	EPI_100X_YFP_1x1_200ms_25sola	EPI_100X_RFP_1x1_200ms_25sola
120	45	13.0356858116952	587	49.0627395500095	496.616695059625	1621.52810902896	6843253	11658.0119250426	244.778576439494	341.662897554177	0	352993	601.350936967632	881.963308661983	1151.62258076478	0	NaN	NaN	NaN	NaN	NaN	557.470939440958	0.925764588692768	45.4713906611021	14.5645511419331	11.9111825565415	2.98858144833921	0.0240692344230337	0.0105176703626493	2	1.00385577615211	5066.84804177137	3	19918.1431005111	1	1	1	1	2019-05-17T17:04:54.788	NG_ecoli_LTEE_11364_DM0	-0	-0	164.2	DIA_100X_EMPTY_1x1_100ms	d4ef8190-7c6c-43dd-a6f6-adbab5fcfc83	EPI_100X_YFP_1x1_200ms_25sola	EPI_100X_RFP_1x1_200ms_25sola
121	42	10.7565888531889	452	48.5639074884807	490.327433628319	1588.54646017699	603876	1336.00884955752	244.778576439494	341.662897554177	0	1688064	3734.65486725664	881.963308661983	1151.62258076478	0	NaN	NaN	NaN	NaN	NaN	455.575292208418	0.914946443624818	43.950014439061	12.3637025743581	10.156517267813	2.28428982582581	0.0208696127756648	0.00976774249590642	1	1.00485031159438	3560.72575546058	2	20988.8008849558	1	1	1	1	2019-05-17T17:04:54.788	NG_ecoli_LTEE_11364_DM0	-0	-0	164.2	DIA_100X_EMPTY_1x1_100ms	e5a2c1e7-09d2-4876-a4d2-121e888dfce5	EPI_100X_YFP_1x1_200ms_25sola	EPI_100X_RFP_1x1_200ms_25sola
122	68	14.9553582747518	1018	39.8514401989949	514.436149312377	1634.38015717092	3201396	3144.78978388998	244.778576439494	341.662897554177	0	457554	449.463654223969	881.963308661983	1151.62258076478	0	NaN	NaN	NaN	NaN	NaN	823.215785418087	0.88839252673938	67.3720208689836	14.4684481275016	11.9461961796309	2.6484532198367	0.0123379279233046	0.00485024929897135	3	1.00182718515186	7551.42199772907	1	18822.7445972495	1	1	1	1	2019-05-17T17:04:54.788	NG_ecoli_LTEE_11364_DM0	-0	-0	164.2	DIA_100X_EMPTY_1x1_100ms	fb0147bd-a99f-43b7-89b2-834d3cf323f3	EPI_100X_YFP_1x1_200ms_25sola	EPI_100X_RFP_1x1_200ms_25sola
123	93	12.8370871964813	1195	35.5502866688513	531.232635983264	568.508786610879	7977519	6675.74811715481	244.778576439494	341.662897554177	0	611927	512.07280334728	881.963308661983	1151.62258076478	0	NaN	NaN	NaN	NaN	NaN	995.582308887924	0.761135847484858	93.7251941047672	12.7853205009892	10.5401195244731	1.66123883099241	0.0187848468594779	0.00573187919367339	4	1.0115193814456	8177.81537303224	1	18173.6585774059	1	1	1	1	2019-05-17T17:04:54.788	NG_ecoli_LTEE_11364_DM0	-0	-0	164.2	DIA_100X_EMPTY_1x1_100ms	3003bb16-2d0f-4911-a82e-cd0eb502eaf2	EPI_100X_YFP_1x1_200ms_25sola	EPI_100X_RFP_1x1_200ms_25sola
124	55	16.98104996575	934	47.8267141753588	508.380085653105	723.158458244111	5042980	5399.33618843683	244.778576439494	341.662897554177	0	631096	675.69164882227	881.963308661983	1151.62258076478	0	NaN	NaN	NaN	NaN	NaN	807.64935614575	0.974630124513226	53.2343543164915	17.4100417209903	14.8905869443343	3.6707681079753	0.0317073897787172	0.00799615664311054	4	1.00752876868933	9270.55010885257	1	18027.1241970021	1	1	1	1	2019-05-17T17:04:54.788	NG_ecoli_LTEE_11364_DM0	-0	-0	164.2	DIA_100X_EMPTY_1x1_100ms	9f0de445-9da6-4f45-8de3-a044d849ca22	EPI_100X_YFP_1x1_200ms_25sola	EPI_100X_RFP_1x1_200ms_25sola
125	44	17.0309550528071	750	-49.9454342375193	508.442666666667	1734.54933333333	298917	398.556	244.778576439494	341.662897554177	0	2851061	3801.41466666667	881.963308661983	1151.62258076478	0	NaN	NaN	NaN	NaN	NaN	666.403207382362	0.751177521386825	NaN	NaN	NaN	NaN	NaN	NaN	NaN	NaN	NaN	1	22385.244	1	1	1	1	2019-05-17T17:04:54.788	NG_ecoli_LTEE_11364_DM0	-0	-0	164.2	DIA_100X_EMPTY_1x1_100ms	38820f8d-02b9-41ee-aec9-0d9369634891	EPI_100X_YFP_1x1_200ms_25sola	EPI_100X_RFP_1x1_200ms_25sola
126	59	16.8262342265572	993	48.8010675356295	521.959718026183	1197.07955689829	443909	447.038267875126	244.778576439494	341.662897554177	0	736376	741.56696878147	881.963308661983	1151.62258076478	0	NaN	NaN	NaN	NaN	NaN	796.202164662096	0.967454198154893	57.5831444428719	15.5821335785146	13.5122296987389	3.02697352856705	0.0126512269809882	0.00517567096418298	2	1.00206982176191	8257.32344897923	0	17777.2396777442	1	1	1	1	2019-05-17T17:04:54.788	NG_ecoli_LTEE_11364_DM0	-0	-0	164.2	DIA_100X_EMPTY_1x1_100ms	befd185e-b675-4cbc-b5f2-93067891c876	EPI_100X_YFP_1x1_200ms_25sola	EPI_100X_RFP_1x1_200ms_25sola
127	49	14.7141237898314	721	49.4020320663656	506.305131761442	1577.40638002774	8821181	12234.6477115118	244.778576439494	341.662897554177	0	918593	1274.05409153953	881.963308661983	1151.62258076478	0	NaN	NaN	NaN	NaN	NaN	661.62888344728	0.982420370499883	48.0950942118932	15.6397693448053	13.5143596306421	3.25514936008565	0.00979812558875156	0.00410133268366803	2	1.00071286189473	6898.92787566237	2	18955.1262135922	1	1	1	1	2019-05-17T17:04:54.788	NG_ecoli_LTEE_11364_DM0	-0	-0	164.2	DIA_100X_EMPTY_1x1_100ms	5f8ab5d3-4eb6-4537-a3cb-adeec4e6d38f	EPI_100X_YFP_1x1_200ms_25sola	EPI_100X_RFP_1x1_200ms_25sola
128	71	15.8898446954802	1129	21.7728521914777	532.680248007086	655.884853852967	279357	247.437555358725	244.778576439494	341.662897554177	0	6106456	5408.72984942427	881.963308661983	1151.62258076478	0	NaN	NaN	NaN	NaN	NaN	994.225146424567	0.900526045412131	72.0500988610777	16.268098359733	13.5872439697626	2.93316018279496	0.0311599723192229	0.0114472703321033	2	1.01961370244811	10446.8945156101	1	19974.0301151461	1	1	1	1	2019-05-17T17:04:54.788	NG_ecoli_LTEE_11364_DM0	-0	-0	164.2	DIA_100X_EMPTY_1x1_100ms	bba3b5a1-e44f-4d08-8fc0-237f6a74a62b	EPI_100X_YFP_1x1_200ms_25sola	EPI_100X_RFP_1x1_200ms_25sola
129	65	16.1241655574286	1049	48.449611281178	530.392755004766	1297.69113441373	21064373	20080.4318398475	244.778576439494	341.662897554177	0	629278	599.883698760725	881.963308661983	1151.62258076478	0	NaN	NaN	NaN	NaN	NaN	847.609698989567	0.950752065199854	64.5136617145878	14.7481544889474	12.8700752714675	2.71784067097731	0.0230019941591314	0.00834221576815683	3	1.00512130851373	8392.73958543209	1	18078.6530028599	1	1	1	1	2019-05-17T17:04:54.788	NG_ecoli_LTEE_11364_DM0	-0	-0	164.2	DIA_100X_EMPTY_1x1_100ms	cd8fd6fd-1879-4592-86e5-919bb106bfb5	EPI_100X_YFP_1x1_200ms_25sola	EPI_100X_RFP_1x1_200ms_25sola
130	55	13.1955485279232	726	49.2905152536812	520.49173553719	340.746556473829	4714777	6494.18319559229	244.778576439494	341.662897554177	0	276121	380.331955922865	881.963308661983	1151.62258076478	0	NaN	NaN	NaN	NaN	NaN	593.806138733507	0.922269683796466	53.8863338756771	12.7214917810103	10.7980389336953	2.27682159953306	0.0147888018712213	0.00624568844151173	2	1.00291291740475	4934.67206820858	0	18279.3787878788	1	1	1	1	2019-05-17T17:04:54.788	NG_ecoli_LTEE_11364_DM0	-0	-0	164.2	DIA_100X_EMPTY_1x1_100ms	6a6ec955-ddc6-4fe1-a1dc-b0af9c6bcb11	EPI_100X_YFP_1x1_200ms_25sola	EPI_100X_RFP_1x1_200ms_25sola
131	36	14.7063922166982	530	48.2679413631033	522.928301886792	874.233962264151	102270	192.962264150943	244.778576439494	341.662897554177	0	1761857	3324.25849056604	881.963308661983	1151.62258076478	0	NaN	NaN	NaN	NaN	NaN	460.440658130462	0.946026946449184	36.5878452916199	15.4938859157616	12.1071490800656	3.457948283568	0.0459481631371016	0.0189096295946632	1	1.01489265758596	4212.21466270088	0	21966.8603773585	1	1	1	1	2019-05-17T17:04:54.788	NG_ecoli_LTEE_11364_DM0	-0	-0	164.2	DIA_100X_EMPTY_1x1_100ms	4db8282a-55db-4a35-a725-29f7c7bb1d03	EPI_100X_YFP_1x1_200ms_25sola	EPI_100X_RFP_1x1_200ms_25sola
132	40	13.2120531586758	529	49.5385645361025	519.022684310019	220.459357277883	3205961	6060.41776937618	244.778576439494	341.662897554177	0	227233	429.551984877127	881.963308661983	1151.62258076478	0	NaN	NaN	NaN	NaN	NaN	443.134546057854	0.962569825488418	39.2036668450783	12.8520042526568	11.0900489840174	2.55359954694967	0.0125414400658942	0.0063661340279002	1	1.00172541051334	3786.89706251458	0	18038.5784499055	1	1	1	1	2019-05-17T17:04:54.788	NG_ecoli_LTEE_11364_DM0	-0	-0	164.2	DIA_100X_EMPTY_1x1_100ms	a1f15a9e-7afe-40ec-ac1e-d4d8421b76cf	EPI_100X_YFP_1x1_200ms_25sola	EPI_100X_RFP_1x1_200ms_25sola
133	36	12.2778575112987	442	-49.9999972553629	531.414027149321	697.350678733032	352279	797.011312217195	244.778576439494	341.662897554177	0	1115899	2524.65837104072	881.963308661983	1151.62258076478	0	NaN	NaN	NaN	NaN	NaN	496.702948785322	0.754640732379838	NaN	NaN	NaN	NaN	NaN	NaN	NaN	NaN	NaN	3	24317.2081447964	1	1	1	1	2019-05-17T17:04:54.788	NG_ecoli_LTEE_11364_DM0	-0	-0	164.2	DIA_100X_EMPTY_1x1_100ms	61b13a6c-550a-4195-b6f2-aad0b1cb0ca7	EPI_100X_YFP_1x1_200ms_25sola	EPI_100X_RFP_1x1_200ms_25sola
134	23	12.7553056830364	295	-49.7581435245684	535.071186440678	924.996610169492	139690	473.525423728814	244.778576439494	341.662897554177	0	166783	565.366101694915	881.963308661983	1151.62258076478	0	NaN	NaN	NaN	NaN	NaN	298.412790605368	0.941192944444721	26.3945280044557	17.0960569390186	10.5696241934524	4.16144112910719	0.103102127109319	0.0379003971452072	2	1.08435286570977	2315.91637654295	0	23403	1	1	1	1	2019-05-17T17:04:54.788	NG_ecoli_LTEE_11364_DM0	-0	-0	164.2	DIA_100X_EMPTY_1x1_100ms	81cac6a7-7dc6-4aa3-ad41-d744512a2b1d	EPI_100X_YFP_1x1_200ms_25sola	EPI_100X_RFP_1x1_200ms_25sola
135	52	13.328918500736	694	-14.0132458715122	532.806916426513	1738.83717579251	3372130	4858.97694524496	244.778576439494	341.662897554177	0	733915	1057.5144092219	881.963308661983	1151.62258076478	0	NaN	NaN	NaN	NaN	NaN	605.35352651558	0.762199714755875	NaN	NaN	NaN	NaN	NaN	NaN	NaN	NaN	NaN	3	19876.0936599424	1	1	1	1	2019-05-17T17:04:54.788	NG_ecoli_LTEE_11364_DM0	-0	-0	164.2	DIA_100X_EMPTY_1x1_100ms	325ca421-8092-494e-9a30-62945776536e	EPI_100X_YFP_1x1_200ms_25sola	EPI_100X_RFP_1x1_200ms_25sola
136	43	10.4491586473933	450	48.3458400450167	541.186666666667	1700.81555555556	283601	630.224444444444	244.778576439494	341.662897554177	0	1739046	3864.54666666667	881.963308661983	1151.62258076478	0	NaN	NaN	NaN	NaN	NaN	446.195844991262	0.93476619165315	43.5372242190195	12.2041144395599	10.0349543687572	2.2800913174144	0.00713147313981813	0.003363296588575	2	1.00029481155473	3443.35200548493	2	21529.7	1	1	1	1	2019-05-17T17:04:54.788	NG_ecoli_LTEE_11364_DM0	-0	-0	164.2	DIA_100X_EMPTY_1x1_100ms	84319115-8a1a-4553-aae9-b7866c3970da	EPI_100X_YFP_1x1_200ms_25sola	EPI_100X_RFP_1x1_200ms_25sola
137	47	12.0234654292817	565	49.285222334926	550.955752212389	589.072566371681	3469083	6139.96991150442	244.778576439494	341.662897554177	0	273533	484.129203539823	881.963308661983	1151.62258076478	0	NaN	NaN	NaN	NaN	NaN	488.128828887118	0.916951724452133	46.0088964411872	12.7741795908813	10.396008325012	2.28808414248912	0.0119844114740172	0.00497197063999948	3	1.00192044279235	3905.39472281514	1	18762.0761061947	1	1	1	1	2019-05-17T17:04:54.788	NG_ecoli_LTEE_11364_DM0	-0	-0	164.2	DIA_100X_EMPTY_1x1_100ms	6d64f0f1-dd62-4f3b-9515-c6852edff860	EPI_100X_YFP_1x1_200ms_25sola	EPI_100X_RFP_1x1_200ms_25sola
138	69	15.5394240551151	1072	42.7814532198717	564.857276119403	1323.20615671642	1038732	968.966417910448	244.778576439494	341.662897554177	0	861810	803.92723880597	881.963308661983	1151.62258076478	0	NaN	NaN	NaN	NaN	NaN	887.249071474965	0.890594753310618	66.9672639221612	15.8961472409253	13.0240383402134	2.78252413716914	0.0406058407815893	0.0106136852223914	2	1.00895716275709	8921.62097462866	1	18452.3395522388	1	1	1	1	2019-05-17T17:04:54.788	NG_ecoli_LTEE_11364_DM0	-0	-0	164.2	DIA_100X_EMPTY_1x1_100ms	0db3306f-d877-4212-8b6d-31462f282264	EPI_100X_YFP_1x1_200ms_25sola	EPI_100X_RFP_1x1_200ms_25sola
139	36	10.4319856127707	376	41.7407576740257	552.579787234043	668.143617021277	140212	372.904255319149	244.778576439494	341.662897554177	0	1051290	2795.98404255319	881.963308661983	1151.62258076478	0	NaN	NaN	NaN	NaN	NaN	406.564731323068	0.824860371309967	38.6763408435793	13.1418385840654	10.0330801709801	2.83084982417417	0.0691999940868634	0.0364453894820911	2	1.03655404194129	3057.76302915476	3	24018.8723404255	1	1	1	1	2019-05-17T17:04:54.788	NG_ecoli_LTEE_11364_DM0	-0	-0	164.2	DIA_100X_EMPTY_1x1_100ms	1b6e31b7-f8a6-4374-bc82-4bebfe95be3d	EPI_100X_YFP_1x1_200ms_25sola	EPI_100X_RFP_1x1_200ms_25sola
140	46	16.4996408676594	759	47.4799035465414	559.922266139657	432.826086956522	817876	1077.57048748353	244.778576439494	341.662897554177	0	279612	368.395256916996	881.963308661983	1151.62258076478	0	NaN	NaN	NaN	NaN	NaN	620.38420998548	0.957049829703144	44.5381302048227	16.5374532688119	13.4813153152819	3.51872541683774	0.0363278150869475	0.0127829556176612	2	1.01143652168077	6357.50038355024	1	17463.4137022398	1	1	1	1	2019-05-17T17:04:54.788	NG_ecoli_LTEE_11364_DM0	-0	-0	164.2	DIA_100X_EMPTY_1x1_100ms	b548bbd8-77c3-4ab2-8606-61a3d1c88ab4	EPI_100X_YFP_1x1_200ms_25sola	EPI_100X_RFP_1x1_200ms_25sola
141	28	9.5018583886661	267	45.586955785458	549.295880149813	689.003745318352	73959	277	244.778576439494	341.662897554177	0	1066588	3994.71161048689	881.963308661983	1151.62258076478	0	NaN	NaN	NaN	NaN	NaN	302.860129158809	0.912053881714471	30.3066602819342	12.9675162695527	9.72590503494712	2.58133467753412	0.0374025635863466	0.0209159227555467	1	1.02785536688499	2251.58326295762	2	23730.9625468165	1	1	1	1	2019-05-17T17:04:54.788	NG_ecoli_LTEE_11364_DM0	-0	-0	164.2	DIA_100X_EMPTY_1x1_100ms	4e66156e-a842-4c81-9774-441678448fb1	EPI_100X_YFP_1x1_200ms_25sola	EPI_100X_RFP_1x1_200ms_25sola
142	42	12.5036690098578	525	49.5721872715461	566.841904761905	1732.2819047619	2405291	4581.50666666667	244.778576439494	341.662897554177	0	315091	600.173333333333	881.963308661983	1151.62258076478	0	NaN	NaN	NaN	NaN	NaN	461.9944519188	0.952577640778774	41.2234355809358	13.2466399378788	11.0035062823287	2.53067242117626	0.00468211550190773	0.00242794067364254	3	1.00008763033455	3920.09196919385	2	19121.1466666667	1	1	1	1	2019-05-17T17:04:54.788	NG_ecoli_LTEE_11364_DM0	-0	-0	164.2	DIA_100X_EMPTY_1x1_100ms	38584139-191b-4b6b-99bd-9b21bd028a0b	EPI_100X_YFP_1x1_200ms_25sola	EPI_100X_RFP_1x1_200ms_25sola
143	75	11.2929111276268	848	43.6111474080448	585.096698113208	413.696933962264	6599455	7782.37617924528	244.778576439494	341.662897554177	0	295712	348.716981132075	881.963308661983	1151.62258076478	0	NaN	NaN	NaN	NaN	NaN	759.758022545322	0.906104120631178	75.965933453331	11.402111511438	9.81512514142424	1.90294181165786	0.00879007498883978	0.00376400071627331	4	1.0002780614374	5747.78404376588	2	19512.7028301887	1	1	1	1	2019-05-17T17:04:54.788	NG_ecoli_LTEE_11364_DM0	-0	-0	164.2	DIA_100X_EMPTY_1x1_100ms	5b663de9-2d33-4ad6-b626-e782c19c27b7	EPI_100X_YFP_1x1_200ms_25sola	EPI_100X_RFP_1x1_200ms_25sola
144	55	16.0103722710798	881	45.2385499953154	570.018161180477	1966.4665153235	5515804	6260.84449489217	244.778576439494	341.662897554177	0	342700	388.989784335982	881.963308661983	1151.62258076478	0	NaN	NaN	NaN	NaN	NaN	700.544435107558	0.900890649716057	54.0425636026045	14.6871889563934	12.6736854595191	2.72463972379482	0.0258046521681821	0.0130833704157988	1	1.02852405555674	6817.60244458468	0	18072.1259931896	1	1	1	1	2019-05-17T17:04:54.788	NG_ecoli_LTEE_11364_DM0	-0	-0	164.2	DIA_100X_EMPTY_1x1_100ms	8876c618-a464-4342-b442-84dc934e8986	EPI_100X_YFP_1x1_200ms_25sola	EPI_100X_RFP_1x1_200ms_25sola
145	42	15.9050584418207	669	40.2938977986949	574.110612855008	296.476831091181	383066	572.594917787743	244.778576439494	341.662897554177	0	486463	727.149476831091	881.963308661983	1151.62258076478	0	NaN	NaN	NaN	NaN	NaN	542.575137279467	0.98602101631694	41.525861780279	15.255675032461	12.8288008565529	3.02655392869661	0.0304127385124602	0.0105412003970764	1	1.00741519628888	5367.60640646324	1	18393.7563527653	1	1	1	1	2019-05-17T17:04:54.788	NG_ecoli_LTEE_11364_DM0	-0	-0	164.2	DIA_100X_EMPTY_1x1_100ms	487726c4-7f70-4c12-9f4c-db75938b7eef	EPI_100X_YFP_1x1_200ms_25sola	EPI_100X_RFP_1x1_200ms_25sola
146	44	13.2797111304887	585	49.2145803680955	570.316239316239	1098.57264957265	2357618	4030.11623931624	244.778576439494	341.662897554177	0	457900	782.735042735043	881.963308661983	1151.62258076478	0	NaN	NaN	NaN	NaN	NaN	481.182387148123	0.94146958931565	43.3075326352568	12.9369004260918	10.9281484178129	2.36004444718651	0.00367627048247426	0.0019215259349665	1	1.00011405211026	4062.06147742534	0	18436.7367521368	1	1	1	1	2019-05-17T17:04:54.788	NG_ecoli_LTEE_11364_DM0	-0	-0	164.2	DIA_100X_EMPTY_1x1_100ms	69206044-6c77-4ade-bee6-f42ea696cfbe	EPI_100X_YFP_1x1_200ms_25sola	EPI_100X_RFP_1x1_200ms_25sola
147	52	16.7852002623433	873	47.906541458168	594.013745704467	1564.60481099656	479098	548.794959908362	244.778576439494	341.662897554177	0	630756	722.515463917526	881.963308661983	1151.62258076478	0	NaN	NaN	NaN	NaN	NaN	698.484780106856	0.96382126242426	50.2504798675146	15.8202559177195	13.5695823192201	3.20046849112332	0.0083981274826785	0.00367165125794103	2	1.000496996229	7267.13210013006	0	18154.5280641466	1	1	1	1	2019-05-17T17:04:54.788	NG_ecoli_LTEE_11364_DM0	-0	-0	164.2	DIA_100X_EMPTY_1x1_100ms	f806e825-35ec-4b05-b31b-d8d0adef639e	EPI_100X_YFP_1x1_200ms_25sola	EPI_100X_RFP_1x1_200ms_25sola
148	51	16.351112963548	835	48.509126646713	588.789221556886	798.891017964072	7238402	8668.74491017964	244.778576439494	341.662897554177	0	581419	696.310179640719	881.963308661983	1151.62258076478	0	NaN	NaN	NaN	NaN	NaN	666.045026225487	0.964297342234935	48.8100944702499	15.2287926960597	13.3939253957646	2.9158382866581	0.0342203909694606	0.0122505821070407	1	1.00743310481024	6877.25742311505	1	17510.1125748503	1	1	1	1	2019-05-17T17:04:54.788	NG_ecoli_LTEE_11364_DM0	-0	-0	164.2	DIA_100X_EMPTY_1x1_100ms	78dfb32c-ad61-433c-b975-de8a1a3400a4	EPI_100X_YFP_1x1_200ms_25sola	EPI_100X_RFP_1x1_200ms_25sola
149	27	14.0783709164005	380	-36.9707974766472	581.115789473684	2036.75263157895	378183	995.218421052632	244.778576439494	341.662897554177	0	259291	682.344736842105	881.963308661983	1151.62258076478	0	NaN	NaN	NaN	NaN	NaN	NaN	NaN	NaN	NaN	NaN	NaN	NaN	NaN	NaN	NaN	NaN	1	19241.8026315789	1	1	1	1	2019-05-17T17:04:54.788	NG_ecoli_LTEE_11364_DM0	-0	-0	164.2	DIA_100X_EMPTY_1x1_100ms	8c846fb1-5d96-4685-a1c0-0bb5f97d9a71	EPI_100X_YFP_1x1_200ms_25sola	EPI_100X_RFP_1x1_200ms_25sola
150	59	16.8354321435277	994	48.8818730572854	613.044265593561	640.518108651911	6384023	6422.5583501006	244.778576439494	341.662897554177	0	1066730	1073.16901408451	881.963308661983	1151.62258076478	0	NaN	NaN	NaN	NaN	NaN	803.531432887034	0.957729079119358	57.4416751499688	16.1918603554239	13.764157211397	3.0089213289712	0.0152990754320487	0.00749200695341529	2	1.0068817306344	8547.04964920313	1	18050.1247484909	1	1	1	1	2019-05-17T17:04:54.788	NG_ecoli_LTEE_11364_DM0	-0	-0	164.2	DIA_100X_EMPTY_1x1_100ms	804cb0c4-3039-46e3-b109-37eb68c97835	EPI_100X_YFP_1x1_200ms_25sola	EPI_100X_RFP_1x1_200ms_25sola
151	36	16.2652816889359	586	46.229738704405	598.634812286689	504.293515358362	4808343	8205.36348122867	244.778576439494	341.662897554177	0	276907	472.537542662116	881.963308661983	1151.62258076478	0	NaN	NaN	NaN	NaN	NaN	468.450184261292	0.976159134814536	35.4222822720378	15.9668629768437	12.8602542502737	3.61197164473268	0.0113151658734809	0.003592425716313	3	1.00073798211396	4601.14087508888	0	17587.3703071672	1	1	1	1	2019-05-17T17:04:54.788	NG_ecoli_LTEE_11364_DM0	-0	-0	164.2	DIA_100X_EMPTY_1x1_100ms	07e0cbab-378f-4a02-93c3-dd6b654a51d4	EPI_100X_YFP_1x1_200ms_25sola	EPI_100X_RFP_1x1_200ms_25sola
152	48	10.3318978624398	496	46.8069945766553	598.967741935484	828.227822580645	214111	431.675403225806	244.778576439494	341.662897554177	0	2359282	4756.61693548387	881.963308661983	1151.62258076478	0	NaN	NaN	NaN	NaN	NaN	501.572442394525	0.872417010939497	50.2372701757138	12.2474780131346	9.70917877922993	2.22491621768911	0.0409920685028137	0.016428109831873	1	1.01876698011977	3719.46871196283	1	22587.0403225806	1	1	1	1	2019-05-17T17:04:54.788	NG_ecoli_LTEE_11364_DM0	-0	-0	164.2	DIA_100X_EMPTY_1x1_100ms	0c8dc97f-2765-4846-bb3d-e947458320a9	EPI_100X_YFP_1x1_200ms_25sola	EPI_100X_RFP_1x1_200ms_25sola
153	21	12.0372350129828	253	-40.5920161893952	600.383399209486	1287.1185770751	49720	196.521739130435	244.778576439494	341.662897554177	0	245585	970.691699604743	881.963308661983	1151.62258076478	0	NaN	NaN	NaN	NaN	NaN	257.359553832082	0.999266558818748	20.725790177792	16.0969915358864	11.9413888502986	4.31689092323709	0.0214651514138115	0.0103314911526765	1	1.00317600991576	2321.18983349526	0	23454.6956521739	1	1	1	1	2019-05-17T17:04:54.788	NG_ecoli_LTEE_11364_DM0	-0	-0	164.2	DIA_100X_EMPTY_1x1_100ms	7a8eec01-0954-4999-8c71-71b7d0966777	EPI_100X_YFP_1x1_200ms_25sola	EPI_100X_RFP_1x1_200ms_25sola
154	30	7.99361269899023	241	-17.7858686922346	609.136929460581	2040.17842323651	74750	310.165975103734	244.778576439494	341.662897554177	0	854131	3544.11203319502	881.963308661983	1151.62258076478	0	NaN	NaN	NaN	NaN	NaN	NaN	NaN	NaN	NaN	NaN	NaN	NaN	NaN	NaN	NaN	NaN	1	23281.9668049793	1	1	1	1	2019-05-17T17:04:54.788	NG_ecoli_LTEE_11364_DM0	-0	-0	164.2	DIA_100X_EMPTY_1x1_100ms	fce9a624-a0d3-4e97-8996-13f70b24833e	EPI_100X_YFP_1x1_200ms_25sola	EPI_100X_RFP_1x1_200ms_25sola
155	42	16.689727309136	702	46.7313021716832	614.786324786325	294.223646723647	476261	678.434472934473	244.778576439494	341.662897554177	0	390598	556.407407407407	881.963308661983	1151.62258076478	0	NaN	NaN	NaN	NaN	NaN	573.325815146052	0.981320406147358	42.4569159672908	14.9897857332784	13.2040778211739	3.20185321570263	0.0133844522393668	0.0074534516897924	1	1.00532380600482	5813.72488147826	1	18630.7863247863	1	1	1	1	2019-05-17T17:04:54.788	NG_ecoli_LTEE_11364_DM0	-0	-0	164.2	DIA_100X_EMPTY_1x1_100ms	cb155d4e-02ef-46f5-862d-02d5783bd7d0	EPI_100X_YFP_1x1_200ms_25sola	EPI_100X_RFP_1x1_200ms_25sola
156	51	13.0363998536947	665	48.9054883695451	611.812030075188	1774.09473684211	3096903	4656.9969924812	244.778576439494	341.662897554177	0	326814	491.44962406015	881.963308661983	1151.62258076478	0	NaN	NaN	NaN	NaN	NaN	562.357950551888	0.918144600733721	50.8710241350021	12.8476649920945	10.8162328052388	2.40091048455332	0.0173153666031676	0.00666418809868019	2	1.00291740588417	4674.25514708323	1	18503.9172932331	1	1	1	1	2019-05-17T17:04:54.788	NG_ecoli_LTEE_11364_DM0	-0	-0	164.2	DIA_100X_EMPTY_1x1_100ms	6f2d8dff-0e9e-47f5-9d15-f4549246c670	EPI_100X_YFP_1x1_200ms_25sola	EPI_100X_RFP_1x1_200ms_25sola
157	41	13.5016690142558	554	49.2120241314733	622.539711191336	1906.57942238267	278086	501.960288808664	244.778576439494	341.662897554177	0	199759	360.575812274368	881.963308661983	1151.62258076478	0	NaN	NaN	NaN	NaN	NaN	450.665094754663	0.952890219445664	39.8816333374121	13.0341896561668	11.1156212307517	2.50929466305453	0.00947768934910186	0.00480970082900833	1	1.00255409596238	3870.17227063375	0	18365.3357400722	1	1	1	1	2019-05-17T17:04:54.788	NG_ecoli_LTEE_11364_DM0	-0	-0	164.2	DIA_100X_EMPTY_1x1_100ms	ca9f3a7c-2391-42a2-af49-75b6b11303cd	EPI_100X_YFP_1x1_200ms_25sola	EPI_100X_RFP_1x1_200ms_25sola
158	44	13.045373943094	574	49.6800867060081	627.449477351916	142.137630662021	2170193	3780.82404181185	244.778576439494	341.662897554177	0	207768	361.965156794425	881.963308661983	1151.62258076478	0	NaN	NaN	NaN	NaN	NaN	468.833192575572	0.950853679896488	42.2512353507633	12.9661674352278	10.7774132829204	2.64863944369068	0.00810612936498097	0.00263621886258501	2	1.00093323843093	3854.41406197755	0	18148.1219512195	1	1	1	1	2019-05-17T17:04:54.788	NG_ecoli_LTEE_11364_DM0	-0	-0	164.2	DIA_100X_EMPTY_1x1_100ms	2b23ce0a-8454-42d1-91c9-e16cb419fe61	EPI_100X_YFP_1x1_200ms_25sola	EPI_100X_RFP_1x1_200ms_25sola
159	46	14.3251210474801	660	45.3391969499665	621.436363636364	1727.2803030303	3177582	4814.51818181818	244.778576439494	341.662897554177	0	339204	513.945454545455	881.963308661983	1151.62258076478	0	NaN	NaN	NaN	NaN	NaN	552.435691883963	0.926760942068208	47.4907448115866	14.0576217758032	11.3275752544342	2.69861034631349	0.0322281441525074	0.0118683312209949	2	1.00643631953456	4786.00088231029	2	18757.9181818182	1	1	1	1	2019-05-17T17:04:54.788	NG_ecoli_LTEE_11364_DM0	-0	-0	164.2	DIA_100X_EMPTY_1x1_100ms	653c76b5-1e14-4c2c-87a5-a6449486dff5	EPI_100X_YFP_1x1_200ms_25sola	EPI_100X_RFP_1x1_200ms_25sola
160	78	13.4735902195365	1051	47.9627295757059	627.295908658421	391.276879162702	12090226	11503.5451950523	244.778576439494	341.662897554177	0	406592	386.862036156042	881.963308661983	1151.62258076478	0	NaN	NaN	NaN	NaN	NaN	863.074491176692	0.85653829357506	76.8429767961945	13.5746664275302	11.0277496280958	2.15099167439388	0.0153595026570739	0.00594642268899963	4	1.00295644056366	7339.52335356123	2	18837.4804947669	1	1	1	1	2019-05-17T17:04:54.788	NG_ecoli_LTEE_11364_DM0	-0	-0	164.2	DIA_100X_EMPTY_1x1_100ms	12c74d17-1dbe-458d-8eed-0077d972604a	EPI_100X_YFP_1x1_200ms_25sola	EPI_100X_RFP_1x1_200ms_25sola
161	9	4.91490173534162	45	-49.9997648786827	626.711111111111	347.444444444444	32612	724.711111111111	244.778576439494	341.662897554177	0	19863	441.4	881.963308661983	1151.62258076478	0	NaN	NaN	NaN	NaN	NaN	118.214913558827	0.999694930613811	NaN	NaN	NaN	NaN	NaN	NaN	NaN	NaN	NaN	1	23875.4	1	1	1	1	2019-05-17T17:04:54.788	NG_ecoli_LTEE_11364_DM0	-0	-0	164.2	DIA_100X_EMPTY_1x1_100ms	78feeabb-5430-432a-abc6-363fdaf035a2	EPI_100X_YFP_1x1_200ms_25sola	EPI_100X_RFP_1x1_200ms_25sola
162	44	13.0423186393427	574	48.9945234365072	643.552264808362	1572.51742160279	383451	668.033101045296	244.778576439494	341.662897554177	0	347089	604.684668989547	881.963308661983	1151.62258076478	0	NaN	NaN	NaN	NaN	NaN	485.663739518849	0.937409656111407	43.1098249400644	13.0049907635222	10.9557749566114	2.55902396970691	0.0226489448876359	0.0074933750796144	0	1.00613089764924	4063.98733872323	0	18841.168989547	1	1	1	1	2019-05-17T17:04:54.788	NG_ecoli_LTEE_11364_DM0	-0	-0	164.2	DIA_100X_EMPTY_1x1_100ms	d2052384-a726-42a1-bb8a-ffbaaa4f36fe	EPI_100X_YFP_1x1_200ms_25sola	EPI_100X_RFP_1x1_200ms_25sola
163	47	16.8055301978111	790	48.0128554698393	646.220253164557	86.246835443038	2841481	3596.81139240506	244.778576439494	341.662897554177	0	289241	366.127848101266	881.963308661983	1151.62258076478	0	NaN	NaN	NaN	NaN	NaN	620.161888562688	0.972980469454336	45.5520277926431	15.3504074952284	13.2546704603061	3.14292696206412	0.0198597067988501	0.00848631205967856	2	1.00346528814746	6285.43682366875	0	17655.6139240506	1	1	1	1	2019-05-17T17:04:54.788	NG_ecoli_LTEE_11364_DM0	-0	-0	164.2	DIA_100X_EMPTY_1x1_100ms	cf971306-1efb-479a-9196-d91f4d38d1d0	EPI_100X_YFP_1x1_200ms_25sola	EPI_100X_RFP_1x1_200ms_25sola
164	11	5.95487905031221	66	-49.9997930238802	632.5	1495.5	11203	169.742424242424	244.778576439494	341.662897554177	0	32433	491.409090909091	881.963308661983	1151.62258076478	0	NaN	NaN	NaN	NaN	NaN	125.981721615959	0.999728109823752	NaN	NaN	NaN	NaN	NaN	NaN	NaN	NaN	NaN	1	22948.9545454545	1	1	1	1	2019-05-17T17:04:54.788	NG_ecoli_LTEE_11364_DM0	-0	-0	164.2	DIA_100X_EMPTY_1x1_100ms	986313a2-552f-4059-ab93-06ebea790c7d	EPI_100X_YFP_1x1_200ms_25sola	EPI_100X_RFP_1x1_200ms_25sola
165	71	11.5967414939427	824	36.9697772874413	661.21359223301	712.537621359223	7277693	8832.15169902913	244.778576439494	341.662897554177	0	494842	600.53640776699	881.963308661983	1151.62258076478	0	NaN	NaN	NaN	NaN	NaN	802.316978372436	0.776172631494151	74.6410865212295	12.1024301260225	10.6320487062237	1.74909336527763	0.016293012877848	0.00848109377438932	1	1.02570727412206	6626.76773363084	2	20534.2220873786	1	1	1	1	2019-05-17T17:04:54.788	NG_ecoli_LTEE_11364_DM0	-0	-0	164.2	DIA_100X_EMPTY_1x1_100ms	8a523d8d-c115-40c7-b87d-1d50f84a5fa4	EPI_100X_YFP_1x1_200ms_25sola	EPI_100X_RFP_1x1_200ms_25sola
166	19	10.0678786083367	192	-49.5878488210526	637.645833333333	1738.27083333333	166366	866.489583333333	244.778576439494	341.662897554177	0	115033	599.130208333333	881.963308661983	1151.62258076478	0	NaN	NaN	NaN	NaN	NaN	206.087851566934	0.991459553697402	18.3919130340749	14.5124055861787	10.469874343313	3.83735094720717	0.017378250690415	0.00884221855700462	0	1.00162234988475	1583.43312097391	2	22828.8541666667	1	1	1	1	2019-05-17T17:04:54.788	NG_ecoli_LTEE_11364_DM0	-0	-0	164.2	DIA_100X_EMPTY_1x1_100ms	d6096bd2-b1ec-4da9-9bde-0890991a19f2	EPI_100X_YFP_1x1_200ms_25sola	EPI_100X_RFP_1x1_200ms_25sola
167	23	12.3261697866272	284	-47.4005826253035	641.19014084507	1488.23591549296	59877	210.834507042254	244.778576439494	341.662897554177	0	174110	613.06338028169	881.963308661983	1151.62258076478	0	NaN	NaN	NaN	NaN	NaN	248.950317100657	0.986547021622651	22.3295988998619	13.99413183745	10.4322582292055	3.92064077293579	0.0277282805871417	0.0110150638837018	1	1.00306171668465	1908.65511531829	1	21829.3485915493	1	1	1	1	2019-05-17T17:04:54.788	NG_ecoli_LTEE_11364_DM0	-0	-0	164.2	DIA_100X_EMPTY_1x1_100ms	f0656181-0afd-4a49-b364-3befdfcd0c42	EPI_100X_YFP_1x1_200ms_25sola	EPI_100X_RFP_1x1_200ms_25sola
168	54	16.4083388857609	887	48.5235599197497	648.02480270575	590.636978579481	3985775	4493.54565952649	244.778576439494	341.662897554177	0	821399	926.041713641488	881.963308661983	1151.62258076478	0	NaN	NaN	NaN	NaN	NaN	710.961115083434	0.93874427115499	53.4534109460075	15.1698559909546	13.032058887136	2.93929742751936	0.0506867396866461	0.00438317339505854	2	1.00146833067658	7130.03024759026	0	18047.7406989853	1	1	1	1	2019-05-17T17:04:54.788	NG_ecoli_LTEE_11364_DM0	-0	-0	164.2	DIA_100X_EMPTY_1x1_100ms	d519cc56-357f-4234-92c7-421920163df9	EPI_100X_YFP_1x1_200ms_25sola	EPI_100X_RFP_1x1_200ms_25sola
169	38	16.3420081914201	621	47.2133608946327	657.020933977456	990.685990338164	376617	606.468599033816	244.778576439494	341.662897554177	0	619090	996.924315619968	881.963308661983	1151.62258076478	0	NaN	NaN	NaN	NaN	NaN	500.661219730333	0.986904233147325	35.3227260421855	16.5079660577442	13.71207693884	3.94951385037844	0.012099498996608	0.00378943645420351	1	1.0003038460674	5216.15606995797	0	17455.040257649	1	1	1	1	2019-05-17T17:04:54.788	NG_ecoli_LTEE_11364_DM0	-0	-0	164.2	DIA_100X_EMPTY_1x1_100ms	620f005c-c910-4927-9797-89abf6d574ae	EPI_100X_YFP_1x1_200ms_25sola	EPI_100X_RFP_1x1_200ms_25sola
170	39	13.8498046680606	541	46.3024185078758	658.552680221811	1089.27911275416	551381	1019.18853974122	244.778576439494	341.662897554177	0	454155	839.473197781885	881.963308661983	1151.62258076478	0	NaN	NaN	NaN	NaN	NaN	449.598560573359	0.964415987131242	37.3491135281739	14.1191714749136	11.6507091433261	3.14994797188348	0.0340554139870448	0.0135664838691539	0	1.01321660445851	3981.75835918013	1	17985.2975970425	1	1	1	1	2019-05-17T17:04:54.788	NG_ecoli_LTEE_11364_DM0	-0	-0	164.2	DIA_100X_EMPTY_1x1_100ms	1a113dea-2066-49b3-825e-aacec4f69aae	EPI_100X_YFP_1x1_200ms_25sola	EPI_100X_RFP_1x1_200ms_25sola
171	75	12.8682389872453	965	33.7747811949662	658.918134715026	682.210362694301	1566225	1623.0310880829	244.778576439494	341.662897554177	0	799179	828.164766839378	881.963308661983	1151.62258076478	0	NaN	NaN	NaN	NaN	NaN	941.531508695295	0.827775065694557	74.4825682389333	15.7991239834	12.4963167378526	2.40469637956535	0.0277723482653141	0.00792359353475986	3	1.01062952710531	9135.00046026963	4	20714.4715025907	1	1	1	1	2019-05-17T17:04:54.788	NG_ecoli_LTEE_11364_DM0	-0	-0	164.2	DIA_100X_EMPTY_1x1_100ms	045d94af-31a9-4484-98e6-456ecc8c65f7	EPI_100X_YFP_1x1_200ms_25sola	EPI_100X_RFP_1x1_200ms_25sola
172	42	16.3840177357363	689	48.1133934954563	660.535558780842	2038.25253991292	4240250	6154.20899854862	244.778576439494	341.662897554177	0	1172039	1701.07256894049	881.963308661983	1151.62258076478	0	NaN	NaN	NaN	NaN	NaN	575.202074123694	0.975192631485687	40.4676735593239	16.9294551535292	13.873611140125	3.61845361526145	0.0173237478345131	0.00755700670431063	1	1.0062283961031	6117.54474547491	0	17721.4412191582	1	1	1	1	2019-05-17T17:04:54.788	NG_ecoli_LTEE_11364_DM0	-0	-0	164.2	DIA_100X_EMPTY_1x1_100ms	dbdb418b-80b9-4fae-90db-56a913322f94	EPI_100X_YFP_1x1_200ms_25sola	EPI_100X_RFP_1x1_200ms_25sola
173	20	10.0504157067747	202	-47.9712655034649	650.693069306931	1739.79702970297	63762	315.653465346535	244.778576439494	341.662897554177	0	106138	525.435643564356	881.963308661983	1151.62258076478	0	NaN	NaN	NaN	NaN	NaN	222.224513600452	0.990450725530008	20.6195999601232	14.1551386786267	10.200425951244	3.87995036007429	0.0405570478378827	0.0191397519108139	1	1.01151392820044	1685.02648580662	1	23152.6683168317	1	1	1	1	2019-05-17T17:04:54.788	NG_ecoli_LTEE_11364_DM0	-0	-0	164.2	DIA_100X_EMPTY_1x1_100ms	114c3e27-8843-4b8b-a797-51820a4e8038	EPI_100X_YFP_1x1_200ms_25sola	EPI_100X_RFP_1x1_200ms_25sola
174	48	11.9039225522876	572	49.321079962582	661.550699300699	653.173076923077	4989675	8723.20804195804	244.778576439494	341.662897554177	0	459820	803.881118881119	881.963308661983	1151.62258076478	0	NaN	NaN	NaN	NaN	NaN	521.836487000904	0.961252011858845	49.5117443230141	11.8151190284748	10.3463601665867	2.16155158918924	0.0119997085453341	0.00508779872286112	2	1.00112495215332	4162.68255956309	1	20312.0087412587	1	1	1	1	2019-05-17T17:04:54.788	NG_ecoli_LTEE_11364_DM0	-0	-0	164.2	DIA_100X_EMPTY_1x1_100ms	b49f171f-2d93-4336-b887-0d8b3ff36f9d	EPI_100X_YFP_1x1_200ms_25sola	EPI_100X_RFP_1x1_200ms_25sola
175	70	11.6626498210501	817	48.0262701612932	672.763769889841	1542.85067319461	2948156	3608.51407588739	244.778576439494	341.662897554177	0	426561	522.106487148103	881.963308661983	1151.62258076478	0	NaN	NaN	NaN	NaN	NaN	726.252652506322	0.878172314260618	70.2188885842334	12.1276353241821	10.2317844676759	1.72946084450077	0.0111355334898143	0.00433167346408294	4	1.00085573392856	5773.5987586837	1	19302.6658506732	1	1	1	1	2019-05-17T17:04:54.788	NG_ecoli_LTEE_11364_DM0	-0	-0	164.2	DIA_100X_EMPTY_1x1_100ms	9e7cccc7-c3f0-4111-aae2-0b1ca8f4e2ac	EPI_100X_YFP_1x1_200ms_25sola	EPI_100X_RFP_1x1_200ms_25sola
176	43	12.5090776964522	538	49.6018367783538	681.864312267658	1517.58364312268	7125488	13244.4014869888	244.778576439494	341.662897554177	0	290169	539.347583643123	881.963308661983	1151.62258076478	0	NaN	NaN	NaN	NaN	NaN	468.130989583546	0.940964392906909	42.2081695045966	13.1806587110179	10.8152038707998	2.57388749823523	0.0114398233249544	0.00530301606557269	3	1.00040440489638	3877.5358363474	1	18968.7695167286	1	1	1	1	2019-05-17T17:04:54.788	NG_ecoli_LTEE_11364_DM0	-0	-0	164.2	DIA_100X_EMPTY_1x1_100ms	e23272be-58e9-436c-8fdf-ec043da2c8e8	EPI_100X_YFP_1x1_200ms_25sola	EPI_100X_RFP_1x1_200ms_25sola
177	41	13.3877592051147	549	49.5542711840307	688.12204007286	1637.41530054645	388946	708.462659380692	244.778576439494	341.662897554177	0	999839	1821.20036429872	881.963308661983	1151.62258076478	0	NaN	NaN	NaN	NaN	NaN	471.704609945325	0.964988480892344	38.8539893011747	14.2627866938968	11.8080707190055	2.95788316446632	0.0144260818175361	0.00768945749509596	0	1.00446758240969	4254.84152041547	1	19457.9690346084	1	1	1	1	2019-05-17T17:04:54.788	NG_ecoli_LTEE_11364_DM0	-0	-0	164.2	DIA_100X_EMPTY_1x1_100ms	6ebe0182-7218-41a5-a715-f78c6d43dc43	EPI_100X_YFP_1x1_200ms_25sola	EPI_100X_RFP_1x1_200ms_25sola
178	42	14.0922276654715	592	39.8723649799925	693.214527027027	1107.09966216216	578359	976.95777027027	244.778576439494	341.662897554177	0	429338	725.233108108108	881.963308661983	1151.62258076478	0	NaN	NaN	NaN	NaN	NaN	486.693992139416	0.981007082294576	40.830225347499	14.080723600858	11.608416415231	3.17114105651907	0.0139340331742434	0.0094423225385641	0	1.00837544805659	4321.33181975839	1	17625.2972972973	1	1	1	1	2019-05-17T17:04:54.788	NG_ecoli_LTEE_11364_DM0	-0	-0	164.2	DIA_100X_EMPTY_1x1_100ms	8a7a9b55-c58b-4f39-a996-a3e6eb4c67a1	EPI_100X_YFP_1x1_200ms_25sola	EPI_100X_RFP_1x1_200ms_25sola
179	50	15.8774473378938	794	48.2630763110936	701.80604534005	396.120906801008	4936117	6216.77204030227	244.778576439494	341.662897554177	0	806425	1015.64861460957	881.963308661983	1151.62258076478	0	NaN	NaN	NaN	NaN	NaN	644.222035476204	0.91782065015581	48.6418110004127	15.3161248232268	12.8298724338102	3.01600434039077	0.0679717696923233	0.019189237747278	2	1.0319840576901	6288.45987001384	2	18435.4156171285	1	1	1	1	2019-05-17T17:04:54.788	NG_ecoli_LTEE_11364_DM0	-0	-0	164.2	DIA_100X_EMPTY_1x1_100ms	b2b51e22-895b-4c9e-9fa3-4e83d2c2053f	EPI_100X_YFP_1x1_200ms_25sola	EPI_100X_RFP_1x1_200ms_25sola
180	56	13.4371930509773	752	49.5162958926251	700.409574468085	716.356382978723	516897	687.363031914894	244.778576439494	341.662897554177	0	2024454	2692.09308510638	881.963308661983	1151.62258076478	0	NaN	NaN	NaN	NaN	NaN	704.40341222091	0.905643287320689	56.6641959968089	14.1726394103796	12.0614824963453	2.6416334110789	0.0563522101096009	0.0161558204065604	2	1.01517476311632	6474.40695913308	2	20487.2380319149	1	1	1	1	2019-05-17T17:04:54.788	NG_ecoli_LTEE_11364_DM0	-0	-0	164.2	DIA_100X_EMPTY_1x1_100ms	586fdd20-2c19-4bdb-a031-d3bd33f10314	EPI_100X_YFP_1x1_200ms_25sola	EPI_100X_RFP_1x1_200ms_25sola
181	84	16.9236711390543	1422	41.0255958381106	726.506329113924	862.099859353024	14028707	9865.47609001406	244.778576439494	341.662897554177	0	691889	486.560478199719	881.963308661983	1151.62258076478	0	NaN	NaN	NaN	NaN	NaN	1124.15391612681	0.912229981651586	82.8388905066	15.4425135093409	13.462137176381	2.53109278699951	0.0101331503978148	0.00483603936539055	2	1.00218020484803	11791.0417785029	0	17693.9746835443	1	1	1	1	2019-05-17T17:04:54.788	NG_ecoli_LTEE_11364_DM0	-0	-0	164.2	DIA_100X_EMPTY_1x1_100ms	dd1247e0-28f9-4882-b089-0f1b580ee8d2	EPI_100X_YFP_1x1_200ms_25sola	EPI_100X_RFP_1x1_200ms_25sola
182	43	10.2380776008613	441	44.5706896592768	707.312925170068	35.1111111111111	2856417	6477.13605442177	244.778576439494	341.662897554177	0	166718	378.045351473923	881.963308661983	1151.62258076478	0	NaN	NaN	NaN	NaN	NaN	465.606806863811	0.949371618488717	43.8467305868404	11.9098746828191	10.3523185306103	2.46376195020286	0.115005631698298	0.00544886277397353	1	1.00083840634709	3690.64565591971	2	21071.6394557823	1	1	1	1	2019-05-17T17:04:54.788	NG_ecoli_LTEE_11364_DM0	-0	-0	164.2	DIA_100X_EMPTY_1x1_100ms	e14906e9-eba4-4cdc-bfc0-366a2d5f0075	EPI_100X_YFP_1x1_200ms_25sola	EPI_100X_RFP_1x1_200ms_25sola
183	68	14.5403245930482	989	39.1084364888589	718.963599595551	59.7229524772497	7670075	7755.38422649141	244.778576439494	341.662897554177	0	384788	389.067745197169	881.963308661983	1151.62258076478	0	NaN	NaN	NaN	NaN	NaN	906.778259686317	0.90821709912873	67.2758714283403	16.6109996192708	13.202208041668	2.88837267384486	0.0633816942552433	0.0163592080229746	1	1.01935178492982	9209.63370910347	3	19874.435793731	1	1	1	1	2019-05-17T17:04:54.788	NG_ecoli_LTEE_11364_DM0	-0	-0	164.2	DIA_100X_EMPTY_1x1_100ms	c0a8969c-6c23-45f3-b3a0-7c888b2a3b7d	EPI_100X_YFP_1x1_200ms_25sola	EPI_100X_RFP_1x1_200ms_25sola
184	44	16.9752908240652	748	47.9169501465823	708.687165775401	1631.32620320856	505729	676.108288770053	244.778576439494	341.662897554177	0	554402	741.179144385027	881.963308661983	1151.62258076478	0	NaN	NaN	NaN	NaN	NaN	638.952226835529	0.968357383840197	43.589583822019	17.5147320133511	14.2571517324041	3.79290467029822	0.0275998755122363	0.010781657471919	1	1.0126254989166	6958.86076630194	1	18183.8368983957	1	1	1	1	2019-05-17T17:04:54.788	NG_ecoli_LTEE_11364_DM0	-0	-0	164.2	DIA_100X_EMPTY_1x1_100ms	cc18bd1a-282d-451f-84f6-4e6c34c10a50	EPI_100X_YFP_1x1_200ms_25sola	EPI_100X_RFP_1x1_200ms_25sola
185	28	8.44492431634383	237	41.3237236124279	707.772151898734	371.717299578059	124019	523.286919831224	244.778576439494	341.662897554177	0	764932	3227.5611814346	881.963308661983	1151.62258076478	0	NaN	NaN	NaN	NaN	NaN	283.091456916344	0.979447354107358	30.8132011523463	11.2010514859717	8.78018024846994	2.69522305616707	0.0271925927218397	0.0101330894922823	1	1.0054143292338	1865.66456826159	2	23527.2911392405	1	1	1	1	2019-05-17T17:04:54.788	NG_ecoli_LTEE_11364_DM0	-0	-0	164.2	DIA_100X_EMPTY_1x1_100ms	baaf3045-5612-47e9-b8f3-8054d976bc8f	EPI_100X_YFP_1x1_200ms_25sola	EPI_100X_RFP_1x1_200ms_25sola
186	50	15.0418286570228	753	49.1797304267065	721.300132802125	1448.02390438247	204510	271.593625498008	244.778576439494	341.662897554177	0	917680	1218.69853917663	881.963308661983	1151.62258076478	0	NaN	NaN	NaN	NaN	NaN	647.676812238758	0.908356302391601	50.9872587702356	14.7951838270472	12.3047834521544	2.87019043516886	0.0947517200649917	0.0289864720315808	2	1.07087253174758	6063.16650916655	0	22808.7423638778	1	1	1	1	2019-05-17T17:04:54.788	NG_ecoli_LTEE_11364_DM0	-0	-0	164.2	DIA_100X_EMPTY_1x1_100ms	6a1393c9-c38f-487b-bc27-18b60ee3d1cb	EPI_100X_YFP_1x1_200ms_25sola	EPI_100X_RFP_1x1_200ms_25sola
187	18	6.09614342006992	111	-49.9991216032172	725.936936936937	374.630630630631	69960	630.27027027027	244.778576439494	341.662897554177	0	233563	2104.17117117117	881.963308661983	1151.62258076478	0	NaN	NaN	NaN	NaN	NaN	180.839350519755	0.996714928379397	NaN	NaN	NaN	NaN	NaN	NaN	NaN	NaN	NaN	3	24060.7837837838	1	1	1	1	2019-05-17T17:04:54.788	NG_ecoli_LTEE_11364_DM0	-0	-0	164.2	DIA_100X_EMPTY_1x1_100ms	da1201a6-973a-4326-89be-3f19aec8fd8d	EPI_100X_YFP_1x1_200ms_25sola	EPI_100X_RFP_1x1_200ms_25sola
188	53	15.2482928686756	809	47.813219268669	746.185414091471	347.433868974042	6812544	8420.94437577256	244.778576439494	341.662897554177	0	695106	859.216316440049	881.963308661983	1151.62258076478	0	NaN	NaN	NaN	NaN	NaN	664.802659671969	0.934294909494706	52.1136279857072	14.4746947680732	12.5434485916787	2.62825937738557	0.0144108357841648	0.00494630909501721	1	1.00411518969258	6439.84031074396	1	18918.4326328801	1	1	1	1	2019-05-17T17:04:54.788	NG_ecoli_LTEE_11364_DM0	-0	-0	164.2	DIA_100X_EMPTY_1x1_100ms	fa248cad-d2f8-4c2c-ab59-93bba53509e3	EPI_100X_YFP_1x1_200ms_25sola	EPI_100X_RFP_1x1_200ms_25sola
189	39	10.5336368238327	413	47.7794148265495	741.602905569007	56.1525423728814	2912266	7051.49152542373	244.778576439494	341.662897554177	0	149565	362.142857142857	881.963308661983	1151.62258076478	0	NaN	NaN	NaN	NaN	NaN	440.736931238655	0.962619269711786	41.5019266826802	12.1115868234879	10.3830768015983	2.47908235472252	0.0120484599957117	0.00481733224492678	2	1.00163481040754	3514.06890507891	3	22251.5544794189	1	1	1	1	2019-05-17T17:04:54.788	NG_ecoli_LTEE_11364_DM0	-0	-0	164.2	DIA_100X_EMPTY_1x1_100ms	7e80d128-e175-40fe-9784-85005b238e83	EPI_100X_YFP_1x1_200ms_25sola	EPI_100X_RFP_1x1_200ms_25sola
190	71	11.8694209432736	843	44.1075387470452	758.527876631079	370.348754448399	570712	677.00118623962	244.778576439494	341.662897554177	0	678159	804.459074733096	881.963308661983	1151.62258076478	0	NaN	NaN	NaN	NaN	NaN	727.784385041691	0.856066533850335	70.2721371126401	12.4888052136165	10.2571328064765	1.77219016486819	0.0188530710399427	0.00582239916546346	2	1.00669403229982	5806.6413198285	2	20041.2633451957	1	1	1	1	2019-05-17T17:04:54.788	NG_ecoli_LTEE_11364_DM0	-0	-0	164.2	DIA_100X_EMPTY_1x1_100ms	bbc93358-11bb-4b8f-ad8e-b5e5c4c80656	EPI_100X_YFP_1x1_200ms_25sola	EPI_100X_RFP_1x1_200ms_25sola
191	72	14.7284696198532	1061	44.658087652216	762.212064090481	549.497643732328	4624856	4358.95947219604	244.778576439494	341.662897554177	0	484461	456.607917059378	881.963308661983	1151.62258076478	0	NaN	NaN	NaN	NaN	NaN	849.109204628232	0.872329470608281	71.4797261125291	13.9324746537244	11.7216316911343	2.2383976486799	0.0177438618527247	0.00702963943970218	3	1.00564200710436	7713.45416959075	0	18613.1743638077	1	1	1	1	2019-05-17T17:04:54.788	NG_ecoli_LTEE_11364_DM0	-0	-0	164.2	DIA_100X_EMPTY_1x1_100ms	b0344c64-0c6d-426f-ac90-00e4b6887de8	EPI_100X_YFP_1x1_200ms_25sola	EPI_100X_RFP_1x1_200ms_25sola
192	79	11.7096745952452	927	40.02706667324	759.108953613808	76.6893203883495	971859	1048.39158576052	244.778576439494	341.662897554177	0	450429	485.899676375405	881.963308661983	1151.62258076478	0	NaN	NaN	NaN	NaN	NaN	915.8921555935	0.850972730748101	81.3782926209365	13.6982141208903	11.0747760465222	2.09957733854844	0.017317963966585	0.00506594906679593	3	1.00452197284883	7839.13891579017	3	21229.5836030205	1	1	1	1	2019-05-17T17:04:54.788	NG_ecoli_LTEE_11364_DM0	-0	-0	164.2	DIA_100X_EMPTY_1x1_100ms	dd20c469-6327-4989-9870-509a2db01b41	EPI_100X_YFP_1x1_200ms_25sola	EPI_100X_RFP_1x1_200ms_25sola
193	52	13.0443551559837	679	49.2674724538613	745.832106038292	1758.83946980854	5969940	8792.25331369661	244.778576439494	341.662897554177	0	276853	407.736377025037	881.963308661983	1151.62258076478	0	NaN	NaN	NaN	NaN	NaN	582.290825603905	0.92649941954744	51.6866564717389	12.6693407485701	11.1018467192254	2.16460609610686	0.017504949877566	0.00698616777881766	2	1.00204244403267	5003.32569230375	1	18711.0751104566	1	1	1	1	2019-05-17T17:04:54.788	NG_ecoli_LTEE_11364_DM0	-0	-0	164.2	DIA_100X_EMPTY_1x1_100ms	ac4f11ed-37cb-4e41-aff0-b9330ade6cb7	EPI_100X_YFP_1x1_200ms_25sola	EPI_100X_RFP_1x1_200ms_25sola
194	69	13.5968270298257	938	48.6404143710727	756.890191897655	949.963752665245	7137899	7609.70042643923	244.778576439494	341.662897554177	0	564102	601.388059701493	881.963308661983	1151.62258076478	0	NaN	NaN	NaN	NaN	NaN	763.384805530801	0.893763784060644	67.8133228126611	12.6839631944606	11.142328342217	1.88917257093473	0.0161464748563061	0.00714406128805173	3	1.00348654727552	6612.36488121176	0	18482.697228145	1	1	1	1	2019-05-17T17:04:54.788	NG_ecoli_LTEE_11364_DM0	-0	-0	164.2	DIA_100X_EMPTY_1x1_100ms	235aeac6-8f9d-43c6-be7a-8fefb5fecea7	EPI_100X_YFP_1x1_200ms_25sola	EPI_100X_RFP_1x1_200ms_25sola
195	42	12.3080203702895	517	49.4734819357024	753.504835589942	1347.99806576402	304477	588.930367504836	244.778576439494	341.662897554177	0	1455685	2815.63829787234	881.963308661983	1151.62258076478	0	NaN	NaN	NaN	NaN	NaN	477.587151647565	0.900452923749666	42.5157536250151	13.4503629690882	10.9023784160608	2.86542579085691	0.03132942991217	0.00981308250785494	4	1.00322558167644	3969.01067743884	1	22258.4912959381	1	1	1	1	2019-05-17T17:04:54.788	NG_ecoli_LTEE_11364_DM0	-0	-0	164.2	DIA_100X_EMPTY_1x1_100ms	a8d8e7e5-a69a-4bde-804f-928d89fd38db	EPI_100X_YFP_1x1_200ms_25sola	EPI_100X_RFP_1x1_200ms_25sola
196	62	13.7083524815354	851	49.2146945473362	772.857814336075	619.191539365452	5746416	6752.54524089307	244.778576439494	341.662897554177	0	587903	690.837837837838	881.963308661983	1151.62258076478	0	NaN	NaN	NaN	NaN	NaN	743.726315097865	0.956761392826747	63.648229642538	13.0769139789337	11.5383654150652	2.1818336387259	0.00848797348747067	0.0034708082932377	2	1.00034499398888	6655.2563314813	2	21011.9600470035	1	1	1	1	2019-05-17T17:04:54.788	NG_ecoli_LTEE_11364_DM0	-0	-0	164.2	DIA_100X_EMPTY_1x1_100ms	316e7878-ae0d-4163-bac1-ac49f0bd43d5	EPI_100X_YFP_1x1_200ms_25sola	EPI_100X_RFP_1x1_200ms_25sola
197	36	10.166711519501	366	13.7673180059024	758.185792349727	655.346994535519	126596	345.890710382514	244.778576439494	341.662897554177	0	1799283	4916.0737704918	881.963308661983	1151.62258076478	0	NaN	NaN	NaN	NaN	NaN	405.636133660442	0.91296741410364	38.7676999559602	13.0230889083943	10.1230050383489	2.70368152959237	0.0345175846526674	0.0115703609472002	2	1.00665600721328	3120.17406701079	3	24252.5300546448	1	1	1	1	2019-05-17T17:04:54.788	NG_ecoli_LTEE_11364_DM0	-0	-0	164.2	DIA_100X_EMPTY_1x1_100ms	d5a58336-daca-41ca-be06-0b007e1bcfc1	EPI_100X_YFP_1x1_200ms_25sola	EPI_100X_RFP_1x1_200ms_25sola
198	47	13.3681649259101	629	49.1205214858254	760.119236883943	1805.44833068362	5557859	8836.02384737679	244.778576439494	341.662897554177	0	254534	404.664546899841	881.963308661983	1151.62258076478	0	NaN	NaN	NaN	NaN	NaN	531.279596183313	0.94202115550098	47.7661899554764	13.3096764362665	10.9513289846721	2.33654235404941	0.010321807457881	0.00540947269732748	1	1.00147526159859	4499.2915299327	1	18671.5580286169	1	1	1	1	2019-05-17T17:04:54.788	NG_ecoli_LTEE_11364_DM0	-0	-0	164.2	DIA_100X_EMPTY_1x1_100ms	ab665ba4-b925-407d-89cc-1ef7dd0ac5ab	EPI_100X_YFP_1x1_200ms_25sola	EPI_100X_RFP_1x1_200ms_25sola
199	33	10.9876471266047	363	46.7572483789793	766.556473829201	92.0055096418733	3159787	8704.64738292011	244.778576439494	341.662897554177	0	188702	519.840220385675	881.963308661983	1151.62258076478	0	NaN	NaN	NaN	NaN	NaN	367.337099202226	0.963084962214995	33.8765928573396	13.6231070716382	10.3882147932436	3.12168417300634	0.0201705871114769	0.00776198211345164	1	1.0025559904059	2871.25290490885	2	21226.1487603306	1	1	1	1	2019-05-17T17:04:54.788	NG_ecoli_LTEE_11364_DM0	-0	-0	164.2	DIA_100X_EMPTY_1x1_100ms	12cc482b-a0ee-498f-987e-00a2f1a089f3	EPI_100X_YFP_1x1_200ms_25sola	EPI_100X_RFP_1x1_200ms_25sola
200	52	11.0621419489985	576	49.167652819922	761.097222222222	704.288194444444	117505	204.001736111111	244.778576439494	341.662897554177	0	2463110	4276.23263888889	881.963308661983	1151.62258076478	0	NaN	NaN	NaN	NaN	NaN	540.436014408607	0.84102360383118	55.7844869393678	12.8731446770588	9.49116719681243	2.72955308309162	0.0289988155738225	0.00979956365110259	1	1.01783320757255	3946.77685341076	1	21661.0121527778	1	1	1	1	2019-05-17T17:04:54.788	NG_ecoli_LTEE_11364_DM0	-0	-0	164.2	DIA_100X_EMPTY_1x1_100ms	4cb3581d-1e3b-4c20-9804-3857126b51fb	EPI_100X_YFP_1x1_200ms_25sola	EPI_100X_RFP_1x1_200ms_25sola
201	59	14.2744529564227	843	47.9923379946245	772.718861209964	1351.57176749703	10548519	12513.0711743772	244.778576439494	341.662897554177	0	996904	1182.56702253855	881.963308661983	1151.62258076478	0	NaN	NaN	NaN	NaN	NaN	677.783464494241	0.890050013489612	58.3559682819929	14.9517268629073	11.4108352821442	2.54624393201599	0.0104443344673751	0.00448856771340518	1	1.00116920503689	5967.74192069541	1	19622.8493475682	1	1	1	1	2019-05-17T17:04:54.788	NG_ecoli_LTEE_11364_DM0	-0	-0	164.2	DIA_100X_EMPTY_1x1_100ms	71e534d3-c52f-4e46-8406-e01cd709ac7f	EPI_100X_YFP_1x1_200ms_25sola	EPI_100X_RFP_1x1_200ms_25sola
202	40	13.4942688285536	540	20.4752119894522	780.375925925926	669.17037037037	2530264	4685.67407407407	244.778576439494	341.662897554177	0	929364	1721.04444444444	881.963308661983	1151.62258076478	0	NaN	NaN	NaN	NaN	NaN	532.298808563337	0.93681509041163	41.2488703315071	16.5245406218345	12.5745684637684	3.62567467621972	0.0361248182154803	0.0199669195698812	2	1.04093964024742	5122.57257568488	3	20496.7037037037	1	1	1	1	2019-05-17T17:04:54.788	NG_ecoli_LTEE_11364_DM0	-0	-0	164.2	DIA_100X_EMPTY_1x1_100ms	ae139aa2-0038-4a25-a88d-d5f5bff0d763	EPI_100X_YFP_1x1_200ms_25sola	EPI_100X_RFP_1x1_200ms_25sola
203	49	13.2633249981675	650	49.7158570717493	788.164615384615	493.423076923077	293725	451.884615384615	244.778576439494	341.662897554177	0	294844	453.606153846154	881.963308661983	1151.62258076478	0	NaN	NaN	NaN	NaN	NaN	531.582217207371	0.967636228886611	46.8914516097849	12.6469607031156	11.1802675590442	2.33498202831162	0.00768366289016891	0.00282233242525938	2	1.00050418185942	4603.49793370096	0	18143.3107692308	1	1	1	1	2019-05-17T17:04:54.788	NG_ecoli_LTEE_11364_DM0	-0	-0	164.2	DIA_100X_EMPTY_1x1_100ms	4ae4d3f6-638b-4aac-bffd-4f18be18c082	EPI_100X_YFP_1x1_200ms_25sola	EPI_100X_RFP_1x1_200ms_25sola
204	55	11.3868473140966	627	41.8092645121327	797.304625199362	659.336523125997	3456506	5512.7687400319	244.778576439494	341.662897554177	0	401726	640.711323763955	881.963308661983	1151.62258076478	0	NaN	NaN	NaN	NaN	NaN	621.97148490791	0.893176862655025	55.5241566112768	13.6287041596177	10.9761741075319	2.32406558474154	0.0337102144360121	0.0100996124791915	1	1.01557575857382	5253.80351272649	1	21527.2328548644	1	1	1	1	2019-05-17T17:04:54.788	NG_ecoli_LTEE_11364_DM0	-0	-0	164.2	DIA_100X_EMPTY_1x1_100ms	2431e66b-22d8-494e-a138-b05a55a352d4	EPI_100X_YFP_1x1_200ms_25sola	EPI_100X_RFP_1x1_200ms_25sola
205	41	10.0797595329067	414	48.8459085657124	795.842995169082	154.299516908213	131335	317.234299516908	244.778576439494	341.662897554177	0	512045	1236.82367149758	881.963308661983	1151.62258076478	0	NaN	NaN	NaN	NaN	NaN	410.960357684469	0.944436134187003	42.2010057270669	11.2062684813437	9.56530936211639	2.0209370094111	0.0074375337225907	0.00501698590005486	1	1.00243411097053	3032.56922693945	1	22202.306763285	1	1	1	1	2019-05-17T17:04:54.788	NG_ecoli_LTEE_11364_DM0	-0	-0	164.2	DIA_100X_EMPTY_1x1_100ms	6498833f-bc9a-45fb-89a7-5eb69fdb9fba	EPI_100X_YFP_1x1_200ms_25sola	EPI_100X_RFP_1x1_200ms_25sola
206	58	12.2326824149159	710	34.9501759943097	806.504225352113	597.22676056338	5157890	7264.6338028169	244.778576439494	341.662897554177	0	422458	595.011267605634	881.963308661983	1151.62258076478	0	NaN	NaN	NaN	NaN	NaN	685.264022172751	0.922607958808652	60.6439722273621	13.2177262374597	11.0031187928982	2.40601932739459	0.0265968499154431	0.0106207634626581	2	1.00868815030047	5766.45789201577	3	22073.8788732394	1	1	1	1	2019-05-17T17:04:54.788	NG_ecoli_LTEE_11364_DM0	-0	-0	164.2	DIA_100X_EMPTY_1x1_100ms	c9c75a73-ac83-48ee-be9e-6ec949116d12	EPI_100X_YFP_1x1_200ms_25sola	EPI_100X_RFP_1x1_200ms_25sola
207	71	15.6933401066998	1115	37.5117760960209	791.780269058296	1482.80358744395	444973	399.078923766816	244.778576439494	341.662897554177	0	4669953	4188.29865470852	881.963308661983	1151.62258076478	0	NaN	NaN	NaN	NaN	NaN	911.168340937326	0.876973092045218	71.1001576096822	14.5156224016345	12.6704332431347	2.33025009276028	0.016383084349507	0.0063105941781024	2	1.0093701239831	8964.85717559956	0	20619.8116591928	1	1	1	1	2019-05-17T17:04:54.788	NG_ecoli_LTEE_11364_DM0	-0	-0	164.2	DIA_100X_EMPTY_1x1_100ms	071afeb4-43de-4abb-86eb-d237ab6f0290	EPI_100X_YFP_1x1_200ms_25sola	EPI_100X_RFP_1x1_200ms_25sola
208	34	11.4614780735911	390	47.0856026158655	799.574358974359	75.3461538461538	3385719	8681.33076923077	244.778576439494	341.662897554177	0	335957	861.428205128205	881.963308661983	1151.62258076478	0	NaN	NaN	NaN	NaN	NaN	336.15396084615	0.987988103475236	31.7390483695644	12.8693950349413	10.2078276647671	3.05692117755357	0.0156428401021189	0.00664358788334076	1	1.00298137971215	2597.46940820043	1	19743.5358974359	1	1	1	1	2019-05-17T17:04:54.788	NG_ecoli_LTEE_11364_DM0	-0	-0	164.2	DIA_100X_EMPTY_1x1_100ms	e491cfb6-fafa-492e-9a78-a1cf6de4f4e5	EPI_100X_YFP_1x1_200ms_25sola	EPI_100X_RFP_1x1_200ms_25sola
209	64	11.2794876397785	722	43.2157140514444	805.167590027701	127.692520775623	6294495	8718.13711911357	244.778576439494	341.662897554177	0	667917	925.092797783934	881.963308661983	1151.62258076478	0	NaN	NaN	NaN	NaN	NaN	635.295728758942	0.901748013013074	63.7009384963609	12.419027553399	9.79623147549298	1.91676910102993	0.0185076327186082	0.00631695620184308	3	1.00094229243359	4801.24413005946	1	19711.5983379501	1	1	1	1	2019-05-17T17:04:54.788	NG_ecoli_LTEE_11364_DM0	-0	-0	164.2	DIA_100X_EMPTY_1x1_100ms	e336ef8b-3a28-4a9b-86ae-a9b83de0f6ed	EPI_100X_YFP_1x1_200ms_25sola	EPI_100X_RFP_1x1_200ms_25sola
210	68	14.6546320394133	997	47.0580709255289	815.950852557673	581.425275827482	8976337	9003.34704112337	244.778576439494	341.662897554177	0	419960	421.223671013039	881.963308661983	1151.62258076478	0	NaN	NaN	NaN	NaN	NaN	935.230177402721	0.923906511482691	69.0578236943435	15.7664458419373	13.3822494577279	2.65931234037141	0.0296231745616461	0.0105826854349945	2	1.00527269509649	9713.17048878453	2	20673.3951855567	1	1	1	1	2019-05-17T17:04:54.788	NG_ecoli_LTEE_11364_DM0	-0	-0	164.2	DIA_100X_EMPTY_1x1_100ms	88af676d-7dfb-433d-8705-1c948d1fdc40	EPI_100X_YFP_1x1_200ms_25sola	EPI_100X_RFP_1x1_200ms_25sola
211	39	13.0087387639981	508	41.6601957342545	807.218503937008	691.982283464567	3064481	6032.44291338583	244.778576439494	341.662897554177	0	291591	573.998031496063	881.963308661983	1151.62258076478	0	NaN	NaN	NaN	NaN	NaN	432.559017413577	0.976623666229968	36.0808349329943	15.0574165988262	11.7322665242979	3.40513908919904	0.0270579060044243	0.0112930616638781	1	1.00711580080421	3900.58998144491	1	19024.8661417323	1	1	1	1	2019-05-17T17:04:54.788	NG_ecoli_LTEE_11364_DM0	-0	-0	164.2	DIA_100X_EMPTY_1x1_100ms	9444f9ca-d857-46d2-befc-2d27d951abc7	EPI_100X_YFP_1x1_200ms_25sola	EPI_100X_RFP_1x1_200ms_25sola
212	60	12.9286282306936	776	30.2502333052184	826.434278350515	436.724226804124	13838606	17833.2551546392	244.778576439494	341.662897554177	0	552877	712.470360824742	881.963308661983	1151.62258076478	0	NaN	NaN	NaN	NaN	NaN	645.518382585498	0.776593246334933	61.3750307984015	12.0529011610654	10.3353496957104	1.99890063942835	0.0260261457487306	0.0155847013978218	0	1.0558631354526	5149.10745999619	0	18431.2319587629	1	1	1	1	2019-05-17T17:04:54.788	NG_ecoli_LTEE_11364_DM0	-0	-0	164.2	DIA_100X_EMPTY_1x1_100ms	fd7122cb-05e9-45f3-a04c-4ea14eba075f	EPI_100X_YFP_1x1_200ms_25sola	EPI_100X_RFP_1x1_200ms_25sola
213	61	13.3608752604401	815	-47.5885240256465	829.838036809816	638.234355828221	605046	742.38773006135	244.778576439494	341.662897554177	0	2455529	3012.91901840491	881.963308661983	1151.62258076478	0	NaN	NaN	NaN	NaN	NaN	777.286722661956	0.890843876564046	63.1614475260136	15.3369485895059	11.923996699791	2.80802483796672	0.060782147964329	0.0142861904045192	2	1.01108390568377	7053.19109047019	1	21647.8306748466	1	1	1	1	2019-05-17T17:04:54.788	NG_ecoli_LTEE_11364_DM0	-0	-0	164.2	DIA_100X_EMPTY_1x1_100ms	cf298e91-f107-4502-b0d1-784eedaeb9e0	EPI_100X_YFP_1x1_200ms_25sola	EPI_100X_RFP_1x1_200ms_25sola
214	45	3.42599910729932	156	-49.999879202057	824.570512820513	3.37820512820513	803940	5153.46153846154	244.778576439494	341.662897554177	0	60940	390.641025641026	881.963308661983	1151.62258076478	0	NaN	NaN	NaN	NaN	NaN	NaN	NaN	NaN	NaN	NaN	NaN	NaN	NaN	NaN	NaN	NaN	0	20028.4487179487	1	1	1	1	2019-05-17T17:04:54.788	NG_ecoli_LTEE_11364_DM0	-0	-0	164.2	DIA_100X_EMPTY_1x1_100ms	bfbcde40-f56a-4a1f-a464-2c63edeedb2b	EPI_100X_YFP_1x1_200ms_25sola	EPI_100X_RFP_1x1_200ms_25sola
215	34	15.2911077296225	522	1.00541370082033	833.319923371648	1321.58045977011	128063	245.331417624521	244.778576439494	341.662897554177	0	1854479	3552.64176245211	881.963308661983	1151.62258076478	0	NaN	NaN	NaN	NaN	NaN	457.014081280356	0.982903110130989	35.1832358892392	16.190894722911	12.682731684829	4.11983527760928	0.032684405943075	0.0101764373090836	2	1.0076979759333	4444.79024327908	1	21402.5057471264	1	1	1	1	2019-05-17T17:04:54.788	NG_ecoli_LTEE_11364_DM0	-0	-0	164.2	DIA_100X_EMPTY_1x1_100ms	caa21553-00ad-4a3f-a21d-079374ec8dfb	EPI_100X_YFP_1x1_200ms_25sola	EPI_100X_RFP_1x1_200ms_25sola
216	44	13.8383872099407	610	49.3336309486429	838.801639344262	1015.10163934426	3353595	5497.69672131148	244.778576439494	341.662897554177	0	316749	519.260655737705	881.963308661983	1151.62258076478	0	NaN	NaN	NaN	NaN	NaN	488.702165646699	0.926457688229925	43.3201491074739	13.1594167568351	11.0187557693447	2.52094542712311	0.0185984473051474	0.0108399101065411	1	1.00677370999592	4130.90243922175	1	18282.6196721311	1	1	1	1	2019-05-17T17:04:54.788	NG_ecoli_LTEE_11364_DM0	-0	-0	164.2	DIA_100X_EMPTY_1x1_100ms	345a9503-bbd8-455a-b67e-4091bc6d066f	EPI_100X_YFP_1x1_200ms_25sola	EPI_100X_RFP_1x1_200ms_25sola
217	66	16.2423586870178	1072	46.4720218677069	828.523320895522	1232.05970149254	19787700	18458.6753731343	244.778576439494	341.662897554177	0	1034982	965.468283582089	881.963308661983	1151.62258076478	0	NaN	NaN	NaN	NaN	NaN	838.867881118569	0.927173816754463	63.23321035097	15.0014371302519	13.1172978196238	2.53488452849019	0.0217501310040747	0.00755665393983808	2	1.00350792856305	8545.23225129865	0	17900.4906716418	1	1	1	1	2019-05-17T17:04:54.788	NG_ecoli_LTEE_11364_DM0	-0	-0	164.2	DIA_100X_EMPTY_1x1_100ms	171c9671-cf7c-4a5f-99d1-e853a9a66e9a	EPI_100X_YFP_1x1_200ms_25sola	EPI_100X_RFP_1x1_200ms_25sola
218	52	16.0626725463369	836	49.3631909586098	843.232057416268	612.837320574163	8808129	10536.0394736842	244.778576439494	341.662897554177	0	888003	1062.20454545455	881.963308661983	1151.62258076478	0	NaN	NaN	NaN	NaN	NaN	748.83889701926	0.939118307383283	51.6058797237136	18.0030833474405	14.1628176742897	3.49001234250909	0.0269030950084241	0.00430024432007194	2	1.00039270581362	8129.95975539803	3	20637.019138756	1	1	1	1	2019-05-17T17:04:54.788	NG_ecoli_LTEE_11364_DM0	-0	-0	164.2	DIA_100X_EMPTY_1x1_100ms	8ab5b35b-0290-4099-8b56-cf15c28563ab	EPI_100X_YFP_1x1_200ms_25sola	EPI_100X_RFP_1x1_200ms_25sola
219	48	15.7867419824095	758	49.2752235280785	849.956464379947	208.043535620053	7378865	9734.65039577836	244.778576439494	341.662897554177	0	682274	900.097625329815	881.963308661983	1151.62258076478	0	NaN	NaN	NaN	NaN	NaN	598.368499841185	0.973415171731133	46.50329171219	14.36180821474	12.5949667377606	2.94932056889346	0.00597449903987933	0.00364898245145228	1	1.00068350926173	5793.85505785286	0	18104.0316622691	1	1	1	1	2019-05-17T17:04:54.788	NG_ecoli_LTEE_11364_DM0	-0	-0	164.2	DIA_100X_EMPTY_1x1_100ms	822a06da-6352-47f6-bd64-9e1e378102ff	EPI_100X_YFP_1x1_200ms_25sola	EPI_100X_RFP_1x1_200ms_25sola
220	43	14.7328444987428	634	46.7655477905459	856.143533123028	64.4400630914827	5160115	8138.98264984227	244.778576439494	341.662897554177	0	262355	413.809148264984	881.963308661983	1151.62258076478	0	NaN	NaN	NaN	NaN	NaN	601.158615352309	0.940816446715733	44.0956252205811	16.2461778678906	13.2147209459077	3.43064429852796	0.0451689458387729	0.0197136504309811	0	1.04081811468797	6047.85512667481	2	19785.1372239748	1	1	1	1	2019-05-17T17:04:54.788	NG_ecoli_LTEE_11364_DM0	-0	-0	164.2	DIA_100X_EMPTY_1x1_100ms	9cf03960-6bfa-434b-b8f8-dc4712c53749	EPI_100X_YFP_1x1_200ms_25sola	EPI_100X_RFP_1x1_200ms_25sola
221	45	10.2166829009251	460	37.9613290061041	855.104347826087	314.932608695652	80241	174.436956521739	244.778576439494	341.662897554177	0	1516421	3296.56739130435	881.963308661983	1151.62258076478	0	NaN	NaN	NaN	NaN	NaN	466.878071823681	0.906338403353679	46.5920468186758	12.085455380743	9.85850854187839	2.0523596616484	0.0144678748722746	0.00477378375870808	3	1.00103733417272	3556.51058180732	2	22565.152173913	1	1	1	1	2019-05-17T17:04:54.788	NG_ecoli_LTEE_11364_DM0	-0	-0	164.2	DIA_100X_EMPTY_1x1_100ms	0dfa8e3f-36d6-48f3-bbfe-bedd09fd3704	EPI_100X_YFP_1x1_200ms_25sola	EPI_100X_RFP_1x1_200ms_25sola
222	47	16.2532532124048	764	48.2449460200336	853.340314136126	874.527486910995	144295	188.86780104712	244.778576439494	341.662897554177	0	3690004	4829.84816753927	881.963308661983	1151.62258076478	0	NaN	NaN	NaN	NaN	NaN	612.634708298229	0.88960543355914	45.9566565106603	16.0518648371556	12.919500949399	3.21841690013516	0.0399736103923586	0.0178747592096473	1	1.04211419469558	6024.62171235057	0	20539.2251308901	1	1	1	1	2019-05-17T17:04:54.788	NG_ecoli_LTEE_11364_DM0	-0	-0	164.2	DIA_100X_EMPTY_1x1_100ms	a065c90b-507e-4f9c-90bd-f53d80ed7006	EPI_100X_YFP_1x1_200ms_25sola	EPI_100X_RFP_1x1_200ms_25sola
223	62	12.4763473779419	774	49.3269247792501	863.618863049096	1765.70671834625	2877366	3717.52713178295	244.778576439494	341.662897554177	0	325172	420.118863049096	881.963308661983	1151.62258076478	0	NaN	NaN	NaN	NaN	NaN	649.777815530426	0.902610180607906	60.4431387904237	12.5346026596379	10.5691650141177	2.02836713958073	0.00925576253887032	0.00347095801492189	3	1.00222767104946	5302.95873145319	0	18855.0865633075	1	1	1	1	2019-05-17T17:04:54.788	NG_ecoli_LTEE_11364_DM0	-0	-0	164.2	DIA_100X_EMPTY_1x1_100ms	bdcd207b-8e92-4c6a-b168-09aca912534c	EPI_100X_YFP_1x1_200ms_25sola	EPI_100X_RFP_1x1_200ms_25sola
224	42	11.6739294507562	490	27.4314583705457	866.283673469388	2037.76326530612	9440793	19266.9244897959	244.778576439494	341.662897554177	0	208217	424.932653061224	881.963308661983	1151.62258076478	0	NaN	NaN	NaN	NaN	NaN	NaN	NaN	NaN	NaN	NaN	NaN	NaN	NaN	NaN	NaN	NaN	0	18180.7632653061	1	1	1	1	2019-05-17T17:04:54.788	NG_ecoli_LTEE_11364_DM0	-0	-0	164.2	DIA_100X_EMPTY_1x1_100ms	e97670d2-2905-485c-970a-be376ea1f33f	EPI_100X_YFP_1x1_200ms_25sola	EPI_100X_RFP_1x1_200ms_25sola
225	36	15.4467653478414	556	44.8841338937972	864.01618705036	1313.56654676259	132907	239.041366906475	244.778576439494	341.662897554177	0	2303873	4143.65647482014	881.963308661983	1151.62258076478	0	NaN	NaN	NaN	NaN	NaN	NaN	NaN	NaN	NaN	NaN	NaN	NaN	NaN	NaN	NaN	NaN	1	21676.5197841727	1	1	1	1	2019-05-17T17:04:54.788	NG_ecoli_LTEE_11364_DM0	-0	-0	164.2	DIA_100X_EMPTY_1x1_100ms	0aad83bb-5a74-464d-8ba7-674b29323e32	EPI_100X_YFP_1x1_200ms_25sola	EPI_100X_RFP_1x1_200ms_25sola
226	27	14.708807081529	397	-24.4581520076868	864.654911838791	1546.73047858942	201646	507.92443324937	244.778576439494	341.662897554177	0	236852	596.604534005038	881.963308661983	1151.62258076478	0	NaN	NaN	NaN	NaN	NaN	356.55622247783	0.982957180108616	27.254206607843	17.7465399296184	12.4973802130394	4.82985180699022	0.0930886197262588	0.0394884910340005	2	1.08827179905558	3343.19255300612	0	23093.5365239295	1	1	1	1	2019-05-17T17:04:54.788	NG_ecoli_LTEE_11364_DM0	-0	-0	164.2	DIA_100X_EMPTY_1x1_100ms	7a2ad731-ba18-462f-b5b3-f1c14489612d	EPI_100X_YFP_1x1_200ms_25sola	EPI_100X_RFP_1x1_200ms_25sola
227	34	12.6327702938973	430	-44.9210104279295	872.597674418605	570.574418604651	138617	322.36511627907	244.778576439494	341.662897554177	0	401385	933.453488372093	881.963308661983	1151.62258076478	0	NaN	NaN	NaN	NaN	NaN	396.136735829892	0.902876345040187	35.5647077264467	13.7661467088326	10.6929190856807	2.93608960688249	0.064811702708541	0.0207876738037704	2	1.03537680129105	3193.75565402066	1	22872.1488372093	1	1	1	1	2019-05-17T17:04:54.788	NG_ecoli_LTEE_11364_DM0	-0	-0	164.2	DIA_100X_EMPTY_1x1_100ms	07e425d0-c142-4249-a28c-34c91ad5bd83	EPI_100X_YFP_1x1_200ms_25sola	EPI_100X_RFP_1x1_200ms_25sola
228	51	12.6703563733125	647	48.1693733463659	868.227202472952	1045.76816074189	144916	223.981452859351	244.778576439494	341.662897554177	0	1203510	1860.13910355487	881.963308661983	1151.62258076478	0	NaN	NaN	NaN	NaN	NaN	556.243927499315	0.907869386698476	52.5553359423687	12.1398955427927	10.4192567566516	2.01708293169166	0.017215503171137	0.00881031147831719	2	1.00155898275977	4481.05400934228	1	20976.4374034003	1	1	1	1	2019-05-17T17:04:54.788	NG_ecoli_LTEE_11364_DM0	-0	-0	164.2	DIA_100X_EMPTY_1x1_100ms	c16dc037-f16a-4096-bbb6-17302ecef07c	EPI_100X_YFP_1x1_200ms_25sola	EPI_100X_RFP_1x1_200ms_25sola
229	47	12.5744211786222	591	49.2227294408268	879.852791878173	75.4534686971235	2697253	4563.87986463621	244.778576439494	341.662897554177	0	245915	416.099830795262	881.963308661983	1151.62258076478	0	NaN	NaN	NaN	NaN	NaN	572.433464086279	0.93644558812986	48.2436421542867	13.5315864843723	11.57973209674	2.53887366508805	0.0404889918561951	0.0120048769880993	0	1.01405434900039	5080.74025157485	3	20913.7597292724	1	1	1	1	2019-05-17T17:04:54.788	NG_ecoli_LTEE_11364_DM0	-0	-0	164.2	DIA_100X_EMPTY_1x1_100ms	01288c3f-704e-46bd-be51-89746c999b8d	EPI_100X_YFP_1x1_200ms_25sola	EPI_100X_RFP_1x1_200ms_25sola
230	59	13.9924636152171	825	49.5520106702575	879.659393939394	290.486060606061	375298	454.906666666667	244.778576439494	341.662897554177	0	664484	805.435151515151	881.963308661983	1151.62258076478	0	NaN	NaN	NaN	NaN	NaN	670.389732536596	0.945992603878899	57.250389682789	13.4141357364579	11.4980866850686	2.34554314577667	0.018826463461274	0.00685093532007686	2	1.00134284205913	5944.55686036639	1	18480.6509090909	1	1	1	1	2019-05-17T17:04:54.788	NG_ecoli_LTEE_11364_DM0	-0	-0	164.2	DIA_100X_EMPTY_1x1_100ms	1e48d3ab-076e-400c-9d25-341eb7c2f700	EPI_100X_YFP_1x1_200ms_25sola	EPI_100X_RFP_1x1_200ms_25sola
231	52	12.0578534492582	627	49.8167559575977	884.491228070175	1221.36363636364	159284	254.041467304625	244.778576439494	341.662897554177	0	806446	1286.19776714514	881.963308661983	1151.62258076478	0	NaN	NaN	NaN	NaN	NaN	559.011483167109	0.956218474655728	52.1534169863086	11.7347224140956	10.5520135696501	2.11321766464577	0.00972088424544621	0.00371957655086972	3	1.00108038304816	4560.82418766205	0	22440.6953748006	1	1	1	1	2019-05-17T17:04:54.788	NG_ecoli_LTEE_11364_DM0	-0	-0	164.2	DIA_100X_EMPTY_1x1_100ms	fbc754ae-3373-47e5-8780-fdb9fc32aebb	EPI_100X_YFP_1x1_200ms_25sola	EPI_100X_RFP_1x1_200ms_25sola
232	69	12.0437580591149	831	44.8438827809053	885.496991576414	506.685920577617	3864274	4650.14921780987	244.778576439494	341.662897554177	0	330391	397.582430806258	881.963308661983	1151.62258076478	0	NaN	NaN	NaN	NaN	NaN	717.054809530245	0.899971724274723	69.8832577574885	11.9874604468852	10.166120164817	1.72821684230719	0.0126338434023788	0.00411606613853137	3	1.00235782981367	5672.48689657723	1	18836.4945848375	1	1	1	1	2019-05-17T17:04:54.788	NG_ecoli_LTEE_11364_DM0	-0	-0	164.2	DIA_100X_EMPTY_1x1_100ms	3fbc5b75-8c0b-42da-883c-5d88cb03d20b	EPI_100X_YFP_1x1_200ms_25sola	EPI_100X_RFP_1x1_200ms_25sola
233	25	11.0963609509562	279	11.0504372676405	882.068100358423	335.566308243728	47875	171.594982078853	244.778576439494	341.662897554177	0	783241	2807.31541218638	881.963308661983	1151.62258076478	0	NaN	NaN	NaN	NaN	NaN	275.108096905118	0.965721224003667	25.5199170386062	12.6188773819015	10.306236861778	3.09490954660594	0.0530102859104392	0.0213598269480497	1	1.01966355848627	2128.96919903226	1	22565.2831541219	1	1	1	1	2019-05-17T17:04:54.788	NG_ecoli_LTEE_11364_DM0	-0	-0	164.2	DIA_100X_EMPTY_1x1_100ms	cc234aa0-e6bb-4d6d-b943-78a2d4cc4738	EPI_100X_YFP_1x1_200ms_25sola	EPI_100X_RFP_1x1_200ms_25sola
234	24	7.31360705071318	177	-36.8948311140055	884.920903954802	590.039548022599	67628	382.079096045198	244.778576439494	341.662897554177	0	246478	1392.53107344633	881.963308661983	1151.62258076478	0	NaN	NaN	NaN	NaN	NaN	266.57440594363	0.929572864413905	NaN	NaN	NaN	NaN	NaN	NaN	NaN	NaN	NaN	2	24717.4632768362	1	1	1	1	2019-05-17T17:04:54.788	NG_ecoli_LTEE_11364_DM0	-0	-0	164.2	DIA_100X_EMPTY_1x1_100ms	4682c1b5-453c-4f00-a086-7da480a5f672	EPI_100X_YFP_1x1_200ms_25sola	EPI_100X_RFP_1x1_200ms_25sola
235	48	11.8817248007506	571	49.4090760182259	896.598949211909	656.16112084063	872707	1528.38353765324	244.778576439494	341.662897554177	0	236847	414.793345008757	881.963308661983	1151.62258076478	0	NaN	NaN	NaN	NaN	NaN	511.983345206806	0.909437667991721	48.4117064399655	12.4158374598035	10.3840810206793	2.16250963042682	0.0291007238719975	0.00896630024534501	0	1.00976882131504	4099.92968510493	1	20137.9492119089	1	1	1	1	2019-05-17T17:04:54.788	NG_ecoli_LTEE_11364_DM0	-0	-0	164.2	DIA_100X_EMPTY_1x1_100ms	e782d9c8-e497-4290-a05b-df7d1272eb19	EPI_100X_YFP_1x1_200ms_25sola	EPI_100X_RFP_1x1_200ms_25sola
236	76	15.7918028065536	1201	4.84500463618336	909.338884263114	685.054954204829	6741257	5613.03663613655	244.778576439494	341.662897554177	0	513490	427.552039966694	881.963308661983	1151.62258076478	0	NaN	NaN	NaN	NaN	NaN	954.068947418439	0.829446983512428	75.2921698708753	15.0278340139088	12.4989792407885	2.66949716753141	0.0267675168821463	0.00916371884103566	4	1.00409642201772	9238.23037857555	1	18431.4096586178	1	1	1	1	2019-05-17T17:04:54.788	NG_ecoli_LTEE_11364_DM0	-0	-0	164.2	DIA_100X_EMPTY_1x1_100ms	49929ad1-f8c9-47e2-befb-1eab01e120f4	EPI_100X_YFP_1x1_200ms_25sola	EPI_100X_RFP_1x1_200ms_25sola
237	51	12.2338800699021	625	48.3115426884045	903.0992	59.264	4344826	6951.7216	244.778576439494	341.662897554177	0	265565	424.904	881.963308661983	1151.62258076478	0	NaN	NaN	NaN	NaN	NaN	614.593508465632	0.906422057591426	52.5891287146481	14.1933262378449	11.4539851013646	2.56272110954409	0.0324873952520113	0.0113186020860211	2	1.01498677394375	5418.74962406543	3	20898.512	1	1	1	1	2019-05-17T17:04:54.788	NG_ecoli_LTEE_11364_DM0	-0	-0	164.2	DIA_100X_EMPTY_1x1_100ms	c5e20d49-dff7-400e-941f-8d85b03eb522	EPI_100X_YFP_1x1_200ms_25sola	EPI_100X_RFP_1x1_200ms_25sola
238	49	19.3623966153023	949	33.599145022458	904.871443624868	429.492096944152	6541478	6893.02212855637	244.778576439494	341.662897554177	0	678234	714.68282402529	881.963308661983	1151.62258076478	0	NaN	NaN	NaN	NaN	NaN	861.081864063617	0.96859308034377	48.5219605903617	22.5679251661063	17.2190069102485	4.91024021342343	0.0248740429334196	0.0111201429793075	3	1.01026612628586	11299.1148424763	3	18902.1654373024	1	1	1	1	2019-05-17T17:04:54.788	NG_ecoli_LTEE_11364_DM0	-0	-0	164.2	DIA_100X_EMPTY_1x1_100ms	e2b1fade-5a2b-42cc-97a2-fd4820824b10	EPI_100X_YFP_1x1_200ms_25sola	EPI_100X_RFP_1x1_200ms_25sola
239	56	12.0983039395925	678	49.4317842113668	909.746312684366	539.927728613569	4998332	7372.17109144543	244.778576439494	341.662897554177	0	448614	661.672566371681	881.963308661983	1151.62258076478	0	NaN	NaN	NaN	NaN	NaN	576.265859719089	0.915704612393019	55.4974681243154	12.1617693854857	10.1121188358578	2.26904932895798	0.0154804656906826	0.00380857220362346	3	1.00232218036442	4457.04871844746	1	18789.6873156342	1	1	1	1	2019-05-17T17:04:54.788	NG_ecoli_LTEE_11364_DM0	-0	-0	164.2	DIA_100X_EMPTY_1x1_100ms	37e790aa-05c4-4705-9e21-8e31a817bf6c	EPI_100X_YFP_1x1_200ms_25sola	EPI_100X_RFP_1x1_200ms_25sola
240	50	12.9572868821484	649	49.5594938020246	904.143297380586	915.197226502311	1988644	3064.16640986133	244.778576439494	341.662897554177	0	332812	512.807395993837	881.963308661983	1151.62258076478	0	NaN	NaN	NaN	NaN	NaN	543.002588182272	0.909460931271647	49.7400337965287	12.766224612937	10.7587822432524	2.16968766871994	0.00741935830300799	0.00209160306049601	4	1.00015427121706	4521.91289604197	1	18484.9491525424	1	1	1	1	2019-05-17T17:04:54.788	NG_ecoli_LTEE_11364_DM0	-0	-0	164.2	DIA_100X_EMPTY_1x1_100ms	9f2608a5-6b78-45d3-96bd-ac75b8b37ac2	EPI_100X_YFP_1x1_200ms_25sola	EPI_100X_RFP_1x1_200ms_25sola
241	12	5.49444494191283	66	-49.9997038604046	899.242424242424	408.863636363636	112276	1701.15151515152	244.778576439494	341.662897554177	0	162138	2456.63636363636	881.963308661983	1151.62258076478	0	NaN	NaN	NaN	NaN	NaN	138.065392770999	0.999728575805155	NaN	NaN	NaN	NaN	NaN	NaN	NaN	NaN	NaN	1	23490.7121212121	1	1	1	1	2019-05-17T17:04:54.788	NG_ecoli_LTEE_11364_DM0	-0	-0	164.2	DIA_100X_EMPTY_1x1_100ms	8ca7c40c-017a-406b-9678-ccfa37faec99	EPI_100X_YFP_1x1_200ms_25sola	EPI_100X_RFP_1x1_200ms_25sola
242	34	16.1298588071866	549	-25.4488555715184	917.708561020036	601.848816029144	110349	201	244.778576439494	341.662897554177	0	590993	1076.48998178506	881.963308661983	1151.62258076478	0	NaN	NaN	NaN	NaN	NaN	496.391085500539	0.984596910878186	30.8194705973484	19.8345412484583	15.2744564199345	5.24927753983566	0.0747644230888378	0.0287865450741506	1	1.05587849672542	5647.37443050028	2	22706.0109289618	1	1	1	1	2019-05-17T17:04:54.788	NG_ecoli_LTEE_11364_DM0	-0	-0	164.2	DIA_100X_EMPTY_1x1_100ms	c5b30acb-5141-4f61-84fe-f7fc7c99f31b	EPI_100X_YFP_1x1_200ms_25sola	EPI_100X_RFP_1x1_200ms_25sola
243	47	16.7607345325597	788	48.2218116667281	922.181472081218	1596.94162436548	3771989	4786.78807106599	244.778576439494	341.662897554177	0	480413	609.66116751269	881.963308661983	1151.62258076478	0	NaN	NaN	NaN	NaN	NaN	638.736080851958	0.995729580722828	45.0506559583283	15.9406886555041	13.9220617545728	3.36812154930883	0.0168005845419901	0.00877553599669172	1	1.00263475436764	6858.00996680918	1	18100.2106598985	1	1	1	1	2019-05-17T17:04:54.788	NG_ecoli_LTEE_11364_DM0	-0	-0	164.2	DIA_100X_EMPTY_1x1_100ms	d4452424-c4a7-437f-a08d-c758ba775efd	EPI_100X_YFP_1x1_200ms_25sola	EPI_100X_RFP_1x1_200ms_25sola
244	52	12.3414402470669	642	47.7633767499027	927.630841121495	68.2102803738318	2789384	4344.83489096573	244.778576439494	341.662897554177	0	400460	623.769470404984	881.963308661983	1151.62258076478	0	NaN	NaN	NaN	NaN	NaN	607.823189932094	0.916379308172798	52.5569709672017	13.14524689527	11.3733502229883	2.40814007909649	0.0140814918685072	0.00584709539859945	2	1.00244722177813	5339.45627280826	2	19798.207165109	1	1	1	1	2019-05-17T17:04:54.788	NG_ecoli_LTEE_11364_DM0	-0	-0	164.2	DIA_100X_EMPTY_1x1_100ms	bd7b586e-6d7e-4098-93b9-94a62c7f3d4b	EPI_100X_YFP_1x1_200ms_25sola	EPI_100X_RFP_1x1_200ms_25sola
245	47	11.7579218667313	553	49.6166775276588	922.839059674503	952.956600361664	447703	809.589511754069	244.778576439494	341.662897554177	0	318469	575.893309222423	881.963308661983	1151.62258076478	0	NaN	NaN	NaN	NaN	NaN	502.908933737306	0.913597835021675	47.9569460570392	11.7989734695615	10.3069612247051	2.07233159038617	0.0254514098842138	0.0105724227248963	1	1.01195360229164	4001.31447156699	2	20624.0198915009	1	1	1	1	2019-05-17T17:04:54.788	NG_ecoli_LTEE_11364_DM0	-0	-0	164.2	DIA_100X_EMPTY_1x1_100ms	285a36e0-b615-4987-943c-8dfadb036fbd	EPI_100X_YFP_1x1_200ms_25sola	EPI_100X_RFP_1x1_200ms_25sola
246	14	3.62353488062062	51	-49.9993443378505	915.56862745098	419.078431372549	172425	3380.88235294118	244.778576439494	341.662897554177	0	89674	1758.3137254902	881.963308661983	1151.62258076478	0	NaN	NaN	NaN	NaN	NaN	134.982581175764	0.999791887057735	NaN	NaN	NaN	NaN	NaN	NaN	NaN	NaN	NaN	2	24258.862745098	1	1	1	1	2019-05-17T17:04:54.788	NG_ecoli_LTEE_11364_DM0	-0	-0	164.2	DIA_100X_EMPTY_1x1_100ms	c021c3d5-d18d-4b22-94b5-cdad07e70c01	EPI_100X_YFP_1x1_200ms_25sola	EPI_100X_RFP_1x1_200ms_25sola
247	50	14.1022174362444	705	49.5408353894064	929.645390070922	1001.24822695035	8039847	11404.0382978723	244.778576439494	341.662897554177	0	480916	682.150354609929	881.963308661983	1151.62258076478	0	NaN	NaN	NaN	NaN	NaN	576.466769594984	0.96172598820862	48.2172995996081	13.7704939052301	11.7796723402825	2.63547496594418	0.0131469092517019	0.00603661670007609	1	1.00206745043903	5254.83623981035	1	18875.314893617	1	1	1	1	2019-05-17T17:04:54.788	NG_ecoli_LTEE_11364_DM0	-0	-0	164.2	DIA_100X_EMPTY_1x1_100ms	21193c20-a062-454e-893b-b1f4b2f80ce9	EPI_100X_YFP_1x1_200ms_25sola	EPI_100X_RFP_1x1_200ms_25sola
248	52	11.1725832680019	581	49.617575371691	932.354561101549	421.827882960413	4555500	7840.7917383821	244.778576439494	341.662897554177	0	389829	670.962134251291	881.963308661983	1151.62258076478	0	NaN	NaN	NaN	NaN	NaN	587.513867829519	0.901769666250963	53.8617177195517	12.6659735646975	10.7309890345733	2.21354937402952	0.0219039371813108	0.00894518064794639	4	1.00374026224203	4871.35279154238	3	21422.5593803787	1	1	1	1	2019-05-17T17:04:54.788	NG_ecoli_LTEE_11364_DM0	-0	-0	164.2	DIA_100X_EMPTY_1x1_100ms	8916d4bc-22f0-4dc8-8f83-6baa8af3b4a0	EPI_100X_YFP_1x1_200ms_25sola	EPI_100X_RFP_1x1_200ms_25sola
249	64	11.4225271968057	732	34.4024053776234	944.613387978142	962.233606557377	2708894	3700.67486338798	244.778576439494	341.662897554177	0	309185	422.383879781421	881.963308661983	1151.62258076478	0	NaN	NaN	NaN	NaN	NaN	681.80388408553	0.80214729085768	66.1598917867889	12.630439451306	10.1905180165869	1.95870451752271	0.0156000532191287	0.00715356118319168	4	1.01101420122104	5396.0652160717	3	21442.3456284153	1	1	1	1	2019-05-17T17:04:54.788	NG_ecoli_LTEE_11364_DM0	-0	-0	164.2	DIA_100X_EMPTY_1x1_100ms	c3452529-e211-4dcf-9c0b-7fd46e76734c	EPI_100X_YFP_1x1_200ms_25sola	EPI_100X_RFP_1x1_200ms_25sola
250	21	12.6974155360364	267	-49.1737060727869	937.63670411985	1360.44194756554	48064	180.014981273408	244.778576439494	341.662897554177	0	714638	2676.5468164794	881.963308661983	1151.62258076478	0	NaN	NaN	NaN	NaN	NaN	241.367669018079	0.994988942603963	18.7579210487845	15.1790141293217	12.087138916135	3.99100804953834	0.00127067121824252	0.000465866037832193	3	1.00000477973617	2152.39320255801	1	20840.1573033708	1	1	1	1	2019-05-17T17:04:54.788	NG_ecoli_LTEE_11364_DM0	-0	-0	164.2	DIA_100X_EMPTY_1x1_100ms	1e8f87eb-2a2f-4ceb-8a85-70fb7be0fd95	EPI_100X_YFP_1x1_200ms_25sola	EPI_100X_RFP_1x1_200ms_25sola
251	73	13.4968139645532	985	47.1687745118894	950.920812182741	1712.73807106599	9508308	9653.10456852792	244.778576439494	341.662897554177	0	438665	445.345177664975	881.963308661983	1151.62258076478	0	NaN	NaN	NaN	NaN	NaN	802.176204561306	0.866659640907589	71.4536911233629	12.8995592197568	11.0732073495006	2.03690613247766	0.0129760671799365	0.00574228332951864	0	1.00821649635195	6881.15616776792	0	18271.9837563452	1	1	1	1	2019-05-17T17:04:54.788	NG_ecoli_LTEE_11364_DM0	-0	-0	164.2	DIA_100X_EMPTY_1x1_100ms	0894ed79-077e-49c3-8af2-51d20593e3b5	EPI_100X_YFP_1x1_200ms_25sola	EPI_100X_RFP_1x1_200ms_25sola
252	28	11.5384991788428	324	-49.9995367203106	941.37037037037	596.925925925926	61358	189.376543209877	244.778576439494	341.662897554177	0	173861	536.608024691358	881.963308661983	1151.62258076478	0	NaN	NaN	NaN	NaN	NaN	368.626143770062	0.789094098479199	29.2961993412566	20.4115516280249	9.94260540750662	4.08963354421046	0.0199029630669701	0.0109397787332483	1	1.00674241688595	2274.58185963913	1	23367.3641975309	1	1	1	1	2019-05-17T17:04:54.788	NG_ecoli_LTEE_11364_DM0	-0	-0	164.2	DIA_100X_EMPTY_1x1_100ms	7ad55177-8925-4c93-8c3e-e9405e3efac5	EPI_100X_YFP_1x1_200ms_25sola	EPI_100X_RFP_1x1_200ms_25sola
253	39	14.780551335537	577	45.8672251981217	949.355285961872	417.07452339688	5086384	8815.22357019064	244.778576439494	341.662897554177	0	381881	661.838821490468	881.963308661983	1151.62258076478	0	NaN	NaN	NaN	NaN	NaN	472.944397326322	0.951738071025616	38.5014580056031	15.2054908070286	11.9077903486136	3.17742012785074	0.0293559081180428	0.0102788230626562	2	1.00306804208948	4287.74961800954	1	19187.8440207972	1	1	1	1	2019-05-17T17:04:54.788	NG_ecoli_LTEE_11364_DM0	-0	-0	164.2	DIA_100X_EMPTY_1x1_100ms	7627c370-64c6-416e-ba11-bc8af7d2eb07	EPI_100X_YFP_1x1_200ms_25sola	EPI_100X_RFP_1x1_200ms_25sola
254	61	11.9481747628369	729	49.1665556921074	958.855967078189	957.039780521262	4107153	5633.95473251029	244.778576439494	341.662897554177	0	295165	404.890260631001	881.963308661983	1151.62258076478	0	NaN	NaN	NaN	NaN	NaN	671.987340754659	0.892157401728943	62.2677210895686	12.6554115683579	10.5848714615166	2.11723994922731	0.0618136923032121	0.00609439000191352	2	1.00410146068824	5479.28675795396	1	20930.012345679	1	1	1	1	2019-05-17T17:04:54.788	NG_ecoli_LTEE_11364_DM0	-0	-0	164.2	DIA_100X_EMPTY_1x1_100ms	f2398001-abf1-4923-a71a-666d81ca201b	EPI_100X_YFP_1x1_200ms_25sola	EPI_100X_RFP_1x1_200ms_25sola
255	42	11.2079023078772	471	49.5782646750988	964.203821656051	1595.94055201699	2852089	6055.3906581741	244.778576439494	341.662897554177	0	395133	838.923566878981	881.963308661983	1151.62258076478	0	NaN	NaN	NaN	NaN	NaN	440.663858684705	0.933925867763008	41.8063614542746	12.8227015398598	10.2635085351117	2.52911574806679	0.018725861720245	0.00673729314395362	2	1.00198481321713	3458.7880361783	2	19641.3481953291	1	1	1	1	2019-05-17T17:04:54.788	NG_ecoli_LTEE_11364_DM0	-0	-0	164.2	DIA_100X_EMPTY_1x1_100ms	86910a3a-35bd-4ff4-a090-7719d94b17a5	EPI_100X_YFP_1x1_200ms_25sola	EPI_100X_RFP_1x1_200ms_25sola
256	40	13.7722816893496	555	47.6488116121887	965.90990990991	1362.45045045045	106101	191.172972972973	244.778576439494	341.662897554177	0	2157358	3887.13153153153	881.963308661983	1151.62258076478	0	NaN	NaN	NaN	NaN	NaN	480.692750063808	0.91947612196543	39.3373729471821	15.9028122400332	11.7646082198637	3.21303953207956	0.0422695970596546	0.010720108653965	2	1.00902285299521	4276.12284032866	1	20609.3621621622	1	1	1	1	2019-05-17T17:04:54.788	NG_ecoli_LTEE_11364_DM0	-0	-0	164.2	DIA_100X_EMPTY_1x1_100ms	9b722139-18fb-464c-a402-c6abae0abe12	EPI_100X_YFP_1x1_200ms_25sola	EPI_100X_RFP_1x1_200ms_25sola
257	52	12.6914863001966	660	48.9365251247995	976.304545454545	1607.07424242424	6474966	9810.55454545455	244.778576439494	341.662897554177	0	411116	622.90303030303	881.963308661983	1151.62258076478	0	NaN	NaN	NaN	NaN	NaN	557.873865586053	0.929020564017997	51.1767164031183	12.450012814699	10.7293901519674	2.10421788867959	0.0120471987099783	0.00428739999932635	3	1.00177981681752	4627.13717017183	1	19115.0742424242	1	1	1	1	2019-05-17T17:04:54.788	NG_ecoli_LTEE_11364_DM0	-0	-0	164.2	DIA_100X_EMPTY_1x1_100ms	6713b6a1-1b5c-49f2-9a06-14f1326d7070	EPI_100X_YFP_1x1_200ms_25sola	EPI_100X_RFP_1x1_200ms_25sola
258	38	13.1187524110406	499	45.3423514552949	961.97995991984	1180.56112224449	3029106	6070.35270541082	244.778576439494	341.662897554177	0	249398	499.795591182365	881.963308661983	1151.62258076478	0	NaN	NaN	NaN	NaN	NaN	429.022866111668	0.947799289629393	39.1706230043504	12.6252237018056	10.7573537137735	2.41133410382678	0.0243406976184669	0.0110438982881099	0	1.01001168602071	3560.09230410758	1	18290.6132264529	1	1	1	1	2019-05-17T17:04:54.788	NG_ecoli_LTEE_11364_DM0	-0	-0	164.2	DIA_100X_EMPTY_1x1_100ms	e3779beb-b378-4c1c-a279-77cf8eea122b	EPI_100X_YFP_1x1_200ms_25sola	EPI_100X_RFP_1x1_200ms_25sola
259	25	12.9805770200319	325	-24.4386566405767	967.246153846154	216.255384615385	57284	176.258461538462	244.778576439494	341.662897554177	0	238459	733.72	881.963308661983	1151.62258076478	0	NaN	NaN	NaN	NaN	NaN	293.005335530508	0.906342670307706	27.8197309423507	13.3610815498395	9.70993550586918	3.12222044206277	0.154734290796768	0.0594181887623102	1	1.2306184741464	2060.03926092091	0	21864.4307692308	1	1	1	1	2019-05-17T17:04:54.788	NG_ecoli_LTEE_11364_DM0	-0	-0	164.2	DIA_100X_EMPTY_1x1_100ms	7662c153-9410-4920-95dd-f7023823786e	EPI_100X_YFP_1x1_200ms_25sola	EPI_100X_RFP_1x1_200ms_25sola
260	37	13.2145514363649	490	47.1702567771628	968.395918367347	1144.17142857143	3365166	6867.68571428571	244.778576439494	341.662897554177	0	220945	450.908163265306	881.963308661983	1151.62258076478	0	NaN	NaN	NaN	NaN	NaN	420.249698295411	0.97081367808388	37.8267199178835	12.5313018444703	10.8221763380034	2.67010791996728	0.0198385359612352	0.00705346744474374	0	1.00396922623974	3479.50750341822	1	18161.9306122449	1	1	1	1	2019-05-17T17:04:54.788	NG_ecoli_LTEE_11364_DM0	-0	-0	164.2	DIA_100X_EMPTY_1x1_100ms	39a963bf-bb81-4c02-800f-70a405377890	EPI_100X_YFP_1x1_200ms_25sola	EPI_100X_RFP_1x1_200ms_25sola
261	54	11.6697308486849	631	47.7685063763285	993.435816164818	628.088748019017	186666	295.825673534073	244.778576439494	341.662897554177	0	1194300	1892.70998415214	881.963308661983	1151.62258076478	0	NaN	NaN	NaN	NaN	NaN	572.829974306837	0.89428332402593	55.1998077644329	12.332558543572	10.1776260130709	2.11555994487735	0.0241471450098547	0.00765696970000212	3	1.00458237546561	4490.76597154041	1	21940.3755942948	1	1	1	1	2019-05-17T17:04:54.788	NG_ecoli_LTEE_11364_DM0	-0	-0	164.2	DIA_100X_EMPTY_1x1_100ms	7003d26b-9ea7-4a70-9536-651dba7cd183	EPI_100X_YFP_1x1_200ms_25sola	EPI_100X_RFP_1x1_200ms_25sola
262	61	13.794486247636	842	48.5149091518015	1009.47862232779	1246.31235154394	944338	1121.54156769596	244.778576439494	341.662897554177	0	414436	492.204275534442	881.963308661983	1151.62258076478	0	NaN	NaN	NaN	NaN	NaN	680.810026700588	0.920452506735785	60.54988163792	12.6885201761973	11.0850102197195	2.0732963882986	0.0175009403078154	0.00675258604806767	2	1.00215306352197	5843.53131300069	0	17721.0035629454	1	1	1	1	2019-05-17T17:04:54.788	NG_ecoli_LTEE_11364_DM0	-0	-0	164.2	DIA_100X_EMPTY_1x1_100ms	dea8be41-db91-40a7-bc62-ad30b4f2ff92	EPI_100X_YFP_1x1_200ms_25sola	EPI_100X_RFP_1x1_200ms_25sola
263	31	14.5172823244661	452	-47.390932946075	1000.42256637168	1505.37168141593	79289	175.41814159292	244.778576439494	341.662897554177	0	370850	820.464601769911	881.963308661983	1151.62258076478	0	NaN	NaN	NaN	NaN	NaN	404.109685930727	0.815854561383807	38.0721115000784	14.2367175695621	10.1886341638977	2.83121250622982	0.106793035384771	0.0471521101625618	2	1.29023599410884	3104.0505291494	0	22313.314159292	1	1	1	1	2019-05-17T17:04:54.788	NG_ecoli_LTEE_11364_DM0	-0	-0	164.2	DIA_100X_EMPTY_1x1_100ms	6c85d924-1a9f-4165-b9a9-a5369c7f3653	EPI_100X_YFP_1x1_200ms_25sola	EPI_100X_RFP_1x1_200ms_25sola
264	36	19.1696352754002	691	34.5365607593589	998.684515195369	728.367583212735	292576	423.409551374819	244.778576439494	341.662897554177	0	1279770	1852.05499276411	881.963308661983	1151.62258076478	0	NaN	NaN	NaN	NaN	NaN	570.029070253719	0.991924187177014	35.1011018996884	18.9924762318022	15.682829515341	4.66149093679963	0.0568246419542915	0.0212879178817003	1	1.03324491390836	6780.46493261922	0	18891.8552821997	1	1	1	1	2019-05-17T17:04:54.788	NG_ecoli_LTEE_11364_DM0	-0	-0	164.2	DIA_100X_EMPTY_1x1_100ms	bd6d8f00-424a-4215-85c7-00b533ee2d1a	EPI_100X_YFP_1x1_200ms_25sola	EPI_100X_RFP_1x1_200ms_25sola
265	71	16.0579308568123	1140	25.3488619397579	1008.82543859649	1704.6350877193	11512252	10098.4666666667	244.778576439494	341.662897554177	0	515063	451.809649122807	881.963308661983	1151.62258076478	0	NaN	NaN	NaN	NaN	NaN	910.566103355514	0.912920713381636	69.6518431795828	15.132110646479	12.9313199192421	2.65340578992245	0.015021585395596	0.00662906790364029	4	1.00327783575245	9147.6219384152	0	18060.8842105263	1	1	1	1	2019-05-17T17:04:54.788	NG_ecoli_LTEE_11364_DM0	-0	-0	164.2	DIA_100X_EMPTY_1x1_100ms	66af2713-eab8-4e9b-9a54-361bb4f46504	EPI_100X_YFP_1x1_200ms_25sola	EPI_100X_RFP_1x1_200ms_25sola
266	24	10.818876786847	260	-38.6632887715997	1004.58846153846	1017.25	45304	174.246153846154	244.778576439494	341.662897554177	0	372629	1433.18846153846	881.963308661983	1151.62258076478	0	NaN	NaN	NaN	NaN	NaN	292.820052246444	0.921609988009117	NaN	NaN	NaN	NaN	NaN	NaN	NaN	NaN	NaN	0	23630.7692307692	1	1	1	1	2019-05-17T17:04:54.788	NG_ecoli_LTEE_11364_DM0	-0	-0	164.2	DIA_100X_EMPTY_1x1_100ms	0714d45f-7072-4373-ab2b-210ab7836855	EPI_100X_YFP_1x1_200ms_25sola	EPI_100X_RFP_1x1_200ms_25sola
267	60	13.4691596430133	808	48.6774160224321	1022.63613861386	620.514851485148	406104	502.60396039604	244.778576439494	341.662897554177	0	600969	743.773514851485	881.963308661983	1151.62258076478	0	NaN	NaN	NaN	NaN	NaN	661.726024922533	0.887268537578186	59.4032845779072	12.6421489204983	10.8745079392908	2.31838216985614	0.0192959608710036	0.0079365743068198	3	1.00385680175365	5517.21069935616	1	18722.1819306931	1	1	1	1	2019-05-17T17:04:54.788	NG_ecoli_LTEE_11364_DM0	-0	-0	164.2	DIA_100X_EMPTY_1x1_100ms	383713f9-051c-42ef-a50a-f00a3b788473	EPI_100X_YFP_1x1_200ms_25sola	EPI_100X_RFP_1x1_200ms_25sola
268	55	11.9030160450038	656	47.8922037046115	1015.04268292683	230.684451219512	604208	921.048780487805	244.778576439494	341.662897554177	0	305196	465.237804878049	881.963308661983	1151.62258076478	0	NaN	NaN	NaN	NaN	NaN	601.445589079051	0.901462632650581	55.4088848805184	12.9447487383722	10.729161791009	2.08099109700402	0.00728117803960282	0.00426853147669858	1	1.00134503294953	5009.57496512404	1	20078.1112804878	1	1	1	1	2019-05-17T17:04:54.788	NG_ecoli_LTEE_11364_DM0	-0	-0	164.2	DIA_100X_EMPTY_1x1_100ms	8d644bf6-a8da-4433-b464-b9554f59a584	EPI_100X_YFP_1x1_200ms_25sola	EPI_100X_RFP_1x1_200ms_25sola
269	26	18.4916987061991	481	-49.6184046965821	1009.74428274428	830.471933471933	117925	245.16632016632	244.778576439494	341.662897554177	0	611433	1271.17047817048	881.963308661983	1151.62258076478	0	NaN	NaN	NaN	NaN	NaN	403.05471072409	0.999940607757839	25.5426923414782	20.1998843233882	14.964760108055	5.40798466175086	0.0747987903002168	0.036083975859454	0	1.06489499344706	4492.58261662891	0	20931.6860706861	1	1	1	1	2019-05-17T17:04:54.788	NG_ecoli_LTEE_11364_DM0	-0	-0	164.2	DIA_100X_EMPTY_1x1_100ms	82199f89-4746-41e5-b892-bc98eb07a40a	EPI_100X_YFP_1x1_200ms_25sola	EPI_100X_RFP_1x1_200ms_25sola
270	51	14.2588389886469	728	48.5479410952868	1014.99587912088	337.869505494506	3114355	4277.96016483516	244.778576439494	341.662897554177	0	300672	413.010989010989	881.963308661983	1151.62258076478	0	NaN	NaN	NaN	NaN	NaN	589.368454488341	0.930990082342986	50.5882944848547	13.994405015172	11.4699388081923	2.40311177128956	0.0167860841669488	0.00896768003729793	1	1.00371979770581	5227.11579826901	0	18864.8763736264	1	1	1	1	2019-05-17T17:04:54.788	NG_ecoli_LTEE_11364_DM0	-0	-0	164.2	DIA_100X_EMPTY_1x1_100ms	1202e193-5da7-48c0-b3b7-b0cfa9415732	EPI_100X_YFP_1x1_200ms_25sola	EPI_100X_RFP_1x1_200ms_25sola
271	54	13.568190826655	733	49.24452075777	1022.67530695771	1121.44065484311	6348723	8661.28649386085	244.778576439494	341.662897554177	0	279614	381.465211459754	881.963308661983	1151.62258076478	0	NaN	NaN	NaN	NaN	NaN	597.921874474528	0.928753337069555	53.3030359253604	13.0223299518413	11.0706076288402	2.0967168023737	0.0124068998816867	0.00497153565834998	2	1.00259795985927	5130.79595619627	0	18617.860845839	1	1	1	1	2019-05-17T17:04:54.788	NG_ecoli_LTEE_11364_DM0	-0	-0	164.2	DIA_100X_EMPTY_1x1_100ms	16f0663a-1e89-4c8e-8bee-594bbfb09132	EPI_100X_YFP_1x1_200ms_25sola	EPI_100X_RFP_1x1_200ms_25sola
272	70	13.1390941603184	920	47.2309361703077	1035.82065217391	225.276086956522	4764598	5178.91086956522	244.778576439494	341.662897554177	0	427978	465.19347826087	881.963308661983	1151.62258076478	0	NaN	NaN	NaN	NaN	NaN	799.422774242842	0.830813563739385	70.5704689107118	13.6169643345343	11.1322434846822	2.13316340186778	0.101358968736489	0.0102233910045731	2	1.00791693197457	6868.75898458913	1	19818.7206521739	1	1	1	1	2019-05-17T17:04:54.788	NG_ecoli_LTEE_11364_DM0	-0	-0	164.2	DIA_100X_EMPTY_1x1_100ms	2822bca2-776e-4342-9863-65687ad939e0	EPI_100X_YFP_1x1_200ms_25sola	EPI_100X_RFP_1x1_200ms_25sola
273	50	15.760208144415	788	49.3345104681703	1036.03680203046	306.345177664975	9404842	11935.078680203	244.778576439494	341.662897554177	0	351758	446.393401015228	881.963308661983	1151.62258076478	0	NaN	NaN	NaN	NaN	NaN	609.241763399749	0.958121630847691	47.7108989735214	15.4979570540885	12.5674782395419	2.92898553926232	0.00603257057910188	0.00266613010602535	2	1.00025456542043	5918.3925170735	0	18618.0164974619	1	1	1	1	2019-05-17T17:04:54.788	NG_ecoli_LTEE_11364_DM0	-0	-0	164.2	DIA_100X_EMPTY_1x1_100ms	331b0954-c11a-41a8-8006-c98dcb98aee3	EPI_100X_YFP_1x1_200ms_25sola	EPI_100X_RFP_1x1_200ms_25sola
274	69	18.4185767372407	1271	39.6326140000641	1075.13768686074	1523.08261211644	9630001	7576.71203776554	244.778576439494	341.662897554177	0	510802	401.889850511408	881.963308661983	1151.62258076478	0	NaN	NaN	NaN	NaN	NaN	1034.5948325493	0.959141236892283	67.6488507422068	17.5594144742339	15.1216945503367	3.11030203147025	0.0173589665775074	0.0091543650676207	2	1.00528919273869	12149.2991833885	0	17576.0416994493	1	1	1	1	2019-05-17T17:04:54.788	NG_ecoli_LTEE_11364_DM0	-0	-0	164.2	DIA_100X_EMPTY_1x1_100ms	b8d66502-d9e8-4e07-8d4d-c515193bf0bc	EPI_100X_YFP_1x1_200ms_25sola	EPI_100X_RFP_1x1_200ms_25sola
275	51	15.9977281583188	816	42.3439019173332	1066.11642156863	1424.08700980392	8777930	10757.2671568627	244.778576439494	341.662897554177	0	381651	467.709558823529	881.963308661983	1151.62258076478	0	NaN	NaN	NaN	NaN	NaN	644.380393723196	0.900857050589667	50.1808547436167	15.3048713983016	12.6423134994754	2.70792184783336	0.0290728049866192	0.0133075871470161	0	1.03059626776604	6299.13690041009	0	18123.550245098	1	1	1	1	2019-05-17T17:04:54.788	NG_ecoli_LTEE_11364_DM0	-0	-0	164.2	DIA_100X_EMPTY_1x1_100ms	e1a7b8d5-68d4-4af1-93bf-54a51fc5fa92	EPI_100X_YFP_1x1_200ms_25sola	EPI_100X_RFP_1x1_200ms_25sola
276	54	15.8896088848078	858	48.6772835919964	1074.32750582751	476.862470862471	10298865	12003.3391608392	244.778576439494	341.662897554177	0	607549	708.099067599068	881.963308661983	1151.62258076478	0	NaN	NaN	NaN	NaN	NaN	679.717414551788	0.957530055171265	51.8857004126833	15.0308052374822	12.8216987338917	2.92796061665291	0.00901383413588061	0.00532893582145043	1	1.00122202875182	6699.28882043116	1	18401.9324009324	1	1	1	1	2019-05-17T17:04:54.788	NG_ecoli_LTEE_11364_DM0	-0	-0	164.2	DIA_100X_EMPTY_1x1_100ms	1e914cbb-2f04-47b0-89e9-4c22935cd861	EPI_100X_YFP_1x1_200ms_25sola	EPI_100X_RFP_1x1_200ms_25sola
277	68	14.9375700386905	1034	40.4919566168635	1083.42069632495	246.006769825919	6360790	6151.63442940039	244.778576439494	341.662897554177	0	438325	423.911992263056	881.963308661983	1151.62258076478	0	NaN	NaN	NaN	NaN	NaN	838.62581789072	0.88453214361935	67.5275635849548	15.1281147606746	12.2662745817763	2.53904504176692	0.0183891795238489	0.00515398825752662	1	1.00170031082485	7979.87936985734	1	18745.1363636364	1	1	1	1	2019-05-17T17:04:54.788	NG_ecoli_LTEE_11364_DM0	-0	-0	164.2	DIA_100X_EMPTY_1x1_100ms	ecc559c2-3278-4064-92f6-cf5a257a9b72	EPI_100X_YFP_1x1_200ms_25sola	EPI_100X_RFP_1x1_200ms_25sola
278	46	16.5910744953234	764	49.3201719933844	1072.42670157068	1273.57853403141	4480004	5863.87958115183	244.778576439494	341.662897554177	0	391098	511.908376963351	881.963308661983	1151.62258076478	0	NaN	NaN	NaN	NaN	NaN	616.615039622756	0.982915522888775	44.6600661698888	16.1479804647799	13.5732186775545	3.17020477436203	0.0139715719127445	0.00586111681316667	1	1.00111873344087	6462.11876747884	0	17721.8285340314	1	1	1	1	2019-05-17T17:04:54.788	NG_ecoli_LTEE_11364_DM0	-0	-0	164.2	DIA_100X_EMPTY_1x1_100ms	68180c49-7fde-45ce-b37e-024e691369a9	EPI_100X_YFP_1x1_200ms_25sola	EPI_100X_RFP_1x1_200ms_25sola
279	47	14.2315679724548	673	47.0348282629946	1075.33135215453	154.833580980684	4795739	7125.91233283804	244.778576439494	341.662897554177	0	679405	1009.51708766716	881.963308661983	1151.62258076478	0	NaN	NaN	NaN	NaN	NaN	538.328507533114	0.88406462218171	46.5779869735094	13.5699009751703	11.3510314257675	2.37637746184632	0.025196437543056	0.0140210168321435	0	1.02714925770096	4713.47544039806	0	19135.0475482912	1	1	1	1	2019-05-17T17:04:54.788	NG_ecoli_LTEE_11364_DM0	-0	-0	164.2	DIA_100X_EMPTY_1x1_100ms	41209981-ca7d-4497-a1f2-21ce8799159f	EPI_100X_YFP_1x1_200ms_25sola	EPI_100X_RFP_1x1_200ms_25sola
280	48	4.06279564147117	196	-49.9992394329134	1080.10204081633	2045.29081632653	71675	365.688775510204	244.778576439494	341.662897554177	0	2455709	12529.1275510204	881.963308661983	1151.62258076478	0	NaN	NaN	NaN	NaN	NaN	NaN	NaN	NaN	NaN	NaN	NaN	NaN	NaN	NaN	NaN	NaN	0	20533.1479591837	1	1	1	1	2019-05-17T17:04:54.788	NG_ecoli_LTEE_11364_DM0	-0	-0	164.2	DIA_100X_EMPTY_1x1_100ms	9ab9333a-8da1-4f10-8825-28d1c8b36b33	EPI_100X_YFP_1x1_200ms_25sola	EPI_100X_RFP_1x1_200ms_25sola
281	61	15.7905866560999	964	44.9351963279037	1090.81639004149	920.23132780083	858788	890.858921161826	244.778576439494	341.662897554177	0	506072	524.970954356847	881.963308661983	1151.62258076478	0	NaN	NaN	NaN	NaN	NaN	764.323208618118	0.907772553034086	58.8812267162613	15.1316513699208	12.7751520434165	2.67029185117107	0.0247809026307422	0.00883024078247144	2	1.01597362125636	7547.42638838554	2	18188.0788381743	1	1	1	1	2019-05-17T17:04:54.788	NG_ecoli_LTEE_11364_DM0	-0	-0	164.2	DIA_100X_EMPTY_1x1_100ms	511bf9d7-97be-4d2a-88c8-fc94e4c908b3	EPI_100X_YFP_1x1_200ms_25sola	EPI_100X_RFP_1x1_200ms_25sola
282	76	11.7781648456357	895	30.9953064633309	1088.94301675978	338.44469273743	1637482	1829.58882681564	244.778576439494	341.662897554177	0	337797	377.426815642458	881.963308661983	1151.62258076478	0	NaN	NaN	NaN	NaN	NaN	795.071500847051	0.793136464327173	77.4107904835841	11.9952724690532	10.1360411757911	1.77518138501218	0.021129581515208	0.00833488877958925	3	1.01533378387714	6246.37589797561	2	19341.2994413408	1	1	1	1	2019-05-17T17:04:54.788	NG_ecoli_LTEE_11364_DM0	-0	-0	164.2	DIA_100X_EMPTY_1x1_100ms	a78405ae-733e-411f-8060-08f7675e19fa	EPI_100X_YFP_1x1_200ms_25sola	EPI_100X_RFP_1x1_200ms_25sola
283	46	15.4941804768593	714	49.0099121254052	1092.4943977591	1249.31932773109	8359309	11707.7156862745	244.778576439494	341.662897554177	0	426740	597.675070028011	881.963308661983	1151.62258076478	0	NaN	NaN	NaN	NaN	NaN	572.174149082902	0.962554377019258	45.395652275915	14.4633878612655	12.4300121741228	2.69290770867939	0.00830221654190673	0.0041340527352414	1	1.00141763230035	5508.67626069963	0	17905.7759103641	1	1	1	1	2019-05-17T17:04:54.788	NG_ecoli_LTEE_11364_DM0	-0	-0	164.2	DIA_100X_EMPTY_1x1_100ms	2902aa11-5209-4fb1-9058-5cc58bda6f6f	EPI_100X_YFP_1x1_200ms_25sola	EPI_100X_RFP_1x1_200ms_25sola
284	48	12.2967090449915	591	49.0850269702761	1096.90016920474	465.774957698816	6328927	10708.8443316413	244.778576439494	341.662897554177	0	234537	396.847715736041	881.963308661983	1151.62258076478	0	NaN	NaN	NaN	NaN	NaN	519.160488596938	0.896861969878724	48.4490241776584	12.6674076094743	10.4931383822205	2.27293487289149	0.0134951250681956	0.00529496337448451	2	1.00177116119162	4189.72691062941	1	19726.3959390863	1	1	1	1	2019-05-17T17:04:54.788	NG_ecoli_LTEE_11364_DM0	-0	-0	164.2	DIA_100X_EMPTY_1x1_100ms	f41624fb-648f-4abe-80ba-1cff992c72b4	EPI_100X_YFP_1x1_200ms_25sola	EPI_100X_RFP_1x1_200ms_25sola
285	49	11.7080126287048	574	49.1139782549776	1100.51916376307	362.341463414634	3870812	6743.57491289199	244.778576439494	341.662897554177	0	214983	374.534843205575	881.963308661983	1151.62258076478	0	NaN	NaN	NaN	NaN	NaN	503.029712062275	0.897450090837046	48.3852996887142	12.7471539805457	10.1890714916156	2.26052438507362	0.0190943426146644	0.00708370517196511	2	1.00176428684881	3945.23189640493	1	19640.8954703833	1	1	1	1	2019-05-17T17:04:54.788	NG_ecoli_LTEE_11364_DM0	-0	-0	164.2	DIA_100X_EMPTY_1x1_100ms	59f182a4-a237-4bcb-a394-5382f3df0c54	EPI_100X_YFP_1x1_200ms_25sola	EPI_100X_RFP_1x1_200ms_25sola
286	43	13.0478249669482	566	47.4741970228516	1113.85689045936	262.427561837456	6327380	11179.1166077739	244.778576439494	341.662897554177	0	246233	435.040636042403	881.963308661983	1151.62258076478	0	NaN	NaN	NaN	NaN	NaN	491.368081007023	0.906759678901478	43.6634584255823	14.8864426052823	10.9851787721142	2.79918001653506	0.024689115639224	0.00858994644837658	3	1.00291489379363	4138.30285848012	2	20281.2296819788	1	1	1	1	2019-05-17T17:04:54.788	NG_ecoli_LTEE_11364_DM0	-0	-0	164.2	DIA_100X_EMPTY_1x1_100ms	8004eb61-e528-4182-ad25-ffc0deb730c4	EPI_100X_YFP_1x1_200ms_25sola	EPI_100X_RFP_1x1_200ms_25sola
287	28	10.7852051936409	302	20.9989061136183	1110.97682119205	1487.50993377483	76697	253.96357615894	244.778576439494	341.662897554177	0	111633	369.645695364238	881.963308661983	1151.62258076478	0	NaN	NaN	NaN	NaN	NaN	331.761528303144	0.877396094556013	30.044857627857	13.2461160151087	10.4803993087872	2.72041112252899	0.0641219889795904	0.0206226537849254	2	1.01389620396829	2591.88477961499	0	23485.9205298013	1	1	1	1	2019-05-17T17:04:54.788	NG_ecoli_LTEE_11364_DM0	-0	-0	164.2	DIA_100X_EMPTY_1x1_100ms	768581df-40cc-424b-89b7-cac22d1beb2b	EPI_100X_YFP_1x1_200ms_25sola	EPI_100X_RFP_1x1_200ms_25sola
288	40	15.2995787029547	612	47.3826134613191	1117.9591503268	1075.75980392157	3251960	5313.66013071895	244.778576439494	341.662897554177	0	274272	448.156862745098	881.963308661983	1151.62258076478	0	NaN	NaN	NaN	NaN	NaN	510.070141841051	0.981482083222316	38.8260016132337	15.2620368232897	12.7952561159791	3.40443868730052	0.0181444062914279	0.0101728772578152	1	1.00380715828978	4992.41312564341	1	18200.8660130719	1	1	1	1	2019-05-17T17:04:54.788	NG_ecoli_LTEE_11364_DM0	-0	-0	164.2	DIA_100X_EMPTY_1x1_100ms	f64e240f-67ec-4314-a573-b5d01933c577	EPI_100X_YFP_1x1_200ms_25sola	EPI_100X_RFP_1x1_200ms_25sola
289	73	10.7675502713454	787	38.1708259107809	1133.2998729352	281.842439644219	1903076	2418.13977128335	244.778576439494	341.662897554177	0	360795	458.443456162643	881.963308661983	1151.62258076478	0	NaN	NaN	NaN	NaN	NaN	737.149148596926	0.85712665415021	73.2797765352897	11.5031820445793	9.96747809364622	1.74255712121266	0.0161277433003201	0.00823183681770577	1	1.006574725149	5718.00587656452	3	20083.331639136	1	1	1	1	2019-05-17T17:04:54.788	NG_ecoli_LTEE_11364_DM0	-0	-0	164.2	DIA_100X_EMPTY_1x1_100ms	0865c3bb-0f24-4621-979e-9e112885188b	EPI_100X_YFP_1x1_200ms_25sola	EPI_100X_RFP_1x1_200ms_25sola
290	21	10.563936065076	223	-49.0953742770351	1122.08968609865	1318.80717488789	35253	158.085201793722	244.778576439494	341.662897554177	0	314480	1410.22421524664	881.963308661983	1151.62258076478	0	NaN	NaN	NaN	NaN	NaN	218.131258042932	0.975310281897217	19.8373513764019	12.8948098562616	10.1238707419548	3.38033230486693	0.0948026833522321	0.0493017549276293	0	1.06981068118608	1596.85966262656	1	22972.4573991031	1	1	1	1	2019-05-17T17:04:54.788	NG_ecoli_LTEE_11364_DM0	-0	-0	164.2	DIA_100X_EMPTY_1x1_100ms	3d6f17ec-f6ab-4962-ac5e-758deb1dad53	EPI_100X_YFP_1x1_200ms_25sola	EPI_100X_RFP_1x1_200ms_25sola
291	35	9.47548632056683	332	41.2683449299486	1120.66265060241	927.683734939759	210352	633.590361445783	244.778576439494	341.662897554177	0	473866	1427.30722891566	881.963308661983	1151.62258076478	0	NaN	NaN	NaN	NaN	NaN	339.56212457232	0.892288701138127	35.8277764868466	13.446260864405	9.18461514945417	2.88924817469289	0.0154489875984111	0.00719217470868794	1	1.00142319289404	2373.73188949101	2	22734.4186746988	1	1	1	1	2019-05-17T17:04:54.788	NG_ecoli_LTEE_11364_DM0	-0	-0	164.2	DIA_100X_EMPTY_1x1_100ms	b50a71eb-8d40-449a-bbcf-7a33a6070363	EPI_100X_YFP_1x1_200ms_25sola	EPI_100X_RFP_1x1_200ms_25sola
292	27	9.17396755764929	248	39.4825622594653	1126.66532258065	896.536290322581	65599	264.512096774194	244.778576439494	341.662897554177	0	851732	3434.40322580645	881.963308661983	1151.62258076478	0	NaN	NaN	NaN	NaN	NaN	278.495074104081	0.983861084299806	27.9301516077743	11.9518122120131	9.67104034650264	2.71790808548343	0.0179058587505246	0.00789978830925328	1	1.00117173052135	2051.67971555294	2	23630.0403225806	1	1	1	1	2019-05-17T17:04:54.788	NG_ecoli_LTEE_11364_DM0	-0	-0	164.2	DIA_100X_EMPTY_1x1_100ms	61b2ff89-ff4b-42f7-8971-58f1b54f1784	EPI_100X_YFP_1x1_200ms_25sola	EPI_100X_RFP_1x1_200ms_25sola
293	50	11.4289630915423	572	47.4541668333724	1148.50524475524	405.800699300699	105365	184.204545454545	244.778576439494	341.662897554177	0	482614	843.730769230769	881.963308661983	1151.62258076478	0	NaN	NaN	NaN	NaN	NaN	557.789822962515	0.86732314221093	51.611888357357	12.9058194306787	10.4781068923358	2.56044081666431	0.0364183038301138	0.0121455272852403	2	1.00291454600679	4450.46387039201	0	23527.6520979021	1	1	1	1	2019-05-17T17:04:54.788	NG_ecoli_LTEE_11364_DM0	-0	-0	164.2	DIA_100X_EMPTY_1x1_100ms	c3ecf6a3-16f3-4080-926d-ad2103d7a2ad	EPI_100X_YFP_1x1_200ms_25sola	EPI_100X_RFP_1x1_200ms_25sola
294	28	14.183328871968	398	-34.2078513005218	1144.90703517588	1322.04522613065	66822	167.894472361809	244.778576439494	341.662897554177	0	734375	1845.16331658291	881.963308661983	1151.62258076478	0	NaN	NaN	NaN	NaN	NaN	388.655684759135	0.942171015296158	30.7239251752774	16.9886388938035	12.0756478208056	4.04324790835953	0.0726141956691295	0.0263164483275292	2	1.05491189043549	3518.74226334297	1	23262.3467336683	1	1	1	1	2019-05-17T17:04:54.788	NG_ecoli_LTEE_11364_DM0	-0	-0	164.2	DIA_100X_EMPTY_1x1_100ms	c34cdb1c-12a4-442a-858c-52daf901ba26	EPI_100X_YFP_1x1_200ms_25sola	EPI_100X_RFP_1x1_200ms_25sola
295	44	15.4066098694968	678	47.7933494081978	1155.55309734513	1088.1017699115	3681217	5429.52359882006	244.778576439494	341.662897554177	0	677560	999.351032448378	881.963308661983	1151.62258076478	0	NaN	NaN	NaN	NaN	NaN	561.138214300593	0.965530281589685	43.354788674272	15.4514429011178	12.6466942209087	3.11696390671173	0.0249906692321155	0.00985248355087111	0	1.01055924403461	5446.04206084869	2	18416.3997050147	1	1	1	1	2019-05-17T17:04:54.788	NG_ecoli_LTEE_11364_DM0	-0	-0	164.2	DIA_100X_EMPTY_1x1_100ms	fc3e939c-0839-4d97-8c73-0561d7bc97b1	EPI_100X_YFP_1x1_200ms_25sola	EPI_100X_RFP_1x1_200ms_25sola
296	58	15.743959164541	913	38.2261254838754	1162.94414019715	573.81708652793	15810867	17317.4884994524	244.778576439494	341.662897554177	0	415272	454.843373493976	881.963308661983	1151.62258076478	0	NaN	NaN	NaN	NaN	NaN	712.757178465613	0.878523029846454	56.4120291460074	14.7893719891516	12.4232703654908	2.56758042809091	0.0219505550406275	0.0123290413197397	1	1.02728261369073	6838.06896578462	0	18619.9189485214	1	1	1	1	2019-05-17T17:04:54.788	NG_ecoli_LTEE_11364_DM0	-0	-0	164.2	DIA_100X_EMPTY_1x1_100ms	b45f3690-f3b3-4e77-912d-aca40193da9f	EPI_100X_YFP_1x1_200ms_25sola	EPI_100X_RFP_1x1_200ms_25sola
297	43	14.904173034497	641	49.5786465611347	1151.26989079563	1056.49141965679	4907564	7656.10608424337	244.778576439494	341.662897554177	0	276911	431.998439937597	881.963308661983	1151.62258076478	0	NaN	NaN	NaN	NaN	NaN	527.956537419755	0.976628076097815	41.1044387334155	15.427086300441	12.4931495622592	3.26113281190765	0.0276840428576638	0.00789008150815056	0	1.0062216693041	5038.74618302074	1	18595.1887675507	1	1	1	1	2019-05-17T17:04:54.788	NG_ecoli_LTEE_11364_DM0	-0	-0	164.2	DIA_100X_EMPTY_1x1_100ms	d825186c-9a58-4560-b68f-3aa62b8ff708	EPI_100X_YFP_1x1_200ms_25sola	EPI_100X_RFP_1x1_200ms_25sola
298	31	10.0938127205462	313	-49.989116821133	1150.46325878594	1816.79872204473	57885	184.936102236422	244.778576439494	341.662897554177	0	112213	358.507987220447	881.963308661983	1151.62258076478	0	NaN	NaN	NaN	NaN	NaN	344.964036436206	0.750297709273051	35.8383552180456	13.1780686299937	9.02793704752929	3.09842844281423	0.163213479772554	0.0451160955602843	2	1.20499019351929	2294.11399984063	0	23198.3769968051	1	1	1	1	2019-05-17T17:04:54.788	NG_ecoli_LTEE_11364_DM0	-0	-0	164.2	DIA_100X_EMPTY_1x1_100ms	f0cb7db2-0c66-49d1-aeef-2cd972a73d37	EPI_100X_YFP_1x1_200ms_25sola	EPI_100X_RFP_1x1_200ms_25sola
299	42	14.8176535775942	623	46.3611455955527	1162.06099518459	2014.18780096308	11737154	18839.7335473515	244.778576439494	341.662897554177	0	294189	472.213483146067	881.963308661983	1151.62258076478	0	NaN	NaN	NaN	NaN	NaN	525.240089121976	0.950208032124621	42.8505387485187	14.1142130482209	11.9379335362045	2.86476000800545	0.0426817711550781	0.0160626964363393	1	1.00910658275747	4796.27947621266	2	18937.0577849117	1	1	1	1	2019-05-17T17:04:54.788	NG_ecoli_LTEE_11364_DM0	-0	-0	164.2	DIA_100X_EMPTY_1x1_100ms	6b87f165-b1f8-4b25-8d60-0febd83204f8	EPI_100X_YFP_1x1_200ms_25sola	EPI_100X_RFP_1x1_200ms_25sola
300	41	15.7525994852603	647	48.9109595729947	1158.63833075734	294.375579598145	6023573	9310.00463678516	244.778576439494	341.662897554177	0	425750	658.037094281298	881.963308661983	1151.62258076478	0	NaN	NaN	NaN	NaN	NaN	505.384048481658	0.987932910342754	39.2553085571844	15.3430847148976	12.5081217213157	3.46864355526965	0.0474920754198183	0.0103074090116759	0	1.00899009015144	4823.61319496777	1	18676.4064914992	1	1	1	1	2019-05-17T17:04:54.788	NG_ecoli_LTEE_11364_DM0	-0	-0	164.2	DIA_100X_EMPTY_1x1_100ms	1b0dd0f8-7310-4b6e-8e29-5772ebf71c7c	EPI_100X_YFP_1x1_200ms_25sola	EPI_100X_RFP_1x1_200ms_25sola
301	50	15.7586110424743	788	45.0438899606927	1163.44416243655	1986.45558375635	12391517	15725.2753807107	244.778576439494	341.662897554177	0	375168	476.10152284264	881.963308661983	1151.62258076478	0	NaN	NaN	NaN	NaN	NaN	628.90540593704	0.924798756836924	47.5263894002208	15.3874332679939	12.805000344618	2.97623909343166	0.060472424998224	0.0170734901779853	3	1.01400275500533	6120.45758161569	1	19150.2093908629	1	1	1	1	2019-05-17T17:04:54.788	NG_ecoli_LTEE_11364_DM0	-0	-0	164.2	DIA_100X_EMPTY_1x1_100ms	5b56b374-ddf4-4df8-9837-a2b6c225e504	EPI_100X_YFP_1x1_200ms_25sola	EPI_100X_RFP_1x1_200ms_25sola
302	50	13.379536286846	669	49.2108733225964	1170.72496263079	918.186846038864	7237312	10818.1046337818	244.778576439494	341.662897554177	0	331329	495.260089686099	881.963308661983	1151.62258076478	0	NaN	NaN	NaN	NaN	NaN	546.295965215473	0.946036890894458	49.1728809902304	13.1833939355653	10.8280563954341	2.50966582208381	0.0107467026757698	0.00420340315483938	2	1.00035723437058	4528.10567145375	0	18322.9536621824	1	1	1	1	2019-05-17T17:04:54.788	NG_ecoli_LTEE_11364_DM0	-0	-0	164.2	DIA_100X_EMPTY_1x1_100ms	89825195-65dd-4785-a580-adf67dd49156	EPI_100X_YFP_1x1_200ms_25sola	EPI_100X_RFP_1x1_200ms_25sola
303	53	12.8906504742447	683	25.8658542979485	1174.66032210835	844.793557833089	122597	179.497803806735	244.778576439494	341.662897554177	0	1384091	2026.48755490483	881.963308661983	1151.62258076478	0	NaN	NaN	NaN	NaN	NaN	631.895447199966	0.874728075165214	54.1710754087446	14.7778155827035	11.3662952320835	2.65625609858858	0.0570431244332513	0.0164515144844942	2	1.03850641331081	5496.61354115192	1	22956.0336749634	1	1	1	1	2019-05-17T17:04:54.788	NG_ecoli_LTEE_11364_DM0	-0	-0	164.2	DIA_100X_EMPTY_1x1_100ms	8e53ae21-9033-437e-9510-7f8c774a8f09	EPI_100X_YFP_1x1_200ms_25sola	EPI_100X_RFP_1x1_200ms_25sola
304	57	15.6658774011237	893	48.2810154726452	1185.79619260918	1955.33370660694	14899079	16684.2989921613	244.778576439494	341.662897554177	0	539733	604.404255319149	881.963308661983	1151.62258076478	0	NaN	NaN	NaN	NaN	NaN	710.30530415987	0.945532584240971	55.0483171232383	14.5752878955521	12.6032996640501	2.76234569396246	0.0160200985335506	0.00614180616206609	2	1.00138766793799	6867.55985078563	0	18278.2978723404	1	1	1	1	2019-05-17T17:04:54.788	NG_ecoli_LTEE_11364_DM0	-0	-0	164.2	DIA_100X_EMPTY_1x1_100ms	cc773e4e-e04e-4685-a238-3c9487c6f5c8	EPI_100X_YFP_1x1_200ms_25sola	EPI_100X_RFP_1x1_200ms_25sola
305	55	17.1211683468365	942	45.5362222430902	1175.37048832272	812.76008492569	201215	213.604033970276	244.778576439494	341.662897554177	0	6279598	6666.23991507431	881.963308661983	1151.62258076478	0	NaN	NaN	NaN	NaN	NaN	783.783182947893	0.905738346277466	54.0647425284228	17.3608719222371	14.0897821177109	3.53489881011492	0.0450449800251437	0.0178706274666412	3	1.01502816017379	8429.70885153032	1	21002.6178343949	1	1	1	1	2019-05-17T17:04:54.788	NG_ecoli_LTEE_11364_DM0	-0	-0	164.2	DIA_100X_EMPTY_1x1_100ms	fe831b38-2c96-47fd-84d8-a04267a897c9	EPI_100X_YFP_1x1_200ms_25sola	EPI_100X_RFP_1x1_200ms_25sola
306	53	12.7349475153389	677	49.766527503297	1206.18611521418	72.4327917282127	3476106	5134.57311669128	244.778576439494	341.662897554177	0	321837	475.387001477105	881.963308661983	1151.62258076478	0	NaN	NaN	NaN	NaN	NaN	549.674877365878	0.94510242021247	50.1692079493458	13.3320493338518	10.6780582905324	3.01270342794365	0.00854461000981927	0.0036734512521532	4	1.00248369678275	4492.74428681405	0	18833.0206794682	1	1	1	1	2019-05-17T17:04:54.788	NG_ecoli_LTEE_11364_DM0	-0	-0	164.2	DIA_100X_EMPTY_1x1_100ms	01c48818-0e26-4059-bfc9-75e890366aa0	EPI_100X_YFP_1x1_200ms_25sola	EPI_100X_RFP_1x1_200ms_25sola
307	45	15.2283949313521	686	43.4985950154896	1202.16326530612	2017.13994169096	12463217	18167.9548104956	244.778576439494	341.662897554177	0	329522	480.3527696793	881.963308661983	1151.62258076478	0	NaN	NaN	NaN	NaN	NaN	574.37818882531	0.944106760365215	45.1441800530853	13.992638847861	12.408135480183	2.70301638497886	0.0618920909001874	0.0209872464855307	2	1.03178327234957	5458.89453972388	1	18541.7711370262	1	1	1	1	2019-05-17T17:04:54.788	NG_ecoli_LTEE_11364_DM0	-0	-0	164.2	DIA_100X_EMPTY_1x1_100ms	72de6266-2fe0-4ade-8430-16f777fd2e4f	EPI_100X_YFP_1x1_200ms_25sola	EPI_100X_RFP_1x1_200ms_25sola
308	42	13.0976239169479	552	49.0725066143265	1210.52898550725	271.514492753623	121189	219.545289855072	244.778576439494	341.662897554177	0	680818	1233.36594202899	881.963308661983	1151.62258076478	0	NaN	NaN	NaN	NaN	NaN	538.31306802159	0.947812731849726	43.3952618039011	14.400908512899	12.1753185184681	2.83543754071095	0.0220296073721594	0.00883299132583173	2	1.00428262904567	5052.34335566792	0	23645.4637681159	1	1	1	1	2019-05-17T17:04:54.788	NG_ecoli_LTEE_11364_DM0	-0	-0	164.2	DIA_100X_EMPTY_1x1_100ms	00e8e338-3b8c-4bad-bf17-5c2b6d3eefb4	EPI_100X_YFP_1x1_200ms_25sola	EPI_100X_RFP_1x1_200ms_25sola
309	76	12.8225014826796	975	36.5936129796334	1233.19692307692	1479.98871794872	529335	542.907692307692	244.778576439494	341.662897554177	0	481922	494.278974358974	881.963308661983	1151.62258076478	0	NaN	NaN	NaN	NaN	NaN	801.920890222899	0.890625857587353	74.8247357809523	12.4411471414884	10.6216571342255	1.94059378605363	0.0108981554747551	0.00423407431275372	2	1.00230276949691	6630.0931482601	0	18702.0482051282	1	1	1	1	2019-05-17T17:04:54.788	NG_ecoli_LTEE_11364_DM0	-0	-0	164.2	DIA_100X_EMPTY_1x1_100ms	0c27af44-ba8a-4220-847c-d0cf3eb28564	EPI_100X_YFP_1x1_200ms_25sola	EPI_100X_RFP_1x1_200ms_25sola
310	39	15.9965245828576	625	49.4736822982757	1223.1632	477.5712	125309	200.4944	244.778576439494	341.662897554177	0	3360769	5377.2304	881.963308661983	1151.62258076478	0	NaN	NaN	NaN	NaN	NaN	475.642534611315	0.89870954553331	39.6612869083393	16.2987081640391	11.3882609136498	3.88077697658615	0.0806885561151788	0.0277771188907432	2	1.03840232867431	4039.90823537477	0	21227.4016	1	1	1	1	2019-05-17T17:04:54.788	NG_ecoli_LTEE_11364_DM0	-0	-0	164.2	DIA_100X_EMPTY_1x1_100ms	11e7f12a-d66a-4eb9-871c-1815a144c117	EPI_100X_YFP_1x1_200ms_25sola	EPI_100X_RFP_1x1_200ms_25sola
311	45	15.7374047297917	709	48.6812564905081	1229.33568406206	1436.79689703808	5701302	8041.32863187588	244.778576439494	341.662897554177	0	601929	848.983074753173	881.963308661983	1151.62258076478	0	NaN	NaN	NaN	NaN	NaN	564.708214712332	0.966703839708745	43.6766059753246	14.5003491046474	12.6875691341188	2.90241028985681	0.00884599327093702	0.00477533354953367	0	1.00275810626523	5521.98989580107	0	17437.6727785614	1	1	1	1	2019-05-17T17:04:54.788	NG_ecoli_LTEE_11364_DM0	-0	-0	164.2	DIA_100X_EMPTY_1x1_100ms	42f2e26e-60fd-42ba-9506-cd09895c432a	EPI_100X_YFP_1x1_200ms_25sola	EPI_100X_RFP_1x1_200ms_25sola
312	42	18.6822871040908	785	37.7087490932458	1272.12229299363	1558.05477707006	158612	202.053503184713	244.778576439494	341.662897554177	0	925770	1179.32484076433	881.963308661983	1151.62258076478	0	NaN	NaN	NaN	NaN	NaN	620.756859530987	0.905313187559584	42.7794176163547	18.4135017887403	14.0326147750241	3.70677698308661	0.072910873911184	0.0362582746621846	1	1.15476958781352	6616.09839514204	0	23007.8713375796	1	1	1	1	2019-05-17T17:04:54.788	NG_ecoli_LTEE_11364_DM0	-0	-0	164.2	DIA_100X_EMPTY_1x1_100ms	cacdead6-5770-4769-acf3-2c01d84e2721	EPI_100X_YFP_1x1_200ms_25sola	EPI_100X_RFP_1x1_200ms_25sola
313	52	14.1339721816434	735	49.3992190505146	1288.06258503401	1462.39591836735	969186	1318.62040816327	244.778576439494	341.662897554177	0	368235	501	881.963308661983	1151.62258076478	0	NaN	NaN	NaN	NaN	NaN	615.320711673211	0.945852060574012	50.4553087207697	14.3921452979436	12.0509303462337	2.44204360709043	0.00383115012118683	0.00189259885409938	1	1.00015638155078	5754.90159282493	1	18119.2612244898	1	1	1	1	2019-05-17T17:04:54.788	NG_ecoli_LTEE_11364_DM0	-0	-0	164.2	DIA_100X_EMPTY_1x1_100ms	3c516e67-eead-4ad8-85d7-8361096d320d	EPI_100X_YFP_1x1_200ms_25sola	EPI_100X_RFP_1x1_200ms_25sola
314	40	13.9244055366131	557	48.8023214460095	1296.70197486535	199.441651705566	400533	719.089766606822	244.778576439494	341.662897554177	0	269883	484.529622980251	881.963308661983	1151.62258076478	0	NaN	NaN	NaN	NaN	NaN	452.051242115868	0.962196980477882	38.6142045913898	13.1932830818853	11.4457468279606	2.67439370848068	0.00639691077196518	0.00222647864068795	1	1.00019785081178	3973.06111366442	0	18605.0646319569	1	1	1	1	2019-05-17T17:04:54.788	NG_ecoli_LTEE_11364_DM0	-0	-0	164.2	DIA_100X_EMPTY_1x1_100ms	22e106de-9886-41ec-be7f-9478e773f086	EPI_100X_YFP_1x1_200ms_25sola	EPI_100X_RFP_1x1_200ms_25sola
315	29	12.4519561925858	362	44.6705700883029	1296.33701657459	949.444751381215	72966	201.563535911602	244.778576439494	341.662897554177	0	225696	623.469613259669	881.963308661983	1151.62258076478	0	NaN	NaN	NaN	NaN	NaN	314.417645560121	0.950897561652094	29.5313169643528	12.6782017669947	10.1926482851026	2.92195931642908	0.0579151022805733	0.0255038835824307	0	1.03959420236293	2409.6100902388	0	22194.3121546961	1	1	1	1	2019-05-17T17:04:54.788	NG_ecoli_LTEE_11364_DM0	-0	-0	164.2	DIA_100X_EMPTY_1x1_100ms	873827ba-0149-4d81-9e17-f240679f12ad	EPI_100X_YFP_1x1_200ms_25sola	EPI_100X_RFP_1x1_200ms_25sola
316	31	10.5116659695274	326	42.7505938055906	1307.32208588957	1672.85889570552	53746	164.865030674847	244.778576439494	341.662897554177	0	163435	501.334355828221	881.963308661983	1151.62258076478	0	NaN	NaN	NaN	NaN	NaN	307.534652463853	0.923804974708851	30.7868320903391	11.7899549822574	9.675858518815	2.53337024846829	0.0142007498403417	0.00716138098972502	2	1.00085996271685	2263.77835615445	0	23312.3435582822	1	1	1	1	2019-05-17T17:04:54.788	NG_ecoli_LTEE_11364_DM0	-0	-0	164.2	DIA_100X_EMPTY_1x1_100ms	dbb9f7c9-f914-4dd8-8ca7-ebc36e6e6b3c	EPI_100X_YFP_1x1_200ms_25sola	EPI_100X_RFP_1x1_200ms_25sola
317	20	12.2081887556956	245	-48.9135108778312	1307.85714285714	1990.47346938776	50278	205.216326530612	244.778576439494	341.662897554177	0	153497	626.518367346939	881.963308661983	1151.62258076478	0	NaN	NaN	NaN	NaN	NaN	231.067824618443	0.989020044228367	21.0266769922549	14.2642463849583	10.3597796651255	3.56987838894552	0.0635631235645407	0.0307805004311165	0	1.03074793471041	1772.39926874718	0	22146.9183673469	1	1	1	1	2019-05-17T17:04:54.788	NG_ecoli_LTEE_11364_DM0	-0	-0	164.2	DIA_100X_EMPTY_1x1_100ms	8bb4ce69-e459-4dca-b460-f5370791c28b	EPI_100X_YFP_1x1_200ms_25sola	EPI_100X_RFP_1x1_200ms_25sola
318	66	14.8985136663736	983	48.9555656277391	1320.71108850458	1472.57273652085	5829136	5929.94506612411	244.778576439494	341.662897554177	0	480170	488.474059003052	881.963308661983	1151.62258076478	0	NaN	NaN	NaN	NaN	NaN	802.619482694328	0.899259069583959	64.501998387416	14.6902225131324	12.282892102048	2.40509486247211	0.019786614946088	0.0069493591086135	2	1.00814272062469	7643.00819277641	1	18638.3784333672	1	1	1	1	2019-05-17T17:04:54.788	NG_ecoli_LTEE_11364_DM0	-0	-0	164.2	DIA_100X_EMPTY_1x1_100ms	4c23c9a8-c11b-40fc-8807-9530b1e511bd	EPI_100X_YFP_1x1_200ms_25sola	EPI_100X_RFP_1x1_200ms_25sola
319	29	8.50710652800703	247	-49.9999887748612	1313.10526315789	1251.74089068826	38716	156.744939271255	244.778576439494	341.662897554177	0	161839	655.218623481781	881.963308661983	1151.62258076478	0	NaN	NaN	NaN	NaN	NaN	318.880208494802	0.81132981597675	35.1626451588043	11.1654288015645	8.56958143864984	2.50569501076051	0.11066644536291	0.0452175008863752	1	1.21058159871123	2028.10595419254	0	23348.2591093117	1	1	1	1	2019-05-17T17:04:54.788	NG_ecoli_LTEE_11364_DM0	-0	-0	164.2	DIA_100X_EMPTY_1x1_100ms	29e67d68-7cfa-452e-86cc-b1cf50a19f36	EPI_100X_YFP_1x1_200ms_25sola	EPI_100X_RFP_1x1_200ms_25sola
320	52	16.9406216555921	881	47.615097015291	1329.85471055619	1025.85017026107	4399288	4993.51645856981	244.778576439494	341.662897554177	0	611286	693.854710556186	881.963308661983	1151.62258076478	0	NaN	NaN	NaN	NaN	NaN	722.654221012106	0.942415209316057	49.6990208216313	16.5035537193992	14.3243533352709	3.1384205299149	0.0165394049091826	0.00880131409573615	2	1.00569112916047	8009.1746455259	0	18010.9160045403	1	1	1	1	2019-05-17T17:04:54.788	NG_ecoli_LTEE_11364_DM0	-0	-0	164.2	DIA_100X_EMPTY_1x1_100ms	ec5405a8-6701-4aea-9b20-1eb82e3f9335	EPI_100X_YFP_1x1_200ms_25sola	EPI_100X_RFP_1x1_200ms_25sola
321	35	13.5142126404512	473	40.3627690498501	1316.68921775899	842.558139534884	96524	204.067653276956	244.778576439494	341.662897554177	0	1647861	3483.84989429175	881.963308661983	1151.62258076478	0	NaN	NaN	NaN	NaN	NaN	416.066257479243	0.951678992793915	34.4160149550899	14.4771455629437	11.6860840947191	3.55115665180105	0.0517198596028704	0.0208600535118419	2	1.04029031334441	3691.37764317929	1	21422.1733615222	1	1	1	1	2019-05-17T17:04:54.788	NG_ecoli_LTEE_11364_DM0	-0	-0	164.2	DIA_100X_EMPTY_1x1_100ms	c95d8d14-af49-4c49-a5d4-d4f420ff3839	EPI_100X_YFP_1x1_200ms_25sola	EPI_100X_RFP_1x1_200ms_25sola
322	48	15.4262062323957	741	46.4919735988607	1328.78002699055	1114.30634278003	450340	607.74628879892	244.778576439494	341.662897554177	0	608304	820.923076923077	881.963308661983	1151.62258076478	0	NaN	NaN	NaN	NaN	NaN	591.615153590157	0.968308955530223	46.1817340936001	14.2521211126535	12.5272538585255	2.80044923742072	0.0295774396072954	0.0122559935666295	0	1.01393480277095	5692.09152026053	0	18635.5182186235	1	1	1	1	2019-05-17T17:04:54.788	NG_ecoli_LTEE_11364_DM0	-0	-0	164.2	DIA_100X_EMPTY_1x1_100ms	d77437a1-48f3-4ed9-bed0-95d686002dd6	EPI_100X_YFP_1x1_200ms_25sola	EPI_100X_RFP_1x1_200ms_25sola
323	54	15.090777744501	815	49.3490335257288	1337.85153374233	1417.58895705521	10519557	12907.4319018405	244.778576439494	341.662897554177	0	1554600	1907.48466257669	881.963308661983	1151.62258076478	0	NaN	NaN	NaN	NaN	NaN	723.216108378101	0.983059667101793	54.0124476238217	15.0480723295218	13.1810136962241	2.95306802812049	0.0215758945357427	0.00868822067582902	1	1.00352759471255	7370.23545120017	2	19037.026993865	1	1	1	1	2019-05-17T17:04:54.788	NG_ecoli_LTEE_11364_DM0	-0	-0	164.2	DIA_100X_EMPTY_1x1_100ms	37777ce9-c1c5-4c22-b043-d926bc598d38	EPI_100X_YFP_1x1_200ms_25sola	EPI_100X_RFP_1x1_200ms_25sola
324	36	14.2962581996702	515	48.0855324243744	1332.55922330097	927.759223300971	235083	456.471844660194	244.778576439494	341.662897554177	0	2269018	4405.86019417476	881.963308661983	1151.62258076478	0	NaN	NaN	NaN	NaN	NaN	459.336901210633	0.979240387401856	36.6801025552348	14.7412000622794	12.1806810146384	3.30152303621347	0.0273865158539617	0.00913876498294581	1	1.003482060762	4274.28584903766	1	21272.1650485437	1	1	1	1	2019-05-17T17:04:54.788	NG_ecoli_LTEE_11364_DM0	-0	-0	164.2	DIA_100X_EMPTY_1x1_100ms	9b59150e-f865-4704-b27e-b5cf6592d89c	EPI_100X_YFP_1x1_200ms_25sola	EPI_100X_RFP_1x1_200ms_25sola
325	36	12.8628128860422	463	49.0309536708994	1329.33477321814	810.071274298056	98281	212.269978401728	244.778576439494	341.662897554177	0	2717863	5870.11447084233	881.963308661983	1151.62258076478	0	NaN	NaN	NaN	NaN	NaN	441.388065538602	0.93271735779195	37.066259550636	15.3861857280152	11.3753177617166	3.75276076752647	0.0755239317539658	0.02179312302105	2	1.04463399345561	3767.00085083344	1	22316.3498920086	1	1	1	1	2019-05-17T17:04:54.788	NG_ecoli_LTEE_11364_DM0	-0	-0	164.2	DIA_100X_EMPTY_1x1_100ms	7fc26f8b-e55e-422d-9e5d-6f3913e71a7b	EPI_100X_YFP_1x1_200ms_25sola	EPI_100X_RFP_1x1_200ms_25sola
326	11	2.00154330243024	30	-49.999972883803	1328.66666666667	2.76666666666667	56082	1869.4	244.778576439494	341.662897554177	0	28747	958.233333333333	881.963308661983	1151.62258076478	0	NaN	NaN	NaN	NaN	NaN	NaN	NaN	NaN	NaN	NaN	NaN	NaN	NaN	NaN	NaN	NaN	1	21823.7333333333	1	1	1	1	2019-05-17T17:04:54.788	NG_ecoli_LTEE_11364_DM0	-0	-0	164.2	DIA_100X_EMPTY_1x1_100ms	90960eea-205f-40b5-8603-c0b2dbc23553	EPI_100X_YFP_1x1_200ms_25sola	EPI_100X_RFP_1x1_200ms_25sola
327	54	10.4616833432421	565	49.5718403627263	1350.85486725664	1436.50619469027	459581	813.417699115044	244.778576439494	341.662897554177	0	1903123	3368.3592920354	881.963308661983	1151.62258076478	0	NaN	NaN	NaN	NaN	NaN	582.396291930134	0.894046329026466	55.8265800283795	12.5510989092644	10.2265392106558	2.24075142413506	0.013087045407404	0.00566572326790265	3	1.00072147712623	4585.51671231969	2	23007.8530973451	1	1	1	1	2019-05-17T17:04:54.788	NG_ecoli_LTEE_11364_DM0	-0	-0	164.2	DIA_100X_EMPTY_1x1_100ms	8a35feba-d20a-4707-adb8-ff28865e99b9	EPI_100X_YFP_1x1_200ms_25sola	EPI_100X_RFP_1x1_200ms_25sola
328	75	15.2815368721085	1147	19.9735095429375	1353.96163905841	917.564080209242	9822502	8563.6460331299	244.778576439494	341.662897554177	0	1225506	1068.44463818657	881.963308661983	1151.62258076478	0	NaN	NaN	NaN	NaN	NaN	912.145362777285	0.854981306500814	74.8935263960897	14.7346718326964	11.9141941171065	2.83788874098536	0.0446272479540555	0.0124573142342196	4	1.00949013638905	8349.55836555138	2	19142.4411508282	1	1	1	1	2019-05-17T17:04:54.788	NG_ecoli_LTEE_11364_DM0	-0	-0	164.2	DIA_100X_EMPTY_1x1_100ms	ab59457a-189d-4516-88a8-758debdf30c2	EPI_100X_YFP_1x1_200ms_25sola	EPI_100X_RFP_1x1_200ms_25sola
329	36	15.419709623287	555	47.7042203141331	1346.8036036036	1070.62522522523	5353143	9645.3027027027	244.778576439494	341.662897554177	0	783183	1411.14054054054	881.963308661983	1151.62258076478	0	NaN	NaN	NaN	NaN	NaN	446.005187532918	0.987240630759655	35.0507248369913	14.7716497594631	12.3883223870517	3.21390512164546	0.00527266673191092	0.00205070861774631	1	1.00034074735497	4224.85571920319	0	18048.209009009	1	1	1	1	2019-05-17T17:04:54.788	NG_ecoli_LTEE_11364_DM0	-0	-0	164.2	DIA_100X_EMPTY_1x1_100ms	d3256755-64d1-4c78-adc5-9330c8f1dfa5	EPI_100X_YFP_1x1_200ms_25sola	EPI_100X_RFP_1x1_200ms_25sola
330	39	12.6479738105098	495	49.1959924878195	1353.95555555556	11.9656565656566	4228279	8541.97777777778	244.778576439494	341.662897554177	0	595936	1203.91111111111	881.963308661983	1151.62258076478	0	NaN	NaN	NaN	NaN	NaN	NaN	NaN	NaN	NaN	NaN	NaN	NaN	NaN	NaN	NaN	NaN	1	18746.4222222222	1	1	1	1	2019-05-17T17:04:54.788	NG_ecoli_LTEE_11364_DM0	-0	-0	164.2	DIA_100X_EMPTY_1x1_100ms	f7033c68-57d4-4d80-b30b-7447ffa8e159	EPI_100X_YFP_1x1_200ms_25sola	EPI_100X_RFP_1x1_200ms_25sola
331	49	12.8755545092708	631	47.7771829277892	1372.00475435816	314.253565768621	5733480	9086.33914421553	244.778576439494	341.662897554177	0	312957	495.969889064976	881.963308661983	1151.62258076478	0	NaN	NaN	NaN	NaN	NaN	533.800223091787	0.880583702118603	48.2737052129385	13.4666443895085	10.8038993067439	2.47685421142731	0.021863721723148	0.0119875447501181	0	1.01783243266742	4425.49211370271	1	19303.2583201268	1	1	1	1	2019-05-17T17:04:54.788	NG_ecoli_LTEE_11364_DM0	-0	-0	164.2	DIA_100X_EMPTY_1x1_100ms	457e520d-626a-4cf8-9903-f6464e7b92e4	EPI_100X_YFP_1x1_200ms_25sola	EPI_100X_RFP_1x1_200ms_25sola
332	35	10.39959756008	364	44.1764157057737	1362.45604395604	1203.62637362637	57176	157.076923076923	244.778576439494	341.662897554177	0	320390	880.192307692308	881.963308661983	1151.62258076478	0	NaN	NaN	NaN	NaN	NaN	385.823152132294	0.837012008363667	NaN	NaN	NaN	NaN	NaN	NaN	NaN	NaN	NaN	0	23330.4835164835	1	1	1	1	2019-05-17T17:04:54.788	NG_ecoli_LTEE_11364_DM0	-0	-0	164.2	DIA_100X_EMPTY_1x1_100ms	b7830309-048d-41cf-afb8-c10b6bfdd83f	EPI_100X_YFP_1x1_200ms_25sola	EPI_100X_RFP_1x1_200ms_25sola
333	64	13.3523327891429	855	47.2721420147036	1368.16725146199	840.059649122807	1869532	2186.58713450292	244.778576439494	341.662897554177	0	3990025	4666.69590643275	881.963308661983	1151.62258076478	0	NaN	NaN	NaN	NaN	NaN	698.876239232378	0.864058878803094	63.781965933994	12.7343497125275	10.838353914081	1.98761526562037	0.0110665855849403	0.00523183824379084	1	1.00380993345385	5884.56601425621	0	20026.9076023392	1	1	1	1	2019-05-17T17:04:54.788	NG_ecoli_LTEE_11364_DM0	-0	-0	164.2	DIA_100X_EMPTY_1x1_100ms	c0376a85-25e4-4978-845a-bffed4a8f8fa	EPI_100X_YFP_1x1_200ms_25sola	EPI_100X_RFP_1x1_200ms_25sola
334	49	13.6940423703168	671	49.2042382201469	1368.88822652757	643.673621460507	452939	675.02086438152	244.778576439494	341.662897554177	0	311624	464.417287630402	881.963308661983	1151.62258076478	0	NaN	NaN	NaN	NaN	NaN	542.626734739745	0.926093792854913	47.9037451477821	13.4608470192437	11.1796014173626	2.30403094937955	0.00773448606701418	0.00401255302481045	1	1.0010955336217	4702.31793730945	0	18490.1013412817	1	1	1	1	2019-05-17T17:04:54.788	NG_ecoli_LTEE_11364_DM0	-0	-0	164.2	DIA_100X_EMPTY_1x1_100ms	efab3a28-3f1c-4e5e-bd51-712a3a91f442	EPI_100X_YFP_1x1_200ms_25sola	EPI_100X_RFP_1x1_200ms_25sola
335	59	14.7005719072573	868	48.4328851934858	1390.04723502304	1425.66474654378	12513472	14416.4423963134	244.778576439494	341.662897554177	0	753252	867.801843317972	881.963308661983	1151.62258076478	0	NaN	NaN	NaN	NaN	NaN	785.648510624184	0.935699980855053	58.2584247978071	15.5016186333091	13.1544000769953	2.88787504681355	0.0565593810319665	0.0130634550213732	1	1.02482199245981	7917.54812721255	3	18818.2511520737	1	1	1	1	2019-05-17T17:04:54.788	NG_ecoli_LTEE_11364_DM0	-0	-0	164.2	DIA_100X_EMPTY_1x1_100ms	d1b53ce7-7b4d-4ca5-a7ab-aed9473aa20d	EPI_100X_YFP_1x1_200ms_25sola	EPI_100X_RFP_1x1_200ms_25sola
336	43	7.52228350725728	324	-12.9629928640561	1376.44444444444	38.2592592592593	95914	296.030864197531	244.778576439494	341.662897554177	0	817475	2523.07098765432	881.963308661983	1151.62258076478	0	NaN	NaN	NaN	NaN	NaN	423.154059869174	0.820767738831582	45.8732478304642	12.3216961291185	9.0576648345217	2.29250344433902	0.0338425460838295	0.0140680293570631	2	1.01632836345285	2955.84640571815	0	23676.2098765432	1	1	1	1	2019-05-17T17:04:54.788	NG_ecoli_LTEE_11364_DM0	-0	-0	164.2	DIA_100X_EMPTY_1x1_100ms	d3e8e9e7-29a7-42d3-a7dd-fa1b8c5c3628	EPI_100X_YFP_1x1_200ms_25sola	EPI_100X_RFP_1x1_200ms_25sola
337	37	13.8358672547426	513	46.1701303873959	1380.54191033138	210.196881091618	113586	221.415204678363	244.778576439494	341.662897554177	0	2125996	4144.24171539961	881.963308661983	1151.62258076478	0	NaN	NaN	NaN	NaN	NaN	438.820388964567	0.883593866327021	38.1754515857861	14.0410953545306	10.9362696783709	2.91063963653179	0.0858722528925053	0.0319710529514935	1	1.07454623889908	3586.01817595141	0	22078.1228070175	1	1	1	1	2019-05-17T17:04:54.788	NG_ecoli_LTEE_11364_DM0	-0	-0	164.2	DIA_100X_EMPTY_1x1_100ms	90065711-2582-4f54-a7fb-c058653336f0	EPI_100X_YFP_1x1_200ms_25sola	EPI_100X_RFP_1x1_200ms_25sola
338	55	17.155650713446	945	46.5653858629717	1389.23386243386	1552.31322751323	15216795	16102.4285714286	244.778576439494	341.662897554177	0	452597	478.938624338624	881.963308661983	1151.62258076478	0	NaN	NaN	NaN	NaN	NaN	752.741538222983	0.960136187089703	54.3061642276187	15.8550519771345	13.6028329828649	2.93183983862064	0.0261102421621446	0.00957214679058857	1	1.00560692198711	7892.1938061941	0	18295.2835978836	1	1	1	1	2019-05-17T17:04:54.788	NG_ecoli_LTEE_11364_DM0	-0	-0	164.2	DIA_100X_EMPTY_1x1_100ms	b5390508-c43a-49e4-9bee-890199db8f49	EPI_100X_YFP_1x1_200ms_25sola	EPI_100X_RFP_1x1_200ms_25sola
339	42	12.9157884746908	543	46.9613393324983	1390.9226519337	338.826887661142	369447	680.381215469613	244.778576439494	341.662897554177	0	256936	473.178637200737	881.963308661983	1151.62258076478	0	NaN	NaN	NaN	NaN	NaN	455.520352244452	0.921291657564066	41.6723559951683	12.9268324374708	10.7227070101232	2.33313951169576	0.0131475479607592	0.00531034833390545	0	1.00388439304563	3763.10914387945	1	19254.5837937385	1	1	1	1	2019-05-17T17:04:54.788	NG_ecoli_LTEE_11364_DM0	-0	-0	164.2	DIA_100X_EMPTY_1x1_100ms	ade8c93d-7016-4c5e-a9a9-aa408686d04c	EPI_100X_YFP_1x1_200ms_25sola	EPI_100X_RFP_1x1_200ms_25sola
340	50	11.3000133837496	565	48.4757650098991	1382.81415929204	956.226548672566	251698	445.483185840708	244.778576439494	341.662897554177	0	2365908	4187.44778761062	881.963308661983	1151.62258076478	0	NaN	NaN	NaN	NaN	NaN	525.320918283261	0.89247472949194	50.6317731460996	12.2090105486637	10.2316305549558	2.00405287465407	0.0171073864538469	0.00474860297948444	4	1.00052387278481	4162.96460694706	1	21521.4690265487	1	1	1	1	2019-05-17T17:04:54.788	NG_ecoli_LTEE_11364_DM0	-0	-0	164.2	DIA_100X_EMPTY_1x1_100ms	abe94819-878f-423f-9449-8e3ef17be4f8	EPI_100X_YFP_1x1_200ms_25sola	EPI_100X_RFP_1x1_200ms_25sola
341	39	15.8927451589644	620	49.1193932313091	1390.04516129032	2028.29838709677	745176	1201.89677419355	244.778576439494	341.662897554177	0	511501	825.001612903226	881.963308661983	1151.62258076478	0	NaN	NaN	NaN	NaN	NaN	524.981488950039	0.985876628761797	37.6064045439093	16.0428461194435	13.6321497346006	3.52548982669871	0.00267769432843951	0.00122137175244956	2	1.00010578310572	5488.83771376206	0	18529.464516129	1	1	1	1	2019-05-17T17:04:54.788	NG_ecoli_LTEE_11364_DM0	-0	-0	164.2	DIA_100X_EMPTY_1x1_100ms	68f798c1-23ee-436b-9852-f2416c2c2fe2	EPI_100X_YFP_1x1_200ms_25sola	EPI_100X_RFP_1x1_200ms_25sola
342	43	13.5612860875021	583	-45.7357641865421	1397.60034305317	584.421955403088	369489	633.771869639794	244.778576439494	341.662897554177	0	509430	873.807890222985	881.963308661983	1151.62258076478	0	NaN	NaN	NaN	NaN	NaN	534.585908443245	0.839161023863923	45.9925197811321	13.5177045907727	11.3482152824431	2.8805861772213	0.0489922401005464	0.0330880788370327	0	1.16139577531956	4651.91978325405	1	20810.2572898799	1	1	1	1	2019-05-17T17:04:54.788	NG_ecoli_LTEE_11364_DM0	-0	-0	164.2	DIA_100X_EMPTY_1x1_100ms	f9b8c2c1-136c-4c85-a5da-51ed94eed07b	EPI_100X_YFP_1x1_200ms_25sola	EPI_100X_RFP_1x1_200ms_25sola
343	37	12.332507092455	457	44.346715817413	1402.02188183807	598.603938730853	237359	519.385120350109	244.778576439494	341.662897554177	0	480530	1051.48796498906	881.963308661983	1151.62258076478	0	NaN	NaN	NaN	NaN	NaN	430.342016310143	0.999426679553103	34.96569865458	16.3803548940317	11.9711160450967	4.2086542488268	0.0141930346139825	0.00854218839804955	1	1.00611538310726	3935.51319886952	1	20425.1487964989	1	1	1	1	2019-05-17T17:04:54.788	NG_ecoli_LTEE_11364_DM0	-0	-0	164.2	DIA_100X_EMPTY_1x1_100ms	58ae5c1f-1567-4e76-a36b-05a02f7d0968	EPI_100X_YFP_1x1_200ms_25sola	EPI_100X_RFP_1x1_200ms_25sola
344	50	15.2204122675297	761	49.2000784947524	1427.44809461235	499.437582128778	178854	235.024967148489	244.778576439494	341.662897554177	0	1376291	1808.52956636005	881.963308661983	1151.62258076478	0	NaN	NaN	NaN	NaN	NaN	619.678398042804	0.925146908418486	48.3976030852196	15.4486113662562	12.5820515852314	3.20258823965819	0.0205097448682187	0.00936445651096355	2	1.00414351794013	6017.50774248641	0	22228.3416557162	1	1	1	1	2019-05-17T17:04:54.788	NG_ecoli_LTEE_11364_DM0	-0	-0	164.2	DIA_100X_EMPTY_1x1_100ms	e9277b37-7513-47f4-8f8a-5899077e7c65	EPI_100X_YFP_1x1_200ms_25sola	EPI_100X_RFP_1x1_200ms_25sola
345	37	11.44665823946	425	44.2020802417437	1432.46117647059	874.616470588235	175296	412.461176470588	244.778576439494	341.662897554177	0	587055	1381.30588235294	881.963308661983	1151.62258076478	0	NaN	NaN	NaN	NaN	NaN	409.903213612442	0.911490700011184	38.8476345906006	14.0462152841215	10.2507601016299	2.84596838000069	0.0110195651378419	0.00575091551539529	1	1.0024213687801	3206.02275948866	1	23243.12	1	1	1	1	2019-05-17T17:04:54.788	NG_ecoli_LTEE_11364_DM0	-0	-0	164.2	DIA_100X_EMPTY_1x1_100ms	b4838b29-24e0-42cf-87b2-26a13a8251c5	EPI_100X_YFP_1x1_200ms_25sola	EPI_100X_RFP_1x1_200ms_25sola
346	44	16.4227476269269	724	46.3251112636859	1428.36602209945	1408.76933701657	4421848	6107.52486187845	244.778576439494	341.662897554177	0	329057	454.49861878453	881.963308661983	1151.62258076478	0	NaN	NaN	NaN	NaN	NaN	579.549632166568	0.927586540731608	42.8115402909026	15.9935764151372	13.0122783417241	3.27525678745086	0.0812847669452887	0.0242042970154627	0	1.05508389112525	5693.21288838517	1	18359.0096685083	1	1	1	1	2019-05-17T17:04:54.788	NG_ecoli_LTEE_11364_DM0	-0	-0	164.2	DIA_100X_EMPTY_1x1_100ms	27a1aa21-22ea-4a4c-9afe-af42a6152158	EPI_100X_YFP_1x1_200ms_25sola	EPI_100X_RFP_1x1_200ms_25sola
347	38	13.0561300141833	497	48.0388965315704	1441.94969818913	732.907444668008	89384	179.84708249497	244.778576439494	341.662897554177	0	928748	1868.70824949698	881.963308661983	1151.62258076478	0	NaN	NaN	NaN	NaN	NaN	438.925586714354	0.907671285541841	39.0627300046083	13.0001175032191	10.876832177961	2.58192590777415	0.0486107724787284	0.022395649637374	1	1.02200825721057	3629.58798536941	1	22286.8028169014	1	1	1	1	2019-05-17T17:04:54.788	NG_ecoli_LTEE_11364_DM0	-0	-0	164.2	DIA_100X_EMPTY_1x1_100ms	45fcb3e5-f8fa-4cb0-8a42-77f99ce43155	EPI_100X_YFP_1x1_200ms_25sola	EPI_100X_RFP_1x1_200ms_25sola
348	47	16.7914412370587	790	48.9031360513757	1442.28227848101	1735.28607594937	6546419	8286.60632911392	244.778576439494	341.662897554177	0	533788	675.681012658228	881.963308661983	1151.62258076478	0	NaN	NaN	NaN	NaN	NaN	635.412244836855	0.967294808493551	45.402301954672	16.3028388350202	13.6912395266502	3.29218835875268	0.0222941111402539	0.00793268954390053	1	1.00557754076143	6684.25933087112	0	18127.135443038	1	1	1	1	2019-05-17T17:04:54.788	NG_ecoli_LTEE_11364_DM0	-0	-0	164.2	DIA_100X_EMPTY_1x1_100ms	94963662-0812-482d-9f02-fdfce8f972d0	EPI_100X_YFP_1x1_200ms_25sola	EPI_100X_RFP_1x1_200ms_25sola
349	17	12.0991780482911	207	-49.5255160103766	1434.92270531401	1931.49275362319	59054	285.285024154589	244.778576439494	341.662897554177	0	171854	830.212560386473	881.963308661983	1151.62258076478	0	NaN	NaN	NaN	NaN	NaN	215.870465717871	0.999799368559024	17.5569055424994	16.0589617696838	11.6896217660797	4.57095159748293	0.00786474425291952	0.00410639623568115	0	1.0003644948773	1884.25107773939	0	23758.7487922705	1	1	1	1	2019-05-17T17:04:54.788	NG_ecoli_LTEE_11364_DM0	-0	-0	164.2	DIA_100X_EMPTY_1x1_100ms	1c2c6cec-48be-4334-a8ba-69302520a54b	EPI_100X_YFP_1x1_200ms_25sola	EPI_100X_RFP_1x1_200ms_25sola
350	63	14.5405823804909	916	48.2602014517983	1445.61681222707	992.728165938865	11254231	12286.2783842795	244.778576439494	341.662897554177	0	431342	470.897379912664	881.963308661983	1151.62258076478	0	NaN	NaN	NaN	NaN	NaN	741.278995715224	0.932379971174266	61.1626635827886	14.1650184230977	11.8774463456168	2.48328680802705	0.0125471439462493	0.00458512941894331	3	1.00109087232162	6776.76500670002	1	18888.0742358079	1	1	1	1	2019-05-17T17:04:54.788	NG_ecoli_LTEE_11364_DM0	-0	-0	164.2	DIA_100X_EMPTY_1x1_100ms	2396e999-a904-4611-b24a-9cce084797f1	EPI_100X_YFP_1x1_200ms_25sola	EPI_100X_RFP_1x1_200ms_25sola
351	38	15.3186885720409	583	49.2780241310806	1460.92281303602	74.8130360205832	149215	255.943396226415	244.778576439494	341.662897554177	0	2046256	3509.8730703259	881.963308661983	1151.62258076478	0	NaN	NaN	NaN	NaN	NaN	467.410341339164	0.957800134594699	37.1168140161857	15.0236652950371	12.3177963286906	3.09575786358782	0.0140426050501735	0.00650262253120016	2	1.00452843521951	4423.0984887188	0	21306.3859348199	1	1	1	1	2019-05-17T17:04:54.788	NG_ecoli_LTEE_11364_DM0	-0	-0	164.2	DIA_100X_EMPTY_1x1_100ms	b7ee0612-ea00-4563-83b9-793cd519c53d	EPI_100X_YFP_1x1_200ms_25sola	EPI_100X_RFP_1x1_200ms_25sola
352	55	15.1284884149362	833	48.7872573363881	1471.51980792317	903.046818727491	11635450	13968.1272509004	244.778576439494	341.662897554177	0	468952	562.967587034814	881.963308661983	1151.62258076478	0	NaN	NaN	NaN	NaN	NaN	655.237312118007	0.942763683970724	54.1655379255124	13.7030526983129	11.8257264361614	2.58073831795109	0.0204404407290459	0.00645752403460905	3	1.00395890151413	5949.33738673958	0	18480.4921968788	1	1	1	1	2019-05-17T17:04:54.788	NG_ecoli_LTEE_11364_DM0	-0	-0	164.2	DIA_100X_EMPTY_1x1_100ms	94063130-975f-4614-b7ea-bb53835315e1	EPI_100X_YFP_1x1_200ms_25sola	EPI_100X_RFP_1x1_200ms_25sola
353	62	13.4100948868556	832	47.2760787493171	1460.19591346154	1001.14302884615	9478875	11392.8786057692	244.778576439494	341.662897554177	0	366386	440.367788461538	881.963308661983	1151.62258076478	0	NaN	NaN	NaN	NaN	NaN	701.290398136065	0.882481959910389	63.0722011854031	13.3651721609035	10.9839365066579	2.09972588594969	0.0290985809964358	0.010612917342087	2	1.00560954924172	5976.45834386939	1	20545.46875	1	1	1	1	2019-05-17T17:04:54.788	NG_ecoli_LTEE_11364_DM0	-0	-0	164.2	DIA_100X_EMPTY_1x1_100ms	6a045075-a4b1-4f2c-b90b-d4ea556188cd	EPI_100X_YFP_1x1_200ms_25sola	EPI_100X_RFP_1x1_200ms_25sola
354	12	4.9025215013034	59	-49.9995321682932	1456.64406779661	877.525423728814	81063	1373.94915254237	244.778576439494	341.662897554177	0	66044	1119.38983050847	881.963308661983	1151.62258076478	0	NaN	NaN	NaN	NaN	NaN	141.878744273696	0.99969466383761	NaN	NaN	NaN	NaN	NaN	NaN	NaN	NaN	NaN	1	24294.186440678	1	1	1	1	2019-05-17T17:04:54.788	NG_ecoli_LTEE_11364_DM0	-0	-0	164.2	DIA_100X_EMPTY_1x1_100ms	c13d843f-44e8-4af5-9f19-9fc67df51bb1	EPI_100X_YFP_1x1_200ms_25sola	EPI_100X_RFP_1x1_200ms_25sola
355	57	10.6419293062349	607	46.7752630071163	1469.02965403624	205.902800658979	1393207	2295.23393739703	244.778576439494	341.662897554177	0	434810	716.326194398682	881.963308661983	1151.62258076478	0	NaN	NaN	NaN	NaN	NaN	577.437610051681	0.879814221310569	58.4100985460546	12.1704472240285	9.64242704564794	2.119640648935	0.0275675207036289	0.00776072916518455	3	1.00951264582974	4265.30943828782	1	20687.8978583196	1	1	1	1	2019-05-17T17:04:54.788	NG_ecoli_LTEE_11364_DM0	-0	-0	164.2	DIA_100X_EMPTY_1x1_100ms	e63600e5-d81a-44cc-9e26-e7e56495fe76	EPI_100X_YFP_1x1_200ms_25sola	EPI_100X_RFP_1x1_200ms_25sola
356	41	6.43749404524369	264	32.8474076895874	1473.95075757576	1157.92803030303	51841	196.367424242424	244.778576439494	341.662897554177	0	931950	3530.11363636364	881.963308661983	1151.62258076478	0	NaN	NaN	NaN	NaN	NaN	397.703851573008	0.849904391691277	44.6359392625481	11.0571168773492	8.7100364972377	2.10042404328632	0.0287777712578406	0.0131895394080566	2	1.0069384079456	2659.58888301188	2	23814.9734848485	1	1	1	1	2019-05-17T17:04:54.788	NG_ecoli_LTEE_11364_DM0	-0	-0	164.2	DIA_100X_EMPTY_1x1_100ms	09955f08-757f-4507-9a81-075cce976fe5	EPI_100X_YFP_1x1_200ms_25sola	EPI_100X_RFP_1x1_200ms_25sola
357	60	13.9125690688366	835	49.6729945217222	1479.21077844311	264.328143712575	9914179	11873.2682634731	244.778576439494	341.662897554177	0	754741	903.881437125748	881.963308661983	1151.62258076478	0	NaN	NaN	NaN	NaN	NaN	664.073414815099	0.935418276912276	58.1754643862773	12.7550462211107	11.2640257786724	2.29390401661684	0.0170751185777562	0.00741058779532566	1	1.00869177835196	5797.18302070677	1	18978.9916167665	1	1	1	1	2019-05-17T17:04:54.788	NG_ecoli_LTEE_11364_DM0	-0	-0	164.2	DIA_100X_EMPTY_1x1_100ms	6cdbfb0e-03fd-4003-b43b-77efb1ca87cb	EPI_100X_YFP_1x1_200ms_25sola	EPI_100X_RFP_1x1_200ms_25sola
358	62	12.5486543078623	778	49.6143282009231	1476.02956298201	1584.45501285347	172802	222.110539845758	244.778576439494	341.662897554177	0	2727141	3505.32262210797	881.963308661983	1151.62258076478	0	NaN	NaN	NaN	NaN	NaN	663.569559265258	0.930328366734497	60.8982505840922	12.7875218198102	10.7050880645757	2.17215037754528	0.0130022576997747	0.00555622854938184	3	1.002657250831	5481.19416754153	1	20746.4035989717	1	1	1	1	2019-05-17T17:04:54.788	NG_ecoli_LTEE_11364_DM0	-0	-0	164.2	DIA_100X_EMPTY_1x1_100ms	5bf1416e-dfef-4a50-b8f7-784ca326e123	EPI_100X_YFP_1x1_200ms_25sola	EPI_100X_RFP_1x1_200ms_25sola
359	52	13.7338779692416	714	49.2228560995529	1476.29691876751	411.575630252101	515712	722.285714285714	244.778576439494	341.662897554177	0	375634	526.098039215686	881.963308661983	1151.62258076478	0	NaN	NaN	NaN	NaN	NaN	580.866582731077	0.928297197387642	50.8124671756677	13.1768845986346	11.2727931212202	2.32542380535242	0.0147274919821068	0.00619284379710937	1	1.00717791765691	5071.34594846931	1	18892.675070028	1	1	1	1	2019-05-17T17:04:54.788	NG_ecoli_LTEE_11364_DM0	-0	-0	164.2	DIA_100X_EMPTY_1x1_100ms	8d87045d-d243-4568-bd8e-293ca87790a5	EPI_100X_YFP_1x1_200ms_25sola	EPI_100X_RFP_1x1_200ms_25sola
360	9	3.11811674642063	28	-49.9981549556119	1465.85714285714	739.321428571429	4690	167.5	244.778576439494	341.662897554177	0	28026	1000.92857142857	881.963308661983	1151.62258076478	0	NaN	NaN	NaN	NaN	NaN	127.737644883435	0.999707453914189	NaN	NaN	NaN	NaN	NaN	NaN	NaN	NaN	NaN	1	24444.6785714286	1	1	1	1	2019-05-17T17:04:54.788	NG_ecoli_LTEE_11364_DM0	-0	-0	164.2	DIA_100X_EMPTY_1x1_100ms	f9381bca-8921-4807-8aa3-03d34b5a70cd	EPI_100X_YFP_1x1_200ms_25sola	EPI_100X_RFP_1x1_200ms_25sola
361	29	7.42767397339354	216	-23.8365059250633	1475.73148148148	1166.24074074074	41668	192.907407407407	244.778576439494	341.662897554177	0	734526	3400.58333333333	881.963308661983	1151.62258076478	0	NaN	NaN	NaN	NaN	NaN	269.480245089295	0.94254445853965	30.1563360444116	11.8105667114679	8.62124663628545	2.75088462667044	0.0351968318693451	0.0172587593797243	1	1.01910401528726	1760.38879123348	1	23628.8240740741	1	1	1	1	2019-05-17T17:04:54.788	NG_ecoli_LTEE_11364_DM0	-0	-0	164.2	DIA_100X_EMPTY_1x1_100ms	ff3862b8-265f-4cc9-b75e-44e3e0edd059	EPI_100X_YFP_1x1_200ms_25sola	EPI_100X_RFP_1x1_200ms_25sola
362	47	10.2369382397112	481	-3.17953493536386	1479.67151767152	729.403326403326	78716	163.650727650728	244.778576439494	341.662897554177	0	365320	759.501039501039	881.963308661983	1151.62258076478	0	NaN	NaN	NaN	NaN	NaN	504.978203461129	0.788380968445842	48.2685855859466	14.2732256403263	10.1167723298677	3.2134749849918	0.0699468575124001	0.01836941842405	2	1.01280193582853	3880.05969706062	0	23652.1538461538	1	1	1	1	2019-05-17T17:04:54.788	NG_ecoli_LTEE_11364_DM0	-0	-0	164.2	DIA_100X_EMPTY_1x1_100ms	ec2b0e98-ad13-49d1-9ce9-56e03e9010f3	EPI_100X_YFP_1x1_200ms_25sola	EPI_100X_RFP_1x1_200ms_25sola
363	48	16.1352062867194	775	48.497703987876	1475.19096774194	1925.19483870968	14110185	18206.6903225806	244.778576439494	341.662897554177	0	492836	635.917419354839	881.963308661983	1151.62258076478	0	NaN	NaN	NaN	NaN	NaN	612.608261389386	0.916369560202088	46.7012714845341	16.0176822741682	12.9130625107047	2.80316889018441	0.00600029072302933	0.00276543491449368	3	1.00025537600453	6116.1354229814	1	18617.2335483871	1	1	1	1	2019-05-17T17:04:54.788	NG_ecoli_LTEE_11364_DM0	-0	-0	164.2	DIA_100X_EMPTY_1x1_100ms	9f33b2b3-fc9b-4b8f-842c-84d87e0c0ee4	EPI_100X_YFP_1x1_200ms_25sola	EPI_100X_RFP_1x1_200ms_25sola
364	53	15.3923747246614	816	48.2647615465308	1492.73651960784	513.454656862745	8399361	10293.3345588235	244.778576439494	341.662897554177	0	459493	563.104166666667	881.963308661983	1151.62258076478	0	NaN	NaN	NaN	NaN	NaN	641.18364603375	0.935289326004424	51.3386827525657	14.1984261490391	12.2207517801287	2.74399407042371	0.0161938515935623	0.00725089172822012	2	1.00213431475751	6021.857148469	0	18396.2316176471	1	1	1	1	2019-05-17T17:04:54.788	NG_ecoli_LTEE_11364_DM0	-0	-0	164.2	DIA_100X_EMPTY_1x1_100ms	05ed1412-b9a3-49f4-8006-e11ff2609651	EPI_100X_YFP_1x1_200ms_25sola	EPI_100X_RFP_1x1_200ms_25sola
365	44	12.2045638697787	537	49.1467372806024	1481.5270018622	135.68156424581	145980	271.843575418994	244.778576439494	341.662897554177	0	1588828	2958.7113594041	881.963308661983	1151.62258076478	0	NaN	NaN	NaN	NaN	NaN	479.507301817005	0.977663272746639	42.4460992007342	13.533783832249	11.0365998075137	2.87261441591126	0.0121549480964775	0.00346450778754272	0	1.00131069979529	4060.67522996458	0	22449.113594041	1	1	1	1	2019-05-17T17:04:54.788	NG_ecoli_LTEE_11364_DM0	-0	-0	164.2	DIA_100X_EMPTY_1x1_100ms	db2ce0f4-0967-41c4-8cef-87264269791f	EPI_100X_YFP_1x1_200ms_25sola	EPI_100X_RFP_1x1_200ms_25sola
366	66	13.8287591343306	913	44.4491543959555	1489.94852135816	192.031763417306	3713397	4067.24753559693	244.778576439494	341.662897554177	0	654476	716.841182913472	881.963308661983	1151.62258076478	0	NaN	NaN	NaN	NaN	NaN	781.598370698068	0.86154391454485	66.2997121315335	14.0722945321786	11.5808009222012	2.3380380068644	0.013658446744348	0.00545687566029029	1	1.00638936833677	6983.58970570753	1	19598.4293537788	1	1	1	1	2019-05-17T17:04:54.788	NG_ecoli_LTEE_11364_DM0	-0	-0	164.2	DIA_100X_EMPTY_1x1_100ms	bd113018-b8d5-4c3d-b0da-5ba6861be8f4	EPI_100X_YFP_1x1_200ms_25sola	EPI_100X_RFP_1x1_200ms_25sola
367	111	14.0556032073143	1562	48.6309018104601	1533.03457106274	297.252880921895	25055835	16040.8674775928	244.778576439494	341.662897554177	0	1184455	758.293854033291	881.963308661983	1151.62258076478	0	NaN	NaN	NaN	NaN	NaN	1224.48079380039	0.788070001085906	110.556138501606	13.2244458303983	10.9918213892522	1.6076626873437	0.0201167606242202	0.00756694588969764	3	1.00882592968558	10490.883593189	1	19621.9980793854	1	1	1	1	2019-05-17T17:04:54.788	NG_ecoli_LTEE_11364_DM0	-0	-0	164.2	DIA_100X_EMPTY_1x1_100ms	a4cbb919-1cf7-44f2-91e9-798c9c186e03	EPI_100X_YFP_1x1_200ms_25sola	EPI_100X_RFP_1x1_200ms_25sola
368	22	11.1760620430403	246	-49.1099544850856	1490.59349593496	1902.88211382114	582784	2369.0406504065	244.778576439494	341.662897554177	0	265877	1080.80081300813	881.963308661983	1151.62258076478	0	NaN	NaN	NaN	NaN	NaN	230.241795239726	0.999785382992482	20.1842698655779	15.0604581856378	10.825235966521	4.02547775622225	0.0379310509665292	0.0180233750824721	1	1.00977521444754	1857.70893136329	1	22184.256097561	1	1	1	1	2019-05-17T17:04:54.788	NG_ecoli_LTEE_11364_DM0	-0	-0	164.2	DIA_100X_EMPTY_1x1_100ms	4edbb24d-6e3d-43c8-a926-7f469296c72f	EPI_100X_YFP_1x1_200ms_25sola	EPI_100X_RFP_1x1_200ms_25sola
369	64	14.2249929886867	911	48.2693417585182	1512.60263446762	365.582875960483	1982265	2175.9220636663	244.778576439494	341.662897554177	0	1209486	1327.64654226125	881.963308661983	1151.62258076478	0	NaN	NaN	NaN	NaN	NaN	722.09020608549	0.892009563889019	63.131335226457	13.2162043144537	11.2867914826109	2.15067107450704	0.0161756562655271	0.00602163078773719	1	1.00785606925936	6316.49067943358	1	18905.1712403952	1	1	1	1	2019-05-17T17:04:54.788	NG_ecoli_LTEE_11364_DM0	-0	-0	164.2	DIA_100X_EMPTY_1x1_100ms	43da2e43-85bb-4bf4-b431-0d8ecfdd910c	EPI_100X_YFP_1x1_200ms_25sola	EPI_100X_RFP_1x1_200ms_25sola
370	43	16.5474721485513	712	46.8756745320099	1506.88061797753	1155.27247191011	164923	231.633426966292	244.778576439494	341.662897554177	0	4025331	5653.5547752809	881.963308661983	1151.62258076478	0	NaN	NaN	NaN	NaN	NaN	599.808152256803	0.949062023151525	42.6271369564609	18.859674563752	13.7981755892126	3.65262089174106	0.0262073519322776	0.0107727696052989	2	1.00181382151699	6374.10745036618	1	21404.3103932584	1	1	1	1	2019-05-17T17:04:54.788	NG_ecoli_LTEE_11364_DM0	-0	-0	164.2	DIA_100X_EMPTY_1x1_100ms	61ba12ba-96f7-4086-a266-bed8c9f266bd	EPI_100X_YFP_1x1_200ms_25sola	EPI_100X_RFP_1x1_200ms_25sola
371	33	13.7320083275463	454	48.9494240445102	1510.46035242291	1959.94052863436	115515	254.438325991189	244.778576439494	341.662897554177	0	835720	1840.79295154185	881.963308661983	1151.62258076478	0	NaN	NaN	NaN	NaN	NaN	387.705409446359	0.934169284894115	33.1825160962145	14.3573100181612	11.3452732098942	2.98920406687193	0.0494261913639171	0.0271256628835587	1	1.05060045401401	3354.51016797452	0	21369.2400881057	1	1	1	1	2019-05-17T17:04:54.788	NG_ecoli_LTEE_11364_DM0	-0	-0	164.2	DIA_100X_EMPTY_1x1_100ms	040224a6-891a-4ab8-a4f6-14fe798e2c1c	EPI_100X_YFP_1x1_200ms_25sola	EPI_100X_RFP_1x1_200ms_25sola
372	59	12.9725108414728	766	48.9877914341988	1517.97519582245	1549.25848563969	503373	657.144908616188	244.778576439494	341.662897554177	0	478648	624.866840731071	881.963308661983	1151.62258076478	0	NaN	NaN	NaN	NaN	NaN	646.84495952027	0.921686646258072	58.6670825700658	12.7162967017254	10.8076298443432	2.02202329216647	0.0453660789773365	0.0127956206472098	2	1.00934421791364	5382.01987354133	1	19153.9712793734	1	1	1	1	2019-05-17T17:04:54.788	NG_ecoli_LTEE_11364_DM0	-0	-0	164.2	DIA_100X_EMPTY_1x1_100ms	6277aa67-b8ba-4837-9a28-a7a19c4996fd	EPI_100X_YFP_1x1_200ms_25sola	EPI_100X_RFP_1x1_200ms_25sola
373	39	15.3768181236819	600	49.4483152594584	1522.56666666667	232.943333333333	584288	973.813333333333	244.778576439494	341.662897554177	0	571716	952.86	881.963308661983	1151.62258076478	0	NaN	NaN	NaN	NaN	NaN	477.257063325624	0.980740400523145	36.7834228038838	14.7449554480025	12.5602209695071	3.41844093297331	0.00730993304125095	0.00291861113647574	2	1.000205218003	4557.60392391032	0	18410.0333333333	1	1	1	1	2019-05-17T17:04:54.788	NG_ecoli_LTEE_11364_DM0	-0	-0	164.2	DIA_100X_EMPTY_1x1_100ms	79866d15-3a39-48a9-9be9-22a180419175	EPI_100X_YFP_1x1_200ms_25sola	EPI_100X_RFP_1x1_200ms_25sola
374	48	14.4284729770388	693	44.1891908715749	1531.06782106782	277.717171717172	16251168	23450.4588744589	244.778576439494	341.662897554177	0	518095	747.611832611833	881.963308661983	1151.62258076478	0	NaN	NaN	NaN	NaN	NaN	557.581207815752	0.929263161065409	46.7628038888192	14.2246509405378	11.594908544743	2.87406896829874	0.0263198186035965	0.0129918911736742	0	1.01688839738041	4937.70431865264	2	20067.3275613276	1	1	1	1	2019-05-17T17:04:54.788	NG_ecoli_LTEE_11364_DM0	-0	-0	164.2	DIA_100X_EMPTY_1x1_100ms	c96c45c3-bdf3-41a0-97d6-d13c986e22b4	EPI_100X_YFP_1x1_200ms_25sola	EPI_100X_RFP_1x1_200ms_25sola
375	71	15.8212379596595	1123	38.0605424131579	1541.86642920748	1642.6714158504	1081581	963.117542297418	244.778576439494	341.662897554177	0	496963	442.53161175423	881.963308661983	1151.62258076478	0	NaN	NaN	NaN	NaN	NaN	898.182800750225	0.906208226043618	69.2357698761888	15.0066650415697	12.7738611946111	2.68142436309733	0.0166538510904736	0.00793808302093149	3	1.00304233260539	8872.88376772584	0	18500.0213713268	1	1	1	1	2019-05-17T17:04:54.788	NG_ecoli_LTEE_11364_DM0	-0	-0	164.2	DIA_100X_EMPTY_1x1_100ms	105bb562-3e50-4755-9c76-911fa059b6d1	EPI_100X_YFP_1x1_200ms_25sola	EPI_100X_RFP_1x1_200ms_25sola
376	56	16.040668737272	899	48.3094581487621	1540.03003337041	128.664071190211	8780639	9767.11790878754	244.778576439494	341.662897554177	0	905710	1007.4638487208	881.963308661983	1151.62258076478	0	NaN	NaN	NaN	NaN	NaN	712.866939545524	0.906323579807899	55.0803982770575	15.171493440165	12.7315180147125	2.61259529738857	0.0143647178749571	0.00619832519768573	2	1.00819765867568	7012.08756913217	0	18287.6896551724	1	1	1	1	2019-05-17T17:04:54.788	NG_ecoli_LTEE_11364_DM0	-0	-0	164.2	DIA_100X_EMPTY_1x1_100ms	7ed0a5da-bd2d-4f32-b6b7-f2aac2d48930	EPI_100X_YFP_1x1_200ms_25sola	EPI_100X_RFP_1x1_200ms_25sola
377	65	12.3149976838421	802	38.8561467609772	1542.70324189526	2011.46259351621	187565	233.871571072319	244.778576439494	341.662897554177	0	3960992	4938.8927680798	881.963308661983	1151.62258076478	0	NaN	NaN	NaN	NaN	NaN	705.642532063344	0.826253930013306	65.6421699939227	13.7657805765274	10.4995428857999	2.2788777772465	0.0250694392579335	0.00917493915518265	0	1.0162377289649	5683.47029444704	1	21262.9002493766	1	1	1	1	2019-05-17T17:04:54.788	NG_ecoli_LTEE_11364_DM0	-0	-0	164.2	DIA_100X_EMPTY_1x1_100ms	d03759f5-fb4e-495e-8511-68031ef9d7ab	EPI_100X_YFP_1x1_200ms_25sola	EPI_100X_RFP_1x1_200ms_25sola
378	47	11.4583245172383	539	42.9360153000295	1552.54174397032	80.5157699443414	157740	292.65306122449	244.778576439494	341.662897554177	0	2403604	4459.37662337662	881.963308661983	1151.62258076478	0	NaN	NaN	NaN	NaN	NaN	478.514986420732	0.862783992354653	47.4890210117211	13.1906189992484	9.80242582900923	2.6757171280552	0.0210056155292717	0.00758885071724146	2	1.00306959615836	3583.85332994728	0	21818.2337662338	1	1	1	1	2019-05-17T17:04:54.788	NG_ecoli_LTEE_11364_DM0	-0	-0	164.2	DIA_100X_EMPTY_1x1_100ms	80c1d747-56b9-4e9d-b353-62be3ba696bf	EPI_100X_YFP_1x1_200ms_25sola	EPI_100X_RFP_1x1_200ms_25sola
379	45	13.1045943634111	590	49.3090651164915	1543.67966101695	440.184745762712	4590819	7781.04915254237	244.778576439494	341.662897554177	0	474161	803.662711864407	881.963308661983	1151.62258076478	0	NaN	NaN	NaN	NaN	NaN	497.657425623408	0.939057249441584	45.3979635051968	12.7004877219488	10.7049314619189	2.50201554168654	0.0542032025845688	0.00685912123111864	0	1.00441975281757	4085.95928668199	1	19267.6881355932	1	1	1	1	2019-05-17T17:04:54.788	NG_ecoli_LTEE_11364_DM0	-0	-0	164.2	DIA_100X_EMPTY_1x1_100ms	c403ba16-1c89-4d52-9ca5-75fada986794	EPI_100X_YFP_1x1_200ms_25sola	EPI_100X_RFP_1x1_200ms_25sola
380	34	12.7302611309922	433	49.3611731744598	1549.05080831409	1518.9168591224	429118	991.034642032333	244.778576439494	341.662897554177	0	211996	489.598152424942	881.963308661983	1151.62258076478	0	NaN	NaN	NaN	NaN	NaN	368.065037838983	0.976673133368753	33.0041245496137	12.8047866613698	10.8255457705359	2.88892563796432	0.00574591491517275	0.00207505193084098	2	1.00025926717051	3037.78966229928	2	19335.8036951501	1	1	1	1	2019-05-17T17:04:54.788	NG_ecoli_LTEE_11364_DM0	-0	-0	164.2	DIA_100X_EMPTY_1x1_100ms	2ec76ac3-b13d-4856-8517-09aa3847ddbb	EPI_100X_YFP_1x1_200ms_25sola	EPI_100X_RFP_1x1_200ms_25sola
381	46	16.7917498142718	773	47.63898463734	1560.574385511	944.513583441138	11913191	15411.6313065977	244.778576439494	341.662897554177	0	388582	502.69340232859	881.963308661983	1151.62258076478	0	NaN	NaN	NaN	NaN	NaN	597.691939756779	0.970841233889673	44.4167992880968	15.2572918610305	13.1763999565843	2.97960443244856	0.0237514297432245	0.00748043492883246	2	1.0035986891292	6056.62491773743	0	18002.2225097025	1	1	1	1	2019-05-17T17:04:54.788	NG_ecoli_LTEE_11364_DM0	-0	-0	164.2	DIA_100X_EMPTY_1x1_100ms	a75700c6-9e91-424f-905a-500c10410d3d	EPI_100X_YFP_1x1_200ms_25sola	EPI_100X_RFP_1x1_200ms_25sola
382	44	13.0343816511061	574	48.9556564485567	1551.39024390244	483.987804878049	3996463	6962.47909407666	244.778576439494	341.662897554177	0	730869	1273.29094076655	881.963308661983	1151.62258076478	0	NaN	NaN	NaN	NaN	NaN	487.834217893701	0.940379394096922	44.6221094798561	12.8227238734516	10.6193600593376	2.62225986379938	0.011480961752487	0.00306879366404783	3	1.00071252535697	3952.17959152499	1	19191.393728223	1	1	1	1	2019-05-17T17:04:54.788	NG_ecoli_LTEE_11364_DM0	-0	-0	164.2	DIA_100X_EMPTY_1x1_100ms	4b57d192-3109-44b0-9174-ddfbf587aef3	EPI_100X_YFP_1x1_200ms_25sola	EPI_100X_RFP_1x1_200ms_25sola
383	52	15.7981084636847	822	49.300295083517	1585.44403892944	1512.56082725061	867493	1055.34428223844	244.778576439494	341.662897554177	0	527220	641.386861313869	881.963308661983	1151.62258076478	0	NaN	NaN	NaN	NaN	NaN	656.804172442461	0.95484345459223	50.0593410904676	15.5010014810308	12.7938742669069	3.15941682415649	0.0262514708101567	0.00907980480649052	2	1.00317760386991	6435.45365241373	1	18307.296836983	1	1	1	1	2019-05-17T17:04:54.788	NG_ecoli_LTEE_11364_DM0	-0	-0	164.2	DIA_100X_EMPTY_1x1_100ms	a9cafee2-2e80-4c52-8859-395529d19a6d	EPI_100X_YFP_1x1_200ms_25sola	EPI_100X_RFP_1x1_200ms_25sola
384	33	13.8467838154355	459	38.0695597505825	1573.11764705882	1544.37908496732	429487	935.701525054466	244.778576439494	341.662897554177	0	264448	576.139433551198	881.963308661983	1151.62258076478	0	NaN	NaN	NaN	NaN	NaN	379.965281762329	0.980443582164161	31.8019091121879	15.4481967147462	11.4182898538832	3.69871354732965	0.0542684745945969	0.0198685197777293	1	1.02613150641418	3256.45589274657	1	19282.2440087146	1	1	1	1	2019-05-17T17:04:54.788	NG_ecoli_LTEE_11364_DM0	-0	-0	164.2	DIA_100X_EMPTY_1x1_100ms	6ab5e79c-f68e-45d6-81ef-6ce1d1f88fc2	EPI_100X_YFP_1x1_200ms_25sola	EPI_100X_RFP_1x1_200ms_25sola
385	10	4.48580873692331	45	-49.9996057692643	1566.53333333333	2040.68888888889	9172	203.822222222222	244.778576439494	341.662897554177	0	201827	4485.04444444444	881.963308661983	1151.62258076478	0	NaN	NaN	NaN	NaN	NaN	127.31912609188	0.999744356785925	NaN	NaN	NaN	NaN	NaN	NaN	NaN	NaN	NaN	1	24208.5333333333	1	1	1	1	2019-05-17T17:04:54.788	NG_ecoli_LTEE_11364_DM0	-0	-0	164.2	DIA_100X_EMPTY_1x1_100ms	3b1e6ce9-9655-4b36-af06-d0c3ef1e9b1c	EPI_100X_YFP_1x1_200ms_25sola	EPI_100X_RFP_1x1_200ms_25sola
386	33	11.8896296551425	393	46.7956793019463	1595.91857506361	628.516539440204	86662	220.513994910941	244.778576439494	341.662897554177	0	1255410	3194.42748091603	881.963308661983	1151.62258076478	0	NaN	NaN	NaN	NaN	NaN	381.683383782769	0.908897511701865	34.0662029931786	14.1692593116573	10.9223355568573	2.88884861220605	0.0433972995177004	0.013635815694218	2	1.01253397608157	3191.86592912156	0	22230.2671755725	1	1	1	1	2019-05-17T17:04:54.788	NG_ecoli_LTEE_11364_DM0	-0	-0	164.2	DIA_100X_EMPTY_1x1_100ms	161f6d4c-bcbe-43ec-8896-1476bd6aff9a	EPI_100X_YFP_1x1_200ms_25sola	EPI_100X_RFP_1x1_200ms_25sola
387	66	14.376067588473	949	9.15806450824359	1639.15279241307	1176.93572181243	216008	227.616438356164	244.778576439494	341.662897554177	0	5188523	5467.35827186512	881.963308661983	1151.62258076478	0	NaN	NaN	NaN	NaN	NaN	806.758471669447	0.798391594555998	66.2224083425629	15.9941205978971	10.3680736147033	3.4878230762695	0.125362697439433	0.0282291592749955	4	1.0131658999995	5591.01936449938	0	21702.08113804	1	1	1	1	2019-05-17T17:04:54.788	NG_ecoli_LTEE_11364_DM0	-0	-0	164.2	DIA_100X_EMPTY_1x1_100ms	71064786-c5ed-4289-8167-0341b597f316	EPI_100X_YFP_1x1_200ms_25sola	EPI_100X_RFP_1x1_200ms_25sola
388	68	12.5425842932383	853	48.2488706715774	1660.28018757327	1246.82180539273	185857	217.886283704572	244.778576439494	341.662897554177	0	3956380	4638.19460726846	881.963308661983	1151.62258076478	0	NaN	NaN	NaN	NaN	NaN	739.607898941674	0.863711294629029	66.493525920846	12.8514560545874	10.9698824400037	2.14822522371	0.0187007275087835	0.00904383286445135	2	1.00669915933525	6284.53560288959	0	22262.9320046893	1	1	1	1	2019-05-17T17:04:54.788	NG_ecoli_LTEE_11364_DM0	-0	-0	164.2	DIA_100X_EMPTY_1x1_100ms	ff82506e-6471-4faf-9128-67a01a8cf637	EPI_100X_YFP_1x1_200ms_25sola	EPI_100X_RFP_1x1_200ms_25sola
389	44	13.2137091567123	582	39.1118919170826	1652.03436426117	680.816151202749	188551	323.970790378007	244.778576439494	341.662897554177	0	3747171	6438.4381443299	881.963308661983	1151.62258076478	0	NaN	NaN	NaN	NaN	NaN	NaN	NaN	NaN	NaN	NaN	NaN	NaN	NaN	NaN	NaN	NaN	0	22058.4879725086	1	1	1	1	2019-05-17T17:04:54.788	NG_ecoli_LTEE_11364_DM0	-0	-0	164.2	DIA_100X_EMPTY_1x1_100ms	93a5afe9-3ee0-42bf-b5a6-a92c2784e808	EPI_100X_YFP_1x1_200ms_25sola	EPI_100X_RFP_1x1_200ms_25sola
390	37	14.327775251727	530	49.0819063368797	1662.10377358491	188.488679245283	148781	280.718867924528	244.778576439494	341.662897554177	0	1647373	3108.25094339623	881.963308661983	1151.62258076478	0	NaN	NaN	NaN	NaN	NaN	454.223246308721	0.896085563234211	35.9981089265123	15.9285905168675	12.1294658682277	3.3406071439354	0.0593004931242658	0.0240387044841713	1	1.05188918730612	4159.61295002117	0	21974.4811320755	1	1	1	1	2019-05-17T17:04:54.788	NG_ecoli_LTEE_11364_DM0	-0	-0	164.2	DIA_100X_EMPTY_1x1_100ms	9ddfe7fb-3745-4937-bb4b-8f066b3e0ff0	EPI_100X_YFP_1x1_200ms_25sola	EPI_100X_RFP_1x1_200ms_25sola
391	61	12.5032994965947	763	46.5017469995227	1669.59633027523	796.467889908257	161140	211.192660550459	244.778576439494	341.662897554177	0	1509438	1978.29357798165	881.963308661983	1151.62258076478	0	NaN	NaN	NaN	NaN	NaN	667.45947359878	0.813790484231201	61.2908244427732	12.5202528685053	10.6962690804425	2.17697575499888	0.0229713548593388	0.00981841158572496	1	1.02508033503105	5507.44265704005	0	22484.119266055	1	1	1	1	2019-05-17T17:04:54.788	NG_ecoli_LTEE_11364_DM0	-0	-0	164.2	DIA_100X_EMPTY_1x1_100ms	e24e8802-4abc-4e69-b895-8e52e85d3241	EPI_100X_YFP_1x1_200ms_25sola	EPI_100X_RFP_1x1_200ms_25sola
392	46	15.6192618060126	719	45.0961210380899	1658.34631432545	96.7997218358832	5017233	6978.07093184979	244.778576439494	341.662897554177	0	474594	660.075104311544	881.963308661983	1151.62258076478	0	NaN	NaN	NaN	NaN	NaN	567.861611740841	0.928776342903074	46.3584562303047	14.2728740067589	11.9417115300567	2.88571511255005	0.0535249919260234	0.0153437633752633	1	1.02689792065323	5192.20700133966	1	18887.7788595271	1	1	1	1	2019-05-17T17:04:54.788	NG_ecoli_LTEE_11364_DM0	-0	-0	164.2	DIA_100X_EMPTY_1x1_100ms	50612a0e-5cde-40dc-81b5-051bd5c14ae1	EPI_100X_YFP_1x1_200ms_25sola	EPI_100X_RFP_1x1_200ms_25sola
393	50	10.9280185878239	547	47.8776881067778	1662.21206581353	572.561243144424	131883	241.102376599634	244.778576439494	341.662897554177	0	1728433	3159.84095063985	881.963308661983	1151.62258076478	0	NaN	NaN	NaN	NaN	NaN	558.802524969837	0.882641438129805	51.5602636058515	12.758631631677	10.5827311242968	2.33408265826649	0.0271569607399519	0.0103630664399817	1	1.01533111474025	4535.24271816564	0	23012.3016453382	1	1	1	1	2019-05-17T17:04:54.788	NG_ecoli_LTEE_11364_DM0	-0	-0	164.2	DIA_100X_EMPTY_1x1_100ms	04dfca8c-eb4f-4f70-85c9-78677250d7a4	EPI_100X_YFP_1x1_200ms_25sola	EPI_100X_RFP_1x1_200ms_25sola
394	38	10.1314034834931	385	48.5558702320712	1662.13246753247	623.192207792208	118401	307.535064935065	244.778576439494	341.662897554177	0	2444503	6349.35844155844	881.963308661983	1151.62258076478	0	NaN	NaN	NaN	NaN	NaN	413.431942000427	0.92969255287811	39.516921894343	12.3761002779623	10.0647427121008	2.62091101929611	0.0352879794606081	0.0103748174851092	1	1.00714357639062	3143.9696479776	0	22444.0467532468	1	1	1	1	2019-05-17T17:04:54.788	NG_ecoli_LTEE_11364_DM0	-0	-0	164.2	DIA_100X_EMPTY_1x1_100ms	cee8e795-36d5-42e4-a9bc-076b8bc8939d	EPI_100X_YFP_1x1_200ms_25sola	EPI_100X_RFP_1x1_200ms_25sola
395	52	16.1238913751359	839	44.5313772565608	1682.810488677	1079.29320619785	6721888	8011.78545887962	244.778576439494	341.662897554177	0	538210	641.489868891538	881.963308661983	1151.62258076478	0	NaN	NaN	NaN	NaN	NaN	648.467356822869	0.947876443560106	48.9540682234418	15.7694975200755	13.0196534842643	2.97386921218298	0.0369853527788252	0.0104383604317085	2	1.01156709915555	6517.44720095543	1	18832.2955899881	1	1	1	1	2019-05-17T17:04:54.788	NG_ecoli_LTEE_11364_DM0	-0	-0	164.2	DIA_100X_EMPTY_1x1_100ms	ae972d7c-371a-4959-a717-a3981de81784	EPI_100X_YFP_1x1_200ms_25sola	EPI_100X_RFP_1x1_200ms_25sola
396	32	14.2954311347835	459	30.9208199088041	1671.88888888889	62.1045751633987	237614	517.677559912854	244.778576439494	341.662897554177	0	343865	749.161220043573	881.963308661983	1151.62258076478	0	NaN	NaN	NaN	NaN	NaN	398.488510492833	0.96675389916726	29.6973212794838	16.2030713154659	12.7868500096524	3.89765083332769	0.0648129303528035	0.0273754965312838	2	1.05251999263345	3813.5926385092	1	22841.1895424837	1	1	1	1	2019-05-17T17:04:54.788	NG_ecoli_LTEE_11364_DM0	-0	-0	164.2	DIA_100X_EMPTY_1x1_100ms	19a247ea-9097-4e09-a0cc-b2ae6a48e0d1	EPI_100X_YFP_1x1_200ms_25sola	EPI_100X_RFP_1x1_200ms_25sola
397	49	9.86314656036611	485	-49.9999963874773	1678.30103092783	473.235051546392	134195	276.690721649485	244.778576439494	341.662897554177	0	2121824	4374.89484536082	881.963308661983	1151.62258076478	0	NaN	NaN	NaN	NaN	NaN	545.306785551736	0.660892889201036	58.7169490600477	11.9121234250359	8.90531341338788	1.97449212434942	0.109302105780197	0.047700609144051	2	1.22912315545663	3657.22584422762	1	22971.6371134021	1	1	1	1	2019-05-17T17:04:54.788	NG_ecoli_LTEE_11364_DM0	-0	-0	164.2	DIA_100X_EMPTY_1x1_100ms	5734a8e0-aad4-4ff5-9b7b-e0c198a4dd04	EPI_100X_YFP_1x1_200ms_25sola	EPI_100X_RFP_1x1_200ms_25sola
398	66	11.5303877556668	761	49.0230253432481	1688.23521681997	628.632063074901	696136	914.764783180026	244.778576439494	341.662897554177	0	815103	1071.09461235217	881.963308661983	1151.62258076478	0	NaN	NaN	NaN	NaN	NaN	703.672399158322	0.920626225422051	66.4333704997596	12.3613035945241	10.3560598602969	2.21833580455754	0.0902506996371414	0.0057992035309595	2	1.00208514832986	5595.83979552656	0	20100.3101182654	1	1	1	1	2019-05-17T17:04:54.788	NG_ecoli_LTEE_11364_DM0	-0	-0	164.2	DIA_100X_EMPTY_1x1_100ms	ee6814c3-8f07-4bf8-8cb0-a98d9003f83f	EPI_100X_YFP_1x1_200ms_25sola	EPI_100X_RFP_1x1_200ms_25sola
399	25	8.66452012285802	219	-19.853170107625	1678.899543379	507.365296803653	59118	269.945205479452	244.778576439494	341.662897554177	0	963050	4397.48858447489	881.963308661983	1151.62258076478	0	NaN	NaN	NaN	NaN	NaN	247.980777139388	0.976324812410657	27.6964271893123	11.4449856625788	8.72182419331286	2.74624129314488	0.0228106507603402	0.0116473252350067	0	1.00731541282089	1654.73436817334	2	22601.4840182648	1	1	1	1	2019-05-17T17:04:54.788	NG_ecoli_LTEE_11364_DM0	-0	-0	164.2	DIA_100X_EMPTY_1x1_100ms	501d1aae-b5d0-43f5-af14-7bd9584e4fff	EPI_100X_YFP_1x1_200ms_25sola	EPI_100X_RFP_1x1_200ms_25sola
400	26	13.9209076798563	362	25.3922110147501	1697.42541436464	506.486187845304	122904	339.513812154696	244.778576439494	341.662897554177	0	631513	1744.51104972376	881.963308661983	1151.62258076478	0	NaN	NaN	NaN	NaN	NaN	307.241297826091	0.997592655585227	23.9692924439006	16.5913600021895	12.3247518833868	4.35234480809927	0.0377356606561248	0.0146460285468273	1	1.00840589887537	2859.57482867277	1	20679.5690607735	1	1	1	1	2019-05-17T17:04:54.788	NG_ecoli_LTEE_11364_DM0	-0	-0	164.2	DIA_100X_EMPTY_1x1_100ms	1607d54f-5dc1-475e-b9a2-9e2fd11ca714	EPI_100X_YFP_1x1_200ms_25sola	EPI_100X_RFP_1x1_200ms_25sola
401	49	13.6236211922101	671	47.9545581335305	1706.94187779434	692.603576751118	18042729	26889.3129657228	244.778576439494	341.662897554177	0	600194	894.476900149031	881.963308661983	1151.62258076478	0	NaN	NaN	NaN	NaN	NaN	555.596131223658	0.921113052235896	49.1197941761496	13.8442239747479	11.0464399531321	2.50553354939702	0.0279478949980636	0.00936669684218959	3	1.00472024624165	4707.50827361171	1	19111.7272727273	1	1	1	1	2019-05-17T17:04:54.788	NG_ecoli_LTEE_11364_DM0	-0	-0	164.2	DIA_100X_EMPTY_1x1_100ms	cb3ec11c-aef0-40b5-ac9f-127675cfa29b	EPI_100X_YFP_1x1_200ms_25sola	EPI_100X_RFP_1x1_200ms_25sola
402	11	5.99862852355976	66	-49.9997397112097	1710.06060606061	1088.54545454545	103787	1572.5303030303	244.778576439494	341.662897554177	0	29423	445.80303030303	881.963308661983	1151.62258076478	0	NaN	NaN	NaN	NaN	NaN	127.484616572102	0.99974596544671	NaN	NaN	NaN	NaN	NaN	NaN	NaN	NaN	NaN	1	23666.7424242424	1	1	1	1	2019-05-17T17:04:54.788	NG_ecoli_LTEE_11364_DM0	-0	-0	164.2	DIA_100X_EMPTY_1x1_100ms	d8d3df6d-2dd7-4ab9-9a60-c960137c891d	EPI_100X_YFP_1x1_200ms_25sola	EPI_100X_RFP_1x1_200ms_25sola
403	44	16.2130236653447	714	48.4145421076427	1729.59243697479	678.198879551821	6297221	8819.63725490196	244.778576439494	341.662897554177	0	851820	1193.02521008403	881.963308661983	1151.62258076478	0	NaN	NaN	NaN	NaN	NaN	565.739950922556	0.902342940938612	43.313118521287	15.3628284363253	12.6020498842302	3.00049182398546	0.0848434794220027	0.0318415882061763	0	1.09690094924943	5402.46203962687	1	19231.9775910364	1	1	1	1	2019-05-17T17:04:54.788	NG_ecoli_LTEE_11364_DM0	-0	-0	164.2	DIA_100X_EMPTY_1x1_100ms	8682c16c-ba2d-46fa-b654-a1e8f78e0a92	EPI_100X_YFP_1x1_200ms_25sola	EPI_100X_RFP_1x1_200ms_25sola
404	61	17.0472532470481	1040	47.3604182508424	1746.96057692308	1337.30096153846	392287	377.199038461538	244.778576439494	341.662897554177	0	1224727	1177.62211538462	881.963308661983	1151.62258076478	0	NaN	NaN	NaN	NaN	NaN	811.949612309854	0.932912374897979	58.8947172022674	16.1059552484028	13.5802072880959	2.92306221515368	0.0213722625264146	0.00815221180392831	2	1.00468941931661	8530.58903715572	0	18559.0798076923	1	1	1	1	2019-05-17T17:04:54.788	NG_ecoli_LTEE_11364_DM0	-0	-0	164.2	DIA_100X_EMPTY_1x1_100ms	d7c411d8-c0b4-4cb6-9fbe-353002949d01	EPI_100X_YFP_1x1_200ms_25sola	EPI_100X_RFP_1x1_200ms_25sola
405	58	13.6429988261851	792	48.9473548210715	1750.43434343434	459.847222222222	13522846	17074.3005050505	244.778576439494	341.662897554177	0	1521512	1921.10101010101	881.963308661983	1151.62258076478	0	NaN	NaN	NaN	NaN	NaN	639.119360262086	0.916153936891889	57.5227980460249	12.7809644974105	10.9328491571884	2.16587110629966	0.0133915256840232	0.0057301599551196	2	1.00484630057164	5400.03527201182	0	18350.6843434343	1	1	1	1	2019-05-17T17:04:54.788	NG_ecoli_LTEE_11364_DM0	-0	-0	164.2	DIA_100X_EMPTY_1x1_100ms	78fb9a04-5e64-4ff1-8fcf-7877c7e3039d	EPI_100X_YFP_1x1_200ms_25sola	EPI_100X_RFP_1x1_200ms_25sola
406	47	11.9702028371988	563	49.6759743425125	1744.62344582593	531.303730017762	1359544	2414.82060390764	244.778576439494	341.662897554177	0	941067	1671.52220248668	881.963308661983	1151.62258076478	0	NaN	NaN	NaN	NaN	NaN	479.846736727142	0.953370665025478	45.5179651289392	12.105371063032	10.3091656558052	2.3356076097335	0.00813145524902305	0.0020308389489872	2	1.00024447337595	3799.44145285924	0	19030.1722912966	1	1	1	1	2019-05-17T17:04:54.788	NG_ecoli_LTEE_11364_DM0	-0	-0	164.2	DIA_100X_EMPTY_1x1_100ms	39f0fff1-a995-4f10-9c8d-4ba0c5a3bd4d	EPI_100X_YFP_1x1_200ms_25sola	EPI_100X_RFP_1x1_200ms_25sola
407	37	14.3227527106199	532	-50	1773.36842105263	25.2406015037594	168704	317.112781954887	244.778576439494	341.662897554177	0	803994	1511.26691729323	881.963308661983	1151.62258076478	0	NaN	NaN	NaN	NaN	NaN	672.379967404335	0.62822687479493	NaN	NaN	NaN	NaN	NaN	NaN	NaN	NaN	NaN	1	23741.8590225564	1	1	1	1	2019-05-17T17:04:54.788	NG_ecoli_LTEE_11364_DM0	-0	-0	164.2	DIA_100X_EMPTY_1x1_100ms	17ee2563-5db4-4ddb-8970-27df5557e083	EPI_100X_YFP_1x1_200ms_25sola	EPI_100X_RFP_1x1_200ms_25sola
408	35	10.2602756347284	360	48.1510113401476	1777.56111111111	732.144444444444	4082616	11340.6	244.778576439494	341.662897554177	0	523295	1453.59722222222	881.963308661983	1151.62258076478	0	NaN	NaN	NaN	NaN	NaN	353.742830473798	0.95580555309418	35.689533440614	11.8814006468199	9.68692388995409	2.35788290825244	0.0056178944858628	0.00291674196049014	0	1.00069695958585	2630.28329622876	2	20734.6972222222	1	1	1	1	2019-05-17T17:04:54.788	NG_ecoli_LTEE_11364_DM0	-0	-0	164.2	DIA_100X_EMPTY_1x1_100ms	0e75ded1-a916-4190-98b8-7f90c55e83b6	EPI_100X_YFP_1x1_200ms_25sola	EPI_100X_RFP_1x1_200ms_25sola
409	65	12.8578017918952	837	49.0283024266796	1790.54719235364	739.818399044206	1126907	1346.36439665472	244.778576439494	341.662897554177	0	1195457	1428.26403823178	881.963308661983	1151.62258076478	0	NaN	NaN	NaN	NaN	NaN	737.845016615199	0.911530210815771	65.5347829354823	13.4829375011439	11.0233089769809	2.26234804809324	0.0134502709268704	0.00515120190375265	3	1.00090544230462	6254.40078903603	3	20984.366786141	1	1	1	1	2019-05-17T17:04:54.788	NG_ecoli_LTEE_11364_DM0	-0	-0	164.2	DIA_100X_EMPTY_1x1_100ms	e1fc4b23-6bb2-4e1f-8579-49047566f456	EPI_100X_YFP_1x1_200ms_25sola	EPI_100X_RFP_1x1_200ms_25sola
410	37	8.89574586402935	330	-38.8517295713954	1780.76060606061	697.672727272727	205949	624.087878787879	244.778576439494	341.662897554177	0	1058883	3208.73636363636	881.963308661983	1151.62258076478	0	NaN	NaN	NaN	NaN	NaN	364.176202757391	0.913152940791063	36.3314369155238	12.891181047935	9.62255509264606	2.84283965050847	0.0344383823929414	0.0169413788666778	3	1.0064198594533	2642.12444106722	0	23121.5727272727	1	1	1	1	2019-05-17T17:04:54.788	NG_ecoli_LTEE_11364_DM0	-0	-0	164.2	DIA_100X_EMPTY_1x1_100ms	46dcbcfe-ed89-4a86-9806-0540da0d6b4f	EPI_100X_YFP_1x1_200ms_25sola	EPI_100X_RFP_1x1_200ms_25sola
411	48	13.9530420664719	670	36.3254496985817	1786.87910447761	902.735820895522	152004	226.871641791045	244.778576439494	341.662897554177	0	1680519	2508.23731343284	881.963308661983	1151.62258076478	0	NaN	NaN	NaN	NaN	NaN	583.141312682872	0.911995526737513	46.2382547888654	15.2311132215676	12.4001020023369	3.06023400045947	0.0290295091598832	0.00905788344702189	4	1.00570228302823	5583.95398036822	1	22210.3432835821	1	1	1	1	2019-05-17T17:04:54.788	NG_ecoli_LTEE_11364_DM0	-0	-0	164.2	DIA_100X_EMPTY_1x1_100ms	3aa069cf-2f7c-40ff-8bc0-94586f6e8b23	EPI_100X_YFP_1x1_200ms_25sola	EPI_100X_RFP_1x1_200ms_25sola
412	34	16.149997573565	550	12.0843574053406	1774.61454545455	1154.51272727273	1293505	2351.82727272727	244.778576439494	341.662897554177	0	276263	502.296363636364	881.963308661983	1151.62258076478	0	NaN	NaN	NaN	NaN	NaN	468.116999913457	0.977806459114615	34.5369392498029	15.8861583364081	12.9844682446911	3.7663823692707	0.0410863957039236	0.0133634774543678	1	1.01313887884841	4573.21969561733	1	18314.3727272727	1	1	1	1	2019-05-17T17:04:54.788	NG_ecoli_LTEE_11364_DM0	-0	-0	164.2	DIA_100X_EMPTY_1x1_100ms	6e32840d-7fd7-41b0-b7a0-b9cc8465dd07	EPI_100X_YFP_1x1_200ms_25sola	EPI_100X_RFP_1x1_200ms_25sola
413	38	16.3672802005982	626	43.7851257643633	1779.58945686901	1190.06549520767	1307855	2089.22523961661	244.778576439494	341.662897554177	0	326257	521.17731629393	881.963308661983	1151.62258076478	0	NaN	NaN	NaN	NaN	NaN	525.023514609422	0.958981359239294	39.5789814143715	15.8984770550796	12.9109268577225	3.32342290643168	0.0347664780421939	0.0143367418729724	0	1.01689469377438	5181.66505007936	1	18260.9201277955	1	1	1	1	2019-05-17T17:04:54.788	NG_ecoli_LTEE_11364_DM0	-0	-0	164.2	DIA_100X_EMPTY_1x1_100ms	c9fe7d50-a000-4894-bde8-f32ee12276a5	EPI_100X_YFP_1x1_200ms_25sola	EPI_100X_RFP_1x1_200ms_25sola
414	17	7.94041178866491	136	-48.4401398252087	1781.31617647059	261.875	44438	326.75	244.778576439494	341.662897554177	0	440002	3235.30882352941	881.963308661983	1151.62258076478	0	NaN	NaN	NaN	NaN	NaN	196.44560285219	0.995587773658791	19.7232334852444	12.3728045702982	9.51391742047786	3.28635750009589	0.0112197717159564	0.00561049560098356	1	1.00023245824321	1402.12506267755	1	24271.1838235294	1	1	1	1	2019-05-17T17:04:54.788	NG_ecoli_LTEE_11364_DM0	-0	-0	164.2	DIA_100X_EMPTY_1x1_100ms	be285fac-51f7-4bbc-8820-e1ea07164e17	EPI_100X_YFP_1x1_200ms_25sola	EPI_100X_RFP_1x1_200ms_25sola
415	32	10.3711180739055	333	-30.8810158925625	1792.36336336336	287.792792792793	123053	369.528528528529	244.778576439494	341.662897554177	0	1075341	3229.25225225225	881.963308661983	1151.62258076478	0	NaN	NaN	NaN	NaN	NaN	370.419851382568	0.81644263039998	36.4366091290329	12.7337556102928	9.71019625848147	2.85987443264726	0.0920020057454296	0.0278854176483827	2	1.08487901998235	2698.26034440045	2	25506.3693693694	1	1	1	1	2019-05-17T17:04:54.788	NG_ecoli_LTEE_11364_DM0	-0	-0	164.2	DIA_100X_EMPTY_1x1_100ms	85653d08-a750-4d37-944d-88ebe520378b	EPI_100X_YFP_1x1_200ms_25sola	EPI_100X_RFP_1x1_200ms_25sola
416	16	7.95122150999543	128	-49.9760946809987	1791.2734375	323.078125	41447	323.8046875	244.778576439494	341.662897554177	0	456060	3562.96875	881.963308661983	1151.62258076478	0	NaN	NaN	NaN	NaN	NaN	167.695364787172	0.999766895259986	15.980068525259	13.2543595219824	9.72036492694162	3.87492164364488	0.0141871936345418	0.00717033948129198	0	1.00097524415488	1185.86064971571	2	24831.90625	1	1	1	1	2019-05-17T17:04:54.788	NG_ecoli_LTEE_11364_DM0	-0	-0	164.2	DIA_100X_EMPTY_1x1_100ms	2010360a-4043-48e5-9950-d7260e82f245	EPI_100X_YFP_1x1_200ms_25sola	EPI_100X_RFP_1x1_200ms_25sola
417	16	8.44488362555109	135	-49.5624959074389	1793.39259259259	337.57037037037	44247	327.755555555556	244.778576439494	341.662897554177	0	705836	5228.41481481482	881.963308661983	1151.62258076478	0	NaN	NaN	NaN	NaN	NaN	158.421678597925	0.999697395191699	15.9434876050086	12.7462680159358	9.37870953069072	3.62792848681833	0.00782190029088499	0.00407767051547695	1	1.00029544743303	1101.43628827435	1	22729.5407407407	1	1	1	1	2019-05-17T17:04:54.788	NG_ecoli_LTEE_11364_DM0	-0	-0	164.2	DIA_100X_EMPTY_1x1_100ms	270ae16c-5a8d-4321-aca5-0bda7e2aec06	EPI_100X_YFP_1x1_200ms_25sola	EPI_100X_RFP_1x1_200ms_25sola
418	33	13.8237813686717	457	43.7954225369728	1800.00218818381	268.759299781182	159642	349.326039387309	244.778576439494	341.662897554177	0	1585646	3469.68490153173	881.963308661983	1151.62258076478	0	NaN	NaN	NaN	NaN	NaN	416.8060927963	0.98242846102423	34.1906521063212	15.8524041052921	11.8869874809524	3.77558024895436	0.0258701462075897	0.0121156630946934	0	1.01022899364389	3794.38046762445	3	24902.4638949672	1	1	1	1	2019-05-17T17:04:54.788	NG_ecoli_LTEE_11364_DM0	-0	-0	164.2	DIA_100X_EMPTY_1x1_100ms	a82f476b-a4a6-42aa-b698-70eb548533fe	EPI_100X_YFP_1x1_200ms_25sola	EPI_100X_RFP_1x1_200ms_25sola
419	15	5.71020364711161	86	-49.9993185738875	1792.93023255814	891.790697674419	24795	288.313953488372	244.778576439494	341.662897554177	0	169785	1974.24418604651	881.963308661983	1151.62258076478	0	NaN	NaN	NaN	NaN	NaN	155.513727602334	0.999543233376871	17.7257695212022	10.5823751213329	8.41983347504149	2.79211500710211	0.00481437725852351	0.00250173060633368	0	1.00013272020962	986.965527378116	1	23017.6860465116	1	1	1	1	2019-05-17T17:04:54.788	NG_ecoli_LTEE_11364_DM0	-0	-0	164.2	DIA_100X_EMPTY_1x1_100ms	4e7a257f-3a7f-47df-a659-581a12dcb427	EPI_100X_YFP_1x1_200ms_25sola	EPI_100X_RFP_1x1_200ms_25sola
420	34	10.7269675306111	365	48.5287405709977	1807.14246575342	714.161643835616	4359267	11943.197260274	244.778576439494	341.662897554177	0	619503	1697.26849315068	881.963308661983	1151.62258076478	0	NaN	NaN	NaN	NaN	NaN	355.619142376442	0.961429990245521	34.5173759271123	12.5770478772918	10.0480232029578	2.6145060076603	0.016713182263584	0.00877698139419135	1	1.00380620394761	2737.08895632053	3	21142.3561643836	1	1	1	1	2019-05-17T17:04:54.788	NG_ecoli_LTEE_11364_DM0	-0	-0	164.2	DIA_100X_EMPTY_1x1_100ms	a068d4b6-5d99-4b44-9250-4cd2f710afbb	EPI_100X_YFP_1x1_200ms_25sola	EPI_100X_RFP_1x1_200ms_25sola
421	25	4.19160822387891	105	-49.9999999365929	1811.00952380952	38.0952380952381	32692	311.352380952381	244.778576439494	341.662897554177	0	275894	2627.5619047619	881.963308661983	1151.62258076478	0	NaN	NaN	NaN	NaN	NaN	250.293654066358	0.966140061571196	NaN	NaN	NaN	NaN	NaN	NaN	NaN	NaN	NaN	1	24286.6666666667	1	1	1	1	2019-05-17T17:04:54.788	NG_ecoli_LTEE_11364_DM0	-0	-0	164.2	DIA_100X_EMPTY_1x1_100ms	b3015e37-ccc7-4939-8d48-32406a711df0	EPI_100X_YFP_1x1_200ms_25sola	EPI_100X_RFP_1x1_200ms_25sola
422	77	28.4557735183016	2192	-49.9999999995706	1823.89781021898	288.745894160584	886682	404.508211678832	244.778576439494	341.662897554177	0	10318656	4707.41605839416	881.963308661983	1151.62258076478	0	NaN	NaN	NaN	NaN	NaN	NaN	NaN	NaN	NaN	NaN	NaN	NaN	NaN	NaN	NaN	NaN	4	25519.4096715328	1	1	1	1	2019-05-17T17:04:54.788	NG_ecoli_LTEE_11364_DM0	-0	-0	164.2	DIA_100X_EMPTY_1x1_100ms	401c0c2d-f9c1-45d2-bb7f-4e8a08458d67	EPI_100X_YFP_1x1_200ms_25sola	EPI_100X_RFP_1x1_200ms_25sola
423	16	10.2844880992276	165	-49.9288580014174	1824.27272727273	72.1212121212121	53618	324.957575757576	244.778576439494	341.662897554177	0	524156	3176.70303030303	881.963308661983	1151.62258076478	0	NaN	NaN	NaN	NaN	NaN	165.239714921236	0.999863652196425	16.1610581340386	12.9953376126094	9.74365519604658	3.63625116362567	0.00876196866370706	0.00490241831446959	0	1.00042068549044	1205.04561789776	1	22704.5757575758	1	1	1	1	2019-05-17T17:04:54.788	NG_ecoli_LTEE_11364_DM0	-0	-0	164.2	DIA_100X_EMPTY_1x1_100ms	bc938e72-9802-4efb-aa7f-c25f79f3b249	EPI_100X_YFP_1x1_200ms_25sola	EPI_100X_RFP_1x1_200ms_25sola
424	32	8.96177761955637	288	10.5099698148067	1832.87152777778	398.524305555556	115301	400.350694444444	244.778576439494	341.662897554177	0	858642	2981.39583333333	881.963308661983	1151.62258076478	0	NaN	NaN	NaN	NaN	NaN	307.17522440548	0.960444746810161	33.3871617777771	11.0910562828428	8.97970272932772	2.39473893543643	0.0209556157199551	0.00892512041542555	2	1.00137608639565	2114.42995253774	1	23332.4479166667	1	1	1	1	2019-05-17T17:04:54.788	NG_ecoli_LTEE_11364_DM0	-0	-0	164.2	DIA_100X_EMPTY_1x1_100ms	7f61c54b-9987-4f56-99bd-339b570847a1	EPI_100X_YFP_1x1_200ms_25sola	EPI_100X_RFP_1x1_200ms_25sola
425	57	12.1140533897055	691	49.7197297188433	1846.18379160637	717.38494934877	681245	985.882778581766	244.778576439494	341.662897554177	0	1172686	1697.08538350217	881.963308661983	1151.62258076478	0	NaN	NaN	NaN	NaN	NaN	604.719819127941	0.951343011613514	55.6614746744969	12.379273990195	10.7074410372158	2.0926318053167	0.0106696151870161	0.00526292852157909	2	1.00221105588198	5012.05666807173	2	19682.5470332851	1	1	1	1	2019-05-17T17:04:54.788	NG_ecoli_LTEE_11364_DM0	-0	-0	164.2	DIA_100X_EMPTY_1x1_100ms	44cf8105-6068-4091-a9ac-ede818d8518a	EPI_100X_YFP_1x1_200ms_25sola	EPI_100X_RFP_1x1_200ms_25sola
426	14	7.94174615604206	112	-49.9989219859994	1823.57142857143	57.7589285714286	46952	419.214285714286	244.778576439494	341.662897554177	0	289129	2581.50892857143	881.963308661983	1151.62258076478	0	NaN	NaN	NaN	NaN	NaN	150.143812083985	0.999706571330748	15.0220039002685	12.9548367798381	9.37005026250904	3.8373019142237	0.00098368038662264	0.000503364816470495	0	1.00000407997253	1035.86126368779	1	22708.5714285714	1	1	1	1	2019-05-17T17:04:54.788	NG_ecoli_LTEE_11364_DM0	-0	-0	164.2	DIA_100X_EMPTY_1x1_100ms	4e57a6c4-f540-42ba-8a61-0c9c81e84a8c	EPI_100X_YFP_1x1_200ms_25sola	EPI_100X_RFP_1x1_200ms_25sola
427	23	12.7567354769831	294	-43.1650397439768	1832.51700680272	449.799319727891	107367	365.19387755102	244.778576439494	341.662897554177	0	694483	2362.18707482993	881.963308661983	1151.62258076478	0	NaN	NaN	NaN	NaN	NaN	271.905092793988	0.984771328591567	22.6842734666251	15.7558423859547	11.3367005190111	4.0135727878925	0.0577800155362805	0.0262500255351686	1	1.02749742797113	2289.75018979821	0	23253.8639455782	1	1	1	1	2019-05-17T17:04:54.788	NG_ecoli_LTEE_11364_DM0	-0	-0	164.2	DIA_100X_EMPTY_1x1_100ms	ff07f68d-0795-46a8-970a-7c90a2030fcc	EPI_100X_YFP_1x1_200ms_25sola	EPI_100X_RFP_1x1_200ms_25sola
428	56	16.9080525989437	948	47.1084413216605	1858.73734177215	829.599156118143	8868924	9355.40506329114	244.778576439494	341.662897554177	0	1034661	1091.41455696203	881.963308661983	1151.62258076478	0	NaN	NaN	NaN	NaN	NaN	745.185814280294	0.945552382008187	55.1808581457222	15.6789441003221	13.3226292035247	2.82422774864504	0.0171904904974397	0.00558870406129399	1	1.00442897576293	7692.33541707778	1	19539.5580168776	1	1	1	1	2019-05-17T17:04:54.788	NG_ecoli_LTEE_11364_DM0	-0	-0	164.2	DIA_100X_EMPTY_1x1_100ms	3dfb0dbb-dd38-4f43-af29-acba8b7a9204	EPI_100X_YFP_1x1_200ms_25sola	EPI_100X_RFP_1x1_200ms_25sola
429	131	35.515582034052	4653	-49.999999998749	1897.64603481625	271.460777992693	3315875	712.631635503976	244.778576439494	341.662897554177	0	28909699	6213.1310982162	881.963308661983	1151.62258076478	0	NaN	NaN	NaN	NaN	NaN	NaN	NaN	NaN	NaN	NaN	NaN	NaN	NaN	NaN	NaN	NaN	3	25087.1970771545	1	1	1	1	2019-05-17T17:04:54.788	NG_ecoli_LTEE_11364_DM0	-0	-0	164.2	DIA_100X_EMPTY_1x1_100ms	6eaaa4d3-ba9f-434e-bf08-1e83b0347ff2	EPI_100X_YFP_1x1_200ms_25sola	EPI_100X_RFP_1x1_200ms_25sola
430	12	5.83254265308411	71	-49.9997351221186	1843.07042253521	408.014084507042	33419	470.69014084507	244.778576439494	341.662897554177	0	200620	2825.6338028169	881.963308661983	1151.62258076478	0	NaN	NaN	NaN	NaN	NaN	152.30832853631	0.997627248012684	NaN	NaN	NaN	NaN	NaN	NaN	NaN	NaN	NaN	1	23567.2957746479	1	1	1	1	2019-05-17T17:04:54.788	NG_ecoli_LTEE_11364_DM0	-0	-0	164.2	DIA_100X_EMPTY_1x1_100ms	13fe5a11-241d-412b-a042-99d1e5f9c3b7	EPI_100X_YFP_1x1_200ms_25sola	EPI_100X_RFP_1x1_200ms_25sola
431	12	5.83067628617927	71	-49.9996844586503	1847.77464788732	232.394366197183	24170	340.422535211268	244.778576439494	341.662897554177	0	420816	5926.98591549296	881.963308661983	1151.62258076478	0	NaN	NaN	NaN	NaN	NaN	150.013940713024	0.99952990971707	17.1200764737061	10.7333379350133	8.35602192049027	2.88535241986156	0.00754141288048838	0.00402030073819543	1	1.00032793881596	938.846783829249	1	26657.9577464789	1	1	1	1	2019-05-17T17:04:54.788	NG_ecoli_LTEE_11364_DM0	-0	-0	164.2	DIA_100X_EMPTY_1x1_100ms	cd40e53e-b8ba-4add-969a-964402ba36c9	EPI_100X_YFP_1x1_200ms_25sola	EPI_100X_RFP_1x1_200ms_25sola
432	41	17.6535994087125	725	39.2115172493009	1869.51448275862	959.812413793103	638762	881.051034482759	244.778576439494	341.662897554177	0	443343	611.507586206897	881.963308661983	1151.62258076478	0	NaN	NaN	NaN	NaN	NaN	565.537537569997	0.972831753823968	39.6704505633785	16.1427804136289	13.8254364497804	3.57915941156469	0.0178095464710283	0.00525889732294327	2	1.00228354212901	5955.45181237095	0	18415.6068965517	1	1	1	1	2019-05-17T17:04:54.788	NG_ecoli_LTEE_11364_DM0	-0	-0	164.2	DIA_100X_EMPTY_1x1_100ms	b15bddf7-ad46-4cf5-924d-9ebee2ed9f54	EPI_100X_YFP_1x1_200ms_25sola	EPI_100X_RFP_1x1_200ms_25sola
433	32	7.56775626558642	242	-49.9194011435497	1869.39669421488	99.7561983471074	73037	301.805785123967	244.778576439494	341.662897554177	0	623094	2574.76859504132	881.963308661983	1151.62258076478	0	NaN	NaN	NaN	NaN	NaN	335.476065609583	0.898047787656811	36.028292091609	12.6490101488085	8.99282697287319	2.60652146976216	0.0354624364537769	0.0137060588501058	2	1.0062312317625	2288.36887034358	0	25233.2561983471	1	1	1	1	2019-05-17T17:04:54.788	NG_ecoli_LTEE_11364_DM0	-0	-0	164.2	DIA_100X_EMPTY_1x1_100ms	03e8d5af-3ca1-47a1-ae56-f9e64c55b7be	EPI_100X_YFP_1x1_200ms_25sola	EPI_100X_RFP_1x1_200ms_25sola
434	38	16.5815662199421	631	49.1008788652899	1880.94453248811	755.996830427892	9227305	14623.3042789223	244.778576439494	341.662897554177	0	582478	923.103011093502	881.963308661983	1151.62258076478	0	NaN	NaN	NaN	NaN	NaN	502.196552182504	0.974779063264949	36.8137040878932	15.7873162656415	13.2352966710971	3.61276335443239	0.025638511787379	0.0108273317023433	1	1.01091601490412	5064.8520015661	0	18723.6957210777	1	1	1	1	2019-05-17T17:04:54.788	NG_ecoli_LTEE_11364_DM0	-0	-0	164.2	DIA_100X_EMPTY_1x1_100ms	bd5c0dd2-280e-4590-8527-2ff0e57502ee	EPI_100X_YFP_1x1_200ms_25sola	EPI_100X_RFP_1x1_200ms_25sola
435	41	12.8753875257057	528	49.6323692820027	1884.5946969697	656.621212121212	148277	280.827651515152	244.778576439494	341.662897554177	0	1096594	2076.88257575758	881.963308661983	1151.62258076478	0	NaN	NaN	NaN	NaN	NaN	452.842334348587	0.948093190548409	40.6436969061522	12.5914324832895	10.9240030985066	2.60223137164228	0.0243625282704795	0.011602647427478	1	1.0160956188432	3809.31349005704	0	21625.5208333333	1	1	1	1	2019-05-17T17:04:54.788	NG_ecoli_LTEE_11364_DM0	-0	-0	164.2	DIA_100X_EMPTY_1x1_100ms	c12c5baf-095d-4d58-ae72-457720e3d1e9	EPI_100X_YFP_1x1_200ms_25sola	EPI_100X_RFP_1x1_200ms_25sola
436	24	13.4709195134494	324	6.09846919840005	1875.73456790123	141.552469135802	303976	938.197530864198	244.778576439494	341.662897554177	0	790610	2440.15432098765	881.963308661983	1151.62258076478	0	NaN	NaN	NaN	NaN	NaN	292.519743172265	0.999904610333836	21.4173971725248	17.9174605547643	13.1723273506867	4.7969137931288	0.0256371113661517	0.0118930749603265	1	1.0045195314577	2918.64720195567	1	23230.0925925926	1	1	1	1	2019-05-17T17:04:54.788	NG_ecoli_LTEE_11364_DM0	-0	-0	164.2	DIA_100X_EMPTY_1x1_100ms	1157ae66-667d-4f21-8e39-6738335a0488	EPI_100X_YFP_1x1_200ms_25sola	EPI_100X_RFP_1x1_200ms_25sola
437	35	7.53822360609998	264	-49.9918750117518	1886.33712121212	136.106060606061	135744	514.181818181818	244.778576439494	341.662897554177	0	848992	3215.87878787879	881.963308661983	1151.62258076478	0	NaN	NaN	NaN	NaN	NaN	362.496746573926	0.770038531801447	36.7344623132205	11.8832063670052	8.89041175202598	2.89650213363326	0.0532214121682977	0.0181715301437034	2	1.02798233439876	2280.38050531643	2	26469.446969697	1	1	1	1	2019-05-17T17:04:54.788	NG_ecoli_LTEE_11364_DM0	-0	-0	164.2	DIA_100X_EMPTY_1x1_100ms	45b959e1-0e45-4289-a55a-601f1e823219	EPI_100X_YFP_1x1_200ms_25sola	EPI_100X_RFP_1x1_200ms_25sola
438	49	16.4179348989524	805	49.0403419448933	1901.32919254658	1722.51180124224	18158683	22557.3701863354	244.778576439494	341.662897554177	0	266748	331.363975155279	881.963308661983	1151.62258076478	0	NaN	NaN	NaN	NaN	NaN	632.223909945921	0.955890023909889	47.7175833137471	15.858778240836	13.039795573382	2.98905763798074	0.00559372677883964	0.00255355433297206	2	1.00026343616852	6372.50063950579	0	18308.0459627329	1	1	1	1	2019-05-17T17:04:54.788	NG_ecoli_LTEE_11364_DM0	-0	-0	164.2	DIA_100X_EMPTY_1x1_100ms	128646d3-8949-4185-8003-42d3c2f8c3f3	EPI_100X_YFP_1x1_200ms_25sola	EPI_100X_RFP_1x1_200ms_25sola
439	26	9.07676001103816	236	-49.999656111325	1893.52542372881	433.686440677966	115382	488.906779661017	244.778576439494	341.662897554177	0	836897	3546.17372881356	881.963308661983	1151.62258076478	0	NaN	NaN	NaN	NaN	NaN	289.337734853325	0.880798965083764	30.1930182539703	11.7664976738226	9.04969502010846	2.47708499747208	0.105852929615738	0.0432752241947199	1	1.12228085180142	1942.06739887296	1	23602.3644067797	1	1	1	1	2019-05-17T17:04:54.788	NG_ecoli_LTEE_11364_DM0	-0	-0	164.2	DIA_100X_EMPTY_1x1_100ms	8e092a71-1ce8-4003-b7d0-2a85b09a7179	EPI_100X_YFP_1x1_200ms_25sola	EPI_100X_RFP_1x1_200ms_25sola
440	9	2.30387051148921	22	-49.9989666408876	1885.40909090909	830.181818181818	16300	740.909090909091	244.778576439494	341.662897554177	0	36637	1665.31818181818	881.963308661983	1151.62258076478	0	NaN	NaN	NaN	NaN	NaN	116.653260726115	0.999751053843091	NaN	NaN	NaN	NaN	NaN	NaN	NaN	NaN	NaN	1	24929.5909090909	1	1	1	1	2019-05-17T17:04:54.788	NG_ecoli_LTEE_11364_DM0	-0	-0	164.2	DIA_100X_EMPTY_1x1_100ms	49681978-222c-4d26-8188-c53e42f32b3e	EPI_100X_YFP_1x1_200ms_25sola	EPI_100X_RFP_1x1_200ms_25sola
441	21	12.0717735184881	254	-49.9375706996991	1896.91732283465	339.744094488189	167572	659.732283464567	244.778576439494	341.662897554177	0	1704000	6708.66141732283	881.963308661983	1151.62258076478	0	NaN	NaN	NaN	NaN	NaN	292.892344520092	0.950523222301675	21.3717155561851	18.8844026255279	12.9389326382747	6.32374895911064	0.0480648014362106	0.0212800053557234	1	1.01194934353535	2810.12844148434	0	23969.5078740157	1	1	1	1	2019-05-17T17:04:54.788	NG_ecoli_LTEE_11364_DM0	-0	-0	164.2	DIA_100X_EMPTY_1x1_100ms	a8106a8c-3f23-4a4e-a2f2-be9ed7387e23	EPI_100X_YFP_1x1_200ms_25sola	EPI_100X_RFP_1x1_200ms_25sola
442	28	11.2738648988551	317	-37.1924748840031	1903.11356466877	73.006309148265	1128225	3559.06940063091	244.778576439494	341.662897554177	0	940829	2967.91482649842	881.963308661983	1151.62258076478	0	NaN	NaN	NaN	NaN	NaN	271.950677125006	0.992031343619266	25.3634515091038	12.5937663636353	10.1409860826639	3.38422394925115	0.0410929945267891	0.0252033667952905	0	1.02816856495246	2048.60678916136	1	19754.6056782334	1	1	1	1	2019-05-17T17:04:54.788	NG_ecoli_LTEE_11364_DM0	-0	-0	164.2	DIA_100X_EMPTY_1x1_100ms	4d611831-602f-4450-9190-c1902cc1ed24	EPI_100X_YFP_1x1_200ms_25sola	EPI_100X_RFP_1x1_200ms_25sola
443	40	13.479018926652	539	-48.5659840430822	1902.69573283859	120.690166975881	197701	366.792207792208	244.778576439494	341.662897554177	0	2112594	3919.4693877551	881.963308661983	1151.62258076478	0	NaN	NaN	NaN	NaN	NaN	538.646282440497	0.932997600607782	39.6006472170182	20.9656407183951	13.1512086752027	5.20135072913014	0.0896955789187076	0.0119194306679609	2	1.00251043683109	5379.27198081635	1	25278.2189239332	1	1	1	1	2019-05-17T17:04:54.788	NG_ecoli_LTEE_11364_DM0	-0	-0	164.2	DIA_100X_EMPTY_1x1_100ms	ecbaf19a-02db-4aad-8099-da21fb3df169	EPI_100X_YFP_1x1_200ms_25sola	EPI_100X_RFP_1x1_200ms_25sola
444	44	15.8773568099637	699	49.4204161865604	1917.64663805436	29.0801144492132	13220836	18913.9284692418	244.778576439494	341.662897554177	0	2044862	2925.41058655222	881.963308661983	1151.62258076478	0	NaN	NaN	NaN	NaN	NaN	534.657408583943	0.959957113264148	41.5665739296062	14.6844712242604	12.5836878724063	2.99719934030285	0.00505001029690889	0.0020872826054207	2	1.0004701640177	5169.51721712776	0	18901.1702432046	1	1	1	1	2019-05-17T17:04:54.788	NG_ecoli_LTEE_11364_DM0	-0	-0	164.2	DIA_100X_EMPTY_1x1_100ms	986d9a67-4ae8-428a-8944-d5f36e2ff207	EPI_100X_YFP_1x1_200ms_25sola	EPI_100X_RFP_1x1_200ms_25sola
445	27	9.12774280033353	247	-49.9997190229073	1909.46153846154	1469.79352226721	52516	212.615384615385	244.778576439494	341.662897554177	0	123155	498.603238866397	881.963308661983	1151.62258076478	0	NaN	NaN	NaN	NaN	NaN	NaN	NaN	NaN	NaN	NaN	NaN	NaN	NaN	NaN	NaN	NaN	0	22832.8340080972	1	1	1	1	2019-05-17T17:04:54.788	NG_ecoli_LTEE_11364_DM0	-0	-0	164.2	DIA_100X_EMPTY_1x1_100ms	ef569590-ec1d-4114-a5ba-8a691976c9b1	EPI_100X_YFP_1x1_200ms_25sola	EPI_100X_RFP_1x1_200ms_25sola
446	34	11.8113236314715	402	30.2572307001047	1912.1368159204	423.589552238806	378120	940.597014925373	244.778576439494	341.662897554177	0	1806844	4494.6368159204	881.963308661983	1151.62258076478	0	NaN	NaN	NaN	NaN	NaN	413.401150660385	0.936343381632495	33.9457435655139	16.1354639227879	11.7559011908643	3.34783906353975	0.0138801263552103	0.00551912886834028	1	1.00180829831858	3684.5721214585	2	23586.5547263682	1	1	1	1	2019-05-17T17:04:54.788	NG_ecoli_LTEE_11364_DM0	-0	-0	164.2	DIA_100X_EMPTY_1x1_100ms	fc242f1a-305b-45b1-a839-eaae30089413	EPI_100X_YFP_1x1_200ms_25sola	EPI_100X_RFP_1x1_200ms_25sola
447	26	10.2744871101377	268	-43.5698696561842	1917.1828358209	451.317164179104	141077	526.406716417911	244.778576439494	341.662897554177	0	1082333	4038.55597014925	881.963308661983	1151.62258076478	0	NaN	NaN	NaN	NaN	NaN	277.124975392284	0.946411641273914	26.0527592046291	14.2734993372983	10.1490300951734	3.2099172333266	0.0571690481482948	0.0266677748551293	0	1.03209241337241	2107.62182671466	1	23123.5746268657	1	1	1	1	2019-05-17T17:04:54.788	NG_ecoli_LTEE_11364_DM0	-0	-0	164.2	DIA_100X_EMPTY_1x1_100ms	d7ef19f1-3d52-4446-a8ed-ec47948e62a8	EPI_100X_YFP_1x1_200ms_25sola	EPI_100X_RFP_1x1_200ms_25sola
448	38	16.657869169353	633	45.383053716429	1928.05845181675	1308.94628751975	159105	251.350710900474	244.778576439494	341.662897554177	0	3215692	5080.08214849921	881.963308661983	1151.62258076478	0	NaN	NaN	NaN	NaN	NaN	521.53977930556	0.955103338515172	36.4745363227809	17.0146266967142	13.9562913083161	3.73121800148256	0.0132328374283606	0.00576232722389065	2	1.00075774810838	5579.81387874845	0	21193.1879936809	1	1	1	1	2019-05-17T17:04:54.788	NG_ecoli_LTEE_11364_DM0	-0	-0	164.2	DIA_100X_EMPTY_1x1_100ms	4b239562-5269-490b-a787-1e6f16a32fd0	EPI_100X_YFP_1x1_200ms_25sola	EPI_100X_RFP_1x1_200ms_25sola
449	42	17.1259880580852	720	46.7980580620034	1931.37777777778	1379.89305555556	312697	434.301388888889	244.778576439494	341.662897554177	0	7270306	10097.6472222222	881.963308661983	1151.62258076478	0	NaN	NaN	NaN	NaN	NaN	601.080119775875	0.968101441130433	40.5436146152376	17.0694865720448	14.1778885318662	3.8256030799503	0.0668626913841432	0.0306686369553664	1	1.02696859714653	6400.81774717844	1	21255.4194444444	1	1	1	1	2019-05-17T17:04:54.788	NG_ecoli_LTEE_11364_DM0	-0	-0	164.2	DIA_100X_EMPTY_1x1_100ms	4f9fa016-e0d3-4f59-83a8-3cb7fc7a3915	EPI_100X_YFP_1x1_200ms_25sola	EPI_100X_RFP_1x1_200ms_25sola
450	40	13.7513517435147	553	44.4304520865813	1934.90415913201	68.6329113924051	4139093	7484.79746835443	244.778576439494	341.662897554177	0	1782215	3222.81193490054	881.963308661983	1151.62258076478	0	NaN	NaN	NaN	NaN	NaN	467.299012752052	0.91889811840661	41.650845842054	13.2861924115764	10.8958544896148	2.56188010792584	0.0454177070101487	0.0124565224632903	2	1.01239191565104	3883.61613116441	1	19381.2549728752	1	1	1	1	2019-05-17T17:04:54.788	NG_ecoli_LTEE_11364_DM0	-0	-0	164.2	DIA_100X_EMPTY_1x1_100ms	d8214571-2628-499c-a9bf-fe03bc9c6bca	EPI_100X_YFP_1x1_200ms_25sola	EPI_100X_RFP_1x1_200ms_25sola
451	23	8.16210664650814	189	-49.9999740582204	1940.91005291005	409.126984126984	391864	2073.3544973545	244.778576439494	341.662897554177	0	1015038	5370.57142857143	881.963308661983	1151.62258076478	0	NaN	NaN	NaN	NaN	NaN	248.568699887872	0.947914031769269	24.582780598463	13.0118769357919	9.2136531269509	3.33751350403455	0.0165212364681023	0.00683996771508911	1	1.0019048511859	1639.02131886685	1	24629.126984127	1	1	1	1	2019-05-17T17:04:54.788	NG_ecoli_LTEE_11364_DM0	-0	-0	164.2	DIA_100X_EMPTY_1x1_100ms	a7ecf28a-7a3a-48e5-bbbd-64e99ecc552c	EPI_100X_YFP_1x1_200ms_25sola	EPI_100X_RFP_1x1_200ms_25sola
452	57	12.8372319046386	732	24.964823513714	1950.45491803279	820.70218579235	207350	283.265027322404	244.778576439494	341.662897554177	0	3758569	5134.65710382514	881.963308661983	1151.62258076478	0	NaN	NaN	NaN	NaN	NaN	638.673866957604	0.812978947009571	58.2084032105805	12.8674087197879	10.6995846916437	2.28660846570198	0.0295512169507426	0.0145035465034532	0	1.04087212122801	5233.70703355692	0	21624.7240437158	1	1	1	1	2019-05-17T17:04:54.788	NG_ecoli_LTEE_11364_DM0	-0	-0	164.2	DIA_100X_EMPTY_1x1_100ms	750ae8cd-0929-471a-97af-01e5b6d37511	EPI_100X_YFP_1x1_200ms_25sola	EPI_100X_RFP_1x1_200ms_25sola
453	39	12.0854959747026	472	-49.9999973625678	1954.98516949153	228.726694915254	322658	683.597457627119	244.778576439494	341.662897554177	0	5893646	12486.5381355932	881.963308661983	1151.62258076478	0	NaN	NaN	NaN	NaN	NaN	486.030730276519	0.790302304577895	NaN	NaN	NaN	NaN	NaN	NaN	NaN	NaN	NaN	3	25968.9216101695	1	1	1	1	2019-05-17T17:04:54.788	NG_ecoli_LTEE_11364_DM0	-0	-0	164.2	DIA_100X_EMPTY_1x1_100ms	94569340-d027-4638-826d-eb6c303d9a2e	EPI_100X_YFP_1x1_200ms_25sola	EPI_100X_RFP_1x1_200ms_25sola
454	37	13.1071539703316	485	-48.7423245291063	1958.17319587629	130.348453608247	257101	530.105154639175	244.778576439494	341.662897554177	0	1678451	3460.72371134021	881.963308661983	1151.62258076478	0	NaN	NaN	NaN	NaN	NaN	466.50548705126	0.871608651082818	38.6913777333506	16.1845191255474	11.4392320259877	4.05273132066358	0.121000934185399	0.036121743021529	2	1.12726041605283	3976.47094844439	2	23052.2824742268	1	1	1	1	2019-05-17T17:04:54.788	NG_ecoli_LTEE_11364_DM0	-0	-0	164.2	DIA_100X_EMPTY_1x1_100ms	bad67189-6c14-414a-896f-47f9d897976b	EPI_100X_YFP_1x1_200ms_25sola	EPI_100X_RFP_1x1_200ms_25sola
455	46	15.2049865894867	700	49.152516138881	1964.66857142857	1346.10285714286	193692	276.702857142857	244.778576439494	341.662897554177	0	4039132	5770.18857142857	881.963308661983	1151.62258076478	0	NaN	NaN	NaN	NaN	NaN	639.727302430588	0.942629105374958	46.6877800381267	17.8328288260111	13.370421088232	3.64767640376804	0.0489053037678372	0.0147500245180191	3	1.018378353583	6555.15968695017	1	22349.5328571429	1	1	1	1	2019-05-17T17:04:54.788	NG_ecoli_LTEE_11364_DM0	-0	-0	164.2	DIA_100X_EMPTY_1x1_100ms	6e327567-a94a-47a6-a4bb-1bc8980b8f09	EPI_100X_YFP_1x1_200ms_25sola	EPI_100X_RFP_1x1_200ms_25sola
456	34	14.9120531440583	507	46.6820852287067	1963.11834319527	252.871794871795	449925	887.426035502959	244.778576439494	341.662897554177	0	8843807	17443.4063116371	881.963308661983	1151.62258076478	0	NaN	NaN	NaN	NaN	NaN	429.539397592326	0.923897008618159	33.9235324617937	15.1782737753056	12.0318600165475	3.33268774822424	0.0900227189868899	0.0422984331719104	0	1.13092680929117	3857.06085911495	4	25742.6982248521	1	1	1	1	2019-05-17T17:04:54.788	NG_ecoli_LTEE_11364_DM0	-0	-0	164.2	DIA_100X_EMPTY_1x1_100ms	e484f15d-40d9-4d99-865e-af13dae1b8e2	EPI_100X_YFP_1x1_200ms_25sola	EPI_100X_RFP_1x1_200ms_25sola
457	16	5.74632576525145	93	-49.9962848302934	1955.91397849462	394.032258064516	98677	1061.04301075269	244.778576439494	341.662897554177	0	552138	5936.96774193548	881.963308661983	1151.62258076478	0	NaN	NaN	NaN	NaN	NaN	157.683476058003	0.999541897338899	NaN	NaN	NaN	NaN	NaN	NaN	NaN	NaN	NaN	1	23928.1720430108	1	1	1	1	2019-05-17T17:04:54.788	NG_ecoli_LTEE_11364_DM0	-0	-0	164.2	DIA_100X_EMPTY_1x1_100ms	b7c2bd33-b8df-46c1-ac31-a3feb131aa9d	EPI_100X_YFP_1x1_200ms_25sola	EPI_100X_RFP_1x1_200ms_25sola
458	10	2.73731673545919	29	-49.9987739125636	1955.31034482759	421.620689655172	15912	548.689655172414	244.778576439494	341.662897554177	0	129777	4475.06896551724	881.963308661983	1151.62258076478	0	NaN	NaN	NaN	NaN	NaN	116.140387523075	0.999632522232575	NaN	NaN	NaN	NaN	NaN	NaN	NaN	NaN	NaN	1	27581.6206896552	1	1	1	1	2019-05-17T17:04:54.788	NG_ecoli_LTEE_11364_DM0	-0	-0	164.2	DIA_100X_EMPTY_1x1_100ms	06a79391-2c12-4aab-b73b-1230f142d44b	EPI_100X_YFP_1x1_200ms_25sola	EPI_100X_RFP_1x1_200ms_25sola
459	77	22.3369178289954	1720	-49.9999999999395	1973.11453488372	177.775581395349	1196561	695.675	244.778576439494	341.662897554177	0	10561053	6140.14709302326	881.963308661983	1151.62258076478	0	NaN	NaN	NaN	NaN	NaN	NaN	NaN	NaN	NaN	NaN	NaN	NaN	NaN	NaN	NaN	NaN	5	25242.3110465116	1	1	1	1	2019-05-17T17:04:54.788	NG_ecoli_LTEE_11364_DM0	-0	-0	164.2	DIA_100X_EMPTY_1x1_100ms	74c46c39-3253-4a98-8800-504b0a2c408d	EPI_100X_YFP_1x1_200ms_25sola	EPI_100X_RFP_1x1_200ms_25sola
460	25	13.1804633617694	330	-22.6582110197283	1969.10909090909	432.321212121212	196597	595.748484848485	244.778576439494	341.662897554177	0	2054850	6226.81818181818	881.963308661983	1151.62258076478	0	NaN	NaN	NaN	NaN	NaN	339.370845445602	0.909802268510879	25.9107285357576	16.3019522180454	12.311828973599	3.29634191695838	0.0866387077489251	0.035162754775771	2	1.06511905051873	3084.71221784544	2	24264.0060606061	1	1	1	1	2019-05-17T17:04:54.788	NG_ecoli_LTEE_11364_DM0	-0	-0	164.2	DIA_100X_EMPTY_1x1_100ms	855a8631-adc0-4fcb-9be5-aad53bb36e7d	EPI_100X_YFP_1x1_200ms_25sola	EPI_100X_RFP_1x1_200ms_25sola
461	4	2.75	12	-49.9977681587637	1965.16666666667	225	8141	678.416666666667	244.778576439494	341.662897554177	0	128977	10748.0833333333	881.963308661983	1151.62258076478	0	NaN	NaN	NaN	NaN	NaN	104.632693390614	0.999814046114595	NaN	NaN	NaN	NaN	NaN	NaN	NaN	NaN	NaN	1	27631.3333333333	1	1	1	1	2019-05-17T17:04:54.788	NG_ecoli_LTEE_11364_DM0	-0	-0	164.2	DIA_100X_EMPTY_1x1_100ms	f043cf4b-4e58-4e50-bb61-572f5ba9af9c	EPI_100X_YFP_1x1_200ms_25sola	EPI_100X_RFP_1x1_200ms_25sola
462	51	13.3888443307281	685	48.4400894987289	1985.46569343066	1105.61605839416	583768	852.216058394161	244.778576439494	341.662897554177	0	335169	489.297810218978	881.963308661983	1151.62258076478	0	NaN	NaN	NaN	NaN	NaN	567.073808072892	0.907666901893926	50.4349825745816	13.3308539068445	11.015227882496	2.3669578576301	0.0159453335068972	0.00786119597852956	1	1.00641858859355	4806.27624853441	0	19134.1357664234	1	1	1	1	2019-05-17T17:04:54.788	NG_ecoli_LTEE_11364_DM0	-0	-0	164.2	DIA_100X_EMPTY_1x1_100ms	46b24fa5-5a45-47bb-a945-609c1a06e9b2	EPI_100X_YFP_1x1_200ms_25sola	EPI_100X_RFP_1x1_200ms_25sola
463	36	9.82118959301214	354	-49.9250050162319	1986.70338983051	145.446327683616	189755	536.031073446328	244.778576439494	341.662897554177	0	2121859	5993.95197740113	881.963308661983	1151.62258076478	0	NaN	NaN	NaN	NaN	NaN	428.586761169629	0.816864564395579	NaN	NaN	NaN	NaN	NaN	NaN	NaN	NaN	NaN	3	26493.9830508475	1	1	1	1	2019-05-17T17:04:54.788	NG_ecoli_LTEE_11364_DM0	-0	-0	164.2	DIA_100X_EMPTY_1x1_100ms	54fa2d4e-2064-453a-bbfa-dba0af65afe5	EPI_100X_YFP_1x1_200ms_25sola	EPI_100X_RFP_1x1_200ms_25sola
464	73	19.9055349965035	1454	-49.9999999998107	2001.37414030261	222.511691884457	1316926	905.726272352132	244.778576439494	341.662897554177	0	17815112	12252.4841815681	881.963308661983	1151.62258076478	0	NaN	NaN	NaN	NaN	NaN	1269.14866387849	0.661189853312412	81.1442410685347	23.1364948010584	14.3973576279966	4.89285887086022	0.162824302675569	0.0530540368754775	6	1.45369499654714	13210.3148711341	6	24743.4195323246	1	1	1	1	2019-05-17T17:04:54.788	NG_ecoli_LTEE_11364_DM0	-0	-0	164.2	DIA_100X_EMPTY_1x1_100ms	1b093704-20ec-4023-9693-3dae2f3717cb	EPI_100X_YFP_1x1_200ms_25sola	EPI_100X_RFP_1x1_200ms_25sola
465	64	12.934467177446	829	-49.9928005817946	1998.24969843185	343.349819059107	780985	942.08082026538	244.778576439494	341.662897554177	0	5837750	7041.917973462	881.963308661983	1151.62258076478	0	NaN	NaN	NaN	NaN	NaN	854.69824049976	0.723416658995589	NaN	NaN	NaN	NaN	NaN	NaN	NaN	NaN	NaN	0	23371.5186972256	1	1	1	1	2019-05-17T17:04:54.788	NG_ecoli_LTEE_11364_DM0	-0	-0	164.2	DIA_100X_EMPTY_1x1_100ms	e6f8d093-1378-45bf-b487-962026103b4a	EPI_100X_YFP_1x1_200ms_25sola	EPI_100X_RFP_1x1_200ms_25sola
466	78	10.5436131792302	823	45.9108279150381	1988.21020656136	770.168894289186	251140	305.151883353584	244.778576439494	341.662897554177	0	2037901	2476.18590522479	881.963308661983	1151.62258076478	0	NaN	NaN	NaN	NaN	NaN	765.486955570835	0.791686188569175	79.3945143321683	11.8980945159962	9.50178316374856	1.98559227776496	0.0172834432414202	0.00638437193573321	6	1.00359923756091	5629.76942991022	0	21283.2332928311	1	1	1	1	2019-05-17T17:04:54.788	NG_ecoli_LTEE_11364_DM0	-0	-0	164.2	DIA_100X_EMPTY_1x1_100ms	f4528c7d-afef-462e-bfdb-c288dc42fdec	EPI_100X_YFP_1x1_200ms_25sola	EPI_100X_RFP_1x1_200ms_25sola
467	29	15.264452659742	443	-44.8893984898508	1993.17832957111	261.902934537246	401418	906.135440180587	244.778576439494	341.662897554177	0	7185537	16220.1738148984	881.963308661983	1151.62258076478	0	NaN	NaN	NaN	NaN	NaN	372.331305366094	0.901358511391659	27.1327400307195	16.0517315011276	13.1488575738372	2.96041139468359	0.0599268672424775	0.0210344405770422	2	1.02439655859954	3684.33895072753	3	25863.7945823928	1	1	1	1	2019-05-17T17:04:54.788	NG_ecoli_LTEE_11364_DM0	-0	-0	164.2	DIA_100X_EMPTY_1x1_100ms	e8b6e37d-65e7-4838-b756-24b89e18579c	EPI_100X_YFP_1x1_200ms_25sola	EPI_100X_RFP_1x1_200ms_25sola
468	27	10.3146129354047	279	-49.9994528582024	1988.91039426523	297.802867383513	247970	888.781362007168	244.778576439494	341.662897554177	0	2695707	9662.03225806452	881.963308661983	1151.62258076478	0	NaN	NaN	NaN	NaN	NaN	331.748250503619	0.873150077343556	29.777669099183	17.1995440425051	10.0681779363599	3.50682082093078	0.0450476375445495	0.0255784845364227	1	1.04127834484228	2370.73136509186	1	24092.2078853047	1	1	1	1	2019-05-17T17:04:54.788	NG_ecoli_LTEE_11364_DM0	-0	-0	164.2	DIA_100X_EMPTY_1x1_100ms	ae047c0c-1298-47b8-8847-97a323b52809	EPI_100X_YFP_1x1_200ms_25sola	EPI_100X_RFP_1x1_200ms_25sola
469	14	2.70774562997396	39	-49.9999952575464	1988.20512820513	420.564102564103	34905	895	244.778576439494	341.662897554177	0	339260	8698.97435897436	881.963308661983	1151.62258076478	0	NaN	NaN	NaN	NaN	NaN	161.602418052285	0.991383724411667	NaN	NaN	NaN	NaN	NaN	NaN	NaN	NaN	NaN	1	24119.6666666667	1	1	1	1	2019-05-17T17:04:54.788	NG_ecoli_LTEE_11364_DM0	-0	-0	164.2	DIA_100X_EMPTY_1x1_100ms	f2b149b8-d8f1-4b1c-9bdc-c61958ce35eb	EPI_100X_YFP_1x1_200ms_25sola	EPI_100X_RFP_1x1_200ms_25sola
470	40	10.0994594115731	404	12.2894140879334	1999.93564356436	1872.22772277228	118093	292.309405940594	244.778576439494	341.662897554177	0	1891965	4683.08168316832	881.963308661983	1151.62258076478	0	NaN	NaN	NaN	NaN	NaN	441.911290590532	0.849682483004987	43.2248473213197	13.3194416076504	10.0122162207337	3.24033737207867	0.0481675008394418	0.0145996502601039	2	1.01698980660409	3403.17113639434	0	23242.646039604	1	1	1	1	2019-05-17T17:04:54.788	NG_ecoli_LTEE_11364_DM0	-0	-0	164.2	DIA_100X_EMPTY_1x1_100ms	38cb6d74-3324-4f1d-930d-458b7242fbfb	EPI_100X_YFP_1x1_200ms_25sola	EPI_100X_RFP_1x1_200ms_25sola
471	11	4.43107130124486	50	-49.9995300105942	1991.82	501.44	20799	415.98	244.778576439494	341.662897554177	0	248097	4961.94	881.963308661983	1151.62258076478	0	NaN	NaN	NaN	NaN	NaN	129.890992717306	0.999546695512427	NaN	NaN	NaN	NaN	NaN	NaN	NaN	NaN	NaN	3	25372.16	1	1	1	1	2019-05-17T17:04:54.788	NG_ecoli_LTEE_11364_DM0	-0	-0	164.2	DIA_100X_EMPTY_1x1_100ms	5c16e69e-9f43-4aa5-93f0-7d2b6daf71f6	EPI_100X_YFP_1x1_200ms_25sola	EPI_100X_RFP_1x1_200ms_25sola
472	46	12.703836928157	585	48.0392005349393	1995.8547008547	190.300854700855	494360	845.059829059829	244.778576439494	341.662897554177	0	4592807	7850.95213675214	881.963308661983	1151.62258076478	0	NaN	NaN	NaN	NaN	NaN	553.765591158509	0.936448065940631	47.5510677740527	13.4609415458812	11.3400710854566	2.8305207394439	0.0431823517617423	0.0199754555781676	1	1.0151994003965	4802.65852507117	3	24592.9487179487	1	1	1	1	2019-05-17T17:04:54.788	NG_ecoli_LTEE_11364_DM0	-0	-0	164.2	DIA_100X_EMPTY_1x1_100ms	bc565cf4-4b9e-4acb-9f97-9069ce3f1b45	EPI_100X_YFP_1x1_200ms_25sola	EPI_100X_RFP_1x1_200ms_25sola
473	28	11.9802810883534	336	25.4830115991287	2000.98214285714	510.973214285714	125476	373.440476190476	244.778576439494	341.662897554177	0	1419249	4223.95535714286	881.963308661983	1151.62258076478	0	NaN	NaN	NaN	NaN	NaN	322.483714951693	0.951452344712163	29.4584121391964	15.0297627641116	10.4961528284149	3.58393867585003	0.0349527839394607	0.0117969028153133	2	1.00529269114247	2548.9393766346	4	22771.5863095238	1	1	1	1	2019-05-17T17:04:54.788	NG_ecoli_LTEE_11364_DM0	-0	-0	164.2	DIA_100X_EMPTY_1x1_100ms	8cf10d9e-225a-44f3-9d6f-b729f27fb29d	EPI_100X_YFP_1x1_200ms_25sola	EPI_100X_RFP_1x1_200ms_25sola
474	18	3.82351777773634	69	-49.9999292526118	1998.89855072464	487.275362318841	30142	436.840579710145	244.778576439494	341.662897554177	0	448220	6495.94202898551	881.963308661983	1151.62258076478	0	NaN	NaN	NaN	NaN	NaN	172.116544568494	0.931310471350672	NaN	NaN	NaN	NaN	NaN	NaN	NaN	NaN	NaN	3	24492.3188405797	1	1	1	1	2019-05-17T17:04:54.788	NG_ecoli_LTEE_11364_DM0	-0	-0	164.2	DIA_100X_EMPTY_1x1_100ms	8a12176a-d5e5-4e17-96a8-1fe2c77e5a00	EPI_100X_YFP_1x1_200ms_25sola	EPI_100X_RFP_1x1_200ms_25sola
475	22	9.42139978836363	208	-36.8124310157124	2008.57692307692	289.841346153846	169617	815.466346153846	244.778576439494	341.662897554177	0	2779126	13361.1826923077	881.963308661983	1151.62258076478	0	NaN	NaN	NaN	NaN	NaN	230.789400750559	0.991640025976163	22.8108575504642	12.6943230471689	9.77093457265273	3.09250663432447	0.0295795870995193	0.0127778253172789	1	1.00571658527103	1710.42369459444	1	25730.1201923077	1	1	1	1	2019-05-17T17:04:54.788	NG_ecoli_LTEE_11364_DM0	-0	-0	164.2	DIA_100X_EMPTY_1x1_100ms	fe565cb7-2bf4-4d0c-876e-ded7d308af26	EPI_100X_YFP_1x1_200ms_25sola	EPI_100X_RFP_1x1_200ms_25sola
476	72	10.5874093695971	763	-49.9809526239466	2014.38663171691	467.372214941022	413181	541.521625163827	244.778576439494	341.662897554177	0	5016013	6574.06684141547	881.963308661983	1151.62258076478	0	NaN	NaN	NaN	NaN	NaN	839.214427916802	0.605977095771132	77.6050340801695	13.272411825386	10.4631723405243	2.47481527946622	0.0935955721255228	0.0278020231544458	5	1.09454254709496	6672.77579400608	4	24196.1467889908	1	1	1	1	2019-05-17T17:04:54.788	NG_ecoli_LTEE_11364_DM0	-0	-0	164.2	DIA_100X_EMPTY_1x1_100ms	1a863be3-ac98-4c3c-96bb-e96d7f74fda5	EPI_100X_YFP_1x1_200ms_25sola	EPI_100X_RFP_1x1_200ms_25sola
477	23	9.62528784191466	225	-49.9987759332601	2012.05333333333	152.128888888889	113525	504.555555555556	244.778576439494	341.662897554177	0	1439681	6398.58222222222	881.963308661983	1151.62258076478	0	NaN	NaN	NaN	NaN	NaN	271.902212398903	0.961567229896947	26.6557359232163	13.082800569834	9.76268248202954	3.05657952949828	0.0367946130724128	0.0153372400308294	1	1.00533620128866	1995.34909322273	2	25519.6933333333	1	1	1	1	2019-05-17T17:04:54.788	NG_ecoli_LTEE_11364_DM0	-0	-0	164.2	DIA_100X_EMPTY_1x1_100ms	18113972-de57-45a2-b6ff-e533655829f4	EPI_100X_YFP_1x1_200ms_25sola	EPI_100X_RFP_1x1_200ms_25sola
478	59	11.3165487394819	668	-49.9739345102858	2016.18862275449	182.564371257485	519134	777.146706586826	244.778576439494	341.662897554177	0	5344024	8000.03592814371	881.963308661983	1151.62258076478	0	NaN	NaN	NaN	NaN	NaN	705.637682071748	0.607963152180792	NaN	NaN	NaN	NaN	NaN	NaN	NaN	NaN	NaN	3	26068.002994012	1	1	1	1	2019-05-17T17:04:54.788	NG_ecoli_LTEE_11364_DM0	-0	-0	164.2	DIA_100X_EMPTY_1x1_100ms	69552ca4-895b-4e85-81c2-5fefd570275d	EPI_100X_YFP_1x1_200ms_25sola	EPI_100X_RFP_1x1_200ms_25sola
479	30	9.37350869520164	281	-25.3000006498099	2015.89679715302	245.64768683274	293413	1044.1743772242	244.778576439494	341.662897554177	0	3273169	11648.2882562278	881.963308661983	1151.62258076478	0	NaN	NaN	NaN	NaN	NaN	318.544692222944	0.94311267621858	31.7338312501955	13.5991747755713	9.58801166044768	3.26478950172138	0.0598520703345102	0.0205483627949417	2	1.03515068254825	2291.23426989466	2	24321.1565836299	1	1	1	1	2019-05-17T17:04:54.788	NG_ecoli_LTEE_11364_DM0	-0	-0	164.2	DIA_100X_EMPTY_1x1_100ms	a1c11a23-d603-4bfa-8239-74fb34578e2b	EPI_100X_YFP_1x1_200ms_25sola	EPI_100X_RFP_1x1_200ms_25sola
480	12	5.32396957093686	65	-49.9996371262113	2015.89230769231	499.661538461538	29707	457.030769230769	244.778576439494	341.662897554177	0	353548	5439.2	881.963308661983	1151.62258076478	0	NaN	NaN	NaN	NaN	NaN	138.320590445045	0.999797546483851	NaN	NaN	NaN	NaN	NaN	NaN	NaN	NaN	NaN	2	24761.9230769231	1	1	1	1	2019-05-17T17:04:54.788	NG_ecoli_LTEE_11364_DM0	-0	-0	164.2	DIA_100X_EMPTY_1x1_100ms	7f10e907-0c6b-490b-9a17-f8e6e897f096	EPI_100X_YFP_1x1_200ms_25sola	EPI_100X_RFP_1x1_200ms_25sola
481	41	15.7260486271168	645	49.5126985811157	2029.77674418605	1333.42945736434	189254	293.417054263566	244.778576439494	341.662897554177	0	3926827	6088.10387596899	881.963308661983	1151.62258076478	0	NaN	NaN	NaN	NaN	NaN	535.19716088708	0.944257069800097	39.2024521316037	16.2082696809671	13.1037725814091	3.54457003977306	0.0540162517085377	0.0208748268071599	2	1.02736546851638	5286.83563942526	0	20611.5891472868	1	1	1	1	2019-05-17T17:04:54.788	NG_ecoli_LTEE_11364_DM0	-0	-0	164.2	DIA_100X_EMPTY_1x1_100ms	22587117-40d0-4063-abf8-aa678fc5f7dd	EPI_100X_YFP_1x1_200ms_25sola	EPI_100X_RFP_1x1_200ms_25sola
482	36	15.8296749449608	570	-49.5576506609716	2031.26666666667	275.617543859649	543888	954.18947368421	244.778576439494	341.662897554177	0	7141148	12528.3298245614	881.963308661983	1151.62258076478	0	NaN	NaN	NaN	NaN	NaN	533.485408667331	0.809308038949073	38.4171068165948	25.3732362369125	13.2905622527245	5.94719558120906	0.0897607050557537	0.0269693386726412	3	1.06852431256928	5329.68135301658	1	23903.6052631579	1	1	1	1	2019-05-17T17:04:54.788	NG_ecoli_LTEE_11364_DM0	-0	-0	164.2	DIA_100X_EMPTY_1x1_100ms	d3ac7878-55d6-4440-a9b9-aa054a1c0cb4	EPI_100X_YFP_1x1_200ms_25sola	EPI_100X_RFP_1x1_200ms_25sola
483	47	10.8413541370724	510	49.307268394518	2034.96666666667	650.325490196078	156432	306.729411764706	244.778576439494	341.662897554177	0	3912667	7671.89607843137	881.963308661983	1151.62258076478	0	NaN	NaN	NaN	NaN	NaN	NaN	NaN	NaN	NaN	NaN	NaN	NaN	NaN	NaN	NaN	NaN	0	21563.168627451	1	1	1	1	2019-05-17T17:04:54.788	NG_ecoli_LTEE_11364_DM0	-0	-0	164.2	DIA_100X_EMPTY_1x1_100ms	a767a0c7-3af5-4122-bae5-342a85a3c1dc	EPI_100X_YFP_1x1_200ms_25sola	EPI_100X_RFP_1x1_200ms_25sola
484	34	10.4037759193252	355	42.4390290006814	2035.22816901408	105.830985915493	148854	419.307042253521	244.778576439494	341.662897554177	0	5402830	15219.2394366197	881.963308661983	1151.62258076478	0	NaN	NaN	NaN	NaN	NaN	NaN	NaN	NaN	NaN	NaN	NaN	NaN	NaN	NaN	NaN	NaN	0	22165.1267605634	1	1	1	1	2019-05-17T17:04:54.788	NG_ecoli_LTEE_11364_DM0	-0	-0	164.2	DIA_100X_EMPTY_1x1_100ms	18f71a14-7063-4afa-a471-3f7fbcab73d4	EPI_100X_YFP_1x1_200ms_25sola	EPI_100X_RFP_1x1_200ms_25sola
485	41	8.06231592156908	333	-49.9862900475458	2042.11111111111	317.267267267267	305369	917.024024024024	244.778576439494	341.662897554177	0	3601637	10815.7267267267	881.963308661983	1151.62258076478	0	NaN	NaN	NaN	NaN	NaN	NaN	NaN	NaN	NaN	NaN	NaN	NaN	NaN	NaN	NaN	NaN	1	24508.2282282282	1	1	1	1	2019-05-17T17:04:54.788	NG_ecoli_LTEE_11364_DM0	-0	-0	164.2	DIA_100X_EMPTY_1x1_100ms	1f38745d-d206-4ce7-a87b-4230ad2be151	EPI_100X_YFP_1x1_200ms_25sola	EPI_100X_RFP_1x1_200ms_25sola
1	39	16.3833679573911	639	26.3790651384181	17.320813771518	120.737089201878	6397135	10011.1658841941	232.65958551653	326.318384690353	0	774024	1211.30516431925	1193.52895862089	617.528236718726	0	NaN	NaN	NaN	NaN	NaN	NaN	NaN	NaN	NaN	NaN	NaN	NaN	NaN	NaN	NaN	NaN	0	17720.0391236307	1	1	1	2	2019-05-17T17:05:07.049	NG_ecoli_LTEE_11364_DM0	-500	866	164.2	DIA_100X_EMPTY_1x1_100ms	6426d927-82dc-4ce4-b49a-ea7b7cd1704a	EPI_100X_YFP_1x1_200ms_25sola	EPI_100X_RFP_1x1_200ms_25sola
2	31	7.33797476404731	228	-30.0042746662052	9.39912280701754	1239.27631578947	35316	154.894736842105	232.65958551653	326.318384690353	0	269466	1181.86842105263	1193.52895862089	617.528236718726	0	NaN	NaN	NaN	NaN	NaN	NaN	NaN	NaN	NaN	NaN	NaN	NaN	NaN	NaN	NaN	NaN	0	23386.25	1	1	1	2	2019-05-17T17:05:07.049	NG_ecoli_LTEE_11364_DM0	-500	866	164.2	DIA_100X_EMPTY_1x1_100ms	4ee56885-0fe2-4675-bf40-38ca300c0b95	EPI_100X_YFP_1x1_200ms_25sola	EPI_100X_RFP_1x1_200ms_25sola
3	38	14.638847773816	557	48.9547840363749	18.1938958707361	1943.52782764811	5894910	10583.3213644524	232.65958551653	326.318384690353	0	887897	1594.07001795332	1193.52895862089	617.528236718726	0	NaN	NaN	NaN	NaN	NaN	NaN	NaN	NaN	NaN	NaN	NaN	NaN	NaN	NaN	NaN	NaN	1	20356.6193895871	1	1	1	2	2019-05-17T17:05:07.049	NG_ecoli_LTEE_11364_DM0	-500	866	164.2	DIA_100X_EMPTY_1x1_100ms	9a2a2c6e-c06c-4615-8a26-dd0dd64e58ec	EPI_100X_YFP_1x1_200ms_25sola	EPI_100X_RFP_1x1_200ms_25sola
4	69	13.3530700802204	922	44.4316659871885	39.1062906724512	784.724511930586	5319518	5769.54229934924	232.65958551653	326.318384690353	0	699459	758.632321041215	1193.52895862089	617.528236718726	0	NaN	NaN	NaN	NaN	NaN	740.32535527007	0.827051920871658	68.4814799083782	12.7843879112722	10.6611279483252	1.93778567532707	0.0163547192924543	0.00774769434345046	1	1.01307633644581	6113.21020503393	0	19513.6203904555	1	1	1	2	2019-05-17T17:05:07.049	NG_ecoli_LTEE_11364_DM0	-500	866	164.2	DIA_100X_EMPTY_1x1_100ms	73aec703-962f-4c18-9028-b483514d59d7	EPI_100X_YFP_1x1_200ms_25sola	EPI_100X_RFP_1x1_200ms_25sola
5	56	12.9203228583522	724	42.5678537883298	25.517955801105	440.42817679558	132624	183.182320441989	232.65958551653	326.318384690353	0	636289	878.852209944751	1193.52895862089	617.528236718726	0	NaN	NaN	NaN	NaN	NaN	653.048691965619	0.842231729467109	56.6012464513515	17.2465336554442	11.3243901025733	2.77682042720736	0.0453209875492789	0.0122181755970649	4	1.00325027002368	5700.92752054792	0	23261.5386740331	1	1	1	2	2019-05-17T17:05:07.049	NG_ecoli_LTEE_11364_DM0	-500	866	164.2	DIA_100X_EMPTY_1x1_100ms	d8da62b3-13f1-4767-9aec-fa73e5cecc12	EPI_100X_YFP_1x1_200ms_25sola	EPI_100X_RFP_1x1_200ms_25sola
6	11	7.14389296649582	79	-49.9998366497995	25.3164556962025	1957.78481012658	107693	1363.20253164557	232.65958551653	326.318384690353	0	254867	3226.16455696203	1193.52895862089	617.528236718726	0	NaN	NaN	NaN	NaN	NaN	142.457981083683	0.999765105474993	13.9374381139921	11.9729267758396	7.41439875093449	4.24754671645788	0.00227271275909834	0.00120529573688336	0	1.00001544404349	601.761933186267	1	24357.3924050633	1	1	1	2	2019-05-17T17:05:07.049	NG_ecoli_LTEE_11364_DM0	-500	866	164.2	DIA_100X_EMPTY_1x1_100ms	a4cd48f6-abe4-4874-be37-7f0ba1e9c0cc	EPI_100X_YFP_1x1_200ms_25sola	EPI_100X_RFP_1x1_200ms_25sola
7	53	15.1289367231201	802	48.9696349492749	49.0411471321696	1554.60099750623	530945	662.026184538653	232.65958551653	326.318384690353	0	672911	839.04114713217	1193.52895862089	617.528236718726	0	NaN	NaN	NaN	NaN	NaN	631.436624819562	0.935762716730918	50.3168239084012	14.3492056421628	12.1743596922249	3.02454040844241	0.0803274165491496	0.0133358726649694	1	1.00789397058316	5857.27155031433	0	19181.391521197	1	1	1	2	2019-05-17T17:05:07.049	NG_ecoli_LTEE_11364_DM0	-500	866	164.2	DIA_100X_EMPTY_1x1_100ms	dcc90b5d-c99c-491d-a366-d0f4032f5ced	EPI_100X_YFP_1x1_200ms_25sola	EPI_100X_RFP_1x1_200ms_25sola
8	62	11.8033859261112	732	42.4258263231466	61.4685792349727	16.1571038251366	774489	1058.04508196721	232.65958551653	326.318384690353	0	833510	1138.67486338798	1193.52895862089	617.528236718726	0	NaN	NaN	NaN	NaN	NaN	652.449772268516	0.842982614204822	63.9561562227321	11.840498761718	9.9525428442741	1.9700234986609	0.052316180169583	0.0159672413200808	2	1.02822936509781	4975.54143997406	2	20894.8606557377	1	1	1	2	2019-05-17T17:05:07.049	NG_ecoli_LTEE_11364_DM0	-500	866	164.2	DIA_100X_EMPTY_1x1_100ms	281ed1ac-5e46-4575-8d54-a23cf6f434e5	EPI_100X_YFP_1x1_200ms_25sola	EPI_100X_RFP_1x1_200ms_25sola
9	72	13.985689376776	1007	48.9649105180142	61.8202581926514	1805.78848063555	13503819	13409.9493545184	232.65958551653	326.318384690353	0	1111140	1103.41608738828	1193.52895862089	617.528236718726	0	NaN	NaN	NaN	NaN	NaN	813.434197094639	0.925046621366566	69.5563695284212	12.9973700594487	11.4765571232873	2.23944314817256	0.0177346185104533	0.00749724154129019	2	1.00216976829584	7195.31866718106	0	19515.8460774578	1	1	1	2	2019-05-17T17:05:07.049	NG_ecoli_LTEE_11364_DM0	-500	866	164.2	DIA_100X_EMPTY_1x1_100ms	2bc4d6ed-f33b-4dda-aa9f-7b5919595f4f	EPI_100X_YFP_1x1_200ms_25sola	EPI_100X_RFP_1x1_200ms_25sola
10	47	15.596556394639	734	49.2706457501547	45.9713896457766	740.738419618529	895830	1220.47683923706	232.65958551653	326.318384690353	0	630746	859.326975476839	1193.52895862089	617.528236718726	0	NaN	NaN	NaN	NaN	NaN	565.087987567809	0.955556138788689	45.6556342944509	14.4633531117	12.1648621530538	2.74142876549405	0.018463024833987	0.00699590376998408	2	1.00379053722381	5306.38365188192	0	18560.6662125341	1	1	1	2	2019-05-17T17:05:07.049	NG_ecoli_LTEE_11364_DM0	-500	866	164.2	DIA_100X_EMPTY_1x1_100ms	d7142366-9a7a-4a26-a635-95e1a62f1c1f	EPI_100X_YFP_1x1_200ms_25sola	EPI_100X_RFP_1x1_200ms_25sola
11	37	10.2724110417126	380	49.2713802663099	53.6394736842105	1282.91578947368	54027	142.176315789474	232.65958551653	326.318384690353	0	317701	836.055263157895	1193.52895862089	617.528236718726	0	NaN	NaN	NaN	NaN	NaN	352.684818821762	0.949480381520146	36.2562703052872	11.2219268493889	9.52754600500333	2.21309029383857	0.00864635269757113	0.00326023810239068	2	1.00114040178519	2584.84863429028	0	22139.0131578947	1	1	1	2	2019-05-17T17:05:07.049	NG_ecoli_LTEE_11364_DM0	-500	866	164.2	DIA_100X_EMPTY_1x1_100ms	160e4a86-790e-43e5-9cb1-7426799a3c58	EPI_100X_YFP_1x1_200ms_25sola	EPI_100X_RFP_1x1_200ms_25sola
12	44	15.0681925075257	663	49.5825794115556	64.9819004524887	853.844645550528	3994263	6024.52941176471	232.65958551653	326.318384690353	0	493206	743.900452488688	1193.52895862089	617.528236718726	0	NaN	NaN	NaN	NaN	NaN	514.869480806248	0.958325082908012	41.1772983492687	14.9336238089061	12.1513277855893	3.19733770274172	0.0163465763540997	0.00522299683374224	2	1.00270586274318	4775.23999050253	1	18505.862745098	1	1	1	2	2019-05-17T17:05:07.049	NG_ecoli_LTEE_11364_DM0	-500	866	164.2	DIA_100X_EMPTY_1x1_100ms	6b57cadc-8c06-423f-9f0e-0d0f6438b508	EPI_100X_YFP_1x1_200ms_25sola	EPI_100X_RFP_1x1_200ms_25sola
13	28	6.66163660895786	187	-49.9402178829033	65.9679144385027	5.91978609625668	914787	4891.90909090909	232.65958551653	326.318384690353	0	191792	1025.6256684492	1193.52895862089	617.528236718726	0	NaN	NaN	NaN	NaN	NaN	NaN	NaN	NaN	NaN	NaN	NaN	NaN	NaN	NaN	NaN	NaN	1	21535.1978609626	1	1	1	2	2019-05-17T17:05:07.049	NG_ecoli_LTEE_11364_DM0	-500	866	164.2	DIA_100X_EMPTY_1x1_100ms	74d1655a-6923-4be2-9c50-f9f7dcbcd77f	EPI_100X_YFP_1x1_200ms_25sola	EPI_100X_RFP_1x1_200ms_25sola
14	31	11.7523555987046	365	46.4989247781735	65.6027397260274	1680.98904109589	80074	219.380821917808	232.65958551653	326.318384690353	0	787923	2158.69315068493	1193.52895862089	617.528236718726	0	NaN	NaN	NaN	NaN	NaN	337.819138673068	0.861430509605544	34.0956638712623	12.4597445345677	9.42491253731955	2.94997931993301	0.0613832419524307	0.0354897385582201	0	1.10720550214587	2378.72200224094	0	23548.0191780822	1	1	1	2	2019-05-17T17:05:07.049	NG_ecoli_LTEE_11364_DM0	-500	866	164.2	DIA_100X_EMPTY_1x1_100ms	2ab00472-52ed-448e-87b0-9ce05f80a69b	EPI_100X_YFP_1x1_200ms_25sola	EPI_100X_RFP_1x1_200ms_25sola
15	45	12.950754556132	583	15.8899531800096	80.0445969125214	2018.72041166381	299405	513.559176672384	232.65958551653	326.318384690353	0	1458735	2502.11835334477	1193.52895862089	617.528236718726	0	NaN	NaN	NaN	NaN	NaN	490.006421562061	0.984818951278269	41.9850666410656	13.1751136086993	11.4365472274672	2.83031064311314	0.0273960386809474	0.0088760216369697	2	1.00478714178073	4312.95159204547	1	21056.2778730703	1	1	1	2	2019-05-17T17:05:07.049	NG_ecoli_LTEE_11364_DM0	-500	866	164.2	DIA_100X_EMPTY_1x1_100ms	c19d02f6-d096-420b-8e33-16e82e2a4d7d	EPI_100X_YFP_1x1_200ms_25sola	EPI_100X_RFP_1x1_200ms_25sola
16	72	12.1533977829745	876	44.7243261061913	98.0913242009132	886.987442922374	5380628	6142.26940639269	232.65958551653	326.318384690353	0	570874	651.682648401826	1193.52895862089	617.528236718726	0	NaN	NaN	NaN	NaN	NaN	730.373683467882	0.845501319618727	72.2452381224572	11.778349453262	9.96692586869813	1.68186166707266	0.0377475840610405	0.0123334378733037	4	1.00962307142025	5636.65643360121	1	20212.3641552511	1	1	1	2	2019-05-17T17:05:07.049	NG_ecoli_LTEE_11364_DM0	-500	866	164.2	DIA_100X_EMPTY_1x1_100ms	c50c1b3e-d09c-4014-bb62-19ebb07111d4	EPI_100X_YFP_1x1_200ms_25sola	EPI_100X_RFP_1x1_200ms_25sola
17	40	11.430244802355	458	47.8682287867096	84.264192139738	395.572052401747	88130	192.423580786026	232.65958551653	326.318384690353	0	1455915	3178.85371179039	1193.52895862089	617.528236718726	0	NaN	NaN	NaN	NaN	NaN	412.872251849838	0.86701809128906	40.7855436548825	13.1616707601747	9.88206874691828	2.64650139946009	0.0244733221830777	0.00936676713974813	2	1.00237516693827	3128.18103469033	1	22633.4257641921	1	1	1	2	2019-05-17T17:05:07.049	NG_ecoli_LTEE_11364_DM0	-500	866	164.2	DIA_100X_EMPTY_1x1_100ms	fa578877-8650-4eb6-9f93-944a479f0091	EPI_100X_YFP_1x1_200ms_25sola	EPI_100X_RFP_1x1_200ms_25sola
18	58	10.3624305883343	601	49.203963652638	114.627287853577	1525.34775374376	112585	187.329450915141	232.65958551653	326.318384690353	0	1256338	2090.41264559068	1193.52895862089	617.528236718726	0	NaN	NaN	NaN	NaN	NaN	561.201144231441	0.926062823253583	57.7488667280202	11.4573553212273	9.59042118014259	1.83240513464402	0.0048228010233591	0.00222106085617696	1	1.00024270825192	4171.65810727508	0	22460.8835274542	1	1	1	2	2019-05-17T17:05:07.049	NG_ecoli_LTEE_11364_DM0	-500	866	164.2	DIA_100X_EMPTY_1x1_100ms	7ac675fa-ac79-4c61-90a9-dbce43ee909f	EPI_100X_YFP_1x1_200ms_25sola	EPI_100X_RFP_1x1_200ms_25sola
19	23	13.3786179406231	317	-47.5697673853687	98.4069400630915	11.7287066246057	215567	680.022082018927	232.65958551653	326.318384690353	0	313252	988.17665615142	1193.52895862089	617.528236718726	0	NaN	NaN	NaN	NaN	NaN	NaN	NaN	NaN	NaN	NaN	NaN	NaN	NaN	NaN	NaN	NaN	1	19654.905362776	1	1	1	2	2019-05-17T17:05:07.049	NG_ecoli_LTEE_11364_DM0	-500	866	164.2	DIA_100X_EMPTY_1x1_100ms	5fda1a64-7e8f-4002-a828-2f2cb764cb89	EPI_100X_YFP_1x1_200ms_25sola	EPI_100X_RFP_1x1_200ms_25sola
20	40	15.1081932576901	606	43.4246979740723	102.661716171617	1422.20132013201	162751	268.56600660066	232.65958551653	326.318384690353	0	2072883	3420.59900990099	1193.52895862089	617.528236718726	0	NaN	NaN	NaN	NaN	NaN	479.520689252804	0.968851709606995	40.218636620693	14.2109952566265	11.5688191399816	2.86163781432266	0.0356820488549003	0.0164189575618162	0	1.01893013105606	4227.6136249494	0	20856.4620462046	1	1	1	2	2019-05-17T17:05:07.049	NG_ecoli_LTEE_11364_DM0	-500	866	164.2	DIA_100X_EMPTY_1x1_100ms	22fe59fc-e129-4926-bd0b-cb10b70390d8	EPI_100X_YFP_1x1_200ms_25sola	EPI_100X_RFP_1x1_200ms_25sola
21	38	10.7293344877358	409	46.9655849584252	107.134474327628	365.234718826406	110890	271.124694376528	232.65958551653	326.318384690353	0	1500802	3669.44254278729	1193.52895862089	617.528236718726	0	NaN	NaN	NaN	NaN	NaN	394.287961462787	0.903816125431112	39.2912446170767	12.1987489893331	9.85885719116883	2.44800638176444	0.0122094631900904	0.00652376825756432	0	1.00338584319971	2999.43060779157	1	21948.6748166259	1	1	1	2	2019-05-17T17:05:07.049	NG_ecoli_LTEE_11364_DM0	-500	866	164.2	DIA_100X_EMPTY_1x1_100ms	a22a9458-22ff-4632-bd73-11a522eec116	EPI_100X_YFP_1x1_200ms_25sola	EPI_100X_RFP_1x1_200ms_25sola
22	53	15.4846289396322	821	49.6558316220691	123.869671132765	1466.40194884287	6478289	7890.72959805116	232.65958551653	326.318384690353	0	462065	562.807551766139	1193.52895862089	617.528236718726	0	NaN	NaN	NaN	NaN	NaN	637.056045863765	0.94411562292145	50.0428348131144	14.6110704227518	12.5084080147732	2.81432204865083	0.00734191236130944	0.00307091184029619	3	1.00041639839234	6149.44417336772	0	18652.7563946407	1	1	1	2	2019-05-17T17:05:07.049	NG_ecoli_LTEE_11364_DM0	-500	866	164.2	DIA_100X_EMPTY_1x1_100ms	85367cd8-d890-4450-bbb0-9382660cc800	EPI_100X_YFP_1x1_200ms_25sola	EPI_100X_RFP_1x1_200ms_25sola
23	34	14.4386318281292	491	27.6847013164664	118.749490835031	2023.51527494908	276077	562.274949083503	232.65958551653	326.318384690353	0	1190944	2425.54786150713	1193.52895862089	617.528236718726	0	NaN	NaN	NaN	NaN	NaN	414.743384790048	0.986268244855416	34.3382895545894	15.0440817144318	11.778112374919	3.54476309360117	0.0300788683984884	0.0132904924337877	1	1.00482020344079	3741.27754240507	1	20690.4114052953	1	1	1	2	2019-05-17T17:05:07.049	NG_ecoli_LTEE_11364_DM0	-500	866	164.2	DIA_100X_EMPTY_1x1_100ms	52fcaa9b-ab58-4219-80e8-2eb38a95f372	EPI_100X_YFP_1x1_200ms_25sola	EPI_100X_RFP_1x1_200ms_25sola
24	44	14.7358399175362	649	-35.3895839603789	146.624036979969	1988.21417565485	9492369	14626.1463790447	232.65958551653	326.318384690353	0	1022206	1575.04776579353	1193.52895862089	617.528236718726	0	NaN	NaN	NaN	NaN	NaN	538.319660160379	0.764441426516049	51.2243584916501	14.4193513307614	10.1476555965147	3.46514077234657	0.130620895929103	0.0312128419858992	2	1.13339922950858	4142.83701570309	1	21903.8274268105	1	1	1	2	2019-05-17T17:05:07.049	NG_ecoli_LTEE_11364_DM0	-500	866	164.2	DIA_100X_EMPTY_1x1_100ms	dc7db627-1268-4ecf-80d6-c7bb62cf6e25	EPI_100X_YFP_1x1_200ms_25sola	EPI_100X_RFP_1x1_200ms_25sola
25	45	16.481728382311	743	47.3719527867535	144.558546433378	1832.39703903096	654437	880.803499327052	232.65958551653	326.318384690353	0	779550	1049.19246298789	1193.52895862089	617.528236718726	0	NaN	NaN	NaN	NaN	NaN	566.736390835103	0.972696947509644	43.4986830264088	14.779287932812	12.8013193657072	2.82940707607084	0.027929263740454	0.0129247456231444	0	1.01365993693514	5598.54862614918	0	19514.0861372813	1	1	1	2	2019-05-17T17:05:07.049	NG_ecoli_LTEE_11364_DM0	-500	866	164.2	DIA_100X_EMPTY_1x1_100ms	2de849c1-25c0-4014-b022-d5912cd23d0c	EPI_100X_YFP_1x1_200ms_25sola	EPI_100X_RFP_1x1_200ms_25sola
26	40	14.6039055309289	585	47.7469486924361	136.326495726496	360.102564102564	1785227	3051.67008547009	232.65958551653	326.318384690353	0	501731	857.659829059829	1193.52895862089	617.528236718726	0	NaN	NaN	NaN	NaN	NaN	447.800944602779	0.942652402743749	39.3655599024554	13.4980039554054	11.1838068307372	2.54715927587392	0.00817935945121523	0.00338229695201112	0	1.00094132923161	3867.10201218555	0	19330.6205128205	1	1	1	2	2019-05-17T17:05:07.049	NG_ecoli_LTEE_11364_DM0	-500	866	164.2	DIA_100X_EMPTY_1x1_100ms	9c1a7660-39fd-4d03-b879-f91c5e2414e4	EPI_100X_YFP_1x1_200ms_25sola	EPI_100X_RFP_1x1_200ms_25sola
27	111	9.13220688657971	1015	1.30069102357703	182.720197044335	306.686699507389	208325	205.246305418719	232.65958551653	326.318384690353	0	910052	896.602955665025	1193.52895862089	617.528236718726	0	NaN	NaN	NaN	NaN	NaN	1086.71452888721	0.510539484765752	121.243479609133	10.9249924875905	8.89186832007907	1.48853420684903	0.0419847934301457	0.0145467187901296	5	1.08545305736532	7528.94836027197	1	22525.684729064	1	1	1	2	2019-05-17T17:05:07.049	NG_ecoli_LTEE_11364_DM0	-500	866	164.2	DIA_100X_EMPTY_1x1_100ms	3c2b407d-61c4-4b80-ac7a-96b6cc7ca616	EPI_100X_YFP_1x1_200ms_25sola	EPI_100X_RFP_1x1_200ms_25sola
28	50	15.2727457123056	764	49.4570249504116	157.05497382199	997.192408376963	234674	307.164921465969	232.65958551653	326.318384690353	0	478251	625.982984293194	1193.52895862089	617.528236718726	0	NaN	NaN	NaN	NaN	NaN	577.343558237851	0.947876543046136	48.0571031243574	13.7693010174858	11.7869900903031	2.65469175735871	0.0117438448995901	0.00554839300990955	1	1.00455902733928	5243.88677871578	0	18054.3678010471	1	1	1	2	2019-05-17T17:05:07.049	NG_ecoli_LTEE_11364_DM0	-500	866	164.2	DIA_100X_EMPTY_1x1_100ms	2703e516-e5be-486f-a4b1-ac64e32bd128	EPI_100X_YFP_1x1_200ms_25sola	EPI_100X_RFP_1x1_200ms_25sola
29	6	2.45374786429789	16	-49.9959260455741	136.5	1975.3125	62111	3881.9375	232.65958551653	326.318384690353	0	57372	3585.75	1193.52895862089	617.528236718726	0	NaN	NaN	NaN	NaN	NaN	115.709078191337	0.999637420195064	NaN	NaN	NaN	NaN	NaN	NaN	NaN	NaN	NaN	1	25075.375	1	1	1	2	2019-05-17T17:05:07.049	NG_ecoli_LTEE_11364_DM0	-500	866	164.2	DIA_100X_EMPTY_1x1_100ms	4d197dd0-fc92-4dff-b42c-ecd88b50d59a	EPI_100X_YFP_1x1_200ms_25sola	EPI_100X_RFP_1x1_200ms_25sola
30	53	11.957459347386	635	46.5318770976185	159.025196850394	1754.9968503937	10649803	16771.3433070866	232.65958551653	326.318384690353	0	1211954	1908.58897637795	1193.52895862089	617.528236718726	0	NaN	NaN	NaN	NaN	NaN	581.400999696904	0.878098976257477	54.2671163040464	12.0308245146647	10.4799385705333	2.24732882999459	0.0234587900422198	0.00864419680633555	2	1.01111479897622	4681.05883383329	1	20375.3968503937	1	1	1	2	2019-05-17T17:05:07.049	NG_ecoli_LTEE_11364_DM0	-500	866	164.2	DIA_100X_EMPTY_1x1_100ms	f03a792f-ea2c-42b6-b6c4-37c1f4685b34	EPI_100X_YFP_1x1_200ms_25sola	EPI_100X_RFP_1x1_200ms_25sola
31	25	10.0232182797622	252	-36.9828135907813	157.97619047619	97.6349206349206	53193	211.083333333333	232.65958551653	326.318384690353	0	234801	931.75	1193.52895862089	617.528236718726	0	NaN	NaN	NaN	NaN	NaN	272.835218245252	0.863854045742406	27.3784283069017	14.2281574327576	9.52700202584772	3.36522125451582	0.0289239591764993	0.0114386193130515	3	1.00805300598447	1951.69032755077	1	22879.5793650794	1	1	1	2	2019-05-17T17:05:07.049	NG_ecoli_LTEE_11364_DM0	-500	866	164.2	DIA_100X_EMPTY_1x1_100ms	30ca25c7-77f8-4abe-bdfb-91126f46b4e9	EPI_100X_YFP_1x1_200ms_25sola	EPI_100X_RFP_1x1_200ms_25sola
32	60	14.7181787320234	883	48.7817884036004	175.338618346546	400.028312570781	9104385	10310.7417893545	232.65958551653	326.318384690353	0	515618	583.938844847112	1193.52895862089	617.528236718726	0	NaN	NaN	NaN	NaN	NaN	675.413731537747	0.929008967098108	58.4342846024608	12.777785943185	11.3648080250269	2.29656822535285	0.0118651238496576	0.00629869366538555	1	1.00329360769345	5927.6400107559	0	18584.5617214043	1	1	1	2	2019-05-17T17:05:07.049	NG_ecoli_LTEE_11364_DM0	-500	866	164.2	DIA_100X_EMPTY_1x1_100ms	f190540d-2917-4627-8b3a-5928a3fdcf01	EPI_100X_YFP_1x1_200ms_25sola	EPI_100X_RFP_1x1_200ms_25sola
33	24	9.53730862199816	230	14.9116004160902	170.673913043478	1768.85652173913	313345	1362.36956521739	232.65958551653	326.318384690353	0	728778	3168.6	1193.52895862089	617.528236718726	0	NaN	NaN	NaN	NaN	NaN	254.596912721956	0.995706243977614	26.0334156703467	12.116969037921	9.45694151208319	2.97474110723409	0.0147482236919977	0.00655117002550921	0	1.00191151267144	1828.61568345912	2	24792.3956521739	1	1	1	2	2019-05-17T17:05:07.049	NG_ecoli_LTEE_11364_DM0	-500	866	164.2	DIA_100X_EMPTY_1x1_100ms	5e749080-cd47-49e7-b47a-027d5df46172	EPI_100X_YFP_1x1_200ms_25sola	EPI_100X_RFP_1x1_200ms_25sola
34	30	16.9366237296221	509	-18.4446592099715	176.650294695481	106.108055009823	115969	227.836935166994	232.65958551653	326.318384690353	0	535385	1051.83693516699	1193.52895862089	617.528236718726	0	NaN	NaN	NaN	NaN	NaN	417.651866164026	0.983089636404455	28.3044696246719	18.3277350389563	14.3277448723777	4.22267951860339	0.0383713038089302	0.0169687730028882	1	1.01663361987657	4563.52655491972	1	20935.163064833	1	1	1	2	2019-05-17T17:05:07.049	NG_ecoli_LTEE_11364_DM0	-500	866	164.2	DIA_100X_EMPTY_1x1_100ms	e4ba6e82-eb74-466a-be54-da6e22db646c	EPI_100X_YFP_1x1_200ms_25sola	EPI_100X_RFP_1x1_200ms_25sola
35	19	10.5101716212264	200	-49.9769554535003	178.55	626.37	29234	146.17	232.65958551653	326.318384690353	0	139677	698.385	1193.52895862089	617.528236718726	0	NaN	NaN	NaN	NaN	NaN	204.817715827243	0.999832308858042	17.7155312730606	15.2610539846976	10.9450427674236	4.25586951833027	0.0381065154583511	0.0194752593950113	0	1.00850992472238	1666.78271531575	0	23861.035	1	1	1	2	2019-05-17T17:05:07.049	NG_ecoli_LTEE_11364_DM0	-500	866	164.2	DIA_100X_EMPTY_1x1_100ms	db1438ed-cdde-4a31-b5b3-41016361fa25	EPI_100X_YFP_1x1_200ms_25sola	EPI_100X_RFP_1x1_200ms_25sola
36	61	14.556421816895	888	49.7013528336008	205.97972972973	1644.11486486486	417303	469.935810810811	232.65958551653	326.318384690353	0	810076	912.247747747748	1193.52895862089	617.528236718726	0	NaN	NaN	NaN	NaN	NaN	689.15604441667	0.969320924351625	57.7230992605056	13.210376131986	11.6831458529671	2.66151883053842	0.00798435339699597	0.00309407091596086	3	1.00110379423858	6188.12559271734	0	18421.9144144144	1	1	1	2	2019-05-17T17:05:07.049	NG_ecoli_LTEE_11364_DM0	-500	866	164.2	DIA_100X_EMPTY_1x1_100ms	bff369c8-936e-46b9-ad28-5fc1716ddb9e	EPI_100X_YFP_1x1_200ms_25sola	EPI_100X_RFP_1x1_200ms_25sola
37	58	11.7681373196725	683	48.5801310256824	199.862371888726	989.88140556369	130487	191.049780380673	232.65958551653	326.318384690353	0	1897772	2778.58272327965	1193.52895862089	617.528236718726	0	NaN	NaN	NaN	NaN	NaN	600.291686085172	0.896889716344857	57.2129686428313	11.7335346538798	10.363231643421	1.93622417768848	0.0199651743824045	0.00796391195250669	2	1.00221024698087	4825.86063448295	0	22161.2327964861	1	1	1	2	2019-05-17T17:05:07.049	NG_ecoli_LTEE_11364_DM0	-500	866	164.2	DIA_100X_EMPTY_1x1_100ms	01be9019-ab2b-42ac-8589-b7faf6ddd047	EPI_100X_YFP_1x1_200ms_25sola	EPI_100X_RFP_1x1_200ms_25sola
38	32	6.76782285979922	217	-49.6591865801551	195.806451612903	1748.30875576037	172257	793.811059907834	232.65958551653	326.318384690353	0	674566	3108.59907834101	1193.52895862089	617.528236718726	0	NaN	NaN	NaN	NaN	NaN	290.69879650112	0.939655260564763	33.0691371743172	12.2988765723945	8.57992127564644	2.95913865962956	0.019469413047123	0.00839136469985061	1	1.00576405735675	1911.96241644041	1	23707.5483870968	1	1	1	2	2019-05-17T17:05:07.049	NG_ecoli_LTEE_11364_DM0	-500	866	164.2	DIA_100X_EMPTY_1x1_100ms	2a0c7b49-e745-45ec-8ff1-137ca7119bf3	EPI_100X_YFP_1x1_200ms_25sola	EPI_100X_RFP_1x1_200ms_25sola
39	7	4.16652184957919	30	-49.999635966258	202.466666666667	755.1	11815	393.833333333333	232.65958551653	326.318384690353	0	24873	829.1	1193.52895862089	617.528236718726	0	NaN	NaN	NaN	NaN	NaN	109.24944904647	0.999686341539138	NaN	NaN	NaN	NaN	NaN	NaN	NaN	NaN	NaN	1	23797.5333333333	1	1	1	2	2019-05-17T17:05:07.049	NG_ecoli_LTEE_11364_DM0	-500	866	164.2	DIA_100X_EMPTY_1x1_100ms	0540369c-d1a4-498a-823a-192ddc97024a	EPI_100X_YFP_1x1_200ms_25sola	EPI_100X_RFP_1x1_200ms_25sola
40	29	14.8818588262663	432	15.4776356874819	213.24537037037	2034.63425925926	3650298	8449.76388888889	232.65958551653	326.318384690353	0	409292	947.435185185185	1193.52895862089	617.528236718726	0	NaN	NaN	NaN	NaN	NaN	NaN	NaN	NaN	NaN	NaN	NaN	NaN	NaN	NaN	NaN	NaN	0	19467.6412037037	1	1	1	2	2019-05-17T17:05:07.049	NG_ecoli_LTEE_11364_DM0	-500	866	164.2	DIA_100X_EMPTY_1x1_100ms	0ddbf9e7-a694-4b2c-9491-4537a065d759	EPI_100X_YFP_1x1_200ms_25sola	EPI_100X_RFP_1x1_200ms_25sola
41	46	13.3807248892524	616	16.5284575924887	216.959415584416	394.160714285714	2186165	3548.96915584416	232.65958551653	326.318384690353	0	402291	653.069805194805	1193.52895862089	617.528236718726	0	NaN	NaN	NaN	NaN	NaN	496.017732962012	0.905527817728562	45.6447238676577	12.8442960482269	10.6105965038147	2.50666333681802	0.0183230861936451	0.00895363172322314	2	1.0049431307714	4036.08277757186	0	19902.9123376623	1	1	1	2	2019-05-17T17:05:07.049	NG_ecoli_LTEE_11364_DM0	-500	866	164.2	DIA_100X_EMPTY_1x1_100ms	9f566899-ea1e-4fb4-a839-7577ed04e369	EPI_100X_YFP_1x1_200ms_25sola	EPI_100X_RFP_1x1_200ms_25sola
42	56	14.2350971852155	798	13.5454431766993	229.578947368421	769.002506265664	6778769	8494.69799498747	232.65958551653	326.318384690353	0	624104	782.085213032581	1193.52895862089	617.528236718726	0	NaN	NaN	NaN	NaN	NaN	599.316963129665	0.847015263967449	55.5442572497489	12.2978547619874	10.5974200697826	2.14067041734653	0.0448996612018336	0.0183287547586095	0	1.04855080570894	4899.24710048278	1	19423.7744360902	1	1	1	2	2019-05-17T17:05:07.049	NG_ecoli_LTEE_11364_DM0	-500	866	164.2	DIA_100X_EMPTY_1x1_100ms	a69b0e88-54bc-4bc8-91b9-deb302c47790	EPI_100X_YFP_1x1_200ms_25sola	EPI_100X_RFP_1x1_200ms_25sola
43	33	16.234314532553	536	43.1855069021507	225.84328358209	358.951492537313	162983	304.07276119403	232.65958551653	326.318384690353	0	1069214	1994.80223880597	1193.52895862089	617.528236718726	0	NaN	NaN	NaN	NaN	NaN	454.530981783254	0.932618454442084	33.800000192897	16.0975487909336	12.7297040753933	3.74465012839649	0.0822474475803145	0.0460165265807142	1	1.18515100734701	4301.73051059989	0	21629.973880597	1	1	1	2	2019-05-17T17:05:07.049	NG_ecoli_LTEE_11364_DM0	-500	866	164.2	DIA_100X_EMPTY_1x1_100ms	10cbaaed-6bf5-475a-a9e5-7613b0285085	EPI_100X_YFP_1x1_200ms_25sola	EPI_100X_RFP_1x1_200ms_25sola
44	62	11.9210288347452	740	49.1358796265496	240.385135135135	1422.38378378378	163891	221.474324324324	232.65958551653	326.318384690353	0	3465357	4682.91486486487	1193.52895862089	617.528236718726	0	NaN	NaN	NaN	NaN	NaN	679.028920752661	0.906694969417587	62.6292964733039	12.6530265778499	10.6286812334753	2.30915141662139	0.021556446690652	0.0102030496295373	2	1.00458938332235	5556.81808088639	1	22801.2162162162	1	1	1	2	2019-05-17T17:05:07.049	NG_ecoli_LTEE_11364_DM0	-500	866	164.2	DIA_100X_EMPTY_1x1_100ms	2426bea2-112d-41d8-b42c-f2bea6630756	EPI_100X_YFP_1x1_200ms_25sola	EPI_100X_RFP_1x1_200ms_25sola
45	28	16.9235633480274	474	-10.2391271988599	230.978902953586	902.911392405063	92643	195.449367088608	232.65958551653	326.318384690353	0	474899	1001.89662447257	1193.52895862089	617.528236718726	0	NaN	NaN	NaN	NaN	NaN	366.803017055691	0.997822335730638	24.9871314106651	20.248225808702	14.1623398339487	5.43838252479603	0.0372026947742388	0.0155265593943042	1	1.01056706563448	3936.19227662857	0	21125.8502109705	1	1	1	2	2019-05-17T17:05:07.049	NG_ecoli_LTEE_11364_DM0	-500	866	164.2	DIA_100X_EMPTY_1x1_100ms	5651aa89-d1ba-462d-9b3f-750e2398e02b	EPI_100X_YFP_1x1_200ms_25sola	EPI_100X_RFP_1x1_200ms_25sola
46	52	15.611660145418	812	49.5798221364629	254.599753694581	27.8177339901478	3374620	4155.93596059113	232.65958551653	326.318384690353	0	715192	880.778325123153	1193.52895862089	617.528236718726	0	NaN	NaN	NaN	NaN	NaN	614.832744568082	0.977305268816181	48.8388308682937	14.5014244174099	12.2927411170983	2.99593584821344	0.00483067385348871	0.00243699718238701	1	1.00069509113531	5796.32343988199	0	18104.7721674877	1	1	1	2	2019-05-17T17:05:07.049	NG_ecoli_LTEE_11364_DM0	-500	866	164.2	DIA_100X_EMPTY_1x1_100ms	aab4fe72-0a0e-4716-975b-acccd1c38979	EPI_100X_YFP_1x1_200ms_25sola	EPI_100X_RFP_1x1_200ms_25sola
47	43	6.56902963403589	284	-11.5219346434308	256.482394366197	295.605633802817	66932	235.676056338028	232.65958551653	326.318384690353	0	232295	817.94014084507	1193.52895862089	617.528236718726	0	NaN	NaN	NaN	NaN	NaN	377.217477619124	0.960886741419384	44.8886885821323	9.40172256383583	8.28387536005077	1.68365645557645	0.00832286435924091	0.00426673775229991	2	1.00072442676388	2419.32331506357	2	21561.5035211268	1	1	1	2	2019-05-17T17:05:07.049	NG_ecoli_LTEE_11364_DM0	-500	866	164.2	DIA_100X_EMPTY_1x1_100ms	3af11e61-57df-4b88-a2eb-7faad946d85f	EPI_100X_YFP_1x1_200ms_25sola	EPI_100X_RFP_1x1_200ms_25sola
48	20	12.9661993857602	259	-47.7263039703041	251.532818532819	497.158301158301	64655	249.633204633205	232.65958551653	326.318384690353	0	201237	776.976833976834	1193.52895862089	617.528236718726	0	NaN	NaN	NaN	NaN	NaN	254.11386168108	0.997681619248006	20.5023621066331	17.7483970004247	11.7184115726474	5.05067033705211	0.0170369503505499	0.00730128586296517	0	1.00173078811181	2211.2165456216	0	23636.9343629344	1	1	1	2	2019-05-17T17:05:07.049	NG_ecoli_LTEE_11364_DM0	-500	866	164.2	DIA_100X_EMPTY_1x1_100ms	b0b5753a-0194-403b-af51-fe8a83b2ceab	EPI_100X_YFP_1x1_200ms_25sola	EPI_100X_RFP_1x1_200ms_25sola
49	46	11.9904674761928	552	49.2806002229928	276.95652173913	1570.67028985507	6481559	11741.9547101449	232.65958551653	326.318384690353	0	474020	858.731884057971	1193.52895862089	617.528236718726	0	NaN	NaN	NaN	NaN	NaN	468.496644010364	0.972547096241112	45.7301994325557	11.685329506811	10.0799857190776	2.15993884912768	0.0152369171497571	0.00407381714392856	3	1.00170513174069	3649.32725264998	1	19105.6865942029	1	1	1	2	2019-05-17T17:05:07.049	NG_ecoli_LTEE_11364_DM0	-500	866	164.2	DIA_100X_EMPTY_1x1_100ms	15c6699f-af43-4d75-a735-34b35a224103	EPI_100X_YFP_1x1_200ms_25sola	EPI_100X_RFP_1x1_200ms_25sola
50	56	15.960613695341	895	49.3053629371453	285.169832402235	71.7675977653631	498121	556.559776536313	232.65958551653	326.318384690353	0	3377061	3773.25251396648	1193.52895862089	617.528236718726	0	NaN	NaN	NaN	NaN	NaN	701.401840998039	0.939845599020867	54.7234924738873	14.7328668419814	12.5442481275743	2.88044582506805	0.0417681077754572	0.00440025029618818	3	1.00062679495514	6763.21135289112	0	20130.1888268156	1	1	1	2	2019-05-17T17:05:07.049	NG_ecoli_LTEE_11364_DM0	-500	866	164.2	DIA_100X_EMPTY_1x1_100ms	162af8e5-7f7e-4f8f-9b11-4904907d6594	EPI_100X_YFP_1x1_200ms_25sola	EPI_100X_RFP_1x1_200ms_25sola
51	50	13.0177568059253	652	49.3001776033523	282.938650306748	1427.46625766871	1406683	2157.48926380368	232.65958551653	326.318384690353	0	516457	792.111963190184	1193.52895862089	617.528236718726	0	NaN	NaN	NaN	NaN	NaN	515.926988423112	0.903733693435965	48.5249816795202	12.6869043582476	10.3303470201517	2.42612613756392	0.0101521082124067	0.0042213691609673	1	1.00222933071993	4067.10217379338	1	19863.7039877301	1	1	1	2	2019-05-17T17:05:07.049	NG_ecoli_LTEE_11364_DM0	-500	866	164.2	DIA_100X_EMPTY_1x1_100ms	8eeaa5e7-2d32-4fe9-a658-088f03b4f082	EPI_100X_YFP_1x1_200ms_25sola	EPI_100X_RFP_1x1_200ms_25sola
52	9	3.71078256690683	34	-49.9991991368828	270.294117647059	1015.44117647059	5157	151.676470588235	232.65958551653	326.318384690353	0	25812	759.176470588235	1193.52895862089	617.528236718726	0	NaN	NaN	NaN	NaN	NaN	115.192260713644	0.999627929981853	NaN	NaN	NaN	NaN	NaN	NaN	NaN	NaN	NaN	1	24194.7352941176	1	1	1	2	2019-05-17T17:05:07.049	NG_ecoli_LTEE_11364_DM0	-500	866	164.2	DIA_100X_EMPTY_1x1_100ms	e91f14e2-e416-40f8-b32b-5f6215130743	EPI_100X_YFP_1x1_200ms_25sola	EPI_100X_RFP_1x1_200ms_25sola
53	49	7.04069799723324	345	21.0460482884707	284.469565217391	261.536231884058	69021	200.060869565217	232.65958551653	326.318384690353	0	290031	840.669565217391	1193.52895862089	617.528236718726	0	NaN	NaN	NaN	NaN	NaN	410.256879184956	0.914306105969365	47.9274682806201	10.3812913985658	8.38860367945924	2.0522137447212	0.0170611677619857	0.00647817907646783	2	1.00283102157875	2648.8277829315	2	22597.2057971015	1	1	1	2	2019-05-17T17:05:07.049	NG_ecoli_LTEE_11364_DM0	-500	866	164.2	DIA_100X_EMPTY_1x1_100ms	4ae800fa-60df-4a47-ab20-a0b2f0a34367	EPI_100X_YFP_1x1_200ms_25sola	EPI_100X_RFP_1x1_200ms_25sola
54	26	6.44334429566843	167	-49.993058403079	279.179640718563	515.041916167665	86837	519.982035928144	232.65958551653	326.318384690353	0	504331	3019.94610778443	1193.52895862089	617.528236718726	0	NaN	NaN	NaN	NaN	NaN	212.940513233887	0.994741320540115	23.4807311553545	10.972478771493	8.6792530670046	2.86013701026007	0.00113146055906536	0.000596327956406735	2	1.0000022889509	1389.20456129629	2	23556.3173652695	1	1	1	2	2019-05-17T17:05:07.049	NG_ecoli_LTEE_11364_DM0	-500	866	164.2	DIA_100X_EMPTY_1x1_100ms	2e5989b8-becf-441f-9408-cfcff6db0c35	EPI_100X_YFP_1x1_200ms_25sola	EPI_100X_RFP_1x1_200ms_25sola
55	45	12.9317330649721	582	48.6066884115178	296.338487972509	1023.57731958763	103765	178.290378006873	232.65958551653	326.318384690353	0	1068589	1836.06357388316	1193.52895862089	617.528236718726	0	NaN	NaN	NaN	NaN	NaN	468.684454122888	0.95268794872007	41.8658984315767	12.8519073799674	10.9419477194912	2.65792607527286	0.0152580849426466	0.00882758728914356	2	1.00340150115997	3936.76569542021	1	21845.4690721649	1	1	1	2	2019-05-17T17:05:07.049	NG_ecoli_LTEE_11364_DM0	-500	866	164.2	DIA_100X_EMPTY_1x1_100ms	a677c213-d63d-4006-8b20-6e5008c561a5	EPI_100X_YFP_1x1_200ms_25sola	EPI_100X_RFP_1x1_200ms_25sola
56	25	14.3873732797239	360	10.252097418506	291.833333333333	485.111111111111	309542	859.838888888889	232.65958551653	326.318384690353	0	390442	1084.56111111111	1193.52895862089	617.528236718726	0	NaN	NaN	NaN	NaN	NaN	286.697503412484	0.999910658537281	22.2706749695306	16.5143901815472	12.3766165830952	4.34650648618136	0.0298535565410951	0.0151637197794287	1	1.00808049009173	2679.33572722475	0	21408.0583333333	1	1	1	2	2019-05-17T17:05:07.049	NG_ecoli_LTEE_11364_DM0	-500	866	164.2	DIA_100X_EMPTY_1x1_100ms	03b6d6fd-8572-4d77-9e51-1194b54607c3	EPI_100X_YFP_1x1_200ms_25sola	EPI_100X_RFP_1x1_200ms_25sola
57	71	11.4722191831066	817	32.3821847991859	287.468788249694	963.148102815177	157794	193.138310893513	232.65958551653	326.318384690353	0	2453355	3002.88249694002	1193.52895862089	617.528236718726	0	NaN	NaN	NaN	NaN	NaN	719.723594695752	0.839200860473128	71.7248024034948	13.1485570391117	9.94061929968805	1.86321815191411	0.0105596641510526	0.00477166055011382	3	1.0010384967293	5566.55014072334	0	22449.0673194614	1	1	1	2	2019-05-17T17:05:07.049	NG_ecoli_LTEE_11364_DM0	-500	866	164.2	DIA_100X_EMPTY_1x1_100ms	85265cbe-c8a9-4db1-b8c4-cb5b3c3b6929	EPI_100X_YFP_1x1_200ms_25sola	EPI_100X_RFP_1x1_200ms_25sola
58	67	17.3950807387969	1167	26.3518862647721	315.146529562982	525.302485004284	16314505	13979.8671808055	232.65958551653	326.318384690353	0	1821124	1560.5175664096	1193.52895862089	617.528236718726	0	NaN	NaN	NaN	NaN	NaN	915.079387322368	0.843729973974015	66.6338669945438	16.3729033287597	13.4571097132282	2.64142180804073	0.0693570274722105	0.0218683791831133	1	1.0248827924441	9477.38416924821	2	19508.6658097686	1	1	1	2	2019-05-17T17:05:07.049	NG_ecoli_LTEE_11364_DM0	-500	866	164.2	DIA_100X_EMPTY_1x1_100ms	ebd1a6c5-a39b-480d-9a18-81cd5744b6da	EPI_100X_YFP_1x1_200ms_25sola	EPI_100X_RFP_1x1_200ms_25sola
59	26	4.33668150056771	114	-49.9999986449801	301.359649122807	535.087719298246	105367	924.271929824561	232.65958551653	326.318384690353	0	525701	4611.41228070175	1193.52895862089	617.528236718726	0	NaN	NaN	NaN	NaN	NaN	265.220996988758	0.937983514449026	NaN	NaN	NaN	NaN	NaN	NaN	NaN	NaN	NaN	2	25077.701754386	1	1	1	2	2019-05-17T17:05:07.049	NG_ecoli_LTEE_11364_DM0	-500	866	164.2	DIA_100X_EMPTY_1x1_100ms	59db63b4-81bf-4286-b85b-2629f0984935	EPI_100X_YFP_1x1_200ms_25sola	EPI_100X_RFP_1x1_200ms_25sola
60	56	5.38755630327396	302	32.8824599140135	311.099337748344	216.261589403974	67205	222.533112582781	232.65958551653	326.318384690353	0	288684	955.907284768212	1193.52895862089	617.528236718726	0	NaN	NaN	NaN	NaN	NaN	434.179601392197	0.846283740195856	56.1697339901136	10.1270345183141	7.62241152855364	2.51353980130155	0.00812626515922095	0.00466522809784822	2	1.00068531125785	2563.16776790691	1	23523.9933774834	1	1	1	2	2019-05-17T17:05:07.049	NG_ecoli_LTEE_11364_DM0	-500	866	164.2	DIA_100X_EMPTY_1x1_100ms	1e5bbd24-a228-4ac9-8ec9-ccbbe118bae2	EPI_100X_YFP_1x1_200ms_25sola	EPI_100X_RFP_1x1_200ms_25sola
61	28	9.17748637797659	260	33.6611871095238	302.8	641.45	47680	183.384615384615	232.65958551653	326.318384690353	0	242931	934.35	1193.52895862089	617.528236718726	0	NaN	NaN	NaN	NaN	NaN	291.887885737328	0.977367822365132	30.2678109840739	12.3278460047821	9.2722813267953	2.87897499918225	0.340388980593543	0.0085607341046582	1	1.00013806305948	2043.82682272488	0	23625.9153846154	1	1	1	2	2019-05-17T17:05:07.049	NG_ecoli_LTEE_11364_DM0	-500	866	164.2	DIA_100X_EMPTY_1x1_100ms	eaa32f38-c496-4648-8339-0734650ae52b	EPI_100X_YFP_1x1_200ms_25sola	EPI_100X_RFP_1x1_200ms_25sola
62	22	10.3236079842976	228	2.82414654908124	304.30701754386	597.232456140351	45062	197.640350877193	232.65958551653	326.318384690353	0	213683	937.206140350877	1193.52895862089	617.528236718726	0	NaN	NaN	NaN	NaN	NaN	257.961910142892	0.966791753887864	25.28476094097	12.8423490276411	9.81412461284515	2.95818345913613	0.0244981006005937	0.0113447981155142	1	1.00543290124341	1912.72207140367	0	23749.4385964912	1	1	1	2	2019-05-17T17:05:07.049	NG_ecoli_LTEE_11364_DM0	-500	866	164.2	DIA_100X_EMPTY_1x1_100ms	ff8ce89d-a0d4-41d2-acfd-73cd0c0ee880	EPI_100X_YFP_1x1_200ms_25sola	EPI_100X_RFP_1x1_200ms_25sola
63	45	11.3332998195835	511	48.7985698347323	316.017612524462	1551.33463796477	6281303	12292.1780821918	232.65958551653	326.318384690353	0	523183	1023.84148727984	1193.52895862089	617.528236718726	0	NaN	NaN	NaN	NaN	NaN	443.959893576637	0.980563139646751	43.9801437831734	11.4002924574096	9.86750323834131	2.39142280069232	0.0114409205923633	0.00596840496317724	2	1.00150068915023	3363.26495050443	1	19135.9080234834	1	1	1	2	2019-05-17T17:05:07.049	NG_ecoli_LTEE_11364_DM0	-500	866	164.2	DIA_100X_EMPTY_1x1_100ms	e5e1d56a-8ae5-4ad0-b970-d5c7d9ca1df6	EPI_100X_YFP_1x1_200ms_25sola	EPI_100X_RFP_1x1_200ms_25sola
64	46	16.2610369034666	748	48.3530309453721	322.164438502674	41.1310160427808	6546286	8751.7192513369	232.65958551653	326.318384690353	0	659915	882.239304812834	1193.52895862089	617.528236718726	0	NaN	NaN	NaN	NaN	NaN	559.813596874488	0.966501421129815	42.7025203643048	14.6419621341888	12.6590431300215	3.29209061948676	0.0357906726501511	0.0105588473811371	1	1.01124099027049	5374.58763817008	0	18429.6430481283	1	1	1	2	2019-05-17T17:05:07.049	NG_ecoli_LTEE_11364_DM0	-500	866	164.2	DIA_100X_EMPTY_1x1_100ms	7e2d1b47-c4f3-404e-9030-bfa77e8c730a	EPI_100X_YFP_1x1_200ms_25sola	EPI_100X_RFP_1x1_200ms_25sola
65	80	14.9405735765593	1196	46.781040063326	343.849498327759	1581.6245819398	9706796	8116.05016722408	232.65958551653	326.318384690353	0	1078590	901.83110367893	1193.52895862089	617.528236718726	0	NaN	NaN	NaN	NaN	NaN	954.917364209532	0.862523153460415	77.6101550389012	13.919324447035	12.1183356009794	2.36072089569973	0.023748855767126	0.0097581613599628	3	1.00895387188651	8951.47047251502	0	18879.1998327759	1	1	1	2	2019-05-17T17:05:07.049	NG_ecoli_LTEE_11364_DM0	-500	866	164.2	DIA_100X_EMPTY_1x1_100ms	31d4e6a7-4aed-45bd-8394-8237c6cb3676	EPI_100X_YFP_1x1_200ms_25sola	EPI_100X_RFP_1x1_200ms_25sola
66	60	13.0804558895223	785	49.4322991317907	344.810191082803	1264.72484076433	12755977	16249.6522292994	232.65958551653	326.318384690353	0	594767	757.664968152866	1193.52895862089	617.528236718726	0	NaN	NaN	NaN	NaN	NaN	623.20864308701	0.924768470438997	58.1764999302623	12.4194566217996	10.5628842698484	2.04070072679372	0.00730851818431617	0.00232811033742683	1	1.00090737285224	5098.03149003575	0	19068.3146496815	1	1	1	2	2019-05-17T17:05:07.049	NG_ecoli_LTEE_11364_DM0	-500	866	164.2	DIA_100X_EMPTY_1x1_100ms	58ccb090-a31c-4f6b-8707-f3306df8e599	EPI_100X_YFP_1x1_200ms_25sola	EPI_100X_RFP_1x1_200ms_25sola
67	54	17.3950627685852	943	48.7746892791145	358.281018027572	385.677624602333	2038488	2161.7051961824	232.65958551653	326.318384690353	0	557237	590.919406150583	1193.52895862089	617.528236718726	0	NaN	NaN	NaN	NaN	NaN	710.549224706624	0.922436932524694	52.1008614381254	16.3123315589065	13.4146165485498	3.07647614224062	0.017350660853753	0.00632438633096389	4	1.00726773998955	7363.61903104772	0	18423.6945917285	1	1	1	2	2019-05-17T17:05:07.049	NG_ecoli_LTEE_11364_DM0	-500	866	164.2	DIA_100X_EMPTY_1x1_100ms	6df79451-e37c-4be9-b3ee-04ca593b15af	EPI_100X_YFP_1x1_200ms_25sola	EPI_100X_RFP_1x1_200ms_25sola
68	53	13.6767629784862	725	48.4591957733371	365.737931034483	577.675862068966	5231020	7215.2	232.65958551653	326.318384690353	0	647508	893.114482758621	1193.52895862089	617.528236718726	0	NaN	NaN	NaN	NaN	NaN	578.382450714437	0.886825162210249	51.4883259247957	14.672420055231	11.0058013027373	2.38898375753554	0.0655247278236493	0.0150553852302068	1	1.01791327594173	4898.26174625901	2	20169.9710344828	1	1	1	2	2019-05-17T17:05:07.049	NG_ecoli_LTEE_11364_DM0	-500	866	164.2	DIA_100X_EMPTY_1x1_100ms	125ee41e-3d85-41e9-8c6d-1d0f3025f023	EPI_100X_YFP_1x1_200ms_25sola	EPI_100X_RFP_1x1_200ms_25sola
69	41	13.4943694719898	554	49.2437029841019	363.106498194946	804.119133574007	6615652	11941.6101083032	232.65958551653	326.318384690353	0	417913	754.35559566787	1193.52895862089	617.528236718726	0	NaN	NaN	NaN	NaN	NaN	462.205215107019	0.94825428612575	40.7837407153599	14.0626064652196	10.9406060362682	2.92352868872168	0.0889822755133607	0.00922582636573507	1	1.00441857363647	3834.06699929099	2	19248.821299639	1	1	1	2	2019-05-17T17:05:07.049	NG_ecoli_LTEE_11364_DM0	-500	866	164.2	DIA_100X_EMPTY_1x1_100ms	2927d316-e5ef-4450-bd76-9193f3b25b42	EPI_100X_YFP_1x1_200ms_25sola	EPI_100X_RFP_1x1_200ms_25sola
70	44	11.4470857485237	504	49.0026448550623	368.787698412698	788.251984126984	2836195	5627.37103174603	232.65958551653	326.318384690353	0	357381	709.089285714286	1193.52895862089	617.528236718726	0	NaN	NaN	NaN	NaN	NaN	461.926282106838	0.90919783719442	44.2284623781488	12.9647588533095	10.2708690714224	2.26946609113462	0.0154755041403013	0.00784030460843076	1	1.00351807809403	3664.42728901271	1	20395.2023809524	1	1	1	2	2019-05-17T17:05:07.049	NG_ecoli_LTEE_11364_DM0	-500	866	164.2	DIA_100X_EMPTY_1x1_100ms	7a37bb1f-c448-49e8-b1d2-42a100e8e47d	EPI_100X_YFP_1x1_200ms_25sola	EPI_100X_RFP_1x1_200ms_25sola
71	57	14.8337558949901	846	46.1456952317837	368.466903073286	620.348699763593	19007709	22467.7411347518	232.65958551653	326.318384690353	0	534218	631.463356973995	1193.52895862089	617.528236718726	0	NaN	NaN	NaN	NaN	NaN	673.623301364847	0.940817695746077	57.1796558341387	13.5263353808426	11.6310591334934	2.32214490547566	0.0185009165463453	0.00886487042941073	1	1.00416360144119	6075.33101967328	2	18977.0803782506	1	1	1	2	2019-05-17T17:05:07.049	NG_ecoli_LTEE_11364_DM0	-500	866	164.2	DIA_100X_EMPTY_1x1_100ms	beedc1f1-6565-4c9b-98ab-bc60072b587e	EPI_100X_YFP_1x1_200ms_25sola	EPI_100X_RFP_1x1_200ms_25sola
72	18	12.3245709718223	223	-49.9111482578679	366.847533632287	1307.19730941704	47816	214.421524663677	232.65958551653	326.318384690353	0	165979	744.300448430493	1193.52895862089	617.528236718726	0	NaN	NaN	NaN	NaN	NaN	214.55893505788	0.996945665724014	18.2123748607203	15.1958885704246	10.867266132645	4.05279818165588	0.0726159543523317	0.0357222975587801	0	1.03161716822518	1689.262213756	0	23308.7130044843	1	1	1	2	2019-05-17T17:05:07.049	NG_ecoli_LTEE_11364_DM0	-500	866	164.2	DIA_100X_EMPTY_1x1_100ms	6a05f6af-743b-41e6-a385-a3a80f1f022a	EPI_100X_YFP_1x1_200ms_25sola	EPI_100X_RFP_1x1_200ms_25sola
73	44	12.6534529686275	557	49.675661630973	377.398563734291	45.5457809694794	1536624	2758.75044883303	232.65958551653	326.318384690353	0	451242	810.129263913824	1193.52895862089	617.528236718726	0	NaN	NaN	NaN	NaN	NaN	449.973564371323	0.96595593608043	41.7244088963284	12.062779508689	10.5905118029138	2.39620610358671	0.00749993977792712	0.00462900807269566	0	1.00228172940405	3675.47921647804	0	18736.8061041293	1	1	1	2	2019-05-17T17:05:07.049	NG_ecoli_LTEE_11364_DM0	-500	866	164.2	DIA_100X_EMPTY_1x1_100ms	45f71b95-496f-445d-ae14-b49454d026b1	EPI_100X_YFP_1x1_200ms_25sola	EPI_100X_RFP_1x1_200ms_25sola
74	39	11.7159678563676	457	49.4415949745528	378.868708971554	566.577680525164	704008	1540.4989059081	232.65958551653	326.318384690353	0	814451	1782.16849015317	1193.52895862089	617.528236718726	0	NaN	NaN	NaN	NaN	NaN	441.069342616646	0.925303462232833	38.5896027373858	14.2133807028316	11.1203984261683	2.82524127027592	0.0260405700220689	0.00873170397762474	2	1.00450140655977	3748.01123714728	1	22824.3785557987	1	1	1	2	2019-05-17T17:05:07.049	NG_ecoli_LTEE_11364_DM0	-500	866	164.2	DIA_100X_EMPTY_1x1_100ms	c038c8a4-ef9b-4557-b20c-7d6f786d4cc0	EPI_100X_YFP_1x1_200ms_25sola	EPI_100X_RFP_1x1_200ms_25sola
75	44	15.7478851768575	693	49.4183851802157	390.975468975469	335.292929292929	189610	273.607503607504	232.65958551653	326.318384690353	0	2898982	4183.23520923521	1193.52895862089	617.528236718726	0	NaN	NaN	NaN	NaN	NaN	543.878916537259	0.951576875699967	42.7224021497963	15.7767109776852	12.5129700027575	2.99975300099029	0.00725396190917274	0.00432205758571898	2	1.00034873622653	5253.71309131251	1	21156.5151515152	1	1	1	2	2019-05-17T17:05:07.049	NG_ecoli_LTEE_11364_DM0	-500	866	164.2	DIA_100X_EMPTY_1x1_100ms	b12ffb64-6f5a-4049-9ae8-74eac8436488	EPI_100X_YFP_1x1_200ms_25sola	EPI_100X_RFP_1x1_200ms_25sola
76	54	17.5998172629447	950	45.9085136964467	390.947368421053	458.612631578947	3954296	4162.41684210526	232.65958551653	326.318384690353	0	770540	811.094736842105	1193.52895862089	617.528236718726	0	NaN	NaN	NaN	NaN	NaN	719.112256307913	0.987637349740593	50.2790598388475	16.1686873836203	13.9692180119867	3.38759113345987	0.037867395384785	0.00327680297347168	3	1.00022381398968	7705.86187513373	0	17739.88	1	1	1	2	2019-05-17T17:05:07.049	NG_ecoli_LTEE_11364_DM0	-500	866	164.2	DIA_100X_EMPTY_1x1_100ms	8ad79da4-9bdd-4df8-aa85-16ee443f9a4b	EPI_100X_YFP_1x1_200ms_25sola	EPI_100X_RFP_1x1_200ms_25sola
77	42	13.6844737968834	576	49.462384287254	391.090277777778	836.375	6424610	11153.8368055556	232.65958551653	326.318384690353	0	624153	1083.59895833333	1193.52895862089	617.528236718726	0	NaN	NaN	NaN	NaN	NaN	447.240552719209	0.963464494068829	41.304346171563	12.2515634757385	10.6491699400893	2.44708337241836	0.0162921114323375	0.00710058501893458	2	1.00331703892323	3678.8929304208	1	19200.7777777778	1	1	1	2	2019-05-17T17:05:07.049	NG_ecoli_LTEE_11364_DM0	-500	866	164.2	DIA_100X_EMPTY_1x1_100ms	97a0cc76-f6cc-423d-aa98-d8cb3553c049	EPI_100X_YFP_1x1_200ms_25sola	EPI_100X_RFP_1x1_200ms_25sola
78	48	14.4867883274699	697	45.1380972786254	391.981348637016	639.215208034433	11892330	17062.1664275466	232.65958551653	326.318384690353	0	514816	738.616929698709	1193.52895862089	617.528236718726	0	NaN	NaN	NaN	NaN	NaN	538.145666709272	0.890741020675738	47.2166918575358	14.5324439395049	11.1645077688232	2.65434633542804	0.0462990317706619	0.014972410601708	1	1.02499958665076	4622.36884889496	1	19229.6556671449	1	1	1	2	2019-05-17T17:05:07.049	NG_ecoli_LTEE_11364_DM0	-500	866	164.2	DIA_100X_EMPTY_1x1_100ms	f2624b9e-e608-4995-bbae-80bfe3f2819b	EPI_100X_YFP_1x1_200ms_25sola	EPI_100X_RFP_1x1_200ms_25sola
79	65	13.6049231944828	885	41.9756703092202	402.676836158192	1783.17288135593	6605225	7463.53107344633	232.65958551653	326.318384690353	0	903217	1020.58418079096	1193.52895862089	617.528236718726	0	NaN	NaN	NaN	NaN	NaN	691.904259144605	0.840956008585501	64.1583153116002	12.543825143216	10.5817430015788	2.21418094772528	0.0132263707359072	0.00863359602911872	0	1.01495178922267	5642.31401082177	0	20105.6	1	1	1	2	2019-05-17T17:05:07.049	NG_ecoli_LTEE_11364_DM0	-500	866	164.2	DIA_100X_EMPTY_1x1_100ms	575229ba-1384-41a3-be45-e65621ce0157	EPI_100X_YFP_1x1_200ms_25sola	EPI_100X_RFP_1x1_200ms_25sola
80	42	12.4528904669812	524	47.5330476021989	390.954198473282	719.685114503817	107045	204.284351145038	232.65958551653	326.318384690353	0	1663973	3175.52099236641	1193.52895862089	617.528236718726	0	NaN	NaN	NaN	NaN	NaN	447.157763971692	0.928820394160109	42.9972829559406	12.1342530766547	10.0605929476054	2.48966419743803	0.015424257615807	0.00560454130883141	0	1.00366536961076	3418.04715429095	0	22045.1908396947	1	1	1	2	2019-05-17T17:05:07.049	NG_ecoli_LTEE_11364_DM0	-500	866	164.2	DIA_100X_EMPTY_1x1_100ms	c16cb9fa-168c-41bb-94aa-3d26038556d0	EPI_100X_YFP_1x1_200ms_25sola	EPI_100X_RFP_1x1_200ms_25sola
81	42	10.8748615018155	457	-7.58298398443804	410.768052516411	238.540481400438	75062	164.249452954048	232.65958551653	326.318384690353	0	458073	1002.34792122538	1193.52895862089	617.528236718726	0	NaN	NaN	NaN	NaN	NaN	437.948836294258	0.859636553555597	42.4030265829934	12.3435177556479	9.92710709739663	2.53886648801652	0.0555223702698535	0.0231740584139747	1	1.01544154180108	3281.95144820486	0	23160.2538293217	1	1	1	2	2019-05-17T17:05:07.049	NG_ecoli_LTEE_11364_DM0	-500	866	164.2	DIA_100X_EMPTY_1x1_100ms	1ff808fe-69ec-49f1-b68b-81f871221e74	EPI_100X_YFP_1x1_200ms_25sola	EPI_100X_RFP_1x1_200ms_25sola
82	49	12.9936819795757	636	49.4974913607662	412.586477987421	23.7987421383648	5059448	7955.10691823899	232.65958551653	326.318384690353	0	502194	789.61320754717	1193.52895862089	617.528236718726	0	NaN	NaN	NaN	NaN	NaN	512.401659903404	0.922088193426013	48.3632293569725	12.32190976132	10.3595584001156	2.2917854132936	0.0155930998417264	0.00829097712153679	0	1.00764034783609	4076.50199946603	1	19518.7547169811	1	1	1	2	2019-05-17T17:05:07.049	NG_ecoli_LTEE_11364_DM0	-500	866	164.2	DIA_100X_EMPTY_1x1_100ms	16e29f56-f6e8-42d7-b0c7-6aecc86aeff0	EPI_100X_YFP_1x1_200ms_25sola	EPI_100X_RFP_1x1_200ms_25sola
83	47	15.1827477952795	714	-5.38574202291077	415.352941176471	1262.50840336134	185015	259.124649859944	232.65958551653	326.318384690353	0	1733490	2427.85714285714	1193.52895862089	617.528236718726	0	NaN	NaN	NaN	NaN	NaN	NaN	NaN	NaN	NaN	NaN	NaN	NaN	NaN	NaN	NaN	NaN	0	23067.5770308123	1	1	1	2	2019-05-17T17:05:07.049	NG_ecoli_LTEE_11364_DM0	-500	866	164.2	DIA_100X_EMPTY_1x1_100ms	472c1299-215b-49f4-a064-a1ddb70d834d	EPI_100X_YFP_1x1_200ms_25sola	EPI_100X_RFP_1x1_200ms_25sola
84	56	12.8628811334692	723	-49.9174783291167	416.033195020747	1102.52005532503	142827	197.547717842324	232.65958551653	326.318384690353	0	2208869	3055.1438450899	1193.52895862089	617.528236718726	0	NaN	NaN	NaN	NaN	NaN	639.696626468447	0.699838214807198	62.7810626770931	14.4746414406324	10.0144431683045	2.56759039744597	0.0858380319104316	0.0260332610108475	3	1.11393068420576	4945.0667309906	0	22491.9875518672	1	1	1	2	2019-05-17T17:05:07.049	NG_ecoli_LTEE_11364_DM0	-500	866	164.2	DIA_100X_EMPTY_1x1_100ms	71198503-6b58-4f8f-a700-5e7339750eb2	EPI_100X_YFP_1x1_200ms_25sola	EPI_100X_RFP_1x1_200ms_25sola
85	48	15.6613092537141	752	49.4090328814963	433.932180851064	341.570478723404	3886036	5167.60106382979	232.65958551653	326.318384690353	0	663272	882.010638297872	1193.52895862089	617.528236718726	0	NaN	NaN	NaN	NaN	NaN	593.462408340811	0.962126092723178	45.2595697955818	15.6498725012869	12.9051304393756	2.99493684623112	0.014165748398322	0.00589869640387844	2	1.00380180006438	5920.04625547856	1	18276.1901595745	1	1	1	2	2019-05-17T17:05:07.049	NG_ecoli_LTEE_11364_DM0	-500	866	164.2	DIA_100X_EMPTY_1x1_100ms	a53e3470-cffb-4c56-b739-382d985b2470	EPI_100X_YFP_1x1_200ms_25sola	EPI_100X_RFP_1x1_200ms_25sola
86	18	12.3175546818991	222	-49.3290829661063	420.346846846847	1555.02252252252	45809	206.346846846847	232.65958551653	326.318384690353	0	237845	1071.37387387387	1193.52895862089	617.528236718726	0	NaN	NaN	NaN	NaN	NaN	204.036712295002	0.99988262233503	17.8333454982765	14.4849216815563	11.0139865920508	3.91588281440201	0.0041351173083584	0.00227533588115371	0	1.0001094593505	1699.07203472053	0	22611.4504504505	1	1	1	2	2019-05-17T17:05:07.049	NG_ecoli_LTEE_11364_DM0	-500	866	164.2	DIA_100X_EMPTY_1x1_100ms	bd157c3f-4ebd-4b15-bd2b-77575808db72	EPI_100X_YFP_1x1_200ms_25sola	EPI_100X_RFP_1x1_200ms_25sola
87	20	11.7973751664854	236	-45.4850239151531	424.012711864407	65.885593220339	119715	507.266949152542	232.65958551653	326.318384690353	0	259825	1100.95338983051	1193.52895862089	617.528236718726	0	NaN	NaN	NaN	NaN	NaN	236.925413796677	0.996996089450686	21.0622059828235	13.9699239733897	10.8940210151738	3.46403514855404	0.0204552629705173	0.00995945580123446	1	1.00287131972341	1963.22535597879	1	23286.063559322	1	1	1	2	2019-05-17T17:05:07.049	NG_ecoli_LTEE_11364_DM0	-500	866	164.2	DIA_100X_EMPTY_1x1_100ms	6b4b8831-6e4f-443f-b8ff-f9cda4d0085b	EPI_100X_YFP_1x1_200ms_25sola	EPI_100X_RFP_1x1_200ms_25sola
88	24	11.1938789482182	269	-49.7079326164693	425.386617100372	1176.89219330855	39008	145.011152416357	232.65958551653	326.318384690353	0	165769	616.241635687732	1193.52895862089	617.528236718726	0	NaN	NaN	NaN	NaN	NaN	267.556028498661	0.962961985333435	24.6913953806881	13.818171110632	10.1865461708696	3.37268091823663	0.0816037497977211	0.0363655830377671	1	1.06206890944537	2012.28472793303	0	23511.1710037175	1	1	1	2	2019-05-17T17:05:07.049	NG_ecoli_LTEE_11364_DM0	-500	866	164.2	DIA_100X_EMPTY_1x1_100ms	07564124-5cae-48ee-9a07-85f7ea5a8870	EPI_100X_YFP_1x1_200ms_25sola	EPI_100X_RFP_1x1_200ms_25sola
89	26	14.0905550985974	367	15.8667994935482	432.005449591281	765.359673024523	66205	180.395095367847	232.65958551653	326.318384690353	0	341193	929.681198910082	1193.52895862089	617.528236718726	0	NaN	NaN	NaN	NaN	NaN	346.460006617997	0.91945978486996	29.3388880429999	13.5623941301094	10.8713386544716	3.35228128877368	0.164846629062376	0.0568484825706132	1	1.19252483286438	2723.32567587691	0	23402.8910081744	1	1	1	2	2019-05-17T17:05:07.049	NG_ecoli_LTEE_11364_DM0	-500	866	164.2	DIA_100X_EMPTY_1x1_100ms	f54cb84b-f6f8-4f1d-a4a6-86cff5393aef	EPI_100X_YFP_1x1_200ms_25sola	EPI_100X_RFP_1x1_200ms_25sola
90	28	12.906871683548	362	32.1347627196394	432.480662983425	890.342541436464	58963	162.881215469613	232.65958551653	326.318384690353	0	366851	1013.40055248619	1193.52895862089	617.528236718726	0	NaN	NaN	NaN	NaN	NaN	364.258252233221	0.942109168545577	26.7660275134624	16.5045457022836	13.0927196215993	3.25667366567017	0.0439782574877828	0.0193610740286045	2	1.02009457288812	3603.57476240569	0	23818.2127071823	1	1	1	2	2019-05-17T17:05:07.049	NG_ecoli_LTEE_11364_DM0	-500	866	164.2	DIA_100X_EMPTY_1x1_100ms	3aeb86a5-72f6-4dfe-9015-ae799b9942cc	EPI_100X_YFP_1x1_200ms_25sola	EPI_100X_RFP_1x1_200ms_25sola
91	28	19.6765969168297	551	-49.4751280018458	438.012704174229	113.34664246824	481481	873.831215970962	232.65958551653	326.318384690353	0	508776	923.368421052632	1193.52895862089	617.528236718726	0	NaN	NaN	NaN	NaN	NaN	451.223711589454	0.999953879402616	23.8380577388285	23.6589159849505	17.7637889642123	6.22991522111224	0.110937042563109	0.0513661102288342	1	1.11978657253728	5907.88399193607	0	20751.9165154265	1	1	1	2	2019-05-17T17:05:07.049	NG_ecoli_LTEE_11364_DM0	-500	866	164.2	DIA_100X_EMPTY_1x1_100ms	df5832a4-7ae4-4a8d-b897-4beb499b982e	EPI_100X_YFP_1x1_200ms_25sola	EPI_100X_RFP_1x1_200ms_25sola
92	46	14.7983994821001	683	49.0785279640605	442.935578330893	59.9677891654466	5334577	7810.50805270864	232.65958551653	326.318384690353	0	505780	740.527086383602	1193.52895862089	617.528236718726	0	NaN	NaN	NaN	NaN	NaN	517.163690381134	0.921142023846774	46.1124111825864	12.9000878554988	10.9338615682716	2.55696369027656	0.0200024029092721	0.00962893273195343	2	1.00158410515932	4329.6705861454	2	19724.1200585652	1	1	1	2	2019-05-17T17:05:07.049	NG_ecoli_LTEE_11364_DM0	-500	866	164.2	DIA_100X_EMPTY_1x1_100ms	a99a53dc-0dc6-40ec-bfd8-cc4a3b476451	EPI_100X_YFP_1x1_200ms_25sola	EPI_100X_RFP_1x1_200ms_25sola
93	36	15.5338866434737	559	-49.953958033015	443.844364937388	523.209302325581	155387	277.973166368515	232.65958551653	326.318384690353	0	1142423	2043.69051878354	1193.52895862089	617.528236718726	0	NaN	NaN	NaN	NaN	NaN	417.898717673426	0.998794127965054	26.6573542439202	21.7111584769811	14.974764332711	6.11370260546633	0.0951696878973668	0.0415850805596312	2	1.0981708697243	4694.90617249919	0	20554.2397137746	1	1	1	2	2019-05-17T17:05:07.049	NG_ecoli_LTEE_11364_DM0	-500	866	164.2	DIA_100X_EMPTY_1x1_100ms	233d0cae-9d61-4efc-89a3-32cd961dbac0	EPI_100X_YFP_1x1_200ms_25sola	EPI_100X_RFP_1x1_200ms_25sola
94	45	13.5017835387069	608	49.6427473677857	465.842105263158	1414.73026315789	94732	155.809210526316	232.65958551653	326.318384690353	0	625874	1029.39802631579	1193.52895862089	617.528236718726	0	NaN	NaN	NaN	NaN	NaN	548.426509761965	0.956781363612782	44.0294177275238	14.2370532616596	12.2269465619622	2.68976233926165	0.0218348870232335	0.00920597289961842	1	1.00924251600215	5169.74178446167	0	23437.9868421053	1	1	1	2	2019-05-17T17:05:07.049	NG_ecoli_LTEE_11364_DM0	-500	866	164.2	DIA_100X_EMPTY_1x1_100ms	095a2676-1a6b-4e52-8dc3-806d6d7ec4cd	EPI_100X_YFP_1x1_200ms_25sola	EPI_100X_RFP_1x1_200ms_25sola
95	44	14.294073628972	629	49.6723651968858	473.282988871224	979.376788553259	115810	184.117647058824	232.65958551653	326.318384690353	0	1706132	2712.45151033386	1193.52895862089	617.528236718726	0	NaN	NaN	NaN	NaN	NaN	506.993590497779	0.926801780077592	44.0675439169613	13.6934020697066	11.0643131324667	2.86274175132977	0.0531999650775013	0.0173271118198613	2	1.01944873185775	4236.99199956248	0	21947.7186009539	1	1	1	2	2019-05-17T17:05:07.049	NG_ecoli_LTEE_11364_DM0	-500	866	164.2	DIA_100X_EMPTY_1x1_100ms	d672d5e5-b4be-42bc-b993-524d7fdce8fc	EPI_100X_YFP_1x1_200ms_25sola	EPI_100X_RFP_1x1_200ms_25sola
96	72	16.0956268797725	1159	24.4906825356129	493.04745470233	252.967213114754	6480800	5591.71699741156	232.65958551653	326.318384690353	0	760275	655.974978429681	1193.52895862089	617.528236718726	0	NaN	NaN	NaN	NaN	NaN	848.034073138559	0.882658398434959	69.0845356538304	14.6054912608107	12.0793102958304	2.47194998857544	0.0244228484689676	0.0119369705889696	1	1.01125073245673	7916.89708751295	0	18588.2105263158	1	1	1	2	2019-05-17T17:05:07.049	NG_ecoli_LTEE_11364_DM0	-500	866	164.2	DIA_100X_EMPTY_1x1_100ms	137d66b9-cd63-4085-91d2-85baf2fa3ed2	EPI_100X_YFP_1x1_200ms_25sola	EPI_100X_RFP_1x1_200ms_25sola
97	43	16.7555402161774	721	-49.9933886782271	483.110957004161	366.866851595007	144276	200.105409153953	232.65958551653	326.318384690353	0	1075770	1492.05270457698	1193.52895862089	617.528236718726	0	NaN	NaN	NaN	NaN	NaN	576.219937623663	0.748911118597859	51.8124846940827	8.37721019875816	5.94933255803012	1.89030339122048	0.3065966927535	0.0780075766028861	2	1.43563285935864	1440.32597503526	1	22210.3938973648	1	1	1	2	2019-05-17T17:05:07.049	NG_ecoli_LTEE_11364_DM0	-500	866	164.2	DIA_100X_EMPTY_1x1_100ms	2a2fc4d5-eadd-4578-92a6-41e4a773266a	EPI_100X_YFP_1x1_200ms_25sola	EPI_100X_RFP_1x1_200ms_25sola
98	15	7.47790035422696	113	-49.9932970729948	472.203539823009	1208.19469026549	18040	159.646017699115	232.65958551653	326.318384690353	0	94368	835.115044247788	1193.52895862089	617.528236718726	0	NaN	NaN	NaN	NaN	NaN	144.835219864347	0.999803069206309	15.1019144177265	12.1955425325472	8.7761512452162	3.80937910051491	0.0184627323652521	0.00161932430510116	0	1.00001752398543	913.545293267688	1	23455.8407079646	1	1	1	2	2019-05-17T17:05:07.049	NG_ecoli_LTEE_11364_DM0	-500	866	164.2	DIA_100X_EMPTY_1x1_100ms	86df656c-ba55-4414-b095-5fa93f61b108	EPI_100X_YFP_1x1_200ms_25sola	EPI_100X_RFP_1x1_200ms_25sola
99	53	15.4468048035333	819	49.6692105441619	488.565323565324	89.4188034188034	14283951	17440.7216117216	232.65958551653	326.318384690353	0	583641	712.626373626374	1193.52895862089	617.528236718726	0	NaN	NaN	NaN	NaN	NaN	621.964355049988	0.966709951728063	49.5235041744482	13.8018989265983	12.206001150331	2.98295258987788	0.0186856888728609	0.00655173374218012	2	1.00196853114162	5794.92822572523	0	18516.293040293	1	1	1	2	2019-05-17T17:05:07.049	NG_ecoli_LTEE_11364_DM0	-500	866	164.2	DIA_100X_EMPTY_1x1_100ms	a185522c-d82c-4b6d-8699-390952a04392	EPI_100X_YFP_1x1_200ms_25sola	EPI_100X_RFP_1x1_200ms_25sola
100	44	14.7485821895837	650	49.4580724846106	487.058461538462	622.212307692308	124416	191.409230769231	232.65958551653	326.318384690353	0	1518456	2336.08615384615	1193.52895862089	617.528236718726	0	NaN	NaN	NaN	NaN	NaN	530.623683428858	0.963789222670007	43.7647822582787	14.2512059738786	11.9347603954398	2.75468213344669	0.0096260634834016	0.00294108850439848	3	1.00039654213369	4896.00736387837	0	22557.2523076923	1	1	1	2	2019-05-17T17:05:07.049	NG_ecoli_LTEE_11364_DM0	-500	866	164.2	DIA_100X_EMPTY_1x1_100ms	2cd61672-66d2-4e07-a42f-466d09da4d76	EPI_100X_YFP_1x1_200ms_25sola	EPI_100X_RFP_1x1_200ms_25sola
101	34	11.519469494135	392	49.0403637938805	488.308673469388	1983.2806122449	76143	194.242346938776	232.65958551653	326.318384690353	0	1275981	3255.05357142857	1193.52895862089	617.528236718726	0	NaN	NaN	NaN	NaN	NaN	354.980644121331	0.986707740840918	33.3698512298973	11.9206150460015	10.4264081966158	2.56364297200474	0.00937188292686925	0.00414732242423827	1	1.00107509329348	2849.13874835399	0	22535.4132653061	1	1	1	2	2019-05-17T17:05:07.049	NG_ecoli_LTEE_11364_DM0	-500	866	164.2	DIA_100X_EMPTY_1x1_100ms	26e3cadb-5686-4735-ae72-db315e4f81d6	EPI_100X_YFP_1x1_200ms_25sola	EPI_100X_RFP_1x1_200ms_25sola
102	39	11.8294368751545	462	-19.9740931272687	499.08658008658	1203.29653679654	88804	192.21645021645	232.65958551653	326.318384690353	0	439967	952.309523809524	1193.52895862089	617.528236718726	0	NaN	NaN	NaN	NaN	NaN	429.154093164878	0.804868446284116	42.3402834125527	12.4693777806154	9.81681414635884	2.5373267289181	0.0674723515913321	0.0311631808397882	1	1.12308344872791	3204.68081141796	1	22930.9783549784	1	1	1	2	2019-05-17T17:05:07.049	NG_ecoli_LTEE_11364_DM0	-500	866	164.2	DIA_100X_EMPTY_1x1_100ms	c95fda5b-b41e-4aba-95f8-b8e24cf1acc8	EPI_100X_YFP_1x1_200ms_25sola	EPI_100X_RFP_1x1_200ms_25sola
103	46	10.9294760051194	503	32.388607055573	504.564612326044	1353.46918489066	91051	181.015904572565	232.65958551653	326.318384690353	0	1381036	2745.59840954274	1193.52895862089	617.528236718726	0	NaN	NaN	NaN	NaN	NaN	470.662294111392	0.836951634290106	46.4261643172999	12.1667272469379	9.88092588956684	2.26445486289102	0.0544772968607557	0.0163718679018552	3	1.02647764695428	3559.98337169177	0	22717.8449304175	1	1	1	2	2019-05-17T17:05:07.049	NG_ecoli_LTEE_11364_DM0	-500	866	164.2	DIA_100X_EMPTY_1x1_100ms	127217e6-9db1-49a2-b0da-912e8f7961da	EPI_100X_YFP_1x1_200ms_25sola	EPI_100X_RFP_1x1_200ms_25sola
104	40	10.1732232013097	407	48.19153658794	512.208845208845	1942.83783783784	87363	214.651105651106	232.65958551653	326.318384690353	0	1592759	3913.41277641278	1193.52895862089	617.528236718726	0	NaN	NaN	NaN	NaN	NaN	406.747491844424	0.930760205938845	40.6394830365893	11.4817364680487	9.82090537181325	2.23027233000763	0.0203585413214721	0.0145028756440959	0	1.02017672277585	3078.51383077381	0	23063.5331695332	1	1	1	2	2019-05-17T17:05:07.049	NG_ecoli_LTEE_11364_DM0	-500	866	164.2	DIA_100X_EMPTY_1x1_100ms	2b336322-6678-425e-8533-c0be28510b02	EPI_100X_YFP_1x1_200ms_25sola	EPI_100X_RFP_1x1_200ms_25sola
105	43	15.6176234267306	672	9.89272787724426	516.732142857143	185.465773809524	284642	423.574404761905	232.65958551653	326.318384690353	0	521489	776.025297619048	1193.52895862089	617.528236718726	0	NaN	NaN	NaN	NaN	NaN	478.409910630816	0.888536056376081	41.4622875372501	15.0828065491554	11.3258021063362	2.75270222768203	0.0225917087785713	0.00788684545121685	0	1.0050004658216	4177.15969115308	0	19858.1071428571	1	1	1	2	2019-05-17T17:05:07.049	NG_ecoli_LTEE_11364_DM0	-500	866	164.2	DIA_100X_EMPTY_1x1_100ms	ac6da077-e496-475b-901b-dd116c51ecfe	EPI_100X_YFP_1x1_200ms_25sola	EPI_100X_RFP_1x1_200ms_25sola
106	49	13.8693619025949	680	48.9449204222919	528.577941176471	356.6	144329	212.248529411765	232.65958551653	326.318384690353	0	2144381	3153.50147058824	1193.52895862089	617.528236718726	0	NaN	NaN	NaN	NaN	NaN	567.175579851683	0.913485665961353	49.3043716476757	13.4289175263066	11.3149999007192	2.37917179564997	0.0336771306882761	0.0125912368229745	2	1.00747806511639	4957.74766538811	1	21234.6691176471	1	1	1	2	2019-05-17T17:05:07.049	NG_ecoli_LTEE_11364_DM0	-500	866	164.2	DIA_100X_EMPTY_1x1_100ms	094d06c1-6151-4ac1-9445-2f751f9b9141	EPI_100X_YFP_1x1_200ms_25sola	EPI_100X_RFP_1x1_200ms_25sola
107	40	11.8286495011481	474	49.6843415833582	526.936708860759	1162.19620253165	85065	179.462025316456	232.65958551653	326.318384690353	0	1085842	2290.805907173	1193.52895862089	617.528236718726	0	NaN	NaN	NaN	NaN	NaN	397.814807021983	0.978288803134315	38.9919266575712	11.663849901102	9.96124753027357	2.46261357398223	0.0135673515951822	0.00503450736056574	2	1.00115807875932	3038.72949036683	0	22235.0548523207	1	1	1	2	2019-05-17T17:05:07.049	NG_ecoli_LTEE_11364_DM0	-500	866	164.2	DIA_100X_EMPTY_1x1_100ms	70e98fb6-eda4-4dd0-ba7a-6f0e5c6af62c	EPI_100X_YFP_1x1_200ms_25sola	EPI_100X_RFP_1x1_200ms_25sola
108	50	14.8590436263518	744	48.9874252747235	536.41935483871	1085.35215053763	4859443	6531.50940860215	232.65958551653	326.318384690353	0	666714	896.120967741935	1193.52895862089	617.528236718726	0	NaN	NaN	NaN	NaN	NaN	599.947528021779	0.953436257544244	49.3403326361553	13.8092353661589	11.9127673270137	2.69921244160553	0.0155707144910122	0.00834124574660082	2	1.001650093919	5499.42487045097	2	19399.7701612903	1	1	1	2	2019-05-17T17:05:07.049	NG_ecoli_LTEE_11364_DM0	-500	866	164.2	DIA_100X_EMPTY_1x1_100ms	78346a4d-72bc-4f05-a0c1-215415575062	EPI_100X_YFP_1x1_200ms_25sola	EPI_100X_RFP_1x1_200ms_25sola
109	37	13.2370769100825	501	26.5793186586787	541.756487025948	948.205588822355	91399	182.433133732535	232.65958551653	326.318384690353	0	1140082	2275.6127744511	1193.52895862089	617.528236718726	0	NaN	NaN	NaN	NaN	NaN	403.765617619732	0.986516383642793	35.3194599389348	14.1483466656037	11.0904545036023	3.77601908785364	0.0230420304556084	0.00788318465610361	2	1.00619072355678	3411.94973700123	1	22045.624750499	1	1	1	2	2019-05-17T17:05:07.049	NG_ecoli_LTEE_11364_DM0	-500	866	164.2	DIA_100X_EMPTY_1x1_100ms	e02d5b5d-f0f8-4720-84ca-7544535a1b82	EPI_100X_YFP_1x1_200ms_25sola	EPI_100X_RFP_1x1_200ms_25sola
110	63	14.6880526248775	925	47.2260124998459	558.177297297297	872.645405405405	4055804	4384.65297297297	232.65958551653	326.318384690353	0	610478	659.976216216216	1193.52895862089	617.528236718726	0	NaN	NaN	NaN	NaN	NaN	692.701071722424	0.871601394358834	61.3127704490418	13.2729486526378	11.0882001555357	2.21899165954221	0.111390577881113	0.00898501223825813	0	1.01243118695518	5920.56202897711	0	19109.4367567568	1	1	1	2	2019-05-17T17:05:07.049	NG_ecoli_LTEE_11364_DM0	-500	866	164.2	DIA_100X_EMPTY_1x1_100ms	fe8be01a-e63e-4fcf-845e-24cc0baba710	EPI_100X_YFP_1x1_200ms_25sola	EPI_100X_RFP_1x1_200ms_25sola
111	12	4.2665903593611	52	-49.9993265115131	544.096153846154	1064.78846153846	60007	1153.98076923077	232.65958551653	326.318384690353	0	43932	844.846153846154	1193.52895862089	617.528236718726	0	NaN	NaN	NaN	NaN	NaN	139.394891153053	0.999449607262186	NaN	NaN	NaN	NaN	NaN	NaN	NaN	NaN	NaN	1	25914.0961538462	1	1	1	2	2019-05-17T17:05:07.049	NG_ecoli_LTEE_11364_DM0	-500	866	164.2	DIA_100X_EMPTY_1x1_100ms	351e642f-732f-4679-aafe-d4f83f0cd8a9	EPI_100X_YFP_1x1_200ms_25sola	EPI_100X_RFP_1x1_200ms_25sola
112	42	14.4560026313062	607	38.3759192867911	571.40197693575	204.927512355848	134966	222.349258649094	232.65958551653	326.318384690353	0	2436761	4014.43327841845	1193.52895862089	617.528236718726	0	NaN	NaN	NaN	NaN	NaN	495.914610708948	0.919999814207824	40.0544224437806	16.1545366837019	11.8526312829967	3.79428525711026	0.0790920892537094	0.0310474317215094	1	1.04117519910112	4419.46708798311	0	21497.2141680395	1	1	1	2	2019-05-17T17:05:07.049	NG_ecoli_LTEE_11364_DM0	-500	866	164.2	DIA_100X_EMPTY_1x1_100ms	565a2341-d95a-4602-aa6c-eadb157ca617	EPI_100X_YFP_1x1_200ms_25sola	EPI_100X_RFP_1x1_200ms_25sola
113	42	12.70559982619	535	48.7140315076933	575.657943925234	1064.31214953271	4200150	7850.7476635514	232.65958551653	326.318384690353	0	485067	906.667289719626	1193.52895862089	617.528236718726	0	NaN	NaN	NaN	NaN	NaN	442.384442106642	0.971924399229208	42.2585534509589	12.3198151072094	10.2942698581579	2.36309825454649	0.0103063020058115	0.0046831505425396	2	1.00118629564289	3517.18818588353	1	18916.3981308411	1	1	1	2	2019-05-17T17:05:07.049	NG_ecoli_LTEE_11364_DM0	-500	866	164.2	DIA_100X_EMPTY_1x1_100ms	ed5f72d6-2ef2-4237-833a-655c511ca276	EPI_100X_YFP_1x1_200ms_25sola	EPI_100X_RFP_1x1_200ms_25sola
114	32	12.0164530334307	385	8.0087249100235	569.384415584416	56.7766233766234	90098	234.020779220779	232.65958551653	326.318384690353	0	426098	1106.74805194805	1193.52895862089	617.528236718726	0	NaN	NaN	NaN	NaN	NaN	371.942463269082	0.826692398906155	34.8848114731674	12.9961626326223	10.1759058231014	2.75274761563456	0.0844060387004513	0.0393547408966487	0	1.1301235769164	2837.08547033493	1	23701.7220779221	1	1	1	2	2019-05-17T17:05:07.049	NG_ecoli_LTEE_11364_DM0	-500	866	164.2	DIA_100X_EMPTY_1x1_100ms	a7e70dcf-0c74-4f63-b7ec-74bde30687e7	EPI_100X_YFP_1x1_200ms_25sola	EPI_100X_RFP_1x1_200ms_25sola
115	54	15.3704635904568	830	48.7713154341733	583.556626506024	1663.30361445783	7879266	9493.09156626506	232.65958551653	326.318384690353	0	733649	883.914457831325	1193.52895862089	617.528236718726	0	NaN	NaN	NaN	NaN	NaN	649.759173356561	0.932878560361086	51.9277049116492	14.5719250695974	12.2761965331417	2.86975490662815	0.0234845384940024	0.00725949936023134	1	1.0082084894102	6146.34133037316	1	19392.4698795181	1	1	1	2	2019-05-17T17:05:07.049	NG_ecoli_LTEE_11364_DM0	-500	866	164.2	DIA_100X_EMPTY_1x1_100ms	2d2cb286-5b92-4729-a7e9-a2e4bd56d08e	EPI_100X_YFP_1x1_200ms_25sola	EPI_100X_RFP_1x1_200ms_25sola
116	35	11.8511221328341	415	45.540747495144	580.722891566265	951.843373493976	81565	196.542168674699	232.65958551653	326.318384690353	0	1176562	2835.08915662651	1193.52895862089	617.528236718726	0	NaN	NaN	NaN	NaN	NaN	366.351993271749	0.987150636589968	32.1654902899133	13.6269559955754	11.0096276078422	3.2400200183567	0.0178853536378808	0.0119360956071595	0	1.00894491973358	3062.14192814827	2	22670.2602409639	1	1	1	2	2019-05-17T17:05:07.049	NG_ecoli_LTEE_11364_DM0	-500	866	164.2	DIA_100X_EMPTY_1x1_100ms	673d902e-0290-4a7a-b2a0-31ff65ceed40	EPI_100X_YFP_1x1_200ms_25sola	EPI_100X_RFP_1x1_200ms_25sola
117	71	12.6583568430971	899	48.5329487741509	598.949944382647	967.096774193548	185206	206.013348164627	232.65958551653	326.318384690353	0	2733777	3040.90878754171	1193.52895862089	617.528236718726	0	NaN	NaN	NaN	NaN	NaN	748.124239239741	0.908915948163158	70.1373870172264	12.1577499233107	10.5404745223887	1.85445386347658	0.0100070375573158	0.00302427252406743	2	1.00155414220804	6120.11790796713	1	20695.255839822	1	1	1	2	2019-05-17T17:05:07.049	NG_ecoli_LTEE_11364_DM0	-500	866	164.2	DIA_100X_EMPTY_1x1_100ms	0d209a72-d305-4b53-a239-dfe88bec2970	EPI_100X_YFP_1x1_200ms_25sola	EPI_100X_RFP_1x1_200ms_25sola
118	34	9.32364746581483	317	44.4678566775298	589.914826498423	1562.00630914827	91761	289.466876971609	232.65958551653	326.318384690353	0	578943	1826.31861198738	1193.52895862089	617.528236718726	0	NaN	NaN	NaN	NaN	NaN	346.008970169393	0.968037991967589	34.8444631213921	12.2553267983373	9.61392333616572	2.75020979874216	0.0060315889070628	0.00276657869967262	2	1.00049460096929	2529.44341230973	0	23822.4858044164	1	1	1	2	2019-05-17T17:05:07.049	NG_ecoli_LTEE_11364_DM0	-500	866	164.2	DIA_100X_EMPTY_1x1_100ms	30ddf337-6fcf-482f-83eb-1fdd81ba775b	EPI_100X_YFP_1x1_200ms_25sola	EPI_100X_RFP_1x1_200ms_25sola
119	28	10.9869633937169	308	28.0227860288901	588.701298701299	45.7402597402597	95828	311.12987012987	232.65958551653	326.318384690353	0	763179	2477.8538961039	1193.52895862089	617.528236718726	0	NaN	NaN	NaN	NaN	NaN	274.086895785788	0.995451061193465	25.0362076250724	15.4895824321565	10.5790635205319	4.20214641105788	0.0091393578793616	0.00332517773254559	2	1.0004907424168	2200.65962420062	2	22481.6753246753	1	1	1	2	2019-05-17T17:05:07.049	NG_ecoli_LTEE_11364_DM0	-500	866	164.2	DIA_100X_EMPTY_1x1_100ms	60a5fcc5-e76d-467c-a609-8b74ae06067a	EPI_100X_YFP_1x1_200ms_25sola	EPI_100X_RFP_1x1_200ms_25sola
120	37	16.6315368416981	617	-34.0797011844474	596.176661264182	18.5137763371151	146945	238.160453808752	232.65958551653	326.318384690353	0	2963313	4802.77633711507	1193.52895862089	617.528236718726	0	NaN	NaN	NaN	NaN	NaN	NaN	NaN	NaN	NaN	NaN	NaN	NaN	NaN	NaN	NaN	NaN	1	21371.0016207455	1	1	1	2	2019-05-17T17:05:07.049	NG_ecoli_LTEE_11364_DM0	-500	866	164.2	DIA_100X_EMPTY_1x1_100ms	72f54f98-a1f8-4300-9007-d3533da0be4d	EPI_100X_YFP_1x1_200ms_25sola	EPI_100X_RFP_1x1_200ms_25sola
121	47	14.0130175185795	660	45.4054118760298	611.157575757576	83.8515151515151	154072	233.442424242424	232.65958551653	326.318384690353	0	3170075	4803.14393939394	1193.52895862089	617.528236718726	0	NaN	NaN	NaN	NaN	NaN	530.816787152957	0.913567414846152	47.1343425094574	13.2671621411928	10.9410394500005	2.51601605102033	0.0478382641785348	0.0172861478437061	2	1.01135271413473	4431.43621606693	1	21710.0681818182	1	1	1	2	2019-05-17T17:05:07.049	NG_ecoli_LTEE_11364_DM0	-500	866	164.2	DIA_100X_EMPTY_1x1_100ms	dd798b23-851b-4733-aa35-d2648fa432ad	EPI_100X_YFP_1x1_200ms_25sola	EPI_100X_RFP_1x1_200ms_25sola
122	38	14.0926725666856	536	48.8035204418435	602.091417910448	1637.40671641791	3520000	6567.16417910448	232.65958551653	326.318384690353	0	409391	763.789179104478	1193.52895862089	617.528236718726	0	NaN	NaN	NaN	NaN	NaN	440.183077279853	0.990438440032856	36.3765419843756	14.4789584094888	11.7182260297147	3.37876799745304	0.0382539877062064	0.0155882538135362	1	1.02002719517357	3923.15109535703	2	19264.0242537313	1	1	1	2	2019-05-17T17:05:07.049	NG_ecoli_LTEE_11364_DM0	-500	866	164.2	DIA_100X_EMPTY_1x1_100ms	d5debae8-f56b-4e44-9f7e-29dbce2e28c0	EPI_100X_YFP_1x1_200ms_25sola	EPI_100X_RFP_1x1_200ms_25sola
123	37	16.0608590851758	595	20.0380956581207	607.536134453782	480.267226890756	101486	170.564705882353	232.65958551653	326.318384690353	0	712707	1197.8268907563	1193.52895862089	617.528236718726	0	NaN	NaN	NaN	NaN	NaN	508.029889264639	0.881074203443199	37.1350104740319	19.8447039454536	13.3082948082039	4.28213931299146	0.0418948859125436	0.0153440697127024	2	1.01374024469946	5165.57008002173	0	23305.8806722689	1	1	1	2	2019-05-17T17:05:07.049	NG_ecoli_LTEE_11364_DM0	-500	866	164.2	DIA_100X_EMPTY_1x1_100ms	88697bbf-f574-42e8-b677-fa515a55b7ec	EPI_100X_YFP_1x1_200ms_25sola	EPI_100X_RFP_1x1_200ms_25sola
124	30	10.8326294302163	326	45.7465049360362	597.659509202454	739.193251533742	51272	157.276073619632	232.65958551653	326.318384690353	0	283153	868.567484662577	1193.52895862089	617.528236718726	0	NaN	NaN	NaN	NaN	NaN	318.483191984155	0.920639153030424	30.0775145379378	13.3365237262131	10.1546176527835	3.01513183049951	0.0132505882513435	0.00492909225414213	2	1.00088242010879	2435.89732369987	0	23495.3312883436	1	1	1	2	2019-05-17T17:05:07.049	NG_ecoli_LTEE_11364_DM0	-500	866	164.2	DIA_100X_EMPTY_1x1_100ms	0575cc12-06ce-4685-983b-63a6533d2202	EPI_100X_YFP_1x1_200ms_25sola	EPI_100X_RFP_1x1_200ms_25sola
125	57	13.5174521773194	771	49.4189259402238	619.525291828794	1451.9130998703	454333	589.277561608301	232.65958551653	326.318384690353	0	659010	854.747081712062	1193.52895862089	617.528236718726	0	NaN	NaN	NaN	NaN	NaN	620.992157623326	0.918643330657784	55.8229572963764	12.8524111321654	10.9032152343788	2.32332306793953	0.0165910430210806	0.0056535607776491	3	1.00206851693607	5212.0898300239	0	19194.8534370947	1	1	1	2	2019-05-17T17:05:07.049	NG_ecoli_LTEE_11364_DM0	-500	866	164.2	DIA_100X_EMPTY_1x1_100ms	5e49b0de-53bc-4958-b25b-952377507c21	EPI_100X_YFP_1x1_200ms_25sola	EPI_100X_RFP_1x1_200ms_25sola
126	56	14.0687580150409	788	38.1532885145034	621.241116751269	1393.82994923858	257885	327.265228426396	232.65958551653	326.318384690353	0	1925882	2444.01269035533	1193.52895862089	617.528236718726	0	NaN	NaN	NaN	NaN	NaN	641.204661420903	0.864936929820557	55.0559404940089	14.3878097794517	11.3743837194242	2.60878521393045	0.0309977409265987	0.0141735757639704	1	1.0207277227703	5594.35237105906	0	21540.5139593909	1	1	1	2	2019-05-17T17:05:07.049	NG_ecoli_LTEE_11364_DM0	-500	866	164.2	DIA_100X_EMPTY_1x1_100ms	4e39d291-1767-4ee0-8b32-6a985382b7e1	EPI_100X_YFP_1x1_200ms_25sola	EPI_100X_RFP_1x1_200ms_25sola
127	52	15.8168439773624	823	48.3815828461203	623.685297691373	358.204131227217	7097078	8623.42405832321	232.65958551653	326.318384690353	0	634005	770.358444714459	1193.52895862089	617.528236718726	0	NaN	NaN	NaN	NaN	NaN	644.99299284739	0.96589460641513	50.7241398518745	14.8271195793603	12.5389834179983	2.66176805988136	0.022914151029534	0.00747405785740233	2	1.00474178863972	6263.67518925885	1	19252.6913730255	1	1	1	2	2019-05-17T17:05:07.049	NG_ecoli_LTEE_11364_DM0	-500	866	164.2	DIA_100X_EMPTY_1x1_100ms	2d418d7a-1d2e-4bc2-8164-702e23a03fa0	EPI_100X_YFP_1x1_200ms_25sola	EPI_100X_RFP_1x1_200ms_25sola
128	37	15.3148424773224	567	48.6854999562908	625.148148148148	319.751322751323	1812321	3196.33333333333	232.65958551653	326.318384690353	0	546681	964.164021164021	1193.52895862089	617.528236718726	0	NaN	NaN	NaN	NaN	NaN	429.98365318384	0.957127689781841	35.2279824215339	14.1600159269805	11.9411724660721	2.87310889263573	0.00264863215427164	0.00151120365135097	1	1.0000677292571	3945.22334328621	0	18746.671957672	1	1	1	2	2019-05-17T17:05:07.049	NG_ecoli_LTEE_11364_DM0	-500	866	164.2	DIA_100X_EMPTY_1x1_100ms	7d52d553-9cbd-47ed-a17d-9565cfd38893	EPI_100X_YFP_1x1_200ms_25sola	EPI_100X_RFP_1x1_200ms_25sola
129	58	20.1543308916223	1169	-49.9999999999217	635.043627031651	574.515825491873	292350	250.085543199316	232.65958551653	326.318384690353	0	3404690	2912.48075278015	1193.52895862089	617.528236718726	0	NaN	NaN	NaN	NaN	NaN	971.384732273792	0.71529497107055	69.4240345372728	27.755945983047	13.5384214753447	7.82546802792385	0.113893261042727	0.0279210883903945	0	1.36785160928197	9993.91821037716	0	21532.0906757913	1	1	1	2	2019-05-17T17:05:07.049	NG_ecoli_LTEE_11364_DM0	-500	866	164.2	DIA_100X_EMPTY_1x1_100ms	a5c2cb89-5776-4238-9c29-bca08829e0bf	EPI_100X_YFP_1x1_200ms_25sola	EPI_100X_RFP_1x1_200ms_25sola
130	39	13.3050922970973	519	42.6861825736909	625.02119460501	1288.92292870906	4737831	9128.76878612717	232.65958551653	326.318384690353	0	324569	625.373795761079	1193.52895862089	617.528236718726	0	NaN	NaN	NaN	NaN	NaN	417.575926387894	0.914276280878513	38.4754796650977	12.7590019918314	10.5389847674203	2.61033361522435	0.0327047843394127	0.0220880348600275	0	1.04146618391988	3356.38272970372	1	20138.2504816956	1	1	1	2	2019-05-17T17:05:07.049	NG_ecoli_LTEE_11364_DM0	-500	866	164.2	DIA_100X_EMPTY_1x1_100ms	aa98f87d-d297-4309-aca2-e2e3792f47db	EPI_100X_YFP_1x1_200ms_25sola	EPI_100X_RFP_1x1_200ms_25sola
131	51	11.2412188582716	574	47.8809480879055	641.580139372822	1630.56620209059	565912	985.909407665505	232.65958551653	326.318384690353	0	434833	757.548780487805	1193.52895862089	617.528236718726	0	NaN	NaN	NaN	NaN	NaN	532.246134600831	0.952161899196208	53.083968775972	11.2069005893502	9.85743382830598	2.08309441655638	0.00641338252665663	0.00324073000594273	1	1.0007698704242	4051.17503023847	2	20981.8675958188	1	1	1	2	2019-05-17T17:05:07.049	NG_ecoli_LTEE_11364_DM0	-500	866	164.2	DIA_100X_EMPTY_1x1_100ms	cadbea30-fd21-4e42-8160-3c23549f2e85	EPI_100X_YFP_1x1_200ms_25sola	EPI_100X_RFP_1x1_200ms_25sola
132	54	13.1614259183612	712	49.6416780146663	647.952247191011	1550.2191011236	7874197	11059.2654494382	232.65958551653	326.318384690353	0	560913	787.799157303371	1193.52895862089	617.528236718726	0	NaN	NaN	NaN	NaN	NaN	577.388361505988	0.933902870823053	53.4825643770048	12.6255547751291	10.5866413885607	2.31338384877046	0.0108302313480516	0.00238763510817915	1	1.00103394506793	4707.80545813397	0	19411.1643258427	1	1	1	2	2019-05-17T17:05:07.049	NG_ecoli_LTEE_11364_DM0	-500	866	164.2	DIA_100X_EMPTY_1x1_100ms	1d8f1a5d-356b-4e24-bd6b-2b7cdd1fd1e6	EPI_100X_YFP_1x1_200ms_25sola	EPI_100X_RFP_1x1_200ms_25sola
133	56	13.6761235833164	766	49.3864706608256	642.687989556136	1251.48955613577	2831402	3696.34725848564	232.65958551653	326.318384690353	0	408460	533.237597911227	1193.52895862089	617.528236718726	0	NaN	NaN	NaN	NaN	NaN	601.176772698547	0.931502226943706	53.2194666564967	12.6256915179496	11.1374804731748	2.24110425874672	0.013170286963984	0.00752759769457026	0	1.00853324953653	5184.82748324158	1	19062.4268929504	1	1	1	2	2019-05-17T17:05:07.049	NG_ecoli_LTEE_11364_DM0	-500	866	164.2	DIA_100X_EMPTY_1x1_100ms	aeadb9a0-b244-4e13-9160-3e53e3fb5770	EPI_100X_YFP_1x1_200ms_25sola	EPI_100X_RFP_1x1_200ms_25sola
134	67	13.075537973281	877	48.2273152300969	660.913340935006	137.238312428734	225833	257.506271379704	232.65958551653	326.318384690353	0	3455894	3940.58608893957	1193.52895862089	617.528236718726	0	NaN	NaN	NaN	NaN	NaN	724.990216293285	0.909148818922099	66.5105531901843	12.4984532462612	10.7427200565967	2.02592645559316	0.0122083562222285	0.00449884752234054	1	1.00432996160329	6028.49574443751	0	20318.4275940707	1	1	1	2	2019-05-17T17:05:07.049	NG_ecoli_LTEE_11364_DM0	-500	866	164.2	DIA_100X_EMPTY_1x1_100ms	88758783-aed0-4aac-b77d-31b026765d50	EPI_100X_YFP_1x1_200ms_25sola	EPI_100X_RFP_1x1_200ms_25sola
135	64	16.2466716992971	1040	47.698413058984	659.725961538462	452.1375	226490	217.778846153846	232.65958551653	326.318384690353	0	6070496	5837.01538461538	1193.52895862089	617.528236718726	0	NaN	NaN	NaN	NaN	NaN	809.512634560954	0.911408045409033	61.7097369578432	15.5284906732445	12.9013093186747	2.87374425040386	0.0286690791052584	0.0105645271603951	3	1.01382470541192	8066.9831975924	0	21071.1894230769	1	1	1	2	2019-05-17T17:05:07.049	NG_ecoli_LTEE_11364_DM0	-500	866	164.2	DIA_100X_EMPTY_1x1_100ms	613ac9fb-2d7d-40d8-906d-e7aad0c55af8	EPI_100X_YFP_1x1_200ms_25sola	EPI_100X_RFP_1x1_200ms_25sola
136	30	12.9191107635693	388	-49.9979978766802	646.595360824742	76.3170103092783	104328	268.886597938144	232.65958551653	326.318384690353	0	2237248	5766.10309278351	1193.52895862089	617.528236718726	0	NaN	NaN	NaN	NaN	NaN	381.624513749428	0.862490861181233	34.7738007791172	13.8294299767754	10.2443460235262	2.97025851451253	0.154928104710227	0.0518410051961468	2	1.22038378323571	2866.22659571012	2	22107.3711340206	1	1	1	2	2019-05-17T17:05:07.049	NG_ecoli_LTEE_11364_DM0	-500	866	164.2	DIA_100X_EMPTY_1x1_100ms	38cd0dcc-8bcd-46e3-9cdf-24e0d7432c3b	EPI_100X_YFP_1x1_200ms_25sola	EPI_100X_RFP_1x1_200ms_25sola
137	37	15.425445640398	571	45.3663434429993	651.970227670753	1609.05954465849	4262554	7465.06830122592	232.65958551653	326.318384690353	0	394155	690.288966725044	1193.52895862089	617.528236718726	0	NaN	NaN	NaN	NaN	NaN	470.777084370486	0.980430730380274	35.5911222796575	15.298438033793	12.8381309571601	3.48533907260403	0.0339255145227738	0.0110025832573097	1	1.00952361303522	4607.17985871856	1	18944.6952714536	1	1	1	2	2019-05-17T17:05:07.049	NG_ecoli_LTEE_11364_DM0	-500	866	164.2	DIA_100X_EMPTY_1x1_100ms	db94a5bd-cf78-4a9f-8e28-e0ec8a5c3943	EPI_100X_YFP_1x1_200ms_25sola	EPI_100X_RFP_1x1_200ms_25sola
138	43	15.3624989557843	661	49.3634133916023	656.04084720121	850.435703479576	144556	218.692889561271	232.65958551653	326.318384690353	0	1994200	3016.94402420575	1193.52895862089	617.528236718726	0	NaN	NaN	NaN	NaN	NaN	536.284410260534	0.975055727875555	40.8327313999715	14.8289327348103	12.6737284749824	3.37952246227693	0.02135071844049	0.00727538229068094	1	1.00301534984247	5151.18455810258	1	20801.8668683812	1	1	1	2	2019-05-17T17:05:07.049	NG_ecoli_LTEE_11364_DM0	-500	866	164.2	DIA_100X_EMPTY_1x1_100ms	c584b952-8058-44d6-b15f-f0eea31228fb	EPI_100X_YFP_1x1_200ms_25sola	EPI_100X_RFP_1x1_200ms_25sola
139	32	12.9687726473655	415	-49.9996295000674	659.966265060241	88.2867469879518	108595	261.674698795181	232.65958551653	326.318384690353	0	2021186	4870.32771084337	1193.52895862089	617.528236718726	0	NaN	NaN	NaN	NaN	NaN	396.857047822002	0.829043985467133	37.477647986284	13.7386667497019	9.96341391805788	3.03664000367641	0.166325623913003	0.0580119823243659	1	1.39623310942448	2921.98885385772	1	21842.2192771084	1	1	1	2	2019-05-17T17:05:07.049	NG_ecoli_LTEE_11364_DM0	-500	866	164.2	DIA_100X_EMPTY_1x1_100ms	a1d91387-59ed-4427-9153-558f44c59bf6	EPI_100X_YFP_1x1_200ms_25sola	EPI_100X_RFP_1x1_200ms_25sola
140	54	15.4810535415298	836	49.254135685929	656.75956937799	385.468899521531	5822894	6965.18421052632	232.65958551653	326.318384690353	0	689813	825.135167464115	1193.52895862089	617.528236718726	0	NaN	NaN	NaN	NaN	NaN	631.532990748817	0.940724050985117	52.3290955519359	14.2054574362397	11.8407925064448	2.74920005095435	0.0157005804742049	0.00715817384201945	2	1.00105992812017	5762.28389805672	2	19553.5406698565	1	1	1	2	2019-05-17T17:05:07.049	NG_ecoli_LTEE_11364_DM0	-500	866	164.2	DIA_100X_EMPTY_1x1_100ms	4be7df71-aadb-4043-b5f9-e16e1d53fbee	EPI_100X_YFP_1x1_200ms_25sola	EPI_100X_RFP_1x1_200ms_25sola
141	36	13.3612468107959	481	36.8864800953676	665.382536382536	2010.80457380457	94750	196.985446985447	232.65958551653	326.318384690353	0	1153349	2397.81496881497	1193.52895862089	617.528236718726	0	NaN	NaN	NaN	NaN	NaN	392.843667905305	0.973218104991658	32.658964111141	14.5311196751692	11.5663451148619	3.3330377955251	0.0477314803488292	0.0190147654358699	1	1.01639400569888	3431.50455746268	0	22886.367983368	1	1	1	2	2019-05-17T17:05:07.049	NG_ecoli_LTEE_11364_DM0	-500	866	164.2	DIA_100X_EMPTY_1x1_100ms	edb9d710-4482-4d26-8204-0884616822b5	EPI_100X_YFP_1x1_200ms_25sola	EPI_100X_RFP_1x1_200ms_25sola
142	57	13.7683404062832	785	49.3723941867693	676.505732484076	167.667515923567	166703	212.36050955414	232.65958551653	326.318384690353	0	2763005	3519.75159235669	1193.52895862089	617.528236718726	0	NaN	NaN	NaN	NaN	NaN	673.508046786041	0.920696861262984	56.3317004792928	13.9488006302367	11.8130510424132	2.38923421658632	0.0177693161170273	0.00612072632351622	3	1.00663011581686	6174.00396110141	0	21047.4152866242	1	1	1	2	2019-05-17T17:05:07.049	NG_ecoli_LTEE_11364_DM0	-500	866	164.2	DIA_100X_EMPTY_1x1_100ms	7bbb6693-ac1f-4a3f-acfb-5a1769e50e7c	EPI_100X_YFP_1x1_200ms_25sola	EPI_100X_RFP_1x1_200ms_25sola
143	23	10.2113439162985	235	-49.9769378437428	669.953191489362	862.217021276596	89808	382.16170212766	232.65958551653	326.318384690353	0	210843	897.204255319149	1193.52895862089	617.528236718726	0	NaN	NaN	NaN	NaN	NaN	227.123488342913	0.996364307056481	19.7685413174185	15.4475624492686	10.8697706713355	4.01258412477259	0.0492386508524176	0.02267035753972	1	1.01521233449827	1834.44742361645	1	23468.1234042553	1	1	1	2	2019-05-17T17:05:07.049	NG_ecoli_LTEE_11364_DM0	-500	866	164.2	DIA_100X_EMPTY_1x1_100ms	d3a4d5c0-ab70-4cae-863a-e6a871aba2bc	EPI_100X_YFP_1x1_200ms_25sola	EPI_100X_RFP_1x1_200ms_25sola
144	48	11.6038034934211	557	49.4283533301923	675.615798922801	1108.15080789946	129912	233.235188509874	232.65958551653	326.318384690353	0	1546268	2776.06463195691	1193.52895862089	617.528236718726	0	NaN	NaN	NaN	NaN	NaN	467.424499173257	0.909922276697199	46.2911163798583	12.4751818263112	9.87052480855762	2.29654708389344	0.014524773631912	0.00717333375909992	2	1.0033071204354	3542.1587789279	0	21219.5044883303	1	1	1	2	2019-05-17T17:05:07.049	NG_ecoli_LTEE_11364_DM0	-500	866	164.2	DIA_100X_EMPTY_1x1_100ms	47999039-a4f7-485b-821b-38b0dd90d4a8	EPI_100X_YFP_1x1_200ms_25sola	EPI_100X_RFP_1x1_200ms_25sola
145	10	5.65153795442692	58	-49.9998302724042	664.862068965517	413.844827586207	27664	476.965517241379	232.65958551653	326.318384690353	0	70893	1222.29310344828	1193.52895862089	617.528236718726	0	NaN	NaN	NaN	NaN	NaN	123.561843412913	0.999722940739547	NaN	NaN	NaN	NaN	NaN	NaN	NaN	NaN	NaN	1	23357.224137931	1	1	1	2	2019-05-17T17:05:07.049	NG_ecoli_LTEE_11364_DM0	-500	866	164.2	DIA_100X_EMPTY_1x1_100ms	35d65b1b-0a00-4f52-83d6-c9f0a26128bd	EPI_100X_YFP_1x1_200ms_25sola	EPI_100X_RFP_1x1_200ms_25sola
146	54	15.2585757616239	825	48.7256151363641	684.745454545455	1367.51878787879	11020560	13358.2545454545	232.65958551653	326.318384690353	0	703353	852.549090909091	1193.52895862089	617.528236718726	0	NaN	NaN	NaN	NaN	NaN	718.579500778547	0.939077886338294	52.5009923324364	16.0860435922648	13.4494925249909	2.9719878092538	0.0196730628615691	0.010386583489237	1	1.00711293145318	7458.80390149718	2	19391.6121212121	1	1	1	2	2019-05-17T17:05:07.049	NG_ecoli_LTEE_11364_DM0	-500	866	164.2	DIA_100X_EMPTY_1x1_100ms	cd20c1a6-0119-47ab-8b08-3e6744703ee5	EPI_100X_YFP_1x1_200ms_25sola	EPI_100X_RFP_1x1_200ms_25sola
147	37	12.9645345450645	480	48.3349877793035	682.508333333333	1333.46041666667	5602350	11671.5625	232.65958551653	326.318384690353	0	352988	735.391666666667	1193.52895862089	617.528236718726	0	NaN	NaN	NaN	NaN	NaN	432.980541089845	0.963656925194411	36.0088747440585	14.7112454509174	11.6285231984097	3.18721287805252	0.0255279974771253	0.00842108228790249	2	1.0027112996759	3824.27010660045	2	19847.1395833333	1	1	1	2	2019-05-17T17:05:07.049	NG_ecoli_LTEE_11364_DM0	-500	866	164.2	DIA_100X_EMPTY_1x1_100ms	80bea74d-79a6-4c8c-8068-925db4ae97bb	EPI_100X_YFP_1x1_200ms_25sola	EPI_100X_RFP_1x1_200ms_25sola
148	37	13.3748941240465	495	45.4760590048815	677.680808080808	1651.68484848485	4225276	8535.91111111111	232.65958551653	326.318384690353	0	394316	796.59797979798	1193.52895862089	617.528236718726	0	NaN	NaN	NaN	NaN	NaN	420.230266960976	0.975772870829144	36.9687332300579	13.6905455188122	10.9592387885748	3.01061764227956	0.0214982031536151	0.0101309713717837	1	1.00284983308732	3487.26724216526	1	19179.4646464646	1	1	1	2	2019-05-17T17:05:07.049	NG_ecoli_LTEE_11364_DM0	-500	866	164.2	DIA_100X_EMPTY_1x1_100ms	ed7c8d3e-d289-49dc-baa6-289d66f17d82	EPI_100X_YFP_1x1_200ms_25sola	EPI_100X_RFP_1x1_200ms_25sola
149	50	13.2591517832336	663	49.1933608256921	693.775263951735	817.90346907994	129088	194.702865761689	232.65958551653	326.318384690353	0	2617966	3948.66666666667	1193.52895862089	617.528236718726	0	NaN	NaN	NaN	NaN	NaN	551.790727517914	0.915875215642995	49.0828139812476	13.1952952217307	11.0568534084567	2.4067974782108	0.0210211848352309	0.00978435041568388	1	1.01028027344629	4712.8372059986	0	21790.3861236802	1	1	1	2	2019-05-17T17:05:07.049	NG_ecoli_LTEE_11364_DM0	-500	866	164.2	DIA_100X_EMPTY_1x1_100ms	d90af207-5796-4fe4-9b31-01b27fa5a435	EPI_100X_YFP_1x1_200ms_25sola	EPI_100X_RFP_1x1_200ms_25sola
150	41	13.1126349449459	538	49.3874469765705	690.559479553903	1861.95539033457	102732	190.951672862454	232.65958551653	326.318384690353	0	1464154	2721.47583643123	1193.52895862089	617.528236718726	0	NaN	NaN	NaN	NaN	NaN	456.669143916227	0.899558668532841	39.9425555915843	13.9184321662745	11.1879983578937	2.65947514137562	0.0371436757155118	0.0157783074017872	1	1.023718007095	3926.72527273196	0	22489.3921933086	1	1	1	2	2019-05-17T17:05:07.049	NG_ecoli_LTEE_11364_DM0	-500	866	164.2	DIA_100X_EMPTY_1x1_100ms	358f4e69-1f4c-4539-8432-607106f373ae	EPI_100X_YFP_1x1_200ms_25sola	EPI_100X_RFP_1x1_200ms_25sola
151	37	11.6464512396848	431	39.9527764724911	689.505800464037	1617.91415313225	4089224	9487.75870069605	232.65958551653	326.318384690353	0	275961	640.280742459397	1193.52895862089	617.528236718726	0	NaN	NaN	NaN	NaN	NaN	443.407413843912	0.972402800508057	39.0727523547465	13.4910368548197	11.0381258642082	2.90491850605037	0.0209075281121438	0.00905262829404008	2	1.00669243887795	3738.99229249653	3	20773.3758700696	1	1	1	2	2019-05-17T17:05:07.049	NG_ecoli_LTEE_11364_DM0	-500	866	164.2	DIA_100X_EMPTY_1x1_100ms	d67ebcf4-fff4-4b79-8bb2-c4c692105b5e	EPI_100X_YFP_1x1_200ms_25sola	EPI_100X_RFP_1x1_200ms_25sola
152	34	14.0851969157587	479	46.2889703715508	692.286012526096	525.503131524008	78748	164.400835073069	232.65958551653	326.318384690353	0	830813	1734.4739039666	1193.52895862089	617.528236718726	0	NaN	NaN	NaN	NaN	NaN	456.483918607084	0.916199746792573	36.694229994332	17.3508425961176	11.8708182429999	3.64884905959507	0.104249450025334	0.0307915466057437	2	1.07858193358188	4061.14944254914	1	22494.7807933194	1	1	1	2	2019-05-17T17:05:07.049	NG_ecoli_LTEE_11364_DM0	-500	866	164.2	DIA_100X_EMPTY_1x1_100ms	27cd8c8b-e59d-43b4-b587-ca38d1216172	EPI_100X_YFP_1x1_200ms_25sola	EPI_100X_RFP_1x1_200ms_25sola
153	16	11.1410356668103	179	-49.8691956011814	695.078212290503	576.960893854749	25433	142.083798882682	232.65958551653	326.318384690353	0	184995	1033.49162011173	1193.52895862089	617.528236718726	0	NaN	NaN	NaN	NaN	NaN	167.734478643166	0.999734844020512	15.7934523309192	13.4130371306856	10.1592265622441	3.6997457026359	0.00713697040399907	0.00396911977444249	0	1.00025917388998	1280.23072735304	1	22621.2011173184	1	1	1	2	2019-05-17T17:05:07.049	NG_ecoli_LTEE_11364_DM0	-500	866	164.2	DIA_100X_EMPTY_1x1_100ms	7c72bfce-586c-4bf6-a091-cec1719e038f	EPI_100X_YFP_1x1_200ms_25sola	EPI_100X_RFP_1x1_200ms_25sola
154	72	13.1434632690197	947	46.7123565298527	715.578669482577	1242.45934530095	6640689	7012.34318901795	232.65958551653	326.318384690353	0	947768	1000.81098204857	1193.52895862089	617.528236718726	0	NaN	NaN	NaN	NaN	NaN	763.687387851555	0.904816424664195	69.8393909551543	12.528920499784	10.8258387674046	1.84849930048633	0.00967678490182062	0.00327921965214078	2	1.00232244030422	6428.55604051522	0	18818.4783526927	1	1	1	2	2019-05-17T17:05:07.049	NG_ecoli_LTEE_11364_DM0	-500	866	164.2	DIA_100X_EMPTY_1x1_100ms	9ecba6f6-9451-42b4-9abe-7d1c9598f13f	EPI_100X_YFP_1x1_200ms_25sola	EPI_100X_RFP_1x1_200ms_25sola
155	53	15.9264807562117	853	49.2937810840517	702.060961313013	1161.56271981243	11364952	13323.5076201641	232.65958551653	326.318384690353	0	746591	875.253223915592	1193.52895862089	617.528236718726	0	NaN	NaN	NaN	NaN	NaN	645.326650683301	0.950710939552584	51.0832292316407	14.4661660948224	12.4156747596134	2.72080710288081	0.00736792743904523	0.00311284158142455	1	1.00116582054171	6184.56102802013	0	18403.0480656506	1	1	1	2	2019-05-17T17:05:07.049	NG_ecoli_LTEE_11364_DM0	-500	866	164.2	DIA_100X_EMPTY_1x1_100ms	d74b8ef8-6280-4a34-b7da-0426ca33c7f1	EPI_100X_YFP_1x1_200ms_25sola	EPI_100X_RFP_1x1_200ms_25sola
156	37	13.0799475994762	485	-43.3296059629119	706.542268041237	1337.04948453608	4658646	9605.45567010309	232.65958551653	326.318384690353	0	330550	681.546391752577	1193.52895862089	617.528236718726	0	NaN	NaN	NaN	NaN	NaN	447.880098995047	0.880862568358969	39.7862184322879	13.3506983668318	10.762753349062	2.62642244074085	0.0762897875343438	0.0358844666856106	1	1.05632651230581	3619.67284138434	2	21857.5711340206	1	1	1	2	2019-05-17T17:05:07.049	NG_ecoli_LTEE_11364_DM0	-500	866	164.2	DIA_100X_EMPTY_1x1_100ms	cc22fdd4-1978-40ba-8ac3-c0abaa86c4ad	EPI_100X_YFP_1x1_200ms_25sola	EPI_100X_RFP_1x1_200ms_25sola
157	22	9.86218555124497	220	-27.1602657048779	703.468181818182	590.85	30541	138.822727272727	232.65958551653	326.318384690353	0	181317	824.168181818182	1193.52895862089	617.528236718726	0	NaN	NaN	NaN	NaN	NaN	235.048702898082	0.999853458578256	22.8111511390107	12.8452326200099	9.8294778835768	3.5240362192038	0.0358814071998202	0.00812710785304905	1	1.00208640488444	1731.00364775935	1	23880.5545454545	1	1	1	2	2019-05-17T17:05:07.049	NG_ecoli_LTEE_11364_DM0	-500	866	164.2	DIA_100X_EMPTY_1x1_100ms	d0abd821-0edd-4633-95b5-b17993d85a2a	EPI_100X_YFP_1x1_200ms_25sola	EPI_100X_RFP_1x1_200ms_25sola
158	52	14.7643031971472	768	45.68188840999	718.962239583333	1603.02213541667	3648766	4750.99739583333	232.65958551653	326.318384690353	0	515568	671.3125	1193.52895862089	617.528236718726	0	NaN	NaN	NaN	NaN	NaN	717.889330426317	0.82810201274415	53.7934698080508	16.7431207774865	13.0540060722853	2.86127605065409	0.0446676215654527	0.0174711021984235	2	1.03335779481634	7199.57831736806	4	22064.2291666667	1	1	1	2	2019-05-17T17:05:07.049	NG_ecoli_LTEE_11364_DM0	-500	866	164.2	DIA_100X_EMPTY_1x1_100ms	3299e879-e7cb-4b26-aa77-3d4ce425ce4d	EPI_100X_YFP_1x1_200ms_25sola	EPI_100X_RFP_1x1_200ms_25sola
159	28	12.2099400002333	343	21.8580311370227	711.370262390671	1499.65597667638	91182	265.836734693878	232.65958551653	326.318384690353	0	619559	1806.2944606414	1193.52895862089	617.528236718726	0	NaN	NaN	NaN	NaN	NaN	328.791280892835	0.914301888930447	28.9542301594084	13.9984876243284	10.8154062648822	3.06843921230845	0.0416169597403539	0.0224658284584167	1	1.00696174665834	2660.03639725156	1	23395.1924198251	1	1	1	2	2019-05-17T17:05:07.049	NG_ecoli_LTEE_11364_DM0	-500	866	164.2	DIA_100X_EMPTY_1x1_100ms	9dd1680e-2dca-4e5b-9974-af70b96d47b4	EPI_100X_YFP_1x1_200ms_25sola	EPI_100X_RFP_1x1_200ms_25sola
160	46	14.5612870224182	670	48.9782200105851	718.692537313433	1624.05820895522	9006039	13441.8492537313	232.65958551653	326.318384690353	0	496627	741.234328358209	1193.52895862089	617.528236718726	0	NaN	NaN	NaN	NaN	NaN	611.810848625353	0.944068308567967	47.0747988390086	15.546975680006	12.7843872963712	2.82516337659102	0.0186544947365911	0.00635104035959608	3	1.00146310960685	6042.79960309927	2	21322.4447761194	1	1	1	2	2019-05-17T17:05:07.049	NG_ecoli_LTEE_11364_DM0	-500	866	164.2	DIA_100X_EMPTY_1x1_100ms	1d015d17-d5d2-4320-bbb8-06521f62b5cc	EPI_100X_YFP_1x1_200ms_25sola	EPI_100X_RFP_1x1_200ms_25sola
161	43	14.2787470796578	615	-5.52075207150804	709.29593495935	514.437398373984	105588	171.687804878049	232.65958551653	326.318384690353	0	1050823	1708.65528455285	1193.52895862089	617.528236718726	0	NaN	NaN	NaN	NaN	NaN	564.922251093353	0.91437751033295	43.9791473973202	15.8020626430487	12.4283572714808	3.3046174444391	0.0501004859137254	0.0236834498875992	2	1.02543151525812	5335.36512190358	1	22692.7349593496	1	1	1	2	2019-05-17T17:05:07.049	NG_ecoli_LTEE_11364_DM0	-500	866	164.2	DIA_100X_EMPTY_1x1_100ms	d114bfb7-5117-4394-9e0b-8b9eaf7b47da	EPI_100X_YFP_1x1_200ms_25sola	EPI_100X_RFP_1x1_200ms_25sola
162	59	16.1099851620973	951	48.5220717799244	728.304942166141	1773.23764458465	727901	765.405888538381	232.65958551653	326.318384690353	0	817414	859.53101997897	1193.52895862089	617.528236718726	0	NaN	NaN	NaN	NaN	NaN	781.248764922889	0.915459940600538	58.3928017052065	15.9349942970869	13.1581784125588	2.84670075411847	0.0240421378554959	0.0128235620331439	1	1.01130383556739	7940.36993233475	2	19293.8359621451	1	1	1	2	2019-05-17T17:05:07.049	NG_ecoli_LTEE_11364_DM0	-500	866	164.2	DIA_100X_EMPTY_1x1_100ms	9bbe1a28-011c-4f04-bfc8-b4c025190b37	EPI_100X_YFP_1x1_200ms_25sola	EPI_100X_RFP_1x1_200ms_25sola
163	41	5.96736060806926	246	-49.9500665809775	722.792682926829	4.98780487804878	54739	222.516260162602	232.65958551653	326.318384690353	0	888705	3612.62195121951	1193.52895862089	617.528236718726	0	NaN	NaN	NaN	NaN	NaN	NaN	NaN	NaN	NaN	NaN	NaN	NaN	NaN	NaN	NaN	NaN	1	22275.2845528455	1	1	1	2	2019-05-17T17:05:07.049	NG_ecoli_LTEE_11364_DM0	-500	866	164.2	DIA_100X_EMPTY_1x1_100ms	8484cc12-ed8c-4081-91c4-9183fa446678	EPI_100X_YFP_1x1_200ms_25sola	EPI_100X_RFP_1x1_200ms_25sola
164	51	14.888838494974	760	49.074782525084	721.986842105263	1394.37368421053	6594209	8676.59078947368	232.65958551653	326.318384690353	0	673480	886.157894736842	1193.52895862089	617.528236718726	0	NaN	NaN	NaN	NaN	NaN	707.857117137179	0.964138591796579	51.0434170773919	16.4041321604868	13.5775084543623	3.11309395385426	0.0256112171371396	0.0102490215379473	3	1.00409311929409	7390.43132102062	3	20118.2263157895	1	1	1	2	2019-05-17T17:05:07.049	NG_ecoli_LTEE_11364_DM0	-500	866	164.2	DIA_100X_EMPTY_1x1_100ms	ce4444f3-9dfe-49c9-9713-ed0ab06c37e0	EPI_100X_YFP_1x1_200ms_25sola	EPI_100X_RFP_1x1_200ms_25sola
165	44	13.8938312919236	612	48.6488163762723	720.864379084967	1423.31699346405	986298	1611.59803921569	232.65958551653	326.318384690353	0	577391	943.449346405229	1193.52895862089	617.528236718726	0	NaN	NaN	NaN	NaN	NaN	550.66198587745	0.972782451422429	42.8654656707144	15.112641224049	12.4177676119705	3.55834644094504	0.0284785342770871	0.00827168434536683	1	1.0039836680155	5191.39989140903	2	19564.5735294118	1	1	1	2	2019-05-17T17:05:07.049	NG_ecoli_LTEE_11364_DM0	-500	866	164.2	DIA_100X_EMPTY_1x1_100ms	425484f1-b8b8-41d3-9e56-4cad3b826f18	EPI_100X_YFP_1x1_200ms_25sola	EPI_100X_RFP_1x1_200ms_25sola
166	73	17.151426118995	1252	46.8432717765994	734.657348242812	70.7571884984026	13757952	10988.7795527157	232.65958551653	326.318384690353	0	1615484	1290.32268370607	1193.52895862089	617.528236718726	0	NaN	NaN	NaN	NaN	NaN	906.990380451704	0.803978591231771	71.7715571481278	15.1738377635668	12.3316701657361	2.66552158734484	0.038549723217286	0.0165802503475549	2	1.05726969596883	8572.07674220138	0	18819.589456869	1	1	1	2	2019-05-17T17:05:07.049	NG_ecoli_LTEE_11364_DM0	-500	866	164.2	DIA_100X_EMPTY_1x1_100ms	31138e2c-ce7b-4d4a-82d0-25b3f44b3c0c	EPI_100X_YFP_1x1_200ms_25sola	EPI_100X_RFP_1x1_200ms_25sola
167	10	6.1757097418253	62	-49.9998701127384	716.725806451613	1782.82258064516	17764	286.516129032258	232.65958551653	326.318384690353	0	49785	802.983870967742	1193.52895862089	617.528236718726	0	NaN	NaN	NaN	NaN	NaN	125.839914846332	0.999772318555536	NaN	NaN	NaN	NaN	NaN	NaN	NaN	NaN	NaN	1	22804.6129032258	1	1	1	2	2019-05-17T17:05:07.049	NG_ecoli_LTEE_11364_DM0	-500	866	164.2	DIA_100X_EMPTY_1x1_100ms	417e8e71-4fec-4798-bd20-9b59f2fbefdf	EPI_100X_YFP_1x1_200ms_25sola	EPI_100X_RFP_1x1_200ms_25sola
168	25	9.23225469654027	231	-49.9993503643839	725.030303030303	1514.7316017316	76026	329.116883116883	232.65958551653	326.318384690353	0	455081	1970.04761904762	1193.52895862089	617.528236718726	0	NaN	NaN	NaN	NaN	NaN	293.003744620316	0.887569272477688	28.2513460408612	15.1090453600543	9.93833830763657	3.13724782575428	0.0378993948013217	0.0205664214480786	1	1.02331793456994	2191.57621652218	1	24215.5411255411	1	1	1	2	2019-05-17T17:05:07.049	NG_ecoli_LTEE_11364_DM0	-500	866	164.2	DIA_100X_EMPTY_1x1_100ms	4672650a-64d4-4c46-9115-53f104b4e76e	EPI_100X_YFP_1x1_200ms_25sola	EPI_100X_RFP_1x1_200ms_25sola
169	37	15.7641894506619	584	48.4455290808985	727.356164383562	1561.38356164384	5070251	8681.93664383562	232.65958551653	326.318384690353	0	460349	788.268835616438	1193.52895862089	617.528236718726	0	NaN	NaN	NaN	NaN	NaN	497.910598430276	0.989221969469541	37.1576345195453	16.8694028604664	12.9913734886109	4.06904280223463	0.06595345665131	0.0107375453694682	1	1.00991589926008	4925.47452299275	1	19889.0565068493	1	1	1	2	2019-05-17T17:05:07.049	NG_ecoli_LTEE_11364_DM0	-500	866	164.2	DIA_100X_EMPTY_1x1_100ms	8bc20b27-6a6e-4fa7-8733-5421ccfcfa69	EPI_100X_YFP_1x1_200ms_25sola	EPI_100X_RFP_1x1_200ms_25sola
170	49	14.1169525573436	691	49.1820672205572	739.29522431259	1301.84225759768	2978804	4310.85962373372	232.65958551653	326.318384690353	0	529040	765.61505065123	1193.52895862089	617.528236718726	0	NaN	NaN	NaN	NaN	NaN	535.674594680207	0.97294865521028	42.0790503910023	15.1608386919806	12.4771778491258	3.21680423411673	0.0184411366556967	0.00875351216746263	1	1.00318882061273	5145.0374807024	0	18501.2952243126	1	1	1	2	2019-05-17T17:05:07.049	NG_ecoli_LTEE_11364_DM0	-500	866	164.2	DIA_100X_EMPTY_1x1_100ms	2e862504-3513-4951-b99d-43a248e014a5	EPI_100X_YFP_1x1_200ms_25sola	EPI_100X_RFP_1x1_200ms_25sola
171	34	7.9046798548143	270	-12.9873362613684	738.185185185185	1596.14814814815	437801	1621.48518518519	232.65958551653	326.318384690353	0	177009	655.588888888889	1193.52895862089	617.528236718726	0	NaN	NaN	NaN	NaN	NaN	325.691534833463	0.937997329778496	NaN	NaN	NaN	NaN	NaN	NaN	NaN	NaN	NaN	3	22996.2222222222	1	1	1	2	2019-05-17T17:05:07.049	NG_ecoli_LTEE_11364_DM0	-500	866	164.2	DIA_100X_EMPTY_1x1_100ms	f8aaee77-afb9-401b-928d-b125e50c4f5e	EPI_100X_YFP_1x1_200ms_25sola	EPI_100X_RFP_1x1_200ms_25sola
172	56	12.9258108244513	725	49.7617041018883	752.255172413793	1386.75172413793	5985340	8255.64137931035	232.65958551653	326.318384690353	0	601011	828.980689655172	1193.52895862089	617.528236718726	0	NaN	NaN	NaN	NaN	NaN	670.031717158829	0.940942933096704	56.1834018822668	13.9866655198161	11.7676039981795	2.6548906254879	0.00872634288500841	0.00319569092045792	4	1.0002732004319	6110.46138150057	3	21117.7393103448	1	1	1	2	2019-05-17T17:05:07.049	NG_ecoli_LTEE_11364_DM0	-500	866	164.2	DIA_100X_EMPTY_1x1_100ms	55d66d3a-3ea8-4d0b-bde8-8ddc498b7895	EPI_100X_YFP_1x1_200ms_25sola	EPI_100X_RFP_1x1_200ms_25sola
173	26	14.2794126895161	372	-38.8149688845433	742.913978494624	2037.12365591398	86968	233.784946236559	232.65958551653	326.318384690353	0	727244	1954.95698924731	1193.52895862089	617.528236718726	0	NaN	NaN	NaN	NaN	NaN	356.469809876737	0.976513106115114	27.1269111392538	17.705767760462	12.4375431123618	4.59592396242029	0.0694976729455435	0.0239086738238779	1	1.02852388648089	3295.78918609164	0	23196.4946236559	1	1	1	2	2019-05-17T17:05:07.049	NG_ecoli_LTEE_11364_DM0	-500	866	164.2	DIA_100X_EMPTY_1x1_100ms	e02c4f8c-28cd-4a67-9ef8-3f7cb144ac56	EPI_100X_YFP_1x1_200ms_25sola	EPI_100X_RFP_1x1_200ms_25sola
174	51	11.7793624194896	601	49.6022112134874	759.627287853577	1364.384359401	7260697	12081.0266222962	232.65958551653	326.318384690353	0	413297	687.682196339434	1193.52895862089	617.528236718726	0	NaN	NaN	NaN	NaN	NaN	589.481209770035	0.914926619263537	51.9244027188831	13.8314614191945	11.0818375039991	2.55270585062489	0.0301070534637015	0.0111349920981316	2	1.00493075391517	5008.237852798	3	20641.9267886855	1	1	1	2	2019-05-17T17:05:07.049	NG_ecoli_LTEE_11364_DM0	-500	866	164.2	DIA_100X_EMPTY_1x1_100ms	99fbd769-d085-446a-a294-7fc56d58e364	EPI_100X_YFP_1x1_200ms_25sola	EPI_100X_RFP_1x1_200ms_25sola
175	26	10.724486836476	279	-12.6063766139287	747.73476702509	1556.41935483871	299231	1072.51254480287	232.65958551653	326.318384690353	0	291092	1043.34050179211	1193.52895862089	617.528236718726	0	NaN	NaN	NaN	NaN	NaN	320.91935884232	0.910731852762343	29.3219080121399	14.3873965679145	10.4410209458	3.24175742300968	0.0709834677644962	0.024787474917865	2	1.03303279959552	2510.54518548277	1	24260.6451612903	1	1	1	2	2019-05-17T17:05:07.049	NG_ecoli_LTEE_11364_DM0	-500	866	164.2	DIA_100X_EMPTY_1x1_100ms	8f084be8-9349-455a-b422-9d1f6969eb9b	EPI_100X_YFP_1x1_200ms_25sola	EPI_100X_RFP_1x1_200ms_25sola
176	35	11.0796902543331	390	39.6664112880598	760.582051282051	1437.34102564103	93520	239.794871794872	232.65958551653	326.318384690353	0	693497	1778.19743589744	1193.52895862089	617.528236718726	0	NaN	NaN	NaN	NaN	NaN	372.465574241376	0.951744044530462	36.0393749302628	13.5262077416391	9.97367615476085	3.00981736169951	0.012687617696715	0.00501484948047365	2	1.00046096618093	2815.64343692046	0	22922.0820512821	1	1	1	2	2019-05-17T17:05:07.049	NG_ecoli_LTEE_11364_DM0	-500	866	164.2	DIA_100X_EMPTY_1x1_100ms	4edec1d7-2fa8-46a3-8efe-7c9b6f88be12	EPI_100X_YFP_1x1_200ms_25sola	EPI_100X_RFP_1x1_200ms_25sola
177	56	13.675113665424	766	49.3319375724793	756.351174934726	1144.90861618799	8070237	10535.5574412533	232.65958551653	326.318384690353	0	519410	678.080939947781	1193.52895862089	617.528236718726	0	NaN	NaN	NaN	NaN	NaN	608.955719738179	0.924406770835254	54.0415819085305	12.6060575732427	11.0901132193299	2.20887047876862	0.0133136504077113	0.00773781001174473	2	1.00158993475277	5220.23307992391	0	18587.7989556136	1	1	1	2	2019-05-17T17:05:07.049	NG_ecoli_LTEE_11364_DM0	-500	866	164.2	DIA_100X_EMPTY_1x1_100ms	772bffff-3f41-47d3-af79-82bcb02c6fb7	EPI_100X_YFP_1x1_200ms_25sola	EPI_100X_RFP_1x1_200ms_25sola
178	38	11.9643444606484	455	49.2155663011352	762.448351648352	1613.9978021978	364515	801.131868131868	232.65958551653	326.318384690353	0	474161	1042.11208791209	1193.52895862089	617.528236718726	0	NaN	NaN	NaN	NaN	NaN	436.097203736444	0.933190699881083	40.2987211889613	12.390006372493	10.4876429764851	2.58991474906131	0.0368231552452584	0.0195333140318864	1	1.01297107399065	3481.26380908734	4	22408.9142857143	1	1	1	2	2019-05-17T17:05:07.049	NG_ecoli_LTEE_11364_DM0	-500	866	164.2	DIA_100X_EMPTY_1x1_100ms	12776b48-c4c9-49ae-8cd6-b17e8a7c50be	EPI_100X_YFP_1x1_200ms_25sola	EPI_100X_RFP_1x1_200ms_25sola
179	36	6.20085281902493	230	20.1343852474661	762.569565217391	4.91739130434783	47271	205.526086956522	232.65958551653	326.318384690353	0	763747	3320.63913043478	1193.52895862089	617.528236718726	0	NaN	NaN	NaN	NaN	NaN	NaN	NaN	NaN	NaN	NaN	NaN	NaN	NaN	NaN	NaN	NaN	1	21876.2260869565	1	1	1	2	2019-05-17T17:05:07.049	NG_ecoli_LTEE_11364_DM0	-500	866	164.2	DIA_100X_EMPTY_1x1_100ms	04d65d97-b0b0-40c2-8584-0ffc86550c24	EPI_100X_YFP_1x1_200ms_25sola	EPI_100X_RFP_1x1_200ms_25sola
180	38	10.9563314087107	417	31.7559074008255	760.462829736211	1772.71942446043	2774027	6652.34292565947	232.65958551653	326.318384690353	0	337115	808.429256594724	1193.52895862089	617.528236718726	0	NaN	NaN	NaN	NaN	NaN	382.354317876346	0.96205316033256	37.0432764169882	12.2274254902406	10.0891931476409	2.54773701017629	0.0190575873996034	0.00780618023600822	2	1.00615700941448	2961.50279063712	2	20391.2517985612	1	1	1	2	2019-05-17T17:05:07.049	NG_ecoli_LTEE_11364_DM0	-500	866	164.2	DIA_100X_EMPTY_1x1_100ms	f25a94c6-7ead-4bf8-b2cc-e0f39fe68e53	EPI_100X_YFP_1x1_200ms_25sola	EPI_100X_RFP_1x1_200ms_25sola
181	56	14.0588573863816	788	47.5946357944011	773.435279187817	1580.66116751269	5483072	6958.21319796954	232.65958551653	326.318384690353	0	796656	1010.9847715736	1193.52895862089	617.528236718726	0	NaN	NaN	NaN	NaN	NaN	701.832587492502	0.925743264359776	57.3328544607243	15.9223508437017	12.0299061330347	2.73167261826751	0.0156217297670003	0.00678044509521138	4	1.00241584776608	6516.55287425974	3	20958.8058375635	1	1	1	2	2019-05-17T17:05:07.049	NG_ecoli_LTEE_11364_DM0	-500	866	164.2	DIA_100X_EMPTY_1x1_100ms	5921bf54-6959-44be-a4c6-d8097ec30d3f	EPI_100X_YFP_1x1_200ms_25sola	EPI_100X_RFP_1x1_200ms_25sola
182	35	10.8702221982127	381	47.1633957734866	782.146981627297	1866.5249343832	86283	226.464566929134	232.65958551653	326.318384690353	0	2313358	6071.80577427821	1193.52895862089	617.528236718726	0	NaN	NaN	NaN	NaN	NaN	371.807766233153	0.909034483657276	34.4126689950122	12.4599251112897	10.5002662930507	2.46056100643729	0.0237257509072248	0.0105006606487728	2	1.00169058003561	2979.94922933089	2	21775.3989501312	1	1	1	2	2019-05-17T17:05:07.049	NG_ecoli_LTEE_11364_DM0	-500	866	164.2	DIA_100X_EMPTY_1x1_100ms	67cdbdff-32b7-4751-9299-7d56818d225c	EPI_100X_YFP_1x1_200ms_25sola	EPI_100X_RFP_1x1_200ms_25sola
183	43	12.3790010674869	533	48.0516178615024	783.656660412758	1802.46716697936	3019812	5665.68855534709	232.65958551653	326.318384690353	0	493420	925.741088180113	1193.52895862089	617.528236718726	0	NaN	NaN	NaN	NaN	NaN	440.441677719672	0.907417070811795	41.9907058220976	13.0239003370403	10.2627445412628	2.41932593791528	0.0217934561539997	0.008359119087436	2	1.00935564897933	3473.52231620014	1	19963.6378986867	1	1	1	2	2019-05-17T17:05:07.049	NG_ecoli_LTEE_11364_DM0	-500	866	164.2	DIA_100X_EMPTY_1x1_100ms	c2b60441-2d2a-4631-b972-b39db7d45f3d	EPI_100X_YFP_1x1_200ms_25sola	EPI_100X_RFP_1x1_200ms_25sola
184	29	7.81779195661106	227	-30.2291529955912	784.017621145375	1855.22026431718	62206	274.035242290749	232.65958551653	326.318384690353	0	1384247	6098.00440528634	1193.52895862089	617.528236718726	0	NaN	NaN	NaN	NaN	NaN	280.089162105816	0.95845954420323	30.277803168475	11.4026142787927	8.94942046574496	2.51365198731308	0.0211532530758103	0.00845647769596394	0	1.00409850269693	1904.60126436367	2	22219.6167400881	1	1	1	2	2019-05-17T17:05:07.049	NG_ecoli_LTEE_11364_DM0	-500	866	164.2	DIA_100X_EMPTY_1x1_100ms	bf084336-4114-4f14-9dd7-6048aa9d4514	EPI_100X_YFP_1x1_200ms_25sola	EPI_100X_RFP_1x1_200ms_25sola
185	23	14.0483271202186	323	-40.2048772775134	782.390092879257	630.919504643963	46757	144.758513931889	232.65958551653	326.318384690353	0	198886	615.74613003096	1193.52895862089	617.528236718726	0	NaN	NaN	NaN	NaN	NaN	283.346387586309	0.999896639533476	20.9300906684713	16.86986012884	12.9117026688674	4.54473408262026	0.00685688081944136	0.00310295110073302	1	1.00030500908505	2740.48875354502	0	22960.6780185759	1	1	1	2	2019-05-17T17:05:07.049	NG_ecoli_LTEE_11364_DM0	-500	866	164.2	DIA_100X_EMPTY_1x1_100ms	c21dfa98-755c-49bd-a745-c3b5f8aa1611	EPI_100X_YFP_1x1_200ms_25sola	EPI_100X_RFP_1x1_200ms_25sola
[truncated: 16,672 more rows]
