# Supplementary material for: Genomic and phenotypic evolution of Escherichia coli in a novel citrate-only resource environment
Source: eLife. 2020 May 29;9:e55414. doi: 10.7554/eLife.55414 (PMC7299349; doi:10.7554/eLife.55414)
Supplement: Figure 10—source data 2. [file elife-55414-fig10-data2.zip › 20190517_NG_ecoli_LTEE_11364_DM25_001.superSegger.txt]

CellID	LongAxis	ShortAxis	Area	RegionScore	XPosition	YPosition	Fluor1Sum	Fluor1Mean	Fluor1Background	Fluor1BgStd	Fluor1FociNumber	Fluor2Sum	Fluor2Mean	Fluor2Background	Fluor2BgStd	Fluor2FociNumber	Fluor3Sum	Fluor3Mean	Fluor3Background	Fluor3BgStd	Fluor3FociNumber	MeshArea	MeshSolidity	MeshAxisLength	MeshRibsLengthMax	MeshRibsLengthMean	MeshRibsLengthStd	MeshCurvatureMax	MeshCurvatureMean	MeshCurvatureInflection	MeshSinuosity	MeshVolume	NumOfNeighbors	RegionGrayVal	TimeFrames	AgeFrames	RelativeAge	xyFolder	DateTime	Folder	StageXposition	StageYposition	StageZposition	PhaseConfig	UUID	Fluo1Config	Fluo2Config	Fluo3Config
1	33	12.4340341080578	411	40.062099867534	15.4379562043796	1513.81751824818	299010	727.518248175183	235.727775450587	417.12746284423	0	567934	1381.83454987835	779.814001660016	1210.02673679642	0	NaN	NaN	NaN	NaN	NaN	NaN	NaN	NaN	NaN	NaN	NaN	NaN	NaN	NaN	NaN	NaN	0	15476.8710462287	1	1	1	1	2019-05-17T17:44:39.707	NG_ecoli_LTEE_11364_DM25	-0	-0	162.4	DIA_100X_EMPTY_1x1_100ms	991c2dd0-85b1-4db6-8f83-e53327fe4766	EPI_100X_YFP_1x1_200ms_25sola	EPI_100X_RFP_1x1_200ms_25sola
2	40	10.8478526871185	434	45.8162665931654	9.4331797235023	1640.37788018433	604701	1393.3202764977	235.727775450587	417.12746284423	0	306245	705.633640552995	779.814001660016	1210.02673679642	0	NaN	NaN	NaN	NaN	NaN	NaN	NaN	NaN	NaN	NaN	NaN	NaN	NaN	NaN	NaN	NaN	0	15380.66359447	1	1	1	1	2019-05-17T17:44:39.707	NG_ecoli_LTEE_11364_DM25	-0	-0	162.4	DIA_100X_EMPTY_1x1_100ms	26cef6e8-61e8-4bbd-b83e-de1094f7fb49	EPI_100X_YFP_1x1_200ms_25sola	EPI_100X_RFP_1x1_200ms_25sola
3	66	15.9248492576014	1052	44.2840716316706	28.5085551330798	730.779467680608	2069312	1967.02661596958	235.727775450587	417.12746284423	0	809533	769.518060836502	779.814001660016	1210.02673679642	0	NaN	NaN	NaN	NaN	NaN	849.964716949587	0.883481623266959	65.4771101395742	14.5474986643106	12.8034009413709	2.40347523755643	0.028777119475236	0.0078925193960607	4	1.01396363472616	8430.04855809808	0	15728.2214828897	1	1	1	1	2019-05-17T17:44:39.707	NG_ecoli_LTEE_11364_DM25	-0	-0	162.4	DIA_100X_EMPTY_1x1_100ms	09369d5d-1aa2-4327-8267-01112d28aec1	EPI_100X_YFP_1x1_200ms_25sola	EPI_100X_RFP_1x1_200ms_25sola
4	73	15.0436053059886	1099	43.6622848508097	74.8489535941765	1698.88171064604	15471888	14078.1510464058	235.727775450587	417.12746284423	7	761567	692.963603275705	779.814001660016	1210.02673679642	0	NaN	NaN	NaN	NaN	NaN	889.813067642661	0.825336096373014	73.4375964664597	13.5276100870024	11.9470527311566	2.17577300151462	0.0201709026165991	0.00937380565354434	1	1.0174062458943	8232.46507424793	0	15740.5559599636	1	1	1	1	2019-05-17T17:44:39.707	NG_ecoli_LTEE_11364_DM25	-0	-0	162.4	DIA_100X_EMPTY_1x1_100ms	ed7d1455-147e-4939-8def-0dfc2a21093c	EPI_100X_YFP_1x1_200ms_25sola	EPI_100X_RFP_1x1_200ms_25sola
5	50	14.6872120121734	736	48.6210048159446	103.357336956522	1191.69293478261	2381782	3236.11684782609	235.727775450587	417.12746284423	2	527741	717.039402173913	779.814001660016	1210.02673679642	0	NaN	NaN	NaN	NaN	NaN	605.740147236528	0.95277207464835	50.0663111970359	13.6813283985791	11.8775687457574	2.56770012665318	0.00979683739097848	0.00323149157003279	2	1.00071290182128	5547.41403967727	0	15483.308423913	1	1	1	1	2019-05-17T17:44:39.707	NG_ecoli_LTEE_11364_DM25	-0	-0	162.4	DIA_100X_EMPTY_1x1_100ms	492f221c-a2dc-4155-bbc9-ecbb8f740859	EPI_100X_YFP_1x1_200ms_25sola	EPI_100X_RFP_1x1_200ms_25sola
6	68	14.2857345870416	972	48.974976588615	106.228395061728	1117.74382716049	3751707	3859.78086419753	235.727775450587	417.12746284423	4	696973	717.050411522634	779.814001660016	1210.02673679642	0	NaN	NaN	NaN	NaN	NaN	805.439559690266	0.910136869281913	67.4997963209399	13.7811914809027	11.6800872713502	2.47461420995224	0.0177363545184285	0.00622029322600624	2	1.00234582534817	7232.43466734539	0	15622.5010288066	1	1	1	1	2019-05-17T17:44:39.707	NG_ecoli_LTEE_11364_DM25	-0	-0	162.4	DIA_100X_EMPTY_1x1_100ms	0ed73fed-9e44-40e4-a4dd-55990b9c3c65	EPI_100X_YFP_1x1_200ms_25sola	EPI_100X_RFP_1x1_200ms_25sola
7	48	13.4123332526876	644	49.4572303810811	119.840062111801	1406.99844720497	12914738	20053.9409937888	235.727775450587	417.12746284423	4	513942	798.046583850932	779.814001660016	1210.02673679642	0	NaN	NaN	NaN	NaN	NaN	536.945713142256	0.960453466731807	47.7512201563306	12.6266406833056	11.0701689048699	2.35732929433308	0.00704429950147781	0.00424225866450703	1	1.002409082037	4596.02994012624	0	15954.1133540373	1	1	1	1	2019-05-17T17:44:39.707	NG_ecoli_LTEE_11364_DM25	-0	-0	162.4	DIA_100X_EMPTY_1x1_100ms	2350b264-2a9f-4017-bc8d-590997774bc4	EPI_100X_YFP_1x1_200ms_25sola	EPI_100X_RFP_1x1_200ms_25sola
8	62	14.4764594333966	898	48.6438809179427	126.400890868597	272.251670378619	10970191	12216.2483296214	235.727775450587	417.12746284423	4	560342	623.988864142539	779.814001660016	1210.02673679642	0	NaN	NaN	NaN	NaN	NaN	730.814106567801	0.930799437918254	61.1202694774658	13.4123275052048	11.7978770461992	2.21967983906586	0.0168289986259553	0.00728654467110059	3	1.00205789249334	6681.6369336681	0	15812.2538975501	1	1	1	1	2019-05-17T17:44:39.707	NG_ecoli_LTEE_11364_DM25	-0	-0	162.4	DIA_100X_EMPTY_1x1_100ms	2e4e49f8-898d-47b0-b901-0e021bb77fd6	EPI_100X_YFP_1x1_200ms_25sola	EPI_100X_RFP_1x1_200ms_25sola
9	35	13.5123730820587	476	40.0844357742337	134.165966386555	957.810924369748	6477299	13607.7710084034	235.727775450587	417.12746284423	3	307418	645.836134453781	779.814001660016	1210.02673679642	0	NaN	NaN	NaN	NaN	NaN	412.571214088417	0.971318911906823	36.1639430980776	13.242415264291	11.1737288368394	2.69483988801327	0.0166475828895001	0.00665214561016247	0	1.00302270444533	3546.18929177497	1	15534.9012605042	1	1	1	1	2019-05-17T17:44:39.707	NG_ecoli_LTEE_11364_DM25	-0	-0	162.4	DIA_100X_EMPTY_1x1_100ms	aaaf4356-1864-40d8-8c77-5a1a8f3e238e	EPI_100X_YFP_1x1_200ms_25sola	EPI_100X_RFP_1x1_200ms_25sola
10	49	13.8778615346635	681	49.6802616504095	142.264317180617	1030.03083700441	2379840	3494.62555066079	235.727775450587	417.12746284423	5	441125	647.760646108664	779.814001660016	1210.02673679642	0	NaN	NaN	NaN	NaN	NaN	586.508485497445	0.961634937303364	49.1808942005843	13.4633323106575	11.7409072867947	2.46942981414932	0.0123099690226874	0.00387913078232227	3	1.0008897194961	5324.63226362013	1	15189.8325991189	1	1	1	1	2019-05-17T17:44:39.707	NG_ecoli_LTEE_11364_DM25	-0	-0	162.4	DIA_100X_EMPTY_1x1_100ms	700cd782-67cc-42a2-b00c-2d2336cb3eb9	EPI_100X_YFP_1x1_200ms_25sola	EPI_100X_RFP_1x1_200ms_25sola
11	64	13.2288698498631	847	48.917045497797	168.893742621015	1003.69303423849	14820594	17497.7497048406	235.727775450587	417.12746284423	7	633159	747.531286894923	779.814001660016	1210.02673679642	0	NaN	NaN	NaN	NaN	NaN	730.447244840371	0.931754599077755	62.646334458285	13.9336022771259	11.4603565006576	2.36043906167621	0.0342480325976238	0.0103724773443935	2	1.00623010981578	6462.22092568226	1	15640.7662337662	1	1	1	1	2019-05-17T17:44:39.707	NG_ecoli_LTEE_11364_DM25	-0	-0	162.4	DIA_100X_EMPTY_1x1_100ms	c411beb6-0e04-4357-a2f4-af551662a597	EPI_100X_YFP_1x1_200ms_25sola	EPI_100X_RFP_1x1_200ms_25sola
12	34	12.1615555493743	414	48.612858951974	168.458937198068	952.652173913043	6319839	15265.3115942029	235.727775450587	417.12746284423	2	315212	761.381642512077	779.814001660016	1210.02673679642	0	NaN	NaN	NaN	NaN	NaN	366.834292741009	0.989157047478948	34.2328768922396	12.6609617258102	10.4888493779315	2.82880196414012	0.00987692776444033	0.00517197757537235	1	1.0005207698466	2957.93739207267	1	16022.9879227053	1	1	1	1	2019-05-17T17:44:39.707	NG_ecoli_LTEE_11364_DM25	-0	-0	162.4	DIA_100X_EMPTY_1x1_100ms	f8ead13c-2110-4461-aaef-4a0d8859db92	EPI_100X_YFP_1x1_200ms_25sola	EPI_100X_RFP_1x1_200ms_25sola
13	46	14.1270889587047	650	49.4922625529495	195.663076923077	1725.67384615385	16260199	25015.6907692308	235.727775450587	417.12746284423	4	448911	690.632307692308	779.814001660016	1210.02673679642	0	NaN	NaN	NaN	NaN	NaN	551.998056298365	0.958320321922225	45.2701399872444	14.3402857658198	12.004445225363	2.61722843275083	0.013144088867012	0.0057417156325879	1	1.00108088149771	5123.72612291614	0	15209.3384615385	1	1	1	1	2019-05-17T17:44:39.707	NG_ecoli_LTEE_11364_DM25	-0	-0	162.4	DIA_100X_EMPTY_1x1_100ms	e0d008fc-6412-415b-a7d0-241e992df644	EPI_100X_YFP_1x1_200ms_25sola	EPI_100X_RFP_1x1_200ms_25sola
14	59	13.8596367289783	818	47.5023480423174	203.352078239609	783.872860635697	5076401	6205.86919315403	235.727775450587	417.12746284423	5	547285	669.052567237164	779.814001660016	1210.02673679642	0	NaN	NaN	NaN	NaN	NaN	684.658411738824	0.885824524470197	58.4070837015115	13.3393633571732	11.5968443155953	2.242714074653	0.0192070969841949	0.00700452712603435	0	1.01179529717254	6169.28817887901	0	15576.7493887531	1	1	1	1	2019-05-17T17:44:39.707	NG_ecoli_LTEE_11364_DM25	-0	-0	162.4	DIA_100X_EMPTY_1x1_100ms	a7309953-c322-4ef5-9504-4f66a8f62ca1	EPI_100X_YFP_1x1_200ms_25sola	EPI_100X_RFP_1x1_200ms_25sola
15	55	14.1898351740787	781	48.99153125604	198.59795134443	926.166453265045	4475141	5730.01408450704	235.727775450587	417.12746284423	4	539566	690.865556978233	779.814001660016	1210.02673679642	0	NaN	NaN	NaN	NaN	NaN	661.795601587214	0.928909759793442	54.572728495686	13.4666198716804	11.9259832265411	2.4825393587316	0.0139247249238505	0.00515296454920432	2	1.00351919827639	6096.12604042611	0	15288.5825864277	1	1	1	1	2019-05-17T17:44:39.707	NG_ecoli_LTEE_11364_DM25	-0	-0	162.4	DIA_100X_EMPTY_1x1_100ms	deb5e429-dfb9-45fb-a968-bae95baf1f1f	EPI_100X_YFP_1x1_200ms_25sola	EPI_100X_RFP_1x1_200ms_25sola
16	55	14.6107128950396	804	48.6720328762769	226.990049751244	1297.09825870647	7485129	9309.86194029851	235.727775450587	417.12746284423	4	481098	598.380597014925	779.814001660016	1210.02673679642	0	NaN	NaN	NaN	NaN	NaN	666.532905778431	0.917523890291984	54.4736292307906	13.8661954631061	11.9107085640995	2.74432572050745	0.0183499707013292	0.0076772831611039	2	1.00329213347082	6069.47865508791	0	15243.8893034826	1	1	1	1	2019-05-17T17:44:39.707	NG_ecoli_LTEE_11364_DM25	-0	-0	162.4	DIA_100X_EMPTY_1x1_100ms	c3df25bf-7162-49cf-b71f-878df183f28f	EPI_100X_YFP_1x1_200ms_25sola	EPI_100X_RFP_1x1_200ms_25sola
17	38	14.8904895921097	566	47.7362833129573	221.240282685512	834.446996466431	3415612	6034.65017667844	235.727775450587	417.12746284423	5	361164	638.098939929329	779.814001660016	1210.02673679642	0	NaN	NaN	NaN	NaN	NaN	476.30065294084	0.976499352467955	37.9880738939697	14.4720015525814	12.234769034418	3.11542888490435	0.00934561034965906	0.00527397459945902	1	1.00068843502375	4466.10270326685	0	14947.6272084806	1	1	1	1	2019-05-17T17:44:39.707	NG_ecoli_LTEE_11364_DM25	-0	-0	162.4	DIA_100X_EMPTY_1x1_100ms	2ecc4b9b-5943-4637-b3c1-43faa490ce0a	EPI_100X_YFP_1x1_200ms_25sola	EPI_100X_RFP_1x1_200ms_25sola
18	47	11.9945293204477	564	49.1673658693517	226.317375886525	1097.7695035461	146935	260.52304964539	235.727775450587	417.12746284423	0	8753738	15520.8120567376	779.814001660016	1210.02673679642	0	NaN	NaN	NaN	NaN	NaN	500.876047248608	0.90218789146738	47.5085986122399	12.6210804331291	10.3488087305894	2.23472098162886	0.0220769517786373	0.00675646213743776	3	1.00731267992821	3996.15957234115	0	18583.9556737589	1	1	1	1	2019-05-17T17:44:39.707	NG_ecoli_LTEE_11364_DM25	-0	-0	162.4	DIA_100X_EMPTY_1x1_100ms	6c138121-4e32-4b20-9f10-71f5ace12f1a	EPI_100X_YFP_1x1_200ms_25sola	EPI_100X_RFP_1x1_200ms_25sola
19	38	12.2240848289427	465	49.6512802364547	241.860215053763	479.756989247312	14176719	30487.5677419355	235.727775450587	417.12746284423	2	362106	778.722580645161	779.814001660016	1210.02673679642	0	NaN	NaN	NaN	NaN	NaN	403.833195468128	0.978307527142268	36.9329919029676	12.7275419395243	10.6189913154654	2.93018024036537	0.0089686822689672	0.00307052876731287	3	1.00083248908005	3270.92738942128	1	15959.9268817204	1	1	1	1	2019-05-17T17:44:39.707	NG_ecoli_LTEE_11364_DM25	-0	-0	162.4	DIA_100X_EMPTY_1x1_100ms	86d37712-9740-45c1-8b34-c7c6c0707e48	EPI_100X_YFP_1x1_200ms_25sola	EPI_100X_RFP_1x1_200ms_25sola
20	39	11.1921158613134	437	48.4700826837385	250.695652173913	172.201372997712	118893	272.066361556064	235.727775450587	417.12746284423	0	8216610	18802.3112128146	779.814001660016	1210.02673679642	0	NaN	NaN	NaN	NaN	NaN	410.162185381772	0.89519613902616	39.2293066964318	13.4946039236153	10.1587089003585	2.87263705128728	0.0164775979626314	0.0064913605684413	2	1.00438509799571	3179.63702660512	0	19621.0205949657	1	1	1	1	2019-05-17T17:44:39.707	NG_ecoli_LTEE_11364_DM25	-0	-0	162.4	DIA_100X_EMPTY_1x1_100ms	26e2a7cf-733b-432a-9c6e-84a84d667efd	EPI_100X_YFP_1x1_200ms_25sola	EPI_100X_RFP_1x1_200ms_25sola
21	45	14.5676130109861	656	49.3242455827614	247.890243902439	1596.42073170732	8911308	13584.3109756098	235.727775450587	417.12746284423	6	473833	722.306402439024	779.814001660016	1210.02673679642	0	NaN	NaN	NaN	NaN	NaN	547.423443759317	0.928696689859443	44.1536278621349	14.4261273223867	12.1188114960379	2.91046182477713	0.0417440028580163	0.0204393693769983	0	1.04576046826125	5093.03117792085	1	15862.0670731707	1	1	1	1	2019-05-17T17:44:39.707	NG_ecoli_LTEE_11364_DM25	-0	-0	162.4	DIA_100X_EMPTY_1x1_100ms	19494c29-d0e9-488e-81c8-8ed94b2fcea3	EPI_100X_YFP_1x1_200ms_25sola	EPI_100X_RFP_1x1_200ms_25sola
22	37	13.2659581570648	492	48.7068226648477	253.150406504065	516.739837398374	14190396	28842.2682926829	235.727775450587	417.12746284423	2	406236	825.682926829268	779.814001660016	1210.02673679642	0	NaN	NaN	NaN	NaN	NaN	423.648651927225	0.978031015237148	37.1725427295268	13.4202138092141	11.1535436659222	2.8286357117736	0.00783966852521495	0.00256769887377626	2	1.00015460542512	3631.93355338032	1	15835.5508130081	1	1	1	1	2019-05-17T17:44:39.707	NG_ecoli_LTEE_11364_DM25	-0	-0	162.4	DIA_100X_EMPTY_1x1_100ms	f10364cf-c39a-4040-87eb-6906c5bd6f17	EPI_100X_YFP_1x1_200ms_25sola	EPI_100X_RFP_1x1_200ms_25sola
23	54	14.0555129337214	760	49.2811691448938	260.517105263158	54.4776315789474	7122358	9371.52368421053	235.727775450587	417.12746284423	4	465517	612.522368421053	779.814001660016	1210.02673679642	0	NaN	NaN	NaN	NaN	NaN	635.525419120518	0.925927837228165	53.5837741236466	13.6174778684541	11.6672181742973	2.50868980586948	0.0182062190065785	0.00776423761748358	3	1.00364722260875	5728.7229440543	0	15631.1736842105	1	1	1	1	2019-05-17T17:44:39.707	NG_ecoli_LTEE_11364_DM25	-0	-0	162.4	DIA_100X_EMPTY_1x1_100ms	2e8ff295-217c-4ef1-abfe-ca02b3e414b3	EPI_100X_YFP_1x1_200ms_25sola	EPI_100X_RFP_1x1_200ms_25sola
24	55	12.5106931669281	689	41.4462892813628	274.531204644412	1582.82873730044	13775086	19992.8679245283	235.727775450587	417.12746284423	4	504297	731.925979680697	779.814001660016	1210.02673679642	0	NaN	NaN	NaN	NaN	NaN	601.839679001777	0.838964551498646	55.4588803737851	12.8609643158954	10.6386663410302	2.20092146707841	0.0371823896168396	0.0136184982560071	2	1.02971431088473	4929.86873566475	2	17836.0957910015	1	1	1	1	2019-05-17T17:44:39.707	NG_ecoli_LTEE_11364_DM25	-0	-0	162.4	DIA_100X_EMPTY_1x1_100ms	dfdfc582-e13d-4a82-972e-94cc0e2fa227	EPI_100X_YFP_1x1_200ms_25sola	EPI_100X_RFP_1x1_200ms_25sola
25	48	13.5451507096384	650	48.4264401440535	286.327692307692	726.878461538462	16561015	25478.4846153846	235.727775450587	417.12746284423	3	456965	703.023076923077	779.814001660016	1210.02673679642	0	NaN	NaN	NaN	NaN	NaN	548.518251642233	0.909978433706029	47.7612869772902	13.0864564651388	11.321457380534	2.38461293799546	0.0227337974498325	0.0122336183652734	1	1.01427168093708	4808.06770048133	1	15623.0230769231	1	1	1	1	2019-05-17T17:44:39.707	NG_ecoli_LTEE_11364_DM25	-0	-0	162.4	DIA_100X_EMPTY_1x1_100ms	f0332c52-d0dc-469f-8a63-2c9810b87337	EPI_100X_YFP_1x1_200ms_25sola	EPI_100X_RFP_1x1_200ms_25sola
26	64	14.2951398523875	915	48.0096754998777	316.091803278689	1726.39672131148	13774942	15054.581420765	235.727775450587	417.12746284423	5	638077	697.351912568306	779.814001660016	1210.02673679642	0	NaN	NaN	NaN	NaN	NaN	764.813204474329	0.910973764557121	63.1086929930991	13.4966143158158	11.9509263759951	2.35292557532777	0.0138812581631271	0.00493301268739358	2	1.00353108292963	7079.16783877516	0	15315.8557377049	1	1	1	1	2019-05-17T17:44:39.707	NG_ecoli_LTEE_11364_DM25	-0	-0	162.4	DIA_100X_EMPTY_1x1_100ms	fd638898-16b8-40a6-87f6-d93ecfe72ed3	EPI_100X_YFP_1x1_200ms_25sola	EPI_100X_RFP_1x1_200ms_25sola
27	56	12.8027443161535	717	44.8380073872719	293.398884239888	1594.99860529986	3006370	4192.98465829847	235.727775450587	417.12746284423	3	465868	649.746164574617	779.814001660016	1210.02673679642	0	NaN	NaN	NaN	NaN	NaN	616.293379494175	0.895789852055763	56.7736815163929	13.0142841263586	10.6285677507817	2.4660658684019	0.0178953706910151	0.00577445541034757	2	1.0032965501575	5037.16792255264	1	16888.4379358438	1	1	1	1	2019-05-17T17:44:39.707	NG_ecoli_LTEE_11364_DM25	-0	-0	162.4	DIA_100X_EMPTY_1x1_100ms	f56a8e6d-49a9-464d-b5b5-9378b7109938	EPI_100X_YFP_1x1_200ms_25sola	EPI_100X_RFP_1x1_200ms_25sola
28	61	13.873858606047	846	47.5799063407149	315.121749408983	1138.76004728132	2248595	2657.91371158392	235.727775450587	417.12746284423	2	639571	755.994089834515	779.814001660016	1210.02673679642	0	NaN	NaN	NaN	NaN	NaN	695.40389761112	0.905062832699831	59.9757152007451	13.2563869294612	11.3282654955777	2.42619510371853	0.045708502844038	0.00718363522733932	1	1.00462656688884	6044.94222754068	0	15367.9775413712	1	1	1	1	2019-05-17T17:44:39.707	NG_ecoli_LTEE_11364_DM25	-0	-0	162.4	DIA_100X_EMPTY_1x1_100ms	4977988b-d921-430e-9926-d6de662d65a6	EPI_100X_YFP_1x1_200ms_25sola	EPI_100X_RFP_1x1_200ms_25sola
29	43	14.896591868823	641	48.594542739572	316.015600624025	1340.44617784711	5636905	8793.92355694228	235.727775450587	417.12746284423	4	417124	650.739469578783	779.814001660016	1210.02673679642	0	NaN	NaN	NaN	NaN	NaN	538.229568939373	0.965703591493691	42.2541673345099	14.3302876082635	12.5278027922026	2.82806083403146	0.0215209883036043	0.00898337556712461	1	1.004680802853	5208.45895146914	0	14862.4695787832	1	1	1	1	2019-05-17T17:44:39.707	NG_ecoli_LTEE_11364_DM25	-0	-0	162.4	DIA_100X_EMPTY_1x1_100ms	faa86318-b8da-4a2c-82b3-b887948f5282	EPI_100X_YFP_1x1_200ms_25sola	EPI_100X_RFP_1x1_200ms_25sola
30	38	12.1999750550083	464	49.1355313015972	319.400862068966	737.691810344828	4989326	10752.8577586207	235.727775450587	417.12746284423	4	309391	666.790948275862	779.814001660016	1210.02673679642	0	NaN	NaN	NaN	NaN	NaN	405.498424171343	0.969775632660035	37.1816624617287	12.5456415261883	10.5679439326338	2.77242782371928	0.0909656709452202	0.0100012689345385	0	1.00568642472711	3261.36710404874	2	16593.3922413793	1	1	1	1	2019-05-17T17:44:39.707	NG_ecoli_LTEE_11364_DM25	-0	-0	162.4	DIA_100X_EMPTY_1x1_100ms	419ff6c2-0b7e-4d5d-9424-b2917ca34f10	EPI_100X_YFP_1x1_200ms_25sola	EPI_100X_RFP_1x1_200ms_25sola
31	43	14.0054282564617	603	49.3322248906259	323.537313432836	1054.30514096186	17239549	28589.6334991708	235.727775450587	417.12746284423	3	449322	745.144278606965	779.814001660016	1210.02673679642	0	NaN	NaN	NaN	NaN	NaN	511.764428512977	0.96572302737595	42.5572127696982	13.4832639046374	11.7630313945741	2.71928026465641	0.00775208288852151	0.00320679585104507	1	1.00033580635142	4624.89173019827	0	15261.9668325041	1	1	1	1	2019-05-17T17:44:39.707	NG_ecoli_LTEE_11364_DM25	-0	-0	162.4	DIA_100X_EMPTY_1x1_100ms	a1024842-0111-473f-b459-8a9b9db94e55	EPI_100X_YFP_1x1_200ms_25sola	EPI_100X_RFP_1x1_200ms_25sola
32	48	13.2291792796436	635	49.4500391661129	333.993700787402	37.4992125984252	10014411	15770.725984252	235.727775450587	417.12746284423	4	368647	580.546456692913	779.814001660016	1210.02673679642	0	NaN	NaN	NaN	NaN	NaN	528.950868406863	0.944243874120137	47.0977056814151	12.8710264379429	10.9258984795934	2.55136083941232	0.0114298372753993	0.00479529747186961	2	1.00043787350208	4415.7446811126	0	15963.9086614173	1	1	1	1	2019-05-17T17:44:39.707	NG_ecoli_LTEE_11364_DM25	-0	-0	162.4	DIA_100X_EMPTY_1x1_100ms	a0a88e3c-92d9-4b78-98e5-1804e9e34b34	EPI_100X_YFP_1x1_200ms_25sola	EPI_100X_RFP_1x1_200ms_25sola
33	60	13.4013719185025	805	28.7399058237461	351.568944099379	730.347826086957	5326704	6617.02360248447	235.727775450587	417.12746284423	5	526705	654.291925465839	779.814001660016	1210.02673679642	0	NaN	NaN	NaN	NaN	NaN	682.209544743408	0.846889322771238	60.367455805551	13.3787249313806	11.1745111320578	2.20681480220304	0.0226451071268848	0.00857369878259911	2	1.016116439611	5920.38322203289	1	16355.4360248447	1	1	1	1	2019-05-17T17:44:39.707	NG_ecoli_LTEE_11364_DM25	-0	-0	162.4	DIA_100X_EMPTY_1x1_100ms	022b3b4c-5616-46ca-b51a-eeb491b7d4d4	EPI_100X_YFP_1x1_200ms_25sola	EPI_100X_RFP_1x1_200ms_25sola
34	65	12.9768381837719	844	48.5881929405714	358.617298578199	1947.37203791469	6365642	7542.22985781991	235.727775450587	417.12746284423	7	721281	854.598341232228	779.814001660016	1210.02673679642	0	NaN	NaN	NaN	NaN	NaN	725.061896120797	0.885365771814709	65.0362289171649	13.1036527314419	10.9298875950024	2.21520653699187	0.0166175914364413	0.0063970964929374	1	1.00234427228832	6102.06210734852	1	16411.7393364929	1	1	1	1	2019-05-17T17:44:39.707	NG_ecoli_LTEE_11364_DM25	-0	-0	162.4	DIA_100X_EMPTY_1x1_100ms	892e5aa3-8f05-434d-a6d9-ef5b68913d44	EPI_100X_YFP_1x1_200ms_25sola	EPI_100X_RFP_1x1_200ms_25sola
35	50	13.8771750168497	694	48.9256279003023	351.302593659942	1515.62391930836	3531147	5088.10806916427	235.727775450587	417.12746284423	6	453245	653.090778097983	779.814001660016	1210.02673679642	0	NaN	NaN	NaN	NaN	NaN	597.452066381427	0.920954569747212	49.5912861125647	13.6786888188107	11.8326160737637	2.5046708790702	0.0173399894042318	0.00792511120450656	2	1.01159824614264	5453.26747549359	0	15399.644092219	1	1	1	1	2019-05-17T17:44:39.707	NG_ecoli_LTEE_11364_DM25	-0	-0	162.4	DIA_100X_EMPTY_1x1_100ms	1e4e21c0-de9b-48b0-945f-7a78f6f1e605	EPI_100X_YFP_1x1_200ms_25sola	EPI_100X_RFP_1x1_200ms_25sola
36	54	14.0555906486176	759	48.0611432304509	361.802371541502	1227.3372859025	13547754	17849.4782608696	235.727775450587	417.12746284423	4	454559	598.891963109354	779.814001660016	1210.02673679642	0	NaN	NaN	NaN	NaN	NaN	628.47604923455	0.891969200185472	53.7670300297577	13.248405304208	11.5294553149689	2.25683170870277	0.0206183217715301	0.00732603399140297	0	1.0120483148658	5613.36794054556	0	15263.1422924901	1	1	1	1	2019-05-17T17:44:39.707	NG_ecoli_LTEE_11364_DM25	-0	-0	162.4	DIA_100X_EMPTY_1x1_100ms	39d6473d-5d2a-4232-a05f-443ca0600aba	EPI_100X_YFP_1x1_200ms_25sola	EPI_100X_RFP_1x1_200ms_25sola
37	49	14.061125721995	689	49.4198711873921	389.599419448476	1965.37300435414	1282324	1861.13788098694	235.727775450587	417.12746284423	0	1674810	2430.78374455733	779.814001660016	1210.02673679642	0	NaN	NaN	NaN	NaN	NaN	575.035897391135	0.935330324711874	47.211301091969	14.4647838556327	11.9414341705519	2.58636944021223	0.038990538423872	0.0129287126870543	2	1.01133612855715	5287.48110408443	1	16275.4412191582	1	1	1	1	2019-05-17T17:44:39.707	NG_ecoli_LTEE_11364_DM25	-0	-0	162.4	DIA_100X_EMPTY_1x1_100ms	46c7a1dd-850f-4c2f-a60a-30d946802929	EPI_100X_YFP_1x1_200ms_25sola	EPI_100X_RFP_1x1_200ms_25sola
38	45	12.4707536141471	562	49.4136648339841	379.487544483986	1013.65480427046	3061511	5447.52846975089	235.727775450587	417.12746284423	3	381803	679.364768683274	779.814001660016	1210.02673679642	0	NaN	NaN	NaN	NaN	NaN	485.638524359195	0.933045243358171	45.313280449925	12.4840459579469	10.5546533440893	2.21352370140913	0.0112714972034051	0.00619737286393521	1	1.00469087114135	3964.63611986953	0	15733.1797153025	1	1	1	1	2019-05-17T17:44:39.707	NG_ecoli_LTEE_11364_DM25	-0	-0	162.4	DIA_100X_EMPTY_1x1_100ms	4ad4eccf-938a-4b52-961c-421557def758	EPI_100X_YFP_1x1_200ms_25sola	EPI_100X_RFP_1x1_200ms_25sola
39	56	14.4154519480214	808	48.3134162817581	410.100247524752	1579.92202970297	6586350	8151.42326732673	235.727775450587	417.12746284423	4	540032	668.356435643564	779.814001660016	1210.02673679642	0	NaN	NaN	NaN	NaN	NaN	667.24321210091	0.89590418139654	55.5591822358572	13.4878169280749	11.8109195604481	2.39150001940649	0.0230858951066449	0.00745950170367215	1	1.01471274407409	6087.13802748351	0	15354.4282178218	1	1	1	1	2019-05-17T17:44:39.707	NG_ecoli_LTEE_11364_DM25	-0	-0	162.4	DIA_100X_EMPTY_1x1_100ms	b2ccdfc1-5902-4b0c-9035-429be0adc8ad	EPI_100X_YFP_1x1_200ms_25sola	EPI_100X_RFP_1x1_200ms_25sola
40	62	13.6492318618478	847	49.1455429534201	404.905548996458	336.662337662338	8505488	10041.8984651712	235.727775450587	417.12746284423	6	419364	495.116883116883	779.814001660016	1210.02673679642	0	NaN	NaN	NaN	NaN	NaN	702.827953596894	0.894967581420145	61.3302960670678	12.8296194608881	11.3347303185806	2.13240605936685	0.0143411154454996	0.00661516197610509	2	1.00907138105069	6188.52750998777	1	16338.8724911452	1	1	1	1	2019-05-17T17:44:39.707	NG_ecoli_LTEE_11364_DM25	-0	-0	162.4	DIA_100X_EMPTY_1x1_100ms	a1a99f37-bb76-4bb2-ac6e-248dad7f0962	EPI_100X_YFP_1x1_200ms_25sola	EPI_100X_RFP_1x1_200ms_25sola
41	36	12.0662403129142	435	48.3453735987491	403.974712643678	13.2459770114943	15718551	36134.6	235.727775450587	417.12746284423	1	302983	696.512643678161	779.814001660016	1210.02673679642	0	NaN	NaN	NaN	NaN	NaN	NaN	NaN	NaN	NaN	NaN	NaN	NaN	NaN	NaN	NaN	NaN	1	16151.3885057471	1	1	1	1	2019-05-17T17:44:39.707	NG_ecoli_LTEE_11364_DM25	-0	-0	162.4	DIA_100X_EMPTY_1x1_100ms	cffc9c02-5828-40c9-82c1-5e59b4168ec8	EPI_100X_YFP_1x1_200ms_25sola	EPI_100X_RFP_1x1_200ms_25sola
42	38	12.7561137597612	485	49.2558059247019	423.342268041237	1703.26804123711	184807	381.045360824742	235.727775450587	417.12746284423	0	9216287	19002.6536082474	779.814001660016	1210.02673679642	0	NaN	NaN	NaN	NaN	NaN	440.312788979021	0.931859558572559	38.0576865959984	14.6283819289936	11.3073593053417	2.99523435542038	0.0139213898550221	0.00718904928148072	1	1.00173337644752	3821.68292574914	0	18875.9134020619	1	1	1	1	2019-05-17T17:44:39.707	NG_ecoli_LTEE_11364_DM25	-0	-0	162.4	DIA_100X_EMPTY_1x1_100ms	07fac622-4296-453f-b79f-90406a4ab1d1	EPI_100X_YFP_1x1_200ms_25sola	EPI_100X_RFP_1x1_200ms_25sola
43	54	14.5563485221726	787	49.3801779600635	427.51334180432	1075.8792884371	2407742	3059.39263024142	235.727775450587	417.12746284423	2	728495	925.660736975858	779.814001660016	1210.02673679642	0	NaN	NaN	NaN	NaN	NaN	664.561096998735	0.928705543367322	53.4289875645158	14.0777461286953	12.1995530981336	2.59192984649281	0.0164708281248494	0.00668066584521865	2	1.004769246156	6245.31961900341	0	15471.8297331639	1	1	1	1	2019-05-17T17:44:39.707	NG_ecoli_LTEE_11364_DM25	-0	-0	162.4	DIA_100X_EMPTY_1x1_100ms	0ef19d23-4b3f-4033-94d2-b692f3092cc5	EPI_100X_YFP_1x1_200ms_25sola	EPI_100X_RFP_1x1_200ms_25sola
44	45	15.718818758667	708	49.1847856793238	435.333333333333	906.234463276836	1208438	1706.83333333333	235.727775450587	417.12746284423	0	708147	1000.20762711864	779.814001660016	1210.02673679642	0	NaN	NaN	NaN	NaN	NaN	590.601250111288	0.982163059016865	44.461221937995	15.022723296314	12.9964230343701	3.14382545260715	0.00963978451927457	0.00458606671708221	1	1.00108933225378	5898.1926571558	0	15231.2245762712	1	1	1	1	2019-05-17T17:44:39.707	NG_ecoli_LTEE_11364_DM25	-0	-0	162.4	DIA_100X_EMPTY_1x1_100ms	e4419817-f098-41d8-80ed-9cb4194b48a8	EPI_100X_YFP_1x1_200ms_25sola	EPI_100X_RFP_1x1_200ms_25sola
45	38	12.309310351134	468	49.0084451429231	426.933760683761	42.0854700854701	16420747	35087.0662393162	235.727775450587	417.12746284423	2	301075	643.32264957265	779.814001660016	1210.02673679642	0	NaN	NaN	NaN	NaN	NaN	400.475842235298	0.969749292976375	37.4227284711931	12.4180819179414	10.4046439258656	2.79778032023906	0.0121797010813036	0.00591817896932213	1	1.00294098811472	3181.85052725707	1	16509.3162393162	1	1	1	1	2019-05-17T17:44:39.707	NG_ecoli_LTEE_11364_DM25	-0	-0	162.4	DIA_100X_EMPTY_1x1_100ms	17c1990b-1c54-44b6-9ac0-e358cc0764bb	EPI_100X_YFP_1x1_200ms_25sola	EPI_100X_RFP_1x1_200ms_25sola
46	67	14.3470498257744	962	48.8755902605289	453.580041580042	1754.40748440748	13453911	13985.3544698545	235.727775450587	417.12746284423	6	972712	1011.13513513514	779.814001660016	1210.02673679642	0	NaN	NaN	NaN	NaN	NaN	804.772651347137	0.916759710630711	67.3231765945498	13.4844966466367	11.7476127300693	2.34468606498499	0.0167443929264913	0.00709846266705475	2	1.00465298901847	7297.15755664098	0	15489.5467775468	1	1	1	1	2019-05-17T17:44:39.707	NG_ecoli_LTEE_11364_DM25	-0	-0	162.4	DIA_100X_EMPTY_1x1_100ms	f340ff55-cad4-45be-a8d6-21800372ea48	EPI_100X_YFP_1x1_200ms_25sola	EPI_100X_RFP_1x1_200ms_25sola
47	49	13.9068592079269	682	49.6481472597527	445.007331378299	299.145161290323	4910577	7200.25953079179	235.727775450587	417.12746284423	5	353035	517.646627565982	779.814001660016	1210.02673679642	0	NaN	NaN	NaN	NaN	NaN	576.232108522557	0.977250809118876	48.1271281105463	13.9899662285693	11.6985062198856	2.82751562888196	0.0282105905698899	0.00928510538668691	0	1.00865164047957	5172.97820677907	1	15495.224340176	1	1	1	1	2019-05-17T17:44:39.707	NG_ecoli_LTEE_11364_DM25	-0	-0	162.4	DIA_100X_EMPTY_1x1_100ms	5918562d-7e0a-4486-83a5-1642d0831ebc	EPI_100X_YFP_1x1_200ms_25sola	EPI_100X_RFP_1x1_200ms_25sola
48	70	14.0423297539912	983	49.1540955625917	493.637843336724	1686.67548321465	4370985	4446.57680569685	235.727775450587	417.12746284423	5	1012261	1029.76703967447	779.814001660016	1210.02673679642	0	NaN	NaN	NaN	NaN	NaN	826.859415190096	0.915954692056239	69.7189526221954	13.1855476604866	11.7295749747181	2.23900125900593	0.0159283929868043	0.00563753666487299	3	1.00278000439103	7533.64734416242	1	15670.6826042726	1	1	1	1	2019-05-17T17:44:39.707	NG_ecoli_LTEE_11364_DM25	-0	-0	162.4	DIA_100X_EMPTY_1x1_100ms	e6ca212f-e450-4070-97f5-aa8288821bfc	EPI_100X_YFP_1x1_200ms_25sola	EPI_100X_RFP_1x1_200ms_25sola
49	43	13.4767295294833	580	49.5384084598916	497.513793103448	1827.65517241379	15736125	27131.25	235.727775450587	417.12746284423	4	1533219	2643.48103448276	779.814001660016	1210.02673679642	0	NaN	NaN	NaN	NaN	NaN	497.319334092374	0.954899279601879	42.5589360555811	13.2902974936764	11.4355214433585	2.61032770599858	0.00352276097221545	0.00136186180568831	3	1.00002748418412	4371.11858705808	0	15378.2482758621	1	1	1	1	2019-05-17T17:44:39.707	NG_ecoli_LTEE_11364_DM25	-0	-0	162.4	DIA_100X_EMPTY_1x1_100ms	734f659c-574b-4512-8142-8687f564a878	EPI_100X_YFP_1x1_200ms_25sola	EPI_100X_RFP_1x1_200ms_25sola
50	39	12.8161309573102	501	46.1777107585608	506.49500998004	17.1676646706587	7089619	14150.9361277445	235.727775450587	417.12746284423	3	750846	1498.69461077844	779.814001660016	1210.02673679642	0	NaN	NaN	NaN	NaN	NaN	NaN	NaN	NaN	NaN	NaN	NaN	NaN	NaN	NaN	NaN	NaN	0	15476.1616766467	1	1	1	1	2019-05-17T17:44:39.707	NG_ecoli_LTEE_11364_DM25	-0	-0	162.4	DIA_100X_EMPTY_1x1_100ms	b55d34c4-ab54-404a-abfa-584dae401a9b	EPI_100X_YFP_1x1_200ms_25sola	EPI_100X_RFP_1x1_200ms_25sola
51	38	13.0759776862187	497	49.2026408326095	531.581488933602	1710.78873239437	1207131	2428.83501006036	235.727775450587	417.12746284423	2	433977	873.193158953722	779.814001660016	1210.02673679642	0	NaN	NaN	NaN	NaN	NaN	440.773077836955	0.931689239997166	37.4983504463354	14.5014345432821	11.4996861617723	2.81041406349718	0.0213592135898916	0.00767609987637129	2	1.00143369501065	3894.70009564327	1	15777.0241448692	1	1	1	1	2019-05-17T17:44:39.707	NG_ecoli_LTEE_11364_DM25	-0	-0	162.4	DIA_100X_EMPTY_1x1_100ms	1a9b7081-3a1f-4d0a-be1a-ece867d67568	EPI_100X_YFP_1x1_200ms_25sola	EPI_100X_RFP_1x1_200ms_25sola
52	45	13.2721970690111	598	49.3135379563283	536.876254180602	842.387959866221	3102491	5188.11204013378	235.727775450587	417.12746284423	5	392176	655.8127090301	779.814001660016	1210.02673679642	0	NaN	NaN	NaN	NaN	NaN	507.120947108205	0.956550596018601	44.3377323190232	13.1092750013965	11.2587499165993	2.44707683282138	0.00551554105414248	0.00265157429263197	1	1.00021894423508	4414.11560947721	0	15246.4548494983	1	1	1	1	2019-05-17T17:44:39.707	NG_ecoli_LTEE_11364_DM25	-0	-0	162.4	DIA_100X_EMPTY_1x1_100ms	2c6b499e-a651-4032-a757-9256f48d4c9f	EPI_100X_YFP_1x1_200ms_25sola	EPI_100X_RFP_1x1_200ms_25sola
53	53	13.6870173151685	726	49.3732575860563	545.831955922865	1857.76997245179	7397875	10189.9104683196	235.727775450587	417.12746284423	5	803265	1106.42561983471	779.814001660016	1210.02673679642	0	NaN	NaN	NaN	NaN	NaN	621.864550036138	0.944386333862602	52.3398720771929	13.4995453536603	11.7271631891699	2.30305541536636	0.0105037511323357	0.00330207537163979	3	1.00126034587226	5653.38386983564	0	15239.9201101928	1	1	1	1	2019-05-17T17:44:39.707	NG_ecoli_LTEE_11364_DM25	-0	-0	162.4	DIA_100X_EMPTY_1x1_100ms	c6be0c50-23fb-4eb5-815f-76846127afb2	EPI_100X_YFP_1x1_200ms_25sola	EPI_100X_RFP_1x1_200ms_25sola
54	39	13.2808516050409	518	49.5533559908451	545.554054054054	1011.29343629344	1023871	1976.58494208494	235.727775450587	417.12746284423	0	533464	1029.85328185328	779.814001660016	1210.02673679642	0	NaN	NaN	NaN	NaN	NaN	452.527671339924	0.969768828992666	37.6241653461098	13.8425605899321	11.7586116824756	2.87518572302925	0.0135810978320537	0.00541386035659237	1	1.00160870764971	4085.72237089452	0	15386.1891891892	1	1	1	1	2019-05-17T17:44:39.707	NG_ecoli_LTEE_11364_DM25	-0	-0	162.4	DIA_100X_EMPTY_1x1_100ms	94be1f55-f8d9-452d-9ec2-cfd9726cb315	EPI_100X_YFP_1x1_200ms_25sola	EPI_100X_RFP_1x1_200ms_25sola
55	56	14.0477326791639	787	46.5268675841908	550.296060991105	1618.12452350699	37392017	47512.0927573062	235.727775450587	417.12746284423	7	648459	823.963151207116	779.814001660016	1210.02673679642	0	NaN	NaN	NaN	NaN	NaN	673.497634586464	0.895103375468579	56.2355752611924	13.8384703386348	11.8187007674969	2.31516858109683	0.0115813193527744	0.00714589363388706	0	1.00958406149247	6169.36545927023	2	15885.2655654384	1	1	1	1	2019-05-17T17:44:39.707	NG_ecoli_LTEE_11364_DM25	-0	-0	162.4	DIA_100X_EMPTY_1x1_100ms	125220b2-61c4-42db-8086-a5a82da11c3a	EPI_100X_YFP_1x1_200ms_25sola	EPI_100X_RFP_1x1_200ms_25sola
56	39	12.7374801567452	497	49.4402403872028	558.398390342052	1070.32595573441	656407	1320.7384305835	235.727775450587	417.12746284423	0	336947	677.961770623742	779.814001660016	1210.02673679642	0	NaN	NaN	NaN	NaN	NaN	433.521317277973	0.966768083218615	38.1094980530956	13.2862304840439	10.9091554169886	3.00528758958827	0.0253167295997806	0.0122326349733436	1	1.00391588500133	3562.09393494275	0	15648.8752515091	1	1	1	1	2019-05-17T17:44:39.707	NG_ecoli_LTEE_11364_DM25	-0	-0	162.4	DIA_100X_EMPTY_1x1_100ms	9de333f6-8cf2-470f-87e8-c55ce1a36b23	EPI_100X_YFP_1x1_200ms_25sola	EPI_100X_RFP_1x1_200ms_25sola
57	51	13.7303627701885	701	49.561652866996	564.248216833096	200.503566333809	9145158	13045.8744650499	235.727775450587	417.12746284423	4	384236	548.125534950071	779.814001660016	1210.02673679642	0	NaN	NaN	NaN	NaN	NaN	575.229091045304	0.95522410018186	50.4994196059099	12.7078400482181	11.1815987091658	2.38972868585182	0.0079097532344619	0.00360597507920116	3	1.00026883598427	4958.88540376857	0	16213.2039942939	1	1	1	1	2019-05-17T17:44:39.707	NG_ecoli_LTEE_11364_DM25	-0	-0	162.4	DIA_100X_EMPTY_1x1_100ms	5025aabd-adc2-4881-b5d6-fdb2c60b1f10	EPI_100X_YFP_1x1_200ms_25sola	EPI_100X_RFP_1x1_200ms_25sola
58	57	13.0381086708883	743	49.4118865147626	577.318977119785	1651.79273216689	11398613	15341.336473755	235.727775450587	417.12746284423	7	557893	750.865410497981	779.814001660016	1210.02673679642	0	NaN	NaN	NaN	NaN	NaN	629.892939424174	0.945727131923309	55.3084886719141	13.7476399159982	11.0767974782945	2.90655433144594	0.0241127359855664	0.00936034027583103	1	1.0038937714819	5329.790071917	1	15843.6998654105	1	1	1	1	2019-05-17T17:44:39.707	NG_ecoli_LTEE_11364_DM25	-0	-0	162.4	DIA_100X_EMPTY_1x1_100ms	9928940d-fdd9-48f5-bdf5-b7b187b5154b	EPI_100X_YFP_1x1_200ms_25sola	EPI_100X_RFP_1x1_200ms_25sola
59	46	14.1887779383982	653	48.4237953455075	582.3797856049	2010.3078101072	9540332	14610.0030627871	235.727775450587	417.12746284423	4	468931	718.117917304747	779.814001660016	1210.02673679642	0	NaN	NaN	NaN	NaN	NaN	547.532168134196	0.950472020433162	45.6506025263664	13.5341405669496	11.7898115606778	2.54329990392713	0.0134115548187311	0.00789104291679917	1	1.00305304586249	4983.67970319726	0	15299.7059724349	1	1	1	1	2019-05-17T17:44:39.707	NG_ecoli_LTEE_11364_DM25	-0	-0	162.4	DIA_100X_EMPTY_1x1_100ms	cd98ba31-e99a-40be-a460-667811bc7f61	EPI_100X_YFP_1x1_200ms_25sola	EPI_100X_RFP_1x1_200ms_25sola
60	42	14.2271299723426	599	48.5111035688661	582.424040066778	1588.04006677796	2847664	4754.03005008347	235.727775450587	417.12746284423	2	481336	803.565943238731	779.814001660016	1210.02673679642	0	NaN	NaN	NaN	NaN	NaN	527.739756535062	0.968324249560961	41.9706632088852	14.5760879812686	12.0996401206598	3.40375717557717	0.0444704313016384	0.017272556658227	1	1.01609112443161	4825.92557338594	1	14792.4340567613	1	1	1	1	2019-05-17T17:44:39.707	NG_ecoli_LTEE_11364_DM25	-0	-0	162.4	DIA_100X_EMPTY_1x1_100ms	7d42e39d-cba1-4aaf-8125-fbaaaaec193e	EPI_100X_YFP_1x1_200ms_25sola	EPI_100X_RFP_1x1_200ms_25sola
61	65	15.1776283808236	987	45.5606808742295	609.686930091185	1247.19655521783	20664821	20937.0020263425	235.727775450587	417.12746284423	10	2184774	2213.55015197568	779.814001660016	1210.02673679642	0	NaN	NaN	NaN	NaN	NaN	832.114057468786	0.894236833883399	64.3897598760015	15.3949690965998	12.7926003852822	2.55384551933504	0.0112539865346718	0.00519928500751467	2	1.00764326486944	8276.07378851225	0	15437.5359675785	1	1	1	1	2019-05-17T17:44:39.707	NG_ecoli_LTEE_11364_DM25	-0	-0	162.4	DIA_100X_EMPTY_1x1_100ms	dfd8cc90-e16e-4ac6-acb4-2ee619d8e2b2	EPI_100X_YFP_1x1_200ms_25sola	EPI_100X_RFP_1x1_200ms_25sola
62	45	13.1118609789555	591	49.2715010705569	608.365482233503	1195.59390862944	239015	404.424703891709	235.727775450587	417.12746284423	0	9478387	16037.8798646362	779.814001660016	1210.02673679642	0	NaN	NaN	NaN	NaN	NaN	541.682729276749	0.867451870443883	46.5499998852185	13.7790019535114	11.4331687616638	2.63426744619651	0.0368241692514493	0.0152766367399957	1	1.01822233908789	4779.06341852445	0	19489.9966159052	1	1	1	1	2019-05-17T17:44:39.707	NG_ecoli_LTEE_11364_DM25	-0	-0	162.4	DIA_100X_EMPTY_1x1_100ms	98ba320f-b244-433d-afb4-84d405ee6506	EPI_100X_YFP_1x1_200ms_25sola	EPI_100X_RFP_1x1_200ms_25sola
63	71	14.016086068898	996	36.2552206696754	628.179718875502	723.853413654619	31732095	31859.5331325301	235.727775450587	417.12746284423	9	1243995	1248.99096385542	779.814001660016	1210.02673679642	0	NaN	NaN	NaN	NaN	NaN	827.545650186653	0.851390481081175	70.5608565870696	13.7987374160728	11.5729253271029	2.37475419311431	0.00871977481246782	0.00525584877643415	1	1.00814863776399	7422.3260377289	0	15944.686746988	1	1	1	1	2019-05-17T17:44:39.707	NG_ecoli_LTEE_11364_DM25	-0	-0	162.4	DIA_100X_EMPTY_1x1_100ms	83dc535b-7f16-4ead-a898-1f1d7db4d5af	EPI_100X_YFP_1x1_200ms_25sola	EPI_100X_RFP_1x1_200ms_25sola
64	66	13.1981195455154	872	42.6179286399346	626.017201834862	973.793577981651	4212711	4831.09059633027	235.727775450587	417.12746284423	4	1224703	1404.47591743119	779.814001660016	1210.02673679642	0	NaN	NaN	NaN	NaN	NaN	742.857251738169	0.878424785843695	66.1905396603877	12.8565237665271	11.0887807646331	2.17500472387875	0.0125825002985144	0.0048873141034796	3	1.00585812448861	6392.24478684315	0	16162.4724770642	1	1	1	1	2019-05-17T17:44:39.707	NG_ecoli_LTEE_11364_DM25	-0	-0	162.4	DIA_100X_EMPTY_1x1_100ms	af6b6e9b-57c3-442a-a4d9-acf4adbe34a3	EPI_100X_YFP_1x1_200ms_25sola	EPI_100X_RFP_1x1_200ms_25sola
65	25	8.45897832621576	212	-48.9042795852778	623.471698113208	1799.0141509434	67707	319.372641509434	235.727775450587	417.12746284423	0	3060407	14435.8820754717	779.814001660016	1210.02673679642	0	NaN	NaN	NaN	NaN	NaN	274.201596200363	0.921118654776132	26.7360363321064	13.3967820554515	9.80700067658049	3.02006963430591	0.0522681749845958	0.0261448898532903	1	1.03654649280911	2019.57187790624	0	20982.1320754717	1	1	1	1	2019-05-17T17:44:39.707	NG_ecoli_LTEE_11364_DM25	-0	-0	162.4	DIA_100X_EMPTY_1x1_100ms	cf25bf4b-60b3-43b8-b40f-8daf3e08c7fd	EPI_100X_YFP_1x1_200ms_25sola	EPI_100X_RFP_1x1_200ms_25sola
66	37	15.1335689868774	561	47.792920294227	650.663101604278	754.868092691622	1228973	2190.68270944742	235.727775450587	417.12746284423	0	2243580	3999.2513368984	779.814001660016	1210.02673679642	0	NaN	NaN	NaN	NaN	NaN	483.551194843469	0.98410887115931	36.2489406082183	15.3507259775478	13.0863631807038	3.24479962312316	0.0149911408877378	0.00512005250359127	2	1.00186459025396	4875.54464812147	0	16084.376114082	1	1	1	1	2019-05-17T17:44:39.707	NG_ecoli_LTEE_11364_DM25	-0	-0	162.4	DIA_100X_EMPTY_1x1_100ms	d85d4969-c925-42ff-a6c9-f96aa251b1c4	EPI_100X_YFP_1x1_200ms_25sola	EPI_100X_RFP_1x1_200ms_25sola
67	46	14.912314540647	686	49.3579360301336	659.453352769679	472.99416909621	2534412	3694.47813411079	235.727775450587	417.12746284423	4	476057	693.960641399417	779.814001660016	1210.02673679642	0	NaN	NaN	NaN	NaN	NaN	574.676553459098	0.968927304323177	44.9960487336146	14.240252370422	12.3785088809372	3.16994033221279	0.0131972440068334	0.00560904519326557	2	1.00085624708241	5415.03072309113	0	14739.4329446064	1	1	1	1	2019-05-17T17:44:39.707	NG_ecoli_LTEE_11364_DM25	-0	-0	162.4	DIA_100X_EMPTY_1x1_100ms	755cefd3-4de5-4f16-87c2-cdef70747813	EPI_100X_YFP_1x1_200ms_25sola	EPI_100X_RFP_1x1_200ms_25sola
68	27	12.3201734256419	334	-9.2865000622552	649.200598802395	12.4910179640719	2002168	5994.51497005988	235.727775450587	417.12746284423	3	272933	817.164670658683	779.814001660016	1210.02673679642	0	NaN	NaN	NaN	NaN	NaN	NaN	NaN	NaN	NaN	NaN	NaN	NaN	NaN	NaN	NaN	NaN	0	15964.0209580838	1	1	1	1	2019-05-17T17:44:39.707	NG_ecoli_LTEE_11364_DM25	-0	-0	162.4	DIA_100X_EMPTY_1x1_100ms	67e04d8e-1ff2-4936-894e-dc32ea452b02	EPI_100X_YFP_1x1_200ms_25sola	EPI_100X_RFP_1x1_200ms_25sola
69	46	15.0323556002985	693	48.6167759557971	662.37518037518	1756.29292929293	6154503	8880.95670995671	235.727775450587	417.12746284423	4	2201374	3176.58585858586	779.814001660016	1210.02673679642	0	NaN	NaN	NaN	NaN	NaN	578.395864712828	0.942287440328186	45.8324406659349	14.1408325565697	12.4374524178137	2.70381749702028	0.0158476071484153	0.00850563680329665	1	1.01013316120612	5568.33981501048	0	14891.5714285714	1	1	1	1	2019-05-17T17:44:39.707	NG_ecoli_LTEE_11364_DM25	-0	-0	162.4	DIA_100X_EMPTY_1x1_100ms	a0e34ac6-82f9-45e6-b742-027849cfc01d	EPI_100X_YFP_1x1_200ms_25sola	EPI_100X_RFP_1x1_200ms_25sola
70	47	14.7297067599967	693	49.5244159785174	700.78354978355	1651.69696969697	19905706	28723.9624819625	235.727775450587	417.12746284423	4	510554	736.730158730159	779.814001660016	1210.02673679642	0	NaN	NaN	NaN	NaN	NaN	573.780477038131	0.940077567098896	46.144221507926	13.8924234162524	12.2211666783625	2.71758438839714	0.0224190996028788	0.0087730094583305	1	1.01175152445356	5412.93160198368	0	15182.1789321789	1	1	1	1	2019-05-17T17:44:39.707	NG_ecoli_LTEE_11364_DM25	-0	-0	162.4	DIA_100X_EMPTY_1x1_100ms	21955cf8-d5b0-49f6-9f65-844f7cd07efc	EPI_100X_YFP_1x1_200ms_25sola	EPI_100X_RFP_1x1_200ms_25sola
71	45	13.9393562550195	628	49.2698271893593	703.646496815287	955.727707006369	2722028	4334.43949044586	235.727775450587	417.12746284423	4	706679	1125.28503184713	779.814001660016	1210.02673679642	0	NaN	NaN	NaN	NaN	NaN	527.535455101103	0.954115842746206	44.8363824424496	13.1581318068764	11.5872718624815	2.51611047929917	0.0131034059161913	0.00684519809460739	0	1.00620297421315	4728.05847855116	0	15160.9060509554	1	1	1	1	2019-05-17T17:44:39.707	NG_ecoli_LTEE_11364_DM25	-0	-0	162.4	DIA_100X_EMPTY_1x1_100ms	26e76b3b-a7af-4f03-87b7-2f1ee6f61371	EPI_100X_YFP_1x1_200ms_25sola	EPI_100X_RFP_1x1_200ms_25sola
72	40	13.4576187255136	539	49.5610875708641	723.495361781076	99.8589981447124	15386770	28546.8831168831	235.727775450587	417.12746284423	4	265927	493.371057513915	779.814001660016	1210.02673679642	0	NaN	NaN	NaN	NaN	NaN	455.238562611415	0.971243796358547	39.0199640657497	13.4297219679868	11.3882077936875	2.79356727569444	0.0108832358131207	0.00693500580422973	1	1.00447967836672	3974.5458577984	0	15859.9925788497	1	1	1	1	2019-05-17T17:44:39.707	NG_ecoli_LTEE_11364_DM25	-0	-0	162.4	DIA_100X_EMPTY_1x1_100ms	94c05c95-e91b-484a-9769-d2d1d59a811e	EPI_100X_YFP_1x1_200ms_25sola	EPI_100X_RFP_1x1_200ms_25sola
73	60	13.0060123568823	781	48.5620158555278	742.353393085788	1022.96030729834	2030801	2600.25736235595	235.727775450587	417.12746284423	2	3406226	4361.36491677337	779.814001660016	1210.02673679642	0	NaN	NaN	NaN	NaN	NaN	666.209951227108	0.905983678701869	59.2061069906381	12.9312983067094	11.0252882783672	2.29898669595352	0.0207651821453915	0.00885979890930667	2	1.00270635593689	5652.44434095462	1	16229.8373879641	1	1	1	1	2019-05-17T17:44:39.707	NG_ecoli_LTEE_11364_DM25	-0	-0	162.4	DIA_100X_EMPTY_1x1_100ms	2f47866a-f589-45b3-855b-d58f3c20e1f4	EPI_100X_YFP_1x1_200ms_25sola	EPI_100X_RFP_1x1_200ms_25sola
74	61	14.583762204872	889	44.5854185358388	750.175478065242	1820.94488188976	9745055	10961.816647919	235.727775450587	417.12746284423	5	682981	768.2575928009	779.814001660016	1210.02673679642	0	NaN	NaN	NaN	NaN	NaN	743.926739990744	0.897391743662741	61.1522872917421	13.9020812734948	11.900846345833	2.45713621389728	0.0462051866364538	0.013323766803744	2	1.00868971644051	6802.3391791499	0	15671.8785151856	1	1	1	1	2019-05-17T17:44:39.707	NG_ecoli_LTEE_11364_DM25	-0	-0	162.4	DIA_100X_EMPTY_1x1_100ms	28675985-0408-482f-97df-fe140f4c2524	EPI_100X_YFP_1x1_200ms_25sola	EPI_100X_RFP_1x1_200ms_25sola
75	68	14.0437681791549	955	45.4114434001942	762.268062827225	1389.44083769634	12457269	13044.2607329843	235.727775450587	417.12746284423	6	711169	744.679581151833	779.814001660016	1210.02673679642	0	NaN	NaN	NaN	NaN	NaN	797.89526830038	0.909894266304021	66.5288382688382	14.0964569103074	11.8197517361417	2.33917633488264	0.00665975550598648	0.00287899037759625	2	1.000273665287	7299.89360710078	0	15489.4890052356	1	1	1	1	2019-05-17T17:44:39.707	NG_ecoli_LTEE_11364_DM25	-0	-0	162.4	DIA_100X_EMPTY_1x1_100ms	0569463b-b156-43f0-904a-ff580ad6ff2e	EPI_100X_YFP_1x1_200ms_25sola	EPI_100X_RFP_1x1_200ms_25sola
76	52	10.2241764633604	532	-14.9164730264298	776.605263157895	1143.10714285714	154456	290.330827067669	235.727775450587	417.12746284423	0	10294982	19351.469924812	779.814001660016	1210.02673679642	0	NaN	NaN	NaN	NaN	NaN	552.789409980364	0.8563696532571	54.3981911446543	13.6587503634964	9.92999757304377	2.5094111086659	0.0281214481087091	0.011853314920586	4	1.00281560195339	4212.81729602426	1	20079.4041353383	1	1	1	1	2019-05-17T17:44:39.707	NG_ecoli_LTEE_11364_DM25	-0	-0	162.4	DIA_100X_EMPTY_1x1_100ms	7e57fa87-994e-439c-ae88-308b8ce20cf8	EPI_100X_YFP_1x1_200ms_25sola	EPI_100X_RFP_1x1_200ms_25sola
77	72	13.2486914963341	955	47.9728191531813	792.459685863874	586.770680628272	11964823	12528.6104712042	235.727775450587	417.12746284423	5	661044	692.192670157068	779.814001660016	1210.02673679642	0	NaN	NaN	NaN	NaN	NaN	801.783197803227	0.911507569867608	72.2022370306996	12.5798338983137	10.9843621421248	1.89962993488859	0.00570176146143269	0.00190942413618863	2	1.00100764393519	6842.11264895041	0	15842.2397905759	1	1	1	1	2019-05-17T17:44:39.707	NG_ecoli_LTEE_11364_DM25	-0	-0	162.4	DIA_100X_EMPTY_1x1_100ms	0b64e91e-dbb5-4768-a8ad-912a35d3c22f	EPI_100X_YFP_1x1_200ms_25sola	EPI_100X_RFP_1x1_200ms_25sola
78	34	11.1941447265982	381	46.9501223776358	785.795275590551	1004.9842519685	144516	379.307086614173	235.727775450587	417.12746284423	0	8938915	23461.719160105	779.814001660016	1210.02673679642	0	NaN	NaN	NaN	NaN	NaN	347.388379960184	0.992359308999915	33.3843865009695	13.356487319187	10.0982571444812	3.224382582659	0.00940840342292011	0.00378026225295523	2	1.00029798116826	2673.7828418619	1	19500.5774278215	1	1	1	1	2019-05-17T17:44:39.707	NG_ecoli_LTEE_11364_DM25	-0	-0	162.4	DIA_100X_EMPTY_1x1_100ms	d45582c8-f7d1-4b68-8d87-544f8a2c04c7	EPI_100X_YFP_1x1_200ms_25sola	EPI_100X_RFP_1x1_200ms_25sola
79	17	2.67327809434929	46	-49.9999995772687	784.04347826087	2045.89130434783	333090	7241.08695652174	235.727775450587	417.12746284423	0	74940	1629.13043478261	779.814001660016	1210.02673679642	0	NaN	NaN	NaN	NaN	NaN	NaN	NaN	NaN	NaN	NaN	NaN	NaN	NaN	NaN	NaN	NaN	1	17903.4565217391	1	1	1	1	2019-05-17T17:44:39.707	NG_ecoli_LTEE_11364_DM25	-0	-0	162.4	DIA_100X_EMPTY_1x1_100ms	7eb83984-14f8-481f-99ba-bc45e20568f9	EPI_100X_YFP_1x1_200ms_25sola	EPI_100X_RFP_1x1_200ms_25sola
80	27	5.67284625414754	160	-47.6806319103032	805.53125	2044.43125	1369745	8560.90625	235.727775450587	417.12746284423	0	344406	2152.5375	779.814001660016	1210.02673679642	0	NaN	NaN	NaN	NaN	NaN	NaN	NaN	NaN	NaN	NaN	NaN	NaN	NaN	NaN	NaN	NaN	1	16363.98125	1	1	1	1	2019-05-17T17:44:39.707	NG_ecoli_LTEE_11364_DM25	-0	-0	162.4	DIA_100X_EMPTY_1x1_100ms	53aef9ca-f46b-44d6-9350-da08a1af20b9	EPI_100X_YFP_1x1_200ms_25sola	EPI_100X_RFP_1x1_200ms_25sola
81	107	15.149880884098	1621	46.9329870896196	849.065391733498	805.045650832819	8087313	4989.08883405305	235.727775450587	417.12746284423	12	1099575	678.331276989513	779.814001660016	1210.02673679642	0	NaN	NaN	NaN	NaN	NaN	1337.43537491753	0.720238920123174	109.23201111736	14.0698200438227	12.0909394565378	1.98405865631617	0.0547320599841463	0.0133028242220741	4	1.03638755098991	12541.800957611	0	15557.6465144972	1	1	1	1	2019-05-17T17:44:39.707	NG_ecoli_LTEE_11364_DM25	-0	-0	162.4	DIA_100X_EMPTY_1x1_100ms	f381647b-2ef4-4dd2-9b2d-b54a55ad3846	EPI_100X_YFP_1x1_200ms_25sola	EPI_100X_RFP_1x1_200ms_25sola
82	28	10.9991304110776	308	44.1292377970373	814.522727272727	1136.06818181818	130850	424.837662337662	235.727775450587	417.12746284423	0	7381503	23965.9188311688	779.814001660016	1210.02673679642	0	NaN	NaN	NaN	NaN	NaN	300.699706709195	0.979875710217991	28.2762370885743	12.8925397306491	10.1399232412198	3.2331524369054	0.0293635510497534	0.0181978271160581	0	1.01775155003493	2283.393869147	1	20017.5032467532	1	1	1	1	2019-05-17T17:44:39.707	NG_ecoli_LTEE_11364_DM25	-0	-0	162.4	DIA_100X_EMPTY_1x1_100ms	a6a35872-0e11-4d9d-bc6a-073e8e166e70	EPI_100X_YFP_1x1_200ms_25sola	EPI_100X_RFP_1x1_200ms_25sola
83	55	13.9449640020317	767	49.5198950121591	832.006518904824	1661.19687092568	6877306	8966.50065189048	235.727775450587	417.12746284423	5	606596	790.868318122555	779.814001660016	1210.02673679642	0	NaN	NaN	NaN	NaN	NaN	653.360530348846	0.958338281787971	54.1123350794028	13.9413670988869	11.8859114727067	2.48610948548208	0.0110941688169474	0.00422375294119188	2	1.00108679679274	6004.14454669462	0	15402.7509778357	1	1	1	1	2019-05-17T17:44:39.707	NG_ecoli_LTEE_11364_DM25	-0	-0	162.4	DIA_100X_EMPTY_1x1_100ms	5bf7c0fc-0cbc-43af-9dd4-3fe4372a2146	EPI_100X_YFP_1x1_200ms_25sola	EPI_100X_RFP_1x1_200ms_25sola
84	6	3.18327570505261	20	-49.9988834472205	818.8	1695.85	51384	2569.2	235.727775450587	417.12746284423	0	62444	3122.2	779.814001660016	1210.02673679642	0	NaN	NaN	NaN	NaN	NaN	107.784648224472	0.999817263949532	NaN	NaN	NaN	NaN	NaN	NaN	NaN	NaN	NaN	1	20488.4	1	1	1	1	2019-05-17T17:44:39.707	NG_ecoli_LTEE_11364_DM25	-0	-0	162.4	DIA_100X_EMPTY_1x1_100ms	17dd6617-e4e8-43b4-899c-857c96fec23e	EPI_100X_YFP_1x1_200ms_25sola	EPI_100X_RFP_1x1_200ms_25sola
85	48	13.595781745068	653	49.470872646296	827.315467075038	1192.47779479326	4129166	6323.37825421133	235.727775450587	417.12746284423	4	927680	1420.64318529862	779.814001660016	1210.02673679642	0	NaN	NaN	NaN	NaN	NaN	563.974278123759	0.931355288209114	48.4082582693479	13.7146910555461	11.4962761548715	2.38818968620257	0.0105643133504939	0.00457058982957756	2	1.00332702206842	5024.85707591301	0	15816.0428790199	1	1	1	1	2019-05-17T17:44:39.707	NG_ecoli_LTEE_11364_DM25	-0	-0	162.4	DIA_100X_EMPTY_1x1_100ms	17dee836-ae98-4ae3-8f93-fbd03916cb54	EPI_100X_YFP_1x1_200ms_25sola	EPI_100X_RFP_1x1_200ms_25sola
86	33	12.9326205736767	427	48.3919450505439	831.929742388759	1356.53864168618	130241	305.014051522248	235.727775450587	417.12746284423	0	8477443	19853.4964871194	779.814001660016	1210.02673679642	0	NaN	NaN	NaN	NaN	NaN	345.806253536313	0.996753932753269	28.8278980656845	14.1861692579907	11.6163988083202	3.55306065750302	0.0271256526038402	0.0143950285914443	0	1.01142551195744	3055.24390432305	0	18206.7049180328	1	1	1	1	2019-05-17T17:44:39.707	NG_ecoli_LTEE_11364_DM25	-0	-0	162.4	DIA_100X_EMPTY_1x1_100ms	57616904-6316-4b5f-a4ab-f5401afc91b5	EPI_100X_YFP_1x1_200ms_25sola	EPI_100X_RFP_1x1_200ms_25sola
87	50	13.4966758879422	676	48.4773501197703	832.841715976331	1717.95118343195	14950389	22115.9600591716	235.727775450587	417.12746284423	4	550663	814.590236686391	779.814001660016	1210.02673679642	0	NaN	NaN	NaN	NaN	NaN	559.153736733135	0.928569716155081	49.140197008785	13.0115735566402	11.1520092412679	2.40186700447863	0.0394125045272861	0.0120434378395021	1	1.01728640020969	4799.90913405788	1	15653.1405325444	1	1	1	1	2019-05-17T17:44:39.707	NG_ecoli_LTEE_11364_DM25	-0	-0	162.4	DIA_100X_EMPTY_1x1_100ms	1233f532-c6b5-4cd2-8f76-af36300e95a4	EPI_100X_YFP_1x1_200ms_25sola	EPI_100X_RFP_1x1_200ms_25sola
88	43	12.0791896383029	520	49.3170610496109	851.434615384615	1172.18653846154	16323286	31390.9346153846	235.727775450587	417.12746284423	1	963792	1853.44615384615	779.814001660016	1210.02673679642	0	NaN	NaN	NaN	NaN	NaN	475.113709381266	0.932127728610019	43.6876905297933	12.9012262083164	10.5742882812548	2.54292196396282	0.0159771662795464	0.00552572344198161	2	1.00324743797108	3836.64185955124	0	16180.8442307692	1	1	1	1	2019-05-17T17:44:39.707	NG_ecoli_LTEE_11364_DM25	-0	-0	162.4	DIA_100X_EMPTY_1x1_100ms	70f37b20-8f59-4419-ab69-34691adcf3a7	EPI_100X_YFP_1x1_200ms_25sola	EPI_100X_RFP_1x1_200ms_25sola
89	35	13.3883491135079	469	49.013670575717	855.925373134328	1494.97228144989	16241933	34630.987206823	235.727775450587	417.12746284423	2	338243	721.200426439232	779.814001660016	1210.02673679642	0	NaN	NaN	NaN	NaN	NaN	409.332876628397	0.979091504878746	34.8958652763453	13.7034483761162	11.4059647236845	3.04889285350786	0.0161556754482076	0.00956961009654406	0	1.00729756645889	3565.56124826168	1	15260.8081023454	1	1	1	1	2019-05-17T17:44:39.707	NG_ecoli_LTEE_11364_DM25	-0	-0	162.4	DIA_100X_EMPTY_1x1_100ms	8574f4fd-9bd4-40a4-8379-a42472b7e825	EPI_100X_YFP_1x1_200ms_25sola	EPI_100X_RFP_1x1_200ms_25sola
90	56	14.8618825958072	832	49.2813952164815	875.104567307692	1836.01802884615	15528841	18664.4723557692	235.727775450587	417.12746284423	8	596804	717.3125	779.814001660016	1210.02673679642	0	NaN	NaN	NaN	NaN	NaN	679.985819417444	0.937310695539491	53.9923517056014	14.2248519533164	12.288829886517	2.69884314767802	0.0207413085788452	0.00816593929737234	2	1.00331318907732	6403.88007334775	0	15337.4254807692	1	1	1	1	2019-05-17T17:44:39.707	NG_ecoli_LTEE_11364_DM25	-0	-0	162.4	DIA_100X_EMPTY_1x1_100ms	b87d9387-d0df-40a0-8dca-347338b5c3d8	EPI_100X_YFP_1x1_200ms_25sola	EPI_100X_RFP_1x1_200ms_25sola
91	32	13.6666681432172	438	45.8408912148173	860.942922374429	1462.18264840183	15820307	36119.4223744292	235.727775450587	417.12746284423	2	338508	772.849315068493	779.814001660016	1210.02673679642	0	NaN	NaN	NaN	NaN	NaN	392.207429065574	0.991540107688308	32.482593856519	13.9940369980013	11.7029618741303	3.35668260649979	0.00554915289037422	0.00291941148031972	0	1.0004980067559	3494.0745245215	1	15420.7351598174	1	1	1	1	2019-05-17T17:44:39.707	NG_ecoli_LTEE_11364_DM25	-0	-0	162.4	DIA_100X_EMPTY_1x1_100ms	85226b65-8ab5-4a2d-92bb-c486107a33c3	EPI_100X_YFP_1x1_200ms_25sola	EPI_100X_RFP_1x1_200ms_25sola
92	31	9.4839014904587	295	-43.1432533673456	868.101694915254	1218.31186440678	113110	383.423728813559	235.727775450587	417.12746284423	0	5197002	17616.9559322034	779.814001660016	1210.02673679642	0	NaN	NaN	NaN	NaN	NaN	332.124846278757	0.884637561416585	34.1950100644917	12.7199097794302	9.36633475292914	2.55261105996673	0.0571364721780162	0.0210997049425313	2	1.03690709146262	2356.09049961201	0	19998.3661016949	1	1	1	1	2019-05-17T17:44:39.707	NG_ecoli_LTEE_11364_DM25	-0	-0	162.4	DIA_100X_EMPTY_1x1_100ms	50645b8f-ede7-4d62-9ac6-814177cf049b	EPI_100X_YFP_1x1_200ms_25sola	EPI_100X_RFP_1x1_200ms_25sola
93	61	14.1252396471002	862	48.995539949312	887.031322505801	95.1264501160093	4252758	4933.5939675174	235.727775450587	417.12746284423	6	421090	488.503480278422	779.814001660016	1210.02673679642	0	NaN	NaN	NaN	NaN	NaN	721.114425435062	0.941631719455058	60.1904357652953	13.7519258850701	11.8294356468045	2.29186954536505	0.0135381115307929	0.00614454551658	3	1.00143939513776	6615.23719653845	0	15484.1368909513	1	1	1	1	2019-05-17T17:44:39.707	NG_ecoli_LTEE_11364_DM25	-0	-0	162.4	DIA_100X_EMPTY_1x1_100ms	314e396c-11d5-476a-a97b-6dba500b51df	EPI_100X_YFP_1x1_200ms_25sola	EPI_100X_RFP_1x1_200ms_25sola
94	42	14.7359826385654	619	49.5027173180316	941.70436187399	1351.19224555735	1224404	1978.03554119548	235.727775450587	417.12746284423	0	1115401	1801.94022617124	779.814001660016	1210.02673679642	0	NaN	NaN	NaN	NaN	NaN	536.053633752078	0.978074102110917	40.5789839435912	15.499137554285	12.9647045143407	3.21965355976104	0.0294904189528843	0.0111406614188673	1	1.01152723431641	5356.93400209887	0	15383.47819063	1	1	1	1	2019-05-17T17:44:39.707	NG_ecoli_LTEE_11364_DM25	-0	-0	162.4	DIA_100X_EMPTY_1x1_100ms	f28eb720-dd9d-491c-9011-60f7ba9fae1e	EPI_100X_YFP_1x1_200ms_25sola	EPI_100X_RFP_1x1_200ms_25sola
95	44	13.6707898873382	602	49.7467875239432	944.104651162791	875.870431893688	3829986	6362.10299003322	235.727775450587	417.12746284423	6	375358	623.518272425249	779.814001660016	1210.02673679642	0	NaN	NaN	NaN	NaN	NaN	533.85553599094	0.939087020211606	43.2842409827477	13.8474159083777	11.9121303994999	2.85207503332426	0.056937742854118	0.0157859770525373	2	1.02231252360803	4823.90299006154	1	15780.7425249169	1	1	1	1	2019-05-17T17:44:39.707	NG_ecoli_LTEE_11364_DM25	-0	-0	162.4	DIA_100X_EMPTY_1x1_100ms	0f0a60b9-778f-4fc1-9af5-2c3bf5010b1b	EPI_100X_YFP_1x1_200ms_25sola	EPI_100X_RFP_1x1_200ms_25sola
96	64	13.6064598884104	871	42.3650262256441	962.47990815155	904.427095292767	8205869	9421.20436280138	235.727775450587	417.12746284423	6	508704	584.045924225029	779.814001660016	1210.02673679642	0	NaN	NaN	NaN	NaN	NaN	733.97153699343	0.84265332443922	64.310191171695	13.4138555467654	11.2186038214766	2.27415739317358	0.0217052671518396	0.00857059810563132	2	1.00561940812155	6356.92817978666	1	16014.374282434	1	1	1	1	2019-05-17T17:44:39.707	NG_ecoli_LTEE_11364_DM25	-0	-0	162.4	DIA_100X_EMPTY_1x1_100ms	e291f982-5b5a-45ed-bb47-4305af3c5a96	EPI_100X_YFP_1x1_200ms_25sola	EPI_100X_RFP_1x1_200ms_25sola
97	22	8.65689383109151	191	-48.6974546866837	950.670157068063	6.90052356020942	1922122	10063.4659685864	235.727775450587	417.12746284423	0	106387	557	779.814001660016	1210.02673679642	0	NaN	NaN	NaN	NaN	NaN	NaN	NaN	NaN	NaN	NaN	NaN	NaN	NaN	NaN	NaN	NaN	0	15853.9319371728	1	1	1	1	2019-05-17T17:44:39.707	NG_ecoli_LTEE_11364_DM25	-0	-0	162.4	DIA_100X_EMPTY_1x1_100ms	70a04159-2190-4412-a8df-09ffaf1a1b36	EPI_100X_YFP_1x1_200ms_25sola	EPI_100X_RFP_1x1_200ms_25sola
98	29	10.3656672652345	301	43.9853611397192	959.139534883721	446.232558139535	67256	223.441860465116	235.727775450587	417.12746284423	0	4849686	16111.9136212625	779.814001660016	1210.02673679642	0	NaN	NaN	NaN	NaN	NaN	335.146184779575	0.94873588073534	31.2216925151674	12.1415536254253	10.2540227648784	2.68943031211106	0.0561823292036233	0.0207370524631413	1	1.02001662878514	2578.30848721627	1	20646.5880398671	1	1	1	1	2019-05-17T17:44:39.707	NG_ecoli_LTEE_11364_DM25	-0	-0	162.4	DIA_100X_EMPTY_1x1_100ms	c1cfaf8f-6260-4d01-8dc7-83ce0f7ccf07	EPI_100X_YFP_1x1_200ms_25sola	EPI_100X_RFP_1x1_200ms_25sola
99	19	10.7419715330631	205	-49.1650703740198	961.936585365854	1616.29268292683	63346	309.00487804878	235.727775450587	417.12746284423	0	496141	2420.2	779.814001660016	1210.02673679642	0	NaN	NaN	NaN	NaN	NaN	202.474760395307	0.999805578597681	18.7623025225262	14.3167657201648	10.280437415727	3.92030791219563	0.021429795968311	0.010783811478812	0	1.0029521187155	1557.39653004687	0	18185.6682926829	1	1	1	1	2019-05-17T17:44:39.707	NG_ecoli_LTEE_11364_DM25	-0	-0	162.4	DIA_100X_EMPTY_1x1_100ms	066b1474-9dc0-4f0c-a162-77ad9b120e2f	EPI_100X_YFP_1x1_200ms_25sola	EPI_100X_RFP_1x1_200ms_25sola
100	36	13.464427924732	485	48.0853328453323	964.639175257732	323.948453608247	873397	1800.81855670103	235.727775450587	417.12746284423	0	465419	959.626804123711	779.814001660016	1210.02673679642	0	NaN	NaN	NaN	NaN	NaN	413.226691960801	0.971901361211722	35.4480873651351	13.6735150192959	11.4587634997888	2.79469952983482	0.00447663018472118	0.00230393270137846	1	1.00012377233428	3655.59606165187	0	15254.5072164948	1	1	1	1	2019-05-17T17:44:39.707	NG_ecoli_LTEE_11364_DM25	-0	-0	162.4	DIA_100X_EMPTY_1x1_100ms	c7a7baea-d510-48b6-a058-088782ef1987	EPI_100X_YFP_1x1_200ms_25sola	EPI_100X_RFP_1x1_200ms_25sola
101	28	10.1637950484259	285	47.8949392389052	975.877192982456	422.831578947368	64960	227.929824561404	235.727775450587	417.12746284423	0	4254073	14926.5719298246	779.814001660016	1210.02673679642	0	NaN	NaN	NaN	NaN	NaN	291.639167226899	0.989539593325362	28.7476939495994	11.7017507955361	9.72661465153572	2.98955839710879	0.0210503998382525	0.0043817477157488	1	1.00022918630748	2136.07410272517	1	20380.4385964912	1	1	1	1	2019-05-17T17:44:39.707	NG_ecoli_LTEE_11364_DM25	-0	-0	162.4	DIA_100X_EMPTY_1x1_100ms	199cc80a-cc4b-4a5f-84a9-84d8555ccb9b	EPI_100X_YFP_1x1_200ms_25sola	EPI_100X_RFP_1x1_200ms_25sola
102	67	13.0579446032824	876	47.4321590638185	995.228310502283	1325.79223744292	5729043	6540.00342465753	235.727775450587	417.12746284423	5	4893863	5586.60159817352	779.814001660016	1210.02673679642	0	NaN	NaN	NaN	NaN	NaN	729.802141692038	0.867100960485261	66.8792733385479	13.049822127136	10.7068400331885	2.10457937056006	2.92402596474691	0.0301893889818791	4	1.00226395337084	6021.49119014086	1	16762.5456621005	1	1	1	1	2019-05-17T17:44:39.707	NG_ecoli_LTEE_11364_DM25	-0	-0	162.4	DIA_100X_EMPTY_1x1_100ms	a89458e1-6693-424a-ada2-2674d70b5432	EPI_100X_YFP_1x1_200ms_25sola	EPI_100X_RFP_1x1_200ms_25sola
103	68	13.7383305243098	934	47.7662285877876	1009.93468950749	1200.94646680942	4952390	5302.34475374732	235.727775450587	417.12746284423	7	798240	854.646680942184	779.814001660016	1210.02673679642	0	NaN	NaN	NaN	NaN	NaN	777.129827990535	0.861654873845636	67.3110701189879	13.2118252121056	11.3530127564092	2.22191610851772	0.0242365978981754	0.00711254454413114	2	1.0078132729306	6813.94506824314	1	15892.3779443255	1	1	1	1	2019-05-17T17:44:39.707	NG_ecoli_LTEE_11364_DM25	-0	-0	162.4	DIA_100X_EMPTY_1x1_100ms	635f8903-4efc-4231-8c37-2607d9f4a25c	EPI_100X_YFP_1x1_200ms_25sola	EPI_100X_RFP_1x1_200ms_25sola
104	42	13.5470229800922	569	49.5771627406201	1002.43760984183	1991.04393673111	7404874	13013.8383128295	235.727775450587	417.12746284423	3	323811	569.087873462214	779.814001660016	1210.02673679642	0	NaN	NaN	NaN	NaN	NaN	480.052083900642	0.976507904855197	41.2461071872931	13.4574090991476	11.3060624878963	2.9030828763611	0.0207691334759875	0.00641217271324164	0	1.00320821760942	4140.90827250424	1	15440.086115993	1	1	1	1	2019-05-17T17:44:39.707	NG_ecoli_LTEE_11364_DM25	-0	-0	162.4	DIA_100X_EMPTY_1x1_100ms	323b44e7-299a-4050-b2cb-8e9011947ad3	EPI_100X_YFP_1x1_200ms_25sola	EPI_100X_RFP_1x1_200ms_25sola
105	53	12.8379102130165	681	49.3335823028207	1002.48311306902	1231.76064610866	9596428	14091.671071953	235.727775450587	417.12746284423	5	607025	891.372980910426	779.814001660016	1210.02673679642	0	NaN	NaN	NaN	NaN	NaN	586.392314891947	0.928881516245803	52.4687038080466	13.5859394405897	10.8829424127885	2.54961619819928	0.117986080995268	0.0100002059384896	2	1.00283952346519	4880.7085992466	1	15920.3641703377	1	1	1	1	2019-05-17T17:44:39.707	NG_ecoli_LTEE_11364_DM25	-0	-0	162.4	DIA_100X_EMPTY_1x1_100ms	09e5236d-b4b8-4199-bf58-39afd8295597	EPI_100X_YFP_1x1_200ms_25sola	EPI_100X_RFP_1x1_200ms_25sola
106	50	15.2960023625396	765	48.5384794810987	1001.68758169935	1656.06666666667	4042456	5284.25620915033	235.727775450587	417.12746284423	4	1340277	1751.99607843137	779.814001660016	1210.02673679642	0	NaN	NaN	NaN	NaN	NaN	626.073166593588	0.933604679822409	49.2048622854768	14.5725267306403	12.5239572851752	2.73292260610779	0.0130638643042376	0.00685871963675953	1	1.00757251152634	6061.51323069433	0	15046.8222222222	1	1	1	1	2019-05-17T17:44:39.707	NG_ecoli_LTEE_11364_DM25	-0	-0	162.4	DIA_100X_EMPTY_1x1_100ms	df238ca2-9052-4dc3-9e42-6f5973aed29a	EPI_100X_YFP_1x1_200ms_25sola	EPI_100X_RFP_1x1_200ms_25sola
107	46	13.7124915149277	632	49.3501512767847	1008.31329113924	707.756329113924	17843958	28234.1107594937	235.727775450587	417.12746284423	5	861883	1363.73892405063	779.814001660016	1210.02673679642	0	NaN	NaN	NaN	NaN	NaN	529.808290722181	0.942818353808764	44.5324626029668	13.5797991505285	11.6538209057478	2.56905736595007	0.0108300362378107	0.00420889517552057	1	1.00175536066968	4750.10568667895	0	15620.6075949367	1	1	1	1	2019-05-17T17:44:39.707	NG_ecoli_LTEE_11364_DM25	-0	-0	162.4	DIA_100X_EMPTY_1x1_100ms	5a840352-a8dc-476e-9a8e-1494a33ac6f2	EPI_100X_YFP_1x1_200ms_25sola	EPI_100X_RFP_1x1_200ms_25sola
108	69	13.3476655737685	921	44.7945952359734	1015.88273615635	40.0553745928339	11205414	12166.5732899023	235.727775450587	417.12746284423	6	552598	599.99782844734	779.814001660016	1210.02673679642	0	NaN	NaN	NaN	NaN	NaN	788.355615572476	0.918206824140042	68.7768817184208	13.1537138939102	11.266547161951	2.22973412838344	0.0123499226372299	0.00515458908652009	3	1.00151363573916	6856.68251492244	0	15724.1444082519	1	1	1	1	2019-05-17T17:44:39.707	NG_ecoli_LTEE_11364_DM25	-0	-0	162.4	DIA_100X_EMPTY_1x1_100ms	8836d298-c286-4cb5-83df-052d61e933eb	EPI_100X_YFP_1x1_200ms_25sola	EPI_100X_RFP_1x1_200ms_25sola
109	37	9.96152648012474	369	9.99706819244565	1021.19512195122	1691.54200542005	122989	333.30352303523	235.727775450587	417.12746284423	0	6930692	18782.3631436314	779.814001660016	1210.02673679642	0	NaN	NaN	NaN	NaN	NaN	397.257681262477	0.901124806937006	39.4416185274073	12.6362155800581	9.76489393927196	2.47825986929326	0.0417711462027137	0.0171461438707965	2	1.01897157314006	2953.79037433424	0	20113.5853658537	1	1	1	1	2019-05-17T17:44:39.707	NG_ecoli_LTEE_11364_DM25	-0	-0	162.4	DIA_100X_EMPTY_1x1_100ms	a0161787-e90d-41db-9fdb-42698c507ffb	EPI_100X_YFP_1x1_200ms_25sola	EPI_100X_RFP_1x1_200ms_25sola
110	41	12.9023484423425	530	48.9280187107296	1031.07169811321	1402.33018867925	12673339	23911.9603773585	235.727775450587	417.12746284423	2	541807	1022.27735849057	779.814001660016	1210.02673679642	0	NaN	NaN	NaN	NaN	NaN	526.916143053238	0.988047701770669	42.246785028238	14.4079717310478	12.2575260404597	3.18338117271522	0.00821729367713429	0.00394699470345944	1	1.00120054808929	4985.2758636719	2	16948.6301886792	1	1	1	1	2019-05-17T17:44:39.707	NG_ecoli_LTEE_11364_DM25	-0	-0	162.4	DIA_100X_EMPTY_1x1_100ms	43ba4e74-f710-43e0-9895-12560e8ddd6d	EPI_100X_YFP_1x1_200ms_25sola	EPI_100X_RFP_1x1_200ms_25sola
111	36	12.9934369276756	468	49.197355005395	1031.08333333333	1963.61324786325	5556121	11872.0534188034	235.727775450587	417.12746284423	3	267345	571.25	779.814001660016	1210.02673679642	0	NaN	NaN	NaN	NaN	NaN	406.149918368292	0.975579059010102	35.4325095068653	13.1146658715192	11.125127350306	3.01208153573957	0.0186870201488049	0.00788670026894373	1	1.00529914869022	3444.30637795506	1	15737.6239316239	1	1	1	1	2019-05-17T17:44:39.707	NG_ecoli_LTEE_11364_DM25	-0	-0	162.4	DIA_100X_EMPTY_1x1_100ms	cd0b6a16-8e88-42bc-a40c-45cd4657ee99	EPI_100X_YFP_1x1_200ms_25sola	EPI_100X_RFP_1x1_200ms_25sola
112	54	13.6820946877034	739	49.4913150088965	1046.52638700947	1335.62652232747	1443814	1953.7401894452	235.727775450587	417.12746284423	0	1311873	1775.20027063599	779.814001660016	1210.02673679642	0	NaN	NaN	NaN	NaN	NaN	618.473531802722	0.945944918579524	53.6028143388632	13.2332593234181	11.2268169921181	2.52094052753186	0.0388547083446817	0.0100359564716925	1	1.00524334854005	5306.28729771754	1	16126.151556157	1	1	1	1	2019-05-17T17:44:39.707	NG_ecoli_LTEE_11364_DM25	-0	-0	162.4	DIA_100X_EMPTY_1x1_100ms	699993ce-b4b1-480e-b3d6-910963ae40b5	EPI_100X_YFP_1x1_200ms_25sola	EPI_100X_RFP_1x1_200ms_25sola
113	51	14.3545774689723	733	49.5426991333664	1046.72987721692	1425.28785811733	3913375	5338.84720327422	235.727775450587	417.12746284423	4	645736	880.949522510232	779.814001660016	1210.02673679642	0	NaN	NaN	NaN	NaN	NaN	692.97629407806	0.9282620846821	52.649424512407	15.1604389229833	12.8537860104426	2.97074362136802	0.0229494618994511	0.00939294213162728	3	1.00758164866054	6831.96512655778	2	17259.8349249659	1	1	1	1	2019-05-17T17:44:39.707	NG_ecoli_LTEE_11364_DM25	-0	-0	162.4	DIA_100X_EMPTY_1x1_100ms	f642035d-dcdd-4546-bcb1-533f09d734e6	EPI_100X_YFP_1x1_200ms_25sola	EPI_100X_RFP_1x1_200ms_25sola
114	58	13.7932250341024	800	49.0762231831317	1042.76625	369.35875	610134	762.6675	235.727775450587	417.12746284423	0	624753	780.94125	779.814001660016	1210.02673679642	0	NaN	NaN	NaN	NaN	NaN	658.275305632737	0.913152714846705	57.0196195211128	13.1914680280468	11.2669011766288	2.51854637356722	0.0146496834004285	0.00771796240197623	1	1.00400718544859	5684.90441023529	0	15247.755	1	1	1	1	2019-05-17T17:44:39.707	NG_ecoli_LTEE_11364_DM25	-0	-0	162.4	DIA_100X_EMPTY_1x1_100ms	54beffdf-e2d0-4880-b69a-e1317b3559d5	EPI_100X_YFP_1x1_200ms_25sola	EPI_100X_RFP_1x1_200ms_25sola
115	44	13.0199734225153	573	49.3786384084663	1071.46945898778	1415.29493891798	13333550	23269.7207678883	235.727775450587	417.12746284423	3	639146	1115.43804537522	779.814001660016	1210.02673679642	0	NaN	NaN	NaN	NaN	NaN	559.438614651694	0.962173252336349	43.9959019235972	14.4696997410015	12.3768430687185	2.99780749276084	0.0306479605566032	0.0094156816832193	2	1.00409074886141	5293.24353004352	2	17076.7940663176	1	1	1	1	2019-05-17T17:44:39.707	NG_ecoli_LTEE_11364_DM25	-0	-0	162.4	DIA_100X_EMPTY_1x1_100ms	656b8ef9-a4a6-4ae0-8abf-ff1d948431a5	EPI_100X_YFP_1x1_200ms_25sola	EPI_100X_RFP_1x1_200ms_25sola
116	61	13.6059616287084	830	48.804633624215	1083.69759036145	648.34578313253	1320740	1591.25301204819	235.727775450587	417.12746284423	0	708189	853.239759036145	779.814001660016	1210.02673679642	0	NaN	NaN	NaN	NaN	NaN	685.279661117782	0.917300855393664	59.0544144586908	13.5870899803854	11.4196494296637	2.36114272641947	0.00408217938357625	0.00156900803479015	5	1.0000747193376	6048.50149891448	0	15547.6289156626	1	1	1	1	2019-05-17T17:44:39.707	NG_ecoli_LTEE_11364_DM25	-0	-0	162.4	DIA_100X_EMPTY_1x1_100ms	95d18e5a-9954-48d1-b3a2-a69f58240158	EPI_100X_YFP_1x1_200ms_25sola	EPI_100X_RFP_1x1_200ms_25sola
117	56	14.1544018554638	793	49.39359217096	1095.28373266078	1701.70113493064	6256082	7889.13240857503	235.727775450587	417.12746284423	5	748959	944.462799495586	779.814001660016	1210.02673679642	0	NaN	NaN	NaN	NaN	NaN	661.480697460414	0.947232272881675	54.2461267072613	13.8874169317419	11.9158175513307	2.6514879434581	0.0089241001925683	0.00299603076483104	2	1.00126908502472	6049.31647013278	0	15166.5460277427	1	1	1	1	2019-05-17T17:44:39.707	NG_ecoli_LTEE_11364_DM25	-0	-0	162.4	DIA_100X_EMPTY_1x1_100ms	41c84bf1-0575-470f-9c7f-f8996982b483	EPI_100X_YFP_1x1_200ms_25sola	EPI_100X_RFP_1x1_200ms_25sola
118	46	11.5364563832936	531	45.6114104530102	1130.96986817326	247.676082862524	120071	226.122410546139	235.727775450587	417.12746284423	0	10726674	20200.8926553672	779.814001660016	1210.02673679642	0	NaN	NaN	NaN	NaN	NaN	499.133594278441	0.891679102730369	47.6420337788523	12.1822862502473	10.2733034947323	2.14211915833592	0.0337021871569444	0.0112004982966227	2	1.00391292495878	3949.12072707045	0	19100.5668549906	1	1	1	1	2019-05-17T17:44:39.707	NG_ecoli_LTEE_11364_DM25	-0	-0	162.4	DIA_100X_EMPTY_1x1_100ms	f1e7a2b2-6535-4572-a8dc-6eb0b0f73ed3	EPI_100X_YFP_1x1_200ms_25sola	EPI_100X_RFP_1x1_200ms_25sola
119	63	13.3070916185114	840	48.6067646738421	1144.30119047619	1411.13571428571	4699720	5594.90476190476	235.727775450587	417.12746284423	4	820776	977.114285714286	779.814001660016	1210.02673679642	0	NaN	NaN	NaN	NaN	NaN	719.270024851844	0.915229340056453	63.4470033344577	13.092669773693	11.1544687151128	2.21184198056926	0.0100974199162081	0.00535295059350301	2	1.00198328218451	6200.10116280436	0	15564.225	1	1	1	1	2019-05-17T17:44:39.707	NG_ecoli_LTEE_11364_DM25	-0	-0	162.4	DIA_100X_EMPTY_1x1_100ms	3eefc353-0e34-4143-bf62-9754c5978a4a	EPI_100X_YFP_1x1_200ms_25sola	EPI_100X_RFP_1x1_200ms_25sola
120	69	15.0112268809494	1036	49.0118003163648	1146.72104247104	145.322393822394	12169054	11746.1911196911	235.727775450587	417.12746284423	8	665900	642.760617760618	779.814001660016	1210.02673679642	0	NaN	NaN	NaN	NaN	NaN	853.257140153431	0.886893665799454	67.8195066876352	14.1188194562001	12.4539653073497	2.29549569633165	0.0253119002264566	0.00780407636032361	2	1.0090585187197	8261.51719242933	0	15250.2963320463	1	1	1	1	2019-05-17T17:44:39.707	NG_ecoli_LTEE_11364_DM25	-0	-0	162.4	DIA_100X_EMPTY_1x1_100ms	78a1e3eb-97bc-4e91-80c0-9bd05197954f	EPI_100X_YFP_1x1_200ms_25sola	EPI_100X_RFP_1x1_200ms_25sola
121	17	10.0003939266145	172	-49.9813926466783	1124.73837209302	7.69186046511628	3428646	19933.988372093	235.727775450587	417.12746284423	1	104964	610.255813953488	779.814001660016	1210.02673679642	0	NaN	NaN	NaN	NaN	NaN	NaN	NaN	NaN	NaN	NaN	NaN	NaN	NaN	NaN	NaN	NaN	1	16989.773255814	1	1	1	1	2019-05-17T17:44:39.707	NG_ecoli_LTEE_11364_DM25	-0	-0	162.4	DIA_100X_EMPTY_1x1_100ms	80f6efc0-6e6c-4a22-bf3f-6cb77bc83e9f	EPI_100X_YFP_1x1_200ms_25sola	EPI_100X_RFP_1x1_200ms_25sola
122	14	4.68406342964006	67	-49.999123012959	1139.79104477612	4.04477611940298	346846	5176.80597014925	235.727775450587	417.12746284423	1	43074	642.89552238806	779.814001660016	1210.02673679642	0	NaN	NaN	NaN	NaN	NaN	NaN	NaN	NaN	NaN	NaN	NaN	NaN	NaN	NaN	NaN	NaN	1	17802.9552238806	1	1	1	1	2019-05-17T17:44:39.707	NG_ecoli_LTEE_11364_DM25	-0	-0	162.4	DIA_100X_EMPTY_1x1_100ms	050f81b2-a2d5-462f-91d9-f160e9243142	EPI_100X_YFP_1x1_200ms_25sola	EPI_100X_RFP_1x1_200ms_25sola
123	40	14.0682647680907	563	49.5801045652922	1149.1918294849	2031.70159857904	1127336	2002.3730017762	235.727775450587	417.12746284423	0	555529	986.730017761989	779.814001660016	1210.02673679642	0	NaN	NaN	NaN	NaN	NaN	461.842041925824	0.968972852092373	38.2853123437711	13.7852042698238	11.8405687360898	2.78247316545575	0.00703227596002121	0.00325758552492862	1	1.00026100891108	4215.67577809949	0	15104.4920071048	1	1	1	1	2019-05-17T17:44:39.707	NG_ecoli_LTEE_11364_DM25	-0	-0	162.4	DIA_100X_EMPTY_1x1_100ms	bdd0ea02-5edb-46f4-bb9e-d4d08d580ada	EPI_100X_YFP_1x1_200ms_25sola	EPI_100X_RFP_1x1_200ms_25sola
124	32	8.9962239537721	288	-14.4586674488354	1152.56597222222	1150.08680555556	75039	260.552083333333	235.727775450587	417.12746284423	0	5505355	19115.8159722222	779.814001660016	1210.02673679642	0	NaN	NaN	NaN	NaN	NaN	334.202360035472	0.885943146835889	33.4583105395139	13.540821184425	9.54161675876849	2.91065898979893	0.0470492847714979	0.0221629204218154	2	1.01528477391369	2392.42221889353	0	20441.6284722222	1	1	1	1	2019-05-17T17:44:39.707	NG_ecoli_LTEE_11364_DM25	-0	-0	162.4	DIA_100X_EMPTY_1x1_100ms	c4561ec8-6759-4296-918b-7c2ff4677aee	EPI_100X_YFP_1x1_200ms_25sola	EPI_100X_RFP_1x1_200ms_25sola
125	36	12.762779306258	460	49.2845125658091	1154.1847826087	1370.38043478261	14368770	31236.4565217391	235.727775450587	417.12746284423	2	532037	1156.60217391304	779.814001660016	1210.02673679642	0	NaN	NaN	NaN	NaN	NaN	395.241097994542	0.979236998966306	35.0883072538123	13.5557651619822	10.8551246669111	3.17432251122297	0.013489666612206	0.00409828474585007	2	1.00080845475789	3247.29638977292	1	16463.2847826087	1	1	1	1	2019-05-17T17:44:39.707	NG_ecoli_LTEE_11364_DM25	-0	-0	162.4	DIA_100X_EMPTY_1x1_100ms	a40b3868-eb7e-414e-9147-2a2ae19276e8	EPI_100X_YFP_1x1_200ms_25sola	EPI_100X_RFP_1x1_200ms_25sola
126	34	10.6215577095726	361	23.6680651740104	1178.75069252078	1122.90304709141	96338	266.864265927978	235.727775450587	417.12746284423	0	8654195	23972.8393351801	779.814001660016	1210.02673679642	0	NaN	NaN	NaN	NaN	NaN	352.992623188005	0.986491002695046	32.1622067772576	12.9321415327709	10.6006334626264	3.04399030297854	0.0202207930351367	0.0108356614732424	1	1.00725452895235	2838.56835952814	0	20115.9390581717	1	1	1	1	2019-05-17T17:44:39.707	NG_ecoli_LTEE_11364_DM25	-0	-0	162.4	DIA_100X_EMPTY_1x1_100ms	e3089d0c-6bf9-4f2f-be66-0e9a9b7f07be	EPI_100X_YFP_1x1_200ms_25sola	EPI_100X_RFP_1x1_200ms_25sola
127	38	12.8215199093826	488	49.2717068921768	1189.45901639344	1362.09016393443	16257560	33314.6721311475	235.727775450587	417.12746284423	3	574533	1177.32172131148	779.814001660016	1210.02673679642	0	NaN	NaN	NaN	NaN	NaN	418.426011241992	0.984879334294661	37.8454939910082	13.1568123469046	10.8687780830365	2.82713764922855	0.0104601408051995	0.00461222715719753	2	1.0008709940493	3511.28032291172	1	16116.8463114754	1	1	1	1	2019-05-17T17:44:39.707	NG_ecoli_LTEE_11364_DM25	-0	-0	162.4	DIA_100X_EMPTY_1x1_100ms	2410c4ed-bda6-4662-9182-34a8a58856db	EPI_100X_YFP_1x1_200ms_25sola	EPI_100X_RFP_1x1_200ms_25sola
128	44	12.1806656614743	536	48.3716162948735	1192.95708955224	1701.09328358209	144055	268.759328358209	235.727775450587	417.12746284423	0	10418079	19436.7145522388	779.814001660016	1210.02673679642	0	NaN	NaN	NaN	NaN	NaN	471.285517474673	0.843008797078075	44.5437592661768	13.4823681044153	10.3096484787177	2.94962548756437	0.0469201145561741	0.0179457121446839	1	1.02502497211543	3718.47155142015	0	18190.3899253731	1	1	1	1	2019-05-17T17:44:39.707	NG_ecoli_LTEE_11364_DM25	-0	-0	162.4	DIA_100X_EMPTY_1x1_100ms	a45659fb-d7fd-4375-a042-56982ab94044	EPI_100X_YFP_1x1_200ms_25sola	EPI_100X_RFP_1x1_200ms_25sola
129	61	14.3602805732741	876	48.9064282259682	1195.99315068493	455.041095890411	1458384	1664.82191780822	235.727775450587	417.12746284423	0	458862	523.815068493151	779.814001660016	1210.02673679642	0	NaN	NaN	NaN	NaN	NaN	710.587309320554	0.898897822140239	59.5983102434797	13.5904550814292	11.6954644149178	2.4143976321659	0.021721754874142	0.0130769192207321	1	1.01083265446613	6402.63540346886	0	15631.6392694064	1	1	1	1	2019-05-17T17:44:39.707	NG_ecoli_LTEE_11364_DM25	-0	-0	162.4	DIA_100X_EMPTY_1x1_100ms	b0349869-664f-4409-ba10-07ba58b1dffd	EPI_100X_YFP_1x1_200ms_25sola	EPI_100X_RFP_1x1_200ms_25sola
130	50	13.9328762797595	697	49.4473000586863	1193.19225251076	518.28981348637	1013671	1454.33428981349	235.727775450587	417.12746284423	0	477259	684.733142037303	779.814001660016	1210.02673679642	0	NaN	NaN	NaN	NaN	NaN	589.812160521273	0.943783912885513	49.8175214277245	13.4817899951204	11.5630499745674	2.63311366116544	0.0074688473618249	0.00381996510640018	2	1.00055794662466	5231.38644685857	0	15734.6284074605	1	1	1	1	2019-05-17T17:44:39.707	NG_ecoli_LTEE_11364_DM25	-0	-0	162.4	DIA_100X_EMPTY_1x1_100ms	8c885790-8119-4f97-bae3-c99ab81827b5	EPI_100X_YFP_1x1_200ms_25sola	EPI_100X_RFP_1x1_200ms_25sola
131	60	13.1100563027731	787	45.0458388389342	1231.48284625159	746.806861499365	12601709	16012.3367217281	235.727775450587	417.12746284423	6	557116	707.89834815756	779.814001660016	1210.02673679642	0	NaN	NaN	NaN	NaN	NaN	660.204858664863	0.907760667051616	60.1762408058784	12.3843658946069	10.8245162708884	2.13099593641656	0.011540032548383	0.00460859249870298	2	1.00460045719255	5537.73195403819	1	16250.7039390089	1	1	1	1	2019-05-17T17:44:39.707	NG_ecoli_LTEE_11364_DM25	-0	-0	162.4	DIA_100X_EMPTY_1x1_100ms	cea19ae2-eddd-4e74-9869-39670e2887a6	EPI_100X_YFP_1x1_200ms_25sola	EPI_100X_RFP_1x1_200ms_25sola
132	60	14.8110798444689	890	48.3468642654758	1250.60224719101	1899.38764044944	3125218	3511.4808988764	235.727775450587	417.12746284423	4	672941	756.113483146067	779.814001660016	1210.02673679642	0	NaN	NaN	NaN	NaN	NaN	719.321395173295	0.929047476665521	59.181075718156	14.0226496940185	11.9885424893544	2.33725708549742	0.00711934591342866	0.00236929973017947	4	1.00098689487024	6680.44680220126	0	15485.8078651685	1	1	1	1	2019-05-17T17:44:39.707	NG_ecoli_LTEE_11364_DM25	-0	-0	162.4	DIA_100X_EMPTY_1x1_100ms	a6659c91-8ab4-458d-a838-c96d331a45a4	EPI_100X_YFP_1x1_200ms_25sola	EPI_100X_RFP_1x1_200ms_25sola
133	42	13.3013741863512	560	47.4695741372671	1273.92142857143	762.425	12665807	22617.5125	235.727775450587	417.12746284423	4	461017	823.244642857143	779.814001660016	1210.02673679642	0	NaN	NaN	NaN	NaN	NaN	490.167209641982	0.91539153941075	42.6388212767449	13.0035943341347	11.2560057394663	2.40276761485103	0.0487746983113208	0.0186211824542059	0	1.03657326411767	4242.90866968123	1	15657.5446428571	1	1	1	1	2019-05-17T17:44:39.707	NG_ecoli_LTEE_11364_DM25	-0	-0	162.4	DIA_100X_EMPTY_1x1_100ms	0af0e32f-5918-42ba-9b1b-defb0541bc51	EPI_100X_YFP_1x1_200ms_25sola	EPI_100X_RFP_1x1_200ms_25sola
134	26	11.3033830305881	295	30.4328170316371	1308.32203389831	1082.39322033898	64257	217.820338983051	235.727775450587	417.12746284423	0	4322296	14651.8508474576	779.814001660016	1210.02673679642	0	NaN	NaN	NaN	NaN	NaN	315.772239639834	0.968655529082972	27.1653298886171	14.2332912751166	11.0610049520867	3.48222416080487	0.0613854954966669	0.0275749066262777	1	1.04057404809957	2610.32172707241	0	20454.0271186441	1	1	1	1	2019-05-17T17:44:39.707	NG_ecoli_LTEE_11364_DM25	-0	-0	162.4	DIA_100X_EMPTY_1x1_100ms	192f245c-8640-458d-8d5b-0a941c92eb76	EPI_100X_YFP_1x1_200ms_25sola	EPI_100X_RFP_1x1_200ms_25sola
135	49	8.30583168499444	407	-34.5812767208891	1317.05405405405	720.68058968059	150446	369.646191646192	235.727775450587	417.12746284423	0	7246806	17805.4201474201	779.814001660016	1210.02673679642	0	NaN	NaN	NaN	NaN	NaN	NaN	NaN	NaN	NaN	NaN	NaN	NaN	NaN	NaN	NaN	NaN	0	20769.0515970516	1	1	1	1	2019-05-17T17:44:39.707	NG_ecoli_LTEE_11364_DM25	-0	-0	162.4	DIA_100X_EMPTY_1x1_100ms	90fc48d5-e131-4001-b051-e26ca0c6d33f	EPI_100X_YFP_1x1_200ms_25sola	EPI_100X_RFP_1x1_200ms_25sola
136	52	13.6697107901405	711	49.4936537929801	1322.38537271449	836.786216596343	8942005	12576.6596343179	235.727775450587	417.12746284423	4	468407	658.800281293952	779.814001660016	1210.02673679642	0	NaN	NaN	NaN	NaN	NaN	603.733543603026	0.94019181102057	50.6250887109242	13.8826248052467	11.7242972395512	2.4435822689257	0.00746182281565305	0.00357081766381054	0	1.00154465247378	5465.49270879229	0	15752.0731364276	1	1	1	1	2019-05-17T17:44:39.707	NG_ecoli_LTEE_11364_DM25	-0	-0	162.4	DIA_100X_EMPTY_1x1_100ms	c0477e16-e507-42e6-9795-51896e1d8ed4	EPI_100X_YFP_1x1_200ms_25sola	EPI_100X_RFP_1x1_200ms_25sola
137	51	14.0301280012767	716	49.3631309110365	1345.52374301676	365.765363128492	1126076	1572.73184357542	235.727775450587	417.12746284423	0	556721	777.543296089385	779.814001660016	1210.02673679642	0	NaN	NaN	NaN	NaN	NaN	603.675637294714	0.936674970187059	49.9503504468185	13.8085698904848	11.8293208354514	2.68663979852429	0.00956487436630489	0.00399998227578841	2	1.00106810847441	5489.69280584219	0	15322.1703910615	1	1	1	1	2019-05-17T17:44:39.707	NG_ecoli_LTEE_11364_DM25	-0	-0	162.4	DIA_100X_EMPTY_1x1_100ms	0f215bfc-0132-453e-adcf-d0cef6db2533	EPI_100X_YFP_1x1_200ms_25sola	EPI_100X_RFP_1x1_200ms_25sola
138	32	12.6587603973711	405	44.4821209310735	1359.84197530864	240.698765432099	106823	263.76049382716	235.727775450587	417.12746284423	0	11244894	27765.1703703704	779.814001660016	1210.02673679642	0	NaN	NaN	NaN	NaN	NaN	354.347977597654	0.980179579602827	31.0108675203544	14.3115197353196	11.0150517528287	3.76606609444512	0.0408414568825896	0.0183380343415504	2	1.02475188843032	2955.13197440391	0	18310.8518518519	1	1	1	1	2019-05-17T17:44:39.707	NG_ecoli_LTEE_11364_DM25	-0	-0	162.4	DIA_100X_EMPTY_1x1_100ms	4a9ba962-4145-4bfa-afe5-078d74ed41b1	EPI_100X_YFP_1x1_200ms_25sola	EPI_100X_RFP_1x1_200ms_25sola
139	45	13.8863426954078	625	49.2603408188919	1357.5808	1448.7824	178837	286.1392	235.727775450587	417.12746284423	0	14559030	23294.448	779.814001660016	1210.02673679642	0	NaN	NaN	NaN	NaN	NaN	543.548753603645	0.919956727271849	43.7960379531121	14.3564900823959	12.090506647012	2.76092855645917	0.0244081790288741	0.00909355981726222	3	1.0029594335254	5028.21344660177	0	19251.1232	1	1	1	1	2019-05-17T17:44:39.707	NG_ecoli_LTEE_11364_DM25	-0	-0	162.4	DIA_100X_EMPTY_1x1_100ms	487119b4-234d-4dc9-aa8c-0783648665b8	EPI_100X_YFP_1x1_200ms_25sola	EPI_100X_RFP_1x1_200ms_25sola
140	32	13.0897224685732	419	47.321454785755	1383.19093078759	1023.13603818616	531998	1269.68496420048	235.727775450587	417.12746284423	0	396385	946.026252983294	779.814001660016	1210.02673679642	0	NaN	NaN	NaN	NaN	NaN	373.026173551136	0.986671798075557	31.6080844033879	13.5362786631718	11.5306542319801	3.04435473512047	0.025515610750981	0.00919880621457319	1	1.00508946746514	3300.62326210452	1	15557.6324582339	1	1	1	1	2019-05-17T17:44:39.707	NG_ecoli_LTEE_11364_DM25	-0	-0	162.4	DIA_100X_EMPTY_1x1_100ms	72b917e5-e260-426a-bada-b96633bb8c30	EPI_100X_YFP_1x1_200ms_25sola	EPI_100X_RFP_1x1_200ms_25sola
141	63	12.5785469110611	793	46.96077510687	1394.4842370744	97.1210592686002	13973601	17621.1866330391	235.727775450587	417.12746284423	5	1149592	1449.67465321564	779.814001660016	1210.02673679642	0	NaN	NaN	NaN	NaN	NaN	683.665588911805	0.867505473467051	62.0647814807201	13.8046877365008	10.8062339455039	2.30930302166953	0.020505128059477	0.00906578835726414	1	1.00891041919727	5692.24838853001	1	16789.709962169	1	1	1	1	2019-05-17T17:44:39.707	NG_ecoli_LTEE_11364_DM25	-0	-0	162.4	DIA_100X_EMPTY_1x1_100ms	9204b0da-5228-4d4b-bf81-c0fe20483511	EPI_100X_YFP_1x1_200ms_25sola	EPI_100X_RFP_1x1_200ms_25sola
142	31	12.5833657908204	390	48.1742912237776	1397.47948717949	221.017948717949	110442	283.184615384615	235.727775450587	417.12746284423	0	12251033	31412.9051282051	779.814001660016	1210.02673679642	0	NaN	NaN	NaN	NaN	NaN	331.597859809341	0.985940188358899	28.3008359401997	13.8478290935086	11.1691406094539	3.56965591170548	0.0331204926051776	0.0153615936133992	1	1.013438759858	2772.86459031266	0	18455.8358974359	1	1	1	1	2019-05-17T17:44:39.707	NG_ecoli_LTEE_11364_DM25	-0	-0	162.4	DIA_100X_EMPTY_1x1_100ms	91f9f076-3c0b-4b71-9241-e3e5891e2809	EPI_100X_YFP_1x1_200ms_25sola	EPI_100X_RFP_1x1_200ms_25sola
143	32	12.0944206696395	387	48.3616236436242	1405.11111111111	83.390180878553	2738173	7075.38242894057	235.727775450587	417.12746284423	2	555469	1435.32041343669	779.814001660016	1210.02673679642	0	NaN	NaN	NaN	NaN	NaN	354.359942991261	0.965893592666902	32.1570702623471	12.6344137829529	10.6096251866347	2.98003309028625	0.139459747274065	0.0102408577437906	0	1.00448533043009	2842.93178470069	1	17591.3772609819	1	1	1	1	2019-05-17T17:44:39.707	NG_ecoli_LTEE_11364_DM25	-0	-0	162.4	DIA_100X_EMPTY_1x1_100ms	b22095de-60b8-497d-8c7e-61e1c3541914	EPI_100X_YFP_1x1_200ms_25sola	EPI_100X_RFP_1x1_200ms_25sola
144	49	13.710145544267	672	49.3625778308389	1412.22172619048	49.2053571428571	2512204	3738.39880952381	235.727775450587	417.12746284423	3	726412	1080.97023809524	779.814001660016	1210.02673679642	0	NaN	NaN	NaN	NaN	NaN	552.728534567554	0.932362059541682	48.0923113192299	13.1519756919848	11.1900987339417	2.60960532881971	0.0166903924625831	0.0110998484412038	0	1.0152098919458	4729.69753152608	0	15609.1577380952	1	1	1	1	2019-05-17T17:44:39.707	NG_ecoli_LTEE_11364_DM25	-0	-0	162.4	DIA_100X_EMPTY_1x1_100ms	6140981f-4262-45bd-933e-88f239061cda	EPI_100X_YFP_1x1_200ms_25sola	EPI_100X_RFP_1x1_200ms_25sola
145	33	13.1231505842843	434	42.1342153312169	1413.73502304147	1014.05069124424	568845	1310.70276497696	235.727775450587	417.12746284423	0	407212	938.276497695853	779.814001660016	1210.02673679642	0	NaN	NaN	NaN	NaN	NaN	381.439332525988	0.994623901708666	32.9682996318089	13.7449646031181	11.2560811039544	3.18822767645774	0.0181161370560913	0.00671853309098062	1	1.00193454768495	3280.65723443267	1	15518.2235023041	1	1	1	1	2019-05-17T17:44:39.707	NG_ecoli_LTEE_11364_DM25	-0	-0	162.4	DIA_100X_EMPTY_1x1_100ms	159a4dee-1efc-4c1d-b6b7-7616b547a764	EPI_100X_YFP_1x1_200ms_25sola	EPI_100X_RFP_1x1_200ms_25sola
146	56	14.4777916713518	811	49.1659039614485	1417.62762022195	1454.70900123305	6886293	8491.11344019729	235.727775450587	417.12746284423	5	1835236	2262.92971639951	779.814001660016	1210.02673679642	0	NaN	NaN	NaN	NaN	NaN	648.133939231411	0.929129572181883	55.3890715772674	13.4784398334058	11.3823205008456	2.65448948544527	0.0178199956664578	0.00665488488119787	2	1.00379642747396	5636.05973496257	1	16168.6263871763	1	1	1	1	2019-05-17T17:44:39.707	NG_ecoli_LTEE_11364_DM25	-0	-0	162.4	DIA_100X_EMPTY_1x1_100ms	281e072a-3cc8-4ee4-a72c-39bc93587809	EPI_100X_YFP_1x1_200ms_25sola	EPI_100X_RFP_1x1_200ms_25sola
147	34	13.937497772713	476	47.394978865559	1422.26050420168	1871.3781512605	12717569	26717.5819327731	235.727775450587	417.12746284423	2	478605	1005.47268907563	779.814001660016	1210.02673679642	0	NaN	NaN	NaN	NaN	NaN	387.723196410676	0.988600358865898	33.0972570878327	13.3886804487011	11.4108127035734	3.11349768644331	0.00186297015805742	0.000777137196472006	1	1.00000849301619	3384.65991998851	0	15134.0819327731	1	1	1	1	2019-05-17T17:44:39.707	NG_ecoli_LTEE_11364_DM25	-0	-0	162.4	DIA_100X_EMPTY_1x1_100ms	bd085fe9-67a1-4327-9a0f-4b9783a8e26a	EPI_100X_YFP_1x1_200ms_25sola	EPI_100X_RFP_1x1_200ms_25sola
148	43	7.76763131790966	334	-48.6415983786831	1430.64371257485	1449.88622754491	837493	2507.46407185629	235.727775450587	417.12746284423	0	5624739	16840.5359281437	779.814001660016	1210.02673679642	0	NaN	NaN	NaN	NaN	NaN	433.163532811279	0.771325894112961	45.8299200795067	12.4087088520988	9.28626738011153	2.24232530092332	0.0353939081790836	0.0191017175305512	1	1.04911532089352	3103.99740585225	1	20413.2754491018	1	1	1	1	2019-05-17T17:44:39.707	NG_ecoli_LTEE_11364_DM25	-0	-0	162.4	DIA_100X_EMPTY_1x1_100ms	84056597-34e1-4487-8668-4d5e759169c5	EPI_100X_YFP_1x1_200ms_25sola	EPI_100X_RFP_1x1_200ms_25sola
149	51	14.0664236078959	719	42.8924228068142	1453.61474269819	435.592489568846	195260	271.571627260083	235.727775450587	417.12746284423	0	20781426	28903.2350486787	779.814001660016	1210.02673679642	0	NaN	NaN	NaN	NaN	NaN	588.907546288533	0.849476399601987	51.6353195371529	14.5989061979065	11.082821230556	3.21763829385976	0.0444840076645649	0.0209448560025809	2	1.01947350899901	4981.23930470469	0	17374.80945758	1	1	1	1	2019-05-17T17:44:39.707	NG_ecoli_LTEE_11364_DM25	-0	-0	162.4	DIA_100X_EMPTY_1x1_100ms	afe702d3-a8cb-423f-8c6b-5961f562f90c	EPI_100X_YFP_1x1_200ms_25sola	EPI_100X_RFP_1x1_200ms_25sola
150	48	13.5768513143598	652	48.1998376701014	1453.00153374233	275.470858895706	4732029	7257.71319018405	235.727775450587	417.12746284423	3	1805292	2768.8527607362	779.814001660016	1210.02673679642	0	NaN	NaN	NaN	NaN	NaN	526.457710197618	0.958808549461121	44.4193643390158	14.0160391621322	11.6047754167586	2.84934512842668	0.02792239772948	0.00878847689610236	2	1.00609623886671	4698.24544000614	2	15630.782208589	1	1	1	1	2019-05-17T17:44:39.707	NG_ecoli_LTEE_11364_DM25	-0	-0	162.4	DIA_100X_EMPTY_1x1_100ms	e91321c2-89e6-45bf-8af6-59f6542f6139	EPI_100X_YFP_1x1_200ms_25sola	EPI_100X_RFP_1x1_200ms_25sola
151	63	14.5352600627414	916	45.9125039102195	1448.42030567686	1080.22270742358	1824093	1991.36790393013	235.727775450587	417.12746284423	0	638485	697.036026200873	779.814001660016	1210.02673679642	0	NaN	NaN	NaN	NaN	NaN	748.213028633823	0.875230320697579	62.6736955829158	14.1073128506767	11.7841458724927	2.27371578056019	0.0210028935809311	0.00786880328563658	2	1.00849797364474	6835.51758554341	0	15328.3722707424	1	1	1	1	2019-05-17T17:44:39.707	NG_ecoli_LTEE_11364_DM25	-0	-0	162.4	DIA_100X_EMPTY_1x1_100ms	6ad92219-a41c-4e51-8675-87bc35138b07	EPI_100X_YFP_1x1_200ms_25sola	EPI_100X_RFP_1x1_200ms_25sola
152	20	10.7934849552446	217	-21.0086915665978	1470.12442396313	296.635944700461	114211	526.31797235023	235.727775450587	417.12746284423	0	5979471	27555.1658986175	779.814001660016	1210.02673679642	0	NaN	NaN	NaN	NaN	NaN	196.877022548439	0.999845971460554	17.100140292414	14.5191356388127	10.6320150105852	4.24764543646158	0.0262448811047551	0.0136661578353241	0	1.00402472575755	1518.17108970591	2	18393.6129032258	1	1	1	1	2019-05-17T17:44:39.707	NG_ecoli_LTEE_11364_DM25	-0	-0	162.4	DIA_100X_EMPTY_1x1_100ms	73e848c6-f712-41c9-9585-5a9f8b04c937	EPI_100X_YFP_1x1_200ms_25sola	EPI_100X_RFP_1x1_200ms_25sola
153	53	14.2182196851572	754	49.5210160003574	1494.12466843501	1717.8050397878	7196905	9544.96684350133	235.727775450587	417.12746284423	4	547088	725.580901856764	779.814001660016	1210.02673679642	0	NaN	NaN	NaN	NaN	NaN	624.008407777738	0.938584144170603	52.6659976586571	13.5137017567398	11.6711127477816	2.3506008151529	0.0156408354202356	0.00717765958691653	2	1.00115757739844	5634.36173508626	0	15383.5676392573	1	1	1	1	2019-05-17T17:44:39.707	NG_ecoli_LTEE_11364_DM25	-0	-0	162.4	DIA_100X_EMPTY_1x1_100ms	8de7ac52-5857-4057-b4c7-548a3a6cdff8	EPI_100X_YFP_1x1_200ms_25sola	EPI_100X_RFP_1x1_200ms_25sola
154	45	12.7874463788209	576	45.837700062176	1489.515625	1886.70833333333	165606	287.510416666667	235.727775450587	417.12746284423	0	14427296	25047.3888888889	779.814001660016	1210.02673679642	0	NaN	NaN	NaN	NaN	NaN	497.769871821189	0.848153919751236	45.5882008488556	13.3113759295146	10.6132346587802	2.71101444619981	0.043122924695228	0.0263593093495814	1	1.02363272827076	4033.08957254633	0	18745.1458333333	1	1	1	1	2019-05-17T17:44:39.707	NG_ecoli_LTEE_11364_DM25	-0	-0	162.4	DIA_100X_EMPTY_1x1_100ms	269769a0-8861-4ebd-bf3a-1a7f0cc7d66e	EPI_100X_YFP_1x1_200ms_25sola	EPI_100X_RFP_1x1_200ms_25sola
155	21	11.4077505186762	240	-42.0013368001615	1488.4875	286.941666666667	112417	468.404166666667	235.727775450587	417.12746284423	0	8865955	36941.4791666667	779.814001660016	1210.02673679642	0	NaN	NaN	NaN	NaN	NaN	203.709925996065	0.999647325491869	17.7140236491954	14.8322525632963	10.664687323241	4.09180790706495	0.0613540758590492	0.0314614765878313	0	1.02248835047588	1582.35292942263	2	18631.0583333333	1	1	1	1	2019-05-17T17:44:39.707	NG_ecoli_LTEE_11364_DM25	-0	-0	162.4	DIA_100X_EMPTY_1x1_100ms	b9709361-9e06-44eb-a68f-4cd540e9051c	EPI_100X_YFP_1x1_200ms_25sola	EPI_100X_RFP_1x1_200ms_25sola
156	52	12.5526556699359	653	49.444553733737	1508.45635528331	864.404287901991	166833	255.486983154671	235.727775450587	417.12746284423	0	13851825	21212.595712098	779.814001660016	1210.02673679642	0	NaN	NaN	NaN	NaN	NaN	569.525861447616	0.907931475511151	51.8894105900794	13.0075733242992	10.7779275202774	2.27632609065556	0.0187404608416136	0.0058646194059821	2	1.00395816803347	4734.1186286408	0	19271.5620214395	1	1	1	1	2019-05-17T17:44:39.707	NG_ecoli_LTEE_11364_DM25	-0	-0	162.4	DIA_100X_EMPTY_1x1_100ms	84b1cd86-8a60-4efa-9093-ba9595401048	EPI_100X_YFP_1x1_200ms_25sola	EPI_100X_RFP_1x1_200ms_25sola
157	48	13.9551726423731	670	49.2841833219706	1546.29402985075	957.365671641791	8853947	13214.8462686567	235.727775450587	417.12746284423	4	450578	672.50447761194	779.814001660016	1210.02673679642	0	NaN	NaN	NaN	NaN	NaN	552.175165257924	0.932584751339104	46.5479764982387	13.8528341581453	11.6288117359625	2.56485112737859	0.00741834496560466	0.00235086019264573	3	1.00045602722491	4943.80539282936	0	15370.0686567164	1	1	1	1	2019-05-17T17:44:39.707	NG_ecoli_LTEE_11364_DM25	-0	-0	162.4	DIA_100X_EMPTY_1x1_100ms	7494544f-6b61-494f-bdbe-c79ca8e022c9	EPI_100X_YFP_1x1_200ms_25sola	EPI_100X_RFP_1x1_200ms_25sola
158	43	14.2723232134867	614	49.1792999870626	1550.44788273616	1665.01791530945	7962650	12968.4853420195	235.727775450587	417.12746284423	3	503780	820.488599348534	779.814001660016	1210.02673679642	0	NaN	NaN	NaN	NaN	NaN	504.350197427708	0.955972444875341	42.1347079457883	13.4879247517768	11.6101576913393	2.87641111081621	0.0121290965269149	0.00692634189055559	0	1.00393389952262	4460.73173864232	0	15153.657980456	1	1	1	1	2019-05-17T17:44:39.707	NG_ecoli_LTEE_11364_DM25	-0	-0	162.4	DIA_100X_EMPTY_1x1_100ms	7a5c257c-f514-4e8e-bda7-900b30a33350	EPI_100X_YFP_1x1_200ms_25sola	EPI_100X_RFP_1x1_200ms_25sola
159	33	8.3075118229598	274	25.4500339959663	1578.22627737226	1265.63138686131	67456	246.189781021898	235.727775450587	417.12746284423	0	3982552	14534.8613138686	779.814001660016	1210.02673679642	0	NaN	NaN	NaN	NaN	NaN	338.619269588729	0.905962246866025	35.3563057906122	11.0873058890559	9.21971533906376	2.45683339979338	0.0274665122403339	0.0180355253513317	1	1.02658279125066	2360.43359632758	0	20667.996350365	1	1	1	1	2019-05-17T17:44:39.707	NG_ecoli_LTEE_11364_DM25	-0	-0	162.4	DIA_100X_EMPTY_1x1_100ms	2386777b-b2ad-479e-9554-a0fdf9a9f3d9	EPI_100X_YFP_1x1_200ms_25sola	EPI_100X_RFP_1x1_200ms_25sola
160	44	14.7086183366361	647	48.9936787568261	1581.46522411128	318.525502318393	12505906	19329.0664605873	235.727775450587	417.12746284423	3	506899	783.460587326121	779.814001660016	1210.02673679642	0	NaN	NaN	NaN	NaN	NaN	515.558098283805	0.97931052081865	41.3443972754948	14.1445452003136	12.263945431347	2.84391484858897	0.00353701906023384	0.00145907234654296	2	1.00006982574528	4883.90227584325	0	14820.8191653787	1	1	1	1	2019-05-17T17:44:39.707	NG_ecoli_LTEE_11364_DM25	-0	-0	162.4	DIA_100X_EMPTY_1x1_100ms	5f6b6147-b5c4-478b-8a91-431384f07330	EPI_100X_YFP_1x1_200ms_25sola	EPI_100X_RFP_1x1_200ms_25sola
161	37	11.2618986539091	417	47.434630462368	1586.31414868106	390.15587529976	114400	274.340527577938	235.727775450587	417.12746284423	0	9559762	22925.0887290168	779.814001660016	1210.02673679642	0	NaN	NaN	NaN	NaN	NaN	408.98096517711	0.889697651065021	39.1423921679515	13.4334679657505	10.0250271809698	3.09302597663949	0.062210093383643	0.0232543438682144	2	1.0298437327805	3089.64344135367	0	19200.2014388489	1	1	1	1	2019-05-17T17:44:39.707	NG_ecoli_LTEE_11364_DM25	-0	-0	162.4	DIA_100X_EMPTY_1x1_100ms	aaf4d94a-b062-49a8-9226-79335a8fb366	EPI_100X_YFP_1x1_200ms_25sola	EPI_100X_RFP_1x1_200ms_25sola
162	40	14.2436933871954	570	48.4436119821018	1633.01228070175	1072.22456140351	14076205	24695.0964912281	235.727775450587	417.12746284423	3	864894	1517.35789473684	779.814001660016	1210.02673679642	0	NaN	NaN	NaN	NaN	NaN	460.176831796079	0.954604076166897	39.4305613164851	13.2347107574661	11.4891731493969	2.58201776149001	0.0127286519397151	0.00546356239120065	2	1.00331786786125	4087.90119297185	0	15363.9421052632	1	1	1	1	2019-05-17T17:44:39.707	NG_ecoli_LTEE_11364_DM25	-0	-0	162.4	DIA_100X_EMPTY_1x1_100ms	105d2912-6dd0-47d4-aa40-ac2fce3d7e16	EPI_100X_YFP_1x1_200ms_25sola	EPI_100X_RFP_1x1_200ms_25sola
163	58	14.5264015442527	843	47.437219072647	1645.59667852906	119.894424673784	8155452	9674.32028469751	235.727775450587	417.12746284423	4	556311	659.918149466192	779.814001660016	1210.02673679642	0	NaN	NaN	NaN	NaN	NaN	678.482399617604	0.902549778456579	57.2259773778287	13.5389646471509	11.7047578661244	2.34526630791427	0.0118319725419072	0.00738494097634148	1	1.00943191512078	6157.55029909953	0	15748.743772242	1	1	1	1	2019-05-17T17:44:39.707	NG_ecoli_LTEE_11364_DM25	-0	-0	162.4	DIA_100X_EMPTY_1x1_100ms	bda9f46a-26df-4a4d-a118-363ed36b7c6b	EPI_100X_YFP_1x1_200ms_25sola	EPI_100X_RFP_1x1_200ms_25sola
164	42	13.6625847523834	574	48.9502968078811	1669.37108013937	1254.3031358885	1061378	1849.09059233449	235.727775450587	417.12746284423	0	706129	1230.18989547038	779.814001660016	1210.02673679642	0	NaN	NaN	NaN	NaN	NaN	478.127113233204	0.947643213326867	41.7546353132834	13.011967799318	11.1288806146283	2.7909750116155	0.0116965022954187	0.00626425922375526	2	1.00280350869104	4061.6036746979	0	15669.2386759582	1	1	1	1	2019-05-17T17:44:39.707	NG_ecoli_LTEE_11364_DM25	-0	-0	162.4	DIA_100X_EMPTY_1x1_100ms	b193748d-39ac-4600-ba1c-ad2b1cc12265	EPI_100X_YFP_1x1_200ms_25sola	EPI_100X_RFP_1x1_200ms_25sola
165	54	14.790531448156	799	49.4969588582093	1676.12265331665	488.9887359199	16093581	20142.153942428	235.727775450587	417.12746284423	7	912339	1141.85106382979	779.814001660016	1210.02673679642	0	NaN	NaN	NaN	NaN	NaN	644.870249072387	0.938585548711747	52.2645132818261	14.1017593655746	12.0542870189743	2.80304830775417	0.0366879591088324	0.00575134889973152	1	1.00402823479067	5964.57972318789	0	14826.6132665832	1	1	1	1	2019-05-17T17:44:39.707	NG_ecoli_LTEE_11364_DM25	-0	-0	162.4	DIA_100X_EMPTY_1x1_100ms	08cfa91b-02cc-43e0-8fc1-e5f9f3deecf3	EPI_100X_YFP_1x1_200ms_25sola	EPI_100X_RFP_1x1_200ms_25sola
166	70	13.4933223818317	945	37.5180028437098	1713.42222222222	933.93544973545	15084794	15962.744973545	235.727775450587	417.12746284423	5	625341	661.736507936508	779.814001660016	1210.02673679642	0	NaN	NaN	NaN	NaN	NaN	779.599757298573	0.890345733162837	69.4206215377836	13.2004777711093	10.9968409681052	2.33733160108945	0.016680279434876	0.00771787016167091	2	1.00407813160234	6593.47354588552	0	15870.8031746032	1	1	1	1	2019-05-17T17:44:39.707	NG_ecoli_LTEE_11364_DM25	-0	-0	162.4	DIA_100X_EMPTY_1x1_100ms	dddaab63-dbd0-40ad-8f9c-a40a25330275	EPI_100X_YFP_1x1_200ms_25sola	EPI_100X_RFP_1x1_200ms_25sola
167	47	13.6427958977402	642	49.3604079880424	1717.20872274143	1738.68847352025	3321393	5173.50934579439	235.727775450587	417.12746284423	5	478677	745.602803738318	779.814001660016	1210.02673679642	0	NaN	NaN	NaN	NaN	NaN	513.463728656833	0.931212706557197	46.0153715779892	13.1827986751917	10.9184214858275	2.51796048567381	0.00882211698986351	0.00287070114174471	2	1.00135430268535	4308.3653616224	0	15719.2352024922	1	1	1	1	2019-05-17T17:44:39.707	NG_ecoli_LTEE_11364_DM25	-0	-0	162.4	DIA_100X_EMPTY_1x1_100ms	93f063a1-caf4-46e3-8434-203ac980b0eb	EPI_100X_YFP_1x1_200ms_25sola	EPI_100X_RFP_1x1_200ms_25sola
168	71	13.8415819831824	983	32.2871319639167	1722.54018311292	1476.71515768057	29209197	29714.3407934893	235.727775450587	417.12746284423	6	795352	809.106815869786	779.814001660016	1210.02673679642	0	NaN	NaN	NaN	NaN	NaN	779.967756905007	0.88034453422269	69.6511200254181	13.1768683306774	10.9940983179219	2.36920410524149	0.0128531127787191	0.00532281788096345	3	1.00228497153694	6612.06659104819	0	16048.8026449644	1	1	1	1	2019-05-17T17:44:39.707	NG_ecoli_LTEE_11364_DM25	-0	-0	162.4	DIA_100X_EMPTY_1x1_100ms	c9422763-f6f0-40af-ba68-9e241c23e40c	EPI_100X_YFP_1x1_200ms_25sola	EPI_100X_RFP_1x1_200ms_25sola
169	38	13.4946554478916	513	49.2976691124409	1723.44639376218	1407.12475633528	13508607	26332.567251462	235.727775450587	417.12746284423	2	392855	765.799220272904	779.814001660016	1210.02673679642	0	NaN	NaN	NaN	NaN	NaN	422.186445498047	0.956391652117719	36.8043681791164	13.4211115219281	11.2573061301927	2.6692467225393	0.0134241062680605	0.00691783203257985	1	1.00433702206698	3663.17950571921	0	15755.2085769981	1	1	1	1	2019-05-17T17:44:39.707	NG_ecoli_LTEE_11364_DM25	-0	-0	162.4	DIA_100X_EMPTY_1x1_100ms	608eee72-7900-4745-8351-7cc7f169195e	EPI_100X_YFP_1x1_200ms_25sola	EPI_100X_RFP_1x1_200ms_25sola
170	41	13.3905216674987	549	49.7514755491856	1740.67941712204	470.267759562842	4047678	7372.81967213115	235.727775450587	417.12746284423	3	449811	819.327868852459	779.814001660016	1210.02673679642	0	NaN	NaN	NaN	NaN	NaN	446.247386033114	0.962641558409115	38.6683971323852	13.3005994766343	11.2955043456357	2.71162299811489	0.00717086732342589	0.00266195224163612	2	1.00056663319308	3874.87150665877	0	15492.6903460838	1	1	1	1	2019-05-17T17:44:39.707	NG_ecoli_LTEE_11364_DM25	-0	-0	162.4	DIA_100X_EMPTY_1x1_100ms	1420f27b-8c18-4f22-818f-5e13a28ccf51	EPI_100X_YFP_1x1_200ms_25sola	EPI_100X_RFP_1x1_200ms_25sola
171	34	13.126001727647	447	41.7907082160415	1736.6062639821	1589.8836689038	146029	326.686800894855	235.727775450587	417.12746284423	0	10850719	24274.5391498881	779.814001660016	1210.02673679642	0	NaN	NaN	NaN	NaN	NaN	381.799545054465	0.961226929515873	33.6816753801994	13.5131086042785	10.8722387946348	3.25239321449683	0.0433238548981329	0.01773370000301	1	1.01268873326799	3126.95428692252	1	17915.6711409396	1	1	1	1	2019-05-17T17:44:39.707	NG_ecoli_LTEE_11364_DM25	-0	-0	162.4	DIA_100X_EMPTY_1x1_100ms	0f56d3f1-5d43-419e-847f-347c51013a55	EPI_100X_YFP_1x1_200ms_25sola	EPI_100X_RFP_1x1_200ms_25sola
172	31	11.432605661236	355	41.1299343972426	1750.80563380282	1561.21690140845	123705	348.464788732394	235.727775450587	417.12746284423	0	12233663	34461.0225352113	779.814001660016	1210.02673679642	0	NaN	NaN	NaN	NaN	NaN	312.348749150584	0.98834659611728	29.0629514112632	13.4842993488705	10.2486658269498	3.33957977670984	0.0308508171204713	0.00232503997211773	2	1.00012289771552	2397.53117107234	1	18393.5464788732	1	1	1	1	2019-05-17T17:44:39.707	NG_ecoli_LTEE_11364_DM25	-0	-0	162.4	DIA_100X_EMPTY_1x1_100ms	863b3876-d4d8-4965-bc68-ae4339215d72	EPI_100X_YFP_1x1_200ms_25sola	EPI_100X_RFP_1x1_200ms_25sola
173	41	14.0310003596059	575	49.4593778020116	1777.39652173913	1227.19304347826	680521	1183.5147826087	235.727775450587	417.12746284423	0	447784	778.754782608696	779.814001660016	1210.02673679642	0	NaN	NaN	NaN	NaN	NaN	462.372800766443	0.964599878836253	39.795388523044	13.3205184235309	11.3040488101683	2.76317375069948	0.0225093226234878	0.00735431287283441	0	1.00463443033457	3993.84015026906	0	15731.64	1	1	1	1	2019-05-17T17:44:39.707	NG_ecoli_LTEE_11364_DM25	-0	-0	162.4	DIA_100X_EMPTY_1x1_100ms	0d4f6de5-23e8-423a-9bd6-b72174b43aaa	EPI_100X_YFP_1x1_200ms_25sola	EPI_100X_RFP_1x1_200ms_25sola
174	59	14.6139435211457	863	48.9042760228448	1807.73117033604	2030.45191193511	4974939	5764.7033603708	235.727775450587	417.12746284423	5	682414	790.746234067207	779.814001660016	1210.02673679642	0	NaN	NaN	NaN	NaN	NaN	678.471782785894	0.921771992721998	58.095461282711	13.2814464066394	11.5019915444347	2.33496871050416	0.0119876281284847	0.00353346410037727	3	1.00192191017685	6036.40226991851	0	16034.674391657	1	1	1	1	2019-05-17T17:44:39.707	NG_ecoli_LTEE_11364_DM25	-0	-0	162.4	DIA_100X_EMPTY_1x1_100ms	0a21ee25-6c71-4694-827c-288551c5fdd6	EPI_100X_YFP_1x1_200ms_25sola	EPI_100X_RFP_1x1_200ms_25sola
175	40	12.5785569142072	505	49.2651588971211	1828.7900990099	431.70099009901	151991	300.972277227723	235.727775450587	417.12746284423	0	10071179	19942.9287128713	779.814001660016	1210.02673679642	0	NaN	NaN	NaN	NaN	NaN	470.355943317722	0.948552168905887	41.4427822722858	13.3653395270406	10.9440484583643	2.87749948755951	0.0123264775067068	0.00481807259459943	1	1.00203888360212	3898.47541960051	0	19763.9346534653	1	1	1	1	2019-05-17T17:44:39.707	NG_ecoli_LTEE_11364_DM25	-0	-0	162.4	DIA_100X_EMPTY_1x1_100ms	57386cdd-f632-4f85-89dc-0aa3eb56e7bf	EPI_100X_YFP_1x1_200ms_25sola	EPI_100X_RFP_1x1_200ms_25sola
176	35	13.0013487128587	455	49.246895987788	1830.96923076923	611.006593406593	2475576	5440.82637362637	235.727775450587	417.12746284423	3	503851	1107.36483516484	779.814001660016	1210.02673679642	0	NaN	NaN	NaN	NaN	NaN	380.109439341897	0.986789816987582	33.7504084851542	13.0050239859334	10.8656011163822	3.15583584238345	0.0236032184653437	0.00290621904856864	2	1.00014649097873	3129.51062503963	1	15348.7274725275	1	1	1	1	2019-05-17T17:44:39.707	NG_ecoli_LTEE_11364_DM25	-0	-0	162.4	DIA_100X_EMPTY_1x1_100ms	60aef2e4-9b17-478e-880e-8e86b7dddadc	EPI_100X_YFP_1x1_200ms_25sola	EPI_100X_RFP_1x1_200ms_25sola
177	46	13.8886693551067	639	49.4613788014727	1850.26447574335	1358.34585289515	15631206	24461.9812206573	235.727775450587	417.12746284423	4	479033	749.660406885759	779.814001660016	1210.02673679642	0	NaN	NaN	NaN	NaN	NaN	510.410052736186	0.94777065672301	44.4164677355576	13.3157187381371	11.2210149900782	2.60931356254729	0.00718153286030074	0.00377124315554665	1	1.00148517746366	4392.36259350726	0	15584.9624413146	1	1	1	1	2019-05-17T17:44:39.707	NG_ecoli_LTEE_11364_DM25	-0	-0	162.4	DIA_100X_EMPTY_1x1_100ms	9c2e8824-1437-4890-8301-f8ba7697f49e	EPI_100X_YFP_1x1_200ms_25sola	EPI_100X_RFP_1x1_200ms_25sola
178	35	14.216211751727	498	45.1976579096555	1843.1265060241	917.323293172691	1269713	2549.62449799197	235.727775450587	417.12746284423	0	349089	700.981927710843	779.814001660016	1210.02673679642	0	NaN	NaN	NaN	NaN	NaN	417.452897616595	0.991339050141955	35.5252200119833	14.0358634044886	11.4502503687969	3.04840287871366	0.0129359867798116	0.00453464472409304	2	1.00132469224597	3658.10884528235	1	15912.7771084337	1	1	1	1	2019-05-17T17:44:39.707	NG_ecoli_LTEE_11364_DM25	-0	-0	162.4	DIA_100X_EMPTY_1x1_100ms	3ef650da-78ca-479e-aa08-7f97f287ed52	EPI_100X_YFP_1x1_200ms_25sola	EPI_100X_RFP_1x1_200ms_25sola
179	34	13.5468442756356	461	43.5292695840176	1846.66377440347	883.297180043384	1175979	2550.9305856833	235.727775450587	417.12746284423	0	308855	669.967462039046	779.814001660016	1210.02673679642	0	NaN	NaN	NaN	NaN	NaN	397.621259568744	0.971267996825827	34.9246209993676	12.7535709678634	10.9935616615137	2.85421989733857	0.0330814408475505	0.0139956912456268	1	1.00493167930447	3315.11361109267	1	16094.6572668113	1	1	1	1	2019-05-17T17:44:39.707	NG_ecoli_LTEE_11364_DM25	-0	-0	162.4	DIA_100X_EMPTY_1x1_100ms	328264eb-abdb-4d14-8787-913064c7f7d2	EPI_100X_YFP_1x1_200ms_25sola	EPI_100X_RFP_1x1_200ms_25sola
180	39	12.8760840088763	502	49.4587724525624	1853.68326693227	581.695219123506	2907425	5791.68326693227	235.727775450587	417.12746284423	2	475869	947.946215139442	779.814001660016	1210.02673679642	0	NaN	NaN	NaN	NaN	NaN	425.775901075744	0.986168961049396	38.2446673214471	12.9176823473019	10.7816520542743	2.88086672285659	0.0107327614744158	0.00389117429213536	3	1.00146051530844	3491.6555414719	1	15292.7709163347	1	1	1	1	2019-05-17T17:44:39.707	NG_ecoli_LTEE_11364_DM25	-0	-0	162.4	DIA_100X_EMPTY_1x1_100ms	3ed51d6f-9f65-4c09-b42a-9c301d6d92cc	EPI_100X_YFP_1x1_200ms_25sola	EPI_100X_RFP_1x1_200ms_25sola
181	37	12.0583754157162	447	47.5155431636187	1915.18120805369	729.134228187919	133719	299.147651006711	235.727775450587	417.12746284423	0	10834681	24238.6599552573	779.814001660016	1210.02673679642	0	NaN	NaN	NaN	NaN	NaN	428.15125321404	0.87701801312037	37.9764892356319	14.9086942142264	10.9370455869992	2.88447303180834	0.0497561268338646	0.022518064419469	0	1.04100623129343	3567.83481945422	0	20129.5100671141	1	1	1	1	2019-05-17T17:44:39.707	NG_ecoli_LTEE_11364_DM25	-0	-0	162.4	DIA_100X_EMPTY_1x1_100ms	d4aa9217-ebee-40cb-858b-2b7f6354866a	EPI_100X_YFP_1x1_200ms_25sola	EPI_100X_RFP_1x1_200ms_25sola
182	31	11.237268084077	349	47.6838245655486	1924.48137535817	527.234957020057	107304	307.461318051576	235.727775450587	417.12746284423	0	8487297	24318.9025787966	779.814001660016	1210.02673679642	0	NaN	NaN	NaN	NaN	NaN	351.709497420754	0.927938540740941	32.3254545518204	13.0379638008864	10.5601734283546	2.74609554348143	0.0364496798181145	0.0172011740674731	0	1.02243620272587	2831.23959390396	0	20156.2435530086	1	1	1	1	2019-05-17T17:44:39.707	NG_ecoli_LTEE_11364_DM25	-0	-0	162.4	DIA_100X_EMPTY_1x1_100ms	63d1bda2-1a3a-4dc5-b323-4d8e40f9f249	EPI_100X_YFP_1x1_200ms_25sola	EPI_100X_RFP_1x1_200ms_25sola
183	40	13.2057300591611	529	49.5407070591245	1960.98676748582	843.973534971645	1355455	2562.29678638941	235.727775450587	417.12746284423	2	404923	765.449905482042	779.814001660016	1210.02673679642	0	NaN	NaN	NaN	NaN	NaN	449.932014719808	0.953758576808545	39.6629969140108	13.2199961545016	11.1145785675595	2.62711012352037	0.0060443213605649	0.00252240808883926	2	1.00041568555353	3848.2334284187	0	15745.4177693762	1	1	1	1	2019-05-17T17:44:39.707	NG_ecoli_LTEE_11364_DM25	-0	-0	162.4	DIA_100X_EMPTY_1x1_100ms	d1a9bf95-9530-4b5b-8c6b-2f0932bfd58b	EPI_100X_YFP_1x1_200ms_25sola	EPI_100X_RFP_1x1_200ms_25sola
184	48	13.4995225199054	655	49.6070743960653	1963.48854961832	428.345038167939	1263476	1928.97099236641	235.727775450587	417.12746284423	1	504196	769.764885496183	779.814001660016	1210.02673679642	0	NaN	NaN	NaN	NaN	NaN	537.307976551571	0.92088306832359	47.2927920667922	12.9733587870802	11.1067238038035	2.51661013309108	0.0211425963316463	0.0104798627511128	2	1.00777889665177	4582.01788835674	0	15205.106870229	1	1	1	1	2019-05-17T17:44:39.707	NG_ecoli_LTEE_11364_DM25	-0	-0	162.4	DIA_100X_EMPTY_1x1_100ms	29e94874-405b-404b-8407-2dd5c615d7af	EPI_100X_YFP_1x1_200ms_25sola	EPI_100X_RFP_1x1_200ms_25sola
185	24	12.8086337573609	309	-42.3330910367196	2001.60841423948	1205.78640776699	93744	303.378640776699	235.727775450587	417.12746284423	0	365012	1181.26860841424	779.814001660016	1210.02673679642	0	NaN	NaN	NaN	NaN	NaN	317.686714457211	0.99651909511294	25.3534736625409	16.686375405321	11.9457663210638	4.64965645965498	0.0281185244313187	0.0109998657127229	1	1.00617822321485	2841.55051790605	0	20168.074433657	1	1	1	1	2019-05-17T17:44:39.707	NG_ecoli_LTEE_11364_DM25	-0	-0	162.4	DIA_100X_EMPTY_1x1_100ms	a424ba99-04c7-46d9-b06d-149d26e57ceb	EPI_100X_YFP_1x1_200ms_25sola	EPI_100X_RFP_1x1_200ms_25sola
186	39	11.9392007296671	465	47.5833808522242	2018.48817204301	415.634408602151	952592	2048.58494623656	235.727775450587	417.12746284423	0	328394	706.223655913979	779.814001660016	1210.02673679642	0	NaN	NaN	NaN	NaN	NaN	401.442637476821	0.975944587916813	37.1943781827996	12.2933765388164	10.5749882104849	2.67278791352558	0.0118307905751672	0.00700851592849712	1	1.00127796488872	3266.8332534286	1	15563.9612903226	1	1	1	1	2019-05-17T17:44:39.707	NG_ecoli_LTEE_11364_DM25	-0	-0	162.4	DIA_100X_EMPTY_1x1_100ms	111511aa-fc21-444a-a7ee-21cd9aa7e3f7	EPI_100X_YFP_1x1_200ms_25sola	EPI_100X_RFP_1x1_200ms_25sola
187	35	12.7151270918092	446	-44.6946409711907	2034.79372197309	635.091928251121	5283894	11847.2959641256	235.727775450587	417.12746284423	2	347401	778.92600896861	779.814001660016	1210.02673679642	0	NaN	NaN	NaN	NaN	NaN	NaN	NaN	NaN	NaN	NaN	NaN	NaN	NaN	NaN	NaN	NaN	0	15082.7668161435	1	1	1	1	2019-05-17T17:44:39.707	NG_ecoli_LTEE_11364_DM25	-0	-0	162.4	DIA_100X_EMPTY_1x1_100ms	67785811-1305-4036-a829-9a2f862d2944	EPI_100X_YFP_1x1_200ms_25sola	EPI_100X_RFP_1x1_200ms_25sola
188	42	13.2446904177271	556	49.6224329305912	2036.58992805755	332.375899280576	17402337	31299.1672661871	235.727775450587	417.12746284423	2	451864	812.705035971223	779.814001660016	1210.02673679642	0	NaN	NaN	NaN	NaN	NaN	458.044021377705	0.96679197113409	40.4714731674687	13.0697014395105	11.0399274489141	2.66752819290185	0.00488077049796583	0.00288232382747631	0	1.00074544352026	3874.10451727849	0	15642.2320143885	1	1	1	1	2019-05-17T17:44:39.707	NG_ecoli_LTEE_11364_DM25	-0	-0	162.4	DIA_100X_EMPTY_1x1_100ms	c86b3ac8-e67a-47ff-a798-f8281c13050e	EPI_100X_YFP_1x1_200ms_25sola	EPI_100X_RFP_1x1_200ms_25sola
189	31	8.53649845337962	265	-14.6234781695709	2040.34716981132	398.603773584906	609774	2301.03396226415	235.727775450587	417.12746284423	0	194636	734.475471698113	779.814001660016	1210.02673679642	0	NaN	NaN	NaN	NaN	NaN	NaN	NaN	NaN	NaN	NaN	NaN	NaN	NaN	NaN	NaN	NaN	1	15762.0867924528	1	1	1	1	2019-05-17T17:44:39.707	NG_ecoli_LTEE_11364_DM25	-0	-0	162.4	DIA_100X_EMPTY_1x1_100ms	c92973a0-e0cd-4f5c-ada6-8c0e6692caea	EPI_100X_YFP_1x1_200ms_25sola	EPI_100X_RFP_1x1_200ms_25sola
1	34	7.88161874302222	269	-43.8926985220873	6.49814126394052	273.620817843866	806014	2996.33457249071	230.233503178019	489.492065721128	0	193248	718.39405204461	715.820042221418	1105.47530700222	0	NaN	NaN	NaN	NaN	NaN	NaN	NaN	NaN	NaN	NaN	NaN	NaN	NaN	NaN	NaN	NaN	0	16858.2750929368	1	1	1	2	2019-05-17T17:44:51.853	NG_ecoli_LTEE_11364_DM25	-500	866	162.4	DIA_100X_EMPTY_1x1_100ms	9cd5ef22-03f2-424a-a97f-a6e129ebaad1	EPI_100X_YFP_1x1_200ms_25sola	EPI_100X_RFP_1x1_200ms_25sola
2	23	12.6382915876205	291	-46.2783199482607	10.4776632302405	661.116838487972	3226391	11087.2542955326	230.233503178019	489.492065721128	0	232235	798.058419243986	715.820042221418	1105.47530700222	0	NaN	NaN	NaN	NaN	NaN	NaN	NaN	NaN	NaN	NaN	NaN	NaN	NaN	NaN	NaN	NaN	0	16387.3436426117	1	1	1	2	2019-05-17T17:44:51.853	NG_ecoli_LTEE_11364_DM25	-500	866	162.4	DIA_100X_EMPTY_1x1_100ms	326aa3e1-41db-4de2-b383-9de8780610e1	EPI_100X_YFP_1x1_200ms_25sola	EPI_100X_RFP_1x1_200ms_25sola
3	55	15.0758756087394	830	49.1076961129249	27.3481927710843	1009.3843373494	3591133	4326.66626506024	230.233503178019	489.492065721128	0	371436	447.513253012048	715.820042221418	1105.47530700222	0	NaN	NaN	NaN	NaN	NaN	NaN	NaN	NaN	NaN	NaN	NaN	NaN	NaN	NaN	NaN	NaN	0	15943.4240963855	1	1	1	2	2019-05-17T17:44:51.853	NG_ecoli_LTEE_11364_DM25	-500	866	162.4	DIA_100X_EMPTY_1x1_100ms	7ffbb591-d7e3-492c-87b8-7c9c63e4c8f5	EPI_100X_YFP_1x1_200ms_25sola	EPI_100X_RFP_1x1_200ms_25sola
4	38	14.457950294114	550	26.7271504961641	17.9127272727273	1449.82545454545	576597	1048.35818181818	230.233503178019	489.492065721128	0	364432	662.603636363636	715.820042221418	1105.47530700222	0	NaN	NaN	NaN	NaN	NaN	NaN	NaN	NaN	NaN	NaN	NaN	NaN	NaN	NaN	NaN	NaN	0	16498.0163636364	1	1	1	2	2019-05-17T17:44:51.853	NG_ecoli_LTEE_11364_DM25	-500	866	162.4	DIA_100X_EMPTY_1x1_100ms	266e1f52-60ff-4db3-999d-4b591e398988	EPI_100X_YFP_1x1_200ms_25sola	EPI_100X_RFP_1x1_200ms_25sola
5	42	12.9240996131284	544	49.5267680605631	15.5441176470588	1877.11029411765	4562050	8386.12132352941	230.233503178019	489.492065721128	0	414185	761.369485294118	715.820042221418	1105.47530700222	0	NaN	NaN	NaN	NaN	NaN	NaN	NaN	NaN	NaN	NaN	NaN	NaN	NaN	NaN	NaN	NaN	1	16801.4522058824	1	1	1	2	2019-05-17T17:44:51.853	NG_ecoli_LTEE_11364_DM25	-500	866	162.4	DIA_100X_EMPTY_1x1_100ms	4beb619d-e578-40fd-9c70-6c952f498b77	EPI_100X_YFP_1x1_200ms_25sola	EPI_100X_RFP_1x1_200ms_25sola
6	35	11.8581246730981	417	31.8397114795167	11.4460431654676	1932.86330935252	1861967	4465.14868105516	230.233503178019	489.492065721128	0	255628	613.016786570743	715.820042221418	1105.47530700222	0	NaN	NaN	NaN	NaN	NaN	NaN	NaN	NaN	NaN	NaN	NaN	NaN	NaN	NaN	NaN	NaN	1	17659.6258992806	1	1	1	2	2019-05-17T17:44:51.853	NG_ecoli_LTEE_11364_DM25	-500	866	162.4	DIA_100X_EMPTY_1x1_100ms	22ae6e28-bfaf-4486-a487-adc5e7429fa4	EPI_100X_YFP_1x1_200ms_25sola	EPI_100X_RFP_1x1_200ms_25sola
7	53	11.9610867138413	634	49.3755100784043	22.4116719242902	1922.97476340694	14662904	23127.6088328076	230.233503178019	489.492065721128	0	432285	681.837539432177	715.820042221418	1105.47530700222	0	NaN	NaN	NaN	NaN	NaN	606.526042790388	0.889803457755623	53.7552825898367	13.6137842181161	11.1026434092534	2.343578516388	0.0209788767627619	0.00880358488217983	3	1.00348397591688	5204.31785912419	2	19640.3880126183	1	1	1	2	2019-05-17T17:44:51.853	NG_ecoli_LTEE_11364_DM25	-500	866	162.4	DIA_100X_EMPTY_1x1_100ms	3593e2c6-2074-4891-9fd9-12a883faafd1	EPI_100X_YFP_1x1_200ms_25sola	EPI_100X_RFP_1x1_200ms_25sola
8	48	14.2615082086036	685	46.2293033565978	41.2102189781022	55.1153284671533	9966719	14549.9547445255	230.233503178019	489.492065721128	0	1024240	1495.24087591241	715.820042221418	1105.47530700222	0	NaN	NaN	NaN	NaN	NaN	648.863649059158	0.871664366314098	51.2468790116115	15.0147138459944	12.2274327813695	2.90819989786028	0.0955623157892138	0.0241773908068428	3	1.06024424305927	6017.66311298713	3	18589.1664233577	1	1	1	2	2019-05-17T17:44:51.853	NG_ecoli_LTEE_11364_DM25	-500	866	162.4	DIA_100X_EMPTY_1x1_100ms	6dc22e5c-9b59-42f0-b1de-43b9f5eb64c2	EPI_100X_YFP_1x1_200ms_25sola	EPI_100X_RFP_1x1_200ms_25sola
9	77	14.0007538982499	1079	35.1328615101862	43.6190917516219	91.3401297497683	7809570	7237.78498609824	230.233503178019	489.492065721128	0	1228759	1138.79425393883	715.820042221418	1105.47530700222	0	NaN	NaN	NaN	NaN	NaN	968.599939023167	0.867660254126265	78.5368043529607	14.6832141768519	12.1405684691987	2.43562483522697	0.219864646411059	0.0127988953670386	3	1.00800944106901	9091.61742813923	2	19199.5987025023	1	1	1	2	2019-05-17T17:44:51.853	NG_ecoli_LTEE_11364_DM25	-500	866	162.4	DIA_100X_EMPTY_1x1_100ms	3a93ee3e-fa21-444d-854d-1c3a47e2fa10	EPI_100X_YFP_1x1_200ms_25sola	EPI_100X_RFP_1x1_200ms_25sola
10	37	13.4289331793027	497	48.3149000596627	41.2494969818913	1368.08853118712	1852397	3727.1569416499	230.233503178019	489.492065721128	0	238536	479.951710261569	715.820042221418	1105.47530700222	0	NaN	NaN	NaN	NaN	NaN	400.970053587172	0.994088946332218	35.8293238545555	13.3497163057046	10.9827559422024	3.01127914195973	0.00844383611257809	0.00320386887893565	2	1.00087184575388	3394.30731153472	1	17034.106639839	1	1	1	2	2019-05-17T17:44:51.853	NG_ecoli_LTEE_11364_DM25	-500	866	162.4	DIA_100X_EMPTY_1x1_100ms	24652bee-05ab-4f44-a224-f357d37956e0	EPI_100X_YFP_1x1_200ms_25sola	EPI_100X_RFP_1x1_200ms_25sola
11	31	13.064875646521	406	37.3521878749453	40.076354679803	1888.3078817734	12400900	30544.0886699507	230.233503178019	489.492065721128	0	358628	883.320197044335	715.820042221418	1105.47530700222	0	NaN	NaN	NaN	NaN	NaN	351.709125980967	0.995894402285499	31.9150718284728	13.4232771561472	10.5182858757587	3.38851662230205	0.0162492728763037	0.00970307335963592	1	1.00649289384061	2773.16460287443	2	17581.6059113301	1	1	1	2	2019-05-17T17:44:51.853	NG_ecoli_LTEE_11364_DM25	-500	866	162.4	DIA_100X_EMPTY_1x1_100ms	9b380522-cfca-4815-823c-c4489a1f7a6c	EPI_100X_YFP_1x1_200ms_25sola	EPI_100X_RFP_1x1_200ms_25sola
12	33	12.3554373403131	408	46.9605580929109	45.406862745098	1920.30392156863	11682606	28633.8382352941	230.233503178019	489.492065721128	0	338341	829.267156862745	715.820042221418	1105.47530700222	0	NaN	NaN	NaN	NaN	NaN	388.476689502707	0.949619590306736	34.1478378085249	14.2485101339113	11.060750708084	2.85365076414968	0.0329817044146944	0.0136663072130329	1	1.01301542099197	3281.12140166749	2	18534.4509803922	1	1	1	2	2019-05-17T17:44:51.853	NG_ecoli_LTEE_11364_DM25	-500	866	162.4	DIA_100X_EMPTY_1x1_100ms	88ae745d-1eef-4f13-b840-0b532f95c6e8	EPI_100X_YFP_1x1_200ms_25sola	EPI_100X_RFP_1x1_200ms_25sola
13	62	13.6670350955512	849	48.1635680625632	64.7832744405183	91.7526501766784	4667690	5497.86808009423	230.233503178019	489.492065721128	0	1418852	1671.20376914016	715.820042221418	1105.47530700222	0	NaN	NaN	NaN	NaN	NaN	783.139543434281	0.897488718619508	62.8589574995844	15.6100121506944	12.2872822137737	2.57652150071908	0.0203779295595764	0.00862918027005034	3	1.01280291734498	7453.64529982568	2	19623.8786808009	1	1	1	2	2019-05-17T17:44:51.853	NG_ecoli_LTEE_11364_DM25	-500	866	162.4	DIA_100X_EMPTY_1x1_100ms	97a79cab-5999-441d-be87-7a8feb15c5c1	EPI_100X_YFP_1x1_200ms_25sola	EPI_100X_RFP_1x1_200ms_25sola
14	64	12.7508853324943	816	49.5872115963603	80.8529411764706	879.372549019608	3955913	4847.93259803922	230.233503178019	489.492065721128	0	743537	911.197303921569	715.820042221418	1105.47530700222	0	NaN	NaN	NaN	NaN	NaN	672.30412368123	0.922802594866372	62.7239291594755	12.5697576949047	10.5221541887638	2.1780001904899	0.0198005423210668	0.00600853371091486	1	1.00210147187743	5454.2175956266	1	17010.1568627451	1	1	1	2	2019-05-17T17:44:51.853	NG_ecoli_LTEE_11364_DM25	-500	866	162.4	DIA_100X_EMPTY_1x1_100ms	94a9b93b-d221-47a3-bc56-21d5e7030d1d	EPI_100X_YFP_1x1_200ms_25sola	EPI_100X_RFP_1x1_200ms_25sola
15	38	13.3772963398854	512	47.1334783499583	76.33203125	183.34765625	12503695	24421.279296875	230.233503178019	489.492065721128	0	703724	1374.4609375	715.820042221418	1105.47530700222	0	NaN	NaN	NaN	NaN	NaN	410.018663605504	0.959824845907615	38.0405091567017	13.1670212505536	10.5482496210089	2.642560542639	0.0275160386853318	0.0111858622908415	1	1.00562842460723	3324.27543148931	1	17002.3828125	1	1	1	2	2019-05-17T17:44:51.853	NG_ecoli_LTEE_11364_DM25	-500	866	162.4	DIA_100X_EMPTY_1x1_100ms	e3c5e501-f0f7-47a7-a963-9dbb317e4869	EPI_100X_YFP_1x1_200ms_25sola	EPI_100X_RFP_1x1_200ms_25sola
16	61	14.4953784618965	885	42.2983336939276	74.0079096045198	929.559322033898	718371	811.718644067797	230.233503178019	489.492065721128	0	1911925	2160.36723163842	715.820042221418	1105.47530700222	0	NaN	NaN	NaN	NaN	NaN	691.499479754041	0.874271842176555	60.3481273654152	14.9962036603492	11.2901764550082	2.40026346078339	0.0238219282104761	0.00831584404265832	3	1.00815915761771	6041.64410641589	1	17079.1988700565	1	1	1	2	2019-05-17T17:44:51.853	NG_ecoli_LTEE_11364_DM25	-500	866	162.4	DIA_100X_EMPTY_1x1_100ms	e8690bf7-93d7-4afe-b491-bd7d41fa408d	EPI_100X_YFP_1x1_200ms_25sola	EPI_100X_RFP_1x1_200ms_25sola
17	32	9.20097494813044	295	48.499744044364	75.8610169491525	39.1898305084746	374640	1269.96610169492	230.233503178019	489.492065721128	0	5429281	18404.3423728814	715.820042221418	1105.47530700222	0	NaN	NaN	NaN	NaN	NaN	306.227951088453	0.988938145751417	32.4935717433914	11.1332835444296	9.17739987012471	2.45351271099781	0.0110208440838059	0.0046391605130254	2	1.00073975341459	2149.44651676957	1	20795.1220338983	1	1	1	2	2019-05-17T17:44:51.853	NG_ecoli_LTEE_11364_DM25	-500	866	162.4	DIA_100X_EMPTY_1x1_100ms	694a230a-efee-4580-afa4-069b2cfe1a43	EPI_100X_YFP_1x1_200ms_25sola	EPI_100X_RFP_1x1_200ms_25sola
18	42	11.666796759881	490	49.5428302551645	79.2020408163265	1358.29795918367	2390982	4879.55510204082	230.233503178019	489.492065721128	0	232314	474.110204081633	715.820042221418	1105.47530700222	0	NaN	NaN	NaN	NaN	NaN	458.799339131259	0.96661542956647	42.1033487940402	12.7169874914046	10.5584803615275	2.82827039462434	0.0193360453201113	0.0079913493744092	0	1.0069470797011	3686.45854242518	2	17923.012244898	1	1	1	2	2019-05-17T17:44:51.853	NG_ecoli_LTEE_11364_DM25	-500	866	162.4	DIA_100X_EMPTY_1x1_100ms	302ae544-e910-4adc-b9a6-1561a90d2a25	EPI_100X_YFP_1x1_200ms_25sola	EPI_100X_RFP_1x1_200ms_25sola
19	69	13.1608335995962	908	48.5198886821973	89.6552863436123	1370.03414096916	4908472	5405.80616740088	230.233503178019	489.492065721128	0	424476	467.484581497797	715.820042221418	1105.47530700222	0	NaN	NaN	NaN	NaN	NaN	793.283609196581	0.868467825934225	69.1085941759544	13.8366711153974	11.3464987424807	2.31764688947592	0.0127081741897853	0.00681495362061092	2	1.00965825597412	6987.88386415661	1	17478	1	1	1	2	2019-05-17T17:44:51.853	NG_ecoli_LTEE_11364_DM25	-500	866	162.4	DIA_100X_EMPTY_1x1_100ms	0facae8f-6f97-4103-9626-9e30c3f957b9	EPI_100X_YFP_1x1_200ms_25sola	EPI_100X_RFP_1x1_200ms_25sola
20	22	9.78078269846652	216	-48.1889763293284	83.0972222222222	2040.03240740741	222710	1031.06481481481	230.233503178019	489.492065721128	0	225783	1045.29166666667	715.820042221418	1105.47530700222	0	NaN	NaN	NaN	NaN	NaN	NaN	NaN	NaN	NaN	NaN	NaN	NaN	NaN	NaN	NaN	NaN	0	17944.9351851852	1	1	1	2	2019-05-17T17:44:51.853	NG_ecoli_LTEE_11364_DM25	-500	866	162.4	DIA_100X_EMPTY_1x1_100ms	eded494b-ca76-446f-90fb-c2af52da5744	EPI_100X_YFP_1x1_200ms_25sola	EPI_100X_RFP_1x1_200ms_25sola
21	38	14.2098511173069	541	47.8120038472797	95.1829944547135	1767.44916820702	7492519	13849.3881700555	230.233503178019	489.492065721128	0	390300	721.441774491682	715.820042221418	1105.47530700222	0	NaN	NaN	NaN	NaN	NaN	439.864926802101	0.958832998831882	37.1427041982908	14.0446578751711	11.4710475236283	2.9926130759711	0.0322064036763902	0.0116465350778174	1	1.01132521811416	3838.57083299194	1	16766.26987061	1	1	1	2	2019-05-17T17:44:51.853	NG_ecoli_LTEE_11364_DM25	-500	866	162.4	DIA_100X_EMPTY_1x1_100ms	35dc08cd-9f6c-43a8-b038-bea693e31069	EPI_100X_YFP_1x1_200ms_25sola	EPI_100X_RFP_1x1_200ms_25sola
22	50	11.5059972853406	576	49.0190390243864	100.671875	769.628472222222	750625	1303.16840277778	230.233503178019	489.492065721128	0	704689	1223.41840277778	715.820042221418	1105.47530700222	0	NaN	NaN	NaN	NaN	NaN	574.299694718198	0.950664175449844	50.0879084390641	13.3791445186747	11.193711946251	2.56552421760943	0.0193277675548992	0.00833601528138237	2	1.006630880279	4929.13862021514	2	18482.7413194444	1	1	1	2	2019-05-17T17:44:51.853	NG_ecoli_LTEE_11364_DM25	-500	866	162.4	DIA_100X_EMPTY_1x1_100ms	8381a913-429b-4d49-82de-013ba4ddd7ec	EPI_100X_YFP_1x1_200ms_25sola	EPI_100X_RFP_1x1_200ms_25sola
23	35	13.3034903011653	467	46.8262066838422	94.2355460385439	1032.54175588865	6095177	13051.7708779443	230.233503178019	489.492065721128	0	229100	490.578158458244	715.820042221418	1105.47530700222	0	NaN	NaN	NaN	NaN	NaN	400.202119610275	0.925729461987091	35.7685590042807	12.7951876487802	10.7428543310419	2.66565309310423	0.0676137560571867	0.0236612505034507	1	1.03710086303304	3242.13204994091	1	17441.7323340471	1	1	1	2	2019-05-17T17:44:51.853	NG_ecoli_LTEE_11364_DM25	-500	866	162.4	DIA_100X_EMPTY_1x1_100ms	b7081fe4-fec2-4a7e-bc5a-580aa37563b5	EPI_100X_YFP_1x1_200ms_25sola	EPI_100X_RFP_1x1_200ms_25sola
24	56	12.4089171419643	696	44.2998061014185	112.556034482759	797.056034482759	2935340	4217.44252873563	230.233503178019	489.492065721128	0	563845	810.122126436782	715.820042221418	1105.47530700222	0	NaN	NaN	NaN	NaN	NaN	670.777502512596	0.908122714177837	57.8807926381673	13.7742719462519	11.2924330139723	2.53744816617933	0.0455882163274217	0.0110268373249264	2	1.01157664475421	5796.94790153885	3	18613.4094827586	1	1	1	2	2019-05-17T17:44:51.853	NG_ecoli_LTEE_11364_DM25	-500	866	162.4	DIA_100X_EMPTY_1x1_100ms	bf7cb4a6-4242-405e-83e1-5d69677de35e	EPI_100X_YFP_1x1_200ms_25sola	EPI_100X_RFP_1x1_200ms_25sola
25	55	15.2687804401839	841	43.5484716409423	112.469678953627	438.372175980975	2397527	2850.8049940547	230.233503178019	489.492065721128	0	383924	456.508917954816	715.820042221418	1105.47530700222	0	NaN	NaN	NaN	NaN	NaN	645.521916921001	0.849528892292212	54.9649342633358	13.2768388424185	11.5254030640708	2.44947894593658	0.0327311518068915	0.0123601713001428	2	1.03918363001544	5734.3980906224	0	16225.6397146254	1	1	1	2	2019-05-17T17:44:51.853	NG_ecoli_LTEE_11364_DM25	-500	866	162.4	DIA_100X_EMPTY_1x1_100ms	a5ab6a89-28ac-48ac-ad6f-800c279f4d2c	EPI_100X_YFP_1x1_200ms_25sola	EPI_100X_RFP_1x1_200ms_25sola
26	40	11.3699946137577	455	49.1942337509334	94.0351648351648	847.843956043956	807645	1775.04395604396	230.233503178019	489.492065721128	0	484006	1063.74945054945	715.820042221418	1105.47530700222	0	NaN	NaN	NaN	NaN	NaN	389.997260849949	0.982399060226228	39.1442511027314	11.4597946435636	9.76074420716247	2.45324593807632	0.0128272519467543	0.0060410883862356	1	1.00343712850909	2929.02941673282	2	17741.6505494506	1	1	1	2	2019-05-17T17:44:51.853	NG_ecoli_LTEE_11364_DM25	-500	866	162.4	DIA_100X_EMPTY_1x1_100ms	cd6c40e7-5466-43e0-b1a7-1b9780bce6ca	EPI_100X_YFP_1x1_200ms_25sola	EPI_100X_RFP_1x1_200ms_25sola
27	47	14.3438697568801	675	49.3188556307233	100.346666666667	168.242962962963	14073308	20849.3451851852	230.233503178019	489.492065721128	0	1353563	2005.27851851852	715.820042221418	1105.47530700222	0	NaN	NaN	NaN	NaN	NaN	522.359681210947	0.920214918366517	45.8871968961584	13.4621627302826	11.0853796254125	2.67772411361776	0.0174059826760975	0.007308132005842	3	1.0037602070625	4428.76412986252	1	17326.2592592593	1	1	1	2	2019-05-17T17:44:51.853	NG_ecoli_LTEE_11364_DM25	-500	866	162.4	DIA_100X_EMPTY_1x1_100ms	7a19945c-3a14-4924-ac63-e794cc6c5676	EPI_100X_YFP_1x1_200ms_25sola	EPI_100X_RFP_1x1_200ms_25sola
28	38	9.60366643932534	365	23.4166797400913	101.224657534247	957.169863013699	97589	267.367123287671	230.233503178019	489.492065721128	0	8443210	23132.0821917808	715.820042221418	1105.47530700222	0	NaN	NaN	NaN	NaN	NaN	370.244719894611	0.880403510990901	38.7440526715267	12.7867469604413	9.3882056251884	2.56564691587536	0.014024783673133	0.00639897494500658	1	1.00103579068109	2682.00827914296	1	19869.8	1	1	1	2	2019-05-17T17:44:51.853	NG_ecoli_LTEE_11364_DM25	-500	866	162.4	DIA_100X_EMPTY_1x1_100ms	bec233a0-059d-41a3-9a71-20a8511b4e21	EPI_100X_YFP_1x1_200ms_25sola	EPI_100X_RFP_1x1_200ms_25sola
29	57	14.2427509274615	812	49.2367142736243	110.309113300493	306.115763546798	2360074	2906.49507389163	230.233503178019	489.492065721128	0	853415	1051.00369458128	715.820042221418	1105.47530700222	0	NaN	NaN	NaN	NaN	NaN	624.123308472437	0.9270034871281	55.2076300411499	13.1227214965414	11.0550278169186	2.3829719564452	0.0160225037728897	0.0067085290933042	2	1.00163837658524	5299.17991694085	0	16618.3214285714	1	1	1	2	2019-05-17T17:44:51.853	NG_ecoli_LTEE_11364_DM25	-500	866	162.4	DIA_100X_EMPTY_1x1_100ms	d0659c42-8c8b-4c06-b074-c520fb8600b3	EPI_100X_YFP_1x1_200ms_25sola	EPI_100X_RFP_1x1_200ms_25sola
30	35	13.7549775436172	482	48.8986672776697	109.759336099585	1853.60373443983	136623	283.45020746888	230.233503178019	489.492065721128	0	13314180	27622.7800829876	715.820042221418	1105.47530700222	0	NaN	NaN	NaN	NaN	NaN	367.218209206273	0.991057098744559	33.2257050954221	13.2099552705063	10.6790881905231	3.15431646829995	0.0186812282168956	0.0080790207624152	0	1.00364270535083	2975.99661902972	0	17708.5912863071	1	1	1	2	2019-05-17T17:44:51.853	NG_ecoli_LTEE_11364_DM25	-500	866	162.4	DIA_100X_EMPTY_1x1_100ms	d692ec67-0d66-4207-97ba-501a1abf020a	EPI_100X_YFP_1x1_200ms_25sola	EPI_100X_RFP_1x1_200ms_25sola
31	52	13.7988433007781	718	49.1854618904973	119.348189415042	246.096100278552	6494324	9045.01949860724	230.233503178019	489.492065721128	0	5561990	7746.50417827298	715.820042221418	1105.47530700222	0	NaN	NaN	NaN	NaN	NaN	566.856663607653	0.930881640448611	50.7121136332325	13.173476240712	10.901820999883	2.5349968430105	0.0107304178458323	0.00417475329720135	1	1.00235673572011	4733.68862368834	0	17034.0682451253	1	1	1	2	2019-05-17T17:44:51.853	NG_ecoli_LTEE_11364_DM25	-500	866	162.4	DIA_100X_EMPTY_1x1_100ms	811cba02-7320-4273-a591-050dfc9ba5f4	EPI_100X_YFP_1x1_200ms_25sola	EPI_100X_RFP_1x1_200ms_25sola
32	34	10.3283757279079	352	44.9339107449678	113.644886363636	816.636363636364	552343	1569.15625	230.233503178019	489.492065721128	0	381252	1083.10227272727	715.820042221418	1105.47530700222	0	NaN	NaN	NaN	NaN	NaN	319.215019856496	0.970426739944838	32.1321782167534	11.3247852471372	9.63250000660211	2.55611411654603	0.0350887614186314	0.0134726394942519	1	1.00887079733856	2341.57506314612	2	18234.0880681818	1	1	1	2	2019-05-17T17:44:51.853	NG_ecoli_LTEE_11364_DM25	-500	866	162.4	DIA_100X_EMPTY_1x1_100ms	3850c12f-a50b-41ef-98aa-9de4138c956d	EPI_100X_YFP_1x1_200ms_25sola	EPI_100X_RFP_1x1_200ms_25sola
33	38	14.8705294426564	566	47.4375785495703	118.291519434629	1613.97349823322	734464	1297.63957597173	230.233503178019	489.492065721128	0	661595	1168.89575971731	715.820042221418	1105.47530700222	0	NaN	NaN	NaN	NaN	NaN	436.780132374968	0.977410084827856	36.390091652111	14.2951349406493	11.7927511853434	2.96411076246456	0.00576317282197771	0.00217921985338958	2	1.00010785152291	3974.69036207162	0	16019.6890459364	1	1	1	2	2019-05-17T17:44:51.853	NG_ecoli_LTEE_11364_DM25	-500	866	162.4	DIA_100X_EMPTY_1x1_100ms	4cb45482-be6c-49b9-bc2f-ec31192a12f7	EPI_100X_YFP_1x1_200ms_25sola	EPI_100X_RFP_1x1_200ms_25sola
34	49	13.626510525096	668	49.3746279426287	120.928143712575	767.122754491018	931330	1394.20658682635	230.233503178019	489.492065721128	0	634071	949.208083832335	715.820042221418	1105.47530700222	0	NaN	NaN	NaN	NaN	NaN	635.545485993364	0.94029727501182	49.2603370882203	15.8211205119375	12.5836694939015	2.90211891731852	0.03514196399881	0.0112218747280487	1	1.00717094240415	6126.35088209942	2	18360.1347305389	1	1	1	2	2019-05-17T17:44:51.853	NG_ecoli_LTEE_11364_DM25	-500	866	162.4	DIA_100X_EMPTY_1x1_100ms	6831e57c-6e9b-44d8-bb7b-666a3faf199e	EPI_100X_YFP_1x1_200ms_25sola	EPI_100X_RFP_1x1_200ms_25sola
35	66	13.5980504469199	898	45.1676425654814	135.148106904232	1781.92873051225	2127118	2368.72828507795	230.233503178019	489.492065721128	0	686963	764.992204899777	715.820042221418	1105.47530700222	0	NaN	NaN	NaN	NaN	NaN	722.487770789584	0.879727281236869	65.4869111403568	13.2335892396051	10.8884948248231	2.26606838564154	0.0250484061495641	0.00645298235401042	3	1.007560176926	6097.89701894627	1	17143.9766146993	1	1	1	2	2019-05-17T17:44:51.853	NG_ecoli_LTEE_11364_DM25	-500	866	162.4	DIA_100X_EMPTY_1x1_100ms	9b8b557b-1cc5-416d-a7d4-1289a94323f8	EPI_100X_YFP_1x1_200ms_25sola	EPI_100X_RFP_1x1_200ms_25sola
36	45	13.9668098243021	629	49.5419147787759	124.581875993641	25.510333863275	8855527	14078.7392686804	230.233503178019	489.492065721128	0	1180926	1877.46581875994	715.820042221418	1105.47530700222	0	NaN	NaN	NaN	NaN	NaN	492.47968141803	0.987571679385294	42.2219971552933	14.4773638163854	11.4650610054108	2.9841348719053	0.0143016995016936	0.00797136056232984	1	1.00188335310893	4358.94504183666	1	16489.6025437202	1	1	1	2	2019-05-17T17:44:51.853	NG_ecoli_LTEE_11364_DM25	-500	866	162.4	DIA_100X_EMPTY_1x1_100ms	f99d0f57-e091-4a0e-a775-4980318a0876	EPI_100X_YFP_1x1_200ms_25sola	EPI_100X_RFP_1x1_200ms_25sola
37	37	10.9837504482231	406	48.7156066645982	121.426108374384	1028.0197044335	8516703	20977.1009852217	230.233503178019	489.492065721128	0	235928	581.103448275862	715.820042221418	1105.47530700222	0	NaN	NaN	NaN	NaN	NaN	362.313391957738	0.951472514456079	35.0465986076432	12.1719982492201	10.0377784810856	2.54413756531181	0.0332910397806259	0.012082274409364	2	1.00419564969861	2773.39016024232	2	17750.8374384236	1	1	1	2	2019-05-17T17:44:51.853	NG_ecoli_LTEE_11364_DM25	-500	866	162.4	DIA_100X_EMPTY_1x1_100ms	e3de47b0-b276-44c6-b5b7-49b0956116f2	EPI_100X_YFP_1x1_200ms_25sola	EPI_100X_RFP_1x1_200ms_25sola
38	46	15.0436006748637	692	49.378813614221	133.517341040462	1498.31936416185	3978074	5748.66184971098	230.233503178019	489.492065721128	0	383334	553.950867052023	715.820042221418	1105.47530700222	0	NaN	NaN	NaN	NaN	NaN	527.320926406436	0.956322292330721	43.0031085328406	14.1055805726935	11.8586445325602	3.16423316772057	0.0138908841108402	0.00725701154872402	1	1.00567609669013	4749.63059896054	0	16271.8684971098	1	1	1	2	2019-05-17T17:44:51.853	NG_ecoli_LTEE_11364_DM25	-500	866	162.4	DIA_100X_EMPTY_1x1_100ms	4004410c-69ce-4543-ac05-87043f464c59	EPI_100X_YFP_1x1_200ms_25sola	EPI_100X_RFP_1x1_200ms_25sola
39	49	13.5360098201923	664	49.4980549485954	136.331325301205	912.382530120482	1123363	1691.81174698795	230.233503178019	489.492065721128	0	568911	856.793674698795	715.820042221418	1105.47530700222	0	NaN	NaN	NaN	NaN	NaN	532.620871308452	0.955583902981387	48.3696780237391	12.7345426719231	10.8616032051242	2.25112242058034	0.00522507060313302	0.00256454239895397	3	1.00018070324204	4481.78423022413	0	16892.6686746988	1	1	1	2	2019-05-17T17:44:51.853	NG_ecoli_LTEE_11364_DM25	-500	866	162.4	DIA_100X_EMPTY_1x1_100ms	d5383513-5652-4257-b196-26682cdf50d2	EPI_100X_YFP_1x1_200ms_25sola	EPI_100X_RFP_1x1_200ms_25sola
40	60	14.1086442720349	847	20.4573575337353	142.889020070838	1036.71664698937	5756822	6796.72018890201	230.233503178019	489.492065721128	0	723687	854.412042502952	715.820042221418	1105.47530700222	0	NaN	NaN	NaN	NaN	NaN	688.667560503229	0.81986941927088	60.6522197868478	13.5351278258088	11.1363575327421	2.36663288189957	0.0344554750273353	0.0142542720340438	0	1.04517590767037	5907.7609314638	1	17143.1829988194	1	1	1	2	2019-05-17T17:44:51.853	NG_ecoli_LTEE_11364_DM25	-500	866	162.4	DIA_100X_EMPTY_1x1_100ms	df691dc6-71e7-4f42-a1ad-fdd94b9dd162	EPI_100X_YFP_1x1_200ms_25sola	EPI_100X_RFP_1x1_200ms_25sola
41	43	14.1622913021955	610	49.5766754568011	143.047540983607	205.083606557377	5346590	8764.90163934426	230.233503178019	489.492065721128	0	729524	1195.94098360656	715.820042221418	1105.47530700222	0	NaN	NaN	NaN	NaN	NaN	474.842289395011	0.977181732150616	41.3949817894675	13.099785283748	11.1671390611307	2.81361932176574	0.0105033418941101	0.00490462208572295	1	1.00079415967175	4054.35176011237	0	16089.1803278689	1	1	1	2	2019-05-17T17:44:51.853	NG_ecoli_LTEE_11364_DM25	-500	866	162.4	DIA_100X_EMPTY_1x1_100ms	aaab31e4-bb13-4428-97e0-145be7cddfcd	EPI_100X_YFP_1x1_200ms_25sola	EPI_100X_RFP_1x1_200ms_25sola
42	37	8.78436222888215	325	38.332732386482	138.987692307692	2042.11076923077	4285557	13186.3292307692	230.233503178019	489.492065721128	0	437193	1345.20923076923	715.820042221418	1105.47530700222	0	NaN	NaN	NaN	NaN	NaN	NaN	NaN	NaN	NaN	NaN	NaN	NaN	NaN	NaN	NaN	NaN	1	17787.7107692308	1	1	1	2	2019-05-17T17:44:51.853	NG_ecoli_LTEE_11364_DM25	-500	866	162.4	DIA_100X_EMPTY_1x1_100ms	c552fd02-3395-456a-926a-93a83ef850f5	EPI_100X_YFP_1x1_200ms_25sola	EPI_100X_RFP_1x1_200ms_25sola
43	66	12.3891021868739	818	47.8917691861911	161.832518337408	2034.3239608802	7860299	9609.16748166259	230.233503178019	489.492065721128	0	650247	794.922982885086	715.820042221418	1105.47530700222	0	NaN	NaN	NaN	NaN	NaN	697.440481137961	0.854441645477387	65.342836980624	12.9430711280006	10.4291660213636	2.51791736914604	0.0225660073383589	0.00906484528641241	3	1.01534371559762	5581.96397967008	1	18475.1540342298	1	1	1	2	2019-05-17T17:44:51.853	NG_ecoli_LTEE_11364_DM25	-500	866	162.4	DIA_100X_EMPTY_1x1_100ms	ff09453b-1e6a-4d81-9cf7-94715edc8134	EPI_100X_YFP_1x1_200ms_25sola	EPI_100X_RFP_1x1_200ms_25sola
44	21	8.21964696042513	174	-49.8696722175921	147.988505747126	6.3735632183908	1130806	6498.88505747126	230.233503178019	489.492065721128	0	133044	764.620689655172	715.820042221418	1105.47530700222	0	NaN	NaN	NaN	NaN	NaN	NaN	NaN	NaN	NaN	NaN	NaN	NaN	NaN	NaN	NaN	NaN	2	18264.4367816092	1	1	1	2	2019-05-17T17:44:51.853	NG_ecoli_LTEE_11364_DM25	-500	866	162.4	DIA_100X_EMPTY_1x1_100ms	25e4d02c-6b87-42d4-895b-c800280b9022	EPI_100X_YFP_1x1_200ms_25sola	EPI_100X_RFP_1x1_200ms_25sola
45	32	12.7186983621763	407	48.5495542068826	151.530712530713	643.734643734644	4354064	10697.9459459459	230.233503178019	489.492065721128	0	385028	946.014742014742	715.820042221418	1105.47530700222	0	NaN	NaN	NaN	NaN	NaN	339.976783126501	0.990400798080696	29.4717967518406	13.4732044840628	11.0133319429459	3.4356973168159	0.018154945839918	0.0103561681493682	1	1.0060011421808	2807.59172064194	1	17091.4864864865	1	1	1	2	2019-05-17T17:44:51.853	NG_ecoli_LTEE_11364_DM25	-500	866	162.4	DIA_100X_EMPTY_1x1_100ms	c4e63829-1b6f-4723-b685-3b009a27aaf4	EPI_100X_YFP_1x1_200ms_25sola	EPI_100X_RFP_1x1_200ms_25sola
46	43	14.1286073746407	608	49.6328383720347	162.134868421053	59.9078947368421	11893887	19562.3141447368	230.233503178019	489.492065721128	0	587062	965.5625	715.820042221418	1105.47530700222	0	NaN	NaN	NaN	NaN	NaN	475.734911815643	0.967537567832429	41.0856238004751	13.3769623467613	11.32522626487	2.71186856133268	0.00531757627237693	0.0032152571723792	1	1.00040762421179	4138.79143372761	0	16178.96875	1	1	1	2	2019-05-17T17:44:51.853	NG_ecoli_LTEE_11364_DM25	-500	866	162.4	DIA_100X_EMPTY_1x1_100ms	955438cd-dc0f-49c5-9f5a-8b895fa1d525	EPI_100X_YFP_1x1_200ms_25sola	EPI_100X_RFP_1x1_200ms_25sola
47	35	12.2161832725033	428	27.5267514270982	163.565420560748	14.3714953271028	3701299	8647.89485981308	230.233503178019	489.492065721128	0	348343	813.885514018692	715.820042221418	1105.47530700222	0	NaN	NaN	NaN	NaN	NaN	NaN	NaN	NaN	NaN	NaN	NaN	NaN	NaN	NaN	NaN	NaN	1	17750.8971962617	1	1	1	2	2019-05-17T17:44:51.853	NG_ecoli_LTEE_11364_DM25	-500	866	162.4	DIA_100X_EMPTY_1x1_100ms	75be8533-1b45-4a35-ae81-cd744454f80b	EPI_100X_YFP_1x1_200ms_25sola	EPI_100X_RFP_1x1_200ms_25sola
48	47	13.6468721834919	641	49.3548146215554	177.620904836193	650.209048361934	5729947	8939.07488299532	230.233503178019	489.492065721128	0	939210	1465.22620904836	715.820042221418	1105.47530700222	0	NaN	NaN	NaN	NaN	NaN	514.613241834368	0.918539567932045	44.5664794828453	13.7937312818963	11.3100975012331	2.54755281384118	0.019274645851168	0.00776958828432227	1	1.00947239548952	4477.45167871794	1	16550.3369734789	1	1	1	2	2019-05-17T17:44:51.853	NG_ecoli_LTEE_11364_DM25	-500	866	162.4	DIA_100X_EMPTY_1x1_100ms	7b5321c6-8a61-4cc7-8528-94aa6f1512d3	EPI_100X_YFP_1x1_200ms_25sola	EPI_100X_RFP_1x1_200ms_25sola
49	36	8.11118323382748	293	41.4075913103651	173.498293515358	1663.63481228669	104929	358.119453924915	230.233503178019	489.492065721128	0	7414567	25305.6894197952	715.820042221418	1105.47530700222	0	NaN	NaN	NaN	NaN	NaN	349.968215859981	0.901498380022762	37.9453386266913	11.6962982183962	9.00536181046033	2.36593523849849	0.0152779580677021	0.00584768774767117	2	1.0007879215552	2416.85528479033	0	21177.9146757679	1	1	1	2	2019-05-17T17:44:51.853	NG_ecoli_LTEE_11364_DM25	-500	866	162.4	DIA_100X_EMPTY_1x1_100ms	78cfcc3c-a696-4b1b-b5bd-931630b35494	EPI_100X_YFP_1x1_200ms_25sola	EPI_100X_RFP_1x1_200ms_25sola
50	40	15.2471973727777	610	49.4755267083829	184.204918032787	447.698360655738	4512502	7397.54426229508	230.233503178019	489.492065721128	0	279753	458.611475409836	715.820042221418	1105.47530700222	0	NaN	NaN	NaN	NaN	NaN	464.145193707773	0.987019395385907	37.6688097091097	14.1029291117776	12.0582824069968	3.07530144906515	0.00634182814286271	0.00341347175211348	1	1.00097118213291	4301.72536598124	0	15474.393442623	1	1	1	2	2019-05-17T17:44:51.853	NG_ecoli_LTEE_11364_DM25	-500	866	162.4	DIA_100X_EMPTY_1x1_100ms	b913a83e-6874-4190-8960-b98f8dc0d21f	EPI_100X_YFP_1x1_200ms_25sola	EPI_100X_RFP_1x1_200ms_25sola
51	41	9.90901224852232	407	45.9873105698747	181.238329238329	303.371007371007	88031	216.292383292383	230.233503178019	489.492065721128	0	8681434	21330.3046683047	715.820042221418	1105.47530700222	0	NaN	NaN	NaN	NaN	NaN	411.041657048072	0.954268151443471	39.6425013074622	14.2884249035844	10.1148337748483	3.02530878908814	0.0266614375013195	0.0101068344165805	1	1.00320896314284	3185.43267563427	1	20208.3759213759	1	1	1	2	2019-05-17T17:44:51.853	NG_ecoli_LTEE_11364_DM25	-500	866	162.4	DIA_100X_EMPTY_1x1_100ms	60da7953-2d6c-4a67-922f-ccaafd441ae0	EPI_100X_YFP_1x1_200ms_25sola	EPI_100X_RFP_1x1_200ms_25sola
52	39	13.9834911296237	546	45.6536035844553	175.809523809524	1278.31501831502	6499832	11904.4542124542	230.233503178019	489.492065721128	0	300343	550.078754578755	715.820042221418	1105.47530700222	0	NaN	NaN	NaN	NaN	NaN	434.066212054336	0.970346925801297	39.5102810141588	12.9685947845727	10.6132060184696	2.86522348599641	0.021537652384517	0.00805405392932057	1	1.00621949696975	3495.37027963132	1	17347.858974359	1	1	1	2	2019-05-17T17:44:51.853	NG_ecoli_LTEE_11364_DM25	-500	866	162.4	DIA_100X_EMPTY_1x1_100ms	76e9dc25-fb0d-411a-b343-3cbcdd036b57	EPI_100X_YFP_1x1_200ms_25sola	EPI_100X_RFP_1x1_200ms_25sola
53	48	13.0117044131808	625	47.5311575600346	190.8	1636.4864	10909379	17455.0064	230.233503178019	489.492065721128	0	3329377	5327.0032	715.820042221418	1105.47530700222	0	NaN	NaN	NaN	NaN	NaN	526.658493792152	0.894780646352418	47.21222025439	13.2260826826465	10.846212178871	2.39160967613372	0.0420239859416309	0.0157329605805861	2	1.00836255096907	4362.14902127347	1	17823.0832	1	1	1	2	2019-05-17T17:44:51.853	NG_ecoli_LTEE_11364_DM25	-500	866	162.4	DIA_100X_EMPTY_1x1_100ms	0733403f-cef8-4dc3-afdc-b9ccc31232ab	EPI_100X_YFP_1x1_200ms_25sola	EPI_100X_RFP_1x1_200ms_25sola
54	41	13.3286815101326	548	48.9114620414981	188.558394160584	1316.49452554745	5833436	10644.9562043796	230.233503178019	489.492065721128	0	285332	520.678832116788	715.820042221418	1105.47530700222	0	NaN	NaN	NaN	NaN	NaN	443.773076902738	0.981523425665096	40.3426575959075	13.0129223039593	10.8116641712266	2.56086705748785	0.00417213862215263	0.00201380131858811	2	1.0001064224514	3703.73137199951	1	17310.4324817518	1	1	1	2	2019-05-17T17:44:51.853	NG_ecoli_LTEE_11364_DM25	-500	866	162.4	DIA_100X_EMPTY_1x1_100ms	571d8a37-bef9-4c81-a79a-d54fec06552b	EPI_100X_YFP_1x1_200ms_25sola	EPI_100X_RFP_1x1_200ms_25sola
55	64	13.9794743838318	895	49.3988256050366	206.560893854749	1698.76424581006	6067832	6779.70055865922	230.233503178019	489.492065721128	0	1102369	1231.69720670391	715.820042221418	1105.47530700222	0	NaN	NaN	NaN	NaN	NaN	699.834722893824	0.898124675243329	62.1898246287922	13.0423049745297	11.1052167975182	2.14612432625066	0.0123049516841049	0.00465960444485253	1	1.00518836777417	6023.69946878231	0	16265.1988826816	1	1	1	2	2019-05-17T17:44:51.853	NG_ecoli_LTEE_11364_DM25	-500	866	162.4	DIA_100X_EMPTY_1x1_100ms	11de53ac-1229-434a-a2f9-04e686b75ae3	EPI_100X_YFP_1x1_200ms_25sola	EPI_100X_RFP_1x1_200ms_25sola
56	48	13.9753835184882	671	49.7080657269374	205.385991058122	2006.33681073025	7016543	10456.8450074516	230.233503178019	489.492065721128	0	425477	634.093889716841	715.820042221418	1105.47530700222	0	NaN	NaN	NaN	NaN	NaN	530.200825914929	0.983772809359604	44.7461040961706	13.3337407224726	11.52996287807	2.98929061458867	0.00495639590602091	0.00352047005928084	0	1.00143526781319	4671.979495621	0	16002.7123695976	1	1	1	2	2019-05-17T17:44:51.853	NG_ecoli_LTEE_11364_DM25	-500	866	162.4	DIA_100X_EMPTY_1x1_100ms	3aef94fb-580f-41d9-82c4-385568662a99	EPI_100X_YFP_1x1_200ms_25sola	EPI_100X_RFP_1x1_200ms_25sola
57	53	14.0651536856362	746	48.7608925176468	212.054959785523	1842.44504021448	2911610	3902.96246648794	230.233503178019	489.492065721128	0	772849	1035.99061662198	715.820042221418	1105.47530700222	0	NaN	NaN	NaN	NaN	NaN	580.12711628676	0.917307513311191	51.833521156253	12.6994269402035	11.0469128168766	2.13639680134429	0.0139024402615165	0.00508254232339209	0	1.00484562292985	4968.00983335101	0	16551.7868632708	1	1	1	2	2019-05-17T17:44:51.853	NG_ecoli_LTEE_11364_DM25	-500	866	162.4	DIA_100X_EMPTY_1x1_100ms	a59ca6e4-cbbd-4793-a0d9-5947439ec903	EPI_100X_YFP_1x1_200ms_25sola	EPI_100X_RFP_1x1_200ms_25sola
58	65	14.0706142283584	915	43.1146057189551	205.689617486339	275.293989071038	1449343	1583.98142076503	230.233503178019	489.492065721128	0	5517993	6030.59344262295	715.820042221418	1105.47530700222	0	NaN	NaN	NaN	NaN	NaN	810.253250544548	0.919750014663001	66.7778103991896	13.5906955813891	11.8063230202598	2.38718870617801	0.0545373362468734	0.0144803557590701	2	1.01932709122658	7310.5723365743	1	19422.0885245902	1	1	1	2	2019-05-17T17:44:51.853	NG_ecoli_LTEE_11364_DM25	-500	866	162.4	DIA_100X_EMPTY_1x1_100ms	71a57f82-1d4c-4c6d-9296-2a3137d823f4	EPI_100X_YFP_1x1_200ms_25sola	EPI_100X_RFP_1x1_200ms_25sola
59	39	13.551852984898	529	48.9210763768862	206.544423440454	1632.60491493384	4341883	8207.71833648393	230.233503178019	489.492065721128	0	1363704	2577.89035916824	715.820042221418	1105.47530700222	0	NaN	NaN	NaN	NaN	NaN	452.050659102638	0.921577301226239	37.4132909127932	14.114901449614	11.6919248273948	2.78147750270263	0.0533252059659233	0.0236101974904312	1	1.0215842157634	4016.8704108873	1	17494.5973534972	1	1	1	2	2019-05-17T17:44:51.853	NG_ecoli_LTEE_11364_DM25	-500	866	162.4	DIA_100X_EMPTY_1x1_100ms	06649bfb-5b05-4b24-bda3-9a5859bec11d	EPI_100X_YFP_1x1_200ms_25sola	EPI_100X_RFP_1x1_200ms_25sola
60	48	14.3127759991032	687	49.7648114843007	218.7365356623	739.229985443959	3774897	5494.75545851528	230.233503178019	489.492065721128	0	524843	763.963609898108	715.820042221418	1105.47530700222	0	NaN	NaN	NaN	NaN	NaN	532.540058031899	0.960449138115861	45.8352624069495	13.55638115993	11.4446195607472	2.54345095169118	0.00833123306480537	0.00463558455212564	1	1.00073551698997	4715.11537979738	0	16275.6972343523	1	1	1	2	2019-05-17T17:44:51.853	NG_ecoli_LTEE_11364_DM25	-500	866	162.4	DIA_100X_EMPTY_1x1_100ms	48fb73b0-9780-4818-843d-5caccd7b1ea3	EPI_100X_YFP_1x1_200ms_25sola	EPI_100X_RFP_1x1_200ms_25sola
61	30	7.36947427802896	222	-42.2816999187316	211.585585585586	324.603603603604	53085	239.121621621622	230.233503178019	489.492065721128	0	6352039	28612.7882882883	715.820042221418	1105.47530700222	0	NaN	NaN	NaN	NaN	NaN	242.502232960634	0.996867485057351	26.8483022504807	12.5500518052744	8.7557796945677	3.24674101801908	0.0361334740825696	0.0159457916104059	1	1.0138586583257	1616.57687172393	2	21394.518018018	1	1	1	2	2019-05-17T17:44:51.853	NG_ecoli_LTEE_11364_DM25	-500	866	162.4	DIA_100X_EMPTY_1x1_100ms	74c2365b-341e-4dd0-94b5-5d6527e3c498	EPI_100X_YFP_1x1_200ms_25sola	EPI_100X_RFP_1x1_200ms_25sola
62	39	15.5854801337547	608	48.0275524275646	216.506578947368	255.575657894737	817780	1345.03289473684	230.233503178019	489.492065721128	0	2855540	4696.61184210526	715.820042221418	1105.47530700222	0	NaN	NaN	NaN	NaN	NaN	506.725226761952	0.948161478123736	39.3206405140062	15.418945196473	12.5523805416655	3.16974445915055	0.0589698799331442	0.0270586443448771	0	1.06577320198286	4865.89416895146	2	21769.8684210526	1	1	1	2	2019-05-17T17:44:51.853	NG_ecoli_LTEE_11364_DM25	-500	866	162.4	DIA_100X_EMPTY_1x1_100ms	6f3d6755-ac40-4f7a-bfb7-8780461b96b2	EPI_100X_YFP_1x1_200ms_25sola	EPI_100X_RFP_1x1_200ms_25sola
63	60	15.0887182894226	906	48.1481726336315	234.056291390728	827.833333333333	3575653	3946.63686534216	230.233503178019	489.492065721128	0	374287	413.120309050773	715.820042221418	1105.47530700222	0	NaN	NaN	NaN	NaN	NaN	695.707805518388	0.861578265051556	59.2126795605126	13.4297021581457	11.5932113913696	2.25443498157877	0.0229444304992908	0.00844561391830902	2	1.01855114918173	6250.46180805877	0	16199.1114790287	1	1	1	2	2019-05-17T17:44:51.853	NG_ecoli_LTEE_11364_DM25	-500	866	162.4	DIA_100X_EMPTY_1x1_100ms	cb65d231-4f07-4bac-a45b-78ba82347fd0	EPI_100X_YFP_1x1_200ms_25sola	EPI_100X_RFP_1x1_200ms_25sola
64	39	13.4697509643998	526	49.0396329895472	215.944866920152	218.123574144487	728480	1384.94296577947	230.233503178019	489.492065721128	0	883405	1679.47718631179	715.820042221418	1105.47530700222	0	NaN	NaN	NaN	NaN	NaN	496.04876697011	0.958900777711269	39.740493748469	14.799409851418	12.2580883955865	3.04201591761324	0.0159473585434384	0.00610618338750794	3	1.00326752331922	4689.9545888035	2	18017.0171102662	1	1	1	2	2019-05-17T17:44:51.853	NG_ecoli_LTEE_11364_DM25	-500	866	162.4	DIA_100X_EMPTY_1x1_100ms	b2f3e86f-d3b7-4519-84af-77e0e130e69b	EPI_100X_YFP_1x1_200ms_25sola	EPI_100X_RFP_1x1_200ms_25sola
65	36	14.13458579607	509	48.8978380980787	228.039292730845	941.992141453831	1408531	2767.25147347741	230.233503178019	489.492065721128	0	315481	619.805500982318	715.820042221418	1105.47530700222	0	NaN	NaN	NaN	NaN	NaN	394.398088861254	0.986781308767007	33.4809987957942	13.4339381240479	11.4566769806841	3.06309911356134	0.0148247466221725	0.00637740762872249	1	1.00224989434062	3451.4820842965	0	16319.0117878193	1	1	1	2	2019-05-17T17:44:51.853	NG_ecoli_LTEE_11364_DM25	-500	866	162.4	DIA_100X_EMPTY_1x1_100ms	69d1decf-dd93-4515-a659-efeae619457a	EPI_100X_YFP_1x1_200ms_25sola	EPI_100X_RFP_1x1_200ms_25sola
66	54	15.5589970675463	842	43.2304371192035	237.989311163895	1272.38717339667	4221893	5014.12470308789	230.233503178019	489.492065721128	0	683764	812.071258907363	715.820042221418	1105.47530700222	0	NaN	NaN	NaN	NaN	NaN	666.162765549547	0.882022942149421	53.6655427586292	14.10058499982	12.2216370809928	2.55973927405308	0.0268578957287609	0.0113804948197994	2	1.02935000526615	6295.70215953402	0	16220.7232779097	1	1	1	2	2019-05-17T17:44:51.853	NG_ecoli_LTEE_11364_DM25	-500	866	162.4	DIA_100X_EMPTY_1x1_100ms	d419ff65-2610-4f82-b820-e6dee16e2417	EPI_100X_YFP_1x1_200ms_25sola	EPI_100X_RFP_1x1_200ms_25sola
67	29	9.50794344417946	276	46.8615140353391	223.021739130435	1206.63405797101	49502	179.355072463768	230.233503178019	489.492065721128	0	4572218	16566.0072463768	715.820042221418	1105.47530700222	0	NaN	NaN	NaN	NaN	NaN	272.873807892752	0.993666666797115	27.4575863688597	11.4693028210223	9.60485842707812	2.87076044904135	0.00924453878679119	0.00417967884357181	1	1.00029500138247	1989.45525327355	0	21230.8623188406	1	1	1	2	2019-05-17T17:44:51.853	NG_ecoli_LTEE_11364_DM25	-500	866	162.4	DIA_100X_EMPTY_1x1_100ms	d8c173f5-863b-4100-8200-f544d092fed8	EPI_100X_YFP_1x1_200ms_25sola	EPI_100X_RFP_1x1_200ms_25sola
68	45	13.6914516207708	617	48.490404442286	242.654781199352	233.73095623987	2367704	3837.44570502431	230.233503178019	489.492065721128	0	1354572	2195.41653160454	715.820042221418	1105.47530700222	0	NaN	NaN	NaN	NaN	NaN	572.711966792266	0.97803988900166	47.5834121921256	13.6930580595723	11.8338145293837	2.70627249937175	0.0273976891004582	0.0083813667447801	2	1.00916769226872	5233.53315674382	1	18413.6547811994	1	1	1	2	2019-05-17T17:44:51.853	NG_ecoli_LTEE_11364_DM25	-500	866	162.4	DIA_100X_EMPTY_1x1_100ms	71f400c7-173f-4d31-9a3f-5760050cace4	EPI_100X_YFP_1x1_200ms_25sola	EPI_100X_RFP_1x1_200ms_25sola
69	46	13.5830412183191	625	49.4502331950721	245.1552	1039.8768	1589325	2542.92	230.233503178019	489.492065721128	0	445223	712.3568	715.820042221418	1105.47530700222	0	NaN	NaN	NaN	NaN	NaN	495.212662131749	0.948815089839372	43.9566259810534	12.9179744813967	10.8886085124839	2.81072244141867	0.0243455262644701	0.00519509497885979	1	1.00086020450987	4093.16260625939	0	16308.5856	1	1	1	2	2019-05-17T17:44:51.853	NG_ecoli_LTEE_11364_DM25	-500	866	162.4	DIA_100X_EMPTY_1x1_100ms	112236cd-cb41-4859-a010-70b38a3dde07	EPI_100X_YFP_1x1_200ms_25sola	EPI_100X_RFP_1x1_200ms_25sola
70	14	3.06885151440356	43	-49.9999380933525	228.162790697674	340	11688	271.813953488372	230.233503178019	489.492065721128	0	939491	21848.6279069767	715.820042221418	1105.47530700222	0	NaN	NaN	NaN	NaN	NaN	136.683024499056	0.999606962653518	NaN	NaN	NaN	NaN	NaN	NaN	NaN	NaN	NaN	2	22449.9302325581	1	1	1	2	2019-05-17T17:44:51.853	NG_ecoli_LTEE_11364_DM25	-500	866	162.4	DIA_100X_EMPTY_1x1_100ms	1b0d3407-ab53-4579-bcf0-bcfc9fc4f28f	EPI_100X_YFP_1x1_200ms_25sola	EPI_100X_RFP_1x1_200ms_25sola
71	39	12.9514987349718	515	48.1526552856324	237.058252427184	1531.46213592233	3838628	7453.64660194175	230.233503178019	489.492065721128	0	316670	614.893203883495	715.820042221418	1105.47530700222	0	NaN	NaN	NaN	NaN	NaN	445.246945635844	0.971141405305851	38.8789040383578	13.151232713509	11.1355497306913	2.86451392312064	0.0132729919888826	0.00450200612569416	1	1.00190215077908	3786.40634311522	1	17366.5805825243	1	1	1	2	2019-05-17T17:44:51.853	NG_ecoli_LTEE_11364_DM25	-500	866	162.4	DIA_100X_EMPTY_1x1_100ms	6200d327-ec37-41b1-bdfa-6c36f9013ebf	EPI_100X_YFP_1x1_200ms_25sola	EPI_100X_RFP_1x1_200ms_25sola
72	54	12.4982127629202	675	49.6629783261383	257.746666666667	339.988148148148	2392539	3544.50222222222	230.233503178019	489.492065721128	0	3688436	5464.34962962963	715.820042221418	1105.47530700222	0	NaN	NaN	NaN	NaN	NaN	546.028501601172	0.965297809627257	50.3677855053353	12.0374671220843	10.6204549973171	2.46697788185912	0.0232429384964441	0.00922822190282385	1	1.0035663320076	4461.99402378712	1	17286.5762962963	1	1	1	2	2019-05-17T17:44:51.853	NG_ecoli_LTEE_11364_DM25	-500	866	162.4	DIA_100X_EMPTY_1x1_100ms	5ac1da05-9f5b-4257-bf9c-09877a87b763	EPI_100X_YFP_1x1_200ms_25sola	EPI_100X_RFP_1x1_200ms_25sola
73	42	13.5233983831842	568	48.9103769082018	255.003521126761	1012.08098591549	3035703	5344.54753521127	230.233503178019	489.492065721128	0	487094	857.55985915493	715.820042221418	1105.47530700222	0	NaN	NaN	NaN	NaN	NaN	464.293737908074	0.967956583100216	41.9613941158314	12.6625515230309	10.9079010704026	2.53219203037462	0.0075107248459015	0.00248554305101042	2	1.00060429848259	3921.22868435972	1	16692.4911971831	1	1	1	2	2019-05-17T17:44:51.853	NG_ecoli_LTEE_11364_DM25	-500	866	162.4	DIA_100X_EMPTY_1x1_100ms	aa9f8703-f369-4065-99b0-fb2146453ad4	EPI_100X_YFP_1x1_200ms_25sola	EPI_100X_RFP_1x1_200ms_25sola
74	63	15.4279298432821	973	48.553563494665	256.325796505653	274.091469681398	841857	865.217882836588	230.233503178019	489.492065721128	0	5199793	5344.08324768756	715.820042221418	1105.47530700222	0	NaN	NaN	NaN	NaN	NaN	826.627464702779	0.96055089630904	63.4902219444309	14.3115980202974	12.6850191237214	2.75416594004535	0.186521376490592	0.0129889027139886	1	1.00840009692795	8023.77938534748	0	17676.9218910586	1	1	1	2	2019-05-17T17:44:51.853	NG_ecoli_LTEE_11364_DM25	-500	866	162.4	DIA_100X_EMPTY_1x1_100ms	9c12b54a-e66b-4a49-b1e2-9119bf7496f2	EPI_100X_YFP_1x1_200ms_25sola	EPI_100X_RFP_1x1_200ms_25sola
75	44	13.3666254961676	592	47.8312168779128	252.483108108108	1525.22804054054	4376520	7392.77027027027	230.233503178019	489.492065721128	0	360650	609.206081081081	715.820042221418	1105.47530700222	0	NaN	NaN	NaN	NaN	NaN	499.277010825439	0.911799744437107	43.5631325029464	13.7352452929228	11.1955034918914	2.64011604758516	0.0324122933236176	0.0134542851115043	2	1.01549200122763	4288.40942634329	2	18077.8969594595	1	1	1	2	2019-05-17T17:44:51.853	NG_ecoli_LTEE_11364_DM25	-500	866	162.4	DIA_100X_EMPTY_1x1_100ms	dc48df5a-abbb-492c-8427-05eab681a2da	EPI_100X_YFP_1x1_200ms_25sola	EPI_100X_RFP_1x1_200ms_25sola
76	36	12.3578764007164	446	48.3915670511092	266.360986547085	1866.60986547085	105187	235.845291479821	230.233503178019	489.492065721128	0	11306844	25351.668161435	715.820042221418	1105.47530700222	0	NaN	NaN	NaN	NaN	NaN	398.723314130633	0.979342251152958	37.0569833589935	13.3174528522298	10.5120898058827	2.91028636262248	0.0166442109415892	0.00692118215242724	1	1.00104661225854	3216.16312898863	0	20155.3116591928	1	1	1	2	2019-05-17T17:44:51.853	NG_ecoli_LTEE_11364_DM25	-500	866	162.4	DIA_100X_EMPTY_1x1_100ms	ce71411f-fd14-4854-af9c-bcff713725cc	EPI_100X_YFP_1x1_200ms_25sola	EPI_100X_RFP_1x1_200ms_25sola
77	72	14.0565994372546	1012	37.3584029086443	269.331027667984	387.78162055336	17620641	17411.7005928854	230.233503178019	489.492065721128	0	1031132	1018.90513833992	715.820042221418	1105.47530700222	0	NaN	NaN	NaN	NaN	NaN	800.757639095414	0.821886887039869	71.423614027261	12.9067859665779	11.0513555930936	2.09170924586333	0.0177146741866129	0.00836741137133434	2	1.01622722544826	6851.13948203509	0	16778.1699604743	1	1	1	2	2019-05-17T17:44:51.853	NG_ecoli_LTEE_11364_DM25	-500	866	162.4	DIA_100X_EMPTY_1x1_100ms	bc5e0820-413f-464d-8353-0fee071fe14b	EPI_100X_YFP_1x1_200ms_25sola	EPI_100X_RFP_1x1_200ms_25sola
78	60	12.7008729262994	762	46.6861755239769	265.637795275591	1502.08530183727	2775011	3641.7467191601	230.233503178019	489.492065721128	0	488403	640.948818897638	715.820042221418	1105.47530700222	0	NaN	NaN	NaN	NaN	NaN	655.96163191669	0.873040681489263	60.2389626392286	13.3838412187109	10.6804685678763	2.17949061357267	0.0294459158925911	0.0131680500218494	1	1.00922450213455	5396.94482633273	1	17944.0118110236	1	1	1	2	2019-05-17T17:44:51.853	NG_ecoli_LTEE_11364_DM25	-500	866	162.4	DIA_100X_EMPTY_1x1_100ms	0892a072-77c9-465e-b4ee-1a616e477f66	EPI_100X_YFP_1x1_200ms_25sola	EPI_100X_RFP_1x1_200ms_25sola
79	64	13.533886937839	866	46.7237473569733	288.618937644342	1292.01154734411	854942	987.230946882217	230.233503178019	489.492065721128	0	1138709	1314.9064665127	715.820042221418	1105.47530700222	0	NaN	NaN	NaN	NaN	NaN	697.989803980937	0.871205968246925	62.9219119999789	13.0222118916434	10.8253259579395	2.26684774942564	0.0506495325053951	0.0124068824213465	2	1.02476407525776	5791.26924763956	1	17215.6131639723	1	1	1	2	2019-05-17T17:44:51.853	NG_ecoli_LTEE_11364_DM25	-500	866	162.4	DIA_100X_EMPTY_1x1_100ms	f27f0779-82aa-4bd9-9c53-7df0e7ad8e0d	EPI_100X_YFP_1x1_200ms_25sola	EPI_100X_RFP_1x1_200ms_25sola
80	65	14.1249033810584	918	47.997268874301	294.312636165577	21.6742919389978	5308397	5782.56753812636	230.233503178019	489.492065721128	0	632699	689.214596949891	715.820042221418	1105.47530700222	0	NaN	NaN	NaN	NaN	NaN	704.129135445155	0.895943677327905	63.2444556122186	12.6158847212825	11.0038239712637	2.04854699892901	0.0130455840591882	0.00577425113837037	2	1.00557713731302	6014.50110085785	0	16529.7712418301	1	1	1	2	2019-05-17T17:44:51.853	NG_ecoli_LTEE_11364_DM25	-500	866	162.4	DIA_100X_EMPTY_1x1_100ms	9875b330-7464-446a-b183-c14d2bc03f1c	EPI_100X_YFP_1x1_200ms_25sola	EPI_100X_RFP_1x1_200ms_25sola
81	67	13.698885419138	918	46.1117520550284	292.789760348584	432.489106753813	1110709	1209.92265795207	230.233503178019	489.492065721128	0	553752	603.21568627451	715.820042221418	1105.47530700222	0	NaN	NaN	NaN	NaN	NaN	723.232715343326	0.886887417672621	65.0021208287381	13.1554080368442	10.9633363436413	2.20321556737038	0.0202645883508213	0.00814109524663809	1	1.00523612170297	6136.24772394206	0	16688.8224400871	1	1	1	2	2019-05-17T17:44:51.853	NG_ecoli_LTEE_11364_DM25	-500	866	162.4	DIA_100X_EMPTY_1x1_100ms	f2ec7352-e144-4500-a36d-bbce746a4811	EPI_100X_YFP_1x1_200ms_25sola	EPI_100X_RFP_1x1_200ms_25sola
82	73	15.2246718106599	1112	44.2512273112905	301.17535971223	1923.06744604317	1766589	1588.65917266187	230.233503178019	489.492065721128	0	1085730	976.375899280576	715.820042221418	1105.47530700222	0	NaN	NaN	NaN	NaN	NaN	853.889309916495	0.896858568331441	71.3596362212456	13.8502817337119	11.7824692091663	2.49277412771938	0.015576163911917	0.00816260450596496	1	1.00579668926371	7780.63667206555	0	16495.4433453237	1	1	1	2	2019-05-17T17:44:51.853	NG_ecoli_LTEE_11364_DM25	-500	866	162.4	DIA_100X_EMPTY_1x1_100ms	3049cd2a-cb1a-4d85-bf89-e55c91737f46	EPI_100X_YFP_1x1_200ms_25sola	EPI_100X_RFP_1x1_200ms_25sola
83	55	14.4931482082984	797	48.5048775223092	284.952321204517	1986.69636135508	2262308	2838.52948557089	230.233503178019	489.492065721128	0	543483	681.910915934755	715.820042221418	1105.47530700222	0	NaN	NaN	NaN	NaN	NaN	625.98519670924	0.940486117476969	53.0735487465862	13.4252658087796	11.5943312360716	2.44798611854141	0.00455489580129505	0.00252209393384539	0	1.00078856586248	5603.50051130671	0	16461.6850690088	1	1	1	2	2019-05-17T17:44:51.853	NG_ecoli_LTEE_11364_DM25	-500	866	162.4	DIA_100X_EMPTY_1x1_100ms	8bb26218-a60c-4358-aa46-e3b6a0685b80	EPI_100X_YFP_1x1_200ms_25sola	EPI_100X_RFP_1x1_200ms_25sola
84	40	13.9853718217322	560	49.6030161325118	291.860714285714	1566.95178571429	181500	324.107142857143	230.233503178019	489.492065721128	0	7097732	12674.5214285714	715.820042221418	1105.47530700222	0	NaN	NaN	NaN	NaN	NaN	443.345527079605	0.969801534401166	38.4360054910727	13.142425467817	11.2254681074502	2.79224577117405	0.00698790722029472	0.00289492274986288	3	1.00062906678894	3803.96969861718	0	18067.6017857143	1	1	1	2	2019-05-17T17:44:51.853	NG_ecoli_LTEE_11364_DM25	-500	866	162.4	DIA_100X_EMPTY_1x1_100ms	c05808b0-d1f4-4db7-bb52-8f74fc72be77	EPI_100X_YFP_1x1_200ms_25sola	EPI_100X_RFP_1x1_200ms_25sola
85	38	15.3385642157286	583	49.2961467354409	289.777015437393	1638.46655231561	581789	997.922813036021	230.233503178019	489.492065721128	0	422566	724.813036020583	715.820042221418	1105.47530700222	0	NaN	NaN	NaN	NaN	NaN	446.119628040514	0.978008137367065	35.4926289366917	14.2795765484978	12.2465145555912	3.0716223138174	0.0159768762818006	0.00762718810915664	0	1.00429050572026	4180.73900324935	0	16520.9794168096	1	1	1	2	2019-05-17T17:44:51.853	NG_ecoli_LTEE_11364_DM25	-500	866	162.4	DIA_100X_EMPTY_1x1_100ms	6a1ad5e5-c00e-4a21-8488-238632809462	EPI_100X_YFP_1x1_200ms_25sola	EPI_100X_RFP_1x1_200ms_25sola
86	43	14.4496701572733	622	49.6510380302723	296.710610932476	1020.95498392283	3240215	5209.34887459807	230.233503178019	489.492065721128	0	956302	1537.46302250804	715.820042221418	1105.47530700222	0	NaN	NaN	NaN	NaN	NaN	488.239887445845	0.981871110900201	42.3168668236691	13.4913638789764	11.2396980069722	3.04631185250729	0.0114856334181898	0.00590554450391615	1	1.00102914434975	4198.67898315201	1	16140.5450160772	1	1	1	2	2019-05-17T17:44:51.853	NG_ecoli_LTEE_11364_DM25	-500	866	162.4	DIA_100X_EMPTY_1x1_100ms	4369055f-20e3-4f49-a173-471d30833470	EPI_100X_YFP_1x1_200ms_25sola	EPI_100X_RFP_1x1_200ms_25sola
87	31	11.0721595834171	343	48.6330626298631	293.892128279883	1331.18367346939	67825	197.740524781341	230.233503178019	489.492065721128	0	7502091	21871.9854227405	715.820042221418	1105.47530700222	0	NaN	NaN	NaN	NaN	NaN	315.080025133945	0.945926399610354	30.3187887314985	12.7098547133762	10.1652610122157	2.63259450714199	0.00726979593090517	0.00266538058393746	2	1.00046972540058	2460.58740711525	0	20222.7376093294	1	1	1	2	2019-05-17T17:44:51.853	NG_ecoli_LTEE_11364_DM25	-500	866	162.4	DIA_100X_EMPTY_1x1_100ms	36ce8503-fc6f-4c6e-8d0e-dcb7ab90ef4e	EPI_100X_YFP_1x1_200ms_25sola	EPI_100X_RFP_1x1_200ms_25sola
88	53	13.2521430104695	703	49.2256068896657	307.651493598862	1256.12233285918	1017638	1447.56472261735	230.233503178019	489.492065721128	0	1449410	2061.74964438122	715.820042221418	1105.47530700222	0	NaN	NaN	NaN	NaN	NaN	588.073956199637	0.951213168206156	52.4674778422494	12.5855657047257	11.0230390922026	2.15728911460283	0.0233016397476962	0.00789302078894541	3	1.00316338171396	5007.05963957122	1	17295.719772404	1	1	1	2	2019-05-17T17:44:51.853	NG_ecoli_LTEE_11364_DM25	-500	866	162.4	DIA_100X_EMPTY_1x1_100ms	c7817999-4c15-45a6-884e-c4d12d024afc	EPI_100X_YFP_1x1_200ms_25sola	EPI_100X_RFP_1x1_200ms_25sola
89	43	14.4645896955466	623	49.4241919163435	302.632423756019	766.77849117175	1957771	3142.48956661316	230.233503178019	489.492065721128	0	324427	520.749598715891	715.820042221418	1105.47530700222	0	NaN	NaN	NaN	NaN	NaN	491.852768613472	0.93669133662311	42.3157717178691	13.3377006105127	11.2854560581401	2.64924762729316	0.0497911059230952	0.0168714851765555	1	1.01989645597541	4232.8256000548	1	16373.8170144462	1	1	1	2	2019-05-17T17:44:51.853	NG_ecoli_LTEE_11364_DM25	-500	866	162.4	DIA_100X_EMPTY_1x1_100ms	3f465ab9-fe8e-4a32-a492-61bb334a6893	EPI_100X_YFP_1x1_200ms_25sola	EPI_100X_RFP_1x1_200ms_25sola
90	51	13.579242671202	693	49.6325420222288	329.751803751804	1200.35642135642	3956004	5708.51948051948	230.233503178019	489.492065721128	0	1218341	1758.06782106782	715.820042221418	1105.47530700222	0	NaN	NaN	NaN	NaN	NaN	565.531769974587	0.958411676074116	49.4055829438398	12.6372477323102	11.301164822101	2.3913327208681	0.00999359183919908	0.00306455464070393	2	1.00168330380454	4955.78352100486	1	17165.7272727273	1	1	1	2	2019-05-17T17:44:51.853	NG_ecoli_LTEE_11364_DM25	-500	866	162.4	DIA_100X_EMPTY_1x1_100ms	4625f583-6338-4f38-9858-8dfe5e8ab608	EPI_100X_YFP_1x1_200ms_25sola	EPI_100X_RFP_1x1_200ms_25sola
91	63	14.944026523736	942	40.4133676223946	341.428874734607	135.64118895966	4046234	4295.36518046709	230.233503178019	489.492065721128	0	1074387	1140.53821656051	715.820042221418	1105.47530700222	0	NaN	NaN	NaN	NaN	NaN	738.364408763531	0.907916882628377	61.6124003114795	13.9258810377622	11.8148531373478	2.64390136448097	0.00796485393719375	0.00216890139717931	3	1.00044924545065	6754.83375557857	0	16633.7972399151	1	1	1	2	2019-05-17T17:44:51.853	NG_ecoli_LTEE_11364_DM25	-500	866	162.4	DIA_100X_EMPTY_1x1_100ms	c8052704-bd0f-465b-851d-6b46c75ded69	EPI_100X_YFP_1x1_200ms_25sola	EPI_100X_RFP_1x1_200ms_25sola
92	46	14.3174999211184	659	49.5738089606698	328.974203338391	445.602427921093	3650643	5539.67071320182	230.233503178019	489.492065721128	0	303725	460.887708649469	715.820042221418	1105.47530700222	0	NaN	NaN	NaN	NaN	NaN	508.473098514179	0.977729865666967	44.4205992654921	12.6332868997182	11.1850884567474	2.5984410234281	0.00791963614843098	0.00364843615933417	2	1.00043530187018	4364.68735749807	0	16898.1138088012	1	1	1	2	2019-05-17T17:44:51.853	NG_ecoli_LTEE_11364_DM25	-500	866	162.4	DIA_100X_EMPTY_1x1_100ms	c4e47009-c4aa-4837-a4f8-273e4c5ae0e7	EPI_100X_YFP_1x1_200ms_25sola	EPI_100X_RFP_1x1_200ms_25sola
93	42	14.7121104777125	618	49.3697776938817	337.739482200647	1492.82524271845	5143597	8322.97249190939	230.233503178019	489.492065721128	0	2652862	4292.6569579288	715.820042221418	1105.47530700222	0	NaN	NaN	NaN	NaN	NaN	500.643488090106	0.953564293303189	40.9288782434883	14.7070927688464	11.9960339798568	2.90368548305374	0.0209564589740858	0.00984988132196935	2	1.00481062393257	4625.88783160786	2	17224.3478964401	1	1	1	2	2019-05-17T17:44:51.853	NG_ecoli_LTEE_11364_DM25	-500	866	162.4	DIA_100X_EMPTY_1x1_100ms	c4a756d9-5c33-486a-a232-631944b1f529	EPI_100X_YFP_1x1_200ms_25sola	EPI_100X_RFP_1x1_200ms_25sola
94	49	13.6944794029228	672	48.392186342575	343.732142857143	1215.35119047619	2894083	4306.67113095238	230.233503178019	489.492065721128	0	4156674	6185.52678571429	715.820042221418	1105.47530700222	0	NaN	NaN	NaN	NaN	NaN	594.890537972331	0.953780610257737	50.2005989948608	13.521668087838	11.5565858677243	2.54251912945564	0.0480067654708904	0.012274400758248	3	1.0150185953316	5265.72144854919	2	18636.7425595238	1	1	1	2	2019-05-17T17:44:51.853	NG_ecoli_LTEE_11364_DM25	-500	866	162.4	DIA_100X_EMPTY_1x1_100ms	f8eb70f8-9d82-4c2f-9e0d-e4d81834314c	EPI_100X_YFP_1x1_200ms_25sola	EPI_100X_RFP_1x1_200ms_25sola
95	55	14.1455349511289	778	39.1601505483294	331.784061696658	789.038560411311	9639646	12390.2904884319	230.233503178019	489.492065721128	0	402817	517.759640102828	715.820042221418	1105.47530700222	0	NaN	NaN	NaN	NaN	NaN	616.807115225016	0.87735528724593	53.8630902821347	13.9181262600057	11.0665124771267	2.64468051207048	0.0686198057916087	0.0170863644905067	1	1.02109382658528	5180.8701066391	1	17119.3470437018	1	1	1	2	2019-05-17T17:44:51.853	NG_ecoli_LTEE_11364_DM25	-500	866	162.4	DIA_100X_EMPTY_1x1_100ms	201da2a8-932a-4147-837a-bf2207a3bd34	EPI_100X_YFP_1x1_200ms_25sola	EPI_100X_RFP_1x1_200ms_25sola
96	21	8.30095914245203	175	5.51221919300157	331.731428571429	1476.89142857143	298117	1703.52571428571	230.233503178019	489.492065721128	0	5317969	30388.3942857143	715.820042221418	1105.47530700222	0	NaN	NaN	NaN	NaN	NaN	210.205959436179	0.999844728984217	21.1975523851824	12.3966165296693	9.34633940335638	3.47338460527646	0.0294571760613527	0.00133070676459297	1	1.00000485494907	1454.31570650663	2	21124.04	1	1	1	2	2019-05-17T17:44:51.853	NG_ecoli_LTEE_11364_DM25	-500	866	162.4	DIA_100X_EMPTY_1x1_100ms	ac6ccadf-6312-4699-a606-1ff21aa178d1	EPI_100X_YFP_1x1_200ms_25sola	EPI_100X_RFP_1x1_200ms_25sola
97	61	12.8104474159284	782	43.8381603738618	354.250639386189	1529.53196930946	2311660	2956.08695652174	230.233503178019	489.492065721128	0	542476	693.703324808184	715.820042221418	1105.47530700222	0	NaN	NaN	NaN	NaN	NaN	645.849994017523	0.864915064959888	59.9324948119975	12.329739147131	10.5578412017718	2.09170833690161	0.0356220049993477	0.0117187741410922	2	1.02317123210501	5246.89639832957	1	17323.6905370844	1	1	1	2	2019-05-17T17:44:51.853	NG_ecoli_LTEE_11364_DM25	-500	866	162.4	DIA_100X_EMPTY_1x1_100ms	2963b2bb-7d18-40ff-9aa6-fb601269b492	EPI_100X_YFP_1x1_200ms_25sola	EPI_100X_RFP_1x1_200ms_25sola
98	55	14.4734110387866	798	49.5090546569366	353.528822055138	1100.73934837093	4432062	5553.96240601504	230.233503178019	489.492065721128	0	532146	666.84962406015	715.820042221418	1105.47530700222	0	NaN	NaN	NaN	NaN	NaN	637.662992134869	0.949362093324085	54.0992944330386	13.7174202629756	11.5981666738127	2.5505261618834	0.0110929669144746	0.00478804499104175	2	1.00329675735077	5715.57823229677	1	16325.7105263158	1	1	1	2	2019-05-17T17:44:51.853	NG_ecoli_LTEE_11364_DM25	-500	866	162.4	DIA_100X_EMPTY_1x1_100ms	9984a3c8-1caf-4fe0-a213-ee686732e54e	EPI_100X_YFP_1x1_200ms_25sola	EPI_100X_RFP_1x1_200ms_25sola
99	52	14.7797576057297	769	49.3300919860233	352.144343302991	1849.52015604681	5638809	7332.65149544863	230.233503178019	489.492065721128	0	2757931	3586.38621586476	715.820042221418	1105.47530700222	0	NaN	NaN	NaN	NaN	NaN	610.359952041098	0.964201291536534	49.9048116717114	13.8244059536059	11.9977939160055	2.73315022050486	0.0200973029591747	0.00754853013318837	2	1.00381112438971	5642.02619401602	2	16468.8660598179	1	1	1	2	2019-05-17T17:44:51.853	NG_ecoli_LTEE_11364_DM25	-500	866	162.4	DIA_100X_EMPTY_1x1_100ms	ba001a59-77ac-4981-8c20-e575c595bd65	EPI_100X_YFP_1x1_200ms_25sola	EPI_100X_RFP_1x1_200ms_25sola
100	64	13.6977319393246	877	49.1077242257586	346.012542759407	662.112884834664	2095736	2389.66476624857	230.233503178019	489.492065721128	0	359058	409.416191562144	715.820042221418	1105.47530700222	0	NaN	NaN	NaN	NaN	NaN	691.850679732063	0.902996945975041	62.8380380049161	13.5606396904534	10.8193884555302	2.29880049502381	0.00986854057643833	0.0035603485289782	5	1.00262351996594	5777.20695764836	1	16954.2462941847	1	1	1	2	2019-05-17T17:44:51.853	NG_ecoli_LTEE_11364_DM25	-500	866	162.4	DIA_100X_EMPTY_1x1_100ms	12ba9947-ac71-46f1-b85f-b27d8b5d4b99	EPI_100X_YFP_1x1_200ms_25sola	EPI_100X_RFP_1x1_200ms_25sola
101	18	5.44152971314852	99	-49.9755572002115	340.818181818182	1229.61616161616	48606	490.969696969697	230.233503178019	489.492065721128	0	2140822	21624.4646464646	715.820042221418	1105.47530700222	0	NaN	NaN	NaN	NaN	NaN	185.278071442771	0.998930252871894	21.8072794498267	10.193094897121	8.23673917155613	2.56657490595018	0.0110874651557277	0.00598018643510896	0	1.00116406623961	1161.9889483567	1	23123.1818181818	1	1	1	2	2019-05-17T17:44:51.853	NG_ecoli_LTEE_11364_DM25	-500	866	162.4	DIA_100X_EMPTY_1x1_100ms	26372909-7f09-4dc0-ad19-14d13d6fa814	EPI_100X_YFP_1x1_200ms_25sola	EPI_100X_RFP_1x1_200ms_25sola
102	61	13.6052946379052	830	33.1880509601714	362.809638554217	1553.77831325301	11641801	14026.2662650602	230.233503178019	489.492065721128	0	508754	612.956626506024	715.820042221418	1105.47530700222	0	NaN	NaN	NaN	NaN	NaN	668.026592341308	0.877138944885949	59.9876604851576	13.8251767684704	10.9842634319753	2.53286797964144	0.0298949057662363	0.00834352016928724	3	1.00275549559075	5684.51852297056	2	17620.5048192771	1	1	1	2	2019-05-17T17:44:51.853	NG_ecoli_LTEE_11364_DM25	-500	866	162.4	DIA_100X_EMPTY_1x1_100ms	ed41f33c-76dc-4691-84af-335e9e32d728	EPI_100X_YFP_1x1_200ms_25sola	EPI_100X_RFP_1x1_200ms_25sola
103	51	14.1848321400506	724	49.6788519817388	360.649171270718	1786.69060773481	11467047	15838.4627071823	230.233503178019	489.492065721128	0	465763	643.319060773481	715.820042221418	1105.47530700222	0	NaN	NaN	NaN	NaN	NaN	576.185136374875	0.944577603024069	49.2955163065116	13.4410768938746	11.4161612639468	2.71848754017105	0.0285378197763437	0.00518589698162541	2	1.00115829687954	5045.88665665525	1	16307.6325966851	1	1	1	2	2019-05-17T17:44:51.853	NG_ecoli_LTEE_11364_DM25	-500	866	162.4	DIA_100X_EMPTY_1x1_100ms	da9e4e4b-9eba-48c6-9f78-7360f4f49213	EPI_100X_YFP_1x1_200ms_25sola	EPI_100X_RFP_1x1_200ms_25sola
104	22	7.37825164128026	163	-49.9105290134127	353.159509202454	1482.20245398773	369645	2267.76073619632	230.233503178019	489.492065721128	0	4651359	28535.9447852761	715.820042221418	1105.47530700222	0	NaN	NaN	NaN	NaN	NaN	194.903117792311	0.999777920052441	19.653917378997	13.1240449581103	9.51237737671262	3.6512293948128	0.00262403862072806	0.00107288000528515	1	1.00003244654908	1396.74507960723	2	20481.3987730061	1	1	1	2	2019-05-17T17:44:51.853	NG_ecoli_LTEE_11364_DM25	-500	866	162.4	DIA_100X_EMPTY_1x1_100ms	205964f6-82d8-44fc-86bc-ada4a13d7107	EPI_100X_YFP_1x1_200ms_25sola	EPI_100X_RFP_1x1_200ms_25sola
105	36	12.8075779912274	461	44.1525831758305	353.160520607375	728.015184381779	1278880	2774.1431670282	230.233503178019	489.492065721128	0	215070	466.529284164859	715.820042221418	1105.47530700222	0	NaN	NaN	NaN	NaN	NaN	375.223340479341	0.998736235705495	34.4981498326617	12.6127394691535	10.4361272000576	3.22061945610703	0.0258957973326158	0.00532476851917257	1	1.00082950261086	2950.96740908365	1	16912.1388286334	1	1	1	2	2019-05-17T17:44:51.853	NG_ecoli_LTEE_11364_DM25	-500	866	162.4	DIA_100X_EMPTY_1x1_100ms	c805309a-d687-464f-8a96-2d6dc1f2a1fb	EPI_100X_YFP_1x1_200ms_25sola	EPI_100X_RFP_1x1_200ms_25sola
106	50	15.4371846158126	772	48.771921738519	369.138601036269	1154.91321243523	2110679	2734.04015544041	230.233503178019	489.492065721128	0	652619	845.361398963731	715.820042221418	1105.47530700222	0	NaN	NaN	NaN	NaN	NaN	596.254374888828	0.947551910202187	48.4187579452917	13.9936141839476	12.0396412255644	2.75408870349903	0.705459925561033	0.0144098632813139	0	1.00717270637486	5512.27171147923	0	16082.4404145078	1	1	1	2	2019-05-17T17:44:51.853	NG_ecoli_LTEE_11364_DM25	-500	866	162.4	DIA_100X_EMPTY_1x1_100ms	373ff879-cf7a-453b-adcf-5b8ece2184b5	EPI_100X_YFP_1x1_200ms_25sola	EPI_100X_RFP_1x1_200ms_25sola
107	38	12.6282836499179	480	46.4598448730747	368.166666666667	694.825	1389139	2894.03958333333	230.233503178019	489.492065721128	0	198788	414.141666666667	715.820042221418	1105.47530700222	0	NaN	NaN	NaN	NaN	NaN	406.380929209371	0.97254345329979	37.1109196716691	13.6898008367365	10.6170150086765	3.02476278666064	0.0253281804326015	0.0105998260060536	2	1.00429443866084	3285.46209482432	2	17285.3395833333	1	1	1	2	2019-05-17T17:44:51.853	NG_ecoli_LTEE_11364_DM25	-500	866	162.4	DIA_100X_EMPTY_1x1_100ms	98f708c2-09d8-40ce-8b51-2e5726cab41b	EPI_100X_YFP_1x1_200ms_25sola	EPI_100X_RFP_1x1_200ms_25sola
108	39	12.0248324907175	469	49.6387279149054	370.820895522388	1813.89125799574	3552657	7574.96162046908	230.233503178019	489.492065721128	0	634896	1353.72281449893	715.820042221418	1105.47530700222	0	NaN	NaN	NaN	NaN	NaN	402.87916222968	0.975046560962472	39.4006221254924	11.3539825075157	10.007784130881	2.34068764791001	0.0315002253025183	0.0108623390419663	1	1.00426875168946	3099.33712650136	2	17806.5479744136	1	1	1	2	2019-05-17T17:44:51.853	NG_ecoli_LTEE_11364_DM25	-500	866	162.4	DIA_100X_EMPTY_1x1_100ms	44fe1062-881a-45e2-8280-41732dd32f5e	EPI_100X_YFP_1x1_200ms_25sola	EPI_100X_RFP_1x1_200ms_25sola
109	15	3.17056081954959	48	-49.9999603790199	369.708333333333	1852.04166666667	48322	1006.70833333333	230.233503178019	489.492065721128	0	1164576	24262	715.820042221418	1105.47530700222	0	NaN	NaN	NaN	NaN	NaN	169.742675286998	0.973082107842129	NaN	NaN	NaN	NaN	NaN	NaN	NaN	NaN	NaN	1	23087.8958333333	1	1	1	2	2019-05-17T17:44:51.853	NG_ecoli_LTEE_11364_DM25	-500	866	162.4	DIA_100X_EMPTY_1x1_100ms	fab3a0d9-aabe-47ac-a832-55ff146a74d9	EPI_100X_YFP_1x1_200ms_25sola	EPI_100X_RFP_1x1_200ms_25sola
110	72	14.1659647114639	1020	48.798694824133	399.596078431373	874.701960784314	5191805	5090.00490196078	230.233503178019	489.492065721128	0	478879	469.489215686275	715.820042221418	1105.47530700222	0	NaN	NaN	NaN	NaN	NaN	808.14931253413	0.902770339213698	70.2159685115033	13.8642673691332	11.3891737378644	2.1920791474632	0.0120704791810846	0.00534156848556827	3	1.0018575080536	7153.36207669212	1	17054.0450980392	1	1	1	2	2019-05-17T17:44:51.853	NG_ecoli_LTEE_11364_DM25	-500	866	162.4	DIA_100X_EMPTY_1x1_100ms	e35d859c-86b0-429a-824f-c2c2ad2e220f	EPI_100X_YFP_1x1_200ms_25sola	EPI_100X_RFP_1x1_200ms_25sola
111	69	12.4500561929046	860	43.7961677843216	401.132558139535	1238.98139534884	8263856	9609.13488372093	230.233503178019	489.492065721128	0	1452268	1688.68372093023	715.820042221418	1105.47530700222	0	NaN	NaN	NaN	NaN	NaN	697.788439466035	0.856865009462772	67.2554943484172	12.0379392210961	10.2644712342334	1.97392449492095	0.0108871767469177	0.00535203423454198	1	1.0063671459757	5565.32863273802	0	17408.4511627907	1	1	1	2	2019-05-17T17:44:51.853	NG_ecoli_LTEE_11364_DM25	-500	866	162.4	DIA_100X_EMPTY_1x1_100ms	cc99380a-1164-4c3a-a7b5-12a3b5666ab3	EPI_100X_YFP_1x1_200ms_25sola	EPI_100X_RFP_1x1_200ms_25sola
112	62	13.2411958640797	822	48.8986487968236	397.014598540146	1064.48175182482	13362124	16255.6253041363	230.233503178019	489.492065721128	0	512349	623.295620437956	715.820042221418	1105.47530700222	0	NaN	NaN	NaN	NaN	NaN	660.234746632381	0.881302254792981	60.6040027094116	12.2502019640235	10.7564554677756	2.06819773940413	0.0211840840106373	0.00985565767636041	2	1.01658035940102	5507.18362633833	1	16931.1630170316	1	1	1	2	2019-05-17T17:44:51.853	NG_ecoli_LTEE_11364_DM25	-500	866	162.4	DIA_100X_EMPTY_1x1_100ms	da1106b8-c1c7-4255-bda7-a79f86b5ab2d	EPI_100X_YFP_1x1_200ms_25sola	EPI_100X_RFP_1x1_200ms_25sola
113	43	12.4372090679764	535	49.3836322528493	398.117757009346	555.252336448598	83731	156.506542056075	230.233503178019	489.492065721128	0	7723720	14436.8598130841	715.820042221418	1105.47530700222	0	NaN	NaN	NaN	NaN	NaN	463.033503514767	0.938434160410778	42.6321619274108	12.4067525275638	10.5620909271182	2.49541253024454	0.0245847197296953	0.0120237930515154	1	1.0051197707112	3735.31336727912	0	20130.6542056075	1	1	1	2	2019-05-17T17:44:51.853	NG_ecoli_LTEE_11364_DM25	-500	866	162.4	DIA_100X_EMPTY_1x1_100ms	e0866270-4a55-474c-ae60-f1777b394755	EPI_100X_YFP_1x1_200ms_25sola	EPI_100X_RFP_1x1_200ms_25sola
114	60	14.8601002897807	892	36.9146709044295	412.230941704036	938.27466367713	6206469	6957.92488789238	230.233503178019	489.492065721128	0	441815	495.308295964126	715.820042221418	1105.47530700222	0	NaN	NaN	NaN	NaN	NaN	682.054961755808	0.911942986510691	58.5295500423915	13.4917984650365	11.4736253235643	2.3504566246494	0.0117624834865207	0.00509824455275331	3	1.00188226824333	6051.54677042647	0	16319.1434977578	1	1	1	2	2019-05-17T17:44:51.853	NG_ecoli_LTEE_11364_DM25	-500	866	162.4	DIA_100X_EMPTY_1x1_100ms	5d197a21-0fb8-41f9-ac1c-402c28651631	EPI_100X_YFP_1x1_200ms_25sola	EPI_100X_RFP_1x1_200ms_25sola
115	47	14.7276209962515	693	49.5664205187344	403.842712842713	1400.60461760462	2564169	3700.09956709957	230.233503178019	489.492065721128	0	372806	537.959595959596	715.820042221418	1105.47530700222	0	NaN	NaN	NaN	NaN	NaN	529.620062602545	0.946557134890434	44.9717369105873	13.3859041826176	11.4166469395695	2.79111416228934	0.0169639513048689	0.00965277589926232	1	1.00469353397358	4603.69649094597	0	16044.9956709957	1	1	1	2	2019-05-17T17:44:51.853	NG_ecoli_LTEE_11364_DM25	-500	866	162.4	DIA_100X_EMPTY_1x1_100ms	3a24f8ee-29b7-4662-b60e-cc420acbd261	EPI_100X_YFP_1x1_200ms_25sola	EPI_100X_RFP_1x1_200ms_25sola
116	40	14.838026324417	594	49.3101823445293	407.511784511785	1650.17676767677	663683	1117.31144781145	230.233503178019	489.492065721128	0	522481	879.597643097643	715.820042221418	1105.47530700222	0	NaN	NaN	NaN	NaN	NaN	455.773005198101	0.977393779209026	37.3776481579595	13.8066839928779	11.8534857789202	3.13443161708077	0.0110381680547278	0.0042622815338662	2	1.00199013611797	4124.71569274402	0	16053.7811447811	1	1	1	2	2019-05-17T17:44:51.853	NG_ecoli_LTEE_11364_DM25	-500	866	162.4	DIA_100X_EMPTY_1x1_100ms	95080992-bc32-4252-a860-709b12b3fcd1	EPI_100X_YFP_1x1_200ms_25sola	EPI_100X_RFP_1x1_200ms_25sola
117	37	13.2001960288991	489	49.4027987750155	402.885480572597	2009.42944785276	4983658	10191.5296523517	230.233503178019	489.492065721128	0	270700	553.578732106339	715.820042221418	1105.47530700222	0	NaN	NaN	NaN	NaN	NaN	390.558744940302	0.969626527360998	35.4436152467423	12.8437673947827	10.7184149491179	2.78732229227184	0.00904246145575709	0.00335156315939936	1	1.00073394445724	3198.07781849066	0	16778.5664621677	1	1	1	2	2019-05-17T17:44:51.853	NG_ecoli_LTEE_11364_DM25	-500	866	162.4	DIA_100X_EMPTY_1x1_100ms	e65761b5-dfc0-46fa-9f7e-e99b3c13b1b4	EPI_100X_YFP_1x1_200ms_25sola	EPI_100X_RFP_1x1_200ms_25sola
118	37	14.3259222623573	530	48.1524166831629	410.62641509434	860.637735849057	9574111	18064.3603773585	230.233503178019	489.492065721128	0	234340	442.150943396226	715.820042221418	1105.47530700222	0	NaN	NaN	NaN	NaN	NaN	448.509124126824	0.9511456052196	34.9883056812979	15.1355325086901	12.4464904699832	3.18014537594781	0.0281435372159416	0.00965890738502025	3	1.00502368770097	4257.02906514897	1	17523.741509434	1	1	1	2	2019-05-17T17:44:51.853	NG_ecoli_LTEE_11364_DM25	-500	866	162.4	DIA_100X_EMPTY_1x1_100ms	5bc386d9-978b-4e79-8e97-20a71e9b3b20	EPI_100X_YFP_1x1_200ms_25sola	EPI_100X_RFP_1x1_200ms_25sola
119	47	14.7319953972613	693	48.0825121915089	403.070707070707	1568.47907647908	4386905	6330.31024531025	230.233503178019	489.492065721128	0	387699	559.450216450216	715.820042221418	1105.47530700222	0	NaN	NaN	NaN	NaN	NaN	540.227442761053	0.929511064774218	46.1792198193488	13.5288114870606	11.4018218837313	2.45531837708073	0.0460537546875537	0.0130987240836225	1	1.00868920490825	4715.03561296663	1	17001.4646464646	1	1	1	2	2019-05-17T17:44:51.853	NG_ecoli_LTEE_11364_DM25	-500	866	162.4	DIA_100X_EMPTY_1x1_100ms	186dc38f-223b-4988-8e76-44cfb4336ac6	EPI_100X_YFP_1x1_200ms_25sola	EPI_100X_RFP_1x1_200ms_25sola
120	53	14.875850021347	789	49.5601713427987	419.522179974651	1326.76679340938	6713896	8509.37389100127	230.233503178019	489.492065721128	0	432615	548.307984790875	715.820042221418	1105.47530700222	0	NaN	NaN	NaN	NaN	NaN	614.982178176712	0.962512308168129	50.270539618836	13.6528512656759	12.0551341208207	2.4993349522904	0.00698034015865553	0.00237625410664294	3	1.00078876016167	5737.8279479185	0	15901.9505703422	1	1	1	2	2019-05-17T17:44:51.853	NG_ecoli_LTEE_11364_DM25	-500	866	162.4	DIA_100X_EMPTY_1x1_100ms	617ef181-f472-46cc-8c8c-d9ff4118e2ce	EPI_100X_YFP_1x1_200ms_25sola	EPI_100X_RFP_1x1_200ms_25sola
121	58	13.9102942525799	807	49.3697008295012	448.34448574969	343.570012391574	2816284	3489.81908302354	230.233503178019	489.492065721128	0	406117	503.242874845105	715.820042221418	1105.47530700222	0	NaN	NaN	NaN	NaN	NaN	634.946577196919	0.915276229364206	55.9230059829191	13.5040485730301	11.1596241935607	2.31662297625426	0.0207413793686588	0.00786332747496687	2	1.0025558565221	5469.90178594723	1	16571.2317224287	1	1	1	2	2019-05-17T17:44:51.853	NG_ecoli_LTEE_11364_DM25	-500	866	162.4	DIA_100X_EMPTY_1x1_100ms	30aded58-0c88-4ed6-b287-b48648d84289	EPI_100X_YFP_1x1_200ms_25sola	EPI_100X_RFP_1x1_200ms_25sola
122	25	12.0825846518327	303	0.686241322798231	436.19801980198	2037.60066006601	1635354	5397.20792079208	230.233503178019	489.492065721128	0	182135	601.105610561056	715.820042221418	1105.47530700222	0	NaN	NaN	NaN	NaN	NaN	NaN	NaN	NaN	NaN	NaN	NaN	NaN	NaN	NaN	NaN	NaN	1	17042.099009901	1	1	1	2	2019-05-17T17:44:51.853	NG_ecoli_LTEE_11364_DM25	-500	866	162.4	DIA_100X_EMPTY_1x1_100ms	c513cd87-a45e-419a-8b80-e2f0d908d3d8	EPI_100X_YFP_1x1_200ms_25sola	EPI_100X_RFP_1x1_200ms_25sola
123	82	14.1519928997221	1161	24.8439977254492	468.045650301464	555.94315245478	7517850	6475.32299741602	230.233503178019	489.492065721128	0	1072650	923.90180878553	715.820042221418	1105.47530700222	0	NaN	NaN	NaN	NaN	NaN	909.013069434329	0.865025241317542	79.5057843515879	13.2829977796903	11.3004738049372	2.41790671404746	0.0230267595616541	0.00817010170489441	3	1.00303131798561	7974.10433170603	0	16433.624461671	1	1	1	2	2019-05-17T17:44:51.853	NG_ecoli_LTEE_11364_DM25	-500	866	162.4	DIA_100X_EMPTY_1x1_100ms	79ca7348-2e94-4740-b3f8-bf8721083ec9	EPI_100X_YFP_1x1_200ms_25sola	EPI_100X_RFP_1x1_200ms_25sola
124	35	11.0189417668925	386	47.3712213951534	440.152849740933	158.046632124352	73262	189.79792746114	230.233503178019	489.492065721128	0	2786419	7218.70207253886	715.820042221418	1105.47530700222	0	NaN	NaN	NaN	NaN	NaN	377.265074049258	0.947054932785722	35.6017848403042	12.299254101516	10.2564346131049	2.81399927602918	0.0329416206556849	0.0127811736751912	2	1.00904205127021	2941.40268060083	0	21169.7357512953	1	1	1	2	2019-05-17T17:44:51.853	NG_ecoli_LTEE_11364_DM25	-500	866	162.4	DIA_100X_EMPTY_1x1_100ms	3dae89af-ccc3-420c-bd6b-06e70ec61c87	EPI_100X_YFP_1x1_200ms_25sola	EPI_100X_RFP_1x1_200ms_25sola
125	41	13.6958283373603	563	49.2148331119277	449.634103019538	675.207815275311	4243806	7537.84369449378	230.233503178019	489.492065721128	0	234451	416.43161634103	715.820042221418	1105.47530700222	0	NaN	NaN	NaN	NaN	NaN	454.241711778482	0.979058384439005	40.2634736498167	12.7264872062471	11.0749519228881	2.6434965612386	0.00996702207410161	0.00395526913541487	2	1.00185624560983	3878.68776838316	1	16515.6714031972	1	1	1	2	2019-05-17T17:44:51.853	NG_ecoli_LTEE_11364_DM25	-500	866	162.4	DIA_100X_EMPTY_1x1_100ms	5a0028ba-432f-49d4-8d7c-a52bee270ba8	EPI_100X_YFP_1x1_200ms_25sola	EPI_100X_RFP_1x1_200ms_25sola
126	41	13.5605145924743	556	46.047849719398	453.651079136691	1993.27697841727	1873703	3369.96942446043	230.233503178019	489.492065721128	0	316371	569.012589928058	715.820042221418	1105.47530700222	0	NaN	NaN	NaN	NaN	NaN	454.288096531724	0.966941208095232	40.1310899349063	13.0046889824891	11.0118070180035	2.81046093176693	0.0334299771660281	0.0147644569095519	1	1.00932774652142	3821.97656660707	1	16138.2913669065	1	1	1	2	2019-05-17T17:44:51.853	NG_ecoli_LTEE_11364_DM25	-500	866	162.4	DIA_100X_EMPTY_1x1_100ms	d101eb29-2081-4d60-a175-16310edfc294	EPI_100X_YFP_1x1_200ms_25sola	EPI_100X_RFP_1x1_200ms_25sola
127	41	12.6248543650253	518	47.8084702181347	455.527027027027	390.351351351351	11870399	22915.8281853282	230.233503178019	489.492065721128	0	260590	503.069498069498	715.820042221418	1105.47530700222	0	NaN	NaN	NaN	NaN	NaN	506.164808074789	0.968444411955604	42.2731967676918	13.5289011262017	11.774263897659	2.69677268868052	0.0116411002494313	0.00582669356556169	2	1.00118238234068	4602.80422877081	2	18473.0521235521	1	1	1	2	2019-05-17T17:44:51.853	NG_ecoli_LTEE_11364_DM25	-500	866	162.4	DIA_100X_EMPTY_1x1_100ms	da900fa9-5606-46c2-8e24-323237e5964d	EPI_100X_YFP_1x1_200ms_25sola	EPI_100X_RFP_1x1_200ms_25sola
128	14	3.48825994603388	49	-49.999705519331	449.163265306122	2045.63265306122	317065	6470.71428571429	230.233503178019	489.492065721128	0	29932	610.857142857143	715.820042221418	1105.47530700222	0	NaN	NaN	NaN	NaN	NaN	NaN	NaN	NaN	NaN	NaN	NaN	NaN	NaN	NaN	NaN	NaN	1	19949.7142857143	1	1	1	2	2019-05-17T17:44:51.853	NG_ecoli_LTEE_11364_DM25	-500	866	162.4	DIA_100X_EMPTY_1x1_100ms	a464be10-5316-4dc9-9202-c1bab86b8d25	EPI_100X_YFP_1x1_200ms_25sola	EPI_100X_RFP_1x1_200ms_25sola
129	33	14.3066136017165	472	40.654508290769	460.427966101695	1254.10381355932	452253	958.16313559322	230.233503178019	489.492065721128	0	1434900	3040.04237288136	715.820042221418	1105.47530700222	0	NaN	NaN	NaN	NaN	NaN	402.588661012917	0.980482227543653	32.474467391254	15.1278148989634	11.9574319362904	3.58198355532961	0.0243236123871067	0.0154050657044686	0	1.01459576527528	3646.76479288702	2	17262.9046610169	1	1	1	2	2019-05-17T17:44:51.853	NG_ecoli_LTEE_11364_DM25	-500	866	162.4	DIA_100X_EMPTY_1x1_100ms	d5ce2dd8-99cf-4080-a454-f7c41481eea0	EPI_100X_YFP_1x1_200ms_25sola	EPI_100X_RFP_1x1_200ms_25sola
130	51	14.2244624659131	725	49.2055667920337	463.708965517241	1859.8	6323965	8722.71034482759	230.233503178019	489.492065721128	0	492828	679.76275862069	715.820042221418	1105.47530700222	0	NaN	NaN	NaN	NaN	NaN	582.173300765998	0.932069763923601	49.3809411507726	13.1130507035733	11.5323592589565	2.55199560403381	0.0168303076300982	0.00981328143953745	1	1.00781922346891	5158.05027218086	0	16317.2910344828	1	1	1	2	2019-05-17T17:44:51.853	NG_ecoli_LTEE_11364_DM25	-500	866	162.4	DIA_100X_EMPTY_1x1_100ms	e33e3e9c-4eba-4665-a59f-fb465a8e5e29	EPI_100X_YFP_1x1_200ms_25sola	EPI_100X_RFP_1x1_200ms_25sola
131	6	2.40711569620467	15	-49.9938412832503	449.733333333333	1236.8	5698	379.866666666667	230.233503178019	489.492065721128	0	275624	18374.9333333333	715.820042221418	1105.47530700222	0	NaN	NaN	NaN	NaN	NaN	NaN	NaN	NaN	NaN	NaN	NaN	NaN	NaN	NaN	NaN	NaN	1	22524.8	1	1	1	2	2019-05-17T17:44:51.853	NG_ecoli_LTEE_11364_DM25	-500	866	162.4	DIA_100X_EMPTY_1x1_100ms	0842e630-f2fb-41d6-82f3-4f32786cbfee	EPI_100X_YFP_1x1_200ms_25sola	EPI_100X_RFP_1x1_200ms_25sola
132	41	14.6073808721552	601	48.2408327444657	471.232945091514	807.257903494176	6639774	11047.8768718802	230.233503178019	489.492065721128	0	248900	414.14309484193	715.820042221418	1105.47530700222	0	NaN	NaN	NaN	NaN	NaN	466.629627451308	0.974825597141914	39.5655398780331	13.4027464293931	11.5167321363599	2.8908002056952	0.00666942464019348	0.00359577504601453	0	1.0013744062698	4121.59684774523	0	16184.7121464226	1	1	1	2	2019-05-17T17:44:51.853	NG_ecoli_LTEE_11364_DM25	-500	866	162.4	DIA_100X_EMPTY_1x1_100ms	e7987086-3a17-4867-b784-f9c124231f2b	EPI_100X_YFP_1x1_200ms_25sola	EPI_100X_RFP_1x1_200ms_25sola
133	66	14.4423209777204	954	48.4646104408106	478.438155136268	1431.88469601677	7257171	7607.09748427673	230.233503178019	489.492065721128	0	445321	466.793501048218	715.820042221418	1105.47530700222	0	NaN	NaN	NaN	NaN	NaN	745.258810417809	0.916432361161706	63.5092285901741	13.2738467063565	11.5600780074416	2.19253975091197	0.0110784593671884	0.00673836154981256	1	1.00450091616993	6665.73813713022	0	16464.571278826	1	1	1	2	2019-05-17T17:44:51.853	NG_ecoli_LTEE_11364_DM25	-500	866	162.4	DIA_100X_EMPTY_1x1_100ms	977c5e83-2966-4274-8beb-4fc63ed7485a	EPI_100X_YFP_1x1_200ms_25sola	EPI_100X_RFP_1x1_200ms_25sola
134	67	14.2573035990891	956	43.6695625789755	478.362970711297	403.921548117155	6180057	6464.49476987448	230.233503178019	489.492065721128	0	458472	479.573221757322	715.820042221418	1105.47530700222	0	NaN	NaN	NaN	NaN	NaN	870.667687544191	0.87176647325042	68.0091484282443	15.5530747210757	12.5793079660504	2.83025512586681	0.0292306095850084	0.00909078144358639	3	1.01005744695982	8452.21853818255	2	18162.269874477	1	1	1	2	2019-05-17T17:44:51.853	NG_ecoli_LTEE_11364_DM25	-500	866	162.4	DIA_100X_EMPTY_1x1_100ms	7b8adfe8-3104-48bd-9f89-9e999b913c92	EPI_100X_YFP_1x1_200ms_25sola	EPI_100X_RFP_1x1_200ms_25sola
135	41	12.1440907696304	499	45.9431565265249	474.585170340681	372.346693386774	2944704	5901.21042084168	230.233503178019	489.492065721128	0	236251	473.448897795591	715.820042221418	1105.47530700222	0	NaN	NaN	NaN	NaN	NaN	501.888810297883	0.884353749846142	42.8737929821051	13.6429421234518	11.280007455183	2.68512585269636	0.0517302624254425	0.0260698552504223	0	1.06056984004157	4284.5040859995	3	18642.0140280561	1	1	1	2	2019-05-17T17:44:51.853	NG_ecoli_LTEE_11364_DM25	-500	866	162.4	DIA_100X_EMPTY_1x1_100ms	496fca60-ab33-4ecb-8dc1-8cc37984d5f8	EPI_100X_YFP_1x1_200ms_25sola	EPI_100X_RFP_1x1_200ms_25sola
136	41	13.8233204028455	568	49.5461437145271	483.911971830986	652.330985915493	4478494	7884.67253521127	230.233503178019	489.492065721128	0	230520	405.845070422535	715.820042221418	1105.47530700222	0	NaN	NaN	NaN	NaN	NaN	458.690745296322	0.97050463700786	40.7268281262167	13.0936925771223	11.0691719955785	2.72604461180384	0.0255359021189892	0.00890033364149454	0	1.00825594896774	3919.22990741109	1	16338.8943661972	1	1	1	2	2019-05-17T17:44:51.853	NG_ecoli_LTEE_11364_DM25	-500	866	162.4	DIA_100X_EMPTY_1x1_100ms	1359d98c-04b4-4925-9719-e6eaebac31f2	EPI_100X_YFP_1x1_200ms_25sola	EPI_100X_RFP_1x1_200ms_25sola
137	41	13.5059548530172	554	48.3668043133245	488.019855595668	2010.24007220217	2096567	3784.41696750903	230.233503178019	489.492065721128	0	328298	592.595667870036	715.820042221418	1105.47530700222	0	NaN	NaN	NaN	NaN	NaN	466.407520126899	0.963903071721145	39.5958647789857	14.5798130095691	11.5431159509461	2.91574031049877	0.0162098166983783	0.00707740231212974	0	1.00457002846396	4143.67638385433	2	16528.2238267148	1	1	1	2	2019-05-17T17:44:51.853	NG_ecoli_LTEE_11364_DM25	-500	866	162.4	DIA_100X_EMPTY_1x1_100ms	7e18630f-48ba-49a5-a222-2549c6013957	EPI_100X_YFP_1x1_200ms_25sola	EPI_100X_RFP_1x1_200ms_25sola
138	65	13.1102358808975	853	46.6400869100456	505.037514654162	1717.83235638921	4875494	5715.70222743259	230.233503178019	489.492065721128	0	1060568	1243.3388042204	715.820042221418	1105.47530700222	0	NaN	NaN	NaN	NaN	NaN	793.124046660718	0.907531424177634	65.1276111257011	14.5924266892385	12.0240464225721	2.52976300221516	0.0189466617499235	0.00578256528740479	3	1.00472989201169	7395.30889156006	2	17614.6307151231	1	1	1	2	2019-05-17T17:44:51.853	NG_ecoli_LTEE_11364_DM25	-500	866	162.4	DIA_100X_EMPTY_1x1_100ms	d2d8b31d-f36f-4310-ba11-13a4222576df	EPI_100X_YFP_1x1_200ms_25sola	EPI_100X_RFP_1x1_200ms_25sola
139	32	13.185059161732	429	44.5752942944428	490.571095571096	1259.1958041958	423693	987.629370629371	230.233503178019	489.492065721128	0	457976	1067.54312354312	715.820042221418	1105.47530700222	0	NaN	NaN	NaN	NaN	NaN	369.625522120592	0.972213963453625	32.8530953557676	12.6278240111409	11.0247557043378	2.62381610128172	0.00839084300358125	0.00378945252272258	2	1.00042011899037	3136.20270572487	1	16542.365967366	1	1	1	2	2019-05-17T17:44:51.853	NG_ecoli_LTEE_11364_DM25	-500	866	162.4	DIA_100X_EMPTY_1x1_100ms	93e46697-8851-4a32-874a-117ac0df6120	EPI_100X_YFP_1x1_200ms_25sola	EPI_100X_RFP_1x1_200ms_25sola
140	42	15.0199586412777	632	48.1961531859227	496.458860759494	1805.36234177215	18472930	29229.3196202532	230.233503178019	489.492065721128	0	590642	934.560126582278	715.820042221418	1105.47530700222	0	NaN	NaN	NaN	NaN	NaN	485.849293876955	0.954114554866751	40.3526669454695	14.0808742464384	11.8513993904017	2.72149428014872	0.0113081646164433	0.0056888274049395	1	1.00211716386296	4451.44890064376	0	15984.0174050633	1	1	1	2	2019-05-17T17:44:51.853	NG_ecoli_LTEE_11364_DM25	-500	866	162.4	DIA_100X_EMPTY_1x1_100ms	9e1489f0-31c4-4e11-8b5e-e6b5fbf58167	EPI_100X_YFP_1x1_200ms_25sola	EPI_100X_RFP_1x1_200ms_25sola
141	48	13.5974971119792	653	49.3595726424846	507.863705972435	864.177641653905	578568	886.015313935681	230.233503178019	489.492065721128	0	640991	981.609494640123	715.820042221418	1105.47530700222	0	NaN	NaN	NaN	NaN	NaN	535.285683235901	0.922841112534327	47.8063359217852	13.459258420751	10.847061782573	2.7140514434714	0.0305322970449831	0.0105197519503333	1	1.01141749527635	4417.73405259561	1	16561.1868300153	1	1	1	2	2019-05-17T17:44:51.853	NG_ecoli_LTEE_11364_DM25	-500	866	162.4	DIA_100X_EMPTY_1x1_100ms	a033de21-2b8c-464d-80ac-b2b73b847203	EPI_100X_YFP_1x1_200ms_25sola	EPI_100X_RFP_1x1_200ms_25sola
142	45	13.6672630896	615	25.3141615527702	514.49918699187	2013.01300813008	2093123	3403.45203252033	230.233503178019	489.492065721128	0	350092	569.255284552846	715.820042221418	1105.47530700222	0	NaN	NaN	NaN	NaN	NaN	503.105916498353	0.921339260007	44.2346241277648	13.6400740092031	11.1255702745263	2.62294110954514	0.0294460500810299	0.0128192628961488	0	1.01823976678822	4300.28050468091	1	17515.7089430894	1	1	1	2	2019-05-17T17:44:51.853	NG_ecoli_LTEE_11364_DM25	-500	866	162.4	DIA_100X_EMPTY_1x1_100ms	fb104f64-336e-47a4-835a-d4836f85e987	EPI_100X_YFP_1x1_200ms_25sola	EPI_100X_RFP_1x1_200ms_25sola
143	40	12.9215536392235	517	49.4554126952394	513.013539651838	983.052224371373	14322657	27703.3984526112	230.233503178019	489.492065721128	0	220535	426.566731141199	715.820042221418	1105.47530700222	0	NaN	NaN	NaN	NaN	NaN	436.242470673512	0.960553363935369	38.9865639020567	12.5414290344273	10.9151890112722	2.61652782361534	0.0113812600711139	0.00445285468800078	2	1.00089401419658	3648.10527544768	1	16981.8433268859	1	1	1	2	2019-05-17T17:44:51.853	NG_ecoli_LTEE_11364_DM25	-500	866	162.4	DIA_100X_EMPTY_1x1_100ms	abdf9cdc-d076-4421-9a2c-eae3d3df2ec4	EPI_100X_YFP_1x1_200ms_25sola	EPI_100X_RFP_1x1_200ms_25sola
144	54	13.5518602976342	732	49.210381187037	525.838797814208	1046.36885245902	1244526	1700.17213114754	230.233503178019	489.492065721128	0	304426	415.882513661202	715.820042221418	1105.47530700222	0	NaN	NaN	NaN	NaN	NaN	590.246132500932	0.959698610585657	52.7249475732488	13.0130518459788	11.0290665456585	2.31551940996205	0.00466167464969031	0.00219449304188506	2	1.00087212720078	5037.13455524418	0	16240.7950819672	1	1	1	2	2019-05-17T17:44:51.853	NG_ecoli_LTEE_11364_DM25	-500	866	162.4	DIA_100X_EMPTY_1x1_100ms	ca06fec9-fb6b-4517-a51e-abd0743b7bcc	EPI_100X_YFP_1x1_200ms_25sola	EPI_100X_RFP_1x1_200ms_25sola
145	46	14.4590916606655	665	49.5707072931414	531.762406015038	55.1248120300752	686080	1031.6992481203	230.233503178019	489.492065721128	0	520922	783.341353383459	715.820042221418	1105.47530700222	0	NaN	NaN	NaN	NaN	NaN	502.815092087007	0.95474667562983	42.4079385770759	13.269660983132	11.5708895418604	2.79725856622899	0.0146212022975866	0.0051915620077523	2	1.00304862567594	4459.33951612743	0	15860.8135338346	1	1	1	2	2019-05-17T17:44:51.853	NG_ecoli_LTEE_11364_DM25	-500	866	162.4	DIA_100X_EMPTY_1x1_100ms	8a574e3c-bce3-462b-a03a-0458c1d0fdd1	EPI_100X_YFP_1x1_200ms_25sola	EPI_100X_RFP_1x1_200ms_25sola
146	68	13.6350968451898	928	47.4308538934386	546.979525862069	208.63900862069	2191611	2361.64978448276	230.233503178019	489.492065721128	0	460557	496.289870689655	715.820042221418	1105.47530700222	0	NaN	NaN	NaN	NaN	NaN	741.017541486804	0.904806106398498	66.9213452971078	12.9056027584305	10.9142750184813	2.09310054221158	0.0194426665753161	0.00780768837445218	4	1.00193153278318	6261.00902983944	1	17136.3125	1	1	1	2	2019-05-17T17:44:51.853	NG_ecoli_LTEE_11364_DM25	-500	866	162.4	DIA_100X_EMPTY_1x1_100ms	951636a6-39d9-4e97-9e6c-1a961b73b58e	EPI_100X_YFP_1x1_200ms_25sola	EPI_100X_RFP_1x1_200ms_25sola
147	47	14.6647033807448	690	49.5773522827348	538.697101449275	551.295652173913	9701233	14059.7579710145	230.233503178019	489.492065721128	0	301455	436.891304347826	715.820042221418	1105.47530700222	0	NaN	NaN	NaN	NaN	NaN	536.814367398377	0.962020920878054	45.588312962986	13.4949068139591	11.4259015723139	2.86507076862284	0.0106786459476822	0.00472821629883498	1	1.00194957061086	4674.38370646286	0	15937.4	1	1	1	2	2019-05-17T17:44:51.853	NG_ecoli_LTEE_11364_DM25	-500	866	162.4	DIA_100X_EMPTY_1x1_100ms	0ab6601f-2e0b-4fce-9546-68f52358fc1a	EPI_100X_YFP_1x1_200ms_25sola	EPI_100X_RFP_1x1_200ms_25sola
148	54	13.6271232375182	736	49.2526136722479	542.07472826087	1404.83152173913	2507700	3407.20108695652	230.233503178019	489.492065721128	0	339982	461.932065217391	715.820042221418	1105.47530700222	0	NaN	NaN	NaN	NaN	NaN	581.982950440619	0.906971157623011	52.5398416842884	12.7387696838232	10.8862049194601	2.31732464680608	0.0155662210392622	0.00689294342853655	2	1.00239940439941	4890.25663979277	1	16748.5475543478	1	1	1	2	2019-05-17T17:44:51.853	NG_ecoli_LTEE_11364_DM25	-500	866	162.4	DIA_100X_EMPTY_1x1_100ms	2ac4858f-1b93-4580-bf85-2738057400a1	EPI_100X_YFP_1x1_200ms_25sola	EPI_100X_RFP_1x1_200ms_25sola
149	46	15.0219471799884	691	48.6788412891405	539.619392185239	1737.25904486252	14303723	20700.0332850941	230.233503178019	489.492065721128	0	1160820	1679.91316931983	715.820042221418	1105.47530700222	0	NaN	NaN	NaN	NaN	NaN	617.83927984326	0.936476160312507	46.5922927120382	14.9597197845152	12.9672607780947	2.96468194864669	0.0243094961973546	0.00991186392719365	1	1.00301022467933	6153.1918014362	4	19954.4529667149	1	1	1	2	2019-05-17T17:44:51.853	NG_ecoli_LTEE_11364_DM25	-500	866	162.4	DIA_100X_EMPTY_1x1_100ms	7bf387bd-4a22-4d50-a022-e1f3d9acdb1c	EPI_100X_YFP_1x1_200ms_25sola	EPI_100X_RFP_1x1_200ms_25sola
150	47	12.9629072584943	610	49.6393038272105	537.550819672131	854.113114754098	944470	1548.31147540984	230.233503178019	489.492065721128	0	287198	470.816393442623	715.820042221418	1105.47530700222	0	NaN	NaN	NaN	NaN	NaN	503.836761887376	0.947831440861714	46.652743248333	12.4898252696497	10.5292036730614	2.44741834211279	0.0161949654243266	0.00632889381005427	3	1.00132298975799	4062.17024377262	1	16876.6163934426	1	1	1	2	2019-05-17T17:44:51.853	NG_ecoli_LTEE_11364_DM25	-500	866	162.4	DIA_100X_EMPTY_1x1_100ms	43a922b9-8f49-4a6b-a2b9-3d9c3f69602c	EPI_100X_YFP_1x1_200ms_25sola	EPI_100X_RFP_1x1_200ms_25sola
151	51	13.7047975896628	699	49.1239284359245	541.386266094421	966.991416309013	10653007	15240.3533619456	230.233503178019	489.492065721128	0	291732	417.356223175966	715.820042221418	1105.47530700222	0	NaN	NaN	NaN	NaN	NaN	572.771426979386	0.936093391956664	50.3182448781123	13.3584277997998	11.1524058910682	2.52880303203422	0.0188337524201943	0.0103796306171928	1	1.00783220226671	4915.32795914974	1	16306.2789699571	1	1	1	2	2019-05-17T17:44:51.853	NG_ecoli_LTEE_11364_DM25	-500	866	162.4	DIA_100X_EMPTY_1x1_100ms	87221588-8739-4899-a086-f21f89009ba7	EPI_100X_YFP_1x1_200ms_25sola	EPI_100X_RFP_1x1_200ms_25sola
152	79	14.3148899190246	1131	35.5816587038299	561.363395225464	1923.94341290893	10877713	9617.783377542	230.233503178019	489.492065721128	0	913084	807.324491600354	715.820042221418	1105.47530700222	0	NaN	NaN	NaN	NaN	NaN	882.030406593944	0.884607698004056	76.7742478581975	13.7770874345661	11.3809669046881	2.18333313989822	0.0105771161578826	0.00460288986075991	2	1.00193832295773	7810.22908764988	0	16441.7913351017	1	1	1	2	2019-05-17T17:44:51.853	NG_ecoli_LTEE_11364_DM25	-500	866	162.4	DIA_100X_EMPTY_1x1_100ms	109b798b-1a54-4b53-bf4e-98bc2af43217	EPI_100X_YFP_1x1_200ms_25sola	EPI_100X_RFP_1x1_200ms_25sola
153	57	12.9966198251037	743	48.8737714450891	549.388963660834	790.275908479139	4961856	6678.13728129206	230.233503178019	489.492065721128	0	304373	409.654104979812	715.820042221418	1105.47530700222	0	NaN	NaN	NaN	NaN	NaN	615.814707997544	0.89073575740314	56.6933364348148	13.3285678988875	10.6572742496721	2.38635007257718	0.0241033769221717	0.00933162381958754	2	1.00472901391037	5057.2471848862	1	17942.7442799462	1	1	1	2	2019-05-17T17:44:51.853	NG_ecoli_LTEE_11364_DM25	-500	866	162.4	DIA_100X_EMPTY_1x1_100ms	66492e38-d30e-45cc-8417-11de97a8be0e	EPI_100X_YFP_1x1_200ms_25sola	EPI_100X_RFP_1x1_200ms_25sola
154	42	14.4500489463281	608	49.0672844773336	546.902960526316	597.103618421053	12497651	20555.3470394737	230.233503178019	489.492065721128	0	261534	430.154605263158	715.820042221418	1105.47530700222	0	NaN	NaN	NaN	NaN	NaN	473.918680554757	0.964472628226719	40.5209998457236	13.2762132100552	11.2920708913338	3.03205689669198	0.0107426349254779	0.00385193842769737	2	1.00066307120271	4058.04843476796	0	15819.0740131579	1	1	1	2	2019-05-17T17:44:51.853	NG_ecoli_LTEE_11364_DM25	-500	866	162.4	DIA_100X_EMPTY_1x1_100ms	c35a76cd-bc80-431b-b5e6-38a8f6b062e2	EPI_100X_YFP_1x1_200ms_25sola	EPI_100X_RFP_1x1_200ms_25sola
155	39	12.8988319298187	504	48.6979016820974	544.146825396825	806.083333333333	3871979	7682.49801587302	230.233503178019	489.492065721128	0	207117	410.946428571429	715.820042221418	1105.47530700222	0	NaN	NaN	NaN	NaN	NaN	426.988948778209	0.971706579869024	38.2979926702764	12.6593564723443	10.8222956086245	2.85209372177446	0.0193227554327891	0.00893258046423133	0	1.00701853044709	3522.93538613378	2	17741.0535714286	1	1	1	2	2019-05-17T17:44:51.853	NG_ecoli_LTEE_11364_DM25	-500	866	162.4	DIA_100X_EMPTY_1x1_100ms	bcb7ce18-385c-419e-9293-8da9d5fd4b54	EPI_100X_YFP_1x1_200ms_25sola	EPI_100X_RFP_1x1_200ms_25sola
156	52	14.190199445903	741	49.7545918961364	553.545209176788	1755.57354925776	3484532	4702.47233468286	230.233503178019	489.492065721128	0	870603	1174.9028340081	715.820042221418	1105.47530700222	0	NaN	NaN	NaN	NaN	NaN	581.480686341134	0.899391754341971	51.4539028467486	13.7648931848771	11.0873233401242	2.45083367626594	0.0210509875352648	0.00721977778705972	2	1.00751305941387	4967.7717063821	1	17837.0337381916	1	1	1	2	2019-05-17T17:44:51.853	NG_ecoli_LTEE_11364_DM25	-500	866	162.4	DIA_100X_EMPTY_1x1_100ms	5741088b-89fc-4b8a-b1a3-45fd03ab10a6	EPI_100X_YFP_1x1_200ms_25sola	EPI_100X_RFP_1x1_200ms_25sola
157	59	15.050252459337	889	39.7919819801389	555.509561304837	1371.97750281215	8309148	9346.62317210349	230.233503178019	489.492065721128	0	557073	626.62879640045	715.820042221418	1105.47530700222	0	NaN	NaN	NaN	NaN	NaN	723.574893073517	0.835151613274873	58.9298419507728	14.8172663166524	11.9871539408564	2.82090568198159	0.0302474284186225	0.0144797677685748	1	1.05011573277821	6650.54632567774	1	16268.146231721	1	1	1	2	2019-05-17T17:44:51.853	NG_ecoli_LTEE_11364_DM25	-500	866	162.4	DIA_100X_EMPTY_1x1_100ms	b5569d95-0150-4fa8-9b8f-1bc4cef470d5	EPI_100X_YFP_1x1_200ms_25sola	EPI_100X_RFP_1x1_200ms_25sola
158	70	13.8676369112232	971	42.9149034496399	572.337796086509	1575.67662203913	11355384	11694.5252317199	230.233503178019	489.492065721128	0	624748	643.406797116375	715.820042221418	1105.47530700222	0	NaN	NaN	NaN	NaN	NaN	793.414005722027	0.837792979675302	69.6251969015155	13.6722179403534	11.2166687983872	2.21270778321121	0.025854802430593	0.0108783936470754	2	1.0123480219957	6879.93144126878	1	16914.6797116375	1	1	1	2	2019-05-17T17:44:51.853	NG_ecoli_LTEE_11364_DM25	-500	866	162.4	DIA_100X_EMPTY_1x1_100ms	8cd6c501-8265-48f2-8a6c-4faa106bcfe0	EPI_100X_YFP_1x1_200ms_25sola	EPI_100X_RFP_1x1_200ms_25sola
159	39	9.84573836422469	384	-46.2626317385575	549.096354166667	1709.00260416667	949918	2473.74479166667	230.233503178019	489.492065721128	0	12675509	33009.1380208333	715.820042221418	1105.47530700222	0	NaN	NaN	NaN	NaN	NaN	416.675118780649	0.832615845201513	39.4084174701269	14.7242770941171	10.2676276941642	3.20372098186605	0.0392567906958189	0.0158897145117107	1	1.02375625363543	3263.01523826467	3	20600.9036458333	1	1	1	2	2019-05-17T17:44:51.853	NG_ecoli_LTEE_11364_DM25	-500	866	162.4	DIA_100X_EMPTY_1x1_100ms	3c72abd1-0f9f-4640-ad63-830cac996595	EPI_100X_YFP_1x1_200ms_25sola	EPI_100X_RFP_1x1_200ms_25sola
160	38	12.3469845833947	470	49.1360938483303	557.825531914894	1067.70212765957	4031912	8578.53617021277	230.233503178019	489.492065721128	0	197351	419.895744680851	715.820042221418	1105.47530700222	0	NaN	NaN	NaN	NaN	NaN	408.06771477406	0.9662871166406	36.3682828519611	13.1005426481514	10.8898330438678	2.85175950889281	0.013495312818607	0.00608911492211341	0	1.00261640055974	3387.31137396938	1	17181.7404255319	1	1	1	2	2019-05-17T17:44:51.853	NG_ecoli_LTEE_11364_DM25	-500	866	162.4	DIA_100X_EMPTY_1x1_100ms	cec4b4aa-95b3-4ddc-afbc-e3ca4aec1c47	EPI_100X_YFP_1x1_200ms_25sola	EPI_100X_RFP_1x1_200ms_25sola
161	76	14.109726054009	1073	43.5969950413918	572.296365330848	170.007455731594	5023497	4681.73066169618	230.233503178019	489.492065721128	0	555038	517.276794035415	715.820042221418	1105.47530700222	0	NaN	NaN	NaN	NaN	NaN	857.477850120112	0.894625379377941	75.3314397744131	14.031938366335	11.2288768709414	2.32421518875232	0.0214023673787813	0.00630868601654356	4	1.00161629953952	7459.99933304034	1	16672.2963653308	1	1	1	2	2019-05-17T17:44:51.853	NG_ecoli_LTEE_11364_DM25	-500	866	162.4	DIA_100X_EMPTY_1x1_100ms	ea06ea4d-f77b-479d-bca3-a26bfdf00034	EPI_100X_YFP_1x1_200ms_25sola	EPI_100X_RFP_1x1_200ms_25sola
162	61	13.9657097129564	852	36.7618614613628	565.400234741784	1621.8838028169	3904656	4582.92957746479	230.233503178019	489.492065721128	0	1834692	2153.39436619718	715.820042221418	1105.47530700222	0	NaN	NaN	NaN	NaN	NaN	673.691466287971	0.88272015994592	59.888437517097	14.8519666622445	11.0673983944511	2.68534629905784	0.0172310571530486	0.00720745054255889	1	1.00316653031724	5761.34591130533	1	16860.6056338028	1	1	1	2	2019-05-17T17:44:51.853	NG_ecoli_LTEE_11364_DM25	-500	866	162.4	DIA_100X_EMPTY_1x1_100ms	d9a370f2-2d68-4067-a924-e6c54257928a	EPI_100X_YFP_1x1_200ms_25sola	EPI_100X_RFP_1x1_200ms_25sola
163	50	13.334581582992	668	47.5343415370376	581.202095808383	1724.70808383234	2094114	3134.90119760479	230.233503178019	489.492065721128	0	1105540	1655	715.820042221418	1105.47530700222	0	NaN	NaN	NaN	NaN	NaN	617.513218281768	0.916263476419875	50.415184942382	14.8557742281901	11.9265516610683	2.87554937360065	0.027359229218115	0.0152520529290658	1	1.01750906812448	5632.23845495413	2	17115.7260479042	1	1	1	2	2019-05-17T17:44:51.853	NG_ecoli_LTEE_11364_DM25	-500	866	162.4	DIA_100X_EMPTY_1x1_100ms	4dc47953-cd91-41c5-bf95-b8b0c8b8ae75	EPI_100X_YFP_1x1_200ms_25sola	EPI_100X_RFP_1x1_200ms_25sola
164	44	14.2849758514116	629	49.5582544431115	575.866454689984	1074.02225755167	3173570	5045.4213036566	230.233503178019	489.492065721128	0	259154	412.009538950715	715.820042221418	1105.47530700222	0	NaN	NaN	NaN	NaN	NaN	507.079856191432	0.97110722535458	42.2328747173258	13.8168068768578	11.7979187035418	2.66191837093982	0.0122836884806741	0.0059473882186333	1	1.00176721162815	4616.90909881276	1	16488.9856915739	1	1	1	2	2019-05-17T17:44:51.853	NG_ecoli_LTEE_11364_DM25	-500	866	162.4	DIA_100X_EMPTY_1x1_100ms	54708981-a749-44aa-9c83-4b93e9fb746f	EPI_100X_YFP_1x1_200ms_25sola	EPI_100X_RFP_1x1_200ms_25sola
165	60	15.2899370943091	918	48.0521647341996	584.066448801743	758.18954248366	4492615	4893.91612200436	230.233503178019	489.492065721128	0	359613	391.735294117647	715.820042221418	1105.47530700222	0	NaN	NaN	NaN	NaN	NaN	702.015080384291	0.928410135773566	58.251236690125	13.5658666182682	11.8034248280478	2.53176527843603	0.00892556947151822	0.00531826447594904	0	1.00498069101962	6373.98604576788	0	16098.9716775599	1	1	1	2	2019-05-17T17:44:51.853	NG_ecoli_LTEE_11364_DM25	-500	866	162.4	DIA_100X_EMPTY_1x1_100ms	41e064b3-b048-4bcf-8e3f-b51f31bb3425	EPI_100X_YFP_1x1_200ms_25sola	EPI_100X_RFP_1x1_200ms_25sola
166	43	12.2484031422419	527	49.1257615178762	579	832.066413662239	3887647	7376.93927893738	230.233503178019	489.492065721128	0	217473	412.662239089184	715.820042221418	1105.47530700222	0	NaN	NaN	NaN	NaN	NaN	436.581400154022	0.978617975787733	41.1043176142393	11.8777465383496	10.2716060426869	2.79300136927202	0.0433767796977095	0.00413175975835822	2	1.00161280611894	3406.07363263313	2	16996.7666034156	1	1	1	2	2019-05-17T17:44:51.853	NG_ecoli_LTEE_11364_DM25	-500	866	162.4	DIA_100X_EMPTY_1x1_100ms	af87e6fe-37b1-4b3c-823b-a4b9b47dd2fa	EPI_100X_YFP_1x1_200ms_25sola	EPI_100X_RFP_1x1_200ms_25sola
167	51	13.3001768007973	679	49.0710186311522	586.488954344624	363.310751104566	15419701	22709.4270986745	230.233503178019	489.492065721128	0	352090	518.541973490427	715.820042221418	1105.47530700222	0	NaN	NaN	NaN	NaN	NaN	548.378033159845	0.943183105787051	50.539506881711	12.9646374537021	10.5705351762277	2.49382553415004	0.0237395907786531	0.00765886498078144	2	1.00532256949295	4435.21659006421	1	16673.088365243	1	1	1	2	2019-05-17T17:44:51.853	NG_ecoli_LTEE_11364_DM25	-500	866	162.4	DIA_100X_EMPTY_1x1_100ms	256b82e3-1be0-4e7f-8a10-51769e8c8999	EPI_100X_YFP_1x1_200ms_25sola	EPI_100X_RFP_1x1_200ms_25sola
168	46	14.9730803667901	689	49.6479232296153	584.625544267054	1141.16400580552	2583675	3749.89114658926	230.233503178019	489.492065721128	0	341365	495.44992743106	715.820042221418	1105.47530700222	0	NaN	NaN	NaN	NaN	NaN	549.255222507792	0.973062447858562	44.8538939246714	14.28540040542	11.9485939818973	2.98465031491362	0.0175047664276818	0.00644975453536763	0	1.00493404452557	5029.48643056449	1	15969.8795355588	1	1	1	2	2019-05-17T17:44:51.853	NG_ecoli_LTEE_11364_DM25	-500	866	162.4	DIA_100X_EMPTY_1x1_100ms	23a62a2e-4334-4b6a-86e0-ae537f3adf97	EPI_100X_YFP_1x1_200ms_25sola	EPI_100X_RFP_1x1_200ms_25sola
169	50	14.6999827858471	735	49.5669131811612	586.557823129252	1524.92244897959	1029290	1400.39455782313	230.233503178019	489.492065721128	0	388032	527.934693877551	715.820042221418	1105.47530700222	0	NaN	NaN	NaN	NaN	NaN	580.364093802396	0.957054397740456	47.7454340180445	13.8443682814668	11.8535453035426	2.88113847217541	0.0137011578355176	0.00563959391411587	1	1.00163592403251	5268.87935895123	0	16122.0326530612	1	1	1	2	2019-05-17T17:44:51.853	NG_ecoli_LTEE_11364_DM25	-500	866	162.4	DIA_100X_EMPTY_1x1_100ms	e6a7a08d-b32f-474e-90a6-0955075a3865	EPI_100X_YFP_1x1_200ms_25sola	EPI_100X_RFP_1x1_200ms_25sola
170	39	13.1714744257642	514	49.0236460824731	581.947470817121	1204.39299610895	1226229	2385.65953307393	230.233503178019	489.492065721128	0	346408	673.945525291829	715.820042221418	1105.47530700222	0	NaN	NaN	NaN	NaN	NaN	420.758005814854	0.993820578030629	37.3735448663605	12.8116266295669	11.0622366312988	2.78945760993899	0.00843765561669118	0.00364957993511571	0	1.00111217959647	3592.0308853689	1	16477.1634241245	1	1	1	2	2019-05-17T17:44:51.853	NG_ecoli_LTEE_11364_DM25	-500	866	162.4	DIA_100X_EMPTY_1x1_100ms	4acd6c1f-e740-4061-ad6d-4352cc35adaf	EPI_100X_YFP_1x1_200ms_25sola	EPI_100X_RFP_1x1_200ms_25sola
171	68	13.6440660075901	928	42.7919643148328	602.789870689655	387.45150862069	6016963	6483.7963362069	230.233503178019	489.492065721128	0	490268	528.306034482759	715.820042221418	1105.47530700222	0	NaN	NaN	NaN	NaN	NaN	739.341612604252	0.882029726767881	66.2018584740472	13.0412377665098	11.043180614161	2.20978138294157	0.0187251983114827	0.00814238621561665	2	1.00403246059417	6340.86363277508	1	16960.9849137931	1	1	1	2	2019-05-17T17:44:51.853	NG_ecoli_LTEE_11364_DM25	-500	866	162.4	DIA_100X_EMPTY_1x1_100ms	55735316-c1fe-49ad-b014-9b66e6eb14a8	EPI_100X_YFP_1x1_200ms_25sola	EPI_100X_RFP_1x1_200ms_25sola
172	51	12.2815813154415	628	48.9428587956642	584.028662420382	1836.21337579618	3283969	5229.25	230.233503178019	489.492065721128	0	774278	1232.92675159236	715.820042221418	1105.47530700222	0	NaN	NaN	NaN	NaN	NaN	525.378595800473	0.919363997591455	50.7281888812941	12.7633896833561	10.2017250974958	2.13399441427983	0.00875486392307397	0.00287989996050626	3	1.00090324052679	4146.54584823935	1	17653.7372611465	1	1	1	2	2019-05-17T17:44:51.853	NG_ecoli_LTEE_11364_DM25	-500	866	162.4	DIA_100X_EMPTY_1x1_100ms	f5149ca3-de73-433e-9f5d-0f1bda7a1597	EPI_100X_YFP_1x1_200ms_25sola	EPI_100X_RFP_1x1_200ms_25sola
173	40	11.3936581379796	457	-33.2971372981857	592.518599562363	1649.75929978118	181629	397.437636761488	230.233503178019	489.492065721128	0	13470742	29476.4595185996	715.820042221418	1105.47530700222	0	NaN	NaN	NaN	NaN	NaN	442.764548974918	0.802216464436629	43.8824584875225	13.6940026192989	9.74087887373975	2.82300038433617	0.0880188552355238	0.0306170633567955	1	1.11190516534812	3270.22111260895	1	20097.7111597374	1	1	1	2	2019-05-17T17:44:51.853	NG_ecoli_LTEE_11364_DM25	-500	866	162.4	DIA_100X_EMPTY_1x1_100ms	48f3cd11-8bc6-4de8-8d20-656854fd0ae9	EPI_100X_YFP_1x1_200ms_25sola	EPI_100X_RFP_1x1_200ms_25sola
174	53	14.0299393038577	744	49.4538512274566	607.126344086022	577.770161290323	3254525	4374.36155913978	230.233503178019	489.492065721128	0	298902	401.75	715.820042221418	1105.47530700222	0	NaN	NaN	NaN	NaN	NaN	580.950097066847	0.941342833393372	51.5994202369156	12.7055827058771	11.0728176279141	2.33310590002478	0.00854020784432637	0.00467130256649236	1	1.00266402547567	4968.79406423177	0	16340.9946236559	1	1	1	2	2019-05-17T17:44:51.853	NG_ecoli_LTEE_11364_DM25	-500	866	162.4	DIA_100X_EMPTY_1x1_100ms	682ddb5e-2325-4a96-b167-2fef305a3717	EPI_100X_YFP_1x1_200ms_25sola	EPI_100X_RFP_1x1_200ms_25sola
175	64	14.0113285032321	897	48.7309580600614	596.38127090301	1808.4358974359	3083632	3437.71683389075	230.233503178019	489.492065721128	0	1635239	1823.00891861761	715.820042221418	1105.47530700222	0	NaN	NaN	NaN	NaN	NaN	708.314392898867	0.926388292359065	63.2809315217848	13.317722322328	11.0760241995508	2.0957568360539	0.0123516609148576	0.00437673275593194	4	1.0008420263453	6097.20134545732	1	17422.0702341137	1	1	1	2	2019-05-17T17:44:51.853	NG_ecoli_LTEE_11364_DM25	-500	866	162.4	DIA_100X_EMPTY_1x1_100ms	f772c9c4-151b-42f9-ba58-282af96e7657	EPI_100X_YFP_1x1_200ms_25sola	EPI_100X_RFP_1x1_200ms_25sola
176	44	13.4848460203607	594	49.405040565155	605.868686868687	1564.3468013468	3590889	6045.26767676768	230.233503178019	489.492065721128	0	342282	576.232323232323	715.820042221418	1105.47530700222	0	NaN	NaN	NaN	NaN	NaN	491.849109785488	0.945381343425434	43.6780267392576	14.0446458687419	10.9739910919579	2.80408239874127	0.0189956769055794	0.00918430960207398	3	1.0027053689452	4131.25590750166	1	17241.8148148148	1	1	1	2	2019-05-17T17:44:51.853	NG_ecoli_LTEE_11364_DM25	-500	866	162.4	DIA_100X_EMPTY_1x1_100ms	39342714-7fda-4a24-a332-31d11df2a05e	EPI_100X_YFP_1x1_200ms_25sola	EPI_100X_RFP_1x1_200ms_25sola
177	59	14.4819018266122	855	47.2697602158398	618.756725146199	1366.20584795322	3500316	4093.93684210526	230.233503178019	489.492065721128	0	629002	735.67485380117	715.820042221418	1105.47530700222	0	NaN	NaN	NaN	NaN	NaN	662.142866884591	0.927905938431374	57.7594594673689	13.1454386255361	11.3227744785761	2.1946707957245	0.00978057255036547	0.00528083957410596	2	1.00432952151119	5815.92391473861	0	16784.8198830409	1	1	1	2	2019-05-17T17:44:51.853	NG_ecoli_LTEE_11364_DM25	-500	866	162.4	DIA_100X_EMPTY_1x1_100ms	33e6936e-c775-4ea9-be33-95bf4e470048	EPI_100X_YFP_1x1_200ms_25sola	EPI_100X_RFP_1x1_200ms_25sola
178	71	12.5737416831261	892	32.5483515691667	620.486547085202	1137.31390134529	5066166	5679.55829596413	230.233503178019	489.492065721128	0	471133	528.17600896861	715.820042221418	1105.47530700222	0	NaN	NaN	NaN	NaN	NaN	736.484040228489	0.870170156334407	69.7832755952216	12.6481095916208	10.3999628337702	2.30098516706124	0.0156935800120067	0.00674267155608098	3	1.00495323512132	5927.95375638087	1	17715.4719730942	1	1	1	2	2019-05-17T17:44:51.853	NG_ecoli_LTEE_11364_DM25	-500	866	162.4	DIA_100X_EMPTY_1x1_100ms	30c4e302-a4b5-4a29-93f1-0b26b610125f	EPI_100X_YFP_1x1_200ms_25sola	EPI_100X_RFP_1x1_200ms_25sola
179	55	14.1940080489397	782	48.9354285792883	618.650895140665	859.942455242967	14902512	19056.9207161125	230.233503178019	489.492065721128	0	314534	402.217391304348	715.820042221418	1105.47530700222	0	NaN	NaN	NaN	NaN	NaN	606.854265743166	0.941796355604565	53.3754286874223	13.3684866070156	11.2285914220718	2.34075798074972	0.00932848215673813	0.005358318674873	0	1.00482837069114	5285.44814205528	1	16398.5421994885	1	1	1	2	2019-05-17T17:44:51.853	NG_ecoli_LTEE_11364_DM25	-500	866	162.4	DIA_100X_EMPTY_1x1_100ms	85b05c9a-0777-43c0-8238-fda49b847566	EPI_100X_YFP_1x1_200ms_25sola	EPI_100X_RFP_1x1_200ms_25sola
180	36	13.6862738260586	498	44.3866538091624	617.612449799197	1194.59236947791	1236581	2483.09437751004	230.233503178019	489.492065721128	0	360209	723.31124497992	715.820042221418	1105.47530700222	0	NaN	NaN	NaN	NaN	NaN	408.615914908584	0.975392507719936	37.415676539861	12.8192546802256	10.6626889878907	2.73844096925952	0.03090185013429	0.0111377141929981	1	1.00905436737739	3341.00378264486	1	16685.875502008	1	1	1	2	2019-05-17T17:44:51.853	NG_ecoli_LTEE_11364_DM25	-500	866	162.4	DIA_100X_EMPTY_1x1_100ms	3893d30b-0961-44eb-89bb-a67316d314b1	EPI_100X_YFP_1x1_200ms_25sola	EPI_100X_RFP_1x1_200ms_25sola
181	42	14.9873398042538	630	49.0737211658551	626.309523809524	1433.31428571429	2513913	3990.3380952381	230.233503178019	489.492065721128	0	277218	440.028571428571	715.820042221418	1105.47530700222	0	NaN	NaN	NaN	NaN	NaN	481.205788627699	0.982811659264534	40.5602288666858	13.3401490557841	11.4608161268651	3.07827088945067	0.0166485117308495	0.00377857038809468	2	1.00094120634567	4184.28606542724	0	16005.0523809524	1	1	1	2	2019-05-17T17:44:51.853	NG_ecoli_LTEE_11364_DM25	-500	866	162.4	DIA_100X_EMPTY_1x1_100ms	69d4684b-4664-47be-b631-cbd8e171a49e	EPI_100X_YFP_1x1_200ms_25sola	EPI_100X_RFP_1x1_200ms_25sola
182	50	6.61690661973531	331	-34.5125014846648	642.416918429003	2043.69788519637	1380910	4171.9335347432	230.233503178019	489.492065721128	0	195949	591.990936555891	715.820042221418	1105.47530700222	0	NaN	NaN	NaN	NaN	NaN	NaN	NaN	NaN	NaN	NaN	NaN	NaN	NaN	NaN	NaN	NaN	0	16551.0060422961	1	1	1	2	2019-05-17T17:44:51.853	NG_ecoli_LTEE_11364_DM25	-500	866	162.4	DIA_100X_EMPTY_1x1_100ms	fa31d22f-f1a7-43ba-9126-b7785c72c979	EPI_100X_YFP_1x1_200ms_25sola	EPI_100X_RFP_1x1_200ms_25sola
183	53	12.7906749623372	679	15.4653388248242	644.357879234168	1312.98085419735	140990	207.643593519882	230.233503178019	489.492065721128	0	17407482	25636.9396170839	715.820042221418	1105.47530700222	0	NaN	NaN	NaN	NaN	NaN	587.586135188787	0.825617363926272	54.0579650706933	14.0456374802464	10.6759313594513	2.58513864475098	0.045070918403334	0.0209722979107891	2	1.05281654008019	4839.06126317449	0	19741.1340206186	1	1	1	2	2019-05-17T17:44:51.853	NG_ecoli_LTEE_11364_DM25	-500	866	162.4	DIA_100X_EMPTY_1x1_100ms	67f2c765-275a-4362-b776-e5f26542827c	EPI_100X_YFP_1x1_200ms_25sola	EPI_100X_RFP_1x1_200ms_25sola
184	46	12.543124082024	577	49.5473944469446	652.94280762565	1929.84922010399	131594	228.065857885615	230.233503178019	489.492065721128	0	11770190	20398.9428076256	715.820042221418	1105.47530700222	0	NaN	NaN	NaN	NaN	NaN	550.979923709104	0.880870154319419	46.6050940804206	14.5348414707448	11.5256032047708	2.85901853127791	0.0354843501024745	0.0145261740240053	3	1.01379550794008	4862.39905376868	0	21005.1941074523	1	1	1	2	2019-05-17T17:44:51.853	NG_ecoli_LTEE_11364_DM25	-500	866	162.4	DIA_100X_EMPTY_1x1_100ms	45ec4513-ae6b-4ab3-82d0-f295f42e878b	EPI_100X_YFP_1x1_200ms_25sola	EPI_100X_RFP_1x1_200ms_25sola
185	59	13.1230463076155	774	49.3223073110152	657.064599483204	1805.50129198966	18249289	23577.8927648579	230.233503178019	489.492065721128	0	694777	897.644702842377	715.820042221418	1105.47530700222	0	NaN	NaN	NaN	NaN	NaN	614.92752294352	0.948636528778461	56.9906907303769	13.0273331514355	10.6138402851411	2.41767276578677	0.0115541593780116	0.00568119590286129	1	1.00400683468887	5042.41862646555	1	17262.6718346253	1	1	1	2	2019-05-17T17:44:51.853	NG_ecoli_LTEE_11364_DM25	-500	866	162.4	DIA_100X_EMPTY_1x1_100ms	c1079308-f922-4dfb-89de-fbab8d696747	EPI_100X_YFP_1x1_200ms_25sola	EPI_100X_RFP_1x1_200ms_25sola
186	44	13.9981101800375	616	49.6700158775329	653.88474025974	450.584415584416	4343052	7050.40909090909	230.233503178019	489.492065721128	0	307611	499.368506493507	715.820042221418	1105.47530700222	0	NaN	NaN	NaN	NaN	NaN	476.859000196332	0.95665190713099	41.6510014208761	13.1675577221413	11.2230278843624	2.53434759639085	0.00902947783270717	0.00532019441072956	1	1.00081443138757	4120.36237667695	0	16501.8165584416	1	1	1	2	2019-05-17T17:44:51.853	NG_ecoli_LTEE_11364_DM25	-500	866	162.4	DIA_100X_EMPTY_1x1_100ms	b96ea937-5811-4a22-83ab-7303a1e0cf01	EPI_100X_YFP_1x1_200ms_25sola	EPI_100X_RFP_1x1_200ms_25sola
187	52	15.3165988220945	805	48.7609956431285	669.925465838509	1087.15279503106	8246587	10244.2074534161	230.233503178019	489.492065721128	0	378127	469.72298136646	715.820042221418	1105.47530700222	0	NaN	NaN	NaN	NaN	NaN	624.955452267416	0.921563034266721	50.919594666451	13.7406283872039	12.1230433282973	2.51701037092087	0.0184703378377468	0.00775729445629662	2	1.01136568994299	5877.57438258644	0	15824.7391304348	1	1	1	2	2019-05-17T17:44:51.853	NG_ecoli_LTEE_11364_DM25	-500	866	162.4	DIA_100X_EMPTY_1x1_100ms	7324f7ce-8b29-4213-a45a-d36ab92eae52	EPI_100X_YFP_1x1_200ms_25sola	EPI_100X_RFP_1x1_200ms_25sola
188	73	13.5716862677585	991	45.7938834638189	681.446014127144	1832.8950554995	22874866	23082.6094853683	230.233503178019	489.492065721128	0	2982534	3009.62058526741	715.820042221418	1105.47530700222	0	NaN	NaN	NaN	NaN	NaN	937.500311902396	0.816402752851176	74.4735154073938	14.3995988314068	12.3792111982335	2.31297879659724	0.0281604005497347	0.0110330963888215	3	1.01644638534282	8963.50119353689	3	18760.6750756811	1	1	1	2	2019-05-17T17:44:51.853	NG_ecoli_LTEE_11364_DM25	-500	866	162.4	DIA_100X_EMPTY_1x1_100ms	b51dc8ca-7241-45f6-b678-6c5e14df5bc7	EPI_100X_YFP_1x1_200ms_25sola	EPI_100X_RFP_1x1_200ms_25sola
189	38	15.762538583057	600	46.0178944926332	668.408333333333	370.806666666667	3031220	5052.03333333333	230.233503178019	489.492065721128	0	566231	943.718333333333	715.820042221418	1105.47530700222	0	NaN	NaN	NaN	NaN	NaN	460.401896073016	0.995014460187817	36.4302115149284	14.7013007181644	12.426979086257	3.18187150411766	0.00805597151814745	0.00307707678797957	1	1.00063662332212	4418.57986346971	0	15512.0333333333	1	1	1	2	2019-05-17T17:44:51.853	NG_ecoli_LTEE_11364_DM25	-500	866	162.4	DIA_100X_EMPTY_1x1_100ms	4d803652-125b-4aaa-ade7-395394521055	EPI_100X_YFP_1x1_200ms_25sola	EPI_100X_RFP_1x1_200ms_25sola
190	62	14.806220085401	919	40.2932287243407	662.586507072905	1578.91077257889	5901399	6421.54406964091	230.233503178019	489.492065721128	0	483684	526.31556039173	715.820042221418	1105.47530700222	0	NaN	NaN	NaN	NaN	NaN	698.948953591823	0.900735405141274	61.1262278635362	13.4503295946328	11.282212971614	2.36102278182446	0.015272228574767	0.00566578110073103	2	1.0021424121899	6110.91248917903	0	16714.6278563656	1	1	1	2	2019-05-17T17:44:51.853	NG_ecoli_LTEE_11364_DM25	-500	866	162.4	DIA_100X_EMPTY_1x1_100ms	c1d5250f-18d9-40b3-9648-0286b9ddb8f6	EPI_100X_YFP_1x1_200ms_25sola	EPI_100X_RFP_1x1_200ms_25sola
191	62	14.1774864075173	879	40.3994256730432	694.273037542662	87.7701934015927	3457608	3933.56996587031	230.233503178019	489.492065721128	0	521385	593.156996587031	715.820042221418	1105.47530700222	0	NaN	NaN	NaN	NaN	NaN	689.793372985636	0.854746299440896	60.6429019361348	13.2549737780186	11.2171458033723	2.2809802816131	0.0268491212274759	0.00839744526618319	1	1.01732883874124	5992.86627142429	0	16865.7406143345	1	1	1	2	2019-05-17T17:44:51.853	NG_ecoli_LTEE_11364_DM25	-500	866	162.4	DIA_100X_EMPTY_1x1_100ms	aea0bf78-b00d-46ed-ae69-2bcc3deeba3b	EPI_100X_YFP_1x1_200ms_25sola	EPI_100X_RFP_1x1_200ms_25sola
192	38	13.1401054999928	500	27.9329169249595	689.878	1856.586	440720	881.44	230.233503178019	489.492065721128	0	18694458	37388.916	715.820042221418	1105.47530700222	0	NaN	NaN	NaN	NaN	NaN	502.731457211234	0.905436619714403	39.5874010178463	15.3172682277378	12.2348150531618	3.31887434061164	0.0511412250725957	0.0165585373059912	2	1.0090905987803	4654.16407281902	2	20502.61	1	1	1	2	2019-05-17T17:44:51.853	NG_ecoli_LTEE_11364_DM25	-500	866	162.4	DIA_100X_EMPTY_1x1_100ms	7a87eb16-1be5-45bc-9fd0-d4fbb2d2028e	EPI_100X_YFP_1x1_200ms_25sola	EPI_100X_RFP_1x1_200ms_25sola
193	36	14.8887426113141	537	47.6955440086907	689.398510242086	32.8156424581006	6413530	11943.2588454376	230.233503178019	489.492065721128	0	350405	652.523277467412	715.820042221418	1105.47530700222	0	NaN	NaN	NaN	NaN	NaN	406.934718513983	0.979342440481962	34.2780485978542	13.6099350637426	11.6263837155389	2.88337228484655	0.00582923422461573	0.00282945005172899	1	1.00015251970394	3639.11077725095	0	16362.312849162	1	1	1	2	2019-05-17T17:44:51.853	NG_ecoli_LTEE_11364_DM25	-500	866	162.4	DIA_100X_EMPTY_1x1_100ms	d647e7c9-699f-48bc-9474-580c4bdabb15	EPI_100X_YFP_1x1_200ms_25sola	EPI_100X_RFP_1x1_200ms_25sola
194	62	14.4643431173677	897	49.446876690216	707.258639910814	1656.82831661093	10593935	11810.4069119287	230.233503178019	489.492065721128	0	452125	504.041248606466	715.820042221418	1105.47530700222	0	NaN	NaN	NaN	NaN	NaN	704.378124848714	0.966446220904698	61.1047002682066	12.9810386310822	11.3590855840788	2.26051234622078	0.00301225079760352	0.00151192891357327	3	1.00008827376891	6192.28936841415	0	16372.121516165	1	1	1	2	2019-05-17T17:44:51.853	NG_ecoli_LTEE_11364_DM25	-500	866	162.4	DIA_100X_EMPTY_1x1_100ms	a78398fe-f69c-4059-a849-8a37008cbd17	EPI_100X_YFP_1x1_200ms_25sola	EPI_100X_RFP_1x1_200ms_25sola
195	35	14.9145949975371	523	47.5856509625607	707.629063097514	943.544933078394	657191	1256.5793499044	230.233503178019	489.492065721128	0	368332	704.267686424474	715.820042221418	1105.47530700222	0	NaN	NaN	NaN	NaN	NaN	404.39499316515	0.985434313868143	33.3797208339272	13.9611599559136	11.8832403838068	3.05812326230662	0.0137595376384652	0.00614436139987447	1	1.00258583185557	3702.05056657534	0	16174.1797323136	1	1	1	2	2019-05-17T17:44:51.853	NG_ecoli_LTEE_11364_DM25	-500	866	162.4	DIA_100X_EMPTY_1x1_100ms	57100051-a8cd-4d2e-ae61-e4828c7b66b7	EPI_100X_YFP_1x1_200ms_25sola	EPI_100X_RFP_1x1_200ms_25sola
196	46	13.7293755096424	632	49.0156065041498	711.708860759494	1835.30221518987	4453955	7047.39715189873	230.233503178019	489.492065721128	0	3407721	5391.96360759494	715.820042221418	1105.47530700222	0	NaN	NaN	NaN	NaN	NaN	611.772603454221	0.952295977990766	47.4339764729892	15.5127187017246	12.6719832102571	3.31426399884099	0.0363149068585734	0.0144049486136583	0	1.02659165216859	5982.30557394944	2	18236.2056962025	1	1	1	2	2019-05-17T17:44:51.853	NG_ecoli_LTEE_11364_DM25	-500	866	162.4	DIA_100X_EMPTY_1x1_100ms	4db497b8-715f-4a52-86e4-eb4c66c4304b	EPI_100X_YFP_1x1_200ms_25sola	EPI_100X_RFP_1x1_200ms_25sola
197	40	12.8952960654364	516	49.4579681629588	708.436046511628	1410.56589147287	3579471	6936.95930232558	230.233503178019	489.492065721128	0	235357	456.118217054264	715.820042221418	1105.47530700222	0	NaN	NaN	NaN	NaN	NaN	426.270488032255	0.977754224786265	37.8748302157957	13.5355609255967	10.9608103304762	2.81623987739732	0.019895373652553	0.00662620087528101	1	1.00358268505803	3573.76426021884	1	17172.0910852713	1	1	1	2	2019-05-17T17:44:51.853	NG_ecoli_LTEE_11364_DM25	-500	866	162.4	DIA_100X_EMPTY_1x1_100ms	2f38f4e9-11c5-45f4-a349-eab1c7bb1563	EPI_100X_YFP_1x1_200ms_25sola	EPI_100X_RFP_1x1_200ms_25sola
198	53	14.8068040971836	785	48.9077919574981	722.219108280255	375.941401273885	4560911	5810.07770700637	230.233503178019	489.492065721128	0	1540975	1963.02547770701	715.820042221418	1105.47530700222	0	NaN	NaN	NaN	NaN	NaN	604.737379901358	0.934805158414247	51.4743898497614	13.5849364601476	11.5119895274808	2.60087198131841	0.00772952502719113	0.00264484517841091	2	1.00117026133939	5357.74278947504	0	16370.5936305732	1	1	1	2	2019-05-17T17:44:51.853	NG_ecoli_LTEE_11364_DM25	-500	866	162.4	DIA_100X_EMPTY_1x1_100ms	01f269da-3983-4f6c-a438-84881afc45e8	EPI_100X_YFP_1x1_200ms_25sola	EPI_100X_RFP_1x1_200ms_25sola
199	39	14.2829188346915	558	48.3154502246794	707.790322580645	1757.85125448029	817229	1464.56810035842	230.233503178019	489.492065721128	0	313515	561.854838709677	715.820042221418	1105.47530700222	0	NaN	NaN	NaN	NaN	NaN	429.765771973816	0.960730829675273	37.9791041486978	13.0054027248236	11.0168329880293	2.68662274446826	0.00607295378633637	0.00215027378555282	2	1.00018532681746	3620.32975030777	0	16534.4784946237	1	1	1	2	2019-05-17T17:44:51.853	NG_ecoli_LTEE_11364_DM25	-500	866	162.4	DIA_100X_EMPTY_1x1_100ms	9a23e32d-7cac-4c87-8c32-4949a1ff8e0c	EPI_100X_YFP_1x1_200ms_25sola	EPI_100X_RFP_1x1_200ms_25sola
200	54	15.0557401135458	813	49.4646594273175	722.907749077491	1276.0307503075	3348192	4118.31734317343	230.233503178019	489.492065721128	0	596786	734.054120541205	715.820042221418	1105.47530700222	0	NaN	NaN	NaN	NaN	NaN	633.287930231572	0.938699270434687	51.3109754304396	13.979157854862	12.1767691772004	2.54042051575193	0.0126435164623141	0.0067107959741214	1	1.00703701419256	5975.36307982045	0	15748.3997539975	1	1	1	2	2019-05-17T17:44:51.853	NG_ecoli_LTEE_11364_DM25	-500	866	162.4	DIA_100X_EMPTY_1x1_100ms	f313aabe-471a-46d1-a895-241dce484cb1	EPI_100X_YFP_1x1_200ms_25sola	EPI_100X_RFP_1x1_200ms_25sola
201	64	13.4645025740172	862	36.2640819807366	733.018561484919	1946.5475638051	1777933	2062.56728538283	230.233503178019	489.492065721128	0	680897	789.903712296984	715.820042221418	1105.47530700222	0	NaN	NaN	NaN	NaN	NaN	706.919609542961	0.86261705600215	63.5641740522445	13.1287367634948	10.9088399524692	2.42979686143175	0.0172417263654264	0.00797210367557577	0	1.01035733148464	5940.99832264807	1	17555.6415313225	1	1	1	2	2019-05-17T17:44:51.853	NG_ecoli_LTEE_11364_DM25	-500	866	162.4	DIA_100X_EMPTY_1x1_100ms	5f2811c4-9585-4af7-951e-96a509677fae	EPI_100X_YFP_1x1_200ms_25sola	EPI_100X_RFP_1x1_200ms_25sola
202	57	12.9054040096497	736	36.2007833797702	721.535326086957	180.711956521739	1061745	1442.58831521739	230.233503178019	489.492065721128	0	3894088	5290.88043478261	715.820042221418	1105.47530700222	0	NaN	NaN	NaN	NaN	NaN	670.276977965313	0.89843595683516	59.2771903468315	13.3420048675273	11.1034495671209	2.34480605785682	0.0239978637944361	0.00900266347188058	3	1.00919742818763	5739.75480779051	2	18571.0543478261	1	1	1	2	2019-05-17T17:44:51.853	NG_ecoli_LTEE_11364_DM25	-500	866	162.4	DIA_100X_EMPTY_1x1_100ms	8e84206b-f7a6-4877-9ce5-a71625180b1f	EPI_100X_YFP_1x1_200ms_25sola	EPI_100X_RFP_1x1_200ms_25sola
203	49	12.9412610949371	635	42.0975721492359	718.337007874016	1453.70866141732	4297135	6767.14173228346	230.233503178019	489.492065721128	0	274329	432.014173228346	715.820042221418	1105.47530700222	0	NaN	NaN	NaN	NaN	NaN	575.871249176646	0.939814645811647	49.5030399420475	13.5907495565225	11.3227146013076	2.61438572267962	0.190742598223609	0.0123980896867893	1	1.00449003701012	4984.51459721567	2	18015.6251968504	1	1	1	2	2019-05-17T17:44:51.853	NG_ecoli_LTEE_11364_DM25	-500	866	162.4	DIA_100X_EMPTY_1x1_100ms	afe50706-91b5-481a-8e6d-0de1bc59e711	EPI_100X_YFP_1x1_200ms_25sola	EPI_100X_RFP_1x1_200ms_25sola
204	28	5.08665030390074	143	-49.9997744816987	722.741258741259	209.027972027972	36619	256.076923076923	230.233503178019	489.492065721128	0	3204803	22411.2097902098	715.820042221418	1105.47530700222	0	NaN	NaN	NaN	NaN	NaN	280.166528291495	0.87555937349783	NaN	NaN	NaN	NaN	NaN	NaN	NaN	NaN	NaN	2	23486.5594405594	1	1	1	2	2019-05-17T17:44:51.853	NG_ecoli_LTEE_11364_DM25	-500	866	162.4	DIA_100X_EMPTY_1x1_100ms	3b0fd112-ae32-4ed8-9be5-80c7040b1b49	EPI_100X_YFP_1x1_200ms_25sola	EPI_100X_RFP_1x1_200ms_25sola
205	54	14.2185672288813	768	23.1594764267225	732.283854166667	1552.73567708333	3676011	4786.47265625	230.233503178019	489.492065721128	0	826823	1076.59244791667	715.820042221418	1105.47530700222	0	NaN	NaN	NaN	NaN	NaN	702.224358485827	0.870077517082329	55.0684188836126	15.2723103226881	12.5119857880342	2.50976158357817	0.0316832964346043	0.0127275141696317	1	1.02564462763077	6770.87776388608	2	17750.1458333333	1	1	1	2	2019-05-17T17:44:51.853	NG_ecoli_LTEE_11364_DM25	-500	866	162.4	DIA_100X_EMPTY_1x1_100ms	3e597be3-82ae-4d6f-8073-b02e115da1f8	EPI_100X_YFP_1x1_200ms_25sola	EPI_100X_RFP_1x1_200ms_25sola
206	44	14.2500870433331	627	49.6810670293727	733.845295055821	505.902711323764	302185	481.95374800638	230.233503178019	489.492065721128	0	4496407	7171.30303030303	715.820042221418	1105.47530700222	0	NaN	NaN	NaN	NaN	NaN	484.214361887978	0.96747127042945	42.5497772207035	13.1070504001713	11.1340076205683	2.59030685921672	0.00564879081850939	0.00298356280943535	0	1.00075038375645	4142.76406434399	0	17199.8596491228	1	1	1	2	2019-05-17T17:44:51.853	NG_ecoli_LTEE_11364_DM25	-500	866	162.4	DIA_100X_EMPTY_1x1_100ms	c1ed7337-748b-4765-8e7a-a5c5beec7124	EPI_100X_YFP_1x1_200ms_25sola	EPI_100X_RFP_1x1_200ms_25sola
207	34	13.5628929607567	461	45.1663117465329	731.331887201735	1444.96529284165	3854148	8360.40780911063	230.233503178019	489.492065721128	0	200746	435.457700650759	715.820042221418	1105.47530700222	0	NaN	NaN	NaN	NaN	NaN	416.500294107152	0.957283737612127	34.1417256152264	14.4764665039279	11.767853605854	3.26386488777166	0.0365742649343509	0.0243421614428698	0	1.04274937767397	3713.38401203394	2	18212.3535791757	1	1	1	2	2019-05-17T17:44:51.853	NG_ecoli_LTEE_11364_DM25	-500	866	162.4	DIA_100X_EMPTY_1x1_100ms	29306d35-265f-4e93-9589-12788f25db30	EPI_100X_YFP_1x1_200ms_25sola	EPI_100X_RFP_1x1_200ms_25sola
208	50	15.6123809613806	782	48.7335788127319	749.277493606138	207.516624040921	1614272	2064.28644501279	230.233503178019	489.492065721128	0	3075805	3933.25447570332	715.820042221418	1105.47530700222	0	NaN	NaN	NaN	NaN	NaN	673.821649218164	0.955050926307502	50.0333544934979	16.8537717838543	13.1635163387351	3.43934904254096	0.0213400664950967	0.00824110232131379	3	1.0032829692127	6809.15681671805	2	16981.152173913	1	1	1	2	2019-05-17T17:44:51.853	NG_ecoli_LTEE_11364_DM25	-500	866	162.4	DIA_100X_EMPTY_1x1_100ms	0353c9ff-518b-4858-885e-0f5a5d39534a	EPI_100X_YFP_1x1_200ms_25sola	EPI_100X_RFP_1x1_200ms_25sola
209	50	13.2963518756075	665	49.0825465332198	744.524812030075	1407.63609022556	2108028	3169.96691729323	230.233503178019	489.492065721128	0	299204	449.930827067669	715.820042221418	1105.47530700222	0	NaN	NaN	NaN	NaN	NaN	533.339332699468	0.940965986756808	49.1025133222291	12.9644258126697	10.6081592843878	2.5906449597208	0.0370608643140967	0.00996844555580901	2	1.01194272863152	4339.8394950365	1	16769.8406015038	1	1	1	2	2019-05-17T17:44:51.853	NG_ecoli_LTEE_11364_DM25	-500	866	162.4	DIA_100X_EMPTY_1x1_100ms	bcd60573-9b6b-49f3-a322-9017c8be27cf	EPI_100X_YFP_1x1_200ms_25sola	EPI_100X_RFP_1x1_200ms_25sola
210	74	13.220755442455	979	43.2079310747755	769.20735444331	1942.52196118488	2344514	2394.80490296221	230.233503178019	489.492065721128	0	590144	602.802860061287	715.820042221418	1105.47530700222	0	NaN	NaN	NaN	NaN	NaN	814.408121658552	0.825456789409183	74.9182025827507	12.3715321693643	10.6762427171133	1.88556061761807	0.052067204274632	0.0141058125428748	2	1.02492392645892	6706.78073166318	2	17778.8386108274	1	1	1	2	2019-05-17T17:44:51.853	NG_ecoli_LTEE_11364_DM25	-500	866	162.4	DIA_100X_EMPTY_1x1_100ms	f8897937-df28-43f5-9025-1329b10d824c	EPI_100X_YFP_1x1_200ms_25sola	EPI_100X_RFP_1x1_200ms_25sola
211	76	15.4200441546984	1172	37.8611213775418	773.558873720136	1012.31740614334	3640508	3106.23549488055	230.233503178019	489.492065721128	0	486214	414.858361774744	715.820042221418	1105.47530700222	0	NaN	NaN	NaN	NaN	NaN	894.873660544603	0.799747637018461	75.2808489128282	13.6427103155837	11.7229587863651	2.21749190502587	0.0387868258715009	0.00870105615117781	3	1.01971621734257	8125.47700355296	1	16811.7517064846	1	1	1	2	2019-05-17T17:44:51.853	NG_ecoli_LTEE_11364_DM25	-500	866	162.4	DIA_100X_EMPTY_1x1_100ms	f605454b-5741-4de3-81dd-541e618c72f3	EPI_100X_YFP_1x1_200ms_25sola	EPI_100X_RFP_1x1_200ms_25sola
212	57	13.9567630639734	796	48.5363843230334	755.732412060301	2002.00125628141	2658492	3339.81407035176	230.233503178019	489.492065721128	0	465077	584.267587939699	715.820042221418	1105.47530700222	0	NaN	NaN	NaN	NaN	NaN	631.996862017126	0.893257423210525	55.9260963518341	12.8887306582043	11.0906248582078	2.35840936707653	0.0187378184608145	0.00826843747533918	0	1.01523167224572	5402.76924372616	0	16571.9459798995	1	1	1	2	2019-05-17T17:44:51.853	NG_ecoli_LTEE_11364_DM25	-500	866	162.4	DIA_100X_EMPTY_1x1_100ms	5dc15e16-8950-40a2-b757-374fdb948c87	EPI_100X_YFP_1x1_200ms_25sola	EPI_100X_RFP_1x1_200ms_25sola
213	52	13.1696675666974	685	49.7180868258656	763.925547445255	993.30802919708	2613787	3815.74744525547	230.233503178019	489.492065721128	0	277598	405.252554744526	715.820042221418	1105.47530700222	0	NaN	NaN	NaN	NaN	NaN	567.412411963798	0.945989665861367	50.2851915964395	12.8425566444315	11.1236566610231	2.37722024522972	0.0095412227826871	0.00541175184156759	1	1.00433842940488	4886.80648811304	1	17610.7795620438	1	1	1	2	2019-05-17T17:44:51.853	NG_ecoli_LTEE_11364_DM25	-500	866	162.4	DIA_100X_EMPTY_1x1_100ms	b39fe1a5-6ced-44a8-8c17-d11b6c89e6a9	EPI_100X_YFP_1x1_200ms_25sola	EPI_100X_RFP_1x1_200ms_25sola
214	57	14.3623900403705	819	47.2105243697248	765.663003663004	1556.37973137973	29902221	36510.6483516483	230.233503178019	489.492065721128	0	6054315	7392.32600732601	715.820042221418	1105.47530700222	0	NaN	NaN	NaN	NaN	NaN	764.966169671925	0.872369337237939	58.3091379928479	15.9790481223199	12.7676156394456	3.01536091819842	0.0413982977443912	0.0187288460874921	3	1.01874575365538	7465.28002006817	3	18543.9523809524	1	1	1	2	2019-05-17T17:44:51.853	NG_ecoli_LTEE_11364_DM25	-500	866	162.4	DIA_100X_EMPTY_1x1_100ms	694f2634-c7c2-48c6-8bfe-c4ce19fc6c41	EPI_100X_YFP_1x1_200ms_25sola	EPI_100X_RFP_1x1_200ms_25sola
215	42	14.7540923055716	620	49.2741010565658	759.872580645161	99.5951612903226	2535801	4090.00161290323	230.233503178019	489.492065721128	0	398579	642.86935483871	715.820042221418	1105.47530700222	0	NaN	NaN	NaN	NaN	NaN	475.517061306416	0.987012538234946	40.5200486577301	12.9898247177425	11.4685533768126	2.7540803981299	0.0132323152945593	0.00505692043761787	2	1.00216318541855	4185.78695325569	0	16393.4306451613	1	1	1	2	2019-05-17T17:44:51.853	NG_ecoli_LTEE_11364_DM25	-500	866	162.4	DIA_100X_EMPTY_1x1_100ms	c45741b1-1633-4723-9df1-288530b0e795	EPI_100X_YFP_1x1_200ms_25sola	EPI_100X_RFP_1x1_200ms_25sola
216	52	15.0547565138996	783	49.0297982606894	765.619412515964	1319.63218390805	17554173	22419.122605364	230.233503178019	489.492065721128	0	429588	548.64367816092	715.820042221418	1105.47530700222	0	NaN	NaN	NaN	NaN	NaN	604.36706500317	0.957063544296687	50.0749432403132	13.792178673598	11.8486659642671	2.57643188915739	0.00670480768526749	0.00337959222278249	3	1.00029288810118	5521.40061432328	0	16196.0498084291	1	1	1	2	2019-05-17T17:44:51.853	NG_ecoli_LTEE_11364_DM25	-500	866	162.4	DIA_100X_EMPTY_1x1_100ms	44f9ccf0-a4b6-49f7-aa0d-948a8fbe6841	EPI_100X_YFP_1x1_200ms_25sola	EPI_100X_RFP_1x1_200ms_25sola
217	54	13.5690444579671	733	48.9417456986896	766.585266030014	719.470668485675	1289274	1758.90040927694	230.233503178019	489.492065721128	0	307477	419.477489768076	715.820042221418	1105.47530700222	0	NaN	NaN	NaN	NaN	NaN	656.533588735541	0.896490923011702	53.59218368739	15.0285381143376	12.0127627266972	2.59578611628572	0.0263253952037206	0.0127464741186175	1	1.00856893419993	6074.03280073067	2	17522.210095498	1	1	1	2	2019-05-17T17:44:51.853	NG_ecoli_LTEE_11364_DM25	-500	866	162.4	DIA_100X_EMPTY_1x1_100ms	b28bbaf6-849a-426d-96b0-6280fcf21ff5	EPI_100X_YFP_1x1_200ms_25sola	EPI_100X_RFP_1x1_200ms_25sola
218	41	12.1501858091198	499	47.4671590925244	762.933867735471	700.683366733467	3999515	8015.06012024048	230.233503178019	489.492065721128	0	229130	459.178356713427	715.820042221418	1105.47530700222	0	NaN	NaN	NaN	NaN	NaN	486.918953556301	0.979776780246532	40.6410547356143	13.9474327332963	11.7442063442118	3.06181291014353	0.0070139788227492	0.00223544482817977	4	1.00046247584616	4402.5287230223	2	18214.4909819639	1	1	1	2	2019-05-17T17:44:51.853	NG_ecoli_LTEE_11364_DM25	-500	866	162.4	DIA_100X_EMPTY_1x1_100ms	f72f45cb-11df-4b09-b139-f13e0481ad0f	EPI_100X_YFP_1x1_200ms_25sola	EPI_100X_RFP_1x1_200ms_25sola
219	40	15.7099844125744	629	45.5183900140582	764.119236883943	1865.61049284579	3401350	5407.55166931638	230.233503178019	489.492065721128	0	479157	761.775834658188	715.820042221418	1105.47530700222	0	NaN	NaN	NaN	NaN	NaN	486.662107071563	0.973190656016076	38.931127251156	14.05623641499	12.0838197610736	3.14737401027409	0.0218050827776104	0.0132300765683021	0	1.01331281244764	4464.73141284339	0	16110.0524642289	1	1	1	2	2019-05-17T17:44:51.853	NG_ecoli_LTEE_11364_DM25	-500	866	162.4	DIA_100X_EMPTY_1x1_100ms	01ec5865-d671-4509-b9eb-2e7d426f900a	EPI_100X_YFP_1x1_200ms_25sola	EPI_100X_RFP_1x1_200ms_25sola
220	80	14.246530093378	1140	46.1308136963634	786.406140350877	924.771052631579	22264322	19530.1070175439	230.233503178019	489.492065721128	0	451528	396.077192982456	715.820042221418	1105.47530700222	0	NaN	NaN	NaN	NaN	NaN	898.341604056571	0.883645636280668	78.1389104475284	13.2049487788006	11.3005334551563	2.28202660139135	0.0105347635907588	0.00500972368937766	3	1.00342760821983	7837.0952174775	0	16466.4026315789	1	1	1	2	2019-05-17T17:44:51.853	NG_ecoli_LTEE_11364_DM25	-500	866	162.4	DIA_100X_EMPTY_1x1_100ms	dfcbc32e-5535-4c19-94a1-0665092b691a	EPI_100X_YFP_1x1_200ms_25sola	EPI_100X_RFP_1x1_200ms_25sola
221	23	10.5368128739717	244	-18.4878711264743	757.97131147541	1567.86475409836	506364	2075.26229508197	230.233503178019	489.492065721128	0	5628196	23066.3770491803	715.820042221418	1105.47530700222	0	NaN	NaN	NaN	NaN	NaN	269.433883246503	0.999713524755674	23.1463379350878	14.915442116469	11.1329372708387	4.10260217369081	0.0237121356144403	0.0111973176626945	1	1.0046072400962	2253.15824767003	2	20792.4836065574	1	1	1	2	2019-05-17T17:44:51.853	NG_ecoli_LTEE_11364_DM25	-500	866	162.4	DIA_100X_EMPTY_1x1_100ms	9d663280-57b5-4bed-883c-601843e3cff2	EPI_100X_YFP_1x1_200ms_25sola	EPI_100X_RFP_1x1_200ms_25sola
222	39	14.8267252208594	579	43.4151482666099	775.307426597582	1076.94300518135	3627194	6264.58376511226	230.233503178019	489.492065721128	0	228921	395.373056994819	715.820042221418	1105.47530700222	0	NaN	NaN	NaN	NaN	NaN	462.196624605766	0.963261112868203	39.1275887494316	13.5879323627293	11.5111482683479	2.88290322321592	0.0405939726253464	0.0143718514761687	1	1.01941164600734	4072.02337395262	1	16119.183074266	1	1	1	2	2019-05-17T17:44:51.853	NG_ecoli_LTEE_11364_DM25	-500	866	162.4	DIA_100X_EMPTY_1x1_100ms	1dbfa402-aa30-45da-8bad-4cea1e7ceb75	EPI_100X_YFP_1x1_200ms_25sola	EPI_100X_RFP_1x1_200ms_25sola
223	49	14.1594448564179	694	49.6112601071801	794.28818443804	156.731988472622	13648449	19666.3530259366	230.233503178019	489.492065721128	0	507756	731.636887608069	715.820042221418	1105.47530700222	0	NaN	NaN	NaN	NaN	NaN	533.092479493362	0.966561979194116	47.2582856572706	12.9163785970139	11.1118686960332	2.36776689729545	0.00520902049260503	0.00277979547536283	1	1.00032140752416	4582.91757344062	1	16574.9322766571	1	1	1	2	2019-05-17T17:44:51.853	NG_ecoli_LTEE_11364_DM25	-500	866	162.4	DIA_100X_EMPTY_1x1_100ms	d6f33f2d-9047-42bc-80be-5272f899437c	EPI_100X_YFP_1x1_200ms_25sola	EPI_100X_RFP_1x1_200ms_25sola
224	68	13.907883981549	946	-19.9509018153892	804.061310782241	822.08245243129	3216661	3400.27589852008	230.233503178019	489.492065721128	0	414612	438.279069767442	715.820042221418	1105.47530700222	0	NaN	NaN	NaN	NaN	NaN	857.219386729488	0.825484986798596	68.7663092382674	15.7464863942061	12.2333562942342	3.35051781559025	0.0439853945342196	0.0168051039727223	1	1.02104012626156	8082.70720105183	1	17272.9566596194	1	1	1	2	2019-05-17T17:44:51.853	NG_ecoli_LTEE_11364_DM25	-500	866	162.4	DIA_100X_EMPTY_1x1_100ms	1ced3890-a7bc-48f8-8dfb-5db462f8fb30	EPI_100X_YFP_1x1_200ms_25sola	EPI_100X_RFP_1x1_200ms_25sola
225	42	12.1850768998199	512	49.4001537289299	797.802734375	721.435546875	3944619	7704.333984375	230.233503178019	489.492065721128	0	269528	526.421875	715.820042221418	1105.47530700222	0	NaN	NaN	NaN	NaN	NaN	478.373577922915	0.966664021213389	41.971305484715	13.0221819664946	11.1623198391418	2.83739446556598	0.0177654001324988	0.00773544625664181	0	1.00571103142481	4107.2513778836	2	18323.173828125	1	1	1	2	2019-05-17T17:44:51.853	NG_ecoli_LTEE_11364_DM25	-500	866	162.4	DIA_100X_EMPTY_1x1_100ms	2437accc-4a70-49f1-9a66-d5ef691e87eb	EPI_100X_YFP_1x1_200ms_25sola	EPI_100X_RFP_1x1_200ms_25sola
226	48	14.3764921663443	690	48.503532498108	807.833333333333	1978.66811594203	3321260	4813.42028985507	230.233503178019	489.492065721128	0	358547	519.633333333333	715.820042221418	1105.47530700222	0	NaN	NaN	NaN	NaN	NaN	548.446353013869	0.925204686452909	46.6367245100096	13.5009330885436	11.5658135165838	2.43539210910218	0.0187321030661606	0.00942880458296666	0	1.01001628513895	4899.70906323391	1	16584.984057971	1	1	1	2	2019-05-17T17:44:51.853	NG_ecoli_LTEE_11364_DM25	-500	866	162.4	DIA_100X_EMPTY_1x1_100ms	47a40f46-b1e9-412c-b3da-15000c61bc8a	EPI_100X_YFP_1x1_200ms_25sola	EPI_100X_RFP_1x1_200ms_25sola
227	31	12.380395911834	385	46.0583008803067	798.174025974026	676.368831168831	129175	335.519480519481	230.233503178019	489.492065721128	0	6170863	16028.2155844156	715.820042221418	1105.47530700222	0	NaN	NaN	NaN	NaN	NaN	311.892003770542	0.999736896802423	29.0849869762177	12.8270937169089	10.231448931005	3.41154981036802	0.00335701602744312	0.00215568590327842	0	1.00022305819919	2391.29434468679	1	18136	1	1	1	2	2019-05-17T17:44:51.853	NG_ecoli_LTEE_11364_DM25	-500	866	162.4	DIA_100X_EMPTY_1x1_100ms	911b1b52-483c-4042-9424-c4d173d2baea	EPI_100X_YFP_1x1_200ms_25sola	EPI_100X_RFP_1x1_200ms_25sola
228	57	10.7155178732173	611	-9.59733457946267	807.679214402619	1571.89852700491	1470892	2407.35188216039	230.233503178019	489.492065721128	0	17735994	29027.8134206219	715.820042221418	1105.47530700222	0	NaN	NaN	NaN	NaN	NaN	647.960744604393	0.822068322432646	59.1642733947561	14.0654229166913	10.671613950599	2.41434622085043	0.0245184317911472	0.0103605441014012	3	1.00214999104173	5291.87562997352	2	21123.4975450082	1	1	1	2	2019-05-17T17:44:51.853	NG_ecoli_LTEE_11364_DM25	-500	866	162.4	DIA_100X_EMPTY_1x1_100ms	a8553862-1758-465d-b9e3-17203188a2a6	EPI_100X_YFP_1x1_200ms_25sola	EPI_100X_RFP_1x1_200ms_25sola
229	26	15.5202966309084	404	7.99328397874209	801.643564356436	1587.16336633663	185368	458.831683168317	230.233503178019	489.492065721128	0	9479988	23465.3168316832	715.820042221418	1105.47530700222	0	NaN	NaN	NaN	NaN	NaN	383.328331334514	0.99987272019454	26.1182531462992	19.0212255603018	14.0501165452181	5.19816481151085	0.0121337722060657	0.00614042924089284	1	1.00045906218261	4049.42968005718	1	18737.2920792079	1	1	1	2	2019-05-17T17:44:51.853	NG_ecoli_LTEE_11364_DM25	-500	866	162.4	DIA_100X_EMPTY_1x1_100ms	712b4ed4-c68c-41a3-b05f-fac67856456c	EPI_100X_YFP_1x1_200ms_25sola	EPI_100X_RFP_1x1_200ms_25sola
230	39	15.0132704490137	586	48.1338610424178	805.892491467577	1831.45051194539	5998421	10236.2133105802	230.233503178019	489.492065721128	0	297278	507.300341296928	715.820042221418	1105.47530700222	0	NaN	NaN	NaN	NaN	NaN	449.378423070183	0.977977779080264	37.7389298919753	13.6161964002986	11.6876984905275	2.71483342882808	0.0151207790374867	0.0074613761543321	0	1.00390390239172	4048.90383223679	0	15995.1860068259	1	1	1	2	2019-05-17T17:44:51.853	NG_ecoli_LTEE_11364_DM25	-500	866	162.4	DIA_100X_EMPTY_1x1_100ms	577f8444-3ed4-489f-95e4-a6784123b0c1	EPI_100X_YFP_1x1_200ms_25sola	EPI_100X_RFP_1x1_200ms_25sola
231	41	13.5811960034512	556	49.6588863775954	807.203237410072	1888.71582733813	3508472	6310.20143884892	230.233503178019	489.492065721128	0	318613	573.044964028777	715.820042221418	1105.47530700222	0	NaN	NaN	NaN	NaN	NaN	436.565056301996	0.983247536526611	38.4981996791005	12.8562294540138	11.043842821962	2.84468105978782	0.00611245633652816	0.00256497836198578	1	1.00062691050275	3687.8286692201	1	16703.571942446	1	1	1	2	2019-05-17T17:44:51.853	NG_ecoli_LTEE_11364_DM25	-500	866	162.4	DIA_100X_EMPTY_1x1_100ms	4519a97c-c5a3-45fc-9699-ab5f508e7310	EPI_100X_YFP_1x1_200ms_25sola	EPI_100X_RFP_1x1_200ms_25sola
232	37	14.3722199347294	532	49.4372652255982	811.223684210526	835.216165413534	10077014	18941.7556390977	230.233503178019	489.492065721128	0	224953	422.843984962406	715.820042221418	1105.47530700222	0	NaN	NaN	NaN	NaN	NaN	490.981235458876	0.956084388507531	37.589419922388	15.6136574179063	12.5869262935716	3.39246032428607	0.0342107580234149	0.0186122996443068	1	1.00805558178365	4677.29630588735	1	18049.2669172932	1	1	1	2	2019-05-17T17:44:51.853	NG_ecoli_LTEE_11364_DM25	-500	866	162.4	DIA_100X_EMPTY_1x1_100ms	f735bb99-e7cb-4c85-9a11-6803744f0b92	EPI_100X_YFP_1x1_200ms_25sola	EPI_100X_RFP_1x1_200ms_25sola
233	45	13.0618456920354	588	46.5536124188884	812.522108843537	1063.57823129252	3708431	6306.85544217687	230.233503178019	489.492065721128	0	234337	398.53231292517	715.820042221418	1105.47530700222	0	NaN	NaN	NaN	NaN	NaN	486.921172201297	0.971873524963565	42.7032859328827	13.0792236915819	11.1129737384373	2.82247203512636	0.0192859302310081	0.007124650833225	2	1.00137602657869	4142.01580632902	1	16258.6717687075	1	1	1	2	2019-05-17T17:44:51.853	NG_ecoli_LTEE_11364_DM25	-500	866	162.4	DIA_100X_EMPTY_1x1_100ms	9d4e391a-47ca-4e38-898e-a8a0c3d4ab45	EPI_100X_YFP_1x1_200ms_25sola	EPI_100X_RFP_1x1_200ms_25sola
234	36	11.4353915228027	412	48.3499028276328	825.155339805825	697.043689320388	128256	311.300970873786	230.233503178019	489.492065721128	0	8267123	20065.8325242718	715.820042221418	1105.47530700222	0	NaN	NaN	NaN	NaN	NaN	352.319922701071	0.969944537746166	32.970450151692	12.8186323785544	10.4926627229746	2.83968597069785	0.00292967851155279	0.00144792523201914	1	1.00015777387497	2850.92757239915	1	18642.8737864078	1	1	1	2	2019-05-17T17:44:51.853	NG_ecoli_LTEE_11364_DM25	-500	866	162.4	DIA_100X_EMPTY_1x1_100ms	bbc8927c-0a65-40e4-8d9c-fdf04e290862	EPI_100X_YFP_1x1_200ms_25sola	EPI_100X_RFP_1x1_200ms_25sola
235	48	13.7177273003791	659	48.9687263331988	833.06373292868	1417.3277693475	4120971	6253.37025796662	230.233503178019	489.492065721128	0	271975	412.708649468892	715.820042221418	1105.47530700222	0	NaN	NaN	NaN	NaN	NaN	514.111418061025	0.937128343500087	45.7272537304964	12.9430164204938	11.0669837858521	2.36965110782124	0.0103100441253118	0.00570958505142069	1	1.00222237833317	4398.69194718604	1	16529.5857359636	1	1	1	2	2019-05-17T17:44:51.853	NG_ecoli_LTEE_11364_DM25	-500	866	162.4	DIA_100X_EMPTY_1x1_100ms	1f0ce166-2885-42ba-a671-d52db29f317e	EPI_100X_YFP_1x1_200ms_25sola	EPI_100X_RFP_1x1_200ms_25sola
236	46	13.9671711973249	643	49.5619667907043	832.573872472784	186.842923794712	12690466	19736.3390357698	230.233503178019	489.492065721128	0	422934	657.751166407465	715.820042221418	1105.47530700222	0	NaN	NaN	NaN	NaN	NaN	495.333775701231	0.974282946489181	43.7484622707017	12.7637515131687	11.1384568301354	2.51463257632131	0.00940796781649652	0.00433777419742095	2	1.00098497591537	4262.87625378772	1	16625.8771384137	1	1	1	2	2019-05-17T17:44:51.853	NG_ecoli_LTEE_11364_DM25	-500	866	162.4	DIA_100X_EMPTY_1x1_100ms	0ce63400-b76d-4ee9-ac76-c5183abba67a	EPI_100X_YFP_1x1_200ms_25sola	EPI_100X_RFP_1x1_200ms_25sola
237	42	12.0941425968701	508	49.4686840374988	830.474409448819	1923.08661417323	3354193	6602.74212598425	230.233503178019	489.492065721128	0	264115	519.911417322835	715.820042221418	1105.47530700222	0	NaN	NaN	NaN	NaN	NaN	423.224229981024	0.937171531997127	40.5222056405885	12.5311604145139	10.2312298525256	2.46251379112137	0.0279041414920047	0.0110317906021898	1	1.01148239781315	3331.4909711759	2	17520.188976378	1	1	1	2	2019-05-17T17:44:51.853	NG_ecoli_LTEE_11364_DM25	-500	866	162.4	DIA_100X_EMPTY_1x1_100ms	56e5c030-7a91-4ad8-85e7-2648d3881f2f	EPI_100X_YFP_1x1_200ms_25sola	EPI_100X_RFP_1x1_200ms_25sola
238	37	14.5348611720037	538	48.8579060792909	837.747211895911	885.866171003717	1082204	2011.53159851301	230.233503178019	489.492065721128	0	272709	506.89405204461	715.820042221418	1105.47530700222	0	NaN	NaN	NaN	NaN	NaN	415.684884471921	0.978547280870305	35.2071336973794	13.6267673791077	11.3997884684091	3.10661690149352	0.00917446539393579	0.00385598237993056	0	1.00113451783172	3593.4709337351	0	16192.6784386617	1	1	1	2	2019-05-17T17:44:51.853	NG_ecoli_LTEE_11364_DM25	-500	866	162.4	DIA_100X_EMPTY_1x1_100ms	67b3f80e-4474-4f9f-ae6b-5afe64cd430b	EPI_100X_YFP_1x1_200ms_25sola	EPI_100X_RFP_1x1_200ms_25sola
239	57	14.4675229337416	825	48.7675215439298	851.877575757576	1315.74787878788	4580541	5552.17090909091	230.233503178019	489.492065721128	0	372138	451.076363636364	715.820042221418	1105.47530700222	0	NaN	NaN	NaN	NaN	NaN	638.509087578423	0.928767181371144	55.6348889680694	13.1224504981856	11.3047846135512	2.24195856924933	0.0080238246986796	0.00485231321229808	1	1.00406051566073	5584.20935163616	0	16270.9296969697	1	1	1	2	2019-05-17T17:44:51.853	NG_ecoli_LTEE_11364_DM25	-500	866	162.4	DIA_100X_EMPTY_1x1_100ms	bc07c30b-f395-48a9-9215-fcfa53485f60	EPI_100X_YFP_1x1_200ms_25sola	EPI_100X_RFP_1x1_200ms_25sola
240	30	12.5599179398823	377	43.5782132177726	843.106100795756	481.811671087533	65440	173.580901856764	230.233503178019	489.492065721128	0	7972503	21147.2228116711	715.820042221418	1105.47530700222	0	NaN	NaN	NaN	NaN	NaN	339.083846511663	0.995321965001344	28.4957252171635	13.9105657930547	11.5305617051485	3.48719879484621	0.0110454244693097	0.00504888336393062	1	1.00095312148779	2975.57241608527	0	19604.8673740053	1	1	1	2	2019-05-17T17:44:51.853	NG_ecoli_LTEE_11364_DM25	-500	866	162.4	DIA_100X_EMPTY_1x1_100ms	99631805-3d6d-4b30-b6cd-518daf5af1f6	EPI_100X_YFP_1x1_200ms_25sola	EPI_100X_RFP_1x1_200ms_25sola
241	68	15.6612988762847	1065	45.7736907250234	870.724882629108	1649.28169014085	4177171	3922.22629107981	230.233503178019	489.492065721128	0	509890	478.769953051643	715.820042221418	1105.47530700222	0	NaN	NaN	NaN	NaN	NaN	823.795500521266	0.892930750092722	65.3064462663832	14.284689159253	12.4790504087824	2.313606205338	0.0182425828967268	0.00618644613488557	2	1.00625741915144	7987.46579101325	0	16162.1361502347	1	1	1	2	2019-05-17T17:44:51.853	NG_ecoli_LTEE_11364_DM25	-500	866	162.4	DIA_100X_EMPTY_1x1_100ms	95ce9f80-eb97-4a68-b71e-d44307e15a4d	EPI_100X_YFP_1x1_200ms_25sola	EPI_100X_RFP_1x1_200ms_25sola
242	66	13.7181733734109	906	10.6052109685985	858.814569536424	1912.34216335541	12820078	14150.1964679912	230.233503178019	489.492065721128	0	486795	537.301324503311	715.820042221418	1105.47530700222	0	NaN	NaN	NaN	NaN	NaN	727.140031142104	0.816033764688984	65.0358081120981	15.27619671865	11.0511554239646	2.48784947637905	0.0176078107803494	0.00640138954769493	2	1.00748234182402	6238.17847988949	1	16980.4392935982	1	1	1	2	2019-05-17T17:44:51.853	NG_ecoli_LTEE_11364_DM25	-500	866	162.4	DIA_100X_EMPTY_1x1_100ms	1372401a-b38e-4952-ae37-37a0e848e1e8	EPI_100X_YFP_1x1_200ms_25sola	EPI_100X_RFP_1x1_200ms_25sola
243	36	12.1955595317183	439	48.8218714040975	857.437357630979	445.369020501139	73724	167.936218678815	230.233503178019	489.492065721128	0	12309258	28039.3120728929	715.820042221418	1105.47530700222	0	NaN	NaN	NaN	NaN	NaN	385.994770137056	0.963627020482161	34.2489640972772	12.8855922863293	11.0352930647886	2.72094113696379	0.0118572484823927	0.00459952569366336	0	1.001408377908	3275.70711539311	0	19841.4214123007	1	1	1	2	2019-05-17T17:44:51.853	NG_ecoli_LTEE_11364_DM25	-500	866	162.4	DIA_100X_EMPTY_1x1_100ms	76858ced-8f59-4355-9649-14c3f461fb64	EPI_100X_YFP_1x1_200ms_25sola	EPI_100X_RFP_1x1_200ms_25sola
244	45	13.6778555973671	616	49.4456213038926	880.961038961039	1422.1461038961	16274589	26419.7873376623	230.233503178019	489.492065721128	0	273970	444.756493506493	715.820042221418	1105.47530700222	0	NaN	NaN	NaN	NaN	NaN	485.039377769922	0.963693160377484	42.0188552015892	13.215924312992	11.1483868787226	3.00861435604463	0.0629222324572125	0.00349346271251547	2	1.00048246376991	4101.64586002275	1	16104.4285714286	1	1	1	2	2019-05-17T17:44:51.853	NG_ecoli_LTEE_11364_DM25	-500	866	162.4	DIA_100X_EMPTY_1x1_100ms	6f13597f-6f83-45c8-901d-d13870e95e26	EPI_100X_YFP_1x1_200ms_25sola	EPI_100X_RFP_1x1_200ms_25sola
245	45	13.1888398954528	593	49.4794682233385	889.379426644182	1997.31871838111	2290934	3863.29510961214	230.233503178019	489.492065721128	0	402092	678.064080944351	715.820042221418	1105.47530700222	0	NaN	NaN	NaN	NaN	NaN	471.690296236178	0.965938608856606	43.6621340378158	12.4456878393027	10.6057335139447	2.40894476779088	0.0075461170743917	0.00476103674983977	1	1.00116745634004	3857.23644081147	1	16957.6745362563	1	1	1	2	2019-05-17T17:44:51.853	NG_ecoli_LTEE_11364_DM25	-500	866	162.4	DIA_100X_EMPTY_1x1_100ms	5a280b53-f58d-4b4d-9784-042ac2b9c965	EPI_100X_YFP_1x1_200ms_25sola	EPI_100X_RFP_1x1_200ms_25sola
246	50	13.705649966147	686	49.6568423727585	905.725947521866	714.813411078717	6825168	9949.22448979592	230.233503178019	489.492065721128	0	350901	511.51749271137	715.820042221418	1105.47530700222	0	NaN	NaN	NaN	NaN	NaN	549.351476780761	0.926131474355875	47.0281872494802	14.3488835806896	11.4820942894051	2.5455237518866	0.0216608486120751	0.00511640484225159	3	1.00158958975434	4869.56691358887	1	16508.3454810496	1	1	1	2	2019-05-17T17:44:51.853	NG_ecoli_LTEE_11364_DM25	-500	866	162.4	DIA_100X_EMPTY_1x1_100ms	03cf16c5-8852-4f0e-9498-a0e9706146d9	EPI_100X_YFP_1x1_200ms_25sola	EPI_100X_RFP_1x1_200ms_25sola
247	52	14.3684477152392	748	49.3740216669891	908.947860962567	367.935828877005	2398697	3206.81417112299	230.233503178019	489.492065721128	0	509328	680.919786096257	715.820042221418	1105.47530700222	0	NaN	NaN	NaN	NaN	NaN	582.762309406393	0.950960555249911	50.7106248391275	13.0333940159059	11.3145555345987	2.379666121732	0.00686285163878768	0.00346165780010534	2	1.00066522212258	5098.7514282257	0	15917.7139037433	1	1	1	2	2019-05-17T17:44:51.853	NG_ecoli_LTEE_11364_DM25	-500	866	162.4	DIA_100X_EMPTY_1x1_100ms	7e1cf678-ce0a-4d8d-be0f-2b825f771055	EPI_100X_YFP_1x1_200ms_25sola	EPI_100X_RFP_1x1_200ms_25sola
248	57	13.1464722163062	749	49.1517313521615	913.001335113485	742.531375166889	2764942	3691.51134846462	230.233503178019	489.492065721128	0	329667	440.142857142857	715.820042221418	1105.47530700222	0	NaN	NaN	NaN	NaN	NaN	607.344175581616	0.913840694696786	54.8847621479476	12.895504481496	10.8262097498507	2.25227195623647	0.0366221505856603	0.0105822167787948	2	1.01129267271609	5052.36295073201	1	16710.1922563418	1	1	1	2	2019-05-17T17:44:51.853	NG_ecoli_LTEE_11364_DM25	-500	866	162.4	DIA_100X_EMPTY_1x1_100ms	cab3f17a-bc3d-40b4-ac07-9fb38d5a1af0	EPI_100X_YFP_1x1_200ms_25sola	EPI_100X_RFP_1x1_200ms_25sola
249	47	14.7511921847358	694	49.6393701234045	916.912103746398	2019.10374639769	1405502	2025.21902017291	230.233503178019	489.492065721128	0	721237	1039.24639769452	715.820042221418	1105.47530700222	0	NaN	NaN	NaN	NaN	NaN	551.624466988768	0.953909517438871	45.5044640057415	14.0847669059289	11.8809595559186	2.81589643036559	0.0116962266526445	0.00425672298059896	2	1.00094817745987	5044.83445532136	1	16409.4870317003	1	1	1	2	2019-05-17T17:44:51.853	NG_ecoli_LTEE_11364_DM25	-500	866	162.4	DIA_100X_EMPTY_1x1_100ms	cc80f39e-d802-45c3-8a04-03fe88243658	EPI_100X_YFP_1x1_200ms_25sola	EPI_100X_RFP_1x1_200ms_25sola
250	36	12.0257496986396	441	48.7542896839333	931.795918367347	292.730158730159	2927779	6638.95464852608	230.233503178019	489.492065721128	0	1336016	3029.51473922903	715.820042221418	1105.47530700222	0	NaN	NaN	NaN	NaN	NaN	378.531268364709	0.950632284581791	35.1048670566383	12.6977050208374	10.432342548509	2.67557791056031	0.0289625794016081	0.0106158928651653	0	1.00908087163926	3000.68834632181	1	17535.462585034	1	1	1	2	2019-05-17T17:44:51.853	NG_ecoli_LTEE_11364_DM25	-500	866	162.4	DIA_100X_EMPTY_1x1_100ms	1b7893d8-f133-4ba4-b156-5474e7e6a54c	EPI_100X_YFP_1x1_200ms_25sola	EPI_100X_RFP_1x1_200ms_25sola
251	41	15.2502938917565	626	49.3380574604982	939.755591054313	1229.46325878594	3579352	5717.81469648562	230.233503178019	489.492065721128	0	254688	406.849840255591	715.820042221418	1105.47530700222	0	NaN	NaN	NaN	NaN	NaN	479.479955573087	0.965511636342171	39.0518239067121	14.1994043211687	12.0017235201587	2.95293687802428	0.00870696194027254	0.00364805538110811	2	1.0004064739853	4417.92602214417	0	15536.5079872204	1	1	1	2	2019-05-17T17:44:51.853	NG_ecoli_LTEE_11364_DM25	-500	866	162.4	DIA_100X_EMPTY_1x1_100ms	43c78cbf-d3f0-455d-b0f7-9257e2e705a0	EPI_100X_YFP_1x1_200ms_25sola	EPI_100X_RFP_1x1_200ms_25sola
252	38	10.3374010392271	393	-0.392293675221661	942.743002544529	308.760814249364	259537	660.399491094148	230.233503178019	489.492065721128	0	7027390	17881.3994910941	715.820042221418	1105.47530700222	0	NaN	NaN	NaN	NaN	NaN	431.516615307773	0.914474537037509	38.4339471242842	13.6519480063246	10.8134649914572	2.87900914055714	0.0458040206049627	0.0214954019078147	1	1.01767270623744	3529.67425123584	3	21196.2086513995	1	1	1	2	2019-05-17T17:44:51.853	NG_ecoli_LTEE_11364_DM25	-500	866	162.4	DIA_100X_EMPTY_1x1_100ms	1fcbdc3b-b0a0-4871-bba9-3505cd5d5ac9	EPI_100X_YFP_1x1_200ms_25sola	EPI_100X_RFP_1x1_200ms_25sola
253	32	14.6251377473849	469	48.1643952287228	940.933901918977	12.953091684435	332618	709.206823027719	230.233503178019	489.492065721128	0	457122	974.673773987207	715.820042221418	1105.47530700222	0	NaN	NaN	NaN	NaN	NaN	NaN	NaN	NaN	NaN	NaN	NaN	NaN	NaN	NaN	NaN	NaN	0	16262.5948827292	1	1	1	2	2019-05-17T17:44:51.853	NG_ecoli_LTEE_11364_DM25	-500	866	162.4	DIA_100X_EMPTY_1x1_100ms	988fdc57-0cb9-49ff-b362-572d193b80b3	EPI_100X_YFP_1x1_200ms_25sola	EPI_100X_RFP_1x1_200ms_25sola
254	46	14.6948883396665	676	49.6381560932416	948.582840236686	323.147928994083	790654	1169.60650887574	230.233503178019	489.492065721128	0	1549217	2291.74112426035	715.820042221418	1105.47530700222	0	NaN	NaN	NaN	NaN	NaN	608.807826853562	0.982304149917169	46.9181912259428	15.5000790834751	12.5895885624893	3.42361653763499	0.0206444704547688	0.0076005012797734	1	1.0046888916556	5840.55632976139	2	18243.2159763314	1	1	1	2	2019-05-17T17:44:51.853	NG_ecoli_LTEE_11364_DM25	-500	866	162.4	DIA_100X_EMPTY_1x1_100ms	be00ce7c-53ea-4a45-ac02-52571d29c456	EPI_100X_YFP_1x1_200ms_25sola	EPI_100X_RFP_1x1_200ms_25sola
255	43	15.1312358441848	651	49.179815406244	940.187403993856	1852.20583717358	2671924	4104.33794162826	230.233503178019	489.492065721128	0	300282	461.26267281106	715.820042221418	1105.47530700222	0	NaN	NaN	NaN	NaN	NaN	496.405081815548	0.951316598355371	41.2371621033311	13.793453200323	11.8301671308546	2.62907631569507	0.0157621992206758	0.00557863737135047	2	1.00131690406477	4532.73585891168	0	16669.7511520737	1	1	1	2	2019-05-17T17:44:51.853	NG_ecoli_LTEE_11364_DM25	-500	866	162.4	DIA_100X_EMPTY_1x1_100ms	adea9344-856f-4c91-b3aa-52146039978d	EPI_100X_YFP_1x1_200ms_25sola	EPI_100X_RFP_1x1_200ms_25sola
256	62	13.9309524052236	864	47.1500172022539	952.305555555556	1436.77430555556	1171147	1355.49421296296	230.233503178019	489.492065721128	0	363902	421.18287037037	715.820042221418	1105.47530700222	0	NaN	NaN	NaN	NaN	NaN	666.95808968848	0.926194318810621	60.5460396368479	12.5723403391206	10.8482927181976	2.0252500506269	0.00795106281323513	0.00273251484898353	2	1.00038188352715	5596.26681915522	0	16857.6527777778	1	1	1	2	2019-05-17T17:44:51.853	NG_ecoli_LTEE_11364_DM25	-500	866	162.4	DIA_100X_EMPTY_1x1_100ms	e2ebdd61-e4a2-4a00-8ddd-fb77487abaf5	EPI_100X_YFP_1x1_200ms_25sola	EPI_100X_RFP_1x1_200ms_25sola
257	42	15.9280820379463	670	48.7287655842432	953.079104477612	1588.29402985075	13059066	19491.1432835821	230.233503178019	489.492065721128	0	327338	488.564179104478	715.820042221418	1105.47530700222	0	NaN	NaN	NaN	NaN	NaN	506.245485945562	0.973042879179938	39.9140144743023	14.4393105561791	12.3498701090273	3.22616735522444	0.0140080756732014	0.00632111858741248	1	1.00388738389258	4781.23479755996	0	15652.5208955224	1	1	1	2	2019-05-17T17:44:51.853	NG_ecoli_LTEE_11364_DM25	-500	866	162.4	DIA_100X_EMPTY_1x1_100ms	a4643a3d-e8aa-4e5e-8361-e3490b133a5e	EPI_100X_YFP_1x1_200ms_25sola	EPI_100X_RFP_1x1_200ms_25sola
258	58	14.4377843062984	838	49.3806939579673	973.291169451074	1084.93675417661	8832023	10539.4069212411	230.233503178019	489.492065721128	0	343981	410.478520286396	715.820042221418	1105.47530700222	0	NaN	NaN	NaN	NaN	NaN	654.275240224364	0.938357041129114	55.1467871328504	13.6545931138329	11.6867306110192	2.40536674404114	0.0121925379859242	0.00651930942563228	1	1.00495530625439	5915.56408238911	0	15941.1252983294	1	1	1	2	2019-05-17T17:44:51.853	NG_ecoli_LTEE_11364_DM25	-500	866	162.4	DIA_100X_EMPTY_1x1_100ms	f1fd6203-992b-42d0-8d14-450b98f894b8	EPI_100X_YFP_1x1_200ms_25sola	EPI_100X_RFP_1x1_200ms_25sola
259	39	16.1051453366754	629	19.4159140116519	976.494435612083	309.718600953895	5230063	8314.88553259142	230.233503178019	489.492065721128	0	1718433	2732.0079491256	715.820042221418	1105.47530700222	0	NaN	NaN	NaN	NaN	NaN	561.440462866331	0.88102238253296	44.8818040620561	15.9614692331164	11.9500845072335	3.79563521361644	0.156813166417792	0.0403699584248263	3	1.1976983900992	5033.87167026139	2	17871.1526232114	1	1	1	2	2019-05-17T17:44:51.853	NG_ecoli_LTEE_11364_DM25	-500	866	162.4	DIA_100X_EMPTY_1x1_100ms	7b7285c5-cfdf-4650-8637-b3558b02006c	EPI_100X_YFP_1x1_200ms_25sola	EPI_100X_RFP_1x1_200ms_25sola
260	38	12.8664410761149	489	49.5734624456752	991.881390593047	657.271983640082	68683	140.456032719836	230.233503178019	489.492065721128	0	9115504	18641.1124744376	715.820042221418	1105.47530700222	0	NaN	NaN	NaN	NaN	NaN	429.061316891908	0.971460224778295	37.2228550216193	13.2236633250644	11.3042838276967	2.65837532335026	0.0167448918273808	0.00576824885266217	2	1.00207137466099	3735.81764152796	0	20005.1860940695	1	1	1	2	2019-05-17T17:44:51.853	NG_ecoli_LTEE_11364_DM25	-500	866	162.4	DIA_100X_EMPTY_1x1_100ms	0a10b081-250b-4eb4-b247-ac8bdadae8d5	EPI_100X_YFP_1x1_200ms_25sola	EPI_100X_RFP_1x1_200ms_25sola
261	65	14.7326462867806	960	47.1818979254762	1006.01354166667	1235.82395833333	6067422	6320.23125	230.233503178019	489.492065721128	0	392006	408.339583333333	715.820042221418	1105.47530700222	0	NaN	NaN	NaN	NaN	NaN	747.076245710912	0.861283787913285	63.814853935536	13.647470375377	11.5792145536562	2.21396357998302	0.0153980432178049	0.00674587398940377	1	1.01084764117479	6720.0091310562	0	16275.890625	1	1	1	2	2019-05-17T17:44:51.853	NG_ecoli_LTEE_11364_DM25	-500	866	162.4	DIA_100X_EMPTY_1x1_100ms	4faabcf0-ead0-450e-862b-cb5393cca734	EPI_100X_YFP_1x1_200ms_25sola	EPI_100X_RFP_1x1_200ms_25sola
262	56	14.4820440039988	811	48.9177736912792	1020.44143033292	1932.07274969174	27385131	33767.1159062885	230.233503178019	489.492065721128	0	429337	529.392108508015	715.820042221418	1105.47530700222	0	NaN	NaN	NaN	NaN	NaN	632.398815794107	0.913861432431825	54.335753112387	13.0301083207054	11.4908739674611	2.29750895491883	0.0172793751652786	0.00764691190730993	1	1.00798248130273	5634.84137571184	0	16246.8754623921	1	1	1	2	2019-05-17T17:44:51.853	NG_ecoli_LTEE_11364_DM25	-500	866	162.4	DIA_100X_EMPTY_1x1_100ms	f8f974f0-f97c-4e85-b428-5c9e0547fc5c	EPI_100X_YFP_1x1_200ms_25sola	EPI_100X_RFP_1x1_200ms_25sola
263	68	15.8126689717977	1076	42.1096218355041	1033.73234200743	1494.15520446097	2219316	2062.56133828996	230.233503178019	489.492065721128	0	476704	443.033457249071	715.820042221418	1105.47530700222	0	NaN	NaN	NaN	NaN	NaN	831.438265219039	0.834395028176155	66.0312432578328	14.4961472613324	12.4179454490349	2.38238303505783	0.0284781470077478	0.0107356073167873	3	1.02422711520079	7997.2164592091	0	15602.0957249071	1	1	1	2	2019-05-17T17:44:51.853	NG_ecoli_LTEE_11364_DM25	-500	866	162.4	DIA_100X_EMPTY_1x1_100ms	7cc1483e-a39e-452d-8814-aa58d73f886a	EPI_100X_YFP_1x1_200ms_25sola	EPI_100X_RFP_1x1_200ms_25sola
264	51	13.965935487307	713	49.0551286509001	1015.28751753156	1800.32959326788	3747939	5256.57643758766	230.233503178019	489.492065721128	0	335546	470.611500701262	715.820042221418	1105.47530700222	0	NaN	NaN	NaN	NaN	NaN	553.140543164911	0.92852429503221	49.6057682332921	13.2626563991027	10.8525920710861	2.60877103320116	0.009348042144915	0.00523571717579409	1	1.00110526348073	4588.69317301517	0	16755.4193548387	1	1	1	2	2019-05-17T17:44:51.853	NG_ecoli_LTEE_11364_DM25	-500	866	162.4	DIA_100X_EMPTY_1x1_100ms	a5b3bb0d-1425-4316-9f92-1f971f4c2e8a	EPI_100X_YFP_1x1_200ms_25sola	EPI_100X_RFP_1x1_200ms_25sola
265	77	14.1582353194287	1090	42.9319225212919	1041.46788990826	199.446788990826	22499681	20641.9091743119	230.233503178019	489.492065721128	0	8319501	7632.56972477064	715.820042221418	1105.47530700222	0	NaN	NaN	NaN	NaN	NaN	958.91063529804	0.847057396084781	77.6397196519381	14.4475864498081	12.1852183298096	2.35901808197328	0.0326122416643566	0.010953165155448	4	1.00781934566321	9053.99958190636	2	18216.4082568807	1	1	1	2	2019-05-17T17:44:51.853	NG_ecoli_LTEE_11364_DM25	-500	866	162.4	DIA_100X_EMPTY_1x1_100ms	3ccc0fa2-4270-4688-b6a6-09deafd98bdf	EPI_100X_YFP_1x1_200ms_25sola	EPI_100X_RFP_1x1_200ms_25sola
266	24	9.82904812971748	237	-28.8651169343703	1034.91139240506	214.527426160338	268281	1131.98734177215	230.233503178019	489.492065721128	0	6655166	28080.8691983122	715.820042221418	1105.47530700222	0	NaN	NaN	NaN	NaN	NaN	259.406562727469	0.99982582493016	22.0550724462551	15.3588949469552	11.3524778643168	4.21841910604589	0.00944819487369877	0.00427186895446356	1	1.00017970071497	2232.4394969536	1	22457.8016877637	1	1	1	2	2019-05-17T17:44:51.853	NG_ecoli_LTEE_11364_DM25	-500	866	162.4	DIA_100X_EMPTY_1x1_100ms	25c295fb-b7d8-4ee3-aac7-50a805a929cd	EPI_100X_YFP_1x1_200ms_25sola	EPI_100X_RFP_1x1_200ms_25sola
267	57	14.0000893080465	798	48.705726567352	1046.13408521303	1875.20050125313	1649908	2067.55388471178	230.233503178019	489.492065721128	0	379408	475.448621553885	715.820042221418	1105.47530700222	0	NaN	NaN	NaN	NaN	NaN	615.882010567181	0.91833193795523	55.660925079448	12.5577393875959	10.8238978119047	2.26798682191508	0.0224546499720621	0.00951040520670544	2	1.00735551964488	5121.62372096871	0	16909.7268170426	1	1	1	2	2019-05-17T17:44:51.853	NG_ecoli_LTEE_11364_DM25	-500	866	162.4	DIA_100X_EMPTY_1x1_100ms	624f6d35-d463-4b0b-b8e8-a8ed02a88695	EPI_100X_YFP_1x1_200ms_25sola	EPI_100X_RFP_1x1_200ms_25sola
268	47	13.3822731047176	630	49.1597888877654	1049.37777777778	1047.72857142857	9088454	14426.1174603175	230.233503178019	489.492065721128	0	268238	425.774603174603	715.820042221418	1105.47530700222	0	NaN	NaN	NaN	NaN	NaN	500.231314885229	0.946409677566285	45.2971389436249	12.9816029730924	10.7098888078543	2.53447407269284	0.0290248226969173	0.0087718769448658	2	1.00558128862443	4080.66156233662	1	16847.1507936508	1	1	1	2	2019-05-17T17:44:51.853	NG_ecoli_LTEE_11364_DM25	-500	866	162.4	DIA_100X_EMPTY_1x1_100ms	049c85e2-d7bd-44ec-908d-208c63d014fa	EPI_100X_YFP_1x1_200ms_25sola	EPI_100X_RFP_1x1_200ms_25sola
269	33	9.96196991468133	330	45.9205138980342	1057.83333333333	460.818181818182	56744	171.951515151515	230.233503178019	489.492065721128	0	5684948	17227.1151515152	715.820042221418	1105.47530700222	0	NaN	NaN	NaN	NaN	NaN	362.63684419922	0.931551868841987	35.9578564230481	11.4487099324446	9.77375027638802	2.49777134818999	0.0300798810975999	0.0205979531844901	0	1.03329227666589	2697.77764869385	0	21434.0878787879	1	1	1	2	2019-05-17T17:44:51.853	NG_ecoli_LTEE_11364_DM25	-500	866	162.4	DIA_100X_EMPTY_1x1_100ms	d8c04c7e-b8d2-4c3f-8c26-50e229661ffd	EPI_100X_YFP_1x1_200ms_25sola	EPI_100X_RFP_1x1_200ms_25sola
270	41	13.5559119803787	556	49.3132212761609	1061.78597122302	1072.82194244604	1288440	2317.3381294964	230.233503178019	489.492065721128	0	224692	404.122302158273	715.820042221418	1105.47530700222	0	NaN	NaN	NaN	NaN	NaN	446.053771310213	0.971922435175748	40.0187677749252	12.9318668251101	10.8944814391965	2.82162869143431	0.0125794145419873	0.00710719218033167	0	1.00444818478768	3730.49721465265	2	16870.4892086331	1	1	1	2	2019-05-17T17:44:51.853	NG_ecoli_LTEE_11364_DM25	-500	866	162.4	DIA_100X_EMPTY_1x1_100ms	f262fabf-fc08-4e2a-bb65-c14171f2f0dc	EPI_100X_YFP_1x1_200ms_25sola	EPI_100X_RFP_1x1_200ms_25sola
271	23	9.0960748792536	210	-22.3755494653877	1055.95238095238	238.271428571429	84672	403.2	230.233503178019	489.492065721128	0	4490320	21382.4761904762	715.820042221418	1105.47530700222	0	NaN	NaN	NaN	NaN	NaN	234.607997551256	0.999692949784995	22.3828399912206	13.3568656912517	9.98549982756773	3.67976399039858	0.0763819136919349	0.00494704560485429	1	1.00023400409654	1752.84973960056	0	20927.9666666667	1	1	1	2	2019-05-17T17:44:51.853	NG_ecoli_LTEE_11364_DM25	-500	866	162.4	DIA_100X_EMPTY_1x1_100ms	39e69d24-7825-4b4f-94df-97c919b9f952	EPI_100X_YFP_1x1_200ms_25sola	EPI_100X_RFP_1x1_200ms_25sola
272	51	14.4705286856931	739	49.6254674939382	1069.67794316644	1405.39918809202	5275844	7139.16644113667	230.233503178019	489.492065721128	0	322004	435.729364005413	715.820042221418	1105.47530700222	0	NaN	NaN	NaN	NaN	NaN	581.228007913864	0.951956781842948	48.5670854987481	13.48090777916	11.7494921906257	2.55401187646175	0.0158825949316802	0.00679720106967234	1	1.00393429633917	5265.86980872403	0	15807.5169147497	1	1	1	2	2019-05-17T17:44:51.853	NG_ecoli_LTEE_11364_DM25	-500	866	162.4	DIA_100X_EMPTY_1x1_100ms	65f465e3-ae1f-417d-83c1-9df893c43f4f	EPI_100X_YFP_1x1_200ms_25sola	EPI_100X_RFP_1x1_200ms_25sola
273	36	13.4977836923161	486	48.2882328443485	1060.69341563786	1635.59259259259	13930075	28662.7057613169	230.233503178019	489.492065721128	0	235756	485.094650205761	715.820042221418	1105.47530700222	0	NaN	NaN	NaN	NaN	NaN	410.054325642477	0.940712069848449	34.4098142073147	13.9962205371586	11.5245433934563	2.91316117509939	0.0405845996316259	0.0185634197172895	1	1.02645189262704	3589.38186340431	1	17543.0576131687	1	1	1	2	2019-05-17T17:44:51.853	NG_ecoli_LTEE_11364_DM25	-500	866	162.4	DIA_100X_EMPTY_1x1_100ms	527c2267-eb15-4cdc-962c-4f6cc060b44a	EPI_100X_YFP_1x1_200ms_25sola	EPI_100X_RFP_1x1_200ms_25sola
274	47	13.417739703183	632	48.3546831219019	1073.48575949367	1625.91139240506	6619012	10473.1202531646	230.233503178019	489.492065721128	0	290841	460.191455696203	715.820042221418	1105.47530700222	0	NaN	NaN	NaN	NaN	NaN	548.256273445377	0.904303384098029	47.9708161748365	13.5799420279952	11.1149407297338	2.67096547177654	0.054986425654146	0.0151166765342266	3	1.0200649794511	4654.58849083254	2	17754.8417721519	1	1	1	2	2019-05-17T17:44:51.853	NG_ecoli_LTEE_11364_DM25	-500	866	162.4	DIA_100X_EMPTY_1x1_100ms	19e859b5-47b9-4970-a191-c6e91f115bf6	EPI_100X_YFP_1x1_200ms_25sola	EPI_100X_RFP_1x1_200ms_25sola
275	41	14.2836780023013	586	49.3047623131231	1087.80375426621	942.508532423208	7916568	13509.5017064846	230.233503178019	489.492065721128	0	238713	407.360068259386	715.820042221418	1105.47530700222	0	NaN	NaN	NaN	NaN	NaN	452.907526400946	0.976758937003274	38.796583519821	13.1903377839838	11.3250000011437	2.98457342906529	0.00929277036304955	0.00360403558556071	1	1.00114258152522	3908.04706685364	0	16149.9385665529	1	1	1	2	2019-05-17T17:44:51.853	NG_ecoli_LTEE_11364_DM25	-500	866	162.4	DIA_100X_EMPTY_1x1_100ms	5e569f6e-6fbb-4a6e-9bb5-d5991eba5e2e	EPI_100X_YFP_1x1_200ms_25sola	EPI_100X_RFP_1x1_200ms_25sola
276	68	13.9049721277725	946	45.9296440761965	1095.95137420719	513.400634249471	9816951	10377.3266384778	230.233503178019	489.492065721128	0	656000	693.446088794926	715.820042221418	1105.47530700222	0	NaN	NaN	NaN	NaN	NaN	745.649010036415	0.850693644691767	66.1080146667688	12.8053181157147	11.1287941027249	2.08635191769897	0.0159702881138477	0.00753774247470912	2	1.01103752363515	6430.4329036548	0	16320.6606765328	1	1	1	2	2019-05-17T17:44:51.853	NG_ecoli_LTEE_11364_DM25	-500	866	162.4	DIA_100X_EMPTY_1x1_100ms	2482e615-1629-493b-9c93-03858e0647eb	EPI_100X_YFP_1x1_200ms_25sola	EPI_100X_RFP_1x1_200ms_25sola
277	46	13.3878084482844	616	48.2948289234777	1092.65584415584	1940.35064935065	6020690	9773.8474025974	230.233503178019	489.492065721128	0	284000	461.038961038961	715.820042221418	1105.47530700222	0	NaN	NaN	NaN	NaN	NaN	513.704053343423	0.947912043740165	44.7697850603101	13.3651503399218	11.2882978744619	2.42848170132618	0.00912452337967333	0.0037228323081277	2	1.00063346061798	4480.55499966533	1	17117.4951298701	1	1	1	2	2019-05-17T17:44:51.853	NG_ecoli_LTEE_11364_DM25	-500	866	162.4	DIA_100X_EMPTY_1x1_100ms	fdd41223-0415-44cf-91cf-103cb21dcfcb	EPI_100X_YFP_1x1_200ms_25sola	EPI_100X_RFP_1x1_200ms_25sola
278	59	15.2253720286138	899	-49.4115619652016	1097.67408231368	232.321468298109	2242478	2494.41379310345	230.233503178019	489.492065721128	0	1707925	1899.80533926585	715.820042221418	1105.47530700222	0	NaN	NaN	NaN	NaN	NaN	679.807158900098	0.826796615264227	58.2422227844394	15.5553424221742	11.3642660080077	2.69001635022104	0.0593342534526903	0.0287965614581868	2	1.05753151952525	5907.59350534351	1	17066.7141268076	1	1	1	2	2019-05-17T17:44:51.853	NG_ecoli_LTEE_11364_DM25	-500	866	162.4	DIA_100X_EMPTY_1x1_100ms	2e762b68-ebdf-4a8f-ab6a-7040e5965de0	EPI_100X_YFP_1x1_200ms_25sola	EPI_100X_RFP_1x1_200ms_25sola
279	45	13.9786184103193	629	48.9281383519934	1102.46422893482	1059.5786963434	1349382	2145.2813990461	230.233503178019	489.492065721128	0	254832	405.138314785374	715.820042221418	1105.47530700222	0	NaN	NaN	NaN	NaN	NaN	505.558817202459	0.974137924160966	43.6192240968636	14.2107413050268	11.3740893810804	3.04175205710965	0.0240791256316362	0.00803190780321831	2	1.0076101085663	4432.01366643722	1	16361.6120826709	1	1	1	2	2019-05-17T17:44:51.853	NG_ecoli_LTEE_11364_DM25	-500	866	162.4	DIA_100X_EMPTY_1x1_100ms	936a7d34-fb76-4326-a2a3-1b7ac56d70da	EPI_100X_YFP_1x1_200ms_25sola	EPI_100X_RFP_1x1_200ms_25sola
280	49	11.6687312705315	572	49.1988057462572	1094.58216783217	1143.47027972028	8712384	15231.4405594406	230.233503178019	489.492065721128	0	234531	410.019230769231	715.820042221418	1105.47530700222	0	NaN	NaN	NaN	NaN	NaN	492.457373086046	0.943952832398429	48.7792229405739	11.7547274671712	9.85067509508753	2.2755904786252	0.641670562268862	0.0111219517249981	0	1.00219986705917	3717.54940588116	1	17904.9807692308	1	1	1	2	2019-05-17T17:44:51.853	NG_ecoli_LTEE_11364_DM25	-500	866	162.4	DIA_100X_EMPTY_1x1_100ms	6b7a1fcc-50bf-4a90-9554-b44c01687f11	EPI_100X_YFP_1x1_200ms_25sola	EPI_100X_RFP_1x1_200ms_25sola
281	41	13.698631392933	562	48.8105143002555	1107.66903914591	1932.2615658363	3825644	6807.19572953737	230.233503178019	489.492065721128	0	256882	457.085409252669	715.820042221418	1105.47530700222	0	NaN	NaN	NaN	NaN	NaN	478.278151192527	0.939300118786738	39.8290215754673	14.128172178501	11.5575856260219	3.10690726262939	0.0146017592225411	0.00538217333336255	2	1.00071928997894	4178.53225089853	1	17360.8434163701	1	1	1	2	2019-05-17T17:44:51.853	NG_ecoli_LTEE_11364_DM25	-500	866	162.4	DIA_100X_EMPTY_1x1_100ms	11b017af-d625-4cbc-95be-1f9690019055	EPI_100X_YFP_1x1_200ms_25sola	EPI_100X_RFP_1x1_200ms_25sola
282	46	14.8836336510183	685	49.3162721813278	1106.27445255474	1626.16496350365	2237365	3266.22627737226	230.233503178019	489.492065721128	0	319655	466.649635036496	715.820042221418	1105.47530700222	0	NaN	NaN	NaN	NaN	NaN	547.644635664454	0.920032898863662	44.4088521896383	14.286920673587	11.9640302563827	2.81170305623003	0.0641848024632668	0.0210072524319122	1	1.02161145336932	4992.45817340513	1	16516.100729927	1	1	1	2	2019-05-17T17:44:51.853	NG_ecoli_LTEE_11364_DM25	-500	866	162.4	DIA_100X_EMPTY_1x1_100ms	734cb8c6-a972-4527-92c5-5a17a086781e	EPI_100X_YFP_1x1_200ms_25sola	EPI_100X_RFP_1x1_200ms_25sola
283	40	14.5924219668041	584	49.1969777987722	1118.15924657534	1406.47260273973	3628211	6212.69006849315	230.233503178019	489.492065721128	0	251132	430.020547945205	715.820042221418	1105.47530700222	0	NaN	NaN	NaN	NaN	NaN	448.563247830555	0.973242106962727	38.4753407523483	13.3331378046633	11.3473816763911	2.92065952356458	0.00554326700151878	0.00251239486898068	2	1.00017664206156	3891.02196052188	0	16460.6232876712	1	1	1	2	2019-05-17T17:44:51.853	NG_ecoli_LTEE_11364_DM25	-500	866	162.4	DIA_100X_EMPTY_1x1_100ms	2bc03c6e-f938-4a80-b193-8daabad3eb7e	EPI_100X_YFP_1x1_200ms_25sola	EPI_100X_RFP_1x1_200ms_25sola
284	47	11.3604753377663	535	49.3026056359504	1116.73644859813	1183.63177570093	8204876	15336.2168224299	230.233503178019	489.492065721128	0	222283	415.482242990654	715.820042221418	1105.47530700222	0	NaN	NaN	NaN	NaN	NaN	454.574915936679	0.96737276214795	45.5468910221424	11.3197152258669	9.79985493519893	2.25370782778629	0.0187969259720782	0.0100702370181379	1	1.00367419785631	3435.48386530944	2	17967.1009345794	1	1	1	2	2019-05-17T17:44:51.853	NG_ecoli_LTEE_11364_DM25	-500	866	162.4	DIA_100X_EMPTY_1x1_100ms	80b58ad9-179a-4afa-9b5c-447911614cc6	EPI_100X_YFP_1x1_200ms_25sola	EPI_100X_RFP_1x1_200ms_25sola
285	54	14.2490867528853	770	49.7445392070949	1134.68571428571	1130.73376623377	12954477	16823.9961038961	230.233503178019	489.492065721128	0	330680	429.454545454545	715.820042221418	1105.47530700222	0	NaN	NaN	NaN	NaN	NaN	608.005300798324	0.945609339480648	50.9476752254365	14.1500721412298	11.6971331973189	2.62358688370654	0.0132679773218011	0.00698304105566718	2	1.00208564153479	5474.86133064546	0	16098.812987013	1	1	1	2	2019-05-17T17:44:51.853	NG_ecoli_LTEE_11364_DM25	-500	866	162.4	DIA_100X_EMPTY_1x1_100ms	89bcef05-51cd-437b-82a9-a472e365b0f4	EPI_100X_YFP_1x1_200ms_25sola	EPI_100X_RFP_1x1_200ms_25sola
286	55	14.4685592037706	810	48.9457948704271	1143.05679012346	1210.20987654321	715698	883.577777777778	230.233503178019	489.492065721128	0	398100	491.481481481481	715.820042221418	1105.47530700222	0	NaN	NaN	NaN	NaN	NaN	634.530804758814	0.891514756355486	53.7828701790236	14.3529409955585	11.6451076891418	2.65762597348743	0.015841442722391	0.00476260478586519	3	1.00169122832078	5728.23563374029	1	16418.8950617284	1	1	1	2	2019-05-17T17:44:51.853	NG_ecoli_LTEE_11364_DM25	-500	866	162.4	DIA_100X_EMPTY_1x1_100ms	68c2f664-c845-452e-960d-6c5b653cb29b	EPI_100X_YFP_1x1_200ms_25sola	EPI_100X_RFP_1x1_200ms_25sola
287	39	13.7924757846357	538	49.1342858247011	1131.11524163569	1728.85130111524	12252379	22773.93866171	230.233503178019	489.492065721128	0	258126	479.788104089219	715.820042221418	1105.47530700222	0	NaN	NaN	NaN	NaN	NaN	421.588724621133	0.965337953115381	37.5854258094613	13.0855418968724	10.8329185809148	2.98438129754194	0.0120833510488445	0.00618519757799129	2	1.00173626939738	3464.17891690856	1	16604.7081784387	1	1	1	2	2019-05-17T17:44:51.853	NG_ecoli_LTEE_11364_DM25	-500	866	162.4	DIA_100X_EMPTY_1x1_100ms	94382efe-7550-49fb-ae55-75af2c1318c0	EPI_100X_YFP_1x1_200ms_25sola	EPI_100X_RFP_1x1_200ms_25sola
288	39	13.9482761361839	544	48.0245781556898	1135.89522058824	1766.24816176471	11692088	21492.8088235294	230.233503178019	489.492065721128	0	251282	461.915441176471	715.820042221418	1105.47530700222	0	NaN	NaN	NaN	NaN	NaN	430.795999170133	0.963525182937852	38.1113785784666	13.318023816594	10.9660966134464	2.92174260947585	0.0266892557128947	0.0161249150311733	0	1.02139918070558	3599.55385306184	1	16747.8419117647	1	1	1	2	2019-05-17T17:44:51.853	NG_ecoli_LTEE_11364_DM25	-500	866	162.4	DIA_100X_EMPTY_1x1_100ms	4c5a2eed-e6bb-46ce-aba3-3e4a40a2be98	EPI_100X_YFP_1x1_200ms_25sola	EPI_100X_RFP_1x1_200ms_25sola
289	48	13.3685533609354	642	49.4784482112869	1156.246105919	737.448598130841	1092665	1701.97040498442	230.233503178019	489.492065721128	0	278855	434.353582554517	715.820042221418	1105.47530700222	0	NaN	NaN	NaN	NaN	NaN	521.422508790737	0.918765771373528	45.9419657168681	14.0602774748282	11.0329483748352	2.68339144047776	0.0214566094588364	0.00903377500823634	1	1.00292272466987	4392.20525124942	1	16850.6230529595	1	1	1	2	2019-05-17T17:44:51.853	NG_ecoli_LTEE_11364_DM25	-500	866	162.4	DIA_100X_EMPTY_1x1_100ms	a8ce13c6-c54f-4814-8a4b-b6815aeacbf8	EPI_100X_YFP_1x1_200ms_25sola	EPI_100X_RFP_1x1_200ms_25sola
290	52	14.225361343013	740	49.2866134328984	1157.82567567568	757.87027027027	1085375	1466.72297297297	230.233503178019	489.492065721128	0	298824	403.816216216216	715.820042221418	1105.47530700222	0	NaN	NaN	NaN	NaN	NaN	601.160071680147	0.901342432973168	50.420471028013	14.7229579129981	11.6072057848878	2.73212442278219	0.0189853214257364	0.00978951927285138	2	1.00197096382825	5335.21773652021	1	16803.2459459459	1	1	1	2	2019-05-17T17:44:51.853	NG_ecoli_LTEE_11364_DM25	-500	866	162.4	DIA_100X_EMPTY_1x1_100ms	36c41671-e10e-4eb3-8f26-f1989cbe2385	EPI_100X_YFP_1x1_200ms_25sola	EPI_100X_RFP_1x1_200ms_25sola
291	48	17.5944630941008	846	48.9741013344663	1160.96808510638	40.6182033096927	12973674	15335.3120567376	230.233503178019	489.492065721128	0	603926	713.860520094563	715.820042221418	1105.47530700222	0	NaN	NaN	NaN	NaN	NaN	644.561840433404	0.986401892746884	46.0154125097221	16.0040872330225	13.7543342633979	3.41414197496722	0.0295064941352068	0.010698082425468	1	1.00916963390326	6837.10658242096	0	15142.1962174941	1	1	1	2	2019-05-17T17:44:51.853	NG_ecoli_LTEE_11364_DM25	-500	866	162.4	DIA_100X_EMPTY_1x1_100ms	8f7f8578-0b94-488a-856c-d087fc07ce12	EPI_100X_YFP_1x1_200ms_25sola	EPI_100X_RFP_1x1_200ms_25sola
292	43	15.5947199690709	672	48.055327018514	1159.47767857143	383.245535714286	8579068	12766.4702380952	230.233503178019	489.492065721128	0	385968	574.357142857143	715.820042221418	1105.47530700222	0	NaN	NaN	NaN	NaN	NaN	501.754889075669	0.967574276686156	41.5885062989234	13.8298176504068	11.6812553593664	3.02063096696444	0.0110270069021572	0.00467309339281474	1	1.00062744617448	4456.99595317209	0	16456.0610119048	1	1	1	2	2019-05-17T17:44:51.853	NG_ecoli_LTEE_11364_DM25	-500	866	162.4	DIA_100X_EMPTY_1x1_100ms	92fff033-c04e-4612-8209-4be2eef6994b	EPI_100X_YFP_1x1_200ms_25sola	EPI_100X_RFP_1x1_200ms_25sola
293	54	14.4194609880847	779	39.4519381878372	1178.85622593068	1466.65083440308	3945691	5065.07188703466	230.233503178019	489.492065721128	0	640563	822.288831835687	715.820042221418	1105.47530700222	0	NaN	NaN	NaN	NaN	NaN	608.228378541568	0.981335047583642	50.1851735656345	14.6238320736198	11.941542041154	2.92332488440682	0.0201962508686078	0.00787868184058227	1	1.00277762916996	5620.64473651249	2	16563.1232349166	1	1	1	2	2019-05-17T17:44:51.853	NG_ecoli_LTEE_11364_DM25	-500	866	162.4	DIA_100X_EMPTY_1x1_100ms	52632518-fd9b-40a0-a470-bbebbb9da41b	EPI_100X_YFP_1x1_200ms_25sola	EPI_100X_RFP_1x1_200ms_25sola
294	71	14.9112352982308	1062	45.7970440779144	1195.91054613936	1086.72410546139	8540905	8042.28342749529	230.233503178019	489.492065721128	0	440615	414.891713747646	715.820042221418	1105.47530700222	0	NaN	NaN	NaN	NaN	NaN	824.072994749781	0.887158886623792	70.2235902483344	13.6398413683987	11.6060446211265	2.24205073770133	0.0145507496748283	0.00434399298855307	3	1.00311673281468	7429.1885832912	0	16314.6581920904	1	1	1	2	2019-05-17T17:44:51.853	NG_ecoli_LTEE_11364_DM25	-500	866	162.4	DIA_100X_EMPTY_1x1_100ms	e65b1dc1-3e97-48cb-9f4a-872a5003123c	EPI_100X_YFP_1x1_200ms_25sola	EPI_100X_RFP_1x1_200ms_25sola
295	38	14.4688651267284	550	46.7886527266688	1185.44181818182	303.221818181818	157207	285.830909090909	230.233503178019	489.492065721128	0	5447579	9904.68909090909	715.820042221418	1105.47530700222	0	NaN	NaN	NaN	NaN	NaN	439.150715239531	0.953193170268936	36.3519196553949	14.1061869005822	11.7233078458891	3.08589468474319	0.0173203140547585	0.00854279175454973	1	1.00664826526477	3923.89673906557	0	18161.3890909091	1	1	1	2	2019-05-17T17:44:51.853	NG_ecoli_LTEE_11364_DM25	-500	866	162.4	DIA_100X_EMPTY_1x1_100ms	d1533a8c-7002-4f43-975a-47e043d8e4a7	EPI_100X_YFP_1x1_200ms_25sola	EPI_100X_RFP_1x1_200ms_25sola
296	28	9.64249836250336	271	44.3381804478093	1184.22140221402	632.391143911439	41517	153.19926199262	230.233503178019	489.492065721128	0	4616838	17036.3025830258	715.820042221418	1105.47530700222	0	NaN	NaN	NaN	NaN	NaN	292.436185384773	0.998587617736001	29.3253441981063	11.7222291483644	9.73587699889369	2.70748005597764	0.00368561481591744	0.00153634626350983	2	1.00013155957238	2183.14789004013	0	20904.4981549815	1	1	1	2	2019-05-17T17:44:51.853	NG_ecoli_LTEE_11364_DM25	-500	866	162.4	DIA_100X_EMPTY_1x1_100ms	4f1bf6a3-3f79-4854-8f4c-5a741af2242e	EPI_100X_YFP_1x1_200ms_25sola	EPI_100X_RFP_1x1_200ms_25sola
297	45	14.8378356497615	668	49.2866058193124	1194.74251497006	1630.51946107784	4233209	6337.13922155689	230.233503178019	489.492065721128	0	298121	446.288922155689	715.820042221418	1105.47530700222	0	NaN	NaN	NaN	NaN	NaN	509.461632395406	0.949525727468035	42.9704437501256	13.695394618023	11.4560522939061	3.00087588061197	0.007992342463401	0.00257998341033669	3	1.00034941504203	4429.24491033508	0	16079.8413173653	1	1	1	2	2019-05-17T17:44:51.853	NG_ecoli_LTEE_11364_DM25	-500	866	162.4	DIA_100X_EMPTY_1x1_100ms	acfcac4d-3ea5-45fb-82b1-d991e9f90dd0	EPI_100X_YFP_1x1_200ms_25sola	EPI_100X_RFP_1x1_200ms_25sola
298	48	15.5427817234668	747	48.7485756847896	1191.01472556894	525.602409638554	2497714	3343.65997322624	230.233503178019	489.492065721128	0	552674	739.858099062918	715.820042221418	1105.47530700222	0	NaN	NaN	NaN	NaN	NaN	570.377829258073	0.962558564716292	46.3887863647913	13.986265094705	12.1269700726823	2.59253987863904	0.00493773923735871	0.00259005644845526	0	1.00057088853009	5358.05914819648	0	16127.6372155288	1	1	1	2	2019-05-17T17:44:51.853	NG_ecoli_LTEE_11364_DM25	-500	866	162.4	DIA_100X_EMPTY_1x1_100ms	9621af77-93df-4822-afd6-ca59ae98669b	EPI_100X_YFP_1x1_200ms_25sola	EPI_100X_RFP_1x1_200ms_25sola
299	54	14.8345895607283	802	49.2038758633528	1211.66957605985	910.802992518703	8438677	10522.0411471322	230.233503178019	489.492065721128	0	336268	419.286783042394	715.820042221418	1105.47530700222	0	NaN	NaN	NaN	NaN	NaN	625.770543904982	0.944329891261887	51.8125514200373	13.6927934590138	11.8040463858987	2.71279434458019	0.0125683201128376	0.00402840744760225	2	1.00124329007823	5670.04721330308	0	16377.0211970075	1	1	1	2	2019-05-17T17:44:51.853	NG_ecoli_LTEE_11364_DM25	-500	866	162.4	DIA_100X_EMPTY_1x1_100ms	d91253d9-2fae-4be9-97ab-62055801df3d	EPI_100X_YFP_1x1_200ms_25sola	EPI_100X_RFP_1x1_200ms_25sola
300	48	14.4136161600397	692	49.5625325246735	1212.33815028902	1340.63439306358	2669614	3857.82369942197	230.233503178019	489.492065721128	0	382481	552.718208092485	715.820042221418	1105.47530700222	0	NaN	NaN	NaN	NaN	NaN	534.92661377502	0.957101910259078	46.2086138287417	12.8768200594407	11.3878971809854	2.5085103796148	0.0158308783105577	0.00624584036443906	1	1.00553835753736	4706.51987219862	0	16169.2485549133	1	1	1	2	2019-05-17T17:44:51.853	NG_ecoli_LTEE_11364_DM25	-500	866	162.4	DIA_100X_EMPTY_1x1_100ms	4a0833ee-b122-48d2-a10e-26ad81ec36d3	EPI_100X_YFP_1x1_200ms_25sola	EPI_100X_RFP_1x1_200ms_25sola
301	37	10.9277903931316	405	47.7881908043869	1211.81975308642	1915.78765432099	83436	206.014814814815	230.233503178019	489.492065721128	0	8198173	20242.4024691358	715.820042221418	1105.47530700222	0	NaN	NaN	NaN	NaN	NaN	420.673844364013	0.932744198038944	36.4766501033508	14.600151352628	11.1372090727527	3.08735029734302	0.0203488957942156	0.00745578429640517	2	1.00123646080051	3553.51025978184	0	21315.8345679012	1	1	1	2	2019-05-17T17:44:51.853	NG_ecoli_LTEE_11364_DM25	-500	866	162.4	DIA_100X_EMPTY_1x1_100ms	778197fe-5930-4e48-a5fd-91f574d867ad	EPI_100X_YFP_1x1_200ms_25sola	EPI_100X_RFP_1x1_200ms_25sola
302	47	14.5201313858227	683	49.3238266049453	1208.37628111274	1806.94143484627	11077670	16219.1361639824	230.233503178019	489.492065721128	0	405118	593.144948755491	715.820042221418	1105.47530700222	0	NaN	NaN	NaN	NaN	NaN	523.59559773164	0.93568214236978	45.0504511406229	13.3040303996962	11.3870425125858	2.52982236516544	0.0148279049390605	0.00562305076448956	2	1.00245695062632	4587.86795563996	0	16354.5534407028	1	1	1	2	2019-05-17T17:44:51.853	NG_ecoli_LTEE_11364_DM25	-500	866	162.4	DIA_100X_EMPTY_1x1_100ms	d1343678-f8fe-4439-8ad1-837de8b39fd6	EPI_100X_YFP_1x1_200ms_25sola	EPI_100X_RFP_1x1_200ms_25sola
303	39	13.6661005490234	534	48.3564896776229	1212.93820224719	1492.32584269663	5035173	9429.16292134831	230.233503178019	489.492065721128	0	430187	805.593632958802	715.820042221418	1105.47530700222	0	NaN	NaN	NaN	NaN	NaN	427.406139202488	0.972348442680692	38.6707141878216	13.7218885661526	10.6579257382597	2.96170287971503	0.038487774933285	0.0121679792945727	1	1.01216079901299	3449.98696329277	2	16966.5973782772	1	1	1	2	2019-05-17T17:44:51.853	NG_ecoli_LTEE_11364_DM25	-500	866	162.4	DIA_100X_EMPTY_1x1_100ms	ff652e4a-78d2-4dc9-900b-282e042ab82f	EPI_100X_YFP_1x1_200ms_25sola	EPI_100X_RFP_1x1_200ms_25sola
304	20	6.23550408295405	127	-49.999994496094	1219.61417322835	1466.44094488189	147137	1158.55905511811	230.233503178019	489.492065721128	0	3235688	25477.8582677165	715.820042221418	1105.47530700222	0	NaN	NaN	NaN	NaN	NaN	207.744234074934	0.897935030918397	NaN	NaN	NaN	NaN	NaN	NaN	NaN	NaN	NaN	3	21470.4645669291	1	1	1	2	2019-05-17T17:44:51.853	NG_ecoli_LTEE_11364_DM25	-500	866	162.4	DIA_100X_EMPTY_1x1_100ms	1a9c8548-9321-47dd-a7a6-02328e7bd3fa	EPI_100X_YFP_1x1_200ms_25sola	EPI_100X_RFP_1x1_200ms_25sola
305	44	15.3297859214841	675	49.3290783844632	1224.45925925926	1742.87407407407	14081202	20861.04	230.233503178019	489.492065721128	0	334590	495.688888888889	715.820042221418	1105.47530700222	0	NaN	NaN	NaN	NaN	NaN	504.933080358278	0.948855490821781	42.9292416655348	13.7898648538625	11.5940272583147	2.50696458764147	0.00697474949565656	0.00341494475571703	2	1.00025842790902	4532.22782117162	0	16733.8251851852	1	1	1	2	2019-05-17T17:44:51.853	NG_ecoli_LTEE_11364_DM25	-500	866	162.4	DIA_100X_EMPTY_1x1_100ms	11aec7ae-8540-498f-88d8-3b7101ff236f	EPI_100X_YFP_1x1_200ms_25sola	EPI_100X_RFP_1x1_200ms_25sola
306	36	14.630486774341	527	47.0099364877031	1232.8880455408	617.172675521822	609979	1157.45540796964	230.233503178019	489.492065721128	0	794857	1508.26755218216	715.820042221418	1105.47530700222	0	NaN	NaN	NaN	NaN	NaN	416.161495757701	0.994738866656978	34.6814747999038	13.9442807383033	11.5765616705979	3.37632673076455	0.0128329044079106	0.00430981254779602	1	1.00136477160089	3650.45179556173	1	15966.6318785579	1	1	1	2	2019-05-17T17:44:51.853	NG_ecoli_LTEE_11364_DM25	-500	866	162.4	DIA_100X_EMPTY_1x1_100ms	9fd79e55-8bdf-4b2e-b2c3-89bdc938dfe1	EPI_100X_YFP_1x1_200ms_25sola	EPI_100X_RFP_1x1_200ms_25sola
307	35	13.2352398042227	464	48.6579995010276	1245.84913793103	1469.45689655172	146338	315.383620689655	230.233503178019	489.492065721128	0	6886047	14840.6185344828	715.820042221418	1105.47530700222	0	NaN	NaN	NaN	NaN	NaN	373.311448029811	0.995094781799385	34.2557063919104	13.0729173527098	10.6707964051191	3.11814789139258	0.00631475394639538	0.00303030312091824	2	1.00028784431811	3063.49006736328	1	18187.7004310345	1	1	1	2	2019-05-17T17:44:51.853	NG_ecoli_LTEE_11364_DM25	-500	866	162.4	DIA_100X_EMPTY_1x1_100ms	6941e160-a979-410d-b571-8cd44c738acf	EPI_100X_YFP_1x1_200ms_25sola	EPI_100X_RFP_1x1_200ms_25sola
308	57	15.947428636642	909	43.8592350283073	1258.34873487349	958.668866886689	1164317	1280.87678767877	230.233503178019	489.492065721128	0	453574	498.981298129813	715.820042221418	1105.47530700222	0	NaN	NaN	NaN	NaN	NaN	680.768851160946	0.890032897634633	54.6509876333506	14.5991204880578	12.2674380658012	2.60773637332656	0.0217669239613408	0.00983556740573127	2	1.02166389134113	6459.45153725985	0	15949.3751375138	1	1	1	2	2019-05-17T17:44:51.853	NG_ecoli_LTEE_11364_DM25	-500	866	162.4	DIA_100X_EMPTY_1x1_100ms	09ff0217-734e-402d-bb79-6721db224f86	EPI_100X_YFP_1x1_200ms_25sola	EPI_100X_RFP_1x1_200ms_25sola
309	39	14.117756830267	551	49.5178118489506	1268.92740471869	605.132486388385	654336	1187.54264972777	230.233503178019	489.492065721128	0	653492	1186.0108892922	715.820042221418	1105.47530700222	0	NaN	NaN	NaN	NaN	NaN	437.371930467353	0.992334236950968	37.9118086254017	13.950053108497	11.352134822547	3.15252445484258	0.0058357987557841	0.00296556091215232	2	1.00013654129623	3837.24443979418	1	16192.5662431942	1	1	1	2	2019-05-17T17:44:51.853	NG_ecoli_LTEE_11364_DM25	-500	866	162.4	DIA_100X_EMPTY_1x1_100ms	633942bd-7300-4694-9155-ce5d137aef98	EPI_100X_YFP_1x1_200ms_25sola	EPI_100X_RFP_1x1_200ms_25sola
310	47	14.2033280427353	668	40.8977864661429	1279.2380239521	1414.38922155689	106535	159.483532934132	230.233503178019	489.492065721128	0	8684774	13001.1586826347	715.820042221418	1105.47530700222	0	NaN	NaN	NaN	NaN	NaN	555.018361893597	0.84845899719196	47.051009063056	16.4531392209082	11.5082072862867	3.39907162650398	0.0347247460525426	0.0134672040581614	3	1.00973016951249	4894.11505401648	0	19554.9775449102	1	1	1	2	2019-05-17T17:44:51.853	NG_ecoli_LTEE_11364_DM25	-500	866	162.4	DIA_100X_EMPTY_1x1_100ms	5d961642-1062-4a2c-b7fa-df9d8ba7399b	EPI_100X_YFP_1x1_200ms_25sola	EPI_100X_RFP_1x1_200ms_25sola
311	51	13.4556482473265	687	49.2553833397159	1290.83114992722	1958.77147016012	14192133	20658.1266375546	230.233503178019	489.492065721128	0	423239	616.068413391557	715.820042221418	1105.47530700222	0	NaN	NaN	NaN	NaN	NaN	542.160943618888	0.892253285865166	49.7845733398374	13.0093961761474	10.6478075530796	2.4018881815474	0.0188835648878925	0.00771297291013098	2	1.01204592640273	4433.07477885676	2	17205.2911208151	1	1	1	2	2019-05-17T17:44:51.853	NG_ecoli_LTEE_11364_DM25	-500	866	162.4	DIA_100X_EMPTY_1x1_100ms	674b894a-0898-4bb8-a87f-7c97c27764a8	EPI_100X_YFP_1x1_200ms_25sola	EPI_100X_RFP_1x1_200ms_25sola
312	54	15.2963380138135	826	49.0761715226069	1300.22276029056	705.422518159806	619243	749.688861985472	230.233503178019	489.492065721128	0	556487	673.713075060533	715.820042221418	1105.47530700222	0	NaN	NaN	NaN	NaN	NaN	633.765207821141	0.918051956317132	51.5908377600666	14.0818161017817	12.0822367467431	2.55005244859244	0.0173998315520983	0.00670704271910321	1	1.00822352675618	5915.03262303248	0	16001.4200968523	1	1	1	2	2019-05-17T17:44:51.853	NG_ecoli_LTEE_11364_DM25	-500	866	162.4	DIA_100X_EMPTY_1x1_100ms	477abaff-d107-46a8-b806-707e8fdbc7e4	EPI_100X_YFP_1x1_200ms_25sola	EPI_100X_RFP_1x1_200ms_25sola
313	68	15.7354279023435	1070	48.6754846622669	1309.02242990654	1625.83177570093	13968644	13054.8074766355	230.233503178019	489.492065721128	0	474228	443.203738317757	715.820042221418	1105.47530700222	0	NaN	NaN	NaN	NaN	NaN	812.080853523643	0.909211446418599	65.3949257227796	14.1059721254239	12.2968173297098	2.44729885828643	0.0156125607035674	0.00572500380730334	2	1.00247936049512	7766.39321792433	0	16408.6065420561	1	1	1	2	2019-05-17T17:44:51.853	NG_ecoli_LTEE_11364_DM25	-500	866	162.4	DIA_100X_EMPTY_1x1_100ms	5bffb86a-d7ac-4b0a-ba5b-12768b51f575	EPI_100X_YFP_1x1_200ms_25sola	EPI_100X_RFP_1x1_200ms_25sola
314	41	14.5018880284614	595	48.7007472253084	1299.05714285714	220.052100840336	716596	1204.36302521008	230.233503178019	489.492065721128	0	448991	754.606722689076	715.820042221418	1105.47530700222	0	NaN	NaN	NaN	NaN	NaN	456.696535382478	0.972289602623215	38.2702114074842	13.5610218940771	11.7062470876524	2.83345330964045	0.00967366583338011	0.00325708669332471	3	1.0012058051341	4118.94616777933	0	15936.4941176471	1	1	1	2	2019-05-17T17:44:51.853	NG_ecoli_LTEE_11364_DM25	-500	866	162.4	DIA_100X_EMPTY_1x1_100ms	18a45b45-c3c9-4013-84d4-1e12f96d8c4b	EPI_100X_YFP_1x1_200ms_25sola	EPI_100X_RFP_1x1_200ms_25sola
315	58	13.6809581225924	794	49.3652707808394	1308.25062972292	1750.58690176322	3528147	4443.51007556675	230.233503178019	489.492065721128	0	364913	459.588161209068	715.820042221418	1105.47530700222	0	NaN	NaN	NaN	NaN	NaN	625.743191924596	0.931582393908844	57.1302025635477	13.027947369457	10.795002666514	2.15914849702257	0.0101059662571964	0.00433915655974881	4	1.00052517456292	5228.789437076	1	16865.4899244332	1	1	1	2	2019-05-17T17:44:51.853	NG_ecoli_LTEE_11364_DM25	-500	866	162.4	DIA_100X_EMPTY_1x1_100ms	e93b34cc-3e4d-4a83-a037-7237ad330d37	EPI_100X_YFP_1x1_200ms_25sola	EPI_100X_RFP_1x1_200ms_25sola
316	38	11.9818053392161	456	49.2631726708112	1298.61842105263	1981.29824561404	13528333	29667.3969298246	230.233503178019	489.492065721128	0	234261	513.730263157895	715.820042221418	1105.47530700222	0	NaN	NaN	NaN	NaN	NaN	390.724672105188	0.960792662557264	38.2365023861381	11.6775827583115	10.0159283199564	2.43139525346065	0.0131074697268114	0.00541295736534466	2	1.00334713708071	3012.66232296276	2	17907.8399122807	1	1	1	2	2019-05-17T17:44:51.853	NG_ecoli_LTEE_11364_DM25	-500	866	162.4	DIA_100X_EMPTY_1x1_100ms	c7a66af9-8a0c-44a0-ba53-a08147503615	EPI_100X_YFP_1x1_200ms_25sola	EPI_100X_RFP_1x1_200ms_25sola
317	33	7.25443283936585	242	-49.685639244531	1297.63223140496	307.752066115702	46035	190.227272727273	230.233503178019	489.492065721128	0	300323	1241.00413223141	715.820042221418	1105.47530700222	0	NaN	NaN	NaN	NaN	NaN	328.562839498367	0.85911236359737	35.8471891939775	10.5230070900926	8.9096725014902	2.0672124481649	0.0755775966993783	0.0233278459776691	2	1.05818405334354	2234.95339194051	0	21418.1983471074	1	1	1	2	2019-05-17T17:44:51.853	NG_ecoli_LTEE_11364_DM25	-500	866	162.4	DIA_100X_EMPTY_1x1_100ms	de8258d0-cf13-4481-b540-737bf770c833	EPI_100X_YFP_1x1_200ms_25sola	EPI_100X_RFP_1x1_200ms_25sola
318	68	14.0001788027505	952	46.2138805615098	1336.91806722689	146.077731092437	4476010	4701.69117647059	230.233503178019	489.492065721128	0	404902	425.317226890756	715.820042221418	1105.47530700222	0	NaN	NaN	NaN	NaN	NaN	745.949658221984	0.919174401003047	66.6401664717092	12.9441774844604	11.0555655944743	2.18819134326121	0.00884212970784485	0.00393456759297004	4	1.00035586995153	6397.16991266229	0	16547.7825630252	1	1	1	2	2019-05-17T17:44:51.853	NG_ecoli_LTEE_11364_DM25	-500	866	162.4	DIA_100X_EMPTY_1x1_100ms	29db315a-ebdd-4b2f-9eb0-322c5d09acd3	EPI_100X_YFP_1x1_200ms_25sola	EPI_100X_RFP_1x1_200ms_25sola
319	66	14.6382765701231	967	46.9113302742268	1326.58738366081	1711.92140641158	6597017	6822.14788004137	230.233503178019	489.492065721128	0	468336	484.318510858325	715.820042221418	1105.47530700222	0	NaN	NaN	NaN	NaN	NaN	743.589897954432	0.908021362451863	63.9599248579376	13.9991734975254	11.4568427109855	2.47207689844057	0.0119240693799992	0.00402559821595779	3	1.00043660771644	6593.67789486341	1	16539.6318510858	1	1	1	2	2019-05-17T17:44:51.853	NG_ecoli_LTEE_11364_DM25	-500	866	162.4	DIA_100X_EMPTY_1x1_100ms	0913386b-ef40-40c6-b259-5b15741431a2	EPI_100X_YFP_1x1_200ms_25sola	EPI_100X_RFP_1x1_200ms_25sola
320	47	14.2627063292043	671	49.3745439223951	1335.56184798808	48.3889716840537	486706	725.344262295082	230.233503178019	489.492065721128	0	317801	473.622950819672	715.820042221418	1105.47530700222	0	NaN	NaN	NaN	NaN	NaN	527.117907625458	0.922898093047978	45.8496330046907	13.4398068442059	11.3320425943027	2.44429419273116	0.0145626958935094	0.00676676888812343	2	1.00410039919518	4624.25890610146	0	17105.3159463487	1	1	1	2	2019-05-17T17:44:51.853	NG_ecoli_LTEE_11364_DM25	-500	866	162.4	DIA_100X_EMPTY_1x1_100ms	51c75946-b498-4b5a-84bc-aaf6ed3f442f	EPI_100X_YFP_1x1_200ms_25sola	EPI_100X_RFP_1x1_200ms_25sola
321	38	12.8957950504378	491	46.9638478870488	1331.40733197556	1964.26680244399	15309565	31180.3767820774	230.233503178019	489.492065721128	0	254581	518.494908350306	715.820042221418	1105.47530700222	0	NaN	NaN	NaN	NaN	NaN	391.810283148648	0.97873156160425	36.1030817203924	12.7630835078125	10.599401138347	2.70705108095167	0.00676288323237121	0.003781348604996	0	1.00091198998725	3185.64085752568	2	17237.8289205703	1	1	1	2	2019-05-17T17:44:51.853	NG_ecoli_LTEE_11364_DM25	-500	866	162.4	DIA_100X_EMPTY_1x1_100ms	a82cd80c-6178-406c-98e5-9c600100e07d	EPI_100X_YFP_1x1_200ms_25sola	EPI_100X_RFP_1x1_200ms_25sola
322	56	14.9473055089067	837	49.1168103336047	1343.40023894863	1827.56630824373	4944229	5907.08363201912	230.233503178019	489.492065721128	0	433770	518.243727598566	715.820042221418	1105.47530700222	0	NaN	NaN	NaN	NaN	NaN	648.859741629926	0.941727875207446	53.0577312330716	13.8998934996324	12.0089875881691	2.63496018007692	0.0134579546556201	0.00412585816766713	3	1.00369312144507	6009.68001656334	0	16089.2497013142	1	1	1	2	2019-05-17T17:44:51.853	NG_ecoli_LTEE_11364_DM25	-500	866	162.4	DIA_100X_EMPTY_1x1_100ms	40b05d68-b734-4ea7-bf76-2521392f2e8f	EPI_100X_YFP_1x1_200ms_25sola	EPI_100X_RFP_1x1_200ms_25sola
323	56	13.2792177141317	744	49.3739298816794	1359.44489247312	567.436827956989	1796013	2413.99596774194	230.233503178019	489.492065721128	0	381144	512.290322580645	715.820042221418	1105.47530700222	0	NaN	NaN	NaN	NaN	NaN	588.775872782129	0.926916216223447	54.0861664556895	12.5573840478044	10.7045878368959	2.18138114208003	0.0106877366961509	0.00397288324922123	2	1.00121382390194	4867.61232454061	0	16495.2204301075	1	1	1	2	2019-05-17T17:44:51.853	NG_ecoli_LTEE_11364_DM25	-500	866	162.4	DIA_100X_EMPTY_1x1_100ms	0b30e04f-87cc-4855-8aeb-2e5403c5ab49	EPI_100X_YFP_1x1_200ms_25sola	EPI_100X_RFP_1x1_200ms_25sola
324	62	14.3003345926869	887	41.3643148125771	1375.80947012401	250.158962795941	11958853	13482.3596392334	230.233503178019	489.492065721128	0	730790	823.889515219842	715.820042221418	1105.47530700222	0	NaN	NaN	NaN	NaN	NaN	689.445343412666	0.871559610456878	60.2272880081961	13.8043795119231	11.3059838944392	2.63717301674199	0.0147316778392846	0.00486999614045957	3	1.00161282252865	6046.44231522815	0	16457.329199549	1	1	1	2	2019-05-17T17:44:51.853	NG_ecoli_LTEE_11364_DM25	-500	866	162.4	DIA_100X_EMPTY_1x1_100ms	6e6491ad-acae-47e3-8e99-19b4ed0ef6c8	EPI_100X_YFP_1x1_200ms_25sola	EPI_100X_RFP_1x1_200ms_25sola
325	39	13.7815909423948	540	43.9214287842508	1377.70555555556	1562.18333333333	8608195	15941.1018518519	230.233503178019	489.492065721128	0	356532	660.244444444444	715.820042221418	1105.47530700222	0	NaN	NaN	NaN	NaN	NaN	435.131505585873	0.97189651808013	39.275336539328	13.3463695959307	10.8754153746718	2.69247289080013	0.011958363727536	0.00489056038152584	2	1.00288343987009	3648.39207041524	1	16196.937037037	1	1	1	2	2019-05-17T17:44:51.853	NG_ecoli_LTEE_11364_DM25	-500	866	162.4	DIA_100X_EMPTY_1x1_100ms	c62285d7-8b29-4015-b879-db3474527cfb	EPI_100X_YFP_1x1_200ms_25sola	EPI_100X_RFP_1x1_200ms_25sola
326	45	15.1349372214832	684	47.1079059289415	1378.32748538012	1981.70614035088	2311375	3379.20321637427	230.233503178019	489.492065721128	0	409416	598.561403508772	715.820042221418	1105.47530700222	0	NaN	NaN	NaN	NaN	NaN	517.490496247158	0.95049605608714	44.3324741666182	14.0766338089822	11.5019282044235	2.53980330168761	0.0134499219836797	0.00365226187280995	3	1.00096674065664	4606.30993224165	0	16340.5394736842	1	1	1	2	2019-05-17T17:44:51.853	NG_ecoli_LTEE_11364_DM25	-500	866	162.4	DIA_100X_EMPTY_1x1_100ms	b088c982-9508-4ada-bb17-c62686e6a70b	EPI_100X_YFP_1x1_200ms_25sola	EPI_100X_RFP_1x1_200ms_25sola
327	47	14.7628663333143	695	49.1981951727888	1393.84460431655	933.877697841727	770779	1109.0345323741	230.233503178019	489.492065721128	0	329813	474.551079136691	715.820042221418	1105.47530700222	0	NaN	NaN	NaN	NaN	NaN	539.42965097386	0.946040504994333	45.518958235043	13.7684150199071	11.4908137364488	2.85399510977825	0.114903510803102	0.00488151145235969	1	1.00136409316957	4720.45394936557	0	16769.890647482	1	1	1	2	2019-05-17T17:44:51.853	NG_ecoli_LTEE_11364_DM25	-500	866	162.4	DIA_100X_EMPTY_1x1_100ms	bdea1b1d-dfac-4bb2-90d1-4cb9bee8855c	EPI_100X_YFP_1x1_200ms_25sola	EPI_100X_RFP_1x1_200ms_25sola
328	40	14.0614828499184	563	49.5088946594021	1403.83303730018	1116.09413854352	1124226	1996.84902309059	230.233503178019	489.492065721128	0	851232	1511.95737122558	715.820042221418	1105.47530700222	0	NaN	NaN	NaN	NaN	NaN	442.657289789033	0.97337908466635	37.7698353728565	13.7291888928598	11.5015924630586	2.77217227190019	0.0122191239701802	0.00463681285626897	1	1.00115993473344	3924.19810322139	0	16103.1509769094	1	1	1	2	2019-05-17T17:44:51.853	NG_ecoli_LTEE_11364_DM25	-500	866	162.4	DIA_100X_EMPTY_1x1_100ms	376fcc5c-865e-4b09-b871-f62f6f656e4f	EPI_100X_YFP_1x1_200ms_25sola	EPI_100X_RFP_1x1_200ms_25sola
329	49	12.9718522290516	635	49.7173315853373	1405.68976377953	1177.19527559055	2960289	4661.87244094488	230.233503178019	489.492065721128	0	1204545	1896.92125984252	715.820042221418	1105.47530700222	0	NaN	NaN	NaN	NaN	NaN	523.747181284632	0.933915448666659	46.636192458434	13.1483906838899	10.9289922938912	2.64417627719493	0.0295136167118224	0.0043118095252559	3	1.00070107746758	4374.95113588539	1	17197.5653543307	1	1	1	2	2019-05-17T17:44:51.853	NG_ecoli_LTEE_11364_DM25	-500	866	162.4	DIA_100X_EMPTY_1x1_100ms	d051bb41-2728-42b6-a082-319fa2b71ebe	EPI_100X_YFP_1x1_200ms_25sola	EPI_100X_RFP_1x1_200ms_25sola
330	60	15.0333870782286	902	48.6852679233608	1424.75166297118	1410.86917960089	2358060	2614.25720620843	230.233503178019	489.492065721128	0	521974	578.685144124168	715.820042221418	1105.47530700222	0	NaN	NaN	NaN	NaN	NaN	678.546473355597	0.938658625634974	56.9381035869373	13.6939706764659	11.7901151975681	2.31874198549666	0.00481313828329436	0.00195941047463518	1	1.00058762824093	6216.25721774249	0	16145.0254988914	1	1	1	2	2019-05-17T17:44:51.853	NG_ecoli_LTEE_11364_DM25	-500	866	162.4	DIA_100X_EMPTY_1x1_100ms	3c7db7bb-68ad-4656-ad4c-e82ab3bd418d	EPI_100X_YFP_1x1_200ms_25sola	EPI_100X_RFP_1x1_200ms_25sola
331	55	13.5362199871154	745	48.6178534338879	1407.81879194631	1580.3033557047	1171305	1572.22147651007	230.233503178019	489.492065721128	0	986687	1324.41208053691	715.820042221418	1105.47530700222	0	NaN	NaN	NaN	NaN	NaN	607.496801820949	0.853950757221414	54.6188310590404	14.5397775218222	10.930797355678	2.30886648273052	0.0286154394438412	0.0153332102665255	2	1.00707145614794	5125.49682357738	2	17430.6281879195	1	1	1	2	2019-05-17T17:44:51.853	NG_ecoli_LTEE_11364_DM25	-500	866	162.4	DIA_100X_EMPTY_1x1_100ms	d6fb8f48-2940-4d21-9df8-a4ee1508f555	EPI_100X_YFP_1x1_200ms_25sola	EPI_100X_RFP_1x1_200ms_25sola
332	40	15.261719164609	611	48.850802200203	1422.77250409165	480.448445171849	762764	1248.38625204583	230.233503178019	489.492065721128	0	337903	553.032733224223	715.820042221418	1105.47530700222	0	NaN	NaN	NaN	NaN	NaN	462.774536768126	0.977772338960058	38.0304539886671	13.796177528318	11.7243535569351	3.26405928696078	0.0231303064076957	0.00472995363313683	1	1.00071832765584	4105.81336525782	0	15891.7954173486	1	1	1	2	2019-05-17T17:44:51.853	NG_ecoli_LTEE_11364_DM25	-500	866	162.4	DIA_100X_EMPTY_1x1_100ms	cf99b39b-e85d-495b-8f18-7bcb8421b87c	EPI_100X_YFP_1x1_200ms_25sola	EPI_100X_RFP_1x1_200ms_25sola
333	40	14.4581302190929	579	49.2297571138277	1419.01381692573	1167.64421416235	2378580	4108.0829015544	230.233503178019	489.492065721128	0	1265199	2185.14507772021	715.820042221418	1105.47530700222	0	NaN	NaN	NaN	NaN	NaN	475.467114560938	0.940296902570184	37.6468790316248	15.1465611884482	12.1209303366818	3.31947843517417	0.03061944143432	0.0150308384868078	2	1.0076089967812	4344.00953932339	1	17072.4680483592	1	1	1	2	2019-05-17T17:44:51.853	NG_ecoli_LTEE_11364_DM25	-500	866	162.4	DIA_100X_EMPTY_1x1_100ms	48dc0094-f149-4615-a89c-807f70a25946	EPI_100X_YFP_1x1_200ms_25sola	EPI_100X_RFP_1x1_200ms_25sola
334	41	11.6318424149213	478	47.5130950733395	1427.68410041841	7.97698744769875	1927902	4033.26778242678	230.233503178019	489.492065721128	0	268743	562.223849372385	715.820042221418	1105.47530700222	0	NaN	NaN	NaN	NaN	NaN	NaN	NaN	NaN	NaN	NaN	NaN	NaN	NaN	NaN	NaN	NaN	1	16311.6631799163	1	1	1	2	2019-05-17T17:44:51.853	NG_ecoli_LTEE_11364_DM25	-500	866	162.4	DIA_100X_EMPTY_1x1_100ms	a4543dcb-4774-4609-b819-a71ccde6a8a5	EPI_100X_YFP_1x1_200ms_25sola	EPI_100X_RFP_1x1_200ms_25sola
335	51	14.8014250377294	755	46.2286308872655	1421.19205298013	1271.84238410596	4038423	5348.90463576159	230.233503178019	489.492065721128	0	307538	407.335099337748	715.820042221418	1105.47530700222	0	NaN	NaN	NaN	NaN	NaN	582.539527325823	0.9247346742269	49.2635150638712	14.2423512056444	11.5420733968945	2.70049952330035	0.0124306100958708	0.0064386999981987	1	1.00345931447927	5154.4572408748	1	16874.5668874172	1	1	1	2	2019-05-17T17:44:51.853	NG_ecoli_LTEE_11364_DM25	-500	866	162.4	DIA_100X_EMPTY_1x1_100ms	9bd98ef3-5cc2-4671-b408-9033af07bcb7	EPI_100X_YFP_1x1_200ms_25sola	EPI_100X_RFP_1x1_200ms_25sola
336	37	14.7748591674298	550	44.3626356039048	1427.19454545455	1821.02545454545	13789742	25072.2581818182	230.233503178019	489.492065721128	0	284784	517.789090909091	715.820042221418	1105.47530700222	0	NaN	NaN	NaN	NaN	NaN	512.981794707597	0.998049163908027	38.628874952458	16.1546870330465	12.9901333493912	3.78512291850479	0.00950907790475673	0.00407556944857782	1	1.00112461410546	5119.51900688585	2	18038.1781818182	1	1	1	2	2019-05-17T17:44:51.853	NG_ecoli_LTEE_11364_DM25	-500	866	162.4	DIA_100X_EMPTY_1x1_100ms	d31f0a8f-dc6f-4b55-80e9-3de9cd708322	EPI_100X_YFP_1x1_200ms_25sola	EPI_100X_RFP_1x1_200ms_25sola
337	46	12.03296603436	554	-28.5302144217542	1440.79241877256	1577.79783393502	151881	274.153429602888	230.233503178019	489.492065721128	0	15752867	28434.7779783393	715.820042221418	1105.47530700222	0	NaN	NaN	NaN	NaN	NaN	487.239393851456	0.910706765637265	47.8708075386973	13.5180493909243	9.96367218633608	2.55814185947647	0.0256314740149088	0.00897952782847744	2	1.00554880559631	3732.49724577137	1	18848.0198555957	1	1	1	2	2019-05-17T17:44:51.853	NG_ecoli_LTEE_11364_DM25	-500	866	162.4	DIA_100X_EMPTY_1x1_100ms	f9aebee7-e338-4235-bcce-b34d37e5d29f	EPI_100X_YFP_1x1_200ms_25sola	EPI_100X_RFP_1x1_200ms_25sola
338	36	12.8664135526543	464	48.8530270727916	1426.83620689655	1238.70905172414	4772825	10286.2607758621	230.233503178019	489.492065721128	0	222967	480.532327586207	715.820042221418	1105.47530700222	0	NaN	NaN	NaN	NaN	NaN	395.115136279616	0.918553813069034	36.4351225757648	12.6565572113308	10.4966962643502	2.73955065678305	0.0462271596731027	0.0189573376831245	1	1.03232914985527	3152.93761175936	1	17420.2284482759	1	1	1	2	2019-05-17T17:44:51.853	NG_ecoli_LTEE_11364_DM25	-500	866	162.4	DIA_100X_EMPTY_1x1_100ms	05e049d1-4682-4a47-b377-55d7ce164987	EPI_100X_YFP_1x1_200ms_25sola	EPI_100X_RFP_1x1_200ms_25sola
339	57	14.7801318672708	846	48.6868153376653	1448.78959810875	1804.01063829787	6009106	7102.9621749409	230.233503178019	489.492065721128	0	632437	747.56146572104	715.820042221418	1105.47530700222	0	NaN	NaN	NaN	NaN	NaN	772.775201979448	0.917531985153693	57.3179587247351	15.8786211941295	13.1741277794027	3.08833346481594	0.0300003374131039	0.0122372645119662	1	1.01214382747084	7813.11721311886	2	17464.6418439716	1	1	1	2	2019-05-17T17:44:51.853	NG_ecoli_LTEE_11364_DM25	-500	866	162.4	DIA_100X_EMPTY_1x1_100ms	9513fc5e-939e-49cc-ba9b-c3b2748b1f26	EPI_100X_YFP_1x1_200ms_25sola	EPI_100X_RFP_1x1_200ms_25sola
340	46	14.8935116108233	686	49.5449831712327	1449.23032069971	371.8527696793	5628725	8205.13848396501	230.233503178019	489.492065721128	0	395842	577.02915451895	715.820042221418	1105.47530700222	0	NaN	NaN	NaN	NaN	NaN	518.049367213012	0.948590290630478	44.115637017508	13.4145416317809	11.5187954057423	2.6390928930295	0.0157694608621901	0.00760948488002114	1	1.00465085701405	4597.23352468789	0	15984.1472303207	1	1	1	2	2019-05-17T17:44:51.853	NG_ecoli_LTEE_11364_DM25	-500	866	162.4	DIA_100X_EMPTY_1x1_100ms	63354f33-069b-47d7-9c83-fd482c7ea283	EPI_100X_YFP_1x1_200ms_25sola	EPI_100X_RFP_1x1_200ms_25sola
341	56	14.3383190461972	804	49.1766892083096	1461.28482587065	1942.2723880597	5255601	6536.8171641791	230.233503178019	489.492065721128	0	541607	673.640547263682	715.820042221418	1105.47530700222	0	NaN	NaN	NaN	NaN	NaN	624.039860321938	0.924564926061289	54.4126890524561	13.7440443646828	11.2404955153063	2.58029093978829	0.0076382893532485	0.00347917523714012	2	1.00059504418011	5399.59247981402	0	16146.3221393035	1	1	1	2	2019-05-17T17:44:51.853	NG_ecoli_LTEE_11364_DM25	-500	866	162.4	DIA_100X_EMPTY_1x1_100ms	89672f81-0a44-47b5-a57e-d3022932f715	EPI_100X_YFP_1x1_200ms_25sola	EPI_100X_RFP_1x1_200ms_25sola
342	8	2.34405713526613	20	-49.9967970610572	1448.25	2.85	23751	1187.55	230.233503178019	489.492065721128	0	24499	1224.95	715.820042221418	1105.47530700222	0	NaN	NaN	NaN	NaN	NaN	NaN	NaN	NaN	NaN	NaN	NaN	NaN	NaN	NaN	NaN	NaN	1	20058.2	1	1	1	2	2019-05-17T17:44:51.853	NG_ecoli_LTEE_11364_DM25	-500	866	162.4	DIA_100X_EMPTY_1x1_100ms	06b65209-2eab-4cbb-a32d-50ee43d094ef	EPI_100X_YFP_1x1_200ms_25sola	EPI_100X_RFP_1x1_200ms_25sola
343	34	14.360763928993	489	42.9079179360713	1463.1145194274	1820.44785276074	13203451	27000.9222903885	230.233503178019	489.492065721128	0	290248	593.554192229039	715.820042221418	1105.47530700222	0	NaN	NaN	NaN	NaN	NaN	470.62663350218	0.998014573956869	35.9396264371797	15.7320922557992	12.7500792464692	3.85479025349973	0.0169459680240191	0.00658698654035145	1	1.00382886870043	4588.69516999785	2	18374.2678936605	1	1	1	2	2019-05-17T17:44:51.853	NG_ecoli_LTEE_11364_DM25	-500	866	162.4	DIA_100X_EMPTY_1x1_100ms	742e065f-4d52-4636-a700-a9779ac6349f	EPI_100X_YFP_1x1_200ms_25sola	EPI_100X_RFP_1x1_200ms_25sola
344	43	16.37856949279	705	-49.9065122772871	1485.88085106383	890.275177304965	227543	322.756028368794	230.233503178019	489.492065721128	0	1787831	2535.9304964539	715.820042221418	1105.47530700222	0	NaN	NaN	NaN	NaN	NaN	538.810596298976	0.837925283561905	46.4661917282415	14.5276674089839	11.0436226181458	2.88248394028267	0.131996598473923	0.0476189647675018	3	1.12321613893621	4450.92295258774	0	18453.124822695	1	1	1	2	2019-05-17T17:44:51.853	NG_ecoli_LTEE_11364_DM25	-500	866	162.4	DIA_100X_EMPTY_1x1_100ms	e0190bd0-3cc5-4671-9e09-c5dea66a795d	EPI_100X_YFP_1x1_200ms_25sola	EPI_100X_RFP_1x1_200ms_25sola
345	31	11.850455806489	368	46.3947764513254	1512.69293478261	1769.29891304348	102049	277.307065217391	230.233503178019	489.492065721128	0	8439405	22933.1657608696	715.820042221418	1105.47530700222	0	NaN	NaN	NaN	NaN	NaN	338.412611507359	0.922793604008615	31.817968133024	12.7388051095206	10.2417591443837	2.69310656285131	0.0386288102285996	0.018019367755074	1	1.01019450306746	2621.26808919836	0	20327.2581521739	1	1	1	2	2019-05-17T17:44:51.853	NG_ecoli_LTEE_11364_DM25	-500	866	162.4	DIA_100X_EMPTY_1x1_100ms	89290a07-8f10-4c92-afe9-bc4cf47e9acf	EPI_100X_YFP_1x1_200ms_25sola	EPI_100X_RFP_1x1_200ms_25sola
346	42	14.5237439458873	610	49.4541668537275	1532.11475409836	1945.01475409836	6823047	11185.3229508197	230.233503178019	489.492065721128	0	330791	542.280327868853	715.820042221418	1105.47530700222	0	NaN	NaN	NaN	NaN	NaN	463.515683242473	0.973655312293049	39.5266435850996	13.2661578581994	11.4355713868336	2.89675397100534	0.00472274786450576	0.00217667192648729	1	1.00052096617391	4059.71510651902	0	16177.3704918033	1	1	1	2	2019-05-17T17:44:51.853	NG_ecoli_LTEE_11364_DM25	-500	866	162.4	DIA_100X_EMPTY_1x1_100ms	0b47bd19-b54d-4c1a-9f5e-af06138679b9	EPI_100X_YFP_1x1_200ms_25sola	EPI_100X_RFP_1x1_200ms_25sola
347	74	13.6350757515575	1009	25.5586962211852	1574.29236868186	648.191278493558	221215	219.241823587711	230.233503178019	489.492065721128	0	18895545	18727.0019821606	715.820042221418	1105.47530700222	0	NaN	NaN	NaN	NaN	NaN	799.424851876989	0.809688167737486	72.532213412776	13.2723740089516	10.8810587648285	2.29994356427654	0.0167814922087025	0.00609869770734565	1	1.01195367425445	6744.70755308832	0	17456.7264618434	1	1	1	2	2019-05-17T17:44:51.853	NG_ecoli_LTEE_11364_DM25	-500	866	162.4	DIA_100X_EMPTY_1x1_100ms	f2ace3a8-fad8-496c-b107-067fa9f25b02	EPI_100X_YFP_1x1_200ms_25sola	EPI_100X_RFP_1x1_200ms_25sola
348	43	15.5750935329709	670	49.2643910982163	1559.91641791045	1322.31492537313	3389541	5059.01641791045	230.233503178019	489.492065721128	0	308980	461.164179104478	715.820042221418	1105.47530700222	0	NaN	NaN	NaN	NaN	NaN	508.580631556629	0.974217192638357	41.3506695796857	14.0263480388484	11.8738106976482	3.07808321407101	0.0240722595899007	0.0075252791000791	1	1.00333322796757	4578.81049122987	0	16192.9059701493	1	1	1	2	2019-05-17T17:44:51.853	NG_ecoli_LTEE_11364_DM25	-500	866	162.4	DIA_100X_EMPTY_1x1_100ms	92f390ed-d63a-4046-8897-529d53f1fed8	EPI_100X_YFP_1x1_200ms_25sola	EPI_100X_RFP_1x1_200ms_25sola
349	62	14.6049744419205	906	48.9109240677527	1596.13024282561	1849.19757174393	34750465	38355.9216335541	230.233503178019	489.492065721128	0	557233	615.047461368653	715.820042221418	1105.47530700222	0	NaN	NaN	NaN	NaN	NaN	696.390266772891	0.903961738562225	60.5861105061347	13.0659659848683	11.3268579195837	2.21195281512743	0.0161411241804157	0.00586201797249002	2	1.00477925185335	6104.94646345646	0	16574.4370860927	1	1	1	2	2019-05-17T17:44:51.853	NG_ecoli_LTEE_11364_DM25	-500	866	162.4	DIA_100X_EMPTY_1x1_100ms	5d09ab52-e197-43fe-94c9-3274dc85f13d	EPI_100X_YFP_1x1_200ms_25sola	EPI_100X_RFP_1x1_200ms_25sola
350	48	15.1237174291292	726	49.7123331691153	1594.81404958678	1213.75482093664	3576607	4926.45592286501	230.233503178019	489.492065721128	0	307159	423.084022038567	715.820042221418	1105.47530700222	0	NaN	NaN	NaN	NaN	NaN	552.974134667875	0.968010299995321	44.7943848080184	14.0381131360862	12.14952049332	2.69633736026172	0.00678131043378042	0.00253171619714176	2	1.00019275869115	5193.16036345116	0	15791.2920110193	1	1	1	2	2019-05-17T17:44:51.853	NG_ecoli_LTEE_11364_DM25	-500	866	162.4	DIA_100X_EMPTY_1x1_100ms	447299e0-300e-4111-a163-3d21add4974a	EPI_100X_YFP_1x1_200ms_25sola	EPI_100X_RFP_1x1_200ms_25sola
351	49	13.7982566179815	677	49.7712123247071	1599.5952732644	557.270310192024	1510218	2230.75036927622	230.233503178019	489.492065721128	0	352682	520.948301329394	715.820042221418	1105.47530700222	0	NaN	NaN	NaN	NaN	NaN	536.40574923629	0.978183704536521	46.8726702495842	12.6419725009817	11.2849410343003	2.4211743933524	0.00341572580493672	0.000940262734132085	5	1.00014545642724	4688.22196057625	0	15797.3618906942	1	1	1	2	2019-05-17T17:44:51.853	NG_ecoli_LTEE_11364_DM25	-500	866	162.4	DIA_100X_EMPTY_1x1_100ms	628abfe0-5050-4382-896f-b120d32c7ea3	EPI_100X_YFP_1x1_200ms_25sola	EPI_100X_RFP_1x1_200ms_25sola
352	66	14.5532394563419	961	46.8142495199295	1663.51716961498	986.848074921956	4939986	5140.46409989594	230.233503178019	489.492065721128	0	928902	966.599375650364	715.820042221418	1105.47530700222	0	NaN	NaN	NaN	NaN	NaN	731.999037026299	0.914066030893602	64.2366189020346	13.2187932282281	11.2633101594088	2.19142722158741	0.00931971762685563	0.00434727158934625	3	1.00057957225365	6400.36353372006	0	16753.8106139438	1	1	1	2	2019-05-17T17:44:51.853	NG_ecoli_LTEE_11364_DM25	-500	866	162.4	DIA_100X_EMPTY_1x1_100ms	2ad61ece-32bf-44bf-a002-1bd2f5460111	EPI_100X_YFP_1x1_200ms_25sola	EPI_100X_RFP_1x1_200ms_25sola
353	29	9.75711327674936	283	47.8246002358402	1647.01060070671	71.3180212014134	56630	200.106007067138	230.233503178019	489.492065721128	0	5268691	18617.2826855124	715.820042221418	1105.47530700222	0	NaN	NaN	NaN	NaN	NaN	294.318182397725	0.97874460309247	28.9223740658798	11.5129951857995	9.81946776235248	2.76841901025107	0.0147308043004575	0.00644173128158295	0	1.00235428780738	2190.28040305209	0	21179.4982332155	1	1	1	2	2019-05-17T17:44:51.853	NG_ecoli_LTEE_11364_DM25	-500	866	162.4	DIA_100X_EMPTY_1x1_100ms	2cc750c8-9a7f-49c5-82c3-b560e2d28c7f	EPI_100X_YFP_1x1_200ms_25sola	EPI_100X_RFP_1x1_200ms_25sola
354	46	14.4699144854226	666	49.5657138596096	1672.43093093093	827.042042042042	4479785	6726.4039039039	230.233503178019	489.492065721128	0	293103	440.094594594595	715.820042221418	1105.47530700222	0	NaN	NaN	NaN	NaN	NaN	509.641697047367	0.964109061128462	44.0718158886392	13.0097654096778	11.3251558218966	2.62323731158189	0.0128505595617288	0.00525849816861535	2	1.00331619712847	4439.55252701088	0	16436.7192192192	1	1	1	2	2019-05-17T17:44:51.853	NG_ecoli_LTEE_11364_DM25	-500	866	162.4	DIA_100X_EMPTY_1x1_100ms	98869460-f1ee-4df4-a4e7-3da8a253eb90	EPI_100X_YFP_1x1_200ms_25sola	EPI_100X_RFP_1x1_200ms_25sola
355	39	12.1301330823706	474	49.5549956898902	1668.3417721519	1843.5	1339703	2826.3776371308	230.233503178019	489.492065721128	0	278205	586.930379746835	715.820042221418	1105.47530700222	0	NaN	NaN	NaN	NaN	NaN	429.078817668825	0.971268027269643	38.9014533716019	12.6765310681466	10.7493577082596	2.70231177394951	0.0139447788928511	0.00695488659531154	1	1.00228238763147	3530.37418537919	2	18131.5843881857	1	1	1	2	2019-05-17T17:44:51.853	NG_ecoli_LTEE_11364_DM25	-500	866	162.4	DIA_100X_EMPTY_1x1_100ms	d52f4342-ee49-46ee-be63-9306999f92d0	EPI_100X_YFP_1x1_200ms_25sola	EPI_100X_RFP_1x1_200ms_25sola
356	36	11.8684534808253	428	43.7524742468378	1669.7453271028	1883.40654205607	1329855	3107.13785046729	230.233503178019	489.492065721128	0	262821	614.067757009346	715.820042221418	1105.47530700222	0	NaN	NaN	NaN	NaN	NaN	367.813254577717	0.989879130200656	33.2737430592	14.4346314070522	10.845169182316	3.20259961614941	0.0200611688487351	0.0079616501900955	0	1.00433865981827	3073.7192897342	2	18070.0163551402	1	1	1	2	2019-05-17T17:44:51.853	NG_ecoli_LTEE_11364_DM25	-500	866	162.4	DIA_100X_EMPTY_1x1_100ms	cf0acc44-ab38-43b6-8a95-e2e233778f8f	EPI_100X_YFP_1x1_200ms_25sola	EPI_100X_RFP_1x1_200ms_25sola
357	43	15.220789786575	655	48.7756831931665	1681.75267175573	428.53893129771	3298396	5035.71908396947	230.233503178019	489.492065721128	0	318262	485.896183206107	715.820042221418	1105.47530700222	0	NaN	NaN	NaN	NaN	NaN	496.423708393665	0.970971453625439	40.4595959843434	13.9085876435818	12.0865669260934	2.70607542960169	0.00756279227497339	0.00356660589772326	1	1.00115595302515	4642.13050258845	0	16173.7618320611	1	1	1	2	2019-05-17T17:44:51.853	NG_ecoli_LTEE_11364_DM25	-500	866	162.4	DIA_100X_EMPTY_1x1_100ms	bc51e8d6-a636-49e6-a37f-6d1eb79935d7	EPI_100X_YFP_1x1_200ms_25sola	EPI_100X_RFP_1x1_200ms_25sola
358	37	13.4695488046164	499	48.8625092976806	1685.90781563126	1849.65731462926	2577047	5164.42284569138	230.233503178019	489.492065721128	0	298109	597.412825651303	715.820042221418	1105.47530700222	0	NaN	NaN	NaN	NaN	NaN	421.471845488304	0.976874881187797	36.2125322172663	14.7241253028836	11.3500105849648	3.12517380383767	0.0278667405899523	0.0109319296035847	1	1.00539327736215	3663.88057294697	1	17688.7214428858	1	1	1	2	2019-05-17T17:44:51.853	NG_ecoli_LTEE_11364_DM25	-500	866	162.4	DIA_100X_EMPTY_1x1_100ms	11f5e9f3-f75d-49c9-a32c-558d5f1e5b37	EPI_100X_YFP_1x1_200ms_25sola	EPI_100X_RFP_1x1_200ms_25sola
359	36	13.6920157246943	493	35.9847819656384	1684.8093306288	1894.40567951318	2941511	5966.5537525355	230.233503178019	489.492065721128	0	413029	837.787018255578	715.820042221418	1105.47530700222	0	NaN	NaN	NaN	NaN	NaN	409.083838059496	0.971800531069079	34.925403714992	13.8776928636063	11.4368049544764	3.08915189493	0.0248439643930082	0.0126119886756202	1	1.00338092081476	3587.90343245608	1	18009.462474645	1	1	1	2	2019-05-17T17:44:51.853	NG_ecoli_LTEE_11364_DM25	-500	866	162.4	DIA_100X_EMPTY_1x1_100ms	2945ef4f-29b7-4928-bd51-7925adcd0fcd	EPI_100X_YFP_1x1_200ms_25sola	EPI_100X_RFP_1x1_200ms_25sola
360	39	14.2287092827547	555	49.5885690736063	1708.99279279279	961.774774774775	750214	1351.73693693694	230.233503178019	489.492065721128	0	463002	834.237837837838	715.820042221418	1105.47530700222	0	NaN	NaN	NaN	NaN	NaN	429.624308354018	0.990276389172204	36.2703691864303	13.4778335965487	11.6082731872113	2.91712873393379	0.00687943419241551	0.0030829889297782	2	1.00019510421968	3838.63746656977	0	16036.3027027027	1	1	1	2	2019-05-17T17:44:51.853	NG_ecoli_LTEE_11364_DM25	-500	866	162.4	DIA_100X_EMPTY_1x1_100ms	c96a3fe2-326e-4cd4-9f02-37feed7160ef	EPI_100X_YFP_1x1_200ms_25sola	EPI_100X_RFP_1x1_200ms_25sola
361	49	14.2851027929254	700	49.4245247779402	1716.47428571429	2035.53857142857	963996	1377.13714285714	230.233503178019	489.492065721128	0	397215	567.45	715.820042221418	1105.47530700222	0	NaN	NaN	NaN	NaN	NaN	536.223273485963	0.958748754336108	46.347287412899	13.3277531978133	11.3007288074395	2.61761195090231	0.0341075433718755	0.00543744002575838	2	1.00299666616946	4648.65277492137	1	16962.9814285714	1	1	1	2	2019-05-17T17:44:51.853	NG_ecoli_LTEE_11364_DM25	-500	866	162.4	DIA_100X_EMPTY_1x1_100ms	b233b72d-c937-4140-9ffa-a8bd28cc1b7c	EPI_100X_YFP_1x1_200ms_25sola	EPI_100X_RFP_1x1_200ms_25sola
362	58	14.2472383371219	827	47.7738159247193	1756.02781136638	534.321644498186	1360042	1644.54897218863	230.233503178019	489.492065721128	0	437827	529.415961305925	715.820042221418	1105.47530700222	0	NaN	NaN	NaN	NaN	NaN	638.207154245468	0.898191835154749	56.8864684334178	13.0587346438214	11.0912033249889	2.19418041927996	0.0160586807600023	0.00587015018467695	3	1.00664253042665	5496.11977193517	0	16350.045949214	1	1	1	2	2019-05-17T17:44:51.853	NG_ecoli_LTEE_11364_DM25	-500	866	162.4	DIA_100X_EMPTY_1x1_100ms	dae9ea88-422c-4c5a-8740-f594b16c0148	EPI_100X_YFP_1x1_200ms_25sola	EPI_100X_RFP_1x1_200ms_25sola
363	4	1.25024611398007	7	-49.3404208736275	1739.57142857143	2046.85714285714	14916	2130.85714285714	230.233503178019	489.492065721128	0	3758	536.857142857143	715.820042221418	1105.47530700222	0	NaN	NaN	NaN	NaN	NaN	NaN	NaN	NaN	NaN	NaN	NaN	NaN	NaN	NaN	NaN	NaN	1	20826.2857142857	1	1	1	2	2019-05-17T17:44:51.853	NG_ecoli_LTEE_11364_DM25	-500	866	162.4	DIA_100X_EMPTY_1x1_100ms	c4c5f627-5998-4372-bc82-3eda4d5d2a69	EPI_100X_YFP_1x1_200ms_25sola	EPI_100X_RFP_1x1_200ms_25sola
364	57	14.5514984413027	830	48.7677506634246	1808.71325301205	757.332530120482	3808917	4589.05662650602	230.233503178019	489.492065721128	0	575513	693.389156626506	715.820042221418	1105.47530700222	0	NaN	NaN	NaN	NaN	NaN	635.065842008774	0.938476003509971	55.1134191561288	13.158406256182	11.3424971749691	2.33962262122922	0.00466339578674708	0.0020449051209327	1	1.00066042005718	5568.83814761283	0	16203.4060240964	1	1	1	2	2019-05-17T17:44:51.853	NG_ecoli_LTEE_11364_DM25	-500	866	162.4	DIA_100X_EMPTY_1x1_100ms	73c589d5-0387-4712-b446-0d4e25b466ce	EPI_100X_YFP_1x1_200ms_25sola	EPI_100X_RFP_1x1_200ms_25sola
365	42	14.7525383897812	620	49.725690124436	1802.52741935484	1454.96451612903	10339455	16676.5403225806	230.233503178019	489.492065721128	0	278434	449.087096774194	715.820042221418	1105.47530700222	0	NaN	NaN	NaN	NaN	NaN	467.391153572502	0.973408851409879	39.3722898413203	13.621274539324	11.4282888375261	3.14022272171728	0.0168416676363489	0.0075310498453208	1	1.00140408143364	4038.71280382396	0	16552.1419354839	1	1	1	2	2019-05-17T17:44:51.853	NG_ecoli_LTEE_11364_DM25	-500	866	162.4	DIA_100X_EMPTY_1x1_100ms	f4c6ebef-5147-4cd0-9da2-48844391f157	EPI_100X_YFP_1x1_200ms_25sola	EPI_100X_RFP_1x1_200ms_25sola
366	49	13.7829506573912	677	49.5266996119007	1817.05465288035	82.2584933530281	873724	1290.58197932053	230.233503178019	489.492065721128	0	621935	918.663220088626	715.820042221418	1105.47530700222	0	NaN	NaN	NaN	NaN	NaN	529.908269478333	0.953470829791961	47.4464504404296	12.6733775383284	11.0262309159822	2.30835450665457	0.00567955261936471	0.00202420560281124	2	1.00055950386857	4530.5171191138	0	16317.1669128508	1	1	1	2	2019-05-17T17:44:51.853	NG_ecoli_LTEE_11364_DM25	-500	866	162.4	DIA_100X_EMPTY_1x1_100ms	383ddfc6-6450-46d2-8991-1f01acf53964	EPI_100X_YFP_1x1_200ms_25sola	EPI_100X_RFP_1x1_200ms_25sola
367	33	11.9663154747062	395	46.3584953651881	1807.19746835443	597.655696202532	83236	210.724050632911	230.233503178019	489.492065721128	0	10106378	25585.7670886076	715.820042221418	1105.47530700222	0	NaN	NaN	NaN	NaN	NaN	324.683013477506	0.999215843649944	28.4977006072254	13.7392977864195	11.0389316415566	3.47671324379563	0.0163642141280194	0.00867496816655889	0	1.00413284045045	2727.43110348403	1	19460.0227848101	1	1	1	2	2019-05-17T17:44:51.853	NG_ecoli_LTEE_11364_DM25	-500	866	162.4	DIA_100X_EMPTY_1x1_100ms	bb046e22-5732-41f4-b7a8-e6686e55a49f	EPI_100X_YFP_1x1_200ms_25sola	EPI_100X_RFP_1x1_200ms_25sola
368	29	13.3484737858258	388	40.136114491475	1811.60567010309	932.814432989691	78949	203.476804123711	230.233503178019	489.492065721128	0	1389491	3581.16237113402	715.820042221418	1105.47530700222	0	NaN	NaN	NaN	NaN	NaN	334.792521070585	0.928985092367069	28.2482328592146	14.1018736148869	11.3507786837558	3.24414928987321	0.0545868645938208	0.0246574487499124	1	1.00818561499993	2858.46235994875	0	20146.0154639175	1	1	1	2	2019-05-17T17:44:51.853	NG_ecoli_LTEE_11364_DM25	-500	866	162.4	DIA_100X_EMPTY_1x1_100ms	acc568d1-d320-4a1e-9ce0-474f5e75c423	EPI_100X_YFP_1x1_200ms_25sola	EPI_100X_RFP_1x1_200ms_25sola
369	38	11.6942304589657	445	39.9965847200852	1827.90561797753	632.743820224719	83976	188.710112359551	230.233503178019	489.492065721128	0	10813945	24301	715.820042221418	1105.47530700222	0	NaN	NaN	NaN	NaN	NaN	373.948832946162	0.990975338310214	33.9670595727646	13.7191787417582	10.5869151023824	3.58897528297118	0.0229496050063356	0.0100785265394171	1	1.0075309434859	2990.10676228136	1	19382.8404494382	1	1	1	2	2019-05-17T17:44:51.853	NG_ecoli_LTEE_11364_DM25	-500	866	162.4	DIA_100X_EMPTY_1x1_100ms	519efee2-0909-4cc6-b39c-08355d654663	EPI_100X_YFP_1x1_200ms_25sola	EPI_100X_RFP_1x1_200ms_25sola
370	33	17.1424168026512	567	-49.9999998602814	1878.68253968254	1178.94708994709	115379	203.490299823633	230.233503178019	489.492065721128	0	4411288	7780.04938271605	715.820042221418	1105.47530700222	0	NaN	NaN	NaN	NaN	NaN	496.02295802303	0.852332707761374	35.4530381783277	20.5930168256142	12.9310189450717	6.15764595637419	0.129273851255451	0.0366805343072337	2	1.12901475450812	4655.95565937755	0	20076.0758377425	1	1	1	2	2019-05-17T17:44:51.853	NG_ecoli_LTEE_11364_DM25	-500	866	162.4	DIA_100X_EMPTY_1x1_100ms	b35a27ca-85f2-44fe-94ee-6eb51aa3caa2	EPI_100X_YFP_1x1_200ms_25sola	EPI_100X_RFP_1x1_200ms_25sola
371	57	14.290970583319	815	46.8845633351747	1891.91411042945	887.656441717791	9823841	12053.7926380368	230.233503178019	489.492065721128	0	380413	466.764417177914	715.820042221418	1105.47530700222	0	NaN	NaN	NaN	NaN	NaN	625.675300245275	0.915731025858665	55.9982918472096	12.9362960048558	11.0039788226315	2.20135595862342	0.0173498801699772	0.00644011202542309	1	1.00306110343935	5325.54615352748	0	17049.1582822086	1	1	1	2	2019-05-17T17:44:51.853	NG_ecoli_LTEE_11364_DM25	-500	866	162.4	DIA_100X_EMPTY_1x1_100ms	ec48e887-2cee-4042-aa29-293a5976fb52	EPI_100X_YFP_1x1_200ms_25sola	EPI_100X_RFP_1x1_200ms_25sola
372	57	13.7069677989935	782	48.5633548671118	1924.23017902813	1734.97698209719	871569	1114.53836317136	230.233503178019	489.492065721128	0	518670	663.260869565217	715.820042221418	1105.47530700222	0	NaN	NaN	NaN	NaN	NaN	603.49061249094	0.904568306895341	55.1324790094366	12.5974920741137	10.6849789002375	2.44280545996678	0.0129259849766293	0.00555067997860607	2	1.00380031405941	4943.61612278467	0	16518.4194373402	1	1	1	2	2019-05-17T17:44:51.853	NG_ecoli_LTEE_11364_DM25	-500	866	162.4	DIA_100X_EMPTY_1x1_100ms	eb1ce97d-9f26-4cc4-b379-92e9c0de8625	EPI_100X_YFP_1x1_200ms_25sola	EPI_100X_RFP_1x1_200ms_25sola
373	40	13.4501889560983	538	49.479765933154	1969.54646840149	841.154275092937	2899960	5390.26022304833	230.233503178019	489.492065721128	0	243937	453.414498141264	715.820042221418	1105.47530700222	0	NaN	NaN	NaN	NaN	NaN	433.243152171084	0.971133900816911	37.690538159818	13.5363171620775	11.2724280508608	2.71459431984993	0.0189462550264389	0.00723275350374824	2	1.00421002292232	3761.46620175115	1	17227.3977695167	1	1	1	2	2019-05-17T17:44:51.853	NG_ecoli_LTEE_11364_DM25	-500	866	162.4	DIA_100X_EMPTY_1x1_100ms	ecee8ae5-d99c-47e2-a029-69f33a9def44	EPI_100X_YFP_1x1_200ms_25sola	EPI_100X_RFP_1x1_200ms_25sola
374	39	14.1391977442781	552	47.7171699284848	1978.18297101449	432.021739130435	2925782	5300.32971014493	230.233503178019	489.492065721128	0	273233	494.98731884058	715.820042221418	1105.47530700222	0	NaN	NaN	NaN	NaN	NaN	433.489319280171	0.975174725355597	38.0623300805093	13.1148341803305	11.1305072721009	2.7194724917348	0.0112006646499863	0.00645860512135226	1	1.00103935480272	3703.52403959759	1	16803.4456521739	1	1	1	2	2019-05-17T17:44:51.853	NG_ecoli_LTEE_11364_DM25	-500	866	162.4	DIA_100X_EMPTY_1x1_100ms	fb92c008-de62-4b96-bec9-cbb97d1c5512	EPI_100X_YFP_1x1_200ms_25sola	EPI_100X_RFP_1x1_200ms_25sola
375	46	13.8547167693415	638	49.0504433097406	1981.09090909091	41.3761755485893	1014483	1590.0987460815	230.233503178019	489.492065721128	0	951026	1490.63636363636	715.820042221418	1105.47530700222	0	NaN	NaN	NaN	NaN	NaN	515.918658493503	0.920573186920592	43.8918215852698	14.0713354077769	11.472096607737	2.64056470744468	0.01445789250854	0.0080958432534211	2	1.00786940315975	4536.89865056297	1	16902.5313479624	1	1	1	2	2019-05-17T17:44:51.853	NG_ecoli_LTEE_11364_DM25	-500	866	162.4	DIA_100X_EMPTY_1x1_100ms	66c0568b-1b88-4aa8-8657-2ea1104e19d8	EPI_100X_YFP_1x1_200ms_25sola	EPI_100X_RFP_1x1_200ms_25sola
376	38	13.4840749961364	513	47.7908472950156	1985.82066276803	827.142300194932	5172613	10083.0662768031	230.233503178019	489.492065721128	0	224761	438.130604288499	715.820042221418	1105.47530700222	0	NaN	NaN	NaN	NaN	NaN	429.202308416664	0.983532092775284	37.7396934870097	12.6822044459612	10.9613621815278	2.87729117018995	0.0365952367510026	0.0124593331687781	1	1.00940417737918	3561.37171844442	1	17279.6296296296	1	1	1	2	2019-05-17T17:44:51.853	NG_ecoli_LTEE_11364_DM25	-500	866	162.4	DIA_100X_EMPTY_1x1_100ms	66bca9d2-c12e-480d-8e63-496d3c1f339b	EPI_100X_YFP_1x1_200ms_25sola	EPI_100X_RFP_1x1_200ms_25sola
377	66	13.6515860909408	901	35.3709617098419	2015.53496115427	1868.62264150943	3257696	3615.6448390677	230.233503178019	489.492065721128	0	554770	615.726970033296	715.820042221418	1105.47530700222	0	NaN	NaN	NaN	NaN	NaN	703.170422191414	0.878397560609556	63.9185408041162	13.3224756902886	10.8144127918238	2.59022151679001	0.00971817058283235	0.00390427670991338	3	1.00039810658602	5871.14246635771	0	17258.1220865705	1	1	1	2	2019-05-17T17:44:51.853	NG_ecoli_LTEE_11364_DM25	-500	866	162.4	DIA_100X_EMPTY_1x1_100ms	6b613ca7-ede7-4292-b52b-0ac1d199a9c0	EPI_100X_YFP_1x1_200ms_25sola	EPI_100X_RFP_1x1_200ms_25sola
378	33	12.3902974084136	410	47.3255078445117	2000.96829268293	38.6829268292683	2311857	5638.6756097561	230.233503178019	489.492065721128	0	249804	609.278048780488	715.820042221418	1105.47530700222	0	NaN	NaN	NaN	NaN	NaN	378.389539153384	0.97562545758248	34.1382617320758	13.3184335654841	10.7777009348746	2.85917273001336	0.0282064673500606	0.0109696767814775	0	1.00715889212117	3114.46562547639	2	17698.5804878049	1	1	1	2	2019-05-17T17:44:51.853	NG_ecoli_LTEE_11364_DM25	-500	866	162.4	DIA_100X_EMPTY_1x1_100ms	1b2feac6-17a3-446a-b371-e5cab3f03151	EPI_100X_YFP_1x1_200ms_25sola	EPI_100X_RFP_1x1_200ms_25sola
379	52	13.3441940260929	694	49.4296212347327	2009.32853025937	1831.08645533141	6220155	8962.75936599424	230.233503178019	489.492065721128	0	471795	679.819884726225	715.820042221418	1105.47530700222	0	NaN	NaN	NaN	NaN	NaN	554.094968264472	0.929874952921476	50.4799302928805	12.6814265439247	10.6778226930469	2.47492652081378	0.0160227480884537	0.00750106383425858	2	1.0026004492231	4520.37056190199	0	17267.84870317	1	1	1	2	2019-05-17T17:44:51.853	NG_ecoli_LTEE_11364_DM25	-500	866	162.4	DIA_100X_EMPTY_1x1_100ms	732bb4c0-9d7a-4dc0-b43d-678f9ef83281	EPI_100X_YFP_1x1_200ms_25sola	EPI_100X_RFP_1x1_200ms_25sola
380	42	13.704529143304	576	48.5142143583789	2016.77430555556	442.493055555556	3114891	5407.796875	230.233503178019	489.492065721128	0	316919	550.206597222222	715.820042221418	1105.47530700222	0	NaN	NaN	NaN	NaN	NaN	464.527114328179	0.979114650835524	41.92081800616	13.209850231747	10.8141213365444	2.69034679700289	0.0103601942265339	0.00629037469192557	0	1.00332316920734	3850.36681933324	1	16921.8871527778	1	1	1	2	2019-05-17T17:44:51.853	NG_ecoli_LTEE_11364_DM25	-500	866	162.4	DIA_100X_EMPTY_1x1_100ms	dcbe9d96-1fa4-4593-977a-b4dd7893c809	EPI_100X_YFP_1x1_200ms_25sola	EPI_100X_RFP_1x1_200ms_25sola
381	50	12.8647270491178	644	36.5532996606046	2024.49068322981	960.686335403727	292707	454.51397515528	230.233503178019	489.492065721128	0	7420992	11523.2795031056	715.820042221418	1105.47530700222	0	NaN	NaN	NaN	NaN	NaN	NaN	NaN	NaN	NaN	NaN	NaN	NaN	NaN	NaN	NaN	NaN	0	18325.6723602484	1	1	1	2	2019-05-17T17:44:51.853	NG_ecoli_LTEE_11364_DM25	-500	866	162.4	DIA_100X_EMPTY_1x1_100ms	30a0e76e-d890-4180-b841-99d1e9616a4f	EPI_100X_YFP_1x1_200ms_25sola	EPI_100X_RFP_1x1_200ms_25sola
382	37	12.7884699607224	474	46.7781023118636	2028.70464135021	60.0949367088608	2711365	5720.17932489452	230.233503178019	489.492065721128	0	231810	489.050632911392	715.820042221418	1105.47530700222	0	NaN	NaN	NaN	NaN	NaN	383.651486810076	0.984151152195182	35.6574890418793	12.9775010044654	10.5098501401026	2.78993820213506	0.00969241579341022	0.00467029906306203	1	1.00202562930641	3093.38293752238	1	17239.5654008439	1	1	1	2	2019-05-17T17:44:51.853	NG_ecoli_LTEE_11364_DM25	-500	866	162.4	DIA_100X_EMPTY_1x1_100ms	efe4f2e2-7b74-4924-a0c0-7b8d17baf12f	EPI_100X_YFP_1x1_200ms_25sola	EPI_100X_RFP_1x1_200ms_25sola
383	50	13.354284184846	669	43.9356973223641	2031.58445440957	349.617339312407	1559541	2331.15246636771	230.233503178019	489.492065721128	0	348479	520.895366218236	715.820042221418	1105.47530700222	0	NaN	NaN	NaN	NaN	NaN	NaN	NaN	NaN	NaN	NaN	NaN	NaN	NaN	NaN	NaN	NaN	0	16559.3348281016	1	1	1	2	2019-05-17T17:44:51.853	NG_ecoli_LTEE_11364_DM25	-500	866	162.4	DIA_100X_EMPTY_1x1_100ms	05b5e2a3-918d-49a2-9fe6-09b54c4b2e02	EPI_100X_YFP_1x1_200ms_25sola	EPI_100X_RFP_1x1_200ms_25sola
384	25	12.6005161010268	315	-47.5294790257643	2038.55238095238	1555.26031746032	351923	1117.21587301587	230.233503178019	489.492065721128	0	221196	702.209523809524	715.820042221418	1105.47530700222	0	NaN	NaN	NaN	NaN	NaN	NaN	NaN	NaN	NaN	NaN	NaN	NaN	NaN	NaN	NaN	NaN	0	16777.1904761905	1	1	1	2	2019-05-17T17:44:51.853	NG_ecoli_LTEE_11364_DM25	-500	866	162.4	DIA_100X_EMPTY_1x1_100ms	1408985d-0492-4ad5-af03-89f37f51502b	EPI_100X_YFP_1x1_200ms_25sola	EPI_100X_RFP_1x1_200ms_25sola
1	36	14.1839843157547	511	46.246105430206	17.8140900195695	27.1350293542074	12862329	25170.8982387476	237.129134230995	436.538605207265	2	395714	774.391389432485	796.291521629448	1092.33137532644	0	NaN	NaN	NaN	NaN	NaN	NaN	NaN	NaN	NaN	NaN	NaN	NaN	NaN	NaN	NaN	NaN	0	16281.9432485323	1	1	1	3	2019-05-17T17:45:03.939	NG_ecoli_LTEE_11364_DM25	-1000	-0	162.4	DIA_100X_EMPTY_1x1_100ms	67d6ef2c-2807-40df-b2ec-b1a19a077d16	EPI_100X_YFP_1x1_200ms_25sola	EPI_100X_RFP_1x1_200ms_25sola
2	52	15.0042407251529	781	49.6026450825468	83.1715749039693	486.376440460947	7694862	9852.576184379	237.129134230995	436.538605207265	5	561175	718.533930857875	796.291521629448	1092.33137532644	0	NaN	NaN	NaN	NaN	NaN	612.320768592911	0.959161833229791	50.3339352724253	13.7067121119144	11.8906818708354	2.75516242971121	0.0106987759483234	0.00448809260119139	1	1.00195850731345	5589.38837762559	0	15689.066581306	1	1	1	3	2019-05-17T17:45:03.939	NG_ecoli_LTEE_11364_DM25	-1000	-0	162.4	DIA_100X_EMPTY_1x1_100ms	136351c5-439d-4404-8051-bcde9eeab25e	EPI_100X_YFP_1x1_200ms_25sola	EPI_100X_RFP_1x1_200ms_25sola
3	60	13.0729260671362	785	48.6487125344789	94.3273885350318	71.8496815286624	2187454	2786.56560509554	237.129134230995	436.538605207265	7	576328	734.175796178344	796.291521629448	1092.33137532644	0	NaN	NaN	NaN	NaN	NaN	637.166854672138	0.940298924039247	58.1841121096455	12.9269184675601	10.8034614703306	2.13191546872269	0.00808341189137323	0.00437479543156516	1	1.00142949097101	5333.59638206237	0	16207.4891719745	1	1	1	3	2019-05-17T17:45:03.939	NG_ecoli_LTEE_11364_DM25	-1000	-0	162.4	DIA_100X_EMPTY_1x1_100ms	5b40906f-bd32-44a9-88a4-f45ef4dcb813	EPI_100X_YFP_1x1_200ms_25sola	EPI_100X_RFP_1x1_200ms_25sola
4	51	12.890765065093	658	48.7119196213279	107.553191489362	320.256838905775	4099102	6229.63829787234	237.129134230995	436.538605207265	4	435058	661.182370820669	796.291521629448	1092.33137532644	0	NaN	NaN	NaN	NaN	NaN	582.302144210038	0.918776212788758	50.7502717156132	13.3731467063341	11.2570247413883	2.38606057463993	0.0206888971726973	0.00872136052453498	2	1.00170169501978	5050.97820319227	1	17627.9939209726	1	1	1	3	2019-05-17T17:45:03.939	NG_ecoli_LTEE_11364_DM25	-1000	-0	162.4	DIA_100X_EMPTY_1x1_100ms	9f7361f4-34e3-4683-b99c-bdb25b658774	EPI_100X_YFP_1x1_200ms_25sola	EPI_100X_RFP_1x1_200ms_25sola
5	62	14.1997224703337	881	49.6869611066461	112.690124858116	336.375709421112	5166127	5863.93530079455	237.129134230995	436.538605207265	7	601778	683.062429057889	796.291521629448	1092.33137532644	0	NaN	NaN	NaN	NaN	NaN	734.467255646214	0.943215870589101	61.3812268986997	14.4435405749355	11.7716453704053	2.42052778537175	0.0159422352577476	0.00558352267958018	3	1.00095991906313	6680.35876520421	1	16851.9625425653	1	1	1	3	2019-05-17T17:45:03.939	NG_ecoli_LTEE_11364_DM25	-1000	-0	162.4	DIA_100X_EMPTY_1x1_100ms	f2b4770f-56f8-4522-a3b4-de7af2c501e6	EPI_100X_YFP_1x1_200ms_25sola	EPI_100X_RFP_1x1_200ms_25sola
6	57	14.103199264744	804	48.6049268466306	104.435323383085	556.31592039801	8616836	10717.4577114428	237.129134230995	436.538605207265	5	586140	729.029850746269	796.291521629448	1092.33137532644	0	NaN	NaN	NaN	NaN	NaN	618.619014160624	0.911366108376117	55.6352148928454	12.5015051031169	10.9499413678426	2.1112835716036	0.0179745737969457	0.00719220884804681	2	1.00465772102008	5239.17902439209	0	16542.1393034826	1	1	1	3	2019-05-17T17:45:03.939	NG_ecoli_LTEE_11364_DM25	-1000	-0	162.4	DIA_100X_EMPTY_1x1_100ms	bdf379ed-6b45-460d-8c6c-3a1b3f483af6	EPI_100X_YFP_1x1_200ms_25sola	EPI_100X_RFP_1x1_200ms_25sola
7	63	11.1393037803213	702	43.7550335540902	113.972934472934	209.810541310541	967688	1378.47293447293	237.129134230995	436.538605207265	0	4181947	5957.18945868946	796.291521629448	1092.33137532644	0	NaN	NaN	NaN	NaN	NaN	712.954532189931	0.862434962808285	64.7639277708492	13.4120508186459	10.8994027499085	2.16141890025827	0.0158679286983187	0.00582020097892873	1	1.00782465965174	6042.66422894503	2	19281.5982905983	1	1	1	3	2019-05-17T17:45:03.939	NG_ecoli_LTEE_11364_DM25	-1000	-0	162.4	DIA_100X_EMPTY_1x1_100ms	a830c0b0-1f07-4c0b-b7de-b03552ec5dbe	EPI_100X_YFP_1x1_200ms_25sola	EPI_100X_RFP_1x1_200ms_25sola
8	59	14.4994726011356	856	49.3274473335333	135.91238317757	1582.51401869159	9880572	11542.7242990654	237.129134230995	436.538605207265	6	469665	548.674065420561	796.291521629448	1092.33137532644	0	NaN	NaN	NaN	NaN	NaN	694.887386417273	0.936146049959482	57.410035142935	13.8611110366457	11.9718874068574	2.38344152699586	0.00443864913982788	0.00118169765181933	3	1.00015049271978	6462.53549674788	0	15915.5607476636	1	1	1	3	2019-05-17T17:45:03.939	NG_ecoli_LTEE_11364_DM25	-1000	-0	162.4	DIA_100X_EMPTY_1x1_100ms	39cc6e0b-24d8-488d-8dde-9fad1198ccfe	EPI_100X_YFP_1x1_200ms_25sola	EPI_100X_RFP_1x1_200ms_25sola
9	30	13.3969101407408	402	42.2876664041142	124.022388059701	238.850746268657	717769	1785.49502487562	237.129134230995	436.538605207265	0	778936	1937.65174129353	796.291521629448	1092.33137532644	0	NaN	NaN	NaN	NaN	NaN	383.658851471615	0.975477902050319	31.9284351748061	14.5525397569976	11.532181379805	3.50725455251516	0.0452034491589417	0.026092917953179	0	1.04316530221213	3334.95857955783	3	18716.7985074627	1	1	1	3	2019-05-17T17:45:03.939	NG_ecoli_LTEE_11364_DM25	-1000	-0	162.4	DIA_100X_EMPTY_1x1_100ms	d7f6c8e7-d2f7-414a-a896-7d2479d205fc	EPI_100X_YFP_1x1_200ms_25sola	EPI_100X_RFP_1x1_200ms_25sola
10	74	13.8514701755553	1025	46.0886111324741	149.279024390244	1189.68292682927	14464320	14111.5317073171	237.129134230995	436.538605207265	9	472980	461.443902439024	796.291521629448	1092.33137532644	0	NaN	NaN	NaN	NaN	NaN	824.561141955746	0.849210500417962	72.3443047571204	13.1809828415517	11.2909879062732	2.06535495061214	0.0182850222928912	0.00515778430568277	4	1.00714584009984	7243.66093058957	0	16120.4926829268	1	1	1	3	2019-05-17T17:45:03.939	NG_ecoli_LTEE_11364_DM25	-1000	-0	162.4	DIA_100X_EMPTY_1x1_100ms	b5a4f2cd-4607-4907-a11f-7957304c0bc3	EPI_100X_YFP_1x1_200ms_25sola	EPI_100X_RFP_1x1_200ms_25sola
11	70	13.7708179051901	964	47.8887903830837	151.228215767635	128.511410788382	4304059	4464.79149377593	237.129134230995	436.538605207265	5	768667	797.372406639004	796.291521629448	1092.33137532644	0	NaN	NaN	NaN	NaN	NaN	774.17504952505	0.840416141972491	68.2604646949591	13.1895984749893	11.2200221047568	2.0507284687707	0.024736406704597	0.00755988050537876	3	1.0112760646283	6749.11062773705	0	16186.281120332	1	1	1	3	2019-05-17T17:45:03.939	NG_ecoli_LTEE_11364_DM25	-1000	-0	162.4	DIA_100X_EMPTY_1x1_100ms	63f986f3-7c1f-4e3e-bfea-a411703eb695	EPI_100X_YFP_1x1_200ms_25sola	EPI_100X_RFP_1x1_200ms_25sola
12	41	13.6914786821599	562	48.3324066582438	128.142348754448	210.868327402135	1501775	2672.1975088968	237.129134230995	436.538605207265	0	1591785	2832.35765124555	796.291521629448	1092.33137532644	0	NaN	NaN	NaN	NaN	NaN	518.12813156856	0.943852444897183	40.0780702094444	15.334561074991	12.4720327606945	3.15711438781596	0.0446157194535787	0.0153750097480854	1	1.01282695781741	4896.33550828334	2	18202.4074733096	1	1	1	3	2019-05-17T17:45:03.939	NG_ecoli_LTEE_11364_DM25	-1000	-0	162.4	DIA_100X_EMPTY_1x1_100ms	77f87c3c-d9a3-4685-81f3-a4ec2579cbeb	EPI_100X_YFP_1x1_200ms_25sola	EPI_100X_RFP_1x1_200ms_25sola
13	43	11.2270879853449	483	49.211072313345	151.962732919255	1964.6231884058	148978	308.443064182195	237.129134230995	436.538605207265	0	13376910	27695.4658385093	796.291521629448	1092.33137532644	0	NaN	NaN	NaN	NaN	NaN	437.678069268374	0.925836555160943	42.3371935902557	12.1735097918306	10.0029612692718	2.53975314525142	0.0259951640362234	0.00974821989144492	2	1.0028492095824	3327.12503661289	0	19709.0848861284	1	1	1	3	2019-05-17T17:45:03.939	NG_ecoli_LTEE_11364_DM25	-1000	-0	162.4	DIA_100X_EMPTY_1x1_100ms	51ed607e-8e22-44d2-b39e-2e6f9cc2f209	EPI_100X_YFP_1x1_200ms_25sola	EPI_100X_RFP_1x1_200ms_25sola
14	35	11.2550154092028	395	24.6622811872278	152.091139240506	226.40253164557	815976	2065.76202531646	237.129134230995	436.538605207265	0	498279	1261.46582278481	796.291521629448	1092.33137532644	0	NaN	NaN	NaN	NaN	NaN	360.065902388122	0.972393011810017	35.1586497225978	12.3597680515922	10.0223905971622	2.60301994321905	0.0249009925242302	0.0113714766340675	0	1.00986779317023	2773.73340822933	1	17084.5443037975	1	1	1	3	2019-05-17T17:45:03.939	NG_ecoli_LTEE_11364_DM25	-1000	-0	162.4	DIA_100X_EMPTY_1x1_100ms	f368c168-5b75-4cb3-9108-6ee479bdecb6	EPI_100X_YFP_1x1_200ms_25sola	EPI_100X_RFP_1x1_200ms_25sola
15	36	13.7339960539828	495	46.5508236618744	163.949494949495	435.632323232323	13121843	26508.7737373737	237.129134230995	436.538605207265	3	358211	723.658585858586	796.291521629448	1092.33137532644	0	NaN	NaN	NaN	NaN	NaN	403.151679752689	0.996935632549458	33.9371062619543	14.054991389377	11.5189542417855	3.41767111556067	0.00847073621592703	0.00583505306446401	0	1.0022725734528	3536.63952146631	1	15853.9272727273	1	1	1	3	2019-05-17T17:45:03.939	NG_ecoli_LTEE_11364_DM25	-1000	-0	162.4	DIA_100X_EMPTY_1x1_100ms	24baf7c8-7a7d-4401-9389-609ad8f8d618	EPI_100X_YFP_1x1_200ms_25sola	EPI_100X_RFP_1x1_200ms_25sola
16	38	15.2288560874185	580	48.872817399363	178.95	1252.57068965517	16151465	27847.3534482759	237.129134230995	436.538605207265	3	275239	474.55	796.291521629448	1092.33137532644	0	NaN	NaN	NaN	NaN	NaN	451.874777958739	0.982286340126391	36.819766393836	14.0081250039547	11.9076042753239	3.21711855876099	0.0179417542870952	0.00707532977081233	1	1.00259485987297	4100.33836568939	0	16002.7017241379	1	1	1	3	2019-05-17T17:45:03.939	NG_ecoli_LTEE_11364_DM25	-1000	-0	162.4	DIA_100X_EMPTY_1x1_100ms	53918a40-bc71-4037-a628-a6b6d12077d6	EPI_100X_YFP_1x1_200ms_25sola	EPI_100X_RFP_1x1_200ms_25sola
17	27	11.6461004073953	316	41.2606254007264	186.155063291139	731.405063291139	104475	330.617088607595	237.129134230995	436.538605207265	0	6176979	19547.4018987342	796.291521629448	1092.33137532644	0	NaN	NaN	NaN	NaN	NaN	301.332473643699	0.914300046749919	28.554050956655	12.5729359437729	10.0875105784052	2.80178220350884	0.0626202853970383	0.031421968555667	1	1.06094447893775	2282.05242901571	0	19553.5727848101	1	1	1	3	2019-05-17T17:45:03.939	NG_ecoli_LTEE_11364_DM25	-1000	-0	162.4	DIA_100X_EMPTY_1x1_100ms	02e307bf-4903-4e70-b8ce-e24c9a8146ff	EPI_100X_YFP_1x1_200ms_25sola	EPI_100X_RFP_1x1_200ms_25sola
18	44	15.4018430177265	679	48.8500972212134	196.625920471281	823.385861561119	6201078	9132.66273932253	237.129134230995	436.538605207265	4	444378	654.459499263623	796.291521629448	1092.33137532644	0	NaN	NaN	NaN	NaN	NaN	518.132087690306	0.954899655770956	42.4294319427544	14.053539995773	12.0345839322379	2.70830411804244	0.0123459756801845	0.00645365950490117	1	1.00464371028693	4826.35495512242	0	15735.1148748159	1	1	1	3	2019-05-17T17:45:03.939	NG_ecoli_LTEE_11364_DM25	-1000	-0	162.4	DIA_100X_EMPTY_1x1_100ms	6c866cba-546c-4abb-9c09-83e0102a340e	EPI_100X_YFP_1x1_200ms_25sola	EPI_100X_RFP_1x1_200ms_25sola
19	37	12.9475829926661	479	36.6369731526714	195.505219206681	421.845511482255	12907427	26946.611691023	237.129134230995	436.538605207265	2	401467	838.135699373695	796.291521629448	1092.33137532644	0	NaN	NaN	NaN	NaN	NaN	395.603713768489	0.997277226774776	35.0335404934432	13.333729785979	10.9961863641522	3.20739351586228	0.00984422239795976	0.00518941277359603	0	1.00199579265525	3327.0405502991	1	16068.630480167	1	1	1	3	2019-05-17T17:45:03.939	NG_ecoli_LTEE_11364_DM25	-1000	-0	162.4	DIA_100X_EMPTY_1x1_100ms	597b69ce-77b4-4355-a591-c4dd597f0d48	EPI_100X_YFP_1x1_200ms_25sola	EPI_100X_RFP_1x1_200ms_25sola
20	55	13.6350779010258	751	49.461317616059	229.219707057257	661.454061251664	4832219	6434.37949400799	237.129134230995	436.538605207265	7	559503	745.010652463382	796.291521629448	1092.33137532644	0	NaN	NaN	NaN	NaN	NaN	612.3903364623	0.949751939866823	53.9667677298976	13.0130990147273	11.1309437064815	2.40141131145241	0.00811540211780718	0.0041602199397867	2	1.00040613893255	5251.46241329174	0	16128.0452729694	1	1	1	3	2019-05-17T17:45:03.939	NG_ecoli_LTEE_11364_DM25	-1000	-0	162.4	DIA_100X_EMPTY_1x1_100ms	b076163d-34b9-49bb-9ec2-ab53e51fa585	EPI_100X_YFP_1x1_200ms_25sola	EPI_100X_RFP_1x1_200ms_25sola
21	56	14.857177001521	832	49.2956676649012	261.756009615385	1036.49278846154	3848874	4626.05048076923	237.129134230995	436.538605207265	7	448715	539.320913461538	796.291521629448	1092.33137532644	0	NaN	NaN	NaN	NaN	NaN	642.012885259838	0.949460744343858	53.9997317887312	13.6349664257562	11.6694191012221	2.5367404570952	0.00539596329062645	0.00236010908397386	3	1.00050106997075	5775.37195045761	0	15890.0276442308	1	1	1	3	2019-05-17T17:45:03.939	NG_ecoli_LTEE_11364_DM25	-1000	-0	162.4	DIA_100X_EMPTY_1x1_100ms	899e0dcd-89df-4693-8352-15a3391da083	EPI_100X_YFP_1x1_200ms_25sola	EPI_100X_RFP_1x1_200ms_25sola
22	51	14.4275749806124	736	49.2267533815643	256.895380434783	716.088315217391	11058744	15025.4673913043	237.129134230995	436.538605207265	7	560989	762.213315217391	796.291521629448	1092.33137532644	0	NaN	NaN	NaN	NaN	NaN	573.209152077207	0.954567936738704	49.5094021206626	13.0349828600726	11.2659174553081	2.61655288865502	0.0245415595429489	0.00887388775517498	1	1.00321748185027	4935.26745143842	0	16258.6100543478	1	1	1	3	2019-05-17T17:45:03.939	NG_ecoli_LTEE_11364_DM25	-1000	-0	162.4	DIA_100X_EMPTY_1x1_100ms	64c6da40-750d-4e6c-9295-5c562bfe34bd	EPI_100X_YFP_1x1_200ms_25sola	EPI_100X_RFP_1x1_200ms_25sola
23	49	15.9644379126787	782	48.5597655547311	256.6726342711	1346.85549872123	4395556	5620.91560102302	237.129134230995	436.538605207265	7	510507	652.822250639386	796.291521629448	1092.33137532644	0	NaN	NaN	NaN	NaN	NaN	590.709601802023	0.942121309341623	46.7672572050057	15.1316969536309	12.2840864875895	2.94041370089841	0.0329950395064854	0.0113570351280918	0	1.01198494914166	5542.65073245147	0	15909.4616368286	1	1	1	3	2019-05-17T17:45:03.939	NG_ecoli_LTEE_11364_DM25	-1000	-0	162.4	DIA_100X_EMPTY_1x1_100ms	9dc1f7eb-fef8-4fa9-baaa-0646b8d63aa7	EPI_100X_YFP_1x1_200ms_25sola	EPI_100X_RFP_1x1_200ms_25sola
24	36	16.1609808969052	582	48.1533863291429	270.252577319588	1596.7439862543	1609512	2765.48453608247	237.129134230995	436.538605207265	1	494201	849.142611683849	796.291521629448	1092.33137532644	0	NaN	NaN	NaN	NaN	NaN	443.902516490851	0.98424605854752	34.4587375220008	14.8857998494258	12.5529414831596	3.40246823689908	0.0171568269945227	0.00755218464586829	2	1.00283360489361	4264.61914259754	0	15944.881443299	1	1	1	3	2019-05-17T17:45:03.939	NG_ecoli_LTEE_11364_DM25	-1000	-0	162.4	DIA_100X_EMPTY_1x1_100ms	69acd887-e48f-4657-8de4-7e6a231b0126	EPI_100X_YFP_1x1_200ms_25sola	EPI_100X_RFP_1x1_200ms_25sola
25	36	15.667435394244	565	46.7977396657403	268.946902654867	796.362831858407	11778895	20847.6017699115	237.129134230995	436.538605207265	5	400244	708.396460176991	796.291521629448	1092.33137532644	0	NaN	NaN	NaN	NaN	NaN	438.912079144377	0.980474637718947	34.9659866300632	14.6368744062283	12.018901598023	3.56740362230576	0.0597318979175444	0.00651369568234567	1	1.00240582363126	3967.02765045071	0	16055.2318584071	1	1	1	3	2019-05-17T17:45:03.939	NG_ecoli_LTEE_11364_DM25	-1000	-0	162.4	DIA_100X_EMPTY_1x1_100ms	f4e05bd0-3c05-4f50-b4de-ffaf95e71116	EPI_100X_YFP_1x1_200ms_25sola	EPI_100X_RFP_1x1_200ms_25sola
26	62	13.86823116193	861	48.1065417424224	302.394889663182	867.464576074332	2830713	3287.70383275261	237.129134230995	436.538605207265	8	595208	691.298490127758	796.291521629448	1092.33137532644	0	NaN	NaN	NaN	NaN	NaN	684.493104971664	0.873620576094038	61.0672927556122	13.2317595343256	11.041998966111	2.13218272966696	0.0169037173550532	0.00652977267103247	2	1.0064853388829	5847.8194155329	0	16238.0847851336	1	1	1	3	2019-05-17T17:45:03.939	NG_ecoli_LTEE_11364_DM25	-1000	-0	162.4	DIA_100X_EMPTY_1x1_100ms	5f5a9a16-91b9-49b2-94e7-4f967d854b58	EPI_100X_YFP_1x1_200ms_25sola	EPI_100X_RFP_1x1_200ms_25sola
27	47	14.736179798544	693	49.2618199089153	337.891774891775	421.209235209235	1701511	2455.28282828283	237.129134230995	436.538605207265	1	518090	747.604617604618	796.291521629448	1092.33137532644	0	NaN	NaN	NaN	NaN	NaN	531.659486416781	0.943985741133265	45.4723980157364	13.6098952311583	11.4419798767806	2.59884619179131	0.0160169941823505	0.00692612890988405	2	1.00350644017311	4675.62958783508	0	15979.4372294372	1	1	1	3	2019-05-17T17:45:03.939	NG_ecoli_LTEE_11364_DM25	-1000	-0	162.4	DIA_100X_EMPTY_1x1_100ms	18be2d1c-4fe1-477f-b274-29485713c644	EPI_100X_YFP_1x1_200ms_25sola	EPI_100X_RFP_1x1_200ms_25sola
28	47	14.4122718941622	678	48.6020523663885	362.32005899705	1741.24778761062	2955652	4359.36873156342	237.129134230995	436.538605207265	5	413591	610.016224188791	796.291521629448	1092.33137532644	0	NaN	NaN	NaN	NaN	NaN	523.404024755485	0.952812303959278	46.2267371135358	12.6479538180549	11.0699261641373	2.43329492518057	0.0211706109893866	0.00806242128669017	2	1.0018307247179	4449.10412383227	0	16550.3112094395	1	1	1	3	2019-05-17T17:45:03.939	NG_ecoli_LTEE_11364_DM25	-1000	-0	162.4	DIA_100X_EMPTY_1x1_100ms	b8755cec-95bc-4be7-b5d8-8c4919087444	EPI_100X_YFP_1x1_200ms_25sola	EPI_100X_RFP_1x1_200ms_25sola
29	53	13.7684174719296	730	49.4223875433934	372.028767123288	118.878082191781	12097370	16571.7397260274	237.129134230995	436.538605207265	4	437696	599.583561643836	796.291521629448	1092.33137532644	0	NaN	NaN	NaN	NaN	NaN	568.957948830536	0.93768057939932	50.8567947083884	12.7374622084796	11.042543067543	2.17302480669057	0.0121766806326727	0.00642812956808174	1	1.00166744584918	4870.53949970492	0	16557.4739726027	1	1	1	3	2019-05-17T17:45:03.939	NG_ecoli_LTEE_11364_DM25	-1000	-0	162.4	DIA_100X_EMPTY_1x1_100ms	109c78d1-f312-47e2-ba87-1da58fad6de8	EPI_100X_YFP_1x1_200ms_25sola	EPI_100X_RFP_1x1_200ms_25sola
30	44	14.2596013954138	629	48.5460110686465	387.152623211447	300.29093799682	5396959	8580.22098569157	237.129134230995	436.538605207265	6	577752	918.524642289348	796.291521629448	1092.33137532644	0	NaN	NaN	NaN	NaN	NaN	492.326303766473	0.947229823110508	43.7328243748977	13.0412847309739	11.0799555072588	2.37043156250941	0.0154399274792901	0.00852020954923973	1	1.0022305621355	4216.70714976386	0	16566.7917329094	1	1	1	3	2019-05-17T17:45:03.939	NG_ecoli_LTEE_11364_DM25	-1000	-0	162.4	DIA_100X_EMPTY_1x1_100ms	231293af-7f91-4a08-b2df-6ab315afac3c	EPI_100X_YFP_1x1_200ms_25sola	EPI_100X_RFP_1x1_200ms_25sola
31	43	15.9684761791193	687	49.2917892703381	407.64192139738	515.791848617176	1541376	2243.63318777293	237.129134230995	436.538605207265	0	1195862	1740.70160116448	796.291521629448	1092.33137532644	0	NaN	NaN	NaN	NaN	NaN	546.077027445298	0.988001009055317	40.9845361884717	15.4950379230186	12.8534620268532	3.70321257340989	0.0237519389611465	0.00564949453559067	1	1.00194934343157	5318.02217251389	1	15827.6011644833	1	1	1	3	2019-05-17T17:45:03.939	NG_ecoli_LTEE_11364_DM25	-1000	-0	162.4	DIA_100X_EMPTY_1x1_100ms	f6f2e8ca-6f79-4e6e-b02d-e867b0a7d852	EPI_100X_YFP_1x1_200ms_25sola	EPI_100X_RFP_1x1_200ms_25sola
32	48	14.8305931465545	712	48.7930518667177	428.172752808989	476.613764044944	1802943	2532.22331460674	237.129134230995	436.538605207265	0	726613	1020.52387640449	796.291521629448	1092.33137532644	0	NaN	NaN	NaN	NaN	NaN	577.09509166793	0.980937542479368	48.8807476199964	13.6147105123711	11.5531862662654	2.94541833330926	0.0201531615609958	0.00798636838558818	1	1.0038132461119	5124.26134979018	2	16763.3216292135	1	1	1	3	2019-05-17T17:45:03.939	NG_ecoli_LTEE_11364_DM25	-1000	-0	162.4	DIA_100X_EMPTY_1x1_100ms	09026673-e029-4d7b-8eab-b778d7a7ffed	EPI_100X_YFP_1x1_200ms_25sola	EPI_100X_RFP_1x1_200ms_25sola
33	48	13.4637542678351	647	49.5172303094675	444.794435857805	446.828438948995	4847887	7492.87017001546	237.129134230995	436.538605207265	7	490050	757.41885625966	796.291521629448	1092.33137532644	0	NaN	NaN	NaN	NaN	NaN	526.678800667403	0.926903983558665	46.7962759601489	13.5407666080299	10.9977924486568	2.625644335799	0.0214824181764375	0.00921780451822225	3	1.00468186741857	4445.41400605501	1	16547.5935085008	1	1	1	3	2019-05-17T17:45:03.939	NG_ecoli_LTEE_11364_DM25	-1000	-0	162.4	DIA_100X_EMPTY_1x1_100ms	34f7e44b-83f4-4f3c-be3e-d10f602ad4d8	EPI_100X_YFP_1x1_200ms_25sola	EPI_100X_RFP_1x1_200ms_25sola
34	57	15.2025105952561	867	49.3039622837639	464.497116493656	1118.55824682814	2033184	2345.07958477509	237.129134230995	436.538605207265	3	625494	721.446366782007	796.291521629448	1092.33137532644	0	NaN	NaN	NaN	NaN	NaN	677.054996541449	0.937812025656041	55.4303015065607	13.6782631334541	11.9783307805868	2.66494723462031	0.0665381801651675	0.00770471914929121	1	1.00405914490237	6246.39905714396	0	15248.8904267589	1	1	1	3	2019-05-17T17:45:03.939	NG_ecoli_LTEE_11364_DM25	-1000	-0	162.4	DIA_100X_EMPTY_1x1_100ms	44915d22-3eaf-4a7b-96ea-135f85ae7b43	EPI_100X_YFP_1x1_200ms_25sola	EPI_100X_RFP_1x1_200ms_25sola
35	46	14.7535150212018	679	49.6275602466886	483.0088365243	155.097201767305	1309506	1928.58026509573	237.129134230995	436.538605207265	0	690181	1016.46686303387	796.291521629448	1092.33137532644	0	NaN	NaN	NaN	NaN	NaN	544.160718180605	0.979398703351559	44.2427162568581	13.8797385585887	12.0879354943293	2.74993549587853	0.00499372898468581	0.00196754697342148	1	1.00041209952438	5077.33631444189	0	15837.9469808542	1	1	1	3	2019-05-17T17:45:03.939	NG_ecoli_LTEE_11364_DM25	-1000	-0	162.4	DIA_100X_EMPTY_1x1_100ms	dc658ae0-c31d-463e-8f68-b1c3ec1b0c06	EPI_100X_YFP_1x1_200ms_25sola	EPI_100X_RFP_1x1_200ms_25sola
36	49	13.9609473181854	684	49.5877956279483	503.866959064327	430.635964912281	9107155	13314.5540935673	237.129134230995	436.538605207265	6	481780	704.356725146199	796.291521629448	1092.33137532644	0	NaN	NaN	NaN	NaN	NaN	537.781134683127	0.951705811797497	46.389588689757	13.2583539190934	11.3194515726826	2.61537789577823	0.00712761039141223	0.00400831710290908	1	1.00103953034426	4668.32598533147	0	16613.6184210526	1	1	1	3	2019-05-17T17:45:03.939	NG_ecoli_LTEE_11364_DM25	-1000	-0	162.4	DIA_100X_EMPTY_1x1_100ms	f9cb443a-e725-4721-b6d1-04c0bcdd7596	EPI_100X_YFP_1x1_200ms_25sola	EPI_100X_RFP_1x1_200ms_25sola
37	83	13.6425349025804	1132	32.6402586007337	546.583038869258	1201.46731448763	14469998	12782.683745583	237.129134230995	436.538605207265	11	2410722	2129.61307420495	796.291521629448	1092.33137532644	0	NaN	NaN	NaN	NaN	NaN	918.929868688014	0.877719100082689	81.3623802526685	13.1800699482927	11.2045779792479	2.17657071926075	0.0141726380046522	0.00445149847337677	3	1.00164639193653	8022.40408945409	0	16439.3560070671	1	1	1	3	2019-05-17T17:45:03.939	NG_ecoli_LTEE_11364_DM25	-1000	-0	162.4	DIA_100X_EMPTY_1x1_100ms	a01e6c26-72d8-4770-9cf7-62264d77b399	EPI_100X_YFP_1x1_200ms_25sola	EPI_100X_RFP_1x1_200ms_25sola
38	48	15.6698370391945	752	49.3786388185741	547.63829787234	21.2792553191489	12174096	16188.9574468085	237.129134230995	436.538605207265	5	542369	721.235372340426	796.291521629448	1092.33137532644	0	NaN	NaN	NaN	NaN	NaN	571.031157715915	0.981617064425741	45.8967774185881	13.6429199784388	12.2671746166475	2.59391860505966	0.00543080585404805	0.00235272071642954	3	1.00015784369082	5424.51818053485	0	16086.1715425532	1	1	1	3	2019-05-17T17:45:03.939	NG_ecoli_LTEE_11364_DM25	-1000	-0	162.4	DIA_100X_EMPTY_1x1_100ms	fd074c05-1536-45b9-869b-e626c565bb5f	EPI_100X_YFP_1x1_200ms_25sola	EPI_100X_RFP_1x1_200ms_25sola
39	40	13.2523272287153	531	49.6123782028774	584.316384180791	502.596986817326	9772473	18403.9039548023	237.129134230995	436.538605207265	3	896426	1688.18455743879	796.291521629448	1092.33137532644	0	NaN	NaN	NaN	NaN	NaN	434.124310591903	0.978340958354147	37.7411410038091	13.1142155487644	11.1394060313805	2.96496787484209	0.00779023284041241	0.00251649073811473	2	1.00050789356721	3678.1460981525	0	16325.8060263653	1	1	1	3	2019-05-17T17:45:03.939	NG_ecoli_LTEE_11364_DM25	-1000	-0	162.4	DIA_100X_EMPTY_1x1_100ms	c7ba41f8-0af3-4e55-b69e-05d96baa56e1	EPI_100X_YFP_1x1_200ms_25sola	EPI_100X_RFP_1x1_200ms_25sola
40	33	13.1240149061686	434	46.4007588506955	587.101382488479	253.331797235023	700223	1613.41705069124	237.129134230995	436.538605207265	0	373329	860.205069124424	796.291521629448	1092.33137532644	0	NaN	NaN	NaN	NaN	NaN	362.266383688031	0.997002663368482	32.6931457209418	12.6058249644083	10.8181800129166	2.8820426310371	0.00988826993947762	0.00425761181833036	1	1.00108339105818	3005.07281080415	1	16547.0806451613	1	1	1	3	2019-05-17T17:45:03.939	NG_ecoli_LTEE_11364_DM25	-1000	-0	162.4	DIA_100X_EMPTY_1x1_100ms	343be432-cc73-4f48-98cf-d37772ef0ce4	EPI_100X_YFP_1x1_200ms_25sola	EPI_100X_RFP_1x1_200ms_25sola
41	31	12.3565773478366	383	-48.8803960353462	591.339425587467	1370.95822454308	143704	375.206266318538	237.129134230995	436.538605207265	0	188683	492.644908616188	796.291521629448	1092.33137532644	0	NaN	NaN	NaN	NaN	NaN	274.057511501027	0.996916748266815	23.2461702366343	15.1229127235384	11.1362533640156	3.89305826247197	0.0491474959595677	0.0209794450007309	1	1.01717083379997	2264.22458438042	0	19425.0992167102	1	1	1	3	2019-05-17T17:45:03.939	NG_ecoli_LTEE_11364_DM25	-1000	-0	162.4	DIA_100X_EMPTY_1x1_100ms	abee4b2d-7d02-4c05-9113-ab367a8a1908	EPI_100X_YFP_1x1_200ms_25sola	EPI_100X_RFP_1x1_200ms_25sola
42	36	12.8089389549159	462	48.8317938128513	610.831168831169	228.528138528139	837447	1812.65584415584	237.129134230995	436.538605207265	0	418527	905.902597402597	796.291521629448	1092.33137532644	0	NaN	NaN	NaN	NaN	NaN	391.008556749037	0.991738142838543	35.1897321629871	12.6212586869345	10.8707357873379	2.8177448400627	0.0122028640507548	0.00682648549513405	1	1.00378026976091	3266.05672593148	1	16396.2813852814	1	1	1	3	2019-05-17T17:45:03.939	NG_ecoli_LTEE_11364_DM25	-1000	-0	162.4	DIA_100X_EMPTY_1x1_100ms	cd3229a9-c623-461c-b9d7-5985f8398f27	EPI_100X_YFP_1x1_200ms_25sola	EPI_100X_RFP_1x1_200ms_25sola
43	17	8.34518897410334	142	-49.050836749842	608.30985915493	516.366197183099	88480	623.098591549296	237.129134230995	436.538605207265	0	3835822	27012.8309859155	796.291521629448	1092.33137532644	0	NaN	NaN	NaN	NaN	NaN	154.192870849504	0.999792249403148	15.1867582154132	12.8974961811504	9.64550344506241	3.62345164578354	0.000821770462338301	0.000392711874953736	1	1.00000218270599	1109.69789198773	1	20574.5070422535	1	1	1	3	2019-05-17T17:45:03.939	NG_ecoli_LTEE_11364_DM25	-1000	-0	162.4	DIA_100X_EMPTY_1x1_100ms	f0580c20-e464-440b-a13f-28873c43909f	EPI_100X_YFP_1x1_200ms_25sola	EPI_100X_RFP_1x1_200ms_25sola
44	20	10.4122699578812	209	-2.85268817539962	621	528.435406698565	70778	338.650717703349	237.129134230995	436.538605207265	0	5173038	24751.3779904306	796.291521629448	1092.33137532644	0	NaN	NaN	NaN	NaN	NaN	196.870566367695	0.99967278342403	19.3696868366753	12.6433398273544	9.67852543240357	3.43219108897601	0.0173045708789318	0.00963248137804435	0	1.00238531210586	1425.05252435555	1	20138.7942583732	1	1	1	3	2019-05-17T17:45:03.939	NG_ecoli_LTEE_11364_DM25	-1000	-0	162.4	DIA_100X_EMPTY_1x1_100ms	7e9dfd4f-1e78-442b-80a3-2283f5c2bf3a	EPI_100X_YFP_1x1_200ms_25sola	EPI_100X_RFP_1x1_200ms_25sola
45	35	14.1626576275959	496	49.2745229274173	626.887096774194	193.590725806452	1441586	2906.42338709677	237.129134230995	436.538605207265	1	503690	1015.50403225806	796.291521629448	1092.33137532644	0	NaN	NaN	NaN	NaN	NaN	399.351661600817	0.995114880809017	32.4664534808392	14.1177814381393	11.7685695161733	3.56481966845539	0.013703817027795	0.0051318694094841	1	1.0013112840265	3531.60469797276	0	15995.8951612903	1	1	1	3	2019-05-17T17:45:03.939	NG_ecoli_LTEE_11364_DM25	-1000	-0	162.4	DIA_100X_EMPTY_1x1_100ms	ef4c5c46-e202-4e43-832b-557531098486	EPI_100X_YFP_1x1_200ms_25sola	EPI_100X_RFP_1x1_200ms_25sola
46	48	14.625511189663	702	49.439763694899	631.616809116809	961.407407407407	1457805	2076.6452991453	237.129134230995	436.538605207265	0	735641	1047.92165242165	796.291521629448	1092.33137532644	0	NaN	NaN	NaN	NaN	NaN	545.807608859395	0.964869793516548	46.0983896653142	13.2385803554833	11.6097052629321	2.64317125998656	0.00716529713377794	0.00331619874396219	1	1.00160792521162	4879.97980536119	0	16129.8988603989	1	1	1	3	2019-05-17T17:45:03.939	NG_ecoli_LTEE_11364_DM25	-1000	-0	162.4	DIA_100X_EMPTY_1x1_100ms	b9690bc5-5048-49de-be16-9ae5ab8d009b	EPI_100X_YFP_1x1_200ms_25sola	EPI_100X_RFP_1x1_200ms_25sola
47	57	15.4451621094229	880	49.1220137412487	657.989772727273	683.075	4000664	4546.20909090909	237.129134230995	436.538605207265	9	588639	668.907954545455	796.291521629448	1092.33137532644	0	NaN	NaN	NaN	NaN	NaN	695.770385477103	0.960824565639063	54.3423184990343	14.6117366155752	12.5467064991025	2.76516718439976	0.0135026952629595	0.00522286205098994	2	1.00179751866804	6718.735162374	0	15654.3261363636	1	1	1	3	2019-05-17T17:45:03.939	NG_ecoli_LTEE_11364_DM25	-1000	-0	162.4	DIA_100X_EMPTY_1x1_100ms	31fbf9f8-a6b5-4a3f-88d4-c806e24b75c7	EPI_100X_YFP_1x1_200ms_25sola	EPI_100X_RFP_1x1_200ms_25sola
48	49	9.06398141619704	445	19.4299812314212	690.262921348315	8.41348314606742	2938437	6603.22921348315	237.129134230995	436.538605207265	1	414406	931.249438202247	796.291521629448	1092.33137532644	0	NaN	NaN	NaN	NaN	NaN	NaN	NaN	NaN	NaN	NaN	NaN	NaN	NaN	NaN	NaN	NaN	1	17791.0943820225	1	1	1	3	2019-05-17T17:45:03.939	NG_ecoli_LTEE_11364_DM25	-1000	-0	162.4	DIA_100X_EMPTY_1x1_100ms	cbaba836-68d0-4a03-a246-ecd2b6ddb708	EPI_100X_YFP_1x1_200ms_25sola	EPI_100X_RFP_1x1_200ms_25sola
49	68	14.1510851476282	962	43.9156614773086	717.260914760915	14.0301455301455	36062859	37487.3794178794	237.129134230995	436.538605207265	6	719399	747.816008316008	796.291521629448	1092.33137532644	0	NaN	NaN	NaN	NaN	NaN	NaN	NaN	NaN	NaN	NaN	NaN	NaN	NaN	NaN	NaN	NaN	1	17823.2494802495	1	1	1	3	2019-05-17T17:45:03.939	NG_ecoli_LTEE_11364_DM25	-1000	-0	162.4	DIA_100X_EMPTY_1x1_100ms	4c6b210f-65e4-47a4-951c-973c937a7a83	EPI_100X_YFP_1x1_200ms_25sola	EPI_100X_RFP_1x1_200ms_25sola
50	33	9.53051807118714	315	47.4903511725572	747.885714285714	439.273015873016	84443	268.073015873016	237.129134230995	436.538605207265	0	5799791	18412.0349206349	796.291521629448	1092.33137532644	0	NaN	NaN	NaN	NaN	NaN	335.294851805553	0.966302051241712	33.777864199145	11.5485685276592	9.62210319240175	2.49768833370845	0.0178138355438691	0.0124471343314467	0	1.01068885676253	2456.19072503605	0	20700.2063492063	1	1	1	3	2019-05-17T17:45:03.939	NG_ecoli_LTEE_11364_DM25	-1000	-0	162.4	DIA_100X_EMPTY_1x1_100ms	f485afce-4045-476f-a639-f5e2685d3abd	EPI_100X_YFP_1x1_200ms_25sola	EPI_100X_RFP_1x1_200ms_25sola
51	42	14.113316754781	593	49.5974123169662	771.328836424958	82.9477234401349	1178205	1986.85497470489	237.129134230995	436.538605207265	0	573690	967.43676222597	796.291521629448	1092.33137532644	0	NaN	NaN	NaN	NaN	NaN	470.567704789215	0.978913268353284	40.2806172935952	13.1731686315724	11.477931114271	2.64682022903264	0.00981377720565425	0.00560276349255284	1	1.00082516942404	4167.86100093817	0	16044.7386172007	1	1	1	3	2019-05-17T17:45:03.939	NG_ecoli_LTEE_11364_DM25	-1000	-0	162.4	DIA_100X_EMPTY_1x1_100ms	2b862a56-8187-4492-8d28-69fef26779af	EPI_100X_YFP_1x1_200ms_25sola	EPI_100X_RFP_1x1_200ms_25sola
52	59	15.0840231942625	890	49.2865320559913	779.862921348315	287.831460674157	18709551	21021.9674157303	237.129134230995	436.538605207265	6	655143	736.115730337079	796.291521629448	1092.33137532644	0	NaN	NaN	NaN	NaN	NaN	694.979216358714	0.915703054524236	56.315544606577	14.3705448531792	12.1888210196207	2.44711898980224	0.0143778651286718	0.00538133013195263	3	1.00563269514259	6571.15285382546	0	15959.0808988764	1	1	1	3	2019-05-17T17:45:03.939	NG_ecoli_LTEE_11364_DM25	-1000	-0	162.4	DIA_100X_EMPTY_1x1_100ms	51ea4f6b-7d6c-447b-88e4-da724ddef202	EPI_100X_YFP_1x1_200ms_25sola	EPI_100X_RFP_1x1_200ms_25sola
53	54	13.4723478262495	727	49.6281594920425	769.218707015131	1143.56808803301	1459656	2007.77991746905	237.129134230995	436.538605207265	0	1605541	2208.44704264099	796.291521629448	1092.33137532644	0	NaN	NaN	NaN	NaN	NaN	649.947414717933	0.894522367851848	53.3819892652888	14.1261307480172	11.9452813448053	2.63098287781962	0.0232442931114186	0.00799800482808234	2	1.0122268736517	5982.42690657691	1	17273.5955983494	1	1	1	3	2019-05-17T17:45:03.939	NG_ecoli_LTEE_11364_DM25	-1000	-0	162.4	DIA_100X_EMPTY_1x1_100ms	d530df0d-1795-4bfd-bb69-411533b21edd	EPI_100X_YFP_1x1_200ms_25sola	EPI_100X_RFP_1x1_200ms_25sola
54	56	14.5636659277473	817	48.6491107958797	779.906976744186	1156.7576499388	3419298	4185.18727050184	237.129134230995	436.538605207265	5	826980	1012.21542227662	796.291521629448	1092.33137532644	0	NaN	NaN	NaN	NaN	NaN	713.558348290913	0.899258111804295	56.6436375494941	15.0587793386115	12.4195310981889	2.56172278714119	0.0265955304062635	0.0107102592083181	3	1.00708512217292	6862.01108182211	1	17490.7600979192	1	1	1	3	2019-05-17T17:45:03.939	NG_ecoli_LTEE_11364_DM25	-1000	-0	162.4	DIA_100X_EMPTY_1x1_100ms	e621f786-2f2d-4b22-809c-ffc9b7894f45	EPI_100X_YFP_1x1_200ms_25sola	EPI_100X_RFP_1x1_200ms_25sola
55	28	11.0976499249171	312	44.6787935730072	788.551282051282	1251.33653846154	89070	285.480769230769	237.129134230995	436.538605207265	0	3120191	10000.6121794872	796.291521629448	1092.33137532644	0	NaN	NaN	NaN	NaN	NaN	289.960078155551	0.984601283493097	27.9909080478825	12.0158717938204	10.0051400932939	2.91875337181439	0.00331155338282787	0.00173870026334373	1	1.00016158674963	2200.66135511164	0	19815.5865384615	1	1	1	3	2019-05-17T17:45:03.939	NG_ecoli_LTEE_11364_DM25	-1000	-0	162.4	DIA_100X_EMPTY_1x1_100ms	1a919e8e-91fa-4ec0-ba97-07e314725840	EPI_100X_YFP_1x1_200ms_25sola	EPI_100X_RFP_1x1_200ms_25sola
56	34	12.815080610191	437	46.5740807332221	801.885583524027	808.967963386728	8202947	18771.0457665904	237.129134230995	436.538605207265	2	326419	746.954233409611	796.291521629448	1092.33137532644	0	NaN	NaN	NaN	NaN	NaN	355.082459192876	0.996647866572158	31.6573601159815	12.963150395443	10.7693687555421	3.37506315538764	0.0582251998474285	0.00355855249836195	1	1.00017423655326	2883.6667763659	1	16361.0549199085	1	1	1	3	2019-05-17T17:45:03.939	NG_ecoli_LTEE_11364_DM25	-1000	-0	162.4	DIA_100X_EMPTY_1x1_100ms	6ae9fc38-b529-47ab-a986-5d14896a768b	EPI_100X_YFP_1x1_200ms_25sola	EPI_100X_RFP_1x1_200ms_25sola
57	25	9.74034489752452	244	29.2107758314017	819.282786885246	1247.08606557377	68280	279.83606557377	237.129134230995	436.538605207265	0	2451227	10046.012295082	796.291521629448	1092.33137532644	0	NaN	NaN	NaN	NaN	NaN	239.722434928994	0.999895193922235	23.2672583188658	12.6833092741465	9.78213259690433	3.4769628994874	0.0241119315112005	0.00249231850035632	0	1.00014632022302	1748.64714704475	0	20094.487704918	1	1	1	3	2019-05-17T17:45:03.939	NG_ecoli_LTEE_11364_DM25	-1000	-0	162.4	DIA_100X_EMPTY_1x1_100ms	bd097188-8b24-4d11-baf7-044b77313e35	EPI_100X_YFP_1x1_200ms_25sola	EPI_100X_RFP_1x1_200ms_25sola
58	38	12.9510676371821	492	49.3111810246359	823.262195121951	780.339430894309	9544690	19399.7764227642	237.129134230995	436.538605207265	7	463224	941.512195121951	796.291521629448	1092.33137532644	0	NaN	NaN	NaN	NaN	NaN	411.968228657158	0.989984659901301	36.3218963816822	13.0909451762921	11.1274127798488	2.91504495315161	0.00725749593656253	0.00275713330759826	1	1.00045811444681	3532.21226466476	1	16357.8699186992	1	1	1	3	2019-05-17T17:45:03.939	NG_ecoli_LTEE_11364_DM25	-1000	-0	162.4	DIA_100X_EMPTY_1x1_100ms	5e1d3c7f-927f-4ec4-826f-c19c08ecabb4	EPI_100X_YFP_1x1_200ms_25sola	EPI_100X_RFP_1x1_200ms_25sola
59	55	14.3424825874791	789	48.5556926061216	848.927756653992	60.3789607097592	3085843	3911.08111533587	237.129134230995	436.538605207265	5	632760	801.977186311787	796.291521629448	1092.33137532644	0	NaN	NaN	NaN	NaN	NaN	629.198235370521	0.935592691520045	53.5668965033248	14.2466114708328	11.5723985577843	2.45281794500848	0.0241397538013317	0.00819030543285638	2	1.00467737305528	5634.21131950297	0	16150.2610899873	1	1	1	3	2019-05-17T17:45:03.939	NG_ecoli_LTEE_11364_DM25	-1000	-0	162.4	DIA_100X_EMPTY_1x1_100ms	d15fdc93-c20c-476a-a1ca-8f7c51e6de74	EPI_100X_YFP_1x1_200ms_25sola	EPI_100X_RFP_1x1_200ms_25sola
60	87	9.18246256571288	800	-49.9999996009131	871.05375	2035.415	460447	575.55875	237.129134230995	436.538605207265	0	3137971	3922.46375	796.291521629448	1092.33137532644	0	NaN	NaN	NaN	NaN	NaN	NaN	NaN	NaN	NaN	NaN	NaN	NaN	NaN	NaN	NaN	NaN	1	19740.115	1	1	1	3	2019-05-17T17:45:03.939	NG_ecoli_LTEE_11364_DM25	-1000	-0	162.4	DIA_100X_EMPTY_1x1_100ms	1d1a92d3-1aaf-4a6b-9703-1c94a1c309b9	EPI_100X_YFP_1x1_200ms_25sola	EPI_100X_RFP_1x1_200ms_25sola
61	30	10.1662812286656	305	47.7909112321488	846.862295081967	588.649180327869	81326	266.64262295082	237.129134230995	436.538605207265	0	2841848	9317.53442622951	796.291521629448	1092.33137532644	0	NaN	NaN	NaN	NaN	NaN	290.168970042069	0.977138770215221	29.268487783876	11.5188568056947	9.5442992462013	2.68540486222732	0.0206842880507652	0.01021891790161	0	1.0058844570482	2094.00763403757	0	20182.1442622951	1	1	1	3	2019-05-17T17:45:03.939	NG_ecoli_LTEE_11364_DM25	-1000	-0	162.4	DIA_100X_EMPTY_1x1_100ms	8d5cf1de-6278-491f-bb25-48a38d152061	EPI_100X_YFP_1x1_200ms_25sola	EPI_100X_RFP_1x1_200ms_25sola
62	37	12.8423570559069	475	48.751503867117	853.846315789474	265.867368421053	168134	353.966315789474	237.129134230995	436.538605207265	0	11946604	25150.7452631579	796.291521629448	1092.33137532644	0	NaN	NaN	NaN	NaN	NaN	375.055484988594	0.989303801125174	33.0265133650146	13.1794005894293	11.0271930888067	3.16252195383049	0.00136974773571115	0.000512600897521302	3	1.00000777174756	3154.15162820948	1	17950.2252631579	1	1	1	3	2019-05-17T17:45:03.939	NG_ecoli_LTEE_11364_DM25	-1000	-0	162.4	DIA_100X_EMPTY_1x1_100ms	71a44568-ebe8-4d24-be7d-efc8790c4bb4	EPI_100X_YFP_1x1_200ms_25sola	EPI_100X_RFP_1x1_200ms_25sola
63	30	8.28228318826902	249	30.459595725389	876.939759036145	2025.4016064257	161265	647.650602409639	237.129134230995	436.538605207265	0	1080173	4338.04417670683	796.291521629448	1092.33137532644	0	NaN	NaN	NaN	NaN	NaN	284.619926458661	0.991995902789102	30.9644674118602	10.5094138319063	8.93798049912313	2.33148504650894	0.0189285620982469	0.0071148122473113	1	1.00196280109222	1942.81881853326	1	19442.8032128514	1	1	1	3	2019-05-17T17:45:03.939	NG_ecoli_LTEE_11364_DM25	-1000	-0	162.4	DIA_100X_EMPTY_1x1_100ms	1497c8ba-c813-4e2f-a744-a1b120d60fde	EPI_100X_YFP_1x1_200ms_25sola	EPI_100X_RFP_1x1_200ms_25sola
64	33	10.5208388983474	347	34.791790947845	877.36023054755	1402.65417867435	114176	329.037463976945	237.129134230995	436.538605207265	0	7968037	22962.6426512968	796.291521629448	1092.33137532644	0	NaN	NaN	NaN	NaN	NaN	343.39507560899	0.908515667021253	32.9389313879831	13.4164524167819	10.1594907989134	2.64992862195423	0.0279969855098167	0.0108639189128154	2	1.00356209014699	2670.19679091525	0	20336.4178674352	1	1	1	3	2019-05-17T17:45:03.939	NG_ecoli_LTEE_11364_DM25	-1000	-0	162.4	DIA_100X_EMPTY_1x1_100ms	6bd7a929-e043-4a92-8ecb-7e0ee37e044b	EPI_100X_YFP_1x1_200ms_25sola	EPI_100X_RFP_1x1_200ms_25sola
65	20	12.1339628983992	243	-45.0044311449306	874.22633744856	14.0905349794239	323263	1330.30041152263	237.129134230995	436.538605207265	0	2093872	8616.75720164609	796.291521629448	1092.33137532644	0	NaN	NaN	NaN	NaN	NaN	224.995713090055	0.999808929240214	19.6573753142541	14.6090513981887	10.7659681303374	4.00737224059422	0.033699857996022	0.0171791283639577	0	1.00833348436945	1789.45833433656	0	19810.0288065844	1	1	1	3	2019-05-17T17:45:03.939	NG_ecoli_LTEE_11364_DM25	-1000	-0	162.4	DIA_100X_EMPTY_1x1_100ms	7497b966-0b41-4e0e-8430-0fcb3e113407	EPI_100X_YFP_1x1_200ms_25sola	EPI_100X_RFP_1x1_200ms_25sola
66	33	10.6147689771268	351	45.016414108979	886.527065527065	283.806267806268	123121	350.77207977208	237.129134230995	436.538605207265	0	12223251	34824.0769230769	796.291521629448	1092.33137532644	0	NaN	NaN	NaN	NaN	NaN	317.323018359491	0.931364808352841	32.1785355323667	12.2872298034235	9.55283343158202	2.78617275394365	0.0409002986210489	0.0209528767527204	1	1.03361408522148	2306.32532019524	1	19147.9487179487	1	1	1	3	2019-05-17T17:45:03.939	NG_ecoli_LTEE_11364_DM25	-1000	-0	162.4	DIA_100X_EMPTY_1x1_100ms	c2c836aa-138f-42c1-9461-e77645eeb0da	EPI_100X_YFP_1x1_200ms_25sola	EPI_100X_RFP_1x1_200ms_25sola
67	37	10.2513126005988	380	48.7876437332876	890.597368421053	814.744736842105	109701	288.686842105263	237.129134230995	436.538605207265	0	7256064	19094.9052631579	796.291521629448	1092.33137532644	0	NaN	NaN	NaN	NaN	NaN	376.308085351342	0.956543733588417	37.1001927503457	11.929315698555	9.91490886684842	2.53195917304455	0.0101767352180875	0.00405180386976315	2	1.00055064918465	2864.46487251409	0	20711.3684210526	1	1	1	3	2019-05-17T17:45:03.939	NG_ecoli_LTEE_11364_DM25	-1000	-0	162.4	DIA_100X_EMPTY_1x1_100ms	4fa25d76-7b63-4066-9ac7-1e0f99b1a907	EPI_100X_YFP_1x1_200ms_25sola	EPI_100X_RFP_1x1_200ms_25sola
68	65	14.7921838660807	962	45.579633750632	897.527027027027	357.255717255717	5304316	5513.841995842	237.129134230995	436.538605207265	8	689062	716.280665280665	796.291521629448	1092.33137532644	0	NaN	NaN	NaN	NaN	NaN	735.278485019907	0.917409962346294	63.7711664016328	13.3276106309846	11.3998237359344	2.26652464657675	0.0108839651221357	0.00386598128883456	3	1.00062365642307	6508.94369164284	0	16521.3014553015	1	1	1	3	2019-05-17T17:45:03.939	NG_ecoli_LTEE_11364_DM25	-1000	-0	162.4	DIA_100X_EMPTY_1x1_100ms	7d8569f6-cee4-488f-95fb-1c47ea277c86	EPI_100X_YFP_1x1_200ms_25sola	EPI_100X_RFP_1x1_200ms_25sola
69	65	14.8267102641518	964	43.3987272871638	922.942946058091	595.886929460581	3574062	3707.53319502075	237.129134230995	436.538605207265	7	1177951	1221.94087136929	796.291521629448	1092.33137532644	0	NaN	NaN	NaN	NaN	NaN	779.856595272237	0.87987832171279	63.4806217710539	13.9898581365637	12.0301280175832	2.63761903272457	0.0244481649089011	0.0107734391918308	2	1.02338959629334	7215.58506500417	0	16141.8703319502	1	1	1	3	2019-05-17T17:45:03.939	NG_ecoli_LTEE_11364_DM25	-1000	-0	162.4	DIA_100X_EMPTY_1x1_100ms	c04ca6f3-0325-40af-b3a4-a968a09ae4ba	EPI_100X_YFP_1x1_200ms_25sola	EPI_100X_RFP_1x1_200ms_25sola
70	57	14.8207398520219	846	45.845436518151	929.195035460993	246.893617021277	17371637	20533.8498817967	237.129134230995	436.538605207265	7	982280	1161.08747044917	796.291521629448	1092.33137532644	0	NaN	NaN	NaN	NaN	NaN	682.987060206131	0.921127244193833	55.7159126465316	14.4402239066578	12.0868549113855	2.65361998866851	0.00814844883163194	0.00487067184075913	1	1.00114381124331	6392.86815967848	0	15849.7115839244	1	1	1	3	2019-05-17T17:45:03.939	NG_ecoli_LTEE_11364_DM25	-1000	-0	162.4	DIA_100X_EMPTY_1x1_100ms	8a256750-a9fb-450a-9564-d2bd3ece438f	EPI_100X_YFP_1x1_200ms_25sola	EPI_100X_RFP_1x1_200ms_25sola
71	59	14.5330585592427	858	49.1108928949668	927.911421911422	1916.78554778555	22164665	25832.9428904429	237.129134230995	436.538605207265	7	625015	728.455710955711	796.291521629448	1092.33137532644	0	NaN	NaN	NaN	NaN	NaN	678.744918762873	0.944212644537297	57.3305289468716	13.3555820240991	11.7052182409999	2.22328682204199	0.0114102685212514	0.00484462896905097	3	1.00046078236502	6169.28538767177	0	16285.958041958	1	1	1	3	2019-05-17T17:45:03.939	NG_ecoli_LTEE_11364_DM25	-1000	-0	162.4	DIA_100X_EMPTY_1x1_100ms	ba5188eb-2040-4cc9-9bf2-f06e1360a528	EPI_100X_YFP_1x1_200ms_25sola	EPI_100X_RFP_1x1_200ms_25sola
72	47	14.4830935357529	681	48.9301745365401	990.521292217327	285.098384728341	11228205	16487.8193832599	237.129134230995	436.538605207265	7	595944	875.101321585903	796.291521629448	1092.33137532644	0	NaN	NaN	NaN	NaN	NaN	522.916718268468	0.95059281743101	45.3608357176202	12.9389205728272	11.2431506614027	2.64825408948834	0.0514037116691581	0.00664594559303642	0	1.00455006904048	4503.46704867057	0	16361.8135095448	1	1	1	3	2019-05-17T17:45:03.939	NG_ecoli_LTEE_11364_DM25	-1000	-0	162.4	DIA_100X_EMPTY_1x1_100ms	3ec1b7ef-82c8-475d-8949-da9ffb67e6ee	EPI_100X_YFP_1x1_200ms_25sola	EPI_100X_RFP_1x1_200ms_25sola
73	40	14.4666236950803	580	45.5156544712072	993.593103448276	1443.11724137931	15283025	26350.0431034483	237.129134230995	436.538605207265	4	418947	722.322413793103	796.291521629448	1092.33137532644	0	NaN	NaN	NaN	NaN	NaN	462.451748391232	0.958555744156819	40.433008581263	13.2691444525462	11.1982730459058	2.68614425342488	0.023572742866492	0.0067267068464385	1	1.00392574881346	3982.24563218463	1	16901.1051724138	1	1	1	3	2019-05-17T17:45:03.939	NG_ecoli_LTEE_11364_DM25	-1000	-0	162.4	DIA_100X_EMPTY_1x1_100ms	dfd189fc-1d9d-4b55-85f5-5c372d6d7925	EPI_100X_YFP_1x1_200ms_25sola	EPI_100X_RFP_1x1_200ms_25sola
74	41	15.0577713697684	623	-12.5404712341327	994.817014446228	1485.27126805778	15015298	24101.6019261637	237.129134230995	436.538605207265	5	478780	768.507223113965	796.291521629448	1092.33137532644	0	NaN	NaN	NaN	NaN	NaN	476.800995232528	0.980960564823364	41.4283501569351	14.6772438442181	11.2190253827303	3.22799563216513	0.00710522161009594	0.00369009853603663	1	1.00040223177662	4095.41371986353	1	17081.2520064205	1	1	1	3	2019-05-17T17:45:03.939	NG_ecoli_LTEE_11364_DM25	-1000	-0	162.4	DIA_100X_EMPTY_1x1_100ms	dbca031d-07d0-461f-8587-73c660cfa7f4	EPI_100X_YFP_1x1_200ms_25sola	EPI_100X_RFP_1x1_200ms_25sola
75	39	13.0012862219366	507	48.6855294577767	1025.53057199211	1113.65483234714	3837982	7569.9842209073	237.129134230995	436.538605207265	4	260354	513.518737672584	796.291521629448	1092.33137532644	0	NaN	NaN	NaN	NaN	NaN	422.113796265826	0.988187930278423	38.033921081045	13.0609217239422	10.7023299401221	3.02335939943485	0.0136799594577568	0.00728563188001395	0	1.00410298541155	3421.50873941282	1	16474.0453648915	1	1	1	3	2019-05-17T17:45:03.939	NG_ecoli_LTEE_11364_DM25	-1000	-0	162.4	DIA_100X_EMPTY_1x1_100ms	9759cf3a-a2e6-4259-aba8-f18db04d0ac0	EPI_100X_YFP_1x1_200ms_25sola	EPI_100X_RFP_1x1_200ms_25sola
76	35	10.1671299403482	356	47.8074476694073	1032.0702247191	346.966292134831	88003	247.199438202247	237.129134230995	436.538605207265	0	7095548	19931.3146067416	796.291521629448	1092.33137532644	0	NaN	NaN	NaN	NaN	NaN	355.568229951064	0.955970886072401	35.1916953944697	12.0167661629462	9.75701241507719	2.62918180672686	0.161801430197817	0.00834602414335496	1	1.00182522184708	2631.26013790961	0	20460.1601123596	1	1	1	3	2019-05-17T17:45:03.939	NG_ecoli_LTEE_11364_DM25	-1000	-0	162.4	DIA_100X_EMPTY_1x1_100ms	5682aca3-6bb9-46f4-81da-413142b36cd9	EPI_100X_YFP_1x1_200ms_25sola	EPI_100X_RFP_1x1_200ms_25sola
77	41	12.2977911412882	505	48.2437856851564	1063.44752475248	1124.78811881188	3971306	7863.97227722772	237.129134230995	436.538605207265	5	271147	536.924752475247	796.291521629448	1092.33137532644	0	NaN	NaN	NaN	NaN	NaN	441.811440461621	0.950869110545756	41.4198330697445	12.49499761324	10.4301482878433	2.57485127905024	0.0212108153080382	0.0142306788997572	0	1.01980580724173	3538.98882686746	2	16932.8732673267	1	1	1	3	2019-05-17T17:45:03.939	NG_ecoli_LTEE_11364_DM25	-1000	-0	162.4	DIA_100X_EMPTY_1x1_100ms	cd371e6c-df46-422b-b9e5-7d9f1be027e1	EPI_100X_YFP_1x1_200ms_25sola	EPI_100X_RFP_1x1_200ms_25sola
78	52	14.3012883946464	744	49.3667673862066	1100.87903225806	476.193548387097	6709408	9018.02150537634	237.129134230995	436.538605207265	5	456545	613.635752688172	796.291521629448	1092.33137532644	0	NaN	NaN	NaN	NaN	NaN	582.081836418131	0.94416695216516	50.7517016041734	13.0589378269617	11.3063407121423	2.33688454508641	0.0123635818665102	0.00640400637398243	1	1.0017622797481	5095.47442878981	0	16158.8225806452	1	1	1	3	2019-05-17T17:45:03.939	NG_ecoli_LTEE_11364_DM25	-1000	-0	162.4	DIA_100X_EMPTY_1x1_100ms	0c5350c7-5757-4224-9e0d-c1c52cab99ff	EPI_100X_YFP_1x1_200ms_25sola	EPI_100X_RFP_1x1_200ms_25sola
79	37	13.3739493965363	495	48.9219236919798	1094.8202020202	1118.42626262626	1341398	2709.89494949495	237.129134230995	436.538605207265	0	579147	1169.99393939394	796.291521629448	1092.33137532644	0	NaN	NaN	NaN	NaN	NaN	397.327699683185	0.962200648047909	34.6497432820636	13.3614917760299	11.1134302605222	2.90059084348925	0.0268178363941214	0.0109262853045452	1	1.00680858398519	3361.13657487267	1	16514.1313131313	1	1	1	3	2019-05-17T17:45:03.939	NG_ecoli_LTEE_11364_DM25	-1000	-0	162.4	DIA_100X_EMPTY_1x1_100ms	d8a21120-7610-4bcc-814d-fd28a750956b	EPI_100X_YFP_1x1_200ms_25sola	EPI_100X_RFP_1x1_200ms_25sola
80	45	14.762939767436	665	49.6263983488109	1096.16541353383	939.012030075188	8096723	12175.5233082707	237.129134230995	436.538605207265	3	371840	559.157894736842	796.291521629448	1092.33137532644	0	NaN	NaN	NaN	NaN	NaN	504.737097118427	0.969690157377127	43.1395596367222	13.3023307184857	11.4718564496383	2.57138042544597	0.00788526888119498	0.0033632674188346	1	1.00113941114874	4458.95404838398	0	16168.3022556391	1	1	1	3	2019-05-17T17:45:03.939	NG_ecoli_LTEE_11364_DM25	-1000	-0	162.4	DIA_100X_EMPTY_1x1_100ms	a765c285-f477-4a6c-a444-80d10f2d691d	EPI_100X_YFP_1x1_200ms_25sola	EPI_100X_RFP_1x1_200ms_25sola
81	40	13.3236796904261	533	47.9619791509023	1099.07692307692	240.72607879925	164819	309.228893058161	237.129134230995	436.538605207265	0	17393851	32633.8667917448	796.291521629448	1092.33137532644	0	NaN	NaN	NaN	NaN	NaN	439.779230774864	0.884627881558979	38.7920694925804	14.3769068516804	10.9650742332132	3.03712482492072	0.0322561180923741	0.0141244040513865	2	1.00939175592387	3663.16079784109	0	18638.712945591	1	1	1	3	2019-05-17T17:45:03.939	NG_ecoli_LTEE_11364_DM25	-1000	-0	162.4	DIA_100X_EMPTY_1x1_100ms	406f72c0-f1ab-4858-8d79-1515cd67c188	EPI_100X_YFP_1x1_200ms_25sola	EPI_100X_RFP_1x1_200ms_25sola
82	58	13.9631469396581	810	48.5426102433436	1124.81358024691	1833.21234567901	7007426	8651.14320987654	237.129134230995	436.538605207265	5	713806	881.241975308642	796.291521629448	1092.33137532644	0	NaN	NaN	NaN	NaN	NaN	634.008573193564	0.917530296733952	55.0945874992478	13.3466040499187	11.3274365525469	2.36058815773256	0.0158714275422238	0.00581994052382599	2	1.0056867270786	5552.16154381277	0	16243.762962963	1	1	1	3	2019-05-17T17:45:03.939	NG_ecoli_LTEE_11364_DM25	-1000	-0	162.4	DIA_100X_EMPTY_1x1_100ms	f52cbc41-374f-48d4-841a-f84ba8027f6d	EPI_100X_YFP_1x1_200ms_25sola	EPI_100X_RFP_1x1_200ms_25sola
83	42	15.1247927274609	636	48.210630288695	1115.64150943396	1218.05974842767	15787030	24822.3742138365	237.129134230995	436.538605207265	4	569845	895.982704402516	796.291521629448	1092.33137532644	0	NaN	NaN	NaN	NaN	NaN	486.63965758489	0.957572114507644	41.323714540737	13.5230534412326	11.4630219794274	2.8056393794189	0.0137777027405064	0.00585606920282116	2	1.00093711675936	4264.69016345803	0	16152.8380503145	1	1	1	3	2019-05-17T17:45:03.939	NG_ecoli_LTEE_11364_DM25	-1000	-0	162.4	DIA_100X_EMPTY_1x1_100ms	fe9b6d46-f824-44f2-b3d0-f4f5e5e02e28	EPI_100X_YFP_1x1_200ms_25sola	EPI_100X_RFP_1x1_200ms_25sola
84	59	14.0070817940268	827	1.94716250746094	1149.32527206771	1380.89721886336	15158893	18329.9794437727	237.129134230995	436.538605207265	5	1203765	1455.58041112455	796.291521629448	1092.33137532644	0	NaN	NaN	NaN	NaN	NaN	663.666490358352	0.773469523983372	61.5760730244877	12.7102637212486	10.5361175046893	2.37962223164407	0.0675796355059219	0.0198430456354925	1	1.08133350844755	5368.62514193842	0	17133.0665054414	1	1	1	3	2019-05-17T17:45:03.939	NG_ecoli_LTEE_11364_DM25	-1000	-0	162.4	DIA_100X_EMPTY_1x1_100ms	c91d5442-a72e-41a7-9da6-5b82ad8ab63e	EPI_100X_YFP_1x1_200ms_25sola	EPI_100X_RFP_1x1_200ms_25sola
85	31	13.1489404972763	408	47.7669107835748	1149.56862745098	368.526960784314	126176	309.254901960784	237.129134230995	436.538605207265	0	6308395	15461.7524509804	796.291521629448	1092.33137532644	0	NaN	NaN	NaN	NaN	NaN	330.05627034637	0.986660289750634	29.1983459494169	13.135810698692	11.0129925696659	3.0751687918526	0.0122010714747148	0.00539201149675493	1	1.00114135391972	2781.37036928322	0	17794.8259803922	1	1	1	3	2019-05-17T17:45:03.939	NG_ecoli_LTEE_11364_DM25	-1000	-0	162.4	DIA_100X_EMPTY_1x1_100ms	74c448be-22ce-42e6-9ddf-431e1b68d451	EPI_100X_YFP_1x1_200ms_25sola	EPI_100X_RFP_1x1_200ms_25sola
86	22	13.8360101735881	304	-39.1366179701369	1176.26315789474	791.305921052632	502121	1651.71381578947	237.129134230995	436.538605207265	0	202600	666.447368421053	796.291521629448	1092.33137532644	0	NaN	NaN	NaN	NaN	NaN	252.123692843266	0.999892019881962	19.0166901743679	17.2326708232268	12.5858340617601	4.77743308555841	0.034281317511026	0.0180794327299902	0	1.00827043279803	2365.85876662013	0	19252.9473684211	1	1	1	3	2019-05-17T17:45:03.939	NG_ecoli_LTEE_11364_DM25	-1000	-0	162.4	DIA_100X_EMPTY_1x1_100ms	b9deef2f-e679-4001-940c-c4e64e956477	EPI_100X_YFP_1x1_200ms_25sola	EPI_100X_RFP_1x1_200ms_25sola
87	34	13.0610800857539	445	49.0932891166718	1211.26966292135	540.27191011236	121888	273.905617977528	237.129134230995	436.538605207265	0	11925175	26798.1460674157	796.291521629448	1092.33137532644	0	NaN	NaN	NaN	NaN	NaN	368.184779997387	0.927198202376772	33.1799223052703	13.4684274238936	10.8521537857278	2.73492451816644	0.0197688290092387	0.00772298874546394	1	1.00399396328735	3069.0016726784	0	18716.204494382	1	1	1	3	2019-05-17T17:45:03.939	NG_ecoli_LTEE_11364_DM25	-1000	-0	162.4	DIA_100X_EMPTY_1x1_100ms	dc314ad1-f65e-49c4-bbe0-65c343b65ed1	EPI_100X_YFP_1x1_200ms_25sola	EPI_100X_RFP_1x1_200ms_25sola
[truncated: 13,914 more rows]
