# Supplementary material for: Genomic and phenotypic evolution of Escherichia coli in a novel citrate-only resource environment
Source: eLife. 2020 May 29;9:e55414. doi: 10.7554/eLife.55414 (PMC7299349; doi:10.7554/eLife.55414)
Supplement: Figure 10—source data 2. [file elife-55414-fig10-data2.zip › 20190517_NG_ecoli_LTEE_871_DM0_001.superSegger.txt]

CellID	LongAxis	ShortAxis	Area	RegionScore	XPosition	YPosition	Fluor1Sum	Fluor1Mean	Fluor1Background	Fluor1BgStd	Fluor1FociNumber	Fluor2Sum	Fluor2Mean	Fluor2Background	Fluor2BgStd	Fluor2FociNumber	Fluor3Sum	Fluor3Mean	Fluor3Background	Fluor3BgStd	Fluor3FociNumber	MeshArea	MeshSolidity	MeshAxisLength	MeshRibsLengthMax	MeshRibsLengthMean	MeshRibsLengthStd	MeshCurvatureMax	MeshCurvatureMean	MeshCurvatureInflection	MeshSinuosity	MeshVolume	NumOfNeighbors	RegionGrayVal	TimeFrames	AgeFrames	RelativeAge	xyFolder	DateTime	Folder	StageXposition	StageYposition	StageZposition	PhaseConfig	UUID	Fluo1Config	Fluo2Config	Fluo3Config
1	36	11.6749447252456	422	-49.7044531101458	15.3672985781991	14.7251184834123	138132	327.327014218009	220.347556567041	139.173395879252	0	3254980	7713.22274881517	1738.06235092853	1247.09020797235	0	NaN	NaN	NaN	NaN	NaN	NaN	NaN	NaN	NaN	NaN	NaN	NaN	NaN	NaN	NaN	NaN	1	21714.6943127962	1	1	1	1	2019-05-17T16:57:42.058	NG_ecoli_LTEE_871_DM0	-0	-0	163.35	DIA_100X_EMPTY_1x1_100ms	1a4919ec-da64-4292-8ef1-8a91f058188c	EPI_100X_YFP_1x1_200ms_25sola	EPI_100X_RFP_1x1_200ms_25sola
2	32	12.872255136211	412	-49.9716178182351	9.58495145631068	210.521844660194	128056	310.815533980583	220.347556567041	139.173395879252	0	4265185	10352.390776699	1738.06235092853	1247.09020797235	0	NaN	NaN	NaN	NaN	NaN	NaN	NaN	NaN	NaN	NaN	NaN	NaN	NaN	NaN	NaN	NaN	1	19580.6165048544	1	1	1	1	2019-05-17T16:57:42.058	NG_ecoli_LTEE_871_DM0	-0	-0	163.35	DIA_100X_EMPTY_1x1_100ms	e9949bbb-53d5-4774-9e8e-dad2fa9c39cb	EPI_100X_YFP_1x1_200ms_25sola	EPI_100X_RFP_1x1_200ms_25sola
3	36	10.5835872134446	381	13.7624176055359	8.22047244094488	359.968503937008	810922	2128.40419947507	220.347556567041	139.173395879252	0	630362	1654.49343832021	1738.06235092853	1247.09020797235	0	NaN	NaN	NaN	NaN	NaN	NaN	NaN	NaN	NaN	NaN	NaN	NaN	NaN	NaN	NaN	NaN	0	16827.1627296588	1	1	1	1	2019-05-17T16:57:42.058	NG_ecoli_LTEE_871_DM0	-0	-0	163.35	DIA_100X_EMPTY_1x1_100ms	baec4d25-a1cc-4683-bd24-f797ffec698e	EPI_100X_YFP_1x1_200ms_25sola	EPI_100X_RFP_1x1_200ms_25sola
4	21	8.64375020900391	182	-49.9510354834396	7.30769230769231	509.692307692308	242401	1331.87362637363	220.347556567041	139.173395879252	0	2720887	14949.9285714286	1738.06235092853	1247.09020797235	0	NaN	NaN	NaN	NaN	NaN	NaN	NaN	NaN	NaN	NaN	NaN	NaN	NaN	NaN	NaN	NaN	1	19800.2472527473	1	1	1	1	2019-05-17T16:57:42.058	NG_ecoli_LTEE_871_DM0	-0	-0	163.35	DIA_100X_EMPTY_1x1_100ms	fbccf2af-af50-4587-88c6-31bfedc12828	EPI_100X_YFP_1x1_200ms_25sola	EPI_100X_RFP_1x1_200ms_25sola
5	24	12.6105476650398	303	-34.74294673217	10.4257425742574	528.009900990099	1379534	4552.91749174917	220.347556567041	139.173395879252	3	1207111	3983.86468646865	1738.06235092853	1247.09020797235	0	NaN	NaN	NaN	NaN	NaN	NaN	NaN	NaN	NaN	NaN	NaN	NaN	NaN	NaN	NaN	NaN	1	17649.9075907591	1	1	1	1	2019-05-17T16:57:42.058	NG_ecoli_LTEE_871_DM0	-0	-0	163.35	DIA_100X_EMPTY_1x1_100ms	27fa1f9b-4147-4bab-8c99-1f65bb9365ab	EPI_100X_YFP_1x1_200ms_25sola	EPI_100X_RFP_1x1_200ms_25sola
6	38	11.114230148972	423	-49.9998375890067	15.2127659574468	787.747044917258	121399	286.995271867612	220.347556567041	139.173395879252	0	4510474	10663.0591016548	1738.06235092853	1247.09020797235	0	NaN	NaN	NaN	NaN	NaN	NaN	NaN	NaN	NaN	NaN	NaN	NaN	NaN	NaN	NaN	NaN	3	22601.3026004728	1	1	1	1	2019-05-17T16:57:42.058	NG_ecoli_LTEE_871_DM0	-0	-0	163.35	DIA_100X_EMPTY_1x1_100ms	ec30e2ff-e059-4aca-b420-1137fc4a474a	EPI_100X_YFP_1x1_200ms_25sola	EPI_100X_RFP_1x1_200ms_25sola
7	20	7.51674275482684	151	-49.7578947356004	6.29139072847682	801.82119205298	45628	302.172185430464	220.347556567041	139.173395879252	0	1502034	9947.24503311258	1738.06235092853	1247.09020797235	0	NaN	NaN	NaN	NaN	NaN	NaN	NaN	NaN	NaN	NaN	NaN	NaN	NaN	NaN	NaN	NaN	2	23045.4768211921	1	1	1	1	2019-05-17T16:57:42.058	NG_ecoli_LTEE_871_DM0	-0	-0	163.35	DIA_100X_EMPTY_1x1_100ms	38cfbc34-78f6-47a6-bf54-c499c40b9697	EPI_100X_YFP_1x1_200ms_25sola	EPI_100X_RFP_1x1_200ms_25sola
8	32	12.5292641710486	401	-5.18990691533422	13.3192019950125	828.992518703242	343210	855.885286783042	220.347556567041	139.173395879252	0	2222900	5543.39152119701	1738.06235092853	1247.09020797235	0	NaN	NaN	NaN	NaN	NaN	NaN	NaN	NaN	NaN	NaN	NaN	NaN	NaN	NaN	NaN	NaN	2	18991.1845386534	1	1	1	1	2019-05-17T16:57:42.058	NG_ecoli_LTEE_871_DM0	-0	-0	163.35	DIA_100X_EMPTY_1x1_100ms	a57cfd39-7fe5-4c4b-9ad1-d3d5645ff1a5	EPI_100X_YFP_1x1_200ms_25sola	EPI_100X_RFP_1x1_200ms_25sola
9	4	1.94369100164644	10	-49.9696980923717	4	837.1	3095	309.5	220.347556567041	139.173395879252	0	78461	7846.1	1738.06235092853	1247.09020797235	0	NaN	NaN	NaN	NaN	NaN	NaN	NaN	NaN	NaN	NaN	NaN	NaN	NaN	NaN	NaN	NaN	2	24009	1	1	1	1	2019-05-17T16:57:42.058	NG_ecoli_LTEE_871_DM0	-0	-0	163.35	DIA_100X_EMPTY_1x1_100ms	10e8f1bd-b108-4bfc-8fac-b805b06b1f16	EPI_100X_YFP_1x1_200ms_25sola	EPI_100X_RFP_1x1_200ms_25sola
10	24	4.66666666666667	113	-49.999999320503	4.16814159292035	854	37819	334.681415929204	220.347556567041	139.173395879252	0	400019	3539.99115044248	1738.06235092853	1247.09020797235	0	NaN	NaN	NaN	NaN	NaN	NaN	NaN	NaN	NaN	NaN	NaN	NaN	NaN	NaN	NaN	NaN	2	20672.1061946903	1	1	1	1	2019-05-17T16:57:42.058	NG_ecoli_LTEE_871_DM0	-0	-0	163.35	DIA_100X_EMPTY_1x1_100ms	23429a4d-5b76-4248-b5bb-242c30a0f558	EPI_100X_YFP_1x1_200ms_25sola	EPI_100X_RFP_1x1_200ms_25sola
11	49	18.7798365607376	921	-49.9999420010427	19.8664495114007	1081.45819761129	265895	288.702497285559	220.347556567041	139.173395879252	0	4473486	4857.20521172638	1738.06235092853	1247.09020797235	0	NaN	NaN	NaN	NaN	NaN	NaN	NaN	NaN	NaN	NaN	NaN	NaN	NaN	NaN	NaN	NaN	2	20800.3203040174	1	1	1	1	2019-05-17T16:57:42.058	NG_ecoli_LTEE_871_DM0	-0	-0	163.35	DIA_100X_EMPTY_1x1_100ms	8ef0746c-3fd2-45af-92a2-e85fe4f64bb8	EPI_100X_YFP_1x1_200ms_25sola	EPI_100X_RFP_1x1_200ms_25sola
12	21	10.1475659279217	214	-49.3645650021816	8.96728971962617	1143.21028037383	51772	241.92523364486	220.347556567041	139.173395879252	0	489896	2289.23364485981	1738.06235092853	1247.09020797235	0	NaN	NaN	NaN	NaN	NaN	NaN	NaN	NaN	NaN	NaN	NaN	NaN	NaN	NaN	NaN	NaN	0	21560.9485981308	1	1	1	1	2019-05-17T16:57:42.058	NG_ecoli_LTEE_871_DM0	-0	-0	163.35	DIA_100X_EMPTY_1x1_100ms	2a938b92-7f43-4f55-b647-7ba629edda5c	EPI_100X_YFP_1x1_200ms_25sola	EPI_100X_RFP_1x1_200ms_25sola
13	25	13.1363812708652	329	10.5159837572111	12.5835866261398	1498.80547112462	75918	230.753799392097	220.347556567041	139.173395879252	0	860007	2614.00303951368	1738.06235092853	1247.09020797235	0	NaN	NaN	NaN	NaN	NaN	NaN	NaN	NaN	NaN	NaN	NaN	NaN	NaN	NaN	NaN	NaN	0	21829.6626139818	1	1	1	1	2019-05-17T16:57:42.058	NG_ecoli_LTEE_871_DM0	-0	-0	163.35	DIA_100X_EMPTY_1x1_100ms	b24e5567-f54e-4bb9-99db-6ef0f4978de4	EPI_100X_YFP_1x1_200ms_25sola	EPI_100X_RFP_1x1_200ms_25sola
14	25	14.2573596198964	361	-16.3139192045895	9.12465373961219	2035.62880886427	163888	453.983379501385	220.347556567041	139.173395879252	0	3949981	10941.7756232687	1738.06235092853	1247.09020797235	0	NaN	NaN	NaN	NaN	NaN	NaN	NaN	NaN	NaN	NaN	NaN	NaN	NaN	NaN	NaN	NaN	0	20043.9750692521	1	1	1	1	2019-05-17T16:57:42.058	NG_ecoli_LTEE_871_DM0	-0	-0	163.35	DIA_100X_EMPTY_1x1_100ms	d2dd77a3-e66e-46a4-bf58-ab34e9041a2e	EPI_100X_YFP_1x1_200ms_25sola	EPI_100X_RFP_1x1_200ms_25sola
15	15	9.10992668384109	137	-49.9958024107876	12.5985401459854	593.343065693431	37277	272.094890510949	220.347556567041	139.173395879252	0	439699	3209.48175182482	1738.06235092853	1247.09020797235	0	NaN	NaN	NaN	NaN	NaN	156.022059498773	0.999806247765176	14.6826093236414	13.196753488391	9.96293986468956	3.74958245855729	0.0192690761805765	0.0107411818655058	0	1.00169408640675	1144.63795482055	2	21836.6058394161	1	1	1	1	2019-05-17T16:57:42.058	NG_ecoli_LTEE_871_DM0	-0	-0	163.35	DIA_100X_EMPTY_1x1_100ms	78b0f2d2-c31c-4e26-a137-2ea60d941dfb	EPI_100X_YFP_1x1_200ms_25sola	EPI_100X_RFP_1x1_200ms_25sola
16	31	12.844235077786	399	-21.1299519734773	19.6165413533835	711.734335839599	1679806	4210.04010025063	220.347556567041	139.173395879252	2	642846	1611.14285714286	1738.06235092853	1247.09020797235	0	NaN	NaN	NaN	NaN	NaN	350.447897401227	0.977418426749004	28.8703638885183	14.9022513943293	11.6333221306807	3.70621999416437	0.0472428161263585	0.0192632954173008	1	1.02136828297349	3068.66618218664	2	17988.8395989975	1	1	1	1	2019-05-17T16:57:42.058	NG_ecoli_LTEE_871_DM0	-0	-0	163.35	DIA_100X_EMPTY_1x1_100ms	7bd5bb24-7625-4c14-80ad-77d572ee4ef1	EPI_100X_YFP_1x1_200ms_25sola	EPI_100X_RFP_1x1_200ms_25sola
17	25	8.96891791413054	225	-49.7179768830994	16.8444444444444	860.666666666667	64530	286.8	220.347556567041	139.173395879252	0	569747	2532.20888888889	1738.06235092853	1247.09020797235	0	NaN	NaN	NaN	NaN	NaN	250.969792053723	0.885603597338827	25.9162152821621	14.2863999110234	9.23272938217942	3.44152940488855	0.0348675878419065	0.0136656945939943	3	1.01020003158211	1735.08866571002	1	22549.0755555556	1	1	1	1	2019-05-17T16:57:42.058	NG_ecoli_LTEE_871_DM0	-0	-0	163.35	DIA_100X_EMPTY_1x1_100ms	1c00a222-aadc-4617-b65e-800533ac3add	EPI_100X_YFP_1x1_200ms_25sola	EPI_100X_RFP_1x1_200ms_25sola
18	20	12.9321575716932	259	-30.1194816956499	14.949806949807	1043.05791505792	77040	297.451737451737	220.347556567041	139.173395879252	0	1032690	3987.22007722008	1738.06235092853	1247.09020797235	0	NaN	NaN	NaN	NaN	NaN	197.858495830003	0.999619952527051	17.3322714214304	14.3957436690146	10.9786668657175	3.80362869253918	0.00284835077987613	0.00149132900874095	0	1.00004464046554	1640.75817608173	1	21767.7142857143	1	1	1	1	2019-05-17T16:57:42.058	NG_ecoli_LTEE_871_DM0	-0	-0	163.35	DIA_100X_EMPTY_1x1_100ms	c579fd49-a5aa-4bf9-9c53-be608435a6f1	EPI_100X_YFP_1x1_200ms_25sola	EPI_100X_RFP_1x1_200ms_25sola
19	29	15.097300497031	438	29.9479010115849	21.5	812.794520547945	201332	459.662100456621	220.347556567041	139.173395879252	0	6017529	13738.6506849315	1738.06235092853	1247.09020797235	0	NaN	NaN	NaN	NaN	NaN	387.812366720363	0.97299156259292	28.3643199525244	18.7483897236018	13.1534629311073	4.85781572814275	0.10362808921378	0.0428792264687751	2	1.1207603958117	3854.27295308536	4	19388.1757990868	1	1	1	1	2019-05-17T16:57:42.058	NG_ecoli_LTEE_871_DM0	-0	-0	163.35	DIA_100X_EMPTY_1x1_100ms	8a11cde4-f771-45f5-8b24-2ae313502bad	EPI_100X_YFP_1x1_200ms_25sola	EPI_100X_RFP_1x1_200ms_25sola
20	14	8.32253225330918	118	-49.9919820022454	16.2033898305085	1059.08474576271	33548	284.305084745763	220.347556567041	139.173395879252	0	558004	4728.84745762712	1738.06235092853	1247.09020797235	0	NaN	NaN	NaN	NaN	NaN	169.6512186063	0.999391925698446	17.2644609722601	12.0849660834872	9.41204568468886	3.18024329211507	0.000967074002850983	0.000534158723947811	1	1.00000580480746	1201.1879251165	2	23972.9322033898	1	1	1	1	2019-05-17T16:57:42.058	NG_ecoli_LTEE_871_DM0	-0	-0	163.35	DIA_100X_EMPTY_1x1_100ms	d87cf4b2-e6aa-43e0-8044-9fa1929be66b	EPI_100X_YFP_1x1_200ms_25sola	EPI_100X_RFP_1x1_200ms_25sola
21	48	15.1805115198189	729	45.3901315330339	26.8285322359396	1557.34430727023	230949	316.802469135802	220.347556567041	139.173395879252	0	4808809	6596.44581618656	1738.06235092853	1247.09020797235	0	NaN	NaN	NaN	NaN	NaN	561.903699256749	0.855245339738569	45.0676835950924	15.0998721392948	12.1332365591048	2.95267044878724	0.0466706301995857	0.0186017797190779	2	1.04487089957459	5210.84851622223	1	20234.6488340192	1	1	1	1	2019-05-17T16:57:42.058	NG_ecoli_LTEE_871_DM0	-0	-0	163.35	DIA_100X_EMPTY_1x1_100ms	733cae95-b71c-4035-bed1-166791eb1b40	EPI_100X_YFP_1x1_200ms_25sola	EPI_100X_RFP_1x1_200ms_25sola
22	28	14.7038774353264	412	-30.3591940472863	28.7427184466019	587.728155339806	147045	356.905339805825	220.347556567041	139.173395879252	0	2718663	6598.69660194175	1738.06235092853	1247.09020797235	0	NaN	NaN	NaN	NaN	NaN	353.330739426254	0.941129172293722	29.9144047387918	14.3458908612302	11.2302742880754	3.42390717483318	0.0804646866692581	0.040176000455778	0	1.11061332835604	2963.13183110632	3	20894.1213592233	1	1	1	1	2019-05-17T16:57:42.058	NG_ecoli_LTEE_871_DM0	-0	-0	163.35	DIA_100X_EMPTY_1x1_100ms	c8555679-938e-46a1-99e0-0d9ada5da21c	EPI_100X_YFP_1x1_200ms_25sola	EPI_100X_RFP_1x1_200ms_25sola
23	35	14.6849690135009	514	48.4625495268013	32.8268482490272	1436.99027237354	109733	213.488326848249	220.347556567041	139.173395879252	0	4448771	8655.19649805447	1738.06235092853	1247.09020797235	0	NaN	NaN	NaN	NaN	NaN	420.988321122601	0.960989052034009	32.7549437429278	14.9163152688267	12.3437319565439	3.55366263058324	0.0451559834766812	0.0184876141341027	0	1.0258409111154	3919.7620527179	1	19641.5856031128	1	1	1	1	2019-05-17T16:57:42.058	NG_ecoli_LTEE_871_DM0	-0	-0	163.35	DIA_100X_EMPTY_1x1_100ms	58f5925b-601b-411c-b2e8-855bb96054a1	EPI_100X_YFP_1x1_200ms_25sola	EPI_100X_RFP_1x1_200ms_25sola
24	44	17.631798697971	778	-49.9998637256075	40.4665809768638	33.7647814910026	194285	249.723650385604	220.347556567041	139.173395879252	0	3242138	4167.27249357326	1738.06235092853	1247.09020797235	0	NaN	NaN	NaN	NaN	NaN	578.005090505962	0.85869853165983	42.0382722029966	18.27019971554	12.8818375698529	4.00590136173332	0.0882724779028235	0.0386666121855068	3	1.03811053637353	5478.86219067554	2	21249.0192802057	1	1	1	1	2019-05-17T16:57:42.058	NG_ecoli_LTEE_871_DM0	-0	-0	163.35	DIA_100X_EMPTY_1x1_100ms	9c55dc89-feb7-472c-8365-60f74588628b	EPI_100X_YFP_1x1_200ms_25sola	EPI_100X_RFP_1x1_200ms_25sola
25	64	23.2844564346417	1491	-49.9999999998274	46.6438631790744	611.696177062374	459818	308.395707578806	220.347556567041	139.173395879252	0	11074466	7427.54258886653	1738.06235092853	1247.09020797235	0	NaN	NaN	NaN	NaN	NaN	NaN	NaN	NaN	NaN	NaN	NaN	NaN	NaN	NaN	NaN	NaN	4	22590.4359490275	1	1	1	1	2019-05-17T16:57:42.058	NG_ecoli_LTEE_871_DM0	-0	-0	163.35	DIA_100X_EMPTY_1x1_100ms	88348e25-bb6b-467e-b035-b619bd015923	EPI_100X_YFP_1x1_200ms_25sola	EPI_100X_RFP_1x1_200ms_25sola
26	25	9.74773097812971	246	-49.9873765845581	30.3373983739837	203.337398373984	68967	280.353658536585	220.347556567041	139.173395879252	0	1039390	4225.16260162602	1738.06235092853	1247.09020797235	0	NaN	NaN	NaN	NaN	NaN	275.143475794067	0.890884793204835	NaN	NaN	NaN	NaN	NaN	NaN	NaN	NaN	NaN	1	23424.9268292683	1	1	1	1	2019-05-17T16:57:42.058	NG_ecoli_LTEE_871_DM0	-0	-0	163.35	DIA_100X_EMPTY_1x1_100ms	5102dc16-10ed-46f9-aebe-fc0e4ad8de14	EPI_100X_YFP_1x1_200ms_25sola	EPI_100X_RFP_1x1_200ms_25sola
27	32	13.3440557053225	428	44.5359291147079	30.9883177570093	1268.34112149533	75740	176.96261682243	220.347556567041	139.173395879252	0	362277	846.441588785047	1738.06235092853	1247.09020797235	0	NaN	NaN	NaN	NaN	NaN	324.534923007487	0.977965582200405	29.4941563906619	13.6267089779369	10.4479173545154	3.742080832577	0.0462519051630223	0.0211399725112343	2	1.03088770388351	2528.63018100195	0	22189.8691588785	1	1	1	1	2019-05-17T16:57:42.058	NG_ecoli_LTEE_871_DM0	-0	-0	163.35	DIA_100X_EMPTY_1x1_100ms	3d3937bb-7320-4ffb-80fe-355bcdd9a6b5	EPI_100X_YFP_1x1_200ms_25sola	EPI_100X_RFP_1x1_200ms_25sola
28	29	7.50712304581413	218	-49.5167356833958	38.0045871559633	577.05504587156	72574	332.908256880734	220.347556567041	139.173395879252	0	1787640	8200.18348623853	1738.06235092853	1247.09020797235	0	NaN	NaN	NaN	NaN	NaN	258.465590645665	0.916251268589084	28.4008971111603	12.5406985908858	8.77505155928808	2.82809113581933	0.0475119065968946	0.022025072426875	2	1.02881330032911	1717.59708236406	2	22150.3899082569	1	1	1	1	2019-05-17T16:57:42.058	NG_ecoli_LTEE_871_DM0	-0	-0	163.35	DIA_100X_EMPTY_1x1_100ms	b406bb9e-a600-4ed0-a73b-9421f30eb5e9	EPI_100X_YFP_1x1_200ms_25sola	EPI_100X_RFP_1x1_200ms_25sola
29	36	13.7407140171444	495	45.5808310021675	43.6121212121212	699.618181818182	2620396	5293.72929292929	220.347556567041	139.173395879252	2	785040	1585.93939393939	1738.06235092853	1247.09020797235	0	NaN	NaN	NaN	NaN	NaN	467.100580825773	0.914610097881882	36.9266585478128	16.3503954848589	12.3978740919523	3.20933319078458	0.0395664535690227	0.0120981993066119	4	1.01569296453513	4457.83854435922	4	20327.195959596	1	1	1	1	2019-05-17T16:57:42.058	NG_ecoli_LTEE_871_DM0	-0	-0	163.35	DIA_100X_EMPTY_1x1_100ms	0bb6e0a7-f5d8-46f6-b528-052f88abf285	EPI_100X_YFP_1x1_200ms_25sola	EPI_100X_RFP_1x1_200ms_25sola
30	13	7.57785683451247	100	-49.9994064010103	33.47	802.44	30166	301.66	220.347556567041	139.173395879252	0	1209121	12091.21	1738.06235092853	1247.09020797235	0	NaN	NaN	NaN	NaN	NaN	145.554792854945	0.999653836354589	14.9201908216357	12.4054079234258	9.10899371273305	3.66907692654681	0.00786433311490784	0.00421352210474291	0	1.00027555813978	972.310696656694	2	22840.4	1	1	1	1	2019-05-17T16:57:42.058	NG_ecoli_LTEE_871_DM0	-0	-0	163.35	DIA_100X_EMPTY_1x1_100ms	0af6d677-b74f-4506-b90c-a53d47fff974	EPI_100X_YFP_1x1_200ms_25sola	EPI_100X_RFP_1x1_200ms_25sola
31	7	3.13552317005589	23	-49.9984656416158	31.4347826086957	1530.91304347826	5265	228.913043478261	220.347556567041	139.173395879252	0	75907	3300.30434782609	1738.06235092853	1247.09020797235	0	NaN	NaN	NaN	NaN	NaN	107.108240007769	0.999800283928171	NaN	NaN	NaN	NaN	NaN	NaN	NaN	NaN	NaN	1	23583.8260869565	1	1	1	1	2019-05-17T16:57:42.058	NG_ecoli_LTEE_871_DM0	-0	-0	163.35	DIA_100X_EMPTY_1x1_100ms	d955e4ec-f6fc-4160-ba1d-ebfefdf94f1c	EPI_100X_YFP_1x1_200ms_25sola	EPI_100X_RFP_1x1_200ms_25sola
32	30	18.2296988176784	548	-49.9166105367334	45.6478102189781	430.540145985401	186131	339.655109489051	220.347556567041	139.173395879252	0	3211031	5859.54562043796	1738.06235092853	1247.09020797235	0	NaN	NaN	NaN	NaN	NaN	412.723774517316	0.857326341662427	32.79997592079	19.5780395816296	12.0793723110921	4.22726466976188	0.217335555900194	0.0554305195776213	2	1.24429699774388	3758.82529604555	1	21094.447080292	1	1	1	1	2019-05-17T16:57:42.058	NG_ecoli_LTEE_871_DM0	-0	-0	163.35	DIA_100X_EMPTY_1x1_100ms	6f56a4d6-7e44-4ff8-aa03-22388851e4a2	EPI_100X_YFP_1x1_200ms_25sola	EPI_100X_RFP_1x1_200ms_25sola
33	25	12.4268224049131	311	-32.0596523817651	40.7009646302251	924.755627009646	73600	236.655948553055	220.347556567041	139.173395879252	0	464363	1493.12861736334	1738.06235092853	1247.09020797235	0	NaN	NaN	NaN	NaN	NaN	280.110101580639	0.997436633080311	22.8395497523931	16.8792122127354	11.6327878756937	4.75827959205583	0.0269932136961485	0.0145241072329101	0	1.00770768408663	2427.42062197394	1	22948.0643086817	1	1	1	1	2019-05-17T16:57:42.058	NG_ecoli_LTEE_871_DM0	-0	-0	163.35	DIA_100X_EMPTY_1x1_100ms	647c9246-05b1-45d1-880d-b6eb398def94	EPI_100X_YFP_1x1_200ms_25sola	EPI_100X_RFP_1x1_200ms_25sola
34	28	10.9700059749794	307	-43.3146846703314	46.0228013029316	682.951140065147	2090093	6808.12052117264	220.347556567041	139.173395879252	3	641799	2090.55048859935	1738.06235092853	1247.09020797235	0	NaN	NaN	NaN	NaN	NaN	286.424492964621	0.942932126573968	27.9054751433193	12.913590605157	9.7347148052596	3.33538070756501	0.0562325934368377	0.0240494001952295	1	1.0336237893324	2076.94869310038	1	19238.6482084691	1	1	1	1	2019-05-17T16:57:42.058	NG_ecoli_LTEE_871_DM0	-0	-0	163.35	DIA_100X_EMPTY_1x1_100ms	cabfbec6-b71e-43ed-a65b-b4e3ffd329da	EPI_100X_YFP_1x1_200ms_25sola	EPI_100X_RFP_1x1_200ms_25sola
35	22	9.71625204833321	215	-23.0552491333236	45.4186046511628	446.762790697674	54380	252.93023255814	220.347556567041	139.173395879252	0	1070134	4977.36744186047	1738.06235092853	1247.09020797235	0	NaN	NaN	NaN	NaN	NaN	223.416828621756	0.973927413741636	23.8198151938264	11.9446506946749	8.87569822286539	3.01329578418207	0.0284266102470994	0.0151947342186216	1	1.00947274343846	1473.78225906209	1	22412.088372093	1	1	1	1	2019-05-17T16:57:42.058	NG_ecoli_LTEE_871_DM0	-0	-0	163.35	DIA_100X_EMPTY_1x1_100ms	944aeac2-8cc4-4d76-ac4f-1fd674c85d6f	EPI_100X_YFP_1x1_200ms_25sola	EPI_100X_RFP_1x1_200ms_25sola
36	15	8.05926923322865	122	-49.9980133024106	43.4180327868852	566.83606557377	36025	295.286885245902	220.347556567041	139.173395879252	0	933672	7653.04918032787	1738.06235092853	1247.09020797235	0	NaN	NaN	NaN	NaN	NaN	161.112237413845	0.999580623370605	16.6415415282532	12.8673599480079	9.19987805047071	3.66961290868106	0.00283688973795371	0.00148064760820856	0	1.00004206950909	1106.23546020458	1	21937.7868852459	1	1	1	1	2019-05-17T16:57:42.058	NG_ecoli_LTEE_871_DM0	-0	-0	163.35	DIA_100X_EMPTY_1x1_100ms	223be272-d6bc-4c2b-8d26-97941eacb407	EPI_100X_YFP_1x1_200ms_25sola	EPI_100X_RFP_1x1_200ms_25sola
37	40	15.0880506012916	604	-49.9998862009653	53.1241721854305	1094.7798013245	164545	272.425496688742	220.347556567041	139.173395879252	0	4141372	6856.5761589404	1738.06235092853	1247.09020797235	0	NaN	NaN	NaN	NaN	NaN	583.036873317926	0.796170576904708	45.8601048933732	20.3050300734273	11.997213720473	4.76504696832676	0.129291819448209	0.049933911542693	3	1.10004434168152	5184.24737140409	2	21994.0529801325	1	1	1	1	2019-05-17T16:57:42.058	NG_ecoli_LTEE_871_DM0	-0	-0	163.35	DIA_100X_EMPTY_1x1_100ms	714151da-8157-4c2b-9649-3064479d717d	EPI_100X_YFP_1x1_200ms_25sola	EPI_100X_RFP_1x1_200ms_25sola
38	24	9.24958185575699	222	-49.4049166301666	45.2207207207207	851.68018018018	38189	172.022522522523	220.347556567041	139.173395879252	0	377103	1698.66216216216	1738.06235092853	1247.09020797235	0	NaN	NaN	NaN	NaN	NaN	269.067858179061	0.890181080657247	25.8565320803574	13.7620136321156	9.88402182143139	3.0281234846682	0.0449684739206163	0.0181836867481344	2	1.01754688633354	1983.93549995572	0	23260.9324324324	1	1	1	1	2019-05-17T16:57:42.058	NG_ecoli_LTEE_871_DM0	-0	-0	163.35	DIA_100X_EMPTY_1x1_100ms	7f123198-2ca4-4802-ba40-2e8833118b4d	EPI_100X_YFP_1x1_200ms_25sola	EPI_100X_RFP_1x1_200ms_25sola
39	25	10.8732700559045	272	31.2558823535903	49.8272058823529	1477.33088235294	54712	201.147058823529	220.347556567041	139.173395879252	0	1130049	4154.59191176471	1738.06235092853	1247.09020797235	0	NaN	NaN	NaN	NaN	NaN	251.134589854978	0.991038242915248	22.9018341266858	14.2163759733635	10.4050162900839	3.72388378464055	0.0277627047830692	0.0142990847220512	1	1.00787670554371	1947.35744451304	1	21832.8455882353	1	1	1	1	2019-05-17T16:57:42.058	NG_ecoli_LTEE_871_DM0	-0	-0	163.35	DIA_100X_EMPTY_1x1_100ms	409ec731-1dd0-4582-8c06-dae8d1882454	EPI_100X_YFP_1x1_200ms_25sola	EPI_100X_RFP_1x1_200ms_25sola
40	36	13.6054199040527	490	-38.5868337883995	51.5857142857143	717.948979591837	2007257	4096.44285714286	220.347556567041	139.173395879252	2	774515	1580.64285714286	1738.06235092853	1247.09020797235	0	NaN	NaN	NaN	NaN	NaN	454.156947890583	0.935548629214753	35.8157033361168	16.8151197079887	12.3678768580882	3.61125634161409	0.0203332102200905	0.00765913435191866	1	1.00471067034003	4302.82487318712	4	21007.1469387755	1	1	1	1	2019-05-17T16:57:42.058	NG_ecoli_LTEE_871_DM0	-0	-0	163.35	DIA_100X_EMPTY_1x1_100ms	76515e50-47b7-48b2-8ddb-fe39721477f6	EPI_100X_YFP_1x1_200ms_25sola	EPI_100X_RFP_1x1_200ms_25sola
41	34	11.2246796574478	382	2.71174744425077	57.2015706806283	1776.08376963351	491411	1286.41623036649	220.347556567041	139.173395879252	0	4527024	11850.8481675393	1738.06235092853	1247.09020797235	0	NaN	NaN	NaN	NaN	NaN	359.496056126114	0.838209495947838	36.0842967051461	13.4225755734932	9.57100768702825	2.86967532751072	0.0776241039114935	0.0337438765515137	1	1.11572838051562	2596.11219124623	1	21307.8246073298	1	1	1	1	2019-05-17T16:57:42.058	NG_ecoli_LTEE_871_DM0	-0	-0	163.35	DIA_100X_EMPTY_1x1_100ms	7e31b5a5-7a72-48f3-8bb0-0eabd1d4bd83	EPI_100X_YFP_1x1_200ms_25sola	EPI_100X_RFP_1x1_200ms_25sola
42	16	8.72204809103357	140	-49.991619878508	52.4714285714286	1489.93571428571	27317	195.121428571429	220.347556567041	139.173395879252	0	444799	3177.13571428571	1738.06235092853	1247.09020797235	0	NaN	NaN	NaN	NaN	NaN	162.792804300453	0.999775445870573	16.3689754998799	12.8846421981576	9.42901369145588	3.59982652656519	0.0168036393291469	0.00897831161412674	0	1.00149155487542	1142.99390032593	1	22201.2785714286	1	1	1	1	2019-05-17T16:57:42.058	NG_ecoli_LTEE_871_DM0	-0	-0	163.35	DIA_100X_EMPTY_1x1_100ms	880f9a74-8a9b-4ae0-974a-75d8f02550b2	EPI_100X_YFP_1x1_200ms_25sola	EPI_100X_RFP_1x1_200ms_25sola
43	38	10.8937858134764	414	-29.0690997692453	59.4057971014493	900.896135265701	224017	541.103864734299	220.347556567041	139.173395879252	0	1440826	3480.25603864734	1738.06235092853	1247.09020797235	0	NaN	NaN	NaN	NaN	NaN	NaN	NaN	NaN	NaN	NaN	NaN	NaN	NaN	NaN	NaN	NaN	2	21301.5724637681	1	1	1	1	2019-05-17T16:57:42.058	NG_ecoli_LTEE_871_DM0	-0	-0	163.35	DIA_100X_EMPTY_1x1_100ms	110fbade-cfce-4222-a259-165c7f891970	EPI_100X_YFP_1x1_200ms_25sola	EPI_100X_RFP_1x1_200ms_25sola
44	24	14.5360991088971	349	-6.0026374965771	57.7134670487106	1112.7564469914	91560	262.349570200573	220.347556567041	139.173395879252	0	2098329	6012.40401146132	1738.06235092853	1247.09020797235	0	NaN	NaN	NaN	NaN	NaN	300.82001794793	0.995141628735547	23.3055400432538	16.7494927733794	12.0837420193482	4.86866862459372	0.0534486102584951	0.0117578807732439	1	1.00172000029361	2672.71063587944	1	21541.6361031519	1	1	1	1	2019-05-17T16:57:42.058	NG_ecoli_LTEE_871_DM0	-0	-0	163.35	DIA_100X_EMPTY_1x1_100ms	25d7f557-d6fb-4c2b-9921-399519f7c598	EPI_100X_YFP_1x1_200ms_25sola	EPI_100X_RFP_1x1_200ms_25sola
45	31	15.4148641186746	478	36.9453480008344	61.3242677824268	1793.32426778243	4826147	10096.5418410042	220.347556567041	139.173395879252	0	2270091	4749.14435146444	1738.06235092853	1247.09020797235	0	NaN	NaN	NaN	NaN	NaN	369.56074234559	0.98347710742461	29.6037769231883	15.154096724169	12.0682082095552	3.64049009289128	0.0423659430910971	0.0213886459092648	1	1.02916568079328	3386.27787447426	1	16953.0209205021	1	1	1	1	2019-05-17T16:57:42.058	NG_ecoli_LTEE_871_DM0	-0	-0	163.35	DIA_100X_EMPTY_1x1_100ms	da0ffac9-8839-4e1b-a220-2f1964b2e97d	EPI_100X_YFP_1x1_200ms_25sola	EPI_100X_RFP_1x1_200ms_25sola
46	26	11.5001244128803	300	41.8207736569603	58.0766666666667	541.673333333333	83421	278.07	220.347556567041	139.173395879252	0	1040905	3469.68333333333	1738.06235092853	1247.09020797235	0	NaN	NaN	NaN	NaN	NaN	252.220434777154	0.990644165165853	25.2606281470661	11.8176543134704	9.43636232891754	3.1314071942423	0.0510029455454612	0.00834320460099304	1	1.00063743410759	1766.62040974226	0	20388.84	1	1	1	1	2019-05-17T16:57:42.058	NG_ecoli_LTEE_871_DM0	-0	-0	163.35	DIA_100X_EMPTY_1x1_100ms	5291d2e6-aa37-4fd0-b286-a784d43cf2ec	EPI_100X_YFP_1x1_200ms_25sola	EPI_100X_RFP_1x1_200ms_25sola
47	30	13.0274676521809	391	-45.1515665577801	60.9181585677749	1445.2378516624	96687	247.281329923274	220.347556567041	139.173395879252	0	1448227	3703.90537084399	1738.06235092853	1247.09020797235	0	NaN	NaN	NaN	NaN	NaN	322.277584022657	0.972315421164169	28.3750979696117	14.8816675559311	10.894825434919	3.62445611930922	0.0510212426906904	0.0179990464562977	2	1.01856944689374	2645.25657864229	3	20914.8644501279	1	1	1	1	2019-05-17T16:57:42.058	NG_ecoli_LTEE_871_DM0	-0	-0	163.35	DIA_100X_EMPTY_1x1_100ms	49844b4c-589d-4490-b0c4-c8774d041472	EPI_100X_YFP_1x1_200ms_25sola	EPI_100X_RFP_1x1_200ms_25sola
48	22	11.9545647369744	263	-49.9903500270638	62.0494296577947	616.958174904943	80584	306.403041825095	220.347556567041	139.173395879252	0	2014636	7660.21292775665	1738.06235092853	1247.09020797235	0	NaN	NaN	NaN	NaN	NaN	259.817251298424	0.959452540393828	22.7863900138678	15.0123479884373	10.9688420479544	3.65058597536696	0.0579531203620376	0.0240101598809902	2	1.02113488537534	2153.21290091072	2	24038.2927756654	1	1	1	1	2019-05-17T16:57:42.058	NG_ecoli_LTEE_871_DM0	-0	-0	163.35	DIA_100X_EMPTY_1x1_100ms	062b5640-494a-4f16-8aa8-292fbdfa071c	EPI_100X_YFP_1x1_200ms_25sola	EPI_100X_RFP_1x1_200ms_25sola
49	42	12.3003299002943	517	20.7888619405772	68.7601547388781	36.5705996131528	104699	202.512572533849	220.347556567041	139.173395879252	0	1107434	2142.03868471954	1738.06235092853	1247.09020797235	0	NaN	NaN	NaN	NaN	NaN	515.053633601457	0.926152969972471	43.5004107134013	14.5048288826698	11.3978297819115	3.20482569975197	0.0691818800410097	0.0231285824017477	2	1.01841897528437	4438.41157929689	2	22428.419729207	1	1	1	1	2019-05-17T16:57:42.058	NG_ecoli_LTEE_871_DM0	-0	-0	163.35	DIA_100X_EMPTY_1x1_100ms	927213eb-8196-4659-b2a2-2e3311b7daf3	EPI_100X_YFP_1x1_200ms_25sola	EPI_100X_RFP_1x1_200ms_25sola
50	32	11.1823481987226	358	45.6902642026967	64.8826815642458	735.815642458101	1133307	3165.66201117318	220.347556567041	139.173395879252	3	549653	1535.34357541899	1738.06235092853	1247.09020797235	0	NaN	NaN	NaN	NaN	NaN	362.134556829319	0.975975234598555	31.3209739774104	13.685639861128	11.1521536285989	3.18777355359646	0.00949546268471506	0.0036346212459783	2	1.00104617847171	3059.44483675882	2	18296.0139664804	1	1	1	1	2019-05-17T16:57:42.058	NG_ecoli_LTEE_871_DM0	-0	-0	163.35	DIA_100X_EMPTY_1x1_100ms	a2e924ba-eae7-4e6b-a288-f5119d4bc57f	EPI_100X_YFP_1x1_200ms_25sola	EPI_100X_RFP_1x1_200ms_25sola
51	35	14.9734420151145	524	47.7210042425459	70.8263358778626	914.530534351145	1925758	3675.1106870229	220.347556567041	139.173395879252	3	984681	1879.16221374046	1738.06235092853	1247.09020797235	0	NaN	NaN	NaN	NaN	NaN	421.105786784048	0.953946438618786	33.3915996706819	15.6294464321476	12.220995890225	3.30686245707487	0.0450946552225929	0.0193852401730888	1	1.02785325445951	3916.8803252693	1	17721.2786259542	1	1	1	1	2019-05-17T16:57:42.058	NG_ecoli_LTEE_871_DM0	-0	-0	163.35	DIA_100X_EMPTY_1x1_100ms	3c011922-fd8f-4d87-9b37-9d1c6c25cddb	EPI_100X_YFP_1x1_200ms_25sola	EPI_100X_RFP_1x1_200ms_25sola
52	32	16.7963900296305	538	26.8076645009638	75.3011152416357	1386.55576208178	134706	250.382899628253	220.347556567041	139.173395879252	0	5163721	9597.99442379182	1738.06235092853	1247.09020797235	0	NaN	NaN	NaN	NaN	NaN	391.206664634773	0.888956957631355	32.2275998200178	12.523069128689	10.1679254847568	4.20133812687963	0.365479413533679	0.148930348333405	2	3.85988103765198	2616.87243951509	1	19827.1115241636	1	1	1	1	2019-05-17T16:57:42.058	NG_ecoli_LTEE_871_DM0	-0	-0	163.35	DIA_100X_EMPTY_1x1_100ms	2d146f51-bc4c-4c95-8467-70b0f09b6566	EPI_100X_YFP_1x1_200ms_25sola	EPI_100X_RFP_1x1_200ms_25sola
53	45	14.1843158950868	639	48.5312694013718	72.7323943661972	709.532081377152	2697299	4221.12519561815	220.347556567041	139.173395879252	2	1049522	1642.44444444444	1738.06235092853	1247.09020797235	0	NaN	NaN	NaN	NaN	NaN	597.88683663722	0.90824628940657	46.708603777496	15.2897545100722	12.5603394974953	2.73312337403053	0.0226064435992252	0.00678899462196501	1	1.0012600528905	5787.48026792883	4	18569.4037558685	1	1	1	1	2019-05-17T16:57:42.058	NG_ecoli_LTEE_871_DM0	-0	-0	163.35	DIA_100X_EMPTY_1x1_100ms	35d003c8-72bd-46af-9ca1-186797c6c48d	EPI_100X_YFP_1x1_200ms_25sola	EPI_100X_RFP_1x1_200ms_25sola
54	12	5.46627326830276	66	-49.9997596009435	68.6515151515152	1428.06060606061	18370	278.333333333333	220.347556567041	139.173395879252	0	308713	4677.4696969697	1738.06235092853	1247.09020797235	0	NaN	NaN	NaN	NaN	NaN	133.076355673962	0.999716423008594	NaN	NaN	NaN	NaN	NaN	NaN	NaN	NaN	NaN	2	22704.1515151515	1	1	1	1	2019-05-17T16:57:42.058	NG_ecoli_LTEE_871_DM0	-0	-0	163.35	DIA_100X_EMPTY_1x1_100ms	0eaf82ea-7ea9-4cc2-bdb1-b05b545613e2	EPI_100X_YFP_1x1_200ms_25sola	EPI_100X_RFP_1x1_200ms_25sola
55	32	13.3838092752339	429	37.9279374117318	78.011655011655	675.825174825175	2661600	6204.1958041958	220.347556567041	139.173395879252	2	2151794	5015.83682983683	1738.06235092853	1247.09020797235	0	NaN	NaN	NaN	NaN	NaN	362.305170644195	0.983802542705513	32.2369599504552	14.2865666842813	10.918580990566	3.7655938393929	0.0311535899411589	0.0132996675491927	1	1.00487822469598	3018.39700224587	3	18235.8158508159	1	1	1	1	2019-05-17T16:57:42.058	NG_ecoli_LTEE_871_DM0	-0	-0	163.35	DIA_100X_EMPTY_1x1_100ms	83c2e46c-cbef-48a8-a43c-4b2f385a0090	EPI_100X_YFP_1x1_200ms_25sola	EPI_100X_RFP_1x1_200ms_25sola
56	19	7.48722006501129	143	-48.4135797919882	75.1678321678322	648.692307692308	69384	485.202797202797	220.347556567041	139.173395879252	0	1412849	9880.06293706294	1738.06235092853	1247.09020797235	0	NaN	NaN	NaN	NaN	NaN	190.983658154004	0.98509936970878	21.0545315406148	10.7175618818933	8.62083750083087	2.81020073656836	0.0177841759617254	0.00778751633983033	1	1.00135800587154	1228.95047581559	1	21404.4055944056	1	1	1	1	2019-05-17T16:57:42.058	NG_ecoli_LTEE_871_DM0	-0	-0	163.35	DIA_100X_EMPTY_1x1_100ms	957444b9-cac9-4fa2-8799-99fbce591507	EPI_100X_YFP_1x1_200ms_25sola	EPI_100X_RFP_1x1_200ms_25sola
57	35	13.5705359046243	476	45.4879294127841	86.9852941176471	632.514705882353	200183	420.552521008403	220.347556567041	139.173395879252	0	4689195	9851.25	1738.06235092853	1247.09020797235	0	NaN	NaN	NaN	NaN	NaN	409.860989615277	0.971988442275269	34.4002059706574	16.0991590478726	11.5114257470182	3.70190454074321	0.0363239673553402	0.0179534402703651	1	1.01317177759794	3580.2154076227	3	19713.6008403361	1	1	1	1	2019-05-17T16:57:42.058	NG_ecoli_LTEE_871_DM0	-0	-0	163.35	DIA_100X_EMPTY_1x1_100ms	3b51a4ae-a4fa-4e00-9f12-778f0e6012e7	EPI_100X_YFP_1x1_200ms_25sola	EPI_100X_RFP_1x1_200ms_25sola
58	11	6.49621813583932	72	-49.9998325055627	76.8888888888889	620.25	22124	307.277777777778	220.347556567041	139.173395879252	0	662844	9206.16666666667	1738.06235092853	1247.09020797235	0	NaN	NaN	NaN	NaN	NaN	127.103147098935	0.999850184233432	13.3438326347303	12.1302159235701	9.05219605365419	3.48039443403728	0.00162271193238466	0.000943774254651307	0	1.00001007577009	858.772977575768	2	23814.4444444444	1	1	1	1	2019-05-17T16:57:42.058	NG_ecoli_LTEE_871_DM0	-0	-0	163.35	DIA_100X_EMPTY_1x1_100ms	7730ae99-2ad6-4e96-8d38-1ad89769967e	EPI_100X_YFP_1x1_200ms_25sola	EPI_100X_RFP_1x1_200ms_25sola
59	56	14.0699025471741	788	40.5984719628513	85.7690355329949	1420.52157360406	193134	245.093908629442	220.347556567041	139.173395879252	0	3040475	3858.47081218274	1738.06235092853	1247.09020797235	0	NaN	NaN	NaN	NaN	NaN	609.72825472435	0.895189947644185	50.7528252154945	15.3486800688739	11.763967603338	2.68497542860673	0.0198376338199284	0.00586334002313125	5	1.00404598075135	5516.42532797699	3	19343.7956852792	1	1	1	1	2019-05-17T16:57:42.058	NG_ecoli_LTEE_871_DM0	-0	-0	163.35	DIA_100X_EMPTY_1x1_100ms	9bbc4f0c-8f50-4f0b-bee3-92a2d27aa1f8	EPI_100X_YFP_1x1_200ms_25sola	EPI_100X_RFP_1x1_200ms_25sola
60	29	13.0847140457576	380	43.7154648470447	85.2052631578947	517.605263157895	1872272	4927.03157894737	220.347556567041	139.173395879252	2	880525	2317.17105263158	1738.06235092853	1247.09020797235	0	NaN	NaN	NaN	NaN	NaN	311.39728014521	0.994739476297484	27.3019574067566	13.7450915220156	10.9491502040367	3.41082364219186	0.00529106323625072	0.00286696611786511	1	1.00015593329905	2570.65913266121	1	17645.7052631579	1	1	1	1	2019-05-17T16:57:42.058	NG_ecoli_LTEE_871_DM0	-0	-0	163.35	DIA_100X_EMPTY_1x1_100ms	c5802405-72d6-45f1-a577-dfe3e87fe9cb	EPI_100X_YFP_1x1_200ms_25sola	EPI_100X_RFP_1x1_200ms_25sola
61	45	12.9965190873595	586	-49.985150452669	94.858361774744	55.5477815699659	332339	567.131399317406	220.347556567041	139.173395879252	0	4970419	8481.94368600683	1738.06235092853	1247.09020797235	0	NaN	NaN	NaN	NaN	NaN	555.710167816195	0.80164066196424	46.6242280790049	16.6371489781099	11.3039151440567	3.07294506530578	0.0679160180831803	0.0343585542303683	2	1.01974663512221	4679.06753256696	4	20488.228668942	1	1	1	1	2019-05-17T16:57:42.058	NG_ecoli_LTEE_871_DM0	-0	-0	163.35	DIA_100X_EMPTY_1x1_100ms	fb666960-7acc-4cff-ade8-6674ed199887	EPI_100X_YFP_1x1_200ms_25sola	EPI_100X_RFP_1x1_200ms_25sola
62	24	14.7901922662544	356	-48.9689252467576	95.5842696629213	1157.76404494382	104458	293.421348314607	220.347556567041	139.173395879252	0	2997443	8419.78370786517	1738.06235092853	1247.09020797235	0	NaN	NaN	NaN	NaN	NaN	268.572814542853	0.989004825524443	21.8321715342411	15.7500662783095	11.5373408825694	3.82115034505021	0.0933548066194986	0.0448313592785921	0	1.07061005191064	2282.43419524115	1	21881.7443820225	1	1	1	1	2019-05-17T16:57:42.058	NG_ecoli_LTEE_871_DM0	-0	-0	163.35	DIA_100X_EMPTY_1x1_100ms	8d851da2-ce6f-4202-9a1c-cd9ee7413f27	EPI_100X_YFP_1x1_200ms_25sola	EPI_100X_RFP_1x1_200ms_25sola
63	49	15.1122099980867	741	46.227021626824	107.34008097166	1725.78272604588	198949	268.48717948718	220.347556567041	139.173395879252	0	2562506	3458.17273954116	1738.06235092853	1247.09020797235	0	NaN	NaN	NaN	NaN	NaN	583.543690456841	0.916260239334404	48.2445222595273	13.9765395169558	11.7754251023567	2.77529741513515	0.0325731456647138	0.015290539544227	0	1.0239622096395	5254.01224313634	0	20649.4939271255	1	1	1	1	2019-05-17T16:57:42.058	NG_ecoli_LTEE_871_DM0	-0	-0	163.35	DIA_100X_EMPTY_1x1_100ms	27babcac-7337-44d6-b773-32aff27fa4ba	EPI_100X_YFP_1x1_200ms_25sola	EPI_100X_RFP_1x1_200ms_25sola
64	20	7.98912610869378	160	-49.3135518116165	94.0875	21.50625	54368	339.8	220.347556567041	139.173395879252	0	597542	3734.6375	1738.06235092853	1247.09020797235	0	NaN	NaN	NaN	NaN	NaN	194.882144481198	0.984446038949181	NaN	NaN	NaN	NaN	NaN	NaN	NaN	NaN	NaN	1	22973.05	1	1	1	1	2019-05-17T16:57:42.058	NG_ecoli_LTEE_871_DM0	-0	-0	163.35	DIA_100X_EMPTY_1x1_100ms	5c1dd43a-3733-4f3d-8be7-afa716df6a71	EPI_100X_YFP_1x1_200ms_25sola	EPI_100X_RFP_1x1_200ms_25sola
65	19	9.07340222404142	173	-45.1433696735788	94.5664739884393	657.705202312139	120523	696.664739884393	220.347556567041	139.173395879252	0	1700486	9829.39884393064	1738.06235092853	1247.09020797235	0	NaN	NaN	NaN	NaN	NaN	201.822093274589	0.980198418303316	21.0419955355225	11.1544814588651	9.11879122784453	2.89286924495494	0.0270828199896546	0.0133063469278425	1	1.00564894098873	1374.20445150769	2	22368.7630057803	1	1	1	1	2019-05-17T16:57:42.058	NG_ecoli_LTEE_871_DM0	-0	-0	163.35	DIA_100X_EMPTY_1x1_100ms	c4bb8da2-96b2-450b-a41c-423cb37b8498	EPI_100X_YFP_1x1_200ms_25sola	EPI_100X_RFP_1x1_200ms_25sola
66	20	13.0754924466764	262	-48.7323963970339	98.6793893129771	500.209923664122	423483	1616.34732824427	220.347556567041	139.173395879252	0	587917	2243.95801526718	1738.06235092853	1247.09020797235	0	NaN	NaN	NaN	NaN	NaN	223.686720037873	0.999851951854434	18.9789212605389	15.3682824651694	11.2917620513358	4.19636151923907	0.0193278770687192	0.0106227917992095	0	1.00276921991209	1900.57425013199	1	18547.6221374046	1	1	1	1	2019-05-17T16:57:42.058	NG_ecoli_LTEE_871_DM0	-0	-0	163.35	DIA_100X_EMPTY_1x1_100ms	27aae88b-01a5-47b3-a7b0-5258b1c04c81	EPI_100X_YFP_1x1_200ms_25sola	EPI_100X_RFP_1x1_200ms_25sola
67	56	16.7032638920726	936	-49.6327958152988	109.54594017094	85.2307692307692	1799411	1922.44764957265	220.347556567041	139.173395879252	2	5853903	6254.16987179487	1738.06235092853	1247.09020797235	0	NaN	NaN	NaN	NaN	NaN	830.431085916287	0.680327356246605	65.8763668826866	15.9339260566808	11.8832575338185	2.89759068885819	0.125631763401475	0.0498620467204991	4	1.24369609835493	7306.18289137761	4	20045.7104700855	1	1	1	1	2019-05-17T16:57:42.058	NG_ecoli_LTEE_871_DM0	-0	-0	163.35	DIA_100X_EMPTY_1x1_100ms	3985e44e-bd3a-4d33-8c7b-50c2ff708a09	EPI_100X_YFP_1x1_200ms_25sola	EPI_100X_RFP_1x1_200ms_25sola
68	59	13.9426568566963	822	29.2681458008464	117.571776155718	1027.96228710462	289913	352.692214111922	220.347556567041	139.173395879252	0	4715318	5736.39659367397	1738.06235092853	1247.09020797235	0	NaN	NaN	NaN	NaN	NaN	748.602736981071	0.843493525749679	61.5701622941385	17.749055060755	11.9063488918921	3.89627134448525	0.0897243191298027	0.0232446172769996	3	1.05308023224741	6855.15673401781	3	21133.9525547445	1	1	1	1	2019-05-17T16:57:42.058	NG_ecoli_LTEE_871_DM0	-0	-0	163.35	DIA_100X_EMPTY_1x1_100ms	cc9bac44-92e4-4365-a6c0-657e5a97bfc8	EPI_100X_YFP_1x1_200ms_25sola	EPI_100X_RFP_1x1_200ms_25sola
69	34	16.0989751145423	548	-49.6500858824208	108.447080291971	560.883211678832	156909	286.330291970803	220.347556567041	139.173395879252	0	3355986	6124.06204379562	1738.06235092853	1247.09020797235	0	NaN	NaN	NaN	NaN	NaN	405.739981580094	0.848143144210477	35.5598066322321	15.9561230282769	10.8162964119251	3.3180904966494	0.142322148554921	0.0445262165538982	2	1.19563186590603	3267.43105589214	0	21202.6496350365	1	1	1	1	2019-05-17T16:57:42.058	NG_ecoli_LTEE_871_DM0	-0	-0	163.35	DIA_100X_EMPTY_1x1_100ms	c1681c60-f0be-42a8-a624-a1e28c53bc3b	EPI_100X_YFP_1x1_200ms_25sola	EPI_100X_RFP_1x1_200ms_25sola
70	19	7.6649750163047	146	-34.1374726428454	99.472602739726	674.472602739726	135083	925.22602739726	220.347556567041	139.173395879252	0	1034997	7089.02054794521	1738.06235092853	1247.09020797235	0	NaN	NaN	NaN	NaN	NaN	181.284350214361	0.999331611666431	19.6714345471918	10.9680662731877	8.86296740290591	2.84179524213484	0.00931407632186082	0.00486351126843478	1	1.00062874360332	1213.62417136918	2	21833.4726027397	1	1	1	1	2019-05-17T16:57:42.058	NG_ecoli_LTEE_871_DM0	-0	-0	163.35	DIA_100X_EMPTY_1x1_100ms	9e874675-b983-49eb-bcd2-90c098c26994	EPI_100X_YFP_1x1_200ms_25sola	EPI_100X_RFP_1x1_200ms_25sola
71	27	16.4257273674581	444	-47.8105858818633	111.268018018018	16.6441441441441	186433	419.894144144144	220.347556567041	139.173395879252	0	4815539	10845.8085585586	1738.06235092853	1247.09020797235	0	NaN	NaN	NaN	NaN	NaN	417.727163444383	0.948404115340744	26.3934051760928	22.3766246284069	15.168548885574	5.57405553882136	0.0962563011475272	0.0378308159208902	2	1.07413595111292	4769.50575689959	2	21364.5878378378	1	1	1	1	2019-05-17T16:57:42.058	NG_ecoli_LTEE_871_DM0	-0	-0	163.35	DIA_100X_EMPTY_1x1_100ms	ba7b7571-25d0-4908-8fca-1a9bc2253cfe	EPI_100X_YFP_1x1_200ms_25sola	EPI_100X_RFP_1x1_200ms_25sola
72	35	11.0918861892724	389	37.5536325362038	121.375321336761	33.9305912596401	207772	534.118251928021	220.347556567041	139.173395879252	0	5934367	15255.442159383	1738.06235092853	1247.09020797235	0	NaN	NaN	NaN	NaN	NaN	382.223371439815	0.977884017643705	33.9273032277497	13.7923407676729	10.975763766993	3.08501557977285	0.0151930322646409	0.00526712382943609	1	1.00217881752166	3210.02728481595	3	21427.498714653	1	1	1	1	2019-05-17T16:57:42.058	NG_ecoli_LTEE_871_DM0	-0	-0	163.35	DIA_100X_EMPTY_1x1_100ms	f248e1c8-c10d-4da5-ae54-aa91de54d58c	EPI_100X_YFP_1x1_200ms_25sola	EPI_100X_RFP_1x1_200ms_25sola
73	29	10.6710315008602	310	8.98794318936188	115.71935483871	1154.4	180262	581.490322580645	220.347556567041	139.173395879252	0	3023670	9753.77419354839	1738.06235092853	1247.09020797235	0	NaN	NaN	NaN	NaN	NaN	302.852289558359	0.949788115432995	28.6134971593766	12.4749779250763	10.0676918844982	2.87011972009887	0.0383160362695897	0.0135538743740619	2	1.00381435609639	2277.82656558364	3	21591.2548387097	1	1	1	1	2019-05-17T16:57:42.058	NG_ecoli_LTEE_871_DM0	-0	-0	163.35	DIA_100X_EMPTY_1x1_100ms	3547ec00-c761-4608-bba9-21f887ecef2c	EPI_100X_YFP_1x1_200ms_25sola	EPI_100X_RFP_1x1_200ms_25sola
74	25	15.4712126241129	387	-42.0030487517621	119.583979328165	342.550387596899	83500	215.762273901809	220.347556567041	139.173395879252	0	1502020	3881.18863049096	1738.06235092853	1247.09020797235	0	NaN	NaN	NaN	NaN	NaN	281.893957767712	0.995220866661687	21.7318308578701	18.3281141601037	12.2759716490249	5.10528557867944	0.0305557541475522	0.0135778002201942	1	1.00626691876958	2572.15982781792	0	22230.0697674419	1	1	1	1	2019-05-17T16:57:42.058	NG_ecoli_LTEE_871_DM0	-0	-0	163.35	DIA_100X_EMPTY_1x1_100ms	83d7e9f1-4226-4d1a-8b40-3173dc25b934	EPI_100X_YFP_1x1_200ms_25sola	EPI_100X_RFP_1x1_200ms_25sola
75	38	11.6123329695169	442	41.1467914868282	117.061085972851	1202.16968325792	266348	602.597285067873	220.347556567041	139.173395879252	0	3871850	8759.84162895928	1738.06235092853	1247.09020797235	0	NaN	NaN	NaN	NaN	NaN	418.762281725459	0.915130951259471	39.513172353705	12.5022780783406	10.3399320651268	2.50112464622412	0.0368184232696004	0.0183503187965636	0	1.02505680185524	3317.92947836423	4	20156.6402714932	1	1	1	1	2019-05-17T16:57:42.058	NG_ecoli_LTEE_871_DM0	-0	-0	163.35	DIA_100X_EMPTY_1x1_100ms	fec68ae4-5a69-488f-bf1f-2856ba61fd79	EPI_100X_YFP_1x1_200ms_25sola	EPI_100X_RFP_1x1_200ms_25sola
76	27	12.2816600753996	333	41.5336530329306	121.165165165165	1234.06606606607	691031	2075.16816816817	220.347556567041	139.173395879252	1	1147461	3445.82882882883	1738.06235092853	1247.09020797235	0	NaN	NaN	NaN	NaN	NaN	332.171286176532	0.990114597454643	28.3217477551219	14.1058299688447	11.4511062212974	3.2329793800569	0.0101230259417472	0.0064966788528931	0	1.00216073042664	2916.78768919864	3	19131.3213213213	1	1	1	1	2019-05-17T16:57:42.058	NG_ecoli_LTEE_871_DM0	-0	-0	163.35	DIA_100X_EMPTY_1x1_100ms	8b46538c-38b9-4cea-b715-3fe806a58585	EPI_100X_YFP_1x1_200ms_25sola	EPI_100X_RFP_1x1_200ms_25sola
77	38	14.5210281312482	555	40.3910500780622	130.612612612613	50.4612612612613	687965	1239.57657657658	220.347556567041	139.173395879252	0	7947648	14320.0864864865	1738.06235092853	1247.09020797235	0	NaN	NaN	NaN	NaN	NaN	522.481269270183	0.86338757066229	41.5935646074224	15.2733125418197	11.9854906757062	3.04823148113874	0.0802462918009998	0.0299918776382011	3	1.035467339527	4692.75260578806	5	19727.8324324324	1	1	1	1	2019-05-17T16:57:42.058	NG_ecoli_LTEE_871_DM0	-0	-0	163.35	DIA_100X_EMPTY_1x1_100ms	0b741b03-63f7-452d-b6ac-3e276d8ae4db	EPI_100X_YFP_1x1_200ms_25sola	EPI_100X_RFP_1x1_200ms_25sola
78	42	16.4031884058578	689	-49.9999999997683	136.074020319303	69.9216255442671	4051123	5879.71407837446	220.347556567041	139.173395879252	2	2791287	4051.21480406386	1738.06235092853	1247.09020797235	0	NaN	NaN	NaN	NaN	NaN	613.285608118	0.776092042793302	47.6966580312572	18.7472383556289	12.2280942260493	4.15484178780302	0.131716711384568	0.0561649278413629	2	1.74541135729688	5601.38449519785	4	21251.5370101597	1	1	1	1	2019-05-17T16:57:42.058	NG_ecoli_LTEE_871_DM0	-0	-0	163.35	DIA_100X_EMPTY_1x1_100ms	fc7c42c2-de1d-4b05-8381-d285e6e529b9	EPI_100X_YFP_1x1_200ms_25sola	EPI_100X_RFP_1x1_200ms_25sola
79	31	13.920106739306	432	-22.5985118785222	127.210648148148	1567.41203703704	73988	171.268518518519	220.347556567041	139.173395879252	0	807452	1869.10185185185	1738.06235092853	1247.09020797235	0	NaN	NaN	NaN	NaN	NaN	315.466535678031	0.997386426241037	26.1118164695964	15.7859034691966	11.6273620366993	4.55500551413046	0.0646295597296573	0.0331567880505539	0	1.05409306849148	2772.61364502595	1	22314.3287037037	1	1	1	1	2019-05-17T16:57:42.058	NG_ecoli_LTEE_871_DM0	-0	-0	163.35	DIA_100X_EMPTY_1x1_100ms	5ef648b4-2abc-4f2b-b965-5ef0b6f59807	EPI_100X_YFP_1x1_200ms_25sola	EPI_100X_RFP_1x1_200ms_25sola
80	17	9.08743700738987	155	-49.1575154847453	125.677419354839	998.103225806452	58777	379.206451612903	220.347556567041	139.173395879252	0	584823	3773.05161290323	1738.06235092853	1247.09020797235	0	NaN	NaN	NaN	NaN	NaN	155.610371239778	0.999746022575922	15.651458365665	12.5309430439669	9.4977422490568	3.4464222591952	0.0139972633053974	0.00785182569547841	0	1.00099923298565	1108.88229816522	1	21918.7032258065	1	1	1	1	2019-05-17T16:57:42.058	NG_ecoli_LTEE_871_DM0	-0	-0	163.35	DIA_100X_EMPTY_1x1_100ms	9428d916-0a68-4d16-9dc0-6cacc7aca9bd	EPI_100X_YFP_1x1_200ms_25sola	EPI_100X_RFP_1x1_200ms_25sola
81	30	13.9315977551429	419	10.2307625977812	126.116945107399	1296.42482100239	857647	2046.89021479714	220.347556567041	139.173395879252	0	796682	1901.38902147971	1738.06235092853	1247.09020797235	0	NaN	NaN	NaN	NaN	NaN	362.829825788209	0.961024044411748	29.6907730353675	15.1415494984086	11.6949666299301	3.4135053351525	0.0634840397370027	0.0236149295540616	1	1.03323082520564	3189.40272083284	2	17554.353221957	1	1	1	1	2019-05-17T16:57:42.058	NG_ecoli_LTEE_871_DM0	-0	-0	163.35	DIA_100X_EMPTY_1x1_100ms	796035f7-489c-45e4-80a7-30c2a92db3ff	EPI_100X_YFP_1x1_200ms_25sola	EPI_100X_RFP_1x1_200ms_25sola
82	34	14.9399246286481	508	25.4633230167678	131.911417322835	1594.63582677165	116387	229.108267716535	220.347556567041	139.173395879252	0	2101564	4136.93700787402	1738.06235092853	1247.09020797235	0	NaN	NaN	NaN	NaN	NaN	380.932863051672	0.940029716739728	29.6119890767719	15.1813051522115	12.2479424719854	3.55078272198864	0.0659051763928009	0.0259852271748318	1	1.04567763501114	3488.86156645274	1	21537.7381889764	1	1	1	1	2019-05-17T16:57:42.058	NG_ecoli_LTEE_871_DM0	-0	-0	163.35	DIA_100X_EMPTY_1x1_100ms	82b8bf13-6c47-48ca-9aae-5d85c8b58ed7	EPI_100X_YFP_1x1_200ms_25sola	EPI_100X_RFP_1x1_200ms_25sola
83	26	12.4232595245227	323	24.2364898283693	129.238390092879	85.5510835913313	1995380	6177.64705882353	220.347556567041	139.173395879252	1	1018309	3152.65944272446	1738.06235092853	1247.09020797235	0	NaN	NaN	NaN	NaN	NaN	342.226388286874	0.917519476944218	28.9342883526392	15.9698204288281	11.2560537519024	3.64431112917713	0.0916845489865452	0.0350584832836792	1	1.04996546064447	2879.2210136277	2	19438.1919504644	1	1	1	1	2019-05-17T16:57:42.058	NG_ecoli_LTEE_871_DM0	-0	-0	163.35	DIA_100X_EMPTY_1x1_100ms	befa92f1-1215-455a-ac59-d3ed2b03f41c	EPI_100X_YFP_1x1_200ms_25sola	EPI_100X_RFP_1x1_200ms_25sola
84	22	14.620688362505	324	-49.9362587069655	130.854938271605	1015.66975308642	153585	474.027777777778	220.347556567041	139.173395879252	0	1308033	4037.13888888889	1738.06235092853	1247.09020797235	0	NaN	NaN	NaN	NaN	NaN	293.099578019999	0.985490036032274	25.2533308398702	15.0384233035472	11.0485135215157	3.78273840463318	0.0718101845045044	0.0336602843726289	0	1.05376976634454	2421.11965171369	2	19925.6203703704	1	1	1	1	2019-05-17T16:57:42.058	NG_ecoli_LTEE_871_DM0	-0	-0	163.35	DIA_100X_EMPTY_1x1_100ms	9c81f956-8abb-47d4-9c8f-7337bfae5bf8	EPI_100X_YFP_1x1_200ms_25sola	EPI_100X_RFP_1x1_200ms_25sola
85	12	5.59453210835428	68	-49.9997428099308	129.308823529412	1127.85294117647	23989	352.779411764706	220.347556567041	139.173395879252	0	381771	5614.27941176471	1738.06235092853	1247.09020797235	0	NaN	NaN	NaN	NaN	NaN	131.068613114095	0.999642387528008	NaN	NaN	NaN	NaN	NaN	NaN	NaN	NaN	NaN	1	23704.5882352941	1	1	1	1	2019-05-17T16:57:42.058	NG_ecoli_LTEE_871_DM0	-0	-0	163.35	DIA_100X_EMPTY_1x1_100ms	423a9b9a-2875-41fb-9d75-6885e1a2c745	EPI_100X_YFP_1x1_200ms_25sola	EPI_100X_RFP_1x1_200ms_25sola
86	29	13.6951927735609	398	20.2165377891777	137.183417085427	1177.53266331658	2312352	5809.92964824121	220.347556567041	139.173395879252	1	1597884	4014.78391959799	1738.06235092853	1247.09020797235	0	NaN	NaN	NaN	NaN	NaN	383.195198612322	0.925486481740452	29.7814041419588	17.4471126456427	12.5781802673718	3.59606301031727	0.00839551977608414	0.00355642347359661	2	1.00059114051345	3700.58752782366	5	21209.3090452261	1	1	1	1	2019-05-17T16:57:42.058	NG_ecoli_LTEE_871_DM0	-0	-0	163.35	DIA_100X_EMPTY_1x1_100ms	e12d9e68-3296-4bd2-866e-fbc241a34f87	EPI_100X_YFP_1x1_200ms_25sola	EPI_100X_RFP_1x1_200ms_25sola
87	26	10.4284542360451	272	-10.1068816038746	129.805147058824	1196.81617647059	482098	1772.41911764706	220.347556567041	139.173395879252	0	1687031	6202.31985294118	1738.06235092853	1247.09020797235	0	NaN	NaN	NaN	NaN	NaN	293.24528490072	0.973739346182162	28.4267019677938	12.3126413836016	9.90960913280618	2.83456032358294	0.0319384894534991	0.0126005187043275	1	1.0054521992909	2192.44853342509	4	22511.9742647059	1	1	1	1	2019-05-17T16:57:42.058	NG_ecoli_LTEE_871_DM0	-0	-0	163.35	DIA_100X_EMPTY_1x1_100ms	6cb1baa4-fb34-4e3a-b7f3-79c3b7766af2	EPI_100X_YFP_1x1_200ms_25sola	EPI_100X_RFP_1x1_200ms_25sola
88	23	7.69750980118251	178	-47.4263062228835	129.426966292135	1220.47191011236	174422	979.898876404494	220.347556567041	139.173395879252	0	1857260	10434.0449438202	1738.06235092853	1247.09020797235	0	NaN	NaN	NaN	NaN	NaN	225.584199434596	0.970193186079081	23.0472704004764	11.4689841214272	9.34009823535268	2.91447534709498	0.0122520398784692	0.0059034937433543	1	1.00050029812974	1579.10957357851	5	24458.5898876404	1	1	1	1	2019-05-17T16:57:42.058	NG_ecoli_LTEE_871_DM0	-0	-0	163.35	DIA_100X_EMPTY_1x1_100ms	794b90a2-1d83-43b6-82ab-4f846b748b4e	EPI_100X_YFP_1x1_200ms_25sola	EPI_100X_RFP_1x1_200ms_25sola
89	17	7.8973604837916	135	-49.9407662270929	131.718518518519	1277.2	169782	1257.64444444444	220.347556567041	139.173395879252	0	1470897	10895.5333333333	1738.06235092853	1247.09020797235	0	NaN	NaN	NaN	NaN	NaN	156.672872040603	0.999770562171867	15.9069173361929	12.7212306606777	9.0152363669175	3.9642836760533	0.00937260211221993	0.00502209282205637	0	1.00045516394935	1015.38359191067	3	21144.6592592593	1	1	1	1	2019-05-17T16:57:42.058	NG_ecoli_LTEE_871_DM0	-0	-0	163.35	DIA_100X_EMPTY_1x1_100ms	abe376ea-769f-48c8-acdf-7119b1b01a33	EPI_100X_YFP_1x1_200ms_25sola	EPI_100X_RFP_1x1_200ms_25sola
90	46	17.4693333537936	804	4.93243741250277	143.740049751244	1134.93407960199	524516	652.383084577114	220.347556567041	139.173395879252	0	6973298	8673.25621890547	1738.06235092853	1247.09020797235	0	NaN	NaN	NaN	NaN	NaN	694.994493674606	0.846989646978798	48.0241751620228	18.9608899547179	13.9235744461075	3.71019288509933	0.115730373950637	0.0362982965421446	3	1.12835776806559	7312.25415967982	5	21517.0646766169	1	1	1	1	2019-05-17T16:57:42.058	NG_ecoli_LTEE_871_DM0	-0	-0	163.35	DIA_100X_EMPTY_1x1_100ms	ae21de35-4fe2-490c-99b1-00f382980fca	EPI_100X_YFP_1x1_200ms_25sola	EPI_100X_RFP_1x1_200ms_25sola
91	42	11.2347624195597	472	46.2440595376861	148.184322033898	1165.88347457627	2068732	4382.90677966102	220.347556567041	139.173395879252	3	1925161	4078.73093220339	1738.06235092853	1247.09020797235	0	NaN	NaN	NaN	NaN	NaN	467.106420314493	0.943069909761154	42.2273708544464	13.4127324779507	10.791292091301	2.86812664004896	0.0179455882065769	0.00865256986636169	0	1.00689808415436	3862.16496153895	5	22644.8347457627	1	1	1	1	2019-05-17T16:57:42.058	NG_ecoli_LTEE_871_DM0	-0	-0	163.35	DIA_100X_EMPTY_1x1_100ms	b15b6570-daa0-4e22-99c1-a8175cff44af	EPI_100X_YFP_1x1_200ms_25sola	EPI_100X_RFP_1x1_200ms_25sola
92	30	18.3962094690329	552	-2.69042701245802	143.95652173913	1064.0634057971	175696	318.289855072464	220.347556567041	139.173395879252	0	3200762	5798.48188405797	1738.06235092853	1247.09020797235	0	NaN	NaN	NaN	NaN	NaN	414.54221113733	0.999903971194877	24.8360021459237	21.6151712354127	15.9510470526728	5.7635346085569	0.011529191122399	0.00521749262780697	2	1.0006385614713	4963.06499126871	2	20183.2300724638	1	1	1	1	2019-05-17T16:57:42.058	NG_ecoli_LTEE_871_DM0	-0	-0	163.35	DIA_100X_EMPTY_1x1_100ms	4105a796-2c41-4fe2-a3f3-9a0a7344cfaf	EPI_100X_YFP_1x1_200ms_25sola	EPI_100X_RFP_1x1_200ms_25sola
93	29	12.4029369460448	360	38.7895598725607	139.688888888889	1237.35555555556	1084853	3013.48055555556	220.347556567041	139.173395879252	2	1514121	4205.89166666667	1738.06235092853	1247.09020797235	0	NaN	NaN	NaN	NaN	NaN	330.833894137285	0.969699277024144	27.8904147509787	14.3938469522027	11.4370764488222	3.54319532112944	0.0370598820192281	0.0211036411087909	0	1.02357241652612	2865.33168392921	5	21332.8111111111	1	1	1	1	2019-05-17T16:57:42.058	NG_ecoli_LTEE_871_DM0	-0	-0	163.35	DIA_100X_EMPTY_1x1_100ms	2f84fcc4-b879-47ec-a6c6-8ffc7401ad9c	EPI_100X_YFP_1x1_200ms_25sola	EPI_100X_RFP_1x1_200ms_25sola
94	20	11.296082036561	226	-48.6878461420084	139.694690265487	601.008849557522	50289	222.517699115044	220.347556567041	139.173395879252	0	551084	2438.42477876106	1738.06235092853	1247.09020797235	0	NaN	NaN	NaN	NaN	NaN	212.577688783383	0.99988615488358	18.3287587617422	14.8884381335735	10.9092530025156	4.16585179543612	0.0283390512183771	0.0145701546357726	0	1.00510854438876	1713.21932364211	0	22621.7300884956	1	1	1	1	2019-05-17T16:57:42.058	NG_ecoli_LTEE_871_DM0	-0	-0	163.35	DIA_100X_EMPTY_1x1_100ms	9ffc69ea-531d-448d-b83a-b9538e04c3c1	EPI_100X_YFP_1x1_200ms_25sola	EPI_100X_RFP_1x1_200ms_25sola
95	22	7.84038051407027	173	-49.4703185610838	138.317919075145	1261.09248554913	116285	672.167630057803	220.347556567041	139.173395879252	0	2109706	12194.8323699422	1738.06235092853	1247.09020797235	0	NaN	NaN	NaN	NaN	NaN	234.075413599378	0.910523938339302	25.4859605277924	11.8411064007269	8.84048483691932	2.48999039311028	0.0518477933626876	0.0242061056273075	1	1.02730002565772	1564.38288048726	4	25342.2023121387	1	1	1	1	2019-05-17T16:57:42.058	NG_ecoli_LTEE_871_DM0	-0	-0	163.35	DIA_100X_EMPTY_1x1_100ms	4b9fa368-afa7-48a9-830a-bcfe5a294f06	EPI_100X_YFP_1x1_200ms_25sola	EPI_100X_RFP_1x1_200ms_25sola
96	26	14.2438980397342	371	34.3024629063806	142.646900269542	408.962264150943	1155485	3114.51482479784	220.347556567041	139.173395879252	2	488063	1315.53369272237	1738.06235092853	1247.09020797235	0	NaN	NaN	NaN	NaN	NaN	289.042227026085	0.999813365118774	24.1144260539459	14.3940116202233	11.5681655330345	3.73203740611895	0.00846287385836166	0.00427186236021551	1	1.00073560779038	2534.52045206575	0	17861.7061994609	1	1	1	1	2019-05-17T16:57:42.058	NG_ecoli_LTEE_871_DM0	-0	-0	163.35	DIA_100X_EMPTY_1x1_100ms	cea34440-7d6a-4de3-a24e-693cf0b102d8	EPI_100X_YFP_1x1_200ms_25sola	EPI_100X_RFP_1x1_200ms_25sola
97	32	14.1720392575494	454	43.7871416271895	143.235682819383	1204.52643171806	3113675	6858.31497797357	220.347556567041	139.173395879252	2	2735418	6025.14977973568	1738.06235092853	1247.09020797235	0	NaN	NaN	NaN	NaN	NaN	399.470197564327	0.991018759298778	31.0724077252655	14.967301405706	12.3650601630064	3.78382470440565	0.0366007067454793	0.0189395226287795	0	1.01969537216589	3731.27497954634	5	21720.5925110132	1	1	1	1	2019-05-17T16:57:42.058	NG_ecoli_LTEE_871_DM0	-0	-0	163.35	DIA_100X_EMPTY_1x1_100ms	22bbd4d7-cd5c-4dac-9ffe-f9d5630f8a1c	EPI_100X_YFP_1x1_200ms_25sola	EPI_100X_RFP_1x1_200ms_25sola
98	39	16.3381734724766	638	23.7965061655407	149.191222570533	1279.32445141066	2313679	3626.45611285266	220.347556567041	139.173395879252	1	3982165	6241.63793103448	1738.06235092853	1247.09020797235	0	NaN	NaN	NaN	NaN	NaN	508.562191456412	0.897651512817713	39.4166906637122	15.6668710358544	12.1086390388819	3.14350870665863	0.136502563595011	0.0366814414384665	2	1.08546561166025	4539.00547307003	4	19388.5689655172	1	1	1	1	2019-05-17T16:57:42.058	NG_ecoli_LTEE_871_DM0	-0	-0	163.35	DIA_100X_EMPTY_1x1_100ms	0116fa9b-0761-4268-9096-83b2825d15d2	EPI_100X_YFP_1x1_200ms_25sola	EPI_100X_RFP_1x1_200ms_25sola
99	21	7.08615912361526	149	-48.7881320355238	145.181208053691	1039.9932885906	43798	293.946308724832	220.347556567041	139.173395879252	0	1027458	6895.69127516779	1738.06235092853	1247.09020797235	0	NaN	NaN	NaN	NaN	NaN	207.590507059587	0.940692843450116	22.0132106517091	11.3639013579953	8.96511250025417	2.61786818474502	0.0630817112876222	0.0333214781084964	0	1.03799682097807	1389.58385117184	2	23243.3959731544	1	1	1	1	2019-05-17T16:57:42.058	NG_ecoli_LTEE_871_DM0	-0	-0	163.35	DIA_100X_EMPTY_1x1_100ms	a1b4ce57-0948-4e6b-9739-043085b6a35f	EPI_100X_YFP_1x1_200ms_25sola	EPI_100X_RFP_1x1_200ms_25sola
100	24	14.9749042687869	360	-26.8086130287818	150.816666666667	273.05	90453	251.258333333333	220.347556567041	139.173395879252	0	1187432	3298.42222222222	1738.06235092853	1247.09020797235	0	NaN	NaN	NaN	NaN	NaN	254.541613274471	0.999901135824455	19.2417534357825	17.2711291180845	12.4887638338621	4.78330230265439	0.036945758271247	0.0187687455046232	0	1.00948020691182	2357.07516907542	0	20300.2972222222	1	1	1	1	2019-05-17T16:57:42.058	NG_ecoli_LTEE_871_DM0	-0	-0	163.35	DIA_100X_EMPTY_1x1_100ms	1b35e101-1811-4673-ad43-9cd78979d58d	EPI_100X_YFP_1x1_200ms_25sola	EPI_100X_RFP_1x1_200ms_25sola
101	29	11.9101079135723	345	46.5020592639558	151.084057971014	818.852173913043	1194170	3461.36231884058	220.347556567041	139.173395879252	2	299915	869.31884057971	1738.06235092853	1247.09020797235	0	NaN	NaN	NaN	NaN	NaN	309.405263028383	0.990279739661943	27.2817697917917	13.2240669636159	10.8892681963914	3.36839802057291	0.011754387658971	0.00669806295386278	1	1.00051802851843	2540.73757278649	1	17123.0289855072	1	1	1	1	2019-05-17T16:57:42.058	NG_ecoli_LTEE_871_DM0	-0	-0	163.35	DIA_100X_EMPTY_1x1_100ms	71f65ed3-b090-4644-93cc-84ed7142c376	EPI_100X_YFP_1x1_200ms_25sola	EPI_100X_RFP_1x1_200ms_25sola
102	39	12.6253943216951	493	34.2032418996604	156.501014198783	1240.17647058824	1645812	3338.36105476673	220.347556567041	139.173395879252	2	2524039	5119.75456389452	1738.06235092853	1247.09020797235	0	NaN	NaN	NaN	NaN	NaN	451.741138412396	0.900575569633965	39.2394903767563	15.0202833449639	10.8617992775745	3.82652200211842	0.126953894099831	0.0399621002214298	2	1.09986675802179	3635.94064983354	4	20110.509127789	1	1	1	1	2019-05-17T16:57:42.058	NG_ecoli_LTEE_871_DM0	-0	-0	163.35	DIA_100X_EMPTY_1x1_100ms	94a29442-8393-4441-bdbb-1dba120f7d85	EPI_100X_YFP_1x1_200ms_25sola	EPI_100X_RFP_1x1_200ms_25sola
103	23	13.5221922063495	311	-49.6659681635806	156.221864951768	981.900321543408	72204	232.167202572347	220.347556567041	139.173395879252	0	1446398	4650.79742765273	1738.06235092853	1247.09020797235	0	NaN	NaN	NaN	NaN	NaN	212.92610543229	0.999812369346933	17.2806862118817	16.6543574273126	11.5567687378283	4.69545027944523	0.0156998432286593	0.00739185109527734	2	1.00125336232058	1812.69071832461	0	22759.9967845659	1	1	1	1	2019-05-17T16:57:42.058	NG_ecoli_LTEE_871_DM0	-0	-0	163.35	DIA_100X_EMPTY_1x1_100ms	cbdecddb-2e79-4ac4-9df1-c92399078345	EPI_100X_YFP_1x1_200ms_25sola	EPI_100X_RFP_1x1_200ms_25sola
104	37	12.0834998860293	447	-49.9982509324848	159.512304250559	1210.73601789709	788024	1762.91722595078	220.347556567041	139.173395879252	0	3758386	8408.02237136465	1738.06235092853	1247.09020797235	0	NaN	NaN	NaN	NaN	NaN	442.588916516528	0.804087822001959	38.5691192610525	14.8216003528583	10.6219158852388	3.13885194415755	0.119485345819246	0.0472785568554675	3	1.06662367522162	3417.71086410681	4	22241.1409395973	1	1	1	1	2019-05-17T16:57:42.058	NG_ecoli_LTEE_871_DM0	-0	-0	163.35	DIA_100X_EMPTY_1x1_100ms	7744ffa9-71b1-48b9-a2ab-7f031829f9ca	EPI_100X_YFP_1x1_200ms_25sola	EPI_100X_RFP_1x1_200ms_25sola
105	22	9.29494925920967	205	-15.5203368103182	159.053658536585	36.8926829268293	92571	451.565853658537	220.347556567041	139.173395879252	0	1047901	5111.71219512195	1738.06235092853	1247.09020797235	0	NaN	NaN	NaN	NaN	NaN	221.376576475403	0.993665440702827	22.491866923597	12.4892823949835	9.46763278648808	3.12204491416566	0.00866391891696475	0.00436301767198057	1	1.00024025080903	1583.42754854822	1	22817.5756097561	1	1	1	1	2019-05-17T16:57:42.058	NG_ecoli_LTEE_871_DM0	-0	-0	163.35	DIA_100X_EMPTY_1x1_100ms	f3426c90-c500-4adc-b029-1b7d7f1a976c	EPI_100X_YFP_1x1_200ms_25sola	EPI_100X_RFP_1x1_200ms_25sola
106	41	13.8282356546763	568	43.9831415643308	163.487676056338	827.19014084507	1601597	2819.71302816901	220.347556567041	139.173395879252	2	475080	836.408450704225	1738.06235092853	1247.09020797235	0	NaN	NaN	NaN	NaN	NaN	476.818566736654	0.921135352604567	39.3033857583363	14.5098308844717	11.6675485865829	3.25479206469425	0.011260168928706	0.00591216564564706	2	1.00056752181597	4202.22286444449	1	17222.3626760563	1	1	1	1	2019-05-17T16:57:42.058	NG_ecoli_LTEE_871_DM0	-0	-0	163.35	DIA_100X_EMPTY_1x1_100ms	dc0e9c92-a2ac-44ef-990b-b94b07f62934	EPI_100X_YFP_1x1_200ms_25sola	EPI_100X_RFP_1x1_200ms_25sola
107	32	14.2435008790718	456	40.5786700406668	164.223684210526	1185.03289473684	1542415	3382.48903508772	220.347556567041	139.173395879252	1	2115872	4640.0701754386	1738.06235092853	1247.09020797235	0	NaN	NaN	NaN	NaN	NaN	405.557740178057	0.938987086258887	31.5520957527434	14.9842641695069	12.274924260543	3.46851157636348	0.0590154675142358	0.0286080114200492	0	1.05122656066829	3733.84026545585	5	20184.8947368421	1	1	1	1	2019-05-17T16:57:42.058	NG_ecoli_LTEE_871_DM0	-0	-0	163.35	DIA_100X_EMPTY_1x1_100ms	f3da57e2-734f-47f4-84f6-8b64cca4723f	EPI_100X_YFP_1x1_200ms_25sola	EPI_100X_RFP_1x1_200ms_25sola
108	32	14.904031038336	477	46.392625409314	165.540880503145	923.362683438155	4009392	8405.43396226415	220.347556567041	139.173395879252	1	819520	1718.071278826	1738.06235092853	1247.09020797235	0	NaN	NaN	NaN	NaN	NaN	368.656455848395	0.989029763890589	29.5266615746906	14.5558722839209	12.0866610717064	3.44528831088555	0.00599490310438424	0.00258419015057201	1	1.00038453240118	3387.79338519372	0	16154.3501048218	1	1	1	1	2019-05-17T16:57:42.058	NG_ecoli_LTEE_871_DM0	-0	-0	163.35	DIA_100X_EMPTY_1x1_100ms	149e2559-c74b-4cbf-9db3-bc54b11c50a5	EPI_100X_YFP_1x1_200ms_25sola	EPI_100X_RFP_1x1_200ms_25sola
109	28	15.1450052233699	425	25.6521300523092	161.750588235294	1149.24705882353	1149686	2705.14352941176	220.347556567041	139.173395879252	1	1620398	3812.70117647059	1738.06235092853	1247.09020797235	0	NaN	NaN	NaN	NaN	NaN	368.016773658161	0.999137842418184	28.0614794190844	16.4609448316919	12.5314396818576	4.29670003622781	0.0141275498970024	0.00915811722914723	0	1.00421524596194	3461.0062297849	4	21159.7341176471	1	1	1	1	2019-05-17T16:57:42.058	NG_ecoli_LTEE_871_DM0	-0	-0	163.35	DIA_100X_EMPTY_1x1_100ms	7f0c7238-55c3-46f9-a821-69aafa604710	EPI_100X_YFP_1x1_200ms_25sola	EPI_100X_RFP_1x1_200ms_25sola
110	34	13.0883536536116	445	-49.4183891651593	172.283146067416	1551.63146067416	85652	192.476404494382	220.347556567041	139.173395879252	0	2545625	5720.50561797753	1738.06235092853	1247.09020797235	0	NaN	NaN	NaN	NaN	NaN	400.587841073034	0.803210441917311	NaN	NaN	NaN	NaN	NaN	NaN	NaN	NaN	NaN	0	22868.3146067416	1	1	1	1	2019-05-17T16:57:42.058	NG_ecoli_LTEE_871_DM0	-0	-0	163.35	DIA_100X_EMPTY_1x1_100ms	cd4c6a5c-8957-4359-adbe-81ee94106265	EPI_100X_YFP_1x1_200ms_25sola	EPI_100X_RFP_1x1_200ms_25sola
111	16	7.13865024407621	115	-49.8099147168241	162.095652173913	81.1478260869565	124960	1086.60869565217	220.347556567041	139.173395879252	0	312256	2715.26956521739	1738.06235092853	1247.09020797235	0	NaN	NaN	NaN	NaN	NaN	135.83004301676	0.999709371966945	14.5113897424339	11.9424871920853	8.55026096686102	3.66109348091179	0.0177165930420546	0.00448123824437988	0	1.00022950075198	833.216052377258	1	22915.6347826087	1	1	1	1	2019-05-17T16:57:42.058	NG_ecoli_LTEE_871_DM0	-0	-0	163.35	DIA_100X_EMPTY_1x1_100ms	136005a3-da6a-4193-93e8-cd89d266298d	EPI_100X_YFP_1x1_200ms_25sola	EPI_100X_RFP_1x1_200ms_25sola
112	44	11.6404290780614	513	0.749595837476946	183.512670565302	1129.52826510721	218703	426.321637426901	220.347556567041	139.173395879252	0	3967730	7734.36647173489	1738.06235092853	1247.09020797235	0	NaN	NaN	NaN	NaN	NaN	521.127384153101	0.839008237855978	46.045415421479	15.088870604129	11.059269059429	3.22229789636958	0.0418183011244704	0.0191210029976822	2	1.04388847782314	4423.12410480333	2	22682.6783625731	1	1	1	1	2019-05-17T16:57:42.058	NG_ecoli_LTEE_871_DM0	-0	-0	163.35	DIA_100X_EMPTY_1x1_100ms	d81704c3-ba96-4fc5-8334-a672c2c724ce	EPI_100X_YFP_1x1_200ms_25sola	EPI_100X_RFP_1x1_200ms_25sola
113	44	14.4873100473768	638	45.4804662853931	174.586206896552	194.747648902821	5828033	9134.84796238245	220.347556567041	139.173395879252	3	739622	1159.28213166144	1738.06235092853	1247.09020797235	0	NaN	NaN	NaN	NaN	NaN	492.14322973558	0.884899727100852	42.2634399233826	13.6822655059294	11.3588711737182	2.78060308586447	0.0293100581442861	0.0182648372360203	0	1.0399692049734	4282.7731557047	0	17060.2225705329	1	1	1	1	2019-05-17T16:57:42.058	NG_ecoli_LTEE_871_DM0	-0	-0	163.35	DIA_100X_EMPTY_1x1_100ms	8b503d89-d28d-4fda-abc2-b3825c8535bb	EPI_100X_YFP_1x1_200ms_25sola	EPI_100X_RFP_1x1_200ms_25sola
114	33	17.3731667386453	574	-49.6707611274716	181.949477351916	373.435540069686	146486	255.202090592334	220.347556567041	139.173395879252	0	1540707	2684.15853658537	1738.06235092853	1247.09020797235	0	NaN	NaN	NaN	NaN	NaN	420.930847915511	0.793763128108243	40.8420849079845	21.3800306921281	10.6372071450398	3.99784288323025	0.268777621663663	0.0816314794106831	3	1.64237247841605	3629.55196324569	0	22516.0958188153	1	1	1	1	2019-05-17T16:57:42.058	NG_ecoli_LTEE_871_DM0	-0	-0	163.35	DIA_100X_EMPTY_1x1_100ms	bd2f6e5d-45cd-4d7f-8c8f-062096f03546	EPI_100X_YFP_1x1_200ms_25sola	EPI_100X_RFP_1x1_200ms_25sola
115	28	14.3710605354023	403	24.5345662332821	177.856079404466	1159.71215880893	663941	1647.49627791563	220.347556567041	139.173395879252	0	1505521	3735.7841191067	1738.06235092853	1247.09020797235	0	NaN	NaN	NaN	NaN	NaN	383.615169830996	0.971468180890764	30.2103304977577	14.6888042299273	12.1341841209623	3.50918011264337	0.0521607247560359	0.0345564906063581	0	1.07154400109696	3493.54642486837	2	19654.476426799	1	1	1	1	2019-05-17T16:57:42.058	NG_ecoli_LTEE_871_DM0	-0	-0	163.35	DIA_100X_EMPTY_1x1_100ms	2ea95995-86ea-466e-8227-e9562a887c22	EPI_100X_YFP_1x1_200ms_25sola	EPI_100X_RFP_1x1_200ms_25sola
116	24	13.7833655756806	331	-49.6979923846058	184.598187311178	619.060422960725	87361	263.930513595166	220.347556567041	139.173395879252	0	822555	2485.06042296073	1738.06235092853	1247.09020797235	0	NaN	NaN	NaN	NaN	NaN	260.846099841373	0.999808064061032	20.5815372525949	17.2045567149123	12.1634985415867	4.69219424392733	0.0335732412253874	0.0162629835975545	0	1.00812637249411	2391.57885861678	0	22502.3172205438	1	1	1	1	2019-05-17T16:57:42.058	NG_ecoli_LTEE_871_DM0	-0	-0	163.35	DIA_100X_EMPTY_1x1_100ms	fa1f876f-4fdc-4b05-96cf-f26b0244d545	EPI_100X_YFP_1x1_200ms_25sola	EPI_100X_RFP_1x1_200ms_25sola
117	37	15.3180084931064	567	48.6320585213274	207.409171075838	299.481481481481	2585768	4560.43738977072	220.347556567041	139.173395879252	2	796708	1405.12874779541	1738.06235092853	1247.09020797235	0	NaN	NaN	NaN	NaN	NaN	435.353536539265	0.98170895647502	34.7944460750732	14.2616443378679	12.2640843300452	3.13674702803342	0.0105740691241436	0.0044218613894701	1	1.00168477055372	4110.26728726965	0	16181.241622575	1	1	1	1	2019-05-17T16:57:42.058	NG_ecoli_LTEE_871_DM0	-0	-0	163.35	DIA_100X_EMPTY_1x1_100ms	73da0136-93ad-400a-abc9-176af711791e	EPI_100X_YFP_1x1_200ms_25sola	EPI_100X_RFP_1x1_200ms_25sola
118	27	15.0559359257803	407	15.2397207583271	199.82800982801	1709.71498771499	1210393	2973.93857493858	220.347556567041	139.173395879252	3	431103	1059.22113022113	1738.06235092853	1247.09020797235	0	NaN	NaN	NaN	NaN	NaN	310.745878059802	0.998609495922268	24.9733422293378	14.86928050397	11.9947915219908	3.7657296590096	0.0128092961757899	0.00504389060954463	1	1.00101384538934	2821.9671772473	0	17345.1523341523	1	1	1	1	2019-05-17T16:57:42.058	NG_ecoli_LTEE_871_DM0	-0	-0	163.35	DIA_100X_EMPTY_1x1_100ms	3a6055a1-6711-4469-be6e-38a5615cb591	EPI_100X_YFP_1x1_200ms_25sola	EPI_100X_RFP_1x1_200ms_25sola
119	18	9.66578369648217	174	-49.5209325032094	202.275862068966	1192.61494252874	57596	331.011494252874	220.347556567041	139.173395879252	0	1328597	7635.61494252874	1738.06235092853	1247.09020797235	0	NaN	NaN	NaN	NaN	NaN	179.905882003867	0.999830355805682	17.9876493656475	12.685763264984	9.4902146960189	3.54525139277284	0.00686450807760384	0.00353821260039037	0	1.00029015436	1272.37863965431	1	22145.7816091954	1	1	1	1	2019-05-17T16:57:42.058	NG_ecoli_LTEE_871_DM0	-0	-0	163.35	DIA_100X_EMPTY_1x1_100ms	dcc1c3f2-a2c1-4953-8927-eab606468224	EPI_100X_YFP_1x1_200ms_25sola	EPI_100X_RFP_1x1_200ms_25sola
120	32	13.2155823881395	424	45.7399012635366	201.97641509434	1787.33254716981	1308339	3085.70518867925	220.347556567041	139.173395879252	2	395046	931.712264150943	1738.06235092853	1247.09020797235	0	NaN	NaN	NaN	NaN	NaN	363.002130906611	0.987082786119642	31.1476153247981	13.6813709780212	11.3521015563936	3.09198432776621	0.0117902735761196	0.00693076174747193	0	1.00310505431822	3152.58800797801	1	16909.695754717	1	1	1	1	2019-05-17T16:57:42.058	NG_ecoli_LTEE_871_DM0	-0	-0	163.35	DIA_100X_EMPTY_1x1_100ms	5653a5f7-e9db-4489-9e38-773586687195	EPI_100X_YFP_1x1_200ms_25sola	EPI_100X_RFP_1x1_200ms_25sola
121	27	10.7979142778344	291	-24.9077549716169	208.549828178694	1256.98281786942	62026	213.147766323024	220.347556567041	139.173395879252	0	1747682	6005.78006872852	1738.06235092853	1247.09020797235	0	NaN	NaN	NaN	NaN	NaN	257.571418093526	0.940484974011445	24.8727000032056	12.9287050147884	9.80428053870036	3.04001581676836	0.0437321094914408	0.0241156961019316	0	1.02485883695518	1877.77811144319	0	22661.2439862543	1	1	1	1	2019-05-17T16:57:42.058	NG_ecoli_LTEE_871_DM0	-0	-0	163.35	DIA_100X_EMPTY_1x1_100ms	f5cf7b18-e370-48c5-8fc2-d6e62d041020	EPI_100X_YFP_1x1_200ms_25sola	EPI_100X_RFP_1x1_200ms_25sola
122	12	5.22397099025814	63	-49.9996557990691	203.079365079365	87.3174603174603	21150	335.714285714286	220.347556567041	139.173395879252	0	486417	7720.90476190476	1738.06235092853	1247.09020797235	0	NaN	NaN	NaN	NaN	NaN	122.694202839465	0.999670183043259	NaN	NaN	NaN	NaN	NaN	NaN	NaN	NaN	NaN	1	22632.5555555556	1	1	1	1	2019-05-17T16:57:42.058	NG_ecoli_LTEE_871_DM0	-0	-0	163.35	DIA_100X_EMPTY_1x1_100ms	190e48e1-bc97-4d49-9cb5-6ea7ffbe2c21	EPI_100X_YFP_1x1_200ms_25sola	EPI_100X_RFP_1x1_200ms_25sola
123	31	16.9891181988141	527	36.8934890828747	211.537001897533	1388.49715370019	94106	178.569259962049	220.347556567041	139.173395879252	0	669988	1271.32447817837	1738.06235092853	1247.09020797235	0	NaN	NaN	NaN	NaN	NaN	339.691984626638	0.997310661076435	26.0762638396001	16.3929702496661	12.3329739729292	4.36539290931358	0.0608005297969914	0.0304125730962892	1	1.04577660597638	3115.09200308023	0	16876.5104364326	1	1	1	1	2019-05-17T16:57:42.058	NG_ecoli_LTEE_871_DM0	-0	-0	163.35	DIA_100X_EMPTY_1x1_100ms	02c3e4a8-810e-4440-9ca1-1735aac94396	EPI_100X_YFP_1x1_200ms_25sola	EPI_100X_RFP_1x1_200ms_25sola
124	22	10.0140862962474	220	10.9041064956806	210.831818181818	166.486363636364	104987	477.213636363636	220.347556567041	139.173395879252	0	626741	2848.82272727273	1738.06235092853	1247.09020797235	0	NaN	NaN	NaN	NaN	NaN	246.006772316107	0.994459870546215	22.3741175887419	13.4892322331551	10.4479409203191	3.51098200317174	0.0324050246087135	0.0144915512980511	1	1.00743007983399	1918.21469577012	3	22279.6227272727	1	1	1	1	2019-05-17T16:57:42.058	NG_ecoli_LTEE_871_DM0	-0	-0	163.35	DIA_100X_EMPTY_1x1_100ms	30de2726-516a-4ef8-bc2b-ae5abb86c8b2	EPI_100X_YFP_1x1_200ms_25sola	EPI_100X_RFP_1x1_200ms_25sola
125	29	9.76914966810231	284	31.7541699912732	211.274647887324	58.5845070422535	89476	315.056338028169	220.347556567041	139.173395879252	0	1043403	3673.95422535211	1738.06235092853	1247.09020797235	0	NaN	NaN	NaN	NaN	NaN	313.378114503972	0.837519994670309	32.0423565605949	13.9604121365126	9.45776003528827	3.19255710923472	0.0620151229996918	0.0257474136088899	1	1.04510806762883	2251.0799084812	1	22676.0387323944	1	1	1	1	2019-05-17T16:57:42.058	NG_ecoli_LTEE_871_DM0	-0	-0	163.35	DIA_100X_EMPTY_1x1_100ms	20174814-4352-4dec-ba76-e72232b901d4	EPI_100X_YFP_1x1_200ms_25sola	EPI_100X_RFP_1x1_200ms_25sola
126	31	14.5484681211301	451	8.41549834509751	215.529933481153	100.658536585366	232664	515.884700665188	220.347556567041	139.173395879252	0	5822261	12909.6696230599	1738.06235092853	1247.09020797235	0	NaN	NaN	NaN	NaN	NaN	472.419309318712	0.98186711737859	32.72827438198	19.8795337768041	13.8434336670751	5.30104473232754	0.0404178507328363	0.0243162950568956	1	1.04259299082608	4926.07065830929	3	22495.1818181818	1	1	1	1	2019-05-17T16:57:42.058	NG_ecoli_LTEE_871_DM0	-0	-0	163.35	DIA_100X_EMPTY_1x1_100ms	5f6d0e01-9f12-492d-a80c-8b3667671dc1	EPI_100X_YFP_1x1_200ms_25sola	EPI_100X_RFP_1x1_200ms_25sola
127	27	12.7675378744249	345	43.4716403460423	217.391304347826	1790.49565217391	1459953	4231.74782608696	220.347556567041	139.173395879252	3	330192	957.078260869565	1738.06235092853	1247.09020797235	0	NaN	NaN	NaN	NaN	NaN	313.235855300538	0.979600428820881	26.3982387377187	14.0641977076246	11.303398576825	3.56212785216656	0.0317332064976149	0.0168382224143833	0	1.01389856264733	2649.00584879902	2	17810.7652173913	1	1	1	1	2019-05-17T16:57:42.058	NG_ecoli_LTEE_871_DM0	-0	-0	163.35	DIA_100X_EMPTY_1x1_100ms	6c59071b-03e8-4d13-9c5e-c864d2b223e8	EPI_100X_YFP_1x1_200ms_25sola	EPI_100X_RFP_1x1_200ms_25sola
128	22	7.31100012510533	164	-48.7356933396655	216.628048780488	151.457317073171	100045	610.030487804878	220.347556567041	139.173395879252	0	1410113	8598.25	1738.06235092853	1247.09020797235	0	NaN	NaN	NaN	NaN	NaN	188.241152484461	0.999689778329238	20.5119588329167	11.9593403184785	8.798001376173	3.25276974332143	0.0109198852041495	0.00573522398525682	0	1.00097439410451	1246.9960239479	3	18622.2987804878	1	1	1	1	2019-05-17T16:57:42.058	NG_ecoli_LTEE_871_DM0	-0	-0	163.35	DIA_100X_EMPTY_1x1_100ms	d06c544a-5e5a-44b0-a611-20fa44071744	EPI_100X_YFP_1x1_200ms_25sola	EPI_100X_RFP_1x1_200ms_25sola
129	23	13.6283163947283	314	29.6261806756575	222.640127388535	1190.84076433121	749778	2387.82802547771	220.347556567041	139.173395879252	1	1013362	3227.26751592357	1738.06235092853	1247.09020797235	0	NaN	NaN	NaN	NaN	NaN	303.542353842507	0.999563291315333	23.242518804736	16.0994429148277	12.3913916599586	4.16149791328558	0.0551898958566044	0.0280943983035335	1	1.02988642220115	2802.93638129168	3	18109.9904458599	1	1	1	1	2019-05-17T16:57:42.058	NG_ecoli_LTEE_871_DM0	-0	-0	163.35	DIA_100X_EMPTY_1x1_100ms	52cdee9c-a982-46cd-bd34-251f0e351433	EPI_100X_YFP_1x1_200ms_25sola	EPI_100X_RFP_1x1_200ms_25sola
130	31	12.0953645375037	375	48.5547701847476	223.674666666667	1821.58933333333	448999	1197.33066666667	220.347556567041	139.173395879252	0	516992	1378.64533333333	1738.06235092853	1247.09020797235	0	NaN	NaN	NaN	NaN	NaN	327.702215389193	0.938242349380132	28.9058872850705	13.6803667304914	10.9800391231092	3.05428105411631	0.0115889546480489	0.00475569458865702	1	1.00139480005903	2737.05775335203	1	18590.5573333333	1	1	1	1	2019-05-17T16:57:42.058	NG_ecoli_LTEE_871_DM0	-0	-0	163.35	DIA_100X_EMPTY_1x1_100ms	12f68e78-eb70-4b09-81f7-110d75a25204	EPI_100X_YFP_1x1_200ms_25sola	EPI_100X_RFP_1x1_200ms_25sola
131	43	15.6240855339384	672	-49.9999998569983	235.925595238095	132.136904761905	433685	645.364583333333	220.347556567041	139.173395879252	0	8471404	12606.255952381	1738.06235092853	1247.09020797235	0	NaN	NaN	NaN	NaN	NaN	671.126440752787	0.640731174659654	NaN	NaN	NaN	NaN	NaN	NaN	NaN	NaN	NaN	6	22512.7202380952	1	1	1	1	2019-05-17T16:57:42.058	NG_ecoli_LTEE_871_DM0	-0	-0	163.35	DIA_100X_EMPTY_1x1_100ms	fd6d9139-d20c-4fb5-94f3-aaf127177222	EPI_100X_YFP_1x1_200ms_25sola	EPI_100X_RFP_1x1_200ms_25sola
132	29	14.8819671515528	432	38.7418281387458	227.074074074074	59.9722222222222	170535	394.756944444444	220.347556567041	139.173395879252	0	2279513	5276.65046296296	1738.06235092853	1247.09020797235	0	NaN	NaN	NaN	NaN	NaN	428.723586753051	0.972488750359155	28.9456515174378	17.4014104841212	14.291101987381	3.73800680016925	0.00878685511896333	0.00342900724032152	2	1.00041609901382	4643.06376134361	4	22743.7106481481	1	1	1	1	2019-05-17T16:57:42.058	NG_ecoli_LTEE_871_DM0	-0	-0	163.35	DIA_100X_EMPTY_1x1_100ms	04477953-7dcd-4746-9264-01b3517c44e4	EPI_100X_YFP_1x1_200ms_25sola	EPI_100X_RFP_1x1_200ms_25sola
133	23	14.0829651519107	324	-27.8672131722561	227.358024691358	1239.23765432099	84661	261.299382716049	220.347556567041	139.173395879252	0	1629369	5028.91666666667	1738.06235092853	1247.09020797235	0	NaN	NaN	NaN	NaN	NaN	252.450653903299	0.997131430431674	20.9491117799187	14.7160563823888	11.2292637785842	4.09038959251196	0.072901753995131	0.0381637525516671	0	1.04729375893835	2074.71316496451	0	21055.9691358025	1	1	1	1	2019-05-17T16:57:42.058	NG_ecoli_LTEE_871_DM0	-0	-0	163.35	DIA_100X_EMPTY_1x1_100ms	ab53a93c-622a-4bad-94f6-d6a2c6fd25d9	EPI_100X_YFP_1x1_200ms_25sola	EPI_100X_RFP_1x1_200ms_25sola
134	16	9.86829799506508	159	-49.961690977302	224.691823899371	82.2138364779874	101387	637.654088050314	220.347556567041	139.173395879252	0	1800652	11324.855345912	1738.06235092853	1247.09020797235	0	NaN	NaN	NaN	NaN	NaN	182.18381276537	0.999735809841828	17.7531637128561	13.3299514718132	9.75380022827253	3.69293541143024	0.0211065915600603	0.0112028427312919	0	1.00276502055822	1326.51862509283	4	21724.7421383648	1	1	1	1	2019-05-17T16:57:42.058	NG_ecoli_LTEE_871_DM0	-0	-0	163.35	DIA_100X_EMPTY_1x1_100ms	6f083984-9fde-4093-a541-f85d45831b39	EPI_100X_YFP_1x1_200ms_25sola	EPI_100X_RFP_1x1_200ms_25sola
135	30	9.52790019403759	286	-38.6802883850405	226.713286713287	156.384615384615	209767	733.451048951049	220.347556567041	139.173395879252	0	2866082	10021.2657342657	1738.06235092853	1247.09020797235	0	NaN	NaN	NaN	NaN	NaN	301.056641660372	0.958095250737396	28.7083721015274	13.5187623162238	10.0250082856135	3.15790088533359	0.0362836419309246	0.0113898393754801	2	1.00496990033415	2266.04186155796	6	17627.3426573427	1	1	1	1	2019-05-17T16:57:42.058	NG_ecoli_LTEE_871_DM0	-0	-0	163.35	DIA_100X_EMPTY_1x1_100ms	7b501f23-77f6-48d5-9eb3-fab13ef060f3	EPI_100X_YFP_1x1_200ms_25sola	EPI_100X_RFP_1x1_200ms_25sola
136	45	13.9831667115384	631	47.6209183238831	242.484944532488	1183.66244057052	1270192	2012.98256735341	220.347556567041	139.173395879252	0	1203300	1906.97305863708	1738.06235092853	1247.09020797235	0	NaN	NaN	NaN	NaN	NaN	565.950667151613	0.927677183456622	45.6211340873099	14.3629804195463	12.0966654063953	2.83135321217537	0.0177555177960775	0.00924416495431941	1	1.00410072320059	5243.08978653415	2	17941.6212361331	1	1	1	1	2019-05-17T16:57:42.058	NG_ecoli_LTEE_871_DM0	-0	-0	163.35	DIA_100X_EMPTY_1x1_100ms	f4d4d16d-87df-44d6-9bce-fa7380dbc6c4	EPI_100X_YFP_1x1_200ms_25sola	EPI_100X_RFP_1x1_200ms_25sola
137	27	13.810809100564	374	36.4080173377673	234.516042780749	1365.17112299465	100038	267.48128342246	220.347556567041	139.173395879252	0	2854224	7631.61497326203	1738.06235092853	1247.09020797235	0	NaN	NaN	NaN	NaN	NaN	340.692556441442	0.959259071813433	27.5006122982782	15.5220725995719	11.7730448457274	3.63541250155912	0.049787469181074	0.0184728162545802	1	1.01490888261603	2993.71078203357	0	20565.4117647059	1	1	1	1	2019-05-17T16:57:42.058	NG_ecoli_LTEE_871_DM0	-0	-0	163.35	DIA_100X_EMPTY_1x1_100ms	12629c2f-9aba-4af2-96cc-2280ce80267b	EPI_100X_YFP_1x1_200ms_25sola	EPI_100X_RFP_1x1_200ms_25sola
138	26	11.240466920259	293	41.5922286188921	231.815699658703	1808.50511945392	1151659	3930.57679180887	220.347556567041	139.173395879252	2	332547	1134.97269624573	1738.06235092853	1247.09020797235	0	NaN	NaN	NaN	NaN	NaN	271.250280921665	0.999120072655504	24.0363559152142	14.0613825601245	10.9169019236181	3.55041216999123	0.0198768035507001	0.00938968851351922	1	1.0037612158941	2249.86948208305	2	17983.0648464164	1	1	1	1	2019-05-17T16:57:42.058	NG_ecoli_LTEE_871_DM0	-0	-0	163.35	DIA_100X_EMPTY_1x1_100ms	7c2febc4-7d4f-4ecb-a475-b6280ff04166	EPI_100X_YFP_1x1_200ms_25sola	EPI_100X_RFP_1x1_200ms_25sola
139	10	6.02218210934483	61	-49.9999169197262	227.393442622951	186.16393442623	22009	360.803278688525	220.347556567041	139.173395879252	0	137453	2253.32786885246	1738.06235092853	1247.09020797235	0	NaN	NaN	NaN	NaN	NaN	120.416704146145	0.999716046268885	NaN	NaN	NaN	NaN	NaN	NaN	NaN	NaN	NaN	1	22226.0327868852	1	1	1	1	2019-05-17T16:57:42.058	NG_ecoli_LTEE_871_DM0	-0	-0	163.35	DIA_100X_EMPTY_1x1_100ms	ba1619e1-db9b-4482-841a-3267e52f59c8	EPI_100X_YFP_1x1_200ms_25sola	EPI_100X_RFP_1x1_200ms_25sola
140	37	9.45332141292778	350	-7.84541418930779	239.017142857143	180.037142857143	164505	470.014285714286	220.347556567041	139.173395879252	0	1028190	2937.68571428571	1738.06235092853	1247.09020797235	0	NaN	NaN	NaN	NaN	NaN	372.726266404002	0.866329485571419	36.5785420104666	12.7925896458893	9.67658883244192	2.76095326567876	0.0445106990378148	0.018923756498751	2	1.00843733288302	2690.05306998268	5	21492.96	1	1	1	1	2019-05-17T16:57:42.058	NG_ecoli_LTEE_871_DM0	-0	-0	163.35	DIA_100X_EMPTY_1x1_100ms	82c6e6c3-1ce8-42dc-8d21-a73b8139eb22	EPI_100X_YFP_1x1_200ms_25sola	EPI_100X_RFP_1x1_200ms_25sola
141	30	14.5646404622195	437	5.11830468721416	235.443935926773	102.455377574371	2417945	5533.05491990847	220.347556567041	139.173395879252	3	4618805	10569.347826087	1738.06235092853	1247.09020797235	0	NaN	NaN	NaN	NaN	NaN	396.228417802582	0.948227832014853	28.4771960356396	17.7108611141069	13.494398460716	3.71234432751248	0.00295652889526881	0.00135875796226605	3	1.00002087744746	4072.81014550794	5	20794.7116704805	1	1	1	1	2019-05-17T16:57:42.058	NG_ecoli_LTEE_871_DM0	-0	-0	163.35	DIA_100X_EMPTY_1x1_100ms	0b01e97c-a38f-47b7-9597-5a199996f5fb	EPI_100X_YFP_1x1_200ms_25sola	EPI_100X_RFP_1x1_200ms_25sola
142	26	15.8437247232881	412	-20.0975247440447	240.521844660194	524.5	111860	271.504854368932	220.347556567041	139.173395879252	0	1790115	4344.93932038835	1738.06235092853	1247.09020797235	0	NaN	NaN	NaN	NaN	NaN	309.042514790549	0.962222390011475	24.9089046441649	17.5358749177495	11.8497549940078	4.21794355067178	0.0705342999220614	0.0268399425501112	1	1.03474773272551	2747.02905769844	0	20858.104368932	1	1	1	1	2019-05-17T16:57:42.058	NG_ecoli_LTEE_871_DM0	-0	-0	163.35	DIA_100X_EMPTY_1x1_100ms	024561fa-57ab-45a6-8edb-496efa4caea7	EPI_100X_YFP_1x1_200ms_25sola	EPI_100X_RFP_1x1_200ms_25sola
143	32	16.7167847333768	535	-49.9803865573864	244.859813084112	1285.13271028037	126865	237.130841121495	220.347556567041	139.173395879252	0	2552166	4770.40373831776	1738.06235092853	1247.09020797235	0	NaN	NaN	NaN	NaN	NaN	387.505352227353	0.886735709540322	28.0762507016213	22.6114588923292	13.1748394141191	4.74956972359259	0.0834874139926751	0.0296736252358926	3	1.01744038861073	3827.53925795537	0	21352.4859813084	1	1	1	1	2019-05-17T16:57:42.058	NG_ecoli_LTEE_871_DM0	-0	-0	163.35	DIA_100X_EMPTY_1x1_100ms	9e552f34-20b2-45cd-806d-ff24636f9580	EPI_100X_YFP_1x1_200ms_25sola	EPI_100X_RFP_1x1_200ms_25sola
144	30	12.3842675903251	372	48.1467629766373	239.373655913978	73.8629032258064	254461	684.034946236559	220.347556567041	139.173395879252	0	3935730	10579.9193548387	1738.06235092853	1247.09020797235	0	NaN	NaN	NaN	NaN	NaN	375.008468085823	0.990048390089296	29.0387468340131	16.9513173879391	12.5821993924474	4.10266745890962	0.0172411239237897	0.0099624779116756	1	1.0014688295854	3610.61247490256	4	22800.4758064516	1	1	1	1	2019-05-17T16:57:42.058	NG_ecoli_LTEE_871_DM0	-0	-0	163.35	DIA_100X_EMPTY_1x1_100ms	a08a3285-0e39-4f5b-9c4d-3cbcb25c17f1	EPI_100X_YFP_1x1_200ms_25sola	EPI_100X_RFP_1x1_200ms_25sola
145	23	10.8048691677738	249	7.07935378299122	239.955823293173	781.722891566265	72225	290.060240963855	220.347556567041	139.173395879252	0	476591	1914.02008032129	1738.06235092853	1247.09020797235	0	NaN	NaN	NaN	NaN	NaN	236.298574444104	0.995369565766836	22.2071546876383	13.0248542617374	10.2345071823512	3.31621993134308	0.0222954114509241	0.00980048720687666	1	1.00217700078308	1826.90796531842	1	21640.3654618474	1	1	1	1	2019-05-17T16:57:42.058	NG_ecoli_LTEE_871_DM0	-0	-0	163.35	DIA_100X_EMPTY_1x1_100ms	e8b3520d-bbcb-4966-b320-566fa6f52573	EPI_100X_YFP_1x1_200ms_25sola	EPI_100X_RFP_1x1_200ms_25sola
146	17	10.0419162058967	171	-48.7861836140266	236.982456140351	144.005847953216	129889	759.584795321637	220.347556567041	139.173395879252	0	2690622	15734.6315789474	1738.06235092853	1247.09020797235	0	NaN	NaN	NaN	NaN	NaN	185.973486682751	0.999838646359482	16.3727094162704	15.0906181007618	10.6335583367264	4.38459976929785	0.0219356978799025	0.011662254983871	0	1.00257780289504	1454.01093060532	3	19473.7953216374	1	1	1	1	2019-05-17T16:57:42.058	NG_ecoli_LTEE_871_DM0	-0	-0	163.35	DIA_100X_EMPTY_1x1_100ms	a57396ac-13f8-48f2-b60d-33f2e456b0f0	EPI_100X_YFP_1x1_200ms_25sola	EPI_100X_RFP_1x1_200ms_25sola
147	22	14.808450584438	327	-49.2516174280813	241.128440366972	1203.34556574924	531802	1626.30581039755	220.347556567041	139.173395879252	1	707929	2164.92048929664	1738.06235092853	1247.09020797235	0	NaN	NaN	NaN	NaN	NaN	310.127726442578	0.999961067111079	20.6727107779054	19.1121892781103	13.8693241531904	5.0834658290087	0.102983651888452	0.0478486753282193	0	1.07642053696104	3123.18641700263	2	18442.2018348624	1	1	1	1	2019-05-17T16:57:42.058	NG_ecoli_LTEE_871_DM0	-0	-0	163.35	DIA_100X_EMPTY_1x1_100ms	1ef2391b-6c9d-416e-9719-52d8c75cf670	EPI_100X_YFP_1x1_200ms_25sola	EPI_100X_RFP_1x1_200ms_25sola
148	29	11.9643310953479	347	-22.2643414347025	242.334293948127	164.371757925072	214107	617.023054755043	220.347556567041	139.173395879252	0	1901296	5479.23919308357	1738.06235092853	1247.09020797235	0	NaN	NaN	NaN	NaN	NaN	337.286561984504	0.897139483967614	31.7139409816108	13.7596592277948	10.2430301843571	3.0732999631832	0.101865420073265	0.0439528078147745	1	1.14827159290857	2613.34652395114	5	20513.1700288184	1	1	1	1	2019-05-17T16:57:42.058	NG_ecoli_LTEE_871_DM0	-0	-0	163.35	DIA_100X_EMPTY_1x1_100ms	8bae9ad1-7fbe-4ebd-adb8-c761e1a709bf	EPI_100X_YFP_1x1_200ms_25sola	EPI_100X_RFP_1x1_200ms_25sola
149	24	13.033281231515	313	-22.4942820483376	246.55910543131	44.0287539936102	164038	524.083067092652	220.347556567041	139.173395879252	0	3285811	10497.7987220447	1738.06235092853	1247.09020797235	0	NaN	NaN	NaN	NaN	NaN	283.260625807336	0.965937931001803	23.0564227551763	14.26163336641	11.2441464937857	3.66702996659511	0.108005165574047	0.0559964220536509	0	1.12739199377825	2289.46916268663	3	21306.1469648562	1	1	1	1	2019-05-17T16:57:42.058	NG_ecoli_LTEE_871_DM0	-0	-0	163.35	DIA_100X_EMPTY_1x1_100ms	0e6e9971-0fee-4aca-ae8b-085023be7875	EPI_100X_YFP_1x1_200ms_25sola	EPI_100X_RFP_1x1_200ms_25sola
150	27	11.0386819588547	298	20.3085014707346	251.946308724832	796.392617449664	87160	292.48322147651	220.347556567041	139.173395879252	0	1002623	3364.5067114094	1738.06235092853	1247.09020797235	0	NaN	NaN	NaN	NaN	NaN	289.403546739891	0.921801823963846	27.4424545523959	12.7191615230839	9.99348998474102	2.89202650271195	0.0433093480247025	0.0281019462621637	0	1.03805382130795	2152.5200137194	2	21042.110738255	1	1	1	1	2019-05-17T16:57:42.058	NG_ecoli_LTEE_871_DM0	-0	-0	163.35	DIA_100X_EMPTY_1x1_100ms	13f05c08-d9e0-46e2-8023-f9638b223ea8	EPI_100X_YFP_1x1_200ms_25sola	EPI_100X_RFP_1x1_200ms_25sola
151	41	12.7472898743876	524	-34.1640750206124	254.881679389313	110.208015267176	2334795	4455.71564885496	220.347556567041	139.173395879252	2	3549111	6773.11259541985	1738.06235092853	1247.09020797235	0	NaN	NaN	NaN	NaN	NaN	508.365108046636	0.820847539216824	45.8553280530918	14.7196600252744	10.7238622369049	3.70913416614141	0.0664657218618949	0.0197844021404437	3	1.06184187451947	4141.73338389311	2	19693.3625954198	1	1	1	1	2019-05-17T16:57:42.058	NG_ecoli_LTEE_871_DM0	-0	-0	163.35	DIA_100X_EMPTY_1x1_100ms	64668139-6ab8-4578-b2c5-54b0df4ce1c9	EPI_100X_YFP_1x1_200ms_25sola	EPI_100X_RFP_1x1_200ms_25sola
152	30	8.43683131954797	253	-13.4258014468815	262.569169960474	57.7272727272727	68194	269.541501976285	220.347556567041	139.173395879252	0	1038012	4102.81422924901	1738.06235092853	1247.09020797235	0	NaN	NaN	NaN	NaN	NaN	307.198310313314	0.879319836893337	32.3127665738459	10.9540107085948	9.18926866115667	2.28978663350623	0.0538348292003825	0.0318597793699904	0	1.07198363779694	2143.0185114324	2	24444.0869565217	1	1	1	1	2019-05-17T16:57:42.058	NG_ecoli_LTEE_871_DM0	-0	-0	163.35	DIA_100X_EMPTY_1x1_100ms	a0fb304a-48fd-4cc0-bf40-856ef73e9fb5	EPI_100X_YFP_1x1_200ms_25sola	EPI_100X_RFP_1x1_200ms_25sola
153	28	14.1047782699341	395	30.0561098871735	262.66582278481	30.7949367088608	195172	494.106329113924	220.347556567041	139.173395879252	0	5216490	13206.3037974684	1738.06235092853	1247.09020797235	0	NaN	NaN	NaN	NaN	NaN	321.73588897808	0.993409477438606	26.8191177197596	13.9660883401668	11.5927789961804	3.37388354906825	0.0263815902533977	0.0106903732199294	1	1.00522566551205	2830.80191753895	1	17807.3240506329	1	1	1	1	2019-05-17T16:57:42.058	NG_ecoli_LTEE_871_DM0	-0	-0	163.35	DIA_100X_EMPTY_1x1_100ms	442bb0f0-e33f-499f-bf81-bbff7c1cd7e0	EPI_100X_YFP_1x1_200ms_25sola	EPI_100X_RFP_1x1_200ms_25sola
154	38	12.3224469027809	468	-49.8110765372919	264.264957264957	1506.57051282051	138506	295.952991452991	220.347556567041	139.173395879252	0	4098924	8758.38461538462	1738.06235092853	1247.09020797235	0	NaN	NaN	NaN	NaN	NaN	464.653191240524	0.834103087308054	39.4066116624952	18.479474720545	11.5898665348717	4.07696377855685	0.0503514480059202	0.0250327264061817	1	1.06410566371989	4157.34288301203	1	20229.4829059829	1	1	1	1	2019-05-17T16:57:42.058	NG_ecoli_LTEE_871_DM0	-0	-0	163.35	DIA_100X_EMPTY_1x1_100ms	db044c37-e2be-42e0-8b2f-89342d3ab957	EPI_100X_YFP_1x1_200ms_25sola	EPI_100X_RFP_1x1_200ms_25sola
155	22	10.7319302361998	236	3.40363141789564	261.622881355932	176.546610169492	93790	397.415254237288	220.347556567041	139.173395879252	0	1330633	5638.27542372881	1738.06235092853	1247.09020797235	0	NaN	NaN	NaN	NaN	NaN	216.367810984586	0.999790374214255	19.1920194640016	14.3666345756256	10.5927883922545	4.06942116936484	0.0344262479153281	0.0191805657718816	0	1.00946692872065	1691.34089598528	2	20716.8262711864	1	1	1	1	2019-05-17T16:57:42.058	NG_ecoli_LTEE_871_DM0	-0	-0	163.35	DIA_100X_EMPTY_1x1_100ms	42c02181-b5f6-40a2-b2c9-4f88e9e858f1	EPI_100X_YFP_1x1_200ms_25sola	EPI_100X_RFP_1x1_200ms_25sola
156	12	6.24298335544001	75	-49.9997898290919	264.2	657.293333333333	49104	654.72	220.347556567041	139.173395879252	0	326127	4348.36	1738.06235092853	1247.09020797235	0	NaN	NaN	NaN	NaN	NaN	140.109123046505	0.999617265714503	NaN	NaN	NaN	NaN	NaN	NaN	NaN	NaN	NaN	2	24409.84	1	1	1	1	2019-05-17T16:57:42.058	NG_ecoli_LTEE_871_DM0	-0	-0	163.35	DIA_100X_EMPTY_1x1_100ms	c05726c4-311d-4605-b97e-f965ec1802ac	EPI_100X_YFP_1x1_200ms_25sola	EPI_100X_RFP_1x1_200ms_25sola
157	27	13.9676537805569	377	34.4806102170294	271.196286472149	1237.85941644562	90540	240.159151193634	220.347556567041	139.173395879252	0	2037581	5404.72413793103	1738.06235092853	1247.09020797235	0	NaN	NaN	NaN	NaN	NaN	307.837222885901	0.964520956739823	24.9266043803619	14.6833792933264	11.6194937373472	3.65185777590134	0.0558234526417596	0.0221192699496332	1	1.02204768951161	2643.18410917923	1	21643.3766578249	1	1	1	1	2019-05-17T16:57:42.058	NG_ecoli_LTEE_871_DM0	-0	-0	163.35	DIA_100X_EMPTY_1x1_100ms	64ce3aa3-dd7e-45b4-a82c-dde18e034d62	EPI_100X_YFP_1x1_200ms_25sola	EPI_100X_RFP_1x1_200ms_25sola
158	33	14.3078395943084	473	47.6519389194361	271.255813953488	637.169133192389	2469549	5221.03382663848	220.347556567041	139.173395879252	2	2418700	5113.53065539112	1738.06235092853	1247.09020797235	0	NaN	NaN	NaN	NaN	NaN	414.709102475785	0.985706284844805	32.2405724445393	15.6181927599074	12.417116991374	3.68307174601582	0.0127840701754958	0.00648808407927607	0	1.00227124169008	3904.21900853479	3	18473.754756871	1	1	1	1	2019-05-17T16:57:42.058	NG_ecoli_LTEE_871_DM0	-0	-0	163.35	DIA_100X_EMPTY_1x1_100ms	def26034-7858-4b18-bc89-c7dccea7596b	EPI_100X_YFP_1x1_200ms_25sola	EPI_100X_RFP_1x1_200ms_25sola
159	25	12.2497460637974	307	5.28705710975645	272.042345276873	793.980456026059	109280	355.960912052117	220.347556567041	139.173395879252	0	2448289	7974.88273615635	1738.06235092853	1247.09020797235	0	NaN	NaN	NaN	NaN	NaN	250.662076043927	0.992422871489281	21.7283833996766	15.8003238008508	10.8556887787357	4.27452209509868	0.0504705355995748	0.0230381848568285	1	1.01930985220254	2011.09258771063	3	20000.8599348534	1	1	1	1	2019-05-17T16:57:42.058	NG_ecoli_LTEE_871_DM0	-0	-0	163.35	DIA_100X_EMPTY_1x1_100ms	d94d161d-3303-4d9a-9261-c7604d8e3596	EPI_100X_YFP_1x1_200ms_25sola	EPI_100X_RFP_1x1_200ms_25sola
160	30	11.7119720555534	352	41.3208963513706	277.772727272727	775.301136363636	136143	386.769886363636	220.347556567041	139.173395879252	0	2208112	6273.04545454545	1738.06235092853	1247.09020797235	0	NaN	NaN	NaN	NaN	NaN	318.910495848499	0.926236155419702	29.8240201811255	13.4440110065549	10.3301365492424	2.8548627775996	0.0434996823949707	0.0174678255830081	1	1.01454185001485	2499.586615562	2	21055	1	1	1	1	2019-05-17T16:57:42.058	NG_ecoli_LTEE_871_DM0	-0	-0	163.35	DIA_100X_EMPTY_1x1_100ms	2f26651a-c406-4cf6-b790-204b4313723f	EPI_100X_YFP_1x1_200ms_25sola	EPI_100X_RFP_1x1_200ms_25sola
161	28	13.7124271069065	385	29.1507007199503	278.787012987013	1042.82857142857	100345	260.636363636364	220.347556567041	139.173395879252	0	1996462	5185.61558441558	1738.06235092853	1247.09020797235	0	NaN	NaN	NaN	NaN	NaN	305.116131961604	0.936853971559447	27.7759021501241	15.2507639791692	10.6677938216915	3.40821655076775	0.0345355126947339	0.0145717723100271	1	1.01092055688556	2482.60303364785	1	20361.7636363636	1	1	1	1	2019-05-17T16:57:42.058	NG_ecoli_LTEE_871_DM0	-0	-0	163.35	DIA_100X_EMPTY_1x1_100ms	c1eb0d8c-105f-464d-bdbf-d5e4e0465e43	EPI_100X_YFP_1x1_200ms_25sola	EPI_100X_RFP_1x1_200ms_25sola
162	32	15.4436346033408	494	-49.9999999818285	278.941295546559	499.937246963563	119556	242.016194331984	220.347556567041	139.173395879252	0	2065557	4181.28947368421	1738.06235092853	1247.09020797235	0	NaN	NaN	NaN	NaN	NaN	374.847056049066	0.834858681977425	27.6415007281895	17.9347507588124	11.2322812183314	4.24077355489048	0.212615572154033	0.0649401555604893	1	1.16396722373072	2738.97101288316	0	22027.2489878543	1	1	1	1	2019-05-17T16:57:42.058	NG_ecoli_LTEE_871_DM0	-0	-0	163.35	DIA_100X_EMPTY_1x1_100ms	d37bbbcc-98e9-4d02-847d-63d4b79de200	EPI_100X_YFP_1x1_200ms_25sola	EPI_100X_RFP_1x1_200ms_25sola
163	19	13.8515611465157	264	-49.8332394175112	275.545454545455	1394.89015151515	71721	271.670454545455	220.347556567041	139.173395879252	0	394703	1495.08712121212	1738.06235092853	1247.09020797235	0	NaN	NaN	NaN	NaN	NaN	203.908974851714	0.999783066255984	16.9171693818939	15.4447656821215	11.5034415025785	4.21134423271711	0.0198330056343572	0.0105686041635769	0	1.002157138405	1758.21975641997	0	21516.4128787879	1	1	1	1	2019-05-17T16:57:42.058	NG_ecoli_LTEE_871_DM0	-0	-0	163.35	DIA_100X_EMPTY_1x1_100ms	0def3741-cfea-4b90-8b46-a72f2d541bc6	EPI_100X_YFP_1x1_200ms_25sola	EPI_100X_RFP_1x1_200ms_25sola
164	30	13.8389588770889	416	7.31782516955827	278.512019230769	662.536057692308	1687265	4055.92548076923	220.347556567041	139.173395879252	2	2087027	5016.89182692308	1738.06235092853	1247.09020797235	0	NaN	NaN	NaN	NaN	NaN	380.300852951127	0.943142605256474	31.6902063617947	13.8128351949143	11.4337377642824	3.37073686043386	0.0467063095762374	0.0280814934578968	0	1.05359865615301	3253.8041092951	4	19932.8413461538	1	1	1	1	2019-05-17T16:57:42.058	NG_ecoli_LTEE_871_DM0	-0	-0	163.35	DIA_100X_EMPTY_1x1_100ms	54059352-1638-40b6-8f76-5c7f2b38f412	EPI_100X_YFP_1x1_200ms_25sola	EPI_100X_RFP_1x1_200ms_25sola
165	28	11.0226324087559	309	7.83055006194124	282.31715210356	588.527508090615	86112	278.679611650485	220.347556567041	139.173395879252	0	1599941	5177.80258899676	1738.06235092853	1247.09020797235	0	NaN	NaN	NaN	NaN	NaN	260.949743645589	0.974140880173045	25.7003556602602	12.3990545573303	9.69614168012444	3.26142349083705	0.048526318734947	0.0232386021088496	1	1.02686150249445	1897.6972156665	0	20823.1553398058	1	1	1	1	2019-05-17T16:57:42.058	NG_ecoli_LTEE_871_DM0	-0	-0	163.35	DIA_100X_EMPTY_1x1_100ms	4b604a52-598c-476a-a1fb-3c626a37a59d	EPI_100X_YFP_1x1_200ms_25sola	EPI_100X_RFP_1x1_200ms_25sola
166	29	15.6083017295091	453	-47.2720198143838	284.76821192053	148.532008830022	153666	339.218543046358	220.347556567041	139.173395879252	0	1866007	4119.22075055188	1738.06235092853	1247.09020797235	0	NaN	NaN	NaN	NaN	NaN	363.264062412852	0.926523688142806	28.6760409395825	15.9362122673009	11.8631111825856	3.81018575794614	0.054677270850862	0.0293588431624168	1	1.01227139179418	3169.61325572253	0	22021.527593819	1	1	1	1	2019-05-17T16:57:42.058	NG_ecoli_LTEE_871_DM0	-0	-0	163.35	DIA_100X_EMPTY_1x1_100ms	5a118848-8e68-4682-a4f1-1b816cf73d20	EPI_100X_YFP_1x1_200ms_25sola	EPI_100X_RFP_1x1_200ms_25sola
167	38	15.2301248549419	579	49.3229131142321	283.761658031088	921.758203799655	1814536	3133.91364421416	220.347556567041	139.173395879252	3	583719	1008.15025906736	1738.06235092853	1247.09020797235	0	NaN	NaN	NaN	NaN	NaN	443.345131488681	0.979692959649209	35.6120255206329	14.258751511833	12.0194177045447	3.29716917969412	0.0143931567654995	0.00796912099985368	1	1.00130681730564	4040.67028440644	0	16766.103626943	1	1	1	1	2019-05-17T16:57:42.058	NG_ecoli_LTEE_871_DM0	-0	-0	163.35	DIA_100X_EMPTY_1x1_100ms	412f3772-a23e-4e9f-b0bc-4ca52cb7dc73	EPI_100X_YFP_1x1_200ms_25sola	EPI_100X_RFP_1x1_200ms_25sola
168	42	16.0714940914344	675	14.1777430378239	292.874074074074	1145.91407407407	166374	246.48	220.347556567041	139.173395879252	0	6128081	9078.63851851852	1738.06235092853	1247.09020797235	0	NaN	NaN	NaN	NaN	NaN	490.264174196678	0.87981016866693	38.9422072080436	16.1410895581828	12.2327688708232	3.67634270375904	0.0277990604621335	0.0114353336384848	2	1.0043867496701	4576.77945182035	0	20861.6933333333	1	1	1	1	2019-05-17T16:57:42.058	NG_ecoli_LTEE_871_DM0	-0	-0	163.35	DIA_100X_EMPTY_1x1_100ms	81091141-c61d-43a5-a95b-677816fe7e67	EPI_100X_YFP_1x1_200ms_25sola	EPI_100X_RFP_1x1_200ms_25sola
169	19	9.32969869190907	178	-49.6055892380566	280.938202247191	1492.13483146067	60527	340.039325842697	220.347556567041	139.173395879252	0	788380	4429.10112359551	1738.06235092853	1247.09020797235	0	NaN	NaN	NaN	NaN	NaN	201.663001405969	0.999898512262403	18.4297444946431	13.9701082119422	10.4212305807885	3.80451713875711	0.0108921201442336	0.00505615507301565	1	1.00059550014586	1571.98068715862	2	24583.893258427	1	1	1	1	2019-05-17T16:57:42.058	NG_ecoli_LTEE_871_DM0	-0	-0	163.35	DIA_100X_EMPTY_1x1_100ms	d6c69049-a354-4c40-a6e2-ae9e12aa886f	EPI_100X_YFP_1x1_200ms_25sola	EPI_100X_RFP_1x1_200ms_25sola
170	36	11.7502247932533	423	31.6368090997876	281.716312056738	1522.9598108747	148742	351.635933806147	220.347556567041	139.173395879252	0	4001153	9458.99054373522	1738.06235092853	1247.09020797235	0	NaN	NaN	NaN	NaN	NaN	411.592558213547	0.931902621129964	35.4264882597843	14.7564896853499	11.1303123486271	3.1878685754986	0.0509011649957172	0.021083048788065	3	1.01185773708859	3446.93179005436	4	22053.8368794326	1	1	1	1	2019-05-17T16:57:42.058	NG_ecoli_LTEE_871_DM0	-0	-0	163.35	DIA_100X_EMPTY_1x1_100ms	e37effb8-4ae2-4f1a-acb0-f06cbe22d164	EPI_100X_YFP_1x1_200ms_25sola	EPI_100X_RFP_1x1_200ms_25sola
171	17	7.36374817430171	126	-49.3772200445538	284.325396825397	791.293650793651	56280	446.666666666667	220.347556567041	139.173395879252	0	902180	7160.15873015873	1738.06235092853	1247.09020797235	0	NaN	NaN	NaN	NaN	NaN	163.598951549517	0.999662471294193	17.3813808814258	11.4770124865813	8.82793725577267	3.15315161073288	0.0241385701410911	0.013725461772077	0	1.00390157665678	1063.87997240936	2	21099.2936507937	1	1	1	1	2019-05-17T16:57:42.058	NG_ecoli_LTEE_871_DM0	-0	-0	163.35	DIA_100X_EMPTY_1x1_100ms	cb963388-7eeb-4c53-8a66-3780067081b0	EPI_100X_YFP_1x1_200ms_25sola	EPI_100X_RFP_1x1_200ms_25sola
172	16	9.53197647554175	153	-49.8894904676284	286.882352941176	1231.78431372549	34909	228.16339869281	220.347556567041	139.173395879252	0	556374	3636.43137254902	1738.06235092853	1247.09020797235	0	NaN	NaN	NaN	NaN	NaN	156.039794701637	0.999820964400739	15.09670686277	13.2130922878213	9.79154135606119	3.74642557464316	0.00864545077862591	0.00484880352000647	0	1.00035908242633	1136.77425347151	1	21702.7058823529	1	1	1	1	2019-05-17T16:57:42.058	NG_ecoli_LTEE_871_DM0	-0	-0	163.35	DIA_100X_EMPTY_1x1_100ms	74a51e2d-ab84-4141-ada0-98506e4faff9	EPI_100X_YFP_1x1_200ms_25sola	EPI_100X_RFP_1x1_200ms_25sola
173	28	16.192363610363	454	-16.4800361807452	295.746696035242	641.702643171806	1578609	3477.11233480176	220.347556567041	139.173395879252	1	4216961	9288.46035242291	1738.06235092853	1247.09020797235	0	NaN	NaN	NaN	NaN	NaN	384.006973898722	0.981528630760657	26.5348185894193	18.5309343823026	13.5331909764567	4.68486709336259	0.099586571827045	0.0376750619729929	1	1.07649613561213	3816.86171028384	5	20148.3303964758	1	1	1	1	2019-05-17T16:57:42.058	NG_ecoli_LTEE_871_DM0	-0	-0	163.35	DIA_100X_EMPTY_1x1_100ms	6f83e6ef-0a1b-4b44-94e5-733584e4ab42	EPI_100X_YFP_1x1_200ms_25sola	EPI_100X_RFP_1x1_200ms_25sola
174	18	11.6860691986601	211	-49.9747452241729	291.336492890995	1541.40758293839	58992	279.582938388626	220.347556567041	139.173395879252	0	1262996	5985.76303317536	1738.06235092853	1247.09020797235	0	NaN	NaN	NaN	NaN	NaN	211.650187383954	0.999883251245836	16.8771858398536	15.842139629209	11.616469707371	4.51782949153625	0.0311106791932189	0.0164758698485855	0	1.00558727235335	1788.70302891937	2	21484.1042654028	1	1	1	1	2019-05-17T16:57:42.058	NG_ecoli_LTEE_871_DM0	-0	-0	163.35	DIA_100X_EMPTY_1x1_100ms	43797a43-39bf-41eb-959d-0612185b2253	EPI_100X_YFP_1x1_200ms_25sola	EPI_100X_RFP_1x1_200ms_25sola
175	33	11.9821526040045	396	18.9102022731303	301.159090909091	623.497474747475	305892	772.454545454545	220.347556567041	139.173395879252	0	4887969	12343.3560606061	1738.06235092853	1247.09020797235	0	NaN	NaN	NaN	NaN	NaN	374.273172504332	0.851083089644834	36.3499642799189	14.4231777203293	9.90480757636331	2.96329402863937	0.0826999642843983	0.0278191865628751	2	1.04466905586505	2800.82487816657	3	22012.3737373737	1	1	1	1	2019-05-17T16:57:42.058	NG_ecoli_LTEE_871_DM0	-0	-0	163.35	DIA_100X_EMPTY_1x1_100ms	ab4749ca-0e3e-4086-83ca-c96e17d14199	EPI_100X_YFP_1x1_200ms_25sola	EPI_100X_RFP_1x1_200ms_25sola
176	30	15.5437488823187	467	-49.8866241605531	294.867237687366	668.706638115632	412641	883.599571734475	220.347556567041	139.173395879252	0	5482966	11740.8265524625	1738.06235092853	1247.09020797235	0	NaN	NaN	NaN	NaN	NaN	436.607705551359	0.83719842073725	36.4793938603442	16.1625277651173	9.29710664042136	3.24130260835692	0.307502570191566	0.0992231206980992	4	2.1423861942593	2476.47027657901	3	19865.8201284797	1	1	1	1	2019-05-17T16:57:42.058	NG_ecoli_LTEE_871_DM0	-0	-0	163.35	DIA_100X_EMPTY_1x1_100ms	1845e5a6-8a81-404d-a0bb-baf8cdfd1629	EPI_100X_YFP_1x1_200ms_25sola	EPI_100X_RFP_1x1_200ms_25sola
177	31	13.4524480299603	417	40.6004487225273	297.347721822542	1499.78657074341	1087966	2609.03117505995	220.347556567041	139.173395879252	2	3447324	8266.96402877698	1738.06235092853	1247.09020797235	0	NaN	NaN	NaN	NaN	NaN	360.976261030479	0.999214909525525	28.1885492269147	14.8391522616092	12.4624698329232	3.56662080397195	0.00771009107418236	0.00418155667779083	1	1.00022580315066	3438.51439008915	4	19439.2206235012	1	1	1	1	2019-05-17T16:57:42.058	NG_ecoli_LTEE_871_DM0	-0	-0	163.35	DIA_100X_EMPTY_1x1_100ms	d041b3d2-b6e2-4222-be39-bf8c4ad89e99	EPI_100X_YFP_1x1_200ms_25sola	EPI_100X_RFP_1x1_200ms_25sola
178	12	8.15923476483939	98	-49.9997648774467	291.80612244898	612.081632653061	49143	501.459183673469	220.347556567041	139.173395879252	0	723629	7383.9693877551	1738.06235092853	1247.09020797235	0	NaN	NaN	NaN	NaN	NaN	133.13871837884	0.999676700868464	13.3613251369959	12.6842318670581	9.2344641664944	3.80260524373421	0.00400064120968422	0.00236791274219643	0	1.00006584244922	894.87590468946	1	20519.2959183673	1	1	1	1	2019-05-17T16:57:42.058	NG_ecoli_LTEE_871_DM0	-0	-0	163.35	DIA_100X_EMPTY_1x1_100ms	e0c0da35-80d7-46a5-bef9-2ad697949bf7	EPI_100X_YFP_1x1_200ms_25sola	EPI_100X_RFP_1x1_200ms_25sola
179	15	3.3404282016008	51	-49.9999078746245	291.21568627451	1475.33333333333	14034	275.176470588235	220.347556567041	139.173395879252	0	237778	4662.3137254902	1738.06235092853	1247.09020797235	0	NaN	NaN	NaN	NaN	NaN	159.712902811527	0.982458180452644	NaN	NaN	NaN	NaN	NaN	NaN	NaN	NaN	NaN	1	24213.2156862745	1	1	1	1	2019-05-17T16:57:42.058	NG_ecoli_LTEE_871_DM0	-0	-0	163.35	DIA_100X_EMPTY_1x1_100ms	ce44e0d0-a44d-4cdf-93bb-5de8ab3989e8	EPI_100X_YFP_1x1_200ms_25sola	EPI_100X_RFP_1x1_200ms_25sola
180	10	4.67748141386734	48	-49.9996860581786	290.8125	1034.66666666667	14711	306.479166666667	220.347556567041	139.173395879252	0	226241	4713.35416666667	1738.06235092853	1247.09020797235	0	NaN	NaN	NaN	NaN	NaN	130.949717135171	0.999491665488542	NaN	NaN	NaN	NaN	NaN	NaN	NaN	NaN	NaN	1	23460.5208333333	1	1	1	1	2019-05-17T16:57:42.058	NG_ecoli_LTEE_871_DM0	-0	-0	163.35	DIA_100X_EMPTY_1x1_100ms	7aa97029-d130-4dc2-a206-35c479a798e6	EPI_100X_YFP_1x1_200ms_25sola	EPI_100X_RFP_1x1_200ms_25sola
181	30	19.596964081723	588	-49.9978544144645	300.006802721088	1639.05442176871	190553	324.069727891156	220.347556567041	139.173395879252	0	3671231	6243.59013605442	1738.06235092853	1247.09020797235	0	NaN	NaN	NaN	NaN	NaN	417.509038096966	0.999840715886821	22.9165027693557	22.5199984583107	17.3256365287998	5.87269977910132	0.0123254942858341	0.00704065497657986	2	1.00175358238512	5402.7717638171	1	19893.9319727891	1	1	1	1	2019-05-17T16:57:42.058	NG_ecoli_LTEE_871_DM0	-0	-0	163.35	DIA_100X_EMPTY_1x1_100ms	0c65017a-622e-4b82-8e69-d2c5e486a0a8	EPI_100X_YFP_1x1_200ms_25sola	EPI_100X_RFP_1x1_200ms_25sola
182	54	11.7577442133337	635	-49.247214430071	309.366929133858	1511.03779527559	286407	451.034645669291	220.347556567041	139.173395879252	0	5815965	9159	1738.06235092853	1247.09020797235	0	NaN	NaN	NaN	NaN	NaN	663.972423343028	0.77358998887613	NaN	NaN	NaN	NaN	NaN	NaN	NaN	NaN	NaN	4	23074.1433070866	1	1	1	1	2019-05-17T16:57:42.058	NG_ecoli_LTEE_871_DM0	-0	-0	163.35	DIA_100X_EMPTY_1x1_100ms	9fbf750e-ed6f-4c08-b53c-c84075774eb1	EPI_100X_YFP_1x1_200ms_25sola	EPI_100X_RFP_1x1_200ms_25sola
183	24	10.3313101228563	249	-45.5097476587532	303.738955823293	1267.9718875502	61039	245.136546184739	220.347556567041	139.173395879252	0	1073708	4312.08032128514	1738.06235092853	1247.09020797235	0	NaN	NaN	NaN	NaN	NaN	276.771669605854	0.928357907264769	24.6992733013621	13.2093006545196	10.4380297623772	3.11142656036291	0.110513148588177	0.0532366820801796	1	1.13622939855539	2113.54314977887	3	23399.6064257028	1	1	1	1	2019-05-17T16:57:42.058	NG_ecoli_LTEE_871_DM0	-0	-0	163.35	DIA_100X_EMPTY_1x1_100ms	7da50fa4-2421-43e9-bbe8-f10538ca97fa	EPI_100X_YFP_1x1_200ms_25sola	EPI_100X_RFP_1x1_200ms_25sola
184	21	9.41765974130773	198	-2.5016260887386	303.616161616162	204.393939393939	47258	238.676767676768	220.347556567041	139.173395879252	0	651689	3291.35858585859	1738.06235092853	1247.09020797235	0	NaN	NaN	NaN	NaN	NaN	194.47571267007	0.999687962489788	19.0572075154268	12.5280252615846	9.67074967419034	3.38543604732488	0.0252057807675435	0.0141588604355037	0	1.00499427994692	1399.81108396449	1	21939.2525252525	1	1	1	1	2019-05-17T16:57:42.058	NG_ecoli_LTEE_871_DM0	-0	-0	163.35	DIA_100X_EMPTY_1x1_100ms	8f63c428-677b-4e77-bd9c-175cb59334a1	EPI_100X_YFP_1x1_200ms_25sola	EPI_100X_RFP_1x1_200ms_25sola
185	25	10.120439841263	253	-39.9560095460271	305.312252964427	1613.63636363636	70825	279.940711462451	220.347556567041	139.173395879252	0	1602330	6333.32015810277	1738.06235092853	1247.09020797235	0	NaN	NaN	NaN	NaN	NaN	227.263126194775	0.968041040491325	23.1228272625708	14.0716815999829	9.37142700074253	3.72316697685083	0.0204876280302022	0.0125845936046962	0	1.00568177468623	1594.93235886205	1	22072.4624505929	1	1	1	1	2019-05-17T16:57:42.058	NG_ecoli_LTEE_871_DM0	-0	-0	163.35	DIA_100X_EMPTY_1x1_100ms	5387d8ba-5b90-4afb-b01e-59cfe536bfd3	EPI_100X_YFP_1x1_200ms_25sola	EPI_100X_RFP_1x1_200ms_25sola
186	11	7.35235432166722	82	-49.9998575094537	301.90243902439	1254.32926829268	25631	312.573170731707	220.347556567041	139.173395879252	0	351740	4289.51219512195	1738.06235092853	1247.09020797235	0	NaN	NaN	NaN	NaN	NaN	129.3109454435	0.999695975567263	13.2909109449559	12.3104566515653	9.23495160859352	3.51253562760444	0.00306661814101324	0.00185111008177394	0	1.00003783348822	890.253884934693	1	22282.6463414634	1	1	1	1	2019-05-17T16:57:42.058	NG_ecoli_LTEE_871_DM0	-0	-0	163.35	DIA_100X_EMPTY_1x1_100ms	7cf2950d-203f-4d45-8c10-72678d13bce0	EPI_100X_YFP_1x1_200ms_25sola	EPI_100X_RFP_1x1_200ms_25sola
187	35	15.6027998137805	548	46.1384651080469	311.496350364964	1927.45437956204	525944	959.751824817518	220.347556567041	139.173395879252	0	424082	773.872262773723	1738.06235092853	1247.09020797235	0	NaN	NaN	NaN	NaN	NaN	415.058532035429	0.955898157781303	33.2009326424584	14.9050536876178	12.1278350973827	3.22008290276535	0.0314658457087319	0.0169765766702361	0	1.01968444412498	3835.36527049541	0	17543.8576642336	1	1	1	1	2019-05-17T16:57:42.058	NG_ecoli_LTEE_871_DM0	-0	-0	163.35	DIA_100X_EMPTY_1x1_100ms	6f2e3025-7c86-4f94-82df-6d21b8966263	EPI_100X_YFP_1x1_200ms_25sola	EPI_100X_RFP_1x1_200ms_25sola
188	26	10.1345017989178	264	-40.8664646404443	312.079545454545	482.765151515152	51034	193.310606060606	220.347556567041	139.173395879252	0	336178	1273.40151515152	1738.06235092853	1247.09020797235	0	NaN	NaN	NaN	NaN	NaN	253.201939613364	0.981673554056224	24.0648089890671	13.1004744135265	10.1713939727695	3.42360504548317	0.0199334002285232	0.0111196878676087	1	1.00114746940046	1955.3893835678	1	22775.4318181818	1	1	1	1	2019-05-17T16:57:42.058	NG_ecoli_LTEE_871_DM0	-0	-0	163.35	DIA_100X_EMPTY_1x1_100ms	5c05e6b9-5f57-4288-a38c-3db1992adf34	EPI_100X_YFP_1x1_200ms_25sola	EPI_100X_RFP_1x1_200ms_25sola
189	22	8.61526282033502	190	-49.9984736802377	311.121052631579	651.010526315789	143489	755.205263157895	220.347556567041	139.173395879252	0	2683320	14122.7368421053	1738.06235092853	1247.09020797235	0	NaN	NaN	NaN	NaN	NaN	239.506786434562	0.949500276158272	23.9924413194762	12.9697649698574	9.43715291261203	3.23337208589379	0.0646433843768694	0.0289862248359245	1	1.03804371558607	1678.2100085941	2	22893.1421052632	1	1	1	1	2019-05-17T16:57:42.058	NG_ecoli_LTEE_871_DM0	-0	-0	163.35	DIA_100X_EMPTY_1x1_100ms	2840a5b7-be89-4e0a-bc4d-f469e3522a2b	EPI_100X_YFP_1x1_200ms_25sola	EPI_100X_RFP_1x1_200ms_25sola
190	32	14.184569378625	454	-43.8077656684175	315.599118942731	1028.35242290749	153170	337.378854625551	220.347556567041	139.173395879252	0	2849087	6275.52202643172	1738.06235092853	1247.09020797235	0	NaN	NaN	NaN	NaN	NaN	348.723224865436	0.937666352124155	27.7386441661359	17.0972071389973	11.9210652098892	4.43929799422323	0.0688738191068363	0.0271916020409926	2	1.04688159466853	3096.03055457949	0	20321.3061674009	1	1	1	1	2019-05-17T16:57:42.058	NG_ecoli_LTEE_871_DM0	-0	-0	163.35	DIA_100X_EMPTY_1x1_100ms	4bffded5-ed56-420e-b320-a09eb27e079f	EPI_100X_YFP_1x1_200ms_25sola	EPI_100X_RFP_1x1_200ms_25sola
191	49	15.7545743538134	772	-10.9406231926127	326.479274611399	1291.07383419689	202592	262.424870466321	220.347556567041	139.173395879252	0	5700392	7383.9274611399	1738.06235092853	1247.09020797235	0	NaN	NaN	NaN	NaN	NaN	632.923621929883	0.866531934494374	50.0694018741983	18.3170459785498	12.3102464587324	4.2773653235277	0.0607344656983233	0.0228935132466325	2	1.05776427427985	5959.30729263169	1	21369	1	1	1	1	2019-05-17T16:57:42.058	NG_ecoli_LTEE_871_DM0	-0	-0	163.35	DIA_100X_EMPTY_1x1_100ms	80ad393e-b987-45df-b8dd-e5c9c64e576b	EPI_100X_YFP_1x1_200ms_25sola	EPI_100X_RFP_1x1_200ms_25sola
192	30	12.550788645056	378	41.5430057245632	314	1467.30423280423	189336	500.888888888889	220.347556567041	139.173395879252	0	5131197	13574.5952380952	1738.06235092853	1247.09020797235	0	NaN	NaN	NaN	NaN	NaN	335.119053229697	0.898786840461685	31.8042832572425	12.7158854800396	10.1855572959267	2.63618721821735	0.0514469010813694	0.0208724914809631	1	1.0201559984222	2591.46344053574	2	21166.0925925926	1	1	1	1	2019-05-17T16:57:42.058	NG_ecoli_LTEE_871_DM0	-0	-0	163.35	DIA_100X_EMPTY_1x1_100ms	50c23c09-63b5-4828-ac9d-97708862186d	EPI_100X_YFP_1x1_200ms_25sola	EPI_100X_RFP_1x1_200ms_25sola
193	33	10.9379344915217	361	-5.1517314946476	316.86703601108	204.157894736842	114119	316.119113573407	220.347556567041	139.173395879252	0	1409123	3903.38781163435	1738.06235092853	1247.09020797235	0	NaN	NaN	NaN	NaN	NaN	353.742058838904	0.899723594215501	32.6070333062467	13.4120007921805	10.2660040483084	2.88472036523145	0.0635192691271806	0.0299680426767143	1	1.01570408076488	2699.00712365178	3	21934.1606648199	1	1	1	1	2019-05-17T16:57:42.058	NG_ecoli_LTEE_871_DM0	-0	-0	163.35	DIA_100X_EMPTY_1x1_100ms	85782cb1-9f30-4fc8-9ff4-568bb2460544	EPI_100X_YFP_1x1_200ms_25sola	EPI_100X_RFP_1x1_200ms_25sola
194	27	14.375441655788	389	-8.3511767046555	319.056555269923	437.917737789203	91673	235.66323907455	220.347556567041	139.173395879252	0	390034	1002.65809768638	1738.06235092853	1247.09020797235	0	NaN	NaN	NaN	NaN	NaN	287.420887954846	0.983080489054682	24.5745358206687	15.2131441687096	11.079636673825	3.9847370664325	0.0573019687711317	0.0226454859237164	1	1.02017586720527	2369.33376200487	0	22285.853470437	1	1	1	1	2019-05-17T16:57:42.058	NG_ecoli_LTEE_871_DM0	-0	-0	163.35	DIA_100X_EMPTY_1x1_100ms	685de1c8-a040-4228-9691-0d772b6c1aba	EPI_100X_YFP_1x1_200ms_25sola	EPI_100X_RFP_1x1_200ms_25sola
195	14	8.68880565011378	123	-49.9995158987983	315.471544715447	1488.05691056911	98988	804.780487804878	220.347556567041	139.173395879252	0	1156970	9406.26016260163	1738.06235092853	1247.09020797235	0	NaN	NaN	NaN	NaN	NaN	150.946615289889	0.999763536109277	14.8139547786845	13.0943523778872	9.47956456775508	3.90137053632153	0.000405837625033246	0.00023835117830314	0	1.00000074566287	1045.53282913369	3	21210.9918699187	1	1	1	1	2019-05-17T16:57:42.058	NG_ecoli_LTEE_871_DM0	-0	-0	163.35	DIA_100X_EMPTY_1x1_100ms	59df7475-378f-4392-b231-e420e9584e7b	EPI_100X_YFP_1x1_200ms_25sola	EPI_100X_RFP_1x1_200ms_25sola
196	33	13.8629598628892	457	48.4325214546756	322.380743982495	2015.10065645514	1501078	3284.63457330416	220.347556567041	139.173395879252	2	415840	909.934354485777	1738.06235092853	1247.09020797235	0	NaN	NaN	NaN	NaN	NaN	383.985344630021	0.98457252702845	31.0700165944114	14.4071922480114	11.8473353137902	3.61566300415212	0.140896833863665	0.00764632745019329	1	1.00169076197975	3425.09583303066	2	17538.8512035011	1	1	1	1	2019-05-17T16:57:42.058	NG_ecoli_LTEE_871_DM0	-0	-0	163.35	DIA_100X_EMPTY_1x1_100ms	7f4fe110-7ead-4b4e-aae5-0b6b6d731c7e	EPI_100X_YFP_1x1_200ms_25sola	EPI_100X_RFP_1x1_200ms_25sola
197	29	11.4577790806655	333	-5.89794017671761	326.993993993994	500.207207207207	81674	245.267267267267	220.347556567041	139.173395879252	0	353983	1063.01201201201	1738.06235092853	1247.09020797235	0	NaN	NaN	NaN	NaN	NaN	310.365336921194	0.954230716046964	30.0012907983613	15.584823587526	10.0016690513972	3.74830872529319	0.0533636865648466	0.0206010364858459	2	1.02721959606624	2357.08249068125	1	22485.4864864865	1	1	1	1	2019-05-17T16:57:42.058	NG_ecoli_LTEE_871_DM0	-0	-0	163.35	DIA_100X_EMPTY_1x1_100ms	4265db29-b879-45bd-b2ec-13a86487eeef	EPI_100X_YFP_1x1_200ms_25sola	EPI_100X_RFP_1x1_200ms_25sola
198	16	8.01925045142241	129	-49.9754392132891	321.279069767442	619.31007751938	46900	363.565891472868	220.347556567041	139.173395879252	0	1047587	8120.82945736434	1738.06235092853	1247.09020797235	0	NaN	NaN	NaN	NaN	NaN	168.760177301899	0.999648276569302	16.4064029611249	13.45202058258	9.47059612770796	4.07147488685202	0.0390559377357454	0.00193380264125679	4	1.00001168576732	1155.73399705436	1	22861.8604651163	1	1	1	1	2019-05-17T16:57:42.058	NG_ecoli_LTEE_871_DM0	-0	-0	163.35	DIA_100X_EMPTY_1x1_100ms	5ca679dd-8828-4d4c-8e12-b72838120ded	EPI_100X_YFP_1x1_200ms_25sola	EPI_100X_RFP_1x1_200ms_25sola
199	30	15.4999429178802	465	-6.96095034845878	329.096774193548	1255.51182795699	141687	304.703225806452	220.347556567041	139.173395879252	0	3794340	8159.87096774194	1738.06235092853	1247.09020797235	0	NaN	NaN	NaN	NaN	NaN	378.033456143804	0.886365165119191	32.1678067518584	14.1621034943235	10.9852913089016	2.98735239466951	0.140140640712965	0.0673776410951372	1	1.4029935585137	3048.83898168853	3	22010.7225806452	1	1	1	1	2019-05-17T16:57:42.058	NG_ecoli_LTEE_871_DM0	-0	-0	163.35	DIA_100X_EMPTY_1x1_100ms	defafe08-70b4-499f-8c3c-eb0712c0a91a	EPI_100X_YFP_1x1_200ms_25sola	EPI_100X_RFP_1x1_200ms_25sola
200	27	11.416906162903	309	44.8750592112501	331.912621359223	1988.28155339806	595176	1926.1359223301	220.347556567041	139.173395879252	0	355577	1150.73462783172	1738.06235092853	1247.09020797235	0	NaN	NaN	NaN	NaN	NaN	286.536198244947	0.993138873498	26.0559311057483	12.7552002557337	10.6345261271543	3.18399987704891	0.00931107106942727	0.00400735431331883	1	1.00066233775639	2314.36985409979	1	17914.3786407767	1	1	1	1	2019-05-17T16:57:42.058	NG_ecoli_LTEE_871_DM0	-0	-0	163.35	DIA_100X_EMPTY_1x1_100ms	175e4d3f-b667-4344-ab1b-58df88c802b2	EPI_100X_YFP_1x1_200ms_25sola	EPI_100X_RFP_1x1_200ms_25sola
201	16	9.72136962754221	156	-49.8719087430258	330.865384615385	200.666666666667	52263	335.019230769231	220.347556567041	139.173395879252	0	605875	3883.8141025641	1738.06235092853	1247.09020797235	0	NaN	NaN	NaN	NaN	NaN	160.561862592343	0.999741611383047	15.5963326811629	13.1496676346573	9.77198353879536	3.72078586749254	0.0034825161545379	0.00170699358372343	1	1.00004853525266	1169.70898319429	2	21698.2115384615	1	1	1	1	2019-05-17T16:57:42.058	NG_ecoli_LTEE_871_DM0	-0	-0	163.35	DIA_100X_EMPTY_1x1_100ms	0c962ff0-b7e0-4e65-9c72-631e4970438a	EPI_100X_YFP_1x1_200ms_25sola	EPI_100X_RFP_1x1_200ms_25sola
202	36	16.2192208036918	586	44.1910661801197	333.684300341297	1458.3361774744	2321192	3961.07849829352	220.347556567041	139.173395879252	4	4013150	6848.37883959044	1738.06235092853	1247.09020797235	0	NaN	NaN	NaN	NaN	NaN	450.437781460895	0.96033294318252	35.6138334780988	15.4483499509052	12.3694808478248	3.25657572601284	0.0177992281513371	0.00750102917512726	1	1.00346025119287	4279.68249197658	1	17619.1023890785	1	1	1	1	2019-05-17T16:57:42.058	NG_ecoli_LTEE_871_DM0	-0	-0	163.35	DIA_100X_EMPTY_1x1_100ms	c59704f8-9273-4517-9cbd-1a0fc6d9cd37	EPI_100X_YFP_1x1_200ms_25sola	EPI_100X_RFP_1x1_200ms_25sola
203	24	12.2599962649001	295	-49.9998093192408	335.230508474576	10.6237288135593	661820	2243.45762711864	220.347556567041	139.173395879252	1	442803	1501.02711864407	1738.06235092853	1247.09020797235	0	NaN	NaN	NaN	NaN	NaN	NaN	NaN	NaN	NaN	NaN	NaN	NaN	NaN	NaN	NaN	NaN	1	16916.5593220339	1	1	1	1	2019-05-17T16:57:42.058	NG_ecoli_LTEE_871_DM0	-0	-0	163.35	DIA_100X_EMPTY_1x1_100ms	969452af-2a1f-4bb3-8f00-26f212283f94	EPI_100X_YFP_1x1_200ms_25sola	EPI_100X_RFP_1x1_200ms_25sola
204	30	9.93256967430193	298	-6.89598786013061	339.711409395973	1999.31543624161	1610995	5406.02348993289	220.347556567041	139.173395879252	3	281764	945.51677852349	1738.06235092853	1247.09020797235	0	NaN	NaN	NaN	NaN	NaN	317.253680512356	0.913349968200145	30.5672242160811	12.3380013202408	9.92964240786094	2.72989787131954	0.0497237007810983	0.0240485532943721	1	1.03745298154065	2367.08090145116	3	17989.0436241611	1	1	1	1	2019-05-17T16:57:42.058	NG_ecoli_LTEE_871_DM0	-0	-0	163.35	DIA_100X_EMPTY_1x1_100ms	13fd887b-12d9-443b-9b17-f111d2d39370	EPI_100X_YFP_1x1_200ms_25sola	EPI_100X_RFP_1x1_200ms_25sola
205	32	13.8534236806596	443	48.4354840572079	341.546275395034	687.970654627539	4046692	9134.74492099323	220.347556567041	139.173395879252	1	784259	1770.33634311512	1738.06235092853	1247.09020797235	0	NaN	NaN	NaN	NaN	NaN	346.998843846917	0.993000706194105	29.2740933447656	13.989434298452	11.583328749924	3.16709850471851	0.0126043908197829	0.00741697486219917	1	1.00074709081204	3084.89295979062	0	17450.0880361174	1	1	1	1	2019-05-17T16:57:42.058	NG_ecoli_LTEE_871_DM0	-0	-0	163.35	DIA_100X_EMPTY_1x1_100ms	ecd720f9-5d18-42e6-a599-81569970c940	EPI_100X_YFP_1x1_200ms_25sola	EPI_100X_RFP_1x1_200ms_25sola
206	19	7.00550107310062	133	-45.848893932936	335.706766917293	215.473684210526	32993	248.067669172932	220.347556567041	139.173395879252	0	516051	3880.08270676692	1738.06235092853	1247.09020797235	0	NaN	NaN	NaN	NaN	NaN	159.687490473681	0.998954412512275	18.2093091198532	11.7411144149346	8.4143292658237	3.19728631989172	0.00792180753725164	0.00426259019625246	0	1.00041066254972	1012.56370258406	2	22916.3533834586	1	1	1	1	2019-05-17T16:57:42.058	NG_ecoli_LTEE_871_DM0	-0	-0	163.35	DIA_100X_EMPTY_1x1_100ms	f377c3ef-34a3-4ddd-83e5-42e369f371c5	EPI_100X_YFP_1x1_200ms_25sola	EPI_100X_RFP_1x1_200ms_25sola
207	24	14.5573354936342	350	-42.2489736590047	343.325714285714	2015.50857142857	650599	1858.85428571429	220.347556567041	139.173395879252	0	358359	1023.88285714286	1738.06235092853	1247.09020797235	0	NaN	NaN	NaN	NaN	NaN	325.31500170853	0.989490852891204	24.9389202816965	16.128260332637	12.3178994689814	3.99710082055616	0.0784150048037358	0.0366986739851259	0	1.06198330077204	2971.94548633708	2	17557.2628571429	1	1	1	1	2019-05-17T16:57:42.058	NG_ecoli_LTEE_871_DM0	-0	-0	163.35	DIA_100X_EMPTY_1x1_100ms	ee400929-e89a-4d79-9b13-a0d1e0611741	EPI_100X_YFP_1x1_200ms_25sola	EPI_100X_RFP_1x1_200ms_25sola
208	29	13.6633841126989	396	40.7105798524234	348.578282828283	38.4469696969697	1800539	4546.81565656566	220.347556567041	139.173395879252	2	711344	1796.32323232323	1738.06235092853	1247.09020797235	0	NaN	NaN	NaN	NaN	NaN	327.128781988419	0.996375533418976	26.4779689833714	15.4309590290125	11.976798608731	3.72156390801264	0.0260432319111284	0.0118067859693704	1	1.00724890258588	2983.01916970812	1	17269.0555555556	1	1	1	1	2019-05-17T16:57:42.058	NG_ecoli_LTEE_871_DM0	-0	-0	163.35	DIA_100X_EMPTY_1x1_100ms	fbca21b1-3ae9-465c-b68a-8c3329046152	EPI_100X_YFP_1x1_200ms_25sola	EPI_100X_RFP_1x1_200ms_25sola
209	30	13.6489938193923	417	46.3825254749118	343.654676258993	1374.103117506	1783992	4278.15827338129	220.347556567041	139.173395879252	2	473280	1134.96402877698	1738.06235092853	1247.09020797235	0	NaN	NaN	NaN	NaN	NaN	340.74441794909	0.992760140911694	28.8748975692135	14.1009146199522	11.5419790985297	3.19328397914266	0.0131790922479655	0.00576008019706482	1	1.00182582881802	3021.14034549273	1	17392.6762589928	1	1	1	1	2019-05-17T16:57:42.058	NG_ecoli_LTEE_871_DM0	-0	-0	163.35	DIA_100X_EMPTY_1x1_100ms	88141241-9721-49cd-8c6b-65c2b3dec46d	EPI_100X_YFP_1x1_200ms_25sola	EPI_100X_RFP_1x1_200ms_25sola
210	17	8.71227730862182	149	-47.0506491615944	347.093959731544	1244.14765100671	40271	270.275167785235	220.347556567041	139.173395879252	0	776281	5209.93959731544	1738.06235092853	1247.09020797235	0	NaN	NaN	NaN	NaN	NaN	161.531921550665	0.999560937884511	17.0612177659068	12.773129237226	9.0832895651717	3.58161347851794	0.0184842881518858	0.00982791224913484	0	1.00190452637684	1105.56995066384	3	23006.6174496644	1	1	1	1	2019-05-17T16:57:42.058	NG_ecoli_LTEE_871_DM0	-0	-0	163.35	DIA_100X_EMPTY_1x1_100ms	5f78240d-20af-4abe-8ae9-6a449adef9a2	EPI_100X_YFP_1x1_200ms_25sola	EPI_100X_RFP_1x1_200ms_25sola
211	21	13.4556259722655	283	-49.4590738267021	349.992932862191	19.9469964664311	734028	2593.73851590106	220.347556567041	139.173395879252	0	475963	1681.8480565371	1738.06235092853	1247.09020797235	0	NaN	NaN	NaN	NaN	NaN	267.999447219268	0.999833781986756	20.9816646847868	16.562852636967	12.0284007028131	4.43040722112662	0.0639085861001547	0.0309313236280207	1	1.03113813461026	2384.21600046004	2	18134.0530035336	1	1	1	1	2019-05-17T16:57:42.058	NG_ecoli_LTEE_871_DM0	-0	-0	163.35	DIA_100X_EMPTY_1x1_100ms	c2837b02-b973-476f-bb11-6c8066d11642	EPI_100X_YFP_1x1_200ms_25sola	EPI_100X_RFP_1x1_200ms_25sola
212	16	8.40863919177782	135	-49.993938467141	347.42962962963	1255.91111111111	34713	257.133333333333	220.347556567041	139.173395879252	0	839734	6220.25185185185	1738.06235092853	1247.09020797235	0	NaN	NaN	NaN	NaN	NaN	163.383349172182	0.999852077771707	15.7223750750215	13.6341333611752	9.89321139622426	3.86815760554198	0.00166933776280128	0.000714370086751072	1	1.0000064453079	1208.60006204866	3	23349.7407407407	1	1	1	1	2019-05-17T16:57:42.058	NG_ecoli_LTEE_871_DM0	-0	-0	163.35	DIA_100X_EMPTY_1x1_100ms	6df8ca66-4ee9-4a8d-a20b-c5476b2a2dbf	EPI_100X_YFP_1x1_200ms_25sola	EPI_100X_RFP_1x1_200ms_25sola
213	22	12.9372589580883	285	-36.9357818609467	352.326315789474	1163.49473684211	915475	3212.19298245614	220.347556567041	139.173395879252	2	451821	1585.33684210526	1738.06235092853	1247.09020797235	0	NaN	NaN	NaN	NaN	NaN	283.976602572946	0.999815803918544	21.5253070798381	16.5177871140197	12.7707322155299	4.21023322051403	0.0170402596575577	0.0086364126481601	1	1.00229742400726	2757.21627959832	2	17308.7368421053	1	1	1	1	2019-05-17T16:57:42.058	NG_ecoli_LTEE_871_DM0	-0	-0	163.35	DIA_100X_EMPTY_1x1_100ms	91b63bf2-97f2-4298-b098-7b727885ba4c	EPI_100X_YFP_1x1_200ms_25sola	EPI_100X_RFP_1x1_200ms_25sola
214	24	14.3250628441266	345	-23.5635550429373	353.968115942029	1349.17101449275	892575	2587.17391304348	220.347556567041	139.173395879252	1	456977	1324.57101449275	1738.06235092853	1247.09020797235	0	NaN	NaN	NaN	NaN	NaN	330.254592587331	0.995495820590211	25.7118758915582	14.7793769248542	12.2388847771152	3.96646957702914	0.00980103807296158	0.00308199377624047	1	1.00012957259837	3024.87433287045	2	17580.9304347826	1	1	1	1	2019-05-17T16:57:42.058	NG_ecoli_LTEE_871_DM0	-0	-0	163.35	DIA_100X_EMPTY_1x1_100ms	97e23c1f-9b16-46c7-a9db-4cebbd9bf2b0	EPI_100X_YFP_1x1_200ms_25sola	EPI_100X_RFP_1x1_200ms_25sola
215	31	15.9010738687134	496	4.10614356849047	359.070564516129	366.157258064516	2542308	5125.62096774194	220.347556567041	139.173395879252	2	566313	1141.76008064516	1738.06235092853	1247.09020797235	0	NaN	NaN	NaN	NaN	NaN	377.668064335509	0.993115543404312	30.186178966143	14.578873661678	12.2110909042881	3.42813759954746	0.0177523597494773	0.00775377894769308	1	1.00248493978052	3535.14272660581	1	17370.2116935484	1	1	1	1	2019-05-17T16:57:42.058	NG_ecoli_LTEE_871_DM0	-0	-0	163.35	DIA_100X_EMPTY_1x1_100ms	077f40fb-e941-43f6-b4a6-8a316ef44eca	EPI_100X_YFP_1x1_200ms_25sola	EPI_100X_RFP_1x1_200ms_25sola
216	35	13.2201574102501	463	33.8559212523317	363.565874730022	716.341252699784	176234	380.634989200864	220.347556567041	139.173395879252	0	1772997	3829.36717062635	1738.06235092853	1247.09020797235	0	NaN	NaN	NaN	NaN	NaN	381.259966433308	0.93259876914331	32.225145028115	15.2485293826312	11.3137208056396	3.84974402661194	0.0574126733421399	0.0192501014858809	3	1.01838868051493	3239.63197210242	0	20563.9006479482	1	1	1	1	2019-05-17T16:57:42.058	NG_ecoli_LTEE_871_DM0	-0	-0	163.35	DIA_100X_EMPTY_1x1_100ms	7eb8a85b-6cfa-4048-97db-2cdc42d5a435	EPI_100X_YFP_1x1_200ms_25sola	EPI_100X_RFP_1x1_200ms_25sola
217	28	12.0350827672315	337	32.7345672805326	363.646884272997	1148.97329376855	1444813	4287.27893175074	220.347556567041	139.173395879252	3	504786	1497.88130563798	1738.06235092853	1247.09020797235	0	NaN	NaN	NaN	NaN	NaN	344.792997896364	0.997540488940444	28.834291356089	14.1499609471642	11.554164839049	3.54081150197457	0.0204755674805106	0.00922553388288213	0	1.00441439520513	3023.26545850839	2	18479.8872403561	1	1	1	1	2019-05-17T16:57:42.058	NG_ecoli_LTEE_871_DM0	-0	-0	163.35	DIA_100X_EMPTY_1x1_100ms	4c46732a-a7fc-47b3-8fe9-28461e70bbc3	EPI_100X_YFP_1x1_200ms_25sola	EPI_100X_RFP_1x1_200ms_25sola
218	29	15.2310915168597	442	15.8414543768266	366.31221719457	1252.85067873303	112020	253.438914027149	220.347556567041	139.173395879252	0	2262289	5118.30090497738	1738.06235092853	1247.09020797235	0	NaN	NaN	NaN	NaN	NaN	279.511472573408	0.966888017796184	21.7472828674261	18.0965832697755	11.8980735255589	4.95089442371841	0.074663103341624	0.0383501116646675	1	1.05004931075936	2417.95481877974	2	21248.6923076923	1	1	1	1	2019-05-17T16:57:42.058	NG_ecoli_LTEE_871_DM0	-0	-0	163.35	DIA_100X_EMPTY_1x1_100ms	c0e7ad80-8e29-4ca4-a4f1-cb6adb25bc14	EPI_100X_YFP_1x1_200ms_25sola	EPI_100X_RFP_1x1_200ms_25sola
219	31	18.548903200694	575	-47.056284230066	369.478260869565	431.733913043478	165626	288.045217391304	220.347556567041	139.173395879252	0	3791511	6593.93217391304	1738.06235092853	1247.09020797235	0	NaN	NaN	NaN	NaN	NaN	437.497145724446	0.956522528270922	27.3087920175402	22.0569578292352	15.010266451223	5.37044848487689	0.101870398709218	0.0367886894995168	4	1.08140427547863	4832.47008716636	0	21575.6052173913	1	1	1	1	2019-05-17T16:57:42.058	NG_ecoli_LTEE_871_DM0	-0	-0	163.35	DIA_100X_EMPTY_1x1_100ms	a5417531-043c-4a7d-a786-c67b3d1cf07c	EPI_100X_YFP_1x1_200ms_25sola	EPI_100X_RFP_1x1_200ms_25sola
220	19	7.55782732399884	144	-49.949889120851	366.673611111111	349.194444444444	120471	836.604166666667	220.347556567041	139.173395879252	0	168929	1173.11805555556	1738.06235092853	1247.09020797235	0	NaN	NaN	NaN	NaN	NaN	169.985968956281	0.992165133619802	18.6435213462072	11.9489412878202	8.64382876250954	3.25067501307761	0.0232537772246783	0.0129112587238774	0	1.00390451089708	1094.03227732451	1	23143.9513888889	1	1	1	1	2019-05-17T16:57:42.058	NG_ecoli_LTEE_871_DM0	-0	-0	163.35	DIA_100X_EMPTY_1x1_100ms	b8936aef-a561-4680-8ca8-05b84168f7be	EPI_100X_YFP_1x1_200ms_25sola	EPI_100X_RFP_1x1_200ms_25sola
221	36	12.5983229714066	455	49.3718154129535	372.283516483517	1166.12747252747	647683	1423.47912087912	220.347556567041	139.173395879252	0	935346	2055.70549450549	1738.06235092853	1247.09020797235	0	NaN	NaN	NaN	NaN	NaN	448.784275203592	0.928743393737606	37.7533517975329	14.5415922370401	11.434024574419	3.24850940880627	0.0428434599084056	0.00860429107942646	2	1.00445943582787	3876.53437045386	4	20395.6857142857	1	1	1	1	2019-05-17T16:57:42.058	NG_ecoli_LTEE_871_DM0	-0	-0	163.35	DIA_100X_EMPTY_1x1_100ms	2c75db2d-c02c-41c4-83ac-d7064a54fe02	EPI_100X_YFP_1x1_200ms_25sola	EPI_100X_RFP_1x1_200ms_25sola
222	30	10.2333173612897	307	45.2387443431097	372	1375.14983713355	98448	320.677524429967	220.347556567041	139.173395879252	0	387446	1262.03908794788	1738.06235092853	1247.09020797235	0	NaN	NaN	NaN	NaN	NaN	326.450625434678	0.973617190028967	30.6849452177449	12.722051916421	10.2989281878502	2.74770327065666	0.0202215722546834	0.0117090125411782	1	1.00209805047281	2556.22626851224	2	24264.8371335505	1	1	1	1	2019-05-17T16:57:42.058	NG_ecoli_LTEE_871_DM0	-0	-0	163.35	DIA_100X_EMPTY_1x1_100ms	2be6efb2-7d7b-4140-866d-ce62a9d404da	EPI_100X_YFP_1x1_200ms_25sola	EPI_100X_RFP_1x1_200ms_25sola
223	47	16.7017834328202	785	-42.7183159189354	380.031847133758	1620.62292993631	138130	175.96178343949	220.347556567041	139.173395879252	0	773018	984.736305732484	1738.06235092853	1247.09020797235	0	NaN	NaN	NaN	NaN	NaN	639.22564943545	0.866845809588725	47.7739016424443	20.0220738593472	12.9694889281901	4.05061816516165	0.0959520816882706	0.0266359585439938	4	1.04385095935211	6311.40890039905	0	21532.1834394904	1	1	1	1	2019-05-17T16:57:42.058	NG_ecoli_LTEE_871_DM0	-0	-0	163.35	DIA_100X_EMPTY_1x1_100ms	fbb0bac8-3857-4b77-8e70-e28758718847	EPI_100X_YFP_1x1_200ms_25sola	EPI_100X_RFP_1x1_200ms_25sola
224	26	15.569178014656	405	-32.7326145066809	378.903703703704	1349.9037037037	1091657	2695.44938271605	220.347556567041	139.173395879252	2	842328	2079.82222222222	1738.06235092853	1247.09020797235	0	NaN	NaN	NaN	NaN	NaN	360.843409770413	0.999358764053426	27.551716482075	15.3750362197013	12.3992912165309	4.09617296343303	0.0311145899167384	0.0198094989912201	0	1.01952313288917	3326.84266542847	3	19126.612345679	1	1	1	1	2019-05-17T16:57:42.058	NG_ecoli_LTEE_871_DM0	-0	-0	163.35	DIA_100X_EMPTY_1x1_100ms	be429151-cc0d-48e1-a193-a85001f5eebe	EPI_100X_YFP_1x1_200ms_25sola	EPI_100X_RFP_1x1_200ms_25sola
225	31	13.7802375573242	427	13.6421727860699	377.257611241218	191.768149882904	141511	331.407494145199	220.347556567041	139.173395879252	0	2845854	6664.76346604215	1738.06235092853	1247.09020797235	0	NaN	NaN	NaN	NaN	NaN	363.112367983526	0.976231776103424	29.5625603495353	16.6130473547723	11.7615380563009	4.23330837249821	0.0178163531587397	0.00784015717052851	2	1.00068957748733	3211.88629519826	1	19997.8548009368	1	1	1	1	2019-05-17T16:57:42.058	NG_ecoli_LTEE_871_DM0	-0	-0	163.35	DIA_100X_EMPTY_1x1_100ms	a20ff6e1-374c-4d91-b9a7-8d8062164981	EPI_100X_YFP_1x1_200ms_25sola	EPI_100X_RFP_1x1_200ms_25sola
226	39	14.7037422770404	574	-21.0536539469391	389.923344947735	940.043554006969	125951	219.426829268293	220.347556567041	139.173395879252	0	3559682	6201.53658536585	1738.06235092853	1247.09020797235	0	NaN	NaN	NaN	NaN	NaN	479.714587204627	0.800703275070986	40.0319122663274	14.8932456276118	11.4659116936951	3.53936483750992	0.0681671679891517	0.0331042783988392	2	1.13443955159865	4133.45679889014	1	21036.2317073171	1	1	1	1	2019-05-17T16:57:42.058	NG_ecoli_LTEE_871_DM0	-0	-0	163.35	DIA_100X_EMPTY_1x1_100ms	faae3b6f-8cce-416c-b126-f42b7b150b06	EPI_100X_YFP_1x1_200ms_25sola	EPI_100X_RFP_1x1_200ms_25sola
227	5	3.14351713213733	17	-49.9988684314608	373.823529411765	704.529411764706	5833	343.117647058824	220.347556567041	139.173395879252	0	51333	3019.58823529412	1738.06235092853	1247.09020797235	0	NaN	NaN	NaN	NaN	NaN	107.270754727488	0.999764494792527	NaN	NaN	NaN	NaN	NaN	NaN	NaN	NaN	NaN	0	24126.8235294118	1	1	1	1	2019-05-17T16:57:42.058	NG_ecoli_LTEE_871_DM0	-0	-0	163.35	DIA_100X_EMPTY_1x1_100ms	2e6bab58-1c7b-4951-bbdf-2d76837a1916	EPI_100X_YFP_1x1_200ms_25sola	EPI_100X_RFP_1x1_200ms_25sola
228	16	6.44979622675824	104	-49.992919303971	378.423076923077	1396.5	21730	208.942307692308	220.347556567041	139.173395879252	0	160287	1541.22115384615	1738.06235092853	1247.09020797235	0	NaN	NaN	NaN	NaN	NaN	155.037085642058	0.999663987252062	16.6743463771522	11.9307047807436	8.86503936233917	3.33764062145987	0.00100550349119368	0.000418446966917024	1	1.000002689999	1029.2006144412	1	23601.75	1	1	1	1	2019-05-17T16:57:42.058	NG_ecoli_LTEE_871_DM0	-0	-0	163.35	DIA_100X_EMPTY_1x1_100ms	5d596f55-13b1-4824-ab92-490657888217	EPI_100X_YFP_1x1_200ms_25sola	EPI_100X_RFP_1x1_200ms_25sola
229	28	18.0495111275584	506	-47.2897275918276	384.990118577075	1456.32213438735	137183	271.112648221344	220.347556567041	139.173395879252	0	4361244	8619.05928853755	1738.06235092853	1247.09020797235	0	NaN	NaN	NaN	NaN	NaN	390.708834390699	0.972799041936063	28.3836314766342	19.5585423999642	13.0695181291211	5.119587914421	0.112678704762195	0.0408239986905788	2	1.1094264535372	3807.82509628703	1	21129.3241106719	1	1	1	1	2019-05-17T16:57:42.058	NG_ecoli_LTEE_871_DM0	-0	-0	163.35	DIA_100X_EMPTY_1x1_100ms	22f16528-4d00-4a24-99ac-99f3f0e68f8e	EPI_100X_YFP_1x1_200ms_25sola	EPI_100X_RFP_1x1_200ms_25sola
230	40	12.9962724455987	520	-44.2446373932563	388.461538461538	166.417307692308	1716767	3301.475	220.347556567041	139.173395879252	2	2469294	4748.64230769231	1738.06235092853	1247.09020797235	0	NaN	NaN	NaN	NaN	NaN	477.984225663442	0.938974810461419	39.0949628938778	17.1736956166162	11.9102364187205	4.91417708086998	0.0288346043040546	0.0122443257767426	2	1.00579717209709	4355.63472264894	3	20351.225	1	1	1	1	2019-05-17T16:57:42.058	NG_ecoli_LTEE_871_DM0	-0	-0	163.35	DIA_100X_EMPTY_1x1_100ms	8c18cf47-5fe4-41c1-bc2c-8a7d0a12ac31	EPI_100X_YFP_1x1_200ms_25sola	EPI_100X_RFP_1x1_200ms_25sola
231	34	16.2386136554856	553	44.9539387539801	390.019891500904	739.103074141049	154133	278.721518987342	220.347556567041	139.173395879252	0	4199035	7593.19168173599	1738.06235092853	1247.09020797235	0	NaN	NaN	NaN	NaN	NaN	440.589630744751	0.928532920178001	32.6541584771609	16.8845063881861	13.126273751518	3.45668432927915	0.0295187933829242	0.0101159720713623	1	1.00666158766264	4418.87068216227	0	19873.3164556962	1	1	1	1	2019-05-17T16:57:42.058	NG_ecoli_LTEE_871_DM0	-0	-0	163.35	DIA_100X_EMPTY_1x1_100ms	5c520281-8dfb-439b-861a-2f053ba95834	EPI_100X_YFP_1x1_200ms_25sola	EPI_100X_RFP_1x1_200ms_25sola
232	23	9.88542114552438	228	-5.38221543794463	385.877192982456	1049.81140350877	34736	152.350877192982	220.347556567041	139.173395879252	0	432299	1896.04824561404	1738.06235092853	1247.09020797235	0	NaN	NaN	NaN	NaN	NaN	214.674499158956	0.997128945707558	21.661569812131	12.5126585050013	9.29930381492675	3.45395122941929	0.0294622402039217	0.0153981093876517	1	1.00765967130122	1471.23037036562	0	22881.4956140351	1	1	1	1	2019-05-17T16:57:42.058	NG_ecoli_LTEE_871_DM0	-0	-0	163.35	DIA_100X_EMPTY_1x1_100ms	6f007a30-a3e1-4caf-adba-de29635b7f77	EPI_100X_YFP_1x1_200ms_25sola	EPI_100X_RFP_1x1_200ms_25sola
233	38	12.3818626604328	472	48.9501867782031	381.180084745763	1188.6313559322	1875365	3973.23093220339	220.347556567041	139.173395879252	2	980535	2077.40466101695	1738.06235092853	1247.09020797235	0	NaN	NaN	NaN	NaN	NaN	463.640093575441	0.931393015557961	38.5134586925114	14.5840876674869	11.7424491913869	2.81850221254853	0.0493268622011092	0.0172582917897138	0	1.02393640385016	4170.80401427224	3	19279.5953389831	1	1	1	1	2019-05-17T16:57:42.058	NG_ecoli_LTEE_871_DM0	-0	-0	163.35	DIA_100X_EMPTY_1x1_100ms	c76486d2-97a1-4eea-a9c1-743e8bc8eb42	EPI_100X_YFP_1x1_200ms_25sola	EPI_100X_RFP_1x1_200ms_25sola
234	63	14.8393190760408	935	-25.467403149015	408.690909090909	1771.2577540107	261920	280.128342245989	220.347556567041	139.173395879252	0	7345549	7856.20213903743	1738.06235092853	1247.09020797235	0	NaN	NaN	NaN	NaN	NaN	887.457055383535	0.789059183125005	67.5711611660319	16.7835348387912	12.7740036636917	3.01604111458363	0.105112883617678	0.0289198441284138	3	1.08321414589	8659.74963543117	1	21906.0759358289	1	1	1	1	2019-05-17T16:57:42.058	NG_ecoli_LTEE_871_DM0	-0	-0	163.35	DIA_100X_EMPTY_1x1_100ms	7ba3008d-1ba0-47de-8a6d-a792c45c2aee	EPI_100X_YFP_1x1_200ms_25sola	EPI_100X_RFP_1x1_200ms_25sola
235	24	12.3683101944657	297	33.7609464824082	387.441077441077	1072.62962962963	75971	255.794612794613	220.347556567041	139.173395879252	0	3360254	11313.9865319865	1738.06235092853	1247.09020797235	0	NaN	NaN	NaN	NaN	NaN	260.367837037122	0.998950188165002	22.4519948014826	14.0604782147995	11.0568983192347	3.65914824879974	0.033241855295634	0.0159465347882809	1	1.0089807803266	2155.81478420669	1	19429.1111111111	1	1	1	1	2019-05-17T16:57:42.058	NG_ecoli_LTEE_871_DM0	-0	-0	163.35	DIA_100X_EMPTY_1x1_100ms	64d1ba0e-590e-474f-b28b-8758d2c970cd	EPI_100X_YFP_1x1_200ms_25sola	EPI_100X_RFP_1x1_200ms_25sola
236	13	6.27924441313703	83	-49.9994618744374	384.433734939759	1103.92771084337	17744	213.78313253012	220.347556567041	139.173395879252	0	228025	2747.28915662651	1738.06235092853	1247.09020797235	0	NaN	NaN	NaN	NaN	NaN	132.870227560938	0.999704616681602	14.2604227274107	11.8263847796696	8.85124533570397	3.36250618006216	0.00126354787782205	0.000694117007301771	0	1.00000640992577	877.467496468816	1	23426.3373493976	1	1	1	1	2019-05-17T16:57:42.058	NG_ecoli_LTEE_871_DM0	-0	-0	163.35	DIA_100X_EMPTY_1x1_100ms	15f24682-2927-4a00-b8e1-043e2b916eda	EPI_100X_YFP_1x1_200ms_25sola	EPI_100X_RFP_1x1_200ms_25sola
237	18	7.21118805112544	130	-42.1906087866099	386.361538461538	1472.76923076923	28067	215.9	220.347556567041	139.173395879252	0	850967	6545.9	1738.06235092853	1247.09020797235	0	NaN	NaN	NaN	NaN	NaN	186.54760488797	0.996511609642538	19.7171254095482	11.7634932156428	9.10443129845211	2.94449480243362	0.00434808869412993	0.00192937162396263	1	1.00010555549308	1283.62783578413	1	23396.2615384615	1	1	1	1	2019-05-17T16:57:42.058	NG_ecoli_LTEE_871_DM0	-0	-0	163.35	DIA_100X_EMPTY_1x1_100ms	c23c5667-bbe6-4818-9cc5-ccc4e2683aea	EPI_100X_YFP_1x1_200ms_25sola	EPI_100X_RFP_1x1_200ms_25sola
238	35	14.1043120150602	494	46.087651233591	389.242914979757	1813.87449392713	1087517	2201.45141700405	220.347556567041	139.173395879252	1	1028144	2081.26315789474	1738.06235092853	1247.09020797235	0	NaN	NaN	NaN	NaN	NaN	391.006490413856	0.969700192178906	31.745240837163	14.737530893338	12.0478714702887	3.21937771523955	0.0195003816648571	0.00763534372148593	1	1.0033382291195	3619.00479917504	0	17273.2631578947	1	1	1	1	2019-05-17T16:57:42.058	NG_ecoli_LTEE_871_DM0	-0	-0	163.35	DIA_100X_EMPTY_1x1_100ms	4300c19f-3f71-4cad-90d3-7ceb7cb13cdf	EPI_100X_YFP_1x1_200ms_25sola	EPI_100X_RFP_1x1_200ms_25sola
239	15	7.81736690559932	118	-49.9978671888548	387.14406779661	958.872881355932	20915	177.245762711864	220.347556567041	139.173395879252	0	419782	3557.47457627119	1738.06235092853	1247.09020797235	0	NaN	NaN	NaN	NaN	NaN	141.928189390396	0.999579936081284	14.18911036977	12.8002005362998	9.50455402447338	3.63000797204572	0.00862997034352034	0.00499763761432811	0	1.00032406897213	1006.71962632923	1	21835.2033898305	1	1	1	1	2019-05-17T16:57:42.058	NG_ecoli_LTEE_871_DM0	-0	-0	163.35	DIA_100X_EMPTY_1x1_100ms	50e729e1-959f-44f5-bf1d-93ace25d3592	EPI_100X_YFP_1x1_200ms_25sola	EPI_100X_RFP_1x1_200ms_25sola
240	28	7.90237322475015	221	-26.1061152041408	392.470588235294	20.1945701357466	70025	316.85520361991	220.347556567041	139.173395879252	0	632634	2862.59728506787	1738.06235092853	1247.09020797235	0	NaN	NaN	NaN	NaN	NaN	248.067118431816	0.840203213817825	28.7192505898156	12.8575520045976	8.32597216144715	3.14179192095497	0.0242160759389672	0.00942958676216564	1	1.00506039876712	1563.62603631132	0	22422.4660633484	1	1	1	1	2019-05-17T16:57:42.058	NG_ecoli_LTEE_871_DM0	-0	-0	163.35	DIA_100X_EMPTY_1x1_100ms	f35d082c-1b67-44dc-bec5-c4364bc0f4cf	EPI_100X_YFP_1x1_200ms_25sola	EPI_100X_RFP_1x1_200ms_25sola
241	32	11.6593666805591	373	45.9925764228556	394.756032171582	1174.06166219839	516853	1385.66487935657	220.347556567041	139.173395879252	0	4990381	13379.0375335121	1738.06235092853	1247.09020797235	0	NaN	NaN	NaN	NaN	NaN	400.250389852325	0.949859414693713	33.5770310720059	14.0266836577797	11.5106468878197	3.00440226489378	0.0338576021034129	0.0146694474903381	1	1.00377975270651	3494.07028249011	5	22735.0509383378	1	1	1	1	2019-05-17T16:57:42.058	NG_ecoli_LTEE_871_DM0	-0	-0	163.35	DIA_100X_EMPTY_1x1_100ms	bc311dd6-7f46-42c5-8096-518602e377ad	EPI_100X_YFP_1x1_200ms_25sola	EPI_100X_RFP_1x1_200ms_25sola
242	16	8.28327739417104	137	-49.8963636756059	391.649635036496	1263.25547445255	30317	221.29197080292	220.347556567041	139.173395879252	0	453095	3307.26277372263	1738.06235092853	1247.09020797235	0	NaN	NaN	NaN	NaN	NaN	159.353286389625	0.999794255538783	17.0589732009836	11.7214183407749	8.66115497969341	3.49990545973515	0.0101587521264727	0.00532579563660343	0	1.00059892930187	1005.06555154917	1	22260.9270072993	1	1	1	1	2019-05-17T16:57:42.058	NG_ecoli_LTEE_871_DM0	-0	-0	163.35	DIA_100X_EMPTY_1x1_100ms	cb536909-6c74-4e7c-9f69-0dff06c13135	EPI_100X_YFP_1x1_200ms_25sola	EPI_100X_RFP_1x1_200ms_25sola
243	27	12.5328893545446	339	36.0270196103353	395.215339233038	1088.80825958702	82767	244.150442477876	220.347556567041	139.173395879252	0	2339972	6902.57227138643	1738.06235092853	1247.09020797235	0	NaN	NaN	NaN	NaN	NaN	301.83104948498	0.946466499257145	26.6295601687295	13.469406855325	10.8490824254913	3.1806101386982	0.0213375506773834	0.00998899222360306	1	1.00538888003045	2461.72701861415	2	20551.8466076696	1	1	1	1	2019-05-17T16:57:42.058	NG_ecoli_LTEE_871_DM0	-0	-0	163.35	DIA_100X_EMPTY_1x1_100ms	933029ba-344c-4421-97db-d2e27f35fdc5	EPI_100X_YFP_1x1_200ms_25sola	EPI_100X_RFP_1x1_200ms_25sola
244	26	9.87757854317758	257	-49.6227183564059	399.171206225681	597.645914396887	73053	284.252918287938	220.347556567041	139.173395879252	0	1106217	4304.34630350195	1738.06235092853	1247.09020797235	0	NaN	NaN	NaN	NaN	NaN	273.796935229915	0.892257664411317	28.2560391945652	12.4376665572741	9.1876467954609	2.76368940785208	0.0781992801451463	0.0314759534802051	1	1.0327468479636	1873.31041577144	1	22788.6848249027	1	1	1	1	2019-05-17T16:57:42.058	NG_ecoli_LTEE_871_DM0	-0	-0	163.35	DIA_100X_EMPTY_1x1_100ms	17448fd0-1968-42b1-8ea1-7071e112131b	EPI_100X_YFP_1x1_200ms_25sola	EPI_100X_RFP_1x1_200ms_25sola
245	6	2.79432654511467	18	-49.9978855739105	389.777777777778	135.055555555556	7766	431.444444444444	220.347556567041	139.173395879252	0	151415	8411.94444444445	1738.06235092853	1247.09020797235	0	NaN	NaN	NaN	NaN	NaN	NaN	NaN	NaN	NaN	NaN	NaN	NaN	NaN	NaN	NaN	NaN	2	24531.2222222222	1	1	1	1	2019-05-17T16:57:42.058	NG_ecoli_LTEE_871_DM0	-0	-0	163.35	DIA_100X_EMPTY_1x1_100ms	32696a97-0a19-47ae-ba4c-33a01ad83fdf	EPI_100X_YFP_1x1_200ms_25sola	EPI_100X_RFP_1x1_200ms_25sola
246	22	10.6515734720538	243	1.75344944236425	394.567901234568	1199.47325102881	1213479	4993.74074074074	220.347556567041	139.173395879252	2	900730	3706.70781893004	1738.06235092853	1247.09020797235	0	NaN	NaN	NaN	NaN	NaN	263.819565376345	0.997008798795252	23.3234406482522	13.2880398066366	10.7277014364336	3.58611022139921	0.029731366790114	0.0144696248717982	1	1.00794136355532	2108.12255613543	3	19972.5020576132	1	1	1	1	2019-05-17T16:57:42.058	NG_ecoli_LTEE_871_DM0	-0	-0	163.35	DIA_100X_EMPTY_1x1_100ms	29d0d4b4-f95a-4a54-abb9-47922556e2ef	EPI_100X_YFP_1x1_200ms_25sola	EPI_100X_RFP_1x1_200ms_25sola
247	17	10.6601873940611	186	-49.8631099108953	398.559139784946	142.612903225806	147472	792.860215053763	220.347556567041	139.173395879252	0	2255669	12127.252688172	1738.06235092853	1247.09020797235	0	NaN	NaN	NaN	NaN	NaN	207.668681782644	0.996127888861927	18.7945345835398	14.2175725447851	10.5258749149475	3.66951566439254	0.00443657821451642	0.00159346675628485	3	1.00004686000476	1635.45224169157	5	19905.9892473118	1	1	1	1	2019-05-17T16:57:42.058	NG_ecoli_LTEE_871_DM0	-0	-0	163.35	DIA_100X_EMPTY_1x1_100ms	bb5c51c5-77ff-4f9c-a10d-7555a6da24bc	EPI_100X_YFP_1x1_200ms_25sola	EPI_100X_RFP_1x1_200ms_25sola
248	18	9.74750085143971	176	-49.386428626471	399.551136363636	1276.71022727273	35371	200.971590909091	220.347556567041	139.173395879252	0	507516	2883.61363636364	1738.06235092853	1247.09020797235	0	NaN	NaN	NaN	NaN	NaN	184.254435126731	0.992955439153564	19.1257092847943	12.6424353883157	9.099114629159	3.32127300044856	0.0387547762340771	0.0191592055431785	1	1.00967707486446	1243.67156245588	1	21867.3920454545	1	1	1	1	2019-05-17T16:57:42.058	NG_ecoli_LTEE_871_DM0	-0	-0	163.35	DIA_100X_EMPTY_1x1_100ms	907bcf6f-edaf-44d4-9427-fafc2d016a2e	EPI_100X_YFP_1x1_200ms_25sola	EPI_100X_RFP_1x1_200ms_25sola
249	35	12.8155473331553	449	44.3412629147752	401.236080178174	1341.39420935412	294902	656.797327394209	220.347556567041	139.173395879252	0	3702056	8245.1135857461	1738.06235092853	1247.09020797235	0	NaN	NaN	NaN	NaN	NaN	440.560113311794	0.900852900815555	34.8171929230539	15.459462252482	12.1757280342302	3.34506359931988	0.0552617921808084	0.0239562668248506	1	1.01250759255348	4053.9044942196	2	20607.4587973274	1	1	1	1	2019-05-17T16:57:42.058	NG_ecoli_LTEE_871_DM0	-0	-0	163.35	DIA_100X_EMPTY_1x1_100ms	0022e754-b638-4d3d-8783-50f7e352953d	EPI_100X_YFP_1x1_200ms_25sola	EPI_100X_RFP_1x1_200ms_25sola
250	27	10.385171204816	281	-5.54934137054464	400.829181494662	123.661921708185	153383	545.846975088968	220.347556567041	139.173395879252	0	2407679	8568.25266903915	1738.06235092853	1247.09020797235	0	NaN	NaN	NaN	NaN	NaN	285.492886087766	0.959509003475263	28.5192155261676	11.4870619584568	9.56839702153685	2.73955583241088	0.0445389386672398	0.018813839055368	1	1.01195060143101	2050.71746934573	4	20990.0320284698	1	1	1	1	2019-05-17T16:57:42.058	NG_ecoli_LTEE_871_DM0	-0	-0	163.35	DIA_100X_EMPTY_1x1_100ms	b9e3a291-c256-4335-880b-40328e38eff3	EPI_100X_YFP_1x1_200ms_25sola	EPI_100X_RFP_1x1_200ms_25sola
251	16	11.1811084330816	180	-49.9903679265961	402.322222222222	156.433333333333	244740	1359.66666666667	220.347556567041	139.173395879252	0	2731143	15173.0166666667	1738.06235092853	1247.09020797235	0	NaN	NaN	NaN	NaN	NaN	200.521007846531	0.999850585479384	17.366245736076	14.6740249521297	10.7464031769652	4.25951307653694	0.0232786036204537	0.0125345330898366	0	1.00338784861912	1575.15060273991	4	20598.8166666667	1	1	1	1	2019-05-17T16:57:42.058	NG_ecoli_LTEE_871_DM0	-0	-0	163.35	DIA_100X_EMPTY_1x1_100ms	35549110-9ed1-4bb4-9b5c-4deaca40b755	EPI_100X_YFP_1x1_200ms_25sola	EPI_100X_RFP_1x1_200ms_25sola
252	38	15.1892177575889	578	44.9675794654214	406.71107266436	1396.48961937716	1627758	2816.19031141869	220.347556567041	139.173395879252	2	1241094	2147.2214532872	1738.06235092853	1247.09020797235	0	NaN	NaN	NaN	NaN	NaN	525.829419787714	0.93128698233377	40.4054328974173	16.3034146475571	12.6200838265961	3.27511545816352	0.0636480004621097	0.0265680010321841	0	1.06019548644314	5054.21979955032	4	18972.339100346	1	1	1	1	2019-05-17T16:57:42.058	NG_ecoli_LTEE_871_DM0	-0	-0	163.35	DIA_100X_EMPTY_1x1_100ms	d9b71c41-4c80-457d-9eac-117cbd861ff9	EPI_100X_YFP_1x1_200ms_25sola	EPI_100X_RFP_1x1_200ms_25sola
253	27	14.9269679103454	403	-48.7999250529865	405.052109181141	1570.62779156328	53466	132.669975186104	220.347556567041	139.173395879252	0	382311	948.66253101737	1738.06235092853	1247.09020797235	0	NaN	NaN	NaN	NaN	NaN	318.232229663226	0.920014379942886	25.4862307705574	18.6874491556266	12.0096283556214	4.60384659330863	0.0322609405144134	0.00880239310139584	4	1.00173829704734	2887.05215032511	0	22589.5334987593	1	1	1	1	2019-05-17T16:57:42.058	NG_ecoli_LTEE_871_DM0	-0	-0	163.35	DIA_100X_EMPTY_1x1_100ms	414fb48b-f9cc-4990-9f70-15629ba52464	EPI_100X_YFP_1x1_200ms_25sola	EPI_100X_RFP_1x1_200ms_25sola
254	50	13.1772321523329	659	45.3647829194512	407.004552352049	1209.63429438543	510544	774.725341426404	220.347556567041	139.173395879252	0	7519000	11409.7116843703	1738.06235092853	1247.09020797235	0	NaN	NaN	NaN	NaN	NaN	570.756604728781	0.905726539010562	49.7205531379314	13.7090294750217	11.1538413843305	2.82416028117723	0.0297609398566865	0.011889122032428	1	1.00564972431504	4858.19297088618	4	18380.5827010622	1	1	1	1	2019-05-17T16:57:42.058	NG_ecoli_LTEE_871_DM0	-0	-0	163.35	DIA_100X_EMPTY_1x1_100ms	ce91e67c-fa58-4488-be44-2dd3de48339d	EPI_100X_YFP_1x1_200ms_25sola	EPI_100X_RFP_1x1_200ms_25sola
255	34	13.5484324468151	461	48.3794979245396	409.902386117137	1491.00867678959	121714	264.02169197397	220.347556567041	139.173395879252	0	3374511	7319.98047722343	1738.06235092853	1247.09020797235	0	NaN	NaN	NaN	NaN	NaN	379.673143413952	0.909487795875157	33.6203361548956	13.6693103616324	11.0339498842101	2.73153156674498	0.0205005754937206	0.00883466440010189	1	1.00526740004228	3214.79990604857	1	20691.8980477223	1	1	1	1	2019-05-17T16:57:42.058	NG_ecoli_LTEE_871_DM0	-0	-0	163.35	DIA_100X_EMPTY_1x1_100ms	e1796fb3-30d9-4bca-851b-929ed8e38c0f	EPI_100X_YFP_1x1_200ms_25sola	EPI_100X_RFP_1x1_200ms_25sola
256	18	11.0869179250759	200	-49.6386307016574	407.23	607.665	61754	308.77	220.347556567041	139.173395879252	0	1026516	5132.58	1738.06235092853	1247.09020797235	0	NaN	NaN	NaN	NaN	NaN	193.238746897329	0.999603264850004	18.0029664545795	13.2548314023523	9.98733219872771	3.82829109619634	0.00597195488262991	0.00238675548653941	1	1.00010417790164	1410.36962121511	1	21629.13	1	1	1	1	2019-05-17T16:57:42.058	NG_ecoli_LTEE_871_DM0	-0	-0	163.35	DIA_100X_EMPTY_1x1_100ms	42efb7a6-bbdb-487c-aca9-4362a6c5962a	EPI_100X_YFP_1x1_200ms_25sola	EPI_100X_RFP_1x1_200ms_25sola
257	29	14.2364786607265	417	-4.76642102867019	413.980815347722	1371.00239808153	2003737	4805.12470023981	220.347556567041	139.173395879252	2	752580	1804.74820143885	1738.06235092853	1247.09020797235	0	NaN	NaN	NaN	NaN	NaN	400.424772906161	0.969727203981494	31.7956022852524	15.9175432624186	12.1432827488041	3.57090472041504	0.036437980842097	0.0147318838153958	1	1.00713863853736	3682.38465538732	3	19733.6330935252	1	1	1	1	2019-05-17T16:57:42.058	NG_ecoli_LTEE_871_DM0	-0	-0	163.35	DIA_100X_EMPTY_1x1_100ms	75b04341-c46b-4240-ae29-6c59469d7e98	EPI_100X_YFP_1x1_200ms_25sola	EPI_100X_RFP_1x1_200ms_25sola
258	32	11.7553112562274	377	-9.36318277004685	418.328912466844	180.302387267905	201113	533.456233421751	220.347556567041	139.173395879252	0	3283101	8708.49071618037	1738.06235092853	1247.09020797235	0	NaN	NaN	NaN	NaN	NaN	330.306790964921	0.934303484105934	30.3099422944407	15.3973485881268	10.4456070096003	3.49900784439976	0.0445077882935136	0.0251771957355337	1	1.04181700390926	2597.42105101017	6	23265.7984084881	1	1	1	1	2019-05-17T16:57:42.058	NG_ecoli_LTEE_871_DM0	-0	-0	163.35	DIA_100X_EMPTY_1x1_100ms	96a04444-3738-49b0-adf1-929ee0e54f27	EPI_100X_YFP_1x1_200ms_25sola	EPI_100X_RFP_1x1_200ms_25sola
259	24	13.8610635212109	333	-3.1173333524848	410.237237237237	386.027027027027	87970	264.174174174174	220.347556567041	139.173395879252	0	564939	1696.51351351351	1738.06235092853	1247.09020797235	0	NaN	NaN	NaN	NaN	NaN	274.578366544959	0.976817371790792	23.8737178803094	13.5671650157022	10.9059533067607	3.49524676635482	0.0586391503869126	0.0288854298373994	1	1.03434899341555	2230.16608317744	0	22287.6966966967	1	1	1	1	2019-05-17T16:57:42.058	NG_ecoli_LTEE_871_DM0	-0	-0	163.35	DIA_100X_EMPTY_1x1_100ms	fc5cde90-b07a-45ad-8d34-d45d5d98fc8b	EPI_100X_YFP_1x1_200ms_25sola	EPI_100X_RFP_1x1_200ms_25sola
260	20	10.1251695621872	203	-7.52445179389599	408.059113300493	1247.87192118227	47272	232.866995073892	220.347556567041	139.173395879252	0	671331	3307.04926108374	1738.06235092853	1247.09020797235	0	NaN	NaN	NaN	NaN	NaN	198.828781044489	0.999857519087734	19.5560698401129	12.3867974192586	9.75034403876572	3.27691718839262	0.0100598468940266	0.00509336378206799	1	1.00066685271966	1460.1966268466	1	22933.2906403941	1	1	1	1	2019-05-17T16:57:42.058	NG_ecoli_LTEE_871_DM0	-0	-0	163.35	DIA_100X_EMPTY_1x1_100ms	c58a2255-7268-49fc-a30d-8bb68d294283	EPI_100X_YFP_1x1_200ms_25sola	EPI_100X_RFP_1x1_200ms_25sola
261	25	18.6116264418814	466	-45.4581698005433	415.527896995708	1986.57725321888	1100155	2360.84763948498	220.347556567041	139.173395879252	0	601739	1291.28540772532	1738.06235092853	1247.09020797235	0	NaN	NaN	NaN	NaN	NaN	375.206512866897	0.999957216667001	23.2712501755	21.0433877734521	15.374250418584	5.42727912762223	0.0609665297039408	0.0285381438646953	2	1.03355829905173	4320.13678468111	0	18200.0901287554	1	1	1	1	2019-05-17T16:57:42.058	NG_ecoli_LTEE_871_DM0	-0	-0	163.35	DIA_100X_EMPTY_1x1_100ms	f6c22a3c-677b-4dfa-89d8-41b894c54d00	EPI_100X_YFP_1x1_200ms_25sola	EPI_100X_RFP_1x1_200ms_25sola
262	22	12.4457642989195	274	-41.1173135561987	412.967153284672	1174.93430656934	2041646	7451.26277372263	220.347556567041	139.173395879252	2	1711051	6244.71167883212	1738.06235092853	1247.09020797235	0	NaN	NaN	NaN	NaN	NaN	238.311701262653	0.999840597702708	21.6009118401819	13.3456666651727	10.6154129959762	3.47685567451201	0.00663286502499831	0.00286092453382567	1	1.00025225761377	1911.7705014869	2	18913.5255474453	1	1	1	1	2019-05-17T16:57:42.058	NG_ecoli_LTEE_871_DM0	-0	-0	163.35	DIA_100X_EMPTY_1x1_100ms	ecc2e268-d4cd-4c22-a8d1-0ed40f893e77	EPI_100X_YFP_1x1_200ms_25sola	EPI_100X_RFP_1x1_200ms_25sola
263	21	10.3328101806609	217	-48.5658578058827	413.322580645161	116.940092165899	113501	523.046082949309	220.347556567041	139.173395879252	0	1560531	7191.38709677419	1738.06235092853	1247.09020797235	0	NaN	NaN	NaN	NaN	NaN	208.514166798443	0.997304353931612	18.7666172295237	13.4545534697591	10.364483371793	3.64132080875127	0.0405519625293482	0.0201536923084466	1	1.01024604921582	1583.3291070493	2	20584.7880184332	1	1	1	1	2019-05-17T16:57:42.058	NG_ecoli_LTEE_871_DM0	-0	-0	163.35	DIA_100X_EMPTY_1x1_100ms	01049fb4-d5fe-404c-ac86-e6c2d7ed08c7	EPI_100X_YFP_1x1_200ms_25sola	EPI_100X_RFP_1x1_200ms_25sola
264	32	12.2042791313836	396	1.37087017729853	421.651515151515	134.939393939394	296148	747.848484848485	220.347556567041	139.173395879252	0	3907645	9867.7904040404	1738.06235092853	1247.09020797235	0	NaN	NaN	NaN	NaN	NaN	372.829503331326	0.898077977498249	34.911541531105	13.6020988833642	10.228042758809	3.01863672792942	0.036825739480932	0.012054355322147	2	1.00901236095429	2868.42815671056	5	20621.0328282828	1	1	1	1	2019-05-17T16:57:42.058	NG_ecoli_LTEE_871_DM0	-0	-0	163.35	DIA_100X_EMPTY_1x1_100ms	d7c2390c-8be5-4881-82aa-1f98358fc3ea	EPI_100X_YFP_1x1_200ms_25sola	EPI_100X_RFP_1x1_200ms_25sola
265	23	10.7623802765	248	-49.4168834535988	416.25	162.334677419355	187081	754.358870967742	220.347556567041	139.173395879252	0	4337782	17491.0564516129	1738.06235092853	1247.09020797235	0	NaN	NaN	NaN	NaN	NaN	238.038296427754	0.999531026032308	19.869033777933	15.1397704900905	11.5084987317883	4.00428012965159	0.0235680808919305	0.0109324803421776	0	1.00346069899087	2066.82629334662	5	21644.4516129032	1	1	1	1	2019-05-17T16:57:42.058	NG_ecoli_LTEE_871_DM0	-0	-0	163.35	DIA_100X_EMPTY_1x1_100ms	6e101185-fb91-4883-b196-933c1317c0a6	EPI_100X_YFP_1x1_200ms_25sola	EPI_100X_RFP_1x1_200ms_25sola
266	16	7.33380169513162	118	-49.7966138291128	415.203389830508	148.127118644068	99576	843.864406779661	220.347556567041	139.173395879252	0	1376895	11668.6016949153	1738.06235092853	1247.09020797235	0	NaN	NaN	NaN	NaN	NaN	163.280419704576	0.99992557807144	16.4478003647188	12.6593842925899	9.42690976417412	3.53883942938993	0.00856482959779629	0.00405416490920206	1	1.00030451656246	1147.98551267928	5	18011.6610169492	1	1	1	1	2019-05-17T16:57:42.058	NG_ecoli_LTEE_871_DM0	-0	-0	163.35	DIA_100X_EMPTY_1x1_100ms	8c17efaa-ef26-49a5-a26a-644552d07b5b	EPI_100X_YFP_1x1_200ms_25sola	EPI_100X_RFP_1x1_200ms_25sola
267	30	13.810795777102	415	6.71028989833266	416.35421686747	1348.67951807229	950372	2290.05301204819	220.347556567041	139.173395879252	0	1289482	3107.18554216867	1738.06235092853	1247.09020797235	0	NaN	NaN	NaN	NaN	NaN	422.903293932214	0.953548306210092	33.3218536931465	15.43910112566	12.1852150175108	3.73190026910294	0.0666091954417217	0.0356031323335089	0	1.0987056989603	3885.84460040564	3	19410.7156626506	1	1	1	1	2019-05-17T16:57:42.058	NG_ecoli_LTEE_871_DM0	-0	-0	163.35	DIA_100X_EMPTY_1x1_100ms	16269c09-d6a9-4945-be11-72922051e411	EPI_100X_YFP_1x1_200ms_25sola	EPI_100X_RFP_1x1_200ms_25sola
268	20	10.736124948384	215	-36.2429740680147	416.139534883721	1425.87441860465	772798	3594.40930232558	220.347556567041	139.173395879252	1	636494	2960.43720930233	1738.06235092853	1247.09020797235	0	NaN	NaN	NaN	NaN	NaN	229.212587316659	0.999573977641368	19.9972428455381	14.1435991751743	10.7418903278129	3.93680546816106	0.0423390320864415	0.0220391736286654	0	1.01413057027433	1812.26386089283	3	18990.3581395349	1	1	1	1	2019-05-17T16:57:42.058	NG_ecoli_LTEE_871_DM0	-0	-0	163.35	DIA_100X_EMPTY_1x1_100ms	12b31726-9cba-486e-a28c-2748e23e64d6	EPI_100X_YFP_1x1_200ms_25sola	EPI_100X_RFP_1x1_200ms_25sola
269	31	12.9880829880861	403	48.7098326140275	417.17617866005	1459.66253101737	1270168	3151.78163771712	220.347556567041	139.173395879252	2	1735631	4306.77667493797	1738.06235092853	1247.09020797235	0	NaN	NaN	NaN	NaN	NaN	334.840920931809	0.995347293602976	29.544290449721	13.3885684129804	10.9945009146918	3.21043516472697	0.00754108285618363	0.00418454728999885	1	1.00107715350954	2804.88128725097	2	17779.6377171216	1	1	1	1	2019-05-17T16:57:42.058	NG_ecoli_LTEE_871_DM0	-0	-0	163.35	DIA_100X_EMPTY_1x1_100ms	61afae8a-c9c7-4c56-8be7-a7751965debd	EPI_100X_YFP_1x1_200ms_25sola	EPI_100X_RFP_1x1_200ms_25sola
270	20	13.0557123861166	262	-43.4652664453249	421.381679389313	1389.5	653153	2492.95038167939	220.347556567041	139.173395879252	0	450144	1718.10687022901	1738.06235092853	1247.09020797235	0	NaN	NaN	NaN	NaN	NaN	287.5378627393	0.960773773262241	22.891326714411	15.0936412000324	11.482066470698	4.00742925075617	0.13406520681556	0.0667537381880443	0	1.18795683491072	2370.28713109821	3	23455.3664122137	1	1	1	1	2019-05-17T16:57:42.058	NG_ecoli_LTEE_871_DM0	-0	-0	163.35	DIA_100X_EMPTY_1x1_100ms	679f9a34-e81a-45c5-8b6f-f784c5d1dc99	EPI_100X_YFP_1x1_200ms_25sola	EPI_100X_RFP_1x1_200ms_25sola
271	19	10.4419644052577	199	-49.9955740010564	430.678391959799	165.653266331658	120704	606.552763819096	220.347556567041	139.173395879252	0	2392817	12024.2060301508	1738.06235092853	1247.09020797235	0	NaN	NaN	NaN	NaN	NaN	224.766170088636	0.999882380031384	19.9126432892533	15.0330444480126	10.516775752333	4.50384542831905	0.0180390970670796	0.00334835107330626	1	1.00011553248738	1729.75272146892	4	23476.5778894472	1	1	1	1	2019-05-17T16:57:42.058	NG_ecoli_LTEE_871_DM0	-0	-0	163.35	DIA_100X_EMPTY_1x1_100ms	07943b57-c2cb-4be0-aeca-fd1c871aecf0	EPI_100X_YFP_1x1_200ms_25sola	EPI_100X_RFP_1x1_200ms_25sola
272	25	12.9449424618261	324	-39.1132336368193	430.817901234568	1306.31481481481	91010	280.895061728395	220.347556567041	139.173395879252	0	1743450	5381.01851851852	1738.06235092853	1247.09020797235	0	NaN	NaN	NaN	NaN	NaN	290.650012262605	0.965987984978755	23.6343976979124	17.2857440576469	11.6676100182879	4.57975637596456	0.0576079367077407	0.0072421426029306	3	1.00154407459391	2526.95920016015	1	21619.9228395062	1	1	1	1	2019-05-17T16:57:42.058	NG_ecoli_LTEE_871_DM0	-0	-0	163.35	DIA_100X_EMPTY_1x1_100ms	13766861-61ae-4998-beca-d3f6b7d22986	EPI_100X_YFP_1x1_200ms_25sola	EPI_100X_RFP_1x1_200ms_25sola
273	24	13.9124732766729	334	-49.295975254453	429.422155688623	1408.95209580838	619971	1856.2005988024	220.347556567041	139.173395879252	0	507630	1519.8502994012	1738.06235092853	1247.09020797235	0	NaN	NaN	NaN	NaN	NaN	336.914651135308	0.991768461464857	24.8205766716771	18.6429151140252	12.8124614375355	4.89539915877653	0.0917781124983319	0.0407042461245272	2	1.08027377212299	3200.12462285152	4	20877.0389221557	1	1	1	1	2019-05-17T16:57:42.058	NG_ecoli_LTEE_871_DM0	-0	-0	163.35	DIA_100X_EMPTY_1x1_100ms	03ae4e28-86d6-4f0e-9e5d-5436171d0006	EPI_100X_YFP_1x1_200ms_25sola	EPI_100X_RFP_1x1_200ms_25sola
274	35	15.3417961454245	537	43.9020552053983	435.675977653631	1429.07635009311	2076940	3867.67225325885	220.347556567041	139.173395879252	2	801734	1492.98696461825	1738.06235092853	1247.09020797235	0	NaN	NaN	NaN	NaN	NaN	482.550681573887	0.953706601481655	34.6498957501975	18.477077345817	13.4583276784468	3.97550923363594	0.0395549162435659	0.0154066531666627	2	1.00670962757098	4929.17242139641	3	18381.0074487896	1	1	1	1	2019-05-17T16:57:42.058	NG_ecoli_LTEE_871_DM0	-0	-0	163.35	DIA_100X_EMPTY_1x1_100ms	16fb3205-e888-4ab5-8b86-6328dee86086	EPI_100X_YFP_1x1_200ms_25sola	EPI_100X_RFP_1x1_200ms_25sola
275	41	13.035272207773	535	-49.3257701550983	439.285981308411	152.91214953271	368444	688.680373831776	220.347556567041	139.173395879252	0	5071183	9478.84672897196	1738.06235092853	1247.09020797235	0	NaN	NaN	NaN	NaN	NaN	507.155928611874	0.866631273758044	42.8840705277598	17.8166587641697	11.5187623191454	3.70792344907739	0.0412570882624053	0.0207619374254389	1	1.05106350580818	4468.86789942641	5	21188.3327102804	1	1	1	1	2019-05-17T16:57:42.058	NG_ecoli_LTEE_871_DM0	-0	-0	163.35	DIA_100X_EMPTY_1x1_100ms	63d0dfe6-769d-442a-adfb-94f6d58e4d63	EPI_100X_YFP_1x1_200ms_25sola	EPI_100X_RFP_1x1_200ms_25sola
276	30	15.2567868528253	458	26.5917261308071	433.262008733624	1331.35152838428	271495	592.78384279476	220.347556567041	139.173395879252	0	4092327	8935.21179039301	1738.06235092853	1247.09020797235	0	NaN	NaN	NaN	NaN	NaN	383.707009523949	0.93758141608121	29.0711184455445	18.1528729598766	12.3834989291969	4.44294287602334	0.0663132215354158	0.0261091907235457	1	1.01629479806372	3501.37288193902	2	20105.6528384279	1	1	1	1	2019-05-17T16:57:42.058	NG_ecoli_LTEE_871_DM0	-0	-0	163.35	DIA_100X_EMPTY_1x1_100ms	46dd4f17-e685-4674-bf6e-a90562dae823	EPI_100X_YFP_1x1_200ms_25sola	EPI_100X_RFP_1x1_200ms_25sola
277	48	22.0154492520329	1057	-49.9999999999948	441.40302743614	645.802270577105	346767	328.067171239357	220.347556567041	139.173395879252	0	3944957	3732.22043519394	1738.06235092853	1247.09020797235	0	NaN	NaN	NaN	NaN	NaN	NaN	NaN	NaN	NaN	NaN	NaN	NaN	NaN	NaN	NaN	NaN	0	19939.6906338694	1	1	1	1	2019-05-17T16:57:42.058	NG_ecoli_LTEE_871_DM0	-0	-0	163.35	DIA_100X_EMPTY_1x1_100ms	7c5c97b8-abdd-400e-aee9-e153bee3e260	EPI_100X_YFP_1x1_200ms_25sola	EPI_100X_RFP_1x1_200ms_25sola
278	16	5.24905940115785	84	-49.9988071445652	429.071428571429	198.261904761905	36377	433.059523809524	220.347556567041	139.173395879252	0	904171	10763.9404761905	1738.06235092853	1247.09020797235	0	NaN	NaN	NaN	NaN	NaN	143.502123401226	0.999834138559961	NaN	NaN	NaN	NaN	NaN	NaN	NaN	NaN	NaN	4	24216.3214285714	1	1	1	1	2019-05-17T16:57:42.058	NG_ecoli_LTEE_871_DM0	-0	-0	163.35	DIA_100X_EMPTY_1x1_100ms	7dc37ebb-6cc2-4730-9fe0-7f807ab3bb0f	EPI_100X_YFP_1x1_200ms_25sola	EPI_100X_RFP_1x1_200ms_25sola
279	31	11.3978758854452	353	42.7780309071383	437.674220963173	1758.73937677054	99155	280.892351274788	220.347556567041	139.173395879252	0	2950978	8359.71104815864	1738.06235092853	1247.09020797235	0	NaN	NaN	NaN	NaN	NaN	365.353288688713	0.905208159207917	34.2361681401696	12.3671430699034	10.2880426262222	2.69832014611698	0.059999124908449	0.0238999670551119	1	1.04737432483844	2846.0370006896	3	22566.1529745042	1	1	1	1	2019-05-17T16:57:42.058	NG_ecoli_LTEE_871_DM0	-0	-0	163.35	DIA_100X_EMPTY_1x1_100ms	952c1099-6c46-43ca-8862-5cc6479ab239	EPI_100X_YFP_1x1_200ms_25sola	EPI_100X_RFP_1x1_200ms_25sola
280	41	13.6353498051278	560	13.7927633181584	450.5	210.683928571429	3257409	5816.80178571429	220.347556567041	139.173395879252	3	2252709	4022.69464285714	1738.06235092853	1247.09020797235	0	NaN	NaN	NaN	NaN	NaN	518.698990970188	0.949458335029449	42.9368088341797	15.3660986741003	11.676481122475	3.69661594592881	0.0422934249915443	0.018662862942473	1	1.04154518711973	4597.7315247949	5	19113.2839285714	1	1	1	1	2019-05-17T16:57:42.058	NG_ecoli_LTEE_871_DM0	-0	-0	163.35	DIA_100X_EMPTY_1x1_100ms	50a6ce9c-e844-413d-8356-ddce0d1e9d1e	EPI_100X_YFP_1x1_200ms_25sola	EPI_100X_RFP_1x1_200ms_25sola
281	30	10.9369108831298	329	23.0340699025918	438.051671732523	426.449848024316	51978	157.987841945289	220.347556567041	139.173395879252	0	297327	903.729483282675	1738.06235092853	1247.09020797235	0	NaN	NaN	NaN	NaN	NaN	293.743221685862	0.970991741321938	28.7829484850776	12.8473408218813	9.90455022362629	2.88492170688864	0.0357037397920898	0.0144382833837165	1	1.01193500337333	2217.65854815758	1	22670.8054711246	1	1	1	1	2019-05-17T16:57:42.058	NG_ecoli_LTEE_871_DM0	-0	-0	163.35	DIA_100X_EMPTY_1x1_100ms	1bbef8af-1dfa-41ee-afb4-630bd158f10b	EPI_100X_YFP_1x1_200ms_25sola	EPI_100X_RFP_1x1_200ms_25sola
282	26	9.27637977550117	242	-43.4029575859129	447.276859504132	174.871900826446	143950	594.834710743802	220.347556567041	139.173395879252	0	2453577	10138.7479338843	1738.06235092853	1247.09020797235	0	NaN	NaN	NaN	NaN	NaN	270.949628163406	0.957615117993397	28.3879864385203	13.2335781588394	9.06126983450881	3.47241862553406	0.0559921648143526	0.0252951100973697	1	1.04064993063182	1830.63852329284	5	24189.7975206612	1	1	1	1	2019-05-17T16:57:42.058	NG_ecoli_LTEE_871_DM0	-0	-0	163.35	DIA_100X_EMPTY_1x1_100ms	57746c10-bc7b-4a4c-9b64-594ce40e3065	EPI_100X_YFP_1x1_200ms_25sola	EPI_100X_RFP_1x1_200ms_25sola
283	16	9.1299411036201	148	-49.9928017835548	439.898648648649	184.743243243243	78265	528.817567567568	220.347556567041	139.173395879252	0	1465843	9904.3445945946	1738.06235092853	1247.09020797235	0	NaN	NaN	NaN	NaN	NaN	190.100541632757	0.978873159154083	NaN	NaN	NaN	NaN	NaN	NaN	NaN	NaN	NaN	5	25481.4054054054	1	1	1	1	2019-05-17T16:57:42.058	NG_ecoli_LTEE_871_DM0	-0	-0	163.35	DIA_100X_EMPTY_1x1_100ms	1fa83bb5-edcb-4af4-bade-40f62bca0ccf	EPI_100X_YFP_1x1_200ms_25sola	EPI_100X_RFP_1x1_200ms_25sola
284	14	8.36886784787966	118	-49.9979722987108	439.161016949153	198.042372881356	104864	888.677966101695	220.347556567041	139.173395879252	0	1037570	8792.96610169492	1738.06235092853	1247.09020797235	0	NaN	NaN	NaN	NaN	NaN	162.560066408506	0.999816999512626	15.7229486774936	13.2783482928306	9.59691212390443	3.98514594208422	0.0373652857946975	0.00580529993967661	0	1.00038447218055	1137.33109852745	3	24711.8813559322	1	1	1	1	2019-05-17T16:57:42.058	NG_ecoli_LTEE_871_DM0	-0	-0	163.35	DIA_100X_EMPTY_1x1_100ms	19c6fddd-54b0-484f-9061-9e05bd0e9c0b	EPI_100X_YFP_1x1_200ms_25sola	EPI_100X_RFP_1x1_200ms_25sola
285	24	14.6539126409596	352	-28.3514823158333	445.840909090909	1250.36079545455	99416	282.431818181818	220.347556567041	139.173395879252	0	1236623	3513.13352272727	1738.06235092853	1247.09020797235	0	NaN	NaN	NaN	NaN	NaN	265.116403890467	0.976399426632262	23.8965342528049	14.0131976722894	10.4571971613913	3.55515185093692	0.0827843330032657	0.0408467859496696	0	1.07036202420786	2052.36874956767	0	21698.7755681818	1	1	1	1	2019-05-17T16:57:42.058	NG_ecoli_LTEE_871_DM0	-0	-0	163.35	DIA_100X_EMPTY_1x1_100ms	bd0c64cb-8a56-4be7-8ecd-491da98e1453	EPI_100X_YFP_1x1_200ms_25sola	EPI_100X_RFP_1x1_200ms_25sola
286	27	13.7592531196713	372	28.0751785015075	452.913978494624	1373.4435483871	139224	374.258064516129	220.347556567041	139.173395879252	0	1104320	2968.60215053763	1738.06235092853	1247.09020797235	0	NaN	NaN	NaN	NaN	NaN	284.776254000907	0.955731722207948	25.2222119755719	14.2389650471746	10.7468357184664	3.29167536446591	0.0531972920248298	0.0314486158089932	0	1.0419565000089	2287.88543142022	0	21646.2741935484	1	1	1	1	2019-05-17T16:57:42.058	NG_ecoli_LTEE_871_DM0	-0	-0	163.35	DIA_100X_EMPTY_1x1_100ms	0f3e9b76-2295-4b12-b18f-50ff63745eca	EPI_100X_YFP_1x1_200ms_25sola	EPI_100X_RFP_1x1_200ms_25sola
287	35	11.0088011382189	386	23.3199327414508	451.233160621762	369.10103626943	86469	224.012953367876	220.347556567041	139.173395879252	0	625790	1621.21761658031	1738.06235092853	1247.09020797235	0	NaN	NaN	NaN	NaN	NaN	309.550120309127	0.917879354936538	32.7591403294148	12.0410134447055	9.03370906783483	2.79789123558511	0.064446176070273	0.0238263308359255	1	1.0258124639278	2099.68708833597	0	19115.9119170984	1	1	1	1	2019-05-17T16:57:42.058	NG_ecoli_LTEE_871_DM0	-0	-0	163.35	DIA_100X_EMPTY_1x1_100ms	01b3c6d9-f8f3-45d1-8476-002e01e9dc46	EPI_100X_YFP_1x1_200ms_25sola	EPI_100X_RFP_1x1_200ms_25sola
288	32	13.6815782770925	438	40.7493292357641	456.235159817352	1815.29452054795	131748	300.794520547945	220.347556567041	139.173395879252	0	1081847	2469.9703196347	1738.06235092853	1247.09020797235	0	NaN	NaN	NaN	NaN	NaN	395.928197845982	0.880664834005899	34.8851955069387	14.1709126363745	10.4836684347288	3.09503880638008	0.125466551808316	0.048566107402631	1	1.09681819076864	3011.32477252884	1	22832.0296803653	1	1	1	1	2019-05-17T16:57:42.058	NG_ecoli_LTEE_871_DM0	-0	-0	163.35	DIA_100X_EMPTY_1x1_100ms	4a5d67b6-4c28-4fa9-8665-0b79b026f36b	EPI_100X_YFP_1x1_200ms_25sola	EPI_100X_RFP_1x1_200ms_25sola
289	34	14.0685977724537	481	-49.9999965619077	454.484407484407	19.0602910602911	158783	330.110187110187	220.347556567041	139.173395879252	0	3720020	7733.92931392931	1738.06235092853	1247.09020797235	0	NaN	NaN	NaN	NaN	NaN	NaN	NaN	NaN	NaN	NaN	NaN	NaN	NaN	NaN	NaN	NaN	0	22071.6507276507	1	1	1	1	2019-05-17T16:57:42.058	NG_ecoli_LTEE_871_DM0	-0	-0	163.35	DIA_100X_EMPTY_1x1_100ms	222a705d-6210-4348-8273-c73ee597fc70	EPI_100X_YFP_1x1_200ms_25sola	EPI_100X_RFP_1x1_200ms_25sola
290	6	3.80862724365708	24	-49.9994918883347	447.125	413.375	3846	160.25	220.347556567041	139.173395879252	0	22226	926.083333333333	1738.06235092853	1247.09020797235	0	NaN	NaN	NaN	NaN	NaN	110.007495183177	0.999720534976787	NaN	NaN	NaN	NaN	NaN	NaN	NaN	NaN	NaN	1	23709.125	1	1	1	1	2019-05-17T16:57:42.058	NG_ecoli_LTEE_871_DM0	-0	-0	163.35	DIA_100X_EMPTY_1x1_100ms	3191eb98-9fe3-47fc-8a6c-99e5d4a7f777	EPI_100X_YFP_1x1_200ms_25sola	EPI_100X_RFP_1x1_200ms_25sola
291	55	22.3368628540359	1229	-49.9999999997384	471.949552481692	1774.9820992677	2919764	2375.72335231896	220.347556567041	139.173395879252	2	9839720	8006.28152969894	1738.06235092853	1247.09020797235	0	NaN	NaN	NaN	NaN	NaN	1080.5245797392	0.646401894913646	73.0276933839636	16.1208945012293	12.9184974398323	4.09297859560762	0.232750696889051	0.0652670290383359	4	1.86987326766412	9571.97315119078	8	22141.0528885273	1	1	1	1	2019-05-17T16:57:42.058	NG_ecoli_LTEE_871_DM0	-0	-0	163.35	DIA_100X_EMPTY_1x1_100ms	ab5839b0-dda0-4a98-884f-1c82de5dd9e5	EPI_100X_YFP_1x1_200ms_25sola	EPI_100X_RFP_1x1_200ms_25sola
292	20	8.39999992410237	168	-46.61212485107	455.089285714286	1755.22619047619	77639	462.136904761905	220.347556567041	139.173395879252	0	1544587	9193.97023809524	1738.06235092853	1247.09020797235	0	NaN	NaN	NaN	NaN	NaN	198.289853659832	0.998803874848959	20.7573878216917	11.7991856972189	9.13449424316275	3.09422479067175	0.0246499092412607	0.0131484762276016	0	1.00523185172544	1360.29027678401	3	23773.3392857143	1	1	1	1	2019-05-17T16:57:42.058	NG_ecoli_LTEE_871_DM0	-0	-0	163.35	DIA_100X_EMPTY_1x1_100ms	740e3b5e-610d-44cb-9b5d-aa96dadd5fe2	EPI_100X_YFP_1x1_200ms_25sola	EPI_100X_RFP_1x1_200ms_25sola
293	35	11.2561828304179	394	-49.9322300549057	461.078680203046	1745.11675126904	201792	512.162436548223	220.347556567041	139.173395879252	0	2444051	6203.17512690355	1738.06235092853	1247.09020797235	0	NaN	NaN	NaN	NaN	NaN	414.329378074885	0.778640588224048	36.5642791036274	16.2301289634692	9.67493106832372	3.18949996430856	0.0989993198605102	0.0361846847955391	3	1.02452283004869	2688.0828843548	3	23239.4187817259	1	1	1	1	2019-05-17T16:57:42.058	NG_ecoli_LTEE_871_DM0	-0	-0	163.35	DIA_100X_EMPTY_1x1_100ms	0b8468a3-6bd5-426b-a819-4b064958598c	EPI_100X_YFP_1x1_200ms_25sola	EPI_100X_RFP_1x1_200ms_25sola
294	30	12.9918508043268	390	48.2386836458765	460.317948717949	122.564102564103	918585	2355.34615384615	220.347556567041	139.173395879252	0	2319715	5947.98717948718	1738.06235092853	1247.09020797235	0	NaN	NaN	NaN	NaN	NaN	347.780327791395	0.992421042757432	30.1759695217784	13.9459453173313	11.166699931078	3.15352590641049	0.0378468245764645	0.0164198476029565	0	1.01598016974563	2955.29477431597	0	19461.758974359	1	1	1	1	2019-05-17T16:57:42.058	NG_ecoli_LTEE_871_DM0	-0	-0	163.35	DIA_100X_EMPTY_1x1_100ms	dfb58e84-06a4-4b39-b46b-09349481e9ad	EPI_100X_YFP_1x1_200ms_25sola	EPI_100X_RFP_1x1_200ms_25sola
295	51	13.1000402992006	669	-48.1969315432313	472.062780269058	1678.97458893871	1642386	2454.9865470852	220.347556567041	139.173395879252	2	3676892	5496.10164424514	1738.06235092853	1247.09020797235	0	NaN	NaN	NaN	NaN	NaN	635.1679762307	0.804452915113228	52.6103664709825	13.866349622919	11.4078580930261	2.62553567540282	0.121742775520256	0.0310039856360085	3	1.01898901537157	5377.36391762131	6	22306.8579970105	1	1	1	1	2019-05-17T16:57:42.058	NG_ecoli_LTEE_871_DM0	-0	-0	163.35	DIA_100X_EMPTY_1x1_100ms	136caf17-f33c-44f8-8f4e-95a21601d2ec	EPI_100X_YFP_1x1_200ms_25sola	EPI_100X_RFP_1x1_200ms_25sola
296	27	14.7235985219277	398	16.0402315460755	460.105527638191	1664.22110552764	1308512	3287.71859296482	220.347556567041	139.173395879252	3	1381238	3470.4472361809	1738.06235092853	1247.09020797235	0	NaN	NaN	NaN	NaN	NaN	387.586298496999	0.993132017406516	28.1399371386262	16.5254442533274	13.2082633630597	4.11068172118997	0.052358875321753	0.0232607895275895	1	1.03026004621866	3855.71072974304	2	17127.4447236181	1	1	1	1	2019-05-17T16:57:42.058	NG_ecoli_LTEE_871_DM0	-0	-0	163.35	DIA_100X_EMPTY_1x1_100ms	66225eda-bafe-42a6-8ba0-c994a0f0343e	EPI_100X_YFP_1x1_200ms_25sola	EPI_100X_RFP_1x1_200ms_25sola
297	22	10.4395721198874	230	-29.6496713587317	462.308695652174	185.817391304348	139118	604.860869565217	220.347556567041	139.173395879252	0	3091144	13439.7565217391	1738.06235092853	1247.09020797235	0	NaN	NaN	NaN	NaN	NaN	251.400771832177	0.969328693533572	23.3020578721842	14.1310337971549	10.0045241030232	3.67199926560584	0.0744345059513431	0.035625565685275	1	1.05459172761801	1831.79566799265	5	24784.8652173913	1	1	1	1	2019-05-17T16:57:42.058	NG_ecoli_LTEE_871_DM0	-0	-0	163.35	DIA_100X_EMPTY_1x1_100ms	b08e54f3-8b3c-42c9-9510-4f0fd8639907	EPI_100X_YFP_1x1_200ms_25sola	EPI_100X_RFP_1x1_200ms_25sola
298	9	4.89759427049677	45	-49.9997764712132	455.266666666667	240.711111111111	14478	321.733333333333	220.347556567041	139.173395879252	0	97791	2173.13333333333	1738.06235092853	1247.09020797235	0	NaN	NaN	NaN	NaN	NaN	115.252177681665	0.999716362353406	NaN	NaN	NaN	NaN	NaN	NaN	NaN	NaN	NaN	1	23102.0666666667	1	1	1	1	2019-05-17T16:57:42.058	NG_ecoli_LTEE_871_DM0	-0	-0	163.35	DIA_100X_EMPTY_1x1_100ms	f9427344-707a-4333-9c13-5429bbbedf97	EPI_100X_YFP_1x1_200ms_25sola	EPI_100X_RFP_1x1_200ms_25sola
299	33	15.1195372718413	499	46.045100584578	467.266533066132	55.7374749498998	138245	277.044088176353	220.347556567041	139.173395879252	0	1646402	3299.40280561122	1738.06235092853	1247.09020797235	0	NaN	NaN	NaN	NaN	NaN	403.801580373039	0.914793252763507	32.8015294904621	13.7484130955973	11.8003426724188	2.97639625885951	0.0842719175825995	0.0339575215189183	2	1.10120957628319	3587.34556841681	0	21015.0360721443	1	1	1	1	2019-05-17T16:57:42.058	NG_ecoli_LTEE_871_DM0	-0	-0	163.35	DIA_100X_EMPTY_1x1_100ms	5f54f6a9-3b7a-4a88-bab7-9cf7d1d58890	EPI_100X_YFP_1x1_200ms_25sola	EPI_100X_RFP_1x1_200ms_25sola
300	14	8.32172579683713	117	-49.9969011816141	463.982905982906	198.57264957265	229162	1958.64957264957	220.347556567041	139.173395879252	0	1123622	9603.60683760684	1738.06235092853	1247.09020797235	0	NaN	NaN	NaN	NaN	NaN	154.166911148411	0.999791404391016	NaN	NaN	NaN	NaN	NaN	NaN	NaN	NaN	NaN	4	23779.9145299145	1	1	1	1	2019-05-17T16:57:42.058	NG_ecoli_LTEE_871_DM0	-0	-0	163.35	DIA_100X_EMPTY_1x1_100ms	54c657dd-8e41-4afd-b9e3-4684915f7013	EPI_100X_YFP_1x1_200ms_25sola	EPI_100X_RFP_1x1_200ms_25sola
301	15	6.92724933200119	105	-49.9966012251994	467.857142857143	241.285714285714	36374	346.419047619048	220.347556567041	139.173395879252	0	280064	2667.27619047619	1738.06235092853	1247.09020797235	0	NaN	NaN	NaN	NaN	NaN	145.772508455767	0.99973347103689	15.3852105554791	11.9966016433557	8.87671725169574	3.46589299080709	0.00985114775251841	0.00537364385952322	0	1.00047482040811	952.134054815343	2	22521.9904761905	1	1	1	1	2019-05-17T16:57:42.058	NG_ecoli_LTEE_871_DM0	-0	-0	163.35	DIA_100X_EMPTY_1x1_100ms	d8d7fea0-f5b3-4a33-92ba-87bea7d52fad	EPI_100X_YFP_1x1_200ms_25sola	EPI_100X_RFP_1x1_200ms_25sola
302	12	4.64549584833345	56	-49.9995236566817	465.517857142857	1801.55357142857	32177	574.589285714286	220.347556567041	139.173395879252	0	188703	3369.69642857143	1738.06235092853	1247.09020797235	0	NaN	NaN	NaN	NaN	NaN	118.140813721939	0.99979326529353	NaN	NaN	NaN	NaN	NaN	NaN	NaN	NaN	NaN	3	24077.125	1	1	1	1	2019-05-17T16:57:42.058	NG_ecoli_LTEE_871_DM0	-0	-0	163.35	DIA_100X_EMPTY_1x1_100ms	9baa4400-123b-41a7-98f1-96b57090316f	EPI_100X_YFP_1x1_200ms_25sola	EPI_100X_RFP_1x1_200ms_25sola
303	24	10.5379710789528	253	11.915892651136	472.470355731225	1789.07114624506	354721	1402.05928853755	220.347556567041	139.173395879252	0	1107841	4378.81818181818	1738.06235092853	1247.09020797235	0	NaN	NaN	NaN	NaN	NaN	274.943994687191	0.999874981438194	23.1691354233865	15.3936577487616	11.4575947036588	4.0248541753234	0.00776295084118464	0.00406564532013653	0	1.00060826281604	2388.83756951977	3	20522.5098814229	1	1	1	1	2019-05-17T16:57:42.058	NG_ecoli_LTEE_871_DM0	-0	-0	163.35	DIA_100X_EMPTY_1x1_100ms	1adc5c8e-6f7c-4ea4-bca6-c6ec8ac047ea	EPI_100X_YFP_1x1_200ms_25sola	EPI_100X_RFP_1x1_200ms_25sola
304	35	15.3459521625586	537	-46.729597912326	476.499068901304	142.171322160149	379502	706.707635009311	220.347556567041	139.173395879252	0	8258757	15379.4357541899	1738.06235092853	1247.09020797235	0	NaN	NaN	NaN	NaN	NaN	516.293840610114	0.860115844129169	40.4768614047367	19.2319128954812	13.5101973067056	5.83456728767716	0.229955891699215	0.0738541143721212	2	1.81865028338264	5802.56607230579	2	20871.3929236499	1	1	1	1	2019-05-17T16:57:42.058	NG_ecoli_LTEE_871_DM0	-0	-0	163.35	DIA_100X_EMPTY_1x1_100ms	4bf2b518-26fd-4628-9e47-3f6f9ac28bc5	EPI_100X_YFP_1x1_200ms_25sola	EPI_100X_RFP_1x1_200ms_25sola
305	25	8.2618649376943	206	12.7083744280279	472.733009708738	1692.99514563107	292179	1418.34466019417	220.347556567041	139.173395879252	0	2697003	13092.2475728155	1738.06235092853	1247.09020797235	0	NaN	NaN	NaN	NaN	NaN	256.896824872951	0.983011826943866	25.4007518714724	13.1982726712389	9.58254313377083	3.36004312754839	0.0195739978480425	0.00767900058661648	1	1.00265234067123	1831.88420927637	2	23080.6213592233	1	1	1	1	2019-05-17T16:57:42.058	NG_ecoli_LTEE_871_DM0	-0	-0	163.35	DIA_100X_EMPTY_1x1_100ms	d4517e59-26b3-4dfd-8c2f-649bd8e7a1bd	EPI_100X_YFP_1x1_200ms_25sola	EPI_100X_RFP_1x1_200ms_25sola
306	41	13.5353104486626	555	43.8781839753797	481.055855855856	1703.42702702703	3371709	6075.15135135135	220.347556567041	139.173395879252	3	2151355	3876.31531531532	1738.06235092853	1247.09020797235	0	NaN	NaN	NaN	NaN	NaN	519.347740743707	0.94017426564474	41.7766869442871	15.3886103835985	12.0224279988261	3.43336073014866	0.0447438968909633	0.015469096104699	1	1.0197797217446	4742.50990625401	4	19172.7567567568	1	1	1	1	2019-05-17T16:57:42.058	NG_ecoli_LTEE_871_DM0	-0	-0	163.35	DIA_100X_EMPTY_1x1_100ms	51fa8dd8-7327-467b-81a9-5fe968bc2265	EPI_100X_YFP_1x1_200ms_25sola	EPI_100X_RFP_1x1_200ms_25sola
307	27	14.1671277825669	383	-10.7904598192977	479.634464751958	1937.30026109661	137292	358.464751958225	220.347556567041	139.173395879252	0	4482966	11704.8720626632	1738.06235092853	1247.09020797235	0	NaN	NaN	NaN	NaN	NaN	281.878362120657	0.998836856932091	24.0790425751464	15.3827939170177	11.2050711336624	4.23612910699404	0.0301140759087685	0.0135436757874581	1	1.00753016697261	2374.42431985781	1	20771.8668407311	1	1	1	1	2019-05-17T16:57:42.058	NG_ecoli_LTEE_871_DM0	-0	-0	163.35	DIA_100X_EMPTY_1x1_100ms	d1d7beb8-ce8e-4676-b202-9da106bc0f84	EPI_100X_YFP_1x1_200ms_25sola	EPI_100X_RFP_1x1_200ms_25sola
308	45	14.3331746745217	645	-0.776708825515587	487.700775193798	1324.19379844961	2805776	4350.04031007752	220.347556567041	139.173395879252	4	1039483	1611.6015503876	1738.06235092853	1247.09020797235	0	NaN	NaN	NaN	NaN	NaN	497.517115918096	0.921489903629025	41.9832562838498	14.4391073110895	11.4761334572625	2.94649179692017	0.0188059071987255	0.00948232180614517	1	1.01088885568032	4342.67353022072	1	17892.776744186	1	1	1	1	2019-05-17T16:57:42.058	NG_ecoli_LTEE_871_DM0	-0	-0	163.35	DIA_100X_EMPTY_1x1_100ms	2d5a8f70-8066-4dc4-9051-57d84b0e3703	EPI_100X_YFP_1x1_200ms_25sola	EPI_100X_RFP_1x1_200ms_25sola
309	24	10.3867830399364	250	-5.00068279485018	475.52	1650.512	237917	951.668	220.347556567041	139.173395879252	0	2776486	11105.944	1738.06235092853	1247.09020797235	0	NaN	NaN	NaN	NaN	NaN	267.655739947373	0.949794087250036	24.200463095572	13.1792640632196	10.2213420221395	3.16355533178673	0.0893584831681419	0.0469895107050162	0	1.09264533405267	1985.77207635618	3	21754.268	1	1	1	1	2019-05-17T16:57:42.058	NG_ecoli_LTEE_871_DM0	-0	-0	163.35	DIA_100X_EMPTY_1x1_100ms	e5920951-7422-48c9-9893-30d99e425ba4	EPI_100X_YFP_1x1_200ms_25sola	EPI_100X_RFP_1x1_200ms_25sola
310	26	12.443590572598	324	13.7724270169081	482.253086419753	192.444444444444	248615	767.33024691358	220.347556567041	139.173395879252	0	4183894	12913.2530864198	1738.06235092853	1247.09020797235	0	NaN	NaN	NaN	NaN	NaN	323.965635291949	0.918872746368268	26.9859277321349	15.1156055269836	11.3136052637856	3.48624622606305	0.0736178611242935	0.03959509793866	2	1.08739551243905	2712.87184459234	6	24834.8888888889	1	1	1	1	2019-05-17T16:57:42.058	NG_ecoli_LTEE_871_DM0	-0	-0	163.35	DIA_100X_EMPTY_1x1_100ms	fdfad7c8-45b0-4d07-86d3-4417d47819d1	EPI_100X_YFP_1x1_200ms_25sola	EPI_100X_RFP_1x1_200ms_25sola
311	17	10.8449933730309	185	-49.9861323446261	477.578378378378	206.772972972973	190386	1029.11351351351	220.347556567041	139.173395879252	0	2124040	11481.2972972973	1738.06235092853	1247.09020797235	0	NaN	NaN	NaN	NaN	NaN	190.68763859399	0.999837834899943	17.2881904225349	14.4040611601343	10.3572817287898	4.09047901991125	0.028466005104616	0.0145884568882508	1	1.00458875145181	1456.56878370333	5	23036.3243243243	1	1	1	1	2019-05-17T16:57:42.058	NG_ecoli_LTEE_871_DM0	-0	-0	163.35	DIA_100X_EMPTY_1x1_100ms	daa535bf-3654-4120-a18e-cc86c3f575e6	EPI_100X_YFP_1x1_200ms_25sola	EPI_100X_RFP_1x1_200ms_25sola
312	19	7.65783830189707	146	-49.9827077415023	479.486301369863	220.472602739726	105631	723.5	220.347556567041	139.173395879252	0	1651052	11308.5753424658	1738.06235092853	1247.09020797235	0	NaN	NaN	NaN	NaN	NaN	184.49539011076	0.9989348662228	18.9272684027504	13.1979441921968	9.25957430858256	3.73411410884958	0.00416080366613339	0.00187851912987505	1	1.00008431006708	1274.55876730947	5	23237.9178082192	1	1	1	1	2019-05-17T16:57:42.058	NG_ecoli_LTEE_871_DM0	-0	-0	163.35	DIA_100X_EMPTY_1x1_100ms	fe624e37-eefb-4219-804a-13215d66e56b	EPI_100X_YFP_1x1_200ms_25sola	EPI_100X_RFP_1x1_200ms_25sola
313	17	8.64771898802751	147	-46.1917761140045	480.537414965986	235.068027210884	67811	461.299319727891	220.347556567041	139.173395879252	0	1715046	11666.9795918367	1738.06235092853	1247.09020797235	0	NaN	NaN	NaN	NaN	NaN	187.589418800363	0.991618371859994	19.1969418608101	11.8065332401301	9.1966402827017	3.18584597986344	0.016990132843745	0.00714896880815718	1	1.0008293360675	1275.20595054198	3	22925.0340136054	1	1	1	1	2019-05-17T16:57:42.058	NG_ecoli_LTEE_871_DM0	-0	-0	163.35	DIA_100X_EMPTY_1x1_100ms	3a3dba53-97e8-4576-b294-bb7730b74ed8	EPI_100X_YFP_1x1_200ms_25sola	EPI_100X_RFP_1x1_200ms_25sola
314	32	15.8884387450445	509	-46.3026136380406	487.536345776031	1806.62082514735	1322379	2597.99410609037	220.347556567041	139.173395879252	2	1944888	3820.99803536346	1738.06235092853	1247.09020797235	0	NaN	NaN	NaN	NaN	NaN	470.603355749763	0.97872809725684	31.3521725932129	21.4061930368599	14.3840900262299	5.32657953388924	0.0649048757840236	0.0230074490105193	1	1.02795736744561	5094.74330987116	3	19562.3909626719	1	1	1	1	2019-05-17T16:57:42.058	NG_ecoli_LTEE_871_DM0	-0	-0	163.35	DIA_100X_EMPTY_1x1_100ms	2553fd25-f796-4390-b488-0d02ffbffea1	EPI_100X_YFP_1x1_200ms_25sola	EPI_100X_RFP_1x1_200ms_25sola
315	23	10.7345679571584	247	-13.7677488976191	482.672064777328	171.214574898785	150342	608.672064777328	220.347556567041	139.173395879252	0	4408617	17848.6518218623	1738.06235092853	1247.09020797235	0	NaN	NaN	NaN	NaN	NaN	257.769471336081	0.949803342780961	24.698224119597	14.4876011980495	9.91766394970099	3.44368708945939	0.0698457978487277	0.0315092123515405	1	1.04136674874118	1907.98249422867	4	23325.2429149798	1	1	1	1	2019-05-17T16:57:42.058	NG_ecoli_LTEE_871_DM0	-0	-0	163.35	DIA_100X_EMPTY_1x1_100ms	3a09a752-1027-4936-929f-63a3831d5675	EPI_100X_YFP_1x1_200ms_25sola	EPI_100X_RFP_1x1_200ms_25sola
316	29	18.5527341400481	539	-48.1300802214657	486.721706864564	1129.21892393321	135018	250.497217068646	220.347556567041	139.173395879252	0	2228422	4134.36363636364	1738.06235092853	1247.09020797235	0	NaN	NaN	NaN	NaN	NaN	409.758150231796	0.991619497422639	27.4603122023703	18.8750679760671	14.225182771332	4.95764444959342	0.0272033131313814	0.0129311953039817	1	1.00272409212212	4364.26448588541	0	21434.2393320965	1	1	1	1	2019-05-17T16:57:42.058	NG_ecoli_LTEE_871_DM0	-0	-0	163.35	DIA_100X_EMPTY_1x1_100ms	3c774926-0646-429b-a325-cdca5a9bbfa8	EPI_100X_YFP_1x1_200ms_25sola	EPI_100X_RFP_1x1_200ms_25sola
317	22	7.81581048859213	173	-49.7666011057553	490.329479768786	1751.60115606936	154888	895.306358381503	220.347556567041	139.173395879252	0	813251	4700.87283236994	1738.06235092853	1247.09020797235	0	NaN	NaN	NaN	NaN	NaN	187.238313176181	0.999608379876049	19.7981191025751	11.9785549803567	9.14780046307289	3.22169897360354	0.00575364258252043	0.00280694780045541	1	1.00008379429834	1301.20936370331	3	22894.161849711	1	1	1	1	2019-05-17T16:57:42.058	NG_ecoli_LTEE_871_DM0	-0	-0	163.35	DIA_100X_EMPTY_1x1_100ms	e345b52e-a9d8-48dd-8b26-829065744e35	EPI_100X_YFP_1x1_200ms_25sola	EPI_100X_RFP_1x1_200ms_25sola
318	34	18.0797308383377	615	-15.3997460412999	491.691056910569	709.515447154472	157563	256.2	220.347556567041	139.173395879252	0	5162575	8394.43089430894	1738.06235092853	1247.09020797235	0	NaN	NaN	NaN	NaN	NaN	458.926457246037	0.905632388170079	36.1674138577727	12.9031495813445	9.8747274893283	4.16611945193339	0.356446130654683	0.127595610609383	2	5.04042179699695	2769.85845131795	0	20725.0487804878	1	1	1	1	2019-05-17T16:57:42.058	NG_ecoli_LTEE_871_DM0	-0	-0	163.35	DIA_100X_EMPTY_1x1_100ms	75698966-e7fb-4713-bc2b-b963fa84594a	EPI_100X_YFP_1x1_200ms_25sola	EPI_100X_RFP_1x1_200ms_25sola
319	28	13.1577283099044	370	-45.1221292381995	496.348648648649	1608.55135135135	121019	327.078378378378	220.347556567041	139.173395879252	0	1626922	4397.08648648649	1738.06235092853	1247.09020797235	0	NaN	NaN	NaN	NaN	NaN	315.792133274723	0.898777161287745	26.0834229954675	18.0118744459369	11.5621354267864	4.40168863338738	0.0102607443326357	0.00557966622495935	2	1.00132311516101	2738.61239622917	0	21234.6513513514	1	1	1	1	2019-05-17T16:57:42.058	NG_ecoli_LTEE_871_DM0	-0	-0	163.35	DIA_100X_EMPTY_1x1_100ms	832ebcdb-a938-46c3-8e80-a70049df7000	EPI_100X_YFP_1x1_200ms_25sola	EPI_100X_RFP_1x1_200ms_25sola
320	24	9.27489296992312	223	-49.4658154395282	493.224215246637	159.695067264574	180395	808.946188340807	220.347556567041	139.173395879252	0	3855786	17290.5201793722	1738.06235092853	1247.09020797235	0	NaN	NaN	NaN	NaN	NaN	255.731994069774	0.954776611012214	NaN	NaN	NaN	NaN	NaN	NaN	NaN	NaN	NaN	5	20799.3183856502	1	1	1	1	2019-05-17T16:57:42.058	NG_ecoli_LTEE_871_DM0	-0	-0	163.35	DIA_100X_EMPTY_1x1_100ms	698961c1-88e1-423f-9fac-eb950591f8b2	EPI_100X_YFP_1x1_200ms_25sola	EPI_100X_RFP_1x1_200ms_25sola
321	13	6.65971244445085	89	-49.9992324015422	484.269662921348	1656.86516853933	73129	821.674157303371	220.347556567041	139.173395879252	0	1088242	12227.4382022472	1738.06235092853	1247.09020797235	0	NaN	NaN	NaN	NaN	NaN	149.011905664045	0.99975921192105	15.3562333777004	11.8029523491944	7.76583257295159	4.01796114052557	0.00321140746043178	0.00171930865528407	0	1.00003980640472	727.362038864595	2	25152.0786516854	1	1	1	1	2019-05-17T16:57:42.058	NG_ecoli_LTEE_871_DM0	-0	-0	163.35	DIA_100X_EMPTY_1x1_100ms	58ed8cb5-67b5-48f9-98be-0609c54402c0	EPI_100X_YFP_1x1_200ms_25sola	EPI_100X_RFP_1x1_200ms_25sola
322	37	13.3084369099893	493	-49.0986185911206	502.133874239351	148.354969574037	434722	881.789046653144	220.347556567041	139.173395879252	0	7852005	15926.9878296146	1738.06235092853	1247.09020797235	0	NaN	NaN	NaN	NaN	NaN	462.011291530117	0.838781476020543	37.8629109590769	15.6236910454774	11.7842371154	3.26802255400866	0.0886674829349048	0.0274179035148129	3	1.07307963363469	4129.58896399201	6	19440.5780933063	1	1	1	1	2019-05-17T16:57:42.058	NG_ecoli_LTEE_871_DM0	-0	-0	163.35	DIA_100X_EMPTY_1x1_100ms	e1c887db-3db3-4b42-98e4-5fc5849bc66e	EPI_100X_YFP_1x1_200ms_25sola	EPI_100X_RFP_1x1_200ms_25sola
323	11	6.08486381148994	68	-49.9998596015735	487.911764705882	1202.82352941176	14964	220.058823529412	220.347556567041	139.173395879252	0	237042	3485.91176470588	1738.06235092853	1247.09020797235	0	NaN	NaN	NaN	NaN	NaN	121.157752581541	0.999760810498203	NaN	NaN	NaN	NaN	NaN	NaN	NaN	NaN	NaN	1	22630.2352941176	1	1	1	1	2019-05-17T16:57:42.058	NG_ecoli_LTEE_871_DM0	-0	-0	163.35	DIA_100X_EMPTY_1x1_100ms	f3f22072-8423-4d8d-a8be-513ad55ac00a	EPI_100X_YFP_1x1_200ms_25sola	EPI_100X_RFP_1x1_200ms_25sola
324	32	11.7681310110421	377	47.725728263854	495.137931034483	1712.7400530504	1473244	3907.80901856764	220.347556567041	139.173395879252	2	955488	2534.45092838196	1738.06235092853	1247.09020797235	0	NaN	NaN	NaN	NaN	NaN	340.979162572597	0.994419573988527	30.4280736181758	13.4420042282158	10.8567150019106	3.1804204667123	0.012482814688387	0.00495568342047329	1	1.0012287153267	2816.83374240818	2	18395.3793103448	1	1	1	1	2019-05-17T16:57:42.058	NG_ecoli_LTEE_871_DM0	-0	-0	163.35	DIA_100X_EMPTY_1x1_100ms	28ce82e8-ea39-4a43-8deb-a7a6470fe11c	EPI_100X_YFP_1x1_200ms_25sola	EPI_100X_RFP_1x1_200ms_25sola
325	30	13.7466463739731	413	-16.7238467843604	496.670702179177	210.791767554479	1731568	4192.65859564165	220.347556567041	139.173395879252	1	2914421	7056.70944309927	1738.06235092853	1247.09020797235	0	NaN	NaN	NaN	NaN	NaN	379.17875767021	0.95577898472437	28.8356732536123	18.008791415372	12.5019989631878	4.13108400821869	0.0677340427686191	0.023391343346064	2	1.03538091672461	3539.80137985011	7	22743.8111380145	1	1	1	1	2019-05-17T16:57:42.058	NG_ecoli_LTEE_871_DM0	-0	-0	163.35	DIA_100X_EMPTY_1x1_100ms	cc4c7fb8-35b4-4de9-b0cb-34a5fc0159b6	EPI_100X_YFP_1x1_200ms_25sola	EPI_100X_RFP_1x1_200ms_25sola
326	16	5.31407049314505	86	-49.9978488897108	494.383720930233	230.372093023256	51355	597.151162790698	220.347556567041	139.173395879252	0	1097569	12762.4302325581	1738.06235092853	1247.09020797235	0	NaN	NaN	NaN	NaN	NaN	155.812533919927	0.9995424605394	NaN	NaN	NaN	NaN	NaN	NaN	NaN	NaN	NaN	5	25548.988372093	1	1	1	1	2019-05-17T16:57:42.058	NG_ecoli_LTEE_871_DM0	-0	-0	163.35	DIA_100X_EMPTY_1x1_100ms	09a533a9-a53e-4521-bc58-a855fa0c796e	EPI_100X_YFP_1x1_200ms_25sola	EPI_100X_RFP_1x1_200ms_25sola
327	26	14.3195353304015	373	-41.2219014085924	503.16890080429	178.643431635389	256408	687.42091152815	220.347556567041	139.173395879252	0	6778294	18172.3699731903	1738.06235092853	1247.09020797235	0	NaN	NaN	NaN	NaN	NaN	374.203462814407	0.949387298482494	23.7437529272811	21.0769531646164	14.778757425695	5.19262162322925	0.00497485895276784	0.00229625818274618	3	1.00004590629639	4073.00635236393	5	24517.764075067	1	1	1	1	2019-05-17T16:57:42.058	NG_ecoli_LTEE_871_DM0	-0	-0	163.35	DIA_100X_EMPTY_1x1_100ms	a25952cf-03b5-4f52-b802-a619869ba451	EPI_100X_YFP_1x1_200ms_25sola	EPI_100X_RFP_1x1_200ms_25sola
328	20	7.00108107461927	140	-49.9941197014142	498.664285714286	246.357142857143	59709	426.492857142857	220.347556567041	139.173395879252	0	799942	5713.87142857143	1738.06235092853	1247.09020797235	0	NaN	NaN	NaN	NaN	NaN	210.493559677885	0.811684406990126	NaN	NaN	NaN	NaN	NaN	NaN	NaN	NaN	NaN	2	23929.9642857143	1	1	1	1	2019-05-17T16:57:42.058	NG_ecoli_LTEE_871_DM0	-0	-0	163.35	DIA_100X_EMPTY_1x1_100ms	93b6d512-8e15-48e2-9a2b-d92db2d46d26	EPI_100X_YFP_1x1_200ms_25sola	EPI_100X_RFP_1x1_200ms_25sola
329	18	9.20883657758012	166	-44.5759942087896	498.55421686747	1209.43975903614	30608	184.385542168675	220.347556567041	139.173395879252	0	457357	2755.16265060241	1738.06235092853	1247.09020797235	0	NaN	NaN	NaN	NaN	NaN	177.286895525044	0.999824253709338	17.5464312802699	12.7580756058932	9.57107442394799	3.6198470242942	0.00162893848786316	0.000713494443015933	1	1.00000848890152	1262.40895847006	1	22484.6265060241	1	1	1	1	2019-05-17T16:57:42.058	NG_ecoli_LTEE_871_DM0	-0	-0	163.35	DIA_100X_EMPTY_1x1_100ms	d46472c5-a011-45ff-8c32-6e2fe14fa225	EPI_100X_YFP_1x1_200ms_25sola	EPI_100X_RFP_1x1_200ms_25sola
330	39	12.8888575604685	503	48.9097178638131	501.55069582505	1254.38170974155	102771	204.316103379722	220.347556567041	139.173395879252	0	1343796	2671.56262425447	1738.06235092853	1247.09020797235	0	NaN	NaN	NaN	NaN	NaN	410.18809583664	0.928856225707197	37.117989042089	13.7464449817252	10.718844230596	2.85559983227224	0.016251575589689	0.00859943871367352	2	1.00171933982464	3349.42486405289	0	21651.9264413519	1	1	1	1	2019-05-17T16:57:42.058	NG_ecoli_LTEE_871_DM0	-0	-0	163.35	DIA_100X_EMPTY_1x1_100ms	afca8ca5-2482-4ab7-90b0-04ebc0d22168	EPI_100X_YFP_1x1_200ms_25sola	EPI_100X_RFP_1x1_200ms_25sola
331	31	7.90287166754963	245	-14.7785202376151	504.273469387755	1641.16734693878	144206	588.595918367347	220.347556567041	139.173395879252	0	1158436	4728.31020408163	1738.06235092853	1247.09020797235	0	NaN	NaN	NaN	NaN	NaN	313.420419416046	0.83676627460004	33.9985337001006	11.4918377035635	8.84039919003582	2.4470586097811	0.0574095970255837	0.0261490259947835	1	1.057757234648	2086.8624307853	1	22791.8285714286	1	1	1	1	2019-05-17T16:57:42.058	NG_ecoli_LTEE_871_DM0	-0	-0	163.35	DIA_100X_EMPTY_1x1_100ms	a0d89462-617c-4a11-8992-e1a40c26ae31	EPI_100X_YFP_1x1_200ms_25sola	EPI_100X_RFP_1x1_200ms_25sola
332	24	13.1275532843636	315	20.7706407754456	505.822222222222	1760.90476190476	226511	719.08253968254	220.347556567041	139.173395879252	0	1447375	4594.84126984127	1738.06235092853	1247.09020797235	0	NaN	NaN	NaN	NaN	NaN	324.388842376698	0.908056018749103	28.0024774590884	13.8727957126666	10.6476109208238	3.13560623714599	0.14722946049066	0.075225109809288	0	1.38710722773429	2493.39270027262	3	23584.1555555556	1	1	1	1	2019-05-17T16:57:42.058	NG_ecoli_LTEE_871_DM0	-0	-0	163.35	DIA_100X_EMPTY_1x1_100ms	5c829a56-4a37-47b7-8ab9-e74366162b83	EPI_100X_YFP_1x1_200ms_25sola	EPI_100X_RFP_1x1_200ms_25sola
333	23	11.3439011736604	261	10.4510475225605	502.800766283525	1930.79310344828	75814	290.475095785441	220.347556567041	139.173395879252	0	2443051	9360.34865900383	1738.06235092853	1247.09020797235	0	NaN	NaN	NaN	NaN	NaN	222.451777895734	0.986360563885893	22.3753034197842	13.0365822851284	9.49545623544756	3.2898678410909	0.0133026676821768	0.00822478555628883	0	1.00217210597964	1584.4935933961	1	20804.4904214559	1	1	1	1	2019-05-17T16:57:42.058	NG_ecoli_LTEE_871_DM0	-0	-0	163.35	DIA_100X_EMPTY_1x1_100ms	57e2b114-d31f-4dd2-b775-631a10a7d12c	EPI_100X_YFP_1x1_200ms_25sola	EPI_100X_RFP_1x1_200ms_25sola
334	47	15.0054542726789	708	48.6730811520984	503.293785310734	1676.03813559322	2627098	3710.59039548023	220.347556567041	139.173395879252	3	2375176	3354.76836158192	1738.06235092853	1247.09020797235	0	NaN	NaN	NaN	NaN	NaN	598.116224727098	0.930784094566684	47.7381033893284	13.9910406800114	12.1799961972451	2.87666331919098	0.0320896093523419	0.0129877562501354	2	1.00341957612247	5562.23517900897	4	18509.8418079096	1	1	1	1	2019-05-17T16:57:42.058	NG_ecoli_LTEE_871_DM0	-0	-0	163.35	DIA_100X_EMPTY_1x1_100ms	950981f8-ff7c-446b-a3cf-4d065f9d11b0	EPI_100X_YFP_1x1_200ms_25sola	EPI_100X_RFP_1x1_200ms_25sola
335	13	7.13714551215125	93	-49.9998233930646	500.376344086022	1775.54838709677	99038	1064.9247311828	220.347556567041	139.173395879252	0	651341	7003.66666666667	1738.06235092853	1247.09020797235	0	NaN	NaN	NaN	NaN	NaN	145.673315641605	0.999780130939033	14.59898903487	12.493674444164	8.15549928174004	4.32744670676743	0.00394906117034715	0.00209159360168309	0	1.00005649796747	762.629799816668	3	26253.8709677419	1	1	1	1	2019-05-17T16:57:42.058	NG_ecoli_LTEE_871_DM0	-0	-0	163.35	DIA_100X_EMPTY_1x1_100ms	16e3067e-bcc3-4402-9369-ad5796266ff3	EPI_100X_YFP_1x1_200ms_25sola	EPI_100X_RFP_1x1_200ms_25sola
336	26	18.755307990099	488	-46.2988952824319	508.34631147541	606.229508196721	571177	1170.44467213115	220.347556567041	139.173395879252	0	477005	977.469262295082	1738.06235092853	1247.09020797235	0	NaN	NaN	NaN	NaN	NaN	374.389217778063	0.999947171377007	23.5327586396827	21.3239245392593	15.3409847318392	5.86432106773946	0.012922655273099	0.00697907501325229	1	1.00189114998197	4349.79908244617	0	18211.4856557377	1	1	1	1	2019-05-17T16:57:42.058	NG_ecoli_LTEE_871_DM0	-0	-0	163.35	DIA_100X_EMPTY_1x1_100ms	8af9e09f-d8cf-4bf5-a5fa-9031beddaaf0	EPI_100X_YFP_1x1_200ms_25sola	EPI_100X_RFP_1x1_200ms_25sola
337	40	13.9003494974355	556	-11.8469716564992	514.032374100719	1790.70143884892	410368	738.071942446043	220.347556567041	139.173395879252	0	5323515	9574.66726618705	1738.06235092853	1247.09020797235	0	NaN	NaN	NaN	NaN	NaN	495.582514640901	0.909567157592057	39.2165785120142	18.2139837220538	12.3056369580841	3.73174564695087	0.0225152798579677	0.00831832774572592	2	1.00710824666666	4664.09919806916	5	20702.5125899281	1	1	1	1	2019-05-17T16:57:42.058	NG_ecoli_LTEE_871_DM0	-0	-0	163.35	DIA_100X_EMPTY_1x1_100ms	22ebd7dc-e85e-455b-86ed-1abf336476a7	EPI_100X_YFP_1x1_200ms_25sola	EPI_100X_RFP_1x1_200ms_25sola
338	20	11.9226125628292	239	-44.9469039138068	505.928870292887	224.878661087866	416766	1743.79079497908	220.347556567041	139.173395879252	0	1196362	5005.69874476987	1738.06235092853	1247.09020797235	0	NaN	NaN	NaN	NaN	NaN	230.020520939527	0.999911540397747	18.9968667388265	15.3887513478371	11.5076481934109	4.29055823824728	0.00133487821243802	0.000818724800312415	1	1.00001551105597	1975.8092318014	4	21155.4937238494	1	1	1	1	2019-05-17T16:57:42.058	NG_ecoli_LTEE_871_DM0	-0	-0	163.35	DIA_100X_EMPTY_1x1_100ms	f4a8a895-372e-47e5-98d3-d0b6af12891b	EPI_100X_YFP_1x1_200ms_25sola	EPI_100X_RFP_1x1_200ms_25sola
339	18	8.35982759539856	151	-49.7680688548947	508.139072847682	196.298013245033	225149	1491.05298013245	220.347556567041	139.173395879252	0	2063418	13665.0198675497	1738.06235092853	1247.09020797235	0	NaN	NaN	NaN	NaN	NaN	184.269135907719	0.999826292867283	18.3138402260048	12.9403830617243	9.54804679106435	3.56796768582871	0.0133077720771855	0.00671859121744793	1	1.00110064237197	1311.28888396289	4	25541.9139072848	1	1	1	1	2019-05-17T16:57:42.058	NG_ecoli_LTEE_871_DM0	-0	-0	163.35	DIA_100X_EMPTY_1x1_100ms	10bd89d4-3ba5-4cf2-bc2e-a5a2ae623c25	EPI_100X_YFP_1x1_200ms_25sola	EPI_100X_RFP_1x1_200ms_25sola
340	29	12.2714120859653	356	35.2972764952437	518.97191011236	167.393258426966	292173	820.710674157303	220.347556567041	139.173395879252	0	5969905	16769.3960674157	1738.06235092853	1247.09020797235	0	NaN	NaN	NaN	NaN	NaN	341.868313923951	0.9539957156024	28.5584680105912	13.9601588426159	11.1897660899393	3.50190883855282	0.0825230528297692	0.0324240253737756	1	1.03330763368376	2808.45069702788	7	21751.9101123596	1	1	1	1	2019-05-17T16:57:42.058	NG_ecoli_LTEE_871_DM0	-0	-0	163.35	DIA_100X_EMPTY_1x1_100ms	d073d054-33c1-47a1-b81e-3498bfbc0cab	EPI_100X_YFP_1x1_200ms_25sola	EPI_100X_RFP_1x1_200ms_25sola
341	25	12.1173503781117	303	-49.9961875505636	516.541254125413	238.910891089109	524082	1729.64356435644	220.347556567041	139.173395879252	0	1235949	4079.0396039604	1738.06235092853	1247.09020797235	0	NaN	NaN	NaN	NaN	NaN	295.86464163809	0.998093892914984	23.6553282774844	16.527547777934	11.8968577155468	4.46322615936631	0.038783453153749	0.0187170116818203	2	1.01493546628136	2629.56188303892	3	20576.0330033003	1	1	1	1	2019-05-17T16:57:42.058	NG_ecoli_LTEE_871_DM0	-0	-0	163.35	DIA_100X_EMPTY_1x1_100ms	2bc1884b-c762-4739-9c11-77629ecc883e	EPI_100X_YFP_1x1_200ms_25sola	EPI_100X_RFP_1x1_200ms_25sola
342	24	13.8971156378606	340	-15.6179336471825	516.579411764706	1337.11764705882	904334	2659.80588235294	220.347556567041	139.173395879252	2	570122	1676.82941176471	1738.06235092853	1247.09020797235	0	NaN	NaN	NaN	NaN	NaN	264.539568253997	0.999666191494345	22.7370075643528	14.0161375983428	11.1100136989626	3.75236661119544	0.0130270743236436	0.00552111828904648	1	1.00099038130962	2204.20699618725	1	17681.0264705882	1	1	1	1	2019-05-17T16:57:42.058	NG_ecoli_LTEE_871_DM0	-0	-0	163.35	DIA_100X_EMPTY_1x1_100ms	f392ea3e-7936-4352-a000-7daea751e820	EPI_100X_YFP_1x1_200ms_25sola	EPI_100X_RFP_1x1_200ms_25sola
343	28	10.9259932087741	307	44.7040886321429	520.899022801303	420.14006514658	607796	1979.79153094463	220.347556567041	139.173395879252	0	2974956	9690.41042345277	1738.06235092853	1247.09020797235	0	NaN	NaN	NaN	NaN	NaN	307.538144994611	0.94067913489197	28.5446792369509	13.1839445213722	10.3439738877676	3.01544355947359	0.0222107881195584	0.00961286619351965	1	1.00343979363723	2398.77701924893	2	19001.2573289902	1	1	1	1	2019-05-17T16:57:42.058	NG_ecoli_LTEE_871_DM0	-0	-0	163.35	DIA_100X_EMPTY_1x1_100ms	aecaea3d-ff10-40ad-b2fb-bd71bc69d95c	EPI_100X_YFP_1x1_200ms_25sola	EPI_100X_RFP_1x1_200ms_25sola
344	26	12.6964102257774	331	41.249306803753	516.329305135952	437.785498489426	3791350	11454.2296072508	220.347556567041	139.173395879252	0	487252	1472.06042296072	1738.06235092853	1247.09020797235	0	NaN	NaN	NaN	NaN	NaN	289.090431355433	0.979841872535757	25.2916114474989	13.1714298533131	10.796962554643	3.44943451133085	0.0755957407551717	0.0332292794020546	1	1.04675575117017	2315.63216206592	2	17173.3383685801	1	1	1	1	2019-05-17T16:57:42.058	NG_ecoli_LTEE_871_DM0	-0	-0	163.35	DIA_100X_EMPTY_1x1_100ms	308bef47-acac-4abc-a8a6-a76cf9c8f855	EPI_100X_YFP_1x1_200ms_25sola	EPI_100X_RFP_1x1_200ms_25sola
345	36	13.964647435124	503	3.40471762596136	527.608349900596	210.27435387674	3169406	6301.00596421471	220.347556567041	139.173395879252	3	2694456	5356.77137176938	1738.06235092853	1247.09020797235	0	NaN	NaN	NaN	NaN	NaN	473.363753780776	0.921324066122325	36.8283711758326	15.9219248361261	12.1513961948841	3.51362314623955	0.115141997825748	0.039295482433918	0	1.12992681727343	4270.95263735659	6	22037.1550695825	1	1	1	1	2019-05-17T16:57:42.058	NG_ecoli_LTEE_871_DM0	-0	-0	163.35	DIA_100X_EMPTY_1x1_100ms	d8013268-c58d-4b7f-98a0-fb3d44a72b10	EPI_100X_YFP_1x1_200ms_25sola	EPI_100X_RFP_1x1_200ms_25sola
346	36	13.5242080379226	487	48.0252808687026	527.782340862423	406.478439425051	2795284	5739.80287474333	220.347556567041	139.173395879252	2	1374447	2822.27310061602	1738.06235092853	1247.09020797235	0	NaN	NaN	NaN	NaN	NaN	403.112284515438	0.96356629278405	34.508801063351	13.3989113964005	11.4017803182414	2.824716333352	0.0229938592062737	0.0097171200342157	1	1.00328234503413	3523.42547770768	1	16996.5338809035	1	1	1	1	2019-05-17T16:57:42.058	NG_ecoli_LTEE_871_DM0	-0	-0	163.35	DIA_100X_EMPTY_1x1_100ms	13aaf150-ffc4-4794-ba4e-11354d083bbb	EPI_100X_YFP_1x1_200ms_25sola	EPI_100X_RFP_1x1_200ms_25sola
347	23	11.0342614155666	254	-49.4312778056488	522.59842519685	129.507874015748	165772	652.645669291339	220.347556567041	139.173395879252	0	3766018	14826.842519685	1738.06235092853	1247.09020797235	0	NaN	NaN	NaN	NaN	NaN	229.047508550097	0.92495715823029	NaN	NaN	NaN	NaN	NaN	NaN	NaN	NaN	NaN	2	22010.062992126	1	1	1	1	2019-05-17T16:57:42.058	NG_ecoli_LTEE_871_DM0	-0	-0	163.35	DIA_100X_EMPTY_1x1_100ms	bd75a1ed-f288-4072-b99a-c8b4b5053590	EPI_100X_YFP_1x1_200ms_25sola	EPI_100X_RFP_1x1_200ms_25sola
348	16	7.29633657392748	117	-49.9740405735344	521.589743589744	1801.88034188034	47142	402.923076923077	220.347556567041	139.173395879252	0	549999	4700.84615384615	1738.06235092853	1247.09020797235	0	NaN	NaN	NaN	NaN	NaN	183.352666098008	0.99137793562626	19.6607136181574	11.2603645957557	8.98026471366532	2.85523516304949	0.0134672885314505	0.00663030312794663	1	1.00119088284963	1245.28121238563	1	23453.4444444444	1	1	1	1	2019-05-17T16:57:42.058	NG_ecoli_LTEE_871_DM0	-0	-0	163.35	DIA_100X_EMPTY_1x1_100ms	fa41628b-6d47-4774-8a6a-fe02f7b96633	EPI_100X_YFP_1x1_200ms_25sola	EPI_100X_RFP_1x1_200ms_25sola
349	24	13.5842325305226	327	-8.24082795184107	524.446483180428	1167.50152905199	63954	195.577981651376	220.347556567041	139.173395879252	0	797243	2438.05198776758	1738.06235092853	1247.09020797235	0	NaN	NaN	NaN	NaN	NaN	245.419778093471	0.975723279119241	23.1781079615786	14.0243311159982	10.0781658181629	3.57439457247479	0.0616728361763564	0.0269082952175325	1	1.02838873482563	1848.97424616369	0	22189.7889908257	1	1	1	1	2019-05-17T16:57:42.058	NG_ecoli_LTEE_871_DM0	-0	-0	163.35	DIA_100X_EMPTY_1x1_100ms	aa2f7bc4-f890-4c28-b0e6-bb6b5c8b835b	EPI_100X_YFP_1x1_200ms_25sola	EPI_100X_RFP_1x1_200ms_25sola
350	20	10.2713592456622	207	-47.5471694625807	523.31884057971	196.400966183575	402007	1942.06280193237	220.347556567041	139.173395879252	0	2851977	13777.6666666667	1738.06235092853	1247.09020797235	0	NaN	NaN	NaN	NaN	NaN	225.580302901184	0.973117997950263	20.8925933417769	14.3970427729102	10.0281668907473	3.80163732787144	0.0541324213459304	0.0285012486279927	0	1.02614269946556	1650.15727510352	3	24575.9033816425	1	1	1	1	2019-05-17T16:57:42.058	NG_ecoli_LTEE_871_DM0	-0	-0	163.35	DIA_100X_EMPTY_1x1_100ms	ccc2f64f-9106-4fb7-952c-8bd60ce5b745	EPI_100X_YFP_1x1_200ms_25sola	EPI_100X_RFP_1x1_200ms_25sola
351	18	7.96637215263761	144	-32.1319536827436	524.840277777778	142.194444444444	130608	907	220.347556567041	139.173395879252	0	2234659	15518.4652777778	1738.06235092853	1247.09020797235	0	NaN	NaN	NaN	NaN	NaN	185.310530110572	0.998396251684393	19.9417769731901	10.939517761301	8.91686926742291	2.8564146043712	0.00834942887380927	0.00429730189408395	1	1.00014919398481	1245.31303781737	3	22072.0625	1	1	1	1	2019-05-17T16:57:42.058	NG_ecoli_LTEE_871_DM0	-0	-0	163.35	DIA_100X_EMPTY_1x1_100ms	20ecb956-3f30-4361-ae4b-dd24f515d57c	EPI_100X_YFP_1x1_200ms_25sola	EPI_100X_RFP_1x1_200ms_25sola
352	26	13.0170973647954	339	-6.10278895637884	531.672566371681	153.837758112094	331245	977.12389380531	220.347556567041	139.173395879252	0	5572225	16437.2418879056	1738.06235092853	1247.09020797235	0	NaN	NaN	NaN	NaN	NaN	323.762634276045	0.969317956031116	27.3669671575163	14.4857169205916	11.2011943795412	3.592790951824	0.0303145368397477	0.0146487272237986	1	1.00268777529367	2696.77814524398	5	17814.3333333333	1	1	1	1	2019-05-17T16:57:42.058	NG_ecoli_LTEE_871_DM0	-0	-0	163.35	DIA_100X_EMPTY_1x1_100ms	5553873d-fdd3-44d1-9a34-498a7b452c8e	EPI_100X_YFP_1x1_200ms_25sola	EPI_100X_RFP_1x1_200ms_25sola
353	9	5.65501284630641	52	-49.9998386811622	522.346153846154	558.807692307692	11666	224.346153846154	220.347556567041	139.173395879252	0	72533	1394.86538461538	1738.06235092853	1247.09020797235	0	NaN	NaN	NaN	NaN	NaN	123.625700762248	0.999719749452849	NaN	NaN	NaN	NaN	NaN	NaN	NaN	NaN	NaN	1	23669.5192307692	1	1	1	1	2019-05-17T16:57:42.058	NG_ecoli_LTEE_871_DM0	-0	-0	163.35	DIA_100X_EMPTY_1x1_100ms	1721a862-3cfb-4100-ae41-dcff6e8b1bb9	EPI_100X_YFP_1x1_200ms_25sola	EPI_100X_RFP_1x1_200ms_25sola
354	28	11.9935730794738	336	41.62933628801	534.318452380952	224.428571428571	1514947	4508.77083333333	220.347556567041	139.173395879252	2	1337530	3980.74404761905	1738.06235092853	1247.09020797235	0	NaN	NaN	NaN	NaN	NaN	340.648436233412	0.99981591326755	27.7902857417004	14.3840796427962	11.8001565338084	3.57976939915214	0.00928724555345164	0.00510224086571479	1	1.00035707973829	3039.19405124573	4	20540.7113095238	1	1	1	1	2019-05-17T16:57:42.058	NG_ecoli_LTEE_871_DM0	-0	-0	163.35	DIA_100X_EMPTY_1x1_100ms	c2e4bf96-70fe-4fb7-88ac-d67818774b92	EPI_100X_YFP_1x1_200ms_25sola	EPI_100X_RFP_1x1_200ms_25sola
355	34	16.2630929145944	553	47.9961602196746	536.057866184448	829.893309222423	1223504	2212.48462929476	220.347556567041	139.173395879252	0	1226629	2218.1356238698	1738.06235092853	1247.09020797235	0	NaN	NaN	NaN	NaN	NaN	435.408941604024	0.987624169654448	30.8232359252256	17.0249478574547	13.6465786225855	3.92931569765498	0.0469617132627345	0.0166026647533108	1	1.01713394199621	4508.32976317808	0	16384.8806509946	1	1	1	1	2019-05-17T16:57:42.058	NG_ecoli_LTEE_871_DM0	-0	-0	163.35	DIA_100X_EMPTY_1x1_100ms	e9255f8d-10a5-44a8-84d6-682658183f30	EPI_100X_YFP_1x1_200ms_25sola	EPI_100X_RFP_1x1_200ms_25sola
356	10	4.7210883764322	48	-49.999692875092	529.4375	180.375	30822	642.125	220.347556567041	139.173395879252	0	782456	16301.1666666667	1738.06235092853	1247.09020797235	0	NaN	NaN	NaN	NaN	NaN	124.201104731763	0.999700637730568	NaN	NaN	NaN	NaN	NaN	NaN	NaN	NaN	NaN	3	27075.8333333333	1	1	1	1	2019-05-17T16:57:42.058	NG_ecoli_LTEE_871_DM0	-0	-0	163.35	DIA_100X_EMPTY_1x1_100ms	376b278f-bb5c-4ed2-8411-99779c0e9405	EPI_100X_YFP_1x1_200ms_25sola	EPI_100X_RFP_1x1_200ms_25sola
357	24	13.7721289168996	332	-49.0560590347324	535.024096385542	547.632530120482	107022	322.355421686747	220.347556567041	139.173395879252	0	1380322	4157.59638554217	1738.06235092853	1247.09020797235	0	NaN	NaN	NaN	NaN	NaN	235.08912652638	0.998147334163967	21.270020187688	13.9118713666234	10.3829657084872	3.7199852386433	0.0516468513776178	0.025524317710834	1	1.02107491322237	1800.94571722591	1	20046.8734939759	1	1	1	1	2019-05-17T16:57:42.058	NG_ecoli_LTEE_871_DM0	-0	-0	163.35	DIA_100X_EMPTY_1x1_100ms	225b790a-8082-4065-9a60-926f5ff9b775	EPI_100X_YFP_1x1_200ms_25sola	EPI_100X_RFP_1x1_200ms_25sola
358	24	15.5739341080067	374	-39.8950417215555	537.695187165775	444.117647058824	1215617	3250.3128342246	220.347556567041	139.173395879252	0	476334	1273.62032085561	1738.06235092853	1247.09020797235	0	NaN	NaN	NaN	NaN	NaN	315.125052827485	0.999556769582076	24.3716464345476	16.4597774704515	12.2860259527349	4.47005984151983	0.0346191151772082	0.0171273724905377	1	1.01259700036101	2889.33306240679	1	17984.0828877005	1	1	1	1	2019-05-17T16:57:42.058	NG_ecoli_LTEE_871_DM0	-0	-0	163.35	DIA_100X_EMPTY_1x1_100ms	a6e57f11-3f1c-44c1-9f9c-2528ed554b79	EPI_100X_YFP_1x1_200ms_25sola	EPI_100X_RFP_1x1_200ms_25sola
359	23	11.3422426953743	261	33.7210666030883	535.521072796935	1628.50574712644	78321	300.080459770115	220.347556567041	139.173395879252	0	640644	2454.57471264368	1738.06235092853	1247.09020797235	0	NaN	NaN	NaN	NaN	NaN	202.074526227511	0.999813916422809	19.9113330813363	13.283538109253	9.42309948656141	3.93393673974066	0.0500349389235503	0.00629960013967414	0	1.00076977129546	1388.60195186781	1	21373.1685823755	1	1	1	1	2019-05-17T16:57:42.058	NG_ecoli_LTEE_871_DM0	-0	-0	163.35	DIA_100X_EMPTY_1x1_100ms	91ab620b-2183-42af-b78e-b645a1cc99cf	EPI_100X_YFP_1x1_200ms_25sola	EPI_100X_RFP_1x1_200ms_25sola
360	8	4.28402424794027	35	-49.9996476732419	531.428571428571	1641.82857142857	11113	317.514285714286	220.347556567041	139.173395879252	0	84935	2426.71428571429	1738.06235092853	1247.09020797235	0	NaN	NaN	NaN	NaN	NaN	117.290170780242	0.999575281574579	NaN	NaN	NaN	NaN	NaN	NaN	NaN	NaN	NaN	1	23749.4285714286	1	1	1	1	2019-05-17T16:57:42.058	NG_ecoli_LTEE_871_DM0	-0	-0	163.35	DIA_100X_EMPTY_1x1_100ms	1b330a6a-ed6f-4733-92a8-134ee353afda	EPI_100X_YFP_1x1_200ms_25sola	EPI_100X_RFP_1x1_200ms_25sola
361	44	12.1393745763316	535	-39.7886935356204	540.514018691589	1779.64672897196	2155097	4028.21869158879	220.347556567041	139.173395879252	3	3755733	7020.06168224299	1738.06235092853	1247.09020797235	0	NaN	NaN	NaN	NaN	NaN	534.145229753193	0.865511580760217	46.206917112234	16.3692916357524	11.2675674585263	3.24679228320536	0.0723810280639663	0.0178585746750566	2	1.04164509935734	4607.41369422572	4	19808.4205607477	1	1	1	1	2019-05-17T16:57:42.058	NG_ecoli_LTEE_871_DM0	-0	-0	163.35	DIA_100X_EMPTY_1x1_100ms	56eb86d4-2fe5-4a2b-b34f-bc13d7c45345	EPI_100X_YFP_1x1_200ms_25sola	EPI_100X_RFP_1x1_200ms_25sola
362	25	9.11648215468541	228	-49.8572918128942	544.368421052632	164.741228070175	163127	715.469298245614	220.347556567041	139.173395879252	0	3587130	15733.0263157895	1738.06235092853	1247.09020797235	0	NaN	NaN	NaN	NaN	NaN	246.350071060433	0.939136120329253	22.5445706695062	12.8649613568922	10.2848769534855	2.90649439378811	0.0719492681761045	0.0400358037886713	1	1.05664095760255	1872.96667850697	4	22672.3289473684	1	1	1	1	2019-05-17T16:57:42.058	NG_ecoli_LTEE_871_DM0	-0	-0	163.35	DIA_100X_EMPTY_1x1_100ms	e4a1d125-5422-40a9-9b16-1e7bc0ec8884	EPI_100X_YFP_1x1_200ms_25sola	EPI_100X_RFP_1x1_200ms_25sola
363	18	10.2482947121343	186	-49.6344935499638	539.935483870968	179.016129032258	120825	649.596774193548	220.347556567041	139.173395879252	0	2825799	15192.4677419355	1738.06235092853	1247.09020797235	0	NaN	NaN	NaN	NaN	NaN	195.234580140901	0.999951493693711	17.0420123394205	14.8020641950563	11.0018523353604	4.03910797127628	0.00746536951766707	0.00316947846384401	0	1.0001972147568	1620.10208177921	4	24344.2849462366	1	1	1	1	2019-05-17T16:57:42.058	NG_ecoli_LTEE_871_DM0	-0	-0	163.35	DIA_100X_EMPTY_1x1_100ms	037e8038-127e-45c5-a861-9e297d863675	EPI_100X_YFP_1x1_200ms_25sola	EPI_100X_RFP_1x1_200ms_25sola
364	32	11.3932928074408	365	38.3342481695423	549.953424657534	1811.23835616438	184184	504.613698630137	220.347556567041	139.173395879252	0	3097853	8487.26849315068	1738.06235092853	1247.09020797235	0	NaN	NaN	NaN	NaN	NaN	382.827302915059	0.915406447561838	33.713615053008	12.8380191192374	10.7489153160906	2.75209919382334	0.0855320414295724	0.0302404793686874	1	1.03672257282636	3059.31705474922	3	21940.9753424658	1	1	1	1	2019-05-17T16:57:42.058	NG_ecoli_LTEE_871_DM0	-0	-0	163.35	DIA_100X_EMPTY_1x1_100ms	46e816a2-faa8-42e6-aa74-22a983adc4df	EPI_100X_YFP_1x1_200ms_25sola	EPI_100X_RFP_1x1_200ms_25sola
365	25	12.2561896846004	307	40.9856535391681	548.530944625407	233.765472312704	1456136	4743.11400651466	220.347556567041	139.173395879252	2	1189604	3874.93159609121	1738.06235092853	1247.09020797235	0	NaN	NaN	NaN	NaN	NaN	291.528922759894	0.997871158306838	24.4439254982681	14.7013776179041	11.4297700398918	3.80650898896872	0.034636287297702	0.0143189896176215	1	1.00805626538654	2508.04785151811	3	19230.7100977199	1	1	1	1	2019-05-17T16:57:42.058	NG_ecoli_LTEE_871_DM0	-0	-0	163.35	DIA_100X_EMPTY_1x1_100ms	282e15f4-5c8e-48a7-a4c8-59c00f8bca58	EPI_100X_YFP_1x1_200ms_25sola	EPI_100X_RFP_1x1_200ms_25sola
366	26	11.9962337814309	312	27.2840195620227	548.980769230769	718.733974358974	80827	259.060897435897	220.347556567041	139.173395879252	0	430336	1379.28205128205	1738.06235092853	1247.09020797235	0	NaN	NaN	NaN	NaN	NaN	266.204486766871	0.986713593516045	23.6078158998251	14.0702232128633	10.6756904541797	3.59733193548936	0.0592216447170068	0.0250191734670124	1	1.02474616413496	2113.18557107992	1	22626.108974359	1	1	1	1	2019-05-17T16:57:42.058	NG_ecoli_LTEE_871_DM0	-0	-0	163.35	DIA_100X_EMPTY_1x1_100ms	0df2f156-3de4-4eca-98c6-cc512ac159d3	EPI_100X_YFP_1x1_200ms_25sola	EPI_100X_RFP_1x1_200ms_25sola
367	39	14.5609795842969	568	-49.9999149127352	551.887323943662	142.294014084507	398443	701.484154929577	220.347556567041	139.173395879252	0	7205068	12684.9788732394	1738.06235092853	1247.09020797235	0	NaN	NaN	NaN	NaN	NaN	484.882120603764	0.869591139225775	38.7192139564605	20.0554949658182	12.0423628050652	4.34901052392776	0.106599773263143	0.0313461160171396	2	1.05798175380826	4410.01257543817	3	21002.7658450704	1	1	1	1	2019-05-17T16:57:42.058	NG_ecoli_LTEE_871_DM0	-0	-0	163.35	DIA_100X_EMPTY_1x1_100ms	accd333a-cbc9-4c5c-a76e-6db332c3a0e4	EPI_100X_YFP_1x1_200ms_25sola	EPI_100X_RFP_1x1_200ms_25sola
368	27	17.392848358271	470	-16.5383123975976	549.987234042553	1907.58723404255	1407336	2994.33191489362	220.347556567041	139.173395879252	2	519051	1104.36382978723	1738.06235092853	1247.09020797235	0	NaN	NaN	NaN	NaN	NaN	368.894661712709	0.999920484182259	24.9412578167762	18.0354774147732	14.262930727263	4.66671188898374	0.0176935788602603	0.00782183661906181	1	1.00265564698099	3984.97663054783	0	16409.5617021277	1	1	1	1	2019-05-17T16:57:42.058	NG_ecoli_LTEE_871_DM0	-0	-0	163.35	DIA_100X_EMPTY_1x1_100ms	526a220a-21d6-496c-ba00-05a596c5c7bb	EPI_100X_YFP_1x1_200ms_25sola	EPI_100X_RFP_1x1_200ms_25sola
369	32	12.8175805244116	416	-30.3398622460144	553.872596153846	193.786057692308	327029	786.127403846154	220.347556567041	139.173395879252	0	5291336	12719.5576923077	1738.06235092853	1247.09020797235	0	NaN	NaN	NaN	NaN	NaN	388.999678025564	0.847719298748251	34.7137562393762	15.6042423581294	10.7896017327086	3.525844485478	0.0776462550404321	0.0233647458364639	2	1.0499716825155	3173.96635917656	5	23879.8653846154	1	1	1	1	2019-05-17T16:57:42.058	NG_ecoli_LTEE_871_DM0	-0	-0	163.35	DIA_100X_EMPTY_1x1_100ms	335ea932-6b2f-4603-afe7-d98a2918813d	EPI_100X_YFP_1x1_200ms_25sola	EPI_100X_RFP_1x1_200ms_25sola
370	30	12.3150344240431	370	-42.249545023674	554.483783783784	562.8	94095	254.310810810811	220.347556567041	139.173395879252	0	1285320	3473.83783783784	1738.06235092853	1247.09020797235	0	NaN	NaN	NaN	NaN	NaN	331.60668866075	0.908581765235353	31.5685546289802	13.3388377596133	10.114901117299	2.92110925575513	0.0652703548606266	0.0297802979464587	1	1.06120821408415	2536.69271952815	0	22682.2810810811	1	1	1	1	2019-05-17T16:57:42.058	NG_ecoli_LTEE_871_DM0	-0	-0	163.35	DIA_100X_EMPTY_1x1_100ms	71bbd131-4058-4101-8713-8f911464b6aa	EPI_100X_YFP_1x1_200ms_25sola	EPI_100X_RFP_1x1_200ms_25sola
371	17	8.05186390330849	137	-48.4025713005549	552.715328467153	214.350364963504	188409	1375.24817518248	220.347556567041	139.173395879252	0	827172	6037.75182481752	1738.06235092853	1247.09020797235	0	NaN	NaN	NaN	NaN	NaN	165.533073618557	0.999676574257091	16.9755210758228	12.2024497547733	9.30247935633537	3.32843443918152	0.0124168026109258	0.00631357087705056	1	1.00078963654384	1153.74657649988	3	24182.1386861314	1	1	1	1	2019-05-17T16:57:42.058	NG_ecoli_LTEE_871_DM0	-0	-0	163.35	DIA_100X_EMPTY_1x1_100ms	e78a4675-5edd-416c-ac51-0ff30e99f34c	EPI_100X_YFP_1x1_200ms_25sola	EPI_100X_RFP_1x1_200ms_25sola
372	22	11.0799340631983	244	-7.3767028530191	558.696721311475	943.065573770492	63289	259.381147540984	220.347556567041	139.173395879252	0	1464933	6003.8237704918	1738.06235092853	1247.09020797235	0	NaN	NaN	NaN	NaN	NaN	234.013194224402	0.980871138085786	22.4452045398755	14.2631611376103	9.90868030855278	3.73758000102888	0.0200344810113961	0.0117454545315841	0	1.00478302221386	1730.79280880011	1	22104.4467213115	1	1	1	1	2019-05-17T16:57:42.058	NG_ecoli_LTEE_871_DM0	-0	-0	163.35	DIA_100X_EMPTY_1x1_100ms	4f7e86a2-30d3-48da-858c-4996333cda66	EPI_100X_YFP_1x1_200ms_25sola	EPI_100X_RFP_1x1_200ms_25sola
373	33	15.9328878030276	526	43.1672100217459	563.589353612167	1066.70342205323	102278	194.444866920152	220.347556567041	139.173395879252	0	1278065	2429.78136882129	1738.06235092853	1247.09020797235	0	NaN	NaN	NaN	NaN	NaN	417.792921632245	0.980721422815344	32.215294850196	15.4318755002422	12.3928836427856	3.77756906321339	0.063272982119825	0.0253805116364698	1	1.04533382816614	3885.94577552242	0	21385.2851711027	1	1	1	1	2019-05-17T16:57:42.058	NG_ecoli_LTEE_871_DM0	-0	-0	163.35	DIA_100X_EMPTY_1x1_100ms	ab923d51-4fe2-47c1-8750-cb7636b8ae74	EPI_100X_YFP_1x1_200ms_25sola	EPI_100X_RFP_1x1_200ms_25sola
374	11	3.9052410434892	43	-49.9991526871079	553.116279069767	1767.41860465116	49944	1161.48837209302	220.347556567041	139.173395879252	0	622123	14467.976744186	1738.06235092853	1247.09020797235	0	NaN	NaN	NaN	NaN	NaN	119.625024566096	0.999634508406618	NaN	NaN	NaN	NaN	NaN	NaN	NaN	NaN	NaN	1	22860.6046511628	1	1	1	1	2019-05-17T16:57:42.058	NG_ecoli_LTEE_871_DM0	-0	-0	163.35	DIA_100X_EMPTY_1x1_100ms	8a2bdbea-0603-44ff-b0b5-d957e06c6547	EPI_100X_YFP_1x1_200ms_25sola	EPI_100X_RFP_1x1_200ms_25sola
375	22	13.8225809657223	305	-49.826463445344	558.101639344262	1788.75081967213	607106	1990.51147540984	220.347556567041	139.173395879252	0	2084126	6833.2	1738.06235092853	1247.09020797235	0	NaN	NaN	NaN	NaN	NaN	324.476748873453	0.995531738405445	22.2357116828631	19.4918473577034	13.8418061032034	5.40506307348608	0.0492219289311303	0.0217849571168619	1	1.01829502983492	3346.00386423455	4	20366.5639344262	1	1	1	1	2019-05-17T16:57:42.058	NG_ecoli_LTEE_871_DM0	-0	-0	163.35	DIA_100X_EMPTY_1x1_100ms	654bcca0-7dd2-4d4c-9360-197d049e7cd1	EPI_100X_YFP_1x1_200ms_25sola	EPI_100X_RFP_1x1_200ms_25sola
376	28	11.7174228066682	329	13.1966734273266	563.714285714286	977.346504559271	77555	235.729483282675	220.347556567041	139.173395879252	0	816263	2481.04255319149	1738.06235092853	1247.09020797235	0	NaN	NaN	NaN	NaN	NaN	311.042859307271	0.964480001192705	28.3678252691685	13.1658032206168	10.4256720119041	3.21429715483478	0.045487131019319	0.0170949793203354	1	1.01386164825624	2421.72062595701	1	21504.2522796353	1	1	1	1	2019-05-17T16:57:42.058	NG_ecoli_LTEE_871_DM0	-0	-0	163.35	DIA_100X_EMPTY_1x1_100ms	2c3e5525-bd1d-42b8-99bb-657460a2d549	EPI_100X_YFP_1x1_200ms_25sola	EPI_100X_RFP_1x1_200ms_25sola
377	20	12.443864641002	249	-27.9642829445791	561.522088353414	1852.74297188755	70124	281.622489959839	220.347556567041	139.173395879252	0	356535	1431.86746987952	1738.06235092853	1247.09020797235	0	NaN	NaN	NaN	NaN	NaN	196.720224217292	0.999651259183979	18.0076273216615	13.7308853544461	10.3399842913844	3.78097533581685	0.0138549608861342	0.00640687251740566	1	1.00078840267967	1512.11956759	0	21624.1164658635	1	1	1	1	2019-05-17T16:57:42.058	NG_ecoli_LTEE_871_DM0	-0	-0	163.35	DIA_100X_EMPTY_1x1_100ms	b739b66b-ac8a-4cf1-8492-28eceed895df	EPI_100X_YFP_1x1_200ms_25sola	EPI_100X_RFP_1x1_200ms_25sola
378	27	11.8454133490667	320	-49.9877050632097	566.21875	1536.071875	89904	280.95	220.347556567041	139.173395879252	0	752595	2351.859375	1738.06235092853	1247.09020797235	0	NaN	NaN	NaN	NaN	NaN	309.72912008845	0.840531028932193	30.9194063931022	13.0052179334773	9.53656982686698	2.63140832906986	0.110131127346606	0.0520496812479806	1	1.20418753958114	2208.54074017436	0	22739.075	1	1	1	1	2019-05-17T16:57:42.058	NG_ecoli_LTEE_871_DM0	-0	-0	163.35	DIA_100X_EMPTY_1x1_100ms	9cb46c2f-39ac-464d-9423-2b17bcfd5faf	EPI_100X_YFP_1x1_200ms_25sola	EPI_100X_RFP_1x1_200ms_25sola
379	29	12.3330364206686	360	41.5846038891345	568.638888888889	1804.40277777778	1366105	3794.73611111111	220.347556567041	139.173395879252	1	2054174	5706.03888888889	1738.06235092853	1247.09020797235	0	NaN	NaN	NaN	NaN	NaN	356.960029489623	0.973344824588605	27.9579627649115	15.5766777541449	12.251467034316	3.61944981193253	0.0277934010340866	0.0124421419526912	1	1.00771369766004	3295.88154841469	3	18981.6583333333	1	1	1	1	2019-05-17T16:57:42.058	NG_ecoli_LTEE_871_DM0	-0	-0	163.35	DIA_100X_EMPTY_1x1_100ms	533f5bd6-9adf-4584-965f-a781490e86d7	EPI_100X_YFP_1x1_200ms_25sola	EPI_100X_RFP_1x1_200ms_25sola
380	12	5.66424340530991	69	-49.9996904994264	558.768115942029	245.492753623188	44770	648.840579710145	220.347556567041	139.173395879252	0	240615	3487.17391304348	1738.06235092853	1247.09020797235	0	NaN	NaN	NaN	NaN	NaN	122.363282670818	0.999755052849913	NaN	NaN	NaN	NaN	NaN	NaN	NaN	NaN	NaN	1	22517.6956521739	1	1	1	1	2019-05-17T16:57:42.058	NG_ecoli_LTEE_871_DM0	-0	-0	163.35	DIA_100X_EMPTY_1x1_100ms	78c00f20-e015-40aa-aa4d-ab35655f57b2	EPI_100X_YFP_1x1_200ms_25sola	EPI_100X_RFP_1x1_200ms_25sola
381	27	7.68057513342931	208	-38.0787196325939	566.043269230769	1167.9375	39780	191.25	220.347556567041	139.173395879252	0	645127	3101.57211538462	1738.06235092853	1247.09020797235	0	NaN	NaN	NaN	NaN	NaN	264.630217982849	0.876788481661925	29.112213299625	11.6879281987452	8.72327868471301	2.45756143462303	0.045724270841665	0.0191265172904116	1	1.01450368113651	1739.90125097705	1	22827.0384615385	1	1	1	1	2019-05-17T16:57:42.058	NG_ecoli_LTEE_871_DM0	-0	-0	163.35	DIA_100X_EMPTY_1x1_100ms	74ec1534-aa36-4e8b-9950-40d0bb8bb407	EPI_100X_YFP_1x1_200ms_25sola	EPI_100X_RFP_1x1_200ms_25sola
382	32	9.71368609777727	311	-49.9985834598329	567.614147909968	1500.08681672026	101616	326.739549839228	220.347556567041	139.173395879252	0	3508375	11280.9485530547	1738.06235092853	1247.09020797235	0	NaN	NaN	NaN	NaN	NaN	337.748721684512	0.846684752176345	NaN	NaN	NaN	NaN	NaN	NaN	NaN	NaN	NaN	1	18371.5241157556	1	1	1	1	2019-05-17T16:57:42.058	NG_ecoli_LTEE_871_DM0	-0	-0	163.35	DIA_100X_EMPTY_1x1_100ms	c53e3283-ca53-4f6a-907a-4bf9f300e710	EPI_100X_YFP_1x1_200ms_25sola	EPI_100X_RFP_1x1_200ms_25sola
383	52	18.2379105867937	949	-49.979476492483	576.034773445732	166.338250790306	476384	501.985247629083	220.347556567041	139.173395879252	0	18211829	19190.5468914647	1738.06235092853	1247.09020797235	0	NaN	NaN	NaN	NaN	NaN	NaN	NaN	NaN	NaN	NaN	NaN	NaN	NaN	NaN	NaN	NaN	2	21335.9747102213	1	1	1	1	2019-05-17T16:57:42.058	NG_ecoli_LTEE_871_DM0	-0	-0	163.35	DIA_100X_EMPTY_1x1_100ms	7e603992-c7f3-471d-9480-caf7fdcb2792	EPI_100X_YFP_1x1_200ms_25sola	EPI_100X_RFP_1x1_200ms_25sola
384	14	7.57145619631665	107	-49.9996687150979	563.915887850467	206.691588785047	67089	627	220.347556567041	139.173395879252	0	933712	8726.28037383178	1738.06235092853	1247.09020797235	0	NaN	NaN	NaN	NaN	NaN	156.255629005407	0.999832264608716	NaN	NaN	NaN	NaN	NaN	NaN	NaN	NaN	NaN	3	22939.6728971963	1	1	1	1	2019-05-17T16:57:42.058	NG_ecoli_LTEE_871_DM0	-0	-0	163.35	DIA_100X_EMPTY_1x1_100ms	5c6a22fd-cf6c-498f-8c13-5f11717c7dfc	EPI_100X_YFP_1x1_200ms_25sola	EPI_100X_RFP_1x1_200ms_25sola
385	23	12.98923380028	299	-49.1009794653188	569.963210702341	954.558528428094	72252	241.645484949833	220.347556567041	139.173395879252	0	1657520	5543.54515050167	1738.06235092853	1247.09020797235	0	NaN	NaN	NaN	NaN	NaN	295.443123830129	0.867873862344981	29.2055899705694	11.3608930234685	9.38748907290425	2.59724296173787	0.139678576758123	0.0673345106401597	0	1.33454332542029	2021.41160197799	1	23062.3946488294	1	1	1	1	2019-05-17T16:57:42.058	NG_ecoli_LTEE_871_DM0	-0	-0	163.35	DIA_100X_EMPTY_1x1_100ms	ad4355c8-ebb9-4db0-baba-58ab2040ea64	EPI_100X_YFP_1x1_200ms_25sola	EPI_100X_RFP_1x1_200ms_25sola
386	32	12.5003152653307	400	47.3313547069198	567.04	915.335	127639	319.0975	220.347556567041	139.173395879252	0	1101056	2752.64	1738.06235092853	1247.09020797235	0	NaN	NaN	NaN	NaN	NaN	377.301599815219	0.947410254028694	32.6144993094312	14.26636152401	11.2171293481391	3.08813934636224	0.0172994041114907	0.00646749970058479	2	1.00096709300603	3223.02781000275	2	22408.185	1	1	1	1	2019-05-17T16:57:42.058	NG_ecoli_LTEE_871_DM0	-0	-0	163.35	DIA_100X_EMPTY_1x1_100ms	a80dc26c-54b6-4679-8dd6-22ab804fd3a6	EPI_100X_YFP_1x1_200ms_25sola	EPI_100X_RFP_1x1_200ms_25sola
387	22	10.4248686266416	231	-33.7934779229357	569.160173160173	702.896103896104	54876	237.558441558442	220.347556567041	139.173395879252	0	244673	1059.19047619048	1738.06235092853	1247.09020797235	0	NaN	NaN	NaN	NaN	NaN	193.017153213183	0.959533666236291	19.8263400243053	14.4523661599387	9.14748024597953	4.7568452909989	0.0305827500473691	0.0152940785212818	0	1.00676457978993	1302.97292695289	1	22556.1341991342	1	1	1	1	2019-05-17T16:57:42.058	NG_ecoli_LTEE_871_DM0	-0	-0	163.35	DIA_100X_EMPTY_1x1_100ms	ca4295db-d533-42a5-8dea-6be5562f5693	EPI_100X_YFP_1x1_200ms_25sola	EPI_100X_RFP_1x1_200ms_25sola
388	18	11.6026971340646	210	-45.6264485951166	568.490476190476	1644.62857142857	61370	292.238095238095	220.347556567041	139.173395879252	0	450633	2145.87142857143	1738.06235092853	1247.09020797235	0	NaN	NaN	NaN	NaN	NaN	195.039814020362	0.999794333659407	17.6596860988041	13.541030544657	10.5827270327896	3.64519397372042	0.0101390270438661	0.00502236626427134	1	1.00054031303464	1553.34544965168	0	22264.1142857143	1	1	1	1	2019-05-17T16:57:42.058	NG_ecoli_LTEE_871_DM0	-0	-0	163.35	DIA_100X_EMPTY_1x1_100ms	2008237f-7a7c-43cc-b8c1-614dd9002dca	EPI_100X_YFP_1x1_200ms_25sola	EPI_100X_RFP_1x1_200ms_25sola
389	16	7.60729448886372	123	-49.7456400628181	568.121951219512	342.056910569106	37275	303.048780487805	220.347556567041	139.173395879252	0	294953	2397.9918699187	1738.06235092853	1247.09020797235	0	NaN	NaN	NaN	NaN	NaN	148.86335759034	0.999676425108939	16.0596184166048	11.6865402333605	8.65167525203295	3.36861327184987	0.0159990985075036	0.00861085055845581	0	1.00135405086558	944.116357863055	1	21573.5365853659	1	1	1	1	2019-05-17T16:57:42.058	NG_ecoli_LTEE_871_DM0	-0	-0	163.35	DIA_100X_EMPTY_1x1_100ms	8f788d18-9bc6-45e5-a97d-814b6d87c077	EPI_100X_YFP_1x1_200ms_25sola	EPI_100X_RFP_1x1_200ms_25sola
390	19	10.6242257349044	203	-49.514316283143	572.216748768473	991.635467980296	42835	211.009852216749	220.347556567041	139.173395879252	0	427136	2104.11822660099	1738.06235092853	1247.09020797235	0	NaN	NaN	NaN	NaN	NaN	177.020801187807	0.999785172879695	16.7185409972121	13.5122654343626	10.1246590043422	3.73887638616065	0.00721033893056991	0.00415940450135184	0	1.00031822821045	1346.01241707635	1	20581.1034482759	1	1	1	1	2019-05-17T16:57:42.058	NG_ecoli_LTEE_871_DM0	-0	-0	163.35	DIA_100X_EMPTY_1x1_100ms	e3248b36-9283-4e9e-8fbd-b9d97a09d1f6	EPI_100X_YFP_1x1_200ms_25sola	EPI_100X_RFP_1x1_200ms_25sola
391	22	10.3488815970799	231	-49.0012088616894	569.411255411255	1351.85714285714	68654	297.203463203463	220.347556567041	139.173395879252	0	464099	2009.08658008658	1738.06235092853	1247.09020797235	0	NaN	NaN	NaN	NaN	NaN	232.224263627805	0.995157952620234	21.5137654157134	14.0400475235022	10.0802176884243	3.7826907465543	0.0512224882126086	0.0238126799172174	1	1.02020649009161	1716.90447384812	1	22425.7965367965	1	1	1	1	2019-05-17T16:57:42.058	NG_ecoli_LTEE_871_DM0	-0	-0	163.35	DIA_100X_EMPTY_1x1_100ms	7eb41a27-d600-467e-bfb1-a32a7b76fcde	EPI_100X_YFP_1x1_200ms_25sola	EPI_100X_RFP_1x1_200ms_25sola
392	23	11.211533842001	260	10.1315835848361	575.8	879.242307692308	120191	462.273076923077	220.347556567041	139.173395879252	0	1364177	5246.83461538462	1738.06235092853	1247.09020797235	0	NaN	NaN	NaN	NaN	NaN	237.437416879475	0.986147762539669	23.3220424933586	13.0200890077047	9.74813520864774	3.23637367518968	0.019523221930249	0.0109437436896787	0	1.00447114311189	1740.60229695069	1	17622.5884615385	1	1	1	1	2019-05-17T16:57:42.058	NG_ecoli_LTEE_871_DM0	-0	-0	163.35	DIA_100X_EMPTY_1x1_100ms	109adb61-37c5-4028-bc05-de8ea7bcfb5e	EPI_100X_YFP_1x1_200ms_25sola	EPI_100X_RFP_1x1_200ms_25sola
393	19	12.3246803753687	235	-49.9590888997148	574.229787234043	1156.29787234043	50032	212.902127659574	220.347556567041	139.173395879252	0	776758	3305.35319148936	1738.06235092853	1247.09020797235	0	NaN	NaN	NaN	NaN	NaN	208.38302293196	0.999624725737247	18.2816126362122	14.5951145914485	10.4310158616847	4.11341791425653	0.0653362758426873	0.03152774349376	0	1.02539543579603	1562.27540443889	1	22364.7957446809	1	1	1	1	2019-05-17T16:57:42.058	NG_ecoli_LTEE_871_DM0	-0	-0	163.35	DIA_100X_EMPTY_1x1_100ms	3e4b56bd-67b2-433a-b7a3-0f766a3e30ef	EPI_100X_YFP_1x1_200ms_25sola	EPI_100X_RFP_1x1_200ms_25sola
394	29	13.221882470998	384	39.5225801628577	575.5078125	1333.08854166667	125524	326.885416666667	220.347556567041	139.173395879252	0	2148954	5596.234375	1738.06235092853	1247.09020797235	0	NaN	NaN	NaN	NaN	NaN	337.45028576055	0.961551119353534	29.9913632997325	13.0127619233855	10.8648566637462	3.04724529433732	0.0449759531053536	0.0228002439192204	1	1.03394128858886	2780.57165606883	1	20197.4973958333	1	1	1	1	2019-05-17T16:57:42.058	NG_ecoli_LTEE_871_DM0	-0	-0	163.35	DIA_100X_EMPTY_1x1_100ms	ff64e554-9733-404a-8d5a-dd78a7bce023	EPI_100X_YFP_1x1_200ms_25sola	EPI_100X_RFP_1x1_200ms_25sola
395	37	14.7756425867386	548	-49.9998920281237	581.282846715328	364.874087591241	273887	499.793795620438	220.347556567041	139.173395879252	0	3361516	6134.15328467153	1738.06235092853	1247.09020797235	0	NaN	NaN	NaN	NaN	NaN	524.417562005467	0.7227843116472	NaN	NaN	NaN	NaN	NaN	NaN	NaN	NaN	NaN	4	22481.0948905109	1	1	1	1	2019-05-17T16:57:42.058	NG_ecoli_LTEE_871_DM0	-0	-0	163.35	DIA_100X_EMPTY_1x1_100ms	c170ee7e-4f3b-4a56-b8a3-51c990566a7e	EPI_100X_YFP_1x1_200ms_25sola	EPI_100X_RFP_1x1_200ms_25sola
396	31	10.4953266899509	326	-49.4873502779258	584.828220858896	1503.55521472393	93598	287.110429447853	220.347556567041	139.173395879252	0	3719372	11409.1165644172	1738.06235092853	1247.09020797235	0	NaN	NaN	NaN	NaN	NaN	336.37695942575	0.851052849739544	32.7661967059803	13.6869272278817	9.71168473763816	3.03960913501803	0.100406891046469	0.0350409988436095	1	1.07350793555321	2427.19722624524	1	18376.3619631902	1	1	1	1	2019-05-17T16:57:42.058	NG_ecoli_LTEE_871_DM0	-0	-0	163.35	DIA_100X_EMPTY_1x1_100ms	4ca7f2f9-4cfa-46a6-a3dd-cb25b5bd1c68	EPI_100X_YFP_1x1_200ms_25sola	EPI_100X_RFP_1x1_200ms_25sola
397	17	8.8162143592774	158	-49.5291495922877	577.474683544304	1784.4746835443	137046	867.379746835443	220.347556567041	139.173395879252	0	2018088	12772.7088607595	1738.06235092853	1247.09020797235	0	NaN	NaN	NaN	NaN	NaN	164.50790136222	0.999759860787243	16.6983147621069	12.5435154128751	9.28587183021271	3.55409965125666	0.016805485734037	0.00895423439251583	0	1.00155835598999	1130.85753073938	3	21464.5253164557	1	1	1	1	2019-05-17T16:57:42.058	NG_ecoli_LTEE_871_DM0	-0	-0	163.35	DIA_100X_EMPTY_1x1_100ms	de10df3a-295c-490f-8eb0-8833856f8765	EPI_100X_YFP_1x1_200ms_25sola	EPI_100X_RFP_1x1_200ms_25sola
398	12	7.53821592884603	91	-49.999833669636	573.912087912088	1818.57142857143	38170	419.450549450549	220.347556567041	139.173395879252	0	260231	2859.68131868132	1738.06235092853	1247.09020797235	0	NaN	NaN	NaN	NaN	NaN	130.994565136547	0.999895500560686	13.2349149141468	12.5810180231822	9.34070868587514	3.64586098193661	0.000137582614329511	6.40026141064315e-05	3	1.00000005117978	906.9235730599	2	21031.7032967033	1	1	1	1	2019-05-17T16:57:42.058	NG_ecoli_LTEE_871_DM0	-0	-0	163.35	DIA_100X_EMPTY_1x1_100ms	b101cfa4-a3ec-4857-9bb0-feea9fb9bee9	EPI_100X_YFP_1x1_200ms_25sola	EPI_100X_RFP_1x1_200ms_25sola
399	19	11.9756953132131	228	-49.865627663261	577.350877192982	199.855263157895	122291	536.364035087719	220.347556567041	139.173395879252	0	2710240	11887.0175438596	1738.06235092853	1247.09020797235	0	NaN	NaN	NaN	NaN	NaN	221.867375957375	0.999879578377734	17.681904537728	16.1960403638786	11.8945815788978	4.41952616529825	0.00991304206661458	0.00493117675971269	1	1.00054517163887	1964.79507768108	2	19817.7061403509	1	1	1	1	2019-05-17T16:57:42.058	NG_ecoli_LTEE_871_DM0	-0	-0	163.35	DIA_100X_EMPTY_1x1_100ms	a4eca604-1087-4f2f-a63f-72d133d2cdb0	EPI_100X_YFP_1x1_200ms_25sola	EPI_100X_RFP_1x1_200ms_25sola
400	12	6.91183887181362	83	-49.9996104276944	575.843373493976	1828.49397590361	26557	319.963855421687	220.347556567041	139.173395879252	0	191105	2302.46987951807	1738.06235092853	1247.09020797235	0	NaN	NaN	NaN	NaN	NaN	130.541120043376	0.999664777028821	13.7478584711241	12.1237248612025	8.98835867782333	3.49857911758844	0.000412145674634012	0.00022670096258875	1	1.00000065848889	872.339871451668	1	21999.3975903614	1	1	1	1	2019-05-17T16:57:42.058	NG_ecoli_LTEE_871_DM0	-0	-0	163.35	DIA_100X_EMPTY_1x1_100ms	4a0853b6-1908-43d9-9ddc-1f08992b5e18	EPI_100X_YFP_1x1_200ms_25sola	EPI_100X_RFP_1x1_200ms_25sola
401	27	8.99222266812622	243	-32.8388433406256	585.259259259259	1120.29218106996	55534	228.534979423868	220.347556567041	139.173395879252	0	836587	3442.74485596708	1738.06235092853	1247.09020797235	0	NaN	NaN	NaN	NaN	NaN	279.722918790145	0.891869498622517	30.4723527712326	13.2432289942294	8.76871918969481	3.36460272336871	0.0676218038685461	0.0287084601945773	1	1.05962248573189	1840.21342028963	1	23181.0041152263	1	1	1	1	2019-05-17T16:57:42.058	NG_ecoli_LTEE_871_DM0	-0	-0	163.35	DIA_100X_EMPTY_1x1_100ms	efb71d34-4c5b-4363-b0eb-0d68b0d14871	EPI_100X_YFP_1x1_200ms_25sola	EPI_100X_RFP_1x1_200ms_25sola
402	14	9.11468606793137	129	-49.9985994540986	578.945736434109	1773.5503875969	72578	562.62015503876	220.347556567041	139.173395879252	0	1628408	12623.3178294574	1738.06235092853	1247.09020797235	0	NaN	NaN	NaN	NaN	NaN	147.647010328198	0.999818104264943	14.1956949176807	13.1131390882262	9.87769274702177	3.70601901578279	0.00357306030765168	0.00211522635898196	0	1.00005676839764	1087.82131596207	2	20853.2093023256	1	1	1	1	2019-05-17T16:57:42.058	NG_ecoli_LTEE_871_DM0	-0	-0	163.35	DIA_100X_EMPTY_1x1_100ms	b38c6b9d-e65b-44b3-be1d-a8e4ceeb4c59	EPI_100X_YFP_1x1_200ms_25sola	EPI_100X_RFP_1x1_200ms_25sola
403	33	14.8002418333892	489	-45.7204732569477	588.034764826176	894.128834355828	853907	1746.23108384458	220.347556567041	139.173395879252	0	2897358	5925.06748466258	1738.06235092853	1247.09020797235	0	NaN	NaN	NaN	NaN	NaN	472.568512129012	0.904475882413661	35.3941510474826	17.7814873757416	12.4428639084544	3.9123390589262	0.135191194541067	0.0515472802365309	2	1.12535321876439	4303.89912317785	5	21476.8752556237	1	1	1	1	2019-05-17T16:57:42.058	NG_ecoli_LTEE_871_DM0	-0	-0	163.35	DIA_100X_EMPTY_1x1_100ms	b4928e75-d7f2-4026-a6f2-e56a4abe75b6	EPI_100X_YFP_1x1_200ms_25sola	EPI_100X_RFP_1x1_200ms_25sola
404	38	16.4672514671167	627	-49.243544118144	595.159489633174	918.437001594896	2476025	3949.00318979266	220.347556567041	139.173395879252	2	2801514	4468.12440191388	1738.06235092853	1247.09020797235	0	NaN	NaN	NaN	NaN	NaN	572.50266844579	0.891260593215852	39.8221015929864	19.0683446076362	13.5679433069506	4.29333826387155	0.116718478177314	0.0382982082353868	3	1.07387512601636	5757.60806241412	5	20208.1913875598	1	1	1	1	2019-05-17T16:57:42.058	NG_ecoli_LTEE_871_DM0	-0	-0	163.35	DIA_100X_EMPTY_1x1_100ms	723b2db3-0e58-4941-9b74-8b44c00fb746	EPI_100X_YFP_1x1_200ms_25sola	EPI_100X_RFP_1x1_200ms_25sola
405	34	13.048279962133	444	45.4255639684367	589.72972972973	313.295045045045	135332	304.801801801802	220.347556567041	139.173395879252	0	2233222	5029.77927927928	1738.06235092853	1247.09020797235	0	NaN	NaN	NaN	NaN	NaN	414.403533235389	0.903524511462879	NaN	NaN	NaN	NaN	NaN	NaN	NaN	NaN	NaN	2	22606.5878378378	1	1	1	1	2019-05-17T16:57:42.058	NG_ecoli_LTEE_871_DM0	-0	-0	163.35	DIA_100X_EMPTY_1x1_100ms	0460cfe0-c7b2-4bb6-b5d6-2502aff9601c	EPI_100X_YFP_1x1_200ms_25sola	EPI_100X_RFP_1x1_200ms_25sola
406	32	10.7507848753354	344	46.2695746214685	587.061046511628	477.235465116279	88976	258.651162790698	220.347556567041	139.173395879252	0	2622120	7622.44186046512	1738.06235092853	1247.09020797235	0	NaN	NaN	NaN	NaN	NaN	320.84018632826	0.891398533727194	29.6155229405919	14.1810104520142	10.4870400157639	3.12704499897013	0.0396394796458945	0.0161134522114952	1	1.01558178257595	2558.08597919155	1	21750.9360465116	1	1	1	1	2019-05-17T16:57:42.058	NG_ecoli_LTEE_871_DM0	-0	-0	163.35	DIA_100X_EMPTY_1x1_100ms	68a862c9-dbaf-43ed-838d-448a43037207	EPI_100X_YFP_1x1_200ms_25sola	EPI_100X_RFP_1x1_200ms_25sola
407	27	14.6680776409573	397	-0.671950923751147	593.60201511335	22.4055415617128	2406590	6061.9395465995	220.347556567041	139.173395879252	3	2579562	6497.63727959698	1738.06235092853	1247.09020797235	0	NaN	NaN	NaN	NaN	NaN	368.780736398196	0.947451821582896	28.6957966487035	17.1427221548208	12.1613108916576	4.02290044842608	0.111060785074475	0.0406569184310462	2	1.11468837510236	3333.25814705933	3	19317.3425692695	1	1	1	1	2019-05-17T16:57:42.058	NG_ecoli_LTEE_871_DM0	-0	-0	163.35	DIA_100X_EMPTY_1x1_100ms	977a96f1-4ce4-47d0-a19b-a2e7c2f651c3	EPI_100X_YFP_1x1_200ms_25sola	EPI_100X_RFP_1x1_200ms_25sola
408	24	10.7768320364775	261	-49.9116918709019	592.206896551724	344.260536398467	98864	378.789272030651	220.347556567041	139.173395879252	0	1707728	6543.01915708812	1738.06235092853	1247.09020797235	0	NaN	NaN	NaN	NaN	NaN	293.716451469831	0.878223993847807	28.4061230367723	15.5466943779739	9.81311304248272	3.83328929067527	0.100728112780601	0.0403842365773365	2	1.10521311841329	2148.40150852421	2	23982.6666666667	1	1	1	1	2019-05-17T16:57:42.058	NG_ecoli_LTEE_871_DM0	-0	-0	163.35	DIA_100X_EMPTY_1x1_100ms	1c8883d0-b3d7-466e-8d17-d36084420570	EPI_100X_YFP_1x1_200ms_25sola	EPI_100X_RFP_1x1_200ms_25sola
409	25	10.1632407464634	255	-24.4691068657092	594.286274509804	44.3333333333333	163761	642.2	220.347556567041	139.173395879252	0	2599619	10194.5843137255	1738.06235092853	1247.09020797235	0	NaN	NaN	NaN	NaN	NaN	299.107883285198	0.875073980352622	29.9793145922998	12.7332334513	9.49461945894722	2.65589465334494	0.0838474897895142	0.0356208085862949	1	1.09149465911319	2122.59289880912	2	24170.3568627451	1	1	1	1	2019-05-17T16:57:42.058	NG_ecoli_LTEE_871_DM0	-0	-0	163.35	DIA_100X_EMPTY_1x1_100ms	54c504e0-eb84-4c0b-9162-a04b1ef7201c	EPI_100X_YFP_1x1_200ms_25sola	EPI_100X_RFP_1x1_200ms_25sola
410	16	9.51162705457281	153	-49.952246530015	592.464052287582	1108.22875816993	46174	301.790849673203	220.347556567041	139.173395879252	0	648150	4236.27450980392	1738.06235092853	1247.09020797235	0	NaN	NaN	NaN	NaN	NaN	152.499654919211	0.999793002079547	14.3570685296275	13.5596371537102	10.134924339689	3.83827211746416	0.00025304976316128	0.000111212061982592	1	1.00000017945756	1158.23497883892	1	22241.6405228758	1	1	1	1	2019-05-17T16:57:42.058	NG_ecoli_LTEE_871_DM0	-0	-0	163.35	DIA_100X_EMPTY_1x1_100ms	9f5c4338-95ed-48bd-8582-caec78ea630f	EPI_100X_YFP_1x1_200ms_25sola	EPI_100X_RFP_1x1_200ms_25sola
411	12	6.02099753706943	81	-49.9996957530382	594.123456790123	4.79012345679012	566644	6995.6049382716	220.347556567041	139.173395879252	0	427229	5274.43209876543	1738.06235092853	1247.09020797235	0	NaN	NaN	NaN	NaN	NaN	NaN	NaN	NaN	NaN	NaN	NaN	NaN	NaN	NaN	NaN	NaN	1	18077.1604938272	1	1	1	1	2019-05-17T16:57:42.058	NG_ecoli_LTEE_871_DM0	-0	-0	163.35	DIA_100X_EMPTY_1x1_100ms	47e7a7d8-9986-46c2-8b6e-1d343a5d46a7	EPI_100X_YFP_1x1_200ms_25sola	EPI_100X_RFP_1x1_200ms_25sola
412	25	10.7057176632862	269	-42.0450978660969	599.617100371747	1628.1970260223	61967	230.360594795539	220.347556567041	139.173395879252	0	1216310	4521.59851301115	1738.06235092853	1247.09020797235	0	NaN	NaN	NaN	NaN	NaN	258.378896575198	0.972039254781911	23.9528061935941	12.995577159365	10.3851258340327	3.26350335160941	0.0317031316653859	0.0125975152995342	1	1.00630212183574	2028.9428216502	1	22916.970260223	1	1	1	1	2019-05-17T16:57:42.058	NG_ecoli_LTEE_871_DM0	-0	-0	163.35	DIA_100X_EMPTY_1x1_100ms	71b8d287-214a-484f-a043-1d4b4c4a012a	EPI_100X_YFP_1x1_200ms_25sola	EPI_100X_RFP_1x1_200ms_25sola
413	26	10.1166896500585	263	-14.4336020106036	595.813688212928	384.152091254753	1232441	4686.08745247148	220.347556567041	139.173395879252	3	1061871	4037.53231939164	1738.06235092853	1247.09020797235	0	NaN	NaN	NaN	NaN	NaN	251.365512265817	0.999754548816223	24.5233134304777	13.2906571587703	9.78527193661212	3.71465835632136	0.0335848574358961	0.0185616129082132	0	1.01418721757697	1844.22892388178	3	19900.5589353612	1	1	1	1	2019-05-17T16:57:42.058	NG_ecoli_LTEE_871_DM0	-0	-0	163.35	DIA_100X_EMPTY_1x1_100ms	906d40ec-073e-4573-990e-1493005a1842	EPI_100X_YFP_1x1_200ms_25sola	EPI_100X_RFP_1x1_200ms_25sola
414	12	4.39617748661879	54	-49.9993450712384	592.796296296296	1643.72222222222	10656	197.333333333333	220.347556567041	139.173395879252	0	133592	2473.92592592593	1738.06235092853	1247.09020797235	0	NaN	NaN	NaN	NaN	NaN	133.778877107099	0.999597208994236	NaN	NaN	NaN	NaN	NaN	NaN	NaN	NaN	NaN	2	23977.462962963	1	1	1	1	2019-05-17T16:57:42.058	NG_ecoli_LTEE_871_DM0	-0	-0	163.35	DIA_100X_EMPTY_1x1_100ms	f4e8bc4c-6344-444c-8884-8d103fa5a030	EPI_100X_YFP_1x1_200ms_25sola	EPI_100X_RFP_1x1_200ms_25sola
415	30	14.435138442169	433	38.622364847037	600.163972286374	1768.82217090069	1023075	2362.75981524249	220.347556567041	139.173395879252	2	1880987	4344.08083140878	1738.06235092853	1247.09020797235	0	NaN	NaN	NaN	NaN	NaN	351.979113216919	0.995580051937489	27.7544331221333	15.2667767113238	12.1035748743733	3.81416831902938	0.0346166958127806	0.0128135457009587	1	1.00693679298603	3193.37238253529	2	17307.6027713626	1	1	1	1	2019-05-17T16:57:42.058	NG_ecoli_LTEE_871_DM0	-0	-0	163.35	DIA_100X_EMPTY_1x1_100ms	ca4c60e0-1f63-4031-82d6-4d1aa00fc38d	EPI_100X_YFP_1x1_200ms_25sola	EPI_100X_RFP_1x1_200ms_25sola
416	18	8.29770454870776	150	-41.5071615247043	598.106666666667	1598.12666666667	34304	228.693333333333	220.347556567041	139.173395879252	0	391520	2610.13333333333	1738.06235092853	1247.09020797235	0	NaN	NaN	NaN	NaN	NaN	158.63056748844	0.999672976301088	16.7835635299149	11.9404031401001	8.91069725216791	3.36976215365751	0.0145577234888527	0.00767377672760314	0	1.00117631616699	1046.64025703605	1	20837.7133333333	1	1	1	1	2019-05-17T16:57:42.058	NG_ecoli_LTEE_871_DM0	-0	-0	163.35	DIA_100X_EMPTY_1x1_100ms	63e28fef-4c7b-44d8-b949-203ac51433b0	EPI_100X_YFP_1x1_200ms_25sola	EPI_100X_RFP_1x1_200ms_25sola
417	18	10.2153229670291	185	-45.8655272532064	599.372972972973	482.518918918919	52209	282.210810810811	220.347556567041	139.173395879252	0	1215560	6570.5945945946	1738.06235092853	1247.09020797235	0	NaN	NaN	NaN	NaN	NaN	183.126129870522	0.9999176496985	17.8080996467878	12.9879370666376	9.67508113137001	3.61448704850412	0.0252363664888601	0.0127092448911262	1	1.00360278770189	1309.23223465946	1	20769.6594594595	1	1	1	1	2019-05-17T16:57:42.058	NG_ecoli_LTEE_871_DM0	-0	-0	163.35	DIA_100X_EMPTY_1x1_100ms	67b47b2d-7542-42d7-8331-4ecdd1dbd682	EPI_100X_YFP_1x1_200ms_25sola	EPI_100X_RFP_1x1_200ms_25sola
418	90	13.1744975289231	1186	-49.9998231841095	642.532883642496	768.359190556492	315396	265.932546374368	220.347556567041	139.173395879252	0	5139134	4333.1652613828	1738.06235092853	1247.09020797235	0	NaN	NaN	NaN	NaN	NaN	1107.76043494175	0.72130603269823	93.2030863825242	19.8424774116295	11.7086967159451	4.22144822353524	0.0593367575038458	0.0147491152647108	3	1.02858927589722	10035.4601134676	6	21691.0691399663	1	1	1	1	2019-05-17T16:57:42.058	NG_ecoli_LTEE_871_DM0	-0	-0	163.35	DIA_100X_EMPTY_1x1_100ms	eeeb4986-25e8-49b6-80f9-351b52d5be71	EPI_100X_YFP_1x1_200ms_25sola	EPI_100X_RFP_1x1_200ms_25sola
419	32	11.4405044399311	366	43.6254200692764	610.366120218579	899.915300546448	360237	984.254098360656	220.347556567041	139.173395879252	0	3294162	9000.44262295082	1738.06235092853	1247.09020797235	0	NaN	NaN	NaN	NaN	NaN	341.78428435879	0.977142067739672	31.1141833935473	13.0268062838848	10.4701568461753	3.34828814832253	0.0223975354314992	0.00818812121070911	3	1.00345092109817	2678.88865954605	5	24013.4153005464	1	1	1	1	2019-05-17T16:57:42.058	NG_ecoli_LTEE_871_DM0	-0	-0	163.35	DIA_100X_EMPTY_1x1_100ms	b442b421-c21f-4b95-8e2d-d16306448740	EPI_100X_YFP_1x1_200ms_25sola	EPI_100X_RFP_1x1_200ms_25sola
420	32	12.2193674126649	392	46.6889828027348	611.573979591837	1646.40051020408	87887	224.201530612245	220.347556567041	139.173395879252	0	1300457	3317.49234693878	1738.06235092853	1247.09020797235	0	NaN	NaN	NaN	NaN	NaN	311.823942442137	0.964082016127289	30.2180465767247	13.120093012266	10.0811451863792	2.80553542045393	0.0202423724768412	0.00972589510901497	1	1.00569695577411	2411.99279646611	1	21521.5331632653	1	1	1	1	2019-05-17T16:57:42.058	NG_ecoli_LTEE_871_DM0	-0	-0	163.35	DIA_100X_EMPTY_1x1_100ms	efce5be2-2148-41fb-8647-5bff76b852c2	EPI_100X_YFP_1x1_200ms_25sola	EPI_100X_RFP_1x1_200ms_25sola
421	28	13.976275921207	392	45.390688129347	607.839285714286	208.089285714286	1572913	4012.53316326531	220.347556567041	139.173395879252	2	977202	2492.86224489796	1738.06235092853	1247.09020797235	0	NaN	NaN	NaN	NaN	NaN	308.625112576597	0.989564077376964	26.3768469438127	13.5300392414643	11.4323779342215	3.12899717392738	0.00714641308050503	0.00252068647081829	0	1.00024469142861	2707.60873624973	0	16961.2831632653	1	1	1	1	2019-05-17T16:57:42.058	NG_ecoli_LTEE_871_DM0	-0	-0	163.35	DIA_100X_EMPTY_1x1_100ms	61258a68-bec9-4f98-a2f6-697031724155	EPI_100X_YFP_1x1_200ms_25sola	EPI_100X_RFP_1x1_200ms_25sola
422	48	14.5490817019442	700	-49.9984695794652	609.501428571429	354.144285714286	430276	614.68	220.347556567041	139.173395879252	0	9719070	13884.3857142857	1738.06235092853	1247.09020797235	0	NaN	NaN	NaN	NaN	NaN	622.821280414703	0.785220148351396	48.5645105497807	16.8744071360081	12.3209456035989	4.06784187633419	0.0575592947650617	0.0201395872920219	4	1.01192690074536	5790.24550186174	9	23541.2014285714	1	1	1	1	2019-05-17T16:57:42.058	NG_ecoli_LTEE_871_DM0	-0	-0	163.35	DIA_100X_EMPTY_1x1_100ms	8499066d-4ff1-428f-81ca-de99125764fa	EPI_100X_YFP_1x1_200ms_25sola	EPI_100X_RFP_1x1_200ms_25sola
423	22	13.8992583637049	306	-48.4016809716261	608.549019607843	1239.42156862745	86539	282.807189542484	220.347556567041	139.173395879252	0	1273282	4161.0522875817	1738.06235092853	1247.09020797235	0	NaN	NaN	NaN	NaN	NaN	220.365943574982	0.999771320307387	18.3921361034903	15.1857620148313	11.1722854758894	4.28928895554209	0.0371855536091141	0.0187036733628868	0	1.00862769120423	1803.0430745817	0	19893.408496732	1	1	1	1	2019-05-17T16:57:42.058	NG_ecoli_LTEE_871_DM0	-0	-0	163.35	DIA_100X_EMPTY_1x1_100ms	1af40867-b311-4610-9472-18f15f46105a	EPI_100X_YFP_1x1_200ms_25sola	EPI_100X_RFP_1x1_200ms_25sola
424	16	6.62062911778912	106	-49.9902825446986	604.688679245283	324.830188679245	43427	409.688679245283	220.347556567041	139.173395879252	0	576785	5441.3679245283	1738.06235092853	1247.09020797235	0	NaN	NaN	NaN	NaN	NaN	141.734328300298	0.999634336961391	14.7831041196319	11.8846353851812	7.84743117294325	4.03084893961632	0.00499599740360486	0.00261984254802532	0	1.00009670737031	715.00741843439	3	22055.3113207547	1	1	1	1	2019-05-17T16:57:42.058	NG_ecoli_LTEE_871_DM0	-0	-0	163.35	DIA_100X_EMPTY_1x1_100ms	5f301355-553f-4834-be95-3cead92a0912	EPI_100X_YFP_1x1_200ms_25sola	EPI_100X_RFP_1x1_200ms_25sola
425	34	11.502813488271	392	-20.4153777438365	616.114795918367	885.020408163265	202857	517.492346938776	220.347556567041	139.173395879252	0	3763033	9599.57397959184	1738.06235092853	1247.09020797235	0	NaN	NaN	NaN	NaN	NaN	409.464782042078	0.881667621268375	37.5594494230009	14.0049173806023	10.4810916014479	3.09584692601185	0.0611334933978306	0.0274506358406825	1	1.02443749035567	3240.57540834598	4	22003.2908163265	1	1	1	1	2019-05-17T16:57:42.058	NG_ecoli_LTEE_871_DM0	-0	-0	163.35	DIA_100X_EMPTY_1x1_100ms	8be4ad98-0975-4aee-b9a2-db13791d9d6a	EPI_100X_YFP_1x1_200ms_25sola	EPI_100X_RFP_1x1_200ms_25sola
426	31	14.2549341989625	442	-17.219316989028	617.339366515837	30.7850678733032	407719	922.441176470588	220.347556567041	139.173395879252	0	9729579	22012.6221719457	1738.06235092853	1247.09020797235	0	NaN	NaN	NaN	NaN	NaN	409.291914000214	0.946066247511676	31.5251038450673	16.8074954899052	12.4641704263723	3.66988315316626	0.0732824175328751	0.0296868568937953	1	1.06330881089319	3846.56578640293	4	19149.7737556561	1	1	1	1	2019-05-17T16:57:42.058	NG_ecoli_LTEE_871_DM0	-0	-0	163.35	DIA_100X_EMPTY_1x1_100ms	7d2d67b8-1f58-4cd8-ae76-b9b77f0f0665	EPI_100X_YFP_1x1_200ms_25sola	EPI_100X_RFP_1x1_200ms_25sola
427	46	12.1155492868963	558	48.8665109286978	612.480286738351	399.387096774194	2032725	3642.87634408602	220.347556567041	139.173395879252	3	2449675	4390.09856630824	1738.06235092853	1247.09020797235	0	NaN	NaN	NaN	NaN	NaN	532.090901041791	0.931343126210424	47.2572863112415	13.6639391849907	11.0607647130955	2.81721929935731	0.0257405427874902	0.0111040372948085	1	1.01228989165984	4540.76439724236	5	20391.0250896057	1	1	1	1	2019-05-17T16:57:42.058	NG_ecoli_LTEE_871_DM0	-0	-0	163.35	DIA_100X_EMPTY_1x1_100ms	a39b6f8b-01e9-41a3-b4c0-a3bc0b9311cb	EPI_100X_YFP_1x1_200ms_25sola	EPI_100X_RFP_1x1_200ms_25sola
428	29	14.1440935917357	410	44.9713440258247	615.682926829268	1854.99268292683	474391	1157.0512195122	220.347556567041	139.173395879252	0	744292	1815.34634146341	1738.06235092853	1247.09020797235	0	NaN	NaN	NaN	NaN	NaN	329.44042324794	0.997307927627752	27.30259326318	14.0032768323048	11.7715377126009	3.30889600940688	0.012235423057096	0.0053862386116084	1	1.00126934176808	2971.39355672927	0	18530.1195121951	1	1	1	1	2019-05-17T16:57:42.058	NG_ecoli_LTEE_871_DM0	-0	-0	163.35	DIA_100X_EMPTY_1x1_100ms	58b73549-aa56-417f-8c87-2275468b7930	EPI_100X_YFP_1x1_200ms_25sola	EPI_100X_RFP_1x1_200ms_25sola
429	16	9.19850115908735	148	-49.951510176105	609.972972972973	1598.61486486486	35353	238.871621621622	220.347556567041	139.173395879252	0	463393	3131.03378378378	1738.06235092853	1247.09020797235	0	NaN	NaN	NaN	NaN	NaN	152.712084014177	0.999748692768118	14.1036258336543	13.7581649347798	9.84994009726572	4.31624407640273	0.0832412368317154	0.00303017463507602	2	1.00000040306224	1074.70145715563	1	21281.2905405405	1	1	1	1	2019-05-17T16:57:42.058	NG_ecoli_LTEE_871_DM0	-0	-0	163.35	DIA_100X_EMPTY_1x1_100ms	29710b7a-a144-4437-a23e-a931f785133c	EPI_100X_YFP_1x1_200ms_25sola	EPI_100X_RFP_1x1_200ms_25sola
430	16	10.546154402337	169	-49.9239766690104	613.852071005917	948.532544378698	57276	338.91124260355	220.347556567041	139.173395879252	0	803602	4755.04142011834	1738.06235092853	1247.09020797235	0	NaN	NaN	NaN	NaN	NaN	167.843271633937	0.999833237528099	15.6829497666999	13.7303978992858	10.2253313544839	3.82173106554645	0.0113586418783384	0.00626044505225375	0	1.00064403563615	1287.87114667153	1	21448.6686390533	1	1	1	1	2019-05-17T16:57:42.058	NG_ecoli_LTEE_871_DM0	-0	-0	163.35	DIA_100X_EMPTY_1x1_100ms	c0eaf376-96ae-443e-918d-523986d6d5bb	EPI_100X_YFP_1x1_200ms_25sola	EPI_100X_RFP_1x1_200ms_25sola
431	67	13.9220658411499	934	-49.8300938846771	622.997858672377	100.433618843683	349157	373.829764453961	220.347556567041	139.173395879252	0	6491035	6949.71627408994	1738.06235092853	1247.09020797235	0	NaN	NaN	NaN	NaN	NaN	841.730482786284	0.723474439798086	NaN	NaN	NaN	NaN	NaN	NaN	NaN	NaN	NaN	3	22745.1488222698	1	1	1	1	2019-05-17T16:57:42.058	NG_ecoli_LTEE_871_DM0	-0	-0	163.35	DIA_100X_EMPTY_1x1_100ms	c328e9ee-e03d-490a-a43e-1029f018a9e6	EPI_100X_YFP_1x1_200ms_25sola	EPI_100X_RFP_1x1_200ms_25sola
432	16	9.67896473458002	156	-49.9407836081109	616.185897435897	932.269230769231	98069	628.647435897436	220.347556567041	139.173395879252	0	1258245	8065.67307692308	1738.06235092853	1247.09020797235	0	NaN	NaN	NaN	NaN	NaN	155.090144464043	0.999819535648809	15.0986521644412	12.9984420021465	9.76301506043514	3.66734415227776	0.011639827816449	0.0065996358713441	0	1.00065291367196	1130.30586223456	3	22082.2948717949	1	1	1	1	2019-05-17T16:57:42.058	NG_ecoli_LTEE_871_DM0	-0	-0	163.35	DIA_100X_EMPTY_1x1_100ms	b3104e39-a7a7-4e6d-8b5d-d95abe94fec1	EPI_100X_YFP_1x1_200ms_25sola	EPI_100X_RFP_1x1_200ms_25sola
433	26	11.68226128707	304	28.4345811654165	620.210526315789	321.855263157895	120608	396.736842105263	220.347556567041	139.173395879252	0	3137406	10320.4144736842	1738.06235092853	1247.09020797235	0	NaN	NaN	NaN	NaN	NaN	305.979553851432	0.985515190817943	25.7410822220979	14.4032491759291	11.5923283154263	3.38606823944423	0.0134422822063627	0.00572681731867392	0	1.00126757712431	2716.80225134627	3	22363.0625	1	1	1	1	2019-05-17T16:57:42.058	NG_ecoli_LTEE_871_DM0	-0	-0	163.35	DIA_100X_EMPTY_1x1_100ms	71384fbb-3cab-4b19-b895-d0620ce79756	EPI_100X_YFP_1x1_200ms_25sola	EPI_100X_RFP_1x1_200ms_25sola
434	25	11.5619065570834	290	-39.6086376063955	620.548275862069	914.065517241379	608380	2097.86206896552	220.347556567041	139.173395879252	0	1227973	4234.38965517241	1738.06235092853	1247.09020797235	0	NaN	NaN	NaN	NaN	NaN	293.164421166597	0.999901250954651	23.5857530375441	16.1242431242915	12.0473667546438	4.29614753740525	0.0224116615474888	0.0114619016758938	0	1.0049671459696	2688.58574384755	4	21324.5724137931	1	1	1	1	2019-05-17T16:57:42.058	NG_ecoli_LTEE_871_DM0	-0	-0	163.35	DIA_100X_EMPTY_1x1_100ms	20c034f3-b6c7-4de5-8a2e-392f49d97833	EPI_100X_YFP_1x1_200ms_25sola	EPI_100X_RFP_1x1_200ms_25sola
435	17	8.07868693489906	138	-49.9297749181847	623.601449275362	45.3623188405797	78556	569.246376811594	220.347556567041	139.173395879252	0	1267741	9186.52898550725	1738.06235092853	1247.09020797235	0	NaN	NaN	NaN	NaN	NaN	176.08370582059	0.999702671766612	17.0416924252358	13.3566018459062	9.78668057179133	3.653394261947	0.0246032774560836	0.0126831525851669	0	1.00329439387722	1281.95692071505	3	23549.1449275362	1	1	1	1	2019-05-17T16:57:42.058	NG_ecoli_LTEE_871_DM0	-0	-0	163.35	DIA_100X_EMPTY_1x1_100ms	5144fa38-4405-40d1-b29c-a4856ca613da	EPI_100X_YFP_1x1_200ms_25sola	EPI_100X_RFP_1x1_200ms_25sola
436	34	15.9882055553251	544	8.31581843098734	633.369485294118	356.917279411765	1610173	2959.87683823529	220.347556567041	139.173395879252	2	4416769	8119.06066176471	1738.06235092853	1247.09020797235	0	NaN	NaN	NaN	NaN	NaN	459.489223666731	0.95687878301181	32.7958516770976	19.3708346058079	13.5540835871845	4.14100115046412	0.0498692929307581	0.0173936638407023	2	1.00919799970825	4732.04770402598	4	20451.1580882353	1	1	1	1	2019-05-17T16:57:42.058	NG_ecoli_LTEE_871_DM0	-0	-0	163.35	DIA_100X_EMPTY_1x1_100ms	8ecabb50-9482-4556-8b4c-7c396f1bcbb6	EPI_100X_YFP_1x1_200ms_25sola	EPI_100X_RFP_1x1_200ms_25sola
437	30	10.7659596621263	323	41.9797230528766	628.699690402477	431.151702786378	1221248	3780.95356037152	220.347556567041	139.173395879252	2	628491	1945.79256965944	1738.06235092853	1247.09020797235	0	NaN	NaN	NaN	NaN	NaN	331.182551091839	0.999243659166106	29.6057885601306	13.0777547302016	10.8872524688243	3.19615576249235	0.014962098334031	0.00616486453671697	1	1.00118684418647	2756.15160456755	5	19368.3931888545	1	1	1	1	2019-05-17T16:57:42.058	NG_ecoli_LTEE_871_DM0	-0	-0	163.35	DIA_100X_EMPTY_1x1_100ms	9bb41afe-fb8f-4931-b434-9482491ac17b	EPI_100X_YFP_1x1_200ms_25sola	EPI_100X_RFP_1x1_200ms_25sola
438	54	13.7420113523357	744	37.799981606978	644.805107526882	398.114247311828	5873804	7894.89784946237	220.347556567041	139.173395879252	4	3648208	4903.50537634409	1738.06235092853	1247.09020797235	0	NaN	NaN	NaN	NaN	NaN	678.974500246054	0.9126083972421	57.3671802165468	14.7437783069249	11.5723216072525	2.94365468748735	0.0353650853652787	0.013125231065386	2	1.00871630943252	6033.84811846667	5	22444.3830645161	1	1	1	1	2019-05-17T16:57:42.058	NG_ecoli_LTEE_871_DM0	-0	-0	163.35	DIA_100X_EMPTY_1x1_100ms	1842101d-2175-4ab9-8305-6889ce8201ed	EPI_100X_YFP_1x1_200ms_25sola	EPI_100X_RFP_1x1_200ms_25sola
439	12	7.24908186852314	89	-49.9997008636181	625.426966292135	369.033707865169	66822	750.808988764045	220.347556567041	139.173395879252	0	1670905	18774.2134831461	1738.06235092853	1247.09020797235	0	NaN	NaN	NaN	NaN	NaN	134.547111053413	0.999767977331677	14.0627733236612	11.9965851535221	9.03157013235158	3.40555559008812	0.00760945073370227	0.004336498011788	0	1.00024476660125	900.92237946968	2	23664.0786516854	1	1	1	1	2019-05-17T16:57:42.058	NG_ecoli_LTEE_871_DM0	-0	-0	163.35	DIA_100X_EMPTY_1x1_100ms	e0ad4ded-c61e-4eb3-ae51-0a6c17bf56ff	EPI_100X_YFP_1x1_200ms_25sola	EPI_100X_RFP_1x1_200ms_25sola
440	40	11.233626311178	450	19.2631301542504	629.768888888889	513.755555555556	86539	192.308888888889	220.347556567041	139.173395879252	0	418619	930.264444444444	1738.06235092853	1247.09020797235	0	NaN	NaN	NaN	NaN	NaN	402.324330143571	0.908562429629484	39.4368559508938	12.6079515559512	9.92994262083858	2.61213308263654	0.0281499587585886	0.0134230085300674	3	1.00216508800567	3054.11681037288	0	22784.2	1	1	1	1	2019-05-17T16:57:42.058	NG_ecoli_LTEE_871_DM0	-0	-0	163.35	DIA_100X_EMPTY_1x1_100ms	0a4a1502-c7ff-4407-9d55-8d0f563f6206	EPI_100X_YFP_1x1_200ms_25sola	EPI_100X_RFP_1x1_200ms_25sola
441	29	13.6552824513941	397	25.7590069811944	635.662468513854	1883.6725440806	98364	247.768261964736	220.347556567041	139.173395879252	0	2936282	7396.17632241814	1738.06235092853	1247.09020797235	0	NaN	NaN	NaN	NaN	NaN	350.259406629666	0.841698087767386	33.2082832282317	12.728260180354	9.96611401615066	2.75864619030023	0.102278757586661	0.0529520299813843	1	1.24465080997684	2590.5263162923	2	21984.6876574307	1	1	1	1	2019-05-17T16:57:42.058	NG_ecoli_LTEE_871_DM0	-0	-0	163.35	DIA_100X_EMPTY_1x1_100ms	d27eabb0-63fa-455e-b440-362b7f569b26	EPI_100X_YFP_1x1_200ms_25sola	EPI_100X_RFP_1x1_200ms_25sola
442	36	11.9113205096541	429	-49.9999829307153	639.307692307692	1906.36363636364	101782	237.254079254079	220.347556567041	139.173395879252	0	3281862	7650.02797202797	1738.06235092853	1247.09020797235	0	NaN	NaN	NaN	NaN	NaN	398.650041970102	0.787813819178691	39.7600695013063	13.2575477490163	9.41821356215234	2.31593631729679	0.159526411787147	0.0723909447194468	0	1.76465575479149	2769.96374203427	2	21596.8018648019	1	1	1	1	2019-05-17T16:57:42.058	NG_ecoli_LTEE_871_DM0	-0	-0	163.35	DIA_100X_EMPTY_1x1_100ms	5c14b0e5-82db-42cf-8b14-894e288c5826	EPI_100X_YFP_1x1_200ms_25sola	EPI_100X_RFP_1x1_200ms_25sola
443	22	11.6077079587219	256	-48.0507521500583	633.73046875	64.96484375	138516	541.078125	220.347556567041	139.173395879252	0	2821713	11022.31640625	1738.06235092853	1247.09020797235	0	NaN	NaN	NaN	NaN	NaN	230.556736565083	0.994306512616307	22.5292566598585	14.2999906145576	9.76298217390376	3.71560360372906	0.0448552565544561	0.0186483060138418	1	1.01289856401506	1686.55976977046	5	23422.04296875	1	1	1	1	2019-05-17T16:57:42.058	NG_ecoli_LTEE_871_DM0	-0	-0	163.35	DIA_100X_EMPTY_1x1_100ms	ab033863-a391-49bf-ac2e-226dff9199ee	EPI_100X_YFP_1x1_200ms_25sola	EPI_100X_RFP_1x1_200ms_25sola
444	38	21.6930596370645	825	-49.9999999501202	641.867878787879	656.859393939394	213720	259.054545454545	220.347556567041	139.173395879252	0	4589875	5563.48484848485	1738.06235092853	1247.09020797235	0	NaN	NaN	NaN	NaN	NaN	NaN	NaN	NaN	NaN	NaN	NaN	NaN	NaN	NaN	NaN	NaN	0	20994.4303030303	1	1	1	1	2019-05-17T16:57:42.058	NG_ecoli_LTEE_871_DM0	-0	-0	163.35	DIA_100X_EMPTY_1x1_100ms	6205c63a-60d0-4f98-901f-14ecf22aada9	EPI_100X_YFP_1x1_200ms_25sola	EPI_100X_RFP_1x1_200ms_25sola
445	40	14.6699940803742	588	46.6112722666953	636.066326530612	1263.86224489796	1242313	2112.77721088435	220.347556567041	139.173395879252	2	726035	1234.75340136054	1738.06235092853	1247.09020797235	0	NaN	NaN	NaN	NaN	NaN	470.306916582911	0.895849063879977	39.1228990468588	15.0380600234234	11.7670147462845	3.15947694227764	0.0134990276334671	0.00748087097637554	0	1.00533327613955	4254.54876415526	0	16929.093537415	1	1	1	1	2019-05-17T16:57:42.058	NG_ecoli_LTEE_871_DM0	-0	-0	163.35	DIA_100X_EMPTY_1x1_100ms	400f6d84-c87e-4ded-bccd-58acf057ed1b	EPI_100X_YFP_1x1_200ms_25sola	EPI_100X_RFP_1x1_200ms_25sola
446	26	10.5741955797945	275	34.3431741147538	636.992727272727	412.196363636364	1190881	4330.47636363636	220.347556567041	139.173395879252	1	1011933	3679.75636363636	1738.06235092853	1247.09020797235	0	NaN	NaN	NaN	NaN	NaN	285.72327025018	0.938975820728706	26.4253182958264	13.4006659294115	10.3052462807548	3.03747849526739	0.0556737487182055	0.0232089203107568	1	1.0285870370738	2204.07748917646	5	22799.4545454545	1	1	1	1	2019-05-17T16:57:42.058	NG_ecoli_LTEE_871_DM0	-0	-0	163.35	DIA_100X_EMPTY_1x1_100ms	9a0cb871-78e1-4694-ba40-dc9e2b59886a	EPI_100X_YFP_1x1_200ms_25sola	EPI_100X_RFP_1x1_200ms_25sola
447	9	4.33442601914958	40	-49.9995448435233	630.475	15.375	28004	700.1	220.347556567041	139.173395879252	0	593131	14828.275	1738.06235092853	1247.09020797235	0	NaN	NaN	NaN	NaN	NaN	112.322512496703	0.999703692443401	NaN	NaN	NaN	NaN	NaN	NaN	NaN	NaN	NaN	1	22126.75	1	1	1	1	2019-05-17T16:57:42.058	NG_ecoli_LTEE_871_DM0	-0	-0	163.35	DIA_100X_EMPTY_1x1_100ms	a8ccc785-705b-4ea9-aeaf-abd87ed44569	EPI_100X_YFP_1x1_200ms_25sola	EPI_100X_RFP_1x1_200ms_25sola
448	30	11.5066644455265	346	-49.7799966232407	638.543352601156	905.878612716763	792399	2290.17052023121	220.347556567041	139.173395879252	0	1517494	4385.82080924855	1738.06235092853	1247.09020797235	0	NaN	NaN	NaN	NaN	NaN	344.142182457413	0.926740648778431	29.2300097384712	14.7272716299649	11.1353958395647	3.35847473944032	0.100233008673186	0.0506014226471023	1	1.16445770416205	2846.62435788659	7	21800.8612716763	1	1	1	1	2019-05-17T16:57:42.058	NG_ecoli_LTEE_871_DM0	-0	-0	163.35	DIA_100X_EMPTY_1x1_100ms	5d65a738-faf9-4e3f-bc59-d8e40a063dbe	EPI_100X_YFP_1x1_200ms_25sola	EPI_100X_RFP_1x1_200ms_25sola
449	13	5.02365711825747	66	-49.9994190021617	634.409090909091	748.80303030303	18246	276.454545454545	220.347556567041	139.173395879252	0	286001	4333.34848484848	1738.06235092853	1247.09020797235	0	NaN	NaN	NaN	NaN	NaN	143.755337898595	0.999798752724616	NaN	NaN	NaN	NaN	NaN	NaN	NaN	NaN	NaN	2	22559.2121212121	1	1	1	1	2019-05-17T16:57:42.058	NG_ecoli_LTEE_871_DM0	-0	-0	163.35	DIA_100X_EMPTY_1x1_100ms	243020c8-3d7a-498f-b2ab-baeb9935c147	EPI_100X_YFP_1x1_200ms_25sola	EPI_100X_RFP_1x1_200ms_25sola
450	36	10.5011209759717	379	47.1135169868193	641.292875989446	102.036939313984	137301	362.271767810026	220.347556567041	139.173395879252	0	2047035	5401.14775725594	1738.06235092853	1247.09020797235	0	NaN	NaN	NaN	NaN	NaN	375.209144925525	0.911616845562703	37.5015059994955	12.8985428474632	9.66187446441597	2.74757222345271	0.0376127522076558	0.0120978596930522	0	1.01198000618691	2749.54841254891	2	23810.8469656992	1	1	1	1	2019-05-17T16:57:42.058	NG_ecoli_LTEE_871_DM0	-0	-0	163.35	DIA_100X_EMPTY_1x1_100ms	0659084f-8a57-4d89-86ff-73e7a9d5c190	EPI_100X_YFP_1x1_200ms_25sola	EPI_100X_RFP_1x1_200ms_25sola
451	29	13.0994386073373	381	-45.3920155118077	638.385826771654	455.790026246719	1254274	3292.05774278215	220.347556567041	139.173395879252	2	674925	1771.45669291339	1738.06235092853	1247.09020797235	0	NaN	NaN	NaN	NaN	NaN	354.911938249326	0.955830605654705	30.6065001329373	15.7023048448928	11.1741458909715	3.6561999479172	0.0397883159062631	0.0138828402086892	3	1.00893146450922	3001.45769584723	4	17747.8792650919	1	1	1	1	2019-05-17T16:57:42.058	NG_ecoli_LTEE_871_DM0	-0	-0	163.35	DIA_100X_EMPTY_1x1_100ms	9d0805a2-fd8b-4685-b920-ea0e5285e688	EPI_100X_YFP_1x1_200ms_25sola	EPI_100X_RFP_1x1_200ms_25sola
452	5	3.45233282490446	18	-49.9992467088061	632	323.055555555556	6327	351.5	220.347556567041	139.173395879252	0	117216	6512	1738.06235092853	1247.09020797235	0	NaN	NaN	NaN	NaN	NaN	106.931088073451	0.999592032194287	NaN	NaN	NaN	NaN	NaN	NaN	NaN	NaN	NaN	1	24136.8333333333	1	1	1	1	2019-05-17T16:57:42.058	NG_ecoli_LTEE_871_DM0	-0	-0	163.35	DIA_100X_EMPTY_1x1_100ms	1c38a713-7fc5-4259-8c57-9848bc2c65c7	EPI_100X_YFP_1x1_200ms_25sola	EPI_100X_RFP_1x1_200ms_25sola
453	28	9.64416471219488	271	-49.5447297364173	643.39483394834	426.929889298893	1168519	4311.87822878229	220.347556567041	139.173395879252	1	592758	2187.29889298893	1738.06235092853	1247.09020797235	0	NaN	NaN	NaN	NaN	NaN	296.973485539168	0.975615133968597	28.5440212420451	13.6871512170965	10.0642213771087	3.29549482575018	0.0438593572199531	0.017939183822644	2	1.02052392887918	2270.72948664547	5	22439.5535055351	1	1	1	1	2019-05-17T16:57:42.058	NG_ecoli_LTEE_871_DM0	-0	-0	163.35	DIA_100X_EMPTY_1x1_100ms	b4cae069-4ae4-4b55-8a65-cab3a7a404b8	EPI_100X_YFP_1x1_200ms_25sola	EPI_100X_RFP_1x1_200ms_25sola
454	38	14.1859293215866	539	-45.2530389754116	644.111317254174	880.465677179963	381742	708.241187384045	220.347556567041	139.173395879252	0	4342361	8056.32838589981	1738.06235092853	1247.09020797235	0	NaN	NaN	NaN	NaN	NaN	523.181424867171	0.868420443194683	43.2806601937624	16.7949083757382	11.6082227251097	3.71639365425551	0.10850013474784	0.0340972038618733	2	1.1852341040521	4580.52462905963	3	20709.6141001855	1	1	1	1	2019-05-17T16:57:42.058	NG_ecoli_LTEE_871_DM0	-0	-0	163.35	DIA_100X_EMPTY_1x1_100ms	5ec1fc6d-0bfd-4eeb-b944-c721b6b38875	EPI_100X_YFP_1x1_200ms_25sola	EPI_100X_RFP_1x1_200ms_25sola
455	16	6.85597672216185	110	-49.9985723808862	640.336363636364	78.9636363636364	42152	383.2	220.347556567041	139.173395879252	0	1003005	9118.22727272727	1738.06235092853	1247.09020797235	0	NaN	NaN	NaN	NaN	NaN	151.854710755135	0.999650438164018	15.4534824052215	12.6322868154433	7.88489150746557	4.14235850375567	0.00433757581842971	0.00227238962839646	0	1.00007803864507	754.584165237095	4	25785.5636363636	1	1	1	1	2019-05-17T16:57:42.058	NG_ecoli_LTEE_871_DM0	-0	-0	163.35	DIA_100X_EMPTY_1x1_100ms	508654ba-3fa9-4403-b910-d42511ff3a6d	EPI_100X_YFP_1x1_200ms_25sola	EPI_100X_RFP_1x1_200ms_25sola
456	48	17.461700307264	839	-49.9999999999996	654.929678188319	379.777115613826	1316296	1568.88676996424	220.347556567041	139.173395879252	0	6862470	8179.34445768772	1738.06235092853	1247.09020797235	0	NaN	NaN	NaN	NaN	NaN	778.217075179048	0.624624156611085	NaN	NaN	NaN	NaN	NaN	NaN	NaN	NaN	NaN	4	23947.3671036949	1	1	1	1	2019-05-17T16:57:42.058	NG_ecoli_LTEE_871_DM0	-0	-0	163.35	DIA_100X_EMPTY_1x1_100ms	5e6b0738-c538-426a-8919-91e566a1531c	EPI_100X_YFP_1x1_200ms_25sola	EPI_100X_RFP_1x1_200ms_25sola
457	18	10.5344686196052	190	-47.2401803910359	642.484210526316	48.7684210526316	100105	526.868421052632	220.347556567041	139.173395879252	0	2784213	14653.7526315789	1738.06235092853	1247.09020797235	0	NaN	NaN	NaN	NaN	NaN	199.968574104262	0.999712988917209	19.0089397564472	13.0127888006321	9.75305772366947	3.81977068103355	0.0110435570767362	0.00202928854748054	0	1.00007967981448	1420.13412987322	4	21907.4631578947	1	1	1	1	2019-05-17T16:57:42.058	NG_ecoli_LTEE_871_DM0	-0	-0	163.35	DIA_100X_EMPTY_1x1_100ms	4dbe66a8-7548-4e04-990f-4846edbb361a	EPI_100X_YFP_1x1_200ms_25sola	EPI_100X_RFP_1x1_200ms_25sola
458	27	10.8857286568099	298	-49.8562983583019	640.647651006711	1048.57382550336	106172	356.281879194631	220.347556567041	139.173395879252	0	336699	1129.86241610738	1738.06235092853	1247.09020797235	0	NaN	NaN	NaN	NaN	NaN	297.316073493944	0.885585049508648	31.1238795724064	12.5364869610625	9.0636216840851	3.02826568532694	0.077533348419181	0.0253120186872016	2	1.04141879891592	2008.10837367725	1	22976.0201342282	1	1	1	1	2019-05-17T16:57:42.058	NG_ecoli_LTEE_871_DM0	-0	-0	163.35	DIA_100X_EMPTY_1x1_100ms	25d7f405-5b8c-421d-a0a1-bab6bdf7cf66	EPI_100X_YFP_1x1_200ms_25sola	EPI_100X_RFP_1x1_200ms_25sola
459	13	8.43823828323335	110	-49.9994526104053	640.681818181818	1897.94545454545	30964	281.490909090909	220.347556567041	139.173395879252	0	1343949	12217.7181818182	1738.06235092853	1247.09020797235	0	NaN	NaN	NaN	NaN	NaN	149.08990949813	0.999765756144292	14.9456294691286	12.609297341702	9.33547453672245	3.68059941715699	0.00114519063001155	0.000604666811920092	1	1.00000151079921	1023.00295888927	2	19694.3545454545	1	1	1	1	2019-05-17T16:57:42.058	NG_ecoli_LTEE_871_DM0	-0	-0	163.35	DIA_100X_EMPTY_1x1_100ms	e06c8207-d294-48a4-97ce-9add22693702	EPI_100X_YFP_1x1_200ms_25sola	EPI_100X_RFP_1x1_200ms_25sola
460	50	9.94417503668063	498	37.9259331572143	646.267068273092	1012.98795180723	185629	372.748995983936	220.347556567041	139.173395879252	0	494826	993.626506024096	1738.06235092853	1247.09020797235	0	NaN	NaN	NaN	NaN	NaN	495.046887126609	0.828224309084111	52.875740760999	12.4682399793229	9.20480252019125	2.66376009529842	0.0216803453237237	0.00931293839189583	2	1.00363597000885	3518.64374101884	1	22497.3815261044	1	1	1	1	2019-05-17T16:57:42.058	NG_ecoli_LTEE_871_DM0	-0	-0	163.35	DIA_100X_EMPTY_1x1_100ms	eeceb826-cfdd-41d3-b37c-b9d3ad1be8c9	EPI_100X_YFP_1x1_200ms_25sola	EPI_100X_RFP_1x1_200ms_25sola
461	13	3.72444575743489	50	-49.9991672075059	641.34	339.56	33487	669.74	220.347556567041	139.173395879252	0	270959	5419.18	1738.06235092853	1247.09020797235	0	NaN	NaN	NaN	NaN	NaN	122.902419464909	0.999515495643134	NaN	NaN	NaN	NaN	NaN	NaN	NaN	NaN	NaN	1	22546.24	1	1	1	1	2019-05-17T16:57:42.058	NG_ecoli_LTEE_871_DM0	-0	-0	163.35	DIA_100X_EMPTY_1x1_100ms	4724bc91-6853-436f-bc31-46778ca60a88	EPI_100X_YFP_1x1_200ms_25sola	EPI_100X_RFP_1x1_200ms_25sola
462	11	5.24823100906637	58	-49.9997302705891	644.379310344828	932.655172413793	42107	725.98275862069	220.347556567041	139.173395879252	0	358913	6188.15517241379	1738.06235092853	1247.09020797235	0	NaN	NaN	NaN	NaN	NaN	126.302925109663	0.999843146448061	NaN	NaN	NaN	NaN	NaN	NaN	NaN	NaN	NaN	2	22222.9655172414	1	1	1	1	2019-05-17T16:57:42.058	NG_ecoli_LTEE_871_DM0	-0	-0	163.35	DIA_100X_EMPTY_1x1_100ms	03299ad6-477d-4355-bc1f-819aa36146fc	EPI_100X_YFP_1x1_200ms_25sola	EPI_100X_RFP_1x1_200ms_25sola
463	25	14.2123151829081	356	-48.0392402488238	651.036516853933	943.98595505618	398572	1119.58426966292	220.347556567041	139.173395879252	0	775146	2177.37640449438	1738.06235092853	1247.09020797235	0	NaN	NaN	NaN	NaN	NaN	345.992156347477	0.995177488207392	24.8894970118052	17.7935602635683	13.2591337449121	4.90455191590548	0.0317878118963413	0.0142773860129018	1	1.0093147461371	3436.65791172967	2	18047.558988764	1	1	1	1	2019-05-17T16:57:42.058	NG_ecoli_LTEE_871_DM0	-0	-0	163.35	DIA_100X_EMPTY_1x1_100ms	21328ee2-9ad6-4fa1-bc19-8f0cbc9a82ac	EPI_100X_YFP_1x1_200ms_25sola	EPI_100X_RFP_1x1_200ms_25sola
464	20	12.6974438313816	254	-47.7202740722836	648.48031496063	1145.77165354331	94514	372.102362204724	220.347556567041	139.173395879252	0	528611	2081.14566929134	1738.06235092853	1247.09020797235	0	NaN	NaN	NaN	NaN	NaN	222.78077979273	0.999866381792469	18.6648338556322	15.4646854016081	11.3845091235487	4.17275275664103	0.0291848990663625	0.0149762803007021	0	1.00552405022342	1899.95199815016	0	21364.3858267717	1	1	1	1	2019-05-17T16:57:42.058	NG_ecoli_LTEE_871_DM0	-0	-0	163.35	DIA_100X_EMPTY_1x1_100ms	dedad84f-7fdb-4bc6-90ea-96555c808a09	EPI_100X_YFP_1x1_200ms_25sola	EPI_100X_RFP_1x1_200ms_25sola
465	16	7.87845128179622	127	-49.9866585562589	647.677165354331	442.582677165354	345727	2722.25984251969	220.347556567041	139.173395879252	0	272279	2143.92913385827	1738.06235092853	1247.09020797235	0	NaN	NaN	NaN	NaN	NaN	163.518933071254	0.999745107632598	NaN	NaN	NaN	NaN	NaN	NaN	NaN	NaN	NaN	5	24401.0236220472	1	1	1	1	2019-05-17T16:57:42.058	NG_ecoli_LTEE_871_DM0	-0	-0	163.35	DIA_100X_EMPTY_1x1_100ms	8e5e1c40-d938-4c94-aa0a-60b29236b360	EPI_100X_YFP_1x1_200ms_25sola	EPI_100X_RFP_1x1_200ms_25sola
466	25	13.0002457514348	325	-30.9251248340235	653.990769230769	474.076923076923	516026	1587.77230769231	220.347556567041	139.173395879252	0	376091	1157.20307692308	1738.06235092853	1247.09020797235	0	NaN	NaN	NaN	NaN	NaN	296.042867991536	0.995088695413521	23.3246005543681	17.0352203857575	12.2033802225133	4.70127549503131	0.013352689665917	0.00640235881942224	1	1.00096860476004	2728.12573287853	2	18021.0553846154	1	1	1	1	2019-05-17T16:57:42.058	NG_ecoli_LTEE_871_DM0	-0	-0	163.35	DIA_100X_EMPTY_1x1_100ms	23066d35-ba75-495e-b86d-88b6a0494e8a	EPI_100X_YFP_1x1_200ms_25sola	EPI_100X_RFP_1x1_200ms_25sola
467	16	8.26978393743737	133	-49.933512538466	647.962406015038	753.84962406015	37341	280.759398496241	220.347556567041	139.173395879252	0	392520	2951.27819548872	1738.06235092853	1247.09020797235	0	NaN	NaN	NaN	NaN	NaN	170.492033475479	0.999681854649532	17.4322079319944	12.5001453960195	9.1128907508548	3.62589183126467	0.0162758387069305	0.0082665989445757	0	1.00153874565619	1136.98466318233	3	22982.7443609023	1	1	1	1	2019-05-17T16:57:42.058	NG_ecoli_LTEE_871_DM0	-0	-0	163.35	DIA_100X_EMPTY_1x1_100ms	10594287-52f7-4a4d-9329-9ed09ac58bfb	EPI_100X_YFP_1x1_200ms_25sola	EPI_100X_RFP_1x1_200ms_25sola
468	33	16.4955450566335	545	15.2967218967224	654.851376146789	65.2293577981651	325259	596.805504587156	220.347556567041	139.173395879252	0	6382337	11710.7100917431	1738.06235092853	1247.09020797235	0	NaN	NaN	NaN	NaN	NaN	457.716009342885	0.936979385291817	32.1372699162175	17.4729871145952	13.7367758328058	3.55296736075705	0.0791442321453763	0.0270378907758137	2	1.0624883511004	4762.8673264128	6	23474.3981651376	1	1	1	1	2019-05-17T16:57:42.058	NG_ecoli_LTEE_871_DM0	-0	-0	163.35	DIA_100X_EMPTY_1x1_100ms	be1254c2-99a3-4fed-9fc9-b0c773132687	EPI_100X_YFP_1x1_200ms_25sola	EPI_100X_RFP_1x1_200ms_25sola
469	14	6.24991014131321	90	-49.9983834015504	650.077777777778	7.35555555555556	48785	542.055555555556	220.347556567041	139.173395879252	0	1333622	14818.0222222222	1738.06235092853	1247.09020797235	0	NaN	NaN	NaN	NaN	NaN	NaN	NaN	NaN	NaN	NaN	NaN	NaN	NaN	NaN	NaN	NaN	1	21233.1	1	1	1	1	2019-05-17T16:57:42.058	NG_ecoli_LTEE_871_DM0	-0	-0	163.35	DIA_100X_EMPTY_1x1_100ms	3bccfc41-4efa-4d1e-bd1d-5f165118033a	EPI_100X_YFP_1x1_200ms_25sola	EPI_100X_RFP_1x1_200ms_25sola
470	30	13.4619328879389	404	-46.1385921763107	658.482673267327	452.014851485149	1155594	2860.38118811881	220.347556567041	139.173395879252	0	603593	1494.04207920792	1738.06235092853	1247.09020797235	0	NaN	NaN	NaN	NaN	NaN	386.025284502394	0.847839949281689	35.9643589592266	12.6444861996994	9.99608393993325	2.61650036971944	0.130302500156525	0.0699381969790117	0	1.62351301809251	2822.42229320924	6	22265.0049504951	1	1	1	1	2019-05-17T16:57:42.058	NG_ecoli_LTEE_871_DM0	-0	-0	163.35	DIA_100X_EMPTY_1x1_100ms	44e9220a-3364-478a-95cb-009b818cbd15	EPI_100X_YFP_1x1_200ms_25sola	EPI_100X_RFP_1x1_200ms_25sola
471	31	11.1274313256537	347	44.4257549094945	655.317002881844	1393.84726224784	57919	166.913544668588	220.347556567041	139.173395879252	0	262735	757.161383285303	1738.06235092853	1247.09020797235	0	NaN	NaN	NaN	NaN	NaN	284.988750498555	0.980501900933018	30.1195232208889	12.8071953457647	9.20672329093953	3.12326149617372	0.0140813524604924	0.0067428021040787	2	1.00307276980649	2005.15595050296	0	21902.181556196	1	1	1	1	2019-05-17T16:57:42.058	NG_ecoli_LTEE_871_DM0	-0	-0	163.35	DIA_100X_EMPTY_1x1_100ms	0981a734-fb4b-49dd-9455-5c52e544e9a0	EPI_100X_YFP_1x1_200ms_25sola	EPI_100X_RFP_1x1_200ms_25sola
472	36	14.3207308355216	516	-49.9999925066973	662.410852713178	891.767441860465	654715	1268.82751937984	220.347556567041	139.173395879252	0	3660885	7094.73837209302	1738.06235092853	1247.09020797235	0	NaN	NaN	NaN	NaN	NaN	523.782325426537	0.83422793321316	38.3799647568469	22.2846500960123	13.0731420720757	5.09825246227049	0.0782427192769813	0.021075740551014	4	1.02190249614862	5151.74567000811	4	20375.6724806202	1	1	1	1	2019-05-17T16:57:42.058	NG_ecoli_LTEE_871_DM0	-0	-0	163.35	DIA_100X_EMPTY_1x1_100ms	c7f9a81d-7020-4413-acfc-edd275a9213d	EPI_100X_YFP_1x1_200ms_25sola	EPI_100X_RFP_1x1_200ms_25sola
473	13	8.91296332647509	117	-49.9991907457383	653.068376068376	907.017094017094	236077	2017.75213675214	220.347556567041	139.173395879252	0	391896	3349.53846153846	1738.06235092853	1247.09020797235	0	NaN	NaN	NaN	NaN	NaN	165.657283728243	0.999916984734347	15.4661692575719	13.4750462211382	10.2988186450348	3.68056350109495	0.000970477657220132	0.000418257583892905	2	1.00000292759813	1288.39034380068	3	20470.0085470085	1	1	1	1	2019-05-17T16:57:42.058	NG_ecoli_LTEE_871_DM0	-0	-0	163.35	DIA_100X_EMPTY_1x1_100ms	d1dcbaa8-07e0-4964-800b-07e0f85f305a	EPI_100X_YFP_1x1_200ms_25sola	EPI_100X_RFP_1x1_200ms_25sola
474	15	5.64509123562372	85	-49.9995626072459	654.211764705882	325.658823529412	34891	410.482352941176	220.347556567041	139.173395879252	0	452537	5323.96470588235	1738.06235092853	1247.09020797235	0	NaN	NaN	NaN	NaN	NaN	126.367798181459	0.999759495570097	NaN	NaN	NaN	NaN	NaN	NaN	NaN	NaN	NaN	1	22306.4352941176	1	1	1	1	2019-05-17T16:57:42.058	NG_ecoli_LTEE_871_DM0	-0	-0	163.35	DIA_100X_EMPTY_1x1_100ms	46fcb428-c4e8-47f4-94ab-00957d409f0e	EPI_100X_YFP_1x1_200ms_25sola	EPI_100X_RFP_1x1_200ms_25sola
475	28	11.9095402360113	334	-47.8555853996071	663.362275449102	347.317365269461	271289	812.24251497006	220.347556567041	139.173395879252	0	2874983	8607.73353293413	1738.06235092853	1247.09020797235	0	NaN	NaN	NaN	NaN	NaN	305.869026809272	0.964385116369462	26.6017439416941	15.3074605634815	10.853567755399	3.80845805826784	0.0698047018224271	0.0254152318897922	2	1.03498821934162	2461.18938697128	3	21733.4820359281	1	1	1	1	2019-05-17T16:57:42.058	NG_ecoli_LTEE_871_DM0	-0	-0	163.35	DIA_100X_EMPTY_1x1_100ms	dd1388d7-de60-48f5-8c75-99efedf0294d	EPI_100X_YFP_1x1_200ms_25sola	EPI_100X_RFP_1x1_200ms_25sola
476	26	17.6014905419688	457	-32.2578953696687	662.032822757112	923.888402625821	1532642	3353.70240700219	220.347556567041	139.173395879252	2	1073834	2349.74617067834	1738.06235092853	1247.09020797235	0	NaN	NaN	NaN	NaN	NaN	425.698022584138	0.999945958422465	25.1391433866338	21.3855104124294	15.9850330646811	5.7879733649669	0.082752635257924	0.0397951627977371	1	1.07736229604434	5045.07276347224	5	19735.1378555799	1	1	1	1	2019-05-17T16:57:42.058	NG_ecoli_LTEE_871_DM0	-0	-0	163.35	DIA_100X_EMPTY_1x1_100ms	5608ab7c-89ec-4bb5-aeac-d6830a5d6a4b	EPI_100X_YFP_1x1_200ms_25sola	EPI_100X_RFP_1x1_200ms_25sola
477	17	7.43076280136119	127	-48.9500872306382	657.669291338583	43.3149606299213	72876	573.826771653543	220.347556567041	139.173395879252	0	1572535	12382.1653543307	1738.06235092853	1247.09020797235	0	NaN	NaN	NaN	NaN	NaN	172.814064166531	0.999747556305909	18.0498018670732	11.9815370202181	9.15654111721449	3.26618445708064	0.0107975383212059	0.00547721801111932	1	1.00067845476342	1188.57124786304	3	24127.4251968504	1	1	1	1	2019-05-17T16:57:42.058	NG_ecoli_LTEE_871_DM0	-0	-0	163.35	DIA_100X_EMPTY_1x1_100ms	abb04ea1-83dd-4c9a-af10-c31256445b6a	EPI_100X_YFP_1x1_200ms_25sola	EPI_100X_RFP_1x1_200ms_25sola
478	16	9.22743897947579	148	-49.8551587165637	659.412162162162	1748.58783783784	55300	373.648648648649	220.347556567041	139.173395879252	0	961535	6496.85810810811	1738.06235092853	1247.09020797235	0	NaN	NaN	NaN	NaN	NaN	166.616332841436	0.999875662331285	15.4518071203289	13.5210641315693	10.0884832619517	3.96153829672709	0.00407144604200614	0.00232784551641566	0	1.00008630392389	1235.1534486338	1	21376.6216216216	1	1	1	1	2019-05-17T16:57:42.058	NG_ecoli_LTEE_871_DM0	-0	-0	163.35	DIA_100X_EMPTY_1x1_100ms	7ff766ab-4e11-40d7-b450-ddd837153bf9	EPI_100X_YFP_1x1_200ms_25sola	EPI_100X_RFP_1x1_200ms_25sola
479	28	12.8877407182074	363	26.5945670684653	660.289256198347	422.782369146006	852485	2348.4435261708	220.347556567041	139.173395879252	0	1238772	3412.59504132231	1738.06235092853	1247.09020797235	0	NaN	NaN	NaN	NaN	NaN	349.000189217022	0.927937327026026	30.287018630803	14.4675697244927	11.0833934805256	3.18031154788147	0.0593674443772436	0.0250920494559814	1	1.04365838827768	2922.07870680464	7	22933.523415978	1	1	1	1	2019-05-17T16:57:42.058	NG_ecoli_LTEE_871_DM0	-0	-0	163.35	DIA_100X_EMPTY_1x1_100ms	b297fc57-ceab-430c-bd7c-e5bd11d5fbbb	EPI_100X_YFP_1x1_200ms_25sola	EPI_100X_RFP_1x1_200ms_25sola
480	24	9.18024962952331	221	-29.6905912023741	659.714932126697	12.737556561086	120273	544.221719457014	220.347556567041	139.173395879252	0	3686646	16681.6561085973	1738.06235092853	1247.09020797235	0	NaN	NaN	NaN	NaN	NaN	NaN	NaN	NaN	NaN	NaN	NaN	NaN	NaN	NaN	NaN	NaN	3	21187.2941176471	1	1	1	1	2019-05-17T16:57:42.058	NG_ecoli_LTEE_871_DM0	-0	-0	163.35	DIA_100X_EMPTY_1x1_100ms	556b94a6-a063-4e47-a307-0892cdb12630	EPI_100X_YFP_1x1_200ms_25sola	EPI_100X_RFP_1x1_200ms_25sola
481	34	13.9814870398937	476	47.112493945769	664.506302521008	300.243697478992	1960985	4119.71638655462	220.347556567041	139.173395879252	3	1283689	2696.8256302521	1738.06235092853	1247.09020797235	0	NaN	NaN	NaN	NaN	NaN	372.522545144483	0.996106714382813	29.6639145078496	14.668956719968	12.0422315011114	3.79784434676396	0.0139381077172552	0.00693230495741847	1	1.00281653482832	3378.56505621768	1	16772.4537815126	1	1	1	1	2019-05-17T16:57:42.058	NG_ecoli_LTEE_871_DM0	-0	-0	163.35	DIA_100X_EMPTY_1x1_100ms	06d7f828-3842-422d-9aa7-e16244a5ebe9	EPI_100X_YFP_1x1_200ms_25sola	EPI_100X_RFP_1x1_200ms_25sola
482	17	9.0724497657383	155	-49.9978018656705	662.322580645161	761.354838709677	42684	275.38064516129	220.347556567041	139.173395879252	0	402865	2599.12903225806	1738.06235092853	1247.09020797235	0	NaN	NaN	NaN	NaN	NaN	184.17016801133	0.984736258503372	18.0798598137702	12.3505094168939	9.26493718886972	3.37937677344159	0.070314428557298	0.0357313007912598	0	1.03132548157619	1218.90511325909	2	22981.664516129	1	1	1	1	2019-05-17T16:57:42.058	NG_ecoli_LTEE_871_DM0	-0	-0	163.35	DIA_100X_EMPTY_1x1_100ms	a367d9ff-7565-4e00-8e7d-fcc5548a495c	EPI_100X_YFP_1x1_200ms_25sola	EPI_100X_RFP_1x1_200ms_25sola
483	17	8.41690655108253	144	-49.9653216487752	662.652777777778	799.354166666667	43176	299.833333333333	220.347556567041	139.173395879252	0	558220	3876.52777777778	1738.06235092853	1247.09020797235	0	NaN	NaN	NaN	NaN	NaN	160.954378513904	0.999787919510541	15.2324545206933	13.3202707046042	9.89166706120234	3.80104179492793	0.0124144136357745	0.00624761567903175	1	1.00059898765328	1170.5736720496	2	21097.4375	1	1	1	1	2019-05-17T16:57:42.058	NG_ecoli_LTEE_871_DM0	-0	-0	163.35	DIA_100X_EMPTY_1x1_100ms	224da60b-1520-4d1c-a1fb-c995be4e3ae7	EPI_100X_YFP_1x1_200ms_25sola	EPI_100X_RFP_1x1_200ms_25sola
484	27	16.7357490716117	452	-11.3756395777366	671.849557522124	118.694690265487	158456	350.566371681416	220.347556567041	139.173395879252	0	1107747	2450.76769911504	1738.06235092853	1247.09020797235	0	NaN	NaN	NaN	NaN	NaN	376.029419930232	0.938040640902486	25.5255037073029	24.0628395189174	14.1197605406626	7.03158301053896	0.00534371717697681	0.00210662496004606	3	1.00015471915299	3996.85934742225	0	22067.6703539823	1	1	1	1	2019-05-17T16:57:42.058	NG_ecoli_LTEE_871_DM0	-0	-0	163.35	DIA_100X_EMPTY_1x1_100ms	5081514c-3490-4fb9-a8d4-b33811124c10	EPI_100X_YFP_1x1_200ms_25sola	EPI_100X_RFP_1x1_200ms_25sola
485	29	9.16656699179206	266	-43.1929974427541	669.428571428571	1766.00751879699	121596	457.127819548872	220.347556567041	139.173395879252	0	2429926	9135.06015037594	1738.06235092853	1247.09020797235	0	NaN	NaN	NaN	NaN	NaN	331.453936899195	0.855753926868997	33.1893204253115	12.895268713178	9.58168516401665	2.54084750169935	0.0772765388994318	0.0372501401175267	1	1.11233735035172	2393.16164987575	4	22124.462406015	1	1	1	1	2019-05-17T16:57:42.058	NG_ecoli_LTEE_871_DM0	-0	-0	163.35	DIA_100X_EMPTY_1x1_100ms	4d418d5d-d64d-4741-aac2-edf5a27c52e5	EPI_100X_YFP_1x1_200ms_25sola	EPI_100X_RFP_1x1_200ms_25sola
486	48	14.0065727630987	673	10.3392761993202	684.102526002972	25.8930163447251	451414	670.748885586924	220.347556567041	139.173395879252	0	15360439	22823.8320950966	1738.06235092853	1247.09020797235	0	NaN	NaN	NaN	NaN	NaN	630.159146557198	0.915000766047049	49.3122173251504	14.7369263627733	12.4031780715383	3.02709042256355	0.0375208064020341	0.0156462786306196	3	1.00476119575375	5958.13542365409	5	21308.1441307578	1	1	1	1	2019-05-17T16:57:42.058	NG_ecoli_LTEE_871_DM0	-0	-0	163.35	DIA_100X_EMPTY_1x1_100ms	037f787d-9275-4c7c-8727-3c60df721bc3	EPI_100X_YFP_1x1_200ms_25sola	EPI_100X_RFP_1x1_200ms_25sola
487	32	13.6905687337629	438	-19.4979653064726	678.993150684931	73.2146118721461	2220953	5070.66894977169	220.347556567041	139.173395879252	2	2654268	6059.97260273973	1738.06235092853	1247.09020797235	0	NaN	NaN	NaN	NaN	NaN	384.851506568561	0.99502042184278	29.7172859142328	16.2771336248472	12.5217099734531	3.93540972028403	0.028138868635431	0.0120070692620186	2	1.00968247721682	3659.53836967439	5	20951.3082191781	1	1	1	1	2019-05-17T16:57:42.058	NG_ecoli_LTEE_871_DM0	-0	-0	163.35	DIA_100X_EMPTY_1x1_100ms	7aa7e3b9-7525-41a6-b159-97545f3b55a8	EPI_100X_YFP_1x1_200ms_25sola	EPI_100X_RFP_1x1_200ms_25sola
488	30	12.7514207441736	383	37.3859570775792	676.381201044386	360.22454308094	959043	2504.02872062663	220.347556567041	139.173395879252	0	2639506	6891.66057441253	1738.06235092853	1247.09020797235	0	NaN	NaN	NaN	NaN	NaN	360.961124859895	0.988622365459583	27.9942260071084	17.0194432372396	12.5348002467395	4.31918793936507	0.0164331967741097	0.00683983245746704	1	1.00152772703793	3454.5635059128	4	21592.1984334204	1	1	1	1	2019-05-17T16:57:42.058	NG_ecoli_LTEE_871_DM0	-0	-0	163.35	DIA_100X_EMPTY_1x1_100ms	363fcd89-a8fa-457c-8d85-4b2bff479d9a	EPI_100X_YFP_1x1_200ms_25sola	EPI_100X_RFP_1x1_200ms_25sola
489	29	13.3029161218766	386	41.8693921007619	679.243523316062	411.033678756477	1961626	5081.93264248705	220.347556567041	139.173395879252	3	1432419	3710.93005181347	1738.06235092853	1247.09020797235	0	NaN	NaN	NaN	NaN	NaN	363.292624487946	0.959209274031335	28.7725489839146	14.4492653769637	12.0704266951464	3.44771265135174	0.0713471757667549	0.0285258048440892	1	1.04110302755827	3292.4066122532	3	20288.1502590674	1	1	1	1	2019-05-17T16:57:42.058	NG_ecoli_LTEE_871_DM0	-0	-0	163.35	DIA_100X_EMPTY_1x1_100ms	915fbf18-00b7-4516-a0f9-194562ba68d8	EPI_100X_YFP_1x1_200ms_25sola	EPI_100X_RFP_1x1_200ms_25sola
490	15	7.93312823092635	119	-49.9978156874035	671.218487394958	1786.97478991597	39619	332.932773109244	220.347556567041	139.173395879252	0	810824	6813.64705882353	1738.06235092853	1247.09020797235	0	NaN	NaN	NaN	NaN	NaN	137.555024267498	0.999748066326049	14.0236037233936	12.4502156841531	9.15068430518191	3.70712812536526	0.00181839917832199	0.000481836571887784	1	1.00000237515741	922.266975390642	2	20813.8235294118	1	1	1	1	2019-05-17T16:57:42.058	NG_ecoli_LTEE_871_DM0	-0	-0	163.35	DIA_100X_EMPTY_1x1_100ms	68a67497-aa8b-4cb8-adfc-fbcf04acc8cb	EPI_100X_YFP_1x1_200ms_25sola	EPI_100X_RFP_1x1_200ms_25sola
491	10	1.84107443707026	26	-49.9998957848091	671.961538461538	2.69230769230769	10209	392.653846153846	220.347556567041	139.173395879252	0	424325	16320.1923076923	1738.06235092853	1247.09020797235	0	NaN	NaN	NaN	NaN	NaN	NaN	NaN	NaN	NaN	NaN	NaN	NaN	NaN	NaN	NaN	NaN	1	22710.7307692308	1	1	1	1	2019-05-17T16:57:42.058	NG_ecoli_LTEE_871_DM0	-0	-0	163.35	DIA_100X_EMPTY_1x1_100ms	3fafeded-b19e-49ad-9b37-2c86fb60b6b5	EPI_100X_YFP_1x1_200ms_25sola	EPI_100X_RFP_1x1_200ms_25sola
492	29	14.0744172965239	414	-14.9150150821536	675.48309178744	433.80193236715	3764019	9091.83333333333	220.347556567041	139.173395879252	2	759009	1833.35507246377	1738.06235092853	1247.09020797235	0	NaN	NaN	NaN	NaN	NaN	396.120727850159	0.969204620883992	30.8753399905497	14.8567688304228	12.2310473344151	3.50013163189314	0.0347476374786833	0.0201421690122461	0	1.02435725340679	3627.67960837966	3	19259.1787439614	1	1	1	1	2019-05-17T16:57:42.058	NG_ecoli_LTEE_871_DM0	-0	-0	163.35	DIA_100X_EMPTY_1x1_100ms	baf054ce-d069-48e0-bb3c-2892477e5a04	EPI_100X_YFP_1x1_200ms_25sola	EPI_100X_RFP_1x1_200ms_25sola
493	36	15.2003832887102	548	7.21844495133563	685.593065693431	52.8777372262774	2983645	5444.60766423358	220.347556567041	139.173395879252	3	4068866	7424.93795620438	1738.06235092853	1247.09020797235	0	NaN	NaN	NaN	NaN	NaN	461.91191407941	0.967300742150256	35.3049564812516	16.8690931476282	12.5975205984216	3.79072801075337	0.0651444427055981	0.0224400576503885	1	1.04126643189988	4400.43607270313	5	22083.3704379562	1	1	1	1	2019-05-17T16:57:42.058	NG_ecoli_LTEE_871_DM0	-0	-0	163.35	DIA_100X_EMPTY_1x1_100ms	9a3cfba6-ee68-4d5c-b889-7d73a3ebf886	EPI_100X_YFP_1x1_200ms_25sola	EPI_100X_RFP_1x1_200ms_25sola
494	26	14.7322781949937	383	-46.7017993667348	679.292428198433	796.007832898172	168855	440.874673629243	220.347556567041	139.173395879252	0	2384832	6226.71540469974	1738.06235092853	1247.09020797235	0	NaN	NaN	NaN	NaN	NaN	366.170524912547	0.945163797069273	26.599861950757	19.2886145219613	13.0466638167699	4.16525736491382	0.115112373201215	0.0422970861057407	2	1.10239214869347	3556.0528559623	3	22136.2872062663	1	1	1	1	2019-05-17T16:57:42.058	NG_ecoli_LTEE_871_DM0	-0	-0	163.35	DIA_100X_EMPTY_1x1_100ms	416b03b1-5f7a-49ab-85f9-ab465634b552	EPI_100X_YFP_1x1_200ms_25sola	EPI_100X_RFP_1x1_200ms_25sola
495	31	13.5101302081179	419	48.5135426607527	680.529832935561	981.317422434368	1661943	3966.45107398568	220.347556567041	139.173395879252	2	555639	1326.10739856802	1738.06235092853	1247.09020797235	0	NaN	NaN	NaN	NaN	NaN	333.068147730714	0.988895269767006	28.9059184617286	13.5600743921488	11.2734561270078	3.08733099259437	0.002096477254148	0.00108779536859079	2	1.00000954071304	2885.29891675018	0	16782.0644391408	1	1	1	1	2019-05-17T16:57:42.058	NG_ecoli_LTEE_871_DM0	-0	-0	163.35	DIA_100X_EMPTY_1x1_100ms	7e146c9e-620f-4c59-b8ef-b8ff1f8e158e	EPI_100X_YFP_1x1_200ms_25sola	EPI_100X_RFP_1x1_200ms_25sola
496	12	6.60005737060578	81	-49.9998520914089	678.308641975309	41.3703703703704	113702	1403.72839506173	220.347556567041	139.173395879252	0	959600	11846.9135802469	1738.06235092853	1247.09020797235	0	NaN	NaN	NaN	NaN	NaN	137.297546630873	0.999826554625881	13.8173629656897	12.6360259682762	9.45055569549309	3.59918701610718	0.0016412565939486	0.000933239480981104	0	1.00001058487384	969.23645237749	2	23188.3950617284	1	1	1	1	2019-05-17T16:57:42.058	NG_ecoli_LTEE_871_DM0	-0	-0	163.35	DIA_100X_EMPTY_1x1_100ms	1e478dd5-818f-400c-9371-cafcf863981a	EPI_100X_YFP_1x1_200ms_25sola	EPI_100X_RFP_1x1_200ms_25sola
497	13	7.05250785443178	92	-49.9995849824799	677.304347826087	378.989130434783	68885	748.75	220.347556567041	139.173395879252	0	575917	6259.96739130435	1738.06235092853	1247.09020797235	0	NaN	NaN	NaN	NaN	NaN	145.03581062828	0.999868202454831	14.1679895866999	13.1835227806783	9.69669260270962	3.7816676155785	0.00225537677314707	0.00123972795969898	0	1.00001919413737	1046.27383966967	3	24028.4891304348	1	1	1	1	2019-05-17T16:57:42.058	NG_ecoli_LTEE_871_DM0	-0	-0	163.35	DIA_100X_EMPTY_1x1_100ms	04b75e10-5f52-43ba-ac3d-6fba0ab068b6	EPI_100X_YFP_1x1_200ms_25sola	EPI_100X_RFP_1x1_200ms_25sola
498	38	13.9988245915951	532	47.0967114284203	685.127819548872	1746.82894736842	2110900	3967.85714285714	220.347556567041	139.173395879252	2	3824201	7188.3477443609	1738.06235092853	1247.09020797235	0	NaN	NaN	NaN	NaN	NaN	490.611609648845	0.942896189135213	37.6926073147929	15.8145679766792	12.5530837770821	3.54487935563575	0.0819366619927869	0.0203960671887448	1	1.02543416638369	4664.94916854248	3	18912.5413533835	1	1	1	1	2019-05-17T16:57:42.058	NG_ecoli_LTEE_871_DM0	-0	-0	163.35	DIA_100X_EMPTY_1x1_100ms	af66df24-a8e4-4d7d-adf9-4779c45b057e	EPI_100X_YFP_1x1_200ms_25sola	EPI_100X_RFP_1x1_200ms_25sola
499	12	7.25051121978812	87	-49.9997315298751	680.896551724138	87.6206896551724	89640	1030.34482758621	220.347556567041	139.173395879252	0	846881	9734.26436781609	1738.06235092853	1247.09020797235	0	NaN	NaN	NaN	NaN	NaN	138.028848492304	0.999805696950329	14.6141587704034	11.8315282475123	8.8960166636888	3.426475364429	0.00154463187772584	0.000790270875466122	0	1.00000925536204	908.353466967823	1	20857.8390804598	1	1	1	1	2019-05-17T16:57:42.058	NG_ecoli_LTEE_871_DM0	-0	-0	163.35	DIA_100X_EMPTY_1x1_100ms	ea1da5e7-8a8c-491a-84f7-5672797d580c	EPI_100X_YFP_1x1_200ms_25sola	EPI_100X_RFP_1x1_200ms_25sola
500	30	13.4113482519891	403	-13.3612787475831	687.357320099256	767.253101736973	183369	455.009925558313	220.347556567041	139.173395879252	0	2294235	5692.89081885856	1738.06235092853	1247.09020797235	0	NaN	NaN	NaN	NaN	NaN	303.628582459589	0.990734393544949	24.8556953905517	15.9536274285495	11.4472264485572	4.12294389266389	0.0853283097302776	0.0399866766190072	1	1.0744527373332	2558.09310731956	3	19139.7518610422	1	1	1	1	2019-05-17T16:57:42.058	NG_ecoli_LTEE_871_DM0	-0	-0	163.35	DIA_100X_EMPTY_1x1_100ms	5ca39bc8-a269-4678-853d-578f6324044c	EPI_100X_YFP_1x1_200ms_25sola	EPI_100X_RFP_1x1_200ms_25sola
501	29	5.94106703169336	173	-49.9476435396305	681.508670520231	864.820809248555	73548	425.132947976879	220.347556567041	139.173395879252	0	607918	3513.97687861272	1738.06235092853	1247.09020797235	0	NaN	NaN	NaN	NaN	NaN	283.079984782685	0.886907690967906	NaN	NaN	NaN	NaN	NaN	NaN	NaN	NaN	NaN	1	23328.8439306358	1	1	1	1	2019-05-17T16:57:42.058	NG_ecoli_LTEE_871_DM0	-0	-0	163.35	DIA_100X_EMPTY_1x1_100ms	38607ec0-ef18-48f1-a877-4d0577b36356	EPI_100X_YFP_1x1_200ms_25sola	EPI_100X_RFP_1x1_200ms_25sola
502	28	10.1366093246505	284	43.3662041417487	682.457746478873	1778.53169014085	167875	591.109154929577	220.347556567041	139.173395879252	0	3416513	12029.9753521127	1738.06235092853	1247.09020797235	0	NaN	NaN	NaN	NaN	NaN	321.484645568713	0.935654105281031	29.5967410647189	14.3601163669322	10.522083139888	3.10053550535437	0.0426562504298305	0.0184111525095986	1	1.02138400264908	2573.57738979113	4	22660.2042253521	1	1	1	1	2019-05-17T16:57:42.058	NG_ecoli_LTEE_871_DM0	-0	-0	163.35	DIA_100X_EMPTY_1x1_100ms	b23c078f-cbb2-460e-84c0-7bfff240b037	EPI_100X_YFP_1x1_200ms_25sola	EPI_100X_RFP_1x1_200ms_25sola
503	23	10.4088590660152	240	16.0892340623786	685.454166666667	1837.5	141719	590.495833333333	220.347556567041	139.173395879252	0	374982	1562.425	1738.06235092853	1247.09020797235	0	NaN	NaN	NaN	NaN	NaN	203.051618616501	0.999867437042692	20.5733164782158	12.0973513035499	9.477739978119	3.21844720278282	0.0105498272356755	0.00592830832969378	0	1.00098894948612	1451.45564087366	0	21335.8083333333	1	1	1	1	2019-05-17T16:57:42.058	NG_ecoli_LTEE_871_DM0	-0	-0	163.35	DIA_100X_EMPTY_1x1_100ms	81964c2d-6659-41bb-b914-381f29dd36f4	EPI_100X_YFP_1x1_200ms_25sola	EPI_100X_RFP_1x1_200ms_25sola
504	38	11.5852510128859	441	46.3071008755262	694.986394557823	364.689342403628	2625984	5954.61224489796	220.347556567041	139.173395879252	2	2015736	4570.82993197279	1738.06235092853	1247.09020797235	0	NaN	NaN	NaN	NaN	NaN	436.861790646422	0.964732698868613	38.6679399678294	13.71781869422	10.9829381880682	2.96818842654745	0.0198193963594276	0.00895065464293131	2	1.0022957236809	3663.34647648354	2	19268.9024943311	1	1	1	1	2019-05-17T16:57:42.058	NG_ecoli_LTEE_871_DM0	-0	-0	163.35	DIA_100X_EMPTY_1x1_100ms	7a7dfb9d-c9c9-4554-9dc9-2e9f5c576684	EPI_100X_YFP_1x1_200ms_25sola	EPI_100X_RFP_1x1_200ms_25sola
505	19	10.8432472162414	207	-47.4942562787484	688.92270531401	1708.28019323671	97610	471.545893719807	220.347556567041	139.173395879252	0	838355	4050.02415458937	1738.06235092853	1247.09020797235	0	NaN	NaN	NaN	NaN	NaN	191.916291701945	0.999726450463133	17.1002853571299	14.4414142115415	10.2761018013267	4.26094868820532	0.035026057314441	0.0175934382532646	1	1.00675281382261	1418.24099592224	1	22182.4202898551	1	1	1	1	2019-05-17T16:57:42.058	NG_ecoli_LTEE_871_DM0	-0	-0	163.35	DIA_100X_EMPTY_1x1_100ms	b6736f3c-fa2e-4765-8136-8780a3200d68	EPI_100X_YFP_1x1_200ms_25sola	EPI_100X_RFP_1x1_200ms_25sola
506	18	8.44455614939163	152	-49.1116741954943	688.098684210526	1162.78947368421	54252	356.921052631579	220.347556567041	139.173395879252	0	560647	3688.46710526316	1738.06235092853	1247.09020797235	0	NaN	NaN	NaN	NaN	NaN	167.277273587101	0.999485053836495	17.8571783327845	12.8407803060112	8.74201946165756	3.82593670582897	0.0226963900555712	0.0118370523994751	0	1.00306327276543	1071.83085529035	2	22490.2236842105	1	1	1	1	2019-05-17T16:57:42.058	NG_ecoli_LTEE_871_DM0	-0	-0	163.35	DIA_100X_EMPTY_1x1_100ms	96609d24-53ce-4f7c-ae18-4a5aa69fca75	EPI_100X_YFP_1x1_200ms_25sola	EPI_100X_RFP_1x1_200ms_25sola
507	23	7.53381573498659	174	-49.9315878870345	690.16091954023	1197.02298850575	53854	309.505747126437	220.347556567041	139.173395879252	0	1019562	5859.55172413793	1738.06235092853	1247.09020797235	0	NaN	NaN	NaN	NaN	NaN	248.810274275856	0.944117829196755	26.3236143122443	11.0141587702193	9.11526674794038	2.67288192772776	0.0355357121598437	0.014536174847158	1	1.00733503431287	1717.80619640642	1	23658.4540229885	1	1	1	1	2019-05-17T16:57:42.058	NG_ecoli_LTEE_871_DM0	-0	-0	163.35	DIA_100X_EMPTY_1x1_100ms	4ece5835-f235-42bb-800f-0a9fd722cfa9	EPI_100X_YFP_1x1_200ms_25sola	EPI_100X_RFP_1x1_200ms_25sola
508	25	14.250241264472	359	-29.692296506559	695.147632311978	857.231197771588	139092	387.442896935933	220.347556567041	139.173395879252	0	2271438	6327.12534818942	1738.06235092853	1247.09020797235	0	NaN	NaN	NaN	NaN	NaN	326.976349861829	0.990334061591942	24.1727810669451	18.6277465926905	13.1368130737556	4.8504073864306	0.00406461333818983	0.00144609004088691	1	1.00007516876269	3276.39715850263	1	20846.4289693593	1	1	1	1	2019-05-17T16:57:42.058	NG_ecoli_LTEE_871_DM0	-0	-0	163.35	DIA_100X_EMPTY_1x1_100ms	5b6ace42-9c85-48e2-b59e-56ea0faa7df9	EPI_100X_YFP_1x1_200ms_25sola	EPI_100X_RFP_1x1_200ms_25sola
509	37	14.0298058035818	520	47.2497079500011	704.142307692308	615.136538461538	3225825	6203.50961538462	220.347556567041	139.173395879252	3	562654	1082.02692307692	1738.06235092853	1247.09020797235	0	NaN	NaN	NaN	NaN	NaN	436.746434179431	0.930288102567075	35.9109755429247	13.9302719587021	11.7982674191386	3.05892994636011	0.0496631765639785	0.0266588358443786	1	1.06369276862385	3926.02947534782	1	16537.0480769231	1	1	1	1	2019-05-17T16:57:42.058	NG_ecoli_LTEE_871_DM0	-0	-0	163.35	DIA_100X_EMPTY_1x1_100ms	4c2a5d15-1232-448d-8b8a-b3c4956ae28a	EPI_100X_YFP_1x1_200ms_25sola	EPI_100X_RFP_1x1_200ms_25sola
510	24	11.8832459463169	286	24.4667843142126	698.597902097902	1177.75524475524	371854	1300.18881118881	220.347556567041	139.173395879252	0	1209027	4227.36713286713	1738.06235092853	1247.09020797235	0	NaN	NaN	NaN	NaN	NaN	280.599609432792	0.989395071597412	23.7557453065035	14.0384001597071	11.3121508888664	3.52201533188462	0.0168805465593885	0.00941857545141899	1	1.00344027760527	2387.53045761987	3	19109.2552447552	1	1	1	1	2019-05-17T16:57:42.058	NG_ecoli_LTEE_871_DM0	-0	-0	163.35	DIA_100X_EMPTY_1x1_100ms	e50c74a1-12c1-4c4d-901e-57fc112eefdb	EPI_100X_YFP_1x1_200ms_25sola	EPI_100X_RFP_1x1_200ms_25sola
511	20	6.54372131077135	131	-26.1959410446175	700.488549618321	33.763358778626	101493	774.75572519084	220.347556567041	139.173395879252	0	1856071	14168.4809160305	1738.06235092853	1247.09020797235	0	NaN	NaN	NaN	NaN	NaN	202.482824631791	0.945682467990709	22.2007490698861	11.2530720902484	8.65278678721007	2.78690336545743	0.0131659866473973	0.00618295233215948	1	1.00139815370102	1305.47787034999	3	26231.3511450382	1	1	1	1	2019-05-17T16:57:42.058	NG_ecoli_LTEE_871_DM0	-0	-0	163.35	DIA_100X_EMPTY_1x1_100ms	13331867-dd4b-4998-b925-2afeb07c2d0e	EPI_100X_YFP_1x1_200ms_25sola	EPI_100X_RFP_1x1_200ms_25sola
512	37	14.7909668270812	548	-24.1057808405577	704.897810218978	1768.14416058394	2602649	4749.35948905109	220.347556567041	139.173395879252	2	4111962	7503.5802919708	1738.06235092853	1247.09020797235	0	NaN	NaN	NaN	NaN	NaN	512.92897681615	0.88850750059748	41.1390266259009	17.8233272653635	11.9760615104035	4.1126569435493	0.109452572370908	0.0269353736526024	4	1.09902352181502	4634.16965443655	4	21112.4781021898	1	1	1	1	2019-05-17T16:57:42.058	NG_ecoli_LTEE_871_DM0	-0	-0	163.35	DIA_100X_EMPTY_1x1_100ms	db369ca9-8959-4dcf-92e1-ae45f71ad121	EPI_100X_YFP_1x1_200ms_25sola	EPI_100X_RFP_1x1_200ms_25sola
513	13	6.27865952452471	82	-49.9998127583664	696.256097560976	65.4878048780488	182377	2224.10975609756	220.347556567041	139.173395879252	0	831468	10139.8536585366	1738.06235092853	1247.09020797235	0	NaN	NaN	NaN	NaN	NaN	136.273694646745	0.999760537580918	14.4336747280599	12.0538120138811	9.04928955086473	3.38167351165034	0.00235102860208096	0.00127037763147477	0	1.00002095935066	928.315847632353	3	24704.7682926829	1	1	1	1	2019-05-17T16:57:42.058	NG_ecoli_LTEE_871_DM0	-0	-0	163.35	DIA_100X_EMPTY_1x1_100ms	528eb1e4-1807-4d6c-87c3-eae3f6842dff	EPI_100X_YFP_1x1_200ms_25sola	EPI_100X_RFP_1x1_200ms_25sola
514	32	15.2617750034828	489	-49.9969429499418	708.370143149284	78.0961145194274	1635612	3344.80981595092	220.347556567041	139.173395879252	2	3668783	7502.62372188139	1738.06235092853	1247.09020797235	0	NaN	NaN	NaN	NaN	NaN	448.852454660266	0.8206277864824	39.0542320322261	16.3298984563413	11.0734760829831	3.46838370590936	0.16134841052089	0.0473232266339411	2	1.30561774981455	3761.19567052557	5	22468.0715746421	1	1	1	1	2019-05-17T16:57:42.058	NG_ecoli_LTEE_871_DM0	-0	-0	163.35	DIA_100X_EMPTY_1x1_100ms	de83f712-337e-4c6e-93d7-0b7e5596b40b	EPI_100X_YFP_1x1_200ms_25sola	EPI_100X_RFP_1x1_200ms_25sola
515	38	13.0759015871509	498	46.8291011363643	705.841365461847	1745.09437751004	1924344	3864.14457831325	220.347556567041	139.173395879252	2	4167240	8367.95180722892	1738.06235092853	1247.09020797235	0	NaN	NaN	NaN	NaN	NaN	481.715312365517	0.909272101496467	38.8097658806387	14.9683235704464	12.0047564748419	3.06058574190597	0.068502839966118	0.0277739852751568	0	1.06825042940919	4392.76138741847	3	20549.8554216867	1	1	1	1	2019-05-17T16:57:42.058	NG_ecoli_LTEE_871_DM0	-0	-0	163.35	DIA_100X_EMPTY_1x1_100ms	3035ed85-6506-4a79-8ce0-aae4f62992dc	EPI_100X_YFP_1x1_200ms_25sola	EPI_100X_RFP_1x1_200ms_25sola
516	10	4.42792481056129	45	-49.9995897602998	696.577777777778	1157.82222222222	18600	413.333333333333	220.347556567041	139.173395879252	0	181713	4038.06666666667	1738.06235092853	1247.09020797235	0	NaN	NaN	NaN	NaN	NaN	132.602831059194	0.999554907390641	NaN	NaN	NaN	NaN	NaN	NaN	NaN	NaN	NaN	1	24048.2	1	1	1	1	2019-05-17T16:57:42.058	NG_ecoli_LTEE_871_DM0	-0	-0	163.35	DIA_100X_EMPTY_1x1_100ms	2bb97cc5-bc21-45e2-8726-f63fb66fcb9c	EPI_100X_YFP_1x1_200ms_25sola	EPI_100X_RFP_1x1_200ms_25sola
517	36	12.0206161510498	433	49.0196735378144	709.411085450346	99.6281755196305	3192660	7373.34872979215	220.347556567041	139.173395879252	3	1398407	3229.57736720554	1738.06235092853	1247.09020797235	0	NaN	NaN	NaN	NaN	NaN	412.555387533746	0.964312235072777	37.0066278886378	12.50233074015	10.9039103400905	2.49487015739829	0.0259737908039561	0.0103427448553947	2	1.00337573845057	3455.68333061619	1	20036.8060046189	1	1	1	1	2019-05-17T16:57:42.058	NG_ecoli_LTEE_871_DM0	-0	-0	163.35	DIA_100X_EMPTY_1x1_100ms	a1f2454e-f09a-4932-8aab-d45e4fc91004	EPI_100X_YFP_1x1_200ms_25sola	EPI_100X_RFP_1x1_200ms_25sola
518	13	7.51145948908018	98	-49.9993036822354	700.857142857143	1696.20408163265	28474	290.551020408163	220.347556567041	139.173395879252	0	487627	4975.78571428571	1738.06235092853	1247.09020797235	0	NaN	NaN	NaN	NaN	NaN	137.415015950959	0.999770794113205	14.5328746496959	11.9383895629249	8.85009570707973	3.50181264700203	0.00121735919235322	0.000574137311915225	1	1.00000496553763	893.999639347414	1	22248.9897959184	1	1	1	1	2019-05-17T16:57:42.058	NG_ecoli_LTEE_871_DM0	-0	-0	163.35	DIA_100X_EMPTY_1x1_100ms	388185a3-80c8-430e-bfb4-85ab171204ca	EPI_100X_YFP_1x1_200ms_25sola	EPI_100X_RFP_1x1_200ms_25sola
519	22	11.1791392362724	247	-49.3283251789748	706.878542510121	754.072874493927	75016	303.708502024291	220.347556567041	139.173395879252	0	1015235	4110.26315789474	1738.06235092853	1247.09020797235	0	NaN	NaN	NaN	NaN	NaN	253.001277380179	0.936273929015689	23.5993982590613	14.9351433387556	10.1701826027682	3.37017780100521	0.0624677107716179	0.0226721602080894	1	1.02142503757748	1917.11564799655	1	22327.1133603239	1	1	1	1	2019-05-17T16:57:42.058	NG_ecoli_LTEE_871_DM0	-0	-0	163.35	DIA_100X_EMPTY_1x1_100ms	cce91045-56d4-498a-9d2a-67865ef38eb2	EPI_100X_YFP_1x1_200ms_25sola	EPI_100X_RFP_1x1_200ms_25sola
520	25	9.64182559174825	241	-49.9986651917403	706.331950207469	1228.42323651452	77125	320.020746887967	220.347556567041	139.173395879252	0	2793233	11590.1784232365	1738.06235092853	1247.09020797235	0	NaN	NaN	NaN	NaN	NaN	246.775138784	0.973308639204094	21.436654088783	16.3000239814664	9.27199379169287	4.66268983208783	0.0244157816455894	0.00937016231577576	3	1.00280484837623	1447.41525560766	1	22094.1742738589	1	1	1	1	2019-05-17T16:57:42.058	NG_ecoli_LTEE_871_DM0	-0	-0	163.35	DIA_100X_EMPTY_1x1_100ms	210437c2-a4dc-4746-a5a8-0edcb6e2bdcc	EPI_100X_YFP_1x1_200ms_25sola	EPI_100X_RFP_1x1_200ms_25sola
521	33	11.4257728576492	377	37.1754988676131	711.106100795756	1037.93899204244	106347	282.087533156499	220.347556567041	139.173395879252	0	1633835	4333.77984084881	1738.06235092853	1247.09020797235	0	NaN	NaN	NaN	NaN	NaN	345.047691991131	0.928182050050977	33.3337542281181	14.7620365286746	10.0047645109306	3.75871007467156	0.0401119876475438	0.0145467081134456	2	1.0039945741709	2620.52225288716	2	22370.0424403183	1	1	1	1	2019-05-17T16:57:42.058	NG_ecoli_LTEE_871_DM0	-0	-0	163.35	DIA_100X_EMPTY_1x1_100ms	cb92c3d5-aee8-44f9-ba80-61b031c1b963	EPI_100X_YFP_1x1_200ms_25sola	EPI_100X_RFP_1x1_200ms_25sola
522	27	13.7053246562151	376	33.8554499350444	708.031914893617	1935.20744680851	1287577	3424.40691489362	220.347556567041	139.173395879252	1	384769	1023.32180851064	1738.06235092853	1247.09020797235	0	NaN	NaN	NaN	NaN	NaN	329.535166571277	0.983749831365904	26.2074622249218	14.3462944065786	12.0193238082236	3.56543632938676	0.0536956713797145	0.0266912629048866	1	1.03414378695727	2973.54777703731	1	17081.4361702128	1	1	1	1	2019-05-17T16:57:42.058	NG_ecoli_LTEE_871_DM0	-0	-0	163.35	DIA_100X_EMPTY_1x1_100ms	2cea4909-f588-4466-9aa0-d624b5ca0f0f	EPI_100X_YFP_1x1_200ms_25sola	EPI_100X_RFP_1x1_200ms_25sola
523	23	10.2683150302698	237	-39.0385377862501	714.177215189873	1216.92405063291	97494	411.367088607595	220.347556567041	139.173395879252	0	3759141	15861.3544303797	1738.06235092853	1247.09020797235	0	NaN	NaN	NaN	NaN	NaN	280.656262079683	0.923374953487758	26.5384877289013	12.9870479937676	9.91406648745267	3.09490922079787	0.0735608374928505	0.0387538292273803	1	1.08070058708128	2048.65914634354	3	21675.9113924051	1	1	1	1	2019-05-17T16:57:42.058	NG_ecoli_LTEE_871_DM0	-0	-0	163.35	DIA_100X_EMPTY_1x1_100ms	ceaaa62f-23a8-4d68-b5cf-622fdc05016f	EPI_100X_YFP_1x1_200ms_25sola	EPI_100X_RFP_1x1_200ms_25sola
524	33	15.6359783349105	519	28.1591189877288	713.342967244701	809.622350674374	1465881	2824.43352601156	220.347556567041	139.173395879252	2	1165335	2245.34682080925	1738.06235092853	1247.09020797235	0	NaN	NaN	NaN	NaN	NaN	410.159859990749	0.984932344286376	32.7107038974401	14.2976077104533	12.2447058774459	3.24410659759562	0.00584861564868696	0.00310176510809006	0	1.00053417251577	3851.91315024123	0	17863.3603082852	1	1	1	1	2019-05-17T16:57:42.058	NG_ecoli_LTEE_871_DM0	-0	-0	163.35	DIA_100X_EMPTY_1x1_100ms	1653f6bb-5d76-463f-8cbd-a38519eb0926	EPI_100X_YFP_1x1_200ms_25sola	EPI_100X_RFP_1x1_200ms_25sola
525	33	11.590261790906	383	44.8954406370594	712.488250652741	1184.01566579634	1155740	3017.59791122715	220.347556567041	139.173395879252	2	1626084	4245.6501305483	1738.06235092853	1247.09020797235	0	NaN	NaN	NaN	NaN	NaN	355.967948601612	0.963234330328126	32.1065034662424	12.9579445875837	10.8192846800449	2.91692378744883	0.0287604914871587	0.0135629614510623	1	1.01425871045862	2951.75283785733	2	19044.8668407311	1	1	1	1	2019-05-17T16:57:42.058	NG_ecoli_LTEE_871_DM0	-0	-0	163.35	DIA_100X_EMPTY_1x1_100ms	d74f048d-ac58-419e-84b5-b84475115746	EPI_100X_YFP_1x1_200ms_25sola	EPI_100X_RFP_1x1_200ms_25sola
526	28	12.5216130294518	351	47.1946006757206	713.327635327635	902.122507122507	1621218	4618.8547008547	220.347556567041	139.173395879252	2	504277	1436.68660968661	1738.06235092853	1247.09020797235	0	NaN	NaN	NaN	NaN	NaN	303.74825592526	0.998874138328589	26.4750209039437	13.2911724827439	11.1041805633976	3.27651246193542	0.0210585903570769	0.011386616266995	0	1.00595591197362	2563.88902540328	2	17890.8945868946	1	1	1	1	2019-05-17T16:57:42.058	NG_ecoli_LTEE_871_DM0	-0	-0	163.35	DIA_100X_EMPTY_1x1_100ms	29cd1062-cf53-4e4e-aa96-0bb91d168a92	EPI_100X_YFP_1x1_200ms_25sola	EPI_100X_RFP_1x1_200ms_25sola
527	23	10.7391118274449	247	-49.8051335816613	714.898785425101	1293.51821862348	71908	291.125506072874	220.347556567041	139.173395879252	0	2425328	9819.14170040486	1738.06235092853	1247.09020797235	0	NaN	NaN	NaN	NaN	NaN	213.616513769363	0.984947845512361	21.5204165087003	13.8627411966784	9.41362679306788	3.86047690195166	0.0531162623616681	0.0262852906818126	0	1.02338313219213	1497.80234744088	2	21184.6032388664	1	1	1	1	2019-05-17T16:57:42.058	NG_ecoli_LTEE_871_DM0	-0	-0	163.35	DIA_100X_EMPTY_1x1_100ms	e1fa5ed7-9c57-479a-a966-6602526615a8	EPI_100X_YFP_1x1_200ms_25sola	EPI_100X_RFP_1x1_200ms_25sola
528	22	10.1336770044385	224	-22.2653835744089	715.370535714286	337.5625	91981	410.629464285714	220.347556567041	139.173395879252	0	957638	4275.16964285714	1738.06235092853	1247.09020797235	0	NaN	NaN	NaN	NaN	NaN	195.546714063463	0.999436505669612	20.4854226349492	12.6105103128677	8.95980604389336	3.49476353486613	0.0404145415397017	0.0197675016722038	1	1.01227345702141	1291.6118670142	0	20602.4821428571	1	1	1	1	2019-05-17T16:57:42.058	NG_ecoli_LTEE_871_DM0	-0	-0	163.35	DIA_100X_EMPTY_1x1_100ms	a7b8827a-bef8-4df7-a412-cf13e7dde455	EPI_100X_YFP_1x1_200ms_25sola	EPI_100X_RFP_1x1_200ms_25sola
529	11	6.33935551806875	70	-49.9998636383042	712.442857142857	50.1285714285714	69175	988.214285714286	220.347556567041	139.173395879252	0	1023443	14620.6142857143	1738.06235092853	1247.09020797235	0	NaN	NaN	NaN	NaN	NaN	126.261986045208	0.99980285721894	13.3812044124782	11.5708987118619	7.52682025732382	4.13008243831123	0.00185800095555892	0.00100479244975653	0	1.00001056008467	595.399103783901	1	26331.2142857143	1	1	1	1	2019-05-17T16:57:42.058	NG_ecoli_LTEE_871_DM0	-0	-0	163.35	DIA_100X_EMPTY_1x1_100ms	261060b2-cbbd-401d-a8f8-b89acc94e2a9	EPI_100X_YFP_1x1_200ms_25sola	EPI_100X_RFP_1x1_200ms_25sola
530	69	20.0411717287566	1383	-49.9999999799592	728.184381778742	51.2631959508315	6558919	4742.53000723066	220.347556567041	139.173395879252	1	10999487	7953.35285610991	1738.06235092853	1247.09020797235	0	NaN	NaN	NaN	NaN	NaN	1221.11145780749	0.664874005814649	89.3610520267845	17.4295999938252	13.1314436735107	3.2002465146095	0.325693472539641	0.0591315905354889	6	1.31545867379648	12102.1659710632	8	23200.7353579176	1	1	1	1	2019-05-17T16:57:42.058	NG_ecoli_LTEE_871_DM0	-0	-0	163.35	DIA_100X_EMPTY_1x1_100ms	6fb65445-9090-403c-857d-aa59bd58f288	EPI_100X_YFP_1x1_200ms_25sola	EPI_100X_RFP_1x1_200ms_25sola
531	16	7.84407486373241	126	-49.9696334682756	715.365079365079	1021.5873015873	36139	286.81746031746	220.347556567041	139.173395879252	0	692970	5499.7619047619	1738.06235092853	1247.09020797235	0	NaN	NaN	NaN	NaN	NaN	161.382427942838	0.999764337137271	16.6265739937613	12.3801965156998	9.0980121619044	3.5752124333802	0.0185347044134199	0.00969629959570717	0	1.00185665152476	1080.90039832434	3	21917.6507936508	1	1	1	1	2019-05-17T16:57:42.058	NG_ecoli_LTEE_871_DM0	-0	-0	163.35	DIA_100X_EMPTY_1x1_100ms	97e87342-18f2-41b1-b8ba-38f1fd6fcfed	EPI_100X_YFP_1x1_200ms_25sola	EPI_100X_RFP_1x1_200ms_25sola
532	27	13.2233912586612	357	40.8590369295181	722.18487394958	1771.3893557423	1287876	3607.49579831933	220.347556567041	139.173395879252	2	2733619	7657.19607843137	1738.06235092853	1247.09020797235	0	NaN	NaN	NaN	NaN	NaN	336.111314122914	0.999014794362687	26.1867836728966	15.2751705008657	12.3530549108153	3.80732259395185	0.0298608460299529	0.0133289576739927	1	1.00847179701834	3138.49026398103	7	21866.1680672269	1	1	1	1	2019-05-17T16:57:42.058	NG_ecoli_LTEE_871_DM0	-0	-0	163.35	DIA_100X_EMPTY_1x1_100ms	5edc29a1-c611-4070-bbc7-8d27bd324466	EPI_100X_YFP_1x1_200ms_25sola	EPI_100X_RFP_1x1_200ms_25sola
533	24	14.1266168132317	339	-30.2985514428821	722.032448377581	643.681415929204	110568	326.159292035398	220.347556567041	139.173395879252	0	357179	1053.62536873156	1738.06235092853	1247.09020797235	0	NaN	NaN	NaN	NaN	NaN	283.848300670426	0.999676513197702	22.0848997666054	16.5719800021698	12.117796431878	4.50580112443235	0.0544634679030289	0.0253204898212761	1	1.02250140162506	2547.02154613191	1	21707.2300884956	1	1	1	1	2019-05-17T16:57:42.058	NG_ecoli_LTEE_871_DM0	-0	-0	163.35	DIA_100X_EMPTY_1x1_100ms	31e8b0e9-8bf1-4832-9e7c-5523c1826829	EPI_100X_YFP_1x1_200ms_25sola	EPI_100X_RFP_1x1_200ms_25sola
534	19	8.17498078973455	156	-49.9040107947361	721.74358974359	1308.66025641026	44280	283.846153846154	220.347556567041	139.173395879252	0	875799	5614.09615384615	1738.06235092853	1247.09020797235	0	NaN	NaN	NaN	NaN	NaN	218.44303284652	0.910621733417246	22.0259867895336	12.9137187982565	9.44188192714549	2.9447131750546	0.0121107983033538	0.00460588754501041	2	1.00045318353307	1542.20599186205	2	23232.2948717949	1	1	1	1	2019-05-17T16:57:42.058	NG_ecoli_LTEE_871_DM0	-0	-0	163.35	DIA_100X_EMPTY_1x1_100ms	7f3504cb-6e8e-425c-b139-52cf6030aa31	EPI_100X_YFP_1x1_200ms_25sola	EPI_100X_RFP_1x1_200ms_25sola
535	33	14.5502492592716	481	48.7661660445751	723.488565488566	1947.47609147609	3657709	7604.38461538462	220.347556567041	139.173395879252	2	507963	1056.05613305613	1738.06235092853	1247.09020797235	0	NaN	NaN	NaN	NaN	NaN	403.622993374659	0.974812970835727	31.810881150494	15.2354611996605	12.1193765469957	3.76169676232856	0.0375777294295526	0.00721888393025272	0	1.00287366542434	3669.66262537979	1	16454.3180873181	1	1	1	1	2019-05-17T16:57:42.058	NG_ecoli_LTEE_871_DM0	-0	-0	163.35	DIA_100X_EMPTY_1x1_100ms	d077cde8-a2bc-4d47-9510-eae9ab138ce0	EPI_100X_YFP_1x1_200ms_25sola	EPI_100X_RFP_1x1_200ms_25sola
536	27	13.0672498025984	353	-30.3087375050568	725.99716713881	611.059490084986	576510	1633.17280453258	220.347556567041	139.173395879252	0	374643	1061.31161473088	1738.06235092853	1247.09020797235	0	NaN	NaN	NaN	NaN	NaN	328.215879819151	0.975056406862015	25.3968429544738	16.0256109186484	12.1963444107429	4.18414635200156	0.0808712719575991	0.036320636347348	2	1.06552775458227	2967.07807572471	1	18257.9433427762	1	1	1	1	2019-05-17T16:57:42.058	NG_ecoli_LTEE_871_DM0	-0	-0	163.35	DIA_100X_EMPTY_1x1_100ms	2120d2eb-30c2-493e-9951-0087a9f4b367	EPI_100X_YFP_1x1_200ms_25sola	EPI_100X_RFP_1x1_200ms_25sola
537	34	8.68043781189223	296	-49.981065944524	727.584459459459	1288.72297297297	79008	266.918918918919	220.347556567041	139.173395879252	0	2392051	8081.25337837838	1738.06235092853	1247.09020797235	0	NaN	NaN	NaN	NaN	NaN	280.813358658513	0.854967090633746	31.9881105710194	11.3960883487024	8.39080681712626	2.80571057976282	0.0703516949064491	0.0358354187320561	0	1.09845918762392	1768.82926376424	2	22075.4527027027	1	1	1	1	2019-05-17T16:57:42.058	NG_ecoli_LTEE_871_DM0	-0	-0	163.35	DIA_100X_EMPTY_1x1_100ms	8b1744da-4949-41c7-aea9-2004b1ce7770	EPI_100X_YFP_1x1_200ms_25sola	EPI_100X_RFP_1x1_200ms_25sola
538	43	13.6148952291408	586	49.2085913061101	734.522184300341	1836.94709897611	2587864	4416.15017064846	220.347556567041	139.173395879252	5	813332	1387.9385665529	1738.06235092853	1247.09020797235	0	NaN	NaN	NaN	NaN	NaN	494.529711256146	0.9373918440133	42.5465146796142	13.6224666170623	11.2686236191922	2.82392692155533	0.133834496656545	0.0111600062867396	0	1.00923081520735	4243.22066514715	1	17599.9300341297	1	1	1	1	2019-05-17T16:57:42.058	NG_ecoli_LTEE_871_DM0	-0	-0	163.35	DIA_100X_EMPTY_1x1_100ms	2022cb24-4607-4a1c-bba3-76335e265a8e	EPI_100X_YFP_1x1_200ms_25sola	EPI_100X_RFP_1x1_200ms_25sola
539	21	10.8438025415681	229	-0.302930997919254	728.139737991266	1027.62008733624	73067	319.069868995633	220.347556567041	139.173395879252	0	1631626	7125.00436681223	1738.06235092853	1247.09020797235	0	NaN	NaN	NaN	NaN	NaN	228.171858719413	0.997282458527382	21.3656806431681	13.0986512394124	10.0762308298733	3.55490877079736	0.0302098432223137	0.0168025765699972	0	1.00840842562243	1703.73807785072	4	19640.0349344978	1	1	1	1	2019-05-17T16:57:42.058	NG_ecoli_LTEE_871_DM0	-0	-0	163.35	DIA_100X_EMPTY_1x1_100ms	d385dcff-78ee-4d90-9d4c-0238bc4854d7	EPI_100X_YFP_1x1_200ms_25sola	EPI_100X_RFP_1x1_200ms_25sola
540	20	11.3847343924843	228	-41.54221004848	724.197368421053	1193.0701754386	810720	3555.78947368421	220.347556567041	139.173395879252	1	1819470	7980.13157894737	1738.06235092853	1247.09020797235	0	NaN	NaN	NaN	NaN	NaN	240.522180104015	0.999871524906555	20.2920923446586	14.8809116812586	11.2044233246529	4.03610069708991	0.0343878742213001	0.0176183152734425	0	1.0092849869715	2000.76337713105	3	21765.8815789474	1	1	1	1	2019-05-17T16:57:42.058	NG_ecoli_LTEE_871_DM0	-0	-0	163.35	DIA_100X_EMPTY_1x1_100ms	705767e5-05d7-49b4-ac0e-715f8c3ae456	EPI_100X_YFP_1x1_200ms_25sola	EPI_100X_RFP_1x1_200ms_25sola
541	16	8.6064962371385	138	-49.911429378297	724.934782608696	1750.23913043478	183594	1330.39130434783	220.347556567041	139.173395879252	0	2155312	15618.2028985507	1738.06235092853	1247.09020797235	0	NaN	NaN	NaN	NaN	NaN	169.020074140348	0.999737993445563	17.293843007122	12.2403909599547	9.37097164369017	3.31482151263399	0.00235372615578643	0.00116512586579284	0	1.00002858139149	1192.75333886385	5	24854.1376811594	1	1	1	1	2019-05-17T16:57:42.058	NG_ecoli_LTEE_871_DM0	-0	-0	163.35	DIA_100X_EMPTY_1x1_100ms	b6a5e3f4-7257-4982-b781-d1f2d57168ae	EPI_100X_YFP_1x1_200ms_25sola	EPI_100X_RFP_1x1_200ms_25sola
542	18	8.33382355192719	151	-24.9721509933728	722.629139072848	1792.38410596026	97882	648.225165562914	220.347556567041	139.173395879252	0	1331100	8815.23178807947	1738.06235092853	1247.09020797235	0	NaN	NaN	NaN	NaN	NaN	173.112821335122	0.999903629540944	17.6964170103923	12.2135522478438	9.19800091476225	3.46967509640382	0.00745768135412379	0.00337418530322887	1	1.00024718303996	1175.87761264942	2	22574.0331125828	1	1	1	1	2019-05-17T16:57:42.058	NG_ecoli_LTEE_871_DM0	-0	-0	163.35	DIA_100X_EMPTY_1x1_100ms	3c5e7e56-f0b2-43cb-9115-454e2d662ede	EPI_100X_YFP_1x1_200ms_25sola	EPI_100X_RFP_1x1_200ms_25sola
543	26	12.1839538337652	317	-12.5596366409699	730.82334384858	89.8296529968454	1742028	5495.35646687697	220.347556567041	139.173395879252	1	1115479	3518.86119873817	1738.06235092853	1247.09020797235	0	NaN	NaN	NaN	NaN	NaN	304.412339807692	0.997450803963788	24.5104191523901	15.5295037256732	11.9180490640695	3.95982932991386	0.0269385643738558	0.0114398567475341	1	1.0040093652407	2734.33018969917	3	20917.2870662461	1	1	1	1	2019-05-17T16:57:42.058	NG_ecoli_LTEE_871_DM0	-0	-0	163.35	DIA_100X_EMPTY_1x1_100ms	8d1e42ee-7791-4528-b270-02fef6237f0d	EPI_100X_YFP_1x1_200ms_25sola	EPI_100X_RFP_1x1_200ms_25sola
544	36	12.789358219016	461	48.6191655803598	737.826464208243	898.813449023861	4121816	8941.03253796095	220.347556567041	139.173395879252	3	627616	1361.42299349241	1738.06235092853	1247.09020797235	0	NaN	NaN	NaN	NaN	NaN	418.837403087895	0.945748807176219	36.9076039751465	13.0850166478605	10.9232916125851	2.85733783861388	0.0433559615465271	0.0221555801352921	0	1.03617309109554	3458.69916529954	2	18382.2928416486	1	1	1	1	2019-05-17T16:57:42.058	NG_ecoli_LTEE_871_DM0	-0	-0	163.35	DIA_100X_EMPTY_1x1_100ms	2469af85-e934-44a4-afc0-1788eb09e6a6	EPI_100X_YFP_1x1_200ms_25sola	EPI_100X_RFP_1x1_200ms_25sola
545	33	12.5402557007497	414	47.4201653871649	735.785024154589	1819.17391304348	1811295	4375.10869565217	220.347556567041	139.173395879252	2	1023464	2472.13526570048	1738.06235092853	1247.09020797235	0	NaN	NaN	NaN	NaN	NaN	410.706319648891	0.973219703722298	33.991835820237	14.3773873254649	11.6962796165315	3.23196227344455	0.0263368922534136	0.0170729337192103	0	1.02003437591531	3652.24569784339	2	18529.0942028986	1	1	1	1	2019-05-17T16:57:42.058	NG_ecoli_LTEE_871_DM0	-0	-0	163.35	DIA_100X_EMPTY_1x1_100ms	5d2756e0-ce09-403a-bcfa-0d758759fd2c	EPI_100X_YFP_1x1_200ms_25sola	EPI_100X_RFP_1x1_200ms_25sola
546	32	11.3890709754351	365	36.7958094094627	734.564383561644	132.871232876712	152438	417.638356164384	220.347556567041	139.173395879252	0	2843693	7790.9397260274	1738.06235092853	1247.09020797235	0	NaN	NaN	NaN	NaN	NaN	326.898656563765	0.954114211204298	29.8387043682129	12.4462636056732	10.4924313480684	2.78793288891939	0.0277049997684397	0.012785396135332	1	1.010040423449	2580.01431494754	1	21589.8794520548	1	1	1	1	2019-05-17T16:57:42.058	NG_ecoli_LTEE_871_DM0	-0	-0	163.35	DIA_100X_EMPTY_1x1_100ms	11f4f3c5-941e-4aae-be95-dc0dd5d02fac	EPI_100X_YFP_1x1_200ms_25sola	EPI_100X_RFP_1x1_200ms_25sola
547	13	7.8240335761161	102	-49.9995068897232	729.313725490196	121.06862745098	67850	665.196078431373	220.347556567041	139.173395879252	0	466849	4576.95098039216	1738.06235092853	1247.09020797235	0	NaN	NaN	NaN	NaN	NaN	141.931961667168	0.999701186516428	NaN	NaN	NaN	NaN	NaN	NaN	NaN	NaN	NaN	1	21975.5784313725	1	1	1	1	2019-05-17T16:57:42.058	NG_ecoli_LTEE_871_DM0	-0	-0	163.35	DIA_100X_EMPTY_1x1_100ms	ad97a90f-8784-4de6-a45e-c568e98b1cb0	EPI_100X_YFP_1x1_200ms_25sola	EPI_100X_RFP_1x1_200ms_25sola
548	17	8.05555246301801	137	-49.9010587284977	731.335766423358	1013.91240875912	48420	353.430656934307	220.347556567041	139.173395879252	0	1788242	13052.8613138686	1738.06235092853	1247.09020797235	0	NaN	NaN	NaN	NaN	NaN	161.119524381626	0.999738793361731	15.4107411523887	13.4025378261309	10.0484045995682	3.70646025661385	0.00624009688631887	0.00359380139465935	0	1.00019637545209	1222.10250554283	3	19292.598540146	1	1	1	1	2019-05-17T16:57:42.058	NG_ecoli_LTEE_871_DM0	-0	-0	163.35	DIA_100X_EMPTY_1x1_100ms	34c39d17-b785-4f36-9da3-db941323ffa8	EPI_100X_YFP_1x1_200ms_25sola	EPI_100X_RFP_1x1_200ms_25sola
549	52	15.8884853982051	827	-48.6291231195833	748.56469165659	1219.9830713422	392927	475.123337363966	220.347556567041	139.173395879252	0	15554625	18808.4945586457	1738.06235092853	1247.09020797235	0	NaN	NaN	NaN	NaN	NaN	745.081045229963	0.767054220076743	56.7970815406129	16.8657335417477	12.5651854152848	2.82146971060877	0.0992698005235116	0.0408649945428586	3	1.07797863289938	7042.93540059973	6	18931.7714631197	1	1	1	1	2019-05-17T16:57:42.058	NG_ecoli_LTEE_871_DM0	-0	-0	163.35	DIA_100X_EMPTY_1x1_100ms	3c8d1d8a-8a97-4c0c-a69f-3e8fee06f7e6	EPI_100X_YFP_1x1_200ms_25sola	EPI_100X_RFP_1x1_200ms_25sola
550	6	2.1384499686953	13	-49.9933073015606	727.153846153846	632.153846153846	4390	337.692307692308	220.347556567041	139.173395879252	0	13116	1008.92307692308	1738.06235092853	1247.09020797235	0	NaN	NaN	NaN	NaN	NaN	107.70354742134	0.999870471021667	NaN	NaN	NaN	NaN	NaN	NaN	NaN	NaN	NaN	1	24093.9230769231	1	1	1	1	2019-05-17T16:57:42.058	NG_ecoli_LTEE_871_DM0	-0	-0	163.35	DIA_100X_EMPTY_1x1_100ms	86a8eb2a-dd53-45ca-a646-5a5fc06e958b	EPI_100X_YFP_1x1_200ms_25sola	EPI_100X_RFP_1x1_200ms_25sola
551	36	11.9383768866275	431	42.1958047997112	740.686774941995	915.083526682135	1339031	3106.80046403712	220.347556567041	139.173395879252	3	989787	2296.48955916473	1738.06235092853	1247.09020797235	0	NaN	NaN	NaN	NaN	NaN	405.209426402978	0.94103896883759	35.6555054104991	14.3444136908548	11.1399401375521	2.94628115192831	0.0168978461667392	0.00588486723222323	1	1.0011605010635	3475.21911541106	3	18094.9814385151	1	1	1	1	2019-05-17T16:57:42.058	NG_ecoli_LTEE_871_DM0	-0	-0	163.35	DIA_100X_EMPTY_1x1_100ms	d6ab892a-b282-44e7-b8d4-0236d2500ccd	EPI_100X_YFP_1x1_200ms_25sola	EPI_100X_RFP_1x1_200ms_25sola
552	18	8.27277260396136	150	-47.5716106915761	730.993333333333	1206.98666666667	81878	545.853333333333	220.347556567041	139.173395879252	0	2195090	14633.9333333333	1738.06235092853	1247.09020797235	0	NaN	NaN	NaN	NaN	NaN	204.706846824191	0.934596197387753	NaN	NaN	NaN	NaN	NaN	NaN	NaN	NaN	NaN	5	23646.7066666667	1	1	1	1	2019-05-17T16:57:42.058	NG_ecoli_LTEE_871_DM0	-0	-0	163.35	DIA_100X_EMPTY_1x1_100ms	9c837259-69fc-4248-a539-377ac6a1ed63	EPI_100X_YFP_1x1_200ms_25sola	EPI_100X_RFP_1x1_200ms_25sola
553	29	9.81398034910557	286	-49.9497733081602	738.493006993007	9.29020979020979	162924	569.664335664336	220.347556567041	139.173395879252	0	3347412	11704.2377622378	1738.06235092853	1247.09020797235	0	NaN	NaN	NaN	NaN	NaN	NaN	NaN	NaN	NaN	NaN	NaN	NaN	NaN	NaN	NaN	NaN	1	22689.9825174825	1	1	1	1	2019-05-17T16:57:42.058	NG_ecoli_LTEE_871_DM0	-0	-0	163.35	DIA_100X_EMPTY_1x1_100ms	4522dc75-37c5-49a9-9214-63d8cbb226bf	EPI_100X_YFP_1x1_200ms_25sola	EPI_100X_RFP_1x1_200ms_25sola
554	20	8.45379479476183	170	-25.6591778672925	731.494117647059	1094.31176470588	110931	652.535294117647	220.347556567041	139.173395879252	0	1110391	6531.71176470588	1738.06235092853	1247.09020797235	0	NaN	NaN	NaN	NaN	NaN	217.698600861868	0.980704936670304	22.6269741566237	11.2341686971953	9.24318139478916	2.80336236800572	0.0402381518415331	0.0215923792702065	0	1.01668267996034	1518.30602089153	2	22222.5529411765	1	1	1	1	2019-05-17T16:57:42.058	NG_ecoli_LTEE_871_DM0	-0	-0	163.35	DIA_100X_EMPTY_1x1_100ms	77e313c5-43f5-4fae-9d34-d3f599c0d712	EPI_100X_YFP_1x1_200ms_25sola	EPI_100X_RFP_1x1_200ms_25sola
555	40	11.8982479178	476	49.2743690715091	735.682773109244	1793.71848739496	418802	879.836134453781	220.347556567041	139.173395879252	0	7413501	15574.5819327731	1738.06235092853	1247.09020797235	0	NaN	NaN	NaN	NaN	NaN	459.916328184826	0.924735294979781	40.3924378361439	13.6409814966098	11.2123570528609	2.47701247789743	0.00850658802942996	0.0051956701105169	0	1.00250371611498	3988.26295988289	5	23251.9264705882	1	1	1	1	2019-05-17T16:57:42.058	NG_ecoli_LTEE_871_DM0	-0	-0	163.35	DIA_100X_EMPTY_1x1_100ms	9393775b-2054-469b-961b-ec24f677562d	EPI_100X_YFP_1x1_200ms_25sola	EPI_100X_RFP_1x1_200ms_25sola
556	22	11.8387247351429	261	13.5302435749217	737.206896551724	430.091954022988	77212	295.831417624521	220.347556567041	139.173395879252	0	1046825	4010.82375478927	1738.06235092853	1247.09020797235	0	NaN	NaN	NaN	NaN	NaN	204.774779055856	0.999382472504296	20.2287241685241	13.1763654774682	9.58629283529726	3.67292390556435	0.0161832641279506	0.00770037782135161	1	1.0017814298208	1460.02319943992	0	20274.7624521073	1	1	1	1	2019-05-17T16:57:42.058	NG_ecoli_LTEE_871_DM0	-0	-0	163.35	DIA_100X_EMPTY_1x1_100ms	b39beeb3-5bcd-4482-8428-c5d8c0e2bb76	EPI_100X_YFP_1x1_200ms_25sola	EPI_100X_RFP_1x1_200ms_25sola
557	17	9.29904067378521	158	-49.62059775201	734.354430379747	1736.08227848101	89811	568.424050632911	220.347556567041	139.173395879252	0	2268798	14359.4810126582	1738.06235092853	1247.09020797235	0	NaN	NaN	NaN	NaN	NaN	165.656623425477	0.999730729790667	16.6133358422003	12.5842237764319	9.1559672984814	3.77535434080238	0.0251216579797101	0.0133887745668302	0	1.0035820315701	1093.84350306545	2	20245.9113924051	1	1	1	1	2019-05-17T16:57:42.058	NG_ecoli_LTEE_871_DM0	-0	-0	163.35	DIA_100X_EMPTY_1x1_100ms	b396c10f-74d4-4737-80f0-0a4e7eed8dbb	EPI_100X_YFP_1x1_200ms_25sola	EPI_100X_RFP_1x1_200ms_25sola
558	30	9.21674288475882	277	-31.2905300614621	740.292418772563	1078.73646209386	161528	583.13357400722	220.347556567041	139.173395879252	0	2426609	8760.32129963899	1738.06235092853	1247.09020797235	0	NaN	NaN	NaN	NaN	NaN	313.788638704645	0.971584380257935	31.3066867127839	13.3380013686648	9.6952094999217	3.2751517981538	0.0266270336814123	0.011716742581025	1	1.01007794949317	2311.22051976463	3	22581.5162454874	1	1	1	1	2019-05-17T16:57:42.058	NG_ecoli_LTEE_871_DM0	-0	-0	163.35	DIA_100X_EMPTY_1x1_100ms	e02f7e68-aa5c-413b-964d-b7e037b81db2	EPI_100X_YFP_1x1_200ms_25sola	EPI_100X_RFP_1x1_200ms_25sola
559	34	12.8140936469086	436	48.7527977064794	740.660550458716	714.474770642202	1711462	3925.37155963303	220.347556567041	139.173395879252	2	680415	1560.58486238532	1738.06235092853	1247.09020797235	0	NaN	NaN	NaN	NaN	NaN	355.657571375531	0.979280198733286	32.8029838967175	12.2838447321687	10.6138215635344	2.64366555232799	0.0090564993508693	0.00522033105803268	1	1.00047112332948	2902.33003617108	0	17464.619266055	1	1	1	1	2019-05-17T16:57:42.058	NG_ecoli_LTEE_871_DM0	-0	-0	163.35	DIA_100X_EMPTY_1x1_100ms	6e5a702a-e03e-483e-8b55-ba17e262f7a6	EPI_100X_YFP_1x1_200ms_25sola	EPI_100X_RFP_1x1_200ms_25sola
560	15	8.23899464530774	125	-49.9942865968871	738.856	1234.192	37619	300.952	220.347556567041	139.173395879252	0	1093743	8749.944	1738.06235092853	1247.09020797235	0	NaN	NaN	NaN	NaN	NaN	148.465864111812	0.999699940248483	15.6316914343801	12.1723154506691	8.79738265633571	3.694133673963	0.0240790576464617	0.00598659721910975	1	1.00048733145881	950.173295367199	2	21285.064	1	1	1	1	2019-05-17T16:57:42.058	NG_ecoli_LTEE_871_DM0	-0	-0	163.35	DIA_100X_EMPTY_1x1_100ms	0cdceb72-34ee-4164-91e5-da4ba0b22582	EPI_100X_YFP_1x1_200ms_25sola	EPI_100X_RFP_1x1_200ms_25sola
561	25	11.1104884915495	279	-34.1468060221004	740.021505376344	1751	171076	613.175627240143	220.347556567041	139.173395879252	0	2683620	9618.70967741935	1738.06235092853	1247.09020797235	0	NaN	NaN	NaN	NaN	NaN	295.329414873931	0.969109324587696	27.2911216027078	13.8853882462149	10.410910158561	3.21093762778934	0.0476109272594234	0.0194418984895085	2	1.02245723905473	2323.21104299347	4	22580.3655913979	1	1	1	1	2019-05-17T16:57:42.058	NG_ecoli_LTEE_871_DM0	-0	-0	163.35	DIA_100X_EMPTY_1x1_100ms	b6229e7f-1ae0-4b8f-bbaa-8ba88cd4b17a	EPI_100X_YFP_1x1_200ms_25sola	EPI_100X_RFP_1x1_200ms_25sola
562	35	13.4516080320599	471	-49.7022273663673	749.411889596603	1143.10615711253	603623	1281.57749469214	220.347556567041	139.173395879252	0	2067628	4389.86836518047	1738.06235092853	1247.09020797235	0	NaN	NaN	NaN	NaN	NaN	464.155662985488	0.891793228717046	35.9121950491328	18.2071139610866	11.2288940475471	4.19618112864475	0.0888640942172666	0.0237442307911243	2	1.03150555723203	3556.36068467505	4	21416.4819532909	1	1	1	1	2019-05-17T16:57:42.058	NG_ecoli_LTEE_871_DM0	-0	-0	163.35	DIA_100X_EMPTY_1x1_100ms	7f10a175-7cce-40a8-b1d7-9160f9e2a33e	EPI_100X_YFP_1x1_200ms_25sola	EPI_100X_RFP_1x1_200ms_25sola
563	16	10.9060517257503	175	-49.9741910305138	741.388571428571	1196.68	107234	612.765714285714	220.347556567041	139.173395879252	0	2610619	14917.8228571429	1738.06235092853	1247.09020797235	0	NaN	NaN	NaN	NaN	NaN	181.817199138043	0.999893271228495	NaN	NaN	NaN	NaN	NaN	NaN	NaN	NaN	NaN	5	23234.0857142857	1	1	1	1	2019-05-17T16:57:42.058	NG_ecoli_LTEE_871_DM0	-0	-0	163.35	DIA_100X_EMPTY_1x1_100ms	aabb34f2-a709-4ae4-9483-f607aee0fbfc	EPI_100X_YFP_1x1_200ms_25sola	EPI_100X_RFP_1x1_200ms_25sola
564	38	14.6050934975702	555	44.1552342812485	751.794594594595	1913.98378378378	2087229	3760.77297297297	220.347556567041	139.173395879252	3	681240	1227.45945945946	1738.06235092853	1247.09020797235	0	NaN	NaN	NaN	NaN	NaN	434.232388098973	0.954592760745778	36.3457339030999	13.6198710842999	11.6064846918437	2.95922634482954	0.0231528785311712	0.0106624441168011	1	1.01046110777482	3845.42840437428	0	16783.6126126126	1	1	1	1	2019-05-17T16:57:42.058	NG_ecoli_LTEE_871_DM0	-0	-0	163.35	DIA_100X_EMPTY_1x1_100ms	2cd2d181-5595-4cda-bb37-9d1eae50eb52	EPI_100X_YFP_1x1_200ms_25sola	EPI_100X_RFP_1x1_200ms_25sola
565	30	12.0197121779292	362	-0.21243991146852	745.475138121547	950.060773480663	465043	1284.64917127072	220.347556567041	139.173395879252	0	809761	2236.90883977901	1738.06235092853	1247.09020797235	0	NaN	NaN	NaN	NaN	NaN	301.42665857228	0.888545003627503	29.2679610110927	13.695616081686	9.78795534038154	3.87709706341014	0.0575119360318131	0.026402609428426	1	1.00991365915584	2202.24842183392	1	18761.0524861878	1	1	1	1	2019-05-17T16:57:42.058	NG_ecoli_LTEE_871_DM0	-0	-0	163.35	DIA_100X_EMPTY_1x1_100ms	55673d54-dab3-4407-8dec-080bedfd083a	EPI_100X_YFP_1x1_200ms_25sola	EPI_100X_RFP_1x1_200ms_25sola
566	47	14.939896633051	703	37.9536665959997	743.72972972973	1109.43812233286	4420880	6288.59174964438	220.347556567041	139.173395879252	5	2788571	3966.67283072546	1738.06235092853	1247.09020797235	0	NaN	NaN	NaN	NaN	NaN	638.069571056837	0.901520124600974	48.8727360024707	16.0733627061365	12.737393679229	3.24198513699681	0.0430390220806129	0.0113724076387128	2	1.0211631834601	6227.5565180506	6	18655.2588904694	1	1	1	1	2019-05-17T16:57:42.058	NG_ecoli_LTEE_871_DM0	-0	-0	163.35	DIA_100X_EMPTY_1x1_100ms	1cf340c1-e21d-41c0-8240-296826adb0fd	EPI_100X_YFP_1x1_200ms_25sola	EPI_100X_RFP_1x1_200ms_25sola
567	24	6.5041976197931	156	-49.9996641189951	749.121794871795	1760.5	77240	495.128205128205	220.347556567041	139.173395879252	0	1395761	8947.1858974359	1738.06235092853	1247.09020797235	0	NaN	NaN	NaN	NaN	NaN	206.562048582662	0.969385980214236	NaN	NaN	NaN	NaN	NaN	NaN	NaN	NaN	NaN	3	21825.0256410256	1	1	1	1	2019-05-17T16:57:42.058	NG_ecoli_LTEE_871_DM0	-0	-0	163.35	DIA_100X_EMPTY_1x1_100ms	23c92914-1ace-4cda-ac7d-b31133ecf969	EPI_100X_YFP_1x1_200ms_25sola	EPI_100X_RFP_1x1_200ms_25sola
568	25	10.6945146664775	268	-1.75725232412682	746.537313432836	1774.74253731343	141494	527.962686567164	220.347556567041	139.173395879252	0	2919189	10892.4962686567	1738.06235092853	1247.09020797235	0	NaN	NaN	NaN	NaN	NaN	284.417059366054	0.965421364839736	25.5584910463753	13.5259199725652	10.6033326856215	3.30756316165014	0.074186117198443	0.0341340514481889	1	1.05450885475906	2256.88727006385	4	22631.2313432836	1	1	1	1	2019-05-17T16:57:42.058	NG_ecoli_LTEE_871_DM0	-0	-0	163.35	DIA_100X_EMPTY_1x1_100ms	00c0f1f2-217f-4594-b1b7-380b72ea5973	EPI_100X_YFP_1x1_200ms_25sola	EPI_100X_RFP_1x1_200ms_25sola
569	36	19.0396911864528	686	-49.9999988463012	752.106413994169	1028.04956268222	289908	422.606413994169	220.347556567041	139.173395879252	0	8287974	12081.5947521866	1738.06235092853	1247.09020797235	0	NaN	NaN	NaN	NaN	NaN	593.113817273936	0.739324401687683	NaN	NaN	NaN	NaN	NaN	NaN	NaN	NaN	NaN	3	20256.8002915452	1	1	1	1	2019-05-17T16:57:42.058	NG_ecoli_LTEE_871_DM0	-0	-0	163.35	DIA_100X_EMPTY_1x1_100ms	36a4ca7c-a920-4ef3-9a01-5667fec854d1	EPI_100X_YFP_1x1_200ms_25sola	EPI_100X_RFP_1x1_200ms_25sola
570	37	15.8995305714311	589	-7.45200754293318	752.030560271647	83.8709677419355	4289695	7283.01358234295	220.347556567041	139.173395879252	2	3038697	5159.07809847199	1738.06235092853	1247.09020797235	0	NaN	NaN	NaN	NaN	NaN	521.878915354873	0.883619042303215	38.3727823268443	17.1778113874787	12.784343938929	3.70275672685197	0.0831358263228329	0.044390824385622	1	1.05792180099087	4925.72388474639	5	21593.3089983022	1	1	1	1	2019-05-17T16:57:42.058	NG_ecoli_LTEE_871_DM0	-0	-0	163.35	DIA_100X_EMPTY_1x1_100ms	ea3b0905-fc20-4f82-8335-4fe71bfc0078	EPI_100X_YFP_1x1_200ms_25sola	EPI_100X_RFP_1x1_200ms_25sola
571	30	9.65375876806646	290	42.6549064478537	754.124137931035	1165.45862068966	251175	866.120689655172	220.347556567041	139.173395879252	0	4133745	14254.2931034483	1738.06235092853	1247.09020797235	0	NaN	NaN	NaN	NaN	NaN	325.571368992303	0.943912285009002	29.7794309841893	12.9035184662417	10.5368761725772	3.01895253647328	0.0180896777247306	0.011279958368676	0	1.00667391292652	2596.74933555191	3	22327.1103448276	1	1	1	1	2019-05-17T16:57:42.058	NG_ecoli_LTEE_871_DM0	-0	-0	163.35	DIA_100X_EMPTY_1x1_100ms	2d26cd09-fd50-4413-95d5-c39a6372a680	EPI_100X_YFP_1x1_200ms_25sola	EPI_100X_RFP_1x1_200ms_25sola
572	25	12.9347381239691	323	-49.9971495453056	755.869969040248	840.123839009288	85466	264.600619195046	220.347556567041	139.173395879252	0	304526	942.804953560371	1738.06235092853	1247.09020797235	0	NaN	NaN	NaN	NaN	NaN	315.329699233934	0.845820852690322	NaN	NaN	NaN	NaN	NaN	NaN	NaN	NaN	NaN	1	23063.7801857585	1	1	1	1	2019-05-17T16:57:42.058	NG_ecoli_LTEE_871_DM0	-0	-0	163.35	DIA_100X_EMPTY_1x1_100ms	e3711ede-9c6a-4ce3-8ab9-abff4c087439	EPI_100X_YFP_1x1_200ms_25sola	EPI_100X_RFP_1x1_200ms_25sola
573	33	8.68739594425453	287	-37.6415926145633	758.212543554007	1784.82229965157	124858	435.045296167247	220.347556567041	139.173395879252	0	3011901	10494.4285714286	1738.06235092853	1247.09020797235	0	NaN	NaN	NaN	NaN	NaN	328.64994891022	0.79002554253468	33.6331867597197	13.7531454200349	9.49101543634061	3.87423742124531	0.0418992184832844	0.0163837529788598	1	1.01858248277841	2379.48657964688	5	23288.4076655052	1	1	1	1	2019-05-17T16:57:42.058	NG_ecoli_LTEE_871_DM0	-0	-0	163.35	DIA_100X_EMPTY_1x1_100ms	e9666304-7627-49bb-b796-8af1a66fd264	EPI_100X_YFP_1x1_200ms_25sola	EPI_100X_RFP_1x1_200ms_25sola
574	38	5.73509907264476	218	-38.565287132666	763.399082568807	34.5550458715596	132211	606.47247706422	220.347556567041	139.173395879252	0	2239743	10274.0504587156	1738.06235092853	1247.09020797235	0	NaN	NaN	NaN	NaN	NaN	363.819796290023	0.821309105177962	NaN	NaN	NaN	NaN	NaN	NaN	NaN	NaN	NaN	4	24557.4816513761	1	1	1	1	2019-05-17T16:57:42.058	NG_ecoli_LTEE_871_DM0	-0	-0	163.35	DIA_100X_EMPTY_1x1_100ms	5f639c5c-0e4c-4d4d-9273-b5c8fdc20dac	EPI_100X_YFP_1x1_200ms_25sola	EPI_100X_RFP_1x1_200ms_25sola
575	13	6.24421184927888	83	-49.9994955736567	751.542168674699	1231.72289156627	28867	347.795180722892	220.347556567041	139.173395879252	0	643827	7756.95180722892	1738.06235092853	1247.09020797235	0	NaN	NaN	NaN	NaN	NaN	143.485927070665	0.999907398993515	15.6263318526607	11.5279417130138	8.10818347177339	3.89407956201726	0.0033960374387206	0.00179061795122815	0	1.00004943298272	806.852333045618	2	21785.4939759036	1	1	1	1	2019-05-17T16:57:42.058	NG_ecoli_LTEE_871_DM0	-0	-0	163.35	DIA_100X_EMPTY_1x1_100ms	351536ed-2c18-416f-9f40-54a046a1b611	EPI_100X_YFP_1x1_200ms_25sola	EPI_100X_RFP_1x1_200ms_25sola
576	37	10.5152043831599	389	23.393404573737	762.365038560411	1645.76092544987	68372	175.763496143959	220.347556567041	139.173395879252	0	494455	1271.09254498715	1738.06235092853	1247.09020797235	0	NaN	NaN	NaN	NaN	NaN	355.133476570464	0.935255017930218	35.3199197522845	12.6695390745591	9.7152125534744	2.76798534645563	0.0253734750236849	0.011943934948698	2	1.00313078182037	2618.26863352942	0	22860.5604113111	1	1	1	1	2019-05-17T16:57:42.058	NG_ecoli_LTEE_871_DM0	-0	-0	163.35	DIA_100X_EMPTY_1x1_100ms	fcd395b6-f04f-4176-9cb5-df63ce26097d	EPI_100X_YFP_1x1_200ms_25sola	EPI_100X_RFP_1x1_200ms_25sola
577	32	13.6572044871527	438	34.006484072912	757.936073059361	181.381278538813	149709	341.801369863014	220.347556567041	139.173395879252	0	1214619	2773.10273972603	1738.06235092853	1247.09020797235	0	NaN	NaN	NaN	NaN	NaN	319.094321909399	0.926857150513117	32.9620985443769	13.5686016857175	9.43651856920705	3.9972201739645	0.0542874379834232	0.0232418884648256	1	1.04061334301872	2305.30468291921	1	20086.803652968	1	1	1	1	2019-05-17T16:57:42.058	NG_ecoli_LTEE_871_DM0	-0	-0	163.35	DIA_100X_EMPTY_1x1_100ms	e3b4517d-aed1-4dbf-bde2-f47b2f1741d8	EPI_100X_YFP_1x1_200ms_25sola	EPI_100X_RFP_1x1_200ms_25sola
578	21	8.49494017758874	179	-49.9595167555383	755.614525139665	1197.12849162011	117531	656.597765363128	220.347556567041	139.173395879252	0	2448884	13680.9162011173	1738.06235092853	1247.09020797235	0	NaN	NaN	NaN	NaN	NaN	216.543280759581	0.955420547743791	23.0587402157975	11.7759579878157	8.80416161738717	3.018013211529	0.0281792808704211	0.0118754471614128	1	1.00557691034406	1403.78782152331	4	22186.1396648045	1	1	1	1	2019-05-17T16:57:42.058	NG_ecoli_LTEE_871_DM0	-0	-0	163.35	DIA_100X_EMPTY_1x1_100ms	5be6c750-0724-4eed-b243-969e77012977	EPI_100X_YFP_1x1_200ms_25sola	EPI_100X_RFP_1x1_200ms_25sola
579	31	11.3209156405188	351	45.850301363595	760.094017094017	1177.81196581197	1198623	3414.88034188034	220.347556567041	139.173395879252	3	2351425	6699.21652421652	1738.06235092853	1247.09020797235	0	NaN	NaN	NaN	NaN	NaN	351.229095337878	0.975716607644872	30.8645133668927	13.2412734227813	11.0509709417952	3.13142190835142	0.0301908113451838	0.0155588661702501	1	1.01629109027229	2960.39859352535	5	21674.5612535613	1	1	1	1	2019-05-17T16:57:42.058	NG_ecoli_LTEE_871_DM0	-0	-0	163.35	DIA_100X_EMPTY_1x1_100ms	4ae46372-be13-4079-bbdd-5ee6fb7e0ed4	EPI_100X_YFP_1x1_200ms_25sola	EPI_100X_RFP_1x1_200ms_25sola
580	21	8.58508946889281	181	-49.505033858887	756.497237569061	46.1104972375691	126627	699.596685082873	220.347556567041	139.173395879252	0	1829700	10108.8397790055	1738.06235092853	1247.09020797235	0	NaN	NaN	NaN	NaN	NaN	222.148858020338	0.975335939804656	21.6944885196546	14.4891645421635	9.49409288799209	4.71836739868362	0.0168349927279693	0.00846071464377808	0	1.00224098190876	1535.84097375274	3	25348.2596685083	1	1	1	1	2019-05-17T16:57:42.058	NG_ecoli_LTEE_871_DM0	-0	-0	163.35	DIA_100X_EMPTY_1x1_100ms	b053d426-8832-41c5-a2de-f588af152e64	EPI_100X_YFP_1x1_200ms_25sola	EPI_100X_RFP_1x1_200ms_25sola
581	8	4.25247139851777	34	-49.9995945665974	752.5	1800.5	21019	618.205882352941	220.347556567041	139.173395879252	0	313797	9229.32352941176	1738.06235092853	1247.09020797235	0	NaN	NaN	NaN	NaN	NaN	114.289981691648	0.999547650268185	NaN	NaN	NaN	NaN	NaN	NaN	NaN	NaN	NaN	2	24131.5882352941	1	1	1	1	2019-05-17T16:57:42.058	NG_ecoli_LTEE_871_DM0	-0	-0	163.35	DIA_100X_EMPTY_1x1_100ms	43638ce2-b0eb-417a-994f-dd9ca4e45ea7	EPI_100X_YFP_1x1_200ms_25sola	EPI_100X_RFP_1x1_200ms_25sola
582	30	12.7526562561117	383	37.7243110418191	758.109660574412	1114.60052219321	1669630	4359.34725848564	220.347556567041	139.173395879252	2	2275963	5942.46214099217	1738.06235092853	1247.09020797235	0	NaN	NaN	NaN	NaN	NaN	347.86582899456	0.99816749766634	29.3857960832424	14.4704425951621	11.4455271162084	3.62164685947213	0.0143625608925794	0.00591140117215293	1	1.00113959586499	3023.42318535866	4	22149.1697127937	1	1	1	1	2019-05-17T16:57:42.058	NG_ecoli_LTEE_871_DM0	-0	-0	163.35	DIA_100X_EMPTY_1x1_100ms	096bf792-c023-4d7e-afd8-8533d02e9893	EPI_100X_YFP_1x1_200ms_25sola	EPI_100X_RFP_1x1_200ms_25sola
583	8	3.87657640184969	31	-49.9992590506576	755.451612903226	106.032258064516	29306	945.354838709677	220.347556567041	139.173395879252	0	244949	7901.58064516129	1738.06235092853	1247.09020797235	0	NaN	NaN	NaN	NaN	NaN	113.439685600863	0.999811539171084	NaN	NaN	NaN	NaN	NaN	NaN	NaN	NaN	NaN	2	25255.6774193548	1	1	1	1	2019-05-17T16:57:42.058	NG_ecoli_LTEE_871_DM0	-0	-0	163.35	DIA_100X_EMPTY_1x1_100ms	beabe25c-b721-44f9-a780-4261f2b6b265	EPI_100X_YFP_1x1_200ms_25sola	EPI_100X_RFP_1x1_200ms_25sola
584	26	9.88673169769907	259	-34.6607069791896	759.953667953668	946.455598455598	439526	1697.01158301158	220.347556567041	139.173395879252	0	959753	3705.61003861004	1738.06235092853	1247.09020797235	0	NaN	NaN	NaN	NaN	NaN	268.579719695311	0.97705302220172	26.3193438368937	13.9094063724406	9.9161671637431	3.37676147296556	0.0250616826527628	0.0107280207655369	1	1.0025345649536	2032.6032602674	3	19957.1737451737	1	1	1	1	2019-05-17T16:57:42.058	NG_ecoli_LTEE_871_DM0	-0	-0	163.35	DIA_100X_EMPTY_1x1_100ms	ffe81926-9fb1-45d5-bd00-e05cdbe7a6e2	EPI_100X_YFP_1x1_200ms_25sola	EPI_100X_RFP_1x1_200ms_25sola
585	15	7.3862907542138	111	-49.9903955760989	761.441441441441	60.5315315315315	184421	1661.45045045045	220.347556567041	139.173395879252	0	1676786	15106.1801801802	1738.06235092853	1247.09020797235	0	NaN	NaN	NaN	NaN	NaN	154.300317648464	0.999676637726956	16.7211080770713	11.6057941593483	8.80004227114391	3.19406590775731	0.000621297188086172	0.000284174580836598	1	1.00000121202022	1017.00819371429	3	24313.5855855856	1	1	1	1	2019-05-17T16:57:42.058	NG_ecoli_LTEE_871_DM0	-0	-0	163.35	DIA_100X_EMPTY_1x1_100ms	7220a48e-fee6-49f1-bbe1-b434bcf45972	EPI_100X_YFP_1x1_200ms_25sola	EPI_100X_RFP_1x1_200ms_25sola
586	38	11.1148261819746	425	-49.6652775474753	764.310588235294	811.334117647059	139671	328.637647058824	220.347556567041	139.173395879252	0	384872	905.581176470588	1738.06235092853	1247.09020797235	0	NaN	NaN	NaN	NaN	NaN	421.720209454332	0.86875493174881	41.8386377198207	16.0250114366243	9.77018856152939	3.66552217349306	0.0562142307944969	0.0167957627701194	3	1.02488775210825	3136.7023389636	1	22731.3882352941	1	1	1	1	2019-05-17T16:57:42.058	NG_ecoli_LTEE_871_DM0	-0	-0	163.35	DIA_100X_EMPTY_1x1_100ms	7b85d998-4b4f-4ff4-bb2d-9606f7b9d834	EPI_100X_YFP_1x1_200ms_25sola	EPI_100X_RFP_1x1_200ms_25sola
587	14	4.28493105499108	61	-49.9993905389614	760.409836065574	1086.49180327869	56559	927.196721311475	220.347556567041	139.173395879252	0	599195	9822.86885245902	1738.06235092853	1247.09020797235	0	NaN	NaN	NaN	NaN	NaN	151.562940198028	0.98596449425957	NaN	NaN	NaN	NaN	NaN	NaN	NaN	NaN	NaN	4	23870.2131147541	1	1	1	1	2019-05-17T16:57:42.058	NG_ecoli_LTEE_871_DM0	-0	-0	163.35	DIA_100X_EMPTY_1x1_100ms	608dca5b-9aff-48a9-8910-f386c8f19756	EPI_100X_YFP_1x1_200ms_25sola	EPI_100X_RFP_1x1_200ms_25sola
588	21	10.2708432391321	216	-39.0036622148558	764.759259259259	1796.89814814815	86079	398.513888888889	220.347556567041	139.173395879252	0	1274339	5899.71759259259	1738.06235092853	1247.09020797235	0	NaN	NaN	NaN	NaN	NaN	222.360434519491	0.994172895769094	19.5267829961	15.0457416530994	10.7575149034738	4.04082849608828	0.0101203487494489	0.00540080050003878	1	1.00075975831583	1774.77986974511	4	21663.0138888889	1	1	1	1	2019-05-17T16:57:42.058	NG_ecoli_LTEE_871_DM0	-0	-0	163.35	DIA_100X_EMPTY_1x1_100ms	dc069a5e-5c5a-480f-9824-ef0060dbd8d6	EPI_100X_YFP_1x1_200ms_25sola	EPI_100X_RFP_1x1_200ms_25sola
589	29	13.6667283335599	396	-49.8896699345869	768.121212121212	131.747474747475	164283	414.856060606061	220.347556567041	139.173395879252	0	2368251	5980.43181818182	1738.06235092853	1247.09020797235	0	NaN	NaN	NaN	NaN	NaN	333.222942305763	0.849150844219661	29.0517452476673	15.497162038647	8.11465015947732	3.7680353721611	0.085108967244095	0.0324948426685008	3	1.01430500723897	1502.45582196951	0	20758.6691919192	1	1	1	1	2019-05-17T16:57:42.058	NG_ecoli_LTEE_871_DM0	-0	-0	163.35	DIA_100X_EMPTY_1x1_100ms	c7c6306d-7274-45b3-b871-1cf634bc9ac8	EPI_100X_YFP_1x1_200ms_25sola	EPI_100X_RFP_1x1_200ms_25sola
590	17	7.75535844704987	133	-49.5889596737158	761.827067669173	927.203007518797	133343	1002.57894736842	220.347556567041	139.173395879252	0	905990	6811.95488721804	1738.06235092853	1247.09020797235	0	NaN	NaN	NaN	NaN	NaN	156.162789456833	0.999619626668611	16.6654588870969	11.9741181477548	8.96101082008771	3.29385176830721	0.0100862716270113	0.00553759893525295	0	1.00057532312904	1051.04463896099	2	21034.984962406	1	1	1	1	2019-05-17T16:57:42.058	NG_ecoli_LTEE_871_DM0	-0	-0	163.35	DIA_100X_EMPTY_1x1_100ms	0daef7eb-6c0f-48e0-8f7f-3ed72e6b2055	EPI_100X_YFP_1x1_200ms_25sola	EPI_100X_RFP_1x1_200ms_25sola
591	34	10.8665615561775	370	9.43105546020775	767.313513513513	86.2702702702703	594536	1606.85405405405	220.347556567041	139.173395879252	0	3938376	10644.2594594595	1738.06235092853	1247.09020797235	0	NaN	NaN	NaN	NaN	NaN	373.94465122088	0.920996227891743	33.9179119930362	13.8601682469454	10.5777343998689	3.05109819249314	0.0567373576568532	0.021651265899965	1	1.03635865166506	2980.6041806958	4	23429.1918918919	1	1	1	1	2019-05-17T16:57:42.058	NG_ecoli_LTEE_871_DM0	-0	-0	163.35	DIA_100X_EMPTY_1x1_100ms	96e2a0fb-41f5-432a-b92d-326048b7194e	EPI_100X_YFP_1x1_200ms_25sola	EPI_100X_RFP_1x1_200ms_25sola
592	38	10.2630668052858	391	48.9941891114379	772.537084398977	1101.89769820972	330459	845.16368286445	220.347556567041	139.173395879252	0	5238343	13397.2966751918	1738.06235092853	1247.09020797235	0	NaN	NaN	NaN	NaN	NaN	411.489235253916	0.914041807435879	39.4430756204655	13.1497032626897	10.1186077461376	2.51134301850744	0.0282222685799487	0.0147225368375525	2	1.00564540929356	3171.77356134234	5	24377.5115089514	1	1	1	1	2019-05-17T16:57:42.058	NG_ecoli_LTEE_871_DM0	-0	-0	163.35	DIA_100X_EMPTY_1x1_100ms	5f4b214a-302c-414b-b995-2ad6f324ec5a	EPI_100X_YFP_1x1_200ms_25sola	EPI_100X_RFP_1x1_200ms_25sola
593	30	12.5654311027223	378	44.8197423955702	771.510582010582	1140.65608465608	1250853	3309.13492063492	220.347556567041	139.173395879252	2	1965516	5199.77777777778	1738.06235092853	1247.09020797235	0	NaN	NaN	NaN	NaN	NaN	348.572308488936	0.98225871252837	29.4999411726628	14.9971238713497	11.3215876601676	3.70527680597153	0.0150867194864198	0.00675734975905086	1	1.00081463879069	2969.78971166658	4	22489.9708994709	1	1	1	1	2019-05-17T16:57:42.058	NG_ecoli_LTEE_871_DM0	-0	-0	163.35	DIA_100X_EMPTY_1x1_100ms	ffb0fed0-ff15-48a1-87e6-17b4af2311f4	EPI_100X_YFP_1x1_200ms_25sola	EPI_100X_RFP_1x1_200ms_25sola
594	48	11.0270674594605	530	-39.076172772089	789.61320754717	1781.92830188679	174058	328.411320754717	220.347556567041	139.173395879252	0	2230716	4208.89811320755	1738.06235092853	1247.09020797235	0	NaN	NaN	NaN	NaN	NaN	538.294541686019	0.835836381469729	NaN	NaN	NaN	NaN	NaN	NaN	NaN	NaN	NaN	3	22294.5547169811	1	1	1	1	2019-05-17T16:57:42.058	NG_ecoli_LTEE_871_DM0	-0	-0	163.35	DIA_100X_EMPTY_1x1_100ms	b5f35311-8e22-47c8-a289-f2a8984d320b	EPI_100X_YFP_1x1_200ms_25sola	EPI_100X_RFP_1x1_200ms_25sola
595	28	12.327085174471	345	-14.1594714870647	776.115942028986	1046.3768115942	99878	289.501449275362	220.347556567041	139.173395879252	0	3201695	9280.27536231884	1738.06235092853	1247.09020797235	0	NaN	NaN	NaN	NaN	NaN	283.36416687646	0.932425818480013	25.8918756810895	12.6734343304926	10.2093057653646	3.11494851685118	0.0902788506287516	0.0417409820290606	1	1.08638573282245	2119.56049517324	1	21099.2985507246	1	1	1	1	2019-05-17T16:57:42.058	NG_ecoli_LTEE_871_DM0	-0	-0	163.35	DIA_100X_EMPTY_1x1_100ms	408c1791-7729-4155-9590-61eae42368e0	EPI_100X_YFP_1x1_200ms_25sola	EPI_100X_RFP_1x1_200ms_25sola
596	27	10.3665001060677	280	-13.2434361799306	771.360714285714	50.3821428571429	194083	693.153571428571	220.347556567041	139.173395879252	0	4402166	15722.0214285714	1738.06235092853	1247.09020797235	0	NaN	NaN	NaN	NaN	NaN	288.159787917665	0.970254024841042	27.9687570549748	13.8459463887267	9.89365837376313	3.35867160506894	0.0235954344653162	0.00967830650317194	1	1.0023039804651	2150.1901511667	4	24328.8321428571	1	1	1	1	2019-05-17T16:57:42.058	NG_ecoli_LTEE_871_DM0	-0	-0	163.35	DIA_100X_EMPTY_1x1_100ms	1fbe06ea-ca36-4a14-8a66-010593c89c7f	EPI_100X_YFP_1x1_200ms_25sola	EPI_100X_RFP_1x1_200ms_25sola
597	28	12.9485424192022	363	-49.471421654279	774.341597796143	763.011019283747	133761	368.487603305785	220.347556567041	139.173395879252	0	1241005	3418.74655647383	1738.06235092853	1247.09020797235	0	NaN	NaN	NaN	NaN	NaN	278.199475384698	0.973033178263975	23.5124754858949	16.1735529316685	11.1731891154927	4.03227119028788	0.0727598010149483	0.030702991993135	2	1.04151684222845	2305.38008066012	0	20968.3388429752	1	1	1	1	2019-05-17T16:57:42.058	NG_ecoli_LTEE_871_DM0	-0	-0	163.35	DIA_100X_EMPTY_1x1_100ms	3d28e66b-dfc6-4a8d-9028-4263ebc2e9e2	EPI_100X_YFP_1x1_200ms_25sola	EPI_100X_RFP_1x1_200ms_25sola
598	26	9.74382862380285	255	-18.9072332420804	772.909803921569	166.572549019608	94056	368.847058823529	220.347556567041	139.173395879252	0	1003753	3936.2862745098	1738.06235092853	1247.09020797235	0	NaN	NaN	NaN	NaN	NaN	265.989854067439	0.980606508354942	27.201537264679	12.5915760345101	9.32331687442117	3.12657860635681	0.0310250031226293	0.0118901175844462	2	1.00877281819107	1857.05266259501	1	21716.9176470588	1	1	1	1	2019-05-17T16:57:42.058	NG_ecoli_LTEE_871_DM0	-0	-0	163.35	DIA_100X_EMPTY_1x1_100ms	7b80180c-e164-4578-9d15-69bcebc45688	EPI_100X_YFP_1x1_200ms_25sola	EPI_100X_RFP_1x1_200ms_25sola
599	26	12.1555899769287	316	-48.5852410294718	774.522151898734	1078.86392405063	136242	431.145569620253	220.347556567041	139.173395879252	0	1674826	5300.08227848101	1738.06235092853	1247.09020797235	0	NaN	NaN	NaN	NaN	NaN	320.435745157749	0.855187323115223	32.1475908482542	12.5146214127866	9.45834740397302	2.67641830686853	0.131451553345782	0.0533376423823985	1	1.24396531330267	2258.75349094062	2	21365.1424050633	1	1	1	1	2019-05-17T16:57:42.058	NG_ecoli_LTEE_871_DM0	-0	-0	163.35	DIA_100X_EMPTY_1x1_100ms	60afa146-1ec3-406b-9f16-d19242932417	EPI_100X_YFP_1x1_200ms_25sola	EPI_100X_RFP_1x1_200ms_25sola
600	20	9.84157069800353	198	-49.1758100505529	776.075757575758	8.82323232323232	126357	638.166666666667	220.347556567041	139.173395879252	0	1542149	7788.63131313131	1738.06235092853	1247.09020797235	0	NaN	NaN	NaN	NaN	NaN	NaN	NaN	NaN	NaN	NaN	NaN	NaN	NaN	NaN	NaN	NaN	1	21685.0353535354	1	1	1	1	2019-05-17T16:57:42.058	NG_ecoli_LTEE_871_DM0	-0	-0	163.35	DIA_100X_EMPTY_1x1_100ms	09ed10fd-1efd-4fe6-abb8-50f98d06e2a1	EPI_100X_YFP_1x1_200ms_25sola	EPI_100X_RFP_1x1_200ms_25sola
601	34	13.1328591013624	447	47.6233841470726	780.125279642058	95.6196868008949	1989492	4450.76510067114	220.347556567041	139.173395879252	3	2338192	5230.85458612975	1738.06235092853	1247.09020797235	0	NaN	NaN	NaN	NaN	NaN	422.420046356239	0.991275440539486	33.7939029938457	15.249160731363	11.9882289325732	3.97187544732618	0.0145661059926009	0.00474190802661821	3	1.00102336556673	3814.50589259106	2	19637.7024608501	1	1	1	1	2019-05-17T16:57:42.058	NG_ecoli_LTEE_871_DM0	-0	-0	163.35	DIA_100X_EMPTY_1x1_100ms	f18e5061-15da-44e3-97ea-1335479f1e4e	EPI_100X_YFP_1x1_200ms_25sola	EPI_100X_RFP_1x1_200ms_25sola
602	64	13.2525219026638	849	-19.9359937248842	794.058892815077	962.664310954064	3827829	4508.63250883392	220.347556567041	139.173395879252	2	3679037	4333.37691401649	1738.06235092853	1247.09020797235	0	NaN	NaN	NaN	NaN	NaN	729.070218667983	0.776929314825924	66.6990582598715	14.6457002307186	10.697060870927	3.2129705633798	0.0607788986242183	0.0189741686374009	3	1.05822129475359	5994.3005957417	3	17877.4275618375	1	1	1	1	2019-05-17T16:57:42.058	NG_ecoli_LTEE_871_DM0	-0	-0	163.35	DIA_100X_EMPTY_1x1_100ms	eab5e150-bbf1-4b83-8377-3c677b6aef06	EPI_100X_YFP_1x1_200ms_25sola	EPI_100X_RFP_1x1_200ms_25sola
603	25	13.1999677408874	330	10.1229230887641	778.809090909091	1161.44242424242	676147	2048.9303030303	220.347556567041	139.173395879252	0	1730437	5243.74848484848	1738.06235092853	1247.09020797235	0	NaN	NaN	NaN	NaN	NaN	310.164926925848	0.997275649686398	22.0512181102859	18.5849022676769	13.4704658659778	4.811985107786	0.00850759021416106	0.0032654745718625	3	1.00030464318053	3142.58980850432	5	22693.0696969697	1	1	1	1	2019-05-17T16:57:42.058	NG_ecoli_LTEE_871_DM0	-0	-0	163.35	DIA_100X_EMPTY_1x1_100ms	c8a4b7f3-25fc-45bb-983d-5ff20f7964a1	EPI_100X_YFP_1x1_200ms_25sola	EPI_100X_RFP_1x1_200ms_25sola
604	24	12.9970304739574	313	25.8404125585296	780.188498402556	1180.33226837061	1417432	4528.53674121406	220.347556567041	139.173395879252	2	1425965	4555.79872204473	1738.06235092853	1247.09020797235	0	NaN	NaN	NaN	NaN	NaN	310.086089279461	0.998218490614142	24.5369327566462	15.1030636352622	12.1972218117941	3.79424117562983	0.0107048214676515	0.00644166642962806	1	1.00161575210508	2867.02841698429	4	22312.5335463259	1	1	1	1	2019-05-17T16:57:42.058	NG_ecoli_LTEE_871_DM0	-0	-0	163.35	DIA_100X_EMPTY_1x1_100ms	e85ae02a-68e2-452a-aac1-5a405e3e9f3a	EPI_100X_YFP_1x1_200ms_25sola	EPI_100X_RFP_1x1_200ms_25sola
605	48	9.8643845860218	474	-47.1654763261984	779.645569620253	1454.19198312236	167421	353.208860759494	220.347556567041	139.173395879252	0	424946	896.510548523207	1738.06235092853	1247.09020797235	0	NaN	NaN	NaN	NaN	NaN	440.839002474356	0.954317187543926	48.359955934444	11.1013473356943	8.93351965596351	2.10271638609234	0.00602360616657314	0.00292495747712091	4	1.000102458849	3031.24453125267	1	22371.4135021097	1	1	1	1	2019-05-17T16:57:42.058	NG_ecoli_LTEE_871_DM0	-0	-0	163.35	DIA_100X_EMPTY_1x1_100ms	0799f042-bdfa-42dc-84b3-37bec4af10f8	EPI_100X_YFP_1x1_200ms_25sola	EPI_100X_RFP_1x1_200ms_25sola
606	14	9.04989741054435	127	-49.9956921758503	777.346456692913	1795.3937007874	45073	354.905511811024	220.347556567041	139.173395879252	0	544350	4286.22047244094	1738.06235092853	1247.09020797235	0	NaN	NaN	NaN	NaN	NaN	156.790519125087	0.9998569050105	14.8521826210645	13.2498211451318	9.95688496626617	3.72985692715646	0.0156724771526295	0.00823752559812587	0	1.00098730082086	1156.45074794746	2	21391.5669291339	1	1	1	1	2019-05-17T16:57:42.058	NG_ecoli_LTEE_871_DM0	-0	-0	163.35	DIA_100X_EMPTY_1x1_100ms	41975297-b067-4a82-8679-792d9e9e4543	EPI_100X_YFP_1x1_200ms_25sola	EPI_100X_RFP_1x1_200ms_25sola
607	34	11.8830862803135	405	47.6473412402701	786.227160493827	1195.09135802469	997247	2462.33827160494	220.347556567041	139.173395879252	2	2031784	5016.75061728395	1738.06235092853	1247.09020797235	0	NaN	NaN	NaN	NaN	NaN	401.46648841584	0.966775080434729	33.5913320553849	14.4870725884767	11.6884917330136	3.22307673394005	0.0114336665928791	0.00390817667326502	1	1.00095130962791	3604.40891681897	2	19970.8641975309	1	1	1	1	2019-05-17T16:57:42.058	NG_ecoli_LTEE_871_DM0	-0	-0	163.35	DIA_100X_EMPTY_1x1_100ms	89a45b93-2e9d-4785-acc6-79e6135315ec	EPI_100X_YFP_1x1_200ms_25sola	EPI_100X_RFP_1x1_200ms_25sola
608	21	9.84511819630186	208	-12.7776974725873	779.307692307692	1420.19711538462	71675	344.591346153846	220.347556567041	139.173395879252	0	174498	838.932692307692	1738.06235092853	1247.09020797235	0	NaN	NaN	NaN	NaN	NaN	216.385579969393	0.998379359421891	22.5543612076907	11.8532369510038	9.24219486774036	3.09372983086912	0.0083074880896979	0.00379407658298389	1	1.00033675428546	1513.11053526907	1	22983.4471153846	1	1	1	1	2019-05-17T16:57:42.058	NG_ecoli_LTEE_871_DM0	-0	-0	163.35	DIA_100X_EMPTY_1x1_100ms	5e5f98d0-44fc-4bc5-ab87-ccec713337ec	EPI_100X_YFP_1x1_200ms_25sola	EPI_100X_RFP_1x1_200ms_25sola
609	16	9.36340961976009	150	-49.8854280430857	781.766666666667	41.66	100015	666.766666666667	220.347556567041	139.173395879252	0	2198990	14659.9333333333	1738.06235092853	1247.09020797235	0	NaN	NaN	NaN	NaN	NaN	170.773619525652	0.999706727804347	16.5982830342803	13.3386213943589	9.77595946749142	3.69779419830879	0.00204463095996615	0.00114776708876612	1	1.00002445448369	1245.86742806609	3	23332.3133333333	1	1	1	1	2019-05-17T16:57:42.058	NG_ecoli_LTEE_871_DM0	-0	-0	163.35	DIA_100X_EMPTY_1x1_100ms	8cedd9bf-9fe5-434a-bfd3-861ea87efea9	EPI_100X_YFP_1x1_200ms_25sola	EPI_100X_RFP_1x1_200ms_25sola
610	27	15.4801779341162	418	20.4376874699336	785.026315789474	876.576555023923	175338	419.468899521531	220.347556567041	139.173395879252	0	2911325	6964.89234449761	1738.06235092853	1247.09020797235	0	NaN	NaN	NaN	NaN	NaN	345.637817352988	0.998063577216198	25.6269940809589	17.238495480791	12.8883258837114	4.57790626985035	0.0179912234242756	0.00682462904082633	1	1.00141462626621	3343.34017856755	0	19511.1746411483	1	1	1	1	2019-05-17T16:57:42.058	NG_ecoli_LTEE_871_DM0	-0	-0	163.35	DIA_100X_EMPTY_1x1_100ms	2348c1e4-c499-49a2-b0a0-6490a737b320	EPI_100X_YFP_1x1_200ms_25sola	EPI_100X_RFP_1x1_200ms_25sola
611	32	16.3848660920285	525	40.5451335418242	791.373333333333	1135.1219047619	623606	1187.82095238095	220.347556567041	139.173395879252	0	4193621	7987.84952380952	1738.06235092853	1247.09020797235	0	NaN	NaN	NaN	NaN	NaN	465.530174797743	0.984313862872682	31.0676222522767	19.1064046614026	14.4882310106483	4.98270589020454	0.02917738503148	0.0110066845949926	2	1.0093270563109	5121.8708276122	3	22124.5142857143	1	1	1	1	2019-05-17T16:57:42.058	NG_ecoli_LTEE_871_DM0	-0	-0	163.35	DIA_100X_EMPTY_1x1_100ms	41301b92-d56a-4d24-be93-22192a5428a3	EPI_100X_YFP_1x1_200ms_25sola	EPI_100X_RFP_1x1_200ms_25sola
612	40	10.8112442528945	433	27.6560872030083	798.531177829099	74.2678983833718	490783	1133.4480369515	220.347556567041	139.173395879252	0	10068464	23252.8036951501	1738.06235092853	1247.09020797235	0	NaN	NaN	NaN	NaN	NaN	437.296239523153	0.850575618841459	39.8447165222177	14.7064305783079	10.6707769996196	3.10693643738362	0.0272973253079836	0.0115011816676555	1	1.01569674763691	3563.30264935232	6	22771.6743648961	1	1	1	1	2019-05-17T16:57:42.058	NG_ecoli_LTEE_871_DM0	-0	-0	163.35	DIA_100X_EMPTY_1x1_100ms	eacbb009-5aed-4994-9c47-468f6dd2ce6d	EPI_100X_YFP_1x1_200ms_25sola	EPI_100X_RFP_1x1_200ms_25sola
613	34	9.25412647453637	316	4.84275205472735	800.778481012658	1120.84810126582	170168	538.506329113924	220.347556567041	139.173395879252	0	5502663	17413.4905063291	1738.06235092853	1247.09020797235	0	NaN	NaN	NaN	NaN	NaN	338.329762859991	0.928187643088038	35.3774070692842	11.242447649231	9.25026482148605	2.61750112856676	0.0470916409033264	0.0186102027529053	1	1.02849365429858	2377.52018327416	4	24963.253164557	1	1	1	1	2019-05-17T16:57:42.058	NG_ecoli_LTEE_871_DM0	-0	-0	163.35	DIA_100X_EMPTY_1x1_100ms	847f7067-37f1-49a1-acfb-5a1d7135b9bc	EPI_100X_YFP_1x1_200ms_25sola	EPI_100X_RFP_1x1_200ms_25sola
614	14	8.13114285747586	114	-49.9990166898352	791.087719298246	14.5175438596491	73651	646.061403508772	220.347556567041	139.173395879252	0	992575	8706.79824561403	1738.06235092853	1247.09020797235	0	NaN	NaN	NaN	NaN	NaN	157.644141258642	0.999814290173719	15.1220469903565	13.37858247499	9.64709642247438	4.03530736784445	0.0360032556729913	0.00162264229617678	2	1.00000264531382	1105.33444321508	1	22292.3947368421	1	1	1	1	2019-05-17T16:57:42.058	NG_ecoli_LTEE_871_DM0	-0	-0	163.35	DIA_100X_EMPTY_1x1_100ms	a38b8b1e-43db-4874-817f-9b9aa0b26db5	EPI_100X_YFP_1x1_200ms_25sola	EPI_100X_RFP_1x1_200ms_25sola
615	30	13.4551069483168	404	-24.4086593943373	799.126237623762	58.1534653465347	303772	751.910891089109	220.347556567041	139.173395879252	0	6930182	17153.9158415842	1738.06235092853	1247.09020797235	0	NaN	NaN	NaN	NaN	NaN	420.911090087038	0.970273703441013	29.7988722583858	18.2516289722553	13.571419706644	4.51336077612449	0.0575248035054128	0.0210045471792469	1	1.0250240637785	4310.62529468132	3	24738.2079207921	1	1	1	1	2019-05-17T16:57:42.058	NG_ecoli_LTEE_871_DM0	-0	-0	163.35	DIA_100X_EMPTY_1x1_100ms	49dd8495-96ce-455b-99ac-4f268deb6a24	EPI_100X_YFP_1x1_200ms_25sola	EPI_100X_RFP_1x1_200ms_25sola
616	13	7.29198970041129	96	-49.9997126963279	791.8125	46.1354166666667	61785	643.59375	220.347556567041	139.173395879252	0	1442347	15024.4479166667	1738.06235092853	1247.09020797235	0	NaN	NaN	NaN	NaN	NaN	140.011797278567	0.999764905541327	13.916511762768	12.8935773455426	9.37037437011861	3.85815841416458	0.00143888439352773	0.000837088689136115	0	1.00000883399886	959.697044129584	2	24580.9270833333	1	1	1	1	2019-05-17T16:57:42.058	NG_ecoli_LTEE_871_DM0	-0	-0	163.35	DIA_100X_EMPTY_1x1_100ms	decb62b3-2249-4bf7-827d-a8aeb1e0eda0	EPI_100X_YFP_1x1_200ms_25sola	EPI_100X_RFP_1x1_200ms_25sola
617	36	12.0452081809669	434	-49.9999999933574	801.518433179724	1028.26958525346	129456	298.285714285714	220.347556567041	139.173395879252	0	4599778	10598.5668202765	1738.06235092853	1247.09020797235	0	NaN	NaN	NaN	NaN	NaN	441.66836377263	0.780125498423738	NaN	NaN	NaN	NaN	NaN	NaN	NaN	NaN	NaN	4	22647	1	1	1	1	2019-05-17T16:57:42.058	NG_ecoli_LTEE_871_DM0	-0	-0	163.35	DIA_100X_EMPTY_1x1_100ms	9468aa2a-c21b-4772-af0d-5b113b2c097a	EPI_100X_YFP_1x1_200ms_25sola	EPI_100X_RFP_1x1_200ms_25sola
618	34	18.7612900198679	638	-49.9994837973927	807.012539184953	1606.31191222571	98635	154.600313479624	220.347556567041	139.173395879252	0	527759	827.208463949843	1738.06235092853	1247.09020797235	0	NaN	NaN	NaN	NaN	NaN	423.714234738387	0.799327583479046	32.1020222215106	21.7439840787276	12.399079826216	5.33801696576455	0.131260329318778	0.0433528900170058	2	1.13591205599357	3876.15543852259	1	22098.2131661442	1	1	1	1	2019-05-17T16:57:42.058	NG_ecoli_LTEE_871_DM0	-0	-0	163.35	DIA_100X_EMPTY_1x1_100ms	aa8d6d8c-f374-4254-84d8-b4fe37814dc2	EPI_100X_YFP_1x1_200ms_25sola	EPI_100X_RFP_1x1_200ms_25sola
619	41	17.5658244671914	721	10.0655049351013	810.981969486824	1179.32454923717	469767	651.549237170596	220.347556567041	139.173395879252	0	10354015	14360.6310679612	1738.06235092853	1247.09020797235	0	NaN	NaN	NaN	NaN	NaN	651.472945579085	0.895072272467129	40.878397558482	22.8607684886234	15.4931161889022	5.83728924011127	0.089363182209659	0.0326897180548562	2	1.13695772093992	7706.57306154831	6	21580.5145631068	1	1	1	1	2019-05-17T16:57:42.058	NG_ecoli_LTEE_871_DM0	-0	-0	163.35	DIA_100X_EMPTY_1x1_100ms	626412b7-b754-4c6c-be58-af66e3378a74	EPI_100X_YFP_1x1_200ms_25sola	EPI_100X_RFP_1x1_200ms_25sola
620	25	8.31300414323742	211	12.3773773123888	797.322274881517	1996.04265402844	49893	236.45971563981	220.347556567041	139.173395879252	0	513200	2432.22748815166	1738.06235092853	1247.09020797235	0	NaN	NaN	NaN	NaN	NaN	260.76425333253	0.92218814270804	27.9607659468193	11.5676942795556	9.01138583455239	2.54890222381967	0.0143377126777512	0.00652037222307054	1	1.00240699339475	1783.29058002307	2	22826.9194312796	1	1	1	1	2019-05-17T16:57:42.058	NG_ecoli_LTEE_871_DM0	-0	-0	163.35	DIA_100X_EMPTY_1x1_100ms	f823701a-e92e-4afa-95bc-365e80d59378	EPI_100X_YFP_1x1_200ms_25sola	EPI_100X_RFP_1x1_200ms_25sola
621	32	14.590152824329	468	-49.9999998092758	809.604700854701	997.331196581197	225189	481.173076923077	220.347556567041	139.173395879252	0	3794819	8108.58760683761	1738.06235092853	1247.09020797235	0	NaN	NaN	NaN	NaN	NaN	448.744996625565	0.815021837226816	39.5816556441226	15.8058216128699	10.7901634152296	3.33513250215701	0.121597001517022	0.0593894796062179	2	1.52910278298442	3619.42749871707	3	18840.8739316239	1	1	1	1	2019-05-17T16:57:42.058	NG_ecoli_LTEE_871_DM0	-0	-0	163.35	DIA_100X_EMPTY_1x1_100ms	d3e12753-5679-4301-ada8-5f9a5c063da0	EPI_100X_YFP_1x1_200ms_25sola	EPI_100X_RFP_1x1_200ms_25sola
622	42	12.9260669398926	543	-49.9969807569366	810.53591160221	1212.02209944751	310052	570.998158379374	220.347556567041	139.173395879252	0	4937980	9093.88581952118	1738.06235092853	1247.09020797235	0	NaN	NaN	NaN	NaN	NaN	550.335032993866	0.77155954274104	46.6942594203907	16.2129574462205	11.1628240234068	3.29125483844196	0.150301115418346	0.0535334398449106	2	1.17743527613931	4569.84563080222	2	22076.6998158379	1	1	1	1	2019-05-17T16:57:42.058	NG_ecoli_LTEE_871_DM0	-0	-0	163.35	DIA_100X_EMPTY_1x1_100ms	172f5b51-9463-46f1-ba19-472ddb303199	EPI_100X_YFP_1x1_200ms_25sola	EPI_100X_RFP_1x1_200ms_25sola
623	24	15.2564822545363	367	-49.999167079253	811.098092643052	214.179836512262	99684	271.618528610354	220.347556567041	139.173395879252	0	1760360	4796.62125340599	1738.06235092853	1247.09020797235	0	NaN	NaN	NaN	NaN	NaN	338.462201136773	0.930413782864714	27.4936752032199	15.9125687900708	11.3800345782174	4.12381584015811	0.194552973882082	0.0761289408731566	0	1.39316094392814	2796.46792567223	1	21669.2997275204	1	1	1	1	2019-05-17T16:57:42.058	NG_ecoli_LTEE_871_DM0	-0	-0	163.35	DIA_100X_EMPTY_1x1_100ms	eebc6498-feea-4b85-b362-8c3bd740bbda	EPI_100X_YFP_1x1_200ms_25sola	EPI_100X_RFP_1x1_200ms_25sola
624	12	6.3071907881298	77	-49.9998263180897	801.844155844156	954.805194805195	208791	2711.57142857143	220.347556567041	139.173395879252	0	481839	6257.64935064935	1738.06235092853	1247.09020797235	0	NaN	NaN	NaN	NaN	NaN	132.783435355947	0.999758670388539	14.5413316466103	11.5630155020044	8.30287357710335	3.62974617598736	0.0084350238700655	0.00199173618664376	0	1.00004563738993	787.319324898208	2	19917.4805194805	1	1	1	1	2019-05-17T16:57:42.058	NG_ecoli_LTEE_871_DM0	-0	-0	163.35	DIA_100X_EMPTY_1x1_100ms	adae7855-20f7-4d73-a74b-1f28eb295cdf	EPI_100X_YFP_1x1_200ms_25sola	EPI_100X_RFP_1x1_200ms_25sola
625	10	4.97199605877057	51	-49.9997792926152	803	1981.47058823529	12891	252.764705882353	220.347556567041	139.173395879252	0	165819	3251.35294117647	1738.06235092853	1247.09020797235	0	NaN	NaN	NaN	NaN	NaN	121.198164526769	0.99977008218677	NaN	NaN	NaN	NaN	NaN	NaN	NaN	NaN	NaN	1	23322.4901960784	1	1	1	1	2019-05-17T16:57:42.058	NG_ecoli_LTEE_871_DM0	-0	-0	163.35	DIA_100X_EMPTY_1x1_100ms	8dd4c0b8-fb9f-4377-a944-1e85eff0ad64	EPI_100X_YFP_1x1_200ms_25sola	EPI_100X_RFP_1x1_200ms_25sola
626	18	8.51605700587503	154	-49.418229199189	807.441558441558	942.577922077922	90664	588.727272727273	220.347556567041	139.173395879252	0	984976	6395.94805194805	1738.06235092853	1247.09020797235	0	NaN	NaN	NaN	NaN	NaN	163.655930171605	0.999818381491831	NaN	NaN	NaN	NaN	NaN	NaN	NaN	NaN	NaN	1	22648.3506493507	1	1	1	1	2019-05-17T16:57:42.058	NG_ecoli_LTEE_871_DM0	-0	-0	163.35	DIA_100X_EMPTY_1x1_100ms	b1007aeb-5604-40b2-a0dd-9c44360df56e	EPI_100X_YFP_1x1_200ms_25sola	EPI_100X_RFP_1x1_200ms_25sola
627	24	14.8644775730147	358	-49.6783530828049	811.709497206704	1155.96648044693	203174	567.525139664804	220.347556567041	139.173395879252	0	6620222	18492.2402234637	1738.06235092853	1247.09020797235	0	NaN	NaN	NaN	NaN	NaN	349.275171548776	0.982992417253567	26.511668928852	18.2873018603319	12.482195966767	4.84233129472603	0.121815455438912	0.0484730168334914	2	1.13538247623379	3244.20987795329	3	23728.438547486	1	1	1	1	2019-05-17T16:57:42.058	NG_ecoli_LTEE_871_DM0	-0	-0	163.35	DIA_100X_EMPTY_1x1_100ms	e6af48e6-b58e-4f5b-8fcc-1aece67045b1	EPI_100X_YFP_1x1_200ms_25sola	EPI_100X_RFP_1x1_200ms_25sola
628	45	14.9841342590111	675	-39.1598949621658	821.054814814815	512.011851851852	1896501	2809.63111111111	220.347556567041	139.173395879252	3	2674500	3962.22222222222	1738.06235092853	1247.09020797235	0	NaN	NaN	NaN	NaN	NaN	606.034174643505	0.813875546383584	48.5437226051187	16.6796062676383	12.0853955030396	3.34741205631512	0.0771011505306524	0.0352411010699605	1	1.18949869805563	5568.58295752513	7	18466.68	1	1	1	1	2019-05-17T16:57:42.058	NG_ecoli_LTEE_871_DM0	-0	-0	163.35	DIA_100X_EMPTY_1x1_100ms	bbba44dd-01fd-410b-aab6-293f47a8576f	EPI_100X_YFP_1x1_200ms_25sola	EPI_100X_RFP_1x1_200ms_25sola
629	11	5.33452979389047	59	-49.9997904533756	804.271186440678	85.0169491525424	128035	2170.08474576271	220.347556567041	139.173395879252	0	642099	10883.0338983051	1738.06235092853	1247.09020797235	0	NaN	NaN	NaN	NaN	NaN	119.434598752848	0.999741070549762	NaN	NaN	NaN	NaN	NaN	NaN	NaN	NaN	NaN	1	21791.5254237288	1	1	1	1	2019-05-17T16:57:42.058	NG_ecoli_LTEE_871_DM0	-0	-0	163.35	DIA_100X_EMPTY_1x1_100ms	159fe312-c7b6-4950-8c00-44072392b269	EPI_100X_YFP_1x1_200ms_25sola	EPI_100X_RFP_1x1_200ms_25sola
630	10	5.27246208328229	57	-49.999858510187	804.578947368421	527.245614035088	28006	491.333333333333	220.347556567041	139.173395879252	0	170590	2992.80701754386	1738.06235092853	1247.09020797235	0	NaN	NaN	NaN	NaN	NaN	122.492630280302	0.999738665003094	NaN	NaN	NaN	NaN	NaN	NaN	NaN	NaN	NaN	2	21590.3859649123	1	1	1	1	2019-05-17T16:57:42.058	NG_ecoli_LTEE_871_DM0	-0	-0	163.35	DIA_100X_EMPTY_1x1_100ms	a6f73a1a-4c54-4a39-a4c2-6ba8b951568a	EPI_100X_YFP_1x1_200ms_25sola	EPI_100X_RFP_1x1_200ms_25sola
631	34	14.4340451990933	491	30.0774918398945	816.572301425662	1899.80448065173	176286	359.034623217923	220.347556567041	139.173395879252	0	4311951	8781.97759674134	1738.06235092853	1247.09020797235	0	NaN	NaN	NaN	NaN	NaN	341.461856019284	0.78264228658281	33.5100706183707	14.464194686265	9.64089764686648	4.12239225484983	0.0808739413054737	0.0542228099005441	0	1.22698565143158	2446.24622669319	1	21473.8940936864	1	1	1	1	2019-05-17T16:57:42.058	NG_ecoli_LTEE_871_DM0	-0	-0	163.35	DIA_100X_EMPTY_1x1_100ms	691f478f-ac62-4bd6-b780-af20abb0f40b	EPI_100X_YFP_1x1_200ms_25sola	EPI_100X_RFP_1x1_200ms_25sola
632	26	12.5172689921311	326	13.7053936611963	814.760736196319	30.0153374233129	202051	619.788343558282	220.347556567041	139.173395879252	0	5298930	16254.3865030675	1738.06235092853	1247.09020797235	0	NaN	NaN	NaN	NaN	NaN	331.893508128557	0.945516713963421	28.5232538826287	13.636347798729	11.1622379951551	3.01667844240886	0.0667810910512839	0.0365907789061744	0	1.07746582759779	2791.20352598138	2	21008.5644171779	1	1	1	1	2019-05-17T16:57:42.058	NG_ecoli_LTEE_871_DM0	-0	-0	163.35	DIA_100X_EMPTY_1x1_100ms	908e4469-f7ad-47fe-b2e2-71668560636a	EPI_100X_YFP_1x1_200ms_25sola	EPI_100X_RFP_1x1_200ms_25sola
633	21	8.37076622036634	176	-49.9655711777724	810.244318181818	537.022727272727	89867	510.607954545455	220.347556567041	139.173395879252	0	517130	2938.23863636364	1738.06235092853	1247.09020797235	0	NaN	NaN	NaN	NaN	NaN	215.773196901094	0.977039050560192	22.165030874699	13.2868340545287	9.15383438677307	3.41853801970348	0.047399821852399	0.0214119011402563	1	1.01744404803125	1458.69442649718	3	23010.6363636364	1	1	1	1	2019-05-17T16:57:42.058	NG_ecoli_LTEE_871_DM0	-0	-0	163.35	DIA_100X_EMPTY_1x1_100ms	3ca1d48d-8098-491f-b0e5-60ca8d5eca1c	EPI_100X_YFP_1x1_200ms_25sola	EPI_100X_RFP_1x1_200ms_25sola
634	18	12.1499000959097	219	-49.3196155790998	811.41095890411	1039.71232876712	63903	291.794520547945	220.347556567041	139.173395879252	0	1723015	7867.64840182648	1738.06235092853	1247.09020797235	0	NaN	NaN	NaN	NaN	NaN	197.144623835597	0.994580429896269	17.390181682138	13.496399476056	10.1905901790104	3.68083016423025	0.0966607547778429	0.0485381377538376	0	1.05368957522716	1418.38024443662	1	20483.7168949772	1	1	1	1	2019-05-17T16:57:42.058	NG_ecoli_LTEE_871_DM0	-0	-0	163.35	DIA_100X_EMPTY_1x1_100ms	1d713fcf-8f43-4361-ac75-6345b05680d9	EPI_100X_YFP_1x1_200ms_25sola	EPI_100X_RFP_1x1_200ms_25sola
635	19	10.4770509605336	199	-48.5190191684482	810.718592964824	1997.7135678392	66688	335.115577889447	220.347556567041	139.173395879252	0	573112	2879.95979899497	1738.06235092853	1247.09020797235	0	NaN	NaN	NaN	NaN	NaN	179.458523437496	0.999850688067799	17.774305516037	12.7573597941617	9.48548172070684	3.68003972832229	0.00493470599436191	0.00221031451824624	1	1.00008168501542	1256.03373819815	1	21708.0904522613	1	1	1	1	2019-05-17T16:57:42.058	NG_ecoli_LTEE_871_DM0	-0	-0	163.35	DIA_100X_EMPTY_1x1_100ms	c6296a95-f458-4eee-855d-11c592854470	EPI_100X_YFP_1x1_200ms_25sola	EPI_100X_RFP_1x1_200ms_25sola
636	37	14.420075005347	534	48.8914986877628	816.215355805243	569.936329588015	4181666	7830.83520599251	220.347556567041	139.173395879252	0	863915	1617.81835205993	1738.06235092853	1247.09020797235	0	NaN	NaN	NaN	NaN	NaN	419.412094685481	0.957657870984388	34.8880554752183	14.243385708445	11.6722986719234	3.06869109270801	0.0204957411151311	0.00802408495369176	1	1.00388325740546	3733.18428685831	0	16580.0037453184	1	1	1	1	2019-05-17T16:57:42.058	NG_ecoli_LTEE_871_DM0	-0	-0	163.35	DIA_100X_EMPTY_1x1_100ms	42906518-2f11-4732-bc12-3bfa2f8c105c	EPI_100X_YFP_1x1_200ms_25sola	EPI_100X_RFP_1x1_200ms_25sola
637	36	13.8861944695965	501	-21.7852219806071	819.335329341317	54.9780439121757	1715689	3424.52894211577	220.347556567041	139.173395879252	3	4127782	8239.08582834331	1738.06235092853	1247.09020797235	0	NaN	NaN	NaN	NaN	NaN	471.082022856972	0.88078202101063	40.4752453179111	14.9263727635893	11.0079017746377	3.21823919843314	0.133489607911779	0.0353383501418906	3	1.10500128600825	3852.01936965792	5	21839.0998003992	1	1	1	1	2019-05-17T16:57:42.058	NG_ecoli_LTEE_871_DM0	-0	-0	163.35	DIA_100X_EMPTY_1x1_100ms	87a8c205-474e-4c5a-9059-78d1d05c437f	EPI_100X_YFP_1x1_200ms_25sola	EPI_100X_RFP_1x1_200ms_25sola
638	35	13.3416528545322	470	-48.2438016715247	828.259574468085	1222.54255319149	194127	413.036170212766	220.347556567041	139.173395879252	0	8645382	18394.429787234	1738.06235092853	1247.09020797235	0	NaN	NaN	NaN	NaN	NaN	477.945663593819	0.828885842215546	NaN	NaN	NaN	NaN	NaN	NaN	NaN	NaN	NaN	3	20811.270212766	1	1	1	1	2019-05-17T16:57:42.058	NG_ecoli_LTEE_871_DM0	-0	-0	163.35	DIA_100X_EMPTY_1x1_100ms	b9aeb015-8416-4eb3-b2f0-262256c0c219	EPI_100X_YFP_1x1_200ms_25sola	EPI_100X_RFP_1x1_200ms_25sola
639	23	7.70714052933785	179	-45.0483909021436	814.374301675978	685.776536312849	93758	523.787709497207	220.347556567041	139.173395879252	0	907713	5071.02234636872	1738.06235092853	1247.09020797235	0	NaN	NaN	NaN	NaN	NaN	221.205653476756	0.931597737401719	24.7539739765105	11.7163285932046	8.47990090805675	2.81674494567934	0.0278290581022937	0.0105109697948287	1	1.00342424178109	1398.0295980683	1	22228.9664804469	1	1	1	1	2019-05-17T16:57:42.058	NG_ecoli_LTEE_871_DM0	-0	-0	163.35	DIA_100X_EMPTY_1x1_100ms	1eb75c7e-e7a3-42f0-917e-6e1ec7de80a1	EPI_100X_YFP_1x1_200ms_25sola	EPI_100X_RFP_1x1_200ms_25sola
640	19	8.64269019433354	166	-49.6135941121311	817.102409638554	498.620481927711	180632	1088.14457831325	220.347556567041	139.173395879252	0	1488740	8968.31325301205	1738.06235092853	1247.09020797235	0	NaN	NaN	NaN	NaN	NaN	179.866605012786	0.997857147961487	19.174107718609	12.6991801117306	8.88123356847847	3.55540023793339	0.0214956141679259	0.0113436422679337	0	1.00335249480285	1187.82271949296	2	19182.1144578313	1	1	1	1	2019-05-17T16:57:42.058	NG_ecoli_LTEE_871_DM0	-0	-0	163.35	DIA_100X_EMPTY_1x1_100ms	a9c61246-d52f-4a27-8ef0-e28558f93027	EPI_100X_YFP_1x1_200ms_25sola	EPI_100X_RFP_1x1_200ms_25sola
641	30	7.03239169204197	212	-46.0963492987173	823.52358490566	834.966981132075	41356	195.075471698113	220.347556567041	139.173395879252	0	309043	1457.75	1738.06235092853	1247.09020797235	0	NaN	NaN	NaN	NaN	NaN	281.672005883221	0.924589121789412	31.4571096706351	10.7523252902234	8.59971144270217	2.39877379471448	0.0243301325391091	0.00986004557935249	2	1.00232008895511	1827.15948150358	1	23473.4481132075	1	1	1	1	2019-05-17T16:57:42.058	NG_ecoli_LTEE_871_DM0	-0	-0	163.35	DIA_100X_EMPTY_1x1_100ms	0c3b85cd-f4ec-4339-8514-6568355f609e	EPI_100X_YFP_1x1_200ms_25sola	EPI_100X_RFP_1x1_200ms_25sola
642	16	10.7874509548085	174	-49.9743846053629	819.586206896552	201.080459770115	56762	326.218390804598	220.347556567041	139.173395879252	0	994550	5715.80459770115	1738.06235092853	1247.09020797235	0	NaN	NaN	NaN	NaN	NaN	165.660671944994	0.999725743955657	15.4114381071133	13.7618067982535	10.3372952210401	3.81321568312931	0.00219576375480141	0.00112740834969655	0	1.00001984154388	1293.44178437483	1	20541.3103448276	1	1	1	1	2019-05-17T16:57:42.058	NG_ecoli_LTEE_871_DM0	-0	-0	163.35	DIA_100X_EMPTY_1x1_100ms	1302c365-8bd1-45f1-9548-d1c98d223fb8	EPI_100X_YFP_1x1_200ms_25sola	EPI_100X_RFP_1x1_200ms_25sola
643	38	11.1051167490205	422	-49.7703642178826	832.708530805687	1013.56398104265	156455	370.74644549763	220.347556567041	139.173395879252	0	3927288	9306.36966824645	1738.06235092853	1247.09020797235	0	NaN	NaN	NaN	NaN	NaN	432.054141445267	0.806557701339348	40.9005218342208	13.9949679850199	9.88921133581632	2.63475985476847	0.0720469169528631	0.0360408421732088	2	1.01935925683474	3141.53604059661	5	23044.4194312796	1	1	1	1	2019-05-17T16:57:42.058	NG_ecoli_LTEE_871_DM0	-0	-0	163.35	DIA_100X_EMPTY_1x1_100ms	dee0e989-98eb-4888-b7c4-c540e3b0e76b	EPI_100X_YFP_1x1_200ms_25sola	EPI_100X_RFP_1x1_200ms_25sola
644	24	12.9003889349716	310	-19.7133562039595	822.306451612903	1116.78709677419	1335241	4307.22903225806	220.347556567041	139.173395879252	2	2854779	9208.96451612903	1738.06235092853	1247.09020797235	0	NaN	NaN	NaN	NaN	NaN	275.653646216303	0.99980515792027	21.9137244695343	15.6809717383406	11.8486054312499	4.38553298728533	0.0142006897145894	0.00601737837103104	1	1.00106474074766	2416.24268821446	3	19017.935483871	1	1	1	1	2019-05-17T16:57:42.058	NG_ecoli_LTEE_871_DM0	-0	-0	163.35	DIA_100X_EMPTY_1x1_100ms	34ad2314-d1a9-4b5e-a52e-1df9621bd30d	EPI_100X_YFP_1x1_200ms_25sola	EPI_100X_RFP_1x1_200ms_25sola
645	31	11.9414114688363	371	-28.7812379815241	825.412398921833	82.1832884097035	2693801	7260.91913746631	220.347556567041	139.173395879252	2	1620525	4367.99191374663	1738.06235092853	1247.09020797235	0	NaN	NaN	NaN	NaN	NaN	356.192910167548	0.982850811281054	31.2149942740635	14.4288415128049	10.9652847926323	3.6516075927917	0.0507117200203153	0.0201161749316209	1	1.03021349701128	2947.76577692105	4	19815.3611859838	1	1	1	1	2019-05-17T16:57:42.058	NG_ecoli_LTEE_871_DM0	-0	-0	163.35	DIA_100X_EMPTY_1x1_100ms	f5673964-46b9-4e11-983f-ce78a720fe0d	EPI_100X_YFP_1x1_200ms_25sola	EPI_100X_RFP_1x1_200ms_25sola
646	16	6.43985283151368	103	-49.998432879955	821.708737864078	709.31067961165	81533	791.582524271845	220.347556567041	139.173395879252	0	689705	6696.16504854369	1738.06235092853	1247.09020797235	0	NaN	NaN	NaN	NaN	NaN	168.7579127934	0.9977390952135	18.5759796811657	11.6960519708073	8.64655330938512	3.09603764298812	0.00220367143294487	0.000929231583413654	1	1.00001489042119	1090.7561128499	2	22434.2330097087	1	1	1	1	2019-05-17T16:57:42.058	NG_ecoli_LTEE_871_DM0	-0	-0	163.35	DIA_100X_EMPTY_1x1_100ms	7a7ecb34-29ba-49d3-966c-15040c5d6e85	EPI_100X_YFP_1x1_200ms_25sola	EPI_100X_RFP_1x1_200ms_25sola
647	32	9.46164746945959	303	-49.8742810395409	833.643564356436	1026.47194719472	93235	307.706270627063	220.347556567041	139.173395879252	0	2435587	8038.24092409241	1738.06235092853	1247.09020797235	0	NaN	NaN	NaN	NaN	NaN	342.981923662437	0.817925557224699	NaN	NaN	NaN	NaN	NaN	NaN	NaN	NaN	NaN	2	23216.1485148515	1	1	1	1	2019-05-17T16:57:42.058	NG_ecoli_LTEE_871_DM0	-0	-0	163.35	DIA_100X_EMPTY_1x1_100ms	0dc05026-6696-4f22-bef6-7e268e9a49df	EPI_100X_YFP_1x1_200ms_25sola	EPI_100X_RFP_1x1_200ms_25sola
648	21	10.8663071883956	229	-45.3434274891264	825.628820960699	538.196506550218	138308	603.965065502183	220.347556567041	139.173395879252	0	511705	2234.51965065502	1738.06235092853	1247.09020797235	0	NaN	NaN	NaN	NaN	NaN	207.272321844407	0.9972307668814	19.1767469572677	14.4973174233595	10.2336958774938	4.17672491628736	0.00771145295767944	0.00359243487132029	1	1.00027270094856	1577.3563996664	3	22769.6637554585	1	1	1	1	2019-05-17T16:57:42.058	NG_ecoli_LTEE_871_DM0	-0	-0	163.35	DIA_100X_EMPTY_1x1_100ms	e472ab81-298a-4be2-b754-6cd722ad160a	EPI_100X_YFP_1x1_200ms_25sola	EPI_100X_RFP_1x1_200ms_25sola
649	38	9.51568108105312	362	46.3356131589286	836.682320441989	1134.63812154696	175995	486.174033149171	220.347556567041	139.173395879252	0	5706741	15764.4779005525	1738.06235092853	1247.09020797235	0	NaN	NaN	NaN	NaN	NaN	378.747529607639	0.971083516605237	37.2055103412784	12.4164019401804	9.84761058538149	2.94636615236511	3.73735701111168	0.0551127786555397	0	1.00274953310547	2833.73269109843	4	24088.5801104972	1	1	1	1	2019-05-17T16:57:42.058	NG_ecoli_LTEE_871_DM0	-0	-0	163.35	DIA_100X_EMPTY_1x1_100ms	6c8a2248-d423-4e8b-8ce2-55de1468f6e0	EPI_100X_YFP_1x1_200ms_25sola	EPI_100X_RFP_1x1_200ms_25sola
650	40	13.3948905044262	536	-47.0758674560073	834.111940298507	698.570895522388	1718674	3206.48134328358	220.347556567041	139.173395879252	2	2706121	5048.73320895522	1738.06235092853	1247.09020797235	0	NaN	NaN	NaN	NaN	NaN	504.11175060206	0.903305278626062	39.6120507278344	16.5933551837973	12.2472003016512	3.52061204371408	0.125501024552254	0.0276280423939253	3	1.04581217880981	4666.49547877825	6	21085.0541044776	1	1	1	1	2019-05-17T16:57:42.058	NG_ecoli_LTEE_871_DM0	-0	-0	163.35	DIA_100X_EMPTY_1x1_100ms	e88c5f76-de6f-436a-92bd-33d20179abca	EPI_100X_YFP_1x1_200ms_25sola	EPI_100X_RFP_1x1_200ms_25sola
651	36	12.8167759112873	462	44.2099484087053	827.454545454545	730.203463203463	2076005	4493.51731601732	220.347556567041	139.173395879252	1	1911517	4137.48268398268	1738.06235092853	1247.09020797235	0	NaN	NaN	NaN	NaN	NaN	437.082593865535	0.949569975592926	36.6883831946902	13.9740240672919	11.5493891813224	3.10089131406277	0.020612026413573	0.0066602811615446	2	1.00227945785273	3843.58497441876	3	17659.9588744589	1	1	1	1	2019-05-17T16:57:42.058	NG_ecoli_LTEE_871_DM0	-0	-0	163.35	DIA_100X_EMPTY_1x1_100ms	a72dfa9d-ceb3-412d-97e3-196b55997b77	EPI_100X_YFP_1x1_200ms_25sola	EPI_100X_RFP_1x1_200ms_25sola
652	28	9.02992261908966	253	17.5639095890307	827.00395256917	1150.5256916996	129031	510.00395256917	220.347556567041	139.173395879252	0	4529594	17903.5335968379	1738.06235092853	1247.09020797235	0	NaN	NaN	NaN	NaN	NaN	285.018786763664	0.947901851724701	27.8772471596061	13.2738519918611	9.94978742439988	2.94215608203015	0.023725262902211	0.00814785493817027	2	1.00365679242864	2167.54125077385	2	21999.1699604743	1	1	1	1	2019-05-17T16:57:42.058	NG_ecoli_LTEE_871_DM0	-0	-0	163.35	DIA_100X_EMPTY_1x1_100ms	7943b5eb-ca14-4900-bb62-1cd3322b8a21	EPI_100X_YFP_1x1_200ms_25sola	EPI_100X_RFP_1x1_200ms_25sola
653	24	12.9156184448598	310	-26.943178346779	828.416129032258	2037.12258064516	868501	2801.61612903226	220.347556567041	139.173395879252	1	423947	1367.57096774194	1738.06235092853	1247.09020797235	0	NaN	NaN	NaN	NaN	NaN	NaN	NaN	NaN	NaN	NaN	NaN	NaN	NaN	NaN	NaN	NaN	1	17006.4096774194	1	1	1	1	2019-05-17T16:57:42.058	NG_ecoli_LTEE_871_DM0	-0	-0	163.35	DIA_100X_EMPTY_1x1_100ms	e7da2b43-e1c8-48a5-99a0-54efc50480af	EPI_100X_YFP_1x1_200ms_25sola	EPI_100X_RFP_1x1_200ms_25sola
654	12	6.99453532397888	84	-49.9998175177662	828.988095238095	488.654761904762	56069	667.488095238095	220.347556567041	139.173395879252	0	701838	8355.21428571429	1738.06235092853	1247.09020797235	0	NaN	NaN	NaN	NaN	NaN	136.350010234913	0.999714964912415	14.3818490029875	12.1371569230681	9.07396957073371	3.39948555699838	0.00509454996217948	0.00286568012373149	0	1.00011022239175	930.034894011708	2	22670.1666666667	1	1	1	1	2019-05-17T16:57:42.058	NG_ecoli_LTEE_871_DM0	-0	-0	163.35	DIA_100X_EMPTY_1x1_100ms	4d6d7292-7cbc-4d9f-b375-f4943d53a326	EPI_100X_YFP_1x1_200ms_25sola	EPI_100X_RFP_1x1_200ms_25sola
655	35	11.9974886945809	421	-5.52232147830849	832.980997624703	1613.26603325416	69412	164.874109263658	220.347556567041	139.173395879252	0	317857	755.004750593824	1738.06235092853	1247.09020797235	0	NaN	NaN	NaN	NaN	NaN	348.238785332224	0.946526376956437	35.3476856952212	13.380129632368	9.55340750800771	3.42714666039843	0.0332436042535265	0.0159774009340103	0	1.01757208731257	2533.77165047658	1	22393.3752969121	1	1	1	1	2019-05-17T16:57:42.058	NG_ecoli_LTEE_871_DM0	-0	-0	163.35	DIA_100X_EMPTY_1x1_100ms	dfda94b3-b3bd-4da8-b0f1-17d937bc231a	EPI_100X_YFP_1x1_200ms_25sola	EPI_100X_RFP_1x1_200ms_25sola
656	27	11.617938962795	314	42.6664482798771	834.522292993631	95.2006369426752	1746869	5563.27707006369	220.347556567041	139.173395879252	2	887518	2826.49044585987	1738.06235092853	1247.09020797235	0	NaN	NaN	NaN	NaN	NaN	300.612816550696	0.999519131353572	25.8962356984186	14.9039504297331	11.1697121851853	3.91510036033069	0.0135646657104853	0.00578899254018617	1	1.00079394368972	2537.52591219949	2	19197.6210191083	1	1	1	1	2019-05-17T16:57:42.058	NG_ecoli_LTEE_871_DM0	-0	-0	163.35	DIA_100X_EMPTY_1x1_100ms	90d4d12f-0053-4891-a384-536acb4b3a67	EPI_100X_YFP_1x1_200ms_25sola	EPI_100X_RFP_1x1_200ms_25sola
657	18	9.15905477187333	165	-49.4717994601017	830.848484848485	17.5757575757576	112037	679.012121212121	220.347556567041	139.173395879252	0	2156112	13067.3454545455	1738.06235092853	1247.09020797235	0	NaN	NaN	NaN	NaN	NaN	197.450257747327	0.987874697199454	19.3565087867536	12.6561641627455	9.60809980557703	3.33668201075658	0.0532275056717592	0.0272478870665742	0	1.01999286093357	1403.43376789217	1	21704.2848484848	1	1	1	1	2019-05-17T16:57:42.058	NG_ecoli_LTEE_871_DM0	-0	-0	163.35	DIA_100X_EMPTY_1x1_100ms	995a0b16-cd68-4a8b-b4a6-2ef376fd534a	EPI_100X_YFP_1x1_200ms_25sola	EPI_100X_RFP_1x1_200ms_25sola
658	22	8.51454811150115	188	-10.9864742957116	836.164893617021	996.558510638298	77263	410.973404255319	220.347556567041	139.173395879252	0	1259602	6700.01063829787	1738.06235092853	1247.09020797235	0	NaN	NaN	NaN	NaN	NaN	234.737316961773	0.928758295301215	24.235143541424	11.781785791109	9.26860603057693	2.75856881556273	0.026632625939075	0.0130069828141256	0	1.00714752447152	1635.17531669726	2	22179.7234042553	1	1	1	1	2019-05-17T16:57:42.058	NG_ecoli_LTEE_871_DM0	-0	-0	163.35	DIA_100X_EMPTY_1x1_100ms	f4103b6a-2cc2-44b3-807f-ec020d434503	EPI_100X_YFP_1x1_200ms_25sola	EPI_100X_RFP_1x1_200ms_25sola
659	50	13.2075893830517	661	-38.4546813681518	842.558245083207	676.478063540091	2556097	3867.01512859304	220.347556567041	139.173395879252	2	3947401	5971.86232980333	1738.06235092853	1247.09020797235	0	NaN	NaN	NaN	NaN	NaN	611.388385891259	0.807102600417966	51.4588949923624	17.0212246497527	11.4774163350162	3.49393986964074	0.0861972780177672	0.0267140571690358	2	1.06849689870569	5324.0068891207	4	20928.1270801815	1	1	1	1	2019-05-17T16:57:42.058	NG_ecoli_LTEE_871_DM0	-0	-0	163.35	DIA_100X_EMPTY_1x1_100ms	86e1dcbe-406c-4126-bcb5-93b1487d2d38	EPI_100X_YFP_1x1_200ms_25sola	EPI_100X_RFP_1x1_200ms_25sola
660	42	10.5583998469217	444	46.2466899394792	847.727477477477	1884.70945945946	1180964	2659.82882882883	220.347556567041	139.173395879252	3	2255085	5079.02027027027	1738.06235092853	1247.09020797235	0	NaN	NaN	NaN	NaN	NaN	405.757311430687	0.931514771264542	39.3296379062531	12.3532094042558	10.1366337994815	2.55652032413372	0.0183737615912203	0.00806130293032189	2	1.00779771982524	3173.92999728656	3	19093.7432432432	1	1	1	1	2019-05-17T16:57:42.058	NG_ecoli_LTEE_871_DM0	-0	-0	163.35	DIA_100X_EMPTY_1x1_100ms	8ea5e15d-3694-4ce5-bec4-1a7c1c1e8104	EPI_100X_YFP_1x1_200ms_25sola	EPI_100X_RFP_1x1_200ms_25sola
661	41	18.5365282465027	760	-49.9999999999854	842.997368421053	1191.32368421053	364973	480.227631578947	220.347556567041	139.173395879252	0	13234402	17413.6868421053	1738.06235092853	1247.09020797235	0	NaN	NaN	NaN	NaN	NaN	679.50628745478	0.757846774674884	44.789709942462	20.8251721493342	12.4417031556847	4.06650813081945	0.125371450742333	0.0514936037417307	1	1.4124990922165	5445.37511209871	3	21173.1934210526	1	1	1	1	2019-05-17T16:57:42.058	NG_ecoli_LTEE_871_DM0	-0	-0	163.35	DIA_100X_EMPTY_1x1_100ms	1d5dae73-893b-4130-8a91-8c3cc02b82b8	EPI_100X_YFP_1x1_200ms_25sola	EPI_100X_RFP_1x1_200ms_25sola
662	28	13.9604178616577	392	36.1158956025734	844.183673469388	431.928571428571	107387	273.946428571429	220.347556567041	139.173395879252	0	3702295	9444.63010204082	1738.06235092853	1247.09020797235	0	NaN	NaN	NaN	NaN	NaN	317.448691743723	0.999827281230143	27.1387417255574	14.1748280505751	11.3503708986557	3.52330241948943	0.00847821231663826	0.00344617561958099	1	1.00046576946994	2745.99470778245	0	18460.1301020408	1	1	1	1	2019-05-17T16:57:42.058	NG_ecoli_LTEE_871_DM0	-0	-0	163.35	DIA_100X_EMPTY_1x1_100ms	5e33e3c7-b2f7-47b3-b1d0-cf809cd88d41	EPI_100X_YFP_1x1_200ms_25sola	EPI_100X_RFP_1x1_200ms_25sola
663	17	10.8926898267178	186	-49.7692551345	839.134408602151	519.623655913978	91449	491.661290322581	220.347556567041	139.173395879252	0	928937	4994.28494623656	1738.06235092853	1247.09020797235	0	NaN	NaN	NaN	NaN	NaN	198.036461902874	0.999133336031366	17.172561170399	14.7937211372131	10.7101924086532	3.98565380987301	0.057027698079783	0.0282865486162783	0	1.01746364002349	1547.10396594732	3	23620.1989247312	1	1	1	1	2019-05-17T16:57:42.058	NG_ecoli_LTEE_871_DM0	-0	-0	163.35	DIA_100X_EMPTY_1x1_100ms	ef4943a4-700e-43af-8941-4cddb2c6cad3	EPI_100X_YFP_1x1_200ms_25sola	EPI_100X_RFP_1x1_200ms_25sola
664	40	15.246974095947	610	49.1619233193259	848.944262295082	837.808196721311	173315	284.122950819672	220.347556567041	139.173395879252	0	4586683	7519.15245901639	1738.06235092853	1247.09020797235	0	NaN	NaN	NaN	NaN	NaN	485.026150332256	0.944041597126301	38.4413576431129	15.5134800273704	12.0835090872528	3.26537447562986	0.0692430328774291	0.0280601970988723	1	1.0363556671466	4408.33656907907	1	19987.493442623	1	1	1	1	2019-05-17T16:57:42.058	NG_ecoli_LTEE_871_DM0	-0	-0	163.35	DIA_100X_EMPTY_1x1_100ms	e2321afc-7fc6-4dfe-8284-df020155a77b	EPI_100X_YFP_1x1_200ms_25sola	EPI_100X_RFP_1x1_200ms_25sola
665	6	4.82703149454819	30	-49.9997953802848	835.5	985.166666666667	11039	367.966666666667	220.347556567041	139.173395879252	0	208271	6942.36666666667	1738.06235092853	1247.09020797235	0	NaN	NaN	NaN	NaN	NaN	111.112392739778	0.999682592277495	NaN	NaN	NaN	NaN	NaN	NaN	NaN	NaN	NaN	1	23705.5333333333	1	1	1	1	2019-05-17T16:57:42.058	NG_ecoli_LTEE_871_DM0	-0	-0	163.35	DIA_100X_EMPTY_1x1_100ms	16183589-d002-467d-9624-bde82e9f084d	EPI_100X_YFP_1x1_200ms_25sola	EPI_100X_RFP_1x1_200ms_25sola
666	42	14.4568698485963	607	-49.9901424701502	849.7215815486	1112.71499176277	966144	1591.6705107084	220.347556567041	139.173395879252	0	4114944	6779.14991762768	1738.06235092853	1247.09020797235	0	NaN	NaN	NaN	NaN	NaN	575.793753149532	0.775850946406154	47.9372907278822	17.2820625763449	11.2742344283026	3.40442560719638	0.124276122114837	0.0592046222561854	1	1.28903051062066	4785.61204422637	3	20484.5881383855	1	1	1	1	2019-05-17T16:57:42.058	NG_ecoli_LTEE_871_DM0	-0	-0	163.35	DIA_100X_EMPTY_1x1_100ms	cb012467-913e-4a91-b56c-3360e2135d78	EPI_100X_YFP_1x1_200ms_25sola	EPI_100X_RFP_1x1_200ms_25sola
667	31	10.5059013225483	327	-40.1215447797966	844.948012232416	75.7492354740061	539849	1650.91437308869	220.347556567041	139.173395879252	0	1904741	5824.89602446483	1738.06235092853	1247.09020797235	0	NaN	NaN	NaN	NaN	NaN	345.015809896526	0.832993992407642	34.9289965606637	13.6529514461317	9.47590681766752	3.06039688934853	0.0766216147050869	0.0298340673827524	1	1.05247048967851	2463.30139935499	4	24393.74617737	1	1	1	1	2019-05-17T16:57:42.058	NG_ecoli_LTEE_871_DM0	-0	-0	163.35	DIA_100X_EMPTY_1x1_100ms	d6831ac6-0349-46c5-81d2-1fb7ca9097f3	EPI_100X_YFP_1x1_200ms_25sola	EPI_100X_RFP_1x1_200ms_25sola
668	11	5.91806495652788	66	-49.9998541416996	837.136363636364	534.848484848485	24962	378.212121212121	220.347556567041	139.173395879252	0	127464	1931.27272727273	1738.06235092853	1247.09020797235	0	NaN	NaN	NaN	NaN	NaN	126.192567850131	0.999656972045086	NaN	NaN	NaN	NaN	NaN	NaN	NaN	NaN	NaN	2	22550.6666666667	1	1	1	1	2019-05-17T16:57:42.058	NG_ecoli_LTEE_871_DM0	-0	-0	163.35	DIA_100X_EMPTY_1x1_100ms	030fe233-6b73-42bf-b9f7-316530c094b9	EPI_100X_YFP_1x1_200ms_25sola	EPI_100X_RFP_1x1_200ms_25sola
669	35	11.3415742438329	397	48.2796535828476	841.952141057934	2028.88664987406	1657702	4175.5717884131	220.347556567041	139.173395879252	2	488081	1229.42317380353	1738.06235092853	1247.09020797235	0	NaN	NaN	NaN	NaN	NaN	379.693777723077	0.931945691958044	33.9801175665335	14.1230808879773	10.8003353052851	2.91544520328855	0.0261218265077027	0.0137238066137077	1	1.00362126142805	3113.07250656141	2	18357.9471032746	1	1	1	1	2019-05-17T16:57:42.058	NG_ecoli_LTEE_871_DM0	-0	-0	163.35	DIA_100X_EMPTY_1x1_100ms	591753f8-1a72-41e2-8747-528ce0a86bdc	EPI_100X_YFP_1x1_200ms_25sola	EPI_100X_RFP_1x1_200ms_25sola
670	27	15.5426073267808	420	1.89907898876988	843.647619047619	728.154761904762	1330010	3166.69047619048	220.347556567041	139.173395879252	2	2091539	4979.85476190476	1738.06235092853	1247.09020797235	0	NaN	NaN	NaN	NaN	NaN	381.754491084615	0.993350583297142	26.9754177667896	16.9744084552974	13.5865583242567	4.39811338321653	0.0243632206246103	0.0150497843758792	0	1.01051295496838	3910.90237932844	3	20513.4476190476	1	1	1	1	2019-05-17T16:57:42.058	NG_ecoli_LTEE_871_DM0	-0	-0	163.35	DIA_100X_EMPTY_1x1_100ms	26ab26bc-c0c1-498e-93b7-97a33ad58559	EPI_100X_YFP_1x1_200ms_25sola	EPI_100X_RFP_1x1_200ms_25sola
671	44	15.9325392537522	702	-18.8987798549834	856.836182336182	404.081196581197	171022	243.621082621083	220.347556567041	139.173395879252	0	8190658	11667.603988604	1738.06235092853	1247.09020797235	0	NaN	NaN	NaN	NaN	NaN	610.893963532177	0.887100876765882	46.8524619908077	20.4953819747287	12.6001747786855	4.68453683492146	0.0766213724044646	0.020771297323071	2	1.04668653629345	5842.18677145659	2	21693.8945868946	1	1	1	1	2019-05-17T16:57:42.058	NG_ecoli_LTEE_871_DM0	-0	-0	163.35	DIA_100X_EMPTY_1x1_100ms	b8d0e607-6068-4183-b3bd-bbcd4e9c8ccd	EPI_100X_YFP_1x1_200ms_25sola	EPI_100X_RFP_1x1_200ms_25sola
672	30	12.1521585658215	365	24.7927712687266	849.128767123288	1898.92602739726	251009	687.695890410959	220.347556567041	139.173395879252	0	4443174	12173.0794520548	1738.06235092853	1247.09020797235	0	NaN	NaN	NaN	NaN	NaN	371.526293597453	0.925594629429355	29.74267598896	15.062929714351	12.0175115081326	3.32922922125182	0.0444313919455919	0.0174450166370813	1	1.01861929947892	3373.64215520124	3	19378.3506849315	1	1	1	1	2019-05-17T16:57:42.058	NG_ecoli_LTEE_871_DM0	-0	-0	163.35	DIA_100X_EMPTY_1x1_100ms	2d6c81d0-61a2-43a1-8011-cfe356bc0a9c	EPI_100X_YFP_1x1_200ms_25sola	EPI_100X_RFP_1x1_200ms_25sola
673	24	15.4686618164485	375	-41.4276387948934	847.352	786.213333333333	99958	266.554666666667	220.347556567041	139.173395879252	0	684680	1825.81333333333	1738.06235092853	1247.09020797235	0	NaN	NaN	NaN	NaN	NaN	303.30952246361	0.985176046922961	24.0614769284797	15.7746761375802	11.9823831330701	3.91564060459223	0.0607154541764343	0.0250308644883104	1	1.02678968261043	2713.30469703782	1	22120.416	1	1	1	1	2019-05-17T16:57:42.058	NG_ecoli_LTEE_871_DM0	-0	-0	163.35	DIA_100X_EMPTY_1x1_100ms	91efce1f-b5d9-4fce-8f19-67a793dfe44a	EPI_100X_YFP_1x1_200ms_25sola	EPI_100X_RFP_1x1_200ms_25sola
674	17	5.93841778162506	101	-49.9989637574982	842.019801980198	504.673267326733	88537	876.60396039604	220.347556567041	139.173395879252	0	814774	8067.06930693069	1738.06235092853	1247.09020797235	0	NaN	NaN	NaN	NaN	NaN	176.238520979245	0.983985925503353	NaN	NaN	NaN	NaN	NaN	NaN	NaN	NaN	NaN	2	23128.198019802	1	1	1	1	2019-05-17T16:57:42.058	NG_ecoli_LTEE_871_DM0	-0	-0	163.35	DIA_100X_EMPTY_1x1_100ms	7f69e4e4-1b46-4bae-9dca-8393e0d50529	EPI_100X_YFP_1x1_200ms_25sola	EPI_100X_RFP_1x1_200ms_25sola
675	11	7.73739965905376	86	-49.9999031912825	844.5	766.96511627907	27694	322.023255813953	220.347556567041	139.173395879252	0	216897	2522.05813953488	1738.06235092853	1247.09020797235	0	NaN	NaN	NaN	NaN	NaN	129.371264615823	0.999774913783575	NaN	NaN	NaN	NaN	NaN	NaN	NaN	NaN	NaN	2	22011.8023255814	1	1	1	1	2019-05-17T16:57:42.058	NG_ecoli_LTEE_871_DM0	-0	-0	163.35	DIA_100X_EMPTY_1x1_100ms	06df8782-1165-44a0-b357-1aa08789947f	EPI_100X_YFP_1x1_200ms_25sola	EPI_100X_RFP_1x1_200ms_25sola
[truncated: 20,386 more rows]
