# Supplementary material for: Genomic and phenotypic evolution of Escherichia coli in a novel citrate-only resource environment
Source: eLife. 2020 May 29;9:e55414. doi: 10.7554/eLife.55414 (PMC7299349; doi:10.7554/eLife.55414)
Supplement: Figure 10—source data 2. [file elife-55414-fig10-data2.zip › 20190517_NG_ecoli_LTEE_871_DM25_002.superSegger.txt]

CellID	LongAxis	ShortAxis	Area	RegionScore	XPosition	YPosition	Fluor1Sum	Fluor1Mean	Fluor1Background	Fluor1BgStd	Fluor1FociNumber	Fluor2Sum	Fluor2Mean	Fluor2Background	Fluor2BgStd	Fluor2FociNumber	Fluor3Sum	Fluor3Mean	Fluor3Background	Fluor3BgStd	Fluor3FociNumber	MeshArea	MeshSolidity	MeshAxisLength	MeshRibsLengthMax	MeshRibsLengthMean	MeshRibsLengthStd	MeshCurvatureMax	MeshCurvatureMean	MeshCurvatureInflection	MeshSinuosity	MeshVolume	NumOfNeighbors	RegionGrayVal	TimeFrames	AgeFrames	RelativeAge	xyFolder	DateTime	Folder	StageXposition	StageYposition	StageZposition	PhaseConfig	UUID	Fluo1Config	Fluo2Config	Fluo3Config
1	14	8.43157885177995	123	-49.9964245783387	6	375.650406504065	65116	529.39837398374	101.457502575211	252.659880872518	0	65798	534.943089430894	389.978612799674	482.201536893652	0	NaN	NaN	NaN	NaN	NaN	NaN	NaN	NaN	NaN	NaN	NaN	NaN	NaN	NaN	NaN	NaN	1	18225.487804878	1	1	1	1	2019-05-17T17:53:05.210	NG_ecoli_LTEE_871_DM25	-0	-0	162.1	DIA_100X_EMPTY_1x1_100ms	d2c72e28-f244-40ff-a459-f45d08ed21b2	EPI_100X_YFP_1x1_200ms_25sola	EPI_100X_RFP_1x1_200ms_25sola
2	23	9.44459319776849	218	-38.4290460661158	7.06880733944954	392.908256880734	104368	478.752293577982	101.457502575211	252.659880872518	0	152960	701.651376146789	389.978612799674	482.201536893652	0	NaN	NaN	NaN	NaN	NaN	NaN	NaN	NaN	NaN	NaN	NaN	NaN	NaN	NaN	NaN	NaN	1	17982.4082568807	1	1	1	1	2019-05-17T17:53:05.210	NG_ecoli_LTEE_871_DM25	-0	-0	162.1	DIA_100X_EMPTY_1x1_100ms	67277855-25e5-43f3-9986-e3a77ef5aca0	EPI_100X_YFP_1x1_200ms_25sola	EPI_100X_RFP_1x1_200ms_25sola
3	22	11.2624588525296	248	-30.3709217968393	10.7217741935484	613.903225806452	1260217	5081.52016129032	101.457502575211	252.659880872518	1	104054	419.572580645161	389.978612799674	482.201536893652	0	NaN	NaN	NaN	NaN	NaN	243.318598361439	0.999862205512715	21.0738347049989	14.0458624224155	10.9272220071021	3.90258545358775	0.0211495237121841	0.0119757552729817	0	1.0044112048062	1976.30051588624	2	19120.3830645161	1	1	1	1	2019-05-17T17:53:05.210	NG_ecoli_LTEE_871_DM25	-0	-0	162.1	DIA_100X_EMPTY_1x1_100ms	d6c2162f-53c7-408e-808f-f0d0bf6de5e3	EPI_100X_YFP_1x1_200ms_25sola	EPI_100X_RFP_1x1_200ms_25sola
4	17	5.63930252145386	96	-49.9992451509562	5.63541666666667	626.59375	232689	2423.84375	101.457502575211	252.659880872518	0	43378	451.854166666667	389.978612799674	482.201536893652	0	NaN	NaN	NaN	NaN	NaN	NaN	NaN	NaN	NaN	NaN	NaN	NaN	NaN	NaN	NaN	NaN	2	22218.4791666667	1	1	1	1	2019-05-17T17:53:05.210	NG_ecoli_LTEE_871_DM25	-0	-0	162.1	DIA_100X_EMPTY_1x1_100ms	acad0716-023c-4cf1-9431-a986d23e6d55	EPI_100X_YFP_1x1_200ms_25sola	EPI_100X_RFP_1x1_200ms_25sola
5	15	7.13903916810673	107	-49.9987135743748	6.16822429906542	650.915887850467	239897	2242.02803738318	101.457502575211	252.659880872518	0	71439	667.654205607477	389.978612799674	482.201536893652	0	NaN	NaN	NaN	NaN	NaN	NaN	NaN	NaN	NaN	NaN	NaN	NaN	NaN	NaN	NaN	NaN	3	20818.0280373832	1	1	1	1	2019-05-17T17:53:05.210	NG_ecoli_LTEE_871_DM25	-0	-0	162.1	DIA_100X_EMPTY_1x1_100ms	f348a518-d4a7-446b-bfe2-d218f0bc9316	EPI_100X_YFP_1x1_200ms_25sola	EPI_100X_RFP_1x1_200ms_25sola
6	19	9.87077524331965	189	-36.6163342500981	9.7989417989418	663.058201058201	444891	2353.92063492063	101.457502575211	252.659880872518	0	178297	943.37037037037	389.978612799674	482.201536893652	0	NaN	NaN	NaN	NaN	NaN	NaN	NaN	NaN	NaN	NaN	NaN	NaN	NaN	NaN	NaN	NaN	3	20192.7195767196	1	1	1	1	2019-05-17T17:53:05.210	NG_ecoli_LTEE_871_DM25	-0	-0	162.1	DIA_100X_EMPTY_1x1_100ms	ad69072a-b39a-4595-8993-9ec3bd6dcf93	EPI_100X_YFP_1x1_200ms_25sola	EPI_100X_RFP_1x1_200ms_25sola
7	28	11.1143501444338	311	47.0298286965964	13.8810289389068	676.95498392283	2722585	8754.29260450161	101.457502575211	252.659880872518	3	736059	2366.74919614148	389.978612799674	482.201536893652	1	NaN	NaN	NaN	NaN	NaN	279.815270805956	0.981221541905755	26.6641727570046	12.5998027381193	10.2133702756029	2.83216185173188	0.0165804006684295	0.00749866763797866	1	1.00137154180634	2184.5206280675	2	19159.6205787781	1	1	1	1	2019-05-17T17:53:05.210	NG_ecoli_LTEE_871_DM25	-0	-0	162.1	DIA_100X_EMPTY_1x1_100ms	83a5610c-4f48-497e-b6f0-c19f0359c009	EPI_100X_YFP_1x1_200ms_25sola	EPI_100X_RFP_1x1_200ms_25sola
8	20	2.76070036326227	59	-49.9971309170162	3.03389830508475	695.796610169491	1137088	19272.6779661017	101.457502575211	252.659880872518	0	258812	4386.64406779661	389.978612799674	482.201536893652	1	NaN	NaN	NaN	NaN	NaN	NaN	NaN	NaN	NaN	NaN	NaN	NaN	NaN	NaN	NaN	NaN	1	21066.3559322034	1	1	1	1	2019-05-17T17:53:05.210	NG_ecoli_LTEE_871_DM25	-0	-0	162.1	DIA_100X_EMPTY_1x1_100ms	0b2d542a-7f41-40b7-8cb5-0dcecfbea7cd	EPI_100X_YFP_1x1_200ms_25sola	EPI_100X_RFP_1x1_200ms_25sola
9	16	3.26220753807279	60	-49.9999856371672	3.43333333333333	1568.91666666667	134019	2233.65	101.457502575211	252.659880872518	0	105823	1763.71666666667	389.978612799674	482.201536893652	0	NaN	NaN	NaN	NaN	NaN	NaN	NaN	NaN	NaN	NaN	NaN	NaN	NaN	NaN	NaN	NaN	2	20316.4333333333	1	1	1	1	2019-05-17T17:53:05.210	NG_ecoli_LTEE_871_DM25	-0	-0	162.1	DIA_100X_EMPTY_1x1_100ms	1a87518a-07db-4648-9921-fd92cd3057b2	EPI_100X_YFP_1x1_200ms_25sola	EPI_100X_RFP_1x1_200ms_25sola
10	16	7.7189702701147	124	-49.9299961944169	9.54032258064516	1583.87903225806	751823	6063.08870967742	101.457502575211	252.659880872518	1	598407	4825.86290322581	389.978612799674	482.201536893652	0	NaN	NaN	NaN	NaN	NaN	NaN	NaN	NaN	NaN	NaN	NaN	NaN	NaN	NaN	NaN	NaN	4	21996.8306451613	1	1	1	1	2019-05-17T17:53:05.210	NG_ecoli_LTEE_871_DM25	-0	-0	162.1	DIA_100X_EMPTY_1x1_100ms	3d7062ae-6e42-4089-b1f9-bab5140f8958	EPI_100X_YFP_1x1_200ms_25sola	EPI_100X_RFP_1x1_200ms_25sola
11	6	1.66666666666667	10	-49.9396625361048	2.4	1857.5	29809	2980.9	101.457502575211	252.659880872518	0	5879	587.9	389.978612799674	482.201536893652	0	NaN	NaN	NaN	NaN	NaN	NaN	NaN	NaN	NaN	NaN	NaN	NaN	NaN	NaN	NaN	NaN	1	22070.6	1	1	1	1	2019-05-17T17:53:05.210	NG_ecoli_LTEE_871_DM25	-0	-0	162.1	DIA_100X_EMPTY_1x1_100ms	3526dac1-7a97-4756-a9ae-5c31e5f6fa46	EPI_100X_YFP_1x1_200ms_25sola	EPI_100X_RFP_1x1_200ms_25sola
12	22	3.62574260472545	82	-49.9999990647015	3.3780487804878	1877.19512195122	181244	2210.29268292683	101.457502575211	252.659880872518	0	42647	520.085365853659	389.978612799674	482.201536893652	0	NaN	NaN	NaN	NaN	NaN	NaN	NaN	NaN	NaN	NaN	NaN	NaN	NaN	NaN	NaN	NaN	2	19716.0609756098	1	1	1	1	2019-05-17T17:53:05.210	NG_ecoli_LTEE_871_DM25	-0	-0	162.1	DIA_100X_EMPTY_1x1_100ms	bdbab609-a9a8-4dfa-9879-f50e892d3f1f	EPI_100X_YFP_1x1_200ms_25sola	EPI_100X_RFP_1x1_200ms_25sola
13	28	5.82429581464252	163	-43.6101196767621	15.8159509202454	1698.1472392638	1144637	7022.31288343558	101.457502575211	252.659880872518	2	662287	4063.11042944785	389.978612799674	482.201536893652	1	NaN	NaN	NaN	NaN	NaN	271.024905767562	0.864224516358927	NaN	NaN	NaN	NaN	NaN	NaN	NaN	NaN	NaN	1	22421.9141104294	1	1	1	1	2019-05-17T17:53:05.210	NG_ecoli_LTEE_871_DM25	-0	-0	162.1	DIA_100X_EMPTY_1x1_100ms	4616354a-7915-4c55-9ad3-8d76c6adb3a8	EPI_100X_YFP_1x1_200ms_25sola	EPI_100X_RFP_1x1_200ms_25sola
14	17	9.76364651869708	166	-49.9384400771314	11.355421686747	1861.53614457831	314241	1893.01807228916	101.457502575211	252.659880872518	0	88193	531.28313253012	389.978612799674	482.201536893652	0	NaN	NaN	NaN	NaN	NaN	201.229248206305	0.999930279531715	17.3278912668983	15.0867878900363	11.0123727818456	4.25287239299967	0.00753525544895401	0.00322345655891637	1	1.00018891567677	1650.43112071379	6	22098.6024096386	1	1	1	1	2019-05-17T17:53:05.210	NG_ecoli_LTEE_871_DM25	-0	-0	162.1	DIA_100X_EMPTY_1x1_100ms	f8594640-7e9d-4baf-92ba-66a0a6370f99	EPI_100X_YFP_1x1_200ms_25sola	EPI_100X_RFP_1x1_200ms_25sola
15	27	10.6939330685516	289	30.4100233800029	13.643598615917	1566.10380622837	2159303	7471.63667820069	101.457502575211	252.659880872518	2	421552	1458.65743944637	389.978612799674	482.201536893652	0	NaN	NaN	NaN	NaN	NaN	297.323513053317	0.993212755506854	27.6793834705055	13.3420018195064	10.4659613718209	3.14896514241076	0.0189586309834347	0.00790027117934966	1	1.00338410783425	2381.24756428499	4	19908.2456747405	1	1	1	1	2019-05-17T17:53:05.210	NG_ecoli_LTEE_871_DM25	-0	-0	162.1	DIA_100X_EMPTY_1x1_100ms	2b377d54-0842-4d68-84cd-06fc69cb90f0	EPI_100X_YFP_1x1_200ms_25sola	EPI_100X_RFP_1x1_200ms_25sola
16	19	10.208297568184	195	-38.2540580834486	12.4564102564103	1877.42051282051	247190	1267.64102564103	101.457502575211	252.659880872518	0	104106	533.876923076923	389.978612799674	482.201536893652	0	NaN	NaN	NaN	NaN	NaN	223.396024363499	0.999814698651505	19.2782010673901	13.5734055555306	11.1102108506033	3.51064697640669	0.0260491089140622	0.0128670448392271	1	1.00413392276523	1868.96422827479	4	20096.1179487179	1	1	1	1	2019-05-17T17:53:05.210	NG_ecoli_LTEE_871_DM25	-0	-0	162.1	DIA_100X_EMPTY_1x1_100ms	09043dc0-429f-4ce2-b766-7a336203b255	EPI_100X_YFP_1x1_200ms_25sola	EPI_100X_RFP_1x1_200ms_25sola
17	27	12.8884853610141	348	37.0226155939581	20.632183908046	1362.89655172414	149251	428.882183908046	101.457502575211	252.659880872518	0	121030	347.787356321839	389.978612799674	482.201536893652	0	NaN	NaN	NaN	NaN	NaN	288.254213597439	0.998690231700638	25.16066429708	13.805644072175	11.1321651248419	3.37666827072085	0.0218739426270459	0.0105325103143946	1	1.00478643218419	2448.90119946611	1	17328.1551724138	1	1	1	1	2019-05-17T17:53:05.210	NG_ecoli_LTEE_871_DM25	-0	-0	162.1	DIA_100X_EMPTY_1x1_100ms	fc0d7c47-2ba9-4e6d-9381-f33ec42b2790	EPI_100X_YFP_1x1_200ms_25sola	EPI_100X_RFP_1x1_200ms_25sola
18	24	12.9515013826463	311	19.6744036463077	19.9453376205788	829.585209003215	98268	315.974276527331	101.457502575211	252.659880872518	0	103302	332.16077170418	389.978612799674	482.201536893652	0	NaN	NaN	NaN	NaN	NaN	260.495470681724	0.999795881376119	23.059072661465	13.3812669930441	10.8399414033822	3.55258874573649	0.000805266241742447	0.000374007396243985	2	1.00000308380972	2128.06842683316	0	17617.1704180064	1	1	1	1	2019-05-17T17:53:05.210	NG_ecoli_LTEE_871_DM25	-0	-0	162.1	DIA_100X_EMPTY_1x1_100ms	708d8836-7c41-41f0-bdeb-ba29cb969e72	EPI_100X_YFP_1x1_200ms_25sola	EPI_100X_RFP_1x1_200ms_25sola
19	20	10.1477237887381	203	-22.4177271677298	18.4630541871921	1595.65517241379	3424909	16871.4729064039	101.457502575211	252.659880872518	1	683923	3369.07881773399	389.978612799674	482.201536893652	0	NaN	NaN	NaN	NaN	NaN	228.077837154585	0.997775439699406	20.7925925798565	13.0534910205837	10.3782413271578	3.58959507029762	0.0138112680097135	0.00746832118670384	1	1.00042889932592	1758.91987252058	4	22805.3004926108	1	1	1	1	2019-05-17T17:53:05.210	NG_ecoli_LTEE_871_DM25	-0	-0	162.1	DIA_100X_EMPTY_1x1_100ms	1961b807-76dc-4425-89da-45c82ff1eb38	EPI_100X_YFP_1x1_200ms_25sola	EPI_100X_RFP_1x1_200ms_25sola
20	39	10.9946912233779	429	45.2402059391058	21.6130536130536	627.258741258741	3486657	8127.40559440559	101.457502575211	252.659880872518	3	251952	587.300699300699	389.978612799674	482.201536893652	0	NaN	NaN	NaN	NaN	NaN	412.161753848004	0.938948836562982	38.8812693642237	13.0949224446842	10.2722124519206	2.92297869450916	0.0245838266140151	0.00726079682694431	3	1.0024820098516	3222.24309948644	4	19440.1165501165	1	1	1	1	2019-05-17T17:53:05.210	NG_ecoli_LTEE_871_DM25	-0	-0	162.1	DIA_100X_EMPTY_1x1_100ms	81e0eb1e-326a-49ed-8162-7899439470ef	EPI_100X_YFP_1x1_200ms_25sola	EPI_100X_RFP_1x1_200ms_25sola
21	15	6.07343902646491	95	-49.9981277089201	17.2105263157895	1632.56842105263	391446	4120.48421052632	101.457502575211	252.659880872518	1	294255	3097.42105263158	389.978612799674	482.201536893652	1	NaN	NaN	NaN	NaN	NaN	161.608879246442	0.99977292155342	17.8221952035514	10.9117283058113	8.50104582233405	3.17514793553093	0.100721602389236	0.00437039584822395	1	1.00005507845904	1011.56965216924	2	23221.8105263158	1	1	1	1	2019-05-17T17:53:05.210	NG_ecoli_LTEE_871_DM25	-0	-0	162.1	DIA_100X_EMPTY_1x1_100ms	45b164de-a9e7-4191-af1b-9365d20c2af4	EPI_100X_YFP_1x1_200ms_25sola	EPI_100X_RFP_1x1_200ms_25sola
22	21	9.90221324074552	208	-38.3644456960683	18.9951923076923	1846.03365384615	218183	1048.95673076923	101.457502575211	252.659880872518	0	127150	611.298076923077	389.978612799674	482.201536893652	0	NaN	NaN	NaN	NaN	NaN	223.573457164405	0.999864620617426	20.3414828596368	13.9628069909703	10.4666427910594	3.8156024982805	0.00715242166224392	0.00327214525753805	1	1.00022553835138	1750.19845366432	4	20460.2307692308	1	1	1	1	2019-05-17T17:53:05.210	NG_ecoli_LTEE_871_DM25	-0	-0	162.1	DIA_100X_EMPTY_1x1_100ms	da23feeb-10df-40e0-b9be-cd5706f6a488	EPI_100X_YFP_1x1_200ms_25sola	EPI_100X_RFP_1x1_200ms_25sola
23	25	9.75621138992761	244	19.77597861113	22.2909836065574	1830.86885245902	281570	1153.97540983607	101.457502575211	252.659880872518	0	249513	1022.59426229508	389.978612799674	482.201536893652	0	NaN	NaN	NaN	NaN	NaN	255.230824784853	0.996516445492286	24.0327566502397	12.9611568272198	10.2893269833859	3.3027073561207	0.0179474565351127	0.00718627685848294	1	1.00178781482536	1998.33091877192	4	21346.868852459	1	1	1	1	2019-05-17T17:53:05.210	NG_ecoli_LTEE_871_DM25	-0	-0	162.1	DIA_100X_EMPTY_1x1_100ms	58e45d40-56a4-41fc-9251-b83f31f25793	EPI_100X_YFP_1x1_200ms_25sola	EPI_100X_RFP_1x1_200ms_25sola
24	17	9.62296445759803	164	-47.5340451993886	19.7621951219512	651.05487804878	281913	1718.98170731707	101.457502575211	252.659880872518	1	180737	1102.05487804878	389.978612799674	482.201536893652	0	NaN	NaN	NaN	NaN	NaN	184.717306005427	0.999661956149334	17.1270929845222	13.8184076928162	10.3278001933992	3.74448620625066	0.0132528126497995	0.00680639062321303	0	1.00093804907402	1434.79280926651	3	21015.1646341463	1	1	1	1	2019-05-17T17:53:05.210	NG_ecoli_LTEE_871_DM25	-0	-0	162.1	DIA_100X_EMPTY_1x1_100ms	2af54c20-a21c-4ceb-b8ec-3a23b855fec7	EPI_100X_YFP_1x1_200ms_25sola	EPI_100X_RFP_1x1_200ms_25sola
25	18	8.15807187610257	147	-45.8891154004414	24.2244897959184	1608.69387755102	210708	1433.38775510204	101.457502575211	252.659880872518	1	346068	2354.20408163265	389.978612799674	482.201536893652	0	NaN	NaN	NaN	NaN	NaN	180.028704867544	0.999791976703195	18.3149685136653	12.6239457553471	9.49313254039543	3.37938530216214	0.0108875797416112	0.00578786344075687	0	1.00076569058173	1296.32873101666	4	23863.7074829932	1	1	1	1	2019-05-17T17:53:05.210	NG_ecoli_LTEE_871_DM25	-0	-0	162.1	DIA_100X_EMPTY_1x1_100ms	6b6d2464-ad53-421a-9973-b47ecf0e4c68	EPI_100X_YFP_1x1_200ms_25sola	EPI_100X_RFP_1x1_200ms_25sola
26	25	7.34090787528903	184	-48.275858868505	29.7989130434783	1669.80434782609	4770417	25926.1793478261	101.457502575211	252.659880872518	2	188688	1025.47826086957	389.978612799674	482.201536893652	0	NaN	NaN	NaN	NaN	NaN	257.047372539004	0.917772414509579	27.3184932050585	11.709803312533	9.09463342241379	2.54249791955267	0.0127648292013775	0.00526871613924722	1	1.00067301704078	1774.66759843313	3	23593.5706521739	1	1	1	1	2019-05-17T17:53:05.210	NG_ecoli_LTEE_871_DM25	-0	-0	162.1	DIA_100X_EMPTY_1x1_100ms	e4ddcb89-e5e0-48e0-b9d9-f8546c4c1710	EPI_100X_YFP_1x1_200ms_25sola	EPI_100X_RFP_1x1_200ms_25sola
27	22	10.8818064024168	240	9.00231860066901	23.8041666666667	1811.79166666667	1348507	5618.77916666667	101.457502575211	252.659880872518	1	178854	745.225	389.978612799674	482.201536893652	0	NaN	NaN	NaN	NaN	NaN	252.119387219315	0.995524914926686	22.7129910029351	13.1780946036178	10.6460288201029	3.36659381998086	0.030074595955003	0.0164186883610045	0	1.00937258262463	2021.8060197817	3	19555.525	1	1	1	1	2019-05-17T17:53:05.210	NG_ecoli_LTEE_871_DM25	-0	-0	162.1	DIA_100X_EMPTY_1x1_100ms	d749ab7a-f951-449f-8cac-b75a5cabd2cb	EPI_100X_YFP_1x1_200ms_25sola	EPI_100X_RFP_1x1_200ms_25sola
28	16	9.18439305221319	147	-49.9676489570423	24.8979591836735	1584.46258503401	1020216	6940.24489795918	101.457502575211	252.659880872518	1	295493	2010.15646258503	389.978612799674	482.201536893652	0	NaN	NaN	NaN	NaN	NaN	188.956642963159	0.999853673704271	18.2532176257212	12.8802756803017	9.92877700982487	3.41940365741986	0.00152410576197889	0.000671858904900824	1	1.00000999832438	1413.25596473882	6	22822.3129251701	1	1	1	1	2019-05-17T17:53:05.210	NG_ecoli_LTEE_871_DM25	-0	-0	162.1	DIA_100X_EMPTY_1x1_100ms	d23f8415-3422-47f7-bfd7-ed1f468fbc0b	EPI_100X_YFP_1x1_200ms_25sola	EPI_100X_RFP_1x1_200ms_25sola
29	20	7.8904794194612	158	-49.5925611162787	26.4367088607595	1856.44303797468	158994	1006.29113924051	101.457502575211	252.659880872518	0	86358	546.569620253165	389.978612799674	482.201536893652	0	NaN	NaN	NaN	NaN	NaN	198.131099901005	0.999827790859299	20.1052379095841	12.1206114751895	9.49103455480156	3.16031172089192	0.00729567486483906	0.00371517068800465	1	1.00010944758798	1422.41461876276	6	22128.6329113924	1	1	1	1	2019-05-17T17:53:05.210	NG_ecoli_LTEE_871_DM25	-0	-0	162.1	DIA_100X_EMPTY_1x1_100ms	34e704ca-131b-428d-a110-efe65b1b4b6b	EPI_100X_YFP_1x1_200ms_25sola	EPI_100X_RFP_1x1_200ms_25sola
30	14	8.80588566704433	124	-49.9987962699847	25.6935483870968	1621.58064516129	208054	1677.85483870968	101.457502575211	252.659880872518	0	340594	2746.72580645161	389.978612799674	482.201536893652	0	NaN	NaN	NaN	NaN	NaN	166.006340491889	0.999833087503089	15.0061923354788	14.1453260100195	10.3897045730831	4.11143803738443	0.00156136861896211	0.000812082569097938	0	1.00001040177636	1272.23338376669	4	23814.2016129032	1	1	1	1	2019-05-17T17:53:05.210	NG_ecoli_LTEE_871_DM25	-0	-0	162.1	DIA_100X_EMPTY_1x1_100ms	3f2fa485-3697-4500-ab8c-9fbb97b7c255	EPI_100X_YFP_1x1_200ms_25sola	EPI_100X_RFP_1x1_200ms_25sola
31	22	11.3740027653581	251	15.5474860959825	28.9003984063745	1869.13944223108	208312	829.92828685259	101.457502575211	252.659880872518	0	148171	590.322709163347	389.978612799674	482.201536893652	0	NaN	NaN	NaN	NaN	NaN	264.551098161618	0.999826228843917	23.4233158701854	14.2281545184501	10.8499768532997	3.77968371456566	0.0162729580823001	0.00767841934845691	0	1.00233823431334	2165.68794835175	4	20074.9203187251	1	1	1	1	2019-05-17T17:53:05.210	NG_ecoli_LTEE_871_DM25	-0	-0	162.1	DIA_100X_EMPTY_1x1_100ms	962cf8c4-10a2-48d8-a7f6-e278bc4a3300	EPI_100X_YFP_1x1_200ms_25sola	EPI_100X_RFP_1x1_200ms_25sola
32	16	8.86618962510634	142	-49.8141400695669	27.2535211267606	1710.38732394366	178916	1259.97183098592	101.457502575211	252.659880872518	0	486927	3429.06338028169	389.978612799674	482.201536893652	0	NaN	NaN	NaN	NaN	NaN	180.340360392108	0.999758560400144	16.7302796025089	13.7327520984714	10.3599140610242	3.74834938439785	0.0141298276652502	0.00747915236282664	0	1.00105799625781	1410.28012702573	2	21980.9084507042	1	1	1	1	2019-05-17T17:53:05.210	NG_ecoli_LTEE_871_DM25	-0	-0	162.1	DIA_100X_EMPTY_1x1_100ms	3e93dc28-5516-4203-99a9-25f99ab0ef48	EPI_100X_YFP_1x1_200ms_25sola	EPI_100X_RFP_1x1_200ms_25sola
33	22	10.1851067790371	225	19.4521703376478	29.5733333333333	1571.46666666667	3494353	15530.4577777778	101.457502575211	252.659880872518	2	273443	1215.30222222222	389.978612799674	482.201536893652	0	NaN	NaN	NaN	NaN	NaN	252.926152282159	0.98819471894445	23.2968596882766	13.1958611216322	10.5326087726793	3.1034717461656	0.00993590880045023	0.00557180377972493	0	1.00109340555365	2029.8276829784	4	20886.2533333333	1	1	1	1	2019-05-17T17:53:05.210	NG_ecoli_LTEE_871_DM25	-0	-0	162.1	DIA_100X_EMPTY_1x1_100ms	362ee497-5723-4cb3-b720-89a6bd4e2770	EPI_100X_YFP_1x1_200ms_25sola	EPI_100X_RFP_1x1_200ms_25sola
34	13	5.49691970021192	72	-49.9995843940096	27.9166666666667	1645.125	203370	2824.58333333333	101.457502575211	252.659880872518	0	296883	4123.375	389.978612799674	482.201536893652	0	NaN	NaN	NaN	NaN	NaN	139.220169583886	0.999539211894638	NaN	NaN	NaN	NaN	NaN	NaN	NaN	NaN	NaN	1	23298.2638888889	1	1	1	1	2019-05-17T17:53:05.210	NG_ecoli_LTEE_871_DM25	-0	-0	162.1	DIA_100X_EMPTY_1x1_100ms	4e6bada2-b835-49c4-9b3f-c9d2f8fd7d85	EPI_100X_YFP_1x1_200ms_25sola	EPI_100X_RFP_1x1_200ms_25sola
35	21	10.6734350367845	225	-8.09986830904504	36.6488888888889	1351.30222222222	81823	363.657777777778	101.457502575211	252.659880872518	0	79066	351.404444444444	389.978612799674	482.201536893652	0	NaN	NaN	NaN	NaN	NaN	211.905688636527	0.999741997536099	20.3855418208654	12.7600696743605	9.88791074699863	3.50114130575709	0.00840153298821361	0.00362808210188345	1	1.00038389116455	1565.38517138736	1	18083.2844444444	1	1	1	1	2019-05-17T17:53:05.210	NG_ecoli_LTEE_871_DM25	-0	-0	162.1	DIA_100X_EMPTY_1x1_100ms	0f7504aa-b800-4681-900e-0a51ac4cdb69	EPI_100X_YFP_1x1_200ms_25sola	EPI_100X_RFP_1x1_200ms_25sola
36	19	10.2681613920607	196	-48.364218242925	35.5255102040816	1631.94897959184	799796	4080.59183673469	101.457502575211	252.659880872518	1	1620581	8268.27040816327	389.978612799674	482.201536893652	0	NaN	NaN	NaN	NaN	NaN	218.539151640519	0.996757571712859	20.7481587238727	12.735547991203	9.98775387814088	3.41408136322554	0.0415853034619977	0.0219263950252108	0	1.01477645223074	1625.56786968597	6	24975.6326530612	1	1	1	1	2019-05-17T17:53:05.210	NG_ecoli_LTEE_871_DM25	-0	-0	162.1	DIA_100X_EMPTY_1x1_100ms	1ece706a-ba59-4f2f-84ab-67f062168232	EPI_100X_YFP_1x1_200ms_25sola	EPI_100X_RFP_1x1_200ms_25sola
37	24	12.1288028422033	292	32.4345419743364	37.8904109589041	1107.65068493151	140282	480.417808219178	101.457502575211	252.659880872518	0	93695	320.873287671233	389.978612799674	482.201536893652	0	NaN	NaN	NaN	NaN	NaN	258.580079720687	0.999408610807455	22.63424770222	13.6733782276192	10.9064361970057	3.54171855049549	0.01040650172168	0.00603503378404978	1	1.00030471225947	2114.56807876714	1	17046.3938356164	1	1	1	1	2019-05-17T17:53:05.210	NG_ecoli_LTEE_871_DM25	-0	-0	162.1	DIA_100X_EMPTY_1x1_100ms	2b6c527b-d4b9-40aa-a657-6f41c96e1a7d	EPI_100X_YFP_1x1_200ms_25sola	EPI_100X_RFP_1x1_200ms_25sola
38	20	11.6454717156124	235	-46.2880613088238	35.5617021276596	1840.67659574468	347261	1477.70638297872	101.457502575211	252.659880872518	1	282255	1201.08510638298	389.978612799674	482.201536893652	0	NaN	NaN	NaN	NaN	NaN	232.980543035588	0.999857495286919	19.7387468204068	14.8896666917964	11.4085845415515	3.94680262446832	0.011947468780224	0.00563146541742207	1	1.00088008325608	2017.77616674012	7	23015.1872340426	1	1	1	1	2019-05-17T17:53:05.210	NG_ecoli_LTEE_871_DM25	-0	-0	162.1	DIA_100X_EMPTY_1x1_100ms	dd7e9dbb-456d-4f27-9706-4d74080c555c	EPI_100X_YFP_1x1_200ms_25sola	EPI_100X_RFP_1x1_200ms_25sola
39	26	9.4691640955304	247	-39.1933254853926	40.6072874493927	1601.51012145749	402157	1628.16599190283	101.457502575211	252.659880872518	0	420589	1702.78947368421	389.978612799674	482.201536893652	0	NaN	NaN	NaN	NaN	NaN	270.71498072035	0.994282997646961	26.7074389059315	12.5217466970899	9.85409499911711	3.00642527460273	0.00906766187806494	0.0042333808875381	1	1.00080262511119	2036.83390020757	7	24896.2995951417	1	1	1	1	2019-05-17T17:53:05.210	NG_ecoli_LTEE_871_DM25	-0	-0	162.1	DIA_100X_EMPTY_1x1_100ms	faf0d5f5-7de6-456b-ac72-a7e03dc09137	EPI_100X_YFP_1x1_200ms_25sola	EPI_100X_RFP_1x1_200ms_25sola
40	23	10.5329138214999	243	39.7994461993833	35.2674897119342	1793.62139917695	2867840	11801.8106995885	101.457502575211	252.659880872518	2	169364	696.971193415638	389.978612799674	482.201536893652	0	NaN	NaN	NaN	NaN	NaN	248.546463183192	0.999904595297479	23.2765128949742	12.7750519000958	10.3496512495469	3.27583515197722	0.00486278877596246	0.0020650898396634	0	1.0001535344303	1958.20985097275	4	20477.4526748971	1	1	1	1	2019-05-17T17:53:05.210	NG_ecoli_LTEE_871_DM25	-0	-0	162.1	DIA_100X_EMPTY_1x1_100ms	b93fe1fc-64fd-4cad-86ea-bab7de7d3534	EPI_100X_YFP_1x1_200ms_25sola	EPI_100X_RFP_1x1_200ms_25sola
41	22	11.5540740033588	255	-14.8226244008993	38.6627450980392	1694.2	5076900	19909.4117647059	101.457502575211	252.659880872518	1	440338	1726.81568627451	389.978612799674	482.201536893652	0	NaN	NaN	NaN	NaN	NaN	255.917841926732	0.986337535263706	22.3536957317222	13.2766205215288	11.001038244784	3.45994917993903	0.0208397366954822	0.00947902585317145	1	1.00339491061527	2124.74377519685	6	23762.5529411765	1	1	1	1	2019-05-17T17:53:05.210	NG_ecoli_LTEE_871_DM25	-0	-0	162.1	DIA_100X_EMPTY_1x1_100ms	eb535ef1-8697-4e21-971c-20f1eaf7fa7d	EPI_100X_YFP_1x1_200ms_25sola	EPI_100X_RFP_1x1_200ms_25sola
42	23	10.2386786185092	236	18.936910231361	36.8474576271186	1815.6186440678	565213	2394.97033898305	101.457502575211	252.659880872518	1	477778	2024.48305084746	389.978612799674	482.201536893652	1	NaN	NaN	NaN	NaN	NaN	239.949610340566	0.999827318455389	21.4110054961867	13.7838398255233	10.6082389935557	3.75202896197303	0.0274899615215052	0.0135503487940757	1	1.00608069704198	1892.40259604343	6	22580.6610169492	1	1	1	1	2019-05-17T17:53:05.210	NG_ecoli_LTEE_871_DM25	-0	-0	162.1	DIA_100X_EMPTY_1x1_100ms	973a6d65-1d08-4196-ae87-463bc511b1aa	EPI_100X_YFP_1x1_200ms_25sola	EPI_100X_RFP_1x1_200ms_25sola
43	18	10.977400840877	199	-47.8815157444205	38.2814070351759	1616.35175879397	341235	1714.74874371859	101.457502575211	252.659880872518	0	636110	3196.53266331658	389.978612799674	482.201536893652	0	NaN	NaN	NaN	NaN	NaN	205.471271036523	0.999847670318137	18.3486815319769	14.4834573159736	10.6420603778877	3.99508945178815	0.0101406987802644	0.00463808584447555	1	1.00051292115349	1632.0978077384	6	24433.9648241206	1	1	1	1	2019-05-17T17:53:05.210	NG_ecoli_LTEE_871_DM25	-0	-0	162.1	DIA_100X_EMPTY_1x1_100ms	27249319-1b0c-455f-98cd-80dc856f65f0	EPI_100X_YFP_1x1_200ms_25sola	EPI_100X_RFP_1x1_200ms_25sola
44	14	7.22450286747332	102	-49.9994381999072	37.843137254902	1680.3431372549	587975	5764.46078431373	101.457502575211	252.659880872518	0	129882	1273.35294117647	389.978612799674	482.201536893652	0	NaN	NaN	NaN	NaN	NaN	153.346533459846	0.999901772191294	15.616113945264	12.5252584196775	9.36254675630614	3.46929165443868	0.00454951816052148	0.00246209893416867	0	1.00008815597161	1075.10492100193	4	25589.7941176471	1	1	1	1	2019-05-17T17:53:05.210	NG_ecoli_LTEE_871_DM25	-0	-0	162.1	DIA_100X_EMPTY_1x1_100ms	70c5c542-e5e7-4a49-9920-e43edde3fa77	EPI_100X_YFP_1x1_200ms_25sola	EPI_100X_RFP_1x1_200ms_25sola
45	24	9.83220150307146	236	35.501204511736	41.9025423728814	1724.37288135593	293284	1242.72881355932	101.457502575211	252.659880872518	0	256246	1085.78813559322	389.978612799674	482.201536893652	0	NaN	NaN	NaN	NaN	NaN	263.972759815792	0.997769143555151	24.457708931085	13.0387955616329	10.3388734000698	3.44966891996722	0.272241943945318	0.00872994740291574	0	1.00039917593176	2053.29849282904	4	22404.6440677966	1	1	1	1	2019-05-17T17:53:05.210	NG_ecoli_LTEE_871_DM25	-0	-0	162.1	DIA_100X_EMPTY_1x1_100ms	892b19e5-25eb-41e0-ab9b-2e547f5b4fb7	EPI_100X_YFP_1x1_200ms_25sola	EPI_100X_RFP_1x1_200ms_25sola
46	19	10.4204422339355	198	-48.5685112497998	40.9343434343434	1588.17171717172	622576	3144.32323232323	101.457502575211	252.659880872518	1	235152	1187.63636363636	389.978612799674	482.201536893652	0	NaN	NaN	NaN	NaN	NaN	221.020458672695	0.999930879451812	19.5554341853434	14.7482216433299	10.8648648269868	3.97233022020959	0.0170453901464839	0.00821356751545466	0	1.00188033035632	1813.0342120009	5	21631.0757575758	1	1	1	1	2019-05-17T17:53:05.210	NG_ecoli_LTEE_871_DM25	-0	-0	162.1	DIA_100X_EMPTY_1x1_100ms	55ed3afb-1375-418c-90f2-8b19e7f035dc	EPI_100X_YFP_1x1_200ms_25sola	EPI_100X_RFP_1x1_200ms_25sola
47	20	9.43660361226584	189	-20.5213636460343	44.6560846560847	1656.85714285714	1004620	5315.44973544974	101.457502575211	252.659880872518	2	518222	2741.91534391534	389.978612799674	482.201536893652	0	NaN	NaN	NaN	NaN	NaN	224.709323906521	0.993040817077129	21.8663448589535	12.5397172382798	9.7634748209919	3.21804156987337	0.0334705364501879	0.0150123884843169	1	1.00770445159654	1637.09882101616	4	23726.6984126984	1	1	1	1	2019-05-17T17:53:05.210	NG_ecoli_LTEE_871_DM25	-0	-0	162.1	DIA_100X_EMPTY_1x1_100ms	f3979b71-808e-47aa-ad31-a5cc1097d9f5	EPI_100X_YFP_1x1_200ms_25sola	EPI_100X_RFP_1x1_200ms_25sola
48	23	9.58860942070722	221	26.4342760679695	43.9004524886878	1707.59728506787	994642	4500.64253393665	101.457502575211	252.659880872518	2	322941	1461.27149321267	389.978612799674	482.201536893652	0	NaN	NaN	NaN	NaN	NaN	252.341977301542	0.978595180456979	24.5665151711391	12.4003478377343	9.90620673024172	2.89499972050356	0.0055375695915153	0.00215926826999641	1	1.00022829989252	1893.42544958368	6	24725.0045248869	1	1	1	1	2019-05-17T17:53:05.210	NG_ecoli_LTEE_871_DM25	-0	-0	162.1	DIA_100X_EMPTY_1x1_100ms	d6633dab-7ef5-4676-bcf4-baa18bcb64b5	EPI_100X_YFP_1x1_200ms_25sola	EPI_100X_RFP_1x1_200ms_25sola
49	22	11.8027596214315	260	17.9351063807364	44.9807692307692	1854.86153846154	325948	1253.64615384615	101.457502575211	252.659880872518	1	238892	918.815384615385	389.978612799674	482.201536893652	0	NaN	NaN	NaN	NaN	NaN	273.085974584979	0.991456240213327	22.990798232609	14.3250157086594	11.2443550051246	3.7555147706339	0.0458201559806305	0.0236661519338215	1	1.02149488164283	2283.0374141683	5	21378.3423076923	1	1	1	1	2019-05-17T17:53:05.210	NG_ecoli_LTEE_871_DM25	-0	-0	162.1	DIA_100X_EMPTY_1x1_100ms	5f3c7da3-e05d-4c38-91bf-a6c434390bcb	EPI_100X_YFP_1x1_200ms_25sola	EPI_100X_RFP_1x1_200ms_25sola
50	22	9.73776731557093	215	-1.40951583656907	42.5906976744186	1774.32093023256	1296085	6028.3023255814	101.457502575211	252.659880872518	1	201448	936.967441860465	389.978612799674	482.201536893652	0	NaN	NaN	NaN	NaN	NaN	248.326606014733	0.996954781659257	23.70207112528	12.68743698091	10.1623130081633	3.06847926399619	0.00725008903608213	0.00424567472125236	1	1.00016217892979	1922.47771061176	4	21573.5395348837	1	1	1	1	2019-05-17T17:53:05.210	NG_ecoli_LTEE_871_DM25	-0	-0	162.1	DIA_100X_EMPTY_1x1_100ms	fe461707-340a-463a-adf3-5306bd810535	EPI_100X_YFP_1x1_200ms_25sola	EPI_100X_RFP_1x1_200ms_25sola
51	18	10.0779538127037	183	-37.155125307259	45	1736.93442622951	317275	1733.74316939891	101.457502575211	252.659880872518	1	170810	933.387978142076	389.978612799674	482.201536893652	0	NaN	NaN	NaN	NaN	NaN	208.600930881899	0.999858099189794	19.4517220367207	13.5675681386801	10.3938244159669	3.53960698699686	0.00076587305602074	0.000304177258643257	2	1.00000051299235	1650.43600047757	3	21183.8797814208	1	1	1	1	2019-05-17T17:53:05.210	NG_ecoli_LTEE_871_DM25	-0	-0	162.1	DIA_100X_EMPTY_1x1_100ms	3641c7f0-9fa4-48b5-b20e-0a05d5452d2e	EPI_100X_YFP_1x1_200ms_25sola	EPI_100X_RFP_1x1_200ms_25sola
52	21	12.2367472032728	259	-45.8821509955495	46.5405405405405	446.876447876448	101080	390.27027027027	101.457502575211	252.659880872518	0	124190	479.49806949807	389.978612799674	482.201536893652	0	NaN	NaN	NaN	NaN	NaN	214.125809091772	0.999893160410888	19.0244169377986	14.2198394012828	10.7088189541015	3.95666525907737	0.00368133474869403	0.00170004581854738	1	1.00007339580677	1713.5011072137	0	18198.3359073359	1	1	1	1	2019-05-17T17:53:05.210	NG_ecoli_LTEE_871_DM25	-0	-0	162.1	DIA_100X_EMPTY_1x1_100ms	1e32c016-f4c0-41e9-979b-fe6fbf041b9e	EPI_100X_YFP_1x1_200ms_25sola	EPI_100X_RFP_1x1_200ms_25sola
53	21	9.33013726050507	196	19.9200301887028	48.9081632653061	1577.62244897959	964402	4920.41836734694	101.457502575211	252.659880872518	2	175804	896.959183673469	389.978612799674	482.201536893652	0	NaN	NaN	NaN	NaN	NaN	200.075109365013	0.99979651707399	19.9385619439504	12.301775678684	9.58936473544754	3.26659229207361	0.01526077603437	0.00848070716071066	0	1.00194865250142	1440.00297151245	4	20183.5867346939	1	1	1	1	2019-05-17T17:53:05.210	NG_ecoli_LTEE_871_DM25	-0	-0	162.1	DIA_100X_EMPTY_1x1_100ms	b9a79a7f-d01e-4a71-bb2d-9748786d558a	EPI_100X_YFP_1x1_200ms_25sola	EPI_100X_RFP_1x1_200ms_25sola
54	20	11.3541870224604	227	-43.6723363908	49.920704845815	838.303964757709	569569	2509.11453744493	101.457502575211	252.659880872518	1	74134	326.581497797357	389.978612799674	482.201536893652	0	NaN	NaN	NaN	NaN	NaN	196.207402761183	0.999860693929524	17.4454250739478	14.240154744416	10.5822083119387	4.14247242124035	0.00085506147807815	0.00047568515473229	1	1.00000128390974	1534.34863073558	0	18164.0264317181	1	1	1	1	2019-05-17T17:53:05.210	NG_ecoli_LTEE_871_DM25	-0	-0	162.1	DIA_100X_EMPTY_1x1_100ms	b9b5055f-14e7-4972-a08e-5f3162d8ad2a	EPI_100X_YFP_1x1_200ms_25sola	EPI_100X_RFP_1x1_200ms_25sola
55	18	10.6222351863173	192	-46.2489387233249	50.2916666666667	1643.27083333333	453836	2363.72916666667	101.457502575211	252.659880872518	0	4945994	25760.3854166667	389.978612799674	482.201536893652	2	NaN	NaN	NaN	NaN	NaN	209.370961477592	0.999865925345573	19.1431264323014	13.8872693223984	10.5503235880932	3.66910788450983	0.0178297662524794	0.0094756289653648	1	1.00222734919085	1673.53311027665	5	23759.4739583333	1	1	1	1	2019-05-17T17:53:05.210	NG_ecoli_LTEE_871_DM25	-0	-0	162.1	DIA_100X_EMPTY_1x1_100ms	1f53e513-9e29-4c41-b584-39cd5ddff206	EPI_100X_YFP_1x1_200ms_25sola	EPI_100X_RFP_1x1_200ms_25sola
56	24	9.14861172962722	222	17.8191899636093	47.3153153153153	1797.57207207207	589203	2654.06756756757	101.457502575211	252.659880872518	0	194202	874.783783783784	389.978612799674	482.201536893652	0	NaN	NaN	NaN	NaN	NaN	258.606632846491	0.989487724576941	25.8636883218448	11.5609445238792	9.753205252753	2.67939924316548	0.010317337521974	0.00570264320992021	1	1.00145569154724	1932.30228382225	6	23768.8018018018	1	1	1	1	2019-05-17T17:53:05.210	NG_ecoli_LTEE_871_DM25	-0	-0	162.1	DIA_100X_EMPTY_1x1_100ms	fd40a047-3612-43a0-95c1-5ad2c2f2feec	EPI_100X_YFP_1x1_200ms_25sola	EPI_100X_RFP_1x1_200ms_25sola
57	32	12.2698506116319	393	48.1604513060162	55.2315521628499	1110.3358778626	132927	338.236641221374	101.457502575211	252.659880872518	0	129544	329.628498727735	389.978612799674	482.201536893652	0	NaN	NaN	NaN	NaN	NaN	343.063839882373	0.958218533818609	30.9687211375878	12.6836683324875	10.7542976283262	2.83672320100564	0.0201222718462789	0.00920264614336864	1	1.00612538965506	2813.04873257857	1	17251.6590330789	1	1	1	1	2019-05-17T17:53:05.210	NG_ecoli_LTEE_871_DM25	-0	-0	162.1	DIA_100X_EMPTY_1x1_100ms	e791805e-0107-4c90-a909-81c4a1e9b0ca	EPI_100X_YFP_1x1_200ms_25sola	EPI_100X_RFP_1x1_200ms_25sola
58	21	9.38548933640185	198	2.66715517876512	51.1262626262626	1668.20202020202	773921	3908.69191919192	101.457502575211	252.659880872518	0	247579	1250.39898989899	389.978612799674	482.201536893652	0	NaN	NaN	NaN	NaN	NaN	213.078711574513	0.999829800878642	20.6146296928166	13.771943895649	9.96002629678176	3.71550542983409	0.0119653190069573	0.00599500291185182	1	1.00107704871954	1606.15106246565	6	24991.0808080808	1	1	1	1	2019-05-17T17:53:05.210	NG_ecoli_LTEE_871_DM25	-0	-0	162.1	DIA_100X_EMPTY_1x1_100ms	61a44a4a-bfb2-42eb-b736-cbbaff6d4abc	EPI_100X_YFP_1x1_200ms_25sola	EPI_100X_RFP_1x1_200ms_25sola
59	17	11.0036047827797	188	-49.587340366158	49.7074468085106	1835.35106382979	243847	1297.0585106383	101.457502575211	252.659880872518	1	535914	2850.60638297872	389.978612799674	482.201536893652	1	NaN	NaN	NaN	NaN	NaN	196.171776528633	0.999835824567627	17.5305228209178	13.7822868158931	10.6179163728617	3.84135474016019	0.00529227756373759	0.00288532476902804	0	1.00017536476179	1552.25601285484	4	24501.4893617021	1	1	1	1	2019-05-17T17:53:05.210	NG_ecoli_LTEE_871_DM25	-0	-0	162.1	DIA_100X_EMPTY_1x1_100ms	c7a69a9a-9405-4d36-8d12-1145e082adb3	EPI_100X_YFP_1x1_200ms_25sola	EPI_100X_RFP_1x1_200ms_25sola
60	26	10.3777157251867	270	5.77736060488517	55.1	1759.54814814815	1737430	6434.92592592593	101.457502575211	252.659880872518	2	442980	1640.66666666667	389.978612799674	482.201536893652	0	NaN	NaN	NaN	NaN	NaN	290.648047568241	0.997647227882558	26.4940586593235	13.7044434452823	10.5224392010687	3.45834766421358	0.0368954605991675	0.0196449092770802	0	1.01841090190509	2303.94031920072	4	22407.2259259259	1	1	1	1	2019-05-17T17:53:05.210	NG_ecoli_LTEE_871_DM25	-0	-0	162.1	DIA_100X_EMPTY_1x1_100ms	13af1a86-d094-40e7-8f5f-934c3ced1bfb	EPI_100X_YFP_1x1_200ms_25sola	EPI_100X_RFP_1x1_200ms_25sola
61	23	12.1492528219257	280	-11.7823374163673	52.9607142857143	1817	241923	864.010714285714	101.457502575211	252.659880872518	0	777437	2776.56071428571	389.978612799674	482.201536893652	0	NaN	NaN	NaN	NaN	NaN	252.617244446364	0.999721658072774	21.6664237447729	14.1497213133275	11.1260120169216	3.74703365539158	0.0238700389016996	0.012169276370384	1	1.00480460879124	2106.47429275048	6	24096.8	1	1	1	1	2019-05-17T17:53:05.210	NG_ecoli_LTEE_871_DM25	-0	-0	162.1	DIA_100X_EMPTY_1x1_100ms	8eda96bc-5889-4b78-bef9-bcd21e5a80b3	EPI_100X_YFP_1x1_200ms_25sola	EPI_100X_RFP_1x1_200ms_25sola
62	17	9.3455225545999	160	-48.9449258295707	51.61875	1628.3875	1346973	8418.58125	101.457502575211	252.659880872518	1	1175727	7348.29375	389.978612799674	482.201536893652	0	NaN	NaN	NaN	NaN	NaN	189.170803005315	0.999599023198662	18.2226169588721	12.4721443322768	9.75240726318893	3.5853128501239	0.0117741826045285	0.00632120389503065	1	1.00088646865208	1361.20735237965	6	25082.775	1	1	1	1	2019-05-17T17:53:05.210	NG_ecoli_LTEE_871_DM25	-0	-0	162.1	DIA_100X_EMPTY_1x1_100ms	b82c1b64-1830-40af-ba9d-72894eaebcc2	EPI_100X_YFP_1x1_200ms_25sola	EPI_100X_RFP_1x1_200ms_25sola
63	27	8.18544542456631	221	-9.8226985143042	57.0769230769231	1678.11764705882	1022377	4626.14027149321	101.457502575211	252.659880872518	1	718504	3251.14932126697	389.978612799674	482.201536893652	0	NaN	NaN	NaN	NaN	NaN	255.086871299588	0.950382541867311	26.6472866988403	11.3767842634913	9.291463642137	2.61194101860547	0.0126800392720517	0.00576294490097854	0	1.00159542048697	1806.8044001978	6	24478.8687782805	1	1	1	1	2019-05-17T17:53:05.210	NG_ecoli_LTEE_871_DM25	-0	-0	162.1	DIA_100X_EMPTY_1x1_100ms	8d64d56f-687f-4324-a2e8-1a962caef0fb	EPI_100X_YFP_1x1_200ms_25sola	EPI_100X_RFP_1x1_200ms_25sola
64	19	9.109695562752	173	-48.8561579331608	54.6936416184971	1614.8323699422	347848	2010.68208092486	101.457502575211	252.659880872518	0	423988	2450.79768786127	389.978612799674	482.201536893652	0	NaN	NaN	NaN	NaN	NaN	197.85328665059	0.999823010894157	19.129459644405	12.7846244989763	9.83275833424626	3.49691297224785	0.0185717906983494	0.00804477717182728	1	1.00152257630059	1452.59088507562	7	25089.225433526	1	1	1	1	2019-05-17T17:53:05.210	NG_ecoli_LTEE_871_DM25	-0	-0	162.1	DIA_100X_EMPTY_1x1_100ms	47611a83-45f4-4864-8239-68a9486c2b4d	EPI_100X_YFP_1x1_200ms_25sola	EPI_100X_RFP_1x1_200ms_25sola
65	24	8.05791552725457	194	-49.9999738859557	61.8092783505155	1845.79381443299	235093	1211.81958762887	101.457502575211	252.659880872518	1	325207	1676.32474226804	389.978612799674	482.201536893652	0	NaN	NaN	NaN	NaN	NaN	223.555448521295	0.999392362920701	NaN	NaN	NaN	NaN	NaN	NaN	NaN	NaN	NaN	4	21483.3402061856	1	1	1	1	2019-05-17T17:53:05.210	NG_ecoli_LTEE_871_DM25	-0	-0	162.1	DIA_100X_EMPTY_1x1_100ms	4f283100-efc8-4010-9dd4-445d5b12a943	EPI_100X_YFP_1x1_200ms_25sola	EPI_100X_RFP_1x1_200ms_25sola
66	21	11.693672715152	246	-28.108443677656	58.7154471544715	1689.82113821138	1873222	7614.72357723577	101.457502575211	252.659880872518	1	841322	3420.0081300813	389.978612799674	482.201536893652	0	NaN	NaN	NaN	NaN	NaN	250.659050945834	0.999803731087313	21.5233884776935	14.451708937541	11.0914516865912	3.77937622811176	0.0211236913052371	0.00915774591607678	1	1.00217766762239	2079.58803164485	6	23916.8414634146	1	1	1	1	2019-05-17T17:53:05.210	NG_ecoli_LTEE_871_DM25	-0	-0	162.1	DIA_100X_EMPTY_1x1_100ms	0d7a0635-617e-4cff-bb09-6f01dd87c8b3	EPI_100X_YFP_1x1_200ms_25sola	EPI_100X_RFP_1x1_200ms_25sola
67	31	13.8780982913875	431	47.0904864516249	61.7703016241299	920.480278422274	350016	812.102088167053	101.457502575211	252.659880872518	2	228221	529.515081206497	389.978612799674	482.201536893652	0	NaN	NaN	NaN	NaN	NaN	344.563018499563	0.971512314857226	29.7579253403928	13.3911901710513	11.3054269632611	2.94587257562633	0.00793924141373504	0.0044950337369073	0	1.00093936327557	2987.21491148851	0	17632.0464037123	1	1	1	1	2019-05-17T17:53:05.210	NG_ecoli_LTEE_871_DM25	-0	-0	162.1	DIA_100X_EMPTY_1x1_100ms	86966afd-9dc2-4a3a-ba5c-d2a2d0d22979	EPI_100X_YFP_1x1_200ms_25sola	EPI_100X_RFP_1x1_200ms_25sola
68	24	9.28968769470845	223	27.8018162569139	56.5515695067265	1597.54260089686	315992	1417.00448430493	101.457502575211	252.659880872518	0	267331	1198.79372197309	389.978612799674	482.201536893652	0	NaN	NaN	NaN	NaN	NaN	251.252109802156	0.998786652240959	24.9022268707638	12.523453060612	9.83398113329677	3.06030932013077	0.00262226344737038	0.00122996478283132	2	1.00001909950211	1891.41491019399	6	22385.3542600897	1	1	1	1	2019-05-17T17:53:05.210	NG_ecoli_LTEE_871_DM25	-0	-0	162.1	DIA_100X_EMPTY_1x1_100ms	21e4291b-97c2-4cb8-868e-08dac06ae252	EPI_100X_YFP_1x1_200ms_25sola	EPI_100X_RFP_1x1_200ms_25sola
69	30	10.7123784568112	322	47.3718161901633	64.2453416149068	1715.94409937888	745602	2315.53416149068	101.457502575211	252.659880872518	0	364952	1133.39130434783	389.978612799674	482.201536893652	0	NaN	NaN	NaN	NaN	NaN	321.009787038634	0.967542577855567	30.6520185143758	11.8650859705051	10.2238969872503	2.64123476313345	0.0216612834048742	0.00985179036882497	1	1.0052360963963	2516.41282905536	7	24447.251552795	1	1	1	1	2019-05-17T17:53:05.210	NG_ecoli_LTEE_871_DM25	-0	-0	162.1	DIA_100X_EMPTY_1x1_100ms	e3c6f6bd-567e-4d41-83c9-6e5792f227df	EPI_100X_YFP_1x1_200ms_25sola	EPI_100X_RFP_1x1_200ms_25sola
70	21	12.2828989139729	259	-38.472609555781	59.2316602316602	1781.95752895753	643286	2483.72972972973	101.457502575211	252.659880872518	1	253226	977.706563706564	389.978612799674	482.201536893652	0	NaN	NaN	NaN	NaN	NaN	251.837762425066	0.999846888453083	20.9324910436757	15.6405059230062	11.4527576755854	4.14648265819447	0.0329520827218405	0.0161253458109686	1	1.00825358367337	2156.40802277929	6	24140.7837837838	1	1	1	1	2019-05-17T17:53:05.210	NG_ecoli_LTEE_871_DM25	-0	-0	162.1	DIA_100X_EMPTY_1x1_100ms	bd4aa2aa-d956-4807-ac0f-d7a14f540a3a	EPI_100X_YFP_1x1_200ms_25sola	EPI_100X_RFP_1x1_200ms_25sola
71	17	8.28470045995025	142	-49.9865207891431	61.0281690140845	1702.68309859155	317076	2232.92957746479	101.457502575211	252.659880872518	0	250744	1765.80281690141	389.978612799674	482.201536893652	0	NaN	NaN	NaN	NaN	NaN	163.986549938878	0.99980267530301	15.1603895093504	13.678615147565	10.2863930624901	3.83517241611662	0.00945006586575678	0.00523134604194973	0	1.00041938323091	1259.87213896234	4	24590.0704225352	1	1	1	1	2019-05-17T17:53:05.210	NG_ecoli_LTEE_871_DM25	-0	-0	162.1	DIA_100X_EMPTY_1x1_100ms	ffc3efd1-2317-483f-a973-f245c3a62b15	EPI_100X_YFP_1x1_200ms_25sola	EPI_100X_RFP_1x1_200ms_25sola
72	17	9.34534750891759	159	-48.3275624668243	59.9937106918239	1728.00628930818	1787142	11239.8867924528	101.457502575211	252.659880872518	1	160573	1009.89308176101	389.978612799674	482.201536893652	0	NaN	NaN	NaN	NaN	NaN	182.827300726546	0.999906574984827	17.3532623917949	13.2593611470029	9.98980058228464	3.71274666389846	0.0157902080445724	0.00818502993575911	1	1.0014106589415	1360.14325672695	5	23923.3144654088	1	1	1	1	2019-05-17T17:53:05.210	NG_ecoli_LTEE_871_DM25	-0	-0	162.1	DIA_100X_EMPTY_1x1_100ms	ea7bef18-110b-4da3-8da2-f2be7c6a027d	EPI_100X_YFP_1x1_200ms_25sola	EPI_100X_RFP_1x1_200ms_25sola
73	18	11.6686428098334	211	-45.5786525062951	60.042654028436	1798.64454976303	336554	1595.04265402844	101.457502575211	252.659880872518	1	213317	1010.98104265403	389.978612799674	482.201536893652	0	NaN	NaN	NaN	NaN	NaN	214.299596375884	0.999936673670266	18.8704323496427	14.1946787052929	10.5020074851611	4.13545760015101	0.0348232111191126	0.0179536114034943	0	1.00842376735688	1634.61838392729	5	24196.2748815166	1	1	1	1	2019-05-17T17:53:05.210	NG_ecoli_LTEE_871_DM25	-0	-0	162.1	DIA_100X_EMPTY_1x1_100ms	f00fe856-d580-4f15-a25e-d66995dff486	EPI_100X_YFP_1x1_200ms_25sola	EPI_100X_RFP_1x1_200ms_25sola
74	20	9.21365349324278	185	-38.3797510831127	62.0972972972973	1653.20540540541	615874	3329.04864864865	101.457502575211	252.659880872518	1	568574	3073.37297297297	389.978612799674	482.201536893652	0	NaN	NaN	NaN	NaN	NaN	194.063262488992	0.999751838960725	18.9848970659933	12.6137100501337	9.70700508205476	3.47599833317915	0.00758785521088483	0.00385908218122959	0	1.00038449113851	1404.97514762669	6	24455.6	1	1	1	1	2019-05-17T17:53:05.210	NG_ecoli_LTEE_871_DM25	-0	-0	162.1	DIA_100X_EMPTY_1x1_100ms	94f4c196-3218-4ed9-844e-93bd7c77455a	EPI_100X_YFP_1x1_200ms_25sola	EPI_100X_RFP_1x1_200ms_25sola
75	19	10.8330282984455	206	-48.7650234976693	63.4417475728155	1741.16990291262	1054919	5120.96601941748	101.457502575211	252.659880872518	1	494408	2400.03883495146	389.978612799674	482.201536893652	1	NaN	NaN	NaN	NaN	NaN	217.138152032807	0.999941184583672	18.4752484121598	14.3453470159266	11.132372704528	3.87145892346395	0.0337973646969618	0.0190256941418518	0	1.00839783677283	1798.27308197295	6	22988.2281553398	1	1	1	1	2019-05-17T17:53:05.210	NG_ecoli_LTEE_871_DM25	-0	-0	162.1	DIA_100X_EMPTY_1x1_100ms	c4f01598-459f-48b8-9c9e-bcc34cc10680	EPI_100X_YFP_1x1_200ms_25sola	EPI_100X_RFP_1x1_200ms_25sola
76	17	7.52763529415721	129	-49.443571998739	64.031007751938	1769.68217054264	226623	1756.76744186047	101.457502575211	252.659880872518	0	195239	1513.48062015504	389.978612799674	482.201536893652	0	NaN	NaN	NaN	NaN	NaN	177.945633442414	0.999523672304877	17.9615102577007	12.3016712749202	9.48787952851659	3.31343330158236	0.0204760098150271	0.0106759628758029	0	1.00255251208741	1269.90447996154	4	24518.0542635659	1	1	1	1	2019-05-17T17:53:05.210	NG_ecoli_LTEE_871_DM25	-0	-0	162.1	DIA_100X_EMPTY_1x1_100ms	f0b5fc76-b70a-4a9e-8ac7-f56929d793ba	EPI_100X_YFP_1x1_200ms_25sola	EPI_100X_RFP_1x1_200ms_25sola
77	18	9.71317050118309	175	-47.4862191915651	65.5371428571429	1638.45714285714	1574633	8997.90285714286	101.457502575211	252.659880872518	1	974486	5568.49142857143	389.978612799674	482.201536893652	0	NaN	NaN	NaN	NaN	NaN	199.039197386762	0.999809676345772	18.5331038056804	13.3557797163567	10.2260118859174	3.69230088746101	0.00528817520243902	0.00242137957105278	1	1.00014339519303	1522.12607582193	6	24254.8685714286	1	1	1	1	2019-05-17T17:53:05.210	NG_ecoli_LTEE_871_DM25	-0	-0	162.1	DIA_100X_EMPTY_1x1_100ms	d20128da-b8b9-45df-81c5-f0256433b404	EPI_100X_YFP_1x1_200ms_25sola	EPI_100X_RFP_1x1_200ms_25sola
78	18	9.12783050087129	165	-44.9676068831851	67.1939393939394	1624.96363636364	553767	3356.16363636364	101.457502575211	252.659880872518	0	511521	3100.12727272727	389.978612799674	482.201536893652	0	NaN	NaN	NaN	NaN	NaN	197.050484286133	0.999932790743698	16.9832646974753	13.7976279826213	11.0172812018155	3.66988119908115	0.00108105150522567	0.000448402117715511	3	1.00000239159989	1619.04876088993	5	24088.3393939394	1	1	1	1	2019-05-17T17:53:05.210	NG_ecoli_LTEE_871_DM25	-0	-0	162.1	DIA_100X_EMPTY_1x1_100ms	da33bc74-7b1d-466c-ad95-feda0f3a1c7a	EPI_100X_YFP_1x1_200ms_25sola	EPI_100X_RFP_1x1_200ms_25sola
79	30	9.65733291216623	292	36.6789272121731	73.9246575342466	1823.80821917808	306134	1048.40410958904	101.457502575211	252.659880872518	0	524338	1795.67808219178	389.978612799674	482.201536893652	0	NaN	NaN	NaN	NaN	NaN	315.988536578076	0.947709099577838	30.8865363896792	12.4551934290036	9.89937123703992	2.7162918583882	0.0156097586055679	0.00802567851766277	1	1.00435081762031	2377.24702640608	5	23857.5479452055	1	1	1	1	2019-05-17T17:53:05.210	NG_ecoli_LTEE_871_DM25	-0	-0	162.1	DIA_100X_EMPTY_1x1_100ms	10d2b0c9-894f-4693-b0f1-303bca76e000	EPI_100X_YFP_1x1_200ms_25sola	EPI_100X_RFP_1x1_200ms_25sola
80	25	11.1983914982994	281	33.0803766314119	68.9110320284697	1594.39145907473	1994225	7096.88612099644	101.457502575211	252.659880872518	2	267638	952.448398576512	389.978612799674	482.201536893652	0	NaN	NaN	NaN	NaN	NaN	288.590625770051	0.969178673330074	26.426943942946	12.8436850991515	10.5602952739779	3.04056066164884	0.0138490047397071	0.00642654041578244	1	1.00091276245705	2314.66928113827	4	20070.1174377224	1	1	1	1	2019-05-17T17:53:05.210	NG_ecoli_LTEE_871_DM25	-0	-0	162.1	DIA_100X_EMPTY_1x1_100ms	bbaadfc4-2d03-46b1-8ac9-7353bf15d327	EPI_100X_YFP_1x1_200ms_25sola	EPI_100X_RFP_1x1_200ms_25sola
81	18	9.53138726910154	172	-34.5762437685873	71.0581395348837	1612.93023255814	366733	2132.16860465116	101.457502575211	252.659880872518	0	282660	1643.37209302326	389.978612799674	482.201536893652	0	NaN	NaN	NaN	NaN	NaN	186.783027015767	0.999816881535616	17.5326353384529	13.8785020206537	10.1135685150795	3.81522313543779	0.0302074824644774	0.0156914971170512	0	1.00534095276828	1408.46455879776	5	23260.8372093023	1	1	1	1	2019-05-17T17:53:05.210	NG_ecoli_LTEE_871_DM25	-0	-0	162.1	DIA_100X_EMPTY_1x1_100ms	6429e785-0e44-4883-9ebe-4b8861fc5ff6	EPI_100X_YFP_1x1_200ms_25sola	EPI_100X_RFP_1x1_200ms_25sola
82	17	11.2601441330539	192	-49.4742545480452	70.171875	1664.39583333333	480453	2502.359375	101.457502575211	252.659880872518	1	627710	3269.32291666667	389.978612799674	482.201536893652	0	NaN	NaN	NaN	NaN	NaN	199.545724490233	0.999852006379786	17.976006919362	14.0319864270084	10.4001388450516	3.96821677471326	0.0202235296414985	0.0103275697768756	0	1.00251402329315	1527.07856984212	5	24670.8802083333	1	1	1	1	2019-05-17T17:53:05.210	NG_ecoli_LTEE_871_DM25	-0	-0	162.1	DIA_100X_EMPTY_1x1_100ms	33698543-0ad2-47b6-91a0-acb12b57cf6b	EPI_100X_YFP_1x1_200ms_25sola	EPI_100X_RFP_1x1_200ms_25sola
83	23	10.7765533682052	251	-22.8924907000827	74.8645418326693	1835.73306772908	549294	2188.42231075697	101.457502575211	252.659880872518	1	449537	1790.98406374502	389.978612799674	482.201536893652	0	NaN	NaN	NaN	NaN	NaN	273.215598983058	0.986447505575987	24.0296448165328	14.0390613838764	10.8124709998377	3.42229989541066	0.0517014784958994	0.0264593748636556	0	1.02854841764276	2206.4147097018	4	21989.2868525896	1	1	1	1	2019-05-17T17:53:05.210	NG_ecoli_LTEE_871_DM25	-0	-0	162.1	DIA_100X_EMPTY_1x1_100ms	cd753be5-917f-4295-b548-6433d0c19085	EPI_100X_YFP_1x1_200ms_25sola	EPI_100X_RFP_1x1_200ms_25sola
84	24	11.8330215869939	284	26.7710307422702	75.0246478873239	1810.47535211268	404184	1423.18309859155	101.457502575211	252.659880872518	0	342455	1205.82746478873	389.978612799674	482.201536893652	0	NaN	NaN	NaN	NaN	NaN	281.973877682768	0.99954482150567	24.4614163025166	14.4106407159246	11.0752422698388	3.71370761443115	0.00503404079355827	0.00199365935085534	1	1.00011883947689	2356.55700888883	6	24312.3978873239	1	1	1	1	2019-05-17T17:53:05.210	NG_ecoli_LTEE_871_DM25	-0	-0	162.1	DIA_100X_EMPTY_1x1_100ms	55071be4-14df-419c-8a8a-e9de2b5e33ca	EPI_100X_YFP_1x1_200ms_25sola	EPI_100X_RFP_1x1_200ms_25sola
85	23	11.2827690670891	260	7.44556060897665	75.6269230769231	1761.18846153846	528482	2032.62307692308	101.457502575211	252.659880872518	1	649330	2497.42307692308	389.978612799674	482.201536893652	1	NaN	NaN	NaN	NaN	NaN	254.154132198852	0.999248932059954	21.8525166515228	14.3764777986684	10.9943929782183	3.94490826451377	0.0193980976487919	0.00823082517638316	1	1.0012750054644	2074.59751541692	7	24558.8307692308	1	1	1	1	2019-05-17T17:53:05.210	NG_ecoli_LTEE_871_DM25	-0	-0	162.1	DIA_100X_EMPTY_1x1_100ms	dae65348-b276-4b2e-831f-5d773c9eb177	EPI_100X_YFP_1x1_200ms_25sola	EPI_100X_RFP_1x1_200ms_25sola
86	16	8.82096256538517	144	-49.6847690089391	72.7430555555556	1794.74305555556	163662	1136.54166666667	101.457502575211	252.659880872518	0	145400	1009.72222222222	389.978612799674	482.201536893652	0	NaN	NaN	NaN	NaN	NaN	180.103976661963	0.999890902594189	17.6937538051597	12.7015956206774	9.61605557310506	3.560561497697	0.0173646919466854	0.00910318688866219	1	1.00180961559666	1285.00196136557	5	25529.6597222222	1	1	1	1	2019-05-17T17:53:05.210	NG_ecoli_LTEE_871_DM25	-0	-0	162.1	DIA_100X_EMPTY_1x1_100ms	d15a7ad4-f702-4edc-8b48-65963049970f	EPI_100X_YFP_1x1_200ms_25sola	EPI_100X_RFP_1x1_200ms_25sola
87	21	10.2776911853115	216	-21.7419925622388	76.1759259259259	1704.27314814815	357500	1655.09259259259	101.457502575211	252.659880872518	0	753330	3487.63888888889	389.978612799674	482.201536893652	0	NaN	NaN	NaN	NaN	NaN	249.200758473274	0.942997692774098	23.7285434496649	12.4580118749368	9.75686067101539	3.15269086276774	0.0998247553151086	0.0480927859915359	0	1.10161702490226	1774.11255064997	6	25369.5185185185	1	1	1	1	2019-05-17T17:53:05.210	NG_ecoli_LTEE_871_DM25	-0	-0	162.1	DIA_100X_EMPTY_1x1_100ms	115281ec-2c0b-4b50-8a45-258ee5d0148c	EPI_100X_YFP_1x1_200ms_25sola	EPI_100X_RFP_1x1_200ms_25sola
88	18	11.9406778482243	216	-48.7525810508828	77.5324074074074	1730.66666666667	464016	2148.22222222222	101.457502575211	252.659880872518	0	494931	2291.34722222222	389.978612799674	482.201536893652	1	NaN	NaN	NaN	NaN	NaN	207.44259245604	0.999892137334403	18.3502813458236	14.4401057114285	10.7270865410232	4.04817392608825	0.0147254288521403	0.00830126080548253	0	1.00157116647074	1658.42630331355	6	25014.1990740741	1	1	1	1	2019-05-17T17:53:05.210	NG_ecoli_LTEE_871_DM25	-0	-0	162.1	DIA_100X_EMPTY_1x1_100ms	04609246-d54b-41b0-b538-f8dae0ece968	EPI_100X_YFP_1x1_200ms_25sola	EPI_100X_RFP_1x1_200ms_25sola
89	25	11.1269755655546	279	-9.52069282700837	79.9390681003584	1685.32616487455	530825	1902.59856630824	101.457502575211	252.659880872518	0	2319643	8314.13261648746	389.978612799674	482.201536893652	2	NaN	NaN	NaN	NaN	NaN	297.791958383225	0.981130632636168	25.6993940527182	16.4661355249651	11.2958329164184	4.02130507978845	0.00658290648180426	0.00368937906015948	0	1.00047999991532	2575.42723833076	6	25680.2544802867	1	1	1	1	2019-05-17T17:53:05.210	NG_ecoli_LTEE_871_DM25	-0	-0	162.1	DIA_100X_EMPTY_1x1_100ms	b54c30d3-f18e-49cd-900d-d71e43d206de	EPI_100X_YFP_1x1_200ms_25sola	EPI_100X_RFP_1x1_200ms_25sola
90	16	9.35608763484323	150	-49.87064364676	75.8066666666667	1778.60666666667	252833	1685.55333333333	101.457502575211	252.659880872518	0	167188	1114.58666666667	389.978612799674	482.201536893652	0	NaN	NaN	NaN	NaN	NaN	171.5601739977	0.999796521588569	16.337121632907	13.26147348377	10.0662014104008	3.62501561896285	0.0025425462286949	0.00123823275226231	1	1.00002831479856	1300.15956504155	6	25425.9133333333	1	1	1	1	2019-05-17T17:53:05.210	NG_ecoli_LTEE_871_DM25	-0	-0	162.1	DIA_100X_EMPTY_1x1_100ms	6a6cdfe4-1902-4e58-850e-8a895b96afc4	EPI_100X_YFP_1x1_200ms_25sola	EPI_100X_RFP_1x1_200ms_25sola
91	26	9.8481299958398	256	43.4914562786148	82.5	1652.87890625	3313338	12942.7265625	101.457502575211	252.659880872518	1	537352	2099.03125	389.978612799674	482.201536893652	1	NaN	NaN	NaN	NaN	NaN	277.460329198445	0.968113495701866	26.7062607465742	12.2200799585167	10.1005404006093	2.76635948496227	0.012041136432523	0.0075497645099741	0	1.00260063700249	2139.89363260889	7	24653.05078125	1	1	1	1	2019-05-17T17:53:05.210	NG_ecoli_LTEE_871_DM25	-0	-0	162.1	DIA_100X_EMPTY_1x1_100ms	541a8cde-e5a3-4ca2-9a6a-44512dae7491	EPI_100X_YFP_1x1_200ms_25sola	EPI_100X_RFP_1x1_200ms_25sola
92	22	8.80249926235718	195	-49.3490038066514	79.7230769230769	1747.44102564103	304174	1559.86666666667	101.457502575211	252.659880872518	0	665051	3410.51794871795	389.978612799674	482.201536893652	0	NaN	NaN	NaN	NaN	NaN	214.874229649778	0.99981421312234	21.1235796279033	13.0498927839646	9.82134400383055	3.48233216384509	0.0151194126721189	0.00744234667747107	1	1.00175336027276	1600.29203433745	5	24495.3333333333	1	1	1	1	2019-05-17T17:53:05.210	NG_ecoli_LTEE_871_DM25	-0	-0	162.1	DIA_100X_EMPTY_1x1_100ms	8f54133c-8988-460b-a337-bcb532959eb5	EPI_100X_YFP_1x1_200ms_25sola	EPI_100X_RFP_1x1_200ms_25sola
93	21	11.8465088185877	249	-23.1782507573039	80.6224899598394	1633.58634538153	1347333	5410.97590361446	101.457502575211	252.659880872518	1	438480	1760.96385542169	389.978612799674	482.201536893652	0	NaN	NaN	NaN	NaN	NaN	243.33661229921	0.995728515582467	21.9018278891642	13.9673680629426	10.7531001892967	3.64297725838308	0.0169792735811379	0.00791555606610465	1	1.00072685018463	1989.01302773877	6	24509.5502008032	1	1	1	1	2019-05-17T17:53:05.210	NG_ecoli_LTEE_871_DM25	-0	-0	162.1	DIA_100X_EMPTY_1x1_100ms	b01ee428-45fa-46e9-bedb-a4c2d4c162ef	EPI_100X_YFP_1x1_200ms_25sola	EPI_100X_RFP_1x1_200ms_25sola
94	19	11.5511851887942	220	-49.9270007597935	86.3772727272727	1848.69545454545	303586	1379.93636363636	101.457502575211	252.659880872518	1	375663	1707.55909090909	389.978612799674	482.201536893652	0	NaN	NaN	NaN	NaN	NaN	203.532908220798	0.999647194515888	17.8064992221221	15.3085969639103	10.8149233953882	4.33566454598009	0.00534665248397864	0.00213864934880661	2	1.00009588875637	1635.74394588833	2	19935.0954545455	1	1	1	1	2019-05-17T17:53:05.210	NG_ecoli_LTEE_871_DM25	-0	-0	162.1	DIA_100X_EMPTY_1x1_100ms	d7798e32-a68e-45bc-89f5-94b878aab566	EPI_100X_YFP_1x1_200ms_25sola	EPI_100X_RFP_1x1_200ms_25sola
95	19	10.9331287840527	208	-46.1203369665947	86.1538461538462	1668.35576923077	431109	2072.63942307692	101.457502575211	252.659880872518	1	870021	4182.79326923077	389.978612799674	482.201536893652	0	NaN	NaN	NaN	NaN	NaN	224.144191779745	0.996162407566693	20.3926017111465	13.192653703642	10.4142792868494	3.51311715982949	0.0341346511475607	0.018992649826359	0	1.01043884864866	1737.08455558955	5	24854.3125	1	1	1	1	2019-05-17T17:53:05.210	NG_ecoli_LTEE_871_DM25	-0	-0	162.1	DIA_100X_EMPTY_1x1_100ms	fad1c3dd-8847-412a-aacb-c15c87bcf9db	EPI_100X_YFP_1x1_200ms_25sola	EPI_100X_RFP_1x1_200ms_25sola
96	22	9.8196801541419	216	-27.4862181094656	86.0787037037037	1788.00925925926	429598	1988.87962962963	101.457502575211	252.659880872518	1	255699	1183.79166666667	389.978612799674	482.201536893652	0	NaN	NaN	NaN	NaN	NaN	228.361694418146	0.999889173202916	21.1307017915996	13.9373716562528	10.429347575671	3.73223644905097	0.0133078685960575	0.00587143264499452	1	1.00111088624029	1805.16990697502	5	23907.8564814815	1	1	1	1	2019-05-17T17:53:05.210	NG_ecoli_LTEE_871_DM25	-0	-0	162.1	DIA_100X_EMPTY_1x1_100ms	d40f272f-31f5-41e2-b1ba-0b29cddf539a	EPI_100X_YFP_1x1_200ms_25sola	EPI_100X_RFP_1x1_200ms_25sola
97	18	10.1116959318241	183	-27.2208104495265	88.0874316939891	1715.68306010929	499400	2728.96174863388	101.457502575211	252.659880872518	1	241537	1319.87431693989	389.978612799674	482.201536893652	0	NaN	NaN	NaN	NaN	NaN	207.065361931758	0.999762063793529	18.5790373387844	13.5008628226511	10.7219676720891	3.54070904682941	0.0191361885973502	0.0110226243684685	0	1.00271404613136	1677.49825009372	6	24822.2295081967	1	1	1	1	2019-05-17T17:53:05.210	NG_ecoli_LTEE_871_DM25	-0	-0	162.1	DIA_100X_EMPTY_1x1_100ms	08b2100f-8821-466b-9d46-cff2a4914337	EPI_100X_YFP_1x1_200ms_25sola	EPI_100X_RFP_1x1_200ms_25sola
98	18	10.210298540262	184	-46.2309032752639	90.7608695652174	1771.97282608696	492824	2678.39130434783	101.457502575211	252.659880872518	1	326440	1774.13043478261	389.978612799674	482.201536893652	0	NaN	NaN	NaN	NaN	NaN	203.754089407341	0.999814195693821	18.3047326405894	13.6623765690766	10.3562617434524	3.81638331407788	0.0401851128939658	0.0210267320837831	0	1.01078646431006	1541.91100378608	6	24359.3152173913	1	1	1	1	2019-05-17T17:53:05.210	NG_ecoli_LTEE_871_DM25	-0	-0	162.1	DIA_100X_EMPTY_1x1_100ms	29fbbfaf-cd73-4bc0-92cb-73b68b8ccf4b	EPI_100X_YFP_1x1_200ms_25sola	EPI_100X_RFP_1x1_200ms_25sola
99	18	8.02168755999823	145	-45.736293925488	89.2551724137931	1616.08275862069	2758601	19024.8344827586	101.457502575211	252.659880872518	1	144315	995.275862068965	389.978612799674	482.201536893652	0	NaN	NaN	NaN	NaN	NaN	181.968917933102	0.999643410937539	17.8192778742865	12.8858952361611	9.54771876368435	3.67213654872064	0.0250964990331639	0.0134092621244626	0	1.0040947710296	1275.79007036655	4	21745.5793103448	1	1	1	1	2019-05-17T17:53:05.210	NG_ecoli_LTEE_871_DM25	-0	-0	162.1	DIA_100X_EMPTY_1x1_100ms	0e4fd68b-1416-4088-9d37-9ac491c9de57	EPI_100X_YFP_1x1_200ms_25sola	EPI_100X_RFP_1x1_200ms_25sola
100	19	10.3818156231637	198	-49.4547688415849	92.4343434343434	1739.80303030303	361341	1824.95454545455	101.457502575211	252.659880872518	1	411139	2076.4595959596	389.978612799674	482.201536893652	0	NaN	NaN	NaN	NaN	NaN	213.139901522047	0.999861476236658	18.3550658830586	14.7987611962914	11.0239151583356	4.09886855358427	0.00788060665247222	0.00358510322669882	1	1.00028379946927	1751.93324282569	6	24035.6363636364	1	1	1	1	2019-05-17T17:53:05.210	NG_ecoli_LTEE_871_DM25	-0	-0	162.1	DIA_100X_EMPTY_1x1_100ms	6c42b5a7-9d31-4f1e-944d-69ed4d5ebbfa	EPI_100X_YFP_1x1_200ms_25sola	EPI_100X_RFP_1x1_200ms_25sola
101	23	13.3657393922964	308	5.10741529112941	95.6818181818182	854.675324675325	430884	1398.97402597403	101.457502575211	252.659880872518	2	100278	325.577922077922	389.978612799674	482.201536893652	0	NaN	NaN	NaN	NaN	NaN	245.537098098808	0.999862212301682	20.9956957794682	14.5186665317456	11.2213512256453	3.87904478749562	0.00539912095106024	0.00323128700239821	1	1.00007340508386	2076.39734321223	0	17538.4058441558	1	1	1	1	2019-05-17T17:53:05.210	NG_ecoli_LTEE_871_DM25	-0	-0	162.1	DIA_100X_EMPTY_1x1_100ms	ae84e245-5ca3-464e-92ae-39338459be6a	EPI_100X_YFP_1x1_200ms_25sola	EPI_100X_RFP_1x1_200ms_25sola
102	22	10.3260561017303	228	4.96567540719577	91.8640350877193	1695.72807017544	777933	3411.98684210526	101.457502575211	252.659880872518	2	510891	2240.75	389.978612799674	482.201536893652	0	NaN	NaN	NaN	NaN	NaN	251.603763909158	0.999635144008429	23.7174767927713	12.6354369203648	10.2824431190382	3.16328109138629	0.00808552683697538	0.0033950502776075	0	1.00039350493906	1969.47737980671	5	24027.8552631579	1	1	1	1	2019-05-17T17:53:05.210	NG_ecoli_LTEE_871_DM25	-0	-0	162.1	DIA_100X_EMPTY_1x1_100ms	4ffa6558-a0ab-4f9a-8c2f-719a0919cd1e	EPI_100X_YFP_1x1_200ms_25sola	EPI_100X_RFP_1x1_200ms_25sola
103	19	8.72497172145762	167	-49.5269540623052	91.3353293413174	1801.25149700599	135306	810.215568862275	101.457502575211	252.659880872518	0	184316	1103.68862275449	389.978612799674	482.201536893652	0	NaN	NaN	NaN	NaN	NaN	197.011828922698	0.999803834754008	19.1429244151581	13.1428495663086	9.88587643809228	3.52571712435622	0.0123782903800537	0.00649433639829368	0	1.00107651338689	1469.36104513454	5	24262.5389221557	1	1	1	1	2019-05-17T17:53:05.210	NG_ecoli_LTEE_871_DM25	-0	-0	162.1	DIA_100X_EMPTY_1x1_100ms	a587b07c-7adb-414f-b30c-72b93fb15fc3	EPI_100X_YFP_1x1_200ms_25sola	EPI_100X_RFP_1x1_200ms_25sola
104	22	13.920591343934	307	-29.5338173936567	95.0781758957655	974.944625407166	68172	222.058631921824	101.457502575211	252.659880872518	0	96462	314.208469055375	389.978612799674	482.201536893652	0	NaN	NaN	NaN	NaN	NaN	242.87721259907	0.999804529845829	20.309293749589	14.4665954424946	11.2381348110447	4.03745737218744	0.0288696155527461	0.0159204995376385	0	1.00735697161401	2014.52739494969	0	17645.4299674267	1	1	1	1	2019-05-17T17:53:05.210	NG_ecoli_LTEE_871_DM25	-0	-0	162.1	DIA_100X_EMPTY_1x1_100ms	3bd180e2-3316-4021-b3b9-e22dac793f1b	EPI_100X_YFP_1x1_200ms_25sola	EPI_100X_RFP_1x1_200ms_25sola
105	24	10.7961454969099	260	-9.1826405080676	97.0769230769231	1818.97307692308	387842	1491.7	101.457502575211	252.659880872518	0	261634	1006.28461538462	389.978612799674	482.201536893652	0	NaN	NaN	NaN	NaN	NaN	264.716388382431	0.998322457224203	24.7139506897948	12.981856444464	10.247754965058	3.42341801801892	0.0193009833446303	0.00949500310215748	0	1.00395552216767	2038.40052262178	7	23233.7115384615	1	1	1	1	2019-05-17T17:53:05.210	NG_ecoli_LTEE_871_DM25	-0	-0	162.1	DIA_100X_EMPTY_1x1_100ms	9b4dac57-a847-4763-9a1e-4d2eb3afb81a	EPI_100X_YFP_1x1_200ms_25sola	EPI_100X_RFP_1x1_200ms_25sola
106	26	10.26744814474	267	28.2233164060771	95.8501872659176	1645.00374531835	1040072	3895.40074906367	101.457502575211	252.659880872518	1	441391	1653.14981273408	389.978612799674	482.201536893652	0	NaN	NaN	NaN	NaN	NaN	278.570222197407	0.98998524889364	25.547241433626	13.2749416808391	10.5311979034379	3.21095776087119	0.013254175867505	0.00600582205398664	1	1.00174863844429	2225.30447859248	6	24492.7453183521	1	1	1	1	2019-05-17T17:53:05.210	NG_ecoli_LTEE_871_DM25	-0	-0	162.1	DIA_100X_EMPTY_1x1_100ms	0f39c2a4-8b46-4ffe-9e99-ee71d0a9c912	EPI_100X_YFP_1x1_200ms_25sola	EPI_100X_RFP_1x1_200ms_25sola
107	15	11.1100244378103	168	-49.9856548296914	93.0238095238095	1833.68452380952	288041	1714.52976190476	101.457502575211	252.659880872518	1	209477	1246.8869047619	389.978612799674	482.201536893652	0	NaN	NaN	NaN	NaN	NaN	194.684771731039	0.999900521214113	16.9717737425011	14.9630020393178	10.9418846175844	4.18911092358697	0.014571475344997	0.00740902506159648	1	1.00111219971131	1595.88420498318	5	21789.3511904762	1	1	1	1	2019-05-17T17:53:05.210	NG_ecoli_LTEE_871_DM25	-0	-0	162.1	DIA_100X_EMPTY_1x1_100ms	6cffa238-d7a8-486c-9135-60d108c6b89f	EPI_100X_YFP_1x1_200ms_25sola	EPI_100X_RFP_1x1_200ms_25sola
108	19	9.61073975309293	183	-48.5381521123301	93.7213114754098	1756.40983606557	249138	1361.40983606557	101.457502575211	252.659880872518	0	410539	2243.3825136612	389.978612799674	482.201536893652	1	NaN	NaN	NaN	NaN	NaN	213.704385091194	0.999657577411798	20.4827163734782	12.8929573780797	9.95457083283873	3.50555235766803	0.00567512252262334	0.00219792574636548	1	1.00012994962013	1594.1255227571	6	24346.4371584699	1	1	1	1	2019-05-17T17:53:05.210	NG_ecoli_LTEE_871_DM25	-0	-0	162.1	DIA_100X_EMPTY_1x1_100ms	bc13f061-19db-4563-b771-1add4d3ba673	EPI_100X_YFP_1x1_200ms_25sola	EPI_100X_RFP_1x1_200ms_25sola
109	25	10.161120205859	254	42.2303093670526	98.5433070866142	1623.72834645669	852707	3357.11417322835	101.457502575211	252.659880872518	0	234506	923.251968503937	389.978612799674	482.201536893652	0	NaN	NaN	NaN	NaN	NaN	276.745383335211	0.994582259177751	25.6401834525963	12.7800366758879	10.4821788443486	3.05863553401877	0.0181010634890965	0.00897576774282958	0	1.00374225752877	2212.65722444049	6	22538.9842519685	1	1	1	1	2019-05-17T17:53:05.210	NG_ecoli_LTEE_871_DM25	-0	-0	162.1	DIA_100X_EMPTY_1x1_100ms	0d0f9798-1aeb-456b-82b7-97107374d140	EPI_100X_YFP_1x1_200ms_25sola	EPI_100X_RFP_1x1_200ms_25sola
110	20	11.2174509584067	225	-39.51700096851	99.08	1724.42222222222	2973205	13214.2444444444	101.457502575211	252.659880872518	1	334417	1486.29777777778	389.978612799674	482.201536893652	0	NaN	NaN	NaN	NaN	NaN	231.407270092512	0.999850845802776	19.9713596678832	14.9421697379764	11.0368323681105	4.19885243180368	0.00485470670820612	0.0027054404244511	0	1.00019982277238	1910.67317838729	5	23328.8888888889	1	1	1	1	2019-05-17T17:53:05.210	NG_ecoli_LTEE_871_DM25	-0	-0	162.1	DIA_100X_EMPTY_1x1_100ms	b1959d99-d30e-4e42-b200-fcde01a96782	EPI_100X_YFP_1x1_200ms_25sola	EPI_100X_RFP_1x1_200ms_25sola
111	28	12.9001150175256	362	44.8894977728485	104.613259668508	357.5	644869	1781.40607734807	101.457502575211	252.659880872518	2	144155	398.218232044199	389.978612799674	482.201536893652	0	NaN	NaN	NaN	NaN	NaN	316.301411806946	0.972756687296186	27.1973070351054	13.8275156351702	10.9773975151554	3.58925259453019	0.0197612110151383	0.00837365434864027	1	1.00151526299168	2574.03571174754	1	17001.1436464088	1	1	1	1	2019-05-17T17:53:05.210	NG_ecoli_LTEE_871_DM25	-0	-0	162.1	DIA_100X_EMPTY_1x1_100ms	d7f8ccf1-0c5d-4525-a43f-0fca2f81c4db	EPI_100X_YFP_1x1_200ms_25sola	EPI_100X_RFP_1x1_200ms_25sola
112	20	10.6555944653095	214	-47.3254632785966	101.116822429907	1678.94392523364	890736	4162.31775700935	101.457502575211	252.659880872518	1	717147	3351.15420560748	389.978612799674	482.201536893652	1	NaN	NaN	NaN	NaN	NaN	234.749408632981	0.999418102421468	20.7793479013909	14.4927072936448	10.7135661219196	3.90834262168693	0.0179364794322111	0.0105558228253783	0	1.0030164792562	1873.22482394718	5	24468.714953271	1	1	1	1	2019-05-17T17:53:05.210	NG_ecoli_LTEE_871_DM25	-0	-0	162.1	DIA_100X_EMPTY_1x1_100ms	c45bb8be-4914-4d4d-bcb8-d109b0ad8c79	EPI_100X_YFP_1x1_200ms_25sola	EPI_100X_RFP_1x1_200ms_25sola
113	14	8.64107920410477	121	-49.9986198863534	99.1239669421488	1604.68595041322	2281160	18852.5619834711	101.457502575211	252.659880872518	1	92224	762.181818181818	389.978612799674	482.201536893652	0	NaN	NaN	NaN	NaN	NaN	151.772549147116	0.999675029203347	14.9248280849774	12.8695869909661	9.76017735851915	3.5562134897629	0.00487578148438518	0.00284583721072414	0	1.00011534096855	1116.64374583897	3	20770.3966942149	1	1	1	1	2019-05-17T17:53:05.210	NG_ecoli_LTEE_871_DM25	-0	-0	162.1	DIA_100X_EMPTY_1x1_100ms	1e73bad5-571d-47c3-ae65-d99cf9005b09	EPI_100X_YFP_1x1_200ms_25sola	EPI_100X_RFP_1x1_200ms_25sola
114	25	10.5969612173174	265	-13.8442957290306	104.698113207547	1665.6	829540	3130.33962264151	101.457502575211	252.659880872518	3	1094396	4129.79622641509	389.978612799674	482.201536893652	1	NaN	NaN	NaN	NaN	NaN	289.136258131172	0.979432967675051	23.6340421771658	16.8983397389776	11.7012730546412	4.22224384570235	0.0193017899936547	0.00782694750642154	1	1.0024314404121	2541.523416477	6	23934.2452830189	1	1	1	1	2019-05-17T17:53:05.210	NG_ecoli_LTEE_871_DM25	-0	-0	162.1	DIA_100X_EMPTY_1x1_100ms	75fd90d9-e684-4cbe-aa63-f1d2d5f96263	EPI_100X_YFP_1x1_200ms_25sola	EPI_100X_RFP_1x1_200ms_25sola
115	34	14.3178596754996	487	46.3093774929466	106.64887063655	1699.34291581109	13240415	27187.7104722793	101.457502575211	252.659880872518	3	807140	1657.37166324435	389.978612799674	482.201536893652	0	NaN	NaN	NaN	NaN	NaN	444.460897655723	0.983979775896376	31.9644216937248	16.3105885263942	13.2684867267351	3.96203914161563	0.0443066968037665	0.0293650100730159	0	1.05244343806443	4419.76849173893	7	21161.0841889117	1	1	1	1	2019-05-17T17:53:05.210	NG_ecoli_LTEE_871_DM25	-0	-0	162.1	DIA_100X_EMPTY_1x1_100ms	e81c1d12-1118-4285-af04-9d6d94de7928	EPI_100X_YFP_1x1_200ms_25sola	EPI_100X_RFP_1x1_200ms_25sola
116	20	13.9398909035581	283	-49.1045768319506	103.102473498233	1785.26148409894	288166	1018.25441696113	101.457502575211	252.659880872518	0	1691453	5976.86572438163	389.978612799674	482.201536893652	0	NaN	NaN	NaN	NaN	NaN	276.539589794825	0.998583992095424	21.0551297306297	16.3641149085158	12.4545175278308	4.22328846852551	0.0525078311052187	0.0277295207990976	0	1.02427761525303	2565.08416340115	6	22231.5724381625	1	1	1	1	2019-05-17T17:53:05.210	NG_ecoli_LTEE_871_DM25	-0	-0	162.1	DIA_100X_EMPTY_1x1_100ms	3e8e062f-4650-47e6-a191-5191c0a19865	EPI_100X_YFP_1x1_200ms_25sola	EPI_100X_RFP_1x1_200ms_25sola
117	21	9.74371408650022	205	-36.7596087791441	104.487804878049	1803.70243902439	146414	714.214634146341	101.457502575211	252.659880872518	0	463612	2261.52195121951	389.978612799674	482.201536893652	0	NaN	NaN	NaN	NaN	NaN	217.462903991683	0.999818599330952	20.4526913182766	13.0365330804869	10.1569209244945	3.46273387620872	0.01294651839632	0.00677951518930639	0	1.00132278372128	1657.16017526745	5	22244.1707317073	1	1	1	1	2019-05-17T17:53:05.210	NG_ecoli_LTEE_871_DM25	-0	-0	162.1	DIA_100X_EMPTY_1x1_100ms	e96cef50-41cc-460d-a565-8c065723533e	EPI_100X_YFP_1x1_200ms_25sola	EPI_100X_RFP_1x1_200ms_25sola
118	35	12.5861229799571	441	45.3112377688733	110.850340136054	1461.18367346939	2837631	6434.53741496599	101.457502575211	252.659880872518	2	148325	336.337868480726	389.978612799674	482.201536893652	0	NaN	NaN	NaN	NaN	NaN	374.913912427186	0.92351188630295	34.762139291189	13.0452208551133	10.5644775689551	2.61149746412726	0.0088151743321146	0.00439403444866608	1	1.00147783619305	3047.14013510852	1	17763.2857142857	1	1	1	1	2019-05-17T17:53:05.210	NG_ecoli_LTEE_871_DM25	-0	-0	162.1	DIA_100X_EMPTY_1x1_100ms	50fd6da4-614a-4c30-b63e-3761104af38d	EPI_100X_YFP_1x1_200ms_25sola	EPI_100X_RFP_1x1_200ms_25sola
119	18	9.97850532103255	181	-46.2943176581638	106.988950276243	1752.90055248619	314504	1737.59116022099	101.457502575211	252.659880872518	0	792684	4379.46961325967	389.978612799674	482.201536893652	0	NaN	NaN	NaN	NaN	NaN	208.524184105023	0.999834970283283	18.8390194118351	14.1541183753847	10.2852827134074	4.20724564389781	0.012849944663598	0.00558062940390138	1	1.00081084526471	1565.2389353137	5	22680.8342541436	1	1	1	1	2019-05-17T17:53:05.210	NG_ecoli_LTEE_871_DM25	-0	-0	162.1	DIA_100X_EMPTY_1x1_100ms	7c2561fe-7c87-47f0-9c0d-0eeecd5286e7	EPI_100X_YFP_1x1_200ms_25sola	EPI_100X_RFP_1x1_200ms_25sola
120	19	10.2554542767119	196	-48.4644275220027	107.178571428571	1767.81632653061	594188	3031.57142857143	101.457502575211	252.659880872518	1	1354442	6910.41836734694	389.978612799674	482.201536893652	0	NaN	NaN	NaN	NaN	NaN	214.823915496693	0.999849053293213	19.1907184858993	14.3430779416892	10.6965625733248	3.89106336201683	0.0296633611387221	0.0150700423574095	1	1.00592838286687	1724.52537165542	5	22823.5918367347	1	1	1	1	2019-05-17T17:53:05.210	NG_ecoli_LTEE_871_DM25	-0	-0	162.1	DIA_100X_EMPTY_1x1_100ms	39c55f99-3dc9-430e-815f-757369b2780e	EPI_100X_YFP_1x1_200ms_25sola	EPI_100X_RFP_1x1_200ms_25sola
121	21	9.66478652501689	203	-24.9339558738264	109.073891625616	1739.8078817734	1002401	4937.93596059113	101.457502575211	252.659880872518	2	499758	2461.86206896552	389.978612799674	482.201536893652	0	NaN	NaN	NaN	NaN	NaN	236.137500527042	0.999639194050158	22.5791027095989	12.2806401400972	10.0650714956218	3.13522625769721	0.00824867459447813	0.00375289565148663	1	1.00047915711847	1796.51268825631	5	22213.4137931034	1	1	1	1	2019-05-17T17:53:05.210	NG_ecoli_LTEE_871_DM25	-0	-0	162.1	DIA_100X_EMPTY_1x1_100ms	8c4ad903-9cbc-46ee-84ac-f47c46c37237	EPI_100X_YFP_1x1_200ms_25sola	EPI_100X_RFP_1x1_200ms_25sola
122	22	12.091326714391	266	-11.6593142880971	110.93984962406	1834.75939849624	371422	1396.32330827068	101.457502575211	252.659880872518	1	275464	1035.57894736842	389.978612799674	482.201536893652	0	NaN	NaN	NaN	NaN	NaN	250.219729495501	0.98842966449581	21.958631340614	13.381732807194	10.6294691033792	3.602728064187	0.0575339419769843	0.0295464045803978	1	1.03009062080938	1948.58025116731	3	19572.0977443609	1	1	1	1	2019-05-17T17:53:05.210	NG_ecoli_LTEE_871_DM25	-0	-0	162.1	DIA_100X_EMPTY_1x1_100ms	4af3963b-7cca-4c32-a23a-6528cde109b8	EPI_100X_YFP_1x1_200ms_25sola	EPI_100X_RFP_1x1_200ms_25sola
123	30	11.7905204400801	354	47.4529650796977	110.771186440678	1631.25141242938	1505384	4252.49717514124	101.457502575211	252.659880872518	2	370930	1047.82485875706	389.978612799674	482.201536893652	0	NaN	NaN	NaN	NaN	NaN	365.404967653919	0.941596836749038	31.7074936811915	14.7189398519482	11.2747734091089	2.9935164495381	0.0239910649518311	0.0133234378853957	0	1.01161343862883	3165.68312405177	7	22297.115819209	1	1	1	1	2019-05-17T17:53:05.210	NG_ecoli_LTEE_871_DM25	-0	-0	162.1	DIA_100X_EMPTY_1x1_100ms	d0645d2d-e11c-4065-9b2d-404e1582213f	EPI_100X_YFP_1x1_200ms_25sola	EPI_100X_RFP_1x1_200ms_25sola
124	16	9.76446973487737	157	-49.671696133147	112.643312101911	1610.54777070064	518138	3300.24203821656	101.457502575211	252.659880872518	1	119670	762.229299363057	389.978612799674	482.201536893652	0	NaN	NaN	NaN	NaN	NaN	182.851722059763	0.99974796725027	17.7598330238056	12.6919132057962	9.72408189113088	3.54750877711053	0.0154740901484615	0.00815518986874305	1	1.0014683048131	1318.94284059517	4	20596.6624203822	1	1	1	1	2019-05-17T17:53:05.210	NG_ecoli_LTEE_871_DM25	-0	-0	162.1	DIA_100X_EMPTY_1x1_100ms	cc5c7efc-6dab-4e46-8bf5-5b9cbe498d06	EPI_100X_YFP_1x1_200ms_25sola	EPI_100X_RFP_1x1_200ms_25sola
125	22	9.75367145429429	215	-25.2545735145208	114.423255813953	1656.28837209302	1728905	8041.41860465116	101.457502575211	252.659880872518	1	541979	2520.83255813953	389.978612799674	482.201536893652	1	NaN	NaN	NaN	NaN	NaN	248.322531687832	0.994304463152107	22.7508342681993	13.2591594042689	10.5234717638498	3.26713215662136	0.0256386293122656	0.0112271100021613	1	1.00399564218449	1978.81543096646	5	22704.3906976744	1	1	1	1	2019-05-17T17:53:05.210	NG_ecoli_LTEE_871_DM25	-0	-0	162.1	DIA_100X_EMPTY_1x1_100ms	9cf0415f-0fff-42fc-95e8-4b3c572c88fd	EPI_100X_YFP_1x1_200ms_25sola	EPI_100X_RFP_1x1_200ms_25sola
126	19	11.1299061102989	212	-44.1864723119691	113.806603773585	1818.38679245283	203092	957.981132075472	101.457502575211	252.659880872518	0	268334	1265.72641509434	389.978612799674	482.201536893652	0	NaN	NaN	NaN	NaN	NaN	231.737454408773	0.998979905443737	20.5905114114834	14.8739203543236	10.6848277073072	4.03426380936669	0.0193024170981672	0.00826822630781762	1	1.00209682065052	1846.25660460857	3	20420.4198113208	1	1	1	1	2019-05-17T17:53:05.210	NG_ecoli_LTEE_871_DM25	-0	-0	162.1	DIA_100X_EMPTY_1x1_100ms	6616230d-e605-4f91-9016-638e3d544fff	EPI_100X_YFP_1x1_200ms_25sola	EPI_100X_RFP_1x1_200ms_25sola
127	22	8.50910265629445	187	1.83087381005101	118.470588235294	1731.83422459893	2823458	15098.7058823529	101.457502575211	252.659880872518	1	501068	2679.50802139037	389.978612799674	482.201536893652	0	NaN	NaN	NaN	NaN	NaN	225.067705071562	0.996221037631886	22.3502964204599	12.4987372297649	9.65417875255219	3.16802807348091	0.0153077490871365	0.00654891616303899	1	1.00108208767817	1636.07737995703	2	21408.1176470588	1	1	1	1	2019-05-17T17:53:05.210	NG_ecoli_LTEE_871_DM25	-0	-0	162.1	DIA_100X_EMPTY_1x1_100ms	d38aff5d-c403-417b-b487-d20bff514438	EPI_100X_YFP_1x1_200ms_25sola	EPI_100X_RFP_1x1_200ms_25sola
128	22	10.0625465108299	222	36.1410305769625	118.810810810811	1709.6981981982	1227519	5529.36486486487	101.457502575211	252.659880872518	1	348347	1569.13063063063	389.978612799674	482.201536893652	0	NaN	NaN	NaN	NaN	NaN	252.215300233878	0.989956116519469	24.4941540581089	12.0604064152093	9.95355230860656	2.8675164385458	0.0161488048133555	0.00676457490333725	1	1.00113855644335	1905.93696297571	3	21967.2207207207	1	1	1	1	2019-05-17T17:53:05.210	NG_ecoli_LTEE_871_DM25	-0	-0	162.1	DIA_100X_EMPTY_1x1_100ms	693d2ea4-0dc7-4fdb-a280-b3f151726334	EPI_100X_YFP_1x1_200ms_25sola	EPI_100X_RFP_1x1_200ms_25sola
129	53	9.67522000171489	514	-49.8110129314258	120.066147859922	1768.42412451362	623110	1212.27626459144	101.457502575211	252.659880872518	2	6331477	12318.0486381323	389.978612799674	482.201536893652	3	NaN	NaN	NaN	NaN	NaN	588.230924048699	0.748579791449872	57.630518364156	13.7217387684536	9.80948397247585	2.94445852432659	0.079725120103723	0.031767311328907	2	1.04241864552509	4355.46703583184	5	21837.1381322957	1	1	1	1	2019-05-17T17:53:05.210	NG_ecoli_LTEE_871_DM25	-0	-0	162.1	DIA_100X_EMPTY_1x1_100ms	980174cd-9674-4bef-96f4-d5dccb2cf590	EPI_100X_YFP_1x1_200ms_25sola	EPI_100X_RFP_1x1_200ms_25sola
130	21	10.1323953462047	213	-26.9514982371721	120.784037558685	362.830985915493	270447	1269.70422535211	101.457502575211	252.659880872518	0	82372	386.723004694836	389.978612799674	482.201536893652	0	NaN	NaN	NaN	NaN	NaN	222.098752938296	0.999655002935314	20.8795367865125	13.2284095483745	10.3101439596277	3.31723696480844	0.00168648231145798	0.00081467041025299	1	1.00002109687409	1743.17183253718	3	17883.6572769953	1	1	1	1	2019-05-17T17:53:05.210	NG_ecoli_LTEE_871_DM25	-0	-0	162.1	DIA_100X_EMPTY_1x1_100ms	8754379c-b9f4-4b87-b8b7-ff99f9899dfd	EPI_100X_YFP_1x1_200ms_25sola	EPI_100X_RFP_1x1_200ms_25sola
131	16	9.94355195090894	160	-49.9177090323139	121.4625	1644.6	776914	4855.7125	101.457502575211	252.659880872518	1	237160	1482.25	389.978612799674	482.201536893652	0	NaN	NaN	NaN	NaN	NaN	187.674655592157	0.999901153276494	16.0535161906815	14.4474986237633	10.9974697120346	3.99276208399863	0.0194007101953994	0.00989184984127679	1	1.00170697937781	1524.91487518369	4	21510.15	1	1	1	1	2019-05-17T17:53:05.210	NG_ecoli_LTEE_871_DM25	-0	-0	162.1	DIA_100X_EMPTY_1x1_100ms	a46d84e9-5252-46c6-a3f1-4c92cb035dfc	EPI_100X_YFP_1x1_200ms_25sola	EPI_100X_RFP_1x1_200ms_25sola
132	25	8.76672123226833	220	-33.2410221335647	124.004545454545	1686.05	1231641	5598.36818181818	101.457502575211	252.659880872518	0	268841	1222.00454545455	389.978612799674	482.201536893652	0	NaN	NaN	NaN	NaN	NaN	265.011862275085	0.98947699655658	26.2595366148183	12.1915050142363	9.72145470961233	2.90637333672445	0.0233513417282213	0.00974112764934869	1	1.00396510370316	1949.12393190077	5	22494.6909090909	1	1	1	1	2019-05-17T17:53:05.210	NG_ecoli_LTEE_871_DM25	-0	-0	162.1	DIA_100X_EMPTY_1x1_100ms	213938e7-c7e1-494d-8e8e-eb40c0779a06	EPI_100X_YFP_1x1_200ms_25sola	EPI_100X_RFP_1x1_200ms_25sola
133	17	10.600210740987	182	-49.9086698798085	126.450549450549	1631.93406593407	3147638	17294.7142857143	101.457502575211	252.659880872518	1	187162	1028.36263736264	389.978612799674	482.201536893652	0	NaN	NaN	NaN	NaN	NaN	212.594588129682	0.99987550369073	18.4645149583734	14.9709217436456	11.0291044097441	4.11886518012138	0.0179287402296007	0.00870626813410417	1	1.00185602522922	1764.0394014821	3	20193.3626373626	1	1	1	1	2019-05-17T17:53:05.210	NG_ecoli_LTEE_871_DM25	-0	-0	162.1	DIA_100X_EMPTY_1x1_100ms	6918562e-28a7-4467-a516-075698e360a9	EPI_100X_YFP_1x1_200ms_25sola	EPI_100X_RFP_1x1_200ms_25sola
134	16	10.026216370823	161	-49.6502454796311	127.44099378882	1617.62111801242	600986	3732.83229813665	101.457502575211	252.659880872518	0	137957	856.875776397516	389.978612799674	482.201536893652	0	NaN	NaN	NaN	NaN	NaN	174.930203216371	0.999823915851569	16.7964052919087	13.1447001829731	9.99178755645108	3.60423543868995	0.0032385408485162	0.00171575657677883	1	1.0000559103834	1317.02072743474	3	19562.3540372671	1	1	1	1	2019-05-17T17:53:05.210	NG_ecoli_LTEE_871_DM25	-0	-0	162.1	DIA_100X_EMPTY_1x1_100ms	31e76edb-5efd-4249-bb47-c7a0a47804fa	EPI_100X_YFP_1x1_200ms_25sola	EPI_100X_RFP_1x1_200ms_25sola
135	25	10.6257884932999	267	38.1862200382134	128.689138576779	1664.65543071161	732686	2744.14232209738	101.457502575211	252.659880872518	0	477295	1787.62172284644	389.978612799674	482.201536893652	0	NaN	NaN	NaN	NaN	NaN	295.156582873167	0.987007974617013	26.6680243944221	12.8788863672254	10.6205708383795	3.24100045807242	0.022894448867648	0.0100853933144747	1	1.0044382727664	2362.52517521828	5	21319.9812734082	1	1	1	1	2019-05-17T17:53:05.210	NG_ecoli_LTEE_871_DM25	-0	-0	162.1	DIA_100X_EMPTY_1x1_100ms	d7a391fe-20a5-4250-a3df-11dc5a564d05	EPI_100X_YFP_1x1_200ms_25sola	EPI_100X_RFP_1x1_200ms_25sola
136	22	12.5924546288928	278	8.92696834691566	134.996402877698	1694.27338129496	2329441	8379.28417266187	101.457502575211	252.659880872518	1	317708	1142.8345323741	389.978612799674	482.201536893652	0	NaN	NaN	NaN	NaN	NaN	264.328051608215	0.997789681777931	22.2371497953205	14.575072221497	11.3251956660731	3.77147134011717	0.00689092583751903	0.00376710783536584	1	1.00048237295056	2240.06402351838	4	19122.3129496403	1	1	1	1	2019-05-17T17:53:05.210	NG_ecoli_LTEE_871_DM25	-0	-0	162.1	DIA_100X_EMPTY_1x1_100ms	e3fc82db-5a52-49e9-8762-c97a7661d56d	EPI_100X_YFP_1x1_200ms_25sola	EPI_100X_RFP_1x1_200ms_25sola
137	20	13.4474223490364	270	-48.5965142948472	131.433333333333	1273.41111111111	33848	125.362962962963	101.457502575211	252.659880872518	0	5412866	20047.6518518519	389.978612799674	482.201536893652	1	NaN	NaN	NaN	NaN	NaN	223.448250960202	0.999875270878721	19.2464379368945	14.6430408193726	11.1729986279019	3.94745362928812	0.00276616488010277	0.00128665373444818	1	1.00004308274651	1887.03404604016	0	17588.4814814815	1	1	1	1	2019-05-17T17:53:05.210	NG_ecoli_LTEE_871_DM25	-0	-0	162.1	DIA_100X_EMPTY_1x1_100ms	aa4eddf2-9dd3-4dce-ae26-d680e1aaf91e	EPI_100X_YFP_1x1_200ms_25sola	EPI_100X_RFP_1x1_200ms_25sola
138	26	10.7747592326434	281	12.7109393102358	127.797153024911	1437.22419928826	385562	1372.10676156584	101.457502575211	252.659880872518	0	93880	334.092526690391	389.978612799674	482.201536893652	0	NaN	NaN	NaN	NaN	NaN	279.913818854075	0.986440096240597	27.6596007662404	11.6509778246629	9.85929887621655	2.69924863843365	0.0165636653131811	0.00815731722898622	1	1.00096607586504	2111.67876561353	3	18185.9181494662	1	1	1	1	2019-05-17T17:53:05.210	NG_ecoli_LTEE_871_DM25	-0	-0	162.1	DIA_100X_EMPTY_1x1_100ms	acf906a4-a64b-43fe-b7ab-c1341dc71102	EPI_100X_YFP_1x1_200ms_25sola	EPI_100X_RFP_1x1_200ms_25sola
139	27	11.1810778309146	302	46.8301865908661	138.364238410596	347.314569536424	4050772	13413.1523178808	101.457502575211	252.659880872518	2	124370	411.82119205298	389.978612799674	482.201536893652	0	NaN	NaN	NaN	NaN	NaN	281.215386605447	0.999769767992435	25.1735197495531	13.6733628757594	10.8350105078428	3.48862298172603	0.0107891243863875	0.00490165301442431	1	1.0010740578991	2321.0927640744	3	17478.0033112583	1	1	1	1	2019-05-17T17:53:05.210	NG_ecoli_LTEE_871_DM25	-0	-0	162.1	DIA_100X_EMPTY_1x1_100ms	8df342ca-cba4-4a59-a461-088671dc42b4	EPI_100X_YFP_1x1_200ms_25sola	EPI_100X_RFP_1x1_200ms_25sola
140	21	10.2763294616701	216	-20.3807559946756	132.268518518519	1414.26851851852	183064	847.518518518518	101.457502575211	252.659880872518	0	68702	318.064814814815	389.978612799674	482.201536893652	0	NaN	NaN	NaN	NaN	NaN	220.93254733287	0.999413900228779	20.8867599769403	12.7519373390699	10.093668035828	3.38395953170268	0.0127464697395259	0.00589743244512561	1	1.00110878587394	1671.31762150794	3	18481.1435185185	1	1	1	1	2019-05-17T17:53:05.210	NG_ecoli_LTEE_871_DM25	-0	-0	162.1	DIA_100X_EMPTY_1x1_100ms	303039de-09a1-48ae-83a9-24fbd9a1f177	EPI_100X_YFP_1x1_200ms_25sola	EPI_100X_RFP_1x1_200ms_25sola
141	23	12.2128070408313	281	20.7800898458165	138.170818505338	363.217081850534	5757130	20488.0071174377	101.457502575211	252.659880872518	1	114821	408.615658362989	389.978612799674	482.201536893652	0	NaN	NaN	NaN	NaN	NaN	268.121872324116	0.992119099065483	23.6886719993533	13.2179221404566	10.9168350458795	3.28419608884011	0.042677696808851	0.0233240382802289	0	1.02076186881422	2217.2981377414	3	17344.2064056939	1	1	1	1	2019-05-17T17:53:05.210	NG_ecoli_LTEE_871_DM25	-0	-0	162.1	DIA_100X_EMPTY_1x1_100ms	ed2e50f0-f4ea-4704-9f46-56199010a354	EPI_100X_YFP_1x1_200ms_25sola	EPI_100X_RFP_1x1_200ms_25sola
142	18	9.67345639150209	175	-36.2863214260221	138.731428571429	1674.39428571429	574405	3282.31428571429	101.457502575211	252.659880872518	1	188491	1077.09142857143	389.978612799674	482.201536893652	0	NaN	NaN	NaN	NaN	NaN	196.381663026591	0.999857914607	18.2093367817378	13.4545611864689	10.2392371920899	3.66237894311436	0.0205785355282085	0.0104281943417773	1	1.00254356661346	1499.4059045552	3	20193.0685714286	1	1	1	1	2019-05-17T17:53:05.210	NG_ecoli_LTEE_871_DM25	-0	-0	162.1	DIA_100X_EMPTY_1x1_100ms	6e60b862-cec1-4e7a-874c-dce1259fab03	EPI_100X_YFP_1x1_200ms_25sola	EPI_100X_RFP_1x1_200ms_25sola
143	23	11.8805283283521	274	23.8861498785163	141.587591240876	1433.13138686131	312216	1139.47445255474	101.457502575211	252.659880872518	0	92287	336.813868613139	389.978612799674	482.201536893652	0	NaN	NaN	NaN	NaN	NaN	266.701499683929	0.999920973585081	22.4567916485783	14.615578239528	11.3755504663331	3.97338955361469	0.00848208228759422	0.00376655232833072	1	1.0004805530573	2282.35099559749	4	18786.0109489051	1	1	1	1	2019-05-17T17:53:05.210	NG_ecoli_LTEE_871_DM25	-0	-0	162.1	DIA_100X_EMPTY_1x1_100ms	d5394534-7fd6-42d7-89d1-8781600b7d09	EPI_100X_YFP_1x1_200ms_25sola	EPI_100X_RFP_1x1_200ms_25sola
144	28	12.6215407575872	354	45.0084952590748	150.107344632768	285.084745762712	4948665	13979.2796610169	101.457502575211	252.659880872518	2	142175	401.624293785311	389.978612799674	482.201536893652	0	NaN	NaN	NaN	NaN	NaN	313.497768000103	0.953712537456652	29.0304847483356	12.7409258563294	10.3563842252073	3.02725176604538	0.0296534837333082	0.0163367767330863	1	1.01520606308473	2445.45951908235	3	17684.5028248588	1	1	1	1	2019-05-17T17:53:05.210	NG_ecoli_LTEE_871_DM25	-0	-0	162.1	DIA_100X_EMPTY_1x1_100ms	3e18a516-5cf1-4b5f-abfd-9028bda1062d	EPI_100X_YFP_1x1_200ms_25sola	EPI_100X_RFP_1x1_200ms_25sola
145	28	13.7265765613772	385	39.873089997111	153.197402597403	1112.2987012987	233656	606.898701298701	101.457502575211	252.659880872518	0	126234	327.880519480519	389.978612799674	482.201536893652	0	NaN	NaN	NaN	NaN	NaN	309.565418849653	0.996205843124071	26.6214729266594	13.4659956775511	11.2653346408095	3.33891809262651	0.00516602823902589	0.00289333245144265	1	1.00009680589646	2653.44540439207	0	16708.8311688312	1	1	1	1	2019-05-17T17:53:05.210	NG_ecoli_LTEE_871_DM25	-0	-0	162.1	DIA_100X_EMPTY_1x1_100ms	804311a3-cfa1-4049-8ac7-51e3ca866ff2	EPI_100X_YFP_1x1_200ms_25sola	EPI_100X_RFP_1x1_200ms_25sola
146	20	11.6243160563333	233	-44.6454028884214	146.8669527897	1412.0643776824	121551	521.678111587983	101.457502575211	252.659880872518	0	75663	324.733905579399	389.978612799674	482.201536893652	0	NaN	NaN	NaN	NaN	NaN	219.953876915938	0.999797695971193	19.4209578291726	13.9116826449165	10.8083833928126	3.78422501703971	0.00996364428168673	0.00441420159570046	1	1.0005128438601	1781.89459124213	4	18728.5450643777	1	1	1	1	2019-05-17T17:53:05.210	NG_ecoli_LTEE_871_DM25	-0	-0	162.1	DIA_100X_EMPTY_1x1_100ms	a461b6d0-3ca2-4cb3-b262-c646cf468f7c	EPI_100X_YFP_1x1_200ms_25sola	EPI_100X_RFP_1x1_200ms_25sola
147	29	10.579264433088	307	39.4476200910137	156.557003257329	267.153094462541	2769118	9019.92833876221	101.457502575211	252.659880872518	2	121500	395.765472312704	389.978612799674	482.201536893652	0	NaN	NaN	NaN	NaN	NaN	315.57618248561	0.95900220569761	28.7208047030919	12.8044663546964	10.4742772177604	3.15244000593749	0.0677362958507339	0.0184770890249365	1	1.01807491221577	2474.76869210432	3	18485.8208469055	1	1	1	1	2019-05-17T17:53:05.210	NG_ecoli_LTEE_871_DM25	-0	-0	162.1	DIA_100X_EMPTY_1x1_100ms	715c9bec-1eec-40ee-ab1e-182431683b0f	EPI_100X_YFP_1x1_200ms_25sola	EPI_100X_RFP_1x1_200ms_25sola
148	22	12.6556497646116	279	-40.1244991483406	155.720430107527	1336.31899641577	120641	432.405017921147	101.457502575211	252.659880872518	0	91025	326.254480286738	389.978612799674	482.201536893652	0	NaN	NaN	NaN	NaN	NaN	245.239354531561	0.999684919761454	21.9033160315895	13.223467635872	10.5991099886584	3.62823138324093	0.025597262511151	0.0127842581605778	1	1.00548470083587	1932.58475186451	1	17289.8673835125	1	1	1	1	2019-05-17T17:53:05.210	NG_ecoli_LTEE_871_DM25	-0	-0	162.1	DIA_100X_EMPTY_1x1_100ms	7f4c61e9-cd32-4bf2-935e-3c8902c5f38f	EPI_100X_YFP_1x1_200ms_25sola	EPI_100X_RFP_1x1_200ms_25sola
149	23	11.6627106189526	269	11.8529125437814	157.315985130112	351.866171003717	4200307	15614.5241635688	101.457502575211	252.659880872518	1	112927	419.802973977695	389.978612799674	482.201536893652	0	NaN	NaN	NaN	NaN	NaN	247.076574753482	0.999655519805624	21.750882748101	13.7259351715853	10.8461696193342	3.66699076214238	0.0117171859436869	0.00525620559159802	1	1.00052983387663	2009.64595132993	2	17505.7434944238	1	1	1	1	2019-05-17T17:53:05.210	NG_ecoli_LTEE_871_DM25	-0	-0	162.1	DIA_100X_EMPTY_1x1_100ms	b3e84d22-dea0-4544-9f4f-1fa7afb64f18	EPI_100X_YFP_1x1_200ms_25sola	EPI_100X_RFP_1x1_200ms_25sola
150	21	10.0662835714157	212	8.94516056365974	155.268867924528	1428.27358490566	127105	599.551886792453	101.457502575211	252.659880872518	0	70666	333.330188679245	389.978612799674	482.201536893652	0	NaN	NaN	NaN	NaN	NaN	239.749145588736	0.992141012981606	22.6031404270424	12.8336303002589	10.1378902875914	3.17922653252459	0.0299097055582155	0.0162571984177318	0	1.00925987459194	1824.54188846895	4	19239.3018867925	1	1	1	1	2019-05-17T17:53:05.210	NG_ecoli_LTEE_871_DM25	-0	-0	162.1	DIA_100X_EMPTY_1x1_100ms	71280aad-bdf5-4103-971a-a2e308c719d4	EPI_100X_YFP_1x1_200ms_25sola	EPI_100X_RFP_1x1_200ms_25sola
151	20	10.4359710064397	209	-41.1325023624115	163.11961722488	1409.7990430622	155687	744.913875598086	101.457502575211	252.659880872518	0	67033	320.732057416268	389.978612799674	482.201536893652	0	NaN	NaN	NaN	NaN	NaN	217.526589256582	0.999882318668948	18.9194659000782	14.329072412716	10.975117425076	3.9238184641777	0.00910757475604002	0.00392711761673263	1	1.00036150669437	1789.85193050879	3	18539.2057416268	1	1	1	1	2019-05-17T17:53:05.210	NG_ecoli_LTEE_871_DM25	-0	-0	162.1	DIA_100X_EMPTY_1x1_100ms	12e2b0c5-9543-4aa4-8dfc-5a2c0bf0ec1b	EPI_100X_YFP_1x1_200ms_25sola	EPI_100X_RFP_1x1_200ms_25sola
152	27	12.6253837315036	341	26.5650964030327	167.560117302053	1533.61876832845	212498	623.161290322581	101.457502575211	252.659880872518	0	202949	595.158357771261	389.978612799674	482.201536893652	0	NaN	NaN	NaN	NaN	NaN	291.081226045013	0.99662854052052	25.3196755893906	13.3790431994565	11.0568356884911	3.39424344750395	0.0143766564955951	0.0061920220782539	1	1.00167400631095	2431.13866155702	1	17292.6950146628	1	1	1	1	2019-05-17T17:53:05.210	NG_ecoli_LTEE_871_DM25	-0	-0	162.1	DIA_100X_EMPTY_1x1_100ms	161fc64d-adb0-43f9-86f5-414365422790	EPI_100X_YFP_1x1_200ms_25sola	EPI_100X_RFP_1x1_200ms_25sola
153	31	9.90079937462803	308	39.5901208970004	173.847402597403	276.977272727273	1476286	4793.13636363636	101.457502575211	252.659880872518	0	124098	402.915584415584	389.978612799674	482.201536893652	0	NaN	NaN	NaN	NaN	NaN	333.857999119695	0.967529480422106	32.1636668659709	12.1284045387867	10.1381753692511	2.68671499503593	0.0164277495266962	0.00666757233057512	1	1.00353344122371	2596.42053518076	6	20653.6915584416	1	1	1	1	2019-05-17T17:53:05.210	NG_ecoli_LTEE_871_DM25	-0	-0	162.1	DIA_100X_EMPTY_1x1_100ms	0f9e093c-17eb-4b8b-8932-a8c581db3445	EPI_100X_YFP_1x1_200ms_25sola	EPI_100X_RFP_1x1_200ms_25sola
154	28	12.2115239546956	342	47.0231162719284	169.698830409357	1426.8918128655	805502	2355.26900584795	101.457502575211	252.659880872518	1	110491	323.073099415205	389.978612799674	482.201536893652	0	NaN	NaN	NaN	NaN	NaN	328.629836151376	0.961977699399976	28.0211253934715	14.094492006948	11.3036994453528	3.156683436106	0.0283971582865398	0.0139974957588521	1	1.00304658760206	2812.00868685802	2	18236.269005848	1	1	1	1	2019-05-17T17:53:05.210	NG_ecoli_LTEE_871_DM25	-0	-0	162.1	DIA_100X_EMPTY_1x1_100ms	03a16f6d-0716-438f-9953-0142f87f9616	EPI_100X_YFP_1x1_200ms_25sola	EPI_100X_RFP_1x1_200ms_25sola
155	24	11.7564290216188	284	0.0803310597523144	176.288732394366	290.228873239437	3426221	12064.1584507042	101.457502575211	252.659880872518	2	117515	413.785211267606	389.978612799674	482.201536893652	0	NaN	NaN	NaN	NaN	NaN	259.672654333053	0.995012409252986	25.0228250257741	12.0064152421606	10.009918707541	3.03567076730952	0.0150715290740811	0.00851386934158058	0	1.00310841165183	1969.18863883468	3	19016.1971830986	1	1	1	1	2019-05-17T17:53:05.210	NG_ecoli_LTEE_871_DM25	-0	-0	162.1	DIA_100X_EMPTY_1x1_100ms	238cb542-c187-49bf-bcf3-80ecccdf24a0	EPI_100X_YFP_1x1_200ms_25sola	EPI_100X_RFP_1x1_200ms_25sola
156	18	12.0279550704931	217	-49.2584075177905	173.21198156682	1333.51152073733	163566	753.760368663594	101.457502575211	252.659880872518	0	71731	330.557603686636	389.978612799674	482.201536893652	0	NaN	NaN	NaN	NaN	NaN	213.423493259238	0.999891813517453	17.3922435664566	15.3057199578138	11.8219544756938	4.0552621330098	0.00227783479619087	0.00111319301768076	1	1.00002660289959	1909.07968133755	2	17149.1797235023	1	1	1	1	2019-05-17T17:53:05.210	NG_ecoli_LTEE_871_DM25	-0	-0	162.1	DIA_100X_EMPTY_1x1_100ms	79e25cbe-8032-40d3-8dba-2e1370d5638d	EPI_100X_YFP_1x1_200ms_25sola	EPI_100X_RFP_1x1_200ms_25sola
157	24	10.8393747035793	261	16.0271048260106	177.367816091954	259.766283524904	526587	2017.57471264368	101.457502575211	252.659880872518	0	102935	394.386973180077	389.978612799674	482.201536893652	0	NaN	NaN	NaN	NaN	NaN	267.286170306332	0.984799831887775	24.6895275484228	13.0829955216569	10.3342955009088	3.23566023839927	0.0107769450716255	0.00506672052402653	1	1.00119876294561	2070.9251970661	5	21295.9808429119	1	1	1	1	2019-05-17T17:53:05.210	NG_ecoli_LTEE_871_DM25	-0	-0	162.1	DIA_100X_EMPTY_1x1_100ms	947a4d7a-f66a-409c-84f1-ec289c4b96bb	EPI_100X_YFP_1x1_200ms_25sola	EPI_100X_RFP_1x1_200ms_25sola
158	23	13.5171504375625	311	-4.51501043989402	180.832797427653	35.6977491961415	1030314	3312.90675241158	101.457502575211	252.659880872518	1	131969	424.337620578778	389.978612799674	482.201536893652	0	NaN	NaN	NaN	NaN	NaN	246.566428378067	0.999913567228004	20.3480324317088	14.9099339644484	11.7206738153712	3.88032772689435	0.00466214368820758	0.0026471502548695	0	1.00019327175358	2195.41922045684	0	17380.9871382637	1	1	1	1	2019-05-17T17:53:05.210	NG_ecoli_LTEE_871_DM25	-0	-0	162.1	DIA_100X_EMPTY_1x1_100ms	5a48857b-e416-42cc-a915-ff2c1a4bbf5c	EPI_100X_YFP_1x1_200ms_25sola	EPI_100X_RFP_1x1_200ms_25sola
159	26	13.047666480268	340	25.5260065771477	187.588235294118	838.826470588235	101101	297.355882352941	101.457502575211	252.659880872518	0	115733	340.391176470588	389.978612799674	482.201536893652	0	NaN	NaN	NaN	NaN	NaN	286.15310661068	0.997818101722437	25.0201277379017	13.4532063637982	11.0497556842167	3.34690456100216	0.0144342084391424	0.00708748243588549	1	1.00214658981126	2399.30111195097	1	16215.0323529412	1	1	1	1	2019-05-17T17:53:05.210	NG_ecoli_LTEE_871_DM25	-0	-0	162.1	DIA_100X_EMPTY_1x1_100ms	31e1c932-da0f-4784-9a50-7b5374dd44c2	EPI_100X_YFP_1x1_200ms_25sola	EPI_100X_RFP_1x1_200ms_25sola
160	18	10.8294353166036	195	-49.4758516356111	187.487179487179	242.733333333333	392159	2011.07179487179	101.457502575211	252.659880872518	0	75842	388.933333333333	389.978612799674	482.201536893652	0	NaN	NaN	NaN	NaN	NaN	220.347185793957	0.999902715636176	18.8540524838264	14.3088230506607	11.1439884519121	3.85687914362098	0.0121767825326684	0.00536719494187449	1	1.00069332746311	1838.97531568286	4	20686.7230769231	1	1	1	1	2019-05-17T17:53:05.210	NG_ecoli_LTEE_871_DM25	-0	-0	162.1	DIA_100X_EMPTY_1x1_100ms	01e04136-4ae7-4c1a-b05b-0c2e10c936c5	EPI_100X_YFP_1x1_200ms_25sola	EPI_100X_RFP_1x1_200ms_25sola
161	23	14.7771886484917	340	-46.3820556668859	189.758823529412	1526.98823529412	404925	1190.95588235294	101.457502575211	252.659880872518	0	410276	1206.69411764706	389.978612799674	482.201536893652	0	NaN	NaN	NaN	NaN	NaN	275.07626276726	0.999683966663495	21.3459145457753	16.1315302005731	12.3135029581202	4.2109883281621	0.0401679976425292	0.0220725556906656	0	1.01550998636964	2541.95516355815	2	17609.8470588235	1	1	1	1	2019-05-17T17:53:05.210	NG_ecoli_LTEE_871_DM25	-0	-0	162.1	DIA_100X_EMPTY_1x1_100ms	697ebd7d-0faf-4d2f-989f-c04f146da601	EPI_100X_YFP_1x1_200ms_25sola	EPI_100X_RFP_1x1_200ms_25sola
162	23	11.0280889819382	254	-32.2786701215498	188.181102362205	1328.1968503937	648687	2553.88582677165	101.457502575211	252.659880872518	2	84314	331.944881889764	389.978612799674	482.201536893652	0	NaN	NaN	NaN	NaN	NaN	229.515446184183	0.999848178868443	20.4607435652712	13.9289662029516	10.7293007959457	3.77140551711564	0.0121521653085406	0.0065323750171684	0	1.00125367561601	1849.92505987468	1	17655.0826771654	1	1	1	1	2019-05-17T17:53:05.210	NG_ecoli_LTEE_871_DM25	-0	-0	162.1	DIA_100X_EMPTY_1x1_100ms	705995eb-9acc-483a-ac02-efa65d1ed034	EPI_100X_YFP_1x1_200ms_25sola	EPI_100X_RFP_1x1_200ms_25sola
163	20	9.35181070333798	189	-47.0558134151652	191.386243386243	270.513227513227	434826	2300.66666666667	101.457502575211	252.659880872518	0	79338	419.777777777778	389.978612799674	482.201536893652	0	NaN	NaN	NaN	NaN	NaN	211.993223332709	0.999643692174714	21.0103099988886	12.8090856342781	9.69961622389459	3.40528799662387	0.0144003371520858	0.00659300554235925	1	1.00136034614291	1552.49941137756	5	23119.6772486772	1	1	1	1	2019-05-17T17:53:05.210	NG_ecoli_LTEE_871_DM25	-0	-0	162.1	DIA_100X_EMPTY_1x1_100ms	9131214e-a6f2-4309-bda9-8485f221dc41	EPI_100X_YFP_1x1_200ms_25sola	EPI_100X_RFP_1x1_200ms_25sola
164	26	11.2975255149494	294	31.5694240827067	197.493197278912	229.102040816327	3771544	12828.380952381	101.457502575211	252.659880872518	2	113883	387.357142857143	389.978612799674	482.201536893652	0	NaN	NaN	NaN	NaN	NaN	290.281542874018	0.974736188989342	27.2172940013002	12.7301041655264	10.2669187975658	2.98789869886529	0.0251452311017925	0.0143058625551908	0	1.0101148223781	2253.2795760249	3	18714.2585034014	1	1	1	1	2019-05-17T17:53:05.210	NG_ecoli_LTEE_871_DM25	-0	-0	162.1	DIA_100X_EMPTY_1x1_100ms	addb051b-5d6a-419a-84c3-259fab468092	EPI_100X_YFP_1x1_200ms_25sola	EPI_100X_RFP_1x1_200ms_25sola
165	21	10.8586740032769	228	-48.5639847589474	194.956140350877	257.219298245614	2062481	9045.96929824561	101.457502575211	252.659880872518	2	97178	426.219298245614	389.978612799674	482.201536893652	0	NaN	NaN	NaN	NaN	NaN	237.103039549478	0.999925857380315	20.7883981434484	14.8596605500577	11.0229793480317	3.96111017384454	0.00195513920401157	0.00085731187781862	1	1.00000920949177	1983.85028765067	6	21992.9868421053	1	1	1	1	2019-05-17T17:53:05.210	NG_ecoli_LTEE_871_DM25	-0	-0	162.1	DIA_100X_EMPTY_1x1_100ms	b158856c-3428-4d7b-b660-facf2a3cd462	EPI_100X_YFP_1x1_200ms_25sola	EPI_100X_RFP_1x1_200ms_25sola
166	29	11.6739064385905	343	37.8840924372443	202.533527696793	285.180758017493	3941540	11491.3702623907	101.457502575211	252.659880872518	2	157333	458.696793002915	389.978612799674	482.201536893652	0	NaN	NaN	NaN	NaN	NaN	337.285941887604	0.961011866319967	31.312868415583	12.4587850194394	10.5319220186929	2.60827534455894	0.0047956628865745	0.00193205203561963	2	1.00011119077123	2727.8972247288	4	19778.970845481	1	1	1	1	2019-05-17T17:53:05.210	NG_ecoli_LTEE_871_DM25	-0	-0	162.1	DIA_100X_EMPTY_1x1_100ms	695b7d29-bb4e-405f-a882-c2cd83a7874e	EPI_100X_YFP_1x1_200ms_25sola	EPI_100X_RFP_1x1_200ms_25sola
167	24	8.17018203915457	197	-8.91133371845624	206.131979695431	1511.71065989848	45835	232.664974619289	101.457502575211	252.659880872518	0	683236	3468.20304568528	389.978612799674	482.201536893652	2	NaN	NaN	NaN	NaN	NaN	237.583466337475	0.966987348197085	25.6692749965039	11.1078899711998	8.99460420372925	2.50662766956306	0.0108829987804956	0.00560461122907704	1	1.00036727432186	1631.05121848106	1	22219.2182741117	1	1	1	1	2019-05-17T17:53:05.210	NG_ecoli_LTEE_871_DM25	-0	-0	162.1	DIA_100X_EMPTY_1x1_100ms	880e453f-6139-495d-b350-91de2919388a	EPI_100X_YFP_1x1_200ms_25sola	EPI_100X_RFP_1x1_200ms_25sola
168	16	10.613407706197	175	-49.8662099863448	204.314285714286	241.64	606311	3464.63428571429	101.457502575211	252.659880872518	0	68522	391.554285714286	389.978612799674	482.201536893652	0	NaN	NaN	NaN	NaN	NaN	206.036764591333	0.999898610552318	18.1790518343665	13.9945975311358	10.9218643468817	3.67685293651417	0.016765712219925	0.00899628509845753	0	1.00179642274304	1703.15692861946	6	22377.2628571429	1	1	1	1	2019-05-17T17:53:05.210	NG_ecoli_LTEE_871_DM25	-0	-0	162.1	DIA_100X_EMPTY_1x1_100ms	7d2917cb-de48-4c85-a59a-67c43f49c5a1	EPI_100X_YFP_1x1_200ms_25sola	EPI_100X_RFP_1x1_200ms_25sola
169	23	10.9835619692566	253	-7.80881476109448	208.557312252964	830.379446640316	57741	228.225296442688	101.457502575211	252.659880872518	0	85371	337.434782608696	389.978612799674	482.201536893652	0	NaN	NaN	NaN	NaN	NaN	229.330318753823	0.999718668382572	21.2844940979601	13.2322867354125	10.2222873843936	3.64244328766968	0.0277488288710336	0.00661710040512068	1	1.00118635187938	1746.82494904785	1	17440.7035573123	1	1	1	1	2019-05-17T17:53:05.210	NG_ecoli_LTEE_871_DM25	-0	-0	162.1	DIA_100X_EMPTY_1x1_100ms	5d49aa79-3f3a-4b68-a2aa-b91762b56735	EPI_100X_YFP_1x1_200ms_25sola	EPI_100X_RFP_1x1_200ms_25sola
170	19	11.8794910329805	231	-48.9664247900698	209.878787878788	271.588744588745	761823	3297.93506493506	101.457502575211	252.659880872518	0	105677	457.47619047619	389.978612799674	482.201536893652	0	NaN	NaN	NaN	NaN	NaN	238.341785565798	0.996686583909496	20.3177643460066	14.6422968902625	10.793942876154	4.041721113718	0.0649353928409446	0.0308287610235989	1	1.02849515904656	1859.19965861704	5	21656.6147186147	1	1	1	1	2019-05-17T17:53:05.210	NG_ecoli_LTEE_871_DM25	-0	-0	162.1	DIA_100X_EMPTY_1x1_100ms	7e6004cd-86ed-4b68-9b03-2303283520b2	EPI_100X_YFP_1x1_200ms_25sola	EPI_100X_RFP_1x1_200ms_25sola
171	20	10.081983945092	202	-47.808804833556	210.341584158416	256.485148514851	1902258	9417.11881188119	101.457502575211	252.659880872518	2	85499	423.262376237624	389.978612799674	482.201536893652	0	NaN	NaN	NaN	NaN	NaN	222.273519515733	0.99903203674139	20.2573523771921	13.5876313924491	10.621024811716	3.4581671981479	0.0134240580857097	0.00658087430514759	0	1.00124783745903	1794.75598757571	5	21809.7326732673	1	1	1	1	2019-05-17T17:53:05.210	NG_ecoli_LTEE_871_DM25	-0	-0	162.1	DIA_100X_EMPTY_1x1_100ms	d07168d9-0fd1-4ce8-b95f-356b13eb76ff	EPI_100X_YFP_1x1_200ms_25sola	EPI_100X_RFP_1x1_200ms_25sola
172	22	12.0367192840113	265	-15.5432363635571	215.615094339623	413.520754716981	2314410	8733.62264150943	101.457502575211	252.659880872518	1	1293653	4881.70943396226	389.978612799674	482.201536893652	0	NaN	NaN	NaN	NaN	NaN	235.320688439482	0.999904823935043	21.1200645893046	13.7989622732292	10.7140782913038	3.69523488731065	0.00466829599596569	0.00222657185710551	1	1.00004732236897	1904.121928539	1	17684.6188679245	1	1	1	1	2019-05-17T17:53:05.210	NG_ecoli_LTEE_871_DM25	-0	-0	162.1	DIA_100X_EMPTY_1x1_100ms	402404d9-69ea-4ad3-8950-f5128e90cfbf	EPI_100X_YFP_1x1_200ms_25sola	EPI_100X_RFP_1x1_200ms_25sola
173	25	12.540699131794	314	37.2340799524416	217.812101910828	386.617834394904	6083618	19374.5796178344	101.457502575211	252.659880872518	2	795478	2533.36942675159	389.978612799674	482.201536893652	0	NaN	NaN	NaN	NaN	NaN	283.892910675818	0.997681195709965	24.3681599889373	13.9589782911564	11.2134909875945	3.59117167352294	0.0125267902551749	0.00600777462011139	1	1.00071490281251	2406.54670917189	2	17451.1242038217	1	1	1	1	2019-05-17T17:53:05.210	NG_ecoli_LTEE_871_DM25	-0	-0	162.1	DIA_100X_EMPTY_1x1_100ms	ef522c86-a0d7-411d-9a39-06b578257157	EPI_100X_YFP_1x1_200ms_25sola	EPI_100X_RFP_1x1_200ms_25sola
174	17	11.0703928836217	189	-48.0224995197531	217.962962962963	1559.87301587302	31993	169.275132275132	101.457502575211	252.659880872518	0	3126877	16544.3227513228	389.978612799674	482.201536893652	1	NaN	NaN	NaN	NaN	NaN	187.005968241453	0.999824773273057	17.3761182040071	13.3854481249243	10.1003592218958	3.87733545164424	0.243431045207658	0.00914148389597506	0	1.00010247698	1392.24697629116	1	21490.380952381	1	1	1	1	2019-05-17T17:53:05.210	NG_ecoli_LTEE_871_DM25	-0	-0	162.1	DIA_100X_EMPTY_1x1_100ms	413dc505-65c5-4874-923e-abeccf775cc0	EPI_100X_YFP_1x1_200ms_25sola	EPI_100X_RFP_1x1_200ms_25sola
175	23	12.7211329431961	301	12.4388091397439	221.744186046512	232.159468438538	1288085	4279.35215946844	101.457502575211	252.659880872518	2	114447	380.222591362126	389.978612799674	482.201536893652	0	NaN	NaN	NaN	NaN	NaN	302.118877694293	0.998019484298854	25.4094164953738	14.7713493997424	11.3149504065796	3.83992153523391	0.440583573917942	0.0184650507011561	1	1.00225182001916	2554.99399005762	5	19471.415282392	1	1	1	1	2019-05-17T17:53:05.210	NG_ecoli_LTEE_871_DM25	-0	-0	162.1	DIA_100X_EMPTY_1x1_100ms	6008f3b3-7890-4e60-bdd6-a8ff26b40bac	EPI_100X_YFP_1x1_200ms_25sola	EPI_100X_RFP_1x1_200ms_25sola
176	18	10.425001801685	188	-49.2359709265858	220.909574468085	247.494680851064	739511	3933.56914893617	101.457502575211	252.659880872518	1	73870	392.925531914894	389.978612799674	482.201536893652	0	NaN	NaN	NaN	NaN	NaN	216.311760999207	0.999783644915694	19.2953723261447	13.9338665290129	10.5471293068437	3.86902362134733	0.0356839738848025	0.0191098948163432	0	1.00964043980756	1685.82148908963	6	21712.6117021277	1	1	1	1	2019-05-17T17:53:05.210	NG_ecoli_LTEE_871_DM25	-0	-0	162.1	DIA_100X_EMPTY_1x1_100ms	348ff7a2-e526-4fc3-aee9-22ec54143145	EPI_100X_YFP_1x1_200ms_25sola	EPI_100X_RFP_1x1_200ms_25sola
177	18	10.1641250518092	184	-27.6642647865188	221.728260869565	399.728260869565	613631	3334.95108695652	101.457502575211	252.659880872518	0	1448036	7869.76086956522	389.978612799674	482.201536893652	1	NaN	NaN	NaN	NaN	NaN	205.236531696632	0.999822394932284	19.7184588228915	12.5818410006195	9.90126638565343	3.29639619257822	0.0172994637485067	0.00848234010610638	1	1.00196810423047	1518.25366882503	4	18711.722826087	1	1	1	1	2019-05-17T17:53:05.210	NG_ecoli_LTEE_871_DM25	-0	-0	162.1	DIA_100X_EMPTY_1x1_100ms	5f303bf5-bff3-4bea-8430-cad028329d3b	EPI_100X_YFP_1x1_200ms_25sola	EPI_100X_RFP_1x1_200ms_25sola
178	33	12.8371228061575	425	12.7604963918511	224.656470588235	969.129411764706	472679	1112.18588235294	101.457502575211	252.659880872518	0	149068	350.748235294118	389.978612799674	482.201536893652	0	NaN	NaN	NaN	NaN	NaN	361.502977689596	0.95544942593587	31.7914434689786	13.58529144716	10.900962824386	3.33366101260486	0.0389207844735688	0.015775342988449	1	1.0179401642912	2967.08402784193	1	16873.3058823529	1	1	1	1	2019-05-17T17:53:05.210	NG_ecoli_LTEE_871_DM25	-0	-0	162.1	DIA_100X_EMPTY_1x1_100ms	67fdbd9a-552b-4aa4-901c-234dde18ee83	EPI_100X_YFP_1x1_200ms_25sola	EPI_100X_RFP_1x1_200ms_25sola
179	21	10.951745614068	230	-41.6133243467487	227.665217391304	263.169565217391	359695	1563.89130434783	101.457502575211	252.659880872518	0	101110	439.608695652174	389.978612799674	482.201536893652	0	NaN	NaN	NaN	NaN	NaN	232.780754994192	0.999704446987437	21.2397631658943	13.8927012434221	10.4301121472414	3.74473148662097	0.0185358429794011	0.00952662632433113	0	1.00283873699487	1814.75293472269	4	19832.3086956522	1	1	1	1	2019-05-17T17:53:05.210	NG_ecoli_LTEE_871_DM25	-0	-0	162.1	DIA_100X_EMPTY_1x1_100ms	167b27c2-dcc9-4cbc-8efb-8ca6ece7874d	EPI_100X_YFP_1x1_200ms_25sola	EPI_100X_RFP_1x1_200ms_25sola
180	29	13.5225662320176	393	45.0713311491055	235.139949109415	1351.86005089059	6472945	16470.5979643766	101.457502575211	252.659880872518	1	143869	366.078880407125	389.978612799674	482.201536893652	0	NaN	NaN	NaN	NaN	NaN	308.788213186882	0.992088814251361	27.0041098111552	13.2865921332629	11.0065113145823	3.36870657012147	0.00399382688920919	0.0014742655015847	0	1.00009969397451	2569.32543068104	0	17111.3740458015	1	1	1	1	2019-05-17T17:53:05.210	NG_ecoli_LTEE_871_DM25	-0	-0	162.1	DIA_100X_EMPTY_1x1_100ms	4251861c-965a-43eb-bebe-603b027fa99b	EPI_100X_YFP_1x1_200ms_25sola	EPI_100X_RFP_1x1_200ms_25sola
181	16	6.95570907516231	112	-49.9480564836964	228.151785714286	1549.00892857143	62803	560.741071428571	101.457502575211	252.659880872518	0	2323563	20746.0982142857	389.978612799674	482.201536893652	2	NaN	NaN	NaN	NaN	NaN	154.610455216887	0.999654300273704	15.8690014492611	12.0950825554729	9.23409960520027	3.3560799613791	0.005066764946	0.00265623801370567	0	1.00010401131144	1062.74382653196	2	21062.7857142857	1	1	1	1	2019-05-17T17:53:05.210	NG_ecoli_LTEE_871_DM25	-0	-0	162.1	DIA_100X_EMPTY_1x1_100ms	64ec995c-f072-40f1-b407-99074c29f42c	EPI_100X_YFP_1x1_200ms_25sola	EPI_100X_RFP_1x1_200ms_25sola
182	19	11.7720164231412	224	-47.734851805521	237.517857142857	47.8973214285714	183147	817.620535714286	101.457502575211	252.659880872518	0	94315	421.049107142857	389.978612799674	482.201536893652	0	NaN	NaN	NaN	NaN	NaN	238.237653782408	0.999870851931762	20.0357290091267	15.2587420833525	11.2398491525358	4.2102789513011	0.0273277262083978	0.0142870174355117	0	1.00582701792385	1987.99824118491	3	18624.2678571429	1	1	1	1	2019-05-17T17:53:05.210	NG_ecoli_LTEE_871_DM25	-0	-0	162.1	DIA_100X_EMPTY_1x1_100ms	52e787ec-f679-469e-9b5f-d9e5412f6d1f	EPI_100X_YFP_1x1_200ms_25sola	EPI_100X_RFP_1x1_200ms_25sola
183	22	9.22690860944635	204	-39.6533385640095	236.990196078431	250.558823529412	253281	1241.57352941176	101.457502575211	252.659880872518	0	78585	385.220588235294	389.978612799674	482.201536893652	0	NaN	NaN	NaN	NaN	NaN	237.366115739257	0.996405919336339	22.2807244232604	13.1754200467759	10.0810542024785	3.42940197475668	0.0338744700639587	0.017928613071524	0	1.0113662773845	1778.40670925238	4	19740.2107843137	1	1	1	1	2019-05-17T17:53:05.210	NG_ecoli_LTEE_871_DM25	-0	-0	162.1	DIA_100X_EMPTY_1x1_100ms	c5dc4dfb-41ed-484d-a545-f53d7715283a	EPI_100X_YFP_1x1_200ms_25sola	EPI_100X_RFP_1x1_200ms_25sola
184	16	9.0618375678432	146	-49.3344844730027	237.91095890411	389.445205479452	1185451	8119.52739726027	101.457502575211	252.659880872518	2	622095	4260.92465753425	389.978612799674	482.201536893652	1	NaN	NaN	NaN	NaN	NaN	172.613291334844	0.999852125432355	17.1910886424869	12.5977233447971	9.64167670308199	3.36250940815008	0.0106999508254612	0.00555804115314427	1	1.00061803664379	1255.157978357	3	19324.4178082192	1	1	1	1	2019-05-17T17:53:05.210	NG_ecoli_LTEE_871_DM25	-0	-0	162.1	DIA_100X_EMPTY_1x1_100ms	705b5ccb-7594-4c08-b25d-98d390ff0cfc	EPI_100X_YFP_1x1_200ms_25sola	EPI_100X_RFP_1x1_200ms_25sola
185	22	11.4555349113188	252	-9.61955157663177	242.551587301587	238.761904761905	2963900	11761.5079365079	101.457502575211	252.659880872518	1	97147	385.503968253968	389.978612799674	482.201536893652	0	NaN	NaN	NaN	NaN	NaN	260.526982556853	0.999826489311591	22.025458069583	14.4586190853116	11.2024249720893	4.02004838564882	0.0210163846475276	0.00950916747592674	1	1.00302167261758	2170.89550062312	3	18487.0515873016	1	1	1	1	2019-05-17T17:53:05.210	NG_ecoli_LTEE_871_DM25	-0	-0	162.1	DIA_100X_EMPTY_1x1_100ms	81c0015d-db4a-4a17-97b6-6c644f62e821	EPI_100X_YFP_1x1_200ms_25sola	EPI_100X_RFP_1x1_200ms_25sola
186	28	11.9590057387403	335	46.1548222884879	240.005970149254	969.283582089552	133661	398.988059701493	101.457502575211	252.659880872518	0	108295	323.268656716418	389.978612799674	482.201536893652	0	NaN	NaN	NaN	NaN	NaN	301.551041458809	0.982793929721829	26.3228340359754	13.3702129754958	11.0308958808963	3.30361601282144	0.0181468369359859	0.00922401834046791	0	1.00378548822112	2515.61454825778	1	17518.4865671642	1	1	1	1	2019-05-17T17:53:05.210	NG_ecoli_LTEE_871_DM25	-0	-0	162.1	DIA_100X_EMPTY_1x1_100ms	1cdf671e-f198-4c27-823a-56e2c30961fa	EPI_100X_YFP_1x1_200ms_25sola	EPI_100X_RFP_1x1_200ms_25sola
187	25	13.8029707795879	345	31.1442663635451	241.4	1554.32173913043	2082093	6035.05217391304	101.457502575211	252.659880872518	1	1928705	5590.44927536232	389.978612799674	482.201536893652	0	NaN	NaN	NaN	NaN	NaN	284.402957494838	0.997433870752694	23.695526658038	15.2029041075408	11.4291096679371	3.9034622474536	0.0416219740829301	0.0197753463969606	1	1.01611227571615	2430.97810418223	1	17643.231884058	1	1	1	1	2019-05-17T17:53:05.210	NG_ecoli_LTEE_871_DM25	-0	-0	162.1	DIA_100X_EMPTY_1x1_100ms	c4a2919e-e20f-404a-8ef1-ad6a9abedb09	EPI_100X_YFP_1x1_200ms_25sola	EPI_100X_RFP_1x1_200ms_25sola
188	24	13.4544902096746	323	-42.7305525288468	242.482972136223	402.402476780186	506882	1569.29411764706	101.457502575211	252.659880872518	0	2886386	8936.17956656347	389.978612799674	482.201536893652	1	NaN	NaN	NaN	NaN	NaN	277.85090431765	0.992925108566322	23.1142749161151	14.97263947599	11.4398130437704	3.74055165264333	0.0400342813485436	0.0174766175259777	1	1.0114686237583	2375.7897799466	4	18730.7275541796	1	1	1	1	2019-05-17T17:53:05.210	NG_ecoli_LTEE_871_DM25	-0	-0	162.1	DIA_100X_EMPTY_1x1_100ms	ab18ad5c-7925-48b9-8097-fe15bc8d775e	EPI_100X_YFP_1x1_200ms_25sola	EPI_100X_RFP_1x1_200ms_25sola
189	24	12.7268844767909	306	28.7795748883741	245.084967320261	17.1176470588235	6506337	21262.5392156863	101.457502575211	252.659880872518	2	135099	441.5	389.978612799674	482.201536893652	0	NaN	NaN	NaN	NaN	NaN	270.126110848703	0.99828310026835	22.7722960366293	13.9374905398691	11.5323773496036	3.49965180476072	0.0145667919334208	0.00686830783085151	1	1.00159624905988	2378.67107330435	1	16721.4150326797	1	1	1	1	2019-05-17T17:53:05.210	NG_ecoli_LTEE_871_DM25	-0	-0	162.1	DIA_100X_EMPTY_1x1_100ms	5ad218c2-b94d-41f2-8505-4baa484b8fc0	EPI_100X_YFP_1x1_200ms_25sola	EPI_100X_RFP_1x1_200ms_25sola
190	30	10.7219354443798	322	31.6201775964895	247.689440993789	31.8509316770186	742345	2305.41925465838	101.457502575211	252.659880872518	1	135753	421.593167701863	389.978612799674	482.201536893652	0	NaN	NaN	NaN	NaN	NaN	335.719981717804	0.954783666625721	30.706135707513	12.9415614193849	10.4654138168816	3.14716912760713	0.0378459857873038	0.0144861965255571	1	1.01196774892407	2641.36158650013	4	18586.801242236	1	1	1	1	2019-05-17T17:53:05.210	NG_ecoli_LTEE_871_DM25	-0	-0	162.1	DIA_100X_EMPTY_1x1_100ms	c53447ba-d120-4372-acdb-a90ec5f0bcc0	EPI_100X_YFP_1x1_200ms_25sola	EPI_100X_RFP_1x1_200ms_25sola
191	22	11.3063088564224	249	-41.2431128059485	246.4859437751	1742.4578313253	314534	1263.18875502008	101.457502575211	252.659880872518	1	121326	487.253012048193	389.978612799674	482.201536893652	0	NaN	NaN	NaN	NaN	NaN	221.199812414829	0.999822114235803	19.752965966082	14.0526780754729	10.5655987639913	4.00441415583802	0.00411137818944396	0.00174364639383095	1	1.00006019166603	1731.85060187783	1	17930.0602409639	1	1	1	1	2019-05-17T17:53:05.210	NG_ecoli_LTEE_871_DM25	-0	-0	162.1	DIA_100X_EMPTY_1x1_100ms	c059a349-ffee-4d11-8dc4-718aeda4012a	EPI_100X_YFP_1x1_200ms_25sola	EPI_100X_RFP_1x1_200ms_25sola
192	21	9.70740195199044	205	-49.7350927519642	252.556097560976	58.3609756097561	152505	743.926829268293	101.457502575211	252.659880872518	0	80624	393.287804878049	389.978612799674	482.201536893652	0	NaN	NaN	NaN	NaN	NaN	206.162049728814	0.999641918839018	18.5270888346382	14.4602211638475	10.667578113979	3.90968594501563	0.00863852572346526	0.00379274391101017	1	1.00030588086943	1655.87949651677	2	18397.6097560976	1	1	1	1	2019-05-17T17:53:05.210	NG_ecoli_LTEE_871_DM25	-0	-0	162.1	DIA_100X_EMPTY_1x1_100ms	5d35e0f7-462e-4300-b018-afed770e00c4	EPI_100X_YFP_1x1_200ms_25sola	EPI_100X_RFP_1x1_200ms_25sola
193	22	9.61668640580004	212	-44.9255092306574	256.504716981132	45.2971698113208	215575	1016.86320754717	101.457502575211	252.659880872518	0	86708	409	389.978612799674	482.201536893652	0	NaN	NaN	NaN	NaN	NaN	235.574609036914	0.999877283435902	21.0909964959931	14.5211254003503	10.7252011294796	3.94339309391831	0.0089216404105913	0.00459621054086614	0	1.00066365772512	1905.45137877876	4	19061.7028301887	1	1	1	1	2019-05-17T17:53:05.210	NG_ecoli_LTEE_871_DM25	-0	-0	162.1	DIA_100X_EMPTY_1x1_100ms	739cf6cb-f976-45ae-95e3-e123305f28ff	EPI_100X_YFP_1x1_200ms_25sola	EPI_100X_RFP_1x1_200ms_25sola
194	23	12.6899803519614	303	1.81732489793814	260.798679867987	1104.6798679868	654958	2161.57755775578	101.457502575211	252.659880872518	2	100584	331.960396039604	389.978612799674	482.201536893652	0	NaN	NaN	NaN	NaN	NaN	289.951656198615	0.998114096685824	24.4672352122563	14.3287387976861	11.4577955899607	3.53942962097782	0.0210455716757454	0.00841350969470919	1	1.00263975435642	2522.76570517351	2	17634.7887788779	1	1	1	1	2019-05-17T17:53:05.210	NG_ecoli_LTEE_871_DM25	-0	-0	162.1	DIA_100X_EMPTY_1x1_100ms	b6c4bc18-76a0-42c8-85d0-0852855040da	EPI_100X_YFP_1x1_200ms_25sola	EPI_100X_RFP_1x1_200ms_25sola
195	28	10.3986017815163	293	33.3204471227851	267.040955631399	389.419795221843	657261	2243.21160409556	101.457502575211	252.659880872518	1	513073	1751.1023890785	389.978612799674	482.201536893652	0	NaN	NaN	NaN	NaN	NaN	293.679722058001	0.985715453526256	29.2692750483779	11.9053054445753	9.53555407396709	2.99655324666506	0.0334940325246678	0.0119945210792276	0	1.00705294690467	2090.22825328747	2	18185.2627986348	1	1	1	1	2019-05-17T17:53:05.210	NG_ecoli_LTEE_871_DM25	-0	-0	162.1	DIA_100X_EMPTY_1x1_100ms	283f36c1-9ff6-4696-a8c0-09acd249b7a4	EPI_100X_YFP_1x1_200ms_25sola	EPI_100X_RFP_1x1_200ms_25sola
196	32	12.474173656674	400	34.2986888162333	270.0775	402.4525	2254588	5636.47	101.457502575211	252.659880872518	2	867190	2167.975	389.978612799674	482.201536893652	0	NaN	NaN	NaN	NaN	NaN	361.36017276478	0.928730218431347	32.7880609575487	13.1730290322421	10.5660747047661	3.0232759439691	0.0245012203371283	0.0108397386966422	1	1.00355511285701	2874.96769512589	2	17349.3325	1	1	1	1	2019-05-17T17:53:05.210	NG_ecoli_LTEE_871_DM25	-0	-0	162.1	DIA_100X_EMPTY_1x1_100ms	52ec012b-3c44-4eec-8619-8a39c3aee7ac	EPI_100X_YFP_1x1_200ms_25sola	EPI_100X_RFP_1x1_200ms_25sola
197	22	11.6299339713447	256	-43.5951319818228	264.28515625	1748.125	285250	1114.2578125	101.457502575211	252.659880872518	1	120296	469.90625	389.978612799674	482.201536893652	0	NaN	NaN	NaN	NaN	NaN	229.822678163942	0.999899777570135	20.4948404621539	13.8691993881618	10.5762716521479	3.8958113380267	0.0172406126374542	0.00833353633373548	1	1.00210279444745	1800.5269146655	1	18143.3515625	1	1	1	1	2019-05-17T17:53:05.210	NG_ecoli_LTEE_871_DM25	-0	-0	162.1	DIA_100X_EMPTY_1x1_100ms	e40f14b0-a9ea-4953-be65-20620fe96437	EPI_100X_YFP_1x1_200ms_25sola	EPI_100X_RFP_1x1_200ms_25sola
198	19	10.7920693108992	206	-46.9581055187831	264.47572815534	1087.67961165049	149492	725.68932038835	101.457502575211	252.659880872518	0	80599	391.257281553398	389.978612799674	482.201536893652	0	NaN	NaN	NaN	NaN	NaN	219.421188812826	0.999898436091676	20.032438713179	13.4189872979769	10.4825731524911	3.56059404309697	0.00680435269400114	0.0029864646986718	1	1.00024437317732	1728.85873175515	3	18214.8155339806	1	1	1	1	2019-05-17T17:53:05.210	NG_ecoli_LTEE_871_DM25	-0	-0	162.1	DIA_100X_EMPTY_1x1_100ms	3dbc4d67-8fa7-47cf-9102-ec1f094a6584	EPI_100X_YFP_1x1_200ms_25sola	EPI_100X_RFP_1x1_200ms_25sola
199	29	10.7474233913894	312	33.5464192018288	269.532051282051	37.9871794871795	1759457	5639.28525641026	101.457502575211	252.659880872518	2	127012	407.089743589744	389.978612799674	482.201536893652	0	NaN	NaN	NaN	NaN	NaN	301.646179867943	0.997561234413382	27.2475741119181	13.6889698897095	10.6352116719144	3.55713149289298	0.0632329030803316	0.00852545158429509	1	1.00118696506021	2420.52738242078	2	18322.8782051282	1	1	1	1	2019-05-17T17:53:05.210	NG_ecoli_LTEE_871_DM25	-0	-0	162.1	DIA_100X_EMPTY_1x1_100ms	3c42510d-f335-4c2c-a085-58a8d34a2329	EPI_100X_YFP_1x1_200ms_25sola	EPI_100X_RFP_1x1_200ms_25sola
200	32	13.2399478308767	424	48.6968996814424	271.077830188679	1817.29952830189	238922	563.495283018868	101.457502575211	252.659880872518	0	161363	380.573113207547	389.978612799674	482.201536893652	0	NaN	NaN	NaN	NaN	NaN	345.120934859839	0.964006592600577	30.5402556785726	13.0879854787742	11.0030349169159	2.876962121136	0.0251180604111308	0.0103900172499015	1	1.00645697438218	2903.9392867921	0	17441.5990566038	1	1	1	1	2019-05-17T17:53:05.210	NG_ecoli_LTEE_871_DM25	-0	-0	162.1	DIA_100X_EMPTY_1x1_100ms	74c3ed97-95c9-4657-92af-d05cc99f5d3a	EPI_100X_YFP_1x1_200ms_25sola	EPI_100X_RFP_1x1_200ms_25sola
201	20	12.028821096476	243	-36.2127804917361	274.098765432099	1071.36625514403	145615	599.238683127572	101.457502575211	252.659880872518	0	97422	400.913580246914	389.978612799674	482.201536893652	0	NaN	NaN	NaN	NaN	NaN	228.121617508735	0.99993583979428	19.3165227541799	14.7538877580972	11.4104173268539	3.9123177753263	0.00801578199975774	0.0038172363625191	1	1.00038015279457	1975.24917340713	3	17606.304526749	1	1	1	1	2019-05-17T17:53:05.210	NG_ecoli_LTEE_871_DM25	-0	-0	162.1	DIA_100X_EMPTY_1x1_100ms	bb33701f-32bc-441a-8606-952cf578deac	EPI_100X_YFP_1x1_200ms_25sola	EPI_100X_RFP_1x1_200ms_25sola
202	30	12.734710712272	382	49.0705343573771	280.314136125654	826.282722513089	991661	2595.97120418848	101.457502575211	252.659880872518	2	131301	343.719895287958	389.978612799674	482.201536893652	0	NaN	NaN	NaN	NaN	NaN	333.754237545767	0.973615815754553	29.226743680738	13.1864923624302	11.0017014091989	3.12080019417517	0.0182380955309986	0.00856164936334865	1	1.00234713921704	2778.36960917094	1	16495.3612565445	1	1	1	1	2019-05-17T17:53:05.210	NG_ecoli_LTEE_871_DM25	-0	-0	162.1	DIA_100X_EMPTY_1x1_100ms	9f4b986e-c5d2-4f1f-af64-550c902dc3a0	EPI_100X_YFP_1x1_200ms_25sola	EPI_100X_RFP_1x1_200ms_25sola
203	36	11.8870585358802	431	37.0708775275375	278.236658932715	1097.38747099768	514414	1193.53596287703	101.457502575211	252.659880872518	0	400773	929.867749419954	389.978612799674	482.201536893652	0	NaN	NaN	NaN	NaN	NaN	429.834652442878	0.919051676398507	38.983903497851	13.3113453798312	10.721851724725	2.63245745703434	0.0306548401096712	0.0156073457058122	1	1.01393733371083	3519.77415956721	4	17559.1670533643	1	1	1	1	2019-05-17T17:53:05.210	NG_ecoli_LTEE_871_DM25	-0	-0	162.1	DIA_100X_EMPTY_1x1_100ms	9e695f57-9aa2-47b8-a65b-e896eed1e81f	EPI_100X_YFP_1x1_200ms_25sola	EPI_100X_RFP_1x1_200ms_25sola
204	20	10.6314892516897	213	-43.1701223059919	280.769953051643	1874.80281690141	918580	4312.58215962441	101.457502575211	252.659880872518	1	96640	453.708920187793	389.978612799674	482.201536893652	0	NaN	NaN	NaN	NaN	NaN	203.102123257812	0.999874154005432	19.2955169174664	13.1436432899928	10.1857257848654	3.44344150261375	0.0154433732583362	0.00851192628049348	0	1.0018011149202	1572.28133649992	1	18242.323943662	1	1	1	1	2019-05-17T17:53:05.210	NG_ecoli_LTEE_871_DM25	-0	-0	162.1	DIA_100X_EMPTY_1x1_100ms	fdb0159b-722a-4fa0-81a3-deb582bcd156	EPI_100X_YFP_1x1_200ms_25sola	EPI_100X_RFP_1x1_200ms_25sola
205	20	13.9584148261126	280	-46.841730172288	284.567857142857	1257.58571428571	3134440	11194.4285714286	101.457502575211	252.659880872518	1	91886	328.164285714286	389.978612799674	482.201536893652	0	NaN	NaN	NaN	NaN	NaN	222.214899420759	0.999855968429523	18.6641776737052	15.1088377547648	11.2367090610341	4.28731633464185	0.0120030248179998	0.00571341386456526	1	1.00080146707215	1850.87467911305	0	17939.7428571429	1	1	1	1	2019-05-17T17:53:05.210	NG_ecoli_LTEE_871_DM25	-0	-0	162.1	DIA_100X_EMPTY_1x1_100ms	0c3543c7-ce72-4a87-a842-f1918f941876	EPI_100X_YFP_1x1_200ms_25sola	EPI_100X_RFP_1x1_200ms_25sola
206	24	13.9456315655068	335	11.2267512204752	285.44776119403	1458.77910447761	8138438	24293.8447761194	101.457502575211	252.659880872518	0	125656	375.092537313433	389.978612799674	482.201536893652	0	NaN	NaN	NaN	NaN	NaN	266.988443905865	0.999844817976064	21.7678563690681	14.894930807385	11.6186384130829	4.14106898990275	0.00846039958918739	0.00413154498760297	1	1.00057392793996	2307.8948432391	0	17146.6985074627	1	1	1	1	2019-05-17T17:53:05.210	NG_ecoli_LTEE_871_DM25	-0	-0	162.1	DIA_100X_EMPTY_1x1_100ms	d2c511d1-c6d1-4388-8ea4-72fa5d314df1	EPI_100X_YFP_1x1_200ms_25sola	EPI_100X_RFP_1x1_200ms_25sola
207	30	11.7084375386942	352	35.683929671662	292.607954545455	811.778409090909	1157808	3289.22727272727	101.457502575211	252.659880872518	2	116406	330.698863636364	389.978612799674	482.201536893652	0	NaN	NaN	NaN	NaN	NaN	323.695766756358	0.918980531833251	29.6086324740441	13.2754664158391	10.6281537278219	2.94044473409531	0.0103090883117609	0.00559674077235756	1	1.00047096758916	2626.7811167405	1	17589.1789772727	1	1	1	1	2019-05-17T17:53:05.210	NG_ecoli_LTEE_871_DM25	-0	-0	162.1	DIA_100X_EMPTY_1x1_100ms	09d8c54b-a0e3-4063-86a0-967276cd66cc	EPI_100X_YFP_1x1_200ms_25sola	EPI_100X_RFP_1x1_200ms_25sola
208	22	13.0913309329351	288	-36.8376886094607	290.899305555556	278.944444444444	245092	851.013888888889	101.457502575211	252.659880872518	1	118200	410.416666666667	389.978612799674	482.201536893652	0	NaN	NaN	NaN	NaN	NaN	227.852228022704	0.999909623612911	19.0468749966218	15.1227782680282	11.3902184319423	4.21748167408356	0.00343335417048433	0.00168923321917024	1	1.00007362631614	1940.78630202269	0	17379.9270833333	1	1	1	1	2019-05-17T17:53:05.210	NG_ecoli_LTEE_871_DM25	-0	-0	162.1	DIA_100X_EMPTY_1x1_100ms	4ecfc5a9-2710-429a-8965-01d396787597	EPI_100X_YFP_1x1_200ms_25sola	EPI_100X_RFP_1x1_200ms_25sola
209	28	11.3253119046722	318	46.0995608677756	290.518867924528	1085.73899371069	432335	1359.54402515723	101.457502575211	252.659880872518	0	155903	490.261006289308	389.978612799674	482.201536893652	0	NaN	NaN	NaN	NaN	NaN	297.134472852942	0.984078726740787	27.5622498742599	12.4427679080663	10.4520024747002	2.98030309286877	0.0118838964896772	0.00504074821936677	1	1.00103781059591	2364.84975860573	2	18231.8962264151	1	1	1	1	2019-05-17T17:53:05.210	NG_ecoli_LTEE_871_DM25	-0	-0	162.1	DIA_100X_EMPTY_1x1_100ms	bca1f621-e263-40b8-a76e-ab2138252044	EPI_100X_YFP_1x1_200ms_25sola	EPI_100X_RFP_1x1_200ms_25sola
210	23	12.7961318913686	295	8.54893990893173	295.891525423729	156.51186440678	240349	814.742372881356	101.457502575211	252.659880872518	0	518119	1756.33559322034	389.978612799674	482.201536893652	0	NaN	NaN	NaN	NaN	NaN	252.120927511378	0.999895672492503	20.9365861177969	15.1672979587867	11.3681310795044	4.22614534374377	0.149674809890295	0.0177242248536522	1	1.0065436916592	2125.07320005709	1	17042.2406779661	1	1	1	1	2019-05-17T17:53:05.210	NG_ecoli_LTEE_871_DM25	-0	-0	162.1	DIA_100X_EMPTY_1x1_100ms	962f0d87-6d7c-4c7d-8e06-5a8a160a528e	EPI_100X_YFP_1x1_200ms_25sola	EPI_100X_RFP_1x1_200ms_25sola
211	24	13.3310294397673	320	-13.7038800415921	300.075	1869.003125	336047	1050.146875	101.457502575211	252.659880872518	0	151692	474.0375	389.978612799674	482.201536893652	0	NaN	NaN	NaN	NaN	NaN	292.993063963897	0.988761687257517	25.0239620767551	13.5388537343764	11.0918077259517	3.50410281191469	0.0365118718274925	0.0153866330922361	1	1.01027687723324	2417.96839377623	2	16861.7625	1	1	1	1	2019-05-17T17:53:05.210	NG_ecoli_LTEE_871_DM25	-0	-0	162.1	DIA_100X_EMPTY_1x1_100ms	50a2db0e-4b6a-4c52-a014-d21eb586bffa	EPI_100X_YFP_1x1_200ms_25sola	EPI_100X_RFP_1x1_200ms_25sola
212	22	11.5444955840697	254	12.4914651008667	306.751968503937	389.57874015748	199525	785.531496062992	101.457502575211	252.659880872518	1	153031	602.484251968504	389.978612799674	482.201536893652	0	NaN	NaN	NaN	NaN	NaN	226.38726464882	0.999873698572683	20.4520913903364	13.5868477207201	10.5012164784199	3.82623801654004	0.057643715890271	0.00194549186796016	1	1.00000198007587	1771.35998128562	0	18003.5708661417	1	1	1	1	2019-05-17T17:53:05.210	NG_ecoli_LTEE_871_DM25	-0	-0	162.1	DIA_100X_EMPTY_1x1_100ms	97ab1516-14b4-4177-babf-b37c36eea810	EPI_100X_YFP_1x1_200ms_25sola	EPI_100X_RFP_1x1_200ms_25sola
213	17	9.47041607081349	161	-49.9508687300713	308.478260869565	147.211180124224	38766	240.782608695652	101.457502575211	252.659880872518	0	3640750	22613.3540372671	389.978612799674	482.201536893652	2	NaN	NaN	NaN	NaN	NaN	176.820911176264	0.999754239431473	16.223917770558	14.2321022773317	10.4229092029787	3.98830997363365	0.00727303986847336	0.0037277254930967	0	1.00025271264995	1384.27866955793	2	20514.9316770186	1	1	1	1	2019-05-17T17:53:05.210	NG_ecoli_LTEE_871_DM25	-0	-0	162.1	DIA_100X_EMPTY_1x1_100ms	8bd8150f-625e-4f30-aa23-fd9bb79482a4	EPI_100X_YFP_1x1_200ms_25sola	EPI_100X_RFP_1x1_200ms_25sola
214	32	11.6990751029276	375	48.3888791346148	317.554666666667	1875.272	218511	582.696	101.457502575211	252.659880872518	0	162966	434.576	389.978612799674	482.201536893652	0	NaN	NaN	NaN	NaN	NaN	335.751904384019	0.952757106622116	31.9194630085453	12.3356182841733	10.0807210129045	2.98913703637528	0.0232893604046505	0.0114545672078225	1	1.00972294214299	2547.58480085506	1	18020.064	1	1	1	1	2019-05-17T17:53:05.210	NG_ecoli_LTEE_871_DM25	-0	-0	162.1	DIA_100X_EMPTY_1x1_100ms	d6c847a8-2571-4e60-b0c8-020153706bca	EPI_100X_YFP_1x1_200ms_25sola	EPI_100X_RFP_1x1_200ms_25sola
215	43	11.8206119210646	509	32.8631567522278	334.992141453831	139.724950884086	241589	474.634577603143	101.457502575211	252.659880872518	0	3107247	6104.61100196464	389.978612799674	482.201536893652	2	NaN	NaN	NaN	NaN	NaN	473.369778979335	0.811441925415628	44.2914773355267	13.7124209812763	10.3828776759299	2.69989804612097	0.057618850533303	0.0197058187689824	2	1.02647413068368	3750.12308914743	3	18695.3516699411	1	1	1	1	2019-05-17T17:53:05.210	NG_ecoli_LTEE_871_DM25	-0	-0	162.1	DIA_100X_EMPTY_1x1_100ms	24cde944-8dbb-4144-aa2f-6f8f94998f48	EPI_100X_YFP_1x1_200ms_25sola	EPI_100X_RFP_1x1_200ms_25sola
216	24	12.1595018269871	292	17.8451947391469	329.66095890411	560.561643835616	174161	596.441780821918	101.457502575211	252.659880872518	0	97787	334.88698630137	389.978612799674	482.201536893652	0	NaN	NaN	NaN	NaN	NaN	258.636043736635	0.999902093241421	22.4389065182661	13.7755479705505	11.0300552051343	3.68631239325186	0.0104610926919837	0.00482384997498258	1	1.00083807469019	2144.10940977455	1	16879.1609589041	1	1	1	1	2019-05-17T17:53:05.210	NG_ecoli_LTEE_871_DM25	-0	-0	162.1	DIA_100X_EMPTY_1x1_100ms	7693ea86-24e1-4be8-9144-c3ec7174b238	EPI_100X_YFP_1x1_200ms_25sola	EPI_100X_RFP_1x1_200ms_25sola
217	26	13.5643631562712	353	35.2668370704645	342.093484419263	1569.54957507082	960196	2720.10198300283	101.457502575211	252.659880872518	2	158984	450.379603399433	389.978612799674	482.201536893652	0	NaN	NaN	NaN	NaN	NaN	295.031556972079	0.994060040313171	24.7776286254005	13.6230581637002	11.326339299752	3.55291353775747	0.0320524793906413	0.0127090737586365	1	1.00661356684371	2496.48382016906	1	16833.9745042493	1	1	1	1	2019-05-17T17:53:05.210	NG_ecoli_LTEE_871_DM25	-0	-0	162.1	DIA_100X_EMPTY_1x1_100ms	b2073b09-aa4a-4c82-bbd9-8d42eb395be5	EPI_100X_YFP_1x1_200ms_25sola	EPI_100X_RFP_1x1_200ms_25sola
218	30	11.0193466078843	331	42.2532150041884	340.003021148036	1957.92447129909	1580618	4775.28096676737	101.457502575211	252.659880872518	2	143740	434.259818731118	389.978612799674	482.201536893652	0	NaN	NaN	NaN	NaN	NaN	354.250220180264	0.919323473934732	32.3500647232873	13.506835197109	10.5715353984346	2.96311056582053	0.0442253335158	0.0188414310990893	0	1.02411055394323	2839.49541644598	3	20032.3383685801	1	1	1	1	2019-05-17T17:53:05.210	NG_ecoli_LTEE_871_DM25	-0	-0	162.1	DIA_100X_EMPTY_1x1_100ms	769dd05a-8482-43ab-ae2b-ea826924cdf9	EPI_100X_YFP_1x1_200ms_25sola	EPI_100X_RFP_1x1_200ms_25sola
219	23	11.5128907189308	265	-7.38162410395016	339.864150943396	1999.70566037736	7388660	27881.7358490566	101.457502575211	252.659880872518	1	114320	431.396226415094	389.978612799674	482.201536893652	0	NaN	NaN	NaN	NaN	NaN	240.946928672517	0.999834882102695	21.3014718608808	14.1515024447817	10.9527140232538	3.715328547329	0.00668966489077736	0.00335384802200436	0	1.00036448752554	2006.97975112463	1	18087.1811320755	1	1	1	1	2019-05-17T17:53:05.210	NG_ecoli_LTEE_871_DM25	-0	-0	162.1	DIA_100X_EMPTY_1x1_100ms	01cb7829-7d09-44a8-93c8-e988b69c6df9	EPI_100X_YFP_1x1_200ms_25sola	EPI_100X_RFP_1x1_200ms_25sola
220	19	10.1776190832439	201	-33.1794458437753	341.646766169154	448.313432835821	164090	816.36815920398	101.457502575211	252.659880872518	0	72779	362.084577114428	389.978612799674	482.201536893652	0	NaN	NaN	NaN	NaN	NaN	223.04814522973	0.999904956004771	20.2707630838987	13.4320368411842	10.3755718942071	3.8152853876366	0.004575907771436	0.00206442486952828	1	1.00010505390719	1713.89442970066	2	18823.1940298507	1	1	1	1	2019-05-17T17:53:05.210	NG_ecoli_LTEE_871_DM25	-0	-0	162.1	DIA_100X_EMPTY_1x1_100ms	d8aa451f-1734-42a1-ba50-372ca8001e61	EPI_100X_YFP_1x1_200ms_25sola	EPI_100X_RFP_1x1_200ms_25sola
221	25	10.2635970644326	257	46.5442664591087	346.101167315175	434.821011673152	440828	1715.28404669261	101.457502575211	252.659880872518	2	93028	361.976653696498	389.978612799674	482.201536893652	0	NaN	NaN	NaN	NaN	NaN	278.665980886066	0.992713085315564	26.0715653480546	13.3934991341841	10.3418906954275	3.25941615644665	0.0130302217201866	0.00624139817074587	1	1.00191974831205	2190.06434739498	4	20109.0350194553	1	1	1	1	2019-05-17T17:53:05.210	NG_ecoli_LTEE_871_DM25	-0	-0	162.1	DIA_100X_EMPTY_1x1_100ms	31c1de80-f9e2-4e56-afd7-6573dfb0d30f	EPI_100X_YFP_1x1_200ms_25sola	EPI_100X_RFP_1x1_200ms_25sola
222	20	10.9896267535434	221	-29.890176008004	346.705882352941	127.20814479638	106432	481.592760180995	101.457502575211	252.659880872518	0	463104	2095.49321266968	389.978612799674	482.201536893652	0	NaN	NaN	NaN	NaN	NaN	218.779181787982	0.999923803581729	19.0752186777498	14.529254288278	10.695181040473	4.27283853171908	0.135436423734869	0.00681680841003929	1	1.00030618574037	1713.70351516707	2	17159.5610859729	1	1	1	1	2019-05-17T17:53:05.210	NG_ecoli_LTEE_871_DM25	-0	-0	162.1	DIA_100X_EMPTY_1x1_100ms	065187b3-5a38-4a5d-ad84-0dea203680fb	EPI_100X_YFP_1x1_200ms_25sola	EPI_100X_RFP_1x1_200ms_25sola
223	20	11.9047648226363	238	-39.5499132905005	346.03781512605	1363.09243697479	186485	783.550420168067	101.457502575211	252.659880872518	1	89792	377.27731092437	389.978612799674	482.201536893652	0	NaN	NaN	NaN	NaN	NaN	214.059405527734	0.999806477660473	19.1524468955045	13.7217647727749	10.3801868650739	4.02238700735846	0.0920907286776972	0.0136546111274006	1	1.00348171185255	1620.78157793621	1	17629.1974789916	1	1	1	1	2019-05-17T17:53:05.210	NG_ecoli_LTEE_871_DM25	-0	-0	162.1	DIA_100X_EMPTY_1x1_100ms	51776aa0-9808-4daa-a441-4ec68b2322ab	EPI_100X_YFP_1x1_200ms_25sola	EPI_100X_RFP_1x1_200ms_25sola
224	24	9.52930370683612	229	30.3335297636941	345.454148471616	1934.40174672489	483927	2113.21834061135	101.457502575211	252.659880872518	2	90101	393.454148471616	389.978612799674	482.201536893652	0	NaN	NaN	NaN	NaN	NaN	235.526691619182	0.999401866249381	22.9552292708647	12.0942821747658	9.86056090966641	3.1202040303366	0.00894822866972348	0.00411671248882726	1	1.00062516151997	1752.97110040768	3	19262.1441048035	1	1	1	1	2019-05-17T17:53:05.210	NG_ecoli_LTEE_871_DM25	-0	-0	162.1	DIA_100X_EMPTY_1x1_100ms	32ded91a-0e22-450e-8359-2d44289dc2c6	EPI_100X_YFP_1x1_200ms_25sola	EPI_100X_RFP_1x1_200ms_25sola
225	18	11.5218738393508	209	-48.1378925281342	344.22009569378	557.368421052632	86114	412.028708133971	101.457502575211	252.659880872518	0	70086	335.33971291866	389.978612799674	482.201536893652	0	NaN	NaN	NaN	NaN	NaN	206.052207276284	0.999909489220807	17.3167571624545	15.1201397290953	11.1592001569481	4.30222223643526	0.0309248695754713	0.0164576312574052	0	1.00575465843127	1693.64577427199	2	16706.8133971292	1	1	1	1	2019-05-17T17:53:05.210	NG_ecoli_LTEE_871_DM25	-0	-0	162.1	DIA_100X_EMPTY_1x1_100ms	f0cb99b5-b104-484e-b33b-cc55f23ebf57	EPI_100X_YFP_1x1_200ms_25sola	EPI_100X_RFP_1x1_200ms_25sola
226	28	9.94626698042968	279	21.7733099605341	352.584229390681	1169.10752688172	697104	2498.58064516129	101.457502575211	252.659880872518	1	94274	337.899641577061	389.978612799674	482.201536893652	0	NaN	NaN	NaN	NaN	NaN	261.615869667876	0.996281349907994	24.6933970874216	12.6755194145202	10.3010130140709	3.21272904245423	0.0213032131033436	0.0102768093230623	0	1.00455779074792	2057.92997649886	4	17897.7813620072	1	1	1	1	2019-05-17T17:53:05.210	NG_ecoli_LTEE_871_DM25	-0	-0	162.1	DIA_100X_EMPTY_1x1_100ms	e085428a-944e-469a-b134-63b522fee31d	EPI_100X_YFP_1x1_200ms_25sola	EPI_100X_RFP_1x1_200ms_25sola
227	24	9.69214157452291	233	32.8598013244751	352.639484978541	420.678111587983	219314	941.261802575107	101.457502575211	252.659880872518	0	84882	364.300429184549	389.978612799674	482.201536893652	0	NaN	NaN	NaN	NaN	NaN	258.523349119639	0.99212728950869	24.9032457322048	12.4956029696575	9.95539920755243	3.16958513418061	0.0153087485065263	0.0079427003972895	1	1.00275988882744	1938.48834796521	4	20494.1330472103	1	1	1	1	2019-05-17T17:53:05.210	NG_ecoli_LTEE_871_DM25	-0	-0	162.1	DIA_100X_EMPTY_1x1_100ms	358d88e7-890e-45bf-88d3-bad7aea3c872	EPI_100X_YFP_1x1_200ms_25sola	EPI_100X_RFP_1x1_200ms_25sola
228	22	9.87898974905651	218	-29.467865688708	351.674311926606	1948.14220183486	559054	2564.46788990826	101.457502575211	252.659880872518	0	87863	403.04128440367	389.978612799674	482.201536893652	0	NaN	NaN	NaN	NaN	NaN	251.233449018365	0.996721795338315	23.5527773457862	13.3804156110969	10.3065178487506	3.34228363208185	0.0190559353757554	0.0103682782713472	0	1.00408383451605	1964.97001401601	5	21090.1009174312	1	1	1	1	2019-05-17T17:53:05.210	NG_ecoli_LTEE_871_DM25	-0	-0	162.1	DIA_100X_EMPTY_1x1_100ms	64b5a07a-84ae-48e1-b3e3-9ebdb0a6ab60	EPI_100X_YFP_1x1_200ms_25sola	EPI_100X_RFP_1x1_200ms_25sola
229	17	10.607353234135	181	-49.184744963369	356.60773480663	1181.93922651934	155820	860.883977900553	101.457502575211	252.659880872518	1	63674	351.790055248619	389.978612799674	482.201536893652	0	NaN	NaN	NaN	NaN	NaN	192.947634721793	0.999887640837614	17.809479753905	13.4278494915276	10.2242425968657	3.64056000916081	0.035627904471495	0.019030727900147	0	1.00802999889209	1462.18864153611	2	17982.8397790055	1	1	1	1	2019-05-17T17:53:05.210	NG_ecoli_LTEE_871_DM25	-0	-0	162.1	DIA_100X_EMPTY_1x1_100ms	cba0c86e-857d-4bd0-94f4-c443405a44ba	EPI_100X_YFP_1x1_200ms_25sola	EPI_100X_RFP_1x1_200ms_25sola
230	40	11.2423088871528	450	39.0515736840731	355.92	1978.15111111111	3533980	7853.28888888889	101.457502575211	252.659880872518	3	191790	426.2	389.978612799674	482.201536893652	0	NaN	NaN	NaN	NaN	NaN	459.542649111293	0.87868616837754	41.1286376323145	14.7571639826519	10.849922148485	2.80408593099177	0.0351364930864241	0.0102949806064152	2	1.00581887835796	3802.6595876081	7	21118.8488888889	1	1	1	1	2019-05-17T17:53:05.210	NG_ecoli_LTEE_871_DM25	-0	-0	162.1	DIA_100X_EMPTY_1x1_100ms	673b227b-ad84-427c-9182-881763e84676	EPI_100X_YFP_1x1_200ms_25sola	EPI_100X_RFP_1x1_200ms_25sola
231	21	11.5544132533231	243	-28.4270930588148	359.975308641975	1350.71193415638	229510	944.485596707819	101.457502575211	252.659880872518	1	89803	369.559670781893	389.978612799674	482.201536893652	0	NaN	NaN	NaN	NaN	NaN	219.815711649437	0.99980947549603	19.9086566734713	13.5784191499442	10.7033340672746	3.54518380953551	0.00704158763067574	0.00311959859272776	1	1.00025346616702	1791.30690435769	1	17428.7530864198	1	1	1	1	2019-05-17T17:53:05.210	NG_ecoli_LTEE_871_DM25	-0	-0	162.1	DIA_100X_EMPTY_1x1_100ms	8e23fde6-9e12-4101-8777-e2ed18b5c82f	EPI_100X_YFP_1x1_200ms_25sola	EPI_100X_RFP_1x1_200ms_25sola
232	22	11.0500665845592	244	-12.7352649284474	361.270491803279	444.139344262295	698671	2863.40573770492	101.457502575211	252.659880872518	1	89318	366.05737704918	389.978612799674	482.201536893652	0	NaN	NaN	NaN	NaN	NaN	252.524391290976	0.99983072024648	22.7776847933698	13.8633589668226	10.7488102561838	3.55201042242155	0.00517423025742534	0.00216511662746903	1	1.00014277518022	2066.90374992691	6	22003.3442622951	1	1	1	1	2019-05-17T17:53:05.210	NG_ecoli_LTEE_871_DM25	-0	-0	162.1	DIA_100X_EMPTY_1x1_100ms	ebee9d60-d936-4995-a7ee-926b324c7084	EPI_100X_YFP_1x1_200ms_25sola	EPI_100X_RFP_1x1_200ms_25sola
233	22	12.0224092081785	265	9.87543729462967	358.867924528302	556.607547169811	75375	284.433962264151	101.457502575211	252.659880872518	0	87098	328.671698113208	389.978612799674	482.201536893652	0	NaN	NaN	NaN	NaN	NaN	239.603512142271	0.999877580047047	20.8647272862424	14.5581786538409	11.0192376070066	3.878878797534	0.0181024574080037	0.00879013894436356	1	1.00242346404036	1989.78287877488	1	17125.2528301887	1	1	1	1	2019-05-17T17:53:05.210	NG_ecoli_LTEE_871_DM25	-0	-0	162.1	DIA_100X_EMPTY_1x1_100ms	8a069b94-e3e3-47ed-9d24-206b73c5f68c	EPI_100X_YFP_1x1_200ms_25sola	EPI_100X_RFP_1x1_200ms_25sola
234	19	10.6777604478314	204	-48.8366338408955	360.941176470588	931.397058823529	563875	2764.0931372549	101.457502575211	252.659880872518	1	66378	325.382352941176	389.978612799674	482.201536893652	0	NaN	NaN	NaN	NaN	NaN	203.407449898226	0.999933019608609	19.789648192141	12.6207346445697	9.93181420427338	3.29250094074891	0.0105024917996534	0.00569045271340339	1	1.00083583673596	1533.15169731322	2	18102.4362745098	1	1	1	1	2019-05-17T17:53:05.210	NG_ecoli_LTEE_871_DM25	-0	-0	162.1	DIA_100X_EMPTY_1x1_100ms	cd3a16c5-9a95-46d0-a499-b25051986c33	EPI_100X_YFP_1x1_200ms_25sola	EPI_100X_RFP_1x1_200ms_25sola
235	23	12.288974068109	283	23.8615718639737	364.427561837456	131.674911660777	204792	723.646643109541	101.457502575211	252.659880872518	0	309578	1093.91519434629	389.978612799674	482.201536893652	1	NaN	NaN	NaN	NaN	NaN	254.718535806886	0.99344660562477	22.7478108294085	12.8762366686532	10.6944712115692	3.36358134790677	0.0182827028293651	0.00861633884314886	1	1.00283082219093	2043.37521272198	2	17220.7455830389	1	1	1	1	2019-05-17T17:53:05.210	NG_ecoli_LTEE_871_DM25	-0	-0	162.1	DIA_100X_EMPTY_1x1_100ms	97ac8e6a-badd-4edd-8d37-add1b2fb11d0	EPI_100X_YFP_1x1_200ms_25sola	EPI_100X_RFP_1x1_200ms_25sola
236	16	10.0672555812885	161	-49.9743859178093	361.142857142857	459.515527950311	1664136	10336.248447205	101.457502575211	252.659880872518	1	59138	367.316770186335	389.978612799674	482.201536893652	0	NaN	NaN	NaN	NaN	NaN	189.564848736843	0.999686500438528	16.9222563337163	13.435850543967	10.5551559274768	3.62911668041889	0.0308892810866137	0.0171968434744913	0	1.00580286862814	1480.73539396466	3	20435.900621118	1	1	1	1	2019-05-17T17:53:05.210	NG_ecoli_LTEE_871_DM25	-0	-0	162.1	DIA_100X_EMPTY_1x1_100ms	900057fe-9fc5-4cbe-9e64-2a71af769ef8	EPI_100X_YFP_1x1_200ms_25sola	EPI_100X_RFP_1x1_200ms_25sola
237	34	10.2903825804245	351	46.8269952384849	365.37037037037	397.39886039886	1529006	4356.14245014245	101.457502575211	252.659880872518	2	130732	372.45584045584	389.978612799674	482.201536893652	0	NaN	NaN	NaN	NaN	NaN	363.381944437067	0.925187732848577	35.0289396286317	12.4461044491278	10.141650126125	2.48715898170865	0.019481626868005	0.0068203420983713	2	1.00112577933214	2829.65911583096	5	20217.2820512821	1	1	1	1	2019-05-17T17:53:05.210	NG_ecoli_LTEE_871_DM25	-0	-0	162.1	DIA_100X_EMPTY_1x1_100ms	995e114d-6ac0-45df-bdce-17bec6a64db5	EPI_100X_YFP_1x1_200ms_25sola	EPI_100X_RFP_1x1_200ms_25sola
238	21	13.306614352182	285	-47.5373845865862	364.856140350877	1568.37894736842	1828742	6416.63859649123	101.457502575211	252.659880872518	2	111981	392.915789473684	389.978612799674	482.201536893652	0	NaN	NaN	NaN	NaN	NaN	248.282209472602	0.99974021101012	22.3641342347653	13.3051624607709	10.6423978348809	3.42749280166204	0.0148865554278111	0.00672214752901872	1	1.00156405263105	1989.39467501422	1	17764.7298245614	1	1	1	1	2019-05-17T17:53:05.210	NG_ecoli_LTEE_871_DM25	-0	-0	162.1	DIA_100X_EMPTY_1x1_100ms	82a1fe74-ac98-4c1f-8705-9bed950ad463	EPI_100X_YFP_1x1_200ms_25sola	EPI_100X_RFP_1x1_200ms_25sola
239	18	10.2745472427782	185	-48.6218204717825	361.005405405405	1929.68648648649	449442	2429.41621621622	101.457502575211	252.659880872518	0	76914	415.751351351351	389.978612799674	482.201536893652	0	NaN	NaN	NaN	NaN	NaN	195.471187295781	0.999889874153131	17.2209533004842	14.4646861312341	10.6386917684851	4.19084183883363	0.012945568532842	0.00689746803919693	0	1.00100081012052	1530.81786951291	4	20242.6324324324	1	1	1	1	2019-05-17T17:53:05.210	NG_ecoli_LTEE_871_DM25	-0	-0	162.1	DIA_100X_EMPTY_1x1_100ms	dcee2763-c7a5-489a-ab4d-74f72ac73e48	EPI_100X_YFP_1x1_200ms_25sola	EPI_100X_RFP_1x1_200ms_25sola
240	34	10.9401424976299	373	11.839386489074	367.214477211796	1946.30026809651	4748398	12730.2895442359	101.457502575211	252.659880872518	2	146822	393.624664879357	389.978612799674	482.201536893652	0	NaN	NaN	NaN	NaN	NaN	376.2036887146	0.957106858351915	33.1040764980409	13.7242535837538	11.1061263704597	2.93896982019929	0.0160605490721858	0.00818447754549142	1	1.0038946401915	3206.98242420358	7	22585.9624664879	1	1	1	1	2019-05-17T17:53:05.210	NG_ecoli_LTEE_871_DM25	-0	-0	162.1	DIA_100X_EMPTY_1x1_100ms	ac7879ae-5651-42e4-afe0-196f4033989a	EPI_100X_YFP_1x1_200ms_25sola	EPI_100X_RFP_1x1_200ms_25sola
241	17	8.74955843143223	150	-48.5636932626079	362.346666666667	1155.37333333333	105695	704.633333333333	101.457502575211	252.659880872518	0	50316	335.44	389.978612799674	482.201536893652	0	NaN	NaN	NaN	NaN	NaN	178.132171548979	0.999795620848005	17.8301089317804	12.5302449717441	9.44127041781623	3.52606433999766	0.0032028664675167	0.00174447393739611	1	1.00001960823713	1248.2591312236	3	19442.1466666667	1	1	1	1	2019-05-17T17:53:05.210	NG_ecoli_LTEE_871_DM25	-0	-0	162.1	DIA_100X_EMPTY_1x1_100ms	e434e8c3-715b-4c88-91ee-cc8a850afffd	EPI_100X_YFP_1x1_200ms_25sola	EPI_100X_RFP_1x1_200ms_25sola
242	18	12.0833660828469	218	-49.6959627209335	365.577981651376	272.651376146789	1981128	9087.74311926606	101.457502575211	252.659880872518	1	89034	408.412844036697	389.978612799674	482.201536893652	0	NaN	NaN	NaN	NaN	NaN	210.457403242593	0.999936851883697	17.9504073861074	14.467012043993	11.0856271979797	4.05178133463893	0.00123823214324999	0.000601034885935138	1	1.00000836011957	1732.54582254278	2	17277.6330275229	1	1	1	1	2019-05-17T17:53:05.210	NG_ecoli_LTEE_871_DM25	-0	-0	162.1	DIA_100X_EMPTY_1x1_100ms	22182bc2-1fa3-43c0-a669-255bb4999283	EPI_100X_YFP_1x1_200ms_25sola	EPI_100X_RFP_1x1_200ms_25sola
243	20	10.5863008594931	212	-31.317240858067	367.160377358491	429.77358490566	553883	2612.65566037736	101.457502575211	252.659880872518	1	78189	368.816037735849	389.978612799674	482.201536893652	0	NaN	NaN	NaN	NaN	NaN	211.483282064047	0.999885449037583	19.1817330473053	13.7783442467619	10.6083153960851	3.67655732437138	0.00323562865421344	0.00170398973097685	1	1.00002047169335	1695.39372152312	6	22491.3962264151	1	1	1	1	2019-05-17T17:53:05.210	NG_ecoli_LTEE_871_DM25	-0	-0	162.1	DIA_100X_EMPTY_1x1_100ms	3987e916-709b-4ce8-93ca-710d25de7175	EPI_100X_YFP_1x1_200ms_25sola	EPI_100X_RFP_1x1_200ms_25sola
244	22	9.43598307291955	208	6.3203590535153	365.908653846154	1993.875	474099	2279.32211538462	101.457502575211	252.659880872518	0	79240	380.961538461538	389.978612799674	482.201536893652	0	NaN	NaN	NaN	NaN	NaN	241.585444792339	0.997799701834065	22.6058433303794	12.3880974547503	10.335965639014	3.14675896467024	0.0167220778525236	0.00838588681515363	1	1.00234072541448	1896.7614243181	3	20311.1538461538	1	1	1	1	2019-05-17T17:53:05.210	NG_ecoli_LTEE_871_DM25	-0	-0	162.1	DIA_100X_EMPTY_1x1_100ms	7cd08924-01bd-47be-9178-8309c693bf6d	EPI_100X_YFP_1x1_200ms_25sola	EPI_100X_RFP_1x1_200ms_25sola
245	26	11.7700587348412	306	37.4707453739619	373.964052287582	318.895424836601	682208	2229.43790849673	101.457502575211	252.659880872518	2	135317	442.212418300654	389.978612799674	482.201536893652	0	NaN	NaN	NaN	NaN	NaN	282.529633797936	0.982805440668898	24.3083868823671	13.2831558489256	11.1733931410363	3.18997477705903	0.0526771352759967	0.02722403128765	0	1.02957223961308	2383.50562357776	2	16799.3888888889	1	1	1	1	2019-05-17T17:53:05.210	NG_ecoli_LTEE_871_DM25	-0	-0	162.1	DIA_100X_EMPTY_1x1_100ms	ed011e51-3864-4680-bb30-6ecd33d58361	EPI_100X_YFP_1x1_200ms_25sola	EPI_100X_RFP_1x1_200ms_25sola
246	25	11.8259636573233	296	38.969632151968	374.709459459459	285.557432432432	3100864	10475.8918918919	101.457502575211	252.659880872518	1	127961	432.300675675676	389.978612799674	482.201536893652	0	NaN	NaN	NaN	NaN	NaN	296.993840826297	0.953747270806855	25.9847777753231	13.592389339066	10.8268776094237	3.13026322196463	0.0626555890901192	0.0360943759392981	0	1.06162910279722	2392.29836361756	4	18496.5912162162	1	1	1	1	2019-05-17T17:53:05.210	NG_ecoli_LTEE_871_DM25	-0	-0	162.1	DIA_100X_EMPTY_1x1_100ms	5db0c41e-1924-4447-9ef7-389c2de06bff	EPI_100X_YFP_1x1_200ms_25sola	EPI_100X_RFP_1x1_200ms_25sola
247	19	10.2963376508739	196	-47.0002993068868	371.525510204082	942.326530612245	159609	814.331632653061	101.457502575211	252.659880872518	0	62940	321.122448979592	389.978612799674	482.201536893652	0	NaN	NaN	NaN	NaN	NaN	203.768162379775	0.999773723648738	18.6732526780657	13.9048269605925	10.197086942528	4.02523057954316	0.00711573219307945	0.00372268917986395	0	1.00033635829578	1524.97280770614	4	18492.8673469388	1	1	1	1	2019-05-17T17:53:05.210	NG_ecoli_LTEE_871_DM25	-0	-0	162.1	DIA_100X_EMPTY_1x1_100ms	3efc860f-5718-4171-ad64-d5f607cb2a9f	EPI_100X_YFP_1x1_200ms_25sola	EPI_100X_RFP_1x1_200ms_25sola
248	32	11.4055507908714	365	47.6868503447865	373.454794520548	1178.66575342466	209900	575.068493150685	101.457502575211	252.659880872518	0	121792	333.676712328767	389.978612799674	482.201536893652	0	NaN	NaN	NaN	NaN	NaN	357.628428500643	0.97697537695711	32.2876098511829	13.0038870874285	10.8502270882603	2.85327548304973	0.0227612759594191	0.0102164607200691	1	1.00800342419512	2985.40622262696	6	19652.0273972603	1	1	1	1	2019-05-17T17:53:05.210	NG_ecoli_LTEE_871_DM25	-0	-0	162.1	DIA_100X_EMPTY_1x1_100ms	26d03442-8351-46fa-a112-82f825afd5b0	EPI_100X_YFP_1x1_200ms_25sola	EPI_100X_RFP_1x1_200ms_25sola
249	28	11.07292714954	310	45.5320139161151	377.045161290323	333.193548387097	182962	590.2	101.457502575211	252.659880872518	0	138763	447.622580645161	389.978612799674	482.201536893652	0	NaN	NaN	NaN	NaN	NaN	292.036886267796	0.970384366778474	26.8257384836729	13.2202968839129	10.3614122995206	3.25164549865364	0.0316903170271151	0.0172946702155725	0	1.01346998894834	2261.93165616648	1	17891.5838709677	1	1	1	1	2019-05-17T17:53:05.210	NG_ecoli_LTEE_871_DM25	-0	-0	162.1	DIA_100X_EMPTY_1x1_100ms	454e120a-e4da-40ee-9f50-32f841e39c63	EPI_100X_YFP_1x1_200ms_25sola	EPI_100X_RFP_1x1_200ms_25sola
250	15	10.2442168501538	154	-49.9792207885576	371.584415584416	416.616883116883	601157	3903.61688311688	101.457502575211	252.659880872518	1	57796	375.298701298701	389.978612799674	482.201536893652	0	NaN	NaN	NaN	NaN	NaN	181.892705801909	0.999661200000619	17.3374035619049	13.1530236728299	9.85034309170977	3.80522319748569	0.0997639119998317	0.0084554916080515	0	1.00066332209695	1321.22461007008	6	23629.8571428571	1	1	1	1	2019-05-17T17:53:05.210	NG_ecoli_LTEE_871_DM25	-0	-0	162.1	DIA_100X_EMPTY_1x1_100ms	afa34fe0-d55d-4960-acc5-5786df739df5	EPI_100X_YFP_1x1_200ms_25sola	EPI_100X_RFP_1x1_200ms_25sola
251	18	9.39067725453924	170	-48.8042414532184	371.088235294118	1964.56470588235	643647	3786.15882352941	101.457502575211	252.659880872518	0	64139	377.288235294118	389.978612799674	482.201536893652	0	NaN	NaN	NaN	NaN	NaN	197.606356738684	0.999803162022369	17.8308354398019	13.8888083079098	10.4644431643889	3.9587203856719	0.00642450356905945	0.00273700728520037	1	1.00011399765712	1533.53545203481	5	24479.1823529412	1	1	1	1	2019-05-17T17:53:05.210	NG_ecoli_LTEE_871_DM25	-0	-0	162.1	DIA_100X_EMPTY_1x1_100ms	e02227b0-20b3-4ab4-8289-4606aff1d27b	EPI_100X_YFP_1x1_200ms_25sola	EPI_100X_RFP_1x1_200ms_25sola
252	19	9.67067111590802	184	-21.7701518713499	374.967391304348	455.766304347826	1528435	8306.71195652174	101.457502575211	252.659880872518	1	67589	367.33152173913	389.978612799674	482.201536893652	0	NaN	NaN	NaN	NaN	NaN	210.075278090363	0.998265547577968	20.9305644058495	11.7022758084256	9.5403051508365	3.21498701959478	0.00775179405366988	0.00402439910407106	0	1.00050291751951	1496.21964607492	6	22712.2989130435	1	1	1	1	2019-05-17T17:53:05.210	NG_ecoli_LTEE_871_DM25	-0	-0	162.1	DIA_100X_EMPTY_1x1_100ms	26e5e6bd-7824-4436-8c5a-04ebe3090a6a	EPI_100X_YFP_1x1_200ms_25sola	EPI_100X_RFP_1x1_200ms_25sola
253	18	10.2140092600669	184	-38.4996647964992	373.179347826087	470.940217391304	1929116	10484.3260869565	101.457502575211	252.659880872518	1	68921	374.570652173913	389.978612799674	482.201536893652	0	NaN	NaN	NaN	NaN	NaN	199.274972709429	0.999770319121075	18.8371168726792	12.9999027741667	10.2308397436304	3.37699596162629	0.0103981652998088	0.00567778587946099	1	1.00074799406778	1548.55586540627	4	19949.5217391304	1	1	1	1	2019-05-17T17:53:05.210	NG_ecoli_LTEE_871_DM25	-0	-0	162.1	DIA_100X_EMPTY_1x1_100ms	571a7faf-22ff-4b37-ba1c-5b6af2d26ae9	EPI_100X_YFP_1x1_200ms_25sola	EPI_100X_RFP_1x1_200ms_25sola
254	17	10.931908633467	187	-47.9459497738076	374.010695187166	1979.31550802139	1283959	6866.09090909091	101.457502575211	252.659880872518	1	71049	379.941176470588	389.978612799674	482.201536893652	0	NaN	NaN	NaN	NaN	NaN	211.87411013151	0.999875501702055	17.9358346682956	14.5158841045217	11.3485910131171	3.91300132815382	0.022932668967059	0.0115826257271697	0	1.00292591428469	1814.24261203556	6	24357.2887700535	1	1	1	1	2019-05-17T17:53:05.210	NG_ecoli_LTEE_871_DM25	-0	-0	162.1	DIA_100X_EMPTY_1x1_100ms	6946f97d-be9d-4807-be18-7a6b2d1d6987	EPI_100X_YFP_1x1_200ms_25sola	EPI_100X_RFP_1x1_200ms_25sola
255	19	10.3110394190292	197	-40.9165710245612	374.857868020305	373.969543147208	262022	1330.06091370558	101.457502575211	252.659880872518	0	71818	364.558375634518	389.978612799674	482.201536893652	0	NaN	NaN	NaN	NaN	NaN	194.928041909506	0.999798766100766	18.4275375294396	13.165657406609	10.220526739102	3.48001477923035	0.00193052206073993	0.00107088622702824	0	1.00002387001315	1511.83273007477	3	18871.421319797	1	1	1	1	2019-05-17T17:53:05.210	NG_ecoli_LTEE_871_DM25	-0	-0	162.1	DIA_100X_EMPTY_1x1_100ms	5aca0ce7-4695-46a1-9f6c-d4d5cf614c53	EPI_100X_YFP_1x1_200ms_25sola	EPI_100X_RFP_1x1_200ms_25sola
256	21	10.1002660349833	213	-15.5130805068073	377.478873239437	401.535211267606	450929	2117.03755868545	101.457502575211	252.659880872518	1	112053	526.070422535211	389.978612799674	482.201536893652	0	NaN	NaN	NaN	NaN	NaN	239.111204241668	0.999889865799522	21.6906223399509	13.8756712478803	10.6456868137356	3.6865686095295	0.00982161905014885	0.00465704318983255	1	1.00071411535295	1930.67540962845	5	23011.4835680751	1	1	1	1	2019-05-17T17:53:05.210	NG_ecoli_LTEE_871_DM25	-0	-0	162.1	DIA_100X_EMPTY_1x1_100ms	5644f1cf-46fc-4326-8415-f715d30a7126	EPI_100X_YFP_1x1_200ms_25sola	EPI_100X_RFP_1x1_200ms_25sola
257	25	10.078069169672	252	30.4275372138716	375.912698412698	1156.13492063492	301308	1195.66666666667	101.457502575211	252.659880872518	0	83396	330.936507936508	389.978612799674	482.201536893652	0	NaN	NaN	NaN	NaN	NaN	262.715080614396	0.992168491627853	25.1732757464801	12.7209389149771	10.0016064200904	3.14536144958336	0.0224119360746444	0.00944042558425536	1	1.00396221870852	1977.73971688223	6	21292.0476190476	1	1	1	1	2019-05-17T17:53:05.210	NG_ecoli_LTEE_871_DM25	-0	-0	162.1	DIA_100X_EMPTY_1x1_100ms	4a046e99-587e-4f7d-93e4-03df2201af12	EPI_100X_YFP_1x1_200ms_25sola	EPI_100X_RFP_1x1_200ms_25sola
258	26	11.4310758661622	299	-7.80184929601154	381.665551839465	1925.58193979933	669413	2238.83946488294	101.457502575211	252.659880872518	0	124513	416.43143812709	389.978612799674	482.201536893652	0	NaN	NaN	NaN	NaN	NaN	302.09132075546	0.96054260686727	28.5596917049887	12.5427708043001	10.1581204385889	2.92259822909273	0.0298848143798304	0.0128782986944534	1	1.00903707388533	2314.56889141682	4	19889.5183946488	1	1	1	1	2019-05-17T17:53:05.210	NG_ecoli_LTEE_871_DM25	-0	-0	162.1	DIA_100X_EMPTY_1x1_100ms	c9373885-e263-4b4e-abc9-d9a5d58dfc63	EPI_100X_YFP_1x1_200ms_25sola	EPI_100X_RFP_1x1_200ms_25sola
259	18	10.4427717595687	189	-46.3017177822262	378.074074074074	300.814814814815	246321	1303.28571428571	101.457502575211	252.659880872518	0	80593	426.417989417989	389.978612799674	482.201536893652	0	NaN	NaN	NaN	NaN	NaN	194.25124966258	0.999601951972592	18.0669507353517	13.2480922960627	10.1627171967947	3.64014758868438	0.0202112448089081	0.00983997801780676	1	1.00223478635539	1465.52901958946	2	18911.5502645503	1	1	1	1	2019-05-17T17:53:05.210	NG_ecoli_LTEE_871_DM25	-0	-0	162.1	DIA_100X_EMPTY_1x1_100ms	28066106-3e69-45bb-b256-3b375073b6f2	EPI_100X_YFP_1x1_200ms_25sola	EPI_100X_RFP_1x1_200ms_25sola
260	18	10.1106258849839	183	-39.1462580803654	377.710382513661	925.748633879781	623691	3408.14754098361	101.457502575211	252.659880872518	1	58292	318.535519125683	389.978612799674	482.201536893652	0	NaN	NaN	NaN	NaN	NaN	198.639262429087	0.99973945129199	19.0751958670084	12.8188467392959	9.96407107435799	3.42966231508923	0.00491360977025867	0.00219573241129124	1	1.00008615198928	1487.41624668294	4	18930.131147541	1	1	1	1	2019-05-17T17:53:05.210	NG_ecoli_LTEE_871_DM25	-0	-0	162.1	DIA_100X_EMPTY_1x1_100ms	6e2a11ef-058a-4219-bad9-f6acd7221946	EPI_100X_YFP_1x1_200ms_25sola	EPI_100X_RFP_1x1_200ms_25sola
261	15	8.06788158476832	121	-49.9978541207812	378.628099173554	1951.80165289256	468793	3874.32231404959	101.457502575211	252.659880872518	0	44484	367.636363636364	389.978612799674	482.201536893652	0	NaN	NaN	NaN	NaN	NaN	153.196526019585	0.999815208760472	15.0491796838442	12.9410276500789	9.5638318765872	3.76800773805606	0.00205551080224624	0.00103403641591269	1	1.00001592916891	1081.10176156158	5	24198.3305785124	1	1	1	1	2019-05-17T17:53:05.210	NG_ecoli_LTEE_871_DM25	-0	-0	162.1	DIA_100X_EMPTY_1x1_100ms	88c7467f-ba97-4d5e-9591-fd9e40cb4e1d	EPI_100X_YFP_1x1_200ms_25sola	EPI_100X_RFP_1x1_200ms_25sola
262	19	9.36999396277749	178	-49.9592649527383	380.089887640449	442.634831460674	1953268	10973.4157303371	101.457502575211	252.659880872518	1	67280	377.977528089888	389.978612799674	482.201536893652	0	NaN	NaN	NaN	NaN	NaN	188.375531203308	0.999682967786168	17.3418931488591	13.331783880962	10.300306326193	3.63337879887537	0.0133818199120213	0.00700299494397505	0	1.00099900617792	1445.06262492834	6	24449.8370786517	1	1	1	1	2019-05-17T17:53:05.210	NG_ecoli_LTEE_871_DM25	-0	-0	162.1	DIA_100X_EMPTY_1x1_100ms	a6d1984b-902f-4c70-bd76-ab4afdeb39b4	EPI_100X_YFP_1x1_200ms_25sola	EPI_100X_RFP_1x1_200ms_25sola
263	21	12.1141628938193	255	-23.8688335319706	382.274509803922	1994.6862745098	504363	1977.89411764706	101.457502575211	252.659880872518	1	96500	378.43137254902	389.978612799674	482.201536893652	0	NaN	NaN	NaN	NaN	NaN	251.847414987221	0.999041173216482	22.0396423946594	13.739831676644	10.9465301701711	3.52528099877456	0.0240221346450836	0.0103496995544442	1	1.00252328946258	2074.18448640611	4	20019.8549019608	1	1	1	1	2019-05-17T17:53:05.210	NG_ecoli_LTEE_871_DM25	-0	-0	162.1	DIA_100X_EMPTY_1x1_100ms	ea923a6b-2d90-4c43-b080-a7b03896f9a4	EPI_100X_YFP_1x1_200ms_25sola	EPI_100X_RFP_1x1_200ms_25sola
264	19	10.9522562112683	209	-44.4800859120157	382.100478468899	268.459330143541	2329855	11147.6315789474	101.457502575211	252.659880872518	1	88496	423.425837320574	389.978612799674	482.201536893652	0	NaN	NaN	NaN	NaN	NaN	213.918908941846	0.999842518470943	18.3721776728914	14.4981287867243	11.0957491167574	3.95509244384644	0.020276872806181	0.01126170125257	0	1.00290476032618	1776.49412257928	3	17551.6172248804	1	1	1	1	2019-05-17T17:53:05.210	NG_ecoli_LTEE_871_DM25	-0	-0	162.1	DIA_100X_EMPTY_1x1_100ms	408c4f89-90d6-4f45-af5b-0d9251823260	EPI_100X_YFP_1x1_200ms_25sola	EPI_100X_RFP_1x1_200ms_25sola
265	17	9.37364265616653	160	-49.554483518926	383.15625	428.1125	758490	4740.5625	101.457502575211	252.659880872518	1	62191	388.69375	389.978612799674	482.201536893652	0	NaN	NaN	NaN	NaN	NaN	191.870071118378	0.999631652371366	17.938223617552	13.6755319558573	10.2142428334885	3.76953731864635	0.00612203774394266	0.0033571476484163	1	1.00006632470737	1469.87929405786	5	24645.4375	1	1	1	1	2019-05-17T17:53:05.210	NG_ecoli_LTEE_871_DM25	-0	-0	162.1	DIA_100X_EMPTY_1x1_100ms	2465bcec-80d6-4a8d-88f0-0af0dc33f786	EPI_100X_YFP_1x1_200ms_25sola	EPI_100X_RFP_1x1_200ms_25sola
266	24	10.8443072801142	262	3.01382835529115	386.404580152672	382.217557251908	861710	3288.96946564886	101.457502575211	252.659880872518	1	98063	374.286259541985	389.978612799674	482.201536893652	0	NaN	NaN	NaN	NaN	NaN	274.727787587201	0.993641066998507	24.5134713516734	13.2794306481314	10.655022091239	3.52405222512808	0.017385932697293	0.00787183516161959	1	1.00278361339121	2185.76469251827	7	22498.1908396947	1	1	1	1	2019-05-17T17:53:05.210	NG_ecoli_LTEE_871_DM25	-0	-0	162.1	DIA_100X_EMPTY_1x1_100ms	bf40ddf4-8b37-4367-a520-9917aa29d888	EPI_100X_YFP_1x1_200ms_25sola	EPI_100X_RFP_1x1_200ms_25sola
267	24	11.4277651204721	275	40.4890245668103	386.8	952.974545454545	132826	483.003636363636	101.457502575211	252.659880872518	0	90029	327.378181818182	389.978612799674	482.201536893652	0	NaN	NaN	NaN	NaN	NaN	267.120682814252	0.990324823452696	24.4868939274193	12.8350842527112	10.523622461371	3.17243124379583	0.00909604409703819	0.00408532393692506	1	1.00037164674013	2129.87492081007	3	17996.7818181818	1	1	1	1	2019-05-17T17:53:05.210	NG_ecoli_LTEE_871_DM25	-0	-0	162.1	DIA_100X_EMPTY_1x1_100ms	9b49b944-d041-4971-a4a3-a099e4d6ec7b	EPI_100X_YFP_1x1_200ms_25sola	EPI_100X_RFP_1x1_200ms_25sola
268	19	9.99385790572174	190	-49.2785729149535	385.178947368421	1966.63157894737	899883	4736.22631578947	101.457502575211	252.659880872518	1	71227	374.878947368421	389.978612799674	482.201536893652	0	NaN	NaN	NaN	NaN	NaN	207.398001189021	0.999865095033901	19.2694637752114	13.7268449231626	10.2145025128558	3.77106968957021	0.0160689774575181	0.00825737237707096	0	1.0018213483464	1579.04297543727	7	24306.6842105263	1	1	1	1	2019-05-17T17:53:05.210	NG_ecoli_LTEE_871_DM25	-0	-0	162.1	DIA_100X_EMPTY_1x1_100ms	542a811f-1357-426a-b6d1-251f736143b6	EPI_100X_YFP_1x1_200ms_25sola	EPI_100X_RFP_1x1_200ms_25sola
269	19	11.3625539966033	217	-41.2914552024021	386.10599078341	482.271889400922	348698	1606.90322580645	101.457502575211	252.659880872518	1	80477	370.861751152074	389.978612799674	482.201536893652	0	NaN	NaN	NaN	NaN	NaN	227.122818241838	0.999821652579307	19.2216319052137	14.9372480598382	11.1539347451441	4.06288919768557	0.0398459236016881	0.0209088586524151	0	1.01146096686667	1878.17621482633	5	21657.9815668203	1	1	1	1	2019-05-17T17:53:05.210	NG_ecoli_LTEE_871_DM25	-0	-0	162.1	DIA_100X_EMPTY_1x1_100ms	8cbbc7f8-c5e1-4e85-a2f2-dce51ba32bd7	EPI_100X_YFP_1x1_200ms_25sola	EPI_100X_RFP_1x1_200ms_25sola
270	23	11.6891490706813	269	6.45276822064883	386.814126394052	1145.57249070632	281461	1046.32342007435	101.457502575211	252.659880872518	0	89847	334.003717472119	389.978612799674	482.201536893652	0	NaN	NaN	NaN	NaN	NaN	288.559595926487	0.995198717671676	24.0546674261583	14.5939032547446	11.2369050112076	3.94042911612683	0.0568003013099379	0.0307563412239392	0	1.03990365363335	2385.51777828335	4	19236.907063197	1	1	1	1	2019-05-17T17:53:05.210	NG_ecoli_LTEE_871_DM25	-0	-0	162.1	DIA_100X_EMPTY_1x1_100ms	f39480bb-7a18-4e5b-a2e6-be7c7c0700af	EPI_100X_YFP_1x1_200ms_25sola	EPI_100X_RFP_1x1_200ms_25sola
271	28	12.2759951174148	344	28.0332056466433	391.75	417.026162790698	1380340	4012.61627906977	101.457502575211	252.659880872518	2	139375	405.15988372093	389.978612799674	482.201536893652	0	NaN	NaN	NaN	NaN	NaN	324.308409917171	0.987091831892955	28.0941527478338	14.1332780366021	11.0985321268166	3.47720318797389	0.0187360114265238	0.0058245195430001	2	1.00168949524301	2717.92149151902	7	24200.7587209302	1	1	1	1	2019-05-17T17:53:05.210	NG_ecoli_LTEE_871_DM25	-0	-0	162.1	DIA_100X_EMPTY_1x1_100ms	1fb9a6b3-b12f-45ac-af34-f6ce8f13e3c0	EPI_100X_YFP_1x1_200ms_25sola	EPI_100X_RFP_1x1_200ms_25sola
272	21	9.96294237126368	210	-43.0844756056257	389.771428571429	467.157142857143	2466432	11744.9142857143	101.457502575211	252.659880872518	1	82905	394.785714285714	389.978612799674	482.201536893652	0	NaN	NaN	NaN	NaN	NaN	223.577975817059	0.999889897764722	20.3487101408948	13.722447388125	10.4696135521265	3.75653232082613	0.00951376403015713	0.00412392140532035	1	1.0004452436947	1751.81431140581	6	23554.0714285714	1	1	1	1	2019-05-17T17:53:05.210	NG_ecoli_LTEE_871_DM25	-0	-0	162.1	DIA_100X_EMPTY_1x1_100ms	60f5b733-b0ab-4139-b830-c5bed111f2ab	EPI_100X_YFP_1x1_200ms_25sola	EPI_100X_RFP_1x1_200ms_25sola
273	16	9.37022107324295	151	-49.9730458422571	386.384105960265	1175.04635761589	97119	643.172185430464	101.457502575211	252.659880872518	0	48528	321.377483443709	389.978612799674	482.201536893652	0	NaN	NaN	NaN	NaN	NaN	181.966933764533	0.999799350746856	16.4204111098997	14.2265082673641	10.5002418824594	4.01489066440119	0.0151484987294729	0.00814408336040089	0	1.00123717109751	1421.91132949896	5	22035.6688741722	1	1	1	1	2019-05-17T17:53:05.210	NG_ecoli_LTEE_871_DM25	-0	-0	162.1	DIA_100X_EMPTY_1x1_100ms	21df12be-4249-4cab-9028-153a325fe501	EPI_100X_YFP_1x1_200ms_25sola	EPI_100X_RFP_1x1_200ms_25sola
274	18	10.1271862512669	187	-41.9370902301095	387.75935828877	1937.74331550802	477761	2554.87165775401	101.457502575211	252.659880872518	0	72134	385.743315508021	389.978612799674	482.201536893652	0	NaN	NaN	NaN	NaN	NaN	201.994620146302	0.999888583692499	17.7068414749277	14.3162279175859	10.7133414184776	4.13053058859454	0.00430000284702181	0.00209271783145809	1	1.00003918432958	1596.17634901881	6	22776.3475935829	1	1	1	1	2019-05-17T17:53:05.210	NG_ecoli_LTEE_871_DM25	-0	-0	162.1	DIA_100X_EMPTY_1x1_100ms	1793939e-38c3-4cbe-b2e8-6f557da52942	EPI_100X_YFP_1x1_200ms_25sola	EPI_100X_RFP_1x1_200ms_25sola
275	16	9.60976213256577	154	-49.7959039721645	387.363636363636	936.402597402597	139586	906.402597402597	101.457502575211	252.659880872518	0	49850	323.701298701299	389.978612799674	482.201536893652	0	NaN	NaN	NaN	NaN	NaN	181.394224846896	0.999762105806528	17.1868740725545	13.2848241480576	9.91958560368986	3.78666502229505	0.0169871305437231	0.0086961935974119	0	1.00158656413723	1328.23168325405	6	21014.2532467532	1	1	1	1	2019-05-17T17:53:05.210	NG_ecoli_LTEE_871_DM25	-0	-0	162.1	DIA_100X_EMPTY_1x1_100ms	df4a8125-7d0d-4590-86fd-edfd46a44b94	EPI_100X_YFP_1x1_200ms_25sola	EPI_100X_RFP_1x1_200ms_25sola
276	23	9.82250657672543	226	36.6491149391937	388.986725663717	502.769911504425	99235	439.092920353982	101.457502575211	252.659880872518	0	80502	356.203539823009	389.978612799674	482.201536893652	0	NaN	NaN	NaN	NaN	NaN	232.504637932596	0.995141915463116	23.3919509148628	11.9668719409349	9.66587364935202	2.84761215248608	0.00242489554311745	0.00103651918113598	1	1.00002899558554	1716.47923113247	3	19512.1017699115	1	1	1	1	2019-05-17T17:53:05.210	NG_ecoli_LTEE_871_DM25	-0	-0	162.1	DIA_100X_EMPTY_1x1_100ms	8d418029-b1d3-4ce9-a994-b58f2e48f065	EPI_100X_YFP_1x1_200ms_25sola	EPI_100X_RFP_1x1_200ms_25sola
277	24	9.74158949742172	234	38.5180171637393	389.346153846154	360.931623931624	312789	1336.70512820513	101.457502575211	252.659880872518	0	87754	375.017094017094	389.978612799674	482.201536893652	0	NaN	NaN	NaN	NaN	NaN	241.77259379585	0.997957381206375	22.9238893667609	12.0903938848148	10.2588296385941	2.97405233017666	0.002700036868837	0.00137415630587354	0	1.00006945653849	1894.84557070996	3	19573.0811965812	1	1	1	1	2019-05-17T17:53:05.210	NG_ecoli_LTEE_871_DM25	-0	-0	162.1	DIA_100X_EMPTY_1x1_100ms	8c066044-2290-4ecc-9d14-ab9dc07d0036	EPI_100X_YFP_1x1_200ms_25sola	EPI_100X_RFP_1x1_200ms_25sola
278	16	9.24410030132419	148	-49.9623343658573	390.337837837838	453.601351351351	1771230	11967.7702702703	101.457502575211	252.659880872518	1	58490	395.202702702703	389.978612799674	482.201536893652	0	NaN	NaN	NaN	NaN	NaN	176.966972885323	0.999838187260264	16.878986863085	13.0877924572621	10.1031904159219	3.52575252467161	0.00766809252014908	0.00409105508400586	0	1.0003170877503	1353.17302922373	6	24428.6621621622	1	1	1	1	2019-05-17T17:53:05.210	NG_ecoli_LTEE_871_DM25	-0	-0	162.1	DIA_100X_EMPTY_1x1_100ms	c0a68cfd-00c6-4aca-91df-8e1eaf7e9241	EPI_100X_YFP_1x1_200ms_25sola	EPI_100X_RFP_1x1_200ms_25sola
279	17	7.98681583619565	136	-49.8980599752249	388.897058823529	1982.80147058824	1105012	8125.08823529412	101.457502575211	252.659880872518	1	51514	378.779411764706	389.978612799674	482.201536893652	0	NaN	NaN	NaN	NaN	NaN	178.031752104761	0.999822087049878	16.9099610387499	13.1557244335726	10.0225170450411	3.60842259387841	0.019381806775216	0.0107832461785794	0	1.00224431591234	1334.09296909519	5	22854.1102941176	1	1	1	1	2019-05-17T17:53:05.210	NG_ecoli_LTEE_871_DM25	-0	-0	162.1	DIA_100X_EMPTY_1x1_100ms	656ca246-f080-4b8f-aed4-707d2b8c0ce4	EPI_100X_YFP_1x1_200ms_25sola	EPI_100X_RFP_1x1_200ms_25sola
280	19	9.11251915961125	174	-48.9835122221325	392.258620689655	1161.49425287356	128039	735.85632183908	101.457502575211	252.659880872518	0	56487	324.637931034483	389.978612799674	482.201536893652	0	NaN	NaN	NaN	NaN	NaN	206.403926885871	0.999812235860023	19.4688520170682	13.2958340759572	10.1447026349207	3.58193271510556	0.00917012180622943	0.00394787656147002	1	1.00026469030943	1573.65261637422	6	23335.224137931	1	1	1	1	2019-05-17T17:53:05.210	NG_ecoli_LTEE_871_DM25	-0	-0	162.1	DIA_100X_EMPTY_1x1_100ms	1f79194b-cf27-4bb3-81e9-7dcc0598b6c5	EPI_100X_YFP_1x1_200ms_25sola	EPI_100X_RFP_1x1_200ms_25sola
281	30	11.9358328114042	358	44.6858805180718	396.851955307263	1186.92458100559	851133	2377.46648044693	101.457502575211	252.659880872518	2	122504	342.189944134078	389.978612799674	482.201536893652	0	NaN	NaN	NaN	NaN	NaN	335.403127969755	0.945218003137667	29.9212046323755	13.3901171234495	10.9059371926868	2.94691015930704	0.0331535427302792	0.0161358985447482	0	1.01503321393497	2795.08448923696	3	19176.2681564246	1	1	1	1	2019-05-17T17:53:05.210	NG_ecoli_LTEE_871_DM25	-0	-0	162.1	DIA_100X_EMPTY_1x1_100ms	09041d04-4287-46c5-8b79-b2ee713f9871	EPI_100X_YFP_1x1_200ms_25sola	EPI_100X_RFP_1x1_200ms_25sola
282	19	10.046667078491	192	-49.9480865026895	391.354166666667	1951.42708333333	687812	3582.35416666667	101.457502575211	252.659880872518	1	71617	373.005208333333	389.978612799674	482.201536893652	0	NaN	NaN	NaN	NaN	NaN	200.711510344164	0.999919948228767	17.6746595901265	14.4036084609059	10.8949917277304	3.9189603032367	0.00744475913696066	0.0034599224832365	0	1.0002627827638	1647.76300943876	5	23721.7447916667	1	1	1	1	2019-05-17T17:53:05.210	NG_ecoli_LTEE_871_DM25	-0	-0	162.1	DIA_100X_EMPTY_1x1_100ms	d8193693-f420-46ed-92ad-166ae9e0a82e	EPI_100X_YFP_1x1_200ms_25sola	EPI_100X_RFP_1x1_200ms_25sola
283	19	10.8247720629695	207	-49.5276258036058	392.565217391304	397.502415458937	2105595	10171.9565217391	101.457502575211	252.659880872518	2	86923	419.917874396135	389.978612799674	482.201536893652	0	NaN	NaN	NaN	NaN	NaN	226.069194047377	0.993344669504924	21.3223339444948	13.671295690784	10.0663949157492	3.61508090949725	0.00682993235354517	0.00298760574119057	1	1.00014809241478	1696.96369361255	5	24930.4299516908	1	1	1	1	2019-05-17T17:53:05.210	NG_ecoli_LTEE_871_DM25	-0	-0	162.1	DIA_100X_EMPTY_1x1_100ms	886c211a-c8d3-4c43-9935-4fe46f7c13d6	EPI_100X_YFP_1x1_200ms_25sola	EPI_100X_RFP_1x1_200ms_25sola
284	31	11.1601731633062	347	46.3979536582195	399.544668587896	560.129682997118	406730	1172.1325648415	101.457502575211	252.659880872518	2	117017	337.224783861671	389.978612799674	482.201536893652	0	NaN	NaN	NaN	NaN	NaN	334.295394401785	0.932752832258435	31.7253644531963	12.977941355745	10.2870071543642	2.70561226020425	0.0145625063274026	0.00721597658293694	1	1.00376595112296	2636.78418369056	3	17284.1123919308	1	1	1	1	2019-05-17T17:53:05.210	NG_ecoli_LTEE_871_DM25	-0	-0	162.1	DIA_100X_EMPTY_1x1_100ms	3b15ac5c-7a0a-4fa6-a6de-3f57d423d4e8	EPI_100X_YFP_1x1_200ms_25sola	EPI_100X_RFP_1x1_200ms_25sola
285	32	12.3034778990799	394	45.1157856554209	398.269035532995	271.774111675127	3563955	9045.57106598985	101.457502575211	252.659880872518	2	190211	482.769035532995	389.978612799674	482.201536893652	0	NaN	NaN	NaN	NaN	NaN	342.761338262363	0.959756722083437	29.8791882607489	13.7931556605654	10.9746134780214	3.27357711561425	0.0391799311500804	0.017868527357678	0	1.01747286708748	2826.42289905882	2	17360.154822335	1	1	1	1	2019-05-17T17:53:05.210	NG_ecoli_LTEE_871_DM25	-0	-0	162.1	DIA_100X_EMPTY_1x1_100ms	2f11cdab-6122-4262-b09b-5138d240b9b4	EPI_100X_YFP_1x1_200ms_25sola	EPI_100X_RFP_1x1_200ms_25sola
286	14	9.4807102944007	133	-49.9978016872209	391.09022556391	921.541353383459	234270	1761.42857142857	101.457502575211	252.659880872518	0	42254	317.699248120301	389.978612799674	482.201536893652	0	NaN	NaN	NaN	NaN	NaN	164.432825134489	0.999801193520882	15.0569888499878	13.9465063483211	10.4109590763035	3.89679753514228	0.0160274178290362	0.00899230946642413	0	1.00120864588231	1281.76818845569	4	20341.7067669173	1	1	1	1	2019-05-17T17:53:05.210	NG_ecoli_LTEE_871_DM25	-0	-0	162.1	DIA_100X_EMPTY_1x1_100ms	395726a8-5d68-41ce-a40e-70a788dbbd80	EPI_100X_YFP_1x1_200ms_25sola	EPI_100X_RFP_1x1_200ms_25sola
287	19	9.1572043091861	174	-28.2907566870142	395.574712643678	436.747126436782	650534	3738.70114942529	101.457502575211	252.659880872518	1	68084	391.287356321839	389.978612799674	482.201536893652	0	NaN	NaN	NaN	NaN	NaN	191.522605643823	0.999665793539483	19.1947878623838	12.1869100570958	9.58716441649683	3.18432698505862	0.00428124125840528	0.00186485671829579	1	1.00006170451484	1385.65000911996	6	25552.6896551724	1	1	1	1	2019-05-17T17:53:05.210	NG_ecoli_LTEE_871_DM25	-0	-0	162.1	DIA_100X_EMPTY_1x1_100ms	700640ec-eb03-4072-bd0d-1977f8dc0938	EPI_100X_YFP_1x1_200ms_25sola	EPI_100X_RFP_1x1_200ms_25sola
288	21	9.22165581332857	194	-46.2241755393645	398.649484536082	492.865979381443	286025	1474.35567010309	101.457502575211	252.659880872518	1	87922	453.20618556701	389.978612799674	482.201536893652	0	NaN	NaN	NaN	NaN	NaN	227.222458264244	0.998041601329833	21.1375963690057	13.27983339696	10.2985625395254	3.45433172930949	0.0345352681640157	0.0185530903493891	0	1.01075440368713	1760.75407952305	5	22065.9072164948	1	1	1	1	2019-05-17T17:53:05.210	NG_ecoli_LTEE_871_DM25	-0	-0	162.1	DIA_100X_EMPTY_1x1_100ms	087bda96-82b0-4a2d-b3b0-88adf449bda5	EPI_100X_YFP_1x1_200ms_25sola	EPI_100X_RFP_1x1_200ms_25sola
289	28	11.4454699945885	321	40.2402093903194	402.928348909657	1977.2523364486	3841848	11968.3738317757	101.457502575211	252.659880872518	2	123210	383.831775700935	389.978612799674	482.201536893652	0	NaN	NaN	NaN	NaN	NaN	324.949822928682	0.943840164917573	29.7995641053031	13.3397472488634	10.6501835469423	2.85100944679899	0.00669425603987098	0.00323422582256992	0	1.00058979827363	2654.69100264456	6	23308.53894081	1	1	1	1	2019-05-17T17:53:05.210	NG_ecoli_LTEE_871_DM25	-0	-0	162.1	DIA_100X_EMPTY_1x1_100ms	f09ef578-200f-45c9-b37f-28e5ba83d07f	EPI_100X_YFP_1x1_200ms_25sola	EPI_100X_RFP_1x1_200ms_25sola
290	22	11.5628414890401	255	-13.1913285606927	402.843137254902	948.486274509804	230312	903.18431372549	101.457502575211	252.659880872518	0	83234	326.407843137255	389.978612799674	482.201536893652	0	NaN	NaN	NaN	NaN	NaN	251.863866753924	0.999854052801893	22.1087577501146	14.4208873582492	10.9715910571253	3.78735430607309	0.00777965647316174	0.00327744759619087	1	1.00037543265647	2090.22696510588	3	18292.0588235294	1	1	1	1	2019-05-17T17:53:05.210	NG_ecoli_LTEE_871_DM25	-0	-0	162.1	DIA_100X_EMPTY_1x1_100ms	a63d8381-6035-40c7-8d22-93bb8cb0bc19	EPI_100X_YFP_1x1_200ms_25sola	EPI_100X_RFP_1x1_200ms_25sola
291	18	11.9714667463293	217	-49.4198933584327	401.41935483871	546.718894009217	1882203	8673.7465437788	101.457502575211	252.659880872518	1	73885	340.483870967742	389.978612799674	482.201536893652	0	NaN	NaN	NaN	NaN	NaN	208.555888222676	0.999940187566294	17.578455034216	14.9638367792132	11.2846106512958	4.18474803592222	0.00518031208762274	0.00233336376120341	1	1.00011828467501	1758.10068238908	1	17374.8847926267	1	1	1	1	2019-05-17T17:53:05.210	NG_ecoli_LTEE_871_DM25	-0	-0	162.1	DIA_100X_EMPTY_1x1_100ms	c5a7baeb-a837-477e-aff3-3e6a8aa9441f	EPI_100X_YFP_1x1_200ms_25sola	EPI_100X_RFP_1x1_200ms_25sola
292	22	11.1843051432091	247	-26.6525176706825	400.623481781377	1141.74898785425	1339766	5424.15384615385	101.457502575211	252.659880872518	2	81797	331.161943319838	389.978612799674	482.201536893652	0	NaN	NaN	NaN	NaN	NaN	273.753785435403	0.994906620326652	23.7485842352696	14.2009023285498	10.9780083339339	3.6791582744263	0.0401328665225808	0.0211110561040803	0	1.01801040290601	2247.88825430485	5	19001.7773279352	1	1	1	1	2019-05-17T17:53:05.210	NG_ecoli_LTEE_871_DM25	-0	-0	162.1	DIA_100X_EMPTY_1x1_100ms	984d07d4-71c3-4e0e-9f32-35fba469cb87	EPI_100X_YFP_1x1_200ms_25sola	EPI_100X_RFP_1x1_200ms_25sola
293	21	10.8257661980422	228	-23.7720116476493	403.574561403509	1171.79824561404	235333	1032.16228070175	101.457502575211	252.659880872518	0	138046	605.464912280702	389.978612799674	482.201536893652	0	NaN	NaN	NaN	NaN	NaN	240.768946297453	0.998656291084627	22.0835217787423	13.5057808808364	10.3160000407988	3.51504906629416	0.0466602604620663	0.0238794663775233	0	1.01988638534201	1845.78403645521	4	20493.6622807018	1	1	1	1	2019-05-17T17:53:05.210	NG_ecoli_LTEE_871_DM25	-0	-0	162.1	DIA_100X_EMPTY_1x1_100ms	9ae46d03-889e-4fdc-9781-619f055c6488	EPI_100X_YFP_1x1_200ms_25sola	EPI_100X_RFP_1x1_200ms_25sola
294	16	10.2171485076414	164	-49.9733699995925	401.164634146341	933.548780487805	782483	4771.23780487805	101.457502575211	252.659880872518	1	54655	333.262195121951	389.978612799674	482.201536893652	0	NaN	NaN	NaN	NaN	NaN	179.734268572203	0.999834030002084	16.3453194759291	13.7591757497189	10.4090649117456	3.72226126016823	0.0368606291184984	0.0201242014266409	0	1.00733696987683	1390.93465770068	5	19880.5548780488	1	1	1	1	2019-05-17T17:53:05.210	NG_ecoli_LTEE_871_DM25	-0	-0	162.1	DIA_100X_EMPTY_1x1_100ms	adb3cacc-0824-4d10-830d-f2de1e49a90b	EPI_100X_YFP_1x1_200ms_25sola	EPI_100X_RFP_1x1_200ms_25sola
295	20	11.6862568608395	235	-11.6615947848285	403.612765957447	1993.37872340426	3804183	16188.0127659574	101.457502575211	252.659880872518	1	90227	383.944680851064	389.978612799674	482.201536893652	0	NaN	NaN	NaN	NaN	NaN	253.976260387771	0.989809282517529	21.7238856263468	14.1468461048705	11.0439099695308	3.49605386025534	0.0536304572965765	0.0257209040817842	1	1.02195954485778	2081.00490648608	3	20232.4680851064	1	1	1	1	2019-05-17T17:53:05.210	NG_ecoli_LTEE_871_DM25	-0	-0	162.1	DIA_100X_EMPTY_1x1_100ms	ca92fc9f-5444-4248-9923-116c8eb57ac3	EPI_100X_YFP_1x1_200ms_25sola	EPI_100X_RFP_1x1_200ms_25sola
296	20	11.1275215943399	224	-40.9385548240379	401.477678571429	365.165178571429	2584837	11539.4508928571	101.457502575211	252.659880872518	2	82905	370.111607142857	389.978612799674	482.201536893652	0	NaN	NaN	NaN	NaN	NaN	238.207100085416	0.999922511349286	21.8335528077479	13.0152280615787	10.42645138817	3.4283782462806	0.0145664815098922	0.00667404877931601	1	1.00150179392209	1864.1778255674	4	20694.6473214286	1	1	1	1	2019-05-17T17:53:05.210	NG_ecoli_LTEE_871_DM25	-0	-0	162.1	DIA_100X_EMPTY_1x1_100ms	d03bca14-8bae-44cb-91be-f7ea34b770d3	EPI_100X_YFP_1x1_200ms_25sola	EPI_100X_RFP_1x1_200ms_25sola
297	25	10.4757784131477	263	27.096697832958	405.600760456274	480.61216730038	367355	1396.78707224335	101.457502575211	252.659880872518	0	119228	453.338403041825	389.978612799674	482.201536893652	0	NaN	NaN	NaN	NaN	NaN	261.118052153123	0.996414815893938	25.0847200231925	13.0480802147071	10.0697746990763	3.22665546526295	0.0154699495035297	0.00754742236256727	1	1.00262029643398	1997.73853540253	5	24023.5475285171	1	1	1	1	2019-05-17T17:53:05.210	NG_ecoli_LTEE_871_DM25	-0	-0	162.1	DIA_100X_EMPTY_1x1_100ms	f47f5064-c917-41c6-89a9-f7c4181a6b9e	EPI_100X_YFP_1x1_200ms_25sola	EPI_100X_RFP_1x1_200ms_25sola
298	23	9.7485431873863	225	-20.7585445331284	403.288888888889	1925.60888888889	359333	1597.03555555556	101.457502575211	252.659880872518	1	100167	445.186666666667	389.978612799674	482.201536893652	0	NaN	NaN	NaN	NaN	NaN	249.86322602976	0.9998323042633	22.2961684502472	14.2063575895299	10.8773628802378	3.72244254935862	0.0062526786146734	0.00324734802065936	1	1.00010351684833	2071.89314166359	3	19540.3155555556	1	1	1	1	2019-05-17T17:53:05.210	NG_ecoli_LTEE_871_DM25	-0	-0	162.1	DIA_100X_EMPTY_1x1_100ms	39b3a06e-9c96-45cf-9d1c-f6757c6090eb	EPI_100X_YFP_1x1_200ms_25sola	EPI_100X_RFP_1x1_200ms_25sola
299	19	9.78120495366449	192	-44.7568381563431	402.276041666667	384.286458333333	490172	2552.97916666667	101.457502575211	252.659880872518	0	74195	386.432291666667	389.978612799674	482.201536893652	0	NaN	NaN	NaN	NaN	NaN	213.166802255462	0.998396452487663	20.7099989267339	12.3011892260791	9.85804430661917	3.10649574159444	0.0271439208336716	0.0136829525666026	1	1.00542621609239	1580.70741024954	6	24943.8697916667	1	1	1	1	2019-05-17T17:53:05.210	NG_ecoli_LTEE_871_DM25	-0	-0	162.1	DIA_100X_EMPTY_1x1_100ms	e7c74e68-a543-4ca0-894c-cb302ff8da93	EPI_100X_YFP_1x1_200ms_25sola	EPI_100X_RFP_1x1_200ms_25sola
300	24	10.7018353503616	257	33.7260091709139	406.988326848249	444.712062256809	790201	3074.71206225681	101.457502575211	252.659880872518	1	122905	478.229571984436	389.978612799674	482.201536893652	0	NaN	NaN	NaN	NaN	NaN	258.88564449604	0.992244864600478	24.0838923502607	12.5294437487385	10.2404845884365	3.26337636321856	0.0205280952151858	0.00871216489730756	1	1.00288087870375	1983.61587502743	6	24372.2062256809	1	1	1	1	2019-05-17T17:53:05.210	NG_ecoli_LTEE_871_DM25	-0	-0	162.1	DIA_100X_EMPTY_1x1_100ms	fea061dc-7095-4ecf-877a-10f6af15a2d5	EPI_100X_YFP_1x1_200ms_25sola	EPI_100X_RFP_1x1_200ms_25sola
301	20	9.79060025130725	196	-26.8193348898671	403.05612244898	1957.47448979592	496194	2531.60204081633	101.457502575211	252.659880872518	0	74745	381.352040816327	389.978612799674	482.201536893652	0	NaN	NaN	NaN	NaN	NaN	224.580593068707	0.999864183501417	21.3388386956349	12.6791780023381	9.999065132126	3.46167028061887	0.0104600898279322	0.00510214606674646	1	1.00086664610828	1675.63512862902	6	24413.2193877551	1	1	1	1	2019-05-17T17:53:05.210	NG_ecoli_LTEE_871_DM25	-0	-0	162.1	DIA_100X_EMPTY_1x1_100ms	480fe546-2f38-41f9-ae19-e07d050cfac3	EPI_100X_YFP_1x1_200ms_25sola	EPI_100X_RFP_1x1_200ms_25sola
302	22	12.0512646325747	267	-13.3902667676303	406.449438202247	406.119850187266	605428	2267.52059925094	101.457502575211	252.659880872518	0	110126	412.456928838951	389.978612799674	482.201536893652	0	NaN	NaN	NaN	NaN	NaN	271.621889275225	0.998204533602116	22.8939672134823	14.9135381458884	11.2822436964121	3.85364579031079	0.0353172304703182	0.0202686832195435	0	1.01481505453083	2288.7686195791	5	23874.7602996255	1	1	1	1	2019-05-17T17:53:05.210	NG_ecoli_LTEE_871_DM25	-0	-0	162.1	DIA_100X_EMPTY_1x1_100ms	425f8797-4eed-4a3b-84f4-089e9c8c2116	EPI_100X_YFP_1x1_200ms_25sola	EPI_100X_RFP_1x1_200ms_25sola
303	44	10.1857728695469	448	36.0380249793098	414.535714285714	470.676339285714	725822	1620.13839285714	101.457502575211	252.659880872518	0	422072	942.125	389.978612799674	482.201536893652	0	NaN	NaN	NaN	NaN	NaN	451.126557682544	0.863280860255195	44.3722084984911	13.1242416003157	9.96502947198242	2.45370394504661	0.0296647349306979	0.0132596663156319	2	1.01175608700215	3460.65337140312	7	25160.5133928571	1	1	1	1	2019-05-17T17:53:05.210	NG_ecoli_LTEE_871_DM25	-0	-0	162.1	DIA_100X_EMPTY_1x1_100ms	c2f854a6-f861-48d5-a037-ab48d2727585	EPI_100X_YFP_1x1_200ms_25sola	EPI_100X_RFP_1x1_200ms_25sola
304	21	10.988216065078	231	-41.4885840549347	405.08658008658	510.138528138528	342221	1481.47619047619	101.457502575211	252.659880872518	1	98779	427.614718614719	389.978612799674	482.201536893652	0	NaN	NaN	NaN	NaN	NaN	240.087203353493	0.999108904029457	20.9826345755152	14.4084594335859	11.0222310027346	3.68278254257557	0.0190354478063486	0.00897335925841419	1	1.0024540096197	2002.11452299671	4	19781.1645021645	1	1	1	1	2019-05-17T17:53:05.210	NG_ecoli_LTEE_871_DM25	-0	-0	162.1	DIA_100X_EMPTY_1x1_100ms	afaf1a41-49a0-40f7-adcf-a7cc2ddd8d7e	EPI_100X_YFP_1x1_200ms_25sola	EPI_100X_RFP_1x1_200ms_25sola
305	17	10.6101773332725	181	-49.2604492069745	404.486187845304	920.414364640884	450148	2487.00552486188	101.457502575211	252.659880872518	1	58160	321.325966850829	389.978612799674	482.201536893652	0	NaN	NaN	NaN	NaN	NaN	204.494054633137	0.999778931081417	18.4818649029565	13.3443164714764	10.5794443497318	3.58699021713325	0.0114949250334401	0.00531021419394823	1	1.0006638334066	1624.65589067946	4	18601.0386740331	1	1	1	1	2019-05-17T17:53:05.210	NG_ecoli_LTEE_871_DM25	-0	-0	162.1	DIA_100X_EMPTY_1x1_100ms	0d462542-0869-48ed-960e-21692a17a5f7	EPI_100X_YFP_1x1_200ms_25sola	EPI_100X_RFP_1x1_200ms_25sola
306	22	8.77053865869222	193	-5.26208500708527	407.222797927461	1938.25906735751	229717	1190.24352331606	101.457502575211	252.659880872518	0	76515	396.450777202073	389.978612799674	482.201536893652	0	NaN	NaN	NaN	NaN	NaN	228.422237953437	0.99710147524551	22.7978525981664	12.2012743688589	9.61833020040118	3.14377522853245	0.016834172166356	0.00668417636431223	1	1.00134698110829	1656.46852309316	6	22816.2227979275	1	1	1	1	2019-05-17T17:53:05.210	NG_ecoli_LTEE_871_DM25	-0	-0	162.1	DIA_100X_EMPTY_1x1_100ms	ae77e679-b660-4b77-8ef7-1114d10afe6c	EPI_100X_YFP_1x1_200ms_25sola	EPI_100X_RFP_1x1_200ms_25sola
307	19	9.72333285696687	186	-49.0685241819151	409.123655913978	1157.03225806452	149317	802.779569892473	101.457502575211	252.659880872518	0	129282	695.064516129032	389.978612799674	482.201536893652	0	NaN	NaN	NaN	NaN	NaN	218.139314267121	0.998891179735144	19.9484005366275	13.6367455351954	10.241867271546	3.7469748586234	0.0348250921447154	0.0169260563163346	1	1.00838435345203	1643.44906148184	5	21554.6935483871	1	1	1	1	2019-05-17T17:53:05.210	NG_ecoli_LTEE_871_DM25	-0	-0	162.1	DIA_100X_EMPTY_1x1_100ms	c8147338-df5c-4f25-b028-2df6a9641639	EPI_100X_YFP_1x1_200ms_25sola	EPI_100X_RFP_1x1_200ms_25sola
308	20	11.0234347456488	221	15.4358105319375	408.886877828054	1129.62443438914	1434742	6492.04524886878	101.457502575211	252.659880872518	1	77334	349.927601809955	389.978612799674	482.201536893652	0	NaN	NaN	NaN	NaN	NaN	224.072555064351	0.999757975351164	20.7881133275979	13.0547029171165	10.3283154017086	3.4392465838213	0.0272278631253454	0.0154923383066834	0	1.00701627982734	1741.66225756472	2	17985.3529411765	1	1	1	1	2019-05-17T17:53:05.210	NG_ecoli_LTEE_871_DM25	-0	-0	162.1	DIA_100X_EMPTY_1x1_100ms	f65a579a-b2a3-4e32-a6db-900993d3e8bc	EPI_100X_YFP_1x1_200ms_25sola	EPI_100X_RFP_1x1_200ms_25sola
309	26	11.5488373352888	301	37.8199124051537	416.598006644518	428.538205980066	3668237	12186.8338870432	101.457502575211	252.659880872518	2	141325	469.518272425249	389.978612799674	482.201536893652	0	NaN	NaN	NaN	NaN	NaN	276.841130388608	0.992699608691679	25.4881277722689	14.0884217481746	10.2763407934612	3.86103153702188	0.00918895472768488	0.00279797201821843	3	1.00033525312509	2113.99917538068	7	24415.3023255814	1	1	1	1	2019-05-17T17:53:05.210	NG_ecoli_LTEE_871_DM25	-0	-0	162.1	DIA_100X_EMPTY_1x1_100ms	ebe52cb8-c688-4269-a22c-233cef052663	EPI_100X_YFP_1x1_200ms_25sola	EPI_100X_RFP_1x1_200ms_25sola
310	24	11.2032389916729	270	20.6841911683092	417.574074074074	1966.05925925926	750029	2777.88518518519	101.457502575211	252.659880872518	0	103083	381.788888888889	389.978612799674	482.201536893652	0	NaN	NaN	NaN	NaN	NaN	281.590746146637	0.962969340642714	24.5572386554126	13.8270853881486	10.7276874336893	3.42708004470209	0.0753422690132949	0.0392770878293412	1	1.06534354041659	2219.63535989479	5	23560.7	1	1	1	1	2019-05-17T17:53:05.210	NG_ecoli_LTEE_871_DM25	-0	-0	162.1	DIA_100X_EMPTY_1x1_100ms	765dd5de-79f0-491a-80ac-91b483555503	EPI_100X_YFP_1x1_200ms_25sola	EPI_100X_RFP_1x1_200ms_25sola
311	27	11.8002369860434	319	45.8506314260684	417.949843260188	914.294670846395	333312	1044.86520376176	101.457502575211	252.659880872518	0	100735	315.783699059561	389.978612799674	482.201536893652	0	NaN	NaN	NaN	NaN	NaN	305.403448390759	0.98768583034701	26.8124597081059	13.2985856227518	10.9102947283903	3.32721586174814	0.0309407184819156	0.00399479921611656	0	1.00055098717847	2506.68350753475	2	17638.7021943574	1	1	1	1	2019-05-17T17:53:05.210	NG_ecoli_LTEE_871_DM25	-0	-0	162.1	DIA_100X_EMPTY_1x1_100ms	ab67ee24-be75-47f9-b6a3-56bbdf7d5a54	EPI_100X_YFP_1x1_200ms_25sola	EPI_100X_RFP_1x1_200ms_25sola
312	28	11.0316101131073	309	40.2526903437454	420.459546925566	495.087378640777	1033181	3343.62783171521	101.457502575211	252.659880872518	1	147283	476.644012944984	389.978612799674	482.201536893652	0	NaN	NaN	NaN	NaN	NaN	313.839398639055	0.92632349194461	28.6596897484569	13.1735835976076	10.5092980353832	3.04712590196466	0.0296303800564553	0.015104895860601	0	1.01059285607041	2486.04384036123	7	23517.4466019417	1	1	1	1	2019-05-17T17:53:05.210	NG_ecoli_LTEE_871_DM25	-0	-0	162.1	DIA_100X_EMPTY_1x1_100ms	c181dcb5-c69b-4b81-8ca4-82cb7be67ddd	EPI_100X_YFP_1x1_200ms_25sola	EPI_100X_RFP_1x1_200ms_25sola
313	16	9.22639559525748	154	-49.7509712180681	413.883116883117	370.487012987013	302089	1961.61688311688	101.457502575211	252.659880872518	0	56418	366.350649350649	389.978612799674	482.201536893652	0	NaN	NaN	NaN	NaN	NaN	188.320617857427	0.999905087111883	16.9476491697116	13.8721483876567	10.4749956694384	3.97178930035008	0.00889879605230415	0.00463443470959083	0	1.00043338561742	1460.51846059689	4	22725.8441558442	1	1	1	1	2019-05-17T17:53:05.210	NG_ecoli_LTEE_871_DM25	-0	-0	162.1	DIA_100X_EMPTY_1x1_100ms	1881a02c-abc3-436a-be79-1616b657808b	EPI_100X_YFP_1x1_200ms_25sola	EPI_100X_RFP_1x1_200ms_25sola
314	20	11.597489069363	232	-30.9980443410029	415.620689655172	387.625	315876	1361.53448275862	101.457502575211	252.659880872518	0	92403	398.288793103448	389.978612799674	482.201536893652	0	NaN	NaN	NaN	NaN	NaN	227.754858756028	0.999881541980675	18.9628882724432	15.1471644535828	11.2913979472756	4.28533234093025	0.0212428544885314	0.0115491592866949	0	1.00338483199741	1898.8462226039	6	24206.8663793103	1	1	1	1	2019-05-17T17:53:05.210	NG_ecoli_LTEE_871_DM25	-0	-0	162.1	DIA_100X_EMPTY_1x1_100ms	5d7c7fab-bc83-4d4b-96db-96a83932e44a	EPI_100X_YFP_1x1_200ms_25sola	EPI_100X_RFP_1x1_200ms_25sola
315	16	11.4741651875005	185	-49.9471745271954	415.713513513514	1949.59459459459	230942	1248.33513513514	101.457502575211	252.659880872518	0	71451	386.221621621622	389.978612799674	482.201536893652	0	NaN	NaN	NaN	NaN	NaN	210.851162765441	0.999876005377675	18.0811404370624	15.137543237642	10.8707253655677	4.31933511050434	0.0282352566431647	0.0141048417509443	1	1.00475239977913	1678.1576180621	5	22191.4378378378	1	1	1	1	2019-05-17T17:53:05.210	NG_ecoli_LTEE_871_DM25	-0	-0	162.1	DIA_100X_EMPTY_1x1_100ms	b10e820b-4b1b-48c9-b47b-bac0f89fed56	EPI_100X_YFP_1x1_200ms_25sola	EPI_100X_RFP_1x1_200ms_25sola
316	18	11.0212095705858	199	-47.5063672431912	419.185929648241	569.673366834171	129148	648.984924623116	101.457502575211	252.659880872518	0	68363	343.532663316583	389.978612799674	482.201536893652	0	NaN	NaN	NaN	NaN	NaN	204.453782220381	0.999851885886176	18.4803990093509	13.4844916355692	10.423879717283	3.70841659567506	0.0259727434418772	0.0139142925373448	0	1.0045798928188	1577.10281845171	3	18020.3718592965	1	1	1	1	2019-05-17T17:53:05.210	NG_ecoli_LTEE_871_DM25	-0	-0	162.1	DIA_100X_EMPTY_1x1_100ms	f7083233-4d15-48ae-904b-5edaaedd6ff1	EPI_100X_YFP_1x1_200ms_25sola	EPI_100X_RFP_1x1_200ms_25sola
317	18	9.8330237665842	177	-47.5294855258364	417.508474576271	931.28813559322	915582	5172.77966101695	101.457502575211	252.659880872518	1	56973	321.881355932203	389.978612799674	482.201536893652	0	NaN	NaN	NaN	NaN	NaN	185.283051607082	0.999852025404805	17.5907284889348	13.1244678021075	10.1353319846163	3.49846211784169	0.0169713936768689	0.00865287326297218	1	1.00158385258504	1419.21980827237	3	18891.2259887006	1	1	1	1	2019-05-17T17:53:05.210	NG_ecoli_LTEE_871_DM25	-0	-0	162.1	DIA_100X_EMPTY_1x1_100ms	21605878-70ad-484c-8882-87ea09915652	EPI_100X_YFP_1x1_200ms_25sola	EPI_100X_RFP_1x1_200ms_25sola
318	26	12.32158378751	320	34.7522710234609	421.990625	458.10625	841862	2630.81875	101.457502575211	252.659880872518	3	987324	3085.3875	389.978612799674	482.201536893652	0	NaN	NaN	NaN	NaN	NaN	299.022997172518	0.986756426827523	25.9651640551792	13.6758854286727	11.1510319111483	3.39570345890375	0.0141259607387034	0.00686585524076952	1	1.00081311205905	2535.7770654403	4	23290.50625	1	1	1	1	2019-05-17T17:53:05.210	NG_ecoli_LTEE_871_DM25	-0	-0	162.1	DIA_100X_EMPTY_1x1_100ms	0825d71e-4ee6-4558-a452-7b0c41aa99ef	EPI_100X_YFP_1x1_200ms_25sola	EPI_100X_RFP_1x1_200ms_25sola
319	20	11.5643322158977	232	-29.0553060802832	419.48275862069	1144.00431034483	234549	1010.98706896552	101.457502575211	252.659880872518	0	123723	533.288793103448	389.978612799674	482.201536893652	0	NaN	NaN	NaN	NaN	NaN	226.706134948596	0.999784408271371	20.1488910186551	14.5117812425209	10.647037367882	4.06562100007598	0.0194300115366883	0.0100151938173991	0	1.00295298212304	1793.90147042478	3	18958.1551724138	1	1	1	1	2019-05-17T17:53:05.210	NG_ecoli_LTEE_871_DM25	-0	-0	162.1	DIA_100X_EMPTY_1x1_100ms	9b3ce36c-fa68-4cf2-b714-2b59a6770e9c	EPI_100X_YFP_1x1_200ms_25sola	EPI_100X_RFP_1x1_200ms_25sola
320	26	9.26674234706566	241	3.48365983926647	419.813278008299	408.597510373444	1278301	5304.15352697095	101.457502575211	252.659880872518	2	106279	440.991701244813	389.978612799674	482.201536893652	0	NaN	NaN	NaN	NaN	NaN	274.601318405917	0.982769311696151	26.6953449546819	11.7874983052896	9.87346451747944	2.97561830395073	0.0639493904006847	0.00542291181384334	2	1.00058108741108	2043.9231285227	5	24665.755186722	1	1	1	1	2019-05-17T17:53:05.210	NG_ecoli_LTEE_871_DM25	-0	-0	162.1	DIA_100X_EMPTY_1x1_100ms	37817316-a057-4993-a25c-0216a34b94cc	EPI_100X_YFP_1x1_200ms_25sola	EPI_100X_RFP_1x1_200ms_25sola
321	25	11.9285895481451	300	34.9514699210779	425.226666666667	507.866666666667	4081853	13606.1766666667	101.457502575211	252.659880872518	1	124344	414.48	389.978612799674	482.201536893652	0	NaN	NaN	NaN	NaN	NaN	314.652761965434	0.982045337698339	27.5898519654091	13.2305979750504	11.0969255081922	3.04819577265392	0.0173562117398388	0.00602289388123745	1	1.00177300863277	2668.36105234106	3	19781.5266666667	1	1	1	1	2019-05-17T17:53:05.210	NG_ecoli_LTEE_871_DM25	-0	-0	162.1	DIA_100X_EMPTY_1x1_100ms	1333af8e-8613-4514-b176-a73b6d17f340	EPI_100X_YFP_1x1_200ms_25sola	EPI_100X_RFP_1x1_200ms_25sola
322	18	11.0172887755367	199	-47.3231028661298	422.497487437186	554.894472361809	171148	860.040201005025	101.457502575211	252.659880872518	0	70479	354.165829145729	389.978612799674	482.201536893652	0	NaN	NaN	NaN	NaN	NaN	195.910843973867	0.999774103782525	17.4553976973361	13.8487548477627	10.6064760011546	3.88989034084986	0.00731735938341892	0.0036674242634261	0	1.00029581544087	1542.27513461304	3	18403.2110552764	1	1	1	1	2019-05-17T17:53:05.210	NG_ecoli_LTEE_871_DM25	-0	-0	162.1	DIA_100X_EMPTY_1x1_100ms	ae29d01c-99f8-4df6-b521-8e5f68bc2c4e	EPI_100X_YFP_1x1_200ms_25sola	EPI_100X_RFP_1x1_200ms_25sola
323	21	10.6905549902159	226	-16.8059833526238	425.663716814159	1938.72566371681	375128	1659.85840707965	101.457502575211	252.659880872518	1	98595	436.261061946903	389.978612799674	482.201536893652	0	NaN	NaN	NaN	NaN	NaN	230.023827289377	0.999700871981311	21.1678863921213	13.3915913168835	10.2708250814618	3.65143337895518	0.0403981823499267	0.0226634496612371	0	1.01600290216821	1753.79183291056	3	20133.6150442478	1	1	1	1	2019-05-17T17:53:05.210	NG_ecoli_LTEE_871_DM25	-0	-0	162.1	DIA_100X_EMPTY_1x1_100ms	a8781fa4-b740-4032-a893-115d326ec78d	EPI_100X_YFP_1x1_200ms_25sola	EPI_100X_RFP_1x1_200ms_25sola
324	31	11.3557599208807	352	45.6857170822263	430.207386363636	1975.12215909091	780707	2217.91761363636	101.457502575211	252.659880872518	0	131216	372.772727272727	389.978612799674	482.201536893652	0	NaN	NaN	NaN	NaN	NaN	362.737487120057	0.987459267262462	31.9008691261406	13.1832674387109	11.0748332973885	3.0825737811385	0.0333572488747377	0.017014008382456	0	1.01854861527631	3073.02994554445	5	21232.1960227273	1	1	1	1	2019-05-17T17:53:05.210	NG_ecoli_LTEE_871_DM25	-0	-0	162.1	DIA_100X_EMPTY_1x1_100ms	0f29f852-0b9e-48b5-bc8e-49d4dbd3dbff	EPI_100X_YFP_1x1_200ms_25sola	EPI_100X_RFP_1x1_200ms_25sola
325	18	10.2765821151354	185	-49.1945741495984	427.318918918919	442.389189189189	391137	2114.25405405405	101.457502575211	252.659880872518	1	158359	855.994594594595	389.978612799674	482.201536893652	1	NaN	NaN	NaN	NaN	NaN	202.631116749079	0.999874925261418	18.5459565820024	13.7720874022365	10.4061985240687	3.83711621797858	0.00716534175922543	0.00370468283669283	1	1.00033032017892	1577.33279805249	6	25244.0864864865	1	1	1	1	2019-05-17T17:53:05.210	NG_ecoli_LTEE_871_DM25	-0	-0	162.1	DIA_100X_EMPTY_1x1_100ms	d4a70474-b854-45e9-b18e-efd55bd778a1	EPI_100X_YFP_1x1_200ms_25sola	EPI_100X_RFP_1x1_200ms_25sola
326	16	9.58310189866086	154	-49.9279143401267	425.753246753247	372.558441558442	397001	2577.92857142857	101.457502575211	252.659880872518	1	59288	384.987012987013	389.978612799674	482.201536893652	0	NaN	NaN	NaN	NaN	NaN	188.984309171009	0.999892798691235	18.2489932976584	13.0668860493608	9.78113804529275	3.67084352852067	0.00926550528608153	0.00423294953431324	1	1.00041546066927	1371.22135972365	5	22323.9935064935	1	1	1	1	2019-05-17T17:53:05.210	NG_ecoli_LTEE_871_DM25	-0	-0	162.1	DIA_100X_EMPTY_1x1_100ms	8e0236da-3e2f-4baa-a65f-2e29001cd079	EPI_100X_YFP_1x1_200ms_25sola	EPI_100X_RFP_1x1_200ms_25sola
327	23	13.04975037849	301	-30.4465710053247	431.099667774086	1491.31561461794	112384	373.36877076412	101.457502575211	252.659880872518	0	101812	338.24584717608	389.978612799674	482.201536893652	0	NaN	NaN	NaN	NaN	NaN	256.461263761493	0.999821605709416	21.6709492941284	14.4467318753272	11.3345347290603	3.81033632875584	0.0313796883698306	0.0178144050786669	0	1.0100846468647	2186.6295473404	1	17201.780730897	1	1	1	1	2019-05-17T17:53:05.210	NG_ecoli_LTEE_871_DM25	-0	-0	162.1	DIA_100X_EMPTY_1x1_100ms	7eae8ff2-a9fb-4cc4-a00a-c743541ade88	EPI_100X_YFP_1x1_200ms_25sola	EPI_100X_RFP_1x1_200ms_25sola
328	23	9.7855391649992	225	28.4949457004292	430.835555555556	391.302222222222	1326075	5893.66666666667	101.457502575211	252.659880872518	1	92535	411.266666666667	389.978612799674	482.201536893652	0	NaN	NaN	NaN	NaN	NaN	230.336329952934	0.998937136280608	22.2305640170635	12.3698022132462	10.0126636811564	3.18637368772144	0.00328206541286358	0.00125962265438181	0	1.00004739889707	1750.40933303091	6	23931.2266666667	1	1	1	1	2019-05-17T17:53:05.210	NG_ecoli_LTEE_871_DM25	-0	-0	162.1	DIA_100X_EMPTY_1x1_100ms	085b7bac-9b2b-466a-889c-c35c16c57a50	EPI_100X_YFP_1x1_200ms_25sola	EPI_100X_RFP_1x1_200ms_25sola
329	25	10.7742897654549	270	41.0943602925201	432.155555555556	413.014814814815	772194	2859.97777777778	101.457502575211	252.659880872518	1	115283	426.974074074074	389.978612799674	482.201536893652	0	NaN	NaN	NaN	NaN	NaN	284.650616995039	0.999801575010599	25.8603501211737	13.5863933344457	10.7300807395188	3.36930254452468	0.00189452847114788	0.000856635063538929	1	1.00001428737711	2338.46170141435	5	24478.2407407407	1	1	1	1	2019-05-17T17:53:05.210	NG_ecoli_LTEE_871_DM25	-0	-0	162.1	DIA_100X_EMPTY_1x1_100ms	595176c9-ce22-4111-ab9c-6a829ce7eb9d	EPI_100X_YFP_1x1_200ms_25sola	EPI_100X_RFP_1x1_200ms_25sola
330	24	10.2471473518288	247	33.2898716677604	434.587044534413	1956.01619433198	425030	1720.76923076923	101.457502575211	252.659880872518	0	101631	411.461538461538	389.978612799674	482.201536893652	0	NaN	NaN	NaN	NaN	NaN	279.518472654597	0.962395086080428	26.4571229530796	12.5336162971817	10.1735598637064	2.93633068882211	0.00679784906638036	0.00275947269365248	1	1.00043435138265	2150.69282784787	5	22214.1376518219	1	1	1	1	2019-05-17T17:53:05.210	NG_ecoli_LTEE_871_DM25	-0	-0	162.1	DIA_100X_EMPTY_1x1_100ms	7a870656-88d0-45db-8195-5323b47e0a6b	EPI_100X_YFP_1x1_200ms_25sola	EPI_100X_RFP_1x1_200ms_25sola
331	22	11.4167794670337	256	-1.81738146438436	431.1171875	1799.84765625	1289069	5035.42578125	101.457502575211	252.659880872518	2	100984	394.46875	389.978612799674	482.201536893652	0	NaN	NaN	NaN	NaN	NaN	253.789055319081	0.998042122946695	23.679202514848	12.7103675101583	10.3800863331995	3.1577179175203	0.0143610113197496	0.00718386030961017	0	1.0019444853514	2003.82081899856	3	17530.82421875	1	1	1	1	2019-05-17T17:53:05.210	NG_ecoli_LTEE_871_DM25	-0	-0	162.1	DIA_100X_EMPTY_1x1_100ms	120e3efa-b969-48ab-98a5-66a67e1a0c17	EPI_100X_YFP_1x1_200ms_25sola	EPI_100X_RFP_1x1_200ms_25sola
332	31	11.6599051230396	362	43.3027199020658	439.922651933702	1987.53038674033	342064	944.92817679558	101.457502575211	252.659880872518	0	132228	365.270718232044	389.978612799674	482.201536893652	0	NaN	NaN	NaN	NaN	NaN	343.14482195572	0.94707540130595	30.7577190491202	13.8575326853881	10.7931049820107	2.99200202383551	0.011747272294616	0.00583753419642476	2	1.00105856932159	2814.08239824257	2	18679.226519337	1	1	1	1	2019-05-17T17:53:05.210	NG_ecoli_LTEE_871_DM25	-0	-0	162.1	DIA_100X_EMPTY_1x1_100ms	f8497287-f9ef-4ee1-b9bc-0a53cf5d7a21	EPI_100X_YFP_1x1_200ms_25sola	EPI_100X_RFP_1x1_200ms_25sola
333	21	11.3653717899322	239	2.26361502533209	438.255230125523	570.81589958159	114420	478.744769874477	101.457502575211	252.659880872518	0	84641	354.146443514644	389.978612799674	482.201536893652	0	NaN	NaN	NaN	NaN	NaN	218.522832522634	0.999864132833708	20.3576123442784	13.6251621882643	10.3919468458945	3.56835916568269	0.00642798242757398	0.00319646024801418	1	1.00029696170598	1726.67481647571	2	17713.589958159	1	1	1	1	2019-05-17T17:53:05.210	NG_ecoli_LTEE_871_DM25	-0	-0	162.1	DIA_100X_EMPTY_1x1_100ms	60fa8fad-71ab-483f-bf1b-fae45e28de2c	EPI_100X_YFP_1x1_200ms_25sola	EPI_100X_RFP_1x1_200ms_25sola
334	24	12.6225489223628	304	9.37813270427805	436.098684210526	1690.53618421053	315468	1037.72368421053	101.457502575211	252.659880872518	2	109020	358.618421052632	389.978612799674	482.201536893652	0	NaN	NaN	NaN	NaN	NaN	262.317232956869	0.999323547639223	22.9537096129714	13.5767518466298	10.9223698833697	3.70903918006601	0.00812350393308873	0.00491641145825535	0	1.0007981439464	2150.68360241868	1	16758.0361842105	1	1	1	1	2019-05-17T17:53:05.210	NG_ecoli_LTEE_871_DM25	-0	-0	162.1	DIA_100X_EMPTY_1x1_100ms	55f3ab20-bae8-49df-b6eb-7104fe077877	EPI_100X_YFP_1x1_200ms_25sola	EPI_100X_RFP_1x1_200ms_25sola
335	22	11.8336231392925	261	-37.1515178353707	438.180076628352	1817.34482758621	2288597	8768.57088122605	101.457502575211	252.659880872518	1	101172	387.632183908046	389.978612799674	482.201536893652	0	NaN	NaN	NaN	NaN	NaN	242.12459409677	0.999857389947684	20.656650553865	14.8517488686781	11.3021187615876	3.93860848611725	0.00932710554326158	0.00418367476958959	1	1.00051536092108	2072.38059496746	2	18506.3409961686	1	1	1	1	2019-05-17T17:53:05.210	NG_ecoli_LTEE_871_DM25	-0	-0	162.1	DIA_100X_EMPTY_1x1_100ms	c433788a-713f-4c7f-936e-d4936728a8bc	EPI_100X_YFP_1x1_200ms_25sola	EPI_100X_RFP_1x1_200ms_25sola
336	27	10.5221073949124	285	39.9380422494255	440.19649122807	426.101754385965	1914419	6717.25964912281	101.457502575211	252.659880872518	1	140826	494.126315789474	389.978612799674	482.201536893652	0	NaN	NaN	NaN	NaN	NaN	277.211908743023	0.999052861518258	26.1529452895388	13.0080976818486	10.2682564521453	3.16867099905076	0.00296918717619247	0.00188756151775001	0	1.00012572717412	2165.72794372411	6	24202.4210526316	1	1	1	1	2019-05-17T17:53:05.210	NG_ecoli_LTEE_871_DM25	-0	-0	162.1	DIA_100X_EMPTY_1x1_100ms	20c7eb72-7fd6-4149-b647-a33cd156254f	EPI_100X_YFP_1x1_200ms_25sola	EPI_100X_RFP_1x1_200ms_25sola
337	18	8.12889569545647	147	-45.2837318814538	437.149659863946	456.829931972789	187455	1275.20408163265	101.457502575211	252.659880872518	0	972820	6617.8231292517	389.978612799674	482.201536893652	1	NaN	NaN	NaN	NaN	NaN	186.806724872936	0.9994932099569	19.2933240876222	12.5016973785524	9.35767592140339	3.27490598799567	0.00476617458954485	0.00224202384594196	1	1.00004695716511	1326.88395308583	5	25965.8639455782	1	1	1	1	2019-05-17T17:53:05.210	NG_ecoli_LTEE_871_DM25	-0	-0	162.1	DIA_100X_EMPTY_1x1_100ms	78370793-e73e-4024-9a4d-a4c769fa74e6	EPI_100X_YFP_1x1_200ms_25sola	EPI_100X_RFP_1x1_200ms_25sola
338	20	12.1062727237672	243	-49.919244132756	439.057613168724	481.662551440329	289649	1191.97119341564	101.457502575211	252.659880872518	0	1330212	5474.12345679012	389.978612799674	482.201536893652	0	NaN	NaN	NaN	NaN	NaN	254.170578448904	0.949482283803064	17.6295873302245	16.6151031575545	12.8174798094387	4.15588517332696	0.0433311220472595	0.0223807397515137	1	1.01044416807537	2274.76905625645	5	24977.2962962963	1	1	1	1	2019-05-17T17:53:05.210	NG_ecoli_LTEE_871_DM25	-0	-0	162.1	DIA_100X_EMPTY_1x1_100ms	e007c614-2b7f-4912-80f7-cf8e0ce3109d	EPI_100X_YFP_1x1_200ms_25sola	EPI_100X_RFP_1x1_200ms_25sola
339	22	9.58159838376009	211	14.8167394937173	440.023696682464	363.298578199052	247553	1173.23696682464	101.457502575211	252.659880872518	0	80676	382.350710900474	389.978612799674	482.201536893652	0	NaN	NaN	NaN	NaN	NaN	223.480828034484	0.999684459266621	20.6402854386755	13.1792593634544	10.3018444690471	3.55507784882673	0.0245178732126909	0.0135669909679088	0	1.00536623927031	1720.42426033602	3	19798.4549763033	1	1	1	1	2019-05-17T17:53:05.210	NG_ecoli_LTEE_871_DM25	-0	-0	162.1	DIA_100X_EMPTY_1x1_100ms	6e57b7aa-3a6b-45b7-8487-30f32951049c	EPI_100X_YFP_1x1_200ms_25sola	EPI_100X_RFP_1x1_200ms_25sola
340	25	10.5037444967093	264	38.2069210046021	440.863636363636	382.965909090909	932122	3530.76515151515	101.457502575211	252.659880872518	1	107010	405.340909090909	389.978612799674	482.201536893652	0	NaN	NaN	NaN	NaN	NaN	277.831815257851	0.994363594473084	25.4345289250305	13.3468679218619	10.4965489919441	3.34325538108811	0.0105337643799054	0.00422336295978004	1	1.00077510266845	2200.93214857722	6	23299.6818181818	1	1	1	1	2019-05-17T17:53:05.210	NG_ecoli_LTEE_871_DM25	-0	-0	162.1	DIA_100X_EMPTY_1x1_100ms	9e63f0f8-db4f-4833-ab8e-3913aa33b515	EPI_100X_YFP_1x1_200ms_25sola	EPI_100X_RFP_1x1_200ms_25sola
341	27	10.5106356007405	284	46.3394072272943	443.855633802817	501.968309859155	775224	2729.66197183099	101.457502575211	252.659880872518	0	141766	499.176056338028	389.978612799674	482.201536893652	0	NaN	NaN	NaN	NaN	NaN	293.911612113219	0.995682375121123	27.8097723374957	12.6377800197839	10.3243515782728	2.95349165328976	0.00630615170047031	0.00265430915168679	2	1.00019362879092	2328.16033305345	4	21111.5563380282	1	1	1	1	2019-05-17T17:53:05.210	NG_ecoli_LTEE_871_DM25	-0	-0	162.1	DIA_100X_EMPTY_1x1_100ms	8e5a7ebc-895a-4b04-aa63-6cad11223638	EPI_100X_YFP_1x1_200ms_25sola	EPI_100X_RFP_1x1_200ms_25sola
342	24	10.2638349869818	247	34.0334786235393	446.255060728745	439.052631578947	3788672	15338.7530364372	101.457502575211	252.659880872518	2	191733	776.246963562753	389.978612799674	482.201536893652	0	NaN	NaN	NaN	NaN	NaN	258.474087615367	0.99946725419671	24.4571651369545	12.7590379952499	10.1600565204805	3.25847268023975	0.00540334628075564	0.0031209809874586	1	1.00009835989874	1982.84261986602	6	24564.4939271255	1	1	1	1	2019-05-17T17:53:05.210	NG_ecoli_LTEE_871_DM25	-0	-0	162.1	DIA_100X_EMPTY_1x1_100ms	9552372e-8697-474d-aa7d-d9ea14d3bcca	EPI_100X_YFP_1x1_200ms_25sola	EPI_100X_RFP_1x1_200ms_25sola
343	24	11.9789429445872	289	22.4524681674478	448.501730103806	1785.32179930796	307874	1065.30795847751	101.457502575211	252.659880872518	0	107816	373.065743944637	389.978612799674	482.201536893652	0	NaN	NaN	NaN	NaN	NaN	269.615981303525	0.996880590098356	24.9544848850709	12.7876235437072	10.3876352181747	3.29531068005587	0.00952357071494796	0.00445523627169326	1	1.00093438301961	2114.81251183893	2	17752.1972318339	1	1	1	1	2019-05-17T17:53:05.210	NG_ecoli_LTEE_871_DM25	-0	-0	162.1	DIA_100X_EMPTY_1x1_100ms	42600970-d170-4a43-9e5b-4e7f7ac69317	EPI_100X_YFP_1x1_200ms_25sola	EPI_100X_RFP_1x1_200ms_25sola
344	22	12.5446250775168	276	-4.40325825968266	448.532608695652	1801.14130434783	623638	2259.55797101449	101.457502575211	252.659880872518	1	101118	366.369565217391	389.978612799674	482.201536893652	0	NaN	NaN	NaN	NaN	NaN	265.673011540822	0.999602386342517	22.1442948966649	14.6828224008083	11.2768773023465	4.04792933181248	0.0333757256404955	0.0167465091165233	1	1.00991369055307	2211.71644940162	3	17439.5144927536	1	1	1	1	2019-05-17T17:53:05.210	NG_ecoli_LTEE_871_DM25	-0	-0	162.1	DIA_100X_EMPTY_1x1_100ms	5073409d-0b7e-49e9-baad-44f3161a0483	EPI_100X_YFP_1x1_200ms_25sola	EPI_100X_RFP_1x1_200ms_25sola
345	18	12.2204833942945	220	-49.7363941395229	448.695454545455	1482.42727272727	179990	818.136363636364	101.457502575211	252.659880872518	0	77311	351.413636363636	389.978612799674	482.201536893652	0	NaN	NaN	NaN	NaN	NaN	215.529010877601	0.99991544184579	19.1366465684629	14.211971982897	10.6527464281729	3.95995814691923	0.00761304208038848	0.00401744568727716	1	1.00010896471506	1705.60671155296	2	17180.9227272727	1	1	1	1	2019-05-17T17:53:05.210	NG_ecoli_LTEE_871_DM25	-0	-0	162.1	DIA_100X_EMPTY_1x1_100ms	6b8171c0-ed46-4345-8c85-3842d64d5a6e	EPI_100X_YFP_1x1_200ms_25sola	EPI_100X_RFP_1x1_200ms_25sola
346	21	11.3403083607309	239	18.0099622350209	449.196652719665	406.163179916318	4557813	19070.3472803347	101.457502575211	252.659880872518	2	100567	420.782426778243	389.978612799674	482.201536893652	0	NaN	NaN	NaN	NaN	NaN	239.830269454858	0.982637868274671	21.5281372633752	13.1544107475902	10.5813792329453	3.37132663818443	0.0282836932603101	0.013986798973044	0	1.00648288852322	1893.13199098925	7	24899.4393305439	1	1	1	1	2019-05-17T17:53:05.210	NG_ecoli_LTEE_871_DM25	-0	-0	162.1	DIA_100X_EMPTY_1x1_100ms	2827380d-6fe3-4367-9a55-578e96d66d7d	EPI_100X_YFP_1x1_200ms_25sola	EPI_100X_RFP_1x1_200ms_25sola
347	22	13.1492327027748	291	11.5824299751434	451.237113402062	243.295532646048	103044	354.103092783505	101.457502575211	252.659880872518	0	106718	366.72852233677	389.978612799674	482.201536893652	0	NaN	NaN	NaN	NaN	NaN	247.335791565816	0.999853993289398	21.2664522597587	13.9366921944146	11.2339517897575	3.59231900860886	0.00549725310752714	0.00288904612461031	0	1.00026249201391	2107.90016781294	0	17066.3505154639	1	1	1	1	2019-05-17T17:53:05.210	NG_ecoli_LTEE_871_DM25	-0	-0	162.1	DIA_100X_EMPTY_1x1_100ms	68ef193f-d77d-4595-a90d-1e13103150f1	EPI_100X_YFP_1x1_200ms_25sola	EPI_100X_RFP_1x1_200ms_25sola
348	20	11.2285297200718	225	-3.24750783251589	450.457777777778	469.506666666667	177739	789.951111111111	101.457502575211	252.659880872518	0	959048	4262.43555555556	389.978612799674	482.201536893652	0	NaN	NaN	NaN	NaN	NaN	221.067266850744	0.998745757593181	20.5850716962655	12.7957054724815	10.1322754736001	3.5748286864127	0.0186271612632342	0.00956545759206998	1	1.00280842396009	1659.80184437467	6	24573.6844444444	1	1	1	1	2019-05-17T17:53:05.210	NG_ecoli_LTEE_871_DM25	-0	-0	162.1	DIA_100X_EMPTY_1x1_100ms	fc200251-7ec0-4697-8570-e2c02cefb838	EPI_100X_YFP_1x1_200ms_25sola	EPI_100X_RFP_1x1_200ms_25sola
349	22	10.1731491678279	224	-35.2909001802945	452.549107142857	368.6875	224949	1004.23660714286	101.457502575211	252.659880872518	0	89270	398.526785714286	389.978612799674	482.201536893652	0	NaN	NaN	NaN	NaN	NaN	244.15909585569	0.993687052091177	21.1673902806552	14.4827987700343	11.0179179372492	3.54235637934833	0.0460914863801824	0.0211998953827246	1	1.01384424029811	2018.16311925336	4	20968.3973214286	1	1	1	1	2019-05-17T17:53:05.210	NG_ecoli_LTEE_871_DM25	-0	-0	162.1	DIA_100X_EMPTY_1x1_100ms	bf8e31f1-c6c4-475f-8de3-3b7642d3a1cd	EPI_100X_YFP_1x1_200ms_25sola	EPI_100X_RFP_1x1_200ms_25sola
350	20	11.075106435965	222	-28.9696259159231	452.463963963964	451.18018018018	555863	2503.88738738739	101.457502575211	252.659880872518	0	313150	1410.58558558559	389.978612799674	482.201536893652	0	NaN	NaN	NaN	NaN	NaN	229.638930327375	0.999711979257658	21.0755948810447	13.2442994165604	10.5020641534695	3.46257820190168	0.0177360633558422	0.0100200722875141	0	1.00298291699079	1825.65645526214	5	23954.8828828829	1	1	1	1	2019-05-17T17:53:05.210	NG_ecoli_LTEE_871_DM25	-0	-0	162.1	DIA_100X_EMPTY_1x1_100ms	64f82bf2-c996-49a2-bf1a-5cfb9d33fb28	EPI_100X_YFP_1x1_200ms_25sola	EPI_100X_RFP_1x1_200ms_25sola
351	21	11.9459188535144	252	-24.7954648469616	452.007936507937	1685.4246031746	4267271	16933.6150793651	101.457502575211	252.659880872518	1	99044	393.031746031746	389.978612799674	482.201536893652	0	NaN	NaN	NaN	NaN	NaN	229.664522154175	0.999700241974033	20.4381341398781	13.5971375820326	10.9093722924384	3.50892616561428	0.00381900581609422	0.00161256477519219	2	1.00008431892457	1910.42790008145	1	17448.8055555556	1	1	1	1	2019-05-17T17:53:05.210	NG_ecoli_LTEE_871_DM25	-0	-0	162.1	DIA_100X_EMPTY_1x1_100ms	716ec50c-608b-484f-95cc-870a577957af	EPI_100X_YFP_1x1_200ms_25sola	EPI_100X_RFP_1x1_200ms_25sola
352	20	12.3525310771667	253	-49.5251503442822	450.928853754941	1969.40316205534	2219646	8773.30434782609	101.457502575211	252.659880872518	1	98894	390.885375494071	389.978612799674	482.201536893652	0	NaN	NaN	NaN	NaN	NaN	258.529298211301	0.999520152955869	21.6135671972479	14.8501115732483	11.440810734387	3.95080221656559	0.0206155365834591	0.0100340508403207	1	1.00325971642381	2221.92775659245	4	18600.4505928854	1	1	1	1	2019-05-17T17:53:05.210	NG_ecoli_LTEE_871_DM25	-0	-0	162.1	DIA_100X_EMPTY_1x1_100ms	a07eba04-5c33-4eb0-904e-80ddebf0095a	EPI_100X_YFP_1x1_200ms_25sola	EPI_100X_RFP_1x1_200ms_25sola
353	19	11.0279627420891	210	-45.4179800323238	458.1	485.17619047619	153968	733.180952380952	101.457502575211	252.659880872518	0	172798	822.847619047619	389.978612799674	482.201536893652	0	NaN	NaN	NaN	NaN	NaN	219.79881896827	0.999899135717194	19.3578195290123	14.0854327416159	10.8598242807315	3.77846292180392	0.0213161758250479	0.0120312633612126	0	1.0036486983388	1793.0479937353	5	23415.8142857143	1	1	1	1	2019-05-17T17:53:05.210	NG_ecoli_LTEE_871_DM25	-0	-0	162.1	DIA_100X_EMPTY_1x1_100ms	982cbf1b-5927-4f13-ac7c-d3a36b023a4e	EPI_100X_YFP_1x1_200ms_25sola	EPI_100X_RFP_1x1_200ms_25sola
354	25	10.8447914503842	273	39.9008381519381	456.21978021978	388.74358974359	2270006	8315.04029304029	101.457502575211	252.659880872518	1	111796	409.509157509157	389.978612799674	482.201536893652	0	NaN	NaN	NaN	NaN	NaN	271.624520772308	0.992568262656948	24.8168771735605	13.1177370023975	10.6513386732676	3.08474546328877	0.00179499875172505	0.00101906289026258	2	1.00000439795421	2211.28846439891	6	23413.3553113553	1	1	1	1	2019-05-17T17:53:05.210	NG_ecoli_LTEE_871_DM25	-0	-0	162.1	DIA_100X_EMPTY_1x1_100ms	f13ea368-a33f-4f4f-bbd5-57886b16d500	EPI_100X_YFP_1x1_200ms_25sola	EPI_100X_RFP_1x1_200ms_25sola
355	18	10.4866581228363	190	-43.0053522804878	459.278947368421	497.894736842105	146279	769.889473684211	101.457502575211	252.659880872518	0	106195	558.921052631579	389.978612799674	482.201536893652	0	NaN	NaN	NaN	NaN	NaN	221.85332003348	0.999915277373368	20.938901843706	12.7567171452476	10.1628120086487	3.3468178318788	0.00660434645291428	0.00381993409918099	1	1.00010284813498	1698.52352595644	4	20112.0052631579	1	1	1	1	2019-05-17T17:53:05.210	NG_ecoli_LTEE_871_DM25	-0	-0	162.1	DIA_100X_EMPTY_1x1_100ms	1fe6d841-3149-43c2-a5dc-bbd7fb48b95b	EPI_100X_YFP_1x1_200ms_25sola	EPI_100X_RFP_1x1_200ms_25sola
356	17	11.1399193210399	193	-49.8724487292749	459.715025906736	423.031088082902	748693	3879.23834196891	101.457502575211	252.659880872518	0	79682	412.860103626943	389.978612799674	482.201536893652	0	NaN	NaN	NaN	NaN	NaN	194.080619094732	0.999830017183276	17.4525350682368	14.2066706767639	10.3391410035694	4.18240998983498	0.0123383546639117	0.00630372015892804	1	1.00087535556528	1465.26885007205	6	24438.8393782383	1	1	1	1	2019-05-17T17:53:05.210	NG_ecoli_LTEE_871_DM25	-0	-0	162.1	DIA_100X_EMPTY_1x1_100ms	271ed3a4-abc4-48db-aa1e-c45c65af23a3	EPI_100X_YFP_1x1_200ms_25sola	EPI_100X_RFP_1x1_200ms_25sola
357	24	11.0641370980753	266	33.8384451913695	463.375939849624	1953.63533834586	2685287	10095.0639097744	101.457502575211	252.659880872518	1	117864	443.097744360902	389.978612799674	482.201536893652	0	NaN	NaN	NaN	NaN	NaN	250.998727888292	0.999022445549947	23.8568268288402	12.8750191556847	10.2238849168189	3.19608380853666	0.0011883583002701	0.000583029846079528	0	1.0000132757728	1958.54910214217	1	17818.8045112782	1	1	1	1	2019-05-17T17:53:05.210	NG_ecoli_LTEE_871_DM25	-0	-0	162.1	DIA_100X_EMPTY_1x1_100ms	7bcabe79-1321-40a4-8d56-fe360e9b1c47	EPI_100X_YFP_1x1_200ms_25sola	EPI_100X_RFP_1x1_200ms_25sola
358	23	10.7075469904132	246	40.049293922237	465.975609756098	458.20325203252	2033298	8265.43902439024	101.457502575211	252.659880872518	2	181154	736.39837398374	389.978612799674	482.201536893652	0	NaN	NaN	NaN	NaN	NaN	258.324670757759	0.99218470425074	23.3784738165841	12.9917928513572	10.6579117410758	3.14986266537711	0.0246848701289032	0.011254277318061	1	1.00465037049297	2085.69248671687	6	24839.3861788618	1	1	1	1	2019-05-17T17:53:05.210	NG_ecoli_LTEE_871_DM25	-0	-0	162.1	DIA_100X_EMPTY_1x1_100ms	c869ff47-dab4-4f5e-8269-73ce8ae631dd	EPI_100X_YFP_1x1_200ms_25sola	EPI_100X_RFP_1x1_200ms_25sola
359	21	12.3416834789686	259	-36.7002135067086	465.173745173745	1474.43243243243	218627	844.119691119691	101.457502575211	252.659880872518	0	93420	360.694980694981	389.978612799674	482.201536893652	0	NaN	NaN	NaN	NaN	NaN	228.792921782105	0.999863506935094	19.7013450654904	14.5723675804137	10.9879711602412	4.07323375313323	0.0180769824439577	0.0101995120263872	0	1.00277935593876	1868.18887168901	1	17328.4980694981	1	1	1	1	2019-05-17T17:53:05.210	NG_ecoli_LTEE_871_DM25	-0	-0	162.1	DIA_100X_EMPTY_1x1_100ms	d6a5937b-d0f6-4d0b-a19a-f2850253c306	EPI_100X_YFP_1x1_200ms_25sola	EPI_100X_RFP_1x1_200ms_25sola
360	24	10.412880075365	251	13.2568115795155	465.940239043825	439.517928286853	2201622	8771.40239043825	101.457502575211	252.659880872518	1	117079	466.450199203187	389.978612799674	482.201536893652	0	NaN	NaN	NaN	NaN	NaN	255.645824664453	0.991715244903737	23.7515562000873	13.7143158567345	10.4000332882226	3.48105276720269	0.0200934224136517	0.0106570347650158	1	1.0011789382184	2017.67591551015	6	23720.3784860558	1	1	1	1	2019-05-17T17:53:05.210	NG_ecoli_LTEE_871_DM25	-0	-0	162.1	DIA_100X_EMPTY_1x1_100ms	2b7d7595-1ab3-4d0f-8410-e1b51005fe30	EPI_100X_YFP_1x1_200ms_25sola	EPI_100X_RFP_1x1_200ms_25sola
361	20	10.2994357627154	206	-34.2238513602551	466.776699029126	371.601941747573	272795	1324.24757281553	101.457502575211	252.659880872518	0	85588	415.47572815534	389.978612799674	482.201536893652	0	NaN	NaN	NaN	NaN	NaN	223.146025864532	0.999841417541049	19.9621703223987	13.9540457479591	10.6541126125084	3.80897026353112	0.00874649328968681	0.00414571219778877	1	1.00051476024889	1779.64018592858	5	21811.854368932	1	1	1	1	2019-05-17T17:53:05.210	NG_ecoli_LTEE_871_DM25	-0	-0	162.1	DIA_100X_EMPTY_1x1_100ms	7e39a40d-17e8-4b44-9be1-cce17a2dcb17	EPI_100X_YFP_1x1_200ms_25sola	EPI_100X_RFP_1x1_200ms_25sola
362	22	11.4794097160497	253	-8.53552741739117	467.478260869565	409.086956521739	1688543	6674.08300395257	101.457502575211	252.659880872518	2	98459	389.166007905138	389.978612799674	482.201536893652	0	NaN	NaN	NaN	NaN	NaN	242.42330446463	0.999456711648423	21.7174357128884	13.8339335874155	10.7791678810107	3.5323332218993	0.00826246306997711	0.00370736683900954	1	1.00047143924554	1981.84140638012	6	24390.5059288538	1	1	1	1	2019-05-17T17:53:05.210	NG_ecoli_LTEE_871_DM25	-0	-0	162.1	DIA_100X_EMPTY_1x1_100ms	5e1d3bcc-ae13-4751-aaa0-d8b241c7a6e3	EPI_100X_YFP_1x1_200ms_25sola	EPI_100X_RFP_1x1_200ms_25sola
363	19	11.3182363525623	216	-45.1110541615056	469.393518518519	10.0138888888889	234039	1083.51388888889	101.457502575211	252.659880872518	2	77903	360.662037037037	389.978612799674	482.201536893652	0	NaN	NaN	NaN	NaN	NaN	207.931345853835	0.999898772898911	18.2562641103986	14.1905617829925	10.7424153839874	4.00012329974544	0.0149160330446981	0.00801874448507851	1	1.00149382120044	1654.64821210969	1	16910.9351851852	1	1	1	1	2019-05-17T17:53:05.210	NG_ecoli_LTEE_871_DM25	-0	-0	162.1	DIA_100X_EMPTY_1x1_100ms	1f4d1198-8788-4525-872f-0a81f2a1c4d0	EPI_100X_YFP_1x1_200ms_25sola	EPI_100X_RFP_1x1_200ms_25sola
364	20	9.59238501726084	192	-48.6713486195277	468.427083333333	474.197916666667	206470	1075.36458333333	101.457502575211	252.659880872518	1	122853	639.859375	389.978612799674	482.201536893652	0	NaN	NaN	NaN	NaN	NaN	205.586086388206	0.999862965671614	19.4865281855074	13.4634097795486	10.085003887604	3.66860891917808	0.0120311876080382	0.00560609662653382	1	1.00085558603835	1556.59808307429	5	24368.7864583333	1	1	1	1	2019-05-17T17:53:05.210	NG_ecoli_LTEE_871_DM25	-0	-0	162.1	DIA_100X_EMPTY_1x1_100ms	16b294f3-2d75-4b1c-897e-17a41d6473f2	EPI_100X_YFP_1x1_200ms_25sola	EPI_100X_RFP_1x1_200ms_25sola
365	32	12.3438817652864	395	45.8771878311025	478.081012658228	22.7620253164557	187291	474.154430379747	101.457502575211	252.659880872518	0	142155	359.886075949367	389.978612799674	482.201536893652	0	NaN	NaN	NaN	NaN	NaN	342.924737468346	0.961953788978058	30.0285692426362	13.1804473338137	11.1143566793942	2.84142371613326	0.0206842693888605	0.008250861133858	1	1.00255845536694	2913.35348093442	1	16656.0329113924	1	1	1	1	2019-05-17T17:53:05.210	NG_ecoli_LTEE_871_DM25	-0	-0	162.1	DIA_100X_EMPTY_1x1_100ms	017103d6-96f2-4488-ad06-1424b79a80cd	EPI_100X_YFP_1x1_200ms_25sola	EPI_100X_RFP_1x1_200ms_25sola
366	18	9.70083292437754	175	-34.0592214601763	469.005714285714	390.525714285714	477139	2726.50857142857	101.457502575211	252.659880872518	0	66604	380.594285714286	389.978612799674	482.201536893652	0	NaN	NaN	NaN	NaN	NaN	196.738413842056	0.999859980536298	18.3296473180622	13.3340386601702	10.3397823333524	3.54697094892791	0.00707967192289311	0.00367454097088252	1	1.00030637692509	1539.09980386719	5	24489.6628571429	1	1	1	1	2019-05-17T17:53:05.210	NG_ecoli_LTEE_871_DM25	-0	-0	162.1	DIA_100X_EMPTY_1x1_100ms	c32b1727-444e-4436-aa7e-e3726c5b6a84	EPI_100X_YFP_1x1_200ms_25sola	EPI_100X_RFP_1x1_200ms_25sola
367	32	13.0625462137656	418	47.112500906994	480.069377990431	256.212918660287	592941	1418.51913875598	101.457502575211	252.659880872518	2	141623	338.811004784689	389.978612799674	482.201536893652	0	NaN	NaN	NaN	NaN	NaN	346.373642821204	0.956234287934098	30.5331116037806	13.5857464336791	11.0138929160865	2.97971545974621	0.00917727873093452	0.00406492409266602	1	1.00060493708978	2908.99279693759	0	17390.5741626794	1	1	1	1	2019-05-17T17:53:05.210	NG_ecoli_LTEE_871_DM25	-0	-0	162.1	DIA_100X_EMPTY_1x1_100ms	32ce7654-164a-4dad-8686-09d0926b0e38	EPI_100X_YFP_1x1_200ms_25sola	EPI_100X_RFP_1x1_200ms_25sola
368	19	12.0435677154986	229	-46.9313563363536	474.270742358079	1698.09170305677	374554	1635.60698689956	101.457502575211	252.659880872518	1	81071	354.021834061135	389.978612799674	482.201536893652	0	NaN	NaN	NaN	NaN	NaN	196.017341955335	0.999833341493278	17.0197067066967	14.5428509278244	10.5772592393296	4.50144537243543	0.0269931521316482	0.00151692018308109	1	1.00000880813782	1495.50631239527	0	18402.2838427948	1	1	1	1	2019-05-17T17:53:05.210	NG_ecoli_LTEE_871_DM25	-0	-0	162.1	DIA_100X_EMPTY_1x1_100ms	824246f5-28a2-442b-876a-b25734dd93df	EPI_100X_YFP_1x1_200ms_25sola	EPI_100X_RFP_1x1_200ms_25sola
369	15	10.0043160234297	155	-49.9838412942095	473.806451612903	489.767741935484	181336	1169.90967741935	101.457502575211	252.659880872518	1	77910	502.645161290323	389.978612799674	482.201536893652	0	NaN	NaN	NaN	NaN	NaN	188.074037652353	0.999876446429126	17.9123186338518	12.9035159082725	9.68382791976673	3.72252671893855	0.0304755839197613	0.0159497050413887	0	1.00603610501691	1319.27646334464	5	23404.2387096774	1	1	1	1	2019-05-17T17:53:05.210	NG_ecoli_LTEE_871_DM25	-0	-0	162.1	DIA_100X_EMPTY_1x1_100ms	6563d649-f70b-4973-917a-80be9177dde2	EPI_100X_YFP_1x1_200ms_25sola	EPI_100X_RFP_1x1_200ms_25sola
370	16	8.66109453309732	139	-49.9010831990573	473.992805755396	505.791366906475	130764	940.748201438849	101.457502575211	252.659880872518	1	64073	460.956834532374	389.978612799674	482.201536893652	0	NaN	NaN	NaN	NaN	NaN	161.062605738482	0.99970952430839	16.2075899971908	12.6803406937168	9.50016914050331	3.49299782528066	0.00855488853075826	0.00465164747543804	0	1.00038111822025	1148.87028886074	3	19880.1726618705	1	1	1	1	2019-05-17T17:53:05.210	NG_ecoli_LTEE_871_DM25	-0	-0	162.1	DIA_100X_EMPTY_1x1_100ms	cb68506a-7886-485a-ac8b-2fe4fccad822	EPI_100X_YFP_1x1_200ms_25sola	EPI_100X_RFP_1x1_200ms_25sola
371	25	10.3356555059983	259	43.4693744930324	477.092664092664	430.706563706564	774615	2990.79150579151	101.457502575211	252.659880872518	0	98415	379.980694980695	389.978612799674	482.201536893652	0	NaN	NaN	NaN	NaN	NaN	261.861234330186	0.999856191967214	24.5662330411388	13.5701630290774	10.3089758185449	3.48728327793831	0.0121138674428397	0.00511534603494585	0	1.00116542962137	2050.49866346722	5	23740.1930501931	1	1	1	1	2019-05-17T17:53:05.210	NG_ecoli_LTEE_871_DM25	-0	-0	162.1	DIA_100X_EMPTY_1x1_100ms	385bf851-d80f-44f7-887c-d0cf691dd80e	EPI_100X_YFP_1x1_200ms_25sola	EPI_100X_RFP_1x1_200ms_25sola
372	25	10.8079651627014	271	33.7585570120612	483.372693726937	362.586715867159	316190	1166.75276752768	101.457502575211	252.659880872518	0	101704	375.291512915129	389.978612799674	482.201536893652	0	NaN	NaN	NaN	NaN	NaN	297.708493928983	0.993731605622549	26.5520739573874	13.651038959715	10.7053553827127	3.49360360088632	0.0249957977864384	0.00761994143200519	1	1.00075795608615	2389.95931830969	3	20135.4575645756	1	1	1	1	2019-05-17T17:53:05.210	NG_ecoli_LTEE_871_DM25	-0	-0	162.1	DIA_100X_EMPTY_1x1_100ms	5ebf33ca-9543-4a58-aa5a-f67c678a60dd	EPI_100X_YFP_1x1_200ms_25sola	EPI_100X_RFP_1x1_200ms_25sola
373	27	12.6073579053111	342	4.19042264104487	481.245614035088	382.102339181287	932486	2726.56725146199	101.457502575211	252.659880872518	2	125679	367.482456140351	389.978612799674	482.201536893652	0	NaN	NaN	NaN	NaN	NaN	327.693564471553	0.991748385810357	28.0247304202605	13.7754696398358	11.3619810363122	3.27763128412487	0.016478281062021	0.00743171854936341	1	1.00191701066931	2841.4462501898	6	22967.6461988304	1	1	1	1	2019-05-17T17:53:05.210	NG_ecoli_LTEE_871_DM25	-0	-0	162.1	DIA_100X_EMPTY_1x1_100ms	741806d2-1181-494e-b960-f032824376f7	EPI_100X_YFP_1x1_200ms_25sola	EPI_100X_RFP_1x1_200ms_25sola
374	24	10.3332648559128	248	33.777064038581	482.709677419355	406.971774193548	2553741	10297.3427419355	101.457502575211	252.659880872518	1	92216	371.838709677419	389.978612799674	482.201536893652	0	NaN	NaN	NaN	NaN	NaN	255.149479833341	0.998472051488783	23.7969630599243	13.9412613154832	10.3093337869495	3.56346628886614	0.0222528098319345	0.0099003726371229	1	1.00418678583352	1986.42704729199	6	25067.3185483871	1	1	1	1	2019-05-17T17:53:05.210	NG_ecoli_LTEE_871_DM25	-0	-0	162.1	DIA_100X_EMPTY_1x1_100ms	9a432824-5bd9-4623-a0c4-aa81c7f5f991	EPI_100X_YFP_1x1_200ms_25sola	EPI_100X_RFP_1x1_200ms_25sola
375	23	10.9106496052774	251	-16.9268345239155	482.494023904382	468.378486055777	2944884	11732.6055776892	101.457502575211	252.659880872518	2	110539	440.394422310757	389.978612799674	482.201536893652	0	NaN	NaN	NaN	NaN	NaN	258.29512448618	0.995274353970211	22.8523290644652	14.8003422482319	10.7482523744662	3.86427906632278	0.0254367267416863	0.0100553508659062	1	1.003504126764	2073.46190744538	6	23980.0637450199	1	1	1	1	2019-05-17T17:53:05.210	NG_ecoli_LTEE_871_DM25	-0	-0	162.1	DIA_100X_EMPTY_1x1_100ms	dcc15677-30b7-4e95-8df4-c4c522ef3a6d	EPI_100X_YFP_1x1_200ms_25sola	EPI_100X_RFP_1x1_200ms_25sola
376	25	9.61790581834849	245	29.7411983063781	489.50612244898	448.991836734694	496440	2026.28571428571	101.457502575211	252.659880872518	0	94039	383.832653061225	389.978612799674	482.201536893652	0	NaN	NaN	NaN	NaN	NaN	268.909857865503	0.979044086488283	26.4995352413311	12.8515099237797	9.84399772558754	2.94853752327608	0.0189907507305754	0.00792270463047807	0	1.00285789388691	2016.83861522783	7	25166.9510204082	1	1	1	1	2019-05-17T17:53:05.210	NG_ecoli_LTEE_871_DM25	-0	-0	162.1	DIA_100X_EMPTY_1x1_100ms	dbd49150-d43a-4861-a0ca-cf6fbe6940c4	EPI_100X_YFP_1x1_200ms_25sola	EPI_100X_RFP_1x1_200ms_25sola
377	39	14.4911540247095	566	49.3639654775802	495.814487632509	1425.8480565371	416450	735.777385159011	101.457502575211	252.659880872518	0	274774	485.466431095406	389.978612799674	482.201536893652	0	NaN	NaN	NaN	NaN	NaN	447.4999781243	0.967538577111266	37.2694321591998	13.5566624733701	11.7742012185661	2.76008553580436	0.00914304812950673	0.00454700136206219	0	1.0018719326103	4057.93946696047	0	16471.6431095406	1	1	1	1	2019-05-17T17:53:05.210	NG_ecoli_LTEE_871_DM25	-0	-0	162.1	DIA_100X_EMPTY_1x1_100ms	5a158664-8627-4a12-ad28-f0332b8fb624	EPI_100X_YFP_1x1_200ms_25sola	EPI_100X_RFP_1x1_200ms_25sola
378	15	9.86709385892289	149	-49.9710355828157	487.234899328859	487.214765100671	147770	991.744966442953	101.457502575211	252.659880872518	0	70614	473.919463087248	389.978612799674	482.201536893652	0	NaN	NaN	NaN	NaN	NaN	187.35005885486	0.999746332426356	17.5559147446282	13.2409499771154	10.0831352453993	3.67808590066538	0.0234634622091026	0.0121969484798543	0	1.0032149389045	1401.85963011789	3	22018.2080536913	1	1	1	1	2019-05-17T17:53:05.210	NG_ecoli_LTEE_871_DM25	-0	-0	162.1	DIA_100X_EMPTY_1x1_100ms	e0bb86a8-8c19-4bc6-987b-4a102de728be	EPI_100X_YFP_1x1_200ms_25sola	EPI_100X_RFP_1x1_200ms_25sola
379	28	11.7281763249592	329	43.1252445436333	493.814589665654	506.164133738602	235909	717.048632218845	101.457502575211	252.659880872518	0	131176	398.711246200608	389.978612799674	482.201536893652	0	NaN	NaN	NaN	NaN	NaN	298.921803573901	0.98767599370965	28.6406821079388	12.0820834458884	9.98903088293488	3.05344260687026	0.0157563711931874	0.00738764935513853	0	1.00283692475567	2244.5017583723	1	17636.367781155	1	1	1	1	2019-05-17T17:53:05.210	NG_ecoli_LTEE_871_DM25	-0	-0	162.1	DIA_100X_EMPTY_1x1_100ms	93950737-0b30-4b78-8cef-7530200b3f92	EPI_100X_YFP_1x1_200ms_25sola	EPI_100X_RFP_1x1_200ms_25sola
380	25	9.56309212251721	239	10.3165771261089	490.878661087866	431.585774058577	279598	1169.86610878661	101.457502575211	252.659880872518	0	85661	358.414225941423	389.978612799674	482.201536893652	0	NaN	NaN	NaN	NaN	NaN	262.375930581839	0.985921404840471	26.0248679509478	12.5446520146726	9.79929368953369	2.96843445595957	0.0285822246980033	0.0126826651373933	2	1.00827939865336	1962.76345739345	5	24818.9330543933	1	1	1	1	2019-05-17T17:53:05.210	NG_ecoli_LTEE_871_DM25	-0	-0	162.1	DIA_100X_EMPTY_1x1_100ms	1148ebe6-5ccc-48b3-baf7-c84669be91b5	EPI_100X_YFP_1x1_200ms_25sola	EPI_100X_RFP_1x1_200ms_25sola
381	23	8.01312677300468	186	-49.9894699583218	498.118279569892	475.295698924731	355057	1908.90860215054	101.457502575211	252.659880872518	1	81797	439.768817204301	389.978612799674	482.201536893652	0	NaN	NaN	NaN	NaN	NaN	214.358614409782	0.996258620174264	20.2444906666144	13.1909921810427	9.9107504472701	3.79598196496491	0.0308740327657581	0.0160079844646771	0	1.00766796814532	1561.74389750804	4	22097.5376344086	1	1	1	1	2019-05-17T17:53:05.210	NG_ecoli_LTEE_871_DM25	-0	-0	162.1	DIA_100X_EMPTY_1x1_100ms	994699c9-e699-47a5-ac69-14d3253dc017	EPI_100X_YFP_1x1_200ms_25sola	EPI_100X_RFP_1x1_200ms_25sola
382	25	11.4957955603928	288	39.3268345758869	495.013888888889	1136.37847222222	6753864	23450.9166666667	101.457502575211	252.659880872518	2	92614	321.576388888889	389.978612799674	482.201536893652	0	NaN	NaN	NaN	NaN	NaN	265.466040197216	0.992186221591008	23.6702038257158	12.9117135552826	10.6554676210575	3.50074568285445	0.0146544863948172	0.00752926226781632	0	1.00228136020396	2110.75052755526	1	16530.8055555556	1	1	1	1	2019-05-17T17:53:05.210	NG_ecoli_LTEE_871_DM25	-0	-0	162.1	DIA_100X_EMPTY_1x1_100ms	9e20ed40-40f1-4580-ad7d-90ed2a50030d	EPI_100X_YFP_1x1_200ms_25sola	EPI_100X_RFP_1x1_200ms_25sola
383	15	10.2516594276568	155	-49.9901406934398	494.909677419355	395.21935483871	347814	2243.96129032258	101.457502575211	252.659880872518	0	54532	351.81935483871	389.978612799674	482.201536893652	0	NaN	NaN	NaN	NaN	NaN	188.327974688801	0.99983805038375	16.4774259864056	14.4849749899447	10.845534980047	4.06694283322262	0.0135796313742266	0.0077434503357985	0	1.00108452183985	1522.23327026137	5	25114.2451612903	1	1	1	1	2019-05-17T17:53:05.210	NG_ecoli_LTEE_871_DM25	-0	-0	162.1	DIA_100X_EMPTY_1x1_100ms	f85d1aa7-7957-4ecf-9582-91200668622f	EPI_100X_YFP_1x1_200ms_25sola	EPI_100X_RFP_1x1_200ms_25sola
384	17	10.8116926138443	194	-49.4567848672001	497.113402061856	461.474226804124	553353	2852.33505154639	101.457502575211	252.659880872518	1	74813	385.634020618557	389.978612799674	482.201536893652	0	NaN	NaN	NaN	NaN	NaN	217.652370818651	0.999852567667915	19.9870318506386	12.9443851564402	10.2911462863234	3.55574265277946	0.0259877563308182	0.0147931291531396	0	1.00602809886345	1662.51544708624	4	22880.1597938144	1	1	1	1	2019-05-17T17:53:05.210	NG_ecoli_LTEE_871_DM25	-0	-0	162.1	DIA_100X_EMPTY_1x1_100ms	631c124c-46d5-4b99-8e0c-170565a2ef29	EPI_100X_YFP_1x1_200ms_25sola	EPI_100X_RFP_1x1_200ms_25sola
385	21	9.60786817605858	203	-43.6661573316696	496.586206896552	376.4039408867	189807	935.009852216749	101.457502575211	252.659880872518	0	71583	352.625615763547	389.978612799674	482.201536893652	0	NaN	NaN	NaN	NaN	NaN	227.624199235577	0.997800279894108	20.893099760586	14.1951984438262	10.2670180311917	3.8940060257209	0.025562523682625	0.0123884392662238	0	1.00506700571216	1729.74231110301	5	22286.3990147783	1	1	1	1	2019-05-17T17:53:05.210	NG_ecoli_LTEE_871_DM25	-0	-0	162.1	DIA_100X_EMPTY_1x1_100ms	bb59ecae-3fd0-46c8-9b15-fb21e5b2ef27	EPI_100X_YFP_1x1_200ms_25sola	EPI_100X_RFP_1x1_200ms_25sola
386	32	11.1602819400284	358	48.2933521387501	498.983240223464	417.240223463687	479976	1340.71508379888	101.457502575211	252.659880872518	0	125766	351.301675977654	389.978612799674	482.201536893652	0	NaN	NaN	NaN	NaN	NaN	356.133487848207	0.933597615614522	32.224738958546	12.9127060263274	10.7495318134413	2.7290938027875	0.033102515554192	0.0141006942437218	0	1.01205979464083	2924.54553723267	6	23969.5474860335	1	1	1	1	2019-05-17T17:53:05.210	NG_ecoli_LTEE_871_DM25	-0	-0	162.1	DIA_100X_EMPTY_1x1_100ms	d5d4c556-38cf-4e59-a854-cf78457d2ed1	EPI_100X_YFP_1x1_200ms_25sola	EPI_100X_RFP_1x1_200ms_25sola
387	23	12.023661080181	277	12.6335565804679	501.675090252708	190.837545126354	100035	361.137184115523	101.457502575211	252.659880872518	0	105612	381.270758122744	389.978612799674	482.201536893652	0	NaN	NaN	NaN	NaN	NaN	243.493620973032	0.99965484171181	21.739277112174	13.3963708171935	10.5914144728967	3.74514444900475	0.0357904205396442	0.00560656523491046	0	1.00078548983678	1915.32689508203	1	17154.6678700361	1	1	1	1	2019-05-17T17:53:05.210	NG_ecoli_LTEE_871_DM25	-0	-0	162.1	DIA_100X_EMPTY_1x1_100ms	b9e55df9-d4bc-4506-b916-be22fa753313	EPI_100X_YFP_1x1_200ms_25sola	EPI_100X_RFP_1x1_200ms_25sola
388	21	9.37477489351449	198	-49.9944529482454	507.030303030303	385.782828282828	205803	1039.40909090909	101.457502575211	252.659880872518	0	68121	344.045454545455	389.978612799674	482.201536893652	0	NaN	NaN	NaN	NaN	NaN	228.304315859213	0.999370514748786	20.5200301509885	14.0348864153687	10.6461450143107	3.86923970978768	0.0343228870835857	0.0163593765026172	1	1.00780531723176	1826.63860085323	5	23899.9797979798	1	1	1	1	2019-05-17T17:53:05.210	NG_ecoli_LTEE_871_DM25	-0	-0	162.1	DIA_100X_EMPTY_1x1_100ms	3dcf3224-1ee6-40ee-ba74-3c5418593150	EPI_100X_YFP_1x1_200ms_25sola	EPI_100X_RFP_1x1_200ms_25sola
389	26	13.9167655065202	363	7.95393619902649	510.787878787879	946.831955922865	103547	285.253443526171	101.457502575211	252.659880872518	0	110541	304.520661157025	389.978612799674	482.201536893652	0	NaN	NaN	NaN	NaN	NaN	313.720109531926	0.977135688238934	27.4355282062746	13.4725276075571	10.9541336419099	3.19661959397214	0.0323098691152615	0.0143804256011206	1	1.01053028878396	2585.58772587144	1	17041.650137741	1	1	1	1	2019-05-17T17:53:05.210	NG_ecoli_LTEE_871_DM25	-0	-0	162.1	DIA_100X_EMPTY_1x1_100ms	681c2532-09ad-4850-8916-bd7011469c2b	EPI_100X_YFP_1x1_200ms_25sola	EPI_100X_RFP_1x1_200ms_25sola
390	31	12.1866306728867	378	47.7487017760725	509.492063492063	1139.70105820106	4052472	10720.8253968254	101.457502575211	252.659880872518	2	117555	310.992063492063	389.978612799674	482.201536893652	0	NaN	NaN	NaN	NaN	NaN	332.836247690889	0.967182560786751	29.2739784492381	13.1751488673855	11.1098568645584	2.87482978990488	0.0149592680829365	0.00630241037900435	1	1.00179010692647	2837.8442578922	1	17212.4126984127	1	1	1	1	2019-05-17T17:53:05.210	NG_ecoli_LTEE_871_DM25	-0	-0	162.1	DIA_100X_EMPTY_1x1_100ms	f53f34ce-b832-42dd-9e1d-e973bfbcbab7	EPI_100X_YFP_1x1_200ms_25sola	EPI_100X_RFP_1x1_200ms_25sola
391	21	10.431911392511	219	-13.4760560102611	507.785388127854	440.232876712329	184574	842.803652968037	101.457502575211	252.659880872518	0	77157	352.315068493151	389.978612799674	482.201536893652	0	NaN	NaN	NaN	NaN	NaN	227.619439614514	0.99822405200534	20.1923058458508	13.6940350382532	10.5950272526914	3.77141440350827	0.0430104165553463	0.0185278880580919	0	1.00914567461972	1780.24573251729	6	23735.8219178082	1	1	1	1	2019-05-17T17:53:05.210	NG_ecoli_LTEE_871_DM25	-0	-0	162.1	DIA_100X_EMPTY_1x1_100ms	f9595441-f57e-4850-a48d-18228e0c9fcc	EPI_100X_YFP_1x1_200ms_25sola	EPI_100X_RFP_1x1_200ms_25sola
392	16	9.75255161281654	156	-49.6539148789707	510.032051282051	407.410256410256	161934	1038.03846153846	101.457502575211	252.659880872518	0	53110	340.448717948718	389.978612799674	482.201536893652	0	NaN	NaN	NaN	NaN	NaN	179.478209400221	0.999818501325443	16.2089144972478	14.0676846898111	10.5762699398804	3.90851441817822	0.00330734564573793	0.00184786811428075	0	1.00005749392074	1423.99631819049	4	25260.2628205128	1	1	1	1	2019-05-17T17:53:05.210	NG_ecoli_LTEE_871_DM25	-0	-0	162.1	DIA_100X_EMPTY_1x1_100ms	78acbafc-72ca-487d-beb9-6613bc456cf8	EPI_100X_YFP_1x1_200ms_25sola	EPI_100X_RFP_1x1_200ms_25sola
393	30	11.5998872393445	348	48.6424980960647	519.350574712644	370.841954022988	1099771	3160.26149425287	101.457502575211	252.659880872518	3	122322	351.5	389.978612799674	482.201536893652	0	NaN	NaN	NaN	NaN	NaN	341.165309338346	0.986138352799469	30.6565659089377	13.6000521016598	10.8485409719879	3.16810044833067	0.0165107242857812	0.00650113777106479	1	1.00255066183853	2833.71424150771	4	19548.6034482759	1	1	1	1	2019-05-17T17:53:05.210	NG_ecoli_LTEE_871_DM25	-0	-0	162.1	DIA_100X_EMPTY_1x1_100ms	52e1953b-0e6e-4192-b69b-78d5d276d1b1	EPI_100X_YFP_1x1_200ms_25sola	EPI_100X_RFP_1x1_200ms_25sola
394	17	10.983299936209	187	-49.8575058884244	512.79679144385	466.727272727273	2995498	16018.7058823529	101.457502575211	252.659880872518	1	79461	424.92513368984	389.978612799674	482.201536893652	0	NaN	NaN	NaN	NaN	NaN	208.849137781176	0.999953000108492	17.9739009596973	15.2740298727609	11.0823195478686	4.28140909299464	0.0114107340682581	0.00520237879470236	1	1.00062534118181	1733.77829831316	4	21283.8395721925	1	1	1	1	2019-05-17T17:53:05.210	NG_ecoli_LTEE_871_DM25	-0	-0	162.1	DIA_100X_EMPTY_1x1_100ms	25c9f717-ec90-4781-83cb-8c6472985434	EPI_100X_YFP_1x1_200ms_25sola	EPI_100X_RFP_1x1_200ms_25sola
395	20	10.105545050998	203	-44.9624445782163	515.635467980296	422.847290640394	152612	751.783251231527	101.457502575211	252.659880872518	0	70441	347	389.978612799674	482.201536893652	0	NaN	NaN	NaN	NaN	NaN	221.677129927398	0.99539131259316	20.0714214542656	13.0352944695405	10.661512399278	3.26405285480516	0.0185659167494868	0.0091349672830233	1	1.00233983896973	1791.86647567091	5	24273.9458128079	1	1	1	1	2019-05-17T17:53:05.210	NG_ecoli_LTEE_871_DM25	-0	-0	162.1	DIA_100X_EMPTY_1x1_100ms	4687c681-5b54-4d94-9e7b-755f0f9ed8da	EPI_100X_YFP_1x1_200ms_25sola	EPI_100X_RFP_1x1_200ms_25sola
396	21	9.58772269629742	202	-3.39479831470376	517.742574257426	450.727722772277	576949	2856.18316831683	101.457502575211	252.659880872518	0	74707	369.836633663366	389.978612799674	482.201536893652	0	NaN	NaN	NaN	NaN	NaN	225.826481632012	0.999891128206902	20.4844357406974	14.1528170274536	10.5401554804442	3.88938627238139	0.0126419467188943	0.00631709215693713	1	1.00120331259801	1787.3430728282	5	22828.0346534653	1	1	1	1	2019-05-17T17:53:05.210	NG_ecoli_LTEE_871_DM25	-0	-0	162.1	DIA_100X_EMPTY_1x1_100ms	42182be6-aaff-425a-bb57-3e994a6ac7bf	EPI_100X_YFP_1x1_200ms_25sola	EPI_100X_RFP_1x1_200ms_25sola
397	20	10.3787884683504	209	-10.8146517041508	519.066985645933	397.66985645933	176996	846.870813397129	101.457502575211	252.659880872518	0	72904	348.822966507177	389.978612799674	482.201536893652	0	NaN	NaN	NaN	NaN	NaN	231.638763217395	0.99869419107318	21.3177035037861	13.381376538598	10.330355661644	3.45956422564774	0.0354175528989691	0.016311195518948	1	1.00867086698226	1786.73788868339	5	24012.6698564593	1	1	1	1	2019-05-17T17:53:05.210	NG_ecoli_LTEE_871_DM25	-0	-0	162.1	DIA_100X_EMPTY_1x1_100ms	562714fc-c3bb-4fb3-8f76-23d149112b7b	EPI_100X_YFP_1x1_200ms_25sola	EPI_100X_RFP_1x1_200ms_25sola
398	27	13.3662641272666	361	35.6705013216	524.667590027701	187.421052631579	2220609	6151.27146814404	101.457502575211	252.659880872518	3	148770	412.105263157895	389.978612799674	482.201536893652	0	NaN	NaN	NaN	NaN	NaN	312.778751834387	0.997588656281693	26.7709540725064	13.6638780284436	11.256560040159	3.4489295248848	0.0250044937087393	0.0155269338307247	0	1.01115705876016	2664.18951398696	2	16299.756232687	1	1	1	1	2019-05-17T17:53:05.210	NG_ecoli_LTEE_871_DM25	-0	-0	162.1	DIA_100X_EMPTY_1x1_100ms	a5840121-1465-4574-be84-fb0dee84546d	EPI_100X_YFP_1x1_200ms_25sola	EPI_100X_RFP_1x1_200ms_25sola
399	20	12.3464429472337	247	-48.747501807683	522.291497975708	1856.3967611336	198498	803.635627530364	101.457502575211	252.659880872518	1	293555	1188.48178137652	389.978612799674	482.201536893652	0	NaN	NaN	NaN	NaN	NaN	218.228773946075	0.999932796625325	18.2950031167691	14.9266335104038	11.5068650036315	3.97248481246873	0.0123146020333486	0.00692029707818223	0	1.00106511671866	1902.55142912148	1	17440.032388664	1	1	1	1	2019-05-17T17:53:05.210	NG_ecoli_LTEE_871_DM25	-0	-0	162.1	DIA_100X_EMPTY_1x1_100ms	de8fdf91-a22f-4b8c-9e87-00752d6b7179	EPI_100X_YFP_1x1_200ms_25sola	EPI_100X_RFP_1x1_200ms_25sola
400	25	10.4812772909962	263	39.8412222177577	526.984790874525	386.756653992395	255267	970.596958174905	101.457502575211	252.659880872518	0	89607	340.71102661597	389.978612799674	482.201536893652	0	NaN	NaN	NaN	NaN	NaN	263.440567839353	0.999708407142229	24.3424034615528	13.0225848754164	10.5274157896041	3.21785526950032	0.00159848684303185	0.000576846986096176	0	1.00001176041724	2118.83378866933	6	23076.5095057034	1	1	1	1	2019-05-17T17:53:05.210	NG_ecoli_LTEE_871_DM25	-0	-0	162.1	DIA_100X_EMPTY_1x1_100ms	838400f2-04cc-4e4b-b0f5-1ff7b14956b9	EPI_100X_YFP_1x1_200ms_25sola	EPI_100X_RFP_1x1_200ms_25sola
401	23	10.5578000904244	243	19.7224869077359	525.831275720165	433.255144032922	613106	2523.06995884774	101.457502575211	252.659880872518	1	87099	358.432098765432	389.978612799674	482.201536893652	0	NaN	NaN	NaN	NaN	NaN	252.52112732269	0.999705695716166	21.9842275058263	14.0785412380754	11.067211112405	3.67393376352246	0.0192203001525858	0.00951691571086941	1	1.00308002655331	2114.83982407097	6	22485.2798353909	1	1	1	1	2019-05-17T17:53:05.210	NG_ecoli_LTEE_871_DM25	-0	-0	162.1	DIA_100X_EMPTY_1x1_100ms	5c280c04-730c-487d-bed7-c8e4525296cc	EPI_100X_YFP_1x1_200ms_25sola	EPI_100X_RFP_1x1_200ms_25sola
402	26	10.6927435145821	278	39.565383137838	523.575539568345	636.014388489209	163861	589.428057553957	101.457502575211	252.659880872518	0	87367	314.269784172662	389.978612799674	482.201536893652	0	NaN	NaN	NaN	NaN	NaN	266.488464334588	0.982135605299379	25.9555679805711	11.7467996844325	9.92264523058095	2.83569091624477	0.0185442304271605	0.00731507294350475	1	1.00207336750551	2007.12927979449	2	17985.5	1	1	1	1	2019-05-17T17:53:05.210	NG_ecoli_LTEE_871_DM25	-0	-0	162.1	DIA_100X_EMPTY_1x1_100ms	fe5a397f-9b26-418a-965c-a66e9ce61d2e	EPI_100X_YFP_1x1_200ms_25sola	EPI_100X_RFP_1x1_200ms_25sola
403	23	10.5081367107284	242	33.6010180166664	528.814049586777	459.793388429752	2522774	10424.6859504132	101.457502575211	252.659880872518	1	101256	418.413223140496	389.978612799674	482.201536893652	0	NaN	NaN	NaN	NaN	NaN	233.872653405317	0.99979267542503	21.5867317054417	13.1901014359563	10.2447968247624	3.69705737539539	0.0172198107565078	0.00956684830643764	0	1.00281709019281	1779.44051679701	3	19374.3099173554	1	1	1	1	2019-05-17T17:53:05.210	NG_ecoli_LTEE_871_DM25	-0	-0	162.1	DIA_100X_EMPTY_1x1_100ms	c7d3ed06-886d-463e-9d63-4c23f32fbbe7	EPI_100X_YFP_1x1_200ms_25sola	EPI_100X_RFP_1x1_200ms_25sola
404	23	11.7339676566505	270	-45.0722710030518	529.896296296296	617.044444444444	168380	623.62962962963	101.457502575211	252.659880872518	0	88168	326.548148148148	389.978612799674	482.201536893652	0	NaN	NaN	NaN	NaN	NaN	257.324271873351	0.999876276717178	21.3906397476667	15.1326017856248	11.2409955172387	4.40145461756397	0.0129777361007757	0.00622301513423749	1	1.00126146893097	2122.86904420658	4	18122.2111111111	1	1	1	1	2019-05-17T17:53:05.210	NG_ecoli_LTEE_871_DM25	-0	-0	162.1	DIA_100X_EMPTY_1x1_100ms	20b7e61d-d953-4a33-b1fd-0a6713405a08	EPI_100X_YFP_1x1_200ms_25sola	EPI_100X_RFP_1x1_200ms_25sola
405	20	11.7284221270242	236	-22.6654056765329	529.889830508475	414.618644067797	206476	874.898305084746	101.457502575211	252.659880872518	0	84049	356.139830508475	389.978612799674	482.201536893652	0	NaN	NaN	NaN	NaN	NaN	240.358089200559	0.995094256706004	21.3480635761787	13.6705955869053	10.6461290122697	3.70660775000802	0.0190668815825411	0.00783991359047058	1	1.00152957089163	1900.34222507616	7	24727.7330508475	1	1	1	1	2019-05-17T17:53:05.210	NG_ecoli_LTEE_871_DM25	-0	-0	162.1	DIA_100X_EMPTY_1x1_100ms	bd7ca212-c35b-4bfa-ba73-6578b9b1c7ad	EPI_100X_YFP_1x1_200ms_25sola	EPI_100X_RFP_1x1_200ms_25sola
406	26	11.6075740845773	302	44.8120715103154	534.019867549669	84.9172185430464	154226	510.682119205298	101.457502575211	252.659880872518	0	105223	348.420529801325	389.978612799674	482.201536893652	0	NaN	NaN	NaN	NaN	NaN	264.6755127883	0.986474250947518	25.6107758450273	11.8144063563743	10.0022450669429	2.88091503378416	0.0123182141858675	0.00622162727672819	0	1.00183337057004	2012.3689075703	0	17924.8013245033	1	1	1	1	2019-05-17T17:53:05.210	NG_ecoli_LTEE_871_DM25	-0	-0	162.1	DIA_100X_EMPTY_1x1_100ms	ff08b840-700c-49f8-b3ad-5df0087306ec	EPI_100X_YFP_1x1_200ms_25sola	EPI_100X_RFP_1x1_200ms_25sola
407	21	13.1105181990078	276	-21.7765601518147	533.394927536232	1690.40942028986	151305	548.20652173913	101.457502575211	252.659880872518	0	98291	356.126811594203	389.978612799674	482.201536893652	0	NaN	NaN	NaN	NaN	NaN	225.051148760235	0.999852540812443	19.5331072343226	14.1287613682298	10.8468568357197	3.9775441023917	0.0231652385054145	0.0127561785452267	0	1.00434411462779	1804.96602604994	0	17487.7173913043	1	1	1	1	2019-05-17T17:53:05.210	NG_ecoli_LTEE_871_DM25	-0	-0	162.1	DIA_100X_EMPTY_1x1_100ms	158a070c-dc3a-428f-b3ef-5db4e4ec2253	EPI_100X_YFP_1x1_200ms_25sola	EPI_100X_RFP_1x1_200ms_25sola
408	23	12.4644911674022	287	-1.76935998009918	534.118466898955	948.198606271777	119248	415.498257839721	101.457502575211	252.659880872518	0	90061	313.801393728223	389.978612799674	482.201536893652	0	NaN	NaN	NaN	NaN	NaN	248.164224079114	0.995829555099957	21.3847710076413	13.6163588681396	10.8683263307318	3.71694890851382	0.0398734512652902	0.0183844396350953	1	1.01109237881813	1983.90021951482	1	16889.8432055749	1	1	1	1	2019-05-17T17:53:05.210	NG_ecoli_LTEE_871_DM25	-0	-0	162.1	DIA_100X_EMPTY_1x1_100ms	d8e4acd6-29e3-4e71-8926-6bc0a66ec87f	EPI_100X_YFP_1x1_200ms_25sola	EPI_100X_RFP_1x1_200ms_25sola
409	21	9.08320584676521	191	-3.05245918613323	536.115183246073	442.031413612565	294209	1540.3612565445	101.457502575211	252.659880872518	0	73389	384.235602094241	389.978612799674	482.201536893652	0	NaN	NaN	NaN	NaN	NaN	207.997368700287	0.9996660740868	20.0962210012629	12.6861784824642	9.92320965941177	3.38761312634803	0.00271594255263072	0.00150962695228531	1	1.00001743259329	1554.20611755614	4	21060.1727748691	1	1	1	1	2019-05-17T17:53:05.210	NG_ecoli_LTEE_871_DM25	-0	-0	162.1	DIA_100X_EMPTY_1x1_100ms	95d2c49a-cf14-4492-8e58-0ed9d7256d80	EPI_100X_YFP_1x1_200ms_25sola	EPI_100X_RFP_1x1_200ms_25sola
410	27	10.0576389619392	272	37.6324626272864	543.845588235294	376.786764705882	687702	2528.31617647059	101.457502575211	252.659880872518	0	96323	354.128676470588	389.978612799674	482.201536893652	0	NaN	NaN	NaN	NaN	NaN	281.041700155648	0.995209832417294	25.9613147320955	13.2097700894318	10.4368251933818	3.2362405760856	0.0167684801680396	0.00941283094727707	0	1.00405668787815	2221.02467063636	3	19130.6875	1	1	1	1	2019-05-17T17:53:05.210	NG_ecoli_LTEE_871_DM25	-0	-0	162.1	DIA_100X_EMPTY_1x1_100ms	355f0fef-4951-48aa-8685-7db3b87a3ee9	EPI_100X_YFP_1x1_200ms_25sola	EPI_100X_RFP_1x1_200ms_25sola
411	34	10.7351262219419	365	48.7255007581823	546.34794520548	402.556164383562	357514	979.490410958904	101.457502575211	252.659880872518	0	132530	363.095890410959	389.978612799674	482.201536893652	0	NaN	NaN	NaN	NaN	NaN	379.365557027463	0.93433020831674	34.8334683484302	13.5491647947643	10.5744405731377	2.84479798313144	0.0150818617680977	0.00540949219336648	2	1.00275794809763	3059.15443639609	5	21728.895890411	1	1	1	1	2019-05-17T17:53:05.210	NG_ecoli_LTEE_871_DM25	-0	-0	162.1	DIA_100X_EMPTY_1x1_100ms	a1d2c784-db36-4cfd-8011-5123c538e32a	EPI_100X_YFP_1x1_200ms_25sola	EPI_100X_RFP_1x1_200ms_25sola
412	21	9.72513106917583	205	-0.759890255957035	540.882926829268	634.292682926829	223726	1091.34634146341	101.457502575211	252.659880872518	0	63194	308.263414634146	389.978612799674	482.201536893652	0	NaN	NaN	NaN	NaN	NaN	223.803569163171	0.998561729200773	22.3461591429622	12.307690752393	9.72156892959716	3.00753658970075	0.0070560987713085	0.00307546709644099	1	1.00031629712829	1658.69100074069	4	19685.1170731707	1	1	1	1	2019-05-17T17:53:05.210	NG_ecoli_LTEE_871_DM25	-0	-0	162.1	DIA_100X_EMPTY_1x1_100ms	a736989b-6504-49ec-a988-c072141f740d	EPI_100X_YFP_1x1_200ms_25sola	EPI_100X_RFP_1x1_200ms_25sola
413	35	12.3097245629803	432	35.7512009150942	547.55787037037	1851.69907407407	189556	438.787037037037	101.457502575211	252.659880872518	0	3692023	8546.34953703704	389.978612799674	482.201536893652	2	NaN	NaN	NaN	NaN	NaN	384.617231406699	0.873531877034379	35.6539555945369	13.7460541814124	10.5607737621755	2.94633443505255	0.0183346585005886	0.0092785076428028	1	1.00201451011457	3123.12292861548	1	18027.2847222222	1	1	1	1	2019-05-17T17:53:05.210	NG_ecoli_LTEE_871_DM25	-0	-0	162.1	DIA_100X_EMPTY_1x1_100ms	ff684d28-b333-401d-a65a-20fb61daaa35	EPI_100X_YFP_1x1_200ms_25sola	EPI_100X_RFP_1x1_200ms_25sola
414	29	10.0384205923371	291	44.1174976553271	546.697594501718	600.60824742268	319578	1098.20618556701	101.457502575211	252.659880872518	2	124442	427.635738831615	389.978612799674	482.201536893652	0	NaN	NaN	NaN	NaN	NaN	319.433923273344	0.935021585497304	31.0864216288701	12.60587310989	10.004335320873	2.56874859927486	0.0143205414651044	0.00610799278929804	2	1.00276638279423	2443.63926039919	5	20579.8041237113	1	1	1	1	2019-05-17T17:53:05.210	NG_ecoli_LTEE_871_DM25	-0	-0	162.1	DIA_100X_EMPTY_1x1_100ms	bee26ef7-5aec-4077-aa1d-54a8935244ae	EPI_100X_YFP_1x1_200ms_25sola	EPI_100X_RFP_1x1_200ms_25sola
415	22	10.5984784909968	234	10.6056959261497	546.24358974359	427.782051282051	226202	966.675213675214	101.457502575211	252.659880872518	0	91854	392.538461538462	389.978612799674	482.201536893652	0	NaN	NaN	NaN	NaN	NaN	252.010860012102	0.990189832608916	23.9286772407531	12.0756073799676	10.1091450897332	3.07712942157658	0.0118942695782867	0.00567379006187463	1	1.00132571490193	1920.60224696236	4	20802.1709401709	1	1	1	1	2019-05-17T17:53:05.210	NG_ecoli_LTEE_871_DM25	-0	-0	162.1	DIA_100X_EMPTY_1x1_100ms	fd18ed86-5364-4536-8913-3abde54b976a	EPI_100X_YFP_1x1_200ms_25sola	EPI_100X_RFP_1x1_200ms_25sola
416	25	12.1506143983775	304	36.3912111070466	547.026315789474	179.555921052632	1028334	3382.67763157895	101.457502575211	252.659880872518	1	131880	433.815789473684	389.978612799674	482.201536893652	0	NaN	NaN	NaN	NaN	NaN	269.349230821363	0.999585843646092	23.2342752010731	13.9154246433384	11.2246113626893	3.58169932715898	0.00966865958380344	0.00487669739404962	1	1.00092014491433	2299.1199852896	1	16929	1	1	1	1	2019-05-17T17:53:05.210	NG_ecoli_LTEE_871_DM25	-0	-0	162.1	DIA_100X_EMPTY_1x1_100ms	c211e5d5-50c4-463f-8593-4b0145974fb0	EPI_100X_YFP_1x1_200ms_25sola	EPI_100X_RFP_1x1_200ms_25sola
417	12	5.08033473487673	61	-49.9995113419925	541.590163934426	1892.93442622951	14881	243.950819672131	101.457502575211	252.659880872518	0	535804	8783.67213114754	389.978612799674	482.201536893652	1	NaN	NaN	NaN	NaN	NaN	130.98576554908	0.999752189617111	NaN	NaN	NaN	NaN	NaN	NaN	NaN	NaN	NaN	2	23135.8360655738	1	1	1	1	2019-05-17T17:53:05.210	NG_ecoli_LTEE_871_DM25	-0	-0	162.1	DIA_100X_EMPTY_1x1_100ms	97444826-74a4-456b-8f04-20ea76b8e16c	EPI_100X_YFP_1x1_200ms_25sola	EPI_100X_RFP_1x1_200ms_25sola
418	24	11.1856309070862	270	-2.13550076736622	550.374074074074	389.248148148148	3554833	13166.0481481481	101.457502575211	252.659880872518	2	101805	377.055555555556	389.978612799674	482.201536893652	0	NaN	NaN	NaN	NaN	NaN	282.586788294012	0.996913878701691	25.1455007702513	13.8387549247711	10.8710110694628	3.38472047502251	0.00784280941144198	0.00335592148045015	1	1.00047646760423	2333.94192978704	3	20090.9037037037	1	1	1	1	2019-05-17T17:53:05.210	NG_ecoli_LTEE_871_DM25	-0	-0	162.1	DIA_100X_EMPTY_1x1_100ms	0048beaf-d766-42d4-87b1-fe11b4f8e901	EPI_100X_YFP_1x1_200ms_25sola	EPI_100X_RFP_1x1_200ms_25sola
419	28	10.1009221530866	283	45.9301679502334	551.805653710247	415.710247349823	241127	852.038869257951	101.457502575211	252.659880872518	0	108989	385.120141342756	389.978612799674	482.201536893652	0	NaN	NaN	NaN	NaN	NaN	299.942418985558	0.973406510237638	27.4625795032491	13.0181862150998	10.5973161803935	2.9452978481467	0.0262563918207172	0.0109236592640865	1	1.00552333324447	2422.27246697631	3	20322.5335689046	1	1	1	1	2019-05-17T17:53:05.210	NG_ecoli_LTEE_871_DM25	-0	-0	162.1	DIA_100X_EMPTY_1x1_100ms	414a646f-ba95-4f16-a99a-c016e579c7ac	EPI_100X_YFP_1x1_200ms_25sola	EPI_100X_RFP_1x1_200ms_25sola
420	20	9.70655622036928	194	-39.8424840948466	546.917525773196	622.087628865979	467236	2408.43298969072	101.457502575211	252.659880872518	1	61788	318.494845360825	389.978612799674	482.201536893652	0	NaN	NaN	NaN	NaN	NaN	214.49165362755	0.999775340240953	20.5272524142559	12.8405845043526	9.97152338322212	3.50046543183411	0.00559056284830112	0.00238138833436126	1	1.00015906950071	1603.03767014434	6	21206.9226804124	1	1	1	1	2019-05-17T17:53:05.210	NG_ecoli_LTEE_871_DM25	-0	-0	162.1	DIA_100X_EMPTY_1x1_100ms	3aad8f15-4d39-4d99-8d63-3486647d68ac	EPI_100X_YFP_1x1_200ms_25sola	EPI_100X_RFP_1x1_200ms_25sola
421	6	1.82299651071071	12	-49.9810822919202	547.083333333333	1884.91666666667	7034	586.166666666667	101.457502575211	252.659880872518	0	98556	8213	389.978612799674	482.201536893652	1	NaN	NaN	NaN	NaN	NaN	110.175968542985	0.999595320790252	NaN	NaN	NaN	NaN	NaN	NaN	NaN	NaN	NaN	2	23628	1	1	1	1	2019-05-17T17:53:05.210	NG_ecoli_LTEE_871_DM25	-0	-0	162.1	DIA_100X_EMPTY_1x1_100ms	2b8da968-bf68-498b-96f1-3db006c62205	EPI_100X_YFP_1x1_200ms_25sola	EPI_100X_RFP_1x1_200ms_25sola
422	16	9.41607385574	151	-49.6757043728206	554.41059602649	612	210633	1394.92052980132	101.457502575211	252.659880872518	0	49784	329.695364238411	389.978612799674	482.201536893652	0	NaN	NaN	NaN	NaN	NaN	187.463048953276	0.999651603539998	17.1320965004639	13.4199995424297	10.173471371181	3.93627708225602	0.118975899860974	0.00611703277535785	0	1.00015883593503	1392.63956046094	4	22378.6821192053	1	1	1	1	2019-05-17T17:53:05.210	NG_ecoli_LTEE_871_DM25	-0	-0	162.1	DIA_100X_EMPTY_1x1_100ms	eb1cbf36-c9ba-4eba-bff2-1be4d1becfb8	EPI_100X_YFP_1x1_200ms_25sola	EPI_100X_RFP_1x1_200ms_25sola
423	34	14.8268133868608	505	42.9126290667051	558.314851485149	1889.37227722772	1848998	3661.38217821782	101.457502575211	252.659880872518	2	2175784	4308.48316831683	389.978612799674	482.201536893652	1	NaN	NaN	NaN	NaN	NaN	387.243382229674	0.94557521142072	32.6933865234504	14.7625130224009	11.5954613900503	2.99260414479771	0.0263458892480354	0.0117461186096858	0	1.00943225028389	3452.43776596568	2	17677.4316831683	1	1	1	1	2019-05-17T17:53:05.210	NG_ecoli_LTEE_871_DM25	-0	-0	162.1	DIA_100X_EMPTY_1x1_100ms	1c5b7e74-7b78-4199-a346-730a2a980e5f	EPI_100X_YFP_1x1_200ms_25sola	EPI_100X_RFP_1x1_200ms_25sola
424	18	9.53234627859436	172	-49.9809449771422	557.691860465116	637.447674418605	959057	5575.91279069767	101.457502575211	252.659880872518	1	53643	311.877906976744	389.978612799674	482.201536893652	0	NaN	NaN	NaN	NaN	NaN	207.63630933713	0.998600584863053	17.5335440376221	15.1405947675743	11.2019333894998	4.10426686615895	0.0142049573829134	0.00734499187707288	0	1.00106260666387	1728.00725529134	5	20515.226744186	1	1	1	1	2019-05-17T17:53:05.210	NG_ecoli_LTEE_871_DM25	-0	-0	162.1	DIA_100X_EMPTY_1x1_100ms	82a9b93e-a33b-485d-804c-c9fd1da8dc42	EPI_100X_YFP_1x1_200ms_25sola	EPI_100X_RFP_1x1_200ms_25sola
425	20	9.73747739099767	195	-18.3823970774928	560.174358974359	77.748717948718	976627	5008.34358974359	101.457502575211	252.659880872518	1	70456	361.312820512821	389.978612799674	482.201536893652	0	NaN	NaN	NaN	NaN	NaN	196.688118932839	0.999762695826127	18.4020509346499	13.2843106673413	10.0991801857622	3.75217942536818	0.0112923579190744	0.00616881656056331	0	1.00089388079733	1474.10476956405	2	18466.441025641	1	1	1	1	2019-05-17T17:53:05.210	NG_ecoli_LTEE_871_DM25	-0	-0	162.1	DIA_100X_EMPTY_1x1_100ms	9c0b4efb-8f7d-4b1a-9518-7107d357dfd2	EPI_100X_YFP_1x1_200ms_25sola	EPI_100X_RFP_1x1_200ms_25sola
426	33	11.7724460798876	389	43.5793463998652	568.007712082262	1663.93573264781	337732	868.205655526992	101.457502575211	252.659880872518	1	195175	501.735218508997	389.978612799674	482.201536893652	0	NaN	NaN	NaN	NaN	NaN	365.147849038216	0.925377709241386	33.4852037683677	13.3254100780224	10.6262002780338	2.73841748173887	0.033251540464162	0.0171527809256994	1	1.0227673191185	2969.60592849393	3	18294.2005141388	1	1	1	1	2019-05-17T17:53:05.210	NG_ecoli_LTEE_871_DM25	-0	-0	162.1	DIA_100X_EMPTY_1x1_100ms	e5c8602d-0f91-455e-aebb-08ba76a09556	EPI_100X_YFP_1x1_200ms_25sola	EPI_100X_RFP_1x1_200ms_25sola
427	22	10.6996622195143	236	-49.8797152632652	564.936440677966	623.758474576271	1669568	7074.4406779661	101.457502575211	252.659880872518	1	76955	326.080508474576	389.978612799674	482.201536893652	0	NaN	NaN	NaN	NaN	NaN	250.480139038804	0.985892437405914	22.4331868367131	15.101329425814	10.5261033501187	4.14680830738263	0.0463781872687718	0.0216645293276544	2	1.01784120918304	1952.16316724985	7	22378.3262711864	1	1	1	1	2019-05-17T17:53:05.210	NG_ecoli_LTEE_871_DM25	-0	-0	162.1	DIA_100X_EMPTY_1x1_100ms	5cb49a04-6b0b-4772-b361-b4ee09f59120	EPI_100X_YFP_1x1_200ms_25sola	EPI_100X_RFP_1x1_200ms_25sola
428	25	10.8381965769542	272	-12.3077126764508	566.797794117647	605.308823529412	278986	1025.68382352941	101.457502575211	252.659880872518	0	92308	339.367647058824	389.978612799674	482.201536893652	0	NaN	NaN	NaN	NaN	NaN	288.597774423722	0.997126917238438	25.3407468266523	13.7073583432195	10.9880574855666	3.4825148016349	0.0188792523873793	0.00769868489246388	1	1.00137005727771	2402.98542697798	6	23160.9779411765	1	1	1	1	2019-05-17T17:53:05.210	NG_ecoli_LTEE_871_DM25	-0	-0	162.1	DIA_100X_EMPTY_1x1_100ms	b2596169-2166-478e-a99f-56c24904bdd0	EPI_100X_YFP_1x1_200ms_25sola	EPI_100X_RFP_1x1_200ms_25sola
429	23	13.164120641125	303	-36.7224176760359	568.640264026403	987.86798679868	148941	491.554455445545	101.457502575211	252.659880872518	0	99384	328	389.978612799674	482.201536893652	0	NaN	NaN	NaN	NaN	NaN	264.303328913976	0.999712431331559	22.1906760995512	14.4689864053982	11.2050508641172	4.02575800116185	0.118986608246927	0.0223026974091291	0	1.01355079326351	2188.205374525	1	16333.198019802	1	1	1	1	2019-05-17T17:53:05.210	NG_ecoli_LTEE_871_DM25	-0	-0	162.1	DIA_100X_EMPTY_1x1_100ms	49e65c6d-c423-4bd8-87b7-c9473386a6f7	EPI_100X_YFP_1x1_200ms_25sola	EPI_100X_RFP_1x1_200ms_25sola
430	20	12.0391498319569	242	-34.6069717527057	566.198347107438	211.012396694215	487869	2015.98760330579	101.457502575211	252.659880872518	1	96463	398.607438016529	389.978612799674	482.201536893652	0	NaN	NaN	NaN	NaN	NaN	235.631356594746	0.998649740059238	20.948816901334	14.0837069457853	10.7027589688105	3.76239501566149	0.00470542447429914	0.00213592023510411	0	1.00014441330017	1884.69410571734	2	16791.1776859504	1	1	1	1	2019-05-17T17:53:05.210	NG_ecoli_LTEE_871_DM25	-0	-0	162.1	DIA_100X_EMPTY_1x1_100ms	cf61a279-7f84-4b2e-8098-b01a3d1865e2	EPI_100X_YFP_1x1_200ms_25sola	EPI_100X_RFP_1x1_200ms_25sola
431	33	11.7154932549256	387	47.1088794053556	566.284237726098	861.664082687338	124764	322.387596899225	101.457502575211	252.659880872518	0	127439	329.299741602067	389.978612799674	482.201536893652	0	NaN	NaN	NaN	NaN	NaN	351.516679392491	0.92778293538781	31.5870811851736	13.5745741139866	10.8357564096401	2.89881966967213	0.00905465202417581	0.00307755863069817	2	1.00034918885687	2912.84814925999	1	16697.5478036176	1	1	1	1	2019-05-17T17:53:05.210	NG_ecoli_LTEE_871_DM25	-0	-0	162.1	DIA_100X_EMPTY_1x1_100ms	1ff7726f-2866-49d6-9c7b-9956400beec0	EPI_100X_YFP_1x1_200ms_25sola	EPI_100X_RFP_1x1_200ms_25sola
432	17	9.68839406343569	165	-48.158825674086	567.278787878788	586.836363636364	145637	882.648484848485	101.457502575211	252.659880872518	1	58122	352.254545454545	389.978612799674	482.201536893652	0	NaN	NaN	NaN	NaN	NaN	184.564711456068	0.99973553286089	17.6287717721273	13.1130590453087	10.0094348688984	3.56087686893637	0.0100306776028206	0.00545401990601612	0	1.00062833171102	1387.17435912367	4	20132.0666666667	1	1	1	1	2019-05-17T17:53:05.210	NG_ecoli_LTEE_871_DM25	-0	-0	162.1	DIA_100X_EMPTY_1x1_100ms	fc117633-c952-46f8-9c35-6ace9362bee3	EPI_100X_YFP_1x1_200ms_25sola	EPI_100X_RFP_1x1_200ms_25sola
433	24	10.7957072170562	259	18.3060100174175	572.166023166023	229.301158301158	3173653	12253.4864864865	101.457502575211	252.659880872518	1	100839	389.339768339768	389.978612799674	482.201536893652	0	NaN	NaN	NaN	NaN	NaN	255.94741191541	0.999845429462083	22.3368382083558	14.1526986548641	10.895846058116	3.88964444063698	0.097268397640409	0.00481466278799512	0	1.00022214284478	2082.73251541829	3	17589.1196911197	1	1	1	1	2019-05-17T17:53:05.210	NG_ecoli_LTEE_871_DM25	-0	-0	162.1	DIA_100X_EMPTY_1x1_100ms	487d79ed-b353-475c-a44b-ad2ff2e0e946	EPI_100X_YFP_1x1_200ms_25sola	EPI_100X_RFP_1x1_200ms_25sola
434	25	9.94455543450246	249	22.454868232084	571.473895582329	84.9718875502008	419302	1683.9437751004	101.457502575211	252.659880872518	0	87258	350.433734939759	389.978612799674	482.201536893652	0	NaN	NaN	NaN	NaN	NaN	257.050621823669	0.998727166064645	23.9904662803477	12.8625198604872	10.3545452220878	3.23004094439975	0.0182349242302879	0.00750689516935484	1	1.00212950164347	2020.18261191724	4	19012.8393574297	1	1	1	1	2019-05-17T17:53:05.210	NG_ecoli_LTEE_871_DM25	-0	-0	162.1	DIA_100X_EMPTY_1x1_100ms	12d7b92b-5592-4193-96c0-b07c1760678f	EPI_100X_YFP_1x1_200ms_25sola	EPI_100X_RFP_1x1_200ms_25sola
435	26	11.307824411647	295	43.3767786639296	575.962711864407	643.894915254237	514757	1744.93898305085	101.457502575211	252.659880872518	2	89429	303.149152542373	389.978612799674	482.201536893652	0	NaN	NaN	NaN	NaN	NaN	311.270091795531	0.973941479327601	28.3119597497912	12.6856017990627	10.6297559962087	2.95605766747959	0.0246470058895783	0.0102777965316297	1	1.00437702852063	2512.50193311243	3	19006.6847457627	1	1	1	1	2019-05-17T17:53:05.210	NG_ecoli_LTEE_871_DM25	-0	-0	162.1	DIA_100X_EMPTY_1x1_100ms	7fa6d3a8-2784-40a9-854b-7f1f84952d73	EPI_100X_YFP_1x1_200ms_25sola	EPI_100X_RFP_1x1_200ms_25sola
436	25	12.0876797174374	303	37.9604136828784	576.03300330033	62.0957095709571	5592096	18455.7623762376	101.457502575211	252.659880872518	2	111693	368.623762376238	389.978612799674	482.201536893652	0	NaN	NaN	NaN	NaN	NaN	292.872891053306	0.994880618041649	25.6294584957446	13.9780482157234	11.0869141336685	3.29808222668718	0.0141251190638308	0.00533328412678388	1	1.00106560320863	2474.29045511752	3	18507.6435643564	1	1	1	1	2019-05-17T17:53:05.210	NG_ecoli_LTEE_871_DM25	-0	-0	162.1	DIA_100X_EMPTY_1x1_100ms	0508ee2b-77a8-4dee-96e0-26a1a27d543a	EPI_100X_YFP_1x1_200ms_25sola	EPI_100X_RFP_1x1_200ms_25sola
437	21	12.5048700779288	263	-35.7923903648788	575.821292775665	244.790874524715	1480756	5630.25095057034	101.457502575211	252.659880872518	1	98656	375.117870722433	389.978612799674	482.201536893652	0	NaN	NaN	NaN	NaN	NaN	237.467801585098	0.999875509929006	19.476633939538	15.2852603882776	11.4696368077772	4.30712375075992	0.0854709532478721	0.0156968646184222	0	1.0049527069607	2012.34813285554	1	17362.6045627376	1	1	1	1	2019-05-17T17:53:05.210	NG_ecoli_LTEE_871_DM25	-0	-0	162.1	DIA_100X_EMPTY_1x1_100ms	78b12071-59bd-4f8b-9fa4-fb65bb3eece4	EPI_100X_YFP_1x1_200ms_25sola	EPI_100X_RFP_1x1_200ms_25sola
438	28	11.0688789060782	311	22.8199788969805	582.543408360129	591.610932475884	283026	910.051446945338	101.457502575211	252.659880872518	0	108974	350.398713826367	389.978612799674	482.201536893652	0	NaN	NaN	NaN	NaN	NaN	336.66170619803	0.984807440739518	29.9149665676332	13.4637579020465	10.7604132664331	3.32190281315556	0.0322660840446682	0.00956100904729328	0	1.00406831316775	2720.42217136397	6	22060.459807074	1	1	1	1	2019-05-17T17:53:05.210	NG_ecoli_LTEE_871_DM25	-0	-0	162.1	DIA_100X_EMPTY_1x1_100ms	be992f47-bd7c-42f2-acf1-52625d7e2a66	EPI_100X_YFP_1x1_200ms_25sola	EPI_100X_RFP_1x1_200ms_25sola
439	19	9.99425769834844	190	-49.6682062315358	579.842105263158	630.963157894737	272870	1436.15789473684	101.457502575211	252.659880872518	0	59952	315.536842105263	389.978612799674	482.201536893652	0	NaN	NaN	NaN	NaN	NaN	211.681545595294	0.999925822385874	17.4743937305668	15.8289813587817	11.2726448276262	4.73082318105026	0.0102897201421211	0.00476506314439582	1	1.0004945049101	1743.9886159935	5	21292.1526315789	1	1	1	1	2019-05-17T17:53:05.210	NG_ecoli_LTEE_871_DM25	-0	-0	162.1	DIA_100X_EMPTY_1x1_100ms	c610b6e5-be58-410e-81f7-4204fcfa26aa	EPI_100X_YFP_1x1_200ms_25sola	EPI_100X_RFP_1x1_200ms_25sola
440	23	11.5010857508655	265	19.8877542365147	581.279245283019	1676.30943396226	239588	904.105660377359	101.457502575211	252.659880872518	0	99629	375.958490566038	389.978612799674	482.201536893652	0	NaN	NaN	NaN	NaN	NaN	263.688524830887	0.997445147488227	23.507694186842	13.1382144470543	10.7630690168747	3.43514000570062	0.00416273754549669	0.00233804302337389	1	1.00018400068177	2138.80979313053	3	18158.5471698113	1	1	1	1	2019-05-17T17:53:05.210	NG_ecoli_LTEE_871_DM25	-0	-0	162.1	DIA_100X_EMPTY_1x1_100ms	1dd5e2e4-9b5a-44ba-83a5-898e11c867fd	EPI_100X_YFP_1x1_200ms_25sola	EPI_100X_RFP_1x1_200ms_25sola
441	24	12.6984983206197	305	23.045959754816	580.793442622951	861.12131147541	302535	991.918032786885	101.457502575211	252.659880872518	0	104248	341.796721311475	389.978612799674	482.201536893652	0	NaN	NaN	NaN	NaN	NaN	276.347539367104	0.994783914433742	22.8699466141668	14.4424183970989	11.7420888685488	3.44172258183139	0.00185315384553285	0.000957083009961336	1	1.00002895672191	2476.5423448225	1	16791.2295081967	1	1	1	1	2019-05-17T17:53:05.210	NG_ecoli_LTEE_871_DM25	-0	-0	162.1	DIA_100X_EMPTY_1x1_100ms	fbb5a75d-3cc5-48f7-9617-8cf555e4722e	EPI_100X_YFP_1x1_200ms_25sola	EPI_100X_RFP_1x1_200ms_25sola
442	23	11.9830656858591	276	30.3335917681011	580.811594202899	210.434782608696	490570	1777.42753623188	101.457502575211	252.659880872518	0	101816	368.898550724638	389.978612799674	482.201536893652	0	NaN	NaN	NaN	NaN	NaN	254.914668649451	0.999856415165692	21.8860357561798	14.3795618496535	11.3151828539718	3.69221413715646	0.00272551317761951	0.00161679869146343	1	1.00002118591611	2200.79777807769	2	17255.9492753623	1	1	1	1	2019-05-17T17:53:05.210	NG_ecoli_LTEE_871_DM25	-0	-0	162.1	DIA_100X_EMPTY_1x1_100ms	8c0560ab-092c-4c78-b852-1f7aab6a3b71	EPI_100X_YFP_1x1_200ms_25sola	EPI_100X_RFP_1x1_200ms_25sola
443	16	8.76165548930798	141	-49.5004712065161	581.858156028369	577.90780141844	146900	1041.84397163121	101.457502575211	252.659880872518	1	48522	344.127659574468	389.978612799674	482.201536893652	0	NaN	NaN	NaN	NaN	NaN	187.046868164183	0.999781305639932	18.4097621379854	12.5384569678468	9.43877826203603	3.64336213870056	0.0154458043861204	0.00815997152814275	0	1.00162392861775	1288.15945620638	4	21155.609929078	1	1	1	1	2019-05-17T17:53:05.210	NG_ecoli_LTEE_871_DM25	-0	-0	162.1	DIA_100X_EMPTY_1x1_100ms	a2c8ca55-3ee8-4bba-8e90-9a00670fb2c7	EPI_100X_YFP_1x1_200ms_25sola	EPI_100X_RFP_1x1_200ms_25sola
444	29	10.9526569775673	319	33.0172002137339	588.987460815047	617.040752351097	251232	787.561128526646	101.457502575211	252.659880872518	0	109231	342.416927899687	389.978612799674	482.201536893652	0	NaN	NaN	NaN	NaN	NaN	327.607883359454	0.948854538364077	29.9727562017348	13.6809477657881	10.473227557926	3.05094127410664	0.0220855310772958	0.00911799094320964	1	1.00470518537306	2582.12725700722	6	20891.9247648903	1	1	1	1	2019-05-17T17:53:05.210	NG_ecoli_LTEE_871_DM25	-0	-0	162.1	DIA_100X_EMPTY_1x1_100ms	2dbe0142-eb47-44c8-ac44-78f921856be3	EPI_100X_YFP_1x1_200ms_25sola	EPI_100X_RFP_1x1_200ms_25sola
445	26	9.21471811666571	240	33.0197223057352	589.758333333333	66.7708333333333	885731	3690.54583333333	101.457502575211	252.659880872518	0	88599	369.1625	389.978612799674	482.201536893652	0	NaN	NaN	NaN	NaN	NaN	274.902286771553	0.980178116127276	26.8350499546464	12.4487009942385	9.90059724067754	2.93019973943359	0.0220409897920387	0.00910541632740325	1	1.00426170721799	2065.92750026912	6	21410.2583333333	1	1	1	1	2019-05-17T17:53:05.210	NG_ecoli_LTEE_871_DM25	-0	-0	162.1	DIA_100X_EMPTY_1x1_100ms	6e7c96c5-3673-4866-ab01-e70556cbe3ea	EPI_100X_YFP_1x1_200ms_25sola	EPI_100X_RFP_1x1_200ms_25sola
446	17	11.6442095836605	199	-49.8264177228285	586.502512562814	84.5527638190955	2386395	11991.9346733668	101.457502575211	252.659880872518	1	73765	370.678391959799	389.978612799674	482.201536893652	0	NaN	NaN	NaN	NaN	NaN	200.836483095927	0.999791201955535	17.7070705033407	14.2307307505258	10.7122934121928	4.00098587617943	0.0119362153980148	0.0053311350626867	1	1.00063489351068	1595.88472187727	4	20638.8542713568	1	1	1	1	2019-05-17T17:53:05.210	NG_ecoli_LTEE_871_DM25	-0	-0	162.1	DIA_100X_EMPTY_1x1_100ms	c049e132-3918-422c-ba64-ea55dc4c9516	EPI_100X_YFP_1x1_200ms_25sola	EPI_100X_RFP_1x1_200ms_25sola
447	26	11.8353248113061	308	39.0323152671905	588.558441558442	979.961038961039	111494	361.993506493507	101.457502575211	252.659880872518	0	100891	327.568181818182	389.978612799674	482.201536893652	0	NaN	NaN	NaN	NaN	NaN	268.400198808678	0.999394610878771	23.5404273556173	13.438460936798	10.9948672705709	3.4704503126226	0.0121389903393056	0.00552469133700838	1	1.00117159573854	2235.03437023574	1	16746.2272727273	1	1	1	1	2019-05-17T17:53:05.210	NG_ecoli_LTEE_871_DM25	-0	-0	162.1	DIA_100X_EMPTY_1x1_100ms	02b9d23c-aa0a-4e22-b7c7-4ebfd83c4f12	EPI_100X_YFP_1x1_200ms_25sola	EPI_100X_RFP_1x1_200ms_25sola
448	18	11.2444715430484	203	-45.2899519325682	589.630541871921	603.576354679803	138567	682.5960591133	101.457502575211	252.659880872518	0	71177	350.625615763547	389.978612799674	482.201536893652	0	NaN	NaN	NaN	NaN	NaN	219.965445821315	0.999864933839169	18.2357460764549	15.1678426547308	11.5190499760412	4.11065170385857	0.0262158408852909	0.0137481670900251	0	1.00435019561469	1900.40753014016	4	23114.3300492611	1	1	1	1	2019-05-17T17:53:05.210	NG_ecoli_LTEE_871_DM25	-0	-0	162.1	DIA_100X_EMPTY_1x1_100ms	96592325-bfa8-4894-9995-04cc1cd2aff4	EPI_100X_YFP_1x1_200ms_25sola	EPI_100X_RFP_1x1_200ms_25sola
449	22	12.3940147770131	281	-26.9197773102684	587.715302491103	1645.26690391459	4855056	17277.7793594306	101.457502575211	252.659880872518	2	180310	641.672597864769	389.978612799674	482.201536893652	0	NaN	NaN	NaN	NaN	NaN	299.264287991901	0.997292626686396	24.1063991205492	14.6699930445367	11.7775875133184	3.86643640408599	0.0344719570701665	0.0147021714437987	1	1.00870073958825	2626.24297670142	4	18838.9928825623	1	1	1	1	2019-05-17T17:53:05.210	NG_ecoli_LTEE_871_DM25	-0	-0	162.1	DIA_100X_EMPTY_1x1_100ms	724a251c-0ba2-49f4-bed1-bb559aaba5fd	EPI_100X_YFP_1x1_200ms_25sola	EPI_100X_RFP_1x1_200ms_25sola
450	19	10.1182511527905	193	-48.1301287663992	590.077720207254	1662.64766839378	957871	4963.0621761658	101.457502575211	252.659880872518	1	78785	408.212435233161	389.978612799674	482.201536893652	0	NaN	NaN	NaN	NaN	NaN	220.789299637117	0.999859855607831	19.5164791829294	14.498225598282	10.80310562813	3.94134501295416	0.0091116031186486	0.00432788983917456	1	1.00053223869188	1788.91044153316	5	21114.8134715026	1	1	1	1	2019-05-17T17:53:05.210	NG_ecoli_LTEE_871_DM25	-0	-0	162.1	DIA_100X_EMPTY_1x1_100ms	f13aa700-e237-4cc4-8f46-bbd38bc03ab0	EPI_100X_YFP_1x1_200ms_25sola	EPI_100X_RFP_1x1_200ms_25sola
451	20	9.57342927761204	192	-20.8451721158345	592.635416666667	564.328125	233621	1216.77604166667	101.457502575211	252.659880872518	0	63611	331.307291666667	389.978612799674	482.201536893652	0	NaN	NaN	NaN	NaN	NaN	200.822934053471	0.99962274894536	19.5359927007225	12.3931391154791	9.81079017328199	3.34694329217757	0.00721252081820741	0.00393902089239329	0	1.00041065045699	1476.83963910567	2	18949.390625	1	1	1	1	2019-05-17T17:53:05.210	NG_ecoli_LTEE_871_DM25	-0	-0	162.1	DIA_100X_EMPTY_1x1_100ms	7ac3fe42-d682-4e41-88a7-461d16e03d12	EPI_100X_YFP_1x1_200ms_25sola	EPI_100X_RFP_1x1_200ms_25sola
452	21	10.8111235364729	227	-15.5488486891565	597.898678414097	630.193832599119	165929	730.964757709251	101.457502575211	252.659880872518	0	74595	328.612334801762	389.978612799674	482.201536893652	0	NaN	NaN	NaN	NaN	NaN	233.319146736611	0.99988425549247	20.2335991204056	14.735396794069	11.1294340848652	3.93564578175318	0.00576149656314167	0.00260441541793001	1	1.00011380548576	1968.38109811496	2	19291.7224669604	1	1	1	1	2019-05-17T17:53:05.210	NG_ecoli_LTEE_871_DM25	-0	-0	162.1	DIA_100X_EMPTY_1x1_100ms	09c7361b-a415-4327-a1d5-5b0f44b1332f	EPI_100X_YFP_1x1_200ms_25sola	EPI_100X_RFP_1x1_200ms_25sola
453	30	10.9669031903663	329	35.9120708441516	604.629179331307	1671.94832826748	6319130	19207.0820668693	101.457502575211	252.659880872518	2	120298	365.647416413374	389.978612799674	482.201536893652	0	NaN	NaN	NaN	NaN	NaN	336.229440423117	0.913398899923246	31.016185877092	13.0661243039173	10.56787720385	2.73364619871798	0.00355943137004452	0.0013061305217305	3	1.00006041834281	2720.53168628389	4	19990.3100303951	1	1	1	1	2019-05-17T17:53:05.210	NG_ecoli_LTEE_871_DM25	-0	-0	162.1	DIA_100X_EMPTY_1x1_100ms	c32118c3-6df9-4762-8ae1-c47f1d08526c	EPI_100X_YFP_1x1_200ms_25sola	EPI_100X_RFP_1x1_200ms_25sola
454	22	10.407005665649	229	19.7742660743781	600.393013100437	575.039301310044	1059509	4626.6768558952	101.457502575211	252.659880872518	2	77889	340.126637554585	389.978612799674	482.201536893652	0	NaN	NaN	NaN	NaN	NaN	236.469341037319	0.999840803970117	21.132565444453	13.7611653153336	10.7623091965846	3.60979379862704	0.00738104193575506	0.00324356457806851	1	1.0003259912213	1922.44106117027	5	19342.2096069869	1	1	1	1	2019-05-17T17:53:05.210	NG_ecoli_LTEE_871_DM25	-0	-0	162.1	DIA_100X_EMPTY_1x1_100ms	e913ba9c-271b-4c2e-955a-e10098ddcdb2	EPI_100X_YFP_1x1_200ms_25sola	EPI_100X_RFP_1x1_200ms_25sola
455	16	10.9589784011597	176	-49.9545711324152	600.034090909091	75.0113636363636	2267214	12881.8977272727	101.457502575211	252.659880872518	1	68147	387.198863636364	389.978612799674	482.201536893652	0	NaN	NaN	NaN	NaN	NaN	189.794910791189	0.99987850819198	16.2797972027106	14.779721087623	10.7409404497116	4.43416185122648	0.0730056578746686	0.0119498919006618	1	1.00182961728276	1475.10688297824	6	22603.1761363636	1	1	1	1	2019-05-17T17:53:05.210	NG_ecoli_LTEE_871_DM25	-0	-0	162.1	DIA_100X_EMPTY_1x1_100ms	33fb44f5-5306-4e0f-970b-c27901a1bb49	EPI_100X_YFP_1x1_200ms_25sola	EPI_100X_RFP_1x1_200ms_25sola
456	24	10.9242049025226	263	29.723051475147	602.923954372624	47.1673003802281	389281	1480.15589353612	101.457502575211	252.659880872518	0	99051	376.619771863118	389.978612799674	482.201536893652	0	NaN	NaN	NaN	NaN	NaN	249.108111153964	0.990306781104934	23.0619890306666	12.6735940790878	10.3796802983642	3.11509880501662	0.0414549760805438	0.0236226286710247	0	1.02010216193937	1951.43727744578	2	18354.1292775665	1	1	1	1	2019-05-17T17:53:05.210	NG_ecoli_LTEE_871_DM25	-0	-0	162.1	DIA_100X_EMPTY_1x1_100ms	7e00d742-88cb-468d-ac44-0dbc1ac298c3	EPI_100X_YFP_1x1_200ms_25sola	EPI_100X_RFP_1x1_200ms_25sola
457	27	10.0269830037841	275	16.2327018045034	601.090909090909	96.9418181818182	429247	1560.89818181818	101.457502575211	252.659880872518	2	118225	429.909090909091	389.978612799674	482.201536893652	0	NaN	NaN	NaN	NaN	NaN	289.255136973277	0.939014634259418	28.773872802009	12.5610589204325	9.71786648999808	2.7012153637373	0.0300324261927773	0.0137677032964492	1	1.01158657897333	2134.17514204085	4	19684.5963636364	1	1	1	1	2019-05-17T17:53:05.210	NG_ecoli_LTEE_871_DM25	-0	-0	162.1	DIA_100X_EMPTY_1x1_100ms	3892f9e2-a75c-4783-ab1b-23634a098241	EPI_100X_YFP_1x1_200ms_25sola	EPI_100X_RFP_1x1_200ms_25sola
458	18	10.2093919177934	184	-47.5826171879096	601.875	590.179347826087	130741	710.548913043478	101.457502575211	252.659880872518	0	67349	366.027173913043	389.978612799674	482.201536893652	0	NaN	NaN	NaN	NaN	NaN	211.373096039562	0.99985825540817	18.6413644398142	14.3957462012599	10.5323371529935	4.17210139059465	0.0251807430298875	0.012506630391201	2	1.00409224653059	1624.11614757626	6	21534.597826087	1	1	1	1	2019-05-17T17:53:05.210	NG_ecoli_LTEE_871_DM25	-0	-0	162.1	DIA_100X_EMPTY_1x1_100ms	87725c14-f409-44d5-9328-c666f15d4fbb	EPI_100X_YFP_1x1_200ms_25sola	EPI_100X_RFP_1x1_200ms_25sola
459	21	10.8844034824293	229	-48.8900083747258	604.065502183406	1644.43668122271	1398413	6106.60698689956	101.457502575211	252.659880872518	1	195806	855.048034934498	389.978612799674	482.201536893652	2	NaN	NaN	NaN	NaN	NaN	247.78286333858	0.999919649715564	20.535424954656	15.5406549692424	11.3837158464676	4.40254541916791	0.0159254874546137	0.00707331604714204	1	1.00149928698224	2090.07403019529	3	19962.4454148472	1	1	1	1	2019-05-17T17:53:05.210	NG_ecoli_LTEE_871_DM25	-0	-0	162.1	DIA_100X_EMPTY_1x1_100ms	da83c574-c233-470c-8d7b-9d454fdd91fb	EPI_100X_YFP_1x1_200ms_25sola	EPI_100X_RFP_1x1_200ms_25sola
460	16	11.4083855099403	183	-49.9938334141855	606.530054644809	606.005464480874	185213	1012.09289617486	101.457502575211	252.659880872518	1	92147	503.535519125683	389.978612799674	482.201536893652	0	NaN	NaN	NaN	NaN	NaN	201.660201288527	0.999911694173788	17.4535376950911	14.3031985169877	10.8198250591423	4.0966603067786	0.0215721287437165	0.0118628445406794	0	1.00300912472693	1604.77380806171	4	20238.0163934426	1	1	1	1	2019-05-17T17:53:05.210	NG_ecoli_LTEE_871_DM25	-0	-0	162.1	DIA_100X_EMPTY_1x1_100ms	b88b80d6-8e18-4c05-b19c-701f1eab1e39	EPI_100X_YFP_1x1_200ms_25sola	EPI_100X_RFP_1x1_200ms_25sola
461	19	10.1307385001811	193	-36.7050799496663	607.487046632124	1657.68393782383	3767003	19518.1502590674	101.457502575211	252.659880872518	1	79386	411.326424870466	389.978612799674	482.201536893652	0	NaN	NaN	NaN	NaN	NaN	221.572794931147	0.998083504747273	20.2312235332774	13.3802550480919	10.4681611821199	3.57395486411992	0.0129376373092858	0.00564817174173363	1	1.00038571889949	1741.21673273367	6	22113.932642487	1	1	1	1	2019-05-17T17:53:05.210	NG_ecoli_LTEE_871_DM25	-0	-0	162.1	DIA_100X_EMPTY_1x1_100ms	969ca946-867d-4de5-be9e-a6e704efd1a0	EPI_100X_YFP_1x1_200ms_25sola	EPI_100X_RFP_1x1_200ms_25sola
462	25	10.4787250460603	262	44.6733237620696	611.129770992366	58.087786259542	1297283	4951.46183206107	101.457502575211	252.659880872518	2	95643	365.049618320611	389.978612799674	482.201536893652	0	NaN	NaN	NaN	NaN	NaN	273.371162970255	0.997187678983282	24.0378748192594	13.6662732787898	10.9478284640737	3.52523981241012	0.0110617801431559	0.00530805846625017	1	1.00120862930406	2262.77784906992	4	19602.3435114504	1	1	1	1	2019-05-17T17:53:05.210	NG_ecoli_LTEE_871_DM25	-0	-0	162.1	DIA_100X_EMPTY_1x1_100ms	8752e59e-8437-4604-9f7a-c135cf8bb5c3	EPI_100X_YFP_1x1_200ms_25sola	EPI_100X_RFP_1x1_200ms_25sola
463	16	11.2805128780533	182	-49.8831926305576	613.895604395604	82.5384615384615	287081	1577.36813186813	101.457502575211	252.659880872518	0	65303	358.807692307692	389.978612799674	482.201536893652	0	NaN	NaN	NaN	NaN	NaN	206.768837497598	0.999904186729467	18.3266056034757	14.1718614735692	10.8489066231898	3.74823856014696	0.000291436217145678	0.00013162991177721	0	1.00000032473969	1694.11878296303	5	20845.0604395604	1	1	1	1	2019-05-17T17:53:05.210	NG_ecoli_LTEE_871_DM25	-0	-0	162.1	DIA_100X_EMPTY_1x1_100ms	608e07fb-91b4-4fa2-9881-bbebd0c7066b	EPI_100X_YFP_1x1_200ms_25sola	EPI_100X_RFP_1x1_200ms_25sola
464	21	9.51580471201316	200	-44.8743506023702	617.24	593.735	220681	1103.405	101.457502575211	252.659880872518	1	100982	504.91	389.978612799674	482.201536893652	0	NaN	NaN	NaN	NaN	NaN	209.176820758446	0.999782353713069	19.1952722400455	13.4150721220856	10.312437436312	3.71948439296304	0.0186159785826462	0.0102906937003074	0	1.00271824201614	1603.27053397436	3	18622.33	1	1	1	1	2019-05-17T17:53:05.210	NG_ecoli_LTEE_871_DM25	-0	-0	162.1	DIA_100X_EMPTY_1x1_100ms	e5a29ee1-9707-4c84-95aa-4b38f058d9f4	EPI_100X_YFP_1x1_200ms_25sola	EPI_100X_RFP_1x1_200ms_25sola
465	22	9.70073598407903	214	25.0027959789796	618.355140186916	69.1915887850467	369339	1725.88317757009	101.457502575211	252.659880872518	0	77042	360.009345794393	389.978612799674	482.201536893652	0	NaN	NaN	NaN	NaN	NaN	240.113994446784	0.999516320179743	22.5823680459379	12.7608505273041	10.2383326758004	3.30089252668441	0.00475181594961205	0.00273330294317093	1	1.00006048828921	1859.16457950423	4	20801.7196261682	1	1	1	1	2019-05-17T17:53:05.210	NG_ecoli_LTEE_871_DM25	-0	-0	162.1	DIA_100X_EMPTY_1x1_100ms	f6953361-8dbd-4211-89c6-7bed4fafac4d	EPI_100X_YFP_1x1_200ms_25sola	EPI_100X_RFP_1x1_200ms_25sola
466	18	11.7456321262686	213	-48.0681537565199	615.69014084507	96.1173708920188	342999	1610.32394366197	101.457502575211	252.659880872518	1	75029	352.24882629108	389.978612799674	482.201536893652	0	NaN	NaN	NaN	NaN	NaN	221.196662921913	0.999922599142337	19.4634856592817	14.1107012444932	10.7509208943239	3.88265903691188	0.0283648473727662	0.0153079733223436	0	1.00623711433037	1766.85875748867	2	18566.4178403756	1	1	1	1	2019-05-17T17:53:05.210	NG_ecoli_LTEE_871_DM25	-0	-0	162.1	DIA_100X_EMPTY_1x1_100ms	8c2f2f8b-a94c-4806-a3c9-e40b7a15f156	EPI_100X_YFP_1x1_200ms_25sola	EPI_100X_RFP_1x1_200ms_25sola
467	23	11.1682729253195	258	27.5337509965251	619.174418604651	579.837209302326	324601	1258.14341085271	101.457502575211	252.659880872518	1	123720	479.53488372093	389.978612799674	482.201536893652	0	NaN	NaN	NaN	NaN	NaN	247.914385936758	0.999240487970908	22.3789129920866	13.8446641166834	10.7744856228415	3.42145428369127	0.00482417878929273	0.00224125604629487	2	1.00010587907676	2040.43122558471	3	18167.4728682171	1	1	1	1	2019-05-17T17:53:05.210	NG_ecoli_LTEE_871_DM25	-0	-0	162.1	DIA_100X_EMPTY_1x1_100ms	1efab0b6-625b-4ee9-bae7-f8f5b2106459	EPI_100X_YFP_1x1_200ms_25sola	EPI_100X_RFP_1x1_200ms_25sola
468	25	11.6793479710061	292	31.7160354341265	621.010273972603	1643.65068493151	1010915	3462.03767123288	101.457502575211	252.659880872518	1	161811	554.147260273973	389.978612799674	482.201536893652	0	NaN	NaN	NaN	NaN	NaN	295.908604810487	0.99385899146997	25.5997488345201	13.7382266379907	11.1422604190493	3.43648038502682	0.0347053463484154	0.0155334678424054	0	1.00990278342371	2496.1587098446	5	20894.5136986301	1	1	1	1	2019-05-17T17:53:05.210	NG_ecoli_LTEE_871_DM25	-0	-0	162.1	DIA_100X_EMPTY_1x1_100ms	580c20a7-3df8-4f2e-9b22-75555d4c50dd	EPI_100X_YFP_1x1_200ms_25sola	EPI_100X_RFP_1x1_200ms_25sola
469	21	13.3312523203998	280	-47.1942231520209	623.05	1572.64285714286	755455	2698.05357142857	101.457502575211	252.659880872518	1	150110	536.107142857143	389.978612799674	482.201536893652	0	NaN	NaN	NaN	NaN	NaN	225.372930527128	0.99986910505433	18.386574608548	15.5115699056511	11.8401198022197	4.14684886056833	0.00561955600215007	0.00291834215853431	1	1.00019224067733	2024.43064664798	0	17546.5928571429	1	1	1	1	2019-05-17T17:53:05.210	NG_ecoli_LTEE_871_DM25	-0	-0	162.1	DIA_100X_EMPTY_1x1_100ms	7ad819c0-b018-4330-87a2-a8c0a38fe92a	EPI_100X_YFP_1x1_200ms_25sola	EPI_100X_RFP_1x1_200ms_25sola
470	27	11.925253079249	322	32.8342153258868	629.959627329193	1660.66770186335	1152675	3579.73602484472	101.457502575211	252.659880872518	1	131033	406.934782608696	389.978612799674	482.201536893652	0	NaN	NaN	NaN	NaN	NaN	309.414900431482	0.980857037708706	27.7251117699786	12.9820983628338	10.7770299038286	3.07678250210573	0.0257708012192496	0.00924488059512282	1	1.00366608153001	2529.07298660965	5	20202.6801242236	1	1	1	1	2019-05-17T17:53:05.210	NG_ecoli_LTEE_871_DM25	-0	-0	162.1	DIA_100X_EMPTY_1x1_100ms	a3575a55-7049-469b-89cc-e240f1e02c3f	EPI_100X_YFP_1x1_200ms_25sola	EPI_100X_RFP_1x1_200ms_25sola
471	21	9.28403094475036	196	-49.7197344827567	628.780612244898	1628.19387755102	2850894	14545.3775510204	101.457502575211	252.659880872518	1	134722	687.357142857143	389.978612799674	482.201536893652	0	NaN	NaN	NaN	NaN	NaN	221.436167325277	0.9998797025068	19.406659584662	14.0979613991847	10.8004946829199	3.9899401549775	0.00238143061376676	0.00100508063882645	1	1.00002406997098	1777.98447366343	3	19827.7091836735	1	1	1	1	2019-05-17T17:53:05.210	NG_ecoli_LTEE_871_DM25	-0	-0	162.1	DIA_100X_EMPTY_1x1_100ms	7baf1e4e-8f85-4207-9f1b-43835d5e28c7	EPI_100X_YFP_1x1_200ms_25sola	EPI_100X_RFP_1x1_200ms_25sola
472	20	9.72549786610083	195	-46.9632434402366	630.692307692308	77.8410256410256	157287	806.6	101.457502575211	252.659880872518	0	68440	350.974358974359	389.978612799674	482.201536893652	0	NaN	NaN	NaN	NaN	NaN	203.093315280183	0.999904101113587	19.8427798899672	12.9974617413366	9.73570110452324	3.6080192494466	0.00921314840249086	0.00392234859486137	1	1.0003248139334	1477.1576929854	3	19121.8	1	1	1	1	2019-05-17T17:53:05.210	NG_ecoli_LTEE_871_DM25	-0	-0	162.1	DIA_100X_EMPTY_1x1_100ms	d26bb027-084d-4703-ba66-a00de8fff3c3	EPI_100X_YFP_1x1_200ms_25sola	EPI_100X_RFP_1x1_200ms_25sola
473	21	13.33182943155	280	-36.6832794018462	635.271428571429	134.903571428571	61997	221.417857142857	101.457502575211	252.659880872518	0	100995	360.696428571429	389.978612799674	482.201536893652	0	NaN	NaN	NaN	NaN	NaN	231.274489314607	0.999903313621559	19.0195337313898	15.3012007617707	11.5517058226754	4.30333521415735	0.000387261490868307	0.000178446475609652	1	1.0000004272515	1993.3427843403	0	17216.9285714286	1	1	1	1	2019-05-17T17:53:05.210	NG_ecoli_LTEE_871_DM25	-0	-0	162.1	DIA_100X_EMPTY_1x1_100ms	487c3222-b505-4f16-8c5f-348f51065930	EPI_100X_YFP_1x1_200ms_25sola	EPI_100X_RFP_1x1_200ms_25sola
474	30	12.5330759257452	376	46.106962641649	639.688829787234	923.859042553191	3117727	8291.82712765958	101.457502575211	252.659880872518	2	135264	359.744680851064	389.978612799674	482.201536893652	0	NaN	NaN	NaN	NaN	NaN	311.847518896074	0.983495136413161	28.8624343518652	12.5501980415917	10.5603788247174	2.82437993229879	0.00221067458248815	0.00095497662280287	0	1.0000441442507	2528.02773737474	0	17108.2632978723	1	1	1	1	2019-05-17T17:53:05.210	NG_ecoli_LTEE_871_DM25	-0	-0	162.1	DIA_100X_EMPTY_1x1_100ms	af8efc8f-d239-495b-aeee-6dd8c98abb28	EPI_100X_YFP_1x1_200ms_25sola	EPI_100X_RFP_1x1_200ms_25sola
475	18	9.86799697411839	178	-37.9981832727701	635.325842696629	1643.21348314607	1988868	11173.4157303371	101.457502575211	252.659880872518	1	73000	410.112359550562	389.978612799674	482.201536893652	0	NaN	NaN	NaN	NaN	NaN	209.143710263695	0.999823991101745	18.9191222234101	13.689607411387	10.4688442244075	3.67887878801314	0.0360541008277302	0.0193646865511265	0	1.00939682680742	1628.50216183471	5	21827.2696629213	1	1	1	1	2019-05-17T17:53:05.210	NG_ecoli_LTEE_871_DM25	-0	-0	162.1	DIA_100X_EMPTY_1x1_100ms	c8be303f-bab5-4e79-9f79-83e24a79569f	EPI_100X_YFP_1x1_200ms_25sola	EPI_100X_RFP_1x1_200ms_25sola
476	21	13.4807145666591	291	-44.7593813286403	641.962199312715	225.639175257732	112879	387.900343642612	101.457502575211	252.659880872518	0	635454	2183.69072164948	389.978612799674	482.201536893652	1	NaN	NaN	NaN	NaN	NaN	242.431558922326	0.999911471339213	20.425832148997	14.7372852202609	11.3408308442122	3.97804064625821	0.0120974311958681	0.0066372306186034	0	1.00126926448943	2063.28578214923	0	17521.0824742268	1	1	1	1	2019-05-17T17:53:05.210	NG_ecoli_LTEE_871_DM25	-0	-0	162.1	DIA_100X_EMPTY_1x1_100ms	f9a2a2e4-2134-4d13-a783-d152d8037210	EPI_100X_YFP_1x1_200ms_25sola	EPI_100X_RFP_1x1_200ms_25sola
477	26	14.3857937447246	375	7.29927952484136	645.429333333333	469	2780469	7414.584	101.457502575211	252.659880872518	1	125203	333.874666666667	389.978612799674	482.201536893652	0	NaN	NaN	NaN	NaN	NaN	303.119031318698	0.994774525741486	24.873351379017	14.1453407789229	11.6604118736452	3.71708681951412	0.0376352826598779	0.00643076746453122	0	1.00138884015611	2656.14615477302	0	16980.64	1	1	1	1	2019-05-17T17:53:05.210	NG_ecoli_LTEE_871_DM25	-0	-0	162.1	DIA_100X_EMPTY_1x1_100ms	565d3f84-135c-4854-90c7-635c76ec279d	EPI_100X_YFP_1x1_200ms_25sola	EPI_100X_RFP_1x1_200ms_25sola
478	22	13.5453889903694	298	-49.4102414279276	646.842281879195	339.912751677852	2573881	8637.18456375839	101.457502575211	252.659880872518	2	886721	2975.57382550336	389.978612799674	482.201536893652	0	NaN	NaN	NaN	NaN	NaN	244.41290834652	0.999568388820089	19.4279750210413	16.0392043111457	11.6334529768435	4.40379064515364	0.0640699616479884	0.0311819516705741	1	1.02764107704136	2065.06960851771	1	17545.8791946309	1	1	1	1	2019-05-17T17:53:05.210	NG_ecoli_LTEE_871_DM25	-0	-0	162.1	DIA_100X_EMPTY_1x1_100ms	018abe53-7f5f-4500-9d70-b232c7c7b50f	EPI_100X_YFP_1x1_200ms_25sola	EPI_100X_RFP_1x1_200ms_25sola
479	20	11.9936436843224	240	-32.9797488964572	647.8625	1627.2625	868943	3620.59583333333	101.457502575211	252.659880872518	2	114197	475.820833333333	389.978612799674	482.201536893652	0	NaN	NaN	NaN	NaN	NaN	265.243161717157	0.989657105574226	23.1931356114426	13.9252974593444	10.9046838930372	3.44335545737737	0.0458209110298112	0.0256555465805585	0	1.02454867873318	2166.0850757094	4	19694.0541666667	1	1	1	1	2019-05-17T17:53:05.210	NG_ecoli_LTEE_871_DM25	-0	-0	162.1	DIA_100X_EMPTY_1x1_100ms	f50eb2ed-9cd5-442a-96e9-dda057375cb2	EPI_100X_YFP_1x1_200ms_25sola	EPI_100X_RFP_1x1_200ms_25sola
480	20	10.5812556678965	213	-39.7832413886965	648.600938967136	72.3145539906103	168813	792.549295774648	101.457502575211	252.659880872518	0	78190	367.089201877934	389.978612799674	482.201536893652	0	NaN	NaN	NaN	NaN	NaN	212.800317490947	0.999842664180517	20.8491475648046	12.9117472682676	9.68927267457263	3.61357801654813	0.0855703866280688	0.00553694066140299	1	1.00037895202708	1537.30677250067	2	17610.7089201878	1	1	1	1	2019-05-17T17:53:05.210	NG_ecoli_LTEE_871_DM25	-0	-0	162.1	DIA_100X_EMPTY_1x1_100ms	b4a6034d-25d2-47e4-a153-dcc5005ebe85	EPI_100X_YFP_1x1_200ms_25sola	EPI_100X_RFP_1x1_200ms_25sola
481	25	9.90459624216972	248	15.6476665525898	648.209677419355	1644.81048387097	501715	2023.04435483871	101.457502575211	252.659880872518	0	98374	396.66935483871	389.978612799674	482.201536893652	0	NaN	NaN	NaN	NaN	NaN	283.127346883231	0.982178121481256	26.7748762560219	12.2387386999964	10.2171070602279	2.93339643728773	0.0320266658373273	0.0192420860748946	0	1.01777847478431	2195.19569363381	5	20896.2862903226	1	1	1	1	2019-05-17T17:53:05.210	NG_ecoli_LTEE_871_DM25	-0	-0	162.1	DIA_100X_EMPTY_1x1_100ms	f580079d-613a-491b-bce8-2b0e466757d4	EPI_100X_YFP_1x1_200ms_25sola	EPI_100X_RFP_1x1_200ms_25sola
482	26	12.2028291321428	318	24.3360703720576	660.424528301887	1651.76729559748	407860	1282.5786163522	101.457502575211	252.659880872518	0	133063	418.437106918239	389.978612799674	482.201536893652	0	NaN	NaN	NaN	NaN	NaN	321.259251375472	0.998926958595921	26.7709842878644	14.5898580194674	11.5736971611021	3.77520849420214	0.0215448434399312	0.013725319061349	0	1.00886757917793	2816.4266770128	3	18523.6635220126	1	1	1	1	2019-05-17T17:53:05.210	NG_ecoli_LTEE_871_DM25	-0	-0	162.1	DIA_100X_EMPTY_1x1_100ms	a43fc844-2fa7-415c-be7f-494a6ba27064	EPI_100X_YFP_1x1_200ms_25sola	EPI_100X_RFP_1x1_200ms_25sola
483	53	11.2831064027727	598	-0.409651197441258	676.874581939799	321.901337792642	1832400	3064.21404682274	101.457502575211	252.659880872518	2	6952776	11626.7157190635	389.978612799674	482.201536893652	3	NaN	NaN	NaN	NaN	NaN	519.093548448818	0.808628091050738	52.8772401931471	13.2609320093107	9.60400022917643	2.83685223185947	0.0406849296395445	0.0123808577007817	3	1.00970316397934	3830.56631190662	1	19001.1622073579	1	1	1	1	2019-05-17T17:53:05.210	NG_ecoli_LTEE_871_DM25	-0	-0	162.1	DIA_100X_EMPTY_1x1_100ms	7d2864f3-4eee-460b-9536-0ce8389813b5	EPI_100X_YFP_1x1_200ms_25sola	EPI_100X_RFP_1x1_200ms_25sola
484	21	12.4492451844	262	-21.3759938871612	665.641221374046	1629.6106870229	402000	1534.35114503817	101.457502575211	252.659880872518	0	122950	469.274809160305	389.978612799674	482.201536893652	0	NaN	NaN	NaN	NaN	NaN	269.921733973312	0.99911821952262	21.9480456810404	15.3264639570429	11.8062935395937	4.00482661048988	0.0157538134332027	0.00735694256842866	0	1.00183686845001	2402.77381559557	4	18671.1526717557	1	1	1	1	2019-05-17T17:53:05.210	NG_ecoli_LTEE_871_DM25	-0	-0	162.1	DIA_100X_EMPTY_1x1_100ms	24bee127-c778-4368-b62a-1d1ff91d0055	EPI_100X_YFP_1x1_200ms_25sola	EPI_100X_RFP_1x1_200ms_25sola
485	34	12.7351524911521	433	48.2262677624241	672.889145496536	66.8198614318707	1185464	2737.792147806	101.457502575211	252.659880872518	2	168829	389.905311778291	389.978612799674	482.201536893652	0	NaN	NaN	NaN	NaN	NaN	385.668500592285	0.974754356230053	33.0922010051678	13.6994063148491	11.2455587454135	3.25940886820294	0.0223004297681659	0.0109738834273971	1	1.00589079321652	3286.83279964308	2	16780.2401847575	1	1	1	1	2019-05-17T17:53:05.210	NG_ecoli_LTEE_871_DM25	-0	-0	162.1	DIA_100X_EMPTY_1x1_100ms	34c2c454-67e8-410f-9911-92d226fb7a58	EPI_100X_YFP_1x1_200ms_25sola	EPI_100X_RFP_1x1_200ms_25sola
486	28	10.2857709071948	288	46.6745883102094	669.131944444444	1090.25694444444	604084	2097.51388888889	101.457502575211	252.659880872518	1	98179	340.899305555556	389.978612799674	482.201536893652	0	NaN	NaN	NaN	NaN	NaN	277.2999802392	0.985230098074761	27.2851789728496	11.7416038582443	9.90992171321572	2.65247472613273	0.0101028958235892	0.00545413198720997	1	1.00036952238883	2104.53976193623	1	17820.1840277778	1	1	1	1	2019-05-17T17:53:05.210	NG_ecoli_LTEE_871_DM25	-0	-0	162.1	DIA_100X_EMPTY_1x1_100ms	d9dec8fc-1950-44cb-8872-3a4aaf7b86a2	EPI_100X_YFP_1x1_200ms_25sola	EPI_100X_RFP_1x1_200ms_25sola
487	30	13.8570423847262	416	43.7158061822676	673.478365384615	649.403846153846	1597084	3839.14423076923	101.457502575211	252.659880872518	2	161834	389.024038461538	389.978612799674	482.201536893652	0	NaN	NaN	NaN	NaN	NaN	334.509497782889	0.979434729902266	28.3856170018674	13.9489441138653	11.3959960337265	3.30583563630505	0.0229787169454453	0.0128282891044785	0	1.00904796412732	2895.29485685989	0	17202.0504807692	1	1	1	1	2019-05-17T17:53:05.210	NG_ecoli_LTEE_871_DM25	-0	-0	162.1	DIA_100X_EMPTY_1x1_100ms	64c11569-54ef-4fa8-ac7f-e4ed38cf0c80	EPI_100X_YFP_1x1_200ms_25sola	EPI_100X_RFP_1x1_200ms_25sola
488	27	13.0014997199949	352	41.622224750877	682.014204545455	255.278409090909	31349	89.0596590909091	101.457502575211	252.659880872518	0	5444769	15468.09375	389.978612799674	482.201536893652	2	NaN	NaN	NaN	NaN	NaN	301.181050683186	0.98239283424725	26.3615056536664	13.2341867678924	11.0424552422157	3.13846292235458	0.0146319100265262	0.00837718290779554	1	1.00078566358331	2524.59308461388	0	19472.71875	1	1	1	1	2019-05-17T17:53:05.210	NG_ecoli_LTEE_871_DM25	-0	-0	162.1	DIA_100X_EMPTY_1x1_100ms	c2542925-2224-4243-a79a-d3542bccf2a0	EPI_100X_YFP_1x1_200ms_25sola	EPI_100X_RFP_1x1_200ms_25sola
489	23	10.5817583218421	244	17.1929902402686	678.91393442623	1641.30327868852	200240	820.655737704918	101.457502575211	252.659880872518	0	109246	447.729508196721	389.978612799674	482.201536893652	0	NaN	NaN	NaN	NaN	NaN	234.575060593653	0.997757498991621	22.4381604673338	12.7912211156732	10.0203349209203	3.32532095484187	0.00572436791504775	0.00257723320072197	1	1.00017199244396	1769.46349082922	2	18369.6516393443	1	1	1	1	2019-05-17T17:53:05.210	NG_ecoli_LTEE_871_DM25	-0	-0	162.1	DIA_100X_EMPTY_1x1_100ms	c983a28b-d4e9-4228-81c0-0acafb9ac023	EPI_100X_YFP_1x1_200ms_25sola	EPI_100X_RFP_1x1_200ms_25sola
490	23	12.1698189416227	280	26.3633613027797	684.485714285714	710.839285714286	158134	564.764285714286	101.457502575211	252.659880872518	0	84802	302.864285714286	389.978612799674	482.201536893652	0	NaN	NaN	NaN	NaN	NaN	237.660521666258	0.999800068958583	20.8826964502706	13.8753395894103	11.0353142464305	3.53680030533691	0.00142184948556902	0.000634683164899691	1	1.0000092237872	1997.31179484192	0	17777.2821428571	1	1	1	1	2019-05-17T17:53:05.210	NG_ecoli_LTEE_871_DM25	-0	-0	162.1	DIA_100X_EMPTY_1x1_100ms	ed2322c6-fe8a-45c5-a2bb-8e56af9cbf66	EPI_100X_YFP_1x1_200ms_25sola	EPI_100X_RFP_1x1_200ms_25sola
491	22	10.8455217421758	240	21.8687725518406	681.275	1085.425	307228	1280.11666666667	101.457502575211	252.659880872518	1	85023	354.2625	389.978612799674	482.201536893652	0	NaN	NaN	NaN	NaN	NaN	245.110740913904	0.997900024122781	22.4325163303811	13.4220055096474	10.481563570432	3.43959403345633	0.0115831144898145	0.00478770045573601	1	1.00078272956989	1935.61963639633	3	18034.8625	1	1	1	1	2019-05-17T17:53:05.210	NG_ecoli_LTEE_871_DM25	-0	-0	162.1	DIA_100X_EMPTY_1x1_100ms	320a090f-8301-4678-b254-46a2e4b41fa8	EPI_100X_YFP_1x1_200ms_25sola	EPI_100X_RFP_1x1_200ms_25sola
492	24	12.3914127961226	298	37.6234515976893	690.959731543624	74.9194630872483	4318279	14490.8691275168	101.457502575211	252.659880872518	2	120515	404.412751677852	389.978612799674	482.201536893652	0	NaN	NaN	NaN	NaN	NaN	267.553092940501	0.999553798291418	22.9002526263043	14.3419194868276	11.1079885171523	3.83541934244372	0.0307516708328773	0.0167565032057459	0	1.01040691808081	2219.22327682526	1	16804.9798657718	1	1	1	1	2019-05-17T17:53:05.210	NG_ecoli_LTEE_871_DM25	-0	-0	162.1	DIA_100X_EMPTY_1x1_100ms	8385e4bd-d8f5-4a3f-a8e4-ec0c9561effd	EPI_100X_YFP_1x1_200ms_25sola	EPI_100X_RFP_1x1_200ms_25sola
493	23	11.0524385577308	255	27.0631631224216	698.239215686275	1065.91764705882	5380340	21099.3725490196	101.457502575211	252.659880872518	2	105604	414.133333333333	389.978612799674	482.201536893652	0	NaN	NaN	NaN	NaN	NaN	250.078672370147	0.994390368377112	23.2904549523385	13.1105356180248	10.2351137465486	3.48032238740016	0.0687333262336854	0.00608292551981275	1	1.0008523059285	1916.25455601043	2	18165.1921568627	1	1	1	1	2019-05-17T17:53:05.210	NG_ecoli_LTEE_871_DM25	-0	-0	162.1	DIA_100X_EMPTY_1x1_100ms	3e93d2a4-93d2-44ec-a1ce-fda0b0179814	EPI_100X_YFP_1x1_200ms_25sola	EPI_100X_RFP_1x1_200ms_25sola
494	17	11.323883203071	193	-49.7547973522657	695.740932642487	1093.84455958549	170614	884.010362694301	101.457502575211	252.659880872518	0	68651	355.704663212435	389.978612799674	482.201536893652	0	NaN	NaN	NaN	NaN	NaN	205.100443990938	0.999786546844702	18.5335826579818	13.7422231344085	10.4228253813821	3.7164260067472	0.0440365437605374	0.0240290787537435	0	1.01379269659627	1581.32153159852	3	18620.2538860104	1	1	1	1	2019-05-17T17:53:05.210	NG_ecoli_LTEE_871_DM25	-0	-0	162.1	DIA_100X_EMPTY_1x1_100ms	3d8444e4-f277-4120-ba4d-9bffa3bf41c7	EPI_100X_YFP_1x1_200ms_25sola	EPI_100X_RFP_1x1_200ms_25sola
495	23	9.29222634630298	215	-18.2269381533662	698.451162790698	1079.61395348837	749601	3486.51627906977	101.457502575211	252.659880872518	2	82831	385.260465116279	389.978612799674	482.201536893652	0	NaN	NaN	NaN	NaN	NaN	242.747174961968	0.998295235017563	24.1731986580287	12.5953451864905	9.73576601237762	3.11910391621411	0.0124097847688047	0.00540126278290409	1	1.00096284764385	1799.55140793691	5	19052.7395348837	1	1	1	1	2019-05-17T17:53:05.210	NG_ecoli_LTEE_871_DM25	-0	-0	162.1	DIA_100X_EMPTY_1x1_100ms	2dabce2e-d7fd-4b8a-ba8b-303eea8e8138	EPI_100X_YFP_1x1_200ms_25sola	EPI_100X_RFP_1x1_200ms_25sola
496	25	13.0959528524408	328	39.9967157904037	704.72256097561	282.207317073171	105376	321.268292682927	101.457502575211	252.659880872518	0	212387	647.521341463415	389.978612799674	482.201536893652	0	NaN	NaN	NaN	NaN	NaN	276.612543825694	0.999792850002816	23.4666630212619	14.1075879080546	11.3482534553309	3.6403262435692	0.00819407438863774	0.00438517737791299	1	1.00019719273272	2373.55484957954	0	16921.8597560976	1	1	1	1	2019-05-17T17:53:05.210	NG_ecoli_LTEE_871_DM25	-0	-0	162.1	DIA_100X_EMPTY_1x1_100ms	401a5f96-86f3-44cc-9b2c-f84230e9fe83	EPI_100X_YFP_1x1_200ms_25sola	EPI_100X_RFP_1x1_200ms_25sola
497	29	13.5639827050769	394	33.4205460115227	714.60152284264	1797.21827411168	58448	148.345177664975	101.457502575211	252.659880872518	0	7678944	19489.7055837563	389.978612799674	482.201536893652	3	NaN	NaN	NaN	NaN	NaN	379.691020612326	0.89934997625245	31.0275980676759	15.4439197329141	11.3992138165203	3.34051777119841	0.125385221285617	0.0414910251534355	1	1.06228051152922	3166.56084987768	1	21221.0177664975	1	1	1	1	2019-05-17T17:53:05.210	NG_ecoli_LTEE_871_DM25	-0	-0	162.1	DIA_100X_EMPTY_1x1_100ms	b0877647-31af-477e-a82a-265f722e0085	EPI_100X_YFP_1x1_200ms_25sola	EPI_100X_RFP_1x1_200ms_25sola
498	19	9.7517463608767	186	-49.7150598027266	711.268817204301	1087.31182795699	230084	1237.01075268817	101.457502575211	252.659880872518	1	68864	370.236559139785	389.978612799674	482.201536893652	0	NaN	NaN	NaN	NaN	NaN	204.081889360556	0.999833110737863	18.4352038482406	14.2334714382552	10.5436491226069	3.98105337823894	0.0132419600555416	0.00641448770638944	1	1.00100568171765	1609.60649256742	4	18683.4946236559	1	1	1	1	2019-05-17T17:53:05.210	NG_ecoli_LTEE_871_DM25	-0	-0	162.1	DIA_100X_EMPTY_1x1_100ms	120e99ed-c75f-47c0-90b5-5f88791752ae	EPI_100X_YFP_1x1_200ms_25sola	EPI_100X_RFP_1x1_200ms_25sola
499	26	13.5443399219734	353	36.7727213083665	718.127478753541	190.467422096317	967102	2739.6657223796	101.457502575211	252.659880872518	1	136717	387.300283286119	389.978612799674	482.201536893652	0	NaN	NaN	NaN	NaN	NaN	291.527675804165	0.990865466900227	25.3535006023248	13.2631343477577	11.0195321455525	3.41457766785117	0.0043261797167486	0.00248706752469223	1	1.00006470337801	2417.98791115166	0	17511.657223796	1	1	1	1	2019-05-17T17:53:05.210	NG_ecoli_LTEE_871_DM25	-0	-0	162.1	DIA_100X_EMPTY_1x1_100ms	2095678d-dc83-4d7b-bce0-7839f49dd712	EPI_100X_YFP_1x1_200ms_25sola	EPI_100X_RFP_1x1_200ms_25sola
500	26	12.8559504814271	335	38.3655135444086	718.820895522388	1743.6776119403	193053	576.277611940298	101.457502575211	252.659880872518	0	246009	734.355223880597	389.978612799674	482.201536893652	0	NaN	NaN	NaN	NaN	NaN	296.812005344529	0.99472297159514	25.2840147899984	13.9885323595729	11.2949342333274	3.52561529779829	0.0239051007415208	0.0125289332809052	0	1.00706320402033	2533.3974559076	1	16480.952238806	1	1	1	1	2019-05-17T17:53:05.210	NG_ecoli_LTEE_871_DM25	-0	-0	162.1	DIA_100X_EMPTY_1x1_100ms	6aca9747-4591-471d-bd0b-ba5149da863f	EPI_100X_YFP_1x1_200ms_25sola	EPI_100X_RFP_1x1_200ms_25sola
501	18	9.83299425569837	177	-43.5138141539594	715.039548022599	1068.54802259887	503225	2843.0790960452	101.457502575211	252.659880872518	0	73821	417.067796610169	389.978612799674	482.201536893652	0	NaN	NaN	NaN	NaN	NaN	190.439303983639	0.999861737737597	17.4901412183434	13.9424850248082	10.328083778536	3.90014404891741	0.00749862450427286	0.00388269591208919	0	1.00032541941536	1465.28701737315	4	18764.6327683616	1	1	1	1	2019-05-17T17:53:05.210	NG_ecoli_LTEE_871_DM25	-0	-0	162.1	DIA_100X_EMPTY_1x1_100ms	11323af2-3b0b-4aeb-8233-5b3f6e1893e0	EPI_100X_YFP_1x1_200ms_25sola	EPI_100X_RFP_1x1_200ms_25sola
502	18	11.3303731253126	205	-48.7782118303038	717.414634146341	1729.22926829268	111088	541.892682926829	101.457502575211	252.659880872518	0	106017	517.156097560976	389.978612799674	482.201536893652	0	NaN	NaN	NaN	NaN	NaN	202.113560533361	0.999827184397421	17.6403427666674	14.4435351613197	10.9260762714326	3.96933952482988	0.00458436727210735	0.00243803673034129	0	1.00012818142131	1653.96134995615	1	17961.8487804878	1	1	1	1	2019-05-17T17:53:05.210	NG_ecoli_LTEE_871_DM25	-0	-0	162.1	DIA_100X_EMPTY_1x1_100ms	4fd25650-8247-4081-a4ae-f473f641b409	EPI_100X_YFP_1x1_200ms_25sola	EPI_100X_RFP_1x1_200ms_25sola
503	19	10.5601145002271	201	-47.4266601883108	725.358208955224	1078.06965174129	248989	1238.75124378109	101.457502575211	252.659880872518	1	91532	455.383084577114	389.978612799674	482.201536893652	0	NaN	NaN	NaN	NaN	NaN	213.461928193388	0.999811623042424	18.9838764153891	13.941571879656	10.6489313032806	3.84496993864359	0.0256420505614422	0.0131887272054141	1	1.00441219821118	1690.77894161437	3	18026.2288557214	1	1	1	1	2019-05-17T17:53:05.210	NG_ecoli_LTEE_871_DM25	-0	-0	162.1	DIA_100X_EMPTY_1x1_100ms	f2c92524-d7da-4f3e-8beb-8979084310b9	EPI_100X_YFP_1x1_200ms_25sola	EPI_100X_RFP_1x1_200ms_25sola
504	25	13.334657308488	333	34.4530739813161	729.615615615616	1636.82582582583	197168	592.096096096096	101.457502575211	252.659880872518	0	136120	408.768768768769	389.978612799674	482.201536893652	0	NaN	NaN	NaN	NaN	NaN	275.81734882425	0.998287342784467	23.3199090296707	13.7478376371207	11.3303840986363	3.58206262797565	0.00880350135669888	0.004407240769383	1	1.00019397675531	2351.28892671453	0	17062.5465465465	1	1	1	1	2019-05-17T17:53:05.210	NG_ecoli_LTEE_871_DM25	-0	-0	162.1	DIA_100X_EMPTY_1x1_100ms	b78b4575-1f9f-4f9b-9e07-ea3ba699a2bc	EPI_100X_YFP_1x1_200ms_25sola	EPI_100X_RFP_1x1_200ms_25sola
505	18	8.97094145995923	162	-49.4567422265388	732.20987654321	1777.74691358025	126594	781.444444444444	101.457502575211	252.659880872518	0	667126	4118.06172839506	389.978612799674	482.201536893652	0	NaN	NaN	NaN	NaN	NaN	175.818384862982	0.999697013414515	16.965025953457	13.4591815589918	9.78258933485866	3.73263979136368	0.0272601374394185	0.0142682448678888	0	1.00415423586554	1275.12292808343	3	19284.2716049383	1	1	1	1	2019-05-17T17:53:05.210	NG_ecoli_LTEE_871_DM25	-0	-0	162.1	DIA_100X_EMPTY_1x1_100ms	ce09600e-1556-479e-a3e6-c8d290483702	EPI_100X_YFP_1x1_200ms_25sola	EPI_100X_RFP_1x1_200ms_25sola
506	22	10.3995922250526	229	4.85925746393691	737.685589519651	1064.00436681223	254661	1112.05676855895	101.457502575211	252.659880872518	1	107441	469.174672489083	389.978612799674	482.201536893652	0	NaN	NaN	NaN	NaN	NaN	220.022525765701	0.999789437704309	20.9749919888342	12.8721449808462	10.0364067851113	3.46283506172231	0.0102951298983849	0.00523243649524249	1	1.00086681206342	1659.38895750442	1	17882.2008733624	1	1	1	1	2019-05-17T17:53:05.210	NG_ecoli_LTEE_871_DM25	-0	-0	162.1	DIA_100X_EMPTY_1x1_100ms	8d5a0e27-385b-4000-bc6d-e692bab30cf5	EPI_100X_YFP_1x1_200ms_25sola	EPI_100X_RFP_1x1_200ms_25sola
507	19	12.423652143149	237	-48.2530402033806	735.345991561181	1793.52742616034	233293	984.35864978903	101.457502575211	252.659880872518	1	1459798	6159.48523206751	389.978612799674	482.201536893652	0	NaN	NaN	NaN	NaN	NaN	242.093884123432	0.999534469776347	20.0944909407845	15.14409657167	11.4158648505455	3.94204580229287	0.0423753386946497	0.0205182286473501	1	1.01221306800265	2056.76430811793	4	18388.9915611814	1	1	1	1	2019-05-17T17:53:05.210	NG_ecoli_LTEE_871_DM25	-0	-0	162.1	DIA_100X_EMPTY_1x1_100ms	9db5c5ac-22d6-4d90-a5d6-e52d436bd3a3	EPI_100X_YFP_1x1_200ms_25sola	EPI_100X_RFP_1x1_200ms_25sola
508	26	11.9758976100629	312	35.3552770937112	744.839743589744	547.673076923077	3687881	11820.1314102564	101.457502575211	252.659880872518	2	105972	339.653846153846	389.978612799674	482.201536893652	0	NaN	NaN	NaN	NaN	NaN	295.554585009564	0.969773082319643	26.8918887444925	12.6904325980756	10.6566754853908	2.85936437764133	0.0369423385682653	0.0191767609043008	0	1.01782811564495	2398.58254611398	3	18251.0416666667	1	1	1	1	2019-05-17T17:53:05.210	NG_ecoli_LTEE_871_DM25	-0	-0	162.1	DIA_100X_EMPTY_1x1_100ms	e9b0e759-f456-41e0-b9f7-b4ab08d0356a	EPI_100X_YFP_1x1_200ms_25sola	EPI_100X_RFP_1x1_200ms_25sola
509	20	8.40378477006873	169	-49.9588635184998	744.662721893491	1766.17159763314	190319	1126.14792899408	101.457502575211	252.659880872518	0	281240	1664.14201183432	389.978612799674	482.201536893652	0	NaN	NaN	NaN	NaN	NaN	181.996821325305	0.999703182437023	18.1104142399332	12.7016753195715	9.58968501328929	3.55897399113702	0.00392725922774092	0.0024288504678848	0	1.00012452139999	1308.05784619995	2	18863.6094674556	1	1	1	1	2019-05-17T17:53:05.210	NG_ecoli_LTEE_871_DM25	-0	-0	162.1	DIA_100X_EMPTY_1x1_100ms	7eee5e87-a165-4521-bfe9-6e1f6840397f	EPI_100X_YFP_1x1_200ms_25sola	EPI_100X_RFP_1x1_200ms_25sola
510	24	11.4144997082912	274	37.6437535302305	744.284671532847	2022.34671532847	778014	2839.46715328467	101.457502575211	252.659880872518	2	110435	403.047445255474	389.978612799674	482.201536893652	0	NaN	NaN	NaN	NaN	NaN	268.120025010532	0.999452023816747	24.8430501336852	12.8627041997064	10.3324704868307	3.4042760901209	0.00745858661232146	0.00437542913167776	1	1.00019246349268	2083.06654524558	2	18603.8503649635	1	1	1	1	2019-05-17T17:53:05.210	NG_ecoli_LTEE_871_DM25	-0	-0	162.1	DIA_100X_EMPTY_1x1_100ms	54f415df-6e1e-413e-ae0f-35dfdcd29311	EPI_100X_YFP_1x1_200ms_25sola	EPI_100X_RFP_1x1_200ms_25sola
511	15	9.28076662106211	140	-49.9909984046544	746.55	1779.84285714286	579634	4140.24285714286	101.457502575211	252.659880872518	1	262117	1872.26428571429	389.978612799674	482.201536893652	0	NaN	NaN	NaN	NaN	NaN	170.146508504079	0.99981173803138	15.4131444872126	13.9663571945744	10.4416548175894	3.95464115105777	0.0153680817841838	0.00869747015844548	0	1.00119877692468	1319.83546868258	5	18304.1428571429	1	1	1	1	2019-05-17T17:53:05.210	NG_ecoli_LTEE_871_DM25	-0	-0	162.1	DIA_100X_EMPTY_1x1_100ms	e14f50e1-c633-44c5-9f25-1abf58245157	EPI_100X_YFP_1x1_200ms_25sola	EPI_100X_RFP_1x1_200ms_25sola
512	28	11.4486973315373	321	44.1211740055064	753.669781931464	1982.33333333333	459004	1429.91900311526	101.457502575211	252.659880872518	2	217966	679.021806853583	389.978612799674	482.201536893652	0	NaN	NaN	NaN	NaN	NaN	324.650288307225	0.96081900962075	29.0087514999159	13.4159978634464	10.743286981882	3.19126378885585	0.0300732839272853	0.0186755751702278	0	1.01884663800008	2629.62168935306	2	18952.230529595	1	1	1	1	2019-05-17T17:53:05.210	NG_ecoli_LTEE_871_DM25	-0	-0	162.1	DIA_100X_EMPTY_1x1_100ms	52b65449-f96c-4ff6-8de4-71b0f0da1065	EPI_100X_YFP_1x1_200ms_25sola	EPI_100X_RFP_1x1_200ms_25sola
513	26	11.8537345796559	308	30.5520163197638	753.594155844156	2002.08441558442	287736	934.207792207792	101.457502575211	252.659880872518	0	146882	476.88961038961	389.978612799674	482.201536893652	0	NaN	NaN	NaN	NaN	NaN	303.129504152631	0.999615336426425	25.9496540145558	14.3665524842051	11.2812514384902	3.62755547142685	0.0181844231644847	0.00883625355167222	1	1.00386684728422	2593.79716411689	5	20077.762987013	1	1	1	1	2019-05-17T17:53:05.210	NG_ecoli_LTEE_871_DM25	-0	-0	162.1	DIA_100X_EMPTY_1x1_100ms	d7a126a8-e91d-4dad-8e3c-1ebef3038cb9	EPI_100X_YFP_1x1_200ms_25sola	EPI_100X_RFP_1x1_200ms_25sola
514	16	9.4455336266267	152	-49.8722142550579	749.763157894737	560.138157894737	155018	1019.85526315789	101.457502575211	252.659880872518	0	52443	345.019736842105	389.978612799674	482.201536893652	0	NaN	NaN	NaN	NaN	NaN	177.244077673929	0.999823706493763	16.046690696423	14.2997010433373	10.4850256858801	4.02965689365747	0.011234523709881	0.00609906452911782	0	1.00065391626874	1385.52498058788	3	18502.9407894737	1	1	1	1	2019-05-17T17:53:05.210	NG_ecoli_LTEE_871_DM25	-0	-0	162.1	DIA_100X_EMPTY_1x1_100ms	11f007d4-c82c-4504-aa88-a2080a63b1e9	EPI_100X_YFP_1x1_200ms_25sola	EPI_100X_RFP_1x1_200ms_25sola
515	29	11.0645648178049	321	33.0490776524725	756.17445482866	570.697819314642	210265	655.031152647975	101.457502575211	252.659880872518	0	115902	361.065420560748	389.978612799674	482.201536893652	0	NaN	NaN	NaN	NaN	NaN	314.447878631182	0.933634157184185	28.5840682815659	13.7990378571459	10.5752831094171	3.08366485538175	0.0321712696112607	0.0146392874421653	1	1.01233988426857	2510.71794866859	3	18828.5950155763	1	1	1	1	2019-05-17T17:53:05.210	NG_ecoli_LTEE_871_DM25	-0	-0	162.1	DIA_100X_EMPTY_1x1_100ms	e536f5d1-f46d-4308-b96b-d4a5609b84c2	EPI_100X_YFP_1x1_200ms_25sola	EPI_100X_RFP_1x1_200ms_25sola
516	19	11.1538439471616	213	-49.8980920162598	750.901408450704	1794.58215962441	153067	718.62441314554	101.457502575211	252.659880872518	0	248922	1168.64788732394	389.978612799674	482.201536893652	0	NaN	NaN	NaN	NaN	NaN	212.779784433415	0.999838164620789	18.8594426302973	14.0555688434412	10.6616887085144	4.02458276554451	0.0113576231243676	0.00591765649386603	0	1.00088089615146	1683.72333637202	3	18304.4272300469	1	1	1	1	2019-05-17T17:53:05.210	NG_ecoli_LTEE_871_DM25	-0	-0	162.1	DIA_100X_EMPTY_1x1_100ms	e10bbdd0-1cde-423f-bda5-adb6178a264a	EPI_100X_YFP_1x1_200ms_25sola	EPI_100X_RFP_1x1_200ms_25sola
517	32	12.8319230477413	411	46.507037814376	756.995133819951	237.888077858881	40343	98.1581508515815	101.457502575211	252.659880872518	0	5633570	13706.9829683698	389.978612799674	482.201536893652	3	NaN	NaN	NaN	NaN	NaN	376.657116756852	0.918220163474986	31.1796619533328	14.6470420746082	11.5683027254612	3.319031987354	0.0301062048124007	0.0153605821740235	1	1.0037270871488	3277.18209614387	0	21251.0462287105	1	1	1	1	2019-05-17T17:53:05.210	NG_ecoli_LTEE_871_DM25	-0	-0	162.1	DIA_100X_EMPTY_1x1_100ms	de9d0e39-842b-4247-93c6-25204403b97a	EPI_100X_YFP_1x1_200ms_25sola	EPI_100X_RFP_1x1_200ms_25sola
518	22	7.86471154178786	173	-45.0684458539868	757.976878612717	758.658959537572	50603	292.50289017341	101.457502575211	252.659880872518	0	474860	2744.85549132948	389.978612799674	482.201536893652	1	NaN	NaN	NaN	NaN	NaN	230.846130683762	0.920518783109408	23.8378603995222	11.7073940170991	9.34907790200515	2.59129023098805	0.0255790571119631	0.0103935824701299	1	1.00398094511824	1636.41974355253	1	22557.6994219653	1	1	1	1	2019-05-17T17:53:05.210	NG_ecoli_LTEE_871_DM25	-0	-0	162.1	DIA_100X_EMPTY_1x1_100ms	571c0b1f-2149-4778-bd05-98ed5ac47099	EPI_100X_YFP_1x1_200ms_25sola	EPI_100X_RFP_1x1_200ms_25sola
519	19	9.58719401237743	183	-49.9163375507979	760.808743169399	1780.90163934426	183184	1001.00546448087	101.457502575211	252.659880872518	0	159985	874.234972677596	389.978612799674	482.201536893652	0	NaN	NaN	NaN	NaN	NaN	189.371052276905	0.9997344881237	17.2518442478164	13.7376360280928	10.3396855465513	3.91187746656579	0.0159322501184513	0.00846757411660239	0	1.00151118490687	1448.57195271896	2	18545.8797814208	1	1	1	1	2019-05-17T17:53:05.210	NG_ecoli_LTEE_871_DM25	-0	-0	162.1	DIA_100X_EMPTY_1x1_100ms	5332c9a4-b71e-4a6e-8242-13095449bd73	EPI_100X_YFP_1x1_200ms_25sola	EPI_100X_RFP_1x1_200ms_25sola
520	18	11.6095523161301	212	-48.7004949354576	758.051886792453	2019.2358490566	433294	2043.83962264151	101.457502575211	252.659880872518	1	81035	382.240566037736	389.978612799674	482.201536893652	0	NaN	NaN	NaN	NaN	NaN	227.265060420697	0.9998893960093	19.4063081014448	14.7782625117592	11.1361458802014	3.93761429719759	0.0341942857319164	0.0170428100126569	0	1.00781489724517	1890.17766177572	4	19620.8066037736	1	1	1	1	2019-05-17T17:53:05.210	NG_ecoli_LTEE_871_DM25	-0	-0	162.1	DIA_100X_EMPTY_1x1_100ms	eacbf7ba-dc44-4095-b10a-9238683945a8	EPI_100X_YFP_1x1_200ms_25sola	EPI_100X_RFP_1x1_200ms_25sola
521	21	12.9641724339109	273	-16.5945600678331	763.59706959707	1734.76556776557	3584178	13128.8571428571	101.457502575211	252.659880872518	1	226541	829.820512820513	389.978612799674	482.201536893652	0	NaN	NaN	NaN	NaN	NaN	228.632680491995	0.999859405496646	19.7250566273807	14.2329889678432	10.9417519813967	4.02067386704669	0.0152962408166171	0.00854249763617729	1	1.00185635024492	1854.735022358	0	17775.9523809524	1	1	1	1	2019-05-17T17:53:05.210	NG_ecoli_LTEE_871_DM25	-0	-0	162.1	DIA_100X_EMPTY_1x1_100ms	7401d427-0707-4ab1-9736-5f2aba691232	EPI_100X_YFP_1x1_200ms_25sola	EPI_100X_RFP_1x1_200ms_25sola
522	24	10.182289441489	246	22.5409252513481	766.723577235772	551.991869918699	351479	1428.77642276423	101.457502575211	252.659880872518	1	131569	534.833333333333	389.978612799674	482.201536893652	0	NaN	NaN	NaN	NaN	NaN	271.189963081367	0.998286093914121	23.2922727871018	13.8140899974419	11.0907040441334	3.79494685261158	0.0714773644783587	0.00458743826199295	2	1.00031528494194	2250.19409998519	7	21263.3983739837	1	1	1	1	2019-05-17T17:53:05.210	NG_ecoli_LTEE_871_DM25	-0	-0	162.1	DIA_100X_EMPTY_1x1_100ms	95979d34-668f-450c-9aad-740c17e57226	EPI_100X_YFP_1x1_200ms_25sola	EPI_100X_RFP_1x1_200ms_25sola
523	19	11.0739028317603	211	-38.5790764995426	764.75355450237	537.995260663507	2948963	13976.1279620853	101.457502575211	252.659880872518	1	93057	441.028436018957	389.978612799674	482.201536893652	0	NaN	NaN	NaN	NaN	NaN	218.504861462171	0.999924709120644	19.9103732163576	13.5707538591506	10.4090027595311	3.78136611601457	0.00283119872216383	0.00154678644350574	1	1.00001635347085	1694.28914960846	3	19909.6398104265	1	1	1	1	2019-05-17T17:53:05.210	NG_ecoli_LTEE_871_DM25	-0	-0	162.1	DIA_100X_EMPTY_1x1_100ms	272dc11a-4ba6-4938-b633-20154ca88b53	EPI_100X_YFP_1x1_200ms_25sola	EPI_100X_RFP_1x1_200ms_25sola
524	27	11.3868452435195	308	45.3568241688299	770.707792207792	1983.73376623377	261726	849.75974025974	101.457502575211	252.659880872518	0	127582	414.227272727273	389.978612799674	482.201536893652	0	NaN	NaN	NaN	NaN	NaN	324.601375521582	0.989273784989532	27.6779886764419	13.9816465832696	11.2778980004297	3.43390760811901	0.0177943674820817	0.00810801554159507	1	1.00098609518078	2764.90830834136	4	19618.8863636364	1	1	1	1	2019-05-17T17:53:05.210	NG_ecoli_LTEE_871_DM25	-0	-0	162.1	DIA_100X_EMPTY_1x1_100ms	343d9f90-869d-4a05-98e6-77866313c6e3	EPI_100X_YFP_1x1_200ms_25sola	EPI_100X_RFP_1x1_200ms_25sola
525	24	10.179968211912	245	-0.209357954777611	770.865306122449	2004.72653061224	437213	1784.54285714286	101.457502575211	252.659880872518	1	91603	373.889795918367	389.978612799674	482.201536893652	0	NaN	NaN	NaN	NaN	NaN	273.101956479881	0.989137607684721	24.7176505326504	13.1800060639229	10.6632984277555	3.38645514009085	0.0276187064488	0.0116105044537455	1	1.00409523798597	2207.39572210698	6	20545.0693877551	1	1	1	1	2019-05-17T17:53:05.210	NG_ecoli_LTEE_871_DM25	-0	-0	162.1	DIA_100X_EMPTY_1x1_100ms	272ea764-fa50-4c1a-8686-0623a62fa078	EPI_100X_YFP_1x1_200ms_25sola	EPI_100X_RFP_1x1_200ms_25sola
526	19	11.5088429261013	219	-48.968519600995	773.502283105023	2022.30136986301	1897022	8662.20091324201	101.457502575211	252.659880872518	1	78623	359.009132420091	389.978612799674	482.201536893652	0	NaN	NaN	NaN	NaN	NaN	229.815811880239	0.999881841989873	20.2088140954974	13.9750980094305	10.9594326564687	3.63178498544757	0.00649983942992482	0.00283404058499358	1	1.00022168169646	1906.36850665176	3	19900.9132420091	1	1	1	1	2019-05-17T17:53:05.210	NG_ecoli_LTEE_871_DM25	-0	-0	162.1	DIA_100X_EMPTY_1x1_100ms	e7851de4-b37f-4318-b38b-83fbee5e4922	EPI_100X_YFP_1x1_200ms_25sola	EPI_100X_RFP_1x1_200ms_25sola
527	23	10.4051116826791	240	-33.2294500026016	775.270833333333	567.870833333333	712927	2970.52916666667	101.457502575211	252.659880872518	2	137395	572.479166666667	389.978612799674	482.201536893652	0	NaN	NaN	NaN	NaN	NaN	257.328085003729	0.988268665017067	22.4792068376654	13.9086942885557	10.8229959867774	3.6234650307721	0.0487053428374525	0.0236035962431525	0	1.0208587774449	2068.0729758336	4	20704.6291666667	1	1	1	1	2019-05-17T17:53:05.210	NG_ecoli_LTEE_871_DM25	-0	-0	162.1	DIA_100X_EMPTY_1x1_100ms	e44bb2ac-987c-4d7b-98cc-ff1577c37172	EPI_100X_YFP_1x1_200ms_25sola	EPI_100X_RFP_1x1_200ms_25sola
528	27	13.3828209323596	362	13.4678302495504	778.198895027624	759.497237569061	4212097	11635.6270718232	101.457502575211	252.659880872518	2	507967	1403.22375690608	389.978612799674	482.201536893652	1	NaN	NaN	NaN	NaN	NaN	299.88639018696	0.961049784416205	26.5297483292006	14.4186797264084	10.8704293995917	3.33516260918126	0.0377710372825273	0.017111553842521	1	1.01459466274195	2462.16079080868	2	17225.9640883978	1	1	1	1	2019-05-17T17:53:05.210	NG_ecoli_LTEE_871_DM25	-0	-0	162.1	DIA_100X_EMPTY_1x1_100ms	22eeaff3-1c16-4360-9947-bd5fca8bf2bb	EPI_100X_YFP_1x1_200ms_25sola	EPI_100X_RFP_1x1_200ms_25sola
529	18	8.79341738089219	159	-49.3731427848306	780.333333333333	542.056603773585	277463	1745.05031446541	101.457502575211	252.659880872518	0	378206	2378.65408805031	389.978612799674	482.201536893652	0	NaN	NaN	NaN	NaN	NaN	199.806352926879	0.999866124893097	17.9484646100654	13.4587432674572	10.3062428300145	4.05665539901367	0.0743120794403256	0.00517675169239379	2	1.00023367790974	1497.33137936929	4	21457.641509434	1	1	1	1	2019-05-17T17:53:05.210	NG_ecoli_LTEE_871_DM25	-0	-0	162.1	DIA_100X_EMPTY_1x1_100ms	2b159f0f-e8bd-4940-bffd-2068319d001b	EPI_100X_YFP_1x1_200ms_25sola	EPI_100X_RFP_1x1_200ms_25sola
530	21	12.5044859919311	263	-35.1114690340823	786.600760456274	1565.80228136882	118634	451.079847908745	101.457502575211	252.659880872518	0	85580	325.399239543726	389.978612799674	482.201536893652	0	NaN	NaN	NaN	NaN	NaN	223.026336064041	0.999935195244249	19.8061296471107	13.8201297395633	10.8590034600111	3.6420215499477	0.00177303970544298	0.00100001657192892	0	1.00002609568482	1834.29609673861	0	17610.2547528517	1	1	1	1	2019-05-17T17:53:05.210	NG_ecoli_LTEE_871_DM25	-0	-0	162.1	DIA_100X_EMPTY_1x1_100ms	06fea72e-9f10-4779-bbe2-ba0c930b1779	EPI_100X_YFP_1x1_200ms_25sola	EPI_100X_RFP_1x1_200ms_25sola
531	17	11.8040807094299	201	-49.7708614364151	784.298507462687	1990.69651741294	209673	1043.14925373134	101.457502575211	252.659880872518	0	89922	447.373134328358	389.978612799674	482.201536893652	0	NaN	NaN	NaN	NaN	NaN	211.447248395876	0.999907679095337	18.1758658525522	14.2289641475718	11.191180274394	3.74530392855023	0.0155762466118641	0.008359958787545	0	1.00156888525261	1787.87344303364	3	18781.9751243781	1	1	1	1	2019-05-17T17:53:05.210	NG_ecoli_LTEE_871_DM25	-0	-0	162.1	DIA_100X_EMPTY_1x1_100ms	a67dbf6c-a663-49ac-92f3-f4d5070c4e2c	EPI_100X_YFP_1x1_200ms_25sola	EPI_100X_RFP_1x1_200ms_25sola
532	19	11.2950439632039	215	-46.1073007051275	784.869767441861	2008.11162790698	418455	1946.3023255814	101.457502575211	252.659880872518	0	85383	397.13023255814	389.978612799674	482.201536893652	0	NaN	NaN	NaN	NaN	NaN	223.538854752391	0.999554060862121	20.0783277435281	13.1609975015225	10.6356236458559	3.42962114288145	0.0341316684630987	0.0194308299969754	0	1.01028073851087	1783.78842815634	3	18589.4186046512	1	1	1	1	2019-05-17T17:53:05.210	NG_ecoli_LTEE_871_DM25	-0	-0	162.1	DIA_100X_EMPTY_1x1_100ms	0bac2fb5-741d-446b-948d-d835092457e6	EPI_100X_YFP_1x1_200ms_25sola	EPI_100X_RFP_1x1_200ms_25sola
533	16	11.3690959012068	183	-49.9547889821003	788.732240437158	554.508196721311	219559	1199.77595628415	101.457502575211	252.659880872518	0	4034238	22045.0163934426	389.978612799674	482.201536893652	1	NaN	NaN	NaN	NaN	NaN	211.308334438686	0.999903315255585	17.8376423376019	15.3180868570827	11.1464727178284	4.52155940671422	0.0100236609123806	0.00578141789447841	0	1.00072282042091	1740.61310013543	7	23628.9836065574	1	1	1	1	2019-05-17T17:53:05.210	NG_ecoli_LTEE_871_DM25	-0	-0	162.1	DIA_100X_EMPTY_1x1_100ms	74dc26d9-205a-4d24-9beb-6f4cd50b543c	EPI_100X_YFP_1x1_200ms_25sola	EPI_100X_RFP_1x1_200ms_25sola
534	20	10.9932470904178	221	-33.6270493329551	788.289592760181	572.027149321267	1195930	5411.44796380091	101.457502575211	252.659880872518	1	194595	880.52036199095	389.978612799674	482.201536893652	0	NaN	NaN	NaN	NaN	NaN	230.183755066961	0.999915662959768	20.2921928430332	14.6579184695427	10.7569641846186	4.06914728482215	0.00529191713652237	0.00245722278118246	1	1.00006133457927	1844.15876706963	4	20388.5022624434	1	1	1	1	2019-05-17T17:53:05.210	NG_ecoli_LTEE_871_DM25	-0	-0	162.1	DIA_100X_EMPTY_1x1_100ms	de53675f-e32a-4bad-9e03-c56d0e9c0141	EPI_100X_YFP_1x1_200ms_25sola	EPI_100X_RFP_1x1_200ms_25sola
535	18	10.8336129632357	195	-48.9897394364954	792.74358974359	759.117948717949	608810	3122.10256410256	101.457502575211	252.659880872518	0	253166	1298.28717948718	389.978612799674	482.201536893652	0	NaN	NaN	NaN	NaN	NaN	204.24583664424	0.999887350233165	16.7905586018687	15.3189311389348	11.2480264438471	4.37950758327498	0.0413183385316715	0.0213536271311806	0	1.00941031554104	1668.4288217803	3	17963.6358974359	1	1	1	1	2019-05-17T17:53:05.210	NG_ecoli_LTEE_871_DM25	-0	-0	162.1	DIA_100X_EMPTY_1x1_100ms	a1195261-dc22-4b27-93e3-0c2285ca3838	EPI_100X_YFP_1x1_200ms_25sola	EPI_100X_RFP_1x1_200ms_25sola
536	16	9.60382997750688	154	-49.7011984730577	793.077922077922	538.025974025974	453738	2946.35064935065	101.457502575211	252.659880872518	1	513001	3331.17532467532	389.978612799674	482.201536893652	0	NaN	NaN	NaN	NaN	NaN	179.312455021551	0.999780360263192	16.5950087834623	13.7852347532823	10.2782449038192	3.88677668490696	0.00891017628554375	0.0047180397873621	0	1.00042621087714	1376.90916637872	4	20017.8051948052	1	1	1	1	2019-05-17T17:53:05.210	NG_ecoli_LTEE_871_DM25	-0	-0	162.1	DIA_100X_EMPTY_1x1_100ms	5de200d9-0a1d-4bea-8f6c-8c9ed12b9852	EPI_100X_YFP_1x1_200ms_25sola	EPI_100X_RFP_1x1_200ms_25sola
537	20	13.0456552293341	262	-46.8732039553501	804.290076335878	468.24427480916	248515	948.530534351145	101.457502575211	252.659880872518	0	85109	324.843511450382	389.978612799674	482.201536893652	0	NaN	NaN	NaN	NaN	NaN	249.843265925956	0.99990865970867	20.5086648883845	15.3076574455406	11.6639403999914	4.0664759596829	0.00632142286534487	0.00279528413902187	1	1.000205299614	2191.38080803966	2	17670.6450381679	1	1	1	1	2019-05-17T17:53:05.210	NG_ecoli_LTEE_871_DM25	-0	-0	162.1	DIA_100X_EMPTY_1x1_100ms	d2d4c66b-cfad-4e3c-bef0-d441e96d5c16	EPI_100X_YFP_1x1_200ms_25sola	EPI_100X_RFP_1x1_200ms_25sola
538	23	10.7700277623254	248	29.2360651067107	805.633064516129	550.512096774194	234878	947.088709677419	101.457502575211	252.659880872518	0	843740	3402.17741935484	389.978612799674	482.201536893652	0	NaN	NaN	NaN	NaN	NaN	269.429942545148	0.990419333676102	24.6719152615306	13.0173081467076	10.3773930407222	3.36908525673899	0.0383516763646682	0.0169382112762454	1	1.01275969981587	2086.74450114559	6	21383.6290322581	1	1	1	1	2019-05-17T17:53:05.210	NG_ecoli_LTEE_871_DM25	-0	-0	162.1	DIA_100X_EMPTY_1x1_100ms	2ef979e8-b101-4167-86ce-c0cd37282379	EPI_100X_YFP_1x1_200ms_25sola	EPI_100X_RFP_1x1_200ms_25sola
539	21	10.4630011301165	220	-29.4756628027221	803.927272727273	565.095454545455	385974	1754.42727272727	101.457502575211	252.659880872518	1	308143	1400.65	389.978612799674	482.201536893652	0	NaN	NaN	NaN	NaN	NaN	230.778227202789	0.998871650356044	21.7767604086737	13.4913423121462	10.2688222496873	3.35616801155911	0.0137211973072647	0.00714230168853561	0	1.00167486814624	1803.53438689955	6	22585.0090909091	1	1	1	1	2019-05-17T17:53:05.210	NG_ecoli_LTEE_871_DM25	-0	-0	162.1	DIA_100X_EMPTY_1x1_100ms	26d8eb06-1bdd-441d-abf4-6b60dbea48cb	EPI_100X_YFP_1x1_200ms_25sola	EPI_100X_RFP_1x1_200ms_25sola
540	24	10.2114813674481	246	-38.674383899478	804.154471544715	580.99593495935	253696	1031.28455284553	101.457502575211	252.659880872518	1	101575	412.906504065041	389.978612799674	482.201536893652	0	NaN	NaN	NaN	NaN	NaN	264.091545595519	0.984998404673265	24.5212561907847	13.6044237772979	10.4020607976036	3.2971638934057	0.0210877808326232	0.0112154475381949	0	1.00527991444461	2083.8735949588	3	20182.081300813	1	1	1	1	2019-05-17T17:53:05.210	NG_ecoli_LTEE_871_DM25	-0	-0	162.1	DIA_100X_EMPTY_1x1_100ms	f357ecbe-2fd2-4948-b746-860724a72a0f	EPI_100X_YFP_1x1_200ms_25sola	EPI_100X_RFP_1x1_200ms_25sola
541	27	13.1787597190016	356	43.1949363751078	809.904494382022	1596.0308988764	152902	429.5	101.457502575211	252.659880872518	0	133137	373.980337078652	389.978612799674	482.201536893652	0	NaN	NaN	NaN	NaN	NaN	291.116750420418	0.99415016938034	25.8406176096923	13.0250045532496	10.8343835070844	3.29840430946139	0.00966239492578325	0.00424095469112067	1	1.00046348553286	2382.32593924879	0	16911.4831460674	1	1	1	1	2019-05-17T17:53:05.210	NG_ecoli_LTEE_871_DM25	-0	-0	162.1	DIA_100X_EMPTY_1x1_100ms	5a103546-4aeb-41af-b0cf-0797f434c13f	EPI_100X_YFP_1x1_200ms_25sola	EPI_100X_RFP_1x1_200ms_25sola
542	14	8.68900121066169	121	-49.9995171099796	803.859504132231	749	125006	1033.10743801653	101.457502575211	252.659880872518	0	1693116	13992.694214876	389.978612799674	482.201536893652	0	NaN	NaN	NaN	NaN	NaN	155.635148985647	0.999762963903713	14.5498806307665	13.7680290898834	9.80148078704731	4.23222605314481	0.00868426175950322	0.00136560214307098	1	1.00001862958808	1097.82394118082	3	19545.7768595041	1	1	1	1	2019-05-17T17:53:05.210	NG_ecoli_LTEE_871_DM25	-0	-0	162.1	DIA_100X_EMPTY_1x1_100ms	add078c3-6179-42ae-a03f-3988a9efdcb0	EPI_100X_YFP_1x1_200ms_25sola	EPI_100X_RFP_1x1_200ms_25sola
543	19	10.3940986965652	198	-19.2551183824139	807.318181818182	453.919191919192	276170	1394.79797979798	101.457502575211	252.659880872518	1	62896	317.656565656566	389.978612799674	482.201536893652	0	NaN	NaN	NaN	NaN	NaN	209.908161948063	0.999890270892891	19.7849656047987	12.921543698871	10.0855824626993	3.48010211014279	0.0170555935839848	0.00959642574874947	0	1.00246414710193	1580.61882588293	3	18058.9747474747	1	1	1	1	2019-05-17T17:53:05.210	NG_ecoli_LTEE_871_DM25	-0	-0	162.1	DIA_100X_EMPTY_1x1_100ms	55cce66a-34fd-43bb-b22c-60b1d68c6101	EPI_100X_YFP_1x1_200ms_25sola	EPI_100X_RFP_1x1_200ms_25sola
544	17	10.0846750582121	172	-49.2315702630014	808.459302325581	535.953488372093	132722	771.639534883721	101.457502575211	252.659880872518	0	149455	868.924418604651	389.978612799674	482.201536893652	0	NaN	NaN	NaN	NaN	NaN	193.642642686911	0.999843294799521	18.3291399867569	13.2948130874675	10.1876602359743	3.53519010665143	0.0103228464729352	0.00560266150537838	0	1.00071014373443	1494.10415888584	3	19865.1279069767	1	1	1	1	2019-05-17T17:53:05.210	NG_ecoli_LTEE_871_DM25	-0	-0	162.1	DIA_100X_EMPTY_1x1_100ms	c9fb94b6-cda0-4a7a-beb9-f972717d983d	EPI_100X_YFP_1x1_200ms_25sola	EPI_100X_RFP_1x1_200ms_25sola
545	13	7.90555011760417	103	-49.9997618689862	805.368932038835	760.718446601942	75840	736.31067961165	101.457502575211	252.659880872518	0	1231017	11951.6213592233	389.978612799674	482.201536893652	1	NaN	NaN	NaN	NaN	NaN	152.93275107301	0.999780351087853	NaN	NaN	NaN	NaN	NaN	NaN	NaN	NaN	NaN	4	18466.6601941748	1	1	1	1	2019-05-17T17:53:05.210	NG_ecoli_LTEE_871_DM25	-0	-0	162.1	DIA_100X_EMPTY_1x1_100ms	725e1e6f-ca73-4857-be4a-82f0850eec11	EPI_100X_YFP_1x1_200ms_25sola	EPI_100X_RFP_1x1_200ms_25sola
546	24	13.7330046121043	330	18.3071486383894	813.212121212121	1052.34848484848	141167	427.778787878788	101.457502575211	252.659880872518	0	142717	432.475757575758	389.978612799674	482.201536893652	0	NaN	NaN	NaN	NaN	NaN	266.927952294377	0.999801267822675	22.3115218669485	14.5380734614076	11.6171361168776	3.67685853078692	0.0113437317673566	0.0049387628692455	1	1.00079491195578	2364.92423488181	0	17011.5787878788	1	1	1	1	2019-05-17T17:53:05.210	NG_ecoli_LTEE_871_DM25	-0	-0	162.1	DIA_100X_EMPTY_1x1_100ms	dfafc7eb-9899-4050-8800-c7b949c7f8d9	EPI_100X_YFP_1x1_200ms_25sola	EPI_100X_RFP_1x1_200ms_25sola
547	21	13.6874429035665	288	-48.4261786014231	815.083333333333	288.5625	177326	615.715277777778	101.457502575211	252.659880872518	1	135524	470.569444444444	389.978612799674	482.201536893652	0	NaN	NaN	NaN	NaN	NaN	236.539998749942	0.999896521936462	19.2194214192391	15.5104114456284	11.8591197813168	4.13494444436545	0.0134423873127868	0.0072736133605155	0	1.00132979443429	2122.92720322751	0	17126.0347222222	1	1	1	1	2019-05-17T17:53:05.210	NG_ecoli_LTEE_871_DM25	-0	-0	162.1	DIA_100X_EMPTY_1x1_100ms	1b8eb8d9-4cb3-48bb-8950-20a7aa698141	EPI_100X_YFP_1x1_200ms_25sola	EPI_100X_RFP_1x1_200ms_25sola
548	18	11.1598553502921	201	-43.0262335582079	815.945273631841	768.189054726368	117770	585.92039800995	101.457502575211	252.659880872518	0	253110	1259.25373134328	389.978612799674	482.201536893652	0	NaN	NaN	NaN	NaN	NaN	198.491057843138	0.999787087277793	17.5006852307093	14.6255214922801	10.7241657568969	4.04613517078944	0.0257011526042374	0.0135018808662833	0	1.00395272890241	1580.78195955056	3	18615.5870646766	1	1	1	1	2019-05-17T17:53:05.210	NG_ecoli_LTEE_871_DM25	-0	-0	162.1	DIA_100X_EMPTY_1x1_100ms	b3e0605d-3d33-4367-bcf4-a564572a415a	EPI_100X_YFP_1x1_200ms_25sola	EPI_100X_RFP_1x1_200ms_25sola
549	25	10.015282691407	251	1.00654312233251	823.645418326693	578.406374501992	69544	277.067729083665	101.457502575211	252.659880872518	0	88235	351.533864541833	389.978612799674	482.201536893652	0	NaN	NaN	NaN	NaN	NaN	257.47834001707	0.994512443952994	24.655078874109	11.9694044962113	10.1531015954349	2.89254107611185	0.0149000187217919	0.010236271663966	0	1.00368529792161	1996.15261214768	4	20029.8764940239	1	1	1	1	2019-05-17T17:53:05.210	NG_ecoli_LTEE_871_DM25	-0	-0	162.1	DIA_100X_EMPTY_1x1_100ms	af7c56cd-2c78-4377-9516-9e0cc4be3a19	EPI_100X_YFP_1x1_200ms_25sola	EPI_100X_RFP_1x1_200ms_25sola
550	27	11.2388107269999	305	41.8804698432857	819.511475409836	745.160655737705	3792141	12433.2491803279	101.457502575211	252.659880872518	2	690534	2264.04590163934	389.978612799674	482.201536893652	0	NaN	NaN	NaN	NaN	NaN	301.962183680371	0.956998517435147	28.0968990742462	13.0611553884032	10.3288306443856	2.9480023153474	0.02658061599559	0.0110496733153949	1	1.00581235065762	2354.23919609502	5	18333.8885245902	1	1	1	1	2019-05-17T17:53:05.210	NG_ecoli_LTEE_871_DM25	-0	-0	162.1	DIA_100X_EMPTY_1x1_100ms	f4bafd1e-2185-4214-bac9-2cff3e358fb3	EPI_100X_YFP_1x1_200ms_25sola	EPI_100X_RFP_1x1_200ms_25sola
551	16	9.43462682029938	151	-49.9495310604443	820.629139072848	445.688741721854	115585	765.46357615894	101.457502575211	252.659880872518	0	48309	319.927152317881	389.978612799674	482.201536893652	0	NaN	NaN	NaN	NaN	NaN	172.962913820244	0.999843256131782	16.6477758359972	13.1592410736399	9.66050162413507	3.7462217884158	0.0298679633738065	0.0159002202355708	0	1.00499520451735	1220.24055984459	3	19667.8874172185	1	1	1	1	2019-05-17T17:53:05.210	NG_ecoli_LTEE_871_DM25	-0	-0	162.1	DIA_100X_EMPTY_1x1_100ms	edce9857-b313-4370-9ffe-d80b0bd397a0	EPI_100X_YFP_1x1_200ms_25sola	EPI_100X_RFP_1x1_200ms_25sola
552	16	9.26194116668852	149	-49.8926074510879	819.758389261745	547.38255033557	90402	606.724832214765	101.457502575211	252.659880872518	0	77030	516.979865771812	389.978612799674	482.201536893652	0	NaN	NaN	NaN	NaN	NaN	180.267336716889	0.999798982813912	17.494487066252	13.1576418163833	9.78285708086447	3.68634774493832	0.00588665339277575	0.0030205826223602	1	1.00019394417577	1314.9901894967	4	21091.8791946309	1	1	1	1	2019-05-17T17:53:05.210	NG_ecoli_LTEE_871_DM25	-0	-0	162.1	DIA_100X_EMPTY_1x1_100ms	68dab91b-b094-4036-96c5-9b9b1bf9c8c5	EPI_100X_YFP_1x1_200ms_25sola	EPI_100X_RFP_1x1_200ms_25sola
553	23	11.1094016305269	256	-29.7949578044142	822.04296875	462.6484375	155420	607.109375	101.457502575211	252.659880872518	0	81766	319.3984375	389.978612799674	482.201536893652	0	NaN	NaN	NaN	NaN	NaN	260.199005119449	0.992911188131357	23.0005185238212	13.9359592519825	10.6506101959905	3.73421986644384	0.0243137382102524	0.0106142880061868	2	1.00202610828746	2049.1629194017	5	18376.85546875	1	1	1	1	2019-05-17T17:53:05.210	NG_ecoli_LTEE_871_DM25	-0	-0	162.1	DIA_100X_EMPTY_1x1_100ms	5455a811-90b6-4bf7-9663-07a5577468d8	EPI_100X_YFP_1x1_200ms_25sola	EPI_100X_RFP_1x1_200ms_25sola
554	21	12.738985894734	268	-48.2010410838197	822.60447761194	563.824626865672	148783	555.160447761194	101.457502575211	252.659880872518	0	108220	403.805970149254	389.978612799674	482.201536893652	0	NaN	NaN	NaN	NaN	NaN	249.112080794257	0.999981305190372	18.9908829736759	16.9984666614133	12.5962214508038	4.66665757041268	0.0216065143568303	0.0113020917796797	1	1.00316009126113	2366.54961217971	6	20941.0149253731	1	1	1	1	2019-05-17T17:53:05.210	NG_ecoli_LTEE_871_DM25	-0	-0	162.1	DIA_100X_EMPTY_1x1_100ms	1a1ee4ed-a635-4cf5-88ee-2ae8cdbfb538	EPI_100X_YFP_1x1_200ms_25sola	EPI_100X_RFP_1x1_200ms_25sola
555	18	8.70692479295989	157	-49.6554462675085	827.541401273885	756.178343949045	341057	2172.33757961783	101.457502575211	252.659880872518	0	126501	805.738853503185	389.978612799674	482.201536893652	0	NaN	NaN	NaN	NaN	NaN	199.369231100212	0.999264685837293	18.3827391947968	13.5977222139909	10.29274093403	3.57680730982874	0.030128789506859	0.0165159022252529	0	1.00638305690716	1529.54476056699	5	18885.2802547771	1	1	1	1	2019-05-17T17:53:05.210	NG_ecoli_LTEE_871_DM25	-0	-0	162.1	DIA_100X_EMPTY_1x1_100ms	f2430822-0ca7-4bea-bab8-276285214f91	EPI_100X_YFP_1x1_200ms_25sola	EPI_100X_RFP_1x1_200ms_25sola
556	19	11.4306884097781	217	-29.7030079231382	833.990783410138	98.5437788018433	1220223	5623.14746543779	101.457502575211	252.659880872518	1	79313	365.497695852535	389.978612799674	482.201536893652	0	NaN	NaN	NaN	NaN	NaN	207.912890145863	0.999852930269915	17.884562982974	14.5755301742814	10.8672733000675	4.17654918011686	0.0211048097644076	0.0112779982669713	0	1.00290597588111	1658.85869028888	1	17946.9493087558	1	1	1	1	2019-05-17T17:53:05.210	NG_ecoli_LTEE_871_DM25	-0	-0	162.1	DIA_100X_EMPTY_1x1_100ms	d582155b-52db-47fd-afb3-c04578395939	EPI_100X_YFP_1x1_200ms_25sola	EPI_100X_RFP_1x1_200ms_25sola
557	18	10.4471973208454	193	-46.8991373310699	833.326424870466	548.564766839378	140078	725.79274611399	101.457502575211	252.659880872518	0	67032	347.316062176166	389.978612799674	482.201536893652	0	NaN	NaN	NaN	NaN	NaN	206.73318682736	0.999861080378135	18.5940765110077	14.5792980017237	10.7016304875998	3.92292590792211	0.0181550861046711	0.00916036939421663	0	1.00204582884279	1672.49334234245	4	20754.0259067358	1	1	1	1	2019-05-17T17:53:05.210	NG_ecoli_LTEE_871_DM25	-0	-0	162.1	DIA_100X_EMPTY_1x1_100ms	599bc061-2a91-4e46-b546-8c716d5bcc6e	EPI_100X_YFP_1x1_200ms_25sola	EPI_100X_RFP_1x1_200ms_25sola
558	26	11.1249508530725	290	25.4269262039856	836.696551724138	465.072413793103	147886	509.951724137931	101.457502575211	252.659880872518	0	92161	317.796551724138	389.978612799674	482.201536893652	0	NaN	NaN	NaN	NaN	NaN	290.926190234294	0.999823396064621	25.4494206173221	14.4791745193031	11.0242582391232	3.77952768752394	0.017105344448894	0.00767289469047236	0	1.00271764393132	2429.21825856411	3	18642.4275862069	1	1	1	1	2019-05-17T17:53:05.210	NG_ecoli_LTEE_871_DM25	-0	-0	162.1	DIA_100X_EMPTY_1x1_100ms	bca448ad-0688-454e-8f7f-352665bd2933	EPI_100X_YFP_1x1_200ms_25sola	EPI_100X_RFP_1x1_200ms_25sola
559	16	9.49030009646317	152	-49.7170508755899	835.901315789474	448.368421052632	110284	725.552631578947	101.457502575211	252.659880872518	0	47468	312.289473684211	389.978612799674	482.201536893652	0	NaN	NaN	NaN	NaN	NaN	189.912550458608	0.999868813960906	18.6132044814132	12.5242430282806	9.77138917788407	3.28117267962771	0.00355041307158352	0.0015084747944409	1	1.00002880658208	1395.80147043737	5	19729.0263157895	1	1	1	1	2019-05-17T17:53:05.210	NG_ecoli_LTEE_871_DM25	-0	-0	162.1	DIA_100X_EMPTY_1x1_100ms	eddd15c1-c72d-47c7-9af1-fc6dac23da8f	EPI_100X_YFP_1x1_200ms_25sola	EPI_100X_RFP_1x1_200ms_25sola
560	18	9.60531998338591	173	-24.0244904806196	835.456647398844	740.543352601156	464057	2682.41040462428	101.457502575211	252.659880872518	1	80638	466.115606936416	389.978612799674	482.201536893652	0	NaN	NaN	NaN	NaN	NaN	204.453954805953	0.99983799753327	19.0407667873473	13.6206444261046	10.2444142162202	3.77187073282131	0.00205910313315017	0.00122708906774361	1	1.00000968339477	1569.45394291321	4	18784.2947976879	1	1	1	1	2019-05-17T17:53:05.210	NG_ecoli_LTEE_871_DM25	-0	-0	162.1	DIA_100X_EMPTY_1x1_100ms	742295ed-ead2-49f3-9de4-bd2ffffdc38c	EPI_100X_YFP_1x1_200ms_25sola	EPI_100X_RFP_1x1_200ms_25sola
561	34	12.0515353824974	410	20.6134610056721	843.819512195122	1753.0243902439	9134270	22278.7073170732	101.457502575211	252.659880872518	2	142199	346.826829268293	389.978612799674	482.201536893652	0	NaN	NaN	NaN	NaN	NaN	368.561078920381	0.89603019004846	31.9990071563613	14.584565223214	11.14253691013	3.13071720432619	0.11693002678079	0.0186465490809177	1	1.01416638793742	3120.28704276472	1	17788.4975609756	1	1	1	1	2019-05-17T17:53:05.210	NG_ecoli_LTEE_871_DM25	-0	-0	162.1	DIA_100X_EMPTY_1x1_100ms	d5a795f4-fbde-4b0c-95b8-7e8dee940f01	EPI_100X_YFP_1x1_200ms_25sola	EPI_100X_RFP_1x1_200ms_25sola
562	26	11.1304981950899	290	41.7556806458849	839.510344827586	1739	2279620	7860.75862068965	101.457502575211	252.659880872518	1	97891	337.555172413793	389.978612799674	482.201536893652	0	NaN	NaN	NaN	NaN	NaN	284.441162236883	0.970057915883992	25.1326399029803	13.7258124764897	10.969273883146	3.10451566693168	0.0101909077203101	0.00451353984290524	1	1.00099014206173	2375.11012195229	1	17116.0379310345	1	1	1	1	2019-05-17T17:53:05.210	NG_ecoli_LTEE_871_DM25	-0	-0	162.1	DIA_100X_EMPTY_1x1_100ms	7deecc61-78ee-44d2-ba06-e3183fcc8717	EPI_100X_YFP_1x1_200ms_25sola	EPI_100X_RFP_1x1_200ms_25sola
563	19	11.3404539568521	216	-45.9997219133048	838.814814814815	566.324074074074	394704	1827.33333333333	101.457502575211	252.659880872518	1	69389	321.24537037037	389.978612799674	482.201536893652	0	NaN	NaN	NaN	NaN	NaN	222.02499298042	0.999932659642729	19.2828496420564	14.1687595767057	10.8918685760957	3.96986480893819	0.0149939466697957	0.00744863505064909	1	1.00144951775277	1796.65992568354	5	20848.7222222222	1	1	1	1	2019-05-17T17:53:05.210	NG_ecoli_LTEE_871_DM25	-0	-0	162.1	DIA_100X_EMPTY_1x1_100ms	e843e22d-aba1-41fe-b76d-686f3950aa04	EPI_100X_YFP_1x1_200ms_25sola	EPI_100X_RFP_1x1_200ms_25sola
564	19	11.7206960994525	224	-45.1803611862722	839.669642857143	762.178571428571	167647	748.424107142857	101.457502575211	252.659880872518	0	84705	378.147321428571	389.978612799674	482.201536893652	0	NaN	NaN	NaN	NaN	NaN	237.201032619293	0.99990516481338	19.984466192018	15.7006828176297	11.2912385500612	4.34169333265261	0.0308430891226323	0.0152451899872969	1	1.00680126750788	2001.08528918986	3	18102.0535714286	1	1	1	1	2019-05-17T17:53:05.210	NG_ecoli_LTEE_871_DM25	-0	-0	162.1	DIA_100X_EMPTY_1x1_100ms	6517cac3-6a9d-4117-ba6f-ce97780b2108	EPI_100X_YFP_1x1_200ms_25sola	EPI_100X_RFP_1x1_200ms_25sola
565	20	3.56893329621969	85	-49.9999988627368	847.447058823529	3.63529411764706	23160	272.470588235294	101.457502575211	252.659880872518	0	34254	402.988235294118	389.978612799674	482.201536893652	0	NaN	NaN	NaN	NaN	NaN	NaN	NaN	NaN	NaN	NaN	NaN	NaN	NaN	NaN	NaN	NaN	1	18697.7764705882	1	1	1	1	2019-05-17T17:53:05.210	NG_ecoli_LTEE_871_DM25	-0	-0	162.1	DIA_100X_EMPTY_1x1_100ms	0e7300f5-9634-4523-b26b-84b1ce68b2c3	EPI_100X_YFP_1x1_200ms_25sola	EPI_100X_RFP_1x1_200ms_25sola
566	21	10.0986892850636	213	5.56405118606966	846.30985915493	73.3427230046948	117356	550.967136150235	101.457502575211	252.659880872518	0	75986	356.741784037559	389.978612799674	482.201536893652	0	NaN	NaN	NaN	NaN	NaN	222.87315059313	0.999802652700438	20.9997624859927	13.1243747754769	10.1552010020543	3.52894784284339	0.00991510578668373	0.00508641982152464	0	1.00075175119208	1700.90991111576	3	19229.1924882629	1	1	1	1	2019-05-17T17:53:05.210	NG_ecoli_LTEE_871_DM25	-0	-0	162.1	DIA_100X_EMPTY_1x1_100ms	edd5bf3c-0f1b-4e62-b722-8dbf55761ab8	EPI_100X_YFP_1x1_200ms_25sola	EPI_100X_RFP_1x1_200ms_25sola
567	26	10.0935917674675	263	42.8909459715028	848.475285171103	93.4942965779468	362652	1378.90494296578	101.457502575211	252.659880872518	0	95926	364.737642585551	389.978612799674	482.201536893652	0	NaN	NaN	NaN	NaN	NaN	278.188280162145	0.979453765673649	26.6617213464559	11.8592383906837	10.1473159322565	2.7008298187426	0.0183971373994763	0.00937273738458258	1	1.00419859036876	2156.15724861754	4	19565.3954372624	1	1	1	1	2019-05-17T17:53:05.210	NG_ecoli_LTEE_871_DM25	-0	-0	162.1	DIA_100X_EMPTY_1x1_100ms	ca42787f-d322-4a24-bd3c-ae4392dcc3a5	EPI_100X_YFP_1x1_200ms_25sola	EPI_100X_RFP_1x1_200ms_25sola
568	22	10.5995887136106	234	-43.4601413081627	847.713675213675	744.769230769231	166505	711.559829059829	101.457502575211	252.659880872518	0	81011	346.200854700855	389.978612799674	482.201536893652	0	NaN	NaN	NaN	NaN	NaN	252.863585464168	0.997373635590713	21.8825629858042	14.7492455438569	11.129901820573	3.80630106886641	0.010995993361903	0.00598822393869317	1	1.00030619180293	2128.97585091697	3	18301.952991453	1	1	1	1	2019-05-17T17:53:05.210	NG_ecoli_LTEE_871_DM25	-0	-0	162.1	DIA_100X_EMPTY_1x1_100ms	8cdf55e8-20fb-45e8-95fa-d2329384b434	EPI_100X_YFP_1x1_200ms_25sola	EPI_100X_RFP_1x1_200ms_25sola
569	20	11.5967730045623	232	-36.7826835215425	849.926724137931	439.905172413793	168070	724.439655172414	101.457502575211	252.659880872518	0	73184	315.448275862069	389.978612799674	482.201536893652	0	NaN	NaN	NaN	NaN	NaN	237.398800039063	0.999155786932732	19.6011192086518	15.2084563848601	11.5803383605918	4.04651160078722	0.0236413919267712	0.0103472080258532	1	1.00243011591214	2064.49221420161	5	18988.5474137931	1	1	1	1	2019-05-17T17:53:05.210	NG_ecoli_LTEE_871_DM25	-0	-0	162.1	DIA_100X_EMPTY_1x1_100ms	136ff828-f639-47a9-a38b-435176429aa4	EPI_100X_YFP_1x1_200ms_25sola	EPI_100X_RFP_1x1_200ms_25sola
570	17	10.8710523542643	187	-48.2909986569602	846.834224598931	550.133689839572	201422	1077.12299465241	101.457502575211	252.659880872518	0	60254	322.213903743315	389.978612799674	482.201536893652	0	NaN	NaN	NaN	NaN	NaN	209.697227732211	0.999802196374958	19.056141319775	14.1527721141855	10.3500736955593	3.81227571604903	0.0384054327465806	0.0195105832046171	0	1.00993820202405	1603.28869550046	4	20615.3582887701	1	1	1	1	2019-05-17T17:53:05.210	NG_ecoli_LTEE_871_DM25	-0	-0	162.1	DIA_100X_EMPTY_1x1_100ms	52a493ae-f36a-468e-b863-f970b0153d46	EPI_100X_YFP_1x1_200ms_25sola	EPI_100X_RFP_1x1_200ms_25sola
571	19	10.0558812557837	191	-49.332123559787	851.738219895288	456.596858638743	66602	348.701570680628	101.457502575211	252.659880872518	0	60650	317.539267015707	389.978612799674	482.201536893652	0	NaN	NaN	NaN	NaN	NaN	197.540826387	0.999932949488675	18.0989684195023	14.0979939167834	10.4849268748345	3.79863852068352	0.0159741950698339	0.00810070648779669	0	1.00151474013727	1562.69605370287	3	19101.7958115183	1	1	1	1	2019-05-17T17:53:05.210	NG_ecoli_LTEE_871_DM25	-0	-0	162.1	DIA_100X_EMPTY_1x1_100ms	57b5cccf-08e3-4d79-8b62-b9942ba470ac	EPI_100X_YFP_1x1_200ms_25sola	EPI_100X_RFP_1x1_200ms_25sola
572	22	13.7796483151512	304	-34.6313323986501	855.717105263158	1890.94078947368	450902	1483.23026315789	101.457502575211	252.659880872518	1	98425	323.766447368421	389.978612799674	482.201536893652	0	NaN	NaN	NaN	NaN	NaN	249.59309815051	0.999884247821702	20.178020788668	15.5895406956851	11.919657970886	4.14731316945104	0.0123049304997299	0.00652205075360077	0	1.00119413675732	2251.62485421025	0	17435.5921052632	1	1	1	1	2019-05-17T17:53:05.210	NG_ecoli_LTEE_871_DM25	-0	-0	162.1	DIA_100X_EMPTY_1x1_100ms	b72709ad-7ad6-4a85-9e4e-d1f76ccaa032	EPI_100X_YFP_1x1_200ms_25sola	EPI_100X_RFP_1x1_200ms_25sola
573	23	10.2598016658916	237	28.0928854598723	851.957805907173	570.135021097046	1325527	5592.94092827004	101.457502575211	252.659880872518	2	75090	316.835443037975	389.978612799674	482.201536893652	0	NaN	NaN	NaN	NaN	NaN	258.109080813357	0.987619786188252	23.9779065088532	12.6777676933068	10.2326624421428	3.25644384665736	0.0162094026935981	0.00711037996057554	1	1.00115375845692	1971.87072496314	4	20549.6455696203	1	1	1	1	2019-05-17T17:53:05.210	NG_ecoli_LTEE_871_DM25	-0	-0	162.1	DIA_100X_EMPTY_1x1_100ms	6aa2f2d6-d2e7-4cd1-8b2a-c00b40869524	EPI_100X_YFP_1x1_200ms_25sola	EPI_100X_RFP_1x1_200ms_25sola
574	18	10.5300842886854	190	-42.8427435197909	857.752631578947	84.3315789473684	180507	950.036842105263	101.457502575211	252.659880872518	0	70088	368.884210526316	389.978612799674	482.201536893652	0	NaN	NaN	NaN	NaN	NaN	199.604347601499	0.999879613165733	17.8058694003246	14.2396401332355	10.5305510895786	4.12603753937523	0.0070802266136276	0.00348275461836691	1	1.00027645205519	1550.79811330938	5	20530.9210526316	1	1	1	1	2019-05-17T17:53:05.210	NG_ecoli_LTEE_871_DM25	-0	-0	162.1	DIA_100X_EMPTY_1x1_100ms	70cbe601-f039-4b98-be6b-966d7bc8d5b0	EPI_100X_YFP_1x1_200ms_25sola	EPI_100X_RFP_1x1_200ms_25sola
575	14	9.79651501864494	138	-49.9984187332197	858.31884057971	428.695652173913	132435	959.673913043478	101.457502575211	252.659880872518	0	44751	324.282608695652	389.978612799674	482.201536893652	0	NaN	NaN	NaN	NaN	NaN	176.875711407382	0.999902450104087	16.0242451651374	13.7226939383451	10.2461119653602	3.95269566694156	0.0342854918195298	0.0183555344567564	0	1.00614999289961	1321.25199773934	3	19180.1739130435	1	1	1	1	2019-05-17T17:53:05.210	NG_ecoli_LTEE_871_DM25	-0	-0	162.1	DIA_100X_EMPTY_1x1_100ms	3591ba74-2629-4f83-83ed-aecea3c4af65	EPI_100X_YFP_1x1_200ms_25sola	EPI_100X_RFP_1x1_200ms_25sola
576	19	9.86360304066879	189	-49.6414784051439	860.68253968254	10.5079365079365	179281	948.57671957672	101.457502575211	252.659880872518	1	75123	397.47619047619	389.978612799674	482.201536893652	0	NaN	NaN	NaN	NaN	NaN	190.182121302764	0.999832821513402	17.7683656194246	13.8636856795648	10.2904012328424	3.79697520842744	0.00213893788848768	0.00114072961104761	1	1.00000627506764	1477.75344610308	3	19557.1005291005	1	1	1	1	2019-05-17T17:53:05.210	NG_ecoli_LTEE_871_DM25	-0	-0	162.1	DIA_100X_EMPTY_1x1_100ms	f228cfe8-9a78-44c9-9b8c-859303582cf2	EPI_100X_YFP_1x1_200ms_25sola	EPI_100X_RFP_1x1_200ms_25sola
577	34	12.3443825531274	420	45.8943172005619	864.445238095238	1861.1880952381	487833	1161.50714285714	101.457502575211	252.659880872518	2	138222	329.1	389.978612799674	482.201536893652	0	NaN	NaN	NaN	NaN	NaN	365.275384189718	0.896182169999906	33.1719944434665	13.5878598034681	10.7541772277179	2.89174013611515	0.0117534569483755	0.00468853795274205	1	1.00123991540138	3013.11594704815	0	18039.9095238095	1	1	1	1	2019-05-17T17:53:05.210	NG_ecoli_LTEE_871_DM25	-0	-0	162.1	DIA_100X_EMPTY_1x1_100ms	3d32580b-2448-4d39-9126-f5b69d11bd28	EPI_100X_YFP_1x1_200ms_25sola	EPI_100X_RFP_1x1_200ms_25sola
578	24	10.8123599279827	266	33.7910163425478	860.40977443609	549.022556390977	438161	1647.22180451128	101.457502575211	252.659880872518	1	84477	317.582706766917	389.978612799674	482.201536893652	0	NaN	NaN	NaN	NaN	NaN	277.186481504978	0.996644500303383	24.9081231784019	14.1534312697921	10.7847632738111	3.51207067799394	0.0332848887800691	0.0163731210713485	1	1.01203500578104	2275.37048143422	4	20249.7406015038	1	1	1	1	2019-05-17T17:53:05.210	NG_ecoli_LTEE_871_DM25	-0	-0	162.1	DIA_100X_EMPTY_1x1_100ms	027125b5-9be0-4d86-8e4d-0085a7098ec7	EPI_100X_YFP_1x1_200ms_25sola	EPI_100X_RFP_1x1_200ms_25sola
579	23	10.7246689901712	247	22.6737133110761	863.627530364372	71.1012145748988	362794	1468.8016194332	101.457502575211	252.659880872518	0	90510	366.437246963563	389.978612799674	482.201536893652	0	NaN	NaN	NaN	NaN	NaN	249.065360257842	0.992911052011864	21.9990744485792	13.6269589721946	10.6692171325951	3.62555284763692	0.0363983478476266	0.0164247774062324	1	1.00950209825434	1966.79637048652	5	20969.2955465587	1	1	1	1	2019-05-17T17:53:05.210	NG_ecoli_LTEE_871_DM25	-0	-0	162.1	DIA_100X_EMPTY_1x1_100ms	a405b909-983f-43f3-ba6f-ebb0e46d7076	EPI_100X_YFP_1x1_200ms_25sola	EPI_100X_RFP_1x1_200ms_25sola
580	20	13.2815017488455	267	-46.965390980156	867.262172284644	326.464419475655	82951	310.677902621723	101.457502575211	252.659880872518	0	92991	348.280898876404	389.978612799674	482.201536893652	0	NaN	NaN	NaN	NaN	NaN	223.981925288716	0.999919196271439	18.8568584751118	14.9549633347638	11.2092931317644	4.29166603841018	0.00357523394087528	0.00155461509228466	1	1.00004455606043	1860.86846351529	0	17544.7865168539	1	1	1	1	2019-05-17T17:53:05.210	NG_ecoli_LTEE_871_DM25	-0	-0	162.1	DIA_100X_EMPTY_1x1_100ms	e9409ac2-55f0-45dd-85a4-6dc0edcb5dec	EPI_100X_YFP_1x1_200ms_25sola	EPI_100X_RFP_1x1_200ms_25sola
581	26	10.576297217578	275	39.1875198079304	864.701818181818	573.28	492296	1790.16727272727	101.457502575211	252.659880872518	0	84632	307.752727272727	389.978612799674	482.201536893652	0	NaN	NaN	NaN	NaN	NaN	278.914552070181	0.999246108858193	25.3120768192056	13.1244411276482	10.6219657873582	3.27157870279682	0.0288408067439214	0.0142833017160022	1	1.00882609932782	2242.99062164895	4	20580.4909090909	1	1	1	1	2019-05-17T17:53:05.210	NG_ecoli_LTEE_871_DM25	-0	-0	162.1	DIA_100X_EMPTY_1x1_100ms	d4ec3099-08c0-4a84-a2fd-6cb32c18a6a3	EPI_100X_YFP_1x1_200ms_25sola	EPI_100X_RFP_1x1_200ms_25sola
582	17	10.9379093819271	196	-49.5935804987897	867.816326530612	443.836734693878	105205	536.760204081633	101.457502575211	252.659880872518	0	59789	305.045918367347	389.978612799674	482.201536893652	0	NaN	NaN	NaN	NaN	NaN	214.206407118665	0.999868829512324	18.3325800195752	14.4867211020479	11.1285112134511	3.75502659269994	0.0459573600403099	0.0253586318299336	0	1.0145621742125	1783.14888429543	3	19403.1887755102	1	1	1	1	2019-05-17T17:53:05.210	NG_ecoli_LTEE_871_DM25	-0	-0	162.1	DIA_100X_EMPTY_1x1_100ms	20f1c952-8bfb-439e-b6d8-75b9642c5754	EPI_100X_YFP_1x1_200ms_25sola	EPI_100X_RFP_1x1_200ms_25sola
583	26	11.2550303727702	294	44.8722138017265	872.37074829932	101.43537414966	520092	1769.02040816327	101.457502575211	252.659880872518	2	113921	387.486394557823	389.978612799674	482.201536893652	0	NaN	NaN	NaN	NaN	NaN	296.635154485078	0.987989682520493	27.5284204938737	12.8755768451581	10.4105522201008	3.07897027804726	0.00927322129215428	0.00393360848304255	1	1.00086435221776	2343.25044806312	4	20715.2040816327	1	1	1	1	2019-05-17T17:53:05.210	NG_ecoli_LTEE_871_DM25	-0	-0	162.1	DIA_100X_EMPTY_1x1_100ms	63a0f240-9d7b-4688-8a7d-0551e74d9023	EPI_100X_YFP_1x1_200ms_25sola	EPI_100X_RFP_1x1_200ms_25sola
584	24	13.2051123416393	317	31.4830316697298	871.072555205047	1596.34700315457	116248	366.712933753943	101.457502575211	252.659880872518	0	113185	357.05047318612	389.978612799674	482.201536893652	0	NaN	NaN	NaN	NaN	NaN	262.410375325815	0.999785739874667	22.5622873943889	13.9253598644124	11.1801126601537	3.6569809488033	0.00528384158498401	0.0024078575114348	1	1.00008934177283	2214.95734961459	0	17211.5173501577	1	1	1	1	2019-05-17T17:53:05.210	NG_ecoli_LTEE_871_DM25	-0	-0	162.1	DIA_100X_EMPTY_1x1_100ms	ca4e794b-ae38-45e6-86a7-6ca1b282c949	EPI_100X_YFP_1x1_200ms_25sola	EPI_100X_RFP_1x1_200ms_25sola
585	16	7.58496027954765	122	-49.9528488199937	871.131147540984	431.360655737705	104715	858.319672131148	101.457502575211	252.659880872518	0	38464	315.27868852459	389.978612799674	482.201536893652	0	NaN	NaN	NaN	NaN	NaN	167.660190975497	0.99996129323423	15.6534672465638	13.6687759647751	10.2524702397426	3.80013125568396	0.00709105142390955	0.00353769299970991	0	1.00020942221597	1292.28250501725	4	18330.4180327869	1	1	1	1	2019-05-17T17:53:05.210	NG_ecoli_LTEE_871_DM25	-0	-0	162.1	DIA_100X_EMPTY_1x1_100ms	3363ec40-c438-45cd-a706-03b54adc715a	EPI_100X_YFP_1x1_200ms_25sola	EPI_100X_RFP_1x1_200ms_25sola
586	16	9.63473352093089	156	-49.4278640241212	872.916666666667	61.0897435897436	259791	1665.32692307692	101.457502575211	252.659880872518	0	54566	349.782051282051	389.978612799674	482.201536893652	0	NaN	NaN	NaN	NaN	NaN	186.282130396087	0.999743211817737	17.0148023513137	13.7461457149535	10.4701614694766	3.73033897544996	0.0184097202372383	0.00981738614500097	0	1.00190127534523	1464.95251830892	4	21893.3397435897	1	1	1	1	2019-05-17T17:53:05.210	NG_ecoli_LTEE_871_DM25	-0	-0	162.1	DIA_100X_EMPTY_1x1_100ms	8c2f0e61-282d-425b-a515-e98ecd572c0c	EPI_100X_YFP_1x1_200ms_25sola	EPI_100X_RFP_1x1_200ms_25sola
587	16	8.36591566344492	134	-49.9633205382472	872.955223880597	87.6194029850746	162198	1210.4328358209	101.457502575211	252.659880872518	0	47787	356.619402985075	389.978612799674	482.201536893652	0	NaN	NaN	NaN	NaN	NaN	173.804847542226	0.999563691946907	17.6640450869031	12.0364651572107	9.40694952615435	3.23436967924248	0.00581956037350469	0.00288085111503454	1	1.00018065327729	1227.65877812848	5	23843.3208955224	1	1	1	1	2019-05-17T17:53:05.210	NG_ecoli_LTEE_871_DM25	-0	-0	162.1	DIA_100X_EMPTY_1x1_100ms	bc6e59ff-08bd-464e-90f9-6891bc189685	EPI_100X_YFP_1x1_200ms_25sola	EPI_100X_RFP_1x1_200ms_25sola
588	30	11.8847339595801	359	20.7601138576416	874.473537604457	551.543175487465	7050443	19639.1169916435	101.457502575211	252.659880872518	2	125413	349.339832869081	389.978612799674	482.201536893652	0	NaN	NaN	NaN	NaN	NaN	363.406680838305	0.924063083823548	32.79010698809	13.958744101967	10.6782954934338	3.03749322268822	0.0532751440954413	0.0257787380360188	1	1.05066646625042	2936.54448551825	4	19969.9860724234	1	1	1	1	2019-05-17T17:53:05.210	NG_ecoli_LTEE_871_DM25	-0	-0	162.1	DIA_100X_EMPTY_1x1_100ms	866d1fac-1f87-4d8b-b07e-4fe3ed45a40d	EPI_100X_YFP_1x1_200ms_25sola	EPI_100X_RFP_1x1_200ms_25sola
589	17	10.2912158133278	176	-49.9833751428382	875.5625	10.2840909090909	127645	725.255681818182	101.457502575211	252.659880872518	1	83108	472.204545454545	389.978612799674	482.201536893652	0	NaN	NaN	NaN	NaN	NaN	195.617421467759	0.999763063504228	17.3062701166317	14.4301456557418	10.7555394930736	3.90896383108518	0.00813984024778311	0.00451698975807372	1	1.0004122156229	1572.38089321485	2	19943.2159090909	1	1	1	1	2019-05-17T17:53:05.210	NG_ecoli_LTEE_871_DM25	-0	-0	162.1	DIA_100X_EMPTY_1x1_100ms	62f7c489-f01c-4655-b255-1bd803f78acc	EPI_100X_YFP_1x1_200ms_25sola	EPI_100X_RFP_1x1_200ms_25sola
590	25	12.1346682760795	304	26.9333594751278	879.881578947368	417.993421052632	114185	375.608552631579	101.457502575211	252.659880872518	0	100662	331.125	389.978612799674	482.201536893652	0	NaN	NaN	NaN	NaN	NaN	272.121537008926	0.999650205289314	23.501472422308	14.150358348589	11.1464510873258	3.71347437990985	0.0100964099311013	0.0043848190466638	1	1.00030522279946	2293.28580711818	1	17036.1940789474	1	1	1	1	2019-05-17T17:53:05.210	NG_ecoli_LTEE_871_DM25	-0	-0	162.1	DIA_100X_EMPTY_1x1_100ms	84f03256-3287-45cf-a7de-63363d6394a0	EPI_100X_YFP_1x1_200ms_25sola	EPI_100X_RFP_1x1_200ms_25sola
591	9	1.19344137423216	31	-49.9990415328713	880.451612903226	2.48387096774194	12662	408.451612903226	101.457502575211	252.659880872518	0	17511	564.870967741935	389.978612799674	482.201536893652	0	NaN	NaN	NaN	NaN	NaN	NaN	NaN	NaN	NaN	NaN	NaN	NaN	NaN	NaN	NaN	NaN	2	21673.6774193548	1	1	1	1	2019-05-17T17:53:05.210	NG_ecoli_LTEE_871_DM25	-0	-0	162.1	DIA_100X_EMPTY_1x1_100ms	94723b31-dbce-4ed7-a768-071d7140f591	EPI_100X_YFP_1x1_200ms_25sola	EPI_100X_RFP_1x1_200ms_25sola
592	28	11.0822333084971	311	42.5006531592666	884.118971061093	576.511254019293	781517	2512.91639871383	101.457502575211	252.659880872518	2	93511	300.67845659164	389.978612799674	482.201536893652	0	NaN	NaN	NaN	NaN	NaN	304.301075980853	0.998841804013094	27.7893798290825	13.0090514360128	10.6757702225728	3.11932741209686	0.00641433460667476	0.00322953741636662	1	1.00049968232266	2487.52338232867	4	18813.4469453376	1	1	1	1	2019-05-17T17:53:05.210	NG_ecoli_LTEE_871_DM25	-0	-0	162.1	DIA_100X_EMPTY_1x1_100ms	0c32a888-b067-49f2-9f82-95e781473fab	EPI_100X_YFP_1x1_200ms_25sola	EPI_100X_RFP_1x1_200ms_25sola
593	19	9.57849945639782	183	-29.4644067632448	880.901639344262	50.6010928961749	233013	1273.29508196721	101.457502575211	252.659880872518	0	69886	381.890710382514	389.978612799674	482.201536893652	0	NaN	NaN	NaN	NaN	NaN	201.965946213634	0.99969095442352	18.5751773426105	13.5273859827845	10.2517350010458	3.78705358583459	0.0236191048210894	0.0125472436800111	0	1.00386473244144	1533.26630999196	4	20857.2513661202	1	1	1	1	2019-05-17T17:53:05.210	NG_ecoli_LTEE_871_DM25	-0	-0	162.1	DIA_100X_EMPTY_1x1_100ms	813eac5b-b4a1-4fad-86ba-6acd61370179	EPI_100X_YFP_1x1_200ms_25sola	EPI_100X_RFP_1x1_200ms_25sola
594	26	10.5466304032945	275	33.3026636398158	883.036363636364	80.1854545454545	2906679	10569.7418181818	101.457502575211	252.659880872518	2	105522	383.716363636364	389.978612799674	482.201536893652	0	NaN	NaN	NaN	NaN	NaN	269.119562043764	0.999568822700618	25.5886857529731	12.2400971292004	10.1649025156037	3.06307546062188	0.0056967569833554	0.00235546572995136	1	1.00023926503173	2076.5591111993	6	24147.36	1	1	1	1	2019-05-17T17:53:05.210	NG_ecoli_LTEE_871_DM25	-0	-0	162.1	DIA_100X_EMPTY_1x1_100ms	1ffc195b-7fdf-458b-a90e-293307167698	EPI_100X_YFP_1x1_200ms_25sola	EPI_100X_RFP_1x1_200ms_25sola
595	26	13.4545481800528	350	29.7668527867274	886.3	800.368571428571	323663	924.751428571429	101.457502575211	252.659880872518	0	151748	433.565714285714	389.978612799674	482.201536893652	0	NaN	NaN	NaN	NaN	NaN	289.564200985599	0.999774320942593	24.1859651827094	14.5904393111818	11.6088327615504	3.7110615657072	0.0140496554680844	0.00771494631460642	0	1.00238124970387	2559.94370032334	0	17432.1771428571	1	1	1	1	2019-05-17T17:53:05.210	NG_ecoli_LTEE_871_DM25	-0	-0	162.1	DIA_100X_EMPTY_1x1_100ms	e58082a5-175b-4f55-b624-5064671dcd09	EPI_100X_YFP_1x1_200ms_25sola	EPI_100X_RFP_1x1_200ms_25sola
596	23	9.68487043245036	223	6.40304970728685	887.587443946188	38.8834080717489	1294896	5806.70852017937	101.457502575211	252.659880872518	1	100239	449.502242152466	389.978612799674	482.201536893652	0	NaN	NaN	NaN	NaN	NaN	245.655291566044	0.998236283487634	22.467780483765	13.0226781544095	10.5037999120981	3.31461421464351	0.017230734406212	0.00901163669675129	0	1.00288971058869	1946.8968116906	3	19896.3766816144	1	1	1	1	2019-05-17T17:53:05.210	NG_ecoli_LTEE_871_DM25	-0	-0	162.1	DIA_100X_EMPTY_1x1_100ms	99ea017f-6c62-41a7-8e94-8d2a39c4968d	EPI_100X_YFP_1x1_200ms_25sola	EPI_100X_RFP_1x1_200ms_25sola
597	18	8.04070091318063	145	-47.6501794463912	887.765517241379	97.4275862068965	296306	2043.48965517241	101.457502575211	252.659880872518	1	55313	381.468965517241	389.978612799674	482.201536893652	0	NaN	NaN	NaN	NaN	NaN	174.376893605765	0.999875651210678	17.8864342164695	12.2828927826309	9.21894825479734	3.45900739860167	0.0112815750711062	0.00566908179779746	0	1.00074840331373	1193.92323916288	5	23530.1517241379	1	1	1	1	2019-05-17T17:53:05.210	NG_ecoli_LTEE_871_DM25	-0	-0	162.1	DIA_100X_EMPTY_1x1_100ms	5e881b2a-6e1e-4f14-aa01-ffd34455b912	EPI_100X_YFP_1x1_200ms_25sola	EPI_100X_RFP_1x1_200ms_25sola
598	26	10.5800466235955	276	44.463563334105	891.18115942029	69.1702898550725	1169717	4238.10507246377	101.457502575211	252.659880872518	0	109755	397.663043478261	389.978612799674	482.201536893652	0	NaN	NaN	NaN	NaN	NaN	267.030381593365	0.999371184447695	24.5896746848035	12.9182444560037	10.4693333276092	3.23996067034152	0.00312965721716416	0.00146938026724813	1	1.00002453646708	2116.80434912892	6	23907.1014492754	1	1	1	1	2019-05-17T17:53:05.210	NG_ecoli_LTEE_871_DM25	-0	-0	162.1	DIA_100X_EMPTY_1x1_100ms	3cc84ee0-5f85-4669-9a5b-f399ccabf0e0	EPI_100X_YFP_1x1_200ms_25sola	EPI_100X_RFP_1x1_200ms_25sola
599	18	8.81973143412739	164	-45.3503775899279	887.439024390244	560.378048780488	861744	5254.53658536585	101.457502575211	252.659880872518	1	54439	331.94512195122	389.978612799674	482.201536893652	0	NaN	NaN	NaN	NaN	NaN	200.339175611688	0.999800020178975	19.6454601012401	12.8230744851904	9.70364917767667	3.42496804521942	0.0265075661135032	0.0138771269615649	0	1.00525855879689	1452.85495711139	3	20099.3353658537	1	1	1	1	2019-05-17T17:53:05.210	NG_ecoli_LTEE_871_DM25	-0	-0	162.1	DIA_100X_EMPTY_1x1_100ms	95f6a0cf-7a0f-45c5-ab63-18c234b990bf	EPI_100X_YFP_1x1_200ms_25sola	EPI_100X_RFP_1x1_200ms_25sola
600	36	13.1087343458797	472	42.9594232714449	893.641949152542	1461.16313559322	401204	850.008474576271	101.457502575211	252.659880872518	0	206177	436.815677966102	389.978612799674	482.201536893652	0	NaN	NaN	NaN	NaN	NaN	387.125014689593	0.912547739538545	34.8655416096543	13.5108316854551	10.7786138841295	2.93116514848086	0.0116228819729948	0.00497914210104632	1	1.00184216181277	3181.35494969158	0	17335.5508474576	1	1	1	1	2019-05-17T17:53:05.210	NG_ecoli_LTEE_871_DM25	-0	-0	162.1	DIA_100X_EMPTY_1x1_100ms	a0d42191-4ce7-4cfc-bf0d-ae83dcf35ce0	EPI_100X_YFP_1x1_200ms_25sola	EPI_100X_RFP_1x1_200ms_25sola
601	19	10.1183113965033	193	-33.4844536788766	897.466321243523	110.497409326425	1980870	10263.5751295337	101.457502575211	252.659880872518	1	77166	399.823834196891	389.978612799674	482.201536893652	0	NaN	NaN	NaN	NaN	NaN	208.140610803479	0.999785904517872	19.4941546538185	13.3196956843704	10.2107922305631	3.59037288035224	0.011935947691496	0.00559457017780362	1	1.00083124637498	1596.29505030155	4	20825.5647668394	1	1	1	1	2019-05-17T17:53:05.210	NG_ecoli_LTEE_871_DM25	-0	-0	162.1	DIA_100X_EMPTY_1x1_100ms	9ecc6653-b3a8-4044-ab36-75258e1cca18	EPI_100X_YFP_1x1_200ms_25sola	EPI_100X_RFP_1x1_200ms_25sola
602	26	10.336321335053	269	-18.9546496574378	899.263940520446	57.8066914498141	3331202	12383.6505576208	101.457502575211	252.659880872518	1	122276	454.557620817844	389.978612799674	482.201536893652	0	NaN	NaN	NaN	NaN	NaN	269.52682793624	0.999815761437274	25.5661826769501	12.7301855532566	10.1830226561377	3.22043303629966	0.00549266620905194	0.00292208121825096	1	1.00009010506187	2082.13646032058	6	23548.6319702602	1	1	1	1	2019-05-17T17:53:05.210	NG_ecoli_LTEE_871_DM25	-0	-0	162.1	DIA_100X_EMPTY_1x1_100ms	ae119384-6a86-4ba1-a1d3-f0280e694b0a	EPI_100X_YFP_1x1_200ms_25sola	EPI_100X_RFP_1x1_200ms_25sola
603	34	11.7180012131923	399	33.902948347555	900.551378446115	564.531328320802	1598211	4005.54135338346	101.457502575211	252.659880872518	2	127160	318.696741854637	389.978612799674	482.201536893652	0	NaN	NaN	NaN	NaN	NaN	373.299848324159	0.903580266708487	33.3642504952381	13.7582996656173	10.8186215810412	2.90244409919182	0.0418475004344358	0.0181211621935365	1	1.0120061906999	3067.0094543085	2	18078.9072681704	1	1	1	1	2019-05-17T17:53:05.210	NG_ecoli_LTEE_871_DM25	-0	-0	162.1	DIA_100X_EMPTY_1x1_100ms	62eaef12-9e93-4e7c-9b50-010208b63ba6	EPI_100X_YFP_1x1_200ms_25sola	EPI_100X_RFP_1x1_200ms_25sola
604	22	10.7905814671139	238	4.25018500934368	900.239495798319	90.7310924369748	3362458	14127.974789916	101.457502575211	252.659880872518	1	94294	396.193277310924	389.978612799674	482.201536893652	0	NaN	NaN	NaN	NaN	NaN	253.43098276462	0.983859037436541	23.1176952214912	12.6914924330149	10.3408640729106	3.43039612509622	0.0247865686387366	0.0104998309147976	1	1.0028862291979	1941.54774209091	6	23701.3529411765	1	1	1	1	2019-05-17T17:53:05.210	NG_ecoli_LTEE_871_DM25	-0	-0	162.1	DIA_100X_EMPTY_1x1_100ms	1e4522ab-03bd-4404-ae6c-da79bb871426	EPI_100X_YFP_1x1_200ms_25sola	EPI_100X_RFP_1x1_200ms_25sola
605	24	12.4943475562585	300	3.75445314280385	905.206666666667	1394.79333333333	1612091	5373.63666666667	101.457502575211	252.659880872518	1	127526	425.086666666667	389.978612799674	482.201536893652	0	NaN	NaN	NaN	NaN	NaN	261.423714077344	0.999922467504166	21.7970588853022	14.539371695335	11.5041735621213	3.868079238208	0.0264245963284339	0.0148737223135556	0	1.00721081290318	2265.680304157	1	16360.2766666667	1	1	1	1	2019-05-17T17:53:05.210	NG_ecoli_LTEE_871_DM25	-0	-0	162.1	DIA_100X_EMPTY_1x1_100ms	a8203a5b-fad0-4c17-8f45-f9dfc1d3a10c	EPI_100X_YFP_1x1_200ms_25sola	EPI_100X_RFP_1x1_200ms_25sola
606	18	9.89269194445895	179	-43.6364365600265	904.217877094972	25.463687150838	424568	2371.88826815642	101.457502575211	252.659880872518	0	101914	569.351955307263	389.978612799674	482.201536893652	0	NaN	NaN	NaN	NaN	NaN	197.114032341272	0.999820826337699	19.3856575051681	12.7442697772254	9.83682493179592	3.30876990183443	0.00820396160768732	0.00486464298186863	0	1.0005732729681	1473.26306591149	3	20248.2458100559	1	1	1	1	2019-05-17T17:53:05.210	NG_ecoli_LTEE_871_DM25	-0	-0	162.1	DIA_100X_EMPTY_1x1_100ms	7677e664-2094-416f-b149-5c5a62f2214d	EPI_100X_YFP_1x1_200ms_25sola	EPI_100X_RFP_1x1_200ms_25sola
607	23	10.125415375596	233	-34.9533522775353	905.296137339056	43.3047210300429	2229758	9569.77682403433	101.457502575211	252.659880872518	2	110686	475.047210300429	389.978612799674	482.201536893652	0	NaN	NaN	NaN	NaN	NaN	255.357175748955	0.990360124055377	22.9566862269968	13.4910758364033	10.650430411984	3.30273040937178	0.0374006526077518	0.019504587180006	0	1.01349605233236	2045.18876305876	5	23026.6738197425	1	1	1	1	2019-05-17T17:53:05.210	NG_ecoli_LTEE_871_DM25	-0	-0	162.1	DIA_100X_EMPTY_1x1_100ms	13af07a7-02bc-43c4-8c83-4ab6120b4827	EPI_100X_YFP_1x1_200ms_25sola	EPI_100X_RFP_1x1_200ms_25sola
608	25	11.1302045249103	279	33.2063105278868	910.58064516129	117.594982078853	1051036	3767.1541218638	101.457502575211	252.659880872518	2	107779	386.304659498208	389.978612799674	482.201536893652	0	NaN	NaN	NaN	NaN	NaN	284.863043285808	0.996726316624386	24.9912326665913	13.4545626576424	10.7896536815047	3.62434966246047	0.0785948555872367	0.00783831939412035	1	1.001832924764	2285.03349021879	5	21182.7921146953	1	1	1	1	2019-05-17T17:53:05.210	NG_ecoli_LTEE_871_DM25	-0	-0	162.1	DIA_100X_EMPTY_1x1_100ms	021cb83c-7519-473e-acbb-bf0054cdfd11	EPI_100X_YFP_1x1_200ms_25sola	EPI_100X_RFP_1x1_200ms_25sola
609	19	10.3705412595426	198	-45.9931435798379	910.136363636364	77.0707070707071	1632612	8245.51515151515	101.457502575211	252.659880872518	1	77003	388.90404040404	389.978612799674	482.201536893652	0	NaN	NaN	NaN	NaN	NaN	203.981619385842	0.999919360518445	19.0855303934003	13.2125590409167	10.2431276433318	3.58645618091877	0.00725509480404526	0.00330321396071629	1	1.00027013160979	1572.7485168879	6	24725.3131313131	1	1	1	1	2019-05-17T17:53:05.210	NG_ecoli_LTEE_871_DM25	-0	-0	162.1	DIA_100X_EMPTY_1x1_100ms	a1e4d486-8ce8-4ced-a508-4affdba4c6ea	EPI_100X_YFP_1x1_200ms_25sola	EPI_100X_RFP_1x1_200ms_25sola
610	23	10.5204643276382	242	36.6912415309266	912.818181818182	97.2479338842975	3467002	14326.4545454545	101.457502575211	252.659880872518	1	102759	424.623966942149	389.978612799674	482.201536893652	0	NaN	NaN	NaN	NaN	NaN	254.848172656462	0.98496044043577	23.4860597556005	12.4215017646039	10.3846977816563	3.14556137062667	0.0240620886567876	0.00987783716305879	1	1.00260825155277	1989.24267294799	6	23612.8388429752	1	1	1	1	2019-05-17T17:53:05.210	NG_ecoli_LTEE_871_DM25	-0	-0	162.1	DIA_100X_EMPTY_1x1_100ms	11e8f015-38cb-46c0-8260-04352df3815d	EPI_100X_YFP_1x1_200ms_25sola	EPI_100X_RFP_1x1_200ms_25sola
611	31	12.2926027942351	385	34.0489289668651	919.961038961039	979.405194805195	229195	595.311688311688	101.457502575211	252.659880872518	0	121963	316.787012987013	389.978612799674	482.201536893652	0	NaN	NaN	NaN	NaN	NaN	343.344209419079	0.93418393676086	30.8024048033321	13.5035683505175	10.8966395194688	2.85937419391432	0.0102641155614714	0.00450347361960976	1	1.0005905873169	2872.49759122967	1	17135.0493506494	1	1	1	1	2019-05-17T17:53:05.210	NG_ecoli_LTEE_871_DM25	-0	-0	162.1	DIA_100X_EMPTY_1x1_100ms	bafc5f54-08f8-44c7-a0fe-e709d3062478	EPI_100X_YFP_1x1_200ms_25sola	EPI_100X_RFP_1x1_200ms_25sola
612	21	12.0133332372	253	-23.5216579249156	915.96442687747	1355.38339920949	69829	276.00395256917	101.457502575211	252.659880872518	0	123121	486.644268774704	389.978612799674	482.201536893652	0	NaN	NaN	NaN	NaN	NaN	232.604478898491	0.999828658321406	21.0150940540822	13.3828093137328	10.6526095136389	3.49460180837606	0.0182833413915889	0.00891991840701999	1	1.00240170255825	1872.98040869977	1	16906.581027668	1	1	1	1	2019-05-17T17:53:05.210	NG_ecoli_LTEE_871_DM25	-0	-0	162.1	DIA_100X_EMPTY_1x1_100ms	29b2807e-3d3a-4369-a902-0758034a0fea	EPI_100X_YFP_1x1_200ms_25sola	EPI_100X_RFP_1x1_200ms_25sola
613	25	14.341615817274	359	20.2631542796625	918.061281337047	1735.12534818942	2763885	7698.84401114206	101.457502575211	252.659880872518	2	137188	382.139275766017	389.978612799674	482.201536893652	0	NaN	NaN	NaN	NaN	NaN	286.278125165702	0.999841543817707	22.9952732684435	14.8033670012308	12.0083082133696	3.78543244984655	0.0210794946838461	0.0110796890980528	1	1.00440132767983	2604.30658388803	0	16773.069637883	1	1	1	1	2019-05-17T17:53:05.210	NG_ecoli_LTEE_871_DM25	-0	-0	162.1	DIA_100X_EMPTY_1x1_100ms	43ca0c4e-cf04-4731-bd4a-a5dfd56448cd	EPI_100X_YFP_1x1_200ms_25sola	EPI_100X_RFP_1x1_200ms_25sola
614	38	12.4945148078178	475	49.3446442322304	927.585263157895	31.9747368421053	4996173	10518.2589473684	101.457502575211	252.659880872518	5	188043	395.88	389.978612799674	482.201536893652	0	NaN	NaN	NaN	NaN	NaN	455.799960131772	0.946545950995626	38.9338941684668	13.408540017919	11.4529103150296	2.72948563166753	0.028918014789131	0.0109912663110118	1	1.00468965387405	4010.97029051251	7	20698.4610526316	1	1	1	1	2019-05-17T17:53:05.210	NG_ecoli_LTEE_871_DM25	-0	-0	162.1	DIA_100X_EMPTY_1x1_100ms	fcd1587b-5f31-4c06-b493-c10fa1831e16	EPI_100X_YFP_1x1_200ms_25sola	EPI_100X_RFP_1x1_200ms_25sola
615	17	10.469376436293	179	-49.6389128485036	917.59217877095	63.7541899441341	508431	2840.39664804469	101.457502575211	252.659880872518	0	77834	434.826815642458	389.978612799674	482.201536893652	0	NaN	NaN	NaN	NaN	NaN	194.290715822538	0.999887304855157	17.7770088161181	14.3092626603232	10.3198171365376	4.11037008623277	0.0158669671584572	0.00816125795385067	0	1.00151218137822	1486.93701539759	5	24921.4636871508	1	1	1	1	2019-05-17T17:53:05.210	NG_ecoli_LTEE_871_DM25	-0	-0	162.1	DIA_100X_EMPTY_1x1_100ms	4ad01d6c-74dc-4184-9b70-2c784dfb22b0	EPI_100X_YFP_1x1_200ms_25sola	EPI_100X_RFP_1x1_200ms_25sola
616	16	8.90526013234628	143	-49.8313991652076	917.237762237762	129.244755244755	116569	815.167832167832	101.457502575211	252.659880872518	0	55973	391.41958041958	389.978612799674	482.201536893652	0	NaN	NaN	NaN	NaN	NaN	184.977786595842	0.999864973096506	18.2820361913908	12.6723232401374	9.75143415812753	3.36220678208455	0.00744547204730925	0.0037206742876037	1	1.00030939238962	1365.3733794129	3	20994.1608391608	1	1	1	1	2019-05-17T17:53:05.210	NG_ecoli_LTEE_871_DM25	-0	-0	162.1	DIA_100X_EMPTY_1x1_100ms	90f09176-a771-41c2-a125-722e112e2057	EPI_100X_YFP_1x1_200ms_25sola	EPI_100X_RFP_1x1_200ms_25sola
617	33	13.8680247426127	458	49.12369988808	924.578602620087	1194.6135371179	282413	616.622270742358	101.457502575211	252.659880872518	0	190603	416.163755458515	389.978612799674	482.201536893652	0	NaN	NaN	NaN	NaN	NaN	369.790808603566	0.976207828591036	30.8262696835435	13.9868602629238	11.5863057531828	3.24808638991324	0.0196400640989711	0.00734723208393684	1	1.00277179797114	3250.13069190132	0	16491.4672489083	1	1	1	1	2019-05-17T17:53:05.210	NG_ecoli_LTEE_871_DM25	-0	-0	162.1	DIA_100X_EMPTY_1x1_100ms	63d30366-6f29-4967-bc4c-594789b43f8d	EPI_100X_YFP_1x1_200ms_25sola	EPI_100X_RFP_1x1_200ms_25sola
618	21	13.511778934775	285	-34.1987646001915	923.389473684211	1403.32631578947	2264821	7946.74035087719	101.457502575211	252.659880872518	1	123996	435.073684210526	389.978612799674	482.201536893652	0	NaN	NaN	NaN	NaN	NaN	251.516297304673	0.999452785350748	21.814179062679	14.0460311498316	10.9173437133007	3.79859881916082	0.0339603196400637	0.0183918243338798	0	1.01142791707637	2042.03284001141	1	16710.6771929825	1	1	1	1	2019-05-17T17:53:05.210	NG_ecoli_LTEE_871_DM25	-0	-0	162.1	DIA_100X_EMPTY_1x1_100ms	4ffd94df-2781-4bb8-b2b8-5c72ef922fa2	EPI_100X_YFP_1x1_200ms_25sola	EPI_100X_RFP_1x1_200ms_25sola
619	16	9.26153498869138	150	-49.899017652168	921.76	19.6733333333333	422763	2818.42	101.457502575211	252.659880872518	0	61497	409.98	389.978612799674	482.201536893652	0	NaN	NaN	NaN	NaN	NaN	184.383921019218	0.999848602135544	18.1470607727927	12.7832624451399	9.4341169920789	3.67423077579427	0.025921051473701	0.0136232815395414	0	1.00447862462018	1268.52400555721	2	20464.5066666667	1	1	1	1	2019-05-17T17:53:05.210	NG_ecoli_LTEE_871_DM25	-0	-0	162.1	DIA_100X_EMPTY_1x1_100ms	7d82f819-90d8-406d-9e9e-b6b078113dc6	EPI_100X_YFP_1x1_200ms_25sola	EPI_100X_RFP_1x1_200ms_25sola
620	20	10.2718854572348	205	-44.0585338599598	921.214634146341	49.5073170731707	543458	2651.01463414634	101.457502575211	252.659880872518	1	89292	435.570731707317	389.978612799674	482.201536893652	0	NaN	NaN	NaN	NaN	NaN	216.644334335072	0.999750184293222	20.4644567878359	13.468313597886	10.067977516693	3.68968386594149	0.00260943851004944	0.0016352438447095	1	1.00007096981224	1629.20065709786	5	24868.3073170732	1	1	1	1	2019-05-17T17:53:05.210	NG_ecoli_LTEE_871_DM25	-0	-0	162.1	DIA_100X_EMPTY_1x1_100ms	c5b25f4f-b65a-42b7-92a9-1add2d69ec1f	EPI_100X_YFP_1x1_200ms_25sola	EPI_100X_RFP_1x1_200ms_25sola
621	26	11.1911472368217	291	33.1605112186714	926.474226804124	965.759450171821	381126	1309.71134020619	101.457502575211	252.659880872518	0	92176	316.756013745704	389.978612799674	482.201536893652	0	NaN	NaN	NaN	NaN	NaN	289.875861735415	0.975996280011545	27.1420753407715	12.1975759238397	10.3575108548078	2.83652269866553	0.0100450741728727	0.00552764166299017	0	1.00152358480981	2286.88184777828	2	17753.587628866	1	1	1	1	2019-05-17T17:53:05.210	NG_ecoli_LTEE_871_DM25	-0	-0	162.1	DIA_100X_EMPTY_1x1_100ms	abe1df1f-8967-4d41-95a2-077f3822eef4	EPI_100X_YFP_1x1_200ms_25sola	EPI_100X_RFP_1x1_200ms_25sola
622	22	11.2835226769866	249	4.52906537661015	924.746987951807	80.2128514056225	703652	2825.91164658635	101.457502575211	252.659880872518	0	93571	375.787148594378	389.978612799674	482.201536893652	0	NaN	NaN	NaN	NaN	NaN	230.21888424239	0.9998565674274	21.3327156916662	14.140978857742	10.4595285236005	3.72874533734857	0.00257399949121306	0.00124277083167044	0	1.00003688129089	1832.99062606153	6	24296.8955823293	1	1	1	1	2019-05-17T17:53:05.210	NG_ecoli_LTEE_871_DM25	-0	-0	162.1	DIA_100X_EMPTY_1x1_100ms	c5552445-7e17-469a-b9fc-ff6f95c3a70f	EPI_100X_YFP_1x1_200ms_25sola	EPI_100X_RFP_1x1_200ms_25sola
623	25	13.6382729538811	341	32.7137720915078	928.66862170088	371.381231671554	587433	1722.67741935484	101.457502575211	252.659880872518	3	105706	309.988269794721	389.978612799674	482.201536893652	0	NaN	NaN	NaN	NaN	NaN	280.141784235297	0.999632413395646	23.2378962718894	14.6066091298635	11.5613776623641	3.75528795007988	0.0284675804103594	0.0141081087933894	1	1.00749375569342	2439.52833172042	0	16844.2052785924	1	1	1	1	2019-05-17T17:53:05.210	NG_ecoli_LTEE_871_DM25	-0	-0	162.1	DIA_100X_EMPTY_1x1_100ms	14d62394-0706-4882-a924-40cde85b1225	EPI_100X_YFP_1x1_200ms_25sola	EPI_100X_RFP_1x1_200ms_25sola
624	22	11.3181566274984	249	27.5649684342206	926.020080321285	103.156626506024	598524	2403.71084337349	101.457502575211	252.659880872518	0	95857	384.967871485944	389.978612799674	482.201536893652	0	NaN	NaN	NaN	NaN	NaN	244.99015791131	0.996007527125999	21.6897509668695	13.2658437066042	10.7123681910019	3.45120366213943	0.0465455514622176	0.0257440946721263	0	1.02185272430172	1954.85896133793	6	23550.4337349398	1	1	1	1	2019-05-17T17:53:05.210	NG_ecoli_LTEE_871_DM25	-0	-0	162.1	DIA_100X_EMPTY_1x1_100ms	86e074d6-8c5d-4678-8eea-de13cb22fca0	EPI_100X_YFP_1x1_200ms_25sola	EPI_100X_RFP_1x1_200ms_25sola
625	21	10.1008756370765	212	-32.4536673456466	930.580188679245	121.254716981132	156650	738.915094339623	101.457502575211	252.659880872518	0	81006	382.103773584906	389.978612799674	482.201536893652	0	NaN	NaN	NaN	NaN	NaN	233.711008254326	0.999635574556564	21.4758119905784	13.2326322142342	10.4611237115535	3.41781499539052	0.0169812871124609	0.00989731858790178	0	1.00302058669988	1845.84891538616	6	21910.9575471698	1	1	1	1	2019-05-17T17:53:05.210	NG_ecoli_LTEE_871_DM25	-0	-0	162.1	DIA_100X_EMPTY_1x1_100ms	89d4d39d-84e3-4e78-a21f-040a17c9407b	EPI_100X_YFP_1x1_200ms_25sola	EPI_100X_RFP_1x1_200ms_25sola
626	25	12.3164607470464	309	22.0335882633386	931.155339805825	1345.90291262136	331363	1072.37216828479	101.457502575211	252.659880872518	0	148170	479.514563106796	389.978612799674	482.201536893652	0	NaN	NaN	NaN	NaN	NaN	297.556862093761	0.991726216747946	24.4750408351871	14.7479720044514	11.6566167445113	3.65955542065636	0.0353599930036675	0.0161863289729708	1	1.01162159681742	2611.91080319523	2	16510.6925566343	1	1	1	1	2019-05-17T17:53:05.210	NG_ecoli_LTEE_871_DM25	-0	-0	162.1	DIA_100X_EMPTY_1x1_100ms	3e6071ea-2f63-4cc9-b26a-6ce3f26bc943	EPI_100X_YFP_1x1_200ms_25sola	EPI_100X_RFP_1x1_200ms_25sola
627	22	10.6947590617863	236	5.34294739126939	929.415254237288	140.055084745763	104412	442.423728813559	101.457502575211	252.659880872518	0	83462	353.652542372881	389.978612799674	482.201536893652	0	NaN	NaN	NaN	NaN	NaN	236.898247981731	0.998580531073571	22.3029747420771	12.920729026046	10.2934395618064	3.20610147469511	0.00533801847425928	0.00255567190124039	0	1.00023778416819	1855.9817937991	3	18407.1525423729	1	1	1	1	2019-05-17T17:53:05.210	NG_ecoli_LTEE_871_DM25	-0	-0	162.1	DIA_100X_EMPTY_1x1_100ms	5690f006-a0e8-4e3b-ad29-71282c17d709	EPI_100X_YFP_1x1_200ms_25sola	EPI_100X_RFP_1x1_200ms_25sola
628	25	10.0591206627844	252	37.1997521500465	937.440476190476	59.3690476190476	369021	1464.36904761905	101.457502575211	252.659880872518	0	105688	419.396825396825	389.978612799674	482.201536893652	0	NaN	NaN	NaN	NaN	NaN	259.011367805623	0.989919741384573	25.4233710773104	11.6830963427895	9.76245762754755	3.03848873555109	0.192757882713798	0.00621946867399826	1	1.00026987952622	1903.01118818192	6	25262.1349206349	1	1	1	1	2019-05-17T17:53:05.210	NG_ecoli_LTEE_871_DM25	-0	-0	162.1	DIA_100X_EMPTY_1x1_100ms	ac64a001-0336-4047-8ae4-1fab6b012956	EPI_100X_YFP_1x1_200ms_25sola	EPI_100X_RFP_1x1_200ms_25sola
629	21	11.6539623472112	245	-9.53995172353315	938.448979591837	44.3061224489796	367236	1498.92244897959	101.457502575211	252.659880872518	0	94732	386.661224489796	389.978612799674	482.201536893652	0	NaN	NaN	NaN	NaN	NaN	257.302208092847	0.988264992325356	23.1687510668317	12.793352874418	10.5223577510302	3.4310267088947	0.0186746073263769	0.0106086374919122	1	1.00101359499086	2014.73824905556	5	24128.2857142857	1	1	1	1	2019-05-17T17:53:05.210	NG_ecoli_LTEE_871_DM25	-0	-0	162.1	DIA_100X_EMPTY_1x1_100ms	1b0f6583-88e6-483a-8b05-1b6a1124150a	EPI_100X_YFP_1x1_200ms_25sola	EPI_100X_RFP_1x1_200ms_25sola
630	32	12.8228437698733	411	47.8204357514158	941.104622871046	1334.32603406326	198222	482.29197080292	101.457502575211	252.659880872518	0	194560	473.38199513382	389.978612799674	482.201536893652	0	NaN	NaN	NaN	NaN	NaN	368.740471162044	0.947830350607379	31.1764903918064	13.9100304171521	11.5384713324217	2.98346066938181	0.0193348639704933	0.0107919303415669	0	1.00779679539552	3259.97039593055	1	16857.1313868613	1	1	1	1	2019-05-17T17:53:05.210	NG_ecoli_LTEE_871_DM25	-0	-0	162.1	DIA_100X_EMPTY_1x1_100ms	e560f4fc-12d9-49dd-af34-00cd894b031e	EPI_100X_YFP_1x1_200ms_25sola	EPI_100X_RFP_1x1_200ms_25sola
631	22	9.51670941756438	210	2.02565174606569	936.647619047619	85.9238095238095	1420751	6765.48095238095	101.457502575211	252.659880872518	3	79704	379.542857142857	389.978612799674	482.201536893652	0	NaN	NaN	NaN	NaN	NaN	236.552547959602	0.987990039928852	23.4204493674871	11.8164536969125	9.69669532061958	2.92057676091005	0.0153699562210216	0.00754232963094958	1	1.00214384278577	1729.54794138207	5	24471.8095238095	1	1	1	1	2019-05-17T17:53:05.210	NG_ecoli_LTEE_871_DM25	-0	-0	162.1	DIA_100X_EMPTY_1x1_100ms	e7827f80-0ca7-446b-9e9f-f183317605ff	EPI_100X_YFP_1x1_200ms_25sola	EPI_100X_RFP_1x1_200ms_25sola
632	21	10.7847003424575	227	6.98463584774807	939.982378854625	107.224669603524	216943	955.696035242291	101.457502575211	252.659880872518	0	86148	379.506607929515	389.978612799674	482.201536893652	0	NaN	NaN	NaN	NaN	NaN	237.556683322931	0.993842325281688	21.9307486150737	12.8736505853753	10.2488770994287	3.44950373752238	0.0276020936791269	0.0142479921105905	0	1.00699841137149	1809.23886594717	5	22757.577092511	1	1	1	1	2019-05-17T17:53:05.210	NG_ecoli_LTEE_871_DM25	-0	-0	162.1	DIA_100X_EMPTY_1x1_100ms	3e0033b7-df0b-45cf-b7c4-6ccdf9d27d28	EPI_100X_YFP_1x1_200ms_25sola	EPI_100X_RFP_1x1_200ms_25sola
633	22	13.3964064813811	295	-21.5100071347904	946.023728813559	1690.57966101695	104536	354.359322033898	101.457502575211	252.659880872518	0	94931	321.8	389.978612799674	482.201536893652	0	NaN	NaN	NaN	NaN	NaN	238.112693283756	0.999877453099456	20.1088826570863	14.504661199399	11.0967592688704	4.18061772524981	0.00849311254331553	0.00447084775257393	0	1.00058741549791	1944.77852616835	0	17684.7593220339	1	1	1	1	2019-05-17T17:53:05.210	NG_ecoli_LTEE_871_DM25	-0	-0	162.1	DIA_100X_EMPTY_1x1_100ms	f1c1a703-9437-4e18-b99c-aec3d14ae6ae	EPI_100X_YFP_1x1_200ms_25sola	EPI_100X_RFP_1x1_200ms_25sola
634	20	11.2706115083405	226	-29.5341719484991	943.075221238938	135.690265486726	160838	711.672566371681	101.457502575211	252.659880872518	0	82125	363.384955752212	389.978612799674	482.201536893652	0	NaN	NaN	NaN	NaN	NaN	228.857516990672	0.999580285853471	20.4994036019381	13.8814866946902	10.5342210420404	3.79147930844562	0.0167911583520647	0.00743283922775195	1	1.00158544561585	1786.63551015015	2	19439.3407079646	1	1	1	1	2019-05-17T17:53:05.210	NG_ecoli_LTEE_871_DM25	-0	-0	162.1	DIA_100X_EMPTY_1x1_100ms	a48b1bc4-4730-4ed7-9d76-01a135f92572	EPI_100X_YFP_1x1_200ms_25sola	EPI_100X_RFP_1x1_200ms_25sola
635	36	13.3077519978691	480	3.6808656495259	955.972916666667	63.9375	1436174	2992.02916666667	101.457502575211	252.659880872518	3	314518	655.245833333333	389.978612799674	482.201536893652	0	NaN	NaN	NaN	NaN	NaN	435.067702949377	0.896049616851479	37.4463296355066	14.2281342291645	11.1837415538031	3.19707263101732	0.0596925268008022	0.0229205297231693	1	1.03376116892264	3678.52220633528	7	22724.6458333333	1	1	1	1	2019-05-17T17:53:05.210	NG_ecoli_LTEE_871_DM25	-0	-0	162.1	DIA_100X_EMPTY_1x1_100ms	fae9bf88-3000-416d-8c9c-7dbf9b6e6145	EPI_100X_YFP_1x1_200ms_25sola	EPI_100X_RFP_1x1_200ms_25sola
636	25	13.3742680088186	335	36.570337810504	950.925373134328	966.325373134328	456037	1361.30447761194	101.457502575211	252.659880872518	1	103240	308.179104477612	389.978612799674	482.201536893652	0	NaN	NaN	NaN	NaN	NaN	287.261839349756	0.988192451934775	24.1578018571761	13.9834088967455	11.3577043969087	3.5469854103206	0.0409851502958791	0.0164760923994348	1	1.00897341685641	2447.53222593257	1	17051.352238806	1	1	1	1	2019-05-17T17:53:05.210	NG_ecoli_LTEE_871_DM25	-0	-0	162.1	DIA_100X_EMPTY_1x1_100ms	f05b7a0f-03f9-4ab3-a97e-1a8463f58d8d	EPI_100X_YFP_1x1_200ms_25sola	EPI_100X_RFP_1x1_200ms_25sola
637	24	10.8229109369837	261	30.2216530621221	949.053639846743	87.5210727969349	473838	1815.47126436782	101.457502575211	252.659880872518	0	101451	388.701149425287	389.978612799674	482.201536893652	0	NaN	NaN	NaN	NaN	NaN	276.114596331621	0.9921092537613	24.5653842884422	13.8158202688372	10.7742128891169	3.44763466420653	0.0284439428473829	0.0117521726285192	1	1.00579572152132	2239.6726620153	5	22411.5977011494	1	1	1	1	2019-05-17T17:53:05.210	NG_ecoli_LTEE_871_DM25	-0	-0	162.1	DIA_100X_EMPTY_1x1_100ms	dc83e482-9295-4048-b62b-763ee4ec3561	EPI_100X_YFP_1x1_200ms_25sola	EPI_100X_RFP_1x1_200ms_25sola
638	20	9.48832128660596	190	-32.0432858208301	951.742105263158	17.0052631578947	313312	1649.01052631579	101.457502575211	252.659880872518	0	70099	368.942105263158	389.978612799674	482.201536893652	0	NaN	NaN	NaN	NaN	NaN	213.888889154893	0.999326122763485	20.3008800914164	13.1512159997921	10.0073597920281	3.53591086871871	0.0126093123345926	0.0058848256909301	1	1.00099640370775	1596.77518836579	3	20672.1052631579	1	1	1	1	2019-05-17T17:53:05.210	NG_ecoli_LTEE_871_DM25	-0	-0	162.1	DIA_100X_EMPTY_1x1_100ms	ab24e824-2f65-4be0-9cac-85cad0966f4e	EPI_100X_YFP_1x1_200ms_25sola	EPI_100X_RFP_1x1_200ms_25sola
639	23	13.8018323593195	318	6.36505950525018	953.930817610063	1877.45911949686	549106	1726.74842767296	101.457502575211	252.659880872518	1	98726	310.459119496855	389.978612799674	482.201536893652	0	NaN	NaN	NaN	NaN	NaN	256.90091981824	0.99982002352716	21.2195231127079	14.6752342444617	11.6654709036726	3.82391879799177	0.00142421725193118	0.000592286004269305	1	1.00000491291702	2267.9321119016	0	17334.6257861635	1	1	1	1	2019-05-17T17:53:05.210	NG_ecoli_LTEE_871_DM25	-0	-0	162.1	DIA_100X_EMPTY_1x1_100ms	a7939c87-3102-4a38-9d28-46e74e158405	EPI_100X_YFP_1x1_200ms_25sola	EPI_100X_RFP_1x1_200ms_25sola
640	16	10.2280515281147	164	-49.8250128123893	953.591463414634	31.9573170731707	234889	1432.25	101.457502575211	252.659880872518	0	62833	383.128048780488	389.978612799674	482.201536893652	0	NaN	NaN	NaN	NaN	NaN	183.739915188051	0.999809902341162	16.7542979065536	13.6926421024224	10.5030074334398	3.7344659349553	0.00581990431689816	0.00299712895524361	1	1.00016841035302	1451.58830443827	6	24027.6219512195	1	1	1	1	2019-05-17T17:53:05.210	NG_ecoli_LTEE_871_DM25	-0	-0	162.1	DIA_100X_EMPTY_1x1_100ms	00ae4283-9653-4da1-89a8-248b9b58034f	EPI_100X_YFP_1x1_200ms_25sola	EPI_100X_RFP_1x1_200ms_25sola
641	22	11.474839444559	254	19.1432482723524	956.279527559055	104.165354330709	179246	705.692913385827	101.457502575211	252.659880872518	0	99688	392.472440944882	389.978612799674	482.201536893652	0	NaN	NaN	NaN	NaN	NaN	264.515573183297	0.994663916965729	23.6215712584596	13.5454077184018	10.6963644711611	3.54853175957783	0.0215335063664144	0.00888907149255675	1	1.00318214795389	2122.61412318575	2	19993.5787401575	1	1	1	1	2019-05-17T17:53:05.210	NG_ecoli_LTEE_871_DM25	-0	-0	162.1	DIA_100X_EMPTY_1x1_100ms	f069d330-cda7-46ee-ac4d-76674a78caaa	EPI_100X_YFP_1x1_200ms_25sola	EPI_100X_RFP_1x1_200ms_25sola
642	18	10.5594863485909	192	-49.5098162378475	956.0625	46.2604166666667	247977	1291.546875	101.457502575211	252.659880872518	0	82156	427.895833333333	389.978612799674	482.201536893652	0	NaN	NaN	NaN	NaN	NaN	210.541045117399	0.999819979411961	18.6435796855772	14.6330334824508	10.5597773938583	4.29097447008975	0.00790550239817674	0.00392208755002479	0	1.00038647768533	1632.78390577998	6	24585.078125	1	1	1	1	2019-05-17T17:53:05.210	NG_ecoli_LTEE_871_DM25	-0	-0	162.1	DIA_100X_EMPTY_1x1_100ms	5ddbb1f7-57ab-4a2f-bf24-0b7b1c3b1ff3	EPI_100X_YFP_1x1_200ms_25sola	EPI_100X_RFP_1x1_200ms_25sola
643	18	8.56066444703686	155	-49.9095211788007	964.832258064516	21.5677419354839	139652	900.98064516129	101.457502575211	252.659880872518	0	58859	379.735483870968	389.978612799674	482.201536893652	0	NaN	NaN	NaN	NaN	NaN	183.875482456465	0.999799156890186	16.9464775736994	13.5837074005393	10.1231555760868	3.88964298943708	0.0217560922307604	0.0117994922993415	0	1.00283339325562	1363.95846402648	5	22628.1806451613	1	1	1	1	2019-05-17T17:53:05.210	NG_ecoli_LTEE_871_DM25	-0	-0	162.1	DIA_100X_EMPTY_1x1_100ms	4d836ad6-7944-4b71-8a16-8b7af5811fae	EPI_100X_YFP_1x1_200ms_25sola	EPI_100X_RFP_1x1_200ms_25sola
644	25	10.5611704097982	265	11.2015688873172	965.418867924528	78.4415094339623	232741	878.267924528302	101.457502575211	252.659880872518	0	106232	400.875471698113	389.978612799674	482.201536893652	0	NaN	NaN	NaN	NaN	NaN	281.039460983885	0.97582781623574	26.0766157976642	13.7849384530999	10.4747091307268	3.16044024655595	0.0199412152889484	0.0130124712455826	0	1.00722068693905	2247.11373201753	4	22132.4377358491	1	1	1	1	2019-05-17T17:53:05.210	NG_ecoli_LTEE_871_DM25	-0	-0	162.1	DIA_100X_EMPTY_1x1_100ms	bbb5a5bd-d744-4533-825d-0a331fc33c41	EPI_100X_YFP_1x1_200ms_25sola	EPI_100X_RFP_1x1_200ms_25sola
645	17	8.42723041567375	144	-40.3130460252737	968.916666666667	34.5555555555556	164283	1140.85416666667	101.457502575211	252.659880872518	0	61222	425.152777777778	389.978612799674	482.201536893652	0	NaN	NaN	NaN	NaN	NaN	182.369492689921	0.999776288262957	17.8692042237218	12.7960529362385	9.83500952361943	3.42798025424379	0.00304133745755312	0.00151474554187293	0	1.00004913888984	1357.51508197996	5	25175.2430555556	1	1	1	1	2019-05-17T17:53:05.210	NG_ecoli_LTEE_871_DM25	-0	-0	162.1	DIA_100X_EMPTY_1x1_100ms	02d8cc39-b35f-4280-826e-2983384414d3	EPI_100X_YFP_1x1_200ms_25sola	EPI_100X_RFP_1x1_200ms_25sola
646	28	9.62344302192881	271	-49.9187398161396	976.756457564576	46.2472324723247	1085310	4004.83394833948	101.457502575211	252.659880872518	0	204333	753.9963099631	389.978612799674	482.201536893652	0	NaN	NaN	NaN	NaN	NaN	292.286133540811	0.979139370968747	25.0864726668507	15.3927523189826	10.9952283725859	4.38716593000516	0.0269751033423477	0.0134482513956087	3	1.00307173362126	2381.97934064631	6	22547.8671586716	1	1	1	1	2019-05-17T17:53:05.210	NG_ecoli_LTEE_871_DM25	-0	-0	162.1	DIA_100X_EMPTY_1x1_100ms	4400ab5b-3c94-49d5-a289-830e7484aab3	EPI_100X_YFP_1x1_200ms_25sola	EPI_100X_RFP_1x1_200ms_25sola
647	20	11.3749522749996	229	-33.4915478587338	979.139737991266	9.64192139737991	231587	1011.29694323144	101.457502575211	252.659880872518	1	88308	385.624454148472	389.978612799674	482.201536893652	0	NaN	NaN	NaN	NaN	NaN	236.420453340725	0.99768271925609	21.0226962935257	13.6360151143177	10.5484155692196	3.7591193854894	0.0375584775921515	0.019525567598038	0	1.01233865682018	1837.18444546333	4	20183.8340611354	1	1	1	1	2019-05-17T17:53:05.210	NG_ecoli_LTEE_871_DM25	-0	-0	162.1	DIA_100X_EMPTY_1x1_100ms	73f9c49a-4d67-4acd-a724-ffc71a5b1fd2	EPI_100X_YFP_1x1_200ms_25sola	EPI_100X_RFP_1x1_200ms_25sola
648	19	9.7656677601091	186	-45.7325054457346	980.650537634409	22.7043010752688	173724	934	101.457502575211	252.659880872518	0	75173	404.155913978495	389.978612799674	482.201536893652	0	NaN	NaN	NaN	NaN	NaN	218.618016083613	0.99981543947598	20.4002096980099	13.5301309578859	10.3911196696682	3.53249820799941	0.0067114910271399	0.00368680151834199	0	1.00037269029765	1730.01235966246	6	23848.935483871	1	1	1	1	2019-05-17T17:53:05.210	NG_ecoli_LTEE_871_DM25	-0	-0	162.1	DIA_100X_EMPTY_1x1_100ms	429f41fd-d963-4ccf-8ae4-e118d62f2fa6	EPI_100X_YFP_1x1_200ms_25sola	EPI_100X_RFP_1x1_200ms_25sola
649	29	9.19671607833677	267	44.326823026788	983.906367041198	58.063670411985	1830870	6857.19101123595	101.457502575211	252.659880872518	2	112307	420.625468164794	389.978612799674	482.201536893652	0	NaN	NaN	NaN	NaN	NaN	283.021911539525	0.982478668573886	27.0209007731127	12.2921124073527	10.1490245937841	2.95147016807079	0.0153903608785947	0.00657040667202357	1	1.00212696221463	2185.94038577968	7	22768.5767790262	1	1	1	1	2019-05-17T17:53:05.210	NG_ecoli_LTEE_871_DM25	-0	-0	162.1	DIA_100X_EMPTY_1x1_100ms	97fa11f4-5d0e-4d68-a187-5569d830dd09	EPI_100X_YFP_1x1_200ms_25sola	EPI_100X_RFP_1x1_200ms_25sola
650	24	11.3571554233632	273	20.735317161738	980.512820512821	77.981684981685	1117200	4092.30769230769	101.457502575211	252.659880872518	2	105430	386.190476190476	389.978612799674	482.201536893652	0	NaN	NaN	NaN	NaN	NaN	279.101621451493	0.987646015106205	24.4308389532386	13.8597806278031	10.9148347211564	3.38058804533706	0.029908375478234	0.012665393441456	1	1.00635447847109	2285.92822351338	3	20414.9340659341	1	1	1	1	2019-05-17T17:53:05.210	NG_ecoli_LTEE_871_DM25	-0	-0	162.1	DIA_100X_EMPTY_1x1_100ms	632979e9-750a-480b-b37d-3fff40e4578d	EPI_100X_YFP_1x1_200ms_25sola	EPI_100X_RFP_1x1_200ms_25sola
651	21	12.5511877644561	264	-28.3428925394641	982.037878787879	943.920454545455	148199	561.359848484848	101.457502575211	252.659880872518	0	84205	318.958333333333	389.978612799674	482.201536893652	0	NaN	NaN	NaN	NaN	NaN	221.470183398215	0.999823091037916	19.8002857334805	13.8857775783445	10.7876499938339	3.65907339603989	0.00127059624293944	0.000577267048133472	0	1.00000893591648	1809.7351991727	0	17403.4734848485	1	1	1	1	2019-05-17T17:53:05.210	NG_ecoli_LTEE_871_DM25	-0	-0	162.1	DIA_100X_EMPTY_1x1_100ms	a96946e1-9226-4805-828b-483d7f4d748b	EPI_100X_YFP_1x1_200ms_25sola	EPI_100X_RFP_1x1_200ms_25sola
652	32	13.8437713663453	444	46.1248158185543	996.941441441441	722.117117117117	831139	1871.93468468468	101.457502575211	252.659880872518	1	137313	309.263513513513	389.978612799674	482.201536893652	0	NaN	NaN	NaN	NaN	NaN	365.29847953047	0.963309183327043	31.438016723665	13.5699928476783	11.0898944607653	3.37290481154979	0.0141656032852027	0.00488642311569653	1	1.00116309034636	3036.68572732183	0	16463.3468468468	1	1	1	1	2019-05-17T17:53:05.210	NG_ecoli_LTEE_871_DM25	-0	-0	162.1	DIA_100X_EMPTY_1x1_100ms	d6ce8773-1d10-49ef-99f3-4a5e5ff060d6	EPI_100X_YFP_1x1_200ms_25sola	EPI_100X_RFP_1x1_200ms_25sola
653	37	11.8792645230115	440	45.1315596917187	996.777272727273	28.475	1394516	3169.35454545455	101.457502575211	252.659880872518	3	307595	699.079545454545	389.978612799674	482.201536893652	0	NaN	NaN	NaN	NaN	NaN	417.316927099163	0.947366188661383	37.4865808753309	12.7345996016116	10.8738991454944	2.71192953466117	0.0214127393050503	0.0105001739104699	1	1.00864158263531	3481.25882277015	7	21892.5886363636	1	1	1	1	2019-05-17T17:53:05.210	NG_ecoli_LTEE_871_DM25	-0	-0	162.1	DIA_100X_EMPTY_1x1_100ms	ed6a61ba-9bd2-477b-b0a9-03de1f5a95f8	EPI_100X_YFP_1x1_200ms_25sola	EPI_100X_RFP_1x1_200ms_25sola
654	11	2.29629313199914	27	-49.9999183735708	990.148148148148	2.88888888888889	16122	597.111111111111	101.457502575211	252.659880872518	0	11054	409.407407407407	389.978612799674	482.201536893652	0	NaN	NaN	NaN	NaN	NaN	NaN	NaN	NaN	NaN	NaN	NaN	NaN	NaN	NaN	NaN	NaN	2	19878.3333333333	1	1	1	1	2019-05-17T17:53:05.210	NG_ecoli_LTEE_871_DM25	-0	-0	162.1	DIA_100X_EMPTY_1x1_100ms	06981e0f-31b6-4643-8554-2221c804fb7f	EPI_100X_YFP_1x1_200ms_25sola	EPI_100X_RFP_1x1_200ms_25sola
655	28	11.5209011830163	323	44.2479646095803	999.547987616099	59.5201238390093	1177625	3645.89783281734	101.457502575211	252.659880872518	2	119192	369.015479876161	389.978612799674	482.201536893652	0	NaN	NaN	NaN	NaN	NaN	336.06533384108	0.960787929670741	29.9681509005612	12.731625211563	10.7322982823081	2.98665314075473	0.0521987392547528	0.0215161914672221	0	1.02692247387682	2711.03607856298	3	20652.2383900929	1	1	1	1	2019-05-17T17:53:05.210	NG_ecoli_LTEE_871_DM25	-0	-0	162.1	DIA_100X_EMPTY_1x1_100ms	e4c518f3-e6ae-47ab-b59d-af150b034891	EPI_100X_YFP_1x1_200ms_25sola	EPI_100X_RFP_1x1_200ms_25sola
656	23	10.6119398125795	244	-8.76644249519279	998.553278688525	10.1598360655738	439141	1799.75819672131	101.457502575211	252.659880872518	2	99173	406.446721311475	389.978612799674	482.201536893652	0	NaN	NaN	NaN	NaN	NaN	NaN	NaN	NaN	NaN	NaN	NaN	NaN	NaN	NaN	NaN	NaN	5	21752.7213114754	1	1	1	1	2019-05-17T17:53:05.210	NG_ecoli_LTEE_871_DM25	-0	-0	162.1	DIA_100X_EMPTY_1x1_100ms	83af0b7d-dd79-462a-9ed6-52bd7f0ef73d	EPI_100X_YFP_1x1_200ms_25sola	EPI_100X_RFP_1x1_200ms_25sola
657	26	9.88116128098842	257	40.5361657724058	1004.5486381323	39.1673151750973	798179	3105.75486381323	101.457502575211	252.659880872518	1	101632	395.455252918288	389.978612799674	482.201536893652	0	NaN	NaN	NaN	NaN	NaN	266.016994440814	0.999834699406641	24.4574686251523	13.3885577091684	10.4629206087951	3.5365927632029	0.00949561297155679	0.00446823896945713	1	1.00079365127345	2102.84492350364	5	21687.8521400778	1	1	1	1	2019-05-17T17:53:05.210	NG_ecoli_LTEE_871_DM25	-0	-0	162.1	DIA_100X_EMPTY_1x1_100ms	c421eb0e-a496-4e17-8cdf-7d438a6dc4e8	EPI_100X_YFP_1x1_200ms_25sola	EPI_100X_RFP_1x1_200ms_25sola
658	24	11.955118247091	287	20.8982050290926	1005.03484320557	1620.29268292683	2070780	7215.26132404181	101.457502575211	252.659880872518	2	95772	333.700348432056	389.978612799674	482.201536893652	0	NaN	NaN	NaN	NaN	NaN	250.61970887955	0.999684271951949	22.1942644931738	13.4911444964565	10.6774488702691	3.76889438016298	0.00600586203371656	0.00279334650432958	1	1.00027747291588	1987.31009923922	1	16958.606271777	1	1	1	1	2019-05-17T17:53:05.210	NG_ecoli_LTEE_871_DM25	-0	-0	162.1	DIA_100X_EMPTY_1x1_100ms	6a40d235-6105-4cd7-8f36-387210590818	EPI_100X_YFP_1x1_200ms_25sola	EPI_100X_RFP_1x1_200ms_25sola
659	24	12.8480497708581	309	18.0015237186773	1015.74757281553	532.064724919094	1351415	4373.51132686084	101.457502575211	252.659880872518	1	117879	381.485436893204	389.978612799674	482.201536893652	0	NaN	NaN	NaN	NaN	NaN	256.405117265983	0.999739962613089	22.1629050330277	13.7746817200177	11.1671058361669	3.56486415213732	0.00305185171227829	0.00168211937924747	1	1.00002337458885	2170.69012856036	0	17152.3721682848	1	1	1	1	2019-05-17T17:53:05.210	NG_ecoli_LTEE_871_DM25	-0	-0	162.1	DIA_100X_EMPTY_1x1_100ms	3f8185b2-5448-4c9e-a80b-47819b9b817b	EPI_100X_YFP_1x1_200ms_25sola	EPI_100X_RFP_1x1_200ms_25sola
660	21	9.96932063682284	210	-16.5515900050492	1017.48571428571	9.67142857142857	1645960	7837.90476190476	101.457502575211	252.659880872518	2	83576	397.980952380952	389.978612799674	482.201536893652	0	NaN	NaN	NaN	NaN	NaN	NaN	NaN	NaN	NaN	NaN	NaN	NaN	NaN	NaN	NaN	NaN	3	19463.2333333333	1	1	1	1	2019-05-17T17:53:05.210	NG_ecoli_LTEE_871_DM25	-0	-0	162.1	DIA_100X_EMPTY_1x1_100ms	395db6f9-ea8e-4255-b40e-e8a7eb05c9c2	EPI_100X_YFP_1x1_200ms_25sola	EPI_100X_RFP_1x1_200ms_25sola
661	23	12.7935368887843	294	22.6943116128939	1018.80952380952	1008.12585034014	119503	406.472789115646	101.457502575211	252.659880872518	0	94695	322.091836734694	389.978612799674	482.201536893652	0	NaN	NaN	NaN	NaN	NaN	246.504011919121	0.999819084839637	20.9742158380585	14.383102478695	11.2463766152463	3.82354127234183	0.00907642463021362	0.00442646152615248	1	1.00059863839356	2083.53528692224	0	17244.3333333333	1	1	1	1	2019-05-17T17:53:05.210	NG_ecoli_LTEE_871_DM25	-0	-0	162.1	DIA_100X_EMPTY_1x1_100ms	56345740-f66d-4fb3-9a80-9e5035a3bfc1	EPI_100X_YFP_1x1_200ms_25sola	EPI_100X_RFP_1x1_200ms_25sola
[truncated: 49,828 more rows]
