# Supplementary material for: Genomic and phenotypic evolution of Escherichia coli in a novel citrate-only resource environment
Source: eLife. 2020 May 29;9:e55414. doi: 10.7554/eLife.55414 (PMC7299349; doi:10.7554/eLife.55414)
Supplement: Figure 10—source data 2. [file elife-55414-fig10-data2.zip › 20190517_NG_ecoli_LTEE_910_DM25_001.superSegger.txt]

CellID	LongAxis	ShortAxis	Area	RegionScore	XPosition	YPosition	Fluor1Sum	Fluor1Mean	Fluor1Background	Fluor1BgStd	Fluor1FociNumber	Fluor2Sum	Fluor2Mean	Fluor2Background	Fluor2BgStd	Fluor2FociNumber	Fluor3Sum	Fluor3Mean	Fluor3Background	Fluor3BgStd	Fluor3FociNumber	MeshArea	MeshSolidity	MeshAxisLength	MeshRibsLengthMax	MeshRibsLengthMean	MeshRibsLengthStd	MeshCurvatureMax	MeshCurvatureMean	MeshCurvatureInflection	MeshSinuosity	MeshVolume	NumOfNeighbors	RegionGrayVal	TimeFrames	AgeFrames	RelativeAge	xyFolder	DateTime	Folder	StageXposition	StageYposition	StageZposition	PhaseConfig	UUID	Fluo1Config	Fluo2Config	Fluo3Config
1	40	16.499768518014	660	33.8979811086973	18.5909090909091	19.2212121212121	627666	951.009090909091	321.11462717133	347.08244985182	0	430668	652.527272727273	478.910056162692	610.530577599552	0	NaN	NaN	NaN	NaN	NaN	NaN	NaN	NaN	NaN	NaN	NaN	NaN	NaN	NaN	NaN	NaN	0	17882.5227272727	1	1	1	1	2019-05-17T17:35:58.392	NG_ecoli_LTEE_910_DM25	-0	-0	164.775	DIA_100X_EMPTY_1x1_100ms	3633cf2a-3033-4ee1-a959-8318692ff7c5	EPI_100X_YFP_1x1_200ms_25sola	EPI_100X_RFP_1x1_200ms_25sola
2	22	16.0681578629135	356	-48.2752691662743	11.5898876404494	108.893258426966	571886	1606.42134831461	321.11462717133	347.08244985182	0	145279	408.087078651685	478.910056162692	610.530577599552	0	NaN	NaN	NaN	NaN	NaN	NaN	NaN	NaN	NaN	NaN	NaN	NaN	NaN	NaN	NaN	NaN	0	19325.1123595506	1	1	1	1	2019-05-17T17:35:58.392	NG_ecoli_LTEE_910_DM25	-0	-0	164.775	DIA_100X_EMPTY_1x1_100ms	2ee6ed60-7a4d-4330-a386-9bad541b9128	EPI_100X_YFP_1x1_200ms_25sola	EPI_100X_RFP_1x1_200ms_25sola
3	32	14.0289471734646	449	42.3641909081059	17.4097995545657	147.884187082405	370766	825.759465478842	321.11462717133	347.08244985182	0	180418	401.821826280624	478.910056162692	610.530577599552	0	NaN	NaN	NaN	NaN	NaN	382.95956871686	0.962551273615691	31.4704778458643	13.950967039648	11.6748570945438	3.11670910473361	0.0577968763335955	0.0205451882144498	1	1.02147178174392	3368.96396140383	2	19066.3808463252	1	1	1	1	2019-05-17T17:35:58.392	NG_ecoli_LTEE_910_DM25	-0	-0	164.775	DIA_100X_EMPTY_1x1_100ms	7a7f5fe9-aa78-4afe-a056-874ff6aef588	EPI_100X_YFP_1x1_200ms_25sola	EPI_100X_RFP_1x1_200ms_25sola
4	11	2.49617528495666	29	-49.999828211399	2.93103448275862	155.931034482759	10453	360.448275862069	321.11462717133	347.08244985182	0	11805	407.068965517241	478.910056162692	610.530577599552	0	NaN	NaN	NaN	NaN	NaN	NaN	NaN	NaN	NaN	NaN	NaN	NaN	NaN	NaN	NaN	NaN	1	21876.8620689655	1	1	1	1	2019-05-17T17:35:58.392	NG_ecoli_LTEE_910_DM25	-0	-0	164.775	DIA_100X_EMPTY_1x1_100ms	ca1825b3-f37e-47ca-89a8-c8899a6dcab1	EPI_100X_YFP_1x1_200ms_25sola	EPI_100X_RFP_1x1_200ms_25sola
5	10	2.97492228148163	32	-49.9987696649261	3.1875	218.625	191115	5972.34375	321.11462717133	347.08244985182	0	13509	422.15625	478.910056162692	610.530577599552	0	NaN	NaN	NaN	NaN	NaN	NaN	NaN	NaN	NaN	NaN	NaN	NaN	NaN	NaN	NaN	NaN	1	21572.4375	1	1	1	1	2019-05-17T17:35:58.392	NG_ecoli_LTEE_910_DM25	-0	-0	164.775	DIA_100X_EMPTY_1x1_100ms	bdea3c18-e610-4074-a2bc-276a8c9af390	EPI_100X_YFP_1x1_200ms_25sola	EPI_100X_RFP_1x1_200ms_25sola
6	26	10.4040128290847	272	-44.1028929299943	9.82720588235294	228.727941176471	556043	2044.27573529412	321.11462717133	347.08244985182	0	107981	396.988970588235	478.910056162692	610.530577599552	0	NaN	NaN	NaN	NaN	NaN	NaN	NaN	NaN	NaN	NaN	NaN	NaN	NaN	NaN	NaN	NaN	1	20776.2757352941	1	1	1	1	2019-05-17T17:35:58.392	NG_ecoli_LTEE_910_DM25	-0	-0	164.775	DIA_100X_EMPTY_1x1_100ms	8f16617c-35d4-4ae7-89a9-d67ce7158db0	EPI_100X_YFP_1x1_200ms_25sola	EPI_100X_RFP_1x1_200ms_25sola
7	14	6.99480677810176	105	-49.9976655391755	5.4952380952381	302.495238095238	611634	5825.08571428571	321.11462717133	347.08244985182	0	45569	433.990476190476	478.910056162692	610.530577599552	0	NaN	NaN	NaN	NaN	NaN	NaN	NaN	NaN	NaN	NaN	NaN	NaN	NaN	NaN	NaN	NaN	1	20776.1238095238	1	1	1	1	2019-05-17T17:35:58.392	NG_ecoli_LTEE_910_DM25	-0	-0	164.775	DIA_100X_EMPTY_1x1_100ms	29bb1440-0658-4ab0-baa4-be609252da11	EPI_100X_YFP_1x1_200ms_25sola	EPI_100X_RFP_1x1_200ms_25sola
8	20	9.873647449576	198	-49.9945845262999	8.02020202020202	317.717171717172	1799303	9087.38888888889	321.11462717133	347.08244985182	0	80957	408.873737373737	478.910056162692	610.530577599552	0	NaN	NaN	NaN	NaN	NaN	NaN	NaN	NaN	NaN	NaN	NaN	NaN	NaN	NaN	NaN	NaN	2	19581.9292929293	1	1	1	1	2019-05-17T17:35:58.392	NG_ecoli_LTEE_910_DM25	-0	-0	164.775	DIA_100X_EMPTY_1x1_100ms	6a597bea-f8ee-4c5f-8cd7-895f56718505	EPI_100X_YFP_1x1_200ms_25sola	EPI_100X_RFP_1x1_200ms_25sola
9	33	13.3352622795476	440	47.3266888494133	16.7022727272727	394.822727272727	3463812	7872.3	321.11462717133	347.08244985182	0	202977	461.311363636364	478.910056162692	610.530577599552	0	NaN	NaN	NaN	NaN	NaN	NaN	NaN	NaN	NaN	NaN	NaN	NaN	NaN	NaN	NaN	NaN	2	19639.3181818182	1	1	1	1	2019-05-17T17:35:58.392	NG_ecoli_LTEE_910_DM25	-0	-0	164.775	DIA_100X_EMPTY_1x1_100ms	d6f03cca-fc92-43f2-9441-29e5988d0747	EPI_100X_YFP_1x1_200ms_25sola	EPI_100X_RFP_1x1_200ms_25sola
10	18	10.1271106989709	185	-47.2767192738504	7.09189189189189	409.254054054054	653819	3534.15675675676	321.11462717133	347.08244985182	0	86038	465.07027027027	478.910056162692	610.530577599552	0	NaN	NaN	NaN	NaN	NaN	NaN	NaN	NaN	NaN	NaN	NaN	NaN	NaN	NaN	NaN	NaN	2	20588.8810810811	1	1	1	1	2019-05-17T17:35:58.392	NG_ecoli_LTEE_910_DM25	-0	-0	164.775	DIA_100X_EMPTY_1x1_100ms	b6f79bbc-0299-4608-81ff-b07756c793d4	EPI_100X_YFP_1x1_200ms_25sola	EPI_100X_RFP_1x1_200ms_25sola
11	27	15.9655059455727	432	1.97191147041906	10.8912037037037	478.016203703704	356087	824.275462962963	321.11462717133	347.08244985182	0	182937	423.465277777778	478.910056162692	610.530577599552	0	NaN	NaN	NaN	NaN	NaN	NaN	NaN	NaN	NaN	NaN	NaN	NaN	NaN	NaN	NaN	NaN	0	18424.7337962963	1	1	1	1	2019-05-17T17:35:58.392	NG_ecoli_LTEE_910_DM25	-0	-0	164.775	DIA_100X_EMPTY_1x1_100ms	4dd59368-a0cd-4469-94af-f5d852a4fcea	EPI_100X_YFP_1x1_200ms_25sola	EPI_100X_RFP_1x1_200ms_25sola
12	37	11.1598202601445	413	43.3052270971018	10.772397094431	620.043583535109	2526260	6116.85230024213	321.11462717133	347.08244985182	0	182751	442.496368038741	478.910056162692	610.530577599552	0	NaN	NaN	NaN	NaN	NaN	NaN	NaN	NaN	NaN	NaN	NaN	NaN	NaN	NaN	NaN	NaN	3	20052.995157385	1	1	1	1	2019-05-17T17:35:58.392	NG_ecoli_LTEE_910_DM25	-0	-0	164.775	DIA_100X_EMPTY_1x1_100ms	b9ab47aa-0003-438c-8e65-aa849707435c	EPI_100X_YFP_1x1_200ms_25sola	EPI_100X_RFP_1x1_200ms_25sola
13	17	7.30784802390343	126	-49.9481651654718	5.73015873015873	753.690476190476	40268	319.587301587302	321.11462717133	347.08244985182	0	51763	410.81746031746	478.910056162692	610.530577599552	0	NaN	NaN	NaN	NaN	NaN	NaN	NaN	NaN	NaN	NaN	NaN	NaN	NaN	NaN	NaN	NaN	1	18944.8253968254	1	1	1	1	2019-05-17T17:35:58.392	NG_ecoli_LTEE_910_DM25	-0	-0	164.775	DIA_100X_EMPTY_1x1_100ms	b50775e1-49ae-41ed-9747-d851b3ef0806	EPI_100X_YFP_1x1_200ms_25sola	EPI_100X_RFP_1x1_200ms_25sola
14	25	13.0092423936133	326	17.1610266035788	13.1441717791411	767.644171779141	296240	908.711656441718	321.11462717133	347.08244985182	0	126085	386.763803680982	478.910056162692	610.530577599552	0	NaN	NaN	NaN	NaN	NaN	NaN	NaN	NaN	NaN	NaN	NaN	NaN	NaN	NaN	NaN	NaN	1	19339.5153374233	1	1	1	1	2019-05-17T17:35:58.392	NG_ecoli_LTEE_910_DM25	-0	-0	164.775	DIA_100X_EMPTY_1x1_100ms	c1079852-9852-4563-a20f-3322a03b46c2	EPI_100X_YFP_1x1_200ms_25sola	EPI_100X_RFP_1x1_200ms_25sola
15	20	10.7964015274261	217	-42.1452756098858	7.5668202764977	796.552995391705	186094	857.576036866359	321.11462717133	347.08244985182	0	91290	420.691244239631	478.910056162692	610.530577599552	0	NaN	NaN	NaN	NaN	NaN	NaN	NaN	NaN	NaN	NaN	NaN	NaN	NaN	NaN	NaN	NaN	1	17890.8940092166	1	1	1	1	2019-05-17T17:35:58.392	NG_ecoli_LTEE_910_DM25	-0	-0	164.775	DIA_100X_EMPTY_1x1_100ms	711e8063-c665-4fbd-be45-176e488e03cc	EPI_100X_YFP_1x1_200ms_25sola	EPI_100X_RFP_1x1_200ms_25sola
16	14	3.87082668834743	61	-49.9992998875758	3.81967213114754	1042.75409836066	57405	941.065573770492	321.11462717133	347.08244985182	0	26475	434.016393442623	478.910056162692	610.530577599552	0	NaN	NaN	NaN	NaN	NaN	NaN	NaN	NaN	NaN	NaN	NaN	NaN	NaN	NaN	NaN	NaN	1	20976.1803278689	1	1	1	1	2019-05-17T17:35:58.392	NG_ecoli_LTEE_910_DM25	-0	-0	164.775	DIA_100X_EMPTY_1x1_100ms	3cb3984e-8af7-45ca-b47f-f05a9b57d77a	EPI_100X_YFP_1x1_200ms_25sola	EPI_100X_RFP_1x1_200ms_25sola
17	18	8.66736444985553	157	-49.4717342003161	6.43949044585987	1215.75159235669	545872	3476.89171974522	321.11462717133	347.08244985182	0	126124	803.337579617834	478.910056162692	610.530577599552	0	NaN	NaN	NaN	NaN	NaN	NaN	NaN	NaN	NaN	NaN	NaN	NaN	NaN	NaN	NaN	NaN	1	20515.7197452229	1	1	1	1	2019-05-17T17:35:58.392	NG_ecoli_LTEE_910_DM25	-0	-0	164.775	DIA_100X_EMPTY_1x1_100ms	10da4206-b81d-41c4-8ca5-ae5fde561998	EPI_100X_YFP_1x1_200ms_25sola	EPI_100X_RFP_1x1_200ms_25sola
18	20	10.5983493983146	213	-40.1415811845234	8.77934272300469	1233.19248826291	271332	1273.85915492958	321.11462717133	347.08244985182	0	962599	4519.2441314554	478.910056162692	610.530577599552	0	NaN	NaN	NaN	NaN	NaN	NaN	NaN	NaN	NaN	NaN	NaN	NaN	NaN	NaN	NaN	NaN	2	20916.1830985915	1	1	1	1	2019-05-17T17:35:58.392	NG_ecoli_LTEE_910_DM25	-0	-0	164.775	DIA_100X_EMPTY_1x1_100ms	c7f9e12d-1a51-467b-9b6f-ab315a721c86	EPI_100X_YFP_1x1_200ms_25sola	EPI_100X_RFP_1x1_200ms_25sola
19	18	8.2761819133216	149	-49.9620578750249	7.99328859060403	1249.05369127517	391961	2630.61073825503	321.11462717133	347.08244985182	0	3702310	24847.7181208054	478.910056162692	610.530577599552	0	NaN	NaN	NaN	NaN	NaN	NaN	NaN	NaN	NaN	NaN	NaN	NaN	NaN	NaN	NaN	NaN	3	23599.5369127517	1	1	1	1	2019-05-17T17:35:58.392	NG_ecoli_LTEE_910_DM25	-0	-0	164.775	DIA_100X_EMPTY_1x1_100ms	23e650bc-1d2e-4dbd-902e-823e59b60f5b	EPI_100X_YFP_1x1_200ms_25sola	EPI_100X_RFP_1x1_200ms_25sola
20	20	10.6402445523028	213	-49.7857367375759	8.2018779342723	1301.3896713615	100850	473.474178403756	321.11462717133	347.08244985182	0	104701	491.553990610329	478.910056162692	610.530577599552	0	NaN	NaN	NaN	NaN	NaN	NaN	NaN	NaN	NaN	NaN	NaN	NaN	NaN	NaN	NaN	NaN	0	20103.6338028169	1	1	1	1	2019-05-17T17:35:58.392	NG_ecoli_LTEE_910_DM25	-0	-0	164.775	DIA_100X_EMPTY_1x1_100ms	2560bf34-ca27-4c0a-ba74-39b13338eb5d	EPI_100X_YFP_1x1_200ms_25sola	EPI_100X_RFP_1x1_200ms_25sola
21	22	12.0212130098645	265	-17.23794276581	11.2830188679245	1376.38490566038	110526	417.079245283019	321.11462717133	347.08244985182	0	112733	425.407547169811	478.910056162692	610.530577599552	0	NaN	NaN	NaN	NaN	NaN	NaN	NaN	NaN	NaN	NaN	NaN	NaN	NaN	NaN	NaN	NaN	1	19581.6905660377	1	1	1	1	2019-05-17T17:35:58.392	NG_ecoli_LTEE_910_DM25	-0	-0	164.775	DIA_100X_EMPTY_1x1_100ms	f5e9fd59-dc29-4418-ade8-b058f98933f3	EPI_100X_YFP_1x1_200ms_25sola	EPI_100X_RFP_1x1_200ms_25sola
22	17	11.1436781361255	190	-49.2001884654529	8.76315789473684	1390.94736842105	255172	1343.01052631579	321.11462717133	347.08244985182	0	77147	406.036842105263	478.910056162692	610.530577599552	0	NaN	NaN	NaN	NaN	NaN	NaN	NaN	NaN	NaN	NaN	NaN	NaN	NaN	NaN	NaN	NaN	2	19989.2789473684	1	1	1	1	2019-05-17T17:35:58.392	NG_ecoli_LTEE_910_DM25	-0	-0	164.775	DIA_100X_EMPTY_1x1_100ms	c28ddeb4-2b72-4f8e-9c2e-50cbb787a830	EPI_100X_YFP_1x1_200ms_25sola	EPI_100X_RFP_1x1_200ms_25sola
23	24	13.6148486002895	327	-36.329204360066	12.1651376146789	1406.26605504587	1424479	4356.20489296636	321.11462717133	347.08244985182	0	132950	406.574923547401	478.910056162692	610.530577599552	0	NaN	NaN	NaN	NaN	NaN	NaN	NaN	NaN	NaN	NaN	NaN	NaN	NaN	NaN	NaN	NaN	1	19971.0152905199	1	1	1	1	2019-05-17T17:35:58.392	NG_ecoli_LTEE_910_DM25	-0	-0	164.775	DIA_100X_EMPTY_1x1_100ms	5404c2b3-d3f8-464a-a4ef-2f2d92c12443	EPI_100X_YFP_1x1_200ms_25sola	EPI_100X_RFP_1x1_200ms_25sola
24	28	14.4184489740337	404	34.1804527205549	13.9579207920792	1446.90841584158	1995495	4939.34405940594	321.11462717133	347.08244985182	0	163036	403.554455445545	478.910056162692	610.530577599552	0	NaN	NaN	NaN	NaN	NaN	NaN	NaN	NaN	NaN	NaN	NaN	NaN	NaN	NaN	NaN	NaN	1	18729.3316831683	1	1	1	1	2019-05-17T17:35:58.392	NG_ecoli_LTEE_910_DM25	-0	-0	164.775	DIA_100X_EMPTY_1x1_100ms	4deb12bf-576e-4433-83f7-6d3736909a49	EPI_100X_YFP_1x1_200ms_25sola	EPI_100X_RFP_1x1_200ms_25sola
25	25	13.8613827643605	348	20.6054673903248	11.9540229885057	1497.40804597701	342615	984.525862068965	321.11462717133	347.08244985182	0	168719	484.824712643678	478.910056162692	610.530577599552	0	NaN	NaN	NaN	NaN	NaN	NaN	NaN	NaN	NaN	NaN	NaN	NaN	NaN	NaN	NaN	NaN	0	19918.3620689655	1	1	1	1	2019-05-17T17:35:58.392	NG_ecoli_LTEE_910_DM25	-0	-0	164.775	DIA_100X_EMPTY_1x1_100ms	454ef6db-f1ca-4b80-93a4-d6ad6fb247c7	EPI_100X_YFP_1x1_200ms_25sola	EPI_100X_RFP_1x1_200ms_25sola
26	19	6.76697984061085	131	-49.8597674055093	5.25190839694656	1589.29770992366	252309	1926.02290076336	321.11462717133	347.08244985182	0	57243	436.969465648855	478.910056162692	610.530577599552	0	NaN	NaN	NaN	NaN	NaN	NaN	NaN	NaN	NaN	NaN	NaN	NaN	NaN	NaN	NaN	NaN	2	22103.9160305344	1	1	1	1	2019-05-17T17:35:58.392	NG_ecoli_LTEE_910_DM25	-0	-0	164.775	DIA_100X_EMPTY_1x1_100ms	8af665c7-854b-469a-8518-9db32847f77e	EPI_100X_YFP_1x1_200ms_25sola	EPI_100X_RFP_1x1_200ms_25sola
27	40	7.57620518495134	323	-49.9997040828074	6.44891640866873	1621.71826625387	702458	2174.79256965944	321.11462717133	347.08244985182	0	405389	1255.07430340557	478.910056162692	610.530577599552	0	NaN	NaN	NaN	NaN	NaN	NaN	NaN	NaN	NaN	NaN	NaN	NaN	NaN	NaN	NaN	NaN	3	22510.3219814241	1	1	1	1	2019-05-17T17:35:58.392	NG_ecoli_LTEE_910_DM25	-0	-0	164.775	DIA_100X_EMPTY_1x1_100ms	cfbfef27-caf1-49b0-8d6d-1f02c0daa7c7	EPI_100X_YFP_1x1_200ms_25sola	EPI_100X_RFP_1x1_200ms_25sola
28	15	7.23010932030912	111	-49.9839318711395	5.30630630630631	1648.55855855856	159305	1435.18018018018	321.11462717133	347.08244985182	0	181949	1639.18018018018	478.910056162692	610.530577599552	0	NaN	NaN	NaN	NaN	NaN	NaN	NaN	NaN	NaN	NaN	NaN	NaN	NaN	NaN	NaN	NaN	1	20163.027027027	1	1	1	1	2019-05-17T17:35:58.392	NG_ecoli_LTEE_910_DM25	-0	-0	164.775	DIA_100X_EMPTY_1x1_100ms	592c70b2-481a-424e-9cfa-65f06b444735	EPI_100X_YFP_1x1_200ms_25sola	EPI_100X_RFP_1x1_200ms_25sola
29	16	7.31541746100537	119	-49.7779171783597	5.45378151260504	1669.18487394958	788896	6629.3781512605	321.11462717133	347.08244985182	0	55309	464.781512605042	478.910056162692	610.530577599552	0	NaN	NaN	NaN	NaN	NaN	NaN	NaN	NaN	NaN	NaN	NaN	NaN	NaN	NaN	NaN	NaN	1	20383.1680672269	1	1	1	1	2019-05-17T17:35:58.392	NG_ecoli_LTEE_910_DM25	-0	-0	164.775	DIA_100X_EMPTY_1x1_100ms	8973c94d-6ec7-4b6a-8114-396f9e3f9bf1	EPI_100X_YFP_1x1_200ms_25sola	EPI_100X_RFP_1x1_200ms_25sola
30	33	14.0440535229318	464	48.5465607151068	17.6400862068966	1685.85344827586	1595171	3437.86853448276	321.11462717133	347.08244985182	0	213652	460.456896551724	478.910056162692	610.530577599552	0	NaN	NaN	NaN	NaN	NaN	391.746536187255	0.980151102009954	32.9916979436599	13.6938255875955	11.5627606888811	3.15924167659906	0.0154539124219127	0.00626699075117004	2	1.00140013244473	3464.31698677465	2	19674.0732758621	1	1	1	1	2019-05-17T17:35:58.392	NG_ecoli_LTEE_910_DM25	-0	-0	164.775	DIA_100X_EMPTY_1x1_100ms	e8f138e8-cf1f-4691-a43c-837e90ff2ecb	EPI_100X_YFP_1x1_200ms_25sola	EPI_100X_RFP_1x1_200ms_25sola
31	19	8.61644380360759	164	-49.8060451508117	7.59756097560976	1794.18292682927	270853	1651.54268292683	321.11462717133	347.08244985182	0	129746	791.134146341463	478.910056162692	610.530577599552	0	NaN	NaN	NaN	NaN	NaN	NaN	NaN	NaN	NaN	NaN	NaN	NaN	NaN	NaN	NaN	NaN	1	21638.4085365854	1	1	1	1	2019-05-17T17:35:58.392	NG_ecoli_LTEE_910_DM25	-0	-0	164.775	DIA_100X_EMPTY_1x1_100ms	7b5a85bf-27dd-44f5-a9d6-60ac21b1995d	EPI_100X_YFP_1x1_200ms_25sola	EPI_100X_RFP_1x1_200ms_25sola
32	38	15.5704315369498	592	47.4005092189561	17.3733108108108	1807.17060810811	547120	924.189189189189	321.11462717133	347.08244985182	0	294904	498.148648648649	478.910056162692	610.530577599552	0	NaN	NaN	NaN	NaN	NaN	NaN	NaN	NaN	NaN	NaN	NaN	NaN	NaN	NaN	NaN	NaN	1	19259.0675675676	1	1	1	1	2019-05-17T17:35:58.392	NG_ecoli_LTEE_910_DM25	-0	-0	164.775	DIA_100X_EMPTY_1x1_100ms	aab3d9dd-3875-4434-9ec6-a3b1e5bd53de	EPI_100X_YFP_1x1_200ms_25sola	EPI_100X_RFP_1x1_200ms_25sola
33	21	13.5688175950342	286	-44.9638289558751	13.3531468531469	333.083916083916	396675	1386.97552447552	321.11462717133	347.08244985182	0	116069	405.835664335664	478.910056162692	610.530577599552	0	NaN	NaN	NaN	NaN	NaN	257.15914524209	0.999881824784928	20.6191341393663	16.2268278017956	11.8816844411569	4.4416112287016	0.0230912094859612	0.0103465918511482	1	1.0033633565261	2286.21112299143	2	19912.527972028	1	1	1	1	2019-05-17T17:35:58.392	NG_ecoli_LTEE_910_DM25	-0	-0	164.775	DIA_100X_EMPTY_1x1_100ms	4d517779-d52b-4897-9e2a-cb4dbb1d4565	EPI_100X_YFP_1x1_200ms_25sola	EPI_100X_RFP_1x1_200ms_25sola
34	28	12.4166945944064	348	39.236192891451	16.0402298850575	1278.70402298851	1922016	5523.03448275862	321.11462717133	347.08244985182	0	240918	692.293103448276	478.910056162692	610.530577599552	0	NaN	NaN	NaN	NaN	NaN	308.870422092293	0.98699987725781	28.2682240313562	12.5938321134967	10.5067393507437	3.15670014603719	0.0225019685448261	0.00954317771593892	1	1.00499534709094	2450.89283888516	3	20988.1465517241	1	1	1	1	2019-05-17T17:35:58.392	NG_ecoli_LTEE_910_DM25	-0	-0	164.775	DIA_100X_EMPTY_1x1_100ms	9f780112-68ae-4979-84af-13b316611a41	EPI_100X_YFP_1x1_200ms_25sola	EPI_100X_RFP_1x1_200ms_25sola
35	26	11.9359349729685	311	34.250725624781	15.8263665594855	1263.03536977492	5054598	16252.7266881029	321.11462717133	347.08244985182	0	825277	2653.62379421222	478.910056162692	610.530577599552	0	NaN	NaN	NaN	NaN	NaN	297.483598644164	0.988216065602215	25.7715248057331	13.3179668408966	11.0145861246269	3.41519741324806	0.0267223942473931	0.0128075011458703	1	1.00343103285391	2455.64940567704	4	21654.7652733119	1	1	1	1	2019-05-17T17:35:58.392	NG_ecoli_LTEE_910_DM25	-0	-0	164.775	DIA_100X_EMPTY_1x1_100ms	f9241a14-0e11-4f8e-9a79-6c444b7fbe8f	EPI_100X_YFP_1x1_200ms_25sola	EPI_100X_RFP_1x1_200ms_25sola
36	30	15.4057000072195	462	31.588449393948	17.469696969697	1748.56926406926	1463441	3167.62121212121	321.11462717133	347.08244985182	0	188565	408.149350649351	478.910056162692	610.530577599552	0	NaN	NaN	NaN	NaN	NaN	353.339441237556	0.99942217270458	27.0724174644431	15.7731088735207	12.6711747816365	3.89168196307087	0.0175771538666034	0.00785191845731216	1	1.00195019743456	3413.89911202299	0	19531.1818181818	1	1	1	1	2019-05-17T17:35:58.392	NG_ecoli_LTEE_910_DM25	-0	-0	164.775	DIA_100X_EMPTY_1x1_100ms	df6f40d7-010f-4f61-86ba-b87a6740aabc	EPI_100X_YFP_1x1_200ms_25sola	EPI_100X_RFP_1x1_200ms_25sola
37	33	12.7837464050263	422	48.4901334393787	20.0047393364929	1030.04502369668	561119	1329.66587677725	321.11462717133	347.08244985182	0	238385	564.89336492891	478.910056162692	610.530577599552	0	NaN	NaN	NaN	NaN	NaN	374.106161949166	0.966562120975821	31.9701897218617	14.1352040016318	11.3704312383918	3.07488435047431	0.0204810176882048	0.00940954276350632	0	1.00624150332471	3246.30235835306	2	19637.2488151659	1	1	1	1	2019-05-17T17:35:58.392	NG_ecoli_LTEE_910_DM25	-0	-0	164.775	DIA_100X_EMPTY_1x1_100ms	5b5c6af5-4fce-4fb6-9a80-445c35902df3	EPI_100X_YFP_1x1_200ms_25sola	EPI_100X_RFP_1x1_200ms_25sola
38	33	15.0691065577571	498	40.1651949676546	23.2971887550201	1600.40562248996	2563696	5147.98393574297	321.11462717133	347.08244985182	0	236174	474.244979919679	478.910056162692	610.530577599552	0	NaN	NaN	NaN	NaN	NaN	452.289695531534	0.988641600233113	32.7140161814496	16.5849075492011	13.4189411195583	3.87409663256125	0.0370286904482764	0.0130950075398252	1	1.01171897049122	4626.58174656497	3	18511.1506024096	1	1	1	1	2019-05-17T17:35:58.392	NG_ecoli_LTEE_910_DM25	-0	-0	164.775	DIA_100X_EMPTY_1x1_100ms	64a490d6-8122-4c2c-84d0-49291ae0a5ad	EPI_100X_YFP_1x1_200ms_25sola	EPI_100X_RFP_1x1_200ms_25sola
39	39	15.2203380230368	594	38.0467482094204	24.9545454545455	280.718855218855	2834921	4772.59427609428	321.11462717133	347.08244985182	0	246814	415.511784511785	478.910056162692	610.530577599552	0	NaN	NaN	NaN	NaN	NaN	496.241869554049	0.928769257431602	37.6030257492652	15.94772495769	12.8053768346705	3.39297266814608	0.0340297735913791	0.0134591259811428	2	1.01484982006311	4842.80966126018	1	18976.1397306397	1	1	1	1	2019-05-17T17:35:58.392	NG_ecoli_LTEE_910_DM25	-0	-0	164.775	DIA_100X_EMPTY_1x1_100ms	9ab0b194-00fe-4af9-ac56-b3756b9455a4	EPI_100X_YFP_1x1_200ms_25sola	EPI_100X_RFP_1x1_200ms_25sola
40	33	13.509129796439	447	47.616235393656	18.3087248322148	673.637583892617	226309	506.284116331096	321.11462717133	347.08244985182	0	199834	447.055928411633	478.910056162692	610.530577599552	0	NaN	NaN	NaN	NaN	NaN	368.022161729069	0.966697608606415	32.2282838340351	13.5405637426145	10.9912677392932	3.13101835366832	0.00778731300020215	0.00409801048094826	0	1.00097006556559	3057.89546862274	0	20152.0402684564	1	1	1	1	2019-05-17T17:35:58.392	NG_ecoli_LTEE_910_DM25	-0	-0	164.775	DIA_100X_EMPTY_1x1_100ms	237003b4-a7da-41ea-91f3-71e767b5cde0	EPI_100X_YFP_1x1_200ms_25sola	EPI_100X_RFP_1x1_200ms_25sola
41	27	13.3852960679181	362	42.3278253253908	20.121546961326	1046.61602209945	489660	1352.65193370166	321.11462717133	347.08244985182	0	386935	1068.88121546961	478.910056162692	610.530577599552	0	NaN	NaN	NaN	NaN	NaN	329.033221542013	0.976068207227319	27.035077208305	14.0962806969923	11.5749907941837	3.58821662751784	0.0498141064305471	0.0208357544667544	1	1.02299940991796	2844.84627790657	2	19271.9143646409	1	1	1	1	2019-05-17T17:35:58.392	NG_ecoli_LTEE_910_DM25	-0	-0	164.775	DIA_100X_EMPTY_1x1_100ms	e0054680-9391-4479-ab7e-36ed0bab0832	EPI_100X_YFP_1x1_200ms_25sola	EPI_100X_RFP_1x1_200ms_25sola
42	22	14.3167696202894	317	-49.6480022195265	17.3817034700315	1900.78864353312	121496	383.268138801262	321.11462717133	347.08244985182	0	149828	472.643533123028	478.910056162692	610.530577599552	0	NaN	NaN	NaN	NaN	NaN	254.796787221678	0.99991333561384	20.0354505416742	16.2227201630008	11.8532828315544	4.82787122603996	0.00150285884374072	0.000644080669269378	1	1.00000887510012	2210.88569041782	1	20158.8675078864	1	1	1	1	2019-05-17T17:35:58.392	NG_ecoli_LTEE_910_DM25	-0	-0	164.775	DIA_100X_EMPTY_1x1_100ms	d133d85d-b6b8-4019-9bf7-5ed0130cbe0c	EPI_100X_YFP_1x1_200ms_25sola	EPI_100X_RFP_1x1_200ms_25sola
43	34	12.9505900257998	441	49.2887600995074	27.546485260771	1435.36961451247	740834	1679.89569160998	321.11462717133	347.08244985182	0	178117	403.893424036281	478.910056162692	610.530577599552	0	NaN	NaN	NaN	NaN	NaN	392.172788067759	0.970710945800091	33.2614779908643	13.9690794016517	11.4295796563607	3.10616093569025	0.0196757758116319	0.00866723074170711	1	1.00133939114915	3412.65151433719	1	20751.433106576	1	1	1	1	2019-05-17T17:35:58.392	NG_ecoli_LTEE_910_DM25	-0	-0	164.775	DIA_100X_EMPTY_1x1_100ms	4e963687-774a-43e5-b9b0-70448d2af8bd	EPI_100X_YFP_1x1_200ms_25sola	EPI_100X_RFP_1x1_200ms_25sola
44	29	14.0105851149642	407	37.0685522660961	28.5921375921376	263.80343980344	927635	2279.20147420147	321.11462717133	347.08244985182	0	188496	463.135135135135	478.910056162692	610.530577599552	0	NaN	NaN	NaN	NaN	NaN	349.251760963461	0.979081084426825	27.6718890521164	15.1182596541845	12.0713761771965	3.81123042116029	0.051852123528568	0.0222838353783471	1	1.02765632981496	3166.957658512	1	18323.8574938575	1	1	1	1	2019-05-17T17:35:58.392	NG_ecoli_LTEE_910_DM25	-0	-0	164.775	DIA_100X_EMPTY_1x1_100ms	c7e27994-f1be-4ff8-8bd4-89f9dab44ee9	EPI_100X_YFP_1x1_200ms_25sola	EPI_100X_RFP_1x1_200ms_25sola
45	24	13.4384405494691	325	-11.7060825387648	26.1169230769231	411.830769230769	1973405	6072.01538461538	321.11462717133	347.08244985182	0	140109	431.104615384615	478.910056162692	610.530577599552	0	NaN	NaN	NaN	NaN	NaN	300.950971504775	0.98674804764506	26.1289030818951	14.4466217065556	10.8704471351857	3.77003552220895	0.0286426908416209	0.0111317754405891	1	1.00442042468195	2424.96724066665	3	20720.7046153846	1	1	1	1	2019-05-17T17:35:58.392	NG_ecoli_LTEE_910_DM25	-0	-0	164.775	DIA_100X_EMPTY_1x1_100ms	121c2090-b280-4675-8d84-8538842f3af4	EPI_100X_YFP_1x1_200ms_25sola	EPI_100X_RFP_1x1_200ms_25sola
46	27	12.2059115519258	335	38.8074203147	22.0955223880597	802.29552238806	416186	1242.34626865672	321.11462717133	347.08244985182	0	129825	387.537313432836	478.910056162692	610.530577599552	0	NaN	NaN	NaN	NaN	NaN	294.055272779782	0.985822086403161	26.6263434955081	12.7644394665082	10.5918604213883	3.26786688876314	0.0259602937964972	0.01139135276848	1	1.00658690330157	2346.09670630763	1	20077.2149253731	1	1	1	1	2019-05-17T17:35:58.392	NG_ecoli_LTEE_910_DM25	-0	-0	164.775	DIA_100X_EMPTY_1x1_100ms	0eccf368-a92e-4d98-a7c6-d5fd94bfe183	EPI_100X_YFP_1x1_200ms_25sola	EPI_100X_RFP_1x1_200ms_25sola
47	24	10.7197967175004	258	-29.28223990604	24.6589147286822	595.682170542636	407246	1578.47286821705	321.11462717133	347.08244985182	0	112453	435.864341085271	478.910056162692	610.530577599552	0	NaN	NaN	NaN	NaN	NaN	278.978764750173	0.999675850077432	24.9558288077219	13.8547150649104	10.6986536630045	3.64776042705975	0.037293674750288	0.0219066161599803	0	1.02031459398183	2243.46932954897	4	21963.7441860465	1	1	1	1	2019-05-17T17:35:58.392	NG_ecoli_LTEE_910_DM25	-0	-0	164.775	DIA_100X_EMPTY_1x1_100ms	bf455b26-7a0c-424d-a128-0e333d955c63	EPI_100X_YFP_1x1_200ms_25sola	EPI_100X_RFP_1x1_200ms_25sola
48	41	13.3061692809692	546	34.2610111843081	35.6098901098901	627.734432234432	450752	825.553113553114	321.11462717133	347.08244985182	0	218912	400.937728937729	478.910056162692	610.530577599552	0	NaN	NaN	NaN	NaN	NaN	528.274919053334	0.898837982849234	42.5767947838368	14.6302731004409	11.9775554510374	3.09067269291617	0.0457047842732488	0.017912507998102	2	1.0228531027011	4797.32593571761	3	20538.1593406593	1	1	1	1	2019-05-17T17:35:58.392	NG_ecoli_LTEE_910_DM25	-0	-0	164.775	DIA_100X_EMPTY_1x1_100ms	7bff513a-77bf-4f63-93e0-49b4edaed958	EPI_100X_YFP_1x1_200ms_25sola	EPI_100X_RFP_1x1_200ms_25sola
49	36	14.5882984108512	526	47.6415887070756	25.6026615969582	846.963878326996	1906952	3625.38403041825	321.11462717133	347.08244985182	0	247086	469.745247148289	478.910056162692	610.530577599552	0	NaN	NaN	NaN	NaN	NaN	409.996055459144	0.972232502862021	33.8550528077672	14.3119561772689	11.8747958546157	3.06587505321321	0.00669180803697809	0.00298537769438512	1	1.00057373072682	3749.43372409233	0	18600.8935361217	1	1	1	1	2019-05-17T17:35:58.392	NG_ecoli_LTEE_910_DM25	-0	-0	164.775	DIA_100X_EMPTY_1x1_100ms	edbe6f68-217c-40de-a8db-3269184435b9	EPI_100X_YFP_1x1_200ms_25sola	EPI_100X_RFP_1x1_200ms_25sola
50	27	13.7566337151569	371	28.3182365431312	27.533692722372	1246.21832884097	4587060	12364.0431266846	321.11462717133	347.08244985182	0	1114107	3002.98382749326	478.910056162692	610.530577599552	0	NaN	NaN	NaN	NaN	NaN	338.334057279647	0.992783983728437	25.3692572257618	15.7406667618477	12.7446573839947	3.90408252630989	0.0369972161849071	0.0198977950024688	1	1.01806799560937	3236.33867235588	2	19897.7520215633	1	1	1	1	2019-05-17T17:35:58.392	NG_ecoli_LTEE_910_DM25	-0	-0	164.775	DIA_100X_EMPTY_1x1_100ms	3d9ac679-ee62-4775-a5b8-16fb238fd816	EPI_100X_YFP_1x1_200ms_25sola	EPI_100X_RFP_1x1_200ms_25sola
51	21	8.37848615215212	176	-49.4873891968906	31.5511363636364	2042.32954545455	87124	495.022727272727	321.11462717133	347.08244985182	0	69617	395.551136363636	478.910056162692	610.530577599552	0	NaN	NaN	NaN	NaN	NaN	NaN	NaN	NaN	NaN	NaN	NaN	NaN	NaN	NaN	NaN	NaN	1	20694.6647727273	1	1	1	1	2019-05-17T17:35:58.392	NG_ecoli_LTEE_910_DM25	-0	-0	164.775	DIA_100X_EMPTY_1x1_100ms	f7697ea6-44c3-4c2a-ba3b-4c1cf3f44719	EPI_100X_YFP_1x1_200ms_25sola	EPI_100X_RFP_1x1_200ms_25sola
52	25	16.5899316142939	415	-41.9396580502011	34.0240963855422	336.426506024096	237250	571.686746987952	321.11462717133	347.08244985182	0	170911	411.833734939759	478.910056162692	610.530577599552	0	NaN	NaN	NaN	NaN	NaN	345.476161141567	0.999951481953656	23.875025677674	18.8888159992083	14.0902600820262	4.98204321307316	0.00539118425941125	0.00194593983296347	1	1.00013713762427	3722.81750844142	2	20456.9060240964	1	1	1	1	2019-05-17T17:35:58.392	NG_ecoli_LTEE_910_DM25	-0	-0	164.775	DIA_100X_EMPTY_1x1_100ms	1b633080-078b-48e5-ab1e-e1205258a753	EPI_100X_YFP_1x1_200ms_25sola	EPI_100X_RFP_1x1_200ms_25sola
53	30	15.5938541845047	469	32.0906689336481	38.8422174840085	610.398720682303	2478189	5283.98507462687	321.11462717133	347.08244985182	0	214682	457.744136460554	478.910056162692	610.530577599552	0	NaN	NaN	NaN	NaN	NaN	426.704622974014	0.979505665587321	30.1941935682942	16.9141982491304	13.6225890708245	3.97121493441219	0.01913243903614	0.00827967102181601	2	1.00473305610376	4400.81010000808	5	21128.0447761194	1	1	1	1	2019-05-17T17:35:58.392	NG_ecoli_LTEE_910_DM25	-0	-0	164.775	DIA_100X_EMPTY_1x1_100ms	e17dab6c-839c-45f2-ae11-774628e98f72	EPI_100X_YFP_1x1_200ms_25sola	EPI_100X_RFP_1x1_200ms_25sola
54	33	15.2773907494641	504	47.1926889362459	34.8154761904762	1996.42857142857	459857	912.414682539683	321.11462717133	347.08244985182	0	320052	635.02380952381	478.910056162692	610.530577599552	0	NaN	NaN	NaN	NaN	NaN	405.395538375457	0.969441030119548	32.0938183506701	14.5579757482816	12.2287379866007	3.48404484881102	0.0435667870762725	0.0224026727440946	1	1.0374136284861	3769.42018063382	1	19269.373015873	1	1	1	1	2019-05-17T17:35:58.392	NG_ecoli_LTEE_910_DM25	-0	-0	164.775	DIA_100X_EMPTY_1x1_100ms	14661559-5bcc-4156-b4ff-22dcf25e0822	EPI_100X_YFP_1x1_200ms_25sola	EPI_100X_RFP_1x1_200ms_25sola
55	33	15.3675733861874	508	44.5107097339121	40.6673228346457	448.106299212598	1821223	3585.08464566929	321.11462717133	347.08244985182	0	242254	476.877952755906	478.910056162692	610.530577599552	0	NaN	NaN	NaN	NaN	NaN	411.057055650974	0.998225993793158	29.824627067412	16.1256360648892	13.4781980985884	3.87046046968591	0.0124309722032076	0.00728562257826069	0	1.00310036806842	4255.28422765033	0	20449.6299212598	1	1	1	1	2019-05-17T17:35:58.392	NG_ecoli_LTEE_910_DM25	-0	-0	164.775	DIA_100X_EMPTY_1x1_100ms	dd9cef30-00a9-4417-936c-3a5a37ae3eb3	EPI_100X_YFP_1x1_200ms_25sola	EPI_100X_RFP_1x1_200ms_25sola
56	22	12.0384141840406	265	-31.8378958937631	32.9320754716981	576.241509433962	506959	1913.05283018868	321.11462717133	347.08244985182	0	114161	430.796226415094	478.910056162692	610.530577599552	0	NaN	NaN	NaN	NaN	NaN	251.088325632154	0.99987077006305	21.4393734694738	14.7320617636368	10.9781563141638	4.1104782114617	0.0415739567174336	0.0214462476688237	0	1.01537096962871	2029.3679233935	2	20349.8150943396	1	1	1	1	2019-05-17T17:35:58.392	NG_ecoli_LTEE_910_DM25	-0	-0	164.775	DIA_100X_EMPTY_1x1_100ms	1b4f7a14-3e6d-4836-9db2-df995f46ab49	EPI_100X_YFP_1x1_200ms_25sola	EPI_100X_RFP_1x1_200ms_25sola
57	37	12.7364654339855	472	48.608538435205	39.5063559322034	1011.36228813559	238972	506.296610169492	321.11462717133	347.08244985182	0	194668	412.432203389831	478.910056162692	610.530577599552	0	NaN	NaN	NaN	NaN	NaN	405.675897254511	0.951044613897549	35.2429454386215	13.9937271582747	11.2876586984235	2.85851618067881	0.0150055354183098	0.0073937314103474	0	1.00360458614376	3526.71055427776	2	19273.2372881356	1	1	1	1	2019-05-17T17:35:58.392	NG_ecoli_LTEE_910_DM25	-0	-0	164.775	DIA_100X_EMPTY_1x1_100ms	7e3d9b05-65a5-49e6-b0cc-4453e59639ca	EPI_100X_YFP_1x1_200ms_25sola	EPI_100X_RFP_1x1_200ms_25sola
58	26	11.8019134367795	307	44.9347258769805	34.8208469055375	993.811074918567	486397	1584.35504885993	321.11462717133	347.08244985182	0	138041	449.644951140065	478.910056162692	610.530577599552	0	NaN	NaN	NaN	NaN	NaN	290.496477720785	0.99545309978677	25.4475009642548	14.0242792446597	10.8777700578981	3.57867761622077	0.0314479432514223	0.0152382329802875	1	1.01047894182836	2364.9108247547	2	19874.2833876221	1	1	1	1	2019-05-17T17:35:58.392	NG_ecoli_LTEE_910_DM25	-0	-0	164.775	DIA_100X_EMPTY_1x1_100ms	aacdfda0-dc94-46d9-addc-2e33bfdb3132	EPI_100X_YFP_1x1_200ms_25sola	EPI_100X_RFP_1x1_200ms_25sola
59	27	12.4906092615595	338	34.1678519030192	40.801775147929	1269.65976331361	798428	2362.21301775148	321.11462717133	347.08244985182	0	224509	664.227810650888	478.910056162692	610.530577599552	0	NaN	NaN	NaN	NaN	NaN	306.745182727308	0.992310588759061	26.2654097638986	14.3059802610138	11.296551397686	3.41438535624275	0.0397998413276835	0.0224939403713469	0	1.02343804344685	2632.4845270847	3	20898.3668639053	1	1	1	1	2019-05-17T17:35:58.392	NG_ecoli_LTEE_910_DM25	-0	-0	164.775	DIA_100X_EMPTY_1x1_100ms	b9723b32-eda7-4e46-adb0-5398d1265806	EPI_100X_YFP_1x1_200ms_25sola	EPI_100X_RFP_1x1_200ms_25sola
60	26	10.5344947165906	275	29.1901271994574	39.9418181818182	642.392727272727	87978	319.92	321.11462717133	347.08244985182	0	110739	402.687272727273	478.910056162692	610.530577599552	0	NaN	NaN	NaN	NaN	NaN	272.150257531522	0.970324502161194	25.7136098166722	13.0565735973404	10.143331168133	3.08814016425204	0.00975324295827305	0.00446321753889458	1	1.00048686381002	2077.84975192909	1	21313.4436363636	1	1	1	1	2019-05-17T17:35:58.392	NG_ecoli_LTEE_910_DM25	-0	-0	164.775	DIA_100X_EMPTY_1x1_100ms	1194c8b6-4561-4fd9-b510-818c76504d09	EPI_100X_YFP_1x1_200ms_25sola	EPI_100X_RFP_1x1_200ms_25sola
61	19	9.7854470332942	187	-49.9993448817532	35.3262032085562	1854.97326203209	530288	2835.76470588235	321.11462717133	347.08244985182	0	87695	468.957219251337	478.910056162692	610.530577599552	0	NaN	NaN	NaN	NaN	NaN	198.552232504411	0.986646475866444	16.9232218189573	13.369846790238	8.52467559915772	4.18857332046576	0.032069970806466	0.0151701199931301	1	1.00462306324547	965.892181601786	2	20672.7647058824	1	1	1	1	2019-05-17T17:35:58.392	NG_ecoli_LTEE_910_DM25	-0	-0	164.775	DIA_100X_EMPTY_1x1_100ms	34383952-b618-4270-bb67-3570e405857d	EPI_100X_YFP_1x1_200ms_25sola	EPI_100X_RFP_1x1_200ms_25sola
62	24	13.7857949320014	331	-17.9314636994288	38.1117824773414	1905.69788519637	219069	661.839879154079	321.11462717133	347.08244985182	0	154037	465.368580060423	478.910056162692	610.530577599552	0	NaN	NaN	NaN	NaN	NaN	288.148265296619	0.99392433368706	23.8595419493651	14.6627078647074	11.3770790459988	3.99468286490896	0.0363920604984843	0.0149979947631939	1	1.0078941350217	2425.56844596319	2	20411.3172205438	1	1	1	1	2019-05-17T17:35:58.392	NG_ecoli_LTEE_910_DM25	-0	-0	164.775	DIA_100X_EMPTY_1x1_100ms	e45903bc-5992-4a8b-9e94-58bb8d595d61	EPI_100X_YFP_1x1_200ms_25sola	EPI_100X_RFP_1x1_200ms_25sola
63	33	14.6143480126456	483	34.9187736979735	41.6169772256729	144.859213250518	480108	994.012422360248	321.11462717133	347.08244985182	0	196314	406.447204968944	478.910056162692	610.530577599552	0	NaN	NaN	NaN	NaN	NaN	386.759258716885	0.969532863255955	31.2375158934271	14.1631089418152	12.0160435877747	3.22263563862843	0.0357799441973834	0.016804822247181	1	1.0197186308996	3542.33280894508	1	19447.3602484472	1	1	1	1	2019-05-17T17:35:58.392	NG_ecoli_LTEE_910_DM25	-0	-0	164.775	DIA_100X_EMPTY_1x1_100ms	873c1d59-3d71-43d4-b788-1d1df6560085	EPI_100X_YFP_1x1_200ms_25sola	EPI_100X_RFP_1x1_200ms_25sola
64	38	12.8416151519478	488	48.7709525696546	46.9036885245902	1284.16803278689	705683	1446.07172131148	321.11462717133	347.08244985182	0	627282	1285.41393442623	478.910056162692	610.530577599552	0	NaN	NaN	NaN	NaN	NaN	418.4271099833	0.938742024110225	36.7217217900472	13.4584571738587	11.0948400910881	2.81928483949057	0.0334980106357279	0.0113459259242626	2	1.01054428348335	3550.21791910953	2	19709.1065573771	1	1	1	1	2019-05-17T17:35:58.392	NG_ecoli_LTEE_910_DM25	-0	-0	164.775	DIA_100X_EMPTY_1x1_100ms	3f391686-e091-4ffe-b059-e29049c0e5eb	EPI_100X_YFP_1x1_200ms_25sola	EPI_100X_RFP_1x1_200ms_25sola
65	22	11.9239832338524	264	15.8132890976188	40.3068181818182	1698.81439393939	136157	515.746212121212	321.11462717133	347.08244985182	0	125290	474.583333333333	478.910056162692	610.530577599552	0	NaN	NaN	NaN	NaN	NaN	238.85783959007	0.998462311060306	22.269499277141	12.57775274179	10.2014055554142	3.43743553373031	0.0192203170312559	0.0103851564916053	0	1.00374873110768	1820.20523874229	2	21349.5833333333	1	1	1	1	2019-05-17T17:35:58.392	NG_ecoli_LTEE_910_DM25	-0	-0	164.775	DIA_100X_EMPTY_1x1_100ms	587e7185-5ef4-49cb-9e45-f69470c7e388	EPI_100X_YFP_1x1_200ms_25sola	EPI_100X_RFP_1x1_200ms_25sola
66	27	13.9435285390079	377	2.66253781576437	39.9840848806366	1102.59151193634	3846699	10203.4456233422	321.11462717133	347.08244985182	0	143685	381.127320954907	478.910056162692	610.530577599552	0	NaN	NaN	NaN	NaN	NaN	312.925095340588	0.999937615123889	24.0753369556533	16.8089712910291	12.5630710202454	4.50676994872925	0.0172167429484027	0.00831965736954637	1	1.00275259025539	2984.37838128726	1	18245.3183023873	1	1	1	1	2019-05-17T17:35:58.392	NG_ecoli_LTEE_910_DM25	-0	-0	164.775	DIA_100X_EMPTY_1x1_100ms	8e7383c9-5023-476a-a4aa-407f908fe319	EPI_100X_YFP_1x1_200ms_25sola	EPI_100X_RFP_1x1_200ms_25sola
67	29	14.0286948358194	407	46.2485426604091	45.8476658476658	1611.32186732187	4017878	9871.93611793612	321.11462717133	347.08244985182	0	194072	476.835380835381	478.910056162692	610.530577599552	0	NaN	NaN	NaN	NaN	NaN	337.253138729644	0.997684631555909	27.3080321120809	14.613506712545	11.9290900265278	3.55967172411665	0.0192820413543883	0.00880371809594384	1	1.00215642624371	3052.07301103433	1	19085.8378378378	1	1	1	1	2019-05-17T17:35:58.392	NG_ecoli_LTEE_910_DM25	-0	-0	164.775	DIA_100X_EMPTY_1x1_100ms	38f3507a-2438-4a01-9086-af7e5fc94c32	EPI_100X_YFP_1x1_200ms_25sola	EPI_100X_RFP_1x1_200ms_25sola
68	38	13.8090316023689	525	26.6925603462874	46.0152380952381	584.598095238095	5536561	10545.8304761905	321.11462717133	347.08244985182	0	230260	438.590476190476	478.910056162692	610.530577599552	0	NaN	NaN	NaN	NaN	NaN	510.340295595209	0.911920092105137	37.2700455106698	16.4118135977586	13.3599332670385	3.39111575676398	0.0487283064354021	0.0306183174499106	0	1.09043943458658	5224.66419336389	4	20855.2361904762	1	1	1	1	2019-05-17T17:35:58.392	NG_ecoli_LTEE_910_DM25	-0	-0	164.775	DIA_100X_EMPTY_1x1_100ms	4cd0349f-a5c5-42d6-b883-55c2a6e60b8f	EPI_100X_YFP_1x1_200ms_25sola	EPI_100X_RFP_1x1_200ms_25sola
69	30	16.0935069300012	483	37.9561604944451	46.8012422360248	921.074534161491	115974	240.111801242236	321.11462717133	347.08244985182	0	15097863	31258.5155279503	478.910056162692	610.530577599552	0	NaN	NaN	NaN	NaN	NaN	387.413810539855	0.998558999102135	27.2032480259501	17.5227470257183	13.7099343018192	4.58189614442368	0.0255786170957798	0.0114396573366562	1	1.00719724089644	4015.88612952196	0	18376.2857142857	1	1	1	1	2019-05-17T17:35:58.392	NG_ecoli_LTEE_910_DM25	-0	-0	164.775	DIA_100X_EMPTY_1x1_100ms	8559986c-595c-4290-9dc7-eec28aff11e0	EPI_100X_YFP_1x1_200ms_25sola	EPI_100X_RFP_1x1_200ms_25sola
70	37	13.9930894298282	518	47.8070846460926	42.7239382239382	1554.25482625483	423897	818.333976833977	321.11462717133	347.08244985182	0	494967	955.534749034749	478.910056162692	610.530577599552	0	NaN	NaN	NaN	NaN	NaN	473.369649581099	0.966387022085427	39.0257318014436	14.5671005723551	11.7658593239465	3.31046305690735	0.0258242538055117	0.0168190914576337	0	1.02612993282484	4243.14858531083	2	21484.471042471	1	1	1	1	2019-05-17T17:35:58.392	NG_ecoli_LTEE_910_DM25	-0	-0	164.775	DIA_100X_EMPTY_1x1_100ms	73997e11-b6f8-432d-a2bc-40be2572d1e0	EPI_100X_YFP_1x1_200ms_25sola	EPI_100X_RFP_1x1_200ms_25sola
71	28	14.0030222713543	393	32.9876326567442	48.4071246819338	956.628498727735	2520527	6413.55470737913	321.11462717133	347.08244985182	0	332992	847.307888040712	478.910056162692	610.530577599552	0	NaN	NaN	NaN	NaN	NaN	337.41258740093	0.995685924925773	26.9659901216663	15.0176625266835	12.119683765506	3.68733758538315	0.0218384618492461	0.00904641894560132	1	1.00379567474346	3110.91989716721	1	19231.0559796438	1	1	1	1	2019-05-17T17:35:58.392	NG_ecoli_LTEE_910_DM25	-0	-0	164.775	DIA_100X_EMPTY_1x1_100ms	aecaa029-fcf6-4689-a45f-a32129d408ab	EPI_100X_YFP_1x1_200ms_25sola	EPI_100X_RFP_1x1_200ms_25sola
72	23	12.5690126676665	290	-46.9752264131601	45.7206896551724	1869.0724137931	167478	577.510344827586	321.11462717133	347.08244985182	0	164953	568.803448275862	478.910056162692	610.530577599552	0	NaN	NaN	NaN	NaN	NaN	274.046724823937	0.999908703664676	21.4830685967612	17.0337550589921	11.9280299801981	4.74198172806093	0.0529384839157795	0.0242379991853852	1	1.02038830644159	2400.62121942275	3	20438.4965517241	1	1	1	1	2019-05-17T17:35:58.392	NG_ecoli_LTEE_910_DM25	-0	-0	164.775	DIA_100X_EMPTY_1x1_100ms	e4db8aff-1bba-4117-a387-9e8b5e0d5283	EPI_100X_YFP_1x1_200ms_25sola	EPI_100X_RFP_1x1_200ms_25sola
73	31	14.4888394378344	460	35.7205688774132	51.6347826086957	974.047826086957	1987712	4321.11304347826	321.11462717133	347.08244985182	0	995945	2165.09782608696	478.910056162692	610.530577599552	0	NaN	NaN	NaN	NaN	NaN	391.597111250186	0.952621150954797	30.6691568659188	15.5279461617404	12.3850089980412	3.48724167864311	0.0319623219444443	0.0120403581543293	0	1.00889404073385	3694.7441578858	2	18634.0456521739	1	1	1	1	2019-05-17T17:35:58.392	NG_ecoli_LTEE_910_DM25	-0	-0	164.775	DIA_100X_EMPTY_1x1_100ms	b180cff6-2b38-4d5d-9c1c-0d8c2c4fe7a6	EPI_100X_YFP_1x1_200ms_25sola	EPI_100X_RFP_1x1_200ms_25sola
74	23	13.504785895316	322	-43.1144733009557	44.7950310559006	1499.84472049689	1117902	3471.74534161491	321.11462717133	347.08244985182	0	238229	739.841614906832	478.910056162692	610.530577599552	0	NaN	NaN	NaN	NaN	NaN	294.564144918818	0.991863882864448	24.4416693205792	15.1226302898968	11.5543157865819	3.90894409649701	0.0428992944495417	0.0212706578726211	1	1.01901682313192	2562.76752040903	2	20071.798136646	1	1	1	1	2019-05-17T17:35:58.392	NG_ecoli_LTEE_910_DM25	-0	-0	164.775	DIA_100X_EMPTY_1x1_100ms	519198cc-bcab-4ad2-bdb8-27c62327f1f3	EPI_100X_YFP_1x1_200ms_25sola	EPI_100X_RFP_1x1_200ms_25sola
75	35	14.206945348624	505	29.4344035905781	53.8475247524752	1341.87524752475	1595994	3160.38415841584	321.11462717133	347.08244985182	0	302541	599.091089108911	478.910056162692	610.530577599552	0	NaN	NaN	NaN	NaN	NaN	473.998734151493	0.987030533507956	33.9638447683972	16.8981669370026	13.623309806431	3.8546565083411	0.020291291597765	0.013141310997816	0	1.01162436684783	4950.76138200969	1	19758.5049504951	1	1	1	1	2019-05-17T17:35:58.392	NG_ecoli_LTEE_910_DM25	-0	-0	164.775	DIA_100X_EMPTY_1x1_100ms	09728a95-5b00-4834-8433-7c1b1af8d2e0	EPI_100X_YFP_1x1_200ms_25sola	EPI_100X_RFP_1x1_200ms_25sola
76	24	11.3209194850975	272	-25.5820044750469	47.2389705882353	2038.08455882353	127880	470.147058823529	321.11462717133	347.08244985182	0	118412	435.338235294118	478.910056162692	610.530577599552	0	NaN	NaN	NaN	NaN	NaN	NaN	NaN	NaN	NaN	NaN	NaN	NaN	NaN	NaN	NaN	NaN	1	21255.9779411765	1	1	1	1	2019-05-17T17:35:58.392	NG_ecoli_LTEE_910_DM25	-0	-0	164.775	DIA_100X_EMPTY_1x1_100ms	34183f9b-a318-4e26-bd5e-6997d4e8800c	EPI_100X_YFP_1x1_200ms_25sola	EPI_100X_RFP_1x1_200ms_25sola
77	24	18.7572882066754	451	-49.9965181503305	50.4922394678492	405.773835920177	353476	783.760532150776	321.11462717133	347.08244985182	0	234690	520.376940133038	478.910056162692	610.530577599552	0	NaN	NaN	NaN	NaN	NaN	396.961969576627	0.999910273439612	24.1957237406869	20.4235216435158	15.6352305470471	5.25317277349102	0.0221236943920687	0.0113333434794684	2	1.00543778691537	4645.54934483834	2	17847.7627494457	1	1	1	1	2019-05-17T17:35:58.392	NG_ecoli_LTEE_910_DM25	-0	-0	164.775	DIA_100X_EMPTY_1x1_100ms	31d1fef3-1178-4638-b74c-cd730eb3c3e0	EPI_100X_YFP_1x1_200ms_25sola	EPI_100X_RFP_1x1_200ms_25sola
78	49	15.5925058688834	764	6.29956916769378	60.803664921466	1772.08638743456	745678	976.01832460733	321.11462717133	347.08244985182	0	338757	443.399214659686	478.910056162692	610.530577599552	0	NaN	NaN	NaN	NaN	NaN	584.017326174071	0.869206936732208	46.4484519532783	15.9997515432003	12.181567636035	3.79619762020489	0.0131111395399408	0.00611259712177292	2	1.00353927703166	5413.36720316743	0	20033.1701570681	1	1	1	1	2019-05-17T17:35:58.392	NG_ecoli_LTEE_910_DM25	-0	-0	164.775	DIA_100X_EMPTY_1x1_100ms	ffd19e3f-8158-42ae-9be2-a3382a17e104	EPI_100X_YFP_1x1_200ms_25sola	EPI_100X_RFP_1x1_200ms_25sola
79	32	10.0929095608537	327	-37.5459818604361	54.1070336391437	316.941896024465	74296	227.204892966361	321.11462717133	347.08244985182	0	123911	378.932721712538	478.910056162692	610.530577599552	0	NaN	NaN	NaN	NaN	NaN	320.27359082435	0.899165817473696	33.0993151470307	13.9037455798274	9.42282634334618	3.24076446956165	0.0406135030872507	0.0205265933864195	1	1.03353424263027	2308.18845339708	1	29463.3394495413	1	1	1	1	2019-05-17T17:35:58.392	NG_ecoli_LTEE_910_DM25	-0	-0	164.775	DIA_100X_EMPTY_1x1_100ms	4640fd91-c0b8-4dac-b557-b898fa5203e7	EPI_100X_YFP_1x1_200ms_25sola	EPI_100X_RFP_1x1_200ms_25sola
80	24	14.7858235290657	355	-39.3566324975816	49.0366197183099	1213.00281690141	288249	811.969014084507	321.11462717133	347.08244985182	0	171085	481.929577464789	478.910056162692	610.530577599552	0	NaN	NaN	NaN	NaN	NaN	308.502727663257	0.999932326745341	22.4404526722579	16.743264289327	12.9378202773486	4.59989626175388	0.0436864680170182	0.0233181115499412	0	1.01974327521896	2950.14744857793	1	18022.8647887324	1	1	1	1	2019-05-17T17:35:58.392	NG_ecoli_LTEE_910_DM25	-0	-0	164.775	DIA_100X_EMPTY_1x1_100ms	5a84c0d1-3203-46a2-a697-645061792348	EPI_100X_YFP_1x1_200ms_25sola	EPI_100X_RFP_1x1_200ms_25sola
81	37	15.4103630560462	571	48.278071618547	57.6252189141856	484.660245183888	412704	722.77408056042	321.11462717133	347.08244985182	0	243280	426.059544658494	478.910056162692	610.530577599552	0	NaN	NaN	NaN	NaN	NaN	495.548232046318	0.963060229443358	36.8138228314215	15.6870627862399	13.0845864534568	3.39645683382928	0.0169206572732834	0.00495670326829876	2	1.00173947014769	4950.17783661995	1	19157.7985989492	1	1	1	1	2019-05-17T17:35:58.392	NG_ecoli_LTEE_910_DM25	-0	-0	164.775	DIA_100X_EMPTY_1x1_100ms	b2bd1742-ec81-4cde-a642-e447da6a8a84	EPI_100X_YFP_1x1_200ms_25sola	EPI_100X_RFP_1x1_200ms_25sola
82	30	13.4538585944388	404	34.7487948359544	55.2054455445545	1534.53217821782	112619	278.759900990099	321.11462717133	347.08244985182	0	5160976	12774.6930693069	478.910056162692	610.530577599552	0	NaN	NaN	NaN	NaN	NaN	360.810956088803	0.967204061571271	28.778944831961	14.5161199266069	11.9999879648555	3.32927921841793	0.071640989848781	0.027420871270233	1	1.03785885655087	3254.81545113203	3	22788.0792079208	1	1	1	1	2019-05-17T17:35:58.392	NG_ecoli_LTEE_910_DM25	-0	-0	164.775	DIA_100X_EMPTY_1x1_100ms	4780404e-320c-4071-a119-efc13d09ccac	EPI_100X_YFP_1x1_200ms_25sola	EPI_100X_RFP_1x1_200ms_25sola
83	46	10.2470782456667	472	40.5197642038778	57.4597457627119	1858.46186440678	845534	1791.38559322034	321.11462717133	347.08244985182	0	437178	926.224576271186	478.910056162692	610.530577599552	0	NaN	NaN	NaN	NaN	NaN	478.355910072084	0.778499673147037	46.1219790446194	16.4380906604039	10.0252070674971	3.68714901444975	0.0384916318824737	0.0107073428066422	4	1.00706970975237	3640.69685562298	3	23407.4449152542	1	1	1	1	2019-05-17T17:35:58.392	NG_ecoli_LTEE_910_DM25	-0	-0	164.775	DIA_100X_EMPTY_1x1_100ms	e51a3828-3442-4885-81dc-f37b5c25b76c	EPI_100X_YFP_1x1_200ms_25sola	EPI_100X_RFP_1x1_200ms_25sola
84	28	12.8305108514782	359	40.1831786842868	54.1754874651811	1920.88579387187	1133699	3157.93593314763	321.11462717133	347.08244985182	0	178995	498.593314763231	478.910056162692	610.530577599552	0	NaN	NaN	NaN	NaN	NaN	318.257768556491	0.997883658209418	26.9062332225221	14.1276810689682	11.3599982577373	3.80391234603824	0.0103597888791206	0.00204884422605691	1	1.00004020229921	2727.08901020945	3	20748.6768802228	1	1	1	1	2019-05-17T17:35:58.392	NG_ecoli_LTEE_910_DM25	-0	-0	164.775	DIA_100X_EMPTY_1x1_100ms	26bff8ea-1a2f-472b-a2a8-74278a0a3183	EPI_100X_YFP_1x1_200ms_25sola	EPI_100X_RFP_1x1_200ms_25sola
85	23	12.3873839161079	285	-35.8090954943702	50.7614035087719	1478.12280701754	1209935	4245.38596491228	321.11462717133	347.08244985182	0	133951	470.00350877193	478.910056162692	610.530577599552	0	NaN	NaN	NaN	NaN	NaN	273.480803442363	0.999868453980177	22.1618382284941	15.5666478647762	11.7817009941765	4.18165260475931	0.0238598751024059	0.0135649438889762	0	1.00610755461076	2416.08191789744	4	20379.1333333333	1	1	1	1	2019-05-17T17:35:58.392	NG_ecoli_LTEE_910_DM25	-0	-0	164.775	DIA_100X_EMPTY_1x1_100ms	8992ceaf-6daf-4b72-81c6-9b9617cfca96	EPI_100X_YFP_1x1_200ms_25sola	EPI_100X_RFP_1x1_200ms_25sola
86	41	13.3771014927289	552	38.8022978647251	62.0942028985507	1956.97644927536	3885114	7038.25	321.11462717133	347.08244985182	0	294753	533.972826086957	478.910056162692	610.530577599552	0	NaN	NaN	NaN	NaN	NaN	464.038717642887	0.894692884878602	41.0165155894466	14.8225158479592	11.0768881033284	3.01895223070719	0.0171609085933213	0.00639669683630259	2	1.00434799879334	3952.61197605828	2	21381.2445652174	1	1	1	1	2019-05-17T17:35:58.392	NG_ecoli_LTEE_910_DM25	-0	-0	164.775	DIA_100X_EMPTY_1x1_100ms	9becb5ee-7b06-429f-81be-8e4342fc1057	EPI_100X_YFP_1x1_200ms_25sola	EPI_100X_RFP_1x1_200ms_25sola
87	23	12.7546792384182	294	-5.34833925956199	53.0442176870748	2010.4693877551	228116	775.904761904762	321.11462717133	347.08244985182	0	133420	453.809523809524	478.910056162692	610.530577599552	0	NaN	NaN	NaN	NaN	NaN	260.334664459582	0.998864247607437	22.0080384923064	14.2237699310051	11.0543235919657	4.03259952814032	0.0267132327578376	0.0118510451054558	1	1.00490236388311	2112.20256316744	1	21333.6394557823	1	1	1	1	2019-05-17T17:35:58.392	NG_ecoli_LTEE_910_DM25	-0	-0	164.775	DIA_100X_EMPTY_1x1_100ms	bf9a062a-3486-4a84-9754-a80c144a2c3c	EPI_100X_YFP_1x1_200ms_25sola	EPI_100X_RFP_1x1_200ms_25sola
88	39	16.9348069136052	661	48.4584935569471	62.0620272314675	188.046898638427	1875087	2836.74281391831	321.11462717133	347.08244985182	0	271542	410.804841149773	478.910056162692	610.530577599552	0	NaN	NaN	NaN	NaN	NaN	479.918483136181	0.963599694936793	36.1715216136427	15.3013378698962	12.8764502925295	3.35698561756214	0.0325579543579772	0.013419048610939	1	1.01108601835464	4710.30436890049	0	19637.1527987897	1	1	1	1	2019-05-17T17:35:58.392	NG_ecoli_LTEE_910_DM25	-0	-0	164.775	DIA_100X_EMPTY_1x1_100ms	df18c116-17bb-4ec7-8865-38d2ea297160	EPI_100X_YFP_1x1_200ms_25sola	EPI_100X_RFP_1x1_200ms_25sola
89	40	15.926279810583	637	47.7447638584655	62.5949764521193	1576.54631083203	760124	1193.28728414443	321.11462717133	347.08244985182	0	301702	473.629513343799	478.910056162692	610.530577599552	0	NaN	NaN	NaN	NaN	NaN	542.733713241056	0.923269899698853	39.3296639491584	16.6079901321154	13.3288474951176	3.65503431658437	0.034329390500707	0.0146632072076125	1	1.01137141335416	5487.76259033078	2	21393.5416012559	1	1	1	1	2019-05-17T17:35:58.392	NG_ecoli_LTEE_910_DM25	-0	-0	164.775	DIA_100X_EMPTY_1x1_100ms	e0c19b5c-d4ea-4835-bf4f-b3582748e076	EPI_100X_YFP_1x1_200ms_25sola	EPI_100X_RFP_1x1_200ms_25sola
90	27	16.4091224409181	443	36.7280101851829	59.2392776523702	1311.92099322799	129596	292.541760722348	321.11462717133	347.08244985182	0	14695660	33173.0474040632	478.910056162692	610.530577599552	0	NaN	NaN	NaN	NaN	NaN	352.452101629009	0.99582734748444	25.7263910737417	17.2510733085343	12.9990958619423	4.47855401681744	0.0600155035154262	0.0294890176627223	1	1.0427729059565	3414.24782557811	0	20095.7381489842	1	1	1	1	2019-05-17T17:35:58.392	NG_ecoli_LTEE_910_DM25	-0	-0	164.775	DIA_100X_EMPTY_1x1_100ms	822c5bf9-e21c-4898-8e3a-85b1a96682cc	EPI_100X_YFP_1x1_200ms_25sola	EPI_100X_RFP_1x1_200ms_25sola
91	26	12.0482545198396	314	22.7441992650991	58.5764331210191	1940.63694267516	2192989	6984.04140127389	321.11462717133	347.08244985182	0	169353	539.34076433121	478.910056162692	610.530577599552	0	NaN	NaN	NaN	NaN	NaN	292.703744755748	0.992681876846479	24.9539066819841	14.4920338624677	11.3284606906064	3.55079929184178	0.0117367198902949	0.0056602038856341	1	1.0006358917975	2515.18672416095	3	21249.3248407643	1	1	1	1	2019-05-17T17:35:58.392	NG_ecoli_LTEE_910_DM25	-0	-0	164.775	DIA_100X_EMPTY_1x1_100ms	cd0713ba-e911-4775-bc3a-a0848c7ae94d	EPI_100X_YFP_1x1_200ms_25sola	EPI_100X_RFP_1x1_200ms_25sola
92	24	13.2417906322909	319	19.0845278566959	57.3009404388715	778.699059561128	421863	1322.45454545455	321.11462717133	347.08244985182	0	135863	425.902821316614	478.910056162692	610.530577599552	0	NaN	NaN	NaN	NaN	NaN	282.530592011436	0.999935303328553	22.5139544650906	15.5974783501171	12.0796163510437	4.07060526468708	0.0164570492173237	0.00867439689421559	0	1.00257576156184	2580.16777819736	2	18467.1849529781	1	1	1	1	2019-05-17T17:35:58.392	NG_ecoli_LTEE_910_DM25	-0	-0	164.775	DIA_100X_EMPTY_1x1_100ms	c4f71571-b480-4ab3-b834-a976e38c23c7	EPI_100X_YFP_1x1_200ms_25sola	EPI_100X_RFP_1x1_200ms_25sola
93	24	14.1960819542925	341	-41.5747584258335	61.158357771261	89.941348973607	118204	346.639296187683	321.11462717133	347.08244985182	0	158059	463.516129032258	478.910056162692	610.530577599552	0	NaN	NaN	NaN	NaN	NaN	289.217345569193	0.999889802109547	22.1845131748987	17.1420350738047	12.4020251820103	4.70161830206112	0.0201765501132425	0.0106661026883779	0	1.00399806493349	2679.93957402431	2	19484.6774193548	1	1	1	1	2019-05-17T17:35:58.392	NG_ecoli_LTEE_910_DM25	-0	-0	164.775	DIA_100X_EMPTY_1x1_100ms	bac81678-0d93-4f53-94b5-ffc011cf60b5	EPI_100X_YFP_1x1_200ms_25sola	EPI_100X_RFP_1x1_200ms_25sola
94	39	14.3154630297858	559	48.0641229192006	63.6618962432916	588.499105545617	9163250	16392.2182468694	321.11462717133	347.08244985182	0	239162	427.838998211091	478.910056162692	610.530577599552	0	NaN	NaN	NaN	NaN	NaN	521.688235855576	0.967591617156318	38.8905419589573	15.8060049878167	12.9810886005971	3.66803854209519	0.0340518516356675	0.0156917431493788	1	1.01002787757096	5147.02295270667	3	20932.3703041145	1	1	1	1	2019-05-17T17:35:58.392	NG_ecoli_LTEE_910_DM25	-0	-0	164.775	DIA_100X_EMPTY_1x1_100ms	93d64dc8-62d3-4d44-b4c5-857a7d601c88	EPI_100X_YFP_1x1_200ms_25sola	EPI_100X_RFP_1x1_200ms_25sola
95	34	15.3166075382201	521	49.0405909312083	65.1880998080614	834.78886756238	1416633	2719.06525911708	321.11462717133	347.08244985182	0	271110	520.364683301344	478.910056162692	610.530577599552	0	NaN	NaN	NaN	NaN	NaN	399.962746365006	0.996948481172116	31.1109971138993	14.868785192805	12.4978519844022	3.5520862346456	0.00734408490096286	0.00316372602333089	1	1.00063862977712	3816.58171866329	0	17641.8656429942	1	1	1	1	2019-05-17T17:35:58.392	NG_ecoli_LTEE_910_DM25	-0	-0	164.775	DIA_100X_EMPTY_1x1_100ms	71733943-e534-4e88-8a7e-eef52e43fd79	EPI_100X_YFP_1x1_200ms_25sola	EPI_100X_RFP_1x1_200ms_25sola
96	29	13.3336199535425	387	48.1402333919555	59.7260981912145	1098.46253229974	2167115	5599.78036175711	321.11462717133	347.08244985182	0	145775	376.679586563308	478.910056162692	610.530577599552	0	NaN	NaN	NaN	NaN	NaN	336.439179218707	0.990828092051564	27.5675169984985	15.5499738188672	11.852663567613	3.65789422565034	0.0178459339377509	0.00707846041053904	1	1.00280056531625	3041.72149665256	2	19211.0387596899	1	1	1	1	2019-05-17T17:35:58.392	NG_ecoli_LTEE_910_DM25	-0	-0	164.775	DIA_100X_EMPTY_1x1_100ms	53ceaf79-0919-442f-ac5d-b1c65ebc3868	EPI_100X_YFP_1x1_200ms_25sola	EPI_100X_RFP_1x1_200ms_25sola
97	28	14.3930961153723	403	22.4791357780995	63.7295285359802	1693.90570719603	2076292	5152.08933002481	321.11462717133	347.08244985182	0	205806	510.684863523573	478.910056162692	610.530577599552	0	NaN	NaN	NaN	NaN	NaN	333.561537773385	0.995644761728654	26.5795461990647	14.9045060486249	12.0427153191445	3.86682767771396	0.0293093737881957	0.0140856366761016	1	1.01006167715477	3027.51485906258	2	19300.4962779156	1	1	1	1	2019-05-17T17:35:58.392	NG_ecoli_LTEE_910_DM25	-0	-0	164.775	DIA_100X_EMPTY_1x1_100ms	bf910069-63d8-4475-ac9d-aa68ad73228c	EPI_100X_YFP_1x1_200ms_25sola	EPI_100X_RFP_1x1_200ms_25sola
98	23	14.3197042545679	330	9.84626388515519	61.7515151515152	1881.45757575758	164659	498.966666666667	321.11462717133	347.08244985182	0	186880	566.30303030303	478.910056162692	610.530577599552	0	NaN	NaN	NaN	NaN	NaN	293.244389328897	0.999889135946239	21.976157631323	16.6835065536861	12.6833069391707	4.42354374102011	0.0277529152149742	0.0137558983940267	0	1.00678355513549	2776.55734906657	2	20681.2181818182	1	1	1	1	2019-05-17T17:35:58.392	NG_ecoli_LTEE_910_DM25	-0	-0	164.775	DIA_100X_EMPTY_1x1_100ms	12a63a37-b281-49eb-98c6-1a00701c04a9	EPI_100X_YFP_1x1_200ms_25sola	EPI_100X_RFP_1x1_200ms_25sola
99	41	18.0000770967262	738	47.7003868774223	66.5325203252033	1451.93360433604	3005105	4071.95799457995	321.11462717133	347.08244985182	0	405590	549.579945799458	478.910056162692	610.530577599552	0	NaN	NaN	NaN	NaN	NaN	655.672267459551	0.982117430065565	40.3737075211825	19.4329356755684	15.8611568672014	4.34185883787174	0.023045570372823	0.0072164768137376	1	1.00671844353644	7977.34242785686	3	18687.3997289973	1	1	1	1	2019-05-17T17:35:58.392	NG_ecoli_LTEE_910_DM25	-0	-0	164.775	DIA_100X_EMPTY_1x1_100ms	d30d0fa0-805b-4091-af1f-c9b83fc1576b	EPI_100X_YFP_1x1_200ms_25sola	EPI_100X_RFP_1x1_200ms_25sola
100	35	13.1378920644064	460	38.6828161067261	62.4434782608696	1503.63260869565	524928	1141.14782608696	321.11462717133	347.08244985182	0	643561	1399.04565217391	478.910056162692	610.530577599552	0	NaN	NaN	NaN	NaN	NaN	443.55579312474	0.948324873001511	34.4616104089767	14.9906501892345	12.2568390706287	3.475244234022	0.0598417192605548	0.021521358235798	1	1.02093589482477	4066.14084307154	4	21602.3543478261	1	1	1	1	2019-05-17T17:35:58.392	NG_ecoli_LTEE_910_DM25	-0	-0	164.775	DIA_100X_EMPTY_1x1_100ms	db2e1c90-2ced-46b7-8503-9122923b4c99	EPI_100X_YFP_1x1_200ms_25sola	EPI_100X_RFP_1x1_200ms_25sola
101	26	14.2400256501079	371	1.18016416996977	64.078167115903	292.495956873315	840822	2266.36657681941	321.11462717133	347.08244985182	0	146008	393.5525606469	478.910056162692	610.530577599552	0	NaN	NaN	NaN	NaN	NaN	327.029657049553	0.999937907629688	23.8133050535991	17.7375388332304	13.1274675725141	4.73682080399595	0.0442599396153485	0.0231081496732274	1	1.02168055527648	3223.08281900832	1	21190.0673854447	1	1	1	1	2019-05-17T17:35:58.392	NG_ecoli_LTEE_910_DM25	-0	-0	164.775	DIA_100X_EMPTY_1x1_100ms	ac34c90f-3e73-4cf7-82d4-b85c9c4fefe0	EPI_100X_YFP_1x1_200ms_25sola	EPI_100X_RFP_1x1_200ms_25sola
102	34	13.0277206503402	444	40.3762307190679	68.554054054054	768.265765765766	569580	1282.83783783784	321.11462717133	347.08244985182	0	479828	1080.69369369369	478.910056162692	610.530577599552	0	NaN	NaN	NaN	NaN	NaN	396.461857252733	0.912260653652293	32.8658212583304	14.5075209000597	11.6320963615625	3.12270287327372	0.0499949980657474	0.0240453390023239	1	1.04328139741836	3492.61208909922	2	19572.4144144144	1	1	1	1	2019-05-17T17:35:58.392	NG_ecoli_LTEE_910_DM25	-0	-0	164.775	DIA_100X_EMPTY_1x1_100ms	1100fd24-0e60-4f02-b3ed-06a08d4cc05b	EPI_100X_YFP_1x1_200ms_25sola	EPI_100X_RFP_1x1_200ms_25sola
103	26	13.9677157318655	364	33.2461687507538	67.760989010989	1058.54395604396	497960	1368.02197802198	321.11462717133	347.08244985182	0	240622	661.049450549451	478.910056162692	610.530577599552	0	NaN	NaN	NaN	NaN	NaN	291.673564099976	0.998874816369155	24.5296432848518	14.5659791963036	11.4758385708926	3.66239386980108	0.00946033231275126	0.00441204840016317	1	1.00032196319976	2537.17237978244	0	18521.206043956	1	1	1	1	2019-05-17T17:35:58.392	NG_ecoli_LTEE_910_DM25	-0	-0	164.775	DIA_100X_EMPTY_1x1_100ms	24c311d6-49b2-4653-805d-1ff8e6b6f522	EPI_100X_YFP_1x1_200ms_25sola	EPI_100X_RFP_1x1_200ms_25sola
104	27	13.3188867898749	360	37.6847323062634	65.2861111111111	24.9638888888889	1346372	3739.92222222222	321.11462717133	347.08244985182	0	152051	422.363888888889	478.910056162692	610.530577599552	0	NaN	NaN	NaN	NaN	NaN	299.339848111328	0.997912054354515	25.0374016219076	14.306422987596	11.4224623535815	3.76957707483867	0.0304721372985234	0.0137277563637418	1	1.00858544991361	2565.65707338071	1	20030.2833333333	1	1	1	1	2019-05-17T17:35:58.392	NG_ecoli_LTEE_910_DM25	-0	-0	164.775	DIA_100X_EMPTY_1x1_100ms	2fa00de5-9630-4c06-a756-e67d3f1bfdd6	EPI_100X_YFP_1x1_200ms_25sola	EPI_100X_RFP_1x1_200ms_25sola
105	42	13.5884429767118	571	46.8956606822022	69.1628721541156	354.817863397548	1345257	2355.96672504378	321.11462717133	347.08244985182	0	233644	409.183887915937	478.910056162692	610.530577599552	0	NaN	NaN	NaN	NaN	NaN	496.131504847885	0.921439458639204	39.2560090849693	15.1795982848508	12.3113223342392	3.25240920401197	0.0178356321255705	0.00647233462056503	2	1.00370892462383	4673.10383582865	1	18743.8003502627	1	1	1	1	2019-05-17T17:35:58.392	NG_ecoli_LTEE_910_DM25	-0	-0	164.775	DIA_100X_EMPTY_1x1_100ms	b48bc1ae-61fc-49d6-a094-019d4b4306e2	EPI_100X_YFP_1x1_200ms_25sola	EPI_100X_RFP_1x1_200ms_25sola
106	30	15.4726012667202	465	39.9634138461457	72.1849462365591	1216.58709677419	3434323	7385.64086021505	321.11462717133	347.08244985182	0	198905	427.752688172043	478.910056162692	610.530577599552	0	NaN	NaN	NaN	NaN	NaN	383.603344754735	0.983006930494265	29.6690513030648	15.0718308352144	12.4065635294755	3.58792215995019	0.0503653449521337	0.0200810170431243	1	1.02221618948253	3586.71235193954	1	18791.0107526882	1	1	1	1	2019-05-17T17:35:58.392	NG_ecoli_LTEE_910_DM25	-0	-0	164.775	DIA_100X_EMPTY_1x1_100ms	d011ff2a-cb19-4706-b81a-8f6c5825306f	EPI_100X_YFP_1x1_200ms_25sola	EPI_100X_RFP_1x1_200ms_25sola
107	22	13.8290866332927	305	-30.8167671871056	68.616393442623	1479.53114754098	272255	892.639344262295	321.11462717133	347.08244985182	0	151812	497.744262295082	478.910056162692	610.530577599552	0	NaN	NaN	NaN	NaN	NaN	276.89432195515	0.997863962432376	21.0732099991313	16.1962090227038	12.3986442753335	4.40996701570112	0.0393081737008939	0.0190523898984731	1	1.01168522710222	2544.30385760736	4	24222.1836065574	1	1	1	1	2019-05-17T17:35:58.392	NG_ecoli_LTEE_910_DM25	-0	-0	164.775	DIA_100X_EMPTY_1x1_100ms	7759b406-9cf6-494c-931f-1604b759dca8	EPI_100X_YFP_1x1_200ms_25sola	EPI_100X_RFP_1x1_200ms_25sola
108	27	12.5839999150839	340	43.1513845911986	69.9176470588235	408.829411764706	671110	1973.85294117647	321.11462717133	347.08244985182	0	279191	821.15	478.910056162692	610.530577599552	0	NaN	NaN	NaN	NaN	NaN	307.47556293838	0.9853447037723	25.849953200026	14.5758893767943	11.4476880083356	3.53972920314981	0.0199311666828661	0.00780164007791278	1	1.00286101850104	2660.6344626369	1	20022.0411764706	1	1	1	1	2019-05-17T17:35:58.392	NG_ecoli_LTEE_910_DM25	-0	-0	164.775	DIA_100X_EMPTY_1x1_100ms	2204f328-348a-4355-981e-6627563cd280	EPI_100X_YFP_1x1_200ms_25sola	EPI_100X_RFP_1x1_200ms_25sola
109	30	13.9989011713819	420	29.8378898688288	75.8404761904762	1355.45	2120332	5048.40952380952	321.11462717133	347.08244985182	0	187686	446.871428571429	478.910056162692	610.530577599552	0	NaN	NaN	NaN	NaN	NaN	385.404620158941	0.987083656814621	30.1388996211622	15.3389536107667	12.2534014848605	3.74901965025613	0.0426203027356444	0.0183819424954298	1	1.01181824889018	3554.10783350742	2	21551.8928571429	1	1	1	1	2019-05-17T17:35:58.392	NG_ecoli_LTEE_910_DM25	-0	-0	164.775	DIA_100X_EMPTY_1x1_100ms	1a744258-3bd1-450a-ad22-53299f1caf44	EPI_100X_YFP_1x1_200ms_25sola	EPI_100X_RFP_1x1_200ms_25sola
110	26	13.6900436861425	356	24.045124382827	75.435393258427	105.151685393258	304915	856.502808988764	321.11462717133	347.08244985182	0	144554	406.050561797753	478.910056162692	610.530577599552	0	NaN	NaN	NaN	NaN	NaN	295.023678937464	0.999938457417006	22.8910440011469	15.8674799305438	12.4142919214621	4.17619381884038	0.0248486470284886	0.0120961193587989	1	1.00550085368084	2770.76305835912	2	19975.9719101124	1	1	1	1	2019-05-17T17:35:58.392	NG_ecoli_LTEE_910_DM25	-0	-0	164.775	DIA_100X_EMPTY_1x1_100ms	23374da4-3fe5-4232-93d0-4e4c204374d8	EPI_100X_YFP_1x1_200ms_25sola	EPI_100X_RFP_1x1_200ms_25sola
111	36	13.6245580945027	491	-38.2925081918396	82.4297352342159	1558.26476578411	127955	260.600814663951	321.11462717133	347.08244985182	0	247272	503.608961303462	478.910056162692	610.530577599552	0	NaN	NaN	NaN	NaN	NaN	473.868709555171	0.800302585087178	37.974166494574	16.1618365292842	11.885923215526	2.9977149549022	0.0795308240038267	0.0284996074432002	2	1.0732931467997	4213.50944945073	3	29608.549898167	1	1	1	1	2019-05-17T17:35:58.392	NG_ecoli_LTEE_910_DM25	-0	-0	164.775	DIA_100X_EMPTY_1x1_100ms	15bc47e7-7e69-48e2-b3f3-38b6c818f526	EPI_100X_YFP_1x1_200ms_25sola	EPI_100X_RFP_1x1_200ms_25sola
112	27	13.3501994704933	361	40.0710012098336	77.797783933518	1934.20221606648	1570998	4351.79501385042	321.11462717133	347.08244985182	0	178062	493.246537396122	478.910056162692	610.530577599552	0	NaN	NaN	NaN	NaN	NaN	312.947780585343	0.99325332159839	26.6926140783248	13.6846680410082	11.0829685168043	3.70390393466091	0.0241789023282787	0.00925340781633372	1	1.00271740760137	2575.09459879089	2	21173.0498614958	1	1	1	1	2019-05-17T17:35:58.392	NG_ecoli_LTEE_910_DM25	-0	-0	164.775	DIA_100X_EMPTY_1x1_100ms	ad921cb0-cec2-4106-b117-d69716d7d9ea	EPI_100X_YFP_1x1_200ms_25sola	EPI_100X_RFP_1x1_200ms_25sola
113	38	11.7417173902572	447	48.9430803426258	85.8255033557047	480.908277404922	297470	665.480984340045	321.11462717133	347.08244985182	0	228775	511.800894854586	478.910056162692	610.530577599552	0	NaN	NaN	NaN	NaN	NaN	392.306847012993	0.96119824893533	37.6226385856042	12.4486389099048	10.1981291591378	2.49222164850155	0.00927899046342469	0.00433347064515389	1	1.00081189390396	3073.12445056127	1	20623.7986577181	1	1	1	1	2019-05-17T17:35:58.392	NG_ecoli_LTEE_910_DM25	-0	-0	164.775	DIA_100X_EMPTY_1x1_100ms	4322f8a5-fc97-467e-ad88-36bb83c8d439	EPI_100X_YFP_1x1_200ms_25sola	EPI_100X_RFP_1x1_200ms_25sola
114	87	29.694572196421	2584	-49.9999989052244	111.137770897833	1546.13312693498	635059	245.765866873065	321.11462717133	347.08244985182	0	1526577	590.780572755418	478.910056162692	610.530577599552	0	NaN	NaN	NaN	NaN	NaN	NaN	NaN	NaN	NaN	NaN	NaN	NaN	NaN	NaN	NaN	NaN	5	27857.3390092879	1	1	1	1	2019-05-17T17:35:58.392	NG_ecoli_LTEE_910_DM25	-0	-0	164.775	DIA_100X_EMPTY_1x1_100ms	2b28207b-40c7-4dd6-9e79-f7de1d4592fd	EPI_100X_YFP_1x1_200ms_25sola	EPI_100X_RFP_1x1_200ms_25sola
115	22	3.45074059365027	76	-49.9999966528326	80.5789473684211	2045.39473684211	251581	3310.27631578947	321.11462717133	347.08244985182	0	32414	426.5	478.910056162692	610.530577599552	0	NaN	NaN	NaN	NaN	NaN	NaN	NaN	NaN	NaN	NaN	NaN	NaN	NaN	NaN	NaN	NaN	1	22154.3684210526	1	1	1	1	2019-05-17T17:35:58.392	NG_ecoli_LTEE_910_DM25	-0	-0	164.775	DIA_100X_EMPTY_1x1_100ms	626d493e-6822-4022-a9b9-d5949cdadb11	EPI_100X_YFP_1x1_200ms_25sola	EPI_100X_RFP_1x1_200ms_25sola
116	29	14.019801797019	407	38.9389551638798	82.0958230958231	795.813267813268	3709768	9114.90909090909	321.11462717133	347.08244985182	0	174460	428.648648648649	478.910056162692	610.530577599552	0	NaN	NaN	NaN	NaN	NaN	330.823823359648	0.980573143593314	27.9489672667292	14.1069894335711	11.3287723439885	3.4729210965611	0.0366722778345769	0.019490746543146	0	1.02086140310111	2817.22377976605	2	18712.3906633907	1	1	1	1	2019-05-17T17:35:58.392	NG_ecoli_LTEE_910_DM25	-0	-0	164.775	DIA_100X_EMPTY_1x1_100ms	be7b1bb4-0cb8-4a3c-9c24-3225fc7af3fe	EPI_100X_YFP_1x1_200ms_25sola	EPI_100X_RFP_1x1_200ms_25sola
117	34	15.0686684354908	512	46.6239674902779	81.91015625	1144.46484375	1291141	2521.759765625	321.11462717133	347.08244985182	0	198433	387.564453125	478.910056162692	610.530577599552	0	NaN	NaN	NaN	NaN	NaN	401.76059211782	0.9963187453623	30.3586260901601	15.5791276102329	12.9478054272323	3.58369311928213	0.00983671209980752	0.00404061332374086	1	1.00080410790743	3997.2777251516	0	18578.640625	1	1	1	1	2019-05-17T17:35:58.392	NG_ecoli_LTEE_910_DM25	-0	-0	164.775	DIA_100X_EMPTY_1x1_100ms	760b4549-640b-4729-b8c6-0fd6409395d3	EPI_100X_YFP_1x1_200ms_25sola	EPI_100X_RFP_1x1_200ms_25sola
118	32	11.2846584939949	366	-30.75285745328	78.0901639344262	280.065573770492	1001563	2736.51092896175	321.11462717133	347.08244985182	0	153378	419.065573770492	478.910056162692	610.530577599552	0	NaN	NaN	NaN	NaN	NaN	381.757731764157	0.972687843196528	33.0982070599002	13.8420319158048	11.017418716908	3.53210673178973	0.0299026501540726	0.0140939109805983	1	1.00595002121774	3155.39737657416	4	20496.9262295082	1	1	1	1	2019-05-17T17:35:58.392	NG_ecoli_LTEE_910_DM25	-0	-0	164.775	DIA_100X_EMPTY_1x1_100ms	c9dc27ee-f0ab-42f8-aa70-e59d8fd1bf1c	EPI_100X_YFP_1x1_200ms_25sola	EPI_100X_RFP_1x1_200ms_25sola
119	25	13.8426471588296	347	-47.5044139632044	82.4726224783862	446.936599423631	72305	208.371757925072	321.11462717133	347.08244985182	0	9827189	28320.4293948127	478.910056162692	610.530577599552	0	NaN	NaN	NaN	NaN	NaN	307.148234045599	0.998459794917548	21.182390096593	19.4571007466489	13.7424371542957	5.56059517882167	0.044031846878897	0.00629951194963248	0	1.00079496094432	3141.9000290806	1	18580.181556196	1	1	1	1	2019-05-17T17:35:58.392	NG_ecoli_LTEE_910_DM25	-0	-0	164.775	DIA_100X_EMPTY_1x1_100ms	a1136732-7cc1-42e6-a8c3-0a1d2a045983	EPI_100X_YFP_1x1_200ms_25sola	EPI_100X_RFP_1x1_200ms_25sola
120	35	14.5847615155759	511	46.8397193484725	86.3522504892368	1030.03326810176	202539	396.358121330724	321.11462717133	347.08244985182	0	196628	384.79060665362	478.910056162692	610.530577599552	0	NaN	NaN	NaN	NaN	NaN	406.223824192906	0.943967731334543	34.1615448366014	14.1994646860319	11.6210934223852	2.98488713357682	0.0149958695758193	0.00642084982299732	2	1.00355581393715	3623.44245293385	0	18663.0880626223	1	1	1	1	2019-05-17T17:35:58.392	NG_ecoli_LTEE_910_DM25	-0	-0	164.775	DIA_100X_EMPTY_1x1_100ms	91a670b0-ab42-4101-9b1f-3962115a721c	EPI_100X_YFP_1x1_200ms_25sola	EPI_100X_RFP_1x1_200ms_25sola
121	27	14.7120211898218	398	31.5423326651949	83.1733668341708	1110.9472361809	1173738	2949.09045226131	321.11462717133	347.08244985182	0	147129	369.670854271357	478.910056162692	610.530577599552	0	NaN	NaN	NaN	NaN	NaN	313.623789785053	0.99991665822382	24.9137199985411	15.287455620145	12.0948112558065	4.02013120590235	0.0108616330011164	0.00430690243591609	1	1.00072931580074	2862.37579923318	1	19596.0326633166	1	1	1	1	2019-05-17T17:35:58.392	NG_ecoli_LTEE_910_DM25	-0	-0	164.775	DIA_100X_EMPTY_1x1_100ms	e9f1fbe5-3ebb-48a8-b6a6-d23f24f55811	EPI_100X_YFP_1x1_200ms_25sola	EPI_100X_RFP_1x1_200ms_25sola
122	30	16.2109190423121	487	20.2823614286038	82.0718685831622	1503.30390143737	267955	550.215605749487	321.11462717133	347.08244985182	0	407748	837.264887063655	478.910056162692	610.530577599552	0	NaN	NaN	NaN	NaN	NaN	379.629569138616	0.999835858189131	27.1779407090784	17.2375807752464	13.4553550761982	4.34287943588189	0.0286856930761001	0.0147413563123495	0	1.01080322311869	3864.53063237418	4	23721.749486653	1	1	1	1	2019-05-17T17:35:58.392	NG_ecoli_LTEE_910_DM25	-0	-0	164.775	DIA_100X_EMPTY_1x1_100ms	063dae37-e2b0-4180-9906-5c248e38ece5	EPI_100X_YFP_1x1_200ms_25sola	EPI_100X_RFP_1x1_200ms_25sola
123	23	14.1672942063739	326	21.235971639564	82.4907975460123	1708.73926380368	189690	581.871165644172	321.11462717133	347.08244985182	0	163406	501.245398773006	478.910056162692	610.530577599552	0	NaN	NaN	NaN	NaN	NaN	288.287466969445	0.999903426147224	23.7551837167719	14.5101161078629	11.6299345515597	3.80492473246409	0.0182768696479601	0.00926202990496815	1	1.00318018815485	2523.49713657781	2	20119.1963190184	1	1	1	1	2019-05-17T17:35:58.392	NG_ecoli_LTEE_910_DM25	-0	-0	164.775	DIA_100X_EMPTY_1x1_100ms	5bdd537d-013b-41e9-bb04-37623f556727	EPI_100X_YFP_1x1_200ms_25sola	EPI_100X_RFP_1x1_200ms_25sola
124	41	15.4822698880746	640	37.8237040873747	92.9296875	157.4609375	782821	1223.1578125	321.11462717133	347.08244985182	0	253238	395.684375	478.910056162692	610.530577599552	0	NaN	NaN	NaN	NaN	NaN	487.133937579602	0.894145309911915	39.9003175986193	14.9819068162027	11.8168823048139	3.24528450259575	0.0360291312871851	0.0157646700026139	2	1.02853876669003	4375.94700666632	0	19371.6640625	1	1	1	1	2019-05-17T17:35:58.392	NG_ecoli_LTEE_910_DM25	-0	-0	164.775	DIA_100X_EMPTY_1x1_100ms	e2b66c6d-e89f-46af-a059-bb47a3206831	EPI_100X_YFP_1x1_200ms_25sola	EPI_100X_RFP_1x1_200ms_25sola
125	23	12.7423734636905	294	-31.9381403622383	83.9251700680272	88.2619047619048	206525	702.465986394558	321.11462717133	347.08244985182	0	139500	474.489795918367	478.910056162692	610.530577599552	0	NaN	NaN	NaN	NaN	NaN	307.107696033611	0.999948660663387	23.281855938666	17.0940518098523	12.6568886052011	4.59495849770256	0.0158258321683386	0.00696911506363599	1	1.00089056591186	2929.28342813455	5	21045.4319727891	1	1	1	1	2019-05-17T17:35:58.392	NG_ecoli_LTEE_910_DM25	-0	-0	164.775	DIA_100X_EMPTY_1x1_100ms	1a24825d-4b1e-4638-b479-2b5582747d10	EPI_100X_YFP_1x1_200ms_25sola	EPI_100X_RFP_1x1_200ms_25sola
126	25	14.4174194024493	361	-9.4436364219627	85.7396121883657	730.930747922438	2066029	5723.07202216067	321.11462717133	347.08244985182	0	151294	419.096952908587	478.910056162692	610.530577599552	0	NaN	NaN	NaN	NaN	NaN	295.29456706227	0.999943878574236	23.9777304662676	15.4964003020614	11.873152284453	4.01420061681912	0.0131194399814094	0.00577165248381828	1	1.0013125941677	2654.78913454904	1	19364.1578947368	1	1	1	1	2019-05-17T17:35:58.392	NG_ecoli_LTEE_910_DM25	-0	-0	164.775	DIA_100X_EMPTY_1x1_100ms	df402177-6c11-4764-9962-df4a63632b54	EPI_100X_YFP_1x1_200ms_25sola	EPI_100X_RFP_1x1_200ms_25sola
127	24	14.4110410135622	347	-7.03578186077711	83.9423631123919	965.4265129683	219483	632.515850144092	321.11462717133	347.08244985182	0	168044	484.276657060519	478.910056162692	610.530577599552	0	NaN	NaN	NaN	NaN	NaN	293.548428747203	0.999896812290534	23.3585258792227	15.4892792611988	12.2168479410188	3.95265638903793	0.00529392848316443	0.00263370518197366	0	1.00025339257372	2738.1273912575	1	19307.3025936599	1	1	1	1	2019-05-17T17:35:58.392	NG_ecoli_LTEE_910_DM25	-0	-0	164.775	DIA_100X_EMPTY_1x1_100ms	622b1f1c-67a3-496a-adb6-1e94106ce1f0	EPI_100X_YFP_1x1_200ms_25sola	EPI_100X_RFP_1x1_200ms_25sola
128	27	12.2092243696186	330	36.6585355679228	83.2909090909091	13.7818181818182	2615924	7927.04242424242	321.11462717133	347.08244985182	0	141050	427.424242424242	478.910056162692	610.530577599552	0	NaN	NaN	NaN	NaN	NaN	312.663608329483	0.999063086032735	26.2849089060398	14.9224003205199	11.4152424140436	3.94090970852647	0.0213523135498014	0.0107593485127944	1	1.00582995726794	2690.08891452495	3	20078.6363636364	1	1	1	1	2019-05-17T17:35:58.392	NG_ecoli_LTEE_910_DM25	-0	-0	164.775	DIA_100X_EMPTY_1x1_100ms	4b3bd951-b4dd-4c20-955e-cd5e066aef7d	EPI_100X_YFP_1x1_200ms_25sola	EPI_100X_RFP_1x1_200ms_25sola
129	31	12.8905661968393	400	42.6820070589205	82.7875	64.7425	1619305	4048.2625	321.11462717133	347.08244985182	0	173620	434.05	478.910056162692	610.530577599552	0	NaN	NaN	NaN	NaN	NaN	399.067639143948	0.974701222075894	32.5557650073648	14.3813248463743	11.7685231266851	3.32730412806247	0.0347274765318779	0.0185967141670213	1	1.00605193525748	3541.29182305786	2	21406.6625	1	1	1	1	2019-05-17T17:35:58.392	NG_ecoli_LTEE_910_DM25	-0	-0	164.775	DIA_100X_EMPTY_1x1_100ms	763c85b4-5a14-447f-9214-e27f89714948	EPI_100X_YFP_1x1_200ms_25sola	EPI_100X_RFP_1x1_200ms_25sola
130	19	11.4137573110513	217	-49.0626157042079	83.7603686635945	2033.91705069124	508360	2342.67281105991	321.11462717133	347.08244985182	0	95407	439.663594470046	478.910056162692	610.530577599552	0	NaN	NaN	NaN	NaN	NaN	199.029714864162	0.999839256521714	17.4140566243267	14.2009979055255	10.6984866216954	4.03578198783099	0.0224690441448591	0.0120632447998715	0	1.00310099004997	1565.43316162075	1	21784.5714285714	1	1	1	1	2019-05-17T17:35:58.392	NG_ecoli_LTEE_910_DM25	-0	-0	164.775	DIA_100X_EMPTY_1x1_100ms	8702f4ba-d4de-4593-bc86-527a2c3deeaa	EPI_100X_YFP_1x1_200ms_25sola	EPI_100X_RFP_1x1_200ms_25sola
131	36	14.2758510012162	514	47.6968276546301	87.8229571984436	249.65953307393	1186177	2307.7373540856	321.11462717133	347.08244985182	0	215530	419.31906614786	478.910056162692	610.530577599552	0	NaN	NaN	NaN	NaN	NaN	408.779558361404	0.98749634952493	33.1656667049434	13.9950094452172	11.9361166023801	3.23464448363174	0.0233924505672014	0.0149790694179125	0	1.01513084524114	3711.11761781856	2	19634.593385214	1	1	1	1	2019-05-17T17:35:58.392	NG_ecoli_LTEE_910_DM25	-0	-0	164.775	DIA_100X_EMPTY_1x1_100ms	4db6c244-88ec-4051-88d6-821a170c4197	EPI_100X_YFP_1x1_200ms_25sola	EPI_100X_RFP_1x1_200ms_25sola
132	27	14.1162801214834	382	-0.485636463081973	87.8664921465969	1371.12827225131	1599534	4187.26178010471	321.11462717133	347.08244985182	0	190307	498.185863874346	478.910056162692	610.530577599552	0	NaN	NaN	NaN	NaN	NaN	369.3188100741	0.999152195732139	25.5122903677674	18.5502929202917	13.610383104692	5.41544352499426	0.0252961883165176	0.00976434271309014	1	1.00296536977796	3711.76122268635	4	19867.9554973822	1	1	1	1	2019-05-17T17:35:58.392	NG_ecoli_LTEE_910_DM25	-0	-0	164.775	DIA_100X_EMPTY_1x1_100ms	147d37e6-1c9e-4a2d-b8de-6444043496fa	EPI_100X_YFP_1x1_200ms_25sola	EPI_100X_RFP_1x1_200ms_25sola
133	31	14.3829387997316	446	44.0977834783088	90.7892376681614	359.271300448431	1939540	4348.74439461883	321.11462717133	347.08244985182	0	204328	458.134529147982	478.910056162692	610.530577599552	0	NaN	NaN	NaN	NaN	NaN	372.986804932833	0.974197934931056	30.1560992287368	14.4197366777591	12.0605359610041	3.13665781665049	0.0151259052869947	0.00521727735740516	1	1.00119305884017	3445.07166771674	1	19300.9708520179	1	1	1	1	2019-05-17T17:35:58.392	NG_ecoli_LTEE_910_DM25	-0	-0	164.775	DIA_100X_EMPTY_1x1_100ms	32b8d827-36ca-4e99-a631-811d9badec69	EPI_100X_YFP_1x1_200ms_25sola	EPI_100X_RFP_1x1_200ms_25sola
134	36	12.0122832789056	433	21.0088906551055	93.6535796766744	574.503464203233	1063270	2455.58891454965	321.11462717133	347.08244985182	0	293121	676.953810623557	478.910056162692	610.530577599552	0	NaN	NaN	NaN	NaN	NaN	401.891123020852	0.918620771885552	36.2634492265638	13.121479505351	10.7743191081198	2.78069640259857	0.0361276590044339	0.0132933629564351	2	1.01890752242624	3306.27261186627	4	21358.0161662818	1	1	1	1	2019-05-17T17:35:58.392	NG_ecoli_LTEE_910_DM25	-0	-0	164.775	DIA_100X_EMPTY_1x1_100ms	312d28f8-930c-4b3e-9477-c4078eb3bd4e	EPI_100X_YFP_1x1_200ms_25sola	EPI_100X_RFP_1x1_200ms_25sola
135	23	12.1052155147686	279	-42.7786531511276	86.3405017921147	1983.01792114695	166214	595.749103942652	321.11462717133	347.08244985182	0	130097	466.297491039427	478.910056162692	610.530577599552	0	NaN	NaN	NaN	NaN	NaN	254.357916075569	0.999909121665141	21.6518154404593	14.5501650543361	11.3020764003268	3.90927063571837	0.00470583796132525	0.00205642154720279	1	1.00014192434707	2172.20433145314	2	21138.9032258065	1	1	1	1	2019-05-17T17:35:58.392	NG_ecoli_LTEE_910_DM25	-0	-0	164.775	DIA_100X_EMPTY_1x1_100ms	9fad5fd1-1635-43c1-868a-ded011f94fe0	EPI_100X_YFP_1x1_200ms_25sola	EPI_100X_RFP_1x1_200ms_25sola
136	60	12.8715143332828	773	-49.9999999986519	106.126778783959	1457.7425614489	189828	245.573091849935	321.11462717133	347.08244985182	0	442192	572.046571798189	478.910056162692	610.530577599552	0	NaN	NaN	NaN	NaN	NaN	829.322066284332	0.541789857223342	NaN	NaN	NaN	NaN	NaN	NaN	NaN	NaN	NaN	3	27156.1138421734	1	1	1	1	2019-05-17T17:35:58.392	NG_ecoli_LTEE_910_DM25	-0	-0	164.775	DIA_100X_EMPTY_1x1_100ms	63e46fc3-9a6c-4ac9-84d4-9e98568bf8bb	EPI_100X_YFP_1x1_200ms_25sola	EPI_100X_RFP_1x1_200ms_25sola
137	21	14.3744815344459	302	-49.9567322882121	88.7119205298013	429.440397350993	64613	213.950331125828	321.11462717133	347.08244985182	0	12923041	42791.5264900662	478.910056162692	610.530577599552	0	NaN	NaN	NaN	NaN	NaN	251.987841016431	0.999900481821801	18.5227258624078	18.2456445050642	12.6922958415697	5.49159854688822	0.0148132698810834	0.000714980381364692	3	1.00000054556428	2343.55501673991	1	17439.4536423841	1	1	1	1	2019-05-17T17:35:58.392	NG_ecoli_LTEE_910_DM25	-0	-0	164.775	DIA_100X_EMPTY_1x1_100ms	a5a3aa97-e82b-4269-871d-3c4028951ee5	EPI_100X_YFP_1x1_200ms_25sola	EPI_100X_RFP_1x1_200ms_25sola
138	38	13.7630331362866	523	37.0829506355547	96.112810707457	889.282982791587	435711	833.099426386233	321.11462717133	347.08244985182	0	1749034	3344.23326959847	478.910056162692	610.530577599552	0	NaN	NaN	NaN	NaN	NaN	434.390821289782	0.905692072916038	36.4736885210955	15.187917683888	11.5098541708685	3.27040683739955	0.0395648464289164	0.0195549010518106	2	1.0388983739465	3794.97752933869	2	19631.4149139579	1	1	1	1	2019-05-17T17:35:58.392	NG_ecoli_LTEE_910_DM25	-0	-0	164.775	DIA_100X_EMPTY_1x1_100ms	0e3103e3-0848-43a1-923f-165a7c10f538	EPI_100X_YFP_1x1_200ms_25sola	EPI_100X_RFP_1x1_200ms_25sola
139	24	13.0615207308476	314	1.5611654447206	89.7484076433121	1842.03503184713	1364544	4345.68152866242	321.11462717133	347.08244985182	0	167250	532.643312101911	478.910056162692	610.530577599552	0	NaN	NaN	NaN	NaN	NaN	264.049740104624	0.999846395326925	22.5692218553947	14.6680981749822	11.2816002769532	3.84433703495293	0.0147974714603673	0.0079391911995369	1	1.00223865055433	2256.04564941957	1	20739.3566878981	1	1	1	1	2019-05-17T17:35:58.392	NG_ecoli_LTEE_910_DM25	-0	-0	164.775	DIA_100X_EMPTY_1x1_100ms	9f8f117d-871a-4ddb-8a91-3a8022886524	EPI_100X_YFP_1x1_200ms_25sola	EPI_100X_RFP_1x1_200ms_25sola
140	37	15.3467544642275	568	41.1182404725255	93.2816901408451	304.74823943662	1207475	2125.83626760563	321.11462717133	347.08244985182	0	255124	449.161971830986	478.910056162692	610.530577599552	0	NaN	NaN	NaN	NaN	NaN	485.482041777622	0.964028624109433	37.9407257614166	15.0701077065253	12.3071412644568	3.45951346566846	0.0543626940561297	0.0176203877435709	2	1.01793916321745	4513.46300081676	4	22421.4031690141	1	1	1	1	2019-05-17T17:35:58.392	NG_ecoli_LTEE_910_DM25	-0	-0	164.775	DIA_100X_EMPTY_1x1_100ms	fcb765aa-57e7-4135-807b-16afa10e3473	EPI_100X_YFP_1x1_200ms_25sola	EPI_100X_RFP_1x1_200ms_25sola
141	23	10.9475014382383	252	-20.5293544263124	90.5555555555556	1388	1505871	5975.67857142857	321.11462717133	347.08244985182	0	100767	399.869047619048	478.910056162692	610.530577599552	0	NaN	NaN	NaN	NaN	NaN	245.098507403517	0.996426687516697	21.7292231979931	14.7738136207846	10.9603809695001	3.77959859033714	0.0077818398187072	0.00459619074860286	1	1.00015709600077	2050.14879467291	3	21196.9563492063	1	1	1	1	2019-05-17T17:35:58.392	NG_ecoli_LTEE_910_DM25	-0	-0	164.775	DIA_100X_EMPTY_1x1_100ms	e1fd6dd7-9c96-477c-8b2b-6c41287b00e3	EPI_100X_YFP_1x1_200ms_25sola	EPI_100X_RFP_1x1_200ms_25sola
142	42	14.2740711857001	600	38.2511778153205	101.548333333333	1604.74833333333	1088921	1814.86833333333	321.11462717133	347.08244985182	0	258011	430.018333333333	478.910056162692	610.530577599552	0	NaN	NaN	NaN	NaN	NaN	515.360378267828	0.924508255845201	42.7687152045705	14.4612928821855	11.8588995761773	2.75466807690573	0.0202966536598382	0.010282168482786	1	1.01360792268519	4723.94538684843	2	19505.6766666667	1	1	1	1	2019-05-17T17:35:58.392	NG_ecoli_LTEE_910_DM25	-0	-0	164.775	DIA_100X_EMPTY_1x1_100ms	17619bc4-26ba-42db-9d29-5626f943463d	EPI_100X_YFP_1x1_200ms_25sola	EPI_100X_RFP_1x1_200ms_25sola
143	25	13.2663902279886	332	-22.4566223310362	92.4819277108434	1963.51807228916	561798	1692.16265060241	321.11462717133	347.08244985182	0	157167	473.394578313253	478.910056162692	610.530577599552	0	NaN	NaN	NaN	NaN	NaN	318.23188004858	0.99534871884221	24.6075453642644	16.5701872425569	12.4595962301138	4.25386605540519	0.0250815849260164	0.0109733717483547	1	1.00239507515342	3000.30988662	4	19839.7590361446	1	1	1	1	2019-05-17T17:35:58.392	NG_ecoli_LTEE_910_DM25	-0	-0	164.775	DIA_100X_EMPTY_1x1_100ms	960f6ad6-098b-4c61-99dd-06f24eb24fb6	EPI_100X_YFP_1x1_200ms_25sola	EPI_100X_RFP_1x1_200ms_25sola
144	35	13.1587895968127	461	48.8699982937976	101.305856832972	1820.10629067245	1218490	2643.1453362256	321.11462717133	347.08244985182	0	211696	459.210412147505	478.910056162692	610.530577599552	0	NaN	NaN	NaN	NaN	NaN	408.363006415363	0.95943249532286	33.395826545902	14.9613983078649	12.0036716879755	2.98519156171844	0.00937750727294956	0.00384294595135948	1	1.0002603413916	3779.29066846879	2	19741.8438177874	1	1	1	1	2019-05-17T17:35:58.392	NG_ecoli_LTEE_910_DM25	-0	-0	164.775	DIA_100X_EMPTY_1x1_100ms	3d1ff7c5-8fe4-4c9f-ab5f-9109de9c888f	EPI_100X_YFP_1x1_200ms_25sola	EPI_100X_RFP_1x1_200ms_25sola
145	32	10.9820249795209	352	40.7172722878575	95.9460227272727	22.3863636363636	642159	1824.31534090909	321.11462717133	347.08244985182	0	144837	411.46875	478.910056162692	610.530577599552	0	NaN	NaN	NaN	NaN	NaN	350.645737987598	0.955334351964902	32.6445496611942	12.518628742851	10.3796893797968	3.00324671079677	0.0328944933043575	0.0159989665197932	2	1.02081718154863	2762.29003931919	2	22550.6164772727	1	1	1	1	2019-05-17T17:35:58.392	NG_ecoli_LTEE_910_DM25	-0	-0	164.775	DIA_100X_EMPTY_1x1_100ms	d491d8c3-92ef-46a8-8d31-a260df1fd91e	EPI_100X_YFP_1x1_200ms_25sola	EPI_100X_RFP_1x1_200ms_25sola
146	26	12.8785808531404	336	34.9778166335892	97.6309523809524	1791.1755952381	1916599	5704.16369047619	321.11462717133	347.08244985182	0	150597	448.205357142857	478.910056162692	610.530577599552	0	NaN	NaN	NaN	NaN	NaN	296.36718285971	0.987440231732292	25.8806883006303	13.3303022362832	10.9679294695818	3.28084683558722	0.0416440233543202	0.0202044314319442	1	1.01871844482825	2445.20346010058	1	20279.306547619	1	1	1	1	2019-05-17T17:35:58.392	NG_ecoli_LTEE_910_DM25	-0	-0	164.775	DIA_100X_EMPTY_1x1_100ms	fca6e88b-5808-428a-b293-14851029208a	EPI_100X_YFP_1x1_200ms_25sola	EPI_100X_RFP_1x1_200ms_25sola
147	27	13.5694123293353	368	31.6984312865829	94.0434782608696	273.991847826087	647487	1759.47554347826	321.11462717133	347.08244985182	0	431698	1173.09239130435	478.910056162692	610.530577599552	0	NaN	NaN	NaN	NaN	NaN	319.51014885381	0.98832947668137	26.7036617388565	13.967712283822	11.5540124039903	3.4179023451624	0.0312961090815016	0.013080128551422	1	1.00620021162392	2799.79580399762	3	19948.5434782609	1	1	1	1	2019-05-17T17:35:58.392	NG_ecoli_LTEE_910_DM25	-0	-0	164.775	DIA_100X_EMPTY_1x1_100ms	79f1ab63-f9df-4fc2-a0df-f0ec18fda1d4	EPI_100X_YFP_1x1_200ms_25sola	EPI_100X_RFP_1x1_200ms_25sola
148	30	13.9118191554917	418	37.503565994541	99.811004784689	698.303827751196	729577	1745.3995215311	321.11462717133	347.08244985182	0	162579	388.944976076555	478.910056162692	610.530577599552	0	NaN	NaN	NaN	NaN	NaN	348.267045413623	0.983757098198603	27.6892661204145	15.07185719584	12.0486442970344	3.50828277069996	0.0444323236976896	0.0180313247702683	1	1.01342674751226	3157.02261639212	1	18929.3923444976	1	1	1	1	2019-05-17T17:35:58.392	NG_ecoli_LTEE_910_DM25	-0	-0	164.775	DIA_100X_EMPTY_1x1_100ms	08eff1e1-e3c0-499e-b0dd-f2d5f2c5b89e	EPI_100X_YFP_1x1_200ms_25sola	EPI_100X_RFP_1x1_200ms_25sola
149	25	15.5421029156811	389	-8.32870603434603	99.7840616966581	1661.8971722365	532177	1368.06426735219	321.11462717133	347.08244985182	0	165080	424.370179948586	478.910056162692	610.530577599552	0	NaN	NaN	NaN	NaN	NaN	290.315074630759	0.999901115030497	21.5302187212925	16.7214962725504	12.8906677531331	4.55314023001857	0.00293043010843316	0.00176725835794759	0	1.00009427235421	2809.88892791655	0	20116.7172236504	1	1	1	1	2019-05-17T17:35:58.392	NG_ecoli_LTEE_910_DM25	-0	-0	164.775	DIA_100X_EMPTY_1x1_100ms	5227afde-c582-41a0-989e-0c6f95aa3304	EPI_100X_YFP_1x1_200ms_25sola	EPI_100X_RFP_1x1_200ms_25sola
150	32	14.132395971385	453	18.686398415138	97.8940397350993	60.3421633554084	1216280	2684.94481236203	321.11462717133	347.08244985182	0	205442	453.514348785872	478.910056162692	610.530577599552	0	NaN	NaN	NaN	NaN	NaN	426.150164710106	0.943091022040701	32.8064056974951	16.0367678389106	12.5246564868027	3.55544486856525	0.0378123142459302	0.0122700081147392	1	1.01061003103541	4041.84988099412	4	20227.5253863135	1	1	1	1	2019-05-17T17:35:58.392	NG_ecoli_LTEE_910_DM25	-0	-0	164.775	DIA_100X_EMPTY_1x1_100ms	46557e59-c32f-46a2-a4bd-9428c1cd5645	EPI_100X_YFP_1x1_200ms_25sola	EPI_100X_RFP_1x1_200ms_25sola
151	30	12.666190326975	380	44.7576611775422	97.5657894736842	555.147368421053	2377936	6257.72631578947	321.11462717133	347.08244985182	0	164662	433.321052631579	478.910056162692	610.530577599552	0	NaN	NaN	NaN	NaN	NaN	323.042010710458	0.992195973432222	28.5169577580247	13.0404942323229	10.983002140417	3.14311582615653	0.0170198904734568	0.00893795287463089	1	1.0042418247123	2701.68810174729	2	20156.2526315789	1	1	1	1	2019-05-17T17:35:58.392	NG_ecoli_LTEE_910_DM25	-0	-0	164.775	DIA_100X_EMPTY_1x1_100ms	55f9c692-c693-47ae-beaf-e230d42fa843	EPI_100X_YFP_1x1_200ms_25sola	EPI_100X_RFP_1x1_200ms_25sola
152	28	13.4682929448967	377	41.6018927084197	100.137931034483	594.525198938992	2165230	5743.31564986737	321.11462717133	347.08244985182	0	151108	400.816976127321	478.910056162692	610.530577599552	0	NaN	NaN	NaN	NaN	NaN	335.979047665998	0.994198781110763	26.9353490264046	14.8724896398979	11.9618426270309	3.82104963262004	0.0336076200853566	0.0130991425070043	1	1.00760323763774	3026.97377048452	3	20495.9549071618	1	1	1	1	2019-05-17T17:35:58.392	NG_ecoli_LTEE_910_DM25	-0	-0	164.775	DIA_100X_EMPTY_1x1_100ms	e0da61e4-012e-452b-8116-da93d263c46c	EPI_100X_YFP_1x1_200ms_25sola	EPI_100X_RFP_1x1_200ms_25sola
153	26	14.7230361955766	384	27.2992537773295	101.502604166667	1723.67447916667	154811	403.153645833333	321.11462717133	347.08244985182	0	182267	474.653645833333	478.910056162692	610.530577599552	0	NaN	NaN	NaN	NaN	NaN	310.896143575751	0.998508647281682	25.5347973645913	14.5161382434234	11.8030126012386	3.5352739574671	0.0249663691514043	0.014596983477211	0	1.00914486546848	2793.88186530181	1	20154.6822916667	1	1	1	1	2019-05-17T17:35:58.392	NG_ecoli_LTEE_910_DM25	-0	-0	164.775	DIA_100X_EMPTY_1x1_100ms	744ae400-4528-4ca9-a3dc-7a62fa2e6675	EPI_100X_YFP_1x1_200ms_25sola	EPI_100X_RFP_1x1_200ms_25sola
154	27	5.86810674875289	173	-49.7773104190878	104.884393063584	5.03468208092486	322594	1864.70520231214	321.11462717133	347.08244985182	0	73818	426.693641618497	478.910056162692	610.530577599552	0	NaN	NaN	NaN	NaN	NaN	NaN	NaN	NaN	NaN	NaN	NaN	NaN	NaN	NaN	NaN	NaN	3	21859.9132947977	1	1	1	1	2019-05-17T17:35:58.392	NG_ecoli_LTEE_910_DM25	-0	-0	164.775	DIA_100X_EMPTY_1x1_100ms	c73ebe3c-2d0a-4875-b528-3ee2a2c6e46a	EPI_100X_YFP_1x1_200ms_25sola	EPI_100X_RFP_1x1_200ms_25sola
155	6	2.98747733325926	18	-49.9982989933144	94.3888888888889	324.944444444444	7376	409.777777777778	321.11462717133	347.08244985182	0	7758	431	478.910056162692	610.530577599552	0	NaN	NaN	NaN	NaN	NaN	106.947772676461	0.99954436386579	NaN	NaN	NaN	NaN	NaN	NaN	NaN	NaN	NaN	2	30029.1666666667	1	1	1	1	2019-05-17T17:35:58.392	NG_ecoli_LTEE_910_DM25	-0	-0	164.775	DIA_100X_EMPTY_1x1_100ms	49a649ca-a47d-4cca-9e0d-0a21571a66d1	EPI_100X_YFP_1x1_200ms_25sola	EPI_100X_RFP_1x1_200ms_25sola
156	23	14.0003861170616	323	-28.7453043353402	103.120743034056	977.931888544892	260581	806.752321981424	321.11462717133	347.08244985182	0	125270	387.832817337461	478.910056162692	610.530577599552	0	NaN	NaN	NaN	NaN	NaN	285.715664680791	0.999823665982471	23.6269251377145	15.3321303390934	11.5804165511032	4.07102346260814	0.0244460858030508	0.0105306303624498	1	1.00305259864113	2488.54471872927	2	19744.0712074303	1	1	1	1	2019-05-17T17:35:58.392	NG_ecoli_LTEE_910_DM25	-0	-0	164.775	DIA_100X_EMPTY_1x1_100ms	de13c843-ea03-4af7-ab20-976e2f02a831	EPI_100X_YFP_1x1_200ms_25sola	EPI_100X_RFP_1x1_200ms_25sola
157	25	14.3241775269878	359	17.2168560984518	103.142061281337	1310.98050139276	544197	1515.86908077994	321.11462717133	347.08244985182	0	294208	819.520891364902	478.910056162692	610.530577599552	0	NaN	NaN	NaN	NaN	NaN	287.239140143519	0.999901708885762	23.1412018952136	15.0826065877925	11.9819322205208	3.94642226868226	0.00656065018523913	0.00268312985755408	1	1.0001755737742	2609.33301811486	0	20202.8662952646	1	1	1	1	2019-05-17T17:35:58.392	NG_ecoli_LTEE_910_DM25	-0	-0	164.775	DIA_100X_EMPTY_1x1_100ms	4320ff35-d10b-4034-9a65-6d91985d240e	EPI_100X_YFP_1x1_200ms_25sola	EPI_100X_RFP_1x1_200ms_25sola
158	35	15.205957975693	535	44.756143621112	109.928971962617	1872.41682242991	2317650	4332.05607476635	321.11462717133	347.08244985182	0	262308	490.295327102804	478.910056162692	610.530577599552	0	NaN	NaN	NaN	NaN	NaN	410.571567789615	0.98412726909155	33.0706900724249	14.2349509045785	12.1073890606812	3.24840850024823	0.0229232444160404	0.0086751839536175	1	1.00546406721186	3807.44935505214	0	19353.8560747664	1	1	1	1	2019-05-17T17:35:58.392	NG_ecoli_LTEE_910_DM25	-0	-0	164.775	DIA_100X_EMPTY_1x1_100ms	0c383d24-c403-492f-89ed-c91f187d5dc0	EPI_100X_YFP_1x1_200ms_25sola	EPI_100X_RFP_1x1_200ms_25sola
159	31	15.9213999027315	494	41.4559799135336	108.311740890688	1588.26923076923	4166287	8433.77935222672	321.11462717133	347.08244985182	0	210424	425.959514170041	478.910056162692	610.530577599552	0	NaN	NaN	NaN	NaN	NaN	439.091381542811	0.984284050781725	31.0865242106321	16.4660079175577	13.7543324425383	3.77905464574796	0.0074834571459285	0.00305078465969314	1	1.00019557558301	4618.92682121956	2	21112.5384615385	1	1	1	1	2019-05-17T17:35:58.392	NG_ecoli_LTEE_910_DM25	-0	-0	164.775	DIA_100X_EMPTY_1x1_100ms	504fc086-b32c-4987-af0e-47ed335deddd	EPI_100X_YFP_1x1_200ms_25sola	EPI_100X_RFP_1x1_200ms_25sola
160	25	12.1680793833341	305	29.4169672170735	102.649180327869	86.9803278688525	383573	1257.61639344262	321.11462717133	347.08244985182	0	126444	414.570491803279	478.910056162692	610.530577599552	0	NaN	NaN	NaN	NaN	NaN	308.4014138214	0.99947183152913	23.5701360481425	17.3384985307046	12.6224958763488	4.63207693780997	0.00358393240348644	0.0012161322923357	3	1.00002951103601	2949.45955799466	4	22382.3573770492	1	1	1	1	2019-05-17T17:35:58.392	NG_ecoli_LTEE_910_DM25	-0	-0	164.775	DIA_100X_EMPTY_1x1_100ms	6dc8bf06-7c1b-47cf-8c31-3972171295ec	EPI_100X_YFP_1x1_200ms_25sola	EPI_100X_RFP_1x1_200ms_25sola
161	24	13.8319217365059	332	-21.1020351418638	103.644578313253	1245.71385542169	1147756	3457.09638554217	321.11462717133	347.08244985182	0	132595	399.382530120482	478.910056162692	610.530577599552	0	NaN	NaN	NaN	NaN	NaN	269.077230762362	0.999930387799312	22.0569939165175	14.9769378448408	11.7054537738528	4.03652070300333	0.00651498750271655	0.00358760772820346	0	1.00043445046755	2373.62831058064	0	19798.7530120482	1	1	1	1	2019-05-17T17:35:58.392	NG_ecoli_LTEE_910_DM25	-0	-0	164.775	DIA_100X_EMPTY_1x1_100ms	208e0617-12fc-4b26-9681-5f8ebcaf8b9b	EPI_100X_YFP_1x1_200ms_25sola	EPI_100X_RFP_1x1_200ms_25sola
162	49	18.3161278622605	898	-49.599021843151	115.603563474388	1520.19710467706	113915	126.854120267261	321.11462717133	347.08244985182	0	422994	471.04008908686	478.910056162692	610.530577599552	0	NaN	NaN	NaN	NaN	NaN	NaN	NaN	NaN	NaN	NaN	NaN	NaN	NaN	NaN	NaN	NaN	3	29323.780623608	1	1	1	1	2019-05-17T17:35:58.392	NG_ecoli_LTEE_910_DM25	-0	-0	164.775	DIA_100X_EMPTY_1x1_100ms	c5e41767-fd2f-4cab-95ce-f6ce2b563550	EPI_100X_YFP_1x1_200ms_25sola	EPI_100X_RFP_1x1_200ms_25sola
163	26	12.385742168941	327	19.0742992184956	108.348623853211	1804.83180428135	993767	3039.04281345566	321.11462717133	347.08244985182	0	148259	453.391437308868	478.910056162692	610.530577599552	0	NaN	NaN	NaN	NaN	NaN	316.690416156215	0.984235805318937	26.590705170182	14.2161395308208	11.469991751889	3.40147761476122	0.0293014250507002	0.0110455215977779	1	1.00566230909556	2747.55216881176	2	21237.1743119266	1	1	1	1	2019-05-17T17:35:58.392	NG_ecoli_LTEE_910_DM25	-0	-0	164.775	DIA_100X_EMPTY_1x1_100ms	86db034e-029d-4bb8-ac41-721aab10154a	EPI_100X_YFP_1x1_200ms_25sola	EPI_100X_RFP_1x1_200ms_25sola
164	20	11.8603236633519	238	-47.8508852427691	104.928571428571	1975.4243697479	253657	1065.78571428571	321.11462717133	347.08244985182	0	113522	476.983193277311	478.910056162692	610.530577599552	0	NaN	NaN	NaN	NaN	NaN	253.753371425499	0.999923771044691	20.4102987679961	15.8589556516456	11.8937697540874	4.38566578029862	0.00583445739035206	0.00333470391682707	1	1.00007897009688	2267.66186820458	3	21698.487394958	1	1	1	1	2019-05-17T17:35:58.392	NG_ecoli_LTEE_910_DM25	-0	-0	164.775	DIA_100X_EMPTY_1x1_100ms	6cf62828-cd8c-4869-8741-1f71e7d1afa1	EPI_100X_YFP_1x1_200ms_25sola	EPI_100X_RFP_1x1_200ms_25sola
165	28	16.4512753785125	461	14.0791490207344	110.965292841649	324.559652928416	1110420	2408.72017353579	321.11462717133	347.08244985182	0	226704	491.765726681128	478.910056162692	610.530577599552	0	NaN	NaN	NaN	NaN	NaN	376.514516192713	0.998742556914955	26.0508788080821	17.3223062988496	13.9880687132733	4.31839174794427	0.015201386548295	0.00725473564212093	1	1.00267825911802	4003.38883741292	2	19573.0086767896	1	1	1	1	2019-05-17T17:35:58.392	NG_ecoli_LTEE_910_DM25	-0	-0	164.775	DIA_100X_EMPTY_1x1_100ms	5449beb7-2fbf-4f87-967d-79b877c301c2	EPI_100X_YFP_1x1_200ms_25sola	EPI_100X_RFP_1x1_200ms_25sola
166	33	12.253509089297	414	47.059202055221	113.710144927536	756.135265700483	873885	2110.83333333333	321.11462717133	347.08244985182	0	195655	472.596618357488	478.910056162692	610.530577599552	0	NaN	NaN	NaN	NaN	NaN	379.3755683755	0.979287109563241	31.4719302075195	14.3234177594774	11.5949591709525	3.4157808789823	0.0291357451281434	0.0106962191978567	1	1.00576761735272	3323.16349326161	4	19399.9033816425	1	1	1	1	2019-05-17T17:35:58.392	NG_ecoli_LTEE_910_DM25	-0	-0	164.775	DIA_100X_EMPTY_1x1_100ms	dc73e331-5b99-46d1-a974-55ea6b87bc2e	EPI_100X_YFP_1x1_200ms_25sola	EPI_100X_RFP_1x1_200ms_25sola
167	21	11.2057110167384	235	-43.7479556450546	107.059574468085	1373.80425531915	1707789	7267.18723404255	321.11462717133	347.08244985182	0	97160	413.446808510638	478.910056162692	610.530577599552	0	NaN	NaN	NaN	NaN	NaN	259.183027687415	0.99991589785861	21.8594982596671	15.1034866643175	11.3320477767743	4.06480760618128	0.0141623573727488	0.00664652537661346	1	1.00151714180251	2204.68661018777	4	23648.6255319149	1	1	1	1	2019-05-17T17:35:58.392	NG_ecoli_LTEE_910_DM25	-0	-0	164.775	DIA_100X_EMPTY_1x1_100ms	dd40aa25-0c95-41b2-93d5-be08acd4e265	EPI_100X_YFP_1x1_200ms_25sola	EPI_100X_RFP_1x1_200ms_25sola
168	25	10.8242923101488	271	7.99758949046762	108.343173431734	739.121771217712	1907004	7036.91512915129	321.11462717133	347.08244985182	0	120237	443.678966789668	478.910056162692	610.530577599552	0	NaN	NaN	NaN	NaN	NaN	247.680458340191	0.999322707096725	22.30635502924	13.7094167856287	10.6027419244955	3.71196437636039	0.0160743910694922	0.00813632273009868	1	1.00240037790342	1969.49495544002	2	20848.295202952	1	1	1	1	2019-05-17T17:35:58.392	NG_ecoli_LTEE_910_DM25	-0	-0	164.775	DIA_100X_EMPTY_1x1_100ms	9bb19f5f-9cd0-4992-965f-e12de425b9b8	EPI_100X_YFP_1x1_200ms_25sola	EPI_100X_RFP_1x1_200ms_25sola
169	25	14.4435648911852	363	17.1022159040724	110.798898071625	535.815426997245	1680481	4629.42424242424	321.11462717133	347.08244985182	0	142035	391.280991735537	478.910056162692	610.530577599552	0	NaN	NaN	NaN	NaN	NaN	288.851923910206	0.999952648140965	23.8559552245188	14.3790548300087	11.7699236185489	3.58643985881126	0.00185470192895702	0.000843974035523724	1	1.00002986085961	2595.57738357869	1	19829.3691460055	1	1	1	1	2019-05-17T17:35:58.392	NG_ecoli_LTEE_910_DM25	-0	-0	164.775	DIA_100X_EMPTY_1x1_100ms	f3de649d-0058-47fd-ab3b-79fae63f2288	EPI_100X_YFP_1x1_200ms_25sola	EPI_100X_RFP_1x1_200ms_25sola
170	25	12.1083601555947	303	34.8690134372069	108.155115511551	646.498349834984	480061	1584.3597359736	321.11462717133	347.08244985182	0	115434	380.970297029703	478.910056162692	610.530577599552	0	NaN	NaN	NaN	NaN	NaN	276.114490595472	0.997770397762832	24.1395110378655	13.7978552917653	11.0651102408335	3.45523010127226	0.00974953462572722	0.00422091874621169	1	1.00054567480966	2321.29235208043	2	19407.4290429043	1	1	1	1	2019-05-17T17:35:58.392	NG_ecoli_LTEE_910_DM25	-0	-0	164.775	DIA_100X_EMPTY_1x1_100ms	de27a015-d169-4e8c-8c1d-b4b27acf1cf2	EPI_100X_YFP_1x1_200ms_25sola	EPI_100X_RFP_1x1_200ms_25sola
171	38	13.1282844147554	499	47.7713989312736	118.340681362725	1053.43687374749	907473	1818.58316633267	321.11462717133	347.08244985182	0	184346	369.430861723447	478.910056162692	610.530577599552	0	NaN	NaN	NaN	NaN	NaN	439.860609548335	0.921895842204672	38.4959028929652	13.4186663489621	11.168632943026	2.72606796061954	0.0275437766468562	0.0144503240821337	1	1.02208846565477	3771.41589998046	1	20255.1322645291	1	1	1	1	2019-05-17T17:35:58.392	NG_ecoli_LTEE_910_DM25	-0	-0	164.775	DIA_100X_EMPTY_1x1_100ms	bb091e7c-0d2c-4d0c-b934-30b91f9e3c68	EPI_100X_YFP_1x1_200ms_25sola	EPI_100X_RFP_1x1_200ms_25sola
172	33	14.2044636264777	469	32.0025627231273	113.884861407249	1390.77398720682	643744	1372.58848614072	321.11462717133	347.08244985182	0	190075	405.277185501066	478.910056162692	610.530577599552	0	NaN	NaN	NaN	NaN	NaN	386.605620328014	0.968794376537063	30.4911545804977	16.7820471274374	12.0322944699962	3.94817553170001	0.127392028414843	0.0337901792396223	1	1.05925487634112	3467.05439232714	3	18045.5565031983	1	1	1	1	2019-05-17T17:35:58.392	NG_ecoli_LTEE_910_DM25	-0	-0	164.775	DIA_100X_EMPTY_1x1_100ms	faa9c7e4-fc8d-420d-8026-be547858f819	EPI_100X_YFP_1x1_200ms_25sola	EPI_100X_RFP_1x1_200ms_25sola
173	21	14.5726817680259	306	-44.2641811125183	109.993464052288	1077.59803921569	701681	2293.07516339869	321.11462717133	347.08244985182	0	119135	389.330065359477	478.910056162692	610.530577599552	0	NaN	NaN	NaN	NaN	NaN	245.368635210367	0.999914600418226	19.5157047638917	15.974593222548	12.103969312369	4.23376107824276	0.0186231217140102	0.0091795850228232	1	1.00222230273517	2245.58629273465	0	18843.4901960784	1	1	1	1	2019-05-17T17:35:58.392	NG_ecoli_LTEE_910_DM25	-0	-0	164.775	DIA_100X_EMPTY_1x1_100ms	9ab51a89-d12b-4fdb-8c5f-cd95c267aa34	EPI_100X_YFP_1x1_200ms_25sola	EPI_100X_RFP_1x1_200ms_25sola
174	25	11.2638453343685	282	35.9155761994237	111.095744680851	1358.13120567376	1086725	3853.63475177305	321.11462717133	347.08244985182	0	122917	435.875886524823	478.910056162692	610.530577599552	0	NaN	NaN	NaN	NaN	NaN	310.610679340149	0.972312877618292	26.7240896178715	13.9787446580223	11.3144596374541	3.15064310511458	0.0157069983904849	0.00718762258852563	1	1.00274099352036	2686.95526429478	3	23362.6595744681	1	1	1	1	2019-05-17T17:35:58.392	NG_ecoli_LTEE_910_DM25	-0	-0	164.775	DIA_100X_EMPTY_1x1_100ms	d19cae35-647f-4b86-9630-327c9c039ab4	EPI_100X_YFP_1x1_200ms_25sola	EPI_100X_RFP_1x1_200ms_25sola
175	22	13.9008675706798	308	-41.6708401725179	112.243506493506	1834.92532467532	1391877	4519.08116883117	321.11462717133	347.08244985182	0	147521	478.964285714286	478.910056162692	610.530577599552	0	NaN	NaN	NaN	NaN	NaN	268.231618028898	0.999937684155512	22.3892687496298	15.2317495792148	11.5328427451821	4.06974432318467	0.0201627001506056	0.00898012881925082	1	1.00287520255893	2338.85087111664	2	20517.8051948052	1	1	1	1	2019-05-17T17:35:58.392	NG_ecoli_LTEE_910_DM25	-0	-0	164.775	DIA_100X_EMPTY_1x1_100ms	60e33ae7-aa11-456c-a10b-5cd8a310382d	EPI_100X_YFP_1x1_200ms_25sola	EPI_100X_RFP_1x1_200ms_25sola
176	23	13.0396765146827	300	22.4525707639877	113.733333333333	689.983333333333	280723	935.743333333333	321.11462717133	347.08244985182	0	119412	398.04	478.910056162692	610.530577599552	0	NaN	NaN	NaN	NaN	NaN	267.183643211551	0.999883450588559	21.7214395254287	15.1944989117029	11.9333053572223	3.86531489459915	0.0193461983079947	0.0099598216237094	1	1.00323938378862	2429.40539950256	1	19477.5966666667	1	1	1	1	2019-05-17T17:35:58.392	NG_ecoli_LTEE_910_DM25	-0	-0	164.775	DIA_100X_EMPTY_1x1_100ms	3361a070-91b3-48cd-9e7d-1e3fdb032f05	EPI_100X_YFP_1x1_200ms_25sola	EPI_100X_RFP_1x1_200ms_25sola
177	28	14.7316603201245	413	38.9025227832607	117.128329297821	924.893462469734	725977	1757.81355932203	321.11462717133	347.08244985182	0	572908	1387.18644067797	478.910056162692	610.530577599552	0	NaN	NaN	NaN	NaN	NaN	351.226939386674	0.994993048121643	26.7862031832307	15.4826714583029	12.5740213360059	3.80093382849143	0.0488042975107063	0.0215864827190126	1	1.02281264473197	3326.20817063829	1	18291.6295399516	1	1	1	1	2019-05-17T17:35:58.392	NG_ecoli_LTEE_910_DM25	-0	-0	164.775	DIA_100X_EMPTY_1x1_100ms	9db9e011-1b2c-4e39-aa1d-cfaa07517223	EPI_100X_YFP_1x1_200ms_25sola	EPI_100X_RFP_1x1_200ms_25sola
178	32	13.7552860205032	441	42.8351314037675	116.37641723356	1963.2947845805	4033136	9145.43310657596	321.11462717133	347.08244985182	0	207548	470.630385487528	478.910056162692	610.530577599552	0	NaN	NaN	NaN	NaN	NaN	418.631805961128	0.917959083121594	33.1891268301091	15.437994650334	12.0915512985802	3.28039507490063	0.0666976310307525	0.0356024667090627	0	1.09122143770815	3811.09481461165	4	22274.4149659864	1	1	1	1	2019-05-17T17:35:58.392	NG_ecoli_LTEE_910_DM25	-0	-0	164.775	DIA_100X_EMPTY_1x1_100ms	a715ce0d-9255-4eeb-8e66-2bac1d424890	EPI_100X_YFP_1x1_200ms_25sola	EPI_100X_RFP_1x1_200ms_25sola
179	7	1.79505484201208	14	-49.9781905158016	107.785714285714	2046.5	19231	1373.64285714286	321.11462717133	347.08244985182	0	7860	561.428571428571	478.910056162692	610.530577599552	0	NaN	NaN	NaN	NaN	NaN	NaN	NaN	NaN	NaN	NaN	NaN	NaN	NaN	NaN	NaN	NaN	1	24504.5	1	1	1	1	2019-05-17T17:35:58.392	NG_ecoli_LTEE_910_DM25	-0	-0	164.775	DIA_100X_EMPTY_1x1_100ms	84c78ba5-2e4a-48a3-977a-cfd7ba6afc85	EPI_100X_YFP_1x1_200ms_25sola	EPI_100X_RFP_1x1_200ms_25sola
180	22	13.3137414342799	293	-28.0923057561596	114.935153583618	415.167235494881	469312	1601.74744027304	321.11462717133	347.08244985182	0	408861	1395.43003412969	478.910056162692	610.530577599552	0	NaN	NaN	NaN	NaN	NaN	255.79222641452	0.999912061215669	20.3177233951815	15.6752282619806	11.990731497981	4.30621144648426	0.0147479466483548	0.00776801669306716	1	1.00168467542628	2294.33209935604	2	19802.4163822526	1	1	1	1	2019-05-17T17:35:58.392	NG_ecoli_LTEE_910_DM25	-0	-0	164.775	DIA_100X_EMPTY_1x1_100ms	5100dead-c5e9-4060-baeb-b9be8644068a	EPI_100X_YFP_1x1_200ms_25sola	EPI_100X_RFP_1x1_200ms_25sola
181	34	13.5589283016833	461	43.2629495667888	120.431670281996	771.566160520607	518860	1125.50976138829	321.11462717133	347.08244985182	0	225212	488.529284164859	478.910056162692	610.530577599552	0	NaN	NaN	NaN	NaN	NaN	407.491900051635	0.952860063145737	32.9535786768147	14.9391234495825	11.8543558126892	3.4893906096219	0.0267992863170516	0.0121209903138878	3	1.01243492408812	3637.04256204423	2	20150.8806941432	1	1	1	1	2019-05-17T17:35:58.392	NG_ecoli_LTEE_910_DM25	-0	-0	164.775	DIA_100X_EMPTY_1x1_100ms	f4ad294d-730e-4365-8812-677c0d296d56	EPI_100X_YFP_1x1_200ms_25sola	EPI_100X_RFP_1x1_200ms_25sola
182	32	14.9319688952337	478	48.2637359498066	120.215481171548	849.370292887029	358285	749.550209205021	321.11462717133	347.08244985182	0	253875	531.119246861925	478.910056162692	610.530577599552	0	NaN	NaN	NaN	NaN	NaN	375.620917185555	0.993415231663907	29.3980298958867	14.8714915873782	12.3138058514988	3.79779983059836	0.0134463600882585	0.00812479435082098	0	1.0036869587763	3501.00484989962	0	18621.0983263598	1	1	1	1	2019-05-17T17:35:58.392	NG_ecoli_LTEE_910_DM25	-0	-0	164.775	DIA_100X_EMPTY_1x1_100ms	27722391-bf2d-4ec2-8404-26738da02784	EPI_100X_YFP_1x1_200ms_25sola	EPI_100X_RFP_1x1_200ms_25sola
183	42	15.2129271882485	639	47.8122474216148	124.793427230047	1484.6917057903	1173316	1836.17527386541	321.11462717133	347.08244985182	0	268389	420.014084507042	478.910056162692	610.530577599552	0	NaN	NaN	NaN	NaN	NaN	518.548221734751	0.973400956473893	39.7553018030078	15.3709533910033	12.6635425664615	3.48016510307021	0.0250804153433916	0.0115104959580849	0	1.01352358954523	5007.20491863999	2	21201.510172144	1	1	1	1	2019-05-17T17:35:58.392	NG_ecoli_LTEE_910_DM25	-0	-0	164.775	DIA_100X_EMPTY_1x1_100ms	6eddef0f-ac36-4e1c-9f8b-0fbfd61154b0	EPI_100X_YFP_1x1_200ms_25sola	EPI_100X_RFP_1x1_200ms_25sola
184	25	12.6449858188606	317	25.0089805401687	118.807570977918	587.659305993691	406961	1283.78864353312	321.11462717133	347.08244985182	0	122989	387.977917981073	478.910056162692	610.530577599552	0	NaN	NaN	NaN	NaN	NaN	301.109418362027	0.999077043359008	24.0408861695478	14.9189450220125	12.0816232962806	3.84386892228372	0.00742328952126971	0.00328063285444152	1	1.00014716936075	2756.07438130203	3	20722.8517350158	1	1	1	1	2019-05-17T17:35:58.392	NG_ecoli_LTEE_910_DM25	-0	-0	164.775	DIA_100X_EMPTY_1x1_100ms	579d5ef1-f28a-4c6f-8569-cb11e5691555	EPI_100X_YFP_1x1_200ms_25sola	EPI_100X_RFP_1x1_200ms_25sola
185	19	8.8264057810257	168	-49.2701268573306	113.041666666667	1462.36904761905	31723	188.827380952381	321.11462717133	347.08244985182	0	70821	421.553571428571	478.910056162692	610.530577599552	0	NaN	NaN	NaN	NaN	NaN	187.946529155587	0.999663781526381	18.8716285113215	12.9364211026157	9.52214999786685	3.49617210725983	0.0221092675289774	0.0118571943560697	0	1.00341532814872	1343.90725072915	1	28011.6726190476	1	1	1	1	2019-05-17T17:35:58.392	NG_ecoli_LTEE_910_DM25	-0	-0	164.775	DIA_100X_EMPTY_1x1_100ms	db8f7b76-81f8-4902-a130-7d82c13c7b70	EPI_100X_YFP_1x1_200ms_25sola	EPI_100X_RFP_1x1_200ms_25sola
186	29	10.0322897230598	292	26.8379446734346	115.825342465753	78.9417808219178	392784	1345.15068493151	321.11462717133	347.08244985182	0	119308	408.58904109589	478.910056162692	610.530577599552	0	NaN	NaN	NaN	NaN	NaN	303.498855918361	0.942727315265015	28.8252798809811	13.0648523424849	10.0038539701479	3.15434089552354	0.0735452221850402	0.00933570925492476	1	1.00158387769952	2265.67754947153	4	22967.0547945205	1	1	1	1	2019-05-17T17:35:58.392	NG_ecoli_LTEE_910_DM25	-0	-0	164.775	DIA_100X_EMPTY_1x1_100ms	7eaf6872-fc80-4360-9593-af1da3224a8f	EPI_100X_YFP_1x1_200ms_25sola	EPI_100X_RFP_1x1_200ms_25sola
187	27	11.695043593388	316	32.8751370603473	118.433544303797	907.601265822785	163284	516.721518987342	321.11462717133	347.08244985182	0	9281814	29372.8291139241	478.910056162692	610.530577599552	0	NaN	NaN	NaN	NaN	NaN	300.410391502798	0.973980209285313	26.297907335166	13.5362596095202	10.9907588324093	3.35661549214268	0.0578443644645038	0.0312728794106723	0	1.04779880594357	2494.97632428486	2	19857.1265822785	1	1	1	1	2019-05-17T17:35:58.392	NG_ecoli_LTEE_910_DM25	-0	-0	164.775	DIA_100X_EMPTY_1x1_100ms	87d57969-200a-4485-bea5-b54fbbfdb6bf	EPI_100X_YFP_1x1_200ms_25sola	EPI_100X_RFP_1x1_200ms_25sola
188	28	14.8198882180246	415	36.1894086157059	119.426506024096	1169.55421686747	348184	838.997590361446	321.11462717133	347.08244985182	0	162125	390.66265060241	478.910056162692	610.530577599552	0	NaN	NaN	NaN	NaN	NaN	318.584171026726	0.999037948705256	24.8677972903942	15.3077454095139	12.3099163986753	3.97259665797166	0.0214948091581279	0.0111163948874809	0	1.00545452380288	2959.62990485607	0	19081.9469879518	1	1	1	1	2019-05-17T17:35:58.392	NG_ecoli_LTEE_910_DM25	-0	-0	164.775	DIA_100X_EMPTY_1x1_100ms	eb9afd0c-9911-4584-b02d-6beee18c2bdf	EPI_100X_YFP_1x1_200ms_25sola	EPI_100X_RFP_1x1_200ms_25sola
189	26	11.0383746120972	287	42.8732427326771	118.529616724739	2027.28571428571	1328909	4630.34494773519	321.11462717133	347.08244985182	0	132301	460.979094076655	478.910056162692	610.530577599552	0	NaN	NaN	NaN	NaN	NaN	278.972145158705	0.996770067701731	25.1012686942994	14.1068502308455	10.7785356270021	3.43939745416911	0.0182967246186903	0.00744531272113355	1	1.00247235203703	2290.36699694946	2	21664.2299651568	1	1	1	1	2019-05-17T17:35:58.392	NG_ecoli_LTEE_910_DM25	-0	-0	164.775	DIA_100X_EMPTY_1x1_100ms	da9900c1-5751-4c7b-a156-46ce6c744a64	EPI_100X_YFP_1x1_200ms_25sola	EPI_100X_RFP_1x1_200ms_25sola
190	28	12.0913143837111	339	27.4383447004496	117.383480825959	607.566371681416	896770	2645.33923303835	321.11462717133	347.08244985182	0	129887	383.147492625369	478.910056162692	610.530577599552	0	NaN	NaN	NaN	NaN	NaN	337.653811336383	0.976658586327573	28.4937978786113	13.6739711805209	11.5340029432374	3.28280456506658	0.0152233087908008	0.00507321739655073	2	1.0012855462129	2977.14739419397	4	22169.8112094395	1	1	1	1	2019-05-17T17:35:58.392	NG_ecoli_LTEE_910_DM25	-0	-0	164.775	DIA_100X_EMPTY_1x1_100ms	5a1a3d3a-0cb7-4bd1-863a-e95267d73227	EPI_100X_YFP_1x1_200ms_25sola	EPI_100X_RFP_1x1_200ms_25sola
191	21	11.124984294319	234	-39.9810701985323	118.92735042735	99.6837606837607	188583	805.910256410256	321.11462717133	347.08244985182	0	108617	464.175213675214	478.910056162692	610.530577599552	0	NaN	NaN	NaN	NaN	NaN	215.275810773503	0.999843645604866	18.7891724716994	14.4479900297135	10.8378378244883	4.11453263393271	0.0109391436981193	0.00644126592569415	0	1.00099351430965	1733.33629257963	4	22956.5512820513	1	1	1	1	2019-05-17T17:35:58.392	NG_ecoli_LTEE_910_DM25	-0	-0	164.775	DIA_100X_EMPTY_1x1_100ms	8831acba-7935-4f8c-b1ff-fb4696a2af99	EPI_100X_YFP_1x1_200ms_25sola	EPI_100X_RFP_1x1_200ms_25sola
192	34	13.6177636144948	463	48.2639309531228	126.369330453564	999.617710583153	3748803	8096.76673866091	321.11462717133	347.08244985182	0	180188	389.17494600432	478.910056162692	610.530577599552	0	NaN	NaN	NaN	NaN	NaN	418.747354237035	0.974842860920594	32.4129484322209	15.1799413463112	12.5720445259828	3.57065653897258	0.0214861689237978	0.0121968636478234	1	1.01011712821996	4023.6504104576	3	22324.4816414687	1	1	1	1	2019-05-17T17:35:58.392	NG_ecoli_LTEE_910_DM25	-0	-0	164.775	DIA_100X_EMPTY_1x1_100ms	4cbe6a14-e148-4af8-9a49-b0d0c591eb7f	EPI_100X_YFP_1x1_200ms_25sola	EPI_100X_RFP_1x1_200ms_25sola
193	28	13.7121061004122	384	41.6403926874574	122.307291666667	1346.14583333333	2068015	5385.45572916667	321.11462717133	347.08244985182	0	158205	411.9921875	478.910056162692	610.530577599552	0	NaN	NaN	NaN	NaN	NaN	336.589743819352	0.993221614910916	27.0509116181733	15.2224031527119	11.9577720036816	3.68241282871765	0.0341264620460746	0.0201067846810696	0	1.0202520290554	3037.89195614181	2	19529.7994791667	1	1	1	1	2019-05-17T17:35:58.392	NG_ecoli_LTEE_910_DM25	-0	-0	164.775	DIA_100X_EMPTY_1x1_100ms	20db77d3-38bb-4134-b5f4-80c28ae7bc81	EPI_100X_YFP_1x1_200ms_25sola	EPI_100X_RFP_1x1_200ms_25sola
194	22	9.14818412959234	202	-48.9593314137455	119.158415841584	2041.76237623762	1299223	6431.79702970297	321.11462717133	347.08244985182	0	103785	513.787128712871	478.910056162692	610.530577599552	0	NaN	NaN	NaN	NaN	NaN	NaN	NaN	NaN	NaN	NaN	NaN	NaN	NaN	NaN	NaN	NaN	3	21436.396039604	1	1	1	1	2019-05-17T17:35:58.392	NG_ecoli_LTEE_910_DM25	-0	-0	164.775	DIA_100X_EMPTY_1x1_100ms	a34675b7-cd2b-419a-a732-b92f4e72d4c8	EPI_100X_YFP_1x1_200ms_25sola	EPI_100X_RFP_1x1_200ms_25sola
195	24	11.9963906874137	288	-22.7014076201761	119.725694444444	629.770833333333	1122349	3897.04513888889	321.11462717133	347.08244985182	0	111323	386.538194444444	478.910056162692	610.530577599552	0	NaN	NaN	NaN	NaN	NaN	270.744838457328	0.999892825786805	21.7964100563707	15.758652980279	12.0477736570027	4.11371054378169	0.0114735555118401	0.00564564507316223	1	1.00109930718868	2484.78290582656	5	20017.6597222222	1	1	1	1	2019-05-17T17:35:58.392	NG_ecoli_LTEE_910_DM25	-0	-0	164.775	DIA_100X_EMPTY_1x1_100ms	1fa52d75-d0fe-47ab-bac8-874644d26a93	EPI_100X_YFP_1x1_200ms_25sola	EPI_100X_RFP_1x1_200ms_25sola
196	41	15.0467264348455	617	48.1824053899139	131.092382495948	884.4943273906	173165	280.656401944895	321.11462717133	347.08244985182	0	1000836	1622.10048622366	478.910056162692	610.530577599552	0	NaN	NaN	NaN	NaN	NaN	494.156117684159	0.962504722728167	39.5326855162184	15.0207660509186	12.2395694543983	2.96384997767312	0.0230949315208789	0.00837583864023344	1	1.00332707948114	4651.34422861665	1	18601.4943273906	1	1	1	1	2019-05-17T17:35:58.392	NG_ecoli_LTEE_910_DM25	-0	-0	164.775	DIA_100X_EMPTY_1x1_100ms	fe038212-5c24-4292-b10c-7e051ea80cfa	EPI_100X_YFP_1x1_200ms_25sola	EPI_100X_RFP_1x1_200ms_25sola
197	26	12.8814786224717	335	27.4165823036819	122.883582089552	652.54328358209	325840	972.656716417911	321.11462717133	347.08244985182	0	128634	383.982089552239	478.910056162692	610.530577599552	0	NaN	NaN	NaN	NaN	NaN	287.21330736668	0.999891015029725	24.0181571501512	14.8967790315236	11.2913126634016	4.22058696850172	0.0241821017376681	0.00251878348313538	1	1.00018126878023	2405.01854939818	2	20283.3253731343	1	1	1	1	2019-05-17T17:35:58.392	NG_ecoli_LTEE_910_DM25	-0	-0	164.775	DIA_100X_EMPTY_1x1_100ms	bc3efb79-3412-49bb-9951-becf88711ccc	EPI_100X_YFP_1x1_200ms_25sola	EPI_100X_RFP_1x1_200ms_25sola
198	24	13.2792176015852	319	-29.666591537152	124.379310344828	982.416927899686	3143971	9855.70846394984	321.11462717133	347.08244985182	0	122248	383.222570532915	478.910056162692	610.530577599552	0	NaN	NaN	NaN	NaN	NaN	321.168411260811	0.996843651533111	24.2190096558135	16.9491803433146	12.5899850452338	4.55743674908723	0.0344040130933799	0.0141388821989204	1	1.00874155681869	3015.06507582889	3	20288.8996865204	1	1	1	1	2019-05-17T17:35:58.392	NG_ecoli_LTEE_910_DM25	-0	-0	164.775	DIA_100X_EMPTY_1x1_100ms	cc0981e2-5c97-48b8-bddc-17ae17d6fb35	EPI_100X_YFP_1x1_200ms_25sola	EPI_100X_RFP_1x1_200ms_25sola
199	33	12.9349863743163	427	40.076220248511	126.077283372365	138.292740046838	282571	661.758782201405	321.11462717133	347.08244985182	0	164301	384.779859484777	478.910056162692	610.530577599552	0	NaN	NaN	NaN	NaN	NaN	359.507711334497	0.950669082430702	30.2155104491668	13.362113392596	11.3561213085884	3.22277874535382	0.043625998876083	0.0223339721978253	1	1.03315587663364	3060.41176639717	1	19501.7915690867	1	1	1	1	2019-05-17T17:35:58.392	NG_ecoli_LTEE_910_DM25	-0	-0	164.775	DIA_100X_EMPTY_1x1_100ms	fe9ced9e-92cb-482f-bb8c-e4ddc2bf195f	EPI_100X_YFP_1x1_200ms_25sola	EPI_100X_RFP_1x1_200ms_25sola
200	33	14.9920746276816	495	44.1382821713376	130.541414141414	1018.76767676768	489689	989.270707070707	321.11462717133	347.08244985182	0	181663	366.99595959596	478.910056162692	610.530577599552	0	NaN	NaN	NaN	NaN	NaN	443.048173618274	0.94167141076855	33.5857332986476	15.7316622622057	12.6588881404389	3.57383894742549	0.043670192767539	0.0200912663073345	1	1.01054461844458	4227.03497118826	3	20603.6606060606	1	1	1	1	2019-05-17T17:35:58.392	NG_ecoli_LTEE_910_DM25	-0	-0	164.775	DIA_100X_EMPTY_1x1_100ms	4eb3603c-b8a1-4744-b0ac-c43b3a091215	EPI_100X_YFP_1x1_200ms_25sola	EPI_100X_RFP_1x1_200ms_25sola
201	38	14.0451120647835	534	49.3426997508479	132.724719101124	1229.31835205993	487639	913.181647940075	321.11462717133	347.08244985182	0	196809	368.556179775281	478.910056162692	610.530577599552	0	NaN	NaN	NaN	NaN	NaN	446.491191661777	0.907871718038271	36.2583486839881	15.0102437880196	11.8324164452212	3.4095688001813	0.0322268588235763	0.013988991688	1	1.00732271379103	3986.9867762328	1	19528.7322097378	1	1	1	1	2019-05-17T17:35:58.392	NG_ecoli_LTEE_910_DM25	-0	-0	164.775	DIA_100X_EMPTY_1x1_100ms	006d6b40-4c7f-4ad4-ac45-c0e72b1b2674	EPI_100X_YFP_1x1_200ms_25sola	EPI_100X_RFP_1x1_200ms_25sola
202	32	14.896279602404	478	28.2855700200829	133.937238493724	1270.24686192469	735173	1538.01882845188	321.11462717133	347.08244985182	0	202206	423.02510460251	478.910056162692	610.530577599552	0	NaN	NaN	NaN	NaN	NaN	409.54920870458	0.960161954782395	32.1039826271771	14.6907879141	12.3660637387997	3.25601516488365	0.0468149392915745	0.0182925205800843	1	1.02202455141643	3855.77563277125	2	18973.8075313808	1	1	1	1	2019-05-17T17:35:58.392	NG_ecoli_LTEE_910_DM25	-0	-0	164.775	DIA_100X_EMPTY_1x1_100ms	250aba36-a8b7-4b87-b6cd-c0bc298517b3	EPI_100X_YFP_1x1_200ms_25sola	EPI_100X_RFP_1x1_200ms_25sola
203	9	1.59632448506138	22	-49.9989584700968	124.272727272727	2.59090909090909	19821	900.954545454545	321.11462717133	347.08244985182	0	9202	418.272727272727	478.910056162692	610.530577599552	0	NaN	NaN	NaN	NaN	NaN	NaN	NaN	NaN	NaN	NaN	NaN	NaN	NaN	NaN	NaN	NaN	2	21339	1	1	1	1	2019-05-17T17:35:58.392	NG_ecoli_LTEE_910_DM25	-0	-0	164.775	DIA_100X_EMPTY_1x1_100ms	0f3fe53c-d18b-49fe-8204-88e63821b56b	EPI_100X_YFP_1x1_200ms_25sola	EPI_100X_RFP_1x1_200ms_25sola
204	26	16.3533385258968	426	-25.92298826721	132.600938967136	280.030516431925	2569134	6030.83098591549	321.11462717133	347.08244985182	0	187350	439.788732394366	478.910056162692	610.530577599552	0	NaN	NaN	NaN	NaN	NaN	319.941340448695	0.999927100704762	23.4708288749069	17.4687318006778	13.0909766342556	4.74355122955704	0.00467222779955667	0.00273610791391029	1	1.00006636024939	3159.09294601854	0	18339.9929577465	1	1	1	1	2019-05-17T17:35:58.392	NG_ecoli_LTEE_910_DM25	-0	-0	164.775	DIA_100X_EMPTY_1x1_100ms	7ce225f4-8c21-4152-b505-498602403d78	EPI_100X_YFP_1x1_200ms_25sola	EPI_100X_RFP_1x1_200ms_25sola
205	41	18.3280010998446	752	46.8744670134469	139.283244680851	1506.27526595745	842246	1120.0079787234	321.11462717133	347.08244985182	0	323050	429.587765957447	478.910056162692	610.530577599552	0	NaN	NaN	NaN	NaN	NaN	525.782711887076	0.953098933414618	36.8991531738718	16.6218648781697	13.7658220905777	3.82041217891439	0.0313086481250798	0.0153407235692504	1	1.01969306397176	5491.74781060023	4	22841.039893617	1	1	1	1	2019-05-17T17:35:58.392	NG_ecoli_LTEE_910_DM25	-0	-0	164.775	DIA_100X_EMPTY_1x1_100ms	fc4185ee-9455-43c6-af4b-845d423136d2	EPI_100X_YFP_1x1_200ms_25sola	EPI_100X_RFP_1x1_200ms_25sola
206	30	13.1822382127997	396	47.1942203522562	133.75505050505	398.318181818182	1269760	3206.46464646465	321.11462717133	347.08244985182	0	218358	551.409090909091	478.910056162692	610.530577599552	0	NaN	NaN	NaN	NaN	NaN	359.514176564476	0.969639907360399	30.5406772221657	13.6181364353681	11.2836647757025	3.2517294888928	0.0170758472373148	0.00765407710653704	1	1.00118354235292	3053.99903173962	3	20096.6717171717	1	1	1	1	2019-05-17T17:35:58.392	NG_ecoli_LTEE_910_DM25	-0	-0	164.775	DIA_100X_EMPTY_1x1_100ms	88e8538b-d782-43a6-9759-5a5702f90107	EPI_100X_YFP_1x1_200ms_25sola	EPI_100X_RFP_1x1_200ms_25sola
207	24	12.2707410081112	295	9.62423171159774	129.562711864407	1601.56610169492	258928	877.722033898305	321.11462717133	347.08244985182	0	120255	407.64406779661	478.910056162692	610.530577599552	0	NaN	NaN	NaN	NaN	NaN	261.69219021715	0.997291939926946	21.9907131445217	14.2882377407835	11.3614292606128	3.67673686133954	0.0369176603847367	0.020139536451356	0	1.0136066039948	2229.43663015312	2	19933.5898305085	1	1	1	1	2019-05-17T17:35:58.392	NG_ecoli_LTEE_910_DM25	-0	-0	164.775	DIA_100X_EMPTY_1x1_100ms	9218d5bf-5188-49d6-a2b4-e269eb618f19	EPI_100X_YFP_1x1_200ms_25sola	EPI_100X_RFP_1x1_200ms_25sola
208	28	10.7582686469261	301	47.0706356536894	132.46511627907	1948.94019933555	975090	3239.50166112957	321.11462717133	347.08244985182	0	143320	476.146179401993	478.910056162692	610.530577599552	0	NaN	NaN	NaN	NaN	NaN	307.50943338243	0.978746227523267	28.4537042978591	12.5910011586281	10.477817264781	2.95628874685549	0.0154733085783293	0.00642018180113781	2	1.002307307659	2453.41115292819	3	22010.2325581395	1	1	1	1	2019-05-17T17:35:58.392	NG_ecoli_LTEE_910_DM25	-0	-0	164.775	DIA_100X_EMPTY_1x1_100ms	3e383a23-6db6-451f-9fd4-cc5fecef8886	EPI_100X_YFP_1x1_200ms_25sola	EPI_100X_RFP_1x1_200ms_25sola
209	22	9.6616953040758	218	11.0819199606628	132.550458715596	617.449541284404	244108	1119.76146788991	321.11462717133	347.08244985182	0	83770	384.266055045872	478.910056162692	610.530577599552	0	NaN	NaN	NaN	NaN	NaN	228.768947148478	0.992751625317802	22.8109338267377	12.0193895540848	9.48880172366644	3.18979829544344	0.0143485772704467	0.00780739645625803	1	1.00053891412908	1613.07919410028	3	21916.2201834862	1	1	1	1	2019-05-17T17:35:58.392	NG_ecoli_LTEE_910_DM25	-0	-0	164.775	DIA_100X_EMPTY_1x1_100ms	0352aa7b-cbbc-4c2f-a00d-89a9a3905e40	EPI_100X_YFP_1x1_200ms_25sola	EPI_100X_RFP_1x1_200ms_25sola
210	31	13.4571202474092	418	36.8116617275193	135.698564593301	10.4904306220096	2454975	5873.14593301435	321.11462717133	347.08244985182	0	168678	403.535885167464	478.910056162692	610.530577599552	0	NaN	NaN	NaN	NaN	NaN	NaN	NaN	NaN	NaN	NaN	NaN	NaN	NaN	NaN	NaN	NaN	1	19160.8038277512	1	1	1	1	2019-05-17T17:35:58.392	NG_ecoli_LTEE_910_DM25	-0	-0	164.775	DIA_100X_EMPTY_1x1_100ms	ff2a70e5-9e6d-489f-9707-0716fcc83e1e	EPI_100X_YFP_1x1_200ms_25sola	EPI_100X_RFP_1x1_200ms_25sola
211	24	14.636016462697	352	-24.242402919408	134.681818181818	743.221590909091	2321085	6593.99147727273	321.11462717133	347.08244985182	0	167142	474.835227272727	478.910056162692	610.530577599552	0	NaN	NaN	NaN	NaN	NaN	308.558977095939	0.997274033972835	23.1352567552839	16.3026915643592	12.5830290854085	4.27466818912576	0.0618693225160123	0.0302483932688452	1	1.03586361034999	2876.965182154	2	19433.9460227273	1	1	1	1	2019-05-17T17:35:58.392	NG_ecoli_LTEE_910_DM25	-0	-0	164.775	DIA_100X_EMPTY_1x1_100ms	857f7173-0c94-4880-a3fc-22e19cb4f693	EPI_100X_YFP_1x1_200ms_25sola	EPI_100X_RFP_1x1_200ms_25sola
212	27	13.9246280284129	376	21.5828344400001	133.55585106383	83.9840425531915	560285	1490.11968085106	321.11462717133	347.08244985182	0	158028	420.287234042553	478.910056162692	610.530577599552	0	NaN	NaN	NaN	NaN	NaN	340.280556300734	0.990707202797315	26.6317038011861	15.351130761296	12.340921476825	3.75416873791923	0.0334558823765113	0.0188168209476006	0	1.01583505157552	3185.5469571457	4	20337.3590425532	1	1	1	1	2019-05-17T17:35:58.392	NG_ecoli_LTEE_910_DM25	-0	-0	164.775	DIA_100X_EMPTY_1x1_100ms	1fabd041-be43-4d72-a72e-e3426eab06a1	EPI_100X_YFP_1x1_200ms_25sola	EPI_100X_RFP_1x1_200ms_25sola
213	31	15.5869999344601	483	48.7947207088518	138.63768115942	181.908902691511	3465634	7175.22567287785	321.11462717133	347.08244985182	0	194558	402.811594202899	478.910056162692	610.530577599552	0	NaN	NaN	NaN	NaN	NaN	358.181632989757	0.999074068950359	27.5915110505251	15.5910893552463	12.5843487212775	3.78180835454382	0.00743250907802809	0.00439197093923822	0	1.00097779511984	3431.83860578638	0	19326.3540372671	1	1	1	1	2019-05-17T17:35:58.392	NG_ecoli_LTEE_910_DM25	-0	-0	164.775	DIA_100X_EMPTY_1x1_100ms	81ac14d7-00f4-4da7-ae1e-3007ce489876	EPI_100X_YFP_1x1_200ms_25sola	EPI_100X_RFP_1x1_200ms_25sola
214	22	14.0195831117436	309	-44.8433681327578	135.941747572816	419.511326860841	608943	1970.68932038835	321.11462717133	347.08244985182	0	179818	581.935275080906	478.910056162692	610.530577599552	0	NaN	NaN	NaN	NaN	NaN	277.387533825101	0.999939683701083	21.8139410035441	15.7231396470437	11.9327915756149	4.27380878051812	0.0486150603488795	0.0243552195556972	1	1.0203060734383	2439.54102416479	3	20041.2038834951	1	1	1	1	2019-05-17T17:35:58.392	NG_ecoli_LTEE_910_DM25	-0	-0	164.775	DIA_100X_EMPTY_1x1_100ms	d73bc376-f373-4daa-a214-74c5c89efc81	EPI_100X_YFP_1x1_200ms_25sola	EPI_100X_RFP_1x1_200ms_25sola
215	32	15.4013513993588	493	46.7579009763523	140.430020283976	1658.51318458418	466074	945.383367139959	321.11462717133	347.08244985182	0	298728	605.939148073022	478.910056162692	610.530577599552	0	NaN	NaN	NaN	NaN	NaN	382.886525841243	0.996630995907475	29.7545547829441	14.9125130412376	12.3710994788237	3.78903509852483	0.112177308985038	0.00881675362272888	0	1.00271142044363	3576.51405453632	0	20007.1115618661	1	1	1	1	2019-05-17T17:35:58.392	NG_ecoli_LTEE_910_DM25	-0	-0	164.775	DIA_100X_EMPTY_1x1_100ms	3c5266f7-cb85-45f6-ae2e-e9abfd096357	EPI_100X_YFP_1x1_200ms_25sola	EPI_100X_RFP_1x1_200ms_25sola
216	22	12.6726266670577	279	-15.7179887138286	136.415770609319	2038.70250896057	2036061	7297.70967741936	321.11462717133	347.08244985182	0	133209	477.451612903226	478.910056162692	610.530577599552	0	NaN	NaN	NaN	NaN	NaN	273.993679240607	0.999922889314794	22.2454951891587	15.9916722068176	11.8124355633784	4.26244785691846	0.0260955119188592	0.0128065948017662	1	1.00584736068072	2437.87180138264	2	21346.9068100358	1	1	1	1	2019-05-17T17:35:58.392	NG_ecoli_LTEE_910_DM25	-0	-0	164.775	DIA_100X_EMPTY_1x1_100ms	b2dbd0dc-6fd0-4a17-9033-548601d4fb84	EPI_100X_YFP_1x1_200ms_25sola	EPI_100X_RFP_1x1_200ms_25sola
217	23	11.441992470375	264	-23.4752201136344	136.662878787879	105.522727272727	329404	1247.74242424242	321.11462717133	347.08244985182	0	123833	469.064393939394	478.910056162692	610.530577599552	0	NaN	NaN	NaN	NaN	NaN	267.247557859087	0.990027679304233	23.3073731898494	14.0652597237392	10.9385164100456	3.6925153413953	0.0414823777629288	0.0204478132737267	1	1.01670721338046	2190.28211407878	4	21943.8257575758	1	1	1	1	2019-05-17T17:35:58.392	NG_ecoli_LTEE_910_DM25	-0	-0	164.775	DIA_100X_EMPTY_1x1_100ms	33debc27-2bcc-4e8b-98c6-f916391522b6	EPI_100X_YFP_1x1_200ms_25sola	EPI_100X_RFP_1x1_200ms_25sola
218	34	14.5454517896993	495	46.6011974156408	145.183838383838	1209.72525252525	526238	1063.10707070707	321.11462717133	347.08244985182	0	345440	697.858585858586	478.910056162692	610.530577599552	0	NaN	NaN	NaN	NaN	NaN	416.324215064791	0.972780384565599	32.4698525797567	15.0602168713273	12.3109720211799	3.67643835925904	0.0224739936682399	0.00836072732765169	1	1.00297309088819	3865.04795568345	1	18531.7535353535	1	1	1	1	2019-05-17T17:35:58.392	NG_ecoli_LTEE_910_DM25	-0	-0	164.775	DIA_100X_EMPTY_1x1_100ms	9f04e458-501d-4a9f-8aec-90dfce990b6f	EPI_100X_YFP_1x1_200ms_25sola	EPI_100X_RFP_1x1_200ms_25sola
219	24	12.4966530704059	300	35.1105859411905	138.17	147.466666666667	124937	416.456666666667	321.11462717133	347.08244985182	0	120086	400.286666666667	478.910056162692	610.530577599552	0	NaN	NaN	NaN	NaN	NaN	266.952827242635	0.999839221920932	21.6692420676061	15.2428693571978	11.8202812791074	3.93932871038043	0.0352164432708037	0.0188283772253169	0	1.01134009615738	2377.8761176273	1	20072.4933333333	1	1	1	1	2019-05-17T17:35:58.392	NG_ecoli_LTEE_910_DM25	-0	-0	164.775	DIA_100X_EMPTY_1x1_100ms	3b89af80-e242-46b0-9e70-efb249f69117	EPI_100X_YFP_1x1_200ms_25sola	EPI_100X_RFP_1x1_200ms_25sola
220	33	13.0369498277815	431	44.9947721177947	142.596287703016	1961.18561484919	846533	1964.11368909513	321.11462717133	347.08244985182	0	200174	464.440835266821	478.910056162692	610.530577599552	0	NaN	NaN	NaN	NaN	NaN	374.111925413306	0.998349859203723	30.4599280019166	14.6751476959602	11.7598659337708	3.95680790703367	0.0543240241445435	0.00994242827661761	1	1.00232727118521	3308.44176919425	3	20372.0719257541	1	1	1	1	2019-05-17T17:35:58.392	NG_ecoli_LTEE_910_DM25	-0	-0	164.775	DIA_100X_EMPTY_1x1_100ms	ed78d082-847b-4a6d-a397-a14f61a96f97	EPI_100X_YFP_1x1_200ms_25sola	EPI_100X_RFP_1x1_200ms_25sola
221	26	12.910711570331	336	30.9029516544259	141.1875	630.735119047619	764370	2274.91071428571	321.11462717133	347.08244985182	0	127450	379.315476190476	478.910056162692	610.530577599552	0	NaN	NaN	NaN	NaN	NaN	303.784624571325	0.999751845279239	25.8884217516739	14.7263948725799	11.2978731099608	3.76655836599121	0.011711013155346	0.00529554179475582	2	1.00141767559747	2595.30762060442	2	20700.8482142857	1	1	1	1	2019-05-17T17:35:58.392	NG_ecoli_LTEE_910_DM25	-0	-0	164.775	DIA_100X_EMPTY_1x1_100ms	03fb77fa-f125-48f1-a5ab-0f0329caf7d0	EPI_100X_YFP_1x1_200ms_25sola	EPI_100X_RFP_1x1_200ms_25sola
222	26	12.4517142987388	324	30.679111255167	143.200617283951	760.280864197531	981419	3029.07098765432	321.11462717133	347.08244985182	0	183310	565.771604938272	478.910056162692	610.530577599552	0	NaN	NaN	NaN	NaN	NaN	304.039102267354	0.99631761458679	25.2215931894188	14.6469331842028	11.6110194909725	3.69353466410353	0.0295122713144817	0.0168538730945109	0	1.01225228597411	2670.56471173397	3	20031.7407407407	1	1	1	1	2019-05-17T17:35:58.392	NG_ecoli_LTEE_910_DM25	-0	-0	164.775	DIA_100X_EMPTY_1x1_100ms	f4c7a555-587c-414c-87cc-5cef950af309	EPI_100X_YFP_1x1_200ms_25sola	EPI_100X_RFP_1x1_200ms_25sola
223	23	14.1299305585505	326	-40.2623568423298	140.407975460123	1382.15644171779	593484	1820.50306748466	321.11462717133	347.08244985182	0	142759	437.911042944785	478.910056162692	610.530577599552	0	NaN	NaN	NaN	NaN	NaN	272.835776445953	0.999493076972999	22.2194395295905	15.1152975731885	11.8076342857972	3.96461807366019	0.0251077924823414	0.0106786136570763	1	1.0036756273858	2433.0373065528	1	19588.3251533742	1	1	1	1	2019-05-17T17:35:58.392	NG_ecoli_LTEE_910_DM25	-0	-0	164.775	DIA_100X_EMPTY_1x1_100ms	1fb17aa6-6332-446e-9934-079d8362a1d1	EPI_100X_YFP_1x1_200ms_25sola	EPI_100X_RFP_1x1_200ms_25sola
224	28	13.2777535016177	375	34.987796825614	145.536	1285.79733333333	423870	1130.32	321.11462717133	347.08244985182	0	147928	394.474666666667	478.910056162692	610.530577599552	0	NaN	NaN	NaN	NaN	NaN	333.167478011551	0.988393657512103	27.953250184671	13.7263461300088	11.3502396264341	3.6479714415719	0.0119596750163386	0.00633301147133736	1	1.00068324942907	2828.34415619245	2	19360.0373333333	1	1	1	1	2019-05-17T17:35:58.392	NG_ecoli_LTEE_910_DM25	-0	-0	164.775	DIA_100X_EMPTY_1x1_100ms	a3b970c3-2307-4093-acfd-70586eb4de90	EPI_100X_YFP_1x1_200ms_25sola	EPI_100X_RFP_1x1_200ms_25sola
225	34	12.7173388892006	432	13.0386812577104	147.041666666667	350.300925925926	81367	188.349537037037	321.11462717133	347.08244985182	0	2776239	6426.47916666667	478.910056162692	610.530577599552	0	NaN	NaN	NaN	NaN	NaN	306.90534805887	0.999869827892989	25.5740465610727	15.1040587027219	11.6164124757489	4.02526283185856	0.0135785153995989	0.00730315452581638	0	1.00227179275397	2710.39995868238	0	21832.3564814815	1	1	1	1	2019-05-17T17:35:58.392	NG_ecoli_LTEE_910_DM25	-0	-0	164.775	DIA_100X_EMPTY_1x1_100ms	7a620c35-7ec7-46f7-a38d-c60bd219b7f4	EPI_100X_YFP_1x1_200ms_25sola	EPI_100X_RFP_1x1_200ms_25sola
226	46	16.6103414651555	764	48.4765555376874	153.925392670157	462.988219895288	276492	361.900523560209	321.11462717133	347.08244985182	0	328129	429.488219895288	478.910056162692	610.530577599552	0	NaN	NaN	NaN	NaN	NaN	572.101222118735	0.906059340384015	42.9477503271194	16.3407996364497	12.9914576408456	3.42645843152553	0.0114137874190282	0.00446399488754004	1	1.00217158089318	5693.06397717758	0	19181.554973822	1	1	1	1	2019-05-17T17:35:58.392	NG_ecoli_LTEE_910_DM25	-0	-0	164.775	DIA_100X_EMPTY_1x1_100ms	3b50d33d-2668-4ae6-90e0-fbb1102c6006	EPI_100X_YFP_1x1_200ms_25sola	EPI_100X_RFP_1x1_200ms_25sola
227	25	11.622099687663	291	36.5078692854729	142.443298969072	1040.56701030928	441049	1515.6323024055	321.11462717133	347.08244985182	0	97352	334.54295532646	478.910056162692	610.530577599552	0	NaN	NaN	NaN	NaN	NaN	287.07839527211	0.983793412767608	24.8904038287735	14.308858733943	11.0653623738127	3.52973267589243	0.0147286427475276	0.00669110042216404	2	1.00212195937073	2393.60843213447	3	20715.0171821306	1	1	1	1	2019-05-17T17:35:58.392	NG_ecoli_LTEE_910_DM25	-0	-0	164.775	DIA_100X_EMPTY_1x1_100ms	f201e329-4313-4d68-8865-8fbe85968609	EPI_100X_YFP_1x1_200ms_25sola	EPI_100X_RFP_1x1_200ms_25sola
228	25	14.715553719705	369	-22.9037310448963	147.205962059621	981.216802168022	3530737	9568.39295392954	321.11462717133	347.08244985182	0	128857	349.205962059621	478.910056162692	610.530577599552	0	NaN	NaN	NaN	NaN	NaN	337.94960050177	0.995398393006313	25.9873883716617	16.4374717418261	12.6346447635399	4.13468411886923	0.0207672619721176	0.00945139649364775	1	1.00228259389432	3258.20638006911	3	21611.6422764228	1	1	1	1	2019-05-17T17:35:58.392	NG_ecoli_LTEE_910_DM25	-0	-0	164.775	DIA_100X_EMPTY_1x1_100ms	db4745f2-cf6c-4a1c-8111-381274df0462	EPI_100X_YFP_1x1_200ms_25sola	EPI_100X_RFP_1x1_200ms_25sola
229	36	14.3026941724318	515	44.2948123739623	152.605825242718	1345.93009708738	2646096	5138.05048543689	321.11462717133	347.08244985182	0	212213	412.064077669903	478.910056162692	610.530577599552	0	NaN	NaN	NaN	NaN	NaN	439.988332942166	0.986815962974505	35.9142555526777	14.2727936632129	11.9524998996461	3.21823128576487	0.0310062811009354	0.0129723894550156	1	1.0109670353566	4029.71421587833	2	19720.4213592233	1	1	1	1	2019-05-17T17:35:58.392	NG_ecoli_LTEE_910_DM25	-0	-0	164.775	DIA_100X_EMPTY_1x1_100ms	1f5318fe-9a57-42dd-bd42-c985f621d415	EPI_100X_YFP_1x1_200ms_25sola	EPI_100X_RFP_1x1_200ms_25sola
230	30	10.7764935433561	323	44.988405643265	147.114551083591	2001.57894736842	1014288	3140.21052631579	321.11462717133	347.08244985182	0	164606	509.616099071207	478.910056162692	610.530577599552	0	NaN	NaN	NaN	NaN	NaN	297.476699504736	0.988705650229551	26.9254662318321	12.9072900269244	10.651462832047	3.19297693657811	0.00715396386564407	0.00278796863155391	2	1.00025934881481	2399.22857901465	2	21088.919504644	1	1	1	1	2019-05-17T17:35:58.392	NG_ecoli_LTEE_910_DM25	-0	-0	164.775	DIA_100X_EMPTY_1x1_100ms	5d266e44-302f-4dd0-adf0-e6bf738af566	EPI_100X_YFP_1x1_200ms_25sola	EPI_100X_RFP_1x1_200ms_25sola
231	30	12.0651956604914	362	42.6620342831444	152.342541436464	405.220994475138	1648725	4554.48895027624	321.11462717133	347.08244985182	0	167476	462.640883977901	478.910056162692	610.530577599552	0	NaN	NaN	NaN	NaN	NaN	328.915965636746	0.980600341874536	28.6709738530365	14.1122294784515	11.1666188023761	3.22781958834941	0.011447078078999	0.00495490690720187	1	1.00068400369953	2807.86166495338	3	19359.317679558	1	1	1	1	2019-05-17T17:35:58.392	NG_ecoli_LTEE_910_DM25	-0	-0	164.775	DIA_100X_EMPTY_1x1_100ms	9ffdc4eb-c048-4171-984c-86db70db326b	EPI_100X_YFP_1x1_200ms_25sola	EPI_100X_RFP_1x1_200ms_25sola
232	25	11.8150529539806	296	24.7189436075909	149.587837837838	93.4155405405405	1981411	6693.95608108108	321.11462717133	347.08244985182	0	118518	400.398648648649	478.910056162692	610.530577599552	0	NaN	NaN	NaN	NaN	NaN	272.142716045412	0.992239632182627	23.2689924066053	13.4240213896193	11.1819367516214	3.37451978216351	0.0486003360374964	0.0275129686526855	0	1.02777423515307	2285.08059409734	3	20630.7601351351	1	1	1	1	2019-05-17T17:35:58.392	NG_ecoli_LTEE_910_DM25	-0	-0	164.775	DIA_100X_EMPTY_1x1_100ms	4d21aa7c-ffe9-4c54-9dc8-931ee17cad74	EPI_100X_YFP_1x1_200ms_25sola	EPI_100X_RFP_1x1_200ms_25sola
233	20	8.23377472076041	165	-49.9968700501655	153.078787878788	1526.94545454545	25942	157.224242424242	321.11462717133	347.08244985182	0	68768	416.775757575758	478.910056162692	610.530577599552	0	NaN	NaN	NaN	NaN	NaN	220.710471343948	0.977527583601535	NaN	NaN	NaN	NaN	NaN	NaN	NaN	NaN	NaN	3	29918.9878787879	1	1	1	1	2019-05-17T17:35:58.392	NG_ecoli_LTEE_910_DM25	-0	-0	164.775	DIA_100X_EMPTY_1x1_100ms	6f9780e8-cb34-4cae-86a7-c8316082c5d1	EPI_100X_YFP_1x1_200ms_25sola	EPI_100X_RFP_1x1_200ms_25sola
234	23	15.6966936939327	362	-39.6924690137901	155.870165745856	1027.73204419889	4056759	11206.5165745856	321.11462717133	347.08244985182	0	118170	326.436464088398	478.910056162692	610.530577599552	0	NaN	NaN	NaN	NaN	NaN	340.343841100025	0.999945791924554	23.9707208259321	18.031974530468	13.4947279785243	5.17231343491824	0.0220620588147861	0.00940605693754487	1	1.00363543427641	3428.46124489232	3	22023.8121546961	1	1	1	1	2019-05-17T17:35:58.392	NG_ecoli_LTEE_910_DM25	-0	-0	164.775	DIA_100X_EMPTY_1x1_100ms	f50425e5-3583-4f8f-bd49-ed16066db919	EPI_100X_YFP_1x1_200ms_25sola	EPI_100X_RFP_1x1_200ms_25sola
235	28	13.4967092617265	379	37.4608459489444	158.266490765172	1329.83113456464	2517191	6641.66490765172	321.11462717133	347.08244985182	0	152694	402.88654353562	478.910056162692	610.530577599552	0	NaN	NaN	NaN	NaN	NaN	333.049230315789	0.987716073954368	27.8262801410059	13.9852293144991	11.4039370342532	3.7182997625688	0.0305561132559437	0.0140263036861079	1	1.01125193380372	2842.20013603449	1	19717.1820580475	1	1	1	1	2019-05-17T17:35:58.392	NG_ecoli_LTEE_910_DM25	-0	-0	164.775	DIA_100X_EMPTY_1x1_100ms	f16cc58d-c88c-4631-b480-92827bf0216e	EPI_100X_YFP_1x1_200ms_25sola	EPI_100X_RFP_1x1_200ms_25sola
236	40	12.898604214656	516	48.6507358445204	165.259689922481	1941.5019379845	868620	1683.37209302326	321.11462717133	347.08244985182	0	249405	483.343023255814	478.910056162692	610.530577599552	0	NaN	NaN	NaN	NaN	NaN	449.268489397837	0.918888919478846	39.8611235020218	14.0384911501487	10.8769942254615	2.78343493710789	0.0639232542587627	0.0216808053540131	1	1.03413323974518	3703.88259983008	3	20837.2170542636	1	1	1	1	2019-05-17T17:35:58.392	NG_ecoli_LTEE_910_DM25	-0	-0	164.775	DIA_100X_EMPTY_1x1_100ms	6e208f44-afe6-490b-8516-a23274b79ef2	EPI_100X_YFP_1x1_200ms_25sola	EPI_100X_RFP_1x1_200ms_25sola
237	28	15.7069571973624	440	25.4203295671811	159.995454545455	1763.46136363636	899272	2043.8	321.11462717133	347.08244985182	0	320780	729.045454545455	478.910056162692	610.530577599552	0	NaN	NaN	NaN	NaN	NaN	339.949164229886	0.999883013354633	25.4770806752677	16.0313002011943	12.8794553427845	4.10336651149807	0.0149961372680481	0.00640427865876712	1	1.00162670462002	3319.20853742169	0	19325.1272727273	1	1	1	1	2019-05-17T17:35:58.392	NG_ecoli_LTEE_910_DM25	-0	-0	164.775	DIA_100X_EMPTY_1x1_100ms	9bca4e6c-293c-4d58-ae34-133c55d2e728	EPI_100X_YFP_1x1_200ms_25sola	EPI_100X_RFP_1x1_200ms_25sola
238	28	13.3915851004015	375	45.7294132189262	159.754666666667	1991.81866666667	684316	1824.84266666667	321.11462717133	347.08244985182	0	525845	1402.25333333333	478.910056162692	610.530577599552	0	NaN	NaN	NaN	NaN	NaN	329.484117464945	0.998401257583537	26.2320215643288	15.5318804624835	12.1150491747834	3.99300995401268	0.0344162347790296	0.0163518194165479	1	1.0133791038733	3023.93188684324	2	19421.5706666667	1	1	1	1	2019-05-17T17:35:58.392	NG_ecoli_LTEE_910_DM25	-0	-0	164.775	DIA_100X_EMPTY_1x1_100ms	21a0f967-d489-499b-94f7-a9e6b4d9f0d4	EPI_100X_YFP_1x1_200ms_25sola	EPI_100X_RFP_1x1_200ms_25sola
239	44	14.8635030052497	654	19.8268566814542	169.590214067278	112.061162079511	2788975	4264.4877675841	321.11462717133	347.08244985182	0	257135	393.172782874618	478.910056162692	610.530577599552	0	NaN	NaN	NaN	NaN	NaN	507.49501612792	0.850532387178601	42.3801301550497	15.6253127509987	11.5688203440672	3.32593486620023	0.0730901358412566	0.0235734519598533	1	1.04667291678623	4454.82164539339	2	20053.5382262997	1	1	1	1	2019-05-17T17:35:58.392	NG_ecoli_LTEE_910_DM25	-0	-0	164.775	DIA_100X_EMPTY_1x1_100ms	32f5b9b1-fdea-4654-bbbb-eb00a56f75c4	EPI_100X_YFP_1x1_200ms_25sola	EPI_100X_RFP_1x1_200ms_25sola
240	28	12.9511256038482	363	27.5947315889005	160.055096418733	1468.13774104683	971943	2677.52892561983	321.11462717133	347.08244985182	0	158512	436.67217630854	478.910056162692	610.530577599552	0	NaN	NaN	NaN	NaN	NaN	344.788875092763	0.99897734111887	26.5195109633352	15.5519939879444	12.4788452696873	4.01485077546645	0.0337962361065719	0.0163889225631641	1	1.01313686954665	3243.42748041148	1	19635.8512396694	1	1	1	1	2019-05-17T17:35:58.392	NG_ecoli_LTEE_910_DM25	-0	-0	164.775	DIA_100X_EMPTY_1x1_100ms	7da1c6b7-67ea-473c-a784-1bb38d5c27b1	EPI_100X_YFP_1x1_200ms_25sola	EPI_100X_RFP_1x1_200ms_25sola
241	34	15.7594219267059	536	48.9397904076918	165.824626865672	539.455223880597	638896	1191.97014925373	321.11462717133	347.08244985182	0	204720	381.940298507463	478.910056162692	610.530577599552	0	NaN	NaN	NaN	NaN	NaN	400.737793115858	0.998978007216814	30.0642958377309	15.8766259566869	12.9580720809266	3.86041374563139	0.0191312668277425	0.00858520116468721	1	1.00480873224259	3964.80379639198	0	18617.3470149254	1	1	1	1	2019-05-17T17:35:58.392	NG_ecoli_LTEE_910_DM25	-0	-0	164.775	DIA_100X_EMPTY_1x1_100ms	1c4a75dc-ab39-4b72-bb53-7365e33c803b	EPI_100X_YFP_1x1_200ms_25sola	EPI_100X_RFP_1x1_200ms_25sola
242	27	12.6386303737932	341	41.3105424696009	161.545454545455	1273.68328445748	731089	2143.95601173021	321.11462717133	347.08244985182	0	126597	371.25219941349	478.910056162692	610.530577599552	0	NaN	NaN	NaN	NaN	NaN	302.354038053899	0.999424322523247	25.2159743574392	14.6854719561325	11.5460731198183	3.73220793819982	0.0294032062983483	0.0128973212717599	1	1.00762827053025	2640.18429007983	2	20265.9618768328	1	1	1	1	2019-05-17T17:35:58.392	NG_ecoli_LTEE_910_DM25	-0	-0	164.775	DIA_100X_EMPTY_1x1_100ms	cb9a6b30-e26f-4628-9cd5-fa6e3ea17739	EPI_100X_YFP_1x1_200ms_25sola	EPI_100X_RFP_1x1_200ms_25sola
243	34	15.0519216385369	512	45.6397247861617	163.9140625	1806.98046875	4021346	7854.19140625	321.11462717133	347.08244985182	0	260903	509.576171875	478.910056162692	610.530577599552	0	NaN	NaN	NaN	NaN	NaN	428.272798585451	0.933322414904337	32.0210502660542	16.5610921061405	13.0475878184399	3.44203516449716	0.0299334362874305	0.0117921296144372	1	1.00966281007294	4281.40104701705	1	19454.857421875	1	1	1	1	2019-05-17T17:35:58.392	NG_ecoli_LTEE_910_DM25	-0	-0	164.775	DIA_100X_EMPTY_1x1_100ms	a8f6f9be-b48f-4ad5-8e84-43fb62d9597a	EPI_100X_YFP_1x1_200ms_25sola	EPI_100X_RFP_1x1_200ms_25sola
244	45	15.7927770480607	711	49.2098964034467	169.319268635724	1004.15049226442	7806786	10980.0084388186	321.11462717133	347.08244985182	0	225347	316.943741209564	478.910056162692	610.530577599552	0	NaN	NaN	NaN	NaN	NaN	628.966920282102	0.914195902110672	45.3028872542895	17.3784630264217	13.6024175446836	3.28320192168206	0.03782685759931	0.014980811706481	1	1.02997770110048	6583.36549292912	3	20816.0928270042	1	1	1	1	2019-05-17T17:35:58.392	NG_ecoli_LTEE_910_DM25	-0	-0	164.775	DIA_100X_EMPTY_1x1_100ms	9b9c975e-8d37-4905-8eb1-1f42e4e47a32	EPI_100X_YFP_1x1_200ms_25sola	EPI_100X_RFP_1x1_200ms_25sola
245	30	16.8180217076731	509	3.25641737617156	169.153241650295	31.1139489194499	1874105	3681.93516699411	321.11462717133	347.08244985182	0	221147	434.47347740668	478.910056162692	610.530577599552	0	NaN	NaN	NaN	NaN	NaN	372.912219245795	0.999681278451201	27.9265107630663	16.744668752697	13.0636366223444	4.07504480836362	0.00427396968172006	0.00240537200417849	1	1.00007211764932	3743.12854144598	0	19336.8487229862	1	1	1	1	2019-05-17T17:35:58.392	NG_ecoli_LTEE_910_DM25	-0	-0	164.775	DIA_100X_EMPTY_1x1_100ms	734a2c2c-9fb9-4c3d-a282-c5166d6a5016	EPI_100X_YFP_1x1_200ms_25sola	EPI_100X_RFP_1x1_200ms_25sola
246	24	14.6978064337739	353	-43.9234690813617	165.943342776204	1552.1954674221	378260	1071.55807365439	321.11462717133	347.08244985182	0	156073	442.133144475921	478.910056162692	610.530577599552	0	NaN	NaN	NaN	NaN	NaN	299.020654725819	0.99950318344131	22.7675219490472	15.9479023387277	12.3896274150449	4.21250889167178	0.0610953668113238	0.0327647846445817	0	1.04011205326414	2744.87225842661	3	23463.5949008499	1	1	1	1	2019-05-17T17:35:58.392	NG_ecoli_LTEE_910_DM25	-0	-0	164.775	DIA_100X_EMPTY_1x1_100ms	03440b7f-c93f-4ed4-a4f6-b57bb09dd9ba	EPI_100X_YFP_1x1_200ms_25sola	EPI_100X_RFP_1x1_200ms_25sola
247	25	13.3941603990413	335	-45.0882551009795	167.817910447761	1590.22686567164	508840	1518.92537313433	321.11462717133	347.08244985182	0	133297	397.901492537313	478.910056162692	610.530577599552	0	NaN	NaN	NaN	NaN	NaN	314.622786613227	0.999871676386463	24.6178446932877	16.4596851104661	12.1108323431949	4.52729946254142	0.040121573439688	0.0193887267179548	1	1.01716724300759	2835.88028154732	2	20331.8776119403	1	1	1	1	2019-05-17T17:35:58.392	NG_ecoli_LTEE_910_DM25	-0	-0	164.775	DIA_100X_EMPTY_1x1_100ms	ab0f3dc2-7e1e-4e9d-993b-014d622f7ada	EPI_100X_YFP_1x1_200ms_25sola	EPI_100X_RFP_1x1_200ms_25sola
248	33	15.1438484317028	501	45.8611798295034	171.778443113772	1685.25349301397	197753	394.716566866267	321.11462717133	347.08244985182	0	2235720	4462.51497005988	478.910056162692	610.530577599552	0	NaN	NaN	NaN	NaN	NaN	409.345964865213	0.942691403239641	33.51682294792	14.6301147852713	11.8063241679576	3.21954598691648	0.0430038479534391	0.017528948041162	1	1.02515709819881	3669.2908142177	1	19712.0518962076	1	1	1	1	2019-05-17T17:35:58.392	NG_ecoli_LTEE_910_DM25	-0	-0	164.775	DIA_100X_EMPTY_1x1_100ms	add16c41-9c35-4008-8830-c31c67914063	EPI_100X_YFP_1x1_200ms_25sola	EPI_100X_RFP_1x1_200ms_25sola
249	34	14.6472622977274	498	48.5597538382191	173.39156626506	582.429718875502	929037	1865.53614457831	321.11462717133	347.08244985182	0	548812	1102.03212851406	478.910056162692	610.530577599552	0	NaN	NaN	NaN	NaN	NaN	409.044507851197	0.98832258058029	30.805858174954	15.7591725493581	12.9820369784231	3.59239257896183	0.00899328206712078	0.00394663555816455	1	1.0010723935802	4077.63996138328	1	17447.8413654618	1	1	1	1	2019-05-17T17:35:58.392	NG_ecoli_LTEE_910_DM25	-0	-0	164.775	DIA_100X_EMPTY_1x1_100ms	caac9cc4-f859-4a0e-880e-b50536166e3a	EPI_100X_YFP_1x1_200ms_25sola	EPI_100X_RFP_1x1_200ms_25sola
250	25	13.7110511383937	343	-14.3145744893954	168.145772594752	1146.16909620991	261197	761.507288629738	321.11462717133	347.08244985182	0	122979	358.539358600583	478.910056162692	610.530577599552	0	NaN	NaN	NaN	NaN	NaN	284.831528551025	0.999837751018216	23.4063182993383	14.802994629403	11.7224904897738	3.84229938833812	0.0193355259462727	0.00811041839383265	1	1.00239587574578	2526.1711219143	1	19066.7434402332	1	1	1	1	2019-05-17T17:35:58.392	NG_ecoli_LTEE_910_DM25	-0	-0	164.775	DIA_100X_EMPTY_1x1_100ms	e02d7838-218b-48c5-a813-1fea72e95f79	EPI_100X_YFP_1x1_200ms_25sola	EPI_100X_RFP_1x1_200ms_25sola
251	39	15.2295332598259	595	47.0513834947001	169.559663865546	248.026890756303	640012	1075.65042016807	321.11462717133	347.08244985182	0	238772	401.297478991597	478.910056162692	610.530577599552	0	NaN	NaN	NaN	NaN	NaN	473.159259572421	0.932627049552292	37.5756755477319	15.1245999166278	12.3051224408595	3.15787235811157	0.00525550386171527	0.00258999410410061	3	1.00022539758879	4468.56991744347	2	18237.9512605042	1	1	1	1	2019-05-17T17:35:58.392	NG_ecoli_LTEE_910_DM25	-0	-0	164.775	DIA_100X_EMPTY_1x1_100ms	1caa1e2e-3809-4810-9174-5f9f1c1ea119	EPI_100X_YFP_1x1_200ms_25sola	EPI_100X_RFP_1x1_200ms_25sola
252	31	13.6428515633003	423	47.1986287465955	173.8463356974	395.037825059102	1641841	3881.42080378251	321.11462717133	347.08244985182	0	205121	484.919621749409	478.910056162692	610.530577599552	0	NaN	NaN	NaN	NaN	NaN	351.905120281961	0.981217847241135	29.8041806221259	13.7271480368828	11.4406824440058	3.21781317776748	0.0321896502792209	0.0151935235703858	1	1.01398298343426	3063.87420580735	1	20447.7399527187	1	1	1	1	2019-05-17T17:35:58.392	NG_ecoli_LTEE_910_DM25	-0	-0	164.775	DIA_100X_EMPTY_1x1_100ms	14fdaf25-9b89-4961-bb74-ba56a0cd62a5	EPI_100X_YFP_1x1_200ms_25sola	EPI_100X_RFP_1x1_200ms_25sola
253	136	22.5718465950066	3070	-49.9999999978914	210.926384364821	1500.57361563518	604014	196.747231270358	321.11462717133	347.08244985182	0	1527264	497.48013029316	478.910056162692	610.530577599552	0	NaN	NaN	NaN	NaN	NaN	NaN	NaN	NaN	NaN	NaN	NaN	NaN	NaN	NaN	NaN	NaN	9	29369.6977198697	1	1	1	1	2019-05-17T17:35:58.392	NG_ecoli_LTEE_910_DM25	-0	-0	164.775	DIA_100X_EMPTY_1x1_100ms	299c778c-95d2-4e55-b5c4-2d18a634f7b9	EPI_100X_YFP_1x1_200ms_25sola	EPI_100X_RFP_1x1_200ms_25sola
254	31	9.64473571113758	299	22.5683749308412	172.939799331104	1532.5618729097	60338	201.799331103679	321.11462717133	347.08244985182	0	131526	439.886287625418	478.910056162692	610.530577599552	0	NaN	NaN	NaN	NaN	NaN	354.806210120473	0.871969866663043	33.3761128672652	12.6543334995947	10.0740451088507	2.63482537580718	0.25369051949769	0.029634429764609	2	1.01480885573666	2660.31718023731	2	29770.7324414716	1	1	1	1	2019-05-17T17:35:58.392	NG_ecoli_LTEE_910_DM25	-0	-0	164.775	DIA_100X_EMPTY_1x1_100ms	63ec8f23-ab34-45dd-bb5d-c9cf303afd15	EPI_100X_YFP_1x1_200ms_25sola	EPI_100X_RFP_1x1_200ms_25sola
255	28	12.3245259253658	346	35.1591738612457	172.349710982659	2008.51734104046	1269051	3667.7774566474	321.11462717133	347.08244985182	0	167390	483.78612716763	478.910056162692	610.530577599552	0	NaN	NaN	NaN	NaN	NaN	308.874474791959	0.987481671599746	27.8856641194119	13.531674650933	10.5675348056696	3.31597318770044	0.0242904102122948	0.0134926764379873	0	1.00898107647752	2445.78483146685	3	21402.8294797688	1	1	1	1	2019-05-17T17:35:58.392	NG_ecoli_LTEE_910_DM25	-0	-0	164.775	DIA_100X_EMPTY_1x1_100ms	8a1ac778-791f-4fbd-9def-bcdbc1a39413	EPI_100X_YFP_1x1_200ms_25sola	EPI_100X_RFP_1x1_200ms_25sola
256	19	11.3714066861624	216	-49.5087529473872	169.902777777778	1918.49074074074	508861	2355.83796296296	321.11462717133	347.08244985182	0	114763	531.310185185185	478.910056162692	610.530577599552	0	NaN	NaN	NaN	NaN	NaN	211.991576594626	0.999848335111642	18.5096685734355	14.5462096164702	10.6369694405571	4.21261572727246	0.0295721198452142	0.0151261855850624	0	1.00581352760626	1644.84260626247	2	20926.412037037	1	1	1	1	2019-05-17T17:35:58.392	NG_ecoli_LTEE_910_DM25	-0	-0	164.775	DIA_100X_EMPTY_1x1_100ms	dec69c3f-15a2-4f97-bed9-dfb8acbf4124	EPI_100X_YFP_1x1_200ms_25sola	EPI_100X_RFP_1x1_200ms_25sola
257	26	14.7881944117797	385	18.2828151768348	173.766233766234	1875.86753246753	2601074	6756.03636363636	321.11462717133	347.08244985182	0	628727	1633.05714285714	478.910056162692	610.530577599552	0	NaN	NaN	NaN	NaN	NaN	305.800422420651	0.999829771053989	23.6835905317929	15.5448071084957	12.3428041426332	4.13811640041152	0.0164727010420344	0.00665835515187019	1	1.00129849553992	2833.77327682481	1	19587.1480519481	1	1	1	1	2019-05-17T17:35:58.392	NG_ecoli_LTEE_910_DM25	-0	-0	164.775	DIA_100X_EMPTY_1x1_100ms	5877d275-b268-4236-97e4-8b97035b52d1	EPI_100X_YFP_1x1_200ms_25sola	EPI_100X_RFP_1x1_200ms_25sola
258	23	11.6586471677279	268	-34.4376259192618	173.227611940299	833.850746268657	1658936	6190.05970149254	321.11462717133	347.08244985182	0	243529	908.690298507463	478.910056162692	610.530577599552	0	NaN	NaN	NaN	NaN	NaN	240.082198607863	0.999839972738619	20.9502605554872	14.2662525855947	10.9572316149011	3.89083682386425	0.0125116367010804	0.00691035557943561	0	1.00144693771744	1975.51801199916	2	19599.1791044776	1	1	1	1	2019-05-17T17:35:58.392	NG_ecoli_LTEE_910_DM25	-0	-0	164.775	DIA_100X_EMPTY_1x1_100ms	e7fce230-5c6e-4b4a-b14f-8e14c1b262ee	EPI_100X_YFP_1x1_200ms_25sola	EPI_100X_RFP_1x1_200ms_25sola
259	26	11.0986401895003	290	-30.2695140562261	172.265517241379	1570.4275862069	1476804	5092.4275862069	321.11462717133	347.08244985182	0	124814	430.393103448276	478.910056162692	610.530577599552	0	NaN	NaN	NaN	NaN	NaN	293.639253823898	0.998515024100597	23.5025686724649	15.5379799329705	11.9147643492263	4.30637482604696	0.0188917766421044	0.00761819779408801	1	1.00147423541239	2620.45150095053	4	20266.9689655172	1	1	1	1	2019-05-17T17:35:58.392	NG_ecoli_LTEE_910_DM25	-0	-0	164.775	DIA_100X_EMPTY_1x1_100ms	9a1655a6-fdf7-4e7c-abb6-575e48a7144d	EPI_100X_YFP_1x1_200ms_25sola	EPI_100X_RFP_1x1_200ms_25sola
260	26	12.3080964221435	320	35.9471287183939	176.134375	1894.753125	359063	1122.071875	321.11462717133	347.08244985182	0	1971402	6160.63125	478.910056162692	610.530577599552	0	NaN	NaN	NaN	NaN	NaN	299.119086581137	0.995886605493982	25.2344420301767	14.2913218052807	11.4246933157354	3.61376602501547	0.0357026434928124	0.0175314361338908	1	1.01387496656242	2586.85859186844	2	20891.871875	1	1	1	1	2019-05-17T17:35:58.392	NG_ecoli_LTEE_910_DM25	-0	-0	164.775	DIA_100X_EMPTY_1x1_100ms	eb47f72a-de5c-4f3a-96cf-dbe98036a556	EPI_100X_YFP_1x1_200ms_25sola	EPI_100X_RFP_1x1_200ms_25sola
261	24	13.1469534103461	319	-1.76910575107085	177.172413793103	598.764890282132	505591	1584.92476489028	321.11462717133	347.08244985182	0	130283	408.41065830721	478.910056162692	610.530577599552	0	NaN	NaN	NaN	NaN	NaN	281.451060294442	0.998384598229575	22.4826614604848	15.0513907621642	11.8920622133288	3.87094731925733	0.0578413069785723	0.0308761292363358	0	1.03381948088658	2497.19207197662	2	19766.4263322884	1	1	1	1	2019-05-17T17:35:58.392	NG_ecoli_LTEE_910_DM25	-0	-0	164.775	DIA_100X_EMPTY_1x1_100ms	a03fb5d6-6def-4680-812f-743ab052553c	EPI_100X_YFP_1x1_200ms_25sola	EPI_100X_RFP_1x1_200ms_25sola
262	30	13.1150904245965	396	28.2090663631279	180.338383838384	1410.73232323232	2842978	7179.23737373737	321.11462717133	347.08244985182	0	588576	1486.30303030303	478.910056162692	610.530577599552	0	NaN	NaN	NaN	NaN	NaN	390.508621670476	0.992678036760649	29.7728500592978	16.9951984232552	12.6344380897045	4.36947480857836	0.0138427626931715	0.00797772444795923	1	1.00097498615654	3732.69199120843	2	19061.3055555556	1	1	1	1	2019-05-17T17:35:58.392	NG_ecoli_LTEE_910_DM25	-0	-0	164.775	DIA_100X_EMPTY_1x1_100ms	7883a285-c5fc-4047-a06d-e3696377cbf1	EPI_100X_YFP_1x1_200ms_25sola	EPI_100X_RFP_1x1_200ms_25sola
263	32	13.0295031424918	417	41.7840543826249	183.167865707434	273.83932853717	560579	1344.31414868106	321.11462717133	347.08244985182	0	231493	555.139088729017	478.910056162692	610.530577599552	0	NaN	NaN	NaN	NaN	NaN	371.656965263367	0.967053665308262	31.4048128757714	14.0627200029679	11.471092203793	3.27331679479472	0.0134860474483316	0.00487884820743483	2	1.00126226900136	3245.60476720461	3	20043.5707434053	1	1	1	1	2019-05-17T17:35:58.392	NG_ecoli_LTEE_910_DM25	-0	-0	164.775	DIA_100X_EMPTY_1x1_100ms	844f7d8b-ab1a-400e-8125-6057ec80a2d0	EPI_100X_YFP_1x1_200ms_25sola	EPI_100X_RFP_1x1_200ms_25sola
264	44	17.5241406795345	771	42.4721993787773	184.640726329442	1470.44228274968	8385474	10876.1011673152	321.11462717133	347.08244985182	0	323786	419.955901426719	478.910056162692	610.530577599552	0	NaN	NaN	NaN	NaN	NaN	609.656520210865	0.990260869407057	39.6621640475494	18.5411491195757	15.0817483603651	4.30827216554077	0.0207426766073798	0.00676233607586975	2	1.00597529337532	7085.48639450743	4	21642.7016861219	1	1	1	1	2019-05-17T17:35:58.392	NG_ecoli_LTEE_910_DM25	-0	-0	164.775	DIA_100X_EMPTY_1x1_100ms	5981a56b-d3b3-42d7-a09d-64a0dbf4295c	EPI_100X_YFP_1x1_200ms_25sola	EPI_100X_RFP_1x1_200ms_25sola
265	30	16.5281473356766	496	35.1686574272397	183.695564516129	682.802419354839	895632	1805.70967741935	321.11462717133	347.08244985182	0	223197	449.993951612903	478.910056162692	610.530577599552	0	NaN	NaN	NaN	NaN	NaN	383.479384631416	0.998870749728848	27.2820177353702	16.9049536549105	13.4095523051641	4.34920468092838	0.0329486755661079	0.0130653379590935	2	1.00579284089729	3852.96377205405	0	18686.4657258065	1	1	1	1	2019-05-17T17:35:58.392	NG_ecoli_LTEE_910_DM25	-0	-0	164.775	DIA_100X_EMPTY_1x1_100ms	1ffbc440-c995-48e9-8933-1e6f8001e057	EPI_100X_YFP_1x1_200ms_25sola	EPI_100X_RFP_1x1_200ms_25sola
266	25	10.7040793177943	267	30.9438938806332	180.367041198502	340.898876404494	58408	218.756554307116	321.11462717133	347.08244985182	0	4689064	17562.0374531835	478.910056162692	610.530577599552	0	NaN	NaN	NaN	NaN	NaN	267.468325026914	0.956395418908807	24.2740412445443	12.3753368870947	10.372249969541	3.07646877922187	0.083825205904488	0.0416664942905383	0	1.07529763690295	2051.05788018696	1	20997.7153558052	1	1	1	1	2019-05-17T17:35:58.392	NG_ecoli_LTEE_910_DM25	-0	-0	164.775	DIA_100X_EMPTY_1x1_100ms	e7cfbe51-e339-4bd3-8fe0-b7cb40aefd42	EPI_100X_YFP_1x1_200ms_25sola	EPI_100X_RFP_1x1_200ms_25sola
267	28	14.7305048656236	413	41.8081717375052	183.629539951574	1638.26634382567	1650085	3995.36319612591	321.11462717133	347.08244985182	0	205632	497.898305084746	478.910056162692	610.530577599552	0	NaN	NaN	NaN	NaN	NaN	330.410950592441	0.996547647317503	26.0765050825696	14.8704005640042	12.293097536295	3.6378217436423	0.0220209864787972	0.011891992965217	0	1.00646438597537	3095.00903127823	0	19840.3946731235	1	1	1	1	2019-05-17T17:35:58.392	NG_ecoli_LTEE_910_DM25	-0	-0	164.775	DIA_100X_EMPTY_1x1_100ms	ffe40f46-af11-4c26-9b2a-d6eff0e8d32b	EPI_100X_YFP_1x1_200ms_25sola	EPI_100X_RFP_1x1_200ms_25sola
268	26	14.1071884225282	367	8.11837430043885	183.476839237057	785.643051771117	266190	725.313351498638	321.11462717133	347.08244985182	0	351007	956.422343324251	478.910056162692	610.530577599552	0	NaN	NaN	NaN	NaN	NaN	360.686536577539	0.999920048135662	24.7256951581285	17.9982495890546	13.9042072807464	4.84916062860048	0.0390633110103704	0.0182012801261767	1	1.01461790559058	3754.31629947986	2	19824.5068119891	1	1	1	1	2019-05-17T17:35:58.392	NG_ecoli_LTEE_910_DM25	-0	-0	164.775	DIA_100X_EMPTY_1x1_100ms	568a2a78-875d-425d-ae15-b00211c066bb	EPI_100X_YFP_1x1_200ms_25sola	EPI_100X_RFP_1x1_200ms_25sola
269	26	14.4198586725567	375	-27.1440037646389	181.624	1812.98133333333	618563	1649.50133333333	321.11462717133	347.08244985182	0	214682	572.485333333333	478.910056162692	610.530577599552	0	NaN	NaN	NaN	NaN	NaN	345.619583048922	0.999522230190987	23.0905803984424	18.8780780820651	14.2205265896998	4.8733498904128	0.0414222980979853	0.019481571730031	1	1.0153134578402	3667.38148572051	2	18640.792	1	1	1	1	2019-05-17T17:35:58.392	NG_ecoli_LTEE_910_DM25	-0	-0	164.775	DIA_100X_EMPTY_1x1_100ms	0bf97513-d78f-4496-833e-adf5c20fcc9e	EPI_100X_YFP_1x1_200ms_25sola	EPI_100X_RFP_1x1_200ms_25sola
270	21	9.55351067677197	201	-49.9663726896829	184.378109452736	1925.6815920398	655355	3260.47263681592	321.11462717133	347.08244985182	0	101181	503.388059701493	478.910056162692	610.530577599552	0	NaN	NaN	NaN	NaN	NaN	216.025135182597	0.999838028264572	18.3872305092754	15.9736204941427	11.0973799529649	4.74419630319672	0.00137982924668458	0.000808245510309541	2	1.00001338145058	1778.47233268723	3	20997.5074626866	1	1	1	1	2019-05-17T17:35:58.392	NG_ecoli_LTEE_910_DM25	-0	-0	164.775	DIA_100X_EMPTY_1x1_100ms	798bd0e7-aa02-4be3-93b6-2e34973c032c	EPI_100X_YFP_1x1_200ms_25sola	EPI_100X_RFP_1x1_200ms_25sola
271	27	16.110972082941	435	-7.9264694608851	185.16091954023	904.501149425287	2211792	5084.57931034483	321.11462717133	347.08244985182	0	187014	429.91724137931	478.910056162692	610.530577599552	0	NaN	NaN	NaN	NaN	NaN	345.323609888651	0.999908346103223	25.4906191225048	16.9462687912729	12.99869065827	4.35309506880791	0.0383957919178686	0.0210188699262225	0	1.01999867495342	3382.74672586047	1	19113.2620689655	1	1	1	1	2019-05-17T17:35:58.392	NG_ecoli_LTEE_910_DM25	-0	-0	164.775	DIA_100X_EMPTY_1x1_100ms	1aaf05a9-6db2-4b75-9f73-bf2e42f5eb91	EPI_100X_YFP_1x1_200ms_25sola	EPI_100X_RFP_1x1_200ms_25sola
272	20	13.0510600269331	266	-36.9405966396768	182.214285714286	852.616541353383	257614	968.473684210526	321.11462717133	347.08244985182	0	198091	744.703007518797	478.910056162692	610.530577599552	0	NaN	NaN	NaN	NaN	NaN	253.701948458543	0.999902061494934	21.607765300705	14.570925772666	11.1259118439841	4.05562547451618	0.0159779022959751	0.00727837520701488	1	1.00172425484669	2100.73351561092	3	19916.7857142857	1	1	1	1	2019-05-17T17:35:58.392	NG_ecoli_LTEE_910_DM25	-0	-0	164.775	DIA_100X_EMPTY_1x1_100ms	cc31454d-08c4-4c7b-9b0c-e7f5af94d6ce	EPI_100X_YFP_1x1_200ms_25sola	EPI_100X_RFP_1x1_200ms_25sola
273	30	14.4356314965253	434	46.468781396295	188.552995391705	354.654377880184	195867	451.306451612903	321.11462717133	347.08244985182	0	2023886	4663.33179723502	478.910056162692	610.530577599552	0	NaN	NaN	NaN	NaN	NaN	353.803493978255	0.999660986738944	26.436509596273	17.878031473923	12.7931062449571	4.69454530606298	0.0296799598607535	0.0133221071860028	1	1.00928270922126	3398.17710491536	1	18487.3041474654	1	1	1	1	2019-05-17T17:35:58.392	NG_ecoli_LTEE_910_DM25	-0	-0	164.775	DIA_100X_EMPTY_1x1_100ms	b660120b-18d9-4d93-952f-da490967323a	EPI_100X_YFP_1x1_200ms_25sola	EPI_100X_RFP_1x1_200ms_25sola
274	50	15.321560126304	766	20.140331227566	199.189295039164	774.839425587467	467799	610.70365535248	321.11462717133	347.08244985182	0	4744007	6193.22062663185	478.910056162692	610.530577599552	0	NaN	NaN	NaN	NaN	NaN	700.923904083143	0.878235835779459	51.1603523089297	16.1492131064285	13.3903809509157	3.28268535361684	0.0466953352125417	0.0122308991238413	1	1.02281643471305	7204.59003853422	5	21720.8107049608	1	1	1	1	2019-05-17T17:35:58.392	NG_ecoli_LTEE_910_DM25	-0	-0	164.775	DIA_100X_EMPTY_1x1_100ms	9a6964f9-b766-4573-afe1-60aeb9309782	EPI_100X_YFP_1x1_200ms_25sola	EPI_100X_RFP_1x1_200ms_25sola
275	26	15.1111764997048	394	6.91800954630188	185.347715736041	943.456852791878	775806	1969.05076142132	321.11462717133	347.08244985182	0	193642	491.477157360406	478.910056162692	610.530577599552	0	NaN	NaN	NaN	NaN	NaN	339.283430317028	0.996675320254788	25.5389337627578	15.890774567742	12.7335878135439	4.05763996332562	0.0197335932714906	0.00862708338114776	1	1.00108499573205	3252.32710345319	2	19367.7385786802	1	1	1	1	2019-05-17T17:35:58.392	NG_ecoli_LTEE_910_DM25	-0	-0	164.775	DIA_100X_EMPTY_1x1_100ms	93a2cf6c-4c24-4bc3-99ea-bff68c71aa42	EPI_100X_YFP_1x1_200ms_25sola	EPI_100X_RFP_1x1_200ms_25sola
276	22	11.6752410562425	257	-20.5616641721157	183.72373540856	992.642023346304	854529	3325.01556420233	321.11462717133	347.08244985182	0	76209	296.533073929961	478.910056162692	610.530577599552	0	NaN	NaN	NaN	NaN	NaN	258.358180432862	0.998855562368822	21.9323240310081	15.4837975360855	11.1385087685202	4.29401629030261	0.0205890737974256	0.00908223451795867	1	1.00289583021387	2137.11866382878	2	21483.9883268482	1	1	1	1	2019-05-17T17:35:58.392	NG_ecoli_LTEE_910_DM25	-0	-0	164.775	DIA_100X_EMPTY_1x1_100ms	66cfb4e0-4555-4a19-bd19-bcca4ef92909	EPI_100X_YFP_1x1_200ms_25sola	EPI_100X_RFP_1x1_200ms_25sola
277	32	14.6532002646026	469	45.5540045510465	191.409381663113	1267.94669509595	279659	596.287846481876	321.11462717133	347.08244985182	0	167996	358.200426439232	478.910056162692	610.530577599552	0	NaN	NaN	NaN	NaN	NaN	378.569070508323	0.984265749792806	30.3417627947907	14.3653926617176	12.208726881213	3.29360912551884	0.0132305373020679	0.00759987315541071	0	1.00330609827138	3551.98764794565	0	18944.5692963753	1	1	1	1	2019-05-17T17:35:58.392	NG_ecoli_LTEE_910_DM25	-0	-0	164.775	DIA_100X_EMPTY_1x1_100ms	50af22d6-1013-4429-a968-e3f0989cc734	EPI_100X_YFP_1x1_200ms_25sola	EPI_100X_RFP_1x1_200ms_25sola
278	23	12.5696705072786	290	17.0267844874582	186.558620689655	1910.11724137931	1489748	5137.06206896552	321.11462717133	347.08244985182	0	278229	959.410344827586	478.910056162692	610.530577599552	0	NaN	NaN	NaN	NaN	NaN	270.312739381762	0.999140761047961	21.8712962206498	15.6629448682031	11.8073939421436	4.07769778634077	0.003457932152719	0.00157658369660156	1	1.00006274644106	2394.81798253662	3	19972.6034482759	1	1	1	1	2019-05-17T17:35:58.392	NG_ecoli_LTEE_910_DM25	-0	-0	164.775	DIA_100X_EMPTY_1x1_100ms	81310cf2-e71a-4e3e-a8f4-cd0474ac175c	EPI_100X_YFP_1x1_200ms_25sola	EPI_100X_RFP_1x1_200ms_25sola
279	28	14.3213417624114	401	37.3474616125322	187.324189526185	2029.3216957606	197144	491.630922693267	321.11462717133	347.08244985182	0	188761	470.725685785536	478.910056162692	610.530577599552	0	NaN	NaN	NaN	NaN	NaN	319.362451147604	0.999804685852128	25.5520354356981	15.2065119118387	12.0999203482527	3.7993373683021	0.019123215798577	0.00970563986051971	1	1.00422719164362	2938.19357902954	0	20029.3591022444	1	1	1	1	2019-05-17T17:35:58.392	NG_ecoli_LTEE_910_DM25	-0	-0	164.775	DIA_100X_EMPTY_1x1_100ms	197249e1-99bc-41fe-94c4-83363918574a	EPI_100X_YFP_1x1_200ms_25sola	EPI_100X_RFP_1x1_200ms_25sola
280	30	13.8342450438381	415	45.8243230763091	188.065060240964	196.125301204819	585030	1409.71084337349	321.11462717133	347.08244985182	0	153585	370.084337349398	478.910056162692	610.530577599552	0	NaN	NaN	NaN	NaN	NaN	350.126505747893	0.988299003701078	28.6418267496089	14.9518652579406	11.8907095807796	3.48369940709328	0.0101046920196031	0.00436674290543692	2	1.0005921749988	3180.57864597221	3	20019.6554216867	1	1	1	1	2019-05-17T17:35:58.392	NG_ecoli_LTEE_910_DM25	-0	-0	164.775	DIA_100X_EMPTY_1x1_100ms	4809cd5e-304c-45fc-9754-54bcb4695d26	EPI_100X_YFP_1x1_200ms_25sola	EPI_100X_RFP_1x1_200ms_25sola
281	27	12.914072148711	349	30.503682475581	189.206303724928	1359.02005730659	1485671	4256.93696275072	321.11462717133	347.08244985182	0	227335	651.389684813754	478.910056162692	610.530577599552	0	NaN	NaN	NaN	NaN	NaN	310.240627979738	0.996664481736796	26.1816769559933	14.0007342436954	11.544984697671	3.35721698074029	0.0149496303511535	0.00721691332960831	1	1.00067653054021	2740.77929374645	1	19905.8280802292	1	1	1	1	2019-05-17T17:35:58.392	NG_ecoli_LTEE_910_DM25	-0	-0	164.775	DIA_100X_EMPTY_1x1_100ms	fac5c53a-2a32-42ac-b0be-f171fad4ebb6	EPI_100X_YFP_1x1_200ms_25sola	EPI_100X_RFP_1x1_200ms_25sola
282	28	13.3866456850891	375	31.6919794814951	186.578666666667	1581.8	779124	2077.664	321.11462717133	347.08244985182	0	163087	434.898666666667	478.910056162692	610.530577599552	0	NaN	NaN	NaN	NaN	NaN	349.098239168859	0.995036093971261	27.5150513973048	15.3137397891118	12.0461736393321	4.104504040069	0.027379714660613	0.0144217216863378	1	1.00291261261718	3135.87286962158	3	18728.4666666667	1	1	1	1	2019-05-17T17:35:58.392	NG_ecoli_LTEE_910_DM25	-0	-0	164.775	DIA_100X_EMPTY_1x1_100ms	27003d90-d9ad-456a-aef4-fa92d9e77078	EPI_100X_YFP_1x1_200ms_25sola	EPI_100X_RFP_1x1_200ms_25sola
283	25	12.6700032550092	318	32.5775880056251	187.047169811321	256.952830188679	552192	1736.45283018868	321.11462717133	347.08244985182	0	133870	420.974842767296	478.910056162692	610.530577599552	0	NaN	NaN	NaN	NaN	NaN	294.085516330337	0.996795999798024	25.1542773664089	14.1317229774496	11.3258020119929	3.56748167654279	0.00892522960687473	0.00367822839400497	1	1.00056553696378	2534.1928283657	2	20240.534591195	1	1	1	1	2019-05-17T17:35:58.392	NG_ecoli_LTEE_910_DM25	-0	-0	164.775	DIA_100X_EMPTY_1x1_100ms	420f0edd-0e44-4bf5-9cab-5153d0969793	EPI_100X_YFP_1x1_200ms_25sola	EPI_100X_RFP_1x1_200ms_25sola
284	25	14.5233136452473	364	14.9793602553599	189.755494505495	1147.21978021978	458597	1259.88186813187	321.11462717133	347.08244985182	0	151565	416.387362637363	478.910056162692	610.530577599552	0	NaN	NaN	NaN	NaN	NaN	322.577119732349	0.992470899794433	25.3255654205956	15.0163258513311	12.2555435191677	3.74723250711708	0.0175429553771897	0.00757025969566997	1	1.0028844702975	2987.54313552533	3	17602.7747252747	1	1	1	1	2019-05-17T17:35:58.392	NG_ecoli_LTEE_910_DM25	-0	-0	164.775	DIA_100X_EMPTY_1x1_100ms	6dd477d5-6b59-426e-a555-54aa2e4f060b	EPI_100X_YFP_1x1_200ms_25sola	EPI_100X_RFP_1x1_200ms_25sola
285	28	13.2449992448007	373	32.8263992579236	192.214477211796	1450.39678284182	1485015	3981.27345844504	321.11462717133	347.08244985182	0	168452	451.613941018767	478.910056162692	610.530577599552	0	NaN	NaN	NaN	NaN	NaN	371.186240512674	0.997605530507965	28.1118858321085	15.4766699222532	12.569516485007	4.00566327836269	0.0406750328434073	0.0206091138235117	0	1.02296970553486	3488.32552267306	1	21494.4343163539	1	1	1	1	2019-05-17T17:35:58.392	NG_ecoli_LTEE_910_DM25	-0	-0	164.775	DIA_100X_EMPTY_1x1_100ms	53a0ae3e-fae2-4111-8e0a-4cd4ad52a0b9	EPI_100X_YFP_1x1_200ms_25sola	EPI_100X_RFP_1x1_200ms_25sola
286	25	12.0915837368766	303	38.183670205913	190.83498349835	1561.39273927393	512754	1692.25742574257	321.11462717133	347.08244985182	0	171819	567.059405940594	478.910056162692	610.530577599552	0	NaN	NaN	NaN	NaN	NaN	311.033647995591	0.996981059392001	24.8717735579054	15.0690440405441	12.0085416331409	3.87637155763473	0.00792028692604728	0.00366943258537542	1	1.00017540971711	2816.93724905755	3	21826.8679867987	1	1	1	1	2019-05-17T17:35:58.392	NG_ecoli_LTEE_910_DM25	-0	-0	164.775	DIA_100X_EMPTY_1x1_100ms	f8c48a6c-4170-4d5e-88a3-d4c0874eee0d	EPI_100X_YFP_1x1_200ms_25sola	EPI_100X_RFP_1x1_200ms_25sola
287	27	14.0144598693166	380	39.6073676630718	193.278947368421	1710.02631578947	1992046	5242.22631578947	321.11462717133	347.08244985182	0	681434	1793.24736842105	478.910056162692	610.530577599552	0	NaN	NaN	NaN	NaN	NaN	329.983879711201	0.99019263959879	27.3616868545226	14.1902303602839	11.6271663151273	3.48406917956029	0.0132099612577653	0.00632147834593697	1	1.0005843425091	2905.22999196541	2	19944.0710526316	1	1	1	1	2019-05-17T17:35:58.392	NG_ecoli_LTEE_910_DM25	-0	-0	164.775	DIA_100X_EMPTY_1x1_100ms	7af74e74-aa26-423e-b31a-90da9804778b	EPI_100X_YFP_1x1_200ms_25sola	EPI_100X_RFP_1x1_200ms_25sola
288	32	11.9727704885283	384	48.5636828895332	195.760416666667	1345.0546875	704069	1833.51302083333	321.11462717133	347.08244985182	0	185986	484.338541666667	478.910056162692	610.530577599552	0	NaN	NaN	NaN	NaN	NaN	345.581361809955	0.973388703263777	31.2098122174686	12.8059041371591	10.8089245837012	2.84890746083768	0.0112025384763534	0.00710271884673797	0	1.00301164234253	2863.82192957111	1	20020.2682291667	1	1	1	1	2019-05-17T17:35:58.392	NG_ecoli_LTEE_910_DM25	-0	-0	164.775	DIA_100X_EMPTY_1x1_100ms	3777e507-3fc9-4e44-a861-a16a3a76b703	EPI_100X_YFP_1x1_200ms_25sola	EPI_100X_RFP_1x1_200ms_25sola
289	22	13.7469457393062	303	-30.4735838171228	191.686468646865	976.475247524752	570455	1882.6897689769	321.11462717133	347.08244985182	0	91670	302.541254125413	478.910056162692	610.530577599552	0	NaN	NaN	NaN	NaN	NaN	302.244000949214	0.999890305587332	22.8827882341808	16.7300881196398	12.7174815297667	4.3815951147403	0.0123892354769612	0.00625863586242627	1	1.00040495320562	2906.7056444424	2	19343.6831683168	1	1	1	1	2019-05-17T17:35:58.392	NG_ecoli_LTEE_910_DM25	-0	-0	164.775	DIA_100X_EMPTY_1x1_100ms	65c20753-0e22-4f8e-840c-2826c2279f0d	EPI_100X_YFP_1x1_200ms_25sola	EPI_100X_RFP_1x1_200ms_25sola
290	7	6.2644110483433	45	-49.9999410746115	186.955555555556	609.355555555556	10653	236.733333333333	321.11462717133	347.08244985182	0	20407	453.488888888889	478.910056162692	610.530577599552	0	NaN	NaN	NaN	NaN	NaN	114.365540703246	0.999849174627024	NaN	NaN	NaN	NaN	NaN	NaN	NaN	NaN	NaN	1	25059.8	1	1	1	1	2019-05-17T17:35:58.392	NG_ecoli_LTEE_910_DM25	-0	-0	164.775	DIA_100X_EMPTY_1x1_100ms	f9372993-1280-4cc8-9d78-6aa727d62e71	EPI_100X_YFP_1x1_200ms_25sola	EPI_100X_RFP_1x1_200ms_25sola
291	18	9.60791327210702	173	-49.8283817377887	190.618497109827	837.040462427746	183070	1058.20809248555	321.11462717133	347.08244985182	0	3422692	19784.3468208092	478.910056162692	610.530577599552	0	NaN	NaN	NaN	NaN	NaN	197.400490485071	0.999714361785681	17.0236028724248	15.0913925611937	10.8894476600034	4.21529636046972	0.0215040519163251	0.0102149182888856	2	1.00214537319595	1585.45187698476	4	20879.8786127168	1	1	1	1	2019-05-17T17:35:58.392	NG_ecoli_LTEE_910_DM25	-0	-0	164.775	DIA_100X_EMPTY_1x1_100ms	b96b94bd-582f-45c3-9eda-a782b0ca2d00	EPI_100X_YFP_1x1_200ms_25sola	EPI_100X_RFP_1x1_200ms_25sola
292	32	14.0505457233285	450	48.1101939584583	200.157777777778	1399.46	652666	1450.36888888889	321.11462717133	347.08244985182	0	15796960	35104.3555555556	478.910056162692	610.530577599552	0	NaN	NaN	NaN	NaN	NaN	450.461031094059	0.981792889748975	33.1020845810608	17.3428712063579	13.1211723270706	4.07000258018824	0.052718429646111	0.026683930172221	0	1.05192455916437	4476.00439284049	4	21782.8977777778	1	1	1	1	2019-05-17T17:35:58.392	NG_ecoli_LTEE_910_DM25	-0	-0	164.775	DIA_100X_EMPTY_1x1_100ms	8dc47102-cf6c-4b14-b2e7-5769715c111b	EPI_100X_YFP_1x1_200ms_25sola	EPI_100X_RFP_1x1_200ms_25sola
293	25	11.1362881810013	279	3.3077161999456	196.15770609319	1998.0394265233	2191462	7854.70250896057	321.11462717133	347.08244985182	0	130899	469.172043010753	478.910056162692	610.530577599552	0	NaN	NaN	NaN	NaN	NaN	264.887636780036	0.999894257191726	24.0701035547194	13.7068723787703	10.6250897726723	3.62450411003764	0.0105093795957093	0.00410124008182337	1	1.00060236243991	2134.18988071365	3	21449.1397849462	1	1	1	1	2019-05-17T17:35:58.392	NG_ecoli_LTEE_910_DM25	-0	-0	164.775	DIA_100X_EMPTY_1x1_100ms	3bbbbc92-5395-4212-bb7e-043cf242a2bd	EPI_100X_YFP_1x1_200ms_25sola	EPI_100X_RFP_1x1_200ms_25sola
294	24	13.1808508625973	317	11.5643142139308	198.463722397476	1421.59936908517	2057550	6490.69400630915	321.11462717133	347.08244985182	0	334391	1054.86119873817	478.910056162692	610.530577599552	0	NaN	NaN	NaN	NaN	NaN	309.105325369805	0.999761826510777	23.4235171914619	16.1631066799041	12.4522617453614	4.35444935798505	0.0510484180218138	0.0281260866423889	0	1.03048658759833	2852.58419069024	3	20908.3596214511	1	1	1	1	2019-05-17T17:35:58.392	NG_ecoli_LTEE_910_DM25	-0	-0	164.775	DIA_100X_EMPTY_1x1_100ms	5a9292b1-4886-4a8c-9fef-140dced90c0e	EPI_100X_YFP_1x1_200ms_25sola	EPI_100X_RFP_1x1_200ms_25sola
295	33	13.2684055766432	438	46.9164885166804	198.251141552511	1808.5799086758	673539	1537.7602739726	321.11462717133	347.08244985182	0	275079	628.034246575342	478.910056162692	610.530577599552	0	NaN	NaN	NaN	NaN	NaN	375.534489269845	0.94547681491268	31.6228526546848	14.5827640516414	11.5753847514986	3.21960202125819	0.0137553695508757	0.00634127622437262	0	1.00264223400916	3327.83508792132	1	19574.4634703196	1	1	1	1	2019-05-17T17:35:58.392	NG_ecoli_LTEE_910_DM25	-0	-0	164.775	DIA_100X_EMPTY_1x1_100ms	3fb071b0-36fa-4d09-b56c-c2ece67e9554	EPI_100X_YFP_1x1_200ms_25sola	EPI_100X_RFP_1x1_200ms_25sola
296	26	12.838131516326	334	32.37110300137	196.697604790419	1690.6497005988	874745	2618.99700598802	321.11462717133	347.08244985182	0	597991	1790.39221556886	478.910056162692	610.530577599552	0	NaN	NaN	NaN	NaN	NaN	294.721344788159	0.994885438508169	25.4441185997822	13.9938638860971	11.1085020372112	3.61174246697891	0.0228255630908097	0.011598827896718	1	1.00147745566921	2465.97284917728	3	19738.9221556886	1	1	1	1	2019-05-17T17:35:58.392	NG_ecoli_LTEE_910_DM25	-0	-0	164.775	DIA_100X_EMPTY_1x1_100ms	390417ff-6fa1-449e-9fbd-6e93788a7a42	EPI_100X_YFP_1x1_200ms_25sola	EPI_100X_RFP_1x1_200ms_25sola
297	31	14.2637775213116	443	45.3093070386056	204.167042889391	34.1715575620767	1799059	4061.08126410835	321.11462717133	347.08244985182	0	188051	424.494356659142	478.910056162692	610.530577599552	0	NaN	NaN	NaN	NaN	NaN	371.072249191363	0.986106459857477	28.7070388842881	15.5873743452836	12.5385959538038	3.74025455099538	0.0442491012380292	0.0253087630917087	0	1.0367341949684	3544.67232530651	1	18965.2889390519	1	1	1	1	2019-05-17T17:35:58.392	NG_ecoli_LTEE_910_DM25	-0	-0	164.775	DIA_100X_EMPTY_1x1_100ms	957c7870-c9ea-401e-bfe2-8d5559d30c50	EPI_100X_YFP_1x1_200ms_25sola	EPI_100X_RFP_1x1_200ms_25sola
298	36	13.4565682157882	484	46.2922129567791	204.940082644628	222.349173553719	2902141	5996.15909090909	321.11462717133	347.08244985182	0	184786	381.789256198347	478.910056162692	610.530577599552	0	NaN	NaN	NaN	NaN	NaN	441.306462712391	0.946732362739462	34.6763634253417	15.0738003987131	12.2279869500333	3.55596444533937	0.0355465582581858	0.0135598537971896	1	1.00769595629589	4072.23995239049	4	20423.2623966942	1	1	1	1	2019-05-17T17:35:58.392	NG_ecoli_LTEE_910_DM25	-0	-0	164.775	DIA_100X_EMPTY_1x1_100ms	6e2063dd-b8f2-421a-9a10-97eeb75a983a	EPI_100X_YFP_1x1_200ms_25sola	EPI_100X_RFP_1x1_200ms_25sola
299	21	10.6081753266782	223	-49.8646470153065	198.372197309417	852.309417040359	323569	1450.98206278027	321.11462717133	347.08244985182	0	283389	1270.80269058296	478.910056162692	610.530577599552	0	NaN	NaN	NaN	NaN	NaN	242.81478545847	0.997001212510647	21.2099965571988	14.4838771489369	10.8796225933487	3.98599276755575	0.0414623695918974	0.0199062801334868	1	1.01315809615218	1971.77855930574	5	22749.5784753363	1	1	1	1	2019-05-17T17:35:58.392	NG_ecoli_LTEE_910_DM25	-0	-0	164.775	DIA_100X_EMPTY_1x1_100ms	db03b7a1-5b1e-4d7c-9c0d-b843a9faa97c	EPI_100X_YFP_1x1_200ms_25sola	EPI_100X_RFP_1x1_200ms_25sola
300	34	12.7847654539044	435	12.6359953407972	203.765517241379	965.894252873563	3088133	7099.15632183908	321.11462717133	347.08244985182	0	126240	290.206896551724	478.910056162692	610.530577599552	0	NaN	NaN	NaN	NaN	NaN	407.133874089606	0.947674357778841	32.2951787679537	15.1774786510428	12.127095917914	3.40437799508029	0.0242586730155862	0.0105945879443887	2	1.00183145996167	3730.27800434366	4	23368.6551724138	1	1	1	1	2019-05-17T17:35:58.392	NG_ecoli_LTEE_910_DM25	-0	-0	164.775	DIA_100X_EMPTY_1x1_100ms	372669db-7b8d-4f94-9b4f-4c7d51493180	EPI_100X_YFP_1x1_200ms_25sola	EPI_100X_RFP_1x1_200ms_25sola
301	26	12.6410096948077	329	37.9398425728745	203.103343465046	1117.85714285714	365439	1110.75683890578	321.11462717133	347.08244985182	0	130179	395.68085106383	478.910056162692	610.530577599552	0	NaN	NaN	NaN	NaN	NaN	305.976245595311	0.993274141275492	26.0563569275838	13.9871207623093	11.3785705435948	3.45944392432215	0.00530792321365538	0.00265449836361012	2	1.00007153266932	2649.59190799694	1	20542.7325227964	1	1	1	1	2019-05-17T17:35:58.392	NG_ecoli_LTEE_910_DM25	-0	-0	164.775	DIA_100X_EMPTY_1x1_100ms	078ff534-2cff-409d-b150-470ebbfd64c4	EPI_100X_YFP_1x1_200ms_25sola	EPI_100X_RFP_1x1_200ms_25sola
302	27	13.3088246667422	360	-42.7009705986586	203.025	924.475	2323021	6452.83611111111	321.11462717133	347.08244985182	0	148155	411.541666666667	478.910056162692	610.530577599552	0	NaN	NaN	NaN	NaN	NaN	350.463491033339	0.999951857820983	27.1323832187024	16.4938267683411	12.4141173875238	4.14322324907613	0.0164153684269937	0.0065635966348482	2	1.00209253954995	3284.04817462171	3	21302.9638888889	1	1	1	1	2019-05-17T17:35:58.392	NG_ecoli_LTEE_910_DM25	-0	-0	164.775	DIA_100X_EMPTY_1x1_100ms	d1dcea28-0597-4d76-aa33-79946197ef0f	EPI_100X_YFP_1x1_200ms_25sola	EPI_100X_RFP_1x1_200ms_25sola
303	39	14.9518936499582	589	42.5568852336215	201.040747028862	1021.62478777589	397376	674.662139219015	321.11462717133	347.08244985182	0	162316	275.578947368421	478.910056162692	610.530577599552	0	NaN	NaN	NaN	NaN	NaN	523.273854425868	0.858823869980605	42.9705950793842	14.3928537751095	11.8816953473915	2.89340402299754	0.0596466773238561	0.0337610978839699	0	1.14220272458579	4764.5081562322	2	22010.2529711375	1	1	1	1	2019-05-17T17:35:58.392	NG_ecoli_LTEE_910_DM25	-0	-0	164.775	DIA_100X_EMPTY_1x1_100ms	345306ed-a39d-4699-90ee-1e09b4242480	EPI_100X_YFP_1x1_200ms_25sola	EPI_100X_RFP_1x1_200ms_25sola
304	23	12.2687520162729	283	-33.8306405933591	202.961130742049	797.137809187279	290777	1027.48056537102	321.11462717133	347.08244985182	0	683973	2416.86572438163	478.910056162692	610.530577599552	0	NaN	NaN	NaN	NaN	NaN	293.763154114773	0.999901367213845	23.8260533650424	15.9617540610911	11.8020606800246	4.3975320096653	0.0078016468706968	0.00376865068525644	1	1.00018659213141	2606.49969224646	4	22915.0989399293	1	1	1	1	2019-05-17T17:35:58.392	NG_ecoli_LTEE_910_DM25	-0	-0	164.775	DIA_100X_EMPTY_1x1_100ms	81fe0fe3-847b-4994-8dd9-25491866ece1	EPI_100X_YFP_1x1_200ms_25sola	EPI_100X_RFP_1x1_200ms_25sola
305	13	5.76071768216954	75	-49.9995193954478	197.64	1494.25333333333	22961	306.146666666667	321.11462717133	347.08244985182	0	33110	441.466666666667	478.910056162692	610.530577599552	0	NaN	NaN	NaN	NaN	NaN	140.036743911443	0.999797513282992	NaN	NaN	NaN	NaN	NaN	NaN	NaN	NaN	NaN	2	29770.36	1	1	1	1	2019-05-17T17:35:58.392	NG_ecoli_LTEE_910_DM25	-0	-0	164.775	DIA_100X_EMPTY_1x1_100ms	77996e2e-0199-4f56-8b9e-3310b0499581	EPI_100X_YFP_1x1_200ms_25sola	EPI_100X_RFP_1x1_200ms_25sola
306	30	14.1982204937596	426	23.9429684441372	207.495305164319	1160.07511737089	829346	1946.82159624413	321.11462717133	347.08244985182	0	427457	1003.42018779343	478.910056162692	610.530577599552	0	NaN	NaN	NaN	NaN	NaN	367.209823619319	0.982052744789785	27.701365997006	15.4620349080095	12.6021454298831	4.08002515151206	0.0224180634055594	0.00865781767864033	1	1.00158530137232	3455.2544971681	3	18502.6220657277	1	1	1	1	2019-05-17T17:35:58.392	NG_ecoli_LTEE_910_DM25	-0	-0	164.775	DIA_100X_EMPTY_1x1_100ms	f800b0a9-2822-4bf2-87bb-4cc95c16b84c	EPI_100X_YFP_1x1_200ms_25sola	EPI_100X_RFP_1x1_200ms_25sola
307	28	13.839401403622	387	43.3898038012204	206.186046511628	1663.0826873385	409484	1058.09819121447	321.11462717133	347.08244985182	0	281049	726.22480620155	478.910056162692	610.530577599552	0	NaN	NaN	NaN	NaN	NaN	310.511592486728	0.999933945236329	25.5842228238816	14.6788312919063	11.748051021999	3.70913530257276	0.0128585632203726	0.00748459886210324	0	1.00236112416072	2773.28024632118	1	19501.8604651163	1	1	1	1	2019-05-17T17:35:58.392	NG_ecoli_LTEE_910_DM25	-0	-0	164.775	DIA_100X_EMPTY_1x1_100ms	612a16c5-fa41-481a-9f44-a964a09138f9	EPI_100X_YFP_1x1_200ms_25sola	EPI_100X_RFP_1x1_200ms_25sola
308	31	12.0123229313084	373	42.5482599292962	209.57908847185	947.230563002681	1490000	3994.63806970509	321.11462717133	347.08244985182	0	126451	339.01072386059	478.910056162692	610.530577599552	0	NaN	NaN	NaN	NaN	NaN	379.34433774653	0.961065841518825	31.9759228572488	15.192478260598	11.5494348791157	3.27291322846923	0.0158479242669885	0.00769133493268651	1	1.00100183706338	3349.92001604505	6	24111.0777479893	1	1	1	1	2019-05-17T17:35:58.392	NG_ecoli_LTEE_910_DM25	-0	-0	164.775	DIA_100X_EMPTY_1x1_100ms	5384b0be-3fe6-407e-9023-e829a1c846dd	EPI_100X_YFP_1x1_200ms_25sola	EPI_100X_RFP_1x1_200ms_25sola
309	24	14.9293329387856	359	-45.9319511251468	205.108635097493	1773.26462395543	1579443	4399.56267409471	321.11462717133	347.08244985182	0	158742	442.178272980501	478.910056162692	610.530577599552	0	NaN	NaN	NaN	NaN	NaN	300.321234803585	0.99996345588097	22.1188978545353	17.141114617796	12.7614850019635	4.77594590064654	0.0315540213984295	0.0149225639699549	1	1.00808716521093	2829.14882152142	1	19659.9442896936	1	1	1	1	2019-05-17T17:35:58.392	NG_ecoli_LTEE_910_DM25	-0	-0	164.775	DIA_100X_EMPTY_1x1_100ms	702e2f20-f212-4e94-87a6-1f18afe241d9	EPI_100X_YFP_1x1_200ms_25sola	EPI_100X_RFP_1x1_200ms_25sola
310	21	11.5410254645243	245	-16.6272068854897	207.020408163265	190.595918367347	245747	1003.04897959184	321.11462717133	347.08244985182	0	91231	372.371428571429	478.910056162692	610.530577599552	0	NaN	NaN	NaN	NaN	NaN	236.680886380401	0.999899758453625	20.821351575804	14.0102258097178	10.6228905165487	4.02087576145424	0.0212356941678128	0.0109051274455328	1	1.00380621768744	1845.37320279112	2	20892.5346938776	1	1	1	1	2019-05-17T17:35:58.392	NG_ecoli_LTEE_910_DM25	-0	-0	164.775	DIA_100X_EMPTY_1x1_100ms	1d1def85-2097-4ee9-bece-8590a2f23ae0	EPI_100X_YFP_1x1_200ms_25sola	EPI_100X_RFP_1x1_200ms_25sola
311	28	14.3386758230865	402	36.9676216065966	206.492537313433	286.179104477612	148077	368.350746268657	321.11462717133	347.08244985182	0	163112	405.751243781095	478.910056162692	610.530577599552	0	NaN	NaN	NaN	NaN	NaN	319.00488244352	0.998639034002327	26.1218825518977	14.899018698786	11.880164779642	3.62797182069716	0.0220340317823199	0.01318244943649	0	1.00755435520701	2895.60476522157	1	19610.7985074627	1	1	1	1	2019-05-17T17:35:58.392	NG_ecoli_LTEE_910_DM25	-0	-0	164.775	DIA_100X_EMPTY_1x1_100ms	2e83913d-91e8-4bb8-8bed-214d4316d714	EPI_100X_YFP_1x1_200ms_25sola	EPI_100X_RFP_1x1_200ms_25sola
312	23	10.1029461759764	233	-40.6892399133977	207.103004291845	757.652360515021	60662	260.351931330472	321.11462717133	347.08244985182	0	3729057	16004.5364806867	478.910056162692	610.530577599552	0	NaN	NaN	NaN	NaN	NaN	252.763511454175	0.967403861254038	24.3604892664023	12.6854156133537	9.96491003161347	3.15141665760602	0.0455995026925239	0.0196808912013261	1	1.01664504611627	1899.86460591147	2	24252.8197424893	1	1	1	1	2019-05-17T17:35:58.392	NG_ecoli_LTEE_910_DM25	-0	-0	164.775	DIA_100X_EMPTY_1x1_100ms	74e30f27-5521-466c-b72c-7d408f9e02e9	EPI_100X_YFP_1x1_200ms_25sola	EPI_100X_RFP_1x1_200ms_25sola
313	37	10.4521149268719	387	-39.2514228357565	203.103359173127	824.625322997416	201549	520.798449612403	321.11462717133	347.08244985182	0	9016805	23299.2377260982	478.910056162692	610.530577599552	0	NaN	NaN	NaN	NaN	NaN	413.235050204468	0.885259615828836	39.4133042693239	13.7709825689309	10.2524823738956	2.56524982902991	0.0203110307371822	0.00644484846119364	1	1.00351781817503	3253.79951496982	6	23659.8242894057	1	1	1	1	2019-05-17T17:35:58.392	NG_ecoli_LTEE_910_DM25	-0	-0	164.775	DIA_100X_EMPTY_1x1_100ms	c81f0c3b-eed2-4c9c-884b-794b76469826	EPI_100X_YFP_1x1_200ms_25sola	EPI_100X_RFP_1x1_200ms_25sola
314	32	13.2399156219103	424	22.885861322973	211.167452830189	1055.41037735849	3188993	7521.20990566038	321.11462717133	347.08244985182	0	132613	312.766509433962	478.910056162692	610.530577599552	0	NaN	NaN	NaN	NaN	NaN	408.670943366297	0.992748443654136	32.3883931815465	15.1543278823814	12.2489790660216	3.61890848305714	0.0111774091912909	0.00362504447319692	2	1.00064967959327	3816.6212937591	4	21026.0117924528	1	1	1	1	2019-05-17T17:35:58.392	NG_ecoli_LTEE_910_DM25	-0	-0	164.775	DIA_100X_EMPTY_1x1_100ms	63a84555-86bf-4999-8076-9c750c60c31f	EPI_100X_YFP_1x1_200ms_25sola	EPI_100X_RFP_1x1_200ms_25sola
315	17	9.19281725233899	157	-49.3476049372596	204.216560509554	1141.28662420382	184217	1173.35668789809	321.11462717133	347.08244985182	0	88133	561.356687898089	478.910056162692	610.530577599552	0	NaN	NaN	NaN	NaN	NaN	180.77895315462	0.999766300469614	16.8457987980637	13.5695699149777	10.1428660043653	3.80527895508159	0.012898406021412	0.00677173303829795	0	1.00092605388423	1361.14021963087	2	22786.4203821656	1	1	1	1	2019-05-17T17:35:58.392	NG_ecoli_LTEE_910_DM25	-0	-0	164.775	DIA_100X_EMPTY_1x1_100ms	4b9f3c30-2f54-4133-bc2f-9f34fb0194c9	EPI_100X_YFP_1x1_200ms_25sola	EPI_100X_RFP_1x1_200ms_25sola
316	32	14.9927905880588	481	40.7247710193595	213.609147609148	382.126819126819	533737	1109.64033264033	321.11462717133	347.08244985182	0	263546	547.912681912682	478.910056162692	610.530577599552	0	NaN	NaN	NaN	NaN	NaN	372.519315195267	0.982958685581734	30.4237281561963	14.5840829438544	11.6808899857506	3.67973109806309	0.0148646775733439	0.00722915578884372	1	1.00095191434733	3260.27460003844	0	19170.2931392931	1	1	1	1	2019-05-17T17:35:58.392	NG_ecoli_LTEE_910_DM25	-0	-0	164.775	DIA_100X_EMPTY_1x1_100ms	ff57c89c-19b6-4575-a563-b15f35d2b3e3	EPI_100X_YFP_1x1_200ms_25sola	EPI_100X_RFP_1x1_200ms_25sola
317	21	13.521558900002	287	-46.9139023448417	208.372822299652	873.592334494773	243642	848.926829268293	321.11462717133	347.08244985182	0	145168	505.811846689895	478.910056162692	610.530577599552	0	NaN	NaN	NaN	NaN	NaN	277.798397262197	0.99811384267014	22.3457755498209	14.6848809583171	11.954800660435	3.74025560698786	0.0265827844655875	0.0145548143524589	0	1.00731955407492	2508.24520902827	2	20737.7212543554	1	1	1	1	2019-05-17T17:35:58.392	NG_ecoli_LTEE_910_DM25	-0	-0	164.775	DIA_100X_EMPTY_1x1_100ms	4482a11f-26f2-485f-8537-137c5723b199	EPI_100X_YFP_1x1_200ms_25sola	EPI_100X_RFP_1x1_200ms_25sola
318	23	12.4049694276613	286	-16.1392756115659	207.262237762238	1101.38461538462	331691	1159.75874125874	321.11462717133	347.08244985182	0	103794	362.916083916084	478.910056162692	610.530577599552	0	NaN	NaN	NaN	NaN	NaN	281.733335901684	0.996279364938488	22.9690181731098	15.3365920541639	11.86213830605	3.89068666728713	0.0132776734339171	0.00749137130188823	1	1.00047349786794	2538.38959828117	3	20455.8566433566	1	1	1	1	2019-05-17T17:35:58.392	NG_ecoli_LTEE_910_DM25	-0	-0	164.775	DIA_100X_EMPTY_1x1_100ms	0ce88cc0-be7e-4c4a-bf24-24bf63e5f806	EPI_100X_YFP_1x1_200ms_25sola	EPI_100X_RFP_1x1_200ms_25sola
319	11	4.50918457595713	50	-49.9995698724972	205.72	1535.3	9158	183.16	321.11462717133	347.08244985182	0	109356	2187.12	478.910056162692	610.530577599552	0	NaN	NaN	NaN	NaN	NaN	120.670400436699	0.999771642521062	NaN	NaN	NaN	NaN	NaN	NaN	NaN	NaN	NaN	1	29753.76	1	1	1	1	2019-05-17T17:35:58.392	NG_ecoli_LTEE_910_DM25	-0	-0	164.775	DIA_100X_EMPTY_1x1_100ms	5f93ec28-2644-46be-9262-817ee93a4bf4	EPI_100X_YFP_1x1_200ms_25sola	EPI_100X_RFP_1x1_200ms_25sola
320	35	12.5978672652421	441	46.9086467371754	217.49433106576	202.916099773243	847812	1922.47619047619	321.11462717133	347.08244985182	0	169730	384.875283446712	478.910056162692	610.530577599552	0	NaN	NaN	NaN	NaN	NaN	424.546003922944	0.931819956694956	35.5677436267662	14.2555710184548	11.5739947559417	3.07940459366142	0.041671198008306	0.0139808631970238	1	1.0167541687575	3742.07733761477	4	20890.4988662132	1	1	1	1	2019-05-17T17:35:58.392	NG_ecoli_LTEE_910_DM25	-0	-0	164.775	DIA_100X_EMPTY_1x1_100ms	cb8e1f09-73e8-4a66-b58a-51463e0d8e42	EPI_100X_YFP_1x1_200ms_25sola	EPI_100X_RFP_1x1_200ms_25sola
321	34	13.5964616715686	463	38.165425761456	218.989200863931	24.7149028077754	870104	1879.27429805616	321.11462717133	347.08244985182	0	186173	402.10151187905	478.910056162692	610.530577599552	0	NaN	NaN	NaN	NaN	NaN	384.247568505529	0.92621368630029	32.1299529263929	14.3407566225612	11.3942249973761	3.08753765195452	0.0821619349829646	0.0418198402196148	0	1.12038994987622	3276.19356333507	1	19722.0410367171	1	1	1	1	2019-05-17T17:35:58.392	NG_ecoli_LTEE_910_DM25	-0	-0	164.775	DIA_100X_EMPTY_1x1_100ms	97d97bd6-f5bd-4b5f-aace-e245974c43ab	EPI_100X_YFP_1x1_200ms_25sola	EPI_100X_RFP_1x1_200ms_25sola
322	31	15.4130994221532	478	40.7159883193688	216.889121338912	162.26359832636	456525	955.073221757322	321.11462717133	347.08244985182	0	182874	382.581589958159	478.910056162692	610.530577599552	0	NaN	NaN	NaN	NaN	NaN	355.126248546705	0.994652939108882	28.0544415603653	15.5623251852055	12.0609198734259	3.88951217709273	0.0436335706110976	0.0217910414859209	0	1.0256368890655	3205.17963078776	0	18927.89958159	1	1	1	1	2019-05-17T17:35:58.392	NG_ecoli_LTEE_910_DM25	-0	-0	164.775	DIA_100X_EMPTY_1x1_100ms	51317584-d8c9-4d10-bd05-ed0a818ddb1d	EPI_100X_YFP_1x1_200ms_25sola	EPI_100X_RFP_1x1_200ms_25sola
323	38	17.1702149002429	653	-49.6553963601962	218.546707503828	1524.3078101072	206436	316.134762633997	321.11462717133	347.08244985182	0	5936401	9090.9663093415	478.910056162692	610.530577599552	0	NaN	NaN	NaN	NaN	NaN	503.386835175692	0.856176067264257	37.3270781082396	21.3121200509969	12.8725098045791	5.29462862537824	0.181039559731768	0.050256095503255	3	1.25666255851627	4857.80792963583	4	23520.3338437979	1	1	1	1	2019-05-17T17:35:58.392	NG_ecoli_LTEE_910_DM25	-0	-0	164.775	DIA_100X_EMPTY_1x1_100ms	263bc365-34bb-44c7-8e60-328af79e78ae	EPI_100X_YFP_1x1_200ms_25sola	EPI_100X_RFP_1x1_200ms_25sola
324	29	10.9276326825251	318	46.1504454370688	213.666666666667	1725.5251572327	1593876	5012.18867924528	321.11462717133	347.08244985182	0	157654	495.767295597484	478.910056162692	610.530577599552	0	NaN	NaN	NaN	NaN	NaN	305.887717075502	0.978939886849259	29.0896220850746	12.135876726051	10.2080426670629	2.83878763880616	0.0115440244466569	0.00589941751366947	0	1.00177925375147	2380.74518033887	3	21817.8050314465	1	1	1	1	2019-05-17T17:35:58.392	NG_ecoli_LTEE_910_DM25	-0	-0	164.775	DIA_100X_EMPTY_1x1_100ms	21674594-e5e2-4826-8cae-69d0cf72c652	EPI_100X_YFP_1x1_200ms_25sola	EPI_100X_RFP_1x1_200ms_25sola
325	31	14.0646354585254	437	45.0308856126254	216.803203661327	2007.18993135011	592461	1355.74599542334	321.11462717133	347.08244985182	0	200994	459.940503432494	478.910056162692	610.530577599552	0	NaN	NaN	NaN	NaN	NaN	395.863032444867	0.988538463679472	31.0259341725254	15.622509960233	12.3275522827034	3.59298333940772	0.0308069725209481	0.0145232786627448	1	1.00375100871087	3703.1257014711	4	19901.4645308924	1	1	1	1	2019-05-17T17:35:58.392	NG_ecoli_LTEE_910_DM25	-0	-0	164.775	DIA_100X_EMPTY_1x1_100ms	11b346ae-ec32-4fac-b1ac-4d81bc29fcb7	EPI_100X_YFP_1x1_200ms_25sola	EPI_100X_RFP_1x1_200ms_25sola
326	27	14.3192151397594	388	-33.8587535521863	216.35824742268	854.590206185567	194072	500.185567010309	321.11462717133	347.08244985182	0	350146	902.438144329897	478.910056162692	610.530577599552	0	NaN	NaN	NaN	NaN	NaN	368.459709904895	0.999176747418698	26.7890024494666	18.6672562209385	13.3125768269549	4.85959815469207	0.0249852746205987	0.00920265211202513	2	1.00487929501582	3728.81363098557	6	21883.1469072165	1	1	1	1	2019-05-17T17:35:58.392	NG_ecoli_LTEE_910_DM25	-0	-0	164.775	DIA_100X_EMPTY_1x1_100ms	fe4b8687-9383-4cb0-84b1-dceda9afdf15	EPI_100X_YFP_1x1_200ms_25sola	EPI_100X_RFP_1x1_200ms_25sola
327	21	11.1962400513338	235	-7.82572204408564	214.221276595745	1086.85531914894	147061	625.791489361702	321.11462717133	347.08244985182	0	81821	348.174468085106	478.910056162692	610.530577599552	0	NaN	NaN	NaN	NaN	NaN	233.941271819266	0.999846863625793	20.7771226134474	14.0286722847139	10.7081165936549	3.8415743474199	0.0184357484730576	0.00919145952614975	1	1.00265112372511	1871.11924941411	3	21547.5319148936	1	1	1	1	2019-05-17T17:35:58.392	NG_ecoli_LTEE_910_DM25	-0	-0	164.775	DIA_100X_EMPTY_1x1_100ms	13d12680-7922-4534-bf3d-998791220885	EPI_100X_YFP_1x1_200ms_25sola	EPI_100X_RFP_1x1_200ms_25sola
328	44	12.9526019224832	570	48.7474524182798	225.750877192982	1300.08070175439	3373226	5917.94035087719	321.11462717133	347.08244985182	0	217538	381.645614035088	478.910056162692	610.530577599552	0	NaN	NaN	NaN	NaN	NaN	527.233403748713	0.937531752491733	42.5267997391579	15.401865493695	12.1693358559514	3.02915906047272	0.0171526314686613	0.00751871068469775	2	1.00135718479852	4946.36701919193	2	21201.9754385965	1	1	1	1	2019-05-17T17:35:58.392	NG_ecoli_LTEE_910_DM25	-0	-0	164.775	DIA_100X_EMPTY_1x1_100ms	ce56c328-e9e4-4a0f-98eb-09f4073f0ec8	EPI_100X_YFP_1x1_200ms_25sola	EPI_100X_RFP_1x1_200ms_25sola
329	24	11.541442256609	277	19.264165537648	216.559566787004	1984.8880866426	2480443	8954.6678700361	321.11462717133	347.08244985182	0	125492	453.039711191336	478.910056162692	610.530577599552	0	NaN	NaN	NaN	NaN	NaN	264.341591726414	0.99983034650666	23.2567235719931	14.2594720842868	11.0440800185275	3.64983374786499	0.0147621441342118	0.007103142520073	1	1.00192996578837	2227.90927489054	3	21472.3501805054	1	1	1	1	2019-05-17T17:35:58.392	NG_ecoli_LTEE_910_DM25	-0	-0	164.775	DIA_100X_EMPTY_1x1_100ms	5c9edd25-243c-43cc-ad16-635fbc87d10f	EPI_100X_YFP_1x1_200ms_25sola	EPI_100X_RFP_1x1_200ms_25sola
330	23	10.7493270860259	248	-48.4714961193614	216.927419354839	1417.06451612903	451792	1821.74193548387	321.11462717133	347.08244985182	0	394097	1589.10080645161	478.910056162692	610.530577599552	0	NaN	NaN	NaN	NaN	NaN	268.279873109566	0.999820652324518	22.6522000551953	15.9491286104902	11.4239930851911	4.23970511110738	0.00289293152922171	0.00171935099954316	1	1.00002798309842	2321.86055179086	5	23709.4435483871	1	1	1	1	2019-05-17T17:35:58.392	NG_ecoli_LTEE_910_DM25	-0	-0	164.775	DIA_100X_EMPTY_1x1_100ms	50bcb766-f199-4a8d-84db-48b33cfe680a	EPI_100X_YFP_1x1_200ms_25sola	EPI_100X_RFP_1x1_200ms_25sola
331	36	14.9785236071653	540	45.5833711160522	225.090740740741	1863.14444444444	1962667	3634.56851851852	321.11462717133	347.08244985182	0	279428	517.459259259259	478.910056162692	610.530577599552	0	NaN	NaN	NaN	NaN	NaN	429.508352693732	0.967933343802401	35.6882037302387	14.1381752472741	11.7901895729481	2.99808601337051	0.0256773190025251	0.0128068776376976	1	1.01405978958263	3896.33372042905	1	19385.1722222222	1	1	1	1	2019-05-17T17:35:58.392	NG_ecoli_LTEE_910_DM25	-0	-0	164.775	DIA_100X_EMPTY_1x1_100ms	81c9ca25-62b1-4d9b-8e81-248ae218a4ce	EPI_100X_YFP_1x1_200ms_25sola	EPI_100X_RFP_1x1_200ms_25sola
332	24	11.1883149003891	269	-17.0200556857515	217.081784386617	835.509293680297	391485	1455.33457249071	321.11462717133	347.08244985182	0	974248	3621.73977695167	478.910056162692	610.530577599552	0	NaN	NaN	NaN	NaN	NaN	281.422676586903	0.994255012210209	24.5072659123083	13.9943901362258	11.107452721225	3.62256807397721	0.00842716131378443	0.0031769261733353	2	1.00023897787574	2374.72700560462	6	24939.7434944238	1	1	1	1	2019-05-17T17:35:58.392	NG_ecoli_LTEE_910_DM25	-0	-0	164.775	DIA_100X_EMPTY_1x1_100ms	e6ee9c8c-9dbd-4361-b7e6-afee7f8928e1	EPI_100X_YFP_1x1_200ms_25sola	EPI_100X_RFP_1x1_200ms_25sola
333	46	16.2482882304122	748	-18.314494062393	225.316844919786	1027.19518716578	2145648	2868.51336898396	321.11462717133	347.08244985182	0	263290	351.991978609626	478.910056162692	610.530577599552	0	NaN	NaN	NaN	NaN	NaN	608.975466373977	0.923119076114364	44.9977317981757	17.2497006743469	13.2642007463392	3.5527873499149	0.0131112342951949	0.0059374841016142	1	1.00490857619223	6217.88486879013	3	23039.0614973262	1	1	1	1	2019-05-17T17:35:58.392	NG_ecoli_LTEE_910_DM25	-0	-0	164.775	DIA_100X_EMPTY_1x1_100ms	087829ee-987d-4bd2-b8ba-ade6a4d03635	EPI_100X_YFP_1x1_200ms_25sola	EPI_100X_RFP_1x1_200ms_25sola
334	37	12.4199122071921	461	36.3008570232272	219.039045553145	1757.47505422993	702819	1524.55314533623	321.11462717133	347.08244985182	0	197132	427.618221258134	478.910056162692	610.530577599552	0	NaN	NaN	NaN	NaN	NaN	437.267520965541	0.881499149221074	39.2251784670181	13.5721966377049	10.7586857250067	2.87075372825196	0.0533440090946987	0.0220428365681946	1	1.04413726346701	3565.93360261857	3	21768.3882863341	1	1	1	1	2019-05-17T17:35:58.392	NG_ecoli_LTEE_910_DM25	-0	-0	164.775	DIA_100X_EMPTY_1x1_100ms	bbf9e10c-2761-44bb-9036-da2d37368f18	EPI_100X_YFP_1x1_200ms_25sola	EPI_100X_RFP_1x1_200ms_25sola
335	32	13.1577426526343	422	11.6617370875332	223.390995260664	772.234597156398	138939	329.239336492891	321.11462717133	347.08244985182	0	6917958	16393.2654028436	478.910056162692	610.530577599552	0	NaN	NaN	NaN	NaN	NaN	447.770888602525	0.843481575979657	35.4253212776134	17.0841535035841	12.235923341543	3.27843143996516	0.076969421948958	0.0266864193703648	2	1.07195050399689	4165.59625180328	3	25733.0829383886	1	1	1	1	2019-05-17T17:35:58.392	NG_ecoli_LTEE_910_DM25	-0	-0	164.775	DIA_100X_EMPTY_1x1_100ms	e53dc2bc-47c5-4a60-9eba-4bab4e84e446	EPI_100X_YFP_1x1_200ms_25sola	EPI_100X_RFP_1x1_200ms_25sola
336	25	11.9505850416089	306	-44.8419046239575	217.996732026144	811.395424836601	1798814	5878.47712418301	321.11462717133	347.08244985182	0	1762442	5759.61437908497	478.910056162692	610.530577599552	0	NaN	NaN	NaN	NaN	NaN	299.503352868122	0.999856224046864	23.025128870929	16.1076228309746	12.4843610362375	4.18526843990074	0.0408528227285036	0.0217598632514112	0	1.01762241084985	2818.5425149903	5	24725.2581699346	1	1	1	1	2019-05-17T17:35:58.392	NG_ecoli_LTEE_910_DM25	-0	-0	164.775	DIA_100X_EMPTY_1x1_100ms	76d5bee2-0bea-46d2-b408-cbafcc832e36	EPI_100X_YFP_1x1_200ms_25sola	EPI_100X_RFP_1x1_200ms_25sola
337	35	11.4816937062194	402	33.391994179942	224.614427860697	1435.08457711443	847032	2107.0447761194	321.11462717133	347.08244985182	0	188205	468.171641791045	478.910056162692	610.530577599552	0	NaN	NaN	NaN	NaN	NaN	402.658810810062	0.951689073727742	34.3050426380057	14.2252566074868	11.3348590240907	3.10891768628085	0.0354126592011588	0.0142200822540415	2	1.00582968052958	3461.62557505622	3	22182.9378109453	1	1	1	1	2019-05-17T17:35:58.392	NG_ecoli_LTEE_910_DM25	-0	-0	164.775	DIA_100X_EMPTY_1x1_100ms	f1c3dcf5-0c37-463a-b295-3e9812938d86	EPI_100X_YFP_1x1_200ms_25sola	EPI_100X_RFP_1x1_200ms_25sola
338	28	13.5899041888963	380	21.9760670002528	222.752631578947	935.147368421053	1511745	3978.27631578947	321.11462717133	347.08244985182	0	136902	360.268421052632	478.910056162692	610.530577599552	0	NaN	NaN	NaN	NaN	NaN	353.946830514833	0.999907695055492	25.6178038931501	17.6650876838036	13.335655697646	4.58454099633452	0.0446724502515827	0.022701754042632	1	1.02420910993056	3578.16634581464	4	21959.7710526316	1	1	1	1	2019-05-17T17:35:58.392	NG_ecoli_LTEE_910_DM25	-0	-0	164.775	DIA_100X_EMPTY_1x1_100ms	9f082521-91b9-478d-9d83-7fa95d095a31	EPI_100X_YFP_1x1_200ms_25sola	EPI_100X_RFP_1x1_200ms_25sola
339	27	12.2515132738358	331	26.7067013614004	223.377643504532	965.519637462236	928916	2806.39274924471	321.11462717133	347.08244985182	0	104532	315.80664652568	478.910056162692	610.530577599552	0	NaN	NaN	NaN	NaN	NaN	299.473477173946	0.998918070147476	24.2119128226758	15.0918701245965	11.8319633819087	4.07705689480881	0.0219614556791853	0.00657955578029229	1	1.00035662994708	2662.15057856064	3	22691.5528700906	1	1	1	1	2019-05-17T17:35:58.392	NG_ecoli_LTEE_910_DM25	-0	-0	164.775	DIA_100X_EMPTY_1x1_100ms	bde415c0-4fd6-4105-abb0-995916175a22	EPI_100X_YFP_1x1_200ms_25sola	EPI_100X_RFP_1x1_200ms_25sola
340	24	10.4743171612402	252	-2.26697326373506	224.547619047619	218.293650793651	686151	2722.82142857143	321.11462717133	347.08244985182	0	95307	378.202380952381	478.910056162692	610.530577599552	0	NaN	NaN	NaN	NaN	NaN	258.380246256853	0.99655445182015	23.3009299754111	13.3631363498905	10.4468250691876	3.72032952570262	0.019495933684049	0.00799351492888936	1	1.00226407372577	1997.24701707979	3	21735.3134920635	1	1	1	1	2019-05-17T17:35:58.392	NG_ecoli_LTEE_910_DM25	-0	-0	164.775	DIA_100X_EMPTY_1x1_100ms	9ea5f54d-e592-41fb-b362-15083a371961	EPI_100X_YFP_1x1_200ms_25sola	EPI_100X_RFP_1x1_200ms_25sola
341	26	13.1063919077159	341	22.6721047227714	226.478005865103	235.838709677419	619847	1817.73313782991	321.11462717133	347.08244985182	0	126046	369.636363636364	478.910056162692	610.530577599552	0	NaN	NaN	NaN	NaN	NaN	307.698231971686	0.995571905862213	25.2782666540897	14.5779672109406	11.6666249272294	3.79501457886728	0.0171706909833826	0.00738396803997675	1	1.00231914887962	2702.26318096037	2	20952.495601173	1	1	1	1	2019-05-17T17:35:58.392	NG_ecoli_LTEE_910_DM25	-0	-0	164.775	DIA_100X_EMPTY_1x1_100ms	6e549574-54fe-4ff6-8300-083821a92934	EPI_100X_YFP_1x1_200ms_25sola	EPI_100X_RFP_1x1_200ms_25sola
342	32	12.0348590556386	385	49.3778366244723	231.101298701299	1399.81558441558	1067146	2771.80779220779	321.11462717133	347.08244985182	0	1015579	2637.86753246753	478.910056162692	610.530577599552	0	NaN	NaN	NaN	NaN	NaN	378.92050950764	0.983179408071077	32.0825122796455	13.8433228681327	11.3608891034894	3.31853662606876	0.018423511403505	0.00697899543922239	2	1.00174576395225	3252.24228209987	4	21053.7714285714	1	1	1	1	2019-05-17T17:35:58.392	NG_ecoli_LTEE_910_DM25	-0	-0	164.775	DIA_100X_EMPTY_1x1_100ms	986ac95a-261b-4398-b84e-5b2ac1e3a206	EPI_100X_YFP_1x1_200ms_25sola	EPI_100X_RFP_1x1_200ms_25sola
343	50	14.839254130284	742	21.3117720994148	241.212938005391	804.045822102426	889577	1198.89083557951	321.11462717133	347.08244985182	0	3703408	4991.11590296496	478.910056162692	610.530577599552	0	NaN	NaN	NaN	NaN	NaN	624.808947415509	0.909403927598509	48.5115379717938	16.3899223832052	12.4657022397489	3.44883705587082	0.0264138603396126	0.00920811730763501	3	1.010066473676	5920.63683356416	5	23669.0417789757	1	1	1	1	2019-05-17T17:35:58.392	NG_ecoli_LTEE_910_DM25	-0	-0	164.775	DIA_100X_EMPTY_1x1_100ms	238f83a5-e8fe-479a-a32c-7711fd3c8d9b	EPI_100X_YFP_1x1_200ms_25sola	EPI_100X_RFP_1x1_200ms_25sola
344	37	12.7826182162377	473	46.1558098042862	227.302325581395	1111.10782241015	558443	1180.64059196617	321.11462717133	347.08244985182	0	199977	422.784355179704	478.910056162692	610.530577599552	0	NaN	NaN	NaN	NaN	NaN	441.528081897993	0.882912172918975	36.8833521140427	14.8631621047897	11.570824494528	3.25508902557585	0.0330413580919415	0.0185472535855998	1	1.03401353105497	3878.36678347446	5	20923.44397463	1	1	1	1	2019-05-17T17:35:58.392	NG_ecoli_LTEE_910_DM25	-0	-0	164.775	DIA_100X_EMPTY_1x1_100ms	69ad39c1-1800-4373-b45d-8355312f0e85	EPI_100X_YFP_1x1_200ms_25sola	EPI_100X_RFP_1x1_200ms_25sola
345	32	15.281224088455	489	47.1126003617254	233.648261758691	77.9406952965235	1438377	2941.46625766871	321.11462717133	347.08244985182	0	197865	404.631901840491	478.910056162692	610.530577599552	0	NaN	NaN	NaN	NaN	NaN	351.698018093522	0.9999388632663	27.2347329645848	15.917801949368	12.5630605138795	4.03507224777349	0.00789146702612567	0.00307535781117533	1	1.00045216650536	3376.01141301835	0	19162.527607362	1	1	1	1	2019-05-17T17:35:58.392	NG_ecoli_LTEE_910_DM25	-0	-0	164.775	DIA_100X_EMPTY_1x1_100ms	ec4a4399-0bab-40e4-8482-a9ddf750164a	EPI_100X_YFP_1x1_200ms_25sola	EPI_100X_RFP_1x1_200ms_25sola
346	27	15.8162977910041	427	23.3404325949284	230.2037470726	495.583138173302	2426642	5683.00234192037	321.11462717133	347.08244985182	0	159873	374.409836065574	478.910056162692	610.530577599552	0	NaN	NaN	NaN	NaN	NaN	316.736288048454	0.999895594785399	23.9555999321326	16.1061734402459	12.7428700903513	4.17392621106279	0.0189370841944078	0.0104221395788017	0	1.00429784071218	3055.14230659954	0	19033.6978922717	1	1	1	1	2019-05-17T17:35:58.392	NG_ecoli_LTEE_910_DM25	-0	-0	164.775	DIA_100X_EMPTY_1x1_100ms	945243fb-7daf-4fc4-af1e-699c6bf7a973	EPI_100X_YFP_1x1_200ms_25sola	EPI_100X_RFP_1x1_200ms_25sola
347	29	17.2365674217929	500	-19.2455017309715	232.348	871.922	328308	656.616	321.11462717133	347.08244985182	0	245202	490.404	478.910056162692	610.530577599552	0	NaN	NaN	NaN	NaN	NaN	381.200348887875	0.996137508289022	26.6224581464958	16.9120624616445	13.6887894372426	4.31741202295511	0.00391969001347072	0.00199626775086841	1	1.00014320458228	3918.03328050156	2	24125.55	1	1	1	1	2019-05-17T17:35:58.392	NG_ecoli_LTEE_910_DM25	-0	-0	164.775	DIA_100X_EMPTY_1x1_100ms	e8819f35-10ac-424b-8318-ee6ff5259082	EPI_100X_YFP_1x1_200ms_25sola	EPI_100X_RFP_1x1_200ms_25sola
348	28	14.3851982433756	405	8.59860499267283	228.834567901235	1572.60987654321	503217	1242.51111111111	321.11462717133	347.08244985182	0	251988	622.192592592593	478.910056162692	610.530577599552	0	NaN	NaN	NaN	NaN	NaN	384.278686257719	0.977398653795058	30.6075809151672	14.4223156510134	12.2122143365061	3.20937497853088	0.0114284271185216	0.00439171338832599	1	1.0012550909188	3585.15324173039	1	22204.7851851852	1	1	1	1	2019-05-17T17:35:58.392	NG_ecoli_LTEE_910_DM25	-0	-0	164.775	DIA_100X_EMPTY_1x1_100ms	aaa815c6-9178-418c-a6fd-a4f0cf7884af	EPI_100X_YFP_1x1_200ms_25sola	EPI_100X_RFP_1x1_200ms_25sola
349	25	12.9923918332873	324	34.0805488785264	231.935185185185	1993.85802469136	478871	1477.99691358025	321.11462717133	347.08244985182	0	143447	442.737654320988	478.910056162692	610.530577599552	0	NaN	NaN	NaN	NaN	NaN	316.258946751793	0.999787552277149	24.2589041647984	16.2206734022566	12.6543543657841	4.16117496829137	0.00525545057438003	0.0025634346640735	1	1.0002542771649	3050.99182705601	3	20484.4228395062	1	1	1	1	2019-05-17T17:35:58.392	NG_ecoli_LTEE_910_DM25	-0	-0	164.775	DIA_100X_EMPTY_1x1_100ms	2e2124d9-342a-411d-b6bc-7295e1d2c423	EPI_100X_YFP_1x1_200ms_25sola	EPI_100X_RFP_1x1_200ms_25sola
350	29	14.4364076328398	419	36.2594138607255	234.014319809069	631.033412887828	2181408	5206.22434367542	321.11462717133	347.08244985182	0	186229	444.46062052506	478.910056162692	610.530577599552	0	NaN	NaN	NaN	NaN	NaN	338.340407529875	0.989001937828974	27.0362419470521	14.4818897380604	12.1124553351075	3.45529449926271	0.0155577183149974	0.00785221799105349	0	1.00326693270802	3115.30507681889	1	18623.5346062053	1	1	1	1	2019-05-17T17:35:58.392	NG_ecoli_LTEE_910_DM25	-0	-0	164.775	DIA_100X_EMPTY_1x1_100ms	e6c50605-9853-4229-b371-b9b61d9bb89b	EPI_100X_YFP_1x1_200ms_25sola	EPI_100X_RFP_1x1_200ms_25sola
351	21	11.3708567814728	240	-19.688608806056	227.308333333333	1156.82916666667	89821	374.254166666667	321.11462717133	347.08244985182	0	2097722	8740.50833333333	478.910056162692	610.530577599552	0	NaN	NaN	NaN	NaN	NaN	230.716477395097	0.999899370396283	20.2694881579107	14.4548557632387	10.7516336695427	4.08889107259077	0.0269784780021685	0.00750518050933746	0	1.00134796094077	1840.27014587411	1	21571.525	1	1	1	1	2019-05-17T17:35:58.392	NG_ecoli_LTEE_910_DM25	-0	-0	164.775	DIA_100X_EMPTY_1x1_100ms	ad9b1e5a-967c-4912-918b-8321af1df204	EPI_100X_YFP_1x1_200ms_25sola	EPI_100X_RFP_1x1_200ms_25sola
352	25	15.9737305342513	400	-49.9362215905111	232.53	1548.995	237099	592.7475	321.11462717133	347.08244985182	0	2233591	5583.9775	478.910056162692	610.530577599552	0	NaN	NaN	NaN	NaN	NaN	370.591038671217	0.974035230088067	25.7319445703841	19.9324543562067	13.4657893529234	4.84484523792211	0.143676076279468	0.054499578242637	2	1.16828946490532	3664.59615419125	3	21767.125	1	1	1	1	2019-05-17T17:35:58.392	NG_ecoli_LTEE_910_DM25	-0	-0	164.775	DIA_100X_EMPTY_1x1_100ms	5b3d088a-8ad0-40b1-b392-5bb997d3cd29	EPI_100X_YFP_1x1_200ms_25sola	EPI_100X_RFP_1x1_200ms_25sola
353	27	13.0283503059697	353	1.71897109104774	235.507082152975	822.541076487252	1818105	5150.43909348442	321.11462717133	347.08244985182	0	542141	1535.81019830028	478.910056162692	610.530577599552	0	NaN	NaN	NaN	NaN	NaN	325.783601770616	0.996896792056602	24.9492879282315	16.1179221143509	12.3336121063172	4.29064767994915	0.0413561764844973	0.0203893844351954	0	1.01790340146163	2980.77096891684	4	24556.671388102	1	1	1	1	2019-05-17T17:35:58.392	NG_ecoli_LTEE_910_DM25	-0	-0	164.775	DIA_100X_EMPTY_1x1_100ms	694ae5c6-a368-4177-bb8e-358a9645ca94	EPI_100X_YFP_1x1_200ms_25sola	EPI_100X_RFP_1x1_200ms_25sola
354	40	17.2875107267798	693	47.7344477711541	239.090909090909	925.23088023088	810619	1169.72438672439	321.11462717133	347.08244985182	0	261089	376.751803751804	478.910056162692	610.530577599552	0	NaN	NaN	NaN	NaN	NaN	536.89527535177	0.981087451983851	37.2715131213648	17.0213438533034	14.0375748891875	3.85828385011098	0.0176509192718006	0.00914428717458519	1	1.00305099480368	5768.34301768631	1	23304.5295815296	1	1	1	1	2019-05-17T17:35:58.392	NG_ecoli_LTEE_910_DM25	-0	-0	164.775	DIA_100X_EMPTY_1x1_100ms	e1783d69-2684-467d-9004-32ecc1442f44	EPI_100X_YFP_1x1_200ms_25sola	EPI_100X_RFP_1x1_200ms_25sola
355	25	13.6525688869116	342	-25.6978605804943	232.102339181287	1048.90058479532	3329207	9734.52339181287	321.11462717133	347.08244985182	0	117402	343.280701754386	478.910056162692	610.530577599552	0	NaN	NaN	NaN	NaN	NaN	307.046596281929	0.999906866951325	24.4678720204557	15.2912217491616	12.1505987631351	3.93343884865194	0.0274308808750245	0.0148407594293864	1	1.00908675812162	2837.14440634611	4	23915.0906432749	1	1	1	1	2019-05-17T17:35:58.392	NG_ecoli_LTEE_910_DM25	-0	-0	164.775	DIA_100X_EMPTY_1x1_100ms	e07b3607-e5af-482c-94f2-cac34a098141	EPI_100X_YFP_1x1_200ms_25sola	EPI_100X_RFP_1x1_200ms_25sola
356	34	10.4535855650522	356	-0.199825151694211	229.72191011236	1079.7106741573	535305	1503.66573033708	321.11462717133	347.08244985182	0	123822	347.814606741573	478.910056162692	610.530577599552	0	NaN	NaN	NaN	NaN	NaN	368.435101166268	0.864822018791188	35.8555654077978	12.2993699346096	10.0461407439222	2.40645085766107	0.0503214409793526	0.0229299286016592	1	1.04814779182763	2842.13676863619	6	23209.9775280899	1	1	1	1	2019-05-17T17:35:58.392	NG_ecoli_LTEE_910_DM25	-0	-0	164.775	DIA_100X_EMPTY_1x1_100ms	d4003cd9-73c4-438f-bc2f-48c1694afe62	EPI_100X_YFP_1x1_200ms_25sola	EPI_100X_RFP_1x1_200ms_25sola
357	44	14.9546075995939	658	47.5792957298716	242.753799392097	1364.96504559271	578369	878.980243161094	321.11462717133	347.08244985182	0	409308	622.048632218845	478.910056162692	610.530577599552	0	NaN	NaN	NaN	NaN	NaN	585.656273433021	0.970230230452784	41.7943066636083	16.3454128346608	13.7030682088403	3.48053523562368	0.0318116814385122	0.0157058289669161	2	1.00865788720104	6163.71636107875	1	19014.0060790274	1	1	1	1	2019-05-17T17:35:58.392	NG_ecoli_LTEE_910_DM25	-0	-0	164.775	DIA_100X_EMPTY_1x1_100ms	8de170cc-dbb5-4a3c-88ee-a7f53bc72533	EPI_100X_YFP_1x1_200ms_25sola	EPI_100X_RFP_1x1_200ms_25sola
358	30	11.9581935300063	359	46.3182589648945	229.727019498607	1737.41504178273	483905	1347.92479108635	321.11462717133	347.08244985182	0	150384	418.896935933148	478.910056162692	610.530577599552	0	NaN	NaN	NaN	NaN	NaN	344.318140641219	0.937335320890619	30.6359582643598	13.1398448423896	10.6499813890061	3.12025026993628	0.0450551649199278	0.0192917817788374	1	1.0085630096711	2729.0974790174	2	21873.5236768802	1	1	1	1	2019-05-17T17:35:58.392	NG_ecoli_LTEE_910_DM25	-0	-0	164.775	DIA_100X_EMPTY_1x1_100ms	ab6f7c58-eb85-48a8-8deb-213912809b75	EPI_100X_YFP_1x1_200ms_25sola	EPI_100X_RFP_1x1_200ms_25sola
359	28	12.8427680352009	360	42.074927207703	230.563888888889	1950.78055555556	1487562	4132.11666666667	321.11462717133	347.08244985182	0	147989	411.080555555556	478.910056162692	610.530577599552	0	NaN	NaN	NaN	NaN	NaN	305.685002105673	0.989281607384706	27.9553771574155	12.4611424867504	10.404304072834	3.28349836274245	0.0159225959011408	0.00648595186584073	1	1.0012910214646	2376.73799946365	1	20953.9	1	1	1	1	2019-05-17T17:35:58.392	NG_ecoli_LTEE_910_DM25	-0	-0	164.775	DIA_100X_EMPTY_1x1_100ms	256d3642-9f63-43fb-89e5-70b66d570ed1	EPI_100X_YFP_1x1_200ms_25sola	EPI_100X_RFP_1x1_200ms_25sola
360	36	15.8835314995912	572	41.0354748006021	241.756993006993	438.253496503496	370991	648.585664335664	321.11462717133	347.08244985182	0	978024	1709.83216783217	478.910056162692	610.530577599552	0	NaN	NaN	NaN	NaN	NaN	472.521542851764	0.920471047287427	34.5953166904907	16.4544011873059	13.1201926300066	3.64849040820954	0.065022695666999	0.0353078884118513	0	1.09780653963224	4677.21802477567	1	18347.3583916084	1	1	1	1	2019-05-17T17:35:58.392	NG_ecoli_LTEE_910_DM25	-0	-0	164.775	DIA_100X_EMPTY_1x1_100ms	d361ac60-f32b-4d31-ba10-de61878a3e6d	EPI_100X_YFP_1x1_200ms_25sola	EPI_100X_RFP_1x1_200ms_25sola
361	30	16.2739963964271	489	10.9939154336651	239.40899795501	841.026584867076	242892	496.711656441718	321.11462717133	347.08244985182	0	398299	814.517382413088	478.910056162692	610.530577599552	0	NaN	NaN	NaN	NaN	NaN	396.173029381396	0.999955060719435	27.9947878071941	17.3700370665381	13.7472134846939	4.25650735504217	0.0248485770444553	0.0107626098264367	1	1.00423810140845	4155.24289334623	3	23440.2617586912	1	1	1	1	2019-05-17T17:35:58.392	NG_ecoli_LTEE_910_DM25	-0	-0	164.775	DIA_100X_EMPTY_1x1_100ms	1ba9d5f5-965a-451e-b3eb-4709f03e18aa	EPI_100X_YFP_1x1_200ms_25sola	EPI_100X_RFP_1x1_200ms_25sola
362	32	12.832990645725	411	46.8131664377507	238.975669099757	1933.77858880779	3657016	8897.84914841849	321.11462717133	347.08244985182	0	175127	426.099756690998	478.910056162692	610.530577599552	0	NaN	NaN	NaN	NaN	NaN	373.804435907456	0.972881035253703	30.8081163068418	14.279715963411	11.566259848105	3.51479528204935	0.0166557910910726	0.00843482542861755	1	1.00110794148955	3236.98671081358	2	20752.1751824818	1	1	1	1	2019-05-17T17:35:58.392	NG_ecoli_LTEE_910_DM25	-0	-0	164.775	DIA_100X_EMPTY_1x1_100ms	7ef66605-d738-495f-9053-908d43057aa9	EPI_100X_YFP_1x1_200ms_25sola	EPI_100X_RFP_1x1_200ms_25sola
363	29	14.2755656146855	415	43.3874314130156	239.113253012048	958.050602409639	263679	635.371084337349	321.11462717133	347.08244985182	0	165508	398.814457831325	478.910056162692	610.530577599552	0	NaN	NaN	NaN	NaN	NaN	339.9155115385	0.991219209815162	27.7683561541026	15.6439437839611	11.542286669897	4.09961621408837	0.0464355958599214	0.0212356389402839	1	1.02461384515898	2905.51930400307	4	24958.5180722892	1	1	1	1	2019-05-17T17:35:58.392	NG_ecoli_LTEE_910_DM25	-0	-0	164.775	DIA_100X_EMPTY_1x1_100ms	d5e13efb-d07a-4cf0-8847-5e5994bc16fb	EPI_100X_YFP_1x1_200ms_25sola	EPI_100X_RFP_1x1_200ms_25sola
364	25	13.9362063307832	350	-3.69565550533069	237.825714285714	1414.51142857143	2984295	8526.55714285714	321.11462717133	347.08244985182	0	227605	650.3	478.910056162692	610.530577599552	0	NaN	NaN	NaN	NaN	NaN	339.454084302368	0.992604565618892	25.2667083468467	15.4049679902205	12.9093919612538	3.84148477075411	0.0102129162970845	0.00483933734174427	1	1.00058609788202	3307.1212906962	4	23095.5828571429	1	1	1	1	2019-05-17T17:35:58.392	NG_ecoli_LTEE_910_DM25	-0	-0	164.775	DIA_100X_EMPTY_1x1_100ms	6361bd67-c0e0-4881-bbf6-771ac0bb12e9	EPI_100X_YFP_1x1_200ms_25sola	EPI_100X_RFP_1x1_200ms_25sola
365	29	15.6967542125933	456	-49.9814189715108	240.151315789474	1530.52412280702	254965	559.133771929825	321.11462717133	347.08244985182	0	3099731	6797.65570175439	478.910056162692	610.530577599552	0	NaN	NaN	NaN	NaN	NaN	402.752117275198	0.927660543170808	24.5697620885085	22.8945318542688	14.8576339779277	5.52764395099122	0.0988782961022073	0.0307023817701081	3	1.01410979840344	4259.8091581394	3	23917.5833333333	1	1	1	1	2019-05-17T17:35:58.392	NG_ecoli_LTEE_910_DM25	-0	-0	164.775	DIA_100X_EMPTY_1x1_100ms	b3cbacbc-0b44-401f-a98b-1eae38a480ab	EPI_100X_YFP_1x1_200ms_25sola	EPI_100X_RFP_1x1_200ms_25sola
366	30	15.2604084353441	458	40.4668380225035	239.973799126638	1284.83187772926	4605806	10056.3449781659	321.11462717133	347.08244985182	0	179588	392.113537117904	478.910056162692	610.530577599552	0	NaN	NaN	NaN	NaN	NaN	415.415473911958	0.999189457480722	29.9624058945475	17.4474737682712	13.4877308202745	4.34222627145763	0.0200091319493576	0.00843963670867786	1	1.00376893260275	4280.99129129701	2	20654.0414847162	1	1	1	1	2019-05-17T17:35:58.392	NG_ecoli_LTEE_910_DM25	-0	-0	164.775	DIA_100X_EMPTY_1x1_100ms	0e64f62c-42f0-47b1-b0ed-3d79a61b8b2c	EPI_100X_YFP_1x1_200ms_25sola	EPI_100X_RFP_1x1_200ms_25sola
367	31	16.8603746668345	523	44.9587698418722	240.961759082218	1443.38432122371	2303792	4404.95602294455	321.11462717133	347.08244985182	0	212322	405.969407265774	478.910056162692	610.530577599552	0	NaN	NaN	NaN	NaN	NaN	395.907540755534	0.998203056103993	28.0407039230765	17.807755376253	13.3979176680328	4.86073984209141	0.0444484714472109	0.0228915583227259	1	1.03064741194624	3953.24201590873	1	23112.1434034417	1	1	1	1	2019-05-17T17:35:58.392	NG_ecoli_LTEE_910_DM25	-0	-0	164.775	DIA_100X_EMPTY_1x1_100ms	aa0a8b03-bad8-4f94-83fe-455b795414c1	EPI_100X_YFP_1x1_200ms_25sola	EPI_100X_RFP_1x1_200ms_25sola
368	39	17.9688835455068	701	41.1878288338887	247.928673323823	1473.99429386591	849990	1212.5392296719	321.11462717133	347.08244985182	0	296146	422.462196861626	478.910056162692	610.530577599552	0	NaN	NaN	NaN	NaN	NaN	481.934473282094	0.99183995788572	33.4732538221568	17.0862762784471	13.9322632190685	4.20145403315836	0.0461961205834152	0.0213282603839852	0	1.03378543541439	5103.06563087184	2	22662.0128388017	1	1	1	1	2019-05-17T17:35:58.392	NG_ecoli_LTEE_910_DM25	-0	-0	164.775	DIA_100X_EMPTY_1x1_100ms	580debc2-102d-4c36-b817-d5df45b7a6b4	EPI_100X_YFP_1x1_200ms_25sola	EPI_100X_RFP_1x1_200ms_25sola
369	33	12.7376592490727	421	-41.8345497281728	241.976247030879	989.420427553444	84251	200.121140142518	321.11462717133	347.08244985182	0	364153	864.971496437055	478.910056162692	610.530577599552	0	NaN	NaN	NaN	NaN	NaN	407.508760006557	0.877049084187028	34.8327753395111	16.1904675088145	11.2738651912871	3.50920178314988	0.104664275916741	0.0400149364483947	2	1.16267277837318	3477.1516720288	2	29875.3990498812	1	1	1	1	2019-05-17T17:35:58.392	NG_ecoli_LTEE_910_DM25	-0	-0	164.775	DIA_100X_EMPTY_1x1_100ms	1fe00483-7eb9-49ac-af09-ca7e0c620f92	EPI_100X_YFP_1x1_200ms_25sola	EPI_100X_RFP_1x1_200ms_25sola
370	39	13.9756725792585	545	46.3990783178332	244.684403669725	2018.45321100917	462954	849.456880733945	321.11462717133	347.08244985182	0	235706	432.488073394495	478.910056162692	610.530577599552	0	NaN	NaN	NaN	NaN	NaN	440.639260968633	0.943587665085379	36.6347439771846	15.0256941383239	11.7053654056377	3.17491442189513	0.0443060766862472	0.0178456242560753	1	1.02536910072716	3942.3301675995	2	20760.3504587156	1	1	1	1	2019-05-17T17:35:58.392	NG_ecoli_LTEE_910_DM25	-0	-0	164.775	DIA_100X_EMPTY_1x1_100ms	eb8db6ed-c8ea-42f2-b74e-ddbc38db95eb	EPI_100X_YFP_1x1_200ms_25sola	EPI_100X_RFP_1x1_200ms_25sola
371	25	11.196663739011	280	40.838151752057	241.407142857143	1336.32142857143	233543	834.082142857143	321.11462717133	347.08244985182	0	112610	402.178571428571	478.910056162692	610.530577599552	0	NaN	NaN	NaN	NaN	NaN	263.196436525609	0.999672469605424	23.8104204608787	13.2236267936691	10.7393117820647	3.31551373388239	0.00986579169858606	0.00521612078158361	0	1.00104365042734	2156.79986552061	2	20631.7821428571	1	1	1	1	2019-05-17T17:35:58.392	NG_ecoli_LTEE_910_DM25	-0	-0	164.775	DIA_100X_EMPTY_1x1_100ms	bb690aff-ab55-49ad-8cd2-dedb60964ea4	EPI_100X_YFP_1x1_200ms_25sola	EPI_100X_RFP_1x1_200ms_25sola
372	43	14.2304811219618	612	47.6122492677582	252.807189542484	1069.41503267974	5526576	9030.35294117647	321.11462717133	347.08244985182	0	219566	358.767973856209	478.910056162692	610.530577599552	0	NaN	NaN	NaN	NaN	NaN	558.247490077228	0.928059552623342	40.8006992975729	16.2983681928773	13.2112257336365	3.33463386627294	0.0568901863295765	0.0218968294460516	0	1.04106823410697	5592.98577090137	2	19932.568627451	1	1	1	1	2019-05-17T17:35:58.392	NG_ecoli_LTEE_910_DM25	-0	-0	164.775	DIA_100X_EMPTY_1x1_100ms	6d835740-9e37-402c-b694-2c4cd56733e8	EPI_100X_YFP_1x1_200ms_25sola	EPI_100X_RFP_1x1_200ms_25sola
373	25	16.966602915118	432	-49.9216350021771	245.231481481481	1638.93055555556	205958	476.75462962963	321.11462717133	347.08244985182	0	187601	434.261574074074	478.910056162692	610.530577599552	0	NaN	NaN	NaN	NaN	NaN	312.163226521246	0.999949823149034	22.8340381701343	17.0053020910287	13.2708753545303	4.40264625524879	0.00432100389633212	0.00174046162764222	1	1.0000825002378	3158.43355047915	0	19917.2847222222	1	1	1	1	2019-05-17T17:35:58.392	NG_ecoli_LTEE_910_DM25	-0	-0	164.775	DIA_100X_EMPTY_1x1_100ms	524f7d14-a985-418b-9d83-c3e68c7f94d6	EPI_100X_YFP_1x1_200ms_25sola	EPI_100X_RFP_1x1_200ms_25sola
374	48	9.53831466607262	458	-49.9996697184515	256.318777292576	891.814410480349	93160	203.406113537118	321.11462717133	347.08244985182	0	169013	369.024017467249	478.910056162692	610.530577599552	0	NaN	NaN	NaN	NaN	NaN	541.350505332899	0.697296482283761	NaN	NaN	NaN	NaN	NaN	NaN	NaN	NaN	NaN	2	29885.0676855895	1	1	1	1	2019-05-17T17:35:58.392	NG_ecoli_LTEE_910_DM25	-0	-0	164.775	DIA_100X_EMPTY_1x1_100ms	be191805-b57b-4496-b61a-1053af8fadd9	EPI_100X_YFP_1x1_200ms_25sola	EPI_100X_RFP_1x1_200ms_25sola
375	22	11.5445151506748	255	0.265688773863049	240.533333333333	1105.94901960784	773240	3032.3137254902	321.11462717133	347.08244985182	0	97972	384.203921568627	478.910056162692	610.530577599552	0	NaN	NaN	NaN	NaN	NaN	236.873898851196	0.999858235352378	21.1739178544552	13.8227175043374	10.6123479545775	3.82063895105276	0.0161286938787358	0.00794076010524536	1	1.00209336260899	1872.89774765892	3	21968.4980392157	1	1	1	1	2019-05-17T17:35:58.392	NG_ecoli_LTEE_910_DM25	-0	-0	164.775	DIA_100X_EMPTY_1x1_100ms	5f0fd3e8-0e2a-40b8-89f6-983aa6c4a62e	EPI_100X_YFP_1x1_200ms_25sola	EPI_100X_RFP_1x1_200ms_25sola
376	30	13.0088378640974	391	45.6619084469583	247.442455242967	1321.6905370844	1225431	3134.09462915601	321.11462717133	347.08244985182	0	154729	395.726342710997	478.910056162692	610.530577599552	0	NaN	NaN	NaN	NaN	NaN	366.510024788129	0.982754360972416	29.8328505855552	14.5958698412322	11.9273996687491	3.49354046909074	0.0319435594901519	0.0153549170683946	0	1.0134254177226	3333.31363219724	3	21555.358056266	1	1	1	1	2019-05-17T17:35:58.392	NG_ecoli_LTEE_910_DM25	-0	-0	164.775	DIA_100X_EMPTY_1x1_100ms	a191b2d5-b55e-4f3f-9af4-99aa35e4b27b	EPI_100X_YFP_1x1_200ms_25sola	EPI_100X_RFP_1x1_200ms_25sola
377	30	13.8953620822555	417	21.9487743414434	247.906474820144	1226.96642685851	103530	248.273381294964	321.11462717133	347.08244985182	0	582073	1395.85851318945	478.910056162692	610.530577599552	0	NaN	NaN	NaN	NaN	NaN	388.418225383288	0.871362714483215	31.5832937138621	16.4094210678587	11.8213944041251	3.9601096540644	0.0696778377218256	0.0221857457022433	1	1.03482049113121	3466.44820055594	0	25197.6930455635	1	1	1	1	2019-05-17T17:35:58.392	NG_ecoli_LTEE_910_DM25	-0	-0	164.775	DIA_100X_EMPTY_1x1_100ms	75e1432a-0193-4871-96c7-8b4d748ee128	EPI_100X_YFP_1x1_200ms_25sola	EPI_100X_RFP_1x1_200ms_25sola
378	46	14.8456072679814	683	16.1530088911288	256.146412884334	1588.32210834553	265010	388.00878477306	321.11462717133	347.08244985182	0	281777	412.557833089312	478.910056162692	610.530577599552	0	NaN	NaN	NaN	NaN	NaN	623.598868449585	0.853536018477822	46.9952309376552	16.6634849861816	12.8540099379954	3.46906758902555	0.0365230188288709	0.0166806240415338	2	1.02380855672502	6098.47056738227	2	20532.1654465593	1	1	1	1	2019-05-17T17:35:58.392	NG_ecoli_LTEE_910_DM25	-0	-0	164.775	DIA_100X_EMPTY_1x1_100ms	80d929ea-1461-4aba-939d-67c56229ac5d	EPI_100X_YFP_1x1_200ms_25sola	EPI_100X_RFP_1x1_200ms_25sola
379	41	14.8340748390727	608	45.4167700083712	256.215460526316	538.814144736842	5199524	8551.84868421053	321.11462717133	347.08244985182	0	231973	381.534539473684	478.910056162692	610.530577599552	0	NaN	NaN	NaN	NaN	NaN	486.1689858342	0.889496222366173	38.9433757441016	15.9199052521171	12.1006461593639	3.44540385767554	0.0398963606677377	0.0193881779519764	2	1.03962511628836	4478.58271627173	1	19395.6414473684	1	1	1	1	2019-05-17T17:35:58.392	NG_ecoli_LTEE_910_DM25	-0	-0	164.775	DIA_100X_EMPTY_1x1_100ms	e5fd8ffe-dd90-4cfa-b5be-abfa9282b216	EPI_100X_YFP_1x1_200ms_25sola	EPI_100X_RFP_1x1_200ms_25sola
380	27	14.1783074650892	383	7.42985426382553	251.349869451697	775.545691906005	352913	921.443864229765	321.11462717133	347.08244985182	0	2767816	7226.67362924282	478.910056162692	610.530577599552	0	NaN	NaN	NaN	NaN	NaN	381.078603919969	0.957950743065778	24.1944288778658	20.15370292193	14.9988337377273	4.64129128135349	0.022812970635584	0.0102947361539797	2	1.00093183647841	4274.84367843139	4	22417.2976501305	1	1	1	1	2019-05-17T17:35:58.392	NG_ecoli_LTEE_910_DM25	-0	-0	164.775	DIA_100X_EMPTY_1x1_100ms	88da7f75-6f31-4d54-8809-8eded56582d1	EPI_100X_YFP_1x1_200ms_25sola	EPI_100X_RFP_1x1_200ms_25sola
381	26	11.7811934115881	307	41.6636864418228	249.28013029316	1126.91205211726	1744379	5682.01628664495	321.11462717133	347.08244985182	0	158731	517.039087947883	478.910056162692	610.530577599552	0	NaN	NaN	NaN	NaN	NaN	267.556271276134	0.99891192366727	23.8387160355029	14.3448365633762	10.6696006473913	3.72964552711223	0.0340611106632484	0.0162577950096841	1	1.01085579546836	2131.42016766403	3	19920.0390879479	1	1	1	1	2019-05-17T17:35:58.392	NG_ecoli_LTEE_910_DM25	-0	-0	164.775	DIA_100X_EMPTY_1x1_100ms	72ad51a8-135d-423d-abb5-c25c9e72dd99	EPI_100X_YFP_1x1_200ms_25sola	EPI_100X_RFP_1x1_200ms_25sola
382	36	12.8816732464136	464	49.3280713503529	248.081896551724	1711.84051724138	4978122	10728.7112068966	321.11462717133	347.08244985182	0	196165	422.769396551724	478.910056162692	610.530577599552	0	NaN	NaN	NaN	NaN	NaN	434.668003440848	0.96009817356928	35.8934949314991	14.1440291610902	11.7983699559387	3.13286596364133	0.0189135719728572	0.0120994292052576	1	1.01159648298727	3924.18658531775	2	21084.2155172414	1	1	1	1	2019-05-17T17:35:58.392	NG_ecoli_LTEE_910_DM25	-0	-0	164.775	DIA_100X_EMPTY_1x1_100ms	dc60efdc-b232-4846-ab6a-aebc108b407b	EPI_100X_YFP_1x1_200ms_25sola	EPI_100X_RFP_1x1_200ms_25sola
383	31	13.6802095075117	424	48.695728125889	252.318396226415	323.712264150943	534380	1260.33018867925	321.11462717133	347.08244985182	0	180095	424.752358490566	478.910056162692	610.530577599552	0	NaN	NaN	NaN	NaN	NaN	358.93028988491	0.974956904506741	28.9429668955631	14.3334896598811	11.7740314218414	3.50878021096751	0.0458145768497074	0.0236490382605738	1	1.03262325002663	3151.25327644764	2	19855.7806603774	1	1	1	1	2019-05-17T17:35:58.392	NG_ecoli_LTEE_910_DM25	-0	-0	164.775	DIA_100X_EMPTY_1x1_100ms	731a3fe0-838f-4deb-acf6-bc9df7742345	EPI_100X_YFP_1x1_200ms_25sola	EPI_100X_RFP_1x1_200ms_25sola
384	36	13.7087267970524	495	14.7935522235125	256.444444444444	427.274747474747	699291	1412.70909090909	321.11462717133	347.08244985182	0	325389	657.351515151515	478.910056162692	610.530577599552	0	NaN	NaN	NaN	NaN	NaN	433.845217589941	0.89797917789607	34.5523356240368	15.4731049688622	12.1934848770757	3.31353933099671	0.0486572824512386	0.0237278774447116	0	1.04498924403052	4034.80898150064	2	19768.0444444444	1	1	1	1	2019-05-17T17:35:58.392	NG_ecoli_LTEE_910_DM25	-0	-0	164.775	DIA_100X_EMPTY_1x1_100ms	d2f5252a-58a5-40d0-a456-1ab06b03bfd6	EPI_100X_YFP_1x1_200ms_25sola	EPI_100X_RFP_1x1_200ms_25sola
385	29	12.962372262717	376	30.5037458694384	253.566489361702	1924.4335106383	4858458	12921.4308510638	321.11462717133	347.08244985182	0	163012	433.542553191489	478.910056162692	610.530577599552	0	NaN	NaN	NaN	NaN	NaN	329.543523138797	0.999559518806874	27.0199112890407	14.6770128061571	11.7944231700056	3.73091351088929	0.00907299402943286	0.00406031356211775	1	1.00074255544644	2952.07380819635	2	19463.3430851064	1	1	1	1	2019-05-17T17:35:58.392	NG_ecoli_LTEE_910_DM25	-0	-0	164.775	DIA_100X_EMPTY_1x1_100ms	ed62822f-584b-48fc-85e6-3ec723a9bce1	EPI_100X_YFP_1x1_200ms_25sola	EPI_100X_RFP_1x1_200ms_25sola
386	23	14.6063806931721	338	-13.4511689693887	251.869822485207	657.369822485207	215021	636.156804733728	321.11462717133	347.08244985182	0	139132	411.633136094675	478.910056162692	610.530577599552	0	NaN	NaN	NaN	NaN	NaN	286.010862328621	0.999857193096206	22.0231138178086	15.9236105269914	12.4388913938017	4.25883691159865	0.00590589064882219	0.00280249702457478	0	1.00028167879842	2676.28251373087	1	18742.426035503	1	1	1	1	2019-05-17T17:35:58.392	NG_ecoli_LTEE_910_DM25	-0	-0	164.775	DIA_100X_EMPTY_1x1_100ms	bdb7976c-846a-41d6-a28a-4bb2937383af	EPI_100X_YFP_1x1_200ms_25sola	EPI_100X_RFP_1x1_200ms_25sola
387	22	8.85308933737838	195	-39.0170463262418	249.379487179487	733.025641025641	43507	223.112820512821	321.11462717133	347.08244985182	0	764785	3921.97435897436	478.910056162692	610.530577599552	0	NaN	NaN	NaN	NaN	NaN	253.24050705248	0.931870461914027	26.0824697928009	12.1199333995035	9.35478112273334	2.66167125791903	0.0636923146188611	0.0260770920557235	1	1.03393173816768	1792.69272335388	2	25853.6820512821	1	1	1	1	2019-05-17T17:35:58.392	NG_ecoli_LTEE_910_DM25	-0	-0	164.775	DIA_100X_EMPTY_1x1_100ms	77801710-d4f1-4314-926b-a68916eb8891	EPI_100X_YFP_1x1_200ms_25sola	EPI_100X_RFP_1x1_200ms_25sola
388	27	12.7028445536029	343	35.7647033168782	255.084548104956	9	688380	2006.9387755102	321.11462717133	347.08244985182	0	148355	432.521865889213	478.910056162692	610.530577599552	0	NaN	NaN	NaN	NaN	NaN	NaN	NaN	NaN	NaN	NaN	NaN	NaN	NaN	NaN	NaN	NaN	1	18821.3352769679	1	1	1	1	2019-05-17T17:35:58.392	NG_ecoli_LTEE_910_DM25	-0	-0	164.775	DIA_100X_EMPTY_1x1_100ms	35c1ed5b-7bee-4af9-903e-ce0a285a9f13	EPI_100X_YFP_1x1_200ms_25sola	EPI_100X_RFP_1x1_200ms_25sola
389	41	14.1473416478831	581	41.0346820924277	253.006884681583	1394.06368330465	693346	1193.36660929432	321.11462717133	347.08244985182	0	348441	599.726333907057	478.910056162692	610.530577599552	0	NaN	NaN	NaN	NaN	NaN	483.793828491987	0.871429296037693	39.632500630074	15.9276558771951	11.8460026334873	3.46896110428619	0.0289837017504028	0.0132942929117649	1	1.01318594602198	4368.02390293178	4	24037.2117039587	1	1	1	1	2019-05-17T17:35:58.392	NG_ecoli_LTEE_910_DM25	-0	-0	164.775	DIA_100X_EMPTY_1x1_100ms	5cf4017f-4366-41b5-a3f8-26f096e8edb9	EPI_100X_YFP_1x1_200ms_25sola	EPI_100X_RFP_1x1_200ms_25sola
390	28	12.0747871798697	338	31.9984942776277	255.328402366864	1739.80473372781	596831	1765.77218934911	321.11462717133	347.08244985182	0	141896	419.810650887574	478.910056162692	610.530577599552	0	NaN	NaN	NaN	NaN	NaN	355.603285318224	0.933594530609948	29.5651115178506	14.3959391276884	11.5414349276375	3.02045025390447	0.0712855548654012	0.042737436565914	0	1.10673492937222	3093.06479159647	4	22986.8727810651	1	1	1	1	2019-05-17T17:35:58.392	NG_ecoli_LTEE_910_DM25	-0	-0	164.775	DIA_100X_EMPTY_1x1_100ms	853d84a3-e04e-4b4e-8b08-876bee994f2e	EPI_100X_YFP_1x1_200ms_25sola	EPI_100X_RFP_1x1_200ms_25sola
391	29	12.1077534601319	352	16.730333422676	255.485795454545	1870.78693181818	1146597	3257.37784090909	321.11462717133	347.08244985182	0	160283	455.349431818182	478.910056162692	610.530577599552	0	NaN	NaN	NaN	NaN	NaN	315.533527841051	0.992285630613107	27.7715087150138	14.3748339069869	10.9840037092351	3.47653052095519	0.0245154064764801	0.0101947912236569	1	1.00353465174661	2631.54437023033	3	20432.4204545455	1	1	1	1	2019-05-17T17:35:58.392	NG_ecoli_LTEE_910_DM25	-0	-0	164.775	DIA_100X_EMPTY_1x1_100ms	7672dd90-dcc1-4d79-b364-ba64745d97c3	EPI_100X_YFP_1x1_200ms_25sola	EPI_100X_RFP_1x1_200ms_25sola
392	21	8.99563812990363	189	-32.7219529529326	253.68253968254	790.957671957672	76829	406.502645502646	321.11462717133	347.08244985182	0	1686526	8923.41798941799	478.910056162692	610.530577599552	0	NaN	NaN	NaN	NaN	NaN	230.914286946573	0.991318753730544	22.1931965369193	12.94956894715	9.89897139927811	3.43316267262683	0.0157178214482564	0.00719897457166076	1	1.00197418746142	1708.00791719413	4	25109.7195767196	1	1	1	1	2019-05-17T17:35:58.392	NG_ecoli_LTEE_910_DM25	-0	-0	164.775	DIA_100X_EMPTY_1x1_100ms	e90fc1db-58ec-4381-a484-b9b90e06218c	EPI_100X_YFP_1x1_200ms_25sola	EPI_100X_RFP_1x1_200ms_25sola
393	28	14.0295527934605	393	-31.9043229524099	258.198473282443	902.343511450382	77165	196.348600508906	321.11462717133	347.08244985182	0	137766	350.549618320611	478.910056162692	610.530577599552	0	NaN	NaN	NaN	NaN	NaN	394.697794455389	0.922170002285524	28.5869747086441	16.7535664825505	12.8054593827579	3.57914889963139	0.119751328240866	0.047457627553005	2	1.09052643322114	3681.70006103038	2	29648.9567430025	1	1	1	1	2019-05-17T17:35:58.392	NG_ecoli_LTEE_910_DM25	-0	-0	164.775	DIA_100X_EMPTY_1x1_100ms	98999264-34f6-46f7-a1d2-a557849ec7bd	EPI_100X_YFP_1x1_200ms_25sola	EPI_100X_RFP_1x1_200ms_25sola
394	29	16.4155582312817	477	-13.2943077304841	258.46750524109	1263.77777777778	4997875	10477.7253668763	321.11462717133	347.08244985182	0	189965	398.249475890985	478.910056162692	610.530577599552	0	NaN	NaN	NaN	NaN	NaN	433.985072442946	0.997373653979955	29.3067067639562	18.3074142349753	14.1245279504463	4.53498614519155	0.0193565181926025	0.01087739532774	1	1.00679730999294	4592.03072254157	2	20348.1928721174	1	1	1	1	2019-05-17T17:35:58.392	NG_ecoli_LTEE_910_DM25	-0	-0	164.775	DIA_100X_EMPTY_1x1_100ms	9d74fc14-417a-4b26-b962-b48702a13525	EPI_100X_YFP_1x1_200ms_25sola	EPI_100X_RFP_1x1_200ms_25sola
395	26	12.057852751198	315	39.456340510352	257.64126984127	1757.37777777778	735785	2335.8253968254	321.11462717133	347.08244985182	0	130833	415.342857142857	478.910056162692	610.530577599552	0	NaN	NaN	NaN	NaN	NaN	319.138903150054	0.99987944467496	25.6834908641892	15.0739326049353	11.9230354531399	3.90429198338282	0.0226026458326114	0.00974302900981272	1	1.00425010001421	2867.59361119157	3	22460.1904761905	1	1	1	1	2019-05-17T17:35:58.392	NG_ecoli_LTEE_910_DM25	-0	-0	164.775	DIA_100X_EMPTY_1x1_100ms	0b0efbe3-bba1-409c-abb6-5e4c6222cb53	EPI_100X_YFP_1x1_200ms_25sola	EPI_100X_RFP_1x1_200ms_25sola
396	31	13.286679054319	413	37.1797193487736	258.607748184019	348.46004842615	600733	1454.5593220339	321.11462717133	347.08244985182	0	164010	397.118644067797	478.910056162692	610.530577599552	0	NaN	NaN	NaN	NaN	NaN	364.801071892884	0.991545215791204	29.3751854771429	14.7762802805297	12.1451862003945	3.44791390672031	0.00617655373412886	0.00305622011071128	1	1.00021861305053	3403.13246214407	3	20497.0338983051	1	1	1	1	2019-05-17T17:35:58.392	NG_ecoli_LTEE_910_DM25	-0	-0	164.775	DIA_100X_EMPTY_1x1_100ms	2641c394-2cc0-4bef-9bce-ff7031a554d5	EPI_100X_YFP_1x1_200ms_25sola	EPI_100X_RFP_1x1_200ms_25sola
397	35	14.5921755102057	512	48.3979824398562	259.048828125	636.826171875	2583964	5046.8046875	321.11462717133	347.08244985182	0	195969	382.751953125	478.910056162692	610.530577599552	0	NaN	NaN	NaN	NaN	NaN	442.070991883326	0.931553272667764	34.4850105596912	16.2218819837158	12.5509076399199	3.29740953306439	0.0221543630880257	0.00757367840095521	2	1.00139407017853	4266.48783871976	2	18572.060546875	1	1	1	1	2019-05-17T17:35:58.392	NG_ecoli_LTEE_910_DM25	-0	-0	164.775	DIA_100X_EMPTY_1x1_100ms	94b1af43-b406-40f0-8126-3f3073e32e8c	EPI_100X_YFP_1x1_200ms_25sola	EPI_100X_RFP_1x1_200ms_25sola
398	65	31.5430182288623	2051	-49.9999999996455	278.886396879571	977.766455387616	305877	149.13554363725	321.11462717133	347.08244985182	0	2507926	1222.78205753291	478.910056162692	610.530577599552	0	NaN	NaN	NaN	NaN	NaN	NaN	NaN	NaN	NaN	NaN	NaN	NaN	NaN	NaN	NaN	NaN	6	29349.7528035105	1	1	1	1	2019-05-17T17:35:58.392	NG_ecoli_LTEE_910_DM25	-0	-0	164.775	DIA_100X_EMPTY_1x1_100ms	2d59f716-feb5-432a-a3da-953804ddf7d5	EPI_100X_YFP_1x1_200ms_25sola	EPI_100X_RFP_1x1_200ms_25sola
399	33	19.8061190462377	654	-43.5916437247925	261.56880733945	1003.07339449541	180993	276.747706422018	321.11462717133	347.08244985182	0	13699613	20947.4204892966	478.910056162692	610.530577599552	0	NaN	NaN	NaN	NaN	NaN	442.720209589847	0.996113983414055	30.0687017648328	17.2741199045617	14.3284955556063	4.26026472034398	0.0083165774175551	0.0040586799255668	2	1.00053583143585	4848.48153035264	3	23277.3211009174	1	1	1	1	2019-05-17T17:35:58.392	NG_ecoli_LTEE_910_DM25	-0	-0	164.775	DIA_100X_EMPTY_1x1_100ms	e562683d-8d16-466f-9be9-15359f8b930b	EPI_100X_YFP_1x1_200ms_25sola	EPI_100X_RFP_1x1_200ms_25sola
400	37	12.3917073618848	458	47.9456164099759	263.497816593886	1785.14847161572	208525	455.294759825328	321.11462717133	347.08244985182	0	186718	407.681222707424	478.910056162692	610.530577599552	0	NaN	NaN	NaN	NaN	NaN	401.611491695856	0.906267911639377	36.470444419261	12.7726302891894	10.7613353656667	2.59516303621623	0.0403080072876686	0.0189164442579552	1	1.03502360086854	3317.13593249354	1	21334.6004366812	1	1	1	1	2019-05-17T17:35:58.392	NG_ecoli_LTEE_910_DM25	-0	-0	164.775	DIA_100X_EMPTY_1x1_100ms	bdf7aba3-4917-45f5-ada7-a95c20588b7e	EPI_100X_YFP_1x1_200ms_25sola	EPI_100X_RFP_1x1_200ms_25sola
401	27	13.8461597148795	374	27.7693736946838	262.197860962567	1565.51604278075	1287173	3441.63903743315	321.11462717133	347.08244985182	0	168376	450.20320855615	478.910056162692	610.530577599552	0	NaN	NaN	NaN	NaN	NaN	328.937120654031	0.999909729900853	24.9737507795976	16.4114243597185	12.7451312007191	4.21576224562124	0.0262797339977299	0.0134805555847727	1	1.00786047011069	3186.12107934034	2	23944.8422459893	1	1	1	1	2019-05-17T17:35:58.392	NG_ecoli_LTEE_910_DM25	-0	-0	164.775	DIA_100X_EMPTY_1x1_100ms	f1bee895-db65-4f2e-abf5-4994ddab3f82	EPI_100X_YFP_1x1_200ms_25sola	EPI_100X_RFP_1x1_200ms_25sola
402	48	19.4408797318122	934	27.1843437691412	269.067451820128	852.72591006424	733281	785.097430406852	321.11462717133	347.08244985182	0	459102	491.543897216274	478.910056162692	610.530577599552	0	NaN	NaN	NaN	NaN	NaN	726.389948636023	0.981422984418079	44.6239018183054	18.6960982840713	16.0136112416525	3.89485537534009	0.0238774798848707	0.00863181899963881	2	1.00485334200712	8987.43960227036	2	21678.7805139186	1	1	1	1	2019-05-17T17:35:58.392	NG_ecoli_LTEE_910_DM25	-0	-0	164.775	DIA_100X_EMPTY_1x1_100ms	31ea773e-b1ab-4a99-9803-8c3ba8cd9539	EPI_100X_YFP_1x1_200ms_25sola	EPI_100X_RFP_1x1_200ms_25sola
403	29	16.6445239602041	483	-46.9611943785266	264.652173913043	1028.00207039337	602261	1246.91718426501	321.11462717133	347.08244985182	0	467438	967.780538302277	478.910056162692	610.530577599552	0	NaN	NaN	NaN	NaN	NaN	357.331997540601	0.999893511857614	25.983678344032	18.407924995503	13.070091352783	5.09169784163853	0.107623269047042	0.00652833122847636	1	1.0002306097474	3486.16355920795	2	22883.6149068323	1	1	1	1	2019-05-17T17:35:58.392	NG_ecoli_LTEE_910_DM25	-0	-0	164.775	DIA_100X_EMPTY_1x1_100ms	23c403c8-7148-4eaa-baf1-a8dae7655e36	EPI_100X_YFP_1x1_200ms_25sola	EPI_100X_RFP_1x1_200ms_25sola
404	32	14.1039010271564	452	41.1136461453865	262.095132743363	750.256637168142	400914	886.977876106195	321.11462717133	347.08244985182	0	2932322	6487.43805309734	478.910056162692	610.530577599552	0	NaN	NaN	NaN	NaN	NaN	402.312861484254	0.989711474898846	30.6749027028206	16.8033770082365	12.5858182322636	4.27350381632131	0.0471826549866784	0.0230350978809821	2	1.03851872280823	3816.24269297962	5	22877.0730088496	1	1	1	1	2019-05-17T17:35:58.392	NG_ecoli_LTEE_910_DM25	-0	-0	164.775	DIA_100X_EMPTY_1x1_100ms	eb9cca12-2e6d-4c76-ba12-d126d838ca1e	EPI_100X_YFP_1x1_200ms_25sola	EPI_100X_RFP_1x1_200ms_25sola
405	26	12.4616719593998	324	32.5128714212324	265.533950617284	1116.25308641975	1754302	5414.51234567901	321.11462717133	347.08244985182	0	124815	385.231481481481	478.910056162692	610.530577599552	0	NaN	NaN	NaN	NaN	NaN	280.078651125237	0.999755691418024	24.2907163351936	14.4340652702862	11.2168066625372	3.56938946631734	0.0103329713513313	0.00450442313225071	1	1.00045315275889	2400.31739393626	1	19699.5030864198	1	1	1	1	2019-05-17T17:35:58.392	NG_ecoli_LTEE_910_DM25	-0	-0	164.775	DIA_100X_EMPTY_1x1_100ms	b41d26e0-ba64-439b-8598-4c39c76ce3f7	EPI_100X_YFP_1x1_200ms_25sola	EPI_100X_RFP_1x1_200ms_25sola
406	46	16.6002649436479	764	39.9480949678062	270.534031413613	1534.90837696335	4748566	6215.40052356021	321.11462717133	347.08244985182	0	468301	612.95942408377	478.910056162692	610.530577599552	0	NaN	NaN	NaN	NaN	NaN	626.506095505169	0.911755367968578	43.5829137866676	18.1812779024644	13.9964338384356	3.87705388674725	0.0225706704642371	0.0116084742017681	2	1.00469477958756	6705.65081631399	4	22883.1767015707	1	1	1	1	2019-05-17T17:35:58.392	NG_ecoli_LTEE_910_DM25	-0	-0	164.775	DIA_100X_EMPTY_1x1_100ms	d4fec155-33ea-4d60-a40d-9fa13f5ea3dc	EPI_100X_YFP_1x1_200ms_25sola	EPI_100X_RFP_1x1_200ms_25sola
407	40	16.0172212394854	641	37.4260911631767	272.605304212169	1332.84867394696	1395925	2177.73010920437	321.11462717133	347.08244985182	0	239656	373.878315132605	478.910056162692	610.530577599552	0	NaN	NaN	NaN	NaN	NaN	558.381993999154	0.953847343265275	39.4918845805482	16.8132206739949	13.7102456308747	3.7199132498992	0.032142163642043	0.0124113424284726	2	1.01974262647737	5830.2638818044	3	22380.368174727	1	1	1	1	2019-05-17T17:35:58.392	NG_ecoli_LTEE_910_DM25	-0	-0	164.775	DIA_100X_EMPTY_1x1_100ms	76a611b6-b9e0-42da-ac14-a58d2c04b21c	EPI_100X_YFP_1x1_200ms_25sola	EPI_100X_RFP_1x1_200ms_25sola
408	48	16.7540350797311	805	-49.9999996127633	272.529192546584	714.757763975155	744743	925.146583850932	321.11462717133	347.08244985182	0	1093611	1358.52298136646	478.910056162692	610.530577599552	0	NaN	NaN	NaN	NaN	NaN	717.624178398643	0.730347780526316	57.5402515866713	18.3673375650712	12.0254569658619	3.75608207834107	0.161330820820735	0.0372613732548725	2	1.21800400824832	6535.2892608033	6	23325.1950310559	1	1	1	1	2019-05-17T17:35:58.392	NG_ecoli_LTEE_910_DM25	-0	-0	164.775	DIA_100X_EMPTY_1x1_100ms	5feb6f70-348b-4985-86ab-07fc6355c2d8	EPI_100X_YFP_1x1_200ms_25sola	EPI_100X_RFP_1x1_200ms_25sola
409	44	16.3330547737541	720	15.4772159744251	265.363888888889	1713.82916666667	11224411	15589.4597222222	321.11462717133	347.08244985182	0	301366	418.563888888889	478.910056162692	610.530577599552	0	NaN	NaN	NaN	NaN	NaN	655.793985796551	0.891012277699637	46.2775289929055	18.8837355946461	13.7462708961827	4.08726743022328	0.0398805491222373	0.0158000711550126	2	1.03835671691572	6867.99293023827	2	20574.0444444444	1	1	1	1	2019-05-17T17:35:58.392	NG_ecoli_LTEE_910_DM25	-0	-0	164.775	DIA_100X_EMPTY_1x1_100ms	eb0dd7fd-4222-4562-8212-daf4a2fc76e6	EPI_100X_YFP_1x1_200ms_25sola	EPI_100X_RFP_1x1_200ms_25sola
410	25	11.9340951746436	299	24.1180721907251	266.80602006689	1856.99665551839	2414266	8074.46822742475	321.11462717133	347.08244985182	0	130760	437.324414715719	478.910056162692	610.530577599552	0	NaN	NaN	NaN	NaN	NaN	282.677628073849	0.998784297473197	25.388405086501	12.8847365318654	10.6648852945214	3.39707560004179	0.0104337146668391	0.00425379496931221	1	1.00080516926211	2267.97194527909	3	20385.7324414716	1	1	1	1	2019-05-17T17:35:58.392	NG_ecoli_LTEE_910_DM25	-0	-0	164.775	DIA_100X_EMPTY_1x1_100ms	f944c869-3836-4052-8229-e46584f972eb	EPI_100X_YFP_1x1_200ms_25sola	EPI_100X_RFP_1x1_200ms_25sola
411	28	13.7287176666811	384	42.3459051118664	270.25	334.809895833333	3334620	8683.90625	321.11462717133	347.08244985182	0	152285	396.575520833333	478.910056162692	610.530577599552	0	NaN	NaN	NaN	NaN	NaN	341.304843617735	0.999953184727633	27.179776768782	15.309592040622	12.2069213283569	3.85627137213578	0.0064438796489731	0.0036840248333752	1	1.00067462321636	3180.88565890846	3	18849.4114583333	1	1	1	1	2019-05-17T17:35:58.392	NG_ecoli_LTEE_910_DM25	-0	-0	164.775	DIA_100X_EMPTY_1x1_100ms	eb4be77e-dcb3-4380-af4f-f65b400436bc	EPI_100X_YFP_1x1_200ms_25sola	EPI_100X_RFP_1x1_200ms_25sola
412	27	12.8591422916732	348	23.9840443413651	272.301724137931	180.666666666667	701872	2016.87356321839	321.11462717133	347.08244985182	0	127243	365.640804597701	478.910056162692	610.530577599552	0	NaN	NaN	NaN	NaN	NaN	296.502472914901	0.999928407263742	22.9358225015139	15.9419259533115	12.5928231723911	4.05823577531961	0.00624932011614314	0.00356622986481448	1	1.0004381379881	2856.60643697338	1	19576.3994252874	1	1	1	1	2019-05-17T17:35:58.392	NG_ecoli_LTEE_910_DM25	-0	-0	164.775	DIA_100X_EMPTY_1x1_100ms	45f27675-a427-45aa-b04b-602a0d3d004d	EPI_100X_YFP_1x1_200ms_25sola	EPI_100X_RFP_1x1_200ms_25sola
413	25	7.94707356850814	199	-49.5440973187993	267.261306532663	942.185929648241	37072	186.291457286432	321.11462717133	347.08244985182	0	70054	352.030150753769	478.910056162692	610.530577599552	0	NaN	NaN	NaN	NaN	NaN	245.978882732408	0.933183375339737	25.4881317899965	13.5755847297211	9.23562014071094	3.38511315382307	0.034188783017777	0.0152221814929416	1	1.01145408453807	1707.49723755091	2	29815.6231155779	1	1	1	1	2019-05-17T17:35:58.392	NG_ecoli_LTEE_910_DM25	-0	-0	164.775	DIA_100X_EMPTY_1x1_100ms	9c17e4c0-d709-43d2-96fd-8d8c23dfcc12	EPI_100X_YFP_1x1_200ms_25sola	EPI_100X_RFP_1x1_200ms_25sola
414	37	16.0818358342391	596	-19.6966345501788	278.795302013423	794.285234899329	1553979	2607.34731543624	321.11462717133	347.08244985182	0	1520005	2550.34395973154	478.910056162692	610.530577599552	0	NaN	NaN	NaN	NaN	NaN	512.532117209795	0.948484700116861	39.0541634931417	16.2813158981067	12.6738905863802	3.76933516614963	0.0544946875735815	0.0227801413461301	2	1.02905421194393	4926.93835484502	4	21415.360738255	1	1	1	1	2019-05-17T17:35:58.392	NG_ecoli_LTEE_910_DM25	-0	-0	164.775	DIA_100X_EMPTY_1x1_100ms	16f36666-ee3e-4f0b-b45e-fcdf24f1a2fd	EPI_100X_YFP_1x1_200ms_25sola	EPI_100X_RFP_1x1_200ms_25sola
415	156	48.691971224327	7596	-49.9999999996919	334.317272248552	1439.74723538705	1391407	183.176276987888	321.11462717133	347.08244985182	0	2995953	394.411927330174	478.910056162692	610.530577599552	0	NaN	NaN	NaN	NaN	NaN	NaN	NaN	NaN	NaN	NaN	NaN	NaN	NaN	NaN	NaN	NaN	10	28932.0526592944	1	1	1	1	2019-05-17T17:35:58.392	NG_ecoli_LTEE_910_DM25	-0	-0	164.775	DIA_100X_EMPTY_1x1_100ms	452dea34-7c85-4dd1-97ab-9606b0b5ca97	EPI_100X_YFP_1x1_200ms_25sola	EPI_100X_RFP_1x1_200ms_25sola
416	29	12.7707412206662	371	-24.8465897662165	272.657681940701	1445.50134770889	91075	245.485175202156	321.11462717133	347.08244985182	0	142043	382.865229110512	478.910056162692	610.530577599552	0	NaN	NaN	NaN	NaN	NaN	390.33302874781	0.968319802907894	31.9062781357875	18.3777549769944	11.8685478944024	4.709477691818	0.0842270950835729	0.028194085237842	2	1.05691519154315	3529.8902402338	3	29526.7196765499	1	1	1	1	2019-05-17T17:35:58.392	NG_ecoli_LTEE_910_DM25	-0	-0	164.775	DIA_100X_EMPTY_1x1_100ms	356596aa-f727-49fc-898e-3dd646c6181f	EPI_100X_YFP_1x1_200ms_25sola	EPI_100X_RFP_1x1_200ms_25sola
417	30	12.3106772195394	370	35.5594184038347	272.12972972973	511.664864864865	480620	1298.97297297297	321.11462717133	347.08244985182	0	145011	391.921621621622	478.910056162692	610.530577599552	0	NaN	NaN	NaN	NaN	NaN	350.695756159167	0.957813517912035	31.6985326491211	12.7181667491456	10.7145872135982	2.83424065621015	0.0297624590522664	0.0139388904718047	1	1.01118213302929	2858.11650995126	3	20123.5351351351	1	1	1	1	2019-05-17T17:35:58.392	NG_ecoli_LTEE_910_DM25	-0	-0	164.775	DIA_100X_EMPTY_1x1_100ms	6dfad905-842a-4396-a601-5daf35e05134	EPI_100X_YFP_1x1_200ms_25sola	EPI_100X_RFP_1x1_200ms_25sola
418	36	16.1726305842937	583	-49.9772400895791	280.912521440823	772.147512864494	272126	466.768439108062	321.11462717133	347.08244985182	0	14882581	25527.5831903945	478.910056162692	610.530577599552	0	NaN	NaN	NaN	NaN	NaN	582.648470485553	0.832948691996799	41.1475441723061	18.315660607615	13.4409668391891	3.571796974954	0.152156206122524	0.0409347863625699	3	1.16411271941612	5838.41310365382	6	24660.4202401372	1	1	1	1	2019-05-17T17:35:58.392	NG_ecoli_LTEE_910_DM25	-0	-0	164.775	DIA_100X_EMPTY_1x1_100ms	bfadcb53-f48d-4f4f-a1f7-5895c8dce7dd	EPI_100X_YFP_1x1_200ms_25sola	EPI_100X_RFP_1x1_200ms_25sola
419	32	14.3688309144264	460	-10.6555983877158	281.458695652174	1044.46956521739	1630638	3544.8652173913	321.11462717133	347.08244985182	0	185065	402.315217391304	478.910056162692	610.530577599552	0	NaN	NaN	NaN	NaN	NaN	366.609133429685	0.99993813239133	26.8387640721056	17.2264618560079	13.1242317075821	4.71207396648778	0.0122174369501766	0.00565420923875096	1	1.00055395054657	3630.78198958655	1	21800.9717391304	1	1	1	1	2019-05-17T17:35:58.392	NG_ecoli_LTEE_910_DM25	-0	-0	164.775	DIA_100X_EMPTY_1x1_100ms	6110b314-bb51-442e-b8ad-66b1d529c7e4	EPI_100X_YFP_1x1_200ms_25sola	EPI_100X_RFP_1x1_200ms_25sola
420	34	12.7513846430324	434	48.3725758242887	281.926267281106	1747.05069124424	1255021	2891.7534562212	321.11462717133	347.08244985182	0	255272	588.184331797235	478.910056162692	610.530577599552	0	NaN	NaN	NaN	NaN	NaN	435.774406425471	0.943623422196615	34.9992619396917	14.6348518543345	11.9610400142538	3.29122345005771	0.0325454978794877	0.0106139387730299	0	1.0069807180953	3932.6622918728	4	21628.0829493088	1	1	1	1	2019-05-17T17:35:58.392	NG_ecoli_LTEE_910_DM25	-0	-0	164.775	DIA_100X_EMPTY_1x1_100ms	383d181d-a4b5-4a51-b64f-0a2a0a3cf6a1	EPI_100X_YFP_1x1_200ms_25sola	EPI_100X_RFP_1x1_200ms_25sola
421	21	12.0150787094377	253	-2.56481097175505	274.430830039526	1774.12648221344	297039	1174.06719367589	321.11462717133	347.08244985182	0	104200	411.857707509881	478.910056162692	610.530577599552	0	NaN	NaN	NaN	NaN	NaN	271.948557867042	0.999778487660503	21.6220670015123	15.7720107414681	11.8698929985097	4.42561805210496	0.0994859039570966	0.00801505259231436	1	1.00117589215038	2392.65839664089	4	22158.9604743083	1	1	1	1	2019-05-17T17:35:58.392	NG_ecoli_LTEE_910_DM25	-0	-0	164.775	DIA_100X_EMPTY_1x1_100ms	1060e4e1-7008-425c-9fa5-3b077487f63b	EPI_100X_YFP_1x1_200ms_25sola	EPI_100X_RFP_1x1_200ms_25sola
422	27	14.3268114878945	387	24.9198086382506	278.343669250646	1929.50645994832	1268008	3276.50645994832	321.11462717133	347.08244985182	0	162528	419.968992248062	478.910056162692	610.530577599552	0	NaN	NaN	NaN	NaN	NaN	322.860351681738	0.999912340005632	27.0790572750129	14.3357398354635	11.5470510496839	3.61790551528049	0.0129540118516306	0.00666027828588681	0	1.00225835139669	2835.7346760036	2	20158.7932816537	1	1	1	1	2019-05-17T17:35:58.392	NG_ecoli_LTEE_910_DM25	-0	-0	164.775	DIA_100X_EMPTY_1x1_100ms	24f3d085-2d9a-4b08-98c2-527b72dc220d	EPI_100X_YFP_1x1_200ms_25sola	EPI_100X_RFP_1x1_200ms_25sola
423	33	15.6502506974927	517	-47.3907892817134	280.437137330754	929.911025145068	1085791	2100.17601547389	321.11462717133	347.08244985182	0	182005	352.040618955513	478.910056162692	610.530577599552	0	NaN	NaN	NaN	NaN	NaN	404.342802664236	0.998515954903126	29.6576771310475	17.1119341830859	13.2943146675042	4.26661413535277	0.0147966117533209	0.0057023118514212	2	1.00174305069492	4116.79197533022	4	22330.9400386847	1	1	1	1	2019-05-17T17:35:58.392	NG_ecoli_LTEE_910_DM25	-0	-0	164.775	DIA_100X_EMPTY_1x1_100ms	0e484dc5-faf1-4c0c-a2d7-52f48276840f	EPI_100X_YFP_1x1_200ms_25sola	EPI_100X_RFP_1x1_200ms_25sola
424	24	13.6930850628982	331	-19.5637295377329	276.117824773414	12.8036253776435	1328361	4013.1752265861	321.11462717133	347.08244985182	0	134007	404.85498489426	478.910056162692	610.530577599552	0	NaN	NaN	NaN	NaN	NaN	NaN	NaN	NaN	NaN	NaN	NaN	NaN	NaN	NaN	NaN	NaN	2	19168.0513595166	1	1	1	1	2019-05-17T17:35:58.392	NG_ecoli_LTEE_910_DM25	-0	-0	164.775	DIA_100X_EMPTY_1x1_100ms	a41a2d18-396e-42b0-9160-d3f85df73def	EPI_100X_YFP_1x1_200ms_25sola	EPI_100X_RFP_1x1_200ms_25sola
425	32	15.6669507520886	502	47.2112205257843	280.812749003984	247.91235059761	599477	1194.17729083665	321.11462717133	347.08244985182	0	177447	353.480079681275	478.910056162692	610.530577599552	0	NaN	NaN	NaN	NaN	NaN	368.931233273083	0.99923002547065	28.1399554239528	15.8458559827865	12.7245048408965	3.90022562899442	0.0039219022712494	0.00167865397580705	1	1.00009799476106	3578.45095305733	0	19427.5896414343	1	1	1	1	2019-05-17T17:35:58.392	NG_ecoli_LTEE_910_DM25	-0	-0	164.775	DIA_100X_EMPTY_1x1_100ms	319e7d05-6291-4a47-be77-df1e30e291e6	EPI_100X_YFP_1x1_200ms_25sola	EPI_100X_RFP_1x1_200ms_25sola
426	12	7.69020780688444	93	-49.9997718122887	274.10752688172	1471.23655913978	23845	256.397849462366	321.11462717133	347.08244985182	0	35693	383.795698924731	478.910056162692	610.530577599552	0	NaN	NaN	NaN	NaN	NaN	143.495126225233	0.999735269903738	13.99388875276	12.6059657531436	7.70805962999577	4.4385706607362	0.00636184643210518	0.00330128438089037	0	1.00013318787752	653.007891805203	4	29774.5053763441	1	1	1	1	2019-05-17T17:35:58.392	NG_ecoli_LTEE_910_DM25	-0	-0	164.775	DIA_100X_EMPTY_1x1_100ms	b4370718-23c0-46be-91c4-7a57809d82b1	EPI_100X_YFP_1x1_200ms_25sola	EPI_100X_RFP_1x1_200ms_25sola
427	25	13.5051511253252	338	1.90746907919388	276.627218934911	1873.1124260355	363553	1075.60059171598	321.11462717133	347.08244985182	0	143526	424.633136094675	478.910056162692	610.530577599552	0	NaN	NaN	NaN	NaN	NaN	311.309072066103	0.999723698961937	24.1932773154571	15.9251272360443	12.3574022758275	4.15074285061596	0.0273027182453689	0.0160492295642178	0	1.01012563664928	2901.6094319919	3	20773.5177514793	1	1	1	1	2019-05-17T17:35:58.392	NG_ecoli_LTEE_910_DM25	-0	-0	164.775	DIA_100X_EMPTY_1x1_100ms	2437f796-937b-4ebf-adcc-ffffe115ee44	EPI_100X_YFP_1x1_200ms_25sola	EPI_100X_RFP_1x1_200ms_25sola
428	30	12.4315374695824	373	46.9630561049444	282.817694369973	167.892761394102	633665	1698.83378016086	321.11462717133	347.08244985182	0	135335	362.828418230563	478.910056162692	610.530577599552	0	NaN	NaN	NaN	NaN	NaN	316.699660528581	0.993545118230213	27.5357510684558	13.7495900584456	11.0578940350146	3.44705365266417	0.0337668368348751	0.0133460574645891	1	1.00817442699382	2644.42744612897	1	19298.1474530831	1	1	1	1	2019-05-17T17:35:58.392	NG_ecoli_LTEE_910_DM25	-0	-0	164.775	DIA_100X_EMPTY_1x1_100ms	8312a8b3-f59c-4f9c-a3e9-ebeb9ae15d8c	EPI_100X_YFP_1x1_200ms_25sola	EPI_100X_RFP_1x1_200ms_25sola
429	43	12.4352513419085	535	-31.5247883274523	277.280373831776	1271.65607476636	852356	1593.18878504673	321.11462717133	347.08244985182	0	201001	375.702803738318	478.910056162692	610.530577599552	0	NaN	NaN	NaN	NaN	NaN	495.155134917108	0.87043622353818	43.4700359580981	14.1292799780288	11.1683551243961	2.73791325234563	0.03779235900932	0.0206234337407571	0	1.05343417802767	4258.51626812658	4	23575.891588785	1	1	1	1	2019-05-17T17:35:58.392	NG_ecoli_LTEE_910_DM25	-0	-0	164.775	DIA_100X_EMPTY_1x1_100ms	bd25807b-92f1-4561-abc0-e8c47b0c2047	EPI_100X_YFP_1x1_200ms_25sola	EPI_100X_RFP_1x1_200ms_25sola
430	27	14.0735553606793	381	25.4400826650287	279.280839895013	485.154855643045	424336	1113.74278215223	321.11462717133	347.08244985182	0	150045	393.818897637795	478.910056162692	610.530577599552	0	NaN	NaN	NaN	NaN	NaN	318.907919410233	0.99383876852666	25.9235675438776	14.6856310965565	11.8274327078533	3.7634344788771	0.00864297755561724	0.00424041110067271	1	1.0009023853781	2848.16811960628	2	19335.6325459318	1	1	1	1	2019-05-17T17:35:58.392	NG_ecoli_LTEE_910_DM25	-0	-0	164.775	DIA_100X_EMPTY_1x1_100ms	3b333c11-a12d-4445-8956-312b4eca377c	EPI_100X_YFP_1x1_200ms_25sola	EPI_100X_RFP_1x1_200ms_25sola
431	30	12.8934739149917	387	42.8601345059161	282.341085271318	358.552971576227	2913254	7527.78811369509	321.11462717133	347.08244985182	0	142841	369.09819121447	478.910056162692	610.530577599552	0	NaN	NaN	NaN	NaN	NaN	326.340205265913	0.981538541861293	28.6483903114924	13.5840502013006	11.0120856484197	3.19740190399461	0.0397614393041882	0.0225454120418815	0	1.02783178909698	2728.53335629642	2	19825.9354005168	1	1	1	1	2019-05-17T17:35:58.392	NG_ecoli_LTEE_910_DM25	-0	-0	164.775	DIA_100X_EMPTY_1x1_100ms	0883dea6-ff09-40d5-ab60-5293afd03642	EPI_100X_YFP_1x1_200ms_25sola	EPI_100X_RFP_1x1_200ms_25sola
432	26	15.0530096164398	392	-14.1179857885956	284.663265306122	429.079081632653	950822	2425.56632653061	321.11462717133	347.08244985182	0	152706	389.55612244898	478.910056162692	610.530577599552	0	NaN	NaN	NaN	NaN	NaN	341.179055923593	0.994514243607964	27.7631435749342	15.1226004476859	11.7023723136148	3.9200928505302	0.0291615596857044	0.0117003849632007	1	1.004259698893	2986.11371867555	3	20076.4795918367	1	1	1	1	2019-05-17T17:35:58.392	NG_ecoli_LTEE_910_DM25	-0	-0	164.775	DIA_100X_EMPTY_1x1_100ms	aa0d71c7-00ec-4311-a8d9-9288b314e8b0	EPI_100X_YFP_1x1_200ms_25sola	EPI_100X_RFP_1x1_200ms_25sola
433	33	12.8988722788627	431	34.3285285512927	278.661252900232	748.264501160093	712739	1653.686774942	321.11462717133	347.08244985182	0	2087720	4843.89791183295	478.910056162692	610.530577599552	0	NaN	NaN	NaN	NaN	NaN	419.752233488947	0.985829907735037	35.1718934688895	13.7346390664312	11.625769381087	3.18460768177459	0.0359567952284487	0.0239460580989548	0	1.04176453105056	3733.6107451302	4	22991.1902552204	1	1	1	1	2019-05-17T17:35:58.392	NG_ecoli_LTEE_910_DM25	-0	-0	164.775	DIA_100X_EMPTY_1x1_100ms	54c7e5e0-ba3c-4515-8e9a-93cdb8d5b066	EPI_100X_YFP_1x1_200ms_25sola	EPI_100X_RFP_1x1_200ms_25sola
434	29	14.9752524001005	435	32.7486127419315	284.708045977012	1522.07356321839	1778919	4089.46896551724	321.11462717133	347.08244985182	0	184368	423.834482758621	478.910056162692	610.530577599552	0	NaN	NaN	NaN	NaN	NaN	384.54338400046	0.999946530969129	27.0143026201668	17.9700634745536	13.6754893705922	4.67917313094328	0.0332125740676471	0.0139938912497323	1	1.00758453440058	3967.97926983014	3	22993.2551724138	1	1	1	1	2019-05-17T17:35:58.392	NG_ecoli_LTEE_910_DM25	-0	-0	164.775	DIA_100X_EMPTY_1x1_100ms	22c443af-96ca-4c54-8ca8-abbda57bf3ec	EPI_100X_YFP_1x1_200ms_25sola	EPI_100X_RFP_1x1_200ms_25sola
435	30	14.1726561485706	426	46.1610489488354	284.678403755869	864.525821596244	3050627	7161.09624413146	321.11462717133	347.08244985182	0	169025	396.772300469484	478.910056162692	610.530577599552	0	NaN	NaN	NaN	NaN	NaN	374.242570007114	0.99806497586399	26.8560870260385	17.6523837740425	13.3052801199239	4.61388861254316	0.025692856217953	0.0102725698412086	1	1.00383960632558	3734.05457897907	2	23379.4976525822	1	1	1	1	2019-05-17T17:35:58.392	NG_ecoli_LTEE_910_DM25	-0	-0	164.775	DIA_100X_EMPTY_1x1_100ms	eb238dbd-7a92-4db8-95af-e2788d95cac5	EPI_100X_YFP_1x1_200ms_25sola	EPI_100X_RFP_1x1_200ms_25sola
436	30	16.1987785922568	486	24.0536957501794	287.308641975309	909.771604938272	957082	1969.30452674897	321.11462717133	347.08244985182	0	211211	434.590534979424	478.910056162692	610.530577599552	0	NaN	NaN	NaN	NaN	NaN	359.327906672163	0.999447973366785	26.122344614268	16.4104305673021	13.0493085475674	4.47957335106853	0.0308888017568293	0.0120380598388343	1	1.00567737123567	3493.63102724168	3	22405.5699588477	1	1	1	1	2019-05-17T17:35:58.392	NG_ecoli_LTEE_910_DM25	-0	-0	164.775	DIA_100X_EMPTY_1x1_100ms	189d254a-7d17-46a1-b1af-50dfab8fc8de	EPI_100X_YFP_1x1_200ms_25sola	EPI_100X_RFP_1x1_200ms_25sola
437	25	14.1928242069455	356	24.7265048502032	284.898876404494	1964.36516853933	287782	808.376404494382	321.11462717133	347.08244985182	0	148046	415.859550561798	478.910056162692	610.530577599552	0	NaN	NaN	NaN	NaN	NaN	276.62606202149	0.999722754506054	24.0473154749017	13.756229005255	11.0524965230772	3.57442613097726	0.00248132702358877	0.00101934258466474	1	1.00004481231763	2307.15756998233	0	21421.4157303371	1	1	1	1	2019-05-17T17:35:58.392	NG_ecoli_LTEE_910_DM25	-0	-0	164.775	DIA_100X_EMPTY_1x1_100ms	1121575c-2e0c-4270-97c8-c31a10d70dce	EPI_100X_YFP_1x1_200ms_25sola	EPI_100X_RFP_1x1_200ms_25sola
438	21	12.0705032292375	256	-41.2696378800067	284.3125	724.8515625	222110	867.6171875	321.11462717133	347.08244985182	0	289564	1131.109375	478.910056162692	610.530577599552	0	NaN	NaN	NaN	NaN	NaN	267.830626605478	0.994070379196826	22.3699300389108	14.5342384751225	11.273285780137	3.95748481626069	0.0489817968805174	0.0255143513904068	0	1.02363570160173	2232.82939218339	4	25230.43359375	1	1	1	1	2019-05-17T17:35:58.392	NG_ecoli_LTEE_910_DM25	-0	-0	164.775	DIA_100X_EMPTY_1x1_100ms	3b2651e2-99f7-4603-9f6c-630c6b9e623e	EPI_100X_YFP_1x1_200ms_25sola	EPI_100X_RFP_1x1_200ms_25sola
439	25	14.223598792949	357	22.9636649202535	282.46218487395	1565.89355742297	1365765	3825.67226890756	321.11462717133	347.08244985182	0	142641	399.554621848739	478.910056162692	610.530577599552	0	NaN	NaN	NaN	NaN	NaN	351.671719054669	0.998999625525503	25.7738223414058	15.8789635436716	13.2662545569187	3.82687062440835	0.00661515566106066	0.00303843382804358	1	1.00044954434113	3562.58606476448	4	22393.9579831933	1	1	1	1	2019-05-17T17:35:58.392	NG_ecoli_LTEE_910_DM25	-0	-0	164.775	DIA_100X_EMPTY_1x1_100ms	3838356f-4624-4790-8e5d-dd8caa8e9b60	EPI_100X_YFP_1x1_200ms_25sola	EPI_100X_RFP_1x1_200ms_25sola
440	38	13.4660634527761	512	46.7137023584687	293.572265625	1768.669921875	4314421	8426.603515625	321.11462717133	347.08244985182	0	210391	410.919921875	478.910056162692	610.530577599552	0	NaN	NaN	NaN	NaN	NaN	486.066787561927	0.938699635692396	37.5116600054894	16.7026792518691	12.692774104294	3.33232572867552	0.0292891876214451	0.0108159351900433	0	1.00905985197806	4746.45389406983	2	20804.271484375	1	1	1	1	2019-05-17T17:35:58.392	NG_ecoli_LTEE_910_DM25	-0	-0	164.775	DIA_100X_EMPTY_1x1_100ms	5c69e1a7-14a2-427f-9734-3e855db9c04b	EPI_100X_YFP_1x1_200ms_25sola	EPI_100X_RFP_1x1_200ms_25sola
441	48	21.2687337869133	1022	36.2359968002571	298.863992172211	1474.29549902153	1166682	1141.5675146771	321.11462717133	347.08244985182	0	380929	372.728962818004	478.910056162692	610.530577599552	0	NaN	NaN	NaN	NaN	NaN	640.137072254406	0.928063492199156	42.357638002105	18.3426225597138	14.8114255268458	3.77656683889678	0.034443508598116	0.0113725033169211	2	1.00554933526304	7298.19283610476	4	23278.2935420744	1	1	1	1	2019-05-17T17:35:58.392	NG_ecoli_LTEE_910_DM25	-0	-0	164.775	DIA_100X_EMPTY_1x1_100ms	545b30db-aa7b-4490-9f4d-f5ec398a237b	EPI_100X_YFP_1x1_200ms_25sola	EPI_100X_RFP_1x1_200ms_25sola
442	33	14.1036897099409	466	44.0426886913215	289.562231759657	507.918454935622	640488	1374.43776824034	321.11462717133	347.08244985182	0	176420	378.583690987124	478.910056162692	610.530577599552	0	NaN	NaN	NaN	NaN	NaN	400.110657964291	0.957574102070187	31.330317191942	15.1825544478819	12.3355042900771	3.25399382712559	0.0451747253851717	0.0215816939659015	1	1.02794535050014	3744.2814855497	2	20093.5557939914	1	1	1	1	2019-05-17T17:35:58.392	NG_ecoli_LTEE_910_DM25	-0	-0	164.775	DIA_100X_EMPTY_1x1_100ms	4056f9ee-a1dc-4e21-8aef-58e13797ed85	EPI_100X_YFP_1x1_200ms_25sola	EPI_100X_RFP_1x1_200ms_25sola
443	33	15.0141878512361	496	47.9344532794633	291.715725806452	688.082661290323	4540814	9154.86693548387	321.11462717133	347.08244985182	0	243324	490.572580645161	478.910056162692	610.530577599552	0	NaN	NaN	NaN	NaN	NaN	452.371226499603	0.973764815326329	32.8304742163248	16.3512267422018	13.195700252222	4.0103959327424	0.0413618571967487	0.0203134156087313	1	1.00967465971022	4489.85091707919	2	20208.2197580645	1	1	1	1	2019-05-17T17:35:58.392	NG_ecoli_LTEE_910_DM25	-0	-0	164.775	DIA_100X_EMPTY_1x1_100ms	3d5e198f-98d7-4e54-992a-4931c18718d3	EPI_100X_YFP_1x1_200ms_25sola	EPI_100X_RFP_1x1_200ms_25sola
444	24	12.9466342685413	311	-36.2548617641269	288.12540192926	1852.67524115756	422619	1358.90353697749	321.11462717133	347.08244985182	0	135962	437.176848874598	478.910056162692	610.530577599552	0	NaN	NaN	NaN	NaN	NaN	279.465260694925	0.999152077442575	23.264218895794	14.675829496012	11.4101474248964	3.94232272243647	0.0250057673555549	0.0110411932127429	1	1.00238953769361	2378.81609582667	3	20472.6237942122	1	1	1	1	2019-05-17T17:35:58.392	NG_ecoli_LTEE_910_DM25	-0	-0	164.775	DIA_100X_EMPTY_1x1_100ms	ba0023b3-d060-4310-a5b9-16a97df32566	EPI_100X_YFP_1x1_200ms_25sola	EPI_100X_RFP_1x1_200ms_25sola
445	36	15.1353187868943	545	-36.239939563862	296.045871559633	1335.40183486239	458285	840.889908256881	321.11462717133	347.08244985182	0	199986	366.946788990826	478.910056162692	610.530577599552	0	NaN	NaN	NaN	NaN	NaN	457.182781417777	0.939562401097006	34.7492824891661	15.5478390715059	12.6839481437263	3.52499561043553	0.0597057628594239	0.0279087667883413	1	1.07104485372586	4390.80993907923	3	23277.0770642202	1	1	1	1	2019-05-17T17:35:58.392	NG_ecoli_LTEE_910_DM25	-0	-0	164.775	DIA_100X_EMPTY_1x1_100ms	bfd47691-06d2-4313-a5b7-58958e829c9b	EPI_100X_YFP_1x1_200ms_25sola	EPI_100X_RFP_1x1_200ms_25sola
446	31	10.9935545802968	342	16.5877649489591	296.789473684211	1272.66081871345	1993422	5828.71929824561	321.11462717133	347.08244985182	0	120034	350.976608187135	478.910056162692	610.530577599552	0	NaN	NaN	NaN	NaN	NaN	350.500693128555	0.941792883410991	31.6022648909715	14.3827649485622	10.6926044730607	3.29391942934444	0.0267645383226172	0.0140061870065069	2	1.01453618552227	2837.75628959014	3	20942.6374269006	1	1	1	1	2019-05-17T17:35:58.392	NG_ecoli_LTEE_910_DM25	-0	-0	164.775	DIA_100X_EMPTY_1x1_100ms	936b13a9-0f81-4250-b31f-ba08fcc73866	EPI_100X_YFP_1x1_200ms_25sola	EPI_100X_RFP_1x1_200ms_25sola
447	33	11.9465778941261	395	44.6456466597117	298.564556962025	410.686075949367	342574	867.275949367089	321.11462717133	347.08244985182	0	179542	454.53670886076	478.910056162692	610.530577599552	0	NaN	NaN	NaN	NaN	NaN	379.161400800281	0.947329947869312	33.1022809295632	13.5218900385753	11.0906363720123	3.03176570668565	0.0271767322014166	0.0109517428577417	2	1.00293293954202	3197.86947965403	3	20830.3493670886	1	1	1	1	2019-05-17T17:35:58.392	NG_ecoli_LTEE_910_DM25	-0	-0	164.775	DIA_100X_EMPTY_1x1_100ms	4f39a4df-fcf9-4dc7-80c1-1a311596b444	EPI_100X_YFP_1x1_200ms_25sola	EPI_100X_RFP_1x1_200ms_25sola
448	29	13.3280096002682	387	44.2828645465135	296.441860465116	1257.67700258398	949468	2453.40568475452	321.11462717133	347.08244985182	0	138239	357.206718346253	478.910056162692	610.530577599552	0	NaN	NaN	NaN	NaN	NaN	376.502903801295	0.977602042618197	29.6120027411811	15.0978262930761	12.3578853892405	3.43300167537993	0.013359499733636	0.00617432815868023	1	1.00230921107907	3551.77943662809	2	20978.7312661499	1	1	1	1	2019-05-17T17:35:58.392	NG_ecoli_LTEE_910_DM25	-0	-0	164.775	DIA_100X_EMPTY_1x1_100ms	38fba44c-9eae-44c2-bc00-b0eb61150bd0	EPI_100X_YFP_1x1_200ms_25sola	EPI_100X_RFP_1x1_200ms_25sola
449	31	15.9363192974986	494	36.3327361572098	297.105263157895	12.8178137651822	584327	1182.84817813765	321.11462717133	347.08244985182	0	626165	1267.54048582996	478.910056162692	610.530577599552	0	NaN	NaN	NaN	NaN	NaN	384.96371498337	0.998686378518602	27.4935009527548	16.7736388557055	13.3384742763755	4.54310157785866	0.0129393061888798	0.00538202860851863	1	1.00064199562903	3841.77775777035	1	17488.7955465587	1	1	1	1	2019-05-17T17:35:58.392	NG_ecoli_LTEE_910_DM25	-0	-0	164.775	DIA_100X_EMPTY_1x1_100ms	d113b35e-caac-4071-a33d-707a7fe3cec5	EPI_100X_YFP_1x1_200ms_25sola	EPI_100X_RFP_1x1_200ms_25sola
450	38	13.3055322269011	506	46.8523310436035	296.816205533597	740.691699604743	517537	1022.80039525692	321.11462717133	347.08244985182	0	831717	1643.70948616601	478.910056162692	610.530577599552	0	NaN	NaN	NaN	NaN	NaN	490.835352690977	0.890386779443795	38.1593178823485	15.4413114209404	12.3343016338802	3.2643444905257	0.0832043587212922	0.0293423256276122	2	1.03296969533366	4559.52513237296	5	23491.1541501976	1	1	1	1	2019-05-17T17:35:58.392	NG_ecoli_LTEE_910_DM25	-0	-0	164.775	DIA_100X_EMPTY_1x1_100ms	495eb6f5-034c-4a92-bed4-461d2caa432c	EPI_100X_YFP_1x1_200ms_25sola	EPI_100X_RFP_1x1_200ms_25sola
451	24	15.8316193188058	380	-49.9046321541863	298.197368421053	831.992105263158	413775	1088.88157894737	321.11462717133	347.08244985182	0	178813	470.560526315789	478.910056162692	610.530577599552	0	NaN	NaN	NaN	NaN	NaN	323.079878369909	0.999966479058749	21.8877556575333	17.9509074757526	14.0813437840621	4.67124774686529	0.00478249398128277	0.00163767178057355	3	1.0000769218403	3408.62571722969	4	23635.7210526316	1	1	1	1	2019-05-17T17:35:58.392	NG_ecoli_LTEE_910_DM25	-0	-0	164.775	DIA_100X_EMPTY_1x1_100ms	b32a5b54-10aa-450b-85a8-7bad00aa22ea	EPI_100X_YFP_1x1_200ms_25sola	EPI_100X_RFP_1x1_200ms_25sola
452	26	14.9299959622508	389	11.7592344932092	300.349614395887	1356.86889460154	461431	1186.19794344473	321.11462717133	347.08244985182	0	143440	368.740359897172	478.910056162692	610.530577599552	0	NaN	NaN	NaN	NaN	NaN	324.166086869069	0.996522728122384	23.3165849915163	16.5346642749176	13.2413810759811	4.33186547900691	0.0243884521208908	0.00955971622829604	1	1.00338477959373	3210.86017073371	3	23561.1491002571	1	1	1	1	2019-05-17T17:35:58.392	NG_ecoli_LTEE_910_DM25	-0	-0	164.775	DIA_100X_EMPTY_1x1_100ms	9c449a56-1fc7-4014-b067-de4bc3fbbfe3	EPI_100X_YFP_1x1_200ms_25sola	EPI_100X_RFP_1x1_200ms_25sola
453	30	13.6714227485344	410	47.6901565224856	301.117073170732	811.948780487805	1079548	2633.04390243902	321.11462717133	347.08244985182	0	239117	583.212195121951	478.910056162692	610.530577599552	0	NaN	NaN	NaN	NaN	NaN	369.03056454106	0.987594844304434	29.0318532655392	15.0472051949318	12.389608934663	3.58855113418396	0.0236871197303371	0.00936062868044277	0	1.00463837126409	3500.09505163612	2	21518.512195122	1	1	1	1	2019-05-17T17:35:58.392	NG_ecoli_LTEE_910_DM25	-0	-0	164.775	DIA_100X_EMPTY_1x1_100ms	cbe06403-f97a-45e8-8498-e96c4dd883ba	EPI_100X_YFP_1x1_200ms_25sola	EPI_100X_RFP_1x1_200ms_25sola
454	17	11.5782971476599	197	-49.9951880287572	293.989847715736	1287.06091370558	684987	3477.09137055838	321.11462717133	347.08244985182	0	68380	347.106598984772	478.910056162692	610.530577599552	0	NaN	NaN	NaN	NaN	NaN	215.128376123107	0.999905598283958	16.2847617217228	16.440310742322	12.4163769050657	4.59411367231759	0.00319473739036567	0.00171566569470484	1	1.00005567695206	1971.79183717199	4	22694.7512690355	1	1	1	1	2019-05-17T17:35:58.392	NG_ecoli_LTEE_910_DM25	-0	-0	164.775	DIA_100X_EMPTY_1x1_100ms	30e5a8d6-1ea7-4ff9-9e12-c2ca34ae897b	EPI_100X_YFP_1x1_200ms_25sola	EPI_100X_RFP_1x1_200ms_25sola
455	42	12.6165661332439	530	48.5246595217124	297.07358490566	1555.23018867925	1686077	3181.27735849057	321.11462717133	347.08244985182	0	202518	382.109433962264	478.910056162692	610.530577599552	0	NaN	NaN	NaN	NaN	NaN	518.757649481174	0.91278819909559	43.5628116400499	14.3205665659946	11.6976453158981	2.77057973583035	0.0304356861452968	0.0145249830841704	1	1.02272286030058	4681.69030544674	6	23783.4452830189	1	1	1	1	2019-05-17T17:35:58.392	NG_ecoli_LTEE_910_DM25	-0	-0	164.775	DIA_100X_EMPTY_1x1_100ms	6ad2a04d-39eb-49b6-b796-63621a90d608	EPI_100X_YFP_1x1_200ms_25sola	EPI_100X_RFP_1x1_200ms_25sola
456	32	9.05062713383907	290	-49.9999999981751	302.475862068966	1016.95862068966	70636	243.572413793103	321.11462717133	347.08244985182	0	160483	553.389655172414	478.910056162692	610.530577599552	0	NaN	NaN	NaN	NaN	NaN	381.957119456399	0.792284451993088	NaN	NaN	NaN	NaN	NaN	NaN	NaN	NaN	NaN	2	29995.7724137931	1	1	1	1	2019-05-17T17:35:58.392	NG_ecoli_LTEE_910_DM25	-0	-0	164.775	DIA_100X_EMPTY_1x1_100ms	3d105602-2ad0-4279-a4dd-2f4f1d5caa22	EPI_100X_YFP_1x1_200ms_25sola	EPI_100X_RFP_1x1_200ms_25sola
457	38	15.5198510916965	590	48.7267145199278	308.069491525424	87.864406779661	486198	824.064406779661	321.11462717133	347.08244985182	0	236470	400.796610169492	478.910056162692	610.530577599552	0	NaN	NaN	NaN	NaN	NaN	438.747194162259	0.981651771385395	33.3210238149555	15.2354508491534	12.7713797905315	3.70185008276369	0.0206464029213372	0.00860034436777429	2	1.00628919341429	4268.584256805	0	19567.8203389831	1	1	1	1	2019-05-17T17:35:58.392	NG_ecoli_LTEE_910_DM25	-0	-0	164.775	DIA_100X_EMPTY_1x1_100ms	0448870f-714e-4e7e-8b47-4ed81e9c1e2f	EPI_100X_YFP_1x1_200ms_25sola	EPI_100X_RFP_1x1_200ms_25sola
458	29	13.6849141640435	398	36.3415473653673	303.952261306533	597.133165829146	749198	1882.40703517588	321.11462717133	347.08244985182	0	144530	363.140703517588	478.910056162692	610.530577599552	0	NaN	NaN	NaN	NaN	NaN	335.557550590016	0.987758889297288	28.6835386253804	13.5656008665058	11.3996925726038	3.05726284384161	0.0179786092893214	0.00743168376954025	1	1.00284189380093	2927.58078797589	1	19932.5452261307	1	1	1	1	2019-05-17T17:35:58.392	NG_ecoli_LTEE_910_DM25	-0	-0	164.775	DIA_100X_EMPTY_1x1_100ms	c8268547-88fe-43c4-b8f1-b68fd9e1441b	EPI_100X_YFP_1x1_200ms_25sola	EPI_100X_RFP_1x1_200ms_25sola
459	46	14.5413682740923	669	48.9274473781615	312.412556053812	632.222720478326	7953658	11888.8759342302	321.11462717133	347.08244985182	0	243947	364.644245142003	478.910056162692	610.530577599552	0	NaN	NaN	NaN	NaN	NaN	549.386204142851	0.914554954793157	43.619358711627	15.5822985978401	12.2600825277175	3.15306991798763	0.0636891473504364	0.00671865462230077	3	1.00190474243743	5149.39189262333	1	17143.0209267564	1	1	1	1	2019-05-17T17:35:58.392	NG_ecoli_LTEE_910_DM25	-0	-0	164.775	DIA_100X_EMPTY_1x1_100ms	70f6cfc4-60c6-47fe-b86c-b53973f4f7a9	EPI_100X_YFP_1x1_200ms_25sola	EPI_100X_RFP_1x1_200ms_25sola
460	32	15.3973980139483	493	46.3749006134569	303.874239350913	1309.61866125761	1687534	3422.98985801217	321.11462717133	347.08244985182	0	179397	363.888438133874	478.910056162692	610.530577599552	0	NaN	NaN	NaN	NaN	NaN	386.173456595593	0.999910169575403	28.5026460194125	16.6034160558435	12.9433318726131	4.37927038520074	0.0161615482104173	0.010305287944467	0	1.00536963781305	3750.31057269989	3	23217.1359026369	1	1	1	1	2019-05-17T17:35:58.392	NG_ecoli_LTEE_910_DM25	-0	-0	164.775	DIA_100X_EMPTY_1x1_100ms	2c719456-b638-4b76-b795-b41dd1af403d	EPI_100X_YFP_1x1_200ms_25sola	EPI_100X_RFP_1x1_200ms_25sola
461	28	14.8249666733377	416	-28.3685654685228	303.213942307692	939.908653846154	286862	689.572115384615	321.11462717133	347.08244985182	0	150183	361.016826923077	478.910056162692	610.530577599552	0	NaN	NaN	NaN	NaN	NaN	344.796372421224	0.99742558672728	27.3292685248123	15.4500353883678	12.087582820204	4.08342469794385	0.0355342512015199	0.0148341276119155	1	1.00945821473572	3136.14991456869	3	23569.7379807692	1	1	1	1	2019-05-17T17:35:58.392	NG_ecoli_LTEE_910_DM25	-0	-0	164.775	DIA_100X_EMPTY_1x1_100ms	c6b573b3-c257-4af1-abda-5f33cedddfde	EPI_100X_YFP_1x1_200ms_25sola	EPI_100X_RFP_1x1_200ms_25sola
462	30	13.2661616784331	400	35.1937493166107	305.1425	1938.1475	2316656	5791.64	321.11462717133	347.08244985182	0	165591	413.9775	478.910056162692	610.530577599552	0	NaN	NaN	NaN	NaN	NaN	325.016977526061	0.999712940390471	28.4502145155822	13.4747899261052	11.0725744383409	3.37753574699492	0.0133911306738498	0.00773807207741605	1	1.00078239508644	2739.5084475239	2	20273.84	1	1	1	1	2019-05-17T17:35:58.392	NG_ecoli_LTEE_910_DM25	-0	-0	164.775	DIA_100X_EMPTY_1x1_100ms	dff5fa9c-a737-4a7b-a280-8e29ba932385	EPI_100X_YFP_1x1_200ms_25sola	EPI_100X_RFP_1x1_200ms_25sola
463	38	15.7897178538156	600	45.4029662755133	310.62	266.75	1170536	1950.89333333333	321.11462717133	347.08244985182	0	219886	366.476666666667	478.910056162692	610.530577599552	0	NaN	NaN	NaN	NaN	NaN	458.286940719176	0.921009959521264	36.0646748087372	14.8423949806534	12.2233879482304	3.35198474145704	0.0591786162692805	0.0287410715938819	1	1.07784681716461	4232.09193390742	0	19350.4516666667	1	1	1	1	2019-05-17T17:35:58.392	NG_ecoli_LTEE_910_DM25	-0	-0	164.775	DIA_100X_EMPTY_1x1_100ms	04375f2d-3323-47ac-a4be-0e788af6e05b	EPI_100X_YFP_1x1_200ms_25sola	EPI_100X_RFP_1x1_200ms_25sola
464	46	15.7103544882732	723	47.3784859480282	308.016597510373	1065.54910096819	397829	550.247579529737	321.11462717133	347.08244985182	0	258119	357.011065006916	478.910056162692	610.530577599552	0	NaN	NaN	NaN	NaN	NaN	589.133572917883	0.912488756162924	43.508222497617	16.6979459651949	13.2816356337646	3.37716347122789	0.0288345068791103	0.0145428029613924	1	1.01666471816599	6027.87649636591	0	20389.6099585062	1	1	1	1	2019-05-17T17:35:58.392	NG_ecoli_LTEE_910_DM25	-0	-0	164.775	DIA_100X_EMPTY_1x1_100ms	8478e756-9e46-4f59-ae19-a0145897a7cf	EPI_100X_YFP_1x1_200ms_25sola	EPI_100X_RFP_1x1_200ms_25sola
465	43	17.5112893481113	753	46.8816309790606	305.326693227092	873.818061088977	1743230	2315.04648074369	321.11462717133	347.08244985182	0	308288	409.413014608234	478.910056162692	610.530577599552	0	NaN	NaN	NaN	NaN	NaN	566.755728617884	0.935566928261418	39.0815988400956	17.0866086054438	13.8607733419341	3.57644335279925	0.0615741931151513	0.0325779478600172	1	1.03122219844137	5897.08146648341	2	23116.3346613546	1	1	1	1	2019-05-17T17:35:58.392	NG_ecoli_LTEE_910_DM25	-0	-0	164.775	DIA_100X_EMPTY_1x1_100ms	5ce5fa72-095b-4ce7-89b6-999f9deb8fcf	EPI_100X_YFP_1x1_200ms_25sola	EPI_100X_RFP_1x1_200ms_25sola
466	46	18.0694665534993	832	-12.9725220123441	310.867788461538	1384.56971153846	679033	816.145432692308	321.11462717133	347.08244985182	0	314928	378.519230769231	478.910056162692	610.530577599552	0	NaN	NaN	NaN	NaN	NaN	640.145818510906	0.873285749623615	46.3134803801864	17.4560778870353	13.4557269774471	3.66420827905073	0.0414235815575929	0.0198708510623867	2	1.05987150136856	6585.84693939365	3	22813.5925480769	1	1	1	1	2019-05-17T17:35:58.392	NG_ecoli_LTEE_910_DM25	-0	-0	164.775	DIA_100X_EMPTY_1x1_100ms	01f97ed1-605a-4b1e-ad56-325116a74cca	EPI_100X_YFP_1x1_200ms_25sola	EPI_100X_RFP_1x1_200ms_25sola
467	29	11.4728470717997	334	44.3059233394729	307.961077844311	695.089820359281	1969050	5895.35928143713	321.11462717133	347.08244985182	0	153753	460.338323353293	478.910056162692	610.530577599552	0	NaN	NaN	NaN	NaN	NaN	337.13315452502	0.990768850024496	28.3601587925171	14.6076483900864	11.4545165292606	3.63963731017915	0.0100716994703845	0.0048841249819831	1	1.00054930597639	2922.48348808759	5	23241.9610778443	1	1	1	1	2019-05-17T17:35:58.392	NG_ecoli_LTEE_910_DM25	-0	-0	164.775	DIA_100X_EMPTY_1x1_100ms	a3fbcb95-8b49-4aef-865c-9ad4e2aaf01c	EPI_100X_YFP_1x1_200ms_25sola	EPI_100X_RFP_1x1_200ms_25sola
468	19	10.4708025272612	200	-46.2067204709536	303.47	715.47	244257	1221.285	321.11462717133	347.08244985182	0	105926	529.63	478.910056162692	610.530577599552	0	NaN	NaN	NaN	NaN	NaN	223.078919631427	0.999840139920916	19.8112227139163	14.3576693191784	10.5091118411148	4.16220571548043	0.0169231036541007	0.00783493990941647	1	1.0017998604875	1718.43531649878	6	25555.025	1	1	1	1	2019-05-17T17:35:58.392	NG_ecoli_LTEE_910_DM25	-0	-0	164.775	DIA_100X_EMPTY_1x1_100ms	ae31d679-a84d-4761-a216-36980d2bba5d	EPI_100X_YFP_1x1_200ms_25sola	EPI_100X_RFP_1x1_200ms_25sola
469	38	15.2609678722532	580	30.8982491867479	312.303448275862	1525.45172413793	972569	1676.84310344828	321.11462717133	347.08244985182	0	224213	386.574137931034	478.910056162692	610.530577599552	0	NaN	NaN	NaN	NaN	NaN	504.450785048843	0.94019532090974	36.5892204153787	16.6651340591772	13.4248152742447	3.33497292513301	0.050507624309427	0.0201837457188038	2	1.03932301522677	5179.16413597193	4	24159.7810344828	1	1	1	1	2019-05-17T17:35:58.392	NG_ecoli_LTEE_910_DM25	-0	-0	164.775	DIA_100X_EMPTY_1x1_100ms	a18e2238-6020-4d94-ba7d-27543d3141e0	EPI_100X_YFP_1x1_200ms_25sola	EPI_100X_RFP_1x1_200ms_25sola
470	25	16.324761646918	409	-31.1707328921041	309.134474327628	138.083129584352	2700496	6602.67970660147	321.11462717133	347.08244985182	0	161912	395.872860635697	478.910056162692	610.530577599552	0	NaN	NaN	NaN	NaN	NaN	338.730895915027	0.999957153926345	23.1866329571715	18.3259640850387	13.6227844748073	5.04513222021394	0.0695543237369951	0.0346037828316568	0	1.04907273362463	3379.5536098474	2	18511.2836185819	1	1	1	1	2019-05-17T17:35:58.392	NG_ecoli_LTEE_910_DM25	-0	-0	164.775	DIA_100X_EMPTY_1x1_100ms	63a7fb73-c7f2-43d8-bdbe-f71cfd4775f1	EPI_100X_YFP_1x1_200ms_25sola	EPI_100X_RFP_1x1_200ms_25sola
471	25	14.6968142966677	375	-37.9185136609212	308.181333333333	1844.24533333333	195420	521.12	321.11462717133	347.08244985182	0	153813	410.168	478.910056162692	610.530577599552	0	NaN	NaN	NaN	NaN	NaN	304.424663078163	0.999962439953064	24.4245803626751	15.1800941125443	12.0462404460177	3.88803334647447	0.029126408417561	0.0158428120657976	0	1.01002920932822	2783.68473140529	1	20558.6453333333	1	1	1	1	2019-05-17T17:35:58.392	NG_ecoli_LTEE_910_DM25	-0	-0	164.775	DIA_100X_EMPTY_1x1_100ms	9e9585ce-f4bf-4bd8-9039-ba3e27414425	EPI_100X_YFP_1x1_200ms_25sola	EPI_100X_RFP_1x1_200ms_25sola
472	28	12.2039096945288	342	16.2881432425147	309.90350877193	422.470760233918	390480	1141.75438596491	321.11462717133	347.08244985182	0	427103	1248.83918128655	478.910056162692	610.530577599552	0	NaN	NaN	NaN	NaN	NaN	338.110767501076	0.990548077236055	26.6981024251827	15.7288446429213	12.1461763546542	3.95733036113872	0.015991960997432	0.00702251765146005	1	1.00145900154634	3093.49516267945	4	21581.6988304094	1	1	1	1	2019-05-17T17:35:58.392	NG_ecoli_LTEE_910_DM25	-0	-0	164.775	DIA_100X_EMPTY_1x1_100ms	c0c80bd1-fcff-457d-9666-8c05705b7c01	EPI_100X_YFP_1x1_200ms_25sola	EPI_100X_RFP_1x1_200ms_25sola
473	34	12.6156830081152	429	36.5386851724969	315.960372960373	1294.54778554779	594533	1385.85780885781	321.11462717133	347.08244985182	0	157353	366.79020979021	478.910056162692	610.530577599552	0	NaN	NaN	NaN	NaN	NaN	417.479714709425	0.957502666275446	33.5712243339321	14.9578716762746	12.1466657269	3.15036021927849	0.0242917590628492	0.011107773574088	1	1.00722699738884	3890.19365768719	3	21757.5454545455	1	1	1	1	2019-05-17T17:35:58.392	NG_ecoli_LTEE_910_DM25	-0	-0	164.775	DIA_100X_EMPTY_1x1_100ms	d517ae27-7875-40d2-b934-27cae32ed501	EPI_100X_YFP_1x1_200ms_25sola	EPI_100X_RFP_1x1_200ms_25sola
474	35	13.0525676313968	457	45.2224562729398	317.772428884026	649.798687089715	2663441	5828.09846827134	321.11462717133	347.08244985182	0	177616	388.656455142232	478.910056162692	610.530577599552	0	NaN	NaN	NaN	NaN	NaN	407.205158802975	0.90548639836313	33.9353241876302	14.8978407470673	11.6447374904977	3.16868409150102	0.0520539951338488	0.0178388457003012	2	1.02316259504635	3614.10935293411	1	19262.4354485777	1	1	1	1	2019-05-17T17:35:58.392	NG_ecoli_LTEE_910_DM25	-0	-0	164.775	DIA_100X_EMPTY_1x1_100ms	82c35bbb-6839-46e7-8dfe-8f54408ddc97	EPI_100X_YFP_1x1_200ms_25sola	EPI_100X_RFP_1x1_200ms_25sola
475	22	12.2658129554396	270	-21.6575882463416	313.277777777778	154.666666666667	2742689	10158.1074074074	321.11462717133	347.08244985182	0	108589	402.181481481481	478.910056162692	610.530577599552	0	NaN	NaN	NaN	NaN	NaN	286.832563548347	0.983450128411316	23.4856606089996	14.693604876522	11.6194134046602	3.58523397526346	0.0466310962567186	0.0198190251994341	1	1.01478235286745	2490.3539053817	3	20930.3444444444	1	1	1	1	2019-05-17T17:35:58.392	NG_ecoli_LTEE_910_DM25	-0	-0	164.775	DIA_100X_EMPTY_1x1_100ms	c98afaae-2bab-488f-b1e2-e7619df584e9	EPI_100X_YFP_1x1_200ms_25sola	EPI_100X_RFP_1x1_200ms_25sola
476	31	12.5621908668063	394	25.4353699739071	318.236040609137	1543.58121827411	3359424	8526.45685279188	321.11462717133	347.08244985182	0	152059	385.93654822335	478.910056162692	610.530577599552	0	NaN	NaN	NaN	NaN	NaN	370.199560784099	0.990208761041117	31.0887040211715	14.1669938128134	11.6148099947861	3.19955045485885	0.0165093708701526	0.00732731011106822	1	1.00125508407667	3293.94784785999	4	24021.9263959391	1	1	1	1	2019-05-17T17:35:58.392	NG_ecoli_LTEE_910_DM25	-0	-0	164.775	DIA_100X_EMPTY_1x1_100ms	cc3bc214-ae28-46ca-b744-246ab746d4c2	EPI_100X_YFP_1x1_200ms_25sola	EPI_100X_RFP_1x1_200ms_25sola
477	44	13.7034836920097	603	49.714169846216	327.270315091211	504.131011608624	324174	537.601990049751	321.11462717133	347.08244985182	0	223046	369.893864013267	478.910056162692	610.530577599552	0	NaN	NaN	NaN	NaN	NaN	490.219659897952	0.961416457833886	42.1580669822512	13.7267648726368	11.4083407512362	2.61505573768512	0.0134029801186405	0.00585558622171353	2	1.00132314298854	4309.38742313142	1	19601.4975124378	1	1	1	1	2019-05-17T17:35:58.392	NG_ecoli_LTEE_910_DM25	-0	-0	164.775	DIA_100X_EMPTY_1x1_100ms	e0307c83-c9e1-4ebb-8e2c-ce065ec36bc7	EPI_100X_YFP_1x1_200ms_25sola	EPI_100X_RFP_1x1_200ms_25sola
478	28	14.1108967475756	396	11.3891728965822	319.737373737374	957.388888888889	1783525	4503.85101010101	321.11462717133	347.08244985182	0	147031	371.290404040404	478.910056162692	610.530577599552	0	NaN	NaN	NaN	NaN	NaN	358.727598845334	0.989834300296658	27.3747080428138	15.6804960748113	12.7135681107731	3.9702348913988	0.0212970397586626	0.00753470783561312	0	1.00252879369225	3475.15584481885	3	22455.3383838384	1	1	1	1	2019-05-17T17:35:58.392	NG_ecoli_LTEE_910_DM25	-0	-0	164.775	DIA_100X_EMPTY_1x1_100ms	13f2f74f-714f-43e4-804e-dc4f7785fdbd	EPI_100X_YFP_1x1_200ms_25sola	EPI_100X_RFP_1x1_200ms_25sola
479	45	10.8582859889621	489	42.6719008606375	327.895705521472	1560.9672801636	991166	2026.92433537832	321.11462717133	347.08244985182	0	179461	366.99591002045	478.910056162692	610.530577599552	0	NaN	NaN	NaN	NaN	NaN	500.323929902186	0.885231275895515	46.9038225500024	13.7896606402289	10.473232559379	2.63343052243103	0.0263102674672563	0.0111174003207523	1	1.01698421726091	4040.72797049221	3	24093.2515337423	1	1	1	1	2019-05-17T17:35:58.392	NG_ecoli_LTEE_910_DM25	-0	-0	164.775	DIA_100X_EMPTY_1x1_100ms	55e1204e-6fc3-41cb-a1ba-6483a1829df8	EPI_100X_YFP_1x1_200ms_25sola	EPI_100X_RFP_1x1_200ms_25sola
480	39	15.4685218163769	604	22.9553322194408	324.948675496689	905.718543046358	1652277	2735.55794701987	321.11462717133	347.08244985182	0	224339	371.422185430464	478.910056162692	610.530577599552	0	NaN	NaN	NaN	NaN	NaN	488.142882313204	0.943898885213524	37.209088432874	15.6919095681627	12.791362030232	3.45165673887042	0.0464621219818409	0.0221905984163243	1	1.04927213160878	4781.59175093303	3	23002.3890728477	1	1	1	1	2019-05-17T17:35:58.392	NG_ecoli_LTEE_910_DM25	-0	-0	164.775	DIA_100X_EMPTY_1x1_100ms	f51d2e2e-2e95-4f58-a5c7-fde47f16be12	EPI_100X_YFP_1x1_200ms_25sola	EPI_100X_RFP_1x1_200ms_25sola
481	24	13.6067941641278	326	-10.7501651540174	319.530674846626	380.855828220859	259735	796.733128834356	321.11462717133	347.08244985182	0	118528	363.58282208589	478.910056162692	610.530577599552	0	NaN	NaN	NaN	NaN	NaN	283.29385202018	0.999673283613954	23.059195159083	15.0390120048012	11.8681958901293	3.78219332544241	0.014563329704876	0.00867101441149186	0	1.00263103751419	2550.95876303783	2	20669.6411042945	1	1	1	1	2019-05-17T17:35:58.392	NG_ecoli_LTEE_910_DM25	-0	-0	164.775	DIA_100X_EMPTY_1x1_100ms	c9a20e9c-3dbb-4d4c-9f0a-6743086b2e7c	EPI_100X_YFP_1x1_200ms_25sola	EPI_100X_RFP_1x1_200ms_25sola
482	28	14.0719096472149	401	18.4285166252694	317.533665835411	726.281795511222	1055294	2631.65586034913	321.11462717133	347.08244985182	0	197631	492.845386533666	478.910056162692	610.530577599552	0	NaN	NaN	NaN	NaN	NaN	374.450906302905	0.98482030518439	29.4899918621827	16.0623118497372	12.3343756177346	3.84216638789341	0.0260277519212289	0.0107240654125977	1	1.00689450606284	3523.69957225449	5	21669.4239401496	1	1	1	1	2019-05-17T17:35:58.392	NG_ecoli_LTEE_910_DM25	-0	-0	164.775	DIA_100X_EMPTY_1x1_100ms	68885778-f05d-4600-b9d5-433156accfdc	EPI_100X_YFP_1x1_200ms_25sola	EPI_100X_RFP_1x1_200ms_25sola
483	36	15.327023912393	552	41.4069184886426	319.472826086957	1012.49637681159	2286009	4141.32065217391	321.11462717133	347.08244985182	0	221578	401.409420289855	478.910056162692	610.530577599552	0	NaN	NaN	NaN	NaN	NaN	408.086054575523	0.987004132023142	30.5184966283272	16.1364461333345	12.9879771565512	3.81145361216869	0.0107970833825863	0.00565913059615514	1	1.0004890181004	4043.30078035744	2	21651.6141304348	1	1	1	1	2019-05-17T17:35:58.392	NG_ecoli_LTEE_910_DM25	-0	-0	164.775	DIA_100X_EMPTY_1x1_100ms	62a81213-4741-4d4d-a24a-ecd63e2c63aa	EPI_100X_YFP_1x1_200ms_25sola	EPI_100X_RFP_1x1_200ms_25sola
484	36	14.0719308684219	508	46.2688020413602	322.568897637795	176.295275590551	855643	1684.33661417323	321.11462717133	347.08244985182	0	215488	424.188976377953	478.910056162692	610.530577599552	0	NaN	NaN	NaN	NaN	NaN	467.384682965339	0.898018571971493	36.8693000770174	15.8272431590689	12.288807857827	3.38153607098882	0.03708329120373	0.0162008052295719	2	1.0076441313212	4372.94768878709	3	21573.0216535433	1	1	1	1	2019-05-17T17:35:58.392	NG_ecoli_LTEE_910_DM25	-0	-0	164.775	DIA_100X_EMPTY_1x1_100ms	adff8fd6-2ad3-4dc5-8c1d-3676301c9e88	EPI_100X_YFP_1x1_200ms_25sola	EPI_100X_RFP_1x1_200ms_25sola
485	25	11.2810151735931	282	8.64283499727182	320.379432624113	832.09219858156	2033520	7211.06382978723	321.11462717133	347.08244985182	0	134831	478.124113475177	478.910056162692	610.530577599552	0	NaN	NaN	NaN	NaN	NaN	294.146811334013	0.986694356848333	25.2741133011717	13.6400354424113	11.2345910530357	3.3220782631499	0.0154419276843269	0.00737012902186225	1	1.00057622134366	2505.41888267489	3	21789.6134751773	1	1	1	1	2019-05-17T17:35:58.392	NG_ecoli_LTEE_910_DM25	-0	-0	164.775	DIA_100X_EMPTY_1x1_100ms	a85a7b31-5c66-43b2-b0b1-29b672d9d27b	EPI_100X_YFP_1x1_200ms_25sola	EPI_100X_RFP_1x1_200ms_25sola
486	38	13.9374799060833	530	46.8193544734977	328.358490566038	850.484905660377	779685	1471.10377358491	321.11462717133	347.08244985182	0	542726	1024.01132075472	478.910056162692	610.530577599552	0	NaN	NaN	NaN	NaN	NaN	471.421561441837	0.981287522168693	35.7042432690655	16.4826919893938	12.7499530238304	4.23974831621739	0.0364056033347742	0.0132016035254434	1	1.00716692918258	4558.55168861765	5	22173.6905660377	1	1	1	1	2019-05-17T17:35:58.392	NG_ecoli_LTEE_910_DM25	-0	-0	164.775	DIA_100X_EMPTY_1x1_100ms	74325939-ebc8-45fc-a442-b1885657baa5	EPI_100X_YFP_1x1_200ms_25sola	EPI_100X_RFP_1x1_200ms_25sola
487	25	10.378102414201	260	-12.2637027793647	320.803846153846	702.942307692308	1241210	4773.88461538462	321.11462717133	347.08244985182	0	110208	423.876923076923	478.910056162692	610.530577599552	0	NaN	NaN	NaN	NaN	NaN	286.724258398301	0.998874382296135	25.2439274292231	14.1507698339766	11.0562334053501	3.59375316158797	0.0108445669660045	0.00504318216133261	1	1.00053096096095	2423.60143621183	5	23259.35	1	1	1	1	2019-05-17T17:35:58.392	NG_ecoli_LTEE_910_DM25	-0	-0	164.775	DIA_100X_EMPTY_1x1_100ms	a833de05-c2a8-4574-a9e5-467a3956077b	EPI_100X_YFP_1x1_200ms_25sola	EPI_100X_RFP_1x1_200ms_25sola
488	37	14.8089822354581	548	47.8419663805074	329.206204379562	1953.89598540146	4943636	9021.23357664234	321.11462717133	347.08244985182	0	240157	438.242700729927	478.910056162692	610.530577599552	0	NaN	NaN	NaN	NaN	NaN	430.259611363607	0.935491310712431	34.859463709313	14.9672088728166	12.0301939194104	3.18510984635955	0.0383880123055464	0.0176080068687169	1	1.02678850738829	3962.37740772067	1	19887.9343065693	1	1	1	1	2019-05-17T17:35:58.392	NG_ecoli_LTEE_910_DM25	-0	-0	164.775	DIA_100X_EMPTY_1x1_100ms	8aa0e3a4-4468-491c-8a8c-687f7009f000	EPI_100X_YFP_1x1_200ms_25sola	EPI_100X_RFP_1x1_200ms_25sola
489	30	8.89986265028993	267	21.658512520573	327.831460674157	2042.52808988764	480787	1800.70037453184	321.11462717133	347.08244985182	0	164289	615.314606741573	478.910056162692	610.530577599552	0	NaN	NaN	NaN	NaN	NaN	NaN	NaN	NaN	NaN	NaN	NaN	NaN	NaN	NaN	NaN	NaN	1	20916.4232209738	1	1	1	1	2019-05-17T17:35:58.392	NG_ecoli_LTEE_910_DM25	-0	-0	164.775	DIA_100X_EMPTY_1x1_100ms	5785ee34-ddd8-4e91-bbc6-0e21b395c990	EPI_100X_YFP_1x1_200ms_25sola	EPI_100X_RFP_1x1_200ms_25sola
490	29	12.2047967703974	354	36.3236458153789	322.762711864407	403.892655367232	572878	1618.29943502825	321.11462717133	347.08244985182	0	165612	467.830508474576	478.910056162692	610.530577599552	0	NaN	NaN	NaN	NaN	NaN	365.398494528283	0.980850144284657	29.265485736804	15.9016154473098	11.9921304440703	3.84980666486215	0.0428579131870844	0.0201035220075403	1	1.02564650851886	3305.50871033504	6	23747.2033898305	1	1	1	1	2019-05-17T17:35:58.392	NG_ecoli_LTEE_910_DM25	-0	-0	164.775	DIA_100X_EMPTY_1x1_100ms	3eac3f1d-a38e-4740-9df8-3fb8120d14f4	EPI_100X_YFP_1x1_200ms_25sola	EPI_100X_RFP_1x1_200ms_25sola
491	28	13.38650491248	375	38.8535977797955	326.856	1355.30933333333	439748	1172.66133333333	321.11462717133	347.08244985182	0	139422	371.792	478.910056162692	610.530577599552	0	NaN	NaN	NaN	NaN	NaN	336.837651790492	0.996134703742093	26.3134403862178	14.4370742950665	12.2852528299607	3.5635805901656	0.00763833832165579	0.00316688159955941	2	1.00052775558495	3119.14606728447	3	22540.4586666667	1	1	1	1	2019-05-17T17:35:58.392	NG_ecoli_LTEE_910_DM25	-0	-0	164.775	DIA_100X_EMPTY_1x1_100ms	80b3e918-4b6a-414d-8cb6-58c5f56cf5d3	EPI_100X_YFP_1x1_200ms_25sola	EPI_100X_RFP_1x1_200ms_25sola
492	26	12.0768614667333	315	-0.858202138142455	323.965079365079	1742.42222222222	1917736	6088.05079365079	321.11462717133	347.08244985182	0	124378	394.850793650794	478.910056162692	610.530577599552	0	NaN	NaN	NaN	NaN	NaN	319.200477241814	0.999794563304649	25.9987333109443	15.2201528764928	11.8974829543386	3.82500960112348	0.0137532007870951	0.00780004299326011	1	1.00077513697046	2890.36209417324	2	19811.6126984127	1	1	1	1	2019-05-17T17:35:58.392	NG_ecoli_LTEE_910_DM25	-0	-0	164.775	DIA_100X_EMPTY_1x1_100ms	0a4503aa-7cf0-4904-833e-9dd58c0aefe4	EPI_100X_YFP_1x1_200ms_25sola	EPI_100X_RFP_1x1_200ms_25sola
493	44	14.3345412567555	631	43.4450618203423	332.722662440571	972.118858954041	1870554	2964.42789223455	321.11462717133	347.08244985182	0	240071	380.46117274168	478.910056162692	610.530577599552	0	NaN	NaN	NaN	NaN	NaN	555.144562945021	0.920022399481559	41.9297500982433	16.1918729645645	12.8347613600677	3.66266250463769	0.0249557552418424	0.0120827676518037	2	1.00317494341907	5424.85021782684	3	22364.8193343899	1	1	1	1	2019-05-17T17:35:58.392	NG_ecoli_LTEE_910_DM25	-0	-0	164.775	DIA_100X_EMPTY_1x1_100ms	05a42e33-78fd-41c6-8532-46a533438b89	EPI_100X_YFP_1x1_200ms_25sola	EPI_100X_RFP_1x1_200ms_25sola
494	35	14.0788639115795	493	48.9996008437026	332.833671399594	542.561866125761	4756704	9648.48681541582	321.11462717133	347.08244985182	0	190266	385.93509127789	478.910056162692	610.530577599552	0	NaN	NaN	NaN	NaN	NaN	402.517021732536	0.968379422340676	33.2122809261198	14.6327956135898	11.858152987598	3.14696212805411	0.0188651297126335	0.00694381665495273	2	1.00344276269999	3667.94387990304	2	18940.5314401623	1	1	1	1	2019-05-17T17:35:58.392	NG_ecoli_LTEE_910_DM25	-0	-0	164.775	DIA_100X_EMPTY_1x1_100ms	a246d626-b394-4d48-81c2-ff2bc39d74a7	EPI_100X_YFP_1x1_200ms_25sola	EPI_100X_RFP_1x1_200ms_25sola
495	28	14.1910606501279	398	42.358145214329	329.311557788945	941.907035175879	2465060	6193.61809045226	321.11462717133	347.08244985182	0	151310	380.175879396985	478.910056162692	610.530577599552	0	NaN	NaN	NaN	NaN	NaN	362.637945293787	0.999917383967181	26.2290171223764	17.1831372683721	13.292032558309	4.38626356431996	0.0264529431691242	0.0131763715191201	1	1.00829931672712	3639.60866891373	3	22871.5075376884	1	1	1	1	2019-05-17T17:35:58.392	NG_ecoli_LTEE_910_DM25	-0	-0	164.775	DIA_100X_EMPTY_1x1_100ms	d657fd29-409d-4f7d-a2e2-3f665835d46b	EPI_100X_YFP_1x1_200ms_25sola	EPI_100X_RFP_1x1_200ms_25sola
496	34	13.9412154319382	474	19.6395111770171	328.504219409283	1411.75949367089	1666492	3515.805907173	321.11462717133	347.08244985182	0	179527	378.748945147679	478.910056162692	610.530577599552	0	NaN	NaN	NaN	NaN	NaN	392.951157638379	0.987796681047201	30.2907521599196	15.7808647727401	12.4405412756961	4.03475480902938	0.0450793973857064	0.0208602068340241	0	1.02817149717555	3681.95513203785	3	22080.2742616034	1	1	1	1	2019-05-17T17:35:58.392	NG_ecoli_LTEE_910_DM25	-0	-0	164.775	DIA_100X_EMPTY_1x1_100ms	cc63c427-5417-4eaf-b797-72cbc755aed2	EPI_100X_YFP_1x1_200ms_25sola	EPI_100X_RFP_1x1_200ms_25sola
497	31	14.2411832287955	442	48.3622574658826	329.997737556561	1604	290560	657.37556561086	321.11462717133	347.08244985182	0	165246	373.859728506787	478.910056162692	610.530577599552	0	NaN	NaN	NaN	NaN	NaN	370.442340855008	0.991553101784427	29.2103956354855	15.0819188671623	12.264906463519	3.72605688494859	0.032801702043693	0.0183390979344006	1	1.02018573089331	3451.08615611365	2	18895.3574660633	1	1	1	1	2019-05-17T17:35:58.392	NG_ecoli_LTEE_910_DM25	-0	-0	164.775	DIA_100X_EMPTY_1x1_100ms	6e6dbc83-31ca-4c90-99ea-892ce14aad7b	EPI_100X_YFP_1x1_200ms_25sola	EPI_100X_RFP_1x1_200ms_25sola
498	28	13.2884669602805	372	34.0882876237927	329.564516129032	594.666666666667	3749290	10078.7365591398	321.11462717133	347.08244985182	0	139771	375.728494623656	478.910056162692	610.530577599552	0	NaN	NaN	NaN	NaN	NaN	323.706761312775	0.993659090242094	25.5402926726024	14.7631023536999	12.1547996688884	3.83139866022064	0.0190184845164127	0.0104811291786686	1	1.00115907152973	2963.5438777179	2	19022.7553763441	1	1	1	1	2019-05-17T17:35:58.392	NG_ecoli_LTEE_910_DM25	-0	-0	164.775	DIA_100X_EMPTY_1x1_100ms	260a8c24-487f-445e-94aa-41282cfa4302	EPI_100X_YFP_1x1_200ms_25sola	EPI_100X_RFP_1x1_200ms_25sola
499	33	11.8174326945632	390	47.9138217361295	335.54358974359	991.553846153846	629845	1614.98717948718	321.11462717133	347.08244985182	0	145050	371.923076923077	478.910056162692	610.530577599552	0	NaN	NaN	NaN	NaN	NaN	376.4009095935	0.980422342890626	31.3886852889415	13.8822940149986	11.6604637057849	3.18639058099628	0.0354947467294112	0.0187364106091943	0	1.02293876892183	3351.9277588781	2	20805.6230769231	1	1	1	1	2019-05-17T17:35:58.392	NG_ecoli_LTEE_910_DM25	-0	-0	164.775	DIA_100X_EMPTY_1x1_100ms	b217ab03-439a-4062-8654-4a579aac37d8	EPI_100X_YFP_1x1_200ms_25sola	EPI_100X_RFP_1x1_200ms_25sola
500	24	11.3268790907755	273	1.86173971924244	331.340659340659	686.410256410256	448802	1643.96336996337	321.11462717133	347.08244985182	0	110566	405.003663003663	478.910056162692	610.530577599552	0	NaN	NaN	NaN	NaN	NaN	256.265252165234	0.993815333403684	24.8105224519673	12.1537680813936	10.0362204238465	2.9318762522891	0.00441168043531983	0.00201741164237738	1	1.00017417219681	1962.75536501357	2	21121.9413919414	1	1	1	1	2019-05-17T17:35:58.392	NG_ecoli_LTEE_910_DM25	-0	-0	164.775	DIA_100X_EMPTY_1x1_100ms	40b8a4ce-82d9-4fbb-8cb1-dd27ec7f0f50	EPI_100X_YFP_1x1_200ms_25sola	EPI_100X_RFP_1x1_200ms_25sola
501	34	12.1942846282327	415	1.97743865416073	331.460240963855	148.8	847733	2042.73012048193	321.11462717133	347.08244985182	0	158602	382.173493975904	478.910056162692	610.530577599552	0	NaN	NaN	NaN	NaN	NaN	412.832388999914	0.911754200745833	35.6865144687425	13.8671266487287	11.1412018042581	3.10508617735833	0.0577009652492287	0.0233604474926225	2	1.04874170122381	3479.02937042235	4	22187.0096385542	1	1	1	1	2019-05-17T17:35:58.392	NG_ecoli_LTEE_910_DM25	-0	-0	164.775	DIA_100X_EMPTY_1x1_100ms	a36bb4c6-d7e9-4b77-9b83-a403d4fde34e	EPI_100X_YFP_1x1_200ms_25sola	EPI_100X_RFP_1x1_200ms_25sola
502	28	15.0564930897098	422	-18.9118190848783	332.803317535545	427.947867298578	1666185	3948.30568720379	321.11462717133	347.08244985182	0	182672	432.872037914692	478.910056162692	610.530577599552	0	NaN	NaN	NaN	NaN	NaN	372.056010516927	0.998793147305192	26.0955576495589	18.2197774639587	13.8769069075563	4.7909119593673	0.0132411245556238	0.00524850621165224	1	1.00042492179114	3946.76995125898	4	21218.63507109	1	1	1	1	2019-05-17T17:35:58.392	NG_ecoli_LTEE_910_DM25	-0	-0	164.775	DIA_100X_EMPTY_1x1_100ms	053a7a0e-1f79-487d-a1e8-c0293c0b0acb	EPI_100X_YFP_1x1_200ms_25sola	EPI_100X_RFP_1x1_200ms_25sola
503	36	13.7747057552212	496	44.4637580117582	332.582661290323	567.858870967742	704793	1420.95362903226	321.11462717133	347.08244985182	0	189523	382.102822580645	478.910056162692	610.530577599552	0	NaN	NaN	NaN	NaN	NaN	422.031848668977	0.912387195829055	36.7788934646161	13.6308802598824	11.0605765871837	2.97944799343827	0.0451309257890836	0.0229427997448803	1	1.05098306501031	3533.81715596127	2	20188.3286290323	1	1	1	1	2019-05-17T17:35:58.392	NG_ecoli_LTEE_910_DM25	-0	-0	164.775	DIA_100X_EMPTY_1x1_100ms	d2f2268e-0ec6-49a8-8d9e-0a6c19aa4332	EPI_100X_YFP_1x1_200ms_25sola	EPI_100X_RFP_1x1_200ms_25sola
504	29	14.0770024353606	411	23.1627898362401	337.868613138686	925.895377128954	1903568	4631.55231143552	321.11462717133	347.08244985182	0	155033	377.209245742092	478.910056162692	610.530577599552	0	NaN	NaN	NaN	NaN	NaN	343.414884867171	0.997639798963389	26.8005261378054	15.382957895475	12.3822801337257	3.89016517168013	0.0163670484232886	0.00946450785885975	1	1.00103175418734	3227.26368969774	3	23565.1605839416	1	1	1	1	2019-05-17T17:35:58.392	NG_ecoli_LTEE_910_DM25	-0	-0	164.775	DIA_100X_EMPTY_1x1_100ms	8b63e042-0d0c-4f82-95ef-54067b95c728	EPI_100X_YFP_1x1_200ms_25sola	EPI_100X_RFP_1x1_200ms_25sola
505	30	13.3265041562112	400	28.1904464313101	338.81	1533.2925	3619450	9048.625	321.11462717133	347.08244985182	0	149305	373.2625	478.910056162692	610.530577599552	0	NaN	NaN	NaN	NaN	NaN	382.74283364151	0.997611691311676	30.2901180630642	14.8902513697869	12.2943202083576	3.55930757383632	0.0370400972691585	0.0177811384361883	1	1.01835135188388	3595.83609815681	5	23638.39	1	1	1	1	2019-05-17T17:35:58.392	NG_ecoli_LTEE_910_DM25	-0	-0	164.775	DIA_100X_EMPTY_1x1_100ms	c091ae12-8006-4368-be39-70fc67e45c07	EPI_100X_YFP_1x1_200ms_25sola	EPI_100X_RFP_1x1_200ms_25sola
506	34	14.9397571849545	508	46.4299949144736	338.718503937008	1694.64173228346	911394	1794.08267716535	321.11462717133	347.08244985182	0	205913	405.340551181102	478.910056162692	610.530577599552	0	NaN	NaN	NaN	NaN	NaN	436.30638216184	0.983018458180301	32.4538672257245	16.454375492834	13.0981770373179	3.75960574063563	0.0152554264962634	0.0078747914144912	2	1.00110327375584	4372.98561463347	2	19542.9291338583	1	1	1	1	2019-05-17T17:35:58.392	NG_ecoli_LTEE_910_DM25	-0	-0	164.775	DIA_100X_EMPTY_1x1_100ms	0dc7f3cf-b3e8-48f3-accd-af82ddb7b328	EPI_100X_YFP_1x1_200ms_25sola	EPI_100X_RFP_1x1_200ms_25sola
507	35	14.4136572887576	505	41.5239371795454	337.231683168317	1734.24356435644	4281298	8477.81782178218	321.11462717133	347.08244985182	0	196077	388.271287128713	478.910056162692	610.530577599552	0	NaN	NaN	NaN	NaN	NaN	442.497397984001	0.928615004427716	34.2486187888832	15.6756076159778	12.5438007988934	3.2648895331859	0.0359969318974454	0.0180411619809854	1	1.02783105062658	4232.44419006771	3	23523.9920792079	1	1	1	1	2019-05-17T17:35:58.392	NG_ecoli_LTEE_910_DM25	-0	-0	164.775	DIA_100X_EMPTY_1x1_100ms	f25f33e4-ee66-4011-b9e5-dbb154033825	EPI_100X_YFP_1x1_200ms_25sola	EPI_100X_RFP_1x1_200ms_25sola
508	31	7.35624166760714	229	-26.3593421659184	337.336244541485	458.877729257642	52149	227.724890829694	321.11462717133	347.08244985182	0	81713	356.825327510917	478.910056162692	610.530577599552	0	NaN	NaN	NaN	NaN	NaN	291.827601660435	0.864236858780066	32.8675596378636	11.6678955603057	8.60450690280398	2.76694890769361	0.00893164102487386	0.00445897680185109	2	1.00037628813559	1911.21398947533	0	25986.0131004367	1	1	1	1	2019-05-17T17:35:58.392	NG_ecoli_LTEE_910_DM25	-0	-0	164.775	DIA_100X_EMPTY_1x1_100ms	b9c7a6fa-d128-409a-9af0-b6cb42fca019	EPI_100X_YFP_1x1_200ms_25sola	EPI_100X_RFP_1x1_200ms_25sola
509	38	15.8813525960234	604	48.487768347186	341.384105960265	1311.40728476821	182024	301.364238410596	321.11462717133	347.08244985182	0	227729	377.034768211921	478.910056162692	610.530577599552	0	NaN	NaN	NaN	NaN	NaN	533.563584551478	0.941298928765279	37.2435161274387	16.9850560816423	13.9685307375716	3.63844025480777	0.0429788769548643	0.0222589505102449	2	1.04966345551689	5707.44864648792	1	20196.7052980132	1	1	1	1	2019-05-17T17:35:58.392	NG_ecoli_LTEE_910_DM25	-0	-0	164.775	DIA_100X_EMPTY_1x1_100ms	103cb4e6-82f8-417b-9eab-8628086ae706	EPI_100X_YFP_1x1_200ms_25sola	EPI_100X_RFP_1x1_200ms_25sola
510	31	15.3028654903932	475	44.7567578008588	337.768421052632	1151.03578947368	2404267	5061.61473684211	321.11462717133	347.08244985182	0	167622	352.888421052632	478.910056162692	610.530577599552	0	NaN	NaN	NaN	NaN	NaN	393.586507984658	0.983762398024195	30.1906217637436	15.5326232648813	12.5556405480866	3.84960371314457	0.0275701942335151	0.0152323680553065	1	1.0147942354841	3738.00335142999	2	19290.5873684211	1	1	1	1	2019-05-17T17:35:58.392	NG_ecoli_LTEE_910_DM25	-0	-0	164.775	DIA_100X_EMPTY_1x1_100ms	f2f9cbd0-89fb-43a8-a06b-d1abebcda4dd	EPI_100X_YFP_1x1_200ms_25sola	EPI_100X_RFP_1x1_200ms_25sola
511	23	11.4372154250686	263	0.368073212664832	334.692015209125	708.984790874525	261743	995.220532319392	321.11462717133	347.08244985182	0	108885	414.011406844106	478.910056162692	610.530577599552	0	NaN	NaN	NaN	NaN	NaN	273.531373700986	0.99930832976046	21.8382349741652	15.7951582219895	11.7549857508338	4.34528557426012	0.00642768966976006	0.00167033776105352	2	1.00007534554617	2370.01792114093	3	22531.7642585551	1	1	1	1	2019-05-17T17:35:58.392	NG_ecoli_LTEE_910_DM25	-0	-0	164.775	DIA_100X_EMPTY_1x1_100ms	4c718afa-e177-43b1-b8fb-7f46d3100d47	EPI_100X_YFP_1x1_200ms_25sola	EPI_100X_RFP_1x1_200ms_25sola
512	23	11.3827764510866	263	-41.5464872719236	337.821292775665	394.840304182509	348596	1325.46007604563	321.11462717133	347.08244985182	0	97582	371.034220532319	478.910056162692	610.530577599552	0	NaN	NaN	NaN	NaN	NaN	287.54224541093	0.989869878405639	23.7595111184444	14.8130784509308	11.4261628408442	3.99673479318362	0.0276102925912907	0.0146314234835751	1	1.00216019641839	2436.285609294	4	22804.0798479087	1	1	1	1	2019-05-17T17:35:58.392	NG_ecoli_LTEE_910_DM25	-0	-0	164.775	DIA_100X_EMPTY_1x1_100ms	32858454-4648-42ef-9cb9-277841c05187	EPI_100X_YFP_1x1_200ms_25sola	EPI_100X_RFP_1x1_200ms_25sola
513	18	11.8645078916068	217	-47.7844189786958	332.774193548387	728.488479262673	215030	990.921658986175	321.11462717133	347.08244985182	0	107946	497.447004608295	478.910056162692	610.530577599552	0	NaN	NaN	NaN	NaN	NaN	239.677363158836	0.99994087119998	20.4561779277698	14.1893998295678	10.9131905442558	3.98722791754445	0.0362563843092542	0.019647688411293	1	1.01159612176744	1913.45322400158	3	21745.2811059908	1	1	1	1	2019-05-17T17:35:58.392	NG_ecoli_LTEE_910_DM25	-0	-0	164.775	DIA_100X_EMPTY_1x1_100ms	302ece5f-daea-4af9-b223-21fd03dd0f33	EPI_100X_YFP_1x1_200ms_25sola	EPI_100X_RFP_1x1_200ms_25sola
514	26	12.8268487512973	334	33.6392291198512	338.398203592814	745.730538922156	604274	1809.20359281437	321.11462717133	347.08244985182	0	320104	958.395209580838	478.910056162692	610.530577599552	0	NaN	NaN	NaN	NaN	NaN	289.177733012131	0.997740480205176	25.199692951995	13.8691067719873	11.1395538607409	3.41835357063833	0.0108243473615196	0.00554841242946086	1	1.00139518445869	2455.95681417496	1	18748.9790419162	1	1	1	1	2019-05-17T17:35:58.392	NG_ecoli_LTEE_910_DM25	-0	-0	164.775	DIA_100X_EMPTY_1x1_100ms	560696e0-3552-4872-b7ec-44d05d4fd990	EPI_100X_YFP_1x1_200ms_25sola	EPI_100X_RFP_1x1_200ms_25sola
515	36	15.7482686452452	568	46.674562713177	344.485915492958	787.904929577465	367885	647.68485915493	321.11462717133	347.08244985182	0	302990	533.433098591549	478.910056162692	610.530577599552	0	NaN	NaN	NaN	NaN	NaN	436.23167283284	0.969256532363253	35.0768575047646	14.2628632533044	12.1490716417087	3.10767615724103	0.0102696998575187	0.00521063348008888	2	1.00062763218519	4066.27499599188	0	18595.573943662	1	1	1	1	2019-05-17T17:35:58.392	NG_ecoli_LTEE_910_DM25	-0	-0	164.775	DIA_100X_EMPTY_1x1_100ms	83ed5ddc-1d72-4a8d-9ac1-471f6c7f6a34	EPI_100X_YFP_1x1_200ms_25sola	EPI_100X_RFP_1x1_200ms_25sola
516	28	15.4529033168099	434	33.347299523044	340.283410138249	1077.7465437788	403361	929.403225806452	321.11462717133	347.08244985182	0	158332	364.820276497696	478.910056162692	610.530577599552	0	NaN	NaN	NaN	NaN	NaN	350.044874180855	0.99638841089716	27.334347301121	15.1711794803617	12.2930730431628	3.90329804467742	0.00980173603962283	0.00633004936502039	0	1.00185981426675	3244.28884830296	0	19385.7511520737	1	1	1	1	2019-05-17T17:35:58.392	NG_ecoli_LTEE_910_DM25	-0	-0	164.775	DIA_100X_EMPTY_1x1_100ms	00d9235b-9ed9-4276-a9a2-dc36ebbd4b61	EPI_100X_YFP_1x1_200ms_25sola	EPI_100X_RFP_1x1_200ms_25sola
517	29	11.7650207917882	342	46.8947029570608	339.286549707602	1210.12280701754	514565	1504.57602339181	321.11462717133	347.08244985182	0	127956	374.140350877193	478.910056162692	610.530577599552	0	NaN	NaN	NaN	NaN	NaN	306.724997649157	0.990445795493131	28.0183523839177	12.6018664342411	10.61763027387	3.01247763721888	0.00873678790149026	0.00443267279744636	0	1.00072452327579	2480.77668161913	1	20498.7280701754	1	1	1	1	2019-05-17T17:35:58.392	NG_ecoli_LTEE_910_DM25	-0	-0	164.775	DIA_100X_EMPTY_1x1_100ms	1833b73e-2920-4ea5-b711-66b16892a517	EPI_100X_YFP_1x1_200ms_25sola	EPI_100X_RFP_1x1_200ms_25sola
518	24	12.3739084072738	297	-43.9001380864569	337.299663299663	1712.92929292929	757895	2551.83501683502	321.11462717133	347.08244985182	0	114211	384.548821548822	478.910056162692	610.530577599552	0	NaN	NaN	NaN	NaN	NaN	313.316421430524	0.999810159799619	23.1006762409193	17.4804900559263	13.0036887304294	4.63710234467751	0.0288711754141208	0.0123697088690976	1	1.00576376541483	3067.94595843686	3	22357.8585858586	1	1	1	1	2019-05-17T17:35:58.392	NG_ecoli_LTEE_910_DM25	-0	-0	164.775	DIA_100X_EMPTY_1x1_100ms	4e4ca60f-a70f-43f6-ac2f-1018c4ef95ba	EPI_100X_YFP_1x1_200ms_25sola	EPI_100X_RFP_1x1_200ms_25sola
519	38	15.4296701044352	588	46.0932008776841	343.34693877551	1765.05272108844	2778796	4725.84353741497	321.11462717133	347.08244985182	0	239467	407.256802721088	478.910056162692	610.530577599552	0	NaN	NaN	NaN	NaN	NaN	510.407625058144	0.983612653196586	38.2718328967278	15.7277524664594	13.0855102638248	3.65022849276116	0.0087154570894094	0.00280323100277289	2	1.0005501132271	5146.95614679604	3	20476.343537415	1	1	1	1	2019-05-17T17:35:58.392	NG_ecoli_LTEE_910_DM25	-0	-0	164.775	DIA_100X_EMPTY_1x1_100ms	f868833c-1438-411d-abc3-2a0a6f94bfc3	EPI_100X_YFP_1x1_200ms_25sola	EPI_100X_RFP_1x1_200ms_25sola
520	22	12.9590125812372	286	-23.3449307179713	338.062937062937	296.716783216783	246566	862.118881118881	321.11462717133	347.08244985182	0	104932	366.895104895105	478.910056162692	610.530577599552	0	NaN	NaN	NaN	NaN	NaN	262.85338793112	0.999891202987633	20.696073340593	16.2278703731144	12.157333215249	4.34387142854547	0.0317854061128152	0.0164500153975073	0	1.00816120982361	2402.45065683526	2	20033.958041958	1	1	1	1	2019-05-17T17:35:58.392	NG_ecoli_LTEE_910_DM25	-0	-0	164.775	DIA_100X_EMPTY_1x1_100ms	c6aab691-5420-43c0-8ec5-3de2218b8b23	EPI_100X_YFP_1x1_200ms_25sola	EPI_100X_RFP_1x1_200ms_25sola
521	34	13.9264558337739	475	47.1910482065336	346.837894736842	839.461052631579	449394	946.092631578947	321.11462717133	347.08244985182	0	309822	652.256842105263	478.910056162692	610.530577599552	0	NaN	NaN	NaN	NaN	NaN	446.428813852485	0.948504966243057	35.2301412048333	14.8284198214961	12.2850652603091	3.16826992718538	0.0690730720909715	0.0279176438222873	1	1.05912482281099	4175.98760525005	4	21535.0105263158	1	1	1	1	2019-05-17T17:35:58.392	NG_ecoli_LTEE_910_DM25	-0	-0	164.775	DIA_100X_EMPTY_1x1_100ms	b735b214-1a8a-43e9-b906-e166a7910706	EPI_100X_YFP_1x1_200ms_25sola	EPI_100X_RFP_1x1_200ms_25sola
522	35	13.4897535847912	473	47.3328706309459	344.69978858351	2032.75475687104	674391	1425.77378435518	321.11462717133	347.08244985182	0	1192310	2520.7399577167	478.910056162692	610.530577599552	0	NaN	NaN	NaN	NaN	NaN	402.668422921804	0.922277254230222	33.713969461569	14.5459890074733	11.5601138941558	3.18336903040203	0.0162024076920138	0.00537457511449196	2	1.00074861237565	3538.53907949976	2	20656.7716701903	1	1	1	1	2019-05-17T17:35:58.392	NG_ecoli_LTEE_910_DM25	-0	-0	164.775	DIA_100X_EMPTY_1x1_100ms	2c325f91-9adb-460d-8735-c994243139ea	EPI_100X_YFP_1x1_200ms_25sola	EPI_100X_RFP_1x1_200ms_25sola
523	28	13.4874335436809	378	37.1670183675566	345.208994708995	524.206349206349	1381573	3654.95502645503	321.11462717133	347.08244985182	0	146265	386.944444444444	478.910056162692	610.530577599552	0	NaN	NaN	NaN	NaN	NaN	316.574808447578	0.991045755985964	26.3910274451703	14.0274887145411	11.561441359651	3.46550085006756	0.0125151445645272	0.00603496730317557	1	1.00179816340703	2770.57646804586	2	19638.9708994709	1	1	1	1	2019-05-17T17:35:58.392	NG_ecoli_LTEE_910_DM25	-0	-0	164.775	DIA_100X_EMPTY_1x1_100ms	40c2933a-b061-4ce9-bf1d-0c5e15bdad99	EPI_100X_YFP_1x1_200ms_25sola	EPI_100X_RFP_1x1_200ms_25sola
524	30	15.5074885541006	465	38.4137983349487	345.124731182796	1369.84731182796	712920	1533.16129032258	321.11462717133	347.08244985182	0	174763	375.834408602151	478.910056162692	610.530577599552	0	NaN	NaN	NaN	NaN	NaN	414.076492341879	0.999504104888935	29.6291498368962	17.4727846563962	13.4251944688256	4.53899790037406	0.00878953980786284	0.00403890174670042	2	1.00029312940813	4194.21068468552	3	20708.4795698925	1	1	1	1	2019-05-17T17:35:58.392	NG_ecoli_LTEE_910_DM25	-0	-0	164.775	DIA_100X_EMPTY_1x1_100ms	037ea741-bb01-4427-9366-4f2152b7ba3a	EPI_100X_YFP_1x1_200ms_25sola	EPI_100X_RFP_1x1_200ms_25sola
525	32	13.9060198198981	445	45.3466458588745	348.588764044944	282.512359550562	1231829	2768.15505617978	321.11462717133	347.08244985182	0	162116	364.305617977528	478.910056162692	610.530577599552	0	NaN	NaN	NaN	NaN	NaN	362.62706180412	0.991578915095457	29.5327632460371	14.9251460024296	11.798982781548	3.75891220819865	0.0331688992925575	0.0155256675003235	0	1.01437511526258	3229.11193571159	1	19155.5303370787	1	1	1	1	2019-05-17T17:35:58.392	NG_ecoli_LTEE_910_DM25	-0	-0	164.775	DIA_100X_EMPTY_1x1_100ms	9b719b49-3717-43a7-8788-a0625e887135	EPI_100X_YFP_1x1_200ms_25sola	EPI_100X_RFP_1x1_200ms_25sola
526	39	15.6529671979029	611	46.3130255070287	350.080196399345	318.821603927987	324759	531.520458265139	321.11462717133	347.08244985182	0	235674	385.718494271686	478.910056162692	610.530577599552	0	NaN	NaN	NaN	NaN	NaN	473.475326933439	0.919368723136751	38.0949888896367	14.3506996128199	12.1190551014626	2.9742321855278	0.0690435022483499	0.0301706856723015	0	1.08922706006132	4394.35615434602	1	19483.5433715221	1	1	1	1	2019-05-17T17:35:58.392	NG_ecoli_LTEE_910_DM25	-0	-0	164.775	DIA_100X_EMPTY_1x1_100ms	f4109ee0-7d04-405c-a310-37299a644701	EPI_100X_YFP_1x1_200ms_25sola	EPI_100X_RFP_1x1_200ms_25sola
527	20	13.2567661060581	266	-48.7912131271142	342.432330827068	872.977443609023	268581	1009.7030075188	321.11462717133	347.08244985182	0	169280	636.390977443609	478.910056162692	610.530577599552	0	NaN	NaN	NaN	NaN	NaN	260.253497580187	0.999948370413456	18.4224716446662	17.6169945926235	13.3178486021618	4.85862880177616	0.0254310078076311	0.0141304024336793	0	1.0046193740528	2566.29114324866	3	24237.454887218	1	1	1	1	2019-05-17T17:35:58.392	NG_ecoli_LTEE_910_DM25	-0	-0	164.775	DIA_100X_EMPTY_1x1_100ms	06085b00-4401-4654-ad64-6298ae5d0c59	EPI_100X_YFP_1x1_200ms_25sola	EPI_100X_RFP_1x1_200ms_25sola
528	42	15.7177478866103	661	-40.2908035557039	347.812405446293	899.812405446293	896138	1355.73071104387	321.11462717133	347.08244985182	0	276582	418.42965204236	478.910056162692	610.530577599552	0	NaN	NaN	NaN	NaN	NaN	547.510567955972	0.856935995370877	42.97885048596	14.631813037361	12.207000563177	2.96362747993093	0.0827257556979184	0.0451380783921286	0	1.25691552517405	5029.9377029031	5	24383.1134644478	1	1	1	1	2019-05-17T17:35:58.392	NG_ecoli_LTEE_910_DM25	-0	-0	164.775	DIA_100X_EMPTY_1x1_100ms	f762650f-19ea-4695-aec2-27d98e0d6a2a	EPI_100X_YFP_1x1_200ms_25sola	EPI_100X_RFP_1x1_200ms_25sola
529	27	14.6952602350113	397	-39.1838502668557	343.60201511335	1502.05289672544	2272054	5723.05793450882	321.11462717133	347.08244985182	0	242772	611.51637279597	478.910056162692	610.530577599552	0	NaN	NaN	NaN	NaN	NaN	335.401844305783	0.986757653935096	25.6828876400294	17.0175723857994	12.4338457647371	4.2504333187046	0.0595615268929546	0.034042017932596	0	1.05426100743589	3118.49236346967	3	24037.7506297229	1	1	1	1	2019-05-17T17:35:58.392	NG_ecoli_LTEE_910_DM25	-0	-0	164.775	DIA_100X_EMPTY_1x1_100ms	471699ff-9aa2-4ea3-88c4-ae6fd7f68234	EPI_100X_YFP_1x1_200ms_25sola	EPI_100X_RFP_1x1_200ms_25sola
530	31	14.1791340348361	440	41.145086151612	342.638636363636	174.902272727273	889959	2022.63409090909	321.11462717133	347.08244985182	0	172715	392.534090909091	478.910056162692	610.530577599552	0	NaN	NaN	NaN	NaN	NaN	411.960973155651	0.953814234521854	32.1593243790832	15.1386626149334	12.3277338010671	3.1908380117815	0.0387454763622776	0.012768170533219	1	1.0068666839912	3838.51545359542	3	20436.1795454545	1	1	1	1	2019-05-17T17:35:58.392	NG_ecoli_LTEE_910_DM25	-0	-0	164.775	DIA_100X_EMPTY_1x1_100ms	42328f9d-bdf2-49d9-8d1b-cf8adac4543b	EPI_100X_YFP_1x1_200ms_25sola	EPI_100X_RFP_1x1_200ms_25sola
531	25	12.3624084021708	310	18.0692589889947	345.138709677419	409.88064516129	1232384	3975.43225806452	321.11462717133	347.08244985182	0	114913	370.687096774194	478.910056162692	610.530577599552	0	NaN	NaN	NaN	NaN	NaN	310.518511441274	0.993609296785509	26.646911488581	14.181406905435	11.3473999994617	3.44489379024736	0.0160908776327876	0.0075579253173744	1	1.00203341886189	2694.81830698474	6	25210.3483870968	1	1	1	1	2019-05-17T17:35:58.392	NG_ecoli_LTEE_910_DM25	-0	-0	164.775	DIA_100X_EMPTY_1x1_100ms	e234f0d8-ee06-4fe0-ade5-5e4e63aa8ff6	EPI_100X_YFP_1x1_200ms_25sola	EPI_100X_RFP_1x1_200ms_25sola
532	24	14.2667102353016	343	9.02405614917435	345.040816326531	1228.22448979592	3469750	10115.889212828	321.11462717133	347.08244985182	0	134759	392.883381924198	478.910056162692	610.530577599552	0	NaN	NaN	NaN	NaN	NaN	316.566147270808	0.9996599871212	25.0400304987633	15.7467557639659	12.0705319606252	4.16223474813301	0.0175511722666102	0.0088662963212333	1	1.00121693405261	2865.34919031606	3	19347.1924198251	1	1	1	1	2019-05-17T17:35:58.392	NG_ecoli_LTEE_910_DM25	-0	-0	164.775	DIA_100X_EMPTY_1x1_100ms	6f9fb143-c867-4643-97a1-74ad785280b7	EPI_100X_YFP_1x1_200ms_25sola	EPI_100X_RFP_1x1_200ms_25sola
533	21	9.90920807070468	209	10.2524866011795	340.358851674641	1589.83253588517	866479	4145.83253588517	321.11462717133	347.08244985182	0	79994	382.746411483254	478.910056162692	610.530577599552	0	NaN	NaN	NaN	NaN	NaN	226.156463874172	0.99965317461349	22.0822718036504	12.3739072436977	9.8518447354035	3.22831103137417	0.00558184922691803	0.00275328864483865	1	1.00027056051092	1683.32801024466	3	22170.8421052632	1	1	1	1	2019-05-17T17:35:58.392	NG_ecoli_LTEE_910_DM25	-0	-0	164.775	DIA_100X_EMPTY_1x1_100ms	ac990c4b-6618-42f8-9c27-2a198abd0126	EPI_100X_YFP_1x1_200ms_25sola	EPI_100X_RFP_1x1_200ms_25sola
534	33	15.1463396047336	500	37.250783273533	345.65	1409.254	2492101	4984.202	321.11462717133	347.08244985182	0	187381	374.762	478.910056162692	610.530577599552	0	NaN	NaN	NaN	NaN	NaN	414.332801745516	0.970486802555322	29.9101973424939	16.0679507240105	13.0849608272252	4.05501905512092	0.0601546038451921	0.0238114202128704	1	1.02511049039815	4022.11064439656	3	22729.164	1	1	1	1	2019-05-17T17:35:58.392	NG_ecoli_LTEE_910_DM25	-0	-0	164.775	DIA_100X_EMPTY_1x1_100ms	61b0111e-2e1d-493a-97df-53623a8aee5e	EPI_100X_YFP_1x1_200ms_25sola	EPI_100X_RFP_1x1_200ms_25sola
535	52	17.8277640654158	928	-49.9999947227116	364.399784482759	869.476293103448	2566219	2765.32219827586	321.11462717133	347.08244985182	0	9996962	10772.588362069	478.910056162692	610.530577599552	0	NaN	NaN	NaN	NaN	NaN	839.623653589233	0.751401184801589	50.8631946448383	21.5584738192668	12.3529299264889	3.90111686967096	0.0512568039003619	0.018461064711926	4	1.04515825577719	6095.83876172444	7	22097.1153017241	1	1	1	1	2019-05-17T17:35:58.392	NG_ecoli_LTEE_910_DM25	-0	-0	164.775	DIA_100X_EMPTY_1x1_100ms	7fec4b31-8bdc-4739-8b5c-692fa28e9fee	EPI_100X_YFP_1x1_200ms_25sola	EPI_100X_RFP_1x1_200ms_25sola
536	33	14.4224668269931	476	44.2265181496099	347.668067226891	206.890756302521	209353	439.817226890756	321.11462717133	347.08244985182	0	174306	366.189075630252	478.910056162692	610.530577599552	0	NaN	NaN	NaN	NaN	NaN	389.950631483495	0.966159991923626	30.6485464023325	15.456315861072	12.1866992262981	3.5508134787853	0.0746525260494028	0.0290080331103566	1	1.0527911236019	3574.96626815058	3	20353.4915966387	1	1	1	1	2019-05-17T17:35:58.392	NG_ecoli_LTEE_910_DM25	-0	-0	164.775	DIA_100X_EMPTY_1x1_100ms	dc234ccb-6338-4b47-b6a8-2c3a095ad910	EPI_100X_YFP_1x1_200ms_25sola	EPI_100X_RFP_1x1_200ms_25sola
537	20	13.2029724765873	265	-49.8863326549049	346.954716981132	1551.82641509434	273317	1031.38490566038	321.11462717133	347.08244985182	0	98827	372.932075471698	478.910056162692	610.530577599552	0	NaN	NaN	NaN	NaN	NaN	266.795621442082	0.999590226528588	20.9549828928671	16.3770262350587	12.0222807722953	4.46703052471158	0.049425176772069	0.0256227427722595	0	1.02088123451373	2378.76163106361	3	23200.5849056604	1	1	1	1	2019-05-17T17:35:58.392	NG_ecoli_LTEE_910_DM25	-0	-0	164.775	DIA_100X_EMPTY_1x1_100ms	eab69aee-3b76-4825-98be-33764768b364	EPI_100X_YFP_1x1_200ms_25sola	EPI_100X_RFP_1x1_200ms_25sola
538	28	12.3966832407165	347	47.2593176729321	351.409221902017	1351.734870317	708071	2040.55043227666	321.11462717133	347.08244985182	0	128818	371.233429394813	478.910056162692	610.530577599552	0	NaN	NaN	NaN	NaN	NaN	326.540811911069	0.975648070956159	27.6052847150689	13.6572570015853	11.2160074276567	3.37604287914167	0.0480499585864353	0.0201111908377037	1	1.01026590336271	2727.46187434192	2	20698.7550432277	1	1	1	1	2019-05-17T17:35:58.392	NG_ecoli_LTEE_910_DM25	-0	-0	164.775	DIA_100X_EMPTY_1x1_100ms	91d1ef16-9cd1-464a-90a8-f28a5bb86539	EPI_100X_YFP_1x1_200ms_25sola	EPI_100X_RFP_1x1_200ms_25sola
539	21	10.9846593177089	231	-43.0736633533164	348.787878787879	1610.37229437229	863456	3737.90476190476	321.11462717133	347.08244985182	0	85591	370.52380952381	478.910056162692	610.530577599552	0	NaN	NaN	NaN	NaN	NaN	225.18466054877	0.999839501259554	19.5764703160579	14.3807457051336	10.9977148905715	3.91386479135267	0.00604960033487725	0.00310105820757361	1	1.00025347983115	1859.64130941814	3	21579.4329004329	1	1	1	1	2019-05-17T17:35:58.392	NG_ecoli_LTEE_910_DM25	-0	-0	164.775	DIA_100X_EMPTY_1x1_100ms	bebba887-e60d-4631-8286-517422d4e2b9	EPI_100X_YFP_1x1_200ms_25sola	EPI_100X_RFP_1x1_200ms_25sola
540	29	16.108348690389	467	20.3516955909687	356.75374732334	64.3254817987152	539263	1154.73875802998	321.11462717133	347.08244985182	0	210070	449.82869379015	478.910056162692	610.530577599552	0	NaN	NaN	NaN	NaN	NaN	334.125700568492	0.999895321526059	24.9250176889035	16.6471302073292	12.7777446319955	4.41605514514486	0.0284001239636773	0.0127695004857787	1	1.00752104224219	3196.19866118624	0	19352.6167023555	1	1	1	1	2019-05-17T17:35:58.392	NG_ecoli_LTEE_910_DM25	-0	-0	164.775	DIA_100X_EMPTY_1x1_100ms	4d911a5a-7e50-4d70-a443-e3a7447ee733	EPI_100X_YFP_1x1_200ms_25sola	EPI_100X_RFP_1x1_200ms_25sola
541	40	13.2465719765712	530	47.7920020113435	355.633962264151	435.11320754717	2729645	5150.27358490566	321.11462717133	347.08244985182	0	194994	367.91320754717	478.910056162692	610.530577599552	0	NaN	NaN	NaN	NaN	NaN	495.721944603525	0.918609641088137	39.2551911908612	15.4719014832708	12.2859066723814	3.42842273833092	0.013466457790493	0.00444739561481477	3	1.00152606184868	4653.7323510411	4	21404.1547169811	1	1	1	1	2019-05-17T17:35:58.392	NG_ecoli_LTEE_910_DM25	-0	-0	164.775	DIA_100X_EMPTY_1x1_100ms	ecf3d886-518f-4e55-a2a7-5bc3aeb93ac8	EPI_100X_YFP_1x1_200ms_25sola	EPI_100X_RFP_1x1_200ms_25sola
542	39	15.5487122566698	607	49.0552588533446	354.742998352554	1035.07742998353	1031307	1699.02306425041	321.11462717133	347.08244985182	0	238714	393.268533772652	478.910056162692	610.530577599552	0	NaN	NaN	NaN	NaN	NaN	518.961104315099	0.929186038098883	38.2091371429482	16.7237664542832	13.3169247538752	3.4636244038646	0.0100765480391904	0.00479866937467362	2	1.00056579749425	5321.87908911107	0	18798.018121911	1	1	1	1	2019-05-17T17:35:58.392	NG_ecoli_LTEE_910_DM25	-0	-0	164.775	DIA_100X_EMPTY_1x1_100ms	cd76f2e0-e5a4-4538-868c-ea3cb7c86eee	EPI_100X_YFP_1x1_200ms_25sola	EPI_100X_RFP_1x1_200ms_25sola
543	23	10.7881153880164	249	17.1860449588001	354.265060240964	1140.02008032129	467252	1876.5140562249	321.11462717133	347.08244985182	0	93175	374.196787148594	478.910056162692	610.530577599552	0	NaN	NaN	NaN	NaN	NaN	259.250144560095	0.992405864396557	23.4407816485242	13.3976340345842	10.6758704605549	3.44204379075406	0.0205291878355025	0.0094606847110198	1	1.00369818632137	2098.3047403317	3	21217.1726907631	1	1	1	1	2019-05-17T17:35:58.392	NG_ecoli_LTEE_910_DM25	-0	-0	164.775	DIA_100X_EMPTY_1x1_100ms	25861dac-9084-42f1-a607-eb05b70be7bb	EPI_100X_YFP_1x1_200ms_25sola	EPI_100X_RFP_1x1_200ms_25sola
544	32	13.7210398522872	440	45.9497951091985	360.25	1121.83863636364	1716363	3900.825	321.11462717133	347.08244985182	0	157438	357.813636363636	478.910056162692	610.530577599552	0	NaN	NaN	NaN	NaN	NaN	370.896157505363	0.961538569953074	30.8330708469966	14.4339664127304	11.6945529259461	3.11102824225199	0.0244583263913251	0.0130612267232993	1	1.00352693944078	3311.87479217489	1	19265.6931818182	1	1	1	1	2019-05-17T17:35:58.392	NG_ecoli_LTEE_910_DM25	-0	-0	164.775	DIA_100X_EMPTY_1x1_100ms	dd9bdf1f-dd2f-4ad7-afdf-b83afd787cd0	EPI_100X_YFP_1x1_200ms_25sola	EPI_100X_RFP_1x1_200ms_25sola
545	26	11.8371535898933	308	30.4276096925919	355.022727272727	1523.07792207792	1143348	3712.16883116883	321.11462717133	347.08244985182	0	125725	408.198051948052	478.910056162692	610.530577599552	0	NaN	NaN	NaN	NaN	NaN	303.429106719931	0.999880705035966	24.9260991449768	16.252297109873	11.6785635013333	4.56274481408818	0.0058301227556664	0.00327099740366455	1	1.00011458093718	2670.0724919593	5	23412.9902597403	1	1	1	1	2019-05-17T17:35:58.392	NG_ecoli_LTEE_910_DM25	-0	-0	164.775	DIA_100X_EMPTY_1x1_100ms	f247b547-4f1a-4f32-bb63-3b20da1b980e	EPI_100X_YFP_1x1_200ms_25sola	EPI_100X_RFP_1x1_200ms_25sola
546	29	14.3476239223665	416	47.5517625780649	357.064903846154	24.0240384615385	81880	196.826923076923	321.11462717133	347.08244985182	0	9147865	21990.0600961538	478.910056162692	610.530577599552	0	NaN	NaN	NaN	NaN	NaN	343.657772162608	0.988961890886208	27.8868437635655	14.7750267319305	11.7530566964805	3.70886148137337	0.0272048838322098	0.0130865606215938	1	1.00906836094784	3025.45645993904	0	21507.8629807692	1	1	1	1	2019-05-17T17:35:58.392	NG_ecoli_LTEE_910_DM25	-0	-0	164.775	DIA_100X_EMPTY_1x1_100ms	d3dbc814-63c6-4eaf-9c3b-de18c8d603de	EPI_100X_YFP_1x1_200ms_25sola	EPI_100X_RFP_1x1_200ms_25sola
547	40	13.8478782986851	554	14.2121574512187	363.738267148014	1386.41877256318	765929	1382.54332129964	321.11462717133	347.08244985182	0	238847	431.131768953069	478.910056162692	610.530577599552	0	NaN	NaN	NaN	NaN	NaN	490.187974412019	0.890785495642297	39.0720442279915	16.9139121884004	12.2230911910604	3.70171293754286	0.0288804851465874	0.0103778465492455	2	1.01065974406935	4584.77596718101	4	23369.8321299639	1	1	1	1	2019-05-17T17:35:58.392	NG_ecoli_LTEE_910_DM25	-0	-0	164.775	DIA_100X_EMPTY_1x1_100ms	2faeeeeb-3c04-45f3-ad7e-d7d378df98bc	EPI_100X_YFP_1x1_200ms_25sola	EPI_100X_RFP_1x1_200ms_25sola
548	39	13.1475573203505	513	41.7078700596326	366.118908382066	1599.11890838207	4234659	8254.69590643275	321.11462717133	347.08244985182	0	189214	368.83820662768	478.910056162692	610.530577599552	0	NaN	NaN	NaN	NaN	NaN	446.469798814832	0.917250280077325	38.3062388933779	14.2208065737297	11.2808339338094	3.05891725503316	0.0289026462934278	0.0132715622278078	2	1.00420089806352	3828.61596611885	4	20393.2436647173	1	1	1	1	2019-05-17T17:35:58.392	NG_ecoli_LTEE_910_DM25	-0	-0	164.775	DIA_100X_EMPTY_1x1_100ms	128202d2-91f6-4650-894c-8ffbe9654f13	EPI_100X_YFP_1x1_200ms_25sola	EPI_100X_RFP_1x1_200ms_25sola
549	51	16.7126077914989	853	47.3507893318371	368.968347010551	1721.05627198124	9434406	11060.264947245	321.11462717133	347.08244985182	0	349917	410.219226260258	478.910056162692	610.530577599552	0	NaN	NaN	NaN	NaN	NaN	726.446573695378	0.931490299910876	51.4066035603158	17.8274188916243	13.7249709263399	3.57006616711554	0.0446535757201762	0.0117580497621891	3	1.004282903056	7605.56808710345	4	20425.0504103165	1	1	1	1	2019-05-17T17:35:58.392	NG_ecoli_LTEE_910_DM25	-0	-0	164.775	DIA_100X_EMPTY_1x1_100ms	077e4f14-239a-4137-ad8d-88b2809a4d49	EPI_100X_YFP_1x1_200ms_25sola	EPI_100X_RFP_1x1_200ms_25sola
550	37	15.1753480069724	562	49.100991032634	364.229537366548	399.788256227758	503983	896.766903914591	321.11462717133	347.08244985182	0	203235	361.628113879004	478.910056162692	610.530577599552	0	NaN	NaN	NaN	NaN	NaN	464.596393710379	0.920168786955054	36.3407814453915	15.1447856774286	12.2113450845476	3.31202503626842	0.0709940271279159	0.0268765665890698	1	1.03010470905073	4256.09341745925	3	20351.6192170819	1	1	1	1	2019-05-17T17:35:58.392	NG_ecoli_LTEE_910_DM25	-0	-0	164.775	DIA_100X_EMPTY_1x1_100ms	613b5e60-c024-4dc9-ad4b-6be154f19191	EPI_100X_YFP_1x1_200ms_25sola	EPI_100X_RFP_1x1_200ms_25sola
551	41	17.4059131573215	715	46.1621670996166	369.583216783217	958.632167832168	1040385	1455.08391608392	321.11462717133	347.08244985182	0	258327	361.296503496503	478.910056162692	610.530577599552	0	NaN	NaN	NaN	NaN	NaN	645.484450940835	0.973974798638819	41.7667981557213	18.6511310481691	15.1117749227245	4.29106313172985	0.0402733685425289	0.0140252970202346	0	1.02034569658663	7491.21079582303	1	19844.3090909091	1	1	1	1	2019-05-17T17:35:58.392	NG_ecoli_LTEE_910_DM25	-0	-0	164.775	DIA_100X_EMPTY_1x1_100ms	ea286d01-9bc9-4706-9b91-af587536a691	EPI_100X_YFP_1x1_200ms_25sola	EPI_100X_RFP_1x1_200ms_25sola
552	30	12.6766015771545	382	34.3185031219329	365.19109947644	1582.92408376963	1015242	2657.70157068063	321.11462717133	347.08244985182	0	178591	467.515706806283	478.910056162692	610.530577599552	0	NaN	NaN	NaN	NaN	NaN	371.728764879675	0.96683805863184	31.1278323381555	15.0190344938587	11.6303469337725	3.29123941138103	0.00898479796618237	0.00393374740556164	2	1.00114837070435	3306.92313050415	1	22676.4083769634	1	1	1	1	2019-05-17T17:35:58.392	NG_ecoli_LTEE_910_DM25	-0	-0	164.775	DIA_100X_EMPTY_1x1_100ms	a264d6be-2a79-4443-bd29-3efac195f9dd	EPI_100X_YFP_1x1_200ms_25sola	EPI_100X_RFP_1x1_200ms_25sola
553	27	13.8328249274392	373	36.0155140547738	362.664879356568	1247.69973190349	3524345	9448.64611260054	321.11462717133	347.08244985182	0	164795	441.809651474531	478.910056162692	610.530577599552	0	NaN	NaN	NaN	NaN	NaN	336.721420667901	0.9969018105972	26.2405992408254	16.5026249292133	12.3336944673245	4.17751713849655	0.0253342404745089	0.0139235733709757	1	1.00919104052908	3135.08991861655	2	19428.7104557641	1	1	1	1	2019-05-17T17:35:58.392	NG_ecoli_LTEE_910_DM25	-0	-0	164.775	DIA_100X_EMPTY_1x1_100ms	fb339077-9bb3-4897-b704-0ff31dd683a8	EPI_100X_YFP_1x1_200ms_25sola	EPI_100X_RFP_1x1_200ms_25sola
554	25	12.7494679485117	319	32.4279872711977	359.730407523511	1157.6802507837	1003564	3145.96865203762	321.11462717133	347.08244985182	0	129766	406.789968652038	478.910056162692	610.530577599552	0	NaN	NaN	NaN	NaN	NaN	296.803344508435	0.999026522233357	24.0034696415955	16.2874239308842	11.9119326345447	4.30770951375878	0.010597663204804	0.00469723610726604	1	1.00073770819155	2675.02817835739	4	19463.0156739812	1	1	1	1	2019-05-17T17:35:58.392	NG_ecoli_LTEE_910_DM25	-0	-0	164.775	DIA_100X_EMPTY_1x1_100ms	28e43c16-32a0-40ec-9ebe-3a6479c8cc5f	EPI_100X_YFP_1x1_200ms_25sola	EPI_100X_RFP_1x1_200ms_25sola
555	45	15.7263229110244	708	48.501796075122	372.95197740113	1976.89124293785	320643	452.885593220339	321.11462717133	347.08244985182	0	552705	780.656779661017	478.910056162692	610.530577599552	0	NaN	NaN	NaN	NaN	NaN	559.636191343306	0.895936182164135	44.4179955303415	15.5677090687209	12.3264848911896	3.15641499834996	0.0216602003853836	0.0115052827604745	0	1.0180210457065	5300.6280796273	2	20023.2415254237	1	1	1	1	2019-05-17T17:35:58.392	NG_ecoli_LTEE_910_DM25	-0	-0	164.775	DIA_100X_EMPTY_1x1_100ms	ad63d2fe-c990-4a27-87e4-a736a4b370ee	EPI_100X_YFP_1x1_200ms_25sola	EPI_100X_RFP_1x1_200ms_25sola
556	22	12.7435714452936	281	-20.9570881629139	362.740213523132	196.341637010676	206743	735.740213523132	321.11462717133	347.08244985182	0	114542	407.622775800712	478.910056162692	610.530577599552	0	NaN	NaN	NaN	NaN	NaN	266.721292186615	0.998781268919476	22.352884032791	14.9987076432273	11.3999848362697	3.86896393041669	0.0391111201549909	0.0181026195297689	1	1.01176508064173	2281.5605223604	3	20886.2989323843	1	1	1	1	2019-05-17T17:35:58.392	NG_ecoli_LTEE_910_DM25	-0	-0	164.775	DIA_100X_EMPTY_1x1_100ms	c262c331-b405-4211-b73b-9df33a788ae1	EPI_100X_YFP_1x1_200ms_25sola	EPI_100X_RFP_1x1_200ms_25sola
557	16	10.7440132920792	180	-49.9690845355974	359.25	1502.42222222222	381854	2121.41111111111	321.11462717133	347.08244985182	0	1130024	6277.91111111111	478.910056162692	610.530577599552	0	NaN	NaN	NaN	NaN	NaN	210.102453906269	0.999836498248354	18.2894499172337	14.6020882590346	10.7927217392179	4.02224617203092	0.0481497701381378	0.0246806610193881	0	1.01447501384682	1673.21783529658	5	23133.0388888889	1	1	1	1	2019-05-17T17:35:58.392	NG_ecoli_LTEE_910_DM25	-0	-0	164.775	DIA_100X_EMPTY_1x1_100ms	c14b7cd7-c133-4acb-8f9e-4599907bba66	EPI_100X_YFP_1x1_200ms_25sola	EPI_100X_RFP_1x1_200ms_25sola
558	22	13.9513213809752	307	-49.7661949116292	363.087947882736	1542.32247557003	258838	843.120521172638	321.11462717133	347.08244985182	0	108226	352.527687296417	478.910056162692	610.530577599552	0	NaN	NaN	NaN	NaN	NaN	267.314713986486	0.999876388653086	19.0265045256745	17.9687358300571	13.1994204212102	5.11410701330041	0.017936060431631	0.00321850804306177	1	1.00019548787088	2603.50618733784	4	24337.4299674267	1	1	1	1	2019-05-17T17:35:58.392	NG_ecoli_LTEE_910_DM25	-0	-0	164.775	DIA_100X_EMPTY_1x1_100ms	dcb3cb43-9dcd-4024-b2ea-8757a86a160b	EPI_100X_YFP_1x1_200ms_25sola	EPI_100X_RFP_1x1_200ms_25sola
559	28	12.108905377619	339	-12.5415955644549	367.194690265487	893.147492625369	1254251	3699.85545722714	321.11462717133	347.08244985182	0	211765	624.675516224189	478.910056162692	610.530577599552	0	NaN	NaN	NaN	NaN	NaN	308.740943337388	0.999199306178155	26.4591608570347	14.7274471956213	11.2931959191909	3.66991967480881	0.019954956247214	0.0105348460957167	0	1.00508781709444	2650.32829419899	3	23208.6548672566	1	1	1	1	2019-05-17T17:35:58.392	NG_ecoli_LTEE_910_DM25	-0	-0	164.775	DIA_100X_EMPTY_1x1_100ms	d179e48c-cb3c-409b-b95f-cf5617fe5561	EPI_100X_YFP_1x1_200ms_25sola	EPI_100X_RFP_1x1_200ms_25sola
560	28	14.0384306891316	393	40.4186269476164	366.671755725191	1229.29770992366	4249293	10812.4503816794	321.11462717133	347.08244985182	0	159473	405.783715012723	478.910056162692	610.530577599552	0	NaN	NaN	NaN	NaN	NaN	375.495514278124	0.980475332506522	27.5390716971941	16.1548736915104	12.9582554543235	3.80804829332068	0.0455580044076964	0.0232788348421394	1	1.00682434301507	3631.8863710946	3	20069.5750636132	1	1	1	1	2019-05-17T17:35:58.392	NG_ecoli_LTEE_910_DM25	-0	-0	164.775	DIA_100X_EMPTY_1x1_100ms	f00c0e1b-078a-4f53-b769-a923b702e09f	EPI_100X_YFP_1x1_200ms_25sola	EPI_100X_RFP_1x1_200ms_25sola
561	25	14.2783947745346	357	3.47860404816023	367.042016806723	1825.04761904762	94457	264.585434173669	321.11462717133	347.08244985182	0	144652	405.187675070028	478.910056162692	610.530577599552	0	NaN	NaN	NaN	NaN	NaN	288.32698946769	0.99959883635997	22.2936057867374	15.5585133847562	12.1199983132485	4.29447921406649	0.044648578110838	0.0237571848599096	0	1.0202553322839	2572.02578093432	1	20214.5406162465	1	1	1	1	2019-05-17T17:35:58.392	NG_ecoli_LTEE_910_DM25	-0	-0	164.775	DIA_100X_EMPTY_1x1_100ms	b4292232-bb94-41df-b8fe-6d1490871b95	EPI_100X_YFP_1x1_200ms_25sola	EPI_100X_RFP_1x1_200ms_25sola
562	30	10.1676249655778	307	44.8829739802252	366.394136807818	424.348534201954	786204	2560.92508143322	321.11462717133	347.08244985182	0	110033	358.413680781759	478.910056162692	610.530577599552	0	NaN	NaN	NaN	NaN	NaN	331.738473492367	0.974168574804447	31.1347854261373	12.8512533306576	10.4033662634466	2.84635368572545	0.0213162863262387	0.00861978603023309	1	1.00310228296206	2646.57091632895	4	23794.0456026059	1	1	1	1	2019-05-17T17:35:58.392	NG_ecoli_LTEE_910_DM25	-0	-0	164.775	DIA_100X_EMPTY_1x1_100ms	4d9c4a83-2be7-48a4-9311-477e4e4126db	EPI_100X_YFP_1x1_200ms_25sola	EPI_100X_RFP_1x1_200ms_25sola
563	21	13.1845774968041	278	-49.5436957360168	367.31654676259	1488.96762589928	238931	859.464028776978	321.11462717133	347.08244985182	0	1892292	6806.80575539568	478.910056162692	610.530577599552	0	NaN	NaN	NaN	NaN	NaN	245.688924223226	0.993840325673231	19.0236956124048	18.5569078313619	12.3542060150221	5.49379780082892	0.00250271767501437	0.00130870465436524	2	1.00001324432766	2280.41793639075	3	23778.6402877698	1	1	1	1	2019-05-17T17:35:58.392	NG_ecoli_LTEE_910_DM25	-0	-0	164.775	DIA_100X_EMPTY_1x1_100ms	14aa5d14-e415-4acf-994e-c8bfcd1b1ad4	EPI_100X_YFP_1x1_200ms_25sola	EPI_100X_RFP_1x1_200ms_25sola
564	23	12.1276210935005	282	-32.5237990088503	364.936170212766	2036.26241134752	348839	1237.01773049645	321.11462717133	347.08244985182	0	246368	873.645390070922	478.910056162692	610.530577599552	0	NaN	NaN	NaN	NaN	NaN	NaN	NaN	NaN	NaN	NaN	NaN	NaN	NaN	NaN	NaN	NaN	1	21898.8014184397	1	1	1	1	2019-05-17T17:35:58.392	NG_ecoli_LTEE_910_DM25	-0	-0	164.775	DIA_100X_EMPTY_1x1_100ms	7b00be9c-63b4-4d2a-9e4b-f13b561780c8	EPI_100X_YFP_1x1_200ms_25sola	EPI_100X_RFP_1x1_200ms_25sola
565	20	10.147672664275	203	-43.3651819913053	369.650246305419	853.788177339901	1017649	5013.04926108374	321.11462717133	347.08244985182	0	630191	3104.38916256158	478.910056162692	610.530577599552	0	NaN	NaN	NaN	NaN	NaN	222.093527701909	0.999896176690102	17.6047948434044	15.7938625423113	11.9369537175409	4.43779399663849	0.00383617237552294	0.00128661809756578	2	1.00003057183395	1970.1889083758	3	24848.1083743842	1	1	1	1	2019-05-17T17:35:58.392	NG_ecoli_LTEE_910_DM25	-0	-0	164.775	DIA_100X_EMPTY_1x1_100ms	4623471f-f272-4019-9512-45153f220af5	EPI_100X_YFP_1x1_200ms_25sola	EPI_100X_RFP_1x1_200ms_25sola
566	28	12.23130594227	343	44.7701612854602	370.241982507289	215.959183673469	1524609	4444.92419825073	321.11462717133	347.08244985182	0	124968	364.338192419825	478.910056162692	610.530577599552	0	NaN	NaN	NaN	NaN	NaN	304.626789329777	0.990559919056272	25.8045337387007	14.2572882070522	11.1743657688166	3.72142521309475	0.0274650421327342	0.0124318656840338	1	1.00753110651764	2530.647546907	3	20372.3644314869	1	1	1	1	2019-05-17T17:35:58.392	NG_ecoli_LTEE_910_DM25	-0	-0	164.775	DIA_100X_EMPTY_1x1_100ms	7e4ef5e2-f8a4-40ce-8873-cca2a6edd6c5	EPI_100X_YFP_1x1_200ms_25sola	EPI_100X_RFP_1x1_200ms_25sola
567	28	14.2909255147156	401	24.7803022901124	373.518703241895	552.294264339152	2009200	5010.47381546135	321.11462717133	347.08244985182	0	133717	333.45885286783	478.910056162692	610.530577599552	0	NaN	NaN	NaN	NaN	NaN	331.16560040762	0.997148388891717	26.2041505300022	15.1850923992417	12.1024130743988	3.87704225159774	0.0153237769906195	0.00653901023694831	1	1.00087282299728	3014.42102990028	1	18356.9451371571	1	1	1	1	2019-05-17T17:35:58.392	NG_ecoli_LTEE_910_DM25	-0	-0	164.775	DIA_100X_EMPTY_1x1_100ms	54b8edd1-4e0f-49ee-9fde-852627da3eec	EPI_100X_YFP_1x1_200ms_25sola	EPI_100X_RFP_1x1_200ms_25sola
568	27	14.8689193381479	402	21.5142936752789	369.721393034826	1773.03731343284	1534836	3818	321.11462717133	347.08244985182	0	170266	423.547263681592	478.910056162692	610.530577599552	0	NaN	NaN	NaN	NaN	NaN	350.145079754156	0.999888810689827	25.0438756164309	17.0429980179759	13.4287599335095	4.39867742009603	0.0402671677993996	0.0224105261542025	0	1.02204308722776	3547.0167513179	1	21669.1218905473	1	1	1	1	2019-05-17T17:35:58.392	NG_ecoli_LTEE_910_DM25	-0	-0	164.775	DIA_100X_EMPTY_1x1_100ms	3738e73f-8a0f-4860-b94b-c25d24b883fa	EPI_100X_YFP_1x1_200ms_25sola	EPI_100X_RFP_1x1_200ms_25sola
569	34	13.6026149435863	463	35.7541721291332	372.218142548596	1520.05615550756	648638	1400.94600431965	321.11462717133	347.08244985182	0	288558	623.235421166307	478.910056162692	610.530577599552	0	NaN	NaN	NaN	NaN	NaN	423.382243510647	0.938348469687065	32.4754737489474	15.9767681404733	12.6536783849025	3.61451896434046	0.0137319409346616	0.00573330263122871	3	1.00266959899851	4083.93630907736	6	23330.2483801296	1	1	1	1	2019-05-17T17:35:58.392	NG_ecoli_LTEE_910_DM25	-0	-0	164.775	DIA_100X_EMPTY_1x1_100ms	f4a88a24-8359-4b54-81a0-548304971487	EPI_100X_YFP_1x1_200ms_25sola	EPI_100X_RFP_1x1_200ms_25sola
570	35	12.5931976492638	441	48.6641333445762	377.283446712018	480.124716553288	1591569	3609	321.11462717133	347.08244985182	0	157287	356.659863945578	478.910056162692	610.530577599552	0	NaN	NaN	NaN	NaN	NaN	416.300846424273	0.939567396141403	35.0767573966102	15.2763383086534	11.4379267164545	3.42804172301963	0.219946962292448	0.00883906159216717	0	1.00222121283452	3604.15898170223	2	20860.5102040816	1	1	1	1	2019-05-17T17:35:58.392	NG_ecoli_LTEE_910_DM25	-0	-0	164.775	DIA_100X_EMPTY_1x1_100ms	1cbd0f44-e22d-48e9-8e31-17c1f2b8e43b	EPI_100X_YFP_1x1_200ms_25sola	EPI_100X_RFP_1x1_200ms_25sola
571	26	11.9228719568123	310	23.661029636635	372.170967741935	1176.13548387097	282990	912.870967741935	321.11462717133	347.08244985182	0	125675	405.403225806452	478.910056162692	610.530577599552	0	NaN	NaN	NaN	NaN	NaN	282.786696572633	0.998790063364028	24.2554333724044	14.2196303913813	11.3326545150286	3.46953516618106	0.0161007369249296	0.00813953671279928	1	1.00254290595205	2446.59575720824	3	19556.6709677419	1	1	1	1	2019-05-17T17:35:58.392	NG_ecoli_LTEE_910_DM25	-0	-0	164.775	DIA_100X_EMPTY_1x1_100ms	ef41f082-dc51-4e2c-bcf9-5492780fabf2	EPI_100X_YFP_1x1_200ms_25sola	EPI_100X_RFP_1x1_200ms_25sola
572	30	14.3657821352264	440	35.7558239934246	380.756818181818	734.831818181818	3088614	7019.57727272727	321.11462717133	347.08244985182	0	167007	379.561363636364	478.910056162692	610.530577599552	0	NaN	NaN	NaN	NaN	NaN	350.348883950895	0.99047018363082	28.9422398700142	14.1022585167983	11.6632826399901	3.54024058926313	0.00571272428591347	0.00261530750525955	1	1.00018168153394	3092.17183615795	0	18906.8613636364	1	1	1	1	2019-05-17T17:35:58.392	NG_ecoli_LTEE_910_DM25	-0	-0	164.775	DIA_100X_EMPTY_1x1_100ms	e5678d0f-3eec-4bde-90d3-725b2fb059a9	EPI_100X_YFP_1x1_200ms_25sola	EPI_100X_RFP_1x1_200ms_25sola
573	22	13.548125860625	299	6.88459485681213	375.47491638796	448.230769230769	2624550	8777.75919732441	321.11462717133	347.08244985182	0	110615	369.94983277592	478.910056162692	610.530577599552	0	NaN	NaN	NaN	NaN	NaN	276.013891379371	0.999853320675435	21.7505143640717	15.6824572085388	12.0229969739151	4.3550346629521	0.0305670747357735	0.0171443464343466	0	1.00982267989525	2469.36272808762	3	22037.1404682274	1	1	1	1	2019-05-17T17:35:58.392	NG_ecoli_LTEE_910_DM25	-0	-0	164.775	DIA_100X_EMPTY_1x1_100ms	06efcc89-335e-4065-b7b9-26837fcf9d22	EPI_100X_YFP_1x1_200ms_25sola	EPI_100X_RFP_1x1_200ms_25sola
574	26	12.7297345540524	331	40.4483412628878	379.987915407855	536.619335347432	554374	1674.84592145015	321.11462717133	347.08244985182	0	117312	354.416918429003	478.910056162692	610.530577599552	0	NaN	NaN	NaN	NaN	NaN	287.775890926017	0.999471431306859	23.8429472884582	14.5638180655927	11.6272539474835	3.73514307898816	0.0287566613170806	0.0151814318192491	0	1.00907919353535	2531.65274776733	1	18981.7643504532	1	1	1	1	2019-05-17T17:35:58.392	NG_ecoli_LTEE_910_DM25	-0	-0	164.775	DIA_100X_EMPTY_1x1_100ms	61d61be5-6e77-4a75-a78f-8d7bfb7b8f78	EPI_100X_YFP_1x1_200ms_25sola	EPI_100X_RFP_1x1_200ms_25sola
575	28	13.6409203113859	382	39.4246005049816	380.871727748691	768.039267015707	470998	1232.97905759162	321.11462717133	347.08244985182	0	144615	378.573298429319	478.910056162692	610.530577599552	0	NaN	NaN	NaN	NaN	NaN	306.059213574552	0.995490381178713	26.2302095816905	13.6378222714753	11.3433551158643	3.33757420962658	0.0135475832893566	0.00747924273952621	0	1.00258617058637	2650.78618615376	0	19208.8141361257	1	1	1	1	2019-05-17T17:35:58.392	NG_ecoli_LTEE_910_DM25	-0	-0	164.775	DIA_100X_EMPTY_1x1_100ms	a94090e0-e5f3-4f87-9547-4354f246a4ea	EPI_100X_YFP_1x1_200ms_25sola	EPI_100X_RFP_1x1_200ms_25sola
576	16	12.8467299241841	207	-49.9957779854811	375.753623188406	1154	226909	1096.17874396135	321.11462717133	347.08244985182	0	320207	1546.89371980676	478.910056162692	610.530577599552	0	NaN	NaN	NaN	NaN	NaN	210.15421234606	0.999877264418278	17.8843664790527	14.9786243314545	10.9147326387551	4.28099599347382	0.0377089868655121	0.0194740994086107	0	1.00889015500437	1673.3610114866	3	21111.6086956522	1	1	1	1	2019-05-17T17:35:58.392	NG_ecoli_LTEE_910_DM25	-0	-0	164.775	DIA_100X_EMPTY_1x1_100ms	798e8ea9-7e8c-43f6-a318-fd8a336b9f64	EPI_100X_YFP_1x1_200ms_25sola	EPI_100X_RFP_1x1_200ms_25sola
577	50	13.3072180952299	666	-0.971159343662331	389.435435435435	1225.98498498498	5413014	8127.64864864865	321.11462717133	347.08244985182	0	283110	425.09009009009	478.910056162692	610.530577599552	0	NaN	NaN	NaN	NaN	NaN	563.547910478958	0.845170298942977	49.9909935948944	13.7484048717409	10.994653981274	2.83327397812254	0.0279632853107781	0.0157043222171415	0	1.0350532550535	4746.18630671263	2	20509.8393393393	1	1	1	1	2019-05-17T17:35:58.392	NG_ecoli_LTEE_910_DM25	-0	-0	164.775	DIA_100X_EMPTY_1x1_100ms	d7284d08-0cdc-4c3b-af57-82fa796aef6e	EPI_100X_YFP_1x1_200ms_25sola	EPI_100X_RFP_1x1_200ms_25sola
578	46	13.3955501736536	616	35.4435350213245	381.144480519481	825.26461038961	1399537	2271.97564935065	321.11462717133	347.08244985182	0	344782	559.711038961039	478.910056162692	610.530577599552	0	NaN	NaN	NaN	NaN	NaN	576.801599817874	0.888251781496299	45.9328963336558	16.1365075725844	12.2161401679127	3.18477626583211	0.0359796172800438	0.0145910140236014	2	1.01187422461323	5383.7108516529	3	21166.5503246753	1	1	1	1	2019-05-17T17:35:58.392	NG_ecoli_LTEE_910_DM25	-0	-0	164.775	DIA_100X_EMPTY_1x1_100ms	c6791669-3170-4d49-965c-8313f6e58c4f	EPI_100X_YFP_1x1_200ms_25sola	EPI_100X_RFP_1x1_200ms_25sola
579	36	17.0826651679422	615	25.2357234011141	388.178861788618	905.466666666667	657269	1068.73008130081	321.11462717133	347.08244985182	0	377290	613.479674796748	478.910056162692	610.530577599552	0	NaN	NaN	NaN	NaN	NaN	458.340648167624	0.972180023705178	33.5033207213488	15.7844668634838	13.3305706533296	3.57448555255971	0.0146653695268689	0.00523672370224769	2	1.00062194072164	4676.00770614426	2	22938.9528455285	1	1	1	1	2019-05-17T17:35:58.392	NG_ecoli_LTEE_910_DM25	-0	-0	164.775	DIA_100X_EMPTY_1x1_100ms	2594f96f-987f-4227-a0e7-7dfc823e2dae	EPI_100X_YFP_1x1_200ms_25sola	EPI_100X_RFP_1x1_200ms_25sola
580	25	13.5574447808537	340	-3.78671652899223	383.582352941176	1494.84117647059	423815	1246.51470588235	321.11462717133	347.08244985182	0	468467	1377.84411764706	478.910056162692	610.530577599552	0	NaN	NaN	NaN	NaN	NaN	313.184684616399	0.99193876250026	24.2176035476392	16.5895489447418	12.4154740944349	4.10345429330856	0.0145823812022945	0.00536439092172117	1	1.00109995230606	2931.88993679796	4	23755.2382352941	1	1	1	1	2019-05-17T17:35:58.392	NG_ecoli_LTEE_910_DM25	-0	-0	164.775	DIA_100X_EMPTY_1x1_100ms	3c4cec66-cdbc-47ac-91d5-0caa172f0e58	EPI_100X_YFP_1x1_200ms_25sola	EPI_100X_RFP_1x1_200ms_25sola
581	25	14.5427068028158	364	-3.69178555694764	384.401098901099	153.862637362637	2693687	7400.23901098901	321.11462717133	347.08244985182	0	141850	389.697802197802	478.910056162692	610.530577599552	0	NaN	NaN	NaN	NaN	NaN	313.437140341457	0.991740594181034	24.2941183170835	15.6763889013629	12.3210113589334	3.9600747446259	0.0447081668063135	0.0215820036516649	1	1.02049939282346	2896.56807374801	2	20264.521978022	1	1	1	1	2019-05-17T17:35:58.392	NG_ecoli_LTEE_910_DM25	-0	-0	164.775	DIA_100X_EMPTY_1x1_100ms	ce7b04b1-fe07-4fd5-b02b-d02be8c640cf	EPI_100X_YFP_1x1_200ms_25sola	EPI_100X_RFP_1x1_200ms_25sola
582	21	11.4384079703554	241	-43.1159064114646	382.551867219917	205.634854771784	314898	1306.63070539419	321.11462717133	347.08244985182	0	99037	410.941908713693	478.910056162692	610.530577599552	0	NaN	NaN	NaN	NaN	NaN	237.430417587634	0.999900165452384	19.3539099182266	15.3234651795406	11.5935927368068	3.97775178031101	0.0544046194805435	0.0278644968967178	1	1.02045570676949	2043.12377360063	3	20328.7427385892	1	1	1	1	2019-05-17T17:35:58.392	NG_ecoli_LTEE_910_DM25	-0	-0	164.775	DIA_100X_EMPTY_1x1_100ms	8607f752-6d06-4441-8e30-8ba3629da7e5	EPI_100X_YFP_1x1_200ms_25sola	EPI_100X_RFP_1x1_200ms_25sola
583	32	15.5044586389584	496	47.5989147339326	387.661290322581	107.084677419355	2683523	5410.32862903226	321.11462717133	347.08244985182	0	190040	383.145161290323	478.910056162692	610.530577599552	0	NaN	NaN	NaN	NaN	NaN	367.75252425484	0.992339405696087	29.0643838729893	14.529924532048	12.1828761174414	3.61294767473669	0.030718390089931	0.0181040194052849	0	1.01865755709796	3388.05661167321	0	19549.8346774194	1	1	1	1	2019-05-17T17:35:58.392	NG_ecoli_LTEE_910_DM25	-0	-0	164.775	DIA_100X_EMPTY_1x1_100ms	78eeef6d-6a07-481a-b531-32400b51c150	EPI_100X_YFP_1x1_200ms_25sola	EPI_100X_RFP_1x1_200ms_25sola
584	41	13.5607656660127	556	47.4371394281319	385.888489208633	1041.03956834532	342806	616.557553956835	321.11462717133	347.08244985182	0	203612	366.208633093525	478.910056162692	610.530577599552	0	NaN	NaN	NaN	NaN	NaN	444.77408854323	0.889196761963792	38.5506833246211	14.4155201458397	11.2552602083422	3.09904481362672	0.00607025109671249	0.00241772902928865	2	1.00018997558027	3835.59762908795	0	19679.9964028777	1	1	1	1	2019-05-17T17:35:58.392	NG_ecoli_LTEE_910_DM25	-0	-0	164.775	DIA_100X_EMPTY_1x1_100ms	79c86a91-8d24-49ac-b828-464ff20e5061	EPI_100X_YFP_1x1_200ms_25sola	EPI_100X_RFP_1x1_200ms_25sola
585	26	11.073109969335	289	-11.1996019444104	388.003460207612	1168.58823529412	198407	686.529411764706	321.11462717133	347.08244985182	0	372058	1287.39792387543	478.910056162692	610.530577599552	0	NaN	NaN	NaN	NaN	NaN	256.496009711976	0.999807701143728	22.3507281466937	14.2935958865925	11.1464564815942	3.87253430302562	0.00699271250821302	0.00346957426053339	1	1.00039819522609	2180.99769781565	2	20308.5813148789	1	1	1	1	2019-05-17T17:35:58.392	NG_ecoli_LTEE_910_DM25	-0	-0	164.775	DIA_100X_EMPTY_1x1_100ms	0094afbd-affd-4202-99b4-260412b682c4	EPI_100X_YFP_1x1_200ms_25sola	EPI_100X_RFP_1x1_200ms_25sola
586	30	19.1972695552529	576	-49.9026377825207	389.019097222222	1395.41145833333	850752	1477	321.11462717133	347.08244985182	0	366561	636.390625	478.910056162692	610.530577599552	0	NaN	NaN	NaN	NaN	NaN	453.982496797591	0.998980693003216	27.7548780524084	20.371793670956	15.5139901384414	5.63525723233803	0.0449210608677925	0.0237674705417329	2	1.03318775971131	5246.57912502503	4	21415.8020833333	1	1	1	1	2019-05-17T17:35:58.392	NG_ecoli_LTEE_910_DM25	-0	-0	164.775	DIA_100X_EMPTY_1x1_100ms	b2540fdf-7007-4adb-bb35-634f44a4bfb6	EPI_100X_YFP_1x1_200ms_25sola	EPI_100X_RFP_1x1_200ms_25sola
587	35	14.2455212186608	513	41.164461820253	391.861598440546	248.781676413255	5125244	9990.72904483431	321.11462717133	347.08244985182	0	199697	389.272904483431	478.910056162692	610.530577599552	0	NaN	NaN	NaN	NaN	NaN	407.877158176673	0.95844852325706	33.4494254514654	14.4576914090687	11.7108638230281	3.39572440387909	0.0212067790263231	0.00873000338527434	1	1.0024527375211	3602.9348216136	1	19455.9941520468	1	1	1	1	2019-05-17T17:35:58.392	NG_ecoli_LTEE_910_DM25	-0	-0	164.775	DIA_100X_EMPTY_1x1_100ms	7e7cbac8-ee14-49dd-8717-a7667a31e04d	EPI_100X_YFP_1x1_200ms_25sola	EPI_100X_RFP_1x1_200ms_25sola
588	29	13.5842329506206	394	38.8404655319238	386.840101522843	1682.36040609137	601157	1525.77918781726	321.11462717133	347.08244985182	0	364886	926.106598984772	478.910056162692	610.530577599552	0	NaN	NaN	NaN	NaN	NaN	363.055209786183	0.99600684322377	26.6470091097688	15.6718554873846	12.9448123026109	4.09716130224091	0.0357840528880892	0.0134461894899957	1	1.00783819905038	3506.95236601549	3	20339.9340101523	1	1	1	1	2019-05-17T17:35:58.392	NG_ecoli_LTEE_910_DM25	-0	-0	164.775	DIA_100X_EMPTY_1x1_100ms	6a19dce8-fad7-48b4-ac81-a88d5e1bd869	EPI_100X_YFP_1x1_200ms_25sola	EPI_100X_RFP_1x1_200ms_25sola
589	29	10.9915196456606	319	41.2974729273403	388.683385579937	1713.5736677116	1692538	5305.76175548589	321.11462717133	347.08244985182	0	140087	439.144200626959	478.910056162692	610.530577599552	0	NaN	NaN	NaN	NaN	NaN	328.369704929588	0.941362090961351	30.3898999299731	12.6766552270661	10.4700135618335	2.79843977357081	0.0202721766679712	0.00985664744537059	0	1.00618564709878	2616.45722934371	3	23719.9686520376	1	1	1	1	2019-05-17T17:35:58.392	NG_ecoli_LTEE_910_DM25	-0	-0	164.775	DIA_100X_EMPTY_1x1_100ms	13c89210-fad7-466a-a731-b36850e27156	EPI_100X_YFP_1x1_200ms_25sola	EPI_100X_RFP_1x1_200ms_25sola
590	24	12.4511765110157	300	-28.497574908017	384.763333333333	1838.11666666667	127952	426.506666666667	321.11462717133	347.08244985182	0	127668	425.56	478.910056162692	610.530577599552	0	NaN	NaN	NaN	NaN	NaN	272.904713706177	0.998895438696793	22.6368918326286	15.3136945421244	11.6932586400719	3.83207374476105	0.0169777024471039	0.00712490553796303	1	1.00147838609792	2430.95986464698	2	20026.3633333333	1	1	1	1	2019-05-17T17:35:58.392	NG_ecoli_LTEE_910_DM25	-0	-0	164.775	DIA_100X_EMPTY_1x1_100ms	e545587e-aa60-4bc6-ae72-cd905eef81f0	EPI_100X_YFP_1x1_200ms_25sola	EPI_100X_RFP_1x1_200ms_25sola
591	30	14.6027949503601	438	-27.8431684790992	391.308219178082	1511.96118721461	325541	743.244292237443	321.11462717133	347.08244985182	0	163524	373.342465753425	478.910056162692	610.530577599552	0	NaN	NaN	NaN	NaN	NaN	377.427665203299	0.999892584988282	27.5202109218506	17.1872804546352	13.185426104145	4.68455829180752	0.0332833337259819	0.0182327241676811	1	1.01808337274212	3757.76812108696	3	22876.5639269406	1	1	1	1	2019-05-17T17:35:58.392	NG_ecoli_LTEE_910_DM25	-0	-0	164.775	DIA_100X_EMPTY_1x1_100ms	628977a3-6c25-47ed-947d-edca87f23458	EPI_100X_YFP_1x1_200ms_25sola	EPI_100X_RFP_1x1_200ms_25sola
592	32	15.2151520993279	488	44.225300948689	394.680327868852	487.09631147541	2092361	4287.625	321.11462717133	347.08244985182	0	172484	353.450819672131	478.910056162692	610.530577599552	0	NaN	NaN	NaN	NaN	NaN	457.998400804695	0.996507285220847	32.4374418479661	17.4013281413242	13.6230615787692	4.15904165689127	0.0370123425355061	0.0162814903262791	1	1.01006362603136	4728.09198785573	2	19834.7008196721	1	1	1	1	2019-05-17T17:35:58.392	NG_ecoli_LTEE_910_DM25	-0	-0	164.775	DIA_100X_EMPTY_1x1_100ms	b6cdf73e-95bf-40e2-be9d-5134f3f87a49	EPI_100X_YFP_1x1_200ms_25sola	EPI_100X_RFP_1x1_200ms_25sola
593	77	37.2136941586454	2866	-49.9999999999996	420.538729937195	1550.93335659456	526735	183.787508722959	321.11462717133	347.08244985182	0	937783	327.209699930216	478.910056162692	610.530577599552	0	NaN	NaN	NaN	NaN	NaN	NaN	NaN	NaN	NaN	NaN	NaN	NaN	NaN	NaN	NaN	NaN	3	29299.5736217725	1	1	1	1	2019-05-17T17:35:58.392	NG_ecoli_LTEE_910_DM25	-0	-0	164.775	DIA_100X_EMPTY_1x1_100ms	7563014e-2a74-4daa-b39c-2d5665fb34b1	EPI_100X_YFP_1x1_200ms_25sola	EPI_100X_RFP_1x1_200ms_25sola
594	35	14.1365699522041	497	28.288965761046	401.38430583501	168.124748490946	1076281	2165.55533199195	321.11462717133	347.08244985182	0	192111	386.541247484909	478.910056162692	610.530577599552	0	NaN	NaN	NaN	NaN	NaN	441.657613175855	0.925087115854264	36.9035642311132	14.1640057512179	11.5975064078241	3.11084869200339	0.0385489025542359	0.026060148080449	0	1.06000113765403	3898.40932316625	3	21009.2414486922	1	1	1	1	2019-05-17T17:35:58.392	NG_ecoli_LTEE_910_DM25	-0	-0	164.775	DIA_100X_EMPTY_1x1_100ms	75ec38bf-8eb3-4165-8adf-27dc296ca24f	EPI_100X_YFP_1x1_200ms_25sola	EPI_100X_RFP_1x1_200ms_25sola
595	36	13.9743140262905	503	39.7267895993865	397.421471172962	462.65407554672	3367094	6694.02385685885	321.11462717133	347.08244985182	0	194493	386.666003976143	478.910056162692	610.530577599552	0	NaN	NaN	NaN	NaN	NaN	470.629652471921	0.970466716330088	35.8128127316885	15.5067545965754	12.7943830350547	3.77326894379134	0.0228403405659522	0.00802198861305721	2	1.00451537858394	4604.3360133408	4	20727.1153081511	1	1	1	1	2019-05-17T17:35:58.392	NG_ecoli_LTEE_910_DM25	-0	-0	164.775	DIA_100X_EMPTY_1x1_100ms	41d5d978-2fd5-4805-baba-c7cd91108209	EPI_100X_YFP_1x1_200ms_25sola	EPI_100X_RFP_1x1_200ms_25sola
596	24	14.3318911648013	344	-23.8145751561708	392.05523255814	841.656976744186	1627224	4730.3023255814	321.11462717133	347.08244985182	0	284646	827.459302325581	478.910056162692	610.530577599552	0	NaN	NaN	NaN	NaN	NaN	301.744646229828	0.999692916200012	23.2935885155694	16.108039552538	12.4920788107406	4.08095814320596	0.0277385398426775	0.0118526024978368	1	1.005100294734	2854.93162623735	3	24320.5087209302	1	1	1	1	2019-05-17T17:35:58.392	NG_ecoli_LTEE_910_DM25	-0	-0	164.775	DIA_100X_EMPTY_1x1_100ms	aeb997dc-0a5d-400b-aa3e-c2d8405bfde1	EPI_100X_YFP_1x1_200ms_25sola	EPI_100X_RFP_1x1_200ms_25sola
597	28	14.3593606117592	403	6.96971325177971	396.342431761787	1738.38213399504	3613537	8966.59305210918	321.11462717133	347.08244985182	0	169774	421.275434243176	478.910056162692	610.530577599552	0	NaN	NaN	NaN	NaN	NaN	379.800769946792	0.98669773075826	28.8619881422514	15.7634842153113	12.6750721847812	3.91922631764513	0.0488854604561964	0.0194736904618907	1	1.02234053223633	3641.80768430893	2	20963.5831265509	1	1	1	1	2019-05-17T17:35:58.392	NG_ecoli_LTEE_910_DM25	-0	-0	164.775	DIA_100X_EMPTY_1x1_100ms	87b45eb0-5deb-4528-ae37-2fd09b8ba95a	EPI_100X_YFP_1x1_200ms_25sola	EPI_100X_RFP_1x1_200ms_25sola
598	35	14.6285503248437	512	45.0029980772737	402.728515625	1967.568359375	216849	423.533203125	321.11462717133	347.08244985182	0	2069877	4042.728515625	478.910056162692	610.530577599552	0	NaN	NaN	NaN	NaN	NaN	440.30226462448	0.996356617677375	34.2371630466654	14.626720782814	12.4843265292409	3.48731667887491	0.0199428450319424	0.00948883498994553	1	1.00180075237441	4191.00221901018	4	19845.390625	1	1	1	1	2019-05-17T17:35:58.392	NG_ecoli_LTEE_910_DM25	-0	-0	164.775	DIA_100X_EMPTY_1x1_100ms	adf5a9b0-a8e6-42e4-ba7f-be7fe9cbe014	EPI_100X_YFP_1x1_200ms_25sola	EPI_100X_RFP_1x1_200ms_25sola
599	24	13.8200335663353	333	9.3437904014292	394.489489489489	281.693693693694	1587955	4768.63363363363	321.11462717133	347.08244985182	0	126051	378.531531531532	478.910056162692	610.530577599552	0	NaN	NaN	NaN	NaN	NaN	291.900411174355	0.998522802353601	23.256394844776	15.5229653008452	12.0537023950468	4.05373991787688	0.0236351206760024	0.00995017742264453	1	1.00364630614302	2653.83063251133	2	18447.8348348348	1	1	1	1	2019-05-17T17:35:58.392	NG_ecoli_LTEE_910_DM25	-0	-0	164.775	DIA_100X_EMPTY_1x1_100ms	b67dd763-7f93-497d-9755-330753b9cdbf	EPI_100X_YFP_1x1_200ms_25sola	EPI_100X_RFP_1x1_200ms_25sola
600	31	14.4921933108821	449	39.1011333804653	397.523385300668	862.71714922049	672235	1497.18262806236	321.11462717133	347.08244985182	0	1195458	2662.48997772828	478.910056162692	610.530577599552	0	NaN	NaN	NaN	NaN	NaN	401.443636293988	0.99763945484444	29.41006366053	17.5644787073705	13.1873646678889	4.47026339102351	0.0136361750519249	0.00568996496346501	1	1.00107897512428	4017.00042414597	3	22724.9376391982	1	1	1	1	2019-05-17T17:35:58.392	NG_ecoli_LTEE_910_DM25	-0	-0	164.775	DIA_100X_EMPTY_1x1_100ms	7cefb66c-24e6-49c1-83b5-5308c3704ec2	EPI_100X_YFP_1x1_200ms_25sola	EPI_100X_RFP_1x1_200ms_25sola
601	7	3.13138307718941	22	-49.9983219889625	388.727272727273	1379.04545454545	11924	542	321.11462717133	347.08244985182	0	37804	1718.36363636364	478.910056162692	610.530577599552	0	NaN	NaN	NaN	NaN	NaN	108.969502748042	0.999832587527525	NaN	NaN	NaN	NaN	NaN	NaN	NaN	NaN	NaN	2	27371.9090909091	1	1	1	1	2019-05-17T17:35:58.392	NG_ecoli_LTEE_910_DM25	-0	-0	164.775	DIA_100X_EMPTY_1x1_100ms	2334427f-b1e8-481f-85aa-f1a19fe1820a	EPI_100X_YFP_1x1_200ms_25sola	EPI_100X_RFP_1x1_200ms_25sola
602	26	13.9211142525588	363	6.15789502729924	397.107438016529	1590.6694214876	330462	910.363636363636	321.11462717133	347.08244985182	0	133198	366.936639118457	478.910056162692	610.530577599552	0	NaN	NaN	NaN	NaN	NaN	323.196038528099	0.996926086671365	25.649928815835	15.0205494575723	11.9990856006598	3.90323297391538	0.0378881045944836	0.0144341933988108	1	1.00831739116099	2900.49651970506	2	22857.0275482094	1	1	1	1	2019-05-17T17:35:58.392	NG_ecoli_LTEE_910_DM25	-0	-0	164.775	DIA_100X_EMPTY_1x1_100ms	e532372f-8d55-4fac-b11b-ac30bbccbfa1	EPI_100X_YFP_1x1_200ms_25sola	EPI_100X_RFP_1x1_200ms_25sola
603	34	13.547275685716	461	43.2510858596851	400.984815618221	1104.59869848156	4090819	8873.79392624729	321.11462717133	347.08244985182	0	162907	353.377440347072	478.910056162692	610.530577599552	0	NaN	NaN	NaN	NaN	NaN	427.02150615163	0.982821516866921	33.9704427055101	15.4225764884259	12.2394706169558	3.41864237736783	0.0212308135971068	0.00956345805172059	1	1.00704766551054	3996.83625487933	2	19852.6182212581	1	1	1	1	2019-05-17T17:35:58.392	NG_ecoli_LTEE_910_DM25	-0	-0	164.775	DIA_100X_EMPTY_1x1_100ms	49a0dd0b-1810-40aa-8430-c746010c142d	EPI_100X_YFP_1x1_200ms_25sola	EPI_100X_RFP_1x1_200ms_25sola
604	24	11.8150228190501	284	15.8827333136732	398.978873239437	426.514084507042	538642	1896.62676056338	321.11462717133	347.08244985182	0	101845	358.609154929577	478.910056162692	610.530577599552	0	NaN	NaN	NaN	NaN	NaN	257.219436250797	0.999294493998463	22.8132809598821	13.411421598356	10.9385276988154	3.37369362736763	0.00810805959510244	0.00395493480672883	1	1.00056250934841	2143.85482130096	1	20365.8908450704	1	1	1	1	2019-05-17T17:35:58.392	NG_ecoli_LTEE_910_DM25	-0	-0	164.775	DIA_100X_EMPTY_1x1_100ms	b3b1d69b-5e25-413f-8984-53ef495f6ea7	EPI_100X_YFP_1x1_200ms_25sola	EPI_100X_RFP_1x1_200ms_25sola
605	23	10.2193305858131	235	-17.2466395978884	398.391489361702	1702.38723404255	558920	2378.3829787234	321.11462717133	347.08244985182	0	117912	501.753191489362	478.910056162692	610.530577599552	0	NaN	NaN	NaN	NaN	NaN	276.707226850458	0.986238289897746	24.0013493200646	13.7389830128862	11.0407162951168	3.65865354739883	0.0157077786715357	0.00862660957584642	1	1.00077920670278	2297.84134662608	4	24666.9957446809	1	1	1	1	2019-05-17T17:35:58.392	NG_ecoli_LTEE_910_DM25	-0	-0	164.775	DIA_100X_EMPTY_1x1_100ms	7da7bafb-1daf-4c33-b2a1-1cbfee991b4a	EPI_100X_YFP_1x1_200ms_25sola	EPI_100X_RFP_1x1_200ms_25sola
606	31	13.5922679944436	422	48.6651383130973	403.063981042654	197.300947867299	540698	1281.27488151659	321.11462717133	347.08244985182	0	308824	731.810426540284	478.910056162692	610.530577599552	0	NaN	NaN	NaN	NaN	NaN	388.950896145457	0.987357138323135	31.2576023042138	14.5030808895162	12.021677414848	3.5933524882058	0.0153364532463449	0.00526222291964567	2	1.00149886858025	3547.93522951049	2	21708.2843601896	1	1	1	1	2019-05-17T17:35:58.392	NG_ecoli_LTEE_910_DM25	-0	-0	164.775	DIA_100X_EMPTY_1x1_100ms	2fe6b442-24ca-48fb-a3a7-6be3da21b9ad	EPI_100X_YFP_1x1_200ms_25sola	EPI_100X_RFP_1x1_200ms_25sola
607	32	12.2515794157743	392	41.5308985435089	406.510204081633	826.994897959184	491583	1254.03826530612	321.11462717133	347.08244985182	0	166548	424.867346938775	478.910056162692	610.530577599552	0	NaN	NaN	NaN	NaN	NaN	379.212244785918	0.937848592054419	32.3305764273083	13.8164650597343	11.4272520682874	2.9015114285981	0.0360668826071668	0.0173154027402972	0	1.01946604110174	3315.78943869124	3	22887.7933673469	1	1	1	1	2019-05-17T17:35:58.392	NG_ecoli_LTEE_910_DM25	-0	-0	164.775	DIA_100X_EMPTY_1x1_100ms	ea551dcb-c80c-404e-80ab-95e0a443c69c	EPI_100X_YFP_1x1_200ms_25sola	EPI_100X_RFP_1x1_200ms_25sola
608	30	13.2304922696945	397	47.1844755914641	405.536523929471	1210.47103274559	1645417	4144.62720403023	321.11462717133	347.08244985182	0	151904	382.629722921914	478.910056162692	610.530577599552	0	NaN	NaN	NaN	NaN	NaN	335.306180825683	0.968343558991584	28.9511906663888	13.740045341157	11.2082280926535	3.16264976398064	0.0124339468471759	0.00466552100394335	1	1.00065811557439	2856.4737132496	1	19096.3299748111	1	1	1	1	2019-05-17T17:35:58.392	NG_ecoli_LTEE_910_DM25	-0	-0	164.775	DIA_100X_EMPTY_1x1_100ms	b5f1289a-a3c9-4861-b027-1ac35a661a46	EPI_100X_YFP_1x1_200ms_25sola	EPI_100X_RFP_1x1_200ms_25sola
609	19	9.73459938574106	186	-49.6688651898508	401.112903225806	264.655913978495	475026	2553.90322580645	321.11462717133	347.08244985182	0	116924	628.623655913978	478.910056162692	610.530577599552	0	NaN	NaN	NaN	NaN	NaN	198.426427865204	0.99978438719129	17.9011131629844	13.6819131364709	10.4756135214929	3.7591438521474	0.0304972959104458	0.0161839815133076	0	1.00586655382282	1542.86829434452	3	20574.747311828	1	1	1	1	2019-05-17T17:35:58.392	NG_ecoli_LTEE_910_DM25	-0	-0	164.775	DIA_100X_EMPTY_1x1_100ms	fcdabded-b97c-4dde-a6f3-47a417e49472	EPI_100X_YFP_1x1_200ms_25sola	EPI_100X_RFP_1x1_200ms_25sola
610	27	13.7377748040605	371	-23.0941324400191	406.563342318059	937.590296495957	179112	482.78167115903	321.11462717133	347.08244985182	0	144622	389.816711590297	478.910056162692	610.530577599552	0	NaN	NaN	NaN	NaN	NaN	338.22343962456	0.97945896670866	27.4567927993051	14.6716030265969	11.9614531328246	3.22815168185467	0.019030050494303	0.00826507398352894	1	1.0032860228731	3085.37228209599	3	18880.5983827493	1	1	1	1	2019-05-17T17:35:58.392	NG_ecoli_LTEE_910_DM25	-0	-0	164.775	DIA_100X_EMPTY_1x1_100ms	4a9ea010-9a4a-40f9-8399-3174b4345862	EPI_100X_YFP_1x1_200ms_25sola	EPI_100X_RFP_1x1_200ms_25sola
611	31	14.1456048683081	439	47.9229560939025	407.617312072893	1340.91799544419	441906	1006.61958997722	321.11462717133	347.08244985182	0	172584	393.129840546697	478.910056162692	610.530577599552	0	NaN	NaN	NaN	NaN	NaN	363.166928792026	0.981962913401339	29.6065565639212	14.278414625387	11.7489112198206	3.60220187532656	0.0188512411399477	0.00793567152539452	1	1.0040957102998	3209.76342931765	1	19593.5011389522	1	1	1	1	2019-05-17T17:35:58.392	NG_ecoli_LTEE_910_DM25	-0	-0	164.775	DIA_100X_EMPTY_1x1_100ms	6ef40d7a-7465-4a17-9f2d-77daeffae9d2	EPI_100X_YFP_1x1_200ms_25sola	EPI_100X_RFP_1x1_200ms_25sola
612	36	13.9084427548697	501	49.0899184195418	406.225548902196	1843.40518962076	2378811	4748.12574850299	321.11462717133	347.08244985182	0	236031	471.119760479042	478.910056162692	610.530577599552	0	NaN	NaN	NaN	NaN	NaN	413.771001991756	0.963673001258594	34.1278238892856	14.4954893137681	11.7378524762565	3.2816110496687	0.016452490326179	0.00890431983557956	2	1.00201477655639	3692.96993656065	2	18667.7724550898	1	1	1	1	2019-05-17T17:35:58.392	NG_ecoli_LTEE_910_DM25	-0	-0	164.775	DIA_100X_EMPTY_1x1_100ms	d1e3515b-a2a0-4a82-86b8-95840d426afb	EPI_100X_YFP_1x1_200ms_25sola	EPI_100X_RFP_1x1_200ms_25sola
613	17	9.97047099563102	171	-49.8552869625434	401.374269005848	1982.57894736842	58210	340.409356725146	321.11462717133	347.08244985182	0	1359106	7947.98830409357	478.910056162692	610.530577599552	0	NaN	NaN	NaN	NaN	NaN	187.930659878569	0.99988210546648	17.0970617950794	13.9543790426543	10.4800152882249	3.86806684921849	0.00769221117767252	0.00398466358443164	1	1.00031449956012	1474.80701659778	3	21925.3274853801	1	1	1	1	2019-05-17T17:35:58.392	NG_ecoli_LTEE_910_DM25	-0	-0	164.775	DIA_100X_EMPTY_1x1_100ms	582a7660-d330-46e8-bdde-b2595e99ea1e	EPI_100X_YFP_1x1_200ms_25sola	EPI_100X_RFP_1x1_200ms_25sola
614	19	9.41669256552891	179	-18.5278755042389	405.340782122905	1674.33519553073	123234	688.458100558659	321.11462717133	347.08244985182	0	2922390	16326.2011173184	478.910056162692	610.530577599552	0	NaN	NaN	NaN	NaN	NaN	235.473984936584	0.986515869765325	22.0637951703468	12.4399529604041	10.2120683319611	3.24639536003741	0.0142777864395493	0.00736685199143932	1	1.00060941548728	1807.16381758738	3	25242.1787709497	1	1	1	1	2019-05-17T17:35:58.392	NG_ecoli_LTEE_910_DM25	-0	-0	164.775	DIA_100X_EMPTY_1x1_100ms	d4cfe41d-23c2-4297-8b96-e3eac61e99e4	EPI_100X_YFP_1x1_200ms_25sola	EPI_100X_RFP_1x1_200ms_25sola
615	26	14.8448478399921	387	22.492497731378	408.550387596899	1775.28682170543	401170	1036.6149870801	321.11462717133	347.08244985182	0	158083	408.483204134367	478.910056162692	610.530577599552	0	NaN	NaN	NaN	NaN	NaN	293.427680957407	0.999932445425295	24.0108002219881	14.785822583347	11.5473942877031	4.14383594046381	0.0117700317144283	0.00492558787036975	1	1.0009940224783	2514.57449298976	0	20041.2739018088	1	1	1	1	2019-05-17T17:35:58.392	NG_ecoli_LTEE_910_DM25	-0	-0	164.775	DIA_100X_EMPTY_1x1_100ms	0fa2d098-d88e-47e1-9cdd-fae3c20e7893	EPI_100X_YFP_1x1_200ms_25sola	EPI_100X_RFP_1x1_200ms_25sola
616	28	12.6064590215185	353	35.2915682527553	410.062322946176	1374.21529745042	1082014	3065.1954674221	321.11462717133	347.08244985182	0	237712	673.405099150142	478.910056162692	610.530577599552	0	NaN	NaN	NaN	NaN	NaN	347.191342931927	0.977801487496582	28.5923963837697	14.223970258323	11.4234086271446	3.72005987073862	0.0524191617949074	0.0206299911225185	1	1.02342404343267	2930.43344158871	2	20935.8441926346	1	1	1	1	2019-05-17T17:35:58.392	NG_ecoli_LTEE_910_DM25	-0	-0	164.775	DIA_100X_EMPTY_1x1_100ms	1cefe4dc-bea6-4ca9-a01b-abeabd2e6e40	EPI_100X_YFP_1x1_200ms_25sola	EPI_100X_RFP_1x1_200ms_25sola
617	44	17.2404270536189	760	-34.0645982668744	409.893421052632	1401.89868421053	376387	495.246052631579	321.11462717133	347.08244985182	0	346380	455.763157894737	478.910056162692	610.530577599552	0	NaN	NaN	NaN	NaN	NaN	585.720553987804	0.879504231303495	42.9597084781472	17.2081726905777	13.119211738375	3.77544707068304	0.0987383870956448	0.0314638505625402	1	1.1058039189673	5807.19874933239	3	23363.8105263158	1	1	1	1	2019-05-17T17:35:58.392	NG_ecoli_LTEE_910_DM25	-0	-0	164.775	DIA_100X_EMPTY_1x1_100ms	d8199947-3dea-457d-b5fb-2b66aafca6ba	EPI_100X_YFP_1x1_200ms_25sola	EPI_100X_RFP_1x1_200ms_25sola
618	38	12.466380425419	474	49.091245871232	408.632911392405	1647.57594936709	490172	1034.11814345992	321.11462717133	347.08244985182	0	841037	1774.33966244726	478.910056162692	610.530577599552	0	NaN	NaN	NaN	NaN	NaN	451.756202795569	0.918582024917606	37.2948054940489	15.0597932808763	11.7996194250204	3.14294731271346	0.0262372610517666	0.0105434597074423	1	1.00985679263271	4078.25359962792	3	21939.7995780591	1	1	1	1	2019-05-17T17:35:58.392	NG_ecoli_LTEE_910_DM25	-0	-0	164.775	DIA_100X_EMPTY_1x1_100ms	6336b3e3-c3cd-44dc-8fcd-625feede69c0	EPI_100X_YFP_1x1_200ms_25sola	EPI_100X_RFP_1x1_200ms_25sola
619	23	12.9409381680302	299	-6.47933468410377	408.892976588629	152.42474916388	2296051	7679.10033444816	321.11462717133	347.08244985182	0	116218	388.688963210702	478.910056162692	610.530577599552	0	NaN	NaN	NaN	NaN	NaN	287.566407639433	0.999923788212375	24.5540185343712	14.3763611111134	11.3641425466833	3.65420731091281	0.0283405742607317	0.0159572581009052	0	1.01023615040186	2490.49575633045	4	21129.9264214047	1	1	1	1	2019-05-17T17:35:58.392	NG_ecoli_LTEE_910_DM25	-0	-0	164.775	DIA_100X_EMPTY_1x1_100ms	f2332ad8-9d09-4bc2-9b06-392e0ad95dab	EPI_100X_YFP_1x1_200ms_25sola	EPI_100X_RFP_1x1_200ms_25sola
620	24	13.7719637119096	331	4.86868558678843	408.371601208459	444.528700906344	1546322	4671.66767371601	321.11462717133	347.08244985182	0	123968	374.525679758308	478.910056162692	610.530577599552	0	NaN	NaN	NaN	NaN	NaN	295.30017183617	0.995555741219643	23.3276368850557	15.8048323824152	11.9658763891543	4.18095762599756	0.0263604343069032	0.0129456132140432	1	1.00658145593306	2623.31022592957	2	19678.9818731118	1	1	1	1	2019-05-17T17:35:58.392	NG_ecoli_LTEE_910_DM25	-0	-0	164.775	DIA_100X_EMPTY_1x1_100ms	ce9aa1a3-93db-4f49-9193-1251231c76fe	EPI_100X_YFP_1x1_200ms_25sola	EPI_100X_RFP_1x1_200ms_25sola
621	26	13.8365035784335	360	-1.1973318301159	410.544444444444	1689.37777777778	592652	1646.25555555556	321.11462717133	347.08244985182	0	607961	1688.78055555556	478.910056162692	610.530577599552	0	NaN	NaN	NaN	NaN	NaN	353.95550488487	0.988441156667952	25.677376377793	17.1296712576002	13.0776054404303	4.24249000462202	0.0653321984513597	0.0281454486085208	1	1.0387391725685	3449.0301352643	5	23325.2027777778	1	1	1	1	2019-05-17T17:35:58.392	NG_ecoli_LTEE_910_DM25	-0	-0	164.775	DIA_100X_EMPTY_1x1_100ms	38d589cb-de0e-4c8a-bbb1-dd2f54b012d6	EPI_100X_YFP_1x1_200ms_25sola	EPI_100X_RFP_1x1_200ms_25sola
622	28	12.5453059023717	352	37.5420872709204	411.443181818182	2021.36079545455	1749247	4969.45170454545	321.11462717133	347.08244985182	0	175696	499.136363636364	478.910056162692	610.530577599552	0	NaN	NaN	NaN	NaN	NaN	307.756111017285	0.995478008901914	27.2939303910708	13.9018654856361	11.0049206250261	3.27800590658517	0.0196541314851522	0.0104902145514918	0	1.00550347249893	2596.15005061402	2	20219.4772727273	1	1	1	1	2019-05-17T17:35:58.392	NG_ecoli_LTEE_910_DM25	-0	-0	164.775	DIA_100X_EMPTY_1x1_100ms	779d3ee8-53ea-4a73-a56a-431303c649ea	EPI_100X_YFP_1x1_200ms_25sola	EPI_100X_RFP_1x1_200ms_25sola
623	26	15.7376926562038	410	1.05099395261027	411.931707317073	332.382926829268	2025579	4940.43658536585	321.11462717133	347.08244985182	0	153942	375.468292682927	478.910056162692	610.530577599552	0	NaN	NaN	NaN	NaN	NaN	309.110468601337	0.999945540900906	23.2964064347145	16.1175134045061	12.6494728132695	4.37608311601728	0.0118852496671591	0.00510256453015759	1	1.00090748393052	2927.68041741409	0	18894.0780487805	1	1	1	1	2019-05-17T17:35:58.392	NG_ecoli_LTEE_910_DM25	-0	-0	164.775	DIA_100X_EMPTY_1x1_100ms	25c4dbc4-f1c0-46b3-8958-8d621b6f8401	EPI_100X_YFP_1x1_200ms_25sola	EPI_100X_RFP_1x1_200ms_25sola
624	31	14.3108990578902	444	38.1971342916407	414.826576576577	749.648648648649	493296	1111.02702702703	321.11462717133	347.08244985182	0	157225	354.11036036036	478.910056162692	610.530577599552	0	NaN	NaN	NaN	NaN	NaN	358.961735584714	0.984084530300029	29.7823001167021	14.496244174384	11.7798045804676	3.28131727636559	0.0159041885032742	0.00834176731791016	0	1.00419296445764	3245.81892977148	0	19126.5990990991	1	1	1	1	2019-05-17T17:35:58.392	NG_ecoli_LTEE_910_DM25	-0	-0	164.775	DIA_100X_EMPTY_1x1_100ms	bb8bb905-00b8-4084-a23c-2928f202ef0e	EPI_100X_YFP_1x1_200ms_25sola	EPI_100X_RFP_1x1_200ms_25sola
625	22	12.9061219081342	284	-9.81890486103786	411.137323943662	812.267605633803	228275	803.785211267606	321.11462717133	347.08244985182	0	106330	374.401408450704	478.910056162692	610.530577599552	0	NaN	NaN	NaN	NaN	NaN	252.73312129609	0.999889890507719	20.7637512933201	14.8026882763889	11.6861052444221	3.87122385644393	0.0327148509572967	0.0181131045347822	0	1.0096591296277	2227.07727338233	1	20139.0669014085	1	1	1	1	2019-05-17T17:35:58.392	NG_ecoli_LTEE_910_DM25	-0	-0	164.775	DIA_100X_EMPTY_1x1_100ms	4d97f264-3e78-42a7-b04e-7ddd3bc7b59f	EPI_100X_YFP_1x1_200ms_25sola	EPI_100X_RFP_1x1_200ms_25sola
626	28	9.12533751581643	257	-44.4204319941575	415.856031128405	886.677042801556	42594	165.735408560311	321.11462717133	347.08244985182	0	116288	452.482490272374	478.910056162692	610.530577599552	0	NaN	NaN	NaN	NaN	NaN	302.761111749334	0.887778679961574	28.2974944748701	14.3253662603727	10.2897487569661	3.22011130790706	0.0428717143899329	0.0194809312047602	1	1.02125936273646	2353.13805198433	1	30064.3346303502	1	1	1	1	2019-05-17T17:35:58.392	NG_ecoli_LTEE_910_DM25	-0	-0	164.775	DIA_100X_EMPTY_1x1_100ms	511d709a-ea74-4c1d-91c9-c87cd8fd2d73	EPI_100X_YFP_1x1_200ms_25sola	EPI_100X_RFP_1x1_200ms_25sola
627	28	14.8496206617118	418	26.2399824002699	414.906698564593	919.94976076555	155969	373.131578947368	321.11462717133	347.08244985182	0	158162	378.377990430622	478.910056162692	610.530577599552	0	NaN	NaN	NaN	NaN	NaN	366.129089734684	0.999926058870846	25.8334603412913	17.4000092837996	13.6738665339889	4.62214441785007	0.0225179373529637	0.011175045657456	1	1.00565871345213	3793.63145395246	3	23098.2392344498	1	1	1	1	2019-05-17T17:35:58.392	NG_ecoli_LTEE_910_DM25	-0	-0	164.775	DIA_100X_EMPTY_1x1_100ms	feed1564-0037-4d1a-b6e0-d4409d07fc1c	EPI_100X_YFP_1x1_200ms_25sola	EPI_100X_RFP_1x1_200ms_25sola
628	27	16.5583423337365	448	-49.9255364063051	412.388392857143	1502.43303571429	187018	417.450892857143	321.11462717133	347.08244985182	0	155402	346.879464285714	478.910056162692	610.530577599552	0	NaN	NaN	NaN	NaN	NaN	353.86309480099	0.99248737073413	24.062044370985	18.2768297694598	13.4580481716449	4.97780617483579	0.115425240969272	0.0543193092992965	0	1.14194423096977	3422.83970865967	2	23652.1629464286	1	1	1	1	2019-05-17T17:35:58.392	NG_ecoli_LTEE_910_DM25	-0	-0	164.775	DIA_100X_EMPTY_1x1_100ms	f781ece5-0615-485b-9b9c-79e842939fdd	EPI_100X_YFP_1x1_200ms_25sola	EPI_100X_RFP_1x1_200ms_25sola
629	20	12.5687233623566	252	-47.8564430568511	411.011904761905	280.527777777778	424798	1685.70634920635	321.11462717133	347.08244985182	0	141376	561.015873015873	478.910056162692	610.530577599552	0	NaN	NaN	NaN	NaN	NaN	239.802511263227	0.998647128875224	20.8976988588204	14.6923656711762	10.9869481846945	3.84298662478816	0.0106752807941495	0.00453520783632195	1	1.00047519438372	1981.26469472373	2	20102.9642857143	1	1	1	1	2019-05-17T17:35:58.392	NG_ecoli_LTEE_910_DM25	-0	-0	164.775	DIA_100X_EMPTY_1x1_100ms	f158a2ce-481e-4dc2-8991-0bff7b3dbde0	EPI_100X_YFP_1x1_200ms_25sola	EPI_100X_RFP_1x1_200ms_25sola
630	43	13.8476001845567	596	45.8815709857472	411.164429530201	1299.04026845638	795078	1334.02348993289	321.11462717133	347.08244985182	0	518137	869.357382550336	478.910056162692	610.530577599552	0	NaN	NaN	NaN	NaN	NaN	513.953424943269	0.896967761799586	42.1836063367114	15.7346996860357	11.8420357129255	3.28781960212617	0.0138590116124059	0.00432120975155073	2	1.00089083764299	4646.07610819714	2	19525.0218120805	1	1	1	1	2019-05-17T17:35:58.392	NG_ecoli_LTEE_910_DM25	-0	-0	164.775	DIA_100X_EMPTY_1x1_100ms	2f7745c0-d85e-42fe-9bb6-779059e6cf77	EPI_100X_YFP_1x1_200ms_25sola	EPI_100X_RFP_1x1_200ms_25sola
631	20	11.2713631000125	226	-28.6280205757987	412.530973451327	2037.06194690265	443959	1964.4203539823	321.11462717133	347.08244985182	0	107223	474.438053097345	478.910056162692	610.530577599552	0	NaN	NaN	NaN	NaN	NaN	222.571647619104	0.999929924787746	18.968669006722	14.2098292113093	10.9063606706538	4.17421468845711	0.00820489691520361	0.00424091363151909	1	1.00046497422398	1772.09275882335	3	21600.5	1	1	1	1	2019-05-17T17:35:58.392	NG_ecoli_LTEE_910_DM25	-0	-0	164.775	DIA_100X_EMPTY_1x1_100ms	b1f1c1f7-ce0b-4362-87bb-7676e472fc0c	EPI_100X_YFP_1x1_200ms_25sola	EPI_100X_RFP_1x1_200ms_25sola
632	32	13.7181718573371	439	42.7491389292524	418.96583143508	1583.50797266515	895187	2039.15034168565	321.11462717133	347.08244985182	0	159665	363.70159453303	478.910056162692	610.530577599552	0	NaN	NaN	NaN	NaN	NaN	336.516935611608	0.996300706833482	27.4848499180789	14.5916432345811	11.8635696708062	3.62862718851897	0.0199065010158115	0.0105983065193004	0	1.00577976043303	3038.18364362765	2	23340.2687927107	1	1	1	1	2019-05-17T17:35:58.392	NG_ecoli_LTEE_910_DM25	-0	-0	164.775	DIA_100X_EMPTY_1x1_100ms	5aa29173-d809-4f8d-9c2d-08b84298673c	EPI_100X_YFP_1x1_200ms_25sola	EPI_100X_RFP_1x1_200ms_25sola
633	30	14.9914083696846	451	40.0953745920274	418.685144124169	1868.19068736142	440637	977.022172949002	321.11462717133	347.08244985182	0	304798	675.827050997783	478.910056162692	610.530577599552	0	NaN	NaN	NaN	NaN	NaN	362.564096949026	0.988354970278975	28.7741842531848	14.6221677901238	12.1652069664528	3.50611498160399	0.0272936977259834	0.0137975229712111	0	1.01039804040381	3344.50543131072	1	20213.1042128603	1	1	1	1	2019-05-17T17:35:58.392	NG_ecoli_LTEE_910_DM25	-0	-0	164.775	DIA_100X_EMPTY_1x1_100ms	b7113d81-b05a-4212-9b8d-4667bf79f334	EPI_100X_YFP_1x1_200ms_25sola	EPI_100X_RFP_1x1_200ms_25sola
634	9	2.2482145788255	24	-49.9990468614505	408.458333333333	2046.08333333333	50334	2097.25	321.11462717133	347.08244985182	0	11391	474.625	478.910056162692	610.530577599552	0	NaN	NaN	NaN	NaN	NaN	NaN	NaN	NaN	NaN	NaN	NaN	NaN	NaN	NaN	NaN	NaN	1	24154.0416666667	1	1	1	1	2019-05-17T17:35:58.392	NG_ecoli_LTEE_910_DM25	-0	-0	164.775	DIA_100X_EMPTY_1x1_100ms	3ff0a459-92ae-4166-9fcc-7b59fed1b8dc	EPI_100X_YFP_1x1_200ms_25sola	EPI_100X_RFP_1x1_200ms_25sola
635	24	13.5675795056027	326	11.0395348044329	416.432515337423	120.490797546012	430291	1319.91104294479	321.11462717133	347.08244985182	0	122370	375.368098159509	478.910056162692	610.530577599552	0	NaN	NaN	NaN	NaN	NaN	258.950656745744	0.999888947094005	22.153044146389	14.6393846461283	11.0828164067566	4.02777229992845	0.016092720806668	0.0071468743301955	2	1.00185088351603	2137.09374030511	0	20345.8496932515	1	1	1	1	2019-05-17T17:35:58.392	NG_ecoli_LTEE_910_DM25	-0	-0	164.775	DIA_100X_EMPTY_1x1_100ms	bfcdd037-453f-4ac3-b3b7-8cdff8e47ca3	EPI_100X_YFP_1x1_200ms_25sola	EPI_100X_RFP_1x1_200ms_25sola
636	28	14.6069860312244	409	30.8483912975482	419.885085574572	1125.27139364303	3874850	9473.9608801956	321.11462717133	347.08244985182	0	143813	351.621026894866	478.910056162692	610.530577599552	0	NaN	NaN	NaN	NaN	NaN	386.612637619357	0.999377063464415	27.5144919230217	16.7980392968247	13.2761473913346	4.34525951111448	0.056915475385303	0.0347445748725287	0	1.06388774976408	3808.86438261922	2	19425.1222493888	1	1	1	1	2019-05-17T17:35:58.392	NG_ecoli_LTEE_910_DM25	-0	-0	164.775	DIA_100X_EMPTY_1x1_100ms	699cd6c3-0b4a-4b51-a21a-03afd1dec6a2	EPI_100X_YFP_1x1_200ms_25sola	EPI_100X_RFP_1x1_200ms_25sola
637	30	14.2511255375705	428	17.5761066116108	417.656542056075	856.904205607477	678593	1585.4976635514	321.11462717133	347.08244985182	0	220961	516.264018691589	478.910056162692	610.530577599552	0	NaN	NaN	NaN	NaN	NaN	348.201894004605	0.999504516157447	26.4908449891586	16.0254972551423	12.4655780351286	4.52582846791425	0.0132543684325294	0.00604340913411931	0	1.00192842582029	3233.0359683206	1	23029.1775700935	1	1	1	1	2019-05-17T17:35:58.392	NG_ecoli_LTEE_910_DM25	-0	-0	164.775	DIA_100X_EMPTY_1x1_100ms	64d72082-a3ae-4920-90bd-746ba0358951	EPI_100X_YFP_1x1_200ms_25sola	EPI_100X_RFP_1x1_200ms_25sola
638	22	11.8465999819055	261	-36.5067677703989	417.827586206897	1070.94252873563	928212	3556.36781609195	321.11462717133	347.08244985182	0	91777	351.63601532567	478.910056162692	610.530577599552	0	NaN	NaN	NaN	NaN	NaN	236.319275432715	0.99988069403069	20.3499258126891	14.5971699917347	11.2546398927232	3.82862175081428	0.010922821411364	0.0060706265468436	0	1.00101467318326	2024.49132024548	1	20301.0689655172	1	1	1	1	2019-05-17T17:35:58.392	NG_ecoli_LTEE_910_DM25	-0	-0	164.775	DIA_100X_EMPTY_1x1_100ms	3f4b2978-80c7-4277-9b7d-afba06bad7e3	EPI_100X_YFP_1x1_200ms_25sola	EPI_100X_RFP_1x1_200ms_25sola
639	4	2.52755760708503	11	-49.9959297440682	409.909090909091	1443.27272727273	2229	202.636363636364	321.11462717133	347.08244985182	0	4030	366.363636363636	478.910056162692	610.530577599552	0	NaN	NaN	NaN	NaN	NaN	103.621197077377	0.9996253171447	NaN	NaN	NaN	NaN	NaN	NaN	NaN	NaN	NaN	2	30229.7272727273	1	1	1	1	2019-05-17T17:35:58.392	NG_ecoli_LTEE_910_DM25	-0	-0	164.775	DIA_100X_EMPTY_1x1_100ms	c115c364-8791-49e5-a7e1-6794d6a6b598	EPI_100X_YFP_1x1_200ms_25sola	EPI_100X_RFP_1x1_200ms_25sola
640	32	16.7918135179079	538	20.8737157045304	423.282527881041	1435.66356877323	1225230	2277.37918215613	321.11462717133	347.08244985182	0	201836	375.159851301115	478.910056162692	610.530577599552	0	NaN	NaN	NaN	NaN	NaN	418.109339516244	0.996406991459701	30.2881827966477	17.1004812360998	13.2371359235052	4.34816893942451	0.04008303352845	0.0206081463604255	0	1.02611437697853	4168.22501676532	4	23564.7081784387	1	1	1	1	2019-05-17T17:35:58.392	NG_ecoli_LTEE_910_DM25	-0	-0	164.775	DIA_100X_EMPTY_1x1_100ms	d5331ebc-e9fe-4958-a21c-bbc3d9318a45	EPI_100X_YFP_1x1_200ms_25sola	EPI_100X_RFP_1x1_200ms_25sola
641	40	13.2482211205603	531	49.1677189316695	427.741996233522	1702.44821092279	965796	1818.82485875706	321.11462717133	347.08244985182	0	249905	470.630885122411	478.910056162692	610.530577599552	0	NaN	NaN	NaN	NaN	NaN	491.105694828652	0.947576260101188	40.3306601140464	14.2004666796029	11.9102215508513	2.98517190715405	0.028502756287299	0.0151938733868889	1	1.0067910476779	4493.29458326732	4	23703.2052730697	1	1	1	1	2019-05-17T17:35:58.392	NG_ecoli_LTEE_910_DM25	-0	-0	164.775	DIA_100X_EMPTY_1x1_100ms	3044761c-8fac-4b95-9b96-2a759f36d719	EPI_100X_YFP_1x1_200ms_25sola	EPI_100X_RFP_1x1_200ms_25sola
642	27	13.6297411539836	369	16.7224746360447	423.317073170732	951.222222222222	387255	1049.47154471545	321.11462717133	347.08244985182	0	142428	385.983739837398	478.910056162692	610.530577599552	0	NaN	NaN	NaN	NaN	NaN	343.80859333241	0.968281760809692	27.7678463216411	14.5193737473136	11.823732565005	3.28780906516565	0.0612981560437786	0.0228228846634824	1	1.02517428202519	3048.88662155684	3	20945.8699186992	1	1	1	1	2019-05-17T17:35:58.392	NG_ecoli_LTEE_910_DM25	-0	-0	164.775	DIA_100X_EMPTY_1x1_100ms	78b2ccbe-20fb-45b1-86c9-a4d2577eb1ce	EPI_100X_YFP_1x1_200ms_25sola	EPI_100X_RFP_1x1_200ms_25sola
643	30	12.9243075649547	388	46.6648730259355	423.884020618557	1106.2087628866	1188463	3063.04896907217	321.11462717133	347.08244985182	0	138488	356.927835051546	478.910056162692	610.530577599552	0	NaN	NaN	NaN	NaN	NaN	385.435634711007	0.961920523106791	30.7745737062924	15.3953994839494	12.0412252268886	3.46864653711878	0.0278118786998683	0.0125384658976779	2	1.00243349480772	3504.47758628154	3	21559.1417525773	1	1	1	1	2019-05-17T17:35:58.392	NG_ecoli_LTEE_910_DM25	-0	-0	164.775	DIA_100X_EMPTY_1x1_100ms	0dcb3b32-50d0-4049-be0b-44d4fe82d17b	EPI_100X_YFP_1x1_200ms_25sola	EPI_100X_RFP_1x1_200ms_25sola
644	18	9.65378614009894	174	-32.2383027780544	416.310344827586	1984.2816091954	155215	892.040229885057	321.11462717133	347.08244985182	0	1881410	10812.7011494253	478.910056162692	610.530577599552	0	NaN	NaN	NaN	NaN	NaN	176.394959888197	0.999262401068777	17.2453259771103	12.6780735934175	9.74198172184062	3.3702390057481	0.0228309793683395	0.0126908930280886	0	1.00322404615438	1285.45213562869	5	25659.0862068966	1	1	1	1	2019-05-17T17:35:58.392	NG_ecoli_LTEE_910_DM25	-0	-0	164.775	DIA_100X_EMPTY_1x1_100ms	d8118e1d-e7c9-4f9b-8d5d-7a45f9443834	EPI_100X_YFP_1x1_200ms_25sola	EPI_100X_RFP_1x1_200ms_25sola
645	23	15.5732657433241	359	-47.1962804103184	422.186629526462	202.618384401114	256745	715.16713091922	321.11462717133	347.08244985182	0	135389	377.128133704735	478.910056162692	610.530577599552	0	NaN	NaN	NaN	NaN	NaN	308.645325829193	0.999928436615796	22.0220629073742	18.1163770030994	13.2917364371927	5.17818166527402	0.0163012515707096	0.00708624454539653	1	1.00106820697052	3055.7042788709	2	21677.0417827298	1	1	1	1	2019-05-17T17:35:58.392	NG_ecoli_LTEE_910_DM25	-0	-0	164.775	DIA_100X_EMPTY_1x1_100ms	c5b87030-bb25-4492-8821-42cb5e52c0d2	EPI_100X_YFP_1x1_200ms_25sola	EPI_100X_RFP_1x1_200ms_25sola
646	40	14.8134476626189	598	47.2563066448273	420.874581939799	1625.41806020067	515596	862.200668896321	321.11462717133	347.08244985182	0	334785	559.841137123746	478.910056162692	610.530577599552	0	NaN	NaN	NaN	NaN	NaN	559.552432056059	0.918774018727902	40.8941427729887	15.9265992539926	13.4362906570508	2.86825042196146	0.0219549406622166	0.0107407282804844	2	1.01232550813378	5798.42134439051	3	21404.4682274247	1	1	1	1	2019-05-17T17:35:58.392	NG_ecoli_LTEE_910_DM25	-0	-0	164.775	DIA_100X_EMPTY_1x1_100ms	a4d22ba2-9d42-402d-9411-b05fcef9e369	EPI_100X_YFP_1x1_200ms_25sola	EPI_100X_RFP_1x1_200ms_25sola
647	22	13.2699198338235	293	-35.3447744564695	424.665529010239	511.651877133106	817452	2789.9385665529	321.11462717133	347.08244985182	0	98929	337.641638225256	478.910056162692	610.530577599552	0	NaN	NaN	NaN	NaN	NaN	259.141663888765	0.999887779601743	21.1324974881458	15.9611427648878	11.6508705743454	4.41004676930092	0.0234228451640868	0.011538131351044	1	1.00435765699595	2252.98065699392	2	19766.8225255973	1	1	1	1	2019-05-17T17:35:58.392	NG_ecoli_LTEE_910_DM25	-0	-0	164.775	DIA_100X_EMPTY_1x1_100ms	36d577dc-9c07-4160-b0c6-36083a5b9bc7	EPI_100X_YFP_1x1_200ms_25sola	EPI_100X_RFP_1x1_200ms_25sola
648	38	9.279050511367	354	-49.9850348396847	423.618644067797	369.440677966102	160335	452.923728813559	321.11462717133	347.08244985182	0	692961	1957.51694915254	478.910056162692	610.530577599552	0	NaN	NaN	NaN	NaN	NaN	408.240498797431	0.72223351137219	43.6118994385849	12.4238545625934	9.00033184444871	2.73733005683112	0.0834193267933959	0.043008521909173	0	1.20623948652761	2774.67376546482	2	25315.0790960452	1	1	1	1	2019-05-17T17:35:58.392	NG_ecoli_LTEE_910_DM25	-0	-0	164.775	DIA_100X_EMPTY_1x1_100ms	cbaf9fe5-86b9-48bf-b6e5-4f3166b76c60	EPI_100X_YFP_1x1_200ms_25sola	EPI_100X_RFP_1x1_200ms_25sola
649	34	15.1876097451664	516	41.2815214490288	427.901162790698	1679.01356589147	742308	1438.58139534884	321.11462717133	347.08244985182	0	1047215	2029.48643410853	478.910056162692	610.530577599552	0	NaN	NaN	NaN	NaN	NaN	468.401534346496	0.94136321432136	33.6185228048826	17.392779698618	13.4868128024749	3.9162378661446	0.0638783680673885	0.020819645390927	2	1.03116604247305	4802.71888513831	6	23975.4166666667	1	1	1	1	2019-05-17T17:35:58.392	NG_ecoli_LTEE_910_DM25	-0	-0	164.775	DIA_100X_EMPTY_1x1_100ms	b0ea3f93-0c47-4646-9995-eb2cadfd09de	EPI_100X_YFP_1x1_200ms_25sola	EPI_100X_RFP_1x1_200ms_25sola
650	37	14.684931724653	544	47.3379023935304	430.955882352941	704.766544117647	876796	1611.75735294118	321.11462717133	347.08244985182	0	190119	349.483455882353	478.910056162692	610.530577599552	0	NaN	NaN	NaN	NaN	NaN	438.841234001238	0.96418623274287	35.0967800682987	14.5789219856162	12.2154165478061	3.17134140171358	0.0143279221699847	0.0075682675931089	2	1.00513764693254	4113.14213845448	1	19178.8272058824	1	1	1	1	2019-05-17T17:35:58.392	NG_ecoli_LTEE_910_DM25	-0	-0	164.775	DIA_100X_EMPTY_1x1_100ms	3e601dde-0fae-4796-864c-d1d1b41c3e15	EPI_100X_YFP_1x1_200ms_25sola	EPI_100X_RFP_1x1_200ms_25sola
651	25	13.1644306732583	330	-37.907657863317	426.9	590.848484848485	1441684	4368.73939393939	321.11462717133	347.08244985182	0	98073	297.190909090909	478.910056162692	610.530577599552	0	NaN	NaN	NaN	NaN	NaN	284.58761520862	0.999899174158902	22.8747393080598	15.6828082367555	11.8605864726142	4.44686455230473	0.0139304279996851	0.00351114340716651	1	1.00036970899577	2527.30911149529	2	19293.3484848485	1	1	1	1	2019-05-17T17:35:58.392	NG_ecoli_LTEE_910_DM25	-0	-0	164.775	DIA_100X_EMPTY_1x1_100ms	356260e7-40fe-435a-9eaf-bcece1a3db0d	EPI_100X_YFP_1x1_200ms_25sola	EPI_100X_RFP_1x1_200ms_25sola
652	32	15.9466471428497	511	32.6930968559435	432.440313111546	1473.52641878669	3550732	6948.59491193738	321.11462717133	347.08244985182	0	218148	426.904109589041	478.910056162692	610.530577599552	0	NaN	NaN	NaN	NaN	NaN	433.868477841957	0.996373743377722	32.2052362066046	16.9734721865565	13.0510750594507	4.13324888269095	0.0270089317610706	0.0170219798805981	0	1.0193606284626	4308.32984049685	3	23886.5909980431	1	1	1	1	2019-05-17T17:35:58.392	NG_ecoli_LTEE_910_DM25	-0	-0	164.775	DIA_100X_EMPTY_1x1_100ms	8a584588-a3c1-46c9-be04-c46447d75cc4	EPI_100X_YFP_1x1_200ms_25sola	EPI_100X_RFP_1x1_200ms_25sola
653	12	3.65605900493614	44	-49.9990018358028	421.818181818182	2045.45454545455	53206	1209.22727272727	321.11462717133	347.08244985182	0	19617	445.840909090909	478.910056162692	610.530577599552	0	NaN	NaN	NaN	NaN	NaN	NaN	NaN	NaN	NaN	NaN	NaN	NaN	NaN	NaN	NaN	NaN	1	23711.9090909091	1	1	1	1	2019-05-17T17:35:58.392	NG_ecoli_LTEE_910_DM25	-0	-0	164.775	DIA_100X_EMPTY_1x1_100ms	502b43f1-4164-4879-9018-c126ff97e4cf	EPI_100X_YFP_1x1_200ms_25sola	EPI_100X_RFP_1x1_200ms_25sola
654	24	11.8596187144936	285	27.8451746695364	430.529824561404	1321.81754385965	377486	1324.51228070175	321.11462717133	347.08244985182	0	207156	726.863157894737	478.910056162692	610.530577599552	0	NaN	NaN	NaN	NaN	NaN	297.842138022412	0.998575598152187	26.2362786417972	13.4417572435325	10.8698390263549	3.52837048480936	0.0177400810259575	0.0106821312420751	0	1.00519847369059	2434.66011539838	4	21297.3684210526	1	1	1	1	2019-05-17T17:35:58.392	NG_ecoli_LTEE_910_DM25	-0	-0	164.775	DIA_100X_EMPTY_1x1_100ms	dba6f475-5aa0-4351-a7b0-b471b0007627	EPI_100X_YFP_1x1_200ms_25sola	EPI_100X_RFP_1x1_200ms_25sola
655	30	13.4262156096735	404	44.8408901983362	433.381188118812	1455.90841584158	979709	2425.02227722772	321.11462717133	347.08244985182	0	167025	413.428217821782	478.910056162692	610.530577599552	0	NaN	NaN	NaN	NaN	NaN	371.098787444078	0.98878260172868	27.9690111292768	15.7356911464884	12.908441896027	3.61464667146663	0.0259289321889654	0.00973577411236083	1	1.00263896335454	3660.28280444772	4	23126.8712871287	1	1	1	1	2019-05-17T17:35:58.392	NG_ecoli_LTEE_910_DM25	-0	-0	164.775	DIA_100X_EMPTY_1x1_100ms	8ec1f291-1626-4bfd-ac7b-7c5854a73386	EPI_100X_YFP_1x1_200ms_25sola	EPI_100X_RFP_1x1_200ms_25sola
656	27	11.4134446989926	310	-23.9624823492835	426.570967741935	1965.74838709677	1694695	5466.75806451613	321.11462717133	347.08244985182	0	1405162	4532.78064516129	478.910056162692	610.530577599552	0	NaN	NaN	NaN	NaN	NaN	296.657903200222	0.99981617380392	24.3008389401246	15.3881522650277	11.6234506065266	4.1279982377485	0.0350301176898667	0.0153936036748373	1	1.010104800768	2578.58408145318	4	22574.9032258065	1	1	1	1	2019-05-17T17:35:58.392	NG_ecoli_LTEE_910_DM25	-0	-0	164.775	DIA_100X_EMPTY_1x1_100ms	7821b195-0224-4cb2-8d7c-e916b3affbe8	EPI_100X_YFP_1x1_200ms_25sola	EPI_100X_RFP_1x1_200ms_25sola
657	32	13.2720066482197	425	35.7684520559187	435.105882352941	162.056470588235	2412916	5677.44941176471	321.11462717133	347.08244985182	0	155400	365.647058823529	478.910056162692	610.530577599552	0	NaN	NaN	NaN	NaN	NaN	384.597723053135	0.976177821887502	33.3081205554085	13.1154156647516	11.1132016086366	3.02998228020752	0.032520534571535	0.0175091052890041	1	1.0061308046599	3230.86190403186	3	21455.6541176471	1	1	1	1	2019-05-17T17:35:58.392	NG_ecoli_LTEE_910_DM25	-0	-0	164.775	DIA_100X_EMPTY_1x1_100ms	0d9ff855-063a-4270-9779-aede4962bbd4	EPI_100X_YFP_1x1_200ms_25sola	EPI_100X_RFP_1x1_200ms_25sola
658	39	13.3242681297145	520	43.441018079643	438.569230769231	529.313461538462	1059770	2038.01923076923	321.11462717133	347.08244985182	0	178109	342.517307692308	478.910056162692	610.530577599552	0	NaN	NaN	NaN	NaN	NaN	431.822097109396	0.882658741333312	38.7846246200626	13.2989846212976	10.8728408197653	2.70920944059436	0.041832416273192	0.0207971992629726	0	1.04288039508225	3601.10291949277	1	20257.225	1	1	1	1	2019-05-17T17:35:58.392	NG_ecoli_LTEE_910_DM25	-0	-0	164.775	DIA_100X_EMPTY_1x1_100ms	e085fd79-5597-4775-87a8-cfad2afec77a	EPI_100X_YFP_1x1_200ms_25sola	EPI_100X_RFP_1x1_200ms_25sola
659	44	13.9561072077238	614	41.362704419312	441.171009771987	1043.76058631922	787804	1283.06840390879	321.11462717133	347.08244985182	0	225634	367.482084690554	478.910056162692	610.530577599552	0	NaN	NaN	NaN	NaN	NaN	509.092305088498	0.881744344307118	42.9856981292881	14.6089182148434	11.6056144100222	2.71326327590793	0.0393574526462438	0.0152004613760124	2	1.03325494570769	4547.26370363961	1	19596.4185667752	1	1	1	1	2019-05-17T17:35:58.392	NG_ecoli_LTEE_910_DM25	-0	-0	164.775	DIA_100X_EMPTY_1x1_100ms	56af295e-7eb3-42fd-8f46-e501b987419b	EPI_100X_YFP_1x1_200ms_25sola	EPI_100X_RFP_1x1_200ms_25sola
660	33	14.3789917125799	490	38.1583760920105	427.548979591837	1298.28163265306	306396	625.297959183673	321.11462717133	347.08244985182	0	264382	539.555102040816	478.910056162692	610.530577599552	0	NaN	NaN	NaN	NaN	NaN	440.892454882975	0.932686885322703	33.8816935128391	16.1673997743754	12.563084470559	3.75642887353962	0.029149233693006	0.0133539744030394	1	1.01171094879414	4199.98317536699	2	19938.4530612245	1	1	1	1	2019-05-17T17:35:58.392	NG_ecoli_LTEE_910_DM25	-0	-0	164.775	DIA_100X_EMPTY_1x1_100ms	d60d676c-c109-4712-ae85-c52511d79625	EPI_100X_YFP_1x1_200ms_25sola	EPI_100X_RFP_1x1_200ms_25sola
661	25	12.7732573762575	320	16.8678058957063	431.803125	1337.321875	152834	477.60625	321.11462717133	347.08244985182	0	159882	499.63125	478.910056162692	610.530577599552	0	NaN	NaN	NaN	NaN	NaN	301.512739362979	0.997147062352249	24.9614481269529	14.113041777598	11.7130898408462	3.47276653717968	0.0258382285393715	0.0107235656625916	1	1.00471921228463	2689.69234706904	3	19810.40625	1	1	1	1	2019-05-17T17:35:58.392	NG_ecoli_LTEE_910_DM25	-0	-0	164.775	DIA_100X_EMPTY_1x1_100ms	2997b78a-264f-4629-951b-d928a7d467c1	EPI_100X_YFP_1x1_200ms_25sola	EPI_100X_RFP_1x1_200ms_25sola
662	21	12.7348285266072	269	-37.8043972523717	427.360594795539	1654.47583643123	892755	3318.79182156134	321.11462717133	347.08244985182	0	409560	1522.52788104089	478.910056162692	610.530577599552	0	NaN	NaN	NaN	NaN	NaN	261.980587804366	0.999913341022543	21.9918063689431	14.6409214874373	11.2691831892667	4.04530969866797	0.0113084556846328	0.00535209816114642	1	1.00033918402175	2193.49001538994	4	24322.594795539	1	1	1	1	2019-05-17T17:35:58.392	NG_ecoli_LTEE_910_DM25	-0	-0	164.775	DIA_100X_EMPTY_1x1_100ms	4f727772-af8c-40b2-b9f0-7ae749762e56	EPI_100X_YFP_1x1_200ms_25sola	EPI_100X_RFP_1x1_200ms_25sola
663	40	13.619410700753	545	24.7262706588523	440.845871559633	147.289908256881	1006292	1846.40733944954	321.11462717133	347.08244985182	0	196377	360.324770642202	478.910056162692	610.530577599552	0	NaN	NaN	NaN	NaN	NaN	464.345111811605	0.881589784424273	40.4336231845886	15.2059284590785	11.235493585253	3.21773328712611	0.0406835028090277	0.0148888638805481	1	1.01780254450834	4008.82273777636	2	20322.7302752294	1	1	1	1	2019-05-17T17:35:58.392	NG_ecoli_LTEE_910_DM25	-0	-0	164.775	DIA_100X_EMPTY_1x1_100ms	c69830cc-9586-4370-a429-39e473067c99	EPI_100X_YFP_1x1_200ms_25sola	EPI_100X_RFP_1x1_200ms_25sola
664	28	14.5537599164923	408	26.3501494600225	432.926470588235	932.808823529412	280785	688.198529411765	321.11462717133	347.08244985182	0	156881	384.512254901961	478.910056162692	610.530577599552	0	NaN	NaN	NaN	NaN	NaN	369.973281239368	0.999308578348516	26.3792923477325	16.8983313458752	13.2424863770309	4.47876320737971	0.0662989957788057	0.03526469430365	0	1.06094501044217	3633.22331108081	4	22380.7524509804	1	1	1	1	2019-05-17T17:35:58.392	NG_ecoli_LTEE_910_DM25	-0	-0	164.775	DIA_100X_EMPTY_1x1_100ms	114bd64e-7b25-4256-9b3a-7f2ec7ca9014	EPI_100X_YFP_1x1_200ms_25sola	EPI_100X_RFP_1x1_200ms_25sola
665	40	13.1488666311568	526	46.1390281148519	430.633079847909	2003.21673003802	4261664	8102.02281368821	321.11462717133	347.08244985182	0	690923	1313.54182509506	478.910056162692	610.530577599552	0	NaN	NaN	NaN	NaN	NaN	488.840459195176	0.897748930208464	38.9737824614044	15.341710219623	12.1703823042089	3.28499685492266	0.0656426834750306	0.0333202931102739	1	1.10620463863738	4533.88896134752	4	20668.252851711	1	1	1	1	2019-05-17T17:35:58.392	NG_ecoli_LTEE_910_DM25	-0	-0	164.775	DIA_100X_EMPTY_1x1_100ms	a3a609aa-7bb4-4b96-a728-7d6e7b328277	EPI_100X_YFP_1x1_200ms_25sola	EPI_100X_RFP_1x1_200ms_25sola
666	27	14.0962336639355	381	-24.958608588845	433.538057742782	1499.29921259843	200090	525.170603674541	321.11462717133	347.08244985182	0	146565	384.685039370079	478.910056162692	610.530577599552	0	NaN	NaN	NaN	NaN	NaN	334.154201377782	0.99682628650592	24.5841900398479	17.6820189647162	13.0991587854709	4.53240428676406	0.0270730883662008	0.0117880298732436	1	1.00355966253618	3313.08515859276	2	23471.186351706	1	1	1	1	2019-05-17T17:35:58.392	NG_ecoli_LTEE_910_DM25	-0	-0	164.775	DIA_100X_EMPTY_1x1_100ms	126272ec-cb34-4cbd-8a50-2adfc9bc15a5	EPI_100X_YFP_1x1_200ms_25sola	EPI_100X_RFP_1x1_200ms_25sola
667	28	14.8037185113068	415	18.1509789509113	437.30843373494	368.159036144578	1184814	2854.9734939759	321.11462717133	347.08244985182	0	601351	1449.03855421687	478.910056162692	610.530577599552	0	NaN	NaN	NaN	NaN	NaN	311.515067494554	0.999618693467122	25.7919746674792	14.5595684696343	11.6081287822965	3.69055032979725	0.0158999329676422	0.00656584474657332	1	1.00174435223441	2729.59937533971	1	20350.9855421687	1	1	1	1	2019-05-17T17:35:58.392	NG_ecoli_LTEE_910_DM25	-0	-0	164.775	DIA_100X_EMPTY_1x1_100ms	b4834e7e-ce7d-4c27-b2d1-314ce0037421	EPI_100X_YFP_1x1_200ms_25sola	EPI_100X_RFP_1x1_200ms_25sola
668	43	14.370525302034	618	-23.4723423046875	440.802588996764	408.880258899676	4739006	7668.29449838188	321.11462717133	347.08244985182	0	232219	375.758899676375	478.910056162692	610.530577599552	0	NaN	NaN	NaN	NaN	NaN	504.894232904567	0.877808574963285	41.4409798050623	14.8641933057554	11.9308343631277	2.95532401149896	0.0435787491604478	0.0212788370984693	1	1.05960468534192	4632.99177515819	2	19637.9870550162	1	1	1	1	2019-05-17T17:35:58.392	NG_ecoli_LTEE_910_DM25	-0	-0	164.775	DIA_100X_EMPTY_1x1_100ms	725d4caf-25b5-4ca0-800a-eeb501f90dfd	EPI_100X_YFP_1x1_200ms_25sola	EPI_100X_RFP_1x1_200ms_25sola
669	26	14.2228306058859	371	37.7789879809666	438.485175202156	475.735849056604	1445154	3895.29380053908	321.11462717133	347.08244985182	0	126609	341.264150943396	478.910056162692	610.530577599552	0	NaN	NaN	NaN	NaN	NaN	293.105064103694	0.999185627874179	24.5916165476348	14.1008087322241	11.5481894797018	3.5125511392955	0.0143499217425544	0.00602759431404254	1	1.00115181497274	2575.75624714482	0	19752.5687331536	1	1	1	1	2019-05-17T17:35:58.392	NG_ecoli_LTEE_910_DM25	-0	-0	164.775	DIA_100X_EMPTY_1x1_100ms	129f1dfd-1415-41b4-8fc0-a2566ea058f9	EPI_100X_YFP_1x1_200ms_25sola	EPI_100X_RFP_1x1_200ms_25sola
[truncated: 73,436 more rows]
