# Supplementary material for: Genomic and phenotypic evolution of Escherichia coli in a novel citrate-only resource environment
Source: eLife. 2020 May 29;9:e55414. doi: 10.7554/eLife.55414 (PMC7299349; doi:10.7554/eLife.55414)
Supplement: Figure 10—source data 2. [file elife-55414-fig10-data2.zip › 20190524_NG_ecoli_LTEE_11364_DM0_001.superSegger.txt]

CellID	LongAxis	ShortAxis	Area	RegionScore	XPosition	YPosition	Fluor1Sum	Fluor1Mean	Fluor1Background	Fluor1BgStd	Fluor1FociNumber	Fluor2Sum	Fluor2Mean	Fluor2Background	Fluor2BgStd	Fluor2FociNumber	Fluor3Sum	Fluor3Mean	Fluor3Background	Fluor3BgStd	Fluor3FociNumber	MeshArea	MeshSolidity	MeshAxisLength	MeshRibsLengthMax	MeshRibsLengthMean	MeshRibsLengthStd	MeshCurvatureMax	MeshCurvatureMean	MeshCurvatureInflection	MeshSinuosity	MeshVolume	NumOfNeighbors	RegionGrayVal	TimeFrames	AgeFrames	RelativeAge	xyFolder	DateTime	Folder	StageXposition	StageYposition	StageZposition	PhaseConfig	UUID	Fluo1Config	Fluo2Config	Fluo3Config
1	37	10.2498094332466	380	5.29854179232014	11.2605263157895	348.997368421053	7439851	19578.5552631579	109.349888539126	164.301510408061	0	561013	1476.35	658.479586558792	871.457879310433	0	NaN	NaN	NaN	NaN	NaN	NaN	NaN	NaN	NaN	NaN	NaN	NaN	NaN	NaN	NaN	NaN	1	15216.6394736842	1	1	1	1	2019-05-24T17:53:15.576	NG_ecoli_LTEE_11364_DM0	-0	-0	163.575	DIA_100X_EMPTY_1x1_100ms	a3ee0d07-5375-410a-b062-f95adf3372c6	EPI_100X_YFP_1x1_200ms_25sola	EPI_100X_RFP_1x1_200ms_25sola
2	43	11.5479414733567	497	36.691385569798	10.2273641851107	636.022132796781	1900391	3823.72434607646	109.349888539126	164.301510408061	0	2997900	6031.99195171026	658.479586558792	871.457879310433	3	NaN	NaN	NaN	NaN	NaN	NaN	NaN	NaN	NaN	NaN	NaN	NaN	NaN	NaN	NaN	NaN	1	15206.9979879276	1	1	1	1	2019-05-24T17:53:15.576	NG_ecoli_LTEE_11364_DM0	-0	-0	163.575	DIA_100X_EMPTY_1x1_100ms	cfb31ed0-35f2-4539-abcd-b5a885fa59cd	EPI_100X_YFP_1x1_200ms_25sola	EPI_100X_RFP_1x1_200ms_25sola
3	26	11.2977566272992	294	17.827457686921	11.2312925170068	1673.01700680272	658732	2240.58503401361	109.349888539126	164.301510408061	0	680413	2314.32993197279	658.479586558792	871.457879310433	0	NaN	NaN	NaN	NaN	NaN	NaN	NaN	NaN	NaN	NaN	NaN	NaN	NaN	NaN	NaN	NaN	0	15347.0238095238	1	1	1	1	2019-05-24T17:53:15.576	NG_ecoli_LTEE_11364_DM0	-0	-0	163.575	DIA_100X_EMPTY_1x1_100ms	a4373380-153b-4e41-9be7-f721426845db	EPI_100X_YFP_1x1_200ms_25sola	EPI_100X_RFP_1x1_200ms_25sola
4	44	11.1497732079019	491	49.6812723109949	18.7046843177189	897.089613034623	1095613	2231.39103869654	109.349888539126	164.301510408061	0	1292160	2631.69042769857	658.479586558792	871.457879310433	1	NaN	NaN	NaN	NaN	NaN	445.717777371624	0.937720618493247	43.2564347302271	11.8888633607274	10.1322434949533	2.20747445016826	0.00890025483131571	0.00340938684354519	1	1.00035306415523	3487.80213186647	1	16132.517311609	1	1	1	1	2019-05-24T17:53:15.576	NG_ecoli_LTEE_11364_DM0	-0	-0	163.575	DIA_100X_EMPTY_1x1_100ms	747eb2a8-13f4-44ca-b95b-2e1fb9a1e13c	EPI_100X_YFP_1x1_200ms_25sola	EPI_100X_RFP_1x1_200ms_25sola
5	52	12.5276484442404	651	49.3513168476001	25.4546850998464	880.600614439324	7109342	10920.6482334869	109.349888539126	164.301510408061	0	922331	1416.7910906298	658.479586558792	871.457879310433	0	NaN	NaN	NaN	NaN	NaN	557.127481047757	0.927280160347447	51.2081184717031	12.4180345154056	10.7214372895546	2.08644250052102	0.0188348906703118	0.005742167977223	2	1.00358892936889	4623.11524572666	1	15792.6144393241	1	1	1	1	2019-05-24T17:53:15.576	NG_ecoli_LTEE_11364_DM0	-0	-0	163.575	DIA_100X_EMPTY_1x1_100ms	2650e961-463f-4348-a6d6-3434a7ed4f81	EPI_100X_YFP_1x1_200ms_25sola	EPI_100X_RFP_1x1_200ms_25sola
6	29	7.6140423510412	221	19.3942241937543	29.1809954751131	629.443438914027	116259	526.058823529412	109.349888539126	164.301510408061	0	8424980	38122.0814479638	658.479586558792	871.457879310433	2	NaN	NaN	NaN	NaN	NaN	284.624754582928	0.942477944664234	30.2300083088876	11.6903516405786	9.19733978854773	2.48917207965788	0.0172818919496395	0.00751240350780356	1	1.00326142269219	2008.41109013967	1	19904.4524886878	1	1	1	1	2019-05-24T17:53:15.576	NG_ecoli_LTEE_11364_DM0	-0	-0	163.575	DIA_100X_EMPTY_1x1_100ms	783f09d0-bc8b-460c-9f18-71c8503d5b5b	EPI_100X_YFP_1x1_200ms_25sola	EPI_100X_RFP_1x1_200ms_25sola
7	40	11.46018617834	458	49.053123818202	38.235807860262	327.759825327511	8088019	17659.4301310044	109.349888539126	164.301510408061	0	640804	1399.13537117904	658.479586558792	871.457879310433	0	NaN	NaN	NaN	NaN	NaN	407.501337149441	0.98618501472253	38.5797592626244	12.0540205824333	10.3248051258718	2.64702883916961	0.00448182221484297	0.00233786120851654	1	1.00013255530081	3230.07883021341	1	15507.4847161572	1	1	1	1	2019-05-24T17:53:15.576	NG_ecoli_LTEE_11364_DM0	-0	-0	163.575	DIA_100X_EMPTY_1x1_100ms	a8c198d3-d01a-4b97-8d07-22c7f07fbbdd	EPI_100X_YFP_1x1_200ms_25sola	EPI_100X_RFP_1x1_200ms_25sola
8	42	11.5481559196642	485	49.4902990191399	49.9360824742268	722.962886597938	2230389	4598.74020618557	109.349888539126	164.301510408061	0	458617	945.60206185567	658.479586558792	871.457879310433	0	NaN	NaN	NaN	NaN	NaN	441.393356309709	0.945831795701022	41.9357708872273	12.1945619642692	10.2955914043725	2.33717440408227	0.0151103703260961	0.00458081909836528	2	1.00066685141326	3491.21913705972	1	15819.8680412371	1	1	1	1	2019-05-24T17:53:15.576	NG_ecoli_LTEE_11364_DM0	-0	-0	163.575	DIA_100X_EMPTY_1x1_100ms	50ee8cb4-9ffa-453d-b03c-68c4a30238e8	EPI_100X_YFP_1x1_200ms_25sola	EPI_100X_RFP_1x1_200ms_25sola
9	35	11.0396894712045	388	47.655993387196	47.2242268041237	596.685567010309	79118	203.912371134021	109.349888539126	164.301510408061	0	16873213	43487.662371134	658.479586558792	871.457879310433	4	NaN	NaN	NaN	NaN	NaN	350.425292853241	0.947518758708573	34.1329267936288	12.8000456814504	9.96122611016237	2.81474302333289	0.0315382545027687	0.0126588028791434	2	1.00567081517856	2660.04514424575	0	18546.0257731959	1	1	1	1	2019-05-24T17:53:15.576	NG_ecoli_LTEE_11364_DM0	-0	-0	163.575	DIA_100X_EMPTY_1x1_100ms	36cd3f3c-90fe-424e-8e5a-cbfc86c226c7	EPI_100X_YFP_1x1_200ms_25sola	EPI_100X_RFP_1x1_200ms_25sola
10	42	12.4464661271131	523	49.2729609945196	56.2294455066922	742.087954110899	2512361	4803.74952198853	109.349888539126	164.301510408061	0	592410	1132.71510516252	658.479586558792	871.457879310433	0	NaN	NaN	NaN	NaN	NaN	467.426670033338	0.947829183230597	41.451198649962	12.8536850280233	11.1149895096587	2.38439681070143	0.00354429471860902	0.00113740083402351	4	1.0000796166786	4022.02799628745	1	15232.8260038241	1	1	1	1	2019-05-24T17:53:15.576	NG_ecoli_LTEE_11364_DM0	-0	-0	163.575	DIA_100X_EMPTY_1x1_100ms	d410201d-8987-40e1-aba4-1dca093ac5f9	EPI_100X_YFP_1x1_200ms_25sola	EPI_100X_RFP_1x1_200ms_25sola
11	42	12.4183939896187	522	49.5262075264373	63.911877394636	1991.45402298851	1471083	2818.16666666667	109.349888539126	164.301510408061	0	420015	804.626436781609	658.479586558792	871.457879310433	0	NaN	NaN	NaN	NaN	NaN	453.8252489794	0.975200769445992	41.0588829765447	13.0116107584988	10.7985943380018	2.60805756348098	0.00322031458667062	0.00172490661510019	1	1.00024739133838	3760.37766751864	0	15330.2088122605	1	1	1	1	2019-05-24T17:53:15.576	NG_ecoli_LTEE_11364_DM0	-0	-0	163.575	DIA_100X_EMPTY_1x1_100ms	551c7a87-c590-4def-8cf3-ea8c4c18d01e	EPI_100X_YFP_1x1_200ms_25sola	EPI_100X_RFP_1x1_200ms_25sola
12	52	11.1860930839109	582	42.5275136214078	83.1838487972509	842.398625429553	128132	220.158075601375	109.349888539126	164.301510408061	0	25868792	44448.0962199313	658.479586558792	871.457879310433	6	NaN	NaN	NaN	NaN	NaN	529.256379380377	0.846469469812502	53.1133620068722	12.578895330775	9.80947721353995	2.50062738009467	0.0276292811478968	0.00939284828160605	1	1.01311253346926	4014.07422946355	0	17216.5790378007	1	1	1	1	2019-05-24T17:53:15.576	NG_ecoli_LTEE_11364_DM0	-0	-0	163.575	DIA_100X_EMPTY_1x1_100ms	ec64c368-659c-4544-9d1b-310723deacdf	EPI_100X_YFP_1x1_200ms_25sola	EPI_100X_RFP_1x1_200ms_25sola
13	31	11.3386790901113	352	48.1760882248464	74.8977272727273	941.747159090909	94316	267.943181818182	109.349888539126	164.301510408061	0	6189089	17582.6392045455	658.479586558792	871.457879310433	2	NaN	NaN	NaN	NaN	NaN	335.199666402115	0.982323822489116	31.1376787713684	12.7422528920329	10.5186945184127	2.79975816331006	0.0166195378432848	0.00750387517071114	0	1.00334582017754	2705.82559506013	0	18167.75	1	1	1	1	2019-05-24T17:53:15.576	NG_ecoli_LTEE_11364_DM0	-0	-0	163.575	DIA_100X_EMPTY_1x1_100ms	feb908e1-2874-48b2-81e2-3e4af240a855	EPI_100X_YFP_1x1_200ms_25sola	EPI_100X_RFP_1x1_200ms_25sola
14	32	10.7127570691883	343	28.3629388962869	78.9300291545189	12.7959183673469	1827263	5327.29737609329	109.349888539126	164.301510408061	0	285597	832.644314868805	658.479586558792	871.457879310433	0	NaN	NaN	NaN	NaN	NaN	NaN	NaN	NaN	NaN	NaN	NaN	NaN	NaN	NaN	NaN	NaN	0	16005.2973760933	1	1	1	1	2019-05-24T17:53:15.576	NG_ecoli_LTEE_11364_DM0	-0	-0	163.575	DIA_100X_EMPTY_1x1_100ms	1b4ad3cf-daa8-45bd-8d98-aee12a16f2e9	EPI_100X_YFP_1x1_200ms_25sola	EPI_100X_RFP_1x1_200ms_25sola
15	55	12.6046845402264	694	47.2464863297364	92.1959654178674	302.036023054755	963832	1388.80691642651	109.349888539126	164.301510408061	0	2959939	4265.04178674352	658.479586558792	871.457879310433	8	NaN	NaN	NaN	NaN	NaN	589.163051929899	0.881570414063211	54.947015598541	12.3639574326971	10.5200235878712	2.2701974840675	0.0185748011323134	0.00831208124740333	1	1.01229138377921	4776.03408554298	0	15538.7608069164	1	1	1	1	2019-05-24T17:53:15.576	NG_ecoli_LTEE_11364_DM0	-0	-0	163.575	DIA_100X_EMPTY_1x1_100ms	7257c1ac-bcd5-4366-bc6a-629844f25870	EPI_100X_YFP_1x1_200ms_25sola	EPI_100X_RFP_1x1_200ms_25sola
16	50	13.196630584118	660	49.6088505864749	150.774242424242	448.659090909091	4572172	6927.53333333333	109.349888539126	164.301510408061	0	662817	1004.26818181818	658.479586558792	871.457879310433	0	NaN	NaN	NaN	NaN	NaN	562.84624948514	0.933653818621466	49.3790584409191	13.3773895486279	11.2451175367768	2.29155454701916	0.00451132487651132	0.00217600688683284	1	1.00026882904219	4904.11543494661	0	14822.8303030303	1	1	1	1	2019-05-24T17:53:15.576	NG_ecoli_LTEE_11364_DM0	-0	-0	163.575	DIA_100X_EMPTY_1x1_100ms	d57ed565-922a-42ca-99ec-a3c04bbecbe8	EPI_100X_YFP_1x1_200ms_25sola	EPI_100X_RFP_1x1_200ms_25sola
17	43	13.0209714901917	560	49.4837764236169	168.526785714286	950.464285714286	963843	1721.14821428571	109.349888539126	164.301510408061	0	2337942	4174.89642857143	658.479586558792	871.457879310433	3	NaN	NaN	NaN	NaN	NaN	470.833259110338	0.945679745188672	41.9605444037636	12.9738386159656	10.9584171983485	2.6016607657098	0.0169575413762014	0.00637506912283605	2	1.00352174208874	3957.55224145301	0	14522.2553571429	1	1	1	1	2019-05-24T17:53:15.576	NG_ecoli_LTEE_11364_DM0	-0	-0	163.575	DIA_100X_EMPTY_1x1_100ms	3fab6bbb-3027-4378-a6ac-ec8aa3375be2	EPI_100X_YFP_1x1_200ms_25sola	EPI_100X_RFP_1x1_200ms_25sola
18	48	13.6219800027573	656	49.1853991889543	198.158536585366	1327.81402439024	17721678	27014.7530487805	109.349888539126	164.301510408061	0	816084	1244.03048780488	658.479586558792	871.457879310433	0	NaN	NaN	NaN	NaN	NaN	564.644311110244	0.938608062657181	48.6015270253896	13.8604904537133	11.4404814774188	2.38056678657669	0.024851887855131	0.00815600969620104	1	1.00285321463269	4996.06868886907	0	14971.6615853659	1	1	1	1	2019-05-24T17:53:15.576	NG_ecoli_LTEE_11364_DM0	-0	-0	163.575	DIA_100X_EMPTY_1x1_100ms	29ec6514-2eab-44b2-ad7a-ccde79d144c2	EPI_100X_YFP_1x1_200ms_25sola	EPI_100X_RFP_1x1_200ms_25sola
19	42	13.5992288326154	572	49.4274978744092	214.096153846154	181.332167832168	3135735	5482.0541958042	109.349888539126	164.301510408061	0	566216	989.888111888112	658.479586558792	871.457879310433	0	NaN	NaN	NaN	NaN	NaN	485.19178560299	0.962618743772488	41.828885681224	13.2317116957253	11.4177822397221	2.5288612715228	0.0122914879988375	0.00682848143685852	1	1.00199166124627	4282.81868036801	0	14483.5646853147	1	1	1	1	2019-05-24T17:53:15.576	NG_ecoli_LTEE_11364_DM0	-0	-0	163.575	DIA_100X_EMPTY_1x1_100ms	09ab5e51-4e88-47a0-823b-03ae8fa07977	EPI_100X_YFP_1x1_200ms_25sola	EPI_100X_RFP_1x1_200ms_25sola
20	32	7.7105202091856	247	47.2974754370077	208.854251012146	613.995951417004	73191	296.31983805668	109.349888539126	164.301510408061	0	6492555	26285.6477732794	658.479586558792	871.457879310433	2	NaN	NaN	NaN	NaN	NaN	310.639706351605	0.926537394803455	33.8193499709478	10.9315205000634	8.91609758192454	2.32586816277249	0.0157675145249323	0.00674453211994462	1	1.00199768973402	2111.56649953843	1	19561.9028340081	1	1	1	1	2019-05-24T17:53:15.576	NG_ecoli_LTEE_11364_DM0	-0	-0	163.575	DIA_100X_EMPTY_1x1_100ms	9486fc23-a246-4c4a-808a-7225d1febc8d	EPI_100X_YFP_1x1_200ms_25sola	EPI_100X_RFP_1x1_200ms_25sola
21	37	12.6709579663157	469	49.3755633980223	217.432835820896	1524.08528784648	2198047	4686.66737739872	109.349888539126	164.301510408061	0	392234	836.319829424307	658.479586558792	871.457879310433	0	NaN	NaN	NaN	NaN	NaN	414.965961753361	0.974677681004216	36.3274629183422	12.906208458745	11.2065648050349	2.64902497553727	0.00465245621353438	0.00280323201801442	1	1.00018571293408	3583.19103869438	0	15227.1023454158	1	1	1	1	2019-05-24T17:53:15.576	NG_ecoli_LTEE_11364_DM0	-0	-0	163.575	DIA_100X_EMPTY_1x1_100ms	be48fcb4-9631-40c3-bf80-714feae2eb34	EPI_100X_YFP_1x1_200ms_25sola	EPI_100X_RFP_1x1_200ms_25sola
22	26	8.82748338159836	230	42.4465317168966	217.217391304348	643.465217391304	72013	313.1	109.349888539126	164.301510408061	0	5069472	22041.1826086957	658.479586558792	871.457879310433	2	NaN	NaN	NaN	NaN	NaN	264.201804163428	0.946078041876547	27.507038042216	12.0425051096112	9.13707604067367	2.87018097271869	0.0129883440016426	0.00545651716522248	1	1.00099071355948	1803.63306289322	1	19635.2913043478	1	1	1	1	2019-05-24T17:53:15.576	NG_ecoli_LTEE_11364_DM0	-0	-0	163.575	DIA_100X_EMPTY_1x1_100ms	e2275be7-c7d4-47f2-be4c-f30a2cc4c097	EPI_100X_YFP_1x1_200ms_25sola	EPI_100X_RFP_1x1_200ms_25sola
23	61	12.4906543397441	762	49.3290049759313	229.107611548556	1472.88320209974	3956987	5192.89632545932	109.349888539126	164.301510408061	0	888891	1166.52362204724	658.479586558792	871.457879310433	0	NaN	NaN	NaN	NaN	NaN	676.975334998913	0.956719469272468	61.0810492073997	12.117993189531	10.924445366044	2.03086324248983	0.00942968024767194	0.00497641273217598	2	1.00111923903663	5725.25934075306	0	15103.8963254593	1	1	1	1	2019-05-24T17:53:15.576	NG_ecoli_LTEE_11364_DM0	-0	-0	163.575	DIA_100X_EMPTY_1x1_100ms	71fde45a-1b18-436e-810f-81f152fdf441	EPI_100X_YFP_1x1_200ms_25sola	EPI_100X_RFP_1x1_200ms_25sola
24	44	9.74339555947974	429	41.1158233010101	236.850815850816	971.911421911422	88298	205.822843822844	109.349888539126	164.301510408061	0	16029179	37364.0536130536	658.479586558792	871.457879310433	3	NaN	NaN	NaN	NaN	NaN	NaN	NaN	NaN	NaN	NaN	NaN	NaN	NaN	NaN	NaN	NaN	0	18923.2214452214	1	1	1	1	2019-05-24T17:53:15.576	NG_ecoli_LTEE_11364_DM0	-0	-0	163.575	DIA_100X_EMPTY_1x1_100ms	33175c0c-421f-4d80-ae4d-91cd919356f2	EPI_100X_YFP_1x1_200ms_25sola	EPI_100X_RFP_1x1_200ms_25sola
25	26	9.1838955376219	239	7.67573576001114	238.92050209205	2038.75732217573	54698	228.861924686192	109.349888539126	164.301510408061	0	13084764	54747.9665271967	658.479586558792	871.457879310433	2	NaN	NaN	NaN	NaN	NaN	NaN	NaN	NaN	NaN	NaN	NaN	NaN	NaN	NaN	NaN	NaN	1	18701.1255230126	1	1	1	1	2019-05-24T17:53:15.576	NG_ecoli_LTEE_11364_DM0	-0	-0	163.575	DIA_100X_EMPTY_1x1_100ms	b5b36e23-b042-47e6-9e0f-fe4c23d279b8	EPI_100X_YFP_1x1_200ms_25sola	EPI_100X_RFP_1x1_200ms_25sola
26	37	9.70350270201348	360	45.770301357264	241.980555555556	379.288888888889	61941	172.058333333333	109.349888539126	164.301510408061	0	13455657	37376.825	658.479586558792	871.457879310433	4	NaN	NaN	NaN	NaN	NaN	358.420459748485	0.973865615842983	37.9694423235717	10.9875595705026	9.20231004546678	2.36164626549023	0.0101602468776274	0.00440169454431531	2	1.00075132016445	2525.32816713132	1	18710.8722222222	1	1	1	1	2019-05-24T17:53:15.576	NG_ecoli_LTEE_11364_DM0	-0	-0	163.575	DIA_100X_EMPTY_1x1_100ms	c37c391e-12ef-4782-a865-ff08b5b7959a	EPI_100X_YFP_1x1_200ms_25sola	EPI_100X_RFP_1x1_200ms_25sola
27	40	13.4955668886291	540	49.4685195270948	247.872222222222	1575.17222222222	1946615	3604.84259259259	109.349888539126	164.301510408061	0	806256	1493.06666666667	658.479586558792	871.457879310433	0	NaN	NaN	NaN	NaN	NaN	454.360927592301	0.958730739627986	39.3541169357576	12.9983439854388	11.2317571029429	2.78344287724231	0.0138785501358077	0.00639810396669179	1	1.00478295527855	3899.1995241975	0	14593.5944444444	1	1	1	1	2019-05-24T17:53:15.576	NG_ecoli_LTEE_11364_DM0	-0	-0	163.575	DIA_100X_EMPTY_1x1_100ms	d72bb198-b07d-403c-94cb-912e249fa9c9	EPI_100X_YFP_1x1_200ms_25sola	EPI_100X_RFP_1x1_200ms_25sola
28	33	10.7326127777716	355	46.3369881521897	248.833802816901	343.338028169014	74775	210.633802816901	109.349888539126	164.301510408061	0	12583163	35445.5295774648	658.479586558792	871.457879310433	3	NaN	NaN	NaN	NaN	NaN	332.428079154638	0.979891632318765	33.5487281522512	11.593772361335	9.63712096189716	2.59631911147909	0.00421705497747371	0.00216186975952969	1	1.00019117124731	2447.14983974301	1	18534.1070422535	1	1	1	1	2019-05-24T17:53:15.576	NG_ecoli_LTEE_11364_DM0	-0	-0	163.575	DIA_100X_EMPTY_1x1_100ms	10af2b40-0790-4bc6-92e1-16c5c557452f	EPI_100X_YFP_1x1_200ms_25sola	EPI_100X_RFP_1x1_200ms_25sola
29	32	10.8705644619283	348	48.1041226184977	251.612068965517	2014.24712643678	83159	238.962643678161	109.349888539126	164.301510408061	0	17776664	51082.367816092	658.479586558792	871.457879310433	3	NaN	NaN	NaN	NaN	NaN	324.810673247267	0.894807495364336	31.2924654001402	12.8624648666125	9.98868654116155	2.85272799279858	0.0538900834757368	0.0216980227037903	2	1.03750025338561	2452.14660336133	1	18723.4195402299	1	1	1	1	2019-05-24T17:53:15.576	NG_ecoli_LTEE_11364_DM0	-0	-0	163.575	DIA_100X_EMPTY_1x1_100ms	830c5375-7385-409d-9cac-ce8e5e10a4cc	EPI_100X_YFP_1x1_200ms_25sola	EPI_100X_RFP_1x1_200ms_25sola
30	58	13.0231255457078	765	48.2531303339238	272.917647058824	1318.65098039216	4671955	6107.13071895425	109.349888539126	164.301510408061	0	506659	662.299346405229	658.479586558792	871.457879310433	0	NaN	NaN	NaN	NaN	NaN	654.007499614266	0.869121289418813	57.9541815534186	12.9428643162429	11.0871658108303	2.25830639522651	0.0206670019185864	0.00764981271323078	0	1.0156001071165	5595.20165488919	0	14958.9424836601	1	1	1	1	2019-05-24T17:53:15.576	NG_ecoli_LTEE_11364_DM0	-0	-0	163.575	DIA_100X_EMPTY_1x1_100ms	240fb4c3-9571-4d64-88f5-97749ae954f9	EPI_100X_YFP_1x1_200ms_25sola	EPI_100X_RFP_1x1_200ms_25sola
31	65	13.8889439426718	904	46.5626222461796	286.384955752212	956.988938053097	1652910	1828.44026548673	109.349888539126	164.301510408061	0	974900	1078.42920353982	658.479586558792	871.457879310433	0	NaN	NaN	NaN	NaN	NaN	769.222596204247	0.870717837054569	65.5041152816885	13.5083589316879	11.5760177795436	2.18236509331091	0.0177250001119411	0.00546303944070422	2	1.00876333086335	6894.08822651802	0	14621.7024336283	1	1	1	1	2019-05-24T17:53:15.576	NG_ecoli_LTEE_11364_DM0	-0	-0	163.575	DIA_100X_EMPTY_1x1_100ms	ed4cad5d-8026-4d4d-bfeb-a6732386e886	EPI_100X_YFP_1x1_200ms_25sola	EPI_100X_RFP_1x1_200ms_25sola
32	50	12.4779880388593	625	49.2477795370263	294.5792	1501.4016	1570233	2512.3728	109.349888539126	164.301510408061	0	433802	694.0832	658.479586558792	871.457879310433	0	NaN	NaN	NaN	NaN	NaN	545.784675078079	0.92632963757585	51.0936054895126	12.358536713165	10.506805312747	2.14731984262395	0.00781958958236207	0.00562930794664878	0	1.00462199884096	4429.93956798025	0	15489.0304	1	1	1	1	2019-05-24T17:53:15.576	NG_ecoli_LTEE_11364_DM0	-0	-0	163.575	DIA_100X_EMPTY_1x1_100ms	5b21ee15-782c-4749-9d20-04471d577cec	EPI_100X_YFP_1x1_200ms_25sola	EPI_100X_RFP_1x1_200ms_25sola
33	46	12.6614616092316	583	49.4351205220897	297.476843910806	472.102915951973	684692	1174.42881646655	109.349888539126	164.301510408061	0	1868581	3205.11320754717	658.479586558792	871.457879310433	3	NaN	NaN	NaN	NaN	NaN	498.56078418344	0.940902017111797	45.4750987527733	12.5503474840457	10.8196789877219	2.19588788808825	0.00657244755170705	0.00211448463197121	3	1.00051700884144	4181.11664517143	0	14938.7598627787	1	1	1	1	2019-05-24T17:53:15.576	NG_ecoli_LTEE_11364_DM0	-0	-0	163.575	DIA_100X_EMPTY_1x1_100ms	5301f895-571c-4759-b7c0-de079dc5d0fc	EPI_100X_YFP_1x1_200ms_25sola	EPI_100X_RFP_1x1_200ms_25sola
34	37	12.5288223838504	464	49.638668637406	313.390086206897	1801.22413793103	1436410	3095.71120689655	109.349888539126	164.301510408061	0	305094	657.530172413793	658.479586558792	871.457879310433	0	NaN	NaN	NaN	NaN	NaN	401.898588380554	0.970554582626096	35.7510351581254	12.9116681910819	11.0117705778453	2.6335443236728	0.00932692255081627	0.00514866209711989	1	1.00212867750266	3404.80945064279	0	15092.5603448276	1	1	1	1	2019-05-24T17:53:15.576	NG_ecoli_LTEE_11364_DM0	-0	-0	163.575	DIA_100X_EMPTY_1x1_100ms	c4d56e45-1aed-4e82-b080-9612aec274c3	EPI_100X_YFP_1x1_200ms_25sola	EPI_100X_RFP_1x1_200ms_25sola
35	62	12.6172731526241	782	38.6191334119242	351.411764705882	1678.14578005115	2337563	2989.21099744246	109.349888539126	164.301510408061	0	654904	837.473145780051	658.479586558792	871.457879310433	0	NaN	NaN	NaN	NaN	NaN	687.573702335979	0.817734642641379	62.985663014753	12.42492094941	10.7524357617491	2.03209035388681	0.032977486182344	0.0105035230885381	2	1.03254087661779	5719.33189981485	0	15516.4693094629	1	1	1	1	2019-05-24T17:53:15.576	NG_ecoli_LTEE_11364_DM0	-0	-0	163.575	DIA_100X_EMPTY_1x1_100ms	f6c5f51c-1be0-4bfc-a75e-3914da1d06f6	EPI_100X_YFP_1x1_200ms_25sola	EPI_100X_RFP_1x1_200ms_25sola
36	52	12.9035703877253	671	49.5892164530927	393.43219076006	1643.62146050671	3915715	5835.64083457526	109.349888539126	164.301510408061	0	461143	687.24739195231	658.479586558792	871.457879310433	0	NaN	NaN	NaN	NaN	NaN	577.737866298597	0.946503507026887	52.4282584371558	12.5475716771711	10.8027030651589	2.32118945311534	0.0162054419777674	0.00524841214269218	2	1.00170583187853	4805.29650500701	0	15360.129657228	1	1	1	1	2019-05-24T17:53:15.576	NG_ecoli_LTEE_11364_DM0	-0	-0	163.575	DIA_100X_EMPTY_1x1_100ms	bb63a1f6-e220-4ac6-994b-439d0381030a	EPI_100X_YFP_1x1_200ms_25sola	EPI_100X_RFP_1x1_200ms_25sola
37	52	12.7084859148813	661	47.7062726080527	389.127080181543	237.394856278366	2197180	3324.02420574887	109.349888539126	164.301510408061	0	524762	793.891074130106	658.479586558792	871.457879310433	0	NaN	NaN	NaN	NaN	NaN	572.122555279711	0.872126922456104	52.194420033672	13.3724325707663	10.7304272573314	2.38091109289879	0.0353795096381366	0.0131228251416471	0	1.0255181743212	4720.06508461078	1	15711.860816944	1	1	1	1	2019-05-24T17:53:15.576	NG_ecoli_LTEE_11364_DM0	-0	-0	163.575	DIA_100X_EMPTY_1x1_100ms	8f13fb16-de49-44ed-a91d-b57e2eb1cbf9	EPI_100X_YFP_1x1_200ms_25sola	EPI_100X_RFP_1x1_200ms_25sola
38	58	12.011190205858	697	48.1187823345564	413.284074605452	619.862266857963	4146862	5949.58680057389	109.349888539126	164.301510408061	0	571970	820.616929698709	658.479586558792	871.457879310433	0	NaN	NaN	NaN	NaN	NaN	611.512829543871	0.870086260514077	58.108045118554	12.2070151345949	10.3653579674942	2.01093208857385	0.0159613521002624	0.00731455677333678	0	1.01070386107755	4903.37102644738	0	15229.6513629842	1	1	1	1	2019-05-24T17:53:15.576	NG_ecoli_LTEE_11364_DM0	-0	-0	163.575	DIA_100X_EMPTY_1x1_100ms	fe291da1-9e6d-42e7-a558-8015223fef43	EPI_100X_YFP_1x1_200ms_25sola	EPI_100X_RFP_1x1_200ms_25sola
39	42	13.0772095778266	550	49.3479891854092	404.854545454545	514.52	884937	1608.97636363636	109.349888539126	164.301510408061	0	1983531	3606.42	658.479586558792	871.457879310433	3	NaN	NaN	NaN	NaN	NaN	456.463118525813	0.964614159571406	41.6537343254747	12.6481285648627	10.7401594655937	2.49864363708198	0.00852532459942082	0.00394524134319727	0	1.00167350163702	3773.68185257604	0	14714.1745454545	1	1	1	1	2019-05-24T17:53:15.576	NG_ecoli_LTEE_11364_DM0	-0	-0	163.575	DIA_100X_EMPTY_1x1_100ms	69b90e8a-8929-4ff4-966e-cbf5b4c72e2f	EPI_100X_YFP_1x1_200ms_25sola	EPI_100X_RFP_1x1_200ms_25sola
40	43	14.4101403050535	621	48.9129129314213	411.958132045089	684.481481481482	1242179	2000.28824476651	109.349888539126	164.301510408061	0	1699152	2736.15458937198	658.479586558792	871.457879310433	0	NaN	NaN	NaN	NaN	NaN	526.87886302681	0.962259085126927	42.9680922976583	14.0770319032581	11.9824420382838	2.84713143737739	0.00782448581904837	0.00429895854196043	1	1.00060312743924	4845.36644482434	0	14504	1	1	1	1	2019-05-24T17:53:15.576	NG_ecoli_LTEE_11364_DM0	-0	-0	163.575	DIA_100X_EMPTY_1x1_100ms	2ab36894-b6e5-425b-a4e4-fbb5d7a1d961	EPI_100X_YFP_1x1_200ms_25sola	EPI_100X_RFP_1x1_200ms_25sola
41	37	13.0514845533717	483	49.6421251426163	411.656314699793	235.550724637681	1926832	3989.30020703934	109.349888539126	164.301510408061	0	445807	922.99585921325	658.479586558792	871.457879310433	0	NaN	NaN	NaN	NaN	NaN	406.336394664433	0.975177364691425	36.1594208695994	13.4071077864349	10.9827632653571	2.82776702876069	0.00707396573736368	0.00311837856197405	1	1.00090908442475	3425.58377083875	1	15553.7267080745	1	1	1	1	2019-05-24T17:53:15.576	NG_ecoli_LTEE_11364_DM0	-0	-0	163.575	DIA_100X_EMPTY_1x1_100ms	0ffd0512-0061-4d93-a964-7fca838429c6	EPI_100X_YFP_1x1_200ms_25sola	EPI_100X_RFP_1x1_200ms_25sola
42	39	13.2247889619023	517	49.2667041537272	473.191489361702	854.878143133462	547011	1058.04835589942	109.349888539126	164.301510408061	0	1229336	2377.82591876209	658.479586558792	871.457879310433	1	NaN	NaN	NaN	NaN	NaN	450.650419759355	0.965244639142449	38.9943332576207	13.3667317341062	11.2562657676625	2.77911611958326	0.00433829607214809	0.00184281297867836	1	1.00018587961718	3880.4318217155	0	15054.7079303675	1	1	1	1	2019-05-24T17:53:15.576	NG_ecoli_LTEE_11364_DM0	-0	-0	163.575	DIA_100X_EMPTY_1x1_100ms	bf8d54f8-0208-4d42-9338-94398ebb1ef4	EPI_100X_YFP_1x1_200ms_25sola	EPI_100X_RFP_1x1_200ms_25sola
43	43	11.3157917266551	487	49.4494309882195	489.221765913758	1874.63244353183	111510	228.973305954825	109.349888539126	164.301510408061	0	20070284	41212.0821355236	658.479586558792	871.457879310433	3	NaN	NaN	NaN	NaN	NaN	433.978856490238	0.905694978752491	42.4366333168351	12.348278952268	10.0046182707065	2.50046555558905	0.0138173425389943	0.00555561277183568	1	1.00098941143206	3336.04460493261	0	17574.7227926078	1	1	1	1	2019-05-24T17:53:15.576	NG_ecoli_LTEE_11364_DM0	-0	-0	163.575	DIA_100X_EMPTY_1x1_100ms	11c985fd-9844-4f3e-a757-8f362b8d6d0b	EPI_100X_YFP_1x1_200ms_25sola	EPI_100X_RFP_1x1_200ms_25sola
44	57	13.0223516253867	743	48.9686360341479	491.067294751009	1284.84118438762	4450691	5990.16285329744	109.349888539126	164.301510408061	0	490250	659.825033647375	658.479586558792	871.457879310433	0	NaN	NaN	NaN	NaN	NaN	638.841878454433	0.902780891377364	56.8855426371392	12.5977509940136	11.0120416304365	2.33156969190663	0.0189060998322888	0.00766263052554242	1	1.00709635149112	5417.8562227873	0	15409.2193808883	1	1	1	1	2019-05-24T17:53:15.576	NG_ecoli_LTEE_11364_DM0	-0	-0	163.575	DIA_100X_EMPTY_1x1_100ms	1b2fdabe-ec80-4350-864e-74fa7a82464d	EPI_100X_YFP_1x1_200ms_25sola	EPI_100X_RFP_1x1_200ms_25sola
45	50	13.8521050913997	692	49.8184550545588	503.401734104046	1347.25578034682	3211638	4641.09537572254	109.349888539126	164.301510408061	0	456209	659.261560693642	658.479586558792	871.457879310433	0	NaN	NaN	NaN	NaN	NaN	587.093511420167	0.951045073766901	49.5197521197448	13.7192304648652	11.6339370222939	2.60099309565323	0.0134373431924715	0.00671382821992521	1	1.00521050990709	5264.07126916892	1	15402.3453757225	1	1	1	1	2019-05-24T17:53:15.576	NG_ecoli_LTEE_11364_DM0	-0	-0	163.575	DIA_100X_EMPTY_1x1_100ms	49693cd7-f564-41e2-99b2-f37057eb2dfc	EPI_100X_YFP_1x1_200ms_25sola	EPI_100X_RFP_1x1_200ms_25sola
46	40	11.742001020384	471	49.5349898522923	499.140127388535	1368.95541401274	1734114	3681.77070063694	109.349888539126	164.301510408061	0	326332	692.849256900212	658.479586558792	871.457879310433	0	NaN	NaN	NaN	NaN	NaN	425.114465567177	0.939266744900658	40.2997805447324	12.2731461131835	10.2484146641381	2.48537281465005	0.0170842890741959	0.00471666322346389	1	1.00101504211288	3324.34387085914	1	16055.2377919321	1	1	1	1	2019-05-24T17:53:15.576	NG_ecoli_LTEE_11364_DM0	-0	-0	163.575	DIA_100X_EMPTY_1x1_100ms	304c6ecd-e854-4e86-b0f2-33f2fff4d302	EPI_100X_YFP_1x1_200ms_25sola	EPI_100X_RFP_1x1_200ms_25sola
47	43	13.4905723710527	580	49.4653089211773	501.896551724138	1225.8724137931	825199	1422.75689655172	109.349888539126	164.301510408061	0	1776952	3063.71034482759	658.479586558792	871.457879310433	3	NaN	NaN	NaN	NaN	NaN	501.935983694074	0.964794633819457	42.5315775313074	13.8729595710264	11.5407813336209	2.76726600690899	0.00630458902248255	0.00325668275163958	0	1.00082476918167	4449.0962123733	0	15105.6465517241	1	1	1	1	2019-05-24T17:53:15.576	NG_ecoli_LTEE_11364_DM0	-0	-0	163.575	DIA_100X_EMPTY_1x1_100ms	8f679e40-5de7-41f2-a4c2-abbc0acb7df6	EPI_100X_YFP_1x1_200ms_25sola	EPI_100X_RFP_1x1_200ms_25sola
48	41	13.0854651875778	537	49.5003380094436	510.128491620112	586.841713221601	630429	1173.98324022346	109.349888539126	164.301510408061	0	2903971	5407.76722532588	658.479586558792	871.457879310433	6	NaN	NaN	NaN	NaN	NaN	462.770085769755	0.956305688967848	40.204263548047	13.1252735326619	11.2949052163353	2.57432536040715	0.0107686552163006	0.00646750873749114	1	1.0038666012172	4028.34978968772	0	14554.1210428305	1	1	1	1	2019-05-24T17:53:15.576	NG_ecoli_LTEE_11364_DM0	-0	-0	163.575	DIA_100X_EMPTY_1x1_100ms	f20576ad-9307-48ca-ac07-a94183bb4890	EPI_100X_YFP_1x1_200ms_25sola	EPI_100X_RFP_1x1_200ms_25sola
49	78	12.4522987665857	972	37.5908997404057	520.152263374486	210.711934156379	3177447	3268.97839506173	109.349888539126	164.301510408061	0	627937	646.025720164609	658.479586558792	871.457879310433	0	NaN	NaN	NaN	NaN	NaN	843.442307209069	0.863120058416376	78.1229781955321	12.8171571847179	10.6824349501677	1.96786303132675	0.0140222271120289	0.0057436745215614	1	1.00306285619478	7001.79169435978	0	15056.4917695473	1	1	1	1	2019-05-24T17:53:15.576	NG_ecoli_LTEE_11364_DM0	-0	-0	163.575	DIA_100X_EMPTY_1x1_100ms	2fce3740-9720-4886-a2b3-22279a106642	EPI_100X_YFP_1x1_200ms_25sola	EPI_100X_RFP_1x1_200ms_25sola
50	45	12.5081935238285	563	49.6818042325731	522.895204262877	645.658969804618	4895219	8694.88277087034	109.349888539126	164.301510408061	0	465921	827.56838365897	658.479586558792	871.457879310433	0	NaN	NaN	NaN	NaN	NaN	487.755118490155	0.94461065328995	44.6744053169578	13.0358428593211	10.6160106400489	2.58440319847941	0.0373927524012345	0.0085046463264925	1	1.00251730228906	3954.31581554462	1	16246.6181172291	1	1	1	1	2019-05-24T17:53:15.576	NG_ecoli_LTEE_11364_DM0	-0	-0	163.575	DIA_100X_EMPTY_1x1_100ms	82f7c27b-226b-429c-b019-44ec961170bb	EPI_100X_YFP_1x1_200ms_25sola	EPI_100X_RFP_1x1_200ms_25sola
51	45	11.7911019044985	530	49.4121633986264	518.101886792453	990.818867924528	100589	189.790566037736	109.349888539126	164.301510408061	0	22477431	42410.2471698113	658.479586558792	871.457879310433	6	NaN	NaN	NaN	NaN	NaN	464.004944252355	0.887349994837793	44.2993204626552	12.7836724262457	10.2355539482206	2.58247490093539	0.0270003722028236	0.00884248841876157	2	1.00377184884068	3645.10169305603	0	16796.3377358491	1	1	1	1	2019-05-24T17:53:15.576	NG_ecoli_LTEE_11364_DM0	-0	-0	163.575	DIA_100X_EMPTY_1x1_100ms	be673240-063e-42bb-a46c-a30d33bb5baa	EPI_100X_YFP_1x1_200ms_25sola	EPI_100X_RFP_1x1_200ms_25sola
52	59	13.81387359233	815	49.1104545521524	533.238036809816	1462.81840490798	3329031	4084.70061349693	109.349888539126	164.301510408061	0	577863	709.034355828221	658.479586558792	871.457879310433	0	NaN	NaN	NaN	NaN	NaN	703.86881223255	0.951155179728158	58.7051223072392	13.4960569595965	11.8291009608673	2.25148317048268	0.00708955296929167	0.00385523541072255	2	1.0005996582083	6451.62855679042	0	14987.3680981595	1	1	1	1	2019-05-24T17:53:15.576	NG_ecoli_LTEE_11364_DM0	-0	-0	163.575	DIA_100X_EMPTY_1x1_100ms	fbbd02f4-5849-4d05-92a2-fd83a9a8bd1e	EPI_100X_YFP_1x1_200ms_25sola	EPI_100X_RFP_1x1_200ms_25sola
53	57	11.1006417368791	633	47.3941343001175	547.412322274881	656.420221169036	2118031	3346.0205371248	109.349888539126	164.301510408061	0	420880	664.897314375987	658.479586558792	871.457879310433	0	NaN	NaN	NaN	NaN	NaN	625.736239286811	0.864138449520458	58.299208388507	13.3558053984938	10.6055026310512	2.1938164814332	0.012320679781917	0.00540453464730887	3	1.00422561596231	5150.09275859656	2	18203.8120063191	1	1	1	1	2019-05-24T17:53:15.576	NG_ecoli_LTEE_11364_DM0	-0	-0	163.575	DIA_100X_EMPTY_1x1_100ms	6f240410-2ed3-40e4-8882-586f0f382876	EPI_100X_YFP_1x1_200ms_25sola	EPI_100X_RFP_1x1_200ms_25sola
54	65	12.4782507015026	812	48.8976945125931	554.971674876847	669.23645320197	2168199	2670.19581280788	109.349888539126	164.301510408061	0	573523	706.309113300493	658.479586558792	871.457879310433	0	NaN	NaN	NaN	NaN	NaN	732.355883205346	0.896158606512347	66.3755056534653	12.9101055086404	10.9280645336881	2.14786070408256	0.00594010395743061	0.00254917851280171	3	1.00125024654043	6225.64318396111	1	16672.4482758621	1	1	1	1	2019-05-24T17:53:15.576	NG_ecoli_LTEE_11364_DM0	-0	-0	163.575	DIA_100X_EMPTY_1x1_100ms	0d79423b-0ec0-4fb2-bce4-9e033f7d8bba	EPI_100X_YFP_1x1_200ms_25sola	EPI_100X_RFP_1x1_200ms_25sola
55	52	12.4305133339172	647	15.9027549334915	540.8114374034	540.193199381762	150333	232.353941267388	109.349888539126	164.301510408061	0	28517106	44075.8979907264	658.479586558792	871.457879310433	10	NaN	NaN	NaN	NaN	NaN	546.951157162162	0.825618176754077	52.9416686297906	12.8863486766561	10.1409857298801	2.63384198879587	0.0403817034404693	0.01304320024305	2	1.02592362218291	4276.09997005449	0	17169.2318392581	1	1	1	1	2019-05-24T17:53:15.576	NG_ecoli_LTEE_11364_DM0	-0	-0	163.575	DIA_100X_EMPTY_1x1_100ms	9732ef53-3857-4db6-9775-aba3966569d7	EPI_100X_YFP_1x1_200ms_25sola	EPI_100X_RFP_1x1_200ms_25sola
56	57	13.3784055638575	764	48.7418376795995	560.948952879581	390.685863874346	4550703	5956.41753926702	109.349888539126	164.301510408061	0	480817	629.341623036649	658.479586558792	871.457879310433	0	NaN	NaN	NaN	NaN	NaN	645.719862857079	0.888216715995435	57.3855420550003	13.3848977212539	11.1258460825423	2.09899346878975	0.0116963628179292	0.00651699965479581	2	1.00595119584866	5579.02701891137	0	14908.4240837696	1	1	1	1	2019-05-24T17:53:15.576	NG_ecoli_LTEE_11364_DM0	-0	-0	163.575	DIA_100X_EMPTY_1x1_100ms	60597708-db5b-4de8-8c72-ce5c8da11781	EPI_100X_YFP_1x1_200ms_25sola	EPI_100X_RFP_1x1_200ms_25sola
57	37	12.4893950851537	463	48.8622884487376	544.45788336933	264.667386609071	4216011	9105.85529157667	109.349888539126	164.301510408061	0	550605	1189.21166306695	658.479586558792	871.457879310433	0	NaN	NaN	NaN	NaN	NaN	403.89411725901	0.965603282686691	37.0248195024724	12.6356802194434	10.6385562888105	2.63551760148157	0.00967042196755856	0.00510586831363363	1	1.00064468560437	3291.15414102094	0	15191.8639308855	1	1	1	1	2019-05-24T17:53:15.576	NG_ecoli_LTEE_11364_DM0	-0	-0	163.575	DIA_100X_EMPTY_1x1_100ms	5638b912-f5d5-4d13-bd46-9eac263af0ae	EPI_100X_YFP_1x1_200ms_25sola	EPI_100X_RFP_1x1_200ms_25sola
58	55	13.8530047291049	763	49.6104210667579	610.896461336828	816.289646133683	956947	1254.19003931848	109.349888539126	164.301510408061	0	4034810	5288.08650065531	658.479586558792	871.457879310433	5	NaN	NaN	NaN	NaN	NaN	638.962172462026	0.952501558667193	54.6993986822139	13.1254693311587	11.4168560552173	2.5067097624218	0.00976431978296287	0.00586136464026163	1	1.00169787187656	5599.70933239045	0	14981.5963302752	1	1	1	1	2019-05-24T17:53:15.576	NG_ecoli_LTEE_11364_DM0	-0	-0	163.575	DIA_100X_EMPTY_1x1_100ms	26d6bd8d-4ab3-447e-924c-102f245d5d8d	EPI_100X_YFP_1x1_200ms_25sola	EPI_100X_RFP_1x1_200ms_25sola
59	53	12.1240201966594	643	49.3253257688221	628.42301710731	459.433903576983	3180652	4946.58164852255	109.349888539126	164.301510408061	0	543029	844.524105754277	658.479586558792	871.457879310433	0	NaN	NaN	NaN	NaN	NaN	565.703657971428	0.928076528218912	52.5671271654571	12.353226138879	10.5764268767492	2.15282917747056	0.00879208061662779	0.00394268907261115	2	1.00055496821453	4618.29921225064	0	14768.8118195956	1	1	1	1	2019-05-24T17:53:15.576	NG_ecoli_LTEE_11364_DM0	-0	-0	163.575	DIA_100X_EMPTY_1x1_100ms	b3e1e60f-359c-4f01-9c09-a3772b6e2313	EPI_100X_YFP_1x1_200ms_25sola	EPI_100X_RFP_1x1_200ms_25sola
60	65	12.4729597303448	811	47.203391582506	640.21085080148	1984.24290998767	5345146	6590.80887792848	109.349888539126	164.301510408061	0	827899	1020.83723797781	658.479586558792	871.457879310433	0	NaN	NaN	NaN	NaN	NaN	705.495445069512	0.887941147154285	65.4043731764679	12.1743828867293	10.6116754055433	2.03269450670569	0.0195942975242489	0.00575463557060531	3	1.00341466818096	5784.48345787384	0	15898.8828606658	1	1	1	1	2019-05-24T17:53:15.576	NG_ecoli_LTEE_11364_DM0	-0	-0	163.575	DIA_100X_EMPTY_1x1_100ms	6a605777-b20c-4532-8051-99606bc1ef87	EPI_100X_YFP_1x1_200ms_25sola	EPI_100X_RFP_1x1_200ms_25sola
61	29	11.3050403873933	328	48.0292331834683	644.810975609756	26.0487804878049	58594	178.640243902439	109.349888539126	164.301510408061	0	13034957	39740.7225609756	658.479586558792	871.457879310433	4	NaN	NaN	NaN	NaN	NaN	293.291045480813	0.996883316665406	28.2092144854057	12.185561726218	10.1124406541216	2.92062708252277	0.00524370195585988	0.00253050527939514	1	1.00010241434657	2265.65013421577	1	18369.5853658537	1	1	1	1	2019-05-24T17:53:15.576	NG_ecoli_LTEE_11364_DM0	-0	-0	163.575	DIA_100X_EMPTY_1x1_100ms	87245496-8018-4e4d-b082-90cbe05d107c	EPI_100X_YFP_1x1_200ms_25sola	EPI_100X_RFP_1x1_200ms_25sola
62	36	12.988323758166	468	48.872538759399	656.818376068376	1019.89316239316	1848230	3949.2094017094	109.349888539126	164.301510408061	0	304481	650.600427350427	658.479586558792	871.457879310433	0	NaN	NaN	NaN	NaN	NaN	397.611827096206	0.967200174951863	35.6875273043265	12.957780619575	10.8937800705774	2.68649708201639	0.00962489957055454	0.00436888786743701	1	1.00087878386616	3326.31631349937	0	14384.5085470085	1	1	1	1	2019-05-24T17:53:15.576	NG_ecoli_LTEE_11364_DM0	-0	-0	163.575	DIA_100X_EMPTY_1x1_100ms	8708dfd2-507a-4783-84f0-49a8182b26f7	EPI_100X_YFP_1x1_200ms_25sola	EPI_100X_RFP_1x1_200ms_25sola
63	30	10.2230703983102	307	45.8200008192398	647.631921824104	56.2019543973941	48888	159.244299674267	109.349888539126	164.301510408061	0	11713901	38156.0293159609	658.479586558792	871.457879310433	3	NaN	NaN	NaN	NaN	NaN	283.114345700376	0.997091652123508	29.0600122031131	12.2795585692133	9.43944048486492	3.1069491747686	0.0111359458048203	0.00454099071838835	1	1.00134984679793	2033.65921486908	1	18630.6449511401	1	1	1	1	2019-05-24T17:53:15.576	NG_ecoli_LTEE_11364_DM0	-0	-0	163.575	DIA_100X_EMPTY_1x1_100ms	5174318f-e960-498c-ba7c-78bd1e2028aa	EPI_100X_YFP_1x1_200ms_25sola	EPI_100X_RFP_1x1_200ms_25sola
64	50	12.3875879493724	621	49.4026176553005	666.152979066023	1619.73107890499	1444457	2326.01771336554	109.349888539126	164.301510408061	0	391136	629.848631239936	658.479586558792	871.457879310433	0	NaN	NaN	NaN	NaN	NaN	544.682635015226	0.947382222512634	49.6702593972878	12.2973836778657	10.7848759675492	2.19181574016059	0.00645616033940567	0.00342361839712242	0	1.00149357268167	4537.49980174574	0	15006.0563607085	1	1	1	1	2019-05-24T17:53:15.576	NG_ecoli_LTEE_11364_DM0	-0	-0	163.575	DIA_100X_EMPTY_1x1_100ms	d57afe56-ebcc-4198-b2a3-bedddd6ab210	EPI_100X_YFP_1x1_200ms_25sola	EPI_100X_RFP_1x1_200ms_25sola
65	78	11.620108315106	906	42.7752049238376	672.322295805739	566.721854304636	3960318	4371.2119205298	109.349888539126	164.301510408061	0	654737	722.667770419426	658.479586558792	871.457879310433	0	NaN	NaN	NaN	NaN	NaN	784.481132461828	0.888083219097522	76.6784950260647	11.9436492160692	10.1279183991972	1.74824667207525	0.0115975692743614	0.00547349846653128	1	1.00220984814263	6177.37333169966	0	15154.5761589404	1	1	1	1	2019-05-24T17:53:15.576	NG_ecoli_LTEE_11364_DM0	-0	-0	163.575	DIA_100X_EMPTY_1x1_100ms	95d27580-c116-485e-a452-deb0f184988e	EPI_100X_YFP_1x1_200ms_25sola	EPI_100X_RFP_1x1_200ms_25sola
66	42	10.9421464250221	461	48.6718351337308	701.854663774403	2039.76355748373	10239288	22211.0368763557	109.349888539126	164.301510408061	0	1159349	2514.8568329718	658.479586558792	871.457879310433	0	NaN	NaN	NaN	NaN	NaN	NaN	NaN	NaN	NaN	NaN	NaN	NaN	NaN	NaN	NaN	NaN	1	17095.0303687636	1	1	1	1	2019-05-24T17:53:15.576	NG_ecoli_LTEE_11364_DM0	-0	-0	163.575	DIA_100X_EMPTY_1x1_100ms	518628ef-104d-40fc-bef7-bcd17b82a82e	EPI_100X_YFP_1x1_200ms_25sola	EPI_100X_RFP_1x1_200ms_25sola
67	39	8.64508067555171	338	20.6502543820785	716.082840236686	7.09763313609467	1845835	5461.05029585799	109.349888539126	164.301510408061	0	388237	1148.63017751479	658.479586558792	871.457879310433	0	NaN	NaN	NaN	NaN	NaN	NaN	NaN	NaN	NaN	NaN	NaN	NaN	NaN	NaN	NaN	NaN	0	15131.875739645	1	1	1	1	2019-05-24T17:53:15.576	NG_ecoli_LTEE_11364_DM0	-0	-0	163.575	DIA_100X_EMPTY_1x1_100ms	ae2643cd-7f91-4a72-81f1-1f7875c8925e	EPI_100X_YFP_1x1_200ms_25sola	EPI_100X_RFP_1x1_200ms_25sola
68	50	12.9801735740954	649	49.4715398039622	726.115562403698	1877.77657935285	3136327	4832.5531587057	109.349888539126	164.301510408061	0	492204	758.403697996918	658.479586558792	871.457879310433	0	NaN	NaN	NaN	NaN	NaN	557.605128031788	0.941034419729593	50.0607411583465	12.973699727077	10.8508456272688	2.48420403157761	0.0184505900591719	0.00632396515299745	1	1.00149580089651	4629.28934415941	0	15363.9784283513	1	1	1	1	2019-05-24T17:53:15.576	NG_ecoli_LTEE_11364_DM0	-0	-0	163.575	DIA_100X_EMPTY_1x1_100ms	5e7da692-afe5-4f8b-bdf8-12325ef8e467	EPI_100X_YFP_1x1_200ms_25sola	EPI_100X_RFP_1x1_200ms_25sola
69	40	6.92769318514009	278	-48.2845568557972	730.636690647482	2042.89928057554	1068321	3842.88129496403	109.349888539126	164.301510408061	0	3101588	11156.7913669065	658.479586558792	871.457879310433	0	NaN	NaN	NaN	NaN	NaN	NaN	NaN	NaN	NaN	NaN	NaN	NaN	NaN	NaN	NaN	NaN	2	17432.1258992806	1	1	1	1	2019-05-24T17:53:15.576	NG_ecoli_LTEE_11364_DM0	-0	-0	163.575	DIA_100X_EMPTY_1x1_100ms	111eec09-f953-4235-be62-025dc252239d	EPI_100X_YFP_1x1_200ms_25sola	EPI_100X_RFP_1x1_200ms_25sola
70	38	14.311699599498	545	48.8685448378753	728.08623853211	1265.4	6314109	11585.5211009174	109.349888539126	164.301510408061	0	423040	776.220183486239	658.479586558792	871.457879310433	0	NaN	NaN	NaN	NaN	NaN	457.323980402611	0.970634402410639	37.4889554319351	13.7755705582062	11.7950244376194	3.12295542527705	0.0310675403547112	0.0142043854876009	0	1.01722310798535	4096.29203567884	0	14325.376146789	1	1	1	1	2019-05-24T17:53:15.576	NG_ecoli_LTEE_11364_DM0	-0	-0	163.575	DIA_100X_EMPTY_1x1_100ms	9659b2ab-5b01-47d0-9faa-03a850093d82	EPI_100X_YFP_1x1_200ms_25sola	EPI_100X_RFP_1x1_200ms_25sola
71	42	13.0377954776605	548	49.4831943508361	754.282846715328	577.189781021898	2012101	3671.71715328467	109.349888539126	164.301510408061	0	332127	606.071167883212	658.479586558792	871.457879310433	0	NaN	NaN	NaN	NaN	NaN	463.69939733306	0.9580184739234	40.7582632228666	13.0800072456786	11.1692421197206	2.51116039358697	0.00667628165671362	0.00284232316815223	0	1.00085529687856	3993.4933160509	0	14734.8211678832	1	1	1	1	2019-05-24T17:53:15.576	NG_ecoli_LTEE_11364_DM0	-0	-0	163.575	DIA_100X_EMPTY_1x1_100ms	ea70686f-a182-4107-ac85-835c5206294e	EPI_100X_YFP_1x1_200ms_25sola	EPI_100X_RFP_1x1_200ms_25sola
72	11	1.95701858472082	23	-49.9999791779932	749.608695652174	2046.47826086957	14943	649.695652173913	109.349888539126	164.301510408061	0	670366	29146.347826087	658.479586558792	871.457879310433	0	NaN	NaN	NaN	NaN	NaN	NaN	NaN	NaN	NaN	NaN	NaN	NaN	NaN	NaN	NaN	NaN	1	18966.1739130435	1	1	1	1	2019-05-24T17:53:15.576	NG_ecoli_LTEE_11364_DM0	-0	-0	163.575	DIA_100X_EMPTY_1x1_100ms	6199536d-4269-4546-aeed-2fe4efc9c8bf	EPI_100X_YFP_1x1_200ms_25sola	EPI_100X_RFP_1x1_200ms_25sola
73	68	12.9606292763749	882	48.0265766717002	785.493197278912	426.819727891156	6577703	7457.71315192744	109.349888539126	164.301510408061	0	587491	666.089569160998	658.479586558792	871.457879310433	0	NaN	NaN	NaN	NaN	NaN	748.957087639097	0.891035234660419	67.8930589295892	12.5403719365168	10.8614439055778	1.98347105555518	0.0137097277359764	0.00595548684184048	2	1.0061182757067	6290.57558299602	0	14844.8628117914	1	1	1	1	2019-05-24T17:53:15.576	NG_ecoli_LTEE_11364_DM0	-0	-0	163.575	DIA_100X_EMPTY_1x1_100ms	aaad49c4-72e9-4b30-826a-66b02fdb0534	EPI_100X_YFP_1x1_200ms_25sola	EPI_100X_RFP_1x1_200ms_25sola
74	56	11.6784476235486	655	48.9210873562662	797.015267175572	1549.90229007634	2636840	4025.70992366412	109.349888539126	164.301510408061	0	413933	631.958778625954	658.479586558792	871.457879310433	0	NaN	NaN	NaN	NaN	NaN	593.3379872754	0.875204367180582	57.7032820580842	11.9391942288828	10.1465532173009	1.90197270171546	0.0130976171523383	0.00632830934223163	1	1.00760427602606	4665.81453995742	1	16289.5572519084	1	1	1	1	2019-05-24T17:53:15.576	NG_ecoli_LTEE_11364_DM0	-0	-0	163.575	DIA_100X_EMPTY_1x1_100ms	bc0033d0-b10b-4136-be29-d6c090ab8c2a	EPI_100X_YFP_1x1_200ms_25sola	EPI_100X_RFP_1x1_200ms_25sola
75	39	12.618347916091	493	49.2859399876161	807.839756592292	1538.33874239351	3743149	7592.59432048682	109.349888539126	164.301510408061	0	353619	717.279918864097	658.479586558792	871.457879310433	0	NaN	NaN	NaN	NaN	NaN	440.382501717249	0.94451363254301	38.8571522223404	13.4467441265172	11.1481443579283	2.55910565479877	0.0131232642431388	0.00390217304618043	2	1.00079634677437	3792.85305752548	1	16128.878296146	1	1	1	1	2019-05-24T17:53:15.576	NG_ecoli_LTEE_11364_DM0	-0	-0	163.575	DIA_100X_EMPTY_1x1_100ms	a815f68d-a859-479d-a627-762fefe3d3e6	EPI_100X_YFP_1x1_200ms_25sola	EPI_100X_RFP_1x1_200ms_25sola
76	54	13.207110869431	714	49.5947258038842	848.067226890756	1243.60224089636	1719160	2407.78711484594	109.349888539126	164.301510408061	0	460149	644.466386554622	658.479586558792	871.457879310433	0	NaN	NaN	NaN	NaN	NaN	601.669481111532	0.93861853964179	53.1088036572946	13.0748218736114	11.1631919733838	2.20746643062521	0.0155491151609924	0.0059288007103471	2	1.00127087472958	5197.96303357812	0	14618.5616246499	1	1	1	1	2019-05-24T17:53:15.576	NG_ecoli_LTEE_11364_DM0	-0	-0	163.575	DIA_100X_EMPTY_1x1_100ms	cd174e09-9fba-4b4f-a2b8-61d225d2dd4b	EPI_100X_YFP_1x1_200ms_25sola	EPI_100X_RFP_1x1_200ms_25sola
77	40	11.8750900429803	475	49.5629202196516	848.117894736842	1840.73263157895	3166455	6666.22105263158	109.349888539126	164.301510408061	0	396350	834.421052631579	658.479586558792	871.457879310433	0	NaN	NaN	NaN	NaN	NaN	421.687471812628	0.96713385449203	39.4087678952604	12.6444944434426	10.4094324912286	2.66027216873181	0.0117933278845549	0.00573425704750903	0	1.00311353442859	3353.7975590824	0	15496.6884210526	1	1	1	1	2019-05-24T17:53:15.576	NG_ecoli_LTEE_11364_DM0	-0	-0	163.575	DIA_100X_EMPTY_1x1_100ms	93d6776d-9fad-4f77-837c-fba948e15305	EPI_100X_YFP_1x1_200ms_25sola	EPI_100X_RFP_1x1_200ms_25sola
78	45	12.6012898851065	567	49.4739560729408	865.985890652557	770.636684303351	645794	1138.96649029982	109.349888539126	164.301510408061	0	3091253	5451.94532627866	658.479586558792	871.457879310433	3	NaN	NaN	NaN	NaN	NaN	480.850547086578	0.941504504391344	43.5021063329838	12.7912559139295	10.8166974426833	2.43819618209865	0.015609017587653	0.00582901461687115	0	1.00379408337582	3997.5097452304	0	14732.9065255732	1	1	1	1	2019-05-24T17:53:15.576	NG_ecoli_LTEE_11364_DM0	-0	-0	163.575	DIA_100X_EMPTY_1x1_100ms	3baad948-6556-4450-87b5-da9fc77928b3	EPI_100X_YFP_1x1_200ms_25sola	EPI_100X_RFP_1x1_200ms_25sola
79	42	13.3536092314223	562	48.9100688811773	897.560498220641	940.889679715302	126563	225.201067615658	109.349888539126	164.301510408061	0	25459289	45301.2259786477	658.479586558792	871.457879310433	6	NaN	NaN	NaN	NaN	NaN	457.713519832549	0.845385441629383	42.3345566534084	14.3067559475275	10.5361208060759	3.40846960423267	0.0209399790319567	0.00719517646642629	1	1.00708267570326	3691.01984731514	0	16747.4288256228	1	1	1	1	2019-05-24T17:53:15.576	NG_ecoli_LTEE_11364_DM0	-0	-0	163.575	DIA_100X_EMPTY_1x1_100ms	f95c2796-808e-4188-8997-1b4cda536041	EPI_100X_YFP_1x1_200ms_25sola	EPI_100X_RFP_1x1_200ms_25sola
80	48	11.4533985191393	550	22.495493719927	907.887272727273	18.0327272727273	1444399	2626.18	109.349888539126	164.301510408061	0	419665	763.027272727273	658.479586558792	871.457879310433	0	NaN	NaN	NaN	NaN	NaN	NaN	NaN	NaN	NaN	NaN	NaN	NaN	NaN	NaN	NaN	NaN	0	15084.7363636364	1	1	1	1	2019-05-24T17:53:15.576	NG_ecoli_LTEE_11364_DM0	-0	-0	163.575	DIA_100X_EMPTY_1x1_100ms	48403841-7524-470d-9e80-321bdea5e80a	EPI_100X_YFP_1x1_200ms_25sola	EPI_100X_RFP_1x1_200ms_25sola
81	49	10.9818462475604	538	49.3629943184573	912.022304832714	1064.66356877323	2685375	4991.40334572491	109.349888539126	164.301510408061	0	348957	648.618959107807	658.479586558792	871.457879310433	0	NaN	NaN	NaN	NaN	NaN	516.084782952058	0.915728577580092	49.4409768497365	12.2130198980156	10.3103260179783	1.99821288931053	0.00893495312070999	0.00554352394168012	0	1.00423207179057	4127.82921549389	1	16666.0167286245	1	1	1	1	2019-05-24T17:53:15.576	NG_ecoli_LTEE_11364_DM0	-0	-0	163.575	DIA_100X_EMPTY_1x1_100ms	be462997-c8b2-439a-8d70-2cc6fe50851c	EPI_100X_YFP_1x1_200ms_25sola	EPI_100X_RFP_1x1_200ms_25sola
82	40	11.2348392467736	450	48.9516218803334	938.113333333333	1074.80222222222	2668382	5929.73777777778	109.349888539126	164.301510408061	0	355654	790.342222222222	658.479586558792	871.457879310433	0	NaN	NaN	NaN	NaN	NaN	397.658332840375	0.965884661281015	38.7072675601383	11.9382706587738	9.95258744576904	2.60893035866899	0.0154130807847766	0.00667291773691828	1	1.0043613261108	3011.30260635949	2	15974.4911111111	1	1	1	1	2019-05-24T17:53:15.576	NG_ecoli_LTEE_11364_DM0	-0	-0	163.575	DIA_100X_EMPTY_1x1_100ms	fa0ee316-5f88-4872-b347-07a0b2a0390e	EPI_100X_YFP_1x1_200ms_25sola	EPI_100X_RFP_1x1_200ms_25sola
83	45	11.6230014008258	523	49.68688103552	950.634799235182	1044.95984703633	1974752	3775.81644359465	109.349888539126	164.301510408061	0	601825	1150.71701720841	658.479586558792	871.457879310433	0	NaN	NaN	NaN	NaN	NaN	475.502871426059	0.969358501893512	44.3878087553868	12.4346270764388	10.5581166695104	2.28855936636261	0.00737315917140654	0.00320070753119303	3	1.00027350729315	3886.21211264642	1	15644.3843212237	1	1	1	1	2019-05-24T17:53:15.576	NG_ecoli_LTEE_11364_DM0	-0	-0	163.575	DIA_100X_EMPTY_1x1_100ms	53ce41b5-5ac5-4d87-b35e-ef45f2690f5f	EPI_100X_YFP_1x1_200ms_25sola	EPI_100X_RFP_1x1_200ms_25sola
84	60	11.6949738577799	702	35.564118203513	966.049857549858	1685.99857549858	6576882	9368.77777777778	109.349888539126	164.301510408061	0	1614155	2299.3660968661	658.479586558792	871.457879310433	0	NaN	NaN	NaN	NaN	NaN	630.732151672822	0.878298332413331	60.5553058450255	12.5410094902977	10.2612656401503	2.21825712318585	0.0150829093664408	0.00949712545982215	1	1.00532294634585	5007.76504696438	1	16003.8176638177	1	1	1	1	2019-05-24T17:53:15.576	NG_ecoli_LTEE_11364_DM0	-0	-0	163.575	DIA_100X_EMPTY_1x1_100ms	42b6ce69-1199-47cf-a928-440c6f412cf5	EPI_100X_YFP_1x1_200ms_25sola	EPI_100X_RFP_1x1_200ms_25sola
85	62	11.8060305008419	732	48.152161900566	968.437158469945	1733.87158469945	4558855	6227.94398907104	109.349888539126	164.301510408061	0	651576	890.131147540984	658.479586558792	871.457879310433	0	NaN	NaN	NaN	NaN	NaN	641.538445098023	0.893939450727083	61.4314910399544	12.1421649358889	10.335841332797	1.84253516365473	0.012128890712429	0.00434461600328968	2	1.00322797732805	5154.33457021427	0	15927.8770491803	1	1	1	1	2019-05-24T17:53:15.576	NG_ecoli_LTEE_11364_DM0	-0	-0	163.575	DIA_100X_EMPTY_1x1_100ms	3a44d100-862a-4725-bc40-029841de54ba	EPI_100X_YFP_1x1_200ms_25sola	EPI_100X_RFP_1x1_200ms_25sola
86	34	9.90256692437341	338	10.1377167684103	977.763313609467	1699.36390532544	294338	870.822485207101	109.349888539126	164.301510408061	0	5911931	17490.9201183432	658.479586558792	871.457879310433	2	NaN	NaN	NaN	NaN	NaN	329.930289547398	0.842466074074543	32.7425401565217	15.4942404056396	9.64495996335572	3.80240032412924	0.0206024549889373	0.00820712049210728	1	1.00238666380845	2392.23097061558	1	17955.3284023669	1	1	1	1	2019-05-24T17:53:15.576	NG_ecoli_LTEE_11364_DM0	-0	-0	163.575	DIA_100X_EMPTY_1x1_100ms	671e06db-3697-4730-a6e1-d204981912b1	EPI_100X_YFP_1x1_200ms_25sola	EPI_100X_RFP_1x1_200ms_25sola
87	38	11.9300315137897	454	49.6572834652479	984.275330396476	1090.45154185022	1203733	2651.39427312775	109.349888539126	164.301510408061	0	532239	1172.33259911894	658.479586558792	871.457879310433	0	NaN	NaN	NaN	NaN	NaN	409.944137961526	0.993692882961311	37.6369705832538	12.7063366801652	10.6502428643092	2.67517940158065	0.00663991981710893	0.00267922043232758	1	1.00020231531662	3352.92287477938	0	15549.8832599119	1	1	1	1	2019-05-24T17:53:15.576	NG_ecoli_LTEE_11364_DM0	-0	-0	163.575	DIA_100X_EMPTY_1x1_100ms	f6acec46-b9ac-4190-8a91-fb72990b9170	EPI_100X_YFP_1x1_200ms_25sola	EPI_100X_RFP_1x1_200ms_25sola
88	30	11.7254536393618	353	44.771090592384	987.461756373938	1285.17563739377	72268	204.725212464589	109.349888539126	164.301510408061	0	12782818	36211.9490084986	658.479586558792	871.457879310433	3	NaN	NaN	NaN	NaN	NaN	308.665287261581	0.98075427537174	29.3524011069595	12.1465638430664	10.1294402274171	3.02931198318108	0.0110032645541569	0.00466063211880555	1	1.00046409944738	2365.3989898774	1	17101.2039660057	1	1	1	1	2019-05-24T17:53:15.576	NG_ecoli_LTEE_11364_DM0	-0	-0	163.575	DIA_100X_EMPTY_1x1_100ms	b3d77c93-6e65-4480-9f4a-77a75298f061	EPI_100X_YFP_1x1_200ms_25sola	EPI_100X_RFP_1x1_200ms_25sola
89	37	11.8101103015564	437	49.465805320179	994.74828375286	1155.83066361556	1916277	4385.07322654462	109.349888539126	164.301510408061	0	556532	1273.52860411899	658.479586558792	871.457879310433	0	NaN	NaN	NaN	NaN	NaN	393.627259005091	0.967014992474247	36.8338536608597	12.6473190860422	10.4985255514324	2.50032162183685	0.0156808800512601	0.00648444438217599	0	1.00364738766155	3188.55313667847	1	15474.652173913	1	1	1	1	2019-05-24T17:53:15.576	NG_ecoli_LTEE_11364_DM0	-0	-0	163.575	DIA_100X_EMPTY_1x1_100ms	197dac1a-262a-4ecf-86b2-545b35f849ab	EPI_100X_YFP_1x1_200ms_25sola	EPI_100X_RFP_1x1_200ms_25sola
90	35	10.740169928148	377	46.5221987729924	996.159151193634	1129.64456233422	1158906	3074.02122015915	109.349888539126	164.301510408061	0	497930	1320.76923076923	658.479586558792	871.457879310433	0	NaN	NaN	NaN	NaN	NaN	352.570086537456	0.971291694090287	35.8739337273943	11.2852357024189	9.54626033215314	2.51275148820012	0.015014308120061	0.00806127361826429	1	1.00172396720057	2567.64767085571	2	17006.450928382	1	1	1	1	2019-05-24T17:53:15.576	NG_ecoli_LTEE_11364_DM0	-0	-0	163.575	DIA_100X_EMPTY_1x1_100ms	fd59e937-0eec-4650-929b-82381538e3c6	EPI_100X_YFP_1x1_200ms_25sola	EPI_100X_RFP_1x1_200ms_25sola
91	25	7.98666028211775	200	47.0310223846983	1000.84	820.905	120415	602.075	109.349888539126	164.301510408061	0	127733	638.665	658.479586558792	871.457879310433	0	NaN	NaN	NaN	NaN	NaN	223.99010192669	0.979777218604753	24.5678295094932	10.4893461253948	8.79661008557575	2.50285746718065	0.0105474082552875	0.00491579499631002	1	1.00109299441488	1493.09470430786	0	16191.265	1	1	1	1	2019-05-24T17:53:15.576	NG_ecoli_LTEE_11364_DM0	-0	-0	163.575	DIA_100X_EMPTY_1x1_100ms	70ed4074-24d1-4b17-8bd1-aaf2e1a88a89	EPI_100X_YFP_1x1_200ms_25sola	EPI_100X_RFP_1x1_200ms_25sola
92	48	13.1237819155487	630	49.6235686245893	1015.26984126984	161.847619047619	1042188	1654.26666666667	109.349888539126	164.301510408061	0	1895119	3008.1253968254	658.479586558792	871.457879310433	2	NaN	NaN	NaN	NaN	NaN	517.781933323464	0.937397017597478	47.0052160005283	12.6256065997586	10.7996004606096	2.40814884580344	0.0108044967333574	0.00507913388845615	0	1.00329375662577	4305.77479867857	0	15013.9317460317	1	1	1	1	2019-05-24T17:53:15.576	NG_ecoli_LTEE_11364_DM0	-0	-0	163.575	DIA_100X_EMPTY_1x1_100ms	c8fdd7aa-1eaf-421e-a60c-805e82663ca8	EPI_100X_YFP_1x1_200ms_25sola	EPI_100X_RFP_1x1_200ms_25sola
93	39	9.42786081142528	368	48.5475926751832	1011.89130434783	1115	933519	2536.73641304348	109.349888539126	164.301510408061	0	745885	2026.86141304348	658.479586558792	871.457879310433	0	NaN	NaN	NaN	NaN	NaN	384.85398592897	0.908649572113346	40.7867471563708	11.2909166186932	9.2752909056036	2.06700500616225	0.0150576354018741	0.00583667683392271	2	1.00235547534204	2755.9036563744	2	18281.1086956522	1	1	1	1	2019-05-24T17:53:15.576	NG_ecoli_LTEE_11364_DM0	-0	-0	163.575	DIA_100X_EMPTY_1x1_100ms	95bb67a3-a7be-4518-82a9-1937f1566081	EPI_100X_YFP_1x1_200ms_25sola	EPI_100X_RFP_1x1_200ms_25sola
94	32	11.9511226648676	383	43.3140163058366	1020.08093994778	1285.1409921671	90297	235.762402088773	109.349888539126	164.301510408061	0	17321324	45225.3890339426	658.479586558792	871.457879310433	4	NaN	NaN	NaN	NaN	NaN	320.432617087135	0.990222719089947	29.9823045619074	12.5182424520749	10.3824148315826	2.9103470152493	0.0169953613925864	0.006537187227205	1	1.00103100482757	2538.35083417476	1	17436.0626631854	1	1	1	1	2019-05-24T17:53:15.576	NG_ecoli_LTEE_11364_DM0	-0	-0	163.575	DIA_100X_EMPTY_1x1_100ms	910f2e78-7036-43d7-bcaf-353a8fc6ad00	EPI_100X_YFP_1x1_200ms_25sola	EPI_100X_RFP_1x1_200ms_25sola
95	58	13.5987477669349	790	49.1148172930881	1042.10126582278	667.213924050633	602510	762.670886075949	109.349888539126	164.301510408061	0	8326696	10540.1215189873	658.479586558792	871.457879310433	8	NaN	NaN	NaN	NaN	NaN	662.453580272167	0.943748871706872	57.4755868079383	13.1836260095394	11.3171460097675	2.36693364886605	0.00944738263851986	0.00309583633492823	2	1.0017086966431	5781.58790820461	0	15056.6139240506	1	1	1	1	2019-05-24T17:53:15.576	NG_ecoli_LTEE_11364_DM0	-0	-0	163.575	DIA_100X_EMPTY_1x1_100ms	ee399de9-390e-4977-93e1-38344b1002ac	EPI_100X_YFP_1x1_200ms_25sola	EPI_100X_RFP_1x1_200ms_25sola
96	52	10.0041800882812	521	42.1322366475841	1027.0556621881	1108.82533589251	2005548	3849.42034548944	109.349888539126	164.301510408061	0	571564	1097.05182341651	658.479586558792	871.457879310433	0	NaN	NaN	NaN	NaN	NaN	527.080150814631	0.870903526825873	54.7305558142107	11.8237368343043	9.49807572173289	1.98026261318696	0.0140036157628213	0.00619373652868268	1	1.00432166585275	3877.84990322106	2	18130.2226487524	1	1	1	1	2019-05-24T17:53:15.576	NG_ecoli_LTEE_11364_DM0	-0	-0	163.575	DIA_100X_EMPTY_1x1_100ms	48ef691d-eb05-4664-877c-cc71648516b9	EPI_100X_YFP_1x1_200ms_25sola	EPI_100X_RFP_1x1_200ms_25sola
97	42	11.6190509840054	488	49.2892574628337	1039.28893442623	1092.90573770492	812892	1665.76229508197	109.349888539126	164.301510408061	0	2998309	6144.07581967213	658.479586558792	871.457879310433	4	NaN	NaN	NaN	NaN	NaN	451.722550773232	0.94093864672753	42.5619221122382	12.2467851410713	10.3993922715548	2.32696957527473	0.0123890949336281	0.00404216132777529	3	1.00160788897928	3615.15593489448	1	16649.5286885246	1	1	1	1	2019-05-24T17:53:15.576	NG_ecoli_LTEE_11364_DM0	-0	-0	163.575	DIA_100X_EMPTY_1x1_100ms	d7b6fa6a-5a75-41a3-b473-888ac68699ef	EPI_100X_YFP_1x1_200ms_25sola	EPI_100X_RFP_1x1_200ms_25sola
98	60	12.6969910548565	762	48.3096086468306	1068.55905511811	127.223097112861	1555738	2041.65091863517	109.349888539126	164.301510408061	0	592523	777.589238845144	658.479586558792	871.457879310433	0	NaN	NaN	NaN	NaN	NaN	643.630228689731	0.907041676876981	59.5449770973376	12.5115064691488	10.650583945179	2.03375163007577	0.00999872511381325	0.00495349970179468	1	1.00342945012159	5304.95682089521	0	15096.749343832	1	1	1	1	2019-05-24T17:53:15.576	NG_ecoli_LTEE_11364_DM0	-0	-0	163.575	DIA_100X_EMPTY_1x1_100ms	e0bf7dda-c461-45f2-a364-7a44bf4e230d	EPI_100X_YFP_1x1_200ms_25sola	EPI_100X_RFP_1x1_200ms_25sola
99	53	11.3233946828319	600	49.586853302883	1066.57333333333	444.173333333333	2351224	3918.70666666667	109.349888539126	164.301510408061	0	409793	682.988333333333	658.479586558792	871.457879310433	0	NaN	NaN	NaN	NaN	NaN	537.721566238834	0.922801660942668	52.6009933066017	11.8365413555586	10.0555900170812	2.03252640444281	0.00804547517479835	0.00298244404216039	2	1.00063783590049	4177.33152037316	1	15966.545	1	1	1	1	2019-05-24T17:53:15.576	NG_ecoli_LTEE_11364_DM0	-0	-0	163.575	DIA_100X_EMPTY_1x1_100ms	fad294af-6d58-43f8-859e-fef8afc9b117	EPI_100X_YFP_1x1_200ms_25sola	EPI_100X_RFP_1x1_200ms_25sola
100	38	12.4698697965483	474	48.7530505271534	1075.57172995781	428.957805907173	3027055	6386.19198312236	109.349888539126	164.301510408061	0	411820	868.818565400844	658.479586558792	871.457879310433	0	NaN	NaN	NaN	NaN	NaN	415.300743897141	0.951839182822491	38.0751508768233	12.5962652418039	10.6567037604653	2.57685455464248	0.0134796049603538	0.00543184925264871	2	1.00267767614814	3396.07521918449	1	16214.3016877637	1	1	1	1	2019-05-24T17:53:15.576	NG_ecoli_LTEE_11364_DM0	-0	-0	163.575	DIA_100X_EMPTY_1x1_100ms	9d3ccdea-d2be-4b67-95e7-94ccf5e8bfc8	EPI_100X_YFP_1x1_200ms_25sola	EPI_100X_RFP_1x1_200ms_25sola
101	37	12.3133217745831	456	48.9833919693781	1085.84429824561	729.872807017544	124211	272.392543859649	109.349888539126	164.301510408061	0	9661258	21186.9692982456	658.479586558792	871.457879310433	2	NaN	NaN	NaN	NaN	NaN	420.375726317571	0.840486384816331	39.1747286784521	14.5254195301184	10.3350654654222	3.51920322725019	0.0647027306311562	0.0231759965704284	2	1.05263232309907	3286.41453327896	0	18122.8223684211	1	1	1	1	2019-05-24T17:53:15.576	NG_ecoli_LTEE_11364_DM0	-0	-0	163.575	DIA_100X_EMPTY_1x1_100ms	cf13c6dd-7a33-4858-bd2e-4236a93104ef	EPI_100X_YFP_1x1_200ms_25sola	EPI_100X_RFP_1x1_200ms_25sola
102	44	12.7497742297027	561	49.503105387323	1097.80392156863	280.577540106952	2953966	5265.53654188948	109.349888539126	164.301510408061	0	681167	1214.20142602496	658.479586558792	871.457879310433	0	NaN	NaN	NaN	NaN	NaN	480.92193148761	0.93150669970449	43.5534112371148	13.2553607691788	10.7386994100598	2.54786037090098	0.0760831284914509	0.00878436195007966	1	1.00471493336423	3944.71316500818	1	15404.9090909091	1	1	1	1	2019-05-24T17:53:15.576	NG_ecoli_LTEE_11364_DM0	-0	-0	163.575	DIA_100X_EMPTY_1x1_100ms	f76bd34a-2f8d-40ab-9067-72b44dd1d273	EPI_100X_YFP_1x1_200ms_25sola	EPI_100X_RFP_1x1_200ms_25sola
103	46	13.5585225222288	624	49.4368618021921	1105.83653846154	95.2403846153846	1827324	2928.40384615385	109.349888539126	164.301510408061	0	440110	705.304487179487	658.479586558792	871.457879310433	0	NaN	NaN	NaN	NaN	NaN	524.858328337281	0.946488308522682	45.8182205040613	13.5500625580243	11.2866154454386	2.45848637382393	0.0104620370994897	0.00305730323385677	2	1.00031387331762	4584.1155438427	0	14928.3397435897	1	1	1	1	2019-05-24T17:53:15.576	NG_ecoli_LTEE_11364_DM0	-0	-0	163.575	DIA_100X_EMPTY_1x1_100ms	44371c62-de28-4f65-b967-b7325e9bb5b8	EPI_100X_YFP_1x1_200ms_25sola	EPI_100X_RFP_1x1_200ms_25sola
104	44	11.5123376354168	507	49.3893110821766	1110.96252465483	297.735700197239	561670	1107.83037475345	109.349888539126	164.301510408061	0	5344547	10541.5128205128	658.479586558792	871.457879310433	5	NaN	NaN	NaN	NaN	NaN	448.663575087651	0.919773890303385	43.4733873779694	12.1080250784768	10.1049481814079	2.20656777179647	0.0178834435106378	0.00687313007970685	1	1.00185740723789	3486.4347688469	1	15903.4437869822	1	1	1	1	2019-05-24T17:53:15.576	NG_ecoli_LTEE_11364_DM0	-0	-0	163.575	DIA_100X_EMPTY_1x1_100ms	e98f441b-6dd1-45c4-a3f0-2170ddc1cc1f	EPI_100X_YFP_1x1_200ms_25sola	EPI_100X_RFP_1x1_200ms_25sola
105	43	13.4187579750685	578	49.410548437106	1119.87716262976	1834.60207612457	1031703	1784.95328719723	109.349888539126	164.301510408061	0	3943816	6823.21107266436	658.479586558792	871.457879310433	3	NaN	NaN	NaN	NaN	NaN	497.510430146822	0.954062476640015	42.2053076791751	13.7560472867524	11.5773368660773	2.5959307273441	0.00718933035028838	0.00212305626804629	2	1.00025714367508	4442.97932526492	0	15196.4031141869	1	1	1	1	2019-05-24T17:53:15.576	NG_ecoli_LTEE_11364_DM0	-0	-0	163.575	DIA_100X_EMPTY_1x1_100ms	36d8f515-712b-4ca8-bb3c-094e713daf7f	EPI_100X_YFP_1x1_200ms_25sola	EPI_100X_RFP_1x1_200ms_25sola
106	53	11.6258020277463	626	48.163330471984	1135.40415335463	530.896166134185	1255758	2006.00319488818	109.349888539126	164.301510408061	0	2368349	3783.30511182109	658.479586558792	871.457879310433	6	NaN	NaN	NaN	NaN	NaN	560.30602769334	0.882238808291543	54.6492847743254	12.3098156982345	10.0324227141718	2.10407310984004	0.0226539148786552	0.00998785778259644	2	1.00488883681476	4320.02250642772	1	15897.1102236422	1	1	1	1	2019-05-24T17:53:15.576	NG_ecoli_LTEE_11364_DM0	-0	-0	163.575	DIA_100X_EMPTY_1x1_100ms	4e3af0f1-ee12-4f7d-abe0-572530b921ed	EPI_100X_YFP_1x1_200ms_25sola	EPI_100X_RFP_1x1_200ms_25sola
107	38	12.4246448653252	473	48.7819167198809	1129.76109936575	1688.87526427061	107274	226.794926004228	109.349888539126	164.301510408061	0	19315718	40836.6131078224	658.479586558792	871.457879310433	3	NaN	NaN	NaN	NaN	NaN	424.104569360169	0.928767591773186	38.7669789483964	13.1830069804292	10.7553147362874	2.56830798494086	0.015762802924504	0.00532829136933099	3	1.0012686767612	3522.07084526682	0	17167.6828752643	1	1	1	1	2019-05-24T17:53:15.576	NG_ecoli_LTEE_11364_DM0	-0	-0	163.575	DIA_100X_EMPTY_1x1_100ms	3ca4a7f9-9c52-4eff-9cb5-54ac505724ff	EPI_100X_YFP_1x1_200ms_25sola	EPI_100X_RFP_1x1_200ms_25sola
108	52	14.1520169957782	736	49.1686645279768	1152.20788043478	1441.3464673913	11360773	15435.8328804348	109.349888539126	164.301510408061	0	687954	934.720108695652	658.479586558792	871.457879310433	0	NaN	NaN	NaN	NaN	NaN	635.667528839477	0.936362140694097	51.2302998337924	14.517358535454	12.1221106585739	2.7335958690767	0.200669455811733	0.009166310524642	0	1.0074132428164	5912.52877629947	0	14784.5461956522	1	1	1	1	2019-05-24T17:53:15.576	NG_ecoli_LTEE_11364_DM0	-0	-0	163.575	DIA_100X_EMPTY_1x1_100ms	68245891-f6a7-4ac2-89fd-06fa6c93d7a7	EPI_100X_YFP_1x1_200ms_25sola	EPI_100X_RFP_1x1_200ms_25sola
109	42	11.9289442347924	501	49.4018520329855	1157.24550898204	661.788423153693	2693384	5376.01596806387	109.349888539126	164.301510408061	0	525400	1048.70259481038	658.479586558792	871.457879310433	0	NaN	NaN	NaN	NaN	NaN	444.276843805653	0.940428604927981	41.5933718164576	12.5839719015907	10.4629904691615	2.41413158538507	0.0171977531082394	0.00910869601660456	0	1.00857128112882	3576.2318705402	0	15350.0958083832	1	1	1	1	2019-05-24T17:53:15.576	NG_ecoli_LTEE_11364_DM0	-0	-0	163.575	DIA_100X_EMPTY_1x1_100ms	1311bd96-1d17-4479-ad75-faffe7004f71	EPI_100X_YFP_1x1_200ms_25sola	EPI_100X_RFP_1x1_200ms_25sola
110	34	12.2281473774565	416	48.7190121646075	1157.64903846154	486.487980769231	439195	1055.75721153846	109.349888539126	164.301510408061	0	2341955	5629.69951923077	658.479586558792	871.457879310433	3	NaN	NaN	NaN	NaN	NaN	364.727442169173	0.9844511741263	33.8592098493907	12.5021048973308	10.5642463369132	2.72454291227724	0.011232818040168	0.00689646996152219	0	1.00331881753483	2967.86224775483	1	15669.5841346154	1	1	1	1	2019-05-24T17:53:15.576	NG_ecoli_LTEE_11364_DM0	-0	-0	163.575	DIA_100X_EMPTY_1x1_100ms	9693ef80-a8cb-41af-9579-3333a9014379	EPI_100X_YFP_1x1_200ms_25sola	EPI_100X_RFP_1x1_200ms_25sola
111	35	11.7154115946292	410	48.9607522627691	1166.95365853659	519.429268292683	548711	1338.31951219512	109.349888539126	164.301510408061	0	2288670	5582.12195121951	658.479586558792	871.457879310433	2	NaN	NaN	NaN	NaN	NaN	358.825620907644	0.967559171703125	33.4880448476287	13.3825271274141	10.4557476616186	2.83754210914904	0.0206317399907464	0.00869975990054839	0	1.00474565170727	2875.34433568736	2	16072.5365853659	1	1	1	1	2019-05-24T17:53:15.576	NG_ecoli_LTEE_11364_DM0	-0	-0	163.575	DIA_100X_EMPTY_1x1_100ms	a648a9aa-abdb-4ad4-a7e9-ace086e7b0dd	EPI_100X_YFP_1x1_200ms_25sola	EPI_100X_RFP_1x1_200ms_25sola
112	40	12.505920541764	502	48.9749954657422	1172.24302788845	1357.24302788845	1390980	2770.8764940239	109.349888539126	164.301510408061	0	326775	650.946215139442	658.479586558792	871.457879310433	0	NaN	NaN	NaN	NaN	NaN	440.332013036095	0.960236241358002	40.3829279470556	12.4940754187484	10.7296097585571	2.38876707716605	0.00696878576396907	0.0026382740222041	1	1.00029450050884	3651.36744322261	0	15055.6474103586	1	1	1	1	2019-05-24T17:53:15.576	NG_ecoli_LTEE_11364_DM0	-0	-0	163.575	DIA_100X_EMPTY_1x1_100ms	8fb70163-4a33-4cba-ae8e-4ad157ca8b76	EPI_100X_YFP_1x1_200ms_25sola	EPI_100X_RFP_1x1_200ms_25sola
113	41	11.274829334526	463	48.7950687485012	1187.6717062635	140.652267818575	1071546	2314.35421166307	109.349888539126	164.301510408061	0	320064	691.282937365011	658.479586558792	871.457879310433	0	NaN	NaN	NaN	NaN	NaN	415.134568077272	0.971377697402866	39.2781338779858	12.1546700829767	10.3809460568327	2.53554686970431	0.00608038577898133	0.00293029020839997	2	1.00017008140983	3324.41012259071	1	14993.4168466523	1	1	1	1	2019-05-24T17:53:15.576	NG_ecoli_LTEE_11364_DM0	-0	-0	163.575	DIA_100X_EMPTY_1x1_100ms	43e44c36-faec-4a2d-9772-0f86b2a5373a	EPI_100X_YFP_1x1_200ms_25sola	EPI_100X_RFP_1x1_200ms_25sola
114	33	12.0303436487387	397	49.2568024448357	1199.0201511335	177.544080604534	350639	883.221662468514	109.349888539126	164.301510408061	0	2581151	6501.63979848867	658.479586558792	871.457879310433	2	NaN	NaN	NaN	NaN	NaN	344.519858828647	0.977876694989684	31.7874364888326	12.3413142806584	10.5927415512945	2.70598299601773	0.00335504891065315	0.00157230840248	1	1.00011181617161	2801.31624158228	0	15177.2695214106	1	1	1	1	2019-05-24T17:53:15.576	NG_ecoli_LTEE_11364_DM0	-0	-0	163.575	DIA_100X_EMPTY_1x1_100ms	f1b3acd5-6de9-4da3-94cb-a2af6be840c8	EPI_100X_YFP_1x1_200ms_25sola	EPI_100X_RFP_1x1_200ms_25sola
115	42	11.8278137484072	497	45.1787041488061	1207.13682092555	108.957746478873	1174842	2363.86720321932	109.349888539126	164.301510408061	0	336957	677.981891348089	658.479586558792	871.457879310433	0	NaN	NaN	NaN	NaN	NaN	448.311990184782	0.932851136986753	43.4506823457354	11.7181718320819	10.0424962769923	2.34492882258048	0.0388518386264173	0.011911143965034	1	1.01558409017844	3441.67487287693	1	15101.6961770624	1	1	1	1	2019-05-24T17:53:15.576	NG_ecoli_LTEE_11364_DM0	-0	-0	163.575	DIA_100X_EMPTY_1x1_100ms	793d074f-a433-4711-bc5c-efe88e531af5	EPI_100X_YFP_1x1_200ms_25sola	EPI_100X_RFP_1x1_200ms_25sola
116	46	12.123031334039	558	49.5870283272576	1213.28136200717	1054.90501792115	2735551	4902.4211469534	109.349888539126	164.301510408061	0	674160	1208.17204301075	658.479586558792	871.457879310433	0	NaN	NaN	NaN	NaN	NaN	488.692665174364	0.922576744390985	45.8941428185614	12.2659008391185	10.3962329249311	2.34284982154251	0.0150824434492544	0.00762191665907689	0	1.00797949307321	3895.82236592811	1	15961.1308243728	1	1	1	1	2019-05-24T17:53:15.576	NG_ecoli_LTEE_11364_DM0	-0	-0	163.575	DIA_100X_EMPTY_1x1_100ms	230d6113-4dbb-4c81-a504-d89f6759a926	EPI_100X_YFP_1x1_200ms_25sola	EPI_100X_RFP_1x1_200ms_25sola
117	52	13.3976032000651	697	49.6530572873093	1212.34433285509	861.048780487805	863269	1238.54949784792	109.349888539126	164.301510408061	0	5340263	7661.78335724534	658.479586558792	871.457879310433	5	NaN	NaN	NaN	NaN	NaN	589.464268286071	0.933858025304783	51.9494571257968	13.0555376075232	11.1183584888213	2.39322358835784	0.00214050944580844	0.000975514455888452	4	1.00001531886537	5043.73476937841	0	15305.9454806313	1	1	1	1	2019-05-24T17:53:15.576	NG_ecoli_LTEE_11364_DM0	-0	-0	163.575	DIA_100X_EMPTY_1x1_100ms	75e6666b-81b8-4750-a70e-93c2d8574a74	EPI_100X_YFP_1x1_200ms_25sola	EPI_100X_RFP_1x1_200ms_25sola
118	67	12.3520196145218	829	19.2387999238445	1234.6851628468	1055.97828709288	1065211	1284.93486127865	109.349888539126	164.301510408061	0	4472047	5394.50784077201	658.479586558792	871.457879310433	6	NaN	NaN	NaN	NaN	NaN	702.060381004024	0.863572597691653	66.9453493273299	12.8541109585385	10.2757199778384	2.34395570213908	0.0380190813908997	0.00686618048528125	4	1.00132170373969	5551.812817084	1	16532.1049457177	1	1	1	1	2019-05-24T17:53:15.576	NG_ecoli_LTEE_11364_DM0	-0	-0	163.575	DIA_100X_EMPTY_1x1_100ms	b283af38-2961-4867-bbac-3c03ae47fcdd	EPI_100X_YFP_1x1_200ms_25sola	EPI_100X_RFP_1x1_200ms_25sola
119	54	12.0649600692213	652	48.9037031294719	1241.55214723926	507.306748466258	1661103	2547.70398773006	109.349888539126	164.301510408061	0	726977	1114.99539877301	658.479586558792	871.457879310433	0	NaN	NaN	NaN	NaN	NaN	571.721862287664	0.910420553597363	53.6945339288351	12.437050083573	10.40328736898	2.25123251931599	0.0116885273214438	0.00400657130414537	2	1.00135727310464	4564.16302803274	1	15880.2699386503	1	1	1	1	2019-05-24T17:53:15.576	NG_ecoli_LTEE_11364_DM0	-0	-0	163.575	DIA_100X_EMPTY_1x1_100ms	7e1f5005-74f3-462b-ad2d-3eee98bbc25d	EPI_100X_YFP_1x1_200ms_25sola	EPI_100X_RFP_1x1_200ms_25sola
120	40	12.9561519084692	518	49.5374388867146	1249.13127413127	313.279922779923	2442873	4715.97104247104	109.349888539126	164.301510408061	0	419941	810.696911196911	658.479586558792	871.457879310433	0	NaN	NaN	NaN	NaN	NaN	429.706527325824	0.972459302263715	38.4878563840843	12.6001681004078	10.8690172570335	2.74319649542467	0.00415427403503118	0.00158231040752274	2	1.00012630333014	3571.03544841287	0	15177.7374517375	1	1	1	1	2019-05-24T17:53:15.576	NG_ecoli_LTEE_11364_DM0	-0	-0	163.575	DIA_100X_EMPTY_1x1_100ms	24f03e6b-27a0-4a05-bc8e-8c40d16e6828	EPI_100X_YFP_1x1_200ms_25sola	EPI_100X_RFP_1x1_200ms_25sola
121	53	12.1100202327552	642	49.5427632884059	1262.71962616822	476.191588785047	1541442	2401	109.349888539126	164.301510408061	0	1312028	2043.65732087227	658.479586558792	871.457879310433	0	NaN	NaN	NaN	NaN	NaN	562.007006740285	0.925957023558258	52.0612775094616	12.6135382031766	10.5123692632828	2.37511933000333	0.0262043654232961	0.00528748865869345	0	1.00352776021168	4518.62101450575	1	15610.253894081	1	1	1	1	2019-05-24T17:53:15.576	NG_ecoli_LTEE_11364_DM0	-0	-0	163.575	DIA_100X_EMPTY_1x1_100ms	06e8326f-c771-4cfe-9d7d-b868cbbfe414	EPI_100X_YFP_1x1_200ms_25sola	EPI_100X_RFP_1x1_200ms_25sola
122	55	14.2183658319906	783	49.3900653073912	1269.72669220945	1887.65772669221	2163159	2762.65517241379	109.349888539126	164.301510408061	0	641877	819.766283524904	658.479586558792	871.457879310433	0	NaN	NaN	NaN	NaN	NaN	655.887574301161	0.956363950290477	54.4537847499503	13.52492103758	11.7199801954105	2.70597902777947	0.011265911585045	0.00515927565748193	2	1.00094314040461	5874.51080955999	0	14754.4878671775	1	1	1	1	2019-05-24T17:53:15.576	NG_ecoli_LTEE_11364_DM0	-0	-0	163.575	DIA_100X_EMPTY_1x1_100ms	c1fa6d0a-59ce-4bd1-a678-2a8d3160c97f	EPI_100X_YFP_1x1_200ms_25sola	EPI_100X_RFP_1x1_200ms_25sola
123	52	12.9182414591524	673	48.8595847263059	1276.02377414562	272.123328380386	1968922	2925.58989598811	109.349888539126	164.301510408061	0	549422	816.377414561664	658.479586558792	871.457879310433	0	NaN	NaN	NaN	NaN	NaN	578.802158212904	0.933064542605029	52.7393925240664	12.5890738496773	10.8209339784729	2.1599015213404	0.0126292295537341	0.00650702715515345	2	1.0021623811787	4850.14250480273	0	15174.6106983655	1	1	1	1	2019-05-24T17:53:15.576	NG_ecoli_LTEE_11364_DM0	-0	-0	163.575	DIA_100X_EMPTY_1x1_100ms	f9612917-ff3f-47c7-bcc3-7cc4b4f0b5c2	EPI_100X_YFP_1x1_200ms_25sola	EPI_100X_RFP_1x1_200ms_25sola
124	56	13.146381981688	736	49.7855303972075	1273.21875	2021.04619565217	3050916	4145.26630434783	109.349888539126	164.301510408061	0	1267561	1722.22961956522	658.479586558792	871.457879310433	0	NaN	NaN	NaN	NaN	NaN	623.162724845148	0.965072396648416	55.0043829012894	12.7509336584025	11.0315173337363	2.52352368928667	0.00652557582128833	0.00329327948273639	2	1.00047500195644	5257.23852181557	0	15486.4388586957	1	1	1	1	2019-05-24T17:53:15.576	NG_ecoli_LTEE_11364_DM0	-0	-0	163.575	DIA_100X_EMPTY_1x1_100ms	548039cf-2e94-401a-a8e5-510710077a2a	EPI_100X_YFP_1x1_200ms_25sola	EPI_100X_RFP_1x1_200ms_25sola
125	44	12.8450986515511	566	49.074365143299	1276.66077738516	157.226148409894	284719	503.037102473498	109.349888539126	164.301510408061	0	4593263	8115.30565371025	658.479586558792	871.457879310433	5	NaN	NaN	NaN	NaN	NaN	483.599382938632	0.936192424149822	43.8639796894868	12.8796521164798	10.8599139498957	2.32521992339672	0.00444879041980628	0.00135255959600639	3	1.00018336164631	4063.03610232779	0	15392.2314487633	1	1	1	1	2019-05-24T17:53:15.576	NG_ecoli_LTEE_11364_DM0	-0	-0	163.575	DIA_100X_EMPTY_1x1_100ms	87cb05e7-559e-4c62-b234-0251d6298a35	EPI_100X_YFP_1x1_200ms_25sola	EPI_100X_RFP_1x1_200ms_25sola
126	47	12.5595586958884	590	49.4313881367309	1308.22881355932	1504.66610169492	1133836	1921.75593220339	109.349888539126	164.301510408061	0	419627	711.23220338983	658.479586558792	871.457879310433	0	NaN	NaN	NaN	NaN	NaN	518.721109225161	0.941385565704219	46.9037034782184	12.5073644940088	10.8015436512613	2.44696169623708	0.0163004458920407	0.00565113092822972	2	1.00370418648849	4298.02232584672	0	15275.9559322034	1	1	1	1	2019-05-24T17:53:15.576	NG_ecoli_LTEE_11364_DM0	-0	-0	163.575	DIA_100X_EMPTY_1x1_100ms	65ab041a-33d5-45a8-89cc-05b64f856db3	EPI_100X_YFP_1x1_200ms_25sola	EPI_100X_RFP_1x1_200ms_25sola
127	50	13.0771740437041	654	49.2790097488419	1312.38990825688	1744.42660550459	366511	560.414373088685	109.349888539126	164.301510408061	0	8736332	13358.3058103976	658.479586558792	871.457879310433	4	NaN	NaN	NaN	NaN	NaN	560.465104018119	0.950460607543645	50.0492983986083	12.726570287566	10.9944838733839	2.30251597670118	0.00895003973987361	0.00328303130129938	2	1.00093412063061	4751.57477809749	0	15037.2064220183	1	1	1	1	2019-05-24T17:53:15.576	NG_ecoli_LTEE_11364_DM0	-0	-0	163.575	DIA_100X_EMPTY_1x1_100ms	b714a08f-76c8-46c9-819d-009013bc7348	EPI_100X_YFP_1x1_200ms_25sola	EPI_100X_RFP_1x1_200ms_25sola
128	42	14.5734487176014	613	49.4986111621837	1368.39804241436	231.063621533442	2089140	3408.05872756933	109.349888539126	164.301510408061	0	521249	850.324632952692	658.479586558792	871.457879310433	0	NaN	NaN	NaN	NaN	NaN	492.606447217466	0.978946738724578	40.8275753030996	13.4902310613467	11.740728871413	2.98874723860821	0.0112623303577193	0.00540790488437403	1	1.00113998884901	4420.11519503867	0	14193.6003262643	1	1	1	1	2019-05-24T17:53:15.576	NG_ecoli_LTEE_11364_DM0	-0	-0	163.575	DIA_100X_EMPTY_1x1_100ms	42bfe38d-2ae7-4b83-a90e-5384856d552e	EPI_100X_YFP_1x1_200ms_25sola	EPI_100X_RFP_1x1_200ms_25sola
129	47	12.3961368879776	583	49.3936413632567	1380.30531732419	313.283018867925	2747742	4713.10806174957	109.349888539126	164.301510408061	0	569512	976.864493996569	658.479586558792	871.457879310433	0	NaN	NaN	NaN	NaN	NaN	502.603680315077	0.918876296072171	46.7297833351462	12.2775829600598	10.5785697943301	2.22439911307367	0.0179454437784151	0.00624864645008312	2	1.005772047555	4107.12159074067	0	14918.6912521441	1	1	1	1	2019-05-24T17:53:15.576	NG_ecoli_LTEE_11364_DM0	-0	-0	163.575	DIA_100X_EMPTY_1x1_100ms	c451e2f7-8369-467e-9900-b60eeb5aff23	EPI_100X_YFP_1x1_200ms_25sola	EPI_100X_RFP_1x1_200ms_25sola
130	72	12.2750266358543	885	48.6565612802819	1397.27344632768	1020.65988700565	2676177	3023.92881355932	109.349888539126	164.301510408061	0	573164	647.642937853107	658.479586558792	871.457879310433	0	NaN	NaN	NaN	NaN	NaN	776.465193412966	0.842551081539686	73.017808784965	12.229228297229	10.4964402390075	1.79981605837879	0.0208269030890994	0.00531400825161611	4	1.00764690733884	6318.33650799236	0	15166.9265536723	1	1	1	1	2019-05-24T17:53:15.576	NG_ecoli_LTEE_11364_DM0	-0	-0	163.575	DIA_100X_EMPTY_1x1_100ms	7d45958f-13d9-47f0-8cea-61864e9bd7e8	EPI_100X_YFP_1x1_200ms_25sola	EPI_100X_RFP_1x1_200ms_25sola
131	45	12.3110601358986	554	49.706838673009	1404.14620938628	1172.42599277978	3136976	5662.41155234657	109.349888539126	164.301510408061	0	445376	803.927797833935	658.479586558792	871.457879310433	0	NaN	NaN	NaN	NaN	NaN	486.867101617669	0.943931860426668	44.0424168545186	12.6295979867561	10.8479868637704	2.38176113885388	0.0149574253115344	0.00579464849923176	1	1.002602498242	4070.60841192371	0	15049.7725631769	1	1	1	1	2019-05-24T17:53:15.576	NG_ecoli_LTEE_11364_DM0	-0	-0	163.575	DIA_100X_EMPTY_1x1_100ms	98318e62-a36e-4030-8307-5f4aeef8109b	EPI_100X_YFP_1x1_200ms_25sola	EPI_100X_RFP_1x1_200ms_25sola
132	62	12.2309904459849	759	44.3180672982163	1403.27009222661	1580.79446640316	881130	1160.90909090909	109.349888539126	164.301510408061	0	3501106	4612.78787878788	658.479586558792	871.457879310433	5	NaN	NaN	NaN	NaN	NaN	658.92164434422	0.890436429975112	61.4167614747733	12.6908293235513	10.5517079915264	2.2250285275898	0.0117614129310772	0.00421464856361253	3	1.00191762250948	5370.59399143782	0	16077.0658761528	1	1	1	1	2019-05-24T17:53:15.576	NG_ecoli_LTEE_11364_DM0	-0	-0	163.575	DIA_100X_EMPTY_1x1_100ms	6ad82f90-b77f-4a92-b8a1-35762717d593	EPI_100X_YFP_1x1_200ms_25sola	EPI_100X_RFP_1x1_200ms_25sola
133	42	14.8797689027201	626	49.3089774485622	1410.76837060703	1094.35463258786	1739086	2778.09265175719	109.349888539126	164.301510408061	0	453200	723.961661341853	658.479586558792	871.457879310433	0	NaN	NaN	NaN	NaN	NaN	536.906700561535	0.975721750092675	40.9808753017657	15.2330176738768	12.7928027623398	3.18908923014609	0.00779524067249483	0.00338949903341347	2	1.00062386380238	5267.47544329444	0	13991.5878594249	1	1	1	1	2019-05-24T17:53:15.576	NG_ecoli_LTEE_11364_DM0	-0	-0	163.575	DIA_100X_EMPTY_1x1_100ms	660da465-48b5-4f58-9bde-f3a5e82deebb	EPI_100X_YFP_1x1_200ms_25sola	EPI_100X_RFP_1x1_200ms_25sola
134	60	12.423250373123	746	48.5728343052035	1443.41152815013	1519.29758713137	1212259	1625.01206434316	109.349888539126	164.301510408061	0	2076735	2783.82707774799	658.479586558792	871.457879310433	0	NaN	NaN	NaN	NaN	NaN	640.718580346103	0.899316383117837	60.1721857984894	12.1864095309613	10.503849407878	2.06784367745341	0.0150531696378739	0.00562424943450047	3	1.00249596675468	5214.13945739427	0	15695.9490616622	1	1	1	1	2019-05-24T17:53:15.576	NG_ecoli_LTEE_11364_DM0	-0	-0	163.575	DIA_100X_EMPTY_1x1_100ms	f8fc4f4a-bf1d-4df6-9286-1bf2b1cbb0bd	EPI_100X_YFP_1x1_200ms_25sola	EPI_100X_RFP_1x1_200ms_25sola
135	48	13.828268843783	665	49.1079281408201	1488.91729323308	408.401503759399	5586398	8400.5984962406	109.349888539126	164.301510408061	0	592824	891.464661654135	658.479586558792	871.457879310433	0	NaN	NaN	NaN	NaN	NaN	556.970375238536	0.916680839049139	48.091169878796	13.8035721898003	11.3893039908198	2.41830593810332	0.020300196394523	0.0111257351658668	0	1.01470465626364	4899.47553006821	0	15042.3789473684	1	1	1	1	2019-05-24T17:53:15.576	NG_ecoli_LTEE_11364_DM0	-0	-0	163.575	DIA_100X_EMPTY_1x1_100ms	b263a38e-c5a8-4c89-88d2-8bfffa7746dd	EPI_100X_YFP_1x1_200ms_25sola	EPI_100X_RFP_1x1_200ms_25sola
136	47	12.7756347459716	600	49.4733493547803	1517.69666666667	83.9033333333333	3244903	5408.17166666667	109.349888539126	164.301510408061	0	740301	1233.835	658.479586558792	871.457879310433	0	NaN	NaN	NaN	NaN	NaN	495.058231859676	0.938784820844703	45.0368591214618	12.629490546323	10.6491493415857	2.67766495442135	0.0151334908087668	0.00479657642886998	2	1.00124778376388	4011.32464308943	0	15207.7316666667	1	1	1	1	2019-05-24T17:53:15.576	NG_ecoli_LTEE_11364_DM0	-0	-0	163.575	DIA_100X_EMPTY_1x1_100ms	89aa794e-a593-437d-b72d-0e7a6b90ad37	EPI_100X_YFP_1x1_200ms_25sola	EPI_100X_RFP_1x1_200ms_25sola
137	67	13.3174889903675	892	45.1149473976558	1585.62107623318	398.441704035874	3820875	4283.49215246637	109.349888539126	164.301510408061	0	722093	809.52130044843	658.479586558792	871.457879310433	0	NaN	NaN	NaN	NaN	NaN	739.919371974383	0.874597935262178	66.051008681427	13.1508973847716	11.0493214411141	2.06967348429578	0.0123817065679912	0.00469818940538081	2	1.00368422946462	6333.45299425885	0	15205.8486547085	1	1	1	1	2019-05-24T17:53:15.576	NG_ecoli_LTEE_11364_DM0	-0	-0	163.575	DIA_100X_EMPTY_1x1_100ms	70feaa0c-3687-4f04-8512-424f9ec780f7	EPI_100X_YFP_1x1_200ms_25sola	EPI_100X_RFP_1x1_200ms_25sola
138	39	11.7593942745269	459	49.4116895768397	1573.97603485839	1696.69716775599	368374	802.557734204793	109.349888539126	164.301510408061	0	3916938	8533.6339869281	658.479586558792	871.457879310433	4	NaN	NaN	NaN	NaN	NaN	409.014377109214	0.956651165739594	38.6833255174561	12.0323963102977	10.348204139241	2.41406409911274	0.00120607614921968	0.000588231195749626	3	1.00000821611371	3253.4464181527	0	15898.5773420479	1	1	1	1	2019-05-24T17:53:15.576	NG_ecoli_LTEE_11364_DM0	-0	-0	163.575	DIA_100X_EMPTY_1x1_100ms	bb7d5991-043e-4b6d-8234-aa0dfccc72a2	EPI_100X_YFP_1x1_200ms_25sola	EPI_100X_RFP_1x1_200ms_25sola
139	42	12.455150438116	525	49.540530732541	1603.61904761905	589.912380952381	2153233	4101.39619047619	109.349888539126	164.301510408061	0	390331	743.487619047619	658.479586558792	871.457879310433	0	NaN	NaN	NaN	NaN	NaN	454.304392929671	0.963564100853623	42.0798265320762	12.3073706750855	10.5635735632358	2.47210266512098	0.0100644682235181	0.003973186044779	0	1.00179723591465	3687.9544144627	1	14996.4361904762	1	1	1	1	2019-05-24T17:53:15.576	NG_ecoli_LTEE_11364_DM0	-0	-0	163.575	DIA_100X_EMPTY_1x1_100ms	ec8d2fb4-f8b7-4ced-96f5-93002adc9b44	EPI_100X_YFP_1x1_200ms_25sola	EPI_100X_RFP_1x1_200ms_25sola
140	46	12.2591686942505	564	49.5058204250532	1605.68617021277	1818.39716312057	3402904	6033.51773049645	109.349888539126	164.301510408061	0	571524	1013.34042553191	658.479586558792	871.457879310433	0	NaN	NaN	NaN	NaN	NaN	485.065287088772	0.92275172448209	45.4060425559392	12.3515514397248	10.459489788518	2.30282509964112	0.0172753310325834	0.00946867993745278	0	1.01121650111417	3901.43641943802	0	15511.9592198582	1	1	1	1	2019-05-24T17:53:15.576	NG_ecoli_LTEE_11364_DM0	-0	-0	163.575	DIA_100X_EMPTY_1x1_100ms	b7ce26c3-84ce-4230-8410-d4bcebe1fbf6	EPI_100X_YFP_1x1_200ms_25sola	EPI_100X_RFP_1x1_200ms_25sola
141	57	12.2278957765493	697	48.454293078336	1612.27259684362	857.538020086083	1252762	1797.36298421808	109.349888539126	164.301510408061	0	2084869	2991.2037302726	658.479586558792	871.457879310433	3	NaN	NaN	NaN	NaN	NaN	609.81831651292	0.8772187329196	57.0043360672052	12.3417041977099	10.5184724218186	2.15826244217522	0.0134218353559908	0.00725176750529324	1	1.00897576776855	4953.39679015357	0	15297.9225251076	1	1	1	1	2019-05-24T17:53:15.576	NG_ecoli_LTEE_11364_DM0	-0	-0	163.575	DIA_100X_EMPTY_1x1_100ms	7c951ab3-44b4-4f7e-8c21-b35c3c2812b6	EPI_100X_YFP_1x1_200ms_25sola	EPI_100X_RFP_1x1_200ms_25sola
142	53	13.2702327428186	704	49.4361254118893	1635.13210227273	1725.20738636364	794025	1127.87642045455	109.349888539126	164.301510408061	0	3439409	4885.52414772727	658.479586558792	871.457879310433	7	NaN	NaN	NaN	NaN	NaN	592.798351198934	0.932064767893013	52.4299776315149	12.615271265186	11.089742031081	2.36076928880093	0.0168122881633894	0.00742630485751026	2	1.00256158890057	5064.21856816864	0	15570.1988636364	1	1	1	1	2019-05-24T17:53:15.576	NG_ecoli_LTEE_11364_DM0	-0	-0	163.575	DIA_100X_EMPTY_1x1_100ms	8e23cdcb-d1b8-4ccd-9c1c-6573358959e0	EPI_100X_YFP_1x1_200ms_25sola	EPI_100X_RFP_1x1_200ms_25sola
143	47	10.441019028649	491	3.38700481626081	1637.52342158859	110.621181262729	111364	226.810590631365	109.349888539126	164.301510408061	0	10560037	21507.2036659878	658.479586558792	871.457879310433	5	NaN	NaN	NaN	NaN	NaN	481.441590469162	0.785850473581661	49.5783256382215	11.0707508433743	9.38995753343456	2.15038014580472	0.0510367006100342	0.0196189410446536	2	1.05134273790333	3433.27817955432	0	18846.7637474542	1	1	1	1	2019-05-24T17:53:15.576	NG_ecoli_LTEE_11364_DM0	-0	-0	163.575	DIA_100X_EMPTY_1x1_100ms	40b1c099-d347-4744-aa67-e5175ebabe01	EPI_100X_YFP_1x1_200ms_25sola	EPI_100X_RFP_1x1_200ms_25sola
144	43	11.7363095891726	505	49.3824200566519	1642.32673267327	570.69504950495	2227821	4411.52673267327	109.349888539126	164.301510408061	0	377159	746.849504950495	658.479586558792	871.457879310433	0	NaN	NaN	NaN	NaN	NaN	440.596325834874	0.968891145672467	41.9314963848728	12.1949711971431	10.2402395354194	2.6311168018525	0.0077812170794198	0.00362159086380566	2	1.00042829652775	3453.42853875629	1	15420.2217821782	1	1	1	1	2019-05-24T17:53:15.576	NG_ecoli_LTEE_11364_DM0	-0	-0	163.575	DIA_100X_EMPTY_1x1_100ms	911ddeea-1a53-4cf2-b320-099512d7f217	EPI_100X_YFP_1x1_200ms_25sola	EPI_100X_RFP_1x1_200ms_25sola
145	51	13.5579166790849	692	49.0785016211739	1653.37572254335	924.300578034682	12222820	17663.0346820809	109.349888539126	164.301510408061	0	811032	1172.01156069364	658.479586558792	871.457879310433	0	NaN	NaN	NaN	NaN	NaN	568.212491671757	0.928845973270074	50.5578316856116	12.8623100143134	11.0339382623166	2.33517987283209	0.0118706243350225	0.00367441407147244	3	1.0024031958416	4834.36481469112	0	14860.3554913295	1	1	1	1	2019-05-24T17:53:15.576	NG_ecoli_LTEE_11364_DM0	-0	-0	163.575	DIA_100X_EMPTY_1x1_100ms	4d73de53-408a-4a91-b74d-410d6c5b8dfe	EPI_100X_YFP_1x1_200ms_25sola	EPI_100X_RFP_1x1_200ms_25sola
146	45	13.1551826313534	593	49.3454892004338	1669.70320404722	1084.71332209106	954577	1609.74198988196	109.349888539126	164.301510408061	0	3166380	5339.59527824621	658.479586558792	871.457879310433	4	NaN	NaN	NaN	NaN	NaN	504.163376739256	0.94977806720567	44.1550628827272	13.2176285464622	11.2101316283326	2.50590547934373	0.00741317456153087	0.00365854785859105	3	1.00045790292008	4358.04603119304	0	15189.5177065767	1	1	1	1	2019-05-24T17:53:15.576	NG_ecoli_LTEE_11364_DM0	-0	-0	163.575	DIA_100X_EMPTY_1x1_100ms	3f48e099-2d1f-4d8f-9d00-611c288cb457	EPI_100X_YFP_1x1_200ms_25sola	EPI_100X_RFP_1x1_200ms_25sola
147	42	13.3091485443165	559	49.6155179714587	1678.40966010733	1418.21288014311	3123153	5587.03577817531	109.349888539126	164.301510408061	0	454576	813.194991055456	658.479586558792	871.457879310433	0	NaN	NaN	NaN	NaN	NaN	477.570176622482	0.95932722977608	41.1220032975282	13.2157839855062	11.2417829329228	2.90756147955706	0.00881585121681562	0.00367356694508599	2	1.00039257232475	4081.63847844701	0	14816.1252236136	1	1	1	1	2019-05-24T17:53:15.576	NG_ecoli_LTEE_11364_DM0	-0	-0	163.575	DIA_100X_EMPTY_1x1_100ms	391a3105-8f62-4672-aa60-55037d705707	EPI_100X_YFP_1x1_200ms_25sola	EPI_100X_RFP_1x1_200ms_25sola
148	45	12.7399158759787	574	49.1386598924344	1687.29094076655	750.668989547038	2136194	3721.59233449477	109.349888539126	164.301510408061	0	468194	815.668989547038	658.479586558792	871.457879310433	0	NaN	NaN	NaN	NaN	NaN	494.336755892217	0.950101226544555	44.7288926343639	12.6127936821518	10.8621534365006	2.28815411639379	0.00544027506548317	0.00282553670365175	1	1.00033164269116	4144.86026876159	0	14985.7404181185	1	1	1	1	2019-05-24T17:53:15.576	NG_ecoli_LTEE_11364_DM0	-0	-0	163.575	DIA_100X_EMPTY_1x1_100ms	ab33dbb5-f244-46d3-9d07-62513c8520b5	EPI_100X_YFP_1x1_200ms_25sola	EPI_100X_RFP_1x1_200ms_25sola
149	40	11.2030445144331	448	49.3083164200964	1684.81696428571	955.330357142857	4059742	9061.92410714286	109.349888539126	164.301510408061	0	411160	917.767857142857	658.479586558792	871.457879310433	0	NaN	NaN	NaN	NaN	NaN	420.767519937923	0.941085836838947	39.2916267131131	12.5315938572033	10.5164630105262	2.44819726763014	0.00937056541602132	0.00373681115414465	2	1.00075517740697	3412.94498751204	1	16179.7946428571	1	1	1	1	2019-05-24T17:53:15.576	NG_ecoli_LTEE_11364_DM0	-0	-0	163.575	DIA_100X_EMPTY_1x1_100ms	9fd52af3-ae4e-4573-906e-6f6ac4aa363a	EPI_100X_YFP_1x1_200ms_25sola	EPI_100X_RFP_1x1_200ms_25sola
150	40	14.1363044249077	566	48.8781853990677	1697.09010600707	1663.35335689046	253187	447.326855123675	109.349888539126	164.301510408061	0	13862302	24491.6996466431	658.479586558792	871.457879310433	2	NaN	NaN	NaN	NaN	NaN	495.553968486113	0.962685015009648	39.7575865519311	14.6256690002363	12.1075935166683	3.13950132222171	0.0105995778651688	0.00530793084643144	1	1.00075434033092	4577.47054836395	0	15252.6113074205	1	1	1	1	2019-05-24T17:53:15.576	NG_ecoli_LTEE_11364_DM0	-0	-0	163.575	DIA_100X_EMPTY_1x1_100ms	1c86e560-ebb8-472f-aaf4-2bc92c3c7396	EPI_100X_YFP_1x1_200ms_25sola	EPI_100X_RFP_1x1_200ms_25sola
151	41	9.1264456238831	375	26.4033146735954	1701.464	39.8133333333333	80687	215.165333333333	109.349888539126	164.301510408061	0	15961601	42564.2693333333	658.479586558792	871.457879310433	5	NaN	NaN	NaN	NaN	NaN	403.139165314757	0.849895422805725	43.043568852398	11.9764343329084	9.09895482570656	2.44953358185825	0.0406982080593568	0.0163885116414676	2	1.02406161129393	2798.85997591474	1	18648.2986666667	1	1	1	1	2019-05-24T17:53:15.576	NG_ecoli_LTEE_11364_DM0	-0	-0	163.575	DIA_100X_EMPTY_1x1_100ms	f994ab6a-234a-442d-8789-0df282d8630e	EPI_100X_YFP_1x1_200ms_25sola	EPI_100X_RFP_1x1_200ms_25sola
152	34	13.0873251076834	445	49.4156274016008	1698.83370786517	960.916853932584	1994451	4481.91235955056	109.349888539126	164.301510408061	0	297954	669.559550561798	658.479586558792	871.457879310433	0	NaN	NaN	NaN	NaN	NaN	395.465904957409	0.968437859731598	33.2260967172571	14.0231208496449	11.5419470858184	3.17699270562794	0.0246506466313014	0.0154148183977459	1	1.01701230704743	3476.38097230315	1	16081.2966292135	1	1	1	1	2019-05-24T17:53:15.576	NG_ecoli_LTEE_11364_DM0	-0	-0	163.575	DIA_100X_EMPTY_1x1_100ms	8c06e9bb-8a4d-48cd-ac19-93d9d65865b5	EPI_100X_YFP_1x1_200ms_25sola	EPI_100X_RFP_1x1_200ms_25sola
153	52	11.2038612074395	583	9.80195247205653	1713.69468267581	21.3859348198971	701510	1203.27615780446	109.349888539126	164.301510408061	0	8147335	13974.845626072	658.479586558792	871.457879310433	6	NaN	NaN	NaN	NaN	NaN	NaN	NaN	NaN	NaN	NaN	NaN	NaN	NaN	NaN	NaN	NaN	1	16091.653516295	1	1	1	1	2019-05-24T17:53:15.576	NG_ecoli_LTEE_11364_DM0	-0	-0	163.575	DIA_100X_EMPTY_1x1_100ms	5ec64e47-80c3-4545-9516-7cafd5d3ec3d	EPI_100X_YFP_1x1_200ms_25sola	EPI_100X_RFP_1x1_200ms_25sola
154	51	12.7383495031877	651	49.4453386706653	1712.78494623656	1207.51612903226	676038	1038.46082949309	109.349888539126	164.301510408061	0	5591481	8589.06451612903	658.479586558792	871.457879310433	6	NaN	NaN	NaN	NaN	NaN	567.869597469009	0.919999405458108	51.4428622674761	12.7925891016232	10.8256609494029	2.26931219564466	0.0155184487746626	0.00636413154276141	0	1.0067579195823	4735.04214045115	0	15594.3026113671	1	1	1	1	2019-05-24T17:53:15.576	NG_ecoli_LTEE_11364_DM0	-0	-0	163.575	DIA_100X_EMPTY_1x1_100ms	f36f5a35-0426-4ec5-a850-272b62df69ee	EPI_100X_YFP_1x1_200ms_25sola	EPI_100X_RFP_1x1_200ms_25sola
155	55	12.8589929674275	708	49.4800463367025	1731.33898305085	1746.28531073446	3768067	5322.12853107345	109.349888539126	164.301510408061	0	568612	803.124293785311	658.479586558792	871.457879310433	0	NaN	NaN	NaN	NaN	NaN	605.900607669776	0.952711486029565	55.043361633983	12.243845470395	10.8292231107814	2.1538437670392	0.00841268510867059	0.00395943352336497	1	1.00082537497822	5069.78373431368	0	15699.1412429379	1	1	1	1	2019-05-24T17:53:15.576	NG_ecoli_LTEE_11364_DM0	-0	-0	163.575	DIA_100X_EMPTY_1x1_100ms	6afbc4e6-8bd4-4c43-bb9b-e5ef1d36e492	EPI_100X_YFP_1x1_200ms_25sola	EPI_100X_RFP_1x1_200ms_25sola
156	65	12.1464402677237	790	38.8510947884448	1762.13544303797	1939.6582278481	4653200	5890.12658227848	109.349888539126	164.301510408061	0	605361	766.279746835443	658.479586558792	871.457879310433	0	NaN	NaN	NaN	NaN	NaN	676.184573668424	0.900330027181572	64.2153770847861	12.495120214686	10.4061265260288	1.941313287003	0.0096537279294681	0.00352436580724297	3	1.00047760575473	5461.4394454297	0	16139.1075949367	1	1	1	1	2019-05-24T17:53:15.576	NG_ecoli_LTEE_11364_DM0	-0	-0	163.575	DIA_100X_EMPTY_1x1_100ms	4a650407-cffc-4198-927b-295c020f90fa	EPI_100X_YFP_1x1_200ms_25sola	EPI_100X_RFP_1x1_200ms_25sola
157	45	13.0193150953108	586	49.6806951282348	1766.79863481229	1006.00682593857	2133031	3639.98464163823	109.349888539126	164.301510408061	0	430464	734.580204778157	658.479586558792	871.457879310433	0	NaN	NaN	NaN	NaN	NaN	500.16356824366	0.961569733839113	44.2807307297929	12.6930462465688	11.1128861240691	2.41309762617546	0.0117151541226721	0.00377654982658553	1	1.00167279071275	4294.95273212467	0	14815.6399317406	1	1	1	1	2019-05-24T17:53:15.576	NG_ecoli_LTEE_11364_DM0	-0	-0	163.575	DIA_100X_EMPTY_1x1_100ms	31ce226c-dced-4d34-b087-0c85b28f11c2	EPI_100X_YFP_1x1_200ms_25sola	EPI_100X_RFP_1x1_200ms_25sola
158	54	12.4074988369474	670	49.5148243700862	1764.37462686567	377.623880597015	976533	1457.51194029851	109.349888539126	164.301510408061	0	5290039	7895.58059701492	658.479586558792	871.457879310433	6	NaN	NaN	NaN	NaN	NaN	583.335060743355	0.909857257326058	53.6695103537336	12.9003629752061	10.7103202429815	2.1669008620495	0.0154078012243853	0.00683814089200503	2	1.00367100318603	4835.28890156637	1	15961.5	1	1	1	1	2019-05-24T17:53:15.576	NG_ecoli_LTEE_11364_DM0	-0	-0	163.575	DIA_100X_EMPTY_1x1_100ms	84668dbd-d406-4e3a-8415-345a7d74f81b	EPI_100X_YFP_1x1_200ms_25sola	EPI_100X_RFP_1x1_200ms_25sola
159	43	12.4260186496807	534	49.7060558688039	1777.14232209738	947.762172284644	1450162	2715.65917602996	109.349888539126	164.301510408061	0	376955	705.908239700375	658.479586558792	871.457879310433	0	NaN	NaN	NaN	NaN	NaN	475.417096520541	0.949117964294162	42.0969907002696	12.9121034824575	10.9374226762856	2.74013480364585	0.0256520629453063	0.00707376148881721	0	1.00548712479197	3955.22254217346	0	14886.9756554307	1	1	1	1	2019-05-24T17:53:15.576	NG_ecoli_LTEE_11364_DM0	-0	-0	163.575	DIA_100X_EMPTY_1x1_100ms	585dabf1-d77a-4fb2-8a74-5fa43234f5b9	EPI_100X_YFP_1x1_200ms_25sola	EPI_100X_RFP_1x1_200ms_25sola
160	52	12.7329790957851	663	49.5046406043438	1790.37405731523	480.612368024133	3617575	5456.37254901961	109.349888539126	164.301510408061	0	483503	729.265460030166	658.479586558792	871.457879310433	0	NaN	NaN	NaN	NaN	NaN	562.919159434738	0.93544924893414	52.8960509179501	12.2400726165518	10.4232903703608	2.32811937602289	0.0215615874650909	0.0041555559160071	1	1.0006866565353	4513.59724984783	1	15818.9909502262	1	1	1	1	2019-05-24T17:53:15.576	NG_ecoli_LTEE_11364_DM0	-0	-0	163.575	DIA_100X_EMPTY_1x1_100ms	699e9069-1a8b-43e8-b266-cac5b7d4ba99	EPI_100X_YFP_1x1_200ms_25sola	EPI_100X_RFP_1x1_200ms_25sola
161	74	12.1934898686145	903	44.6063108319994	1802.64784053156	346.863787375415	3513366	3890.7707641196	109.349888539126	164.301510408061	0	1219591	1350.59911406423	658.479586558792	871.457879310433	0	NaN	NaN	NaN	NaN	NaN	769.834780281275	0.844457881530741	73.7467820476892	12.1238562341575	10.278937733128	1.94542809458768	0.0190150343326997	0.0074498681471742	2	1.01353338254675	6119.69004764819	1	15217.5149501661	1	1	1	1	2019-05-24T17:53:15.576	NG_ecoli_LTEE_11364_DM0	-0	-0	163.575	DIA_100X_EMPTY_1x1_100ms	c6da2547-903a-4b1d-b9c1-d25dc983d7ae	EPI_100X_YFP_1x1_200ms_25sola	EPI_100X_RFP_1x1_200ms_25sola
162	58	12.1335189766247	704	49.303656124291	1832.47017045455	458.59375	3071181	4362.47301136364	109.349888539126	164.301510408061	0	503010	714.502840909091	658.479586558792	871.457879310433	0	NaN	NaN	NaN	NaN	NaN	613.149618437435	0.87441860453685	57.8919774758737	12.2855067660115	10.2998461332092	2.1930792868938	0.0416475898425843	0.0157323118158632	1	1.01371614400066	4823.58282032163	2	15798.875	1	1	1	1	2019-05-24T17:53:15.576	NG_ecoli_LTEE_11364_DM0	-0	-0	163.575	DIA_100X_EMPTY_1x1_100ms	8275418a-dc77-422d-9669-d5f70fe8d449	EPI_100X_YFP_1x1_200ms_25sola	EPI_100X_RFP_1x1_200ms_25sola
163	50	12.2233012934931	611	49.5692046909967	1831.88052373159	200.022913256956	3878596	6347.94762684124	109.349888539126	164.301510408061	0	434244	710.71031096563	658.479586558792	871.457879310433	0	NaN	NaN	NaN	NaN	NaN	518.342660970222	0.940910759265302	49.3266389813938	12.1268862869626	10.3606379101666	2.09217005880661	0.00455570523517386	0.00188889784448553	3	1.00029092610136	4158.57365408445	0	15073.0490998363	1	1	1	1	2019-05-24T17:53:15.576	NG_ecoli_LTEE_11364_DM0	-0	-0	163.575	DIA_100X_EMPTY_1x1_100ms	be0da2cc-6c11-4922-af38-96948976f248	EPI_100X_YFP_1x1_200ms_25sola	EPI_100X_RFP_1x1_200ms_25sola
164	42	12.3037748674915	517	49.7071628446571	1868.72340425532	433.591876208897	3158221	6108.74468085106	109.349888539126	164.301510408061	0	391119	756.516441005803	658.479586558792	871.457879310433	0	NaN	NaN	NaN	NaN	NaN	452.437578450111	0.964854965661245	41.61126182011	12.6303414603441	10.6655721379884	2.4679167226317	0.0164603096359872	0.00492664897088169	1	1.00081860532005	3717.65497636614	1	15536.7214700193	1	1	1	1	2019-05-24T17:53:15.576	NG_ecoli_LTEE_11364_DM0	-0	-0	163.575	DIA_100X_EMPTY_1x1_100ms	8766f8a5-a29d-4f3f-92d9-29a64d7cc199	EPI_100X_YFP_1x1_200ms_25sola	EPI_100X_RFP_1x1_200ms_25sola
165	51	11.7018698233029	597	49.4846668872492	1859.12060301508	1376.98827470687	1034181	1732.29648241206	109.349888539126	164.301510408061	0	2168387	3632.13902847571	658.479586558792	871.457879310433	2	NaN	NaN	NaN	NaN	NaN	558.124852473698	0.899694413756221	51.6450046661919	12.8502461362432	10.6409491087046	2.27146624836131	0.0117027507978765	0.00559149893128706	2	1.00219124957612	4592.81481386276	1	16827.3601340033	1	1	1	1	2019-05-24T17:53:15.576	NG_ecoli_LTEE_11364_DM0	-0	-0	163.575	DIA_100X_EMPTY_1x1_100ms	0076f1b1-b193-4fd0-a208-740812628bae	EPI_100X_YFP_1x1_200ms_25sola	EPI_100X_RFP_1x1_200ms_25sola
166	44	13.2313953316142	583	48.4916435972705	1872.63807890223	1569.0102915952	3218694	5520.91595197256	109.349888539126	164.301510408061	0	506903	869.473413379074	658.479586558792	871.457879310433	0	NaN	NaN	NaN	NaN	NaN	499.213797008414	0.94680809909798	44.1490684569793	13.5762509620476	11.1065329030774	2.50092973978112	0.0118919963771601	0.00722529085372033	1	1.00237440549196	4277.28748335303	0	14980.2538593482	1	1	1	1	2019-05-24T17:53:15.576	NG_ecoli_LTEE_11364_DM0	-0	-0	163.575	DIA_100X_EMPTY_1x1_100ms	947267c4-f91f-4a62-9e91-ee0aad9847e0	EPI_100X_YFP_1x1_200ms_25sola	EPI_100X_RFP_1x1_200ms_25sola
167	59	11.8963017392087	702	48.7658039199834	1885.92592592593	1882.77492877493	1006822	1434.21937321937	109.349888539126	164.301510408061	0	1993309	2839.47150997151	658.479586558792	871.457879310433	0	NaN	NaN	NaN	NaN	NaN	606.565208621503	0.912347094090863	57.8349566768549	12.0492539111167	10.295913450117	2.05693765030347	0.0118308272358924	0.00472418830767502	2	1.00318912081626	4815.15267811613	0	16082.198005698	1	1	1	1	2019-05-24T17:53:15.576	NG_ecoli_LTEE_11364_DM0	-0	-0	163.575	DIA_100X_EMPTY_1x1_100ms	0ca34005-dadc-42a4-b64d-b1449c5fd716	EPI_100X_YFP_1x1_200ms_25sola	EPI_100X_RFP_1x1_200ms_25sola
168	46	13.9274226412498	641	49.5437588681132	1873.86583463339	1379.69266770671	1844519	2877.5647425897	109.349888539126	164.301510408061	0	1331103	2076.60374414977	658.479586558792	871.457879310433	0	NaN	NaN	NaN	NaN	NaN	571.363128396634	0.909470394514162	46.4693031111985	15.2354530130486	11.9704269555111	2.96761240901983	0.0204673406144416	0.0117939408255535	2	1.0023122500506	5229.68249417923	1	16474.2464898596	1	1	1	1	2019-05-24T17:53:15.576	NG_ecoli_LTEE_11364_DM0	-0	-0	163.575	DIA_100X_EMPTY_1x1_100ms	3cdb3adf-c40a-491d-a5df-4e8461d5393d	EPI_100X_YFP_1x1_200ms_25sola	EPI_100X_RFP_1x1_200ms_25sola
169	37	12.1238189852481	449	48.8737966617525	1896.40534521158	1688.0868596882	472725	1052.83964365256	109.349888539126	164.301510408061	0	2524461	5622.40757238307	658.479586558792	871.457879310433	3	NaN	NaN	NaN	NaN	NaN	402.96156346126	0.951292190034285	36.7190338308631	13.4053086402879	10.7434989940545	2.62932050845377	0.00627649582731335	0.00318071517112173	0	1.00065258952284	3328.68440768483	1	15865.0645879733	1	1	1	1	2019-05-24T17:53:15.576	NG_ecoli_LTEE_11364_DM0	-0	-0	163.575	DIA_100X_EMPTY_1x1_100ms	3faa9d48-6965-4099-a49b-84f4b287938b	EPI_100X_YFP_1x1_200ms_25sola	EPI_100X_RFP_1x1_200ms_25sola
170	21	10.9424262135332	232	-37.4349136156077	1906.62068965517	609.883620689655	38478	165.853448275862	109.349888539126	164.301510408061	0	1433647	6179.51293103448	658.479586558792	871.457879310433	2	NaN	NaN	NaN	NaN	NaN	225.037077564503	0.999913726743581	20.3359214113725	13.9338071946774	10.7139894174401	3.6212321554879	0.00882137190741595	0.00419827395018997	1	1.00050291272836	1833.39550558405	0	18660.7456896552	1	1	1	1	2019-05-24T17:53:15.576	NG_ecoli_LTEE_11364_DM0	-0	-0	163.575	DIA_100X_EMPTY_1x1_100ms	0f10950c-56af-4bcf-b2fa-c3737f006505	EPI_100X_YFP_1x1_200ms_25sola	EPI_100X_RFP_1x1_200ms_25sola
171	37	11.9107153812681	441	49.4593917998925	1914.42630385488	779.684807256236	3125846	7088.08616780045	109.349888539126	164.301510408061	0	318407	722.011337868481	658.479586558792	871.457879310433	0	NaN	NaN	NaN	NaN	NaN	386.500427457324	0.949529969377342	35.8530919703623	12.6215640592326	10.5803454032727	2.47527991226401	0.00832790996178209	0.0047127523480012	1	1.00046330267449	3152.21758984004	1	15182.3446712018	1	1	1	1	2019-05-24T17:53:15.576	NG_ecoli_LTEE_11364_DM0	-0	-0	163.575	DIA_100X_EMPTY_1x1_100ms	827a53c1-4f3c-49d1-89c7-64481be6de55	EPI_100X_YFP_1x1_200ms_25sola	EPI_100X_RFP_1x1_200ms_25sola
172	55	12.702859427324	699	48.6205589873612	1932.06008583691	13.6623748211731	375001	536.482117310444	109.349888539126	164.301510408061	0	12688234	18151.9799713877	658.479586558792	871.457879310433	6	NaN	NaN	NaN	NaN	NaN	582.95712504362	0.883136089637008	54.7583099068089	12.5707941631656	10.5003779377289	2.03470814067757	0.0149326593796139	0.0058345831930071	2	1.00452762254251	4741.87147255155	0	15892.9842632332	1	1	1	1	2019-05-24T17:53:15.576	NG_ecoli_LTEE_11364_DM0	-0	-0	163.575	DIA_100X_EMPTY_1x1_100ms	9fdf4d2d-bfa0-4a73-8899-658b413ac9ca	EPI_100X_YFP_1x1_200ms_25sola	EPI_100X_RFP_1x1_200ms_25sola
173	44	12.0389799239964	530	47.8723543089352	1922.38301886792	1681.51886792453	1144619	2159.65849056604	109.349888539126	164.301510408061	0	564579	1065.24339622642	658.479586558792	871.457879310433	0	NaN	NaN	NaN	NaN	NaN	469.67595217368	0.929238534834377	43.9458742520993	12.7481375255214	10.3730750804795	2.54344255502467	0.137240452833918	0.0077680077147453	1	1.00109418214585	3713.83865936793	1	15749.3849056604	1	1	1	1	2019-05-24T17:53:15.576	NG_ecoli_LTEE_11364_DM0	-0	-0	163.575	DIA_100X_EMPTY_1x1_100ms	ac9f2939-76b0-42c5-8bd2-6c8ffcb3871c	EPI_100X_YFP_1x1_200ms_25sola	EPI_100X_RFP_1x1_200ms_25sola
174	42	12.1682734140944	512	49.064731013001	1944.962890625	784.767578125	1841552	3596.78125	109.349888539126	164.301510408061	0	382940	747.9296875	658.479586558792	871.457879310433	0	NaN	NaN	NaN	NaN	NaN	444.360044992686	0.948227419957292	42.4429168628438	12.6890005613188	10.2283468160966	2.49151140884751	0.0137836964261025	0.00786254631167867	1	1.00611985287711	3487.43398148328	1	15522.244140625	1	1	1	1	2019-05-24T17:53:15.576	NG_ecoli_LTEE_11364_DM0	-0	-0	163.575	DIA_100X_EMPTY_1x1_100ms	95a9c8a9-1d09-4d7c-afab-c524dfcb1cb8	EPI_100X_YFP_1x1_200ms_25sola	EPI_100X_RFP_1x1_200ms_25sola
175	40	13.0912203470811	524	49.4326084369298	1965.28816793893	403.843511450382	3597351	6865.17366412214	109.349888539126	164.301510408061	0	407589	777.841603053435	658.479586558792	871.457879310433	0	NaN	NaN	NaN	NaN	NaN	442.456101925347	0.955279337737653	38.9458587058725	12.9753044837856	11.0488416133987	2.74930603925988	0.0322765430827429	0.0033365510389988	1	1.00086173404849	3734.08896792213	0	15116.4732824427	1	1	1	1	2019-05-24T17:53:15.576	NG_ecoli_LTEE_11364_DM0	-0	-0	163.575	DIA_100X_EMPTY_1x1_100ms	24c8c3ec-3540-4914-8d0f-236f12ca5aac	EPI_100X_YFP_1x1_200ms_25sola	EPI_100X_RFP_1x1_200ms_25sola
176	50	13.1555201063847	659	47.5282949725129	1974.05462822458	92.4218512898331	2811209	4265.87101669196	109.349888539126	164.301510408061	0	510737	775.018209408194	658.479586558792	871.457879310433	0	NaN	NaN	NaN	NaN	NaN	557.632591195585	0.864188223511153	51.1517060113617	12.5717709564382	10.7302885251256	2.18467724824412	0.0203004952937736	0.0126241949092122	0	1.02618759092753	4625.65037363278	0	15548.9726858877	1	1	1	1	2019-05-24T17:53:15.576	NG_ecoli_LTEE_11364_DM0	-0	-0	163.575	DIA_100X_EMPTY_1x1_100ms	ca487d32-1ed7-448b-8dce-a45b50f06ac1	EPI_100X_YFP_1x1_200ms_25sola	EPI_100X_RFP_1x1_200ms_25sola
177	44	12.1276158179613	534	49.6404554173628	1985.15355805243	2022.65355805243	4884380	9146.77902621723	109.349888539126	164.301510408061	0	721671	1351.44382022472	658.479586558792	871.457879310433	0	NaN	NaN	NaN	NaN	NaN	460.053879188933	0.961743489971834	43.0990535396136	11.9934219221554	10.4588237508372	2.31864686736827	0.00597137114984028	0.00237756070612224	2	1.00017157066244	3702.74073033533	0	15574.5880149813	1	1	1	1	2019-05-24T17:53:15.576	NG_ecoli_LTEE_11364_DM0	-0	-0	163.575	DIA_100X_EMPTY_1x1_100ms	d40ad06c-4e8c-41ff-9d13-798cb5adad15	EPI_100X_YFP_1x1_200ms_25sola	EPI_100X_RFP_1x1_200ms_25sola
178	44	11.2112061665108	493	48.7510752224052	2012.16430020284	637.182555780933	93576	189.809330628803	109.349888539126	164.301510408061	0	25048612	50808.5436105477	658.479586558792	871.457879310433	5	NaN	NaN	NaN	NaN	NaN	431.6372169149	0.854342307221811	42.6520840301392	13.362671946389	9.9346157358326	2.89663577276228	0.0289162580982246	0.00933240369665808	2	1.00897443486074	3306.22408001706	0	17319.3164300203	1	1	1	1	2019-05-24T17:53:15.576	NG_ecoli_LTEE_11364_DM0	-0	-0	163.575	DIA_100X_EMPTY_1x1_100ms	e81320a9-8c52-4d12-b978-e68c213700a4	EPI_100X_YFP_1x1_200ms_25sola	EPI_100X_RFP_1x1_200ms_25sola
179	45	13.3406342674819	601	49.4523208177684	2025.25623960067	1987.47587354409	1287215	2141.78868552413	109.349888539126	164.301510408061	0	2343167	3898.78036605657	658.479586558792	871.457879310433	0	NaN	NaN	NaN	NaN	NaN	504.024453096531	0.96397456098993	44.2244974969092	12.8302465858739	11.2048292932241	2.46568496898861	0.0106405584181518	0.00461858364990911	2	1.00044869417685	4360.77096180265	0	15577.6322795341	1	1	1	1	2019-05-24T17:53:15.576	NG_ecoli_LTEE_11364_DM0	-0	-0	163.575	DIA_100X_EMPTY_1x1_100ms	5d9b30d2-3933-4d08-bd35-18765b80b80a	EPI_100X_YFP_1x1_200ms_25sola	EPI_100X_RFP_1x1_200ms_25sola
180	37	13.4189162561177	497	45.212068485506	2030.32997987928	298.273641851107	2732996	5498.98591549296	109.349888539126	164.301510408061	0	392785	790.311871227364	658.479586558792	871.457879310433	0	NaN	NaN	NaN	NaN	NaN	NaN	NaN	NaN	NaN	NaN	NaN	NaN	NaN	NaN	NaN	NaN	0	14774.6197183099	1	1	1	1	2019-05-24T17:53:15.576	NG_ecoli_LTEE_11364_DM0	-0	-0	163.575	DIA_100X_EMPTY_1x1_100ms	47aa2076-8efd-446f-b209-e98fc9d2321b	EPI_100X_YFP_1x1_200ms_25sola	EPI_100X_RFP_1x1_200ms_25sola
181	21	9.00357336290791	190	-49.7416310929677	2041.55263157895	556.968421052632	474557	2497.66842105263	109.349888539126	164.301510408061	0	566193	2979.96315789474	658.479586558792	871.457879310433	1	NaN	NaN	NaN	NaN	NaN	NaN	NaN	NaN	NaN	NaN	NaN	NaN	NaN	NaN	NaN	NaN	0	15475.1631578947	1	1	1	1	2019-05-24T17:53:15.576	NG_ecoli_LTEE_11364_DM0	-0	-0	163.575	DIA_100X_EMPTY_1x1_100ms	58ed5503-ff34-4b5a-9e5e-64fe99c89819	EPI_100X_YFP_1x1_200ms_25sola	EPI_100X_RFP_1x1_200ms_25sola
1	45	13.134774513876	592	48.7751680633356	13.8226351351351	299.85472972973	5889656	9948.74324324324	114.389117504207	152.710622282221	0	458106	773.827702702703	590.913040585923	935.960379662578	0	NaN	NaN	NaN	NaN	NaN	NaN	NaN	NaN	NaN	NaN	NaN	NaN	NaN	NaN	NaN	NaN	0	16457.2043918919	1	1	1	3	2019-05-24T17:53:39.769	NG_ecoli_LTEE_11364_DM0	-1000	-0	163.575	DIA_100X_EMPTY_1x1_100ms	237e9bb0-a14c-4228-acae-18da99289d67	EPI_100X_YFP_1x1_200ms_25sola	EPI_100X_RFP_1x1_200ms_25sola
2	29	8.74524608749618	254	-31.9651239308578	7.17322834645669	1208.72440944882	6675082	26279.8503937008	114.389117504207	152.710622282221	0	221847	873.413385826772	590.913040585923	935.960379662578	0	NaN	NaN	NaN	NaN	NaN	NaN	NaN	NaN	NaN	NaN	NaN	NaN	NaN	NaN	NaN	NaN	0	15739.0984251969	1	1	1	3	2019-05-24T17:53:39.769	NG_ecoli_LTEE_11364_DM0	-1000	-0	163.575	DIA_100X_EMPTY_1x1_100ms	844c19e1-bf3b-4a27-89d3-670e9264994a	EPI_100X_YFP_1x1_200ms_25sola	EPI_100X_RFP_1x1_200ms_25sola
3	52	13.1413594057489	683	49.2434225098913	31.0073206442167	1494.73060029283	3116110	4562.38653001464	114.389117504207	152.710622282221	0	541651	793.046852122987	590.913040585923	935.960379662578	0	NaN	NaN	NaN	NaN	NaN	566.933423062004	0.943373870666288	50.8429984224318	12.7558046119261	10.8993342016159	2.38808762863006	0.0202388408744869	0.00304077358835201	2	1.00044811284914	4743.74106131343	0	15826.7174231332	1	1	1	3	2019-05-24T17:53:39.769	NG_ecoli_LTEE_11364_DM0	-1000	-0	163.575	DIA_100X_EMPTY_1x1_100ms	66a4fa56-0b6c-42d2-ac8b-433ce891b8c7	EPI_100X_YFP_1x1_200ms_25sola	EPI_100X_RFP_1x1_200ms_25sola
4	62	13.4335439578735	833	47.6648905696325	45.406962785114	236.180072028812	1370449	1645.1968787515	114.389117504207	152.710622282221	0	2081913	2499.29531812725	590.913040585923	935.960379662578	1	NaN	NaN	NaN	NaN	NaN	651.460853195578	0.916238481149963	59.6111676387009	12.4947049725182	10.70211272553	2.19996276759813	0.0283455196946249	0.00720970767395811	1	1.00391847043282	5362.36722840781	0	16194.7803121249	1	1	1	3	2019-05-24T17:53:39.769	NG_ecoli_LTEE_11364_DM0	-1000	-0	163.575	DIA_100X_EMPTY_1x1_100ms	e942c070-7054-4cd4-be5c-51479d643316	EPI_100X_YFP_1x1_200ms_25sola	EPI_100X_RFP_1x1_200ms_25sola
5	66	12.3756137359426	818	46.5478245369186	62.2102689486553	458.90586797066	5548191	6782.62958435208	114.389117504207	152.710622282221	0	730324	892.81662591687	590.913040585923	935.960379662578	0	NaN	NaN	NaN	NaN	NaN	688.742727101441	0.851283874090282	65.4935311689338	12.1804240163813	10.2752483913424	2.1929436918055	0.313697141874019	0.00885496535326318	1	1.01209701888413	5430.91425897648	0	15710.2848410758	1	1	1	3	2019-05-24T17:53:39.769	NG_ecoli_LTEE_11364_DM0	-1000	-0	163.575	DIA_100X_EMPTY_1x1_100ms	09a3345c-4781-45f4-aa2d-b0cfafda8ba6	EPI_100X_YFP_1x1_200ms_25sola	EPI_100X_RFP_1x1_200ms_25sola
6	59	12.9125011866137	762	49.5293136817563	74.9435695538058	1797.95406824147	6319019	8292.67585301837	114.389117504207	152.710622282221	0	621514	815.635170603675	590.913040585923	935.960379662578	0	NaN	NaN	NaN	NaN	NaN	639.772733642516	0.886542013705724	57.7430441457958	13.3609744968842	10.9403942452973	2.25020217887168	0.0198352561103727	0.00723683443854295	2	1.00356415915747	5428.19576442609	1	16985.8595800525	1	1	1	3	2019-05-24T17:53:39.769	NG_ecoli_LTEE_11364_DM0	-1000	-0	163.575	DIA_100X_EMPTY_1x1_100ms	129d0ad5-69c1-4c85-9faf-fdeeab9af0c5	EPI_100X_YFP_1x1_200ms_25sola	EPI_100X_RFP_1x1_200ms_25sola
7	36	12.2781736333735	442	48.7455604385349	66.6719457013575	1784.5520361991	3317480	7505.61085972851	114.389117504207	152.710622282221	0	487951	1103.96153846154	590.913040585923	935.960379662578	0	NaN	NaN	NaN	NaN	NaN	388.413782687222	0.956922065713596	34.7196954647955	13.1960159294244	10.8578697901	2.73329352995295	0.0194361082663977	0.011172156050116	1	1.00256752661821	3214.8080487485	1	17091.4886877828	1	1	1	3	2019-05-24T17:53:39.769	NG_ecoli_LTEE_11364_DM0	-1000	-0	163.575	DIA_100X_EMPTY_1x1_100ms	3ea79605-4a43-44cf-be97-1b75f0ad6dba	EPI_100X_YFP_1x1_200ms_25sola	EPI_100X_RFP_1x1_200ms_25sola
8	48	12.7069443711986	611	47.2975276965705	104.68085106383	1120.31423895254	1905281	3118.29950900164	114.389117504207	152.710622282221	0	1482361	2426.12274959083	590.913040585923	935.960379662578	0	NaN	NaN	NaN	NaN	NaN	503.288005788967	0.910217584871206	48.3072392667502	12.4302433816691	10.267085547629	2.09351419390751	0.00865937699322188	0.00500251321766653	0	1.00317252583274	3999.41490879488	0	16713.1309328969	1	1	1	3	2019-05-24T17:53:39.769	NG_ecoli_LTEE_11364_DM0	-1000	-0	163.575	DIA_100X_EMPTY_1x1_100ms	e6d3b911-8f2d-4977-816c-b6d2249cfb36	EPI_100X_YFP_1x1_200ms_25sola	EPI_100X_RFP_1x1_200ms_25sola
9	53	14.5242641070608	770	48.9533314928792	114.944155844156	698.894805194805	5498811	7141.31298701299	114.389117504207	152.710622282221	0	913459	1186.31038961039	590.913040585923	935.960379662578	0	NaN	NaN	NaN	NaN	NaN	589.160666911863	0.92284330009202	51.3463032362442	12.9079991908704	11.2238950254952	2.45829083668796	0.0114636172007289	0.00830071883679883	0	1.00980507098937	5080.26369229045	0	15655.8844155844	1	1	1	3	2019-05-24T17:53:39.769	NG_ecoli_LTEE_11364_DM0	-1000	-0	163.575	DIA_100X_EMPTY_1x1_100ms	00b918b5-ee31-450c-8469-7651d8e3750b	EPI_100X_YFP_1x1_200ms_25sola	EPI_100X_RFP_1x1_200ms_25sola
10	53	14.2714440926808	757	49.3767464949692	114.350066050198	344.060766182299	2002732	2645.61690885073	114.389117504207	152.710622282221	0	521073	688.339498018494	590.913040585923	935.960379662578	0	NaN	NaN	NaN	NaN	NaN	581.92858182269	0.938452005384311	51.3760450651474	13.1534500376232	11.076560763957	2.51616191266374	0.00695803822529376	0.00206066291872398	0	1.00051122253792	4950.62942863958	0	15532.2417437252	1	1	1	3	2019-05-24T17:53:39.769	NG_ecoli_LTEE_11364_DM0	-1000	-0	163.575	DIA_100X_EMPTY_1x1_100ms	cb9794e2-e1a9-470e-baee-3345a38fc593	EPI_100X_YFP_1x1_200ms_25sola	EPI_100X_RFP_1x1_200ms_25sola
11	40	12.714552944961	509	49.3363627666823	149.636542239686	1447.54223968566	2068736	4064.31434184676	114.389117504207	152.710622282221	0	294099	577.797642436149	590.913040585923	935.960379662578	0	NaN	NaN	NaN	NaN	NaN	434.091886672676	0.964474174070974	39.0808683268407	12.5129231434248	10.8725507534522	2.54815987390342	0.0112728874031902	0.00655159924396052	1	1.00142746847465	3628.41516384588	0	15983.2062868369	1	1	1	3	2019-05-24T17:53:39.769	NG_ecoli_LTEE_11364_DM0	-1000	-0	163.575	DIA_100X_EMPTY_1x1_100ms	360ae505-83fc-487e-a3d0-295ed9f4c19f	EPI_100X_YFP_1x1_200ms_25sola	EPI_100X_RFP_1x1_200ms_25sola
12	76	14.8128700197356	1127	48.1416590484943	170.163265306122	1837.9387755102	3125102	2772.9387755102	114.389117504207	152.710622282221	0	1111681	986.40727595386	590.913040585923	935.960379662578	0	NaN	NaN	NaN	NaN	NaN	910.193404920421	0.932594368800259	75.1330905299882	13.957784802046	11.9807120350605	2.32574420560077	0.011168352646849	0.00440172205370636	3	1.00077802853616	8470.05819632419	0	15478.6974267968	1	1	1	3	2019-05-24T17:53:39.769	NG_ecoli_LTEE_11364_DM0	-1000	-0	163.575	DIA_100X_EMPTY_1x1_100ms	c21ebb34-cc23-4bc1-b9e4-0bf4a5ea6b3c	EPI_100X_YFP_1x1_200ms_25sola	EPI_100X_RFP_1x1_200ms_25sola
13	39	13.1968973842729	515	49.4928453327831	169.333980582524	1551.97281553398	4380159	8505.16310679612	114.389117504207	152.710622282221	0	355666	690.61359223301	590.913040585923	935.960379662578	0	NaN	NaN	NaN	NaN	NaN	419.312818093669	0.954093074287612	37.2393828633172	12.7930550156536	11.037476871917	2.60191821856207	0.0204245828101518	0.00853001273218646	2	1.00783906233699	3563.13247678136	0	16097.2019417476	1	1	1	3	2019-05-24T17:53:39.769	NG_ecoli_LTEE_11364_DM0	-1000	-0	163.575	DIA_100X_EMPTY_1x1_100ms	f7600362-863e-4105-a250-6337322c836f	EPI_100X_YFP_1x1_200ms_25sola	EPI_100X_RFP_1x1_200ms_25sola
14	49	12.855489422533	630	49.7714735513798	178.633333333333	904.444444444444	3464845	5499.75396825397	114.389117504207	152.710622282221	0	514655	816.912698412698	590.913040585923	935.960379662578	0	NaN	NaN	NaN	NaN	NaN	517.722830696869	0.959561859147458	47.0134653280001	12.3286873267974	10.7877499153102	2.38513613036783	0.00838500851941581	0.00405873519167304	1	1.00061671798155	4297.08441322736	0	15204.0380952381	1	1	1	3	2019-05-24T17:53:39.769	NG_ecoli_LTEE_11364_DM0	-1000	-0	163.575	DIA_100X_EMPTY_1x1_100ms	9fd45529-d9b1-423c-92eb-866e55a91dfe	EPI_100X_YFP_1x1_200ms_25sola	EPI_100X_RFP_1x1_200ms_25sola
15	59	13.1460212824247	775	49.1094269589371	190.554838709677	1656.57677419355	4667054	6022.00516129032	114.389117504207	152.710622282221	0	563490	727.083870967742	590.913040585923	935.960379662578	0	NaN	NaN	NaN	NaN	NaN	650.431907154229	0.919110268094931	56.9450945108777	13.1888709373269	11.3002641360188	2.19992466097728	0.0111046063429565	0.00357363589476307	1	1.00283696425016	5711.14766612276	0	16113.4619354839	1	1	1	3	2019-05-24T17:53:39.769	NG_ecoli_LTEE_11364_DM0	-1000	-0	163.575	DIA_100X_EMPTY_1x1_100ms	2fe01f98-f8b4-404a-a902-04e7a69a6f10	EPI_100X_YFP_1x1_200ms_25sola	EPI_100X_RFP_1x1_200ms_25sola
16	72	12.5658956735931	906	45.1167843361143	215.889624724062	1917.56401766004	5535214	6109.50772626932	114.389117504207	152.710622282221	0	971574	1072.37748344371	590.913040585923	935.960379662578	0	NaN	NaN	NaN	NaN	NaN	752.086292781298	0.834255967248442	70.943844841161	12.0654000280534	10.4408644016231	1.95825387311573	0.0224872285546306	0.00599964058258493	1	1.01024702735609	6074.03813104701	0	16762.1578366446	1	1	1	3	2019-05-24T17:53:39.769	NG_ecoli_LTEE_11364_DM0	-1000	-0	163.575	DIA_100X_EMPTY_1x1_100ms	ceaac076-661c-4c74-ada6-20d40b0046b1	EPI_100X_YFP_1x1_200ms_25sola	EPI_100X_RFP_1x1_200ms_25sola
17	41	13.4128240991673	550	47.6907640080222	216.623636363636	811.958181818182	120865	219.754545454545	114.389117504207	152.710622282221	0	27396358	49811.56	590.913040585923	935.960379662578	7	NaN	NaN	NaN	NaN	NaN	437.711313199179	0.910587377955528	38.7565505918963	14.0796024015053	11.0367450666495	3.03640590172205	0.0239291880758951	0.0109550291334916	2	1.00262749434774	3707.80615084836	1	16857.7036363636	1	1	1	3	2019-05-24T17:53:39.769	NG_ecoli_LTEE_11364_DM0	-1000	-0	163.575	DIA_100X_EMPTY_1x1_100ms	5d69f29f-8e40-42ec-9072-4cf2f33c0243	EPI_100X_YFP_1x1_200ms_25sola	EPI_100X_RFP_1x1_200ms_25sola
18	39	13.4175917091741	524	47.7375060968431	225.450381679389	773.988549618321	112283	214.280534351145	114.389117504207	152.710622282221	0	27142156	51798.0076335878	590.913040585923	935.960379662578	5	NaN	NaN	NaN	NaN	NaN	439.479807987062	0.909498088235571	38.5572192311239	14.1651563564222	11.0533530099183	3.07154188267069	0.025120396269023	0.0104256702888497	2	1.00557515202078	3699.84616222035	1	17224.4770992366	1	1	1	3	2019-05-24T17:53:39.769	NG_ecoli_LTEE_11364_DM0	-1000	-0	163.575	DIA_100X_EMPTY_1x1_100ms	50223e64-2eda-4330-ba17-065f381c95fe	EPI_100X_YFP_1x1_200ms_25sola	EPI_100X_RFP_1x1_200ms_25sola
19	71	11.9842862193607	851	43.5701829352283	254.425381903643	1267.95887191539	8164712	9594.25616921269	114.389117504207	152.710622282221	0	495908	582.735605170388	590.913040585923	935.960379662578	0	NaN	NaN	NaN	NaN	NaN	730.075999872327	0.91503411008546	69.8763984748368	12.1236460297368	10.2822329050721	2.13590015318183	0.00674876313919598	0.00274431573582299	3	1.00034092699919	5802.23437933655	0	16174.9447708578	1	1	1	3	2019-05-24T17:53:39.769	NG_ecoli_LTEE_11364_DM0	-1000	-0	163.575	DIA_100X_EMPTY_1x1_100ms	6de5ff1f-977f-47ae-90a1-479a5488f771	EPI_100X_YFP_1x1_200ms_25sola	EPI_100X_RFP_1x1_200ms_25sola
20	22	9.64980422400217	213	30.8310085921179	252.408450704225	71.8732394366197	111581	523.854460093897	114.389117504207	152.710622282221	0	192603	904.239436619718	590.913040585923	935.960379662578	0	NaN	NaN	NaN	NaN	NaN	197.293186594078	0.999558660276325	20.7480262589757	11.7079345656487	9.18908481346904	3.05097179078079	0.00965182737038274	0.0058435387194554	0	1.00095054148497	1375.97704998895	0	18857.0657276995	1	1	1	3	2019-05-24T17:53:39.769	NG_ecoli_LTEE_11364_DM0	-1000	-0	163.575	DIA_100X_EMPTY_1x1_100ms	78167c13-8fac-4653-9bb0-cfc241ad48cd	EPI_100X_YFP_1x1_200ms_25sola	EPI_100X_RFP_1x1_200ms_25sola
21	30	8.83121782893792	265	47.0309037966565	248.188679245283	1052.89433962264	56362	212.68679245283	114.389117504207	152.710622282221	0	7455382	28133.5169811321	590.913040585923	935.960379662578	2	NaN	NaN	NaN	NaN	NaN	295.425932104411	0.953711258157013	30.636270690038	11.5446255482505	9.37638059842633	2.50168671554656	0.00439762458236774	0.00226605536770577	1	1.00009731615031	2115.41819087105	0	19911.5547169811	1	1	1	3	2019-05-24T17:53:39.769	NG_ecoli_LTEE_11364_DM0	-1000	-0	163.575	DIA_100X_EMPTY_1x1_100ms	a3803550-3e51-415b-bd85-f5c42d9811ec	EPI_100X_YFP_1x1_200ms_25sola	EPI_100X_RFP_1x1_200ms_25sola
22	28	8.19204697158229	230	7.40546488298229	247.613043478261	1087.5652173913	44630	194.04347826087	114.389117504207	152.710622282221	0	7581610	32963.5217391304	590.913040585923	935.960379662578	3	NaN	NaN	NaN	NaN	NaN	284.12201157572	0.862111889686709	29.8523019870672	12.515125433505	9.20545308085951	3.02217368518889	0.0152745692574805	0.00595904650452129	2	1.00181122334012	1986.8178140095	0	20293.6347826087	1	1	1	3	2019-05-24T17:53:39.769	NG_ecoli_LTEE_11364_DM0	-1000	-0	163.575	DIA_100X_EMPTY_1x1_100ms	bb397d9a-a4d4-434c-8351-3f3895044db9	EPI_100X_YFP_1x1_200ms_25sola	EPI_100X_RFP_1x1_200ms_25sola
23	44	11.1584337805396	491	42.6139524320236	269.918533604888	1900.46232179226	142615	290.458248472505	114.389117504207	152.710622282221	0	22338642	45496.215885947	590.913040585923	935.960379662578	6	NaN	NaN	NaN	NaN	NaN	422.467976774448	0.846253820266315	43.2023732577708	12.8448838741681	9.61090907203775	2.97214314142576	0.023425427132218	0.0073343629115037	3	1.00612038663906	3134.19795603949	0	18483.6883910387	1	1	1	3	2019-05-24T17:53:39.769	NG_ecoli_LTEE_11364_DM0	-1000	-0	163.575	DIA_100X_EMPTY_1x1_100ms	0e170a40-8328-46fc-a77b-2eac644a17b2	EPI_100X_YFP_1x1_200ms_25sola	EPI_100X_RFP_1x1_200ms_25sola
24	20	10.8918221945498	220	-48.0999224097641	288.713636363636	1380.26818181818	48777	221.713636363636	114.389117504207	152.710622282221	0	10513965	47790.75	590.913040585923	935.960379662578	2	NaN	NaN	NaN	NaN	NaN	194.843177771159	0.999790829280744	18.3792903765785	13.322306975007	9.91940853375733	3.83969259778593	0.0210623474339484	0.0108445285118905	1	1.00287409241106	1420.33299165232	1	17992.9272727273	1	1	1	3	2019-05-24T17:53:39.769	NG_ecoli_LTEE_11364_DM0	-1000	-0	163.575	DIA_100X_EMPTY_1x1_100ms	d7675964-6d91-4639-879e-9892625c896c	EPI_100X_YFP_1x1_200ms_25sola	EPI_100X_RFP_1x1_200ms_25sola
25	24	11.8542102715817	285	35.8789027910519	300.143859649123	1396.50175438596	65585	230.122807017544	114.389117504207	152.710622282221	0	12360532	43370.2877192982	590.913040585923	935.960379662578	2	NaN	NaN	NaN	NaN	NaN	243.663339989534	0.998990607224656	22.6997996556344	12.6075870603853	10.3789469430865	3.17798426165384	0.00867054219155806	0.00421606674644868	1	1.00066425835011	1920.51847470763	1	17692.8245614035	1	1	1	3	2019-05-24T17:53:39.769	NG_ecoli_LTEE_11364_DM0	-1000	-0	163.575	DIA_100X_EMPTY_1x1_100ms	264929df-9462-4694-95ed-8a0d55da59fb	EPI_100X_YFP_1x1_200ms_25sola	EPI_100X_RFP_1x1_200ms_25sola
26	34	12.735613365821	434	44.3524651718801	320.009216589862	717.274193548387	3765171	8675.50921658986	114.389117504207	152.710622282221	0	504702	1162.90783410138	590.913040585923	935.960379662578	0	NaN	NaN	NaN	NaN	NaN	368.242961980839	0.977673272405289	34.4882558904492	12.418640581096	10.3780191287458	2.76200878112218	0.00519238723282868	0.00257651757536446	1	1.0002149218389	2917.36015582547	1	15748.7373271889	1	1	1	3	2019-05-24T17:53:39.769	NG_ecoli_LTEE_11364_DM0	-1000	-0	163.575	DIA_100X_EMPTY_1x1_100ms	16cf7c1c-e993-46ce-ba2c-ee513a8c6bb2	EPI_100X_YFP_1x1_200ms_25sola	EPI_100X_RFP_1x1_200ms_25sola
27	62	13.7421125076487	852	48.6907040607055	355.75234741784	27.0211267605634	4771657	5600.53638497653	114.389117504207	152.710622282221	0	713540	837.488262910798	590.913040585923	935.960379662578	0	NaN	NaN	NaN	NaN	NaN	688.281169360615	0.870176449973438	60.6357318742292	12.8898802248395	11.1904156934002	2.18038529016508	0.0161351196037546	0.00728290127647765	2	1.0147574258955	5963.63348535811	0	15595.54342723	1	1	1	3	2019-05-24T17:53:39.769	NG_ecoli_LTEE_11364_DM0	-1000	-0	163.575	DIA_100X_EMPTY_1x1_100ms	9005e621-9416-4684-ae9d-a5799112af6b	EPI_100X_YFP_1x1_200ms_25sola	EPI_100X_RFP_1x1_200ms_25sola
28	41	13.6376745988733	560	49.0768345700639	354.739285714286	216.516071428571	6070534	10840.2392857143	114.389117504207	152.710622282221	0	2054538	3668.81785714286	590.913040585923	935.960379662578	0	NaN	NaN	NaN	NaN	NaN	462.770605561797	0.974515637022042	39.7134459279259	13.3458487091077	11.424287820877	2.77718239872695	0.00865219153802828	0.00429168062982087	0	1.00183515845867	4070.85586597657	1	15596.9589285714	1	1	1	3	2019-05-24T17:53:39.769	NG_ecoli_LTEE_11364_DM0	-1000	-0	163.575	DIA_100X_EMPTY_1x1_100ms	d9d6bd1b-7f21-4330-895d-3326f032e2e6	EPI_100X_YFP_1x1_200ms_25sola	EPI_100X_RFP_1x1_200ms_25sola
29	34	12.4377015082585	423	48.8335567599645	353.89598108747	715.527186761229	3655835	8642.63593380615	114.389117504207	152.710622282221	0	587706	1389.37588652482	590.913040585923	935.960379662578	0	NaN	NaN	NaN	NaN	NaN	371.774612158119	0.983152996398321	34.3772563383833	12.5572312979615	10.4815386403116	2.8819125045312	0.0127443892485841	0.00689959137031372	0	1.00367816005549	2966.27337303538	1	15738.5697399527	1	1	1	3	2019-05-24T17:53:39.769	NG_ecoli_LTEE_11364_DM0	-1000	-0	163.575	DIA_100X_EMPTY_1x1_100ms	a349e0d0-dc0c-4625-83ec-65f04ffcb3f3	EPI_100X_YFP_1x1_200ms_25sola	EPI_100X_RFP_1x1_200ms_25sola
30	46	13.5405274311244	623	48.7709080195233	359.536115569823	1700.03691813804	493519	792.165329052969	114.389117504207	152.710622282221	0	10261937	16471.808988764	590.913040585923	935.960379662578	5	NaN	NaN	NaN	NaN	NaN	511.783824720757	0.934930614987164	44.6813322816091	13.5679845812504	11.2485965414689	2.46582728343406	0.0117493411579286	0.0045460610731905	1	1.00286736725732	4440.30370352964	0	16992.0080256822	1	1	1	3	2019-05-24T17:53:39.769	NG_ecoli_LTEE_11364_DM0	-1000	-0	163.575	DIA_100X_EMPTY_1x1_100ms	caf89fc0-bbd7-4c9a-9722-d001563b73ec	EPI_100X_YFP_1x1_200ms_25sola	EPI_100X_RFP_1x1_200ms_25sola
31	45	12.6594684120117	570	49.5437272889795	361.661403508772	1265.98947368421	2802016	4915.81754385965	114.389117504207	152.710622282221	0	363585	637.868421052632	590.913040585923	935.960379662578	0	NaN	NaN	NaN	NaN	NaN	472.715459458671	0.95016987999012	44.607360222399	12.156366023445	10.2754223295676	2.50808010849219	0.12161824683691	0.00475382714880806	1	1.00145112950508	3699.09739617208	0	16616.1561403509	1	1	1	3	2019-05-24T17:53:39.769	NG_ecoli_LTEE_11364_DM0	-1000	-0	163.575	DIA_100X_EMPTY_1x1_100ms	4cba4928-f0a4-4ae2-bae3-06cbf02b8731	EPI_100X_YFP_1x1_200ms_25sola	EPI_100X_RFP_1x1_200ms_25sola
32	40	13.4478242376548	539	48.5690415024948	360.153988868275	1920.70315398887	7277658	13502.1484230056	114.389117504207	152.710622282221	0	917313	1701.87940630798	590.913040585923	935.960379662578	0	NaN	NaN	NaN	NaN	NaN	443.417581297925	0.954432075263911	39.6161939331444	13.1728336684396	10.8170604772267	2.83503527523876	0.0121559509581147	0.00540877965346367	0	1.00266734605206	3640.66858242146	0	16132.0593692022	1	1	1	3	2019-05-24T17:53:39.769	NG_ecoli_LTEE_11364_DM0	-1000	-0	163.575	DIA_100X_EMPTY_1x1_100ms	482af444-c21e-42fd-840b-f243f9c72819	EPI_100X_YFP_1x1_200ms_25sola	EPI_100X_RFP_1x1_200ms_25sola
33	27	8.21255579233185	222	-6.21936532563123	367.162162162162	224.531531531532	314135	1415.02252252252	114.389117504207	152.710622282221	0	6501841	29287.5720720721	590.913040585923	935.960379662578	2	NaN	NaN	NaN	NaN	NaN	256.711965055517	0.972427167451034	27.9418884991011	12.9259042289397	8.88423260577816	3.40903622787973	0.00712574443181905	0.00268021726259965	2	1.00008559774286	1732.14991951652	1	19528.9369369369	1	1	1	3	2019-05-24T17:53:39.769	NG_ecoli_LTEE_11364_DM0	-1000	-0	163.575	DIA_100X_EMPTY_1x1_100ms	47536aee-35c1-4ffa-91f8-17c2cef5293c	EPI_100X_YFP_1x1_200ms_25sola	EPI_100X_RFP_1x1_200ms_25sola
34	60	11.4125663489431	685	45.5622505463429	381.451094890511	1039.55474452555	1174036	1713.92116788321	114.389117504207	152.710622282221	0	2677910	3909.35766423358	590.913040585923	935.960379662578	6	NaN	NaN	NaN	NaN	NaN	597.824438177895	0.879760567129151	59.4941030219552	11.9853320818786	9.8084872842835	2.07613419765233	0.0162405111493395	0.00570186328911706	1	1.00602092656184	4495.39511512861	0	17130.0175182482	1	1	1	3	2019-05-24T17:53:39.769	NG_ecoli_LTEE_11364_DM0	-1000	-0	163.575	DIA_100X_EMPTY_1x1_100ms	ca4a9602-fc03-43b9-bfad-c46c22c7c510	EPI_100X_YFP_1x1_200ms_25sola	EPI_100X_RFP_1x1_200ms_25sola
35	52	13.433749359335	698	49.5629363367191	391.055873925501	858.383954154728	9868077	14137.6461318052	114.389117504207	152.710622282221	0	506156	725.151862464183	590.913040585923	935.960379662578	0	NaN	NaN	NaN	NaN	NaN	564.217534517282	0.923069374639935	49.8008010868906	12.8273133956399	11.1700140842975	2.24758852897314	0.0152451579807817	0.00673143039818263	2	1.00591263088967	4880.15540038559	0	15476.5157593123	1	1	1	3	2019-05-24T17:53:39.769	NG_ecoli_LTEE_11364_DM0	-1000	-0	163.575	DIA_100X_EMPTY_1x1_100ms	858361c2-617a-402a-b6d5-147f5f41c794	EPI_100X_YFP_1x1_200ms_25sola	EPI_100X_RFP_1x1_200ms_25sola
36	33	9.00615741440437	298	47.2424684847315	384.395973154362	1227.90939597315	108275	363.338926174497	114.389117504207	152.710622282221	0	697791	2341.58053691275	590.913040585923	935.960379662578	1	NaN	NaN	NaN	NaN	NaN	330.908780737656	0.922201071811982	34.8480152219447	11.2342125458625	9.21616230843629	2.38249352737912	0.0108121363695952	0.003913910493034	2	1.00075169529578	2324.70665244897	0	19851.3791946309	1	1	1	3	2019-05-24T17:53:39.769	NG_ecoli_LTEE_11364_DM0	-1000	-0	163.575	DIA_100X_EMPTY_1x1_100ms	5649107a-f9f3-4e64-9731-1b191a1dd9c5	EPI_100X_YFP_1x1_200ms_25sola	EPI_100X_RFP_1x1_200ms_25sola
37	52	12.2020436536653	635	49.7169000107772	411.869291338583	711.379527559055	154707	243.633070866142	114.389117504207	152.710622282221	0	28195505	44402.3700787402	590.913040585923	935.960379662578	5	NaN	NaN	NaN	NaN	NaN	527.673308159007	0.905419366590206	50.1127262540975	13.0623325062554	10.3540022746202	2.43011724092693	0.0122418673446295	0.0055784847138827	2	1.00123544361554	4219.43619043125	0	17995.0031496063	1	1	1	3	2019-05-24T17:53:39.769	NG_ecoli_LTEE_11364_DM0	-1000	-0	163.575	DIA_100X_EMPTY_1x1_100ms	9b176e92-a3ae-4397-b74c-987b0e271155	EPI_100X_YFP_1x1_200ms_25sola	EPI_100X_RFP_1x1_200ms_25sola
38	60	12.6622966293178	760	49.1580016399175	425.257894736842	36.6802631578947	985796	1297.1	114.389117504207	152.710622282221	0	3423043	4504.00394736842	590.913040585923	935.960379662578	8	NaN	NaN	NaN	NaN	NaN	628.926130501119	0.914113575540449	58.2743205360219	12.3722453810249	10.5699166489489	2.25967136405676	0.00984215471701994	0.00442114128005828	0	1.00471706450191	5113.40539180253	0	16171.2578947368	1	1	1	3	2019-05-24T17:53:39.769	NG_ecoli_LTEE_11364_DM0	-1000	-0	163.575	DIA_100X_EMPTY_1x1_100ms	d980e222-77b9-45a6-a5db-adff2fc5eee6	EPI_100X_YFP_1x1_200ms_25sola	EPI_100X_RFP_1x1_200ms_25sola
39	46	13.0627478512317	602	49.3153433500546	423.995016611296	1603.21096345515	3393519	5637.07475083056	114.389117504207	152.710622282221	0	508390	844.501661129568	590.913040585923	935.960379662578	0	NaN	NaN	NaN	NaN	NaN	495.670450640127	0.951804060599053	45.2263256167384	12.7930873042315	10.7932280522841	2.48550118143715	0.0254275469396535	0.00835646873425249	2	1.00746562285845	4137.93718316352	0	15615.4867109635	1	1	1	3	2019-05-24T17:53:39.769	NG_ecoli_LTEE_11364_DM0	-1000	-0	163.575	DIA_100X_EMPTY_1x1_100ms	a64e52ed-4ff8-4fab-90dd-b5a3f9bc49b0	EPI_100X_YFP_1x1_200ms_25sola	EPI_100X_RFP_1x1_200ms_25sola
40	61	14.0266585442112	856	45.0393165896683	449.644859813084	595.153037383178	3678999	4297.89602803738	114.389117504207	152.710622282221	0	565490	660.619158878505	590.913040585923	935.960379662578	0	NaN	NaN	NaN	NaN	NaN	696.092956560277	0.852540528556248	60.7223729441701	13.0083277966739	11.3157267108702	2.13178387028127	0.0274836157332568	0.00994529522736517	1	1.0207419073641	6106.65685039525	0	15543.5549065421	1	1	1	3	2019-05-24T17:53:39.769	NG_ecoli_LTEE_11364_DM0	-1000	-0	163.575	DIA_100X_EMPTY_1x1_100ms	ebb90183-97ae-4098-ba95-fb044dbab8b2	EPI_100X_YFP_1x1_200ms_25sola	EPI_100X_RFP_1x1_200ms_25sola
41	45	13.1244789534756	592	49.5743004636269	442.783783783784	1173.17736486486	4537949	7665.45439189189	114.389117504207	152.710622282221	0	369171	623.599662162162	590.913040585923	935.960379662578	0	NaN	NaN	NaN	NaN	NaN	488.610950447592	0.945952255328089	44.8955561294459	12.4447682297037	10.6425446199275	2.38757686526862	0.0107421596910539	0.00553708609610971	2	1.00060875072677	3993.78053829653	0	16326.1807432432	1	1	1	3	2019-05-24T17:53:39.769	NG_ecoli_LTEE_11364_DM0	-1000	-0	163.575	DIA_100X_EMPTY_1x1_100ms	921412c4-a7f5-4612-bbaf-55c738a70933	EPI_100X_YFP_1x1_200ms_25sola	EPI_100X_RFP_1x1_200ms_25sola
42	55	12.6089395588748	694	49.4366784929749	467.42795389049	1323.62391930836	1140679	1643.62968299712	114.389117504207	152.710622282221	0	2272905	3275.07925072046	590.913040585923	935.960379662578	5	NaN	NaN	NaN	NaN	NaN	578.792081345396	0.917261264144495	53.9359346048865	12.1328054424274	10.5181352522782	2.25478810069206	0.016087155698392	0.00572836369447939	2	1.00309842727233	4686.46731175572	0	15824.3097982709	1	1	1	3	2019-05-24T17:53:39.769	NG_ecoli_LTEE_11364_DM0	-1000	-0	163.575	DIA_100X_EMPTY_1x1_100ms	ae03231f-5ac6-4674-bb63-02c4c5bdd888	EPI_100X_YFP_1x1_200ms_25sola	EPI_100X_RFP_1x1_200ms_25sola
43	45	12.9850028729065	585	47.6266594214266	478.121367521368	317.417094017094	1111974	1900.81025641026	114.389117504207	152.710622282221	0	370069	632.596581196581	590.913040585923	935.960379662578	0	NaN	NaN	NaN	NaN	NaN	475.062897868058	0.90103236001558	44.7647513549856	12.0957179677479	10.4413218309454	2.13885548685446	0.0202572450852192	0.00812655432210932	2	1.00718589049324	3832.98413971906	0	16440.8581196581	1	1	1	3	2019-05-24T17:53:39.769	NG_ecoli_LTEE_11364_DM0	-1000	-0	163.575	DIA_100X_EMPTY_1x1_100ms	f0f9790d-73b5-45ce-b224-14c0e993fe6a	EPI_100X_YFP_1x1_200ms_25sola	EPI_100X_RFP_1x1_200ms_25sola
44	34	14.5984196139056	497	47.4699247831063	479.408450704225	824.601609657948	3196870	6432.33400402414	114.389117504207	152.710622282221	0	2211630	4449.95975855131	590.913040585923	935.960379662578	0	NaN	NaN	NaN	NaN	NaN	389.349333998242	0.981028696676669	33.2303244472738	14.0380133565309	11.3182440860392	3.25761733688055	0.0188817525133498	0.00669928145481898	1	1.00150391610128	3343.35562603265	1	15996.1408450704	1	1	1	3	2019-05-24T17:53:39.769	NG_ecoli_LTEE_11364_DM0	-1000	-0	163.575	DIA_100X_EMPTY_1x1_100ms	fa536de1-c12c-4bdc-816b-d126316ceaae	EPI_100X_YFP_1x1_200ms_25sola	EPI_100X_RFP_1x1_200ms_25sola
45	28	7.14455666504773	201	-49.2069200191703	495.218905472637	815.915422885572	177907	885.109452736318	114.389117504207	152.710622282221	0	7127136	35458.3880597015	590.913040585923	935.960379662578	3	NaN	NaN	NaN	NaN	NaN	279.038991323739	0.955679160498424	30.1839331826245	10.8509668203141	8.95750631672727	2.42103310043556	0.0140523720465217	0.00783682533654099	0	1.0027825130048	1902.12896260764	1	20508.7164179104	1	1	1	3	2019-05-24T17:53:39.769	NG_ecoli_LTEE_11364_DM0	-1000	-0	163.575	DIA_100X_EMPTY_1x1_100ms	9e637fc8-7b66-4c4d-987f-b8403a2f09de	EPI_100X_YFP_1x1_200ms_25sola	EPI_100X_RFP_1x1_200ms_25sola
46	49	13.692804374259	671	49.3992572655609	512.244411326379	1494.20268256334	2005965	2989.51564828614	114.389117504207	152.710622282221	0	413749	616.615499254843	590.913040585923	935.960379662578	0	NaN	NaN	NaN	NaN	NaN	538.953622057984	0.945254759104994	47.7153861571729	13.0534783244741	11.0350495448801	2.4895975616371	0.0195996487230151	0.00882290975209244	1	1.00714595667003	4563.48785466312	0	15852.5797317437	1	1	1	3	2019-05-24T17:53:39.769	NG_ecoli_LTEE_11364_DM0	-1000	-0	163.575	DIA_100X_EMPTY_1x1_100ms	a8e39112-182f-4efd-b2cb-74cc9cbea897	EPI_100X_YFP_1x1_200ms_25sola	EPI_100X_RFP_1x1_200ms_25sola
47	56	13.217115810655	741	45.6880288883938	529.267206477733	767.470985155196	1008762	1361.35222672065	114.389117504207	152.710622282221	0	5503690	7427.38191632928	590.913040585923	935.960379662578	6	NaN	NaN	NaN	NaN	NaN	604.453563339194	0.891511961119356	56.1813201491999	13.0248302662876	10.5368255912801	2.32843571087459	0.0231490458830009	0.0104676663897336	3	1.00293794871222	4898.93192376007	0	16444.6072874494	1	1	1	3	2019-05-24T17:53:39.769	NG_ecoli_LTEE_11364_DM0	-1000	-0	163.575	DIA_100X_EMPTY_1x1_100ms	ba8a1a68-849f-42fa-b0ef-73244cbcd7a6	EPI_100X_YFP_1x1_200ms_25sola	EPI_100X_RFP_1x1_200ms_25sola
48	49	12.6212037256517	620	49.4926315174221	539.901612903226	1682.93387096774	133850	215.887096774194	114.389117504207	152.710622282221	0	27902700	45004.3548387097	590.913040585923	935.960379662578	7	NaN	NaN	NaN	NaN	NaN	515.960893866526	0.884211071488206	47.7684263567235	13.0655232018163	10.5396886975511	2.7876661614115	0.0289129370305106	0.00920537262190651	2	1.00779353331577	4167.60339513262	0	17421.8790322581	1	1	1	3	2019-05-24T17:53:39.769	NG_ecoli_LTEE_11364_DM0	-1000	-0	163.575	DIA_100X_EMPTY_1x1_100ms	b1cef83f-c973-4b7b-af93-769133c8467d	EPI_100X_YFP_1x1_200ms_25sola	EPI_100X_RFP_1x1_200ms_25sola
49	57	13.2114515984767	754	49.1688740090466	579.875331564987	889.241379310345	3424576	4541.87798408488	114.389117504207	152.710622282221	0	581587	771.335543766578	590.913040585923	935.960379662578	0	NaN	NaN	NaN	NaN	NaN	618.367850485141	0.919193530290966	56.3468779369422	12.6920297357031	10.8460607332183	2.02473409141507	0.0115886831515597	0.00506108036728718	0	1.00415647522896	5205.99567526578	0	15726.7771883289	1	1	1	3	2019-05-24T17:53:39.769	NG_ecoli_LTEE_11364_DM0	-1000	-0	163.575	DIA_100X_EMPTY_1x1_100ms	6fcbd945-76d1-4ec7-9c51-de48a9c9747e	EPI_100X_YFP_1x1_200ms_25sola	EPI_100X_RFP_1x1_200ms_25sola
50	52	14.0156483222409	729	49.2198765839195	597.329218106996	1757.47873799726	4516359	6195.27983539095	114.389117504207	152.710622282221	0	1616614	2217.57750342936	590.913040585923	935.960379662578	0	NaN	NaN	NaN	NaN	NaN	570.484090057948	0.946112172049651	50.4762992085907	12.8808958565259	11.1033880101002	2.28800270035874	0.0209767436060497	0.00668365616518557	3	1.00464161010261	4887.51857112551	0	16189.4663923182	1	1	1	3	2019-05-24T17:53:39.769	NG_ecoli_LTEE_11364_DM0	-1000	-0	163.575	DIA_100X_EMPTY_1x1_100ms	c5bfa204-d5e9-46d5-beac-249d9d0b81d4	EPI_100X_YFP_1x1_200ms_25sola	EPI_100X_RFP_1x1_200ms_25sola
51	36	13.9066333620761	501	48.3375825262133	594.600798403194	1872.28942115768	4023019	8029.97804391218	114.389117504207	152.710622282221	0	459910	917.984031936128	590.913040585923	935.960379662578	0	NaN	NaN	NaN	NaN	NaN	403.709397269472	0.983351498286877	34.4921153352132	13.5390417638127	11.3899335442529	3.02201341693017	0.00730968355137939	0.00432731342273369	1	1.00047896347094	3514.40729141241	0	16109.4710578842	1	1	1	3	2019-05-24T17:53:39.769	NG_ecoli_LTEE_11364_DM0	-1000	-0	163.575	DIA_100X_EMPTY_1x1_100ms	245d58f2-39b4-432e-bc9d-3a8403e34b4e	EPI_100X_YFP_1x1_200ms_25sola	EPI_100X_RFP_1x1_200ms_25sola
52	55	12.8938406396204	710	48.5158675062458	631.221126760563	1658.36338028169	1179160	1660.78873239437	114.389117504207	152.710622282221	0	6313238	8891.88450704225	590.913040585923	935.960379662578	7	NaN	NaN	NaN	NaN	NaN	591.17738805929	0.88476117159118	53.9505371971615	12.3468532507028	10.6598492619541	2.42410226883359	0.0399055949002284	0.00942858247485667	1	1.01134198177147	4814.90565428966	0	16544.4464788732	1	1	1	3	2019-05-24T17:53:39.769	NG_ecoli_LTEE_11364_DM0	-1000	-0	163.575	DIA_100X_EMPTY_1x1_100ms	bff8bb3e-9dfc-4bc0-8c5e-7a2915aac928	EPI_100X_YFP_1x1_200ms_25sola	EPI_100X_RFP_1x1_200ms_25sola
53	37	14.2669968191111	529	49.1842473865359	628.510396975425	1339.51417769376	6084284	11501.4820415879	114.389117504207	152.710622282221	0	598129	1130.6786389414	590.913040585923	935.960379662578	0	NaN	NaN	NaN	NaN	NaN	419.639177380244	0.973641112639712	36.0302861689742	13.2718132820601	11.3544542280249	2.8021575424161	0.0151261393873482	0.00651375145619121	0	1.00344906668429	3648.29645094092	0	15741.0056710775	1	1	1	3	2019-05-24T17:53:39.769	NG_ecoli_LTEE_11364_DM0	-1000	-0	163.575	DIA_100X_EMPTY_1x1_100ms	5cb0639d-d5d1-4070-8cdc-f0d2505ad942	EPI_100X_YFP_1x1_200ms_25sola	EPI_100X_RFP_1x1_200ms_25sola
54	60	12.4032833273681	744	47.923885998534	681.168010752688	852.844086021505	876036	1177.46774193548	114.389117504207	152.710622282221	0	7935225	10665.625	590.913040585923	935.960379662578	6	NaN	NaN	NaN	NaN	NaN	634.501497747611	0.881263547217245	58.7400739423096	12.6144267621082	10.5814388116253	2.20116551617821	0.0357967900761253	0.00560199018897062	1	1.00486297395624	5165.51729649357	1	16433.7083333333	1	1	1	3	2019-05-24T17:53:39.769	NG_ecoli_LTEE_11364_DM0	-1000	-0	163.575	DIA_100X_EMPTY_1x1_100ms	d4d8b583-676c-4b29-a650-92ae90e5c203	EPI_100X_YFP_1x1_200ms_25sola	EPI_100X_RFP_1x1_200ms_25sola
55	53	13.2084793852448	700	49.5548732543459	689.271428571429	417.594285714286	4378457	6254.93857142857	114.389117504207	152.710622282221	0	531234	758.905714285714	590.913040585923	935.960379662578	0	NaN	NaN	NaN	NaN	NaN	586.351173305376	0.931227920281971	51.1024867874411	12.9960405466164	11.2823192442615	2.4232898128629	0.0120940592622546	0.00533661238244216	2	1.00386612646277	5108.91508878609	0	15656.6528571429	1	1	1	3	2019-05-24T17:53:39.769	NG_ecoli_LTEE_11364_DM0	-1000	-0	163.575	DIA_100X_EMPTY_1x1_100ms	10dfa63a-f858-4e1e-9359-c0199264cc79	EPI_100X_YFP_1x1_200ms_25sola	EPI_100X_RFP_1x1_200ms_25sola
56	47	12.1697112634915	572	49.5398321893371	685.914335664336	1258.30594405594	1710011	2989.52972027972	114.389117504207	152.710622282221	0	434719	759.998251748252	590.913040585923	935.960379662578	0	NaN	NaN	NaN	NaN	NaN	489.855379013609	0.968878939567091	46.3373585853259	11.6808676937393	10.3185053403433	2.34117867497887	0.0132819734181346	0.0052663218597699	1	1.00134948462849	3874.84862987118	0	16233.4143356643	1	1	1	3	2019-05-24T17:53:39.769	NG_ecoli_LTEE_11364_DM0	-1000	-0	163.575	DIA_100X_EMPTY_1x1_100ms	bcc37891-ad53-47de-8de0-3ddf9b6aa4fc	EPI_100X_YFP_1x1_200ms_25sola	EPI_100X_RFP_1x1_200ms_25sola
57	38	13.2527671504546	505	49.450710967429	704.883168316832	1479.54455445545	656253	1299.51089108911	114.389117504207	152.710622282221	0	1011741	2003.44752475248	590.913040585923	935.960379662578	0	NaN	NaN	NaN	NaN	NaN	422.607525385857	0.976871760239342	37.5336582420289	13.1646725954876	10.9802660263606	2.82953636457864	0.0018464786521178	0.000692072316430374	2	1.00003828941626	3554.15612233218	0	15790.0277227723	1	1	1	3	2019-05-24T17:53:39.769	NG_ecoli_LTEE_11364_DM0	-1000	-0	163.575	DIA_100X_EMPTY_1x1_100ms	f726dd91-0b9a-41c4-9b6c-324cd4bc9c5f	EPI_100X_YFP_1x1_200ms_25sola	EPI_100X_RFP_1x1_200ms_25sola
58	26	8.50559561678041	222	-10.6724357382132	701.648648648649	855.599099099099	99307	447.328828828829	114.389117504207	152.710622282221	0	3285500	14799.5495495495	590.913040585923	935.960379662578	3	NaN	NaN	NaN	NaN	NaN	280.429111341616	0.909389544109681	30.5450560664472	12.0947648773458	8.92957324263038	2.56236193740053	0.0232066413943683	0.00995706608217565	1	1.00684687843716	1912.89977301842	2	19259.6621621622	1	1	1	3	2019-05-24T17:53:39.769	NG_ecoli_LTEE_11364_DM0	-1000	-0	163.575	DIA_100X_EMPTY_1x1_100ms	3ea73369-7b53-4865-bcfe-332645e441eb	EPI_100X_YFP_1x1_200ms_25sola	EPI_100X_RFP_1x1_200ms_25sola
59	38	12.2459132703882	465	47.9660496241368	729.920430107527	655.329032258065	157123	337.898924731183	114.389117504207	152.710622282221	0	13744492	29558.047311828	590.913040585923	935.960379662578	4	NaN	NaN	NaN	NaN	NaN	388.156414753781	0.860758771622174	36.7666414465953	13.4055613457554	10.2791375602643	2.97992597792045	0.0425243252638227	0.0178797907102702	1	1.03039590770884	3051.10530658816	0	17537.5419354839	1	1	1	3	2019-05-24T17:53:39.769	NG_ecoli_LTEE_11364_DM0	-1000	-0	163.575	DIA_100X_EMPTY_1x1_100ms	da03cf26-bcaf-4cd5-b6e5-1f1740535193	EPI_100X_YFP_1x1_200ms_25sola	EPI_100X_RFP_1x1_200ms_25sola
60	26	10.6376040489528	278	29.2018896361257	729.169064748201	859.928057553957	87401	314.392086330935	114.389117504207	152.710622282221	0	3781576	13602.7913669065	590.913040585923	935.960379662578	2	NaN	NaN	NaN	NaN	NaN	269.495001871009	0.937483340018595	28.0016667664452	12.8330405975629	9.21961332830617	2.99949302843442	0.0325860771000053	0.014785733410674	2	1.01311842220732	1869.38682902521	1	18876.7985611511	1	1	1	3	2019-05-24T17:53:39.769	NG_ecoli_LTEE_11364_DM0	-1000	-0	163.575	DIA_100X_EMPTY_1x1_100ms	e7c9cf27-6089-4c5a-85f2-a8746e7fcd61	EPI_100X_YFP_1x1_200ms_25sola	EPI_100X_RFP_1x1_200ms_25sola
61	71	12.7126370614664	903	37.5017652618261	754.389811738649	1577.49058693245	6070986	6723.12956810631	114.389117504207	152.710622282221	0	664379	735.746400885936	590.913040585923	935.960379662578	0	NaN	NaN	NaN	NaN	NaN	753.097670382064	0.826265830713151	70.8818782799917	12.1612699220284	10.4574292740429	2.00591099066472	0.0114023520727129	0.00724674666369011	0	1.01432996349109	6088.00458324001	0	16385.1096345515	1	1	1	3	2019-05-24T17:53:39.769	NG_ecoli_LTEE_11364_DM0	-1000	-0	163.575	DIA_100X_EMPTY_1x1_100ms	ed99ee97-40ad-41a4-a3fe-3adb7bc01ff5	EPI_100X_YFP_1x1_200ms_25sola	EPI_100X_RFP_1x1_200ms_25sola
62	56	13.2762730911936	744	48.5570266727656	767.040322580645	921.123655913978	5753306	7732.93817204301	114.389117504207	152.710622282221	0	678325	911.727150537634	590.913040585923	935.960379662578	0	NaN	NaN	NaN	NaN	NaN	613.902409558941	0.919544332278909	56.6745328763767	13.1003358326077	10.6806243362405	2.1290987428034	0.0114736366782228	0.00383415349449967	3	1.00207391887566	5077.74761557741	0	16065.1975806452	1	1	1	3	2019-05-24T17:53:39.769	NG_ecoli_LTEE_11364_DM0	-1000	-0	163.575	DIA_100X_EMPTY_1x1_100ms	97d64680-a67d-49aa-9efa-4edd5f6f4fae	EPI_100X_YFP_1x1_200ms_25sola	EPI_100X_RFP_1x1_200ms_25sola
63	53	12.6114779010089	669	49.6146201199161	780.493273542601	853.55754857997	2685707	4014.50971599402	114.389117504207	152.710622282221	0	541502	809.420029895366	590.913040585923	935.960379662578	0	NaN	NaN	NaN	NaN	NaN	560.235609054594	0.946222296037326	51.9480649758136	12.1830988525296	10.6574764360777	2.06649027902213	0.00692096946984675	0.00325659320081607	0	1.00173858143488	4634.12792817307	0	15654.3139013453	1	1	1	3	2019-05-24T17:53:39.769	NG_ecoli_LTEE_11364_DM0	-1000	-0	163.575	DIA_100X_EMPTY_1x1_100ms	c08f7b82-262e-4369-bb01-660392393045	EPI_100X_YFP_1x1_200ms_25sola	EPI_100X_RFP_1x1_200ms_25sola
64	45	12.8002385327737	577	49.5835817025774	800.166377816291	1010.97227036395	5709832	9895.72270363951	114.389117504207	152.710622282221	0	1038885	1800.49393414211	590.913040585923	935.960379662578	0	NaN	NaN	NaN	NaN	NaN	482.476171116093	0.932721831048002	44.5271975088503	12.4675890102398	10.6243667790108	2.381613518274	0.0162722656545311	0.00583530581521914	2	1.00279567814694	3947.49286522193	0	16114.0918544194	1	1	1	3	2019-05-24T17:53:39.769	NG_ecoli_LTEE_11364_DM0	-1000	-0	163.575	DIA_100X_EMPTY_1x1_100ms	159eaaaa-19bc-4eb9-ba33-6bf20f34c8b4	EPI_100X_YFP_1x1_200ms_25sola	EPI_100X_RFP_1x1_200ms_25sola
65	56	13.8023844598345	774	47.5117061599359	805.590439276486	1500.83204134367	874196	1129.45219638243	114.389117504207	152.710622282221	0	7060569	9122.18217054264	590.913040585923	935.960379662578	6	NaN	NaN	NaN	NaN	NaN	625.512946580551	0.880299438771564	55.8233202096696	12.8964102597828	11.0684141328568	2.16316147337009	0.0205536336050776	0.00986709799060058	1	1.01207395318404	5371.26210329997	0	16231.0581395349	1	1	1	3	2019-05-24T17:53:39.769	NG_ecoli_LTEE_11364_DM0	-1000	-0	163.575	DIA_100X_EMPTY_1x1_100ms	b733063f-9f72-468a-b3ed-6b0f88e95a07	EPI_100X_YFP_1x1_200ms_25sola	EPI_100X_RFP_1x1_200ms_25sola
66	40	12.0853381363653	484	49.0898090038524	814.727272727273	1192.84710743802	3083680	6371.23966942149	114.389117504207	152.710622282221	0	3251279	6717.51859504132	590.913040585923	935.960379662578	2	NaN	NaN	NaN	NaN	NaN	431.581533772977	0.926644098594754	39.4630840758758	13.0139497338321	10.6035108670938	2.71643671855166	0.280722721741982	0.0137410630386076	0	1.00850202722482	3484.81939944434	1	16925.0123966942	1	1	1	3	2019-05-24T17:53:39.769	NG_ecoli_LTEE_11364_DM0	-1000	-0	163.575	DIA_100X_EMPTY_1x1_100ms	ac5f555e-f639-4ef1-93e7-e41ede3babd6	EPI_100X_YFP_1x1_200ms_25sola	EPI_100X_RFP_1x1_200ms_25sola
67	70	13.3986670530335	938	40.7147084538723	831.118336886994	305.297441364606	2396678	2555.09381663113	114.389117504207	152.710622282221	0	624203	665.461620469083	590.913040585923	935.960379662578	0	NaN	NaN	NaN	NaN	NaN	743.568111562784	0.858354536646055	68.6056033137471	13.0519880046051	10.6483451618879	2.12856687139536	0.0203986541066578	0.0105589221273894	2	1.00839250647751	6109.61311093175	0	16383.566098081	1	1	1	3	2019-05-24T17:53:39.769	NG_ecoli_LTEE_11364_DM0	-1000	-0	163.575	DIA_100X_EMPTY_1x1_100ms	7fa78501-b0a1-4a5a-93f5-ac051bfd9bd5	EPI_100X_YFP_1x1_200ms_25sola	EPI_100X_RFP_1x1_200ms_25sola
68	41	14.0508491237629	576	49.1250739135461	832.670138888889	1194.39236111111	398014	690.996527777778	114.389117504207	152.710622282221	0	27444686	47647.0243055556	590.913040585923	935.960379662578	6	NaN	NaN	NaN	NaN	NaN	475.530252856593	0.907286279870955	39.4192884413098	14.8564209609328	11.7947401379596	3.18695552147318	0.0128812600642526	0.00584305382152851	2	1.0015044971515	4307.00539531364	1	16481.4722222222	1	1	1	3	2019-05-24T17:53:39.769	NG_ecoli_LTEE_11364_DM0	-1000	-0	163.575	DIA_100X_EMPTY_1x1_100ms	3f34ed4f-9334-4d44-b956-3d850c8d502c	EPI_100X_YFP_1x1_200ms_25sola	EPI_100X_RFP_1x1_200ms_25sola
69	42	12.7294306644273	535	49.2115965592275	840.940186915888	1589.40747663551	2129817	3980.96635514019	114.389117504207	152.710622282221	0	341175	637.710280373832	590.913040585923	935.960379662578	0	NaN	NaN	NaN	NaN	NaN	440.743604058861	0.941722230714737	40.6335332499758	12.4095639803071	10.6320184757177	2.43822830283082	0.0176454990421381	0.00881414635086212	1	1.00888677503349	3607.49646542951	0	15789.6411214953	1	1	1	3	2019-05-24T17:53:39.769	NG_ecoli_LTEE_11364_DM0	-1000	-0	163.575	DIA_100X_EMPTY_1x1_100ms	3d33edaa-42b7-4311-9eaa-a77faf7d3572	EPI_100X_YFP_1x1_200ms_25sola	EPI_100X_RFP_1x1_200ms_25sola
70	51	12.7061564748258	648	48.2803538770474	877.259259259259	1636.12654320988	1607663	2480.96141975309	114.389117504207	152.710622282221	0	352258	543.608024691358	590.913040585923	935.960379662578	0	NaN	NaN	NaN	NaN	NaN	535.417193191727	0.889530721640305	50.3555695832844	11.9473143025705	10.4941677842988	2.06278172531981	0.0229802565023192	0.0109249434441898	0	1.01994663866988	4355.45369832766	0	16193.5200617284	1	1	1	3	2019-05-24T17:53:39.769	NG_ecoli_LTEE_11364_DM0	-1000	-0	163.575	DIA_100X_EMPTY_1x1_100ms	70b676aa-3630-4e51-834a-090b5d12831e	EPI_100X_YFP_1x1_200ms_25sola	EPI_100X_RFP_1x1_200ms_25sola
71	33	13.6245740135075	450	48.7279920431826	912.928888888889	59.7155555555556	152257	338.348888888889	114.389117504207	152.710622282221	0	15521893	34493.0955555556	590.913040585923	935.960379662578	2	NaN	NaN	NaN	NaN	NaN	402.151867311202	0.972749539283463	32.3145116683273	15.0079050116333	12.0626343837648	3.44404183830477	0.00959780061956833	0.00417182627831283	2	1.00057423172467	3692.93622731479	0	18339.9711111111	1	1	1	3	2019-05-24T17:53:39.769	NG_ecoli_LTEE_11364_DM0	-1000	-0	163.575	DIA_100X_EMPTY_1x1_100ms	44fb56e3-4115-478d-a1cc-d75a9e081e13	EPI_100X_YFP_1x1_200ms_25sola	EPI_100X_RFP_1x1_200ms_25sola
72	36	12.944205951396	466	49.6030711469024	920.167381974249	1049.15665236051	836912	1795.94849785408	114.389117504207	152.710622282221	0	7053837	15136.9892703863	590.913040585923	935.960379662578	3	NaN	NaN	NaN	NaN	NaN	380.760074259916	0.973340203062377	34.4341917531209	13.0540100214588	10.7832501389696	2.74842421034378	0.0239241196016643	0.00897924520853575	1	1.00298238223246	3144.69937429237	2	16288.9248927039	1	1	1	3	2019-05-24T17:53:39.769	NG_ecoli_LTEE_11364_DM0	-1000	-0	163.575	DIA_100X_EMPTY_1x1_100ms	9de9e881-ebe9-44ea-9c24-e39fc7945d66	EPI_100X_YFP_1x1_200ms_25sola	EPI_100X_RFP_1x1_200ms_25sola
73	17	8.94390437102546	152	-48.2416309871037	920.381578947368	1064.92105263158	45435	298.914473684211	114.389117504207	152.710622282221	0	6537541	43010.1381578947	590.913040585923	935.960379662578	2	NaN	NaN	NaN	NaN	NaN	168.028379416656	0.999798913250796	16.4497118987322	12.8394531261252	9.8450911444001	3.45986120758984	0.00211196521489022	0.000947228922020294	1	1.00000929650243	1252.24025223277	2	19102.9210526316	1	1	1	3	2019-05-24T17:53:39.769	NG_ecoli_LTEE_11364_DM0	-1000	-0	163.575	DIA_100X_EMPTY_1x1_100ms	d9e856e9-29b3-4b3c-97a8-7d032b85b3c6	EPI_100X_YFP_1x1_200ms_25sola	EPI_100X_RFP_1x1_200ms_25sola
74	46	13.7312977258923	632	48.9793216723983	924.992088607595	627.96835443038	6160297	9747.30537974683	114.389117504207	152.710622282221	0	540433	855.115506329114	590.913040585923	935.960379662578	0	NaN	NaN	NaN	NaN	NaN	499.960556527903	0.944318647203896	45.304962317755	12.9393566545116	10.8718842717844	2.33637193286864	0.011550124229179	0.00640350020081626	1	1.00187923114828	4205.76784679974	0	16127.6803797468	1	1	1	3	2019-05-24T17:53:39.769	NG_ecoli_LTEE_11364_DM0	-1000	-0	163.575	DIA_100X_EMPTY_1x1_100ms	42553258-ed1f-4888-8c0b-832f2184d20f	EPI_100X_YFP_1x1_200ms_25sola	EPI_100X_RFP_1x1_200ms_25sola
75	38	13.1842091577971	501	49.5280012794296	941.782435129741	2020.71856287425	158988	317.341317365269	114.389117504207	152.710622282221	0	23784782	47474.6147704591	590.913040585923	935.960379662578	4	NaN	NaN	NaN	NaN	NaN	399.564942234923	0.996517264288988	35.6563742017327	13.0317463865064	10.8341745881372	3.01178767107695	0.0177500106815169	0.00696443718614855	1	1.00143813450652	3287.14392548108	0	17443.8103792415	1	1	1	3	2019-05-24T17:53:39.769	NG_ecoli_LTEE_11364_DM0	-1000	-0	163.575	DIA_100X_EMPTY_1x1_100ms	773d660a-139e-4e03-b70c-e8e666d71c5c	EPI_100X_YFP_1x1_200ms_25sola	EPI_100X_RFP_1x1_200ms_25sola
76	32	9.83784408112797	315	15.491764707756	941.590476190476	1075.77777777778	76238	242.025396825397	114.389117504207	152.710622282221	0	13399322	42537.5301587302	590.913040585923	935.960379662578	3	NaN	NaN	NaN	NaN	NaN	289.807503680471	0.98014882607217	31.5580923591133	12.4437237228692	8.92807638264297	3.41440068532836	0.0209252311097404	0.0119509062166614	0	1.00959819942719	1975.67915860428	2	18520.9936507937	1	1	1	3	2019-05-24T17:53:39.769	NG_ecoli_LTEE_11364_DM0	-1000	-0	163.575	DIA_100X_EMPTY_1x1_100ms	ab098057-cba1-41c3-b092-0089b67da746	EPI_100X_YFP_1x1_200ms_25sola	EPI_100X_RFP_1x1_200ms_25sola
77	55	13.4074867273367	738	49.5219570837307	977.108401084011	843.80352303523	7324006	9924.12737127371	114.389117504207	152.710622282221	0	536785	727.350948509485	590.913040585923	935.960379662578	0	NaN	NaN	NaN	NaN	NaN	616.725943738944	0.943323228454509	53.77246086072	13.3431448373306	11.3199240729125	2.29689042362894	0.0121085482258532	0.00625138958184795	1	1.00182942213312	5411.73872828398	0	15532.9783197832	1	1	1	3	2019-05-24T17:53:39.769	NG_ecoli_LTEE_11364_DM0	-1000	-0	163.575	DIA_100X_EMPTY_1x1_100ms	24a881c8-3805-45c2-9ee0-ab22fdf83a55	EPI_100X_YFP_1x1_200ms_25sola	EPI_100X_RFP_1x1_200ms_25sola
78	48	11.4381177632453	549	49.4920269612314	961.435336976321	1780.6393442623	3288547	5990.06739526412	114.389117504207	152.710622282221	0	566469	1031.81967213115	590.913040585923	935.960379662578	0	NaN	NaN	NaN	NaN	NaN	472.361658155022	0.922510234257224	47.5708753827415	11.81095695592	9.74437722474029	2.07946357039044	0.0153764625767391	0.00471137718323441	3	1.00219331591153	3547.63720391684	0	17530.1857923497	1	1	1	3	2019-05-24T17:53:39.769	NG_ecoli_LTEE_11364_DM0	-1000	-0	163.575	DIA_100X_EMPTY_1x1_100ms	8aa33d03-2567-460c-aa37-c0c7c6294d83	EPI_100X_YFP_1x1_200ms_25sola	EPI_100X_RFP_1x1_200ms_25sola
79	40	12.8216254979207	514	49.5736680281866	976.571984435798	1970.06031128405	3035343	5905.33657587549	114.389117504207	152.710622282221	0	626977	1219.79961089494	590.913040585923	935.960379662578	0	NaN	NaN	NaN	NaN	NaN	430.093389666955	0.962896937533103	39.5011443717757	12.4803646985031	10.6249699069557	2.59585911345768	0.00673119730878518	0.00219014487554647	3	1.00043540038923	3502.31316231026	0	16383.513618677	1	1	1	3	2019-05-24T17:53:39.769	NG_ecoli_LTEE_11364_DM0	-1000	-0	163.575	DIA_100X_EMPTY_1x1_100ms	698d36ac-befd-43ab-a73f-2757a7980c72	EPI_100X_YFP_1x1_200ms_25sola	EPI_100X_RFP_1x1_200ms_25sola
80	34	13.3171933424393	453	48.5826608294743	995.33995584989	2024.31125827815	585792	1293.13907284768	114.389117504207	152.710622282221	0	3045174	6722.23841059603	590.913040585923	935.960379662578	2	NaN	NaN	NaN	NaN	NaN	366.368615917704	0.974027012890511	33.246262977302	12.7634500694691	10.7742395700901	2.70976340653729	0.00664236703587734	0.00398978519192654	1	1.00115057924928	3031.13984360238	0	16735.7328918322	1	1	1	3	2019-05-24T17:53:39.769	NG_ecoli_LTEE_11364_DM0	-1000	-0	163.575	DIA_100X_EMPTY_1x1_100ms	bb80458c-340c-4cd3-afce-304e63fa39c2	EPI_100X_YFP_1x1_200ms_25sola	EPI_100X_RFP_1x1_200ms_25sola
81	50	14.1664330217951	710	49.4710929088046	1024.16197183099	551.660563380282	2757256	3883.45915492958	114.389117504207	152.710622282221	0	476821	671.578873239437	590.913040585923	935.960379662578	0	NaN	NaN	NaN	NaN	NaN	569.673719343039	0.951995738225185	49.9322605151371	12.9558166990882	11.1641076401842	2.55887694309773	0.0071092972733746	0.00311991449641343	2	1.00038744905988	4887.86429023399	0	15753.1323943662	1	1	1	3	2019-05-24T17:53:39.769	NG_ecoli_LTEE_11364_DM0	-1000	-0	163.575	DIA_100X_EMPTY_1x1_100ms	fc7736a8-5983-4472-b262-d960de7c4ac2	EPI_100X_YFP_1x1_200ms_25sola	EPI_100X_RFP_1x1_200ms_25sola
82	45	8.67588271818379	391	48.0504998204453	1036.72122762148	1943.33759590793	144205	368.81074168798	114.389117504207	152.710622282221	0	12233426	31287.5345268542	590.913040585923	935.960379662578	4	NaN	NaN	NaN	NaN	NaN	425.886915097532	0.929337638416676	45.527031725991	10.8965012342824	9.16796857953776	2.04199231452905	0.00581124449963012	0.00285980369262072	3	1.00016341874268	3005.42192179613	0	20072.8414322251	1	1	1	3	2019-05-24T17:53:39.769	NG_ecoli_LTEE_11364_DM0	-1000	-0	163.575	DIA_100X_EMPTY_1x1_100ms	22ada404-dd36-4c3e-a5d8-ef4a69064fca	EPI_100X_YFP_1x1_200ms_25sola	EPI_100X_RFP_1x1_200ms_25sola
83	62	12.3258147546259	764	49.206598865561	1055.25654450262	1824.42670157068	5697725	7457.75523560209	114.389117504207	152.710622282221	0	748975	980.333769633508	590.913040585923	935.960379662578	0	NaN	NaN	NaN	NaN	NaN	645.561724040673	0.898774649644365	60.3027146881496	12.1103716906063	10.5831093704296	1.93038741110244	0.014654080739707	0.00782240582521744	1	1.00694319580664	5304.60821528523	1	16898.2133507853	1	1	1	3	2019-05-24T17:53:39.769	NG_ecoli_LTEE_11364_DM0	-1000	-0	163.575	DIA_100X_EMPTY_1x1_100ms	b4943a97-db9d-4ba5-9629-18f9827eaa12	EPI_100X_YFP_1x1_200ms_25sola	EPI_100X_RFP_1x1_200ms_25sola
84	50	13.3779760548989	670	49.3893284795936	1073.4223880597	947.149253731343	2217574	3309.81194029851	114.389117504207	152.710622282221	0	408148	609.176119402985	590.913040585923	935.960379662578	0	NaN	NaN	NaN	NaN	NaN	533.288981000998	0.936885786042123	49.1528137736446	12.3412100352683	10.6633266094442	2.17023178433836	0.00669173767550778	0.00359154803079811	1	1.00149020104366	4389.58727940978	0	16197.0671641791	1	1	1	3	2019-05-24T17:53:39.769	NG_ecoli_LTEE_11364_DM0	-1000	-0	163.575	DIA_100X_EMPTY_1x1_100ms	aec2c466-a7b8-4393-8011-0a58d99b4cd7	EPI_100X_YFP_1x1_200ms_25sola	EPI_100X_RFP_1x1_200ms_25sola
85	50	13.8590172221548	693	49.4260698575989	1072.49639249639	759.265512265512	3786600	5464.06926406926	114.389117504207	152.710622282221	0	372869	538.050505050505	590.913040585923	935.960379662578	0	NaN	NaN	NaN	NaN	NaN	544.154656452	0.931294843545599	49.4243385321463	12.557145498049	10.7753554131615	2.33519276466353	0.0128966961159225	0.00521663461956883	2	1.00181931902464	4507.06638225918	0	16242.6652236652	1	1	1	3	2019-05-24T17:53:39.769	NG_ecoli_LTEE_11364_DM0	-1000	-0	163.575	DIA_100X_EMPTY_1x1_100ms	ef4388e3-6e53-4146-9bd2-bdaff6cf993b	EPI_100X_YFP_1x1_200ms_25sola	EPI_100X_RFP_1x1_200ms_25sola
86	44	11.8083451054183	520	49.6176794895319	1082.30576923077	1963.53076923077	2431017	4675.03269230769	114.389117504207	152.710622282221	0	750174	1442.64230769231	590.913040585923	935.960379662578	0	NaN	NaN	NaN	NaN	NaN	445.383479938023	0.946012768380123	43.0593322557811	11.8517064862288	10.1264502231959	2.26610565670393	0.0137398403369883	0.00539810020649875	1	1.00243062102861	3467.94049192212	0	16900.9076923077	1	1	1	3	2019-05-24T17:53:39.769	NG_ecoli_LTEE_11364_DM0	-1000	-0	163.575	DIA_100X_EMPTY_1x1_100ms	dfc3e589-4660-4f6f-b70b-289666a9ea58	EPI_100X_YFP_1x1_200ms_25sola	EPI_100X_RFP_1x1_200ms_25sola
87	45	13.1964828009708	594	49.1040003646201	1098.95791245791	1814.91582491582	2973839	5006.46296296296	114.389117504207	152.710622282221	0	455687	767.149831649832	590.913040585923	935.960379662578	0	NaN	NaN	NaN	NaN	NaN	490.903143266621	0.919072539476277	43.4038310638995	13.5474698096748	11.0711606821326	2.52411147382721	0.0182684649000423	0.00827295242712196	2	1.0027334721682	4178.34459184625	1	16378.3249158249	1	1	1	3	2019-05-24T17:53:39.769	NG_ecoli_LTEE_11364_DM0	-1000	-0	163.575	DIA_100X_EMPTY_1x1_100ms	1f08cfc0-0928-4e93-b113-88c8dd1ce105	EPI_100X_YFP_1x1_200ms_25sola	EPI_100X_RFP_1x1_200ms_25sola
88	27	10.8487212151043	293	32.9990767437219	1103.19112627986	1188.19453924915	114355	390.290102389078	114.389117504207	152.710622282221	0	7519718	25664.566552901	590.913040585923	935.960379662578	2	NaN	NaN	NaN	NaN	NaN	276.830527834726	0.908319053193266	26.6454214122166	13.2863632790098	9.85496683613553	3.01521236340409	0.0349045550166441	0.0200480740094717	1	1.00481403298124	2032.46375185355	1	18424.4027303754	1	1	1	3	2019-05-24T17:53:39.769	NG_ecoli_LTEE_11364_DM0	-1000	-0	163.575	DIA_100X_EMPTY_1x1_100ms	824e57ce-4c02-4dde-a7f2-fc6a2c02b686	EPI_100X_YFP_1x1_200ms_25sola	EPI_100X_RFP_1x1_200ms_25sola
89	53	12.0606691000521	639	49.7532781746947	1114.19092331768	532.802816901409	6374752	9976.13771517997	114.389117504207	152.710622282221	0	419735	656.862284820031	590.913040585923	935.960379662578	0	NaN	NaN	NaN	NaN	NaN	528.18091461762	0.933464644099552	51.0491565662796	11.9716871881749	10.1683221773555	2.08251199831448	0.00894574165753665	0.00420044564722537	2	1.0010695925532	4145.50123345408	0	16334.1815336463	1	1	1	3	2019-05-24T17:53:39.769	NG_ecoli_LTEE_11364_DM0	-1000	-0	163.575	DIA_100X_EMPTY_1x1_100ms	6b6d218e-3384-40af-865e-ed8cfd9ee881	EPI_100X_YFP_1x1_200ms_25sola	EPI_100X_RFP_1x1_200ms_25sola
90	49	12.9471924871855	635	49.3080953203295	1112.09921259843	1117.1905511811	1898342	2989.51496062992	114.389117504207	152.710622282221	0	452786	713.048818897638	590.913040585923	935.960379662578	0	NaN	NaN	NaN	NaN	NaN	530.703072986885	0.944333854419365	49.9019023216843	11.8779041839574	10.5001837206142	2.0172104961519	0.0135710630761908	0.00440621094376669	1	1.00279893931901	4321.16429588708	0	16438.0157480315	1	1	1	3	2019-05-24T17:53:39.769	NG_ecoli_LTEE_11364_DM0	-1000	-0	163.575	DIA_100X_EMPTY_1x1_100ms	ab7c58a7-cd26-41c6-8269-3c7f1c7b641a	EPI_100X_YFP_1x1_200ms_25sola	EPI_100X_RFP_1x1_200ms_25sola
91	49	10.5526384390836	517	-39.7276046143979	1122.23984526112	1160.66924564797	2186331	4228.88007736944	114.389117504207	152.710622282221	0	4732493	9153.7582205029	590.913040585923	935.960379662578	1	NaN	NaN	NaN	NaN	NaN	484.321130301427	0.842032847437084	48.6822624970027	11.7621273852921	9.669878430061	2.38025446870881	0.0324955630661289	0.0168004114441188	2	1.01894102652781	3575.21911350661	2	16800.3984526112	1	1	1	3	2019-05-24T17:53:39.769	NG_ecoli_LTEE_11364_DM0	-1000	-0	163.575	DIA_100X_EMPTY_1x1_100ms	66983ed8-88a2-45d5-a465-dbc3a71c1113	EPI_100X_YFP_1x1_200ms_25sola	EPI_100X_RFP_1x1_200ms_25sola
92	38	13.6388030935945	519	49.1945350362074	1158.72639691715	215.95183044316	326518	629.129094412331	114.389117504207	152.710622282221	0	4327998	8339.1098265896	590.913040585923	935.960379662578	2	NaN	NaN	NaN	NaN	NaN	416.530758820946	0.980948036471706	36.4957396881161	12.9979868829616	11.1073667556181	2.9223879414458	0.00379467821224623	0.00203721510562897	1	1.00034178858608	3536.34213728211	0	15768.8477842004	1	1	1	3	2019-05-24T17:53:39.769	NG_ecoli_LTEE_11364_DM0	-1000	-0	163.575	DIA_100X_EMPTY_1x1_100ms	c1144c3b-8920-4692-9ccf-14048ce2a5f4	EPI_100X_YFP_1x1_200ms_25sola	EPI_100X_RFP_1x1_200ms_25sola
93	52	13.3590241184289	695	49.1626775085199	1159.74964028777	1072.35251798561	5195598	7475.68057553957	114.389117504207	152.710622282221	0	692660	996.63309352518	590.913040585923	935.960379662578	0	NaN	NaN	NaN	NaN	NaN	564.938736298045	0.932090293282986	51.0492790983213	12.7009104131315	10.7778957666054	2.37362679798515	0.015933642060717	0.00629296450363423	1	1.00159090326905	4657.44197876695	0	16335.8028776978	1	1	1	3	2019-05-24T17:53:39.769	NG_ecoli_LTEE_11364_DM0	-1000	-0	163.575	DIA_100X_EMPTY_1x1_100ms	f9888a51-2b72-446b-837b-7018aaab2b5f	EPI_100X_YFP_1x1_200ms_25sola	EPI_100X_RFP_1x1_200ms_25sola
94	35	11.5687275146883	405	29.2136130795502	1156.81728395062	1145.59506172839	2185467	5396.21481481481	114.389117504207	152.710622282221	0	320721	791.903703703704	590.913040585923	935.960379662578	0	NaN	NaN	NaN	NaN	NaN	369.796668367753	0.998096499770924	34.4667118298934	12.2775444788753	10.4508666939983	2.84591739147141	0.0200369647433587	0.00906214758456717	0	1.00554083975652	2956.61210554503	1	16000.5580246914	1	1	1	3	2019-05-24T17:53:39.769	NG_ecoli_LTEE_11364_DM0	-1000	-0	163.575	DIA_100X_EMPTY_1x1_100ms	7f77c0ca-b5fc-4b40-b684-28e122eb3070	EPI_100X_YFP_1x1_200ms_25sola	EPI_100X_RFP_1x1_200ms_25sola
95	42	13.2483306770457	558	49.4468553194245	1207.90860215054	931.564516129032	8021799	14375.9838709677	114.389117504207	152.710622282221	0	464348	832.164874551971	590.913040585923	935.960379662578	0	NaN	NaN	NaN	NaN	NaN	456.581528715439	0.964313955755848	41.4723972598478	12.6107033195485	10.7312080750962	2.66524677396489	0.004213310575628	0.00144868796577973	3	1.00013622262027	3750.99299322287	0	15817.9856630824	1	1	1	3	2019-05-24T17:53:39.769	NG_ecoli_LTEE_11364_DM0	-1000	-0	163.575	DIA_100X_EMPTY_1x1_100ms	686ca2b7-724f-488e-a5a2-9eb4e15f087e	EPI_100X_YFP_1x1_200ms_25sola	EPI_100X_RFP_1x1_200ms_25sola
96	46	12.1231409910392	559	49.6241858979797	1217.53846153846	558.089445438283	777688	1391.21288014311	114.389117504207	152.710622282221	0	249584	446.483005366726	590.913040585923	935.960379662578	0	NaN	NaN	NaN	NaN	NaN	477.734064016695	0.946582308614539	45.11954068495	12.0111749480652	10.3878525987502	2.30165721653861	0.00855146509666983	0.00379802635609663	2	1.00090288941567	3823.89631785846	0	15706.397137746	1	1	1	3	2019-05-24T17:53:39.769	NG_ecoli_LTEE_11364_DM0	-1000	-0	163.575	DIA_100X_EMPTY_1x1_100ms	fde481e7-b950-44d9-84da-ea0b396de788	EPI_100X_YFP_1x1_200ms_25sola	EPI_100X_RFP_1x1_200ms_25sola
97	52	13.2096264587556	687	49.2814009537021	1227.0058224163	1871.17612809316	1913566	2785.39446870451	114.389117504207	152.710622282221	0	1032458	1502.8500727802	590.913040585923	935.960379662578	0	NaN	NaN	NaN	NaN	NaN	572.934807984641	0.92686012943753	51.3366955119471	12.7988617287925	11.0121133527662	2.21402212572174	0.011011519956354	0.00630964361037036	0	1.00660838266	4889.44018786418	0	16243.2809315866	1	1	1	3	2019-05-24T17:53:39.769	NG_ecoli_LTEE_11364_DM0	-1000	-0	163.575	DIA_100X_EMPTY_1x1_100ms	84aff09e-13b0-4b87-adca-34794f046783	EPI_100X_YFP_1x1_200ms_25sola	EPI_100X_RFP_1x1_200ms_25sola
98	34	12.7660474855134	434	48.2695341776772	1246.33410138249	1573.44700460829	1569336	3615.98156682028	114.389117504207	152.710622282221	0	389323	897.057603686636	590.913040585923	935.960379662578	0	NaN	NaN	NaN	NaN	NaN	366.834831342078	0.997959744427302	32.2091971364872	13.4183099040372	11.1249213578619	3.06154381162258	0.0108674896296508	0.00409785180953081	2	1.00049831585826	3130.86023111313	1	15907.9884792627	1	1	1	3	2019-05-24T17:53:39.769	NG_ecoli_LTEE_11364_DM0	-1000	-0	163.575	DIA_100X_EMPTY_1x1_100ms	ad2d49e6-87e7-4270-b2a8-d5177de75d14	EPI_100X_YFP_1x1_200ms_25sola	EPI_100X_RFP_1x1_200ms_25sola
99	36	12.9197650500557	465	49.444128176598	1267.85806451613	623.202150537634	279803	601.72688172043	114.389117504207	152.710622282221	0	2228180	4791.78494623656	590.913040585923	935.960379662578	4	NaN	NaN	NaN	NaN	NaN	370.413878042198	0.962193461821733	34.347096770967	12.4618132569764	10.4360739967858	2.79516867732669	0.0161020235212591	0.00355985275118562	1	1.00021103098466	2938.01639294975	0	16475.7849462366	1	1	1	3	2019-05-24T17:53:39.769	NG_ecoli_LTEE_11364_DM0	-1000	-0	163.575	DIA_100X_EMPTY_1x1_100ms	be0aa8fd-a7ea-410b-9e5d-e2d5f1109d2c	EPI_100X_YFP_1x1_200ms_25sola	EPI_100X_RFP_1x1_200ms_25sola
100	33	11.0581010992325	365	46.6917415271557	1277.18356164384	1563.45479452055	1536796	4210.4	114.389117504207	152.710622282221	0	368067	1008.40273972603	590.913040585923	935.960379662578	0	NaN	NaN	NaN	NaN	NaN	342.736059906796	0.993085383527134	33.2031599361549	12.0834276317262	10.1044233638775	2.60692195065312	0.018729801632208	0.011982784527974	0	1.00900988801973	2662.51686562836	2	17369.6301369863	1	1	1	3	2019-05-24T17:53:39.769	NG_ecoli_LTEE_11364_DM0	-1000	-0	163.575	DIA_100X_EMPTY_1x1_100ms	3656dabb-3870-453d-b0cd-e14ec51d9ccd	EPI_100X_YFP_1x1_200ms_25sola	EPI_100X_RFP_1x1_200ms_25sola
101	54	12.9237849505793	697	49.7855004037264	1297.13486370158	1569.09325681492	4569046	6555.30272596844	114.389117504207	152.710622282221	0	508828	730.025824964132	590.913040585923	935.960379662578	0	NaN	NaN	NaN	NaN	NaN	585.118882308169	0.927734092297651	53.2312023845317	12.3537918600055	10.8347504159024	2.20793482312308	0.0117047757857067	0.00711001766304594	0	1.00827964300221	4907.88051017217	1	16710.1391678623	1	1	1	3	2019-05-24T17:53:39.769	NG_ecoli_LTEE_11364_DM0	-1000	-0	163.575	DIA_100X_EMPTY_1x1_100ms	77641643-f5e2-4c92-82d7-cd84c81194a8	EPI_100X_YFP_1x1_200ms_25sola	EPI_100X_RFP_1x1_200ms_25sola
102	37	13.334996312886	494	49.1092578578423	1287.8016194332	203.408906882591	594333	1203.1032388664	114.389117504207	152.710622282221	0	3521511	7128.56477732794	590.913040585923	935.960379662578	4	NaN	NaN	NaN	NaN	NaN	396.757040602996	0.958646237333043	36.0058762338445	12.9354632344997	10.7173160860422	2.77490701188611	0.00476574225977588	0.00176579275163845	2	1.00022029748761	3248.14452517671	0	16333.7975708502	1	1	1	3	2019-05-24T17:53:39.769	NG_ecoli_LTEE_11364_DM0	-1000	-0	163.575	DIA_100X_EMPTY_1x1_100ms	71fffd66-b79b-4591-bcf1-2ffeeb334942	EPI_100X_YFP_1x1_200ms_25sola	EPI_100X_RFP_1x1_200ms_25sola
103	62	12.4376429547233	771	48.1147712737794	1308.95460440986	1407.11543450065	960929	1246.3411154345	114.389117504207	152.710622282221	0	1612439	2091.36057068742	590.913040585923	935.960379662578	0	NaN	NaN	NaN	NaN	NaN	667.239848138389	0.901530600541649	60.6947749362075	12.5781106114062	10.8533252309225	2.10136786424821	0.0130099527218716	0.00559223878902646	1	1.00632149314721	5615.22058201379	0	16311.4059662776	1	1	1	3	2019-05-24T17:53:39.769	NG_ecoli_LTEE_11364_DM0	-1000	-0	163.575	DIA_100X_EMPTY_1x1_100ms	836d885d-a2f9-45f5-90f5-4da9dc6df424	EPI_100X_YFP_1x1_200ms_25sola	EPI_100X_RFP_1x1_200ms_25sola
104	56	12.4820280307891	699	49.4855484554451	1326.87410586552	1479.08726752504	1129667	1616.11874105866	114.389117504207	152.710622282221	0	3215705	4600.43633762518	590.913040585923	935.960379662578	6	NaN	NaN	NaN	NaN	NaN	597.439983450918	0.922042954330133	54.8288583643603	12.6071398289596	10.7592114637887	2.16755388719086	0.00787331047725989	0.00348101512639997	3	1.00047328926656	4984.94041062141	0	16473.0972818312	1	1	1	3	2019-05-24T17:53:39.769	NG_ecoli_LTEE_11364_DM0	-1000	-0	163.575	DIA_100X_EMPTY_1x1_100ms	aa39856b-d1f4-49ce-ac70-9927bec08e7a	EPI_100X_YFP_1x1_200ms_25sola	EPI_100X_RFP_1x1_200ms_25sola
105	45	10.809143426953	487	47.9569266276355	1354.9794661191	1113.24024640657	1208127	2480.75359342916	114.389117504207	152.710622282221	0	1439155	2955.14373716632	590.913040585923	935.960379662578	2	NaN	NaN	NaN	NaN	NaN	445.251570513551	0.899062510490584	45.380284326147	11.6953708969712	9.5922392820675	2.12670381965301	0.020184040323964	0.0101359375980518	1	1.00358927474141	3279.42045870539	1	17823.6242299795	1	1	1	3	2019-05-24T17:53:39.769	NG_ecoli_LTEE_11364_DM0	-1000	-0	163.575	DIA_100X_EMPTY_1x1_100ms	40b08783-b501-47fb-958c-06543805543d	EPI_100X_YFP_1x1_200ms_25sola	EPI_100X_RFP_1x1_200ms_25sola
106	51	11.9784675798892	611	49.6025074452064	1367.70376432079	1143.19803600655	3124227	5113.30114566285	114.389117504207	152.710622282221	0	389433	637.369885433715	590.913040585923	935.960379662578	0	NaN	NaN	NaN	NaN	NaN	516.95121756667	0.945852863996107	49.8502886803264	12.0523753376092	10.1379676439954	2.29505643255895	0.186438090676346	0.00581807671361775	2	1.00197639350451	4024.0128659423	1	16967.9476268412	1	1	1	3	2019-05-24T17:53:39.769	NG_ecoli_LTEE_11364_DM0	-1000	-0	163.575	DIA_100X_EMPTY_1x1_100ms	965d207c-272a-4a03-bcda-f26b00588868	EPI_100X_YFP_1x1_200ms_25sola	EPI_100X_RFP_1x1_200ms_25sola
107	40	12.5499208596989	502	49.1234417475736	1369.42231075697	591.703187250996	1687861	3362.27290836653	114.389117504207	152.710622282221	0	266482	530.840637450199	590.913040585923	935.960379662578	0	NaN	NaN	NaN	NaN	NaN	414.976299099571	0.945718663663707	39.3622910922384	12.2889902528535	10.1392140615421	2.72090447866766	0.0132608790865551	0.00748372386144657	1	1.00146960509303	3178.18251663031	0	16645.3207171315	1	1	1	3	2019-05-24T17:53:39.769	NG_ecoli_LTEE_11364_DM0	-1000	-0	163.575	DIA_100X_EMPTY_1x1_100ms	bd09aad4-4735-43f3-ad5f-e6f0254f61e7	EPI_100X_YFP_1x1_200ms_25sola	EPI_100X_RFP_1x1_200ms_25sola
108	40	12.5860560749437	505	49.4173265424344	1391.6495049505	1785.47524752475	2875337	5693.73663366337	114.389117504207	152.710622282221	0	400307	792.687128712871	590.913040585923	935.960379662578	0	NaN	NaN	NaN	NaN	NaN	426.027475111527	0.972965032061575	39.0432348077583	12.2372959460996	10.6533624397301	2.53508731320479	0.00392386108647536	0.00167218164580175	2	1.00012052811492	3480.23907589737	0	16642.4772277228	1	1	1	3	2019-05-24T17:53:39.769	NG_ecoli_LTEE_11364_DM0	-1000	-0	163.575	DIA_100X_EMPTY_1x1_100ms	9f8e1351-a305-4a0e-9268-9af1483dd6b0	EPI_100X_YFP_1x1_200ms_25sola	EPI_100X_RFP_1x1_200ms_25sola
109	44	13.3686230221888	589	49.8164079610906	1409.04923599321	1744.85568760611	6272253	10648.986417657	114.389117504207	152.710622282221	0	492553	836.252971137521	590.913040585923	935.960379662578	0	NaN	NaN	NaN	NaN	NaN	485.944896249534	0.973046014861364	43.0433831272802	12.7104678682464	11.0508134803767	2.50662111258097	0.0104702111855051	0.00501616121087055	2	1.00102499402225	4128.42859684841	0	16672.4329371817	1	1	1	3	2019-05-24T17:53:39.769	NG_ecoli_LTEE_11364_DM0	-1000	-0	163.575	DIA_100X_EMPTY_1x1_100ms	d7fb43d8-142e-4d5e-9dd2-78b5ffc1fe52	EPI_100X_YFP_1x1_200ms_25sola	EPI_100X_RFP_1x1_200ms_25sola
110	35	10.4930559203956	368	48.924362434514	1421.99456521739	1858.49456521739	125963	342.290760869565	114.389117504207	152.710622282221	0	10873005	29546.2092391304	590.913040585923	935.960379662578	3	NaN	NaN	NaN	NaN	NaN	357.063754619533	0.97028683790822	35.5004979184092	11.8304391130207	9.79784654253467	2.44236400380756	0.00658286733038467	0.00373261979034797	1	1.00118340824077	2676.61305532397	0	19198.972826087	1	1	1	3	2019-05-24T17:53:39.769	NG_ecoli_LTEE_11364_DM0	-1000	-0	163.575	DIA_100X_EMPTY_1x1_100ms	9d8e9af1-346c-4751-8d59-340271076df5	EPI_100X_YFP_1x1_200ms_25sola	EPI_100X_RFP_1x1_200ms_25sola
111	32	12.9734779827013	416	47.6968666156426	1430.79567307692	1463.83653846154	596582	1434.09134615385	114.389117504207	152.710622282221	0	1526681	3669.90625	590.913040585923	935.960379662578	2	NaN	NaN	NaN	NaN	NaN	342.702388428277	0.967982267393041	31.8974969065796	12.3682911310211	10.3729172444049	2.84353080391293	0.0616423758319658	0.0043221399931514	1	1.00059063852068	2695.55570724928	0	16683.4182692308	1	1	1	3	2019-05-24T17:53:39.769	NG_ecoli_LTEE_11364_DM0	-1000	-0	163.575	DIA_100X_EMPTY_1x1_100ms	e5574e90-c558-47a5-921a-27b2190eda15	EPI_100X_YFP_1x1_200ms_25sola	EPI_100X_RFP_1x1_200ms_25sola
112	38	11.9375380557897	454	49.3974680693594	1490.53744493392	702.713656387665	1149365	2531.640969163	114.389117504207	152.710622282221	0	358388	789.400881057269	590.913040585923	935.960379662578	0	NaN	NaN	NaN	NaN	NaN	389.096582571608	0.959767539794512	37.5001953955854	11.9278595693803	10.1040449345477	2.50890065789323	0.00831369615004074	0.0043185184044773	1	1.00168853403775	3006.86513828351	0	16509.8898678414	1	1	1	3	2019-05-24T17:53:39.769	NG_ecoli_LTEE_11364_DM0	-1000	-0	163.575	DIA_100X_EMPTY_1x1_100ms	3371efbf-0d8e-4edd-9b7d-e9a44a2074aa	EPI_100X_YFP_1x1_200ms_25sola	EPI_100X_RFP_1x1_200ms_25sola
113	46	12.8115953028681	590	49.4935674763886	1537.46271186441	851.5	1222651	2072.28983050847	114.389117504207	152.710622282221	0	1853885	3142.17796610169	590.913040585923	935.960379662578	2	NaN	NaN	NaN	NaN	NaN	484.239121469906	0.93393238298146	45.7528997005893	12.0807555186202	10.4113497829956	2.19511654873448	0.00987541360940393	0.00369049571830759	3	1.00120068548069	3895.13558854449	0	16601.2762711864	1	1	1	3	2019-05-24T17:53:39.769	NG_ecoli_LTEE_11364_DM0	-1000	-0	163.575	DIA_100X_EMPTY_1x1_100ms	ef4c1f11-d630-4efd-9f99-142dc5cf4cb7	EPI_100X_YFP_1x1_200ms_25sola	EPI_100X_RFP_1x1_200ms_25sola
114	54	12.6719912507656	688	48.7263521111415	1555.5886627907	214.139534883721	6264243	9105.00436046512	114.389117504207	152.710622282221	0	586654	852.69476744186	590.913040585923	935.960379662578	0	NaN	NaN	NaN	NaN	NaN	570.653366552196	0.88705918669656	54.3983952346053	11.9093186092412	10.3673294147048	2.01451651051588	0.0141127486107967	0.00709111509574223	1	1.01072966119353	4592.08338733534	0	16256.8168604651	1	1	1	3	2019-05-24T17:53:39.769	NG_ecoli_LTEE_11364_DM0	-1000	-0	163.575	DIA_100X_EMPTY_1x1_100ms	8a0f82a9-350f-49a8-86a7-c2df5df6ee5c	EPI_100X_YFP_1x1_200ms_25sola	EPI_100X_RFP_1x1_200ms_25sola
115	55	12.9470599898994	712	49.088452083044	1553.88202247191	1241.29213483146	841629	1182.06320224719	114.389117504207	152.710622282221	0	4065129	5709.45084269663	590.913040585923	935.960379662578	7	NaN	NaN	NaN	NaN	NaN	595.139389171355	0.917212987564818	54.2912386425216	12.6238232245763	10.8212939969319	2.1251990900521	0.0160089854821861	0.00486705967014914	3	1.00269303139252	4993.18921753126	0	16090.452247191	1	1	1	3	2019-05-24T17:53:39.769	NG_ecoli_LTEE_11364_DM0	-1000	-0	163.575	DIA_100X_EMPTY_1x1_100ms	b9821467-3e89-4e35-8909-8290d5b5f7f6	EPI_100X_YFP_1x1_200ms_25sola	EPI_100X_RFP_1x1_200ms_25sola
116	41	11.5637306715101	475	47.3533534557322	1564.79578947368	1455.97894736842	136162	286.656842105263	114.389117504207	152.710622282221	0	21543925	45355.6315789474	590.913040585923	935.960379662578	4	NaN	NaN	NaN	NaN	NaN	415.208263990622	0.865513401373435	41.4872721560356	12.3918204171389	9.70246405471431	2.79357794014214	0.0295430972935064	0.0129426458710571	2	1.00789259488353	3067.38893496441	0	18945.8168421053	1	1	1	3	2019-05-24T17:53:39.769	NG_ecoli_LTEE_11364_DM0	-1000	-0	163.575	DIA_100X_EMPTY_1x1_100ms	5f253556-c0dd-4248-b767-7f2668dd91b0	EPI_100X_YFP_1x1_200ms_25sola	EPI_100X_RFP_1x1_200ms_25sola
117	30	11.0044651735135	331	45.9102355210452	1577.68277945619	494.534743202417	68847	207.996978851964	114.389117504207	152.710622282221	0	12373368	37381.7764350453	590.913040585923	935.960379662578	2	NaN	NaN	NaN	NaN	NaN	306.812015270808	0.929161333461814	30.394859626024	12.234989203071	9.80315129782031	2.57612365775845	0.0326853881399139	0.0145887918861431	1	1.01446296936504	2294.1480133876	0	18555.2930513595	1	1	1	3	2019-05-24T17:53:39.769	NG_ecoli_LTEE_11364_DM0	-1000	-0	163.575	DIA_100X_EMPTY_1x1_100ms	7a027c68-1f5b-47f1-b458-2819576e8670	EPI_100X_YFP_1x1_200ms_25sola	EPI_100X_RFP_1x1_200ms_25sola
118	58	11.2814999507295	655	42.4324957894717	1585.29465648855	1626.77709923664	5029679	7678.89923664122	114.389117504207	152.710622282221	0	480485	733.564885496183	590.913040585923	935.960379662578	0	NaN	NaN	NaN	NaN	NaN	597.276280254145	0.892708212523695	58.4739110541396	12.4852036956453	9.95864116563719	2.29565790375854	0.00882098148568541	0.00403324369351085	2	1.00056089751437	4554.62045307272	1	17544.1297709924	1	1	1	3	2019-05-24T17:53:39.769	NG_ecoli_LTEE_11364_DM0	-1000	-0	163.575	DIA_100X_EMPTY_1x1_100ms	38d85895-45a5-496b-b10a-9f25632d9e81	EPI_100X_YFP_1x1_200ms_25sola	EPI_100X_RFP_1x1_200ms_25sola
119	45	12.3528796657329	556	49.5373284407705	1596.25539568345	1636.51258992806	5575636	10028.1223021583	114.389117504207	152.710622282221	0	401503	722.127697841727	590.913040585923	935.960379662578	0	NaN	NaN	NaN	NaN	NaN	492.40537406632	0.876636730239895	44.2962996927407	13.334785708126	10.8588390570953	2.45866970781203	0.0266372545146388	0.0116820526769123	2	1.01001208137669	4102.26888351716	1	17851.0665467626	1	1	1	3	2019-05-24T17:53:39.769	NG_ecoli_LTEE_11364_DM0	-1000	-0	163.575	DIA_100X_EMPTY_1x1_100ms	5dfee781-9883-4df7-88cd-4cfe6624094e	EPI_100X_YFP_1x1_200ms_25sola	EPI_100X_RFP_1x1_200ms_25sola
120	55	12.8626563449759	708	48.6490286370091	1641.21610169492	1192.29661016949	4640505	6554.38559322034	114.389117504207	152.710622282221	0	595078	840.505649717514	590.913040585923	935.960379662578	0	NaN	NaN	NaN	NaN	NaN	585.289359682079	0.897799289000829	54.0811614215899	12.3712271641237	10.5417149045169	2.4066338382697	0.0160751144290434	0.00616249617895541	0	1.00890970500389	4720.17852429348	0	16363.4985875706	1	1	1	3	2019-05-24T17:53:39.769	NG_ecoli_LTEE_11364_DM0	-1000	-0	163.575	DIA_100X_EMPTY_1x1_100ms	30ed8a59-7226-4986-a972-67efff86ad69	EPI_100X_YFP_1x1_200ms_25sola	EPI_100X_RFP_1x1_200ms_25sola
121	46	12.4152524742053	571	49.5965159922783	1640.50788091068	153.352014010508	1538075	2693.65148861646	114.389117504207	152.710622282221	0	396274	694	590.913040585923	935.960379662578	0	NaN	NaN	NaN	NaN	NaN	456.721181069639	0.958382226223853	43.6090426437476	11.8158168378247	10.2639924047705	2.30821903297422	0.00516464254203768	0.00299569269315564	1	1.00075514758305	3608.27041939678	0	16203.7425569177	1	1	1	3	2019-05-24T17:53:39.769	NG_ecoli_LTEE_11364_DM0	-1000	-0	163.575	DIA_100X_EMPTY_1x1_100ms	6cfcdc1d-e88c-4eb8-811e-70459deaad76	EPI_100X_YFP_1x1_200ms_25sola	EPI_100X_RFP_1x1_200ms_25sola
122	52	9.73770704470262	507	47.4008859262139	1659.80276134122	1655.42800788955	1067579	2105.67850098619	114.389117504207	152.710622282221	0	2281806	4500.60355029586	590.913040585923	935.960379662578	6	NaN	NaN	NaN	NaN	NaN	498.61423542807	0.889924207748608	51.9641068844281	11.7644057873346	9.40606593050147	2.07917573325874	0.0150588934687113	0.00485889784476766	2	1.00345405055564	3610.84948687786	1	18401.1163708087	1	1	1	3	2019-05-24T17:53:39.769	NG_ecoli_LTEE_11364_DM0	-1000	-0	163.575	DIA_100X_EMPTY_1x1_100ms	a35f1ae6-8c82-41c1-a001-8de436cf301c	EPI_100X_YFP_1x1_200ms_25sola	EPI_100X_RFP_1x1_200ms_25sola
123	46	12.2518986136052	564	49.5864995939553	1656.02482269504	1677.49290780142	1247713	2212.25709219858	114.389117504207	152.710622282221	0	1966142	3486.06737588653	590.913040585923	935.960379662578	0	NaN	NaN	NaN	NaN	NaN	491.599242729722	0.927549885236566	45.1261051230359	13.2632986931138	10.687594186648	2.36711586729791	0.0059010599188306	0.00266154639983225	1	1.0010053051455	4048.34617707715	2	18143.170212766	1	1	1	3	2019-05-24T17:53:39.769	NG_ecoli_LTEE_11364_DM0	-1000	-0	163.575	DIA_100X_EMPTY_1x1_100ms	9cb9db0a-2873-4c89-a25e-08fc75648985	EPI_100X_YFP_1x1_200ms_25sola	EPI_100X_RFP_1x1_200ms_25sola
124	39	12.8982207110009	503	49.6352694412513	1661.69781312127	32.3976143141153	887164	1763.74552683897	114.389117504207	152.710622282221	0	4811950	9566.50099403578	590.913040585923	935.960379662578	5	NaN	NaN	NaN	NaN	NaN	403.558429740498	0.969568926577283	36.947529976127	12.3323358141286	10.7414703947576	2.47466742433413	0.00947657202015461	0.00612183858560965	0	1.00316795168869	3348.13347567207	0	16322.0656063618	1	1	1	3	2019-05-24T17:53:39.769	NG_ecoli_LTEE_11364_DM0	-1000	-0	163.575	DIA_100X_EMPTY_1x1_100ms	f13f8c90-44d6-4683-b568-755d180fa1a4	EPI_100X_YFP_1x1_200ms_25sola	EPI_100X_RFP_1x1_200ms_25sola
125	34	11.6538112913425	396	49.1521863994262	1667.93181818182	1687.32575757576	599418	1513.68181818182	114.389117504207	152.710622282221	0	2776229	7010.67929292929	590.913040585923	935.960379662578	3	NaN	NaN	NaN	NaN	NaN	349.087532319518	0.955846849561743	33.1265729964955	12.2637578788654	10.2882455049494	2.57270202816602	0.00718376213400466	0.00345071698062781	2	1.00015411129194	2753.90547386383	1	18225.0176767677	1	1	1	3	2019-05-24T17:53:39.769	NG_ecoli_LTEE_11364_DM0	-1000	-0	163.575	DIA_100X_EMPTY_1x1_100ms	cc857c06-92c9-4d21-9048-d7f2144150b6	EPI_100X_YFP_1x1_200ms_25sola	EPI_100X_RFP_1x1_200ms_25sola
126	66	12.8312268871765	847	36.4746055149471	1685.39905548996	1532.28571428571	3812753	4501.47933884298	114.389117504207	152.710622282221	0	602765	711.646989374262	590.913040585923	935.960379662578	0	NaN	NaN	NaN	NaN	NaN	704.645723337393	0.868821034902673	64.5610315865927	12.8167551086194	10.6801659663295	2.48871373412414	0.0127746592879104	0.00373266459848277	4	1.00366557434186	5783.84100066861	0	16451.5796930342	1	1	1	3	2019-05-24T17:53:39.769	NG_ecoli_LTEE_11364_DM0	-1000	-0	163.575	DIA_100X_EMPTY_1x1_100ms	3cc209ec-db18-4425-90c9-9ef149ee8403	EPI_100X_YFP_1x1_200ms_25sola	EPI_100X_RFP_1x1_200ms_25sola
127	64	13.4216973815846	859	48.9185067812564	1690.07916181607	1930.27473806752	10118521	11779.4190919674	114.389117504207	152.710622282221	0	597775	695.896391152503	590.913040585923	935.960379662578	0	NaN	NaN	NaN	NaN	NaN	689.33475536445	0.911183442963349	63.323532815528	12.299661305978	10.766280024858	2.03376491782525	0.0174698047233187	0.00540849569139578	3	1.00352701892098	5764.82808075166	0	17026.1781140861	1	1	1	3	2019-05-24T17:53:39.769	NG_ecoli_LTEE_11364_DM0	-1000	-0	163.575	DIA_100X_EMPTY_1x1_100ms	80ff335f-70ab-4509-b83b-139b69249741	EPI_100X_YFP_1x1_200ms_25sola	EPI_100X_RFP_1x1_200ms_25sola
128	37	10.4599227739596	387	49.4448445903061	1695.33074935401	159.431524547804	94095	243.139534883721	114.389117504207	152.710622282221	0	15735109	40659.1963824289	590.913040585923	935.960379662578	3	NaN	NaN	NaN	NaN	NaN	356.763008083144	0.953449228219445	36.5934208132945	11.4460421181854	9.51477095876771	2.30234690571376	0.00800301347164948	0.00445348042828561	1	1.00175931296744	2601.89381046617	0	19020.5426356589	1	1	1	3	2019-05-24T17:53:39.769	NG_ecoli_LTEE_11364_DM0	-1000	-0	163.575	DIA_100X_EMPTY_1x1_100ms	0a2aeb70-3ed7-4c83-814e-6ffcf97ba1eb	EPI_100X_YFP_1x1_200ms_25sola	EPI_100X_RFP_1x1_200ms_25sola
129	60	12.8499837456156	771	47.7235477047606	1755.91439688716	963.261997405966	3807153	4937.94163424125	114.389117504207	152.710622282221	0	772320	1001.71206225681	590.913040585923	935.960379662578	0	NaN	NaN	NaN	NaN	NaN	635.004433239284	0.867198596888953	59.7285559058632	12.4083801698639	10.4975730397531	1.95486708982799	0.0142011015064752	0.00738036637546081	1	1.01106702675918	5169.5138846424	0	16825.0311284047	1	1	1	3	2019-05-24T17:53:39.769	NG_ecoli_LTEE_11364_DM0	-1000	-0	163.575	DIA_100X_EMPTY_1x1_100ms	34bef9fa-78d0-4a90-bd8d-59a8ab02431c	EPI_100X_YFP_1x1_200ms_25sola	EPI_100X_RFP_1x1_200ms_25sola
130	43	12.8739809282211	554	49.6341892101565	1757.79963898917	1145.18231046931	3579108	6460.48375451264	114.389117504207	152.710622282221	0	496376	895.985559566787	590.913040585923	935.960379662578	0	NaN	NaN	NaN	NaN	NaN	456.899864624295	0.942915850914621	42.8473355419666	12.1820761123856	10.3859621944022	2.47890520594394	0.0109733005330326	0.004777170025639	2	1.00066671728784	3630.00461102392	0	16610.2906137184	1	1	1	3	2019-05-24T17:53:39.769	NG_ecoli_LTEE_11364_DM0	-1000	-0	163.575	DIA_100X_EMPTY_1x1_100ms	88e26e6e-ba70-4347-b69d-9c74d254b24f	EPI_100X_YFP_1x1_200ms_25sola	EPI_100X_RFP_1x1_200ms_25sola
131	48	12.8323432059281	616	48.4591149712006	1781.75811688312	291.012987012987	1435898	2331.00324675325	114.389117504207	152.710622282221	0	2314950	3758.03571428571	590.913040585923	935.960379662578	6	NaN	NaN	NaN	NaN	NaN	499.937289199423	0.8972618265474	47.2222317577638	11.8483295794067	10.4123649865605	2.14921813063528	0.0205959721451879	0.00866758144160168	2	1.01339784499285	4021.01002522502	0	16516.8928571429	1	1	1	3	2019-05-24T17:53:39.769	NG_ecoli_LTEE_11364_DM0	-1000	-0	163.575	DIA_100X_EMPTY_1x1_100ms	05da8170-3cb9-402d-ac85-02f75d997978	EPI_100X_YFP_1x1_200ms_25sola	EPI_100X_RFP_1x1_200ms_25sola
132	35	11.0523856900747	387	48.2966124760023	1797.70801033592	1595.3850129199	2390308	6176.50645994832	114.389117504207	152.710622282221	0	346340	894.935400516796	590.913040585923	935.960379662578	0	NaN	NaN	NaN	NaN	NaN	343.356661741353	0.960607137876217	34.9559731984559	11.1831133783367	9.5509681691254	2.44285592488745	0.0142792600169626	0.00577672368148001	2	1.00321983948414	2504.4137204966	1	17664.2093023256	1	1	1	3	2019-05-24T17:53:39.769	NG_ecoli_LTEE_11364_DM0	-1000	-0	163.575	DIA_100X_EMPTY_1x1_100ms	b29edfb5-ebd2-409f-beb6-290ec920ef94	EPI_100X_YFP_1x1_200ms_25sola	EPI_100X_RFP_1x1_200ms_25sola
133	35	11.5631623221691	405	48.8289234898357	1807.77283950617	1628.42469135802	2533529	6255.62716049383	114.389117504207	152.710622282221	0	330703	816.550617283951	590.913040585923	935.960379662578	0	NaN	NaN	NaN	NaN	NaN	356.003266670772	0.977018941413936	34.946892321176	11.7668357402022	9.87102370195894	2.62981642461441	0.0146245476361915	0.000707191594224587	2	1.00000472352937	2674.37825643736	1	17599.6962962963	1	1	1	3	2019-05-24T17:53:39.769	NG_ecoli_LTEE_11364_DM0	-1000	-0	163.575	DIA_100X_EMPTY_1x1_100ms	34cd0951-3736-4463-84de-b0e88b0543bc	EPI_100X_YFP_1x1_200ms_25sola	EPI_100X_RFP_1x1_200ms_25sola
134	45	13.0021962993929	585	49.5650440332872	1843.99487179487	1579.73675213675	1275690	2180.66666666667	114.389117504207	152.710622282221	0	1445969	2471.74188034188	590.913040585923	935.960379662578	0	NaN	NaN	NaN	NaN	NaN	482.642395910914	0.95506586586134	43.516339514012	13.2048739727193	10.8524450547515	2.52267844329676	0.00826724901620122	0.00349321877986741	3	1.00063714572016	4025.29236242602	0	16532.9709401709	1	1	1	3	2019-05-24T17:53:39.769	NG_ecoli_LTEE_11364_DM0	-1000	-0	163.575	DIA_100X_EMPTY_1x1_100ms	16d9c373-61d0-48c3-ae7d-eadd5b8d5033	EPI_100X_YFP_1x1_200ms_25sola	EPI_100X_RFP_1x1_200ms_25sola
135	42	11.2621879591748	473	49.6417916922447	1845.57082452431	1455.07822410148	1521758	3217.24735729387	114.389117504207	152.710622282221	0	260885	551.553911205074	590.913040585923	935.960379662578	0	NaN	NaN	NaN	NaN	NaN	418.40180954632	0.951551623110833	41.1329204836369	11.4823402584099	9.96235726789659	2.32808074177564	0.0127699168329563	0.00519934981481748	1	1.00351474991882	3206.29628528891	0	16312.8731501057	1	1	1	3	2019-05-24T17:53:39.769	NG_ecoli_LTEE_11364_DM0	-1000	-0	163.575	DIA_100X_EMPTY_1x1_100ms	36602467-718b-4379-a697-3073c87b4236	EPI_100X_YFP_1x1_200ms_25sola	EPI_100X_RFP_1x1_200ms_25sola
136	37	11.5103835937261	426	49.4126699797798	1878.81924882629	609.051643192488	1700434	3991.62910798122	114.389117504207	152.710622282221	0	395829	929.176056338028	590.913040585923	935.960379662578	0	NaN	NaN	NaN	NaN	NaN	371.285162570592	0.969168879302921	35.5643883617796	11.8241770759995	10.1643371111554	2.5793775125844	0.00117449751040708	0.000470767493852969	2	1.00000573835214	2885.7808450199	0	16441.3873239437	1	1	1	3	2019-05-24T17:53:39.769	NG_ecoli_LTEE_11364_DM0	-1000	-0	163.575	DIA_100X_EMPTY_1x1_100ms	dff95ab0-c425-455b-9804-5c2c3ea92ba9	EPI_100X_YFP_1x1_200ms_25sola	EPI_100X_RFP_1x1_200ms_25sola
137	23	9.27845992323181	214	41.6504749698838	1935.56542056075	1208.48130841121	55846	260.96261682243	114.389117504207	152.710622282221	0	6669023	31163.6588785047	590.913040585923	935.960379662578	2	NaN	NaN	NaN	NaN	NaN	224.138875793772	0.998762128298829	23.5182929444773	11.185197582218	9.15945639181314	2.96146663671235	0.0103983036974801	0.00539174458451463	0	1.00112658371757	1549.65519192084	1	19406.9719626168	1	1	1	3	2019-05-24T17:53:39.769	NG_ecoli_LTEE_11364_DM0	-1000	-0	163.575	DIA_100X_EMPTY_1x1_100ms	288fbab0-802e-4588-8026-a31d535b3c12	EPI_100X_YFP_1x1_200ms_25sola	EPI_100X_RFP_1x1_200ms_25sola
138	22	9.82735065221363	217	-15.2354126002233	1936.1797235023	1231.64976958525	61176	281.917050691244	114.389117504207	152.710622282221	0	6443394	29693.0599078341	590.913040585923	935.960379662578	1	NaN	NaN	NaN	NaN	NaN	222.145535938931	0.998560716498245	22.7590024992637	11.7914566459096	9.45816769752128	3.01754402956841	0.0104731274378106	0.00537097341320986	0	1.00105020266726	1599.03188904575	1	19364.0138248848	1	1	1	3	2019-05-24T17:53:39.769	NG_ecoli_LTEE_11364_DM0	-1000	-0	163.575	DIA_100X_EMPTY_1x1_100ms	cd3b543b-4b61-4639-b913-5f5430bf8d7c	EPI_100X_YFP_1x1_200ms_25sola	EPI_100X_RFP_1x1_200ms_25sola
139	46	13.277418725177	611	49.5135880991955	1983.78887070376	1995.92471358429	14455952	23659.495908347	114.389117504207	152.710622282221	0	642590	1051.70212765957	590.913040585923	935.960379662578	0	NaN	NaN	NaN	NaN	NaN	489.943016748449	0.949812137398166	44.9903254820839	12.4663396743669	10.6360801532033	2.48942064718055	0.029025175396434	0.00247917559242899	0	1.00061051088269	3997.35040097384	0	16629.9509001637	1	1	1	3	2019-05-24T17:53:39.769	NG_ecoli_LTEE_11364_DM0	-1000	-0	163.575	DIA_100X_EMPTY_1x1_100ms	75dd0d67-57e7-4a8c-a62c-73d1ea1944ba	EPI_100X_YFP_1x1_200ms_25sola	EPI_100X_RFP_1x1_200ms_25sola
140	59	11.6064516421008	685	48.2616605928889	2001.84525547445	1788.06277372263	1035424	1511.56788321168	114.389117504207	152.710622282221	0	4270917	6234.91532846715	590.913040585923	935.960379662578	8	NaN	NaN	NaN	NaN	NaN	681.034183113805	0.863888513048554	61.294373191434	12.7623762085283	10.9838801256856	2.01428145669927	0.0216190070200857	0.00952925254856826	2	1.0063526915278	5807.93916359335	1	18897.3080291971	1	1	1	3	2019-05-24T17:53:39.769	NG_ecoli_LTEE_11364_DM0	-1000	-0	163.575	DIA_100X_EMPTY_1x1_100ms	971ec5bf-8c3f-4bcc-a9d2-45e92abbf3f6	EPI_100X_YFP_1x1_200ms_25sola	EPI_100X_RFP_1x1_200ms_25sola
141	57	12.9074027487611	736	48.4208888841652	2012.30570652174	1798.08423913043	1194116	1622.4402173913	114.389117504207	152.710622282221	0	2909684	3953.375	590.913040585923	935.960379662578	5	NaN	NaN	NaN	NaN	NaN	683.439733359124	0.885299832705905	57.3435034553374	14.5458903232319	11.7335116776107	2.71890225220012	0.0195346919470557	0.00908253795930263	2	1.00667145354585	6200.54871927775	1	18676.191576087	1	1	1	3	2019-05-24T17:53:39.769	NG_ecoli_LTEE_11364_DM0	-1000	-0	163.575	DIA_100X_EMPTY_1x1_100ms	ffefe921-9f34-4cae-86fc-b1be8e0c100f	EPI_100X_YFP_1x1_200ms_25sola	EPI_100X_RFP_1x1_200ms_25sola
142	56	12.4306203157384	696	37.3220058770392	2025.25862068966	1325.38793103448	5291541	7602.78879310345	114.389117504207	152.710622282221	0	610459	877.096264367816	590.913040585923	935.960379662578	0	NaN	NaN	NaN	NaN	NaN	588.931033995159	0.828573633331253	56.7693351583261	11.9320665772661	10.234675971724	1.95576536657284	0.0301766062757563	0.0099571021909445	2	1.02704654902389	4670.37641516496	0	17099.3204022989	1	1	1	3	2019-05-24T17:53:39.769	NG_ecoli_LTEE_11364_DM0	-1000	-0	163.575	DIA_100X_EMPTY_1x1_100ms	8faede1a-7bd9-4379-9e7e-0bb85f398b5b	EPI_100X_YFP_1x1_200ms_25sola	EPI_100X_RFP_1x1_200ms_25sola
143	35	10.8561318585772	381	47.634989397125	2040.37532808399	1152.42257217848	1200601	3151.18372703412	114.389117504207	152.710622282221	0	235290	617.55905511811	590.913040585923	935.960379662578	0	NaN	NaN	NaN	NaN	NaN	NaN	NaN	NaN	NaN	NaN	NaN	NaN	NaN	NaN	NaN	NaN	0	16759.5511811024	1	1	1	3	2019-05-24T17:53:39.769	NG_ecoli_LTEE_11364_DM0	-1000	-0	163.575	DIA_100X_EMPTY_1x1_100ms	309b75f6-ee36-4142-86a3-21b7c9563bbf	EPI_100X_YFP_1x1_200ms_25sola	EPI_100X_RFP_1x1_200ms_25sola
1	52	13.7314733802245	714	49.6300375992133	23.2016806722689	1586.90336134454	4601996	6445.37254901961	82.6460722420535	189.970581527934	0	519232	727.21568627451	658.525259909559	866.47458914514	0	NaN	NaN	NaN	NaN	NaN	597.76842256764	0.936757992772866	50.6825953177099	13.2474126640813	11.6043251513237	2.46949946956962	0.0158865156634352	0.00578235504533188	1	1.00522872382294	5360.29270519767	0	15596.0910364146	1	1	1	4	2019-05-24T17:53:51.864	NG_ecoli_LTEE_11364_DM0	-500	-866	163.575	DIA_100X_EMPTY_1x1_100ms	12622756-9a3e-45a0-9ef0-a0c89a1cf22c	EPI_100X_YFP_1x1_200ms_25sola	EPI_100X_RFP_1x1_200ms_25sola
2	42	13.4067911059467	564	49.3629290041333	46.7996453900709	111.331560283688	1285399	2279.07624113475	82.6460722420535	189.970581527934	0	447223	792.948581560284	658.525259909559	866.47458914514	0	NaN	NaN	NaN	NaN	NaN	454.498935738344	0.975438781886519	39.6526273238289	12.9358771016578	11.0926512681847	2.93180616623777	0.0225012855380508	0.00409473587348138	1	1.00040194464667	3832.06237294999	0	15016.274822695	1	1	1	4	2019-05-24T17:53:51.864	NG_ecoli_LTEE_11364_DM0	-500	-866	163.575	DIA_100X_EMPTY_1x1_100ms	50b3f72e-9732-4c55-ad35-c6d14b14cef8	EPI_100X_YFP_1x1_200ms_25sola	EPI_100X_RFP_1x1_200ms_25sola
3	54	13.4423048642364	726	49.4250034526441	54.0757575757576	1158.89807162534	3057680	4211.68044077135	82.6460722420535	189.970581527934	0	719258	990.71349862259	658.525259909559	866.47458914514	0	NaN	NaN	NaN	NaN	NaN	615.539105185368	0.914430347909167	53.1403005375876	13.3338256261856	11.4005364184901	2.40458651497419	0.0160408221552823	0.00650772015848588	2	1.00886286397925	5424.55928716797	0	15380.6652892562	1	1	1	4	2019-05-24T17:53:51.864	NG_ecoli_LTEE_11364_DM0	-500	-866	163.575	DIA_100X_EMPTY_1x1_100ms	aa72058a-09ef-4132-b657-e4a236094eb1	EPI_100X_YFP_1x1_200ms_25sola	EPI_100X_RFP_1x1_200ms_25sola
4	61	12.5385837160058	765	48.3299949462147	47.4705882352941	1214.52418300654	4833530	6318.33986928105	82.6460722420535	189.970581527934	0	678638	887.108496732026	658.525259909559	866.47458914514	0	NaN	NaN	NaN	NaN	NaN	626.176252623869	0.903782762410789	59.8818003814438	11.9583472085374	10.3425390976748	1.99198579363842	0.0152907429713157	0.00603351940510898	2	1.00456763061101	5030.82341049906	0	16346.5816993464	1	1	1	4	2019-05-24T17:53:51.864	NG_ecoli_LTEE_11364_DM0	-500	-866	163.575	DIA_100X_EMPTY_1x1_100ms	ca9b5d3b-332f-4e7f-86b8-96cba1a8eea2	EPI_100X_YFP_1x1_200ms_25sola	EPI_100X_RFP_1x1_200ms_25sola
5	39	12.9394361834437	507	48.1719032252597	96.7396449704142	870.153846153846	3438971	6782.98027613412	82.6460722420535	189.970581527934	0	413103	814.798816568047	658.525259909559	866.47458914514	0	NaN	NaN	NaN	NaN	NaN	419.832707390656	0.974166206475832	39.556738229286	11.9628265490394	10.3771923126061	2.51112420958175	0.0108261216257238	0.00522358418809453	0	1.00202990097122	3345.56972328107	1	16443.3214990138	1	1	1	4	2019-05-24T17:53:51.864	NG_ecoli_LTEE_11364_DM0	-500	-866	163.575	DIA_100X_EMPTY_1x1_100ms	a2662593-2fa5-4565-a6fe-dafb25dd03d2	EPI_100X_YFP_1x1_200ms_25sola	EPI_100X_RFP_1x1_200ms_25sola
6	40	12.726108716558	509	49.3427722246038	108.34184675835	907.644400785855	3324960	6532.33791748527	82.6460722420535	189.970581527934	0	404165	794.037328094303	658.525259909559	866.47458914514	0	NaN	NaN	NaN	NaN	NaN	405.623527875994	0.987522597014282	37.3020833930222	12.247128251208	10.6746214049155	2.57591298094749	0.00637935295985715	0.00268755964112882	2	1.00029974816506	3338.3197504725	1	16142.137524558	1	1	1	4	2019-05-24T17:53:51.864	NG_ecoli_LTEE_11364_DM0	-500	-866	163.575	DIA_100X_EMPTY_1x1_100ms	231928b7-cb68-4135-b023-8af9f71ca779	EPI_100X_YFP_1x1_200ms_25sola	EPI_100X_RFP_1x1_200ms_25sola
7	46	13.9765633685859	644	48.6281676022426	105.656832298137	1408.04347826087	3447466	5353.20807453416	82.6460722420535	189.970581527934	0	1628768	2529.14285714286	658.525259909559	866.47458914514	0	NaN	NaN	NaN	NaN	NaN	511.544284983304	0.914450875190926	45.9793846796002	13.9241083091365	10.7779802071806	2.78455350220692	0.00812012247494157	0.00404623835756278	2	1.00029894606444	4194.95976563542	1	16493.9440993789	1	1	1	4	2019-05-24T17:53:51.864	NG_ecoli_LTEE_11364_DM0	-500	-866	163.575	DIA_100X_EMPTY_1x1_100ms	47053226-f3d0-48ed-8fd7-1c7508719cab	EPI_100X_YFP_1x1_200ms_25sola	EPI_100X_RFP_1x1_200ms_25sola
8	40	12.2850650493301	492	49.5658967275455	120.317073170732	1619.82520325203	4703694	9560.35365853659	82.6460722420535	189.970581527934	0	427074	868.036585365854	658.525259909559	866.47458914514	0	NaN	NaN	NaN	NaN	NaN	417.672045782043	0.972315491073303	38.9850114166806	12.2614819721707	10.3078919946252	2.8416181670252	0.0657828143841375	0.00336592805443401	1	1.00017567965132	3253.32361703775	0	16223.0040650406	1	1	1	4	2019-05-24T17:53:51.864	NG_ecoli_LTEE_11364_DM0	-500	-866	163.575	DIA_100X_EMPTY_1x1_100ms	f3876b33-07a8-4956-874b-900298d4e4c2	EPI_100X_YFP_1x1_200ms_25sola	EPI_100X_RFP_1x1_200ms_25sola
9	36	7.94767304641002	287	-33.6731982014834	122.355400696864	1376.19860627178	151484	527.81881533101	82.6460722420535	189.970581527934	0	9275344	32318.2717770035	658.525259909559	866.47458914514	5	NaN	NaN	NaN	NaN	NaN	336.997964711106	0.873679270798926	39.4373985187695	11.6280227942224	8.35806711579353	2.75954522605005	0.033169137118375	0.0139132772340304	0	1.01611750656413	2163.76379083366	1	19677.6968641115	1	1	1	4	2019-05-24T17:53:51.864	NG_ecoli_LTEE_11364_DM0	-500	-866	163.575	DIA_100X_EMPTY_1x1_100ms	dd15defc-625c-4e1f-b4fe-0b077a335261	EPI_100X_YFP_1x1_200ms_25sola	EPI_100X_RFP_1x1_200ms_25sola
10	49	12.1811307810589	597	49.4328884045711	150.891122278057	440.777219430486	1166482	1953.90619765494	82.6460722420535	189.970581527934	0	2772666	4644.33165829146	658.525259909559	866.47458914514	1	NaN	NaN	NaN	NaN	NaN	523.834257449007	0.90831393371832	48.7015096846964	12.3483544130085	10.5926194409328	2.23403471160557	0.0216548137584019	0.0108016862732747	2	1.00906986938141	4291.795744994	1	16724.0904522613	1	1	1	4	2019-05-24T17:53:51.864	NG_ecoli_LTEE_11364_DM0	-500	-866	163.575	DIA_100X_EMPTY_1x1_100ms	8872a32b-d8b6-4af9-bf1a-87d477a5b741	EPI_100X_YFP_1x1_200ms_25sola	EPI_100X_RFP_1x1_200ms_25sola
11	35	13.0712671399082	458	48.8394855322751	144.268558951965	458.120087336245	1179766	2575.90829694323	82.6460722420535	189.970581527934	0	538361	1175.46069868996	658.525259909559	866.47458914514	0	NaN	NaN	NaN	NaN	NaN	372.513057714904	0.977588994068805	33.4887275662433	13.0006071186189	10.8025431099485	3.00480050938814	0.0129221871944563	0.00571431374760044	1	1.00243785184375	3069.30851403574	1	16024.3231441048	1	1	1	4	2019-05-24T17:53:51.864	NG_ecoli_LTEE_11364_DM0	-500	-866	163.575	DIA_100X_EMPTY_1x1_100ms	f896c9bf-41ac-4a40-a2e7-25c38a328b80	EPI_100X_YFP_1x1_200ms_25sola	EPI_100X_RFP_1x1_200ms_25sola
12	64	13.1878607225125	844	47.8416985527082	146.842417061611	212.847156398104	5388269	6384.20497630332	82.6460722420535	189.970581527934	0	1074949	1273.63625592417	658.525259909559	866.47458914514	0	NaN	NaN	NaN	NaN	NaN	676.621066211519	0.871013910407432	63.1531821541883	12.4539383432252	10.4982500207558	2.17741441027743	0.0166711531250092	0.00558792528065667	3	1.00662412561347	5466.62071780968	0	16447.9158767772	1	1	1	4	2019-05-24T17:53:51.864	NG_ecoli_LTEE_11364_DM0	-500	-866	163.575	DIA_100X_EMPTY_1x1_100ms	a0355d13-7cf0-4307-a5e4-9ecf85726db0	EPI_100X_YFP_1x1_200ms_25sola	EPI_100X_RFP_1x1_200ms_25sola
13	56	14.0530621696862	787	49.0321919046834	164.097839898348	804.509529860229	5479748	6962.83100381194	82.6460722420535	189.970581527934	0	571675	726.397712833545	658.525259909559	866.47458914514	0	NaN	NaN	NaN	NaN	NaN	616.677406456333	0.907713278396903	54.122941805534	13.6145804910135	11.2202892459146	2.31919339144917	0.00993961669379335	0.00447857098561954	2	1.00303789892739	5351.54745585784	0	15781.710292249	1	1	1	4	2019-05-24T17:53:51.864	NG_ecoli_LTEE_11364_DM0	-500	-866	163.575	DIA_100X_EMPTY_1x1_100ms	f09a3697-20ee-4567-9f51-c653f4f78c27	EPI_100X_YFP_1x1_200ms_25sola	EPI_100X_RFP_1x1_200ms_25sola
14	54	11.5412744102419	624	-29.5565488725582	179.092948717949	395.07532051282	208947	334.850961538462	82.6460722420535	189.970581527934	0	13600814	21796.1762820513	658.525259909559	866.47458914514	5	NaN	NaN	NaN	NaN	NaN	573.648650580474	0.774532534241927	55.7960357347728	13.6083258913173	9.99611671476986	2.26429259770262	0.0451842720352761	0.0223412626955268	4	1.01015320865973	4378.80758534439	0	19023.3733974359	1	1	1	4	2019-05-24T17:53:51.864	NG_ecoli_LTEE_11364_DM0	-500	-866	163.575	DIA_100X_EMPTY_1x1_100ms	60bb7315-e77c-4079-88eb-5e81e8963a09	EPI_100X_YFP_1x1_200ms_25sola	EPI_100X_RFP_1x1_200ms_25sola
15	34	10.7130362885102	365	48.4401331101028	168.019178082192	501.517808219178	79763	218.528767123288	82.6460722420535	189.970581527934	0	4588991	12572.5780821918	658.525259909559	866.47458914514	2	NaN	NaN	NaN	NaN	NaN	342.543259121802	0.937710594301728	35.2523385680155	11.2724028205396	9.52658714838072	2.28609260896496	0.0144541087122895	0.00628702563383662	2	1.00124382535841	2512.76863965638	0	19123.9095890411	1	1	1	4	2019-05-24T17:53:51.864	NG_ecoli_LTEE_11364_DM0	-500	-866	163.575	DIA_100X_EMPTY_1x1_100ms	6e28df3b-8e38-46f3-8ad1-0a3c3c8b52f0	EPI_100X_YFP_1x1_200ms_25sola	EPI_100X_RFP_1x1_200ms_25sola
16	50	13.9047116230655	696	49.4809322933483	204.752873563218	1186.9224137931	3333963	4790.17672413793	82.6460722420535	189.970581527934	0	719219	1033.36063218391	658.525259909559	866.47458914514	0	NaN	NaN	NaN	NaN	NaN	585.279063023804	0.953456690176694	48.6481826470874	13.7037539935766	11.7073122016933	2.75803830432326	0.0203258363757709	0.00380682585020017	1	1.00138789334726	5236.85925703212	0	15396.6709770115	1	1	1	4	2019-05-24T17:53:51.864	NG_ecoli_LTEE_11364_DM0	-500	-866	163.575	DIA_100X_EMPTY_1x1_100ms	d98822aa-9638-4fff-9823-142769c51830	EPI_100X_YFP_1x1_200ms_25sola	EPI_100X_RFP_1x1_200ms_25sola
17	40	13.6931347637488	548	49.6470137318548	236.180656934307	1057.0200729927	6684991	12198.8886861314	82.6460722420535	189.970581527934	0	516695	942.874087591241	658.525259909559	866.47458914514	0	NaN	NaN	NaN	NaN	NaN	438.071696383028	0.969708992281381	37.9338171353733	13.1671206820819	11.2382471879088	2.82754340515368	0.0121018563303408	0.00425445221516823	1	1.00139733663568	3762.82125205384	0	15524.1186131387	1	1	1	4	2019-05-24T17:53:51.864	NG_ecoli_LTEE_11364_DM0	-500	-866	163.575	DIA_100X_EMPTY_1x1_100ms	6a1d88ff-9a8b-4b1d-8f3b-b1470a80c54a	EPI_100X_YFP_1x1_200ms_25sola	EPI_100X_RFP_1x1_200ms_25sola
18	49	13.102363381678	642	49.7284841581222	245.344236760125	550.263239875389	7211597	11233.0171339564	82.6460722420535	189.970581527934	0	713922	1112.02803738318	658.525259909559	866.47458914514	0	NaN	NaN	NaN	NaN	NaN	520.68620113128	0.944600896657991	46.6543375402487	12.7858724154778	10.9605908886657	2.36340934114749	0.00593016076760722	0.0022592064807013	2	1.00071712066387	4401.9980307414	0	15583.277258567	1	1	1	4	2019-05-24T17:53:51.864	NG_ecoli_LTEE_11364_DM0	-500	-866	163.575	DIA_100X_EMPTY_1x1_100ms	9a33446c-40fd-498f-9b6d-30491a461ad3	EPI_100X_YFP_1x1_200ms_25sola	EPI_100X_RFP_1x1_200ms_25sola
19	45	12.5990637189437	568	49.3122167114172	250.742957746479	862.017605633803	2453315	4319.21654929577	82.6460722420535	189.970581527934	0	375636	661.330985915493	658.525259909559	866.47458914514	0	NaN	NaN	NaN	NaN	NaN	470.394079800444	0.937544263552076	44.5778200918523	12.0973053525682	10.3366191900584	2.29264690464203	0.00297582148019597	0.00162875086465788	1	1.00017831446594	3740.81078934904	0	16397.8397887324	1	1	1	4	2019-05-24T17:53:51.864	NG_ecoli_LTEE_11364_DM0	-500	-866	163.575	DIA_100X_EMPTY_1x1_100ms	6ae12d69-87da-45f4-8f18-d6474c70365c	EPI_100X_YFP_1x1_200ms_25sola	EPI_100X_RFP_1x1_200ms_25sola
20	29	13.2803517362514	386	8.70772665310345	292.841968911917	1663.45077720207	2705399	7008.80569948187	82.6460722420535	189.970581527934	0	283933	735.577720207254	658.525259909559	866.47458914514	0	NaN	NaN	NaN	NaN	NaN	336.923435838224	0.97453964546725	29.2285660199828	13.5477307423855	11.0791468410598	3.33058253201414	0.052143221705974	0.0192117076005787	1	1.02011993685081	2817.79910796423	1	16035.2461139896	1	1	1	4	2019-05-24T17:53:51.864	NG_ecoli_LTEE_11364_DM0	-500	-866	163.575	DIA_100X_EMPTY_1x1_100ms	653fb698-e5ba-450c-b45c-48e0a7136aa7	EPI_100X_YFP_1x1_200ms_25sola	EPI_100X_RFP_1x1_200ms_25sola
21	39	10.5932864743448	414	40.0614163726975	307.929951690821	1639.86956521739	3705124	8949.57487922705	82.6460722420535	189.970581527934	0	330985	799.480676328502	658.525259909559	866.47458914514	0	NaN	NaN	NaN	NaN	NaN	382.607207987476	0.965040859146664	37.7229131188553	11.9536635487618	9.86772288624329	2.77907758923074	0.0285114489622463	0.01395885037172	1	1.00682606068042	2884.88824616383	2	16599.1086956522	1	1	1	4	2019-05-24T17:53:51.864	NG_ecoli_LTEE_11364_DM0	-500	-866	163.575	DIA_100X_EMPTY_1x1_100ms	bcee32a1-c6b7-4f14-826c-1cfb3a80b7b0	EPI_100X_YFP_1x1_200ms_25sola	EPI_100X_RFP_1x1_200ms_25sola
22	37	13.6153898174212	505	48.9169422522875	308.087128712871	446.152475247525	2129143	4216.12475247525	82.6460722420535	189.970581527934	0	450693	892.461386138614	658.525259909559	866.47458914514	0	NaN	NaN	NaN	NaN	NaN	415.812471778694	0.970777659361926	36.7070659662499	12.9623367147806	10.9717378430149	2.89822167804724	0.0439067253375912	0.00708762537348915	1	1.00164014586631	3470.48680745223	0	15677.9227722772	1	1	1	4	2019-05-24T17:53:51.864	NG_ecoli_LTEE_11364_DM0	-500	-866	163.575	DIA_100X_EMPTY_1x1_100ms	76647242-d3a5-4844-ad09-db9b61492614	EPI_100X_YFP_1x1_200ms_25sola	EPI_100X_RFP_1x1_200ms_25sola
23	44	13.5446501926128	596	49.6966670594676	329.325503355705	1941.15771812081	2374532	3984.11409395973	82.6460722420535	189.970581527934	0	437116	733.41610738255	658.525259909559	866.47458914514	0	NaN	NaN	NaN	NaN	NaN	481.2522453936	0.968457578018934	42.3046337311633	13.2201728973323	11.1898266867618	2.58023700072422	0.00751438987993112	0.00383740455501248	1	1.00050646267192	4160.29896480142	0	16152.6996644295	1	1	1	4	2019-05-24T17:53:51.864	NG_ecoli_LTEE_11364_DM0	-500	-866	163.575	DIA_100X_EMPTY_1x1_100ms	06fbff2e-2786-4f0f-af8c-de4ef45b8310	EPI_100X_YFP_1x1_200ms_25sola	EPI_100X_RFP_1x1_200ms_25sola
24	40	13.3969367020626	536	49.0624486714446	330.490671641791	1766.53544776119	623290	1162.85447761194	82.6460722420535	189.970581527934	0	2431653	4536.66604477612	658.525259909559	866.47458914514	1	NaN	NaN	NaN	NaN	NaN	424.527669224744	0.964338267602004	38.8381941876202	12.3767803594172	10.737781651553	2.46310435210338	0.00909485177982576	0.00453101451285264	1	1.00160313258364	3517.04598928318	0	16456.1865671642	1	1	1	4	2019-05-24T17:53:51.864	NG_ecoli_LTEE_11364_DM0	-500	-866	163.575	DIA_100X_EMPTY_1x1_100ms	61a78aa3-b15d-469c-8bc3-b725694185c4	EPI_100X_YFP_1x1_200ms_25sola	EPI_100X_RFP_1x1_200ms_25sola
25	44	12.5000813489443	550	49.5257461967895	332.412727272727	1627.77272727273	9228672	16779.4036363636	82.6460722420535	189.970581527934	0	517763	941.387272727273	658.525259909559	866.47458914514	0	NaN	NaN	NaN	NaN	NaN	473.680663701601	0.953314347163277	43.9626809792057	12.2894111871947	10.5532575987708	2.37453018371882	0.0116873339516951	0.00471893747055099	3	1.00090593602102	3845.4496453766	1	16898.56	1	1	1	4	2019-05-24T17:53:51.864	NG_ecoli_LTEE_11364_DM0	-500	-866	163.575	DIA_100X_EMPTY_1x1_100ms	bacd5ac5-314d-4261-845b-71d91b5fedc5	EPI_100X_YFP_1x1_200ms_25sola	EPI_100X_RFP_1x1_200ms_25sola
26	37	12.5354536959638	464	48.7134803230091	352.782327586207	64.0086206896552	81369	175.364224137931	82.6460722420535	189.970581527934	0	22694543	48910.6530172414	658.525259909559	866.47458914514	8	NaN	NaN	NaN	NaN	NaN	369.153181548831	0.942691954533511	35.1584106123633	13.4520843086395	10.1525044449767	2.87441619054432	0.0218076338439693	0.0111015208338268	1	1.0029787740642	2846.20050846481	1	16793.9547413793	1	1	1	4	2019-05-24T17:53:51.864	NG_ecoli_LTEE_11364_DM0	-500	-866	163.575	DIA_100X_EMPTY_1x1_100ms	5928f67a-4e99-4f63-9409-4d31ddf72c92	EPI_100X_YFP_1x1_200ms_25sola	EPI_100X_RFP_1x1_200ms_25sola
27	47	13.118926388996	618	49.4068199366807	360.7071197411	1026.36731391586	3230565	5227.45145631068	82.6460722420535	189.970581527934	0	516185	835.250809061489	658.525259909559	866.47458914514	0	NaN	NaN	NaN	NaN	NaN	511.053200536937	0.938218137086965	46.0644922277855	12.7222062307385	10.8750593039921	2.39685743766197	0.0182733985488318	0.00719154984931333	1	1.00466049948496	4278.77488030113	0	15812.5355987055	1	1	1	4	2019-05-24T17:53:51.864	NG_ecoli_LTEE_11364_DM0	-500	-866	163.575	DIA_100X_EMPTY_1x1_100ms	91cc706f-99a1-4e03-bc75-6222b6d7b7ee	EPI_100X_YFP_1x1_200ms_25sola	EPI_100X_RFP_1x1_200ms_25sola
28	55	13.0476596999934	718	48.1367469699218	364.181058495822	1495.05988857939	154663	215.408077994429	82.6460722420535	189.970581527934	0	32487439	45247.1295264624	658.525259909559	866.47458914514	6	NaN	NaN	NaN	NaN	NaN	577.899920845328	0.900515460304397	54.2502360006968	12.9242012879177	10.5091695603246	2.2390344374351	0.0103220738353517	0.00371161510496085	3	1.0006184795349	4705.74415655032	0	17422.1824512535	1	1	1	4	2019-05-24T17:53:51.864	NG_ecoli_LTEE_11364_DM0	-500	-866	163.575	DIA_100X_EMPTY_1x1_100ms	771406df-54fa-4e83-b44e-7490d3dd6553	EPI_100X_YFP_1x1_200ms_25sola	EPI_100X_RFP_1x1_200ms_25sola
29	35	12.0817708056785	423	44.161656992854	364.269503546099	101.191489361702	71513	169.06146572104	82.6460722420535	189.970581527934	0	18642974	44073.2245862884	658.525259909559	866.47458914514	6	NaN	NaN	NaN	NaN	NaN	340.705062773374	0.968196906116031	32.945717127764	13.3581196349815	10.0445037415335	2.96101242779788	0.00971807261929157	0.00374673076161305	2	1.00028112942756	2610.63295735857	1	16904.6548463357	1	1	1	4	2019-05-24T17:53:51.864	NG_ecoli_LTEE_11364_DM0	-500	-866	163.575	DIA_100X_EMPTY_1x1_100ms	8e21a510-ad15-49ae-a70c-d92f98d67abe	EPI_100X_YFP_1x1_200ms_25sola	EPI_100X_RFP_1x1_200ms_25sola
30	40	11.7220934055786	469	49.7622789308572	390.147121535181	1415.4776119403	6329427	13495.5799573561	82.6460722420535	189.970581527934	0	406794	867.36460554371	658.525259909559	866.47458914514	0	NaN	NaN	NaN	NaN	NaN	399.081558862099	0.977776063678388	38.3309455636393	11.7306594628919	10.2274326158138	2.43338234973238	0.00641899396193255	0.00240137402196688	2	1.00024714961923	3149.00005126456	1	16344.2046908316	1	1	1	4	2019-05-24T17:53:51.864	NG_ecoli_LTEE_11364_DM0	-500	-866	163.575	DIA_100X_EMPTY_1x1_100ms	1307fc97-2d7d-4349-a906-b0f8ad7b44e3	EPI_100X_YFP_1x1_200ms_25sola	EPI_100X_RFP_1x1_200ms_25sola
31	68	12.853948767987	874	48.0735115384818	414.306636155606	212.773455377574	486953	557.154462242563	82.6460722420535	189.970581527934	0	13813634	15805.0732265446	658.525259909559	866.47458914514	5	NaN	NaN	NaN	NaN	NaN	708.99636617937	0.899205323495917	66.6920514062658	12.4149794842002	10.50402948927	1.98184818561591	0.00957181652692782	0.00425053618565582	2	1.00134487081856	5779.30776172374	0	16462.2265446224	1	1	1	4	2019-05-24T17:53:51.864	NG_ecoli_LTEE_11364_DM0	-500	-866	163.575	DIA_100X_EMPTY_1x1_100ms	06a36db0-f32c-46f0-8b96-b0826deb8fd3	EPI_100X_YFP_1x1_200ms_25sola	EPI_100X_RFP_1x1_200ms_25sola
32	39	11.9362064300496	466	49.3998180454985	417.583690987124	1386.66738197425	6549405	14054.517167382	82.6460722420535	189.970581527934	0	378860	813.004291845494	658.525259909559	866.47458914514	0	NaN	NaN	NaN	NaN	NaN	406.164098577798	0.991167549572779	38.6787752704556	11.8881439042682	10.1589460074283	2.77724199342248	0.0362192911436203	0.00283190650755163	1	1.0002117965923	3135.16137298014	1	16338.5278969957	1	1	1	4	2019-05-24T17:53:51.864	NG_ecoli_LTEE_11364_DM0	-500	-866	163.575	DIA_100X_EMPTY_1x1_100ms	2aa953f5-5fed-4679-bea4-97c540f9812a	EPI_100X_YFP_1x1_200ms_25sola	EPI_100X_RFP_1x1_200ms_25sola
33	54	13.0445462905388	705	48.8723878202395	423.286524822695	1300.52482269504	3921912	5562.99574468085	82.6460722420535	189.970581527934	0	437301	620.285106382979	658.525259909559	866.47458914514	0	NaN	NaN	NaN	NaN	NaN	581.85540693596	0.928503171827745	53.6781160338463	12.7109034723378	10.6772583765905	2.12332333279791	0.00772504400572073	0.00341817240888227	2	1.00082317496802	4806.25324813437	0	16087.4524822695	1	1	1	4	2019-05-24T17:53:51.864	NG_ecoli_LTEE_11364_DM0	-500	-866	163.575	DIA_100X_EMPTY_1x1_100ms	4a3f92f1-bb4c-4807-8e89-2fa71ffab34b	EPI_100X_YFP_1x1_200ms_25sola	EPI_100X_RFP_1x1_200ms_25sola
34	67	13.7062068968375	919	46.1030952676597	446.757344940152	1527.15233949946	10795873	11747.4134929271	82.6460722420535	189.970581527934	0	952037	1035.94885745375	658.525259909559	866.47458914514	0	NaN	NaN	NaN	NaN	NaN	767.719117462816	0.852817822422762	67.2777165573	13.1518801310598	11.2143730041248	2.20563145997987	0.0246793859425092	0.00865079035510948	2	1.00986353751172	6645.24685499204	0	16204.2655059848	1	1	1	4	2019-05-24T17:53:51.864	NG_ecoli_LTEE_11364_DM0	-500	-866	163.575	DIA_100X_EMPTY_1x1_100ms	02793d83-8275-4762-a279-ba9b0aaa6307	EPI_100X_YFP_1x1_200ms_25sola	EPI_100X_RFP_1x1_200ms_25sola
35	32	12.4548019540516	399	49.1055809247135	458.751879699248	1761.56892230576	2119329	5311.6015037594	82.6460722420535	189.970581527934	0	267671	670.854636591479	658.525259909559	866.47458914514	0	NaN	NaN	NaN	NaN	NaN	329.536858827285	0.990785407486313	30.3460070611566	12.6349989347418	10.6153926244601	2.8094051007955	0.0058290978560343	0.00340704517141412	0	1.00066253299719	2685.73747723937	0	16336.6741854637	1	1	1	4	2019-05-24T17:53:51.864	NG_ecoli_LTEE_11364_DM0	-500	-866	163.575	DIA_100X_EMPTY_1x1_100ms	d3ab003c-602b-4b16-8852-d81c4ac50a9c	EPI_100X_YFP_1x1_200ms_25sola	EPI_100X_RFP_1x1_200ms_25sola
36	51	12.3603379965597	631	49.4824137639618	489.464342313788	1517.59746434231	4133590	6550.8557844691	82.6460722420535	189.970581527934	0	468729	742.835182250396	658.525259909559	866.47458914514	0	NaN	NaN	NaN	NaN	NaN	541.74013245777	0.92994054844324	50.8134094634079	11.8621353253577	10.4153675657793	2.31452204057207	0.0123712803719563	0.00507673493645476	0	1.00496135455369	4329.29739068621	0	16246.5641838352	1	1	1	4	2019-05-24T17:53:51.864	NG_ecoli_LTEE_11364_DM0	-500	-866	163.575	DIA_100X_EMPTY_1x1_100ms	c58b3c87-6b6e-41f8-936e-037ca6953d39	EPI_100X_YFP_1x1_200ms_25sola	EPI_100X_RFP_1x1_200ms_25sola
37	48	13.4738738431328	647	49.3792067647778	499.568778979907	403.166924265842	972350	1502.85935085008	82.6460722420535	189.970581527934	0	2161833	3341.31839258114	658.525259909559	866.47458914514	0	NaN	NaN	NaN	NaN	NaN	526.256434483651	0.954359054162288	45.8346970279728	13.1591837229842	11.3113775408562	2.3968677912647	0.00345990021808844	0.00189076911844441	1	1.00014433775682	4605.90782598712	0	15477.8392581144	1	1	1	4	2019-05-24T17:53:51.864	NG_ecoli_LTEE_11364_DM0	-500	-866	163.575	DIA_100X_EMPTY_1x1_100ms	622d6548-078b-4a99-bb01-73cdee2e994b	EPI_100X_YFP_1x1_200ms_25sola	EPI_100X_RFP_1x1_200ms_25sola
38	38	12.7893239240588	486	49.4004438543925	515.199588477366	158.952674897119	884087	1819.10905349794	82.6460722420535	189.970581527934	0	4908541	10099.878600823	658.525259909559	866.47458914514	3	NaN	NaN	NaN	NaN	NaN	419.649831065182	0.970501793468789	36.8812880526443	13.3826458276344	11.0357365363425	2.90157636525282	0.00738497189736239	0.00255903428703795	2	1.00044803161899	3527.75656618256	1	16099.0329218107	1	1	1	4	2019-05-24T17:53:51.864	NG_ecoli_LTEE_11364_DM0	-500	-866	163.575	DIA_100X_EMPTY_1x1_100ms	c05c3ddf-9c9b-48cd-9f67-a7ff8a1718ad	EPI_100X_YFP_1x1_200ms_25sola	EPI_100X_RFP_1x1_200ms_25sola
39	39	14.7650253552605	576	49.3577980733947	519.097222222222	516.095486111111	111850	194.184027777778	82.6460722420535	189.970581527934	0	28807940	50013.7847222222	658.525259909559	866.47458914514	2	NaN	NaN	NaN	NaN	NaN	457.50810111901	0.997285262612232	36.5557576936285	14.4471146075685	12.2086358483861	3.3076677976502	0.00434012065152965	0.00222563994595062	2	1.00004794592428	4279.37112025702	0	16224.0052083333	1	1	1	4	2019-05-24T17:53:51.864	NG_ecoli_LTEE_11364_DM0	-500	-866	163.575	DIA_100X_EMPTY_1x1_100ms	a5534ced-cbec-46c5-8102-c63516858699	EPI_100X_YFP_1x1_200ms_25sola	EPI_100X_RFP_1x1_200ms_25sola
40	35	12.9548404227266	455	47.6512915649974	526.843956043956	1993.13626373626	1118882	2459.08131868132	82.6460722420535	189.970581527934	0	689682	1515.78461538462	658.525259909559	866.47458914514	0	NaN	NaN	NaN	NaN	NaN	384.054121965304	0.982332093377921	34.2480463436478	12.6570847857224	10.9707167732875	2.74438377477797	0.00757923814778505	0.00345749925104899	1	1.00094902619951	3237.39498969841	0	16081.632967033	1	1	1	4	2019-05-24T17:53:51.864	NG_ecoli_LTEE_11364_DM0	-500	-866	163.575	DIA_100X_EMPTY_1x1_100ms	354d2091-4596-46dc-87b0-1de0b3f286ea	EPI_100X_YFP_1x1_200ms_25sola	EPI_100X_RFP_1x1_200ms_25sola
41	36	12.3056373598531	443	48.3993101537303	531.361173814898	172.444695259594	1305986	2948.04966139955	82.6460722420535	189.970581527934	0	563499	1272.00677200903	658.525259909559	866.47458914514	0	NaN	NaN	NaN	NaN	NaN	385.173162522556	0.975918729358088	34.5208457098949	13.5580086045937	10.887111478143	2.84222905096629	0.0194337575747761	0.00690695379365635	1	1.0032955983819	3213.63573398609	1	16371.6613995485	1	1	1	4	2019-05-24T17:53:51.864	NG_ecoli_LTEE_11364_DM0	-500	-866	163.575	DIA_100X_EMPTY_1x1_100ms	9b4c49a6-3399-42a2-8af7-2008119d2079	EPI_100X_YFP_1x1_200ms_25sola	EPI_100X_RFP_1x1_200ms_25sola
42	55	12.1424344167028	668	49.0039453744966	529.241017964072	802.627245508982	1767562	2646.05089820359	82.6460722420535	189.970581527934	0	410321	614.252994011976	658.525259909559	866.47458914514	0	NaN	NaN	NaN	NaN	NaN	558.503340471687	0.922521764515566	54.2229058197826	12.1116223918755	10.1562927284036	1.95916560271929	0.0135049064100701	0.00585752682042296	2	1.00146611657102	4392.81677079964	0	16813.1497005988	1	1	1	4	2019-05-24T17:53:51.864	NG_ecoli_LTEE_11364_DM0	-500	-866	163.575	DIA_100X_EMPTY_1x1_100ms	4202eed3-8563-4021-b84a-f4472655e7bf	EPI_100X_YFP_1x1_200ms_25sola	EPI_100X_RFP_1x1_200ms_25sola
43	53	12.1131811037476	643	49.0379521685764	535.258164852255	1455.12597200622	731218	1137.19751166407	82.6460722420535	189.970581527934	0	3333482	5184.26438569207	658.525259909559	866.47458914514	4	NaN	NaN	NaN	NaN	NaN	554.478095907074	0.923043792605816	52.6023571137062	12.3517398808185	10.370472310831	2.20552835380282	0.00915593124585756	0.00358916909363594	2	1.00102291569841	4443.16211363251	0	16709.300155521	1	1	1	4	2019-05-24T17:53:51.864	NG_ecoli_LTEE_11364_DM0	-500	-866	163.575	DIA_100X_EMPTY_1x1_100ms	3c2405f8-6fdc-4bf9-b9d9-1ddd8f2bea8e	EPI_100X_YFP_1x1_200ms_25sola	EPI_100X_RFP_1x1_200ms_25sola
44	55	14.2035429980257	782	48.3824163245189	571.755754475703	1559.81074168798	3360400	4297.18670076726	82.6460722420535	189.970581527934	0	523236	669.099744245524	658.525259909559	866.47458914514	0	NaN	NaN	NaN	NaN	NaN	631.787389757945	0.926788062944015	54.1179687163923	13.6132130792071	11.4924512229311	2.36788872867309	0.00429177902592117	0.00234771836902139	1	1.00059617345843	5613.79703692817	0	15741.3158567775	1	1	1	4	2019-05-24T17:53:51.864	NG_ecoli_LTEE_11364_DM0	-500	-866	163.575	DIA_100X_EMPTY_1x1_100ms	2f40b53d-7fc3-41a6-942f-a47530483963	EPI_100X_YFP_1x1_200ms_25sola	EPI_100X_RFP_1x1_200ms_25sola
45	47	12.4340779865541	585	48.7016457359508	567.447863247863	314.738461538462	2637417	4508.40512820513	82.6460722420535	189.970581527934	0	493014	842.758974358974	658.525259909559	866.47458914514	0	NaN	NaN	NaN	NaN	NaN	491.737036811969	0.937683935505874	46.5294422271477	12.3370386671781	10.3713768759562	2.2042749997595	0.0135321883417285	0.00708490041554002	1	1.00176686614347	3930.88700272243	0	16169.0752136752	1	1	1	4	2019-05-24T17:53:51.864	NG_ecoli_LTEE_11364_DM0	-500	-866	163.575	DIA_100X_EMPTY_1x1_100ms	7023bdb6-bc3f-4762-bb55-cfed6944afe5	EPI_100X_YFP_1x1_200ms_25sola	EPI_100X_RFP_1x1_200ms_25sola
46	40	11.5815522479819	463	49.5244613744016	587.896328293736	1965.8747300216	4697551	10145.898488121	82.6460722420535	189.970581527934	0	5468518	11811.0539956803	658.525259909559	866.47458914514	0	NaN	NaN	NaN	NaN	NaN	418.834480431338	0.946182848298717	38.7911470257509	12.9063815457214	10.5132340728643	2.63713647053753	0.0246035351956212	0.00889856876483769	0	1.00761878635322	3367.40359142682	2	17414.3498920086	1	1	1	4	2019-05-24T17:53:51.864	NG_ecoli_LTEE_11364_DM0	-500	-866	163.575	DIA_100X_EMPTY_1x1_100ms	d1c23efa-e705-443a-98e7-138d1e5bb893	EPI_100X_YFP_1x1_200ms_25sola	EPI_100X_RFP_1x1_200ms_25sola
47	54	12.5780899786725	680	49.1352326113809	580.922058823529	49.9	3433240	5048.88235294118	82.6460722420535	189.970581527934	0	761282	1119.53235294118	658.525259909559	866.47458914514	0	NaN	NaN	NaN	NaN	NaN	572.294171938645	0.911675468105105	53.7604610259517	12.5871783008072	10.4459716777082	2.24971605297888	0.0221680333671253	0.0107104893589909	1	1.00673861365378	4607.34309152297	1	16748.8705882353	1	1	1	4	2019-05-24T17:53:51.864	NG_ecoli_LTEE_11364_DM0	-500	-866	163.575	DIA_100X_EMPTY_1x1_100ms	258ff89d-83cd-4250-ad5c-ce3393f64989	EPI_100X_YFP_1x1_200ms_25sola	EPI_100X_RFP_1x1_200ms_25sola
48	42	13.6030226681788	572	46.9746149643557	593.083916083916	22.0944055944056	1891084	3306.09090909091	82.6460722420535	189.970581527934	0	472983	826.893356643357	658.525259909559	866.47458914514	0	NaN	NaN	NaN	NaN	NaN	NaN	NaN	NaN	NaN	NaN	NaN	NaN	NaN	NaN	NaN	NaN	1	16675.6101398601	1	1	1	4	2019-05-24T17:53:51.864	NG_ecoli_LTEE_11364_DM0	-500	-866	163.575	DIA_100X_EMPTY_1x1_100ms	c1d8cf72-b7d7-4b4c-8c9e-e99a8c186f69	EPI_100X_YFP_1x1_200ms_25sola	EPI_100X_RFP_1x1_200ms_25sola
49	19	10.7203831287535	204	-49.7394749790377	596.921568627451	1978.63725490196	154720	758.43137254902	82.6460722420535	189.970581527934	0	9474729	46444.75	658.525259909559	866.47458914514	1	NaN	NaN	NaN	NaN	NaN	203.780033395137	0.999715837379473	17.4379322460134	15.0260557574872	11.0937751637013	4.11429389554846	0.0338594778017836	0.017968627420278	0	1.00672585090731	1685.55755664861	2	18497.1911764706	1	1	1	4	2019-05-24T17:53:51.864	NG_ecoli_LTEE_11364_DM0	-500	-866	163.575	DIA_100X_EMPTY_1x1_100ms	b5bc1d18-8dd2-444d-b7e7-d0ab3bcd7134	EPI_100X_YFP_1x1_200ms_25sola	EPI_100X_RFP_1x1_200ms_25sola
50	24	11.2470332395731	270	-25.2601954009026	611.277777777778	1966.85925925926	220545	816.833333333333	82.6460722420535	189.970581527934	0	15710419	58186.737037037	658.525259909559	866.47458914514	5	NaN	NaN	NaN	NaN	NaN	250.161116629003	0.999627025099659	22.2011113107592	14.1976881099833	10.7268938659372	3.95425943958885	0.0200306113803302	0.0102143325324192	1	1.00376605236624	2006.37710285795	2	17929.0666666667	1	1	1	4	2019-05-24T17:53:51.864	NG_ecoli_LTEE_11364_DM0	-500	-866	163.575	DIA_100X_EMPTY_1x1_100ms	45ecd32f-cf1f-4946-aeeb-82f40b4daa51	EPI_100X_YFP_1x1_200ms_25sola	EPI_100X_RFP_1x1_200ms_25sola
51	37	11.9951396475881	444	49.4031545216149	623.961711711712	515.448198198198	1617144	3642.21621621622	82.6460722420535	189.970581527934	0	449934	1013.36486486486	658.525259909559	866.47458914514	0	NaN	NaN	NaN	NaN	NaN	396.840225752015	0.945072977374552	35.4053282219132	12.8302180304031	10.8076429591791	2.82006189346495	0.0344961775859224	0.0132093717403234	2	1.00725315761663	3248.03338148908	1	16510.0653153153	1	1	1	4	2019-05-24T17:53:51.864	NG_ecoli_LTEE_11364_DM0	-500	-866	163.575	DIA_100X_EMPTY_1x1_100ms	dd7eb883-6a0d-4bb2-9fee-9ce7eee692a1	EPI_100X_YFP_1x1_200ms_25sola	EPI_100X_RFP_1x1_200ms_25sola
52	34	13.6507170526072	465	49.1969806294831	632.410752688172	909.122580645161	900793	1937.18924731183	82.6460722420535	189.970581527934	0	312186	671.367741935484	658.525259909559	866.47458914514	0	NaN	NaN	NaN	NaN	NaN	375.507857150107	0.979076628654469	32.853335801566	13.0806465030907	11.0879357990223	2.90242113335666	0.0206817256493333	0.00748033584860497	1	1.00284257819781	3172.27449397916	0	15503.2752688172	1	1	1	4	2019-05-24T17:53:51.864	NG_ecoli_LTEE_11364_DM0	-500	-866	163.575	DIA_100X_EMPTY_1x1_100ms	ee915827-d04f-4001-a3cf-cd932756b693	EPI_100X_YFP_1x1_200ms_25sola	EPI_100X_RFP_1x1_200ms_25sola
53	45	12.6871559102144	571	48.2005330421804	642.591943957969	517.443082311734	1249555	2188.36252189142	82.6460722420535	189.970581527934	0	1802804	3157.27495621716	658.525259909559	866.47458914514	0	NaN	NaN	NaN	NaN	NaN	494.354831529531	0.935236955635657	44.2288395377087	13.8258116212471	10.9874746549454	2.37330165786067	0.00892361540634915	0.00391016279184315	3	1.00072073909044	4193.6405073704	1	16856.2609457093	1	1	1	4	2019-05-24T17:53:51.864	NG_ecoli_LTEE_11364_DM0	-500	-866	163.575	DIA_100X_EMPTY_1x1_100ms	80d00d51-c90d-4f55-ad27-678358e006ce	EPI_100X_YFP_1x1_200ms_25sola	EPI_100X_RFP_1x1_200ms_25sola
54	43	13.2853647037428	572	49.3656005811521	707.912587412587	300.945804195804	1210148	2115.64335664336	82.6460722420535	189.970581527934	0	429393	750.687062937063	658.525259909559	866.47458914514	0	NaN	NaN	NaN	NaN	NaN	470.396092773646	0.970933553110559	41.6190866535934	12.9622922930048	11.0770457244194	2.56680859152753	0.0073521832193543	0.00462263514827292	0	1.00231514741041	4010.79369384646	0	15303.2972027972	1	1	1	4	2019-05-24T17:53:51.864	NG_ecoli_LTEE_11364_DM0	-500	-866	163.575	DIA_100X_EMPTY_1x1_100ms	1ff05c37-c1fc-4095-ba54-b6c5e5ca786b	EPI_100X_YFP_1x1_200ms_25sola	EPI_100X_RFP_1x1_200ms_25sola
55	57	13.2470600914915	755	44.9845113343483	715.75761589404	1291.15231788079	4192906	5553.5178807947	82.6460722420535	189.970581527934	0	581833	770.639735099338	658.525259909559	866.47458914514	0	NaN	NaN	NaN	NaN	NaN	622.45685245022	0.880758548874704	57.1592341047456	12.9001672431597	10.7363132185195	2.22372811320964	0.0153949769564485	0.0073714538383101	0	1.00939603892253	5174.71729349129	0	16528.5311258278	1	1	1	4	2019-05-24T17:53:51.864	NG_ecoli_LTEE_11364_DM0	-500	-866	163.575	DIA_100X_EMPTY_1x1_100ms	1048131b-27fa-4ab0-a653-bcee47cd35d6	EPI_100X_YFP_1x1_200ms_25sola	EPI_100X_RFP_1x1_200ms_25sola
56	44	13.1815028691108	580	49.457471838903	725.686206896552	1947.89482758621	4954224	8541.76551724138	82.6460722420535	189.970581527934	0	543074	936.334482758621	658.525259909559	866.47458914514	0	NaN	NaN	NaN	NaN	NaN	474.791877993693	0.954435492709024	43.2184382053138	12.5709772039223	10.7863567082815	2.47529125396201	0.00634901149582031	0.00322906317879601	2	1.00134489503872	3949.19434893228	0	16227.7034482759	1	1	1	4	2019-05-24T17:53:51.864	NG_ecoli_LTEE_11364_DM0	-500	-866	163.575	DIA_100X_EMPTY_1x1_100ms	ee5edf03-bf96-4daa-a5f1-92045f702d8f	EPI_100X_YFP_1x1_200ms_25sola	EPI_100X_RFP_1x1_200ms_25sola
57	33	8.7591861093304	290	47.2036405717807	725.772413793103	1712.27586206897	81025	279.396551724138	82.6460722420535	189.970581527934	0	6701791	23109.624137931	658.525259909559	866.47458914514	3	NaN	NaN	NaN	NaN	NaN	327.242063431808	0.951891201846936	34.6487363014994	11.1715477197727	9.22919273456595	2.26611731548134	0.0143430764212798	0.00874877220170642	0	1.00591004623804	2317.95346132648	0	19792.2965517241	1	1	1	4	2019-05-24T17:53:51.864	NG_ecoli_LTEE_11364_DM0	-500	-866	163.575	DIA_100X_EMPTY_1x1_100ms	6dd18256-0fee-4829-a29a-beaf4c882a45	EPI_100X_YFP_1x1_200ms_25sola	EPI_100X_RFP_1x1_200ms_25sola
58	48	11.3650287237937	546	46.4202955293422	760.459706959707	196.882783882784	120143	220.042124542125	82.6460722420535	189.970581527934	0	17587713	32211.9285714286	658.525259909559	866.47458914514	7	NaN	NaN	NaN	NaN	NaN	497.602215216563	0.863455951384873	47.3361442386797	12.7194648496738	10.3032725217487	2.40038655002206	0.0310868566059544	0.0164587057544775	1	1.01789165453299	3946.69108917424	0	19707.8956043956	1	1	1	4	2019-05-24T17:53:51.864	NG_ecoli_LTEE_11364_DM0	-500	-866	163.575	DIA_100X_EMPTY_1x1_100ms	7223663c-9dee-4366-b50f-fea6cdbd0a14	EPI_100X_YFP_1x1_200ms_25sola	EPI_100X_RFP_1x1_200ms_25sola
59	38	13.0300680843335	496	49.3656344152636	756.689516129032	297.824596774194	2582815	5207.28830645161	82.6460722420535	189.970581527934	0	498472	1004.98387096774	658.525259909559	866.47458914514	0	NaN	NaN	NaN	NaN	NaN	414.347581867436	0.977996067254148	36.1221020531021	13.0819031376437	11.195186593702	2.86489777234109	0.00634287247721316	0.0030315827493175	1	1.00084926140974	3555.70374895371	0	15291.9294354839	1	1	1	4	2019-05-24T17:53:51.864	NG_ecoli_LTEE_11364_DM0	-500	-866	163.575	DIA_100X_EMPTY_1x1_100ms	f9fba243-d796-4eee-9a5d-04db731c36ca	EPI_100X_YFP_1x1_200ms_25sola	EPI_100X_RFP_1x1_200ms_25sola
60	33	9.17617059487753	303	47.9750553386187	797.650165016502	1470.75247524752	60610	200.03300330033	82.6460722420535	189.970581527934	0	8061606	26605.9603960396	658.525259909559	866.47458914514	2	NaN	NaN	NaN	NaN	NaN	330.861157789633	0.949012775054635	34.5487264646077	11.535916690193	9.32047780182221	2.34514548656943	0.0076228361961168	0.00315599016042677	1	1.0002322982415	2357.21001340375	0	19860.4653465347	1	1	1	4	2019-05-24T17:53:51.864	NG_ecoli_LTEE_11364_DM0	-500	-866	163.575	DIA_100X_EMPTY_1x1_100ms	255fe589-b674-4153-b876-8e187e48f69f	EPI_100X_YFP_1x1_200ms_25sola	EPI_100X_RFP_1x1_200ms_25sola
61	45	13.5819026815739	612	49.7190974179575	812.998366013072	1930.80392156863	3091086	5050.79411764706	82.6460722420535	189.970581527934	0	618932	1011.32679738562	658.525259909559	866.47458914514	0	NaN	NaN	NaN	NaN	NaN	490.738420570599	0.971617304534458	42.9070592904778	12.9196795187317	11.2683904404803	2.48292920981847	0.00964641358696908	0.00509231658088025	1	1.00074650469428	4279.00116612344	0	15714.7303921569	1	1	1	4	2019-05-24T17:53:51.864	NG_ecoli_LTEE_11364_DM0	-500	-866	163.575	DIA_100X_EMPTY_1x1_100ms	a733204f-0363-43ee-808a-de5e743814bb	EPI_100X_YFP_1x1_200ms_25sola	EPI_100X_RFP_1x1_200ms_25sola
62	38	12.7361229224446	484	47.1195746237502	827.685950413223	440.435950413223	1153974	2384.24380165289	82.6460722420535	189.970581527934	0	285491	589.857438016529	658.525259909559	866.47458914514	0	NaN	NaN	NaN	NaN	NaN	395.470118440264	0.988081012421824	37.2489111304179	12.0971917381967	10.284404556974	2.74868573517064	0.0120779869049319	0.00628391189170995	0	1.0028722345057	3094.2953698915	1	16334.4008264463	1	1	1	4	2019-05-24T17:53:51.864	NG_ecoli_LTEE_11364_DM0	-500	-866	163.575	DIA_100X_EMPTY_1x1_100ms	9312cafd-fe65-4455-a61d-c063fa05087d	EPI_100X_YFP_1x1_200ms_25sola	EPI_100X_RFP_1x1_200ms_25sola
63	37	12.9832259717344	481	40.32470415083	841.665280665281	473.846153846154	1113779	2315.54885654886	82.6460722420535	189.970581527934	0	288769	600.351351351351	658.525259909559	866.47458914514	0	NaN	NaN	NaN	NaN	NaN	398.220124133565	0.961285826254403	36.864214388897	12.4948016988434	10.5148885323385	2.72121857073078	0.0189395129147855	0.0135054036098914	0	1.01519193285941	3201.13662811522	1	16314.0810810811	1	1	1	4	2019-05-24T17:53:51.864	NG_ecoli_LTEE_11364_DM0	-500	-866	163.575	DIA_100X_EMPTY_1x1_100ms	6ab46a0c-62dd-4fa3-a24b-1ee895489659	EPI_100X_YFP_1x1_200ms_25sola	EPI_100X_RFP_1x1_200ms_25sola
64	33	13.7747531451266	455	46.6763808244244	846.92967032967	548.257142857143	967276	2125.88131868132	82.6460722420535	189.970581527934	0	245775	540.164835164835	658.525259909559	866.47458914514	0	NaN	NaN	NaN	NaN	NaN	356.97339984278	0.97315774909104	31.7995165160459	12.8256047815187	10.9760944567219	2.78797357565708	0.00863068969313787	0.00442702108338261	1	1.0013236021481	3008.88832985826	0	15755.6043956044	1	1	1	4	2019-05-24T17:53:51.864	NG_ecoli_LTEE_11364_DM0	-500	-866	163.575	DIA_100X_EMPTY_1x1_100ms	a269866b-8569-4b7b-84dd-83c2aa007354	EPI_100X_YFP_1x1_200ms_25sola	EPI_100X_RFP_1x1_200ms_25sola
65	35	10.96553220597	385	48.3293736061161	856.072727272727	1415.08831168831	71587	185.94025974026	82.6460722420535	189.970581527934	0	7902168	20525.1116883117	658.525259909559	866.47458914514	2	NaN	NaN	NaN	NaN	NaN	373.348401948277	0.936288139681597	36.0120493433248	13.0531484357019	10.1257398091147	2.50902194703796	0.0151124283501385	0.00481084802469406	2	1.00120570154131	2899.95490816873	0	18764.3064935065	1	1	1	4	2019-05-24T17:53:51.864	NG_ecoli_LTEE_11364_DM0	-500	-866	163.575	DIA_100X_EMPTY_1x1_100ms	7360c3fa-9c3f-406a-886c-e11403e295db	EPI_100X_YFP_1x1_200ms_25sola	EPI_100X_RFP_1x1_200ms_25sola
66	58	13.3550709609237	775	48.4039041395064	877.64	1201.91483870968	8635865	11143.0516129032	82.6460722420535	189.970581527934	0	598758	772.590967741936	658.525259909559	866.47458914514	0	NaN	NaN	NaN	NaN	NaN	631.532520151044	0.925250560588612	57.5405395847267	12.6386382706756	10.8026859609287	2.11196567717646	0.00843784751643966	0.00266675456095318	3	1.00046378647515	5273.84441953347	0	15802.9006451613	1	1	1	4	2019-05-24T17:53:51.864	NG_ecoli_LTEE_11364_DM0	-500	-866	163.575	DIA_100X_EMPTY_1x1_100ms	19fb7623-5b72-4089-9763-a2076256444c	EPI_100X_YFP_1x1_200ms_25sola	EPI_100X_RFP_1x1_200ms_25sola
67	33	9.61472120317458	318	45.652949638302	918.455974842767	260.09748427673	67526	212.345911949686	82.6460722420535	189.970581527934	0	9977691	31376.3867924528	658.525259909559	866.47458914514	3	NaN	NaN	NaN	NaN	NaN	332.857307882296	0.930970449896673	33.4662906378471	12.1417309586786	9.67946049080381	2.48863030528372	0.0190643744400328	0.00820772129103738	1	1.00410212596063	2462.63338472071	0	19914.4245283019	1	1	1	4	2019-05-24T17:53:51.864	NG_ecoli_LTEE_11364_DM0	-500	-866	163.575	DIA_100X_EMPTY_1x1_100ms	e3e0c86d-cb54-430c-a729-617a2b0d9da0	EPI_100X_YFP_1x1_200ms_25sola	EPI_100X_RFP_1x1_200ms_25sola
68	28	10.5717058179925	296	47.0207779921899	930.148648648649	928.625	71694	242.209459459459	82.6460722420535	189.970581527934	0	9137247	30869.0777027027	658.525259909559	866.47458914514	1	NaN	NaN	NaN	NaN	NaN	270.644462313161	0.972993307902769	26.8246002383001	12.4498715266672	9.84853621258888	2.75995636558319	0.0129419921276157	0.0073914540886168	0	1.00245250683946	2043.46174627251	0	19413.8547297297	1	1	1	4	2019-05-24T17:53:51.864	NG_ecoli_LTEE_11364_DM0	-500	-866	163.575	DIA_100X_EMPTY_1x1_100ms	4de2dc21-bbea-4f98-873d-27174311b4d8	EPI_100X_YFP_1x1_200ms_25sola	EPI_100X_RFP_1x1_200ms_25sola
69	30	9.36552915941518	281	48.2557457436517	934.76512455516	892.053380782918	55179	196.366548042705	82.6460722420535	189.970581527934	0	9964396	35460.4839857651	658.525259909559	866.47458914514	3	NaN	NaN	NaN	NaN	NaN	285.736395880019	0.983717809327478	29.5465106921969	11.303262574322	9.35966823695113	2.65602526306009	0.00418912178441116	0.001728096602614	1	1.00007357805964	2032.90456647257	0	19585.4412811388	1	1	1	4	2019-05-24T17:53:51.864	NG_ecoli_LTEE_11364_DM0	-500	-866	163.575	DIA_100X_EMPTY_1x1_100ms	e1584100-02c6-4124-99bd-3aee35c5e23e	EPI_100X_YFP_1x1_200ms_25sola	EPI_100X_RFP_1x1_200ms_25sola
70	52	13.326049223073	694	49.3894001808102	945.35878962536	837.681556195965	1260188	1815.83285302594	82.6460722420535	189.970581527934	0	3215746	4633.63976945245	658.525259909559	866.47458914514	2	NaN	NaN	NaN	NaN	NaN	558.844929354171	0.925827419556122	52.036953168799	12.2536335963942	10.5455895695139	2.20934603530946	0.0133173044873347	0.00476019469364781	3	1.00240414153135	4545.10029398834	0	16197.0475504323	1	1	1	4	2019-05-24T17:53:51.864	NG_ecoli_LTEE_11364_DM0	-500	-866	163.575	DIA_100X_EMPTY_1x1_100ms	647e1856-d510-4ad7-a47b-beeb7c1adc97	EPI_100X_YFP_1x1_200ms_25sola	EPI_100X_RFP_1x1_200ms_25sola
71	59	13.1946262871927	779	48.7651140763914	965.905006418485	1351.97047496791	16400560	21053.350449294	82.6460722420535	189.970581527934	0	839636	1077.83825417202	658.525259909559	866.47458914514	0	NaN	NaN	NaN	NaN	NaN	626.087116299123	0.909950044785072	58.1077593945107	12.468087974086	10.6130023707509	2.06398730732537	0.00843584417175696	0.00438104961805981	2	1.00405519776828	5140.44282979167	0	16283.5057766367	1	1	1	4	2019-05-24T17:53:51.864	NG_ecoli_LTEE_11364_DM0	-500	-866	163.575	DIA_100X_EMPTY_1x1_100ms	e53327db-3803-459a-8dd6-d4f7c7065c1d	EPI_100X_YFP_1x1_200ms_25sola	EPI_100X_RFP_1x1_200ms_25sola
72	37	15.0541822474076	557	48.890063293218	980.806104129264	439.089766606822	88962	159.716337522442	82.6460722420535	189.970581527934	0	26941241	48368.4757630162	658.525259909559	866.47458914514	5	NaN	NaN	NaN	NaN	NaN	431.559112003733	0.924766322178977	35.2095375921187	15.6092890979711	12.0062058326658	3.08498364817624	0.0230136786945019	0.00991061812496573	1	1.00681133592529	3986.22466465101	0	16735.8617594255	1	1	1	4	2019-05-24T17:53:51.864	NG_ecoli_LTEE_11364_DM0	-500	-866	163.575	DIA_100X_EMPTY_1x1_100ms	1a6ea54c-d2af-4896-97b2-84852fa76562	EPI_100X_YFP_1x1_200ms_25sola	EPI_100X_RFP_1x1_200ms_25sola
73	73	12.5423705386967	916	48.1419120758981	1011.17903930131	16.3144104803493	2592529	2830.27183406114	82.6460722420535	189.970581527934	0	679108	741.384279475983	658.525259909559	866.47458914514	0	NaN	NaN	NaN	NaN	NaN	NaN	NaN	NaN	NaN	NaN	NaN	NaN	NaN	NaN	NaN	NaN	0	16026.7521834061	1	1	1	4	2019-05-24T17:53:51.864	NG_ecoli_LTEE_11364_DM0	-500	-866	163.575	DIA_100X_EMPTY_1x1_100ms	79b28e51-47ac-4421-a859-e5fbf24f0726	EPI_100X_YFP_1x1_200ms_25sola	EPI_100X_RFP_1x1_200ms_25sola
74	40	13.7524108930568	551	49.2279107762983	990.050816696915	1522.11796733212	4170791	7569.49364791289	82.6460722420535	189.970581527934	0	570870	1036.06170598911	658.525259909559	866.47458914514	0	NaN	NaN	NaN	NaN	NaN	444.691950077601	0.962771535730438	39.460032291836	12.9840471347773	10.9673920115209	2.71012568671091	0.00804081288063205	0.00336352488512397	2	1.00066248676871	3727.8124245463	0	16156.6787658802	1	1	1	4	2019-05-24T17:53:51.864	NG_ecoli_LTEE_11364_DM0	-500	-866	163.575	DIA_100X_EMPTY_1x1_100ms	025047a5-698c-44a9-b135-6637fa0cb0de	EPI_100X_YFP_1x1_200ms_25sola	EPI_100X_RFP_1x1_200ms_25sola
75	60	12.4070458698238	745	48.9660213106273	1014.70067114094	1429.48053691275	2266093	3041.7355704698	82.6460722420535	189.970581527934	0	477450	640.872483221477	658.525259909559	866.47458914514	0	NaN	NaN	NaN	NaN	NaN	664.459033595429	0.912562388826407	59.7461666333791	13.1680131549726	10.905321659834	2.37167792703256	0.0148797479276093	0.00586499495117306	2	1.0014560535118	5580.54850118912	1	17126.3906040268	1	1	1	4	2019-05-24T17:53:51.864	NG_ecoli_LTEE_11364_DM0	-500	-866	163.575	DIA_100X_EMPTY_1x1_100ms	cf8e0093-fc16-4dd0-af2c-6cc087c2013d	EPI_100X_YFP_1x1_200ms_25sola	EPI_100X_RFP_1x1_200ms_25sola
76	62	12.4492939647039	772	49.2038262712	1018.3121761658	1443.57901554404	2842174	3681.5725388601	82.6460722420535	189.970581527934	0	521213	675.146373056995	658.525259909559	866.47458914514	0	NaN	NaN	NaN	NaN	NaN	695.114575442344	0.876339160867251	62.7452701666832	13.9054673240759	10.9004617328444	2.26661894658476	0.0203197108749966	0.0105598780662715	3	1.00345570882766	5855.4552225022	1	17330.9481865285	1	1	1	4	2019-05-24T17:53:51.864	NG_ecoli_LTEE_11364_DM0	-500	-866	163.575	DIA_100X_EMPTY_1x1_100ms	1b19f550-8430-40d1-9b21-d0d1697b93c4	EPI_100X_YFP_1x1_200ms_25sola	EPI_100X_RFP_1x1_200ms_25sola
77	41	14.4478425011429	593	49.5822444572214	999.996627318718	1988.89038785835	1392764	2348.67453625632	82.6460722420535	189.970581527934	0	1156637	1950.48397976391	658.525259909559	866.47458914514	0	NaN	NaN	NaN	NaN	NaN	465.187358729793	0.963114554454531	38.6701246215359	13.8880984219084	11.7792383585796	2.87610740958229	0.00344362147094948	0.0014032844220564	2	1.00005041676305	4214.05183252488	0	16423.5598650927	1	1	1	4	2019-05-24T17:53:51.864	NG_ecoli_LTEE_11364_DM0	-500	-866	163.575	DIA_100X_EMPTY_1x1_100ms	50075abe-6cf2-4c62-85d0-de79a25943fc	EPI_100X_YFP_1x1_200ms_25sola	EPI_100X_RFP_1x1_200ms_25sola
78	50	12.6625131102379	634	49.7041352830089	1032.00157728707	1068.32492113565	118872	187.495268138801	82.6460722420535	189.970581527934	0	15445882	24362.5899053628	658.525259909559	866.47458914514	4	NaN	NaN	NaN	NaN	NaN	538.7734278682	0.924245423279832	49.5095701006609	12.7379835929206	10.6682373736011	2.32809725369555	0.0105678389622564	0.00424729519511092	3	1.00070717707292	4425.52071009233	0	16955.4621451104	1	1	1	4	2019-05-24T17:53:51.864	NG_ecoli_LTEE_11364_DM0	-500	-866	163.575	DIA_100X_EMPTY_1x1_100ms	e98ab716-3034-44d0-873d-9d0f40a73984	EPI_100X_YFP_1x1_200ms_25sola	EPI_100X_RFP_1x1_200ms_25sola
79	42	13.5289396554019	569	49.1418690614884	1064.33567662566	975.056239015817	8524800	14982.0738137083	82.6460722420535	189.970581527934	0	489501	860.28295254833	658.525259909559	866.47458914514	0	NaN	NaN	NaN	NaN	NaN	451.921994285729	0.953024319909901	41.5326822400627	12.6615850061445	10.5175364623293	2.69749346724592	0.0113199524995659	0.0047558798303124	1	1.00221832511807	3608.34382742423	0	16240.6449912127	1	1	1	4	2019-05-24T17:53:51.864	NG_ecoli_LTEE_11364_DM0	-500	-866	163.575	DIA_100X_EMPTY_1x1_100ms	b8f23bd1-0632-4854-9ce6-df91c32dba35	EPI_100X_YFP_1x1_200ms_25sola	EPI_100X_RFP_1x1_200ms_25sola
80	42	14.0232805310089	590	49.4437392317732	1070.53050847458	1784.08305084746	756729	1282.59152542373	82.6460722420535	189.970581527934	0	6227771	10555.5440677966	658.525259909559	866.47458914514	2	NaN	NaN	NaN	NaN	NaN	468.487688511402	0.946415422775439	40.5060635673964	13.407352375524	11.1785900234993	2.92457052775487	0.617527929124114	0.0140747546513383	1	1.00285882549532	3975.42878998128	0	16672.1915254237	1	1	1	4	2019-05-24T17:53:51.864	NG_ecoli_LTEE_11364_DM0	-500	-866	163.575	DIA_100X_EMPTY_1x1_100ms	3528928e-92e1-4466-a84f-46d08ab40228	EPI_100X_YFP_1x1_200ms_25sola	EPI_100X_RFP_1x1_200ms_25sola
81	35	12.1958630675627	427	47.5050544669448	1068.64637002342	829.077283372365	2721248	6372.94613583138	82.6460722420535	189.970581527934	0	396604	928.814988290398	658.525259909559	866.47458914514	0	NaN	NaN	NaN	NaN	NaN	369.762437199561	0.966308695698515	35.4810290295967	12.3388031672432	10.142314330718	2.63558887926141	0.0146304160850227	0.00846349097993222	0	1.0058990425778	2866.55461370647	1	16941.3629976581	1	1	1	4	2019-05-24T17:53:51.864	NG_ecoli_LTEE_11364_DM0	-500	-866	163.575	DIA_100X_EMPTY_1x1_100ms	6941b0c0-7a08-4bbf-b7f5-3e58b2974c70	EPI_100X_YFP_1x1_200ms_25sola	EPI_100X_RFP_1x1_200ms_25sola
82	36	12.2686071733757	442	47.0521636084002	1079.05429864253	862.567873303167	2630498	5951.35294117647	82.6460722420535	189.970581527934	0	419221	948.463800904977	658.525259909559	866.47458914514	0	NaN	NaN	NaN	NaN	NaN	369.543148242899	0.966987198800486	35.5434784271471	12.0256540043088	10.0204400871522	2.83039481822244	0.022829714439315	0.0102073129117111	1	1.00882607706258	2803.00195149558	1	16934.4592760181	1	1	1	4	2019-05-24T17:53:51.864	NG_ecoli_LTEE_11364_DM0	-500	-866	163.575	DIA_100X_EMPTY_1x1_100ms	beca56f6-f351-4c9f-b799-b26b7ec91bbb	EPI_100X_YFP_1x1_200ms_25sola	EPI_100X_RFP_1x1_200ms_25sola
83	42	14.277532686438	600	49.0722860115181	1092.89333333333	1037.41333333333	5037876	8396.46	82.6460722420535	189.970581527934	0	531576	885.96	658.525259909559	866.47458914514	0	NaN	NaN	NaN	NaN	NaN	488.90277804833	0.971746338088695	39.8657117531536	14.1200827807474	12.0697428156634	2.80461425858239	0.0160747432509589	0.00625556217621986	1	1.00399175372921	4561.2663802047	0	15252.565	1	1	1	4	2019-05-24T17:53:51.864	NG_ecoli_LTEE_11364_DM0	-500	-866	163.575	DIA_100X_EMPTY_1x1_100ms	8cc91491-f27e-4359-8717-071bbdb7ad20	EPI_100X_YFP_1x1_200ms_25sola	EPI_100X_RFP_1x1_200ms_25sola
84	67	13.3653850903214	896	46.3982291473035	1113.63839285714	788.801339285714	1582404	1766.07589285714	82.6460722420535	189.970581527934	0	9550230	10658.7388392857	658.525259909559	866.47458914514	9	NaN	NaN	NaN	NaN	NaN	735.366616466256	0.894322025348999	66.2387889648831	13.7902134746644	10.8963104681205	2.63307152208979	0.00855517201182475	0.00395960065546045	2	1.00252273469604	6176.76677293706	2	16994.9263392857	1	1	1	4	2019-05-24T17:53:51.864	NG_ecoli_LTEE_11364_DM0	-500	-866	163.575	DIA_100X_EMPTY_1x1_100ms	b4f2b159-a94b-4b00-aa68-1dab8de5d099	EPI_100X_YFP_1x1_200ms_25sola	EPI_100X_RFP_1x1_200ms_25sola
85	33	12.7993494041445	423	46.5084770193922	1108.99054373522	806.531914893617	1611870	3810.56737588653	82.6460722420535	189.970581527934	0	579188	1369.23877068558	658.525259909559	866.47458914514	0	NaN	NaN	NaN	NaN	NaN	350.446648957835	0.975402453654397	32.4961026078301	12.5253890617878	10.4858981355063	2.78110044408696	0.00558148256668219	0.00261408380471842	2	1.00006898774139	2806.28921808177	1	17243.3451536643	1	1	1	4	2019-05-24T17:53:51.864	NG_ecoli_LTEE_11364_DM0	-500	-866	163.575	DIA_100X_EMPTY_1x1_100ms	9d936880-617d-47b2-821c-3ae515e6e974	EPI_100X_YFP_1x1_200ms_25sola	EPI_100X_RFP_1x1_200ms_25sola
86	66	11.6132083690887	767	47.9328966444743	1147.51629726206	753.67926988266	6634859	8650.40286831812	82.6460722420535	189.970581527934	0	737661	961.748370273794	658.525259909559	866.47458914514	0	NaN	NaN	NaN	NaN	NaN	716.240576166463	0.906136489969303	67.9863390985101	11.9298876054801	10.3850619665693	2.17821585799605	0.012380880438561	0.00446439184124865	4	1.00164432326918	5758.76984666711	1	17622.3546284224	1	1	1	4	2019-05-24T17:53:51.864	NG_ecoli_LTEE_11364_DM0	-500	-866	163.575	DIA_100X_EMPTY_1x1_100ms	25330172-db74-46ab-b376-b323a3dee3b9	EPI_100X_YFP_1x1_200ms_25sola	EPI_100X_RFP_1x1_200ms_25sola
87	53	13.0566564675052	695	49.4481660192895	1123.18129496403	636.975539568345	4227545	6082.79856115108	82.6460722420535	189.970581527934	0	620349	892.588489208633	658.525259909559	866.47458914514	0	NaN	NaN	NaN	NaN	NaN	561.674732486907	0.900229462358878	52.1835605954283	12.5765596575588	10.5037486172893	2.38203630432039	0.0117918260107404	0.0068073294192234	1	1.00724072249683	4521.80915436502	0	16136.5697841727	1	1	1	4	2019-05-24T17:53:51.864	NG_ecoli_LTEE_11364_DM0	-500	-866	163.575	DIA_100X_EMPTY_1x1_100ms	bb543780-afd0-4739-9b82-f5ac55358b60	EPI_100X_YFP_1x1_200ms_25sola	EPI_100X_RFP_1x1_200ms_25sola
88	40	11.939287076571	481	46.0199303902263	1145.79002079002	766.945945945946	11126489	23131.9937629938	82.6460722420535	189.970581527934	0	1145919	2382.36798336798	658.525259909559	866.47458914514	0	NaN	NaN	NaN	NaN	NaN	460.017551905903	0.898914619382817	42.4864878969942	13.071972170221	10.6198709632624	2.39240738740409	0.0296564069574023	0.0159784092118691	1	1.00884701700243	3763.38971064866	2	18594.8981288981	1	1	1	4	2019-05-24T17:53:51.864	NG_ecoli_LTEE_11364_DM0	-500	-866	163.575	DIA_100X_EMPTY_1x1_100ms	0a41ae25-45d7-4839-9988-f4e963d20b8c	EPI_100X_YFP_1x1_200ms_25sola	EPI_100X_RFP_1x1_200ms_25sola
89	63	13.1576490996111	829	49.1315354270549	1157.69963811821	208.997587454765	671426	809.922798552473	82.6460722420535	189.970581527934	0	7811459	9422.74909529554	658.525259909559	866.47458914514	7	NaN	NaN	NaN	NaN	NaN	675.464634107982	0.903133986869948	61.7291011680872	12.7877655987342	10.7248463591677	2.24897966492888	0.0161324641503949	0.00535873011862832	1	1.00430454471229	5576.5036824329	0	16012.7334137515	1	1	1	4	2019-05-24T17:53:51.864	NG_ecoli_LTEE_11364_DM0	-500	-866	163.575	DIA_100X_EMPTY_1x1_100ms	80e7fee4-11b3-4302-8f09-8b0f409a7f1d	EPI_100X_YFP_1x1_200ms_25sola	EPI_100X_RFP_1x1_200ms_25sola
90	52	13.6457048027465	711	49.7040816527423	1154.20393811533	427.594936708861	2189250	3079.11392405063	82.6460722420535	189.970581527934	0	485646	683.04641350211	658.525259909559	866.47458914514	0	NaN	NaN	NaN	NaN	NaN	572.415551023583	0.952818770643931	50.707903039325	12.7869886949079	11.1161405021486	2.32171414653944	0.0117690910647591	0.00366633461764907	1	1.00172593322176	4921.22914513122	0	15472.611814346	1	1	1	4	2019-05-24T17:53:51.864	NG_ecoli_LTEE_11364_DM0	-500	-866	163.575	DIA_100X_EMPTY_1x1_100ms	47d672c8-4dce-4e45-906f-c37671baca21	EPI_100X_YFP_1x1_200ms_25sola	EPI_100X_RFP_1x1_200ms_25sola
91	17	6.83494546773845	117	-49.9119219326965	1140.67521367521	893.854700854701	20766	177.487179487179	82.6460722420535	189.970581527934	0	3034361	25934.7094017094	658.525259909559	866.47458914514	2	NaN	NaN	NaN	NaN	NaN	161.492980205462	0.999279950296926	18.443286275648	11.9003563538049	8.32281447841159	3.40976531377145	0.0103101706655083	0.00536179689126769	0	1.00069813223454	1003.38733919281	1	20301.5726495726	1	1	1	4	2019-05-24T17:53:51.864	NG_ecoli_LTEE_11364_DM0	-500	-866	163.575	DIA_100X_EMPTY_1x1_100ms	945643e1-0d42-4e48-bdad-7d41757ad9c0	EPI_100X_YFP_1x1_200ms_25sola	EPI_100X_RFP_1x1_200ms_25sola
92	49	12.5641256007815	616	49.3010269956407	1173.65746753247	540.214285714286	124357	201.878246753247	82.6460722420535	189.970581527934	0	25414830	41257.8409090909	658.525259909559	866.47458914514	5	NaN	NaN	NaN	NaN	NaN	510.567534584251	0.882539314935623	47.4317311507348	13.0892567573389	10.4677462709764	2.72653244460964	0.0270271042123991	0.0115125947151788	1	1.00439056585396	4081.92697906405	0	17744.3847402597	1	1	1	4	2019-05-24T17:53:51.864	NG_ecoli_LTEE_11364_DM0	-500	-866	163.575	DIA_100X_EMPTY_1x1_100ms	18fb0669-b756-4c04-aeb2-2957ef448b1e	EPI_100X_YFP_1x1_200ms_25sola	EPI_100X_RFP_1x1_200ms_25sola
93	38	8.36518029087467	318	48.540441089485	1167.96855345912	883.377358490566	61758	194.207547169811	82.6460722420535	189.970581527934	0	8099218	25469.2389937107	658.525259909559	866.47458914514	2	NaN	NaN	NaN	NaN	NaN	362.435273481683	0.977288853654543	39.1424451431542	10.8789378362654	9.06115645815736	2.30955096634752	0.00800526657554482	0.00290405289398859	2	1.00046964743029	2524.09148504867	1	19880.2106918239	1	1	1	4	2019-05-24T17:53:51.864	NG_ecoli_LTEE_11364_DM0	-500	-866	163.575	DIA_100X_EMPTY_1x1_100ms	cbedce59-1369-4afa-aa79-bff816a52d5d	EPI_100X_YFP_1x1_200ms_25sola	EPI_100X_RFP_1x1_200ms_25sola
94	52	12.6510183093809	658	49.6992619447625	1195.15805471125	1230.10790273556	4035349	6132.74924012158	82.6460722420535	189.970581527934	0	432723	657.633738601824	658.525259909559	866.47458914514	0	NaN	NaN	NaN	NaN	NaN	551.516295749944	0.931863215905661	51.1702614333442	12.4371392098492	10.6036372682848	2.22321437724345	0.00903969508829552	0.00390044150035536	1	1.00278566500025	4518.73884906641	0	15921.3693009119	1	1	1	4	2019-05-24T17:53:51.864	NG_ecoli_LTEE_11364_DM0	-500	-866	163.575	DIA_100X_EMPTY_1x1_100ms	6b8950ef-5855-40d4-96f0-8c373cf2539a	EPI_100X_YFP_1x1_200ms_25sola	EPI_100X_RFP_1x1_200ms_25sola
95	41	13.4041304464279	550	49.4413232398018	1212.60727272727	1487.14	3330511	6055.47454545455	82.6460722420535	189.970581527934	0	402885	732.518181818182	658.525259909559	866.47458914514	0	NaN	NaN	NaN	NaN	NaN	445.820703319023	0.963155472405019	40.3162325659731	12.8699967854941	10.7548278122357	2.65996956486152	0.019817979587524	0.00687688126372584	1	1.00377036209242	3662.49251972112	0	15974.9890909091	1	1	1	4	2019-05-24T17:53:51.864	NG_ecoli_LTEE_11364_DM0	-500	-866	163.575	DIA_100X_EMPTY_1x1_100ms	27a50ed7-0da3-41a6-a192-f248a6254447	EPI_100X_YFP_1x1_200ms_25sola	EPI_100X_RFP_1x1_200ms_25sola
96	54	12.6425047201596	683	48.4313779748977	1210.30161054173	220.573938506589	1765830	2585.40263543192	82.6460722420535	189.970581527934	0	1310886	1919.30600292826	658.525259909559	866.47458914514	0	NaN	NaN	NaN	NaN	NaN	554.487246032452	0.920887378166676	53.4559180292929	12.1550025247219	10.1746174109675	2.15385937011408	0.00808517991141844	0.0044069362321086	1	1.00169228312772	4346.32150972122	0	16757.5519765739	1	1	1	4	2019-05-24T17:53:51.864	NG_ecoli_LTEE_11364_DM0	-500	-866	163.575	DIA_100X_EMPTY_1x1_100ms	7c751642-43b3-4ac7-b436-b43d80e13c3f	EPI_100X_YFP_1x1_200ms_25sola	EPI_100X_RFP_1x1_200ms_25sola
97	32	12.5540091355567	402	48.6977390073638	1227.08457711443	1873.61940298507	629490	1565.89552238806	82.6460722420535	189.970581527934	0	509202	1266.67164179104	658.525259909559	866.47458914514	0	NaN	NaN	NaN	NaN	NaN	331.783141594747	0.982922967476225	30.4090450060806	12.5890294767334	10.6877518573974	2.78640312129173	0.00872184898081645	0.00397449539966844	1	1.00064995213645	2728.13204439225	0	16201.3109452736	1	1	1	4	2019-05-24T17:53:51.864	NG_ecoli_LTEE_11364_DM0	-500	-866	163.575	DIA_100X_EMPTY_1x1_100ms	8afb5b4d-476d-481f-8097-46b8bc3d5deb	EPI_100X_YFP_1x1_200ms_25sola	EPI_100X_RFP_1x1_200ms_25sola
98	50	13.9200705140788	697	49.6438862020381	1232.62553802009	950.494978479197	3187655	4573.3931133429	82.6460722420535	189.970581527934	0	770852	1105.95695839311	658.525259909559	866.47458914514	0	NaN	NaN	NaN	NaN	NaN	572.874223902896	0.941230428755014	49.135741918126	13.3844479699459	11.3503538926669	2.68298973613695	0.0106080943085717	0.00319398547176844	3	1.00104819203901	4971.7147655792	0	15622.9383070301	1	1	1	4	2019-05-24T17:53:51.864	NG_ecoli_LTEE_11364_DM0	-500	-866	163.575	DIA_100X_EMPTY_1x1_100ms	3cd84aaf-7b41-4e9a-94ae-e259e68fd5d8	EPI_100X_YFP_1x1_200ms_25sola	EPI_100X_RFP_1x1_200ms_25sola
99	51	12.7500025577847	651	49.6216063223568	1277.27035330261	1700.06912442396	4141006	6360.99231950845	82.6460722420535	189.970581527934	0	400006	614.448540706605	658.525259909559	866.47458914514	0	NaN	NaN	NaN	NaN	NaN	532.343275372688	0.946894486394505	49.0971647172843	12.3064336856201	10.6452933111893	2.22696696969529	0.00673645106323719	0.00372822980753729	2	1.00073109698314	4369.79998279442	0	15827.3840245776	1	1	1	4	2019-05-24T17:53:51.864	NG_ecoli_LTEE_11364_DM0	-500	-866	163.575	DIA_100X_EMPTY_1x1_100ms	3fe588e5-f865-4107-bfef-d01122b14820	EPI_100X_YFP_1x1_200ms_25sola	EPI_100X_RFP_1x1_200ms_25sola
100	45	13.9698169688998	630	49.5896206182521	1295.49047619048	548.214285714286	5310923	8430.03650793651	82.6460722420535	189.970581527934	0	527509	837.315873015873	658.525259909559	866.47458914514	0	NaN	NaN	NaN	NaN	NaN	518.238665994013	0.958305672069795	44.2197361610875	13.399715533727	11.3889225129845	2.83637214226014	0.00532991160509788	0.00326740836018549	0	1.00107444980426	4504.75633468618	0	15775.4333333333	1	1	1	4	2019-05-24T17:53:51.864	NG_ecoli_LTEE_11364_DM0	-500	-866	163.575	DIA_100X_EMPTY_1x1_100ms	780784b1-167f-4300-af16-cf891e41709b	EPI_100X_YFP_1x1_200ms_25sola	EPI_100X_RFP_1x1_200ms_25sola
101	47	13.0343346579882	613	49.3429585866058	1284.13050570962	477.872756933116	2299478	3751.18760195759	82.6460722420535	189.970581527934	0	390204	636.548123980424	658.525259909559	866.47458914514	0	NaN	NaN	NaN	NaN	NaN	490.221140330784	0.929096335991086	46.0462840996135	12.4493977461551	10.3191637376795	2.54920751772921	0.00891865262007258	0.00557307936559656	0	1.00409167590678	3850.99963348229	0	16227.9673735726	1	1	1	4	2019-05-24T17:53:51.864	NG_ecoli_LTEE_11364_DM0	-500	-866	163.575	DIA_100X_EMPTY_1x1_100ms	6400d98d-d2da-425b-b45e-40506be1baa8	EPI_100X_YFP_1x1_200ms_25sola	EPI_100X_RFP_1x1_200ms_25sola
102	40	13.0739697785175	523	49.3599119047184	1301.02868068834	1256.08986615679	1166997	2231.35181644359	82.6460722420535	189.970581527934	0	544823	1041.72657743786	658.525259909559	866.47458914514	0	NaN	NaN	NaN	NaN	NaN	427.81796892674	0.980559141326576	38.5953216566242	12.6796838736837	10.6976327955455	2.93883176921408	0.00417852858409921	0.00203702786496694	1	1.00014113715244	3468.96500539441	0	15614.0592734226	1	1	1	4	2019-05-24T17:53:51.864	NG_ecoli_LTEE_11364_DM0	-500	-866	163.575	DIA_100X_EMPTY_1x1_100ms	6a31469d-d94f-415e-a8f8-a56b66e53210	EPI_100X_YFP_1x1_200ms_25sola	EPI_100X_RFP_1x1_200ms_25sola
103	55	13.7935526895366	759	48.5880026199943	1293.79446640316	399.68511198946	3370523	4440.7417654809	82.6460722420535	189.970581527934	0	548967	723.276679841897	658.525259909559	866.47458914514	0	NaN	NaN	NaN	NaN	NaN	595.443832906917	0.882141496773759	54.3537654870983	12.5075047163661	10.7337973375119	2.2520839175356	0.0224940175134499	0.00945857432713266	1	1.01006707889406	4918.42779418087	0	16032.8155467721	1	1	1	4	2019-05-24T17:53:51.864	NG_ecoli_LTEE_11364_DM0	-500	-866	163.575	DIA_100X_EMPTY_1x1_100ms	1cc07faa-c675-4f55-97f3-35699bfe800f	EPI_100X_YFP_1x1_200ms_25sola	EPI_100X_RFP_1x1_200ms_25sola
104	39	14.0390911224457	551	45.2807151770277	1293.17967332123	1127.71324863884	789745	1433.29401088929	82.6460722420535	189.970581527934	0	1626252	2951.4555353902	658.525259909559	866.47458914514	0	NaN	NaN	NaN	NaN	NaN	441.990935583307	0.95054820868026	38.9306973631629	13.3357239654813	11.0629976406071	2.71424373352992	0.0145045584888556	0.00668475823182328	1	1.00158208788223	3742.20611572499	0	15839.9056261343	1	1	1	4	2019-05-24T17:53:51.864	NG_ecoli_LTEE_11364_DM0	-500	-866	163.575	DIA_100X_EMPTY_1x1_100ms	cd916037-e8ad-4950-bdd0-ccc919c9b9f1	EPI_100X_YFP_1x1_200ms_25sola	EPI_100X_RFP_1x1_200ms_25sola
105	48	13.291523690987	638	49.7117226010753	1314.14576802508	1750.82445141066	4816153	7548.82915360502	82.6460722420535	189.970581527934	0	645893	1012.37147335423	658.525259909559	866.47458914514	0	NaN	NaN	NaN	NaN	NaN	532.049203673937	0.962375934359129	46.3563738143693	13.088264441159	11.3169366008833	2.42369159798912	0.0154500439801027	0.00758004186817003	1	1.00322984656547	4662.9107559834	0	15608.7053291536	1	1	1	4	2019-05-24T17:53:51.864	NG_ecoli_LTEE_11364_DM0	-500	-866	163.575	DIA_100X_EMPTY_1x1_100ms	f56d5ff8-599b-4c2f-b61b-c94d6f461858	EPI_100X_YFP_1x1_200ms_25sola	EPI_100X_RFP_1x1_200ms_25sola
106	40	13.5491154142724	542	49.2615808540875	1310.68081180812	632.616236162362	3687352	6803.23247232472	82.6460722420535	189.970581527934	0	395460	729.630996309963	658.525259909559	866.47458914514	0	NaN	NaN	NaN	NaN	NaN	430.172112369307	0.956637592145291	38.6678161909883	12.5561383879872	10.88587554952	2.49906358431837	0.00163704485925209	0.000804309469520358	2	1.00000801837003	3598.87081009532	0	16315.8191881919	1	1	1	4	2019-05-24T17:53:51.864	NG_ecoli_LTEE_11364_DM0	-500	-866	163.575	DIA_100X_EMPTY_1x1_100ms	3bec885c-0bf4-408d-959f-06fa3989744f	EPI_100X_YFP_1x1_200ms_25sola	EPI_100X_RFP_1x1_200ms_25sola
107	56	12.7744533029479	716	47.9050795598173	1323.18296089385	1973.42039106145	663108	926.128491620112	82.6460722420535	189.970581527934	0	5040846	7040.28770949721	658.525259909559	866.47458914514	6	NaN	NaN	NaN	NaN	NaN	583.402656097296	0.917849311129385	55.3125414890483	12.1562253722207	10.4152485379132	2.07547730622411	0.0102663479026012	0.00471508317898546	1	1.00121605365838	4712.51527605367	0	17061.155027933	1	1	1	4	2019-05-24T17:53:51.864	NG_ecoli_LTEE_11364_DM0	-500	-866	163.575	DIA_100X_EMPTY_1x1_100ms	f336cec1-0aeb-4055-bb1a-e18c4bfffcbc	EPI_100X_YFP_1x1_200ms_25sola	EPI_100X_RFP_1x1_200ms_25sola
108	50	13.1126336907364	656	49.3611555034083	1349.12042682927	57.0594512195122	5111386	7791.74695121951	82.6460722420535	189.970581527934	0	395882	603.478658536585	658.525259909559	866.47458914514	0	NaN	NaN	NaN	NaN	NaN	524.288872563762	0.899741936067137	49.6852938938264	12.4516457150347	10.3870028414897	2.13124717225564	0.0150294174982572	0.00695313582731829	1	1.00675885458744	4210.15655376611	0	16565.4984756098	1	1	1	4	2019-05-24T17:53:51.864	NG_ecoli_LTEE_11364_DM0	-500	-866	163.575	DIA_100X_EMPTY_1x1_100ms	3e129d25-ce02-4d80-928b-ba35780614f9	EPI_100X_YFP_1x1_200ms_25sola	EPI_100X_RFP_1x1_200ms_25sola
109	56	13.7543210860077	771	48.4225494074431	1362.0168612192	884.993514915694	2988167	3875.70298313878	82.6460722420535	189.970581527934	0	652437	846.221789883268	658.525259909559	866.47458914514	0	NaN	NaN	NaN	NaN	NaN	618.503847753928	0.921999285834178	55.0827006194653	12.9999379404881	11.0512285364339	2.18927255286753	0.00547893536150727	0.00250106820747358	3	1.00036795888075	5283.5549247219	0	16279.8028534371	1	1	1	4	2019-05-24T17:53:51.864	NG_ecoli_LTEE_11364_DM0	-500	-866	163.575	DIA_100X_EMPTY_1x1_100ms	a3a52152-45b4-4def-8795-6fdd1b575ac4	EPI_100X_YFP_1x1_200ms_25sola	EPI_100X_RFP_1x1_200ms_25sola
110	37	13.6213510909898	504	47.1776495701828	1360.55952380952	1567.82738095238	335904	666.47619047619	82.6460722420535	189.970581527934	0	5864897	11636.7003968254	658.525259909559	866.47458914514	4	NaN	NaN	NaN	NaN	NaN	407.949242950125	0.961174431759394	36.2180492053196	12.9455942562008	11.0265941353333	2.6152638086207	0.00800323084217984	0.00390396781931819	0	1.00106277965545	3458.57911548715	0	16430.8333333333	1	1	1	4	2019-05-24T17:53:51.864	NG_ecoli_LTEE_11364_DM0	-500	-866	163.575	DIA_100X_EMPTY_1x1_100ms	70939d24-d546-45f1-91cb-469242e43be7	EPI_100X_YFP_1x1_200ms_25sola	EPI_100X_RFP_1x1_200ms_25sola
111	44	13.5120137556709	595	49.610130046196	1384.96470588235	1403.73445378151	8095677	13606.1798319328	82.6460722420535	189.970581527934	0	454760	764.302521008403	658.525259909559	866.47458914514	0	NaN	NaN	NaN	NaN	NaN	501.751818799919	0.963418812445305	42.8751875009624	13.6418314067741	11.5281240020821	2.62438971117188	0.00733281454858032	0.00327053268861919	2	1.00054186403494	4475.20765902904	1	15962.0420168067	1	1	1	4	2019-05-24T17:53:51.864	NG_ecoli_LTEE_11364_DM0	-500	-866	163.575	DIA_100X_EMPTY_1x1_100ms	eaa0911b-2ecb-4041-9636-5f76d7ec7554	EPI_100X_YFP_1x1_200ms_25sola	EPI_100X_RFP_1x1_200ms_25sola
112	60	12.4229440993179	746	48.0165649019436	1385.88471849866	668.903485254692	3654877	4899.29892761394	82.6460722420535	189.970581527934	0	1097586	1471.29490616622	658.525259909559	866.47458914514	2	NaN	NaN	NaN	NaN	NaN	620.694389805437	0.91012530530976	59.5804455109909	12.2030084459997	10.2643033781017	2.08512861271512	0.0103335221454373	0.00351236134093757	4	1.00060352300112	4930.06434290295	0	16636.0549597855	1	1	1	4	2019-05-24T17:53:51.864	NG_ecoli_LTEE_11364_DM0	-500	-866	163.575	DIA_100X_EMPTY_1x1_100ms	778a5d20-8f33-4e68-a038-2a0f57e89506	EPI_100X_YFP_1x1_200ms_25sola	EPI_100X_RFP_1x1_200ms_25sola
113	47	12.565422608132	591	49.5734694846891	1414.06429780034	146.737732656514	4119489	6970.37055837563	82.6460722420535	189.970581527934	0	435250	736.463620981388	658.525259909559	866.47458914514	0	NaN	NaN	NaN	NaN	NaN	486.826418362623	0.945874902502557	44.9840451327942	12.4832682854577	10.5941549609675	2.40402945544071	0.0176844458572858	0.00605615613716549	2	1.00373802101113	3965.3454675217	0	15685.6700507614	1	1	1	4	2019-05-24T17:53:51.864	NG_ecoli_LTEE_11364_DM0	-500	-866	163.575	DIA_100X_EMPTY_1x1_100ms	a737dd48-ee54-4356-b9e1-8908681cc623	EPI_100X_YFP_1x1_200ms_25sola	EPI_100X_RFP_1x1_200ms_25sola
114	37	11.6201836103638	430	48.9575665643689	1406.61162790698	1425.52790697674	1694637	3941.01627906977	82.6460722420535	189.970581527934	0	397608	924.66976744186	658.525259909559	866.47458914514	0	NaN	NaN	NaN	NaN	NaN	369.726399333775	0.969769974800569	36.0367558020919	12.4610465160977	10.0013373460826	2.61066884088308	0.00552330314930624	0.00329045395622527	0	1.00064528105098	2831.07725631826	1	17168.0837209302	1	1	1	4	2019-05-24T17:53:51.864	NG_ecoli_LTEE_11364_DM0	-500	-866	163.575	DIA_100X_EMPTY_1x1_100ms	2f160eab-6c51-4d5e-85c9-29ab861cc1b1	EPI_100X_YFP_1x1_200ms_25sola	EPI_100X_RFP_1x1_200ms_25sola
115	37	14.0301763490182	520	48.5520310234293	1413.59230769231	408.236538461538	276286	531.319230769231	82.6460722420535	189.970581527934	0	4693682	9026.31153846154	658.525259909559	866.47458914514	4	NaN	NaN	NaN	NaN	NaN	411.400443580831	0.985752459734107	35.3557348356143	13.2306823541343	11.4150283711604	2.81156642043017	0.00857967465207312	0.0053344331854428	0	1.00223796448873	3618.29306595034	0	15206.3019230769	1	1	1	4	2019-05-24T17:53:51.864	NG_ecoli_LTEE_11364_DM0	-500	-866	163.575	DIA_100X_EMPTY_1x1_100ms	35aed97f-e1f7-4d91-b45d-614571e9afa9	EPI_100X_YFP_1x1_200ms_25sola	EPI_100X_RFP_1x1_200ms_25sola
116	42	11.285990940923	474	47.1027900984693	1416.88396624473	702.476793248945	152902	322.57805907173	82.6460722420535	189.970581527934	0	22757964	48012.582278481	658.525259909559	866.47458914514	5	NaN	NaN	NaN	NaN	NaN	422.199503858388	0.853742742846525	40.5188842994732	13.7015266152049	10.079487939929	2.8018480033201	0.0501274931278538	0.0191771867416923	1	1.03608560225996	3233.13842362213	1	17163.3185654008	1	1	1	4	2019-05-24T17:53:51.864	NG_ecoli_LTEE_11364_DM0	-500	-866	163.575	DIA_100X_EMPTY_1x1_100ms	8ee57722-8e38-4eaa-b76b-5c68b0933c58	EPI_100X_YFP_1x1_200ms_25sola	EPI_100X_RFP_1x1_200ms_25sola
117	46	11.7190825220579	540	49.7467501886333	1434.43888888889	1806.45	5842273	10819.0240740741	82.6460722420535	189.970581527934	0	400318	741.32962962963	658.525259909559	866.47458914514	0	NaN	NaN	NaN	NaN	NaN	481.251036032573	0.92248376014803	45.1815022073922	13.0106967158387	10.4681938742046	2.40021419641851	0.0127877540773993	0.00386862585256284	3	1.00211191486997	3888.60707820859	1	16690.9296296296	1	1	1	4	2019-05-24T17:53:51.864	NG_ecoli_LTEE_11364_DM0	-500	-866	163.575	DIA_100X_EMPTY_1x1_100ms	3835f20b-afde-49cc-968a-2e893120d0ac	EPI_100X_YFP_1x1_200ms_25sola	EPI_100X_RFP_1x1_200ms_25sola
118	47	13.1203310813918	618	49.3418013764862	1431.86731391586	1833.9142394822	2948660	4771.29449838188	82.6460722420535	189.970581527934	0	693734	1122.54692556634	658.525259909559	866.47458914514	0	NaN	NaN	NaN	NaN	NaN	518.365807891403	0.937877842971544	45.9899932122027	13.550534863588	11.057222982114	2.53116083384253	0.0202862665460129	0.0070624900771642	1	1.00532778998791	4416.16572078949	1	16555.0792880259	1	1	1	4	2019-05-24T17:53:51.864	NG_ecoli_LTEE_11364_DM0	-500	-866	163.575	DIA_100X_EMPTY_1x1_100ms	8899c9ff-6ca7-4738-a38b-f9132b06d002	EPI_100X_YFP_1x1_200ms_25sola	EPI_100X_RFP_1x1_200ms_25sola
119	37	12.2194833722058	453	48.6866869945934	1429.11699779249	990.878587196468	460554	1016.67549668874	82.6460722420535	189.970581527934	0	4509043	9953.73730684327	658.525259909559	866.47458914514	3	NaN	NaN	NaN	NaN	NaN	401.075223604123	0.979636960303108	38.0643080996729	12.3262840311553	10.2841177913	2.58407946502426	0.00741586651150348	0.00417068292725085	1	1.00042669722911	3161.85468129622	1	16154.0264900662	1	1	1	4	2019-05-24T17:53:51.864	NG_ecoli_LTEE_11364_DM0	-500	-866	163.575	DIA_100X_EMPTY_1x1_100ms	58169a22-1ef4-4fbe-9dca-b8fca76d9195	EPI_100X_YFP_1x1_200ms_25sola	EPI_100X_RFP_1x1_200ms_25sola
120	38	12.2520025277969	466	49.5961912248813	1438.81759656652	965.791845493562	525354	1127.36909871245	82.6460722420535	189.970581527934	0	1112936	2388.27467811159	658.525259909559	866.47458914514	0	NaN	NaN	NaN	NaN	NaN	394.998189323975	0.956769649158462	37.3636296149451	12.5663635128482	10.1767921583866	2.8062684190778	0.0156252369473647	0.00800439184253151	2	1.00159732914223	3039.21028033848	1	16639.0815450644	1	1	1	4	2019-05-24T17:53:51.864	NG_ecoli_LTEE_11364_DM0	-500	-866	163.575	DIA_100X_EMPTY_1x1_100ms	9efd0857-9b73-4e4a-a27c-785f7dc177f5	EPI_100X_YFP_1x1_200ms_25sola	EPI_100X_RFP_1x1_200ms_25sola
121	42	12.4530996113205	524	47.8898082196041	1444.34160305344	719.799618320611	1091271	2082.57824427481	82.6460722420535	189.970581527934	0	1135813	2167.5820610687	658.525259909559	866.47458914514	0	NaN	NaN	NaN	NaN	NaN	444.721664651387	0.966617145984495	42.565001863558	12.606124187254	10.1130905037446	2.70527259514864	0.00966662462949715	0.00676888946979453	0	1.00467802756778	3419.08837020103	1	15815.9446564885	1	1	1	4	2019-05-24T17:53:51.864	NG_ecoli_LTEE_11364_DM0	-500	-866	163.575	DIA_100X_EMPTY_1x1_100ms	78f06102-5cbb-4ee0-ad54-5ef324a2f76a	EPI_100X_YFP_1x1_200ms_25sola	EPI_100X_RFP_1x1_200ms_25sola
122	53	12.2512627357595	649	49.1375623036323	1444.1155624037	528.573189522342	1662408	2561.49152542373	82.6460722420535	189.970581527934	0	672865	1036.7719568567	658.525259909559	866.47458914514	0	NaN	NaN	NaN	NaN	NaN	537.585321227473	0.921525578867791	52.5219037912322	11.5625877420762	10.0447243159428	2.04975049071972	0.0106044347985199	0.00451435731875898	1	1.00284572539459	4162.04129310429	0	16717.5500770416	1	1	1	4	2019-05-24T17:53:51.864	NG_ecoli_LTEE_11364_DM0	-500	-866	163.575	DIA_100X_EMPTY_1x1_100ms	4e4c70af-ad58-47d1-a587-1e49cc332fd8	EPI_100X_YFP_1x1_200ms_25sola	EPI_100X_RFP_1x1_200ms_25sola
123	50	13.9067666642233	696	49.5258634895802	1462.70689655172	1117.77873563218	1818957	2613.44396551724	82.6460722420535	189.970581527934	0	501866	721.07183908046	658.525259909559	866.47458914514	0	NaN	NaN	NaN	NaN	NaN	554.021183582203	0.937604196508845	49.2033142036493	12.9295084314922	11.0797837401649	2.33780914551626	0.00658811633927024	0.00366300157167722	1	1.00201545254725	4744.02321401568	0	15690.5632183908	1	1	1	4	2019-05-24T17:53:51.864	NG_ecoli_LTEE_11364_DM0	-500	-866	163.575	DIA_100X_EMPTY_1x1_100ms	bd6635ae-d6e0-4d12-ae60-475d99aee734	EPI_100X_YFP_1x1_200ms_25sola	EPI_100X_RFP_1x1_200ms_25sola
124	51	12.5206855355206	639	49.7630331093209	1480.1048513302	239.674491392801	1100233	1721.80438184664	82.6460722420535	189.970581527934	0	2398561	3753.61658841941	658.525259909559	866.47458914514	2	NaN	NaN	NaN	NaN	NaN	532.789158504596	0.949362733368982	49.1818485615846	12.3410635131323	10.6522221950051	2.2427548362088	0.0050284076634684	0.00201589279474822	2	1.0005170654759	4383.03726642776	0	15728.5461658842	1	1	1	4	2019-05-24T17:53:51.864	NG_ecoli_LTEE_11364_DM0	-500	-866	163.575	DIA_100X_EMPTY_1x1_100ms	937bd10f-9f07-497a-ae39-5e87e8674840	EPI_100X_YFP_1x1_200ms_25sola	EPI_100X_RFP_1x1_200ms_25sola
125	40	12.6500216535475	506	49.738997634834	1483.58695652174	68.7332015810277	6104570	12064.3675889328	82.6460722420535	189.970581527934	0	406781	803.915019762846	658.525259909559	866.47458914514	0	NaN	NaN	NaN	NaN	NaN	422.260291888374	0.96979475740328	37.9701933677511	13.0501556337468	10.9472784379717	2.60133048428353	0.0072562898436497	0.0030805922719745	1	1.00061080816091	3573.92157897974	0	15709.9782608696	1	1	1	4	2019-05-24T17:53:51.864	NG_ecoli_LTEE_11364_DM0	-500	-866	163.575	DIA_100X_EMPTY_1x1_100ms	804db44c-5857-43f9-883a-a745bb96efbb	EPI_100X_YFP_1x1_200ms_25sola	EPI_100X_RFP_1x1_200ms_25sola
126	36	12.4687785721175	449	49.222242838832	1481.26503340757	1232.75946547884	6444242	14352.4320712695	82.6460722420535	189.970581527934	0	1108165	2468.07349665924	658.525259909559	866.47458914514	0	NaN	NaN	NaN	NaN	NaN	370.068374151379	0.979176957759455	34.6104524736459	12.0330885184194	10.4360926161225	2.62420651372387	0.0109478189783918	0.00545452692982961	1	1.00073465209211	2960.5541410442	0	16511.1581291759	1	1	1	4	2019-05-24T17:53:51.864	NG_ecoli_LTEE_11364_DM0	-500	-866	163.575	DIA_100X_EMPTY_1x1_100ms	212d7ccf-c7a6-4223-b216-9d9c53edda89	EPI_100X_YFP_1x1_200ms_25sola	EPI_100X_RFP_1x1_200ms_25sola
127	38	9.60872076396715	366	-40.205285475221	1498.42896174863	1428.72404371585	74869	204.560109289617	82.6460722420535	189.970581527934	0	12140597	33171.0300546448	658.525259909559	866.47458914514	2	NaN	NaN	NaN	NaN	NaN	396.331381544635	0.870839356933667	41.6333452971941	12.427848859227	9.34071985195772	2.80817743713686	0.0234634793445986	0.00989685201751145	2	1.01064044396756	2852.9350429845	0	19739.7650273224	1	1	1	4	2019-05-24T17:53:51.864	NG_ecoli_LTEE_11364_DM0	-500	-866	163.575	DIA_100X_EMPTY_1x1_100ms	64465a55-70b4-4c1e-b0bb-b11c81a11ebd	EPI_100X_YFP_1x1_200ms_25sola	EPI_100X_RFP_1x1_200ms_25sola
128	34	10.9566024703812	374	38.9266214367028	1489.58556149733	1321.59625668449	95435	255.173796791444	82.6460722420535	189.970581527934	0	6043525	16159.1577540107	658.525259909559	866.47458914514	5	NaN	NaN	NaN	NaN	NaN	364.451180024438	0.902737512531072	35.2466907242536	12.8228174397159	9.94368879448796	2.84028454628119	0.0424093482379425	0.0146137957583264	1	1.00903599137978	2737.17948794164	0	19786.0695187166	1	1	1	4	2019-05-24T17:53:51.864	NG_ecoli_LTEE_11364_DM0	-500	-866	163.575	DIA_100X_EMPTY_1x1_100ms	ad232b82-948c-415c-a5db-0eefe110644c	EPI_100X_YFP_1x1_200ms_25sola	EPI_100X_RFP_1x1_200ms_25sola
129	55	11.8727279322305	653	49.1984553258433	1506.98468606432	839.222052067381	6440644	9863.16079632466	82.6460722420535	189.970581527934	0	513372	786.174578866769	658.525259909559	866.47458914514	0	NaN	NaN	NaN	NaN	NaN	591.001036499587	0.916498340496142	54.5450072668204	12.3747522399443	10.6446991012542	2.30026963799637	0.0113336180910953	0.00532228137503277	1	1.0052340552977	4854.13292017602	2	16339.584992343	1	1	1	4	2019-05-24T17:53:51.864	NG_ecoli_LTEE_11364_DM0	-500	-866	163.575	DIA_100X_EMPTY_1x1_100ms	b4e89b71-1cf2-40c5-b6fc-3545a23e5ca9	EPI_100X_YFP_1x1_200ms_25sola	EPI_100X_RFP_1x1_200ms_25sola
130	68	13.8882112727708	945	36.8292966431455	1529.69312169312	1924.58201058201	11985430	12682.9947089947	82.6460722420535	189.970581527934	0	980129	1037.17354497354	658.525259909559	866.47458914514	0	NaN	NaN	NaN	NaN	NaN	748.397762358604	0.899025273123596	68.194673320447	12.6003171146453	10.7712901394654	2.33861679185651	0.0118546906554717	0.00457821244379798	2	1.00223379225777	6214.06488055359	0	16971.5608465608	1	1	1	4	2019-05-24T17:53:51.864	NG_ecoli_LTEE_11364_DM0	-500	-866	163.575	DIA_100X_EMPTY_1x1_100ms	5ef121cb-d274-4b19-9e70-e40a2d4cbde9	EPI_100X_YFP_1x1_200ms_25sola	EPI_100X_RFP_1x1_200ms_25sola
131	36	13.2634947993686	478	47.3146289658281	1543.64853556485	837.073221757322	3679913	7698.56276150628	82.6460722420535	189.970581527934	0	323226	676.205020920502	658.525259909559	866.47458914514	0	NaN	NaN	NaN	NaN	NaN	431.781096361442	0.964929514502483	36.3816873524657	13.8303299643599	11.5447011408528	2.84924266737128	0.0186298932946284	0.00901933317790322	1	1.00712155464867	3808.36099335658	2	17173.2866108787	1	1	1	4	2019-05-24T17:53:51.864	NG_ecoli_LTEE_11364_DM0	-500	-866	163.575	DIA_100X_EMPTY_1x1_100ms	ada08b86-5aa4-4f16-a5f7-4e6d810c1c1a	EPI_100X_YFP_1x1_200ms_25sola	EPI_100X_RFP_1x1_200ms_25sola
132	45	12.7460468915782	574	48.4919800062711	1553.05226480836	821.219512195122	7419276	12925.5679442509	82.6460722420535	189.970581527934	0	661627	1152.66027874564	658.525259909559	866.47458914514	0	NaN	NaN	NaN	NaN	NaN	531.589835761463	0.96590487365289	46.1677824575272	13.6266529680432	11.1932827127777	3.03248042185808	0.0128426114142804	0.00597108914855036	0	1.00568548777505	4543.01156452025	2	17053.3449477352	1	1	1	4	2019-05-24T17:53:51.864	NG_ecoli_LTEE_11364_DM0	-500	-866	163.575	DIA_100X_EMPTY_1x1_100ms	369ff3ad-7cd0-49ea-b18b-3d322d6721b6	EPI_100X_YFP_1x1_200ms_25sola	EPI_100X_RFP_1x1_200ms_25sola
133	42	12.9842186534324	546	49.1129332194741	1558.6336996337	1617.33333333333	1747601	3200.73443223443	82.6460722420535	189.970581527934	0	444785	814.624542124542	658.525259909559	866.47458914514	0	NaN	NaN	NaN	NaN	NaN	442.075847255871	0.960657655070789	41.3418559107799	12.2193521877501	10.4001862336406	2.57870964838938	0.00877951257216151	0.00257976529156462	1	1.00044179646922	3512.06126099086	0	15902.6172161172	1	1	1	4	2019-05-24T17:53:51.864	NG_ecoli_LTEE_11364_DM0	-500	-866	163.575	DIA_100X_EMPTY_1x1_100ms	7cd44aa4-d161-4834-8ff7-7e7f591d5251	EPI_100X_YFP_1x1_200ms_25sola	EPI_100X_RFP_1x1_200ms_25sola
134	52	12.9034484492887	671	49.3962426213811	1571.72876304024	42.1058122205663	595889	888.061102831595	82.6460722420535	189.970581527934	0	8796468	13109.4903129657	658.525259909559	866.47458914514	6	NaN	NaN	NaN	NaN	NaN	535.620259807414	0.926611373883882	50.9271272229707	12.0055807883421	10.3897074427865	2.0148724324902	0.00769571897000056	0.00370259141005199	1	1.00174919283022	4317.63273023678	0	16608.0327868852	1	1	1	4	2019-05-24T17:53:51.864	NG_ecoli_LTEE_11364_DM0	-500	-866	163.575	DIA_100X_EMPTY_1x1_100ms	ee062008-3f6a-4423-a0e9-11057cf3296f	EPI_100X_YFP_1x1_200ms_25sola	EPI_100X_RFP_1x1_200ms_25sola
135	55	13.9973911562005	770	49.0185898185522	1577.14935064935	579.809090909091	3573469	4640.86883116883	82.6460722420535	189.970581527934	0	553622	718.98961038961	658.525259909559	866.47458914514	0	NaN	NaN	NaN	NaN	NaN	614.088080923899	0.9120984041808	53.739383235987	13.2687227686324	11.2657818348061	2.27173363817787	0.0121977073760052	0.00547407020394899	1	1.00574316249433	5356.79754074982	0	15434.1402597403	1	1	1	4	2019-05-24T17:53:51.864	NG_ecoli_LTEE_11364_DM0	-500	-866	163.575	DIA_100X_EMPTY_1x1_100ms	d82a637d-c950-4f36-aeb3-93dcb72f5245	EPI_100X_YFP_1x1_200ms_25sola	EPI_100X_RFP_1x1_200ms_25sola
136	39	12.1275793952063	474	45.5777081865308	1598.35864978903	260.592827004219	1890187	3987.73628691983	82.6460722420535	189.970581527934	0	329480	695.105485232068	658.525259909559	866.47458914514	0	NaN	NaN	NaN	NaN	NaN	421.652513065545	0.988722860437295	39.3194176272517	12.2987297424049	10.3098490175574	2.89799945192224	0.0233815697263333	0.00655646172488896	0	1.00345802057624	3282.47607037968	1	16040.44092827	1	1	1	4	2019-05-24T17:53:51.864	NG_ecoli_LTEE_11364_DM0	-500	-866	163.575	DIA_100X_EMPTY_1x1_100ms	a67510fa-fe8d-41c4-b0cc-816ea58caa29	EPI_100X_YFP_1x1_200ms_25sola	EPI_100X_RFP_1x1_200ms_25sola
137	75	12.0227800872762	902	28.6406508950257	1609.0243902439	1881.89467849224	5927632	6571.65410199557	82.6460722420535	189.970581527934	0	747399	828.60199556541	658.525259909559	866.47458914514	0	NaN	NaN	NaN	NaN	NaN	761.154238603403	0.87763986380142	74.4738802278775	11.9333642716556	10.0907295038505	1.87022765563663	0.0100363217718076	0.00450402185879902	3	1.0018074856719	5955.78473468078	1	17494.3192904656	1	1	1	4	2019-05-24T17:53:51.864	NG_ecoli_LTEE_11364_DM0	-500	-866	163.575	DIA_100X_EMPTY_1x1_100ms	b8ff41c9-ae69-4ad4-b946-89b3e7cfc679	EPI_100X_YFP_1x1_200ms_25sola	EPI_100X_RFP_1x1_200ms_25sola
138	35	12.0054926168704	420	48.6101463910721	1610.57142857143	1836.7	1569789	3737.59285714286	82.6460722420535	189.970581527934	0	473641	1127.71666666667	658.525259909559	866.47458914514	0	NaN	NaN	NaN	NaN	NaN	372.316335515805	0.984360157703463	33.7822428077708	12.951963355461	10.7955847583358	2.72550373011637	0.0111263540692084	0.00396953825407719	1	1.00046560008166	3092.22226861942	1	16817.5952380952	1	1	1	4	2019-05-24T17:53:51.864	NG_ecoli_LTEE_11364_DM0	-500	-866	163.575	DIA_100X_EMPTY_1x1_100ms	4ce9bba4-05a4-4315-904a-ee4954c9194d	EPI_100X_YFP_1x1_200ms_25sola	EPI_100X_RFP_1x1_200ms_25sola
139	40	12.5726949787375	503	49.3222967133132	1618.58846918489	1515.16103379722	1933397	3843.73161033797	82.6460722420535	189.970581527934	0	393801	782.904572564612	658.525259909559	866.47458914514	0	NaN	NaN	NaN	NaN	NaN	422.044465771413	0.970710696474628	38.9395909717778	12.2292330546849	10.6686131023552	2.4610687454976	0.00603065998704056	0.00270005088074635	0	1.00071416215158	3480.94529444112	0	15808.3021868787	1	1	1	4	2019-05-24T17:53:51.864	NG_ecoli_LTEE_11364_DM0	-500	-866	163.575	DIA_100X_EMPTY_1x1_100ms	6d374b47-02d7-49c2-bbf3-27bba869f046	EPI_100X_YFP_1x1_200ms_25sola	EPI_100X_RFP_1x1_200ms_25sola
140	45	10.3343593120795	465	49.0019533606153	1616.03440860215	1851.50752688172	2064686	4440.18494623656	82.6460722420535	189.970581527934	0	646551	1390.43225806452	658.525259909559	866.47458914514	0	NaN	NaN	NaN	NaN	NaN	455.399189030254	0.926728872471709	44.8056538767106	11.9972816826348	9.91522982025685	2.29283499774286	0.0141055109495344	0.00702412792024982	1	1.00391023878303	3459.61897893954	2	18557.7397849462	1	1	1	4	2019-05-24T17:53:51.864	NG_ecoli_LTEE_11364_DM0	-500	-866	163.575	DIA_100X_EMPTY_1x1_100ms	dce20936-43a4-4d4c-ae16-557ec2c112c1	EPI_100X_YFP_1x1_200ms_25sola	EPI_100X_RFP_1x1_200ms_25sola
141	40	12.0681197280641	483	47.6272723825035	1634.24844720497	246.428571428571	2009431	4160.31262939959	82.6460722420535	189.970581527934	0	344639	713.538302277433	658.525259909559	866.47458914514	0	NaN	NaN	NaN	NaN	NaN	427.900826407356	0.978151747970844	40.198924455672	12.1734673236213	10.4502992028952	2.43425307492499	0.0213671763429466	0.00950107871503086	1	1.004408288141	3447.95639373981	1	16206.215320911	1	1	1	4	2019-05-24T17:53:51.864	NG_ecoli_LTEE_11364_DM0	-500	-866	163.575	DIA_100X_EMPTY_1x1_100ms	c58b0dcd-8b61-4813-af71-ba94e65372f2	EPI_100X_YFP_1x1_200ms_25sola	EPI_100X_RFP_1x1_200ms_25sola
142	29	11.2756321494633	327	44.8902019003683	1642.27828746177	120.730886850153	317753	971.721712538226	82.6460722420535	189.970581527934	0	2484977	7599.31804281346	658.525259909559	866.47458914514	2	NaN	NaN	NaN	NaN	NaN	303.747671405726	0.978340782763145	28.704047234587	12.7694338480113	10.1640764598475	2.96254625098206	0.190137900388913	0.00825784030465932	2	1.00117170766471	2328.99665179076	2	17272.370030581	1	1	1	4	2019-05-24T17:53:51.864	NG_ecoli_LTEE_11364_DM0	-500	-866	163.575	DIA_100X_EMPTY_1x1_100ms	8724d9a9-9398-44c8-ab16-c2f5b00e9662	EPI_100X_YFP_1x1_200ms_25sola	EPI_100X_RFP_1x1_200ms_25sola
143	48	13.5886974959296	653	48.538110923085	1643.0045941807	1713.52373660031	2691969	4122.46401225115	82.6460722420535	189.970581527934	0	714330	1093.92036753446	658.525259909559	866.47458914514	0	NaN	NaN	NaN	NaN	NaN	515.569999694755	0.931844761570416	47.328879530348	12.8745746942952	10.742743555773	2.21388735221982	0.0137677833471445	0.00800124595647665	1	1.00341401441851	4289.89360949824	0	16577.4058192956	1	1	1	4	2019-05-24T17:53:51.864	NG_ecoli_LTEE_11364_DM0	-500	-866	163.575	DIA_100X_EMPTY_1x1_100ms	b5867a19-a891-447d-a42f-e55eebc63a15	EPI_100X_YFP_1x1_200ms_25sola	EPI_100X_RFP_1x1_200ms_25sola
144	34	11.5806667303764	395	32.4069001503781	1648.15189873418	151.030379746835	290123	734.488607594937	82.6460722420535	189.970581527934	0	2552807	6462.80253164557	658.525259909559	866.47458914514	3	NaN	NaN	NaN	NaN	NaN	362.996342572127	0.963692937123684	35.4502719633755	12.3212470932084	9.99160646734425	2.43682761488215	0.0245272873712624	0.00846388719621709	0	1.00512730136331	2779.58585891004	1	17237.1037974684	1	1	1	4	2019-05-24T17:53:51.864	NG_ecoli_LTEE_11364_DM0	-500	-866	163.575	DIA_100X_EMPTY_1x1_100ms	ea1f7d77-ee6d-4a6b-b083-5e89deac83f3	EPI_100X_YFP_1x1_200ms_25sola	EPI_100X_RFP_1x1_200ms_25sola
145	46	11.8040397001369	543	49.364689679261	1664.38674033149	124.28729281768	979136	1803.197053407	82.6460722420535	189.970581527934	0	2348994	4325.95580110497	658.525259909559	866.47458914514	0	NaN	NaN	NaN	NaN	NaN	477.837420527689	0.878651424128487	45.2755733755103	13.3342423340215	10.3952385638316	2.32062387243423	0.0215725070417874	0.00712649417107285	2	1.00535041921711	3842.57861494036	1	17395.6022099448	1	1	1	4	2019-05-24T17:53:51.864	NG_ecoli_LTEE_11364_DM0	-500	-866	163.575	DIA_100X_EMPTY_1x1_100ms	09718602-b902-45a3-a10b-0ae45788691c	EPI_100X_YFP_1x1_200ms_25sola	EPI_100X_RFP_1x1_200ms_25sola
146	48	10.5351487850371	506	49.4665237865542	1665.45059288538	1321.19367588933	119029	235.235177865613	82.6460722420535	189.970581527934	0	19537186	38611.0395256917	658.525259909559	866.47458914514	3	NaN	NaN	NaN	NaN	NaN	479.229589953145	0.924294042160568	48.9002366900434	11.5377504393781	9.67803126761976	2.04842106141855	0.00824803399917183	0.00249761852152552	3	1.0008625995841	3597.28531135901	0	18984.733201581	1	1	1	4	2019-05-24T17:53:51.864	NG_ecoli_LTEE_11364_DM0	-500	-866	163.575	DIA_100X_EMPTY_1x1_100ms	5b65c8ad-d05e-47fa-a498-e2b1611d5360	EPI_100X_YFP_1x1_200ms_25sola	EPI_100X_RFP_1x1_200ms_25sola
147	36	12.2491940806705	441	49.2603520472414	1677.42176870748	560.015873015873	1719198	3898.40816326531	82.6460722420535	189.970581527934	0	328718	745.392290249433	658.525259909559	866.47458914514	0	NaN	NaN	NaN	NaN	NaN	359.163555749201	0.985501700566517	33.0218004434856	12.3609245971633	10.5643813758426	2.87098349669071	0.0118648034575331	0.00536358385377683	1	1.00220860151328	2894.53477633432	0	15266.2040816327	1	1	1	4	2019-05-24T17:53:51.864	NG_ecoli_LTEE_11364_DM0	-500	-866	163.575	DIA_100X_EMPTY_1x1_100ms	beeb3931-d6ec-4c51-b32f-d642ace67fce	EPI_100X_YFP_1x1_200ms_25sola	EPI_100X_RFP_1x1_200ms_25sola
148	40	14.1503877358145	567	48.2224793241186	1683.58553791887	459.185185185185	3110303	5485.54320987654	82.6460722420535	189.970581527934	0	449117	792.093474426808	658.525259909559	866.47458914514	0	NaN	NaN	NaN	NaN	NaN	448.342053616991	0.942722772784065	39.9724122482724	13.1435554141222	10.943561928315	2.62368974774016	0.0169308451540941	0.00680824084839481	1	1.004509557213	3759.82506599452	0	16063.9735449735	1	1	1	4	2019-05-24T17:53:51.864	NG_ecoli_LTEE_11364_DM0	-500	-866	163.575	DIA_100X_EMPTY_1x1_100ms	c7dcc37c-66d6-4709-9239-c0f0a32efee9	EPI_100X_YFP_1x1_200ms_25sola	EPI_100X_RFP_1x1_200ms_25sola
149	40	12.9455154602844	518	49.6235242670975	1690.9305019305	20.1447876447876	810176	1564.04633204633	82.6460722420535	189.970581527934	0	2987355	5767.0945945946	658.525259909559	866.47458914514	3	NaN	NaN	NaN	NaN	NaN	416.08352748723	0.954024429750976	38.0380253828303	12.4504088029126	10.6668305650015	2.56257099701838	0.00549991013366322	0.00200104193718161	1	1.00038330215349	3399.2150321624	0	16327.6351351351	1	1	1	4	2019-05-24T17:53:51.864	NG_ecoli_LTEE_11364_DM0	-500	-866	163.575	DIA_100X_EMPTY_1x1_100ms	905d159c-d1f2-46a5-a37f-4086e066556c	EPI_100X_YFP_1x1_200ms_25sola	EPI_100X_RFP_1x1_200ms_25sola
150	46	11.891364605602	547	49.774839225659	1709.44972577697	1494.57038391225	2332401	4263.98720292505	82.6460722420535	189.970581527934	0	344037	628.952468007313	658.525259909559	866.47458914514	0	NaN	NaN	NaN	NaN	NaN	473.595310769006	0.95183598762903	44.8171262092665	12.2563610098136	10.4023486384955	2.30787978403132	0.0132168449656725	0.00537290175680361	1	1.00288240258455	3808.87479500853	0	16289.0201096892	1	1	1	4	2019-05-24T17:53:51.864	NG_ecoli_LTEE_11364_DM0	-500	-866	163.575	DIA_100X_EMPTY_1x1_100ms	faaf78df-abe7-4e18-b921-416cd54d8a89	EPI_100X_YFP_1x1_200ms_25sola	EPI_100X_RFP_1x1_200ms_25sola
151	42	13.213702068212	555	49.6837878190468	1709.34234234234	1394.74234234234	1171403	2110.63603603604	82.6460722420535	189.970581527934	0	2030970	3659.40540540541	658.525259909559	866.47458914514	0	NaN	NaN	NaN	NaN	NaN	452.225730045055	0.979022470235385	40.000760923417	12.9156208871954	11.0328378689996	2.74325381098488	0.00164254198442274	0.000814830721023159	2	1.0000174646323	3824.12963856565	0	15514.3945945946	1	1	1	4	2019-05-24T17:53:51.864	NG_ecoli_LTEE_11364_DM0	-500	-866	163.575	DIA_100X_EMPTY_1x1_100ms	00caaf62-181e-42da-a0ff-7830f45dc868	EPI_100X_YFP_1x1_200ms_25sola	EPI_100X_RFP_1x1_200ms_25sola
152	50	13.9182505853602	696	49.3049236504813	1721.75862068966	1002.86637931034	1084772	1558.58045977011	82.6460722420535	189.970581527934	0	2623902	3769.97413793103	658.525259909559	866.47458914514	0	NaN	NaN	NaN	NaN	NaN	569.009838225462	0.94846419140729	48.2854449109505	13.1720198894621	11.6143528690069	2.38348203596984	0.0197454381523728	0.00830908985738981	1	1.00588073557771	5115.59497616246	0	15698.9655172414	1	1	1	4	2019-05-24T17:53:51.864	NG_ecoli_LTEE_11364_DM0	-500	-866	163.575	DIA_100X_EMPTY_1x1_100ms	f639231d-e7c0-4a97-bf7d-0cc416b622fe	EPI_100X_YFP_1x1_200ms_25sola	EPI_100X_RFP_1x1_200ms_25sola
153	43	12.8486095294725	553	49.5367464714421	1737.13381555154	393.31103074141	2770124	5009.26582278481	82.6460722420535	189.970581527934	0	392665	710.063291139241	658.525259909559	866.47458914514	0	NaN	NaN	NaN	NaN	NaN	456.468807038082	0.958199549009813	42.0014021961781	12.6797213658218	10.6117754404377	2.53041169421462	0.00934358881982916	0.00378156056102024	1	1.00197961241258	3714.75155361419	0	16114.5117540687	1	1	1	4	2019-05-24T17:53:51.864	NG_ecoli_LTEE_11364_DM0	-500	-866	163.575	DIA_100X_EMPTY_1x1_100ms	bfa9af6a-25ab-4419-a1a3-c6260ebd4ace	EPI_100X_YFP_1x1_200ms_25sola	EPI_100X_RFP_1x1_200ms_25sola
154	24	11.1892226721665	269	5.0206644396389	1737.04089219331	1055.90706319703	53283	198.078066914498	82.6460722420535	189.970581527934	0	10440462	38812.126394052	658.525259909559	866.47458914514	2	NaN	NaN	NaN	NaN	NaN	236.945577050869	0.998835367347218	23.4935307702797	12.6393068296253	9.7066416742915	3.31403229646646	0.0146066338444368	0.00720255945363865	1	1.00210232331323	1738.50589343572	1	18817.8475836431	1	1	1	4	2019-05-24T17:53:51.864	NG_ecoli_LTEE_11364_DM0	-500	-866	163.575	DIA_100X_EMPTY_1x1_100ms	1d6bf48a-c3aa-4f72-af59-d22ce749279f	EPI_100X_YFP_1x1_200ms_25sola	EPI_100X_RFP_1x1_200ms_25sola
155	14	8.5489061055987	121	-49.9962443531071	1736.46280991736	1035.56198347107	24032	198.611570247934	82.6460722420535	189.970581527934	0	6605143	54587.958677686	658.525259909559	866.47458914514	3	NaN	NaN	NaN	NaN	NaN	149.408602107162	0.999732257720433	15.5065541889699	12.3163923265437	9.0467085707982	3.58912731644913	0.00108310731844167	0.000597662068399824	0	1.0000055498476	996.750318329864	1	19633.520661157	1	1	1	4	2019-05-24T17:53:51.864	NG_ecoli_LTEE_11364_DM0	-500	-866	163.575	DIA_100X_EMPTY_1x1_100ms	d70bbdea-e9d7-4aca-a6ef-b1ad2e5fa0eb	EPI_100X_YFP_1x1_200ms_25sola	EPI_100X_RFP_1x1_200ms_25sola
156	40	11.3650435755604	455	49.6536469634325	1785.95604395604	1033.36263736264	131327	288.630769230769	82.6460722420535	189.970581527934	0	14678426	32260.2769230769	658.525259909559	866.47458914514	3	NaN	NaN	NaN	NaN	NaN	433.71211240845	0.920760097801935	40.0159490720554	12.5040848907685	10.5385747013758	2.52228112055948	0.0221513681279935	0.00843961483877393	1	1.00183114006275	3490.49290575917	0	19036.1956043956	1	1	1	4	2019-05-24T17:53:51.864	NG_ecoli_LTEE_11364_DM0	-500	-866	163.575	DIA_100X_EMPTY_1x1_100ms	1d8c8ca3-1013-43f1-9d37-c6503ef2ce55	EPI_100X_YFP_1x1_200ms_25sola	EPI_100X_RFP_1x1_200ms_25sola
157	38	12.1647127988421	463	48.8535920897768	1780.15118790497	259.641468682505	3114197	6726.12742980562	82.6460722420535	189.970581527934	0	312148	674.185745140389	658.525259909559	866.47458914514	0	NaN	NaN	NaN	NaN	NaN	392.218310835687	0.969254265171352	37.5458439054352	12.0360601426993	10.1899058198325	2.56516148893135	0.00956936921446858	0.00413957671017542	1	1.00133524744847	3061.90767763788	1	16956.6025917927	1	1	1	4	2019-05-24T17:53:51.864	NG_ecoli_LTEE_11364_DM0	-500	-866	163.575	DIA_100X_EMPTY_1x1_100ms	18888d62-d269-40dd-a7e3-c9fbc671223c	EPI_100X_YFP_1x1_200ms_25sola	EPI_100X_RFP_1x1_200ms_25sola
158	37	12.1280004206261	450	48.5331699681021	1786.48444444444	298.731111111111	2990015	6644.47777777778	82.6460722420535	189.970581527934	0	307713	683.806666666667	658.525259909559	866.47458914514	0	NaN	NaN	NaN	NaN	NaN	362.701606732099	0.978890838210084	35.1515678366031	11.8511957668321	9.93692649573059	2.81812051986985	0.0099618162536648	0.00221510189137799	0	1.00025594179811	2726.0808769666	1	16834.88	1	1	1	4	2019-05-24T17:53:51.864	NG_ecoli_LTEE_11364_DM0	-500	-866	163.575	DIA_100X_EMPTY_1x1_100ms	7a16f389-089e-4308-a8aa-4eb246156273	EPI_100X_YFP_1x1_200ms_25sola	EPI_100X_RFP_1x1_200ms_25sola
159	58	13.2820862615725	771	47.6820137611915	1803.41893644617	809.059662775616	4370852	5669.06874189364	82.6460722420535	189.970581527934	0	559677	725.910505836576	658.525259909559	866.47458914514	0	NaN	NaN	NaN	NaN	NaN	625.412246908286	0.932498198966999	57.6386473874757	12.3778962023952	10.6911471544415	2.09789274172305	0.00860308578727078	0.00332391754108109	3	1.00060647969427	5174.30800088564	0	16065.2204928664	1	1	1	4	2019-05-24T17:53:51.864	NG_ecoli_LTEE_11364_DM0	-500	-866	163.575	DIA_100X_EMPTY_1x1_100ms	0c138b3c-c59f-45f1-8a55-93114767a9b0	EPI_100X_YFP_1x1_200ms_25sola	EPI_100X_RFP_1x1_200ms_25sola
160	70	13.4396676496066	941	25.3656878659887	1814.14027630181	1791.58023379384	2271088	2413.48352816153	82.6460722420535	189.970581527934	0	648709	689.3825717322	658.525259909559	866.47458914514	0	NaN	NaN	NaN	NaN	NaN	753.953912125082	0.804020573445626	70.503064830964	12.3092885082436	10.5491526438856	1.94505246454446	0.0209188009939449	0.00838863080405991	2	1.02059178188716	6162.16085734097	0	16890.74282678	1	1	1	4	2019-05-24T17:53:51.864	NG_ecoli_LTEE_11364_DM0	-500	-866	163.575	DIA_100X_EMPTY_1x1_100ms	7ac8e91c-2837-4d63-bf0f-7f8d8e7f68ba	EPI_100X_YFP_1x1_200ms_25sola	EPI_100X_RFP_1x1_200ms_25sola
161	34	13.6173273685045	463	39.3751769190666	1838.94384449244	387.872570194384	278885	602.343412526998	82.6460722420535	189.970581527934	0	6961468	15035.5680345572	658.525259909559	866.47458914514	2	NaN	NaN	NaN	NaN	NaN	377.332239735737	0.993342556648601	33.6030231528043	13.347882928408	10.9487652913337	3.02428074335603	0.00884349420692144	0.00494108610930457	0	1.00154792879703	3163.72352845324	1	16377.2008639309	1	1	1	4	2019-05-24T17:53:51.864	NG_ecoli_LTEE_11364_DM0	-500	-866	163.575	DIA_100X_EMPTY_1x1_100ms	4797abeb-68da-48bb-ba56-fccd4f24a8b3	EPI_100X_YFP_1x1_200ms_25sola	EPI_100X_RFP_1x1_200ms_25sola
162	34	13.1289832378856	447	47.6977215184763	1847.08053691275	421.250559284116	292723	654.86129753915	82.6460722420535	189.970581527934	0	6349572	14204.8590604027	658.525259909559	866.47458914514	4	NaN	NaN	NaN	NaN	NaN	357.639927218782	0.989420022915268	33.0095251090719	12.8274195294781	10.5271939887125	2.97961999372173	0.0146028757923441	0.0071290630521567	1	1.00382622542897	2873.12426251054	1	16579.4787472036	1	1	1	4	2019-05-24T17:53:51.864	NG_ecoli_LTEE_11364_DM0	-500	-866	163.575	DIA_100X_EMPTY_1x1_100ms	c6719abe-0507-4d61-8659-1d05b9c7b7dd	EPI_100X_YFP_1x1_200ms_25sola	EPI_100X_RFP_1x1_200ms_25sola
163	56	11.4635960182942	642	49.8021884372774	1870.51557632399	485.317757009346	2418561	3767.22897196262	82.6460722420535	189.970581527934	0	623081	970.531152647975	658.525259909559	866.47458914514	0	NaN	NaN	NaN	NaN	NaN	578.797663357861	0.932007072728705	56.0791830372701	11.6738143383719	10.1541874794601	2.04490887085866	0.00965412872548107	0.0028338306243128	4	1.00147284904858	4541.31800994109	1	17386.1947040498	1	1	1	4	2019-05-24T17:53:51.864	NG_ecoli_LTEE_11364_DM0	-500	-866	163.575	DIA_100X_EMPTY_1x1_100ms	86029df6-17bd-4db6-9c8a-a7f762402f04	EPI_100X_YFP_1x1_200ms_25sola	EPI_100X_RFP_1x1_200ms_25sola
164	44	12.734884909333	561	49.2436681051707	1878.83778966132	470.370766488414	10405679	18548.4474153298	82.6460722420535	189.970581527934	0	513165	914.732620320856	658.525259909559	866.47458914514	0	NaN	NaN	NaN	NaN	NaN	480.301089822404	0.951405653965212	43.720080973009	12.5440556684811	10.7882961497679	2.35729730300174	0.00477513510736779	0.00228083348063337	1	1.00070209151377	3996.47001200158	1	16874.7789661319	1	1	1	4	2019-05-24T17:53:51.864	NG_ecoli_LTEE_11364_DM0	-500	-866	163.575	DIA_100X_EMPTY_1x1_100ms	32560a0f-a35d-4e3c-a173-be4f6d0d7656	EPI_100X_YFP_1x1_200ms_25sola	EPI_100X_RFP_1x1_200ms_25sola
165	35	10.1735588478539	357	47.8800190799828	1882.62745098039	93.7955182072829	560428	1569.82633053221	82.6460722420535	189.970581527934	0	18838497	52768.8991596639	658.525259909559	866.47458914514	3	NaN	NaN	NaN	NaN	NaN	323.632419856852	0.964325751160227	33.4299652378691	11.7430263439898	9.50033097317577	2.37688848502133	0.00592118707395338	0.00295843184738676	1	1.00033900944674	2369.75406777895	1	18206.7759103641	1	1	1	4	2019-05-24T17:53:51.864	NG_ecoli_LTEE_11364_DM0	-500	-866	163.575	DIA_100X_EMPTY_1x1_100ms	f8289961-f28d-4baf-ad12-fd48b1c83149	EPI_100X_YFP_1x1_200ms_25sola	EPI_100X_RFP_1x1_200ms_25sola
166	46	14.1305928734805	650	49.0463536087766	1882.22615384615	1289.43076923077	4304107	6621.70307692308	82.6460722420535	189.970581527934	0	482596	742.455384615385	658.525259909559	866.47458914514	0	NaN	NaN	NaN	NaN	NaN	524.49247092823	0.941264645827561	45.379367876861	13.3780783433004	11.3958149881053	2.38650556611385	0.0133764998441677	0.00739501377533152	1	1.00184555078722	4628.48758319133	0	16176.1969230769	1	1	1	4	2019-05-24T17:53:51.864	NG_ecoli_LTEE_11364_DM0	-500	-866	163.575	DIA_100X_EMPTY_1x1_100ms	0942bbe2-89a3-48e7-aed5-6cc09474c4d0	EPI_100X_YFP_1x1_200ms_25sola	EPI_100X_RFP_1x1_200ms_25sola
167	51	13.3054496199196	679	49.1530860785374	1901.61266568483	1159.9322533137	1072008	1578.80412371134	82.6460722420535	189.970581527934	0	2543108	3745.37260677467	658.525259909559	866.47458914514	0	NaN	NaN	NaN	NaN	NaN	548.032988200632	0.941363161229233	50.5805884918429	12.342957448839	10.645269483255	2.20324530262773	0.0105615736559064	0.00498458861606649	1	1.0034844409972	4501.80914767009	0	16317.1045655376	1	1	1	4	2019-05-24T17:53:51.864	NG_ecoli_LTEE_11364_DM0	-500	-866	163.575	DIA_100X_EMPTY_1x1_100ms	0ee2eb22-06a0-4940-9898-facd48c671b1	EPI_100X_YFP_1x1_200ms_25sola	EPI_100X_RFP_1x1_200ms_25sola
168	53	12.893187195935	684	48.4933251575226	1909.52046783626	103.880116959064	7248727	10597.5540935673	82.6460722420535	189.970581527934	0	4846095	7084.93421052632	658.525259909559	866.47458914514	4	NaN	NaN	NaN	NaN	NaN	550.610478146652	0.906126346252022	51.558452349212	13.4741481413079	10.4230725235775	2.4810919415419	0.0195541514414576	0.00748212380395965	3	1.00129868061388	4399.27664435413	2	17019.7412280702	1	1	1	4	2019-05-24T17:53:51.864	NG_ecoli_LTEE_11364_DM0	-500	-866	163.575	DIA_100X_EMPTY_1x1_100ms	55e0b918-96df-4b3e-991a-4b44d8abfb5b	EPI_100X_YFP_1x1_200ms_25sola	EPI_100X_RFP_1x1_200ms_25sola
169	51	11.9269561966244	609	46.7922448571006	1911.24302134647	1066.1986863711	3652037	5996.77668308703	82.6460722420535	189.970581527934	0	538791	884.714285714286	658.525259909559	866.47458914514	0	NaN	NaN	NaN	NaN	NaN	547.135718419185	0.907173600329436	51.5729237772489	12.8310728388607	10.4449868481185	2.17057132453303	0.015106047571403	0.00804052907365667	2	1.00152969998984	4419.03487961723	2	17739.4614121511	1	1	1	4	2019-05-24T17:53:51.864	NG_ecoli_LTEE_11364_DM0	-500	-866	163.575	DIA_100X_EMPTY_1x1_100ms	db3074ab-b0bb-4688-a394-50d7376ef7b1	EPI_100X_YFP_1x1_200ms_25sola	EPI_100X_RFP_1x1_200ms_25sola
170	51	11.980569888652	611	49.0339707265249	1918.04746317512	1053.64157119476	4851624	7940.46481178396	82.6460722420535	189.970581527934	0	784371	1283.7495908347	658.525259909559	866.47458914514	0	NaN	NaN	NaN	NaN	NaN	545.020055061594	0.878959385674634	50.0396574206183	13.6693699489348	10.7296768132156	2.41201482805148	0.0199027834259336	0.010548034821221	2	1.00210865894466	4524.571867425	1	17778.9754500818	1	1	1	4	2019-05-24T17:53:51.864	NG_ecoli_LTEE_11364_DM0	-500	-866	163.575	DIA_100X_EMPTY_1x1_100ms	315a2b15-22cd-4b83-a592-6faf48cd10a8	EPI_100X_YFP_1x1_200ms_25sola	EPI_100X_RFP_1x1_200ms_25sola
171	45	12.9544779299886	584	49.3390704380106	1913.18835616438	716.256849315069	874294	1497.07876712329	82.6460722420535	189.970581527934	0	4133812	7078.44520547945	658.525259909559	866.47458914514	4	NaN	NaN	NaN	NaN	NaN	471.395792488343	0.948950374816939	44.2051285248167	12.0373327847846	10.4811265005779	2.19284251572221	0.0110728566833324	0.00442056802137455	1	1.00117192119089	3813.98046532861	0	16457.7465753425	1	1	1	4	2019-05-24T17:53:51.864	NG_ecoli_LTEE_11364_DM0	-500	-866	163.575	DIA_100X_EMPTY_1x1_100ms	0fc37055-fe35-495a-8b13-8e314ea102a0	EPI_100X_YFP_1x1_200ms_25sola	EPI_100X_RFP_1x1_200ms_25sola
172	30	10.4182834671007	314	43.7956730281057	1920.66878980892	84.015923566879	659557	2100.5	82.6460722420535	189.970581527934	0	16152112	51439.847133758	658.525259909559	866.47458914514	3	NaN	NaN	NaN	NaN	NaN	286.618624071049	0.98580932940074	28.7040147721532	12.1291951836951	9.71517434610696	2.78255808688799	0.00506551691542277	0.0020730732342083	1	1.0002437446019	2127.81430236491	1	18271.1719745223	1	1	1	4	2019-05-24T17:53:51.864	NG_ecoli_LTEE_11364_DM0	-500	-866	163.575	DIA_100X_EMPTY_1x1_100ms	aeab6b56-050e-4faf-9b60-bc85553d06df	EPI_100X_YFP_1x1_200ms_25sola	EPI_100X_RFP_1x1_200ms_25sola
173	38	12.6093488659681	480	49.4313604736944	1925.98333333333	2037.57083333333	12366179	25762.8729166667	82.6460722420535	189.970581527934	0	595873	1241.40208333333	658.525259909559	866.47458914514	0	NaN	NaN	NaN	NaN	NaN	NaN	NaN	NaN	NaN	NaN	NaN	NaN	NaN	NaN	NaN	NaN	0	16608.2395833333	1	1	1	4	2019-05-24T17:53:51.864	NG_ecoli_LTEE_11364_DM0	-500	-866	163.575	DIA_100X_EMPTY_1x1_100ms	6c60268e-c38f-486f-ab11-02727e82c916	EPI_100X_YFP_1x1_200ms_25sola	EPI_100X_RFP_1x1_200ms_25sola
174	44	12.5227147913792	551	49.2405066762699	1924.555353902	859.488203266788	1675087	3040.08529945554	82.6460722420535	189.970581527934	0	396308	719.252268602541	658.525259909559	866.47458914514	0	NaN	NaN	NaN	NaN	NaN	455.540932679054	0.929570410912885	43.2341771457854	12.4783353865677	10.3501959285517	2.27594114948404	0.00209906083684044	0.00118952617366238	1	1.00007075532483	3637.59396876376	0	16696.5825771325	1	1	1	4	2019-05-24T17:53:51.864	NG_ecoli_LTEE_11364_DM0	-500	-866	163.575	DIA_100X_EMPTY_1x1_100ms	35bbdcf0-7fc9-40ed-aaf2-663bdfa7bfb9	EPI_100X_YFP_1x1_200ms_25sola	EPI_100X_RFP_1x1_200ms_25sola
175	48	12.4896008914373	600	47.515111930448	1946.06166666667	1093.46166666667	3708314	6180.52333333333	82.6460722420535	189.970581527934	0	591770	986.283333333333	658.525259909559	866.47458914514	0	NaN	NaN	NaN	NaN	NaN	510.45875726214	0.912056962734415	47.3591123067348	12.5369496097758	10.5512032943209	2.3409475491182	0.0144787381565395	0.00702079416414104	2	1.00286325892632	4140.92549399472	1	16877.2566666667	1	1	1	4	2019-05-24T17:53:51.864	NG_ecoli_LTEE_11364_DM0	-500	-866	163.575	DIA_100X_EMPTY_1x1_100ms	76089ab0-c18f-437e-ae11-f23040225e66	EPI_100X_YFP_1x1_200ms_25sola	EPI_100X_RFP_1x1_200ms_25sola
176	40	12.6001235877672	504	49.4615669016637	1968.26388888889	1451.94047619048	1542745	3061.00198412698	82.6460722420535	189.970581527934	0	404670	802.916666666667	658.525259909559	866.47458914514	0	NaN	NaN	NaN	NaN	NaN	427.064621424848	0.988444909635222	37.8330272840146	12.6547673439508	11.087198659642	2.70589455703528	0.00828780266314418	0.00270530364390224	2	1.00025613078517	3652.6211834723	1	15884.0694444444	1	1	1	4	2019-05-24T17:53:51.864	NG_ecoli_LTEE_11364_DM0	-500	-866	163.575	DIA_100X_EMPTY_1x1_100ms	e79820f7-1bad-4f61-b727-7aaac6a7f842	EPI_100X_YFP_1x1_200ms_25sola	EPI_100X_RFP_1x1_200ms_25sola
177	39	13.2523951799495	518	48.9194851954677	1978.84362934363	1971.82818532819	1816906	3507.54054054054	82.6460722420535	189.970581527934	0	463245	894.295366795367	658.525259909559	866.47458914514	0	NaN	NaN	NaN	NaN	NaN	422.908280744195	0.968287375468806	38.7434182662995	12.4554058092359	10.5730541525393	2.73645939802575	0.00992594285207983	0.00326221343231341	2	1.00095925242285	3401.64297536974	0	16400.3474903475	1	1	1	4	2019-05-24T17:53:51.864	NG_ecoli_LTEE_11364_DM0	-500	-866	163.575	DIA_100X_EMPTY_1x1_100ms	0d0fbc54-092a-4baf-a877-50e7be7c64d0	EPI_100X_YFP_1x1_200ms_25sola	EPI_100X_RFP_1x1_200ms_25sola
178	48	11.7883414613859	566	49.2452778747079	1991.14840989399	1627.71731448763	3589377	6341.6554770318	82.6460722420535	189.970581527934	0	434380	767.455830388693	658.525259909559	866.47458914514	0	NaN	NaN	NaN	NaN	NaN	495.007476680698	0.930102399276543	48.0847389530732	12.0061127659754	10.1099778658413	2.10784316769856	0.010234663142284	0.0036779813189251	3	1.00123531317055	3860.09109302136	0	17172.0424028269	1	1	1	4	2019-05-24T17:53:51.864	NG_ecoli_LTEE_11364_DM0	-500	-866	163.575	DIA_100X_EMPTY_1x1_100ms	b84b1cda-c8cf-4f77-9b09-a16ac851fe49	EPI_100X_YFP_1x1_200ms_25sola	EPI_100X_RFP_1x1_200ms_25sola
179	52	12.6388330471166	658	47.9056892559417	2006.20668693009	1456.92401215805	1251593	1902.1170212766	82.6460722420535	189.970581527934	0	2358391	3584.18085106383	658.525259909559	866.47458914514	0	NaN	NaN	NaN	NaN	NaN	548.412271318217	0.913166078820819	51.8901517270445	12.4862079381704	10.3327967936854	2.12233084372835	0.0442241458262242	0.0114941093484344	3	1.00939209574941	4351.21556237226	1	16779.0395136778	1	1	1	4	2019-05-24T17:53:51.864	NG_ecoli_LTEE_11364_DM0	-500	-866	163.575	DIA_100X_EMPTY_1x1_100ms	8ca81574-4b3b-4555-a195-1c9d28add71f	EPI_100X_YFP_1x1_200ms_25sola	EPI_100X_RFP_1x1_200ms_25sola
180	53	13.0279258728795	691	49.2246366688167	2023.00578871201	871.270622286541	1587228	2297.001447178	82.6460722420535	189.970581527934	0	1676516	2426.21707670043	658.525259909559	866.47458914514	0	NaN	NaN	NaN	NaN	NaN	571.36145433448	0.92550433374134	51.9132738169604	12.7606518874761	10.784816233883	2.34106586555802	0.00627410921097667	0.00235908245453737	2	1.0002373229105	4742.35212756452	0	16385.9696092619	1	1	1	4	2019-05-24T17:53:51.864	NG_ecoli_LTEE_11364_DM0	-500	-866	163.575	DIA_100X_EMPTY_1x1_100ms	28acdcdc-8709-415e-9128-0b737c2d2123	EPI_100X_YFP_1x1_200ms_25sola	EPI_100X_RFP_1x1_200ms_25sola
181	41	11.3007215726391	463	46.288933062235	2035.8898488121	1067.15766738661	1051791	2271.686825054	82.6460722420535	189.970581527934	0	2875596	6210.79049676026	658.525259909559	866.47458914514	0	NaN	NaN	NaN	NaN	NaN	NaN	NaN	NaN	NaN	NaN	NaN	NaN	NaN	NaN	NaN	NaN	0	15872.161987041	1	1	1	4	2019-05-24T17:53:51.864	NG_ecoli_LTEE_11364_DM0	-500	-866	163.575	DIA_100X_EMPTY_1x1_100ms	962d93a4-d4ed-4b9d-8284-0d9d1262a2a1	EPI_100X_YFP_1x1_200ms_25sola	EPI_100X_RFP_1x1_200ms_25sola
182	43	11.1554106418963	481	48.0719279377425	2037.80457380457	1217.59875259875	9959158	20705.1101871102	82.6460722420535	189.970581527934	0	3711789	7716.81704781705	658.525259909559	866.47458914514	0	NaN	NaN	NaN	NaN	NaN	NaN	NaN	NaN	NaN	NaN	NaN	NaN	NaN	NaN	NaN	NaN	1	16636.9958419958	1	1	1	4	2019-05-24T17:53:51.864	NG_ecoli_LTEE_11364_DM0	-500	-866	163.575	DIA_100X_EMPTY_1x1_100ms	e99daf64-fa8e-4874-9006-7524a6e54bc0	EPI_100X_YFP_1x1_200ms_25sola	EPI_100X_RFP_1x1_200ms_25sola
183	2	1	2	39.2594842354703	2047	1221.5	11920	5960	82.6460722420535	189.970581527934	0	37721	18860.5	658.525259909559	866.47458914514	0	NaN	NaN	NaN	NaN	NaN	NaN	NaN	NaN	NaN	NaN	NaN	NaN	NaN	NaN	NaN	NaN	1	20169	1	1	1	4	2019-05-24T17:53:51.864	NG_ecoli_LTEE_11364_DM0	-500	-866	163.575	DIA_100X_EMPTY_1x1_100ms	63405ab0-0e9d-403d-ac0b-4860f99775cf	EPI_100X_YFP_1x1_200ms_25sola	EPI_100X_RFP_1x1_200ms_25sola
1	27	8.35568494631143	226	-37.0680949956033	6.93362831858407	142.079646017699	700542	3099.74336283186	92.2136773244772	173.030792364623	0	1321660	5848.05309734513	826.205933280638	1200.59987142872	0	NaN	NaN	NaN	NaN	NaN	NaN	NaN	NaN	NaN	NaN	NaN	NaN	NaN	NaN	NaN	NaN	0	16751.7654867257	1	1	1	5	2019-05-24T17:54:03.888	NG_ecoli_LTEE_11364_DM0	500	-866	163.575	DIA_100X_EMPTY_1x1_100ms	b76811e1-9e6e-4591-a7f7-7608c0591fb6	EPI_100X_YFP_1x1_200ms_25sola	EPI_100X_RFP_1x1_200ms_25sola
2	35	13.5569646121144	482	19.7890320838936	18.0165975103734	913.576763485477	3935561	8165.0643153527	92.2136773244772	173.030792364623	0	400898	831.738589211618	826.205933280638	1200.59987142872	0	NaN	NaN	NaN	NaN	NaN	NaN	NaN	NaN	NaN	NaN	NaN	NaN	NaN	NaN	NaN	NaN	0	15391.2676348548	1	1	1	5	2019-05-24T17:54:03.888	NG_ecoli_LTEE_11364_DM0	500	-866	163.575	DIA_100X_EMPTY_1x1_100ms	2959a13a-e203-4137-996b-0517ccceae5f	EPI_100X_YFP_1x1_200ms_25sola	EPI_100X_RFP_1x1_200ms_25sola
3	28	12.0645906556283	338	-40.2680685208227	11.6834319526627	1580.11538461538	1110838	3286.50295857988	92.2136773244772	173.030792364623	0	361044	1068.1775147929	826.205933280638	1200.59987142872	0	NaN	NaN	NaN	NaN	NaN	NaN	NaN	NaN	NaN	NaN	NaN	NaN	NaN	NaN	NaN	NaN	0	15423.298816568	1	1	1	5	2019-05-24T17:54:03.888	NG_ecoli_LTEE_11364_DM0	500	-866	163.575	DIA_100X_EMPTY_1x1_100ms	d10a0d65-7f43-4b5b-bc43-1c937c533aad	EPI_100X_YFP_1x1_200ms_25sola	EPI_100X_RFP_1x1_200ms_25sola
4	35	12.6293569595834	442	48.4865304152051	14.7013574660633	500.321266968326	1792038	4054.38461538462	92.2136773244772	173.030792364623	0	380007	859.744343891403	826.205933280638	1200.59987142872	0	NaN	NaN	NaN	NaN	NaN	370.457239937598	0.974347833143764	34.6455276969887	12.3286515505243	10.457541973419	2.60107604156367	0.0197381451058537	0.0110518297878448	0	1.00904047969554	2975.74898906159	1	16071.149321267	1	1	1	5	2019-05-24T17:54:03.888	NG_ecoli_LTEE_11364_DM0	500	-866	163.575	DIA_100X_EMPTY_1x1_100ms	0731e839-3653-4469-bce0-f5ed6c546633	EPI_100X_YFP_1x1_200ms_25sola	EPI_100X_RFP_1x1_200ms_25sola
5	83	12.6040133169283	1048	38.7095258265231	44.2690839694656	579.860687022901	2601744	2482.58015267176	92.2136773244772	173.030792364623	0	802337	765.588740458015	826.205933280638	1200.59987142872	0	NaN	NaN	NaN	NaN	NaN	862.565230203941	0.822209635958746	82.524341627421	12.0046911331248	10.3349810974346	1.8576402072924	0.0114732576720063	0.00452257882723115	3	1.00479329382571	6922.95203897782	0	15861.6001908397	1	1	1	5	2019-05-24T17:54:03.888	NG_ecoli_LTEE_11364_DM0	500	-866	163.575	DIA_100X_EMPTY_1x1_100ms	0ac9662f-78e3-4d26-af39-8e2ec09d4a9d	EPI_100X_YFP_1x1_200ms_25sola	EPI_100X_RFP_1x1_200ms_25sola
6	42	13.1681671304335	554	49.5427639816268	30.6407942238267	336.393501805054	1660699	2997.65162454874	92.2136773244772	173.030792364623	0	495599	894.583032490975	826.205933280638	1200.59987142872	0	NaN	NaN	NaN	NaN	NaN	441.854734323797	0.955117580494369	40.6745765034511	12.4680801238782	10.6475433516692	2.46762733361173	0.00735447595280239	0.00332139661062887	1	1.00132057017346	3621.69401298225	0	15362.3519855596	1	1	1	5	2019-05-24T17:54:03.888	NG_ecoli_LTEE_11364_DM0	500	-866	163.575	DIA_100X_EMPTY_1x1_100ms	b10e35d8-2b91-4832-91f5-369cd28d088b	EPI_100X_YFP_1x1_200ms_25sola	EPI_100X_RFP_1x1_200ms_25sola
7	34	12.6440853190369	431	47.5540068902642	23.6983758700696	468.470997679814	1819271	4221.0464037123	92.2136773244772	173.030792364623	0	374735	869.45475638051	826.205933280638	1200.59987142872	0	NaN	NaN	NaN	NaN	NaN	365.74387378836	0.975588299078923	33.9790934301118	12.4072405314596	10.4843885940425	2.66899262605156	0.012911702852084	0.0075016063336617	1	1.00122151004932	2933.51212465022	1	15967.6542923434	1	1	1	5	2019-05-24T17:54:03.888	NG_ecoli_LTEE_11364_DM0	500	-866	163.575	DIA_100X_EMPTY_1x1_100ms	36f3996c-1f89-4268-b44a-a515c73b1649	EPI_100X_YFP_1x1_200ms_25sola	EPI_100X_RFP_1x1_200ms_25sola
8	47	12.9107436419271	607	49.6703050803958	33.4085667215816	1474.70345963756	3313479	5458.77924217463	92.2136773244772	173.030792364623	0	632764	1042.44481054366	826.205933280638	1200.59987142872	0	NaN	NaN	NaN	NaN	NaN	507.045549279967	0.956445402685037	45.4683022826011	12.8770468098241	10.9014472564785	2.58085533389268	0.0104470243790706	0.00510669326924063	1	1.0037709261671	4243.91752942884	0	16036.2289950577	1	1	1	5	2019-05-24T17:54:03.888	NG_ecoli_LTEE_11364_DM0	500	-866	163.575	DIA_100X_EMPTY_1x1_100ms	f082ff53-97ca-44ea-a903-556d6592f59c	EPI_100X_YFP_1x1_200ms_25sola	EPI_100X_RFP_1x1_200ms_25sola
9	49	13.6943407718188	672	49.067941852884	31.4598214285714	1235.02083333333	688603	1024.7068452381	92.2136773244772	173.030792364623	0	7002217	10419.9657738095	826.205933280638	1200.59987142872	2	NaN	NaN	NaN	NaN	NaN	540.171305781668	0.944702303627351	48.0192003633096	13.1828644320489	11.0277806306801	2.40994803213475	0.00768992305537447	0.00464249734599542	0	1.00278267100646	4586.49623971353	0	15355.7633928571	1	1	1	5	2019-05-24T17:54:03.888	NG_ecoli_LTEE_11364_DM0	500	-866	163.575	DIA_100X_EMPTY_1x1_100ms	b657789e-8f72-4d6c-b871-95a7aa17fcf6	EPI_100X_YFP_1x1_200ms_25sola	EPI_100X_RFP_1x1_200ms_25sola
10	46	13.1980777316875	608	49.0290128848642	41.5986842105263	399.664473684211	8288349	13632.1529605263	92.2136773244772	173.030792364623	0	695542	1143.98355263158	826.205933280638	1200.59987142872	0	NaN	NaN	NaN	NaN	NaN	488.815980349375	0.940955020006882	45.3029801117282	12.3377740043359	10.5138970944834	2.49026552356941	0.00851396550972868	0.00459345177519088	0	1.00237818489802	3933.18248954043	0	15711.9654605263	1	1	1	5	2019-05-24T17:54:03.888	NG_ecoli_LTEE_11364_DM0	500	-866	163.575	DIA_100X_EMPTY_1x1_100ms	b670a0f0-f852-4691-abf3-8bb70ee71ef8	EPI_100X_YFP_1x1_200ms_25sola	EPI_100X_RFP_1x1_200ms_25sola
11	44	12.9318229890208	570	49.4420743971065	35.9771929824561	1166.9649122807	2661341	4669.01929824561	92.2136773244772	173.030792364623	0	486469	853.454385964912	826.205933280638	1200.59987142872	0	NaN	NaN	NaN	NaN	NaN	461.819921254233	0.949378936818798	41.7678434207033	12.8863462992256	10.8651165494582	2.42105789122621	0.00838000000505477	0.004790414460989	1	1.00091051288844	3872.582799452	0	15546.5105263158	1	1	1	5	2019-05-24T17:54:03.888	NG_ecoli_LTEE_11364_DM0	500	-866	163.575	DIA_100X_EMPTY_1x1_100ms	9886d252-5d64-4e6e-a1ce-5d68d459be38	EPI_100X_YFP_1x1_200ms_25sola	EPI_100X_RFP_1x1_200ms_25sola
12	64	13.6877856139066	876	48.8549697024685	56.3961187214612	839.688356164384	2769136	3161.11415525114	92.2136773244772	173.030792364623	0	692332	790.333333333333	826.205933280638	1200.59987142872	0	NaN	NaN	NaN	NaN	NaN	692.999998262176	0.940741932244503	62.8460259695224	12.5208614184223	10.8266085735202	2.17713836039123	0.00659603732993375	0.00329932696258003	3	1.00021640093838	5785.65553242695	0	15469.0365296804	1	1	1	5	2019-05-24T17:54:03.888	NG_ecoli_LTEE_11364_DM0	500	-866	163.575	DIA_100X_EMPTY_1x1_100ms	a37854d6-aa00-47e9-9160-9f13ab6be727	EPI_100X_YFP_1x1_200ms_25sola	EPI_100X_RFP_1x1_200ms_25sola
13	44	13.4935954544761	594	49.1921392386326	41.5925925925926	759.503367003367	260104	437.885521885522	92.2136773244772	173.030792364623	0	18604488	31320.6868686869	826.205933280638	1200.59987142872	3	NaN	NaN	NaN	NaN	NaN	473.885734322672	0.905733360369902	42.5820892510932	13.386027746442	10.7871396077232	2.90983062513413	0.0887234704642798	0.00907822925057182	1	1.00326647708447	3891.61121341641	0	15438.0875420875	1	1	1	5	2019-05-24T17:54:03.888	NG_ecoli_LTEE_11364_DM0	500	-866	163.575	DIA_100X_EMPTY_1x1_100ms	026911d6-377e-4868-854f-b65fe2de565d	EPI_100X_YFP_1x1_200ms_25sola	EPI_100X_RFP_1x1_200ms_25sola
14	65	12.9337595554361	842	44.5486495203923	67.2992874109264	1460.2351543943	6490642	7708.60095011876	92.2136773244772	173.030792364623	0	729414	866.287410926366	826.205933280638	1200.59987142872	0	NaN	NaN	NaN	NaN	NaN	685.881053261957	0.894684569947302	65.0998170287741	12.5118558179988	10.3909378882579	1.99278522660829	0.00666470478504676	0.0033791466039702	1	1.00076817262734	5520.50931439911	0	16507.32304038	1	1	1	5	2019-05-24T17:54:03.888	NG_ecoli_LTEE_11364_DM0	500	-866	163.575	DIA_100X_EMPTY_1x1_100ms	7c98cba8-635c-4fbb-b8f1-580ca0f479f2	EPI_100X_YFP_1x1_200ms_25sola	EPI_100X_RFP_1x1_200ms_25sola
15	40	13.1938646357115	529	49.465449988937	69.0415879017013	170.130434782609	183565	347.003780718336	92.2136773244772	173.030792364623	0	14418651	27256.4291115312	826.205933280638	1200.59987142872	3	NaN	NaN	NaN	NaN	NaN	422.350532595468	0.956013858034367	39.5595842401322	12.1198178919254	10.4264921293442	2.4976664029781	0.00968512519923517	0.00453447837339426	1	1.00209462294105	3377.67640029865	0	16658.2419659735	1	1	1	5	2019-05-24T17:54:03.888	NG_ecoli_LTEE_11364_DM0	500	-866	163.575	DIA_100X_EMPTY_1x1_100ms	752461dd-30cd-48ff-811f-be5a7429eb15	EPI_100X_YFP_1x1_200ms_25sola	EPI_100X_RFP_1x1_200ms_25sola
16	65	13.917520625955	905	48.9706293077563	86.8066298342541	1962.12044198895	6218938	6871.7546961326	92.2136773244772	173.030792364623	0	843101	931.603314917127	826.205933280638	1200.59987142872	0	NaN	NaN	NaN	NaN	NaN	739.821550190326	0.883105553374899	63.0515528750317	13.3487299566725	11.5587416448012	2.25216522233583	0.0147001985598712	0.00557591275819279	3	1.00922727405455	6616.17192245424	0	15825.4011049724	1	1	1	5	2019-05-24T17:54:03.888	NG_ecoli_LTEE_11364_DM0	500	-866	163.575	DIA_100X_EMPTY_1x1_100ms	466d6403-e709-4a76-98a3-9e74f683efa3	EPI_100X_YFP_1x1_200ms_25sola	EPI_100X_RFP_1x1_200ms_25sola
17	52	13.2890632933293	692	49.3782007287437	104.368497109827	993.85549132948	1915197	2767.62572254335	92.2136773244772	173.030792364623	0	762919	1102.48410404624	826.205933280638	1200.59987142872	0	NaN	NaN	NaN	NaN	NaN	560.444976698501	0.943002923444147	50.5882275142795	12.5418508793133	10.8911038882093	2.25205352533369	0.0137011571688158	0.00845696588204064	1	1.00339214566877	4712.84488412464	0	15472.1589595376	1	1	1	5	2019-05-24T17:54:03.888	NG_ecoli_LTEE_11364_DM0	500	-866	163.575	DIA_100X_EMPTY_1x1_100ms	3c2294bf-57f8-4df3-bfc0-c2475f1d5ff5	EPI_100X_YFP_1x1_200ms_25sola	EPI_100X_RFP_1x1_200ms_25sola
18	58	12.443411902515	723	48.7944694347093	103.491009681881	1299.97510373444	2409270	3332.32365145228	92.2136773244772	173.030792364623	0	607044	839.618257261411	826.205933280638	1200.59987142872	0	NaN	NaN	NaN	NaN	NaN	601.963259453927	0.895132202839322	57.019136822613	12.3510672635022	10.3903995272449	2.07127971057415	0.0130129638320403	0.00657654275972801	0	1.00683066254737	4834.7610452895	0	15765.7109266943	1	1	1	5	2019-05-24T17:54:03.888	NG_ecoli_LTEE_11364_DM0	500	-866	163.575	DIA_100X_EMPTY_1x1_100ms	6edd00c9-cf56-4c17-8b2d-2add19e857cd	EPI_100X_YFP_1x1_200ms_25sola	EPI_100X_RFP_1x1_200ms_25sola
19	44	12.1022205838577	533	49.500407731379	103.200750469043	351.863039399625	1533202	2876.55159474672	92.2136773244772	173.030792364623	0	445486	835.808630393996	826.205933280638	1200.59987142872	0	NaN	NaN	NaN	NaN	NaN	443.374247426559	0.94626434832745	42.7787248418155	12.0788445732269	10.1895636021619	2.23389210565703	0.00726993964172885	0.00343950806860426	2	1.00034990636981	3488.42094337471	0	16027.1876172608	1	1	1	5	2019-05-24T17:54:03.888	NG_ecoli_LTEE_11364_DM0	500	-866	163.575	DIA_100X_EMPTY_1x1_100ms	2eb88eb6-15a8-4c14-b015-61ab2a823469	EPI_100X_YFP_1x1_200ms_25sola	EPI_100X_RFP_1x1_200ms_25sola
20	42	12.7550550306337	536	49.3805292588935	133.666044776119	2028.05597014925	390293	728.158582089552	92.2136773244772	173.030792364623	0	4514768	8423.07462686567	826.205933280638	1200.59987142872	0	NaN	NaN	NaN	NaN	NaN	437.998734132409	0.957114783036727	40.5542595344855	12.7748564287335	10.5542757537555	2.54365789482635	0.00895229127016748	0.00465362401034569	1	1.00074618750492	3547.99689698051	0	16396.2518656716	1	1	1	5	2019-05-24T17:54:03.888	NG_ecoli_LTEE_11364_DM0	500	-866	163.575	DIA_100X_EMPTY_1x1_100ms	0c3c6904-b62c-4471-bc36-8ea4c10e495d	EPI_100X_YFP_1x1_200ms_25sola	EPI_100X_RFP_1x1_200ms_25sola
21	56	13.0102162543165	730	49.3008826300102	134.165753424658	1616.65342465753	6588050	9024.72602739726	92.2136773244772	173.030792364623	0	588751	806.508219178082	826.205933280638	1200.59987142872	0	NaN	NaN	NaN	NaN	NaN	596.682769840409	0.902657061098097	55.1802680982438	12.267074990045	10.65322253535	2.08273194422718	0.0182283752699904	0.00594065622547504	3	1.00509121935653	4918.53408972892	0	15843.7246575342	1	1	1	5	2019-05-24T17:54:03.888	NG_ecoli_LTEE_11364_DM0	500	-866	163.575	DIA_100X_EMPTY_1x1_100ms	c9295483-4244-4afd-a171-fb5a4f042afd	EPI_100X_YFP_1x1_200ms_25sola	EPI_100X_RFP_1x1_200ms_25sola
22	39	13.0781851868298	511	49.6455370578004	138.365949119374	531.268101761252	4755848	9306.94324853229	92.2136773244772	173.030792364623	0	576336	1127.85909980431	826.205933280638	1200.59987142872	0	NaN	NaN	NaN	NaN	NaN	408.475495699316	0.967220253217604	37.5532543675852	12.3278804366286	10.4783323682996	2.83247323120948	0.0105892970005715	0.00557994549614515	0	1.00274590644624	3238.33519782829	0	15682	1	1	1	5	2019-05-24T17:54:03.888	NG_ecoli_LTEE_11364_DM0	500	-866	163.575	DIA_100X_EMPTY_1x1_100ms	f4a1a8d6-fdbd-4ccb-8a8e-5689a8be49c6	EPI_100X_YFP_1x1_200ms_25sola	EPI_100X_RFP_1x1_200ms_25sola
23	42	12.8349004910153	540	49.4432447880462	156.281481481481	1798.23333333333	1985795	3677.39814814815	92.2136773244772	173.030792364623	0	447549	828.794444444444	826.205933280638	1200.59987142872	0	NaN	NaN	NaN	NaN	NaN	443.252098069189	0.954303802263247	40.6876524376952	12.8032588458258	10.7031251307871	2.38435137818638	0.0207693987395573	0.00916252643108668	1	1.00228239042929	3660.78075792883	0	16092.3907407407	1	1	1	5	2019-05-24T17:54:03.888	NG_ecoli_LTEE_11364_DM0	500	-866	163.575	DIA_100X_EMPTY_1x1_100ms	c75e4ae3-a406-4887-a815-b44858a838c1	EPI_100X_YFP_1x1_200ms_25sola	EPI_100X_RFP_1x1_200ms_25sola
24	43	13.3248580931588	573	49.1229232325062	156.853403141361	1964.8184991274	2405584	4198.22687609075	92.2136773244772	173.030792364623	0	738946	1289.60907504363	826.205933280638	1200.59987142872	0	NaN	NaN	NaN	NaN	NaN	470.376544769701	0.958593898171952	41.7172888587451	13.1024318436339	11.0738617947204	2.49215973269974	0.0115566168736604	0.00596325792331279	0	1.00413914586182	4017.94655891955	0	15530.502617801	1	1	1	5	2019-05-24T17:54:03.888	NG_ecoli_LTEE_11364_DM0	500	-866	163.575	DIA_100X_EMPTY_1x1_100ms	b780a8cd-8cb1-4104-b44d-b45e4adb0916	EPI_100X_YFP_1x1_200ms_25sola	EPI_100X_RFP_1x1_200ms_25sola
25	58	13.0410043482875	757	48.2591195780197	185.348745046235	359.372523117569	158921	209.935270805812	92.2136773244772	173.030792364623	0	32832762	43372.2087186262	826.205933280638	1200.59987142872	8	NaN	NaN	NaN	NaN	NaN	607.333704044269	0.889406016998969	56.0539383840192	13.1302308703669	10.6604619692409	2.41423998559284	0.00962185012524425	0.00463913165033876	2	1.00244179456686	5003.20229959874	0	16678.4517833554	1	1	1	5	2019-05-24T17:54:03.888	NG_ecoli_LTEE_11364_DM0	500	-866	163.575	DIA_100X_EMPTY_1x1_100ms	3849786e-0f9d-4f84-8758-5b03bb2d7931	EPI_100X_YFP_1x1_200ms_25sola	EPI_100X_RFP_1x1_200ms_25sola
26	41	13.4802112654094	553	49.6479676930706	183.670886075949	628.244122965642	433732	784.325497287523	92.2136773244772	173.030792364623	0	1971297	3564.73236889693	826.205933280638	1200.59987142872	0	NaN	NaN	NaN	NaN	NaN	442.714512459622	0.967511643449182	38.5373654987657	13.1604429071492	11.2079506394363	2.74207257247301	0.00338339152718182	0.00178618687802302	2	1.00009446150216	3802.10689360489	0	15602.0705244123	1	1	1	5	2019-05-24T17:54:03.888	NG_ecoli_LTEE_11364_DM0	500	-866	163.575	DIA_100X_EMPTY_1x1_100ms	aa86158c-aa3c-4d95-8aca-9b04712848dd	EPI_100X_YFP_1x1_200ms_25sola	EPI_100X_RFP_1x1_200ms_25sola
27	73	12.3732513013951	906	30.3200738334315	203.166666666667	1532.3233995585	1153075	1272.70971302428	92.2136773244772	173.030792364623	0	3641611	4019.43818984547	826.205933280638	1200.59987142872	0	NaN	NaN	NaN	NaN	NaN	765.799927723933	0.740994864777856	75.3780076976883	11.5847835708366	10.0067746821976	1.82154090761302	0.0239725269177662	0.00937636323040572	2	1.03139117756992	5928.19905844874	0	16626.4911699779	1	1	1	5	2019-05-24T17:54:03.888	NG_ecoli_LTEE_11364_DM0	500	-866	163.575	DIA_100X_EMPTY_1x1_100ms	2436a6ec-6423-417b-a951-0a66167120bf	EPI_100X_YFP_1x1_200ms_25sola	EPI_100X_RFP_1x1_200ms_25sola
28	47	11.9672699762793	563	49.6573413249494	180.738898756661	1607.23623445826	4062572	7215.93605683837	92.2136773244772	173.030792364623	0	1104374	1961.58792184725	826.205933280638	1200.59987142872	0	NaN	NaN	NaN	NaN	NaN	477.869312070053	0.949872612525145	45.7795120148027	11.944711885884	10.2798964911673	2.17276922106489	0.0115278667872084	0.00514718120010635	2	1.00045266081824	3799.60564193594	1	16525.0177619893	1	1	1	5	2019-05-24T17:54:03.888	NG_ecoli_LTEE_11364_DM0	500	-866	163.575	DIA_100X_EMPTY_1x1_100ms	9d27ed35-aad6-4472-a0f8-dcec6ea56a4d	EPI_100X_YFP_1x1_200ms_25sola	EPI_100X_RFP_1x1_200ms_25sola
29	63	14.1519811200235	892	8.55394283522189	202.891255605381	563.62331838565	444787	498.640134529148	92.2136773244772	173.030792364623	0	13118709	14707.0728699552	826.205933280638	1200.59987142872	5	NaN	NaN	NaN	NaN	NaN	705.456299462385	0.870368240913034	62.379540553297	14.5219115798363	11.1603903648238	2.35823846466242	0.0338601478646276	0.00923997589669373	1	1.00465190871365	6102.26163406617	0	16454.3621076233	1	1	1	5	2019-05-24T17:54:03.888	NG_ecoli_LTEE_11364_DM0	500	-866	163.575	DIA_100X_EMPTY_1x1_100ms	45ccd14a-422a-4e54-969a-b9a77adaa100	EPI_100X_YFP_1x1_200ms_25sola	EPI_100X_RFP_1x1_200ms_25sola
30	37	13.9996647886343	519	48.6289407685923	192.928709055877	70.8612716763006	345609	665.913294797688	92.2136773244772	173.030792364623	0	8140535	15685.0385356455	826.205933280638	1200.59987142872	4	NaN	NaN	NaN	NaN	NaN	406.778980223973	0.977176518973263	34.6895721673763	13.3732815227341	11.4637926995012	2.88491152913098	0.00592384592885276	0.00257984379371821	1	1.00060288486668	3580.51479971918	0	15354.7013487476	1	1	1	5	2019-05-24T17:54:03.888	NG_ecoli_LTEE_11364_DM0	500	-866	163.575	DIA_100X_EMPTY_1x1_100ms	ea1ac695-674b-410e-8a26-4130daf97b72	EPI_100X_YFP_1x1_200ms_25sola	EPI_100X_RFP_1x1_200ms_25sola
31	38	11.5978578602085	442	48.9171611143353	207.721719457014	1613.71040723982	339178	767.371040723982	92.2136773244772	173.030792364623	0	5593130	12654.1402714932	826.205933280638	1200.59987142872	2	NaN	NaN	NaN	NaN	NaN	381.024406498108	0.972494791764514	37.2699240991032	12.5910434799694	10.0246409336129	2.56407411986702	0.00613645912371844	0.00354962787977306	1	1.000287696665	2941.61642190272	1	16978.2104072398	1	1	1	5	2019-05-24T17:54:03.888	NG_ecoli_LTEE_11364_DM0	500	-866	163.575	DIA_100X_EMPTY_1x1_100ms	a5f058b9-f133-43f4-b029-0472a7671bf4	EPI_100X_YFP_1x1_200ms_25sola	EPI_100X_RFP_1x1_200ms_25sola
32	44	12.3531942920948	544	49.4776414251465	206.068014705882	473.751838235294	3659791	6727.55698529412	92.2136773244772	173.030792364623	0	419517	771.170955882353	826.205933280638	1200.59987142872	0	NaN	NaN	NaN	NaN	NaN	450.515647470069	0.942735525228931	42.5323714520984	12.265680699127	10.3622832586556	2.33774270859755	0.00960979634609003	0.00376224666830454	2	1.00104935988364	3586.90933270127	0	16015.2702205882	1	1	1	5	2019-05-24T17:54:03.888	NG_ecoli_LTEE_11364_DM0	500	-866	163.575	DIA_100X_EMPTY_1x1_100ms	26080719-45e9-4d9b-a44d-91b11e7ff998	EPI_100X_YFP_1x1_200ms_25sola	EPI_100X_RFP_1x1_200ms_25sola
33	57	11.9640687480888	682	31.6889196237158	263.573313782991	1040.48240469208	1913580	2805.8357771261	92.2136773244772	173.030792364623	0	585792	858.932551319648	826.205933280638	1200.59987142872	0	NaN	NaN	NaN	NaN	NaN	664.43575393443	0.949934994657745	58.2357912247273	13.1051887913424	11.2085218347139	2.29003340467483	0.0185745884000288	0.00704380901399772	1	1.00297752960014	5746.14453996262	2	16596.6744868035	1	1	1	5	2019-05-24T17:54:03.888	NG_ecoli_LTEE_11364_DM0	500	-866	163.575	DIA_100X_EMPTY_1x1_100ms	1f2be23a-ebaa-4c02-8072-3b90fcfc0a3f	EPI_100X_YFP_1x1_200ms_25sola	EPI_100X_RFP_1x1_200ms_25sola
34	71	13.1454320744302	935	48.18078604933	284.894117647059	860.423529411765	2387442	2553.41390374332	92.2136773244772	173.030792364623	0	847864	906.806417112299	826.205933280638	1200.59987142872	0	NaN	NaN	NaN	NaN	NaN	751.704157607699	0.873544047495255	70.2271483826328	12.2394339541096	10.5970804303091	1.9209126810391	0.0206079182700437	0.00733875534534127	2	1.00309840513208	6193.94545413581	1	16274.3989304813	1	1	1	5	2019-05-24T17:54:03.888	NG_ecoli_LTEE_11364_DM0	500	-866	163.575	DIA_100X_EMPTY_1x1_100ms	3c1b3feb-ce86-4d1c-a6f9-2edaa6a18830	EPI_100X_YFP_1x1_200ms_25sola	EPI_100X_RFP_1x1_200ms_25sola
35	44	12.6968261583998	559	49.5361543628696	277.674418604651	1006.62254025045	3657723	6543.33273703041	92.2136773244772	173.030792364623	0	653651	1169.32200357782	826.205933280638	1200.59987142872	0	NaN	NaN	NaN	NaN	NaN	543.411368112622	0.945283369014552	45.6016677720275	13.5409625291317	11.6578433251936	2.54932268376293	0.0321006029071622	0.0136527818693317	2	1.00989293145537	4867.51206091879	2	17250.7745974955	1	1	1	5	2019-05-24T17:54:03.888	NG_ecoli_LTEE_11364_DM0	500	-866	163.575	DIA_100X_EMPTY_1x1_100ms	14bf8ca9-f136-4ba6-ba42-30e734b89f53	EPI_100X_YFP_1x1_200ms_25sola	EPI_100X_RFP_1x1_200ms_25sola
36	60	12.3018061153763	739	48.539796528891	297.641407307172	41.2083897158322	717438	970.822733423545	92.2136773244772	173.030792364623	0	4460261	6035.53585926928	826.205933280638	1200.59987142872	0	NaN	NaN	NaN	NaN	NaN	612.777778764914	0.899299267965282	59.0058529087752	11.8717195836022	10.1328954342769	2.19901475012707	0.0129676564046688	0.00576123396152731	0	1.00613795567015	4758.30302226552	0	16011.9133964817	1	1	1	5	2019-05-24T17:54:03.888	NG_ecoli_LTEE_11364_DM0	500	-866	163.575	DIA_100X_EMPTY_1x1_100ms	076deae0-9b31-4513-bca6-4d8d90320def	EPI_100X_YFP_1x1_200ms_25sola	EPI_100X_RFP_1x1_200ms_25sola
37	50	12.6208642084833	633	47.1282159804218	301.110584518167	1021.92575039494	1366170	2158.24644549763	92.2136773244772	173.030792364623	0	1576840	2491.05845181675	826.205933280638	1200.59987142872	0	NaN	NaN	NaN	NaN	NaN	609.358625572601	0.938037315204917	53.1459062983962	13.2789415393917	11.2494566788629	2.48901382826606	0.0319601409260415	0.0109789685618175	1	1.00946788015273	5282.29673298265	2	17875.7614533965	1	1	1	5	2019-05-24T17:54:03.888	NG_ecoli_LTEE_11364_DM0	500	-866	163.575	DIA_100X_EMPTY_1x1_100ms	d8df8b5d-bc29-4eed-95ac-f30d281cf556	EPI_100X_YFP_1x1_200ms_25sola	EPI_100X_RFP_1x1_200ms_25sola
38	45	14.7444516164145	666	49.4524179949584	327.992492492492	890.430930930931	1123703	1687.24174174174	92.2136773244772	173.030792364623	0	2996427	4499.13963963964	826.205933280638	1200.59987142872	0	NaN	NaN	NaN	NaN	NaN	522.986297552098	0.941595109198486	43.7526061024175	14.0255877978797	11.647042222419	2.8490755347168	0.0119462541534105	0.00496539833688204	2	1.00088592176923	4661.49376597708	1	15765.987987988	1	1	1	5	2019-05-24T17:54:03.888	NG_ecoli_LTEE_11364_DM0	500	-866	163.575	DIA_100X_EMPTY_1x1_100ms	16c2c2c5-1d83-48f3-8ac9-065b93721f20	EPI_100X_YFP_1x1_200ms_25sola	EPI_100X_RFP_1x1_200ms_25sola
39	40	13.2332968886795	530	48.6946695773104	314.337735849057	1808.29433962264	2154922	4065.89056603774	92.2136773244772	173.030792364623	0	470992	888.664150943396	826.205933280638	1200.59987142872	0	NaN	NaN	NaN	NaN	NaN	429.551531241799	0.970174010826393	39.547618261703	12.2360347778102	10.6207172433671	2.51694776260526	0.00615861426636616	0.00365417532948695	0	1.00130863310251	3503.62735286901	0	16488.8528301887	1	1	1	5	2019-05-24T17:54:03.888	NG_ecoli_LTEE_11364_DM0	500	-866	163.575	DIA_100X_EMPTY_1x1_100ms	079b784c-4234-4ed8-8fcb-3e19c210720d	EPI_100X_YFP_1x1_200ms_25sola	EPI_100X_RFP_1x1_200ms_25sola
40	47	12.5578074354763	590	49.7474906855538	330.571186440678	756.361016949152	1372722	2326.64745762712	92.2136773244772	173.030792364623	0	442997	750.842372881356	826.205933280638	1200.59987142872	0	NaN	NaN	NaN	NaN	NaN	482.24568984315	0.965063885303022	44.4064165786989	12.3011116918066	10.7036883019287	2.26172584639	0.00601859429336282	0.00265606219175605	2	1.00024951729043	3995.78872855243	0	15212.8305084746	1	1	1	5	2019-05-24T17:54:03.888	NG_ecoli_LTEE_11364_DM0	500	-866	163.575	DIA_100X_EMPTY_1x1_100ms	65580822-40c5-4200-8b71-2aa8332dddfb	EPI_100X_YFP_1x1_200ms_25sola	EPI_100X_RFP_1x1_200ms_25sola
41	42	12.0298865252608	506	49.2252278081519	331.549407114625	1043.68577075099	1750928	3460.33201581028	92.2136773244772	173.030792364623	0	452231	893.737154150198	826.205933280638	1200.59987142872	0	NaN	NaN	NaN	NaN	NaN	437.861152854148	0.96634140648642	41.6507673033807	12.3920991039126	10.3043660833383	2.36306885736411	0.00613493607311555	0.00250098383687295	0	1.00045541581007	3473.40517370333	1	15954.9881422925	1	1	1	5	2019-05-24T17:54:03.888	NG_ecoli_LTEE_11364_DM0	500	-866	163.575	DIA_100X_EMPTY_1x1_100ms	5d1e03ba-d1f9-481e-bb77-706a5f10963b	EPI_100X_YFP_1x1_200ms_25sola	EPI_100X_RFP_1x1_200ms_25sola
42	41	13.4891440413327	556	48.0716057216346	336.967625899281	1651.52158273381	5624451	10115.9190647482	92.2136773244772	173.030792364623	0	721437	1297.54856115108	826.205933280638	1200.59987142872	0	NaN	NaN	NaN	NaN	NaN	451.787169993949	0.965416687301438	40.9483419445686	12.4664007781227	10.7491432720113	2.63853201876873	0.0110974520249192	0.0054171425295735	1	1.00145420321627	3715.98460116166	0	15684.9226618705	1	1	1	5	2019-05-24T17:54:03.888	NG_ecoli_LTEE_11364_DM0	500	-866	163.575	DIA_100X_EMPTY_1x1_100ms	fdd53881-af0f-4cff-860c-22ca4e4a5964	EPI_100X_YFP_1x1_200ms_25sola	EPI_100X_RFP_1x1_200ms_25sola
43	40	11.7322263339896	469	49.6409514624382	362.622601279318	1017.63113006397	1702318	3629.67590618337	92.2136773244772	173.030792364623	0	432507	922.189765458422	826.205933280638	1200.59987142872	0	NaN	NaN	NaN	NaN	NaN	411.433133343164	0.983388346331774	39.873264886782	11.7206915534067	10.0530198913414	2.52538341869272	0.0184313021308861	0.00692587991377789	2	1.00402238069871	3164.93476570408	1	15981.552238806	1	1	1	5	2019-05-24T17:54:03.888	NG_ecoli_LTEE_11364_DM0	500	-866	163.575	DIA_100X_EMPTY_1x1_100ms	0aeb1eec-de61-405f-9505-4df62041c945	EPI_100X_YFP_1x1_200ms_25sola	EPI_100X_RFP_1x1_200ms_25sola
44	53	12.9358610818944	687	48.9745485391199	368.941775836972	1185.22416302766	531474	773.615720524017	92.2136773244772	173.030792364623	0	5653065	8228.62445414847	826.205933280638	1200.59987142872	0	NaN	NaN	NaN	NaN	NaN	561.194742964109	0.922539209567996	52.0651233779918	12.2257192885072	10.5895137430454	2.21002142600309	0.0108131482240944	0.00507144933509621	1	1.00478293660125	4585.52240613311	0	15865.0451237263	1	1	1	5	2019-05-24T17:54:03.888	NG_ecoli_LTEE_11364_DM0	500	-866	163.575	DIA_100X_EMPTY_1x1_100ms	d0209ef3-f699-474e-a20a-1571ab53eb4c	EPI_100X_YFP_1x1_200ms_25sola	EPI_100X_RFP_1x1_200ms_25sola
45	59	13.2528355557952	783	48.5794897247388	360.270753512133	521.975734355045	2962536	3783.57088122605	92.2136773244772	173.030792364623	0	659681	842.504469987229	826.205933280638	1200.59987142872	0	NaN	NaN	NaN	NaN	NaN	635.418406124236	0.893641210853599	59.0772230817631	12.31503154304	10.5946590824615	2.06005671401732	0.0173521657143716	0.00837068373373981	3	1.00403584032851	5208.15531897233	0	15767.7841634738	1	1	1	5	2019-05-24T17:54:03.888	NG_ecoli_LTEE_11364_DM0	500	-866	163.575	DIA_100X_EMPTY_1x1_100ms	cf3fc924-9ca1-4df8-8226-dd303ae933dd	EPI_100X_YFP_1x1_200ms_25sola	EPI_100X_RFP_1x1_200ms_25sola
46	44	13.4926068233984	594	49.3375573221087	373.683501683502	977.069023569024	1233241	2076.1632996633	92.2136773244772	173.030792364623	0	1575612	2652.54545454545	826.205933280638	1200.59987142872	0	NaN	NaN	NaN	NaN	NaN	478.860178411833	0.946074208342531	42.7655937229107	12.7278424958875	10.8867657550169	2.69427367465485	0.297454270266915	0.0108074443944697	0	1.00610279275333	3980.90802933745	0	15777.5622895623	1	1	1	5	2019-05-24T17:54:03.888	NG_ecoli_LTEE_11364_DM0	500	-866	163.575	DIA_100X_EMPTY_1x1_100ms	998dccb5-50cc-427d-b339-ce195d05e862	EPI_100X_YFP_1x1_200ms_25sola	EPI_100X_RFP_1x1_200ms_25sola
47	45	14.365134163376	647	49.6795677847581	388.018547140649	1656.942812983	2669854	4126.51313755796	92.2136773244772	173.030792364623	0	1328428	2053.21174652241	826.205933280638	1200.59987142872	0	NaN	NaN	NaN	NaN	NaN	516.620591031593	0.966631668244662	42.8638527043433	13.5350970364573	11.8672234586318	2.7346210707549	0.0120829140739828	0.00555962592890169	1	1.00348826615453	4741.10229195047	0	14854.0401854714	1	1	1	5	2019-05-24T17:54:03.888	NG_ecoli_LTEE_11364_DM0	500	-866	163.575	DIA_100X_EMPTY_1x1_100ms	79822031-d77e-4e5d-989e-11644e2ed26f	EPI_100X_YFP_1x1_200ms_25sola	EPI_100X_RFP_1x1_200ms_25sola
48	41	13.3266815503173	547	49.4375819356892	385.864716636197	1526.36563071298	1823058	3332.82998171846	92.2136773244772	173.030792364623	0	765842	1400.07678244973	826.205933280638	1200.59987142872	0	NaN	NaN	NaN	NaN	NaN	447.368716024449	0.964610470582332	39.9726043948013	12.8012104334224	10.9140675036943	2.69945763094806	0.0141492604443146	0.00686747344230863	1	1.00305598592199	3739.60384749878	0	15456.6069469835	1	1	1	5	2019-05-24T17:54:03.888	NG_ecoli_LTEE_11364_DM0	500	-866	163.575	DIA_100X_EMPTY_1x1_100ms	51c11a24-f881-41bb-851a-58c24c83ad06	EPI_100X_YFP_1x1_200ms_25sola	EPI_100X_RFP_1x1_200ms_25sola
49	56	13.2430098708072	743	47.6604815280694	383.703903095559	1275.03095558546	3061141	4119.97442799462	92.2136773244772	173.030792364623	0	554323	746.060565275909	826.205933280638	1200.59987142872	0	NaN	NaN	NaN	NaN	NaN	597.564570949873	0.88373575726046	56.3955279265461	12.4231243660039	10.4724791961526	1.99255255518402	0.0142002443402162	0.00592464352138094	2	1.00621880963173	4857.73210363046	0	16217.5141318977	1	1	1	5	2019-05-24T17:54:03.888	NG_ecoli_LTEE_11364_DM0	500	-866	163.575	DIA_100X_EMPTY_1x1_100ms	32489a6c-5406-4f70-9536-04a4c3c12dde	EPI_100X_YFP_1x1_200ms_25sola	EPI_100X_RFP_1x1_200ms_25sola
50	53	12.8249402649183	680	49.0620574327553	408.952941176471	540.467647058824	3024517	4447.81911764706	92.2136773244772	173.030792364623	0	517815	761.492647058824	826.205933280638	1200.59987142872	0	NaN	NaN	NaN	NaN	NaN	557.215019583903	0.915848838497497	52.2533936908001	12.3262386736582	10.5114120160299	2.09947743384382	0.0139918851883385	0.00577826383791426	2	1.00228872731612	4534.46967725197	0	15943.1455882353	1	1	1	5	2019-05-24T17:54:03.888	NG_ecoli_LTEE_11364_DM0	500	-866	163.575	DIA_100X_EMPTY_1x1_100ms	25bbb3b0-8d23-40ce-9698-62e8ddcba7f7	EPI_100X_YFP_1x1_200ms_25sola	EPI_100X_RFP_1x1_200ms_25sola
51	43	13.1341208030224	565	49.6224086340204	423.578761061947	1034.69026548673	7143353	12643.1026548673	92.2136773244772	173.030792364623	0	623259	1103.11327433628	826.205933280638	1200.59987142872	0	NaN	NaN	NaN	NaN	NaN	454.810756777293	0.955326313332023	41.4198427908088	12.3441104657025	10.8115528231249	2.36307003532947	0.0103558106259962	0.00524769997223382	0	1.003283105461	3802.54600125517	0	15703.8300884956	1	1	1	5	2019-05-24T17:54:03.888	NG_ecoli_LTEE_11364_DM0	500	-866	163.575	DIA_100X_EMPTY_1x1_100ms	7884d717-1fe8-44b7-9e00-44126a9c8064	EPI_100X_YFP_1x1_200ms_25sola	EPI_100X_RFP_1x1_200ms_25sola
52	44	11.9738649052358	527	49.2384140484385	423.760910815939	247.956356736243	426415	809.136622390892	92.2136773244772	173.030792364623	0	2910422	5522.62239089184	826.205933280638	1200.59987142872	0	NaN	NaN	NaN	NaN	NaN	440.280303897079	0.957678474040627	43.7677294922522	11.6024776893489	9.89374328492096	2.25241990739477	0.00384439244307552	0.00135152701456018	3	1.00010380244913	3364.84585542802	1	16599.0759013283	1	1	1	5	2019-05-24T17:54:03.888	NG_ecoli_LTEE_11364_DM0	500	-866	163.575	DIA_100X_EMPTY_1x1_100ms	cd097df1-7e08-431b-bca7-9d309709b94d	EPI_100X_YFP_1x1_200ms_25sola	EPI_100X_RFP_1x1_200ms_25sola
53	35	11.9064449275231	417	48.5617426476837	429.362110311751	208.589928057554	348586	835.937649880096	92.2136773244772	173.030792364623	0	2424252	5813.55395683453	826.205933280638	1200.59987142872	0	NaN	NaN	NaN	NaN	NaN	352.344205353598	0.986509220710213	34.2396288294915	12.1277701814981	10.0676181668787	2.57929947935949	0.0074239437583522	0.0033782872279097	1	1.00026648911794	2725.66452009451	1	16426.5923261391	1	1	1	5	2019-05-24T17:54:03.888	NG_ecoli_LTEE_11364_DM0	500	-866	163.575	DIA_100X_EMPTY_1x1_100ms	bf721fd5-cf07-4d06-9232-0dd02597d880	EPI_100X_YFP_1x1_200ms_25sola	EPI_100X_RFP_1x1_200ms_25sola
54	52	12.4414590913175	647	49.4982569164214	460.616692426584	814.635239567233	4210178	6507.23029366306	92.2136773244772	173.030792364623	0	719112	1111.45595054096	826.205933280638	1200.59987142872	0	NaN	NaN	NaN	NaN	NaN	530.621064002292	0.92897836218205	49.7092261168516	12.2295897804639	10.510973115262	2.18102526537524	0.00848473725434198	0.00484798758517989	1	1.00288663260574	4313.33047576631	0	15455.6661514683	1	1	1	5	2019-05-24T17:54:03.888	NG_ecoli_LTEE_11364_DM0	500	-866	163.575	DIA_100X_EMPTY_1x1_100ms	e45d95c8-471a-4e05-a86e-4bbe60b02ad7	EPI_100X_YFP_1x1_200ms_25sola	EPI_100X_RFP_1x1_200ms_25sola
55	66	12.5726659115239	830	43.6807414437855	467.524096385542	1617.9313253012	5596431	6742.68795180723	92.2136773244772	173.030792364623	0	713480	859.614457831325	826.205933280638	1200.59987142872	0	NaN	NaN	NaN	NaN	NaN	684.531706043417	0.860233765820473	64.5202190224236	12.2261048051178	10.4527118028439	2.11819895987846	0.0163665670615324	0.00524893382835893	1	1.00497018235231	5536.60661357077	0	16021.2108433735	1	1	1	5	2019-05-24T17:54:03.888	NG_ecoli_LTEE_11364_DM0	500	-866	163.575	DIA_100X_EMPTY_1x1_100ms	d6dfffba-6794-4b53-b458-f41bc28114ff	EPI_100X_YFP_1x1_200ms_25sola	EPI_100X_RFP_1x1_200ms_25sola
56	37	13.603942519757	504	48.1953746481189	448.31746031746	1347.78571428571	3406420	6758.76984126984	92.2136773244772	173.030792364623	0	370408	734.936507936508	826.205933280638	1200.59987142872	0	NaN	NaN	NaN	NaN	NaN	409.045060509547	0.974318857590243	36.6002823703574	12.7522396609648	10.9036960312979	2.68635589837107	0.00738793373215397	0.00347326285546742	0	1.00089681200251	3417.60439235681	0	15658.4444444444	1	1	1	5	2019-05-24T17:54:03.888	NG_ecoli_LTEE_11364_DM0	500	-866	163.575	DIA_100X_EMPTY_1x1_100ms	1b5fe96e-851b-405a-983f-f3539dbf9d3a	EPI_100X_YFP_1x1_200ms_25sola	EPI_100X_RFP_1x1_200ms_25sola
57	66	12.3197146152255	814	38.91717813735	465.889434889435	1985.19287469287	4146576	5094.07371007371	92.2136773244772	173.030792364623	0	619930	761.584766584767	826.205933280638	1200.59987142872	0	NaN	NaN	NaN	NaN	NaN	676.99466975623	0.873021410122582	64.1032693503313	12.358185960251	10.3391419246271	2.35301284605146	0.0155528638479647	0.00412803083573467	1	1.00450358217333	5381.94251635848	0	16458.2358722359	1	1	1	5	2019-05-24T17:54:03.888	NG_ecoli_LTEE_11364_DM0	500	-866	163.575	DIA_100X_EMPTY_1x1_100ms	6310130d-eb18-46db-b1b1-aafb13057fae	EPI_100X_YFP_1x1_200ms_25sola	EPI_100X_RFP_1x1_200ms_25sola
58	36	12.4368652524393	448	46.8194473538907	472.200892857143	1034.23214285714	559704	1249.33928571429	92.2136773244772	173.030792364623	0	3944218	8804.05803571429	826.205933280638	1200.59987142872	1	NaN	NaN	NaN	NaN	NaN	379.027702659138	0.982807525383834	34.4123344037656	12.5552048608561	10.7187673977758	2.76863216961692	0.0189884281576161	0.00584993489780719	2	1.00231237521208	3105.2295415281	1	15648.5178571429	1	1	1	5	2019-05-24T17:54:03.888	NG_ecoli_LTEE_11364_DM0	500	-866	163.575	DIA_100X_EMPTY_1x1_100ms	5c78a192-1a45-4d03-9750-c0d1a9a276a7	EPI_100X_YFP_1x1_200ms_25sola	EPI_100X_RFP_1x1_200ms_25sola
59	47	13.8049426511182	649	49.6325146994891	481.528505392912	126.796610169492	3474971	5354.34668721109	92.2136773244772	173.030792364623	0	520523	802.038520801233	826.205933280638	1200.59987142872	0	NaN	NaN	NaN	NaN	NaN	520.001158062644	0.950138872107089	45.5954656768385	13.0893590882007	11.1968108789742	2.50760725496278	0.0148218980616434	0.00662069761882719	1	1.00214608157569	4489.52322444137	0	15329.8844375963	1	1	1	5	2019-05-24T17:54:03.888	NG_ecoli_LTEE_11364_DM0	500	-866	163.575	DIA_100X_EMPTY_1x1_100ms	68647fe9-39dd-4ffe-8a12-e3127954376f	EPI_100X_YFP_1x1_200ms_25sola	EPI_100X_RFP_1x1_200ms_25sola
60	37	12.94984227507	480	49.2673066923088	478.310416666667	1847.48125	96921	201.91875	92.2136773244772	173.030792364623	0	21487896	44766.45	826.205933280638	1200.59987142872	5	NaN	NaN	NaN	NaN	NaN	401.647313440475	0.907869209021333	36.2455597930703	13.8417065872549	10.7368666084308	3.02451583161224	0.0166786674297101	0.00591404942903772	2	1.00173179765413	3281.70703575203	0	17806.5958333333	1	1	1	5	2019-05-24T17:54:03.888	NG_ecoli_LTEE_11364_DM0	500	-866	163.575	DIA_100X_EMPTY_1x1_100ms	3d6ec314-0aab-4279-9189-f0514849b190	EPI_100X_YFP_1x1_200ms_25sola	EPI_100X_RFP_1x1_200ms_25sola
61	38	11.7107039334164	445	49.5786577488515	483.305617977528	2027.85617977528	1019046	2289.99101123595	92.2136773244772	173.030792364623	0	350879	788.492134831461	826.205933280638	1200.59987142872	0	NaN	NaN	NaN	NaN	NaN	374.105230751886	0.966422831001812	35.9547446127087	11.8653970125596	10.2285313988439	2.32858440175652	0.00309793473844997	0.00159499181763591	1	1.00018659328824	2954.42285980517	0	16570.4876404494	1	1	1	5	2019-05-24T17:54:03.888	NG_ecoli_LTEE_11364_DM0	500	-866	163.575	DIA_100X_EMPTY_1x1_100ms	41c420a0-f5fe-4527-a9c5-c40c253043b9	EPI_100X_YFP_1x1_200ms_25sola	EPI_100X_RFP_1x1_200ms_25sola
62	52	12.8037906325377	666	49.2171742838866	480.929429429429	1697.5975975976	4821582	7239.61261261261	92.2136773244772	173.030792364623	0	606279	910.328828828829	826.205933280638	1200.59987142872	0	NaN	NaN	NaN	NaN	NaN	543.170056323516	0.932461116702889	50.9475387129097	12.5719293388814	10.5327592741248	2.08660048112581	0.00992098293426386	0.00313431887914792	3	1.00088940660221	4439.12532717195	0	16460.8168168168	1	1	1	5	2019-05-24T17:54:03.888	NG_ecoli_LTEE_11364_DM0	500	-866	163.575	DIA_100X_EMPTY_1x1_100ms	3065edcb-83a1-44e0-8099-4d7ea9498f98	EPI_100X_YFP_1x1_200ms_25sola	EPI_100X_RFP_1x1_200ms_25sola
63	36	12.9908275703491	468	49.319868498976	496.232905982906	243.42094017094	454021	970.130341880342	92.2136773244772	173.030792364623	0	1797399	3840.59615384615	826.205933280638	1200.59987142872	0	NaN	NaN	NaN	NaN	NaN	373.112975894443	0.963849001983982	34.3101335329416	12.6196623828522	10.6554750935111	2.5393334050056	0.0105985295000759	0.00595248180034754	1	1.00279532321379	3059.55261567761	0	16079.6260683761	1	1	1	5	2019-05-24T17:54:03.888	NG_ecoli_LTEE_11364_DM0	500	-866	163.575	DIA_100X_EMPTY_1x1_100ms	d04f491d-c9d5-4415-ac3f-9750722f54de	EPI_100X_YFP_1x1_200ms_25sola	EPI_100X_RFP_1x1_200ms_25sola
64	11	6.08752263335931	67	-49.999837822266	491.44776119403	707.791044776119	40071	598.074626865672	92.2136773244772	173.030792364623	0	714485	10663.9552238806	826.205933280638	1200.59987142872	0	NaN	NaN	NaN	NaN	NaN	125.980865730347	0.999718302802442	NaN	NaN	NaN	NaN	NaN	NaN	NaN	NaN	NaN	1	19754.2089552239	1	1	1	5	2019-05-24T17:54:03.888	NG_ecoli_LTEE_11364_DM0	500	-866	163.575	DIA_100X_EMPTY_1x1_100ms	db8376fa-f6cc-48d7-ac51-e6f943f87fb4	EPI_100X_YFP_1x1_200ms_25sola	EPI_100X_RFP_1x1_200ms_25sola
65	37	12.2016435412904	452	47.1575836904094	504.513274336283	1020.50884955752	551439	1219.99778761062	92.2136773244772	173.030792364623	0	4668487	10328.5110619469	826.205933280638	1200.59987142872	3	NaN	NaN	NaN	NaN	NaN	386.334250353668	0.983682710100115	35.9917528778938	12.8747289899406	10.4763374089463	2.85097260964992	0.0129301503714152	0.00777810418220267	0	1.00367212929821	3102.5003133442	2	15919.1814159292	1	1	1	5	2019-05-24T17:54:03.888	NG_ecoli_LTEE_11364_DM0	500	-866	163.575	DIA_100X_EMPTY_1x1_100ms	1a0edd7c-b908-48f0-aa75-f1d38bb1a1e6	EPI_100X_YFP_1x1_200ms_25sola	EPI_100X_RFP_1x1_200ms_25sola
66	51	13.3587099471265	681	49.4546147082476	508.569750367107	726.992657856094	2573048	3778.33773861968	92.2136773244772	173.030792364623	0	2228038	3271.71512481645	826.205933280638	1200.59987142872	1	NaN	NaN	NaN	NaN	NaN	535.184757278905	0.928658426955953	48.0685462914479	14.0766164481022	10.8506923819292	2.7810059855105	0.0230521369187005	0.00842513898188843	1	1.00304192754827	4444.93866228446	1	16006.3054331865	1	1	1	5	2019-05-24T17:54:03.888	NG_ecoli_LTEE_11364_DM0	500	-866	163.575	DIA_100X_EMPTY_1x1_100ms	411cacaa-c662-4c1b-9eec-f57b8aee3eda	EPI_100X_YFP_1x1_200ms_25sola	EPI_100X_RFP_1x1_200ms_25sola
67	23	10.9535434779409	253	-12.717279405834	512.683794466403	1000.37549407115	95438	377.225296442688	92.2136773244772	173.030792364623	0	11099941	43873.2845849802	826.205933280638	1200.59987142872	3	NaN	NaN	NaN	NaN	NaN	230.348270745895	0.997483256125993	22.6170666140409	13.258676170538	9.77178165580256	3.40272612567763	0.03667595402743	0.0189222803681541	0	1.01288406774524	1696.1867537066	2	18000.1343873518	1	1	1	5	2019-05-24T17:54:03.888	NG_ecoli_LTEE_11364_DM0	500	-866	163.575	DIA_100X_EMPTY_1x1_100ms	e5f5332c-207b-4ad7-8152-589f237edf19	EPI_100X_YFP_1x1_200ms_25sola	EPI_100X_RFP_1x1_200ms_25sola
68	43	11.2789337791036	486	47.8373976498368	520.950617283951	1469.77366255144	87047	179.109053497942	92.2136773244772	173.030792364623	0	17945989	36925.9032921811	826.205933280638	1200.59987142872	3	NaN	NaN	NaN	NaN	NaN	436.502216107848	0.877376356384815	43.7663862524967	12.9056171050384	9.72740948949184	2.57838727458783	0.0201033797823951	0.00777364477455679	1	1.00858047871887	3252.55738241596	0	18297.1522633745	1	1	1	5	2019-05-24T17:54:03.888	NG_ecoli_LTEE_11364_DM0	500	-866	163.575	DIA_100X_EMPTY_1x1_100ms	06c95e2e-1e6e-4074-8ffc-149125d641f8	EPI_100X_YFP_1x1_200ms_25sola	EPI_100X_RFP_1x1_200ms_25sola
69	52	14.2244849746018	741	47.2533431853442	541.391363022942	1383.22132253711	8846152	11938.1268556005	92.2136773244772	173.030792364623	0	616661	832.201079622132	826.205933280638	1200.59987142872	0	NaN	NaN	NaN	NaN	NaN	598.691273477417	0.922196452343852	51.7430537235316	13.2661903543918	11.4032105694645	2.36537360275987	0.0142871614899875	0.00531468051354748	3	1.00521141108727	5284.40658752974	0	15716.1551956815	1	1	1	5	2019-05-24T17:54:03.888	NG_ecoli_LTEE_11364_DM0	500	-866	163.575	DIA_100X_EMPTY_1x1_100ms	7ec27cda-3501-4c09-9282-693710659670	EPI_100X_YFP_1x1_200ms_25sola	EPI_100X_RFP_1x1_200ms_25sola
70	20	11.646457955123	233	-40.206704740181	532.56652360515	994.154506437768	111238	477.416309012876	92.2136773244772	173.030792364623	0	12228947	52484.7510729614	826.205933280638	1200.59987142872	1	NaN	NaN	NaN	NaN	NaN	212.73214901187	0.99989446886683	19.0120728911659	14.1847458060968	10.681133923332	3.87440744820043	0.00448255877506356	0.00211912595430908	1	1.00011108989537	1703.54681506191	2	17956.8712446352	1	1	1	5	2019-05-24T17:54:03.888	NG_ecoli_LTEE_11364_DM0	500	-866	163.575	DIA_100X_EMPTY_1x1_100ms	168e345c-f583-420c-ac38-fc73cf82582c	EPI_100X_YFP_1x1_200ms_25sola	EPI_100X_RFP_1x1_200ms_25sola
71	39	13.4670424802745	526	45.4671547885516	543.515209125475	977.730038022814	4173813	7935.00570342205	92.2136773244772	173.030792364623	0	4063048	7724.42585551331	826.205933280638	1200.59987142872	0	NaN	NaN	NaN	NaN	NaN	432.244614494257	0.955996914120906	38.4444581053397	13.7961540883145	11.0074187272571	2.66737647168835	0.0274447460445999	0.00786714107069845	1	1.00400369533513	3658.4287401201	1	15650.2395437262	1	1	1	5	2019-05-24T17:54:03.888	NG_ecoli_LTEE_11364_DM0	500	-866	163.575	DIA_100X_EMPTY_1x1_100ms	449894f9-289a-41aa-942a-c906531ef83e	EPI_100X_YFP_1x1_200ms_25sola	EPI_100X_RFP_1x1_200ms_25sola
72	41	13.4750809475555	553	49.3920944005146	551.882459312839	772.197106690778	2104016	3804.73056057866	92.2136773244772	173.030792364623	0	582398	1053.1609403255	826.205933280638	1200.59987142872	0	NaN	NaN	NaN	NaN	NaN	444.700611213931	0.95948171397867	40.1803346939513	12.6349744469209	10.8445686689711	2.53369144718458	0.00624343588175506	0.00246842176247722	2	1.00029080788859	3711.31654391594	0	15519.8625678119	1	1	1	5	2019-05-24T17:54:03.888	NG_ecoli_LTEE_11364_DM0	500	-866	163.575	DIA_100X_EMPTY_1x1_100ms	adc47026-af48-47b4-98b1-67d0d7d4ca95	EPI_100X_YFP_1x1_200ms_25sola	EPI_100X_RFP_1x1_200ms_25sola
73	38	12.7450387445965	485	49.0328549088203	556.898969072165	1439.2	1428901	2946.18762886598	92.2136773244772	173.030792364623	0	691512	1425.79793814433	826.205933280638	1200.59987142872	0	NaN	NaN	NaN	NaN	NaN	398.754855594507	0.962894177544337	37.3356786897115	12.3704101440078	10.4856313281762	2.40040378066985	0.00455069668006727	0.00199916381719431	1	1.00008312591492	3224.05988283115	0	16120.6659793814	1	1	1	5	2019-05-24T17:54:03.888	NG_ecoli_LTEE_11364_DM0	500	-866	163.575	DIA_100X_EMPTY_1x1_100ms	a54d2ce4-d54c-4556-906d-f7978dcf807d	EPI_100X_YFP_1x1_200ms_25sola	EPI_100X_RFP_1x1_200ms_25sola
74	39	13.5177750514976	528	49.4196012162606	572.662878787879	1879.44318181818	1585112	3002.10606060606	92.2136773244772	173.030792364623	0	435443	824.702651515152	826.205933280638	1200.59987142872	0	NaN	NaN	NaN	NaN	NaN	426.839188103068	0.973141252208101	37.7891457008221	12.6005190602244	11.0831643251391	2.63828907690622	0.0116277507810522	0.00610410175046091	1	1.00345605283655	3645.72998368259	0	15852.4924242424	1	1	1	5	2019-05-24T17:54:03.888	NG_ecoli_LTEE_11364_DM0	500	-866	163.575	DIA_100X_EMPTY_1x1_100ms	dd18f568-7f6f-4223-86d4-d4d78cd4328e	EPI_100X_YFP_1x1_200ms_25sola	EPI_100X_RFP_1x1_200ms_25sola
75	46	13.363898152893	615	49.181337788965	578.663414634146	379.347967479675	2613316	4249.29430894309	92.2136773244772	173.030792364623	0	589626	958.741463414634	826.205933280638	1200.59987142872	0	NaN	NaN	NaN	NaN	NaN	487.547469189524	0.951439162563556	44.789706720062	12.4136695818129	10.7106571722918	2.31697081786886	0.00295127462297253	0.00136786881941793	3	1.00007069240131	4035.52774285865	0	15579.4471544715	1	1	1	5	2019-05-24T17:54:03.888	NG_ecoli_LTEE_11364_DM0	500	-866	163.575	DIA_100X_EMPTY_1x1_100ms	af0d66e7-cb5a-468f-bdca-7728d0e0c7d8	EPI_100X_YFP_1x1_200ms_25sola	EPI_100X_RFP_1x1_200ms_25sola
76	47	13.5116881184244	635	49.5369234396555	587.061417322835	1801.13228346457	2787206	4389.30078740157	92.2136773244772	173.030792364623	0	1864886	2936.82834645669	826.205933280638	1200.59987142872	0	NaN	NaN	NaN	NaN	NaN	508.696343530999	0.936086355640399	45.0979889011476	13.0315486171513	11.066519717711	2.42774415488489	0.0124625464978387	0.00506133660000806	1	1.00323175577456	4337.79657060288	0	16206.1275590551	1	1	1	5	2019-05-24T17:54:03.888	NG_ecoli_LTEE_11364_DM0	500	-866	163.575	DIA_100X_EMPTY_1x1_100ms	4357a9f1-d356-45ad-9c09-a9e7ccd22a33	EPI_100X_YFP_1x1_200ms_25sola	EPI_100X_RFP_1x1_200ms_25sola
77	39	13.5263606062749	528	49.1288715335246	612.581439393939	144.429924242424	1230492	2330.47727272727	92.2136773244772	173.030792364623	0	448300	849.05303030303	826.205933280638	1200.59987142872	0	NaN	NaN	NaN	NaN	NaN	413.747683892314	0.965604780957799	37.7521972466705	12.3497725747839	10.7529150566941	2.48246239092867	0.0113042279024646	0.00582071141600139	1	1.00193353784288	3428.34520320106	0	15870.2045454545	1	1	1	5	2019-05-24T17:54:03.888	NG_ecoli_LTEE_11364_DM0	500	-866	163.575	DIA_100X_EMPTY_1x1_100ms	72b4b32e-c3a7-4b9b-84df-21267805b7cc	EPI_100X_YFP_1x1_200ms_25sola	EPI_100X_RFP_1x1_200ms_25sola
78	43	13.4743436391227	580	49.0954137117568	627.287931034483	978.991379310345	9004663	15525.2810344828	92.2136773244772	173.030792364623	0	566138	976.1	826.205933280638	1200.59987142872	0	NaN	NaN	NaN	NaN	NaN	469.840999686896	0.941062920447064	42.3643568385696	12.7894463917894	10.9170851157683	2.33550737152686	0.0115059574311714	0.00414169439664109	2	1.00194086319456	3965.55421310063	0	15834.6362068966	1	1	1	5	2019-05-24T17:54:03.888	NG_ecoli_LTEE_11364_DM0	500	-866	163.575	DIA_100X_EMPTY_1x1_100ms	8a64d7bf-aaa1-4844-b05e-2c3b138f3f2a	EPI_100X_YFP_1x1_200ms_25sola	EPI_100X_RFP_1x1_200ms_25sola
79	62	13.3545528954625	829	33.3567162354864	630.864897466828	516.694813027744	611323	737.422195416164	92.2136773244772	173.030792364623	0	10974117	13237.7768395657	826.205933280638	1200.59987142872	2	NaN	NaN	NaN	NaN	NaN	659.8927431619	0.846696518079352	62.1177225266699	12.2808664498997	10.4176004549637	2.29769337526536	0.0228394366269517	0.00804042536488219	1	1.01357273914506	5294.69319629495	0	16697.9095295537	1	1	1	5	2019-05-24T17:54:03.888	NG_ecoli_LTEE_11364_DM0	500	-866	163.575	DIA_100X_EMPTY_1x1_100ms	cd9631bc-6361-4363-bf2f-945a555fa6e1	EPI_100X_YFP_1x1_200ms_25sola	EPI_100X_RFP_1x1_200ms_25sola
80	40	12.7003202309352	508	49.3563705441882	642.61811023622	1125.15354330709	2449553	4821.95472440945	92.2136773244772	173.030792364623	0	314808	619.700787401575	826.205933280638	1200.59987142872	0	NaN	NaN	NaN	NaN	NaN	418.512724805958	0.952238734505738	38.5436745140451	12.4447369914044	10.5935433907739	2.58061049430066	0.0116084281890824	0.00558474314965296	0	1.00325099521452	3397.23426786593	0	15533.0787401575	1	1	1	5	2019-05-24T17:54:03.888	NG_ecoli_LTEE_11364_DM0	500	-866	163.575	DIA_100X_EMPTY_1x1_100ms	7ddb00d7-5d24-423e-bda6-9f7f6002238c	EPI_100X_YFP_1x1_200ms_25sola	EPI_100X_RFP_1x1_200ms_25sola
81	50	11.1289505631782	557	46.0823859277517	644.707360861759	331.739676840215	110232	197.903052064632	92.2136773244772	173.030792364623	0	25579983	45924.565529623	826.205933280638	1200.59987142872	6	NaN	NaN	NaN	NaN	NaN	483.471430751165	0.849896457838041	48.6920185942734	12.5194594407894	9.68004407248251	2.85897763918703	0.012139858568782	0.00520016220836315	1	1.00264188334337	3583.45809178303	0	18466.0484739677	1	1	1	5	2019-05-24T17:54:03.888	NG_ecoli_LTEE_11364_DM0	500	-866	163.575	DIA_100X_EMPTY_1x1_100ms	372fadbc-6d5d-43c9-ad1b-24d8ef6df9ab	EPI_100X_YFP_1x1_200ms_25sola	EPI_100X_RFP_1x1_200ms_25sola
82	34	12.6858776236809	432	47.3017233586281	645.0625	752.493055555556	2504018	5796.33796296296	92.2136773244772	173.030792364623	0	359454	832.069444444444	826.205933280638	1200.59987142872	0	NaN	NaN	NaN	NaN	NaN	356.981230175786	0.97345703817157	34.1336005971239	12.2936503139312	10.2165987603864	2.66270096373726	0.0110577470073535	0.00527853333542101	1	1.00052141536461	2798.23805711896	1	16414.2106481481	1	1	1	5	2019-05-24T17:54:03.888	NG_ecoli_LTEE_11364_DM0	500	-866	163.575	DIA_100X_EMPTY_1x1_100ms	a7aaf3da-5ac8-4ead-8d60-f389d506a465	EPI_100X_YFP_1x1_200ms_25sola	EPI_100X_RFP_1x1_200ms_25sola
83	56	12.9846198544516	727	49.2005485102902	665.115543328748	1984.14718019257	583929	803.203576341128	92.2136773244772	173.030792364623	0	6427281	8840.82668500688	826.205933280638	1200.59987142872	0	NaN	NaN	NaN	NaN	NaN	592.740738151231	0.93560837604541	54.3049518164947	12.4651719271181	10.6821717740407	2.33641049899986	0.00952946813201961	0.00298607063589028	3	1.00024610192087	4866.85523970699	0	16466.7028885832	1	1	1	5	2019-05-24T17:54:03.888	NG_ecoli_LTEE_11364_DM0	500	-866	163.575	DIA_100X_EMPTY_1x1_100ms	2d8e3647-0e2b-4052-8ce0-393f227ed146	EPI_100X_YFP_1x1_200ms_25sola	EPI_100X_RFP_1x1_200ms_25sola
84	44	13.3271920018696	587	49.403621878217	659.475298126065	1456.94548551959	5175471	8816.81601362862	92.2136773244772	173.030792364623	0	484561	825.487223168654	826.205933280638	1200.59987142872	0	NaN	NaN	NaN	NaN	NaN	483.572859048206	0.952206025239464	42.9862122925525	13.1029117097133	10.9855873792962	2.61228684674583	0.0100238733679038	0.00505245543933029	1	1.00322593590498	4074.41841614989	0	15682.1039182283	1	1	1	5	2019-05-24T17:54:03.888	NG_ecoli_LTEE_11364_DM0	500	-866	163.575	DIA_100X_EMPTY_1x1_100ms	65a1dc41-9ba9-4c52-84b7-eb1b7eacc07e	EPI_100X_YFP_1x1_200ms_25sola	EPI_100X_RFP_1x1_200ms_25sola
85	33	13.1364787794619	440	30.273078972233	649.109090909091	787.227272727273	2447003	5561.37045454545	92.2136773244772	173.030792364623	0	470006	1068.19545454545	826.205933280638	1200.59987142872	0	NaN	NaN	NaN	NaN	NaN	364.810493809373	0.984070459926239	33.1295962342507	13.0562392422129	10.735369980562	2.95093283490722	0.00946295708510681	0.00558027309935245	0	1.00203494757357	2998.74859282414	1	16325.6613636364	1	1	1	5	2019-05-24T17:54:03.888	NG_ecoli_LTEE_11364_DM0	500	-866	163.575	DIA_100X_EMPTY_1x1_100ms	434132cf-ff91-46c9-959f-8c8c96caec76	EPI_100X_YFP_1x1_200ms_25sola	EPI_100X_RFP_1x1_200ms_25sola
86	38	12.4298668363459	473	49.1129912978607	657.323467230444	853.194503171247	90850	192.071881606765	92.2136773244772	173.030792364623	0	18988680	40145.200845666	826.205933280638	1200.59987142872	4	NaN	NaN	NaN	NaN	NaN	403.666590856071	0.921430017442546	37.067430535225	12.9670209368736	10.6343884162251	2.65655078367907	0.00773437579881252	0.00284554513662295	1	1.00080479562813	3292.36064000539	0	17781.4122621564	1	1	1	5	2019-05-24T17:54:03.888	NG_ecoli_LTEE_11364_DM0	500	-866	163.575	DIA_100X_EMPTY_1x1_100ms	d4dcea2e-4eb4-4113-8fa0-2a9639df7605	EPI_100X_YFP_1x1_200ms_25sola	EPI_100X_RFP_1x1_200ms_25sola
87	52	14.0043484058222	729	49.5049294670798	683.03840877915	1367.33882030178	5321915	7300.29492455418	92.2136773244772	173.030792364623	0	642135	880.843621399177	826.205933280638	1200.59987142872	0	NaN	NaN	NaN	NaN	NaN	577.570649523662	0.948107893608297	50.7031784857453	12.9188839726006	11.106720584994	2.57541231478133	0.0100377670630237	0.00341075884662438	2	1.0017326542627	4912.43434797451	0	15403.3923182442	1	1	1	5	2019-05-24T17:54:03.888	NG_ecoli_LTEE_11364_DM0	500	-866	163.575	DIA_100X_EMPTY_1x1_100ms	f7924ce9-5683-4d8f-a8f4-7f92f9d783de	EPI_100X_YFP_1x1_200ms_25sola	EPI_100X_RFP_1x1_200ms_25sola
88	35	13.3651242963824	471	48.0203757890793	684.271762208068	1946.01910828025	2376856	5046.4033970276	92.2136773244772	173.030792364623	0	577004	1225.06157112527	826.205933280638	1200.59987142872	0	NaN	NaN	NaN	NaN	NaN	387.545806385445	0.986707542104459	34.2225707450014	12.9771492677437	11.0700170105076	2.85029135630178	0.0093762813171926	0.00340082311036887	2	1.0008939714346	3293.81412609518	0	16142.4118895966	1	1	1	5	2019-05-24T17:54:03.888	NG_ecoli_LTEE_11364_DM0	500	-866	163.575	DIA_100X_EMPTY_1x1_100ms	2c218729-5aaa-4e40-be0f-5235a17bcc9b	EPI_100X_YFP_1x1_200ms_25sola	EPI_100X_RFP_1x1_200ms_25sola
89	35	11.8494417592354	415	43.5170081995205	692.332530120482	974.539759036145	404784	975.383132530121	92.2136773244772	173.030792364623	0	1306532	3148.26987951807	826.205933280638	1200.59987142872	0	NaN	NaN	NaN	NaN	NaN	349.904481765304	0.97202769594633	33.5841099607044	12.1887640454442	10.1530859674286	2.64970607599459	0.0144088611684801	0.00807195818257175	0	1.00452889960429	2719.06663895269	1	16394.6048192771	1	1	1	5	2019-05-24T17:54:03.888	NG_ecoli_LTEE_11364_DM0	500	-866	163.575	DIA_100X_EMPTY_1x1_100ms	c376d54b-af35-49d3-aca8-0dda1aed14a3	EPI_100X_YFP_1x1_200ms_25sola	EPI_100X_RFP_1x1_200ms_25sola
90	33	9.42047471289746	311	46.9470362046232	695.655948553055	1580.76205787781	79160	254.533762057878	92.2136773244772	173.030792364623	0	10624926	34163.7491961415	826.205933280638	1200.59987142872	5	NaN	NaN	NaN	NaN	NaN	329.396367756574	0.953633797534801	33.6074202613676	12.3202699562228	9.56448141967155	2.52585883466528	0.0135867325982169	0.00669035442333217	2	1.00363942880216	2414.61510935585	1	20154.0803858521	1	1	1	5	2019-05-24T17:54:03.888	NG_ecoli_LTEE_11364_DM0	500	-866	163.575	DIA_100X_EMPTY_1x1_100ms	523524c5-829b-4245-90c5-159eef66a499	EPI_100X_YFP_1x1_200ms_25sola	EPI_100X_RFP_1x1_200ms_25sola
91	46	12.4628844354949	574	49.3396097693442	713.081881533101	786.672473867596	4490210	7822.66550522648	92.2136773244772	173.030792364623	0	740716	1290.44599303136	826.205933280638	1200.59987142872	0	NaN	NaN	NaN	NaN	NaN	474.777332888435	0.931545495207293	45.724542226289	11.8733402396134	10.2107925869809	2.13994106363245	0.0120713949957417	0.00698525087728871	0	1.0059442910898	3744.19239125092	0	15907.5278745645	1	1	1	5	2019-05-24T17:54:03.888	NG_ecoli_LTEE_11364_DM0	500	-866	163.575	DIA_100X_EMPTY_1x1_100ms	12d6c81f-829a-463a-82ef-c01034ee113e	EPI_100X_YFP_1x1_200ms_25sola	EPI_100X_RFP_1x1_200ms_25sola
92	36	12.044679643684	434	47.3710420164926	710.626728110599	1004.00460829493	382926	882.31797235023	92.2136773244772	173.030792364623	0	1219475	2809.85023041475	826.205933280638	1200.59987142872	0	NaN	NaN	NaN	NaN	NaN	362.335744219586	0.975014015543727	34.6660597585535	12.1672091093201	10.2102039480187	2.7003544327759	0.0134711920184076	0.00593595088067031	1	1.00266464588197	2838.33202273455	1	16407.3433179724	1	1	1	5	2019-05-24T17:54:03.888	NG_ecoli_LTEE_11364_DM0	500	-866	163.575	DIA_100X_EMPTY_1x1_100ms	8295cf71-415f-4ff1-9388-28dbcd1de1d4	EPI_100X_YFP_1x1_200ms_25sola	EPI_100X_RFP_1x1_200ms_25sola
93	46	13.0426767915607	600	49.628713435268	723.846666666667	89.8766666666667	1894507	3157.51166666667	92.2136773244772	173.030792364623	0	601960	1003.26666666667	826.205933280638	1200.59987142872	0	NaN	NaN	NaN	NaN	NaN	483.718911659789	0.93002350177242	43.7298994831224	12.6673662799773	10.8725284037352	2.40420973812427	0.0145277782862601	0.00679567533896541	2	1.0066193038968	4060.03205311826	0	15623.9083333333	1	1	1	5	2019-05-24T17:54:03.888	NG_ecoli_LTEE_11364_DM0	500	-866	163.575	DIA_100X_EMPTY_1x1_100ms	529c9c0c-f7a1-41e6-a963-f424052acdd3	EPI_100X_YFP_1x1_200ms_25sola	EPI_100X_RFP_1x1_200ms_25sola
94	57	13.0502724424003	744	-17.2414753283645	725.366935483871	1593.7123655914	2832308	3806.86559139785	92.2136773244772	173.030792364623	0	10190501	13696.9099462366	826.205933280638	1200.59987142872	0	NaN	NaN	NaN	NaN	NaN	703.974986710431	0.83850582264159	58.3235933594459	15.7867459170615	11.7887017946736	2.75008447127084	0.0601685182927789	0.024634555881427	1	1.04141912177683	6365.99244206415	3	18060.9422043011	1	1	1	5	2019-05-24T17:54:03.888	NG_ecoli_LTEE_11364_DM0	500	-866	163.575	DIA_100X_EMPTY_1x1_100ms	4ad42d20-bf98-428a-b9f5-61968ffb554a	EPI_100X_YFP_1x1_200ms_25sola	EPI_100X_RFP_1x1_200ms_25sola
95	36	10.9951008615725	396	48.9553991978499	732.358585858586	469.494949494949	118129	298.305555555556	92.2136773244772	173.030792364623	0	14991938	37858.4292929293	826.205933280638	1200.59987142872	4	NaN	NaN	NaN	NaN	NaN	359.57992677719	0.98103763498654	34.7981084696428	11.9801741087527	10.1227701715108	2.62909575104109	0.00418717968396118	0.00197214705388378	1	1.00018105607759	2800.55607102567	2	17451.6085858586	1	1	1	5	2019-05-24T17:54:03.888	NG_ecoli_LTEE_11364_DM0	500	-866	163.575	DIA_100X_EMPTY_1x1_100ms	294510fb-8824-406b-8e6b-a3bbbd29ddfc	EPI_100X_YFP_1x1_200ms_25sola	EPI_100X_RFP_1x1_200ms_25sola
96	9	1.72147818608152	16	-49.9987100996458	730.5	1616.125	7851	490.6875	92.2136773244772	173.030792364623	0	606604	37912.75	826.205933280638	1200.59987142872	2	NaN	NaN	NaN	NaN	NaN	121.78311327086	0.999544956004972	NaN	NaN	NaN	NaN	NaN	NaN	NaN	NaN	NaN	1	22630.9375	1	1	1	5	2019-05-24T17:54:03.888	NG_ecoli_LTEE_11364_DM0	500	-866	163.575	DIA_100X_EMPTY_1x1_100ms	9c1c1013-f13b-40c0-b96c-11c66f8f06b2	EPI_100X_YFP_1x1_200ms_25sola	EPI_100X_RFP_1x1_200ms_25sola
97	36	12.1990014228303	439	49.4510300726089	744.592255125285	556.234624145786	698288	1590.63325740319	92.2136773244772	173.030792364623	0	578706	1318.23690205011	826.205933280638	1200.59987142872	0	NaN	NaN	NaN	NaN	NaN	373.30126447138	0.992448092861811	34.8394597333758	12.351242425824	10.5051290098416	2.58715605819866	0.00514274868414271	0.00232241197851596	1	1.00037001126639	3019.70190808511	1	15646.5284738041	1	1	1	5	2019-05-24T17:54:03.888	NG_ecoli_LTEE_11364_DM0	500	-866	163.575	DIA_100X_EMPTY_1x1_100ms	dd6c3e55-e205-44e0-9b8a-9814cc42e254	EPI_100X_YFP_1x1_200ms_25sola	EPI_100X_RFP_1x1_200ms_25sola
98	47	12.6434202172964	595	49.1817275473907	755.339495798319	482.652100840336	638216	1072.63193277311	92.2136773244772	173.030792364623	0	4640482	7799.12941176471	826.205933280638	1200.59987142872	2	NaN	NaN	NaN	NaN	NaN	512.314861807238	0.912760106651934	46.5288317652588	13.1322949622319	10.8136475073526	2.38006888713237	0.0172512593704277	0.00566645425072571	2	1.00094514848377	4273.23175861936	2	17054.5798319328	1	1	1	5	2019-05-24T17:54:03.888	NG_ecoli_LTEE_11364_DM0	500	-866	163.575	DIA_100X_EMPTY_1x1_100ms	ddfcbe70-6fc9-4b1d-8c44-c3d15d27d302	EPI_100X_YFP_1x1_200ms_25sola	EPI_100X_RFP_1x1_200ms_25sola
99	47	13.3940601564524	630	49.7638746088395	750.642857142857	1623.5380952381	3001862	4764.86031746032	92.2136773244772	173.030792364623	0	2431849	3860.07777777778	826.205933280638	1200.59987142872	0	NaN	NaN	NaN	NaN	NaN	601.56849095471	0.93361838700053	47.971103360164	15.3131748157119	12.2444508348051	2.97919658727717	0.0232721860808606	0.0101558721369669	3	1.00240737751334	5648.69612734691	1	17299.7428571429	1	1	1	5	2019-05-24T17:54:03.888	NG_ecoli_LTEE_11364_DM0	500	-866	163.575	DIA_100X_EMPTY_1x1_100ms	be3da322-28e0-4d23-b48c-4e5ba845be2b	EPI_100X_YFP_1x1_200ms_25sola	EPI_100X_RFP_1x1_200ms_25sola
100	50	12.0836696534884	605	48.998717292973	767.955371900826	56.8892561983471	1354577	2238.97024793388	92.2136773244772	173.030792364623	0	497439	822.213223140496	826.205933280638	1200.59987142872	0	NaN	NaN	NaN	NaN	NaN	487.875681330733	0.974918034206933	46.0604584273209	12.4002790160222	10.384596407036	2.49342206271562	0.00604357418905362	0.00305512982738596	2	1.0001785680424	3901.19251677704	1	15903.5454545455	1	1	1	5	2019-05-24T17:54:03.888	NG_ecoli_LTEE_11364_DM0	500	-866	163.575	DIA_100X_EMPTY_1x1_100ms	4633bf9e-a800-4884-8610-d0f5b8799e45	EPI_100X_YFP_1x1_200ms_25sola	EPI_100X_RFP_1x1_200ms_25sola
101	30	10.8665886971379	326	23.811033045774	766.432515337423	468.509202453988	133028	408.061349693252	92.2136773244772	173.030792364623	0	14456764	44345.9018404908	826.205933280638	1200.59987142872	3	NaN	NaN	NaN	NaN	NaN	300.594179041193	0.993873321018598	28.3460833474154	13.041271070054	10.2083963935539	3.26602528277707	0.0108570462627808	0.00478816270078157	1	1.00087804971356	2320.05345847206	2	17787.1042944785	1	1	1	5	2019-05-24T17:54:03.888	NG_ecoli_LTEE_11364_DM0	500	-866	163.575	DIA_100X_EMPTY_1x1_100ms	7e9213e1-8693-4180-a8b8-be12cf06f70c	EPI_100X_YFP_1x1_200ms_25sola	EPI_100X_RFP_1x1_200ms_25sola
102	39	11.9538225482819	467	48.9725346759534	773.69164882227	532.631691648822	747949	1601.60385438972	92.2136773244772	173.030792364623	0	620429	1328.54175588865	826.205933280638	1200.59987142872	0	NaN	NaN	NaN	NaN	NaN	406.457858520463	0.974982080388913	39.1774609614418	11.6284695832604	10.0442226476898	2.62920531160482	0.637610664561305	0.0141381216191006	2	1.00383460668073	3104.26529765556	1	15905.6659528908	1	1	1	5	2019-05-24T17:54:03.888	NG_ecoli_LTEE_11364_DM0	500	-866	163.575	DIA_100X_EMPTY_1x1_100ms	1bbbef3f-40c1-4532-8bef-1c1dc03d7c4a	EPI_100X_YFP_1x1_200ms_25sola	EPI_100X_RFP_1x1_200ms_25sola
103	36	12.0998644374619	438	42.5100533095368	787.267123287671	18.0753424657534	612964	1399.46118721461	92.2136773244772	173.030792364623	0	3728805	8513.25342465753	826.205933280638	1200.59987142872	1	NaN	NaN	NaN	NaN	NaN	NaN	NaN	NaN	NaN	NaN	NaN	NaN	NaN	NaN	NaN	NaN	3	18009.6529680365	1	1	1	5	2019-05-24T17:54:03.888	NG_ecoli_LTEE_11364_DM0	500	-866	163.575	DIA_100X_EMPTY_1x1_100ms	8bb18258-fe5e-4c19-ab1b-4b0530a8a8a7	EPI_100X_YFP_1x1_200ms_25sola	EPI_100X_RFP_1x1_200ms_25sola
104	48	13.5554177431134	651	49.5843870571999	805.697388632873	1399.01689708141	5968031	9167.48233486943	92.2136773244772	173.030792364623	0	2039676	3133.14285714286	826.205933280638	1200.59987142872	0	NaN	NaN	NaN	NaN	NaN	545.090645619047	0.9541238922388	46.5317725776044	13.2161727088373	11.4888593757762	2.57578389265558	0.0153362200555601	0.00551926529204132	2	1.00242388021466	4823.84456654141	1	16420.7511520737	1	1	1	5	2019-05-24T17:54:03.888	NG_ecoli_LTEE_11364_DM0	500	-866	163.575	DIA_100X_EMPTY_1x1_100ms	b99d0e26-c33b-4057-b262-377e01177cc0	EPI_100X_YFP_1x1_200ms_25sola	EPI_100X_RFP_1x1_200ms_25sola
105	32	10.6684710981196	342	22.5807963652387	800.616959064327	245.327485380117	2384469	6972.13157894737	92.2136773244772	173.030792364623	0	258729	756.517543859649	826.205933280638	1200.59987142872	0	NaN	NaN	NaN	NaN	NaN	308.214674059015	0.997172705950203	30.8350784064871	12.1666738479589	9.78416939712102	2.70572581794508	0.0148115950886203	0.00610355866965453	0	1.00215368572562	2318.37062194172	1	16297.0438596491	1	1	1	5	2019-05-24T17:54:03.888	NG_ecoli_LTEE_11364_DM0	500	-866	163.575	DIA_100X_EMPTY_1x1_100ms	77bd9a94-75be-42cf-88ed-d6ab6823ad0e	EPI_100X_YFP_1x1_200ms_25sola	EPI_100X_RFP_1x1_200ms_25sola
106	47	11.3567038396489	534	49.6123887593738	807.833333333333	1562.75468164794	3349392	6272.26966292135	92.2136773244772	173.030792364623	0	777301	1455.61985018727	826.205933280638	1200.59987142872	0	NaN	NaN	NaN	NaN	NaN	466.970652948186	0.940748117479329	46.2512737607212	11.7415815810954	9.94128288835626	2.11736052204159	0.0134046162382921	0.00572709279349682	2	1.00320848162444	3590.03302351952	1	16870.7490636704	1	1	1	5	2019-05-24T17:54:03.888	NG_ecoli_LTEE_11364_DM0	500	-866	163.575	DIA_100X_EMPTY_1x1_100ms	3d34baf0-5a20-4ebd-a415-7653db4ecad5	EPI_100X_YFP_1x1_200ms_25sola	EPI_100X_RFP_1x1_200ms_25sola
107	10	2.38962491611501	31	-49.999599153141	798.677419354839	2.96774193548387	77047	2485.38709677419	92.2136773244772	173.030792364623	0	80211	2587.45161290323	826.205933280638	1200.59987142872	0	NaN	NaN	NaN	NaN	NaN	NaN	NaN	NaN	NaN	NaN	NaN	NaN	NaN	NaN	NaN	NaN	2	19848.064516129	1	1	1	5	2019-05-24T17:54:03.888	NG_ecoli_LTEE_11364_DM0	500	-866	163.575	DIA_100X_EMPTY_1x1_100ms	a83ed730-18fd-4f94-ba00-19c2f4236a05	EPI_100X_YFP_1x1_200ms_25sola	EPI_100X_RFP_1x1_200ms_25sola
108	34	11.8478346331851	406	42.9810805775566	801.56157635468	21.9187192118227	1800215	4434.02709359606	92.2136773244772	173.030792364623	0	840689	2070.66256157635	826.205933280638	1200.59987142872	0	NaN	NaN	NaN	NaN	NaN	376.069335626788	0.98582994918787	34.8015914281236	13.0948363448537	10.4798558190279	2.98233492752824	0.0114831419849405	0.00457600515666937	2	1.00111123569322	3001.92336324429	2	17812.3891625616	1	1	1	5	2019-05-24T17:54:03.888	NG_ecoli_LTEE_11364_DM0	500	-866	163.575	DIA_100X_EMPTY_1x1_100ms	9df1b0a1-a73e-451f-9872-a179940ae842	EPI_100X_YFP_1x1_200ms_25sola	EPI_100X_RFP_1x1_200ms_25sola
109	48	14.2446578386507	684	49.6358161396927	818.233918128655	1287.69883040936	681312	996.070175438596	92.2136773244772	173.030792364623	0	4230296	6184.6432748538	826.205933280638	1200.59987142872	0	NaN	NaN	NaN	NaN	NaN	546.098040141805	0.959389051384049	45.9464836533925	13.4335579888704	11.6108004921407	2.71257000464472	0.00750284707737363	0.00276544699311585	3	1.00042643505312	4864.81675914397	0	15268.2850877193	1	1	1	5	2019-05-24T17:54:03.888	NG_ecoli_LTEE_11364_DM0	500	-866	163.575	DIA_100X_EMPTY_1x1_100ms	e8971a1b-c4da-4b86-a2c8-7712141733cb	EPI_100X_YFP_1x1_200ms_25sola	EPI_100X_RFP_1x1_200ms_25sola
110	35	11.5018386513749	403	40.217773437283	815.31017369727	216.709677419355	3238827	8036.79156327543	92.2136773244772	173.030792364623	0	312581	775.63523573201	826.205933280638	1200.59987142872	0	NaN	NaN	NaN	NaN	NaN	359.94413254077	0.975709712335091	35.2331692811296	11.8341086463476	10.013101973286	2.50564774307314	0.0236064654204523	0.0104313968573676	1	1.00924720470249	2774.46256814753	2	16498.2754342432	1	1	1	5	2019-05-24T17:54:03.888	NG_ecoli_LTEE_11364_DM0	500	-866	163.575	DIA_100X_EMPTY_1x1_100ms	20fae954-fcda-4477-91c9-55fcc1415426	EPI_100X_YFP_1x1_200ms_25sola	EPI_100X_RFP_1x1_200ms_25sola
111	39	13.0287130026618	509	49.5314921624148	825.086444007859	440.051080550098	2613624	5134.82121807466	92.2136773244772	173.030792364623	0	482648	948.2278978389	826.205933280638	1200.59987142872	0	NaN	NaN	NaN	NaN	NaN	425.810500818968	0.955208532870714	38.0006785163833	12.8482211917318	10.9379099485557	2.67101713777927	0.018615026822263	0.00790222348023161	1	1.00393182106985	3570.6716844287	1	15750.3673870334	1	1	1	5	2019-05-24T17:54:03.888	NG_ecoli_LTEE_11364_DM0	500	-866	163.575	DIA_100X_EMPTY_1x1_100ms	5a8d4bf8-f122-4080-91bb-a99722ae388e	EPI_100X_YFP_1x1_200ms_25sola	EPI_100X_RFP_1x1_200ms_25sola
112	42	11.8622844582138	499	48.7651737495125	822.434869739479	1404.55711422846	888917	1781.39679358717	92.2136773244772	173.030792364623	0	8825848	17687.0701402806	826.205933280638	1200.59987142872	2	NaN	NaN	NaN	NaN	NaN	442.275188609296	0.899797989968966	42.1373076099552	12.9088932288753	10.3092733532297	2.33785656839318	0.0233357901877064	0.00780602158115692	2	1.00345789664106	3517.32723170149	1	17696.501002004	1	1	1	5	2019-05-24T17:54:03.888	NG_ecoli_LTEE_11364_DM0	500	-866	163.575	DIA_100X_EMPTY_1x1_100ms	50dacb3c-e6cc-4059-8303-a901b0d40c26	EPI_100X_YFP_1x1_200ms_25sola	EPI_100X_RFP_1x1_200ms_25sola
113	35	13.7222631460282	481	48.3827044231013	823.351351351351	927.602910602911	4431565	9213.23284823285	92.2136773244772	173.030792364623	0	459871	956.072765072765	826.205933280638	1200.59987142872	0	NaN	NaN	NaN	NaN	NaN	382.519002393536	0.974108183600375	34.0717865959553	12.7629204375142	10.7788027520542	3.02097955651316	0.0175324506938792	0.00187032340797831	3	1.00010741501949	3109.03662003505	0	15505.7671517672	1	1	1	5	2019-05-24T17:54:03.888	NG_ecoli_LTEE_11364_DM0	500	-866	163.575	DIA_100X_EMPTY_1x1_100ms	5733182d-22a5-4e03-8064-ce3d705fa805	EPI_100X_YFP_1x1_200ms_25sola	EPI_100X_RFP_1x1_200ms_25sola
114	46	11.393363335271	525	47.1031614918175	828.750476190476	238	1839625	3504.04761904762	92.2136773244772	173.030792364623	0	430110	819.257142857143	826.205933280638	1200.59987142872	0	NaN	NaN	NaN	NaN	NaN	468.091234074473	0.861931722329803	47.177988054981	11.791087528161	9.70243352677287	2.1511654643949	0.0387503541519164	0.0143630951043028	0	1.02870750267475	3488.11383250721	1	17413.9638095238	1	1	1	5	2019-05-24T17:54:03.888	NG_ecoli_LTEE_11364_DM0	500	-866	163.575	DIA_100X_EMPTY_1x1_100ms	e0cecf19-0ad2-43c9-a80e-3e32db65bca0	EPI_100X_YFP_1x1_200ms_25sola	EPI_100X_RFP_1x1_200ms_25sola
115	34	10.857388978559	369	49.1505508231695	831.417344173442	464.956639566396	1703501	4616.53387533875	92.2136773244772	173.030792364623	0	306416	830.39566395664	826.205933280638	1200.59987142872	0	NaN	NaN	NaN	NaN	NaN	338.777312520666	0.996823981648062	33.7400070833816	11.6127790336314	9.83028552663603	2.56253570223182	0.00600816293748363	0.00331562562474608	1	1.00021377105282	2560.75079089271	2	17092.3116531165	1	1	1	5	2019-05-24T17:54:03.888	NG_ecoli_LTEE_11364_DM0	500	-866	163.575	DIA_100X_EMPTY_1x1_100ms	538212b3-babc-401a-bc6f-af943f475e13	EPI_100X_YFP_1x1_200ms_25sola	EPI_100X_RFP_1x1_200ms_25sola
116	49	10.4571187314083	515	48.3539062793514	846.444660194175	1562.09902912621	959125	1862.3786407767	92.2136773244772	173.030792364623	0	1712670	3325.57281553398	826.205933280638	1200.59987142872	0	NaN	NaN	NaN	NaN	NaN	477.385869484443	0.894096462513793	49.7268644919013	11.4095136069312	9.45242002186046	1.98801624888483	0.0206994203838051	0.00832602043396891	2	1.01062784312732	3489.53035095313	2	17690.7669902913	1	1	1	5	2019-05-24T17:54:03.888	NG_ecoli_LTEE_11364_DM0	500	-866	163.575	DIA_100X_EMPTY_1x1_100ms	6b61d745-dc84-4256-b624-a3ddfa843fed	EPI_100X_YFP_1x1_200ms_25sola	EPI_100X_RFP_1x1_200ms_25sola
117	53	11.543932597957	613	49.7024393450274	849.595432300163	1520.61990212072	1034221	1687.14681892333	92.2136773244772	173.030792364623	0	2909313	4746.02446982055	826.205933280638	1200.59987142872	0	NaN	NaN	NaN	NaN	NaN	563.105365029816	0.959295793658448	53.6374149714678	11.7038738518843	10.3401319246932	2.0903320094324	0.00492358900826116	0.00246100064918655	3	1.00012371788217	4504.11924645948	1	17882.9445350734	1	1	1	5	2019-05-24T17:54:03.888	NG_ecoli_LTEE_11364_DM0	500	-866	163.575	DIA_100X_EMPTY_1x1_100ms	eccbeebb-cad5-452a-83dc-dccfb2d1e255	EPI_100X_YFP_1x1_200ms_25sola	EPI_100X_RFP_1x1_200ms_25sola
118	65	11.659552621327	758	30.4695920810045	860.689973614776	1532.89050131926	3616470	4771.06860158311	92.2136773244772	173.030792364623	0	1207008	1592.35883905013	826.205933280638	1200.59987142872	0	NaN	NaN	NaN	NaN	NaN	692.994458089456	0.849190480164846	66.2197513368282	12.2695473233607	10.2767520270238	2.10007851110428	0.0441142483652143	0.00627265982978464	2	1.00877332997718	5492.74176499647	2	17833.0976253298	1	1	1	5	2019-05-24T17:54:03.888	NG_ecoli_LTEE_11364_DM0	500	-866	163.575	DIA_100X_EMPTY_1x1_100ms	12631941-8bc7-43f5-b271-3e65745f92a1	EPI_100X_YFP_1x1_200ms_25sola	EPI_100X_RFP_1x1_200ms_25sola
119	35	12.9705150250026	454	49.3368634913173	852.180616740088	1417.70264317181	4154474	9150.82378854625	92.2136773244772	173.030792364623	0	499903	1101.10792951542	826.205933280638	1200.59987142872	0	NaN	NaN	NaN	NaN	NaN	370.158603231393	0.98812460608334	33.5891456720256	13.025180892555	10.720652722809	2.89185587986871	0.0035531997025424	0.00149235533555032	2	1.00015355510303	3032.01464911944	0	16010.40969163	1	1	1	5	2019-05-24T17:54:03.888	NG_ecoli_LTEE_11364_DM0	500	-866	163.575	DIA_100X_EMPTY_1x1_100ms	66566d36-1b98-4e97-aa6d-b8c60ec5a7a3	EPI_100X_YFP_1x1_200ms_25sola	EPI_100X_RFP_1x1_200ms_25sola
120	35	12.7765779753287	448	48.6062824922892	851.035714285714	492.332589285714	1897462	4235.40625	92.2136773244772	173.030792364623	0	334537	746.734375	826.205933280638	1200.59987142872	0	NaN	NaN	NaN	NaN	NaN	371.867458578167	0.98707662280971	35.0638618777263	12.0271994890476	10.32698654204	2.6799809623854	0.00350067210687365	0.00160009875978256	2	1.00014147276312	2936.95201129497	1	16245.8191964286	1	1	1	5	2019-05-24T17:54:03.888	NG_ecoli_LTEE_11364_DM0	500	-866	163.575	DIA_100X_EMPTY_1x1_100ms	8a846310-7207-4516-ab79-58796ef97c34	EPI_100X_YFP_1x1_200ms_25sola	EPI_100X_RFP_1x1_200ms_25sola
121	60	13.8771865850629	833	48.4604329961037	878.893157262905	534.651860744298	2924008	3510.21368547419	92.2136773244772	173.030792364623	0	677711	813.578631452581	826.205933280638	1200.59987142872	0	NaN	NaN	NaN	NaN	NaN	665.767979696007	0.870157199394868	59.3224306252654	12.6211609972148	11.0969389008307	2.2333394961502	0.0206381492538098	0.0116318024546709	1	1.0282726682967	5737.40104483799	1	15512.5546218487	1	1	1	5	2019-05-24T17:54:03.888	NG_ecoli_LTEE_11364_DM0	500	-866	163.575	DIA_100X_EMPTY_1x1_100ms	f3e0bcfa-6f2c-4206-afc5-febe62a17784	EPI_100X_YFP_1x1_200ms_25sola	EPI_100X_RFP_1x1_200ms_25sola
122	46	12.9309010898117	595	49.1762934879855	879.605042016807	1956.46554621849	140046	235.371428571429	92.2136773244772	173.030792364623	0	23342904	39231.7714285714	826.205933280638	1200.59987142872	4	NaN	NaN	NaN	NaN	NaN	487.790842364107	0.898982928670225	44.8013404614368	13.2614870052752	10.6028442163303	2.67132984062721	0.0413528312529787	0.00388384483444194	2	1.0008833160317	3955.72098056875	0	16762.4033613445	1	1	1	5	2019-05-24T17:54:03.888	NG_ecoli_LTEE_11364_DM0	500	-866	163.575	DIA_100X_EMPTY_1x1_100ms	be693b4c-a40a-472d-89e8-e315b8f6d4e3	EPI_100X_YFP_1x1_200ms_25sola	EPI_100X_RFP_1x1_200ms_25sola
123	52	12.0343438624634	627	49.2749469755827	898.824561403509	639.992025518341	848783	1353.72089314195	92.2136773244772	173.030792364623	0	3492219	5569.72727272727	826.205933280638	1200.59987142872	0	NaN	NaN	NaN	NaN	NaN	529.001263976577	0.909869164587273	51.4150610828268	12.761919337913	10.0828483053112	2.36114708873482	0.0161573702243843	0.00845050157902001	1	1.00948316580595	4105.31706174226	1	16807.0079744817	1	1	1	5	2019-05-24T17:54:03.888	NG_ecoli_LTEE_11364_DM0	500	-866	163.575	DIA_100X_EMPTY_1x1_100ms	0ca384a4-7317-4369-b8fc-9bd11fa5227d	EPI_100X_YFP_1x1_200ms_25sola	EPI_100X_RFP_1x1_200ms_25sola
124	37	13.2527505830031	492	49.3763181724575	905.073170731707	507.983739837398	1682149	3419.00203252033	92.2136773244772	173.030792364623	0	915412	1860.59349593496	826.205933280638	1200.59987142872	0	NaN	NaN	NaN	NaN	NaN	403.829752060711	0.958933149354576	36.4645633748971	12.8964131137212	10.8058403835709	2.71397487428028	0.0206037761052921	0.00803193982066233	1	1.00330932719745	3344.09029428858	1	16315.8069105691	1	1	1	5	2019-05-24T17:54:03.888	NG_ecoli_LTEE_11364_DM0	500	-866	163.575	DIA_100X_EMPTY_1x1_100ms	12ff7eaf-ed9f-45e8-ae3f-d37756fcd8a7	EPI_100X_YFP_1x1_200ms_25sola	EPI_100X_RFP_1x1_200ms_25sola
125	35	11.2872836456161	395	48.81285254997	904.858227848101	598.053164556962	666383	1687.04556962025	92.2136773244772	173.030792364623	0	917719	2323.33924050633	826.205933280638	1200.59987142872	0	NaN	NaN	NaN	NaN	NaN	343.337876992592	0.964624682421906	34.1389109995413	11.5736716217427	9.83440994576126	2.34962017105571	0.0248665644036051	0.0102579293159492	1	1.00509950441385	2593.20088063595	2	17162.6784810127	1	1	1	5	2019-05-24T17:54:03.888	NG_ecoli_LTEE_11364_DM0	500	-866	163.575	DIA_100X_EMPTY_1x1_100ms	36a98b9e-b1b0-43dd-b43d-3e1e64144a10	EPI_100X_YFP_1x1_200ms_25sola	EPI_100X_RFP_1x1_200ms_25sola
126	38	13.1569545168111	501	49.3207564296868	910.878243512974	1271.00399201597	3613625	7212.8243512974	92.2136773244772	173.030792364623	0	955166	1906.51896207585	826.205933280638	1200.59987142872	0	NaN	NaN	NaN	NaN	NaN	412.497219124849	0.968071049934175	36.5608597180814	12.8992064738513	11.017669673423	2.68549181514766	0.015895600868057	0.00721853688722115	1	1.0022566904759	3485.66604383489	0	15356.1177644711	1	1	1	5	2019-05-24T17:54:03.888	NG_ecoli_LTEE_11364_DM0	500	-866	163.575	DIA_100X_EMPTY_1x1_100ms	7c61d41f-fdb5-484f-a218-f760cd78e684	EPI_100X_YFP_1x1_200ms_25sola	EPI_100X_RFP_1x1_200ms_25sola
127	58	12.6540837043863	734	34.7401104290343	908.673024523161	1588.47411444142	151114	205.877384196185	92.2136773244772	173.030792364623	0	31532803	42960.2220708447	826.205933280638	1200.59987142872	6	NaN	NaN	NaN	NaN	NaN	615.529060973554	0.864258873166469	58.3473335242056	12.7893930426852	10.4324085286152	2.40979270758491	0.0117980339796416	0.00468414888993432	3	1.0033591125832	4987.46735343603	0	17290.7670299728	1	1	1	5	2019-05-24T17:54:03.888	NG_ecoli_LTEE_11364_DM0	500	-866	163.575	DIA_100X_EMPTY_1x1_100ms	c201491e-56ee-4f1e-a875-f74799a0fa51	EPI_100X_YFP_1x1_200ms_25sola	EPI_100X_RFP_1x1_200ms_25sola
128	38	12.7104523065003	483	49.4996861082808	921.815734989648	833.341614906832	1388839	2875.44306418219	92.2136773244772	173.030792364623	0	342783	709.695652173913	826.205933280638	1200.59987142872	0	NaN	NaN	NaN	NaN	NaN	396.776540449567	0.972113157038489	36.8329504931168	12.3657262274526	10.5691280627168	2.50991938773734	0.00420479716090973	0.00205069878538569	1	1.00034901209468	3231.50409743651	0	15711.0041407868	1	1	1	5	2019-05-24T17:54:03.888	NG_ecoli_LTEE_11364_DM0	500	-866	163.575	DIA_100X_EMPTY_1x1_100ms	cfff34c8-5e0c-4488-990b-6ac53ac094f8	EPI_100X_YFP_1x1_200ms_25sola	EPI_100X_RFP_1x1_200ms_25sola
129	46	10.2995801343885	474	49.550397856406	916.540084388186	1691.77848101266	2199895	4641.12869198312	92.2136773244772	173.030792364623	0	373999	789.027426160338	826.205933280638	1200.59987142872	0	NaN	NaN	NaN	NaN	NaN	445.302189305773	0.930574441781796	45.3530093005089	11.0999919925887	9.5726184950348	2.24637436348743	0.0120636876223275	0.00368862906857134	4	1.00135176134733	3264.05518233105	1	17824.6329113924	1	1	1	5	2019-05-24T17:54:03.888	NG_ecoli_LTEE_11364_DM0	500	-866	163.575	DIA_100X_EMPTY_1x1_100ms	c72a8edb-64db-40d4-83b8-7b7fd7dc7580	EPI_100X_YFP_1x1_200ms_25sola	EPI_100X_RFP_1x1_200ms_25sola
130	35	11.5796182397598	407	47.5915425850161	929.179361179361	626.535626535627	616878	1515.67076167076	92.2136773244772	173.030792364623	0	3962155	9735.02457002457	826.205933280638	1200.59987142872	0	NaN	NaN	NaN	NaN	NaN	350.032915691456	0.976196132709906	33.9545512457661	12.6403989857262	9.90121382903411	2.8752206728595	1.08171360112509	0.0231039145148265	1	1.00255540516	2614.35618206213	1	17423.542997543	1	1	1	5	2019-05-24T17:54:03.888	NG_ecoli_LTEE_11364_DM0	500	-866	163.575	DIA_100X_EMPTY_1x1_100ms	fbebba2c-1ae6-49c3-acee-7e16132e7a6e	EPI_100X_YFP_1x1_200ms_25sola	EPI_100X_RFP_1x1_200ms_25sola
131	49	13.5026079316569	663	47.0934402556164	932.039215686274	1701.2730015083	3576986	5395.15233785822	92.2136773244772	173.030792364623	0	543427	819.648567119155	826.205933280638	1200.59987142872	0	NaN	NaN	NaN	NaN	NaN	544.870447759926	0.905480770019781	48.7117424068631	13.4361246788861	10.9520001751618	2.38093569907128	0.0289813149419005	0.0102552411390806	2	1.00395877022363	4588.91940181856	1	16651.6953242836	1	1	1	5	2019-05-24T17:54:03.888	NG_ecoli_LTEE_11364_DM0	500	-866	163.575	DIA_100X_EMPTY_1x1_100ms	d0e4072b-8c5c-4e88-86d3-8509826b638e	EPI_100X_YFP_1x1_200ms_25sola	EPI_100X_RFP_1x1_200ms_25sola
132	50	13.6801000855119	689	48.8777184020643	954.101596516691	116.375907111756	2883744	4185.40493468795	92.2136773244772	173.030792364623	0	491833	713.835994194485	826.205933280638	1200.59987142872	0	NaN	NaN	NaN	NaN	NaN	546.11341479239	0.922249257065179	49.6317535958916	12.8411196027029	10.8133706616844	2.31449400769778	0.0128353703495306	0.0056157813269606	1	1.00503699707812	4557.97229913168	0	15672.4179970972	1	1	1	5	2019-05-24T17:54:03.888	NG_ecoli_LTEE_11364_DM0	500	-866	163.575	DIA_100X_EMPTY_1x1_100ms	99568965-d18e-444b-945b-025bd7f2ff7c	EPI_100X_YFP_1x1_200ms_25sola	EPI_100X_RFP_1x1_200ms_25sola
133	38	12.4854183466629	475	49.229898026172	945.488421052632	1383.81684210526	2037426	4289.31789473684	92.2136773244772	173.030792364623	0	409183	861.437894736842	826.205933280638	1200.59987142872	0	NaN	NaN	NaN	NaN	NaN	397.880873636249	0.975588381427067	36.6057690568041	12.4855919161305	10.6086284043815	2.62009726087593	0.00676888876489156	0.00310322291473081	1	1.00064564719733	3235.62283338573	0	15925.1747368421	1	1	1	5	2019-05-24T17:54:03.888	NG_ecoli_LTEE_11364_DM0	500	-866	163.575	DIA_100X_EMPTY_1x1_100ms	0ee9ceb8-b77b-4d62-bb36-4c00a59f5e9f	EPI_100X_YFP_1x1_200ms_25sola	EPI_100X_RFP_1x1_200ms_25sola
134	51	12.3693508571662	632	26.5054200812199	958.946202531646	2024.57120253165	2542465	4022.88765822785	92.2136773244772	173.030792364623	0	558484	883.677215189873	826.205933280638	1200.59987142872	0	NaN	NaN	NaN	NaN	NaN	NaN	NaN	NaN	NaN	NaN	NaN	NaN	NaN	NaN	NaN	NaN	0	16960.0300632911	1	1	1	5	2019-05-24T17:54:03.888	NG_ecoli_LTEE_11364_DM0	500	-866	163.575	DIA_100X_EMPTY_1x1_100ms	1f4069f4-6fce-4b46-85d8-628cbaf95896	EPI_100X_YFP_1x1_200ms_25sola	EPI_100X_RFP_1x1_200ms_25sola
135	39	11.3208867440773	442	49.4160516618326	975.461538461538	559.276018099548	1784540	4037.42081447964	92.2136773244772	173.030792364623	0	350509	793.006787330317	826.205933280638	1200.59987142872	0	NaN	NaN	NaN	NaN	NaN	393.210689277541	0.919800279140483	38.7477700433791	12.0151660810225	9.84048947662192	2.50305481905782	0.020676539329418	0.00819259292748591	1	1.00392149247259	2946.93120497374	1	16890.0248868778	1	1	1	5	2019-05-24T17:54:03.888	NG_ecoli_LTEE_11364_DM0	500	-866	163.575	DIA_100X_EMPTY_1x1_100ms	b2a0fc95-541f-4f42-9343-e939e0b0ff4b	EPI_100X_YFP_1x1_200ms_25sola	EPI_100X_RFP_1x1_200ms_25sola
136	36	12.4832290754879	450	48.6994818537977	968.5	1847.11111111111	6654844	14788.5422222222	92.2136773244772	173.030792364623	0	327919	728.708888888889	826.205933280638	1200.59987142872	0	NaN	NaN	NaN	NaN	NaN	372.578049312737	0.987981128224831	34.8989042749915	12.3975505178083	10.4810678337688	2.7148427314544	0.0101280996271304	0.00470461700382443	1	1.00188722684895	3011.01373412378	1	16260.5311111111	1	1	1	5	2019-05-24T17:54:03.888	NG_ecoli_LTEE_11364_DM0	500	-866	163.575	DIA_100X_EMPTY_1x1_100ms	1c555c5d-e9cf-4e9b-bff6-5ab710642a33	EPI_100X_YFP_1x1_200ms_25sola	EPI_100X_RFP_1x1_200ms_25sola
137	43	13.1154437233214	564	49.7410912983615	980.171985815603	31.8120567375887	2573395	4562.75709219858	92.2136773244772	173.030792364623	0	519266	920.684397163121	826.205933280638	1200.59987142872	0	NaN	NaN	NaN	NaN	NaN	449.817597499192	0.968064302183937	40.3299376966398	12.7821243624713	10.9617497343965	2.51618021690632	0.00465415173852428	0.00186645877363174	2	1.00018891563674	3806.07373462441	0	15802.2145390071	1	1	1	5	2019-05-24T17:54:03.888	NG_ecoli_LTEE_11364_DM0	500	-866	163.575	DIA_100X_EMPTY_1x1_100ms	c4f34286-ce65-4406-8692-6cbdc9a4ae81	EPI_100X_YFP_1x1_200ms_25sola	EPI_100X_RFP_1x1_200ms_25sola
138	51	12.0682463995608	616	49.6209340244628	989.410714285714	545.99512987013	2657382	4313.93181818182	92.2136773244772	173.030792364623	0	610938	991.782467532468	826.205933280638	1200.59987142872	0	NaN	NaN	NaN	NaN	NaN	521.876615369415	0.904974273772907	50.0350802091878	12.394506967194	10.2425068318939	2.25954704922906	0.0208732053734632	0.00677740142504324	0	1.00718923264446	4122.65512766482	1	16691.4220779221	1	1	1	5	2019-05-24T17:54:03.888	NG_ecoli_LTEE_11364_DM0	500	-866	163.575	DIA_100X_EMPTY_1x1_100ms	82e84f35-397f-4232-b0a8-6a74cced1fe3	EPI_100X_YFP_1x1_200ms_25sola	EPI_100X_RFP_1x1_200ms_25sola
139	47	12.6255036223993	594	49.3869525185311	990.981481481482	668.811447811448	679540	1144.00673400673	92.2136773244772	173.030792364623	0	2855888	4807.89225589226	826.205933280638	1200.59987142872	0	NaN	NaN	NaN	NaN	NaN	492.827790837817	0.934998191050641	45.7495607114207	12.7455338241402	10.542531189227	2.30778497499356	0.0318641166780445	0.0106436489642132	1	1.00789104343302	3993.61871348673	1	15889.4848484848	1	1	1	5	2019-05-24T17:54:03.888	NG_ecoli_LTEE_11364_DM0	500	-866	163.575	DIA_100X_EMPTY_1x1_100ms	97a9961a-92e9-48ae-980a-1ee0dc13c1f4	EPI_100X_YFP_1x1_200ms_25sola	EPI_100X_RFP_1x1_200ms_25sola
140	37	12.4065429264012	459	49.2193407338075	981.028322440087	1812.56862745098	7120521	15513.1176470588	92.2136773244772	173.030792364623	0	331252	721.681917211329	826.205933280638	1200.59987142872	0	NaN	NaN	NaN	NaN	NaN	381.195407424449	0.990952239730656	35.5590136587304	12.389033206992	10.4462113052019	2.81340476242614	0.00512337404314005	0.00259127787965647	2	1.00035009246739	3047.59463410286	1	16117.9847494553	1	1	1	5	2019-05-24T17:54:03.888	NG_ecoli_LTEE_11364_DM0	500	-866	163.575	DIA_100X_EMPTY_1x1_100ms	70f91cb6-d981-4e6e-94df-43cfaee756b0	EPI_100X_YFP_1x1_200ms_25sola	EPI_100X_RFP_1x1_200ms_25sola
141	44	12.4909002726379	550	49.561683454379	985.445454545455	794.649090909091	2846035	5174.60909090909	92.2136773244772	173.030792364623	0	563075	1023.77272727273	826.205933280638	1200.59987142872	0	NaN	NaN	NaN	NaN	NaN	448.756199964465	0.947000563952768	43.1125630638574	12.052649785098	10.2003971035761	2.28708559101503	0.00492687254904998	0.00183272671901458	3	1.00006094919994	3523.12362401204	0	16145.0109090909	1	1	1	5	2019-05-24T17:54:03.888	NG_ecoli_LTEE_11364_DM0	500	-866	163.575	DIA_100X_EMPTY_1x1_100ms	f77e169a-8fd9-4148-b00b-448d4f9e6cde	EPI_100X_YFP_1x1_200ms_25sola	EPI_100X_RFP_1x1_200ms_25sola
142	58	12.4039705708111	720	47.8358326126428	1032.61527777778	639.443055555556	643435	893.659722222222	92.2136773244772	173.030792364623	0	5152780	7156.63888888889	826.205933280638	1200.59987142872	0	NaN	NaN	NaN	NaN	NaN	599.84934657114	0.895333114300425	56.3463669010694	12.9595083790721	10.5203290308713	2.34812850242112	0.00897786795643686	0.0062337745282469	0	1.00657813717476	4897.95111260964	1	16343.1027777778	1	1	1	5	2019-05-24T17:54:03.888	NG_ecoli_LTEE_11364_DM0	500	-866	163.575	DIA_100X_EMPTY_1x1_100ms	28612b0c-2306-4b11-88e7-6fe0a925b208	EPI_100X_YFP_1x1_200ms_25sola	EPI_100X_RFP_1x1_200ms_25sola
143	60	12.5209518408679	751	48.3424593542907	1035.7310252996	728.868175765646	2286064	3044.02663115846	92.2136773244772	173.030792364623	0	520705	693.348868175766	826.205933280638	1200.59987142872	0	NaN	NaN	NaN	NaN	NaN	620.178492752347	0.90879733193744	57.9633289146892	12.5787661035164	10.5273181030816	2.17907689209966	0.0128964998204634	0.00510930730082336	3	1.00142782857758	5045.20355834593	0	16092.4274300932	1	1	1	5	2019-05-24T17:54:03.888	NG_ecoli_LTEE_11364_DM0	500	-866	163.575	DIA_100X_EMPTY_1x1_100ms	2e0a9e30-f8d5-4aac-b184-77248d8fae57	EPI_100X_YFP_1x1_200ms_25sola	EPI_100X_RFP_1x1_200ms_25sola
144	60	12.9803955027282	778	49.7552557905232	1041.25064267352	1918.53341902314	1739511	2235.87532133676	92.2136773244772	173.030792364623	0	557066	716.023136246787	826.205933280638	1200.59987142872	0	NaN	NaN	NaN	NaN	NaN	629.996047737544	0.94466865358017	58.6134119702301	11.9802955886291	10.5866981460851	2.03882014035133	0.00457848096657332	0.00237930728188626	0	1.00098046366468	5159.50390155122	0	16737.0899742931	1	1	1	5	2019-05-24T17:54:03.888	NG_ecoli_LTEE_11364_DM0	500	-866	163.575	DIA_100X_EMPTY_1x1_100ms	e97cdbaa-d746-488a-9b72-890c874a4dfc	EPI_100X_YFP_1x1_200ms_25sola	EPI_100X_RFP_1x1_200ms_25sola
145	42	12.7198183041597	535	49.5207675953359	1089.01682242991	656.695327102804	1815627	3393.6953271028	92.2136773244772	173.030792364623	0	377344	705.315887850467	826.205933280638	1200.59987142872	0	NaN	NaN	NaN	NaN	NaN	443.899256475576	0.950742293815151	40.9134858980518	12.6354494397743	10.6809727999536	2.35267260122909	0.0122347355824914	0.00600033865003566	0	1.00402937744481	3665.87779458035	0	15646.2074766355	1	1	1	5	2019-05-24T17:54:03.888	NG_ecoli_LTEE_11364_DM0	500	-866	163.575	DIA_100X_EMPTY_1x1_100ms	d094beb2-e2f2-40c6-878c-dc01b4a91c47	EPI_100X_YFP_1x1_200ms_25sola	EPI_100X_RFP_1x1_200ms_25sola
146	35	12.3811364529473	435	48.2848776215464	1082.67586206897	135.126436781609	1177129	2706.04367816092	92.2136773244772	173.030792364623	0	352046	809.301149425287	826.205933280638	1200.59987142872	0	NaN	NaN	NaN	NaN	NaN	360.859762349685	0.978412293105586	34.8942598787673	11.8134227942266	10.1509774348862	2.49355651616215	0.0050927275604635	0.00249786331344749	2	1.00016553047526	2823.9668693641	1	16359.291954023	1	1	1	5	2019-05-24T17:54:03.888	NG_ecoli_LTEE_11364_DM0	500	-866	163.575	DIA_100X_EMPTY_1x1_100ms	293581ef-564e-46be-894a-23fbad1a457f	EPI_100X_YFP_1x1_200ms_25sola	EPI_100X_RFP_1x1_200ms_25sola
147	35	12.142701853405	425	49.5014763978461	1086.47764705882	170.56	1098652	2585.06352941176	92.2136773244772	173.030792364623	0	326569	768.397647058824	826.205933280638	1200.59987142872	0	NaN	NaN	NaN	NaN	NaN	342.224204366528	0.983358433993786	32.9218044747408	12.0367804050917	10.0831146824454	2.82561652474389	0.0100626844957629	0.00542200065287468	1	1.00064451365268	2628.83256594504	1	16435.3435294118	1	1	1	5	2019-05-24T17:54:03.888	NG_ecoli_LTEE_11364_DM0	500	-866	163.575	DIA_100X_EMPTY_1x1_100ms	31d88ecb-dc6c-4642-8d2b-7bfedf9a4da4	EPI_100X_YFP_1x1_200ms_25sola	EPI_100X_RFP_1x1_200ms_25sola
148	43	12.5298940358841	539	48.3201416329018	1091.36734693878	1181.88126159555	2371139	4399.14471243043	92.2136773244772	173.030792364623	0	451762	838.148423005566	826.205933280638	1200.59987142872	0	NaN	NaN	NaN	NaN	NaN	456.185455965817	0.98260842281741	41.8396344766951	12.4614804815371	10.6352748511049	2.65942612455603	0.0148757363371905	0.00801559840940641	1	1.00188567986965	3716.85140698043	1	15897.9647495362	1	1	1	5	2019-05-24T17:54:03.888	NG_ecoli_LTEE_11364_DM0	500	-866	163.575	DIA_100X_EMPTY_1x1_100ms	55b78b04-bd29-4f9d-8054-be2bf411dfcb	EPI_100X_YFP_1x1_200ms_25sola	EPI_100X_RFP_1x1_200ms_25sola
149	37	13.2480781601579	492	47.7009477667334	1099.15853658537	1253.51219512195	4522539	9192.15243902439	92.2136773244772	173.030792364623	0	553727	1125.46138211382	826.205933280638	1200.59987142872	0	NaN	NaN	NaN	NaN	NaN	405.24061432506	0.973350487324181	36.4137186010166	12.8443440027549	10.7940940825793	2.83141400920695	0.00970439611986441	0.00183094247399925	1	1.00010714164973	3332.17123730292	0	15790.8109756098	1	1	1	5	2019-05-24T17:54:03.888	NG_ecoli_LTEE_11364_DM0	500	-866	163.575	DIA_100X_EMPTY_1x1_100ms	f3833b9b-7961-4632-baff-87b1ae23357f	EPI_100X_YFP_1x1_200ms_25sola	EPI_100X_RFP_1x1_200ms_25sola
[truncated: 3,311 more rows]
