# Supplementary material for: Genomic and phenotypic evolution of Escherichia coli in a novel citrate-only resource environment
Source: eLife. 2020 May 29;9:e55414. doi: 10.7554/eLife.55414 (PMC7299349; doi:10.7554/eLife.55414)
Supplement: Figure 10—source data 2. [file elife-55414-fig10-data2.zip › 20190524_NG_ecoli_LTEE_11364_DM25_001.superSegger.txt]

CellID	LongAxis	ShortAxis	Area	RegionScore	XPosition	YPosition	Fluor1Sum	Fluor1Mean	Fluor1Background	Fluor1BgStd	Fluor1FociNumber	Fluor2Sum	Fluor2Mean	Fluor2Background	Fluor2BgStd	Fluor2FociNumber	Fluor3Sum	Fluor3Mean	Fluor3Background	Fluor3BgStd	Fluor3FociNumber	MeshArea	MeshSolidity	MeshAxisLength	MeshRibsLengthMax	MeshRibsLengthMean	MeshRibsLengthStd	MeshCurvatureMax	MeshCurvatureMean	MeshCurvatureInflection	MeshSinuosity	MeshVolume	NumOfNeighbors	RegionGrayVal	TimeFrames	AgeFrames	RelativeAge	xyFolder	DateTime	Folder	StageXposition	StageYposition	StageZposition	PhaseConfig	UUID	Fluo1Config	Fluo2Config	Fluo3Config
1	52	13.3389596492612	694	-31.1003225892013	24.1974063400576	340.487031700288	2819732	4063.0144092219	67.209051073337	111.806740041468	6	1303497	1878.23775216138	1162.15470782201	1031.9768104032	0	NaN	NaN	NaN	NaN	NaN	NaN	NaN	NaN	NaN	NaN	NaN	NaN	NaN	NaN	NaN	NaN	0	15332.3458213256	1	1	1	1	2019-05-24T18:32:25.756	NG_ecoli_LTEE_11364_DM25	-0	-0	163.225	DIA_100X_EMPTY_1x1_100ms	fa113c40-6826-483d-b3fe-51432bd84cbe	EPI_100X_YFP_1x1_200ms_25sola	EPI_100X_RFP_1x1_200ms_25sola
2	39	8.3352305475161	326	-31.6458861523436	6.54907975460123	1536.8527607362	573189	1758.24846625767	67.209051073337	111.806740041468	2	3232529	9915.73312883436	1162.15470782201	1031.9768104032	2	NaN	NaN	NaN	NaN	NaN	NaN	NaN	NaN	NaN	NaN	NaN	NaN	NaN	NaN	NaN	NaN	0	15020.8128834356	1	1	1	1	2019-05-24T18:32:25.756	NG_ecoli_LTEE_11364_DM25	-0	-0	163.225	DIA_100X_EMPTY_1x1_100ms	ae6d9945-63c3-422b-8967-600746d46549	EPI_100X_YFP_1x1_200ms_25sola	EPI_100X_RFP_1x1_200ms_25sola
3	62	12.4813664988216	774	48.034491267027	40.1343669250646	74.4276485788114	2253429	2911.40697674419	67.209051073337	111.806740041468	8	2427757	3136.63695090439	1162.15470782201	1031.9768104032	0	NaN	NaN	NaN	NaN	NaN	638.459903817646	0.886714769804583	60.9214819129466	12.3174535046456	10.3083398983324	2.17406750134085	0.0139201870041098	0.00476377630600037	0	1.00450678225118	5084.37764671018	0	15942.9043927649	1	1	1	1	2019-05-24T18:32:25.756	NG_ecoli_LTEE_11364_DM25	-0	-0	163.225	DIA_100X_EMPTY_1x1_100ms	5786c44a-a050-41eb-a009-28f374b402a5	EPI_100X_YFP_1x1_200ms_25sola	EPI_100X_RFP_1x1_200ms_25sola
4	24	10.0141125003818	241	43.3202263520776	32.9087136929461	1358.09128630705	92502	383.825726141079	67.209051073337	111.806740041468	0	7883306	32710.8132780083	1162.15470782201	1031.9768104032	2	NaN	NaN	NaN	NaN	NaN	241.959381654019	0.99905364348716	23.7794126277253	12.0791070489976	9.74692724137646	3.15012867765158	0.0156600159493624	0.00692983922705883	1	1.00188271237173	1774.29754917634	1	18895.4107883817	1	1	1	1	2019-05-24T18:32:25.756	NG_ecoli_LTEE_11364_DM25	-0	-0	163.225	DIA_100X_EMPTY_1x1_100ms	6a8a8324-73b1-4c2e-8715-5f3576e18c17	EPI_100X_YFP_1x1_200ms_25sola	EPI_100X_RFP_1x1_200ms_25sola
5	54	12.9165824399877	699	47.7154827648167	58.0858369098712	1446.05722460658	1693364	2422.5522174535	67.209051073337	111.806740041468	9	2254241	3224.95135908441	1162.15470782201	1031.9768104032	0	NaN	NaN	NaN	NaN	NaN	593.548276938347	0.918203382313847	54.4117646627225	13.0315574642667	10.6876691897811	2.25635915606788	0.00615009701795718	0.00324675476648762	2	1.00155246684397	4881.4483454486	0	14941.7181688126	1	1	1	1	2019-05-24T18:32:25.756	NG_ecoli_LTEE_11364_DM25	-0	-0	163.225	DIA_100X_EMPTY_1x1_100ms	60cbb6fb-d151-46cd-b3f5-f383aa88a4fc	EPI_100X_YFP_1x1_200ms_25sola	EPI_100X_RFP_1x1_200ms_25sola
6	29	10.2878194041683	298	48.3312926223898	49.9060402684564	1379.23489932886	116775	391.862416107383	67.209051073337	111.806740041468	0	8979274	30131.7919463087	1162.15470782201	1031.9768104032	1	NaN	NaN	NaN	NaN	NaN	284.663102291287	0.991621857429082	27.7851948651927	11.958145191654	9.99387976912378	2.84631817878928	0.00689109897755527	0.00405116028030565	0	1.00064395510256	2179.57375153825	1	18921.3959731544	1	1	1	1	2019-05-24T18:32:25.756	NG_ecoli_LTEE_11364_DM25	-0	-0	163.225	DIA_100X_EMPTY_1x1_100ms	56cf6ec2-5f6c-48cc-81c5-1ceeb696d72f	EPI_100X_YFP_1x1_200ms_25sola	EPI_100X_RFP_1x1_200ms_25sola
7	42	12.6875040464255	533	49.6324670623255	58.2063789868668	1893.11257035647	12075757	22656.2045028143	67.209051073337	111.806740041468	5	762724	1431.00187617261	1162.15470782201	1031.9768104032	0	NaN	NaN	NaN	NaN	NaN	462.247658655583	0.948581289802042	41.3449538572816	13.1518960859181	11.0008261013945	2.42600514451939	0.0111834593781224	0.00581735240054309	0	1.00280899607419	3929.73253019423	0	14919.6754221388	1	1	1	1	2019-05-24T18:32:25.756	NG_ecoli_LTEE_11364_DM25	-0	-0	163.225	DIA_100X_EMPTY_1x1_100ms	9857edec-3363-4df0-8837-2c99d60a2bda	EPI_100X_YFP_1x1_200ms_25sola	EPI_100X_RFP_1x1_200ms_25sola
8	32	10.7019375854044	343	44.2539971126834	70.1049562682216	122.667638483965	125133	364.819241982507	67.209051073337	111.806740041468	0	10421264	30382.693877551	1162.15470782201	1031.9768104032	2	NaN	NaN	NaN	NaN	NaN	329.444865308235	0.922413173757259	32.8222274679021	13.2726539780355	9.75013191699226	2.80115704498153	0.0208089546607986	0.0143484275336836	0	1.01334228245626	2450.63660127946	0	17745.0408163265	1	1	1	1	2019-05-24T18:32:25.756	NG_ecoli_LTEE_11364_DM25	-0	-0	163.225	DIA_100X_EMPTY_1x1_100ms	a0a5ef4d-9a74-468e-af44-f762d6c0df04	EPI_100X_YFP_1x1_200ms_25sola	EPI_100X_RFP_1x1_200ms_25sola
9	41	11.8272326914043	485	49.5794188016441	73.7278350515464	1060.70927835052	196087	404.303092783505	67.209051073337	111.806740041468	0	18775835	38713.0618556701	1162.15470782201	1031.9768104032	2	NaN	NaN	NaN	NaN	NaN	439.065979273198	0.941342993196267	40.9252571704979	12.0924639205611	10.4694012139923	2.44205068026678	0.0162154165747263	0.00637016458534943	2	1.00280331588464	3523.10012080078	0	18012.4268041237	1	1	1	1	2019-05-24T18:32:25.756	NG_ecoli_LTEE_11364_DM25	-0	-0	163.225	DIA_100X_EMPTY_1x1_100ms	6dcae552-9aa5-452c-a5b8-c03d7cb9936b	EPI_100X_YFP_1x1_200ms_25sola	EPI_100X_RFP_1x1_200ms_25sola
10	42	13.5937076839268	571	49.409407030318	72.8056042031524	1244.39404553415	989343	1732.64973730298	67.209051073337	111.806740041468	3	588476	1030.60595446585	1162.15470782201	1031.9768104032	0	NaN	NaN	NaN	NaN	NaN	485.497163780913	0.945879422084476	42.483047435274	13.1488879077404	11.1461842442725	2.72504868392069	0.196116977453	0.00364661783031795	2	1.00004778747089	4145.31920970807	0	14878.8301225919	1	1	1	1	2019-05-24T18:32:25.756	NG_ecoli_LTEE_11364_DM25	-0	-0	163.225	DIA_100X_EMPTY_1x1_100ms	7face7fe-236c-408b-be67-2edd9adf3ef9	EPI_100X_YFP_1x1_200ms_25sola	EPI_100X_RFP_1x1_200ms_25sola
11	43	12.4851330279221	537	49.5754260472388	81.7988826815643	1114.92364990689	3674925	6843.43575418994	67.209051073337	111.806740041468	4	1232686	2295.50465549348	1162.15470782201	1031.9768104032	0	NaN	NaN	NaN	NaN	NaN	469.959632424069	0.948377335312216	42.4866149391055	12.734953426603	10.791553124327	2.59284540861668	0.00424498119725888	0.00258214243128533	1	1.00061038581469	3886.0637251133	0	15003.2998137803	1	1	1	1	2019-05-24T18:32:25.756	NG_ecoli_LTEE_11364_DM25	-0	-0	163.225	DIA_100X_EMPTY_1x1_100ms	a1c826b2-714e-445d-9bcd-61f6e1f8efe7	EPI_100X_YFP_1x1_200ms_25sola	EPI_100X_RFP_1x1_200ms_25sola
12	45	13.0258809953024	587	48.9380857083632	99.7887563884157	1742.95400340715	217023	369.715502555366	67.209051073337	111.806740041468	0	27342633	46580.2947189097	1162.15470782201	1031.9768104032	7	NaN	NaN	NaN	NaN	NaN	497.746776335033	0.893618485356013	44.7877055054743	13.4244428632675	10.8527731181685	2.85825419970672	0.0198321716089972	0.00675719295989649	3	1.0030825388944	4143.14509969779	0	16800.5792163543	1	1	1	1	2019-05-24T18:32:25.756	NG_ecoli_LTEE_11364_DM25	-0	-0	163.225	DIA_100X_EMPTY_1x1_100ms	a163bbb0-262d-4414-9b5c-f176c45bc198	EPI_100X_YFP_1x1_200ms_25sola	EPI_100X_RFP_1x1_200ms_25sola
13	29	11.2346712956482	326	48.632272740456	97.361963190184	138.276073619632	564995	1733.11349693252	67.209051073337	111.806740041468	3	1766650	5419.1717791411	1162.15470782201	1031.9768104032	0	NaN	NaN	NaN	NaN	NaN	304.969722410737	0.979026305850889	29.0571040312532	12.6809736927576	10.1654979068269	2.87271664184274	0.00418259423022231	0.00204105940938032	1	1.00005940915796	2358.30254775368	1	16743.4386503067	1	1	1	1	2019-05-24T18:32:25.756	NG_ecoli_LTEE_11364_DM25	-0	-0	163.225	DIA_100X_EMPTY_1x1_100ms	fb7b5450-3392-4060-90b2-4a9ee31b550c	EPI_100X_YFP_1x1_200ms_25sola	EPI_100X_RFP_1x1_200ms_25sola
14	28	9.43535129262895	266	43.5946553813875	109.187969924812	122.954887218045	197404	742.12030075188	67.209051073337	111.806740041468	0	8090780	30416.4661654135	1162.15470782201	1031.9768104032	2	NaN	NaN	NaN	NaN	NaN	274.28391097196	0.983060516594226	28.9318654417436	11.9109530424164	9.01228997041861	3.03408392288149	0.00753733098543369	0.0042597860408778	1	1.00034689308622	1845.5959621521	0	18686.3308270677	1	1	1	1	2019-05-24T18:32:25.756	NG_ecoli_LTEE_11364_DM25	-0	-0	163.225	DIA_100X_EMPTY_1x1_100ms	011b1a79-9ee5-4ccb-bb86-85e72b7b1d27	EPI_100X_YFP_1x1_200ms_25sola	EPI_100X_RFP_1x1_200ms_25sola
15	34	11.9999955177796	408	37.4568357563731	128.428921568627	143.049019607843	697456	1709.45098039216	67.209051073337	111.806740041468	6	1426009	3495.12009803922	1162.15470782201	1031.9768104032	0	NaN	NaN	NaN	NaN	NaN	361.674747341799	0.985995030481755	34.6618989828746	12.7257193421394	10.1932468997578	2.73251006664044	0.00702075608515122	0.00258593571508101	2	1.00056161667138	2828.57254169052	1	15813.3553921569	1	1	1	1	2019-05-24T18:32:25.756	NG_ecoli_LTEE_11364_DM25	-0	-0	163.225	DIA_100X_EMPTY_1x1_100ms	1f2c5cdc-b35e-4046-9536-6422bbf824a5	EPI_100X_YFP_1x1_200ms_25sola	EPI_100X_RFP_1x1_200ms_25sola
16	38	12.6108484131045	480	49.1527135163663	131.177083333333	962.14375	198448	413.433333333333	67.209051073337	111.806740041468	2	14647669	30515.9770833333	1162.15470782201	1031.9768104032	3	NaN	NaN	NaN	NaN	NaN	434.892350212914	0.882700405792365	39.3324866281552	13.2216847284416	10.6930376923387	2.89177581740779	0.0325258625560151	0.0155471322411761	1	1.00636698107942	3532.18531341109	0	16396.8791666667	1	1	1	1	2019-05-24T18:32:25.756	NG_ecoli_LTEE_11364_DM25	-0	-0	163.225	DIA_100X_EMPTY_1x1_100ms	54b43187-95c5-4d0c-9c52-d9fe37932ea6	EPI_100X_YFP_1x1_200ms_25sola	EPI_100X_RFP_1x1_200ms_25sola
17	42	13.0708837612805	549	49.708587931301	124.429872495446	882.965391621129	1564796	2850.26593806922	67.209051073337	111.806740041468	4	5126289	9337.50273224044	1162.15470782201	1031.9768104032	1	NaN	NaN	NaN	NaN	NaN	470.04388157057	0.960410779410225	41.5146238500099	13.1232987256432	11.0478412566964	2.69079932387638	0.00587214577996927	0.00277987726500264	0	1.00091056992377	3979.65880337645	0	15225.0965391621	1	1	1	1	2019-05-24T18:32:25.756	NG_ecoli_LTEE_11364_DM25	-0	-0	163.225	DIA_100X_EMPTY_1x1_100ms	a22316a8-3877-4d0a-9588-f1b7a3f5176b	EPI_100X_YFP_1x1_200ms_25sola	EPI_100X_RFP_1x1_200ms_25sola
18	50	12.8497616537003	643	49.2731116512107	193.261275272162	211.368584758942	2723345	4235.3732503888	67.209051073337	111.806740041468	4	827235	1286.52410575428	1162.15470782201	1031.9768104032	0	NaN	NaN	NaN	NaN	NaN	541.297180513905	0.940616682919763	49.3027327334452	12.7339107103022	10.8182916042957	2.19903578154549	0.00913103273093077	0.00323898999555738	1	1.00127258664854	4531.87831701903	0	15567.5474339036	1	1	1	1	2019-05-24T18:32:25.756	NG_ecoli_LTEE_11364_DM25	-0	-0	163.225	DIA_100X_EMPTY_1x1_100ms	4e527467-1158-4791-a0e5-95ffe8df86e1	EPI_100X_YFP_1x1_200ms_25sola	EPI_100X_RFP_1x1_200ms_25sola
19	51	13.6600357958097	697	49.3675791978039	197.647058823529	580.54806312769	2623916	3764.58536585366	67.209051073337	111.806740041468	8	1570464	2253.17647058824	1162.15470782201	1031.9768104032	0	NaN	NaN	NaN	NaN	NaN	574.606623460259	0.907223086183743	50.4127213253768	12.9451598707022	11.1704058217694	2.40316614927903	0.0155785651983136	0.00877150244212125	1	1.01223422980676	4940.4661241941	0	14690.2797704448	1	1	1	1	2019-05-24T18:32:25.756	NG_ecoli_LTEE_11364_DM25	-0	-0	163.225	DIA_100X_EMPTY_1x1_100ms	4849c807-13f2-4ab2-a3cf-d86ce7494963	EPI_100X_YFP_1x1_200ms_25sola	EPI_100X_RFP_1x1_200ms_25sola
20	50	12.7783953567766	640	48.3876043125737	200.5140625	1386.440625	1410654	2204.146875	67.209051073337	111.806740041468	6	3909144	6108.0375	1162.15470782201	1031.9768104032	2	NaN	NaN	NaN	NaN	NaN	551.645029886873	0.902996303376575	50.4425357679425	12.7305400903312	10.7295077561502	2.33757275042481	0.0199551827367321	0.00654115618195573	2	1.00490747954238	4560.85628988725	0	15473.1640625	1	1	1	1	2019-05-24T18:32:25.756	NG_ecoli_LTEE_11364_DM25	-0	-0	163.225	DIA_100X_EMPTY_1x1_100ms	703f48e5-07ea-41e0-83a6-b68d76c89fec	EPI_100X_YFP_1x1_200ms_25sola	EPI_100X_RFP_1x1_200ms_25sola
21	62	14.2418452837307	883	48.3455912966403	228.312570781427	1795.69648924122	4160336	4711.59229898075	67.209051073337	111.806740041468	8	4222975	4782.53114382786	1162.15470782201	1031.9768104032	0	NaN	NaN	NaN	NaN	NaN	725.754662189183	0.942962958169933	60.0572887522896	14.0072654040513	11.8268068887866	2.48686230092845	0.0181080302834038	0.00535544009998036	3	1.00114705318661	6597.67038822784	0	15401.9422423556	1	1	1	1	2019-05-24T18:32:25.756	NG_ecoli_LTEE_11364_DM25	-0	-0	163.225	DIA_100X_EMPTY_1x1_100ms	da21817a-b14f-4f31-b089-14840d9136f1	EPI_100X_YFP_1x1_200ms_25sola	EPI_100X_RFP_1x1_200ms_25sola
22	50	12.3915779371428	621	36.1580731580353	262.673107890499	112.795491143317	204435	329.202898550725	67.209051073337	111.806740041468	0	27924800	44967.4718196457	1162.15470782201	1031.9768104032	5	NaN	NaN	NaN	NaN	NaN	531.081338873516	0.845531839374556	50.9356411058476	12.8777477869308	10.2320970269596	2.46743236521729	0.0354268258310502	0.0130871882029094	2	1.0154358112108	4188.33062761013	0	17365.1513687601	1	1	1	1	2019-05-24T18:32:25.756	NG_ecoli_LTEE_11364_DM25	-0	-0	163.225	DIA_100X_EMPTY_1x1_100ms	cb13c599-2f42-40eb-9b40-b736d91ab5e3	EPI_100X_YFP_1x1_200ms_25sola	EPI_100X_RFP_1x1_200ms_25sola
23	46	13.8067600972713	636	49.4485132128958	310.490566037736	1038.01100628931	3319865	5219.91352201258	67.209051073337	111.806740041468	4	698197	1097.79402515723	1162.15470782201	1031.9768104032	0	NaN	NaN	NaN	NaN	NaN	543.166832424464	0.947456028666141	46.6742000422654	13.2362220224377	11.3327899489728	2.69823562004801	0.0328350510073348	0.00544793763964889	2	1.00158343533341	4708.0432430789	0	14647.1320754717	1	1	1	1	2019-05-24T18:32:25.756	NG_ecoli_LTEE_11364_DM25	-0	-0	163.225	DIA_100X_EMPTY_1x1_100ms	fce24896-5a94-437e-a862-2ac730c4ace3	EPI_100X_YFP_1x1_200ms_25sola	EPI_100X_RFP_1x1_200ms_25sola
24	45	14.180508995798	639	48.5017978555866	338.780907668232	162.514866979656	3946093	6175.41940532081	67.209051073337	111.806740041468	4	811260	1269.57746478873	1162.15470782201	1031.9768104032	0	NaN	NaN	NaN	NaN	NaN	509.110288482269	0.958913271226285	43.7308355665791	13.7685081682775	11.4515648049331	2.53939610999334	0.0180993017524289	0.00737908192951178	1	1.00601600132618	4504.09277096686	0	14722.303599374	1	1	1	1	2019-05-24T18:32:25.756	NG_ecoli_LTEE_11364_DM25	-0	-0	163.225	DIA_100X_EMPTY_1x1_100ms	57826aaf-d616-4a7c-832a-153acaa7b89b	EPI_100X_YFP_1x1_200ms_25sola	EPI_100X_RFP_1x1_200ms_25sola
25	55	13.2950054634395	732	49.4244285494649	377.546448087432	598.561475409836	2637521	3603.17076502732	67.209051073337	111.806740041468	4	811238	1108.24863387978	1162.15470782201	1031.9768104032	0	NaN	NaN	NaN	NaN	NaN	609.914096025582	0.929226647364696	53.8708414968065	13.00056996536	11.1839274343558	2.1949308886156	0.00782600180509847	0.00278241210245038	2	1.00072667014646	5292.15215352207	0	14628.8442622951	1	1	1	1	2019-05-24T18:32:25.756	NG_ecoli_LTEE_11364_DM25	-0	-0	163.225	DIA_100X_EMPTY_1x1_100ms	9e2ecaba-50a4-4e14-89f3-054daaaa2914	EPI_100X_YFP_1x1_200ms_25sola	EPI_100X_RFP_1x1_200ms_25sola
26	64	12.8899939016426	825	42.9474157510133	383.827878787879	122.581818181818	1576799	1911.27151515152	67.209051073337	111.806740041468	9	1008866	1222.86787878788	1162.15470782201	1031.9768104032	0	NaN	NaN	NaN	NaN	NaN	683.823643538286	0.878191235633053	62.6435492439836	12.5377104403371	10.7708090190206	1.99767210683359	0.0147050429688245	0.00664742936506927	1	1.00552570818462	5707.72299488965	0	15397.5345454545	1	1	1	1	2019-05-24T18:32:25.756	NG_ecoli_LTEE_11364_DM25	-0	-0	163.225	DIA_100X_EMPTY_1x1_100ms	f470906c-ae7f-4bfd-b32d-65db3d346677	EPI_100X_YFP_1x1_200ms_25sola	EPI_100X_RFP_1x1_200ms_25sola
27	42	11.8641317900511	498	46.7789172651462	413.423694779116	1173.08634538153	172359	346.102409638554	67.209051073337	111.806740041468	0	19078206	38309.6506024096	1162.15470782201	1031.9768104032	7	NaN	NaN	NaN	NaN	NaN	425.477827492924	0.828469180542707	41.9842803621634	13.547787084717	9.73262604855894	3.32982989956604	0.0513000232371103	0.0217725695509264	1	1.03844138238257	3123.46518057952	0	17323.7771084337	1	1	1	1	2019-05-24T18:32:25.756	NG_ecoli_LTEE_11364_DM25	-0	-0	163.225	DIA_100X_EMPTY_1x1_100ms	13bb3154-d2cd-4c2e-8d31-02c8988caee2	EPI_100X_YFP_1x1_200ms_25sola	EPI_100X_RFP_1x1_200ms_25sola
28	52	11.5119640614246	599	49.6661186581603	480.262103505843	1897.28213689482	2755283	4599.80467445743	67.209051073337	111.806740041468	5	2221170	3708.13021702838	1162.15470782201	1031.9768104032	0	NaN	NaN	NaN	NaN	NaN	530.517289257939	0.925121929484798	51.8759636366713	11.5409465336504	10.0997748112577	1.95193966420919	0.00780377414028755	0.00409547316391572	2	1.00155332190897	4156.03733095755	1	15967.7612687813	1	1	1	1	2019-05-24T18:32:25.756	NG_ecoli_LTEE_11364_DM25	-0	-0	163.225	DIA_100X_EMPTY_1x1_100ms	13a4482f-acc7-4ad0-8b83-d322931f239f	EPI_100X_YFP_1x1_200ms_25sola	EPI_100X_RFP_1x1_200ms_25sola
29	41	13.1330206995837	539	49.3581165020376	481.458256029685	1103.22077922078	1733407	3215.96846011132	67.209051073337	111.806740041468	5	1528565	2835.92764378479	1162.15470782201	1031.9768104032	0	NaN	NaN	NaN	NaN	NaN	460.303657631446	0.9575803479449	40.2065288410736	13.2819147229692	11.23229409131	2.60313191896218	0.0118258546811744	0.00613398118157393	1	1.00133221404665	3984.03728249677	0	14563.8627087199	1	1	1	1	2019-05-24T18:32:25.756	NG_ecoli_LTEE_11364_DM25	-0	-0	163.225	DIA_100X_EMPTY_1x1_100ms	864e0076-bcf7-452b-b0c2-bf2a68d4e3a8	EPI_100X_YFP_1x1_200ms_25sola	EPI_100X_RFP_1x1_200ms_25sola
30	44	12.9317102170837	569	49.55268379923	481.917398945518	273.528998242531	1627383	2860.0755711775	67.209051073337	111.806740041468	5	2735042	4806.75219683656	1162.15470782201	1031.9768104032	1	NaN	NaN	NaN	NaN	NaN	479.79333770877	0.927825439754859	43.0068093042036	13.1438204307132	10.914208917445	2.58454055395909	0.0142142459821943	0.00528645210087235	2	1.00351198529364	4023.57063588618	0	15194.3760984183	1	1	1	1	2019-05-24T18:32:25.756	NG_ecoli_LTEE_11364_DM25	-0	-0	163.225	DIA_100X_EMPTY_1x1_100ms	33b3c645-76e0-4a30-bb8b-2e4054a3e0dd	EPI_100X_YFP_1x1_200ms_25sola	EPI_100X_RFP_1x1_200ms_25sola
31	39	13.8954314105832	542	49.364870812157	494.20110701107	1449.58671586716	2007804	3704.43542435424	67.209051073337	111.806740041468	3	701024	1293.40221402214	1162.15470782201	1031.9768104032	0	NaN	NaN	NaN	NaN	NaN	467.263551438818	0.98233897142448	37.7450439631828	14.1123429604033	12.1370687501287	2.89585865189151	0.00494536154208519	0.00283941731359011	1	1.00018692628289	4366.9421717318	0	14343.1273062731	1	1	1	1	2019-05-24T18:32:25.756	NG_ecoli_LTEE_11364_DM25	-0	-0	163.225	DIA_100X_EMPTY_1x1_100ms	22b8627c-05a3-476d-8d53-a089620d2b30	EPI_100X_YFP_1x1_200ms_25sola	EPI_100X_RFP_1x1_200ms_25sola
32	49	12.13765649728	595	48.9399307138747	494.282352941176	1945.05546218487	2640277	4437.44033613445	67.209051073337	111.806740041468	8	2172835	3651.82352941176	1162.15470782201	1031.9768104032	0	NaN	NaN	NaN	NaN	NaN	540.213852630901	0.945260728108399	50.4857327520886	12.5871595148588	10.4938269735009	2.23709954018176	0.00984829177042319	0.00393129175377628	2	1.0018862453341	4366.42840511858	1	15869.487394958	1	1	1	1	2019-05-24T18:32:25.756	NG_ecoli_LTEE_11364_DM25	-0	-0	163.225	DIA_100X_EMPTY_1x1_100ms	c9f4ee3f-d29c-427d-b6d6-17bdd1c61dc4	EPI_100X_YFP_1x1_200ms_25sola	EPI_100X_RFP_1x1_200ms_25sola
33	35	10.6610413877214	374	48.5807430511495	501.077540106952	814.652406417112	131950	352.807486631016	67.209051073337	111.806740041468	1	9680769	25884.4090909091	1162.15470782201	1031.9768104032	2	NaN	NaN	NaN	NaN	NaN	362.59843365047	0.961442253230184	35.8691100606452	12.2735394814012	9.69242885922139	2.81395837046107	0.081746271990349	0.0054354277891811	3	1.00138870120297	2646.52333180085	0	18764.3529411765	1	1	1	1	2019-05-24T18:32:25.756	NG_ecoli_LTEE_11364_DM25	-0	-0	163.225	DIA_100X_EMPTY_1x1_100ms	2dd011f8-f22c-4196-9785-73ce594aaa66	EPI_100X_YFP_1x1_200ms_25sola	EPI_100X_RFP_1x1_200ms_25sola
34	45	11.6925275289174	526	48.9878719630873	516.644486692015	1152.2927756654	166116	315.809885931559	67.209051073337	111.806740041468	0	12833076	24397.4828897338	1162.15470782201	1031.9768104032	4	NaN	NaN	NaN	NaN	NaN	499.389159597871	0.876298503725669	45.1718680570104	13.4590465154409	10.7060240604589	2.63344934508015	0.0386718020981158	0.0146194052578454	2	1.01020837805293	4066.43994139684	0	18585.783269962	1	1	1	1	2019-05-24T18:32:25.756	NG_ecoli_LTEE_11364_DM25	-0	-0	163.225	DIA_100X_EMPTY_1x1_100ms	35103a94-a537-417a-a83a-e18e199fd968	EPI_100X_YFP_1x1_200ms_25sola	EPI_100X_RFP_1x1_200ms_25sola
35	58	13.1665119467299	764	48.9269223156725	567.853403141361	593.020942408377	3341889	4374.2002617801	67.209051073337	111.806740041468	5	814665	1066.31544502618	1162.15470782201	1031.9768104032	0	NaN	NaN	NaN	NaN	NaN	634.799806030943	0.868515436846338	58.0517237835745	12.9552456785578	10.756023353229	2.18801939020259	0.0187276597545398	0.00679659898735516	2	1.01076959260762	5274.83008479224	0	15001.5641361257	1	1	1	1	2019-05-24T18:32:25.756	NG_ecoli_LTEE_11364_DM25	-0	-0	163.225	DIA_100X_EMPTY_1x1_100ms	b62500b6-27ee-4c98-889b-c1c1bce91d27	EPI_100X_YFP_1x1_200ms_25sola	EPI_100X_RFP_1x1_200ms_25sola
36	53	13.9083762076837	737	45.5414432135614	593.976933514247	747.766621438263	345499	468.791044776119	67.209051073337	111.806740041468	0	23007597	31217.9063772049	1162.15470782201	1031.9768104032	4	NaN	NaN	NaN	NaN	NaN	623.070598525733	0.842188197880772	53.7356533822617	13.6276850497991	11.4344004192484	2.2751500721801	0.0315870533560339	0.0155720153382245	0	1.04630927027124	5517.96839337516	0	15774.7069199457	1	1	1	1	2019-05-24T18:32:25.756	NG_ecoli_LTEE_11364_DM25	-0	-0	163.225	DIA_100X_EMPTY_1x1_100ms	69ff9962-7fbd-4e64-ba6b-dbf9cc38b5dc	EPI_100X_YFP_1x1_200ms_25sola	EPI_100X_RFP_1x1_200ms_25sola
37	48	10.4828471275406	504	31.2883758611015	597.30753968254	1470.39682539683	186883	370.799603174603	67.209051073337	111.806740041468	0	19373038	38438.5674603175	1162.15470782201	1031.9768104032	5	NaN	NaN	NaN	NaN	NaN	465.165658033702	0.894293352483528	47.45125822484	12.3624499287949	9.53497705118241	2.7463624782167	0.020904079865694	0.00902075831860394	2	1.00374534189251	3388.26147906311	2	18013.2678571429	1	1	1	1	2019-05-24T18:32:25.756	NG_ecoli_LTEE_11364_DM25	-0	-0	163.225	DIA_100X_EMPTY_1x1_100ms	e97e02a6-84fe-4a57-ba7f-ca52279d44f7	EPI_100X_YFP_1x1_200ms_25sola	EPI_100X_RFP_1x1_200ms_25sola
38	40	14.3081009641861	573	48.5437688875361	603.560209424084	1041.24083769634	1336730	2332.86212914485	67.209051073337	111.806740041468	9	3992215	6967.21640488656	1162.15470782201	1031.9768104032	2	NaN	NaN	NaN	NaN	NaN	482.677213517275	0.955424367709564	40.111619613888	13.669478304161	11.7873025144009	2.78926862111825	0.0172171807393325	0.00921580093614817	0	1.00817952909439	4377.12489429934	0	14744.9808027923	1	1	1	1	2019-05-24T18:32:25.756	NG_ecoli_LTEE_11364_DM25	-0	-0	163.225	DIA_100X_EMPTY_1x1_100ms	01b32824-ebe1-4e43-a52f-6aecdaae69f9	EPI_100X_YFP_1x1_200ms_25sola	EPI_100X_RFP_1x1_200ms_25sola
39	44	13.090720155564	576	49.5455914601947	603.385416666667	1758.65798611111	4043779	7020.44965277778	67.209051073337	111.806740041468	5	720021	1250.03645833333	1162.15470782201	1031.9768104032	0	NaN	NaN	NaN	NaN	NaN	504.515431488246	0.965380146741265	43.4158519264878	13.2033909280711	11.3344382001023	2.72271696336868	0.0129589094738363	0.00565440515671994	1	1.00348266575506	4380.64647622832	0	14972.5173611111	1	1	1	1	2019-05-24T18:32:25.756	NG_ecoli_LTEE_11364_DM25	-0	-0	163.225	DIA_100X_EMPTY_1x1_100ms	2bd5b0a7-e517-461e-b32d-241386bccdbe	EPI_100X_YFP_1x1_200ms_25sola	EPI_100X_RFP_1x1_200ms_25sola
40	26	9.55932758188385	249	-49.8931204653777	607.751004016064	1508.93975903614	81808	328.546184738956	67.209051073337	111.806740041468	0	6298502	25295.1887550201	1162.15470782201	1031.9768104032	1	NaN	NaN	NaN	NaN	NaN	263.882074288211	0.94074814097936	24.325197724351	12.5266933203995	10.1725025881049	2.9498711356584	0.0552517309377581	0.0261863185426233	1	1.02657222015468	1976.97819118224	2	19175.4779116466	1	1	1	1	2019-05-24T18:32:25.756	NG_ecoli_LTEE_11364_DM25	-0	-0	163.225	DIA_100X_EMPTY_1x1_100ms	846d8d62-4c7c-4de7-92e9-d63d251c4632	EPI_100X_YFP_1x1_200ms_25sola	EPI_100X_RFP_1x1_200ms_25sola
41	23	8.82670992672575	203	36.5902052660926	620.192118226601	1492.54187192118	70924	349.379310344828	67.209051073337	111.806740041468	0	7083235	34892.7832512315	1162.15470782201	1031.9768104032	2	NaN	NaN	NaN	NaN	NaN	240.83168454337	0.974457582633622	24.8539391173123	11.8095021238304	9.43146229803665	2.65137946759501	0.00661180947176633	0.0028906650546055	1	1.00038523082192	1736.3736134494	2	19406.8866995074	1	1	1	1	2019-05-24T18:32:25.756	NG_ecoli_LTEE_11364_DM25	-0	-0	163.225	DIA_100X_EMPTY_1x1_100ms	24cee357-b632-4a05-bf7d-a6a3ee3329ac	EPI_100X_YFP_1x1_200ms_25sola	EPI_100X_RFP_1x1_200ms_25sola
42	47	13.279690869514	625	48.1267031588207	643.064	1951.9232	1004570	1607.312	67.209051073337	111.806740041468	9	5663024	9060.8384	1162.15470782201	1031.9768104032	6	NaN	NaN	NaN	NaN	NaN	536.561249133218	0.902685925448828	47.425862762875	12.9207000861029	11.083190294886	2.36083178006718	0.0229328634727146	0.00868012836754179	2	1.012201265348	4575.45935342837	1	15577.4496	1	1	1	1	2019-05-24T18:32:25.756	NG_ecoli_LTEE_11364_DM25	-0	-0	163.225	DIA_100X_EMPTY_1x1_100ms	5d1297fb-f33c-4f25-a2ce-f79bbd3a9303	EPI_100X_YFP_1x1_200ms_25sola	EPI_100X_RFP_1x1_200ms_25sola
43	35	12.9273904288373	453	47.8653388532435	656.748344370861	1017.16114790287	999704	2206.85209713024	67.209051073337	111.806740041468	3	427640	944.01766004415	1162.15470782201	1031.9768104032	0	NaN	NaN	NaN	NaN	NaN	384.901160721124	0.966051565241279	34.7339299199379	12.7762754164634	10.7197727809169	2.82837303768897	0.0186335031508474	0.0122306319918238	0	1.01141064317931	3134.83700800061	0	14803.4437086093	1	1	1	1	2019-05-24T18:32:25.756	NG_ecoli_LTEE_11364_DM25	-0	-0	163.225	DIA_100X_EMPTY_1x1_100ms	40f154d9-57f1-478c-b931-7d0aec61d10d	EPI_100X_YFP_1x1_200ms_25sola	EPI_100X_RFP_1x1_200ms_25sola
44	70	12.1134659277085	848	48.5305968485818	676.916273584906	1921.19693396226	2717888	3205.05660377358	67.209051073337	111.806740041468	7	1259973	1485.81721698113	1162.15470782201	1031.9768104032	0	NaN	NaN	NaN	NaN	NaN	748.483543334725	0.884652838431709	70.2030758261505	12.0397792971276	10.476998433806	2.05237216586125	0.0170612090321782	0.00736632567031265	2	1.0040299324385	6052.29070175687	1	15677.1037735849	1	1	1	1	2019-05-24T18:32:25.756	NG_ecoli_LTEE_11364_DM25	-0	-0	163.225	DIA_100X_EMPTY_1x1_100ms	bc6cf82a-27d1-4dc2-9f33-5032ab2c6a46	EPI_100X_YFP_1x1_200ms_25sola	EPI_100X_RFP_1x1_200ms_25sola
45	40	12.9497987397074	518	49.6888373002402	677.148648648649	22.3416988416988	3100048	5984.64864864865	67.209051073337	111.806740041468	2	745517	1439.22200772201	1162.15470782201	1031.9768104032	0	NaN	NaN	NaN	NaN	NaN	426.773310867114	0.961697606221227	38.0668774422856	12.6410533481601	10.8136131537566	2.83980548497746	0.00969378830433623	0.00336216732422578	2	1.00042734985442	3496.05932306485	0	15126.667953668	1	1	1	1	2019-05-24T18:32:25.756	NG_ecoli_LTEE_11364_DM25	-0	-0	163.225	DIA_100X_EMPTY_1x1_100ms	c8446410-3f9a-476a-8301-67f93ed7d3b9	EPI_100X_YFP_1x1_200ms_25sola	EPI_100X_RFP_1x1_200ms_25sola
46	36	8.99845427590338	324	-47.9913083151954	736.589506172839	296.753086419753	127877	394.682098765432	67.209051073337	111.806740041468	0	5901064	18213.1604938272	1162.15470782201	1031.9768104032	2	NaN	NaN	NaN	NaN	NaN	NaN	NaN	NaN	NaN	NaN	NaN	NaN	NaN	NaN	NaN	NaN	0	18283.2222222222	1	1	1	1	2019-05-24T18:32:25.756	NG_ecoli_LTEE_11364_DM25	-0	-0	163.225	DIA_100X_EMPTY_1x1_100ms	8812135e-ea95-4545-b05b-44c9103b9d02	EPI_100X_YFP_1x1_200ms_25sola	EPI_100X_RFP_1x1_200ms_25sola
47	61	12.9947381975887	793	49.572362641047	749.578814627995	1330.00882723834	882218	1112.50693568726	67.209051073337	111.806740041468	5	7825502	9868.22446406053	1162.15470782201	1031.9768104032	4	NaN	NaN	NaN	NaN	NaN	663.280216291484	0.914011514775564	59.9912394067316	12.7889178176891	10.8814580254905	2.15819759769326	0.0110719688905934	0.00454000898196334	3	1.00160802277356	5578.94266406381	0	15328.3783102144	1	1	1	1	2019-05-24T18:32:25.756	NG_ecoli_LTEE_11364_DM25	-0	-0	163.225	DIA_100X_EMPTY_1x1_100ms	a64ce15d-95a7-4e12-9311-30fb230fcfbe	EPI_100X_YFP_1x1_200ms_25sola	EPI_100X_RFP_1x1_200ms_25sola
48	40	12.6574708389983	506	48.8414498270137	736.658102766798	734.142292490119	159997	316.199604743083	67.209051073337	111.806740041468	0	22609986	44683.766798419	1162.15470782201	1031.9768104032	6	NaN	NaN	NaN	NaN	NaN	421.557303475384	0.864402125118282	39.1374030843556	14.0667676597302	10.3705183778293	3.33286977608246	0.0311085784241044	0.012932688735596	2	1.00718893110276	3305.84751470896	0	17247.1324110672	1	1	1	1	2019-05-24T18:32:25.756	NG_ecoli_LTEE_11364_DM25	-0	-0	163.225	DIA_100X_EMPTY_1x1_100ms	11b55eeb-2f1e-448e-8144-ecc4f092c3ea	EPI_100X_YFP_1x1_200ms_25sola	EPI_100X_RFP_1x1_200ms_25sola
49	51	13.0528257567973	666	49.6150891500305	749.490990990991	522.427927927928	4306826	6466.70570570571	67.209051073337	111.806740041468	5	2062928	3097.48948948949	1162.15470782201	1031.9768104032	0	NaN	NaN	NaN	NaN	NaN	555.977231323456	0.921648717626645	50.0405103413908	12.8039038468605	10.8095960065536	2.59435444317367	0.0119869992301836	0.00732011472745729	1	1.0050373057755	4592.3030289963	0	15471.8183183183	1	1	1	1	2019-05-24T18:32:25.756	NG_ecoli_LTEE_11364_DM25	-0	-0	163.225	DIA_100X_EMPTY_1x1_100ms	0ddbe80a-4e28-4f98-921d-0a35d6f5f1b4	EPI_100X_YFP_1x1_200ms_25sola	EPI_100X_RFP_1x1_200ms_25sola
50	42	12.7263609426921	535	49.4944165668753	755.173831775701	1259.28224299065	2096218	3918.16448598131	67.209051073337	111.806740041468	4	747313	1396.84672897196	1162.15470782201	1031.9768104032	0	NaN	NaN	NaN	NaN	NaN	466.410195411456	0.948283884992393	42.2749498138166	12.8547525648949	10.8374277613252	2.39012418846833	0.00345017996842947	0.00127022384764233	3	1.00021393114496	3899.64805330298	0	14793.9214953271	1	1	1	1	2019-05-24T18:32:25.756	NG_ecoli_LTEE_11364_DM25	-0	-0	163.225	DIA_100X_EMPTY_1x1_100ms	56a99e42-e4e9-479a-a8e7-65fc0ab80ba0	EPI_100X_YFP_1x1_200ms_25sola	EPI_100X_RFP_1x1_200ms_25sola
51	54	12.7585691900519	689	49.4557176667568	769.577648766328	1810.74165457184	233675	339.150943396226	67.209051073337	111.806740041468	0	28302306	41077.3671988389	1162.15470782201	1031.9768104032	3	NaN	NaN	NaN	NaN	NaN	591.280119852193	0.873157263922835	54.2724420264203	12.9894050875102	10.754847629173	2.20007764669734	0.0204111186167181	0.0107433506989121	1	1.01318585927683	4930.35020431658	0	16418.0986937591	1	1	1	1	2019-05-24T18:32:25.756	NG_ecoli_LTEE_11364_DM25	-0	-0	163.225	DIA_100X_EMPTY_1x1_100ms	f50e3235-73d2-443a-8a5e-37406531db67	EPI_100X_YFP_1x1_200ms_25sola	EPI_100X_RFP_1x1_200ms_25sola
52	42	13.4921293875424	567	49.0826180641488	771.596119929453	103.668430335097	1872319	3302.14991181658	67.209051073337	111.806740041468	4	2180175	3845.10582010582	1162.15470782201	1031.9768104032	0	NaN	NaN	NaN	NaN	NaN	474.173420116465	0.937684815874923	41.1752345206249	13.5664055532777	11.2909431696277	2.61178564344012	0.00520667210343978	0.00267183824148394	1	1.00023278598484	4122.74435576671	0	15188.3315696649	1	1	1	1	2019-05-24T18:32:25.756	NG_ecoli_LTEE_11364_DM25	-0	-0	163.225	DIA_100X_EMPTY_1x1_100ms	275ca7b9-fc5c-4ccd-96f5-5e91b78b8685	EPI_100X_YFP_1x1_200ms_25sola	EPI_100X_RFP_1x1_200ms_25sola
53	56	13.8519347490435	777	47.3869939458788	793.649935649936	641.30888030888	3624670	4664.95495495495	67.209051073337	111.806740041468	5	859998	1106.81853281853	1162.15470782201	1031.9768104032	0	NaN	NaN	NaN	NaN	NaN	644.3880789516	0.89372001556769	55.7136737355251	13.3158706101661	11.4045584054672	2.23690561687193	0.0127858339942879	0.00829081802047903	0	1.01300040624192	5691.26260651516	0	14544.3770913771	1	1	1	1	2019-05-24T18:32:25.756	NG_ecoli_LTEE_11364_DM25	-0	-0	163.225	DIA_100X_EMPTY_1x1_100ms	c43de98b-1c7d-4b37-aad3-4dc69d2b2f12	EPI_100X_YFP_1x1_200ms_25sola	EPI_100X_RFP_1x1_200ms_25sola
54	17	8.55716116868741	146	-48.8327202237879	779.979452054794	539.390410958904	61739	422.869863013699	67.209051073337	111.806740041468	0	5499552	37668.1643835616	1162.15470782201	1031.9768104032	2	NaN	NaN	NaN	NaN	NaN	167.327184885635	0.999642109417827	16.934014987012	12.5138154112786	9.53788532909555	3.36588129489983	0.00227998288347153	0.00116422291710165	1	1.00000881434891	1209.91264227658	1	19341.5	1	1	1	1	2019-05-24T18:32:25.756	NG_ecoli_LTEE_11364_DM25	-0	-0	163.225	DIA_100X_EMPTY_1x1_100ms	a28a6c0f-1e58-4a4b-8052-70d7a86bffd6	EPI_100X_YFP_1x1_200ms_25sola	EPI_100X_RFP_1x1_200ms_25sola
55	50	13.020337721222	651	48.656869567758	795.763440860215	1227.36251920123	1929822	2964.39631336406	67.209051073337	111.806740041468	9	1562700	2400.46082949309	1162.15470782201	1031.9768104032	0	NaN	NaN	NaN	NaN	NaN	563.578773212541	0.893491298833019	49.9665823815488	12.8981507021652	11.0648914626702	2.32680824032617	0.0246081335357386	0.0100030353509197	2	1.01495819603643	4804.67308714952	0	15206.5806451613	1	1	1	1	2019-05-24T18:32:25.756	NG_ecoli_LTEE_11364_DM25	-0	-0	163.225	DIA_100X_EMPTY_1x1_100ms	3c50196d-d92a-4b5d-b05a-c500c7bcab20	EPI_100X_YFP_1x1_200ms_25sola	EPI_100X_RFP_1x1_200ms_25sola
56	21	8.38568140865585	176	17.1744719664759	793.835227272727	550.153409090909	50713	288.142045454545	67.209051073337	111.806740041468	0	6171539	35065.5625	1162.15470782201	1031.9768104032	2	NaN	NaN	NaN	NaN	NaN	186.463373260028	0.999579129501497	19.4738159264778	11.9878065206659	9.0738227943558	3.39120852087408	0.00342166852032523	0.00156049061297608	1	1.0000669807373	1259.27774732232	1	19156.7613636364	1	1	1	1	2019-05-24T18:32:25.756	NG_ecoli_LTEE_11364_DM25	-0	-0	163.225	DIA_100X_EMPTY_1x1_100ms	2d7bdc67-122a-4a66-a392-2fa302cd47bd	EPI_100X_YFP_1x1_200ms_25sola	EPI_100X_RFP_1x1_200ms_25sola
57	53	12.470589448739	661	49.5469898559228	813.829046898638	937.205748865356	1197110	1811.05900151286	67.209051073337	111.806740041468	7	666242	1007.93040847201	1162.15470782201	1031.9768104032	0	NaN	NaN	NaN	NaN	NaN	573.201259865818	0.938881128287497	51.3568104226987	12.8054357767923	11.0175342848987	2.16537871744927	0.00576522140723186	0.00258986198208076	3	1.00020221806984	4896.17290433217	0	14641.5900151286	1	1	1	1	2019-05-24T18:32:25.756	NG_ecoli_LTEE_11364_DM25	-0	-0	163.225	DIA_100X_EMPTY_1x1_100ms	2b4c0beb-999d-4117-a89c-158330eeb97d	EPI_100X_YFP_1x1_200ms_25sola	EPI_100X_RFP_1x1_200ms_25sola
58	37	11.7329975327354	434	49.4428543794223	811.633640552995	358.566820276498	130507	300.707373271889	67.209051073337	111.806740041468	0	10019761	23087.0069124424	1162.15470782201	1031.9768104032	2	NaN	NaN	NaN	NaN	NaN	384.138254769194	0.93647330651033	37.6266622562483	12.4727451673584	9.91771835604718	2.66012657322277	0.0205840486846585	0.00938331302919852	2	1.0019680512813	2906.75962038164	0	18309.6912442396	1	1	1	1	2019-05-24T18:32:25.756	NG_ecoli_LTEE_11364_DM25	-0	-0	163.225	DIA_100X_EMPTY_1x1_100ms	3aacb6be-7822-48a9-b59c-4b0b17d268ef	EPI_100X_YFP_1x1_200ms_25sola	EPI_100X_RFP_1x1_200ms_25sola
59	42	13.3043478067294	559	49.483917580282	817.924865831843	737.760286225403	1652248	2955.72093023256	67.209051073337	111.806740041468	6	2318184	4147.01967799642	1162.15470782201	1031.9768104032	0	NaN	NaN	NaN	NaN	NaN	474.277938412571	0.971521630711377	41.6809442600432	13.2076051227975	11.1566571790393	2.60690435092734	0.00461283939719739	0.00244688140107727	1	1.0006068002589	4074.69969800902	0	15102.7817531306	1	1	1	1	2019-05-24T18:32:25.756	NG_ecoli_LTEE_11364_DM25	-0	-0	163.225	DIA_100X_EMPTY_1x1_100ms	e86170db-a9dd-44bc-bea0-9a9197422990	EPI_100X_YFP_1x1_200ms_25sola	EPI_100X_RFP_1x1_200ms_25sola
60	39	14.4760428506662	565	48.1596394409378	816.32389380531	1735.38584070796	235690	417.150442477876	67.209051073337	111.806740041468	1	26281144	46515.2991150442	1162.15470782201	1031.9768104032	6	NaN	NaN	NaN	NaN	NaN	456.959362096871	0.906453309537139	38.2142324311271	15.064347753223	11.6913546631536	3.22482339128088	0.0285102572058856	0.012638191199408	2	1.00202869185137	4102.46318720191	1	16354.6017699115	1	1	1	1	2019-05-24T18:32:25.756	NG_ecoli_LTEE_11364_DM25	-0	-0	163.225	DIA_100X_EMPTY_1x1_100ms	8c1f04c7-e5da-46ef-aee4-9ae1fd4443a5	EPI_100X_YFP_1x1_200ms_25sola	EPI_100X_RFP_1x1_200ms_25sola
61	13	5.61601089132493	74	-49.9997007019811	828.364864864865	1747.28378378378	28967	391.445945945946	67.209051073337	111.806740041468	1	1816726	24550.3513513513	1162.15470782201	1031.9768104032	1	NaN	NaN	NaN	NaN	NaN	144.504402120266	0.997672249068393	NaN	NaN	NaN	NaN	NaN	NaN	NaN	NaN	NaN	1	20058.7027027027	1	1	1	1	2019-05-24T18:32:25.756	NG_ecoli_LTEE_11364_DM25	-0	-0	163.225	DIA_100X_EMPTY_1x1_100ms	6416b156-f9aa-49c8-8063-6e336a1040b5	EPI_100X_YFP_1x1_200ms_25sola	EPI_100X_RFP_1x1_200ms_25sola
62	41	11.7250459865128	481	48.4140732895725	850.706860706861	466.093555093555	140885	292.900207900208	67.209051073337	111.806740041468	0	17851273	37112.8336798337	1162.15470782201	1031.9768104032	3	NaN	NaN	NaN	NaN	NaN	422.85914699896	0.883731685673147	40.0800063772566	12.9484902625973	10.2518616644349	2.86987948296212	0.0191256307969949	0.00970160910992937	2	1.00181551386739	3308.43904789763	0	17868.5696465696	1	1	1	1	2019-05-24T18:32:25.756	NG_ecoli_LTEE_11364_DM25	-0	-0	163.225	DIA_100X_EMPTY_1x1_100ms	9b5efe06-f60e-4d53-bd8e-c53a085d0577	EPI_100X_YFP_1x1_200ms_25sola	EPI_100X_RFP_1x1_200ms_25sola
63	46	14.0505824404244	650	49.5072858204124	853.896923076923	1701.03076923077	3222794	4958.14461538462	67.209051073337	111.806740041468	7	2582858	3973.62769230769	1162.15470782201	1031.9768104032	0	NaN	NaN	NaN	NaN	NaN	550.637487401569	0.948380140826475	46.6955196916786	13.9514107453734	11.5895410395607	2.5619135387282	0.0106904126297982	0.00461661945339367	2	1.00288919172212	4926.0358702352	0	15458.7523076923	1	1	1	1	2019-05-24T18:32:25.756	NG_ecoli_LTEE_11364_DM25	-0	-0	163.225	DIA_100X_EMPTY_1x1_100ms	2735ba27-cb1b-495a-98d6-6cc2e58b0ef2	EPI_100X_YFP_1x1_200ms_25sola	EPI_100X_RFP_1x1_200ms_25sola
64	49	12.3198196485952	604	48.073277702077	869.899006622517	751.278145695364	217849	360.677152317881	67.209051073337	111.806740041468	0	23114649	38269.2864238411	1162.15470782201	1031.9768104032	6	NaN	NaN	NaN	NaN	NaN	520.948115191944	0.886618828104029	48.905468809534	13.1180086326542	10.5163051338675	2.34247521062939	0.00816703967578999	0.00251259019687179	2	1.00052381115135	4247.89394503771	0	15689.2533112583	1	1	1	1	2019-05-24T18:32:25.756	NG_ecoli_LTEE_11364_DM25	-0	-0	163.225	DIA_100X_EMPTY_1x1_100ms	5e96197e-647b-4677-929e-9a931f1ca194	EPI_100X_YFP_1x1_200ms_25sola	EPI_100X_RFP_1x1_200ms_25sola
65	42	13.0256601752033	547	49.6380403727194	874.91773308958	1866.57038391225	2215721	4050.67824497258	67.209051073337	111.806740041468	3	567697	1037.83729433272	1162.15470782201	1031.9768104032	0	NaN	NaN	NaN	NaN	NaN	475.565848765961	0.947588774847362	41.4326819812236	13.1234375803892	11.2095015456824	2.64279799049792	0.00621498477020707	0.00216070808764632	3	1.00017990300245	4088.89097030459	0	15038.6672760512	1	1	1	1	2019-05-24T18:32:25.756	NG_ecoli_LTEE_11364_DM25	-0	-0	163.225	DIA_100X_EMPTY_1x1_100ms	d30b12a6-0dd6-4069-8e2a-afe4501b95fb	EPI_100X_YFP_1x1_200ms_25sola	EPI_100X_RFP_1x1_200ms_25sola
66	39	12.655255423531	494	49.108558484571	887.684210526316	1733.51214574899	905510	1833.01619433198	67.209051073337	111.806740041468	6	3425768	6934.75303643725	1162.15470782201	1031.9768104032	3	NaN	NaN	NaN	NaN	NaN	439.977537168242	0.955481740586726	39.280488393221	13.0153510316736	10.9954541273798	2.52756598106062	0.00744177393240914	0.00287009000466852	1	1.00024546984066	3729.86490784018	0	15245.3036437247	1	1	1	1	2019-05-24T18:32:25.756	NG_ecoli_LTEE_11364_DM25	-0	-0	163.225	DIA_100X_EMPTY_1x1_100ms	29ae02fc-fa6f-4af9-8d27-9d37d48cb6c6	EPI_100X_YFP_1x1_200ms_25sola	EPI_100X_RFP_1x1_200ms_25sola
67	55	11.2285289363668	618	26.6466954684464	932.598705501618	1213.30258899676	217383	351.752427184466	67.209051073337	111.806740041468	0	18781584	30390.9126213592	1162.15470782201	1031.9768104032	4	NaN	NaN	NaN	NaN	NaN	571.922681698228	0.874272293781634	55.1428188935766	12.7142823213722	10.2207211965697	2.90730440989436	0.00765098364068795	0.00330224154222176	2	1.0006511208986	4524.20138216561	0	18897.4174757282	1	1	1	1	2019-05-24T18:32:25.756	NG_ecoli_LTEE_11364_DM25	-0	-0	163.225	DIA_100X_EMPTY_1x1_100ms	a51b3227-bc62-4ccf-9093-50e83ae57954	EPI_100X_YFP_1x1_200ms_25sola	EPI_100X_RFP_1x1_200ms_25sola
68	39	11.8331770709452	462	45.3414781670351	957.090909090909	181.538961038961	144776	313.367965367965	67.209051073337	111.806740041468	0	17275927	37393.7813852814	1162.15470782201	1031.9768104032	4	NaN	NaN	NaN	NaN	NaN	429.006092369942	0.856682038137	40.2282346057022	13.530122197335	10.4876341288234	2.6374379885571	0.0208851331307361	0.00813690872020023	1	1.00319625635369	3475.16885927978	0	18134.6645021645	1	1	1	1	2019-05-24T18:32:25.756	NG_ecoli_LTEE_11364_DM25	-0	-0	163.225	DIA_100X_EMPTY_1x1_100ms	33b64047-ad48-4c2e-818a-341a7949a5f9	EPI_100X_YFP_1x1_200ms_25sola	EPI_100X_RFP_1x1_200ms_25sola
69	36	12.3634029225379	445	48.8135448722273	966.766292134831	463.343820224719	3079296	6919.76629213483	67.209051073337	111.806740041468	2	433812	974.858426966292	1162.15470782201	1031.9768104032	0	NaN	NaN	NaN	NaN	NaN	390.763487705619	0.974587761623686	36.091563586541	12.6293547865317	10.4377567099376	2.79797773150175	0.0134417434937858	0.00554630153475754	0	1.00233573105507	3088.23199664778	1	15431.0876404494	1	1	1	1	2019-05-24T18:32:25.756	NG_ecoli_LTEE_11364_DM25	-0	-0	163.225	DIA_100X_EMPTY_1x1_100ms	0de527a0-7f79-4022-b4f2-fe08a54933f4	EPI_100X_YFP_1x1_200ms_25sola	EPI_100X_RFP_1x1_200ms_25sola
70	36	13.5568789762802	489	48.848437408966	961.952965235174	885.196319018405	662814	1355.44785276074	67.209051073337	111.806740041468	4	4052163	8286.63190184049	1162.15470782201	1031.9768104032	3	NaN	NaN	NaN	NaN	NaN	414.142432023095	0.972608250873255	35.0698604678501	13.7216067503635	11.5059809528177	2.9751814227191	0.0110224098234834	0.00488062902432598	0	1.00189579009606	3646.45804298261	0	14625.9488752556	1	1	1	1	2019-05-24T18:32:25.756	NG_ecoli_LTEE_11364_DM25	-0	-0	163.225	DIA_100X_EMPTY_1x1_100ms	e6a76316-78d3-4159-a0e0-3b3eaa2a9e44	EPI_100X_YFP_1x1_200ms_25sola	EPI_100X_RFP_1x1_200ms_25sola
71	43	11.768353028296	506	48.9072566802602	983.100790513834	1671.04150197628	181376	358.450592885375	67.209051073337	111.806740041468	0	17707021	34994.1126482213	1162.15470782201	1031.9768104032	4	NaN	NaN	NaN	NaN	NaN	423.281953250468	0.780023464495363	43.0161411020284	14.2802138471833	9.64168844302361	3.7164790207191	0.0345547916384761	0.0111386258489345	2	1.01279377722914	3140.70768346069	0	17902.5434782609	1	1	1	1	2019-05-24T18:32:25.756	NG_ecoli_LTEE_11364_DM25	-0	-0	163.225	DIA_100X_EMPTY_1x1_100ms	dda133b8-7dcd-4d84-ab55-2ce1b29342bf	EPI_100X_YFP_1x1_200ms_25sola	EPI_100X_RFP_1x1_200ms_25sola
72	37	11.7580838905981	435	48.5786964776076	994.420689655172	486.827586206897	2825742	6495.95862068966	67.209051073337	111.806740041468	3	428370	984.758620689655	1162.15470782201	1031.9768104032	0	NaN	NaN	NaN	NaN	NaN	391.166456400691	0.982997289889503	37.2194219778061	11.9297983423606	10.3066791301082	2.45861308012216	0.0147929502316764	0.00811806867947915	0	1.00489894219173	3105.25319262784	1	15845.9218390805	1	1	1	1	2019-05-24T18:32:25.756	NG_ecoli_LTEE_11364_DM25	-0	-0	163.225	DIA_100X_EMPTY_1x1_100ms	180cb4ea-d365-4d79-aae1-cafc7a66c498	EPI_100X_YFP_1x1_200ms_25sola	EPI_100X_RFP_1x1_200ms_25sola
73	17	10.2037054713809	174	-49.9454350459462	1005.52873563218	1800.46551724138	79048	454.298850574713	67.209051073337	111.806740041468	1	3895377	22387.224137931	1162.15470782201	1031.9768104032	0	NaN	NaN	NaN	NaN	NaN	175.553104515706	0.999784584840457	15.6604142476825	14.6852757651061	10.4204842270981	4.35104002639744	0.0010850370778325	0.000583617410329966	2	1.00000142256346	1335.57699024509	1	18267.8620689655	1	1	1	1	2019-05-24T18:32:25.756	NG_ecoli_LTEE_11364_DM25	-0	-0	163.225	DIA_100X_EMPTY_1x1_100ms	259acfec-2d78-43ce-bc39-25da6c738198	EPI_100X_YFP_1x1_200ms_25sola	EPI_100X_RFP_1x1_200ms_25sola
74	36	13.3464801599225	481	48.9920207709944	1017.75675675676	521.70893970894	1077594	2240.32016632017	67.209051073337	111.806740041468	3	2748495	5714.12681912682	1162.15470782201	1031.9768104032	2	NaN	NaN	NaN	NaN	NaN	411.314504716169	0.96228781299486	35.6346058583482	13.5178496634047	11.1367052698008	3.00858598237928	0.0132499411959489	0.00467476620004132	2	1.00156727379333	3471.16528340298	0	14942.7858627859	1	1	1	1	2019-05-24T18:32:25.756	NG_ecoli_LTEE_11364_DM25	-0	-0	163.225	DIA_100X_EMPTY_1x1_100ms	796bd2de-3762-4c09-acbe-e6a29a753291	EPI_100X_YFP_1x1_200ms_25sola	EPI_100X_RFP_1x1_200ms_25sola
75	18	10.1657878701018	183	-42.72590265389	1007.42076502732	1815.75409836066	67733	370.125683060109	67.209051073337	111.806740041468	0	3877298	21187.4207650273	1162.15470782201	1031.9768104032	1	NaN	NaN	NaN	NaN	NaN	193.643028349639	0.999847406186408	19.3812643247353	12.7928869132626	9.50937107867522	3.46335195889848	0.00905285917480463	0.00453591363034766	1	1.00052683146647	1376.49797185814	1	18712.7650273224	1	1	1	1	2019-05-24T18:32:25.756	NG_ecoli_LTEE_11364_DM25	-0	-0	163.225	DIA_100X_EMPTY_1x1_100ms	f085faa4-0081-46b0-8cf6-e31d80a2f3dc	EPI_100X_YFP_1x1_200ms_25sola	EPI_100X_RFP_1x1_200ms_25sola
76	48	15.0403612802014	722	48.3350247046221	1042.93351800554	1668.73822714681	3347847	4636.90720221607	67.209051073337	111.806740041468	9	2226197	3083.37534626039	1162.15470782201	1031.9768104032	0	NaN	NaN	NaN	NaN	NaN	610.339675114342	0.959194834757466	46.9173200747845	14.9155311838792	12.6264741747917	3.14834966379443	0.0205974040901995	0.00873372807543784	1	1.00849590263962	5874.72129834566	0	14980.527700831	1	1	1	1	2019-05-24T18:32:25.756	NG_ecoli_LTEE_11364_DM25	-0	-0	163.225	DIA_100X_EMPTY_1x1_100ms	4d9866d6-157f-43cc-ab61-50729e46be14	EPI_100X_YFP_1x1_200ms_25sola	EPI_100X_RFP_1x1_200ms_25sola
77	21	10.1038206028488	213	-46.9415801342393	1041.10798122066	8.8169014084507	318561	1495.59154929577	67.209051073337	111.806740041468	2	951859	4468.82159624413	1162.15470782201	1031.9768104032	1	NaN	NaN	NaN	NaN	NaN	NaN	NaN	NaN	NaN	NaN	NaN	NaN	NaN	NaN	NaN	NaN	0	15914.1126760563	1	1	1	1	2019-05-24T18:32:25.756	NG_ecoli_LTEE_11364_DM25	-0	-0	163.225	DIA_100X_EMPTY_1x1_100ms	17acf448-6392-40d3-8035-a218c2a00e28	EPI_100X_YFP_1x1_200ms_25sola	EPI_100X_RFP_1x1_200ms_25sola
78	40	13.1644213839466	527	49.3770424954748	1044.31119544592	1331.42314990512	2336618	4433.81024667932	67.209051073337	111.806740041468	5	1087272	2063.13472485768	1162.15470782201	1031.9768104032	0	NaN	NaN	NaN	NaN	NaN	445.772561092328	0.953491936850355	39.5071117907044	13.1641798956602	10.9982201476781	2.66429721394103	0.00417752326044386	0.00177764091375895	2	1.00031802254312	3753.27148881511	0	14921.8026565465	1	1	1	1	2019-05-24T18:32:25.756	NG_ecoli_LTEE_11364_DM25	-0	-0	163.225	DIA_100X_EMPTY_1x1_100ms	1717a206-49bd-465a-9637-1e1bc0bb7a2c	EPI_100X_YFP_1x1_200ms_25sola	EPI_100X_RFP_1x1_200ms_25sola
79	50	12.1079221868101	606	42.9205697218019	1054.80693069307	1826.97359735974	228831	377.608910891089	67.209051073337	111.806740041468	0	25130835	41470.0247524752	1162.15470782201	1031.9768104032	4	NaN	NaN	NaN	NaN	NaN	538.325579957508	0.86064742428542	50.9332775250705	13.3694802771116	10.3238376854371	2.75171105117579	0.0413131522148941	0.0161307079763099	2	1.01081900963532	4263.57434859173	0	17880.4884488449	1	1	1	1	2019-05-24T18:32:25.756	NG_ecoli_LTEE_11364_DM25	-0	-0	163.225	DIA_100X_EMPTY_1x1_100ms	e6b022d0-fc17-4720-a70a-a697904a3b2d	EPI_100X_YFP_1x1_200ms_25sola	EPI_100X_RFP_1x1_200ms_25sola
80	36	13.1109884018719	472	48.8413669895092	1044.05084745763	1119.81779661017	1030591	2183.45550847458	67.209051073337	111.806740041468	5	1799145	3811.74788135593	1162.15470782201	1031.9768104032	0	NaN	NaN	NaN	NaN	NaN	410.816300098296	0.959628769746349	35.4390772226341	13.2876997504592	11.269385848786	2.87876960039631	0.00918436052097141	0.00377182839195004	2	1.00124701749719	3534.8646068396	0	14965.9639830508	1	1	1	1	2019-05-24T18:32:25.756	NG_ecoli_LTEE_11364_DM25	-0	-0	163.225	DIA_100X_EMPTY_1x1_100ms	e72e483a-5ab5-4725-b1fd-b3dacbb0a995	EPI_100X_YFP_1x1_200ms_25sola	EPI_100X_RFP_1x1_200ms_25sola
81	52	11.0869400414457	578	31.9546413257224	1058.05190311419	219.653979238754	170068	294.235294117647	67.209051073337	111.806740041468	0	17404303	30111.2508650519	1162.15470782201	1031.9768104032	4	NaN	NaN	NaN	NaN	NaN	530.805671338173	0.84503972140316	52.8207715956844	12.3126932567088	9.85543182679592	2.3328961493045	0.0302215711514298	0.00900914604941878	3	1.01690808723315	4029.45155409749	0	18202.7508650519	1	1	1	1	2019-05-24T18:32:25.756	NG_ecoli_LTEE_11364_DM25	-0	-0	163.225	DIA_100X_EMPTY_1x1_100ms	716a4c10-ac9b-4b90-8d4f-88b38d0c0e3b	EPI_100X_YFP_1x1_200ms_25sola	EPI_100X_RFP_1x1_200ms_25sola
82	37	10.9095105195753	404	49.1657547842428	1058.42079207921	1957.07178217822	161242	399.113861386139	67.209051073337	111.806740041468	0	11965818	29618.3613861386	1162.15470782201	1031.9768104032	4	NaN	NaN	NaN	NaN	NaN	386.151885468209	0.946100509950361	37.1607855750686	12.0412137649652	10.1822441084539	2.33683968821448	0.0168444922114291	0.00501517581177739	2	1.00141187338879	3025.95020409522	0	18669.7326732673	1	1	1	1	2019-05-24T18:32:25.756	NG_ecoli_LTEE_11364_DM25	-0	-0	163.225	DIA_100X_EMPTY_1x1_100ms	e15c0cb8-7c65-46a5-8d19-02584b691b93	EPI_100X_YFP_1x1_200ms_25sola	EPI_100X_RFP_1x1_200ms_25sola
83	40	12.7674911505331	512	49.1345941679479	1071.4921875	381.2578125	1840691	3595.099609375	67.209051073337	111.806740041468	5	1459130	2849.86328125	1162.15470782201	1031.9768104032	0	NaN	NaN	NaN	NaN	NaN	429.114456468953	0.952719623676457	39.7613794775343	12.5602611092227	10.5918235747319	2.44199914005051	0.00501848659016235	0.00203891640394537	2	1.000265229296	3503.42481008441	0	15170.685546875	1	1	1	1	2019-05-24T18:32:25.756	NG_ecoli_LTEE_11364_DM25	-0	-0	163.225	DIA_100X_EMPTY_1x1_100ms	db511be3-cc66-40dc-a646-86291076cd40	EPI_100X_YFP_1x1_200ms_25sola	EPI_100X_RFP_1x1_200ms_25sola
84	28	9.55116395493775	268	46.7418725280867	1084.69402985075	1244.38059701493	79759	297.608208955224	67.209051073337	111.806740041468	0	5804255	21657.6679104478	1162.15470782201	1031.9768104032	3	NaN	NaN	NaN	NaN	NaN	282.124319349923	0.959694061038094	29.4587366999028	11.0373072201544	9.25990077178823	2.5460073934642	0.0133483613703419	0.00605599368717453	1	1.00220038668442	1983.88578588538	1	19121.9813432836	1	1	1	1	2019-05-24T18:32:25.756	NG_ecoli_LTEE_11364_DM25	-0	-0	163.225	DIA_100X_EMPTY_1x1_100ms	f3f7d2ed-17ae-4f6c-b877-aa226b58c7ee	EPI_100X_YFP_1x1_200ms_25sola	EPI_100X_RFP_1x1_200ms_25sola
85	29	8.60364690057484	250	48.1076706770751	1089.616	1213.804	86609	346.436	67.209051073337	111.806740041468	0	6175838	24703.352	1162.15470782201	1031.9768104032	2	NaN	NaN	NaN	NaN	NaN	283.253527847605	0.979774260566522	29.6841403971581	11.1384672018449	9.1378447361537	2.72559649054491	0.0333989389090468	0.00211131660250593	2	1.00015570261767	1946.71290321841	1	19470.44	1	1	1	1	2019-05-24T18:32:25.756	NG_ecoli_LTEE_11364_DM25	-0	-0	163.225	DIA_100X_EMPTY_1x1_100ms	456d1a16-e1a9-45a2-854c-ae1e7e538408	EPI_100X_YFP_1x1_200ms_25sola	EPI_100X_RFP_1x1_200ms_25sola
86	30	11.1890146946814	337	41.6822240699898	1099.17804154303	1973.42729970326	132589	393.439169139466	67.209051073337	111.806740041468	0	10112092	30006.2077151335	1162.15470782201	1031.9768104032	1	NaN	NaN	NaN	NaN	NaN	318.129411244439	0.992010353536915	30.3897178342816	11.9316104521685	10.137347462065	2.88239969150054	0.0172515938271713	0.00628190705949818	1	1.0019715795011	2452.8173745578	0	18631.703264095	1	1	1	1	2019-05-24T18:32:25.756	NG_ecoli_LTEE_11364_DM25	-0	-0	163.225	DIA_100X_EMPTY_1x1_100ms	38560afc-6899-450d-afaf-a9bd4489dfef	EPI_100X_YFP_1x1_200ms_25sola	EPI_100X_RFP_1x1_200ms_25sola
87	49	13.3152721298474	654	49.3405499837942	1128.35932721713	1456.26911314985	1750262	2676.24159021407	67.209051073337	111.806740041468	5	3529327	5396.5244648318	1162.15470782201	1031.9768104032	0	NaN	NaN	NaN	NaN	NaN	563.752432650913	0.933415356709031	48.8290911096053	13.310127492993	11.3894009226331	2.33473581459049	0.00830611013109538	0.00419306669814311	1	1.00070311494464	4974.73881070397	0	15307.2874617737	1	1	1	1	2019-05-24T18:32:25.756	NG_ecoli_LTEE_11364_DM25	-0	-0	163.225	DIA_100X_EMPTY_1x1_100ms	86444441-7da7-4440-aa04-39d2d5ae3af4	EPI_100X_YFP_1x1_200ms_25sola	EPI_100X_RFP_1x1_200ms_25sola
88	59	12.9096918009453	762	45.7777703001117	1131.30183727034	459.509186351706	951256	1248.36745406824	67.209051073337	111.806740041468	9	1634301	2144.75196850394	1162.15470782201	1031.9768104032	0	NaN	NaN	NaN	NaN	NaN	642.388376099235	0.897071854433548	57.6671440354782	13.1119293671024	10.9828330556531	2.28281740844253	0.0124824195854935	0.0042293175605516	2	1.00269350777065	5463.19986796031	0	15204.1220472441	1	1	1	1	2019-05-24T18:32:25.756	NG_ecoli_LTEE_11364_DM25	-0	-0	163.225	DIA_100X_EMPTY_1x1_100ms	46c656ce-6b9b-4c2a-b5b2-8fd4b4003d10	EPI_100X_YFP_1x1_200ms_25sola	EPI_100X_RFP_1x1_200ms_25sola
89	39	13.3494952368057	522	48.8937251951289	1154.3908045977	1530.15708812261	2427324	4650.04597701149	67.209051073337	111.806740041468	3	540332	1035.11877394636	1162.15470782201	1031.9768104032	0	NaN	NaN	NaN	NaN	NaN	448.311639499479	0.953621743981372	39.6949342617198	12.9346649006414	10.9425934542771	2.79074568777044	0.0113926407440283	0.00569061408471935	1	1.0029376248556	3733.06452909313	0	14757.7720306513	1	1	1	1	2019-05-24T18:32:25.756	NG_ecoli_LTEE_11364_DM25	-0	-0	163.225	DIA_100X_EMPTY_1x1_100ms	bf8f5c05-1f54-4912-8aff-ecfe8bbcdde7	EPI_100X_YFP_1x1_200ms_25sola	EPI_100X_RFP_1x1_200ms_25sola
90	50	11.8349132431956	593	33.2703503922704	1184.12310286678	38.2327150084317	276685	466.585160202361	67.209051073337	111.806740041468	0	17511019	29529.5430016863	1162.15470782201	1031.9768104032	2	NaN	NaN	NaN	NaN	NaN	NaN	NaN	NaN	NaN	NaN	NaN	NaN	NaN	NaN	NaN	NaN	0	17413.9325463744	1	1	1	1	2019-05-24T18:32:25.756	NG_ecoli_LTEE_11364_DM25	-0	-0	163.225	DIA_100X_EMPTY_1x1_100ms	82b49c58-272a-46b4-8109-4819e05acb7b	EPI_100X_YFP_1x1_200ms_25sola	EPI_100X_RFP_1x1_200ms_25sola
91	38	10.7448272292946	410	45.2057307607334	1181.43658536585	1914.64634146341	157301	383.660975609756	67.209051073337	111.806740041468	0	14375757	35062.8219512195	1162.15470782201	1031.9768104032	3	NaN	NaN	NaN	NaN	NaN	388.363184788513	0.8624900397512	38.8254974912125	12.676045788926	9.71871852689452	2.85988997931025	0.0343108723801073	0.0137167665408174	1	1.00930129441917	2880.21507549327	0	18452.6292682927	1	1	1	1	2019-05-24T18:32:25.756	NG_ecoli_LTEE_11364_DM25	-0	-0	163.225	DIA_100X_EMPTY_1x1_100ms	f299ceee-d628-47d3-afae-a93ba67ed5ce	EPI_100X_YFP_1x1_200ms_25sola	EPI_100X_RFP_1x1_200ms_25sola
92	67	12.3612275115072	829	47.8298130396475	1183.51628468034	805.69722557298	1581733	1908.00120627262	67.209051073337	111.806740041468	5	1060890	1279.72255729795	1162.15470782201	1031.9768104032	0	NaN	NaN	NaN	NaN	NaN	717.23170857368	0.917014703332015	67.0423285407195	12.3075621766782	10.4731541341453	2.12485944919944	0.0102951031982057	0.00239465977667491	2	1.00033647435849	5775.55816023143	0	15184.9505428227	1	1	1	1	2019-05-24T18:32:25.756	NG_ecoli_LTEE_11364_DM25	-0	-0	163.225	DIA_100X_EMPTY_1x1_100ms	ed96baa4-4292-44b7-8d28-330b1fb874e6	EPI_100X_YFP_1x1_200ms_25sola	EPI_100X_RFP_1x1_200ms_25sola
93	40	12.9780388356653	519	49.175998884848	1206.09441233141	1287.73603082852	2026104	3903.8612716763	67.209051073337	111.806740041468	5	1946580	3750.63583815029	1162.15470782201	1031.9768104032	0	NaN	NaN	NaN	NaN	NaN	451.165362621498	0.943887578592241	40.0303497833007	13.2355476914834	11.0312625780427	2.5512645892383	0.0222431690206	0.0110630193451711	1	1.01220408569369	3825.86561192477	0	15055.9325626204	1	1	1	1	2019-05-24T18:32:25.756	NG_ecoli_LTEE_11364_DM25	-0	-0	163.225	DIA_100X_EMPTY_1x1_100ms	67e00273-bf4a-4a8c-aaa1-62535fbe1008	EPI_100X_YFP_1x1_200ms_25sola	EPI_100X_RFP_1x1_200ms_25sola
94	38	13.3331476507734	508	49.4988918954039	1230.25196850394	1239.21456692913	928634	1828.01968503937	67.209051073337	111.806740041468	3	530708	1044.70078740157	1162.15470782201	1031.9768104032	0	NaN	NaN	NaN	NaN	NaN	424.737564281411	0.965427732072635	37.0670201538316	13.2792526279164	11.1889259046654	2.75894006381035	0.00706359818309531	0.00281872454355849	0	1.00075506269379	3644.63760005403	0	14682.7775590551	1	1	1	1	2019-05-24T18:32:25.756	NG_ecoli_LTEE_11364_DM25	-0	-0	163.225	DIA_100X_EMPTY_1x1_100ms	542f8a87-79bc-4c69-98a3-b98748311963	EPI_100X_YFP_1x1_200ms_25sola	EPI_100X_RFP_1x1_200ms_25sola
95	62	13.0047331030995	807	40.7958479176608	1256.34944237918	1942.35192069393	2175058	2695.23915737299	67.209051073337	111.806740041468	8	1852709	2295.7980173482	1162.15470782201	1031.9768104032	0	NaN	NaN	NaN	NaN	NaN	695.090861196839	0.876329900217262	62.0617435619919	12.9538626851887	11.0381799177365	2.24193235098645	0.0179500458203123	0.00686025493325687	1	1.00652933209728	5938.93799470418	0	15814.7385377943	1	1	1	1	2019-05-24T18:32:25.756	NG_ecoli_LTEE_11364_DM25	-0	-0	163.225	DIA_100X_EMPTY_1x1_100ms	748345e9-dcea-437b-bfc2-dc0907bded72	EPI_100X_YFP_1x1_200ms_25sola	EPI_100X_RFP_1x1_200ms_25sola
96	41	13.6360412563103	559	49.2038951463467	1261.11806797853	1602.8801431127	2581016	4617.20214669052	67.209051073337	111.806740041468	4	1747212	3125.60286225403	1162.15470782201	1031.9768104032	0	NaN	NaN	NaN	NaN	NaN	469.629294722023	0.954990400977013	39.9716386470642	13.6234135251456	11.4565554756594	2.82079496450072	0.0125228004604857	0.00701875271597455	1	1.00477346081173	4120.50038286883	0	15045.9373881932	1	1	1	1	2019-05-24T18:32:25.756	NG_ecoli_LTEE_11364_DM25	-0	-0	163.225	DIA_100X_EMPTY_1x1_100ms	09fc5b75-eec8-4bd6-9a7b-de5b359b9c2e	EPI_100X_YFP_1x1_200ms_25sola	EPI_100X_RFP_1x1_200ms_25sola
97	45	12.6010157137535	567	49.6859523254223	1261.02821869489	383.463844797178	6174208	10889.2557319224	67.209051073337	111.806740041468	5	735238	1296.71604938272	1162.15470782201	1031.9768104032	0	NaN	NaN	NaN	NaN	NaN	489.180109180736	0.946929597642831	43.7640855218906	12.7368953035214	10.8668461107571	2.61021421474713	0.0131031255629855	0.00351173916929668	1	1.00144468097401	4058.96001628729	0	14889.0881834215	1	1	1	1	2019-05-24T18:32:25.756	NG_ecoli_LTEE_11364_DM25	-0	-0	163.225	DIA_100X_EMPTY_1x1_100ms	951443f2-4b87-40f1-ae79-10c791ff436c	EPI_100X_YFP_1x1_200ms_25sola	EPI_100X_RFP_1x1_200ms_25sola
98	55	13.6651222175559	751	47.958723929605	1281.49667110519	922.894806924101	1975857	2630.96804260985	67.209051073337	111.806740041468	9	3490465	4647.75632490013	1162.15470782201	1031.9768104032	0	NaN	NaN	NaN	NaN	NaN	621.441684081235	0.907340329425896	53.8671112563282	13.5632948875578	11.3949331486653	2.44850117850546	0.00812039863263761	0.00322090717270574	2	1.00158990793719	5493.34823539472	0	15195.5752330226	1	1	1	1	2019-05-24T18:32:25.756	NG_ecoli_LTEE_11364_DM25	-0	-0	163.225	DIA_100X_EMPTY_1x1_100ms	4c2b5fa5-6be7-4640-879f-a1311d254454	EPI_100X_YFP_1x1_200ms_25sola	EPI_100X_RFP_1x1_200ms_25sola
99	35	13.2396361928371	465	45.6161350044498	1285.23440860215	695.195698924731	2362002	5079.57419354839	67.209051073337	111.806740041468	2	536185	1153.08602150538	1162.15470782201	1031.9768104032	0	NaN	NaN	NaN	NaN	NaN	403.853387211843	0.964363750514526	35.9471165559614	13.0059630744778	10.9159258030874	2.80159664014758	0.0134254775895084	0.00577366845391733	1	1.00257629821271	3364.14798228048	0	14921.8688172043	1	1	1	1	2019-05-24T18:32:25.756	NG_ecoli_LTEE_11364_DM25	-0	-0	163.225	DIA_100X_EMPTY_1x1_100ms	e05b52d9-8d5f-4213-af69-09fdcb66fe0c	EPI_100X_YFP_1x1_200ms_25sola	EPI_100X_RFP_1x1_200ms_25sola
100	42	10.8798571868143	457	33.5337985543276	1294.12253829322	1787.90153172867	168432	368.560175054705	67.209051073337	111.806740041468	0	14363347	31429.6433260394	1162.15470782201	1031.9768104032	3	NaN	NaN	NaN	NaN	NaN	NaN	NaN	NaN	NaN	NaN	NaN	NaN	NaN	NaN	NaN	NaN	0	18338.1903719912	1	1	1	1	2019-05-24T18:32:25.756	NG_ecoli_LTEE_11364_DM25	-0	-0	163.225	DIA_100X_EMPTY_1x1_100ms	c889cef8-f929-494a-9e4b-95149601a1dc	EPI_100X_YFP_1x1_200ms_25sola	EPI_100X_RFP_1x1_200ms_25sola
101	42	13.5731639291753	572	49.0109170570189	1321.94755244755	335.326923076923	2407065	4208.15559440559	67.209051073337	111.806740041468	3	1546973	2704.49825174825	1162.15470782201	1031.9768104032	0	NaN	NaN	NaN	NaN	NaN	480.973760012704	0.933344684041638	42.2871778246367	13.3440942850746	11.1019142652175	2.56454445719621	0.0225404588296791	0.00881627591322965	2	1.00206791056276	4093.4955415718	1	15599.4195804196	1	1	1	1	2019-05-24T18:32:25.756	NG_ecoli_LTEE_11364_DM25	-0	-0	163.225	DIA_100X_EMPTY_1x1_100ms	40208a62-99a0-4a4a-9452-9732303ba0e6	EPI_100X_YFP_1x1_200ms_25sola	EPI_100X_RFP_1x1_200ms_25sola
102	45	12.3179994123747	555	48.896003672596	1322.21981981982	367.61981981982	908747	1637.38198198198	67.209051073337	111.806740041468	7	4281327	7714.1027027027	1162.15470782201	1031.9768104032	2	NaN	NaN	NaN	NaN	NaN	480.15570864035	0.964140498257822	45.2648856148351	12.6660287241996	10.3423421267665	2.58908651783712	0.0135859376186952	0.00634071844859797	1	1.00134282531113	3802.67412029171	1	15510.9189189189	1	1	1	1	2019-05-24T18:32:25.756	NG_ecoli_LTEE_11364_DM25	-0	-0	163.225	DIA_100X_EMPTY_1x1_100ms	f957a3cf-3e36-4049-bc3c-d76abd0b1aff	EPI_100X_YFP_1x1_200ms_25sola	EPI_100X_RFP_1x1_200ms_25sola
103	30	12.8685622879167	386	41.3544289449092	1354.10103626943	1256.06476683938	610465	1581.51554404145	67.209051073337	111.806740041468	5	1824374	4726.35751295337	1162.15470782201	1031.9768104032	0	NaN	NaN	NaN	NaN	NaN	347.161616724263	0.990235154660925	28.52810146579	14.0451968019668	11.781335226288	3.40163483815727	0.00853653347878179	0.00386110195321715	1	1.00027940866126	3109.93834407413	1	15148.2487046632	1	1	1	1	2019-05-24T18:32:25.756	NG_ecoli_LTEE_11364_DM25	-0	-0	163.225	DIA_100X_EMPTY_1x1_100ms	7de31fd9-1e7c-4105-8121-26a4650e9e4b	EPI_100X_YFP_1x1_200ms_25sola	EPI_100X_RFP_1x1_200ms_25sola
104	39	12.2547168323126	478	49.6428072212057	1353.79916317992	78.0836820083682	162116	339.154811715481	67.209051073337	111.806740041468	0	18151474	37973.7949790795	1162.15470782201	1031.9768104032	2	NaN	NaN	NaN	NaN	NaN	394.417663492652	0.994969573185412	37.3831022960599	12.4055844586109	10.3673317418865	2.64150632003902	0.00576076008409105	0.00304472273765556	1	1.00085369249135	3155.7254464812	0	17123.2782426778	1	1	1	1	2019-05-24T18:32:25.756	NG_ecoli_LTEE_11364_DM25	-0	-0	163.225	DIA_100X_EMPTY_1x1_100ms	322dad6d-ae1a-4a6d-adea-0f5a96bace3d	EPI_100X_YFP_1x1_200ms_25sola	EPI_100X_RFP_1x1_200ms_25sola
105	35	12.957661806422	455	47.8909152100454	1384.24175824176	1245.17802197802	751003	1650.55604395604	67.209051073337	111.806740041468	5	2236728	4915.88571428571	1162.15470782201	1031.9768104032	0	NaN	NaN	NaN	NaN	NaN	396.002598233088	0.989032596732247	35.2403717232393	13.0698500216579	11.0082969631345	3.02164631963311	0.0104744959417752	0.0041457790853918	2	1.00102391625104	3354.05851910132	1	15302.7340659341	1	1	1	1	2019-05-24T18:32:25.756	NG_ecoli_LTEE_11364_DM25	-0	-0	163.225	DIA_100X_EMPTY_1x1_100ms	72b0f226-8799-4d22-985a-76af8d61f784	EPI_100X_YFP_1x1_200ms_25sola	EPI_100X_RFP_1x1_200ms_25sola
106	62	12.4762023465884	775	45.9708738754734	1389.51870967742	955.196129032258	2226323	2872.67483870968	67.209051073337	111.806740041468	6	1858966	2398.66580645161	1162.15470782201	1031.9768104032	0	NaN	NaN	NaN	NaN	NaN	680.404640027099	0.910572206720047	63.0067889486005	12.7754617084368	10.6321620142078	2.14937999466509	0.00910280352892951	0.00539991769857918	2	1.00103069525093	5593.97343944444	1	16308.6709677419	1	1	1	1	2019-05-24T18:32:25.756	NG_ecoli_LTEE_11364_DM25	-0	-0	163.225	DIA_100X_EMPTY_1x1_100ms	eaf4bbe7-043b-4a11-b8fa-68f8ef2cc553	EPI_100X_YFP_1x1_200ms_25sola	EPI_100X_RFP_1x1_200ms_25sola
107	40	13.1878318324404	528	49.0126838479213	1398.52272727273	1413.64015151515	195903	371.028409090909	67.209051073337	111.806740041468	0	22051337	41763.8958333333	1162.15470782201	1031.9768104032	4	NaN	NaN	NaN	NaN	NaN	448.645340250915	0.885543458514634	39.5156051240393	14.547755492174	11.070255754111	2.98852376788747	0.0307468731081872	0.0134758017400064	2	1.00570089913054	3803.41598246699	0	17553.2045454545	1	1	1	1	2019-05-24T18:32:25.756	NG_ecoli_LTEE_11364_DM25	-0	-0	163.225	DIA_100X_EMPTY_1x1_100ms	68761398-9cea-49af-aaf1-117ab8e044a5	EPI_100X_YFP_1x1_200ms_25sola	EPI_100X_RFP_1x1_200ms_25sola
108	44	12.096357824601	533	46.6862460771996	1413.1181988743	421.028142589118	169624	318.243902439024	67.209051073337	111.806740041468	0	22219212	41687.0769230769	1162.15470782201	1031.9768104032	5	NaN	NaN	NaN	NaN	NaN	452.666845207236	0.839264974333485	43.5649560496779	13.6960273144827	10.1178212932801	2.82792370669342	0.048449712743872	0.0162301317034727	2	1.024429223642	3502.68570841581	0	17610.2514071295	1	1	1	1	2019-05-24T18:32:25.756	NG_ecoli_LTEE_11364_DM25	-0	-0	163.225	DIA_100X_EMPTY_1x1_100ms	bd939947-f01b-48be-a871-1b40c47b7e27	EPI_100X_YFP_1x1_200ms_25sola	EPI_100X_RFP_1x1_200ms_25sola
109	32	10.7417183484098	344	42.8136946373091	1408.63081395349	956.494186046512	1212707	3525.31104651163	67.209051073337	111.806740041468	3	976405	2838.38662790698	1162.15470782201	1031.9768104032	0	NaN	NaN	NaN	NaN	NaN	326.240671321414	0.982388645971079	31.8321110266207	11.8673765919273	10.0390811365188	2.50133498097639	0.0119597166941259	0.00471405558952829	1	1.0007391496616	2519.66759575341	2	16829.0988372093	1	1	1	1	2019-05-24T18:32:25.756	NG_ecoli_LTEE_11364_DM25	-0	-0	163.225	DIA_100X_EMPTY_1x1_100ms	0dd74744-821a-4e84-b3e5-05fcd1b4df81	EPI_100X_YFP_1x1_200ms_25sola	EPI_100X_RFP_1x1_200ms_25sola
110	33	11.4962070080519	380	30.0723677065797	1424.97105263158	983.234210526316	1093479	2877.57631578947	67.209051073337	111.806740041468	3	948302	2495.53157894737	1162.15470782201	1031.9768104032	0	NaN	NaN	NaN	NaN	NaN	354.092941780926	0.985129536253596	32.403543809763	13.1774500837997	10.5878683474082	3.02473645124618	0.0145106144869812	0.00636012674424946	1	1.00104205158761	2852.9847863847	1	15722.5631578947	1	1	1	1	2019-05-24T18:32:25.756	NG_ecoli_LTEE_11364_DM25	-0	-0	163.225	DIA_100X_EMPTY_1x1_100ms	95d8785b-b8f2-47e3-8021-c9b6d6f4d244	EPI_100X_YFP_1x1_200ms_25sola	EPI_100X_RFP_1x1_200ms_25sola
111	60	9.85621707224763	592	36.7396990427269	1438.32939189189	1912.7652027027	208651	352.451013513513	67.209051073337	111.806740041468	0	17575002	29687.5033783784	1162.15470782201	1031.9768104032	4	NaN	NaN	NaN	NaN	NaN	591.929278336663	0.873338697135145	60.7912052685811	12.5369436565799	9.56094467187289	2.1386659078379	0.0133275273222672	0.00668063231064526	2	1.00124058823877	4364.47736286957	0	19223.4780405405	1	1	1	1	2019-05-24T18:32:25.756	NG_ecoli_LTEE_11364_DM25	-0	-0	163.225	DIA_100X_EMPTY_1x1_100ms	693615a2-5406-4b1f-9019-d21557c35347	EPI_100X_YFP_1x1_200ms_25sola	EPI_100X_RFP_1x1_200ms_25sola
112	34	12.1190340218983	412	48.5414324315039	1465.16747572816	740.075242718447	945719	2295.43446601942	67.209051073337	111.806740041468	2	496411	1204.88106796116	1162.15470782201	1031.9768104032	0	NaN	NaN	NaN	NaN	NaN	368.70826865015	0.99127438890193	32.7905189728804	12.9615145871857	11.0006851324541	2.89128317145419	0.00821200832305378	0.00360303098274133	0	1.00086884276124	3116.57541284439	1	15067.8883495146	1	1	1	1	2019-05-24T18:32:25.756	NG_ecoli_LTEE_11364_DM25	-0	-0	163.225	DIA_100X_EMPTY_1x1_100ms	8fc6405b-fc90-4c5c-8c5b-61c15b6dcd8d	EPI_100X_YFP_1x1_200ms_25sola	EPI_100X_RFP_1x1_200ms_25sola
113	56	12.2739249885568	688	49.143990235835	1482.22674418605	98.4505813953488	1450456	2108.22093023256	67.209051073337	111.806740041468	6	2774917	4033.30959302326	1162.15470782201	1031.9768104032	0	NaN	NaN	NaN	NaN	NaN	581.681592372629	0.905075798970486	55.3643734351849	12.3916701496324	10.3797584183752	1.95421543995815	0.0145872336829675	0.00491971767340305	3	1.00428268650225	4684.8399892452	0	15379.1162790698	1	1	1	1	2019-05-24T18:32:25.756	NG_ecoli_LTEE_11364_DM25	-0	-0	163.225	DIA_100X_EMPTY_1x1_100ms	2dd4ff04-6a67-47a3-8447-47a8c394539d	EPI_100X_YFP_1x1_200ms_25sola	EPI_100X_RFP_1x1_200ms_25sola
114	38	12.9854401269028	494	49.2675153780113	1477.44129554656	1082.61538461538	146927	297.423076923077	67.209051073337	111.806740041468	1	20067314	40622.0931174089	1162.15470782201	1031.9768104032	3	NaN	NaN	NaN	NaN	NaN	425.424525415221	0.902304423556916	38.4128637875064	13.7024687200587	10.8917670221626	2.65282414004859	0.00270453319167622	0.0010111243885366	1	1.0000987720833	3579.01281808948	0	16601.8360323887	1	1	1	1	2019-05-24T18:32:25.756	NG_ecoli_LTEE_11364_DM25	-0	-0	163.225	DIA_100X_EMPTY_1x1_100ms	33c50211-9185-4f9a-9ee6-23ae0867fbff	EPI_100X_YFP_1x1_200ms_25sola	EPI_100X_RFP_1x1_200ms_25sola
115	35	12.1773430142729	427	48.9368064401735	1478.67213114754	771.519906323185	964161	2257.98829039813	67.209051073337	111.806740041468	5	524907	1229.29039812646	1162.15470782201	1031.9768104032	0	NaN	NaN	NaN	NaN	NaN	374.692613860849	0.976342058100337	34.9784226721802	12.4306350750338	10.4168554961453	2.78983634655054	0.00923404931084724	0.00460302567760641	1	1.00166777758738	2981.00965043361	1	15229.4941451991	1	1	1	1	2019-05-24T18:32:25.756	NG_ecoli_LTEE_11364_DM25	-0	-0	163.225	DIA_100X_EMPTY_1x1_100ms	64c06fea-afb7-45f3-ba6b-8057b99e2766	EPI_100X_YFP_1x1_200ms_25sola	EPI_100X_RFP_1x1_200ms_25sola
116	49	13.5648031279911	665	49.2987435046785	1495.79398496241	880.974436090226	4067964	6117.23909774436	67.209051073337	111.806740041468	6	923998	1389.47067669173	1162.15470782201	1031.9768104032	0	NaN	NaN	NaN	NaN	NaN	569.320221850173	0.943457398632721	48.311429218994	13.4001513096066	11.6193787430696	2.41886950132208	0.0124483596863042	0.00639039946041565	1	1.00330523169204	5122.77855970188	0	14743.8436090226	1	1	1	1	2019-05-24T18:32:25.756	NG_ecoli_LTEE_11364_DM25	-0	-0	163.225	DIA_100X_EMPTY_1x1_100ms	4d039579-783b-4b3d-ac74-d3b5487ae86a	EPI_100X_YFP_1x1_200ms_25sola	EPI_100X_RFP_1x1_200ms_25sola
117	31	11.9513859964937	371	48.599045370196	1541.58490566038	848.733153638814	148723	400.870619946092	67.209051073337	111.806740041468	0	12040510	32454.204851752	1162.15470782201	1031.9768104032	1	NaN	NaN	NaN	NaN	NaN	317.772185013755	0.994585663624662	29.2981768256071	12.6901293522276	10.4248059615982	3.16890118211243	0.00890453141775531	0.00564577310602131	0	1.00174376085476	2500.72788846583	0	17742.8625336927	1	1	1	1	2019-05-24T18:32:25.756	NG_ecoli_LTEE_11364_DM25	-0	-0	163.225	DIA_100X_EMPTY_1x1_100ms	7402e009-3ec3-4a42-b572-f38b5756ad33	EPI_100X_YFP_1x1_200ms_25sola	EPI_100X_RFP_1x1_200ms_25sola
118	59	13.2364129815048	782	49.0684247831807	1547.51278772379	953.554987212276	1424335	1821.40025575448	67.209051073337	111.806740041468	9	1538035	1966.79667519182	1162.15470782201	1031.9768104032	0	NaN	NaN	NaN	NaN	NaN	663.167046879141	0.923917728447421	58.8026213778001	12.670273672608	11.0541051409942	2.28502663122311	0.0120317835307584	0.00457538450516795	2	1.00134103053075	5643.30795716055	0	15199.4910485934	1	1	1	1	2019-05-24T18:32:25.756	NG_ecoli_LTEE_11364_DM25	-0	-0	163.225	DIA_100X_EMPTY_1x1_100ms	1d526d34-ba3f-4798-829b-4687b698129f	EPI_100X_YFP_1x1_200ms_25sola	EPI_100X_RFP_1x1_200ms_25sola
119	37	11.5397890105229	428	49.0531604522913	1553.25	541.182242990654	153832	359.420560747664	67.209051073337	111.806740041468	0	14822749	34632.5911214953	1162.15470782201	1031.9768104032	3	NaN	NaN	NaN	NaN	NaN	402.975043522054	0.934531590269108	37.2035720351484	13.4985786247661	10.6003587652	2.60752203854018	0.00509645834469364	0.00199457884267014	2	1.00015272496772	3283.33842575003	1	17782.4696261682	1	1	1	1	2019-05-24T18:32:25.756	NG_ecoli_LTEE_11364_DM25	-0	-0	163.225	DIA_100X_EMPTY_1x1_100ms	5fa10062-5be1-45fc-a039-40a75bd5bf2d	EPI_100X_YFP_1x1_200ms_25sola	EPI_100X_RFP_1x1_200ms_25sola
120	36	12.2763687844966	442	49.3078878112726	1561.04977375566	1238.08597285068	568085	1285.26018099548	67.209051073337	111.806740041468	9	4705452	10645.8190045249	1162.15470782201	1031.9768104032	4	NaN	NaN	NaN	NaN	NaN	394.200609821885	0.949290441971615	35.6521601266519	13.0124739585447	10.6792733641118	2.86083312687104	0.0179917225976401	0.00593418893022468	2	1.00292078861302	3193.4427655327	1	15643.7805429864	1	1	1	1	2019-05-24T18:32:25.756	NG_ecoli_LTEE_11364_DM25	-0	-0	163.225	DIA_100X_EMPTY_1x1_100ms	6b26df93-56dd-445b-bf44-dd5bbc71b13a	EPI_100X_YFP_1x1_200ms_25sola	EPI_100X_RFP_1x1_200ms_25sola
121	38	12.1812682365419	463	48.8247316768935	1571.44276457883	1010.82505399568	1184068	2557.38228941685	67.209051073337	111.806740041468	2	514708	1111.68034557235	1162.15470782201	1031.9768104032	0	NaN	NaN	NaN	NaN	NaN	413.233667205203	0.985857084049176	37.1695787037247	12.5793248964103	10.7410805559774	3.06225825745118	0.01096886566063	0.00501974964311203	0	1.00226807412305	3368.01073785796	1	14895.9784017279	1	1	1	1	2019-05-24T18:32:25.756	NG_ecoli_LTEE_11364_DM25	-0	-0	163.225	DIA_100X_EMPTY_1x1_100ms	e4418f21-ffa6-4a0f-8575-7525107923e5	EPI_100X_YFP_1x1_200ms_25sola	EPI_100X_RFP_1x1_200ms_25sola
122	52	13.3267545193286	693	49.0365110846099	1576.31024531025	512.402597402597	1420267	2049.44733044733	67.209051073337	111.806740041468	5	2107585	3041.2481962482	1162.15470782201	1031.9768104032	0	NaN	NaN	NaN	NaN	NaN	570.722367493703	0.913094266803775	51.3843580367505	13.4685223093592	10.7769065219438	2.64364814735556	0.0127559939334099	0.0049918868191247	2	1.0005762503996	4687.15211465407	1	15597.9206349206	1	1	1	1	2019-05-24T18:32:25.756	NG_ecoli_LTEE_11364_DM25	-0	-0	163.225	DIA_100X_EMPTY_1x1_100ms	a599697f-d76f-48fb-82fc-4a914c958cc1	EPI_100X_YFP_1x1_200ms_25sola	EPI_100X_RFP_1x1_200ms_25sola
123	35	9.78822413063636	343	47.9928244113988	1584.5306122449	1227.43440233236	2298131	6700.09037900875	67.209051073337	111.806740041468	3	940089	2740.78425655977	1162.15470782201	1031.9768104032	0	NaN	NaN	NaN	NaN	NaN	338.389437645975	0.976926104354522	35.2773761651431	11.3538248816431	9.39472812082223	2.35793290924966	0.00697596789395023	0.00340992508432787	2	1.00030999384207	2445.4263643173	2	17111.2944606414	1	1	1	1	2019-05-24T18:32:25.756	NG_ecoli_LTEE_11364_DM25	-0	-0	163.225	DIA_100X_EMPTY_1x1_100ms	dbc1aa84-ee64-407d-9d41-098523d0c44c	EPI_100X_YFP_1x1_200ms_25sola	EPI_100X_RFP_1x1_200ms_25sola
124	36	9.66456970461841	348	-49.661248565979	1580.91666666667	1924.51149425287	167341	480.864942528736	67.209051073337	111.806740041468	1	8806750	25306.7528735632	1162.15470782201	1031.9768104032	3	NaN	NaN	NaN	NaN	NaN	NaN	NaN	NaN	NaN	NaN	NaN	NaN	NaN	NaN	NaN	NaN	0	18765.7787356322	1	1	1	1	2019-05-24T18:32:25.756	NG_ecoli_LTEE_11364_DM25	-0	-0	163.225	DIA_100X_EMPTY_1x1_100ms	f567fb2b-30f2-480d-8fc3-f2c1a241b05a	EPI_100X_YFP_1x1_200ms_25sola	EPI_100X_RFP_1x1_200ms_25sola
125	78	12.2536355831307	956	44.4151205983856	1605.68410041841	87.6108786610879	3152624	3297.72384937238	67.209051073337	111.806740041468	7	1925440	2014.05857740586	1162.15470782201	1031.9768104032	0	NaN	NaN	NaN	NaN	NaN	803.939986193336	0.901766936703194	76.7931861809353	12.2068437355142	10.3701736058379	1.74423687045441	0.00695253619166523	0.00303262614701195	2	1.00098658734051	6486.11466701898	0	15435.7050209205	1	1	1	1	2019-05-24T18:32:25.756	NG_ecoli_LTEE_11364_DM25	-0	-0	163.225	DIA_100X_EMPTY_1x1_100ms	fde18594-52dd-4d1f-bfdb-26a7215181d5	EPI_100X_YFP_1x1_200ms_25sola	EPI_100X_RFP_1x1_200ms_25sola
126	38	12.873373697344	491	47.0419580239924	1607.15274949084	999.427698574338	1228194	2501.41344195519	67.209051073337	111.806740041468	5	554971	1130.28716904277	1162.15470782201	1031.9768104032	0	NaN	NaN	NaN	NaN	NaN	435.218983927853	0.98520619425162	39.0702799980729	12.9725370107417	10.7614018584083	3.07760760009611	0.0207845822081088	0.00844200076343404	1	1.00515062978702	3553.64551543094	1	14778.8411405295	1	1	1	1	2019-05-24T18:32:25.756	NG_ecoli_LTEE_11364_DM25	-0	-0	163.225	DIA_100X_EMPTY_1x1_100ms	4a56eb33-f23b-4ad9-b9c3-d89c0b69b073	EPI_100X_YFP_1x1_200ms_25sola	EPI_100X_RFP_1x1_200ms_25sola
127	50	13.1719705858643	659	49.7134532486049	1612.64491654021	1230.90136570561	1887687	2864.47192716237	67.209051073337	111.806740041468	8	4124189	6258.25341426404	1162.15470782201	1031.9768104032	1	NaN	NaN	NaN	NaN	NaN	559.886702983881	0.942218718480986	49.3462927240708	13.2732911021118	11.1212563670864	2.42075337634718	0.0122379566613021	0.00439427276158768	2	1.00058975608666	4793.49320928465	1	15990.191198786	1	1	1	1	2019-05-24T18:32:25.756	NG_ecoli_LTEE_11364_DM25	-0	-0	163.225	DIA_100X_EMPTY_1x1_100ms	9c0b1525-e316-4493-8b15-00dc5df684a5	EPI_100X_YFP_1x1_200ms_25sola	EPI_100X_RFP_1x1_200ms_25sola
128	34	11.4115791492974	388	48.6593367356418	1606.52577319588	1168.92525773196	150936	389.010309278351	67.209051073337	111.806740041468	0	14981812	38612.9175257732	1162.15470782201	1031.9768104032	3	NaN	NaN	NaN	NaN	NaN	349.895245950416	0.924066862598856	33.3672531803499	13.011700779376	10.0346882024161	3.09404028697395	0.011187743779796	0.00377946053001581	2	1.00057966535801	2638.87065276679	1	17988.2912371134	1	1	1	1	2019-05-24T18:32:25.756	NG_ecoli_LTEE_11364_DM25	-0	-0	163.225	DIA_100X_EMPTY_1x1_100ms	65bd730a-4cd0-46af-b881-1d03de24ca5b	EPI_100X_YFP_1x1_200ms_25sola	EPI_100X_RFP_1x1_200ms_25sola
129	16	8.02709996294215	129	-49.9464699799028	1609.05426356589	1194.5503875969	65270	505.968992248062	67.209051073337	111.806740041468	0	5985639	46400.3023255814	1162.15470782201	1031.9768104032	3	NaN	NaN	NaN	NaN	NaN	156.547336424841	0.999684091149315	15.2946397355838	13.3751053934637	9.675986292121	3.81344411852031	0.00834754893062249	0.00445598948623377	0	1.00028732812591	1124.65578595407	2	18982.9302325581	1	1	1	1	2019-05-24T18:32:25.756	NG_ecoli_LTEE_11364_DM25	-0	-0	163.225	DIA_100X_EMPTY_1x1_100ms	5e9eb2a9-425c-4050-8366-819f81025c56	EPI_100X_YFP_1x1_200ms_25sola	EPI_100X_RFP_1x1_200ms_25sola
130	14	7.75603418116169	109	-49.9977107915281	1608.03669724771	1209.09174311927	102980	944.770642201835	67.209051073337	111.806740041468	0	4804808	44080.8073394495	1162.15470782201	1031.9768104032	2	NaN	NaN	NaN	NaN	NaN	144.022910047956	0.999816123546422	14.5720749906977	12.3291186382467	9.03456171189726	3.793784260036	0.015880516187607	0.00248337672650465	0	1.00005738564951	934.169010944169	1	19771.0366972477	1	1	1	1	2019-05-24T18:32:25.756	NG_ecoli_LTEE_11364_DM25	-0	-0	163.225	DIA_100X_EMPTY_1x1_100ms	5f1e341a-00e0-4a5a-979d-ba579e306685	EPI_100X_YFP_1x1_200ms_25sola	EPI_100X_RFP_1x1_200ms_25sola
131	52	13.0180937412287	677	49.8099908415466	1621.56868537666	1436.04874446086	1640950	2423.8552437223	67.209051073337	111.806740041468	7	2019067	2982.37370753323	1162.15470782201	1031.9768104032	0	NaN	NaN	NaN	NaN	NaN	586.019245726334	0.946462349765416	51.3043643871557	12.9806551084485	11.267910423629	2.27373849688082	0.00719303042044867	0.00347938647432018	3	1.00033041297434	5116.00504989079	0	15127.7267355982	1	1	1	1	2019-05-24T18:32:25.756	NG_ecoli_LTEE_11364_DM25	-0	-0	163.225	DIA_100X_EMPTY_1x1_100ms	0136657a-bad3-4ceb-9f9e-67b306ef99e1	EPI_100X_YFP_1x1_200ms_25sola	EPI_100X_RFP_1x1_200ms_25sola
132	41	12.7258139913221	522	49.3511007722712	1631.45785440613	715.130268199234	183179	350.917624521073	67.209051073337	111.806740041468	0	19826781	37982.3390804598	1162.15470782201	1031.9768104032	3	NaN	NaN	NaN	NaN	NaN	441.590692706127	0.905489007549473	40.467471475871	13.2259630941213	10.5474939172305	2.925469801093	0.0161669115626981	0.00837261167780614	1	1.00183854274063	3535.85557700959	0	17635.4099616858	1	1	1	1	2019-05-24T18:32:25.756	NG_ecoli_LTEE_11364_DM25	-0	-0	163.225	DIA_100X_EMPTY_1x1_100ms	353ca497-dfdd-43e0-80c4-051fa73097db	EPI_100X_YFP_1x1_200ms_25sola	EPI_100X_RFP_1x1_200ms_25sola
133	37	12.4500792885804	461	45.3361607089063	1653.54229934924	1632.6420824295	867003	1880.70065075922	67.209051073337	111.806740041468	8	3085660	6693.40563991323	1162.15470782201	1031.9768104032	1	NaN	NaN	NaN	NaN	NaN	413.132371022439	0.987657579195248	36.5385065060718	12.9060969948612	10.9414769364467	2.95671795836077	0.0279405506743986	0.00907902702011792	0	1.00656434091361	3435.52071595446	1	15784.8438177874	1	1	1	1	2019-05-24T18:32:25.756	NG_ecoli_LTEE_11364_DM25	-0	-0	163.225	DIA_100X_EMPTY_1x1_100ms	7b476b10-a1b4-4539-9129-672ec50990f3	EPI_100X_YFP_1x1_200ms_25sola	EPI_100X_RFP_1x1_200ms_25sola
134	41	13.3493933449568	548	49.5398065794108	1665.36313868613	1035.91058394161	2462542	4493.6897810219	67.209051073337	111.806740041468	3	700948	1279.10218978102	1162.15470782201	1031.9768104032	0	NaN	NaN	NaN	NaN	NaN	473.482599164238	0.970231692632863	40.9258792029178	13.1132798953747	11.1613603264362	2.94118034367524	0.0974434303120858	0.00728692723449417	1	1.0017099411278	4004.25897004706	0	14354.0364963504	1	1	1	1	2019-05-24T18:32:25.756	NG_ecoli_LTEE_11364_DM25	-0	-0	163.225	DIA_100X_EMPTY_1x1_100ms	3f61c412-c033-456e-a2c5-df9ea346de82	EPI_100X_YFP_1x1_200ms_25sola	EPI_100X_RFP_1x1_200ms_25sola
135	36	12.0193630087146	433	43.3744221335175	1667.72517321016	1664.66974595843	756622	1747.39491916859	67.209051073337	111.806740041468	5	2623258	6058.33256351039	1162.15470782201	1031.9768104032	0	NaN	NaN	NaN	NaN	NaN	394.803231493829	0.979564457893419	35.7267552950704	12.9923724139888	10.8275509051633	2.73935721885392	0.0191086405308914	0.00782867920580542	1	1.00471072871661	3289.60630343943	1	15965.5034642032	1	1	1	1	2019-05-24T18:32:25.756	NG_ecoli_LTEE_11364_DM25	-0	-0	163.225	DIA_100X_EMPTY_1x1_100ms	3504f484-c4bf-4f00-9858-e104a3943f97	EPI_100X_YFP_1x1_200ms_25sola	EPI_100X_RFP_1x1_200ms_25sola
136	35	11.6139972573957	407	48.9438264906266	1687.99017199017	1868.81326781327	150411	369.560196560197	67.209051073337	111.806740041468	0	14542604	35731.2137592138	1162.15470782201	1031.9768104032	2	NaN	NaN	NaN	NaN	NaN	389.219533306167	0.933568905693454	35.2125460727933	13.2842806768312	10.8282980624116	2.70451751071106	0.0152027205819931	0.00598343848906964	1	1.00297502081902	3242.70703024306	0	18944.9533169533	1	1	1	1	2019-05-24T18:32:25.756	NG_ecoli_LTEE_11364_DM25	-0	-0	163.225	DIA_100X_EMPTY_1x1_100ms	699fbd09-1d38-4209-a56c-b38de10b6896	EPI_100X_YFP_1x1_200ms_25sola	EPI_100X_RFP_1x1_200ms_25sola
137	44	11.3909959179679	502	49.431704449965	1694.42430278884	278.197211155379	169969	338.583665338645	67.209051073337	111.806740041468	0	11906099	23717.328685259	1162.15470782201	1031.9768104032	3	NaN	NaN	NaN	NaN	NaN	444.669090432322	0.944687521099536	43.4360315347365	11.7332710747479	9.99987952416293	2.37229959444605	0.00979532471800644	0.00473293001790015	2	1.00279529904697	3411.37574011055	1	17125.2988047809	1	1	1	1	2019-05-24T18:32:25.756	NG_ecoli_LTEE_11364_DM25	-0	-0	163.225	DIA_100X_EMPTY_1x1_100ms	c93b00b8-92cf-4cf2-84b8-484468b0d196	EPI_100X_YFP_1x1_200ms_25sola	EPI_100X_RFP_1x1_200ms_25sola
138	48	13.3962008758242	644	49.4568002521607	1706.25776397516	1158.37267080745	2228590	3460.54347826087	67.209051073337	111.806740041468	7	5292789	8218.61645962733	1162.15470782201	1031.9768104032	3	NaN	NaN	NaN	NaN	NaN	547.045706795749	0.94883647581727	47.3809794617551	13.0928564225316	11.2760348858733	2.55787113460587	0.0128953484417328	0.00461360580492202	1	1.00114518738461	4731.58599057855	0	14966.498447205	1	1	1	1	2019-05-24T18:32:25.756	NG_ecoli_LTEE_11364_DM25	-0	-0	163.225	DIA_100X_EMPTY_1x1_100ms	05f5453f-9ef1-4255-ad53-0f7507eba0f9	EPI_100X_YFP_1x1_200ms_25sola	EPI_100X_RFP_1x1_200ms_25sola
139	35	12.1035452876784	426	45.2661871682483	1705.95070422535	240.211267605634	150608	353.539906103286	67.209051073337	111.806740041468	0	10404521	24423.7582159624	1162.15470782201	1031.9768104032	3	NaN	NaN	NaN	NaN	NaN	381.971853276375	0.957691307042909	36.6534429454068	12.2354517795759	10.070366950904	2.69099683044564	3.78340375611431	0.0592692663412065	1	1.00583901290033	2919.41105671971	1	17072.676056338	1	1	1	1	2019-05-24T18:32:25.756	NG_ecoli_LTEE_11364_DM25	-0	-0	163.225	DIA_100X_EMPTY_1x1_100ms	bc03df56-8cba-4d7b-a5e7-e6390f1c5d9c	EPI_100X_YFP_1x1_200ms_25sola	EPI_100X_RFP_1x1_200ms_25sola
140	38	10.6379536372709	405	-40.8892667571678	1710.62962962963	992.256790123457	150155	370.753086419753	67.209051073337	111.806740041468	0	10209786	25209.3481481481	1162.15470782201	1031.9768104032	2	NaN	NaN	NaN	NaN	NaN	402.082017093097	0.859210891365933	40.8279780862681	12.9069967009109	9.56078887569483	2.6652936176279	0.0554940878514968	0.0243541624524725	1	1.03072275369532	2931.13087764305	0	18587.8617283951	1	1	1	1	2019-05-24T18:32:25.756	NG_ecoli_LTEE_11364_DM25	-0	-0	163.225	DIA_100X_EMPTY_1x1_100ms	f607edb3-e664-49a6-b68d-ad1c71da0b78	EPI_100X_YFP_1x1_200ms_25sola	EPI_100X_RFP_1x1_200ms_25sola
141	68	12.8142092613856	873	31.8164656505608	1772.65177548683	502.373424971363	2686710	3077.56013745704	67.209051073337	111.806740041468	7	926227	1060.97021764032	1162.15470782201	1031.9768104032	0	NaN	NaN	NaN	NaN	NaN	733.7636565738	0.884217914960682	67.863518129666	13.0252581097358	10.7066231069378	1.87460579901185	0.00968048629061777	0.00463376386246283	1	1.00139098876221	6109.86031711857	0	15395.529209622	1	1	1	1	2019-05-24T18:32:25.756	NG_ecoli_LTEE_11364_DM25	-0	-0	163.225	DIA_100X_EMPTY_1x1_100ms	59b1d0d0-1425-4b49-87e4-75ee0a00fd60	EPI_100X_YFP_1x1_200ms_25sola	EPI_100X_RFP_1x1_200ms_25sola
142	63	13.4307034120085	847	47.4454252953511	1792.55608028335	1741.18536009445	3009277	3552.86540731995	67.209051073337	111.806740041468	5	1001606	1182.53364817001	1162.15470782201	1031.9768104032	0	NaN	NaN	NaN	NaN	NaN	718.201036125061	0.885042208053833	63.3740902235914	12.9347931740348	11.1416748743075	2.22282501877275	0.0193753210899106	0.00850826967729767	2	1.00675341282433	6178.77785654514	0	15468.0011806375	1	1	1	1	2019-05-24T18:32:25.756	NG_ecoli_LTEE_11364_DM25	-0	-0	163.225	DIA_100X_EMPTY_1x1_100ms	c3c5f0cf-9f19-446b-abec-fd4b2acc5877	EPI_100X_YFP_1x1_200ms_25sola	EPI_100X_RFP_1x1_200ms_25sola
143	14	5.39921713574014	76	-49.9990998981637	1773.63157894737	1572.78947368421	21971	289.092105263158	67.209051073337	111.806740041468	0	2145346	28228.2368421053	1162.15470782201	1031.9768104032	1	NaN	NaN	NaN	NaN	NaN	147.746885119913	0.999360290995608	NaN	NaN	NaN	NaN	NaN	NaN	NaN	NaN	NaN	1	20096.5	1	1	1	1	2019-05-24T18:32:25.756	NG_ecoli_LTEE_11364_DM25	-0	-0	163.225	DIA_100X_EMPTY_1x1_100ms	dc322921-f79a-40a4-883d-0d516eb9347d	EPI_100X_YFP_1x1_200ms_25sola	EPI_100X_RFP_1x1_200ms_25sola
144	47	10.3422997039063	486	47.8332738864562	1792.07613168724	1548.14403292181	179158	368.637860082305	67.209051073337	111.806740041468	0	12399198	25512.7530864198	1162.15470782201	1031.9768104032	6	NaN	NaN	NaN	NaN	NaN	457.107703822436	0.949549633591599	44.9145349161427	11.7915595311217	9.96562469755262	2.29153740942822	0.0145801652735096	0.00454692189636415	1	1.00118012563212	3503.36868611366	1	19368.1790123457	1	1	1	1	2019-05-24T18:32:25.756	NG_ecoli_LTEE_11364_DM25	-0	-0	163.225	DIA_100X_EMPTY_1x1_100ms	dc340641-e275-4ea9-8b28-14028eafee61	EPI_100X_YFP_1x1_200ms_25sola	EPI_100X_RFP_1x1_200ms_25sola
145	52	13.6144664454738	708	49.2646859967595	1857.67514124294	1703.71751412429	7770181	10974.831920904	67.209051073337	111.806740041468	5	915163	1292.60310734463	1162.15470782201	1031.9768104032	0	NaN	NaN	NaN	NaN	NaN	592.078544801057	0.948514386686034	50.516326794027	13.2360541391016	11.493296660464	2.4778607880594	0.00573649049097231	0.00282702042389961	2	1.0010423278078	5240.96040682829	0	15345.6963276836	1	1	1	1	2019-05-24T18:32:25.756	NG_ecoli_LTEE_11364_DM25	-0	-0	163.225	DIA_100X_EMPTY_1x1_100ms	c5434a25-48a2-4d91-b12c-73ad53422aa4	EPI_100X_YFP_1x1_200ms_25sola	EPI_100X_RFP_1x1_200ms_25sola
146	50	13.17994817939	659	49.3884668896778	1855.74962063733	1303.50834597876	2255869	3423.16995447648	67.209051073337	111.806740041468	7	2570749	3900.98482549317	1162.15470782201	1031.9768104032	0	NaN	NaN	NaN	NaN	NaN	560.100620951723	0.945099266081479	49.1380131230204	13.0851221118596	11.199010563491	2.39880077217893	0.00578738165597668	0.00317823928259197	1	1.00098702783364	4840.23872443398	0	15428.2989377845	1	1	1	1	2019-05-24T18:32:25.756	NG_ecoli_LTEE_11364_DM25	-0	-0	163.225	DIA_100X_EMPTY_1x1_100ms	112f313e-ebbb-4a13-ac67-9a3644831f19	EPI_100X_YFP_1x1_200ms_25sola	EPI_100X_RFP_1x1_200ms_25sola
147	58	10.2997760085714	598	41.1099754164914	1895.04180602007	59.066889632107	212553	355.439799331104	67.209051073337	111.806740041468	0	30135618	50394.0100334448	1162.15470782201	1031.9768104032	10	NaN	NaN	NaN	NaN	NaN	569.716167916857	0.79968703896616	58.8604701374927	13.0146141110987	9.56922288083819	2.24504521245362	0.011467764436159	0.00499855982086383	1	1.00399434707284	4233.18207097787	1	18532.6956521739	1	1	1	1	2019-05-24T18:32:25.756	NG_ecoli_LTEE_11364_DM25	-0	-0	163.225	DIA_100X_EMPTY_1x1_100ms	4b771200-faed-45a7-b9b7-2fe8ff10e88c	EPI_100X_YFP_1x1_200ms_25sola	EPI_100X_RFP_1x1_200ms_25sola
148	45	9.74119047022383	439	43.201393219018	1921.54669703872	43.3166287015945	170111	387.496583143508	67.209051073337	111.806740041468	0	19594623	44634.6765375854	1162.15470782201	1031.9768104032	4	NaN	NaN	NaN	NaN	NaN	438.113931554756	0.883393644116684	46.4832026812499	11.8487975548891	9.23525458343693	2.18856299339785	0.0184867413711576	0.00568951387559026	1	1.00268290882395	3113.74948262579	1	18471.9248291572	1	1	1	1	2019-05-24T18:32:25.756	NG_ecoli_LTEE_11364_DM25	-0	-0	163.225	DIA_100X_EMPTY_1x1_100ms	91de1ddf-97fb-4609-9125-93b771c10d3b	EPI_100X_YFP_1x1_200ms_25sola	EPI_100X_RFP_1x1_200ms_25sola
149	46	13.4909254084398	621	49.5858301144891	1935.16586151369	995.326892109501	1696491	2731.86956521739	67.209051073337	111.806740041468	6	734385	1182.5845410628	1162.15470782201	1031.9768104032	0	NaN	NaN	NaN	NaN	NaN	521.851391453318	0.956240526468547	45.0565995893272	13.2632963400592	11.3479356839547	2.51683795528248	0.0037594811430218	0.00134546212175486	2	1.00012818724709	4557.03144431606	0	14990.1642512077	1	1	1	1	2019-05-24T18:32:25.756	NG_ecoli_LTEE_11364_DM25	-0	-0	163.225	DIA_100X_EMPTY_1x1_100ms	89a8b084-ddc0-4c7c-ab3e-b9a0c73a3afd	EPI_100X_YFP_1x1_200ms_25sola	EPI_100X_RFP_1x1_200ms_25sola
150	46	14.0684366465366	648	48.8622193383497	1934.83950617284	437.180555555556	1415342	2184.16975308642	67.209051073337	111.806740041468	11	6160050	9506.25	1162.15470782201	1031.9768104032	3	NaN	NaN	NaN	NaN	NaN	541.532245309794	0.933683753922123	45.9028235976302	13.9835181871727	11.52911794177	2.70531896690743	0.0113278260116726	0.00414894096683427	1	1.00066930953403	4792.05116355264	0	15321.7407407407	1	1	1	1	2019-05-24T18:32:25.756	NG_ecoli_LTEE_11364_DM25	-0	-0	163.225	DIA_100X_EMPTY_1x1_100ms	90b22693-2748-4a3a-947d-e388afd01e5d	EPI_100X_YFP_1x1_200ms_25sola	EPI_100X_RFP_1x1_200ms_25sola
151	45	11.6878637821686	527	49.5639431210775	1964.00189753321	1063.7210626186	1096424	2080.5009487666	67.209051073337	111.806740041468	5	993561	1885.31499051233	1162.15470782201	1031.9768104032	0	NaN	NaN	NaN	NaN	NaN	475.167943579232	0.92111417445195	44.8515804804367	12.2208044844315	10.3937429677652	2.16527934252107	0.0292741677616112	0.00956549853438376	3	1.00671953606748	3805.49870197968	2	15835.2865275142	1	1	1	1	2019-05-24T18:32:25.756	NG_ecoli_LTEE_11364_DM25	-0	-0	163.225	DIA_100X_EMPTY_1x1_100ms	26b47ec9-8a00-45d9-944e-a11b254ceb2f	EPI_100X_YFP_1x1_200ms_25sola	EPI_100X_RFP_1x1_200ms_25sola
152	46	12.92062394043	595	48.8312732066264	1968.92100840336	1098.35798319328	1470399	2471.25882352941	67.209051073337	111.806740041468	10	4398041	7391.66554621849	1162.15470782201	1031.9768104032	2	NaN	NaN	NaN	NaN	NaN	502.181287163371	0.932916787929525	45.8780857773205	12.9884182198583	10.7942492225961	2.24155152477047	0.0129847885591445	0.0052556893734277	2	1.00221366173816	4198.36364318865	1	16066.2823529412	1	1	1	1	2019-05-24T18:32:25.756	NG_ecoli_LTEE_11364_DM25	-0	-0	163.225	DIA_100X_EMPTY_1x1_100ms	58fd281b-6767-4d5a-ad67-1eebf6dca2da	EPI_100X_YFP_1x1_200ms_25sola	EPI_100X_RFP_1x1_200ms_25sola
153	73	12.4175684100679	907	23.7302837871306	1997.78610804851	917.781697905182	3503141	3862.33847850055	67.209051073337	111.806740041468	6	1808918	1994.39691289967	1162.15470782201	1031.9768104032	0	NaN	NaN	NaN	NaN	NaN	766.436534667075	0.866649334635384	72.466852228	12.5164841662717	10.4209402345313	2.15491768552592	0.00847247427415722	0.0031524263921705	3	1.00206401478613	6180.777200718	0	16061.7386990077	1	1	1	1	2019-05-24T18:32:25.756	NG_ecoli_LTEE_11364_DM25	-0	-0	163.225	DIA_100X_EMPTY_1x1_100ms	3b3002dd-fe83-4e44-9c50-62136dc6825f	EPI_100X_YFP_1x1_200ms_25sola	EPI_100X_RFP_1x1_200ms_25sola
154	54	13.0995639726498	708	49.0530830156678	2004.69632768362	848.317796610169	2006188	2833.5988700565	67.209051073337	111.806740041468	5	944278	1333.72598870057	1162.15470782201	1031.9768104032	0	NaN	NaN	NaN	NaN	NaN	604.267715271118	0.914350756360578	53.7877776271532	13.0003649463289	11.0880200510821	2.17940382736441	0.012452426962161	0.00681757681302154	0	1.00691408410282	5193.75533627846	0	14972.4985875706	1	1	1	1	2019-05-24T18:32:25.756	NG_ecoli_LTEE_11364_DM25	-0	-0	163.225	DIA_100X_EMPTY_1x1_100ms	afbee359-2d48-456b-a799-9e40ed6c504e	EPI_100X_YFP_1x1_200ms_25sola	EPI_100X_RFP_1x1_200ms_25sola
155	38	12.1326499536191	462	46.7045436864488	2002.04761904762	1067.80303030303	583476	1262.93506493506	67.209051073337	111.806740041468	9	4452908	9638.329004329	1162.15470782201	1031.9768104032	3	NaN	NaN	NaN	NaN	NaN	414.169654917052	0.976266245368918	39.3046648192529	12.3530473632495	10.2272208709815	2.69237392212622	0.00876954557375499	0.00400121075608277	1	1.00038989625378	3228.86025311176	1	16121.0779220779	1	1	1	1	2019-05-24T18:32:25.756	NG_ecoli_LTEE_11364_DM25	-0	-0	163.225	DIA_100X_EMPTY_1x1_100ms	4e7dbe1b-cfb4-4a1d-b16e-b4b7dfa65829	EPI_100X_YFP_1x1_200ms_25sola	EPI_100X_RFP_1x1_200ms_25sola
156	53	13.3474154818589	708	49.641380608824	2007.35451977401	419.932203389831	6765227	9555.40536723164	67.209051073337	111.806740041468	4	907672	1282.02259887006	1162.15470782201	1031.9768104032	0	NaN	NaN	NaN	NaN	NaN	586.117222136327	0.923163801815676	51.6661890568338	13.6316440440285	11.1639583501968	2.41631367549443	0.00823667692100478	0.00375490111639457	2	1.00052037008738	5057.46312954779	0	15427.511299435	1	1	1	1	2019-05-24T18:32:25.756	NG_ecoli_LTEE_11364_DM25	-0	-0	163.225	DIA_100X_EMPTY_1x1_100ms	19298d2c-48ea-43f2-b1bf-bc825fbf7269	EPI_100X_YFP_1x1_200ms_25sola	EPI_100X_RFP_1x1_200ms_25sola
157	43	13.4757858870284	580	49.5533643673522	2012.56034482759	754.563793103448	895407	1543.80517241379	67.209051073337	111.806740041468	8	11659442	20102.4862068966	1162.15470782201	1031.9768104032	3	NaN	NaN	NaN	NaN	NaN	497.285834271992	0.930330614210691	41.6041313228864	13.9697292883178	11.7199068530346	2.73162950463777	0.0150309140661987	0.00505357107383045	1	1.00327590521	4488.22540808882	0	15191.7017241379	1	1	1	1	2019-05-24T18:32:25.756	NG_ecoli_LTEE_11364_DM25	-0	-0	163.225	DIA_100X_EMPTY_1x1_100ms	8be2101e-438c-4e34-af6e-5ee1cd2faa3a	EPI_100X_YFP_1x1_200ms_25sola	EPI_100X_RFP_1x1_200ms_25sola
1	24	11.3406689297873	273	39.4890044208418	7.71428571428571	2036.82051282051	1117963	4095.10256410256	49.7846408757439	68.1863767439336	2	372745	1365.3663003663	992.271331183522	1034.10894430318	0	NaN	NaN	NaN	NaN	NaN	NaN	NaN	NaN	NaN	NaN	NaN	NaN	NaN	NaN	NaN	NaN	0	15858.0402930403	1	1	1	2	2019-05-24T18:32:37.913	NG_ecoli_LTEE_11364_DM25	-500	866	163.225	DIA_100X_EMPTY_1x1_100ms	3298dc6a-c540-442c-9483-88a2f3c8f53a	EPI_100X_YFP_1x1_200ms_25sola	EPI_100X_RFP_1x1_200ms_25sola
2	43	13.1458445956725	565	49.6013199708105	96.7557522123894	56.5238938053097	534325	945.70796460177	49.7846408757439	68.1863767439336	10	13259568	23468.2619469027	992.271331183522	1034.10894430318	5	NaN	NaN	NaN	NaN	NaN	444.179397337749	0.908653173585712	40.0025413608117	13.5065099706951	10.8429298043349	2.74852650963703	0.0189343334762049	0.00876960536548651	1	1.00919261153732	3693.77771424697	0	15733.5557522124	1	1	1	2	2019-05-24T18:32:37.913	NG_ecoli_LTEE_11364_DM25	-500	866	163.225	DIA_100X_EMPTY_1x1_100ms	b281023f-de4b-44a4-9330-cc671ad3b6e4	EPI_100X_YFP_1x1_200ms_25sola	EPI_100X_RFP_1x1_200ms_25sola
3	42	13.9720145111663	587	49.505774069948	140.531516183986	1070.81260647359	1201989	2047.68143100511	49.7846408757439	68.1863767439336	6	4077514	6946.36115843271	992.271331183522	1034.10894430318	3	NaN	NaN	NaN	NaN	NaN	474.064444904581	0.967927961164201	40.6743460150166	13.4327360732815	11.4205523986741	2.70849526502881	0.00788345427025623	0.0027337521489851	3	1.00094186477023	4166.62755526936	0	15190.6286201022	1	1	1	2	2019-05-24T18:32:37.913	NG_ecoli_LTEE_11364_DM25	-500	866	163.225	DIA_100X_EMPTY_1x1_100ms	716e7141-5fac-4975-90d3-28726f124e68	EPI_100X_YFP_1x1_200ms_25sola	EPI_100X_RFP_1x1_200ms_25sola
4	32	11.9998319936382	384	48.2007127877652	137.567708333333	1846.51041666667	123112	320.604166666667	49.7846408757439	68.1863767439336	6	20669143	53825.8932291667	992.271331183522	1034.10894430318	2	NaN	NaN	NaN	NaN	NaN	325.491379111068	0.970821084332278	29.6308875264306	12.8842397947011	10.6959585411277	2.90649824676658	0.0136797686803353	0.00808449942578036	0	1.00340561356617	2662.40403685749	1	17955.0260416667	1	1	1	2	2019-05-24T18:32:37.913	NG_ecoli_LTEE_11364_DM25	-500	866	163.225	DIA_100X_EMPTY_1x1_100ms	56c5d506-573d-40aa-892e-a2d92023db60	EPI_100X_YFP_1x1_200ms_25sola	EPI_100X_RFP_1x1_200ms_25sola
5	40	14.6426410914508	587	49.3051764758566	153.083475298126	1313.8398637138	2025051	3449.83134582624	49.7846408757439	68.1863767439336	4	2459741	4190.3594548552	992.271331183522	1034.10894430318	2	NaN	NaN	NaN	NaN	NaN	472.228515257226	0.98219241148262	38.7780260628241	14.356989836692	11.8014497278078	3.24244288630762	0.018728747381303	0.00194197397205466	2	1.00031979678294	4241.7620374517	0	15036.5689948893	1	1	1	2	2019-05-24T18:32:37.913	NG_ecoli_LTEE_11364_DM25	-500	866	163.225	DIA_100X_EMPTY_1x1_100ms	8693e7cc-7017-4093-8516-ffd093bbf8f4	EPI_100X_YFP_1x1_200ms_25sola	EPI_100X_RFP_1x1_200ms_25sola
6	56	14.4293923763177	809	47.1297961691997	154.938195302843	1835.79110012361	490569	606.389369592089	49.7846408757439	68.1863767439336	17	25245238	31205.4857849197	992.271331183522	1034.10894430318	5	NaN	NaN	NaN	NaN	NaN	652.574044157428	0.893636531334743	56.1879319591986	14.9316706253009	11.4016601660887	2.61362406917636	0.0340357517757646	0.0124841038107398	2	1.00639741061259	5736.79213476021	1	16556.9468479604	1	1	1	2	2019-05-24T18:32:37.913	NG_ecoli_LTEE_11364_DM25	-500	866	163.225	DIA_100X_EMPTY_1x1_100ms	0b1f45ee-181e-47bb-9fb6-e8f4b799e408	EPI_100X_YFP_1x1_200ms_25sola	EPI_100X_RFP_1x1_200ms_25sola
7	51	13.9032231644083	709	49.5751509137406	176.846262341326	671.631875881523	4443540	6267.33427362482	49.7846408757439	68.1863767439336	5	858891	1211.41184767278	992.271331183522	1034.10894430318	0	NaN	NaN	NaN	NaN	NaN	561.787301435015	0.925262849217633	48.6073751498476	13.3117463385603	11.2456036273472	2.69609746222451	0.0133710023227773	0.00657334330377604	1	1.00618103521422	4827.89253544214	0	15248.5543018336	1	1	1	2	2019-05-24T18:32:37.913	NG_ecoli_LTEE_11364_DM25	-500	866	163.225	DIA_100X_EMPTY_1x1_100ms	0f5d3295-304b-4844-a7a0-c74437299a8b	EPI_100X_YFP_1x1_200ms_25sola	EPI_100X_RFP_1x1_200ms_25sola
8	34	12.9880011565867	442	47.5405665002157	188.058823529412	494.570135746606	104156	235.647058823529	49.7846408757439	68.1863767439336	6	13900573	31449.2601809955	992.271331183522	1034.10894430318	2	NaN	NaN	NaN	NaN	NaN	359.314795828606	0.988570020710544	33.9251638208988	13.0368613800553	10.3999450738992	2.7558098773057	0.00849251629731312	0.00379548767264404	1	1.00093610624148	2881.86694789869	0	17641.1583710407	1	1	1	2	2019-05-24T18:32:37.913	NG_ecoli_LTEE_11364_DM25	-500	866	163.225	DIA_100X_EMPTY_1x1_100ms	43425914-74ea-438d-a41e-47259f1d4a66	EPI_100X_YFP_1x1_200ms_25sola	EPI_100X_RFP_1x1_200ms_25sola
9	53	11.7036676768491	621	48.5087797841526	204.702093397746	174.376811594203	149975	241.505636070853	49.7846408757439	68.1863767439336	5	15432656	24851.2979066023	992.271331183522	1034.10894430318	3	NaN	NaN	NaN	NaN	NaN	541.943053713216	0.881641203109056	52.6714609544379	12.3860599986706	10.1294494118984	2.20678411028124	0.0141127062744667	0.00576949772101803	1	1.00232166642044	4244.60152393412	0	19058.4090177134	1	1	1	2	2019-05-24T18:32:37.913	NG_ecoli_LTEE_11364_DM25	-500	866	163.225	DIA_100X_EMPTY_1x1_100ms	1d8b8f45-44a5-4267-a902-0111659b5b05	EPI_100X_YFP_1x1_200ms_25sola	EPI_100X_RFP_1x1_200ms_25sola
10	32	10.9740567044694	352	47.6280060324975	192.335227272727	1240.97443181818	95119	270.224431818182	49.7846408757439	68.1863767439336	4	12821915	36425.8948863636	992.271331183522	1034.10894430318	2	NaN	NaN	NaN	NaN	NaN	312.582774284523	0.980685939591806	30.9463423523517	11.7042992220655	9.78166060533831	2.73995649233453	0.00512621166691955	0.00306580816280372	0	1.00060718889338	2325.54306941806	1	18653.4886363636	1	1	1	2	2019-05-24T18:32:37.913	NG_ecoli_LTEE_11364_DM25	-500	866	163.225	DIA_100X_EMPTY_1x1_100ms	4dc90ff4-0942-4af3-a3f6-c2ace1008a48	EPI_100X_YFP_1x1_200ms_25sola	EPI_100X_RFP_1x1_200ms_25sola
11	32	10.6206307301487	341	44.7582287337749	202.33431085044	1274.48973607038	97799	286.800586510264	49.7846408757439	68.1863767439336	5	10781890	31618.4457478006	992.271331183522	1034.10894430318	3	NaN	NaN	NaN	NaN	NaN	305.008158570459	0.974987672782465	30.0482902760035	11.6734581133952	9.84005483181071	2.74919091314256	0.00567256214525271	0.00251921729088204	2	1.00035503224144	2285.09723239418	1	18586.6480938416	1	1	1	2	2019-05-24T18:32:37.913	NG_ecoli_LTEE_11364_DM25	-500	866	163.225	DIA_100X_EMPTY_1x1_100ms	80bf6716-21db-4ac9-9b39-d0303232cbdb	EPI_100X_YFP_1x1_200ms_25sola	EPI_100X_RFP_1x1_200ms_25sola
12	47	13.7722028674848	648	48.7626493290653	317.575617283951	507.677469135802	173915	268.387345679012	49.7846408757439	68.1863767439336	11	28326378	43713.5462962963	992.271331183522	1034.10894430318	6	NaN	NaN	NaN	NaN	NaN	516.071587560488	0.919902248113209	45.5568711044201	13.4495100185886	10.985120245361	2.81610059467545	0.0143324629710918	0.00345863989628941	1	1.0008058804174	4317.70931210087	0	16326.4675925926	1	1	1	2	2019-05-24T18:32:37.913	NG_ecoli_LTEE_11364_DM25	-500	866	163.225	DIA_100X_EMPTY_1x1_100ms	ba59f718-f8ea-4310-9e65-5f2b1741633b	EPI_100X_YFP_1x1_200ms_25sola	EPI_100X_RFP_1x1_200ms_25sola
13	34	11.8529446316571	404	46.9699509751128	331.14603960396	827.65099009901	105000	259.90099009901	49.7846408757439	68.1863767439336	11	13096979	32418.2648514851	992.271331183522	1034.10894430318	2	NaN	NaN	NaN	NaN	NaN	344.633107448527	0.976365050596115	32.665736922693	12.0635451714207	10.2838713273336	2.68412353899057	0.00583551114690584	0.00327837171787148	1	1.00019676242112	2713.28622279554	1	17846.4158415842	1	1	1	2	2019-05-24T18:32:37.913	NG_ecoli_LTEE_11364_DM25	-500	866	163.225	DIA_100X_EMPTY_1x1_100ms	57dd7973-ff11-4f66-8b44-9fd99d746989	EPI_100X_YFP_1x1_200ms_25sola	EPI_100X_RFP_1x1_200ms_25sola
14	39	11.7242865534791	458	48.6203618500563	366.897379912664	742.296943231441	122423	267.299126637555	49.7846408757439	68.1863767439336	12	10939550	23885.480349345	992.271331183522	1034.10894430318	3	NaN	NaN	NaN	NaN	NaN	400.210745048087	0.864348668633721	39.2945563498654	13.0960980700248	9.94178376634027	2.85977866965862	0.025568777491826	0.012940510082655	2	1.0053711826922	3050.35859428033	0	18862.3995633188	1	1	1	2	2019-05-24T18:32:37.913	NG_ecoli_LTEE_11364_DM25	-500	866	163.225	DIA_100X_EMPTY_1x1_100ms	f0236893-cc16-41d9-88e3-479cfaf72066	EPI_100X_YFP_1x1_200ms_25sola	EPI_100X_RFP_1x1_200ms_25sola
15	32	11.7996080864539	379	48.1279844650801	368.332453825857	832.654353562005	102201	269.65963060686	49.7846408757439	68.1863767439336	9	12923048	34097.7519788918	992.271331183522	1034.10894430318	2	NaN	NaN	NaN	NaN	NaN	319.761870816664	0.982639964026968	30.7952928680186	11.9078411705243	10.0005322758679	2.94867198059927	0.0111094470621769	0.00486963370106227	1	1.00064766844898	2418.91413134841	1	17825.9287598945	1	1	1	2	2019-05-24T18:32:37.913	NG_ecoli_LTEE_11364_DM25	-500	866	163.225	DIA_100X_EMPTY_1x1_100ms	eb8a6b33-cdad-4382-91ae-a7676e48c62b	EPI_100X_YFP_1x1_200ms_25sola	EPI_100X_RFP_1x1_200ms_25sola
16	54	14.2241119187009	770	47.70954106569	406.151948051948	1899.48571428571	1977540	2568.23376623377	49.7846408757439	68.1863767439336	6	2056544	2670.83636363636	992.271331183522	1034.10894430318	0	NaN	NaN	NaN	NaN	NaN	608.984336970446	0.931364702456272	53.3074520389317	13.4967123492042	11.1851537928968	2.41843169234784	0.0206612827202383	0.00663497379955516	2	1.00415525315485	5237.95455382384	0	16159.6597402597	1	1	1	2	2019-05-24T18:32:37.913	NG_ecoli_LTEE_11364_DM25	-500	866	163.225	DIA_100X_EMPTY_1x1_100ms	d3a89573-c39a-4664-8a7a-c0c53a43b1e6	EPI_100X_YFP_1x1_200ms_25sola	EPI_100X_RFP_1x1_200ms_25sola
17	48	12.3719740922087	594	49.5821989016994	463.76430976431	736.611111111111	166568	280.417508417508	49.7846408757439	68.1863767439336	14	26612581	44802.3249158249	992.271331183522	1034.10894430318	10	NaN	NaN	NaN	NaN	NaN	505.395386688781	0.895102467398203	46.1762795104072	13.4414091279925	10.7644106227816	2.57299326807573	0.0122867887998304	0.0053856414297875	1	1.00319078988698	4202.32204899651	0	16490.6851851852	1	1	1	2	2019-05-24T18:32:37.913	NG_ecoli_LTEE_11364_DM25	-500	866	163.225	DIA_100X_EMPTY_1x1_100ms	5e116f25-d398-436f-b5ef-5b2d0ef37728	EPI_100X_YFP_1x1_200ms_25sola	EPI_100X_RFP_1x1_200ms_25sola
18	38	11.7148217019802	446	47.5221007978083	471.874439461883	228.706278026906	558620	1252.51121076233	49.7846408757439	68.1863767439336	3	472220	1058.78923766816	992.271331183522	1034.10894430318	0	NaN	NaN	NaN	NaN	NaN	385.67471997041	0.973432056547361	37.25845439559	11.8546666239609	10.153340684793	2.3975736225148	0.0148386664625163	0.00476720752894032	0	1.00182938318501	3016.70354594999	1	16357.9977578475	1	1	1	2	2019-05-24T18:32:37.913	NG_ecoli_LTEE_11364_DM25	-500	866	163.225	DIA_100X_EMPTY_1x1_100ms	ebc59799-129a-4667-a055-3101aa64cf1f	EPI_100X_YFP_1x1_200ms_25sola	EPI_100X_RFP_1x1_200ms_25sola
19	56	13.31502356664	746	45.9626894981005	470.451742627346	176.851206434316	1149525	1540.918230563	49.7846408757439	68.1863767439336	9	6686212	8962.75067024129	992.271331183522	1034.10894430318	6	NaN	NaN	NaN	NaN	NaN	598.159508399645	0.858644920457155	55.8577238693106	12.3710038755934	10.5784230899153	2.0967396834007	0.020526233806008	0.00788256185784588	3	1.0127952197763	4909.24811350896	0	16457.0160857909	1	1	1	2	2019-05-24T18:32:37.913	NG_ecoli_LTEE_11364_DM25	-500	866	163.225	DIA_100X_EMPTY_1x1_100ms	b0ac4ba4-b7ab-47f6-a3f7-5566178743a5	EPI_100X_YFP_1x1_200ms_25sola	EPI_100X_RFP_1x1_200ms_25sola
20	39	13.0093726628037	508	49.525090107276	483.685039370079	1619.87598425197	2868075	5645.81692913386	49.7846408757439	68.1863767439336	2	521048	1025.68503937008	992.271331183522	1034.10894430318	0	NaN	NaN	NaN	NaN	NaN	415.953432272137	0.971697260450945	36.9524875636372	12.9088712973353	10.9372864592111	2.89098261346408	0.00983688002542314	0.0049434738945715	1	1.00157892000977	3471.78429839253	0	15226.0374015748	1	1	1	2	2019-05-24T18:32:37.913	NG_ecoli_LTEE_11364_DM25	-500	866	163.225	DIA_100X_EMPTY_1x1_100ms	f363157c-ab25-4cad-9c3a-960b359ca3f7	EPI_100X_YFP_1x1_200ms_25sola	EPI_100X_RFP_1x1_200ms_25sola
21	37	12.0450472428023	446	32.0996695221161	502.701793721973	245.621076233184	724223	1623.81838565022	49.7846408757439	68.1863767439336	2	679173	1522.80941704036	992.271331183522	1034.10894430318	0	NaN	NaN	NaN	NaN	NaN	383.356705081002	0.977490925480692	36.455945168323	12.1913735687537	10.247680792744	2.58973613605004	0.0179804366250054	0.00813826211310488	0	1.00474866653222	3006.83378777105	1	16102.1793721973	1	1	1	2	2019-05-24T18:32:37.913	NG_ecoli_LTEE_11364_DM25	-500	866	163.225	DIA_100X_EMPTY_1x1_100ms	d441223d-3349-41ae-bbb1-668c298f4603	EPI_100X_YFP_1x1_200ms_25sola	EPI_100X_RFP_1x1_200ms_25sola
22	52	13.008176763253	677	49.5334513085165	516.831610044313	1415.65435745938	211743	312.766617429838	49.7846408757439	68.1863767439336	10	8046347	11885.2983751846	992.271331183522	1034.10894430318	3	NaN	NaN	NaN	NaN	NaN	570.899032271749	0.899725545001397	50.4113288621543	13.6195647465568	11.0539814756015	2.75009436111015	0.0326160129201289	0.0098348058881135	3	1.00529229449793	4837.88445827592	0	18337.4135893648	1	1	1	2	2019-05-24T18:32:37.913	NG_ecoli_LTEE_11364_DM25	-500	866	163.225	DIA_100X_EMPTY_1x1_100ms	9a11da21-f489-4886-8c23-7b2fe7db0892	EPI_100X_YFP_1x1_200ms_25sola	EPI_100X_RFP_1x1_200ms_25sola
23	62	14.0181516072989	870	48.7161173144629	509.952873563218	1060.90574712644	2489942	2862.00229885057	49.7846408757439	68.1863767439336	6	1607984	1848.25747126437	992.271331183522	1034.10894430318	0	NaN	NaN	NaN	NaN	NaN	686.23298034367	0.885329690880359	61.5675596796878	13.0211987619258	10.9839099301468	2.12107782338722	0.011438820301106	0.00601954608225207	1	1.00881626068488	5833.85656832046	0	15694.6666666667	1	1	1	2	2019-05-24T18:32:37.913	NG_ecoli_LTEE_11364_DM25	-500	866	163.225	DIA_100X_EMPTY_1x1_100ms	3dcaf656-afec-4c2a-a2f7-2fff512584e1	EPI_100X_YFP_1x1_200ms_25sola	EPI_100X_RFP_1x1_200ms_25sola
24	44	11.2936387361072	497	48.5951312586449	520.509054325956	290.388329979879	122629	246.738430583501	49.7846408757439	68.1863767439336	10	20184088	40611.847082495	992.271331183522	1034.10894430318	3	NaN	NaN	NaN	NaN	NaN	435.883030188289	0.894061274727605	43.105664646029	12.3915458478203	9.91992046443941	2.47530157267748	0.0149705843474181	0.00638419146299268	1	1.00214194932813	3331.50605879371	0	18503.3360160966	1	1	1	2	2019-05-24T18:32:37.913	NG_ecoli_LTEE_11364_DM25	-500	866	163.225	DIA_100X_EMPTY_1x1_100ms	5a32ac1e-4fc5-4a18-851c-b9474b7d66b8	EPI_100X_YFP_1x1_200ms_25sola	EPI_100X_RFP_1x1_200ms_25sola
25	61	12.0074456264813	733	48.2190785083557	544.045020463847	77.6139154160982	1794652	2448.3656207367	49.7846408757439	68.1863767439336	6	994512	1356.76944065484	992.271331183522	1034.10894430318	0	NaN	NaN	NaN	NaN	NaN	613.911675382236	0.913917712240179	59.8258694726863	12.1834820055706	10.1424803546773	1.98457898245552	0.00716797532223604	0.0026909527815737	2	1.00100227372224	4833.56152333509	0	16522.963165075	1	1	1	2	2019-05-24T18:32:37.913	NG_ecoli_LTEE_11364_DM25	-500	866	163.225	DIA_100X_EMPTY_1x1_100ms	d8d8e15c-3b98-4b77-8132-f3710325c73f	EPI_100X_YFP_1x1_200ms_25sola	EPI_100X_RFP_1x1_200ms_25sola
26	31	8.65568508867397	268	34.6567125853292	534.738805970149	554.190298507463	84379	314.847014925373	49.7846408757439	68.1863767439336	5	5149455	19214.3843283582	992.271331183522	1034.10894430318	4	NaN	NaN	NaN	NaN	NaN	310.064176526489	0.946203352286165	32.9044250619971	11.6594091917291	9.15880982038427	2.49212616161355	0.0265148181497811	0.0105582273282038	1	1.0085280419523	2167.81526653114	1	20205.9179104478	1	1	1	2	2019-05-24T18:32:37.913	NG_ecoli_LTEE_11364_DM25	-500	866	163.225	DIA_100X_EMPTY_1x1_100ms	e451f845-aecb-4eec-b34b-4897d699cec1	EPI_100X_YFP_1x1_200ms_25sola	EPI_100X_RFP_1x1_200ms_25sola
27	49	14.6510229028876	718	48.167913693341	563.972144846797	725.292479108635	896606	1248.75487465181	49.7846408757439	68.1863767439336	10	7274068	10131.0139275766	992.271331183522	1034.10894430318	6	NaN	NaN	NaN	NaN	NaN	577.35714779352	0.926751371408287	47.5117426197002	14.1035778830005	11.9078362690132	2.70225143415979	0.0189417958417775	0.00942488915481636	0	1.01412436011915	5291.22890499883	0	15269.2771587744	1	1	1	2	2019-05-24T18:32:37.913	NG_ecoli_LTEE_11364_DM25	-500	866	163.225	DIA_100X_EMPTY_1x1_100ms	ea4a045a-62f6-49f4-849f-67a48cac80b9	EPI_100X_YFP_1x1_200ms_25sola	EPI_100X_RFP_1x1_200ms_25sola
28	65	13.5094658807758	878	40.1185755503893	562.273348519362	428.97722095672	1135492	1293.27107061503	49.7846408757439	68.1863767439336	10	7084248	8068.61958997722	992.271331183522	1034.10894430318	8	NaN	NaN	NaN	NaN	NaN	700.185189767398	0.845938285035437	63.715293357787	13.0600881047118	10.8517985250066	2.12696659546999	0.0178902157374011	0.00603695358305453	3	1.01219672315026	5893.00775289116	0	15806.6275626424	1	1	1	2	2019-05-24T18:32:37.913	NG_ecoli_LTEE_11364_DM25	-500	866	163.225	DIA_100X_EMPTY_1x1_100ms	ac2ead03-c154-439d-a0ea-c8fa385069ba	EPI_100X_YFP_1x1_200ms_25sola	EPI_100X_RFP_1x1_200ms_25sola
29	23	9.43246770141598	218	42.9922451528458	561.160550458716	547.220183486239	69684	319.651376146789	49.7846408757439	68.1863767439336	4	4755205	21812.8669724771	992.271331183522	1034.10894430318	2	NaN	NaN	NaN	NaN	NaN	246.309234060749	0.994768526303595	24.9236611496495	11.3543346669908	9.31574294360907	3.15596811797533	0.0405858825123793	0.00823389159601852	0	1.00243555986016	1698.77832823789	1	20229.9128440367	1	1	1	2	2019-05-24T18:32:37.913	NG_ecoli_LTEE_11364_DM25	-500	866	163.225	DIA_100X_EMPTY_1x1_100ms	3e54c551-36d6-4f4c-9ece-2799be81e2ce	EPI_100X_YFP_1x1_200ms_25sola	EPI_100X_RFP_1x1_200ms_25sola
30	55	12.2484341037465	674	45.0177057747869	584.691394658754	1243.26261127596	171248	254.077151335312	49.7846408757439	68.1863767439336	16	20991287	31144.3427299703	992.271331183522	1034.10894430318	4	NaN	NaN	NaN	NaN	NaN	583.860543589189	0.876759666905576	55.1790008754528	12.4441471413875	10.4294172501136	2.15390340140959	0.0165451095021072	0.00865392251895049	1	1.00680379900418	4713.93727204308	0	18607.350148368	1	1	1	2	2019-05-24T18:32:37.913	NG_ecoli_LTEE_11364_DM25	-500	866	163.225	DIA_100X_EMPTY_1x1_100ms	dc99086c-67c1-4a0b-9203-b6aac06a80c2	EPI_100X_YFP_1x1_200ms_25sola	EPI_100X_RFP_1x1_200ms_25sola
31	35	7.01366975928114	246	1.45986209229541	625.256097560976	1065.21544715447	86437	351.369918699187	49.7846408757439	68.1863767439336	7	9970493	40530.4593495935	992.271331183522	1034.10894430318	3	NaN	NaN	NaN	NaN	NaN	337.347548044074	0.846109426768327	37.0481735219793	11.5647902023501	8.90328007479428	2.43463949113035	0.0171464058773327	0.00885654513707069	1	1.00320620792659	2306.51750120645	1	20397.4796747967	1	1	1	2	2019-05-24T18:32:37.913	NG_ecoli_LTEE_11364_DM25	-500	866	163.225	DIA_100X_EMPTY_1x1_100ms	1fd257ed-5b60-4dc2-b5a5-73565207e957	EPI_100X_YFP_1x1_200ms_25sola	EPI_100X_RFP_1x1_200ms_25sola
32	53	14.5684513947146	773	49.1796563491156	636.181112548512	1073.92496765847	317768	411.084087968952	49.7846408757439	68.1863767439336	13	33719083	43621.064683053	992.271331183522	1034.10894430318	5	NaN	NaN	NaN	NaN	NaN	582.203989559162	0.88442558652942	52.0175971782108	13.4305601236245	10.9417513923683	2.66047094398679	0.0352328741230504	0.0124066687893253	3	1.00562553287308	4891.18235249593	1	16955.4023285899	1	1	1	2	2019-05-24T18:32:37.913	NG_ecoli_LTEE_11364_DM25	-500	866	163.225	DIA_100X_EMPTY_1x1_100ms	ea4ac89e-1f92-4fe0-95cc-a75d52992b4b	EPI_100X_YFP_1x1_200ms_25sola	EPI_100X_RFP_1x1_200ms_25sola
33	41	12.9923323659081	533	49.3701531748945	678.793621013133	1812.22326454034	1663469	3120.95497185741	49.7846408757439	68.1863767439336	5	1478989	2774.83864915572	992.271331183522	1034.10894430318	0	NaN	NaN	NaN	NaN	NaN	453.096308733629	0.959104068208016	41.0687900360626	12.973450631535	10.7955151284737	2.57415083264503	0.00581193618453108	0.00227750921802516	1	1.00025770424706	3759.14025724531	1	15936.9380863039	1	1	1	2	2019-05-24T18:32:37.913	NG_ecoli_LTEE_11364_DM25	-500	866	163.225	DIA_100X_EMPTY_1x1_100ms	27b15207-00c1-45f4-ab79-a85a022a5c60	EPI_100X_YFP_1x1_200ms_25sola	EPI_100X_RFP_1x1_200ms_25sola
34	32	11.1185768595693	357	46.2876053821806	684.66106442577	206.36974789916	86052	241.042016806723	49.7846408757439	68.1863767439336	6	10970822	30730.593837535	992.271331183522	1034.10894430318	3	NaN	NaN	NaN	NaN	NaN	326.725141951962	0.965725494455784	32.1574757940372	11.7096821830283	9.90463886250806	2.53780744764866	0.00799957696203018	0.00334880705099074	2	1.00051953775057	2477.70229488316	0	18758.8039215686	1	1	1	2	2019-05-24T18:32:37.913	NG_ecoli_LTEE_11364_DM25	-500	866	163.225	DIA_100X_EMPTY_1x1_100ms	d83c299a-d16a-4f40-9496-2bd92cccc720	EPI_100X_YFP_1x1_200ms_25sola	EPI_100X_RFP_1x1_200ms_25sola
35	38	13.2879145250458	505	48.8760417514132	717.865346534653	1813.18217821782	1894051	3750.59603960396	49.7846408757439	68.1863767439336	6	1488760	2948.0396039604	992.271331183522	1034.10894430318	0	NaN	NaN	NaN	NaN	NaN	429.42727124532	0.979375204625599	38.2116463368419	12.9775023149112	11.010795584172	2.82012302933305	0.0127921152907936	0.00558625835043136	1	1.00328097236784	3638.50545975647	1	15657.3207920792	1	1	1	2	2019-05-24T18:32:37.913	NG_ecoli_LTEE_11364_DM25	-500	866	163.225	DIA_100X_EMPTY_1x1_100ms	ba9a75ca-344b-400c-81cc-89cc90b8796a	EPI_100X_YFP_1x1_200ms_25sola	EPI_100X_RFP_1x1_200ms_25sola
36	46	13.6189811805681	627	49.3484554133074	786.945773524721	210.236044657097	511972	816.542264752791	49.7846408757439	68.1863767439336	10	9644690	15382.2807017544	992.271331183522	1034.10894430318	4	NaN	NaN	NaN	NaN	NaN	499.4256224795	0.923052952575325	45.0159621534375	12.9578974721808	10.8591378167554	2.44614416128868	0.0103752863273805	0.004816408093351	1	1.00274778468278	4169.14604057344	0	16036.701754386	1	1	1	2	2019-05-24T18:32:37.913	NG_ecoli_LTEE_11364_DM25	-500	866	163.225	DIA_100X_EMPTY_1x1_100ms	cf581283-ef7c-47d4-b681-289b021075bb	EPI_100X_YFP_1x1_200ms_25sola	EPI_100X_RFP_1x1_200ms_25sola
37	35	11.8066162221229	413	49.5493400278648	802.450363196126	886.639225181598	106111	256.927360774818	49.7846408757439	68.1863767439336	11	14801636	35839.3123486683	992.271331183522	1034.10894430318	3	NaN	NaN	NaN	NaN	NaN	358.206992229012	0.963829332277846	33.591095080533	12.4890719204753	10.3956102624045	2.63884275910802	0.00951967296524515	0.00517146442961378	0	1.00209734033648	2851.11031893513	0	18221.4915254237	1	1	1	2	2019-05-24T18:32:37.913	NG_ecoli_LTEE_11364_DM25	-500	866	163.225	DIA_100X_EMPTY_1x1_100ms	bff4d8e6-4d42-4182-8965-44f83eb9eb94	EPI_100X_YFP_1x1_200ms_25sola	EPI_100X_RFP_1x1_200ms_25sola
38	45	11.7544025087472	529	48.9528706342372	810.38752362949	256.249527410208	133146	251.693761814745	49.7846408757439	68.1863767439336	5	23246661	43944.5387523629	992.271331183522	1034.10894430318	5	NaN	NaN	NaN	NaN	NaN	452.463391122119	0.890663170201981	44.2176346513943	12.4968629308274	10.0604621347457	2.45287280549525	0.0208770021047753	0.0106140567979648	2	1.00635250346251	3514.966983552	0	17884.5236294896	1	1	1	2	2019-05-24T18:32:37.913	NG_ecoli_LTEE_11364_DM25	-500	866	163.225	DIA_100X_EMPTY_1x1_100ms	75cbc6ec-901e-4767-967f-76bdbea8723a	EPI_100X_YFP_1x1_200ms_25sola	EPI_100X_RFP_1x1_200ms_25sola
39	43	13.2375908779412	569	49.5663326347527	821.866432337434	1662.3532513181	165133	290.216168717047	49.7846408757439	68.1863767439336	12	25165796	44228.1124780316	992.271331183522	1034.10894430318	6	NaN	NaN	NaN	NaN	NaN	474.986041553165	0.944410397643961	41.4329658453996	13.4323877660997	11.1676242972627	2.85772492244679	0.0100160595456416	0.00481642471807792	1	1.00111838656511	4058.42470683024	0	17038.8699472759	1	1	1	2	2019-05-24T18:32:37.913	NG_ecoli_LTEE_11364_DM25	-500	866	163.225	DIA_100X_EMPTY_1x1_100ms	7c840a92-6620-4b76-bc1c-fd503500d9f8	EPI_100X_YFP_1x1_200ms_25sola	EPI_100X_RFP_1x1_200ms_25sola
40	42	13.887803280435	584	49.1238535724642	826.755136986301	1772.77226027397	1805520	3091.64383561644	49.7846408757439	68.1863767439336	5	1479452	2533.30821917808	992.271331183522	1034.10894430318	0	NaN	NaN	NaN	NaN	NaN	479.619334255161	0.939017035355874	41.3105394591899	13.0054973640029	11.4247442646649	2.52022600104352	0.0240634230055478	0.0123609061971335	0	1.01695043789297	4234.90548922295	0	15564.852739726	1	1	1	2	2019-05-24T18:32:37.913	NG_ecoli_LTEE_11364_DM25	-500	866	163.225	DIA_100X_EMPTY_1x1_100ms	ad0d4fdc-a5eb-4cda-95d0-8e925029fc39	EPI_100X_YFP_1x1_200ms_25sola	EPI_100X_RFP_1x1_200ms_25sola
41	44	13.1280333519575	578	49.4008267949511	857.762975778547	879.370242214533	1592857	2755.80795847751	49.7846408757439	68.1863767439336	5	893021	1545.01903114187	992.271331183522	1034.10894430318	0	NaN	NaN	NaN	NaN	NaN	473.411746127376	0.962191720399008	43.6631705973352	12.4705130180983	10.6375004950536	2.38536799647532	0.00741809682615432	0.00322289254329557	1	1.00110700322683	3880.47005811066	0	15796.1747404844	1	1	1	2	2019-05-24T18:32:37.913	NG_ecoli_LTEE_11364_DM25	-500	866	163.225	DIA_100X_EMPTY_1x1_100ms	8b8e6170-7597-4088-8153-fc9fb0fb21f5	EPI_100X_YFP_1x1_200ms_25sola	EPI_100X_RFP_1x1_200ms_25sola
42	36	13.4445557145106	484	48.7277975629242	899.28305785124	1720.0826446281	3209573	6631.34917355372	49.7846408757439	68.1863767439336	3	526100	1086.98347107438	992.271331183522	1034.10894430318	0	NaN	NaN	NaN	NaN	NaN	399.279827246018	0.973392439242016	34.1507650225206	13.6818370955265	11.4007373578584	2.95416163878918	0.00433514623645676	0.00155294001055194	1	1.00019398069749	3486.23131734006	0	15390.6694214876	1	1	1	2	2019-05-24T18:32:37.913	NG_ecoli_LTEE_11364_DM25	-500	866	163.225	DIA_100X_EMPTY_1x1_100ms	2f4bd888-d039-43ed-9ad2-7d0da2e17044	EPI_100X_YFP_1x1_200ms_25sola	EPI_100X_RFP_1x1_200ms_25sola
43	36	11.5767831324501	417	49.4104976480479	937.932853717026	80.8585131894484	107187	257.043165467626	49.7846408757439	68.1863767439336	6	15837874	37980.5131894484	992.271331183522	1034.10894430318	3	NaN	NaN	NaN	NaN	NaN	378.51243634911	0.953259276813603	35.9630396251372	12.1915320331403	10.2247456233054	2.68372354677766	0.00442124155505964	0.00184079297862073	3	1.00007494612056	2952.91738913312	0	19188	1	1	1	2	2019-05-24T18:32:37.913	NG_ecoli_LTEE_11364_DM25	-500	866	163.225	DIA_100X_EMPTY_1x1_100ms	6ccace48-ba59-4a4d-bd5e-12cf0f3de703	EPI_100X_YFP_1x1_200ms_25sola	EPI_100X_RFP_1x1_200ms_25sola
44	39	10.8081855240261	422	45.9699027967945	984.763033175355	2031.33886255924	159250	377.369668246445	49.7846408757439	68.1863767439336	9	15204109	36028.6943127962	992.271331183522	1034.10894430318	3	NaN	NaN	NaN	NaN	NaN	399.123008880243	0.872600845905451	39.6677424240644	12.7162837001014	9.75584910149544	2.91519653306699	0.0180466768387091	0.00457124636080416	2	1.00137454527208	2965.22405356972	0	19381.3436018957	1	1	1	2	2019-05-24T18:32:37.913	NG_ecoli_LTEE_11364_DM25	-500	866	163.225	DIA_100X_EMPTY_1x1_100ms	6f5ae2e9-7ae0-4b16-83fd-aeb7d3a0aa02	EPI_100X_YFP_1x1_200ms_25sola	EPI_100X_RFP_1x1_200ms_25sola
45	44	12.79920025914	563	49.612098554373	1034.17761989343	2029.06571936057	1903226	3380.5079928952	49.7846408757439	68.1863767439336	4	957785	1701.21669626998	992.271331183522	1034.10894430318	0	NaN	NaN	NaN	NaN	NaN	466.748342380057	0.948416324189057	42.8976900701208	12.4822030606231	10.6149897407559	2.42493219607716	0.0155390433500233	0.00584166402721975	0	1.00334816674093	3796.32116392786	0	16388.7406749556	1	1	1	2	2019-05-24T18:32:37.913	NG_ecoli_LTEE_11364_DM25	-500	866	163.225	DIA_100X_EMPTY_1x1_100ms	0edb0578-3089-4be6-bd18-87b7d81d28ae	EPI_100X_YFP_1x1_200ms_25sola	EPI_100X_RFP_1x1_200ms_25sola
46	58	12.8962031153583	749	49.0831350434592	1043.05740987984	1838.2002670227	1759329	2348.90387182911	49.7846408757439	68.1863767439336	8	2843346	3796.18958611482	992.271331183522	1034.10894430318	3	NaN	NaN	NaN	NaN	NaN	628.328803496937	0.918815421979939	57.561595751497	12.7212849228059	10.6709768413457	2.24419853780252	0.0139458094810063	0.00563981901314476	2	1.0012689163264	5147.91137124785	0	16260.7169559413	1	1	1	2	2019-05-24T18:32:37.913	NG_ecoli_LTEE_11364_DM25	-500	866	163.225	DIA_100X_EMPTY_1x1_100ms	e4d6b1c4-0748-478a-af4f-31151682ec43	EPI_100X_YFP_1x1_200ms_25sola	EPI_100X_RFP_1x1_200ms_25sola
47	63	11.6256387422338	733	46.7940636313561	1039.13642564802	577.961800818554	167497	228.508867667121	49.7846408757439	68.1863767439336	9	16240714	22156.4993178718	992.271331183522	1034.10894430318	5	NaN	NaN	NaN	NaN	NaN	639.729630780015	0.864159138552323	63.0096311143433	12.113058799197	9.99828623329952	2.20002419579503	0.0106412244981224	0.00307667740707011	2	1.00231668877723	4947.06879501711	0	18505.7530695771	1	1	1	2	2019-05-24T18:32:37.913	NG_ecoli_LTEE_11364_DM25	-500	866	163.225	DIA_100X_EMPTY_1x1_100ms	6117e282-cd05-4ca5-addd-c935568f17a5	EPI_100X_YFP_1x1_200ms_25sola	EPI_100X_RFP_1x1_200ms_25sola
48	47	13.6739621850303	643	49.5190589405658	1053.01866251944	1965.86314152411	1614147	2510.33748055988	49.7846408757439	68.1863767439336	8	5324191	8280.23483670296	992.271331183522	1034.10894430318	4	NaN	NaN	NaN	NaN	NaN	523.721081345184	0.964415016174838	44.55508130602	13.668377375011	11.5154827783752	2.62604204654558	0.0104627961197394	0.00370056695825833	2	1.00132814865378	4640.35730438299	0	15741.3825816485	1	1	1	2	2019-05-24T18:32:37.913	NG_ecoli_LTEE_11364_DM25	-500	866	163.225	DIA_100X_EMPTY_1x1_100ms	5596e901-d066-43eb-b06b-ac35435762da	EPI_100X_YFP_1x1_200ms_25sola	EPI_100X_RFP_1x1_200ms_25sola
49	37	12.3015303758168	456	48.2210033457939	1058.85526315789	775.173245614035	113511	248.927631578947	49.7846408757439	68.1863767439336	12	13314383	29198.2083333333	992.271331183522	1034.10894430318	3	NaN	NaN	NaN	NaN	NaN	390.664022394634	0.896140248815984	36.8350315638435	13.9000090104024	10.310671494331	2.88059622198495	0.0273559338971801	0.0099529786059489	2	1.00960293137606	3075.56441921058	0	18210.1228070175	1	1	1	2	2019-05-24T18:32:37.913	NG_ecoli_LTEE_11364_DM25	-500	866	163.225	DIA_100X_EMPTY_1x1_100ms	8f86ad2f-917b-45b0-aec8-2e854fe129b4	EPI_100X_YFP_1x1_200ms_25sola	EPI_100X_RFP_1x1_200ms_25sola
50	19	9.65601496393212	185	-49.1984943058045	1103	1354.65405405405	49599	268.102702702703	49.7846408757439	68.1863767439336	2	4677793	25285.3675675676	992.271331183522	1034.10894430318	1	NaN	NaN	NaN	NaN	NaN	190.936915104484	0.999766249527726	18.6486828307916	13.1871656499594	9.79596012197329	3.61537711662934	0.00525998505816819	0.00277525426037454	0	1.00018752400664	1405.5039195952	1	18569.0162162162	1	1	1	2	2019-05-24T18:32:37.913	NG_ecoli_LTEE_11364_DM25	-500	866	163.225	DIA_100X_EMPTY_1x1_100ms	fb05e6e9-2693-4560-9618-5ccddfe7233a	EPI_100X_YFP_1x1_200ms_25sola	EPI_100X_RFP_1x1_200ms_25sola
51	16	12.2865691510744	198	-49.9690607148797	1118.25252525253	1359.37878787879	64610	326.313131313131	49.7846408757439	68.1863767439336	5	5881293	29703.5	992.271331183522	1034.10894430318	1	NaN	NaN	NaN	NaN	NaN	183.33950585737	0.999849116418223	16.7201746838922	14.1646107114831	10.5230847414637	3.89578340972644	0.0114983973113666	0.00648610079317146	0	1.0007725141518	1454.17551310793	1	18607.2121212121	1	1	1	2	2019-05-24T18:32:37.913	NG_ecoli_LTEE_11364_DM25	-500	866	163.225	DIA_100X_EMPTY_1x1_100ms	371a71f7-8e9d-4a30-8c50-46d543b23631	EPI_100X_YFP_1x1_200ms_25sola	EPI_100X_RFP_1x1_200ms_25sola
52	37	13.9493609889941	517	48.248567071249	1123.3249516441	282.199226305609	1849832	3578.01160541586	49.7846408757439	68.1863767439336	2	517538	1001.04061895551	992.271331183522	1034.10894430318	0	NaN	NaN	NaN	NaN	NaN	407.545091545028	0.967120689290086	36.1788311163762	13.0382904816787	11.0221765487813	2.64468964976516	0.00872822697680414	0.0039050623507708	1	1.00041429447991	3452.06638567642	0	15779.0715667311	1	1	1	2	2019-05-24T18:32:37.913	NG_ecoli_LTEE_11364_DM25	-500	866	163.225	DIA_100X_EMPTY_1x1_100ms	2e7eb905-c720-49af-b1a5-74d331e63e49	EPI_100X_YFP_1x1_200ms_25sola	EPI_100X_RFP_1x1_200ms_25sola
53	36	8.84481605210279	319	27.1101476292277	1156.92163009404	1550.40752351097	95399	299.056426332288	49.7846408757439	68.1863767439336	7	6614335	20734.592476489	992.271331183522	1034.10894430318	2	NaN	NaN	NaN	NaN	NaN	368.922339566058	0.840611945800968	38.3221862029664	13.2365110622098	9.39065487907685	2.92624358251982	0.0312498296264046	0.0141343423268658	0	1.01866563586407	2654.1894452372	0	20556.4231974922	1	1	1	2	2019-05-24T18:32:37.913	NG_ecoli_LTEE_11364_DM25	-500	866	163.225	DIA_100X_EMPTY_1x1_100ms	4ada8fa4-98f3-43ee-ba8b-0d8899af193a	EPI_100X_YFP_1x1_200ms_25sola	EPI_100X_RFP_1x1_200ms_25sola
54	34	11.6361873574419	396	49.2584130468873	1157.12373737374	855.007575757576	96034	242.510101010101	49.7846408757439	68.1863767439336	6	13640888	34446.6868686869	992.271331183522	1034.10894430318	2	NaN	NaN	NaN	NaN	NaN	334.998081920416	0.981345232909297	32.525970830127	11.9391665452447	10.0183998389578	2.65917060066497	0.0106881198698618	0.00542585669076101	1	1.00204442766046	2563.99320993137	1	18283.8888888889	1	1	1	2	2019-05-24T18:32:37.913	NG_ecoli_LTEE_11364_DM25	-500	866	163.225	DIA_100X_EMPTY_1x1_100ms	6d1279d2-9b71-4420-8c6d-0a375ac2448c	EPI_100X_YFP_1x1_200ms_25sola	EPI_100X_RFP_1x1_200ms_25sola
55	26	9.62598488496468	251	37.878737601433	1171.31474103586	146.243027888446	63017	251.06374501992	49.7846408757439	68.1863767439336	5	7021522	27974.1912350598	992.271331183522	1034.10894430318	2	NaN	NaN	NaN	NaN	NaN	261.085269911231	0.970420727895955	27.291806816668	11.2419035092891	9.23468040686607	2.62435477953887	0.0299911515461665	0.017257157764372	0	1.01513723674493	1827.9567242672	1	19921.2270916335	1	1	1	2	2019-05-24T18:32:37.913	NG_ecoli_LTEE_11364_DM25	-500	866	163.225	DIA_100X_EMPTY_1x1_100ms	3be1ef4f-213e-4686-ac47-383a5211533b	EPI_100X_YFP_1x1_200ms_25sola	EPI_100X_RFP_1x1_200ms_25sola
56	35	10.9015909975559	383	47.3345182613719	1176.83289817232	888.078328981723	96748	252.605744125326	49.7846408757439	68.1863767439336	6	13792620	36012.0626631854	992.271331183522	1034.10894430318	3	NaN	NaN	NaN	NaN	NaN	332.365487663758	0.973395341480763	33.8745407948795	12.2578233465841	9.53027491277549	2.91364165408748	0.0222653811021021	0.00973606656356127	1	1.00598124348039	2416.42964550473	1	18497.4699738903	1	1	1	2	2019-05-24T18:32:37.913	NG_ecoli_LTEE_11364_DM25	-500	866	163.225	DIA_100X_EMPTY_1x1_100ms	af11d2c1-97fa-47d4-b3f1-7d9e9707735b	EPI_100X_YFP_1x1_200ms_25sola	EPI_100X_RFP_1x1_200ms_25sola
57	29	9.11140835191133	264	47.470903303052	1194.42045454545	159.265151515152	70250	266.098484848485	49.7846408757439	68.1863767439336	4	7803043	29556.9810606061	992.271331183522	1034.10894430318	1	NaN	NaN	NaN	NaN	NaN	271.214902547358	0.98562596495333	28.8631573448904	11.0189810095648	9.19035981660362	2.46301864988627	0.0155026643875265	0.00731063198507362	1	1.00327382682825	1914.69123096282	1	19822.5303030303	1	1	1	2	2019-05-24T18:32:37.913	NG_ecoli_LTEE_11364_DM25	-500	866	163.225	DIA_100X_EMPTY_1x1_100ms	5c2fedb3-941e-4fbc-bb83-7c007743ac86	EPI_100X_YFP_1x1_200ms_25sola	EPI_100X_RFP_1x1_200ms_25sola
58	48	14.032277989135	674	49.3710322901635	1245.91839762611	1303.12314540059	1811181	2687.21216617211	49.7846408757439	68.1863767439336	7	1052003	1560.8353115727	992.271331183522	1034.10894430318	0	NaN	NaN	NaN	NaN	NaN	540.852411918551	0.945014029876158	47.1229135429984	13.2759955728229	11.2717432667111	2.45726799660187	0.0113375247974328	0.00425723387241033	1	1.00234322993391	4702.23351533989	0	15447.881305638	1	1	1	2	2019-05-24T18:32:37.913	NG_ecoli_LTEE_11364_DM25	-500	866	163.225	DIA_100X_EMPTY_1x1_100ms	97b4be60-5a65-4734-a9f5-d407a0baa1d1	EPI_100X_YFP_1x1_200ms_25sola	EPI_100X_RFP_1x1_200ms_25sola
59	40	13.0029726200367	534	49.0254140154113	1239.94194756554	484.425093632959	618101	1157.4925093633	49.7846408757439	68.1863767439336	4	724973	1357.62734082397	992.271331183522	1034.10894430318	0	NaN	NaN	NaN	NaN	NaN	423.760667185519	0.960845002060414	38.754594608994	12.4939352769957	10.725875592999	2.49522691824891	0.00920950820653343	0.00313465586089665	1	1.00059974061001	3501.69721237307	0	15793.2865168539	1	1	1	2	2019-05-24T18:32:37.913	NG_ecoli_LTEE_11364_DM25	-500	866	163.225	DIA_100X_EMPTY_1x1_100ms	6022bcee-fd49-4aa8-8a18-f9bc2517c74d	EPI_100X_YFP_1x1_200ms_25sola	EPI_100X_RFP_1x1_200ms_25sola
60	38	10.6541761191831	406	47.0792120923752	1290.12315270936	1827.86945812808	115571	284.65763546798	49.7846408757439	68.1863767439336	5	14081427	34683.3177339901	992.271331183522	1034.10894430318	2	NaN	NaN	NaN	NaN	NaN	397.186505288525	0.904867817675115	39.599286869933	11.8725380502106	9.8311388416774	2.21703251678832	0.0174306206395691	0.00996926531455807	1	1.00287591118135	3005.97182320339	0	19374.2857142857	1	1	1	2	2019-05-24T18:32:37.913	NG_ecoli_LTEE_11364_DM25	-500	866	163.225	DIA_100X_EMPTY_1x1_100ms	7255f778-be51-4b43-8c65-62cba654bc97	EPI_100X_YFP_1x1_200ms_25sola	EPI_100X_RFP_1x1_200ms_25sola
61	32	11.4005581831992	366	47.2800533629675	1485.90163934426	1005.85519125683	99862	272.846994535519	49.7846408757439	68.1863767439336	9	3661798	10004.912568306	992.271331183522	1034.10894430318	2	NaN	NaN	NaN	NaN	NaN	334.241450456865	0.966673855461635	32.8731801532159	11.9897489442055	9.84300778879812	2.64665736505081	0.0185786735311954	0.007396695152291	1	1.00401619943006	2501.42369068223	0	18016.8633879781	1	1	1	2	2019-05-24T18:32:37.913	NG_ecoli_LTEE_11364_DM25	-500	866	163.225	DIA_100X_EMPTY_1x1_100ms	9adaa2ee-fd85-4f57-8020-9b6aecb5e988	EPI_100X_YFP_1x1_200ms_25sola	EPI_100X_RFP_1x1_200ms_25sola
62	22	12.0636322775183	266	-9.05716489210071	1524.22556390977	1457.5	71687	269.5	49.7846408757439	68.1863767439336	7	10842119	40759.8458646617	992.271331183522	1034.10894430318	2	NaN	NaN	NaN	NaN	NaN	237.460333946597	0.999775397754611	21.3345876233944	13.2585725726841	10.5230046810521	3.63464519462402	0.0265689929208268	0.0144899718326463	1	1.00649355252455	1855.46882273329	1	17609.8834586466	1	1	1	2	2019-05-24T18:32:37.913	NG_ecoli_LTEE_11364_DM25	-500	866	163.225	DIA_100X_EMPTY_1x1_100ms	b1da26a3-c9cf-42dd-b81e-304fdb5e160e	EPI_100X_YFP_1x1_200ms_25sola	EPI_100X_RFP_1x1_200ms_25sola
63	49	14.0012236273146	686	49.4407247103403	1528.83236151604	1655.56997084548	1175108	1712.98542274052	49.7846408757439	68.1863767439336	9	1250759	1823.2638483965	992.271331183522	1034.10894430318	0	NaN	NaN	NaN	NaN	NaN	544.321212054036	0.925796023450867	47.7557783023565	13.2101263247225	11.2168242704898	2.34552059366838	0.00777934948763402	0.00418800132813672	1	1.00136323156785	4719.06153873719	0	15986.6632653061	1	1	1	2	2019-05-24T18:32:37.913	NG_ecoli_LTEE_11364_DM25	-500	866	163.225	DIA_100X_EMPTY_1x1_100ms	393d7cf9-9150-4ccd-bb1a-326ea7fe46cd	EPI_100X_YFP_1x1_200ms_25sola	EPI_100X_RFP_1x1_200ms_25sola
64	24	11.4427421866285	275	22.6349154369999	1544.64727272727	1450.10909090909	93892	341.425454545455	49.7846408757439	68.1863767439336	7	13012732	47319.0254545455	992.271331183522	1034.10894430318	5	NaN	NaN	NaN	NaN	NaN	241.65077113884	0.99980580252887	22.5657174572283	12.7927964960497	10.3352455626201	3.19859958236833	0.0158559411763049	0.00912588034540578	0	1.00274352381082	1893.13082542757	1	17898.2872727273	1	1	1	2	2019-05-24T18:32:37.913	NG_ecoli_LTEE_11364_DM25	-500	866	163.225	DIA_100X_EMPTY_1x1_100ms	b279c4e1-c1a5-4970-a21c-5f2f956565e4	EPI_100X_YFP_1x1_200ms_25sola	EPI_100X_RFP_1x1_200ms_25sola
65	8	4.22656727674086	34	-49.9995437595051	1548.41176470588	1527	9792	288	49.7846408757439	68.1863767439336	1	1552240	45654.1176470588	992.271331183522	1034.10894430318	1	NaN	NaN	NaN	NaN	NaN	120.761770945303	0.999776434122387	NaN	NaN	NaN	NaN	NaN	NaN	NaN	NaN	NaN	1	20877.5	1	1	1	2	2019-05-24T18:32:37.913	NG_ecoli_LTEE_11364_DM25	-500	866	163.225	DIA_100X_EMPTY_1x1_100ms	a13b5fc2-33b0-47f4-b036-0ff4d8f5743c	EPI_100X_YFP_1x1_200ms_25sola	EPI_100X_RFP_1x1_200ms_25sola
66	36	10.3836430426996	374	48.9304333090867	1552.20855614973	1549.14973262032	105470	282.005347593583	49.7846408757439	68.1863767439336	6	9642999	25783.4197860963	992.271331183522	1034.10894430318	1	NaN	NaN	NaN	NaN	NaN	355.437622182113	0.944097226424535	35.9723168773937	11.7631796664922	9.62071310022875	2.43589949641754	0.0135574261050584	0.00583138476397886	1	1.00154908292303	2615.00678015921	1	19506.1122994652	1	1	1	2	2019-05-24T18:32:37.913	NG_ecoli_LTEE_11364_DM25	-500	866	163.225	DIA_100X_EMPTY_1x1_100ms	f6ee0e73-8358-48e6-85f3-cea763c05533	EPI_100X_YFP_1x1_200ms_25sola	EPI_100X_RFP_1x1_200ms_25sola
67	43	10.3756325465527	446	48.4851320390262	1580.02466367713	1754.15470852018	145997	327.347533632287	49.7846408757439	68.1863767439336	5	17492694	39221.2869955157	992.271331183522	1034.10894430318	3	NaN	NaN	NaN	NaN	NaN	428.825984850719	0.869219483296462	43.9108886506969	12.6965542819579	9.54121617637182	2.49600381617065	0.0169659363213524	0.00553075631221022	1	1.00362963341991	3139.56572554586	1	18998.9484304933	1	1	1	2	2019-05-24T18:32:37.913	NG_ecoli_LTEE_11364_DM25	-500	866	163.225	DIA_100X_EMPTY_1x1_100ms	1306fd80-84c5-4c78-9884-ec20fc1e130a	EPI_100X_YFP_1x1_200ms_25sola	EPI_100X_RFP_1x1_200ms_25sola
68	74	12.2972445203287	910	41.0510306886749	1625.01648351648	1691.56703296703	292860	321.824175824176	49.7846408757439	68.1863767439336	14	36404718	40005.1846153846	992.271331183522	1034.10894430318	7	NaN	NaN	NaN	NaN	NaN	746.316163125963	0.847760366295289	72.4247430278186	12.2660367036765	10.0833375440367	2.59901662935018	0.0186816309015733	0.00631913313277317	3	1.00343130632292	5783.42962869115	0	17422.9395604396	1	1	1	2	2019-05-24T18:32:37.913	NG_ecoli_LTEE_11364_DM25	-500	866	163.225	DIA_100X_EMPTY_1x1_100ms	3064be18-6376-47fb-88c1-1388c6b2bf3c	EPI_100X_YFP_1x1_200ms_25sola	EPI_100X_RFP_1x1_200ms_25sola
69	33	11.5957276433567	383	45.0835472387952	1600.35509138381	454.582245430809	151523	395.621409921671	49.7846408757439	68.1863767439336	5	16185895	42260.8224543081	992.271331183522	1034.10894430318	3	NaN	NaN	NaN	NaN	NaN	343.47615353607	0.937558055442346	33.9941825289326	11.8585456976919	9.75900156250023	2.53328157653287	0.040045104272335	0.0183466820858584	0	1.02601409875682	2542.75934118058	1	19129.8694516971	1	1	1	2	2019-05-24T18:32:37.913	NG_ecoli_LTEE_11364_DM25	-500	866	163.225	DIA_100X_EMPTY_1x1_100ms	28588294-dd9c-41df-9ed9-de39b810906d	EPI_100X_YFP_1x1_200ms_25sola	EPI_100X_RFP_1x1_200ms_25sola
70	54	13.6568262833917	738	47.6107504734502	1610.44308943089	1751.90243902439	885686	1200.11653116531	49.7846408757439	68.1863767439336	13	11441177	15502.9498644986	992.271331183522	1034.10894430318	5	NaN	NaN	NaN	NaN	NaN	617.303338688508	0.878312643659746	54.2015819390136	14.8801285888568	11.1796522789691	2.52451544988763	0.023783437175706	0.00777944351727348	3	1.00648177949796	5320.5733558385	1	16710.8631436314	1	1	1	2	2019-05-24T18:32:37.913	NG_ecoli_LTEE_11364_DM25	-500	866	163.225	DIA_100X_EMPTY_1x1_100ms	36ef2df7-7829-483e-9a61-ac1637f20c5e	EPI_100X_YFP_1x1_200ms_25sola	EPI_100X_RFP_1x1_200ms_25sola
71	19	6.47144182949307	123	-49.9987156437079	1621.0243902439	456.268292682927	55211	448.869918699187	49.7846408757439	68.1863767439336	3	3892781	31648.6260162602	992.271331183522	1034.10894430318	2	NaN	NaN	NaN	NaN	NaN	193.657637009739	0.961016403973414	NaN	NaN	NaN	NaN	NaN	NaN	NaN	NaN	NaN	1	20600.4227642276	1	1	1	2	2019-05-24T18:32:37.913	NG_ecoli_LTEE_11364_DM25	-500	866	163.225	DIA_100X_EMPTY_1x1_100ms	eb13be3a-7723-4c64-852b-1549ed330187	EPI_100X_YFP_1x1_200ms_25sola	EPI_100X_RFP_1x1_200ms_25sola
72	44	9.72956865635023	429	-35.2622716559188	1631.21212121212	867.391608391608	112912	263.198135198135	49.7846408757439	68.1863767439336	7	9480981	22100.1888111888	992.271331183522	1034.10894430318	3	NaN	NaN	NaN	NaN	NaN	429.48415361325	0.832988352215489	45.8457150351328	12.7125259398533	9.15718384863008	2.7260722686965	0.0312948820129492	0.0126637915860548	0	1.02366785205528	3019.34332758368	0	19770.1165501165	1	1	1	2	2019-05-24T18:32:37.913	NG_ecoli_LTEE_11364_DM25	-500	866	163.225	DIA_100X_EMPTY_1x1_100ms	98bda44f-b838-436c-9eed-591aa4e396bb	EPI_100X_YFP_1x1_200ms_25sola	EPI_100X_RFP_1x1_200ms_25sola
73	53	13.3609073470963	708	49.4980074888249	1696.12429378531	150.149717514124	289179	408.444915254237	49.7846408757439	68.1863767439336	10	26983670	38112.5282485876	992.271331183522	1034.10894430318	6	NaN	NaN	NaN	NaN	NaN	585.185587821817	0.893566512529678	51.874290574328	13.7462193777208	11.0831214503599	2.36122689598084	0.0215748311015684	0.00997140252917827	3	1.00523560501809	5004.56387200383	0	19075.3079096045	1	1	1	2	2019-05-24T18:32:37.913	NG_ecoli_LTEE_11364_DM25	-500	866	163.225	DIA_100X_EMPTY_1x1_100ms	77191398-90d9-47be-8d16-040abe773571	EPI_100X_YFP_1x1_200ms_25sola	EPI_100X_RFP_1x1_200ms_25sola
74	33	10.4845846837846	346	41.3314331075185	1703.64739884393	1791.90462427746	105225	304.118497109827	49.7846408757439	68.1863767439336	7	11297778	32652.5375722543	992.271331183522	1034.10894430318	4	NaN	NaN	NaN	NaN	NaN	327.200263129952	0.987073621610009	32.6147842112099	11.458114204044	9.7784572167442	2.56103266463037	0.0137136941787058	0.00600367506974282	1	1.00203784309051	2449.31741676675	1	18842.9855491329	1	1	1	2	2019-05-24T18:32:37.913	NG_ecoli_LTEE_11364_DM25	-500	866	163.225	DIA_100X_EMPTY_1x1_100ms	67fe33aa-62a2-4851-9922-e16b78baf446	EPI_100X_YFP_1x1_200ms_25sola	EPI_100X_RFP_1x1_200ms_25sola
75	41	14.6466148747065	601	49.4466054186767	1730.30116472546	999.372712146423	1325068	2204.77204658902	49.7846408757439	68.1863767439336	7	3983047	6627.36605657238	992.271331183522	1034.10894430318	4	NaN	NaN	NaN	NaN	NaN	467.714306602623	0.965728804758496	38.5757506229158	13.8753596715718	11.8505948896927	2.85308278015556	0.0103439880561502	0.00380288237025586	2	1.00127458131869	4254.85310521393	0	15336.8935108153	1	1	1	2	2019-05-24T18:32:37.913	NG_ecoli_LTEE_11364_DM25	-500	866	163.225	DIA_100X_EMPTY_1x1_100ms	762358f3-8682-49d7-a7f9-7f54f8cb017c	EPI_100X_YFP_1x1_200ms_25sola	EPI_100X_RFP_1x1_200ms_25sola
76	34	10.8354069300459	370	42.092301952302	1731.95945945946	1811.15675675676	110195	297.824324324324	49.7846408757439	68.1863767439336	8	11922379	32222.6459459459	992.271331183522	1034.10894430318	3	NaN	NaN	NaN	NaN	NaN	355.780327570998	0.964525384309759	35.3855337920117	12.4704883884089	9.75257039076987	2.6576602429201	0.00653163955034485	0.00307927592395477	2	1.00012977178524	2643.34482028388	1	18926.3108108108	1	1	1	2	2019-05-24T18:32:37.913	NG_ecoli_LTEE_11364_DM25	-500	866	163.225	DIA_100X_EMPTY_1x1_100ms	c6f989fb-205c-4ada-9503-0271ba2142ae	EPI_100X_YFP_1x1_200ms_25sola	EPI_100X_RFP_1x1_200ms_25sola
77	36	11.1079071855466	400	45.4745296128633	1748.755	1679.8225	111826	279.565	49.7846408757439	68.1863767439336	9	13892960	34732.4	992.271331183522	1034.10894430318	3	NaN	NaN	NaN	NaN	NaN	351.873180667768	0.974862741815569	33.7762487293757	12.3925357778648	10.0891806337959	2.81729744582489	0.0162444773649643	0.00775904763824967	2	1.00529488880447	2700.30667936971	1	18764.735	1	1	1	2	2019-05-24T18:32:37.913	NG_ecoli_LTEE_11364_DM25	-500	866	163.225	DIA_100X_EMPTY_1x1_100ms	f033b6c5-fefb-437c-aec2-d9e768d5acbf	EPI_100X_YFP_1x1_200ms_25sola	EPI_100X_RFP_1x1_200ms_25sola
78	44	12.3839490226854	545	48.8344843203701	1758.4	350.100917431193	144747	265.590825688073	49.7846408757439	68.1863767439336	9	12617271	23150.9559633028	992.271331183522	1034.10894430318	3	NaN	NaN	NaN	NaN	NaN	472.350716767008	0.871497353948046	44.6693506279109	12.9087225201066	10.3884481743103	2.62410338137144	0.0279872978291652	0.0112109374682892	0	1.0176490625975	3786.1766732358	0	18793.9577981651	1	1	1	2	2019-05-24T18:32:37.913	NG_ecoli_LTEE_11364_DM25	-500	866	163.225	DIA_100X_EMPTY_1x1_100ms	c33c274c-6822-4ab3-b0ce-95596f160d88	EPI_100X_YFP_1x1_200ms_25sola	EPI_100X_RFP_1x1_200ms_25sola
79	37	11.0783910915512	410	48.4547392205956	1781.5756097561	1658.73414634146	130978	319.458536585366	49.7846408757439	68.1863767439336	12	16232544	39591.5707317073	992.271331183522	1034.10894430318	3	NaN	NaN	NaN	NaN	NaN	364.130035833887	0.966506537540335	34.8907295752568	12.694077369666	10.1089092640166	2.85918906659082	0.00690442198063608	0.00372529124041596	0	1.00101461239701	2800.32558896006	1	18722.0536585366	1	1	1	2	2019-05-24T18:32:37.913	NG_ecoli_LTEE_11364_DM25	-500	866	163.225	DIA_100X_EMPTY_1x1_100ms	2fb79369-21e1-471e-8a37-af16349ba4dc	EPI_100X_YFP_1x1_200ms_25sola	EPI_100X_RFP_1x1_200ms_25sola
80	46	13.8319232850119	637	48.9477475431147	1785.22291993721	1322.48822605965	1186411	1862.49764521193	49.7846408757439	68.1863767439336	7	609078	956.166405023548	992.271331183522	1034.10894430318	0	NaN	NaN	NaN	NaN	NaN	514.168579223884	0.946477704693545	45.6952532293528	12.6877434662102	11.0559247821178	2.32031379934184	0.00764615459401461	0.00281566889311311	2	1.00035371900888	4386.8331888055	0	15834.1883830455	1	1	1	2	2019-05-24T18:32:37.913	NG_ecoli_LTEE_11364_DM25	-500	866	163.225	DIA_100X_EMPTY_1x1_100ms	a9cae06c-7b1e-409b-b6e0-fa5e9c7e58ec	EPI_100X_YFP_1x1_200ms_25sola	EPI_100X_RFP_1x1_200ms_25sola
81	50	11.8305381836584	592	44.047273513515	1788.5777027027	1885.42398648649	172680	291.689189189189	49.7846408757439	68.1863767439336	13	22884447	38656.160472973	992.271331183522	1034.10894430318	3	NaN	NaN	NaN	NaN	NaN	494.83155837306	0.864203367610373	48.7752274338913	12.6347349826658	9.90831460330871	2.81592076790662	0.0323609483239136	0.00644911236688595	2	1.00128757221492	3760.87379360023	0	18173.5388513513	1	1	1	2	2019-05-24T18:32:37.913	NG_ecoli_LTEE_11364_DM25	-500	866	163.225	DIA_100X_EMPTY_1x1_100ms	c5762648-5574-4f42-8891-2872b5e34048	EPI_100X_YFP_1x1_200ms_25sola	EPI_100X_RFP_1x1_200ms_25sola
82	53	13.4898445954901	715	45.527788997972	1826.79300699301	1100.81958041958	222941	311.805594405594	49.7846408757439	68.1863767439336	11	31022086	43387.5328671329	992.271331183522	1034.10894430318	6	NaN	NaN	NaN	NaN	NaN	587.211639178581	0.892581044701541	51.9006937176435	13.8971892236747	11.1021900692118	2.57983180402018	0.0280671384703591	0.00986719074699225	3	1.00659936030443	5024.35550011982	0	17520.9020979021	1	1	1	2	2019-05-24T18:32:37.913	NG_ecoli_LTEE_11364_DM25	-500	866	163.225	DIA_100X_EMPTY_1x1_100ms	e10a953c-a6d2-47d4-914d-d9e9d96de352	EPI_100X_YFP_1x1_200ms_25sola	EPI_100X_RFP_1x1_200ms_25sola
83	42	13.6338773433795	573	49.4749248227326	1836.77137870855	390.970331588133	1050997	1834.20069808028	49.7846408757439	68.1863767439336	5	7290773	12723.8621291449	992.271331183522	1034.10894430318	2	NaN	NaN	NaN	NaN	NaN	459.421594902221	0.936605138754191	40.5024718344947	13.3632662757244	11.0682890810105	2.65926776447747	0.0103036906813221	0.00499657042612987	1	1.00263636717041	3897.01786786778	0	15847.167539267	1	1	1	2	2019-05-24T18:32:37.913	NG_ecoli_LTEE_11364_DM25	-500	866	163.225	DIA_100X_EMPTY_1x1_100ms	43318391-619e-46d2-949a-64bcc791592c	EPI_100X_YFP_1x1_200ms_25sola	EPI_100X_RFP_1x1_200ms_25sola
84	40	13.4410615095939	539	49.0045569575176	1826.3172541744	729.538033395176	1352313	2508.92949907236	49.7846408757439	68.1863767439336	6	550864	1022.01113172542	992.271331183522	1034.10894430318	0	NaN	NaN	NaN	NaN	NaN	431.872634805123	0.954026036749679	39.5875700932611	12.4735543879788	10.6706957165291	2.49456139778648	0.00878568423501696	0.00408291170433157	2	1.00105057832926	3540.2521756742	0	15975.8849721707	1	1	1	2	2019-05-24T18:32:37.913	NG_ecoli_LTEE_11364_DM25	-500	866	163.225	DIA_100X_EMPTY_1x1_100ms	42058138-a212-4893-8b07-8ac9b10b7c79	EPI_100X_YFP_1x1_200ms_25sola	EPI_100X_RFP_1x1_200ms_25sola
85	40	12.4248567867324	497	47.6017653295203	1828.35412474849	654.486921529175	152281	306.400402414487	49.7846408757439	68.1863767439336	7	20720507	41691.1609657948	992.271331183522	1034.10894430318	5	NaN	NaN	NaN	NaN	NaN	419.274537188771	0.892618915260685	39.4066431772907	13.2632653559881	10.3721543470372	2.78860592928334	0.0156148646778394	0.00611693187738014	2	1.00154553727672	3329.63987927405	0	17942.2655935614	1	1	1	2	2019-05-24T18:32:37.913	NG_ecoli_LTEE_11364_DM25	-500	866	163.225	DIA_100X_EMPTY_1x1_100ms	a56d4329-b181-4d07-b7fd-6b8c4e0c4afb	EPI_100X_YFP_1x1_200ms_25sola	EPI_100X_RFP_1x1_200ms_25sola
86	66	13.1558572638087	869	35.2170962964872	1858.08630609896	107.418872266974	954962	1098.92059838895	49.7846408757439	68.1863767439336	12	10829099	12461.5638665132	992.271331183522	1034.10894430318	4	NaN	NaN	NaN	NaN	NaN	701.397547948199	0.87401443988544	65.8970785929764	12.4897774722446	10.4760315980343	2.10262417180751	0.0107639029741072	0.00520171154953084	2	1.00295869947567	5680.01708758327	0	16123.5592635213	1	1	1	2	2019-05-24T18:32:37.913	NG_ecoli_LTEE_11364_DM25	-500	866	163.225	DIA_100X_EMPTY_1x1_100ms	6435604c-6e26-4596-a995-a811ae45bfb6	EPI_100X_YFP_1x1_200ms_25sola	EPI_100X_RFP_1x1_200ms_25sola
87	38	10.8689909656082	413	49.3705655303488	1914.80387409201	176.387409200969	122003	295.406779661017	49.7846408757439	68.1863767439336	8	13591035	32908.0750605327	992.271331183522	1034.10894430318	2	NaN	NaN	NaN	NaN	NaN	393.648873043493	0.933145427046196	37.7183136521494	12.3143183329458	10.2312237236913	2.38895064389798	0.010982894890985	0.00386866154920596	2	1.00070096906486	3100.96819378708	0	19599.2130750605	1	1	1	2	2019-05-24T18:32:37.913	NG_ecoli_LTEE_11364_DM25	-500	866	163.225	DIA_100X_EMPTY_1x1_100ms	0a8a63a2-22d6-4778-b43b-1d95fd7f590e	EPI_100X_YFP_1x1_200ms_25sola	EPI_100X_RFP_1x1_200ms_25sola
88	31	10.2638380635007	318	47.3122812326943	1932.43081761006	801.575471698113	85952	270.289308176101	49.7846408757439	68.1863767439336	4	12744011	40075.5062893082	992.271331183522	1034.10894430318	2	NaN	NaN	NaN	NaN	NaN	294.819023527812	0.97333980670727	29.5957000261793	11.6387659852071	9.6998162670937	2.62184485252394	0.0235310722384971	0.0128344393351151	0	1.00994517210351	2186.98353858015	0	19037.5031446541	1	1	1	2	2019-05-24T18:32:37.913	NG_ecoli_LTEE_11364_DM25	-500	866	163.225	DIA_100X_EMPTY_1x1_100ms	083bbe37-4bef-4c2d-b8fc-4aecee813eb4	EPI_100X_YFP_1x1_200ms_25sola	EPI_100X_RFP_1x1_200ms_25sola
89	41	13.3880255834813	550	48.9437990421926	1951.38545454545	990.123636363636	346659	630.289090909091	49.7846408757439	68.1863767439336	11	7159076	13016.5018181818	992.271331183522	1034.10894430318	3	NaN	NaN	NaN	NaN	NaN	448.402991084738	0.948327401053587	39.2135394485308	13.4156711599564	11.2104292264994	2.63831837528122	0.0059872323023222	0.00349997411684432	0	1.00101458109297	3870.52973042513	0	15769.2909090909	1	1	1	2	2019-05-24T18:32:37.913	NG_ecoli_LTEE_11364_DM25	-500	866	163.225	DIA_100X_EMPTY_1x1_100ms	926144da-57f8-4e83-854a-c1963e1d51ef	EPI_100X_YFP_1x1_200ms_25sola	EPI_100X_RFP_1x1_200ms_25sola
90	34	11.6910862162151	398	49.2850720529677	1960.21105527638	826.71608040201	131502	330.407035175879	49.7846408757439	68.1863767439336	9	13454236	33804.6130653266	992.271331183522	1034.10894430318	1	NaN	NaN	NaN	NaN	NaN	336.388009120178	0.981189888404064	31.8709481654661	12.0777419931759	10.3353464415633	2.57829503537228	0.00808260348390199	0.00521225122224725	0	1.00163768839711	2673.83708783622	0	18718.8316582915	1	1	1	2	2019-05-24T18:32:37.913	NG_ecoli_LTEE_11364_DM25	-500	866	163.225	DIA_100X_EMPTY_1x1_100ms	ffd850b6-97c1-42d2-acd2-1e2051a11061	EPI_100X_YFP_1x1_200ms_25sola	EPI_100X_RFP_1x1_200ms_25sola
91	42	12.1122942876316	509	49.2506006901677	2020.57956777996	745.471512770138	232990	457.740667976424	49.7846408757439	68.1863767439336	12	13899512	27307.489194499	992.271331183522	1034.10894430318	3	NaN	NaN	NaN	NaN	NaN	457.847353901206	0.883349273534231	42.5338695701768	13.1941501116833	10.5390990310069	2.55791694086972	0.0176474970864027	0.00831871781756944	1	1.00356248628983	3710.49411512379	0	18744.9292730845	1	1	1	2	2019-05-24T18:32:37.913	NG_ecoli_LTEE_11364_DM25	-500	866	163.225	DIA_100X_EMPTY_1x1_100ms	d42bd0eb-7488-48f6-90c7-110b1939729b	EPI_100X_YFP_1x1_200ms_25sola	EPI_100X_RFP_1x1_200ms_25sola
92	14	2.6971030898241	38	-49.999995667001	2034.81578947368	2045.92105263158	18825	495.394736842105	49.7846408757439	68.1863767439336	0	1611085	42396.9736842105	992.271331183522	1034.10894430318	0	NaN	NaN	NaN	NaN	NaN	NaN	NaN	NaN	NaN	NaN	NaN	NaN	NaN	NaN	NaN	NaN	1	19651.2105263158	1	1	1	2	2019-05-24T18:32:37.913	NG_ecoli_LTEE_11364_DM25	-500	866	163.225	DIA_100X_EMPTY_1x1_100ms	a738d509-a7ea-4416-8323-3a943a6afeec	EPI_100X_YFP_1x1_200ms_25sola	EPI_100X_RFP_1x1_200ms_25sola
93	30	8.70134979230358	261	25.4631432017139	2042.24137931034	2031.41762452107	123975	475	49.7846408757439	68.1863767439336	3	11817616	45278.2222222222	992.271331183522	1034.10894430318	2	NaN	NaN	NaN	NaN	NaN	NaN	NaN	NaN	NaN	NaN	NaN	NaN	NaN	NaN	NaN	NaN	1	18214.6666666667	1	1	1	2	2019-05-24T18:32:37.913	NG_ecoli_LTEE_11364_DM25	-500	866	163.225	DIA_100X_EMPTY_1x1_100ms	5b9d8d5b-d481-4517-b675-a780a8be9ebd	EPI_100X_YFP_1x1_200ms_25sola	EPI_100X_RFP_1x1_200ms_25sola
1	24	9.74012831883525	234	-46.9049639162193	7.68376068376068	10.1709401709402	289955	1239.12393162393	42.1121797709599	68.3523671610685	4	1997911	8538.0811965812	787.928316864417	1165.18022401465	1	NaN	NaN	NaN	NaN	NaN	NaN	NaN	NaN	NaN	NaN	NaN	NaN	NaN	NaN	NaN	NaN	0	15697.235042735	1	1	1	3	2019-05-24T18:32:49.886	NG_ecoli_LTEE_11364_DM25	-1000	-0	163.225	DIA_100X_EMPTY_1x1_100ms	17b1056b-2139-45c6-9508-3202648a8b56	EPI_100X_YFP_1x1_200ms_25sola	EPI_100X_RFP_1x1_200ms_25sola
2	37	13.3575039469229	495	-1.55583824470897	19.1111111111111	179.052525252525	130183	262.99595959596	42.1121797709599	68.3523671610685	12	25719435	51958.4545454545	787.928316864417	1165.18022401465	4	NaN	NaN	NaN	NaN	NaN	NaN	NaN	NaN	NaN	NaN	NaN	NaN	NaN	NaN	NaN	NaN	0	17713.0303030303	1	1	1	3	2019-05-24T18:32:49.886	NG_ecoli_LTEE_11364_DM25	-1000	-0	163.225	DIA_100X_EMPTY_1x1_100ms	50649723-8266-49c9-9b57-c10a8de13f65	EPI_100X_YFP_1x1_200ms_25sola	EPI_100X_RFP_1x1_200ms_25sola
3	35	12.9815851660073	455	46.7744922225384	25.7054945054945	1625.62197802198	727171	1598.17802197802	42.1121797709599	68.3523671610685	6	2248982	4942.81758241758	787.928316864417	1165.18022401465	2	NaN	NaN	NaN	NaN	NaN	371.818263406865	0.993846380001278	33.0984710818207	13.4641425619469	10.9418198231537	3.07998610787655	0.00899320413001	0.00520755371867081	0	1.00163701716962	3112.2676055521	1	15643.1714285714	1	1	1	3	2019-05-24T18:32:49.886	NG_ecoli_LTEE_11364_DM25	-1000	-0	163.225	DIA_100X_EMPTY_1x1_100ms	5b861628-ee55-4b91-ada9-3ca8f1d9fade	EPI_100X_YFP_1x1_200ms_25sola	EPI_100X_RFP_1x1_200ms_25sola
4	33	13.6682199837269	452	46.6490425334308	28.7809734513274	1828.6482300885	1656833	3665.55973451327	42.1121797709599	68.3523671610685	3	642133	1420.6482300885	787.928316864417	1165.18022401465	0	NaN	NaN	NaN	NaN	NaN	360.167954222931	0.973286492196334	32.8037802876143	12.68788335706	10.7381741415318	2.66631504940579	0.00224764104342582	0.00092675493816151	1	1.00002016834283	2970.8085224143	0	15956.8539823009	1	1	1	3	2019-05-24T18:32:49.886	NG_ecoli_LTEE_11364_DM25	-1000	-0	163.225	DIA_100X_EMPTY_1x1_100ms	1406beb0-d417-43d5-8154-b03ac8e055fb	EPI_100X_YFP_1x1_200ms_25sola	EPI_100X_RFP_1x1_200ms_25sola
5	36	12.9047798407974	466	46.3377010864076	55.7145922746781	1641.88197424893	759674	1630.2017167382	42.1121797709599	68.3523671610685	7	2177724	4673.22746781116	787.928316864417	1165.18022401465	2	NaN	NaN	NaN	NaN	NaN	380.561433189166	0.984531501279091	34.4183979659995	12.9226074055868	10.5760956698425	3.2313806895933	0.130794992791506	0.00688319393749461	2	1.00127148247554	3023.64830339181	1	15816.1974248927	1	1	1	3	2019-05-24T18:32:49.886	NG_ecoli_LTEE_11364_DM25	-1000	-0	163.225	DIA_100X_EMPTY_1x1_100ms	92efc683-cd8b-485d-b4c1-15c1a560ea77	EPI_100X_YFP_1x1_200ms_25sola	EPI_100X_RFP_1x1_200ms_25sola
6	36	14.1540873571257	510	49.3525082534614	63.0019607843137	622.58431372549	706653	1385.59411764706	42.1121797709599	68.3523671610685	7	2730169	5353.27254901961	787.928316864417	1165.18022401465	4	NaN	NaN	NaN	NaN	NaN	397.893995774411	0.979387055962385	34.0386329827852	13.5858590828204	11.2230440236055	3.26067422044071	0.00908550403008011	0.00475672041516954	1	1.00047891211651	3367.31174012831	0	15639.1352941176	1	1	1	3	2019-05-24T18:32:49.886	NG_ecoli_LTEE_11364_DM25	-1000	-0	163.225	DIA_100X_EMPTY_1x1_100ms	390de848-db9e-48ad-95ec-276696bbc79d	EPI_100X_YFP_1x1_200ms_25sola	EPI_100X_RFP_1x1_200ms_25sola
7	47	13.7742925309749	648	48.4869276510263	109.075617283951	824.018518518518	1488836	2297.58641975309	42.1121797709599	68.3523671610685	7	948208	1463.28395061728	787.928316864417	1165.18022401465	0	NaN	NaN	NaN	NaN	NaN	504.645019739822	0.921926797500529	45.9942128943026	12.6519548208702	10.7404666007187	2.37107937021139	0.0136178380806	0.00751656067596654	1	1.00798311532005	4167.15227235619	0	15873.987654321	1	1	1	3	2019-05-24T18:32:49.886	NG_ecoli_LTEE_11364_DM25	-1000	-0	163.225	DIA_100X_EMPTY_1x1_100ms	447575b8-92e9-4bc4-8b92-ef22f9219b76	EPI_100X_YFP_1x1_200ms_25sola	EPI_100X_RFP_1x1_200ms_25sola
8	41	12.3077547292947	504	49.6864184754251	112.5	944.910714285714	136777	271.382936507937	42.1121797709599	68.3523671610685	10	24860232	49325.8571428571	787.928316864417	1165.18022401465	4	NaN	NaN	NaN	NaN	NaN	420.703395047595	0.917057740490796	39.0284907058463	12.7395902690615	10.5547414020141	2.52399499447424	0.037590858811102	0.0152007640114567	1	1.01997699899669	3414.81226544599	0	17846.2063492063	1	1	1	3	2019-05-24T18:32:49.886	NG_ecoli_LTEE_11364_DM25	-1000	-0	163.225	DIA_100X_EMPTY_1x1_100ms	0c384c20-5e3d-4f1b-9b2f-bc2a8cd7cf62	EPI_100X_YFP_1x1_200ms_25sola	EPI_100X_RFP_1x1_200ms_25sola
9	56	12.4821331738083	699	48.7007012883207	117.603719599428	299.333333333333	2036322	2913.19313304721	42.1121797709599	68.3523671610685	6	721006	1031.48211731044	787.928316864417	1165.18022401465	0	NaN	NaN	NaN	NaN	NaN	567.252215123556	0.894364361977616	54.5681544220917	12.3443350556572	10.139879773963	2.25610756121257	0.137058879373526	0.0099147532284108	1	1.00656690703576	4406.50998251143	0	16626.5965665236	1	1	1	3	2019-05-24T18:32:49.886	NG_ecoli_LTEE_11364_DM25	-1000	-0	163.225	DIA_100X_EMPTY_1x1_100ms	77448a0d-5628-4d6a-b4e9-ac8a365786ca	EPI_100X_YFP_1x1_200ms_25sola	EPI_100X_RFP_1x1_200ms_25sola
10	45	14.2880681787234	644	49.4455411828531	134.877329192547	24.9534161490683	4165041	6467.4549689441	42.1121797709599	68.3523671610685	3	818487	1270.94254658385	787.928316864417	1165.18022401465	0	NaN	NaN	NaN	NaN	NaN	494.695765969251	0.959834849555622	42.9208051927992	13.3258781480776	11.3606297383639	2.42894105085684	0.00582487631267734	0.0023672779855666	1	1.00014453548748	4350.73421795266	0	15878.597826087	1	1	1	3	2019-05-24T18:32:49.886	NG_ecoli_LTEE_11364_DM25	-1000	-0	163.225	DIA_100X_EMPTY_1x1_100ms	e930f4cb-c4c6-42d8-9afa-c283542522ef	EPI_100X_YFP_1x1_200ms_25sola	EPI_100X_RFP_1x1_200ms_25sola
11	40	11.3991592668061	456	48.3393318739659	141.763157894737	1716.74561403509	139722	306.407894736842	42.1121797709599	68.3523671610685	12	17515350	38410.8552631579	787.928316864417	1165.18022401465	3	NaN	NaN	NaN	NaN	NaN	417.219282316193	0.869033267608261	40.6234545997281	13.0878936712675	9.9378773659596	2.8665219664632	0.0154255324216689	0.00334148077036507	1	1.00079523167172	3151.0406124341	0	18631.4692982456	1	1	1	3	2019-05-24T18:32:49.886	NG_ecoli_LTEE_11364_DM25	-1000	-0	163.225	DIA_100X_EMPTY_1x1_100ms	549cce45-0a02-4d40-8e4d-38a9074d4f53	EPI_100X_YFP_1x1_200ms_25sola	EPI_100X_RFP_1x1_200ms_25sola
12	37	9.0140758881868	334	42.3587516746613	202.146706586826	2042.10479041916	831024	2488.09580838323	42.1121797709599	68.3523671610685	3	496278	1485.8622754491	787.928316864417	1165.18022401465	0	NaN	NaN	NaN	NaN	NaN	NaN	NaN	NaN	NaN	NaN	NaN	NaN	NaN	NaN	NaN	NaN	0	15381.7634730539	1	1	1	3	2019-05-24T18:32:49.886	NG_ecoli_LTEE_11364_DM25	-1000	-0	163.225	DIA_100X_EMPTY_1x1_100ms	44b9153c-4d85-4a2b-a60e-a6b65344cf8e	EPI_100X_YFP_1x1_200ms_25sola	EPI_100X_RFP_1x1_200ms_25sola
13	37	11.6627205206803	432	49.5383663088442	200.189814814815	1397.96527777778	127613	295.400462962963	42.1121797709599	68.3523671610685	11	18631371	43128.1736111111	787.928316864417	1165.18022401465	3	NaN	NaN	NaN	NaN	NaN	379.845604235852	0.927864398703254	35.5162561438267	12.6114967552363	10.4246754336656	2.61261052611994	0.0172866297433771	0.00633622206560547	2	1.00327381437215	3031.39231669099	0	18532.837962963	1	1	1	3	2019-05-24T18:32:49.886	NG_ecoli_LTEE_11364_DM25	-1000	-0	163.225	DIA_100X_EMPTY_1x1_100ms	5913d82f-fe36-46bc-af5e-5bc6b8f28644	EPI_100X_YFP_1x1_200ms_25sola	EPI_100X_RFP_1x1_200ms_25sola
14	43	11.6764457397487	502	47.9526630667244	209.123505976096	390.48406374502	125447	249.894422310757	42.1121797709599	68.3523671610685	9	21469953	42768.8306772908	787.928316864417	1165.18022401465	4	NaN	NaN	NaN	NaN	NaN	424.983046288728	0.883251093748517	42.142210412392	12.6295996019229	9.89764672391888	2.42895358054748	0.00960742388390909	0.00526186296264436	2	1.0003761927854	3242.43358785462	0	18065.109561753	1	1	1	3	2019-05-24T18:32:49.886	NG_ecoli_LTEE_11364_DM25	-1000	-0	163.225	DIA_100X_EMPTY_1x1_100ms	0c4cf032-40e4-4ba8-9467-557095f444b6	EPI_100X_YFP_1x1_200ms_25sola	EPI_100X_RFP_1x1_200ms_25sola
15	46	13.8454288386115	637	49.5930974217193	218.166405023548	1529.568288854	1194360	1874.97645211931	42.1121797709599	68.3523671610685	9	732653	1150.16169544741	787.928316864417	1165.18022401465	0	NaN	NaN	NaN	NaN	NaN	508.268128415312	0.965130024487597	43.1053504372602	13.2982658153175	11.4310889023658	2.92152598186904	0.01040894934677	0.00549280134306123	1	1.00173275388766	4423.8079655984	0	15135.3893249608	1	1	1	3	2019-05-24T18:32:49.886	NG_ecoli_LTEE_11364_DM25	-1000	-0	163.225	DIA_100X_EMPTY_1x1_100ms	d96f59a1-9d01-44c1-b22e-64281e85aecd	EPI_100X_YFP_1x1_200ms_25sola	EPI_100X_RFP_1x1_200ms_25sola
16	36	13.4689307608189	485	47.1957495954058	263.719587628866	128.789690721649	126270	260.350515463918	42.1121797709599	68.3523671610685	6	25119861	51793.5278350515	787.928316864417	1165.18022401465	6	NaN	NaN	NaN	NaN	NaN	388.447709519541	0.897976440108967	35.246789190486	13.6622201098139	10.7991106401735	2.82935024088648	0.0108679709002913	0.00603884952706191	1	1.00073653320063	3228.38576539848	0	17074.0680412371	1	1	1	3	2019-05-24T18:32:49.886	NG_ecoli_LTEE_11364_DM25	-1000	-0	163.225	DIA_100X_EMPTY_1x1_100ms	f1b334f2-1e0d-4d0a-9efc-e5a2f816266b	EPI_100X_YFP_1x1_200ms_25sola	EPI_100X_RFP_1x1_200ms_25sola
17	40	13.4800938484552	539	47.5241737711504	284.688311688312	1495.60296846011	151870	281.762523191095	42.1121797709599	68.3523671610685	13	26153770	48522.7643784787	787.928316864417	1165.18022401465	8	NaN	NaN	NaN	NaN	NaN	428.225110267885	0.886145767987658	38.8507868446771	13.8679046719367	10.8388886125959	2.85788103460451	0.0110840300824065	0.00384550874155856	2	1.00093996687679	3584.75275175974	0	17026.6641929499	1	1	1	3	2019-05-24T18:32:49.886	NG_ecoli_LTEE_11364_DM25	-1000	-0	163.225	DIA_100X_EMPTY_1x1_100ms	5e3ab1fa-44df-4e09-9b26-bfb5a854b8ce	EPI_100X_YFP_1x1_200ms_25sola	EPI_100X_RFP_1x1_200ms_25sola
18	33	9.72113018354508	321	36.5990392485146	285.996884735203	609.339563862928	79696	248.274143302181	42.1121797709599	68.3523671610685	8	11701242	36452.4672897196	787.928316864417	1165.18022401465	2	NaN	NaN	NaN	NaN	NaN	279.412355660321	0.976561277389262	28.8811413861834	11.6576652441993	9.32276108267064	3.00291792631064	0.012022671532726	0.0044058459631173	2	1.00131729518668	1971.48439168603	0	19608.2803738318	1	1	1	3	2019-05-24T18:32:49.886	NG_ecoli_LTEE_11364_DM25	-1000	-0	163.225	DIA_100X_EMPTY_1x1_100ms	6409f6bd-d805-4f3f-bac5-3db5439ffd95	EPI_100X_YFP_1x1_200ms_25sola	EPI_100X_RFP_1x1_200ms_25sola
19	18	10.376561834827	187	-43.3667447027275	292.497326203209	416.593582887701	64211	343.374331550802	42.1121797709599	68.3523671610685	5	3089285	16520.2406417112	787.928316864417	1165.18022401465	1	NaN	NaN	NaN	NaN	NaN	175.29163671284	0.999710300137429	16.0600017329308	13.6859076901483	10.4029402189203	3.78858612170547	0.0125957597334195	0.00690631964144396	0	1.00082276535005	1365.04721975791	1	18263.577540107	1	1	1	3	2019-05-24T18:32:49.886	NG_ecoli_LTEE_11364_DM25	-1000	-0	163.225	DIA_100X_EMPTY_1x1_100ms	4f1d290f-ecee-4aec-8631-6f81aa3c378c	EPI_100X_YFP_1x1_200ms_25sola	EPI_100X_RFP_1x1_200ms_25sola
20	17	10.6993998320555	182	-49.7224324741671	307.247252747253	410	73405	403.324175824176	42.1121797709599	68.3523671610685	3	4468263	24550.8956043956	787.928316864417	1165.18022401465	1	NaN	NaN	NaN	NaN	NaN	168.942230792859	0.999773082181921	15.6358796946817	13.6010214824463	10.2348938802932	3.82466834066974	0.00247348912759604	0.00142845509832302	0	1.00003307508695	1286.40846656038	1	18762.3846153846	1	1	1	3	2019-05-24T18:32:49.886	NG_ecoli_LTEE_11364_DM25	-1000	-0	163.225	DIA_100X_EMPTY_1x1_100ms	18475b7e-718e-4191-9e87-2651eb0f2f53	EPI_100X_YFP_1x1_200ms_25sola	EPI_100X_RFP_1x1_200ms_25sola
21	28	12.803863855476	359	45.8806370979724	313.571030640669	757.649025069638	413025	1150.48746518106	42.1121797709599	68.3523671610685	3	2401702	6689.97771587744	787.928316864417	1165.18022401465	3	NaN	NaN	NaN	NaN	NaN	299.146599286723	0.998066193536435	27.5386043693848	12.6741100903705	10.3416084821402	3.32702914848947	0.0139157968710005	0.00833205641368646	0	1.00340921727963	2313.172348949	1	16255.9415041783	1	1	1	3	2019-05-24T18:32:49.886	NG_ecoli_LTEE_11364_DM25	-1000	-0	163.225	DIA_100X_EMPTY_1x1_100ms	a99a37d0-f0ed-4cae-8e72-fd83c74a596d	EPI_100X_YFP_1x1_200ms_25sola	EPI_100X_RFP_1x1_200ms_25sola
22	34	12.6691677161111	431	48.4128613896127	339.561484918793	774.77030162413	501164	1162.79350348028	42.1121797709599	68.3523671610685	6	2854274	6622.44547563805	787.928316864417	1165.18022401465	3	NaN	NaN	NaN	NaN	NaN	351.157052509986	0.988251248765088	32.5162278491497	12.5365460780686	10.4884089694222	2.9348970990318	0.0134966327164458	0.00745297370604064	0	1.00384933602402	2809.37210547913	1	16220.5986078886	1	1	1	3	2019-05-24T18:32:49.886	NG_ecoli_LTEE_11364_DM25	-1000	-0	163.225	DIA_100X_EMPTY_1x1_100ms	905ed8ac-20b4-4d3b-a7b1-5ec2b67e66e2	EPI_100X_YFP_1x1_200ms_25sola	EPI_100X_RFP_1x1_200ms_25sola
23	55	12.9198103242822	711	49.2342817516232	351.762306610408	1190.61603375527	464186	652.863572433193	42.1121797709599	68.3523671610685	13	14074523	19795.3909985935	787.928316864417	1165.18022401465	4	NaN	NaN	NaN	NaN	NaN	578.196420285244	0.898637582108376	54.1838749884578	12.5116542994098	10.5097374458183	2.17311917235709	0.0144935615096373	0.00639045120599438	1	1.00513783945022	4700.49586765418	0	15997.770745429	1	1	1	3	2019-05-24T18:32:49.886	NG_ecoli_LTEE_11364_DM25	-1000	-0	163.225	DIA_100X_EMPTY_1x1_100ms	4b7e26e0-5fd3-431c-844a-a908d826fe2c	EPI_100X_YFP_1x1_200ms_25sola	EPI_100X_RFP_1x1_200ms_25sola
24	61	12.295412003862	750	37.8703916415705	362.098666666667	1298.088	381168	508.224	42.1121797709599	68.3523671610685	17	17360925	23147.9	787.928316864417	1165.18022401465	4	NaN	NaN	NaN	NaN	NaN	601.53406350171	0.84204894881477	59.0457416764073	12.6747844102654	10.0278644377474	2.59368018137513	0.0112722083482088	0.00521601122863554	1	1.00608692423966	4663.32165440336	0	16280.9346666667	1	1	1	3	2019-05-24T18:32:49.886	NG_ecoli_LTEE_11364_DM25	-1000	-0	163.225	DIA_100X_EMPTY_1x1_100ms	d31128e1-3fd3-477a-8bb0-c7e25b05d67a	EPI_100X_YFP_1x1_200ms_25sola	EPI_100X_RFP_1x1_200ms_25sola
25	57	13.1764112986392	753	48.5620425590046	372.30411686587	608.725099601594	2566656	3408.57370517928	42.1121797709599	68.3523671610685	7	675526	897.112881806109	787.928316864417	1165.18022401465	0	NaN	NaN	NaN	NaN	NaN	614.118941651271	0.908495795501067	56.0314497204929	12.5213836964411	10.7708708273861	2.19899657331396	0.0161394428452196	0.00692171973905092	1	1.00563788690802	5105.324783857	0	15389.9920318725	1	1	1	3	2019-05-24T18:32:49.886	NG_ecoli_LTEE_11364_DM25	-1000	-0	163.225	DIA_100X_EMPTY_1x1_100ms	78787a7b-a908-4a49-9339-bd27d21ee2f5	EPI_100X_YFP_1x1_200ms_25sola	EPI_100X_RFP_1x1_200ms_25sola
26	38	11.4525689491529	436	47.1707833586659	372.589449541284	109.922018348624	114837	263.387614678899	42.1121797709599	68.3523671610685	9	18638610	42749.1055045872	787.928316864417	1165.18022401465	3	NaN	NaN	NaN	NaN	NaN	378.585056215451	0.985174465218131	38.3710281430876	11.8732970308037	9.57986186823519	2.6576976793541	0.0239793912232217	0.0048443940497736	2	1.00195701430362	2765.74293472463	1	18479.9724770642	1	1	1	3	2019-05-24T18:32:49.886	NG_ecoli_LTEE_11364_DM25	-1000	-0	163.225	DIA_100X_EMPTY_1x1_100ms	41751072-6c0e-4458-9c63-a9e9855f2f7b	EPI_100X_YFP_1x1_200ms_25sola	EPI_100X_RFP_1x1_200ms_25sola
27	37	11.4030699980881	422	48.7813444548977	381.241706161137	72.3222748815166	108320	256.682464454976	42.1121797709599	68.3523671610685	7	19903639	47165.0213270142	787.928316864417	1165.18022401465	4	NaN	NaN	NaN	NaN	NaN	365.776883119553	0.976923404470625	36.5349339946941	12.2376776848006	9.76499451695884	2.63524582900877	0.0115142533969793	0.00455352599797834	1	1.0008845034282	2736.16457604653	1	18432.4336492891	1	1	1	3	2019-05-24T18:32:49.886	NG_ecoli_LTEE_11364_DM25	-1000	-0	163.225	DIA_100X_EMPTY_1x1_100ms	0e25b7c6-7aba-4534-9c28-f21ace854ad0	EPI_100X_YFP_1x1_200ms_25sola	EPI_100X_RFP_1x1_200ms_25sola
28	58	13.8795304726925	805	48.4507582065527	402.765217391304	1506.58757763975	1874270	2328.28571428571	42.1121797709599	68.3523671610685	8	2033144	2525.64472049689	787.928316864417	1165.18022401465	0	NaN	NaN	NaN	NaN	NaN	641.542120896644	0.900359504749923	57.3261742097872	13.1304098252599	11.0554009392332	2.17306385574719	0.015976678963744	0.00689055947313504	1	1.00613094148279	5502.9027202209	0	15624.3391304348	1	1	1	3	2019-05-24T18:32:49.886	NG_ecoli_LTEE_11364_DM25	-1000	-0	163.225	DIA_100X_EMPTY_1x1_100ms	7000d736-787b-48b1-8d4e-66b312dfbdd7	EPI_100X_YFP_1x1_200ms_25sola	EPI_100X_RFP_1x1_200ms_25sola
29	35	10.9318460969161	383	49.2180888251892	407.208877284595	1954.29503916449	125844	328.574412532637	42.1121797709599	68.3523671610685	8	10850055	28329.1253263708	787.928316864417	1165.18022401465	3	NaN	NaN	NaN	NaN	NaN	338.293531772341	0.980508940767053	33.2498782070278	11.6658122318491	9.9520202628432	2.5978531928739	0.0109557364315791	0.00479121166971466	1	1.00076580705476	2586.44020996432	1	18563.592689295	1	1	1	3	2019-05-24T18:32:49.886	NG_ecoli_LTEE_11364_DM25	-1000	-0	163.225	DIA_100X_EMPTY_1x1_100ms	137ade5b-f16a-474a-96dc-d16b3f3571b3	EPI_100X_YFP_1x1_200ms_25sola	EPI_100X_RFP_1x1_200ms_25sola
30	45	14.0998740684687	635	48.9110129125591	437.390551181102	1075.88031496063	1413368	2225.77637795276	42.1121797709599	68.3523671610685	7	496648	782.122834645669	787.928316864417	1165.18022401465	0	NaN	NaN	NaN	NaN	NaN	503.851503704153	0.937252986075334	44.1820220859501	13.1143130974595	11.0138573636103	2.73639039497505	0.0373765926060994	0.0126899572563688	2	1.01716117474983	4209.34348000227	0	15648.4377952756	1	1	1	3	2019-05-24T18:32:49.886	NG_ecoli_LTEE_11364_DM25	-1000	-0	163.225	DIA_100X_EMPTY_1x1_100ms	b2ef4883-28b6-4924-8aa1-75feaa6d27e2	EPI_100X_YFP_1x1_200ms_25sola	EPI_100X_RFP_1x1_200ms_25sola
31	32	10.7435695094349	344	34.7311774783875	436.741279069767	1940.43604651163	118679	344.997093023256	42.1121797709599	68.3523671610685	8	10973276	31899.0581395349	787.928316864417	1165.18022401465	2	NaN	NaN	NaN	NaN	NaN	304.471797864193	0.993017605417121	29.8360621500825	12.1892086094972	9.98686688316632	2.94572983904973	0.0173608846328169	0.0101518017090188	0	1.00595519777196	2337.16786727094	1	18730.2848837209	1	1	1	3	2019-05-24T18:32:49.886	NG_ecoli_LTEE_11364_DM25	-1000	-0	163.225	DIA_100X_EMPTY_1x1_100ms	619159b5-4052-4826-b463-3c17222c868e	EPI_100X_YFP_1x1_200ms_25sola	EPI_100X_RFP_1x1_200ms_25sola
32	45	12.3753170462207	557	49.537310580866	458.876122082585	1310.56373429084	149029	267.556552962298	42.1121797709599	68.3523671610685	13	23292745	41818.2136445242	787.928316864417	1165.18022401465	3	NaN	NaN	NaN	NaN	NaN	459.678232374591	0.885102502551061	43.298065499883	13.0340205198656	10.2517014384405	2.96530003697225	0.0199530261515542	0.00727144214984202	1	1.00162231310928	3573.96482468548	0	17827.2477558348	1	1	1	3	2019-05-24T18:32:49.886	NG_ecoli_LTEE_11364_DM25	-1000	-0	163.225	DIA_100X_EMPTY_1x1_100ms	3f4a5344-9a4c-4496-8c6a-ff4d2103b654	EPI_100X_YFP_1x1_200ms_25sola	EPI_100X_RFP_1x1_200ms_25sola
33	36	13.3565901946057	481	49.3769276574112	452.713097713098	1783.39085239085	152747	317.561330561331	42.1121797709599	68.3523671610685	11	20550356	42724.2328482328	787.928316864417	1165.18022401465	3	NaN	NaN	NaN	NaN	NaN	395.872185355507	0.978879425810354	33.927513125737	13.9023458599645	11.3300256095523	3.10846365340935	0.00669844987855895	0.00272190878494409	2	1.00008827933933	3420.61102820446	0	18014.6174636175	1	1	1	3	2019-05-24T18:32:49.886	NG_ecoli_LTEE_11364_DM25	-1000	-0	163.225	DIA_100X_EMPTY_1x1_100ms	415b789b-ce84-406d-bc84-3ebb85148006	EPI_100X_YFP_1x1_200ms_25sola	EPI_100X_RFP_1x1_200ms_25sola
34	43	12.2977283787026	529	49.1859475857823	483.143667296786	336.969754253308	142158	268.729678638941	42.1121797709599	68.3523671610685	10	22673695	42861.427221172	787.928316864417	1165.18022401465	3	NaN	NaN	NaN	NaN	NaN	439.098721765469	0.910731892747444	41.7355022630366	12.5189255502136	10.3298164510378	2.40192044104039	0.00400850633347198	0.00192987485314616	2	1.0001092477179	3497.6853265036	0	17586.0945179584	1	1	1	3	2019-05-24T18:32:49.886	NG_ecoli_LTEE_11364_DM25	-1000	-0	163.225	DIA_100X_EMPTY_1x1_100ms	e8e7bf13-6ee3-4a70-8f11-8f7efd253aa7	EPI_100X_YFP_1x1_200ms_25sola	EPI_100X_RFP_1x1_200ms_25sola
35	45	10.9592035922777	494	45.7973030627015	501.091093117409	39.914979757085	135765	274.827935222672	42.1121797709599	68.3523671610685	12	21614169	43753.3785425101	787.928316864417	1165.18022401465	5	NaN	NaN	NaN	NaN	NaN	435.566191248772	0.803906288452357	44.3563291022236	13.3744892735436	9.58940311844391	3.57066766940748	0.00912461792769412	0.00432207165816994	2	1.00039831289215	3203.5287810291	0	19257.3684210526	1	1	1	3	2019-05-24T18:32:49.886	NG_ecoli_LTEE_11364_DM25	-1000	-0	163.225	DIA_100X_EMPTY_1x1_100ms	acfc2347-e88b-4e2f-bad2-3b9f624acca4	EPI_100X_YFP_1x1_200ms_25sola	EPI_100X_RFP_1x1_200ms_25sola
36	39	11.3905059449404	445	49.037775219572	503.925842696629	422.748314606742	111222	249.937078651685	42.1121797709599	68.3523671610685	11	18054643	40572.2314606742	787.928316864417	1165.18022401465	6	NaN	NaN	NaN	NaN	NaN	396.157969642066	0.886440382585021	39.2650166338619	12.6962024081018	9.91309365999996	2.63835842995143	0.0187394684649376	0.00596752541308282	2	1.0028944759203	3030.49858841341	0	18932.5056179775	1	1	1	3	2019-05-24T18:32:49.886	NG_ecoli_LTEE_11364_DM25	-1000	-0	163.225	DIA_100X_EMPTY_1x1_100ms	7c90c7b4-a3c5-4af3-92ec-30729ab2f17e	EPI_100X_YFP_1x1_200ms_25sola	EPI_100X_RFP_1x1_200ms_25sola
37	47	13.1137867028049	617	48.7826573423377	526.072933549433	685.756888168558	965472	1564.78444084279	42.1121797709599	68.3523671610685	8	4156929	6737.32414910859	787.928316864417	1165.18022401465	4	NaN	NaN	NaN	NaN	NaN	490.558745295153	0.922717294623202	46.1038010080711	12.332114137673	10.4524394538005	2.18592724382446	0.0122735305180409	0.00704817789263783	1	1.00177317833949	3956.05148136313	0	16365.4781199352	1	1	1	3	2019-05-24T18:32:49.886	NG_ecoli_LTEE_11364_DM25	-1000	-0	163.225	DIA_100X_EMPTY_1x1_100ms	f70cfd6e-d579-42a3-a093-4a0e986c9329	EPI_100X_YFP_1x1_200ms_25sola	EPI_100X_RFP_1x1_200ms_25sola
38	42	8.76078567212222	368	49.1550184649056	544.779891304348	1391.51358695652	101002	274.461956521739	42.1121797709599	68.3523671610685	8	14159227	38476.160326087	787.928316864417	1165.18022401465	5	NaN	NaN	NaN	NaN	NaN	386.549252780128	0.937366140885945	42.7792856770533	11.0540240770851	8.88845074014865	2.04688344294568	0.0096815695860079	0.00574673426710662	1	1.00166865583995	2654.45611459881	1	19481.6440217391	1	1	1	3	2019-05-24T18:32:49.886	NG_ecoli_LTEE_11364_DM25	-1000	-0	163.225	DIA_100X_EMPTY_1x1_100ms	b6482796-eded-4015-b508-f94b184bd72d	EPI_100X_YFP_1x1_200ms_25sola	EPI_100X_RFP_1x1_200ms_25sola
39	35	10.3838454909125	365	46.9052324486142	572.421917808219	1421.98630136986	116542	319.293150684932	42.1121797709599	68.3523671610685	10	12726246	34866.4273972603	787.928316864417	1165.18022401465	2	NaN	NaN	NaN	NaN	NaN	345.043844519152	0.957911727203171	35.3069853805335	12.1892830473396	9.58217470911304	2.42868034542956	0.00997969214336499	0.00529395162547171	1	1.00076809315113	2546.11894885322	1	18957.0410958904	1	1	1	3	2019-05-24T18:32:49.886	NG_ecoli_LTEE_11364_DM25	-1000	-0	163.225	DIA_100X_EMPTY_1x1_100ms	9eead5b5-3795-4f05-8174-1ae02240ca70	EPI_100X_YFP_1x1_200ms_25sola	EPI_100X_RFP_1x1_200ms_25sola
40	28	10.9835402958529	308	47.1448892098499	579.714285714286	1391.73051948052	96595	313.62012987013	42.1121797709599	68.3523671610685	8	12293875	39915.1785714286	787.928316864417	1165.18022401465	1	NaN	NaN	NaN	NaN	NaN	275.927713039051	0.999697012436223	26.670379754746	12.3170439525306	10.0368311134752	3.08796673369126	0.00380345574428756	0.00183050406356212	1	1.00017340488322	2110.14507163434	1	18540.6461038961	1	1	1	3	2019-05-24T18:32:49.886	NG_ecoli_LTEE_11364_DM25	-1000	-0	163.225	DIA_100X_EMPTY_1x1_100ms	81789fdd-e9df-4676-ae1f-bbaa2bb09e2a	EPI_100X_YFP_1x1_200ms_25sola	EPI_100X_RFP_1x1_200ms_25sola
41	15	11.3005234384174	171	-49.9841076338151	593.438596491228	1805.14035087719	79579	465.374269005848	42.1121797709599	68.3523671610685	3	3420245	20001.432748538	787.928316864417	1165.18022401465	1	NaN	NaN	NaN	NaN	NaN	157.090178542923	0.99980443316156	14.6283505796298	13.8232977704629	10.2338891879085	3.89741380768138	0.00943231683827529	0.00547950976279806	0	1.0004132592712	1203.27989855884	1	18472.7543859649	1	1	1	3	2019-05-24T18:32:49.886	NG_ecoli_LTEE_11364_DM25	-1000	-0	163.225	DIA_100X_EMPTY_1x1_100ms	1592c658-587f-4c0d-9160-609f159db5e2	EPI_100X_YFP_1x1_200ms_25sola	EPI_100X_RFP_1x1_200ms_25sola
42	29	12.1985823203879	354	46.7070010160881	598.471751412429	1369.95762711864	105848	299.005649717514	42.1121797709599	68.3523671610685	8	13072735	36928.6299435028	787.928316864417	1165.18022401465	3	NaN	NaN	NaN	NaN	NaN	299.369991190664	0.999790204289653	26.9729223107125	13.7307102228829	10.499699700301	3.8479131567989	0.248072747300276	0.00802010763805361	1	1.00061031068359	2335.4557281187	1	17958.7203389831	1	1	1	3	2019-05-24T18:32:49.886	NG_ecoli_LTEE_11364_DM25	-1000	-0	163.225	DIA_100X_EMPTY_1x1_100ms	3725933a-d804-4004-89c7-11949c264e5c	EPI_100X_YFP_1x1_200ms_25sola	EPI_100X_RFP_1x1_200ms_25sola
43	46	14.1950056271726	653	49.4562293787554	619.747320061256	37.4180704441041	562233	861	42.1121797709599	68.3523671610685	13	10500739	16080.7641653905	787.928316864417	1165.18022401465	2	NaN	NaN	NaN	NaN	NaN	511.041528360129	0.943497405534469	44.3960858803263	13.3856971373037	11.2376290494941	2.69765488882744	0.0121583724767092	0.00636715301203236	2	1.00149263404512	4403.35751959078	0	15872.7764165391	1	1	1	3	2019-05-24T18:32:49.886	NG_ecoli_LTEE_11364_DM25	-1000	-0	163.225	DIA_100X_EMPTY_1x1_100ms	9ddbfc50-f6f8-464f-a88a-fa3a6cfa81b9	EPI_100X_YFP_1x1_200ms_25sola	EPI_100X_RFP_1x1_200ms_25sola
44	38	7.52681071634016	287	-36.1380527482421	615.317073170732	1710.18118466899	77241	269.132404181185	42.1121797709599	68.3523671610685	9	8487398	29572.8153310105	787.928316864417	1165.18022401465	3	NaN	NaN	NaN	NaN	NaN	373.25746505474	0.907677655759056	40.0458306021471	12.0814486290895	9.14150294081013	2.33642491001366	0.0156798913364416	0.00719463520204422	2	1.00131955649033	2628.34514049217	0	20434.1951219512	1	1	1	3	2019-05-24T18:32:49.886	NG_ecoli_LTEE_11364_DM25	-1000	-0	163.225	DIA_100X_EMPTY_1x1_100ms	4cb570b1-6c00-47a8-a206-0264c2232f45	EPI_100X_YFP_1x1_200ms_25sola	EPI_100X_RFP_1x1_200ms_25sola
45	29	8.8881805126177	258	-48.1099111196236	613.759689922481	1818.11240310078	110237	427.27519379845	42.1121797709599	68.3523671610685	5	5627349	21811.4302325581	787.928316864417	1165.18022401465	1	NaN	NaN	NaN	NaN	NaN	NaN	NaN	NaN	NaN	NaN	NaN	NaN	NaN	NaN	NaN	NaN	1	19048.5697674419	1	1	1	3	2019-05-24T18:32:49.886	NG_ecoli_LTEE_11364_DM25	-1000	-0	163.225	DIA_100X_EMPTY_1x1_100ms	80ab45d5-7cd3-4c77-af22-f0a517981f77	EPI_100X_YFP_1x1_200ms_25sola	EPI_100X_RFP_1x1_200ms_25sola
46	34	13.8966132001481	473	48.726344072797	616.790697674419	1176.85623678647	615929	1302.1754756871	42.1121797709599	68.3523671610685	5	1831956	3873.05708245243	787.928316864417	1165.18022401465	2	NaN	NaN	NaN	NaN	NaN	365.227010388971	0.979563854698244	32.3536346467975	12.951885591846	10.8171608512317	3.08684518944204	0.0826347655734768	0.0146812282070206	0	1.01126809143381	2973.30549660604	0	15949.8604651163	1	1	1	3	2019-05-24T18:32:49.886	NG_ecoli_LTEE_11364_DM25	-1000	-0	163.225	DIA_100X_EMPTY_1x1_100ms	8d9bd330-0346-4762-92ef-027779172128	EPI_100X_YFP_1x1_200ms_25sola	EPI_100X_RFP_1x1_200ms_25sola
47	29	11.0859359441602	323	22.9264214736341	656.696594427245	1698.02476780186	133984	414.811145510836	42.1121797709599	68.3523671610685	9	12372348	38304.4829721362	787.928316864417	1165.18022401465	3	NaN	NaN	NaN	NaN	NaN	347.525438726703	0.954478565950154	31.347018614388	14.4396473915098	10.8068442275414	3.51412277373481	0.0410948327149838	0.0151493590516561	1	1.01741294477929	2875.30491107553	1	20343.2724458204	1	1	1	3	2019-05-24T18:32:49.886	NG_ecoli_LTEE_11364_DM25	-1000	-0	163.225	DIA_100X_EMPTY_1x1_100ms	dc26f620-778c-4d10-9d75-f6a5664a63ad	EPI_100X_YFP_1x1_200ms_25sola	EPI_100X_RFP_1x1_200ms_25sola
48	28	9.42266558680899	264	40.6411146062582	661.549242424242	1711.09090909091	79889	302.609848484848	42.1121797709599	68.3523671610685	4	7643531	28952.7689393939	787.928316864417	1165.18022401465	2	NaN	NaN	NaN	NaN	NaN	289.092504622084	0.986010732844438	28.5748228275341	11.9727314390985	9.82119852153289	2.83322318228299	0.0167358545517724	0.00859339614547767	0	1.00419709317941	2164.72337744442	1	20253.1098484848	1	1	1	3	2019-05-24T18:32:49.886	NG_ecoli_LTEE_11364_DM25	-1000	-0	163.225	DIA_100X_EMPTY_1x1_100ms	71a4f132-6a96-486b-ae68-d0f3cfc79cc5	EPI_100X_YFP_1x1_200ms_25sola	EPI_100X_RFP_1x1_200ms_25sola
49	70	13.2046981392326	925	30.2573924507155	730.388108108108	1286.36648648649	1003955	1085.35675675676	42.1121797709599	68.3523671610685	18	6330781	6844.08756756757	787.928316864417	1165.18022401465	6	NaN	NaN	NaN	NaN	NaN	757.826112172956	0.836767292134097	68.6901257479162	13.5211736646099	10.8662103268495	2.33184408096526	0.0208341709185648	0.0097186004857754	4	1.00653419147145	6370.01429281684	1	16102.7535135135	1	1	1	3	2019-05-24T18:32:49.886	NG_ecoli_LTEE_11364_DM25	-1000	-0	163.225	DIA_100X_EMPTY_1x1_100ms	abc5123c-9005-48ec-a7d3-0c09499b6c8a	EPI_100X_YFP_1x1_200ms_25sola	EPI_100X_RFP_1x1_200ms_25sola
50	38	11.6643187724313	444	47.3652797491373	728.027027027027	1247.5	161185	363.029279279279	42.1121797709599	68.3523671610685	9	21453733	48319.2184684685	787.928316864417	1165.18022401465	6	NaN	NaN	NaN	NaN	NaN	388.495481184014	0.852145850768644	38.1337081616513	14.0000053664576	9.87514394605114	3.21624642117336	0.0145948612255495	0.00520576326329096	2	1.00079071888963	2920.69219241035	1	17898.8626126126	1	1	1	3	2019-05-24T18:32:49.886	NG_ecoli_LTEE_11364_DM25	-1000	-0	163.225	DIA_100X_EMPTY_1x1_100ms	bbe4b679-b98d-4a00-950c-fd1c8841c7b7	EPI_100X_YFP_1x1_200ms_25sola	EPI_100X_RFP_1x1_200ms_25sola
51	51	12.3431403652221	630	49.6275056942196	743.192063492064	1985.58095238095	208123	330.353968253968	42.1121797709599	68.3523671610685	13	28783443	45688.0047619048	787.928316864417	1165.18022401465	6	NaN	NaN	NaN	NaN	NaN	516.41545898843	0.882544158958739	48.8260338195596	13.3051533551935	10.4274869534147	2.4335949259891	0.0260176341683245	0.0089967371440964	2	1.00799957054303	4169.6599599116	0	17191.2174603175	1	1	1	3	2019-05-24T18:32:49.886	NG_ecoli_LTEE_11364_DM25	-1000	-0	163.225	DIA_100X_EMPTY_1x1_100ms	788a5183-1ab9-4136-8aef-a420c0b08823	EPI_100X_YFP_1x1_200ms_25sola	EPI_100X_RFP_1x1_200ms_25sola
52	42	14.5912980349497	614	48.5397692017437	774.187296416938	312.843648208469	3568900	5812.54071661238	42.1121797709599	68.3523671610685	3	753640	1227.42671009772	787.928316864417	1165.18022401465	0	NaN	NaN	NaN	NaN	NaN	473.433062070444	0.958248343445952	41.6307679085948	13.1070067633184	11.1414208935168	2.50004429777323	0.0084340861188231	0.00363526799212336	1	1.00051508189106	4058.68611049453	0	15835.6840390879	1	1	1	3	2019-05-24T18:32:49.886	NG_ecoli_LTEE_11364_DM25	-1000	-0	163.225	DIA_100X_EMPTY_1x1_100ms	170c2d96-6f00-4d5b-b9bd-5a6978b3b199	EPI_100X_YFP_1x1_200ms_25sola	EPI_100X_RFP_1x1_200ms_25sola
53	39	11.561464447697	451	31.4518897199577	775.485587583149	121.671840354767	551454	1222.73614190687	42.1121797709599	68.3523671610685	4	418771	928.538802660754	787.928316864417	1165.18022401465	0	NaN	NaN	NaN	NaN	NaN	382.609939375288	0.948516595903829	37.3543896404321	12.3470792175894	9.9832440494636	2.58006212136034	0.0283163096995121	0.0108579490895175	1	1.00810905973134	2923.98339418805	1	16476.6829268293	1	1	1	3	2019-05-24T18:32:49.886	NG_ecoli_LTEE_11364_DM25	-1000	-0	163.225	DIA_100X_EMPTY_1x1_100ms	47b09cfc-5502-43df-adac-9c3fc3cb24c6	EPI_100X_YFP_1x1_200ms_25sola	EPI_100X_RFP_1x1_200ms_25sola
54	46	13.5715873902177	626	49.2789439838378	780.862619808307	1932.73162939297	1786605	2854.00159744409	42.1121797709599	68.3523671610685	5	2708909	4327.33067092652	787.928316864417	1165.18022401465	0	NaN	NaN	NaN	NaN	NaN	514.63173604568	0.960294404629482	44.9900261815655	13.4398768329814	11.0796785562446	2.83080565711976	0.011952137038251	0.00554735831037449	1	1.0011002063357	4337.70935330679	0	15494.3610223642	1	1	1	3	2019-05-24T18:32:49.886	NG_ecoli_LTEE_11364_DM25	-1000	-0	163.225	DIA_100X_EMPTY_1x1_100ms	68331922-1696-4c0d-8aef-cb4419e8ced6	EPI_100X_YFP_1x1_200ms_25sola	EPI_100X_RFP_1x1_200ms_25sola
55	39	12.0700551853407	471	43.0923672275006	795.496815286624	151.452229299363	495824	1052.70488322718	42.1121797709599	68.3523671610685	4	413381	877.666666666667	787.928316864417	1165.18022401465	0	NaN	NaN	NaN	NaN	NaN	412.594127238641	0.913850376613446	41.0711541239973	11.46029180701	9.79272407630164	2.22086577137041	0.0414469276962659	0.0145893653404651	0	1.02025645286743	3093.38392228284	1	16994.1316348195	1	1	1	3	2019-05-24T18:32:49.886	NG_ecoli_LTEE_11364_DM25	-1000	-0	163.225	DIA_100X_EMPTY_1x1_100ms	70a14d01-0f08-4223-8ad9-5a15b089ea70	EPI_100X_YFP_1x1_200ms_25sola	EPI_100X_RFP_1x1_200ms_25sola
56	54	13.1637581779498	711	47.3173488583264	818.904360056259	1795.11814345992	1274549	1792.61462728551	42.1121797709599	68.3523671610685	8	2511753	3532.70464135021	787.928316864417	1165.18022401465	1	NaN	NaN	NaN	NaN	NaN	570.570337809188	0.869123151295232	53.7747570280196	12.4477206118215	10.4677211041572	2.04635619406384	0.0184585295452361	0.00984702816165735	1	1.01858373004471	4627.77914075834	0	16344.5935302391	1	1	1	3	2019-05-24T18:32:49.886	NG_ecoli_LTEE_11364_DM25	-1000	-0	163.225	DIA_100X_EMPTY_1x1_100ms	58568ec0-a15c-4227-bdb3-4f9389fda6f4	EPI_100X_YFP_1x1_200ms_25sola	EPI_100X_RFP_1x1_200ms_25sola
57	64	13.0287043394993	835	49.3281684225521	859.795209580838	1931.2754491018	1770767	2120.67904191617	42.1121797709599	68.3523671610685	11	3351139	4013.34011976048	787.928316864417	1165.18022401465	0	NaN	NaN	NaN	NaN	NaN	689.615369548868	0.897167217073986	63.0876902250781	12.4420261458586	10.7741284781404	2.08713102072661	0.0121171384810792	0.00408498518796592	2	1.00475723870018	5751.73420787106	0	16212.0778443114	1	1	1	3	2019-05-24T18:32:49.886	NG_ecoli_LTEE_11364_DM25	-1000	-0	163.225	DIA_100X_EMPTY_1x1_100ms	f6e0492e-9941-40c6-a6d4-6382948568de	EPI_100X_YFP_1x1_200ms_25sola	EPI_100X_RFP_1x1_200ms_25sola
58	71	12.4108605406168	882	25.8422335196686	919.359410430839	389.622448979592	247153	280.218820861678	42.1121797709599	68.3523671610685	16	20140769	22835.3390022676	787.928316864417	1165.18022401465	6	NaN	NaN	NaN	NaN	NaN	740.985424179485	0.817294881688169	70.0245745914631	13.056160639955	10.4401855237973	2.18698394103229	0.0135359994847751	0.00548692727429542	1	1.00840959824671	5994.55284273898	0	17786.8129251701	1	1	1	3	2019-05-24T18:32:49.886	NG_ecoli_LTEE_11364_DM25	-1000	-0	163.225	DIA_100X_EMPTY_1x1_100ms	366112b8-f64d-4e9c-8703-d0577b939772	EPI_100X_YFP_1x1_200ms_25sola	EPI_100X_RFP_1x1_200ms_25sola
59	43	13.3729249290179	575	49.2292876551605	913.24347826087	782.551304347826	133146	231.558260869565	42.1121797709599	68.3523671610685	12	19313089	33587.9808695652	787.928316864417	1165.18022401465	5	NaN	NaN	NaN	NaN	NaN	466.681556162051	0.915510872289308	42.1712672092142	12.9889119002683	10.6819346236599	2.69726334546109	0.0335358360400548	0.0107265480372546	1	1.00564678398397	3779.25645932658	0	16611.252173913	1	1	1	3	2019-05-24T18:32:49.886	NG_ecoli_LTEE_11364_DM25	-1000	-0	163.225	DIA_100X_EMPTY_1x1_100ms	c9252c5b-266e-4f5b-9c63-beb33637695b	EPI_100X_YFP_1x1_200ms_25sola	EPI_100X_RFP_1x1_200ms_25sola
60	60	13.7667566282342	826	48.5343059101418	922.532687651332	645.73607748184	1132200	1370.70217917676	42.1121797709599	68.3523671610685	11	3345617	4050.38377723971	787.928316864417	1165.18022401465	2	NaN	NaN	NaN	NaN	NaN	648.558926643494	0.903057133530155	57.8296707323307	13.3109678064822	11.0818085592014	2.19882087869289	0.0117606670092709	0.0055120898758551	2	1.00319209564218	5577.78651007495	0	15705.6319612591	1	1	1	3	2019-05-24T18:32:49.886	NG_ecoli_LTEE_11364_DM25	-1000	-0	163.225	DIA_100X_EMPTY_1x1_100ms	e566c5db-a69b-488b-9339-01655af74ff3	EPI_100X_YFP_1x1_200ms_25sola	EPI_100X_RFP_1x1_200ms_25sola
61	36	12.7291838959275	459	47.7627695532495	927.004357298475	1233.81699346405	616083	1342.22875816993	42.1121797709599	68.3523671610685	6	1787396	3894.10893246187	787.928316864417	1165.18022401465	1	NaN	NaN	NaN	NaN	NaN	390.470986316883	0.993820304323631	35.2180632927957	12.8545251081912	10.8451920107133	2.83578768753913	0.00628391531093175	0.00347783744202169	0	1.00093017020426	3253.34291422307	1	15528.3638344227	1	1	1	3	2019-05-24T18:32:49.886	NG_ecoli_LTEE_11364_DM25	-1000	-0	163.225	DIA_100X_EMPTY_1x1_100ms	cae3e612-179c-45bf-bf63-9a33b32fb986	EPI_100X_YFP_1x1_200ms_25sola	EPI_100X_RFP_1x1_200ms_25sola
62	40	10.9985831746487	440	41.9761901896744	964.113636363636	600.447727272727	153776	349.490909090909	42.1121797709599	68.3523671610685	10	12387851	28154.2068181818	787.928316864417	1165.18022401465	2	NaN	NaN	NaN	NaN	NaN	379.586197121506	0.739886594662002	40.6516768174771	14.0041001239469	9.05993918424928	3.74540027943845	0.0393711310617899	0.0209587768964276	1	1.01228748295727	2620.70966596283	0	18316.7954545455	1	1	1	3	2019-05-24T18:32:49.886	NG_ecoli_LTEE_11364_DM25	-1000	-0	163.225	DIA_100X_EMPTY_1x1_100ms	514744f0-e4ff-42a9-93b4-e9204f4f60ca	EPI_100X_YFP_1x1_200ms_25sola	EPI_100X_RFP_1x1_200ms_25sola
63	35	12.5069836211638	439	48.4667318674287	959.79271070615	1222.30523917995	600754	1368.46013667426	42.1121797709599	68.3523671610685	5	1670350	3804.89749430524	787.928316864417	1165.18022401465	1	NaN	NaN	NaN	NaN	NaN	381.130330505632	0.983480090376669	35.1115894533043	12.4679331536327	10.6043961038717	2.803716828527	0.0122165774032939	0.00464294127957336	2	1.00148781399183	3101.07488789283	1	15488.7517084282	1	1	1	3	2019-05-24T18:32:49.886	NG_ecoli_LTEE_11364_DM25	-1000	-0	163.225	DIA_100X_EMPTY_1x1_100ms	26db1861-07fa-4592-9aa0-dbf7b07559cd	EPI_100X_YFP_1x1_200ms_25sola	EPI_100X_RFP_1x1_200ms_25sola
64	40	14.119625459087	566	48.3645408999016	979.706713780919	734.796819787986	142595	251.934628975265	42.1121797709599	68.3523671610685	12	21799435	38514.9028268551	787.928316864417	1165.18022401465	7	NaN	NaN	NaN	NaN	NaN	445.269519367646	0.937957023559522	39.6575366263287	13.4561728956852	11.0276813710889	2.4498078140485	0.0273783633488093	0.00930365283213267	0	1.00784641242827	3787.77378489129	0	16659.7402826855	1	1	1	3	2019-05-24T18:32:49.886	NG_ecoli_LTEE_11364_DM25	-1000	-0	163.225	DIA_100X_EMPTY_1x1_100ms	51830e5c-449c-4c14-9a21-f3ee85b740ad	EPI_100X_YFP_1x1_200ms_25sola	EPI_100X_RFP_1x1_200ms_25sola
65	37	12.062511976446	447	49.3246035736007	990.939597315436	1022.79418344519	683049	1528.07382550336	42.1121797709599	68.3523671610685	7	3832771	8574.43176733781	787.928316864417	1165.18022401465	3	NaN	NaN	NaN	NaN	NaN	373.412616050572	0.981880924963915	36.525670015975	12.134648235722	9.95828242481042	2.56917333962253	0.00756970497117019	0.00353638051371144	1	1.00031689903202	2844.83413709709	1	16693.2125279642	1	1	1	3	2019-05-24T18:32:49.886	NG_ecoli_LTEE_11364_DM25	-1000	-0	163.225	DIA_100X_EMPTY_1x1_100ms	8ce13284-55a3-4530-8c9d-4164ada504fa	EPI_100X_YFP_1x1_200ms_25sola	EPI_100X_RFP_1x1_200ms_25sola
66	41	12.8168514097547	526	49.4419045058702	1011.51140684411	1042.08365019011	1299766	2471.03802281369	42.1121797709599	68.3523671610685	6	3028999	5758.55323193916	787.928316864417	1165.18022401465	3	NaN	NaN	NaN	NaN	NaN	442.218975160231	0.96613992247951	40.0991593883352	12.2798097207576	10.7903838131174	2.48217577113344	0.00591158566270049	0.00232459233603007	1	1.00016254262611	3666.89889309936	1	16065.9904942966	1	1	1	3	2019-05-24T18:32:49.886	NG_ecoli_LTEE_11364_DM25	-1000	-0	163.225	DIA_100X_EMPTY_1x1_100ms	1631fa30-79e7-4b09-91a4-15c8851cd6ba	EPI_100X_YFP_1x1_200ms_25sola	EPI_100X_RFP_1x1_200ms_25sola
67	54	10.7747710029145	582	32.6633911635955	1013.40206185567	1533.9175257732	163209	280.427835051546	42.1121797709599	68.3523671610685	12	19350118	33247.6254295533	787.928316864417	1165.18022401465	3	NaN	NaN	NaN	NaN	NaN	545.6504662115	0.85066516372665	55.3518250040169	11.5568587250949	9.64452431971328	1.96117565692	0.0387726544421212	0.014909000008856	2	1.00760670405184	4043.74211367518	0	19229.4948453608	1	1	1	3	2019-05-24T18:32:49.886	NG_ecoli_LTEE_11364_DM25	-1000	-0	163.225	DIA_100X_EMPTY_1x1_100ms	d09d3c0a-ca8e-45ff-9cd8-a0a5f3b7baff	EPI_100X_YFP_1x1_200ms_25sola	EPI_100X_RFP_1x1_200ms_25sola
68	59	13.4754003063043	795	48.8817447718157	1038.72327044025	1476.72201257862	2378530	2991.86163522013	42.1121797709599	68.3523671610685	8	1017493	1279.86540880503	787.928316864417	1165.18022401465	0	NaN	NaN	NaN	NaN	NaN	644.607737475684	0.93786668399184	57.8919390193568	13.0750577869968	10.9394410633061	2.22525403768655	0.0167898055745888	0.00549504214021059	3	1.0012903765763	5441.24452312519	0	15854.6603773585	1	1	1	3	2019-05-24T18:32:49.886	NG_ecoli_LTEE_11364_DM25	-1000	-0	163.225	DIA_100X_EMPTY_1x1_100ms	8bf786e3-c506-4056-afc7-11b92c9c7eeb	EPI_100X_YFP_1x1_200ms_25sola	EPI_100X_RFP_1x1_200ms_25sola
69	39	14.038309745198	548	49.160310022236	1066.4197080292	2031.74270072993	2057891	3755.27554744526	42.1121797709599	68.3523671610685	3	2522014	4602.21532846715	787.928316864417	1165.18022401465	0	NaN	NaN	NaN	NaN	NaN	435.066613331429	0.95438187385688	38.4157283961986	13.1202923257476	11.0452809773938	2.72887500389296	0.0169283705430245	0.00755354654601215	1	1.0012955200616	3680.88704101077	0	16980.8886861314	1	1	1	3	2019-05-24T18:32:49.886	NG_ecoli_LTEE_11364_DM25	-1000	-0	163.225	DIA_100X_EMPTY_1x1_100ms	f7269812-119e-4c4d-805f-beb2c52daee3	EPI_100X_YFP_1x1_200ms_25sola	EPI_100X_RFP_1x1_200ms_25sola
70	44	11.4768885089206	506	49.2500980779553	1082.37549407115	1231.65612648221	156830	309.940711462451	42.1121797709599	68.3523671610685	14	16733389	33069.9387351779	787.928316864417	1165.18022401465	4	NaN	NaN	NaN	NaN	NaN	461.240167118473	0.88482833338087	43.5489530711612	13.1459910252067	10.3693173666398	2.70587202777304	0.0100459122039186	0.00448198704306196	1	1.00274626238143	3677.62915714781	0	19460.395256917	1	1	1	3	2019-05-24T18:32:49.886	NG_ecoli_LTEE_11364_DM25	-1000	-0	163.225	DIA_100X_EMPTY_1x1_100ms	368421f4-f3cc-458b-9dd0-c99783c2ad1c	EPI_100X_YFP_1x1_200ms_25sola	EPI_100X_RFP_1x1_200ms_25sola
71	45	13.5593754278857	611	48.5363542830609	1079.09656301146	444.770867430442	1381633	2261.2651391162	42.1121797709599	68.3523671610685	8	1680806	2750.90998363339	787.928316864417	1165.18022401465	0	NaN	NaN	NaN	NaN	NaN	483.295530821809	0.926740070445647	44.6417227466375	12.7496077387464	10.5159495784318	2.53879587208898	0.0141013889283266	0.00779205760661822	1	1.00620764588634	3877.28582529457	0	16199.0098199673	1	1	1	3	2019-05-24T18:32:49.886	NG_ecoli_LTEE_11364_DM25	-1000	-0	163.225	DIA_100X_EMPTY_1x1_100ms	3479709d-927c-4b2b-9b2a-c43c41d37ac8	EPI_100X_YFP_1x1_200ms_25sola	EPI_100X_RFP_1x1_200ms_25sola
72	73	11.3283322739459	827	27.5997789779565	1128.19588875453	745.480048367594	200010	241.850060459492	42.1121797709599	68.3523671610685	18	18575931	22461.8270858525	787.928316864417	1165.18022401465	4	NaN	NaN	NaN	NaN	NaN	730.086643394625	0.753705517403008	73.2177624216178	12.6618121886926	9.7704040278067	2.0226280560616	0.0255208938478632	0.0094088926281025	4	1.01114719881232	5489.48218583171	0	18456.3409915357	1	1	1	3	2019-05-24T18:32:49.886	NG_ecoli_LTEE_11364_DM25	-1000	-0	163.225	DIA_100X_EMPTY_1x1_100ms	69a58401-fbb1-4df7-9c93-91a2971dfa9f	EPI_100X_YFP_1x1_200ms_25sola	EPI_100X_RFP_1x1_200ms_25sola
73	21	11.6795752279499	247	12.9766088559678	1140.6963562753	978.663967611336	78066	316.056680161943	42.1121797709599	68.3523671610685	5	5157069	20878.8218623482	787.928316864417	1165.18022401465	1	NaN	NaN	NaN	NaN	NaN	221.692959299731	0.99963771534078	20.6436155938436	13.0821959057407	10.3710222865055	3.40192540248529	0.00980515901378463	0.00419077492704448	1	1.00034014387131	1743.88876549755	1	17956.6639676113	1	1	1	3	2019-05-24T18:32:49.886	NG_ecoli_LTEE_11364_DM25	-1000	-0	163.225	DIA_100X_EMPTY_1x1_100ms	d1f2e34e-276b-48ea-83aa-269e55589c60	EPI_100X_YFP_1x1_200ms_25sola	EPI_100X_RFP_1x1_200ms_25sola
74	38	10.8364947719264	412	34.1237804375068	1147.87621359223	2001.57038834951	182549	443.080097087379	42.1121797709599	68.3523671610685	11	11202969	27191.6723300971	787.928316864417	1165.18022401465	3	NaN	NaN	NaN	NaN	NaN	359.933258271652	0.714101658144101	39.5744923501725	13.4249797896869	8.74308829247057	3.89874534639776	0.0577927615869601	0.0223877999505311	1	1.02680462513175	2375.93722686881	0	19196.2208737864	1	1	1	3	2019-05-24T18:32:49.886	NG_ecoli_LTEE_11364_DM25	-1000	-0	163.225	DIA_100X_EMPTY_1x1_100ms	d5501970-1112-40d2-a7f6-d18296dd504a	EPI_100X_YFP_1x1_200ms_25sola	EPI_100X_RFP_1x1_200ms_25sola
75	19	10.7892696642426	206	-47.8911385088618	1154.90291262136	966.155339805825	64449	312.859223300971	42.1121797709599	68.3523671610685	4	6009122	29170.4951456311	787.928316864417	1165.18022401465	2	NaN	NaN	NaN	NaN	NaN	189.997803173807	0.999785926740239	17.3124509299458	14.1657632771396	10.2870337491119	4.22617226777154	0.0569674835161093	0.00388765847010346	1	1.00010313008123	1438.89388227997	1	18311.1601941748	1	1	1	3	2019-05-24T18:32:49.886	NG_ecoli_LTEE_11364_DM25	-1000	-0	163.225	DIA_100X_EMPTY_1x1_100ms	0b3ba88a-1d2c-4046-9a16-c782ca65dad5	EPI_100X_YFP_1x1_200ms_25sola	EPI_100X_RFP_1x1_200ms_25sola
76	50	13.4198418085834	671	49.7256021343032	1203.76453055142	1433.39344262295	1680720	2504.79880774963	42.1121797709599	68.3523671610685	7	2731678	4071.05514157973	787.928316864417	1165.18022401465	2	NaN	NaN	NaN	NaN	NaN	546.251450490754	0.964560711972156	48.5367661223438	12.5458206679034	11.0356608949872	2.44078642115489	0.00671168075823139	0.0031990433050005	3	1.00031223442692	4642.55879332164	0	15644.780923994	1	1	1	3	2019-05-24T18:32:49.886	NG_ecoli_LTEE_11364_DM25	-1000	-0	163.225	DIA_100X_EMPTY_1x1_100ms	b95d280b-e6cf-4b5c-83d8-4badb4f5bc35	EPI_100X_YFP_1x1_200ms_25sola	EPI_100X_RFP_1x1_200ms_25sola
77	60	14.166824839345	851	48.1174513475043	1220.08578143361	1266.76733254994	989931	1163.25616921269	42.1121797709599	68.3523671610685	14	3597515	4227.39717978848	787.928316864417	1165.18022401465	2	NaN	NaN	NaN	NaN	NaN	678.520801702492	0.876999439687896	59.464794274879	12.9504491469495	11.21149624558	2.33660592812229	0.0193407113931057	0.00680720650894913	2	1.01156564410105	5870.52516072731	0	15470.1750881316	1	1	1	3	2019-05-24T18:32:49.886	NG_ecoli_LTEE_11364_DM25	-1000	-0	163.225	DIA_100X_EMPTY_1x1_100ms	8f605f10-1a3a-4f20-803c-3327c8995f68	EPI_100X_YFP_1x1_200ms_25sola	EPI_100X_RFP_1x1_200ms_25sola
78	20	10.8462062866596	217	-25.5640350623737	1265.21658986175	946.700460829493	88034	405.6866359447	42.1121797709599	68.3523671610685	5	6076300	28001.3824884793	787.928316864417	1165.18022401465	1	NaN	NaN	NaN	NaN	NaN	181.45577149171	0.999796180405186	16.9980786687526	13.6574587116445	10.1280837895871	3.83914242944176	0.0039709669392211	0.00220966622523192	0	1.00009603248203	1369.44403114742	1	18316.7557603687	1	1	1	3	2019-05-24T18:32:49.886	NG_ecoli_LTEE_11364_DM25	-1000	-0	163.225	DIA_100X_EMPTY_1x1_100ms	3b3de916-3cde-46b1-88c8-18d61e3a2f28	EPI_100X_YFP_1x1_200ms_25sola	EPI_100X_RFP_1x1_200ms_25sola
79	17	9.88701979714451	169	-49.9802886402368	1271.5798816568	964.846153846154	96951	573.674556213018	42.1121797709599	68.3523671610685	2	2980389	17635.4378698225	787.928316864417	1165.18022401465	1	NaN	NaN	NaN	NaN	NaN	161.710352031243	0.999781642808882	14.3148971143048	13.9379286214349	10.5140200285046	3.99101098851302	0.00867746802607214	0.00455063938274621	0	1.00025312756111	1242.84140225306	1	18919.4970414201	1	1	1	3	2019-05-24T18:32:49.886	NG_ecoli_LTEE_11364_DM25	-1000	-0	163.225	DIA_100X_EMPTY_1x1_100ms	50077e08-37f2-4ec0-bb53-fd1c57a6629f	EPI_100X_YFP_1x1_200ms_25sola	EPI_100X_RFP_1x1_200ms_25sola
80	42	13.9770646390176	587	49.4555154184797	1285.82964224872	2017.80238500852	14156523	24116.734241908	42.1121797709599	68.3523671610685	5	1069900	1822.65758091993	787.928316864417	1165.18022401465	0	NaN	NaN	NaN	NaN	NaN	458.985871457744	0.965793357586109	40.2865680049357	12.7413504740222	11.1909831019665	2.56418747978	0.0112945931546502	0.00533960990406628	1	1.00331334728482	3962.65837458538	0	15935.7240204429	1	1	1	3	2019-05-24T18:32:49.886	NG_ecoli_LTEE_11364_DM25	-1000	-0	163.225	DIA_100X_EMPTY_1x1_100ms	9c532e61-9435-43af-bcca-ff9fd1113da7	EPI_100X_YFP_1x1_200ms_25sola	EPI_100X_RFP_1x1_200ms_25sola
81	41	13.7248554322858	563	49.2024372239184	1301.47957371226	437.499111900533	1204934	2140.20248667851	42.1121797709599	68.3523671610685	3	362360	643.623445825933	787.928316864417	1165.18022401465	0	NaN	NaN	NaN	NaN	NaN	444.186252210625	0.948130184287517	40.1596011778495	12.6015611058916	10.8449469187866	2.41971958734154	0.0109778156943058	0.0061219113281148	1	1.00153120187617	3709.66022815653	0	16216.595026643	1	1	1	3	2019-05-24T18:32:49.886	NG_ecoli_LTEE_11364_DM25	-1000	-0	163.225	DIA_100X_EMPTY_1x1_100ms	08ade455-63ef-4d8a-9875-7b9f03490bba	EPI_100X_YFP_1x1_200ms_25sola	EPI_100X_RFP_1x1_200ms_25sola
82	28	8.59839956143769	241	39.8834679059965	1355.92946058091	297.663900414938	70003	290.46887966805	42.1121797709599	68.3523671610685	9	6025025	25000.1037344398	787.928316864417	1165.18022401465	2	NaN	NaN	NaN	NaN	NaN	274.611232654368	0.965477758455795	28.8913298514803	11.8237242326307	9.17879380851341	2.66384344484223	0.0174413466904681	0.00903868241905688	0	1.00486567571005	1911.73918517812	0	20082.2282157676	1	1	1	3	2019-05-24T18:32:49.886	NG_ecoli_LTEE_11364_DM25	-1000	-0	163.225	DIA_100X_EMPTY_1x1_100ms	58801552-c89f-495d-8cbe-c037902c13e6	EPI_100X_YFP_1x1_200ms_25sola	EPI_100X_RFP_1x1_200ms_25sola
83	49	14.3995640216476	705	48.7693767857045	1368.38439716312	1126.61843971631	1914822	2716.05957446808	42.1121797709599	68.3523671610685	11	2191372	3108.32907801418	787.928316864417	1165.18022401465	0	NaN	NaN	NaN	NaN	NaN	550.289549543171	0.940397681205378	47.7674253475539	13.4709240568361	11.2613414662216	2.51092970476206	0.0227164329637922	0.00825442904111015	0	1.00878696780393	4757.75385259749	0	16015.9687943262	1	1	1	3	2019-05-24T18:32:49.886	NG_ecoli_LTEE_11364_DM25	-1000	-0	163.225	DIA_100X_EMPTY_1x1_100ms	069d759f-46af-4df4-8095-1002cff3b9e2	EPI_100X_YFP_1x1_200ms_25sola	EPI_100X_RFP_1x1_200ms_25sola
84	64	13.5816701468269	870	43.5967281444928	1415.84252873563	1302.5091954023	1357284	1560.09655172414	42.1121797709599	68.3523671610685	14	3946402	4536.09425287356	787.928316864417	1165.18022401465	5	NaN	NaN	NaN	NaN	NaN	699.682705884275	0.890143479233304	61.7000958713687	13.1420276770422	11.1944980464086	2.36769035109593	0.0103843367335968	0.00441544509567306	0	1.00431065098689	6072.74394986822	0	15595.6597701149	1	1	1	3	2019-05-24T18:32:49.886	NG_ecoli_LTEE_11364_DM25	-1000	-0	163.225	DIA_100X_EMPTY_1x1_100ms	ee057ae1-cc9a-4463-b667-113e5c8789df	EPI_100X_YFP_1x1_200ms_25sola	EPI_100X_RFP_1x1_200ms_25sola
85	45	11.6858390683132	526	49.7164323416696	1444.91064638783	133.745247148289	143471	272.75855513308	42.1121797709599	68.3523671610685	13	21072692	40062.1520912547	787.928316864417	1165.18022401465	4	NaN	NaN	NaN	NaN	NaN	459.527235659803	0.930983656848875	43.9275032178929	11.9761947921954	10.2171663113608	2.42217349365601	0.0126921100771731	0.00616326052585253	2	1.00117991826444	3601.53239948934	0	18756.5114068441	1	1	1	3	2019-05-24T18:32:49.886	NG_ecoli_LTEE_11364_DM25	-1000	-0	163.225	DIA_100X_EMPTY_1x1_100ms	64a4d745-6464-4b1f-8823-3d91b577df67	EPI_100X_YFP_1x1_200ms_25sola	EPI_100X_RFP_1x1_200ms_25sola
86	50	13.6923622342392	685	49.7558859327476	1470.06277372263	980.909489051095	1396722	2039.0102189781	42.1121797709599	68.3523671610685	7	743447	1085.32408759124	787.928316864417	1165.18022401465	0	NaN	NaN	NaN	NaN	NaN	542.380104069553	0.956609388908583	48.8133735541349	12.6215856433476	10.9595684190434	2.30597019734794	0.0150472575421078	0.00473467347433194	3	1.00159510525561	4604.85128593126	0	15437.0408759124	1	1	1	3	2019-05-24T18:32:49.886	NG_ecoli_LTEE_11364_DM25	-1000	-0	163.225	DIA_100X_EMPTY_1x1_100ms	b71ae2c8-ddaa-44c6-8aa3-35e3ee9ae206	EPI_100X_YFP_1x1_200ms_25sola	EPI_100X_RFP_1x1_200ms_25sola
87	43	13.2971429260048	572	49.3667832613855	1463.93531468531	1402.91083916084	1682785	2941.93181818182	42.1121797709599	68.3523671610685	4	772420	1350.38461538462	787.928316864417	1165.18022401465	0	NaN	NaN	NaN	NaN	NaN	470.863638761883	0.947966437552418	41.1686217414145	13.079752712421	11.2162758850529	2.61777076974409	0.0225813343413994	0.00936602814508375	2	1.01095552652832	4067.74364441243	0	15578.4825174825	1	1	1	3	2019-05-24T18:32:49.886	NG_ecoli_LTEE_11364_DM25	-1000	-0	163.225	DIA_100X_EMPTY_1x1_100ms	9a3de3ff-134b-4fba-9d3a-f28155f118df	EPI_100X_YFP_1x1_200ms_25sola	EPI_100X_RFP_1x1_200ms_25sola
88	40	11.855865659954	474	49.4045077572913	1477.27004219409	504.962025316456	138794	292.814345991561	42.1121797709599	68.3523671610685	13	16673541	35176.246835443	787.928316864417	1165.18022401465	3	NaN	NaN	NaN	NaN	NaN	413.705118032554	0.930856288466314	39.315050432834	12.2513797388037	10.335955751364	2.32768303992025	0.00447773718760295	0.0017321152571921	3	1.00008715109674	3298.754542919	0	18413.2848101266	1	1	1	3	2019-05-24T18:32:49.886	NG_ecoli_LTEE_11364_DM25	-1000	-0	163.225	DIA_100X_EMPTY_1x1_100ms	5049ba5a-80d5-4554-a5c3-66cf025464b8	EPI_100X_YFP_1x1_200ms_25sola	EPI_100X_RFP_1x1_200ms_25sola
89	39	12.8490449018689	501	49.7135358671882	1484.28942115768	609.544910179641	1583909	3161.49500998004	42.1121797709599	68.3523671610685	4	846458	1689.5369261477	787.928316864417	1165.18022401465	0	NaN	NaN	NaN	NaN	NaN	406.596042899966	0.984088745423895	36.2744701695493	12.5923463266096	10.9816986763627	2.68482113175669	0.00678013332154006	0.00250043238244821	1	1.00044486234892	3435.81685026641	0	15175.6167664671	1	1	1	3	2019-05-24T18:32:49.886	NG_ecoli_LTEE_11364_DM25	-1000	-0	163.225	DIA_100X_EMPTY_1x1_100ms	640b0641-abd7-4b84-af10-8e9f4f234d79	EPI_100X_YFP_1x1_200ms_25sola	EPI_100X_RFP_1x1_200ms_25sola
90	36	12.8835858803806	464	49.5264886680215	1517.68965517241	476.323275862069	304677	656.631465517241	42.1121797709599	68.3523671610685	9	4946385	10660.3125	787.928316864417	1165.18022401465	2	NaN	NaN	NaN	NaN	NaN	375.714503109514	0.984895595654014	33.6454697323329	12.9897409655978	10.8990416576156	2.89971952048652	0.0100087421892487	0.00513067403817442	1	1.00209370269492	3139.01291375089	0	15604.3685344828	1	1	1	3	2019-05-24T18:32:49.886	NG_ecoli_LTEE_11364_DM25	-1000	-0	163.225	DIA_100X_EMPTY_1x1_100ms	6506c9ac-95e0-4294-a209-aec549bebd24	EPI_100X_YFP_1x1_200ms_25sola	EPI_100X_RFP_1x1_200ms_25sola
91	43	12.3654977846939	533	49.5237650792236	1542.0487804878	1937.44840525328	180664	338.956848030019	42.1121797709599	68.3523671610685	13	20494742	38451.6735459662	787.928316864417	1165.18022401465	3	NaN	NaN	NaN	NaN	NaN	447.14202872112	0.915250872286578	42.3898885549417	12.3261433490666	10.2990669511883	2.40743575883707	0.020168314273956	0.00642457180408302	3	1.0035391587659	3531.40818197632	0	18121.6454033771	1	1	1	3	2019-05-24T18:32:49.886	NG_ecoli_LTEE_11364_DM25	-1000	-0	163.225	DIA_100X_EMPTY_1x1_100ms	d8e2c48c-12bb-4f75-92fd-9d2a5d7b359d	EPI_100X_YFP_1x1_200ms_25sola	EPI_100X_RFP_1x1_200ms_25sola
92	40	13.8693876857088	555	49.099675039809	1554.8954954955	978.475675675676	1902377	3427.70630630631	42.1121797709599	68.3523671610685	5	456401	822.344144144144	787.928316864417	1165.18022401465	0	NaN	NaN	NaN	NaN	NaN	439.283697680531	0.949954142822522	39.3234176673693	13.2953704589677	10.8521327090825	2.75398349799705	0.00613145457010283	0.00284097062609541	1	1.00019687407503	3637.23473226554	0	15817.0324324324	1	1	1	3	2019-05-24T18:32:49.886	NG_ecoli_LTEE_11364_DM25	-1000	-0	163.225	DIA_100X_EMPTY_1x1_100ms	fb3b5317-29e5-4d00-91c2-8eac95cba95b	EPI_100X_YFP_1x1_200ms_25sola	EPI_100X_RFP_1x1_200ms_25sola
93	47	13.1397295663141	618	49.7419428727933	1578.95469255663	1405.89644012945	1301819	2106.50323624595	42.1121797709599	68.3523671610685	7	3813173	6170.18284789644	787.928316864417	1165.18022401465	0	NaN	NaN	NaN	NaN	NaN	502.1816191695	0.942184070199175	45.5696185426375	13.2583937807887	10.7081399550775	2.72012668598405	0.067200705751044	0.00679437829114786	3	1.00069148445878	4103.86770455553	1	16186.1715210356	1	1	1	3	2019-05-24T18:32:49.886	NG_ecoli_LTEE_11364_DM25	-1000	-0	163.225	DIA_100X_EMPTY_1x1_100ms	97c03d23-3dd1-4d45-beaa-17f0970a3880	EPI_100X_YFP_1x1_200ms_25sola	EPI_100X_RFP_1x1_200ms_25sola
94	29	9.65581869419669	281	42.4422805503309	1570.29537366548	1426.64056939502	101155	359.982206405694	42.1121797709599	68.3523671610685	6	13815192	49164.384341637	787.928316864417	1165.18022401465	2	NaN	NaN	NaN	NaN	NaN	267.074719618703	0.993532083850541	29.4056813494367	10.9371409171828	8.67212777232777	2.76909196147	0.0230529258867666	0.0107177528214418	0	1.00644192748281	1736.89059729733	2	19033.1387900356	1	1	1	3	2019-05-24T18:32:49.886	NG_ecoli_LTEE_11364_DM25	-1000	-0	163.225	DIA_100X_EMPTY_1x1_100ms	4dc890ba-e23f-45bd-821a-9dd1f8a293d2	EPI_100X_YFP_1x1_200ms_25sola	EPI_100X_RFP_1x1_200ms_25sola
95	53	14.0774685351004	746	49.4433769335696	1581.67962466488	1136.09249329759	1727605	2315.82439678284	42.1121797709599	68.3523671610685	9	2478301	3322.11930294906	787.928316864417	1165.18022401465	0	NaN	NaN	NaN	NaN	NaN	595.688951500997	0.940159139334198	51.130252329888	13.3242814458757	11.4610290416433	2.38018812832411	0.0109607804628379	0.00578636665709891	2	1.00266512541795	5274.9098692734	0	15808.2131367292	1	1	1	3	2019-05-24T18:32:49.886	NG_ecoli_LTEE_11364_DM25	-1000	-0	163.225	DIA_100X_EMPTY_1x1_100ms	4790a405-d108-4165-9f0c-c0c751bc0353	EPI_100X_YFP_1x1_200ms_25sola	EPI_100X_RFP_1x1_200ms_25sola
96	51	12.3369382028686	629	48.9812309491342	1590.1319554849	1847.00158982512	210903	335.298887122417	42.1121797709599	68.3523671610685	14	26169644	41605.1573926868	787.928316864417	1165.18022401465	5	NaN	NaN	NaN	NaN	NaN	521.083104255454	0.872795261453269	49.6666548833888	12.6625672386132	10.3222653687319	2.32097895115334	0.0278767078234678	0.0103370294913501	2	1.0099347437517	4156.28032922978	0	17739.3434022258	1	1	1	3	2019-05-24T18:32:49.886	NG_ecoli_LTEE_11364_DM25	-1000	-0	163.225	DIA_100X_EMPTY_1x1_100ms	ea57cbfb-8db8-4276-b40c-6ae92ac3b90a	EPI_100X_YFP_1x1_200ms_25sola	EPI_100X_RFP_1x1_200ms_25sola
97	28	11.511954804947	323	46.7273051466252	1587.67801857585	1451.21981424149	111525	345.278637770898	42.1121797709599	68.3523671610685	6	12027545	37236.9814241486	787.928316864417	1165.18022401465	2	NaN	NaN	NaN	NaN	NaN	271.017237882755	0.997973478558422	26.7894367805348	12.0632438298104	9.67747952655438	3.27070122516727	0.0228479377078359	0.00321806099887512	1	1.00041982421843	1970.50702233273	1	18006.4767801858	1	1	1	3	2019-05-24T18:32:49.886	NG_ecoli_LTEE_11364_DM25	-1000	-0	163.225	DIA_100X_EMPTY_1x1_100ms	7b2894d5-dc6b-4160-bd11-0b8e7d38ebc6	EPI_100X_YFP_1x1_200ms_25sola	EPI_100X_RFP_1x1_200ms_25sola
98	28	13.4917034479365	378	43.6984798949226	1642.97883597884	1362.61904761905	1310313	3466.43650793651	42.1121797709599	68.3523671610685	5	336626	890.544973544974	787.928316864417	1165.18022401465	0	NaN	NaN	NaN	NaN	NaN	308.625194466497	0.999348776235145	27.452601963272	12.9631500171678	10.9952660466531	3.03887616347175	0.00724929301783129	0.00354677638953423	1	1.00061979690937	2606.66294970827	1	16226.1587301587	1	1	1	3	2019-05-24T18:32:49.886	NG_ecoli_LTEE_11364_DM25	-1000	-0	163.225	DIA_100X_EMPTY_1x1_100ms	88bfe560-c3ce-4af6-a440-7383e3f80cde	EPI_100X_YFP_1x1_200ms_25sola	EPI_100X_RFP_1x1_200ms_25sola
99	46	13.2970585383499	612	49.5122279420305	1652.46732026144	916.08660130719	1216495	1987.73692810458	42.1121797709599	68.3523671610685	6	3125452	5106.9477124183	787.928316864417	1165.18022401465	2	NaN	NaN	NaN	NaN	NaN	495.969893278169	0.943373523152779	44.5589914063853	12.9304809125817	10.8256418305039	2.51595819195283	0.023267863231535	0.00995345921124227	0	1.01054101300372	4101.40391695737	0	16185.4199346405	1	1	1	3	2019-05-24T18:32:49.886	NG_ecoli_LTEE_11364_DM25	-1000	-0	163.225	DIA_100X_EMPTY_1x1_100ms	fccd9b3b-1880-43d9-8845-8fb362281f60	EPI_100X_YFP_1x1_200ms_25sola	EPI_100X_RFP_1x1_200ms_25sola
100	33	13.7618118932965	455	48.0826887822112	1663.31428571429	1386.21318681319	1559237	3426.89450549451	42.1121797709599	68.3523671610685	2	403859	887.602197802198	787.928316864417	1165.18022401465	0	NaN	NaN	NaN	NaN	NaN	380.064558406873	0.989794629613312	33.1709094227109	13.3349647046253	11.0588173269695	3.17052438483458	0.0230966391180402	0.00803841085589475	1	1.00413419549032	3186.13833815555	1	16228.5494505494	1	1	1	3	2019-05-24T18:32:49.886	NG_ecoli_LTEE_11364_DM25	-1000	-0	163.225	DIA_100X_EMPTY_1x1_100ms	bb0e5496-286d-4afd-980f-a4ff0f65080f	EPI_100X_YFP_1x1_200ms_25sola	EPI_100X_RFP_1x1_200ms_25sola
101	17	7.65863229178326	131	-49.1077260430473	1662.52671755725	1017.69465648855	44994	343.465648854962	42.1121797709599	68.3523671610685	5	6453408	49262.6564885496	787.928316864417	1165.18022401465	2	NaN	NaN	NaN	NaN	NaN	173.916268887529	0.999824767817341	18.2632698397878	11.7074257855631	9.15624041284084	3.10883144944185	0.0056101048446558	0.00278151772639196	1	1.00017198094608	1202.54902858082	1	19857.6870229008	1	1	1	3	2019-05-24T18:32:49.886	NG_ecoli_LTEE_11364_DM25	-1000	-0	163.225	DIA_100X_EMPTY_1x1_100ms	01ada5c1-3d25-4de0-9cfb-1930c2971ffe	EPI_100X_YFP_1x1_200ms_25sola	EPI_100X_RFP_1x1_200ms_25sola
102	45	14.4185283235579	650	49.5111508346994	1680.05846153846	803.364615384615	1239221	1906.49384615385	42.1121797709599	68.3523671610685	6	3140085	4830.9	787.928316864417	1165.18022401465	2	NaN	NaN	NaN	NaN	NaN	498.852219913466	0.959557070503077	43.8240066540904	12.8683530895246	11.0925629353343	2.61809968608554	0.0105432080445001	0.00446613804484321	1	1.00109872092571	4235.12043612336	0	15706.4923076923	1	1	1	3	2019-05-24T18:32:49.886	NG_ecoli_LTEE_11364_DM25	-1000	-0	163.225	DIA_100X_EMPTY_1x1_100ms	215ef092-4fb6-48a3-beae-eb57797ae118	EPI_100X_YFP_1x1_200ms_25sola	EPI_100X_RFP_1x1_200ms_25sola
103	34	14.8419320414204	505	44.2089955441436	1677.52079207921	1018.9504950495	190243	376.718811881188	42.1121797709599	68.3523671610685	10	23302869	46144.295049505	787.928316864417	1165.18022401465	2	NaN	NaN	NaN	NaN	NaN	396.189520240752	0.970502123731525	33.165155264866	15.3364376460506	11.5744899881733	3.45701066994744	0.031094279081834	0.0160830353745468	0	1.01881768577162	3489.59996107707	1	17640.9584158416	1	1	1	3	2019-05-24T18:32:49.886	NG_ecoli_LTEE_11364_DM25	-1000	-0	163.225	DIA_100X_EMPTY_1x1_100ms	d1d348cd-425a-49de-9302-12127e6f572d	EPI_100X_YFP_1x1_200ms_25sola	EPI_100X_RFP_1x1_200ms_25sola
104	32	12.499001944431	400	42.2920201648573	1682.43	1057.06	110587	276.4675	42.1121797709599	68.3523671610685	7	14633541	36583.8525	787.928316864417	1165.18022401465	3	NaN	NaN	NaN	NaN	NaN	326.060269732294	0.96816694110202	31.1766074102628	13.2135841077314	10.1957040941201	2.87576124851776	0.0163585496541158	0.00717150455466849	1	1.00357516783361	2545.38324354818	0	17386.79	1	1	1	3	2019-05-24T18:32:49.886	NG_ecoli_LTEE_11364_DM25	-1000	-0	163.225	DIA_100X_EMPTY_1x1_100ms	ffb757bf-5316-4fb2-8899-5a55cd47fec8	EPI_100X_YFP_1x1_200ms_25sola	EPI_100X_RFP_1x1_200ms_25sola
105	49	14.2861780631958	700	45.7397923134381	1696.76285714286	1135.25	482109	688.727142857143	42.1121797709599	68.3523671610685	13	20017472	28596.3885714286	787.928316864417	1165.18022401465	7	NaN	NaN	NaN	NaN	NaN	578.951610744165	0.845808339559742	50.1353385425578	13.9655360040223	11.1881160156801	2.55687596036207	0.0562792683612247	0.0247791090980852	1	1.03886489933911	4928.87444752147	1	17567.5128571429	1	1	1	3	2019-05-24T18:32:49.886	NG_ecoli_LTEE_11364_DM25	-1000	-0	163.225	DIA_100X_EMPTY_1x1_100ms	ecb0de88-1739-4209-8a0e-682af7c32688	EPI_100X_YFP_1x1_200ms_25sola	EPI_100X_RFP_1x1_200ms_25sola
106	40	11.0426434761734	442	46.2156237930554	1695.51131221719	1179.56334841629	381756	863.701357466063	42.1121797709599	68.3523671610685	6	10158178	22982.3031674208	787.928316864417	1165.18022401465	3	NaN	NaN	NaN	NaN	NaN	435.466334357387	0.908267550946538	42.7799187822365	12.3104470315093	9.93493662026185	2.19767927599955	0.0220251560102894	0.00824036715296676	2	1.00527942945113	3316.34755727928	2	18466.979638009	1	1	1	3	2019-05-24T18:32:49.886	NG_ecoli_LTEE_11364_DM25	-1000	-0	163.225	DIA_100X_EMPTY_1x1_100ms	bc6aa73d-6c95-4cee-b008-89572a9d9aee	EPI_100X_YFP_1x1_200ms_25sola	EPI_100X_RFP_1x1_200ms_25sola
107	39	13.1994611388728	515	49.3713303079184	1710.74951456311	1776.47184466019	2107409	4092.05631067961	42.1121797709599	68.3523671610685	3	482320	936.543689320388	787.928316864417	1165.18022401465	0	NaN	NaN	NaN	NaN	NaN	405.976092233943	0.971286081546147	36.6025313360523	12.5039240762708	10.8313157702179	2.63597299475016	0.00968187852480601	0.00489758503594564	0	1.00196650767847	3372.58913738761	0	16002.9766990291	1	1	1	3	2019-05-24T18:32:49.886	NG_ecoli_LTEE_11364_DM25	-1000	-0	163.225	DIA_100X_EMPTY_1x1_100ms	260df57a-ca49-4347-8d2f-8b234e8b1cfb	EPI_100X_YFP_1x1_200ms_25sola	EPI_100X_RFP_1x1_200ms_25sola
108	48	14.3536943592857	689	48.2787830692302	1713.39187227866	1187.47750362845	805146	1168.57184325109	42.1121797709599	68.3523671610685	16	8131155	11801.3860667634	787.928316864417	1165.18022401465	4	NaN	NaN	NaN	NaN	NaN	557.918855780456	0.935252116889471	47.0608174562445	14.5820072926803	11.6541233945371	2.81042477234751	0.0142321547314636	0.0065213104323285	3	1.00093666928334	5020.0561207679	1	16711.534107402	1	1	1	3	2019-05-24T18:32:49.886	NG_ecoli_LTEE_11364_DM25	-1000	-0	163.225	DIA_100X_EMPTY_1x1_100ms	9308fe10-51a4-487d-aaad-c28f1630bb23	EPI_100X_YFP_1x1_200ms_25sola	EPI_100X_RFP_1x1_200ms_25sola
109	66	11.6883943630822	772	35.9658842351925	1728.37435233161	194.663212435233	277077	358.908031088083	42.1121797709599	68.3523671610685	13	17565859	22753.7033678756	787.928316864417	1165.18022401465	4	NaN	NaN	NaN	NaN	NaN	670.086005404158	0.812118753563819	65.9287837073283	13.6804356104417	9.92249027595919	2.22994760005717	0.0373567217376603	0.0127980249145141	2	1.01150852267567	5098.07604160294	0	18597.481865285	1	1	1	3	2019-05-24T18:32:49.886	NG_ecoli_LTEE_11364_DM25	-1000	-0	163.225	DIA_100X_EMPTY_1x1_100ms	4be5b5a3-1055-45d4-a236-823793874e4b	EPI_100X_YFP_1x1_200ms_25sola	EPI_100X_RFP_1x1_200ms_25sola
110	36	14.2183339627829	512	47.9484206805744	1775.55078125	848.904296875	1403053	2740.337890625	42.1121797709599	68.3523671610685	5	528776	1032.765625	787.928316864417	1165.18022401465	0	NaN	NaN	NaN	NaN	NaN	399.669186133199	0.9518499196736	34.9253789057818	13.1646064270584	10.9719582684848	3.1070601428048	0.0183325212955793	0.00799366229288592	1	1.00409977441142	3302.16904587883	0	15988.00390625	1	1	1	3	2019-05-24T18:32:49.886	NG_ecoli_LTEE_11364_DM25	-1000	-0	163.225	DIA_100X_EMPTY_1x1_100ms	eaf252eb-eddb-4d0f-9924-4c290f7a6022	EPI_100X_YFP_1x1_200ms_25sola	EPI_100X_RFP_1x1_200ms_25sola
111	54	13.6285960613533	737	48.073769029406	1843.66621438263	865.428765264586	1870012	2537.32971506106	42.1121797709599	68.3523671610685	12	6381213	8658.36227951153	787.928316864417	1165.18022401465	4	NaN	NaN	NaN	NaN	NaN	598.913788599988	0.908238011109675	52.7913956300735	12.8962084352889	11.1907963617989	2.25240396956046	0.0129231489901149	0.00706480868447645	1	1.00842231921543	5192.48213259555	0	15868.9036635007	1	1	1	3	2019-05-24T18:32:49.886	NG_ecoli_LTEE_11364_DM25	-1000	-0	163.225	DIA_100X_EMPTY_1x1_100ms	eee1bca5-cd0c-4f81-9df8-a7f999d4fb93	EPI_100X_YFP_1x1_200ms_25sola	EPI_100X_RFP_1x1_200ms_25sola
112	36	13.5193350690486	487	49.1191028362774	1846.07186858316	536.665297741273	1227419	2520.36755646817	42.1121797709599	68.3523671610685	4	860065	1766.04722792608	787.928316864417	1165.18022401465	0	NaN	NaN	NaN	NaN	NaN	385.754255136806	0.972798625900916	34.1229360335818	12.9393763136145	11.0372023518125	2.71197694810946	0.0141772761340653	0.00488092852771772	1	1.00111973289923	3264.78271922428	0	16183.1519507187	1	1	1	3	2019-05-24T18:32:49.886	NG_ecoli_LTEE_11364_DM25	-1000	-0	163.225	DIA_100X_EMPTY_1x1_100ms	9860a119-f87e-4bf4-85b7-0227e67096d5	EPI_100X_YFP_1x1_200ms_25sola	EPI_100X_RFP_1x1_200ms_25sola
113	40	11.9754204239404	479	48.731309688595	1919.04384133612	239.164926931106	168588	351.958246346555	42.1121797709599	68.3523671610685	8	23898884	49893.2860125261	787.928316864417	1165.18022401465	8	NaN	NaN	NaN	NaN	NaN	403.713929050366	0.902239704994369	38.7528687710611	12.5713117708686	10.1096755393611	2.68038802702709	0.0223527720991566	0.00866220434462281	2	1.00678794777226	3110.77194918194	0	18210.2901878914	1	1	1	3	2019-05-24T18:32:49.886	NG_ecoli_LTEE_11364_DM25	-1000	-0	163.225	DIA_100X_EMPTY_1x1_100ms	69818aac-87a7-46ab-a866-0451a7599ccb	EPI_100X_YFP_1x1_200ms_25sola	EPI_100X_RFP_1x1_200ms_25sola
114	32	9.02716120164181	290	46.9176742224531	1930.40689655172	1488.77586206897	98867	340.920689655172	42.1121797709599	68.3523671610685	9	8290153	28586.7344827586	787.928316864417	1165.18022401465	3	NaN	NaN	NaN	NaN	NaN	324.681739642456	0.932874109639636	34.0647810506777	11.3257342739478	9.27970021990419	2.35922088437333	0.00540413307649928	0.00217579244312452	1	1.00011420871323	2303.8986826615	0	20104.4482758621	1	1	1	3	2019-05-24T18:32:49.886	NG_ecoli_LTEE_11364_DM25	-1000	-0	163.225	DIA_100X_EMPTY_1x1_100ms	40f03324-6241-46e3-859c-23a1788fd43f	EPI_100X_YFP_1x1_200ms_25sola	EPI_100X_RFP_1x1_200ms_25sola
115	60	13.5259801639744	812	36.9378499810734	1961.9815270936	1791.26477832512	1300126	1601.14039408867	42.1121797709599	68.3523671610685	10	5055266	6225.69704433498	787.928316864417	1165.18022401465	8	NaN	NaN	NaN	NaN	NaN	647.424933475007	0.870312305816459	58.5354716179183	13.1192132646459	10.7973350136357	2.72353129493932	0.0403376229962693	0.00679631086393848	2	1.00296415602044	5359.72067064067	0	16154.6933497537	1	1	1	3	2019-05-24T18:32:49.886	NG_ecoli_LTEE_11364_DM25	-1000	-0	163.225	DIA_100X_EMPTY_1x1_100ms	a81753cc-2f27-4abf-b25b-9a8464c9e9a8	EPI_100X_YFP_1x1_200ms_25sola	EPI_100X_RFP_1x1_200ms_25sola
116	32	7.20454279161864	231	42.2869108608929	1946.93073593074	186.909090909091	77024	333.437229437229	42.1121797709599	68.3523671610685	7	7231415	31304.8268398268	787.928316864417	1165.18022401465	3	NaN	NaN	NaN	NaN	NaN	313.049323213368	0.901290487522479	34.868208268442	10.8013536398517	8.71072371142995	2.27952632266878	0.0122421175426817	0.00678993454927666	1	1.00093086544964	2077.91601623888	0	20289.9177489177	1	1	1	3	2019-05-24T18:32:49.886	NG_ecoli_LTEE_11364_DM25	-1000	-0	163.225	DIA_100X_EMPTY_1x1_100ms	ffd9b1fe-69ec-42e6-bece-8840131efd5c	EPI_100X_YFP_1x1_200ms_25sola	EPI_100X_RFP_1x1_200ms_25sola
117	40	12.1237823543232	485	49.4430887315158	1960.92164948454	662.439175257732	158844	327.513402061856	42.1121797709599	68.3523671610685	10	9838812	20286.2103092784	787.928316864417	1165.18022401465	2	NaN	NaN	NaN	NaN	NaN	412.950725140868	0.920074452137019	38.9773046137857	13.0057136360093	10.3191828106624	2.63297366623379	0.00829927287636514	0.00349811246917149	1	1.00119545724499	3259.81007121531	0	17612.387628866	1	1	1	3	2019-05-24T18:32:49.886	NG_ecoli_LTEE_11364_DM25	-1000	-0	163.225	DIA_100X_EMPTY_1x1_100ms	bec4f366-1bab-4001-945d-0457a3da0659	EPI_100X_YFP_1x1_200ms_25sola	EPI_100X_RFP_1x1_200ms_25sola
118	50	12.7600940590303	638	49.58652508344	1985.13636363636	1126.31347962382	548599	859.873040752351	42.1121797709599	68.3523671610685	11	12668490	19856.5673981191	787.928316864417	1165.18022401465	3	NaN	NaN	NaN	NaN	NaN	522.945803241338	0.923605200958933	49.0458240538697	12.4594349881111	10.4660857192646	2.29145591118466	0.0131380210046488	0.0065189535265415	1	1.0022493386886	4219.49514907881	0	16482.3981191223	1	1	1	3	2019-05-24T18:32:49.886	NG_ecoli_LTEE_11364_DM25	-1000	-0	163.225	DIA_100X_EMPTY_1x1_100ms	e08c203c-5b70-4837-8d8a-701a4b8b5f12	EPI_100X_YFP_1x1_200ms_25sola	EPI_100X_RFP_1x1_200ms_25sola
119	31	13.8600296640641	430	46.5710378046076	2016.51162790698	1798.4023255814	613730	1427.27906976744	42.1121797709599	68.3523671610685	11	6300865	14653.1744186047	787.928316864417	1165.18022401465	4	NaN	NaN	NaN	NaN	NaN	336.996124424642	0.998183505841823	30.1554148516846	13.1149593065398	10.8847033493154	3.14697009992885	0.0127077400060657	0.00474889255701475	1	1.00127612756773	2806.00463127532	2	17436.411627907	1	1	1	3	2019-05-24T18:32:49.886	NG_ecoli_LTEE_11364_DM25	-1000	-0	163.225	DIA_100X_EMPTY_1x1_100ms	28bb8f4d-de9b-4eaa-a0b4-c87570205b7c	EPI_100X_YFP_1x1_200ms_25sola	EPI_100X_RFP_1x1_200ms_25sola
120	31	9.12100052938527	283	-33.1301005952051	2035.53356890459	1270.60070671378	90913	321.247349823322	42.1121797709599	68.3523671610685	6	8749709	30917.6996466431	787.928316864417	1165.18022401465	3	NaN	NaN	NaN	NaN	NaN	NaN	NaN	NaN	NaN	NaN	NaN	NaN	NaN	NaN	NaN	NaN	0	20084.1943462898	1	1	1	3	2019-05-24T18:32:49.886	NG_ecoli_LTEE_11364_DM25	-1000	-0	163.225	DIA_100X_EMPTY_1x1_100ms	13302749-684e-4901-a26e-017e1aba2808	EPI_100X_YFP_1x1_200ms_25sola	EPI_100X_RFP_1x1_200ms_25sola
121	15	4.7859630137269	72	-49.9990790241328	2029.54166666667	1794.65277777778	62812	872.388888888889	42.1121797709599	68.3523671610685	0	3363352	46713.2222222222	787.928316864417	1165.18022401465	1	NaN	NaN	NaN	NaN	NaN	148.973501783698	0.997653656284138	NaN	NaN	NaN	NaN	NaN	NaN	NaN	NaN	NaN	1	20836.875	1	1	1	3	2019-05-24T18:32:49.886	NG_ecoli_LTEE_11364_DM25	-1000	-0	163.225	DIA_100X_EMPTY_1x1_100ms	7978b628-946d-4fd5-8413-17e3f0cbcd10	EPI_100X_YFP_1x1_200ms_25sola	EPI_100X_RFP_1x1_200ms_25sola
122	33	12.1917350078424	404	26.9883307047747	2037.05445544554	1821.34653465347	556429	1377.2995049505	42.1121797709599	68.3523671610685	4	3737396	9250.9801980198	787.928316864417	1165.18022401465	4	NaN	NaN	NaN	NaN	NaN	NaN	NaN	NaN	NaN	NaN	NaN	NaN	NaN	NaN	NaN	NaN	2	16719.948019802	1	1	1	3	2019-05-24T18:32:49.886	NG_ecoli_LTEE_11364_DM25	-1000	-0	163.225	DIA_100X_EMPTY_1x1_100ms	7e3307ab-49f5-4a5c-9a07-109e4c5fdcf2	EPI_100X_YFP_1x1_200ms_25sola	EPI_100X_RFP_1x1_200ms_25sola
123	20	11.728424299221	235	-49.6511755639549	2039.30638297872	1179.66382978723	82550	351.276595744681	42.1121797709599	68.3523671610685	6	9549510	40636.2127659574	787.928316864417	1165.18022401465	4	NaN	NaN	NaN	NaN	NaN	NaN	NaN	NaN	NaN	NaN	NaN	NaN	NaN	NaN	NaN	NaN	0	17284.3914893617	1	1	1	3	2019-05-24T18:32:49.886	NG_ecoli_LTEE_11364_DM25	-1000	-0	163.225	DIA_100X_EMPTY_1x1_100ms	c4333e15-61c0-4afd-b291-8b18da5170c3	EPI_100X_YFP_1x1_200ms_25sola	EPI_100X_RFP_1x1_200ms_25sola
124	5	1.77197325277313	10	-49.9579795891332	2038.9	1806	9077	907.7	42.1121797709599	68.3523671610685	0	274851	27485.1	787.928316864417	1165.18022401465	1	NaN	NaN	NaN	NaN	NaN	105.088867712579	0.999684038011845	NaN	NaN	NaN	NaN	NaN	NaN	NaN	NaN	NaN	1	20801.1	1	1	1	3	2019-05-24T18:32:49.886	NG_ecoli_LTEE_11364_DM25	-1000	-0	163.225	DIA_100X_EMPTY_1x1_100ms	6aeb718b-2d8c-4e9f-925e-f1fefe2d7564	EPI_100X_YFP_1x1_200ms_25sola	EPI_100X_RFP_1x1_200ms_25sola
1	59	12.6952818583969	750	48.0976103014502	21.5906666666667	900.252	709859	946.478666666667	43.3412737728465	97.0724590067907	3	4504110	6005.48	854.603940696677	1463.0417682131	0	NaN	NaN	NaN	NaN	NaN	NaN	NaN	NaN	NaN	NaN	NaN	NaN	NaN	NaN	NaN	NaN	0	15814.4906666667	1	1	1	4	2019-05-24T18:33:01.833	NG_ecoli_LTEE_11364_DM25	-500	-866	163.225	DIA_100X_EMPTY_1x1_100ms	319d353e-0e6f-4e65-ad17-ca17d5932639	EPI_100X_YFP_1x1_200ms_25sola	EPI_100X_RFP_1x1_200ms_25sola
2	34	10.9288200702932	372	-8.41009037158918	10.5940860215054	1317.33602150538	901430	2423.19892473118	43.3412737728465	97.0724590067907	3	688699	1851.34139784946	854.603940696677	1463.0417682131	0	NaN	NaN	NaN	NaN	NaN	NaN	NaN	NaN	NaN	NaN	NaN	NaN	NaN	NaN	NaN	NaN	0	16082.7258064516	1	1	1	4	2019-05-24T18:33:01.833	NG_ecoli_LTEE_11364_DM25	-500	-866	163.225	DIA_100X_EMPTY_1x1_100ms	cd99f21d-7044-4ec1-9bf4-265ed2ecbad2	EPI_100X_YFP_1x1_200ms_25sola	EPI_100X_RFP_1x1_200ms_25sola
3	59	12.4403308665091	734	30.3986118689095	28.6920980926431	1629.94959128065	211006	287.474114441417	43.3412737728465	97.0724590067907	0	25995368	35416.0326975477	854.603940696677	1463.0417682131	4	NaN	NaN	NaN	NaN	NaN	620.391329938977	0.855914312624997	57.8164441896027	12.8698946259439	10.4781759809544	2.37742136440682	0.0265694617551401	0.012411838343647	3	1.00639668657493	4985.5449468698	0	19419.8297002725	1	1	1	4	2019-05-24T18:33:01.833	NG_ecoli_LTEE_11364_DM25	-500	-866	163.225	DIA_100X_EMPTY_1x1_100ms	65eaaa9b-2a8b-429a-a9bb-66e393c7ff92	EPI_100X_YFP_1x1_200ms_25sola	EPI_100X_RFP_1x1_200ms_25sola
4	51	13.1519962047988	671	49.3917129142482	33	1823.43368107303	235264	350.616989567809	43.3412737728465	97.0724590067907	0	30218296	45034.7183308495	854.603940696677	1463.0417682131	3	NaN	NaN	NaN	NaN	NaN	543.719345430775	0.915326680599367	49.266655254156	13.2663048139503	10.8697256880233	2.43599951702618	0.00987803040171562	0.00398474082062729	1	1.00142175595725	4571.72531452555	0	18593.0208643815	1	1	1	4	2019-05-24T18:33:01.833	NG_ecoli_LTEE_11364_DM25	-500	-866	163.225	DIA_100X_EMPTY_1x1_100ms	88c2101f-fbd2-4fc9-ad68-e122542a1b23	EPI_100X_YFP_1x1_200ms_25sola	EPI_100X_RFP_1x1_200ms_25sola
5	57	14.8694787733947	848	48.177920115662	58.1981132075472	842.864386792453	832402	981.606132075472	43.3412737728465	97.0724590067907	1	5095622	6008.98820754717	854.603940696677	1463.0417682131	0	NaN	NaN	NaN	NaN	NaN	640.901075434362	0.857899409597452	55.6487449297546	13.1790077505979	11.344001693332	2.2525368086145	0.0255056909049968	0.0099922373164354	1	1.02304977483894	5624.42099411038	0	16531.3773584906	1	1	1	4	2019-05-24T18:33:01.833	NG_ecoli_LTEE_11364_DM25	-500	-866	163.225	DIA_100X_EMPTY_1x1_100ms	5e4afc35-2973-4db4-8c65-2df9b6d88aef	EPI_100X_YFP_1x1_200ms_25sola	EPI_100X_RFP_1x1_200ms_25sola
6	36	11.9270612054384	429	49.5511121035521	45.6993006993007	432.177156177156	111058	258.876456876457	43.3412737728465	97.0724590067907	0	14451862	33687.324009324	854.603940696677	1463.0417682131	3	NaN	NaN	NaN	NaN	NaN	371.636212524276	0.979880105553911	35.5731346593614	12.2332194688747	10.180306376345	2.57706587434187	0.0056519327691379	0.00213673786235252	2	1.0001438489823	2895.56763906073	1	19082.7505827506	1	1	1	4	2019-05-24T18:33:01.833	NG_ecoli_LTEE_11364_DM25	-500	-866	163.225	DIA_100X_EMPTY_1x1_100ms	f5edc889-3d09-4922-b1d1-aa99db575a24	EPI_100X_YFP_1x1_200ms_25sola	EPI_100X_RFP_1x1_200ms_25sola
7	28	13.5848614376992	381	40.9284833336519	45.4461942257218	956.619422572178	174707	458.548556430446	43.3412737728465	97.0724590067907	0	8353734	21925.811023622	854.603940696677	1463.0417682131	1	NaN	NaN	NaN	NaN	NaN	280.926018069064	0.999845698008451	23.314124389399	14.7234822900461	11.3049417547653	4.20599057970013	0.0196479173873729	0.00936254557878793	1	1.00348392756103	2340.160523323	1	17944.8005249344	1	1	1	4	2019-05-24T18:33:01.833	NG_ecoli_LTEE_11364_DM25	-500	-866	163.225	DIA_100X_EMPTY_1x1_100ms	614e3f4e-fb00-4be5-b7ba-79be47d6d6c4	EPI_100X_YFP_1x1_200ms_25sola	EPI_100X_RFP_1x1_200ms_25sola
8	25	13.2664330275606	332	4.45821308220431	56.8644578313253	980.527108433735	126172	380.036144578313	43.3412737728465	97.0724590067907	0	7959156	23973.3614457831	854.603940696677	1463.0417682131	1	NaN	NaN	NaN	NaN	NaN	244.569374550408	0.999848892772015	19.9083568156737	15.8531944342856	11.9145778616227	4.27324663102503	0.00810913876204807	0.00419991057125235	1	1.00048715626508	2219.64037906616	1	18666.7891566265	1	1	1	4	2019-05-24T18:33:01.833	NG_ecoli_LTEE_11364_DM25	-500	-866	163.225	DIA_100X_EMPTY_1x1_100ms	de5642ab-8a3b-4e16-8a08-c9cfe266f92c	EPI_100X_YFP_1x1_200ms_25sola	EPI_100X_RFP_1x1_200ms_25sola
9	38	11.6444037918776	443	49.0824628844915	71.7900677200903	459.683972911964	110797	250.106094808126	43.3412737728465	97.0724590067907	0	15935178	35971.0564334086	854.603940696677	1463.0417682131	3	NaN	NaN	NaN	NaN	NaN	369.549099192255	0.974675451097095	36.8951843150704	11.8886999151941	9.72566650163415	2.63674331373275	0.0131176200345621	0.00696652777150698	1	1.00406776143781	2740.93232183661	1	19208.9841986456	1	1	1	4	2019-05-24T18:33:01.833	NG_ecoli_LTEE_11364_DM25	-500	-866	163.225	DIA_100X_EMPTY_1x1_100ms	0a229fe2-8a62-430a-9697-58b7b320549a	EPI_100X_YFP_1x1_200ms_25sola	EPI_100X_RFP_1x1_200ms_25sola
10	44	14.4880703537936	648	48.2756210952283	63.9259259259259	224.558641975309	1407585	2172.19907407407	43.3412737728465	97.0724590067907	4	1802629	2781.83487654321	854.603940696677	1463.0417682131	0	NaN	NaN	NaN	NaN	NaN	479.951761268202	0.948557755758041	42.8551679323212	12.9037871882093	10.9052005652286	2.6808369765082	0.155864785975005	0.00751551141426042	1	1.00208560084359	4002.76779971701	0	16559.3919753086	1	1	1	4	2019-05-24T18:33:01.833	NG_ecoli_LTEE_11364_DM25	-500	-866	163.225	DIA_100X_EMPTY_1x1_100ms	211c727e-4a12-40a3-ba6f-c209712a98f3	EPI_100X_YFP_1x1_200ms_25sola	EPI_100X_RFP_1x1_200ms_25sola
11	38	13.1853636646667	502	41.0672421700963	94.2450199203187	382.400398406375	116323	231.719123505976	43.3412737728465	97.0724590067907	0	21539847	42908.061752988	854.603940696677	1463.0417682131	5	NaN	NaN	NaN	NaN	NaN	419.790554507145	0.895266966215104	38.939808880659	14.0900044563963	10.4122066635358	2.79019392118331	0.0749756542329344	0.00818676322305967	1	1.00280557904392	3315.65439601827	1	18405.2370517928	1	1	1	4	2019-05-24T18:33:01.833	NG_ecoli_LTEE_11364_DM25	-500	-866	163.225	DIA_100X_EMPTY_1x1_100ms	e06202e1-05be-4c1a-be27-7a595f3a0c97	EPI_100X_YFP_1x1_200ms_25sola	EPI_100X_RFP_1x1_200ms_25sola
12	46	12.715785076239	585	49.3741771052053	115.112820512821	419.406837606838	128109	218.989743589744	43.3412737728465	97.0724590067907	0	25958617	44373.7042735043	854.603940696677	1463.0417682131	4	NaN	NaN	NaN	NaN	NaN	465.73228613877	0.907686830281901	44.1391566167644	13.0116411821191	10.356857755317	2.48750137924329	0.010796712759703	0.00294484516051841	3	1.00075509871891	3718.51840265519	1	18226.2239316239	1	1	1	4	2019-05-24T18:33:01.833	NG_ecoli_LTEE_11364_DM25	-500	-866	163.225	DIA_100X_EMPTY_1x1_100ms	ba609e64-dd0f-4e10-8cc7-d4f2564c99b6	EPI_100X_YFP_1x1_200ms_25sola	EPI_100X_RFP_1x1_200ms_25sola
13	54	11.8676781613548	641	20.599735471791	152.625585023401	92.3712948517941	172207	268.653666146646	43.3412737728465	97.0724590067907	0	19253138	30036.096723869	854.603940696677	1463.0417682131	3	NaN	NaN	NaN	NaN	NaN	554.357316631164	0.840577274775143	53.6301883863087	13.1537423568969	10.1755651586733	2.61764087289169	0.02965708696565	0.00837169136458378	3	1.0139976556806	4361.30323022403	0	19591.1450858034	1	1	1	4	2019-05-24T18:33:01.833	NG_ecoli_LTEE_11364_DM25	-500	-866	163.225	DIA_100X_EMPTY_1x1_100ms	1db05747-001a-4743-9891-1d648dd6b676	EPI_100X_YFP_1x1_200ms_25sola	EPI_100X_RFP_1x1_200ms_25sola
14	52	14.239891607775	742	49.1883859132834	149.867924528302	174.649595687332	2093510	2821.44204851752	43.3412737728465	97.0724590067907	4	1072751	1445.75606469003	854.603940696677	1463.0417682131	0	NaN	NaN	NaN	NaN	NaN	561.311772715642	0.929790523486931	50.5243471883995	13.0008112318112	10.9224988684767	2.21545303788734	0.0169231121755944	0.00809389011974623	1	1.00242300273398	4734.0692768752	0	16628.2857142857	1	1	1	4	2019-05-24T18:33:01.833	NG_ecoli_LTEE_11364_DM25	-500	-866	163.225	DIA_100X_EMPTY_1x1_100ms	8e0305e4-0c68-4872-b13a-be4d137736a5	EPI_100X_YFP_1x1_200ms_25sola	EPI_100X_RFP_1x1_200ms_25sola
15	36	13.2497673438109	478	48.2777051296705	140.435146443515	862.267782426778	119027	249.010460251046	43.3412737728465	97.0724590067907	0	11469233	23994.2112970711	854.603940696677	1463.0417682131	2	NaN	NaN	NaN	NaN	NaN	386.444525246726	0.968910535001099	35.518761103164	12.7403352667174	10.59339314499	2.75320389135304	0.00401868243688375	0.00192793041726582	1	1.00007739621842	3130.53000716602	1	18284.7280334728	1	1	1	4	2019-05-24T18:33:01.833	NG_ecoli_LTEE_11364_DM25	-500	-866	163.225	DIA_100X_EMPTY_1x1_100ms	c53f409c-2d32-4a25-89cb-dc13b92c4d45	EPI_100X_YFP_1x1_200ms_25sola	EPI_100X_RFP_1x1_200ms_25sola
16	48	13.5172109172789	649	47.2372743465789	147.318952234206	253.234206471495	210742	324.718027734977	43.3412737728465	97.0724590067907	0	17897699	27577.3482280431	854.603940696677	1463.0417682131	2	NaN	NaN	NaN	NaN	NaN	510.745062893196	0.850897234492129	46.9586440062048	13.7354076001636	10.7016310168009	2.4666454875018	0.0242552192040631	0.010923990137815	1	1.00461783044089	4223.81973026754	0	17919.030816641	1	1	1	4	2019-05-24T18:33:01.833	NG_ecoli_LTEE_11364_DM25	-500	-866	163.225	DIA_100X_EMPTY_1x1_100ms	0ca1d8b0-568d-4c40-8279-3550207327b2	EPI_100X_YFP_1x1_200ms_25sola	EPI_100X_RFP_1x1_200ms_25sola
17	40	12.9281156724682	518	49.0743685964571	151.088803088803	900.185328185328	110739	213.781853281853	43.3412737728465	97.0724590067907	0	12608496	24340.7258687259	854.603940696677	1463.0417682131	5	NaN	NaN	NaN	NaN	NaN	413.318038011751	0.905530362868586	38.6559217018083	13.8655021085621	10.2976605995108	2.96271203154129	0.0309746781313384	0.00891108798320634	2	1.00557985484832	3219.46021013768	1	18273.3416988417	1	1	1	4	2019-05-24T18:33:01.833	NG_ecoli_LTEE_11364_DM25	-500	-866	163.225	DIA_100X_EMPTY_1x1_100ms	8816f6a2-c17d-4f04-9f5a-8f0ecf11ffcc	EPI_100X_YFP_1x1_200ms_25sola	EPI_100X_RFP_1x1_200ms_25sola
18	52	13.427102537227	699	49.2082424208446	184.778254649499	787.699570815451	203148	290.62660944206	43.3412737728465	97.0724590067907	0	26571221	38013.191702432	854.603940696677	1463.0417682131	3	NaN	NaN	NaN	NaN	NaN	579.400395003093	0.930954918428642	51.1971624105156	13.2752577565983	11.0449227838999	2.56369264649429	0.0182733229477982	0.00565551801212712	0	1.00475235483137	4905.24993168522	0	19054.5064377682	1	1	1	4	2019-05-24T18:33:01.833	NG_ecoli_LTEE_11364_DM25	-500	-866	163.225	DIA_100X_EMPTY_1x1_100ms	8a4c140a-5c09-4d64-b9c6-76eb45322836	EPI_100X_YFP_1x1_200ms_25sola	EPI_100X_RFP_1x1_200ms_25sola
19	43	10.8716157637008	468	44.0098755319598	191.773504273504	1573.86752136752	155569	332.412393162393	43.3412737728465	97.0724590067907	0	22530282	48141.6282051282	854.603940696677	1463.0417682131	5	NaN	NaN	NaN	NaN	NaN	426.804122775716	0.828830612384092	42.7542102644996	12.8962703210623	9.76228681031014	2.97706811973412	0.0420874619094193	0.0164984554287518	1	1.02660532835194	3200.16149791355	1	19208.5747863248	1	1	1	4	2019-05-24T18:33:01.833	NG_ecoli_LTEE_11364_DM25	-500	-866	163.225	DIA_100X_EMPTY_1x1_100ms	e2d63ae8-f5f2-4804-ba70-fd07107427bc	EPI_100X_YFP_1x1_200ms_25sola	EPI_100X_RFP_1x1_200ms_25sola
20	45	13.951064347278	628	49.4365985388012	212.292993630573	1600.57643312102	622792	991.707006369427	43.3412737728465	97.0724590067907	0	6987917	11127.2563694268	854.603940696677	1463.0417682131	0	NaN	NaN	NaN	NaN	NaN	484.850748903224	0.965624921429458	42.977147220539	13.7730012832336	10.9622803050243	2.91424254093323	0.0234132710926675	0.0128305785196476	1	1.00529336047314	4056.29256051501	1	16367.4092356688	1	1	1	4	2019-05-24T18:33:01.833	NG_ecoli_LTEE_11364_DM25	-500	-866	163.225	DIA_100X_EMPTY_1x1_100ms	de8b525e-c544-41fa-8aa0-41a5e929ea06	EPI_100X_YFP_1x1_200ms_25sola	EPI_100X_RFP_1x1_200ms_25sola
21	38	14.5548145061191	554	45.640674069647	210.274368231047	710.481949458484	119767	216.185920577617	43.3412737728465	97.0724590067907	0	18656139	33675.3411552347	854.603940696677	1463.0417682131	1	NaN	NaN	NaN	NaN	NaN	438.599167492399	0.912954794549902	38.4592505516866	13.5479698020131	11.1537495558252	2.65763041374219	0.0229741662705617	0.0117198541927879	1	1.00488528869246	3757.78973492148	0	17715.7472924188	1	1	1	4	2019-05-24T18:33:01.833	NG_ecoli_LTEE_11364_DM25	-500	-866	163.225	DIA_100X_EMPTY_1x1_100ms	a90cc3a9-9e4a-48f2-8b3a-0f4f6c3366a3	EPI_100X_YFP_1x1_200ms_25sola	EPI_100X_RFP_1x1_200ms_25sola
22	71	13.3852756899023	950	40.3246411638083	221.803157894737	1454.46947368421	697949	734.683157894737	43.3412737728465	97.0724590067907	1	12452760	13108.1684210526	854.603940696677	1463.0417682131	4	NaN	NaN	NaN	NaN	NaN	735.751590723648	0.867683097897649	69.2090277230682	12.8399011315096	10.5121314915833	1.98680166804961	0.0096100517907188	0.00365101476979275	3	1.00093861347118	6006.67589008083	0	17137.3747368421	1	1	1	4	2019-05-24T18:33:01.833	NG_ecoli_LTEE_11364_DM25	-500	-866	163.225	DIA_100X_EMPTY_1x1_100ms	03402e7d-f950-4637-afc1-895ff4713e04	EPI_100X_YFP_1x1_200ms_25sola	EPI_100X_RFP_1x1_200ms_25sola
23	26	13.7466398917809	358	35.7673751789448	212.804469273743	13.0391061452514	623833	1742.55027932961	43.3412737728465	97.0724590067907	3	1425667	3982.31005586592	854.603940696677	1463.0417682131	0	NaN	NaN	NaN	NaN	NaN	NaN	NaN	NaN	NaN	NaN	NaN	NaN	NaN	NaN	NaN	NaN	0	16851.5977653631	1	1	1	4	2019-05-24T18:33:01.833	NG_ecoli_LTEE_11364_DM25	-500	-866	163.225	DIA_100X_EMPTY_1x1_100ms	0ceb61b1-90ee-4d6d-a340-9b859cfd5ad1	EPI_100X_YFP_1x1_200ms_25sola	EPI_100X_RFP_1x1_200ms_25sola
24	47	13.7057417103513	646	46.5443638434483	212.493808049536	150.1826625387	11268546	17443.5696594427	43.3412737728465	97.0724590067907	0	985028	1524.81114551084	854.603940696677	1463.0417682131	0	NaN	NaN	NaN	NaN	NaN	483.174047511681	0.944640225920697	44.2998937031482	13.1435558821922	10.6496431943285	2.55118695156019	0.0142996534623484	0.00737066319018906	1	1.00258462600966	3946.05087668285	1	16968.9643962848	1	1	1	4	2019-05-24T18:33:01.833	NG_ecoli_LTEE_11364_DM25	-500	-866	163.225	DIA_100X_EMPTY_1x1_100ms	4329dd5a-7929-4252-85fd-05bceedfa21c	EPI_100X_YFP_1x1_200ms_25sola	EPI_100X_RFP_1x1_200ms_25sola
25	38	11.2483079931599	428	36.2473299119914	232.011682242991	116.257009345794	654954	1530.26635514019	43.3412737728465	97.0724590067907	1	20891078	48810.9299065421	854.603940696677	1463.0417682131	6	NaN	NaN	NaN	NaN	NaN	394.209690550678	0.83233069083289	38.6263614313297	14.1184923563015	9.93043322684232	3.01041718140591	0.0547789633618184	0.0200224233218089	1	1.03651056838549	2991.64510407754	1	19509.7313084112	1	1	1	4	2019-05-24T18:33:01.833	NG_ecoli_LTEE_11364_DM25	-500	-866	163.225	DIA_100X_EMPTY_1x1_100ms	9f0395b7-05d4-41bc-baad-67d12c9e09da	EPI_100X_YFP_1x1_200ms_25sola	EPI_100X_RFP_1x1_200ms_25sola
26	42	13.4763058389651	566	49.6068357210531	260.782685512367	499.097173144876	1722125	3042.62367491166	43.3412737728465	97.0724590067907	5	1894812	3347.72438162544	854.603940696677	1463.0417682131	0	NaN	NaN	NaN	NaN	NaN	436.055547347292	0.964158930711102	38.5181465512667	13.0011693817847	11.0387780957506	2.78452716324885	0.00939340128553715	0.00470411067867945	1	1.00107942119016	3686.35595844361	0	15945.0035335689	1	1	1	4	2019-05-24T18:33:01.833	NG_ecoli_LTEE_11364_DM25	-500	-866	163.225	DIA_100X_EMPTY_1x1_100ms	6346d910-60ce-4209-bd32-b7acad803101	EPI_100X_YFP_1x1_200ms_25sola	EPI_100X_RFP_1x1_200ms_25sola
27	36	14.2193994343705	513	48.3999561633365	250.122807017544	1838.92397660819	1128095	2199.01559454191	43.3412737728465	97.0724590067907	4	1030104	2008	854.603940696677	1463.0417682131	0	NaN	NaN	NaN	NaN	NaN	395.852022360096	0.980627002442617	34.6495469094128	13.1934359714395	11.1581582659183	2.83995827966817	0.00763201459186117	0.00336460941900571	1	1.00021807009461	3388.22681758324	0	16377.5925925926	1	1	1	4	2019-05-24T18:33:01.833	NG_ecoli_LTEE_11364_DM25	-500	-866	163.225	DIA_100X_EMPTY_1x1_100ms	557313cd-3b61-4b60-8fc2-914704542905	EPI_100X_YFP_1x1_200ms_25sola	EPI_100X_RFP_1x1_200ms_25sola
28	38	13.7478418897333	523	48.2664777417674	271.518164435946	374.954110898662	328778	628.63862332696	43.3412737728465	97.0724590067907	1	6394594	12226.7571701721	854.603940696677	1463.0417682131	2	NaN	NaN	NaN	NaN	NaN	406.232193723669	0.9558094874329	36.5128109837445	12.853301052489	10.8655186160904	2.6138763386122	0.0142213648243084	0.00751888428171096	1	1.00127237551105	3385.60331099483	0	16513.8470363289	1	1	1	4	2019-05-24T18:33:01.833	NG_ecoli_LTEE_11364_DM25	-500	-866	163.225	DIA_100X_EMPTY_1x1_100ms	c825b021-2571-4c75-8df7-c0ef3094ddd5	EPI_100X_YFP_1x1_200ms_25sola	EPI_100X_RFP_1x1_200ms_25sola
29	42	12.8969091389695	543	42.7325257759526	278.686924493554	1757.06077348066	167034	307.613259668508	43.3412737728465	97.0724590067907	0	25196136	46401.7237569061	854.603940696677	1463.0417682131	2	NaN	NaN	NaN	NaN	NaN	452.956296263994	0.854791376446181	42.025694524564	13.889944276797	10.561342199532	2.91782291654316	0.0224251314764336	0.0101757972983507	2	1.0078457646583	3681.65432582511	1	18209.5119705341	1	1	1	4	2019-05-24T18:33:01.833	NG_ecoli_LTEE_11364_DM25	-500	-866	163.225	DIA_100X_EMPTY_1x1_100ms	0e67f154-9aee-4dc8-a6f2-a02568b992fa	EPI_100X_YFP_1x1_200ms_25sola	EPI_100X_RFP_1x1_200ms_25sola
30	42	12.4523307761687	524	43.6518382600996	294.776717557252	1729.63549618321	191840	366.106870229008	43.3412737728465	97.0724590067907	0	28821624	55003.0992366412	854.603940696677	1463.0417682131	2	NaN	NaN	NaN	NaN	NaN	437.71426598739	0.851724607505734	40.5338145876237	14.0217994426514	10.4870089378403	3.18728403980235	0.0341345440684791	0.0120941955320314	2	1.01295379287501	3501.14932741019	1	18023.5133587786	1	1	1	4	2019-05-24T18:33:01.833	NG_ecoli_LTEE_11364_DM25	-500	-866	163.225	DIA_100X_EMPTY_1x1_100ms	0822d20a-cd2d-4e1e-90a6-045b431333b3	EPI_100X_YFP_1x1_200ms_25sola	EPI_100X_RFP_1x1_200ms_25sola
31	32	14.0504677496948	450	47.4419366670667	339.586666666667	987.588888888889	1015366	2256.36888888889	43.3412737728465	97.0724590067907	4	433971	964.38	854.603940696677	1463.0417682131	0	NaN	NaN	NaN	NaN	NaN	345.791520524825	0.990574927330946	30.1274310660724	13.7698959578523	11.156778326991	3.18723979921423	0.00991557546496907	0.00438413435640442	1	1.00090324300812	2945.30036493142	0	16112.4866666667	1	1	1	4	2019-05-24T18:33:01.833	NG_ecoli_LTEE_11364_DM25	-500	-866	163.225	DIA_100X_EMPTY_1x1_100ms	2925191e-9c59-4398-a185-eb7778605095	EPI_100X_YFP_1x1_200ms_25sola	EPI_100X_RFP_1x1_200ms_25sola
32	52	12.0596510628281	627	47.100604786415	352.133971291866	41.4370015948963	156860	250.175438596491	43.3412737728465	97.0724590067907	0	16592846	26463.8692185008	854.603940696677	1463.0417682131	2	NaN	NaN	NaN	NaN	NaN	534.61728496119	0.863784111124891	50.6965835534717	13.2130743730639	10.3935278605665	2.29838793968074	0.0154733803858849	0.0074178629076975	2	1.00641251690371	4301.2485937622	0	19194.2663476874	1	1	1	4	2019-05-24T18:33:01.833	NG_ecoli_LTEE_11364_DM25	-500	-866	163.225	DIA_100X_EMPTY_1x1_100ms	64c6b06c-25d1-4ddc-8cce-8ab65406b8d4	EPI_100X_YFP_1x1_200ms_25sola	EPI_100X_RFP_1x1_200ms_25sola
33	70	14.0581163563601	984	46.0387551731302	387.928861788618	163.876016260163	972985	988.805894308943	43.3412737728465	97.0724590067907	1	6655724	6763.94715447154	854.603940696677	1463.0417682131	0	NaN	NaN	NaN	NaN	NaN	756.173475283445	0.863746130016872	66.9999706489985	13.0733674848343	11.129875711471	2.25222160754452	0.0199821629087584	0.00848268757089718	3	1.00572638439154	6518.46177188402	1	16507.6158536585	1	1	1	4	2019-05-24T18:33:01.833	NG_ecoli_LTEE_11364_DM25	-500	-866	163.225	DIA_100X_EMPTY_1x1_100ms	a26cb53d-9502-4d2e-bdfc-a839cbcc4155	EPI_100X_YFP_1x1_200ms_25sola	EPI_100X_RFP_1x1_200ms_25sola
34	41	14.0536497312071	576	49.6277392613717	379.78125	1000.31770833333	2578889	4477.23784722222	43.3412737728465	97.0724590067907	4	710769	1233.97395833333	854.603940696677	1463.0417682131	0	NaN	NaN	NaN	NaN	NaN	439.935866427771	0.963158003045489	39.1322202549336	13.2838542113701	10.8845456214057	2.83060834488518	0.0147350356230685	0.00795857002578119	1	1.00160043648208	3641.2037275368	0	16388.0815972222	1	1	1	4	2019-05-24T18:33:01.833	NG_ecoli_LTEE_11364_DM25	-500	-866	163.225	DIA_100X_EMPTY_1x1_100ms	f5389e9b-fb06-4570-82ce-08741693c602	EPI_100X_YFP_1x1_200ms_25sola	EPI_100X_RFP_1x1_200ms_25sola
35	41	12.5002333297962	513	48.1820456984007	384.771929824561	1434.68810916179	162187	316.153996101364	43.3412737728465	97.0724590067907	0	18324959	35721.1676413255	854.603940696677	1463.0417682131	2	NaN	NaN	NaN	NaN	NaN	437.154984259949	0.905585151045946	41.3271148290097	12.6518914078141	10.403920538597	2.23632540418451	0.00900647245399274	0.00456918661862111	1	1.0006790907114	3513.33062520803	0	19509.4366471735	1	1	1	4	2019-05-24T18:33:01.833	NG_ecoli_LTEE_11364_DM25	-500	-866	163.225	DIA_100X_EMPTY_1x1_100ms	42d5a946-c377-4bde-b355-4c09138f5c71	EPI_100X_YFP_1x1_200ms_25sola	EPI_100X_RFP_1x1_200ms_25sola
36	48	13.437512126827	645	49.4948497724043	405.223255813953	1357.48992248062	186146	288.598449612403	43.3412737728465	97.0724590067907	0	27533247	42687.2046511628	854.603940696677	1463.0417682131	5	NaN	NaN	NaN	NaN	NaN	506.206029622675	0.892374465818762	45.8979950699909	13.4917637726888	10.7862607419031	2.7593957933242	0.0172548461884178	0.00642396141643354	2	1.00128850607995	4193.9710214251	0	17721.2837209302	1	1	1	4	2019-05-24T18:33:01.833	NG_ecoli_LTEE_11364_DM25	-500	-866	163.225	DIA_100X_EMPTY_1x1_100ms	d34dd263-fd2b-44b5-9284-cb8ebccfffd0	EPI_100X_YFP_1x1_200ms_25sola	EPI_100X_RFP_1x1_200ms_25sola
37	62	11.1893530166193	695	44.5369229614043	431.271942446043	188.581294964029	176479	253.926618705036	43.3412737728465	97.0724590067907	0	18159902	26129.3553956835	854.603940696677	1463.0417682131	5	NaN	NaN	NaN	NaN	NaN	604.387610098584	0.891861156946134	60.5551920641178	12.9854627275294	9.76946348864715	2.78896066060034	0.0245591677426314	0.00901028056902935	2	1.0113915768816	4539.23529761356	1	19849.6892086331	1	1	1	4	2019-05-24T18:33:01.833	NG_ecoli_LTEE_11364_DM25	-500	-866	163.225	DIA_100X_EMPTY_1x1_100ms	290c9e20-3621-488a-8147-c2d91c4a3261	EPI_100X_YFP_1x1_200ms_25sola	EPI_100X_RFP_1x1_200ms_25sola
38	211	39.2574440205941	8284	-49.9999999998641	545.954611298889	1051.06723804925	10717973	1293.81615161758	43.3412737728465	97.0724590067907	5	53055132	6404.53066151618	854.603940696677	1463.0417682131	4	NaN	NaN	NaN	NaN	NaN	NaN	NaN	NaN	NaN	NaN	NaN	NaN	NaN	NaN	NaN	NaN	4	21949.6204732014	1	1	1	4	2019-05-24T18:33:01.833	NG_ecoli_LTEE_11364_DM25	-500	-866	163.225	DIA_100X_EMPTY_1x1_100ms	9fc0d97c-0e5f-4abb-8f37-57295781a293	EPI_100X_YFP_1x1_200ms_25sola	EPI_100X_RFP_1x1_200ms_25sola
39	54	14.8688289227124	803	-48.0001153640854	452.668742216687	1027.0896637609	1577406	1964.39103362391	43.3412737728465	97.0724590067907	6	5014494	6244.699875467	854.603940696677	1463.0417682131	0	NaN	NaN	NaN	NaN	NaN	678.660857054415	0.779159364069571	54.8791201743832	14.7343020407325	11.888721520615	2.81834646323728	0.0759162018672066	0.0259296975007435	1	1.03703475969173	6092.10430103987	2	20090.0435865504	1	1	1	4	2019-05-24T18:33:01.833	NG_ecoli_LTEE_11364_DM25	-500	-866	163.225	DIA_100X_EMPTY_1x1_100ms	1923c6b8-fb6e-47da-bcdf-667f6f7cc9b8	EPI_100X_YFP_1x1_200ms_25sola	EPI_100X_RFP_1x1_200ms_25sola
40	33	10.1484363320233	335	47.1863082475952	446.014925373134	1361.37910447761	120085	358.462686567164	43.3412737728465	97.0724590067907	0	11653925	34787.8358208955	854.603940696677	1463.0417682131	2	NaN	NaN	NaN	NaN	NaN	333.591211113302	0.886707766310396	33.09454097978	12.354143879691	9.79744687323707	2.5110059688865	0.0436773460506599	0.0205585583193394	1	1.01962117298235	2495.00877601303	1	20024.0358208955	1	1	1	4	2019-05-24T18:33:01.833	NG_ecoli_LTEE_11364_DM25	-500	-866	163.225	DIA_100X_EMPTY_1x1_100ms	538d47a8-8209-41db-b476-3fc691ec227c	EPI_100X_YFP_1x1_200ms_25sola	EPI_100X_RFP_1x1_200ms_25sola
41	34	12.1438085609784	413	48.0273912595775	442.602905569007	1215.57384987893	128636	311.467312348668	43.3412737728465	97.0724590067907	0	14323734	34682.1646489104	854.603940696677	1463.0417682131	1	NaN	NaN	NaN	NaN	NaN	342.556201158938	0.989253150296777	31.5317976657562	13.3613780237325	10.5735060156995	3.12608805451082	0.0166025226436429	0.00592994732676944	2	1.00152783389708	2768.70475070035	1	18485.5326876513	1	1	1	4	2019-05-24T18:33:01.833	NG_ecoli_LTEE_11364_DM25	-500	-866	163.225	DIA_100X_EMPTY_1x1_100ms	fafa7726-7a68-471c-9127-b83ad7904932	EPI_100X_YFP_1x1_200ms_25sola	EPI_100X_RFP_1x1_200ms_25sola
42	39	13.3319416613133	520	49.4013569105777	447.221153846154	730.196153846154	300702	578.273076923077	43.3412737728465	97.0724590067907	0	1333773	2564.94807692308	854.603940696677	1463.0417682131	0	NaN	NaN	NaN	NaN	NaN	404.701027796133	0.964553360325204	36.5305747541292	13.0482200267371	10.795594379477	2.73264354827369	0.010336189340022	0.00455333407036353	1	1.00157458329032	3343.793919384	0	16351.3288461538	1	1	1	4	2019-05-24T18:33:01.833	NG_ecoli_LTEE_11364_DM25	-500	-866	163.225	DIA_100X_EMPTY_1x1_100ms	bba8756a-94ff-4d5a-846f-8b1cbd921d6a	EPI_100X_YFP_1x1_200ms_25sola	EPI_100X_RFP_1x1_200ms_25sola
43	10	3.24223498695422	34	-49.9986871116932	450.705882352941	1011.17647058824	31610	929.705882352941	43.3412737728465	97.0724590067907	0	1162471	34190.3235294118	854.603940696677	1463.0417682131	1	NaN	NaN	NaN	NaN	NaN	126.752467553001	0.999829657150285	NaN	NaN	NaN	NaN	NaN	NaN	NaN	NaN	NaN	1	22688.4705882353	1	1	1	4	2019-05-24T18:33:01.833	NG_ecoli_LTEE_11364_DM25	-500	-866	163.225	DIA_100X_EMPTY_1x1_100ms	807b6754-73e7-423b-bdbe-5e32e24992d0	EPI_100X_YFP_1x1_200ms_25sola	EPI_100X_RFP_1x1_200ms_25sola
44	32	10.3032237804298	330	42.2610796022453	457.733333333333	1185.97878787879	113454	343.8	43.3412737728465	97.0724590067907	0	16252193	49249.0696969697	854.603940696677	1463.0417682131	3	NaN	NaN	NaN	NaN	NaN	350.214495941084	0.883332909298679	35.0479543699892	12.573673505371	9.60748899670198	2.59766319171335	0.061667929078706	0.0261189624025734	1	1.0474196336331	2540.81092192291	1	20249.3484848485	1	1	1	4	2019-05-24T18:33:01.833	NG_ecoli_LTEE_11364_DM25	-500	-866	163.225	DIA_100X_EMPTY_1x1_100ms	28d98373-768b-4bf6-8c09-d57179fbbcc9	EPI_100X_YFP_1x1_200ms_25sola	EPI_100X_RFP_1x1_200ms_25sola
45	33	12.7186068508604	420	47.0112037024896	466.211904761905	1372.44285714286	406862	968.719047619048	43.3412737728465	97.0724590067907	4	3159862	7523.48095238095	854.603940696677	1463.0417682131	0	NaN	NaN	NaN	NaN	NaN	348.653452720129	0.972735310536674	32.0326454986371	12.7130519295934	10.4668676601869	2.93470074783637	0.0211276730747523	0.00810098242550337	1	1.00186607876216	2756.23444011257	2	16875.319047619	1	1	1	4	2019-05-24T18:33:01.833	NG_ecoli_LTEE_11364_DM25	-500	-866	163.225	DIA_100X_EMPTY_1x1_100ms	da71b2cd-4f2b-4b41-a5f3-b9203696c9a2	EPI_100X_YFP_1x1_200ms_25sola	EPI_100X_RFP_1x1_200ms_25sola
46	52	15.1716607140373	789	48.0239122645403	479.155893536122	1548.15969581749	4031522	5109.66032953105	43.3412737728465	97.0724590067907	4	2794337	3541.61850443599	854.603940696677	1463.0417682131	0	NaN	NaN	NaN	NaN	NaN	596.060573799095	0.936703458399702	51.1422418600572	13.8636700326845	11.3744389622049	2.59311742133347	0.0351561992396606	0.00864967494865188	1	1.00293269144749	5196.7235246582	1	17025.1837769328	1	1	1	4	2019-05-24T18:33:01.833	NG_ecoli_LTEE_11364_DM25	-500	-866	163.225	DIA_100X_EMPTY_1x1_100ms	7a31b817-b5dd-4429-9587-8b41589573b7	EPI_100X_YFP_1x1_200ms_25sola	EPI_100X_RFP_1x1_200ms_25sola
47	119	29.1536295375727	3472	-49.9999999995683	495.847062211982	1185.4392281106	3001748	864.558755760369	43.3412737728465	97.0724590067907	0	29018283	8357.80040322581	854.603940696677	1463.0417682131	4	NaN	NaN	NaN	NaN	NaN	NaN	NaN	NaN	NaN	NaN	NaN	NaN	NaN	NaN	NaN	NaN	2	20551.0270737327	1	1	1	4	2019-05-24T18:33:01.833	NG_ecoli_LTEE_11364_DM25	-500	-866	163.225	DIA_100X_EMPTY_1x1_100ms	32f33c28-0a03-4070-8e86-53f2d20cf8b0	EPI_100X_YFP_1x1_200ms_25sola	EPI_100X_RFP_1x1_200ms_25sola
48	108	13.6036173388167	1470	18.9837123014441	479.893197278912	585.751700680272	4089810	2782.18367346939	43.3412737728465	97.0724590067907	11	1838186	1250.46666666667	854.603940696677	1463.0417682131	0	NaN	NaN	NaN	NaN	NaN	1147.23296172567	0.75052367366763	108.630900394953	12.4734750848599	10.4010904554881	1.81316269542769	0.0504774003369791	0.0121625701602194	3	1.01127061438571	9229.98525567656	0	16862.8659863946	1	1	1	4	2019-05-24T18:33:01.833	NG_ecoli_LTEE_11364_DM25	-500	-866	163.225	DIA_100X_EMPTY_1x1_100ms	b26d7f0b-b301-4548-842c-bc3178b1b1a3	EPI_100X_YFP_1x1_200ms_25sola	EPI_100X_RFP_1x1_200ms_25sola
49	38	12.7967059300164	487	48.5837439169769	487.811088295688	1344.7453798768	488919	1003.94045174538	43.3412737728465	97.0724590067907	2	3183841	6537.66119096509	854.603940696677	1463.0417682131	0	NaN	NaN	NaN	NaN	NaN	409.809247002049	0.989579555792837	38.2792664369869	12.2851857157224	10.3761163646857	2.75958803383527	0.00814243594233465	0.00521554564219896	0	1.00215825569401	3236.85433052045	1	16348.0965092402	1	1	1	4	2019-05-24T18:33:01.833	NG_ecoli_LTEE_11364_DM25	-500	-866	163.225	DIA_100X_EMPTY_1x1_100ms	717643d9-ba7d-4f10-9981-406df77284bb	EPI_100X_YFP_1x1_200ms_25sola	EPI_100X_RFP_1x1_200ms_25sola
50	40	13.3686074967585	535	49.5565242981719	495.829906542056	1827.91214953271	845409	1580.20373831776	43.3412737728465	97.0724590067907	4	1348621	2520.78691588785	854.603940696677	1463.0417682131	0	NaN	NaN	NaN	NaN	NaN	426.366071220268	0.977623941842275	37.2358097304906	13.1075772020897	11.2163333628315	2.74530921986049	0.00913088256558573	0.00377197774888074	3	1.00155795032747	3679.19241267379	0	16086.6355140187	1	1	1	4	2019-05-24T18:33:01.833	NG_ecoli_LTEE_11364_DM25	-500	-866	163.225	DIA_100X_EMPTY_1x1_100ms	0146a88c-6ca5-4a06-839b-e8dbf003e609	EPI_100X_YFP_1x1_200ms_25sola	EPI_100X_RFP_1x1_200ms_25sola
51	20	10.1099292015197	203	-49.9796920817462	490.354679802956	1247.03448275862	111226	547.911330049261	43.3412737728465	97.0724590067907	0	797730	3929.70443349754	854.603940696677	1463.0417682131	0	NaN	NaN	NaN	NaN	NaN	215.643384302575	0.99630464839093	18.9245256282431	14.6744665988517	10.6096879231383	4.09582365671645	0.0486274926684761	0.0232913619475171	1	1.01396461125977	1673.09307882358	1	20995.7389162562	1	1	1	4	2019-05-24T18:33:01.833	NG_ecoli_LTEE_11364_DM25	-500	-866	163.225	DIA_100X_EMPTY_1x1_100ms	8a6eed2e-a63c-45b4-8eb4-cedfedbe6dfe	EPI_100X_YFP_1x1_200ms_25sola	EPI_100X_RFP_1x1_200ms_25sola
52	25	11.0590865929172	281	-25.2626580122639	498	1088.25978647687	138217	491.875444839858	43.3412737728465	97.0724590067907	0	2789581	9927.33451957295	854.603940696677	1463.0417682131	1	NaN	NaN	NaN	NaN	NaN	307.648284885547	0.982179210759548	27.7698029281597	13.7849887453671	10.6293108449312	3.48390733645676	0.0579260700888061	0.0304098405640887	0	1.0516598876155	2464.18264586882	0	21396.3736654804	1	1	1	4	2019-05-24T18:33:01.833	NG_ecoli_LTEE_11364_DM25	-500	-866	163.225	DIA_100X_EMPTY_1x1_100ms	8132a60f-b2bb-4024-8790-7b8422cfc035	EPI_100X_YFP_1x1_200ms_25sola	EPI_100X_RFP_1x1_200ms_25sola
53	35	9.26247230899304	325	-32.4080403265476	502.123076923077	1551.96615384615	309603	952.624615384615	43.3412737728465	97.0724590067907	0	11769944	36215.2123076923	854.603940696677	1463.0417682131	2	NaN	NaN	NaN	NaN	NaN	360.817966050646	0.832981550207914	36.8082029403202	12.671986227723	9.51800350192912	3.00470793052939	0.0409396723057521	0.0137826938579855	2	1.00499284180708	2618.94402679451	1	20584.2707692308	1	1	1	4	2019-05-24T18:33:01.833	NG_ecoli_LTEE_11364_DM25	-500	-866	163.225	DIA_100X_EMPTY_1x1_100ms	78d21d02-4017-43ea-863b-d2027e12aee4	EPI_100X_YFP_1x1_200ms_25sola	EPI_100X_RFP_1x1_200ms_25sola
54	55	14.3416976795571	789	47.7551181317768	510.80608365019	484.486692015209	5586171	7080.06463878327	43.3412737728465	97.0724590067907	4	1370178	1736.60076045627	854.603940696677	1463.0417682131	0	NaN	NaN	NaN	NaN	NaN	605.706385077469	0.89035452387235	52.4807040010984	13.4193964243801	11.3250873362607	2.41989978922063	0.0211161143930026	0.00795397581607259	2	1.01190180492428	5286.55376428912	0	16309.7921419518	1	1	1	4	2019-05-24T18:33:01.833	NG_ecoli_LTEE_11364_DM25	-500	-866	163.225	DIA_100X_EMPTY_1x1_100ms	1e4944be-7362-4958-a8f6-a569a2fc8080	EPI_100X_YFP_1x1_200ms_25sola	EPI_100X_RFP_1x1_200ms_25sola
55	26	9.73129726075329	253	34.1214951608339	510.474308300395	1267.12648221344	68712	271.588932806324	43.3412737728465	97.0724590067907	0	7219845	28536.9367588933	854.603940696677	1463.0417682131	2	NaN	NaN	NaN	NaN	NaN	238.262847392144	0.99885860747765	24.5911991595392	12.5010530353099	9.18138218885724	3.40884766800819	0.0150573005488455	0.00659232648466749	0	1.00172725024028	1628.1174097647	1	19998.2055335968	1	1	1	4	2019-05-24T18:33:01.833	NG_ecoli_LTEE_11364_DM25	-500	-866	163.225	DIA_100X_EMPTY_1x1_100ms	65c2bc29-c76f-460e-93c3-8fef63bd73aa	EPI_100X_YFP_1x1_200ms_25sola	EPI_100X_RFP_1x1_200ms_25sola
56	43	11.9366986156137	515	48.9918832683157	541.277669902913	1008.30873786408	1748360	3394.87378640777	43.3412737728465	97.0724590067907	8	8886862	17256.0427184466	854.603940696677	1463.0417682131	0	NaN	NaN	NaN	NaN	NaN	518.861049606627	0.917740420547987	45.4585220145615	13.1610363599669	11.1844304801834	2.48426805168861	0.0247321357504378	0.00740950038253023	2	1.00875861481019	4466.14626114061	1	19323.6601941748	1	1	1	4	2019-05-24T18:33:01.833	NG_ecoli_LTEE_11364_DM25	-500	-866	163.225	DIA_100X_EMPTY_1x1_100ms	bc5243cc-4267-4e01-9837-7742574c7d93	EPI_100X_YFP_1x1_200ms_25sola	EPI_100X_RFP_1x1_200ms_25sola
57	42	17.7480385648597	746	-49.9999989309447	542.467828418231	1118.61930294906	641471	859.880697050938	43.3412737728465	97.0724590067907	0	1812024	2428.98659517426	854.603940696677	1463.0417682131	0	NaN	NaN	NaN	NaN	NaN	672.584087530494	0.841897559241171	NaN	NaN	NaN	NaN	NaN	NaN	NaN	NaN	NaN	1	21018.028150134	1	1	1	4	2019-05-24T18:33:01.833	NG_ecoli_LTEE_11364_DM25	-500	-866	163.225	DIA_100X_EMPTY_1x1_100ms	4ebb6307-7495-42e9-9e37-1faab1b6e50a	EPI_100X_YFP_1x1_200ms_25sola	EPI_100X_RFP_1x1_200ms_25sola
58	47	14.0482823131477	661	49.2744495436961	551.38880484115	1965.09228441755	1863021	2818.48865355522	43.3412737728465	97.0724590067907	8	2609403	3947.65960665658	854.603940696677	1463.0417682131	0	NaN	NaN	NaN	NaN	NaN	517.492886910933	0.96444710860437	44.9144298179204	13.0972372839962	11.3607762669099	2.47250627084977	0.0043606792536064	0.00246978087508835	1	1.00076782389159	4552.93852548958	0	15863.950075643	1	1	1	4	2019-05-24T18:33:01.833	NG_ecoli_LTEE_11364_DM25	-500	-866	163.225	DIA_100X_EMPTY_1x1_100ms	e03a701b-29e3-4d48-8199-e5024f41ad74	EPI_100X_YFP_1x1_200ms_25sola	EPI_100X_RFP_1x1_200ms_25sola
59	38	11.5140329736424	438	49.2943484921813	558.77397260274	350.776255707763	114283	260.920091324201	43.3412737728465	97.0724590067907	0	14988070	34219.3378995434	854.603940696677	1463.0417682131	2	NaN	NaN	NaN	NaN	NaN	382.166173213405	0.934035574692587	37.7290127942337	12.1170171819347	9.93479644196224	2.34549694970991	0.0120914808171832	0.00450898814068283	2	1.00072372499779	2924.71309296108	1	18906.8881278539	1	1	1	4	2019-05-24T18:33:01.833	NG_ecoli_LTEE_11364_DM25	-500	-866	163.225	DIA_100X_EMPTY_1x1_100ms	4ea4991a-a137-42c4-9ec7-38446f3a6d4f	EPI_100X_YFP_1x1_200ms_25sola	EPI_100X_RFP_1x1_200ms_25sola
60	48	8.9978479980911	434	-2.00342603608012	567.91935483871	891.188940092166	160312	369.382488479263	43.3412737728465	97.0724590067907	1	11928283	27484.5230414747	854.603940696677	1463.0417682131	2	NaN	NaN	NaN	NaN	NaN	459.890377805537	0.817201042319265	48.8924099557689	12.1216487884909	9.22687234942095	2.29422783537197	0.0294360295063724	0.00903341085117098	2	1.01321604314841	3269.19142153422	1	20221.2142857143	1	1	1	4	2019-05-24T18:33:01.833	NG_ecoli_LTEE_11364_DM25	-500	-866	163.225	DIA_100X_EMPTY_1x1_100ms	91e5f38c-07d9-4b43-a89f-a9649be7b68a	EPI_100X_YFP_1x1_200ms_25sola	EPI_100X_RFP_1x1_200ms_25sola
61	32	6.70911937944051	215	11.8358698645391	570.013953488372	1153.11162790698	81947	381.148837209302	43.3412737728465	97.0724590067907	0	7485650	34816.976744186	854.603940696677	1463.0417682131	2	NaN	NaN	NaN	NaN	NaN	316.185299334804	0.917204933516395	35.0333713183289	10.9368225902442	8.78707671283512	2.09374185471276	0.011752427904127	0.00544674089194252	1	1.00277256673008	2124.51914633996	1	20967.2418604651	1	1	1	4	2019-05-24T18:33:01.833	NG_ecoli_LTEE_11364_DM25	-500	-866	163.225	DIA_100X_EMPTY_1x1_100ms	534879fe-ec81-4222-997e-91d451ab12be	EPI_100X_YFP_1x1_200ms_25sola	EPI_100X_RFP_1x1_200ms_25sola
62	38	12.7214560929837	484	47.7319806520762	567.811983471074	326.006198347107	138220	285.578512396694	43.3412737728465	97.0724590067907	0	21577350	44581.3016528926	854.603940696677	1463.0417682131	3	NaN	NaN	NaN	NaN	NaN	402.156302712543	0.95637583094087	38.8584146681497	12.7499631892773	10.0759728867263	2.78331164461862	0.0235557681813957	0.0118790775357417	1	1.01407614624971	3098.48173341346	2	17950.347107438	1	1	1	4	2019-05-24T18:33:01.833	NG_ecoli_LTEE_11364_DM25	-500	-866	163.225	DIA_100X_EMPTY_1x1_100ms	2b062355-015e-465e-9e8c-bd9ef0a88b66	EPI_100X_YFP_1x1_200ms_25sola	EPI_100X_RFP_1x1_200ms_25sola
63	6	1.23618669397435	8	-49.9693611968211	563	1120	5725	715.625	43.3412737728465	97.0724590067907	0	24846	3105.75	854.603940696677	1463.0417682131	0	NaN	NaN	NaN	NaN	NaN	104.53123283607	0.999708001011407	NaN	NaN	NaN	NaN	NaN	NaN	NaN	NaN	NaN	2	25807	1	1	1	4	2019-05-24T18:33:01.833	NG_ecoli_LTEE_11364_DM25	-500	-866	163.225	DIA_100X_EMPTY_1x1_100ms	48df53cd-fdd9-4404-824a-136e944e453b	EPI_100X_YFP_1x1_200ms_25sola	EPI_100X_RFP_1x1_200ms_25sola
64	36	13.3609397745386	482	48.5657101199956	569.029045643153	288.95643153527	133415	276.794605809129	43.3412737728465	97.0724590067907	0	18878139	39166.2634854772	854.603940696677	1463.0417682131	4	NaN	NaN	NaN	NaN	NaN	393.692296466373	0.976783215392877	36.3703498063253	12.6551854842396	10.6278212047789	2.5642116115313	0.0057541278622252	0.00291783597082452	1	1.00028960262632	3226.45668045717	1	17709.4419087137	1	1	1	4	2019-05-24T18:33:01.833	NG_ecoli_LTEE_11364_DM25	-500	-866	163.225	DIA_100X_EMPTY_1x1_100ms	c9f97f2c-4dfa-41c2-9432-a460a0e55022	EPI_100X_YFP_1x1_200ms_25sola	EPI_100X_RFP_1x1_200ms_25sola
65	40	16.4191259559465	658	47.917781057027	576.164133738602	1101.89817629179	929596	1412.75987841945	43.3412737728465	97.0724590067907	3	3208209	4875.69756838906	854.603940696677	1463.0417682131	0	NaN	NaN	NaN	NaN	NaN	521.401116411557	0.963161320881505	40.187855336601	14.9957261972626	12.4440989535944	3.39568997358615	0.0404048282446728	0.011916734640475	2	1.00963312685811	4887.77970102976	4	20739.896656535	1	1	1	4	2019-05-24T18:33:01.833	NG_ecoli_LTEE_11364_DM25	-500	-866	163.225	DIA_100X_EMPTY_1x1_100ms	48e550f5-b549-4029-8584-efa6013d83a0	EPI_100X_YFP_1x1_200ms_25sola	EPI_100X_RFP_1x1_200ms_25sola
66	32	13.9852072264151	448	38.4263917329679	573.685267857143	1198.84375	467198	1042.85267857143	43.3412737728465	97.0724590067907	2	3508882	7832.32589285714	854.603940696677	1463.0417682131	0	NaN	NaN	NaN	NaN	NaN	370.245255830457	0.978468431726098	33.7358273369468	12.4713536960999	10.606746359429	2.90621442551383	0.0162688783678844	0.00608698188765994	0	1.00246633990857	2980.88769223474	1	16962.296875	1	1	1	4	2019-05-24T18:33:01.833	NG_ecoli_LTEE_11364_DM25	-500	-866	163.225	DIA_100X_EMPTY_1x1_100ms	616c7dfc-c8e1-4010-99e2-deb55a344bb8	EPI_100X_YFP_1x1_200ms_25sola	EPI_100X_RFP_1x1_200ms_25sola
67	37	14.1664472472339	525	45.832951297151	576.447619047619	1233.61523809524	517832	986.346666666667	43.3412737728465	97.0724590067907	0	3593518	6844.79619047619	854.603940696677	1463.0417682131	0	NaN	NaN	NaN	NaN	NaN	419.636909871814	0.963257413834067	37.9670247222488	12.953445551708	10.7697043649977	2.65575323478717	0.00900269166616429	0.00438831402756584	0	1.00132164455058	3458.62925029034	1	16733.5828571429	1	1	1	4	2019-05-24T18:33:01.833	NG_ecoli_LTEE_11364_DM25	-500	-866	163.225	DIA_100X_EMPTY_1x1_100ms	4ade79d9-e2f8-4277-a027-6a62e51b2c78	EPI_100X_YFP_1x1_200ms_25sola	EPI_100X_RFP_1x1_200ms_25sola
68	49	14.7512791521383	723	49.2455969789183	588.051175656985	1425.5214384509	1403791	1941.61964038728	43.3412737728465	97.0724590067907	9	2328641	3220.80359612725	854.603940696677	1463.0417682131	0	NaN	NaN	NaN	NaN	NaN	549.269842826147	0.933992876949578	47.4991599924338	13.2684043369647	11.3453801844984	2.41153159581797	0.0128943132793708	0.00771514076799783	2	1.00256589030661	4801.90891744881	0	16525.0829875519	1	1	1	4	2019-05-24T18:33:01.833	NG_ecoli_LTEE_11364_DM25	-500	-866	163.225	DIA_100X_EMPTY_1x1_100ms	c5808912-50dc-4584-8310-a45c574e4e1b	EPI_100X_YFP_1x1_200ms_25sola	EPI_100X_RFP_1x1_200ms_25sola
69	60	12.5982034723329	756	15.8519346545089	590.665343915344	1147.98677248677	1324995	1752.63888888889	43.3412737728465	97.0724590067907	9	6137956	8118.98941798942	854.603940696677	1463.0417682131	0	NaN	NaN	NaN	NaN	NaN	658.179482849215	0.873333501632594	59.858670008059	13.9611932835088	10.7832382282197	2.41504481042614	0.0316694736948994	0.011811700013341	2	1.0145384299612	5466.57542104507	3	18452.6600529101	1	1	1	4	2019-05-24T18:33:01.833	NG_ecoli_LTEE_11364_DM25	-500	-866	163.225	DIA_100X_EMPTY_1x1_100ms	df7a1af4-eaff-4265-9fd4-a3329005977f	EPI_100X_YFP_1x1_200ms_25sola	EPI_100X_RFP_1x1_200ms_25sola
70	16	8.40125088280202	135	-49.9797191261709	585.014814814815	917.703703703704	38897	288.125925925926	43.3412737728465	97.0724590067907	0	3792300	28091.1111111111	854.603940696677	1463.0417682131	1	NaN	NaN	NaN	NaN	NaN	159.420649496293	0.999663888276734	16.5147388469684	12.2521296862737	8.86676101289902	3.74552484730011	0.00779605789100519	0.0028501148483438	0	1.00013606134563	1019.74503117779	1	20010.2296296296	1	1	1	4	2019-05-24T18:33:01.833	NG_ecoli_LTEE_11364_DM25	-500	-866	163.225	DIA_100X_EMPTY_1x1_100ms	980727d0-eb5c-4bc2-b54b-299e4bfa81aa	EPI_100X_YFP_1x1_200ms_25sola	EPI_100X_RFP_1x1_200ms_25sola
71	46	14.0464510726764	647	49.6914675206041	599.302936630603	252.06027820711	1662784	2569.99072642968	43.3412737728465	97.0724590067907	4	1402108	2167.09119010819	854.603940696677	1463.0417682131	0	NaN	NaN	NaN	NaN	NaN	500.297285001016	0.960997620988924	43.2586484946052	13.2502178209995	11.2496180121853	2.79990364813934	0.0151382301504403	0.00764964470657936	1	1.00307282158203	4299.70223028663	0	15718.341576507	1	1	1	4	2019-05-24T18:33:01.833	NG_ecoli_LTEE_11364_DM25	-500	-866	163.225	DIA_100X_EMPTY_1x1_100ms	938c8083-bc34-400e-a5fc-6882e1562826	EPI_100X_YFP_1x1_200ms_25sola	EPI_100X_RFP_1x1_200ms_25sola
72	44	14.5311481409624	640	49.2509433225649	600.9796875	416.5546875	198956	310.86875	43.3412737728465	97.0724590067907	0	25756110	40243.921875	854.603940696677	1463.0417682131	3	NaN	NaN	NaN	NaN	NaN	483.153928959264	0.96258756557919	42.7937273501445	13.3869620029941	10.8861698733288	2.91660237807723	0.0171846839007422	0.00927162952380001	1	1.00264489724022	3983.090835102	0	16365.309375	1	1	1	4	2019-05-24T18:33:01.833	NG_ecoli_LTEE_11364_DM25	-500	-866	163.225	DIA_100X_EMPTY_1x1_100ms	bc869b9e-09b8-4468-8e6e-8c30db0a2795	EPI_100X_YFP_1x1_200ms_25sola	EPI_100X_RFP_1x1_200ms_25sola
73	51	13.865045031201	707	49.4803931139517	604.752475247525	2016.34794908062	552698	781.751060820368	43.3412737728465	97.0724590067907	1	7739498	10946.9561527581	854.603940696677	1463.0417682131	0	NaN	NaN	NaN	NaN	NaN	559.298968297525	0.946555414607916	48.0049223856197	13.4013290571755	11.4139634276693	2.52793365531529	0.00771280121387577	0.00385786413626942	2	1.0005082638214	4911.88970789386	0	16184.6082036775	1	1	1	4	2019-05-24T18:33:01.833	NG_ecoli_LTEE_11364_DM25	-500	-866	163.225	DIA_100X_EMPTY_1x1_100ms	fc361cfe-0170-4ae9-affe-8ca1277d77ad	EPI_100X_YFP_1x1_200ms_25sola	EPI_100X_RFP_1x1_200ms_25sola
74	14	7.27241990691714	102	-49.9991235817263	594.343137254902	1094.03921568627	69999	686.264705882353	43.3412737728465	97.0724590067907	0	1916075	18785.0490196078	854.603940696677	1463.0417682131	1	NaN	NaN	NaN	NaN	NaN	154.087670341884	0.999721851232246	15.3385045305256	12.7773543248366	9.3898310624363	3.75263458209742	0.00476608902511838	0.00251711543160717	0	1.00010202229344	1062.1563693011	2	23081.2156862745	1	1	1	4	2019-05-24T18:33:01.833	NG_ecoli_LTEE_11364_DM25	-500	-866	163.225	DIA_100X_EMPTY_1x1_100ms	424d3c78-69e5-4415-95a5-ae159436cd30	EPI_100X_YFP_1x1_200ms_25sola	EPI_100X_RFP_1x1_200ms_25sola
75	47	14.3665281909651	676	49.3445460849945	607.323964497041	891.116863905325	2029784	3002.63905325444	43.3412737728465	97.0724590067907	5	3254844	4814.85798816568	854.603940696677	1463.0417682131	0	NaN	NaN	NaN	NaN	NaN	515.454373308451	0.946784143822195	44.0085049603379	13.687273268623	11.4936988120298	2.5508987877413	0.0228206877143428	0.0105762806681867	1	1.00416052677135	4566.10738927631	0	15780.2899408284	1	1	1	4	2019-05-24T18:33:01.833	NG_ecoli_LTEE_11364_DM25	-500	-866	163.225	DIA_100X_EMPTY_1x1_100ms	fa094d2b-603c-4021-bc7b-2bc71fabaed8	EPI_100X_YFP_1x1_200ms_25sola	EPI_100X_RFP_1x1_200ms_25sola
76	8	3.54921350013748	29	-49.9990492112174	594.551724137931	1121.65517241379	21933	756.310344827586	43.3412737728465	97.0724590067907	0	507768	17509.2413793103	854.603940696677	1463.0417682131	1	NaN	NaN	NaN	NaN	NaN	118.137920149355	0.999690529395225	NaN	NaN	NaN	NaN	NaN	NaN	NaN	NaN	NaN	1	22731.6551724138	1	1	1	4	2019-05-24T18:33:01.833	NG_ecoli_LTEE_11364_DM25	-500	-866	163.225	DIA_100X_EMPTY_1x1_100ms	3ac2ba35-f1a1-47fe-8826-f387df40d5bd	EPI_100X_YFP_1x1_200ms_25sola	EPI_100X_RFP_1x1_200ms_25sola
77	32	13.4274422554528	430	45.8049511217615	631.688372093023	930.286046511628	122086	283.920930232558	43.3412737728465	97.0724590067907	0	17282051	40190.8162790698	854.603940696677	1463.0417682131	2	NaN	NaN	NaN	NaN	NaN	347.153147712406	0.907452560194686	31.8340142452214	13.3157252010797	10.5934436371707	2.74247222362813	0.040026559566281	0.0226445196761254	0	1.03622414686059	2805.79287566688	0	18205.2674418605	1	1	1	4	2019-05-24T18:33:01.833	NG_ecoli_LTEE_11364_DM25	-500	-866	163.225	DIA_100X_EMPTY_1x1_100ms	c5942542-231a-485e-95ff-43583fcea9d2	EPI_100X_YFP_1x1_200ms_25sola	EPI_100X_RFP_1x1_200ms_25sola
78	41	12.7370557205284	523	6.47657437508355	633.36137667304	1241.65391969407	225143	430.483747609943	43.3412737728465	97.0724590067907	1	13358670	25542.3900573614	854.603940696677	1463.0417682131	1	NaN	NaN	NaN	NaN	NaN	NaN	NaN	NaN	NaN	NaN	NaN	NaN	NaN	NaN	NaN	NaN	0	18638.2772466539	1	1	1	4	2019-05-24T18:33:01.833	NG_ecoli_LTEE_11364_DM25	-500	-866	163.225	DIA_100X_EMPTY_1x1_100ms	4857a696-3bed-45aa-b3d0-ad16bcdaf3fc	EPI_100X_YFP_1x1_200ms_25sola	EPI_100X_RFP_1x1_200ms_25sola
79	54	14.1358040355651	764	45.6379670888268	638.066753926702	1509.20418848168	1594167	2086.60602094241	43.3412737728465	97.0724590067907	9	2778981	3637.40968586387	854.603940696677	1463.0417682131	0	NaN	NaN	NaN	NaN	NaN	595.111924505127	0.851371687812371	54.5746778979406	12.7419422043654	10.6843416202026	2.1913465680057	0.0379551979215592	0.0165215124476511	0	1.03907108205936	4893.01552646282	0	16696.0602094241	1	1	1	4	2019-05-24T18:33:01.833	NG_ecoli_LTEE_11364_DM25	-500	-866	163.225	DIA_100X_EMPTY_1x1_100ms	57455a4a-3865-4032-bda1-b56b919c625b	EPI_100X_YFP_1x1_200ms_25sola	EPI_100X_RFP_1x1_200ms_25sola
80	54	14.1143001280534	763	47.5745454099114	678.310615989515	590.26998689384	1228748	1610.41677588467	43.3412737728465	97.0724590067907	7	2131672	2793.80340760157	854.603940696677	1463.0417682131	0	NaN	NaN	NaN	NaN	NaN	580.030185455772	0.916637325444437	52.6748461326465	12.9464158184402	10.8549983614359	2.11159198417579	0.0123201783675393	0.00470814743001265	2	1.00075721782606	4874.75374400494	0	17009.380078637	1	1	1	4	2019-05-24T18:33:01.833	NG_ecoli_LTEE_11364_DM25	-500	-866	163.225	DIA_100X_EMPTY_1x1_100ms	19dd7307-cc73-47e1-9a4c-7277276939b1	EPI_100X_YFP_1x1_200ms_25sola	EPI_100X_RFP_1x1_200ms_25sola
81	37	12.6771324833389	470	48.9444294234698	670.708510638298	1568.10212765957	117055	249.053191489362	43.3412737728465	97.0724590067907	0	17523313	37283.6446808511	854.603940696677	1463.0417682131	3	NaN	NaN	NaN	NaN	NaN	408.718135782793	0.963199474614641	37.5502814222012	12.5616141897673	10.6383423990921	2.67779722788232	0.0194294490329057	0.0099174777909913	1	1.00648939403166	3337.72849052907	1	19582.1106382979	1	1	1	4	2019-05-24T18:33:01.833	NG_ecoli_LTEE_11364_DM25	-500	-866	163.225	DIA_100X_EMPTY_1x1_100ms	96e67f40-ff3e-48b0-b0cd-375e8c2ad0cb	EPI_100X_YFP_1x1_200ms_25sola	EPI_100X_RFP_1x1_200ms_25sola
82	54	12.8455428209622	694	49.5394216908015	689.701729106628	1951.92939481268	750120	1080.86455331412	43.3412737728465	97.0724590067907	5	6201898	8936.45244956772	854.603940696677	1463.0417682131	0	NaN	NaN	NaN	NaN	NaN	561.835629235161	0.915442821857159	51.8276728643773	12.6063405629388	10.6936295239467	2.14513764750857	0.0137996576724953	0.00576120506352997	1	1.00669610050189	4654.8089252835	0	16561.1354466859	1	1	1	4	2019-05-24T18:33:01.833	NG_ecoli_LTEE_11364_DM25	-500	-866	163.225	DIA_100X_EMPTY_1x1_100ms	8fc3f474-e7bc-4a64-9781-7c3fb0850e98	EPI_100X_YFP_1x1_200ms_25sola	EPI_100X_RFP_1x1_200ms_25sola
83	55	13.8834297979577	764	49.2288094855973	694.236910994764	309.243455497382	1386032	1814.1780104712	43.3412737728465	97.0724590067907	7	2124265	2780.45157068063	854.603940696677	1463.0417682131	0	NaN	NaN	NaN	NaN	NaN	582.241167139198	0.917668606140598	53.5386571454062	12.4447906836948	10.700568979884	2.14589418428568	0.0149177194197296	0.00842890839774003	1	1.00395551556686	4814.7206823916	0	16587.8219895288	1	1	1	4	2019-05-24T18:33:01.833	NG_ecoli_LTEE_11364_DM25	-500	-866	163.225	DIA_100X_EMPTY_1x1_100ms	b14aea61-b577-4a02-8790-b43be762a2c9	EPI_100X_YFP_1x1_200ms_25sola	EPI_100X_RFP_1x1_200ms_25sola
84	41	12.9722219732918	533	48.925888768953	683.656660412758	1412.8574108818	155406	291.568480300188	43.3412737728465	97.0724590067907	0	20914043	39238.3545966229	854.603940696677	1463.0417682131	2	NaN	NaN	NaN	NaN	NaN	433.939561006629	0.901226297751684	40.8440119881889	12.90709316006	10.2608935486324	2.86354537372489	0.0219450243045556	0.00806361770406684	2	1.00313152950435	3377.44776068214	0	18704.9887429644	1	1	1	4	2019-05-24T18:33:01.833	NG_ecoli_LTEE_11364_DM25	-500	-866	163.225	DIA_100X_EMPTY_1x1_100ms	023df7ae-f561-4532-a745-ba7b26f4e9ef	EPI_100X_YFP_1x1_200ms_25sola	EPI_100X_RFP_1x1_200ms_25sola
85	36	12.5879530002528	454	48.5892967687744	678.513215859031	1532.55947136564	122361	269.517621145374	43.3412737728465	97.0724590067907	0	15455010	34041.872246696	854.603940696677	1463.0417682131	5	NaN	NaN	NaN	NaN	NaN	402.569231148879	0.984909116591608	36.5368633852322	12.8563868815057	10.7583159385616	2.7362697243252	0.016867520558987	0.00565015601905119	2	1.00174866774347	3321.31242925373	1	19429.1035242291	1	1	1	4	2019-05-24T18:33:01.833	NG_ecoli_LTEE_11364_DM25	-500	-866	163.225	DIA_100X_EMPTY_1x1_100ms	c67383c6-6ab7-49b2-8b1d-76a41a25b7c7	EPI_100X_YFP_1x1_200ms_25sola	EPI_100X_RFP_1x1_200ms_25sola
86	36	14.193379891631	511	48.7960827661115	687.27397260274	512.019569471624	444939	870.722113502935	43.3412737728465	97.0724590067907	2	2255641	4414.17025440313	854.603940696677	1463.0417682131	0	NaN	NaN	NaN	NaN	NaN	384.269263609976	0.972934926439394	33.5901337454786	13.2694110749722	11.1472549656968	2.81041635580355	0.00756074553687332	0.00338611738471843	1	1.00035631296724	3278.2153818527	0	16377.6183953033	1	1	1	4	2019-05-24T18:33:01.833	NG_ecoli_LTEE_11364_DM25	-500	-866	163.225	DIA_100X_EMPTY_1x1_100ms	17637144-d1ad-4da5-b98b-d479723c8ef2	EPI_100X_YFP_1x1_200ms_25sola	EPI_100X_RFP_1x1_200ms_25sola
87	53	12.7898428743612	678	32.6771259494804	784.101769911504	826.592920353982	184622	272.30383480826	43.3412737728465	97.0724590067907	0	25662892	37850.8731563422	854.603940696677	1463.0417682131	3	NaN	NaN	NaN	NaN	NaN	537.490157014592	0.860563873613413	51.803935540539	12.7813137054498	10.1854209434571	2.70010002038318	0.0259794136864478	0.00933303942629976	3	1.00185748371714	4220.95381471568	0	18991.5722713864	1	1	1	4	2019-05-24T18:33:01.833	NG_ecoli_LTEE_11364_DM25	-500	-866	163.225	DIA_100X_EMPTY_1x1_100ms	d375b53c-afd4-4910-a1d5-a41a54bbacfd	EPI_100X_YFP_1x1_200ms_25sola	EPI_100X_RFP_1x1_200ms_25sola
88	61	14.4844958747897	884	48.166453238898	788.157239819005	1974.85294117647	1564852	1770.19457013575	43.3412737728465	97.0724590067907	12	3378196	3821.48868778281	854.603940696677	1463.0417682131	0	NaN	NaN	NaN	NaN	NaN	697.023800876804	0.912031976791305	59.3308541272316	13.404752064761	11.6169642396374	2.19863218767249	0.0168025295885777	0.00800488686308841	0	1.01072952685409	6288.62628765936	0	16306.9909502262	1	1	1	4	2019-05-24T18:33:01.833	NG_ecoli_LTEE_11364_DM25	-500	-866	163.225	DIA_100X_EMPTY_1x1_100ms	7c44622d-19aa-4383-807c-988bf2c20cff	EPI_100X_YFP_1x1_200ms_25sola	EPI_100X_RFP_1x1_200ms_25sola
89	54	14.0568822418327	760	49.6478701710407	819.051315789474	1357.24078947368	1111794	1462.88684210526	43.3412737728465	97.0724590067907	10	3351015	4409.2302631579	854.603940696677	1463.0417682131	0	NaN	NaN	NaN	NaN	NaN	591.512865361559	0.939465539499108	52.1734810901668	12.980533787734	11.1595631726249	2.34063079116998	0.00473596873752259	0.00188904029372172	3	1.00033230901699	5103.10008240244	0	15796.6842105263	1	1	1	4	2019-05-24T18:33:01.833	NG_ecoli_LTEE_11364_DM25	-500	-866	163.225	DIA_100X_EMPTY_1x1_100ms	c20e008d-9873-4cdf-8b10-6cbdbe0db9a1	EPI_100X_YFP_1x1_200ms_25sola	EPI_100X_RFP_1x1_200ms_25sola
90	38	11.1762349564162	425	49.0684193644652	805.397647058824	749.708235294118	99627	234.416470588235	43.3412737728465	97.0724590067907	0	8325226	19588.7670588235	854.603940696677	1463.0417682131	2	NaN	NaN	NaN	NaN	NaN	385.637642050989	0.954583779296767	38.5555145829678	11.388410514796	9.78082099328146	2.30686983032455	0.0192793258075217	0.00623299915401659	3	1.00443656162754	2896.85666060655	0	20406.6494117647	1	1	1	4	2019-05-24T18:33:01.833	NG_ecoli_LTEE_11364_DM25	-500	-866	163.225	DIA_100X_EMPTY_1x1_100ms	1eb760aa-0516-4c0d-ba23-59828b5ccbf0	EPI_100X_YFP_1x1_200ms_25sola	EPI_100X_RFP_1x1_200ms_25sola
91	32	13.2043767545705	423	43.6852011302954	828.108747044917	1030.40189125296	803245	1898.9243498818	43.3412737728465	97.0724590067907	5	871861	2061.13711583924	854.603940696677	1463.0417682131	0	NaN	NaN	NaN	NaN	NaN	339.291581381967	0.995985637403885	30.5154931424367	13.1250825651098	10.6042010745949	3.42934607971478	0.0241142890821134	0.00270582504538012	1	1.00022759557192	2695.04600052472	1	16356.9007092199	1	1	1	4	2019-05-24T18:33:01.833	NG_ecoli_LTEE_11364_DM25	-500	-866	163.225	DIA_100X_EMPTY_1x1_100ms	b3a67ec4-1e02-479f-828d-1cbc307f4c1a	EPI_100X_YFP_1x1_200ms_25sola	EPI_100X_RFP_1x1_200ms_25sola
92	39	13.8061495370599	539	49.6071243815175	855.502782931354	1496.16883116883	5840510	10835.8256029685	43.3412737728465	97.0724590067907	3	691234	1282.43784786642	854.603940696677	1463.0417682131	0	NaN	NaN	NaN	NaN	NaN	427.635614186459	0.981527606048875	36.5408672005416	13.2816906679678	11.4131398962202	2.93443805220197	0.0108903206227874	0.00569701513555221	1	1.00102203428037	3738.34185021983	0	15931.9554730983	1	1	1	4	2019-05-24T18:33:01.833	NG_ecoli_LTEE_11364_DM25	-500	-866	163.225	DIA_100X_EMPTY_1x1_100ms	d87f915c-5f7b-4d64-8071-753624f7315f	EPI_100X_YFP_1x1_200ms_25sola	EPI_100X_RFP_1x1_200ms_25sola
93	35	13.3286291248818	467	46.6903483623103	854.289079229122	1048.80942184154	879800	1883.94004282655	43.3412737728465	97.0724590067907	3	985194	2109.62312633833	854.603940696677	1463.0417682131	0	NaN	NaN	NaN	NaN	NaN	367.810439542472	0.993435397999747	33.5416215445671	13.2495452760513	10.6841541258662	3.14334661724566	0.0143547460386648	0.006652473843097	0	1.00266098699943	3007.14399532279	1	16482.8672376874	1	1	1	4	2019-05-24T18:33:01.833	NG_ecoli_LTEE_11364_DM25	-500	-866	163.225	DIA_100X_EMPTY_1x1_100ms	7a94b3b3-8316-42d8-b751-ea6ad37ca0db	EPI_100X_YFP_1x1_200ms_25sola	EPI_100X_RFP_1x1_200ms_25sola
94	40	13.248259434715	531	48.9699326666572	868.350282485876	1959.54990583804	164357	309.523540489642	43.3412737728465	97.0724590067907	0	24597847	46323.6290018832	854.603940696677	1463.0417682131	7	NaN	NaN	NaN	NaN	NaN	436.131988824165	0.90590232565956	39.3312652459865	13.5056369945146	10.8995030880444	2.6771043095238	0.0106965220589934	0.00410647848584094	2	1.00086669677698	3669.7898599466	0	18541.6064030132	1	1	1	4	2019-05-24T18:33:01.833	NG_ecoli_LTEE_11364_DM25	-500	-866	163.225	DIA_100X_EMPTY_1x1_100ms	08c649c4-7170-471c-bd9b-12a24fd061fd	EPI_100X_YFP_1x1_200ms_25sola	EPI_100X_RFP_1x1_200ms_25sola
95	54	12.5559970113014	678	45.6770466868971	895.557522123894	1748.98377581121	224221	330.709439528024	43.3412737728465	97.0724590067907	0	20868169	30779.0103244838	854.603940696677	1463.0417682131	3	NaN	NaN	NaN	NaN	NaN	580.398431458898	0.875731653467304	54.1506947224224	13.3682277940294	10.4753589972883	2.48385064931563	0.0215397143073196	0.0107265632638789	1	1.01034389947811	4666.93492293557	0	19522.6209439528	1	1	1	4	2019-05-24T18:33:01.833	NG_ecoli_LTEE_11364_DM25	-500	-866	163.225	DIA_100X_EMPTY_1x1_100ms	20aa2f1d-d7a3-473a-9989-3e0c47f5267a	EPI_100X_YFP_1x1_200ms_25sola	EPI_100X_RFP_1x1_200ms_25sola
96	50	13.9921185461108	700	49.498897848232	896.688571428571	756.111428571429	523232	747.474285714286	43.3412737728465	97.0724590067907	0	4078324	5826.17714285714	854.603940696677	1463.0417682131	0	NaN	NaN	NaN	NaN	NaN	529.516910322189	0.929314484885759	47.7624425282097	12.8889247719493	10.8249183294542	2.46045280739021	0.00998134461856908	0.00341071080275897	1	1.00031903171825	4395.67592638282	0	16145.8271428571	1	1	1	4	2019-05-24T18:33:01.833	NG_ecoli_LTEE_11364_DM25	-500	-866	163.225	DIA_100X_EMPTY_1x1_100ms	f6410d45-2602-44fe-baa5-2a45102b75df	EPI_100X_YFP_1x1_200ms_25sola	EPI_100X_RFP_1x1_200ms_25sola
97	41	14.255926530482	585	49.3217212906274	884.940170940171	1612.58461538462	183060	312.923076923077	43.3412737728465	97.0724590067907	0	24172231	41320.052991453	854.603940696677	1463.0417682131	4	NaN	NaN	NaN	NaN	NaN	464.63220536685	0.94025079642274	40.3004162562208	13.5170770102132	11.334257749371	2.61403075315829	0.0119781009726161	0.00420945004234644	1	1.00157196983653	4066.1704741381	0	17168.2837606838	1	1	1	4	2019-05-24T18:33:01.833	NG_ecoli_LTEE_11364_DM25	-500	-866	163.225	DIA_100X_EMPTY_1x1_100ms	17080db0-f6ef-4138-81b5-ad485cd656ae	EPI_100X_YFP_1x1_200ms_25sola	EPI_100X_RFP_1x1_200ms_25sola
98	36	12.3641951741715	446	48.3030447694077	896.964125560538	1175.15695067265	120016	269.094170403587	43.3412737728465	97.0724590067907	0	16093004	36082.9686098655	854.603940696677	1463.0417682131	4	NaN	NaN	NaN	NaN	NaN	377.725270147427	0.914050948654344	34.8845390656276	13.3377755767882	10.5173257879691	2.91789764170926	0.0150073661474557	0.00876465406822884	1	1.00609993382958	3030.63423089288	0	19803.0224215247	1	1	1	4	2019-05-24T18:33:01.833	NG_ecoli_LTEE_11364_DM25	-500	-866	163.225	DIA_100X_EMPTY_1x1_100ms	e1c4eecf-e3be-4ce4-99d5-2fa9470fdc3e	EPI_100X_YFP_1x1_200ms_25sola	EPI_100X_RFP_1x1_200ms_25sola
99	74	12.8484636033229	951	43.4020144468713	925.443743427971	524.360672975815	1220018	1282.87907465825	43.3412737728465	97.0724590067907	9	1317978	1385.88643533123	854.603940696677	1463.0417682131	0	NaN	NaN	NaN	NaN	NaN	765.168129464674	0.902068080189729	72.6070178455602	12.9608798846414	10.4177688014702	2.04598940252851	0.0103491226510211	0.00377519243404568	5	1.00094921373417	6188.9633513606	0	16588.1146161935	1	1	1	4	2019-05-24T18:33:01.833	NG_ecoli_LTEE_11364_DM25	-500	-866	163.225	DIA_100X_EMPTY_1x1_100ms	5e09555f-cc15-4fee-ac9e-a42b5d594062	EPI_100X_YFP_1x1_200ms_25sola	EPI_100X_RFP_1x1_200ms_25sola
100	60	13.4978068167946	810	49.0916865671541	931.575308641975	86.3024691358025	1114382	1375.78024691358	43.3412737728465	97.0724590067907	7	5254136	6486.58765432099	854.603940696677	1463.0417682131	0	NaN	NaN	NaN	NaN	NaN	630.84229674777	0.932880657144403	56.2592084235574	12.5720720733995	11.0690337643615	2.14634059181776	0.00933123965415945	0.00411882368659862	2	1.00100030075992	5413.80891653263	0	16062.8888888889	1	1	1	4	2019-05-24T18:33:01.833	NG_ecoli_LTEE_11364_DM25	-500	-866	163.225	DIA_100X_EMPTY_1x1_100ms	346b5a4f-5b0b-4fa3-81c5-a5a139a41711	EPI_100X_YFP_1x1_200ms_25sola	EPI_100X_RFP_1x1_200ms_25sola
101	49	13.4243810061982	658	49.3679256878184	930.954407294833	1386.01975683891	1284410	1951.99088145897	43.3412737728465	97.0724590067907	9	2993978	4550.11854103343	854.603940696677	1463.0417682131	0	NaN	NaN	NaN	NaN	NaN	514.577325366641	0.948647412623557	47.2946213169624	12.6710644255448	10.7225150168245	2.20783483263612	0.00808854505211606	0.00493281601154722	1	1.0014077235467	4270.65963408181	0	16460.717325228	1	1	1	4	2019-05-24T18:33:01.833	NG_ecoli_LTEE_11364_DM25	-500	-866	163.225	DIA_100X_EMPTY_1x1_100ms	89807906-30c0-4022-9e3b-d705b7377efa	EPI_100X_YFP_1x1_200ms_25sola	EPI_100X_RFP_1x1_200ms_25sola
102	63	13.4666272304434	849	47.8761859386602	936.078916372203	1809.84216725559	7586887	8936.26266195524	43.3412737728465	97.0724590067907	4	1445596	1702.70435806832	854.603940696677	1463.0417682131	0	NaN	NaN	NaN	NaN	NaN	664.260464210421	0.893354291737299	61.3297010189262	12.8777487090203	10.7096860070917	2.08162141811457	0.00804800164758537	0.00408311769635045	2	1.00190153755418	5524.77003002729	0	16955.468786808	1	1	1	4	2019-05-24T18:33:01.833	NG_ecoli_LTEE_11364_DM25	-500	-866	163.225	DIA_100X_EMPTY_1x1_100ms	73050d7a-3318-4e5a-a94e-5c22ef3e6ded	EPI_100X_YFP_1x1_200ms_25sola	EPI_100X_RFP_1x1_200ms_25sola
103	46	13.1268734969422	605	49.2549567524165	941.125619834711	564.269421487603	895462	1480.10247933884	43.3412737728465	97.0724590067907	6	1711418	2828.79008264463	854.603940696677	1463.0417682131	0	NaN	NaN	NaN	NaN	NaN	503.829369422887	0.913938006372354	45.4317983246388	13.336169025645	10.8655726163951	2.39085594511512	0.0219796054897252	0.00885027799434582	1	1.00972291610905	4212.64678248945	1	17274.3983471074	1	1	1	4	2019-05-24T18:33:01.833	NG_ecoli_LTEE_11364_DM25	-500	-866	163.225	DIA_100X_EMPTY_1x1_100ms	7747298d-872c-44e7-893b-e2ea4e545d24	EPI_100X_YFP_1x1_200ms_25sola	EPI_100X_RFP_1x1_200ms_25sola
104	48	13.9299284593366	669	49.5378523694862	955.387144992526	1990.17937219731	1686552	2521.00448430493	43.3412737728465	97.0724590067907	5	659015	985.074738415546	854.603940696677	1463.0417682131	0	NaN	NaN	NaN	NaN	NaN	518.580745480454	0.938600899391372	46.2276368620031	12.8633763253719	11.0401086500565	2.30171631506317	0.0168709331902229	0.00569239372059817	1	1.00380008846559	4425.25467308375	0	16527.1479820628	1	1	1	4	2019-05-24T18:33:01.833	NG_ecoli_LTEE_11364_DM25	-500	-866	163.225	DIA_100X_EMPTY_1x1_100ms	aa116b52-4bcb-49d3-89e8-9544cd07e15b	EPI_100X_YFP_1x1_200ms_25sola	EPI_100X_RFP_1x1_200ms_25sola
105	40	14.2896193524237	572	49.4243218139008	961.620629370629	1753.54370629371	936985	1638.08566433566	43.3412737728465	97.0724590067907	6	4208690	7357.84965034965	854.603940696677	1463.0417682131	0	NaN	NaN	NaN	NaN	NaN	454.53524194296	0.98041256166356	37.7224531595833	13.9392094560747	11.8035939931088	2.8820213519296	0.00321561400253569	0.00122153380065911	2	1.00013001858716	4127.7970346677	0	15919.4423076923	1	1	1	4	2019-05-24T18:33:01.833	NG_ecoli_LTEE_11364_DM25	-500	-866	163.225	DIA_100X_EMPTY_1x1_100ms	5fde470a-c089-4449-af43-5af6de7434b3	EPI_100X_YFP_1x1_200ms_25sola	EPI_100X_RFP_1x1_200ms_25sola
106	44	13.6218567889232	600	49.2143277892982	963.48	566.138333333333	1778803	2964.67166666667	43.3412737728465	97.0724590067907	6	766732	1277.88666666667	854.603940696677	1463.0417682131	0	NaN	NaN	NaN	NaN	NaN	487.344940160519	0.938261352578698	43.479184866738	12.5880031476185	10.980759725488	2.50677812748826	0.0251244293907937	0.0115343174830923	1	1.01051044508445	4117.52317470843	1	17151.8083333333	1	1	1	4	2019-05-24T18:33:01.833	NG_ecoli_LTEE_11364_DM25	-500	-866	163.225	DIA_100X_EMPTY_1x1_100ms	b529848d-8616-4aab-9b76-58ea2a4e3178	EPI_100X_YFP_1x1_200ms_25sola	EPI_100X_RFP_1x1_200ms_25sola
107	30	10.2786947727488	309	47.9596487793175	984.326860841424	1424.62783171521	85610	277.05501618123	43.3412737728465	97.0724590067907	0	4871613	15765.7378640777	854.603940696677	1463.0417682131	1	NaN	NaN	NaN	NaN	NaN	318.363170729794	0.981279316257464	31.1788474008372	12.0721199721121	9.9554559812786	2.62657600334325	0.00846982955687789	0.0033408213861386	1	1.00033627231884	2427.0138276306	0	21083.5372168285	1	1	1	4	2019-05-24T18:33:01.833	NG_ecoli_LTEE_11364_DM25	-500	-866	163.225	DIA_100X_EMPTY_1x1_100ms	24cb4ce7-0315-4162-b712-e26826d33a4c	EPI_100X_YFP_1x1_200ms_25sola	EPI_100X_RFP_1x1_200ms_25sola
108	53	14.104170449997	748	49.4133758309311	1000.42780748663	1953.49598930481	7618196	10184.7540106952	43.3412737728465	97.0724590067907	4	1104896	1477.13368983957	854.603940696677	1463.0417682131	0	NaN	NaN	NaN	NaN	NaN	575.844697102129	0.94548963367841	50.7054546604962	12.952555632604	11.1943967593192	2.25488374580805	0.0127365888297417	0.00472672519892225	3	1.00091906238933	4990.52175833369	0	16696.9117647059	1	1	1	4	2019-05-24T18:33:01.833	NG_ecoli_LTEE_11364_DM25	-500	-866	163.225	DIA_100X_EMPTY_1x1_100ms	32790dd0-ad72-4150-9a69-6e345be60840	EPI_100X_YFP_1x1_200ms_25sola	EPI_100X_RFP_1x1_200ms_25sola
109	45	14.1600852700631	641	47.5396673352212	991.516380655226	1587.24024960998	833061	1299.6271450858	43.3412737728465	97.0724590067907	7	4173376	6510.72698907956	854.603940696677	1463.0417682131	0	NaN	NaN	NaN	NaN	NaN	505.862913214872	0.933726198240033	45.0615978588158	13.1110796386797	11.0179920534673	2.39134896459527	0.0143615534298211	0.00809738682770294	1	1.00303109499377	4296.36706268027	0	16801.0483619345	1	1	1	4	2019-05-24T18:33:01.833	NG_ecoli_LTEE_11364_DM25	-500	-866	163.225	DIA_100X_EMPTY_1x1_100ms	b915292f-74f9-4c9d-9e2c-adbbb83bdf7e	EPI_100X_YFP_1x1_200ms_25sola	EPI_100X_RFP_1x1_200ms_25sola
110	34	13.8950621019043	473	49.0446113486054	1005.19238900634	1221.84989429175	394700	834.46088794926	43.3412737728465	97.0724590067907	0	3746691	7921.12262156448	854.603940696677	1463.0417682131	0	NaN	NaN	NaN	NaN	NaN	371.796619913541	0.982249450696506	33.3437254232665	12.6453798554801	10.9297636237953	2.71963304643982	0.00847691630557544	0.00350531686796237	1	1.00090709792738	3128.42351503507	1	16585.2536997886	1	1	1	4	2019-05-24T18:33:01.833	NG_ecoli_LTEE_11364_DM25	-500	-866	163.225	DIA_100X_EMPTY_1x1_100ms	25e4a59c-ecaa-455a-90be-5b309decc00b	EPI_100X_YFP_1x1_200ms_25sola	EPI_100X_RFP_1x1_200ms_25sola
111	54	9.87154892003053	537	34.9035828491931	1020.59217877095	590.888268156425	190155	354.106145251397	43.3412737728465	97.0724590067907	0	527006	981.389199255121	854.603940696677	1463.0417682131	0	NaN	NaN	NaN	NaN	NaN	522.019975550526	0.860017521974722	55.4349286058089	12.3685288355545	9.27350046180973	2.15846191803387	0.0208915577314737	0.00863839998853254	0	1.01010595712735	3744.2149220925	1	19455.3333333333	1	1	1	4	2019-05-24T18:33:01.833	NG_ecoli_LTEE_11364_DM25	-500	-866	163.225	DIA_100X_EMPTY_1x1_100ms	1d5d4126-413c-45e4-a8e9-9cc883e73069	EPI_100X_YFP_1x1_200ms_25sola	EPI_100X_RFP_1x1_200ms_25sola
112	33	13.1928080440009	435	46.8891258745074	1011.39770114943	1477.28275862069	187025	429.942528735632	43.3412737728465	97.0724590067907	0	6938767	15951.1885057471	854.603940696677	1463.0417682131	2	NaN	NaN	NaN	NaN	NaN	362.640023614102	0.947961049158488	32.6066511580975	12.6935468125111	10.6680876020709	2.77260034948012	0.0327851548339113	0.0169585142340494	1	1.00548403069783	2914.53466517781	0	18435.6551724138	1	1	1	4	2019-05-24T18:33:01.833	NG_ecoli_LTEE_11364_DM25	-500	-866	163.225	DIA_100X_EMPTY_1x1_100ms	6679e77f-5fde-4d89-80d7-b044fce0820e	EPI_100X_YFP_1x1_200ms_25sola	EPI_100X_RFP_1x1_200ms_25sola
113	36	13.4770844352882	485	49.370537832725	1028.66804123711	1248.67628865979	389450	802.989690721649	43.3412737728465	97.0724590067907	1	3694431	7617.38350515464	854.603940696677	1463.0417682131	0	NaN	NaN	NaN	NaN	NaN	383.129585462569	0.976383838571111	34.6668387911552	12.9344405288415	10.8161202759561	2.73381136934813	0.022418303500893	0.00872018567265403	1	1.0058958043562	3185.27650557087	1	16754.9484536082	1	1	1	4	2019-05-24T18:33:01.833	NG_ecoli_LTEE_11364_DM25	-500	-866	163.225	DIA_100X_EMPTY_1x1_100ms	42bea1c6-8636-4100-804e-18c172c42e76	EPI_100X_YFP_1x1_200ms_25sola	EPI_100X_RFP_1x1_200ms_25sola
114	48	14.4076795751993	692	49.2177505320491	1030.6387283237	1146.22543352601	1019831	1473.74421965318	43.3412737728465	97.0724590067907	7	1962700	2836.27167630058	854.603940696677	1463.0417682131	0	NaN	NaN	NaN	NaN	NaN	533.427047730953	0.93959806070859	47.1171427508901	13.0117692585944	11.1303315281864	2.3545652617946	0.0137691961052675	0.0051867187230103	2	1.00055169690044	4584.42665095032	0	16349.588150289	1	1	1	4	2019-05-24T18:33:01.833	NG_ecoli_LTEE_11364_DM25	-500	-866	163.225	DIA_100X_EMPTY_1x1_100ms	f6f811ff-d2ac-42d6-98f1-711f1fa27038	EPI_100X_YFP_1x1_200ms_25sola	EPI_100X_RFP_1x1_200ms_25sola
115	37	14.0560192879815	520	47.8699124287755	1036.15192307692	1046.10192307692	280185	538.817307692308	43.3412737728465	97.0724590067907	0	2954527	5681.78269230769	854.603940696677	1463.0417682131	0	NaN	NaN	NaN	NaN	NaN	400.978120629941	0.9685220832958	35.5071245057476	13.2162920135561	11.0163459598371	2.73685223636937	0.0112014785210694	0.00500860238739176	1	1.00048665842042	3384.39088454397	0	16358.0557692308	1	1	1	4	2019-05-24T18:33:01.833	NG_ecoli_LTEE_11364_DM25	-500	-866	163.225	DIA_100X_EMPTY_1x1_100ms	bd9f3d83-3562-4808-a638-a4b17e29c2e9	EPI_100X_YFP_1x1_200ms_25sola	EPI_100X_RFP_1x1_200ms_25sola
116	40	14.8253821499744	594	48.5973595657086	1054	158.159932659933	1274204	2145.12457912458	43.3412737728465	97.0724590067907	5	1413679	2379.93097643098	854.603940696677	1463.0417682131	0	NaN	NaN	NaN	NaN	NaN	455.746784836921	0.942757128153868	38.6783916519173	13.6879223676461	11.4917848359609	2.6652643540223	0.0435124456822985	0.0161458518317978	1	1.02446396014072	4011.74444574064	1	16411.9191919192	1	1	1	4	2019-05-24T18:33:01.833	NG_ecoli_LTEE_11364_DM25	-500	-866	163.225	DIA_100X_EMPTY_1x1_100ms	2d5e598a-7405-476f-a999-9d3060f145c3	EPI_100X_YFP_1x1_200ms_25sola	EPI_100X_RFP_1x1_200ms_25sola
117	18	9.49193514930634	171	-49.4861649602382	1044.85380116959	600.929824561404	70338	411.333333333333	43.3412737728465	97.0724590067907	0	139715	817.046783625731	854.603940696677	1463.0417682131	0	NaN	NaN	NaN	NaN	NaN	174.861074322519	0.99979751700035	16.6173786968072	13.4046915046151	10.0967956896559	3.63907781635231	0.0153833740781887	0.00811096269765183	0	1.00122077368811	1330.51426518303	1	18667.9824561404	1	1	1	4	2019-05-24T18:33:01.833	NG_ecoli_LTEE_11364_DM25	-500	-866	163.225	DIA_100X_EMPTY_1x1_100ms	64cb4a13-1a3d-4e1b-9825-1422e03bffa5	EPI_100X_YFP_1x1_200ms_25sola	EPI_100X_RFP_1x1_200ms_25sola
118	50	14.2040877661028	711	48.7088788052783	1076.41068917018	796.338959212377	1702641	2394.71308016878	43.3412737728465	97.0724590067907	6	1697705	2387.77074542897	854.603940696677	1463.0417682131	0	NaN	NaN	NaN	NaN	NaN	538.123451920561	0.907087567653525	48.2688396164028	12.8483004524407	10.8859435566271	2.41613732457427	0.0161414546701657	0.0105496616325933	0	1.01506029519512	4492.50838352769	0	16614.8523206751	1	1	1	4	2019-05-24T18:33:01.833	NG_ecoli_LTEE_11364_DM25	-500	-866	163.225	DIA_100X_EMPTY_1x1_100ms	5c41eb27-7cba-407f-92ac-2f3eb247a4d7	EPI_100X_YFP_1x1_200ms_25sola	EPI_100X_RFP_1x1_200ms_25sola
119	58	10.6005987939694	615	42.1216757567497	1077.87967479675	1742.3512195122	193405	314.479674796748	43.3412737728465	97.0724590067907	0	15833032	25744.7674796748	854.603940696677	1463.0417682131	5	NaN	NaN	NaN	NaN	NaN	568.254073230589	0.861565245600066	58.1396224368361	12.1793782489898	9.64764935275751	2.11848086052909	0.00973549652369582	0.00448872468225309	2	1.00139106997172	4250.15833443174	0	20068.5056910569	1	1	1	4	2019-05-24T18:33:01.833	NG_ecoli_LTEE_11364_DM25	-500	-866	163.225	DIA_100X_EMPTY_1x1_100ms	3850460a-02b1-41e4-8ce8-9e0c5911cc15	EPI_100X_YFP_1x1_200ms_25sola	EPI_100X_RFP_1x1_200ms_25sola
120	58	12.2227765072919	709	35.5928000465746	1076.00846262341	131.850493653032	284741	401.609308885755	43.3412737728465	97.0724590067907	0	29395941	41461.1297602257	854.603940696677	1463.0417682131	3	NaN	NaN	NaN	NaN	NaN	589.681440163576	0.816113961579396	58.1594669786176	13.1612810946023	9.95209202268672	2.54118842403111	0.0328356507337181	0.0110992884749991	1	1.01499369652641	4524.1715585279	1	18173.58674189	1	1	1	4	2019-05-24T18:33:01.833	NG_ecoli_LTEE_11364_DM25	-500	-866	163.225	DIA_100X_EMPTY_1x1_100ms	004b7abd-3624-4917-b0fa-77892f9ca536	EPI_100X_YFP_1x1_200ms_25sola	EPI_100X_RFP_1x1_200ms_25sola
121	37	12.8677008134926	477	48.9734172265543	1093.61844863732	1167.99790356394	1570444	3292.33542976939	43.3412737728465	97.0724590067907	2	2511895	5266.02725366876	854.603940696677	1463.0417682131	0	NaN	NaN	NaN	NaN	NaN	402.500746246422	0.983743754961733	36.8264841446111	12.323892786593	10.7276199384132	2.66066358078753	0.0101870419773092	0.00510057225146832	0	1.00233191698524	3328.56388927283	1	16341.178197065	1	1	1	4	2019-05-24T18:33:01.833	NG_ecoli_LTEE_11364_DM25	-500	-866	163.225	DIA_100X_EMPTY_1x1_100ms	18da8fad-c81f-4e23-b061-4bb5ba5d95ab	EPI_100X_YFP_1x1_200ms_25sola	EPI_100X_RFP_1x1_200ms_25sola
122	29	13.7353804246304	399	47.0453214090379	1102.94736842105	201.681704260652	111487	279.416040100251	43.3412737728465	97.0724590067907	0	17175577	43046.5588972431	854.603940696677	1463.0417682131	2	NaN	NaN	NaN	NaN	NaN	307.111761131453	0.99865509544883	26.4110491159134	13.6990934558828	11.220000891191	3.49349764607436	0.0209831475192501	0.00975475925099935	1	1.0047514965103	2611.32734798314	1	18934.2857142857	1	1	1	4	2019-05-24T18:33:01.833	NG_ecoli_LTEE_11364_DM25	-500	-866	163.225	DIA_100X_EMPTY_1x1_100ms	15687647-c0d9-4896-bca6-768062dbfa4b	EPI_100X_YFP_1x1_200ms_25sola	EPI_100X_RFP_1x1_200ms_25sola
123	49	14.4683416801707	710	48.5618619330429	1102.71830985915	1051.98873239437	1648263	2321.49718309859	43.3412737728465	97.0724590067907	4	1034438	1456.95492957746	854.603940696677	1463.0417682131	0	NaN	NaN	NaN	NaN	NaN	546.625136761196	0.917677076693428	48.6293364144325	13.0522729350877	11.0522736257437	2.33902499253344	0.0196025321540602	0.0071877575606282	2	1.00667683111073	4665.42789220309	0	16675.6929577465	1	1	1	4	2019-05-24T18:33:01.833	NG_ecoli_LTEE_11364_DM25	-500	-866	163.225	DIA_100X_EMPTY_1x1_100ms	850cfec2-77a9-49b3-814f-d2972b8d84dc	EPI_100X_YFP_1x1_200ms_25sola	EPI_100X_RFP_1x1_200ms_25sola
124	41	11.7094912678432	481	36.4754040204951	1120.02286902287	865.569646569647	185730	386.133056133056	43.3412737728465	97.0724590067907	0	9532560	19818.2120582121	854.603940696677	1463.0417682131	2	NaN	NaN	NaN	NaN	NaN	NaN	NaN	NaN	NaN	NaN	NaN	NaN	NaN	NaN	NaN	NaN	0	18782.7255717256	1	1	1	4	2019-05-24T18:33:01.833	NG_ecoli_LTEE_11364_DM25	-500	-866	163.225	DIA_100X_EMPTY_1x1_100ms	a4474aaf-a819-4dd6-ad24-b8825c3b8584	EPI_100X_YFP_1x1_200ms_25sola	EPI_100X_RFP_1x1_200ms_25sola
125	31	13.5100492397529	419	47.3097758769815	1124.5584725537	221.336515513126	114628	273.575178997613	43.3412737728465	97.0724590067907	0	16698199	39852.5035799523	854.603940696677	1463.0417682131	2	NaN	NaN	NaN	NaN	NaN	323.388430725234	0.997903382940793	26.6476012862018	14.6824395098302	11.8010768687804	3.61408599504373	0.00809776639952015	0.00350818976805107	2	1.00025797298545	2914.68268813003	1	18584.7804295943	1	1	1	4	2019-05-24T18:33:01.833	NG_ecoli_LTEE_11364_DM25	-500	-866	163.225	DIA_100X_EMPTY_1x1_100ms	6fc427fa-4b01-4a42-aa0c-45f10504fe10	EPI_100X_YFP_1x1_200ms_25sola	EPI_100X_RFP_1x1_200ms_25sola
126	38	13.0946814283087	498	49.0847159151402	1129.72289156627	1159.42168674699	1692250	3398.09236947791	43.3412737728465	97.0724590067907	3	2777116	5576.53815261044	854.603940696677	1463.0417682131	0	NaN	NaN	NaN	NaN	NaN	413.790079023206	0.969494836438473	37.8047204841143	13.0644586289784	10.7497053810629	2.69206160351503	0.0127744563041918	0.00529279490362808	2	1.00174007165924	3431.06571389471	1	16343.937751004	1	1	1	4	2019-05-24T18:33:01.833	NG_ecoli_LTEE_11364_DM25	-500	-866	163.225	DIA_100X_EMPTY_1x1_100ms	a8eb18d8-c27b-48c8-899d-ae3f91436909	EPI_100X_YFP_1x1_200ms_25sola	EPI_100X_RFP_1x1_200ms_25sola
127	68	13.7293015073336	934	40.7384033965706	1151.05888650964	1646.31049250535	911083	975.463597430407	43.3412737728465	97.0724590067907	5	5288013	5661.68415417559	854.603940696677	1463.0417682131	0	NaN	NaN	NaN	NaN	NaN	742.025594181074	0.900484035150063	66.8398824922158	13.0756452356161	10.9895755180846	2.39294075931202	0.00530707964656592	0.00210602979316538	3	1.00054836359358	6339.97279867513	0	16286.5995717345	1	1	1	4	2019-05-24T18:33:01.833	NG_ecoli_LTEE_11364_DM25	-500	-866	163.225	DIA_100X_EMPTY_1x1_100ms	28a3815b-6d31-4f74-a330-17996cc8d2fa	EPI_100X_YFP_1x1_200ms_25sola	EPI_100X_RFP_1x1_200ms_25sola
128	46	13.0520717012049	601	48.3700090224438	1163.80865224626	327.668885191348	152024	252.951747088186	43.3412737728465	97.0724590067907	0	23533741	39157.6389351082	854.603940696677	1463.0417682131	2	NaN	NaN	NaN	NaN	NaN	479.564968232281	0.838013558250338	45.0812618733447	13.9374572834458	10.3640731920118	3.17658851664285	0.022962627827078	0.0119927356564762	1	1.00494107070221	3803.18006519317	0	19036.8236272879	1	1	1	4	2019-05-24T18:33:01.833	NG_ecoli_LTEE_11364_DM25	-500	-866	163.225	DIA_100X_EMPTY_1x1_100ms	078152a9-4559-4ad4-b33a-314ff79be724	EPI_100X_YFP_1x1_200ms_25sola	EPI_100X_RFP_1x1_200ms_25sola
129	61	13.8648016918453	846	47.9442556207405	1205.8853427896	737.250591016548	2174820	2570.70921985816	43.3412737728465	97.0724590067907	9	1090959	1289.54964539007	854.603940696677	1463.0417682131	0	NaN	NaN	NaN	NaN	NaN	663.889307029771	0.899441634130169	58.766658632256	12.9832285453993	11.1561197605942	2.17089739124701	0.0138366865148823	0.00620299307942437	1	1.00848189502672	5744.43361715623	0	15800.8723404255	1	1	1	4	2019-05-24T18:33:01.833	NG_ecoli_LTEE_11364_DM25	-500	-866	163.225	DIA_100X_EMPTY_1x1_100ms	da863e1d-3ef6-4831-8c53-3480c10137db	EPI_100X_YFP_1x1_200ms_25sola	EPI_100X_RFP_1x1_200ms_25sola
130	37	14.2872939908848	529	49.3697815634442	1201.79017013233	1796.86011342155	1564101	2956.71266540643	43.3412737728465	97.0724590067907	5	1158196	2189.40642722117	854.603940696677	1463.0417682131	0	NaN	NaN	NaN	NaN	NaN	416.283140418849	0.985685460864052	34.4154979670987	13.7528262462378	11.8757380515396	2.93114627648975	0.00453545588526848	0.00247700789343882	1	1.00045750468475	3812.10766984188	0	15951.3950850662	1	1	1	4	2019-05-24T18:33:01.833	NG_ecoli_LTEE_11364_DM25	-500	-866	163.225	DIA_100X_EMPTY_1x1_100ms	3814e9e6-5a66-4f58-9996-88b4df86dfcb	EPI_100X_YFP_1x1_200ms_25sola	EPI_100X_RFP_1x1_200ms_25sola
131	43	12.4463446727414	537	43.2971947712377	1194.92551210428	1539.67783985102	156404	291.255121042831	43.3412737728465	97.0724590067907	0	15847117	29510.4599627561	854.603940696677	1463.0417682131	3	NaN	NaN	NaN	NaN	NaN	461.366368558994	0.864344156721613	43.7433916690724	13.1860569444132	10.3656328772145	2.58169942799913	0.0283310721983128	0.0115441969109776	0	1.01930146009503	3691.42442188702	0	19475.9180633147	1	1	1	4	2019-05-24T18:33:01.833	NG_ecoli_LTEE_11364_DM25	-500	-866	163.225	DIA_100X_EMPTY_1x1_100ms	bdfa3503-5a21-4e72-8c58-84c1038979c0	EPI_100X_YFP_1x1_200ms_25sola	EPI_100X_RFP_1x1_200ms_25sola
132	35	14.0985800907683	494	47.5235312791648	1237.98380566802	689.279352226721	328141	664.253036437247	43.3412737728465	97.0724590067907	0	3022560	6118.54251012146	854.603940696677	1463.0417682131	0	NaN	NaN	NaN	NaN	NaN	384.495385977583	0.983786312096139	32.9534482191903	13.161367254901	11.1881935398498	3.25406277888896	0.0193358064297031	0.0116672563704609	0	1.00929728334395	3239.7439516355	0	16084.2510121457	1	1	1	4	2019-05-24T18:33:01.833	NG_ecoli_LTEE_11364_DM25	-500	-866	163.225	DIA_100X_EMPTY_1x1_100ms	db7e31f7-1cea-4da1-bea0-8fbbd9bf34dd	EPI_100X_YFP_1x1_200ms_25sola	EPI_100X_RFP_1x1_200ms_25sola
133	49	13.7787042941534	676	49.2947137224562	1245.07692307692	1757.15976331361	905583	1339.61982248521	43.3412737728465	97.0724590067907	7	3110268	4600.98816568047	854.603940696677	1463.0417682131	0	NaN	NaN	NaN	NaN	NaN	531.095914968731	0.941629889427489	47.4079213322474	12.8637347731331	10.9400754704054	2.59283156793959	0.00557827584035074	0.00181441818168612	3	1.0002406917928	4456.37193852153	0	16570.6863905325	1	1	1	4	2019-05-24T18:33:01.833	NG_ecoli_LTEE_11364_DM25	-500	-866	163.225	DIA_100X_EMPTY_1x1_100ms	b41eae4c-873c-4f37-9735-4b56cadf1be2	EPI_100X_YFP_1x1_200ms_25sola	EPI_100X_RFP_1x1_200ms_25sola
134	36	11.4743368060359	413	49.5652819553366	1266.34140435835	1626.28571428571	127185	307.953995157385	43.3412737728465	97.0724590067907	0	6980452	16901.8208232446	854.603940696677	1463.0417682131	3	NaN	NaN	NaN	NaN	NaN	367.019602976849	0.98540449464042	33.7188318112462	12.6202271725782	10.6423243424473	2.75104611611926	0.00540013565863887	0.00300601889485988	1	1.00049911873208	2999.40687585664	0	19878.3898305085	1	1	1	4	2019-05-24T18:33:01.833	NG_ecoli_LTEE_11364_DM25	-500	-866	163.225	DIA_100X_EMPTY_1x1_100ms	58bf6c5b-ac0a-4d03-b9e1-6b0aceeb7801	EPI_100X_YFP_1x1_200ms_25sola	EPI_100X_RFP_1x1_200ms_25sola
135	19	11.5551147036866	220	-46.6594461592461	1261.31363636364	611.881818181818	64869	294.859090909091	43.3412737728465	97.0724590067907	0	10712625	48693.75	854.603940696677	1463.0417682131	1	NaN	NaN	NaN	NaN	NaN	203.978253678409	0.999845757748856	18.1292436456469	14.5188000497046	10.5062875730522	4.14917823936591	0.0308077369626407	0.016280590879311	0	1.006193550503	1571.69450535915	3	18537.8090909091	1	1	1	4	2019-05-24T18:33:01.833	NG_ecoli_LTEE_11364_DM25	-500	-866	163.225	DIA_100X_EMPTY_1x1_100ms	8168a956-1b20-43fe-a41f-3f5753f13a75	EPI_100X_YFP_1x1_200ms_25sola	EPI_100X_RFP_1x1_200ms_25sola
136	44	12.7028480493026	559	49.5810118251486	1274.114490161	647.885509838998	990552	1772.00715563506	43.3412737728465	97.0724590067907	8	3437626	6149.59928443649	854.603940696677	1463.0417682131	0	NaN	NaN	NaN	NaN	NaN	494.599067025891	0.930362749086663	43.6203166413837	12.8373814045618	11.1429583341067	2.37549506369559	0.0156438515909051	0.00725529889030873	2	1.0037078751336	4253.82587254728	2	17350.0983899821	1	1	1	4	2019-05-24T18:33:01.833	NG_ecoli_LTEE_11364_DM25	-500	-866	163.225	DIA_100X_EMPTY_1x1_100ms	bf649a74-6a29-40f9-a7d3-aa49a4f0bc33	EPI_100X_YFP_1x1_200ms_25sola	EPI_100X_RFP_1x1_200ms_25sola
137	30	12.6816700249993	381	46.7215503223938	1268.4750656168	594.228346456693	128259	336.637795275591	43.3412737728465	97.0724590067907	0	10566385	27733.2939632546	854.603940696677	1463.0417682131	2	NaN	NaN	NaN	NaN	NaN	322.437106040246	0.984529654227822	29.070538381359	13.0493441039304	10.7754049220154	2.95716384132609	0.0152731346095765	0.0066089019691193	1	1.00223749021476	2651.00260624338	1	17417.3097112861	1	1	1	4	2019-05-24T18:33:01.833	NG_ecoli_LTEE_11364_DM25	-500	-866	163.225	DIA_100X_EMPTY_1x1_100ms	a788a434-6596-46f8-bdef-c55b558a74d4	EPI_100X_YFP_1x1_200ms_25sola	EPI_100X_RFP_1x1_200ms_25sola
138	25	8.62702562449389	217	-47.1783119597573	1270.67281105991	629.21198156682	113819	524.511520737327	43.3412737728465	97.0724590067907	0	10306461	47495.2119815668	854.603940696677	1463.0417682131	2	NaN	NaN	NaN	NaN	NaN	221.4299701171	0.999633445671082	21.1318303759168	13.4171583322532	10.109779913263	3.50427246209233	0.0119063073941728	0.00541994306792823	1	1.00088405526043	1696.33022287519	3	19124.1198156682	1	1	1	4	2019-05-24T18:33:01.833	NG_ecoli_LTEE_11364_DM25	-500	-866	163.225	DIA_100X_EMPTY_1x1_100ms	ac0b987d-383c-4027-8820-01425e8197ac	EPI_100X_YFP_1x1_200ms_25sola	EPI_100X_RFP_1x1_200ms_25sola
139	26	9.34566205397357	243	47.7468583841945	1276.2962962963	1724.04526748971	91929	378.308641975309	43.3412737728465	97.0724590067907	1	2484224	10223.1440329218	854.603940696677	1463.0417682131	0	NaN	NaN	NaN	NaN	NaN	265.549866751814	0.948402595823095	27.3916722897511	12.2705266551348	9.41995903945151	2.61038563083875	0.0353101016507893	0.016312923738249	1	1.01345943035515	1909.00232482158	0	20568.8189300412	1	1	1	4	2019-05-24T18:33:01.833	NG_ecoli_LTEE_11364_DM25	-500	-866	163.225	DIA_100X_EMPTY_1x1_100ms	60d72091-1f15-4e16-b455-64a4181b3426	EPI_100X_YFP_1x1_200ms_25sola	EPI_100X_RFP_1x1_200ms_25sola
140	42	12.8936859377875	542	49.6800829033257	1291.70110701107	1576.67158671587	177320	327.158671586716	43.3412737728465	97.0724590067907	0	21542464	39746.2435424354	854.603940696677	1463.0417682131	2	NaN	NaN	NaN	NaN	NaN	451.993685839833	0.927095109796095	40.4410212511313	13.4155793890376	10.9053154396657	2.74239006335005	0.0152796139119253	0.00566553321608789	2	1.00348894272686	3777.36072114278	0	18858.7287822878	1	1	1	4	2019-05-24T18:33:01.833	NG_ecoli_LTEE_11364_DM25	-500	-866	163.225	DIA_100X_EMPTY_1x1_100ms	869230c9-4e7e-4569-8090-5721360787b8	EPI_100X_YFP_1x1_200ms_25sola	EPI_100X_RFP_1x1_200ms_25sola
141	28	13.3659906776765	375	28.3378221316835	1283.83466666667	624.538666666667	203365	542.306666666667	43.3412737728465	97.0724590067907	0	11586664	30897.7706666667	854.603940696677	1463.0417682131	3	NaN	NaN	NaN	NaN	NaN	340.125478154079	0.991428552528594	27.9742706957719	14.8316044237449	11.6827499769193	3.63760827509215	0.033268992402227	0.013062531400904	1	1.00885098956824	2998.74004540102	3	18203.848	1	1	1	4	2019-05-24T18:33:01.833	NG_ecoli_LTEE_11364_DM25	-500	-866	163.225	DIA_100X_EMPTY_1x1_100ms	49f3e498-9cb5-4487-bf0e-6ff7b75a1013	EPI_100X_YFP_1x1_200ms_25sola	EPI_100X_RFP_1x1_200ms_25sola
142	49	14.7566105243471	723	49.53399326055	1308.2724757953	1816.91147994467	2574728	3561.17289073306	43.3412737728465	97.0724590067907	9	1680565	2324.43291839557	854.603940696677	1463.0417682131	0	NaN	NaN	NaN	NaN	NaN	547.709313614708	0.945373191487886	47.6964558351175	13.3261910240287	11.2106762724282	2.56598483820594	0.0301443069825999	0.0124203049432914	1	1.00760899585646	4708.03425584899	0	16714.1894882434	1	1	1	4	2019-05-24T18:33:01.833	NG_ecoli_LTEE_11364_DM25	-500	-866	163.225	DIA_100X_EMPTY_1x1_100ms	4adc32f6-ba23-4be5-9bd0-c1ccf552c39b	EPI_100X_YFP_1x1_200ms_25sola	EPI_100X_RFP_1x1_200ms_25sola
143	61	13.7207257375648	837	46.6058472473497	1325.19115890084	914.099163679809	636413	760.350059737156	43.3412737728465	97.0724590067907	0	6354426	7591.90681003584	854.603940696677	1463.0417682131	0	NaN	NaN	NaN	NaN	NaN	648.128593236834	0.887256021150285	58.5278938130505	12.8664550567135	10.9080054690228	2.18453096551882	0.0163234745250576	0.00572949751760413	3	1.00447682966428	5469.44766700346	0	16645.8207885305	1	1	1	4	2019-05-24T18:33:01.833	NG_ecoli_LTEE_11364_DM25	-500	-866	163.225	DIA_100X_EMPTY_1x1_100ms	1a0155a1-42f5-4753-af1c-22a51bcf4e40	EPI_100X_YFP_1x1_200ms_25sola	EPI_100X_RFP_1x1_200ms_25sola
144	42	14.0017803730623	589	49.4932069144608	1328.71137521222	1195.13921901528	176105	298.989813242784	43.3412737728465	97.0724590067907	0	24729367	41985.3429541596	854.603940696677	1463.0417682131	3	NaN	NaN	NaN	NaN	NaN	461.705571489005	0.889580396992559	41.2392616092553	14.0104967103607	10.8980567538659	3.04472077188139	0.0225788443756539	0.0101106195915698	1	1.00389795149567	3846.79366785153	0	18280.9066213922	1	1	1	4	2019-05-24T18:33:01.833	NG_ecoli_LTEE_11364_DM25	-500	-866	163.225	DIA_100X_EMPTY_1x1_100ms	0130f177-e5b7-4d26-9f54-ab6eae658a09	EPI_100X_YFP_1x1_200ms_25sola	EPI_100X_RFP_1x1_200ms_25sola
145	45	14.3042771561402	645	49.0978478247364	1328.3984496124	1532.17364341085	1461976	2266.62945736434	43.3412737728465	97.0724590067907	5	3303569	5121.81240310078	854.603940696677	1463.0417682131	0	NaN	NaN	NaN	NaN	NaN	507.771219858867	0.976183641381899	42.5591747096083	13.5813073375	11.5625645785483	2.93929717800196	0.0151881370624373	0.00657175867587006	1	1.00157332588975	4468.80518002035	0	15906.984496124	1	1	1	4	2019-05-24T18:33:01.833	NG_ecoli_LTEE_11364_DM25	-500	-866	163.225	DIA_100X_EMPTY_1x1_100ms	e3fcfa26-9c78-4255-9263-f7ceafbab99c	EPI_100X_YFP_1x1_200ms_25sola	EPI_100X_RFP_1x1_200ms_25sola
146	34	12.7062230620391	432	40.0373676800583	1323.93055555556	1240.51851851852	756858	1751.98611111111	43.3412737728465	97.0724590067907	4	1662154	3847.5787037037	854.603940696677	1463.0417682131	0	NaN	NaN	NaN	NaN	NaN	347.770514115469	0.989879225158972	32.1455344529479	12.3619507848603	10.5612450922037	2.81794559382019	0.0195397205017211	0.00873743824906989	0	1.00521536216461	2816.05267883135	1	16956.1226851852	1	1	1	4	2019-05-24T18:33:01.833	NG_ecoli_LTEE_11364_DM25	-500	-866	163.225	DIA_100X_EMPTY_1x1_100ms	00bfa4b3-69da-4952-814a-89dcefb7f41a	EPI_100X_YFP_1x1_200ms_25sola	EPI_100X_RFP_1x1_200ms_25sola
147	37	12.9830395972768	481	23.1960036535475	1338.49064449064	1270.37214137214	800224	1663.66735966736	43.3412737728465	97.0724590067907	7	1699062	3532.35343035343	854.603940696677	1463.0417682131	0	NaN	NaN	NaN	NaN	NaN	388.89899262818	0.95893571038992	36.1678658164736	13.1302672317632	10.5236051777228	2.62175134002643	0.0197460024835422	0.0109504104933281	0	1.00908438009871	3145.87785356869	1	17068.5343035343	1	1	1	4	2019-05-24T18:33:01.833	NG_ecoli_LTEE_11364_DM25	-500	-866	163.225	DIA_100X_EMPTY_1x1_100ms	1b462af7-85be-4db4-a8d9-66551eb75ac1	EPI_100X_YFP_1x1_200ms_25sola	EPI_100X_RFP_1x1_200ms_25sola
148	38	12.8372631631514	488	48.0411286789323	1353.91393442623	196.706967213115	134933	276.502049180328	43.3412737728465	97.0724590067907	0	18528138	37967.4959016393	854.603940696677	1463.0417682131	2	NaN	NaN	NaN	NaN	NaN	416.580352806818	0.934090550244944	38.1648926921254	13.3217777694289	10.6855386317057	2.7062240465761	0.0109475856298114	0.00358636138787722	2	1.00099476505956	3422.52606685817	0	19015.5655737705	1	1	1	4	2019-05-24T18:33:01.833	NG_ecoli_LTEE_11364_DM25	-500	-866	163.225	DIA_100X_EMPTY_1x1_100ms	f81f67f1-a825-4c73-8dd7-065203c1b7ea	EPI_100X_YFP_1x1_200ms_25sola	EPI_100X_RFP_1x1_200ms_25sola
149	47	13.8052348614532	650	49.4169751916575	1369.96	1987.74153846154	3976450	6117.61538461538	43.3412737728465	97.0724590067907	5	1066658	1641.01230769231	854.603940696677	1463.0417682131	0	NaN	NaN	NaN	NaN	NaN	504.551452918836	0.961859804274958	45.4074064774538	12.7887597481156	10.8468230390996	2.53313712773964	0.0118152296380686	0.00358142093061296	2	1.00100209475944	4195.86675617359	0	16855.7261538462	1	1	1	4	2019-05-24T18:33:01.833	NG_ecoli_LTEE_11364_DM25	-500	-866	163.225	DIA_100X_EMPTY_1x1_100ms	30533e76-aa06-4c8f-9bdc-4d3437b2cea2	EPI_100X_YFP_1x1_200ms_25sola	EPI_100X_RFP_1x1_200ms_25sola
150	43	13.2696902374243	571	49.4349894574783	1401.84413309982	1774.91243432574	182201	319.091068301226	43.3412737728465	97.0724590067907	0	25238691	44200.8598949212	854.603940696677	1463.0417682131	4	NaN	NaN	NaN	NaN	NaN	463.350034181525	0.889881243232952	41.1823067498078	14.2256545439548	11.0342233906624	3.03440031150615	0.017248026243685	0.00627448075358089	2	1.00418758464121	3938.07601376698	0	18752.5709281961	1	1	1	4	2019-05-24T18:33:01.833	NG_ecoli_LTEE_11364_DM25	-500	-866	163.225	DIA_100X_EMPTY_1x1_100ms	6f86031e-d46c-4092-b370-a9b8906cae9c	EPI_100X_YFP_1x1_200ms_25sola	EPI_100X_RFP_1x1_200ms_25sola
151	45	13.8712782981784	625	49.4086491158124	1399.3632	2026.3552	1338222	2141.1552	43.3412737728465	97.0724590067907	7	3243208	5189.1328	854.603940696677	1463.0417682131	0	NaN	NaN	NaN	NaN	NaN	493.878294225708	0.961585660917867	44.4088100926113	12.8140037707535	10.9635669836546	2.33427033692025	0.00828983156930597	0.00330179657445461	0	1.00130537364536	4192.40052516165	0	16936.7984	1	1	1	4	2019-05-24T18:33:01.833	NG_ecoli_LTEE_11364_DM25	-500	-866	163.225	DIA_100X_EMPTY_1x1_100ms	cfd1568f-3a9e-4fad-a722-f4572e05b011	EPI_100X_YFP_1x1_200ms_25sola	EPI_100X_RFP_1x1_200ms_25sola
152	38	14.2664483321684	542	49.6368687465018	1404.87084870849	1063.88560885609	980719	1809.44464944649	43.3412737728465	97.0724590067907	5	637207	1175.65867158672	854.603940696677	1463.0417682131	0	NaN	NaN	NaN	NaN	NaN	417.969427350968	0.984477883055214	34.6981415769449	13.7364515598566	11.7905667416912	2.97648983644545	0.0146169317173553	0.00605548485258908	0	1.00250852795132	3788.48400571436	0	15783.0387453875	1	1	1	4	2019-05-24T18:33:01.833	NG_ecoli_LTEE_11364_DM25	-500	-866	163.225	DIA_100X_EMPTY_1x1_100ms	fca1b880-70ab-41c6-9287-2ea02ec6ac31	EPI_100X_YFP_1x1_200ms_25sola	EPI_100X_RFP_1x1_200ms_25sola
153	66	12.2099342754316	806	10.6241529943553	1429.05210918114	1136.45781637717	232050	287.903225806452	43.3412737728465	97.0724590067907	0	21393853	26543.2419354839	854.603940696677	1463.0417682131	4	NaN	NaN	NaN	NaN	NaN	669.898977367596	0.818274998954635	65.0585590871681	13.5252488698298	10.1587889514075	2.63053410788262	0.0150255187646145	0.00799685559261179	2	1.00473266532533	5273.24801217171	0	18966.4851116625	1	1	1	4	2019-05-24T18:33:01.833	NG_ecoli_LTEE_11364_DM25	-500	-866	163.225	DIA_100X_EMPTY_1x1_100ms	cf49ae15-b96a-4444-9fd0-9246189c42e9	EPI_100X_YFP_1x1_200ms_25sola	EPI_100X_RFP_1x1_200ms_25sola
154	35	12.8432804922044	450	47.686032703998	1414.14888888889	1714.66	459242	1020.53777777778	43.3412737728465	97.0724590067907	3	2745404	6100.89777777778	854.603940696677	1463.0417682131	0	NaN	NaN	NaN	NaN	NaN	365.872600841582	0.983700501469747	33.3894843397976	12.9491884964132	10.6198044705594	3.0066929701103	0.0176196083078137	0.0068776649152984	1	1.00309522831713	2957.55367195389	1	16978.2844444444	1	1	1	4	2019-05-24T18:33:01.833	NG_ecoli_LTEE_11364_DM25	-500	-866	163.225	DIA_100X_EMPTY_1x1_100ms	08f288df-0a1d-421b-ae14-9c044827464d	EPI_100X_YFP_1x1_200ms_25sola	EPI_100X_RFP_1x1_200ms_25sola
155	28	12.2906657184008	344	47.6412460336303	1430.11046511628	100.203488372093	148660	432.151162790698	43.3412737728465	97.0724590067907	0	4243722	12336.4011627907	854.603940696677	1463.0417682131	1	NaN	NaN	NaN	NaN	NaN	254.874206161484	0.999805911729525	23.2416353147672	14.0024602988149	10.6371252645659	3.68564824347907	0.0107993940679684	0.00564565320148341	1	1.00120453840182	2065.40446208801	1	17698.0523255814	1	1	1	4	2019-05-24T18:33:01.833	NG_ecoli_LTEE_11364_DM25	-500	-866	163.225	DIA_100X_EMPTY_1x1_100ms	3e3583fc-5f9d-40d5-b846-05fbbdd4cb16	EPI_100X_YFP_1x1_200ms_25sola	EPI_100X_RFP_1x1_200ms_25sola
156	36	13.0083781144066	470	47.6320193876868	1434.05957446809	1741.47872340426	461772	982.493617021277	43.3412737728465	97.0724590067907	2	2853193	6070.62340425532	854.603940696677	1463.0417682131	0	NaN	NaN	NaN	NaN	NaN	379.247538052337	0.967340358429402	35.3189121789085	12.5057297613109	10.4312934940178	2.86538520873778	0.0286927169429358	0.0131010014831207	1	1.01178298570513	3018.37732690393	1	17013.9617021277	1	1	1	4	2019-05-24T18:33:01.833	NG_ecoli_LTEE_11364_DM25	-500	-866	163.225	DIA_100X_EMPTY_1x1_100ms	0bab19a3-fada-4ecc-a679-a6ba0272d4c4	EPI_100X_YFP_1x1_200ms_25sola	EPI_100X_RFP_1x1_200ms_25sola
157	47	13.645003958132	642	49.7309055761359	1451.23208722741	546.691588785047	5616316	8748.15576323988	43.3412737728465	97.0724590067907	5	722396	1125.22741433022	854.603940696677	1463.0417682131	0	NaN	NaN	NaN	NaN	NaN	504.042476888374	0.966396236847572	44.2185177940958	13.1734087261669	11.2005599887246	2.54903805380988	0.00922382114879703	0.00359874434906636	3	1.00143643945914	4356.85930021171	0	15719.4345794393	1	1	1	4	2019-05-24T18:33:01.833	NG_ecoli_LTEE_11364_DM25	-500	-866	163.225	DIA_100X_EMPTY_1x1_100ms	ad640d75-afd8-4437-bae7-8abef27c71a2	EPI_100X_YFP_1x1_200ms_25sola	EPI_100X_RFP_1x1_200ms_25sola
158	33	11.0648439565653	366	-47.2524644771185	1459.60655737705	89.724043715847	160841	439.456284153005	43.3412737728465	97.0724590067907	0	10732524	29323.8360655738	854.603940696677	1463.0417682131	2	NaN	NaN	NaN	NaN	NaN	308.814881290242	0.902939029735976	33.0917391750125	13.7808051477042	9.10334394032228	3.30893214241882	0.0220430778077479	0.00870108261820426	1	1.00226687159589	2153.82977714569	1	19121.4836065574	1	1	1	4	2019-05-24T18:33:01.833	NG_ecoli_LTEE_11364_DM25	-500	-866	163.225	DIA_100X_EMPTY_1x1_100ms	2af4d4c6-1256-483a-9c00-a0bc68fca9fd	EPI_100X_YFP_1x1_200ms_25sola	EPI_100X_RFP_1x1_200ms_25sola
159	48	14.5111389151859	708	47.8934534759816	1454.97457627119	1881.85169491525	649967	918.032485875706	43.3412737728465	97.0724590067907	4	10661708	15058.9096045198	854.603940696677	1463.0417682131	2	NaN	NaN	NaN	NaN	NaN	549.28198602098	0.901499965002266	48.15047345092	13.5810955740031	11.2267501100656	2.36372660532911	0.0178746491596421	0.00972475874100227	1	1.00931979543927	4766.48856229782	0	17257.581920904	1	1	1	4	2019-05-24T18:33:01.833	NG_ecoli_LTEE_11364_DM25	-500	-866	163.225	DIA_100X_EMPTY_1x1_100ms	90f8400d-8fc3-4cdb-8fdd-7c31fb707279	EPI_100X_YFP_1x1_200ms_25sola	EPI_100X_RFP_1x1_200ms_25sola
160	54	14.5627618869653	787	47.6364547719749	1504.72681067344	1980.74714104193	3473752	4413.91613722999	43.3412737728465	97.0724590067907	4	654979	832.247776365947	854.603940696677	1463.0417682131	0	NaN	NaN	NaN	NaN	NaN	598.785979852683	0.899775625807791	53.5788281832467	12.8456516506293	10.9074914185142	2.4096183349572	0.0768432718759641	0.0104165461477101	0	1.01465841530761	5006.48422741842	0	16987.5603557815	1	1	1	4	2019-05-24T18:33:01.833	NG_ecoli_LTEE_11364_DM25	-500	-866	163.225	DIA_100X_EMPTY_1x1_100ms	6adcf453-6125-40a3-b6fe-52d91ea9c987	EPI_100X_YFP_1x1_200ms_25sola	EPI_100X_RFP_1x1_200ms_25sola
161	71	14.0262639490549	996	48.2482742145543	1512.82429718876	985.784136546185	4838807	4858.23995983936	43.3412737728465	97.0724590067907	8	1279351	1284.48895582329	854.603940696677	1463.0417682131	0	NaN	NaN	NaN	NaN	NaN	770.462441686212	0.902625284263714	68.2705297375605	13.1083065875014	11.1628840785598	2.0178623539443	0.00917632226360259	0.00337375340522774	4	1.00169835028318	6681.53093839573	0	16253.0813253012	1	1	1	4	2019-05-24T18:33:01.833	NG_ecoli_LTEE_11364_DM25	-500	-866	163.225	DIA_100X_EMPTY_1x1_100ms	28256f65-5d63-4a93-b69b-ce96c2ae009b	EPI_100X_YFP_1x1_200ms_25sola	EPI_100X_RFP_1x1_200ms_25sola
162	46	13.9196143215492	640	49.4752333841743	1529.6640625	1360.903125	1239262	1936.346875	43.3412737728465	97.0724590067907	10	3650569	5704.0140625	854.603940696677	1463.0417682131	0	NaN	NaN	NaN	NaN	NaN	503.32477777753	0.945506900805813	43.1801845141437	13.561420890041	11.4480501062549	2.55323758783613	0.0111556390555939	0.00567001012830363	2	1.00163884024288	4444.64847307705	0	16172.3375	1	1	1	4	2019-05-24T18:33:01.833	NG_ecoli_LTEE_11364_DM25	-500	-866	163.225	DIA_100X_EMPTY_1x1_100ms	8d8a67cf-ccab-4b78-9ca4-f8226fc52ac9	EPI_100X_YFP_1x1_200ms_25sola	EPI_100X_RFP_1x1_200ms_25sola
163	41	15.1389616851854	621	48.108852677886	1526.66827697262	1214.11272141707	705211	1135.60547504026	43.3412737728465	97.0724590067907	6	4801449	7731.80193236715	854.603940696677	1463.0417682131	0	NaN	NaN	NaN	NaN	NaN	467.943127204641	0.948803549061046	40.2362501678005	13.2121834669043	11.4192224951156	2.56349234849195	0.0157761537298368	0.00985780576582562	0	1.00901289523205	4120.78969629853	0	16669.4283413849	1	1	1	4	2019-05-24T18:33:01.833	NG_ecoli_LTEE_11364_DM25	-500	-866	163.225	DIA_100X_EMPTY_1x1_100ms	d20fc9ba-df01-49e7-9676-ad8cc3641ef5	EPI_100X_YFP_1x1_200ms_25sola	EPI_100X_RFP_1x1_200ms_25sola
164	56	14.3832609112065	806	45.6785157773288	1544.08560794045	1634.30024813896	1286125	1595.68858560794	43.3412737728465	97.0724590067907	10	3823158	4743.37220843672	854.603940696677	1463.0417682131	0	NaN	NaN	NaN	NaN	NaN	632.894069632559	0.881826221083295	55.9709280235001	13.1011069077508	11.1176551589572	2.21247405345859	0.0182953634029453	0.00914456814722263	0	1.0148054016757	5433.48894227581	0	16898.5434243176	1	1	1	4	2019-05-24T18:33:01.833	NG_ecoli_LTEE_11364_DM25	-500	-866	163.225	DIA_100X_EMPTY_1x1_100ms	a971cc13-d474-4a09-adae-e416661f94c9	EPI_100X_YFP_1x1_200ms_25sola	EPI_100X_RFP_1x1_200ms_25sola
165	13	7.61472016736139	99	-49.9993043223644	1546.15151515152	1379.94949494949	40396	408.040404040404	43.3412737728465	97.0724590067907	0	1797239	18153.9292929293	854.603940696677	1463.0417682131	0	NaN	NaN	NaN	NaN	NaN	140.474284062058	0.999752653370927	14.3434765146829	12.4518498528029	9.33929437697299	3.50406849188082	0.00117885930246218	0.000677867501686448	0	1.00000621811478	982.590220550452	1	20309.4343434343	1	1	1	4	2019-05-24T18:33:01.833	NG_ecoli_LTEE_11364_DM25	-500	-866	163.225	DIA_100X_EMPTY_1x1_100ms	8dbf3bcf-2d6a-477f-9fdb-0217a2c10fd0	EPI_100X_YFP_1x1_200ms_25sola	EPI_100X_RFP_1x1_200ms_25sola
166	35	13.1592946705957	461	48.3367727377014	1553.67245119306	403.295010845987	132799	288.067245119306	43.3412737728465	97.0724590067907	0	8696708	18864.8763557484	854.603940696677	1463.0417682131	2	NaN	NaN	NaN	NaN	NaN	379.160479871453	0.966624508206691	33.9306017337351	13.9238890404852	10.8775868835351	2.94053013541752	0.0185266357522506	0.0104482317457502	1	1.00216431013466	3153.16403738009	0	19370.5943600868	1	1	1	4	2019-05-24T18:33:01.833	NG_ecoli_LTEE_11364_DM25	-500	-866	163.225	DIA_100X_EMPTY_1x1_100ms	a65ac1d5-8bb4-4443-ba26-5d3a254a5c20	EPI_100X_YFP_1x1_200ms_25sola	EPI_100X_RFP_1x1_200ms_25sola
167	35	12.031498351766	422	42.3209569095453	1564.05924170616	1785.38151658768	114594	271.549763033175	43.3412737728465	97.0724590067907	0	17378152	41180.4549763033	854.603940696677	1463.0417682131	3	NaN	NaN	NaN	NaN	NaN	350.559569058848	0.988602165524781	32.4208743478462	12.6339877710925	10.4723614076041	2.96986179244297	0.0109525355368541	0.00665084011256358	0	1.00292628900578	2792.56858117281	1	18669.2037914692	1	1	1	4	2019-05-24T18:33:01.833	NG_ecoli_LTEE_11364_DM25	-500	-866	163.225	DIA_100X_EMPTY_1x1_100ms	d0bdb653-b240-462f-9a5a-624997a570ab	EPI_100X_YFP_1x1_200ms_25sola	EPI_100X_RFP_1x1_200ms_25sola
168	18	10.4714390625859	189	-42.165432968897	1560.19047619048	1378.75132275132	83910	443.968253968254	43.3412737728465	97.0724590067907	0	4495738	23786.9735449735	854.603940696677	1463.0417682131	1	NaN	NaN	NaN	NaN	NaN	171.516665599225	0.99973062154017	16.4042930118581	13.4760105626902	9.79115884794303	3.99519497464386	0.0107546619425848	0.0029263989770699	0	1.00012762865508	1235.13830981812	1	19231.6825396825	1	1	1	4	2019-05-24T18:33:01.833	NG_ecoli_LTEE_11364_DM25	-500	-866	163.225	DIA_100X_EMPTY_1x1_100ms	e9d0c4d0-38a3-4db5-97e6-3967cc2039eb	EPI_100X_YFP_1x1_200ms_25sola	EPI_100X_RFP_1x1_200ms_25sola
169	40	13.7209665488315	549	49.5209727542201	1563.69763205829	1694.98178506375	2306416	4201.12204007286	43.3412737728465	97.0724590067907	2	574610	1046.64845173042	854.603940696677	1463.0417682131	0	NaN	NaN	NaN	NaN	NaN	427.443487448465	0.965580471694855	38.6831699900951	12.9379232657077	10.826133149308	2.52547246356834	0.00781884429982137	0.00339360860728146	1	1.00026688707654	3560.89088401823	0	16982.4244080146	1	1	1	4	2019-05-24T18:33:01.833	NG_ecoli_LTEE_11364_DM25	-500	-866	163.225	DIA_100X_EMPTY_1x1_100ms	15212c1c-e226-492d-95a8-6729960e0b93	EPI_100X_YFP_1x1_200ms_25sola	EPI_100X_RFP_1x1_200ms_25sola
170	51	14.3978514125881	734	48.7210285889791	1580.06675749319	25.0272479564033	2485298	3385.96457765668	43.3412737728465	97.0724590067907	5	695846	948.019073569482	854.603940696677	1463.0417682131	0	NaN	NaN	NaN	NaN	NaN	548.633581870633	0.932657384076491	49.0967197724345	13.0924457884185	10.9790241465076	2.2580809993199	0.00939523285646176	0.00424661084660484	0	1.00235984870654	4648.03980963857	0	16804.9305177112	1	1	1	4	2019-05-24T18:33:01.833	NG_ecoli_LTEE_11364_DM25	-500	-866	163.225	DIA_100X_EMPTY_1x1_100ms	037570f1-2f63-453c-a612-a2b6e8fd2158	EPI_100X_YFP_1x1_200ms_25sola	EPI_100X_RFP_1x1_200ms_25sola
171	35	12.2168521570527	429	46.2262894591332	1582.41258741259	1758.91608391608	138802	323.547785547786	43.3412737728465	97.0724590067907	0	19808359	46173.331002331	854.603940696677	1463.0417682131	2	NaN	NaN	NaN	NaN	NaN	359.047394933419	0.990309578679013	32.3110860578792	12.6477251700457	10.8780549106092	2.90844083254046	0.00701319524979781	0.00387647259603163	1	1.00049717070865	3002.92116444028	1	18461.1468531469	1	1	1	4	2019-05-24T18:33:01.833	NG_ecoli_LTEE_11364_DM25	-500	-866	163.225	DIA_100X_EMPTY_1x1_100ms	4f230eb3-d03a-4fcd-8703-bcad047d14b7	EPI_100X_YFP_1x1_200ms_25sola	EPI_100X_RFP_1x1_200ms_25sola
172	22	9.71956268633056	214	12.0864259211609	1580.5046728972	1494.45327102804	61026	285.168224299065	43.3412737728465	97.0724590067907	0	3212096	15009.7943925234	854.603940696677	1463.0417682131	0	NaN	NaN	NaN	NaN	NaN	249.26611198104	0.978568191873087	23.6812704904377	12.4271335583951	10.0238453873297	3.16504511044312	0.0503291002178077	0.0263698525619956	0	1.02789945152292	1868.80332570437	1	21339.2289719626	1	1	1	4	2019-05-24T18:33:01.833	NG_ecoli_LTEE_11364_DM25	-500	-866	163.225	DIA_100X_EMPTY_1x1_100ms	91991bfe-fbfc-4730-953a-4552b03fcd76	EPI_100X_YFP_1x1_200ms_25sola	EPI_100X_RFP_1x1_200ms_25sola
173	7	3.74113976206901	27	-49.9993804460551	1586.14814814815	1481.85185185185	7316	270.962962962963	43.3412737728465	97.0724590067907	0	503748	18657.3333333333	854.603940696677	1463.0417682131	1	NaN	NaN	NaN	NaN	NaN	116.460468138629	0.999670572109538	NaN	NaN	NaN	NaN	NaN	NaN	NaN	NaN	NaN	1	21713.5925925926	1	1	1	4	2019-05-24T18:33:01.833	NG_ecoli_LTEE_11364_DM25	-500	-866	163.225	DIA_100X_EMPTY_1x1_100ms	9bfd6f32-ba7e-4129-9360-9d9e14731b89	EPI_100X_YFP_1x1_200ms_25sola	EPI_100X_RFP_1x1_200ms_25sola
174	34	13.8127769818683	471	45.6037721320364	1592.47346072187	1130.97452229299	133126	282.645435244161	43.3412737728465	97.0724590067907	0	11192207	23762.6475583864	854.603940696677	1463.0417682131	3	NaN	NaN	NaN	NaN	NaN	375.319895112523	0.95900023904619	33.6523582513448	13.2114751830959	10.9039205252144	2.73295199034616	0.0185272702072084	0.0103879416864456	0	1.00683348395879	3142.46710202824	1	18204.5923566879	1	1	1	4	2019-05-24T18:33:01.833	NG_ecoli_LTEE_11364_DM25	-500	-866	163.225	DIA_100X_EMPTY_1x1_100ms	be1fc43b-7e2a-4df9-ac3d-512f508c3106	EPI_100X_YFP_1x1_200ms_25sola	EPI_100X_RFP_1x1_200ms_25sola
175	36	13.6577174631298	493	48.2107540126516	1603.91277890467	1387.39959432049	134967	273.766734279919	43.3412737728465	97.0724590067907	0	18342814	37206.5192697769	854.603940696677	1463.0417682131	2	NaN	NaN	NaN	NaN	NaN	407.698585758056	0.949110615573451	35.9736214789648	13.4829070410101	11.0401479505308	2.8412091312175	0.0122276251507098	0.00375155166461407	3	1.00127095805989	3443.68825121276	0	18052.7931034483	1	1	1	4	2019-05-24T18:33:01.833	NG_ecoli_LTEE_11364_DM25	-500	-866	163.225	DIA_100X_EMPTY_1x1_100ms	9811dae8-751b-4355-849a-77f78d040480	EPI_100X_YFP_1x1_200ms_25sola	EPI_100X_RFP_1x1_200ms_25sola
176	39	12.7671035805014	498	48.968935026089	1605.99196787149	1168.13654618474	132909	266.885542168675	43.3412737728465	97.0724590067907	0	10897113	21881.7530120482	854.603940696677	1463.0417682131	3	NaN	NaN	NaN	NaN	NaN	393.490554064143	0.951705151020174	36.2870143161154	12.9518320316415	10.6399427986048	2.55544995807187	0.00716070284103171	0.00290808097788642	2	1.00017089291301	3226.41110450519	1	18426.7389558233	1	1	1	4	2019-05-24T18:33:01.833	NG_ecoli_LTEE_11364_DM25	-500	-866	163.225	DIA_100X_EMPTY_1x1_100ms	f041aeec-9b9f-4940-9bba-93a3c07d463e	EPI_100X_YFP_1x1_200ms_25sola	EPI_100X_RFP_1x1_200ms_25sola
177	48	13.7805768663975	663	49.1997734994026	1614.57466063348	1021.85067873303	1678937	2532.33333333333	43.3412737728465	97.0724590067907	6	2062621	3111.04223227753	854.603940696677	1463.0417682131	0	NaN	NaN	NaN	NaN	NaN	515.088759736795	0.925985043292588	47.0398720208184	12.7348899776773	10.7443541320571	2.31766289346468	0.0158284995126873	0.00589575650248278	2	1.0038507961089	4264.97648681042	0	16974.245852187	1	1	1	4	2019-05-24T18:33:01.833	NG_ecoli_LTEE_11364_DM25	-500	-866	163.225	DIA_100X_EMPTY_1x1_100ms	56b560c0-3482-4be2-b047-31734c8e83ff	EPI_100X_YFP_1x1_200ms_25sola	EPI_100X_RFP_1x1_200ms_25sola
178	33	14.4536122090705	477	48.1093132902577	1618.50733752621	2007.14255765199	400229	839.054507337526	43.3412737728465	97.0724590067907	2	6678354	14000.7421383648	854.603940696677	1463.0417682131	0	NaN	NaN	NaN	NaN	NaN	379.437148005966	0.994074603681874	31.6800448237018	13.9820921692714	11.6838665838736	3.27946947308018	0.0134443341193743	0.00622154637978345	1	1.00278556522072	3396.6347399508	1	16791.8616352201	1	1	1	4	2019-05-24T18:33:01.833	NG_ecoli_LTEE_11364_DM25	-500	-866	163.225	DIA_100X_EMPTY_1x1_100ms	e783c901-a1a7-4be3-9fe1-95f967c5a478	EPI_100X_YFP_1x1_200ms_25sola	EPI_100X_RFP_1x1_200ms_25sola
179	28	12.9997495781799	365	-23.8194871492067	1619.43287671233	2036.77808219178	302856	829.742465753425	43.3412737728465	97.0724590067907	0	5160031	14137.0712328767	854.603940696677	1463.0417682131	0	NaN	NaN	NaN	NaN	NaN	NaN	NaN	NaN	NaN	NaN	NaN	NaN	NaN	NaN	NaN	NaN	1	16938.8630136986	1	1	1	4	2019-05-24T18:33:01.833	NG_ecoli_LTEE_11364_DM25	-500	-866	163.225	DIA_100X_EMPTY_1x1_100ms	b51f4c14-923b-4b60-8c4e-d80a4a5a9965	EPI_100X_YFP_1x1_200ms_25sola	EPI_100X_RFP_1x1_200ms_25sola
180	52	14.0769846577225	732	49.7399840113525	1639.93169398907	853.158469945355	1641719	2242.78551912568	43.3412737728465	97.0724590067907	8	1568248	2142.41530054645	854.603940696677	1463.0417682131	0	NaN	NaN	NaN	NaN	NaN	570.303563869261	0.93971817393517	49.8801777766199	13.2642802295405	11.1805534356583	2.58493682162212	0.0135778670999787	0.00593907658246034	1	1.00223663126016	4897.16207140624	0	15747.793715847	1	1	1	4	2019-05-24T18:33:01.833	NG_ecoli_LTEE_11364_DM25	-500	-866	163.225	DIA_100X_EMPTY_1x1_100ms	2e63de53-f8c6-47d7-86b0-a0c303b17ffc	EPI_100X_YFP_1x1_200ms_25sola	EPI_100X_RFP_1x1_200ms_25sola
181	51	12.9112075672474	659	47.9750091018085	1643.97420333839	713.162367223065	1090515	1654.80273141123	43.3412737728465	97.0724590067907	9	3895365	5911.02427921093	854.603940696677	1463.0417682131	0	NaN	NaN	NaN	NaN	NaN	539.003680129519	0.896998449417585	50.1872437234513	13.061050885242	10.4755383179798	2.40314056447482	0.0137635227011053	0.00495315190686244	3	1.00055959795281	4325.49611082496	1	17254.7071320182	1	1	1	4	2019-05-24T18:33:01.833	NG_ecoli_LTEE_11364_DM25	-500	-866	163.225	DIA_100X_EMPTY_1x1_100ms	0b5213d8-1c8e-42bb-aff3-7db4833b8e6d	EPI_100X_YFP_1x1_200ms_25sola	EPI_100X_RFP_1x1_200ms_25sola
182	31	9.62715757475086	299	45.2443071795862	1642.03010033445	1618.27759197324	94548	316.214046822742	43.3412737728465	97.0724590067907	0	8135200	27208.0267558528	854.603940696677	1463.0417682131	2	NaN	NaN	NaN	NaN	NaN	295.741950480686	0.997054351900796	30.678346615753	11.4571070105358	9.39219180587322	2.63922309296755	0.00992033910515715	0.0042064808507496	1	1.00096436372347	2125.47370981226	1	20735.9933110368	1	1	1	4	2019-05-24T18:33:01.833	NG_ecoli_LTEE_11364_DM25	-500	-866	163.225	DIA_100X_EMPTY_1x1_100ms	1e484403-0b0a-4bdb-8d7d-9570cff90c2e	EPI_100X_YFP_1x1_200ms_25sola	EPI_100X_RFP_1x1_200ms_25sola
183	46	13.5511996984976	624	49.4449094980404	1646.13621794872	988.88141025641	1074455	1721.88301282051	43.3412737728465	97.0724590067907	7	3167452	5076.04487179487	854.603940696677	1463.0417682131	0	NaN	NaN	NaN	NaN	NaN	489.621733216131	0.951820250444063	45.3125104214092	12.2050978778337	10.6381749095098	2.25949371820449	0.00369459578950031	0.00152424083561861	2	1.00027296380143	4027.56221956193	0	16701.5272435897	1	1	1	4	2019-05-24T18:33:01.833	NG_ecoli_LTEE_11364_DM25	-500	-866	163.225	DIA_100X_EMPTY_1x1_100ms	f98e40de-0d6c-42bc-9fce-e2c096039801	EPI_100X_YFP_1x1_200ms_25sola	EPI_100X_RFP_1x1_200ms_25sola
184	27	12.9252082256404	349	42.9006534566533	1649.34097421203	1655.34097421203	133135	381.47564469914	43.3412737728465	97.0724590067907	0	17437676	49964.6876790831	854.603940696677	1463.0417682131	0	NaN	NaN	NaN	NaN	NaN	279.340075607774	0.982125627868755	24.1306663063773	15.4645577607378	11.0472154619042	3.81788101889783	0.072273163913641	0.034742101909667	1	1.04884424816903	2312.94254248165	2	20001.329512894	1	1	1	4	2019-05-24T18:33:01.833	NG_ecoli_LTEE_11364_DM25	-500	-866	163.225	DIA_100X_EMPTY_1x1_100ms	94946825-c1c1-4ba9-89df-7c0be089ef55	EPI_100X_YFP_1x1_200ms_25sola	EPI_100X_RFP_1x1_200ms_25sola
185	27	12.1637190966371	329	45.0804834108866	1651.82978723404	1676.55319148936	102546	311.689969604863	43.3412737728465	97.0724590067907	0	12217604	37135.5744680851	854.603940696677	1463.0417682131	2	NaN	NaN	NaN	NaN	NaN	276.060438871194	0.99787727541232	26.3028946824534	12.2139063696502	10.2231734488758	2.95962336882483	0.00836584548781382	0.00358512715731522	1	1.00052700571744	2159.06086661539	1	18897.3647416413	1	1	1	4	2019-05-24T18:33:01.833	NG_ecoli_LTEE_11364_DM25	-500	-866	163.225	DIA_100X_EMPTY_1x1_100ms	98ac276f-b1ef-4a8e-adec-938632be7259	EPI_100X_YFP_1x1_200ms_25sola	EPI_100X_RFP_1x1_200ms_25sola
186	51	14.0858273575634	719	48.3594012600672	1653.45201668985	1844.25034770515	2101281	2922.50486787204	43.3412737728465	97.0724590067907	7	1541170	2143.4909596662	854.603940696677	1463.0417682131	0	NaN	NaN	NaN	NaN	NaN	567.554216179355	0.922163892051156	51.2490769938229	13.3053821930875	10.9195589608963	2.2628705046962	0.0181312996639291	0.0082324636460182	1	1.00518707191884	4799.39091107787	1	17007.223922114	1	1	1	4	2019-05-24T18:33:01.833	NG_ecoli_LTEE_11364_DM25	-500	-866	163.225	DIA_100X_EMPTY_1x1_100ms	ae19d7d6-5797-47ac-8797-7d64e625e0bd	EPI_100X_YFP_1x1_200ms_25sola	EPI_100X_RFP_1x1_200ms_25sola
187	37	8.74714750560639	324	-30.7253895286639	1654.62037037037	1351.98456790123	119527	368.910493827161	43.3412737728465	97.0724590067907	0	13410226	41389.5864197531	854.603940696677	1463.0417682131	4	NaN	NaN	NaN	NaN	NaN	NaN	NaN	NaN	NaN	NaN	NaN	NaN	NaN	NaN	NaN	NaN	1	20419.1512345679	1	1	1	4	2019-05-24T18:33:01.833	NG_ecoli_LTEE_11364_DM25	-500	-866	163.225	DIA_100X_EMPTY_1x1_100ms	998f7510-e549-4d2d-a700-4f20caf07792	EPI_100X_YFP_1x1_200ms_25sola	EPI_100X_RFP_1x1_200ms_25sola
188	39	11.7789951057163	459	49.407687570867	1659.10675381264	428.690631808279	126145	274.825708061002	43.3412737728465	97.0724590067907	0	17947376	39101.037037037	854.603940696677	1463.0417682131	2	NaN	NaN	NaN	NaN	NaN	401.668826685347	0.889488095341472	37.3485244664282	13.6337422793275	10.4927651613836	2.91932269126247	0.0158693619652153	0.00695939484172342	2	1.00065432145339	3229.5590981822	0	19550.2178649237	1	1	1	4	2019-05-24T18:33:01.833	NG_ecoli_LTEE_11364_DM25	-500	-866	163.225	DIA_100X_EMPTY_1x1_100ms	4a10f6a0-49ff-485b-bcd3-6d1a3b2c1c13	EPI_100X_YFP_1x1_200ms_25sola	EPI_100X_RFP_1x1_200ms_25sola
189	16	6.40829883964948	103	-49.9979731710103	1654.64077669903	1641.69902912621	37084	360.038834951456	43.3412737728465	97.0724590067907	0	3905470	37917.1844660194	854.603940696677	1463.0417682131	2	NaN	NaN	NaN	NaN	NaN	163.314854073914	0.999602867984882	NaN	NaN	NaN	NaN	NaN	NaN	NaN	NaN	NaN	2	21381.427184466	1	1	1	4	2019-05-24T18:33:01.833	NG_ecoli_LTEE_11364_DM25	-500	-866	163.225	DIA_100X_EMPTY_1x1_100ms	80df65a4-f333-4eab-a789-db366c2747ee	EPI_100X_YFP_1x1_200ms_25sola	EPI_100X_RFP_1x1_200ms_25sola
190	59	12.1298418463818	716	49.3102959753756	1678.62709497207	1819.65921787709	2399171	3350.79748603352	43.3412737728465	97.0724590067907	5	755867	1055.68016759777	854.603940696677	1463.0417682131	0	NaN	NaN	NaN	NaN	NaN	598.018911369907	0.885714637913467	58.0404675812017	12.1253100280293	10.1696047744796	1.9849748936931	0.0223784349207666	0.00774014261649004	3	1.00528943426806	4714.42720305922	1	17250.2681564246	1	1	1	4	2019-05-24T18:33:01.833	NG_ecoli_LTEE_11364_DM25	-500	-866	163.225	DIA_100X_EMPTY_1x1_100ms	d051bfeb-7c29-4169-a321-92214ab75f66	EPI_100X_YFP_1x1_200ms_25sola	EPI_100X_RFP_1x1_200ms_25sola
191	33	13.8194672582598	457	43.6789105218091	1666.99343544858	727.153172866521	501426	1097.21225382932	43.3412737728465	97.0724590067907	3	753790	1649.43107221007	854.603940696677	1463.0417682131	0	NaN	NaN	NaN	NaN	NaN	366.737792148927	0.973140894013487	32.1864131807602	13.2414911496231	11.0222984691066	3.13067652999203	0.0288475710592055	0.0126697484963747	1	1.00959942570297	3071.19079446153	1	16778.7636761488	1	1	1	4	2019-05-24T18:33:01.833	NG_ecoli_LTEE_11364_DM25	-500	-866	163.225	DIA_100X_EMPTY_1x1_100ms	0aeeb9d4-4292-4c64-9591-b83bd3a0190d	EPI_100X_YFP_1x1_200ms_25sola	EPI_100X_RFP_1x1_200ms_25sola
192	50	15.9948027595653	800	48.8633163303848	1678.685	1332.78	2022060	2527.575	43.3412737728465	97.0724590067907	5	5101240	6376.55	854.603940696677	1463.0417682131	0	NaN	NaN	NaN	NaN	NaN	627.25203909225	0.936281080702324	48.5298719135811	16.0255321817212	12.6973541483661	3.05945053653517	0.0257444040089952	0.00844094707500453	2	1.01074518097038	6145.05100856338	1	15727.82	1	1	1	4	2019-05-24T18:33:01.833	NG_ecoli_LTEE_11364_DM25	-500	-866	163.225	DIA_100X_EMPTY_1x1_100ms	0d3ed449-7654-4379-bb3d-8abcb51a3fea	EPI_100X_YFP_1x1_200ms_25sola	EPI_100X_RFP_1x1_200ms_25sola
193	36	12.8611034707782	463	49.5982931697733	1684.58099352052	1281.18358531317	1023345	2210.24838012959	43.3412737728465	97.0724590067907	3	804417	1737.40172786177	854.603940696677	1463.0417682131	0	NaN	NaN	NaN	NaN	NaN	371.052034580817	0.977336635264474	33.7548996821696	12.8515069728151	10.7479353047084	2.77789484663063	0.00738109309748798	0.00303647503469682	1	1.00066715877095	3062.50488568145	0	16531.2850971922	1	1	1	4	2019-05-24T18:33:01.833	NG_ecoli_LTEE_11364_DM25	-500	-866	163.225	DIA_100X_EMPTY_1x1_100ms	7d4f1f27-0d5b-4583-83e7-f68720023435	EPI_100X_YFP_1x1_200ms_25sola	EPI_100X_RFP_1x1_200ms_25sola
194	33	13.3516931978319	441	46.6217451425215	1676.83219954649	1526.08843537415	135846	308.040816326531	43.3412737728465	97.0724590067907	0	19722077	44721.2630385488	854.603940696677	1463.0417682131	2	NaN	NaN	NaN	NaN	NaN	376.839664322051	0.973617062521489	33.1585423953435	12.954593645738	11.0221147584063	2.8921377269761	0.0273865901676736	0.00915037129556736	2	1.00340551179634	3163.84478669905	1	19131.5328798186	1	1	1	4	2019-05-24T18:33:01.833	NG_ecoli_LTEE_11364_DM25	-500	-866	163.225	DIA_100X_EMPTY_1x1_100ms	f01e133c-e8bd-497e-a985-6a283760b5f8	EPI_100X_YFP_1x1_200ms_25sola	EPI_100X_RFP_1x1_200ms_25sola
195	37	13.3242302013205	493	47.9664663612497	1677.80121703854	1560.40567951318	153903	312.176470588235	43.3412737728465	97.0724590067907	0	19642754	39843.3144016227	854.603940696677	1463.0417682131	3	NaN	NaN	NaN	NaN	NaN	415.907486593282	0.993162882742497	36.7929897378237	13.5350475536494	11.0967639877081	2.81796848269663	0.0124571127645101	0.00540455315344048	2	1.00063017523336	3558.34177522276	1	18856.4523326572	1	1	1	4	2019-05-24T18:33:01.833	NG_ecoli_LTEE_11364_DM25	-500	-866	163.225	DIA_100X_EMPTY_1x1_100ms	59b9e1d9-57bc-4d76-aa82-ba4377de89bd	EPI_100X_YFP_1x1_200ms_25sola	EPI_100X_RFP_1x1_200ms_25sola
196	54	13.7866338460743	745	49.4037896984051	1699.46174496644	121.034899328859	1390865	1866.93288590604	43.3412737728465	97.0724590067907	9	2945737	3954.00939597315	854.603940696677	1463.0417682131	0	NaN	NaN	NaN	NaN	NaN	569.837802028254	0.91829335694013	52.3468336810587	12.7185472827528	10.6591167377614	2.33416411475672	0.0157769692581228	0.00790428287120133	1	1.00427676444388	4671.1384104845	0	16907.0053691275	1	1	1	4	2019-05-24T18:33:01.833	NG_ecoli_LTEE_11364_DM25	-500	-866	163.225	DIA_100X_EMPTY_1x1_100ms	bcdc1c80-8c21-4b98-a01a-9e41a5de1223	EPI_100X_YFP_1x1_200ms_25sola	EPI_100X_RFP_1x1_200ms_25sola
197	32	11.8849484371014	381	49.3358010451948	1694.30183727034	512.443569553806	98592	258.771653543307	43.3412737728465	97.0724590067907	0	8564429	22478.8162729659	854.603940696677	1463.0417682131	1	NaN	NaN	NaN	NaN	NaN	336.513892692563	0.997496622395817	31.0222138926071	12.3117700925995	10.5245823900547	2.95307647851225	0.0115665550454544	0.00575024476417178	0	1.00207023429767	2698.81064078712	0	19289.845144357	1	1	1	4	2019-05-24T18:33:01.833	NG_ecoli_LTEE_11364_DM25	-500	-866	163.225	DIA_100X_EMPTY_1x1_100ms	47476442-19fa-42e0-b20f-ad515588ce2a	EPI_100X_YFP_1x1_200ms_25sola	EPI_100X_RFP_1x1_200ms_25sola
198	43	12.8268471683947	552	48.8576647350669	1729.52355072464	834.378623188406	147311	266.867753623188	43.3412737728465	97.0724590067907	0	23432429	42450.0525362319	854.603940696677	1463.0417682131	3	NaN	NaN	NaN	NaN	NaN	446.798951873971	0.895833440873093	41.7443434294976	13.2019037643362	10.5172653918328	2.6053409185004	0.0104362880506717	0.00425916173276577	3	1.00067537390835	3626.54592946921	0	18891.0942028986	1	1	1	4	2019-05-24T18:33:01.833	NG_ecoli_LTEE_11364_DM25	-500	-866	163.225	DIA_100X_EMPTY_1x1_100ms	007983a4-4369-46fa-94f8-f60b207bbc33	EPI_100X_YFP_1x1_200ms_25sola	EPI_100X_RFP_1x1_200ms_25sola
199	41	14.9991294388045	615	47.2704745327245	1725.81463414634	487.130081300813	2551625	4148.9837398374	43.3412737728465	97.0724590067907	4	1200313	1951.72845528455	854.603940696677	1463.0417682131	0	NaN	NaN	NaN	NaN	NaN	464.08257539912	0.959476529337255	39.9925687963864	13.5013687922262	11.2217481981651	2.86551113901238	0.0333739951221828	0.00859597375688206	0	1.00521822510669	3955.39828453081	0	16666.3967479675	1	1	1	4	2019-05-24T18:33:01.833	NG_ecoli_LTEE_11364_DM25	-500	-866	163.225	DIA_100X_EMPTY_1x1_100ms	9cc2ac73-e32e-47e0-8471-2f13a04bc234	EPI_100X_YFP_1x1_200ms_25sola	EPI_100X_RFP_1x1_200ms_25sola
200	36	13.1109283923148	472	48.0037121365093	1726.33262711864	1076.6186440678	151367	320.692796610169	43.3412737728465	97.0724590067907	0	18996125	40246.0275423729	854.603940696677	1463.0417682131	2	NaN	NaN	NaN	NaN	NaN	399.129064139989	0.817805440987781	35.7403207646309	14.4951854322542	10.7624384540777	3.40171766728432	0.0684575735065594	0.0373987301292273	0	1.09930077962437	3251.39466750649	0	19426.7457627119	1	1	1	4	2019-05-24T18:33:01.833	NG_ecoli_LTEE_11364_DM25	-500	-866	163.225	DIA_100X_EMPTY_1x1_100ms	8c0b4cac-deb7-4cb8-929d-2fe0ef2f90c8	EPI_100X_YFP_1x1_200ms_25sola	EPI_100X_RFP_1x1_200ms_25sola
201	39	10.3325041725365	404	48.0455001866534	1753.53712871287	84.1806930693069	126175	312.314356435644	43.3412737728465	97.0724590067907	0	12560613	31090.6262376238	854.603940696677	1463.0417682131	2	NaN	NaN	NaN	NaN	NaN	404.040817958797	0.910965725203815	40.5375343741312	11.9550570625231	9.77579647325921	2.32771863407473	0.0281956165517242	0.0107991897489953	2	1.01064702383926	3042.64660896416	0	20715.5148514851	1	1	1	4	2019-05-24T18:33:01.833	NG_ecoli_LTEE_11364_DM25	-500	-866	163.225	DIA_100X_EMPTY_1x1_100ms	1eaed684-72dc-4942-9a69-42cdbe49c1e2	EPI_100X_YFP_1x1_200ms_25sola	EPI_100X_RFP_1x1_200ms_25sola
202	62	13.0562261471872	810	49.7109880462163	1774.68024691358	1959.21481481481	4894742	6042.89135802469	43.3412737728465	97.0724590067907	4	2170241	2679.30987654321	854.603940696677	1463.0417682131	0	NaN	NaN	NaN	NaN	NaN	651.921117773284	0.913206895448993	60.1793621554453	12.513988422185	10.6300590337473	2.28808332323917	0.0145381435853265	0.00564167175686664	1	1.00590038298537	5340.8307371766	1	16782.6888888889	1	1	1	4	2019-05-24T18:33:01.833	NG_ecoli_LTEE_11364_DM25	-500	-866	163.225	DIA_100X_EMPTY_1x1_100ms	db6217d9-edf9-452b-a8b6-50f94bf9d023	EPI_100X_YFP_1x1_200ms_25sola	EPI_100X_RFP_1x1_200ms_25sola
203	44	14.3025125635782	630	49.6085706067123	1779.20952380952	1319.93650793651	2415319	3833.83968253968	43.3412737728465	97.0724590067907	5	646443	1026.1	854.603940696677	1463.0417682131	0	NaN	NaN	NaN	NaN	NaN	486.828199445833	0.972627349493477	41.6376669253103	13.5269377742428	11.4657943853373	2.68977542837457	0.0136620015098099	0.00531406054549794	2	1.00231581867649	4299.1694884144	0	15967.8968253968	1	1	1	4	2019-05-24T18:33:01.833	NG_ecoli_LTEE_11364_DM25	-500	-866	163.225	DIA_100X_EMPTY_1x1_100ms	415dd7d5-48dc-478e-95ac-e45f96c85e42	EPI_100X_YFP_1x1_200ms_25sola	EPI_100X_RFP_1x1_200ms_25sola
204	68	14.1027050028637	959	41.4729857057594	1788.08237747654	1834.95203336809	1196194	1247.33472367049	43.3412737728465	97.0724590067907	6	5063383	5279.85714285714	854.603940696677	1463.0417682131	0	NaN	NaN	NaN	NaN	NaN	744.55667088404	0.853326414793515	66.7609310613506	12.8903385462106	11.0301280629128	2.04585298084884	0.0190714272621173	0.00746350833151095	3	1.01012323786941	6379.3051328033	0	17123.5922836288	1	1	1	4	2019-05-24T18:33:01.833	NG_ecoli_LTEE_11364_DM25	-500	-866	163.225	DIA_100X_EMPTY_1x1_100ms	36d0fe21-a7a0-415f-a05b-dfd52a5aca3e	EPI_100X_YFP_1x1_200ms_25sola	EPI_100X_RFP_1x1_200ms_25sola
205	33	6.83335783570291	226	-49.9803771178761	1795.32300884956	1935.51769911504	248985	1101.70353982301	43.3412737728465	97.0724590067907	0	4463936	19751.9292035398	854.603940696677	1463.0417682131	1	NaN	NaN	NaN	NaN	NaN	NaN	NaN	NaN	NaN	NaN	NaN	NaN	NaN	NaN	NaN	NaN	1	19768.2654867257	1	1	1	4	2019-05-24T18:33:01.833	NG_ecoli_LTEE_11364_DM25	-500	-866	163.225	DIA_100X_EMPTY_1x1_100ms	0eb77bc0-ed10-4ceb-a202-c558141651bd	EPI_100X_YFP_1x1_200ms_25sola	EPI_100X_RFP_1x1_200ms_25sola
206	40	14.5650208348951	583	47.6805644324947	1801.39622641509	1415.5077186964	1786720	3064.69982847341	43.3412737728465	97.0724590067907	4	827875	1420.02572898799	854.603940696677	1463.0417682131	0	NaN	NaN	NaN	NaN	NaN	445.60719841122	0.960175497521105	39.2430539667601	12.8452843604284	11.0065678534532	2.76867977232239	0.0297490824941911	0.00356925756438426	3	1.00058973230747	3733.84692633612	0	16726.2401372213	1	1	1	4	2019-05-24T18:33:01.833	NG_ecoli_LTEE_11364_DM25	-500	-866	163.225	DIA_100X_EMPTY_1x1_100ms	14ec822e-4aea-4844-8209-55ae53df773d	EPI_100X_YFP_1x1_200ms_25sola	EPI_100X_RFP_1x1_200ms_25sola
207	51	14.3226832505527	731	49.5127827272556	1813.89876880985	125.002735978112	1893192	2589.8659370725	43.3412737728465	97.0724590067907	6	1016647	1390.76196990424	854.603940696677	1463.0417682131	0	NaN	NaN	NaN	NaN	NaN	555.846801090339	0.940728962869944	48.6678664942591	13.1466186342606	11.2302819091052	2.43369633617938	0.00567889464507944	0.00242883209405258	2	1.00103180736093	4820.73774643273	0	15982.5499316005	1	1	1	4	2019-05-24T18:33:01.833	NG_ecoli_LTEE_11364_DM25	-500	-866	163.225	DIA_100X_EMPTY_1x1_100ms	fa1358ca-bf3a-4fe9-ba03-dd606f59f23a	EPI_100X_YFP_1x1_200ms_25sola	EPI_100X_RFP_1x1_200ms_25sola
208	64	14.2124645719761	910	46.6294461471793	1816.84175824176	1286.07472527473	1411395	1550.98351648352	43.3412737728465	97.0724590067907	10	4868609	5350.11978021978	854.603940696677	1463.0417682131	0	NaN	NaN	NaN	NaN	NaN	696.715097657622	0.891332455828337	63.5282861263098	12.5660701478755	10.7487823936799	2.13212900809106	0.023396022740049	0.00686851366405742	2	1.00859456562003	5764.68474647106	0	16979.4483516484	1	1	1	4	2019-05-24T18:33:01.833	NG_ecoli_LTEE_11364_DM25	-500	-866	163.225	DIA_100X_EMPTY_1x1_100ms	0c98d29f-1109-40f7-8f0a-1a0114755c4b	EPI_100X_YFP_1x1_200ms_25sola	EPI_100X_RFP_1x1_200ms_25sola
209	50	14.0575776988097	703	49.0353444746212	1823.68705547653	1982.2560455192	1672021	2378.40825035562	43.3412737728465	97.0724590067907	8	3702507	5266.7240398293	854.603940696677	1463.0417682131	0	NaN	NaN	NaN	NaN	NaN	537.839400013832	0.942155552680589	47.6501434343912	12.9433015555658	10.9858759732909	2.61284514599586	0.0153465547283485	0.00711645999713114	1	1.00348779189553	4516.72320672956	0	16736.3982930299	1	1	1	4	2019-05-24T18:33:01.833	NG_ecoli_LTEE_11364_DM25	-500	-866	163.225	DIA_100X_EMPTY_1x1_100ms	889d6e5c-2984-4238-a6ca-c19f4433c542	EPI_100X_YFP_1x1_200ms_25sola	EPI_100X_RFP_1x1_200ms_25sola
210	36	12.7224566412082	458	49.2922082854924	1822.54366812227	1893.11572052402	157681	344.281659388646	43.3412737728465	97.0724590067907	0	16455443	35928.9148471616	854.603940696677	1463.0417682131	3	NaN	NaN	NaN	NaN	NaN	402.257453418464	0.92602814532971	35.2688580046723	13.7520498233431	11.0638695186192	3.0615519325956	0.0250778432965029	0.00814524581302886	2	1.00663127901302	3390.74686993438	0	19408.0807860262	1	1	1	4	2019-05-24T18:33:01.833	NG_ecoli_LTEE_11364_DM25	-500	-866	163.225	DIA_100X_EMPTY_1x1_100ms	e6aef352-9e45-4ac4-b2ef-a5003c7ee8f6	EPI_100X_YFP_1x1_200ms_25sola	EPI_100X_RFP_1x1_200ms_25sola
211	38	14.3552123664461	546	49.4467818037967	1833.59157509158	1085.18498168498	945732	1732.10989010989	43.3412737728465	97.0724590067907	11	3912901	7166.48534798535	854.603940696677	1463.0417682131	0	NaN	NaN	NaN	NaN	NaN	426.801075416041	0.981877006315556	35.3416770950103	13.8136021658203	11.701744127386	3.18313948688642	0.0146939915563554	0.0067240834309147	1	1.00124491595708	3800.82812390534	0	15940.3003663004	1	1	1	4	2019-05-24T18:33:01.833	NG_ecoli_LTEE_11364_DM25	-500	-866	163.225	DIA_100X_EMPTY_1x1_100ms	8d918b8c-2441-48e6-b751-546614c086f7	EPI_100X_YFP_1x1_200ms_25sola	EPI_100X_RFP_1x1_200ms_25sola
212	37	12.0727905802568	447	45.0466285192727	1832.26398210291	1541.14765100671	529834	1185.31096196868	43.3412737728465	97.0724590067907	4	2193726	4907.6644295302	854.603940696677	1463.0417682131	0	NaN	NaN	NaN	NaN	NaN	374.811364911737	0.990744100620774	35.114257197507	12.6194583053559	10.4189892490598	2.80813728374998	0.012877839025543	0.00537727398308913	1	1.00219303356065	2993.81215291309	1	17005.48098434	1	1	1	4	2019-05-24T18:33:01.833	NG_ecoli_LTEE_11364_DM25	-500	-866	163.225	DIA_100X_EMPTY_1x1_100ms	b6c33602-181e-40ba-8239-a4b913b0e3f9	EPI_100X_YFP_1x1_200ms_25sola	EPI_100X_RFP_1x1_200ms_25sola
213	38	15.0783676187159	574	48.466839308374	1833.57317073171	871.841463414634	281693	490.754355400697	43.3412737728465	97.0724590067907	0	16553055	28838.074912892	854.603940696677	1463.0417682131	2	NaN	NaN	NaN	NaN	NaN	441.226112346878	0.916058847020073	37.2756718992385	14.1201208262793	11.4873291107185	3.0212185820842	0.0912470646763419	0.00809798049385843	1	1.00400229295787	3863.25601314474	0	16764.5766550523	1	1	1	4	2019-05-24T18:33:01.833	NG_ecoli_LTEE_11364_DM25	-500	-866	163.225	DIA_100X_EMPTY_1x1_100ms	7901315f-47aa-44ad-a8e1-822723291817	EPI_100X_YFP_1x1_200ms_25sola	EPI_100X_RFP_1x1_200ms_25sola
214	39	13.3080627133353	521	48.4867817188983	1844.17850287908	438.126679462572	1886372	3620.67562380038	43.3412737728465	97.0724590067907	2	468096	898.456813819578	854.603940696677	1463.0417682131	0	NaN	NaN	NaN	NaN	NaN	407.198826498982	0.966813457815511	37.6249075168486	12.2459957949746	10.5804488781574	2.58803596007448	0.0100494990120098	0.00478576056714005	1	1.00145048991389	3308.06099605427	0	16390.7428023033	1	1	1	4	2019-05-24T18:33:01.833	NG_ecoli_LTEE_11364_DM25	-500	-866	163.225	DIA_100X_EMPTY_1x1_100ms	cde8c041-7fc2-4639-9ce3-5d44cf02de59	EPI_100X_YFP_1x1_200ms_25sola	EPI_100X_RFP_1x1_200ms_25sola
215	37	12.4190789138473	460	49.0022730877127	1845.69347826087	188.810869565217	1182665	2571.01086956522	43.3412737728465	97.0724590067907	5	2377202	5167.83043478261	854.603940696677	1463.0417682131	0	NaN	NaN	NaN	NaN	NaN	392.166758615416	0.977553889462315	35.6184179580476	12.4771913154391	10.6071908860721	2.95685834240868	0.00604873535304904	0.00386224034693345	0	1.00095778130448	3147.49664618829	1	16557.4260869565	1	1	1	4	2019-05-24T18:33:01.833	NG_ecoli_LTEE_11364_DM25	-500	-866	163.225	DIA_100X_EMPTY_1x1_100ms	5673fc71-5129-4325-88af-c5b661050cd2	EPI_100X_YFP_1x1_200ms_25sola	EPI_100X_RFP_1x1_200ms_25sola
216	48	13.7016077330956	659	49.3274288292408	1849.74506828528	205.004552352049	4051036	6147.24734446131	43.3412737728465	97.0724590067907	5	1175414	1783.63277693475	854.603940696677	1463.0417682131	0	NaN	NaN	NaN	NaN	NaN	535.380798276474	0.926998204131441	47.2594535652002	13.4658846028585	11.1536091827552	2.45071255907487	0.0172698804515086	0.00789009206559099	1	1.00985094119458	4617.526782206	1	16976.5220030349	1	1	1	4	2019-05-24T18:33:01.833	NG_ecoli_LTEE_11364_DM25	-500	-866	163.225	DIA_100X_EMPTY_1x1_100ms	92e7fd32-4bc7-4d38-9b03-a82422ad4dcb	EPI_100X_YFP_1x1_200ms_25sola	EPI_100X_RFP_1x1_200ms_25sola
217	36	12.861998666226	463	42.5763035688686	1848.06911447084	1509.88336933045	603260	1302.9373650108	43.3412737728465	97.0724590067907	6	2572662	5556.50539956803	854.603940696677	1463.0417682131	0	NaN	NaN	NaN	NaN	NaN	377.964561255593	0.972764937715895	35.4029831288763	12.0380088118475	10.4002340732663	2.69590470678522	0.0309187926476178	0.0135380707933832	1	1.01507558813078	3007.57154483995	1	17076.4406047516	1	1	1	4	2019-05-24T18:33:01.833	NG_ecoli_LTEE_11364_DM25	-500	-866	163.225	DIA_100X_EMPTY_1x1_100ms	254824f3-7135-4c61-81f8-47b616f6e164	EPI_100X_YFP_1x1_200ms_25sola	EPI_100X_RFP_1x1_200ms_25sola
218	41	9.94038080040544	408	-3.43841626251722	1855.64460784314	989.791666666667	152460	373.676470588235	43.3412737728465	97.0724590067907	0	16264154	39863.1225490196	854.603940696677	1463.0417682131	4	NaN	NaN	NaN	NaN	NaN	NaN	NaN	NaN	NaN	NaN	NaN	NaN	NaN	NaN	NaN	NaN	1	19992.4607843137	1	1	1	4	2019-05-24T18:33:01.833	NG_ecoli_LTEE_11364_DM25	-500	-866	163.225	DIA_100X_EMPTY_1x1_100ms	85f1fc2b-f8fc-4b76-9e11-e894e0a1815c	EPI_100X_YFP_1x1_200ms_25sola	EPI_100X_RFP_1x1_200ms_25sola
219	53	12.4037233802576	658	49.2483397782062	1886.03799392097	1257.68085106383	720319	1094.70972644377	43.3412737728465	97.0724590067907	5	6168316	9374.34042553191	854.603940696677	1463.0417682131	0	NaN	NaN	NaN	NaN	NaN	540.82834129741	0.907683801229153	51.1721609391351	12.3562560099741	10.3983937307489	2.1368028655351	0.0125741452374536	0.00763517578913621	0	1.00968983953939	4345.66409730045	0	16725.5653495441	1	1	1	4	2019-05-24T18:33:01.833	NG_ecoli_LTEE_11364_DM25	-500	-866	163.225	DIA_100X_EMPTY_1x1_100ms	f2a5514b-8994-49d9-9497-1e3ecc5fec57	EPI_100X_YFP_1x1_200ms_25sola	EPI_100X_RFP_1x1_200ms_25sola
220	49	14.3736484505012	705	48.8759486221134	1891.38014184397	1082.7829787234	1288800	1828.08510638298	43.3412737728465	97.0724590067907	10	4030640	5717.21985815603	854.603940696677	1463.0417682131	0	NaN	NaN	NaN	NaN	NaN	541.186001854747	0.942527092388813	46.5514204441999	13.6994219686905	11.3909484639506	2.61946861711391	0.0100417142770918	0.00555922820387042	1	1.00464806621541	4743.97719538456	0	16039.7035460993	1	1	1	4	2019-05-24T18:33:01.833	NG_ecoli_LTEE_11364_DM25	-500	-866	163.225	DIA_100X_EMPTY_1x1_100ms	3fcd10e2-543a-4ebc-b6a3-afe619a6353a	EPI_100X_YFP_1x1_200ms_25sola	EPI_100X_RFP_1x1_200ms_25sola
221	51	14.7490580514586	753	38.5603970340813	1884.84594953519	1016.11686586985	1721030	2285.56440903054	43.3412737728465	97.0724590067907	8	3445155	4575.2390438247	854.603940696677	1463.0417682131	0	NaN	NaN	NaN	NaN	NaN	571.494111101971	0.870334688964608	49.4672170550153	14.9567435330087	11.3322674608699	2.50860244749672	0.0178308954366067	0.00726330937170395	2	1.00829566649347	4989.3157799219	1	17023.6865869854	1	1	1	4	2019-05-24T18:33:01.833	NG_ecoli_LTEE_11364_DM25	-500	-866	163.225	DIA_100X_EMPTY_1x1_100ms	620de2f3-f94e-4d73-b2b4-363872e4090f	EPI_100X_YFP_1x1_200ms_25sola	EPI_100X_RFP_1x1_200ms_25sola
222	55	13.5788145022819	747	49.3277077798038	1917.92771084337	1642.8500669344	2007047	2686.80990629183	43.3412737728465	97.0724590067907	7	3394576	4544.27844712182	854.603940696677	1463.0417682131	0	NaN	NaN	NaN	NaN	NaN	590.776777431405	0.925620159897816	53.1113312528185	12.559796200187	10.9408766362483	2.28541026661688	0.0131729438203127	0.00596516491890525	1	1.00602835194786	4993.22700910097	0	16779.9049531459	1	1	1	4	2019-05-24T18:33:01.833	NG_ecoli_LTEE_11364_DM25	-500	-866	163.225	DIA_100X_EMPTY_1x1_100ms	434c9cf1-9d22-45d1-83d9-f1dfa9c78b3b	EPI_100X_YFP_1x1_200ms_25sola	EPI_100X_RFP_1x1_200ms_25sola
223	50	12.1394444425888	607	49.2840063614844	1930.22405271829	1589.36408566722	201411	331.813838550247	43.3412737728465	97.0724590067907	0	26846364	44227.9472817133	854.603940696677	1463.0417682131	6	NaN	NaN	NaN	NaN	NaN	486.719495315829	0.872100544560194	47.5372099072736	12.7098729684779	10.044709465186	2.78419490038192	0.00902555649171258	0.00458885831886962	1	1.00081260832764	3767.02349455084	0	18284.6803953871	1	1	1	4	2019-05-24T18:33:01.833	NG_ecoli_LTEE_11364_DM25	-500	-866	163.225	DIA_100X_EMPTY_1x1_100ms	dcbbe7ef-6c40-4ea2-a302-22b8e3eee79e	EPI_100X_YFP_1x1_200ms_25sola	EPI_100X_RFP_1x1_200ms_25sola
224	74	13.9338018330066	1031	30.9013215543403	1935.16876818623	383.872938894277	800944	776.86129970902	43.3412737728465	97.0724590067907	0	16143934	15658.5198836081	854.603940696677	1463.0417682131	1	NaN	NaN	NaN	NaN	NaN	789.127303265584	0.843758647913475	72.8735046570467	12.9924752763248	10.6878454800734	2.02618511728455	0.0264345163666125	0.0102487735742444	3	1.01037164782442	6537.92403765741	0	17340.7720659554	1	1	1	4	2019-05-24T18:33:01.833	NG_ecoli_LTEE_11364_DM25	-500	-866	163.225	DIA_100X_EMPTY_1x1_100ms	5f3ec458-49be-417a-bd66-552acb6ecd64	EPI_100X_YFP_1x1_200ms_25sola	EPI_100X_RFP_1x1_200ms_25sola
225	41	12.7759053818985	525	49.1787265304384	1932.05523809524	642.300952380952	172875	329.285714285714	43.3412737728465	97.0724590067907	0	21314118	40598.32	854.603940696677	1463.0417682131	5	NaN	NaN	NaN	NaN	NaN	443.656039085298	0.875368892703689	40.0343330410773	14.3404456903852	10.8398170718137	2.97121089144682	0.0153889215678951	0.00655890620023645	1	1.00130062455128	3694.59115050163	0	19495.8285714286	1	1	1	4	2019-05-24T18:33:01.833	NG_ecoli_LTEE_11364_DM25	-500	-866	163.225	DIA_100X_EMPTY_1x1_100ms	e1cd8424-ac2a-407b-aa69-fe7e15441084	EPI_100X_YFP_1x1_200ms_25sola	EPI_100X_RFP_1x1_200ms_25sola
226	36	14.0526867709973	506	49.265910857778	1936.01778656126	579.239130434783	2126377	4202.32608695652	43.3412737728465	97.0724590067907	2	949895	1877.2628458498	854.603940696677	1463.0417682131	0	NaN	NaN	NaN	NaN	NaN	389.41038925656	0.957829986212843	34.0510360316941	13.1853750440493	11.1395627476853	2.77973287981806	0.011719075334452	0.00820701434844998	0	1.00460352467586	3318.61215788928	0	16886.8438735178	1	1	1	4	2019-05-24T18:33:01.833	NG_ecoli_LTEE_11364_DM25	-500	-866	163.225	DIA_100X_EMPTY_1x1_100ms	49dbfb44-9d82-42d6-8b43-e4c452697cbb	EPI_100X_YFP_1x1_200ms_25sola	EPI_100X_RFP_1x1_200ms_25sola
227	44	14.1697699184856	624	49.2548711191792	1945.13141025641	1312.63461538462	1178149	1888.05929487179	43.3412737728465	97.0724590067907	9	4324403	6930.13301282051	854.603940696677	1463.0417682131	0	NaN	NaN	NaN	NaN	NaN	478.502557064435	0.945781956821193	42.627284313931	13.0558902006567	10.9013513171545	2.65892391865796	0.018750734999452	0.00622603267795925	1	1.00289811616692	3978.67274316206	0	16568.1570512821	1	1	1	4	2019-05-24T18:33:01.833	NG_ecoli_LTEE_11364_DM25	-500	-866	163.225	DIA_100X_EMPTY_1x1_100ms	5a81ed12-909c-4dd9-98c4-0d4b361b67b1	EPI_100X_YFP_1x1_200ms_25sola	EPI_100X_RFP_1x1_200ms_25sola
228	46	12.0641689732297	555	32.8938262919437	1964.4036036036	1659.04684684685	204099	367.745945945946	43.3412737728465	97.0724590067907	0	24933739	44925.6558558559	854.603940696677	1463.0417682131	5	NaN	NaN	NaN	NaN	NaN	464.094011373945	0.845180622732388	45.1207121754238	12.7559327294219	10.0932109947169	2.60652244304727	0.0436446579954735	0.0134518352737508	2	1.03164729666062	3610.14405156106	0	18903.0216216216	1	1	1	4	2019-05-24T18:33:01.833	NG_ecoli_LTEE_11364_DM25	-500	-866	163.225	DIA_100X_EMPTY_1x1_100ms	ca9851c7-01ef-4bdb-97a0-f483b5ac6709	EPI_100X_YFP_1x1_200ms_25sola	EPI_100X_RFP_1x1_200ms_25sola
229	48	14.3838673941562	691	49.3469949189873	1980.12011577424	452.486251808972	915529	1324.93342981187	43.3412737728465	97.0724590067907	6	6111783	8844.83791606368	854.603940696677	1463.0417682131	0	NaN	NaN	NaN	NaN	NaN	529.72443272941	0.959143073738813	46.4067563681826	13.0674265465399	11.1565094960161	2.60641867336637	0.00987810067376402	0.00450116184498062	1	1.00114696216549	4536.57164935715	0	16155.0955137482	1	1	1	4	2019-05-24T18:33:01.833	NG_ecoli_LTEE_11364_DM25	-500	-866	163.225	DIA_100X_EMPTY_1x1_100ms	770552ca-a57c-4b6d-bd84-62df9a8c422f	EPI_100X_YFP_1x1_200ms_25sola	EPI_100X_RFP_1x1_200ms_25sola
230	60	13.618097424748	817	48.755771242833	1981.5299877601	1879.53733170135	1763449	2158.44430844553	43.3412737728465	97.0724590067907	7	637147	779.861689106487	854.603940696677	1463.0417682131	0	NaN	NaN	NaN	NaN	NaN	636.104356315023	0.921195448518345	58.2582288927683	12.6412654889182	10.7797956579372	2.08596021407424	0.0131001302161356	0.0035316827467638	4	1.00149351951035	5317.01904293542	0	16994.9608323133	1	1	1	4	2019-05-24T18:33:01.833	NG_ecoli_LTEE_11364_DM25	-500	-866	163.225	DIA_100X_EMPTY_1x1_100ms	88d651ec-d74b-429c-88be-739327be715e	EPI_100X_YFP_1x1_200ms_25sola	EPI_100X_RFP_1x1_200ms_25sola
231	49	14.1428980740229	694	49.2656339192977	1988.77377521614	1376.0734870317	1197906	1726.08933717579	43.3412737728465	97.0724590067907	11	2689545	3875.42507204611	854.603940696677	1463.0417682131	0	NaN	NaN	NaN	NaN	NaN	530.33257532264	0.944772651907223	48.0437612278237	12.6963709130842	10.8257990179902	2.32661288558623	0.00763561628209438	0.00303521731053688	1	1.00111660265406	4422.28575014956	0	17029.5965417867	1	1	1	4	2019-05-24T18:33:01.833	NG_ecoli_LTEE_11364_DM25	-500	-866	163.225	DIA_100X_EMPTY_1x1_100ms	52211a58-72fa-4815-bae0-153de2f6d2f6	EPI_100X_YFP_1x1_200ms_25sola	EPI_100X_RFP_1x1_200ms_25sola
232	35	13.2713786541212	466	46.1124143592349	1984.97424892704	264.564377682403	763818	1639.09442060086	43.3412737728465	97.0724590067907	5	1484998	3186.69098712446	854.603940696677	1463.0417682131	0	NaN	NaN	NaN	NaN	NaN	368.729535626904	0.987838057242316	34.3487229196783	12.8851426249824	10.5260684340031	2.79809631240898	0.00451287305266822	0.00235237331201114	1	1.00010815838335	2989.04776050051	1	16780.1759656652	1	1	1	4	2019-05-24T18:33:01.833	NG_ecoli_LTEE_11364_DM25	-500	-866	163.225	DIA_100X_EMPTY_1x1_100ms	aea60526-82ef-4481-ab24-b92b1dd9b30b	EPI_100X_YFP_1x1_200ms_25sola	EPI_100X_RFP_1x1_200ms_25sola
233	34	11.9410141715302	406	43.3623456652428	1983.77832512315	300.549261083744	721480	1777.04433497537	43.3412737728465	97.0724590067907	3	1262908	3110.61083743842	854.603940696677	1463.0417682131	0	NaN	NaN	NaN	NaN	NaN	359.979738722028	0.965981146854097	33.3878291230338	13.0996034697317	10.4975735311974	2.79209414862916	0.0233419547969826	0.00886909805458778	1	1.00191680167878	2889.72100149321	2	17471.1822660099	1	1	1	4	2019-05-24T18:33:01.833	NG_ecoli_LTEE_11364_DM25	-500	-866	163.225	DIA_100X_EMPTY_1x1_100ms	32361bef-4d50-474c-b758-e4163779f0cb	EPI_100X_YFP_1x1_200ms_25sola	EPI_100X_RFP_1x1_200ms_25sola
234	43	13.2723967994138	571	49.535581265257	2004.21716287215	1670.16812609457	1698543	2974.68126094571	43.3412737728465	97.0724590067907	5	920548	1612.16812609457	854.603940696677	1463.0417682131	0	NaN	NaN	NaN	NaN	NaN	447.917279454582	0.96071588387753	40.8335290126901	12.5521532402841	10.6629713413026	2.66453013773954	0.0329717246460751	0.003589886083218	1	1.00049172322847	3646.3913740941	0	16660.0823117338	1	1	1	4	2019-05-24T18:33:01.833	NG_ecoli_LTEE_11364_DM25	-500	-866	163.225	DIA_100X_EMPTY_1x1_100ms	50c9a62f-b04b-481b-ac2d-2007e61d43e3	EPI_100X_YFP_1x1_200ms_25sola	EPI_100X_RFP_1x1_200ms_25sola
235	38	13.1616098161694	503	42.1420066950687	1998.95825049702	308.602385685885	1559687	3100.76938369781	43.3412737728465	97.0724590067907	4	724424	1440.20675944334	854.603940696677	1463.0417682131	0	NaN	NaN	NaN	NaN	NaN	431.756618478455	0.937019312022398	38.5997028682454	13.8926643154589	10.9377831353259	2.61578777708817	0.0441508107250547	0.0194808274672613	0	1.02910586540953	3626.87392835303	1	17377.689860835	1	1	1	4	2019-05-24T18:33:01.833	NG_ecoli_LTEE_11364_DM25	-500	-866	163.225	DIA_100X_EMPTY_1x1_100ms	148ca278-79bd-48e6-aa44-4a35c27096c8	EPI_100X_YFP_1x1_200ms_25sola	EPI_100X_RFP_1x1_200ms_25sola
236	53	13.5919208548003	720	49.4430625793134	2022.27638888889	419.790277777778	1450503	2014.5875	43.3412737728465	97.0724590067907	8	4624183	6422.47638888889	854.603940696677	1463.0417682131	0	NaN	NaN	NaN	NaN	NaN	568.997600819285	0.904904123297523	50.6898600071457	12.5604490551002	11.0506191127827	2.25493785925888	0.0235278704439905	0.00821809087688787	3	1.00876704439149	4861.65563668518	0	16254.8611111111	1	1	1	4	2019-05-24T18:33:01.833	NG_ecoli_LTEE_11364_DM25	-500	-866	163.225	DIA_100X_EMPTY_1x1_100ms	e3e7fad3-9c0c-4266-b4d9-c2ad30941d78	EPI_100X_YFP_1x1_200ms_25sola	EPI_100X_RFP_1x1_200ms_25sola
237	39	12.8450995509129	501	48.84040323589	2029.55688622754	1174.96407185629	168670	336.666666666667	43.3412737728465	97.0724590067907	0	20521828	40961.7325349301	854.603940696677	1463.0417682131	4	NaN	NaN	NaN	NaN	NaN	NaN	NaN	NaN	NaN	NaN	NaN	NaN	NaN	NaN	NaN	NaN	0	19415.5708582834	1	1	1	4	2019-05-24T18:33:01.833	NG_ecoli_LTEE_11364_DM25	-500	-866	163.225	DIA_100X_EMPTY_1x1_100ms	fe195d34-5a05-49bf-97fc-ed3be94d02db	EPI_100X_YFP_1x1_200ms_25sola	EPI_100X_RFP_1x1_200ms_25sola
1	61	13.0304383906897	795	47.8670890526464	48.462893081761	1374.25157232704	837409	1053.34465408805	38.0409418560667	103.662361718127	15	7203825	9061.41509433962	769.44269520723	741.350323957452	6	NaN	NaN	NaN	NaN	NaN	648.797435643008	0.880526840146995	60.4571784305059	12.4238903271595	10.5522932637448	2.11325209689394	0.0164887826890754	0.0054581856811864	2	1.00480969058544	5287.26965937786	0	15668.4251572327	1	1	1	5	2019-05-24T18:33:13.916	NG_ecoli_LTEE_11364_DM25	500	-866	163.225	DIA_100X_EMPTY_1x1_100ms	5a206aa1-ca91-4937-a221-2ce60b07b4c0	EPI_100X_YFP_1x1_200ms_25sola	EPI_100X_RFP_1x1_200ms_25sola
2	46	12.9358088313373	596	49.6051387131251	53.8389261744966	1627.81879194631	1294986	2172.79530201342	38.0409418560667	103.662361718127	7	4256106	7141.11744966443	769.44269520723	741.350323957452	4	NaN	NaN	NaN	NaN	NaN	493.699557072977	0.952533348663157	45.6846205168265	12.2175833609384	10.620671045984	2.29233873409873	0.00813335926295584	0.00340076138106554	1	1.00090757569113	4047.2852887403	0	15340.4899328859	1	1	1	5	2019-05-24T18:33:13.916	NG_ecoli_LTEE_11364_DM25	500	-866	163.225	DIA_100X_EMPTY_1x1_100ms	c3b27235-8533-4921-9711-8c8a3dc79b76	EPI_100X_YFP_1x1_200ms_25sola	EPI_100X_RFP_1x1_200ms_25sola
3	57	12.4850487337707	712	42.2389264267924	100.438202247191	1723.03511235955	3386211	4755.9143258427	38.0409418560667	103.662361718127	5	1996954	2804.7106741573	769.44269520723	741.350323957452	1	NaN	NaN	NaN	NaN	NaN	594.730687652616	0.86264854149166	56.7129830397112	12.769693443984	10.2812816782915	2.2634628785464	0.0216374430182122	0.00844921823996462	2	1.003802402638	4708.32993364567	0	16247.029494382	1	1	1	5	2019-05-24T18:33:13.916	NG_ecoli_LTEE_11364_DM25	500	-866	163.225	DIA_100X_EMPTY_1x1_100ms	7e99bf6f-56e1-41b9-b260-475068b05adb	EPI_100X_YFP_1x1_200ms_25sola	EPI_100X_RFP_1x1_200ms_25sola
4	40	13.2502365153224	530	49.1588782114957	127.252830188679	759.379245283019	1715733	3237.2320754717	38.0409418560667	103.662361718127	3	664978	1254.67547169811	769.44269520723	741.350323957452	0	NaN	NaN	NaN	NaN	NaN	431.300679992444	0.976097459015355	38.4410577990335	12.6626250385206	10.9089655446727	2.80936869132024	0.00687417842729131	0.00333098417536435	1	1.00107020285454	3592.95974383362	0	15133.8641509434	1	1	1	5	2019-05-24T18:33:13.916	NG_ecoli_LTEE_11364_DM25	500	-866	163.225	DIA_100X_EMPTY_1x1_100ms	e039ec5e-c414-427a-aa63-cfb25fae5c0e	EPI_100X_YFP_1x1_200ms_25sola	EPI_100X_RFP_1x1_200ms_25sola
5	57	13.7900448536218	786	49.5775673794498	148.094147582697	2012.90839694656	6119962	7786.21119592875	38.0409418560667	103.662361718127	4	1024622	1303.5903307888	769.44269520723	741.350323957452	0	NaN	NaN	NaN	NaN	NaN	649.591880396095	0.942177871665964	55.2844259268971	13.3572391277672	11.5940222484847	2.31650026900736	0.00385188436403195	0.00163547607185219	1	1.00043785843092	5836.61362290148	0	15243.9478371501	1	1	1	5	2019-05-24T18:33:13.916	NG_ecoli_LTEE_11364_DM25	500	-866	163.225	DIA_100X_EMPTY_1x1_100ms	60c836f6-0e2c-408d-bf9a-ef2ef61c5607	EPI_100X_YFP_1x1_200ms_25sola	EPI_100X_RFP_1x1_200ms_25sola
6	30	13.5865097630841	408	47.870214731692	136.039215686275	1420.08578431373	359091	880.125	38.0409418560667	103.662361718127	5	5137785	12592.6102941176	769.44269520723	741.350323957452	2	NaN	NaN	NaN	NaN	NaN	335.735538243364	0.992020510855271	28.937602221481	13.5593613706753	11.3574397899833	3.04533843728061	0.00760337642418999	0.0038911790420366	1	1.00088688072927	2931.65803334412	0	15321.5367647059	1	1	1	5	2019-05-24T18:33:13.916	NG_ecoli_LTEE_11364_DM25	500	-866	163.225	DIA_100X_EMPTY_1x1_100ms	97810711-4765-44e7-a1f9-da7b084619be	EPI_100X_YFP_1x1_200ms_25sola	EPI_100X_RFP_1x1_200ms_25sola
7	34	13.4742023293567	459	48.4726979792078	191.211328976035	708.618736383442	1493253	3253.27450980392	38.0409418560667	103.662361718127	2	445841	971.331154684096	769.44269520723	741.350323957452	0	NaN	NaN	NaN	NaN	NaN	372.978038217416	0.973998747850127	33.645112829285	12.5572600296648	10.6653357630591	2.95775554416349	0.0198607583524624	0.0053998000790253	1	1.00202148150151	3005.80591738811	0	15305.3180827887	1	1	1	5	2019-05-24T18:33:13.916	NG_ecoli_LTEE_11364_DM25	500	-866	163.225	DIA_100X_EMPTY_1x1_100ms	6d9ff431-7899-41a7-9bc3-a27d592c93e6	EPI_100X_YFP_1x1_200ms_25sola	EPI_100X_RFP_1x1_200ms_25sola
8	39	12.3846189020818	484	49.2082230305833	200.70867768595	1721.00413223141	157666	325.756198347107	38.0409418560667	103.662361718127	10	24952298	51554.3347107438	769.44269520723	741.350323957452	7	NaN	NaN	NaN	NaN	NaN	411.427595105125	0.890277763289442	38.7057052648284	13.292101720586	10.4230266733915	2.88076016157963	0.0151438059135345	0.00526751570600248	1	1.00313628937745	3302.57405626866	0	16979.6404958678	1	1	1	5	2019-05-24T18:33:13.916	NG_ecoli_LTEE_11364_DM25	500	-866	163.225	DIA_100X_EMPTY_1x1_100ms	f7c9a3d4-fb5f-4f04-8db6-5b5504236764	EPI_100X_YFP_1x1_200ms_25sola	EPI_100X_RFP_1x1_200ms_25sola
9	42	13.7993218382837	580	49.4927745654098	209.737931034483	841.601724137931	1983431	3419.70862068966	38.0409418560667	103.662361718127	4	710074	1224.26551724138	769.44269520723	741.350323957452	0	NaN	NaN	NaN	NaN	NaN	477.588033098727	0.977541291145594	40.5958585089879	13.2641717032605	11.5204186013201	2.75764357294216	0.0103257692084864	0.0057920168206053	1	1.00092174665016	4231.63432226233	0	14187.024137931	1	1	1	5	2019-05-24T18:33:13.916	NG_ecoli_LTEE_11364_DM25	500	-866	163.225	DIA_100X_EMPTY_1x1_100ms	b4d4dc93-aac0-4449-ab0c-97410c182d94	EPI_100X_YFP_1x1_200ms_25sola	EPI_100X_RFP_1x1_200ms_25sola
10	56	13.6045299008205	762	47.2901044907209	214.093175853018	1380.03412073491	768717	1008.81496062992	38.0409418560667	103.662361718127	15	4181815	5487.94619422572	769.44269520723	741.350323957452	7	NaN	NaN	NaN	NaN	NaN	605.915697564809	0.896370310486424	54.4398507709358	13.0890707132721	10.9168195152331	2.42770972416409	0.01400165047614	0.00717434853571715	1	1.00482781860234	5095.64387090326	0	15578.0026246719	1	1	1	5	2019-05-24T18:33:13.916	NG_ecoli_LTEE_11364_DM25	500	-866	163.225	DIA_100X_EMPTY_1x1_100ms	f8866dc7-c0bb-432c-b52f-e9f18ff7ee9f	EPI_100X_YFP_1x1_200ms_25sola	EPI_100X_RFP_1x1_200ms_25sola
11	32	9.34375484556598	299	46.5580345742325	222.441471571906	1543.80267558528	97498	326.080267558528	38.0409418560667	103.662361718127	8	7852755	26263.3946488294	769.44269520723	741.350323957452	2	NaN	NaN	NaN	NaN	NaN	310.144591850626	0.972036864505619	31.8227920638654	11.7414785630961	9.5383803307203	2.44782767346545	0.00670245957207958	0.00382859118721486	1	1.00024618736107	2273.93178972961	0	19243.1872909699	1	1	1	5	2019-05-24T18:33:13.916	NG_ecoli_LTEE_11364_DM25	500	-866	163.225	DIA_100X_EMPTY_1x1_100ms	c1caef3a-37e9-4197-b387-17b82de31111	EPI_100X_YFP_1x1_200ms_25sola	EPI_100X_RFP_1x1_200ms_25sola
12	37	13.3181419279258	494	49.2781042975598	226.748987854251	600.417004048583	5381344	10893.4089068826	38.0409418560667	103.662361718127	3	766591	1551.8036437247	769.44269520723	741.350323957452	0	NaN	NaN	NaN	NaN	NaN	400.46220376153	0.966578863789951	35.9750349068791	12.9006968123386	10.8749191509155	2.61935718449574	0.0210349133336476	0.0117606572713528	0	1.0092098528759	3341.51318544392	0	15449.5546558704	1	1	1	5	2019-05-24T18:33:13.916	NG_ecoli_LTEE_11364_DM25	500	-866	163.225	DIA_100X_EMPTY_1x1_100ms	4dae629b-c9be-41e0-afc1-0258cc2b6d00	EPI_100X_YFP_1x1_200ms_25sola	EPI_100X_RFP_1x1_200ms_25sola
13	39	11.4452357850292	447	48.220842652379	232.58836689038	1624.65771812081	879254	1967.01118568233	38.0409418560667	103.662361718127	4	556656	1245.31543624161	769.44269520723	741.350323957452	0	NaN	NaN	NaN	NaN	NaN	392.885407899517	0.97083725659675	38.0616502836067	11.6514640760549	10.0817009731489	2.49860089000806	0.00745893156301217	0.00328616505350929	2	1.00029718934357	3038.40120666612	1	16142.6532438479	1	1	1	5	2019-05-24T18:33:13.916	NG_ecoli_LTEE_11364_DM25	500	-866	163.225	DIA_100X_EMPTY_1x1_100ms	b421dbe0-571f-412c-919b-1c7e09841a33	EPI_100X_YFP_1x1_200ms_25sola	EPI_100X_RFP_1x1_200ms_25sola
14	35	11.7948961490177	413	47.3133582132591	263.428571428571	1642.73365617433	856214	2073.15738498789	38.0409418560667	103.662361718127	6	517783	1253.71186440678	769.44269520723	741.350323957452	0	NaN	NaN	NaN	NaN	NaN	358.428339081125	0.989533108654899	33.89334960733	12.6337611745425	10.3783314337618	2.73340471465519	0.00731125048370348	0.00260094305176707	2	1.00032447124886	2867.20961535171	1	15855	1	1	1	5	2019-05-24T18:33:13.916	NG_ecoli_LTEE_11364_DM25	500	-866	163.225	DIA_100X_EMPTY_1x1_100ms	c72e884e-ed7c-4424-bf27-8f5716c82ed4	EPI_100X_YFP_1x1_200ms_25sola	EPI_100X_RFP_1x1_200ms_25sola
15	40	12.9649677933063	519	49.3890482276344	281.574181117534	428.462427745665	1067492	2056.8246628131	38.0409418560667	103.662361718127	3	375327	723.173410404624	769.44269520723	741.350323957452	0	NaN	NaN	NaN	NaN	NaN	417.846788582279	0.965102140731515	38.4756271654369	12.40285879616	10.5653252901308	2.70022929101994	0.00571797895085242	0.000578980298707432	2	1.00000543951426	3373.19412128668	0	15106.289017341	1	1	1	5	2019-05-24T18:33:13.916	NG_ecoli_LTEE_11364_DM25	500	-866	163.225	DIA_100X_EMPTY_1x1_100ms	60f554b2-7b3a-4513-b677-628c3184200e	EPI_100X_YFP_1x1_200ms_25sola	EPI_100X_RFP_1x1_200ms_25sola
16	48	12.6791027258655	609	48.9493641751626	286.881773399015	1340.74876847291	1817116	2983.77011494253	38.0409418560667	103.662361718127	7	2133002	3502.46633825944	769.44269520723	741.350323957452	7	NaN	NaN	NaN	NaN	NaN	507.654854857144	0.925098295576228	47.718692389242	12.5372695485523	10.4675152551614	2.20249547528756	0.00979569325887183	0.00556924922720702	1	1.00328282414869	4106.44131548082	0	15630.1888341544	1	1	1	5	2019-05-24T18:33:13.916	NG_ecoli_LTEE_11364_DM25	500	-866	163.225	DIA_100X_EMPTY_1x1_100ms	31ac87e8-cb7e-4471-9bef-65623d6477f9	EPI_100X_YFP_1x1_200ms_25sola	EPI_100X_RFP_1x1_200ms_25sola
17	78	13.5708336753278	1059	5.08905902526904	310.653446647781	865.895184135977	1859297	1755.71010387158	38.0409418560667	103.662361718127	6	911669	860.877242681775	769.44269520723	741.350323957452	0	NaN	NaN	NaN	NaN	NaN	867.903423509024	0.743109839229681	79.7997207228328	12.3459275270543	10.7787163554453	1.8358066965867	0.0244592883061485	0.00849400472495949	2	1.03360670453965	7281.57521351696	0	15283.1510859301	1	1	1	5	2019-05-24T18:33:13.916	NG_ecoli_LTEE_11364_DM25	500	-866	163.225	DIA_100X_EMPTY_1x1_100ms	47cdc3af-5449-428e-9164-3ce028c82461	EPI_100X_YFP_1x1_200ms_25sola	EPI_100X_RFP_1x1_200ms_25sola
18	61	13.4594135413394	822	38.4126415312498	311.756690997567	1963.38929440389	1065536	1296.27250608273	38.0409418560667	103.662361718127	13	9319311	11337.3613138686	769.44269520723	741.350323957452	5	NaN	NaN	NaN	NaN	NaN	680.14164960797	0.88948929420408	60.9876668686383	13.5591441123638	10.9813652293553	2.39415727667683	0.0126196277010295	0.00571412395398157	1	1.00348324203016	5776.23126277779	0	15786.0145985401	1	1	1	5	2019-05-24T18:33:13.916	NG_ecoli_LTEE_11364_DM25	500	-866	163.225	DIA_100X_EMPTY_1x1_100ms	7515c354-47fa-4347-a9d1-0a933c04b94b	EPI_100X_YFP_1x1_200ms_25sola	EPI_100X_RFP_1x1_200ms_25sola
19	56	14.0188818843453	786	46.6452731219681	299.699745547074	1252.11832061069	3673167	4673.24045801527	38.0409418560667	103.662361718127	6	729056	927.552162849873	769.44269520723	741.350323957452	0	NaN	NaN	NaN	NaN	NaN	631.665101120986	0.911829830775807	56.3303863078882	12.5990072378678	11.0796505924658	2.0928349603049	0.0128020115778516	0.00600714822771321	0	1.00714424487971	5431.06174654045	0	15429.2251908397	1	1	1	5	2019-05-24T18:33:13.916	NG_ecoli_LTEE_11364_DM25	500	-866	163.225	DIA_100X_EMPTY_1x1_100ms	23562b39-60e0-402b-a7bd-87464d881884	EPI_100X_YFP_1x1_200ms_25sola	EPI_100X_RFP_1x1_200ms_25sola
20	62	13.1122730643464	813	46.3960930158344	327.740467404674	183.922509225092	1709353	2102.52521525215	38.0409418560667	103.662361718127	11	3760369	4625.30012300123	769.44269520723	741.350323957452	12	NaN	NaN	NaN	NaN	NaN	655.676488167329	0.874755410653493	61.5091978900535	12.7937651205544	10.5006003306213	2.1224106926943	0.0153281656529398	0.00600786827068574	3	1.00353646353818	5326.6995676854	0	16183.6199261993	1	1	1	5	2019-05-24T18:33:13.916	NG_ecoli_LTEE_11364_DM25	500	-866	163.225	DIA_100X_EMPTY_1x1_100ms	5e6a191d-c9a9-486a-967c-579867f1a24a	EPI_100X_YFP_1x1_200ms_25sola	EPI_100X_RFP_1x1_200ms_25sola
21	43	12.5511480245116	540	49.5692975694976	380.516666666667	53.6259259259259	692919	1283.18333333333	38.0409418560667	103.662361718127	7	2816302	5215.37407407407	769.44269520723	741.350323957452	4	NaN	NaN	NaN	NaN	NaN	443.387246786826	0.942591357153204	42.1639880713472	12.152967655951	10.1990006271967	2.53870402726048	0.0262364837628755	0.00573773281010084	1	1.00289639555093	3444.66347539497	0	15938.7537037037	1	1	1	5	2019-05-24T18:33:13.916	NG_ecoli_LTEE_11364_DM25	500	-866	163.225	DIA_100X_EMPTY_1x1_100ms	233a59b1-a898-4e90-baab-df73d6a946aa	EPI_100X_YFP_1x1_200ms_25sola	EPI_100X_RFP_1x1_200ms_25sola
22	35	9.93622551086153	348	-45.1788187839852	479.086206896552	84.3534482758621	111208	319.563218390805	38.0409418560667	103.662361718127	3	16999051	48847.8477011494	769.44269520723	741.350323957452	4	NaN	NaN	NaN	NaN	NaN	359.902202093228	0.85124117259853	35.5021413865108	12.9139841470192	9.82152675864034	2.87311736111403	0.0296906380232291	0.0132975275700826	2	1.00939154920795	2689.6913050073	2	19341.3247126437	1	1	1	5	2019-05-24T18:33:13.916	NG_ecoli_LTEE_11364_DM25	500	-866	163.225	DIA_100X_EMPTY_1x1_100ms	7000d644-f87b-42d7-8554-8991b12b2473	EPI_100X_YFP_1x1_200ms_25sola	EPI_100X_RFP_1x1_200ms_25sola
23	12	9.062629012343	110	-49.9999374629105	468.754545454545	70.7181818181818	37809	343.718181818182	38.0409418560667	103.662361718127	2	4704947	42772.2454545455	769.44269520723	741.350323957452	1	NaN	NaN	NaN	NaN	NaN	143.855877569329	0.999681522274027	NaN	NaN	NaN	NaN	NaN	NaN	NaN	NaN	NaN	1	19711.1090909091	1	1	1	5	2019-05-24T18:33:13.916	NG_ecoli_LTEE_11364_DM25	500	-866	163.225	DIA_100X_EMPTY_1x1_100ms	649f45c0-ce17-412c-aa97-de4fb41bd8a8	EPI_100X_YFP_1x1_200ms_25sola	EPI_100X_RFP_1x1_200ms_25sola
24	24	9.10169528563989	219	23.5728420436386	482.958904109589	118.200913242009	123488	563.872146118722	38.0409418560667	103.662361718127	3	1478081	6749.22831050228	769.44269520723	741.350323957452	2	NaN	NaN	NaN	NaN	NaN	205.140657318178	0.999765761982637	22.6322780450791	11.5448336078556	8.74667282148587	3.04424129307774	0.00938373192791835	0.00398312956146053	1	1.00053159048304	1359.89042047608	0	18361.9223744292	1	1	1	5	2019-05-24T18:33:13.916	NG_ecoli_LTEE_11364_DM25	500	-866	163.225	DIA_100X_EMPTY_1x1_100ms	ec9864be-ebcb-4ceb-a125-c3b1ec6a81c9	EPI_100X_YFP_1x1_200ms_25sola	EPI_100X_RFP_1x1_200ms_25sola
25	18	10.3333461316383	186	-48.1761304082284	491.650537634409	69.1827956989247	74025	397.983870967742	38.0409418560667	103.662361718127	6	7655005	41155.9408602151	769.44269520723	741.350323957452	2	NaN	NaN	NaN	NaN	NaN	190.783716904435	0.999884319401783	17.0591776890131	14.4616982438896	10.5411362941774	4.11124151755533	0.0212921503856196	0.0112981033390372	0	1.00260373132079	1488.75362369197	1	19169.7043010753	1	1	1	5	2019-05-24T18:33:13.916	NG_ecoli_LTEE_11364_DM25	500	-866	163.225	DIA_100X_EMPTY_1x1_100ms	e2daa740-40de-4fab-833d-72b7d9a4a19e	EPI_100X_YFP_1x1_200ms_25sola	EPI_100X_RFP_1x1_200ms_25sola
26	24	11.8997413402711	286	-24.2408006121337	505.136363636364	11.1923076923077	91107	318.555944055944	38.0409418560667	103.662361718127	5	10042651	35114.1643356643	769.44269520723	741.350323957452	2	NaN	NaN	NaN	NaN	NaN	NaN	NaN	NaN	NaN	NaN	NaN	NaN	NaN	NaN	NaN	NaN	0	16134.027972028	1	1	1	5	2019-05-24T18:33:13.916	NG_ecoli_LTEE_11364_DM25	500	-866	163.225	DIA_100X_EMPTY_1x1_100ms	b6d7567f-a693-4a71-a344-3a3d8f72cafd	EPI_100X_YFP_1x1_200ms_25sola	EPI_100X_RFP_1x1_200ms_25sola
27	32	12.0182763398603	385	40.3659806549548	576.537662337662	1953.55324675325	2157666	5604.32727272727	38.0409418560667	103.662361718127	2	608687	1581.00519480519	769.44269520723	741.350323957452	0	NaN	NaN	NaN	NaN	NaN	335.768417815902	0.995176251569642	31.5527012380652	12.1546797513104	10.3384261531294	2.83450253970034	0.00730346192264758	0.00267926772304093	2	1.00045385380406	2648.71533874806	1	16477.4077922078	1	1	1	5	2019-05-24T18:33:13.916	NG_ecoli_LTEE_11364_DM25	500	-866	163.225	DIA_100X_EMPTY_1x1_100ms	15391907-22a5-409c-8ead-098e4fa04398	EPI_100X_YFP_1x1_200ms_25sola	EPI_100X_RFP_1x1_200ms_25sola
28	37	12.2442817017725	453	49.4464658197984	585.924944812362	1985.70419426049	2333638	5151.51876379691	38.0409418560667	103.662361718127	3	683505	1508.84105960265	769.44269520723	741.350323957452	0	NaN	NaN	NaN	NaN	NaN	390.697254252816	0.981345522832263	37.2522829331249	12.1359049498658	10.1484973831718	2.73274963111272	0.0275502336198312	0.00586271723703266	0	1.00258767773256	3013.32699532953	1	16392.9889624724	1	1	1	5	2019-05-24T18:33:13.916	NG_ecoli_LTEE_11364_DM25	500	-866	163.225	DIA_100X_EMPTY_1x1_100ms	f7675b03-92a0-4e3d-8f42-a2f7e41d8557	EPI_100X_YFP_1x1_200ms_25sola	EPI_100X_RFP_1x1_200ms_25sola
29	59	12.3518746073519	729	48.164564790212	605.050754458162	1362.63648834019	885303	1214.40740740741	38.0409418560667	103.662361718127	14	4331633	5941.88340192044	769.44269520723	741.350323957452	5	NaN	NaN	NaN	NaN	NaN	620.60942633221	0.920896243290373	57.580273541852	12.672660771999	10.5305574433731	2.33306531334143	0.0111927706237163	0.00596383552715374	2	1.00170274752091	5014.94677518215	0	15415.3936899863	1	1	1	5	2019-05-24T18:33:13.916	NG_ecoli_LTEE_11364_DM25	500	-866	163.225	DIA_100X_EMPTY_1x1_100ms	ad30eeb4-44d4-41f7-a845-25e0c77d95eb	EPI_100X_YFP_1x1_200ms_25sola	EPI_100X_RFP_1x1_200ms_25sola
30	45	13.1066281809834	591	48.9913075128625	615.856175972927	784.666666666667	13595282	23003.8612521151	38.0409418560667	103.662361718127	4	721788	1221.29949238579	769.44269520723	741.350323957452	0	NaN	NaN	NaN	NaN	NaN	489.909787652594	0.93252585099064	44.9036579296133	12.7862244446808	10.7572218513742	2.22821545423507	0.00984071805707021	0.00427221439783286	0	1.00229277708095	4081.04941063407	0	15699.0676818951	1	1	1	5	2019-05-24T18:33:13.916	NG_ecoli_LTEE_11364_DM25	500	-866	163.225	DIA_100X_EMPTY_1x1_100ms	a6c57254-73f8-4bca-97ba-427533394533	EPI_100X_YFP_1x1_200ms_25sola	EPI_100X_RFP_1x1_200ms_25sola
31	56	12.9425158476022	726	49.1071031184566	627.289256198347	1105.60192837466	2056281	2832.34297520661	38.0409418560667	103.662361718127	11	2750134	3788.06336088154	769.44269520723	741.350323957452	7	NaN	NaN	NaN	NaN	NaN	624.255118556901	0.918563373189488	57.5852896432759	12.5175283965499	10.6784595980239	2.19221517025915	0.0117756237022916	0.00575563938242139	1	1.00570554260263	5157.25558258764	1	15855.0550964187	1	1	1	5	2019-05-24T18:33:13.916	NG_ecoli_LTEE_11364_DM25	500	-866	163.225	DIA_100X_EMPTY_1x1_100ms	4a310e3e-bdd6-4e02-bf9c-cb6e9a047729	EPI_100X_YFP_1x1_200ms_25sola	EPI_100X_RFP_1x1_200ms_25sola
32	61	11.8427134621695	723	47.1339333648879	660.10235131397	1123.81466113416	1861767	2575.05809128631	38.0409418560667	103.662361718127	7	2473759	3421.52005532503	769.44269520723	741.350323957452	9	NaN	NaN	NaN	NaN	NaN	629.78801851629	0.873233825346449	60.6604746526445	12.9639408616745	10.2543119895355	2.11688080117348	0.0132184585151646	0.00318158365687622	4	1.00073672478727	5009.66562242632	1	16401.2475795297	1	1	1	5	2019-05-24T18:33:13.916	NG_ecoli_LTEE_11364_DM25	500	-866	163.225	DIA_100X_EMPTY_1x1_100ms	939f7d35-94f4-4fb6-bce3-3eeb01746801	EPI_100X_YFP_1x1_200ms_25sola	EPI_100X_RFP_1x1_200ms_25sola
33	42	13.5676328996865	571	49.3852360519656	686.369527145359	1756.4711033275	4699012	8229.44308231173	38.0409418560667	103.662361718127	4	724020	1267.98598949212	769.44269520723	741.350323957452	0	NaN	NaN	NaN	NaN	NaN	462.109533084257	0.936401498317723	41.3389604914192	13.0024263649132	10.9055831906806	2.53574043271198	0.0224232406167919	0.00786259430786432	1	1.00285901816255	3861.42161296472	0	15752.9667250438	1	1	1	5	2019-05-24T18:33:13.916	NG_ecoli_LTEE_11364_DM25	500	-866	163.225	DIA_100X_EMPTY_1x1_100ms	240590b8-2850-4f02-b77f-1ed80a790b6e	EPI_100X_YFP_1x1_200ms_25sola	EPI_100X_RFP_1x1_200ms_25sola
34	30	10.876338946138	328	38.8837101263366	719.332317073171	1886.11280487805	106395	324.375	38.0409418560667	103.662361718127	7	10848238	33073.8963414634	769.44269520723	741.350323957452	2	NaN	NaN	NaN	NaN	NaN	298.768992376237	0.996329197170021	28.6934410472236	12.3402085713519	10.1469023010174	2.97067353051367	0.0089604375695175	0.00455224309550502	1	1.00027427988086	2320.27506519294	1	18546.137195122	1	1	1	5	2019-05-24T18:33:13.916	NG_ecoli_LTEE_11364_DM25	500	-866	163.225	DIA_100X_EMPTY_1x1_100ms	8b395c11-1c41-45d0-974e-b626bd413588	EPI_100X_YFP_1x1_200ms_25sola	EPI_100X_RFP_1x1_200ms_25sola
35	43	13.2655537126059	571	48.42718147592	725.851138353765	1336.88441330998	3504853	6138.09632224168	38.0409418560667	103.662361718127	5	549610	962.539404553415	769.44269520723	741.350323957452	0	NaN	NaN	NaN	NaN	NaN	477.743459890307	0.940858776456704	42.8991423140851	12.9199848859084	10.8489617660166	2.59391878129898	0.0150739078213168	0.00466222832798425	0	1.00217313974602	3965.65425913125	0	15311.761821366	1	1	1	5	2019-05-24T18:33:13.916	NG_ecoli_LTEE_11364_DM25	500	-866	163.225	DIA_100X_EMPTY_1x1_100ms	5084cc6b-40b9-47e0-9651-4892bb5e56d0	EPI_100X_YFP_1x1_200ms_25sola	EPI_100X_RFP_1x1_200ms_25sola
36	49	12.7738666764576	628	49.2497708443058	721.224522292994	359.179936305732	613980	977.675159235669	38.0409418560667	103.662361718127	11	7990680	12724.0127388535	769.44269520723	741.350323957452	4	NaN	NaN	NaN	NaN	NaN	513.724506005756	0.928674358348192	48.5620919046268	12.2064193463121	10.3841049706313	2.21926877529468	0.00819284665128759	0.00365495089001235	3	1.00048448078187	4112.68462177639	0	15734.3662420382	1	1	1	5	2019-05-24T18:33:13.916	NG_ecoli_LTEE_11364_DM25	500	-866	163.225	DIA_100X_EMPTY_1x1_100ms	488c25c3-c83d-4d99-8ddd-003c7f4c76fc	EPI_100X_YFP_1x1_200ms_25sola	EPI_100X_RFP_1x1_200ms_25sola
37	32	11.1202815868088	356	46.5886923185975	751.676966292135	1898.07584269663	115737	325.10393258427	38.0409418560667	103.662361718127	10	11332304	31832.3146067416	769.44269520723	741.350323957452	4	NaN	NaN	NaN	NaN	NaN	314.119135854188	0.993629977118032	29.600419825778	12.3311223590744	10.2939436451923	2.99296348767661	0.00581580251887805	0.00365829048452976	0	1.00073663165319	2463.49295600181	1	18437.9803370787	1	1	1	5	2019-05-24T18:33:13.916	NG_ecoli_LTEE_11364_DM25	500	-866	163.225	DIA_100X_EMPTY_1x1_100ms	1785d1fe-4908-4d3a-9186-3c2358bbbe71	EPI_100X_YFP_1x1_200ms_25sola	EPI_100X_RFP_1x1_200ms_25sola
38	44	12.4924954503353	550	49.540966487155	765.974545454545	1124.95454545455	11019384	20035.2436363636	38.0409418560667	103.662361718127	4	646576	1175.59272727273	769.44269520723	741.350323957452	0	NaN	NaN	NaN	NaN	NaN	465.493544161894	0.964297154619965	43.8938680190075	12.2902096704167	10.4487898445932	2.27730227265695	0.00321137272387599	0.00134323161606762	2	1.00004288306897	3763.79294206441	1	15680.4454545455	1	1	1	5	2019-05-24T18:33:13.916	NG_ecoli_LTEE_11364_DM25	500	-866	163.225	DIA_100X_EMPTY_1x1_100ms	8b4bc612-1280-4413-b823-f6becd2c51e7	EPI_100X_YFP_1x1_200ms_25sola	EPI_100X_RFP_1x1_200ms_25sola
39	39	12.6425561883218	493	49.2904390042536	774.399594320487	1164.89249492901	9715638	19707.1764705882	38.0409418560667	103.662361718127	4	587761	1192.21298174442	769.44269520723	741.350323957452	0	NaN	NaN	NaN	NaN	NaN	423.338338918514	0.981399890232777	38.9033852925418	12.4516207163339	10.702589022636	2.46087103825852	0.00423748160500331	0.0024196944793266	0	1.0003801429944	3499.89466372322	1	15415.7221095335	1	1	1	5	2019-05-24T18:33:13.916	NG_ecoli_LTEE_11364_DM25	500	-866	163.225	DIA_100X_EMPTY_1x1_100ms	fd7b2221-48e7-4b94-bda7-2370fe209a66	EPI_100X_YFP_1x1_200ms_25sola	EPI_100X_RFP_1x1_200ms_25sola
40	36	10.9963689781966	397	48.4514347319542	889.453400503778	1911.71032745592	120318	303.068010075567	38.0409418560667	103.662361718127	9	12064854	30390.0604534005	769.44269520723	741.350323957452	2	NaN	NaN	NaN	NaN	NaN	369.083509096729	0.938133935900002	36.7066328729027	11.6561766947572	9.73506573863057	2.51465256636041	0.0204524609147006	0.00869615219894595	1	1.00285333873696	2732.19823627293	0	18368.4256926952	1	1	1	5	2019-05-24T18:33:13.916	NG_ecoli_LTEE_11364_DM25	500	-866	163.225	DIA_100X_EMPTY_1x1_100ms	2048dfb5-f041-4709-958f-bf314e666969	EPI_100X_YFP_1x1_200ms_25sola	EPI_100X_RFP_1x1_200ms_25sola
41	41	13.8784091832284	569	49.3194651164133	1063.7381370826	1950.87346221441	1802229	3167.36203866432	38.0409418560667	103.662361718127	5	2159268	3794.84710017575	769.44269520723	741.350323957452	4	NaN	NaN	NaN	NaN	NaN	455.909436163617	0.973494855253438	39.7663994618345	12.880925605141	11.25210161142	2.60743876159174	0.00567073373645832	0.00296112122874034	1	1.0004432118693	3954.33485594232	0	15545.9947275923	1	1	1	5	2019-05-24T18:33:13.916	NG_ecoli_LTEE_11364_DM25	500	-866	163.225	DIA_100X_EMPTY_1x1_100ms	99dad189-6d46-40e8-89c8-0438c1f104e5	EPI_100X_YFP_1x1_200ms_25sola	EPI_100X_RFP_1x1_200ms_25sola
42	57	12.8213793161844	731	45.7653006962715	1154.15184678523	1778.51436388509	3401860	4653.707250342	38.0409418560667	103.662361718127	5	817496	1118.32558139535	769.44269520723	741.350323957452	0	NaN	NaN	NaN	NaN	NaN	607.686677857109	0.870809452623863	56.7020486353867	12.3082116545578	10.5745104240738	2.11369262190561	0.0252254130883628	0.00720365821382126	3	1.0064489987785	4979.76869660757	0	15703.902872777	1	1	1	5	2019-05-24T18:33:13.916	NG_ecoli_LTEE_11364_DM25	500	-866	163.225	DIA_100X_EMPTY_1x1_100ms	b428f501-c878-4432-892e-e7508695f889	EPI_100X_YFP_1x1_200ms_25sola	EPI_100X_RFP_1x1_200ms_25sola
43	40	11.2373016107982	451	47.3292868532454	1153.83813747228	525.09534368071	113845	252.427937915743	38.0409418560667	103.662361718127	9	17551266	38916.332594235	769.44269520723	741.350323957452	4	NaN	NaN	NaN	NaN	NaN	401.335490404846	0.869620724314428	40.6456356301193	12.478221517502	9.68911831989907	2.88978583201561	0.00707408472152516	0.00283510262728239	3	1.00012420876855	2996.90046912152	0	18416.8292682927	1	1	1	5	2019-05-24T18:33:13.916	NG_ecoli_LTEE_11364_DM25	500	-866	163.225	DIA_100X_EMPTY_1x1_100ms	687c67f2-2ebb-4171-9ff6-58d9dfbda695	EPI_100X_YFP_1x1_200ms_25sola	EPI_100X_RFP_1x1_200ms_25sola
44	46	13.3417577101072	614	49.4446937761817	1202.98697068404	461.895765472313	668069	1088.06026058632	38.0409418560667	103.662361718127	6	3159212	5145.29641693811	769.44269520723	741.350323957452	5	NaN	NaN	NaN	NaN	NaN	498.624402294564	0.941675297730134	44.8156947938603	12.9209718699947	10.8375925296819	2.61166195190913	0.0241617417369307	0.00443135966175171	1	1.00055427681113	4134.14449720675	0	15203.9755700326	1	1	1	5	2019-05-24T18:33:13.916	NG_ecoli_LTEE_11364_DM25	500	-866	163.225	DIA_100X_EMPTY_1x1_100ms	9d9caa90-c5c2-4c9b-843b-fb4748b52f1d	EPI_100X_YFP_1x1_200ms_25sola	EPI_100X_RFP_1x1_200ms_25sola
45	58	12.8286042015618	744	48.5608672285146	1242.08333333333	729.317204301075	1082838	1455.42741935484	38.0409418560667	103.662361718127	8	2496394	3355.36827956989	769.44269520723	741.350323957452	8	NaN	NaN	NaN	NaN	NaN	622.755080230109	0.933873194707554	56.3440443370999	12.7707178006951	10.9208497900856	2.21582945136175	0.00648182210908858	0.0023560912596426	4	1.00082360709388	5277.77371480704	0	15243.0698924731	1	1	1	5	2019-05-24T18:33:13.916	NG_ecoli_LTEE_11364_DM25	500	-866	163.225	DIA_100X_EMPTY_1x1_100ms	ecf3c979-93f0-4bd7-848e-3b2869628162	EPI_100X_YFP_1x1_200ms_25sola	EPI_100X_RFP_1x1_200ms_25sola
46	57	13.823997290894	789	47.9243248998761	1282.69961977186	1569.88466413181	2639063	3344.82002534854	38.0409418560667	103.662361718127	9	1409236	1786.10392902408	769.44269520723	741.350323957452	1	NaN	NaN	NaN	NaN	NaN	641.552488900645	0.884305845306545	57.5273429927575	13.4546268299332	10.9760965539519	2.21558682876673	0.0181163575106765	0.00642968538440345	3	1.00742752652593	5443.27197673244	0	15902.45373891	1	1	1	5	2019-05-24T18:33:13.916	NG_ecoli_LTEE_11364_DM25	500	-866	163.225	DIA_100X_EMPTY_1x1_100ms	f3b5d28a-f989-48d1-89c4-ba650c967b6e	EPI_100X_YFP_1x1_200ms_25sola	EPI_100X_RFP_1x1_200ms_25sola
47	54	12.5122455764305	677	48.3267937997744	1289.64254062038	237.781388478582	2035930	3007.28212703102	38.0409418560667	103.662361718127	5	714761	1055.77695716396	769.44269520723	741.350323957452	0	NaN	NaN	NaN	NaN	NaN	566.729482722703	0.904032765163026	53.9788739970284	12.4420340396905	10.2104905326359	2.37508397116192	0.0105161633171864	0.00276460768757919	4	1.00136936293084	4419.84374739735	1	16100.5701624815	1	1	1	5	2019-05-24T18:33:13.916	NG_ecoli_LTEE_11364_DM25	500	-866	163.225	DIA_100X_EMPTY_1x1_100ms	f44d2384-a6a1-4048-9f2d-416052a66903	EPI_100X_YFP_1x1_200ms_25sola	EPI_100X_RFP_1x1_200ms_25sola
[truncated: 3,832 more rows]
