# Supplementary material for: Genomic and phenotypic evolution of Escherichia coli in a novel citrate-only resource environment
Source: eLife. 2020 May 29;9:e55414. doi: 10.7554/eLife.55414 (PMC7299349; doi:10.7554/eLife.55414)
Supplement: Figure 10—source data 2. [file elife-55414-fig10-data2.zip › 20190524_NG_ecoli_LTEE_151_DM0_001.superSegger.txt]

CellID	LongAxis	ShortAxis	Area	RegionScore	XPosition	YPosition	Fluor1Sum	Fluor1Mean	Fluor1Background	Fluor1BgStd	Fluor1FociNumber	Fluor2Sum	Fluor2Mean	Fluor2Background	Fluor2BgStd	Fluor2FociNumber	Fluor3Sum	Fluor3Mean	Fluor3Background	Fluor3BgStd	Fluor3FociNumber	MeshArea	MeshSolidity	MeshAxisLength	MeshRibsLengthMax	MeshRibsLengthMean	MeshRibsLengthStd	MeshCurvatureMax	MeshCurvatureMean	MeshCurvatureInflection	MeshSinuosity	MeshVolume	NumOfNeighbors	RegionGrayVal	TimeFrames	AgeFrames	RelativeAge	xyFolder	DateTime	Folder	StageXposition	StageYposition	StageZposition	PhaseConfig	UUID	Fluo1Config	Fluo2Config	Fluo3Config
1	18	6.55434576346041	118	-47.1484049176242	5.14406779661017	934.923728813559	30900	261.864406779661	52.0565619874626	128.852912698352	0	5266299	44629.6525423729	974.108257700009	1133.25968270094	0	NaN	NaN	NaN	NaN	NaN	NaN	NaN	NaN	NaN	NaN	NaN	NaN	NaN	NaN	NaN	NaN	1	15838.6271186441	1	1	1	1	2019-05-24T17:28:30.536	NG_ecoli_LTEE_151_DM0	-0	-0	161.475	DIA_100X_EMPTY_1x1_100ms	f20c00f1-5760-429c-b5fe-08094b9fc651	EPI_100X_YFP_1x1_200ms_25sola	EPI_100X_RFP_1x1_200ms_25sola
2	21	12.1589999742684	256	-41.4182936753913	8.35546875	953.5703125	61062	238.5234375	52.0565619874626	128.852912698352	0	7154702	27948.0546875	974.108257700009	1133.25968270094	0	NaN	NaN	NaN	NaN	NaN	NaN	NaN	NaN	NaN	NaN	NaN	NaN	NaN	NaN	NaN	NaN	1	14802.15625	1	1	1	1	2019-05-24T17:28:30.536	NG_ecoli_LTEE_151_DM0	-0	-0	161.475	DIA_100X_EMPTY_1x1_100ms	e2215a44-e4ee-4e11-9054-c52769b994dc	EPI_100X_YFP_1x1_200ms_25sola	EPI_100X_RFP_1x1_200ms_25sola
3	27	11.1820530473623	303	34.0721396823771	13.1089108910891	1158.6699669967	456548	1506.75907590759	52.0565619874626	128.852912698352	0	2434036	8033.12211221122	974.108257700009	1133.25968270094	0	NaN	NaN	NaN	NaN	NaN	NaN	NaN	NaN	NaN	NaN	NaN	NaN	NaN	NaN	NaN	NaN	0	15652.0297029703	1	1	1	1	2019-05-24T17:28:30.536	NG_ecoli_LTEE_151_DM0	-0	-0	161.475	DIA_100X_EMPTY_1x1_100ms	343ad52b-bf78-4fef-bdf8-72c5cfac25f4	EPI_100X_YFP_1x1_200ms_25sola	EPI_100X_RFP_1x1_200ms_25sola
4	22	11.2903471372051	249	-33.2629621057291	10.9879518072289	1684.68273092369	972218	3904.48995983936	52.0565619874626	128.852912698352	0	513198	2061.03614457831	974.108257700009	1133.25968270094	0	NaN	NaN	NaN	NaN	NaN	NaN	NaN	NaN	NaN	NaN	NaN	NaN	NaN	NaN	NaN	NaN	0	15382.5823293173	1	1	1	1	2019-05-24T17:28:30.536	NG_ecoli_LTEE_151_DM0	-0	-0	161.475	DIA_100X_EMPTY_1x1_100ms	f9a0106b-f88f-4cbb-a5bf-1326ce388896	EPI_100X_YFP_1x1_200ms_25sola	EPI_100X_RFP_1x1_200ms_25sola
5	30	11.5423525120909	346	47.2889562451806	12.2803468208092	1886.30057803468	140186	405.161849710983	52.0565619874626	128.852912698352	0	5738846	16586.2601156069	974.108257700009	1133.25968270094	0	NaN	NaN	NaN	NaN	NaN	NaN	NaN	NaN	NaN	NaN	NaN	NaN	NaN	NaN	NaN	NaN	0	15583.7543352601	1	1	1	1	2019-05-24T17:28:30.536	NG_ecoli_LTEE_151_DM0	-0	-0	161.475	DIA_100X_EMPTY_1x1_100ms	9595f7e9-f70d-4bb4-b622-2c0dfecdff82	EPI_100X_YFP_1x1_200ms_25sola	EPI_100X_RFP_1x1_200ms_25sola
6	19	11.4469463020505	218	-49.1121790291806	25.5642201834862	743.688073394495	48873	224.188073394495	52.0565619874626	128.852912698352	0	8046502	36910.5596330275	974.108257700009	1133.25968270094	0	NaN	NaN	NaN	NaN	NaN	199.575421274784	0.999829920568385	17.6789359014073	14.2329100623665	10.5186514172614	4.22911277391401	0.0162288942386249	0.00303733020542864	1	1.00015752403763	1536.26497284001	1	18009.7293577982	1	1	1	1	2019-05-24T17:28:30.536	NG_ecoli_LTEE_151_DM0	-0	-0	161.475	DIA_100X_EMPTY_1x1_100ms	378dcd02-ade4-4f05-a7b5-5859def8f5e9	EPI_100X_YFP_1x1_200ms_25sola	EPI_100X_RFP_1x1_200ms_25sola
7	24	12.5555213320309	302	33.015408356184	28.5728476821192	1207.3642384106	424099	1404.30132450331	52.0565619874626	128.852912698352	0	326907	1082.47350993377	974.108257700009	1133.25968270094	0	NaN	NaN	NaN	NaN	NaN	267.79423979952	0.999694506295503	23.807519431577	13.3819721036333	10.939962245511	3.35205157935269	0.0137535416604524	0.00673235155262958	1	1.00177896529714	2237.87423020427	0	14509.8609271523	1	1	1	1	2019-05-24T17:28:30.536	NG_ecoli_LTEE_151_DM0	-0	-0	161.475	DIA_100X_EMPTY_1x1_100ms	085622b8-4c77-4b4c-91c0-aa4afecf9e85	EPI_100X_YFP_1x1_200ms_25sola	EPI_100X_RFP_1x1_200ms_25sola
8	22	10.5644265932822	233	-0.59442144438383	31.1931330472103	761.484978540773	52388	224.841201716738	52.0565619874626	128.852912698352	0	5030369	21589.5665236051	974.108257700009	1133.25968270094	0	NaN	NaN	NaN	NaN	NaN	225.31790896507	0.999730016386556	21.566529050913	13.0449835269102	10.0473795316695	3.45405794755622	0.003397662292383	0.00201231727956248	1	1.0000310990823	1709.91984029503	2	17556.7596566524	1	1	1	1	2019-05-24T17:28:30.536	NG_ecoli_LTEE_151_DM0	-0	-0	161.475	DIA_100X_EMPTY_1x1_100ms	ae71564b-6fa4-4492-9cfd-d9384986f36a	EPI_100X_YFP_1x1_200ms_25sola	EPI_100X_RFP_1x1_200ms_25sola
9	34	10.8270662220025	368	47.5226590587	50.5842391304348	766.005434782609	117040	318.04347826087	52.0565619874626	128.852912698352	0	12776869	34719.7527173913	974.108257700009	1133.25968270094	0	NaN	NaN	NaN	NaN	NaN	345.681829720307	0.907634916320965	33.0303912294199	13.5377564651252	10.2121738036043	2.66936153490465	0.034726634769082	0.0152627664744116	1	1.01822009690481	2705.45300373391	1	16595.0625	1	1	1	1	2019-05-24T17:28:30.536	NG_ecoli_LTEE_151_DM0	-0	-0	161.475	DIA_100X_EMPTY_1x1_100ms	1808bcee-bdc8-4b7d-90be-5ddbe0006f69	EPI_100X_YFP_1x1_200ms_25sola	EPI_100X_RFP_1x1_200ms_25sola
10	28	10.4304648422927	301	41.4859658170836	59.624584717608	371.900332225914	59508	197.700996677741	52.0565619874626	128.852912698352	0	5246465	17430.1162790698	974.108257700009	1133.25968270094	0	NaN	NaN	NaN	NaN	NaN	292.190965331213	0.926574397375153	28.9788522712456	12.8741984708618	9.77937536471732	2.78990647125722	0.0187509125837169	0.00903956695904731	1	1.00473221015721	2176.67352275529	0	18425.26910299	1	1	1	1	2019-05-24T17:28:30.536	NG_ecoli_LTEE_151_DM0	-0	-0	161.475	DIA_100X_EMPTY_1x1_100ms	d626504c-d0c7-456d-adc3-5922d3e2826e	EPI_100X_YFP_1x1_200ms_25sola	EPI_100X_RFP_1x1_200ms_25sola
11	24	11.5670521022803	278	38.3848664762062	58.3992805755396	1905.56474820144	111281	400.291366906475	52.0565619874626	128.852912698352	0	8611113	30975.226618705	974.108257700009	1133.25968270094	0	NaN	NaN	NaN	NaN	NaN	260.099791286216	0.993207544918797	23.0335185464909	13.447232215384	10.9163346112697	3.29298375223596	0.0230569373175765	0.013792797958194	0	1.00664485983858	2155.77705351082	1	16323.7517985612	1	1	1	1	2019-05-24T17:28:30.536	NG_ecoli_LTEE_151_DM0	-0	-0	161.475	DIA_100X_EMPTY_1x1_100ms	83c7781b-c22a-4e00-af0c-998234103650	EPI_100X_YFP_1x1_200ms_25sola	EPI_100X_RFP_1x1_200ms_25sola
12	12	8.62717022860583	104	-49.9998344735603	57.0096153846154	1411.48076923077	28417	273.240384615385	52.0565619874626	128.852912698352	0	3073840	29556.1538461538	974.108257700009	1133.25968270094	0	NaN	NaN	NaN	NaN	NaN	136.308245633698	0.999960060087719	13.4603067805695	12.7226560182236	9.35482255593272	3.7882621074858	0.00692562079949237	0.00360652446921671	1	1.00015305517039	925.158083631251	1	18714.875	1	1	1	1	2019-05-24T17:28:30.536	NG_ecoli_LTEE_151_DM0	-0	-0	161.475	DIA_100X_EMPTY_1x1_100ms	f744ab3f-81c6-46f0-a5c8-b63421ea6ba9	EPI_100X_YFP_1x1_200ms_25sola	EPI_100X_RFP_1x1_200ms_25sola
13	25	12.3829722356216	310	36.6378589859287	68.1903225806452	475.461290322581	570557	1840.5064516129	52.0565619874626	128.852912698352	0	433298	1397.73548387097	974.108257700009	1133.25968270094	0	NaN	NaN	NaN	NaN	NaN	272.154663479125	0.999785507516288	23.9474151739276	13.4322619055977	10.8895612197862	3.57479547981615	0.00609099225702606	0.00268676958051237	1	1.00012570800413	2230.33082403177	0	15177.535483871	1	1	1	1	2019-05-24T17:28:30.536	NG_ecoli_LTEE_151_DM0	-0	-0	161.475	DIA_100X_EMPTY_1x1_100ms	27ade209-b43b-4076-b8ea-40352fe5d88f	EPI_100X_YFP_1x1_200ms_25sola	EPI_100X_RFP_1x1_200ms_25sola
14	36	11.918761273592	430	44.1630871581855	76.5627906976744	25.0441860465116	431596	1003.71162790698	52.0565619874626	128.852912698352	0	570497	1326.73720930233	974.108257700009	1133.25968270094	0	NaN	NaN	NaN	NaN	NaN	376.396720514456	0.916128078896025	35.7988596424362	12.6003147874338	10.3074698302155	2.52181303626536	0.0112735672406422	0.00655581626532536	0	1.00370469281445	2987.19255745844	0	16108.8069767442	1	1	1	1	2019-05-24T17:28:30.536	NG_ecoli_LTEE_151_DM0	-0	-0	161.475	DIA_100X_EMPTY_1x1_100ms	70d7bee9-f593-4df4-8cec-00950f518419	EPI_100X_YFP_1x1_200ms_25sola	EPI_100X_RFP_1x1_200ms_25sola
15	24	10.2058739806212	245	18.1282719777643	73	1412.36326530612	53695	219.163265306122	52.0565619874626	128.852912698352	0	7027922	28685.3959183673	974.108257700009	1133.25968270094	0	NaN	NaN	NaN	NaN	NaN	266.447075456959	0.942800290216462	26.3772006699586	12.2996954436089	9.70503029888441	2.71537967673546	0.0488484735811175	0.0259646313779439	0	1.03309604868089	1951.24757292989	1	18889.5836734694	1	1	1	1	2019-05-24T17:28:30.536	NG_ecoli_LTEE_151_DM0	-0	-0	161.475	DIA_100X_EMPTY_1x1_100ms	6c979b8b-22f0-48bc-b794-0ec11997a062	EPI_100X_YFP_1x1_200ms_25sola	EPI_100X_RFP_1x1_200ms_25sola
16	31	10.756395046427	334	41.4180206247205	78.0299401197605	1915.7005988024	1014017	3035.97904191617	52.0565619874626	128.852912698352	0	1533710	4591.94610778443	974.108257700009	1133.25968270094	0	NaN	NaN	NaN	NaN	NaN	324.494507181116	0.959468241835371	32.4825238611443	11.5520411328066	9.75390450643984	2.35919388700888	0.0281642882606911	0.0125408702818824	1	1.00326313431112	2427.15016423293	2	16864.1347305389	1	1	1	1	2019-05-24T17:28:30.536	NG_ecoli_LTEE_151_DM0	-0	-0	161.475	DIA_100X_EMPTY_1x1_100ms	4affe852-2433-4a0f-9600-aa0855e48e75	EPI_100X_YFP_1x1_200ms_25sola	EPI_100X_RFP_1x1_200ms_25sola
17	32	13.8956950815087	446	45.7010669334746	91.847533632287	1365.54035874439	739683	1658.48206278027	52.0565619874626	128.852912698352	0	631491	1415.89910313901	974.108257700009	1133.25968270094	0	NaN	NaN	NaN	NaN	NaN	380.556642831439	0.970007279063956	32.1256971504754	13.5449719118675	11.5806336507136	2.90807195150241	0.0296853857497784	0.0180764845585176	0	1.02148353023182	3383.81871812712	0	14289.1098654709	1	1	1	1	2019-05-24T17:28:30.536	NG_ecoli_LTEE_151_DM0	-0	-0	161.475	DIA_100X_EMPTY_1x1_100ms	56c65745-e668-4e49-9a96-a630949e88f6	EPI_100X_YFP_1x1_200ms_25sola	EPI_100X_RFP_1x1_200ms_25sola
18	27	8.2997153680857	224	24.6101873299768	89.0669642857143	1936.34821428571	79818	356.330357142857	52.0565619874626	128.852912698352	0	3634479	16225.3526785714	974.108257700009	1133.25968270094	0	NaN	NaN	NaN	NaN	NaN	249.209605688375	0.939564729495184	26.8262717915034	11.0928724163348	8.97678044996804	2.41224881491313	0.0319312860401591	0.0171954311857046	1	1.01487544385726	1697.819075827	1	18553.1383928571	1	1	1	1	2019-05-24T17:28:30.536	NG_ecoli_LTEE_151_DM0	-0	-0	161.475	DIA_100X_EMPTY_1x1_100ms	27b86236-af57-435e-8911-02a2b2522de8	EPI_100X_YFP_1x1_200ms_25sola	EPI_100X_RFP_1x1_200ms_25sola
19	22	11.6340070678736	256	7.5964606894658	96.5703125	1599.54296875	1117921	4366.87890625	52.0565619874626	128.852912698352	0	696057	2718.97265625	974.108257700009	1133.25968270094	0	NaN	NaN	NaN	NaN	NaN	233.443941134058	0.999858210417247	20.6925006585162	13.7905704669949	10.8728129040038	3.6261877944754	0.00855938118412934	0.00429068666139895	1	1.00054323124041	1921.26242365905	0	14996.875	1	1	1	1	2019-05-24T17:28:30.536	NG_ecoli_LTEE_151_DM0	-0	-0	161.475	DIA_100X_EMPTY_1x1_100ms	201fac5a-eeb7-4c88-9bc5-8e62496c621d	EPI_100X_YFP_1x1_200ms_25sola	EPI_100X_RFP_1x1_200ms_25sola
20	28	11.3881434759666	319	46.1889276346517	110.830721003135	1842.55172413793	517111	1621.03761755486	52.0565619874626	128.852912698352	0	442267	1386.41692789969	974.108257700009	1133.25968270094	0	NaN	NaN	NaN	NaN	NaN	297.840898152169	0.994722424502431	28.2976855149796	12.1578292847406	10.2685994716636	2.84032586990321	0.00284781339436282	0.0012499269582196	2	1.00001100351509	2343.49065504942	1	15849.3636363636	1	1	1	1	2019-05-24T17:28:30.536	NG_ecoli_LTEE_151_DM0	-0	-0	161.475	DIA_100X_EMPTY_1x1_100ms	2fb51cb7-7312-4dc4-9116-dfeb5f609eda	EPI_100X_YFP_1x1_200ms_25sola	EPI_100X_RFP_1x1_200ms_25sola
21	24	10.1397762372143	244	44.5152316176622	117.237704918033	1824.13524590164	137544	563.704918032787	52.0565619874626	128.852912698352	0	3254415	13337.7663934426	974.108257700009	1133.25968270094	0	NaN	NaN	NaN	NaN	NaN	246.143812308912	0.995533321213413	24.9288533531796	11.3525318696337	9.4677664888824	2.9455464302795	0.00824393367628157	0.00342163096498275	1	1.00029706926933	1755.04097438825	1	16658.6557377049	1	1	1	1	2019-05-24T17:28:30.536	NG_ecoli_LTEE_151_DM0	-0	-0	161.475	DIA_100X_EMPTY_1x1_100ms	e68dcf81-0558-474f-ad97-7f23fb44c614	EPI_100X_YFP_1x1_200ms_25sola	EPI_100X_RFP_1x1_200ms_25sola
22	26	12.4106311609113	327	30.9434021152615	134.354740061162	1382.21712538226	689767	2109.37920489297	52.0565619874626	128.852912698352	0	2880381	8808.50458715596	974.108257700009	1133.25968270094	0	NaN	NaN	NaN	NaN	NaN	299.074125414475	0.971352855439806	26.8433521337075	13.8731089722302	10.7144691425003	3.11770035474866	0.0451088791971669	0.0181930780289977	1	1.01575315042609	2420.29301123736	1	15568.1345565749	1	1	1	1	2019-05-24T17:28:30.536	NG_ecoli_LTEE_151_DM0	-0	-0	161.475	DIA_100X_EMPTY_1x1_100ms	0c6768a2-d8f9-41f1-9238-e6864ec9f1c0	EPI_100X_YFP_1x1_200ms_25sola	EPI_100X_RFP_1x1_200ms_25sola
23	26	14.3066089386314	373	27.5310723679141	134.788203753351	1159.48525469169	691926	1855.02949061662	52.0565619874626	128.852912698352	0	702716	1883.95710455764	974.108257700009	1133.25968270094	0	NaN	NaN	NaN	NaN	NaN	318.177713078798	0.998935845879233	24.7539260162548	15.2211621749147	12.1750859487178	4.07754361953683	0.0275506061174609	0.0114519673520733	1	1.00569741443472	2881.89425645353	0	14075.5576407507	1	1	1	1	2019-05-24T17:28:30.536	NG_ecoli_LTEE_151_DM0	-0	-0	161.475	DIA_100X_EMPTY_1x1_100ms	0c18ddad-5e54-4c37-8547-f4c4ccd3950e	EPI_100X_YFP_1x1_200ms_25sola	EPI_100X_RFP_1x1_200ms_25sola
24	32	9.78421287596432	314	48.1960259583826	143.277070063694	1592.57643312102	79185	252.18152866242	52.0565619874626	128.852912698352	0	3246999	10340.7611464968	974.108257700009	1133.25968270094	0	NaN	NaN	NaN	NaN	NaN	329.464154575239	0.900681557789702	34.3825143937537	11.4606988899039	9.28828113180106	2.46532922729362	0.0111000898944437	0.00492792689848436	1	1.00064296833623	2329.69044569973	0	18303.8057324841	1	1	1	1	2019-05-24T17:28:30.536	NG_ecoli_LTEE_151_DM0	-0	-0	161.475	DIA_100X_EMPTY_1x1_100ms	0086601e-ed91-47ca-b047-3a0397d0735c	EPI_100X_YFP_1x1_200ms_25sola	EPI_100X_RFP_1x1_200ms_25sola
25	30	10.1955044308602	306	34.4520851753015	148.650326797386	1394.67647058824	94345	308.316993464052	52.0565619874626	128.852912698352	0	9943550	32495.2614379085	974.108257700009	1133.25968270094	0	NaN	NaN	NaN	NaN	NaN	315.509779948894	0.850396648567481	31.6176267093947	12.3784411228266	9.46858396774034	2.78039093296727	0.0930585358814003	0.043885162517702	1	1.13442408966813	2226.32836104414	1	18753.2450980392	1	1	1	1	2019-05-24T17:28:30.536	NG_ecoli_LTEE_151_DM0	-0	-0	161.475	DIA_100X_EMPTY_1x1_100ms	8f4545b8-6af9-4722-bc8b-4adb4640947d	EPI_100X_YFP_1x1_200ms_25sola	EPI_100X_RFP_1x1_200ms_25sola
26	28	11.1183999569048	311	47.7670989134974	144.877813504823	1682.58520900322	119430	384.019292604502	52.0565619874626	128.852912698352	0	3776943	12144.5112540193	974.108257700009	1133.25968270094	0	NaN	NaN	NaN	NaN	NaN	291.861561737375	0.981031408602656	27.0216294699369	12.4942710151077	10.418015935793	2.99228216631546	0.00205843151914538	0.000847641204997532	2	1.0000245908741	2303.41107523446	0	15816.0353697749	1	1	1	1	2019-05-24T17:28:30.536	NG_ecoli_LTEE_151_DM0	-0	-0	161.475	DIA_100X_EMPTY_1x1_100ms	7cab594a-3304-4ca3-9240-f2cffa1dfc52	EPI_100X_YFP_1x1_200ms_25sola	EPI_100X_RFP_1x1_200ms_25sola
27	24	11.1537828599203	268	4.85660708136363	153.30223880597	645.940298507463	68513	255.64552238806	52.0565619874626	128.852912698352	0	9235618	34461.2611940299	974.108257700009	1133.25968270094	0	NaN	NaN	NaN	NaN	NaN	258.569618030523	0.990158388978342	23.7426704821388	13.0199939904521	10.3588254178505	3.48557082414111	0.0448835372361222	0.0232939688130255	0	1.02191370756914	2000.96952343036	1	16777.3358208955	1	1	1	1	2019-05-24T17:28:30.536	NG_ecoli_LTEE_151_DM0	-0	-0	161.475	DIA_100X_EMPTY_1x1_100ms	2ae22300-e1cf-4c0f-bd38-24c6218d029b	EPI_100X_YFP_1x1_200ms_25sola	EPI_100X_RFP_1x1_200ms_25sola
28	34	12.8194713834949	437	47.6359843335751	165.95652173913	72.6430205949657	515939	1180.63844393593	52.0565619874626	128.852912698352	0	605234	1384.97482837529	974.108257700009	1133.25968270094	0	NaN	NaN	NaN	NaN	NaN	378.188189755637	0.971525449796476	33.9974859476728	12.714201517864	10.8170996742879	2.80943217825107	0.0156576721676527	0.010100986635947	0	1.0075314370705	3124.34042002247	0	15440.7254004577	1	1	1	1	2019-05-24T17:28:30.536	NG_ecoli_LTEE_151_DM0	-0	-0	161.475	DIA_100X_EMPTY_1x1_100ms	f99f9439-3480-477f-ae58-e2f3fe6158e9	EPI_100X_YFP_1x1_200ms_25sola	EPI_100X_RFP_1x1_200ms_25sola
29	26	13.4323458077932	350	41.456281001941	160.648571428571	1528.76857142857	116138	331.822857142857	52.0565619874626	128.852912698352	0	11920256	34057.8742857143	974.108257700009	1133.25968270094	0	NaN	NaN	NaN	NaN	NaN	308.680551459054	0.996444995700754	25.3341168730252	15.230167246541	11.5336671237305	4.02618939250866	0.0306267094709514	0.0158855872610236	0	1.01151903389111	2646.85699048226	0	15209.8714285714	1	1	1	1	2019-05-24T17:28:30.536	NG_ecoli_LTEE_151_DM0	-0	-0	161.475	DIA_100X_EMPTY_1x1_100ms	236c3112-12fa-4de6-8df4-49d8ca766bf8	EPI_100X_YFP_1x1_200ms_25sola	EPI_100X_RFP_1x1_200ms_25sola
30	24	13.3189216721059	321	27.4091690503702	169.433021806854	465.373831775701	88233	274.869158878505	52.0565619874626	128.852912698352	0	4354741	13566.1713395639	974.108257700009	1133.25968270094	0	NaN	NaN	NaN	NaN	NaN	272.348718790384	0.999907257058566	23.4947274821899	14.1331216427214	11.1493984366767	3.6980679944609	0.013415833792832	0.00690206476170356	1	1.00187407094027	2293.84022782987	0	15889.5171339564	1	1	1	1	2019-05-24T17:28:30.536	NG_ecoli_LTEE_151_DM0	-0	-0	161.475	DIA_100X_EMPTY_1x1_100ms	f7b62efe-836c-4066-9a43-06b2c4ace8e3	EPI_100X_YFP_1x1_200ms_25sola	EPI_100X_RFP_1x1_200ms_25sola
31	25	10.9843199017995	275	23.3795874935944	173.218181818182	637.829090909091	79828	290.283636363636	52.0565619874626	128.852912698352	0	11348648	41267.8109090909	974.108257700009	1133.25968270094	0	NaN	NaN	NaN	NaN	NaN	249.078839130396	0.994813197837583	22.643084516852	13.2903100104776	10.4889264668876	3.47289624856488	0.0261351312852709	0.0123841835973125	1	1.0058204357208	1956.53468114492	1	16854.2036363636	1	1	1	1	2019-05-24T17:28:30.536	NG_ecoli_LTEE_151_DM0	-0	-0	161.475	DIA_100X_EMPTY_1x1_100ms	68283963-2b21-478d-b5d0-5af121c11024	EPI_100X_YFP_1x1_200ms_25sola	EPI_100X_RFP_1x1_200ms_25sola
32	37	9.34298807227949	346	48.8806222592328	177.511560693642	1993.12427745665	86392	249.687861271676	52.0565619874626	128.852912698352	0	5819551	16819.5115606936	974.108257700009	1133.25968270094	0	NaN	NaN	NaN	NaN	NaN	NaN	NaN	NaN	NaN	NaN	NaN	NaN	NaN	NaN	NaN	NaN	0	18541.0462427746	1	1	1	1	2019-05-24T17:28:30.536	NG_ecoli_LTEE_151_DM0	-0	-0	161.475	DIA_100X_EMPTY_1x1_100ms	e0c86068-9ad3-44ef-8d12-647197eba9dc	EPI_100X_YFP_1x1_200ms_25sola	EPI_100X_RFP_1x1_200ms_25sola
33	22	11.137480433514	245	23.4777969222634	176.730612244898	599.938775510204	64109	261.669387755102	52.0565619874626	128.852912698352	0	5481572	22373.7632653061	974.108257700009	1133.25968270094	0	NaN	NaN	NaN	NaN	NaN	219.674237468211	0.999855119129566	20.7295789345574	13.0972358404503	10.2170409180278	3.44064528187313	0.00292390613854423	0.00143952227170155	1	1.00002164356797	1699.53701371519	0	15362.9346938776	1	1	1	1	2019-05-24T17:28:30.536	NG_ecoli_LTEE_151_DM0	-0	-0	161.475	DIA_100X_EMPTY_1x1_100ms	68ea1f7f-becf-4117-b6f2-6ae8b4c002f5	EPI_100X_YFP_1x1_200ms_25sola	EPI_100X_RFP_1x1_200ms_25sola
34	23	13.1763067886187	304	-4.46229311624993	185.421052631579	769	95407	313.838815789474	52.0565619874626	128.852912698352	0	6854653	22548.2006578947	974.108257700009	1133.25968270094	0	NaN	NaN	NaN	NaN	NaN	261.003154813918	0.999903217697332	21.3087584769315	15.1320179391869	11.7249906711671	3.96673342003716	0.0199588021410369	0.00970549126912808	1	1.0029835419495	2300.76912092239	0	15718.6151315789	1	1	1	1	2019-05-24T17:28:30.536	NG_ecoli_LTEE_151_DM0	-0	-0	161.475	DIA_100X_EMPTY_1x1_100ms	00f88f9b-529a-48e1-8437-2362ee11ec99	EPI_100X_YFP_1x1_200ms_25sola	EPI_100X_RFP_1x1_200ms_25sola
35	32	11.3758540842929	364	48.7365303109928	192.208791208791	1773.11813186813	565314	1553.06043956044	52.0565619874626	128.852912698352	0	737116	2025.04395604396	974.108257700009	1133.25968270094	0	NaN	NaN	NaN	NaN	NaN	331.120175735858	0.969407760914383	31.5283747814818	12.0067499406766	10.2098929497951	2.64813787342442	0.00774647913637227	0.00320821725912595	1	1.00024814986881	2581.27243029797	0	15538.0054945055	1	1	1	1	2019-05-24T17:28:30.536	NG_ecoli_LTEE_151_DM0	-0	-0	161.475	DIA_100X_EMPTY_1x1_100ms	df59712f-3fec-41b2-ac6c-c62c6d9968c2	EPI_100X_YFP_1x1_200ms_25sola	EPI_100X_RFP_1x1_200ms_25sola
36	34	12.8337566088728	437	49.1061810162713	196.864988558352	1314.25400457666	1667142	3814.97025171625	52.0565619874626	128.852912698352	0	585435	1339.66819221968	974.108257700009	1133.25968270094	0	NaN	NaN	NaN	NaN	NaN	388.714618592187	0.975293075765779	33.5933846984618	13.2024742578126	11.292904920939	2.87020457368351	0.0142834811412032	0.00659218712172839	0	1.00276195687314	3364.76693837957	0	14694.295194508	1	1	1	1	2019-05-24T17:28:30.536	NG_ecoli_LTEE_151_DM0	-0	-0	161.475	DIA_100X_EMPTY_1x1_100ms	bbaa0141-3704-46d4-8b06-243a3f173870	EPI_100X_YFP_1x1_200ms_25sola	EPI_100X_RFP_1x1_200ms_25sola
37	22	11.3431222206281	250	7.80282314353046	192.712	1240.412	970026	3880.104	52.0565619874626	128.852912698352	0	287922	1151.688	974.108257700009	1133.25968270094	0	NaN	NaN	NaN	NaN	NaN	229.67574290561	0.999885410719992	21.3007081614003	13.0075218203011	10.4256435235626	3.36946546302336	0.00375436457564241	0.00203862913768082	0	1.00012874173499	1818.40101955032	0	15622.084	1	1	1	1	2019-05-24T17:28:30.536	NG_ecoli_LTEE_151_DM0	-0	-0	161.475	DIA_100X_EMPTY_1x1_100ms	862088ee-074f-4178-bc60-a62e1d497d84	EPI_100X_YFP_1x1_200ms_25sola	EPI_100X_RFP_1x1_200ms_25sola
38	30	10.8327565275776	326	46.0288360352031	195.711656441718	1862.15644171779	80966	248.361963190184	52.0565619874626	128.852912698352	0	5910551	18130.5245398773	974.108257700009	1133.25968270094	0	NaN	NaN	NaN	NaN	NaN	326.240527255035	0.885382806137449	32.6614868570919	12.3262931459189	9.66965216695317	2.65784804402101	0.0194867527870567	0.00971869278122819	1	1.00314107975682	2398.54315564759	0	18063.0122699387	1	1	1	1	2019-05-24T17:28:30.536	NG_ecoli_LTEE_151_DM0	-0	-0	161.475	DIA_100X_EMPTY_1x1_100ms	ba4a67ad-4b5e-4d2b-a568-690bac6d938e	EPI_100X_YFP_1x1_200ms_25sola	EPI_100X_RFP_1x1_200ms_25sola
39	25	13.2442037474532	332	36.3603390216033	202.623493975904	1469.59337349398	63395	190.948795180723	52.0565619874626	128.852912698352	0	9380977	28255.9548192771	974.108257700009	1133.25968270094	0	NaN	NaN	NaN	NaN	NaN	307.268362247677	0.975704654652357	25.2875698733457	14.5531342009955	11.7259769307053	3.47248870914687	0.0272870766938891	0.0113368815756253	1	1.00577054075134	2730.83240710866	0	16284.5391566265	1	1	1	1	2019-05-24T17:28:30.536	NG_ecoli_LTEE_151_DM0	-0	-0	161.475	DIA_100X_EMPTY_1x1_100ms	33f5a210-5dbf-430f-a33b-6cf4b189297c	EPI_100X_YFP_1x1_200ms_25sola	EPI_100X_RFP_1x1_200ms_25sola
40	38	11.2361565322004	427	49.3777784699023	212.852459016393	579.309133489461	88976	208.374707259953	52.0565619874626	128.852912698352	0	10328346	24188.1639344262	974.108257700009	1133.25968270094	0	NaN	NaN	NaN	NaN	NaN	393.566168830677	0.936634614976154	38.2018268152446	11.9813651007424	9.97865548875209	2.53649231197519	0.0253546997926528	0.00901334355803743	1	1.00434356608186	2987.56986861628	0	16696.7306791569	1	1	1	1	2019-05-24T17:28:30.536	NG_ecoli_LTEE_151_DM0	-0	-0	161.475	DIA_100X_EMPTY_1x1_100ms	2d4c12cf-0e59-4142-aed1-9ef2763ef5f1	EPI_100X_YFP_1x1_200ms_25sola	EPI_100X_RFP_1x1_200ms_25sola
41	20	10.3842750047535	208	-47.5389042698775	205.846153846154	742.451923076923	54613	262.5625	52.0565619874626	128.852912698352	0	6948938	33408.3557692308	974.108257700009	1133.25968270094	0	NaN	NaN	NaN	NaN	NaN	207.225167407215	0.999873985872396	19.0100455617427	13.7144515716877	10.2655106661808	3.86080701917526	0.0242183390451981	0.013291509952239	0	1.00447214838337	1573.38192346969	1	18052.4903846154	1	1	1	1	2019-05-24T17:28:30.536	NG_ecoli_LTEE_151_DM0	-0	-0	161.475	DIA_100X_EMPTY_1x1_100ms	2a590722-0d37-4764-bed0-587766c7f106	EPI_100X_YFP_1x1_200ms_25sola	EPI_100X_RFP_1x1_200ms_25sola
42	31	10.8921772101978	338	48.1409117648017	220.757396449704	724.322485207101	731930	2165.47337278106	52.0565619874626	128.852912698352	0	1422545	4208.71301775148	974.108257700009	1133.25968270094	0	NaN	NaN	NaN	NaN	NaN	315.831669490266	0.99105022352897	30.2272571957921	12.2126715221421	10.185840267514	2.76478834685798	0.00769545798620715	0.00394375992771306	0	1.00085164346434	2463.10170828387	1	15728.2544378698	1	1	1	1	2019-05-24T17:28:30.536	NG_ecoli_LTEE_151_DM0	-0	-0	161.475	DIA_100X_EMPTY_1x1_100ms	73468b8d-dbc0-4865-b9f2-cab84b3cfd12	EPI_100X_YFP_1x1_200ms_25sola	EPI_100X_RFP_1x1_200ms_25sola
43	24	11.2863605560534	271	39.3128284454184	232.852398523985	146.269372693727	305878	1128.70110701107	52.0565619874626	128.852912698352	0	416023	1535.14022140221	974.108257700009	1133.25968270094	0	NaN	NaN	NaN	NaN	NaN	241.74788257207	0.998759952809282	23.0912757701133	12.4110336544717	10.0960898869741	3.18242201867485	0.0137241870616305	0.0073589324756937	0	1.00201824631171	1848.60543816825	0	16059.4575645756	1	1	1	1	2019-05-24T17:28:30.536	NG_ecoli_LTEE_151_DM0	-0	-0	161.475	DIA_100X_EMPTY_1x1_100ms	3068f651-ef4a-4106-b734-3f277431a781	EPI_100X_YFP_1x1_200ms_25sola	EPI_100X_RFP_1x1_200ms_25sola
44	29	11.1121002435639	322	47.8895411472627	235.683229813665	1980.68944099379	762188	2367.04347826087	52.0565619874626	128.852912698352	0	1292910	4015.24844720497	974.108257700009	1133.25968270094	0	NaN	NaN	NaN	NaN	NaN	307.268694968286	0.968560333404781	28.2124921616978	12.839850881022	10.3445224070651	3.20048899775358	0.0274580879936731	0.0119113101645269	0	1.0072193250976	2371.11283891949	2	15246.9472049689	1	1	1	1	2019-05-24T17:28:30.536	NG_ecoli_LTEE_151_DM0	-0	-0	161.475	DIA_100X_EMPTY_1x1_100ms	066799a2-ab7b-47f4-bf28-ba3c0f4d3ef6	EPI_100X_YFP_1x1_200ms_25sola	EPI_100X_RFP_1x1_200ms_25sola
45	26	13.8645064448057	361	38.7312264750174	241.717451523546	1095.62880886427	547947	1517.85872576177	52.0565619874626	128.852912698352	0	722415	2001.14958448753	974.108257700009	1133.25968270094	0	NaN	NaN	NaN	NaN	NaN	301.512194917483	0.999245971546494	24.854358888322	14.3852072714914	11.8063204581303	3.55108387882587	0.00706616109590905	0.00366723452864184	1	1.00057079716322	2720.95638631487	0	14822.9390581717	1	1	1	1	2019-05-24T17:28:30.536	NG_ecoli_LTEE_151_DM0	-0	-0	161.475	DIA_100X_EMPTY_1x1_100ms	0b558ec2-132a-4a7b-805d-d391dca020da	EPI_100X_YFP_1x1_200ms_25sola	EPI_100X_RFP_1x1_200ms_25sola
46	24	11.2892888638252	271	38.9505996057593	239.852398523985	2000.61992619926	460256	1698.36162361624	52.0565619874626	128.852912698352	0	696484	2570.05166051661	974.108257700009	1133.25968270094	0	NaN	NaN	NaN	NaN	NaN	261.613183462002	0.993336385653651	24.6842651564383	12.399079256182	10.2747939406353	3.02912770018694	0.0080554667047223	0.00330100652541413	1	1.00044637185679	2046.71006910467	1	16620.0516605166	1	1	1	1	2019-05-24T17:28:30.536	NG_ecoli_LTEE_151_DM0	-0	-0	161.475	DIA_100X_EMPTY_1x1_100ms	c4e9d869-c67f-4b86-870d-3fa7f3c264a2	EPI_100X_YFP_1x1_200ms_25sola	EPI_100X_RFP_1x1_200ms_25sola
47	34	12.2387565841941	417	48.8678372616543	242.239808153477	1674.15107913669	1340597	3214.86091127098	52.0565619874626	128.852912698352	0	851502	2041.97122302158	974.108257700009	1133.25968270094	0	NaN	NaN	NaN	NaN	NaN	371.733550265724	0.9697796810457	34.2353771032666	12.5050911836921	10.6226212382915	2.59182130065861	0.00818483030884261	0.00300283727169711	1	1.00047862085135	3034.0895196476	0	15481.7458033573	1	1	1	1	2019-05-24T17:28:30.536	NG_ecoli_LTEE_151_DM0	-0	-0	161.475	DIA_100X_EMPTY_1x1_100ms	7a7112f2-0f2f-40cc-91a9-6dcd670dea4a	EPI_100X_YFP_1x1_200ms_25sola	EPI_100X_RFP_1x1_200ms_25sola
48	33	12.0815447766647	399	48.601631870042	247.385964912281	222.761904761905	482587	1209.49122807018	52.0565619874626	128.852912698352	0	505596	1267.15789473684	974.108257700009	1133.25968270094	0	NaN	NaN	NaN	NaN	NaN	349.926277706871	0.954951742454865	32.7460657708347	12.2545813326193	10.3194224758144	2.76778068103959	0.0181386689614671	0.00877661614083021	1	1.00621072561381	2738.79670494126	0	15781.8721804511	1	1	1	1	2019-05-24T17:28:30.536	NG_ecoli_LTEE_151_DM0	-0	-0	161.475	DIA_100X_EMPTY_1x1_100ms	cd735586-7cdd-4659-a13c-9b33f2e435d7	EPI_100X_YFP_1x1_200ms_25sola	EPI_100X_RFP_1x1_200ms_25sola
49	25	10.8599363593869	272	43.4242333586481	246.536764705882	1956.59558823529	128565	472.665441176471	52.0565619874626	128.852912698352	0	9482423	34861.8492647059	974.108257700009	1133.25968270094	0	NaN	NaN	NaN	NaN	NaN	283.322873600428	0.959804497189554	26.8486787390981	12.8105818470351	10.3004010018675	2.81099966709122	0.0132541740720523	0.00703109912673343	0	1.00237339123321	2237.28373090174	1	17027.2316176471	1	1	1	1	2019-05-24T17:28:30.536	NG_ecoli_LTEE_151_DM0	-0	-0	161.475	DIA_100X_EMPTY_1x1_100ms	097fe7f2-4ec0-4499-bb7d-70ae496f2540	EPI_100X_YFP_1x1_200ms_25sola	EPI_100X_RFP_1x1_200ms_25sola
50	20	10.9054208271975	219	-34.5933708388202	250.981735159817	1292.72602739726	80454	367.369863013699	52.0565619874626	128.852912698352	0	2699804	12327.8721461187	974.108257700009	1133.25968270094	0	NaN	NaN	NaN	NaN	NaN	213.999203937443	0.999825683771053	19.8332893996335	13.2345328537182	10.4193974880522	3.49078856679282	0.00298929386117165	0.00146222130570246	1	1.0000600422025	1691.10215400573	1	15692.4383561644	1	1	1	1	2019-05-24T17:28:30.536	NG_ecoli_LTEE_151_DM0	-0	-0	161.475	DIA_100X_EMPTY_1x1_100ms	0f6997ee-c411-4fb4-bde9-8f3ddcb4daea	EPI_100X_YFP_1x1_200ms_25sola	EPI_100X_RFP_1x1_200ms_25sola
51	40	11.6059944720563	464	49.122964580898	267.818965517241	712.95474137931	1870633	4031.53663793103	52.0565619874626	128.852912698352	0	365978	788.745689655172	974.108257700009	1133.25968270094	0	NaN	NaN	NaN	NaN	NaN	416.130692179489	0.927565832310394	39.9171363248913	11.7550335821297	10.2637169161079	2.1887850994728	0.0176679002640876	0.00858554449928014	0	1.00789504687428	3302.61986700924	0	14683.2284482759	1	1	1	1	2019-05-24T17:28:30.536	NG_ecoli_LTEE_151_DM0	-0	-0	161.475	DIA_100X_EMPTY_1x1_100ms	f4963079-833c-4545-bcab-8f634e91959c	EPI_100X_YFP_1x1_200ms_25sola	EPI_100X_RFP_1x1_200ms_25sola
52	32	11.6194302360222	372	49.1024101454605	270.932795698925	621.887096774194	411113	1105.14247311828	52.0565619874626	128.852912698352	0	428583	1152.10483870968	974.108257700009	1133.25968270094	0	NaN	NaN	NaN	NaN	NaN	342.169521188135	0.977240928550147	31.397825319515	12.4992700105718	10.67599405238	2.66763170826602	0.00309800674945571	0.00133399915877899	2	1.00003128237874	2810.64565609113	0	15652.8602150538	1	1	1	1	2019-05-24T17:28:30.536	NG_ecoli_LTEE_151_DM0	-0	-0	161.475	DIA_100X_EMPTY_1x1_100ms	7b82639e-3101-4bef-95bc-dff483370839	EPI_100X_YFP_1x1_200ms_25sola	EPI_100X_RFP_1x1_200ms_25sola
53	20	8.57287895157358	174	-24.1765711816284	263.201149425287	1176.68390804598	42594	244.793103448276	52.0565619874626	128.852912698352	0	4325814	24861	974.108257700009	1133.25968270094	0	NaN	NaN	NaN	NaN	NaN	199.884435227679	0.996974141248338	21.0702894092229	11.3668216830404	9.11465644125174	2.94021533171037	0.0125636670963455	0.00653626040478652	0	1.00132195032193	1374.80463963218	1	18039.3045977011	1	1	1	1	2019-05-24T17:28:30.536	NG_ecoli_LTEE_151_DM0	-0	-0	161.475	DIA_100X_EMPTY_1x1_100ms	8f07561d-2a12-45c6-aea5-180d63d38647	EPI_100X_YFP_1x1_200ms_25sola	EPI_100X_RFP_1x1_200ms_25sola
54	36	12.0113107428295	433	49.2563528683787	276.233256351039	372.803695150115	584462	1349.79676674365	52.0565619874626	128.852912698352	0	370738	856.207852193995	974.108257700009	1133.25968270094	0	NaN	NaN	NaN	NaN	NaN	382.408402851149	0.966824178610773	35.6633325159998	12.313901943524	10.4806324509659	2.59377993951763	0.0106998707394842	0.0045750578611638	1	1.00160665197985	3076.71157820024	0	14752.5357967667	1	1	1	1	2019-05-24T17:28:30.536	NG_ecoli_LTEE_151_DM0	-0	-0	161.475	DIA_100X_EMPTY_1x1_100ms	5ed9e85d-c4ba-45d9-b8c3-bcf582515aae	EPI_100X_YFP_1x1_200ms_25sola	EPI_100X_RFP_1x1_200ms_25sola
55	19	11.221776731938	214	-42.9832027902829	269.252336448598	1296.94392523364	78961	368.976635514019	52.0565619874626	128.852912698352	0	2804335	13104.3691588785	974.108257700009	1133.25968270094	0	NaN	NaN	NaN	NaN	NaN	208.580465500493	0.999832632744296	19.4580145558981	13.420569796747	10.2436673730046	3.63667743361974	0.0125393340420667	0.0069867742369948	0	1.00125603423817	1603.61216072113	1	16072.3971962617	1	1	1	1	2019-05-24T17:28:30.536	NG_ecoli_LTEE_151_DM0	-0	-0	161.475	DIA_100X_EMPTY_1x1_100ms	6173927a-2d8b-4e59-bc08-97720322f36c	EPI_100X_YFP_1x1_200ms_25sola	EPI_100X_RFP_1x1_200ms_25sola
56	29	11.3644642807922	330	41.6551335247256	281.521212121212	1165.20606060606	675461	2046.85151515152	52.0565619874626	128.852912698352	0	1539797	4666.05151515152	974.108257700009	1133.25968270094	0	NaN	NaN	NaN	NaN	NaN	295.882162703731	0.992723083734547	28.8785238660166	12.0762059179688	9.89836207198576	2.97552636693287	0.019287044677117	0.0101340803774979	0	1.00564421267152	2222.24298216877	1	15491.2	1	1	1	1	2019-05-24T17:28:30.536	NG_ecoli_LTEE_151_DM0	-0	-0	161.475	DIA_100X_EMPTY_1x1_100ms	3d1612a2-02e4-479d-8784-89744dde050b	EPI_100X_YFP_1x1_200ms_25sola	EPI_100X_RFP_1x1_200ms_25sola
57	36	11.0827363547793	399	49.6076743430451	291.263157894737	441.085213032581	1055147	2644.47869674185	52.0565619874626	128.852912698352	0	452619	1134.38345864662	974.108257700009	1133.25968270094	0	NaN	NaN	NaN	NaN	NaN	359.990030174269	0.959505770315336	35.0185911261654	11.9599426569286	9.99535040635481	2.55536243382189	0.00224131092707329	0.000951559463164719	2	1.00001316719906	2747.7967046854	0	15795.7443609023	1	1	1	1	2019-05-24T17:28:30.536	NG_ecoli_LTEE_151_DM0	-0	-0	161.475	DIA_100X_EMPTY_1x1_100ms	d93a29be-de99-4a90-8c77-56005c6cf807	EPI_100X_YFP_1x1_200ms_25sola	EPI_100X_RFP_1x1_200ms_25sola
58	27	14.285690177196	387	40.4441764394409	287.537467700258	1478.20671834625	837324	2163.62790697674	52.0565619874626	128.852912698352	0	351524	908.330749354005	974.108257700009	1133.25968270094	0	NaN	NaN	NaN	NaN	NaN	326.829868384819	0.998246673511922	25.769121350121	14.7411147119361	12.3293437212416	3.61083216422199	0.00544072920841989	0.00260885014530638	1	1.00029069768073	3076.58849973285	0	14631.7080103359	1	1	1	1	2019-05-24T17:28:30.536	NG_ecoli_LTEE_151_DM0	-0	-0	161.475	DIA_100X_EMPTY_1x1_100ms	6453a62d-35a7-4c1a-b9cc-d24d7246f30a	EPI_100X_YFP_1x1_200ms_25sola	EPI_100X_RFP_1x1_200ms_25sola
59	30	12.1585094175927	366	46.7548564929957	293.918032786885	77.8852459016394	715183	1954.05191256831	52.0565619874626	128.852912698352	0	319300	872.404371584699	974.108257700009	1133.25968270094	0	NaN	NaN	NaN	NaN	NaN	324.709716939271	0.972900333871444	30.4297350079568	12.2206954673083	10.4597688636383	2.63421558475855	0.00596292501708211	0.00325770682284401	1	1.00020765398195	2614.76237608156	0	15408.868852459	1	1	1	1	2019-05-24T17:28:30.536	NG_ecoli_LTEE_151_DM0	-0	-0	161.475	DIA_100X_EMPTY_1x1_100ms	467a1b0b-5a6a-41d1-8f7d-7be1206682c6	EPI_100X_YFP_1x1_200ms_25sola	EPI_100X_RFP_1x1_200ms_25sola
60	23	10.0780916246395	232	40.5743787576712	299.98275862069	1744.7025862069	45633	196.693965517241	52.0565619874626	128.852912698352	0	6769673	29179.625	974.108257700009	1133.25968270094	0	NaN	NaN	NaN	NaN	NaN	233.945354089647	0.999075235534173	23.5122101842486	11.8165034768195	9.54812597073441	3.03791560647859	0.00849864680016966	0.00488748969929373	0	1.00088254843115	1683.5251824217	1	17472.4353448276	1	1	1	1	2019-05-24T17:28:30.536	NG_ecoli_LTEE_151_DM0	-0	-0	161.475	DIA_100X_EMPTY_1x1_100ms	f942cc76-296b-48b3-a27c-9a64639db926	EPI_100X_YFP_1x1_200ms_25sola	EPI_100X_RFP_1x1_200ms_25sola
61	36	11.1344237098574	401	17.9234571592877	315.718204488778	18.571072319202	88312	220.229426433915	52.0565619874626	128.852912698352	0	10160985	25339.114713217	974.108257700009	1133.25968270094	0	NaN	NaN	NaN	NaN	NaN	NaN	NaN	NaN	NaN	NaN	NaN	NaN	NaN	NaN	NaN	NaN	0	18128.4164588529	1	1	1	1	2019-05-24T17:28:30.536	NG_ecoli_LTEE_151_DM0	-0	-0	161.475	DIA_100X_EMPTY_1x1_100ms	63e87ebe-47ba-4937-a54d-f90090b5fc20	EPI_100X_YFP_1x1_200ms_25sola	EPI_100X_RFP_1x1_200ms_25sola
62	31	11.5816491767442	359	46.7764106659772	320.00278551532	1727.9582172702	510641	1422.39832869081	52.0565619874626	128.852912698352	0	1542527	4296.73259052925	974.108257700009	1133.25968270094	0	NaN	NaN	NaN	NaN	NaN	329.786174046782	0.991366038231472	30.3208916387146	12.6676243297455	10.6304291514727	2.81784360822995	0.00579251288444426	0.00343309601298728	0	1.00059296481401	2691.12235848384	1	15421.1337047354	1	1	1	1	2019-05-24T17:28:30.536	NG_ecoli_LTEE_151_DM0	-0	-0	161.475	DIA_100X_EMPTY_1x1_100ms	01fd3f1b-d194-4cc0-ae4c-58d3650be5ba	EPI_100X_YFP_1x1_200ms_25sola	EPI_100X_RFP_1x1_200ms_25sola
63	32	11.7789657280928	377	48.6452721980682	324.143236074271	1547.4801061008	650854	1726.40318302387	52.0565619874626	128.852912698352	0	486208	1289.67639257294	974.108257700009	1133.25968270094	0	NaN	NaN	NaN	NaN	NaN	337.587300206948	0.985210144955337	30.9887053491521	12.3535148553802	10.3877869974019	3.17581667513455	0.00737992210829974	0.00349538227444201	1	1.00074898850492	2626.27007753328	0	15541.5411140584	1	1	1	1	2019-05-24T17:28:30.536	NG_ecoli_LTEE_151_DM0	-0	-0	161.475	DIA_100X_EMPTY_1x1_100ms	1411371a-d22b-40e5-a375-c43b06994356	EPI_100X_YFP_1x1_200ms_25sola	EPI_100X_RFP_1x1_200ms_25sola
64	32	10.9959571110113	352	49.3899266584553	338.321022727273	613.801136363636	521453	1481.40056818182	52.0565619874626	128.852912698352	0	772361	2194.20738636364	974.108257700009	1133.25968270094	0	NaN	NaN	NaN	NaN	NaN	327.130828205577	0.970087192230257	31.6172056999916	11.7987826748438	10.0641062109341	2.61033414392147	0.00622042928969639	0.00276033303450792	1	1.00021701734902	2515.14940975807	0	15634.7727272727	1	1	1	1	2019-05-24T17:28:30.536	NG_ecoli_LTEE_151_DM0	-0	-0	161.475	DIA_100X_EMPTY_1x1_100ms	f89fdcf6-c3f4-45a5-b5af-c2b3ecc94f4d	EPI_100X_YFP_1x1_200ms_25sola	EPI_100X_RFP_1x1_200ms_25sola
65	35	15.0662360158216	527	46.9668589011177	340.483870967742	2024.51612903226	1129251	2142.79127134725	52.0565619874626	128.852912698352	0	722802	1371.54079696395	974.108257700009	1133.25968270094	0	NaN	NaN	NaN	NaN	NaN	445.592010459014	0.983932447658998	33.7343721150912	14.9726491018102	12.77099243068	3.51576368827307	0.0153110286043036	0.00905754407401925	1	1.0015648736128	4321.27402952872	0	14425.5313092979	1	1	1	1	2019-05-24T17:28:30.536	NG_ecoli_LTEE_151_DM0	-0	-0	161.475	DIA_100X_EMPTY_1x1_100ms	9969887c-5e4a-459b-a3e4-eabd81375951	EPI_100X_YFP_1x1_200ms_25sola	EPI_100X_RFP_1x1_200ms_25sola
66	24	12.3547087426832	297	35.1698891198224	339.774410774411	1601.55555555556	123727	416.589225589226	52.0565619874626	128.852912698352	0	4388953	14777.6195286195	974.108257700009	1133.25968270094	0	NaN	NaN	NaN	NaN	NaN	266.846696663305	0.996501060778888	23.5415736126902	13.3083349931602	10.9350504842476	3.31070999361668	0.0164109476737181	0.00818169332653586	1	1.00252735047129	2210.8890850473	0	15334.936026936	1	1	1	1	2019-05-24T17:28:30.536	NG_ecoli_LTEE_151_DM0	-0	-0	161.475	DIA_100X_EMPTY_1x1_100ms	7cef8690-3c5c-45d3-8284-2ff12026f77a	EPI_100X_YFP_1x1_200ms_25sola	EPI_100X_RFP_1x1_200ms_25sola
67	30	12.3913592635265	373	45.2171649179433	347.249329758713	1772.69436997319	887934	2380.52010723861	52.0565619874626	128.852912698352	0	371162	995.072386058981	974.108257700009	1133.25968270094	0	NaN	NaN	NaN	NaN	NaN	335.948603820715	0.981668358857152	30.4584333657758	12.6739955637493	10.6502995168088	3.0378972064562	0.00790477073976864	0.00372691371801396	1	1.00087259332497	2713.44539317823	0	15322.581769437	1	1	1	1	2019-05-24T17:28:30.536	NG_ecoli_LTEE_151_DM0	-0	-0	161.475	DIA_100X_EMPTY_1x1_100ms	dde1e8df-cf34-4b67-9b9f-a4493f2da8e4	EPI_100X_YFP_1x1_200ms_25sola	EPI_100X_RFP_1x1_200ms_25sola
68	36	11.7430696821562	423	49.4804430573706	356.919621749409	1899.0780141844	180652	427.073286052009	52.0565619874626	128.852912698352	0	3612956	8541.26713947991	974.108257700009	1133.25968270094	0	NaN	NaN	NaN	NaN	NaN	380.611760777401	0.9622668137688	36.0968020437952	12.2186700245154	10.1540297942503	2.80564197872578	0.00941631420235513	0.00412501893567848	1	1.00108022352886	2923.04482895081	0	16084.853427896	1	1	1	1	2019-05-24T17:28:30.536	NG_ecoli_LTEE_151_DM0	-0	-0	161.475	DIA_100X_EMPTY_1x1_100ms	fa941953-320b-42c7-8394-f1e7353eb184	EPI_100X_YFP_1x1_200ms_25sola	EPI_100X_RFP_1x1_200ms_25sola
69	32	11.5617257608885	370	49.2260132434068	355.802702702703	183.659459459459	400833	1083.33243243243	52.0565619874626	128.852912698352	0	384051	1037.97567567568	974.108257700009	1133.25968270094	0	NaN	NaN	NaN	NaN	NaN	325.509069431812	0.982983916814228	30.4243447259549	12.4169380330744	10.4811868613583	2.70694676053077	0.00756718862265393	0.00347685764687732	1	1.00070111614444	2625.01652760381	0	15544.5	1	1	1	1	2019-05-24T17:28:30.536	NG_ecoli_LTEE_151_DM0	-0	-0	161.475	DIA_100X_EMPTY_1x1_100ms	7bbd5739-2bb3-4631-9337-65387c973adc	EPI_100X_YFP_1x1_200ms_25sola	EPI_100X_RFP_1x1_200ms_25sola
70	25	11.0777449111434	277	42.1122191469786	393.509025270758	454.747292418773	543289	1961.3321299639	52.0565619874626	128.852912698352	0	885785	3197.7797833935	974.108257700009	1133.25968270094	0	NaN	NaN	NaN	NaN	NaN	257.259734840284	0.995652250495471	24.3369142371877	12.1850643708253	10.2741806377488	2.95798786639754	0.00354833352534466	0.00150754109151741	1	1.00006754377855	2017.66837649309	0	15891.761732852	1	1	1	1	2019-05-24T17:28:30.536	NG_ecoli_LTEE_151_DM0	-0	-0	161.475	DIA_100X_EMPTY_1x1_100ms	4b9ace3e-0b5a-47d6-aa24-c8091131bdbe	EPI_100X_YFP_1x1_200ms_25sola	EPI_100X_RFP_1x1_200ms_25sola
71	36	11.0498135210376	398	48.6907622362757	399.077889447236	1769.68341708543	551970	1386.85929648241	52.0565619874626	128.852912698352	0	338179	849.695979899498	974.108257700009	1133.25968270094	0	NaN	NaN	NaN	NaN	NaN	370.262263242954	0.924364795368546	35.9467784158121	12.013267259552	10.0291296953845	2.52015431566277	0.0221458732924503	0.0122112976440762	1	1.01353779533108	2839.72543335379	0	15967.9924623116	1	1	1	1	2019-05-24T17:28:30.536	NG_ecoli_LTEE_151_DM0	-0	-0	161.475	DIA_100X_EMPTY_1x1_100ms	5dcf0235-627e-4497-a176-368fbaa4ff2d	EPI_100X_YFP_1x1_200ms_25sola	EPI_100X_RFP_1x1_200ms_25sola
72	26	10.3023313437026	268	46.006045435745	407.914179104478	757.970149253731	37560	140.149253731343	52.0565619874626	128.852912698352	0	2955659	11028.578358209	974.108257700009	1133.25968270094	0	NaN	NaN	NaN	NaN	NaN	255.838398286802	0.99130077690527	25.7715739057851	11.607446208088	9.48067813388416	2.99951299035659	0.00825780580395242	0.00339996982501987	1	1.00039156753984	1819.32224213584	0	17325.4179104478	1	1	1	1	2019-05-24T17:28:30.536	NG_ecoli_LTEE_151_DM0	-0	-0	161.475	DIA_100X_EMPTY_1x1_100ms	bb583d1d-40ec-44fa-b30f-eddb9d99eb93	EPI_100X_YFP_1x1_200ms_25sola	EPI_100X_RFP_1x1_200ms_25sola
73	18	10.3064174492221	186	-48.2325300042384	406.612903225806	1450.01612903226	55716	299.548387096774	52.0565619874626	128.852912698352	0	2381062	12801.4086021505	974.108257700009	1133.25968270094	0	NaN	NaN	NaN	NaN	NaN	165.095263612319	0.999835009327167	15.9138056363027	13.0925571870884	9.66302091273345	3.82885913433979	0.0219294628123783	0.0119932902828378	0	1.00255490536442	1167.0508244114	1	17795.1666666667	1	1	1	1	2019-05-24T17:28:30.536	NG_ecoli_LTEE_151_DM0	-0	-0	161.475	DIA_100X_EMPTY_1x1_100ms	ebe341d8-2468-41c7-ae22-8cfda8e1ee42	EPI_100X_YFP_1x1_200ms_25sola	EPI_100X_RFP_1x1_200ms_25sola
74	26	10.3415758812095	269	44.9317296138779	410.776951672862	155.438661710037	59689	221.89219330855	52.0565619874626	128.852912698352	0	5367379	19953.0817843866	974.108257700009	1133.25968270094	0	NaN	NaN	NaN	NaN	NaN	278.432530737314	0.92069461086587	27.6801208100488	12.4767821728395	9.7782078177787	2.67500748194867	0.0147266249550181	0.00827784948657942	0	1.00354802577914	2078.62616125202	0	18694.5576208178	1	1	1	1	2019-05-24T17:28:30.536	NG_ecoli_LTEE_151_DM0	-0	-0	161.475	DIA_100X_EMPTY_1x1_100ms	65ef70d5-d1e3-44f3-baaf-c026a323d062	EPI_100X_YFP_1x1_200ms_25sola	EPI_100X_RFP_1x1_200ms_25sola
75	31	9.74130526773596	303	42.77688306045	410.184818481848	1910.09570957096	75158	248.046204620462	52.0565619874626	128.852912698352	0	5160717	17032.0693069307	974.108257700009	1133.25968270094	0	NaN	NaN	NaN	NaN	NaN	NaN	NaN	NaN	NaN	NaN	NaN	NaN	NaN	NaN	NaN	NaN	0	19347.3795379538	1	1	1	1	2019-05-24T17:28:30.536	NG_ecoli_LTEE_151_DM0	-0	-0	161.475	DIA_100X_EMPTY_1x1_100ms	aa9ef401-e982-4479-916c-ab243829e38d	EPI_100X_YFP_1x1_200ms_25sola	EPI_100X_RFP_1x1_200ms_25sola
76	45	10.2328389159011	463	48.9326770150354	422.507559395248	1112.4535637149	107094	231.304535637149	52.0565619874626	128.852912698352	0	8047552	17381.3218142549	974.108257700009	1133.25968270094	0	NaN	NaN	NaN	NaN	NaN	456.664578605507	0.805763332758268	47.7159199643851	12.8994069160813	9.37503141035496	2.64172995543073	0.0332627088841287	0.0127767318423604	2	1.00603799862076	3293.81077388024	0	18780.1101511879	1	1	1	1	2019-05-24T17:28:30.536	NG_ecoli_LTEE_151_DM0	-0	-0	161.475	DIA_100X_EMPTY_1x1_100ms	5b1f3187-ecd0-42bd-8dfe-94d3d0a545b6	EPI_100X_YFP_1x1_200ms_25sola	EPI_100X_RFP_1x1_200ms_25sola
77	24	12.7928091117764	308	17.0322905696391	415.204545454545	1740.68831168831	239459	777.464285714286	52.0565619874626	128.852912698352	0	5291464	17180.0779220779	974.108257700009	1133.25968270094	0	NaN	NaN	NaN	NaN	NaN	276.342514552972	0.993496573381929	24.4376555309742	14.6657508539273	10.8058723572358	3.73583749311427	0.026774240613023	0.011029288888074	1	1.00494720619595	2241.1405136993	1	15592.6785714286	1	1	1	1	2019-05-24T17:28:30.536	NG_ecoli_LTEE_151_DM0	-0	-0	161.475	DIA_100X_EMPTY_1x1_100ms	214ff235-7841-49ea-9598-8fb8aecb0b00	EPI_100X_YFP_1x1_200ms_25sola	EPI_100X_RFP_1x1_200ms_25sola
78	30	10.6778022509374	320	48.1765218061975	417.1125	424.50625	446554	1395.48125	52.0565619874626	128.852912698352	0	445072	1390.85	974.108257700009	1133.25968270094	0	NaN	NaN	NaN	NaN	NaN	295.45322015404	0.976895865569254	29.0923849261505	11.9480203277211	9.6871820318156	2.90848337542916	0.116045244265925	0.00338879917118726	1	1.00009180736911	2144.19425374349	0	16173.3375	1	1	1	1	2019-05-24T17:28:30.536	NG_ecoli_LTEE_151_DM0	-0	-0	161.475	DIA_100X_EMPTY_1x1_100ms	736df971-8f9d-429e-ab66-dcf2844db355	EPI_100X_YFP_1x1_200ms_25sola	EPI_100X_RFP_1x1_200ms_25sola
79	20	10.758048894268	216	-11.7863583998244	422.412037037037	1725.31018518519	391148	1810.87037037037	52.0565619874626	128.852912698352	0	1342004	6212.98148148148	974.108257700009	1133.25968270094	0	NaN	NaN	NaN	NaN	NaN	214.795434630931	0.999759214943053	20.5150641156537	12.4747854292772	10.0175932114292	3.31471405811662	0.00804263995188125	0.00424865085712671	1	1.00050976115691	1616.92376515684	1	16818.3611111111	1	1	1	1	2019-05-24T17:28:30.536	NG_ecoli_LTEE_151_DM0	-0	-0	161.475	DIA_100X_EMPTY_1x1_100ms	a4586f78-7602-486e-a443-2edec2032889	EPI_100X_YFP_1x1_200ms_25sola	EPI_100X_RFP_1x1_200ms_25sola
80	11	6.31803988211242	70	-49.999892883483	420.314285714286	1451.34285714286	18537	264.814285714286	52.0565619874626	128.852912698352	0	1205128	17216.1142857143	974.108257700009	1133.25968270094	0	NaN	NaN	NaN	NaN	NaN	131.242624950259	0.999782924047619	14.5094928875346	11.4955209953679	8.44873080267181	3.43299264068551	0.00025161981514618	0.000144069625356578	1	1.00000007146967	813.439131022328	1	19600.1428571429	1	1	1	1	2019-05-24T17:28:30.536	NG_ecoli_LTEE_151_DM0	-0	-0	161.475	DIA_100X_EMPTY_1x1_100ms	8d41faca-df7b-4376-805e-da30f475cd09	EPI_100X_YFP_1x1_200ms_25sola	EPI_100X_RFP_1x1_200ms_25sola
81	12	7.81339982162175	95	-49.9996763327107	429.031578947368	1471.75789473684	36927	388.705263157895	52.0565619874626	128.852912698352	0	1056650	11122.6315789474	974.108257700009	1133.25968270094	0	NaN	NaN	NaN	NaN	NaN	131.113264767636	0.999695111268767	13.3990299436172	12.4150176459951	9.34642531896988	3.51881402697903	0.000271366778858783	0.000146362200744341	0	1.00000022847908	919.293775138862	1	18779.7789473684	1	1	1	1	2019-05-24T17:28:30.536	NG_ecoli_LTEE_151_DM0	-0	-0	161.475	DIA_100X_EMPTY_1x1_100ms	edc16ace-6d21-4b05-80e6-12b14bb19896	EPI_100X_YFP_1x1_200ms_25sola	EPI_100X_RFP_1x1_200ms_25sola
82	14	8.5746825827693	124	-49.9948432326973	429.661290322581	1485.59677419355	41316	333.193548387097	52.0565619874626	128.852912698352	0	961416	7753.35483870968	974.108257700009	1133.25968270094	0	NaN	NaN	NaN	NaN	NaN	143.536135640969	0.999854484823381	14.9546183674266	12.1600178678237	9.06840577443731	3.45517110367839	0.0132172628649183	0.00732296959640896	0	1.00081156062153	965.888745173677	1	19351.3709677419	1	1	1	1	2019-05-24T17:28:30.536	NG_ecoli_LTEE_151_DM0	-0	-0	161.475	DIA_100X_EMPTY_1x1_100ms	d5276245-9924-4ec8-a2cf-f6b8dd757ed6	EPI_100X_YFP_1x1_200ms_25sola	EPI_100X_RFP_1x1_200ms_25sola
83	20	11.2833698728629	226	-22.261468492236	434.862831858407	621.017699115044	50252	222.353982300885	52.0565619874626	128.852912698352	0	4042665	17887.8982300885	974.108257700009	1133.25968270094	0	NaN	NaN	NaN	NaN	NaN	208.363745771203	0.999602338697892	19.6136349879627	13.8823601605627	9.93036490066738	3.93469558336752	0.031089257422911	0.0159249425364718	0	1.0071915662373	1519.07209120215	0	18517.4026548673	1	1	1	1	2019-05-24T17:28:30.536	NG_ecoli_LTEE_151_DM0	-0	-0	161.475	DIA_100X_EMPTY_1x1_100ms	9a63da87-2c1e-44cf-b9a4-592d1f2ed41c	EPI_100X_YFP_1x1_200ms_25sola	EPI_100X_RFP_1x1_200ms_25sola
84	42	9.63408419117893	406	48.2229723046093	452.216748768473	1126.02955665025	91814	226.142857142857	52.0565619874626	128.852912698352	0	9514491	23434.7068965517	974.108257700009	1133.25968270094	0	NaN	NaN	NaN	NaN	NaN	433.104327536745	0.858474605021986	45.1506466014502	11.8816554079364	9.43015793491059	2.14929217537855	0.00867724873769566	0.00511660149683167	1	1.00149460026781	3153.49239644701	0	18970.7142857143	1	1	1	1	2019-05-24T17:28:30.536	NG_ecoli_LTEE_151_DM0	-0	-0	161.475	DIA_100X_EMPTY_1x1_100ms	704249ad-a54d-4f02-8bad-8da5ff174d67	EPI_100X_YFP_1x1_200ms_25sola	EPI_100X_RFP_1x1_200ms_25sola
85	23	12.6610411059831	292	18.4737942094758	451.732876712329	1444.10616438356	68305	233.921232876712	52.0565619874626	128.852912698352	0	11467786	39273.2397260274	974.108257700009	1133.25968270094	0	NaN	NaN	NaN	NaN	NaN	253.903640217279	0.999838590946782	21.7616503750428	14.4515491529617	11.1508453132829	3.84948683911675	0.0210366480586702	0.0115369452054527	0	1.00434812832334	2125.18769400478	0	14955.9109589041	1	1	1	1	2019-05-24T17:28:30.536	NG_ecoli_LTEE_151_DM0	-0	-0	161.475	DIA_100X_EMPTY_1x1_100ms	948b31e0-969d-443c-b119-72c8b8b4128e	EPI_100X_YFP_1x1_200ms_25sola	EPI_100X_RFP_1x1_200ms_25sola
86	29	12.0414917907538	349	47.4436415079373	454.386819484241	1770.02005730659	806446	2310.7335243553	52.0565619874626	128.852912698352	0	1118003	3203.44699140401	974.108257700009	1133.25968270094	0	NaN	NaN	NaN	NaN	NaN	304.898552239373	0.984135697003851	27.7288893060715	13.0975358816302	10.7322357192598	2.86789340896422	0.0213211776555387	0.0106551581308716	0	1.00539322425171	2508.43447557809	0	16121.4785100287	1	1	1	1	2019-05-24T17:28:30.536	NG_ecoli_LTEE_151_DM0	-0	-0	161.475	DIA_100X_EMPTY_1x1_100ms	6d21ef2a-7ca8-4aeb-a34f-770da23c9eca	EPI_100X_YFP_1x1_200ms_25sola	EPI_100X_RFP_1x1_200ms_25sola
87	26	10.5216991652963	274	45.5868942327103	454.916058394161	407.193430656934	47774	174.357664233577	52.0565619874626	128.852912698352	0	3422367	12490.3905109489	974.108257700009	1133.25968270094	0	NaN	NaN	NaN	NaN	NaN	261.768719116436	0.992604981580287	25.95142101579	11.5307590619462	9.69832709334748	2.90763636342571	0.00878303816105482	0.00488654713665467	0	1.00112099002362	1917.09961301681	0	16891.7153284672	1	1	1	1	2019-05-24T17:28:30.536	NG_ecoli_LTEE_151_DM0	-0	-0	161.475	DIA_100X_EMPTY_1x1_100ms	0fc6f706-f0a8-49c2-a9bc-070814fc51de	EPI_100X_YFP_1x1_200ms_25sola	EPI_100X_RFP_1x1_200ms_25sola
88	20	11.1984069793571	224	-23.7674833583282	461.705357142857	1514.14285714286	423861	1892.23660714286	52.0565619874626	128.852912698352	0	404390	1805.3125	974.108257700009	1133.25968270094	0	NaN	NaN	NaN	NaN	NaN	207.82367856166	0.999825710963266	19.1092287139069	13.4667811830537	10.1386589556598	3.97035047630328	0.0242779697589319	0.00149375290717315	1	1.00000548285766	1542.74472021394	0	15879.1830357143	1	1	1	1	2019-05-24T17:28:30.536	NG_ecoli_LTEE_151_DM0	-0	-0	161.475	DIA_100X_EMPTY_1x1_100ms	7f33ed31-9e65-4088-a647-8e736cc33838	EPI_100X_YFP_1x1_200ms_25sola	EPI_100X_RFP_1x1_200ms_25sola
89	27	11.6445573322232	315	47.388611180162	475.133333333333	1372.4253968254	59270	188.15873015873	52.0565619874626	128.852912698352	0	11564073	36711.3428571429	974.108257700009	1133.25968270094	0	NaN	NaN	NaN	NaN	NaN	289.732279079864	0.982226465952553	26.563681422853	13.0800952848683	10.5992208538244	2.9609383479768	0.0226540383491249	0.00885118856151524	1	1.0029826473774	2343.82956210627	0	16900.3587301587	1	1	1	1	2019-05-24T17:28:30.536	NG_ecoli_LTEE_151_DM0	-0	-0	161.475	DIA_100X_EMPTY_1x1_100ms	ce7efb3e-57ec-4782-9ee8-a080fafcbdb7	EPI_100X_YFP_1x1_200ms_25sola	EPI_100X_RFP_1x1_200ms_25sola
90	25	12.6400781725547	316	41.7034051223875	514.313291139241	624.449367088608	68603	217.098101265823	52.0565619874626	128.852912698352	0	10283591	32543.0094936709	974.108257700009	1133.25968270094	0	NaN	NaN	NaN	NaN	NaN	275.902768887557	0.999236547202399	23.0892862950061	14.6846163228312	11.5106681950066	3.72371985894399	0.00618288886587761	0.00312612975257772	0	1.00037459234531	2402.71057882741	0	15137.582278481	1	1	1	1	2019-05-24T17:28:30.536	NG_ecoli_LTEE_151_DM0	-0	-0	161.475	DIA_100X_EMPTY_1x1_100ms	60714e69-5646-42a8-804b-f3e7559dc15b	EPI_100X_YFP_1x1_200ms_25sola	EPI_100X_RFP_1x1_200ms_25sola
91	22	11.9213462905832	263	17.3595087819045	524.878326996198	754.904942965779	198111	753.273764258555	52.0565619874626	128.852912698352	0	214335	814.961977186312	974.108257700009	1133.25968270094	0	NaN	NaN	NaN	NaN	NaN	233.13946215169	0.999791442344832	20.8305564075897	13.4819101165973	10.4475345746054	3.90108855044558	0.0177238989577699	0.00890929384124392	1	1.0025000877689	1785.74065492767	0	15079.0684410646	1	1	1	1	2019-05-24T17:28:30.536	NG_ecoli_LTEE_151_DM0	-0	-0	161.475	DIA_100X_EMPTY_1x1_100ms	8551046f-0da6-490e-be9a-24777774a82d	EPI_100X_YFP_1x1_200ms_25sola	EPI_100X_RFP_1x1_200ms_25sola
92	32	14.7114326907216	471	42.6155554480083	542.095541401274	1170.28662420382	163433	346.991507430998	52.0565619874626	128.852912698352	0	10146245	21541.9214437367	974.108257700009	1133.25968270094	0	NaN	NaN	NaN	NaN	NaN	397.537924698957	0.976666765768791	31.1642065347666	14.683316619732	12.4269980972236	3.311867656205	0.00666114325207015	0.00338952643285124	1	1.00028034807224	3779.88353745623	0	14554.1082802548	1	1	1	1	2019-05-24T17:28:30.536	NG_ecoli_LTEE_151_DM0	-0	-0	161.475	DIA_100X_EMPTY_1x1_100ms	8c0bb1a7-8301-4fc8-936c-445f01c0217e	EPI_100X_YFP_1x1_200ms_25sola	EPI_100X_RFP_1x1_200ms_25sola
93	39	12.0346014743749	469	49.3846045779501	542.837953091684	252.622601279318	1083283	2309.77185501066	52.0565619874626	128.852912698352	0	934625	1992.80383795309	974.108257700009	1133.25968270094	0	NaN	NaN	NaN	NaN	NaN	401.909806374259	0.95002859662969	37.7968765289892	12.1154751107282	10.3380573858471	2.5455931868239	0.00659670223439326	0.0031974457659032	1	1.00063158078722	3172.66100302065	0	15090.0682302772	1	1	1	1	2019-05-24T17:28:30.536	NG_ecoli_LTEE_151_DM0	-0	-0	161.475	DIA_100X_EMPTY_1x1_100ms	da2741b0-b735-4092-b890-1164b5eebedb	EPI_100X_YFP_1x1_200ms_25sola	EPI_100X_RFP_1x1_200ms_25sola
94	21	10.45649650611	220	20.9297022236949	546.577272727273	1815.39090909091	41754	189.790909090909	52.0565619874626	128.852912698352	0	4771052	21686.6	974.108257700009	1133.25968270094	0	NaN	NaN	NaN	NaN	NaN	209.442736465714	0.999548790309511	19.9495146713684	13.2646528153151	10.0087623231673	3.54436962235838	0.00623337912344434	0.00275498098050708	1	1.00014064483098	1569.57823763956	0	17357.9909090909	1	1	1	1	2019-05-24T17:28:30.536	NG_ecoli_LTEE_151_DM0	-0	-0	161.475	DIA_100X_EMPTY_1x1_100ms	142cce9e-e4bf-4531-8bec-d4d84a231451	EPI_100X_YFP_1x1_200ms_25sola	EPI_100X_RFP_1x1_200ms_25sola
95	31	11.9588557739997	371	48.5074506913632	550.415094339623	100.035040431267	1329393	3583.26954177898	52.0565619874626	128.852912698352	0	476243	1283.67385444744	974.108257700009	1133.25968270094	0	NaN	NaN	NaN	NaN	NaN	320.720937747758	0.967390197845442	30.068493050546	12.4929911386617	10.3506807712632	2.75613211126597	0.0033033496700342	0.00151094743993412	2	1.00003172785719	2530.10982750189	1	15130.5849056604	1	1	1	1	2019-05-24T17:28:30.536	NG_ecoli_LTEE_151_DM0	-0	-0	161.475	DIA_100X_EMPTY_1x1_100ms	c60467e7-8edd-4288-bbab-2801b03dddc0	EPI_100X_YFP_1x1_200ms_25sola	EPI_100X_RFP_1x1_200ms_25sola
96	9	5.41990967684738	49	-49.9998056215236	552.612244897959	994.448979591837	15308	312.408163265306	52.0565619874626	128.852912698352	0	534164	10901.306122449	974.108257700009	1133.25968270094	0	NaN	NaN	NaN	NaN	NaN	115.319596998209	0.999757742301164	NaN	NaN	NaN	NaN	NaN	NaN	NaN	NaN	NaN	1	18161.6734693878	1	1	1	1	2019-05-24T17:28:30.536	NG_ecoli_LTEE_151_DM0	-0	-0	161.475	DIA_100X_EMPTY_1x1_100ms	1b963be7-1cbd-42ce-8b3c-05d3e2928455	EPI_100X_YFP_1x1_200ms_25sola	EPI_100X_RFP_1x1_200ms_25sola
97	37	11.5873028146417	429	48.9459293667008	562.20979020979	1071.54778554779	1039995	2424.23076923077	52.0565619874626	128.852912698352	0	336855	785.20979020979	974.108257700009	1133.25968270094	0	NaN	NaN	NaN	NaN	NaN	398.350756925341	0.92762443914669	38.0006376472863	12.2342316550744	10.2293572641075	2.37150915954384	0.0193958848056697	0.00851353840675877	1	1.00656751875225	3123.03936921485	0	14936.8811188811	1	1	1	1	2019-05-24T17:28:30.536	NG_ecoli_LTEE_151_DM0	-0	-0	161.475	DIA_100X_EMPTY_1x1_100ms	7d77651a-2339-41c3-ad41-38d147dab715	EPI_100X_YFP_1x1_200ms_25sola	EPI_100X_RFP_1x1_200ms_25sola
98	24	11.3511866539977	273	40.0890615584945	566.681318681319	82.7252747252747	264326	968.227106227106	52.0565619874626	128.852912698352	0	4198847	15380.3919413919	974.108257700009	1133.25968270094	0	NaN	NaN	NaN	NaN	NaN	259.130401847559	0.989901083290957	24.2950222951147	13.1330470863081	10.3785981481528	3.10381189319904	0.0176008845684311	0.0096716836255914	0	1.00374475927019	2055.34427060866	1	16428.043956044	1	1	1	1	2019-05-24T17:28:30.536	NG_ecoli_LTEE_151_DM0	-0	-0	161.475	DIA_100X_EMPTY_1x1_100ms	357d30ac-bcff-4f4e-8887-5b463e19a46a	EPI_100X_YFP_1x1_200ms_25sola	EPI_100X_RFP_1x1_200ms_25sola
99	24	10.8734172906014	267	23.9792890464805	563.868913857678	984.883895131086	48995	183.501872659176	52.0565619874626	128.852912698352	0	7083601	26530.34082397	974.108257700009	1133.25968270094	0	NaN	NaN	NaN	NaN	NaN	261.33571651992	0.968733010303151	25.043058433874	12.5603357146543	10.0302858417584	2.93481411280152	0.0328306900217694	0.0137805208355646	1	1.00791908515356	1978.80895720124	1	17214.6179775281	1	1	1	1	2019-05-24T17:28:30.536	NG_ecoli_LTEE_151_DM0	-0	-0	161.475	DIA_100X_EMPTY_1x1_100ms	dd4f4180-231a-453a-8ac4-3c55ca8d3c7f	EPI_100X_YFP_1x1_200ms_25sola	EPI_100X_RFP_1x1_200ms_25sola
100	30	10.8639671512999	327	47.3265820050617	570.45871559633	1944.61773700306	79219	242.25993883792	52.0565619874626	128.852912698352	0	6177001	18889.9113149847	974.108257700009	1133.25968270094	0	NaN	NaN	NaN	NaN	NaN	351.457013887145	0.914160996281551	32.2779122080942	13.5487451878747	10.5527685645535	2.84548465859709	0.0187352225254128	0.0116476293301681	0	1.00873788043438	2823.11223784806	0	18594.3302752294	1	1	1	1	2019-05-24T17:28:30.536	NG_ecoli_LTEE_151_DM0	-0	-0	161.475	DIA_100X_EMPTY_1x1_100ms	3b25cfef-a1b5-49f0-8cf5-f68d01098951	EPI_100X_YFP_1x1_200ms_25sola	EPI_100X_RFP_1x1_200ms_25sola
101	30	12.1206121402772	364	45.5585785509603	576.782967032967	182.101648351648	103973	285.64010989011	52.0565619874626	128.852912698352	0	9186702	25238.1923076923	974.108257700009	1133.25968270094	0	NaN	NaN	NaN	NaN	NaN	324.039873084818	0.956593810261356	30.2484708673149	12.6720284987217	10.4505870772912	2.72931061219157	0.0116554125189918	0.00609050234231885	1	1.00232628048536	2594.62550480132	0	16012.4807692308	1	1	1	1	2019-05-24T17:28:30.536	NG_ecoli_LTEE_151_DM0	-0	-0	161.475	DIA_100X_EMPTY_1x1_100ms	d4cc9b23-c9d9-4b69-be0f-9199df84b765	EPI_100X_YFP_1x1_200ms_25sola	EPI_100X_RFP_1x1_200ms_25sola
102	28	13.4580340821574	377	44.6978716411163	572.960212201592	703.567639257294	108110	286.763925729443	52.0565619874626	128.852912698352	0	9404741	24946.2625994695	974.108257700009	1133.25968270094	0	NaN	NaN	NaN	NaN	NaN	321.298296536691	0.989471926732658	26.731686555223	13.9777976445164	11.6884127531794	3.33939324108357	0.00465419807964246	0.00185456339173387	1	1.00009238796784	2868.31814574526	0	14876.4562334217	1	1	1	1	2019-05-24T17:28:30.536	NG_ecoli_LTEE_151_DM0	-0	-0	161.475	DIA_100X_EMPTY_1x1_100ms	37f719a2-11ed-4b7b-8321-f2c5ce0036f4	EPI_100X_YFP_1x1_200ms_25sola	EPI_100X_RFP_1x1_200ms_25sola
103	18	6.50657673262615	118	-49.8887862891303	580.169491525424	245.661016949153	33135	280.805084745763	52.0565619874626	128.852912698352	0	334901	2838.14406779661	974.108257700009	1133.25968270094	0	NaN	NaN	NaN	NaN	NaN	173.948238333421	0.957426602289687	NaN	NaN	NaN	NaN	NaN	NaN	NaN	NaN	NaN	1	19659.8728813559	1	1	1	1	2019-05-24T17:28:30.536	NG_ecoli_LTEE_151_DM0	-0	-0	161.475	DIA_100X_EMPTY_1x1_100ms	4a5efc1d-330b-4439-b80b-5eebf6bdd163	EPI_100X_YFP_1x1_200ms_25sola	EPI_100X_RFP_1x1_200ms_25sola
104	40	11.7087353383424	469	48.3675319566663	584.063965884861	883.249466950959	93403	199.153518123667	52.0565619874626	128.852912698352	0	9274586	19775.236673774	974.108257700009	1133.25968270094	0	NaN	NaN	NaN	NaN	NaN	433.237686037123	0.895463517288545	41.2974044796754	13.0975822030067	10.2277376187707	2.50312391690391	0.0140960489755862	0.00630145050318139	2	1.00182556788609	3392.90574427861	0	18031.3496801706	1	1	1	1	2019-05-24T17:28:30.536	NG_ecoli_LTEE_151_DM0	-0	-0	161.475	DIA_100X_EMPTY_1x1_100ms	3eb64458-8b75-445f-9ba9-e15310825921	EPI_100X_YFP_1x1_200ms_25sola	EPI_100X_RFP_1x1_200ms_25sola
105	15	6.68036566320645	100	-49.9984727199923	597.85	252.86	24019	240.19	52.0565619874626	128.852912698352	0	238517	2385.17	974.108257700009	1133.25968270094	0	NaN	NaN	NaN	NaN	NaN	130.09792530824	0.999768500864848	NaN	NaN	NaN	NaN	NaN	NaN	NaN	NaN	NaN	1	18460.19	1	1	1	1	2019-05-24T17:28:30.536	NG_ecoli_LTEE_151_DM0	-0	-0	161.475	DIA_100X_EMPTY_1x1_100ms	076e1f7f-3b1c-45c7-a954-31fb4e972230	EPI_100X_YFP_1x1_200ms_25sola	EPI_100X_RFP_1x1_200ms_25sola
106	28	11.1025584465012	311	46.1347486261898	602.102893890675	312.289389067524	89922	289.138263665595	52.0565619874626	128.852912698352	0	10686847	34362.8520900322	974.108257700009	1133.25968270094	0	NaN	NaN	NaN	NaN	NaN	300.543562887888	0.970888272456872	27.7769807636452	12.6457786339411	10.4075881011673	3.06120469006657	0.0161921308148433	0.00760986084292995	1	1.00325596289009	2363.06197184244	2	15988.0482315113	1	1	1	1	2019-05-24T17:28:30.536	NG_ecoli_LTEE_151_DM0	-0	-0	161.475	DIA_100X_EMPTY_1x1_100ms	16be3135-82e6-4569-8578-d1fefd96312b	EPI_100X_YFP_1x1_200ms_25sola	EPI_100X_RFP_1x1_200ms_25sola
107	19	10.3171561611141	197	-33.9181707774289	606.507614213198	333.177664974619	51909	263.497461928934	52.0565619874626	128.852912698352	0	5427686	27551.7055837563	974.108257700009	1133.25968270094	0	NaN	NaN	NaN	NaN	NaN	195.211917740345	0.999768567635096	19.1369126094128	12.5802950598213	9.77756865500188	3.37071954758949	0.00552789276891328	0.00273797292251351	1	1.00019682906702	1436.88993677502	2	17142.116751269	1	1	1	1	2019-05-24T17:28:30.536	NG_ecoli_LTEE_151_DM0	-0	-0	161.475	DIA_100X_EMPTY_1x1_100ms	a9dd69cf-0589-4ef4-b02c-2f1daea37f46	EPI_100X_YFP_1x1_200ms_25sola	EPI_100X_RFP_1x1_200ms_25sola
108	23	11.5635433075631	267	23.8214927222608	616.258426966292	314.104868913858	89340	334.606741573034	52.0565619874626	128.852912698352	0	8189546	30672.456928839	974.108257700009	1133.25968270094	0	NaN	NaN	NaN	NaN	NaN	246.431841758232	0.999116772486509	23.3486454359956	12.9780280810466	10.1273087568942	3.41043371722531	0.0185859418150069	0.00914113170102985	1	1.00336608984453	1880.78725456031	2	16615.7902621723	1	1	1	1	2019-05-24T17:28:30.536	NG_ecoli_LTEE_151_DM0	-0	-0	161.475	DIA_100X_EMPTY_1x1_100ms	60b8b3a3-7c27-4da1-a463-268ca005ef0b	EPI_100X_YFP_1x1_200ms_25sola	EPI_100X_RFP_1x1_200ms_25sola
109	41	10.2493399528394	422	47.3229568361413	621.037914691943	1530.34597156398	96582	228.867298578199	52.0565619874626	128.852912698352	0	5617193	13310.8838862559	974.108257700009	1133.25968270094	0	NaN	NaN	NaN	NaN	NaN	396.331167763555	0.854195255246457	40.9608876410066	12.7652832599482	9.47380118463191	2.49209311043544	0.0143923541729405	0.00560059385069769	2	1.00051150819112	2887.40546233576	0	18124.0900473934	1	1	1	1	2019-05-24T17:28:30.536	NG_ecoli_LTEE_151_DM0	-0	-0	161.475	DIA_100X_EMPTY_1x1_100ms	c142860a-17fc-4b08-8efc-a26154e6c2ec	EPI_100X_YFP_1x1_200ms_25sola	EPI_100X_RFP_1x1_200ms_25sola
110	36	12.1552468348794	438	49.3429028171774	643.333333333333	1710.0296803653	725289	1655.91095890411	52.0565619874626	128.852912698352	0	425043	970.417808219178	974.108257700009	1133.25968270094	0	NaN	NaN	NaN	NaN	NaN	381.142258557019	0.954890582219021	35.9175627084167	12.0266052009732	10.3220917633629	2.6000581990743	0.0156811480053261	0.00653884900816949	2	1.00426207489164	3005.60684615804	0	15341.4634703196	1	1	1	1	2019-05-24T17:28:30.536	NG_ecoli_LTEE_151_DM0	-0	-0	161.475	DIA_100X_EMPTY_1x1_100ms	a8fa75bf-803c-4034-985d-141c426352f5	EPI_100X_YFP_1x1_200ms_25sola	EPI_100X_RFP_1x1_200ms_25sola
111	30	11.666410447958	350	48.3374631639959	642.391428571429	383.068571428571	488615	1396.04285714286	52.0565619874626	128.852912698352	0	691522	1975.77714285714	974.108257700009	1133.25968270094	0	NaN	NaN	NaN	NaN	NaN	310.597962281462	0.985050856308638	29.2419863356004	12.2607155697884	10.3445902533767	2.80787055785445	0.0038774964088062	0.00156042266346605	2	1.00014786012473	2457.66869321586	0	15418.8228571429	1	1	1	1	2019-05-24T17:28:30.536	NG_ecoli_LTEE_151_DM0	-0	-0	161.475	DIA_100X_EMPTY_1x1_100ms	a06693d9-3e8a-4fb4-adcb-06789a73ea10	EPI_100X_YFP_1x1_200ms_25sola	EPI_100X_RFP_1x1_200ms_25sola
112	42	12.897581305134	542	49.4989044655633	664.760147601476	863.383763837638	717169	1323.19003690037	52.0565619874626	128.852912698352	0	763442	1408.56457564576	974.108257700009	1133.25968270094	0	NaN	NaN	NaN	NaN	NaN	458.651377996735	0.939610171796406	41.4056637087314	13.0329397215396	10.7879818982293	2.66048697788734	0.00823466342501013	0.00277819371453517	1	1.00045457304535	3784.68771077245	0	15238.8265682657	1	1	1	1	2019-05-24T17:28:30.536	NG_ecoli_LTEE_151_DM0	-0	-0	161.475	DIA_100X_EMPTY_1x1_100ms	22567919-479d-4c3e-bb30-33c71c1367de	EPI_100X_YFP_1x1_200ms_25sola	EPI_100X_RFP_1x1_200ms_25sola
113	22	11.0546310422096	244	18.8321113747836	665.508196721311	970.795081967213	219933	901.364754098361	52.0565619874626	128.852912698352	0	416665	1707.64344262295	974.108257700009	1133.25968270094	0	NaN	NaN	NaN	NaN	NaN	239.880981479717	0.999685277687184	22.6962765455884	12.5460362574108	9.99738293251747	3.51394023470711	0.0462756864363934	0.00403800077390439	0	1.00033879844683	1781.6284968843	1	15276.8606557377	1	1	1	1	2019-05-24T17:28:30.536	NG_ecoli_LTEE_151_DM0	-0	-0	161.475	DIA_100X_EMPTY_1x1_100ms	8e5f2996-dac8-4864-b643-9c5ac910c363	EPI_100X_YFP_1x1_200ms_25sola	EPI_100X_RFP_1x1_200ms_25sola
114	20	11.5382047432729	231	-36.9134695687446	686.238095238095	968.792207792208	231279	1001.20779220779	52.0565619874626	128.852912698352	0	422988	1831.11688311688	974.108257700009	1133.25968270094	0	NaN	NaN	NaN	NaN	NaN	225.228528575726	0.999896048126534	21.6151526583243	12.7183597831117	9.79952546933431	3.63763681903605	0.00761792688671544	0.00358466878913406	0	1.00039599844894	1630.26528395332	1	15368.5497835498	1	1	1	1	2019-05-24T17:28:30.536	NG_ecoli_LTEE_151_DM0	-0	-0	161.475	DIA_100X_EMPTY_1x1_100ms	57e57481-4a61-434f-b017-fa0872aafd04	EPI_100X_YFP_1x1_200ms_25sola	EPI_100X_RFP_1x1_200ms_25sola
115	24	10.8204927103173	260	38.8503977152861	688.438461538462	785.711538461538	52135	200.519230769231	52.0565619874626	128.852912698352	0	4784898	18403.4538461538	974.108257700009	1133.25968270094	0	NaN	NaN	NaN	NaN	NaN	249.946744842356	0.99460768799112	23.874787595936	12.0445399641807	10.1779675967613	2.92545586225757	0.00566043929465653	0.00287477716748264	1	1.00032936355889	1942.45750113513	0	15958.1	1	1	1	1	2019-05-24T17:28:30.536	NG_ecoli_LTEE_151_DM0	-0	-0	161.475	DIA_100X_EMPTY_1x1_100ms	9993a45c-9d97-4650-9ba8-207bb4d57934	EPI_100X_YFP_1x1_200ms_25sola	EPI_100X_RFP_1x1_200ms_25sola
116	27	12.6171049231333	341	39.4077031282642	690.126099706745	544.428152492669	445299	1305.86217008798	52.0565619874626	128.852912698352	0	435948	1278.43988269795	974.108257700009	1133.25968270094	0	NaN	NaN	NaN	NaN	NaN	289.023421986208	0.99275650577505	25.9739992821339	13.015570482449	10.771706432253	3.11241475758282	0.0216592335749642	0.00965691881968652	1	1.00436112050722	2366.99708554506	0	14617.0586510264	1	1	1	1	2019-05-24T17:28:30.536	NG_ecoli_LTEE_151_DM0	-0	-0	161.475	DIA_100X_EMPTY_1x1_100ms	55a1b394-9afd-4a55-87be-eb8cc560585b	EPI_100X_YFP_1x1_200ms_25sola	EPI_100X_RFP_1x1_200ms_25sola
117	36	12.6083214800244	454	49.3952455948681	699.698237885463	1130.04185022026	1464807	3226.44713656388	52.0565619874626	128.852912698352	0	333789	735.218061674009	974.108257700009	1133.25968270094	0	NaN	NaN	NaN	NaN	NaN	399.52348641887	0.939213799697194	35.4550900614528	13.1766168828045	11.0181135095538	2.59745353549709	0.0360079633999901	0.0133411152206042	1	1.01229784674184	3380.51571088696	0	14464.3634361233	1	1	1	1	2019-05-24T17:28:30.536	NG_ecoli_LTEE_151_DM0	-0	-0	161.475	DIA_100X_EMPTY_1x1_100ms	89e53be5-9758-4a72-97f2-b98fd33a58fc	EPI_100X_YFP_1x1_200ms_25sola	EPI_100X_RFP_1x1_200ms_25sola
118	25	11.188205092148	281	39.2037104302071	699.939501779359	117.181494661922	56047	199.455516014235	52.0565619874626	128.852912698352	0	10563526	37592.6192170819	974.108257700009	1133.25968270094	0	NaN	NaN	NaN	NaN	NaN	269.875966461205	0.943395032297006	25.5838235754467	12.5761698370873	10.0640436094046	3.00425309651314	0.0224757341987964	0.0127756331214825	0	1.00726114219431	2035.16841001474	0	17852.0996441281	1	1	1	1	2019-05-24T17:28:30.536	NG_ecoli_LTEE_151_DM0	-0	-0	161.475	DIA_100X_EMPTY_1x1_100ms	5a7cf924-a9ae-4460-86c7-2e2fd5e914fa	EPI_100X_YFP_1x1_200ms_25sola	EPI_100X_RFP_1x1_200ms_25sola
119	30	11.086679534902	333	43.9893614426846	723.564564564565	704.42042042042	52265	156.951951951952	52.0565619874626	128.852912698352	0	7106842	21341.8678678679	974.108257700009	1133.25968270094	0	NaN	NaN	NaN	NaN	NaN	327.201451966855	0.954303189937801	31.5078599791017	12.29151102518	10.0717430516875	2.64633821290001	0.00660266253459773	0.00337670308184137	1	1.00020006551165	2510.25628656064	0	17309.2252252252	1	1	1	1	2019-05-24T17:28:30.536	NG_ecoli_LTEE_151_DM0	-0	-0	161.475	DIA_100X_EMPTY_1x1_100ms	f937caeb-9351-44e1-a0c6-77e00d28e9ab	EPI_100X_YFP_1x1_200ms_25sola	EPI_100X_RFP_1x1_200ms_25sola
120	26	11.524131786866	300	37.1732091193304	716.136666666667	1830.77333333333	276919	923.063333333333	52.0565619874626	128.852912698352	0	3095837	10319.4566666667	974.108257700009	1133.25968270094	0	NaN	NaN	NaN	NaN	NaN	288.819849889747	0.995113687205343	26.9297346277993	12.3534140541968	10.3221865279753	3.1053932716708	0.0114391286933788	0.00455041199536201	1	1.00103039164484	2253.54046461637	1	15438.2033333333	1	1	1	1	2019-05-24T17:28:30.536	NG_ecoli_LTEE_151_DM0	-0	-0	161.475	DIA_100X_EMPTY_1x1_100ms	78b7e3a8-9a9f-43f2-b865-a67b92ae0a9d	EPI_100X_YFP_1x1_200ms_25sola	EPI_100X_RFP_1x1_200ms_25sola
121	17	11.6761934476008	200	-49.2440673204428	718.15	307.865	33034	165.17	52.0565619874626	128.852912698352	0	7384398	36921.99	974.108257700009	1133.25968270094	0	NaN	NaN	NaN	NaN	NaN	188.103149316997	0.9998324011429	17.4212002965973	13.7218460280391	10.4221887679535	3.70600539899994	0.00428246249151445	0.00228026750870843	0	1.00010687728519	1486.22932147922	1	16872.3	1	1	1	1	2019-05-24T17:28:30.536	NG_ecoli_LTEE_151_DM0	-0	-0	161.475	DIA_100X_EMPTY_1x1_100ms	4aa74ac4-8241-44c7-9fb1-d659f7a8f647	EPI_100X_YFP_1x1_200ms_25sola	EPI_100X_RFP_1x1_200ms_25sola
122	23	11.6757976888978	270	27.124220703697	722.192592592593	1850.08148148148	225622	835.637037037037	52.0565619874626	128.852912698352	0	742927	2751.58148148148	974.108257700009	1133.25968270094	0	NaN	NaN	NaN	NaN	NaN	254.428557578105	0.998879487469876	23.7802092395449	12.9198495027704	10.2004583185154	3.43458387547352	0.00882237632116064	0.00410623498640001	1	1.0007288421205	1943.32270174662	1	15287.937037037	1	1	1	1	2019-05-24T17:28:30.536	NG_ecoli_LTEE_151_DM0	-0	-0	161.475	DIA_100X_EMPTY_1x1_100ms	54e5b789-bde5-4877-b8d4-aeffe73886a7	EPI_100X_YFP_1x1_200ms_25sola	EPI_100X_RFP_1x1_200ms_25sola
123	24	12.3195329199337	296	36.1914475020698	725.087837837838	472.388513513513	276993	935.787162162162	52.0565619874626	128.852912698352	0	891612	3012.2027027027	974.108257700009	1133.25968270094	0	NaN	NaN	NaN	NaN	NaN	253.307495095077	0.999722194677629	22.3030639267356	13.6028445736165	10.8092932622836	3.70000018219365	0.00776770274247359	0.00325865277191071	1	1.00033182483347	2046.67558983716	0	15169.652027027	1	1	1	1	2019-05-24T17:28:30.536	NG_ecoli_LTEE_151_DM0	-0	-0	161.475	DIA_100X_EMPTY_1x1_100ms	5d0ec226-4d9a-4091-b690-e58264851ef0	EPI_100X_YFP_1x1_200ms_25sola	EPI_100X_RFP_1x1_200ms_25sola
124	23	11.474466005152	264	28.758128812612	723.200757575758	1409.78787878788	43426	164.492424242424	52.0565619874626	128.852912698352	0	9122545	34555.0946969697	974.108257700009	1133.25968270094	0	NaN	NaN	NaN	NaN	NaN	244.060893448775	0.999719500700415	22.4422447093202	13.0819995047077	10.3697145078668	3.5618569380197	0.0320894208525198	0.0025055841687692	1	1.00012304212543	1895.35154948721	0	16457.5189393939	1	1	1	1	2019-05-24T17:28:30.536	NG_ecoli_LTEE_151_DM0	-0	-0	161.475	DIA_100X_EMPTY_1x1_100ms	5c937b84-8ec5-469e-9282-9316d6771bda	EPI_100X_YFP_1x1_200ms_25sola	EPI_100X_RFP_1x1_200ms_25sola
125	18	10.8052626241482	196	-46.8956962422637	725.387755102041	324.367346938775	33654	171.704081632653	52.0565619874626	128.852912698352	0	5576887	28453.5051020408	974.108257700009	1133.25968270094	0	NaN	NaN	NaN	NaN	NaN	182.566733619505	0.999785522677703	16.6947559812894	14.1181146894942	10.4261861547318	3.97886940567917	0.001700405662312	0.00101116859517109	0	1.00001868460399	1425.34798633726	1	16866.4744897959	1	1	1	1	2019-05-24T17:28:30.536	NG_ecoli_LTEE_151_DM0	-0	-0	161.475	DIA_100X_EMPTY_1x1_100ms	e849a1d4-7e65-40d2-aebc-2760560cfc3b	EPI_100X_YFP_1x1_200ms_25sola	EPI_100X_RFP_1x1_200ms_25sola
126	25	12.3591539182209	310	39.9038157872858	737.074193548387	938.651612903226	64153	206.945161290323	52.0565619874626	128.852912698352	0	10844013	34980.6870967742	974.108257700009	1133.25968270094	0	NaN	NaN	NaN	NaN	NaN	278.909986547578	0.998864755316004	24.2405251705819	13.5850865151676	11.1513306080507	3.38681939513049	0.006761989293095	0.00308292622734761	1	1.00037699232949	2367.47438793313	0	15578.7290322581	1	1	1	1	2019-05-24T17:28:30.536	NG_ecoli_LTEE_151_DM0	-0	-0	161.475	DIA_100X_EMPTY_1x1_100ms	cbc682ce-b56e-4157-9fd5-cb00e3bb46ea	EPI_100X_YFP_1x1_200ms_25sola	EPI_100X_RFP_1x1_200ms_25sola
127	31	11.5740271656909	360	46.1287415187589	737.347222222222	1064.7	87005	241.680555555556	52.0565619874626	128.852912698352	0	7924555	22012.6527777778	974.108257700009	1133.25968270094	0	NaN	NaN	NaN	NaN	NaN	319.880210496437	0.991158420611347	31.1783552992541	12.4748101890347	9.99033470363134	2.76481898533414	0.00288992205175557	0.000835907452439108	2	1.0000297330059	2444.01102253365	0	15631.2722222222	1	1	1	1	2019-05-24T17:28:30.536	NG_ecoli_LTEE_151_DM0	-0	-0	161.475	DIA_100X_EMPTY_1x1_100ms	e4c0ce50-af5d-4101-ba0f-7b62e6af1f6e	EPI_100X_YFP_1x1_200ms_25sola	EPI_100X_RFP_1x1_200ms_25sola
128	26	12.761461016231	332	44.8237962055655	747.572289156627	34.1144578313253	681576	2052.93975903614	52.0565619874626	128.852912698352	0	441418	1329.57228915663	974.108257700009	1133.25968270094	0	NaN	NaN	NaN	NaN	NaN	279.427624286295	0.999146221393832	24.21030741993	13.7137045724118	11.2083365475299	3.37574712783177	0.0190119440118197	0.00969992732662867	1	1.00376636395083	2388.75996145411	0	14906.0602409639	1	1	1	1	2019-05-24T17:28:30.536	NG_ecoli_LTEE_151_DM0	-0	-0	161.475	DIA_100X_EMPTY_1x1_100ms	997ccf85-fa45-4073-99d8-cdc13ad8a88a	EPI_100X_YFP_1x1_200ms_25sola	EPI_100X_RFP_1x1_200ms_25sola
129	24	12.7422743644833	306	26.3277353209224	743.692810457516	1231.43137254902	152733	499.127450980392	52.0565619874626	128.852912698352	0	3240129	10588.6568627451	974.108257700009	1133.25968270094	0	NaN	NaN	NaN	NaN	NaN	276.48066850307	0.99433960209885	23.9608059679278	13.6649603516121	11.1432371450139	3.33659893450216	0.0241234723197029	0.0131661747611702	0	1.00662836451845	2336.75967657106	0	14525.8267973856	1	1	1	1	2019-05-24T17:28:30.536	NG_ecoli_LTEE_151_DM0	-0	-0	161.475	DIA_100X_EMPTY_1x1_100ms	2cc57659-82a2-433c-9e4d-6c2a99483b81	EPI_100X_YFP_1x1_200ms_25sola	EPI_100X_RFP_1x1_200ms_25sola
130	24	11.7340827088251	282	34.7230697488703	747.939716312057	1873.09219858156	400156	1418.99290780142	52.0565619874626	128.852912698352	0	506754	1797	974.108257700009	1133.25968270094	0	NaN	NaN	NaN	NaN	NaN	264.202787022661	0.991027865967809	24.0115359195419	13.0090949321972	10.5806166392686	3.21687475627955	0.010239097385477	0.0045789930030585	1	1.00083181526312	2111.21168373815	0	15880.5744680851	1	1	1	1	2019-05-24T17:28:30.536	NG_ecoli_LTEE_151_DM0	-0	-0	161.475	DIA_100X_EMPTY_1x1_100ms	cfbf5e39-17c7-44d8-8338-f38ffda52a92	EPI_100X_YFP_1x1_200ms_25sola	EPI_100X_RFP_1x1_200ms_25sola
131	31	12.4550493084358	387	48.2786410299429	773.589147286822	106.40826873385	63022	162.847545219638	52.0565619874626	128.852912698352	0	11401054	29460.0878552972	974.108257700009	1133.25968270094	0	NaN	NaN	NaN	NaN	NaN	336.663340792792	0.969278452256441	30.9436868685761	12.8885622832219	10.6695230814222	2.7335880500396	0.00741273011891269	0.0041670264963436	0	1.0009802260909	2766.63555255063	0	16406.1602067183	1	1	1	1	2019-05-24T17:28:30.536	NG_ecoli_LTEE_151_DM0	-0	-0	161.475	DIA_100X_EMPTY_1x1_100ms	e2867282-9161-467e-81a9-6b0534c885df	EPI_100X_YFP_1x1_200ms_25sola	EPI_100X_RFP_1x1_200ms_25sola
132	21	9.80715454007286	206	-28.3823146453639	786.985436893204	1259.82038834951	48644	236.135922330097	52.0565619874626	128.852912698352	0	2930861	14227.4805825243	974.108257700009	1133.25968270094	0	NaN	NaN	NaN	NaN	NaN	177.408228780998	0.999768394439522	18.1376588236704	12.5493313576996	9.06234460951278	3.68442241846705	0.0227484325046085	0.0117594198300399	1	1.00336693713333	1169.90946744078	0	17983.0631067961	1	1	1	1	2019-05-24T17:28:30.536	NG_ecoli_LTEE_151_DM0	-0	-0	161.475	DIA_100X_EMPTY_1x1_100ms	91dfddd2-fc08-42b3-a5dc-0d213e980997	EPI_100X_YFP_1x1_200ms_25sola	EPI_100X_RFP_1x1_200ms_25sola
133	43	10.0338241845821	432	46.5451887369611	803.30787037037	604.300925925926	86060	199.212962962963	52.0565619874626	128.852912698352	0	7698201	17819.9097222222	974.108257700009	1133.25968270094	0	NaN	NaN	NaN	NaN	NaN	430.981682113966	0.865523972960987	43.9143434057309	12.7619789096873	9.62147100300965	2.54154975610127	0.0243085899564614	0.00828592460655682	1	1.0028622832484	3192.8552186097	0	18295.4699074074	1	1	1	1	2019-05-24T17:28:30.536	NG_ecoli_LTEE_151_DM0	-0	-0	161.475	DIA_100X_EMPTY_1x1_100ms	50990784-08ac-40f5-875c-027362ed18a7	EPI_100X_YFP_1x1_200ms_25sola	EPI_100X_RFP_1x1_200ms_25sola
134	32	10.4751557909493	336	47.9960512997004	795.452380952381	333.985119047619	65839	195.949404761905	52.0565619874626	128.852912698352	0	5012949	14919.4910714286	974.108257700009	1133.25968270094	0	NaN	NaN	NaN	NaN	NaN	321.976126864052	0.907797498313374	32.2449689321364	12.3541456226829	9.76917347114817	2.53965781731108	0.0163465537216347	0.00737211424359991	1	1.001611751031	2416.94900337884	0	18087.3095238095	1	1	1	1	2019-05-24T17:28:30.536	NG_ecoli_LTEE_151_DM0	-0	-0	161.475	DIA_100X_EMPTY_1x1_100ms	07c9dbd9-f07c-484a-970b-4f84a8b33bd3	EPI_100X_YFP_1x1_200ms_25sola	EPI_100X_RFP_1x1_200ms_25sola
135	34	11.1449034608151	379	48.8878756156	802.44327176781	1736.31134564644	1711647	4516.21899736148	52.0565619874626	128.852912698352	0	441971	1166.15039577836	974.108257700009	1133.25968270094	0	NaN	NaN	NaN	NaN	NaN	350.459315542168	0.942584609764048	34.0320839313477	12.1252163653604	10.0125982197027	2.58841441932501	0.00887249417725524	0.00406990770229524	1	1.00139181952573	2679.61255370651	0	16043.6781002639	1	1	1	1	2019-05-24T17:28:30.536	NG_ecoli_LTEE_151_DM0	-0	-0	161.475	DIA_100X_EMPTY_1x1_100ms	7952afce-10b4-4268-a3e6-8bd561e8d877	EPI_100X_YFP_1x1_200ms_25sola	EPI_100X_RFP_1x1_200ms_25sola
136	23	11.3863024935344	262	32.6318878450497	802.389312977099	510.992366412214	281640	1074.96183206107	52.0565619874626	128.852912698352	0	351644	1342.15267175573	974.108257700009	1133.25968270094	0	NaN	NaN	NaN	NaN	NaN	234.014265735955	0.999840330256838	21.5804166391025	13.2042659621203	10.180647598001	3.75023861645066	0.0115391929979173	0.00182398239523612	1	1.00008321106657	1756.71178880628	0	15302.5381679389	1	1	1	1	2019-05-24T17:28:30.536	NG_ecoli_LTEE_151_DM0	-0	-0	161.475	DIA_100X_EMPTY_1x1_100ms	b96aa2f4-7ed6-4ed6-bc0e-b90cf0e22caf	EPI_100X_YFP_1x1_200ms_25sola	EPI_100X_RFP_1x1_200ms_25sola
137	21	11.0600752028105	232	12.5299340869936	801.495689655172	1419.59051724138	263363	1135.18534482759	52.0565619874626	128.852912698352	0	1558769	6718.83189655172	974.108257700009	1133.25968270094	0	NaN	NaN	NaN	NaN	NaN	218.65714544405	0.999738565039415	20.0622010576751	13.2410316381756	10.1629035278453	3.87181738337112	0.055386718298096	0.00209185008015827	1	1.00001065750622	1627.43655171596	0	15377.7801724138	1	1	1	1	2019-05-24T17:28:30.536	NG_ecoli_LTEE_151_DM0	-0	-0	161.475	DIA_100X_EMPTY_1x1_100ms	44eb9777-52d3-45e8-9023-e81302471546	EPI_100X_YFP_1x1_200ms_25sola	EPI_100X_RFP_1x1_200ms_25sola
138	21	10.3729909652789	222	6.30587855128851	807.301801801802	1569.87387387387	44950	202.477477477477	52.0565619874626	128.852912698352	0	3426229	15433.463963964	974.108257700009	1133.25968270094	0	NaN	NaN	NaN	NaN	NaN	226.673274616829	0.991155405199714	22.1029937967031	12.2245884380499	9.87943775493987	2.99053423049824	0.0150296916624427	0.00816806547057533	0	1.00225277094144	1694.35903098271	0	17381.454954955	1	1	1	1	2019-05-24T17:28:30.536	NG_ecoli_LTEE_151_DM0	-0	-0	161.475	DIA_100X_EMPTY_1x1_100ms	7cce2f9b-2408-4641-88a5-e19cdb1a5866	EPI_100X_YFP_1x1_200ms_25sola	EPI_100X_RFP_1x1_200ms_25sola
139	35	13.2126848649313	463	48.2616364756795	812.691144708423	1158.93952483801	1097412	2370.22030237581	52.0565619874626	128.852912698352	0	520761	1124.75377969762	974.108257700009	1133.25968270094	0	NaN	NaN	NaN	NaN	NaN	393.481158574489	0.98427331666639	33.8701891731869	13.2285953703828	11.3939011536414	2.8083871534527	0.00911272533524962	0.00580065073282561	0	1.00233689263905	3453.44384561449	0	14797.6933045356	1	1	1	1	2019-05-24T17:28:30.536	NG_ecoli_LTEE_151_DM0	-0	-0	161.475	DIA_100X_EMPTY_1x1_100ms	b5cdccd3-4921-4e96-94cb-e50eb9a7b3bd	EPI_100X_YFP_1x1_200ms_25sola	EPI_100X_RFP_1x1_200ms_25sola
140	30	11.509253969329	346	45.5090216845977	817.676300578035	1536.31213872832	824110	2381.82080924855	52.0565619874626	128.852912698352	0	696015	2011.60404624277	974.108257700009	1133.25968270094	0	NaN	NaN	NaN	NaN	NaN	326.554901452383	0.96792991671985	30.7122814092842	12.4263784162621	10.3620193485248	2.68112858901098	0.00328772765936737	0.00147059296840078	1	1.00014877647372	2589.94628870773	0	15116.8092485549	1	1	1	1	2019-05-24T17:28:30.536	NG_ecoli_LTEE_151_DM0	-0	-0	161.475	DIA_100X_EMPTY_1x1_100ms	59e5b472-4cdf-41a8-81a9-3bde461090d1	EPI_100X_YFP_1x1_200ms_25sola	EPI_100X_RFP_1x1_200ms_25sola
141	28	11.1979595481649	314	47.4680188900416	823.436305732484	1999.6974522293	72957	232.347133757962	52.0565619874626	128.852912698352	0	6399958	20382.0318471338	974.108257700009	1133.25968270094	0	NaN	NaN	NaN	NaN	NaN	292.311474690455	0.96703881516198	28.1351619974483	13.8407320297011	9.98132163162304	3.35646804876519	0.0152099605833621	0.00604418869778914	2	1.00170210662502	2201.48333341404	0	17803.2420382166	1	1	1	1	2019-05-24T17:28:30.536	NG_ecoli_LTEE_151_DM0	-0	-0	161.475	DIA_100X_EMPTY_1x1_100ms	ff6f2088-c1a9-4d38-9478-9b191b78eb22	EPI_100X_YFP_1x1_200ms_25sola	EPI_100X_RFP_1x1_200ms_25sola
142	28	10.9611735952875	308	46.5882899501772	828.837662337662	97.3701298701299	440104	1428.90909090909	52.0565619874626	128.852912698352	0	342326	1111.44805194805	974.108257700009	1133.25968270094	0	NaN	NaN	NaN	NaN	NaN	283.149809429195	0.983901345396897	27.8418575610388	11.6055128459775	9.93197757408253	2.60693339106523	0.0141975789087936	0.00667416479766047	1	1.00242980814642	2157.04670756756	0	15834.3571428571	1	1	1	1	2019-05-24T17:28:30.536	NG_ecoli_LTEE_151_DM0	-0	-0	161.475	DIA_100X_EMPTY_1x1_100ms	5889d927-c21f-442c-9772-01c7334dba43	EPI_100X_YFP_1x1_200ms_25sola	EPI_100X_RFP_1x1_200ms_25sola
143	28	12.4187844494527	348	43.8427048857064	830.215517241379	1617.71551724138	734053	2109.34770114943	52.0565619874626	128.852912698352	0	672536	1932.57471264368	974.108257700009	1133.25968270094	0	NaN	NaN	NaN	NaN	NaN	319.825302690349	0.993459844365191	27.2794628022084	13.5664046078943	11.4248975598813	3.18443042208039	0.0100504444828659	0.00503793112941808	1	1.00123701479242	2796.59981474873	1	15219.4712643678	1	1	1	1	2019-05-24T17:28:30.536	NG_ecoli_LTEE_151_DM0	-0	-0	161.475	DIA_100X_EMPTY_1x1_100ms	d86d4211-e41a-4a11-94ed-7b72e1d0e50e	EPI_100X_YFP_1x1_200ms_25sola	EPI_100X_RFP_1x1_200ms_25sola
144	22	12.0357794690476	266	24.959265465774	828.864661654135	248.402255639098	87970	330.714285714286	52.0565619874626	128.852912698352	0	1538087	5782.28195488722	974.108257700009	1133.25968270094	0	NaN	NaN	NaN	NaN	NaN	242.823483939236	0.999782421844147	22.0179694260255	13.1344556283483	10.5636988581953	3.46306441705598	0.00391793761577812	0.00195566621342354	1	1.00004238148569	1929.74164840162	0	15392.8646616541	1	1	1	1	2019-05-24T17:28:30.536	NG_ecoli_LTEE_151_DM0	-0	-0	161.475	DIA_100X_EMPTY_1x1_100ms	f5bcb886-1c54-474e-a960-e70a60a6d3fb	EPI_100X_YFP_1x1_200ms_25sola	EPI_100X_RFP_1x1_200ms_25sola
145	22	13.3315947833171	294	-41.9722607273509	828.663265306122	723.43537414966	62199	211.561224489796	52.0565619874626	128.852912698352	0	8269728	28128.3265306122	974.108257700009	1133.25968270094	0	NaN	NaN	NaN	NaN	NaN	263.517787798757	0.999864140453747	21.6959144647139	15.1912059156839	11.5371327724357	4.1232246086267	0.0133225247455332	0.00655201631424988	1	1.00133946867972	2268.10743713602	1	15062.1224489796	1	1	1	1	2019-05-24T17:28:30.536	NG_ecoli_LTEE_151_DM0	-0	-0	161.475	DIA_100X_EMPTY_1x1_100ms	f781bb69-edef-4f8b-b2ba-f70dbf217732	EPI_100X_YFP_1x1_200ms_25sola	EPI_100X_RFP_1x1_200ms_25sola
146	19	12.4713630011526	247	-49.0786813812869	829.028340080972	743.412955465587	44807	181.404858299595	52.0565619874626	128.852912698352	0	9752775	39484.9190283401	974.108257700009	1133.25968270094	0	NaN	NaN	NaN	NaN	NaN	233.815485339766	0.999942764155048	20.0934809832307	14.211553542911	11.1401080031166	3.78145730083183	0.00322406935131675	0.00179880590267908	1	1.00008875340681	1958.50130032878	1	17143.7246963563	1	1	1	1	2019-05-24T17:28:30.536	NG_ecoli_LTEE_151_DM0	-0	-0	161.475	DIA_100X_EMPTY_1x1_100ms	b7a70791-f34c-4f54-9319-64580890240a	EPI_100X_YFP_1x1_200ms_25sola	EPI_100X_RFP_1x1_200ms_25sola
147	26	10.7968547767883	285	29.744773181948	828.045614035088	1642.40701754386	244331	857.301754385965	52.0565619874626	128.852912698352	0	2772037	9726.44561403509	974.108257700009	1133.25968270094	0	NaN	NaN	NaN	NaN	NaN	267.43870469118	0.992429814860644	26.209436177564	11.9512583463084	9.9090953523214	2.92600395771635	0.010131828945269	0.00594965932599192	0	1.00161129561957	2021.22925171766	1	16685.6175438596	1	1	1	1	2019-05-24T17:28:30.536	NG_ecoli_LTEE_151_DM0	-0	-0	161.475	DIA_100X_EMPTY_1x1_100ms	8b090982-e5fa-4d1b-ac4b-bb2856158efe	EPI_100X_YFP_1x1_200ms_25sola	EPI_100X_RFP_1x1_200ms_25sola
148	21	12.816114380586	270	-13.3471357452364	832.577777777778	1434.54814814815	70466	260.985185185185	52.0565619874626	128.852912698352	0	5201502	19264.8222222222	974.108257700009	1133.25968270094	0	NaN	NaN	NaN	NaN	NaN	242.936759353974	0.999888868912851	20.5614577373416	14.513740524993	11.2971982573473	3.91500942337252	0.004948420927848	0.00257678848739007	0	1.00019841685441	2061.03460413057	0	15046.3925925926	1	1	1	1	2019-05-24T17:28:30.536	NG_ecoli_LTEE_151_DM0	-0	-0	161.475	DIA_100X_EMPTY_1x1_100ms	70c187bc-ab1c-461b-88e2-8eb13d34ee45	EPI_100X_YFP_1x1_200ms_25sola	EPI_100X_RFP_1x1_200ms_25sola
149	12	7.88121452943975	95	-49.9998919930106	829.021052631579	1259.15789473684	23973	252.347368421053	52.0565619874626	128.852912698352	0	3080886	32430.3789473684	974.108257700009	1133.25968270094	0	NaN	NaN	NaN	NaN	NaN	141.589707903918	0.999703023465022	14.4273870761316	12.5589350421825	9.1971417138739	3.68227466325966	0.00601736730279376	0.00338966919707526	0	1.00016134343374	958.480588505971	2	19885.8526315789	1	1	1	1	2019-05-24T17:28:30.536	NG_ecoli_LTEE_151_DM0	-0	-0	161.475	DIA_100X_EMPTY_1x1_100ms	3a24a4e8-8d79-4042-9647-f29cc4b35f3f	EPI_100X_YFP_1x1_200ms_25sola	EPI_100X_RFP_1x1_200ms_25sola
150	29	11.5660327840633	336	47.6952583372066	839.854166666667	1250.4255952381	971515	2891.41369047619	52.0565619874626	128.852912698352	0	3280986	9764.83928571429	974.108257700009	1133.25968270094	0	NaN	NaN	NaN	NaN	NaN	308.726304484022	0.982778413401675	29.7092228386598	11.78088005269	10.1339827320384	2.60321008334354	0.0161998630118306	0.00730739740396904	1	1.00321165531196	2396.3016815341	2	17087.4077380952	1	1	1	1	2019-05-24T17:28:30.536	NG_ecoli_LTEE_151_DM0	-0	-0	161.475	DIA_100X_EMPTY_1x1_100ms	5df00216-11f4-4929-b94b-70ef84c4f78e	EPI_100X_YFP_1x1_200ms_25sola	EPI_100X_RFP_1x1_200ms_25sola
151	23	11.4115390675767	263	33.6207372234027	842.247148288973	898.80608365019	55425	210.74144486692	52.0565619874626	128.852912698352	0	5129069	19502.1634980989	974.108257700009	1133.25968270094	0	NaN	NaN	NaN	NaN	NaN	252.879043415132	0.992396648072641	23.1241364976006	12.7856059862103	10.5651937668928	3.13650483761977	0.0133979847050669	0.00778903217994727	0	1.00216350549112	2027.26414147393	0	16238.5589353612	1	1	1	1	2019-05-24T17:28:30.536	NG_ecoli_LTEE_151_DM0	-0	-0	161.475	DIA_100X_EMPTY_1x1_100ms	2c309310-6b85-4249-8f35-37b2b26d4f4f	EPI_100X_YFP_1x1_200ms_25sola	EPI_100X_RFP_1x1_200ms_25sola
152	15	7.84736017756471	118	-49.9775716209287	840.254237288136	1266.54237288136	38485	326.14406779661	52.0565619874626	128.852912698352	0	2988812	25328.9152542373	974.108257700009	1133.25968270094	0	NaN	NaN	NaN	NaN	NaN	145.90947057391	0.999623734784248	14.9131179404515	12.6542172949259	9.14051231082934	3.78407567430974	0.00432847159808803	0.00235760660279453	0	1.00008563235928	978.586926976659	3	18984.0338983051	1	1	1	1	2019-05-24T17:28:30.536	NG_ecoli_LTEE_151_DM0	-0	-0	161.475	DIA_100X_EMPTY_1x1_100ms	067807ea-bb12-4365-bc3e-8f11fc5b250f	EPI_100X_YFP_1x1_200ms_25sola	EPI_100X_RFP_1x1_200ms_25sola
153	21	12.1775785840485	256	-9.89914806674044	851.5234375	1553.85546875	50673	197.94140625	52.0565619874626	128.852912698352	0	7826232	30571.21875	974.108257700009	1133.25968270094	0	NaN	NaN	NaN	NaN	NaN	243.363173964753	0.999085467832474	20.8382692691483	13.9196012030373	11.1623554333248	3.65521326836159	0.0184716399672792	0.00872999218740958	1	1.00234929345755	2039.21596013116	0	16744.87109375	1	1	1	1	2019-05-24T17:28:30.536	NG_ecoli_LTEE_151_DM0	-0	-0	161.475	DIA_100X_EMPTY_1x1_100ms	e493de24-4b02-4e63-bbcc-5aef558a15fa	EPI_100X_YFP_1x1_200ms_25sola	EPI_100X_RFP_1x1_200ms_25sola
154	29	9.90454090311032	287	48.1743931642438	854.707317073171	1275.10452961672	67328	234.592334494774	52.0565619874626	128.852912698352	0	6416713	22357.8850174216	974.108257700009	1133.25968270094	0	NaN	NaN	NaN	NaN	NaN	291.040802734457	0.98140149929222	29.4297431858432	11.2729803299832	9.68055047714686	2.43206672489856	0.00790070640782412	0.00486826615998579	1	1.00132070829964	2166.08982024143	1	17161.031358885	1	1	1	1	2019-05-24T17:28:30.536	NG_ecoli_LTEE_151_DM0	-0	-0	161.475	DIA_100X_EMPTY_1x1_100ms	2b53cc7c-d219-4b51-a123-7674eb9c3b95	EPI_100X_YFP_1x1_200ms_25sola	EPI_100X_RFP_1x1_200ms_25sola
155	19	11.8494740180853	226	-43.7387200084439	854.588495575221	187.840707964602	222068	982.601769911504	52.0565619874626	128.852912698352	0	1038195	4593.78318584071	974.108257700009	1133.25968270094	0	NaN	NaN	NaN	NaN	NaN	205.148175100528	0.99979748410514	18.1940650072033	14.1406069236657	10.8160714704197	3.83375666372668	0.00358984747015494	0.00177877004763081	1	1.00002656965224	1671.70145380851	0	16253.7699115044	1	1	1	1	2019-05-24T17:28:30.536	NG_ecoli_LTEE_151_DM0	-0	-0	161.475	DIA_100X_EMPTY_1x1_100ms	1bd1678f-7151-4557-b4d1-623de522bcea	EPI_100X_YFP_1x1_200ms_25sola	EPI_100X_RFP_1x1_200ms_25sola
156	27	12.0052058871561	325	44.994579655237	865.827692307692	314.316923076923	441057	1357.09846153846	52.0565619874626	128.852912698352	0	292703	900.624615384615	974.108257700009	1133.25968270094	0	NaN	NaN	NaN	NaN	NaN	277.251686364802	0.991419401368932	26.0028892133588	12.3845897254049	10.2695086451021	3.12529239672591	0.012067141799935	0.00654410388705056	0	1.00201926901158	2153.82699901227	0	14697.32	1	1	1	1	2019-05-24T17:28:30.536	NG_ecoli_LTEE_151_DM0	-0	-0	161.475	DIA_100X_EMPTY_1x1_100ms	62ba9ece-d757-4d36-9019-a6a06ea8675f	EPI_100X_YFP_1x1_200ms_25sola	EPI_100X_RFP_1x1_200ms_25sola
157	21	10.7968808549374	228	15.4375296818596	860.978070175439	618.771929824561	313296	1374.10526315789	52.0565619874626	128.852912698352	0	247112	1083.82456140351	974.108257700009	1133.25968270094	0	NaN	NaN	NaN	NaN	NaN	224.687196468379	0.999840072092751	21.0856946572789	13.1037508137854	10.2167868773743	3.48097558894414	0.00656324579912185	0.00354694109028358	0	1.00038705148953	1728.64758071395	1	15244.2938596491	1	1	1	1	2019-05-24T17:28:30.536	NG_ecoli_LTEE_151_DM0	-0	-0	161.475	DIA_100X_EMPTY_1x1_100ms	43644677-7d29-453f-8490-015deb371fb1	EPI_100X_YFP_1x1_200ms_25sola	EPI_100X_RFP_1x1_200ms_25sola
158	28	14.0165689014064	393	41.5027751285847	867.325699745547	1061.62086513995	665460	1693.28244274809	52.0565619874626	128.852912698352	0	277720	706.666666666667	974.108257700009	1133.25968270094	0	NaN	NaN	NaN	NaN	NaN	332.038981134574	0.99704388694286	26.7467625572353	14.5960633550822	11.9747741194384	3.61595978836256	0.0302241272980647	0.0135082609670241	1	1.00893534457506	3012.28295097082	0	14160.9058524173	1	1	1	1	2019-05-24T17:28:30.536	NG_ecoli_LTEE_151_DM0	-0	-0	161.475	DIA_100X_EMPTY_1x1_100ms	b197d90e-059b-4eda-a300-b8c233376800	EPI_100X_YFP_1x1_200ms_25sola	EPI_100X_RFP_1x1_200ms_25sola
159	42	11.5453992530768	486	48.6830015147675	869.627572016461	1154.54320987654	1054231	2169.19958847737	52.0565619874626	128.852912698352	0	351566	723.38683127572	974.108257700009	1133.25968270094	0	NaN	NaN	NaN	NaN	NaN	449.256383715629	0.907952930741164	43.6568273897329	12.2540801589951	10.1197411555613	2.11549706347374	0.0278676483839066	0.0112292083707096	1	1.01406750625315	3511.40450028982	0	15671.3971193416	1	1	1	1	2019-05-24T17:28:30.536	NG_ecoli_LTEE_151_DM0	-0	-0	161.475	DIA_100X_EMPTY_1x1_100ms	1f85feb9-06e1-45c2-911d-41cda7fa1bdf	EPI_100X_YFP_1x1_200ms_25sola	EPI_100X_RFP_1x1_200ms_25sola
160	29	10.8245417764335	314	46.5817919736336	871.796178343949	628.872611464968	333325	1061.54458598726	52.0565619874626	128.852912698352	0	378891	1206.65923566879	974.108257700009	1133.25968270094	0	NaN	NaN	NaN	NaN	NaN	301.165606401517	0.983800746997968	28.2665907317974	12.6123096128436	10.3958829812635	2.7416548273425	0.0149199801113401	0.00834208592565733	0	1.00333955974526	2399.30841321835	1	15967.6656050955	1	1	1	1	2019-05-24T17:28:30.536	NG_ecoli_LTEE_151_DM0	-0	-0	161.475	DIA_100X_EMPTY_1x1_100ms	792c3aff-1247-40aa-844e-381f92b21bcd	EPI_100X_YFP_1x1_200ms_25sola	EPI_100X_RFP_1x1_200ms_25sola
161	30	11.3351173162393	341	47.7846864526162	876.099706744868	978.451612903226	725334	2127.07917888563	52.0565619874626	128.852912698352	0	330721	969.856304985337	974.108257700009	1133.25968270094	0	NaN	NaN	NaN	NaN	NaN	315.708346009606	0.983172700183255	29.6073553000445	12.3309312921858	10.3576159529904	2.79711606915257	0.00699351523960434	0.0031696443917989	1	1.00056558573477	2494.64702447522	0	15722.6217008798	1	1	1	1	2019-05-24T17:28:30.536	NG_ecoli_LTEE_151_DM0	-0	-0	161.475	DIA_100X_EMPTY_1x1_100ms	a1b36a9b-70fc-4546-a9dc-9958e26de3fa	EPI_100X_YFP_1x1_200ms_25sola	EPI_100X_RFP_1x1_200ms_25sola
162	25	11.7773671694997	295	46.1724801546235	889.213559322034	909.667796610169	498885	1691.13559322034	52.0565619874626	128.852912698352	0	261284	885.708474576271	974.108257700009	1133.25968270094	0	NaN	NaN	NaN	NaN	NaN	263.449270279284	0.999386229913877	23.9356754185122	12.812246676255	10.5668007631889	3.31596042481333	0.00683462860765137	0.0030637827393344	1	1.00024100329186	2099.04914138452	0	15220.3118644068	1	1	1	1	2019-05-24T17:28:30.536	NG_ecoli_LTEE_151_DM0	-0	-0	161.475	DIA_100X_EMPTY_1x1_100ms	ec2c0d32-7aa0-4fb0-b096-00678b21e5a6	EPI_100X_YFP_1x1_200ms_25sola	EPI_100X_RFP_1x1_200ms_25sola
163	32	10.4041100157793	334	48.8841488600548	898.910179640719	1154.4251497006	869447	2603.13473053892	52.0565619874626	128.852912698352	0	425036	1272.5628742515	974.108257700009	1133.25968270094	0	NaN	NaN	NaN	NaN	NaN	337.239018963361	0.969115573116051	33.1777717777912	11.5715253844336	9.93419790355111	2.45639914495579	0.0175550987378976	0.00864297887462544	0	1.00503967615329	2571.5958238259	1	15735.9371257485	1	1	1	1	2019-05-24T17:28:30.536	NG_ecoli_LTEE_151_DM0	-0	-0	161.475	DIA_100X_EMPTY_1x1_100ms	6d76b3f4-6587-4e29-bedb-b0938355022b	EPI_100X_YFP_1x1_200ms_25sola	EPI_100X_RFP_1x1_200ms_25sola
164	22	9.59914669733883	212	19.7618002771072	893.448113207547	60.377358490566	39225	185.02358490566	52.0565619874626	128.852912698352	0	4152304	19586.3396226415	974.108257700009	1133.25968270094	0	NaN	NaN	NaN	NaN	NaN	228.479156793428	0.978026275253515	22.9716349338405	11.6719258213759	9.57176122222044	2.86737407203336	0.0166379915163601	0.00836279135029282	1	1.00268445673032	1652.97200929399	0	18770.1320754717	1	1	1	1	2019-05-24T17:28:30.536	NG_ecoli_LTEE_151_DM0	-0	-0	161.475	DIA_100X_EMPTY_1x1_100ms	227b60a4-7c10-40fb-a08d-2bb7f405a1ea	EPI_100X_YFP_1x1_200ms_25sola	EPI_100X_RFP_1x1_200ms_25sola
165	18	12.1455289534099	220	-46.1187750504595	900.404545454545	1717.83181818182	4243660	19289.3636363636	52.0565619874626	128.852912698352	0	304586	1384.48181818182	974.108257700009	1133.25968270094	0	NaN	NaN	NaN	NaN	NaN	211.089040454578	0.999862194939678	18.6681291519512	14.244226825258	10.8265654468442	3.86456762744451	0.00635586468540571	0.00351226645045638	0	1.00029228377397	1718.58924365079	0	15798.1318181818	1	1	1	1	2019-05-24T17:28:30.536	NG_ecoli_LTEE_151_DM0	-0	-0	161.475	DIA_100X_EMPTY_1x1_100ms	b4b1337f-6b2d-4ee7-b9ad-9798fc46f64c	EPI_100X_YFP_1x1_200ms_25sola	EPI_100X_RFP_1x1_200ms_25sola
166	37	14.1885979406008	527	49.1454142169006	911.673624288425	487.65844402277	253017	480.108159392789	52.0565619874626	128.852912698352	0	8964806	17011.0170777989	974.108257700009	1133.25968270094	0	NaN	NaN	NaN	NaN	NaN	441.060157357108	0.944290138269912	36.8166152245232	13.8342944013428	11.6807800741583	2.80369283542358	0.0336250735230978	0.0121174906903989	1	1.00831550291937	3945.2763966861	0	15379.8007590133	1	1	1	1	2019-05-24T17:28:30.536	NG_ecoli_LTEE_151_DM0	-0	-0	161.475	DIA_100X_EMPTY_1x1_100ms	65c87430-31a9-4389-ba63-5e73cdb5fe79	EPI_100X_YFP_1x1_200ms_25sola	EPI_100X_RFP_1x1_200ms_25sola
167	20	11.9580490652925	244	-37.243975164368	912.684426229508	1522.84426229508	45158	185.073770491803	52.0565619874626	128.852912698352	0	4434796	18175.3934426229	974.108257700009	1133.25968270094	0	NaN	NaN	NaN	NaN	NaN	230.635736091501	0.981784520681601	20.79981052578	12.6964485213485	10.4007425325038	3.17435992122278	0.0795864845279659	0.0422862052132791	0	1.05584680245934	1767.16845905106	0	18179.3893442623	1	1	1	1	2019-05-24T17:28:30.536	NG_ecoli_LTEE_151_DM0	-0	-0	161.475	DIA_100X_EMPTY_1x1_100ms	445a7275-8cd1-444e-9b93-4f3179c2fc7a	EPI_100X_YFP_1x1_200ms_25sola	EPI_100X_RFP_1x1_200ms_25sola
168	37	11.9321598336206	442	49.1576138124193	928.671945701357	720.273755656109	578060	1307.82805429864	52.0565619874626	128.852912698352	0	360134	814.782805429864	974.108257700009	1133.25968270094	0	NaN	NaN	NaN	NaN	NaN	391.291149535837	0.95251987511638	36.7686204062596	12.4472187805556	10.3113022864235	2.72034696275512	0.0383722002486709	0.0061525876227345	1	1.00278385268902	3070.39502756773	1	15474.056561086	1	1	1	1	2019-05-24T17:28:30.536	NG_ecoli_LTEE_151_DM0	-0	-0	161.475	DIA_100X_EMPTY_1x1_100ms	11e14f0e-f154-4fea-85a9-0be643896162	EPI_100X_YFP_1x1_200ms_25sola	EPI_100X_RFP_1x1_200ms_25sola
169	46	11.786589043154	543	48.9408603492964	930.981583793739	1133.46408839779	337053	620.723756906077	52.0565619874626	128.852912698352	0	15381331	28326.576427256	974.108257700009	1133.25968270094	0	NaN	NaN	NaN	NaN	NaN	500.342749770331	0.887255366085372	47.2943802501468	12.6468856882581	10.2828647725615	2.47309496088195	0.0379142901456032	0.0130456218171466	2	1.01862900230878	3927.6037793388	1	16254.1160220994	1	1	1	1	2019-05-24T17:28:30.536	NG_ecoli_LTEE_151_DM0	-0	-0	161.475	DIA_100X_EMPTY_1x1_100ms	4f54c00c-327d-4543-b739-c44f5a1c6953	EPI_100X_YFP_1x1_200ms_25sola	EPI_100X_RFP_1x1_200ms_25sola
170	28	11.32082626801	318	46.0604099254476	949.361635220126	467.330188679245	534240	1680	52.0565619874626	128.852912698352	0	486081	1528.55660377358	974.108257700009	1133.25968270094	0	NaN	NaN	NaN	NaN	NaN	298.231698284873	0.986950191338589	28.1598516878544	12.3388358903268	10.1180998943941	3.11674702937422	0.0087328964262628	0.00412027565660508	0	1.0008873339159	2264.21764297421	1	15352.8679245283	1	1	1	1	2019-05-24T17:28:30.536	NG_ecoli_LTEE_151_DM0	-0	-0	161.475	DIA_100X_EMPTY_1x1_100ms	1c0ead2a-ac28-4e7d-84fd-369ac4039505	EPI_100X_YFP_1x1_200ms_25sola	EPI_100X_RFP_1x1_200ms_25sola
171	30	11.1489209477771	336	46.6786656641505	947.752976190476	738.446428571429	693075	2062.72321428571	52.0565619874626	128.852912698352	0	237859	707.91369047619	974.108257700009	1133.25968270094	0	NaN	NaN	NaN	NaN	NaN	312.868881951447	0.958242898611551	30.3293427332311	12.5242604842021	9.99388921644787	2.68064267742791	0.0258602523851415	0.0127212874452726	1	1.01001265482052	2379.1506456291	1	15623	1	1	1	1	2019-05-24T17:28:30.536	NG_ecoli_LTEE_151_DM0	-0	-0	161.475	DIA_100X_EMPTY_1x1_100ms	ae09241e-bd87-4e73-827d-15983c007593	EPI_100X_YFP_1x1_200ms_25sola	EPI_100X_RFP_1x1_200ms_25sola
172	30	11.2960906335002	340	47.9587578772311	973.247058823529	1925.72058823529	112620	331.235294117647	52.0565619874626	128.852912698352	0	9052365	26624.6029411765	974.108257700009	1133.25968270094	0	NaN	NaN	NaN	NaN	NaN	317.512668194224	0.995271784756274	30.3075388483935	12.4366968557313	10.1185408228763	2.93082181445789	0.0154418236783354	0.00619817739041579	1	1.00158621712908	2437.11671450457	0	16399.7382352941	1	1	1	1	2019-05-24T17:28:30.536	NG_ecoli_LTEE_151_DM0	-0	-0	161.475	DIA_100X_EMPTY_1x1_100ms	76e21cc4-ddb7-4387-947d-6bee5297ef9c	EPI_100X_YFP_1x1_200ms_25sola	EPI_100X_RFP_1x1_200ms_25sola
173	25	10.0839514364974	253	43.0846040685185	972.391304347826	101.620553359684	57252	226.292490118577	52.0565619874626	128.852912698352	0	2914605	11520.1778656126	974.108257700009	1133.25968270094	0	NaN	NaN	NaN	NaN	NaN	235.112549744747	0.969200691502976	23.2690663600108	12.2271299422092	9.49601329138235	3.18077826329176	0.0198731641201933	0.0129877331025726	0	1.00603687287829	1647.97821803604	0	18578.7865612648	1	1	1	1	2019-05-24T17:28:30.536	NG_ecoli_LTEE_151_DM0	-0	-0	161.475	DIA_100X_EMPTY_1x1_100ms	b795fe84-7186-4e17-9157-f9e7cfc4f0d2	EPI_100X_YFP_1x1_200ms_25sola	EPI_100X_RFP_1x1_200ms_25sola
174	34	11.6153567223256	396	44.996735154658	974.186868686869	475.242424242424	440823	1113.18939393939	52.0565619874626	128.852912698352	0	334640	845.050505050505	974.108257700009	1133.25968270094	0	NaN	NaN	NaN	NaN	NaN	361.29181858194	0.930026293267421	33.9720858388861	12.3412037617549	10.3331975557439	2.54122650646151	0.042983920335916	0.0204653826704135	0	1.02814641412405	2848.92856173101	1	15579.8358585859	1	1	1	1	2019-05-24T17:28:30.536	NG_ecoli_LTEE_151_DM0	-0	-0	161.475	DIA_100X_EMPTY_1x1_100ms	531f0185-f0ad-4dab-a349-5b0a5cec85dc	EPI_100X_YFP_1x1_200ms_25sola	EPI_100X_RFP_1x1_200ms_25sola
175	30	11.7263164756893	356	48.2486937350365	980.266853932584	1445.75842696629	577492	1622.16853932584	52.0565619874626	128.852912698352	0	445991	1252.78370786517	974.108257700009	1133.25968270094	0	NaN	NaN	NaN	NaN	NaN	325.243012376537	0.974597529246165	30.0589020434165	12.6283517994836	10.3281187874782	3.12485321085959	0.00539529406349853	0.00184000862799478	2	1.00015619450665	2518.2882726957	0	15320.7415730337	1	1	1	1	2019-05-24T17:28:30.536	NG_ecoli_LTEE_151_DM0	-0	-0	161.475	DIA_100X_EMPTY_1x1_100ms	f5c5bf7c-3892-4aef-91c6-d6dccc0386ee	EPI_100X_YFP_1x1_200ms_25sola	EPI_100X_RFP_1x1_200ms_25sola
176	25	10.4257009662396	261	43.7867696253405	978.888888888889	300.455938697318	49587	189.988505747126	52.0565619874626	128.852912698352	0	2598658	9956.54406130268	974.108257700009	1133.25968270094	0	NaN	NaN	NaN	NaN	NaN	242.547072444864	0.969420628014688	23.8375008901794	12.7190130400937	9.89044997148155	2.84809861827542	0.00749935941675837	0.00299012876953379	1	1.00034185559348	1831.3978696606	0	18371.5095785441	1	1	1	1	2019-05-24T17:28:30.536	NG_ecoli_LTEE_151_DM0	-0	-0	161.475	DIA_100X_EMPTY_1x1_100ms	fe5d4429-796c-46a3-bd79-cf2cfc1e1b57	EPI_100X_YFP_1x1_200ms_25sola	EPI_100X_RFP_1x1_200ms_25sola
177	42	11.9429927693538	502	49.4314887642515	1001.1593625498	2025.71115537849	2154296	4291.42629482072	52.0565619874626	128.852912698352	0	475409	947.029880478088	974.108257700009	1133.25968270094	0	NaN	NaN	NaN	NaN	NaN	438.448231625257	0.895239866876239	42.0463717419717	11.8362799655504	10.217960282424	2.29262369466014	0.0260411206784566	0.0123045729908347	1	1.01962973595704	3447.83780653912	0	15722.8007968127	1	1	1	1	2019-05-24T17:28:30.536	NG_ecoli_LTEE_151_DM0	-0	-0	161.475	DIA_100X_EMPTY_1x1_100ms	9b256d98-6af8-46d9-89d7-ee98945092c9	EPI_100X_YFP_1x1_200ms_25sola	EPI_100X_RFP_1x1_200ms_25sola
178	27	12.4733119022225	337	44.2413464693517	1001.55489614243	248.913946587537	494758	1468.12462908012	52.0565619874626	128.852912698352	0	578679	1717.14836795252	974.108257700009	1133.25968270094	0	NaN	NaN	NaN	NaN	NaN	283.81185224819	0.995239242163292	25.5604221619999	12.7177045741889	10.6982528600172	3.20138040515124	0.0013836076774517	0.000825068729739854	1	1.00000729085313	2297.64866324389	0	14924.3590504451	1	1	1	1	2019-05-24T17:28:30.536	NG_ecoli_LTEE_151_DM0	-0	-0	161.475	DIA_100X_EMPTY_1x1_100ms	05b77e7e-a2cc-4f81-87c6-d3d7401ff332	EPI_100X_YFP_1x1_200ms_25sola	EPI_100X_RFP_1x1_200ms_25sola
179	28	14.2164492936145	398	39.1168393557131	1011.21608040201	934.286432160804	484705	1217.85175879397	52.0565619874626	128.852912698352	0	379708	954.040201005025	974.108257700009	1133.25968270094	0	NaN	NaN	NaN	NaN	NaN	339.379738061889	0.992765558709647	26.9424144087677	15.0042453798489	12.1238075734757	3.68897664510385	0.00614545660329572	0.00279532356537396	2	1.00042742558519	3110.31562905514	1	14915.3844221106	1	1	1	1	2019-05-24T17:28:30.536	NG_ecoli_LTEE_151_DM0	-0	-0	161.475	DIA_100X_EMPTY_1x1_100ms	6088f389-8b64-48b8-819a-b6d47b38d783	EPI_100X_YFP_1x1_200ms_25sola	EPI_100X_RFP_1x1_200ms_25sola
180	29	11.6383968173438	338	45.661245536274	1020.09467455621	957.615384615385	1464092	4331.63313609467	52.0565619874626	128.852912698352	0	659599	1951.47633136095	974.108257700009	1133.25968270094	0	NaN	NaN	NaN	NaN	NaN	319.380191422075	0.966939787817479	29.7829373502497	12.4921864214554	10.3348578773477	2.87075943618279	0.00827799791254227	0.00457176311372072	0	1.00113278036293	2498.4256313543	1	15118.5236686391	1	1	1	1	2019-05-24T17:28:30.536	NG_ecoli_LTEE_151_DM0	-0	-0	161.475	DIA_100X_EMPTY_1x1_100ms	327c922e-7a6c-43fe-bc85-28175409f5e6	EPI_100X_YFP_1x1_200ms_25sola	EPI_100X_RFP_1x1_200ms_25sola
181	36	13.1376842937492	473	48.8473792787209	1052.52854122622	138.063424947146	240889	509.279069767442	52.0565619874626	128.852912698352	0	390057	824.644820295983	974.108257700009	1133.25968270094	0	NaN	NaN	NaN	NaN	NaN	401.131697459989	0.922674575989289	35.0902628221745	13.5337993577601	11.0433094516098	2.97050558022289	0.0272289850672538	0.0135392017697043	1	1.01635601622022	3361.05010181234	0	15134.4630021142	1	1	1	1	2019-05-24T17:28:30.536	NG_ecoli_LTEE_151_DM0	-0	-0	161.475	DIA_100X_EMPTY_1x1_100ms	e70d46fc-d14e-4b06-88c2-4021c2d11470	EPI_100X_YFP_1x1_200ms_25sola	EPI_100X_RFP_1x1_200ms_25sola
182	23	12.495352021343	290	3.16178515768547	1050.22413793103	1434.02068965517	362168	1248.85517241379	52.0565619874626	128.852912698352	0	231473	798.18275862069	974.108257700009	1133.25968270094	0	NaN	NaN	NaN	NaN	NaN	263.814555363432	0.997623580555545	23.716708850801	13.1469973534703	10.5934021091661	3.51165967979	0.049252942704351	0.00729647214472753	1	1.00147829090852	2090.33175924755	0	15409.1413793103	1	1	1	1	2019-05-24T17:28:30.536	NG_ecoli_LTEE_151_DM0	-0	-0	161.475	DIA_100X_EMPTY_1x1_100ms	341991a7-22eb-4d61-9e0c-9947d129852a	EPI_100X_YFP_1x1_200ms_25sola	EPI_100X_RFP_1x1_200ms_25sola
183	30	9.68175728004142	291	45.819650895513	1057.90378006873	863.72852233677	52142	179.182130584192	52.0565619874626	128.852912698352	0	5768708	19823.7388316151	974.108257700009	1133.25968270094	0	NaN	NaN	NaN	NaN	NaN	299.490005589966	0.955591277727614	30.9160299805676	11.3854141937799	9.39481888011827	2.58312378115862	0.0232838386792163	0.0103881443778428	1	1.00715562719756	2143.13942157501	0	18964.5841924399	1	1	1	1	2019-05-24T17:28:30.536	NG_ecoli_LTEE_151_DM0	-0	-0	161.475	DIA_100X_EMPTY_1x1_100ms	d07014b7-97ee-4a16-be19-b59917c5d3e2	EPI_100X_YFP_1x1_200ms_25sola	EPI_100X_RFP_1x1_200ms_25sola
184	34	11.7161967409408	399	49.1523937603038	1055.40350877193	1778.66917293233	77032	193.062656641604	52.0565619874626	128.852912698352	0	12681730	31783.7844611529	974.108257700009	1133.25968270094	0	NaN	NaN	NaN	NaN	NaN	372.468474992972	0.957748681903503	34.2021278607366	12.6002663894149	10.6411897578258	2.58030716216054	0.0114468854373399	0.00652748945445985	1	1.0033837457551	3041.74906423207	0	16760.8395989975	1	1	1	1	2019-05-24T17:28:30.536	NG_ecoli_LTEE_151_DM0	-0	-0	161.475	DIA_100X_EMPTY_1x1_100ms	ae1f742f-c6ff-43d5-9b6e-f86c12fa2993	EPI_100X_YFP_1x1_200ms_25sola	EPI_100X_RFP_1x1_200ms_25sola
185	26	11.4596073778818	298	45.6557196878729	1064.77516778523	813.265100671141	57022	191.348993288591	52.0565619874626	128.852912698352	0	6977521	23414.5	974.108257700009	1133.25968270094	0	NaN	NaN	NaN	NaN	NaN	274.707717466986	0.97835672560481	25.7516236162415	12.8936096308081	10.3881956247795	2.93537294656093	0.0115172261731238	0.00516695402840919	1	1.0004891093234	2182.60294233168	0	16743.3791946309	1	1	1	1	2019-05-24T17:28:30.536	NG_ecoli_LTEE_151_DM0	-0	-0	161.475	DIA_100X_EMPTY_1x1_100ms	6e1fa5e9-5f7c-4d56-b07c-55b0caa40ed6	EPI_100X_YFP_1x1_200ms_25sola	EPI_100X_RFP_1x1_200ms_25sola
186	30	11.2428623484105	338	47.9838176768164	1071.45562130178	1704.55029585799	72548	214.639053254438	52.0565619874626	128.852912698352	0	11304074	33444.0059171598	974.108257700009	1133.25968270094	0	NaN	NaN	NaN	NaN	NaN	316.544657895503	0.978048772492442	30.1581082694843	12.3922118136597	10.2145240127978	2.69580926649403	0.0131766140881678	0.00638813738069441	1	1.00255268786505	2471.32717550175	0	16097.2721893491	1	1	1	1	2019-05-24T17:28:30.536	NG_ecoli_LTEE_151_DM0	-0	-0	161.475	DIA_100X_EMPTY_1x1_100ms	08db85a1-910c-4423-b3ec-666e1cfa801c	EPI_100X_YFP_1x1_200ms_25sola	EPI_100X_RFP_1x1_200ms_25sola
187	32	10.6225626690589	340	49.1930600428088	1072.43235294118	1982.09411764706	84630	248.911764705882	52.0565619874626	128.852912698352	0	5273303	15509.7147058824	974.108257700009	1133.25968270094	0	NaN	NaN	NaN	NaN	NaN	326.046395874563	0.904259546707939	31.7568393967371	13.2389540303844	10.0505715178506	2.74051787975713	0.0146193108666738	0.00762726967779005	1	1.00094812029826	2519.4669783689	0	17921.8	1	1	1	1	2019-05-24T17:28:30.536	NG_ecoli_LTEE_151_DM0	-0	-0	161.475	DIA_100X_EMPTY_1x1_100ms	bab62645-7980-4e9f-b95f-135d11055749	EPI_100X_YFP_1x1_200ms_25sola	EPI_100X_RFP_1x1_200ms_25sola
188	28	11.2356673784778	315	46.2432330396623	1081.65396825397	266.126984126984	51988	165.04126984127	52.0565619874626	128.852912698352	0	5630556	17874.780952381	974.108257700009	1133.25968270094	0	NaN	NaN	NaN	NaN	NaN	284.7279910002	0.969150809334045	27.7105801305173	12.1986886283706	9.84299633847065	2.92018412041596	0.0171566024594941	0.00809546300303854	1	1.00368868154109	2108.58030857635	0	16773.5333333333	1	1	1	1	2019-05-24T17:28:30.536	NG_ecoli_LTEE_151_DM0	-0	-0	161.475	DIA_100X_EMPTY_1x1_100ms	8550dd1e-8d42-49e5-b131-00bd48aa90b2	EPI_100X_YFP_1x1_200ms_25sola	EPI_100X_RFP_1x1_200ms_25sola
189	24	14.0795117611103	338	8.2275485246893	1087.49408284024	1277.33431952663	69366	205.224852071006	52.0565619874626	128.852912698352	0	11626823	34398.8846153846	974.108257700009	1133.25968270094	0	NaN	NaN	NaN	NaN	NaN	279.240665826947	0.999934406768718	22.1576597605253	16.0531039051498	11.978290339644	4.38153117120126	0.0105504146042321	0.00461651289699541	1	1.00039717547678	2496.91318130146	0	15134.5828402367	1	1	1	1	2019-05-24T17:28:30.536	NG_ecoli_LTEE_151_DM0	-0	-0	161.475	DIA_100X_EMPTY_1x1_100ms	6d161a05-1cee-44ae-a96d-3617951d9448	EPI_100X_YFP_1x1_200ms_25sola	EPI_100X_RFP_1x1_200ms_25sola
190	29	10.5124305360572	305	47.3946247028003	1093.43278688525	705.311475409836	62444	204.734426229508	52.0565619874626	128.852912698352	0	7259093	23800.3049180328	974.108257700009	1133.25968270094	0	NaN	NaN	NaN	NaN	NaN	295.574159286827	0.924340370160841	29.2441331748633	12.1825897014978	9.7822361497938	2.6477544852634	0.033156741185181	0.0154365549239832	2	1.01520748439128	2197.88477128078	0	18668.3770491803	1	1	1	1	2019-05-24T17:28:30.536	NG_ecoli_LTEE_151_DM0	-0	-0	161.475	DIA_100X_EMPTY_1x1_100ms	38670a08-bf78-468a-8f03-3ed8d2f85a86	EPI_100X_YFP_1x1_200ms_25sola	EPI_100X_RFP_1x1_200ms_25sola
191	21	11.7576008238175	247	5.80313291486986	1116.35222672065	1340.48178137652	40697	164.765182186235	52.0565619874626	128.852912698352	0	7330606	29678.5668016194	974.108257700009	1133.25968270094	0	NaN	NaN	NaN	NaN	NaN	222.126912173439	0.999834437202148	19.9275072619259	13.7037637055981	10.595719310725	3.76427431274391	0.00462598458492714	0.00201355067009211	1	1.00008502475495	1757.12940810423	0	15598.4655870445	1	1	1	1	2019-05-24T17:28:30.536	NG_ecoli_LTEE_151_DM0	-0	-0	161.475	DIA_100X_EMPTY_1x1_100ms	046e242b-76a1-482a-970d-7cdb37bc64ea	EPI_100X_YFP_1x1_200ms_25sola	EPI_100X_RFP_1x1_200ms_25sola
192	35	12.2220060426013	428	49.1907854087764	1153.36682242991	432.96261682243	1869618	4368.26635514019	52.0565619874626	128.852912698352	0	448250	1047.31308411215	974.108257700009	1133.25968270094	0	NaN	NaN	NaN	NaN	NaN	369.928842379137	0.973359983640612	33.812629111075	12.6531684810723	10.7190284260121	2.64767547081022	0.00829379409144697	0.00433392336074626	1	1.00147290896575	3051.26317328423	0	14464.6308411215	1	1	1	1	2019-05-24T17:28:30.536	NG_ecoli_LTEE_151_DM0	-0	-0	161.475	DIA_100X_EMPTY_1x1_100ms	3c796f86-1449-4d5d-bfbb-ea1f58cfa892	EPI_100X_YFP_1x1_200ms_25sola	EPI_100X_RFP_1x1_200ms_25sola
193	22	11.602265358721	256	15.8853944843164	1157.8515625	214.234375	197255	770.52734375	52.0565619874626	128.852912698352	0	459321	1794.22265625	974.108257700009	1133.25968270094	0	NaN	NaN	NaN	NaN	NaN	229.456557652513	0.99979320834339	20.9400122490226	13.476590986514	10.4230191414336	3.73856279897619	0.00259139180180051	0.0012918126619712	1	1.00001765725955	1786.70924016416	0	15257.78125	1	1	1	1	2019-05-24T17:28:30.536	NG_ecoli_LTEE_151_DM0	-0	-0	161.475	DIA_100X_EMPTY_1x1_100ms	7e81b760-2b7c-4709-b240-9197c12f99b4	EPI_100X_YFP_1x1_200ms_25sola	EPI_100X_RFP_1x1_200ms_25sola
194	19	10.8506123988895	206	-49.6808673666893	1166.58737864078	925.868932038835	41918	203.485436893204	52.0565619874626	128.852912698352	0	9205494	44686.8640776699	974.108257700009	1133.25968270094	0	NaN	NaN	NaN	NaN	NaN	190.977940385091	0.999761141883828	16.7004282659376	14.4015395017446	10.7163391833184	4.15561423433257	0.0111629260273474	0.00594529401809105	0	1.00067815418831	1506.29623912791	1	16599.7912621359	1	1	1	1	2019-05-24T17:28:30.536	NG_ecoli_LTEE_151_DM0	-0	-0	161.475	DIA_100X_EMPTY_1x1_100ms	37e4ad1e-3ffc-4254-a209-397229d29ea1	EPI_100X_YFP_1x1_200ms_25sola	EPI_100X_RFP_1x1_200ms_25sola
195	32	12.8270092673321	411	48.0661289162414	1170.97566909976	88.374695863747	491391	1195.59854014599	52.0565619874626	128.852912698352	0	513037	1248.26520681265	974.108257700009	1133.25968270094	0	NaN	NaN	NaN	NaN	NaN	347.263410707136	0.964377696073669	31.2455026607764	12.8417023372851	10.7141110299733	2.9710796809269	0.0145831571996727	0.00576740228353306	1	1.00196988724157	2817.01839163757	0	15162.8832116788	1	1	1	1	2019-05-24T17:28:30.536	NG_ecoli_LTEE_151_DM0	-0	-0	161.475	DIA_100X_EMPTY_1x1_100ms	598b86f8-5813-4c8a-827c-39460251ad36	EPI_100X_YFP_1x1_200ms_25sola	EPI_100X_RFP_1x1_200ms_25sola
196	26	8.71540680711902	227	25.45450864508	1167.33480176211	2002.03964757709	57010	251.145374449339	52.0565619874626	128.852912698352	0	4048539	17834.9735682819	974.108257700009	1133.25968270094	0	NaN	NaN	NaN	NaN	NaN	251.808166483702	0.887188471524883	27.504102201668	11.9538977466124	8.74011978269842	2.869249846789	0.0165048520504086	0.00677815122484392	1	1.00115530969446	1650.14506072705	1	18832.295154185	1	1	1	1	2019-05-24T17:28:30.536	NG_ecoli_LTEE_151_DM0	-0	-0	161.475	DIA_100X_EMPTY_1x1_100ms	416520e8-5be9-4db8-b7eb-f2f46a6a8abc	EPI_100X_YFP_1x1_200ms_25sola	EPI_100X_RFP_1x1_200ms_25sola
197	19	12.0289892236925	229	-42.9920223675052	1176.71179039301	940.288209606987	42083	183.768558951965	52.0565619874626	128.852912698352	0	8010598	34980.7772925764	974.108257700009	1133.25968270094	0	NaN	NaN	NaN	NaN	NaN	198.879999029719	0.999866139806671	17.4940603565527	14.3572103656187	10.5832688289096	4.19266517350353	0.019614519828667	0.00887071115304025	0	1.00151792888788	1538.93457773535	1	16505.6200873362	1	1	1	1	2019-05-24T17:28:30.536	NG_ecoli_LTEE_151_DM0	-0	-0	161.475	DIA_100X_EMPTY_1x1_100ms	666e4715-fa80-48c3-8af3-9c6e574c68db	EPI_100X_YFP_1x1_200ms_25sola	EPI_100X_RFP_1x1_200ms_25sola
198	15	7.1075386942896	107	-49.996647856138	1174.77570093458	1984.26168224299	33066	309.028037383178	52.0565619874626	128.852912698352	0	2779732	25978.8037383178	974.108257700009	1133.25968270094	0	NaN	NaN	NaN	NaN	NaN	141.131300481453	0.999595567327947	15.939965925821	11.8462881722352	8.32416968063984	3.54598271769148	0.00348140340815106	0.00175939140949683	1	1.00005567651658	867.479296733221	2	18174.0093457944	1	1	1	1	2019-05-24T17:28:30.536	NG_ecoli_LTEE_151_DM0	-0	-0	161.475	DIA_100X_EMPTY_1x1_100ms	3806835a-6e8e-40d3-9afb-36ea74e34516	EPI_100X_YFP_1x1_200ms_25sola	EPI_100X_RFP_1x1_200ms_25sola
199	15	8.29313967067352	125	-49.948605676893	1181.408	1970.08	25721	205.768	52.0565619874626	128.852912698352	0	3646611	29172.888	974.108257700009	1133.25968270094	0	NaN	NaN	NaN	NaN	NaN	157.620015426826	0.999716033673565	16.0885324913696	12.5425916166708	9.27772871733144	3.56888905660803	0.00144945196326045	0.000647191939099958	1	1.00000682278087	1087.65122245723	1	19479.312	1	1	1	1	2019-05-24T17:28:30.536	NG_ecoli_LTEE_151_DM0	-0	-0	161.475	DIA_100X_EMPTY_1x1_100ms	b0cba23f-d18f-43b4-97f4-e78377b53040	EPI_100X_YFP_1x1_200ms_25sola	EPI_100X_RFP_1x1_200ms_25sola
200	27	11.6555396511259	315	46.8805979574944	1188.48253968254	1068	640921	2034.66984126984	52.0565619874626	128.852912698352	0	679682	2157.72063492063	974.108257700009	1133.25968270094	0	NaN	NaN	NaN	NaN	NaN	290.666649405091	0.988332365231622	26.8444883312783	12.5581557357052	10.5597602463817	2.89286940348089	0.00813317365848196	0.0042736767033778	0	1.00087482055049	2351.00269878092	0	16114.8507936508	1	1	1	1	2019-05-24T17:28:30.536	NG_ecoli_LTEE_151_DM0	-0	-0	161.475	DIA_100X_EMPTY_1x1_100ms	c5a34edd-2952-43ea-b542-82255c336a70	EPI_100X_YFP_1x1_200ms_25sola	EPI_100X_RFP_1x1_200ms_25sola
201	34	12.3237287088907	419	48.9745853424533	1192.03818615752	1233.02386634845	492861	1176.27923627685	52.0565619874626	128.852912698352	0	459555	1096.78997613365	974.108257700009	1133.25968270094	0	NaN	NaN	NaN	NaN	NaN	365.476152141265	0.950126216675473	33.2246018032965	12.6563133127379	10.7698846009988	2.65056420465542	0.0218732594588049	0.00859514687300415	1	1.00564047103919	3026.71664941427	0	15168.9045346062	1	1	1	1	2019-05-24T17:28:30.536	NG_ecoli_LTEE_151_DM0	-0	-0	161.475	DIA_100X_EMPTY_1x1_100ms	ff0be706-0043-4326-9473-c090cc15e7c4	EPI_100X_YFP_1x1_200ms_25sola	EPI_100X_RFP_1x1_200ms_25sola
202	24	11.7158636776157	282	22.2367548176556	1186.53546099291	1578.28723404255	368827	1307.89716312057	52.0565619874626	128.852912698352	0	524116	1858.56737588652	974.108257700009	1133.25968270094	0	NaN	NaN	NaN	NaN	NaN	255.399582434392	0.995687993211342	24.003310230618	12.4165662771025	10.233191930596	3.14777716766613	0.00522737631134552	0.00255304352221679	0	1.00025516369953	1974.16414056889	0	16418.7446808511	1	1	1	1	2019-05-24T17:28:30.536	NG_ecoli_LTEE_151_DM0	-0	-0	161.475	DIA_100X_EMPTY_1x1_100ms	22c27aac-e598-47b7-a1ca-e828a324438a	EPI_100X_YFP_1x1_200ms_25sola	EPI_100X_RFP_1x1_200ms_25sola
203	26	15.2101556308756	396	28.2652310656917	1197.73232323232	1506.5	172937	436.709595959596	52.0565619874626	128.852912698352	0	8552068	21596.1313131313	974.108257700009	1133.25968270094	0	NaN	NaN	NaN	NaN	NaN	341.961826899284	0.999830030194714	24.4355136349275	17.1047391795687	13.4025439845822	4.54647670403059	0.0155619371475282	0.00263448315254194	1	1.0002259439443	3447.35363290832	0	15630.4444444444	1	1	1	1	2019-05-24T17:28:30.536	NG_ecoli_LTEE_151_DM0	-0	-0	161.475	DIA_100X_EMPTY_1x1_100ms	f211d4d1-3588-4db4-bff0-e88c2ccca39c	EPI_100X_YFP_1x1_200ms_25sola	EPI_100X_RFP_1x1_200ms_25sola
204	24	11.3357337428136	272	40.1596921949146	1206.03676470588	521.444852941176	44558	163.816176470588	52.0565619874626	128.852912698352	0	10286123	37816.6286764706	974.108257700009	1133.25968270094	0	NaN	NaN	NaN	NaN	NaN	238.617028897054	0.997920844782267	22.6502509714514	13.0887589708844	9.97830594925694	3.49212182421606	0.0131694325571186	0.00683586641004308	1	1.00172786710099	1771.23641228494	0	16769.2389705882	1	1	1	1	2019-05-24T17:28:30.536	NG_ecoli_LTEE_151_DM0	-0	-0	161.475	DIA_100X_EMPTY_1x1_100ms	0a97dcf0-0208-4cf2-8e05-283c1c47abc3	EPI_100X_YFP_1x1_200ms_25sola	EPI_100X_RFP_1x1_200ms_25sola
205	20	11.5273530704399	231	-25.7325851252853	1208.65367965368	295.658008658009	38658	167.350649350649	52.0565619874626	128.852912698352	0	6329130	27398.8311688312	974.108257700009	1133.25968270094	0	NaN	NaN	NaN	NaN	NaN	220.770051426062	0.999651727931985	20.1183945736278	13.1729188472605	10.5231997341325	3.49493763214097	0.00839226410434954	0.00403096746105508	0	1.00046962384231	1749.76139308748	0	18506.4199134199	1	1	1	1	2019-05-24T17:28:30.536	NG_ecoli_LTEE_151_DM0	-0	-0	161.475	DIA_100X_EMPTY_1x1_100ms	6b0eb250-416b-49fb-b67b-9f454adb7a8e	EPI_100X_YFP_1x1_200ms_25sola	EPI_100X_RFP_1x1_200ms_25sola
206	32	10.5541178656497	338	48.9671453442328	1220.72189349112	1868.5325443787	143602	424.85798816568	52.0565619874626	128.852912698352	0	6374134	18858.3846153846	974.108257700009	1133.25968270094	0	NaN	NaN	NaN	NaN	NaN	330.449861690882	0.945410999023769	31.9330786795284	12.3693092492266	10.0419214371677	2.6972059886747	0.0140872264395573	0.00553893031632832	2	1.00196416118281	2529.09015566586	1	16931.6360946746	1	1	1	1	2019-05-24T17:28:30.536	NG_ecoli_LTEE_151_DM0	-0	-0	161.475	DIA_100X_EMPTY_1x1_100ms	d27443f6-4e9c-4fcc-b694-5fc2325c0581	EPI_100X_YFP_1x1_200ms_25sola	EPI_100X_RFP_1x1_200ms_25sola
207	23	8.83010188221582	203	32.9266118542341	1225.53201970443	734.586206896552	36033	177.502463054187	52.0565619874626	128.852912698352	0	3122465	15381.6009852217	974.108257700009	1133.25968270094	0	NaN	NaN	NaN	NaN	NaN	211.387179553202	0.926123919030247	23.6671011998837	12.6402943526093	8.46618796609384	3.2416682831347	0.00729318733072067	0.00314792244330402	1	1.00037919958161	1332.32679437712	1	18546.6502463054	1	1	1	1	2019-05-24T17:28:30.536	NG_ecoli_LTEE_151_DM0	-0	-0	161.475	DIA_100X_EMPTY_1x1_100ms	d59e4cfb-f19f-4cf5-8a23-3f09bf252c3a	EPI_100X_YFP_1x1_200ms_25sola	EPI_100X_RFP_1x1_200ms_25sola
208	23	9.6399954546453	222	35.9454206157558	1225.95045045045	1685.74324324324	47169	212.472972972973	52.0565619874626	128.852912698352	0	5917814	26656.8198198198	974.108257700009	1133.25968270094	0	NaN	NaN	NaN	NaN	NaN	226.697252195749	0.986726782933918	22.9624187985404	12.3220182914727	9.49317055965766	2.99632967037565	0.0159968914798272	0.00760525734023848	1	1.00215786858863	1625.28707752165	0	18082.009009009	1	1	1	1	2019-05-24T17:28:30.536	NG_ecoli_LTEE_151_DM0	-0	-0	161.475	DIA_100X_EMPTY_1x1_100ms	989075bc-7fa3-4920-b688-d498350e2175	EPI_100X_YFP_1x1_200ms_25sola	EPI_100X_RFP_1x1_200ms_25sola
209	21	13.2049325133957	278	-22.0097580180811	1231.44964028777	713.374100719424	56131	201.910071942446	52.0565619874626	128.852912698352	0	7394914	26600.4100719424	974.108257700009	1133.25968270094	0	NaN	NaN	NaN	NaN	NaN	231.592767454651	0.999810517971084	19.2659334447364	14.657151303669	11.4552715919798	3.80240003547022	0.0473923712131448	0.0262852423178518	0	1.01740575924319	1985.59521521135	1	17164.7553956835	1	1	1	1	2019-05-24T17:28:30.536	NG_ecoli_LTEE_151_DM0	-0	-0	161.475	DIA_100X_EMPTY_1x1_100ms	44877445-0ce2-49cb-a019-76692a2eccc6	EPI_100X_YFP_1x1_200ms_25sola	EPI_100X_RFP_1x1_200ms_25sola
210	29	11.6503359147147	338	47.3521541740999	1239.12130177515	1880.18343195266	475357	1406.38165680473	52.0565619874626	128.852912698352	0	545148	1612.86390532544	974.108257700009	1133.25968270094	0	NaN	NaN	NaN	NaN	NaN	309.797631663899	0.986930889013807	28.1804029307968	12.8093565664287	10.6999351162362	2.93620437316167	0.0141846566503817	0.00608075817663443	1	1.00212408204244	2533.95774280138	1	16344.6923076923	1	1	1	1	2019-05-24T17:28:30.536	NG_ecoli_LTEE_151_DM0	-0	-0	161.475	DIA_100X_EMPTY_1x1_100ms	4301e2d4-ebfb-4654-accd-ad135a3769d4	EPI_100X_YFP_1x1_200ms_25sola	EPI_100X_RFP_1x1_200ms_25sola
211	29	11.5529690390037	335	46.0072098852116	1240.79402985075	573.474626865672	761550	2273.28358208955	52.0565619874626	128.852912698352	0	1307464	3902.8776119403	974.108257700009	1133.25968270094	0	NaN	NaN	NaN	NaN	NaN	303.969694564672	0.966449411449796	28.5705949802837	12.5086233162843	10.1501352241046	3.07413971416552	0.0227725236231447	0.00277349421552663	0	1.00028729221312	2311.81364240721	0	15492.0149253731	1	1	1	1	2019-05-24T17:28:30.536	NG_ecoli_LTEE_151_DM0	-0	-0	161.475	DIA_100X_EMPTY_1x1_100ms	0d894e1a-5822-43fb-8a47-da9b54f98080	EPI_100X_YFP_1x1_200ms_25sola	EPI_100X_RFP_1x1_200ms_25sola
212	22	10.4977832838696	231	38.7660796226365	1241.14285714286	125.974025974026	42846	185.480519480519	52.0565619874626	128.852912698352	0	3137612	13582.7359307359	974.108257700009	1133.25968270094	0	NaN	NaN	NaN	NaN	NaN	219.549300859802	0.997065921220581	21.0374707788473	12.2498840242798	9.98374985359907	3.17174713773541	0.00346030293092922	0.00171796613602179	1	1.00002926301687	1646.913498926	0	18219.5411255411	1	1	1	1	2019-05-24T17:28:30.536	NG_ecoli_LTEE_151_DM0	-0	-0	161.475	DIA_100X_EMPTY_1x1_100ms	17c6596c-3073-4589-bba6-2e4c2baccf81	EPI_100X_YFP_1x1_200ms_25sola	EPI_100X_RFP_1x1_200ms_25sola
213	25	13.8018461222491	346	29.2648618467294	1270.56358381503	215.315028901734	77955	225.303468208092	52.0565619874626	128.852912698352	0	11978545	34620.0722543353	974.108257700009	1133.25968270094	0	NaN	NaN	NaN	NaN	NaN	294.642974984683	0.997719586751471	24.2210637236984	14.7463572086492	11.6785166076156	3.73128553341	0.0208355257237821	0.00860109052257431	1	1.00214339746816	2594.52857970069	0	15289.6502890173	1	1	1	1	2019-05-24T17:28:30.536	NG_ecoli_LTEE_151_DM0	-0	-0	161.475	DIA_100X_EMPTY_1x1_100ms	feb436bb-7cda-4020-9427-4f85149da148	EPI_100X_YFP_1x1_200ms_25sola	EPI_100X_RFP_1x1_200ms_25sola
214	27	14.1343681955215	382	28.8482317367356	1267.53141361257	1124.02356020942	76442	200.109947643979	52.0565619874626	128.852912698352	0	11324627	29645.6204188482	974.108257700009	1133.25968270094	0	NaN	NaN	NaN	NaN	NaN	352.779403911773	0.993086339784926	26.2881851990522	15.9236755374223	12.9310348018454	3.96760258750273	0.0190480426242605	0.00814945156815344	1	1.00158087615956	3452.36772703823	0	15217.2329842932	1	1	1	1	2019-05-24T17:28:30.536	NG_ecoli_LTEE_151_DM0	-0	-0	161.475	DIA_100X_EMPTY_1x1_100ms	6e94f1b8-41bc-41c0-99c7-377524fc9c6d	EPI_100X_YFP_1x1_200ms_25sola	EPI_100X_RFP_1x1_200ms_25sola
215	32	12.431149812066	398	48.8111959446009	1269.84673366834	1457.73366834171	407607	1024.13819095477	52.0565619874626	128.852912698352	0	1484365	3729.56030150754	974.108257700009	1133.25968270094	0	NaN	NaN	NaN	NaN	NaN	354.094055154654	0.96562360592209	31.47061321554	12.9673586314901	10.9228581051848	2.87915878175102	0.0184063406978866	0.01191816433243	0	1.00905260965698	2948.95177583618	0	15057.7814070352	1	1	1	1	2019-05-24T17:28:30.536	NG_ecoli_LTEE_151_DM0	-0	-0	161.475	DIA_100X_EMPTY_1x1_100ms	9c263e18-859a-4a7c-9251-8707e712c996	EPI_100X_YFP_1x1_200ms_25sola	EPI_100X_RFP_1x1_200ms_25sola
216	39	11.7579259182694	459	49.3774305326826	1290.52069716776	1778.74945533769	519665	1132.16775599129	52.0565619874626	128.852912698352	0	2805594	6112.40522875817	974.108257700009	1133.25968270094	0	NaN	NaN	NaN	NaN	NaN	408.564722395123	0.913237139001085	38.9515335632464	12.136540427676	10.2143728852361	2.43336943142448	0.0223757753429883	0.0100291139843121	1	1.01154766543555	3191.81608215665	0	15561.8736383442	1	1	1	1	2019-05-24T17:28:30.536	NG_ecoli_LTEE_151_DM0	-0	-0	161.475	DIA_100X_EMPTY_1x1_100ms	4a29c52d-550a-4d07-a607-d3a564cfa4f4	EPI_100X_YFP_1x1_200ms_25sola	EPI_100X_RFP_1x1_200ms_25sola
217	36	11.4952621060798	414	49.3392629669546	1292.07246376812	1387.89371980676	2150038	5193.32850241546	52.0565619874626	128.852912698352	0	344153	831.287439613527	974.108257700009	1133.25968270094	0	NaN	NaN	NaN	NaN	NaN	377.7944935134	0.961894130703328	35.1884877458516	12.3014620023166	10.5127318054262	2.56866872117301	0.0196600306566747	0.00716772645905977	1	1.0037974042679	3054.37006464231	0	14972.3212560386	1	1	1	1	2019-05-24T17:28:30.536	NG_ecoli_LTEE_151_DM0	-0	-0	161.475	DIA_100X_EMPTY_1x1_100ms	eea1c424-6711-4406-b134-52885283d689	EPI_100X_YFP_1x1_200ms_25sola	EPI_100X_RFP_1x1_200ms_25sola
218	24	11.7706791778912	283	40.0287831080896	1289.04946996466	1676.88339222615	377633	1334.39222614841	52.0565619874626	128.852912698352	0	1270358	4488.89752650177	974.108257700009	1133.25968270094	0	NaN	NaN	NaN	NaN	NaN	260.20457104267	0.997252218433683	23.8339817609151	12.6832623959436	10.6067705082832	3.10105205449412	0.00640861331839761	0.00338881857956566	0	1.00041601152616	2105.97314504752	0	16167.4487632509	1	1	1	1	2019-05-24T17:28:30.536	NG_ecoli_LTEE_151_DM0	-0	-0	161.475	DIA_100X_EMPTY_1x1_100ms	d447f1f8-ed0d-4fe1-bfb5-72563d9a3bea	EPI_100X_YFP_1x1_200ms_25sola	EPI_100X_RFP_1x1_200ms_25sola
219	23	12.3421209868728	284	-0.498556656130306	1305.92957746479	868.661971830986	2318313	8163.07394366197	52.0565619874626	128.852912698352	0	469580	1653.45070422535	974.108257700009	1133.25968270094	0	NaN	NaN	NaN	NaN	NaN	266.482125768108	0.999857102526655	20.6448578067935	16.3500968696726	12.2543502726717	4.49470905883231	0.0118120322122611	0.0053370548079935	1	1.00048100066516	2434.90688126243	2	16387.3978873239	1	1	1	1	2019-05-24T17:28:30.536	NG_ecoli_LTEE_151_DM0	-0	-0	161.475	DIA_100X_EMPTY_1x1_100ms	c23ac769-a010-45f8-a12b-d8f05107247a	EPI_100X_YFP_1x1_200ms_25sola	EPI_100X_RFP_1x1_200ms_25sola
220	27	10.8425355241436	293	47.8273032630837	1308.31740614334	1828.02389078498	665933	2272.80887372014	52.0565619874626	128.852912698352	0	238979	815.627986348123	974.108257700009	1133.25968270094	0	NaN	NaN	NaN	NaN	NaN	273.165906926725	0.977977813433798	26.4220708914376	12.2028971135774	9.93411871605714	2.91407788140893	0.00750209100504583	0.00343052800094939	1	1.00034254467686	2047.93150016134	0	16148.7918088737	1	1	1	1	2019-05-24T17:28:30.536	NG_ecoli_LTEE_151_DM0	-0	-0	161.475	DIA_100X_EMPTY_1x1_100ms	0b994d26-898c-43d6-aa99-58f5481697c3	EPI_100X_YFP_1x1_200ms_25sola	EPI_100X_RFP_1x1_200ms_25sola
221	28	14.4993174821374	406	41.2050650225933	1311.77832512315	1155.62068965517	610191	1502.93349753695	52.0565619874626	128.852912698352	0	540355	1330.9236453202	974.108257700009	1133.25968270094	0	NaN	NaN	NaN	NaN	NaN	339.589209153884	0.999669354502598	25.4600345794475	16.1068487733734	12.6540885644024	4.36831038336927	0.040618065058237	0.0101700796819391	1	1.0042302550768	3201.92098118554	0	14672.0073891626	1	1	1	1	2019-05-24T17:28:30.536	NG_ecoli_LTEE_151_DM0	-0	-0	161.475	DIA_100X_EMPTY_1x1_100ms	9881adff-fa03-46ad-94e2-354a780e136b	EPI_100X_YFP_1x1_200ms_25sola	EPI_100X_RFP_1x1_200ms_25sola
222	25	10.3565892412534	259	42.4426437841373	1306.41698841699	845.837837837838	527045	2034.92277992278	52.0565619874626	128.852912698352	0	535904	2069.12741312741	974.108257700009	1133.25968270094	0	NaN	NaN	NaN	NaN	NaN	266.204797952683	0.99704303495513	25.2173377682092	12.3358733915007	10.2300330388841	3.03335038898832	0.00701089656699304	0.00369531488747141	0	1.00061340516001	2072.73217751284	2	16100.0038610039	1	1	1	1	2019-05-24T17:28:30.536	NG_ecoli_LTEE_151_DM0	-0	-0	161.475	DIA_100X_EMPTY_1x1_100ms	fab4aac2-0ae3-444d-8f58-2963a76823a1	EPI_100X_YFP_1x1_200ms_25sola	EPI_100X_RFP_1x1_200ms_25sola
223	24	14.1185703230163	339	-27.9227191893096	1313.10619469027	698.699115044248	64371	189.884955752212	52.0565619874626	128.852912698352	0	7428139	21911.9144542773	974.108257700009	1133.25968270094	0	NaN	NaN	NaN	NaN	NaN	305.380449791333	0.999263819165888	22.8888535070497	16.5493566002624	12.5620026463712	4.42033589728233	0.049424079223654	0.0242647953948793	1	1.02273495705591	2836.81935965776	0	16745.1681415929	1	1	1	1	2019-05-24T17:28:30.536	NG_ecoli_LTEE_151_DM0	-0	-0	161.475	DIA_100X_EMPTY_1x1_100ms	4b8cc4ed-b53f-42c1-8cc6-2481a5212376	EPI_100X_YFP_1x1_200ms_25sola	EPI_100X_RFP_1x1_200ms_25sola
224	25	11.9399881276928	299	43.5649621648675	1323.29431438127	975.809364548495	76607	256.210702341137	52.0565619874626	128.852912698352	0	10806021	36140.5384615385	974.108257700009	1133.25968270094	0	NaN	NaN	NaN	NaN	NaN	266.476660578004	0.998785458166476	23.7086961975815	13.4750290202602	10.8656186359738	3.3185392100266	0.00167340244813196	0.000618240168995783	1	1.00000685066561	2198.39875291678	0	15201.3712374582	1	1	1	1	2019-05-24T17:28:30.536	NG_ecoli_LTEE_151_DM0	-0	-0	161.475	DIA_100X_EMPTY_1x1_100ms	341da21d-b6bd-4526-8087-12c49ae45c6b	EPI_100X_YFP_1x1_200ms_25sola	EPI_100X_RFP_1x1_200ms_25sola
225	39	11.8404743557449	462	49.1894947069227	1322.2012987013	864.435064935065	1014097	2195.01515151515	52.0565619874626	128.852912698352	0	924691	2001.49567099567	974.108257700009	1133.25968270094	0	NaN	NaN	NaN	NaN	NaN	426.787543002419	0.90534657811601	39.7846309376881	13.2505621163632	10.4871621162266	2.583673076024	0.0282451167749307	0.0124987037166706	1	1.01453109029253	3436.53821945858	2	16361.7683982684	1	1	1	1	2019-05-24T17:28:30.536	NG_ecoli_LTEE_151_DM0	-0	-0	161.475	DIA_100X_EMPTY_1x1_100ms	ca975a6c-6752-49c7-9391-8567c7507953	EPI_100X_YFP_1x1_200ms_25sola	EPI_100X_RFP_1x1_200ms_25sola
226	21	11.4862678035123	241	10.7309724710815	1322.84232365145	1620.30705394191	82481	342.244813278008	52.0565619874626	128.852912698352	0	4845178	20104.4730290456	974.108257700009	1133.25968270094	0	NaN	NaN	NaN	NaN	NaN	224.098605776191	0.99982538997347	19.6058543316652	13.9691842675013	10.9209057725701	3.77564400225863	0.000746063510252932	0.000366168630300565	1	1.00000196157562	1836.50862728053	0	15594.1825726141	1	1	1	1	2019-05-24T17:28:30.536	NG_ecoli_LTEE_151_DM0	-0	-0	161.475	DIA_100X_EMPTY_1x1_100ms	d8784580-04e4-4cab-91c3-93d3e0a272e3	EPI_100X_YFP_1x1_200ms_25sola	EPI_100X_RFP_1x1_200ms_25sola
227	28	11.5626639433808	324	43.948211975755	1337.69135802469	1575.62962962963	74279	229.256172839506	52.0565619874626	128.852912698352	0	5575904	17209.5802469136	974.108257700009	1133.25968270094	0	NaN	NaN	NaN	NaN	NaN	298.067169019591	0.925419203349293	28.7295485655839	12.7419924233429	10.1164082025704	2.74956921982444	0.0118725549156584	0.00473816808784815	1	1.0009157295318	2309.25223872194	0	17637.8765432099	1	1	1	1	2019-05-24T17:28:30.536	NG_ecoli_LTEE_151_DM0	-0	-0	161.475	DIA_100X_EMPTY_1x1_100ms	50802d13-67db-4f86-8f62-2119e16df804	EPI_100X_YFP_1x1_200ms_25sola	EPI_100X_RFP_1x1_200ms_25sola
228	27	11.9767909029518	324	45.6039711214623	1342.50617283951	306.691358024691	461588	1424.65432098765	52.0565619874626	128.852912698352	0	574834	1774.17901234568	974.108257700009	1133.25968270094	0	NaN	NaN	NaN	NaN	NaN	278.545884039186	0.993707971049026	25.8785872407298	12.5569864870679	10.4893078879769	2.95709887176305	0.00120349189535176	0.000444252645943345	1	1.00000883448162	2236.26935065552	0	15910.225308642	1	1	1	1	2019-05-24T17:28:30.536	NG_ecoli_LTEE_151_DM0	-0	-0	161.475	DIA_100X_EMPTY_1x1_100ms	6c5b99bd-c784-4e62-891d-0d175ead1992	EPI_100X_YFP_1x1_200ms_25sola	EPI_100X_RFP_1x1_200ms_25sola
229	28	11.6438109853352	326	45.8688826919751	1367.37116564417	1649.8773006135	1127174	3457.58895705521	52.0565619874626	128.852912698352	0	379083	1162.83128834356	974.108257700009	1133.25968270094	0	NaN	NaN	NaN	NaN	NaN	296.711417530126	0.991039786155513	26.9708090213448	12.7202723123092	10.6085151462779	3.17332056936572	0.00998097939437689	0.00429725550431858	1	1.00077982118564	2383.92757272024	0	15425.4263803681	1	1	1	1	2019-05-24T17:28:30.536	NG_ecoli_LTEE_151_DM0	-0	-0	161.475	DIA_100X_EMPTY_1x1_100ms	988d34c2-2e44-40dd-a251-667e3997268a	EPI_100X_YFP_1x1_200ms_25sola	EPI_100X_RFP_1x1_200ms_25sola
230	26	11.9262483206873	311	45.0088998002229	1374.15434083601	553.739549839228	467700	1503.85852090032	52.0565619874626	128.852912698352	0	768267	2470.31189710611	974.108257700009	1133.25968270094	0	NaN	NaN	NaN	NaN	NaN	275.547475832926	0.993709616415069	25.4702172822068	12.4842503106703	10.232313593908	3.39043887252565	0.0145573614842027	0.00776629570368148	0	1.00279248488632	2094.45104900003	0	15634.3054662379	1	1	1	1	2019-05-24T17:28:30.536	NG_ecoli_LTEE_151_DM0	-0	-0	161.475	DIA_100X_EMPTY_1x1_100ms	a466f6c9-bcf8-4d17-876d-23827833d4d7	EPI_100X_YFP_1x1_200ms_25sola	EPI_100X_RFP_1x1_200ms_25sola
231	25	12.5235886946757	314	38.3125696760304	1377.83757961783	775.442675159236	325079	1035.28343949045	52.0565619874626	128.852912698352	0	238654	760.044585987261	974.108257700009	1133.25968270094	0	NaN	NaN	NaN	NaN	NaN	272.586448551207	0.999367429982776	24.0358284320757	13.4352348685507	10.8956846352666	3.46815351791309	0.00284160674202956	0.00150768401777585	1	1.0000906086539	2241.08343636631	0	15206.4108280255	1	1	1	1	2019-05-24T17:28:30.536	NG_ecoli_LTEE_151_DM0	-0	-0	161.475	DIA_100X_EMPTY_1x1_100ms	e8df9a1c-efd1-4099-ba84-8b8fdcaea35d	EPI_100X_YFP_1x1_200ms_25sola	EPI_100X_RFP_1x1_200ms_25sola
232	36	10.9808196164023	396	49.3992391154293	1394.32828282828	1771.10858585859	1571287	3967.89646464646	52.0565619874626	128.852912698352	0	2265687	5721.43181818182	974.108257700009	1133.25968270094	0	NaN	NaN	NaN	NaN	NaN	368.059382124599	0.960577444617711	35.5163597442901	12.0921369542381	10.0818155900426	2.54848029707932	0.00528908632436311	0.00209848085612757	2	1.00007523500433	2835.27916409002	0	16030.8005050505	1	1	1	1	2019-05-24T17:28:30.536	NG_ecoli_LTEE_151_DM0	-0	-0	161.475	DIA_100X_EMPTY_1x1_100ms	7fd48045-ebfd-4362-8476-10144b855dd4	EPI_100X_YFP_1x1_200ms_25sola	EPI_100X_RFP_1x1_200ms_25sola
233	21	11.4686478565537	241	10.7314259760214	1392.46473029046	591.078838174274	372989	1547.67219917012	52.0565619874626	128.852912698352	0	223599	927.796680497925	974.108257700009	1133.25968270094	0	NaN	NaN	NaN	NaN	NaN	224.527523992367	0.999733150256392	20.7770114823465	13.0592766953439	10.4280064954996	3.38394850016363	0.00322113209546716	0.0018055626274333	0	1.00009453184922	1774.4981347798	0	15344.6970954357	1	1	1	1	2019-05-24T17:28:30.536	NG_ecoli_LTEE_151_DM0	-0	-0	161.475	DIA_100X_EMPTY_1x1_100ms	e1a0f2c2-2433-491a-9032-fbcb83756fa8	EPI_100X_YFP_1x1_200ms_25sola	EPI_100X_RFP_1x1_200ms_25sola
234	28	12.9092351494198	362	44.1744878150849	1405.01657458564	226.019337016575	75991	209.919889502762	52.0565619874626	128.852912698352	0	11359157	31378.8867403315	974.108257700009	1133.25968270094	0	NaN	NaN	NaN	NaN	NaN	300.817652829898	0.997295574344563	27.0504090318308	12.7822921906621	10.7737553202981	3.14638662710001	0.0140592633756869	0.00584830570356331	1	1.00110802794718	2466.0276072899	0	15387.7375690608	1	1	1	1	2019-05-24T17:28:30.536	NG_ecoli_LTEE_151_DM0	-0	-0	161.475	DIA_100X_EMPTY_1x1_100ms	f67b9089-879f-4aab-80ff-2f1dad01e65f	EPI_100X_YFP_1x1_200ms_25sola	EPI_100X_RFP_1x1_200ms_25sola
235	26	10.9998761653873	286	46.7096333736304	1405.87062937063	1370.73076923077	347677	1215.65384615385	52.0565619874626	128.852912698352	0	372315	1301.8006993007	974.108257700009	1133.25968270094	0	NaN	NaN	NaN	NaN	NaN	267.800050031231	0.990218318935593	25.0665607110632	12.4312694250418	10.3047287412295	3.02917035374319	0.00849830032331806	0.00398192517244105	1	1.00067535289465	2090.53652386625	0	15620.9615384615	1	1	1	1	2019-05-24T17:28:30.536	NG_ecoli_LTEE_151_DM0	-0	-0	161.475	DIA_100X_EMPTY_1x1_100ms	abf222cb-0248-489e-8b2c-f0702b93aba6	EPI_100X_YFP_1x1_200ms_25sola	EPI_100X_RFP_1x1_200ms_25sola
236	27	11.527667646545	311	45.6333546519416	1408.91318327974	1558.28617363344	1234046	3967.99356913183	52.0565619874626	128.852912698352	0	293421	943.475884244373	974.108257700009	1133.25968270094	0	NaN	NaN	NaN	NaN	NaN	280.69681124858	0.986991538264531	26.3485217802254	12.1493288538879	10.4021156297162	2.81827427229377	0.0163719155334697	0.00926768018154906	0	1.00395066280674	2239.18249692825	0	15764.8810289389	1	1	1	1	2019-05-24T17:28:30.536	NG_ecoli_LTEE_151_DM0	-0	-0	161.475	DIA_100X_EMPTY_1x1_100ms	67d25324-d639-49a3-84e8-0ca0a49c14c9	EPI_100X_YFP_1x1_200ms_25sola	EPI_100X_RFP_1x1_200ms_25sola
237	29	12.3952564273306	359	46.7914407812137	1412.68802228412	1690.9721448468	823695	2294.41504178273	52.0565619874626	128.852912698352	0	396835	1105.38997214485	974.108257700009	1133.25968270094	0	NaN	NaN	NaN	NaN	NaN	318.791196248422	0.993214247912171	27.7159576786008	13.3624702266878	11.1884620766256	3.10910275269949	0.00745835946139971	0.00344071450068869	0	1.00056011240535	2724.96268298543	0	15207.2757660167	1	1	1	1	2019-05-24T17:28:30.536	NG_ecoli_LTEE_151_DM0	-0	-0	161.475	DIA_100X_EMPTY_1x1_100ms	eed2a434-5e37-4cc3-be58-49b947173fde	EPI_100X_YFP_1x1_200ms_25sola	EPI_100X_RFP_1x1_200ms_25sola
238	26	12.0790521997524	315	39.6695711316998	1409.5746031746	2015.7746031746	551922	1752.13333333333	52.0565619874626	128.852912698352	0	401741	1275.36825396825	974.108257700009	1133.25968270094	0	NaN	NaN	NaN	NaN	NaN	282.640063949015	0.995889479787351	25.9770166329186	12.8755505194555	10.462754457875	3.23673891996103	0.00632408050175679	0.0032412296496252	1	1.00050472527357	2233.42421481669	0	15656.6666666667	1	1	1	1	2019-05-24T17:28:30.536	NG_ecoli_LTEE_151_DM0	-0	-0	161.475	DIA_100X_EMPTY_1x1_100ms	5a8f5c6a-2956-4c00-92c3-c2d7c2eb2bdc	EPI_100X_YFP_1x1_200ms_25sola	EPI_100X_RFP_1x1_200ms_25sola
239	28	12.3553036237701	346	45.9190325827507	1416.8063583815	1880.15606936416	683646	1975.85549132948	52.0565619874626	128.852912698352	0	318961	921.852601156069	974.108257700009	1133.25968270094	0	NaN	NaN	NaN	NaN	NaN	316.534327675984	0.988051351157553	27.1956577968958	13.4145035240021	11.3129982144368	3.12421412504335	0.0155419190605771	0.00766592632622518	1	1.00304006345355	2733.66244403591	0	15449.7543352601	1	1	1	1	2019-05-24T17:28:30.536	NG_ecoli_LTEE_151_DM0	-0	-0	161.475	DIA_100X_EMPTY_1x1_100ms	ba04b7cc-5659-48da-a0aa-14467afbe74e	EPI_100X_YFP_1x1_200ms_25sola	EPI_100X_RFP_1x1_200ms_25sola
240	24	12.7471200796752	306	25.9972684535449	1419.99019607843	274.911764705882	436640	1426.92810457516	52.0565619874626	128.852912698352	0	331587	1083.61764705882	974.108257700009	1133.25968270094	0	NaN	NaN	NaN	NaN	NaN	266.670213308683	0.9998544855106	21.9765372257355	14.7756553511057	11.6035956059235	3.96392944190715	0.00473139476385337	0.00203125352827286	1	1.00008550753669	2323.99031705839	1	15326.3202614379	1	1	1	1	2019-05-24T17:28:30.536	NG_ecoli_LTEE_151_DM0	-0	-0	161.475	DIA_100X_EMPTY_1x1_100ms	b6b8df3b-e817-44c0-ac09-cd16cae6a451	EPI_100X_YFP_1x1_200ms_25sola	EPI_100X_RFP_1x1_200ms_25sola
241	31	10.2651848320806	318	47.3202475018604	1434.17610062893	142.622641509434	60252	189.471698113208	52.0565619874626	128.852912698352	0	11606371	36498.0220125786	974.108257700009	1133.25968270094	0	NaN	NaN	NaN	NaN	NaN	305.308399825968	0.972599798988892	30.0867318987675	12.8778824338652	9.867013087466	2.79030124562779	0.00540474455829159	0.00375983500011254	0	1.00071603804971	2300.57452251274	1	17280.4465408805	1	1	1	1	2019-05-24T17:28:30.536	NG_ecoli_LTEE_151_DM0	-0	-0	161.475	DIA_100X_EMPTY_1x1_100ms	60fb5ac5-2d11-4c8f-8c25-5dbd2dbc5124	EPI_100X_YFP_1x1_200ms_25sola	EPI_100X_RFP_1x1_200ms_25sola
242	22	11.2686914901957	248	10.5588402061083	1439.69758064516	278.54435483871	364178	1468.45967741935	52.0565619874626	128.852912698352	0	366949	1479.63306451613	974.108257700009	1133.25968270094	0	NaN	NaN	NaN	NaN	NaN	233.676152010411	0.99894071702631	21.3998301313524	13.504046745004	10.3419288315974	3.62493827123591	0.0338212462302082	0.0179845019665224	0	1.01059856728947	1797.64237529142	1	16067.9637096774	1	1	1	1	2019-05-24T17:28:30.536	NG_ecoli_LTEE_151_DM0	-0	-0	161.475	DIA_100X_EMPTY_1x1_100ms	099df1a3-a661-46f1-950a-526b31b06fe0	EPI_100X_YFP_1x1_200ms_25sola	EPI_100X_RFP_1x1_200ms_25sola
243	11	6.34722529090237	70	-49.9998519221871	1446.67142857143	127.142857142857	20822	297.457142857143	52.0565619874626	128.852912698352	0	1704238	24346.2571428571	974.108257700009	1133.25968270094	0	NaN	NaN	NaN	NaN	NaN	122.836741665511	0.999664415415494	NaN	NaN	NaN	NaN	NaN	NaN	NaN	NaN	NaN	2	18413.1285714286	1	1	1	1	2019-05-24T17:28:30.536	NG_ecoli_LTEE_151_DM0	-0	-0	161.475	DIA_100X_EMPTY_1x1_100ms	fb82b1d2-f153-457c-80c3-697a39fb2d3f	EPI_100X_YFP_1x1_200ms_25sola	EPI_100X_RFP_1x1_200ms_25sola
244	36	12.5430015572224	452	48.7384660188472	1463.51769911504	115.37389380531	112038	247.871681415929	52.0565619874626	128.852912698352	0	17037048	37692.5840707965	974.108257700009	1133.25968270094	0	NaN	NaN	NaN	NaN	NaN	390.684961925735	0.928988534510725	36.3572221723761	12.2510352809644	10.4832461509939	2.53952260541747	0.0255597702598785	0.0114890999633967	1	1.00574068555308	3138.13875367457	1	17724.7920353982	1	1	1	1	2019-05-24T17:28:30.536	NG_ecoli_LTEE_151_DM0	-0	-0	161.475	DIA_100X_EMPTY_1x1_100ms	720615af-cdc9-48bf-b535-98a515b0bc5c	EPI_100X_YFP_1x1_200ms_25sola	EPI_100X_RFP_1x1_200ms_25sola
245	27	11.5086786077349	311	45.7525914859527	1462.52733118971	1516.04823151125	7327326	23560.5337620579	52.0565619874626	128.852912698352	0	513839	1652.2154340836	974.108257700009	1133.25968270094	0	NaN	NaN	NaN	NaN	NaN	289.523148745204	0.98390225054818	26.2014297054034	12.8578946965185	10.7269661841213	3.00016523978961	0.00159400947478037	0.000612656065726764	2	1.00000740672225	2367.92909678906	0	15847.7909967846	1	1	1	1	2019-05-24T17:28:30.536	NG_ecoli_LTEE_151_DM0	-0	-0	161.475	DIA_100X_EMPTY_1x1_100ms	82a0ac36-540e-4a31-a979-cadaaa0cadaa	EPI_100X_YFP_1x1_200ms_25sola	EPI_100X_RFP_1x1_200ms_25sola
246	43	12.1808519164323	524	47.783228749007	1474.1965648855	1096.26717557252	262673	501.284351145038	52.0565619874626	128.852912698352	0	6190689	11814.2919847328	974.108257700009	1133.25968270094	0	NaN	NaN	NaN	NaN	NaN	461.454601807273	0.903030144197758	42.6967947957409	13.0971328673787	10.6271869939852	2.62376003375251	0.0179020234535232	0.00566782983876501	1	1.00419453145353	3787.23104293553	1	15792.7996183206	1	1	1	1	2019-05-24T17:28:30.536	NG_ecoli_LTEE_151_DM0	-0	-0	161.475	DIA_100X_EMPTY_1x1_100ms	b7653569-1f02-42bd-9f58-8d9151fc39ee	EPI_100X_YFP_1x1_200ms_25sola	EPI_100X_RFP_1x1_200ms_25sola
247	30	13.1316802933533	395	42.3032185911346	1469.59240506329	623.435443037975	446655	1130.77215189873	52.0565619874626	128.852912698352	0	406285	1028.56962025316	974.108257700009	1133.25968270094	0	NaN	NaN	NaN	NaN	NaN	332.134989706575	0.985200640238761	29.7506377716813	13.2978740466976	10.8985708577399	2.95775845636284	0.0119264659691188	0.0048665943798766	1	1.0006890039507	2775.39796729284	0	14720.4962025316	1	1	1	1	2019-05-24T17:28:30.536	NG_ecoli_LTEE_151_DM0	-0	-0	161.475	DIA_100X_EMPTY_1x1_100ms	3911ea11-bb7c-4c8e-aaf5-c9013749f46e	EPI_100X_YFP_1x1_200ms_25sola	EPI_100X_RFP_1x1_200ms_25sola
248	32	11.6039882817835	372	47.7235624282737	1467.53494623656	1665.69892473118	721519	1939.56720430108	52.0565619874626	128.852912698352	0	432932	1163.79569892473	974.108257700009	1133.25968270094	0	NaN	NaN	NaN	NaN	NaN	332.407274411955	0.959630897434395	31.5308982762998	12.2058324243058	10.2553205087198	2.58489099118631	0.013382297794434	0.00604799596469269	1	1.00248350984029	2604.50203186892	0	15586.9758064516	1	1	1	1	2019-05-24T17:28:30.536	NG_ecoli_LTEE_151_DM0	-0	-0	161.475	DIA_100X_EMPTY_1x1_100ms	9ee7527a-8885-4eb8-bb00-637dc47b33fc	EPI_100X_YFP_1x1_200ms_25sola	EPI_100X_RFP_1x1_200ms_25sola
249	26	10.7167633883345	279	42.96335378898	1474.70967741935	1081.50537634409	307456	1101.99283154122	52.0565619874626	128.852912698352	0	1007337	3610.52688172043	974.108257700009	1133.25968270094	0	NaN	NaN	NaN	NaN	NaN	277.036502692467	0.982794146061649	26.5874364181003	12.0400030342266	10.1186255830206	2.81750360358238	0.016463424484592	0.00934513546400124	0	1.0038929092744	2138.00835448726	1	16432.3548387097	1	1	1	1	2019-05-24T17:28:30.536	NG_ecoli_LTEE_151_DM0	-0	-0	161.475	DIA_100X_EMPTY_1x1_100ms	f836cc6c-7b1e-4b32-b101-44df90d0e74a	EPI_100X_YFP_1x1_200ms_25sola	EPI_100X_RFP_1x1_200ms_25sola
250	9	4.31681814989011	40	-49.9996238653519	1490.3	1897.1	18999	474.975	52.0565619874626	128.852912698352	0	1001886	25047.15	974.108257700009	1133.25968270094	0	NaN	NaN	NaN	NaN	NaN	115.717512434478	0.999637674825904	NaN	NaN	NaN	NaN	NaN	NaN	NaN	NaN	NaN	1	19183.375	1	1	1	1	2019-05-24T17:28:30.536	NG_ecoli_LTEE_151_DM0	-0	-0	161.475	DIA_100X_EMPTY_1x1_100ms	bed07f4c-76d7-44ee-b1b0-4a6b26edb0f8	EPI_100X_YFP_1x1_200ms_25sola	EPI_100X_RFP_1x1_200ms_25sola
251	29	11.5853637350944	336	23.7310435396947	1501.62202380952	1906.97321428571	610093	1815.75297619048	52.0565619874626	128.852912698352	0	955385	2843.40773809524	974.108257700009	1133.25968270094	0	NaN	NaN	NaN	NaN	NaN	307.386759934749	0.925546847116267	29.2163454118823	13.2869248111622	10.1185611997472	2.70673683828091	0.0797833092962997	0.0313292309370582	1	1.05228455137225	2349.38016176307	1	16187.3244047619	1	1	1	1	2019-05-24T17:28:30.536	NG_ecoli_LTEE_151_DM0	-0	-0	161.475	DIA_100X_EMPTY_1x1_100ms	50108c9f-4862-4b5b-96f2-37d53331eb48	EPI_100X_YFP_1x1_200ms_25sola	EPI_100X_RFP_1x1_200ms_25sola
252	25	12.8855093713943	324	35.0355456981425	1511.98456790123	276.679012345679	2380475	7347.1450617284	52.0565619874626	128.852912698352	0	870624	2687.11111111111	974.108257700009	1133.25968270094	0	NaN	NaN	NaN	NaN	NaN	277.469357463181	0.999577012684757	25.2657529335586	12.842529093574	10.6699755392	3.10113598743682	0.00157732101069522	0.000968279290626556	1	1.00003838540767	2259.17032070566	0	15941.1543209877	1	1	1	1	2019-05-24T17:28:30.536	NG_ecoli_LTEE_151_DM0	-0	-0	161.475	DIA_100X_EMPTY_1x1_100ms	597a4735-14ae-4469-8627-c1c1f69a493e	EPI_100X_YFP_1x1_200ms_25sola	EPI_100X_RFP_1x1_200ms_25sola
253	26	10.808751245683	281	45.0579476566982	1517.24555160142	1408.29181494662	62897	223.832740213523	52.0565619874626	128.852912698352	0	7375916	26248.8113879004	974.108257700009	1133.25968270094	0	NaN	NaN	NaN	NaN	NaN	249.693649796137	0.997708797098331	24.7486533702076	12.5042522863493	9.80735715546691	3.05224414425267	0.00819791532168484	0.00446702768047399	1	1.00021186490634	1869.58595579209	0	16612.359430605	1	1	1	1	2019-05-24T17:28:30.536	NG_ecoli_LTEE_151_DM0	-0	-0	161.475	DIA_100X_EMPTY_1x1_100ms	07f8f834-6637-4674-ab68-94ab47b995f2	EPI_100X_YFP_1x1_200ms_25sola	EPI_100X_RFP_1x1_200ms_25sola
254	29	12.2042688863029	354	46.4404471816814	1519.85310734463	1777.91242937853	1498564	4233.23163841808	52.0565619874626	128.852912698352	0	426741	1205.48305084746	974.108257700009	1133.25968270094	0	NaN	NaN	NaN	NaN	NaN	315.265281303467	0.969988029189445	28.1817064173812	13.3325246038093	10.749081374368	3.17804190692419	0.0196288041523858	0.00751496985776948	1	1.00150255232245	2557.4071145454	0	15537.3531073446	1	1	1	1	2019-05-24T17:28:30.536	NG_ecoli_LTEE_151_DM0	-0	-0	161.475	DIA_100X_EMPTY_1x1_100ms	9dc0fd83-9c98-41ad-acdb-5ed5b507adc8	EPI_100X_YFP_1x1_200ms_25sola	EPI_100X_RFP_1x1_200ms_25sola
255	22	11.1326553319441	245	20.2703899042193	1537.83673469388	581.248979591837	269121	1098.45306122449	52.0565619874626	128.852912698352	0	208924	852.751020408163	974.108257700009	1133.25968270094	0	NaN	NaN	NaN	NaN	NaN	221.922366030545	0.999804010241596	20.2734774370438	13.3638482768479	10.5548887704137	3.48890348684385	0.00109998739014742	0.000496998511549209	1	1.0000030272077	1773.88495940242	0	14807.6040816327	1	1	1	1	2019-05-24T17:28:30.536	NG_ecoli_LTEE_151_DM0	-0	-0	161.475	DIA_100X_EMPTY_1x1_100ms	42063210-34e7-4c08-a80b-8d66bc19ffed	EPI_100X_YFP_1x1_200ms_25sola	EPI_100X_RFP_1x1_200ms_25sola
256	30	12.3073276168864	370	48.1763257892994	1545.78648648649	1950.14864864865	762730	2061.43243243243	52.0565619874626	128.852912698352	0	551055	1489.33783783784	974.108257700009	1133.25968270094	0	NaN	NaN	NaN	NaN	NaN	317.766236655033	0.992843344783969	28.7919381668214	12.5952368048332	10.7801143208792	2.89008438434085	0.0119454202300733	0.00763539364453059	0	1.00295490051985	2627.89201501112	0	15744.0702702703	1	1	1	1	2019-05-24T17:28:30.536	NG_ecoli_LTEE_151_DM0	-0	-0	161.475	DIA_100X_EMPTY_1x1_100ms	78ea02d4-71b7-40d8-adeb-c584fb541ebd	EPI_100X_YFP_1x1_200ms_25sola	EPI_100X_RFP_1x1_200ms_25sola
257	26	12.0385216476746	313	43.8358107180879	1547.11182108626	1333.89776357827	782583	2500.26517571885	52.0565619874626	128.852912698352	0	346656	1107.52715654952	974.108257700009	1133.25968270094	0	NaN	NaN	NaN	NaN	NaN	277.676538702294	0.992036005540075	25.546560125898	12.942684144184	10.3246059406473	3.38047002144752	0.0203264200970308	0.00812296859307581	1	1.00287310563202	2138.7955969246	0	15047.6357827476	1	1	1	1	2019-05-24T17:28:30.536	NG_ecoli_LTEE_151_DM0	-0	-0	161.475	DIA_100X_EMPTY_1x1_100ms	e2d7acaf-603c-4905-b6e3-6edf66d96238	EPI_100X_YFP_1x1_200ms_25sola	EPI_100X_RFP_1x1_200ms_25sola
258	30	15.1217388748698	454	42.7866164332982	1549.6872246696	1813.16079295154	169141	372.557268722467	52.0565619874626	128.852912698352	0	13921764	30664.6784140969	974.108257700009	1133.25968270094	0	NaN	NaN	NaN	NaN	NaN	389.30428583439	0.995619800445912	28.4834812271642	15.8820018657753	13.1295250606405	3.96746159890818	0.0384241986607407	0.0195645886688339	0	1.02116964289547	3856.39029839602	0	14625.781938326	1	1	1	1	2019-05-24T17:28:30.536	NG_ecoli_LTEE_151_DM0	-0	-0	161.475	DIA_100X_EMPTY_1x1_100ms	041d950f-9029-43a4-8b8c-2ef9b5bc1bfa	EPI_100X_YFP_1x1_200ms_25sola	EPI_100X_RFP_1x1_200ms_25sola
259	28	11.0344156945498	309	41.0058540948255	1562.21359223301	460.595469255663	65515	212.022653721683	52.0565619874626	128.852912698352	0	4581090	14825.5339805825	974.108257700009	1133.25968270094	0	NaN	NaN	NaN	NaN	NaN	274.290478857386	0.945974897078305	26.9166425882811	13.4473844394628	9.76758451553778	3.08512027342655	0.0350574748101493	0.0138269481990538	1	1.00931616614938	2016.90352301596	0	18246.0453074434	1	1	1	1	2019-05-24T17:28:30.536	NG_ecoli_LTEE_151_DM0	-0	-0	161.475	DIA_100X_EMPTY_1x1_100ms	17d644fd-71de-4f70-b2a3-4a79f02f2bbd	EPI_100X_YFP_1x1_200ms_25sola	EPI_100X_RFP_1x1_200ms_25sola
260	31	11.0751188979543	344	48.7860986984063	1567.52034883721	1681.4273255814	419195	1218.59011627907	52.0565619874626	128.852912698352	0	297164	863.848837209302	974.108257700009	1133.25968270094	0	NaN	NaN	NaN	NaN	NaN	317.739170455918	0.977964722361302	30.5606098657626	11.8181160731814	9.9246791990101	2.91985565031761	0.00928621474819869	0.00201418205044741	1	1.0002341898157	2364.20348700564	0	16069.1279069767	1	1	1	1	2019-05-24T17:28:30.536	NG_ecoli_LTEE_151_DM0	-0	-0	161.475	DIA_100X_EMPTY_1x1_100ms	1ac8c2d0-3b60-417d-bd10-5e07e25c1a14	EPI_100X_YFP_1x1_200ms_25sola	EPI_100X_RFP_1x1_200ms_25sola
261	36	13.0380861681933	470	41.7061732443252	1588.39787234043	274.834042553191	145690	309.978723404255	52.0565619874626	128.852912698352	0	10836390	23056.1489361702	974.108257700009	1133.25968270094	0	NaN	NaN	NaN	NaN	NaN	405.893733185842	0.886299897225157	36.585432520853	13.8938169033476	10.7552428280629	2.96795542157922	0.0369420530021907	0.0157883455033338	0	1.0205846291376	3323.82779671588	1	16515.0063829787	1	1	1	1	2019-05-24T17:28:30.536	NG_ecoli_LTEE_151_DM0	-0	-0	161.475	DIA_100X_EMPTY_1x1_100ms	c574a55c-853a-4bce-bd9f-a6954bd6310f	EPI_100X_YFP_1x1_200ms_25sola	EPI_100X_RFP_1x1_200ms_25sola
262	41	11.9983012962679	492	47.7890035974385	1602.0243902439	2011.68292682927	109512	222.585365853659	52.0565619874626	128.852912698352	0	10149380	20628.8211382114	974.108257700009	1133.25968270094	0	NaN	NaN	NaN	NaN	NaN	436.635411418812	0.87724504592517	40.2350394718736	13.6990967877517	10.6643138795576	2.94829816507284	0.0115247492179155	0.00576176177675647	0	1.00268579608798	3593.85169318983	0	16835.5772357724	1	1	1	1	2019-05-24T17:28:30.536	NG_ecoli_LTEE_151_DM0	-0	-0	161.475	DIA_100X_EMPTY_1x1_100ms	00dd1c21-8428-427a-ae8a-a0f832898e7b	EPI_100X_YFP_1x1_200ms_25sola	EPI_100X_RFP_1x1_200ms_25sola
263	22	11.361666121154	251	10.4444410131283	1598.1593625498	1261.3984063745	55049	219.318725099602	52.0565619874626	128.852912698352	0	6757616	26922.7729083665	974.108257700009	1133.25968270094	0	NaN	NaN	NaN	NaN	NaN	228.82237509354	0.99991793173772	21.565607280991	13.0915703573658	10.1744999370644	3.49410325133883	0.00471676573549808	0.00249264625229256	0	1.00020319224579	1753.38675055734	0	16413.9521912351	1	1	1	1	2019-05-24T17:28:30.536	NG_ecoli_LTEE_151_DM0	-0	-0	161.475	DIA_100X_EMPTY_1x1_100ms	83cd8278-1e0c-4b14-aec7-e86cc93e0f77	EPI_100X_YFP_1x1_200ms_25sola	EPI_100X_RFP_1x1_200ms_25sola
264	24	11.7083309559308	281	26.2782310834193	1600.35587188612	1300.87900355872	351890	1252.27758007117	52.0565619874626	128.852912698352	0	1079863	3842.92882562278	974.108257700009	1133.25968270094	0	NaN	NaN	NaN	NaN	NaN	260.046110293091	0.999282258383756	23.0208006370063	13.1470008568233	10.819237488385	3.5029387831062	0.00436949896769183	0.00120366151637081	0	1.00004885240515	2116.42855778096	0	15635.6298932384	1	1	1	1	2019-05-24T17:28:30.536	NG_ecoli_LTEE_151_DM0	-0	-0	161.475	DIA_100X_EMPTY_1x1_100ms	e1d864a0-6ad3-4921-be4a-f159d3710fe7	EPI_100X_YFP_1x1_200ms_25sola	EPI_100X_RFP_1x1_200ms_25sola
265	32	12.3658595206918	397	48.2567290815164	1608.33501259446	213.057934508816	725197	1826.69269521411	52.0565619874626	128.852912698352	0	1176953	2964.61712846348	974.108257700009	1133.25968270094	0	NaN	NaN	NaN	NaN	NaN	337.381907359953	0.957110809582223	30.9545715752112	12.9417281807181	10.5916065440728	2.78108925882425	0.0241826274457503	0.0120165696358419	1	1.00910836126027	2727.33419383529	1	15211.7078085642	1	1	1	1	2019-05-24T17:28:30.536	NG_ecoli_LTEE_151_DM0	-0	-0	161.475	DIA_100X_EMPTY_1x1_100ms	31eb2e28-88bf-4c35-8bf3-212b83ab6a6b	EPI_100X_YFP_1x1_200ms_25sola	EPI_100X_RFP_1x1_200ms_25sola
266	22	9.13623843045859	201	15.8964204780639	1603.82587064677	254.07960199005	46819	232.930348258706	52.0565619874626	128.852912698352	0	6724109	33453.2786069652	974.108257700009	1133.25968270094	0	NaN	NaN	NaN	NaN	NaN	209.024044187788	0.999182368849076	21.7871391014116	11.3380548158314	9.11539435874377	3.10904443794638	0.0135742816038549	0.00735421125001294	0	1.00179441001359	1421.80819168672	1	18175.2039800995	1	1	1	1	2019-05-24T17:28:30.536	NG_ecoli_LTEE_151_DM0	-0	-0	161.475	DIA_100X_EMPTY_1x1_100ms	9b3accfb-5a04-47cd-8e0d-d7bf23aec779	EPI_100X_YFP_1x1_200ms_25sola	EPI_100X_RFP_1x1_200ms_25sola
267	31	11.5200938830945	357	48.9229345658214	1617.11764705882	1424.07843137255	645010	1806.75070028011	52.0565619874626	128.852912698352	0	450102	1260.78991596639	974.108257700009	1133.25968270094	0	NaN	NaN	NaN	NaN	NaN	326.127792146546	0.977638553547391	30.0020979787585	12.4685013470456	10.5067260426777	2.94613353705097	0.0161860976922825	0.00191208725788765	0	1.00017424020202	2601.21544006189	0	15182.6946778711	1	1	1	1	2019-05-24T17:28:30.536	NG_ecoli_LTEE_151_DM0	-0	-0	161.475	DIA_100X_EMPTY_1x1_100ms	eb31c3e9-d642-4b64-b221-c71632d3c50a	EPI_100X_YFP_1x1_200ms_25sola	EPI_100X_RFP_1x1_200ms_25sola
268	20	12.737772194198	255	-40.1018599302949	1621.43921568627	1595.89803921569	766262	3004.94901960784	52.0565619874626	128.852912698352	0	275240	1079.37254901961	974.108257700009	1133.25968270094	0	NaN	NaN	NaN	NaN	NaN	224.027652053678	0.999840332397978	18.8458877958509	14.7633405160366	11.2589157573869	4.10443212878074	0.0114267219225876	0.00642399047469094	0	1.0010045429998	1876.28852150329	0	15864.6588235294	1	1	1	1	2019-05-24T17:28:30.536	NG_ecoli_LTEE_151_DM0	-0	-0	161.475	DIA_100X_EMPTY_1x1_100ms	f896d553-29d7-4fba-b3b0-d208cc520223	EPI_100X_YFP_1x1_200ms_25sola	EPI_100X_RFP_1x1_200ms_25sola
269	37	11.9903368303055	445	47.105157681376	1640.2808988764	200.934831460674	200204	449.896629213483	52.0565619874626	128.852912698352	0	11462072	25757.4651685393	974.108257700009	1133.25968270094	0	NaN	NaN	NaN	NaN	NaN	391.622899624816	0.914653974228308	37.1791159388645	13.4509239928492	10.3402290621064	2.64858063939077	0.0209128214568115	0.0115789009372605	0	1.0095709738932	3122.11761258578	1	16387.9573033708	1	1	1	1	2019-05-24T17:28:30.536	NG_ecoli_LTEE_151_DM0	-0	-0	161.475	DIA_100X_EMPTY_1x1_100ms	c8d281d1-6736-44b1-a9b4-a210313545ee	EPI_100X_YFP_1x1_200ms_25sola	EPI_100X_RFP_1x1_200ms_25sola
270	30	11.5696109118118	347	48.5295600837316	1636.22478386167	1755.59365994236	166066	478.576368876081	52.0565619874626	128.852912698352	0	4298997	12389.0403458213	974.108257700009	1133.25968270094	0	NaN	NaN	NaN	NaN	NaN	327.12971056503	0.96251673069907	29.7571498301877	13.0791223337671	10.5925801741705	3.06120534061999	0.0214695563344112	0.00888107165750849	1	1.00519423757774	2622.31423627189	1	15969.7694524496	1	1	1	1	2019-05-24T17:28:30.536	NG_ecoli_LTEE_151_DM0	-0	-0	161.475	DIA_100X_EMPTY_1x1_100ms	e4abe22e-3778-4f45-bf56-2860faeb66f3	EPI_100X_YFP_1x1_200ms_25sola	EPI_100X_RFP_1x1_200ms_25sola
271	24	13.060397927146	315	31.7586181408568	1645.07301587302	148.71746031746	473746	1503.95555555556	52.0565619874626	128.852912698352	0	374196	1187.92380952381	974.108257700009	1133.25968270094	0	NaN	NaN	NaN	NaN	NaN	270.116310495445	0.998960962202876	24.061973071235	13.2418337302714	10.8375783453483	3.35720390154988	0.0112475702511836	0.00458174625074143	1	1.00065884625984	2219.65571733052	0	15197.2285714286	1	1	1	1	2019-05-24T17:28:30.536	NG_ecoli_LTEE_151_DM0	-0	-0	161.475	DIA_100X_EMPTY_1x1_100ms	d324468a-66df-4a52-a308-043630868e0e	EPI_100X_YFP_1x1_200ms_25sola	EPI_100X_RFP_1x1_200ms_25sola
272	30	11.2545814631796	338	47.1277371085603	1656.33431952663	1306.60059171598	1342812	3972.81656804734	52.0565619874626	128.852912698352	0	941730	2786.18343195266	974.108257700009	1133.25968270094	0	NaN	NaN	NaN	NaN	NaN	309.365279984098	0.976054683200794	29.9442035012292	12.0483905159631	9.96512343786615	2.78521359651367	0.0282889692151507	0.00535917667085099	0	1.00138242773757	2335.43622510592	0	15795.6065088757	1	1	1	1	2019-05-24T17:28:30.536	NG_ecoli_LTEE_151_DM0	-0	-0	161.475	DIA_100X_EMPTY_1x1_100ms	46f669e4-4147-4921-a7c0-3b31512cd294	EPI_100X_YFP_1x1_200ms_25sola	EPI_100X_RFP_1x1_200ms_25sola
273	15	4.83579899135272	73	-49.9991532232506	1648.39726027397	777.369863013699	20107	275.438356164384	52.0565619874626	128.852912698352	0	1349418	18485.1780821918	974.108257700009	1133.25968270094	0	NaN	NaN	NaN	NaN	NaN	167.790665556825	0.961633492797245	NaN	NaN	NaN	NaN	NaN	NaN	NaN	NaN	NaN	1	19484.904109589	1	1	1	1	2019-05-24T17:28:30.536	NG_ecoli_LTEE_151_DM0	-0	-0	161.475	DIA_100X_EMPTY_1x1_100ms	c30122c2-fe4e-43e7-bff4-4bcd5830f1ac	EPI_100X_YFP_1x1_200ms_25sola	EPI_100X_RFP_1x1_200ms_25sola
274	34	12.2645850648583	417	46.7591371067464	1653.15347721823	407.539568345324	203568	488.172661870504	52.0565619874626	128.852912698352	0	6781195	16261.8585131894	974.108257700009	1133.25968270094	0	NaN	NaN	NaN	NaN	NaN	365.351923743012	0.915667588770769	33.4268381814105	13.1830296735785	10.6245237769811	2.80760965203495	0.0233226987243442	0.0114970102262903	1	1.01067471519944	2963.49450217232	0	14957.1606714628	1	1	1	1	2019-05-24T17:28:30.536	NG_ecoli_LTEE_151_DM0	-0	-0	161.475	DIA_100X_EMPTY_1x1_100ms	97e7ec8e-b6be-4188-9f50-e949bcec38fe	EPI_100X_YFP_1x1_200ms_25sola	EPI_100X_RFP_1x1_200ms_25sola
275	35	12.1523061199105	426	48.1055949601075	1660.06572769953	1759.66901408451	1244933	2922.3779342723	52.0565619874626	128.852912698352	0	661817	1553.56103286385	974.108257700009	1133.25968270094	0	NaN	NaN	NaN	NaN	NaN	374.314231495179	0.952312128965318	33.3808153178359	13.5674360240875	10.9355777689352	2.83598958428605	0.0253334171964877	0.0103079040482104	1	1.00223049880522	3135.23636826619	1	15494.9037558685	1	1	1	1	2019-05-24T17:28:30.536	NG_ecoli_LTEE_151_DM0	-0	-0	161.475	DIA_100X_EMPTY_1x1_100ms	2f903ffa-756a-46d6-8d6d-3244dc70a7e2	EPI_100X_YFP_1x1_200ms_25sola	EPI_100X_RFP_1x1_200ms_25sola
276	26	11.1681461252008	291	30.4756858946461	1653.78694158076	796.821305841924	64021	220.003436426117	52.0565619874626	128.852912698352	0	7330086	25189.2989690722	974.108257700009	1133.25968270094	0	NaN	NaN	NaN	NaN	NaN	273.089898889829	0.941249102179022	26.6696098826787	13.0495418150949	9.66153013132356	3.08134180055578	0.0317022723349403	0.0142586639957286	1	1.002885058403	1955.23232950888	1	18477.7800687285	1	1	1	1	2019-05-24T17:28:30.536	NG_ecoli_LTEE_151_DM0	-0	-0	161.475	DIA_100X_EMPTY_1x1_100ms	262dfd2c-23bb-479a-9b06-93593337ed5a	EPI_100X_YFP_1x1_200ms_25sola	EPI_100X_RFP_1x1_200ms_25sola
277	38	11.4208044784269	434	49.4708116746513	1671.59677419355	1898.08294930876	1465580	3376.91244239631	52.0565619874626	128.852912698352	0	535796	1234.55299539171	974.108257700009	1133.25968270094	0	NaN	NaN	NaN	NaN	NaN	389.815549422831	0.937144550919305	37.5438103771231	12.4886291528962	10.0462184318447	2.57793191547143	0.0145713107691916	0.0082511696153024	1	1.00234643005328	2976.00366966841	0	16323.8410138249	1	1	1	1	2019-05-24T17:28:30.536	NG_ecoli_LTEE_151_DM0	-0	-0	161.475	DIA_100X_EMPTY_1x1_100ms	57284ea0-c2fe-4164-8c88-534e28519b52	EPI_100X_YFP_1x1_200ms_25sola	EPI_100X_RFP_1x1_200ms_25sola
278	28	12.0356383527132	337	47.9373901160308	1663.11275964392	1100.54599406528	435525	1292.3590504451	52.0565619874626	128.852912698352	0	830219	2463.55786350148	974.108257700009	1133.25968270094	0	NaN	NaN	NaN	NaN	NaN	301.043106795681	0.978228979527467	27.2929362747354	12.9496061157447	10.5674534610774	3.18949302111769	0.0101285853177515	0.0044848648500235	1	1.0008233690983	2393.76123858715	0	15648.2818991098	1	1	1	1	2019-05-24T17:28:30.536	NG_ecoli_LTEE_151_DM0	-0	-0	161.475	DIA_100X_EMPTY_1x1_100ms	3cd130c0-bd03-451d-911f-397fd0dfda60	EPI_100X_YFP_1x1_200ms_25sola	EPI_100X_RFP_1x1_200ms_25sola
279	29	12.0350763502756	349	46.046565676713	1693.65902578797	1678.73638968481	820124	2349.92550143266	52.0565619874626	128.852912698352	0	1341473	3843.76217765043	974.108257700009	1133.25968270094	0	NaN	NaN	NaN	NaN	NaN	315.663867523856	0.965245482285162	28.5628025393943	12.615410911902	10.6201522292697	2.97163138165151	0.0282499441841838	0.0119743357403772	1	1.00685358952334	2530.18445290651	0	15210.5902578797	1	1	1	1	2019-05-24T17:28:30.536	NG_ecoli_LTEE_151_DM0	-0	-0	161.475	DIA_100X_EMPTY_1x1_100ms	debebd55-f0a9-4a60-a78c-fe9cfb77f5a0	EPI_100X_YFP_1x1_200ms_25sola	EPI_100X_RFP_1x1_200ms_25sola
280	23	10.86607460946	257	20.070118759918	1695.84046692607	1925.20233463035	75215	292.665369649805	52.0565619874626	128.852912698352	0	269419	1048.32295719844	974.108257700009	1133.25968270094	0	NaN	NaN	NaN	NaN	NaN	253.724121135309	0.994062580364694	24.8671738850118	11.9602237644009	9.93330377149244	2.823708369689	0.00440085281330384	0.00194220235500854	1	1.0001747740961	1927.09775880122	0	17593.8560311284	1	1	1	1	2019-05-24T17:28:30.536	NG_ecoli_LTEE_151_DM0	-0	-0	161.475	DIA_100X_EMPTY_1x1_100ms	802b6651-d296-467b-b14e-50fdc9810139	EPI_100X_YFP_1x1_200ms_25sola	EPI_100X_RFP_1x1_200ms_25sola
281	37	11.7553319365783	435	48.6211141401855	1703.31264367816	23.7885057471264	2270100	5218.62068965517	52.0565619874626	128.852912698352	0	850887	1956.06206896552	974.108257700009	1133.25968270094	0	NaN	NaN	NaN	NaN	NaN	376.370002330385	0.960712075973773	35.6549762024404	11.9685965664833	10.263946616885	2.50684028965476	0.0311193632904531	0.0116129819397255	1	1.00476932652832	2950.11401977939	1	15959.1425287356	1	1	1	1	2019-05-24T17:28:30.536	NG_ecoli_LTEE_151_DM0	-0	-0	161.475	DIA_100X_EMPTY_1x1_100ms	1d9a3d3e-c46b-4570-b85c-b7fd6216bcbe	EPI_100X_YFP_1x1_200ms_25sola	EPI_100X_RFP_1x1_200ms_25sola
282	12	3.98317006611173	54	-49.9992430302758	1699.31481481481	3.85185185185185	66470	1230.92592592593	52.0565619874626	128.852912698352	0	921566	17066.037037037	974.108257700009	1133.25968270094	0	NaN	NaN	NaN	NaN	NaN	NaN	NaN	NaN	NaN	NaN	NaN	NaN	NaN	NaN	NaN	NaN	1	17845.5185185185	1	1	1	1	2019-05-24T17:28:30.536	NG_ecoli_LTEE_151_DM0	-0	-0	161.475	DIA_100X_EMPTY_1x1_100ms	506ddf21-23c7-4578-b3e1-b258b14b8c45	EPI_100X_YFP_1x1_200ms_25sola	EPI_100X_RFP_1x1_200ms_25sola
283	31	12.1766868914026	379	45.5552496457105	1708.7598944591	817.316622691293	84984	224.232189973615	52.0565619874626	128.852912698352	0	13055932	34448.3693931398	974.108257700009	1133.25968270094	0	NaN	NaN	NaN	NaN	NaN	335.481444166769	0.925237719558492	31.6601061266141	12.8525578385745	10.3443421062783	2.65357340015386	0.0220492186246099	0.00841825909793971	1	1.00523057683874	2660.77405864271	0	17412.0976253298	1	1	1	1	2019-05-24T17:28:30.536	NG_ecoli_LTEE_151_DM0	-0	-0	161.475	DIA_100X_EMPTY_1x1_100ms	46cb1f07-6dfc-4d85-85e4-80bbcda5bbfc	EPI_100X_YFP_1x1_200ms_25sola	EPI_100X_RFP_1x1_200ms_25sola
284	26	10.9119516461679	284	43.1690802963566	1708.91901408451	1758.80633802817	58643	206.489436619718	52.0565619874626	128.852912698352	0	6293187	22159.1091549296	974.108257700009	1133.25968270094	0	NaN	NaN	NaN	NaN	NaN	281.347218649754	0.92920320883662	26.7073283982031	13.9974995572331	10.1423385809025	3.07302526298545	0.012496739636974	0.00685918142211402	1	1.00055529184556	2157.72720332615	1	18018.0633802817	1	1	1	1	2019-05-24T17:28:30.536	NG_ecoli_LTEE_151_DM0	-0	-0	161.475	DIA_100X_EMPTY_1x1_100ms	66aa2f7f-c69a-4072-9946-bf6f4ab4d902	EPI_100X_YFP_1x1_200ms_25sola	EPI_100X_RFP_1x1_200ms_25sola
285	22	12.0378954230422	265	4.29014328549864	1710.30188679245	1546.48301886792	56829	214.449056603774	52.0565619874626	128.852912698352	0	8119470	30639.5094339623	974.108257700009	1133.25968270094	0	NaN	NaN	NaN	NaN	NaN	240.299889055651	0.999834823500415	20.8809860401268	14.1450741714474	11.0139287598755	3.73683597592832	0.0217816787800403	0.0115220292293159	0	1.00406210121422	1989.41510240404	0	16332.6	1	1	1	1	2019-05-24T17:28:30.536	NG_ecoli_LTEE_151_DM0	-0	-0	161.475	DIA_100X_EMPTY_1x1_100ms	2fe533ab-c548-4478-993f-e9f069485284	EPI_100X_YFP_1x1_200ms_25sola	EPI_100X_RFP_1x1_200ms_25sola
286	26	10.8903775792914	284	42.9658453826604	1711.96478873239	1736.86267605634	465240	1638.16901408451	52.0565619874626	128.852912698352	0	1099850	3872.71126760563	974.108257700009	1133.25968270094	0	NaN	NaN	NaN	NaN	NaN	272.384573895496	0.979151598359709	26.3659793297764	11.9279182182271	10.0791959041558	2.69952337094846	0.00701936116248109	0.00278469755449472	1	1.00024490110937	2103.70849906767	1	16346.0845070423	1	1	1	1	2019-05-24T17:28:30.536	NG_ecoli_LTEE_151_DM0	-0	-0	161.475	DIA_100X_EMPTY_1x1_100ms	bad311ce-5959-4920-89e0-93dee8e7d658	EPI_100X_YFP_1x1_200ms_25sola	EPI_100X_RFP_1x1_200ms_25sola
287	24	13.6857668266684	329	17.7040711344286	1720.05167173252	427.820668693009	2961940	9002.85714285714	52.0565619874626	128.852912698352	0	844757	2567.65045592705	974.108257700009	1133.25968270094	0	NaN	NaN	NaN	NaN	NaN	268.090454595645	0.99976317380429	22.634211992398	14.2673333118164	11.4524829110691	3.65455636765617	0.00714897739647772	0.00418747572122783	1	1.00014585825961	2331.60278487124	0	15126.3434650456	1	1	1	1	2019-05-24T17:28:30.536	NG_ecoli_LTEE_151_DM0	-0	-0	161.475	DIA_100X_EMPTY_1x1_100ms	b72da740-202d-4103-9443-e190f4a97740	EPI_100X_YFP_1x1_200ms_25sola	EPI_100X_RFP_1x1_200ms_25sola
288	24	11.886044963371	286	38.4977255852667	1720.24475524476	1250.4965034965	560336	1959.21678321678	52.0565619874626	128.852912698352	0	293384	1025.81818181818	974.108257700009	1133.25968270094	0	NaN	NaN	NaN	NaN	NaN	255.418864335053	0.997901094705382	23.5494169627169	12.4825895849879	10.4396318064764	3.19646808924	0.00355567301376294	0.00192974882425837	1	1.0000470818259	2015.76734037432	0	15727.7622377622	1	1	1	1	2019-05-24T17:28:30.536	NG_ecoli_LTEE_151_DM0	-0	-0	161.475	DIA_100X_EMPTY_1x1_100ms	2bcd7995-76cf-4ea0-9019-1eca3fb12b5b	EPI_100X_YFP_1x1_200ms_25sola	EPI_100X_RFP_1x1_200ms_25sola
289	23	10.008199299845	231	32.4850571768553	1746.35497835498	1377.41991341991	56246	243.489177489177	52.0565619874626	128.852912698352	0	2056347	8901.93506493507	974.108257700009	1133.25968270094	0	NaN	NaN	NaN	NaN	NaN	220.201912776892	0.865031714222481	24.1039745649661	13.9688887704984	8.8465794840136	3.47509471906226	0.027296194756667	0.0118482000436004	1	1.00401087638837	1481.59433748566	0	19070.1818181818	1	1	1	1	2019-05-24T17:28:30.536	NG_ecoli_LTEE_151_DM0	-0	-0	161.475	DIA_100X_EMPTY_1x1_100ms	8f4eb856-ef86-4cd2-ae06-0e7b91178a2b	EPI_100X_YFP_1x1_200ms_25sola	EPI_100X_RFP_1x1_200ms_25sola
290	26	11.8842050653942	309	45.0776112101791	1755.19093851133	726.533980582524	1601749	5183.65372168285	52.0565619874626	128.852912698352	0	581687	1882.48220064725	974.108257700009	1133.25968270094	0	NaN	NaN	NaN	NaN	NaN	269.720081835763	0.999114902640769	24.1898095758747	13.090279607775	10.7901129730175	3.30263925693796	0.00910156367534244	0.00499130815845131	0	1.00096965923242	2211.94495154491	0	15113.9644012945	1	1	1	1	2019-05-24T17:28:30.536	NG_ecoli_LTEE_151_DM0	-0	-0	161.475	DIA_100X_EMPTY_1x1_100ms	8b14f0c0-082d-49c8-9194-67b4df3f725d	EPI_100X_YFP_1x1_200ms_25sola	EPI_100X_RFP_1x1_200ms_25sola
291	25	12.0437003840435	301	42.8617579590554	1756.56810631229	1290.23588039867	1007248	3346.33887043189	52.0565619874626	128.852912698352	0	516893	1717.25249169435	974.108257700009	1133.25968270094	0	NaN	NaN	NaN	NaN	NaN	267.757693417844	0.998986548502453	23.6354233163795	13.2955112152069	10.9299121294136	3.35748524471092	0.00630041441123795	0.00281546128831052	1	1.00030133690636	2217.61733263775	0	15356.3588039867	1	1	1	1	2019-05-24T17:28:30.536	NG_ecoli_LTEE_151_DM0	-0	-0	161.475	DIA_100X_EMPTY_1x1_100ms	75c3f8e2-46c0-4594-b668-afd178792d7e	EPI_100X_YFP_1x1_200ms_25sola	EPI_100X_RFP_1x1_200ms_25sola
292	24	11.1098785062178	267	43.0659901620557	1760.35205992509	1614.08988764045	511647	1916.2808988764	52.0565619874626	128.852912698352	0	880643	3298.28838951311	974.108257700009	1133.25968270094	0	NaN	NaN	NaN	NaN	NaN	247.322149563884	0.999234884940844	23.5582300280561	12.2590855436893	10.0833331829226	3.21952016470504	0.00154004812030373	0.000613631821636767	2	1.00001667966477	1881.22514477675	0	16289.6554307116	1	1	1	1	2019-05-24T17:28:30.536	NG_ecoli_LTEE_151_DM0	-0	-0	161.475	DIA_100X_EMPTY_1x1_100ms	0a959cb1-b165-4339-b6b7-700cc82f80ab	EPI_100X_YFP_1x1_200ms_25sola	EPI_100X_RFP_1x1_200ms_25sola
293	41	10.8787230017568	446	49.2157434110902	1767.61434977578	1064.91031390135	94762	212.470852017937	52.0565619874626	128.852912698352	0	9970273	22354.8721973094	974.108257700009	1133.25968270094	0	NaN	NaN	NaN	NaN	NaN	430.4698276299	0.888219858085074	42.7019282690436	12.0028388148881	9.87867804984099	2.24228161946112	0.0254228691054586	0.0107349758755633	2	1.00736294987416	3272.91729998543	0	18117.6367713004	1	1	1	1	2019-05-24T17:28:30.536	NG_ecoli_LTEE_151_DM0	-0	-0	161.475	DIA_100X_EMPTY_1x1_100ms	efcc9094-8fb1-449c-95e3-59a5adf25f50	EPI_100X_YFP_1x1_200ms_25sola	EPI_100X_RFP_1x1_200ms_25sola
294	34	12.3741162128474	422	47.8848659871882	1774.0971563981	582.732227488152	2806243	6649.86492890995	52.0565619874626	128.852912698352	0	477398	1131.27488151659	974.108257700009	1133.25968270094	0	NaN	NaN	NaN	NaN	NaN	355.218502342089	0.962065845704116	33.2077334187777	12.4172847748049	10.4579556791659	2.56526833337639	0.015286252782095	0.0094617511197555	0	1.0059273685109	2852.48066478701	0	14592.6327014218	1	1	1	1	2019-05-24T17:28:30.536	NG_ecoli_LTEE_151_DM0	-0	-0	161.475	DIA_100X_EMPTY_1x1_100ms	98e80e17-ce6e-46a6-9e45-fc999e3d0936	EPI_100X_YFP_1x1_200ms_25sola	EPI_100X_RFP_1x1_200ms_25sola
295	30	10.876158083969	327	48.2976560816394	1789.48012232416	1404.64525993884	516537	1579.62385321101	52.0565619874626	128.852912698352	0	318878	975.162079510703	974.108257700009	1133.25968270094	0	NaN	NaN	NaN	NaN	NaN	309.666612778382	0.976076411318396	29.5029705056636	12.1619430919382	10.1577005584413	2.75492184846526	0.00771525956756149	0.00359704581508602	1	1.00065522415624	2390.81756827917	0	15905.7645259939	1	1	1	1	2019-05-24T17:28:30.536	NG_ecoli_LTEE_151_DM0	-0	-0	161.475	DIA_100X_EMPTY_1x1_100ms	030a2e36-3bb2-4064-8ee0-1fa669c13790	EPI_100X_YFP_1x1_200ms_25sola	EPI_100X_RFP_1x1_200ms_25sola
296	25	9.58418362940701	240	43.544079289241	1792.15	723.9375	55107	229.6125	52.0565619874626	128.852912698352	0	5628504	23452.1	974.108257700009	1133.25968270094	0	NaN	NaN	NaN	NaN	NaN	224.532212947503	0.998572937129072	23.085116676668	12.0386070820996	9.39887531050447	3.00447925224444	0.0155971112508529	0.00723572971387737	1	1.00206261959385	1601.67254600691	1	18220.25	1	1	1	1	2019-05-24T17:28:30.536	NG_ecoli_LTEE_151_DM0	-0	-0	161.475	DIA_100X_EMPTY_1x1_100ms	4ef0c57b-2823-46ff-b9bb-38f626cd9320	EPI_100X_YFP_1x1_200ms_25sola	EPI_100X_RFP_1x1_200ms_25sola
297	30	12.1621829695621	365	47.3680590262028	1798.67945205479	1433.35890410959	586403	1606.58356164384	52.0565619874626	128.852912698352	0	462844	1268.06575342466	974.108257700009	1133.25968270094	0	NaN	NaN	NaN	NaN	NaN	321.943459741505	0.982741514478659	29.9297457624734	12.2689649522484	10.4152716617268	2.92586964407453	0.0170413082836539	0.0105364923226803	0	1.00641884544695	2549.96437711836	0	15837.2931506849	1	1	1	1	2019-05-24T17:28:30.536	NG_ecoli_LTEE_151_DM0	-0	-0	161.475	DIA_100X_EMPTY_1x1_100ms	4b2a22ad-b818-4657-b3e9-de5b90beffae	EPI_100X_YFP_1x1_200ms_25sola	EPI_100X_RFP_1x1_200ms_25sola
298	14	8.19466048458887	115	-49.9987260763185	1809.70434782609	716.44347826087	28766	250.139130434783	52.0565619874626	128.852912698352	0	1561630	13579.3913043478	974.108257700009	1133.25968270094	0	NaN	NaN	NaN	NaN	NaN	129.659924753718	0.999737003627289	13.2811161537564	12.5917576413898	9.25912610826962	3.65119969579392	0.00151161530705078	0.000893696879451938	0	1.0000088977518	894.261337127225	1	18751.652173913	1	1	1	1	2019-05-24T17:28:30.536	NG_ecoli_LTEE_151_DM0	-0	-0	161.475	DIA_100X_EMPTY_1x1_100ms	b6fa71fb-80c6-4b6f-8126-78ff8aea7c86	EPI_100X_YFP_1x1_200ms_25sola	EPI_100X_RFP_1x1_200ms_25sola
299	26	12.006053750355	313	36.9347752406903	1813.84984025559	1481.37060702875	640422	2046.07667731629	52.0565619874626	128.852912698352	0	1014853	3242.34185303514	974.108257700009	1133.25968270094	0	NaN	NaN	NaN	NaN	NaN	282.761714494072	0.998124110559997	25.1200583962124	13.1131397340242	10.6856622535659	3.55568847510244	0.0593149992550899	0.00717962901920749	0	1.00161568728096	2252.75214707624	1	15364.7667731629	1	1	1	1	2019-05-24T17:28:30.536	NG_ecoli_LTEE_151_DM0	-0	-0	161.475	DIA_100X_EMPTY_1x1_100ms	7f18f903-98fa-45bd-ac65-e508cd57dc54	EPI_100X_YFP_1x1_200ms_25sola	EPI_100X_RFP_1x1_200ms_25sola
300	21	10.517817707362	221	24.0295196909958	1813.14479638009	1674.6334841629	45839	207.41628959276	52.0565619874626	128.852912698352	0	3441557	15572.6561085973	974.108257700009	1133.25968270094	0	NaN	NaN	NaN	NaN	NaN	221.234494672013	0.995530516634417	21.393734020433	12.4214726250399	9.85243850405033	3.2636327394775	0.0125553265280121	0.00706451130769668	0	1.00146973865496	1631.03747313481	0	18289.185520362	1	1	1	1	2019-05-24T17:28:30.536	NG_ecoli_LTEE_151_DM0	-0	-0	161.475	DIA_100X_EMPTY_1x1_100ms	85887f0c-2cff-4d5d-b439-e2c0c4146d98	EPI_100X_YFP_1x1_200ms_25sola	EPI_100X_RFP_1x1_200ms_25sola
301	24	10.9725275839784	264	36.7564910411378	1817.15909090909	159.041666666667	64757	245.291666666667	52.0565619874626	128.852912698352	0	7862075	29780.5871212121	974.108257700009	1133.25968270094	0	NaN	NaN	NaN	NaN	NaN	232.76094976183	0.934034077678031	24.0104136758529	12.7752624504608	9.33764356748553	2.90339832469588	0.00148859647087318	0.000711784802340931	2	1.00001876740994	1644.23583215471	0	18571.8977272727	1	1	1	1	2019-05-24T17:28:30.536	NG_ecoli_LTEE_151_DM0	-0	-0	161.475	DIA_100X_EMPTY_1x1_100ms	011245ec-d0e1-4387-b9c4-764850fa5d47	EPI_100X_YFP_1x1_200ms_25sola	EPI_100X_RFP_1x1_200ms_25sola
302	23	11.8940166325656	275	34.9034984267534	1818.21454545455	972.16	438489	1594.50545454545	52.0565619874626	128.852912698352	0	494796	1799.25818181818	974.108257700009	1133.25968270094	0	NaN	NaN	NaN	NaN	NaN	243.579910165053	0.997946158847609	22.7192398245805	12.475324506453	10.169829336871	3.41852487229043	0.0106658794503065	0.00540862527755921	1	1.00107460380704	1845.48707212627	0	15773	1	1	1	1	2019-05-24T17:28:30.536	NG_ecoli_LTEE_151_DM0	-0	-0	161.475	DIA_100X_EMPTY_1x1_100ms	08acb656-86b2-4a3c-b2fe-7257f9aead22	EPI_100X_YFP_1x1_200ms_25sola	EPI_100X_RFP_1x1_200ms_25sola
303	36	11.6193678510641	419	47.1600671916489	1827.70405727924	614.343675417661	106583	254.374701670644	52.0565619874626	128.852912698352	0	12378692	29543.4176610979	974.108257700009	1133.25968270094	0	NaN	NaN	NaN	NaN	NaN	385.256485907193	0.883603389768024	36.9243848674165	12.760419959903	10.1569472439941	2.72966104545588	0.0254607048483327	0.0137036150577122	0	1.01762357728081	2991.77923660469	0	16503.1050119332	1	1	1	1	2019-05-24T17:28:30.536	NG_ecoli_LTEE_151_DM0	-0	-0	161.475	DIA_100X_EMPTY_1x1_100ms	67eaa7c3-731c-4a61-83d0-7301e511ed63	EPI_100X_YFP_1x1_200ms_25sola	EPI_100X_RFP_1x1_200ms_25sola
304	26	11.6825367321888	304	44.0329058803401	1831.57565789474	1081.22368421053	532484	1751.59210526316	52.0565619874626	128.852912698352	0	239564	788.039473684211	974.108257700009	1133.25968270094	0	NaN	NaN	NaN	NaN	NaN	276.705925366235	0.994919686815563	26.0166302202793	12.3605553977094	10.2278546426128	3.11953919866432	0.00138175425463549	0.000672001941819798	1	1.00000739070581	2137.51917892735	0	15295.0592105263	1	1	1	1	2019-05-24T17:28:30.536	NG_ecoli_LTEE_151_DM0	-0	-0	161.475	DIA_100X_EMPTY_1x1_100ms	f216798a-c990-4a05-94b3-2520f81103bc	EPI_100X_YFP_1x1_200ms_25sola	EPI_100X_RFP_1x1_200ms_25sola
305	19	12.3753865101757	236	-45.770163180806	1831.15677966102	1484.93220338983	74550	315.889830508475	52.0565619874626	128.852912698352	0	5463335	23149.7245762712	974.108257700009	1133.25968270094	0	NaN	NaN	NaN	NaN	NaN	227.255459099079	0.999893032217027	18.990906999649	15.1867537488515	11.1869584801843	4.26377661202443	0.0361908964512934	0.0183154159408625	0	1.00889245558113	1866.63601469616	1	16832.6949152542	1	1	1	1	2019-05-24T17:28:30.536	NG_ecoli_LTEE_151_DM0	-0	-0	161.475	DIA_100X_EMPTY_1x1_100ms	8b937cdb-c82d-4388-9b91-2dcd0f2699ea	EPI_100X_YFP_1x1_200ms_25sola	EPI_100X_RFP_1x1_200ms_25sola
306	33	12.5932140862159	416	48.3943728119567	1845.875	646.615384615385	544661	1309.28125	52.0565619874626	128.852912698352	0	742387	1784.58413461538	974.108257700009	1133.25968270094	0	NaN	NaN	NaN	NaN	NaN	360.530670973296	0.982553027795043	32.6366033009175	12.9051667518575	10.7726780414871	2.77206355445112	0.0144560231537585	0.00595412672977457	1	1.00158712683521	2974.69329762593	0	14953.0144230769	1	1	1	1	2019-05-24T17:28:30.536	NG_ecoli_LTEE_151_DM0	-0	-0	161.475	DIA_100X_EMPTY_1x1_100ms	7af2e09a-dad5-49be-b28c-b719f494fe87	EPI_100X_YFP_1x1_200ms_25sola	EPI_100X_RFP_1x1_200ms_25sola
307	31	12.3151909736601	382	47.9320824658471	1867.38481675393	430.816753926702	515548	1349.60209424084	52.0565619874626	128.852912698352	0	353257	924.756544502618	974.108257700009	1133.25968270094	0	NaN	NaN	NaN	NaN	NaN	334.331159806056	0.974696968546915	30.3314316328124	12.8173952969488	10.7733607241046	2.75595364707529	0.00737676508100163	0.0033773867482578	1	1.00069925080546	2764.93670466592	0	15234.0706806283	1	1	1	1	2019-05-24T17:28:30.536	NG_ecoli_LTEE_151_DM0	-0	-0	161.475	DIA_100X_EMPTY_1x1_100ms	49b9292c-4498-4470-b929-6f78734903e5	EPI_100X_YFP_1x1_200ms_25sola	EPI_100X_RFP_1x1_200ms_25sola
308	36	12.7483497322121	459	49.2609447460129	1875.57952069717	782.932461873638	1254893	2733.97167755991	52.0565619874626	128.852912698352	0	668627	1456.7037037037	974.108257700009	1133.25968270094	0	NaN	NaN	NaN	NaN	NaN	392.491317127848	0.957391796764681	35.5537956955202	12.7931515494599	10.7710618061101	2.64621482420044	0.0106322219539511	0.00590459828737172	1	1.00072331818799	3239.61118512797	0	15127.1873638344	1	1	1	1	2019-05-24T17:28:30.536	NG_ecoli_LTEE_151_DM0	-0	-0	161.475	DIA_100X_EMPTY_1x1_100ms	efdbc90e-f58c-4bf6-af9e-63b500a2b491	EPI_100X_YFP_1x1_200ms_25sola	EPI_100X_RFP_1x1_200ms_25sola
309	27	11.2867791666777	305	47.1202727836349	1880.14098360656	590.347540983607	55247	181.137704918033	52.0565619874626	128.852912698352	0	6978719	22881.0459016393	974.108257700009	1133.25968270094	0	NaN	NaN	NaN	NaN	NaN	289.061099331643	0.957526974108018	27.128324055937	12.3753265434997	10.3405017927969	2.76855788379483	0.00785792422868139	0.00310755115507776	1	1.00018114096967	2278.22217344305	0	17713.9278688525	1	1	1	1	2019-05-24T17:28:30.536	NG_ecoli_LTEE_151_DM0	-0	-0	161.475	DIA_100X_EMPTY_1x1_100ms	71f90edd-59d0-4c63-ad54-68ddeda3c556	EPI_100X_YFP_1x1_200ms_25sola	EPI_100X_RFP_1x1_200ms_25sola
310	21	11.4740112732504	241	6.12801686710314	1879.36514522822	1196.48132780083	46554	193.170124481328	52.0565619874626	128.852912698352	0	6973010	28933.6514522822	974.108257700009	1133.25968270094	0	NaN	NaN	NaN	NaN	NaN	222.549490822672	0.999860652111202	19.7650199742219	13.9701485335182	10.8479879393771	3.6975864332641	0.0038687705676288	0.00166128566198443	1	1.00006614257	1826.77696343173	0	15864.1950207469	1	1	1	1	2019-05-24T17:28:30.536	NG_ecoli_LTEE_151_DM0	-0	-0	161.475	DIA_100X_EMPTY_1x1_100ms	fd439619-0c5e-4129-b0ed-3740401219c7	EPI_100X_YFP_1x1_200ms_25sola	EPI_100X_RFP_1x1_200ms_25sola
311	30	11.1404064072707	335	48.5419895106669	1886.88358208955	1862.86268656716	11800928	35226.6507462687	52.0565619874626	128.852912698352	0	427630	1276.50746268657	974.108257700009	1133.25968270094	0	NaN	NaN	NaN	NaN	NaN	313.521456945828	0.988138649748582	29.6463932477154	12.1617202609247	10.1188049134909	3.01817189522453	0.0188618976490503	0.00207950638550112	1	1.00004342778322	2384.07653000502	1	15655.6805970149	1	1	1	1	2019-05-24T17:28:30.536	NG_ecoli_LTEE_151_DM0	-0	-0	161.475	DIA_100X_EMPTY_1x1_100ms	5d86d9a9-1909-4b59-879a-3a7233860bff	EPI_100X_YFP_1x1_200ms_25sola	EPI_100X_RFP_1x1_200ms_25sola
312	34	10.8142701072323	368	48.209974794821	1891.46467391304	73.8614130434783	87271	237.149456521739	52.0565619874626	128.852912698352	0	10404917	28274.2309782609	974.108257700009	1133.25968270094	0	NaN	NaN	NaN	NaN	NaN	350.571539313675	0.900933675370314	34.712707270886	12.6973905564901	9.88209192221987	2.51438914239739	0.0148119791230634	0.00666372926437307	0	1.00353403682383	2662.41741886902	0	17570.097826087	1	1	1	1	2019-05-24T17:28:30.536	NG_ecoli_LTEE_151_DM0	-0	-0	161.475	DIA_100X_EMPTY_1x1_100ms	ecb93e9d-44b9-4f81-9ca7-a923d5657fd3	EPI_100X_YFP_1x1_200ms_25sola	EPI_100X_RFP_1x1_200ms_25sola
313	22	9.0907066400424	200	-37.8801749445506	1888.19	1266.415	70566	352.83	52.0565619874626	128.852912698352	0	3128379	15641.895	974.108257700009	1133.25968270094	0	NaN	NaN	NaN	NaN	NaN	201.06130045408	0.972943759751384	21.0345660001741	13.2077433474962	9.16999788923519	3.38276520753897	0.0065473470576308	0.00254355805094118	3	1.00021076100004	1389.19083213205	1	18274.415	1	1	1	1	2019-05-24T17:28:30.536	NG_ecoli_LTEE_151_DM0	-0	-0	161.475	DIA_100X_EMPTY_1x1_100ms	2ee2109f-4dce-439f-9fb2-5cff87945d1b	EPI_100X_YFP_1x1_200ms_25sola	EPI_100X_RFP_1x1_200ms_25sola
314	26	11.6428721418765	303	42.7670940234362	1892.28052805281	200.709570957096	118210	390.13201320132	52.0565619874626	128.852912698352	0	5427740	17913.3333333333	974.108257700009	1133.25968270094	0	NaN	NaN	NaN	NaN	NaN	271.211006315055	0.98827747662751	25.6133873138967	12.6302992852793	10.2699405998435	2.95918048873591	0.0158488482675978	0.00664055161879267	1	1.00192510898692	2121.74291924834	1	16243.8316831683	1	1	1	1	2019-05-24T17:28:30.536	NG_ecoli_LTEE_151_DM0	-0	-0	161.475	DIA_100X_EMPTY_1x1_100ms	6bd030a8-5e25-413d-a0d8-07ac33da2983	EPI_100X_YFP_1x1_200ms_25sola	EPI_100X_RFP_1x1_200ms_25sola
315	16	9.0965754844359	147	-48.5319303061281	1899.55782312925	1254.50340136054	35393	240.768707482993	52.0565619874626	128.852912698352	0	3626336	24668.9523809524	974.108257700009	1133.25968270094	0	NaN	NaN	NaN	NaN	NaN	174.084909703169	0.99952982690346	17.4001308679092	12.1690216952304	9.54208482009469	3.26766973804255	0.0207775746551173	0.0114898262579082	0	1.00272012541103	1244.31100296619	1	19670.4013605442	1	1	1	1	2019-05-24T17:28:30.536	NG_ecoli_LTEE_151_DM0	-0	-0	161.475	DIA_100X_EMPTY_1x1_100ms	afb4fccf-cdab-47d7-827e-c4fa3bcedfd3	EPI_100X_YFP_1x1_200ms_25sola	EPI_100X_RFP_1x1_200ms_25sola
316	46	11.9155474464987	549	48.3803694853482	1921.65391621129	1872.43169398907	1593712	2902.93624772313	52.0565619874626	128.852912698352	0	821208	1495.82513661202	974.108257700009	1133.25968270094	0	NaN	NaN	NaN	NaN	NaN	488.813310093392	0.917503869042018	45.9232306601337	12.5252653829578	10.3084032749309	2.7124471007524	0.0212837460142046	0.00506597702793037	1	1.00200476098414	3832.70254035171	1	15884.4681238616	1	1	1	1	2019-05-24T17:28:30.536	NG_ecoli_LTEE_151_DM0	-0	-0	161.475	DIA_100X_EMPTY_1x1_100ms	26144d8f-8246-4f81-a881-5ea3e90ba258	EPI_100X_YFP_1x1_200ms_25sola	EPI_100X_RFP_1x1_200ms_25sola
317	24	11.1692721625877	269	37.8166931813875	1913.5687732342	211.780669144981	50021	185.951672862454	52.0565619874626	128.852912698352	0	7862084	29227.0780669145	974.108257700009	1133.25968270094	0	NaN	NaN	NaN	NaN	NaN	255.594591097631	0.988919167174956	24.0077919616499	12.4758643699959	10.1381922606486	3.229406476315	0.0264117538996898	0.0118625841549349	1	1.00572541369293	1938.04182919173	1	17214.2713754647	1	1	1	1	2019-05-24T17:28:30.536	NG_ecoli_LTEE_151_DM0	-0	-0	161.475	DIA_100X_EMPTY_1x1_100ms	9ebf9f35-1545-48d5-bf05-147a16502884	EPI_100X_YFP_1x1_200ms_25sola	EPI_100X_RFP_1x1_200ms_25sola
318	25	11.6839966798175	293	42.4575052975652	1911.68941979522	1373.63822525597	50536	172.477815699659	52.0565619874626	128.852912698352	0	10540709	35975.1160409556	974.108257700009	1133.25968270094	0	NaN	NaN	NaN	NaN	NaN	252.287547688573	0.999580085705541	23.2777505399314	12.7491246283949	10.5114497978573	3.21788687630457	0.00994622952148039	0.00513551802355059	0	1.00095762729239	2020.02215186406	0	16310.7849829352	1	1	1	1	2019-05-24T17:28:30.536	NG_ecoli_LTEE_151_DM0	-0	-0	161.475	DIA_100X_EMPTY_1x1_100ms	b17b8fcd-8b08-4b8a-acb3-b7e5d75c5519	EPI_100X_YFP_1x1_200ms_25sola	EPI_100X_RFP_1x1_200ms_25sola
319	22	10.0898944985774	223	17.5648828161373	1914.41704035874	20.3408071748879	52645	236.076233183857	52.0565619874626	128.852912698352	0	8891923	39874.0941704036	974.108257700009	1133.25968270094	0	NaN	NaN	NaN	NaN	NaN	211.600976857154	0.99973790713878	20.6771467617383	12.6930533293752	9.85454854036586	3.35591199335984	0.00696098708071961	0.00306884954449217	1	1.00027578382758	1577.08084803899	1	17985.8923766816	1	1	1	1	2019-05-24T17:28:30.536	NG_ecoli_LTEE_151_DM0	-0	-0	161.475	DIA_100X_EMPTY_1x1_100ms	9ccf885c-019d-4b7a-b58e-d276f18f09eb	EPI_100X_YFP_1x1_200ms_25sola	EPI_100X_RFP_1x1_200ms_25sola
320	30	9.84195266892505	296	45.6426795758036	1920.45945945946	1758.46621621622	79325	267.989864864865	52.0565619874626	128.852912698352	0	5699489	19255.0304054054	974.108257700009	1133.25968270094	0	NaN	NaN	NaN	NaN	NaN	295.781932898216	0.957074966797608	31.1973433992094	11.4542444460194	9.27426067039338	2.44907862665963	0.0162056853225218	0.00549548464345452	2	1.00143767962257	2107.49276083667	1	18520.7466216216	1	1	1	1	2019-05-24T17:28:30.536	NG_ecoli_LTEE_151_DM0	-0	-0	161.475	DIA_100X_EMPTY_1x1_100ms	735fea12-096f-42f0-8795-65a1bffbc5e3	EPI_100X_YFP_1x1_200ms_25sola	EPI_100X_RFP_1x1_200ms_25sola
321	26	11.2885646716111	294	43.114237875861	1920.18367346939	667.598639455782	572690	1947.92517006803	52.0565619874626	128.852912698352	0	326674	1111.13605442177	974.108257700009	1133.25968270094	0	NaN	NaN	NaN	NaN	NaN	263.31057950994	0.998550455867775	24.6950124372786	12.8490780920904	10.3164390503226	3.20537193587184	0.00197079392759518	0.000831090487329329	1	1.00002101467881	2064.23322504577	0	15784.8231292517	1	1	1	1	2019-05-24T17:28:30.536	NG_ecoli_LTEE_151_DM0	-0	-0	161.475	DIA_100X_EMPTY_1x1_100ms	ec210099-ba55-4b8c-bf56-77aacdd7e14f	EPI_100X_YFP_1x1_200ms_25sola	EPI_100X_RFP_1x1_200ms_25sola
322	26	12.1238419383445	316	30.3223624768787	1917.55063291139	707.386075949367	609925	1930.14240506329	52.0565619874626	128.852912698352	0	289296	915.493670886076	974.108257700009	1133.25968270094	0	NaN	NaN	NaN	NaN	NaN	282.419962294249	0.986275570138305	26.2448851584957	12.4806550662401	10.4644589128473	2.94925967832269	0.00852681295502216	0.00395096528333063	1	1.00035803231174	2257.18997306096	0	15294.3639240506	1	1	1	1	2019-05-24T17:28:30.536	NG_ecoli_LTEE_151_DM0	-0	-0	161.475	DIA_100X_EMPTY_1x1_100ms	3edc5a4a-3c8b-46b1-924b-881460810929	EPI_100X_YFP_1x1_200ms_25sola	EPI_100X_RFP_1x1_200ms_25sola
323	23	9.39062461695907	216	23.9391216142626	1934.37962962963	32.287037037037	51859	240.087962962963	52.0565619874626	128.852912698352	0	7724581	35761.9490740741	974.108257700009	1133.25968270094	0	NaN	NaN	NaN	NaN	NaN	201.344445877887	0.999648644457898	20.1120586385228	12.461220439252	9.58126467435952	3.37889825095921	0.00212602488912819	0.000942511474063397	1	1.00002130939573	1450.08040062819	1	18040.5092592593	1	1	1	1	2019-05-24T17:28:30.536	NG_ecoli_LTEE_151_DM0	-0	-0	161.475	DIA_100X_EMPTY_1x1_100ms	129fa9a7-b077-42c9-b896-a2f4eb0af7a5	EPI_100X_YFP_1x1_200ms_25sola	EPI_100X_RFP_1x1_200ms_25sola
324	44	11.6624214895986	514	48.7046808788233	1948.76848249027	855.035019455253	104203	202.729571984436	52.0565619874626	128.852912698352	0	8873803	17264.2081712062	974.108257700009	1133.25968270094	0	NaN	NaN	NaN	NaN	NaN	470.999802932432	0.8983841372971	46.4329377061762	12.1091904185024	9.920416130265	2.18094777795401	0.0154889520012088	0.00750626093402059	1	1.00789197900791	3589.01953642151	0	17031.126459144	1	1	1	1	2019-05-24T17:28:30.536	NG_ecoli_LTEE_151_DM0	-0	-0	161.475	DIA_100X_EMPTY_1x1_100ms	3be65804-5e62-453e-ab8f-7ec698bbc82b	EPI_100X_YFP_1x1_200ms_25sola	EPI_100X_RFP_1x1_200ms_25sola
325	23	9.46769424234871	218	7.86571631397246	1945.8623853211	1749.95871559633	53175	243.922018348624	52.0565619874626	128.852912698352	0	3985231	18280.876146789	974.108257700009	1133.25968270094	0	NaN	NaN	NaN	NaN	NaN	210.891001263414	0.98885748691284	21.1550668948956	12.203665311662	9.56579454536938	2.96414287554765	0.0356959208916154	0.0185791377421173	0	1.01059822928304	1520.35981451492	1	18108.9403669725	1	1	1	1	2019-05-24T17:28:30.536	NG_ecoli_LTEE_151_DM0	-0	-0	161.475	DIA_100X_EMPTY_1x1_100ms	a941d228-3ee9-46a5-841c-55858ad1875d	EPI_100X_YFP_1x1_200ms_25sola	EPI_100X_RFP_1x1_200ms_25sola
326	46	10.4187178968835	480	11.9583532348991	1969.05625	1039.55208333333	109142	227.379166666667	52.0565619874626	128.852912698352	0	6984964	14552.0083333333	974.108257700009	1133.25968270094	0	NaN	NaN	NaN	NaN	NaN	NaN	NaN	NaN	NaN	NaN	NaN	NaN	NaN	NaN	NaN	NaN	0	18776.39375	1	1	1	1	2019-05-24T17:28:30.536	NG_ecoli_LTEE_151_DM0	-0	-0	161.475	DIA_100X_EMPTY_1x1_100ms	4347caff-16ea-4be2-b6b6-e4edc13d11f8	EPI_100X_YFP_1x1_200ms_25sola	EPI_100X_RFP_1x1_200ms_25sola
327	28	10.8591260499776	304	48.2092671544815	1979.66776315789	1775.19736842105	70107	230.615131578947	52.0565619874626	128.852912698352	0	8072132	26553.0657894737	974.108257700009	1133.25968270094	0	NaN	NaN	NaN	NaN	NaN	286.098676137709	0.976482595121338	27.3507115097094	12.1356868335699	10.0557728169403	2.96552942546403	0.010122216360156	0.00439580770584617	1	1.00051367942874	2172.14801743236	0	17181.8453947368	1	1	1	1	2019-05-24T17:28:30.536	NG_ecoli_LTEE_151_DM0	-0	-0	161.475	DIA_100X_EMPTY_1x1_100ms	cbac4ef6-2904-4073-b63a-b7686f315d6c	EPI_100X_YFP_1x1_200ms_25sola	EPI_100X_RFP_1x1_200ms_25sola
328	23	11.5412030626812	266	21.0802441980105	1978.45112781955	670.984962406015	236431	888.838345864662	52.0565619874626	128.852912698352	0	269649	1013.71804511278	974.108257700009	1133.25968270094	0	NaN	NaN	NaN	NaN	NaN	242.624672831744	0.999658838104591	22.370443463237	12.935064109753	10.3140849195877	3.55957986546645	0.022940518622013	0.00172129781803728	1	1.00001499023827	1869.07134977037	0	15260.977443609	1	1	1	1	2019-05-24T17:28:30.536	NG_ecoli_LTEE_151_DM0	-0	-0	161.475	DIA_100X_EMPTY_1x1_100ms	b18f852c-e9ed-4d15-9e70-f566229b2dca	EPI_100X_YFP_1x1_200ms_25sola	EPI_100X_RFP_1x1_200ms_25sola
329	20	12.8989219883396	259	-43.9883212838287	1987.91505791506	759.366795366795	48497	187.247104247104	52.0565619874626	128.852912698352	0	11452520	44218.2239382239	974.108257700009	1133.25968270094	0	NaN	NaN	NaN	NaN	NaN	229.411176625148	0.999893312120901	18.923223699735	15.3668391016467	11.5538686618285	4.23057912537412	0.0138301513826158	0.00744874346000653	0	1.00136826788087	1983.99173018422	0	15472.4131274131	1	1	1	1	2019-05-24T17:28:30.536	NG_ecoli_LTEE_151_DM0	-0	-0	161.475	DIA_100X_EMPTY_1x1_100ms	b83f0eda-fdcc-4de6-b9ef-576bf1b2296f	EPI_100X_YFP_1x1_200ms_25sola	EPI_100X_RFP_1x1_200ms_25sola
330	32	11.4055124822268	365	49.1301930568638	1998.61369863014	332.150684931507	127463	349.213698630137	52.0565619874626	128.852912698352	0	7179935	19671.0547945205	974.108257700009	1133.25968270094	0	NaN	NaN	NaN	NaN	NaN	329.871101819497	0.969129260763312	31.5784382040855	12.0953567455176	10.1779557787236	2.66041741655609	0.013646958254701	0.0056113924191248	1	1.0015947735975	2569.22209126347	0	16493.3315068493	1	1	1	1	2019-05-24T17:28:30.536	NG_ecoli_LTEE_151_DM0	-0	-0	161.475	DIA_100X_EMPTY_1x1_100ms	813bc26d-b020-45be-b32c-77887620e79f	EPI_100X_YFP_1x1_200ms_25sola	EPI_100X_RFP_1x1_200ms_25sola
331	26	11.1252962413763	289	45.1529442168697	2026.68858131488	676.823529411765	41143	142.363321799308	52.0565619874626	128.852912698352	0	11165884	38636.276816609	974.108257700009	1133.25968270094	0	NaN	NaN	NaN	NaN	NaN	277.782387352728	0.976967306132288	25.9759185608472	12.741716321843	10.268366362925	3.06914292473167	0.00609921271525362	0.00298648365035423	1	1.0004003062698	2151.11439314958	0	16948.4844290657	1	1	1	1	2019-05-24T17:28:30.536	NG_ecoli_LTEE_151_DM0	-0	-0	161.475	DIA_100X_EMPTY_1x1_100ms	72548cea-3e63-4f49-b22a-5aa789876465	EPI_100X_YFP_1x1_200ms_25sola	EPI_100X_RFP_1x1_200ms_25sola
332	26	12.1354914620583	319	28.7822257282306	2024.68965517241	583.507836990596	1195644	3748.10031347962	52.0565619874626	128.852912698352	0	764684	2397.12852664577	974.108257700009	1133.25968270094	0	NaN	NaN	NaN	NaN	NaN	286.596554572412	0.986462155227424	26.9587111691322	12.3604609557338	10.2242277585127	3.10843103125357	0.0128050777074638	0.00241449949067561	1	1.00025854086978	2213.34970985404	0	15801.2570532915	1	1	1	1	2019-05-24T17:28:30.536	NG_ecoli_LTEE_151_DM0	-0	-0	161.475	DIA_100X_EMPTY_1x1_100ms	0c8871d4-a397-494d-8916-d0ff11f559ec	EPI_100X_YFP_1x1_200ms_25sola	EPI_100X_RFP_1x1_200ms_25sola
333	31	11.2453611511384	349	46.0306603840356	2033.60171919771	820.002865329513	105701	302.868194842407	52.0565619874626	128.852912698352	0	8917567	25551.7679083095	974.108257700009	1133.25968270094	0	NaN	NaN	NaN	NaN	NaN	NaN	NaN	NaN	NaN	NaN	NaN	NaN	NaN	NaN	NaN	NaN	0	16627.9111747851	1	1	1	1	2019-05-24T17:28:30.536	NG_ecoli_LTEE_151_DM0	-0	-0	161.475	DIA_100X_EMPTY_1x1_100ms	bb7dc863-bdd5-497a-aaf2-6b42100ed349	EPI_100X_YFP_1x1_200ms_25sola	EPI_100X_RFP_1x1_200ms_25sola
334	24	10.9118965350182	262	43.2071288849185	2026.16030534351	1023.85114503817	110250	420.801526717557	52.0565619874626	128.852912698352	0	3979896	15190.4427480916	974.108257700009	1133.25968270094	0	NaN	NaN	NaN	NaN	NaN	250.596860827114	0.994367248093362	23.2198981237523	12.5646458633152	10.2333861998392	3.39811131964689	0.00333921108046385	0.00157067969872123	1	1.00002035759168	1909.80453401907	0	16088.0114503817	1	1	1	1	2019-05-24T17:28:30.536	NG_ecoli_LTEE_151_DM0	-0	-0	161.475	DIA_100X_EMPTY_1x1_100ms	ff0ff172-ba6a-4af4-91cf-aff98bb876e5	EPI_100X_YFP_1x1_200ms_25sola	EPI_100X_RFP_1x1_200ms_25sola
335	29	11.6841908716956	339	45.3462868548877	2031.66961651917	1823.69026548673	752365	2219.36578171091	52.0565619874626	128.852912698352	0	753966	2224.08849557522	974.108257700009	1133.25968270094	0	NaN	NaN	NaN	NaN	NaN	302.940791570967	0.977885520312222	28.4477445854422	12.3968298500883	10.4223878547398	2.7129005037806	0.0047585689022866	0.0020562494849953	1	1.00024681564128	2427.01344947461	0	16148.2123893805	1	1	1	1	2019-05-24T17:28:30.536	NG_ecoli_LTEE_151_DM0	-0	-0	161.475	DIA_100X_EMPTY_1x1_100ms	6a1bc42b-3149-4d42-98e5-04b310d1403f	EPI_100X_YFP_1x1_200ms_25sola	EPI_100X_RFP_1x1_200ms_25sola
336	27	11.1250615613419	301	42.7159658624776	2038.17275747508	1118.21926910299	1657937	5508.09634551495	52.0565619874626	128.852912698352	0	264910	880.099667774086	974.108257700009	1133.25968270094	0	NaN	NaN	NaN	NaN	NaN	280.797925245543	0.979960659269885	26.7489157004333	12.2337567162075	10.0635406439176	3.01446616593947	0.0875726268419817	0.0126678233521284	0	1.00603140903661	2127.63768155845	0	15743.2823920266	1	1	1	1	2019-05-24T17:28:30.536	NG_ecoli_LTEE_151_DM0	-0	-0	161.475	DIA_100X_EMPTY_1x1_100ms	601426de-855a-47e0-90e5-254eacc15bcc	EPI_100X_YFP_1x1_200ms_25sola	EPI_100X_RFP_1x1_200ms_25sola
337	22	12.3298288321311	272	-19.2370237602133	2036.07352941176	1771.38602941176	88133	324.018382352941	52.0565619874626	128.852912698352	0	5647868	20764.2205882353	974.108257700009	1133.25968270094	0	NaN	NaN	NaN	NaN	NaN	247.60222832762	0.999919300654343	21.1614939774618	14.7809579669047	11.2522472350917	3.93907665728304	0.00235056807399858	0.00112963348225203	0	1.00004085974224	2104.33432077667	0	15469.7720588235	1	1	1	1	2019-05-24T17:28:30.536	NG_ecoli_LTEE_151_DM0	-0	-0	161.475	DIA_100X_EMPTY_1x1_100ms	f1047c8c-2347-4019-84be-e8961a4bc4d5	EPI_100X_YFP_1x1_200ms_25sola	EPI_100X_RFP_1x1_200ms_25sola
338	25	11.1552701816156	280	20.1909865708804	2039.725	635.292857142857	90449	323.032142857143	52.0565619874626	128.852912698352	0	12518174	44707.7642857143	974.108257700009	1133.25968270094	0	NaN	NaN	NaN	NaN	NaN	NaN	NaN	NaN	NaN	NaN	NaN	NaN	NaN	NaN	NaN	NaN	0	14986.2678571429	1	1	1	1	2019-05-24T17:28:30.536	NG_ecoli_LTEE_151_DM0	-0	-0	161.475	DIA_100X_EMPTY_1x1_100ms	ed85be32-3ba0-46e8-892b-c7e48dc79bad	EPI_100X_YFP_1x1_200ms_25sola	EPI_100X_RFP_1x1_200ms_25sola
1	24	9.67320519497751	233	-43.8272271337686	9.40772532188841	230.909871244635	44145	189.463519313305	73.1928365472463	176.184554575355	0	6781806	29106.4635193133	1001.61444214995	1170.51327835612	0	NaN	NaN	NaN	NaN	NaN	NaN	NaN	NaN	NaN	NaN	NaN	NaN	NaN	NaN	NaN	NaN	0	17509.5321888412	1	1	1	2	2019-05-24T17:28:42.480	NG_ecoli_LTEE_151_DM0	-500	866	161.475	DIA_100X_EMPTY_1x1_100ms	54b53856-d3f8-4390-b9e6-1214b7b35765	EPI_100X_YFP_1x1_200ms_25sola	EPI_100X_RFP_1x1_200ms_25sola
2	23	10.6646329768795	246	-38.2380243376291	9.1260162601626	876.471544715447	68031	276.548780487805	73.1928365472463	176.184554575355	0	9382596	38140.6341463415	1001.61444214995	1170.51327835612	0	NaN	NaN	NaN	NaN	NaN	NaN	NaN	NaN	NaN	NaN	NaN	NaN	NaN	NaN	NaN	NaN	0	16085.1422764228	1	1	1	2	2019-05-24T17:28:42.480	NG_ecoli_LTEE_151_DM0	-500	866	161.475	DIA_100X_EMPTY_1x1_100ms	3c88df94-6dc2-4780-be78-80cc3ae4b165	EPI_100X_YFP_1x1_200ms_25sola	EPI_100X_RFP_1x1_200ms_25sola
3	21	11.5493943100513	243	14.1150471331145	9.7037037037037	1135.68312757202	77729	319.872427983539	73.1928365472463	176.184554575355	0	178680	735.308641975309	1001.61444214995	1170.51327835612	0	NaN	NaN	NaN	NaN	NaN	217.747969285016	0.999711492694505	19.3231952437842	13.5035426072704	10.7462134000849	3.51402739354899	0.0178005042333333	0.00890575396869698	1	1.00208246838102	1752.58764043722	1	19900.316872428	1	1	1	2	2019-05-24T17:28:42.480	NG_ecoli_LTEE_151_DM0	-500	866	161.475	DIA_100X_EMPTY_1x1_100ms	5bbc6eaa-2480-4355-82b3-4ab23e7f3a60	EPI_100X_YFP_1x1_200ms_25sola	EPI_100X_RFP_1x1_200ms_25sola
4	27	8.77662399869909	237	16.2105056578738	10.2405063291139	1587.22362869198	236093	996.172995780591	73.1928365472463	176.184554575355	0	3132825	13218.6708860759	1001.61444214995	1170.51327835612	0	NaN	NaN	NaN	NaN	NaN	NaN	NaN	NaN	NaN	NaN	NaN	NaN	NaN	NaN	NaN	NaN	2	17250.6624472574	1	1	1	2	2019-05-24T17:28:42.480	NG_ecoli_LTEE_151_DM0	-500	866	161.475	DIA_100X_EMPTY_1x1_100ms	6bc3325d-de4f-488b-b6a9-c56247fab80a	EPI_100X_YFP_1x1_200ms_25sola	EPI_100X_RFP_1x1_200ms_25sola
5	28	8.03818882695406	226	2.09553598975912	6.65929203539823	1608.90707964602	83724	370.46017699115	73.1928365472463	176.184554575355	0	5938465	26276.3938053097	1001.61444214995	1170.51327835612	0	NaN	NaN	NaN	NaN	NaN	NaN	NaN	NaN	NaN	NaN	NaN	NaN	NaN	NaN	NaN	NaN	1	18431.5796460177	1	1	1	2	2019-05-24T17:28:42.480	NG_ecoli_LTEE_151_DM0	-500	866	161.475	DIA_100X_EMPTY_1x1_100ms	67724880-2e7f-4a4e-bb9f-a6bdf3d97e21	EPI_100X_YFP_1x1_200ms_25sola	EPI_100X_RFP_1x1_200ms_25sola
6	24	10.8908176076317	262	37.1014421392298	23.8091603053435	1444.03816793893	73725	281.393129770992	73.1928365472463	176.184554575355	0	1247185	4760.24809160305	1001.61444214995	1170.51327835612	0	NaN	NaN	NaN	NaN	NaN	242.458799554814	0.996255933440913	23.5106320823432	12.2938699801914	9.68582155019383	3.4364615296034	0.436440245185362	0.010251477737385	1	1.00001409430794	1732.31598744008	0	18048.6717557252	1	1	1	2	2019-05-24T17:28:42.480	NG_ecoli_LTEE_151_DM0	-500	866	161.475	DIA_100X_EMPTY_1x1_100ms	db890131-4ece-48a8-84ed-7bbbd7cf809c	EPI_100X_YFP_1x1_200ms_25sola	EPI_100X_RFP_1x1_200ms_25sola
7	35	12.5431484082654	439	46.5360947873884	26.6833712984055	1605.10022779043	365164	831.808656036446	73.1928365472463	176.184554575355	0	4337670	9880.79726651481	1001.61444214995	1170.51327835612	0	NaN	NaN	NaN	NaN	NaN	371.804056605798	0.914165144810795	33.1563318206307	13.5138196137339	10.7340438951543	2.89170485603463	0.065171545844657	0.0268048528094724	0	1.04875229525797	3000.42719088761	1	16345.5079726651	1	1	1	2	2019-05-24T17:28:42.480	NG_ecoli_LTEE_151_DM0	-500	866	161.475	DIA_100X_EMPTY_1x1_100ms	6aa7fd99-bfbc-49a4-bdd4-bf832230ef14	EPI_100X_YFP_1x1_200ms_25sola	EPI_100X_RFP_1x1_200ms_25sola
8	12	4.40507086814958	53	-49.9993351838922	22.0754716981132	1125.56603773585	13813	260.622641509434	73.1928365472463	176.184554575355	0	41042	774.377358490566	1001.61444214995	1170.51327835612	0	NaN	NaN	NaN	NaN	NaN	126.073089061826	0.999631371659468	NaN	NaN	NaN	NaN	NaN	NaN	NaN	NaN	NaN	1	20573.6226415094	1	1	1	2	2019-05-24T17:28:42.480	NG_ecoli_LTEE_151_DM0	-500	866	161.475	DIA_100X_EMPTY_1x1_100ms	eefc2c76-d769-42e4-aefd-b6375791c56f	EPI_100X_YFP_1x1_200ms_25sola	EPI_100X_RFP_1x1_200ms_25sola
9	24	10.8497573761777	261	44.2299586208328	35.8467432950192	1721.04597701149	915815	3508.86973180077	73.1928365472463	176.184554575355	0	421395	1614.54022988506	1001.61444214995	1170.51327835612	0	NaN	NaN	NaN	NaN	NaN	237.681138604485	0.999684689643921	22.2565867217036	12.6783977657446	10.3347741706027	3.25678477530458	0.0051499337563348	0.00239724490588291	1	1.00019184133184	1867.02625459256	0	16174.7279693487	1	1	1	2	2019-05-24T17:28:42.480	NG_ecoli_LTEE_151_DM0	-500	866	161.475	DIA_100X_EMPTY_1x1_100ms	c1c201b7-eb8b-4913-9119-435415768555	EPI_100X_YFP_1x1_200ms_25sola	EPI_100X_RFP_1x1_200ms_25sola
10	33	12.1248941974009	401	46.9465497787084	41.0224438902743	1858.32917705736	1630317	4065.62842892768	73.1928365472463	176.184554575355	0	1166669	2909.39900249377	1001.61444214995	1170.51327835612	0	NaN	NaN	NaN	NaN	NaN	331.348396229997	0.98028794350661	30.7200983328781	12.1383792303202	10.41668063197	2.83775481856473	0.0178188327356452	0.00904764760786124	1	1.00124365182269	2618.00927778721	2	15853.5012468828	1	1	1	2	2019-05-24T17:28:42.480	NG_ecoli_LTEE_151_DM0	-500	866	161.475	DIA_100X_EMPTY_1x1_100ms	4363385e-ad21-42d1-9b94-ab29521f4ee2	EPI_100X_YFP_1x1_200ms_25sola	EPI_100X_RFP_1x1_200ms_25sola
11	30	12.0349655037378	362	46.1161367480606	52.7734806629834	1293.70165745856	2162745	5974.43370165746	73.1928365472463	176.184554575355	0	607460	1678.06629834254	1001.61444214995	1170.51327835612	0	NaN	NaN	NaN	NaN	NaN	313.53252116613	0.973392938619887	29.938622743672	12.3396160492246	10.2528488311274	2.61383994385478	0.00346046291738066	0.00234420308007438	0	1.00029019799976	2471.78565466763	0	16316.3895027624	1	1	1	2	2019-05-24T17:28:42.480	NG_ecoli_LTEE_151_DM0	-500	866	161.475	DIA_100X_EMPTY_1x1_100ms	a0c41c0c-c50c-43e4-bf77-b4ed6af6fe1b	EPI_100X_YFP_1x1_200ms_25sola	EPI_100X_RFP_1x1_200ms_25sola
12	15	9.44781238517866	142	-49.9943976210133	49.112676056338	406.197183098592	44205	311.302816901408	73.1928365472463	176.184554575355	0	2280319	16058.5845070423	1001.61444214995	1170.51327835612	0	NaN	NaN	NaN	NaN	NaN	142.699836085111	0.999810116756071	13.7739622098042	13.2315367163711	9.82489941088357	3.80354238481012	0.000306217527964425	0.000141475464212901	1	1.00000013997915	1044.25122608776	1	19003.7183098592	1	1	1	2	2019-05-24T17:28:42.480	NG_ecoli_LTEE_151_DM0	-500	866	161.475	DIA_100X_EMPTY_1x1_100ms	f8f5afe8-385c-4494-a396-68e553cf2cd9	EPI_100X_YFP_1x1_200ms_25sola	EPI_100X_RFP_1x1_200ms_25sola
13	25	12.1995986340224	305	41.5455973052438	50.8491803278689	794.059016393443	450800	1478.03278688525	73.1928365472463	176.184554575355	0	354480	1162.22950819672	1001.61444214995	1170.51327835612	0	NaN	NaN	NaN	NaN	NaN	251.391878136017	0.999818423031964	22.4532482008035	13.4694021005317	10.7110556948193	3.60600546750552	0.00487804265090214	0.00222808951151151	1	1.00018194935402	2023.17576260174	0	15919.3672131148	1	1	1	2	2019-05-24T17:28:42.480	NG_ecoli_LTEE_151_DM0	-500	866	161.475	DIA_100X_EMPTY_1x1_100ms	f5d4ece7-1316-410b-b56c-6515bbc454a0	EPI_100X_YFP_1x1_200ms_25sola	EPI_100X_RFP_1x1_200ms_25sola
14	23	11.5092062632583	266	35.5507481936135	52.8233082706767	975.342105263158	71159	267.515037593985	73.1928365472463	176.184554575355	0	6309888	23721.3834586466	1001.61444214995	1170.51327835612	0	NaN	NaN	NaN	NaN	NaN	241.423891974159	0.998827971219564	22.9560964409847	12.4445707537253	9.8787470311178	3.51461361464336	0.0138824150084522	0.00688521014737045	1	1.00180003493703	1759.5096409217	0	17838.8421052632	1	1	1	2	2019-05-24T17:28:42.480	NG_ecoli_LTEE_151_DM0	-500	866	161.475	DIA_100X_EMPTY_1x1_100ms	8fe50015-ba75-4479-b711-256596260022	EPI_100X_YFP_1x1_200ms_25sola	EPI_100X_RFP_1x1_200ms_25sola
15	30	10.9564458811765	329	47.4304509795872	56.3282674772036	1002.41641337386	85146	258.802431610942	73.1928365472463	176.184554575355	0	9221483	28028.8237082067	1001.61444214995	1170.51327835612	0	NaN	NaN	NaN	NaN	NaN	303.505409190684	0.959320915075796	30.1686671172393	11.9560732093632	9.79148327581921	2.53901872678126	0.0102968218817911	0.00490466666985665	1	1.00161184474368	2271.65815036408	0	17478.9452887538	1	1	1	2	2019-05-24T17:28:42.480	NG_ecoli_LTEE_151_DM0	-500	866	161.475	DIA_100X_EMPTY_1x1_100ms	9da89a83-bca3-4cf5-a72e-951213df1943	EPI_100X_YFP_1x1_200ms_25sola	EPI_100X_RFP_1x1_200ms_25sola
16	6	2.33333331214068	14	-49.9939474332681	47.5	1840.85714285714	16424	1173.14285714286	73.1928365472463	176.184554575355	0	119408	8529.14285714286	1001.61444214995	1170.51327835612	0	NaN	NaN	NaN	NaN	NaN	NaN	NaN	NaN	NaN	NaN	NaN	NaN	NaN	NaN	NaN	NaN	1	20653.4285714286	1	1	1	2	2019-05-24T17:28:42.480	NG_ecoli_LTEE_151_DM0	-500	866	161.475	DIA_100X_EMPTY_1x1_100ms	26dd6800-670d-4b66-b53d-e5515655fab6	EPI_100X_YFP_1x1_200ms_25sola	EPI_100X_RFP_1x1_200ms_25sola
17	25	9.92609913179333	248	46.4861362160248	58.258064516129	895.616935483871	66191	266.899193548387	73.1928365472463	176.184554575355	0	4735373	19094.2459677419	1001.61444214995	1170.51327835612	0	NaN	NaN	NaN	NaN	NaN	250.199876125253	0.957927893701115	24.9576410539464	11.8345308055752	9.65364714875495	2.76670686380973	0.00503041024436706	0.00283646125054851	1	1.00009937377762	1826.73797579708	0	19222.4072580645	1	1	1	2	2019-05-24T17:28:42.480	NG_ecoli_LTEE_151_DM0	-500	866	161.475	DIA_100X_EMPTY_1x1_100ms	9e1875b5-9124-4973-92f2-acc12746539b	EPI_100X_YFP_1x1_200ms_25sola	EPI_100X_RFP_1x1_200ms_25sola
18	32	11.8986619528516	381	49.3612699782079	60.1942257217848	1772.13910761155	825312	2166.17322834646	73.1928365472463	176.184554575355	0	815774	2141.13910761155	1001.61444214995	1170.51327835612	0	NaN	NaN	NaN	NaN	NaN	327.318106102634	0.971570939925968	31.0022882943255	12.0304943484706	10.1070473934028	2.88846082934829	0.01776953223113	0.01181275669768	0	1.0086187497699	2487.32328905106	0	16593.6850393701	1	1	1	2	2019-05-24T17:28:42.480	NG_ecoli_LTEE_151_DM0	-500	866	161.475	DIA_100X_EMPTY_1x1_100ms	760e2448-acba-4890-bc6f-96919572f613	EPI_100X_YFP_1x1_200ms_25sola	EPI_100X_RFP_1x1_200ms_25sola
19	6	1.35060282028045	9	-49.950795319977	55.8888888888889	1847.88888888889	10629	1181	73.1928365472463	176.184554575355	0	181051	20116.7777777778	1001.61444214995	1170.51327835612	0	NaN	NaN	NaN	NaN	NaN	NaN	NaN	NaN	NaN	NaN	NaN	NaN	NaN	NaN	NaN	NaN	1	20941.2222222222	1	1	1	2	2019-05-24T17:28:42.480	NG_ecoli_LTEE_151_DM0	-500	866	161.475	DIA_100X_EMPTY_1x1_100ms	fd88e42e-ac4c-4344-8485-66668b303cdd	EPI_100X_YFP_1x1_200ms_25sola	EPI_100X_RFP_1x1_200ms_25sola
20	13	7.62339214562809	100	-49.999470074743	62.17	409.18	22324	223.24	73.1928365472463	176.184554575355	0	1768383	17683.83	1001.61444214995	1170.51327835612	0	NaN	NaN	NaN	NaN	NaN	150.964616181646	0.999689403650297	15.2471241534651	12.6532841084321	9.43547661104196	3.55405060650881	0.00467239786937535	0.00258545625310417	0	1.00010365727068	1066.11855718773	1	20444.34	1	1	1	2	2019-05-24T17:28:42.480	NG_ecoli_LTEE_151_DM0	-500	866	161.475	DIA_100X_EMPTY_1x1_100ms	78382f39-04b4-4401-bd87-ff9579f29366	EPI_100X_YFP_1x1_200ms_25sola	EPI_100X_RFP_1x1_200ms_25sola
21	34	11.3563869017971	387	47.8686370801511	67.1808785529716	1427.95865633075	120004	310.087855297158	73.1928365472463	176.184554575355	0	6615406	17094.0723514212	1001.61444214995	1170.51327835612	0	NaN	NaN	NaN	NaN	NaN	360.030014027919	0.865672244286854	35.1849993011011	13.1114627353506	9.93655210979501	2.92066279886002	0.0333920162282073	0.0120575792906271	2	1.01427713194892	2728.46795167594	0	18589.7596899225	1	1	1	2	2019-05-24T17:28:42.480	NG_ecoli_LTEE_151_DM0	-500	866	161.475	DIA_100X_EMPTY_1x1_100ms	f77380e7-a246-4e7a-9c9f-862db188a5da	EPI_100X_YFP_1x1_200ms_25sola	EPI_100X_RFP_1x1_200ms_25sola
22	42	12.6255166430398	531	49.4104008526319	96.3747645951036	1506.07532956686	527593	993.583804143126	73.1928365472463	176.184554575355	0	5687289	10710.5254237288	1001.61444214995	1170.51327835612	0	NaN	NaN	NaN	NaN	NaN	448.862039023868	0.923657640494413	41.1433990645908	12.8238082273913	10.6100847260784	2.61199981372329	0.021620822578551	0.0116595963700459	2	1.00433409913573	3637.70731476604	0	15683.8757062147	1	1	1	2	2019-05-24T17:28:42.480	NG_ecoli_LTEE_151_DM0	-500	866	161.475	DIA_100X_EMPTY_1x1_100ms	f7c300d3-51ed-432e-9668-67096e4839ce	EPI_100X_YFP_1x1_200ms_25sola	EPI_100X_RFP_1x1_200ms_25sola
23	27	11.8289847236728	320	47.3858408269528	95.6875	1655.828125	96940	302.9375	73.1928365472463	176.184554575355	0	9090230	28406.96875	1001.61444214995	1170.51327835612	0	NaN	NaN	NaN	NaN	NaN	294.044726537273	0.984816339818316	26.7183995384034	13.0204660965799	10.6977906850174	3.01445702226979	0.00835867382366218	0.00333431352670306	1	1.00034302834631	2401.53274998182	0	16627.521875	1	1	1	2	2019-05-24T17:28:42.480	NG_ecoli_LTEE_151_DM0	-500	866	161.475	DIA_100X_EMPTY_1x1_100ms	bf471d66-a8e5-45c0-affb-e51f027d1dfa	EPI_100X_YFP_1x1_200ms_25sola	EPI_100X_RFP_1x1_200ms_25sola
24	17	8.99174480282629	154	-49.6763652103331	92.474025974026	836.038961038961	43652	283.454545454545	73.1928365472463	176.184554575355	0	3549546	23049	1001.61444214995	1170.51327835612	0	NaN	NaN	NaN	NaN	NaN	163.47082082019	0.999794827117022	16.0268565408615	13.0299743939391	9.62038901174883	3.73207507924613	0.00344102468223145	0.00181206723646326	0	1.0000593970944	1164.99348877892	1	18879.2272727273	1	1	1	2	2019-05-24T17:28:42.480	NG_ecoli_LTEE_151_DM0	-500	866	161.475	DIA_100X_EMPTY_1x1_100ms	a643dd83-9b4a-48cb-aaeb-cd02819591a7	EPI_100X_YFP_1x1_200ms_25sola	EPI_100X_RFP_1x1_200ms_25sola
25	35	11.3564467823265	398	46.1211348837633	104.701005025126	738.816582914573	107285	269.560301507538	73.1928365472463	176.184554575355	0	10684651	26845.8567839196	1001.61444214995	1170.51327835612	0	NaN	NaN	NaN	NaN	NaN	378.231744881074	0.884733955319034	35.737523933683	13.7319525802526	10.1397226573594	2.91110468919349	0.0443795184250457	0.022569565403152	1	1.01168991239357	2885.80175488404	0	19807.1809045226	1	1	1	2	2019-05-24T17:28:42.480	NG_ecoli_LTEE_151_DM0	-500	866	161.475	DIA_100X_EMPTY_1x1_100ms	dccf97f4-5667-43a4-9cb6-ac7670b60d7d	EPI_100X_YFP_1x1_200ms_25sola	EPI_100X_RFP_1x1_200ms_25sola
26	15	6.25728308469065	95	-49.9993606672514	103.273684210526	830.494736842105	25717	270.705263157895	73.1928365472463	176.184554575355	0	2215297	23318.9157894737	1001.61444214995	1170.51327835612	0	NaN	NaN	NaN	NaN	NaN	148.218024612911	0.999543845103705	NaN	NaN	NaN	NaN	NaN	NaN	NaN	NaN	NaN	1	19957.8947368421	1	1	1	2	2019-05-24T17:28:42.480	NG_ecoli_LTEE_151_DM0	-500	866	161.475	DIA_100X_EMPTY_1x1_100ms	a32728cc-74a5-4225-bc24-8ffc650addb3	EPI_100X_YFP_1x1_200ms_25sola	EPI_100X_RFP_1x1_200ms_25sola
27	34	12.037331005569	410	47.7179198718102	110.080487804878	929.8	103855	253.30487804878	73.1928365472463	176.184554575355	0	14578041	35556.1975609756	1001.61444214995	1170.51327835612	0	NaN	NaN	NaN	NaN	NaN	357.238338827534	0.938347870202982	34.5659328676272	12.2635728189771	10.0559889404389	2.62245772327925	0.00144430484434961	0.000574022193407212	2	1.00000479695141	2745.28689931202	0	17080.9390243902	1	1	1	2	2019-05-24T17:28:42.480	NG_ecoli_LTEE_151_DM0	-500	866	161.475	DIA_100X_EMPTY_1x1_100ms	4ea617ae-8426-436d-abd8-27929d786d40	EPI_100X_YFP_1x1_200ms_25sola	EPI_100X_RFP_1x1_200ms_25sola
28	19	11.8833541148937	232	-49.1339989990395	111.827586206897	1338.30172413793	57488	247.793103448276	73.1928365472463	176.184554575355	0	4134304	17820.275862069	1001.61444214995	1170.51327835612	0	NaN	NaN	NaN	NaN	NaN	208.940411920929	0.999855973039294	18.8822758356717	14.2141662223908	10.6950474833286	3.79725954424331	0.00344248258571515	0.00164937074758624	1	1.00006718604097	1696.32730625816	0	18381.9396551724	1	1	1	2	2019-05-24T17:28:42.480	NG_ecoli_LTEE_151_DM0	-500	866	161.475	DIA_100X_EMPTY_1x1_100ms	0205ccbe-7f6c-406b-85f8-f89e4968b705	EPI_100X_YFP_1x1_200ms_25sola	EPI_100X_RFP_1x1_200ms_25sola
29	31	12.6762812567705	393	48.0622112154	114.498727735369	1040.5165394402	1226439	3120.70992366412	73.1928365472463	176.184554575355	0	861019	2190.88804071247	1001.61444214995	1170.51327835612	0	NaN	NaN	NaN	NaN	NaN	326.080691448855	0.971670831598951	29.1809559295326	13.4473274152373	10.8811122303061	2.95905941366765	0.0151030717901916	0.00729867696782553	1	1.00323022728551	2713.5384235443	0	15189.5572519084	1	1	1	2	2019-05-24T17:28:42.480	NG_ecoli_LTEE_151_DM0	-500	866	161.475	DIA_100X_EMPTY_1x1_100ms	5f35fbe5-ebb0-4c54-952a-486ec947e7c9	EPI_100X_YFP_1x1_200ms_25sola	EPI_100X_RFP_1x1_200ms_25sola
30	30	12.5164092056816	376	-5.98567425728474	119.920212765957	12.688829787234	404233	1075.08776595745	73.1928365472463	176.184554575355	0	558053	1484.1835106383	1001.61444214995	1170.51327835612	0	NaN	NaN	NaN	NaN	NaN	NaN	NaN	NaN	NaN	NaN	NaN	NaN	NaN	NaN	NaN	NaN	0	15930.8723404255	1	1	1	2	2019-05-24T17:28:42.480	NG_ecoli_LTEE_151_DM0	-500	866	161.475	DIA_100X_EMPTY_1x1_100ms	36a6d963-dc8e-4418-8611-4a1110b7b095	EPI_100X_YFP_1x1_200ms_25sola	EPI_100X_RFP_1x1_200ms_25sola
31	27	11.121417386995	301	45.7625101322195	122.225913621262	1084.0365448505	88607	294.375415282392	73.1928365472463	176.184554575355	0	8119504	26975.096345515	1001.61444214995	1170.51327835612	0	NaN	NaN	NaN	NaN	NaN	269.970771564353	0.991674532963289	25.4499745864347	12.8506663018956	10.1962205274681	3.17010424311768	0.00674349120487281	0.00383180545209123	1	1.00015825698514	2078.04847552959	0	17031.2059800664	1	1	1	2	2019-05-24T17:28:42.480	NG_ecoli_LTEE_151_DM0	-500	866	161.475	DIA_100X_EMPTY_1x1_100ms	0ffe6f3d-37ef-489d-9138-b6aecbeca5e8	EPI_100X_YFP_1x1_200ms_25sola	EPI_100X_RFP_1x1_200ms_25sola
32	32	12.994174617548	417	47.1427782314477	130.429256594724	166.074340527578	1540713	3694.75539568345	73.1928365472463	176.184554575355	0	372461	893.191846522782	1001.61444214995	1170.51327835612	0	NaN	NaN	NaN	NaN	NaN	342.417897084246	0.971170166965068	31.5024342402694	12.8901647181625	10.5434814709254	2.88850781280061	0.00520560681720868	0.00250739333651262	1	1.00039471644689	2750.43935363765	0	15874.8057553957	1	1	1	2	2019-05-24T17:28:42.480	NG_ecoli_LTEE_151_DM0	-500	866	161.475	DIA_100X_EMPTY_1x1_100ms	4b7d564c-63a6-4394-a718-6ed8cf5594d9	EPI_100X_YFP_1x1_200ms_25sola	EPI_100X_RFP_1x1_200ms_25sola
33	30	12.5630610801163	377	47.7514602908803	139.129973474801	763.074270557029	641041	1700.37400530504	73.1928365472463	176.184554575355	0	637243	1690.29973474801	1001.61444214995	1170.51327835612	0	NaN	NaN	NaN	NaN	NaN	318.483432786038	0.982829545959939	28.4780885361389	12.8091333605823	10.7889306055343	3.14794808754165	0.0118281463299719	0.00592425835838182	1	1.00201918725927	2603.49960838025	0	15854.7771883289	1	1	1	2	2019-05-24T17:28:42.480	NG_ecoli_LTEE_151_DM0	-500	866	161.475	DIA_100X_EMPTY_1x1_100ms	9eb2a074-f709-4bb6-b63b-501168d6b082	EPI_100X_YFP_1x1_200ms_25sola	EPI_100X_RFP_1x1_200ms_25sola
34	26	12.9892581412671	339	37.8567652486247	146.495575221239	1268.30383480826	1139026	3359.9587020649	73.1928365472463	176.184554575355	0	572505	1688.80530973451	1001.61444214995	1170.51327835612	0	NaN	NaN	NaN	NaN	NaN	286.451857349241	0.991696988096658	25.8219577091565	13.0939480736433	10.6952502072054	3.19495574050213	0.0141488135330756	0.00768731713701164	1	1.00067543556684	2319.85555694571	1	15657.6401179941	1	1	1	2	2019-05-24T17:28:42.480	NG_ecoli_LTEE_151_DM0	-500	866	161.475	DIA_100X_EMPTY_1x1_100ms	4d4890fb-bab4-4a0d-a871-716b99575b5a	EPI_100X_YFP_1x1_200ms_25sola	EPI_100X_RFP_1x1_200ms_25sola
35	28	11.3566500396829	318	46.9679208402403	146.707547169811	1448.79874213836	154457	485.713836477987	73.1928365472463	176.184554575355	0	7133151	22431.2924528302	1001.61444214995	1170.51327835612	0	NaN	NaN	NaN	NaN	NaN	283.693719783479	0.977956671090214	27.2285983189302	12.2943471686865	10.1579177667065	2.8333793825065	0.0181864359521205	0.00743715004126213	1	1.00301106299427	2206.60476625135	0	17135.9182389937	1	1	1	2	2019-05-24T17:28:42.480	NG_ecoli_LTEE_151_DM0	-500	866	161.475	DIA_100X_EMPTY_1x1_100ms	118e38e0-cf1f-4004-85d3-ca7b2edfc375	EPI_100X_YFP_1x1_200ms_25sola	EPI_100X_RFP_1x1_200ms_25sola
36	30	9.81365548682652	295	47.3433113851931	150.125423728814	814.125423728814	84225	285.508474576271	73.1928365472463	176.184554575355	0	6136611	20802.0711864407	1001.61444214995	1170.51327835612	0	NaN	NaN	NaN	NaN	NaN	NaN	NaN	NaN	NaN	NaN	NaN	NaN	NaN	NaN	NaN	NaN	0	19718.7457627119	1	1	1	2	2019-05-24T17:28:42.480	NG_ecoli_LTEE_151_DM0	-500	866	161.475	DIA_100X_EMPTY_1x1_100ms	c318b94e-c70a-4fda-83e7-0ba90c15d2bb	EPI_100X_YFP_1x1_200ms_25sola	EPI_100X_RFP_1x1_200ms_25sola
37	32	10.1536877628513	325	48.7577535736686	156.433846153846	1512.69846153846	98963	304.501538461538	73.1928365472463	176.184554575355	0	3496772	10759.2984615385	1001.61444214995	1170.51327835612	0	NaN	NaN	NaN	NaN	NaN	316.207868360582	0.890072375908334	32.175981464713	12.5352293072177	9.59448465268179	2.54257760404867	0.0117688139600661	0.00584723324524591	1	1.00113294801992	2326.296083017	0	18375.2246153846	1	1	1	2	2019-05-24T17:28:42.480	NG_ecoli_LTEE_151_DM0	-500	866	161.475	DIA_100X_EMPTY_1x1_100ms	6472a2df-d2a0-4af0-be95-d5478de5dd16	EPI_100X_YFP_1x1_200ms_25sola	EPI_100X_RFP_1x1_200ms_25sola
38	31	12.1093348748539	376	48.320092867058	157.462765957447	1630.95212765957	124589	331.353723404255	73.1928365472463	176.184554575355	0	10676679	28395.4228723404	1001.61444214995	1170.51327835612	0	NaN	NaN	NaN	NaN	NaN	321.695719206121	0.952801002882169	29.9111456344711	12.7882199254441	10.4159015427696	2.86274925676714	0.0120070813083131	0.00413922131637945	2	1.00112033542039	2548.68792166266	0	16536.3005319149	1	1	1	2	2019-05-24T17:28:42.480	NG_ecoli_LTEE_151_DM0	-500	866	161.475	DIA_100X_EMPTY_1x1_100ms	d91c4ab1-57a0-4aa9-8dc8-8a27e91ebea1	EPI_100X_YFP_1x1_200ms_25sola	EPI_100X_RFP_1x1_200ms_25sola
39	34	11.8313883226944	402	48.7755701376742	163.398009950249	1882.79104477612	1505600	3745.2736318408	73.1928365472463	176.184554575355	0	706831	1758.28606965174	1001.61444214995	1170.51327835612	0	NaN	NaN	NaN	NaN	NaN	344.989492023628	0.968153249697072	32.7351376705315	12.3320900760402	10.3037803433551	2.54094433537282	0.00500050756575523	0.00259664769851294	2	1.00017392466669	2729.58885772501	0	16612.552238806	1	1	1	2	2019-05-24T17:28:42.480	NG_ecoli_LTEE_151_DM0	-500	866	161.475	DIA_100X_EMPTY_1x1_100ms	b2600bb5-1cf8-4541-a857-8b55c4851f30	EPI_100X_YFP_1x1_200ms_25sola	EPI_100X_RFP_1x1_200ms_25sola
40	26	12.0295385841175	313	44.8907622487573	159.798722044728	697.185303514377	110928	354.402555910543	73.1928365472463	176.184554575355	0	8165963	26089.338658147	1001.61444214995	1170.51327835612	0	NaN	NaN	NaN	NaN	NaN	267.038160516658	0.999648308947094	24.2495701650199	12.9081448867137	10.6783519999301	3.22999255582999	0.0068485513227163	0.00301198504199475	1	1.00031383970965	2171.71280403464	0	16092.3514376997	1	1	1	2	2019-05-24T17:28:42.480	NG_ecoli_LTEE_151_DM0	-500	866	161.475	DIA_100X_EMPTY_1x1_100ms	b9d7cd68-b60a-4e9b-abda-f3bf45321b4c	EPI_100X_YFP_1x1_200ms_25sola	EPI_100X_RFP_1x1_200ms_25sola
41	26	12.1542551700081	316	42.4627648803536	164.310126582278	1337.32911392405	100675	318.591772151899	73.1928365472463	176.184554575355	0	9010980	28515.7594936709	1001.61444214995	1170.51327835612	0	NaN	NaN	NaN	NaN	NaN	271.121925413624	0.999887100940736	24.0394616223271	13.8555955211195	10.6398513099839	3.87629879439227	0.0079253835621135	0.00376650585092262	1	1.00060211824666	2137.39966091777	0	16020.0537974684	1	1	1	2	2019-05-24T17:28:42.480	NG_ecoli_LTEE_151_DM0	-500	866	161.475	DIA_100X_EMPTY_1x1_100ms	c1a5deca-6b60-4c61-bab9-66a95b7f6d16	EPI_100X_YFP_1x1_200ms_25sola	EPI_100X_RFP_1x1_200ms_25sola
42	26	12.348238327897	321	44.1490508536057	164.242990654206	1753.43613707165	101586	316.467289719626	73.1928365472463	176.184554575355	0	9290949	28943.7663551402	1001.61444214995	1170.51327835612	0	NaN	NaN	NaN	NaN	NaN	279.189288451803	0.999833329712525	24.7200178155223	13.6212135655994	10.9450904631753	3.41155835881199	0.00632488452840593	0.00281616567293076	1	1.0003177666897	2325.82680624691	0	16611.0996884735	1	1	1	2	2019-05-24T17:28:42.480	NG_ecoli_LTEE_151_DM0	-500	866	161.475	DIA_100X_EMPTY_1x1_100ms	95192dcb-df79-4b4d-a2c0-6eb3e61ed5bb	EPI_100X_YFP_1x1_200ms_25sola	EPI_100X_RFP_1x1_200ms_25sola
43	30	10.3510756717423	311	46.5794718313791	168.366559485531	1258.56591639871	162354	522.038585209003	73.1928365472463	176.184554575355	0	6252031	20102.9935691318	1001.61444214995	1170.51327835612	0	NaN	NaN	NaN	NaN	NaN	314.712287530212	0.930882567435171	31.0328051896378	12.8386468546255	9.85668019985478	2.65742914544193	0.0160734367878251	0.00675932040044165	1	1.00258294697851	2367.94847759152	1	17722.5916398714	1	1	1	2	2019-05-24T17:28:42.480	NG_ecoli_LTEE_151_DM0	-500	866	161.475	DIA_100X_EMPTY_1x1_100ms	ebb6971e-cb66-4594-9493-8a13c9a982f5	EPI_100X_YFP_1x1_200ms_25sola	EPI_100X_RFP_1x1_200ms_25sola
44	36	12.1375548034645	437	48.5495176888932	174.215102974828	587.308924485126	1269285	2904.54233409611	73.1928365472463	176.184554575355	0	394135	901.910755148741	1001.61444214995	1170.51327835612	0	NaN	NaN	NaN	NaN	NaN	367.978552052566	0.947955959514845	34.6841656114093	12.2423415747328	10.3758270224932	2.54534337817457	0.0121451718679531	0.00592158993396313	1	1.00193900884876	2932.69283719608	0	16588.6041189931	1	1	1	2	2019-05-24T17:28:42.480	NG_ecoli_LTEE_151_DM0	-500	866	161.475	DIA_100X_EMPTY_1x1_100ms	431e118c-fc26-49a8-83f5-22647913d7cc	EPI_100X_YFP_1x1_200ms_25sola	EPI_100X_RFP_1x1_200ms_25sola
45	24	7.82213433606032	188	28.6811041760969	169.670212765957	654.627659574468	102931	547.505319148936	73.1928365472463	176.184554575355	0	5153916	27414.4468085106	1001.61444214995	1170.51327835612	0	NaN	NaN	NaN	NaN	NaN	247.803987144877	0.894574869065551	26.4266179547721	11.9899861357195	9.08000961918262	2.63200620418873	0.0136453370000144	0.0077130572362773	1	1.00066638809002	1711.21305482128	2	19119.7606382979	1	1	1	2	2019-05-24T17:28:42.480	NG_ecoli_LTEE_151_DM0	-500	866	161.475	DIA_100X_EMPTY_1x1_100ms	a207933d-a605-4330-bd9b-8da37b63e78c	EPI_100X_YFP_1x1_200ms_25sola	EPI_100X_RFP_1x1_200ms_25sola
46	28	13.1932396413685	373	36.8805419649575	175.528150134048	373.447721179625	78427	210.260053619303	73.1928365472463	176.184554575355	0	14816848	39723.4530831099	1001.61444214995	1170.51327835612	0	NaN	NaN	NaN	NaN	NaN	286.297988702067	0.999826053601855	26.1589574808414	13.0146262542352	10.602656265797	3.31107442372631	0.00505552639649955	0.00222103427080766	1	1.00021570432411	2309.61545636232	0	16330.3806970509	1	1	1	2	2019-05-24T17:28:42.480	NG_ecoli_LTEE_151_DM0	-500	866	161.475	DIA_100X_EMPTY_1x1_100ms	7caef83a-b294-43c0-9c30-abc9aabfcd29	EPI_100X_YFP_1x1_200ms_25sola	EPI_100X_RFP_1x1_200ms_25sola
47	25	12.0586690294816	302	39.1597062817063	178.387417218543	484.201986754967	988883	3274.44701986755	73.1928365472463	176.184554575355	0	603113	1997.06291390728	1001.61444214995	1170.51327835612	0	NaN	NaN	NaN	NaN	NaN	274.75762821474	0.99464487240609	25.4779869882478	12.4999447851684	10.4163025920642	3.11875309492727	0.0151671231250215	0.0067205758705524	1	1.0019677649942	2171.11170151084	1	16118.0662251656	1	1	1	2	2019-05-24T17:28:42.480	NG_ecoli_LTEE_151_DM0	-500	866	161.475	DIA_100X_EMPTY_1x1_100ms	0e4f8891-4633-4d2c-89ae-d53eb583be3e	EPI_100X_YFP_1x1_200ms_25sola	EPI_100X_RFP_1x1_200ms_25sola
48	34	11.8579242429412	404	46.8325012497212	183.527227722772	1380.95297029703	760726	1882.98514851485	73.1928365472463	176.184554575355	0	400398	991.084158415842	1001.61444214995	1170.51327835612	0	NaN	NaN	NaN	NaN	NaN	361.555725303537	0.927136548057843	33.9800246587278	12.8096214363161	10.3308909615266	2.73788324252605	0.00664700709482228	0.00257943994807082	2	1.00025055998465	2848.32227729557	0	15959.8366336634	1	1	1	2	2019-05-24T17:28:42.480	NG_ecoli_LTEE_151_DM0	-500	866	161.475	DIA_100X_EMPTY_1x1_100ms	712fc7bb-1209-4fff-b170-b8edc8886ca6	EPI_100X_YFP_1x1_200ms_25sola	EPI_100X_RFP_1x1_200ms_25sola
49	28	11.9649558466077	335	41.9359976741023	180.877611940299	640.919402985075	768059	2292.71343283582	73.1928365472463	176.184554575355	0	1695140	5060.11940298507	1001.61444214995	1170.51327835612	0	NaN	NaN	NaN	NaN	NaN	283.993739112857	0.988008183454412	25.4418308325549	13.3097070501128	10.6516307826729	3.37822821318763	0.017814622664442	0.00836868268234222	1	1.00113521561789	2267.09881598199	1	15741.4089552239	1	1	1	2	2019-05-24T17:28:42.480	NG_ecoli_LTEE_151_DM0	-500	866	161.475	DIA_100X_EMPTY_1x1_100ms	3345b525-0a3b-4c8a-a505-af3bd1cd8ad7	EPI_100X_YFP_1x1_200ms_25sola	EPI_100X_RFP_1x1_200ms_25sola
50	42	12.1636045936875	511	49.4028307547457	194.780821917808	462.600782778865	329178	644.183953033268	73.1928365472463	176.184554575355	0	12730213	24912.3542074364	1001.61444214995	1170.51327835612	0	NaN	NaN	NaN	NaN	NaN	445.8694124406	0.907639357237374	41.7447620552452	12.9399376827738	10.4456616138772	2.40844613587684	0.0441305457017403	0.0163614575837468	1	1.01898558509904	3577.36931007242	1	16614.3933463796	1	1	1	2	2019-05-24T17:28:42.480	NG_ecoli_LTEE_151_DM0	-500	866	161.475	DIA_100X_EMPTY_1x1_100ms	a07b0a0e-a570-4abb-9dc3-352d4cb5c87d	EPI_100X_YFP_1x1_200ms_25sola	EPI_100X_RFP_1x1_200ms_25sola
51	24	10.762305624015	259	40.7891633007064	186.27027027027	671.355212355212	120652	465.837837837838	73.1928365472463	176.184554575355	0	3655037	14112.111969112	1001.61444214995	1170.51327835612	0	NaN	NaN	NaN	NaN	NaN	245.416969202769	0.998885011781355	24.6029119358321	12.0886698416732	9.47474182063451	3.18528235884665	0.0140605464392338	0.00876452870044885	0	1.00303613422802	1734.64721301692	1	17396.8108108108	1	1	1	2	2019-05-24T17:28:42.480	NG_ecoli_LTEE_151_DM0	-500	866	161.475	DIA_100X_EMPTY_1x1_100ms	b2ffccdb-fac6-4a92-8a94-f241daad2b88	EPI_100X_YFP_1x1_200ms_25sola	EPI_100X_RFP_1x1_200ms_25sola
52	28	11.99750651556	336	45.4215290847419	193.199404761905	942.916666666667	72773	216.58630952381	73.1928365472463	176.184554575355	0	6199327	18450.3779761905	1001.61444214995	1170.51327835612	0	NaN	NaN	NaN	NaN	NaN	285.233549588281	0.995245290413515	26.3300906414648	13.0941150483562	10.3655912511351	3.35469841808495	0.00708522216385186	0.00376088887553958	1	1.00065274387983	2221.93010843487	0	16981.9226190476	1	1	1	2	2019-05-24T17:28:42.480	NG_ecoli_LTEE_151_DM0	-500	866	161.475	DIA_100X_EMPTY_1x1_100ms	252b5a8f-91ad-43d8-88fb-fd4f89452ec1	EPI_100X_YFP_1x1_200ms_25sola	EPI_100X_RFP_1x1_200ms_25sola
53	29	12.2418781740713	358	41.2664201962338	193.477653631285	1675.09217877095	604262	1687.88268156425	73.1928365472463	176.184554575355	0	408571	1141.25977653631	1001.61444214995	1170.51327835612	0	NaN	NaN	NaN	NaN	NaN	313.624993227308	0.984786642428001	29.0223572092238	12.4045092946088	10.2774275743251	3.24963324714954	0.00388671844081597	0.00131310411009859	0	1.00006583193178	2407.63924847481	0	16167.594972067	1	1	1	2	2019-05-24T17:28:42.480	NG_ecoli_LTEE_151_DM0	-500	866	161.475	DIA_100X_EMPTY_1x1_100ms	73517339-7117-4492-ba88-7a2779335ad1	EPI_100X_YFP_1x1_200ms_25sola	EPI_100X_RFP_1x1_200ms_25sola
54	52	11.7438250163785	611	49.5710874013094	213.324058919804	110.569558101473	872750	1428.39607201309	73.1928365472463	176.184554575355	0	605119	990.374795417349	1001.61444214995	1170.51327835612	0	NaN	NaN	NaN	NaN	NaN	521.642149159666	0.919241186832415	51.6437513050433	11.6731067993893	9.9397694152991	2.02373692382293	0.0105681913103072	0.00446224673644236	2	1.00223739091886	4007.37774293859	0	17367.8821603928	1	1	1	2	2019-05-24T17:28:42.480	NG_ecoli_LTEE_151_DM0	-500	866	161.475	DIA_100X_EMPTY_1x1_100ms	13edae6c-3696-4978-b053-a719898550a6	EPI_100X_YFP_1x1_200ms_25sola	EPI_100X_RFP_1x1_200ms_25sola
55	28	11.7131635019698	328	47.1745694691912	210.426829268293	13.6646341463415	75735	230.899390243902	73.1928365472463	176.184554575355	0	9225526	28126.6036585366	1001.61444214995	1170.51327835612	0	NaN	NaN	NaN	NaN	NaN	NaN	NaN	NaN	NaN	NaN	NaN	NaN	NaN	NaN	NaN	NaN	0	17109.4786585366	1	1	1	2	2019-05-24T17:28:42.480	NG_ecoli_LTEE_151_DM0	-500	866	161.475	DIA_100X_EMPTY_1x1_100ms	868caab0-0833-4065-8844-55219dcc31b6	EPI_100X_YFP_1x1_200ms_25sola	EPI_100X_RFP_1x1_200ms_25sola
56	28	11.7609123586456	330	46.4011760250193	234.815151515152	815.190909090909	144053	436.524242424242	73.1928365472463	176.184554575355	0	9622833	29160.1	1001.61444214995	1170.51327835612	0	NaN	NaN	NaN	NaN	NaN	299.830232335622	0.965679248195248	28.2311510356027	12.5769630582439	10.1772563321236	3.03515341627152	0.0209770973653683	0.00420520716110057	1	1.00062837006095	2296.57108802508	0	17126.6090909091	1	1	1	2	2019-05-24T17:28:42.480	NG_ecoli_LTEE_151_DM0	-500	866	161.475	DIA_100X_EMPTY_1x1_100ms	a9b31c3a-8788-47d7-9fa5-48b9848e1190	EPI_100X_YFP_1x1_200ms_25sola	EPI_100X_RFP_1x1_200ms_25sola
57	27	12.4787606137072	338	44.4804912163793	233.245562130178	200.372781065089	582743	1724.09171597633	73.1928365472463	176.184554575355	0	436728	1292.09467455621	1001.61444214995	1170.51327835612	0	NaN	NaN	NaN	NaN	NaN	277.211157362427	0.997531483179584	26.1150894638714	12.2061596649967	10.2687300838303	3.07096334714305	0.00646589456130073	0.00286454102880836	1	1.00021611118972	2162.79260645205	0	16367.1094674556	1	1	1	2	2019-05-24T17:28:42.480	NG_ecoli_LTEE_151_DM0	-500	866	161.475	DIA_100X_EMPTY_1x1_100ms	68af1d8d-f94c-428d-9541-3072e93f00f8	EPI_100X_YFP_1x1_200ms_25sola	EPI_100X_RFP_1x1_200ms_25sola
58	22	12.8130206684465	282	-0.0973096762617587	236.375886524823	77.3794326241135	482410	1710.67375886525	73.1928365472463	176.184554575355	0	321722	1140.85815602837	1001.61444214995	1170.51327835612	0	NaN	NaN	NaN	NaN	NaN	235.171239855779	0.999862989825432	20.6342300376125	14.0065712807825	10.9722472557149	3.6637126610173	0.00912783398390951	0.00407578612265589	1	1.00048121852189	1951.05413933944	0	16750.8617021277	1	1	1	2	2019-05-24T17:28:42.480	NG_ecoli_LTEE_151_DM0	-500	866	161.475	DIA_100X_EMPTY_1x1_100ms	81c31bdc-6b48-4bab-a8ec-f06fb3189a5e	EPI_100X_YFP_1x1_200ms_25sola	EPI_100X_RFP_1x1_200ms_25sola
59	31	12.0689476538656	374	48.5922757178182	239.080213903743	1013.7192513369	139800	373.79679144385	73.1928365472463	176.184554575355	0	14335025	38328.9438502674	1001.61444214995	1170.51327835612	0	NaN	NaN	NaN	NaN	NaN	325.770044603769	0.976304535676688	29.6024458858738	12.9831112620306	10.6744338818392	2.93117744709494	0.00293471453780694	0.0012544253565667	1	1.00004850153331	2649.15384720232	0	15752.8342245989	1	1	1	2	2019-05-24T17:28:42.480	NG_ecoli_LTEE_151_DM0	-500	866	161.475	DIA_100X_EMPTY_1x1_100ms	834b8e8a-2bae-406e-afa0-72ae1a6b471e	EPI_100X_YFP_1x1_200ms_25sola	EPI_100X_RFP_1x1_200ms_25sola
60	37	13.5040838527284	499	48.9863214135285	244.635270541082	857.344689378757	758281	1519.60120240481	73.1928365472463	176.184554575355	0	542890	1087.95591182365	1001.61444214995	1170.51327835612	0	NaN	NaN	NaN	NaN	NaN	396.865823974732	0.93587187317549	35.000159547448	13.3091879862091	11.049092133194	2.82498413869857	0.0246287362164231	0.0128595852366816	0	1.01380621676975	3355.93156015537	0	15081.7815631263	1	1	1	2	2019-05-24T17:28:42.480	NG_ecoli_LTEE_151_DM0	-500	866	161.475	DIA_100X_EMPTY_1x1_100ms	4a0acfa9-fe79-43f9-9c49-0c022b232ef3	EPI_100X_YFP_1x1_200ms_25sola	EPI_100X_RFP_1x1_200ms_25sola
61	20	11.5820326608136	232	-40.3178059572819	237.715517241379	1134.34051724138	53152	229.103448275862	73.1928365472463	176.184554575355	0	5304908	22865.9827586207	1001.61444214995	1170.51327835612	0	NaN	NaN	NaN	NaN	NaN	204.136105247586	0.999852792759537	18.5211740030212	13.9308465353399	10.5174158028771	3.81134341392355	0.00396751438455593	0.00179348223068541	1	1.00006972133007	1609.07571822653	0	16612.6379310345	1	1	1	2	2019-05-24T17:28:42.480	NG_ecoli_LTEE_151_DM0	-500	866	161.475	DIA_100X_EMPTY_1x1_100ms	707df7f2-c403-4208-9d1e-9a9fb4357fc0	EPI_100X_YFP_1x1_200ms_25sola	EPI_100X_RFP_1x1_200ms_25sola
62	28	13.1652048841727	370	3.64554387600532	244.508108108108	378.283783783784	3268646	8834.17837837838	73.1928365472463	176.184554575355	0	825037	2229.82972972973	1001.61444214995	1170.51327835612	0	NaN	NaN	NaN	NaN	NaN	277.588334671416	0.99556760927725	24.6637706610898	14.2081838135937	10.6603719651831	3.9274890018186	0.0270559507976575	0.0107712098995422	2	1.00540857742014	2201.3752112723	1	17542.0918918919	1	1	1	2	2019-05-24T17:28:42.480	NG_ecoli_LTEE_151_DM0	-500	866	161.475	DIA_100X_EMPTY_1x1_100ms	60372cf9-e64f-4843-8893-a32ef70be215	EPI_100X_YFP_1x1_200ms_25sola	EPI_100X_RFP_1x1_200ms_25sola
63	22	6.90327805022603	152	-48.6639784266137	244	357.335526315789	196647	1293.73026315789	73.1928365472463	176.184554575355	0	582634	3833.11842105263	1001.61444214995	1170.51327835612	0	NaN	NaN	NaN	NaN	NaN	240.228041552375	0.929662101128408	24.2365642234354	11.8851657206421	9.46998973665451	2.87587065751719	0.0225713458336681	0.0105573205431869	1	1.00469113849377	1707.10389114456	1	20926.6513157895	1	1	1	2	2019-05-24T17:28:42.480	NG_ecoli_LTEE_151_DM0	-500	866	161.475	DIA_100X_EMPTY_1x1_100ms	7e22a2d1-95a8-409f-b1ed-cf0ebf643a61	EPI_100X_YFP_1x1_200ms_25sola	EPI_100X_RFP_1x1_200ms_25sola
64	26	11.5298528128082	302	42.5196516566651	246.453642384106	1444.51655629139	120365	398.559602649007	73.1928365472463	176.184554575355	0	6697098	22175.821192053	1001.61444214995	1170.51327835612	0	NaN	NaN	NaN	NaN	NaN	264.292554054646	0.997369264346543	24.5601789686644	12.4726602349017	10.3857730017566	3.17406814880252	0.0080787442559864	0.0040451977876878	1	1.00068210126674	2080.65014380807	1	16567.0397350993	1	1	1	2	2019-05-24T17:28:42.480	NG_ecoli_LTEE_151_DM0	-500	866	161.475	DIA_100X_EMPTY_1x1_100ms	d8422613-820a-4a99-8872-36d835f21ce9	EPI_100X_YFP_1x1_200ms_25sola	EPI_100X_RFP_1x1_200ms_25sola
65	31	11.1202174647505	345	47.8839648335443	260.466666666667	1416.93043478261	111638	323.588405797101	73.1928365472463	176.184554575355	0	9785899	28364.9246376812	1001.61444214995	1170.51327835612	0	NaN	NaN	NaN	NaN	NaN	313.428079561814	0.922868510943259	30.6914771666722	12.512508119171	9.95889115836441	2.64360940803851	0.00979427199210786	0.00400968263935673	1	1.0005636068169	2390.72511879201	1	17733.2028985507	1	1	1	2	2019-05-24T17:28:42.480	NG_ecoli_LTEE_151_DM0	-500	866	161.475	DIA_100X_EMPTY_1x1_100ms	b9400f21-df3f-4bae-b9ee-781961871ae3	EPI_100X_YFP_1x1_200ms_25sola	EPI_100X_RFP_1x1_200ms_25sola
66	35	9.99141448287777	351	43.4218021579138	280.706552706553	347.327635327635	126830	361.339031339031	73.1928365472463	176.184554575355	0	6916212	19704.3076923077	1001.61444214995	1170.51327835612	0	NaN	NaN	NaN	NaN	NaN	348.093561297308	0.875422793272702	36.4145072061343	12.6499712527514	9.33896239332271	2.53685730507523	0.0153270903662685	0.00532764455993463	1	1.00051152760253	2494.3740031069	0	18600.8831908832	1	1	1	2	2019-05-24T17:28:42.480	NG_ecoli_LTEE_151_DM0	-500	866	161.475	DIA_100X_EMPTY_1x1_100ms	407c9c31-0dbf-484b-9907-39966a5d56d6	EPI_100X_YFP_1x1_200ms_25sola	EPI_100X_RFP_1x1_200ms_25sola
67	34	11.6726600521406	398	49.0356865919188	279.246231155779	467.64824120603	129047	324.238693467337	73.1928365472463	176.184554575355	0	8361107	21007.8065326633	1001.61444214995	1170.51327835612	0	NaN	NaN	NaN	NaN	NaN	345.72707441228	0.96443956658393	33.3088229995692	11.9227179014505	10.1744090082147	2.41638798510003	0.0153728469968763	0.00572582561890001	2	1.00097180198422	2708.11780422756	0	17245.472361809	1	1	1	2	2019-05-24T17:28:42.480	NG_ecoli_LTEE_151_DM0	-500	866	161.475	DIA_100X_EMPTY_1x1_100ms	dc60bc1e-5ef4-4578-8268-cfae5c730883	EPI_100X_YFP_1x1_200ms_25sola	EPI_100X_RFP_1x1_200ms_25sola
68	27	11.4438896523979	309	46.8946178820656	277.770226537217	320.106796116505	709152	2294.99029126214	73.1928365472463	176.184554575355	0	701330	2269.67637540453	1001.61444214995	1170.51327835612	0	NaN	NaN	NaN	NaN	NaN	267.403084413239	0.999582468337689	25.4272026598291	12.2415738526959	10.0761805340266	3.25436791364265	0.00981497510977814	0.0017681675621007	1	1.00003934406757	2027.59095906969	0	16465.0129449838	1	1	1	2	2019-05-24T17:28:42.480	NG_ecoli_LTEE_151_DM0	-500	866	161.475	DIA_100X_EMPTY_1x1_100ms	f69058c3-7e07-4c7c-a86e-a680bd52fd16	EPI_100X_YFP_1x1_200ms_25sola	EPI_100X_RFP_1x1_200ms_25sola
69	34	10.6658879808591	363	46.6590348737298	286.625344352617	2018.89531680441	840784	2316.20936639118	73.1928365472463	176.184554575355	0	395540	1089.64187327824	1001.61444214995	1170.51327835612	0	NaN	NaN	NaN	NaN	NaN	349.450007886737	0.960019088841268	35.561086845277	11.4665245592055	9.57375698099957	2.36236621177683	0.00958133601397949	0.00460181472272874	1	1.00178945173872	2559.93952323063	1	16988.391184573	1	1	1	2	2019-05-24T17:28:42.480	NG_ecoli_LTEE_151_DM0	-500	866	161.475	DIA_100X_EMPTY_1x1_100ms	1ad0af27-78f5-4698-8174-889a38bb455d	EPI_100X_YFP_1x1_200ms_25sola	EPI_100X_RFP_1x1_200ms_25sola
70	30	12.8171174330262	385	47.2164647732527	299.272727272727	1454.15844155844	970432	2520.6025974026	73.1928365472463	176.184554575355	0	321051	833.898701298701	1001.61444214995	1170.51327835612	0	NaN	NaN	NaN	NaN	NaN	327.403939765417	0.985353400599306	29.3614812672857	13.0175714345845	10.900623453278	2.93301599990257	0.00352176879951495	0.00179283734753511	1	1.00007656018047	2740.12590589191	0	14946.8727272727	1	1	1	2	2019-05-24T17:28:42.480	NG_ecoli_LTEE_151_DM0	-500	866	161.475	DIA_100X_EMPTY_1x1_100ms	362af4e9-e148-429a-ae11-bdbbdfe100e4	EPI_100X_YFP_1x1_200ms_25sola	EPI_100X_RFP_1x1_200ms_25sola
71	30	12.1040394908541	363	48.4126704344996	309.931129476584	90.9586776859504	111819	308.04132231405	73.1928365472463	176.184554575355	0	9776681	26933.0055096419	1001.61444214995	1170.51327835612	0	NaN	NaN	NaN	NaN	NaN	312.935669241652	0.964288774992144	28.6167692527507	12.5812467524126	10.5071110751615	2.98687533427101	0.0243599091834422	0.0120380870267266	1	1.00832049376231	2481.28774054528	0	16970.7272727273	1	1	1	2	2019-05-24T17:28:42.480	NG_ecoli_LTEE_151_DM0	-500	866	161.475	DIA_100X_EMPTY_1x1_100ms	6e7bcd54-fb2d-409c-8e8f-cc253fe9845e	EPI_100X_YFP_1x1_200ms_25sola	EPI_100X_RFP_1x1_200ms_25sola
72	29	9.59947374838999	279	42.2241482462156	310.78853046595	1134.64516129032	76743	275.064516129032	73.1928365472463	176.184554575355	0	3630442	13012.3369175627	1001.61444214995	1170.51327835612	0	NaN	NaN	NaN	NaN	NaN	263.274541604156	0.829886860296609	29.472708274823	12.7966043953032	8.67246900293538	3.18105876430414	0.0185039702035939	0.00851404090573581	1	1.00469914981643	1740.98664349102	0	19199.4265232975	1	1	1	2	2019-05-24T17:28:42.480	NG_ecoli_LTEE_151_DM0	-500	866	161.475	DIA_100X_EMPTY_1x1_100ms	68da0f30-30eb-47c6-a823-212cddb56682	EPI_100X_YFP_1x1_200ms_25sola	EPI_100X_RFP_1x1_200ms_25sola
73	30	13.0929008998804	393	47.1990924945415	312.847328244275	233.559796437659	863615	2197.49363867684	73.1928365472463	176.184554575355	0	451019	1147.631043257	1001.61444214995	1170.51327835612	0	NaN	NaN	NaN	NaN	NaN	317.035861269522	0.993329227409221	28.3679056380837	12.8666615908417	10.9159976495608	2.93888389150933	0.00798739515875211	0.00457225413850329	0	1.00109621710247	2654.87465796652	0	15153.3918575064	1	1	1	2	2019-05-24T17:28:42.480	NG_ecoli_LTEE_151_DM0	-500	866	161.475	DIA_100X_EMPTY_1x1_100ms	c0a3fc3c-e767-4fc9-bdd6-414a10e79575	EPI_100X_YFP_1x1_200ms_25sola	EPI_100X_RFP_1x1_200ms_25sola
74	25	12.3712989022929	310	33.5614766427798	314.464516129032	773.248387096774	364061	1174.39032258065	73.1928365472463	176.184554575355	0	394683	1273.17096774194	1001.61444214995	1170.51327835612	0	NaN	NaN	NaN	NaN	NaN	265.292297021943	0.999636081607326	24.0154322720551	13.3067488510266	10.5973660587571	3.45304229389441	0.00369582121970362	0.0021195323208319	0	1.00017258727086	2118.2448635179	0	15753.2451612903	1	1	1	2	2019-05-24T17:28:42.480	NG_ecoli_LTEE_151_DM0	-500	866	161.475	DIA_100X_EMPTY_1x1_100ms	8ef04f1c-d2f9-4de0-801a-59772c325b5c	EPI_100X_YFP_1x1_200ms_25sola	EPI_100X_RFP_1x1_200ms_25sola
75	27	10.6297962489011	288	45.3845213863482	316.975694444444	2015.57986111111	824677	2863.46180555556	73.1928365472463	176.184554575355	0	323868	1124.54166666667	1001.61444214995	1170.51327835612	0	NaN	NaN	NaN	NaN	NaN	262.279313269093	0.997521585475158	26.4171792869671	11.653180856095	9.56049457046499	3.011733078718	0.0111706502164539	0.0047110646310618	1	1.00077310417858	1896.43098906441	1	16699.0034722222	1	1	1	2	2019-05-24T17:28:42.480	NG_ecoli_LTEE_151_DM0	-500	866	161.475	DIA_100X_EMPTY_1x1_100ms	0dbc5697-123d-41fc-9695-95228cc3274f	EPI_100X_YFP_1x1_200ms_25sola	EPI_100X_RFP_1x1_200ms_25sola
76	33	11.5713765932213	386	45.0217907456547	322.873056994819	378.145077720207	184601	478.240932642487	73.1928365472463	176.184554575355	0	6899177	17873.5155440414	1001.61444214995	1170.51327835612	0	NaN	NaN	NaN	NaN	NaN	349.744821266851	0.935848615976085	33.6715851632351	12.274149123709	9.96007354125592	2.76186768633448	0.0340005533091476	0.0126551621075615	1	1.00564696236737	2623.48468804373	1	16422.0829015544	1	1	1	2	2019-05-24T17:28:42.480	NG_ecoli_LTEE_151_DM0	-500	866	161.475	DIA_100X_EMPTY_1x1_100ms	eb73bc19-17bb-4a04-9140-9c0f6e4d3634	EPI_100X_YFP_1x1_200ms_25sola	EPI_100X_RFP_1x1_200ms_25sola
77	28	11.1422393194099	312	47.8876879963134	318.705128205128	1700.27564102564	90880	291.282051282051	73.1928365472463	176.184554575355	0	5885483	18863.7275641026	1001.61444214995	1170.51327835612	0	NaN	NaN	NaN	NaN	NaN	297.583643391557	0.930657826598814	28.385447953072	12.9907689222645	9.94859399849196	3.1621825606489	0.0137705740084168	0.00885246179938701	0	1.00396765131917	2206.52599901582	0	18575.5224358974	1	1	1	2	2019-05-24T17:28:42.480	NG_ecoli_LTEE_151_DM0	-500	866	161.475	DIA_100X_EMPTY_1x1_100ms	4f4850d0-c8ed-4136-b7d0-d1c82d82daf4	EPI_100X_YFP_1x1_200ms_25sola	EPI_100X_RFP_1x1_200ms_25sola
78	28	12.0491054373148	338	43.9769977786342	324.050295857988	26.7485207100592	69508	205.644970414201	73.1928365472463	176.184554575355	0	10116568	29930.674556213	1001.61444214995	1170.51327835612	0	NaN	NaN	NaN	NaN	NaN	284.982788992994	0.997036232352281	27.2801651515201	12.1749136650149	9.9997433401777	3.15433319777182	0.00626141104886264	0.00338871349672165	0	1.00059295974209	2142.46917933237	0	16970.9822485207	1	1	1	2	2019-05-24T17:28:42.480	NG_ecoli_LTEE_151_DM0	-500	866	161.475	DIA_100X_EMPTY_1x1_100ms	34722876-16c9-4539-9fd9-572bde343afa	EPI_100X_YFP_1x1_200ms_25sola	EPI_100X_RFP_1x1_200ms_25sola
79	35	15.16621009033	531	47.8223212842602	327.743879472693	937.329566854991	183692	345.935969868173	73.1928365472463	176.184554575355	0	22750740	42845.0847457627	1001.61444214995	1170.51327835612	0	NaN	NaN	NaN	NaN	NaN	437.963429107123	0.937689041744141	33.5677493029116	15.6965068519495	12.7029287955197	3.41032863082093	0.00587061169946058	0.00309995824554812	1	1.00017908698889	4254.21889186283	0	15027.4444444444	1	1	1	2	2019-05-24T17:28:42.480	NG_ecoli_LTEE_151_DM0	-500	866	161.475	DIA_100X_EMPTY_1x1_100ms	a570936b-dad5-48a7-9850-4ed05dc7895e	EPI_100X_YFP_1x1_200ms_25sola	EPI_100X_RFP_1x1_200ms_25sola
80	20	12.3800201222287	248	-44.6497623701149	320.975806451613	1851.5685483871	381595	1538.68951612903	73.1928365472463	176.184554575355	0	313098	1262.49193548387	1001.61444214995	1170.51327835612	0	NaN	NaN	NaN	NaN	NaN	214.842250877641	0.999869466802484	18.8509417317124	14.333999504329	11.0021971408179	3.8315844928228	0.00450962428590952	0.0023221388948534	1	1.00013029253651	1792.18062287812	0	15966.1411290323	1	1	1	2	2019-05-24T17:28:42.480	NG_ecoli_LTEE_151_DM0	-500	866	161.475	DIA_100X_EMPTY_1x1_100ms	a323da7b-fe36-421c-8705-ef2e068ad1e6	EPI_100X_YFP_1x1_200ms_25sola	EPI_100X_RFP_1x1_200ms_25sola
81	30	10.7182793672951	322	46.2636467375002	331.605590062112	299.33850931677	104767	325.363354037267	73.1928365472463	176.184554575355	0	9464743	29393.6118012422	1001.61444214995	1170.51327835612	0	NaN	NaN	NaN	NaN	NaN	309.577701167847	0.95354039134566	30.7254212772426	12.2141814579466	9.69903727547487	2.76428880504091	0.016148411408777	0.00590479347493656	1	1.00140534264508	2270.09997776362	1	17975.0807453416	1	1	1	2	2019-05-24T17:28:42.480	NG_ecoli_LTEE_151_DM0	-500	866	161.475	DIA_100X_EMPTY_1x1_100ms	9b0026fe-cf26-4076-ba50-36fa54c4acfd	EPI_100X_YFP_1x1_200ms_25sola	EPI_100X_RFP_1x1_200ms_25sola
82	31	12.0471708217241	374	48.0638914419825	340.57486631016	1527.08021390374	116243	310.810160427807	73.1928365472463	176.184554575355	0	6622221	17706.4732620321	1001.61444214995	1170.51327835612	0	NaN	NaN	NaN	NaN	NaN	320.849934752599	0.955619711102374	29.9810173939916	12.7684405876967	10.3777996229747	2.87101840868629	0.013126715936186	0.00659047146033315	0	1.00248109822709	2535.98575486081	0	17057.3877005348	1	1	1	2	2019-05-24T17:28:42.480	NG_ecoli_LTEE_151_DM0	-500	866	161.475	DIA_100X_EMPTY_1x1_100ms	76a24c96-8d2c-435d-867f-1941ffdf8c16	EPI_100X_YFP_1x1_200ms_25sola	EPI_100X_RFP_1x1_200ms_25sola
83	28	10.7873103978158	302	47.2581030999484	343.490066225166	281.082781456954	776818	2572.24503311258	73.1928365472463	176.184554575355	0	2665067	8824.72516556291	1001.61444214995	1170.51327835612	0	NaN	NaN	NaN	NaN	NaN	267.580972067113	0.994828133135853	26.1952525493757	12.3951240419182	9.93057919424074	2.97233898423867	0.014524637544788	0.00718279087662034	0	1.00254971905548	2028.90461285475	1	17053.5894039735	1	1	1	2	2019-05-24T17:28:42.480	NG_ecoli_LTEE_151_DM0	-500	866	161.475	DIA_100X_EMPTY_1x1_100ms	8a5b05b3-f51b-495c-9698-5bfc3e120d2c	EPI_100X_YFP_1x1_200ms_25sola	EPI_100X_RFP_1x1_200ms_25sola
84	37	11.3410135468438	419	49.4711423805336	349.219570405728	647.241050119332	86418	206.248210023866	73.1928365472463	176.184554575355	0	7914386	18888.7494033413	1001.61444214995	1170.51327835612	0	NaN	NaN	NaN	NaN	NaN	360.286083420122	0.922954264694108	35.0674416290289	12.8803164079683	10.0196320927587	2.61858232454416	0.0155247777744305	0.00675973089740193	1	1.00135446347863	2765.01514460359	0	17304.7446300716	1	1	1	2	2019-05-24T17:28:42.480	NG_ecoli_LTEE_151_DM0	-500	866	161.475	DIA_100X_EMPTY_1x1_100ms	5752af43-04ea-4e41-841d-937bf967a37b	EPI_100X_YFP_1x1_200ms_25sola	EPI_100X_RFP_1x1_200ms_25sola
85	25	11.6514249583904	292	34.0673168561378	350.25	368.02397260274	104596	358.205479452055	73.1928365472463	176.184554575355	0	8022536	27474.4383561644	1001.61444214995	1170.51327835612	0	NaN	NaN	NaN	NaN	NaN	261.040967206944	0.997158395167683	24.9045146993404	13.077904514522	10.0721661901245	3.26167941491933	0.0107904441765987	0.0049658664566233	1	1.0004416149009	1984.32923398241	1	16525.5616438356	1	1	1	2	2019-05-24T17:28:42.480	NG_ecoli_LTEE_151_DM0	-500	866	161.475	DIA_100X_EMPTY_1x1_100ms	148ccc44-505d-4b18-928b-1622e2ef605d	EPI_100X_YFP_1x1_200ms_25sola	EPI_100X_RFP_1x1_200ms_25sola
86	31	13.2396648051039	411	46.4445915018785	356.119221411192	142.970802919708	904369	2200.41119221411	73.1928365472463	176.184554575355	0	355497	864.956204379562	1001.61444214995	1170.51327835612	0	NaN	NaN	NaN	NaN	NaN	335.487619435153	0.991034552503286	29.5671569758056	13.4418864620017	10.9992482491991	3.1713701736532	0.00264150349447031	0.00139033905532514	1	1.00006568523121	2809.47684088712	0	15609.1289537713	1	1	1	2	2019-05-24T17:28:42.480	NG_ecoli_LTEE_151_DM0	-500	866	161.475	DIA_100X_EMPTY_1x1_100ms	e04dc725-a0e8-4f99-98bf-743a221c605d	EPI_100X_YFP_1x1_200ms_25sola	EPI_100X_RFP_1x1_200ms_25sola
87	20	13.2025946291464	264	-41.4408822176063	350.886363636364	742.090909090909	51762	196.068181818182	73.1928365472463	176.184554575355	0	5077843	19234.2537878788	1001.61444214995	1170.51327835612	0	NaN	NaN	NaN	NaN	NaN	221.00854176024	0.999810022693585	18.3948154674983	14.7469318365494	11.1247488011257	4.2505137636723	0.0366544777692939	0.01948248501474	0	1.00936595431491	1787.99270869881	0	16933.303030303	1	1	1	2	2019-05-24T17:28:42.480	NG_ecoli_LTEE_151_DM0	-500	866	161.475	DIA_100X_EMPTY_1x1_100ms	e77bb0b3-e8b0-4c2d-a454-f72c533b5004	EPI_100X_YFP_1x1_200ms_25sola	EPI_100X_RFP_1x1_200ms_25sola
88	24	13.661748248637	329	12.2103434744329	355.568389057751	915.741641337386	764408	2323.42857142857	73.1928365472463	176.184554575355	0	867349	2636.31914893617	1001.61444214995	1170.51327835612	0	NaN	NaN	NaN	NaN	NaN	273.45480897652	0.999771785905862	23.0415338142124	14.6297602920847	11.44471093989	3.74575052240013	0.00851378794073123	0.00423279904636518	1	1.00020812607712	2370.34151618283	0	15708.1550151976	1	1	1	2	2019-05-24T17:28:42.480	NG_ecoli_LTEE_151_DM0	-500	866	161.475	DIA_100X_EMPTY_1x1_100ms	bb090716-ff0c-4b8f-b7be-fa6dd89bf811	EPI_100X_YFP_1x1_200ms_25sola	EPI_100X_RFP_1x1_200ms_25sola
89	23	8.13993901668202	188	25.5162628404068	361.031914893617	1307.61170212766	55808	296.851063829787	73.1928365472463	176.184554575355	0	2244005	11936.1968085106	1001.61444214995	1170.51327835612	0	NaN	NaN	NaN	NaN	NaN	210.259289261296	0.939404060879512	23.9137504737063	11.7349857912899	8.47102784216078	2.69584738562092	0.0172634735387699	0.00714392252403383	1	1.00198443562587	1347.75140426746	1	19463.1595744681	1	1	1	2	2019-05-24T17:28:42.480	NG_ecoli_LTEE_151_DM0	-500	866	161.475	DIA_100X_EMPTY_1x1_100ms	314b0af6-18e5-4cb1-a01a-db5acade88f9	EPI_100X_YFP_1x1_200ms_25sola	EPI_100X_RFP_1x1_200ms_25sola
90	33	12.3767292049882	409	47.6589455855463	364.134474327628	1554.39608801956	711738	1740.19070904645	73.1928365472463	176.184554575355	0	1187554	2903.55501222494	1001.61444214995	1170.51327835612	0	NaN	NaN	NaN	NaN	NaN	360.27191820589	0.927026282057119	33.0236279312284	13.0144403109282	10.6344636564974	2.71594725251249	0.023967824096096	0.0131336064100297	0	1.0130545509135	2933.22816648973	0	16013.1393643032	1	1	1	2	2019-05-24T17:28:42.480	NG_ecoli_LTEE_151_DM0	-500	866	161.475	DIA_100X_EMPTY_1x1_100ms	bd0353b9-5074-431e-8b57-60bf73288177	EPI_100X_YFP_1x1_200ms_25sola	EPI_100X_RFP_1x1_200ms_25sola
91	33	12.5604593945646	415	47.1207783742507	364.978313253012	1191.54939759036	165526	398.857831325301	73.1928365472463	176.184554575355	0	8105920	19532.3373493976	1001.61444214995	1170.51327835612	0	NaN	NaN	NaN	NaN	NaN	348.322319699135	0.967327191460343	31.2401199946299	13.190687086898	10.8983696605755	2.85677783642071	0.0121182970652865	0.00601532527825531	1	1.00110848471501	2914.24220788437	0	16271.0722891566	1	1	1	2	2019-05-24T17:28:42.480	NG_ecoli_LTEE_151_DM0	-500	866	161.475	DIA_100X_EMPTY_1x1_100ms	bb6839db-58c4-43bc-b211-87808cebc3fb	EPI_100X_YFP_1x1_200ms_25sola	EPI_100X_RFP_1x1_200ms_25sola
92	35	11.9978168975495	420	48.8533102420259	375.311904761905	1088.44047619048	723875	1723.5119047619	73.1928365472463	176.184554575355	0	377170	898.02380952381	1001.61444214995	1170.51327835612	0	NaN	NaN	NaN	NaN	NaN	362.977596926219	0.979122165342323	33.6654535108808	12.2577724911837	10.5290890980021	2.61709618840239	0.00953406865238676	0.00615295960600847	0	1.00243751335086	2931.27086972681	0	15788.1285714286	1	1	1	2	2019-05-24T17:28:42.480	NG_ecoli_LTEE_151_DM0	-500	866	161.475	DIA_100X_EMPTY_1x1_100ms	bd67ecae-9bcf-4fcc-a659-0e351d8c01fe	EPI_100X_YFP_1x1_200ms_25sola	EPI_100X_RFP_1x1_200ms_25sola
93	23	12.2950111832587	283	24.883404515212	373.590106007067	10.8233215547703	317862	1123.18727915194	73.1928365472463	176.184554575355	0	298743	1055.62897526502	1001.61444214995	1170.51327835612	0	NaN	NaN	NaN	NaN	NaN	233.100214647242	0.999864724128257	20.9527175760935	13.8497832983705	10.5862825765557	3.86170315660822	0.00577409478947164	0.00259864192812605	1	1.00020916669325	1844.23901412672	0	15888.6360424028	1	1	1	2	2019-05-24T17:28:42.480	NG_ecoli_LTEE_151_DM0	-500	866	161.475	DIA_100X_EMPTY_1x1_100ms	8325e261-89a9-4cae-92e0-2409e2d2bb6e	EPI_100X_YFP_1x1_200ms_25sola	EPI_100X_RFP_1x1_200ms_25sola
94	37	12.5447331239922	465	48.3887095342641	377.894623655914	425.929032258065	4957303	10660.8666666667	73.1928365472463	176.184554575355	0	873195	1877.83870967742	1001.61444214995	1170.51327835612	0	NaN	NaN	NaN	NaN	NaN	388.377056306391	0.947916848679341	36.1741288225821	12.7035520303872	10.3897057828734	2.7174827471893	0.0253947242919271	0.00972708896180443	0	1.00793352980692	3066.8635990798	0	16490.7182795699	1	1	1	2	2019-05-24T17:28:42.480	NG_ecoli_LTEE_151_DM0	-500	866	161.475	DIA_100X_EMPTY_1x1_100ms	2e8b7b14-b70b-4d15-bca3-07ef76ff2364	EPI_100X_YFP_1x1_200ms_25sola	EPI_100X_RFP_1x1_200ms_25sola
95	23	10.00422895186	230	40.4983510537466	373.508695652174	257.039130434783	59708	259.6	73.1928365472463	176.184554575355	0	3101314	13483.9739130435	1001.61444214995	1170.51327835612	0	NaN	NaN	NaN	NaN	NaN	223.191478548683	0.999555784762128	22.1323549930845	11.9939631785637	9.51833123380779	3.338698243412	0.0179354717108601	0.0038118124733083	1	1.00042592502716	1574.84978985434	0	18067.747826087	1	1	1	2	2019-05-24T17:28:42.480	NG_ecoli_LTEE_151_DM0	-500	866	161.475	DIA_100X_EMPTY_1x1_100ms	587bb11a-fbb5-4b24-8cb8-fd1603105473	EPI_100X_YFP_1x1_200ms_25sola	EPI_100X_RFP_1x1_200ms_25sola
96	23	9.70096890706628	226	13.8940500265534	384.256637168142	1311.36725663717	72622	321.336283185841	73.1928365472463	176.184554575355	0	2542782	11251.2477876106	1001.61444214995	1170.51327835612	0	NaN	NaN	NaN	NaN	NaN	242.974659555524	0.932693568727418	25.7773112750666	12.2656764426072	9.10481282440593	2.67337189566544	0.0317868149994139	0.0142224123861059	1	1.00987247713897	1678.29979445477	1	19242.1238938053	1	1	1	2	2019-05-24T17:28:42.480	NG_ecoli_LTEE_151_DM0	-500	866	161.475	DIA_100X_EMPTY_1x1_100ms	d1ca742c-cd22-4d0b-88eb-c37502bb7ecb	EPI_100X_YFP_1x1_200ms_25sola	EPI_100X_RFP_1x1_200ms_25sola
97	27	11.3219115579445	306	47.0923356402116	397.820261437908	809.042483660131	453361	1481.57189542484	73.1928365472463	176.184554575355	0	413746	1352.11111111111	1001.61444214995	1170.51327835612	0	NaN	NaN	NaN	NaN	NaN	272.189800755598	0.994247653281252	25.5372711559474	12.2051875968323	10.0799924302198	3.3240223567938	0.0294893830105743	0.0030966684897662	1	1.00031533843642	2037.90897129292	0	16425.8823529412	1	1	1	2	2019-05-24T17:28:42.480	NG_ecoli_LTEE_151_DM0	-500	866	161.475	DIA_100X_EMPTY_1x1_100ms	aa2643da-25cb-4a03-86e4-5497ba965efc	EPI_100X_YFP_1x1_200ms_25sola	EPI_100X_RFP_1x1_200ms_25sola
98	32	11.1349931658741	357	46.6882923870471	413.795518207283	164.952380952381	109798	307.557422969188	73.1928365472463	176.184554575355	0	6700350	18768.487394958	1001.61444214995	1170.51327835612	0	NaN	NaN	NaN	NaN	NaN	329.580092645095	0.951887826807963	32.3689723412199	12.1000150389387	9.84352817523221	2.70775078713854	0.0164884432535709	0.00709200138481621	1	1.00371545030936	2463.31737594914	0	18056.4509803922	1	1	1	2	2019-05-24T17:28:42.480	NG_ecoli_LTEE_151_DM0	-500	866	161.475	DIA_100X_EMPTY_1x1_100ms	a238c507-7609-4f06-b05b-8200902afebc	EPI_100X_YFP_1x1_200ms_25sola	EPI_100X_RFP_1x1_200ms_25sola
99	34	13.963320735451	475	47.9425092432848	418.225263157895	332.578947368421	5650434	11895.6505263158	73.1928365472463	176.184554575355	0	467933	985.122105263158	1001.61444214995	1170.51327835612	0	NaN	NaN	NaN	NaN	NaN	375.333544233099	0.988484797007716	30.9299994215054	14.1580352010035	11.7240113514317	3.38252792110824	0.00642161404408085	0.00197243387205276	1	1.00019216807131	3339.04485949698	0	15498.4168421053	1	1	1	2	2019-05-24T17:28:42.480	NG_ecoli_LTEE_151_DM0	-500	866	161.475	DIA_100X_EMPTY_1x1_100ms	479f48a0-d92f-4b02-9d29-3310cfab75ee	EPI_100X_YFP_1x1_200ms_25sola	EPI_100X_RFP_1x1_200ms_25sola
100	28	12.6074549404067	353	42.4765225604763	415.926345609065	654.898016997167	566870	1605.86402266289	73.1928365472463	176.184554575355	0	405438	1148.54957507082	1001.61444214995	1170.51327835612	0	NaN	NaN	NaN	NaN	NaN	291.792258233949	0.995365325441702	26.0149330352195	12.8391401994108	10.8049632179422	3.20865174905436	0.00721463096960311	0.00372184791741878	0	1.00064404620664	2385.38881919458	0	16059.5750708215	1	1	1	2	2019-05-24T17:28:42.480	NG_ecoli_LTEE_151_DM0	-500	866	161.475	DIA_100X_EMPTY_1x1_100ms	18c81141-64de-4e29-bdf2-34da762e9f01	EPI_100X_YFP_1x1_200ms_25sola	EPI_100X_RFP_1x1_200ms_25sola
101	19	10.5822360673399	201	-44.7663464649993	418.308457711443	560.497512437811	36859	183.378109452736	73.1928365472463	176.184554575355	0	5559120	27657.3134328358	1001.61444214995	1170.51327835612	0	NaN	NaN	NaN	NaN	NaN	197.247446177833	0.999725937501463	18.5928201325645	13.0337108911724	10.1027722070794	3.56652933959602	0.00177210688463417	0.000788397016815885	1	1.00001523427742	1490.44608615842	1	17635.0597014925	1	1	1	2	2019-05-24T17:28:42.480	NG_ecoli_LTEE_151_DM0	-500	866	161.475	DIA_100X_EMPTY_1x1_100ms	8f5ecc58-715f-466f-b0ed-aec2aa2ebc0d	EPI_100X_YFP_1x1_200ms_25sola	EPI_100X_RFP_1x1_200ms_25sola
102	34	11.5838214231946	394	48.8145148594369	430.51269035533	528.928934010152	662694	1681.96446700508	73.1928365472463	176.184554575355	0	725793	1842.11421319797	1001.61444214995	1170.51327835612	0	NaN	NaN	NaN	NaN	NaN	346.340984621744	0.94464000922997	33.3709719468174	12.0710677840665	10.040477991844	2.74506337823803	0.015236750302068	0.00670530215471191	1	1.0032072585243	2642.21110981209	1	16939.6852791878	1	1	1	2	2019-05-24T17:28:42.480	NG_ecoli_LTEE_151_DM0	-500	866	161.475	DIA_100X_EMPTY_1x1_100ms	5e5ae80a-f947-4bc1-8a5f-589482b579c7	EPI_100X_YFP_1x1_200ms_25sola	EPI_100X_RFP_1x1_200ms_25sola
103	18	9.3754609227393	169	-34.5014343614369	430.775147928994	547.92899408284	41197	243.769230769231	73.1928365472463	176.184554575355	0	3307298	19569.8106508876	1001.61444214995	1170.51327835612	0	NaN	NaN	NaN	NaN	NaN	178.536674498326	0.999771598236165	17.6737135624958	12.6143500761772	9.41093820394637	3.70442134269256	0.0499913880220627	0.0036812612004532	1	1.0001228121282	1229.3726209356	2	17216.3313609467	1	1	1	2	2019-05-24T17:28:42.480	NG_ecoli_LTEE_151_DM0	-500	866	161.475	DIA_100X_EMPTY_1x1_100ms	41542918-11fa-4764-8b22-89a51564c34d	EPI_100X_YFP_1x1_200ms_25sola	EPI_100X_RFP_1x1_200ms_25sola
104	25	10.7198432586674	268	42.6646950575254	440.436567164179	1239.64925373134	452837	1689.69029850746	73.1928365472463	176.184554575355	0	547988	2044.73134328358	1001.61444214995	1170.51327835612	0	NaN	NaN	NaN	NaN	NaN	250.328604840248	0.999234114510923	23.8019381173825	12.7805996520781	10.2056592766651	3.12908143687636	0.00172845679978495	0.000839032391003535	1	1.00001714658615	1947.08240885123	0	16171.5970149254	1	1	1	2	2019-05-24T17:28:42.480	NG_ecoli_LTEE_151_DM0	-500	866	161.475	DIA_100X_EMPTY_1x1_100ms	ddd73a45-c074-4b83-8839-f88623c7332a	EPI_100X_YFP_1x1_200ms_25sola	EPI_100X_RFP_1x1_200ms_25sola
105	24	9.90768019147463	238	41.0678833622418	449.071428571429	226.243697478992	74749	314.071428571429	73.1928365472463	176.184554575355	0	3645948	15319.1092436975	1001.61444214995	1170.51327835612	0	NaN	NaN	NaN	NaN	NaN	235.830538672496	0.999584291054092	23.7415143780787	12.0387247682693	9.62042649945496	3.0170884177099	0.00331823881632045	0.00154238043678669	1	1.00009825644421	1725.78603602871	0	19471.0378151261	1	1	1	2	2019-05-24T17:28:42.480	NG_ecoli_LTEE_151_DM0	-500	866	161.475	DIA_100X_EMPTY_1x1_100ms	22320ca4-8a25-49e2-ba13-1ff2eac765b3	EPI_100X_YFP_1x1_200ms_25sola	EPI_100X_RFP_1x1_200ms_25sola
106	32	14.1741772967197	454	38.4193270549018	464.25550660793	104.154185022026	2623098	5777.74889867841	73.1928365472463	176.184554575355	0	614530	1353.59030837004	1001.61444214995	1170.51327835612	0	NaN	NaN	NaN	NaN	NaN	377.228992696304	0.971802486979895	30.5595713618206	15.0425769310926	11.97513050111	3.41813739048306	0.0376210429982305	0.020288186333293	0	1.02385579067652	3441.89525501884	1	16106.6982378855	1	1	1	2	2019-05-24T17:28:42.480	NG_ecoli_LTEE_151_DM0	-500	866	161.475	DIA_100X_EMPTY_1x1_100ms	71dd781e-2ace-4709-915b-acc9bd678435	EPI_100X_YFP_1x1_200ms_25sola	EPI_100X_RFP_1x1_200ms_25sola
107	38	11.1318524607685	423	49.3849337561595	475.177304964539	1233.81087470449	607713	1436.67375886525	73.1928365472463	176.184554575355	0	453948	1073.16312056738	1001.61444214995	1170.51327835612	0	NaN	NaN	NaN	NaN	NaN	373.63778563003	0.920578453420816	36.3439976922692	12.2779801155876	9.98477478750469	2.55403095386079	0.0137898224750719	0.00774701408509115	1	1.00266665617415	2845.7655963091	1	16421.2624113475	1	1	1	2	2019-05-24T17:28:42.480	NG_ecoli_LTEE_151_DM0	-500	866	161.475	DIA_100X_EMPTY_1x1_100ms	7a7e5be5-8808-4395-9123-ee457dcb3e98	EPI_100X_YFP_1x1_200ms_25sola	EPI_100X_RFP_1x1_200ms_25sola
108	27	13.2717048011211	358	-49.8783158549929	469.251396648045	444.469273743017	91890	256.675977653631	73.1928365472463	176.184554575355	0	11025598	30797.7597765363	1001.61444214995	1170.51327835612	0	NaN	NaN	NaN	NaN	NaN	273.185826565313	0.994963691961871	19.8048602207801	16.0577048541706	13.1208923279951	4.07858356985659	0.00373119211635596	0.00128172702981599	3	1.00003561221615	2677.86331774806	1	17111.0251396648	1	1	1	2	2019-05-24T17:28:42.480	NG_ecoli_LTEE_151_DM0	-500	866	161.475	DIA_100X_EMPTY_1x1_100ms	f8abd315-345c-4719-b316-e95548eb62a8	EPI_100X_YFP_1x1_200ms_25sola	EPI_100X_RFP_1x1_200ms_25sola
109	16	10.4430840048633	170	-49.8954750268576	466.329411764706	548.358823529412	58082	341.658823529412	73.1928365472463	176.184554575355	0	594188	3495.22352941176	1001.61444214995	1170.51327835612	0	NaN	NaN	NaN	NaN	NaN	170.80953901719	0.99992774172343	16.4776407515612	12.9886412341126	9.84134914189515	3.62062694020405	0.0084035547063134	0.00429028271034809	1	1.00034102457272	1253.41298786939	1	18950.8470588235	1	1	1	2	2019-05-24T17:28:42.480	NG_ecoli_LTEE_151_DM0	-500	866	161.475	DIA_100X_EMPTY_1x1_100ms	27d5a0a1-69a0-4bc3-994b-2878e8193b13	EPI_100X_YFP_1x1_200ms_25sola	EPI_100X_RFP_1x1_200ms_25sola
110	24	4.97999611106788	120	-49.999313725273	471.541666666667	94.5666666666667	289834	2415.28333333333	73.1928365472463	176.184554575355	0	727271	6060.59166666667	1001.61444214995	1170.51327835612	0	NaN	NaN	NaN	NaN	NaN	211.221775686911	0.996473897365207	NaN	NaN	NaN	NaN	NaN	NaN	NaN	NaN	NaN	1	19753.8	1	1	1	2	2019-05-24T17:28:42.480	NG_ecoli_LTEE_151_DM0	-500	866	161.475	DIA_100X_EMPTY_1x1_100ms	646578bc-9db1-4ed4-ab9a-0d0b258a9037	EPI_100X_YFP_1x1_200ms_25sola	EPI_100X_RFP_1x1_200ms_25sola
111	27	13.7408975072133	372	38.3563686086355	475.139784946237	1282.47849462366	107442	288.822580645161	73.1928365472463	176.184554575355	0	10938919	29405.6962365591	1001.61444214995	1170.51327835612	0	NaN	NaN	NaN	NaN	NaN	317.292923860513	0.989435058053947	26.3132306935113	14.1900420660562	11.7348676843077	3.29970588069144	0.000886610008468294	0.000302928088383586	2	1.00000125443997	2845.90532890722	0	16035.0806451613	1	1	1	2	2019-05-24T17:28:42.480	NG_ecoli_LTEE_151_DM0	-500	866	161.475	DIA_100X_EMPTY_1x1_100ms	78024bb8-0d05-42b8-b6dd-b4edbd9b3d99	EPI_100X_YFP_1x1_200ms_25sola	EPI_100X_RFP_1x1_200ms_25sola
112	22	12.0876340384926	266	8.26886149460632	479.387218045113	344.413533834586	704441	2648.27443609023	73.1928365472463	176.184554575355	0	408845	1537.01127819549	1001.61444214995	1170.51327835612	0	NaN	NaN	NaN	NaN	NaN	241.375576491174	0.99983068198877	21.2793988906887	13.9170130875047	10.7822265823804	3.83565589642562	0.0170825344029447	0.00859880935455402	1	1.00232203734756	1942.97022409419	1	15772.9323308271	1	1	1	2	2019-05-24T17:28:42.480	NG_ecoli_LTEE_151_DM0	-500	866	161.475	DIA_100X_EMPTY_1x1_100ms	92fc8663-3eba-49b6-ae10-e6c207e5e33e	EPI_100X_YFP_1x1_200ms_25sola	EPI_100X_RFP_1x1_200ms_25sola
113	22	10.9824660185149	242	27.2695886899471	476.838842975207	889.557851239669	48370	199.876033057851	73.1928365472463	176.184554575355	0	5949880	24586.2809917355	1001.61444214995	1170.51327835612	0	NaN	NaN	NaN	NaN	NaN	226.322166410761	0.996626653811978	22.1392866305967	12.541749869679	9.84439156589621	3.11892500907968	0.00828580035443883	0.00436002720603679	0	1.00065338060706	1685.12167076925	0	18013.6983471074	1	1	1	2	2019-05-24T17:28:42.480	NG_ecoli_LTEE_151_DM0	-500	866	161.475	DIA_100X_EMPTY_1x1_100ms	b050fc3a-c512-4dc0-bdea-914eb95df454	EPI_100X_YFP_1x1_200ms_25sola	EPI_100X_RFP_1x1_200ms_25sola
114	29	8.89194830966677	259	47.50556768041	486.532818532819	539.011583011583	67628	261.111969111969	73.1928365472463	176.184554575355	0	4241659	16377.0617760618	1001.61444214995	1170.51327835612	0	NaN	NaN	NaN	NaN	NaN	241.72603044383	0.859837987900034	30.0874430179588	12.3812768424336	7.82454890736164	3.34492587665592	0.0241535665574964	0.00987133995836012	1	1.00394418881157	1446.75096612756	1	19103.5366795367	1	1	1	2	2019-05-24T17:28:42.480	NG_ecoli_LTEE_151_DM0	-500	866	161.475	DIA_100X_EMPTY_1x1_100ms	39faff82-1cc2-43d8-8e8a-e06404a5e6d5	EPI_100X_YFP_1x1_200ms_25sola	EPI_100X_RFP_1x1_200ms_25sola
115	30	12.6510906261245	379	46.4392776715289	488.437994722955	1065.39050131926	95732	252.591029023747	73.1928365472463	176.184554575355	0	5278765	13928.1398416887	1001.61444214995	1170.51327835612	0	NaN	NaN	NaN	NaN	NaN	320.593988436468	0.934365486531904	28.6602399154745	13.9523849476239	10.7218032130883	3.09507099185356	0.0480610870326078	0.0257374211706458	0	1.03638088238137	2587.64900278192	0	17937.709762533	1	1	1	2	2019-05-24T17:28:42.480	NG_ecoli_LTEE_151_DM0	-500	866	161.475	DIA_100X_EMPTY_1x1_100ms	ed7bdbbf-304d-4878-b969-e4ae54d3e305	EPI_100X_YFP_1x1_200ms_25sola	EPI_100X_RFP_1x1_200ms_25sola
116	13	8.68690219782749	113	-49.9992618714435	484.58407079646	447.238938053097	30906	273.504424778761	73.1928365472463	176.184554575355	0	1482147	13116.3451327434	1001.61444214995	1170.51327835612	0	NaN	NaN	NaN	NaN	NaN	142.093948064732	0.999829114462523	14.4781846686993	12.6964402891189	9.14865818983325	3.79524316919661	0.000384937726922365	0.000204015420894545	2	1.00000058562422	951.741039896001	1	19259.9203539823	1	1	1	2	2019-05-24T17:28:42.480	NG_ecoli_LTEE_151_DM0	-500	866	161.475	DIA_100X_EMPTY_1x1_100ms	28f22522-a505-4a0a-af34-e02a65d2350d	EPI_100X_YFP_1x1_200ms_25sola	EPI_100X_RFP_1x1_200ms_25sola
117	34	9.83899467315068	335	48.5009017781607	492.991044776119	1256.8447761194	347288	1036.68059701493	73.1928365472463	176.184554575355	0	749058	2235.99402985075	1001.61444214995	1170.51327835612	0	NaN	NaN	NaN	NaN	NaN	335.427947247036	0.952920535720855	34.2101655592938	11.3062289648446	9.5802813528613	2.39221903828582	0.00561979230170667	0.00287397534996595	1	1.00034768606574	2466.04833440746	1	16819.5313432836	1	1	1	2	2019-05-24T17:28:42.480	NG_ecoli_LTEE_151_DM0	-500	866	161.475	DIA_100X_EMPTY_1x1_100ms	6b97644e-1899-4ba7-bdb1-76a0902b59f7	EPI_100X_YFP_1x1_200ms_25sola	EPI_100X_RFP_1x1_200ms_25sola
118	21	10.0740449386294	212	-20.2749668851049	493.547169811321	338.839622641509	154830	730.330188679245	73.1928365472463	176.184554575355	0	3747106	17675.0283018868	1001.61444214995	1170.51327835612	0	NaN	NaN	NaN	NaN	NaN	215.87285606411	0.994958329446156	20.6347359612658	13.2447440696834	10.1005679133075	3.35692503616041	0.0112290104307207	0.0051558077823252	1	1.00055682433349	1653.40932846463	1	18402.6462264151	1	1	1	2	2019-05-24T17:28:42.480	NG_ecoli_LTEE_151_DM0	-500	866	161.475	DIA_100X_EMPTY_1x1_100ms	c50e4316-57c8-43f7-bc85-2a029aeb71cf	EPI_100X_YFP_1x1_200ms_25sola	EPI_100X_RFP_1x1_200ms_25sola
119	25	11.7611668407983	294	43.2917184932617	496.051020408163	830.517006802721	365771	1244.11904761905	73.1928365472463	176.184554575355	0	381602	1297.96598639456	1001.61444214995	1170.51327835612	0	NaN	NaN	NaN	NaN	NaN	252.677027965752	0.999679502521233	23.0991537636954	13.043590394775	10.5318973129127	3.38552695486238	0.00368998679791221	0.00166048066733316	1	1.00009946412636	2012.32991439829	0	15876.6020408163	1	1	1	2	2019-05-24T17:28:42.480	NG_ecoli_LTEE_151_DM0	-500	866	161.475	DIA_100X_EMPTY_1x1_100ms	35cd890c-ed1e-4f5b-b857-29cbc0fbe03c	EPI_100X_YFP_1x1_200ms_25sola	EPI_100X_RFP_1x1_200ms_25sola
120	33	13.6984484679281	453	49.0208604525153	503.077262693157	691.94701986755	241959	534.12582781457	73.1928365472463	176.184554575355	0	5639247	12448.6688741722	1001.61444214995	1170.51327835612	0	NaN	NaN	NaN	NaN	NaN	369.578008044955	0.979746218817764	31.0964351360062	13.7748052732582	11.3796432064267	3.42757662432894	0.0983456452905491	0.00764789419371039	0	1.00238573595485	3162.69838825718	0	15232.0728476821	1	1	1	2	2019-05-24T17:28:42.480	NG_ecoli_LTEE_151_DM0	-500	866	161.475	DIA_100X_EMPTY_1x1_100ms	5777605e-34ad-4f73-9dac-ecd6fd03ef03	EPI_100X_YFP_1x1_200ms_25sola	EPI_100X_RFP_1x1_200ms_25sola
121	22	10.6625715593702	235	32.2595901922485	499.255319148936	641.012765957447	44314	188.570212765957	73.1928365472463	176.184554575355	0	4186287	17813.9872340426	1001.61444214995	1170.51327835612	0	NaN	NaN	NaN	NaN	NaN	219.039472274226	0.999645116373881	21.1009067652852	12.4191408219969	9.95929300598853	3.28699011129117	0.0071513195839668	0.00342939568560555	1	1.00036579255222	1643.79637824737	0	18434.7957446809	1	1	1	2	2019-05-24T17:28:42.480	NG_ecoli_LTEE_151_DM0	-500	866	161.475	DIA_100X_EMPTY_1x1_100ms	0725c7d8-3571-4c54-815d-2f157808bd18	EPI_100X_YFP_1x1_200ms_25sola	EPI_100X_RFP_1x1_200ms_25sola
122	30	11.0903202538799	335	41.9409240058826	508.011940298507	781.062686567164	90196	269.241791044776	73.1928365472463	176.184554575355	0	863081	2576.36119402985	1001.61444214995	1170.51327835612	0	NaN	NaN	NaN	NaN	NaN	314.622003458462	0.889008131979835	31.1486036887832	12.0470566548492	9.67796709178239	2.69032609750698	0.0549053792484303	0.0271573247588648	1	1.05191597557516	2291.37803979881	0	18390.5164179104	1	1	1	2	2019-05-24T17:28:42.480	NG_ecoli_LTEE_151_DM0	-500	866	161.475	DIA_100X_EMPTY_1x1_100ms	d7a2b1c3-a5d6-4a72-9389-2d71ee629937	EPI_100X_YFP_1x1_200ms_25sola	EPI_100X_RFP_1x1_200ms_25sola
123	35	12.0915336664507	426	47.0483344940135	525.570422535211	507.457746478873	952354	2235.57276995305	73.1928365472463	176.184554575355	0	337398	792.014084507042	1001.61444214995	1170.51327835612	0	NaN	NaN	NaN	NaN	NaN	368.63683387661	0.932323027035895	34.8430197108108	12.4182711844044	10.2980934587068	2.59441462910914	0.0226170460059047	0.011368006578087	1	1.00311685589985	2902.14645950908	1	16236.8732394366	1	1	1	2	2019-05-24T17:28:42.480	NG_ecoli_LTEE_151_DM0	-500	866	161.475	DIA_100X_EMPTY_1x1_100ms	f83a45b4-f191-4b5c-bb64-e697c62159ab	EPI_100X_YFP_1x1_200ms_25sola	EPI_100X_RFP_1x1_200ms_25sola
124	37	11.1002753027372	411	49.3217298377705	524.411192214112	1751.7104622871	700628	1704.69099756691	73.1928365472463	176.184554575355	0	599976	1459.79562043796	1001.61444214995	1170.51327835612	0	NaN	NaN	NaN	NaN	NaN	370.334264830259	0.945642085315061	36.4375539049169	11.633895395794	9.8840397092007	2.40147024988405	0.0121962269161496	0.00678250971046401	0	1.00343349830923	2795.81260759233	0	16725.7420924574	1	1	1	2	2019-05-24T17:28:42.480	NG_ecoli_LTEE_151_DM0	-500	866	161.475	DIA_100X_EMPTY_1x1_100ms	2d013b7a-8c5e-43af-b634-63ef923f82e2	EPI_100X_YFP_1x1_200ms_25sola	EPI_100X_RFP_1x1_200ms_25sola
125	29	10.2585919424841	298	45.4857612105761	527.197986577181	1638.59731543624	84749	284.392617449664	73.1928365472463	176.184554575355	0	5513259	18500.8691275168	1001.61444214995	1170.51327835612	0	NaN	NaN	NaN	NaN	NaN	301.917668933242	0.89202967184462	30.7760497483614	12.8882775948843	9.50549011690181	2.67477746456605	0.0344611949655596	0.0158405496062411	0	1.01766365907778	2183.99573515267	0	19240.7181208054	1	1	1	2	2019-05-24T17:28:42.480	NG_ecoli_LTEE_151_DM0	-500	866	161.475	DIA_100X_EMPTY_1x1_100ms	953244c4-11c1-4cb5-9b2e-9f5c210c543a	EPI_100X_YFP_1x1_200ms_25sola	EPI_100X_RFP_1x1_200ms_25sola
126	29	12.8146081744306	372	45.5244642391264	529.465053763441	97.6451612903226	411846	1107.11290322581	73.1928365472463	176.184554575355	0	863047	2320.0188172043	1001.61444214995	1170.51327835612	0	NaN	NaN	NaN	NaN	NaN	303.40378525833	0.985765060122477	27.713383839739	12.4734746734153	10.6557965560955	2.86230991476722	0.00821614742075198	0.0042354093558793	0	1.00097138930544	2471.44687051676	0	16612.2553763441	1	1	1	2	2019-05-24T17:28:42.480	NG_ecoli_LTEE_151_DM0	-500	866	161.475	DIA_100X_EMPTY_1x1_100ms	4c9a9fd2-1123-4328-a774-47f949a097c7	EPI_100X_YFP_1x1_200ms_25sola	EPI_100X_RFP_1x1_200ms_25sola
127	19	11.3669200897022	217	-37.1252970344756	528.202764976959	466.05069124424	453165	2088.31797235023	73.1928365472463	176.184554575355	0	242316	1116.66359447005	1001.61444214995	1170.51327835612	0	NaN	NaN	NaN	NaN	NaN	193.933404109798	0.999836812008383	17.999180892081	13.5569313514276	9.95305599777737	4.08389694364588	0.00626160085082906	0.00331022564297799	0	1.00025920290457	1400.41101482284	0	16592.9262672811	1	1	1	2	2019-05-24T17:28:42.480	NG_ecoli_LTEE_151_DM0	-500	866	161.475	DIA_100X_EMPTY_1x1_100ms	27f65f56-bcf0-4d65-a684-ef3bbdcf50ed	EPI_100X_YFP_1x1_200ms_25sola	EPI_100X_RFP_1x1_200ms_25sola
128	35	12.426673721141	435	49.4766225138998	540.652873563218	215.901149425287	565227	1299.3724137931	73.1928365472463	176.184554575355	0	502190	1154.45977011494	1001.61444214995	1170.51327835612	0	NaN	NaN	NaN	NaN	NaN	364.56033536748	0.960330983978985	33.2229542248834	12.6857783336328	10.7282600015491	2.71123084155567	0.0184642517297356	0.00989539490185075	0	1.00753047974876	3003.21697168429	0	15897.1310344828	1	1	1	2	2019-05-24T17:28:42.480	NG_ecoli_LTEE_151_DM0	-500	866	161.475	DIA_100X_EMPTY_1x1_100ms	82f9675d-222e-46d0-983a-710a48e2d231	EPI_100X_YFP_1x1_200ms_25sola	EPI_100X_RFP_1x1_200ms_25sola
129	40	11.7560373447034	471	37.6707166639388	544.974522292994	1193.5966029724	127114	269.88110403397	73.1928365472463	176.184554575355	0	11875637	25213.6666666667	1001.61444214995	1170.51327835612	0	NaN	NaN	NaN	NaN	NaN	409.620487925723	0.859007542722642	39.3332350945342	13.9475384945734	10.1226672411539	3.1847928347108	0.00940532841876815	0.00268946562786301	2	1.00029158018215	3165.4792469459	0	17531.0042462845	1	1	1	2	2019-05-24T17:28:42.480	NG_ecoli_LTEE_151_DM0	-500	866	161.475	DIA_100X_EMPTY_1x1_100ms	79edc668-d399-4342-b1fe-f4635c622b34	EPI_100X_YFP_1x1_200ms_25sola	EPI_100X_RFP_1x1_200ms_25sola
130	32	12.3126775103989	394	48.1871771443119	546.954314720812	495.804568527919	862963	2190.2614213198	73.1928365472463	176.184554575355	0	371626	943.213197969543	1001.61444214995	1170.51327835612	0	NaN	NaN	NaN	NaN	NaN	346.877671084933	0.970376198497173	31.221480088507	12.9144417879841	10.8508581382941	2.75310071570221	0.0101314859246047	0.00532848022979935	1	1.00054378514165	2887.16457312021	1	16278.3096446701	1	1	1	2	2019-05-24T17:28:42.480	NG_ecoli_LTEE_151_DM0	-500	866	161.475	DIA_100X_EMPTY_1x1_100ms	7fe07963-f15f-4bd4-97fb-b43c33344134	EPI_100X_YFP_1x1_200ms_25sola	EPI_100X_RFP_1x1_200ms_25sola
131	27	11.6661590547429	316	42.7283229087643	549.939873417722	1398.00316455696	69829	220.977848101266	73.1928365472463	176.184554575355	0	7749391	24523.3892405063	1001.61444214995	1170.51327835612	0	NaN	NaN	NaN	NaN	NaN	286.429400533289	0.962280577076219	27.1932227330332	12.4909385248308	10.2313305607257	2.751089420004	0.00230936625792082	0.00130388423299839	1	1.00007864158789	2235.70652339724	0	17454.9367088608	1	1	1	2	2019-05-24T17:28:42.480	NG_ecoli_LTEE_151_DM0	-500	866	161.475	DIA_100X_EMPTY_1x1_100ms	9aa515d5-fc1f-426d-a48f-b88f6c9738f4	EPI_100X_YFP_1x1_200ms_25sola	EPI_100X_RFP_1x1_200ms_25sola
132	21	10.7367094282881	226	5.90591330582415	549.5	18.9823008849558	52494	232.274336283186	73.1928365472463	176.184554575355	0	4210894	18632.2743362832	1001.61444214995	1170.51327835612	0	NaN	NaN	NaN	NaN	NaN	211.900791873783	0.999730581147522	20.6678298976272	12.3413845194978	9.65265024941569	3.46935803735561	0.0647337487360288	0.00668046226550736	0	1.0008078277484	1512.43911518536	0	17797.0442477876	1	1	1	2	2019-05-24T17:28:42.480	NG_ecoli_LTEE_151_DM0	-500	866	161.475	DIA_100X_EMPTY_1x1_100ms	ab2d016e-a856-4251-8d3e-a8f73fa12ba4	EPI_100X_YFP_1x1_200ms_25sola	EPI_100X_RFP_1x1_200ms_25sola
133	33	12.2735186269883	405	49.3147678831513	573.654320987654	1438.05679012346	151270	373.506172839506	73.1928365472463	176.184554575355	0	11048611	27280.5209876543	1001.61444214995	1170.51327835612	0	NaN	NaN	NaN	NaN	NaN	354.475170416579	0.969962740824607	31.782882405242	12.838755563356	10.7606393259594	2.9881963230629	0.00865527494489715	0.00395913237523792	1	1.00045939553494	2890.40907693321	0	15810.3135802469	1	1	1	2	2019-05-24T17:28:42.480	NG_ecoli_LTEE_151_DM0	-500	866	161.475	DIA_100X_EMPTY_1x1_100ms	54e0ded0-51c0-414c-80f2-b27a3a83724b	EPI_100X_YFP_1x1_200ms_25sola	EPI_100X_RFP_1x1_200ms_25sola
134	23	15.2275401965598	350	-48.9931299551236	570.222857142857	1617.80571428571	128951	368.431428571429	73.1928365472463	176.184554575355	0	6802842	19436.6914285714	1001.61444214995	1170.51327835612	0	NaN	NaN	NaN	NaN	NaN	317.922411927585	0.99158260175985	24.002183248565	17.7667575827471	12.4678922161853	4.55693903101267	0.0736308885009429	0.0309986064402848	2	1.04470643982223	2930.39865854875	0	17905.02	1	1	1	2	2019-05-24T17:28:42.480	NG_ecoli_LTEE_151_DM0	-500	866	161.475	DIA_100X_EMPTY_1x1_100ms	9e30fc30-c22f-4561-acd2-300356aed016	EPI_100X_YFP_1x1_200ms_25sola	EPI_100X_RFP_1x1_200ms_25sola
135	39	12.0719947602868	471	49.7949147434609	598.787685774947	662.972399150743	567124	1204.08492569002	73.1928365472463	176.184554575355	0	1533089	3254.96602972399	1001.61444214995	1170.51327835612	0	NaN	NaN	NaN	NaN	NaN	402.328676058579	0.980143352809583	37.0740196808709	12.3173255730746	10.6064325074259	2.5916688880537	0.00670744264188256	0.00280337878434179	1	1.0002334487082	3275.6555162241	2	16590.0382165605	1	1	1	2	2019-05-24T17:28:42.480	NG_ecoli_LTEE_151_DM0	-500	866	161.475	DIA_100X_EMPTY_1x1_100ms	d1cdbf49-3fc1-4133-bac8-6d1ab568afc4	EPI_100X_YFP_1x1_200ms_25sola	EPI_100X_RFP_1x1_200ms_25sola
136	24	10.9798778197595	264	38.9714699723188	599.530303030303	263.522727272727	55165	208.958333333333	73.1928365472463	176.184554575355	0	3491593	13225.7310606061	1001.61444214995	1170.51327835612	0	NaN	NaN	NaN	NaN	NaN	229.709559004906	0.999786073174086	21.9508234739247	12.8477043450808	9.96853439713952	3.54198398464445	0.00472772560889389	0.00121923834918234	1	1.0000097377133	1713.18128760371	0	17471.9696969697	1	1	1	2	2019-05-24T17:28:42.480	NG_ecoli_LTEE_151_DM0	-500	866	161.475	DIA_100X_EMPTY_1x1_100ms	9f60e7a8-011a-459c-aaad-a3c78dab03dc	EPI_100X_YFP_1x1_200ms_25sola	EPI_100X_RFP_1x1_200ms_25sola
137	36	12.8582763283959	463	46.7220041757008	607.209503239741	570.144708423326	700439	1512.82721382289	73.1928365472463	176.184554575355	0	347771	751.125269978402	1001.61444214995	1170.51327835612	0	NaN	NaN	NaN	NaN	NaN	385.6626667573	0.943947047706474	35.7258724972719	12.5156184740719	10.4513057460819	2.68076479325754	0.0274248176497515	0.0126234149913548	1	1.01388979608942	3064.88251234266	0	15853.090712743	1	1	1	2	2019-05-24T17:28:42.480	NG_ecoli_LTEE_151_DM0	-500	866	161.475	DIA_100X_EMPTY_1x1_100ms	add82333-9b42-44ff-824d-7f73be968457	EPI_100X_YFP_1x1_200ms_25sola	EPI_100X_RFP_1x1_200ms_25sola
138	24	12.2854538782396	295	31.1892336066108	604.538983050847	1980.43728813559	643845	2182.52542372881	73.1928365472463	176.184554575355	0	276010	935.627118644068	1001.61444214995	1170.51327835612	0	NaN	NaN	NaN	NaN	NaN	258.541691952147	0.999631115054345	23.5908812953765	13.0491407839106	10.5543730244957	3.3339594744915	0.00671071078090498	0.00393073372726777	0	1.00057464844979	2063.94882822252	0	16363.4203389831	1	1	1	2	2019-05-24T17:28:42.480	NG_ecoli_LTEE_151_DM0	-500	866	161.475	DIA_100X_EMPTY_1x1_100ms	19100f31-7089-4de2-b28f-63f717fedb6a	EPI_100X_YFP_1x1_200ms_25sola	EPI_100X_RFP_1x1_200ms_25sola
139	10	6.93058630684329	70	-49.9998762232769	601.185714285714	677.442857142857	24134	344.771428571429	73.1928365472463	176.184554575355	0	699349	9990.7	1001.61444214995	1170.51327835612	0	NaN	NaN	NaN	NaN	NaN	128.519002121964	0.999707781233396	13.1103882363945	12.2353076085061	8.15748093977818	4.27258936536675	0.00246216330420027	0.00133886573793597	0	1.0000175795666	685.200339370923	2	20441.1428571429	1	1	1	2	2019-05-24T17:28:42.480	NG_ecoli_LTEE_151_DM0	-500	866	161.475	DIA_100X_EMPTY_1x1_100ms	e4d157af-c68a-4a36-8b70-5ea16a6a55b6	EPI_100X_YFP_1x1_200ms_25sola	EPI_100X_RFP_1x1_200ms_25sola
140	9	5.48043462639475	50	-49.9998102328909	607.82	670.06	19836	396.72	73.1928365472463	176.184554575355	0	482544	9650.88	1001.61444214995	1170.51327835612	0	NaN	NaN	NaN	NaN	NaN	120.17153339102	0.999761247596788	NaN	NaN	NaN	NaN	NaN	NaN	NaN	NaN	NaN	2	20144.66	1	1	1	2	2019-05-24T17:28:42.480	NG_ecoli_LTEE_151_DM0	-500	866	161.475	DIA_100X_EMPTY_1x1_100ms	ed9e6270-94b1-4c9e-aae1-c9df1c9c4fbc	EPI_100X_YFP_1x1_200ms_25sola	EPI_100X_RFP_1x1_200ms_25sola
141	32	11.6568221301611	373	48.4972970890704	616.13672922252	1921.6273458445	168083	450.624664879357	73.1928365472463	176.184554575355	0	7564363	20279.7935656836	1001.61444214995	1170.51327835612	0	NaN	NaN	NaN	NaN	NaN	327.14107902823	0.970401530004154	30.4935358579716	13.3030591864476	10.3640844620438	3.03112607912854	0.0367980743164379	0.00124647093084241	1	1.00001923431	2572.5247052345	0	16992.0321715818	1	1	1	2	2019-05-24T17:28:42.480	NG_ecoli_LTEE_151_DM0	-500	866	161.475	DIA_100X_EMPTY_1x1_100ms	c8ec97d9-59e9-4376-973a-e981908fcd41	EPI_100X_YFP_1x1_200ms_25sola	EPI_100X_RFP_1x1_200ms_25sola
142	25	11.2955632237536	283	40.7706589007046	617.872791519435	1234.22261484099	531016	1876.3816254417	73.1928365472463	176.184554575355	0	1609889	5688.65371024735	1001.61444214995	1170.51327835612	0	NaN	NaN	NaN	NaN	NaN	265.639449460596	0.999347097864827	23.9317484830943	13.0326596917334	10.8152944708544	3.24121970914881	0.00363310256040665	0.00172663386375179	1	1.00010788526805	2198.57359823515	1	16066.5371024735	1	1	1	2	2019-05-24T17:28:42.480	NG_ecoli_LTEE_151_DM0	-500	866	161.475	DIA_100X_EMPTY_1x1_100ms	a433dd48-4cd1-42ce-890f-334510672c9e	EPI_100X_YFP_1x1_200ms_25sola	EPI_100X_RFP_1x1_200ms_25sola
143	22	11.3297737810059	250	19.6881051985428	627.74	1244.988	688375	2753.5	73.1928365472463	176.184554575355	0	506617	2026.468	1001.61444214995	1170.51327835612	0	NaN	NaN	NaN	NaN	NaN	246.947706441285	0.993602873208143	22.2706889531132	13.2337234423514	10.5167042029795	3.55875959057157	0.0264408575175552	0.0108099725550771	1	1.00341406845089	1934.5628854752	1	16878.288	1	1	1	2	2019-05-24T17:28:42.480	NG_ecoli_LTEE_151_DM0	-500	866	161.475	DIA_100X_EMPTY_1x1_100ms	5db69e3b-0a59-42cd-b455-a2da32052468	EPI_100X_YFP_1x1_200ms_25sola	EPI_100X_RFP_1x1_200ms_25sola
144	43	12.2680174621046	528	44.0674569416588	641.981060606061	1740.39583333333	210609	398.880681818182	73.1928365472463	176.184554575355	0	19188390	36341.6477272727	1001.61444214995	1170.51327835612	0	NaN	NaN	NaN	NaN	NaN	459.517535475432	0.828900543311571	44.6995088680785	12.1681231590119	10.0599917720474	2.3707727334044	0.0514832324283096	0.0232444769603675	0	1.06911316676467	3552.94008464245	0	16949.803030303	1	1	1	2	2019-05-24T17:28:42.480	NG_ecoli_LTEE_151_DM0	-500	866	161.475	DIA_100X_EMPTY_1x1_100ms	2b41dcec-2df3-4314-bff1-85a352113bfb	EPI_100X_YFP_1x1_200ms_25sola	EPI_100X_RFP_1x1_200ms_25sola
145	30	12.9161997846339	388	33.797818474425	641.518041237113	1917.94072164948	963845	2484.13659793814	73.1928365472463	176.184554575355	0	994671	2563.58505154639	1001.61444214995	1170.51327835612	0	NaN	NaN	NaN	NaN	NaN	334.666386698173	0.982686319785763	30.2004590480722	13.3409179388649	10.7976745853978	2.956479193593	0.00819301030368084	0.0045737430487724	0	1.00127306393901	2765.43780290716	0	16273.0309278351	1	1	1	2	2019-05-24T17:28:42.480	NG_ecoli_LTEE_151_DM0	-500	866	161.475	DIA_100X_EMPTY_1x1_100ms	9eca7cfd-ce13-4350-8b71-c02bbc7f5c01	EPI_100X_YFP_1x1_200ms_25sola	EPI_100X_RFP_1x1_200ms_25sola
146	23	10.5376931517498	243	25.3221161938749	644.012345679012	1788.95884773663	63573	261.617283950617	73.1928365472463	176.184554575355	0	7202644	29640.5102880658	1001.61444214995	1170.51327835612	0	NaN	NaN	NaN	NaN	NaN	231.202034740096	0.986589512871653	23.1207760927692	13.3386237958949	9.66275206796706	3.34097908930169	0.0117385420759718	0.00551982964380936	1	1.00110288831577	1695.4850390752	0	18002.9711934156	1	1	1	2	2019-05-24T17:28:42.480	NG_ecoli_LTEE_151_DM0	-500	866	161.475	DIA_100X_EMPTY_1x1_100ms	38f61ac5-c166-4bed-9235-d846be779c22	EPI_100X_YFP_1x1_200ms_25sola	EPI_100X_RFP_1x1_200ms_25sola
147	30	10.5813407820101	319	45.6912208143185	651.272727272727	830.965517241379	80382	251.981191222571	73.1928365472463	176.184554575355	0	6431877	20162.6238244514	1001.61444214995	1170.51327835612	0	NaN	NaN	NaN	NaN	NaN	286.843876751506	0.90272837983651	30.333103551018	12.7671697879629	9.07468298843542	2.90568321736787	0.047837553351054	0.0209738630008817	1	1.03048094239367	1961.86741537861	0	19099.8777429467	1	1	1	2	2019-05-24T17:28:42.480	NG_ecoli_LTEE_151_DM0	-500	866	161.475	DIA_100X_EMPTY_1x1_100ms	0d2d4c29-9114-4c10-8b7d-d551011eea43	EPI_100X_YFP_1x1_200ms_25sola	EPI_100X_RFP_1x1_200ms_25sola
148	26	9.61808303593747	250	44.5622331643454	647.544	1074.012	79048	316.192	73.1928365472463	176.184554575355	0	4049006	16196.024	1001.61444214995	1170.51327835612	0	NaN	NaN	NaN	NaN	NaN	257.221311202686	0.916485305731166	26.7020723015484	11.7672345107678	9.361006093812	2.61787540172248	0.00739174249885073	0.00355021284146412	1	1.00019044500133	1837.72238230969	0	19070.68	1	1	1	2	2019-05-24T17:28:42.480	NG_ecoli_LTEE_151_DM0	-500	866	161.475	DIA_100X_EMPTY_1x1_100ms	f867d8b0-5b21-46be-a6f5-ac20614cbc78	EPI_100X_YFP_1x1_200ms_25sola	EPI_100X_RFP_1x1_200ms_25sola
149	37	7.42112675568787	275	40.3708102689559	654.418181818182	647.789090909091	2727636	9918.67636363636	73.1928365472463	176.184554575355	0	1300975	4730.81818181818	1001.61444214995	1170.51327835612	0	NaN	NaN	NaN	NaN	NaN	331.304030126581	0.850473772646409	37.41800477062	11.4002172627461	8.59614375310308	2.4852145659564	0.0192998351203154	0.00338454529680234	1	1.00083575222891	2171.59006722929	0	17285.4218181818	1	1	1	2	2019-05-24T17:28:42.480	NG_ecoli_LTEE_151_DM0	-500	866	161.475	DIA_100X_EMPTY_1x1_100ms	6adb26ea-f9cc-47c2-ab56-1748f254787b	EPI_100X_YFP_1x1_200ms_25sola	EPI_100X_RFP_1x1_200ms_25sola
150	20	12.0440968481823	246	-35.2941548865453	659.873983739837	1001.68699186992	64505	262.215447154472	73.1928365472463	176.184554575355	0	7367163	29947.8170731707	1001.61444214995	1170.51327835612	0	NaN	NaN	NaN	NaN	NaN	222.708960469974	0.997451190368838	19.9420464525217	13.2969321985192	10.5318391298436	3.50831633234297	0.0542546298733206	0.0292990565597994	0	1.02409897593233	1737.27287369044	0	17326.1422764228	1	1	1	2	2019-05-24T17:28:42.480	NG_ecoli_LTEE_151_DM0	-500	866	161.475	DIA_100X_EMPTY_1x1_100ms	1200b8bc-8c7d-4c78-a5ce-36bbe5b13ce6	EPI_100X_YFP_1x1_200ms_25sola	EPI_100X_RFP_1x1_200ms_25sola
151	25	8.71631745944523	219	34.9326900190139	666.420091324201	1794.22374429224	74470	340.045662100457	73.1928365472463	176.184554575355	0	2431138	11101.0867579909	1001.61444214995	1170.51327835612	0	NaN	NaN	NaN	NaN	NaN	240.966974491124	0.861483138370274	26.6985577134971	12.5194579920652	8.61731294965136	2.93521038113683	0.0434731914875222	0.0227541068069902	0	1.02473372840028	1557.11759721602	0	19370.9315068493	1	1	1	2	2019-05-24T17:28:42.480	NG_ecoli_LTEE_151_DM0	-500	866	161.475	DIA_100X_EMPTY_1x1_100ms	b045a7ec-8b37-4ad7-b624-7fa05caab2d0	EPI_100X_YFP_1x1_200ms_25sola	EPI_100X_RFP_1x1_200ms_25sola
152	25	10.6636112299092	267	41.3546010836799	669.76404494382	684.250936329588	92008	344.59925093633	73.1928365472463	176.184554575355	0	4781187	17907.0674157303	1001.61444214995	1170.51327835612	0	NaN	NaN	NaN	NaN	NaN	259.507091785066	0.972600960113989	24.9786456123687	11.9506696210223	10.0268078677377	2.85343119207034	0.015379223262044	0.00682496368332118	1	1.00218577846343	1972.35077042302	1	17836.063670412	1	1	1	2	2019-05-24T17:28:42.480	NG_ecoli_LTEE_151_DM0	-500	866	161.475	DIA_100X_EMPTY_1x1_100ms	222237df-28a6-4c5a-8199-9a347b472e53	EPI_100X_YFP_1x1_200ms_25sola	EPI_100X_RFP_1x1_200ms_25sola
153	27	12.4445630456221	337	45.7269826496983	684.157270029674	970.418397626113	735625	2182.86350148368	73.1928365472463	176.184554575355	0	559821	1661.18991097923	1001.61444214995	1170.51327835612	0	NaN	NaN	NaN	NaN	NaN	287.991894689899	0.997314555519233	25.6977703803588	13.0325934861663	10.8654302422834	3.16026325966811	0.00432860637829351	0.00283180242304261	0	1.00032746089495	2382.75385794554	0	16028.7715133531	1	1	1	2	2019-05-24T17:28:42.480	NG_ecoli_LTEE_151_DM0	-500	866	161.475	DIA_100X_EMPTY_1x1_100ms	a0272a93-31a6-456e-a9af-f8f97cf96590	EPI_100X_YFP_1x1_200ms_25sola	EPI_100X_RFP_1x1_200ms_25sola
154	19	10.2861216687339	198	-36.8042862425073	685.757575757576	686.767676767677	49865	251.843434343434	73.1928365472463	176.184554575355	0	6819540	34442.1212121212	1001.61444214995	1170.51327835612	0	NaN	NaN	NaN	NaN	NaN	203.918107652619	0.999877632276194	19.7870538953775	12.8120481559615	9.75542574317306	3.57734953816051	0.0122660572479556	0.00601931581200988	1	1.00103224508216	1478.98399082586	1	18560.8484848485	1	1	1	2	2019-05-24T17:28:42.480	NG_ecoli_LTEE_151_DM0	-500	866	161.475	DIA_100X_EMPTY_1x1_100ms	d3fea4cc-b8ae-47ca-912d-e95e446bb969	EPI_100X_YFP_1x1_200ms_25sola	EPI_100X_RFP_1x1_200ms_25sola
155	36	12.0788233265094	435	49.3485518740687	693.583908045977	1074.33103448276	1724001	3963.22068965517	73.1928365472463	176.184554575355	0	454679	1045.23908045977	1001.61444214995	1170.51327835612	0	NaN	NaN	NaN	NaN	NaN	377.112418295654	0.967763650254409	34.7898352678402	12.3383616265436	10.6122522339852	2.52564202531534	0.00857196212672545	0.00323055702730949	1	1.00095724873275	3077.21174490072	0	15505.9379310345	1	1	1	2	2019-05-24T17:28:42.480	NG_ecoli_LTEE_151_DM0	-500	866	161.475	DIA_100X_EMPTY_1x1_100ms	8219f9b5-e6c0-4258-9b7e-6bceace7b278	EPI_100X_YFP_1x1_200ms_25sola	EPI_100X_RFP_1x1_200ms_25sola
156	20	10.1571634329496	203	-3.06166800417321	687.167487684729	1663.85714285714	49168	242.206896551724	73.1928365472463	176.184554575355	0	4208385	20730.960591133	1001.61444214995	1170.51327835612	0	NaN	NaN	NaN	NaN	NaN	192.975782063542	0.999731392470844	18.7745016009147	12.8021905901791	9.89711157273821	3.40651365547409	0.00347887222790053	0.00154965020585338	1	1.00003854109806	1444.35926158381	0	18479.5024630542	1	1	1	2	2019-05-24T17:28:42.480	NG_ecoli_LTEE_151_DM0	-500	866	161.475	DIA_100X_EMPTY_1x1_100ms	06e17320-7275-4b7c-a2fc-4306bc573e7a	EPI_100X_YFP_1x1_200ms_25sola	EPI_100X_RFP_1x1_200ms_25sola
157	18	11.7302229398862	212	-46.1889219054892	687.198113207547	279.537735849057	72742	343.122641509434	73.1928365472463	176.184554575355	0	4448350	20982.7830188679	1001.61444214995	1170.51327835612	0	NaN	NaN	NaN	NaN	NaN	189.729818518872	0.999934618950227	17.6519745541634	13.6652665316451	10.2552885997116	3.79281284214779	0.0012858812382951	0.000717199224916736	0	1.00001093024183	1458.07192342631	0	17199.8349056604	1	1	1	2	2019-05-24T17:28:42.480	NG_ecoli_LTEE_151_DM0	-500	866	161.475	DIA_100X_EMPTY_1x1_100ms	e802c103-cfec-4d2a-8db2-0738aa33a2af	EPI_100X_YFP_1x1_200ms_25sola	EPI_100X_RFP_1x1_200ms_25sola
158	23	13.3809668749002	308	-12.6810668925355	704.435064935065	1320.2012987013	660712	2145.16883116883	73.1928365472463	176.184554575355	0	236161	766.756493506493	1001.61444214995	1170.51327835612	0	NaN	NaN	NaN	NaN	NaN	256.757217729164	0.999827404763546	20.8635811106988	15.0092621784543	11.6409310829301	4.03265951513789	0.0309709204514855	0.0161442757820005	1	1.00779631395489	2220.51735660732	0	15121.8474025974	1	1	1	2	2019-05-24T17:28:42.480	NG_ecoli_LTEE_151_DM0	-500	866	161.475	DIA_100X_EMPTY_1x1_100ms	e7bb5206-364e-4d1a-bf34-ba98d931ea5a	EPI_100X_YFP_1x1_200ms_25sola	EPI_100X_RFP_1x1_200ms_25sola
159	37	11.999884857442	444	41.3586135860688	709.855855855856	141.896396396396	515248	1160.46846846847	73.1928365472463	176.184554575355	0	926671	2087.09684684685	1001.61444214995	1170.51327835612	0	NaN	NaN	NaN	NaN	NaN	376.482831330223	0.87917212105458	36.0970367090781	13.1680530989121	10.0672464677095	3.02273940731393	0.0192498223401036	0.00910076061551269	1	1.00263233307489	2873.31231916273	0	16726.8175675676	1	1	1	2	2019-05-24T17:28:42.480	NG_ecoli_LTEE_151_DM0	-500	866	161.475	DIA_100X_EMPTY_1x1_100ms	c052670e-7890-4f2f-838d-4178e6b9f96c	EPI_100X_YFP_1x1_200ms_25sola	EPI_100X_RFP_1x1_200ms_25sola
160	24	10.9150388886086	263	37.7258046844302	722.927756653992	887.220532319392	70523	268.148288973384	73.1928365472463	176.184554575355	0	3536204	13445.6425855513	1001.61444214995	1170.51327835612	0	NaN	NaN	NaN	NaN	NaN	250.140718581093	0.96747307968164	24.6170334843515	12.58130208963	9.73731466787415	2.95282160708104	0.0317417120260694	0.0178525820860469	0	1.01342409866868	1833.17534338416	0	18679.174904943	1	1	1	2	2019-05-24T17:28:42.480	NG_ecoli_LTEE_151_DM0	-500	866	161.475	DIA_100X_EMPTY_1x1_100ms	b871ee72-563b-4cb7-933b-8f460c68b2b9	EPI_100X_YFP_1x1_200ms_25sola	EPI_100X_RFP_1x1_200ms_25sola
161	32	10.3217956261116	331	48.1773099991924	741.190332326284	1038.45317220544	95972	289.945619335347	73.1928365472463	176.184554575355	0	5433617	16415.7613293051	1001.61444214995	1170.51327835612	0	NaN	NaN	NaN	NaN	NaN	309.205855248318	0.884638178743264	31.8679473795994	12.9837503112537	9.43103922000885	2.82153237630827	0.0116159444070457	0.00526146921868458	2	1.00043177300903	2226.19434178178	0	18302.7280966767	1	1	1	2	2019-05-24T17:28:42.480	NG_ecoli_LTEE_151_DM0	-500	866	161.475	DIA_100X_EMPTY_1x1_100ms	c8387a2d-0868-45c3-aee9-b0f79d56f291	EPI_100X_YFP_1x1_200ms_25sola	EPI_100X_RFP_1x1_200ms_25sola
162	27	10.4761128252979	283	46.2794502605799	742.17667844523	592.031802120141	76720	271.095406360424	73.1928365472463	176.184554575355	0	2919258	10315.3992932862	1001.61444214995	1170.51327835612	0	NaN	NaN	NaN	NaN	NaN	264.182690498001	0.925936558074181	26.4222128722198	12.9287901620324	9.65396367415348	2.85456494164146	0.012138614617196	0.00570664253186936	1	1.00061145907588	1934.06198700223	0	18729.6007067138	1	1	1	2	2019-05-24T17:28:42.480	NG_ecoli_LTEE_151_DM0	-500	866	161.475	DIA_100X_EMPTY_1x1_100ms	c6af6eac-d6d6-4c95-8f91-d9a9b5f8574b	EPI_100X_YFP_1x1_200ms_25sola	EPI_100X_RFP_1x1_200ms_25sola
163	25	12.2846320106478	308	34.7811159374421	746.590909090909	1524.98701298701	954741	3099.80844155844	73.1928365472463	176.184554575355	0	311032	1009.84415584416	1001.61444214995	1170.51327835612	0	NaN	NaN	NaN	NaN	NaN	261.886099785717	0.999734822334006	23.8137693810203	13.091476016458	10.6814944300667	3.31700056909356	0.00501272566926416	0.00222206029050435	1	1.00020675849666	2133.93929918472	0	15679.9383116883	1	1	1	2	2019-05-24T17:28:42.480	NG_ecoli_LTEE_151_DM0	-500	866	161.475	DIA_100X_EMPTY_1x1_100ms	0cfec692-7313-46ee-99a6-9ac6012be4fa	EPI_100X_YFP_1x1_200ms_25sola	EPI_100X_RFP_1x1_200ms_25sola
164	30	11.8078544293027	355	44.2898690592586	758.467605633803	1559.69295774648	148345	417.87323943662	73.1928365472463	176.184554575355	0	5792084	16315.7295774648	1001.61444214995	1170.51327835612	0	NaN	NaN	NaN	NaN	NaN	317.58770852833	0.97900025727488	30.5619212894491	11.9380925749589	10.0746508909284	2.75150207816136	0.00300049243589795	0.00124955875119067	2	1.00011329162812	2436.29876949854	0	17271.061971831	1	1	1	2	2019-05-24T17:28:42.480	NG_ecoli_LTEE_151_DM0	-500	866	161.475	DIA_100X_EMPTY_1x1_100ms	6dc56443-c867-4e74-af9e-de343d5f62af	EPI_100X_YFP_1x1_200ms_25sola	EPI_100X_RFP_1x1_200ms_25sola
165	38	12.1052036923618	461	49.197034189901	764.709327548807	375.696312364425	512546	1111.81344902386	73.1928365472463	176.184554575355	0	447951	971.694143167028	1001.61444214995	1170.51327835612	0	NaN	NaN	NaN	NaN	NaN	394.953969350398	0.952089577715851	37.6968302852164	11.9683547686491	10.2581413720228	2.35338611273928	0.0103193616164204	0.00486556505775925	1	1.00194706887761	3115.53099117183	0	16538.2082429501	1	1	1	2	2019-05-24T17:28:42.480	NG_ecoli_LTEE_151_DM0	-500	866	161.475	DIA_100X_EMPTY_1x1_100ms	6195a8ec-c1ed-41d7-badc-465cdaa0e9b4	EPI_100X_YFP_1x1_200ms_25sola	EPI_100X_RFP_1x1_200ms_25sola
166	25	12.1141158984238	303	42.1682202895055	769.821782178218	1422.6600660066	491483	1622.05610561056	73.1928365472463	176.184554575355	0	292633	965.785478547855	1001.61444214995	1170.51327835612	0	NaN	NaN	NaN	NaN	NaN	267.792155485402	0.99306783385383	24.5398355028524	12.6181774738459	10.5104294669437	3.21429101054513	0.0119249651570073	0.00626292817240099	0	1.00167624034948	2129.13134072571	0	16097.5412541254	1	1	1	2	2019-05-24T17:28:42.480	NG_ecoli_LTEE_151_DM0	-500	866	161.475	DIA_100X_EMPTY_1x1_100ms	87253294-acac-44f8-8178-31c5b4ba9746	EPI_100X_YFP_1x1_200ms_25sola	EPI_100X_RFP_1x1_200ms_25sola
167	23	16.2337694046977	374	-49.2347198670732	786.339572192513	437.045454545455	189619	507.002673796791	73.1928365472463	176.184554575355	0	516122	1380.00534759358	1001.61444214995	1170.51327835612	0	NaN	NaN	NaN	NaN	NaN	284.537133058141	0.999924567924594	19.3449200139445	18.8782894140518	14.206969750884	5.07801693920981	0.00612159951419794	0.00348929406633818	0	1.00029933021053	3066.61835853835	0	16469.6657754011	1	1	1	2	2019-05-24T17:28:42.480	NG_ecoli_LTEE_151_DM0	-500	866	161.475	DIA_100X_EMPTY_1x1_100ms	e6d3b784-9e28-4cb3-8ae1-c796ee5ef8b3	EPI_100X_YFP_1x1_200ms_25sola	EPI_100X_RFP_1x1_200ms_25sola
168	24	9.34153423258129	225	43.6040218237671	792.44	1996.39111111111	67285	299.044444444444	73.1928365472463	176.184554575355	0	2367586	10522.6044444444	1001.61444214995	1170.51327835612	0	NaN	NaN	NaN	NaN	NaN	252.228028445124	0.950217453560851	25.8936154770808	11.6146440575953	9.35944771342516	2.73696006505793	0.0126719801382031	0.00635407465285128	0	1.00195997669887	1781.48848953466	0	19515.1111111111	1	1	1	2	2019-05-24T17:28:42.480	NG_ecoli_LTEE_151_DM0	-500	866	161.475	DIA_100X_EMPTY_1x1_100ms	71409abd-691d-4b17-ad55-ea7fb6a2e3b1	EPI_100X_YFP_1x1_200ms_25sola	EPI_100X_RFP_1x1_200ms_25sola
169	46	12.6302224658248	580	-49.9992201584591	833.379310344828	1255.39310344828	167984	289.627586206897	73.1928365472463	176.184554575355	0	20946440	36114.5517241379	1001.61444214995	1170.51327835612	0	NaN	NaN	NaN	NaN	NaN	NaN	NaN	NaN	NaN	NaN	NaN	NaN	NaN	NaN	NaN	NaN	1	19011.275862069	1	1	1	2	2019-05-24T17:28:42.480	NG_ecoli_LTEE_151_DM0	-500	866	161.475	DIA_100X_EMPTY_1x1_100ms	33190957-9cf8-4144-9562-7881ebc9c88b	EPI_100X_YFP_1x1_200ms_25sola	EPI_100X_RFP_1x1_200ms_25sola
170	24	10.0280160618077	241	36.4175413333799	826.257261410788	333.497925311203	75795	314.502074688797	73.1928365472463	176.184554575355	0	3409452	14147.1037344398	1001.61444214995	1170.51327835612	0	NaN	NaN	NaN	NaN	NaN	232.984251806083	0.96448757252493	23.5786697245313	12.8350879857747	9.46239714060425	3.05300419072098	0.0351512014952925	0.0182858800584013	0	1.01299992958697	1658.10307131405	0	19451.3195020747	1	1	1	2	2019-05-24T17:28:42.480	NG_ecoli_LTEE_151_DM0	-500	866	161.475	DIA_100X_EMPTY_1x1_100ms	5b6b504d-0899-4013-999c-8929c91c72e4	EPI_100X_YFP_1x1_200ms_25sola	EPI_100X_RFP_1x1_200ms_25sola
171	29	12.1463645732982	352	47.8649215987144	839.053977272727	1504.17613636364	147937	420.275568181818	73.1928365472463	176.184554575355	0	7322120	20801.4772727273	1001.61444214995	1170.51327835612	0	NaN	NaN	NaN	NaN	NaN	310.42870217146	0.978412579395345	27.9622053419775	13.0558254412985	10.7169868066241	3.07337236457866	0.0101622052350033	0.0050604966321642	0	1.00134619035065	2522.35781312741	0	16837.2528409091	1	1	1	2	2019-05-24T17:28:42.480	NG_ecoli_LTEE_151_DM0	-500	866	161.475	DIA_100X_EMPTY_1x1_100ms	a6259694-d8a7-4ebd-bae3-c5d7485a12e5	EPI_100X_YFP_1x1_200ms_25sola	EPI_100X_RFP_1x1_200ms_25sola
172	31	14.2602353806844	443	44.3277128912718	847.970654627539	1465.05417607223	634885	1433.14898419865	73.1928365472463	176.184554575355	0	793085	1790.25959367946	1001.61444214995	1170.51327835612	0	NaN	NaN	NaN	NaN	NaN	362.070802737906	0.978476746006506	30.1392692133028	13.9898008091711	11.5800465737082	3.2452107027302	0.0321052106352206	0.0126879993052583	1	1.00986115907996	3174.26522491144	0	15629.1467268623	1	1	1	2	2019-05-24T17:28:42.480	NG_ecoli_LTEE_151_DM0	-500	866	161.475	DIA_100X_EMPTY_1x1_100ms	aea17511-52db-4b04-b167-3fd6f5350370	EPI_100X_YFP_1x1_200ms_25sola	EPI_100X_RFP_1x1_200ms_25sola
173	33	12.905063087221	426	47.4483806168439	850.807511737089	284.859154929577	297770	698.990610328638	73.1928365472463	176.184554575355	0	459610	1078.89671361502	1001.61444214995	1170.51327835612	0	NaN	NaN	NaN	NaN	NaN	347.457564643778	0.977847970809059	31.4050198193792	12.9310673427969	10.732557862483	2.87332328487079	0.0194869824311475	0.00831393813607788	1	1.00244806352981	2841.15828999091	0	16341.9671361502	1	1	1	2	2019-05-24T17:28:42.480	NG_ecoli_LTEE_151_DM0	-500	866	161.475	DIA_100X_EMPTY_1x1_100ms	3e416f1a-d8a4-4bea-ab73-b4492c260e3e	EPI_100X_YFP_1x1_200ms_25sola	EPI_100X_RFP_1x1_200ms_25sola
174	26	12.4412048446417	324	39.9163256249453	850.614197530864	569.734567901235	86486	266.932098765432	73.1928365472463	176.184554575355	0	10838489	33452.1265432099	1001.61444214995	1170.51327835612	0	NaN	NaN	NaN	NaN	NaN	272.006300958114	0.99806603189302	24.3694464433068	13.8119710876712	10.859135354617	3.31898365059624	0.00128680057931361	0.000592573965913066	1	1.00001109443717	2256.97131012065	0	16360.9783950617	1	1	1	2	2019-05-24T17:28:42.480	NG_ecoli_LTEE_151_DM0	-500	866	161.475	DIA_100X_EMPTY_1x1_100ms	e814d971-a970-4d10-b211-1acb5c3b8ce2	EPI_100X_YFP_1x1_200ms_25sola	EPI_100X_RFP_1x1_200ms_25sola
175	28	12.3569223203535	346	46.2585747925647	850.563583815029	1953.85260115607	129342	373.820809248555	73.1928365472463	176.184554575355	0	11386210	32908.1213872832	1001.61444214995	1170.51327835612	0	NaN	NaN	NaN	NaN	NaN	296.257495271928	0.994071259455598	27.0324758496412	12.7422133370195	10.5709485768133	3.23812574128912	0.00238992931204568	0.00104868116902185	1	1.00005241952151	2372.48581995197	0	16448.0289017341	1	1	1	2	2019-05-24T17:28:42.480	NG_ecoli_LTEE_151_DM0	-500	866	161.475	DIA_100X_EMPTY_1x1_100ms	29aca238-22aa-491f-b368-f85529f2bdf8	EPI_100X_YFP_1x1_200ms_25sola	EPI_100X_RFP_1x1_200ms_25sola
176	28	6.69494081776645	188	13.0476960875077	858.558510638298	5.06914893617021	59118	314.457446808511	73.1928365472463	176.184554575355	0	3349112	17814.4255319149	1001.61444214995	1170.51327835612	0	NaN	NaN	NaN	NaN	NaN	NaN	NaN	NaN	NaN	NaN	NaN	NaN	NaN	NaN	NaN	NaN	0	16547.420212766	1	1	1	2	2019-05-24T17:28:42.480	NG_ecoli_LTEE_151_DM0	-500	866	161.475	DIA_100X_EMPTY_1x1_100ms	3499d39c-fcc8-44a1-a9de-c5c74176a67e	EPI_100X_YFP_1x1_200ms_25sola	EPI_100X_RFP_1x1_200ms_25sola
177	14	8.75727997093648	123	-49.9983728535856	854.333333333333	1263.78861788618	44101	358.544715447154	73.1928365472463	176.184554575355	0	2337318	19002.5853658537	1001.61444214995	1170.51327835612	0	NaN	NaN	NaN	NaN	NaN	139.513376232458	0.999774149658656	14.2014928903904	12.5907404168602	9.2868408936553	3.64403969495426	0.00120738071459388	0.000635208669517204	0	1.00000561279552	961.966376042766	1	18794.8211382114	1	1	1	2	2019-05-24T17:28:42.480	NG_ecoli_LTEE_151_DM0	-500	866	161.475	DIA_100X_EMPTY_1x1_100ms	be3de93b-bf32-47da-a50d-23b0b7dd628d	EPI_100X_YFP_1x1_200ms_25sola	EPI_100X_RFP_1x1_200ms_25sola
178	42	12.4048255044568	521	49.7450611241815	908.37236084453	238.669865642994	791754	1519.68138195777	73.1928365472463	176.184554575355	0	666028	1278.36468330134	1001.61444214995	1170.51327835612	0	NaN	NaN	NaN	NaN	NaN	445.053860389157	0.926648125925685	40.6244565809756	12.6100719849218	10.7506258841695	2.51673153008549	0.0176776688631043	0.00650684488104914	1	1.00454309535426	3687.6096586532	1	16587.9750479846	1	1	1	2	2019-05-24T17:28:42.480	NG_ecoli_LTEE_151_DM0	-500	866	161.475	DIA_100X_EMPTY_1x1_100ms	d1e10561-5312-4fad-a91c-baa252ace79f	EPI_100X_YFP_1x1_200ms_25sola	EPI_100X_RFP_1x1_200ms_25sola
179	23	8.85063671909669	204	42.0164558345361	899.299019607843	1010.77941176471	43443	212.955882352941	73.1928365472463	176.184554575355	0	2554132	12520.2549019608	1001.61444214995	1170.51327835612	0	NaN	NaN	NaN	NaN	NaN	224.894597661892	0.991646255442483	24.1560960992614	11.8865811605763	8.98695815094491	2.90116341211213	0.004105732980525	0.00173746181125424	1	1.00009915383778	1532.29388605631	0	19727.5196078431	1	1	1	2	2019-05-24T17:28:42.480	NG_ecoli_LTEE_151_DM0	-500	866	161.475	DIA_100X_EMPTY_1x1_100ms	d13132cd-c0d3-4383-831f-1e0ab0860229	EPI_100X_YFP_1x1_200ms_25sola	EPI_100X_RFP_1x1_200ms_25sola
180	24	13.2875960147197	320	28.5812506076143	917.6875	1048.85625	567188	1772.4625	73.1928365472463	176.184554575355	0	571857	1787.053125	1001.61444214995	1170.51327835612	0	NaN	NaN	NaN	NaN	NaN	266.715461167145	0.999859764727375	22.5088857437863	14.3004769844326	11.3483771215346	3.82288137785091	0.00735627892336067	0.00391032398687465	0	1.00054554819207	2276.72930241354	0	15055.175	1	1	1	2	2019-05-24T17:28:42.480	NG_ecoli_LTEE_151_DM0	-500	866	161.475	DIA_100X_EMPTY_1x1_100ms	7a264662-98b5-41e1-b675-ac7af9df9e8e	EPI_100X_YFP_1x1_200ms_25sola	EPI_100X_RFP_1x1_200ms_25sola
181	35	9.91878245472942	348	42.6160670556625	925.778735632184	7.26149425287356	350522	1007.24712643678	73.1928365472463	176.184554575355	0	578041	1661.03735632184	1001.61444214995	1170.51327835612	0	NaN	NaN	NaN	NaN	NaN	NaN	NaN	NaN	NaN	NaN	NaN	NaN	NaN	NaN	NaN	NaN	0	15626.3850574713	1	1	1	2	2019-05-24T17:28:42.480	NG_ecoli_LTEE_151_DM0	-500	866	161.475	DIA_100X_EMPTY_1x1_100ms	5a444a69-0cab-4bd1-aa18-f16690354c8f	EPI_100X_YFP_1x1_200ms_25sola	EPI_100X_RFP_1x1_200ms_25sola
182	26	10.3586196381915	270	43.019656552483	920.237037037037	220.196296296296	163301	604.818518518519	73.1928365472463	176.184554575355	0	4894115	18126.3518518519	1001.61444214995	1170.51327835612	0	NaN	NaN	NaN	NaN	NaN	244.388336880915	0.997860756058288	24.7744732203386	11.7620722894412	9.42919862073488	3.06097009531667	0.00703143416548173	0.00328090583718031	2	1.00050931394549	1729.9911371595	1	16998.5296296296	1	1	1	2	2019-05-24T17:28:42.480	NG_ecoli_LTEE_151_DM0	-500	866	161.475	DIA_100X_EMPTY_1x1_100ms	ecbdfb86-f693-4696-96a6-15761061d138	EPI_100X_YFP_1x1_200ms_25sola	EPI_100X_RFP_1x1_200ms_25sola
183	37	11.8475299161669	439	49.3817903291153	928.79271070615	982.845102505695	785544	1789.39407744875	73.1928365472463	176.184554575355	0	884134	2013.97266514806	1001.61444214995	1170.51327835612	0	NaN	NaN	NaN	NaN	NaN	373.99112889582	0.97038480331874	34.9355234121363	12.2756724582879	10.3981476054977	2.77931056164032	0.00777582789944344	0.0053005657357896	0	1.00193763983657	2966.66898921336	1	15710.0911161731	1	1	1	2	2019-05-24T17:28:42.480	NG_ecoli_LTEE_151_DM0	-500	866	161.475	DIA_100X_EMPTY_1x1_100ms	c36ea5bc-ebe1-4287-ab35-1a5e1e851b05	EPI_100X_YFP_1x1_200ms_25sola	EPI_100X_RFP_1x1_200ms_25sola
184	30	12.1287891383413	364	46.8720187800708	923.989010989011	339.873626373626	76029	208.870879120879	73.1928365472463	176.184554575355	0	7948915	21837.6785714286	1001.61444214995	1170.51327835612	0	NaN	NaN	NaN	NaN	NaN	317.976817254387	0.95967504514582	29.6456836403077	12.9108378112718	10.4471587573083	2.74620887892741	0.011838383203146	0.00559022254101268	1	1.00061346294854	2541.25203797356	0	17047.478021978	1	1	1	2	2019-05-24T17:28:42.480	NG_ecoli_LTEE_151_DM0	-500	866	161.475	DIA_100X_EMPTY_1x1_100ms	3d396824-5e96-4fc7-8255-6ff808d6fede	EPI_100X_YFP_1x1_200ms_25sola	EPI_100X_RFP_1x1_200ms_25sola
185	28	12.597691303277	353	45.3264408228078	938.354107648725	722.133144475921	444764	1259.95467422096	73.1928365472463	176.184554575355	0	249176	705.881019830028	1001.61444214995	1170.51327835612	0	NaN	NaN	NaN	NaN	NaN	299.686515184482	0.99830040777823	26.1422066435672	13.5931551861763	11.1067167221756	3.35886913849299	0.00691437900390434	0.00363019739522865	1	1.00062748085332	2532.81526632224	0	15153.209631728	1	1	1	2	2019-05-24T17:28:42.480	NG_ecoli_LTEE_151_DM0	-500	866	161.475	DIA_100X_EMPTY_1x1_100ms	c93305df-fa52-485f-a714-0af462d8d904	EPI_100X_YFP_1x1_200ms_25sola	EPI_100X_RFP_1x1_200ms_25sola
186	25	11.4431591044048	286	43.2418675906721	944.234265734266	1381.84965034965	435257	1521.87762237762	73.1928365472463	176.184554575355	0	381907	1335.33916083916	1001.61444214995	1170.51327835612	0	NaN	NaN	NaN	NaN	NaN	250.120423822588	0.997459961293027	23.8380840982883	12.3630693826647	10.1879567029009	3.00146063644072	0.00434294559343163	0.00253047382824244	0	1.00024078118651	1943.28013065855	0	16564.6363636364	1	1	1	2	2019-05-24T17:28:42.480	NG_ecoli_LTEE_151_DM0	-500	866	161.475	DIA_100X_EMPTY_1x1_100ms	54ae7560-6f15-4d68-876a-438fc5359b38	EPI_100X_YFP_1x1_200ms_25sola	EPI_100X_RFP_1x1_200ms_25sola
187	26	11.3699228035071	296	44.901331870443	944.554054054054	1470.84459459459	86917	293.638513513513	73.1928365472463	176.184554575355	0	7848235	26514.3074324324	1001.61444214995	1170.51327835612	0	NaN	NaN	NaN	NaN	NaN	277.503782011925	0.971163265580574	25.8644682591146	13.0440036122094	10.3460725639184	2.97110051534188	0.0212741759724751	0.00979177049475105	1	1.00447155544972	2174.42521624347	0	17123.3682432432	1	1	1	2	2019-05-24T17:28:42.480	NG_ecoli_LTEE_151_DM0	-500	866	161.475	DIA_100X_EMPTY_1x1_100ms	5a7f4bad-187c-4a5a-b3a8-b661e7cf1c5b	EPI_100X_YFP_1x1_200ms_25sola	EPI_100X_RFP_1x1_200ms_25sola
188	18	7.15623180995196	129	-31.1996048031734	946.356589147287	966.108527131783	58118	450.527131782946	73.1928365472463	176.184554575355	0	1769090	13713.8759689922	1001.61444214995	1170.51327835612	0	NaN	NaN	NaN	NaN	NaN	154.08886733909	0.999500929732249	17.5162463852801	11.3711032108354	8.33065816810663	3.20756569298279	0.00381700984941696	0.00196926537807533	1	1.00008348782309	954.749755042055	1	19591	1	1	1	2	2019-05-24T17:28:42.480	NG_ecoli_LTEE_151_DM0	-500	866	161.475	DIA_100X_EMPTY_1x1_100ms	c6f41619-64bf-41f5-871f-fd996306ce06	EPI_100X_YFP_1x1_200ms_25sola	EPI_100X_RFP_1x1_200ms_25sola
189	20	12.1754169593067	247	-42.0426524666416	951.635627530364	1127.55060728745	145134	587.587044534413	73.1928365472463	176.184554575355	0	2234880	9048.0971659919	1001.61444214995	1170.51327835612	0	NaN	NaN	NaN	NaN	NaN	217.769588027258	0.999935045577311	20.0074388892518	13.4221638911611	10.1213898701788	3.99157431437951	0.00490305458673357	0.00237703429324667	1	1.00015804115761	1609.76206340374	0	16111.7449392713	1	1	1	2	2019-05-24T17:28:42.480	NG_ecoli_LTEE_151_DM0	-500	866	161.475	DIA_100X_EMPTY_1x1_100ms	c3d05035-a40e-4bdc-896d-1c5083e690ed	EPI_100X_YFP_1x1_200ms_25sola	EPI_100X_RFP_1x1_200ms_25sola
190	18	8.0069069862738	145	-47.2290478252779	956.731034482759	991.062068965517	46019	317.372413793103	73.1928365472463	176.184554575355	0	1747320	12050.4827586207	1001.61444214995	1170.51327835612	0	NaN	NaN	NaN	NaN	NaN	173.579654909674	0.997352498921708	19.426558445762	12.3179595604236	8.53086529266668	3.40044316954062	0.0104750675629755	0.00523866325985621	1	1.00071541401831	1110.38073674554	1	19232.1724137931	1	1	1	2	2019-05-24T17:28:42.480	NG_ecoli_LTEE_151_DM0	-500	866	161.475	DIA_100X_EMPTY_1x1_100ms	428e5b85-a802-430b-b22b-9a93f4471000	EPI_100X_YFP_1x1_200ms_25sola	EPI_100X_RFP_1x1_200ms_25sola
191	30	13.4735538890487	408	34.2795303257251	967.629901960784	1265.59803921569	796903	1953.19362745098	73.1928365472463	176.184554575355	0	836843	2051.08578431373	1001.61444214995	1170.51327835612	0	NaN	NaN	NaN	NaN	NaN	342.827659176452	0.979598230926768	30.4097051078572	13.1902441670166	10.8877782372003	3.13544492061154	0.0112346175043827	0.00528590538667395	2	1.00194129478017	2831.26567085983	0	15316.2009803922	1	1	1	2	2019-05-24T17:28:42.480	NG_ecoli_LTEE_151_DM0	-500	866	161.475	DIA_100X_EMPTY_1x1_100ms	7967f044-76e8-4b0d-9752-69d8b662e5b7	EPI_100X_YFP_1x1_200ms_25sola	EPI_100X_RFP_1x1_200ms_25sola
192	24	11.3148190108738	272	41.384202087858	964.768382352941	33.2095588235294	64596	237.485294117647	73.1928365472463	176.184554575355	0	5869698	21579.7720588235	1001.61444214995	1170.51327835612	0	NaN	NaN	NaN	NaN	NaN	237.88891762815	0.999602555886453	22.7030797235112	12.736263744398	9.91559677850953	3.49670432549499	0.193725238652718	0.00755416088865112	1	1.00042723105582	1753.12293339342	0	17760.2352941176	1	1	1	2	2019-05-24T17:28:42.480	NG_ecoli_LTEE_151_DM0	-500	866	161.475	DIA_100X_EMPTY_1x1_100ms	80a4e4a0-68e7-477d-bb43-ddaa38e04c52	EPI_100X_YFP_1x1_200ms_25sola	EPI_100X_RFP_1x1_200ms_25sola
193	26	11.174826700324	290	35.6382509150069	966.465517241379	978.844827586207	85791	295.831034482759	73.1928365472463	176.184554575355	0	9539695	32895.5	1001.61444214995	1170.51327835612	0	NaN	NaN	NaN	NaN	NaN	256.211544233765	0.943674201291467	25.0403476669019	14.7971006201452	9.90501985862482	3.60669148027076	0.00809297905723432	0.00336224210933278	2	1.00050776556553	1929.48291331804	1	18393.0275862069	1	1	1	2	2019-05-24T17:28:42.480	NG_ecoli_LTEE_151_DM0	-500	866	161.475	DIA_100X_EMPTY_1x1_100ms	c4d12afc-c404-4d4f-9017-5859d17b6a4c	EPI_100X_YFP_1x1_200ms_25sola	EPI_100X_RFP_1x1_200ms_25sola
194	29	13.1677163373362	382	45.4373869260275	968.929319371728	1918.0445026178	795161	2081.57329842932	73.1928365472463	176.184554575355	0	645543	1689.90314136126	1001.61444214995	1170.51327835612	0	NaN	NaN	NaN	NaN	NaN	323.755625783785	0.973155591006256	28.0062635573877	13.4503621827895	11.137598373933	3.1035322353247	0.0394285874273504	0.0235387396198867	0	1.02881977372601	2728.52639183954	0	15723.3769633508	1	1	1	2	2019-05-24T17:28:42.480	NG_ecoli_LTEE_151_DM0	-500	866	161.475	DIA_100X_EMPTY_1x1_100ms	486a5075-9770-408f-83d6-6c33f0fa1aba	EPI_100X_YFP_1x1_200ms_25sola	EPI_100X_RFP_1x1_200ms_25sola
195	32	13.1968460431483	423	47.4826878054831	979.293144208038	1788.18676122931	1723273	4073.93144208038	73.1928365472463	176.184554575355	0	371266	877.697399527187	1001.61444214995	1170.51327835612	0	NaN	NaN	NaN	NaN	NaN	367.030978699275	0.965158832847534	31.5802575531412	13.7505377889764	11.3565095494278	2.83249490201479	0.0242469204597123	0.00954105227825053	1	1.00254063431363	3198.86041584882	0	15492.5862884161	1	1	1	2	2019-05-24T17:28:42.480	NG_ecoli_LTEE_151_DM0	-500	866	161.475	DIA_100X_EMPTY_1x1_100ms	a1731b3e-ec7e-4a63-864d-acbca83b9daf	EPI_100X_YFP_1x1_200ms_25sola	EPI_100X_RFP_1x1_200ms_25sola
196	23	14.2147735508168	327	-20.4576486827309	987.761467889908	1306.12844036697	83692	255.938837920489	73.1928365472463	176.184554575355	0	15066073	46073.6177370031	1001.61444214995	1170.51327835612	0	NaN	NaN	NaN	NaN	NaN	275.556422337681	0.994954531024279	21.6940907689267	16.0816146594209	12.1136912805264	4.19919862044849	0.0185489509135483	0.00878461144688082	1	1.00258570031383	2500.25518794215	0	19186.5137614679	1	1	1	2	2019-05-24T17:28:42.480	NG_ecoli_LTEE_151_DM0	-500	866	161.475	DIA_100X_EMPTY_1x1_100ms	f3271cf7-94c0-476e-8108-7ba3655ce8fd	EPI_100X_YFP_1x1_200ms_25sola	EPI_100X_RFP_1x1_200ms_25sola
197	28	13.4559778287768	377	32.5416082331278	988.124668435013	706.387267904509	636775	1689.05835543767	73.1928365472463	176.184554575355	0	333453	884.490716180371	1001.61444214995	1170.51327835612	0	NaN	NaN	NaN	NaN	NaN	300.270149407752	0.997664659056034	26.5440274885918	13.3096668975446	10.7269833397034	3.60655897848566	0.00458037736556754	0.00242772360371674	1	1.00006982884862	2398.8987161553	0	15261.6604774536	1	1	1	2	2019-05-24T17:28:42.480	NG_ecoli_LTEE_151_DM0	-500	866	161.475	DIA_100X_EMPTY_1x1_100ms	391133ec-dd0b-44f0-a046-d6cadf89fa3f	EPI_100X_YFP_1x1_200ms_25sola	EPI_100X_RFP_1x1_200ms_25sola
198	27	13.3679893633797	361	42.3726445752039	1010.49307479224	67.5789473684211	518230	1435.54016620499	73.1928365472463	176.184554575355	0	483477	1339.27146814404	1001.61444214995	1170.51327835612	0	NaN	NaN	NaN	NaN	NaN	286.410941924108	0.999827235282307	24.4267725384722	14.0796634862206	11.2269417385039	3.77841193767156	0.0108311547679858	0.00570074672807127	0	1.00133542597246	2418.12589311709	0	15695.4847645429	1	1	1	2	2019-05-24T17:28:42.480	NG_ecoli_LTEE_151_DM0	-500	866	161.475	DIA_100X_EMPTY_1x1_100ms	5b656ebe-2920-4195-85f4-62b613b665a5	EPI_100X_YFP_1x1_200ms_25sola	EPI_100X_RFP_1x1_200ms_25sola
199	25	8.84638140317589	221	43.3639204752598	1010.82352941176	1990.46153846154	69159	312.93665158371	73.1928365472463	176.184554575355	0	2244128	10154.4253393665	1001.61444214995	1170.51327835612	0	NaN	NaN	NaN	NaN	NaN	241.083638249827	0.934898646072085	25.8705576022992	11.8425738297134	9.08585351753559	2.53022463948693	0.00768966826912153	0.00357690420533018	1	1.00062417383462	1677.36328382345	0	19208.1900452489	1	1	1	2	2019-05-24T17:28:42.480	NG_ecoli_LTEE_151_DM0	-500	866	161.475	DIA_100X_EMPTY_1x1_100ms	98d7ce3a-b6aa-43c7-aa11-6c27bdb095a2	EPI_100X_YFP_1x1_200ms_25sola	EPI_100X_RFP_1x1_200ms_25sola
200	21	12.2227221012341	257	-4.99328086975422	1021.94941634241	1580.35019455253	3664155	14257.4124513619	73.1928365472463	176.184554575355	0	369016	1435.85992217899	1001.61444214995	1170.51327835612	0	NaN	NaN	NaN	NaN	NaN	223.717501548427	0.999824932763622	19.1719057106978	14.2553806735016	11.1935327536546	3.78306553910908	0.00297925905116657	0.00144300328322586	1	1.0000524041631	1886.64207042662	0	16660.3696498054	1	1	1	2	2019-05-24T17:28:42.480	NG_ecoli_LTEE_151_DM0	-500	866	161.475	DIA_100X_EMPTY_1x1_100ms	25f4f8da-dc4e-4b9d-95ff-983966248fac	EPI_100X_YFP_1x1_200ms_25sola	EPI_100X_RFP_1x1_200ms_25sola
201	35	11.7967649570458	413	48.6799852826902	1026.08232445521	811.881355932203	470552	1139.35108958838	73.1928365472463	176.184554575355	0	2692805	6520.10895883777	1001.61444214995	1170.51327835612	0	NaN	NaN	NaN	NaN	NaN	367.070143503595	0.969173352786626	34.0840067980656	12.6476210855336	10.4823595878498	2.69083864622254	0.00234231958906122	0.00107120949963246	3	1.00002479574852	2941.43077545354	1	16166.7602905569	1	1	1	2	2019-05-24T17:28:42.480	NG_ecoli_LTEE_151_DM0	-500	866	161.475	DIA_100X_EMPTY_1x1_100ms	e4fb576f-1bff-4fd9-a48b-4694e1204905	EPI_100X_YFP_1x1_200ms_25sola	EPI_100X_RFP_1x1_200ms_25sola
202	32	12.5292953429448	401	47.5741668935183	1037.69326683292	596.122194513716	829483	2068.536159601	73.1928365472463	176.184554575355	0	385144	960.45885286783	1001.61444214995	1170.51327835612	0	NaN	NaN	NaN	NaN	NaN	341.801132877561	0.972735070843064	31.4176708119782	12.426432340331	10.662236117312	2.69255150562311	0.00382868412256237	0.00202644693509378	0	1.00027127287891	2805.17821794546	0	15338.0174563591	1	1	1	2	2019-05-24T17:28:42.480	NG_ecoli_LTEE_151_DM0	-500	866	161.475	DIA_100X_EMPTY_1x1_100ms	a968735f-c5df-4f29-bda8-55fee78fd67d	EPI_100X_YFP_1x1_200ms_25sola	EPI_100X_RFP_1x1_200ms_25sola
203	23	12.5881871549561	291	-8.31550969643306	1034.16494845361	639.735395189003	1022242	3512.85910652921	73.1928365472463	176.184554575355	0	218656	751.395189003436	1001.61444214995	1170.51327835612	0	NaN	NaN	NaN	NaN	NaN	247.09379270004	0.999930216357441	21.5298158749286	14.1511994913001	11.0009883611234	3.76557771591013	0.00677337028860975	0.0029288910178263	1	1.00027474905071	2046.41451469056	0	15367.8934707904	1	1	1	2	2019-05-24T17:28:42.480	NG_ecoli_LTEE_151_DM0	-500	866	161.475	DIA_100X_EMPTY_1x1_100ms	617488ce-c487-4f20-b17a-97d2737e9c4b	EPI_100X_YFP_1x1_200ms_25sola	EPI_100X_RFP_1x1_200ms_25sola
204	23	11.175743511475	258	22.5590986063365	1032.62015503876	827.596899224806	66544	257.922480620155	73.1928365472463	176.184554575355	0	8123614	31486.8759689922	1001.61444214995	1170.51327835612	0	NaN	NaN	NaN	NaN	NaN	234.569020648215	0.999182929861077	22.0895579647344	13.7413409100919	10.2271504328784	3.51146695080735	0.0138201297684406	0.00695526151175381	0	1.001691733338	1814.62209611309	1	17508.7248062015	1	1	1	2	2019-05-24T17:28:42.480	NG_ecoli_LTEE_151_DM0	-500	866	161.475	DIA_100X_EMPTY_1x1_100ms	a271c019-e918-4116-836d-c66cc1f10d40	EPI_100X_YFP_1x1_200ms_25sola	EPI_100X_RFP_1x1_200ms_25sola
205	33	13.908054000743	459	48.7097253766365	1046.36819172113	1529.52723311547	2102409	4580.41176470588	73.1928365472463	176.184554575355	0	608092	1324.81917211329	1001.61444214995	1170.51327835612	0	NaN	NaN	NaN	NaN	NaN	382.811923699635	0.983524721082562	31.1967489300684	14.0668146880813	11.8046282650781	3.44148435418968	0.0207381748466252	0.0102380064465049	1	1.00676159009255	3414.31707513053	0	14966.0283224401	1	1	1	2	2019-05-24T17:28:42.480	NG_ecoli_LTEE_151_DM0	-500	866	161.475	DIA_100X_EMPTY_1x1_100ms	238a1731-f300-4898-9138-7de98fc593d8	EPI_100X_YFP_1x1_200ms_25sola	EPI_100X_RFP_1x1_200ms_25sola
206	33	9.08927396970366	300	48.8958917538803	1064.38333333333	945.826666666667	75694	252.313333333333	73.1928365472463	176.184554575355	0	5481687	18272.29	1001.61444214995	1170.51327835612	0	NaN	NaN	NaN	NaN	NaN	313.160229287193	0.89361330042544	33.3327809360791	11.6277171444471	9.09394625961399	2.5244341711506	0.011156749926557	0.00412006108025839	2	1.00055012287141	2165.04135506056	0	19029.9733333333	1	1	1	2	2019-05-24T17:28:42.480	NG_ecoli_LTEE_151_DM0	-500	866	161.475	DIA_100X_EMPTY_1x1_100ms	99ea73b8-d33d-4d6a-ba25-a8259c8b8df7	EPI_100X_YFP_1x1_200ms_25sola	EPI_100X_RFP_1x1_200ms_25sola
207	22	10.8968004873295	240	34.1043065740434	1064.04166666667	539.179166666667	45702	190.425	73.1928365472463	176.184554575355	0	2949788	12290.7833333333	1001.61444214995	1170.51327835612	0	NaN	NaN	NaN	NaN	NaN	222.375442406025	0.99931178755561	21.4374343411435	12.1837968167692	9.87529163930467	3.2987336617958	0.0320742307031403	0.00493490478548494	0	1.00055568075627	1641.95990896634	0	18364.7583333333	1	1	1	2	2019-05-24T17:28:42.480	NG_ecoli_LTEE_151_DM0	-500	866	161.475	DIA_100X_EMPTY_1x1_100ms	60106f12-ee92-45f0-bfcc-d2a337dc3b15	EPI_100X_YFP_1x1_200ms_25sola	EPI_100X_RFP_1x1_200ms_25sola
208	35	12.5946690242908	441	49.3803599576221	1065.67800453515	901.736961451247	1009283	2288.62358276644	73.1928365472463	176.184554575355	0	701391	1590.45578231293	1001.61444214995	1170.51327835612	0	NaN	NaN	NaN	NaN	NaN	369.385018226896	0.950734640427548	34.0093388726313	12.860924268647	10.5552902601334	2.75529342534842	0.00804142800890286	0.00290752316608839	2	1.00080759655517	2975.9691979565	0	15626.7641723356	1	1	1	2	2019-05-24T17:28:42.480	NG_ecoli_LTEE_151_DM0	-500	866	161.475	DIA_100X_EMPTY_1x1_100ms	6352157a-37a2-40d5-9d61-377e8ae7751a	EPI_100X_YFP_1x1_200ms_25sola	EPI_100X_RFP_1x1_200ms_25sola
209	26	12.8855871205293	336	39.2520319570131	1069.15476190476	389.026785714286	584169	1738.59821428571	73.1928365472463	176.184554575355	0	473433	1409.02678571429	1001.61444214995	1170.51327835612	0	NaN	NaN	NaN	NaN	NaN	277.247968152533	0.999767124844355	24.630536529583	13.3361637888594	10.8695871566771	3.43835381887833	0.00382078956173724	0.00187123985496904	0	1.00013872356536	2285.54539762058	0	15793.7589285714	1	1	1	2	2019-05-24T17:28:42.480	NG_ecoli_LTEE_151_DM0	-500	866	161.475	DIA_100X_EMPTY_1x1_100ms	05cddab4-93b6-4575-8a35-8834d6bf49c0	EPI_100X_YFP_1x1_200ms_25sola	EPI_100X_RFP_1x1_200ms_25sola
210	14	9.13579059797632	129	-49.9970435659805	1075.50387596899	1816.27131782946	45688	354.170542635659	73.1928365472463	176.184554575355	0	2225645	17253.0620155039	1001.61444214995	1170.51327835612	0	NaN	NaN	NaN	NaN	NaN	141.151228898193	0.999828589096291	NaN	NaN	NaN	NaN	NaN	NaN	NaN	NaN	NaN	1	18951.2558139535	1	1	1	2	2019-05-24T17:28:42.480	NG_ecoli_LTEE_151_DM0	-500	866	161.475	DIA_100X_EMPTY_1x1_100ms	a8d06598-1a5a-4499-b085-897a3c7eaea2	EPI_100X_YFP_1x1_200ms_25sola	EPI_100X_RFP_1x1_200ms_25sola
211	18	5.74125425509975	103	-49.9383605473891	1082.79611650485	1830.05825242718	22219	215.718446601942	73.1928365472463	176.184554575355	0	1590541	15442.145631068	1001.61444214995	1170.51327835612	0	NaN	NaN	NaN	NaN	NaN	162.193585076178	0.999501981563777	18.0885362181971	11.1721027378197	8.5305719444584	3.08291570567883	0.00249841494644605	0.00121353543498341	1	1.00003566358199	1033.83113009947	1	20686.5631067961	1	1	1	2	2019-05-24T17:28:42.480	NG_ecoli_LTEE_151_DM0	-500	866	161.475	DIA_100X_EMPTY_1x1_100ms	0988eecb-8f01-49fa-9d40-d5ac576934c6	EPI_100X_YFP_1x1_200ms_25sola	EPI_100X_RFP_1x1_200ms_25sola
212	20	11.7402742279249	236	-16.9639556094938	1098.01694915254	329.516949152542	51227	217.063559322034	73.1928365472463	176.184554575355	0	6988599	29612.7076271186	1001.61444214995	1170.51327835612	0	NaN	NaN	NaN	NaN	NaN	205.185532804281	0.999696105866777	19.3570792396655	12.9559072754353	10.2441609217709	3.38443514452251	0.00578334953763638	0.00330237497303188	0	1.00027022344861	1595.44740991138	0	17485.9406779661	1	1	1	2	2019-05-24T17:28:42.480	NG_ecoli_LTEE_151_DM0	-500	866	161.475	DIA_100X_EMPTY_1x1_100ms	658f1b69-e058-430c-95e9-88573bb44c51	EPI_100X_YFP_1x1_200ms_25sola	EPI_100X_RFP_1x1_200ms_25sola
213	26	13.8087313458409	359	26.8555648908715	1102.76880222841	1655.27576601671	10128226	28212.3286908078	73.1928365472463	176.184554575355	0	513257	1429.6852367688	1001.61444214995	1170.51327835612	0	NaN	NaN	NaN	NaN	NaN	297.431020249766	0.999943855485872	23.7358907135821	15.3347913543078	12.1378669883481	3.95705666598923	0.00429944577713402	0.00203243247701778	1	1.00016697093485	2746.50353973658	0	15044.5877437326	1	1	1	2	2019-05-24T17:28:42.480	NG_ecoli_LTEE_151_DM0	-500	866	161.475	DIA_100X_EMPTY_1x1_100ms	2dee17a2-2827-4372-85c5-c59cc0e1821f	EPI_100X_YFP_1x1_200ms_25sola	EPI_100X_RFP_1x1_200ms_25sola
214	31	14.1730760693506	448	44.1569937966657	1107.59821428571	484.183035714286	667176	1489.23214285714	73.1928365472463	176.184554575355	0	516853	1153.68973214286	1001.61444214995	1170.51327835612	0	NaN	NaN	NaN	NaN	NaN	364.278254390541	0.986538545590549	29.8860520412374	14.2429681970311	11.8095040445948	3.4265988356828	0.0230981551344881	0.0095614473596216	1	1.0047463046412	3273.57087559386	0	15239.875	1	1	1	2	2019-05-24T17:28:42.480	NG_ecoli_LTEE_151_DM0	-500	866	161.475	DIA_100X_EMPTY_1x1_100ms	871db712-d64e-444e-b8ec-281fae819bde	EPI_100X_YFP_1x1_200ms_25sola	EPI_100X_RFP_1x1_200ms_25sola
215	24	12.4614333738645	300	-48.2166254551659	1104.9	222.98	92165	307.216666666667	73.1928365472463	176.184554575355	0	7201218	24004.06	1001.61444214995	1170.51327835612	0	NaN	NaN	NaN	NaN	NaN	238.750010588665	0.995081968659904	21.0041090760735	15.0719943257819	10.5086619479413	4.16170480358508	0.0675034949996022	0.032839478981914	0	1.03623066482437	1821.75088547915	0	18204.0566666667	1	1	1	2	2019-05-24T17:28:42.480	NG_ecoli_LTEE_151_DM0	-500	866	161.475	DIA_100X_EMPTY_1x1_100ms	b1c91c50-3ecf-482f-9e58-30e06c69ce65	EPI_100X_YFP_1x1_200ms_25sola	EPI_100X_RFP_1x1_200ms_25sola
216	30	12.6937472619322	381	48.4622823177111	1112.87401574803	572.790026246719	905086	2375.55380577428	73.1928365472463	176.184554575355	0	388665	1020.11811023622	1001.61444214995	1170.51327835612	0	NaN	NaN	NaN	NaN	NaN	325.028137230263	0.967298401908547	29.1079291497142	12.8320870113152	10.7078764173752	3.09557375746554	0.0227218442831532	0.0111303757655278	0	1.00718956966365	2621.24666533033	0	16143.6824146982	1	1	1	2	2019-05-24T17:28:42.480	NG_ecoli_LTEE_151_DM0	-500	866	161.475	DIA_100X_EMPTY_1x1_100ms	6e7a1ef3-9f05-4d18-917c-e66b4bbeb260	EPI_100X_YFP_1x1_200ms_25sola	EPI_100X_RFP_1x1_200ms_25sola
217	43	11.7196989523367	505	49.0674477209184	1119.66732673267	1377.31287128713	1158755	2294.56435643564	73.1928365472463	176.184554575355	0	1627712	3223.19207920792	1001.61444214995	1170.51327835612	0	NaN	NaN	NaN	NaN	NaN	454.499046051156	0.941180502731764	42.4841244277918	12.7317807393493	10.3572142009466	2.658506856987	0.0174178954853139	0.00819063986316285	2	1.0020149668274	3579.33601061543	2	16168.2396039604	1	1	1	2	2019-05-24T17:28:42.480	NG_ecoli_LTEE_151_DM0	-500	866	161.475	DIA_100X_EMPTY_1x1_100ms	5d978402-e445-440e-86e0-7c456d755726	EPI_100X_YFP_1x1_200ms_25sola	EPI_100X_RFP_1x1_200ms_25sola
218	29	11.5241028733224	335	47.0043728226868	1123.1671641791	1795.73731343284	96430	287.850746268657	73.1928365472463	176.184554575355	0	7156431	21362.4805970149	1001.61444214995	1170.51327835612	0	NaN	NaN	NaN	NaN	NaN	300.145589778414	0.91195230038712	29.07005028103	13.0799238131175	10.0376535712687	2.79593839552993	0.0114027459140543	0.00640361554551943	1	1.00055584362334	2300.38257897591	0	17604.8776119403	1	1	1	2	2019-05-24T17:28:42.480	NG_ecoli_LTEE_151_DM0	-500	866	161.475	DIA_100X_EMPTY_1x1_100ms	2a98063c-b6fe-4cc0-83d2-89ad11b7d50b	EPI_100X_YFP_1x1_200ms_25sola	EPI_100X_RFP_1x1_200ms_25sola
219	36	11.8692774814116	428	48.4250964474322	1133.07476635514	826.128504672897	566376	1323.30841121495	73.1928365472463	176.184554575355	0	475894	1111.90186915888	1001.61444214995	1170.51327835612	0	NaN	NaN	NaN	NaN	NaN	372.300351985186	0.952796909783389	35.4290278510334	12.2359957871357	10.2074041443314	2.65027954900096	0.00871670624020661	0.00334623968960004	2	1.00085166391935	2899.21042471666	1	16303.5327102804	1	1	1	2	2019-05-24T17:28:42.480	NG_ecoli_LTEE_151_DM0	-500	866	161.475	DIA_100X_EMPTY_1x1_100ms	f3650f84-e153-49c9-b021-ae3444d72d2e	EPI_100X_YFP_1x1_200ms_25sola	EPI_100X_RFP_1x1_200ms_25sola
220	39	11.466646649516	448	49.2246066416739	1131.47767857143	1875.87276785714	217012	484.401785714286	73.1928365472463	176.184554575355	0	11129585	24842.8236607143	1001.61444214995	1170.51327835612	0	NaN	NaN	NaN	NaN	NaN	398.795326412946	0.920851520891353	39.2009054557224	11.8926054227657	9.8659401492705	2.4772359966783	0.0189861276567426	0.00918232640656706	2	1.01007651220518	2996.83569447251	0	17073.8125	1	1	1	2	2019-05-24T17:28:42.480	NG_ecoli_LTEE_151_DM0	-500	866	161.475	DIA_100X_EMPTY_1x1_100ms	e953b406-3ea2-4f21-9e30-14b790533741	EPI_100X_YFP_1x1_200ms_25sola	EPI_100X_RFP_1x1_200ms_25sola
221	18	11.4618781387608	207	-45.3363875346841	1131.8115942029	1337.65217391304	1896727	9162.93236714976	73.1928365472463	176.184554575355	0	405536	1959.11111111111	1001.61444214995	1170.51327835612	0	NaN	NaN	NaN	NaN	NaN	198.523711788709	0.999867159507711	18.4247442570959	13.381040628214	10.1934345863147	3.78407558736843	0.00270842903203935	0.00127891416916711	1	1.00001818919028	1503.60039226526	0	16808.8550724638	1	1	1	2	2019-05-24T17:28:42.480	NG_ecoli_LTEE_151_DM0	-500	866	161.475	DIA_100X_EMPTY_1x1_100ms	5c6a76cf-f5ab-4fb5-bfbc-560f3432c0d0	EPI_100X_YFP_1x1_200ms_25sola	EPI_100X_RFP_1x1_200ms_25sola
222	25	10.0567018230724	254	39.0748200224369	1137.65354330709	1466.17716535433	73255	288.405511811024	73.1928365472463	176.184554575355	0	1979879	7794.79921259843	1001.61444214995	1170.51327835612	0	NaN	NaN	NaN	NaN	NaN	249.082906020283	0.967282110078205	26.1170766414749	11.8847897473694	9.23847834743313	2.66526231944483	0.00883218703262419	0.00428193665329474	1	1.00027113764421	1750.71452698573	0	18601.9763779528	1	1	1	2	2019-05-24T17:28:42.480	NG_ecoli_LTEE_151_DM0	-500	866	161.475	DIA_100X_EMPTY_1x1_100ms	5e644fdb-c7e7-4de8-89ed-0f7e91c4dc68	EPI_100X_YFP_1x1_200ms_25sola	EPI_100X_RFP_1x1_200ms_25sola
223	16	12.846314963796	207	-49.9805852949544	1133.30434782609	1369.80193236715	168734	815.140096618357	73.1928365472463	176.184554575355	0	8290190	40049.2270531401	1001.61444214995	1170.51327835612	0	NaN	NaN	NaN	NaN	NaN	206.560224484677	0.999945676053704	17.6367820430842	15.1031356999456	10.8219765726418	4.53112478040668	0.0237696545039487	0.0117844458330585	0	1.00319331862108	1622.26727731476	2	16899.7632850242	1	1	1	2	2019-05-24T17:28:42.480	NG_ecoli_LTEE_151_DM0	-500	866	161.475	DIA_100X_EMPTY_1x1_100ms	5a8cb443-e023-4fa3-8974-4c1eef33c28d	EPI_100X_YFP_1x1_200ms_25sola	EPI_100X_RFP_1x1_200ms_25sola
224	14	10.8905114376183	159	-49.995491126065	1133.53459119497	1385.11320754717	94539	594.584905660377	73.1928365472463	176.184554575355	0	4845786	30476.641509434	1001.61444214995	1170.51327835612	0	NaN	NaN	NaN	NaN	NaN	173.335397637698	0.999917256814106	15.6506437379326	13.7446974577822	10.5189297435777	3.81444994491823	0.00305788477924954	0.00158936338005032	0	1.00004293568635	1360.08232195789	2	17185.1761006289	1	1	1	2	2019-05-24T17:28:42.480	NG_ecoli_LTEE_151_DM0	-500	866	161.475	DIA_100X_EMPTY_1x1_100ms	13f3424d-1a92-4510-af89-903589c73cb5	EPI_100X_YFP_1x1_200ms_25sola	EPI_100X_RFP_1x1_200ms_25sola
225	19	10.5561955189785	201	-43.9228290257468	1147.25373134328	839.562189054726	340161	1692.34328358209	73.1928365472463	176.184554575355	0	290289	1444.22388059701	1001.61444214995	1170.51327835612	0	NaN	NaN	NaN	NaN	NaN	185.726195879556	0.999807872559234	16.8358115785531	13.7890181143027	10.3058707633453	3.91932696520451	0.0272584994211103	0.014638452530317	0	1.00425926733528	1404.40808862151	1	16690.4328358209	1	1	1	2	2019-05-24T17:28:42.480	NG_ecoli_LTEE_151_DM0	-500	866	161.475	DIA_100X_EMPTY_1x1_100ms	0e252e79-5729-49fa-a5db-408ec5329c65	EPI_100X_YFP_1x1_200ms_25sola	EPI_100X_RFP_1x1_200ms_25sola
226	25	11.6342669756267	291	44.0222501973279	1153.46048109966	968.642611683849	102348	351.711340206186	73.1928365472463	176.184554575355	0	5975333	20533.7903780069	1001.61444214995	1170.51327835612	0	NaN	NaN	NaN	NaN	NaN	258.047959852344	0.998632865419782	24.1525526412316	12.4751405709553	10.3124454172698	3.18145721686953	0.000848845957799555	0.000414294870367349	1	1.00000520704881	2017.32673663187	0	16672.587628866	1	1	1	2	2019-05-24T17:28:42.480	NG_ecoli_LTEE_151_DM0	-500	866	161.475	DIA_100X_EMPTY_1x1_100ms	3300b607-196a-4fa5-9392-af8c884b31fe	EPI_100X_YFP_1x1_200ms_25sola	EPI_100X_RFP_1x1_200ms_25sola
227	33	11.422780443032	378	47.1885092127649	1165.36243386243	184.957671957672	86990	230.132275132275	73.1928365472463	176.184554575355	0	8070165	21349.6428571429	1001.61444214995	1170.51327835612	0	NaN	NaN	NaN	NaN	NaN	354.106482338441	0.88365437438334	33.8007087892416	13.5567623566927	10.0747621539549	2.93844337314409	0.0298337885841914	0.0106259187058105	1	1.00394392926528	2694.54408166204	0	18852.6560846561	1	1	1	2	2019-05-24T17:28:42.480	NG_ecoli_LTEE_151_DM0	-500	866	161.475	DIA_100X_EMPTY_1x1_100ms	dee68e2b-4737-4b95-8edb-a8f2938a4274	EPI_100X_YFP_1x1_200ms_25sola	EPI_100X_RFP_1x1_200ms_25sola
228	20	10.6911196824439	214	-8.22116608413823	1161.68691588785	1904.7523364486	89848	419.85046728972	73.1928365472463	176.184554575355	0	5374014	25112.214953271	1001.61444214995	1170.51327835612	0	NaN	NaN	NaN	NaN	NaN	204.263146161412	0.99969356482444	19.6105676851996	12.7828123965524	9.8616995836075	3.4773537459242	0.0249039870187652	0.0131521405099972	0	1.0047171448942	1497.90263293709	2	17031.3738317757	1	1	1	2	2019-05-24T17:28:42.480	NG_ecoli_LTEE_151_DM0	-500	866	161.475	DIA_100X_EMPTY_1x1_100ms	c92811d0-5312-4258-aa0d-2b56f4205604	EPI_100X_YFP_1x1_200ms_25sola	EPI_100X_RFP_1x1_200ms_25sola
229	36	11.6722115792369	421	49.1810841104102	1168.96912114014	724.163895486936	105508	250.612826603325	73.1928365472463	176.184554575355	0	4507669	10707.0522565321	1001.61444214995	1170.51327835612	0	NaN	NaN	NaN	NaN	NaN	341.45879231994	0.883716187675298	34.0216364588342	13.1080619512735	9.76067684584863	2.98737687681495	0.00559036438576629	0.00330495178378721	1	1.00077253353312	2545.68667855476	0	18083.9596199525	1	1	1	2	2019-05-24T17:28:42.480	NG_ecoli_LTEE_151_DM0	-500	866	161.475	DIA_100X_EMPTY_1x1_100ms	34b9ce7c-7612-42ce-8893-551c530845d3	EPI_100X_YFP_1x1_200ms_25sola	EPI_100X_RFP_1x1_200ms_25sola
230	30	14.6004256113227	438	40.1055707734448	1178.16210045662	1985.59132420091	916293	2091.99315068493	73.1928365472463	176.184554575355	0	649558	1483.00913242009	1001.61444214995	1170.51327835612	0	NaN	NaN	NaN	NaN	NaN	364.027339811125	0.9976578528988	28.5678869946623	15.1718863382164	12.173371012176	3.94824340249801	0.0165399140745263	0.00679519098609018	1	1.00165600818749	3324.98520631149	0	15298.6826484018	1	1	1	2	2019-05-24T17:28:42.480	NG_ecoli_LTEE_151_DM0	-500	866	161.475	DIA_100X_EMPTY_1x1_100ms	d9d6b883-0d25-4a9e-a3a4-e41edc6736f5	EPI_100X_YFP_1x1_200ms_25sola	EPI_100X_RFP_1x1_200ms_25sola
231	19	10.1142099776379	193	-38.9674267227485	1173.49740932642	1889.90155440415	78532	406.901554404145	73.1928365472463	176.184554575355	0	7254478	37587.9689119171	1001.61444214995	1170.51327835612	0	NaN	NaN	NaN	NaN	NaN	196.760826007695	0.999648760552639	19.8892946773978	11.9115632374054	9.38075810879674	3.25535727723984	0.00320683798048659	0.00134713053102671	1	1.00002270488492	1374.62785006814	1	17499.4663212435	1	1	1	2	2019-05-24T17:28:42.480	NG_ecoli_LTEE_151_DM0	-500	866	161.475	DIA_100X_EMPTY_1x1_100ms	769915f1-4246-4170-83dc-607c302240fa	EPI_100X_YFP_1x1_200ms_25sola	EPI_100X_RFP_1x1_200ms_25sola
232	24	12.6758309998996	305	31.5651913549888	1172.65245901639	2034.59344262295	690508	2263.96065573771	73.1928365472463	176.184554575355	0	265115	869.229508196721	1001.61444214995	1170.51327835612	0	NaN	NaN	NaN	NaN	NaN	260.317559620952	0.999245311329027	23.0747181876616	13.729052025766	10.8527016865666	3.52794711762441	0.0029809542166899	0.00153288161824413	1	1.00002938547708	2134.5287960529	0	15920.8885245902	1	1	1	2	2019-05-24T17:28:42.480	NG_ecoli_LTEE_151_DM0	-500	866	161.475	DIA_100X_EMPTY_1x1_100ms	5dddb1a1-5bc4-46e4-b11f-9bc741e33159	EPI_100X_YFP_1x1_200ms_25sola	EPI_100X_RFP_1x1_200ms_25sola
233	34	9.92749867853351	338	46.4155318723013	1184.10059171598	1912.59171597633	111926	331.14201183432	73.1928365472463	176.184554575355	0	7685463	22738.0562130178	1001.61444214995	1170.51327835612	0	NaN	NaN	NaN	NaN	NaN	347.845366742258	0.894186857750554	36.4140556609807	12.012480795774	9.29874524236643	2.43457548006923	0.0239980220338524	0.0101634722820367	0	1.00896258161865	2472.90613563049	1	19099.7899408284	1	1	1	2	2019-05-24T17:28:42.480	NG_ecoli_LTEE_151_DM0	-500	866	161.475	DIA_100X_EMPTY_1x1_100ms	14a93eef-d111-4b13-8214-ba94ca397fc9	EPI_100X_YFP_1x1_200ms_25sola	EPI_100X_RFP_1x1_200ms_25sola
234	32	12.7555374482019	409	46.9770310399218	1192.00488997555	645.80195599022	359080	877.946210268949	73.1928365472463	176.184554575355	0	583758	1427.28117359413	1001.61444214995	1170.51327835612	0	NaN	NaN	NaN	NaN	NaN	340.022273339856	0.975376224080671	31.3474436963196	12.3098210710862	10.6134053240418	2.63107167596411	0.00341544509639947	0.00153346465524218	1	1.00016505541182	2773.32976463198	0	16504.7677261614	1	1	1	2	2019-05-24T17:28:42.480	NG_ecoli_LTEE_151_DM0	-500	866	161.475	DIA_100X_EMPTY_1x1_100ms	f578eace-acb5-4cc1-975f-e4acc9a23037	EPI_100X_YFP_1x1_200ms_25sola	EPI_100X_RFP_1x1_200ms_25sola
235	32	11.0479341785327	354	47.7804488093394	1196.90960451977	1431.38700564972	847622	2394.41242937853	73.1928365472463	176.184554575355	0	327546	925.271186440678	1001.61444214995	1170.51327835612	0	NaN	NaN	NaN	NaN	NaN	333.094608335739	0.95283752964157	32.3247552225257	11.7027342750707	9.89976890073127	2.64503011021271	0.0338381866217931	0.0132049966486888	1	1.0118284028552	2488.14244239064	2	16485.988700565	1	1	1	2	2019-05-24T17:28:42.480	NG_ecoli_LTEE_151_DM0	-500	866	161.475	DIA_100X_EMPTY_1x1_100ms	5d65b251-087c-4d86-a239-5ae7a4e64d0b	EPI_100X_YFP_1x1_200ms_25sola	EPI_100X_RFP_1x1_200ms_25sola
236	27	11.324472838643	306	45.6894160269782	1202.96405228758	1407.91176470588	613663	2005.43464052288	73.1928365472463	176.184554575355	0	525493	1717.29738562092	1001.61444214995	1170.51327835612	0	NaN	NaN	NaN	NaN	NaN	279.542730216561	0.989832019648428	27.1402397165318	12.3560934176151	10.0150101545655	2.80640410721595	0.0201495854670913	0.00927273645702453	0	1.00414595035364	2137.99334272631	1	16721.9215686275	1	1	1	2	2019-05-24T17:28:42.480	NG_ecoli_LTEE_151_DM0	-500	866	161.475	DIA_100X_EMPTY_1x1_100ms	d0be829e-ac7f-4f76-842f-aa5285ced1a7	EPI_100X_YFP_1x1_200ms_25sola	EPI_100X_RFP_1x1_200ms_25sola
237	34	13.1976654016856	449	49.1707292447978	1211.5723830735	1134.57906458797	227514	506.712694877506	73.1928365472463	176.184554575355	0	4594498	10232.7349665924	1001.61444214995	1170.51327835612	0	NaN	NaN	NaN	NaN	NaN	371.248994302008	0.975140068388764	32.7322501483096	13.288469495107	11.0932382711942	2.79432801336118	0.0101902170260645	0.00570893712988679	1	1.00060675598167	3163.60625421059	0	15246.1648106904	1	1	1	2	2019-05-24T17:28:42.480	NG_ecoli_LTEE_151_DM0	-500	866	161.475	DIA_100X_EMPTY_1x1_100ms	35df4e1f-8216-44d4-bfb2-58af0ea5b722	EPI_100X_YFP_1x1_200ms_25sola	EPI_100X_RFP_1x1_200ms_25sola
238	20	10.3497181972977	207	-21.5169043497926	1207.45893719807	274.434782608696	47699	230.429951690821	73.1928365472463	176.184554575355	0	1907495	9214.95169082126	1001.61444214995	1170.51327835612	0	NaN	NaN	NaN	NaN	NaN	190.96530745234	0.999878500290224	18.6052270209241	13.0744421631088	9.84113821814243	3.51913783221688	0.0150128282407549	0.00817727350483506	0	1.0015801320055	1415.19249897031	0	18662.884057971	1	1	1	2	2019-05-24T17:28:42.480	NG_ecoli_LTEE_151_DM0	-500	866	161.475	DIA_100X_EMPTY_1x1_100ms	88cba716-3d82-4ab8-ac6e-3f1eb0ac0f1d	EPI_100X_YFP_1x1_200ms_25sola	EPI_100X_RFP_1x1_200ms_25sola
239	34	12.3353371955348	419	49.2013613192362	1216.9522673031	1436.28400954654	560140	1336.84964200477	73.1928365472463	176.184554575355	0	396866	947.174224343675	1001.61444214995	1170.51327835612	0	NaN	NaN	NaN	NaN	NaN	366.311986947359	0.992814155953499	32.8379900901058	13.1369139164147	10.7775619894011	3.10633186329328	0.0190930167729141	0.00597015780268199	0	1.0021510487475	2995.763380562	1	16444.7374701671	1	1	1	2	2019-05-24T17:28:42.480	NG_ecoli_LTEE_151_DM0	-500	866	161.475	DIA_100X_EMPTY_1x1_100ms	355a916e-e7fe-48ba-ae89-681d21d37f77	EPI_100X_YFP_1x1_200ms_25sola	EPI_100X_RFP_1x1_200ms_25sola
240	24	11.9043896492067	286	-7.47621751187504	1215.44405594406	2027.56293706294	120381	420.912587412587	73.1928365472463	176.184554575355	0	7399843	25873.5769230769	1001.61444214995	1170.51327835612	0	NaN	NaN	NaN	NaN	NaN	283.617437166535	0.999624612207096	24.2802179524198	14.5948181853403	11.2223342357441	3.83901384797199	0.0220389171004653	0.0104026603494429	2	1.00479815152974	2401.64526660284	1	18834.4090909091	1	1	1	2	2019-05-24T17:28:42.480	NG_ecoli_LTEE_151_DM0	-500	866	161.475	DIA_100X_EMPTY_1x1_100ms	3260180a-5cb5-4919-a2eb-8dcbcaf0e7d6	EPI_100X_YFP_1x1_200ms_25sola	EPI_100X_RFP_1x1_200ms_25sola
241	24	11.3305354242881	272	-47.5976102098196	1231.43382352941	2038.40441176471	459236	1688.36764705882	73.1928365472463	176.184554575355	0	1003220	3688.30882352941	1001.61444214995	1170.51327835612	0	NaN	NaN	NaN	NaN	NaN	NaN	NaN	NaN	NaN	NaN	NaN	NaN	NaN	NaN	NaN	NaN	1	17042.2095588235	1	1	1	2	2019-05-24T17:28:42.480	NG_ecoli_LTEE_151_DM0	-500	866	161.475	DIA_100X_EMPTY_1x1_100ms	7b8bf5a6-2f86-49a0-ba21-9a83b8fbebf1	EPI_100X_YFP_1x1_200ms_25sola	EPI_100X_RFP_1x1_200ms_25sola
242	28	15.0300298669376	421	22.4069869825377	1235.82185273159	827.757719714964	667810	1586.24703087886	73.1928365472463	176.184554575355	0	423141	1005.08551068884	1001.61444214995	1170.51327835612	0	NaN	NaN	NaN	NaN	NaN	330.332462721076	0.999932218013873	25.4630145064945	15.518785888221	12.5114602586974	3.99255830818873	0.0137658512454222	0.00561432004087544	1	1.00110238036333	3130.51436055951	0	14629.648456057	1	1	1	2	2019-05-24T17:28:42.480	NG_ecoli_LTEE_151_DM0	-500	866	161.475	DIA_100X_EMPTY_1x1_100ms	63953347-7a3d-4c20-b51b-328c3d257989	EPI_100X_YFP_1x1_200ms_25sola	EPI_100X_RFP_1x1_200ms_25sola
243	32	12.5163154199913	401	45.6231955605348	1243.97007481297	536.638403990025	439627	1096.32668329177	73.1928365472463	176.184554575355	0	451069	1124.86034912718	1001.61444214995	1170.51327835612	0	NaN	NaN	NaN	NaN	NaN	341.173633948372	0.976701077906096	31.3261213354447	12.5902167701965	10.4967331850669	3.00939326516436	0.331065949765042	0.0082009133668194	1	1.00017250836904	2710.84585485842	0	15781.4189526185	1	1	1	2	2019-05-24T17:28:42.480	NG_ecoli_LTEE_151_DM0	-500	866	161.475	DIA_100X_EMPTY_1x1_100ms	5cb14ea2-2e33-4c15-94cc-cf5e06a8a9f2	EPI_100X_YFP_1x1_200ms_25sola	EPI_100X_RFP_1x1_200ms_25sola
244	28	13.8204388862238	387	46.4246546885553	1249.72351421189	1162.40310077519	709546	1833.45219638243	73.1928365472463	176.184554575355	0	324338	838.082687338501	1001.61444214995	1170.51327835612	0	NaN	NaN	NaN	NaN	NaN	317.495151516983	0.994663680699159	25.7730051818448	14.2274047342344	11.6926190334236	3.73851029395947	0.0331058451323014	0.0164090391903018	1	1.01265168266377	2767.44209151376	0	14542.2894056848	1	1	1	2	2019-05-24T17:28:42.480	NG_ecoli_LTEE_151_DM0	-500	866	161.475	DIA_100X_EMPTY_1x1_100ms	505508ba-62ab-4b38-b57f-6715f53ee0f2	EPI_100X_YFP_1x1_200ms_25sola	EPI_100X_RFP_1x1_200ms_25sola
245	28	11.6808937283002	327	46.6518918554571	1251.03669724771	93.822629969419	66084	202.091743119266	73.1928365472463	176.184554575355	0	8854102	27076.7645259939	1001.61444214995	1170.51327835612	0	NaN	NaN	NaN	NaN	NaN	282.000641172585	0.989967416726634	26.6043229725262	12.4521825001409	10.0910342477599	3.22589309871525	0.00944367441123466	0.00436412686453592	1	1.00020553409587	2127.71498913222	0	17217.4128440367	1	1	1	2	2019-05-24T17:28:42.480	NG_ecoli_LTEE_151_DM0	-500	866	161.475	DIA_100X_EMPTY_1x1_100ms	dae7f2ed-fba6-46ca-85c8-cab6fa22e881	EPI_100X_YFP_1x1_200ms_25sola	EPI_100X_RFP_1x1_200ms_25sola
246	45	12.3331274678536	555	40.3392331483611	1287.21441441441	1741.04324324324	196205	353.522522522523	73.1928365472463	176.184554575355	0	14317865	25797.954954955	1001.61444214995	1170.51327835612	0	NaN	NaN	NaN	NaN	NaN	489.643437877668	0.847994761434994	45.768069921332	12.0519018682076	10.4007995760806	2.3403791911845	0.0622292428675263	0.0199986270063338	1	1.04647708958663	3888.53430569822	1	16907.7801801802	1	1	1	2	2019-05-24T17:28:42.480	NG_ecoli_LTEE_151_DM0	-500	866	161.475	DIA_100X_EMPTY_1x1_100ms	5e4a8ecf-cdb2-4a39-909b-3ef133a9f2d5	EPI_100X_YFP_1x1_200ms_25sola	EPI_100X_RFP_1x1_200ms_25sola
247	38	11.8014432619365	449	49.4528456272501	1293.97550111359	129.204899777283	123276	274.556792873051	73.1928365472463	176.184554575355	0	7402365	16486.3363028953	1001.61444214995	1170.51327835612	0	NaN	NaN	NaN	NaN	NaN	374.819709854869	0.896965330124654	36.4688514003243	12.7583882192023	9.99386786693826	2.78224309853235	0.0145023247707624	0.00561753024171275	2	1.00270506058473	2860.74516727519	0	18398.2828507795	1	1	1	2	2019-05-24T17:28:42.480	NG_ecoli_LTEE_151_DM0	-500	866	161.475	DIA_100X_EMPTY_1x1_100ms	f0ae6379-0d9b-44a2-a291-b3e3c475270d	EPI_100X_YFP_1x1_200ms_25sola	EPI_100X_RFP_1x1_200ms_25sola
248	30	12.3346981909334	371	47.416479965724	1300.17250673854	1271.66037735849	950303	2561.46361185984	73.1928365472463	176.184554575355	0	473410	1276.03773584906	1001.61444214995	1170.51327835612	0	NaN	NaN	NaN	NaN	NaN	317.103185102511	0.964749767614198	29.0837141466785	12.6863870459294	10.5991687436064	2.82303552998459	0.0191732063272049	0.00946875639450979	0	1.00500411572658	2566.15781643994	0	15760.0943396226	1	1	1	2	2019-05-24T17:28:42.480	NG_ecoli_LTEE_151_DM0	-500	866	161.475	DIA_100X_EMPTY_1x1_100ms	403dfa79-872b-46c4-af81-27b80a734cb4	EPI_100X_YFP_1x1_200ms_25sola	EPI_100X_RFP_1x1_200ms_25sola
249	26	8.15079344763596	212	29.4197174341164	1302.7641509434	1733.26886792453	86294	407.047169811321	73.1928365472463	176.184554575355	0	2151835	10150.1650943396	1001.61444214995	1170.51327835612	0	NaN	NaN	NaN	NaN	NaN	262.258357467659	0.948713474470635	28.2545720789692	11.6704092318946	9.0405220751429	2.43210129698166	0.00883515613767479	0.00387167036631848	1	1.0009134313075	1813.70077069554	1	19294.4716981132	1	1	1	2	2019-05-24T17:28:42.480	NG_ecoli_LTEE_151_DM0	-500	866	161.475	DIA_100X_EMPTY_1x1_100ms	3323f8dd-6a3e-4a5a-af9e-e0b2fd812472	EPI_100X_YFP_1x1_200ms_25sola	EPI_100X_RFP_1x1_200ms_25sola
250	48	12.1867660288643	585	49.5906595104029	1321.67008547009	1312.67008547009	514643	879.731623931624	73.1928365472463	176.184554575355	0	8078594	13809.5623931624	1001.61444214995	1170.51327835612	0	NaN	NaN	NaN	NaN	NaN	509.594694606527	0.912524390689339	47.4453208471214	12.7578084086366	10.605135246266	2.29680244341824	0.0127127135257436	0.00684277136998927	0	1.00623724048342	4190.98100105255	0	15627.747008547	1	1	1	2	2019-05-24T17:28:42.480	NG_ecoli_LTEE_151_DM0	-500	866	161.475	DIA_100X_EMPTY_1x1_100ms	86bc7bce-afbe-4eb3-b6ac-e661483e4463	EPI_100X_YFP_1x1_200ms_25sola	EPI_100X_RFP_1x1_200ms_25sola
251	35	10.2535153909297	360	39.1767991973596	1315.26388888889	982.108333333333	106139	294.830555555556	73.1928365472463	176.184554575355	0	6616081	18378.0027777778	1001.61444214995	1170.51327835612	0	NaN	NaN	NaN	NaN	NaN	361.848536274928	0.858329406126843	36.8901645772141	12.4935678990642	9.5196980449752	2.47605430283718	0.0379128935336989	0.0178674757068455	1	1.02641239047263	2625.71037718609	1	19022.4861111111	1	1	1	2	2019-05-24T17:28:42.480	NG_ecoli_LTEE_151_DM0	-500	866	161.475	DIA_100X_EMPTY_1x1_100ms	56f9a709-c7db-4f52-be7f-a98344316709	EPI_100X_YFP_1x1_200ms_25sola	EPI_100X_RFP_1x1_200ms_25sola
252	25	9.22661523742785	231	46.0845083743721	1318.25108225108	1047.90476190476	1071599	4638.95670995671	73.1928365472463	176.184554575355	0	407323	1763.30303030303	1001.61444214995	1170.51327835612	0	NaN	NaN	NaN	NaN	NaN	249.631435791494	0.991716675931311	25.4333120155251	11.9170323163826	9.582127372136	2.71200587641465	0.0101969084402039	0.00586731293490425	0	1.00146077097713	1834.07326207195	2	17435.5887445887	1	1	1	2	2019-05-24T17:28:42.480	NG_ecoli_LTEE_151_DM0	-500	866	161.475	DIA_100X_EMPTY_1x1_100ms	26cb81b6-e7dd-4ca8-93c1-eb55e8aa7029	EPI_100X_YFP_1x1_200ms_25sola	EPI_100X_RFP_1x1_200ms_25sola
253	33	11.8251362343303	391	48.6986307748372	1324.0537084399	1025.65984654731	1222329	3126.16112531969	73.1928365472463	176.184554575355	0	435283	1113.2557544757	1001.61444214995	1170.51327835612	0	NaN	NaN	NaN	NaN	NaN	349.416308795552	0.928551429753411	32.9793585729744	13.0860041191623	10.3407799780448	2.59247254499919	0.0206047485256933	0.00591082587509505	2	1.00164042112524	2769.73794865406	1	16438.9795396419	1	1	1	2	2019-05-24T17:28:42.480	NG_ecoli_LTEE_151_DM0	-500	866	161.475	DIA_100X_EMPTY_1x1_100ms	9ed64b9a-780c-4c0f-a6b7-179f450b4689	EPI_100X_YFP_1x1_200ms_25sola	EPI_100X_RFP_1x1_200ms_25sola
254	19	9.76094064475753	186	-49.7189177255011	1320.35483870968	897.94623655914	50924	273.784946236559	73.1928365472463	176.184554575355	0	2495158	13414.8279569892	1001.61444214995	1170.51327835612	0	NaN	NaN	NaN	NaN	NaN	179.035108686967	0.999741437415855	17.1544268682428	13.2212907150679	9.87760122105015	3.68096120032652	0.0216034865156307	0.011691758797709	0	1.00279263370608	1314.52567121286	1	17639.4032258065	1	1	1	2	2019-05-24T17:28:42.480	NG_ecoli_LTEE_151_DM0	-500	866	161.475	DIA_100X_EMPTY_1x1_100ms	241e7ed6-39c0-4ace-80d1-927bc591cf8d	EPI_100X_YFP_1x1_200ms_25sola	EPI_100X_RFP_1x1_200ms_25sola
255	25	12.1406917596343	307	28.1831683833589	1320.45276872964	488.915309446254	72181	235.117263843648	73.1928365472463	176.184554575355	0	7335578	23894.3908794788	1001.61444214995	1170.51327835612	0	NaN	NaN	NaN	NaN	NaN	263.558132786446	0.991102810435745	25.1091122707912	12.5266324757924	10.1467947275879	3.0136683629758	0.00885683886467436	0.00359360057298636	1	1.00047446036031	2030.38777126583	0	17029.1140065147	1	1	1	2	2019-05-24T17:28:42.480	NG_ecoli_LTEE_151_DM0	-500	866	161.475	DIA_100X_EMPTY_1x1_100ms	aff8c563-7fa2-4d0e-98cd-2ef6bbb831cc	EPI_100X_YFP_1x1_200ms_25sola	EPI_100X_RFP_1x1_200ms_25sola
256	24	12.7492148007766	307	27.4461999642261	1325.27361563518	1060.74918566775	3593253	11704.4071661238	73.1928365472463	176.184554575355	0	300999	980.452768729642	1001.61444214995	1170.51327835612	0	NaN	NaN	NaN	NaN	NaN	268.640599194885	0.997745938679875	22.9805250520071	14.0860431705531	11.208855601271	3.66711583718455	0.00585514183855425	0.00273006758640829	1	1.00024321991168	2267.63095699576	1	16611.8501628664	1	1	1	2	2019-05-24T17:28:42.480	NG_ecoli_LTEE_151_DM0	-500	866	161.475	DIA_100X_EMPTY_1x1_100ms	6480fd54-3d72-46a9-bc19-f492dfa73fa0	EPI_100X_YFP_1x1_200ms_25sola	EPI_100X_RFP_1x1_200ms_25sola
257	13	6.48727782060052	84	-49.99965180494	1322.14285714286	966.190476190476	39534	470.642857142857	73.1928365472463	176.184554575355	0	338107	4025.08333333333	1001.61444214995	1170.51327835612	0	NaN	NaN	NaN	NaN	NaN	135.031653223197	0.999660077689677	14.7127198011082	11.5875119726661	8.71358064318999	3.2707733400042	0.000483483996570616	0.000284721515890648	1	1.00000031677204	877.356615676602	1	18820.880952381	1	1	1	2	2019-05-24T17:28:42.480	NG_ecoli_LTEE_151_DM0	-500	866	161.475	DIA_100X_EMPTY_1x1_100ms	302d0ab4-2459-4c5b-b022-ad8a66b96fe0	EPI_100X_YFP_1x1_200ms_25sola	EPI_100X_RFP_1x1_200ms_25sola
258	29	11.3062999351575	328	48.3701356530135	1331.76219512195	1468.03963414634	678724	2069.28048780488	73.1928365472463	176.184554575355	0	562718	1715.60365853659	1001.61444214995	1170.51327835612	0	NaN	NaN	NaN	NaN	NaN	300.3020806143	0.976602940465802	28.1166112293544	12.2653983917597	10.3722207048538	2.79756665062425	0.0114725832744124	0.00534330027608149	1	1.00165231376894	2375.72602878271	0	16329.1493902439	1	1	1	2	2019-05-24T17:28:42.480	NG_ecoli_LTEE_151_DM0	-500	866	161.475	DIA_100X_EMPTY_1x1_100ms	329dfd76-d8f0-4d64-b9e0-3fc08f940437	EPI_100X_YFP_1x1_200ms_25sola	EPI_100X_RFP_1x1_200ms_25sola
259	22	14.1245446908673	311	-42.1454948894439	1330.30225080386	1571.26366559486	82704	265.929260450161	73.1928365472463	176.184554575355	0	11981990	38527.2990353698	1001.61444214995	1170.51327835612	0	NaN	NaN	NaN	NaN	NaN	248.891320077457	0.999950163756378	19.4202472084648	16.2425561731577	11.9742979254332	4.71940532864835	0.0166122656145216	0.00849368172690382	1	1.00199805298471	2186.97971098874	0	15157.8617363344	1	1	1	2	2019-05-24T17:28:42.480	NG_ecoli_LTEE_151_DM0	-500	866	161.475	DIA_100X_EMPTY_1x1_100ms	ea3ea2f7-5ced-4f0d-afee-539a514d6597	EPI_100X_YFP_1x1_200ms_25sola	EPI_100X_RFP_1x1_200ms_25sola
260	24	8.98349002143579	216	15.484809377751	1337.15740740741	905.625	50629	234.393518518519	73.1928365472463	176.184554575355	0	3509815	16249.1435185185	1001.61444214995	1170.51327835612	0	NaN	NaN	NaN	NaN	NaN	234.933111326253	0.979030182006644	24.1892742953249	11.2382577331911	9.2709277832295	2.91171753361679	0.02581770949146	0.0148438868371043	0	1.00877813038465	1632.89822458267	1	19039.9398148148	1	1	1	2	2019-05-24T17:28:42.480	NG_ecoli_LTEE_151_DM0	-500	866	161.475	DIA_100X_EMPTY_1x1_100ms	e01a7e39-2764-4709-8ea5-b4a71ccde7d4	EPI_100X_YFP_1x1_200ms_25sola	EPI_100X_RFP_1x1_200ms_25sola
261	21	13.8764137743648	292	-49.2135094596976	1340.97945205479	1501.46575342466	78649	269.345890410959	73.1928365472463	176.184554575355	0	10884960	37277.2602739726	1001.61444214995	1170.51327835612	0	NaN	NaN	NaN	NaN	NaN	237.318132151028	0.999867802025862	18.2352532930454	16.6658219874836	12.3380066984863	4.62906741493092	0.0205225150312331	0.0111182278191533	0	1.00284036963158	2180.17665474398	0	16377.154109589	1	1	1	2	2019-05-24T17:28:42.480	NG_ecoli_LTEE_151_DM0	-500	866	161.475	DIA_100X_EMPTY_1x1_100ms	3d9442fe-4037-40a2-8627-1fc4d36e1f78	EPI_100X_YFP_1x1_200ms_25sola	EPI_100X_RFP_1x1_200ms_25sola
262	29	12.8903227772068	374	46.9406985846788	1348.8743315508	1137.99197860963	706654	1889.44919786096	73.1928365472463	176.184554575355	0	380471	1017.30213903743	1001.61444214995	1170.51327835612	0	NaN	NaN	NaN	NaN	NaN	309.590570905062	0.997709062049283	26.3927140987616	13.7103200993492	11.4413282209794	3.25787149625514	0.00669563192418479	0.00328473634455841	1	1.00053481520695	2713.48124183018	0	15441.1417112299	1	1	1	2	2019-05-24T17:28:42.480	NG_ecoli_LTEE_151_DM0	-500	866	161.475	DIA_100X_EMPTY_1x1_100ms	b20f8d28-ff96-45be-aa46-1d15129885b7	EPI_100X_YFP_1x1_200ms_25sola	EPI_100X_RFP_1x1_200ms_25sola
263	28	10.8562477641099	304	46.8859505460375	1350.625	1412.01644736842	142203	467.773026315789	73.1928365472463	176.184554575355	0	5182220	17046.7763157895	1001.61444214995	1170.51327835612	0	NaN	NaN	NaN	NaN	NaN	288.011668976893	0.981426861402675	27.8239642322683	12.2496796239058	10.0879236421111	2.72260230232814	0.00288757675941519	0.00103863587362852	2	1.00005050483827	2223.88569017978	0	16987.2434210526	1	1	1	2	2019-05-24T17:28:42.480	NG_ecoli_LTEE_151_DM0	-500	866	161.475	DIA_100X_EMPTY_1x1_100ms	6c9efd6d-28e8-4c3a-96f3-5fcce61dec23	EPI_100X_YFP_1x1_200ms_25sola	EPI_100X_RFP_1x1_200ms_25sola
264	24	15.9662860932546	383	-44.893185717538	1361.53524804178	1453.02610966057	120734	315.232375979112	73.1928365472463	176.184554575355	0	17695217	46201.6109660574	1001.61444214995	1170.51327835612	0	NaN	NaN	NaN	NaN	NaN	292.970050143684	0.999911904276306	20.5763892696209	18.3781829142193	13.6502973157534	4.99575354255516	0.00416026901804883	0.00234651461699262	0	1.00015456771362	3011.22543684189	0	15426.953002611	1	1	1	2	2019-05-24T17:28:42.480	NG_ecoli_LTEE_151_DM0	-500	866	161.475	DIA_100X_EMPTY_1x1_100ms	b63c515d-51c4-494f-873b-b2c6bf597547	EPI_100X_YFP_1x1_200ms_25sola	EPI_100X_RFP_1x1_200ms_25sola
265	24	11.8645601988838	285	28.2965314642603	1362.75087719298	803.329824561403	2065773	7248.32631578947	73.1928365472463	176.184554575355	0	330821	1160.77543859649	1001.61444214995	1170.51327835612	0	NaN	NaN	NaN	NaN	NaN	239.399094970201	0.999939759149216	21.8579503458149	13.2892061895982	10.6148079344523	3.40477033049548	0.00177237627765463	0.000746734222066135	1	1.00001499406526	1934.29895511395	0	16076.7859649123	1	1	1	2	2019-05-24T17:28:42.480	NG_ecoli_LTEE_151_DM0	-500	866	161.475	DIA_100X_EMPTY_1x1_100ms	7280cb30-c6d6-4340-86b4-cd610bbc82de	EPI_100X_YFP_1x1_200ms_25sola	EPI_100X_RFP_1x1_200ms_25sola
266	32	12.3393599834672	395	48.7332078752239	1395.81772151899	462.005063291139	681886	1726.29367088608	73.1928365472463	176.184554575355	0	673499	1705.06075949367	1001.61444214995	1170.51327835612	0	NaN	NaN	NaN	NaN	NaN	329.176583598355	0.971646826634286	30.8932150335186	12.2021952145448	10.2802549407906	2.89042342520827	0.0131599704152487	0.00428911755051748	1	1.00079109490845	2564.25232820211	0	16086.8126582278	1	1	1	2	2019-05-24T17:28:42.480	NG_ecoli_LTEE_151_DM0	-500	866	161.475	DIA_100X_EMPTY_1x1_100ms	4cbdb900-0d75-44fc-bd97-e11a3142846f	EPI_100X_YFP_1x1_200ms_25sola	EPI_100X_RFP_1x1_200ms_25sola
267	42	10.5213368380366	442	48.7356116394415	1409.03846153846	699.886877828054	107447	243.092760180995	73.1928365472463	176.184554575355	0	6043875	13673.9253393665	1001.61444214995	1170.51327835612	0	NaN	NaN	NaN	NaN	NaN	416.969373135511	0.879518302270363	41.9930315634365	12.1622826259852	9.72556356872143	2.46689087894553	0.0214409424440748	0.0121962919314113	1	1.00440771982986	3119.58385083378	0	18449.9117647059	1	1	1	2	2019-05-24T17:28:42.480	NG_ecoli_LTEE_151_DM0	-500	866	161.475	DIA_100X_EMPTY_1x1_100ms	36639616-6349-4bc1-a537-79ecf2980a62	EPI_100X_YFP_1x1_200ms_25sola	EPI_100X_RFP_1x1_200ms_25sola
268	24	9.54711729505594	230	19.5141230545793	1399.45217391304	1630.11304347826	69542	302.35652173913	73.1928365472463	176.184554575355	0	3774516	16410.9391304348	1001.61444214995	1170.51327835612	0	NaN	NaN	NaN	NaN	NaN	235.089406048642	0.974742597064813	25.0109617834446	12.6442180925157	9.06459485919272	3.07450386897792	0.0154191299246502	0.00793118231143767	1	1.00283745867756	1614.05031996904	1	19299.7130434783	1	1	1	2	2019-05-24T17:28:42.480	NG_ecoli_LTEE_151_DM0	-500	866	161.475	DIA_100X_EMPTY_1x1_100ms	5761ae64-651f-4cf4-ac77-16fdc7121d00	EPI_100X_YFP_1x1_200ms_25sola	EPI_100X_RFP_1x1_200ms_25sola
269	32	7.72302696663586	248	21.1896927795328	1417.15725806452	1655.60080645161	70992	286.258064516129	73.1928365472463	176.184554575355	0	4617462	18618.7983870968	1001.61444214995	1170.51327835612	0	NaN	NaN	NaN	NaN	NaN	308.431294835432	0.843808260217145	35.5715317150782	12.3887731232846	8.40647908748546	2.48088344097702	0.0503057650889866	0.0196447212874493	2	1.03984603921878	1974.33444111992	1	20058.6370967742	1	1	1	2	2019-05-24T17:28:42.480	NG_ecoli_LTEE_151_DM0	-500	866	161.475	DIA_100X_EMPTY_1x1_100ms	f5657b90-024f-46a3-98eb-c051a3add25e	EPI_100X_YFP_1x1_200ms_25sola	EPI_100X_RFP_1x1_200ms_25sola
270	30	8.71090300266784	262	47.5274399143235	1423.87786259542	237.870229007634	62682	239.24427480916	73.1928365472463	176.184554575355	0	4602234	17565.7786259542	1001.61444214995	1170.51327835612	0	NaN	NaN	NaN	NaN	NaN	299.121844264247	0.904873419496712	32.1847313473077	11.3544244266125	9.06535320192153	2.32158899890469	0.00437208869713285	0.00206716650112115	2	1.00006968558009	2077.34786970259	0	19700.2633587786	1	1	1	2	2019-05-24T17:28:42.480	NG_ecoli_LTEE_151_DM0	-500	866	161.475	DIA_100X_EMPTY_1x1_100ms	5eac8ebb-7f43-4776-994b-1ad6a381f458	EPI_100X_YFP_1x1_200ms_25sola	EPI_100X_RFP_1x1_200ms_25sola
271	24	13.8713920558314	333	12.0369155731935	1428.74774774775	1044.83783783784	72449	217.564564564565	73.1928365472463	176.184554575355	0	9376512	28157.6936936937	1001.61444214995	1170.51327835612	0	NaN	NaN	NaN	NaN	NaN	276.777703473871	0.999886815742342	22.2731117377902	15.7716333579741	11.8470480021396	4.25846990919713	0.0186746320650281	0.00902310142408009	1	1.00300548034196	2455.2237328768	0	17682.8348348348	1	1	1	2	2019-05-24T17:28:42.480	NG_ecoli_LTEE_151_DM0	-500	866	161.475	DIA_100X_EMPTY_1x1_100ms	2e262a70-8b6a-49bf-ab33-510b4fe5d58d	EPI_100X_YFP_1x1_200ms_25sola	EPI_100X_RFP_1x1_200ms_25sola
272	33	12.3920351887783	409	49.0997517567141	1437.51344743276	1319.75061124694	251259	614.325183374083	73.1928365472463	176.184554575355	0	301371	736.848410757946	1001.61444214995	1170.51327835612	0	NaN	NaN	NaN	NaN	NaN	350.202167917207	0.977192475414121	31.684468870086	12.8921410993397	10.7675765736135	2.87027809098969	0.00306129352652694	0.00160368537479173	1	1.00018383278924	2885.17559955606	0	15344.3031784841	1	1	1	2	2019-05-24T17:28:42.480	NG_ecoli_LTEE_151_DM0	-500	866	161.475	DIA_100X_EMPTY_1x1_100ms	36078e76-9cf8-4fbc-9e64-b16c0aa6edd5	EPI_100X_YFP_1x1_200ms_25sola	EPI_100X_RFP_1x1_200ms_25sola
273	19	11.618528314728	221	-45.3148043121691	1441.14479638009	291.692307692308	61332	277.52036199095	73.1928365472463	176.184554575355	0	3464388	15675.963800905	1001.61444214995	1170.51327835612	0	NaN	NaN	NaN	NaN	NaN	191.190303252623	0.999794616790654	17.753708130569	13.5204323860425	10.3369684587054	3.69271858836407	0.00187276142388156	0.00103838628378118	0	1.000022507641	1489.92819746735	0	16787.6561085973	1	1	1	2	2019-05-24T17:28:42.480	NG_ecoli_LTEE_151_DM0	-500	866	161.475	DIA_100X_EMPTY_1x1_100ms	df1c69d0-c42a-41db-b263-f879c0b18bba	EPI_100X_YFP_1x1_200ms_25sola	EPI_100X_RFP_1x1_200ms_25sola
274	25	11.798954053127	295	42.5037064918127	1454.13898305085	472.715254237288	454720	1541.42372881356	73.1928365472463	176.184554575355	0	239614	812.250847457627	1001.61444214995	1170.51327835612	0	NaN	NaN	NaN	NaN	NaN	244.016019684951	0.999805400352714	22.1592268013429	13.1610853064616	10.6094530392524	3.38889264385314	0.00825457845700211	0.00462961832565239	0	1.00070839352488	1958.98212643807	0	15831.8033898305	1	1	1	2	2019-05-24T17:28:42.480	NG_ecoli_LTEE_151_DM0	-500	866	161.475	DIA_100X_EMPTY_1x1_100ms	5be5c979-2a26-47a0-85d7-9a8e8264d3f1	EPI_100X_YFP_1x1_200ms_25sola	EPI_100X_RFP_1x1_200ms_25sola
275	44	10.1110046877411	445	47.213894771729	1465.75056179775	57.5438202247191	116952	262.813483146067	73.1928365472463	176.184554575355	0	7156172	16081.2853932584	1001.61444214995	1170.51327835612	0	NaN	NaN	NaN	NaN	NaN	428.660226980878	0.829723243561603	45.0624067728503	12.5726574111543	9.32050887635607	2.5625976971772	0.0106317701505885	0.00519653302542675	1	1.00173251632646	3074.56383000856	0	19214.6471910112	1	1	1	2	2019-05-24T17:28:42.480	NG_ecoli_LTEE_151_DM0	-500	866	161.475	DIA_100X_EMPTY_1x1_100ms	949c954d-aff6-4f80-a63a-6845c59c620b	EPI_100X_YFP_1x1_200ms_25sola	EPI_100X_RFP_1x1_200ms_25sola
276	28	15.6484344825573	439	14.5514995999828	1463.41002277904	947.774487471526	144531	329.227790432802	73.1928365472463	176.184554575355	0	22149047	50453.410022779	1001.61444214995	1170.51327835612	0	NaN	NaN	NaN	NaN	NaN	374.348730958727	0.959042519125026	28.3653685274977	16.2081013811875	12.5545985309059	4.06357257455609	0.0704076188238824	0.0428329227554814	0	1.10841372866336	3511.42963970555	1	17341.7403189066	1	1	1	2	2019-05-24T17:28:42.480	NG_ecoli_LTEE_151_DM0	-500	866	161.475	DIA_100X_EMPTY_1x1_100ms	b9b5eed7-d222-4c90-98a0-512112485a8f	EPI_100X_YFP_1x1_200ms_25sola	EPI_100X_RFP_1x1_200ms_25sola
277	29	9.64157083253544	281	-43.4924513244339	1479.29537366548	953.355871886121	102377	364.330960854093	73.1928365472463	176.184554575355	0	11501356	40930.0925266904	1001.61444214995	1170.51327835612	0	NaN	NaN	NaN	NaN	NaN	314.275090901361	0.893399319567859	32.3581745174697	11.4455026107444	9.35579647439014	2.56813732146016	0.0443281802944625	0.0182889733681554	1	1.02716210160639	2224.51544561305	4	19325.3523131673	1	1	1	2	2019-05-24T17:28:42.480	NG_ecoli_LTEE_151_DM0	-500	866	161.475	DIA_100X_EMPTY_1x1_100ms	dd5c4e11-a6c8-4bbb-998b-570575893c50	EPI_100X_YFP_1x1_200ms_25sola	EPI_100X_RFP_1x1_200ms_25sola
278	28	12.5165753185925	351	1.75725491006554	1487.84045584046	1799.26210826211	168964	481.378917378917	73.1928365472463	176.184554575355	0	10188030	29025.7264957265	1001.61444214995	1170.51327835612	0	NaN	NaN	NaN	NaN	NaN	296.876138843986	0.997532871033923	25.1809249344866	14.2518656292549	11.2224810213735	3.72375609044893	0.0334315096180389	0.0142779553805687	1	1.00689542862188	2490.80264940218	0	17884.5954415954	1	1	1	2	2019-05-24T17:28:42.480	NG_ecoli_LTEE_151_DM0	-500	866	161.475	DIA_100X_EMPTY_1x1_100ms	eab06cf8-71f1-4e82-b368-8359167f19b5	EPI_100X_YFP_1x1_200ms_25sola	EPI_100X_RFP_1x1_200ms_25sola
279	17	10.2130246425032	175	-49.6823512350494	1488.02285714286	968.897142857143	55677	318.154285714286	73.1928365472463	176.184554575355	0	2854535	16311.6285714286	1001.61444214995	1170.51327835612	0	NaN	NaN	NaN	NaN	NaN	188.323929351278	0.999703877648345	18.9132907273904	12.6136130646848	9.62591263554496	3.28030965287599	0.00161411199511451	0.000739355101136535	1	1.00001096022385	1376.38778964517	3	19405.9028571429	1	1	1	2	2019-05-24T17:28:42.480	NG_ecoli_LTEE_151_DM0	-500	866	161.475	DIA_100X_EMPTY_1x1_100ms	06d43702-aa2d-4b82-ad7f-b1a0e665630b	EPI_100X_YFP_1x1_200ms_25sola	EPI_100X_RFP_1x1_200ms_25sola
280	23	9.75613654384026	225	40.8426573045315	1489.13777777778	623.755555555556	59689	265.284444444444	73.1928365472463	176.184554575355	0	2570789	11425.7288888889	1001.61444214995	1170.51327835612	0	NaN	NaN	NaN	NaN	NaN	243.372276165445	0.96546025189165	24.6049583963168	11.8903640316222	9.3736379978393	3.01840534825744	0.0407327556777407	0.00242962969809475	1	1.00006088574011	1697.96553681697	0	19201.2488888889	1	1	1	2	2019-05-24T17:28:42.480	NG_ecoli_LTEE_151_DM0	-500	866	161.475	DIA_100X_EMPTY_1x1_100ms	a7158743-c486-49c3-87be-50bd0fa7ecad	EPI_100X_YFP_1x1_200ms_25sola	EPI_100X_RFP_1x1_200ms_25sola
281	38	12.3862580471486	471	48.9586171983092	1498.34607218684	1171.74734607219	199023	422.554140127389	73.1928365472463	176.184554575355	0	8499436	18045.5116772824	1001.61444214995	1170.51327835612	0	NaN	NaN	NaN	NaN	NaN	407.982822981703	0.908073967827193	37.3712286856047	13.1011261944242	10.6076188317403	2.85104464480803	0.0174818089105793	0.00952364884807645	0	1.00823541883137	3302.65393810989	0	16329.1592356688	1	1	1	2	2019-05-24T17:28:42.480	NG_ecoli_LTEE_151_DM0	-500	866	161.475	DIA_100X_EMPTY_1x1_100ms	89734a3a-c343-450a-96c9-f6e832c67c30	EPI_100X_YFP_1x1_200ms_25sola	EPI_100X_RFP_1x1_200ms_25sola
282	27	6.05479913617875	164	-49.998551727018	1502.36585365854	960.134146341463	42641	260.006097560976	73.1928365472463	176.184554575355	0	3033329	18495.9085365854	1001.61444214995	1170.51327835612	0	NaN	NaN	NaN	NaN	NaN	199.776588622518	0.999479755383933	NaN	NaN	NaN	NaN	NaN	NaN	NaN	NaN	NaN	3	19913.6341463415	1	1	1	2	2019-05-24T17:28:42.480	NG_ecoli_LTEE_151_DM0	-500	866	161.475	DIA_100X_EMPTY_1x1_100ms	9582fd54-e1c2-4f2f-9fd1-82b7d24f536d	EPI_100X_YFP_1x1_200ms_25sola	EPI_100X_RFP_1x1_200ms_25sola
283	11	8.75060294900682	106	-49.9998149505572	1491.3679245283	954.009433962264	36001	339.632075471698	73.1928365472463	176.184554575355	0	3395003	32028.3301886792	1001.61444214995	1170.51327835612	0	NaN	NaN	NaN	NaN	NaN	151.396921632168	0.999910234213787	14.5716815854353	13.4721080040949	9.81693012640591	3.8844376552081	0.00659539408394333	0.0037660543763684	0	1.00019864482717	1102.93762866573	3	19969.4811320755	1	1	1	2	2019-05-24T17:28:42.480	NG_ecoli_LTEE_151_DM0	-500	866	161.475	DIA_100X_EMPTY_1x1_100ms	5eb9af2e-0201-41d3-94b3-58c0c0fc57b8	EPI_100X_YFP_1x1_200ms_25sola	EPI_100X_RFP_1x1_200ms_25sola
284	20	12.2978159071098	247	-30.5804108903827	1516.07287449393	1099.35222672065	856131	3466.11740890688	73.1928365472463	176.184554575355	0	386275	1563.86639676113	1001.61444214995	1170.51327835612	0	NaN	NaN	NaN	NaN	NaN	215.483403988132	0.999869465700822	19.0185978457057	14.1340918846109	10.8273154683251	3.85454975012235	0.00515427578286233	0.00231281284852067	1	1.00009005998839	1751.09600826675	0	16447.5303643725	1	1	1	2	2019-05-24T17:28:42.480	NG_ecoli_LTEE_151_DM0	-500	866	161.475	DIA_100X_EMPTY_1x1_100ms	d2876881-a94e-4948-8e28-788b48044e2e	EPI_100X_YFP_1x1_200ms_25sola	EPI_100X_RFP_1x1_200ms_25sola
285	32	12.464953065214	399	47.2395930382218	1531.13533834586	1318.32832080201	2675695	6706.00250626566	73.1928365472463	176.184554575355	0	767115	1922.59398496241	1001.61444214995	1170.51327835612	0	NaN	NaN	NaN	NaN	NaN	341.029067217557	0.979198577620937	31.0333487894855	12.7871176135311	10.5025589937459	3.1292502516884	0.0351700003039623	0.0040721965416972	1	1.0007193164148	2688.49221536541	0	16805.5614035088	1	1	1	2	2019-05-24T17:28:42.480	NG_ecoli_LTEE_151_DM0	-500	866	161.475	DIA_100X_EMPTY_1x1_100ms	f68cb4fd-4ffd-4a77-8db6-234e2aa2c8dd	EPI_100X_YFP_1x1_200ms_25sola	EPI_100X_RFP_1x1_200ms_25sola
286	32	11.5057415340979	369	49.2307009588189	1535.9837398374	438.642276422764	112911	305.991869918699	73.1928365472463	176.184554575355	0	11491580	31142.4932249322	1001.61444214995	1170.51327835612	0	NaN	NaN	NaN	NaN	NaN	325.571634652271	0.980580084418687	30.9957030232815	12.5051078878031	10.1718901865893	2.83896898896758	0.00654668498440173	0.00290429026238732	1	1.00022926343932	2518.80588022589	0	16424.1544715447	1	1	1	2	2019-05-24T17:28:42.480	NG_ecoli_LTEE_151_DM0	-500	866	161.475	DIA_100X_EMPTY_1x1_100ms	4008d178-98bb-4dd3-88e3-00499742a05e	EPI_100X_YFP_1x1_200ms_25sola	EPI_100X_RFP_1x1_200ms_25sola
287	19	11.3607501620443	217	-46.8913401813185	1534.24884792627	288.10599078341	407141	1876.22580645161	73.1928365472463	176.184554575355	0	225268	1038.10138248848	1001.61444214995	1170.51327835612	0	NaN	NaN	NaN	NaN	NaN	204.278610122027	0.999824385709289	19.093395715411	13.1583610203795	10.1558234832168	3.57649721809887	0.0267047312320053	0.0147859898321463	0	1.00547268503216	1546.69023135384	1	16405.1935483871	1	1	1	2	2019-05-24T17:28:42.480	NG_ecoli_LTEE_151_DM0	-500	866	161.475	DIA_100X_EMPTY_1x1_100ms	aa81b9d8-a78c-4c39-999e-578ac0233d3f	EPI_100X_YFP_1x1_200ms_25sola	EPI_100X_RFP_1x1_200ms_25sola
288	38	6.29273721046233	240	-49.9994059659588	1540.425	1876.1875	16176	67.4	73.1928365472463	176.184554575355	0	224618	935.908333333333	1001.61444214995	1170.51327835612	0	NaN	NaN	NaN	NaN	NaN	383.017065897764	0.70314580684853	NaN	NaN	NaN	NaN	NaN	NaN	NaN	NaN	NaN	0	20423.4208333333	1	1	1	2	2019-05-24T17:28:42.480	NG_ecoli_LTEE_151_DM0	-500	866	161.475	DIA_100X_EMPTY_1x1_100ms	fdb13774-d53d-415f-adce-1afdf836fdc2	EPI_100X_YFP_1x1_200ms_25sola	EPI_100X_RFP_1x1_200ms_25sola
289	32	11.6440887897055	373	45.8068139422742	1532.91420911528	1359.71581769437	94049	252.142091152815	73.1928365472463	176.184554575355	0	7573071	20303.1394101877	1001.61444214995	1170.51327835612	0	NaN	NaN	NaN	NaN	NaN	337.698602952496	0.957581349490952	33.5661995681259	11.7910716401587	9.78648761127301	2.49378705042863	0.0061748090312396	0.00382932039113271	0	1.00100820509825	2524.909143429	0	17689.7184986595	1	1	1	2	2019-05-24T17:28:42.480	NG_ecoli_LTEE_151_DM0	-500	866	161.475	DIA_100X_EMPTY_1x1_100ms	06fcc439-0014-41e3-9eb1-87cf3b529a24	EPI_100X_YFP_1x1_200ms_25sola	EPI_100X_RFP_1x1_200ms_25sola
290	26	10.4308206196074	272	44.6760549862296	1535.71691176471	818.893382352941	56137	206.386029411765	73.1928365472463	176.184554575355	0	5884725	21635.0183823529	1001.61444214995	1170.51327835612	0	NaN	NaN	NaN	NaN	NaN	263.239634293237	0.984688730061766	26.7811127306644	11.3496825895657	9.56323561839118	2.61669001529664	0.00412973907882113	0.00222950080624813	0	1.00024635719735	1923.65954163041	0	18190.0735294118	1	1	1	2	2019-05-24T17:28:42.480	NG_ecoli_LTEE_151_DM0	-500	866	161.475	DIA_100X_EMPTY_1x1_100ms	3a966a1b-f549-4710-b2fe-4566e39d1bab	EPI_100X_YFP_1x1_200ms_25sola	EPI_100X_RFP_1x1_200ms_25sola
291	27	10.7739079799928	291	48.3664919079255	1541.36426116838	986.034364261168	94020	323.092783505155	73.1928365472463	176.184554575355	0	2558406	8791.77319587629	1001.61444214995	1170.51327835612	0	NaN	NaN	NaN	NaN	NaN	273.240815880616	0.98052663891864	25.9312196627222	12.3702480934195	10.1079869560486	3.08154694877096	0.0263187504583992	0.00374454753622127	1	1.00048878858427	2080.85668991135	0	17416.5841924399	1	1	1	2	2019-05-24T17:28:42.480	NG_ecoli_LTEE_151_DM0	-500	866	161.475	DIA_100X_EMPTY_1x1_100ms	35812f05-5f83-442a-a7eb-23efe02d0c25	EPI_100X_YFP_1x1_200ms_25sola	EPI_100X_RFP_1x1_200ms_25sola
292	11	7.63507263138176	85	-49.9998380628028	1542.96470588235	551.705882352941	30052	353.552941176471	73.1928365472463	176.184554575355	0	1488312	17509.5529411765	1001.61444214995	1170.51327835612	0	NaN	NaN	NaN	NaN	NaN	123.119338010964	0.999622579708152	12.9531380703537	12.1229040318011	8.79078818491521	3.68074952512758	0.00121286383756038	0.000681673336300926	0	1.00000507976023	786.177314249827	1	19466.0117647059	1	1	1	2	2019-05-24T17:28:42.480	NG_ecoli_LTEE_151_DM0	-500	866	161.475	DIA_100X_EMPTY_1x1_100ms	1e103400-8461-484e-acf8-5fdcbbb5708b	EPI_100X_YFP_1x1_200ms_25sola	EPI_100X_RFP_1x1_200ms_25sola
293	25	12.1254632463028	304	42.5900370402766	1550.68421052632	1965.40789473684	584947	1924.16776315789	73.1928365472463	176.184554575355	0	434033	1427.74013157895	1001.61444214995	1170.51327835612	0	NaN	NaN	NaN	NaN	NaN	266.80444748335	0.991275201693755	24.6643851023504	12.2966207809611	10.3390603170409	3.15918974386245	0.0268028784664341	0.014878095629387	0	1.00915279648317	2070.72445269584	1	16864.4835526316	1	1	1	2	2019-05-24T17:28:42.480	NG_ecoli_LTEE_151_DM0	-500	866	161.475	DIA_100X_EMPTY_1x1_100ms	2ecdcbfb-8994-4491-849c-79006da6b903	EPI_100X_YFP_1x1_200ms_25sola	EPI_100X_RFP_1x1_200ms_25sola
294	11	7.06366422311711	79	-49.999905550654	1548.54430379747	1982.17721518987	26434	334.607594936709	73.1928365472463	176.184554575355	0	194722	2464.83544303797	1001.61444214995	1170.51327835612	0	NaN	NaN	NaN	NaN	NaN	125.308915008895	0.999722348908947	NaN	NaN	NaN	NaN	NaN	NaN	NaN	NaN	NaN	1	19714.8101265823	1	1	1	2	2019-05-24T17:28:42.480	NG_ecoli_LTEE_151_DM0	-500	866	161.475	DIA_100X_EMPTY_1x1_100ms	2aa96866-9fdc-4b89-a773-110af67e4960	EPI_100X_YFP_1x1_200ms_25sola	EPI_100X_RFP_1x1_200ms_25sola
295	22	10.4015734244283	229	-2.78540438987028	1551.64628820961	294.048034934498	398519	1740.2576419214	73.1928365472463	176.184554575355	0	222526	971.729257641921	1001.61444214995	1170.51327835612	0	NaN	NaN	NaN	NaN	NaN	207.966324077433	0.999777567332526	19.7597728322616	13.0378736594999	10.1338669186778	3.44253095340834	0.00562091583609925	0.00276735919956053	1	1.00021325046213	1593.75742903723	1	16478.3013100437	1	1	1	2	2019-05-24T17:28:42.480	NG_ecoli_LTEE_151_DM0	-500	866	161.475	DIA_100X_EMPTY_1x1_100ms	51c6ca76-314f-4414-9dca-e1cc3f0fec97	EPI_100X_YFP_1x1_200ms_25sola	EPI_100X_RFP_1x1_200ms_25sola
296	12	8.84122088420307	107	-49.9996507844813	1552.44859813084	544.682242990654	34274	320.317757009346	73.1928365472463	176.184554575355	0	2735688	25567.1775700935	1001.61444214995	1170.51327835612	0	NaN	NaN	NaN	NaN	NaN	136.314195697954	0.999720993080038	13.3597949191612	12.9337019497547	9.70411823169952	3.69201887750786	0.000318189615416724	0.000135844645372885	2	1.00000014940657	988.102120379543	1	19708.6635514019	1	1	1	2	2019-05-24T17:28:42.480	NG_ecoli_LTEE_151_DM0	-500	866	161.475	DIA_100X_EMPTY_1x1_100ms	a078aa1c-8548-45d9-82a6-08ffaf3e734c	EPI_100X_YFP_1x1_200ms_25sola	EPI_100X_RFP_1x1_200ms_25sola
297	21	11.7470101894651	247	5.56618168494144	1556.12550607287	165.720647773279	468634	1897.3036437247	73.1928365472463	176.184554575355	0	679170	2749.67611336032	1001.61444214995	1170.51327835612	0	NaN	NaN	NaN	NaN	NaN	213.339003496522	0.999850525371475	19.2155421819328	13.8066462491231	10.6935143495608	3.68082209682789	0.00324443309939179	0.00161756420029368	1	1.00002353797893	1725.77207531307	0	16362.4048582996	1	1	1	2	2019-05-24T17:28:42.480	NG_ecoli_LTEE_151_DM0	-500	866	161.475	DIA_100X_EMPTY_1x1_100ms	235ef787-b472-4739-b052-e7193f44ee88	EPI_100X_YFP_1x1_200ms_25sola	EPI_100X_RFP_1x1_200ms_25sola
298	22	10.9284345088826	241	33.1121817209042	1559.82987551867	1273.55186721992	48164	199.850622406639	73.1928365472463	176.184554575355	0	6277173	26046.3609958506	1001.61444214995	1170.51327835612	0	NaN	NaN	NaN	NaN	NaN	215.633195924687	0.99988484226165	21.1609514801901	12.4994903332656	9.81058834872089	3.27587258718975	0.00176443547039352	0.000860655995248914	1	1.0000099154939	1599.61393585126	0	17440.4356846473	1	1	1	2	2019-05-24T17:28:42.480	NG_ecoli_LTEE_151_DM0	-500	866	161.475	DIA_100X_EMPTY_1x1_100ms	755d8414-0f1b-4da2-a62c-7408e3a6ebae	EPI_100X_YFP_1x1_200ms_25sola	EPI_100X_RFP_1x1_200ms_25sola
299	23	11.7171941249778	270	17.8181772390661	1560.52592592593	1928.95555555556	412222	1526.74814814815	73.1928365472463	176.184554575355	0	275635	1020.87037037037	1001.61444214995	1170.51327835612	0	NaN	NaN	NaN	NaN	NaN	234.523384726404	0.999701820105036	22.0271950856408	12.9482980833453	10.2221143844731	3.41192570986999	0.0104701056335948	0.00506666040474877	1	1.00091072363366	1807.71745811949	0	17363.0259259259	1	1	1	2	2019-05-24T17:28:42.480	NG_ecoli_LTEE_151_DM0	-500	866	161.475	DIA_100X_EMPTY_1x1_100ms	6a364241-1d71-418a-b64f-1573e1052558	EPI_100X_YFP_1x1_200ms_25sola	EPI_100X_RFP_1x1_200ms_25sola
300	24	11.8254836545788	284	36.6020634271956	1568.91197183099	709.411971830986	52778	185.838028169014	73.1928365472463	176.184554575355	0	9742604	34304.9436619718	1001.61444214995	1170.51327835612	0	NaN	NaN	NaN	NaN	NaN	252.025758498023	0.993135061725786	23.6678287350342	12.7439681470274	10.2999439012578	3.0525164672091	0.00532272732031381	0.00236783204229271	1	1.00012261466569	1972.05043591922	0	17047.9753521127	1	1	1	2	2019-05-24T17:28:42.480	NG_ecoli_LTEE_151_DM0	-500	866	161.475	DIA_100X_EMPTY_1x1_100ms	89c50933-7636-445f-97ee-c7643da61163	EPI_100X_YFP_1x1_200ms_25sola	EPI_100X_RFP_1x1_200ms_25sola
301	39	11.7940473177932	460	49.5848702766234	1576.05869565217	1058.82173913043	563502	1225.00434782609	73.1928365472463	176.184554575355	0	352730	766.804347826087	1001.61444214995	1170.51327835612	0	NaN	NaN	NaN	NaN	NaN	406.78404304742	0.954408850474794	38.5301612507442	12.3067063536219	10.1779908894302	2.68984797330263	0.00983143131553177	0.00474195727975736	1	1.00155173547994	3134.8359856258	0	16633.6586956522	1	1	1	2	2019-05-24T17:28:42.480	NG_ecoli_LTEE_151_DM0	-500	866	161.475	DIA_100X_EMPTY_1x1_100ms	8b00bbb7-2ecc-4d6a-9f3a-62a9d3f22683	EPI_100X_YFP_1x1_200ms_25sola	EPI_100X_RFP_1x1_200ms_25sola
302	22	10.588869715794	234	29.6289219040402	1594.85897435897	525.311965811966	183701	785.047008547009	73.1928365472463	176.184554575355	0	2838336	12129.641025641	1001.61444214995	1170.51327835612	0	NaN	NaN	NaN	NaN	NaN	222.569284695223	0.999668647322698	20.8521449192966	12.844597545561	10.333325732811	3.28138856145071	0.00287903798020591	0.00156414183759505	1	1.00007037895277	1748.72232816568	1	15969.0170940171	1	1	1	2	2019-05-24T17:28:42.480	NG_ecoli_LTEE_151_DM0	-500	866	161.475	DIA_100X_EMPTY_1x1_100ms	63ba0de5-8c99-49a4-ade5-2d0164eba428	EPI_100X_YFP_1x1_200ms_25sola	EPI_100X_RFP_1x1_200ms_25sola
303	28	10.8208644809378	303	48.5830015352332	1606.32343234323	1830.83498349835	578846	1910.38283828383	73.1928365472463	176.184554575355	0	842417	2780.25412541254	1001.61444214995	1170.51327835612	0	NaN	NaN	NaN	NaN	NaN	282.677303979159	0.990380367205917	27.051200756062	11.9305919428115	10.1287926041522	2.83156228671958	0.0170589854429875	0.00690901773416454	1	1.00183045305493	2179.67521636785	1	16985.2145214521	1	1	1	2	2019-05-24T17:28:42.480	NG_ecoli_LTEE_151_DM0	-500	866	161.475	DIA_100X_EMPTY_1x1_100ms	5afd9fbb-52d2-453f-80ea-6b3b5fd01b12	EPI_100X_YFP_1x1_200ms_25sola	EPI_100X_RFP_1x1_200ms_25sola
304	25	11.8575682180148	297	35.6780743091474	1605.05387205387	535.191919191919	745305	2509.44444444444	73.1928365472463	176.184554575355	0	678671	2285.08754208754	1001.61444214995	1170.51327835612	0	NaN	NaN	NaN	NaN	NaN	266.9375991914	0.999223818491331	23.9174044068052	13.085293157583	10.6883665375781	3.48921578307335	0.00763524591542796	0.00358115843338125	1	1.00018805108968	2145.98462255621	1	16263.1818181818	1	1	1	2	2019-05-24T17:28:42.480	NG_ecoli_LTEE_151_DM0	-500	866	161.475	DIA_100X_EMPTY_1x1_100ms	04d339c8-67f8-4371-88b0-7cb6c96ef0f7	EPI_100X_YFP_1x1_200ms_25sola	EPI_100X_RFP_1x1_200ms_25sola
305	26	12.2283098863474	319	40.4615150687524	1611.47962382445	1620.91536050157	98593	309.068965517241	73.1928365472463	176.184554575355	0	13075819	40990.0282131661	1001.61444214995	1170.51327835612	0	NaN	NaN	NaN	NaN	NaN	266.35001600154	0.998875574151313	24.8681062837077	13.2059630220841	10.4282816270176	3.13822136264124	0.0035252499632284	0.00158887302531466	1	1.00010172992244	2124.0175394568	0	16306.4576802508	1	1	1	2	2019-05-24T17:28:42.480	NG_ecoli_LTEE_151_DM0	-500	866	161.475	DIA_100X_EMPTY_1x1_100ms	044b67b2-0a56-44ff-b1e6-36d88781123b	EPI_100X_YFP_1x1_200ms_25sola	EPI_100X_RFP_1x1_200ms_25sola
306	26	11.320659984354	294	45.5561476296609	1621.31632653061	1180.91496598639	433366	1474.03401360544	73.1928365472463	176.184554575355	0	217189	738.738095238095	1001.61444214995	1170.51327835612	0	NaN	NaN	NaN	NaN	NaN	259.009111364745	0.997948752062081	24.2538291382935	12.4128798002229	10.3651843185667	3.03729322923409	0.00880660537262358	0.00363568808053758	1	1.00044756737707	2046.5589264485	0	15654.5476190476	1	1	1	2	2019-05-24T17:28:42.480	NG_ecoli_LTEE_151_DM0	-500	866	161.475	DIA_100X_EMPTY_1x1_100ms	01bff154-ca37-4417-bcc4-d7dd3dedad31	EPI_100X_YFP_1x1_200ms_25sola	EPI_100X_RFP_1x1_200ms_25sola
307	28	12.6020565180875	353	45.4136067364685	1622.12464589235	636.504249291785	668799	1894.61473087819	73.1928365472463	176.184554575355	0	454427	1287.32861189802	1001.61444214995	1170.51327835612	0	NaN	NaN	NaN	NaN	NaN	287.690292016032	0.996420661151398	26.1832803247123	12.9203598936566	10.6489421182037	3.1415880748417	0.00280314283276599	0.00110113346450468	1	1.00004420793195	2331.9909984233	0	15985.1331444759	1	1	1	2	2019-05-24T17:28:42.480	NG_ecoli_LTEE_151_DM0	-500	866	161.475	DIA_100X_EMPTY_1x1_100ms	cf1e20ba-1e83-4a0d-8e32-238dedf69c40	EPI_100X_YFP_1x1_200ms_25sola	EPI_100X_RFP_1x1_200ms_25sola
308	28	11.2985335377745	316	45.9004539725388	1631.01582278481	1839.73101265823	951076	3009.73417721519	73.1928365472463	176.184554575355	0	2055861	6505.88924050633	1001.61444214995	1170.51327835612	0	NaN	NaN	NaN	NaN	NaN	284.335601788315	0.999254585037518	26.073504250736	13.674826032274	10.5841103971701	3.35573872171492	0.0232323927457072	0.0106962686663104	1	1.00535502795782	2294.02426513081	2	16631.8607594937	1	1	1	2	2019-05-24T17:28:42.480	NG_ecoli_LTEE_151_DM0	-500	866	161.475	DIA_100X_EMPTY_1x1_100ms	148560dd-eb46-412d-aaa4-03295f6b878d	EPI_100X_YFP_1x1_200ms_25sola	EPI_100X_RFP_1x1_200ms_25sola
309	22	10.2691273089795	226	29.4776292907394	1627.51327433628	1856.46902654867	75064	332.141592920354	73.1928365472463	176.184554575355	0	7322242	32399.3008849558	1001.61444214995	1170.51327835612	0	NaN	NaN	NaN	NaN	NaN	232.516315587553	0.991622131297841	22.5106230343314	12.6646670329643	9.9804807680336	3.02689413370286	0.0227737847381784	0.010598942496044	1	1.00393127157184	1761.08501169902	1	17623.3539823009	1	1	1	2	2019-05-24T17:28:42.480	NG_ecoli_LTEE_151_DM0	-500	866	161.475	DIA_100X_EMPTY_1x1_100ms	94013a71-64dd-4a16-af38-63f9e149a5dc	EPI_100X_YFP_1x1_200ms_25sola	EPI_100X_RFP_1x1_200ms_25sola
310	28	10.8048859814185	303	43.5016127220997	1629.26402640264	1965.58085808581	196497	648.504950495049	73.1928365472463	176.184554575355	0	6411929	21161.4818481848	1001.61444214995	1170.51327835612	0	NaN	NaN	NaN	NaN	NaN	295.019163165384	0.962287490633325	27.8728276920747	12.3562795237168	10.3499797266129	2.6877044072829	0.0150182056824374	0.00676652858718011	1	1.00263107488886	2345.03813498083	1	17389.9603960396	1	1	1	2	2019-05-24T17:28:42.480	NG_ecoli_LTEE_151_DM0	-500	866	161.475	DIA_100X_EMPTY_1x1_100ms	53821fb1-642c-404f-9b7c-03c5b45cf799	EPI_100X_YFP_1x1_200ms_25sola	EPI_100X_RFP_1x1_200ms_25sola
311	18	11.1284854127148	201	-47.6367001305717	1631.52736318408	1537.41791044776	43026	214.059701492537	73.1928365472463	176.184554575355	0	3617471	17997.368159204	1001.61444214995	1170.51327835612	0	NaN	NaN	NaN	NaN	NaN	188.647066098887	0.999792048864452	16.7607411621805	14.1926406086104	10.7942153124539	3.88381071554332	0.00424946870177219	0.00198529549130563	1	1.00007205928734	1533.78771185334	0	17674.2487562189	1	1	1	2	2019-05-24T17:28:42.480	NG_ecoli_LTEE_151_DM0	-500	866	161.475	DIA_100X_EMPTY_1x1_100ms	4244ad1f-3eaa-4cfa-b25a-d263a6328973	EPI_100X_YFP_1x1_200ms_25sola	EPI_100X_RFP_1x1_200ms_25sola
312	40	10.575693668796	424	-10.8930305646686	1642.95518867925	1014.30424528302	153369	361.719339622641	73.1928365472463	176.184554575355	0	10654196	25127.820754717	1001.61444214995	1170.51327835612	0	NaN	NaN	NaN	NaN	NaN	401.831651571724	0.867071557640551	40.5906567330489	12.5414021271381	9.59992090473604	2.63673682213028	0.0392347134026946	0.0164422778305408	1	1.02200784670827	2937.9964658564	0	18683.8820754717	1	1	1	2	2019-05-24T17:28:42.480	NG_ecoli_LTEE_151_DM0	-500	866	161.475	DIA_100X_EMPTY_1x1_100ms	b667156c-b5fa-4545-a880-7e6d474b7905	EPI_100X_YFP_1x1_200ms_25sola	EPI_100X_RFP_1x1_200ms_25sola
313	15	10.011404363255	152	-49.9967518258405	1640.73684210526	687.25	45115	296.809210526316	73.1928365472463	176.184554575355	0	1782262	11725.4078947368	1001.61444214995	1170.51327835612	0	NaN	NaN	NaN	NaN	NaN	146.989099298469	0.9996682225798	NaN	NaN	NaN	NaN	NaN	NaN	NaN	NaN	NaN	1	18737.7565789474	1	1	1	2	2019-05-24T17:28:42.480	NG_ecoli_LTEE_151_DM0	-500	866	161.475	DIA_100X_EMPTY_1x1_100ms	30bcdb92-eff6-47e9-9d15-629dae127bf0	EPI_100X_YFP_1x1_200ms_25sola	EPI_100X_RFP_1x1_200ms_25sola
314	28	14.3575248111152	402	33.2146654956981	1644.10696517413	1969.82089552239	850693	2116.15174129353	73.1928365472463	176.184554575355	0	3141256	7814.06965174129	1001.61444214995	1170.51327835612	0	NaN	NaN	NaN	NaN	NaN	340.79012077611	0.991153738213778	26.3079422854442	15.8060245492528	12.3678724123944	4.09191665590325	0.0382202906711974	0.0199541512142204	1	1.02020937349785	3160.57975984406	2	16200.4875621891	1	1	1	2	2019-05-24T17:28:42.480	NG_ecoli_LTEE_151_DM0	-500	866	161.475	DIA_100X_EMPTY_1x1_100ms	3322738c-8359-40c9-972c-c686f8598bfb	EPI_100X_YFP_1x1_200ms_25sola	EPI_100X_RFP_1x1_200ms_25sola
315	23	11.4562049651795	267	9.53754402582682	1648.92134831461	1157.24719101124	512466	1919.34831460674	73.1928365472463	176.184554575355	0	260462	975.513108614232	1001.61444214995	1170.51327835612	0	NaN	NaN	NaN	NaN	NaN	234.482354939895	0.999886428531244	21.7882366892762	12.9124417114135	10.1939781114944	3.60280739273258	0.0069871492004846	0.00282684258602325	0	1.00024377134719	1778.27678652473	0	16596.9887640449	1	1	1	2	2019-05-24T17:28:42.480	NG_ecoli_LTEE_151_DM0	-500	866	161.475	DIA_100X_EMPTY_1x1_100ms	955e040f-0cd8-4eba-a59d-cd50f184bfb1	EPI_100X_YFP_1x1_200ms_25sola	EPI_100X_RFP_1x1_200ms_25sola
316	11	6.20733063720814	69	-49.9998765527373	1646.91304347826	696.95652173913	14003	202.942028985507	73.1928365472463	176.184554575355	0	738909	10708.8260869565	1001.61444214995	1170.51327835612	0	NaN	NaN	NaN	NaN	NaN	131.046012257478	0.999749984728349	NaN	NaN	NaN	NaN	NaN	NaN	NaN	NaN	NaN	1	20392.8405797101	1	1	1	2	2019-05-24T17:28:42.480	NG_ecoli_LTEE_151_DM0	-500	866	161.475	DIA_100X_EMPTY_1x1_100ms	a3d1855d-4f11-40de-9cf4-07476a2bb897	EPI_100X_YFP_1x1_200ms_25sola	EPI_100X_RFP_1x1_200ms_25sola
317	20	10.9979684472664	220	-42.8085858472869	1651.54545454545	1899.15909090909	62644	284.745454545455	73.1928365472463	176.184554575355	0	4545721	20662.3681818182	1001.61444214995	1170.51327835612	0	NaN	NaN	NaN	NaN	NaN	203.580737858798	0.999863486870297	18.6078000757122	14.0007636892235	10.4426887980381	3.87921734782491	0.00523348183879927	0.00260433673211162	1	1.00016712412199	1593.71105168661	0	17004.3681818182	1	1	1	2	2019-05-24T17:28:42.480	NG_ecoli_LTEE_151_DM0	-500	866	161.475	DIA_100X_EMPTY_1x1_100ms	4a9775f9-cce9-441f-87c9-4c5ac9bb8e3b	EPI_100X_YFP_1x1_200ms_25sola	EPI_100X_RFP_1x1_200ms_25sola
318	32	12.2577093434771	393	46.5925915782685	1663.87531806616	90.9287531806616	516050	1313.10432569975	73.1928365472463	176.184554575355	0	849840	2162.4427480916	1001.61444214995	1170.51327835612	0	NaN	NaN	NaN	NaN	NaN	342.453437219073	0.967243243857799	31.595009267411	13.5149741656445	10.5104086592653	2.88041965700949	0.0414914404756521	0.0169587652545758	1	1.01865753318141	2741.2432362617	1	17057.3944020356	1	1	1	2	2019-05-24T17:28:42.480	NG_ecoli_LTEE_151_DM0	-500	866	161.475	DIA_100X_EMPTY_1x1_100ms	d3ba5b6a-8878-4e12-9ca3-610a39567b01	EPI_100X_YFP_1x1_200ms_25sola	EPI_100X_RFP_1x1_200ms_25sola
319	11	5.54644282133585	61	-49.9997854782119	1657.04918032787	1979.37704918033	35400	580.327868852459	73.1928365472463	176.184554575355	0	488832	8013.63934426229	1001.61444214995	1170.51327835612	0	NaN	NaN	NaN	NaN	NaN	119.440667075426	0.999800650833734	NaN	NaN	NaN	NaN	NaN	NaN	NaN	NaN	NaN	1	20041.8852459016	1	1	1	2	2019-05-24T17:28:42.480	NG_ecoli_LTEE_151_DM0	-500	866	161.475	DIA_100X_EMPTY_1x1_100ms	b1a2c64f-085c-4283-9ddf-68647b442c6d	EPI_100X_YFP_1x1_200ms_25sola	EPI_100X_RFP_1x1_200ms_25sola
320	23	7.14676091549859	165	-47.3655899184851	1664.32727272727	72.1030303030303	81744	495.418181818182	73.1928365472463	176.184554575355	0	1694296	10268.4606060606	1001.61444214995	1170.51327835612	0	NaN	NaN	NaN	NaN	NaN	223.835049596893	0.985506245948623	25.0699564929896	10.5507325163042	8.64255913239032	2.46214642884358	0.0128990303281998	0.00542195720352763	1	1.00093924816865	1470.71384559525	1	19772.5454545455	1	1	1	2	2019-05-24T17:28:42.480	NG_ecoli_LTEE_151_DM0	-500	866	161.475	DIA_100X_EMPTY_1x1_100ms	bb672a45-2edd-4ebc-9c94-735fc78bd60d	EPI_100X_YFP_1x1_200ms_25sola	EPI_100X_RFP_1x1_200ms_25sola
321	26	10.9615451834142	285	44.0439365802588	1694.8701754386	1715.44561403509	118704	416.505263157895	73.1928365472463	176.184554575355	0	6121118	21477.6070175439	1001.61444214995	1170.51327835612	0	NaN	NaN	NaN	NaN	NaN	268.701550093494	0.973506183672867	25.8937619698051	12.2510595636018	10.0320719560201	2.88545829825755	0.0235056176051469	0.00980263715153106	1	1.00438704747955	2046.75711986016	0	17868.4736842105	1	1	1	2	2019-05-24T17:28:42.480	NG_ecoli_LTEE_151_DM0	-500	866	161.475	DIA_100X_EMPTY_1x1_100ms	ece00f58-782a-4cdb-8e6e-19515e798925	EPI_100X_YFP_1x1_200ms_25sola	EPI_100X_RFP_1x1_200ms_25sola
322	27	11.6967527490043	316	46.4573645339622	1711.99683544304	418.148734177215	280363	887.224683544304	73.1928365472463	176.184554575355	0	1057689	3347.11708860759	1001.61444214995	1170.51327835612	0	NaN	NaN	NaN	NaN	NaN	268.824626914838	0.998140267147531	25.7010154584198	12.0631314850334	9.95479927472315	3.24837575673297	0.00900347258787645	0.00195679253760682	2	1.00005453098068	2000.34626279066	0	16637.4240506329	1	1	1	2	2019-05-24T17:28:42.480	NG_ecoli_LTEE_151_DM0	-500	866	161.475	DIA_100X_EMPTY_1x1_100ms	f021546a-c6ef-4b05-a528-8120ed2d2f98	EPI_100X_YFP_1x1_200ms_25sola	EPI_100X_RFP_1x1_200ms_25sola
323	43	12.9743158089344	558	49.661567097645	1720.83691756272	986.051971326165	1182479	2119.13799283154	73.1928365472463	176.184554575355	0	628489	1126.32437275986	1001.61444214995	1170.51327835612	0	NaN	NaN	NaN	NaN	NaN	464.092104403663	0.927464761638842	42.4853575825017	12.4773430771105	10.681953176355	2.51560495224328	0.0188464865526476	0.00785789005000643	2	1.00864051049239	3807.41747729778	0	15801.5501792115	1	1	1	2	2019-05-24T17:28:42.480	NG_ecoli_LTEE_151_DM0	-500	866	161.475	DIA_100X_EMPTY_1x1_100ms	76ca6768-ff56-460d-8520-c36f31e96ea9	EPI_100X_YFP_1x1_200ms_25sola	EPI_100X_RFP_1x1_200ms_25sola
324	25	10.0294237612778	251	42.7037467272059	1719.79282868526	1161.54183266932	100076	398.709163346614	73.1928365472463	176.184554575355	0	9337351	37200.6015936255	1001.61444214995	1170.51327835612	0	NaN	NaN	NaN	NaN	NaN	258.670694756596	0.975380982825562	25.0997835220201	12.2581374901057	9.94851614769988	2.87534831834652	0.00539364070083098	0.00300998684212075	0	1.00038847176538	1951.08628276824	1	17636.9322709163	1	1	1	2	2019-05-24T17:28:42.480	NG_ecoli_LTEE_151_DM0	-500	866	161.475	DIA_100X_EMPTY_1x1_100ms	e76e185c-47e3-4f2d-b91c-0f419b9a64c6	EPI_100X_YFP_1x1_200ms_25sola	EPI_100X_RFP_1x1_200ms_25sola
[truncated: 8,522 more rows]
