# Supplementary material for: Genomic and phenotypic evolution of Escherichia coli in a novel citrate-only resource environment
Source: eLife. 2020 May 29;9:e55414. doi: 10.7554/eLife.55414 (PMC7299349; doi:10.7554/eLife.55414)
Supplement: Figure 10—source data 2. [file elife-55414-fig10-data2.zip › 20190524_NG_ecoli_LTEE_151_DM25_002.superSegger.txt]

CellID	LongAxis	ShortAxis	Area	RegionScore	XPosition	YPosition	Fluor1Sum	Fluor1Mean	Fluor1Background	Fluor1BgStd	Fluor1FociNumber	Fluor2Sum	Fluor2Mean	Fluor2Background	Fluor2BgStd	Fluor2FociNumber	Fluor3Sum	Fluor3Mean	Fluor3Background	Fluor3BgStd	Fluor3FociNumber	MeshArea	MeshSolidity	MeshAxisLength	MeshRibsLengthMax	MeshRibsLengthMean	MeshRibsLengthStd	MeshCurvatureMax	MeshCurvatureMean	MeshCurvatureInflection	MeshSinuosity	MeshVolume	NumOfNeighbors	RegionGrayVal	TimeFrames	AgeFrames	RelativeAge	xyFolder	DateTime	Folder	StageXposition	StageYposition	StageZposition	PhaseConfig	UUID	Fluo1Config	Fluo2Config	Fluo3Config
1	32	12.4176360706792	398	47.8150161896453	28.5100502512563	1708.51256281407	122524	307.849246231156	150.707806541434	288.77431551264	0	8320318	20905.3216080402	1357.98981507637	1327.16026020437	0	NaN	NaN	NaN	NaN	NaN	367.948339265336	0.925914286169213	33.4096717200723	14.5863225926691	10.7267203433945	3.18788842927361	0.0607305811144103	0.0218682318313347	2	1.04028048222522	3019.22866591629	1	19005.7814070352	1	1	1	1	2019-05-24T18:23:41.415	NG_ecoli_LTEE_151_DM25	-0	-0	160.825	DIA_100X_EMPTY_1x1_100ms	d6057f1d-ff64-49ca-be49-724c7bac36c2	EPI_100X_YFP_1x1_200ms_25sola	EPI_100X_RFP_1x1_200ms_25sola
2	24	13.1209810058952	315	26.3665562968832	31.4888888888889	449.933333333333	77790	246.952380952381	150.707806541434	288.77431551264	0	5992383	19023.4380952381	1357.98981507637	1327.16026020437	0	NaN	NaN	NaN	NaN	NaN	267.559344535628	0.997918947609422	22.0197677595613	14.682733968876	11.5252479094957	3.88529385230459	0.0501655124573965	0.02704420510947	0	1.02508607866057	2297.22306091644	0	18599.3746031746	1	1	1	1	2019-05-24T18:23:41.415	NG_ecoli_LTEE_151_DM25	-0	-0	160.825	DIA_100X_EMPTY_1x1_100ms	b2de5f63-22f5-409c-93c6-7c38307f3c56	EPI_100X_YFP_1x1_200ms_25sola	EPI_100X_RFP_1x1_200ms_25sola
3	46	12.6639534045657	582	42.7776503976285	45.8470790378007	1822.02920962199	169663	291.517182130584	150.707806541434	288.77431551264	0	11846285	20354.441580756	1357.98981507637	1327.16026020437	0	NaN	NaN	NaN	NaN	NaN	510.452732818041	0.864755620553138	46.6506419009616	15.3180653491393	10.5985188830655	3.03187966343018	0.0603107145343347	0.0186937434067294	2	1.01551256044681	4115.64456414875	0	19243.6134020619	1	1	1	1	2019-05-24T18:23:41.415	NG_ecoli_LTEE_151_DM25	-0	-0	160.825	DIA_100X_EMPTY_1x1_100ms	1a2635e2-2b1d-406a-8424-15c2e085afa5	EPI_100X_YFP_1x1_200ms_25sola	EPI_100X_RFP_1x1_200ms_25sola
4	13	5.9193363350524	77	-49.9996644456225	41.4935064935065	1695.49350649351	30944	401.87012987013	150.707806541434	288.77431551264	0	784821	10192.4805194805	1357.98981507637	1327.16026020437	0	NaN	NaN	NaN	NaN	NaN	126.050719540282	0.999708984683275	NaN	NaN	NaN	NaN	NaN	NaN	NaN	NaN	NaN	1	19605.7402597403	1	1	1	1	2019-05-24T18:23:41.415	NG_ecoli_LTEE_151_DM25	-0	-0	160.825	DIA_100X_EMPTY_1x1_100ms	be512a4c-6c1b-46b8-bf0d-6189527e133c	EPI_100X_YFP_1x1_200ms_25sola	EPI_100X_RFP_1x1_200ms_25sola
5	19	11.749121715155	224	-49.4770563803291	67.96875	1291.70535714286	59495	265.602678571429	150.707806541434	288.77431551264	0	239031	1067.10267857143	1357.98981507637	1327.16026020437	0	NaN	NaN	NaN	NaN	NaN	189.4180792363	0.999814102215821	16.9325262576235	14.6435273946682	10.4158605806325	4.16285688902131	0.035447047068005	0.0182880085830513	0	1.00694397822536	1442.78611896103	0	19177.1651785714	1	1	1	1	2019-05-24T18:23:41.415	NG_ecoli_LTEE_151_DM25	-0	-0	160.825	DIA_100X_EMPTY_1x1_100ms	8200bc05-3c7a-4103-ae95-42eedb30d85b	EPI_100X_YFP_1x1_200ms_25sola	EPI_100X_RFP_1x1_200ms_25sola
6	22	14.6030376919509	322	-49.5905864234727	109.627329192547	1846.64285714286	661315	2053.77329192547	150.707806541434	288.77431551264	0	900903	2797.83540372671	1357.98981507637	1327.16026020437	0	NaN	NaN	NaN	NaN	NaN	278.667672551813	0.999942403232558	20.7886822292591	17.6807800104104	12.7278009861674	5.06006155838514	0.0175016584670431	0.00880976602420554	0	1.00244009105533	2644.98731850725	1	14030.1925465839	1	1	1	1	2019-05-24T18:23:41.415	NG_ecoli_LTEE_151_DM25	-0	-0	160.825	DIA_100X_EMPTY_1x1_100ms	c523111d-c969-44e9-b99f-42a6a1d44362	EPI_100X_YFP_1x1_200ms_25sola	EPI_100X_RFP_1x1_200ms_25sola
7	36	13.6530711761803	492	48.7346488657708	111.947154471545	1935.2174796748	1147345	2332.00203252033	150.707806541434	288.77431551264	2	705177	1433.28658536585	1357.98981507637	1327.16026020437	0	NaN	NaN	NaN	NaN	NaN	407.267842848038	0.904135660803373	34.6054227528814	14.4622752835661	11.3765917275076	3.16547354296344	0.0312899489757285	0.0123630148218843	1	1.00815326862672	3517.69665751907	0	15645.0853658537	1	1	1	1	2019-05-24T18:23:41.415	NG_ecoli_LTEE_151_DM25	-0	-0	160.825	DIA_100X_EMPTY_1x1_100ms	10c470f5-fef2-49ac-a610-f8a5ab5f3de3	EPI_100X_YFP_1x1_200ms_25sola	EPI_100X_RFP_1x1_200ms_25sola
8	30	12.4904253401912	375	21.1141773887834	116.645333333333	1421.504	100867	268.978666666667	150.707806541434	288.77431551264	0	5489244	14637.984	1357.98981507637	1327.16026020437	0	NaN	NaN	NaN	NaN	NaN	341.243456103022	0.940517894022505	29.6898098967434	14.0608180180693	10.7928736051891	3.36995352996728	0.0738967889127258	0.031655681564006	1	1.03074555929614	2716.26088918896	1	19352.1013333333	1	1	1	1	2019-05-24T18:23:41.415	NG_ecoli_LTEE_151_DM25	-0	-0	160.825	DIA_100X_EMPTY_1x1_100ms	5612f512-f6b1-4384-9156-8db2e087d83a	EPI_100X_YFP_1x1_200ms_25sola	EPI_100X_RFP_1x1_200ms_25sola
9	20	12.4795436019118	250	-49.9450345772253	127.832	1850.396	589449	2357.796	150.707806541434	288.77431551264	2	682570	2730.28	1357.98981507637	1327.16026020437	0	NaN	NaN	NaN	NaN	NaN	233.909069107371	0.999881886347728	19.1453619551769	15.6572342491182	11.387628346798	4.33349305208606	0.0468257538955282	0.0241981542400866	0	1.01572131001692	1949.93454087826	2	15059.38	1	1	1	1	2019-05-24T18:23:41.415	NG_ecoli_LTEE_151_DM25	-0	-0	160.825	DIA_100X_EMPTY_1x1_100ms	aeac4de3-499d-43de-a801-8dc296a3633e	EPI_100X_YFP_1x1_200ms_25sola	EPI_100X_RFP_1x1_200ms_25sola
10	13	6.521175139147	85	-49.9996503194647	130.741176470588	1419.15294117647	28172	331.435294117647	150.707806541434	288.77431551264	0	1369078	16106.8	1357.98981507637	1327.16026020437	0	NaN	NaN	NaN	NaN	NaN	135.839512457721	0.999586708765983	13.8918157534469	11.5730526462172	7.29888505118103	4.18493061504361	0.00203891475063554	0.00109184835617275	0	1.00001322371258	581.24863254707	1	20420.4	1	1	1	1	2019-05-24T18:23:41.415	NG_ecoli_LTEE_151_DM25	-0	-0	160.825	DIA_100X_EMPTY_1x1_100ms	d2f46e77-72eb-4446-be01-d406ac17e23b	EPI_100X_YFP_1x1_200ms_25sola	EPI_100X_RFP_1x1_200ms_25sola
11	43	15.5574517683742	670	48.487211528733	154.162686567164	1259.42985074627	1805952	2695.45074626866	150.707806541434	288.77431551264	1	2125276	3172.05373134328	1357.98981507637	1327.16026020437	0	NaN	NaN	NaN	NaN	NaN	541.255510407795	0.951812423690442	42.2248905480288	14.88332567764	12.59522822144	2.89419037051838	0.0106173038713521	0.0044738890858304	0	1.00141949752176	5261.02658318136	0	14813.4134328358	1	1	1	1	2019-05-24T18:23:41.415	NG_ecoli_LTEE_151_DM25	-0	-0	160.825	DIA_100X_EMPTY_1x1_100ms	045ede8a-085c-4364-8707-67b09d205493	EPI_100X_YFP_1x1_200ms_25sola	EPI_100X_RFP_1x1_200ms_25sola
12	42	14.1408211185971	594	42.1359076701623	155.173400673401	252.12962962963	198496	334.16835016835	150.707806541434	288.77431551264	0	6995505	11776.9444444444	1357.98981507637	1327.16026020437	0	NaN	NaN	NaN	NaN	NaN	503.047070264413	0.836616895214217	42.7261754813154	15.2811832038197	11.4198824382628	3.29837961662603	0.0346597662860349	0.0149570789870781	2	1.01241359829779	4376.30082350811	0	18423.3703703704	1	1	1	1	2019-05-24T18:23:41.415	NG_ecoli_LTEE_151_DM25	-0	-0	160.825	DIA_100X_EMPTY_1x1_100ms	c81d261e-dba5-41e7-b9b2-ed3f3851eb24	EPI_100X_YFP_1x1_200ms_25sola	EPI_100X_RFP_1x1_200ms_25sola
13	29	15.9870223485058	464	-5.98292811871737	151.019396551724	1844.24568965517	7422196	15996.1120689655	150.707806541434	288.77431551264	5	720838	1553.53017241379	1357.98981507637	1327.16026020437	0	NaN	NaN	NaN	NaN	NaN	389.55122932603	0.999905400385506	27.3390774915535	19.7831025326295	13.7364686442704	5.46561290440796	0.0198437240942442	0.00985254719775968	1	1.00536479063774	4051.57549399741	1	15077.8793103448	1	1	1	1	2019-05-24T18:23:41.415	NG_ecoli_LTEE_151_DM25	-0	-0	160.825	DIA_100X_EMPTY_1x1_100ms	84df9684-95cb-4b98-93f9-5077411307aa	EPI_100X_YFP_1x1_200ms_25sola	EPI_100X_RFP_1x1_200ms_25sola
14	32	9.14891168772467	293	47.5739373477103	171.672354948805	521.143344709898	81802	279.18771331058	150.707806541434	288.77431551264	0	867079	2959.31399317406	1357.98981507637	1327.16026020437	0	NaN	NaN	NaN	NaN	NaN	308.22577035451	0.864620662516452	32.071674152138	12.2462957744048	9.36408340531127	2.75653163831849	0.0218944139255333	0.00917476251372577	1	1.00623358359004	2208.7270947432	0	20126.9795221843	1	1	1	1	2019-05-24T18:23:41.415	NG_ecoli_LTEE_151_DM25	-0	-0	160.825	DIA_100X_EMPTY_1x1_100ms	12c1d64c-4b8b-41b0-a426-4c5f40f9d261	EPI_100X_YFP_1x1_200ms_25sola	EPI_100X_RFP_1x1_200ms_25sola
15	34	13.1603323646731	448	-49.9967773353859	178.158482142857	1511.984375	121063	270.229910714286	150.707806541434	288.77431551264	0	8419387	18793.2745535714	1357.98981507637	1327.16026020437	0	NaN	NaN	NaN	NaN	NaN	389.940644834478	0.889492322165416	32.738408429889	18.9754667049276	11.5255417004863	4.53118764689818	0.0761318787322991	0.024412229199394	2	1.03059216656309	3415.62463009096	0	18649.5558035714	1	1	1	1	2019-05-24T18:23:41.415	NG_ecoli_LTEE_151_DM25	-0	-0	160.825	DIA_100X_EMPTY_1x1_100ms	c3a366e9-4ca5-4c50-8899-764cce3570b4	EPI_100X_YFP_1x1_200ms_25sola	EPI_100X_RFP_1x1_200ms_25sola
16	27	13.8187701570142	374	39.4599795269729	189.879679144385	340.863636363636	1198465	3204.45187165775	150.707806541434	288.77431551264	1	399659	1068.60695187166	1357.98981507637	1327.16026020437	0	NaN	NaN	NaN	NaN	NaN	309.517293577102	0.99535922469783	25.8078166357854	13.9103255190132	11.6754559191858	3.37451810175013	0.00409152219701185	0.0024344067575526	1	1.00006578411046	2763.05062856899	0	14681.5481283422	1	1	1	1	2019-05-24T18:23:41.415	NG_ecoli_LTEE_151_DM25	-0	-0	160.825	DIA_100X_EMPTY_1x1_100ms	292c1942-4a7c-4c23-939c-0700bf252995	EPI_100X_YFP_1x1_200ms_25sola	EPI_100X_RFP_1x1_200ms_25sola
17	26	14.6926843076209	382	2.77333969781868	194	1933.75654450262	2596562	6797.28272251309	150.707806541434	288.77431551264	2	495132	1296.15706806283	1357.98981507637	1327.16026020437	0	NaN	NaN	NaN	NaN	NaN	310.817104028513	0.999952981468092	23.0899048372744	16.4753623342681	13.0156525794006	4.23094848510828	0.00870418726157941	0.00459106948914188	1	1.00020536094943	3072.16063274548	0	14357.0052356021	1	1	1	1	2019-05-24T18:23:41.415	NG_ecoli_LTEE_151_DM25	-0	-0	160.825	DIA_100X_EMPTY_1x1_100ms	eac2fc93-f31b-48f6-85c9-62fac663a107	EPI_100X_YFP_1x1_200ms_25sola	EPI_100X_RFP_1x1_200ms_25sola
18	20	11.5401375557699	231	-39.7250771446384	212.393939393939	467.164502164502	51409	222.549783549784	150.707806541434	288.77431551264	0	254817	1103.1038961039	1357.98981507637	1327.16026020437	0	NaN	NaN	NaN	NaN	NaN	208.106928912429	0.999840550898285	19.2065478567165	13.9025190474644	10.4158806332518	3.72563509721453	0.00831274325122225	0.00453810450233097	0	1.00051634870267	1636.55717508113	0	18778.1818181818	1	1	1	1	2019-05-24T18:23:41.415	NG_ecoli_LTEE_151_DM25	-0	-0	160.825	DIA_100X_EMPTY_1x1_100ms	e9e45108-af6d-4181-8094-cb08946555fd	EPI_100X_YFP_1x1_200ms_25sola	EPI_100X_RFP_1x1_200ms_25sola
19	32	14.3498990491015	460	48.9048045031982	228.234782608696	1482.15652173913	2433155	5289.46739130435	150.707806541434	288.77431551264	2	497099	1080.65	1357.98981507637	1327.16026020437	0	NaN	NaN	NaN	NaN	NaN	377.276965080313	0.986390036744923	30.8900474366578	13.9920934097581	11.858478725795	3.30694094338745	0.0264280032342225	0.0106967239976874	1	1.00573442082564	3411.66526763936	0	14344.3608695652	1	1	1	1	2019-05-24T18:23:41.415	NG_ecoli_LTEE_151_DM25	-0	-0	160.825	DIA_100X_EMPTY_1x1_100ms	2e9b810c-a2df-4673-85cd-9242fe097eda	EPI_100X_YFP_1x1_200ms_25sola	EPI_100X_RFP_1x1_200ms_25sola
20	50	14.3004523069204	716	49.1633333226885	243.631284916201	1381.98882681564	283948	396.575418994413	150.707806541434	288.77431551264	0	13946408	19478.2234636872	1357.98981507637	1327.16026020437	0	NaN	NaN	NaN	NaN	NaN	607.531338934866	0.948476333593728	50.1424153803331	13.6806324011241	11.7740941888115	2.56282381752447	0.0740052964393141	0.0197831808343985	1	1.02393114230204	5459.46571540218	0	17122.7136871508	1	1	1	1	2019-05-24T18:23:41.415	NG_ecoli_LTEE_151_DM25	-0	-0	160.825	DIA_100X_EMPTY_1x1_100ms	602ffa2a-eb33-4567-8ae5-e8b0b7aeb274	EPI_100X_YFP_1x1_200ms_25sola	EPI_100X_RFP_1x1_200ms_25sola
21	16	10.8786809446513	174	-49.9553592102193	235.741379310345	1993.5	57602	331.045977011494	150.707806541434	288.77431551264	0	215043	1235.87931034483	1357.98981507637	1327.16026020437	0	NaN	NaN	NaN	NaN	NaN	174.905422003505	0.99974936022649	15.4171221988588	14.0530114185954	10.874287552035	3.81654194115523	0.000204680465945979	8.61184058276641e-05	2	1.00000005157424	1431.84109239003	1	19412.7586206897	1	1	1	1	2019-05-24T18:23:41.415	NG_ecoli_LTEE_151_DM25	-0	-0	160.825	DIA_100X_EMPTY_1x1_100ms	5035e2b2-4a16-452a-a559-463b01a1b924	EPI_100X_YFP_1x1_200ms_25sola	EPI_100X_RFP_1x1_200ms_25sola
22	16	8.09706902691917	130	-49.9903725353797	240.007692307692	1979.33076923077	56575	435.192307692308	150.707806541434	288.77431551264	0	156884	1206.8	1357.98981507637	1327.16026020437	0	NaN	NaN	NaN	NaN	NaN	151.61542265921	0.999789117584782	15.2817608211083	12.615594774355	9.47904197122716	3.47855100151951	0.00434707129943136	0.00222275432103726	0	1.0000770329042	1078.43052475937	1	19050.2230769231	1	1	1	1	2019-05-24T18:23:41.415	NG_ecoli_LTEE_151_DM25	-0	-0	160.825	DIA_100X_EMPTY_1x1_100ms	30e89584-4e57-45a1-bdbb-4125c2ce0ca9	EPI_100X_YFP_1x1_200ms_25sola	EPI_100X_RFP_1x1_200ms_25sola
23	34	14.3346191692971	488	48.1799067257799	263.350409836066	863.184426229508	2028546	4156.85655737705	150.707806541434	288.77431551264	1	484252	992.319672131148	1357.98981507637	1327.16026020437	0	NaN	NaN	NaN	NaN	NaN	405.134788038581	0.97411768343374	32.229559090579	14.8665507400639	12.1274644987881	3.47480285252592	0.0154125434214789	0.00653626235962909	1	1.00105355735262	3722.92484865236	0	15059.4754098361	1	1	1	1	2019-05-24T18:23:41.415	NG_ecoli_LTEE_151_DM25	-0	-0	160.825	DIA_100X_EMPTY_1x1_100ms	db744bec-6427-434a-8250-d9ea987b4e7d	EPI_100X_YFP_1x1_200ms_25sola	EPI_100X_RFP_1x1_200ms_25sola
24	30	17.060985873438	513	3.15742049395471	270.495126705653	803.050682261209	741865	1446.1306042885	150.707806541434	288.77431551264	0	1571521	3063.39376218324	1357.98981507637	1327.16026020437	0	NaN	NaN	NaN	NaN	NaN	409.532392169122	0.986173965279922	29.8133200949976	17.1359354481984	13.2964102544776	4.00744441259611	0.0621010042018848	0.0254296185607962	1	1.03793378857378	4139.70160305017	1	15089.783625731	1	1	1	1	2019-05-24T18:23:41.415	NG_ecoli_LTEE_151_DM25	-0	-0	160.825	DIA_100X_EMPTY_1x1_100ms	c24a2e04-0491-4b04-875e-0cd7da8bbfae	EPI_100X_YFP_1x1_200ms_25sola	EPI_100X_RFP_1x1_200ms_25sola
25	22	3.17820755466877	70	-49.999999871869	274.214285714286	789.6	47124	673.2	150.707806541434	288.77431551264	0	98155	1402.21428571429	1357.98981507637	1327.16026020437	0	NaN	NaN	NaN	NaN	NaN	186.842100369357	0.961677756058919	NaN	NaN	NaN	NaN	NaN	NaN	NaN	NaN	NaN	1	20763.4142857143	1	1	1	1	2019-05-24T18:23:41.415	NG_ecoli_LTEE_151_DM25	-0	-0	160.825	DIA_100X_EMPTY_1x1_100ms	f4244d94-101b-4868-be7f-1eca4bb2ef69	EPI_100X_YFP_1x1_200ms_25sola	EPI_100X_RFP_1x1_200ms_25sola
26	38	13.4579836926729	512	48.8847930202611	285.9296875	578.11328125	1391051	2716.896484375	150.707806541434	288.77431551264	2	2666677	5208.353515625	1357.98981507637	1327.16026020437	0	NaN	NaN	NaN	NaN	NaN	423.525202299185	0.947332711122489	37.6483432806018	13.262830290632	10.9983111876438	2.7066682884743	0.00539068408228172	0.0027013315492334	1	1.00017831936054	3576.74318351095	0	15055.12109375	1	1	1	1	2019-05-24T18:23:41.415	NG_ecoli_LTEE_151_DM25	-0	-0	160.825	DIA_100X_EMPTY_1x1_100ms	167e2552-5db1-41ae-ad8f-f0b988f4a798	EPI_100X_YFP_1x1_200ms_25sola	EPI_100X_RFP_1x1_200ms_25sola
27	37	16.3274136125955	605	37.3021548925706	292.125619834711	1116.75537190083	165445	273.462809917355	150.707806541434	288.77431551264	0	557351	921.24132231405	1357.98981507637	1327.16026020437	0	NaN	NaN	NaN	NaN	NaN	454.245966799146	0.866036860700494	36.0653035209635	17.2946540690337	12.3308040338194	3.90851075514183	0.0168021700632046	0.00629578131398425	3	1.00348382710577	4306.87497283266	0	18926.6033057851	1	1	1	1	2019-05-24T18:23:41.415	NG_ecoli_LTEE_151_DM25	-0	-0	160.825	DIA_100X_EMPTY_1x1_100ms	e683f801-0633-41d4-acf9-078c3c87424a	EPI_100X_YFP_1x1_200ms_25sola	EPI_100X_RFP_1x1_200ms_25sola
28	33	15.6418598629543	517	46.8513670147024	300.365570599613	886.452611218569	1854559	3587.15473887814	150.707806541434	288.77431551264	2	576403	1114.89941972921	1357.98981507637	1327.16026020437	0	NaN	NaN	NaN	NaN	NaN	421.634642209694	0.996907681919002	31.9756904402121	15.2530590201949	12.6489986557671	3.85374312424765	0.0240572164602108	0.0106189282464995	1	1.00757625851284	4018.11262009017	0	14634.3520309478	1	1	1	1	2019-05-24T18:23:41.415	NG_ecoli_LTEE_151_DM25	-0	-0	160.825	DIA_100X_EMPTY_1x1_100ms	6f6d9c62-1e54-4228-bb21-5bc34a7c1213	EPI_100X_YFP_1x1_200ms_25sola	EPI_100X_RFP_1x1_200ms_25sola
29	23	11.4768440498921	264	33.920917220197	298.382575757576	669.977272727273	66362	251.371212121212	150.707806541434	288.77431551264	0	1455286	5512.44696969697	1357.98981507637	1327.16026020437	0	NaN	NaN	NaN	NaN	NaN	248.852612698343	0.955415761913798	23.1223761576977	12.8769650819192	10.2344274064242	3.06447154476082	0.0422962255910502	0.0258234095939368	0	1.02414905656217	1902.17050466163	0	19515.6477272727	1	1	1	1	2019-05-24T18:23:41.415	NG_ecoli_LTEE_151_DM25	-0	-0	160.825	DIA_100X_EMPTY_1x1_100ms	5c266a9b-2163-4b2f-902c-f09b9169b5a0	EPI_100X_YFP_1x1_200ms_25sola	EPI_100X_RFP_1x1_200ms_25sola
30	31	14.3826833432203	447	36.5383998662984	310.812080536913	999.977628635347	1787533	3998.95525727069	150.707806541434	288.77431551264	2	1059283	2369.76062639821	1357.98981507637	1327.16026020437	0	NaN	NaN	NaN	NaN	NaN	366.499929622493	0.99939964524364	28.8206547140252	15.8221546131498	12.2972172313769	4.08926939888113	0.0283153373081004	0.0146928631229519	0	1.01279343427665	3423.00405531106	1	15174.8859060403	1	1	1	1	2019-05-24T18:23:41.415	NG_ecoli_LTEE_151_DM25	-0	-0	160.825	DIA_100X_EMPTY_1x1_100ms	fe42e232-a141-43a4-b3d7-42bff686c9e1	EPI_100X_YFP_1x1_200ms_25sola	EPI_100X_RFP_1x1_200ms_25sola
31	39	15.9687411175374	623	-49.8197207285211	334.017656500803	141.632423756019	219828	352.85393258427	150.707806541434	288.77431551264	0	7731210	12409.6468699839	1357.98981507637	1327.16026020437	0	NaN	NaN	NaN	NaN	NaN	529.35321035629	0.776458063726431	43.8812379229602	17.2596447998434	11.5650355862367	3.41711153448364	0.103576327610243	0.0423817065362637	2	1.27325312553995	4609.59424927659	0	17729.5473515249	1	1	1	1	2019-05-24T18:23:41.415	NG_ecoli_LTEE_151_DM25	-0	-0	160.825	DIA_100X_EMPTY_1x1_100ms	c6c4443d-1caa-4381-834f-257d5e18b781	EPI_100X_YFP_1x1_200ms_25sola	EPI_100X_RFP_1x1_200ms_25sola
32	25	10.240353388731	256	38.659074261634	332.91015625	997.734375	109151	426.37109375	150.707806541434	288.77431551264	0	3868520	15111.40625	1357.98981507637	1327.16026020437	0	NaN	NaN	NaN	NaN	NaN	286.926999341462	0.871167014899441	28.0737236222189	13.1031468799063	9.53169334962131	2.97118552345449	0.0992189004067859	0.0533040330330871	0	1.17387062467207	2003.22635519855	1	20049.87890625	1	1	1	1	2019-05-24T18:23:41.415	NG_ecoli_LTEE_151_DM25	-0	-0	160.825	DIA_100X_EMPTY_1x1_100ms	565dae75-d1a9-48db-bf7e-b212dcce75ed	EPI_100X_YFP_1x1_200ms_25sola	EPI_100X_RFP_1x1_200ms_25sola
33	42	14.0859896576878	592	46.9101746957943	361.481418918919	1688.41216216216	3366036	5685.87162162162	150.707806541434	288.77431551264	4	488849	825.758445945946	1357.98981507637	1327.16026020437	0	NaN	NaN	NaN	NaN	NaN	483.694470627754	0.882189752407943	40.3093051089185	15.2416753860853	11.686089288141	3.35944064535665	0.0199041118784624	0.00865783459401642	1	1.00258532167813	4323.48138328095	0	14906.5912162162	1	1	1	1	2019-05-24T18:23:41.415	NG_ecoli_LTEE_151_DM25	-0	-0	160.825	DIA_100X_EMPTY_1x1_100ms	bf2cf8f3-4899-4e76-b7f8-807e31260c51	EPI_100X_YFP_1x1_200ms_25sola	EPI_100X_RFP_1x1_200ms_25sola
34	44	12.74997795657	561	43.0141138536782	384.117647058824	1297.8431372549	471150	839.839572192513	150.707806541434	288.77431551264	0	5819402	10373.265597148	1357.98981507637	1327.16026020437	0	NaN	NaN	NaN	NaN	NaN	470.231131230195	0.879370379930467	43.0566645096023	12.3802105410675	10.7148990061837	2.24919857758838	0.0228269529127338	0.0139698595387491	2	1.02426135575965	3882.45497888475	1	16819.4438502674	1	1	1	1	2019-05-24T18:23:41.415	NG_ecoli_LTEE_151_DM25	-0	-0	160.825	DIA_100X_EMPTY_1x1_100ms	fdc287ae-2344-40a6-b2b4-f0fd39039d37	EPI_100X_YFP_1x1_200ms_25sola	EPI_100X_RFP_1x1_200ms_25sola
35	37	16.3561107828905	606	42.2908429857342	383.338283828383	1272.36633663366	2181074	3599.13201320132	150.707806541434	288.77431551264	2	3630336	5990.65346534654	1357.98981507637	1327.16026020437	0	NaN	NaN	NaN	NaN	NaN	486.73486137986	0.941716948102848	37.2357194470497	18.1106797788174	12.670239928141	3.93427432837737	0.0334729900800988	0.0145782053482129	1	1.0060059841877	4694.82392009666	1	16262.8580858086	1	1	1	1	2019-05-24T18:23:41.415	NG_ecoli_LTEE_151_DM25	-0	-0	160.825	DIA_100X_EMPTY_1x1_100ms	9f70710c-069d-4507-a859-eca913e6c3f6	EPI_100X_YFP_1x1_200ms_25sola	EPI_100X_RFP_1x1_200ms_25sola
36	24	15.4872889587558	373	-36.188716264003	388.938337801609	1769.23860589812	5340077	14316.5603217158	150.707806541434	288.77431551264	2	332424	891.217158176944	1357.98981507637	1327.16026020437	0	NaN	NaN	NaN	NaN	NaN	306.44648437466	0.999931048853564	22.3764832343298	17.5030125067776	13.119744250541	4.69246620786555	0.0146184286306487	0.00666489795413146	1	1.00160446057796	3025.04926701755	0	14134.5469168901	1	1	1	1	2019-05-24T18:23:41.415	NG_ecoli_LTEE_151_DM25	-0	-0	160.825	DIA_100X_EMPTY_1x1_100ms	2eef178e-2bdc-4dba-8729-1b5ad1594357	EPI_100X_YFP_1x1_200ms_25sola	EPI_100X_RFP_1x1_200ms_25sola
37	47	13.6204440782349	641	-49.5334709626898	415.960998439938	202.864274570983	202082	315.260530421217	150.707806541434	288.77431551264	0	1832978	2859.5600624025	1357.98981507637	1327.16026020437	0	NaN	NaN	NaN	NaN	NaN	579.954329207846	0.733557252048172	53.0707371752879	15.4097897177954	10.234358197801	2.69556642666302	0.175154264629194	0.0571405931062537	3	1.16614268518262	4365.82403649963	0	19833.0140405616	1	1	1	1	2019-05-24T18:23:41.415	NG_ecoli_LTEE_151_DM25	-0	-0	160.825	DIA_100X_EMPTY_1x1_100ms	54bf5b45-ba60-43af-a390-cf4079f88978	EPI_100X_YFP_1x1_200ms_25sola	EPI_100X_RFP_1x1_200ms_25sola
38	44	13.0398618553895	574	49.7189051582635	428.567944250871	1516.70731707317	138092	240.578397212544	150.707806541434	288.77431551264	0	12475785	21734.8170731707	1357.98981507637	1327.16026020437	0	NaN	NaN	NaN	NaN	NaN	488.081570823771	0.945508975085428	43.8665484613909	12.7795683523554	10.8067289270203	2.69034956320923	0.0177560565871185	0.00971518398234751	1	1.00448617872587	4023.57277990585	0	17911.8536585366	1	1	1	1	2019-05-24T18:23:41.415	NG_ecoli_LTEE_151_DM25	-0	-0	160.825	DIA_100X_EMPTY_1x1_100ms	2ccf38a9-dd10-4225-809f-ac659c0f60e7	EPI_100X_YFP_1x1_200ms_25sola	EPI_100X_RFP_1x1_200ms_25sola
39	32	14.094442877718	451	48.5248542664785	458.436807095344	877.957871396896	95460	211.662971175166	150.707806541434	288.77431551264	0	9605998	21299.3303769401	1357.98981507637	1327.16026020437	0	NaN	NaN	NaN	NaN	NaN	386.132500392011	0.994619134280415	30.716628039084	15.7151506220893	12.1490502699197	3.96203268791766	0.0204666969214615	0.0111142892847425	1	1.00216843878686	3560.80407435218	0	18329.7982261641	1	1	1	1	2019-05-24T18:23:41.415	NG_ecoli_LTEE_151_DM25	-0	-0	160.825	DIA_100X_EMPTY_1x1_100ms	edd4ecfc-ce21-4e66-bc06-3840e93a1339	EPI_100X_YFP_1x1_200ms_25sola	EPI_100X_RFP_1x1_200ms_25sola
40	21	10.1817725824809	214	2.11681595241214	453.46261682243	1562.42056074766	87977	411.107476635514	150.707806541434	288.77431551264	0	3236545	15124.0420560748	1357.98981507637	1327.16026020437	0	NaN	NaN	NaN	NaN	NaN	184.687191371066	0.999756694526597	17.603215654047	13.7655460483719	10.0106114464967	3.86031678903662	0.00639698133633841	0.0034868022144095	0	1.00025562331782	1385.48905937774	1	18299.5186915888	1	1	1	1	2019-05-24T18:23:41.415	NG_ecoli_LTEE_151_DM25	-0	-0	160.825	DIA_100X_EMPTY_1x1_100ms	584ee8f9-445f-4ac3-8587-b7bca5a980d4	EPI_100X_YFP_1x1_200ms_25sola	EPI_100X_RFP_1x1_200ms_25sola
41	28	11.6052003653737	325	-16.662965369657	461.018461538462	1573.11384615385	118312	364.036923076923	150.707806541434	288.77431551264	0	3982569	12254.0584615385	1357.98981507637	1327.16026020437	0	NaN	NaN	NaN	NaN	NaN	310.880061495686	0.941266884808777	28.2781905525569	13.9677312587285	10.4675241436277	3.42670930734867	0.0566026847626978	0.0242706662516916	1	1.03122688647676	2433.48929756125	1	19331.6707692308	1	1	1	1	2019-05-24T18:23:41.415	NG_ecoli_LTEE_151_DM25	-0	-0	160.825	DIA_100X_EMPTY_1x1_100ms	d569c158-781a-4336-8825-cc485567c749	EPI_100X_YFP_1x1_200ms_25sola	EPI_100X_RFP_1x1_200ms_25sola
42	38	15.1704374008109	577	48.7177183531314	483.435008665511	419.646447140381	5015077	8691.64124783362	150.707806541434	288.77431551264	3	618685	1072.24436741768	1357.98981507637	1327.16026020437	0	NaN	NaN	NaN	NaN	NaN	469.07439792146	0.98262157189718	36.810684495263	14.7803358621706	12.3580735982771	3.33712055666724	0.0146373548832482	0.00704437564335248	1	1.00108438020215	4415.35197141388	0	14523.9410745234	1	1	1	1	2019-05-24T18:23:41.415	NG_ecoli_LTEE_151_DM25	-0	-0	160.825	DIA_100X_EMPTY_1x1_100ms	2b511553-c909-40fe-a4d5-99f11a5855b9	EPI_100X_YFP_1x1_200ms_25sola	EPI_100X_RFP_1x1_200ms_25sola
43	32	13.3595510874953	428	46.0548625587844	492	678.109813084112	88917	207.75	150.707806541434	288.77431551264	0	9291632	21709.4205607477	1357.98981507637	1327.16026020437	0	NaN	NaN	NaN	NaN	NaN	394.912759826949	0.953758929465038	32.1878649732545	15.2167126180172	11.7567131103966	3.42623067226315	0.0567240783798403	0.022154959643156	2	1.01959928601155	3494.24935243221	0	19483.2079439252	1	1	1	1	2019-05-24T18:23:41.415	NG_ecoli_LTEE_151_DM25	-0	-0	160.825	DIA_100X_EMPTY_1x1_100ms	24a55045-a0c6-4d47-9dce-d68ab8d63d79	EPI_100X_YFP_1x1_200ms_25sola	EPI_100X_RFP_1x1_200ms_25sola
44	18	10.67959577363	194	-45.5982057016381	490.087628865979	1338.09278350515	49115	253.170103092784	150.707806541434	288.77431551264	0	971227	5006.32474226804	1357.98981507637	1327.16026020437	0	NaN	NaN	NaN	NaN	NaN	176.068845378536	0.999840309779041	17.1762873794529	13.145676223757	9.64146550734021	3.77440720654641	0.00608626644103965	0.00273542407455088	1	1.00006172278922	1254.02236745789	1	19595.1340206186	1	1	1	1	2019-05-24T18:23:41.415	NG_ecoli_LTEE_151_DM25	-0	-0	160.825	DIA_100X_EMPTY_1x1_100ms	fa07d79c-9a4d-41f6-866f-7b8945b8c9ff	EPI_100X_YFP_1x1_200ms_25sola	EPI_100X_RFP_1x1_200ms_25sola
45	38	14.5262869238551	552	48.2469761454753	506.5	32.2844202898551	13667140	24759.3115942029	150.707806541434	288.77431551264	3	556293	1007.77717391304	1357.98981507637	1327.16026020437	0	NaN	NaN	NaN	NaN	NaN	444.867284528258	0.934606458588513	36.5691320648289	14.8653846309025	11.9089079919879	3.01074417174203	0.0274823298815049	0.0111504241458325	1	1.00962447701209	4073.31891656579	0	14986.9148550725	1	1	1	1	2019-05-24T18:23:41.415	NG_ecoli_LTEE_151_DM25	-0	-0	160.825	DIA_100X_EMPTY_1x1_100ms	2bfd8a09-502c-453f-b44a-dab2a8e19089	EPI_100X_YFP_1x1_200ms_25sola	EPI_100X_RFP_1x1_200ms_25sola
46	29	13.4514768294064	390	48.015816315015	505.433333333333	1642.46666666667	746293	1913.57179487179	150.707806541434	288.77431551264	1	843250	2162.17948717949	1357.98981507637	1327.16026020437	0	NaN	NaN	NaN	NaN	NaN	332.609562782052	0.988654497734497	27.5605718170108	14.2028226185886	11.4855981074719	3.66492328652549	0.00620453776218928	0.0032394279223808	1	1.00054577788394	2855.52085878072	0	14970.5846153846	1	1	1	1	2019-05-24T18:23:41.415	NG_ecoli_LTEE_151_DM25	-0	-0	160.825	DIA_100X_EMPTY_1x1_100ms	2c9cd908-ba4b-46dd-b6cb-cc038b2804f7	EPI_100X_YFP_1x1_200ms_25sola	EPI_100X_RFP_1x1_200ms_25sola
47	15	9.9590967397969	153	-49.9962985431377	504.424836601307	1336.37254901961	40227	262.921568627451	150.707806541434	288.77431551264	0	749524	4898.84967320261	1357.98981507637	1327.16026020437	0	NaN	NaN	NaN	NaN	NaN	159.258031741194	0.999871489991187	15.7539319291845	12.9244265065611	9.52439901899982	3.69056380725427	0.0157298442366609	0.00860521034887156	0	1.00125769014815	1122.41641427944	1	19180.045751634	1	1	1	1	2019-05-24T18:23:41.415	NG_ecoli_LTEE_151_DM25	-0	-0	160.825	DIA_100X_EMPTY_1x1_100ms	c7de1f83-ed7e-4544-98c5-7dd006257a03	EPI_100X_YFP_1x1_200ms_25sola	EPI_100X_RFP_1x1_200ms_25sola
48	22	11.9980577844638	264	-40.8561654567042	516.621212121212	1297.92424242424	60051	227.465909090909	150.707806541434	288.77431551264	0	563118	2133.02272727273	1357.98981507637	1327.16026020437	0	NaN	NaN	NaN	NaN	NaN	235.367911561723	0.960958544023763	22.413532798687	12.9438058502654	9.7926878003235	3.24105561773323	0.0926836136798596	0.0451738562327566	0	1.07790381203251	1688.12271785902	0	18510.5340909091	1	1	1	1	2019-05-24T18:23:41.415	NG_ecoli_LTEE_151_DM25	-0	-0	160.825	DIA_100X_EMPTY_1x1_100ms	7399a0ad-9297-44bc-a6be-b8d4ce59f589	EPI_100X_YFP_1x1_200ms_25sola	EPI_100X_RFP_1x1_200ms_25sola
49	43	9.489381564857	410	-47.4548757167379	547.880487804878	418.912195121951	126359	308.192682926829	150.707806541434	288.77431551264	0	7561450	18442.5609756098	1357.98981507637	1327.16026020437	0	NaN	NaN	NaN	NaN	NaN	461.82728190436	0.831798612683707	47.7059866926545	12.1649400367477	9.49240922233144	2.4350926506917	0.0410826839722301	0.0188292880219829	2	1.02057744699846	3376.10285540591	0	20286.112195122	1	1	1	1	2019-05-24T18:23:41.415	NG_ecoli_LTEE_151_DM25	-0	-0	160.825	DIA_100X_EMPTY_1x1_100ms	7fdb8072-b76d-4b8e-a3f1-d92f4746f1e3	EPI_100X_YFP_1x1_200ms_25sola	EPI_100X_RFP_1x1_200ms_25sola
50	42	13.3765278096136	562	-39.4411449096397	553.457295373665	604.080071174377	478558	851.526690391459	150.707806541434	288.77431551264	2	7983902	14206.231316726	1357.98981507637	1327.16026020437	0	NaN	NaN	NaN	NaN	NaN	NaN	NaN	NaN	NaN	NaN	NaN	NaN	NaN	NaN	NaN	NaN	0	16648.2580071174	1	1	1	1	2019-05-24T18:23:41.415	NG_ecoli_LTEE_151_DM25	-0	-0	160.825	DIA_100X_EMPTY_1x1_100ms	ac524995-d5fd-4fbc-86a4-b1b894a48724	EPI_100X_YFP_1x1_200ms_25sola	EPI_100X_RFP_1x1_200ms_25sola
51	33	12.9494456032626	428	47.0751275605282	562.920560747664	1048.64018691589	5108570	11935.9112149533	150.707806541434	288.77431551264	3	817989	1911.18925233645	1357.98981507637	1327.16026020437	0	NaN	NaN	NaN	NaN	NaN	364.48923003356	0.972793442609799	32.181493462125	13.0452797600776	11.0482685314048	2.88781735939709	0.00867486404398819	0.00506294668568825	0	1.00177447255299	3085.20849722367	1	15309.0864485981	1	1	1	1	2019-05-24T18:23:41.415	NG_ecoli_LTEE_151_DM25	-0	-0	160.825	DIA_100X_EMPTY_1x1_100ms	5b453127-1391-4b9d-a69b-67dc66e49ee8	EPI_100X_YFP_1x1_200ms_25sola	EPI_100X_RFP_1x1_200ms_25sola
52	31	14.6786410433593	458	39.1077164734507	563.93231441048	1806.55458515284	123632	269.938864628821	150.707806541434	288.77431551264	0	11835588	25841.8951965065	1357.98981507637	1327.16026020437	0	NaN	NaN	NaN	NaN	NaN	368.821796830735	0.969557298809788	30.8080503603593	14.2050321605228	11.447490963893	3.25799790091866	0.0556250983003015	0.0211240059924497	1	1.01446197738949	3170.8428293103	0	17394.9847161572	1	1	1	1	2019-05-24T18:23:41.415	NG_ecoli_LTEE_151_DM25	-0	-0	160.825	DIA_100X_EMPTY_1x1_100ms	7f8e0f72-2326-4dcc-b6c5-a71daa4fa37e	EPI_100X_YFP_1x1_200ms_25sola	EPI_100X_RFP_1x1_200ms_25sola
53	28	16.9206930872181	474	-6.31786148330412	570.810126582278	1155.82911392405	139416	294.126582278481	150.707806541434	288.77431551264	0	12914451	27245.6772151899	1357.98981507637	1327.16026020437	0	NaN	NaN	NaN	NaN	NaN	411.472506447638	0.998785576939185	26.5769099641979	19.0178033111022	14.7714823355741	4.85505946800777	0.0512790612147652	0.0218119961723834	1	1.0241130885044	4554.519076135	0	14788.9388185654	1	1	1	1	2019-05-24T18:23:41.415	NG_ecoli_LTEE_151_DM25	-0	-0	160.825	DIA_100X_EMPTY_1x1_100ms	8a1fb1be-05b0-4161-b4aa-f4218123b0cc	EPI_100X_YFP_1x1_200ms_25sola	EPI_100X_RFP_1x1_200ms_25sola
54	25	9.16970577905809	230	35.9502129573159	567.85652173913	1516.49130434783	50131	217.960869565217	150.707806541434	288.77431551264	0	707102	3074.35652173913	1357.98981507637	1327.16026020437	0	NaN	NaN	NaN	NaN	NaN	245.660451816285	0.966199502080311	25.1736134975129	11.7005676094597	9.39512680056568	2.70471154618056	0.0343966350848713	0.0152312459422991	1	1.01021410363461	1745.1820328067	0	20166.3434782609	1	1	1	1	2019-05-24T18:23:41.415	NG_ecoli_LTEE_151_DM25	-0	-0	160.825	DIA_100X_EMPTY_1x1_100ms	acb87d24-87b5-4f08-9f6c-de926b934c58	EPI_100X_YFP_1x1_200ms_25sola	EPI_100X_RFP_1x1_200ms_25sola
55	25	10.2944226642824	258	35.9675439101572	570.600775193798	534.015503875969	61738	239.294573643411	150.707806541434	288.77431551264	0	2601537	10083.476744186	1357.98981507637	1327.16026020437	0	NaN	NaN	NaN	NaN	NaN	278.277597578897	0.968615683024912	26.6156163818405	13.3048152493951	10.0789944757415	3.06235453186134	0.0359766179640026	0.0213607116672228	0	1.02195200084492	2123.54184838839	0	20260.9379844961	1	1	1	1	2019-05-24T18:23:41.415	NG_ecoli_LTEE_151_DM25	-0	-0	160.825	DIA_100X_EMPTY_1x1_100ms	c7db1715-11ff-425f-aecc-667c5ac74369	EPI_100X_YFP_1x1_200ms_25sola	EPI_100X_RFP_1x1_200ms_25sola
56	20	9.54694739592147	191	-25.6584417232169	573.062827225131	1030.59162303665	380707	1993.23036649215	150.707806541434	288.77431551264	0	4653423	24363.4712041885	1357.98981507637	1327.16026020437	0	NaN	NaN	NaN	NaN	NaN	202.798808464488	0.999716001891861	19.0684670246128	13.2430149544699	10.0222675082776	3.72154014097304	0.0194165517855641	0.00940555296183205	1	1.00232721092335	1504.31103893439	2	18506.0628272251	1	1	1	1	2019-05-24T18:23:41.415	NG_ecoli_LTEE_151_DM25	-0	-0	160.825	DIA_100X_EMPTY_1x1_100ms	f229bac5-a568-4791-8c84-d1fcd7877246	EPI_100X_YFP_1x1_200ms_25sola	EPI_100X_RFP_1x1_200ms_25sola
57	14	6.30374404221631	90	-49.999677608508	579.655555555556	1041.98888888889	336065	3734.05555555556	150.707806541434	288.77431551264	0	2288107	25423.4111111111	1357.98981507637	1327.16026020437	0	NaN	NaN	NaN	NaN	NaN	142.258961522336	0.999552679319982	16.059843184301	11.4272163969087	8.1329351349867	3.53243230630297	0.00315472996888577	0.00168930308003871	1	1.00005079987954	834.306829746608	4	18485.1666666667	1	1	1	1	2019-05-24T18:23:41.415	NG_ecoli_LTEE_151_DM25	-0	-0	160.825	DIA_100X_EMPTY_1x1_100ms	822b8edc-2a79-4f3a-854a-18e5bbb0d159	EPI_100X_YFP_1x1_200ms_25sola	EPI_100X_RFP_1x1_200ms_25sola
58	27	17.7804769847407	481	-47.4123369985359	594.648648648649	1025.80873180873	6441010	13390.8731808732	150.707806541434	288.77431551264	6	3788180	7875.6340956341	1357.98981507637	1327.16026020437	0	NaN	NaN	NaN	NaN	NaN	386.734140275878	0.999965830405184	24.6744095735279	20.7427035010119	14.9808515253534	5.33678802029086	0.0658169820261999	0.0303043560109025	2	1.0430384863689	4349.20271285726	3	14997.8108108108	1	1	1	1	2019-05-24T18:23:41.415	NG_ecoli_LTEE_151_DM25	-0	-0	160.825	DIA_100X_EMPTY_1x1_100ms	dfa64da4-9d79-4cf9-ad1c-1b4ebb1747b7	EPI_100X_YFP_1x1_200ms_25sola	EPI_100X_RFP_1x1_200ms_25sola
59	10	6.39948498658362	65	-49.9998972424429	588.8	1042.32307692308	87257	1342.41538461538	150.707806541434	288.77431551264	0	2092043	32185.2769230769	1357.98981507637	1327.16026020437	0	NaN	NaN	NaN	NaN	NaN	135.854343783741	0.999773971404459	14.4772142709257	11.7830830092066	8.81775517870775	3.38789324987616	0.00329083199957207	0.00175800390736587	0	1.00003966731356	884.078760318057	2	20763.1846153846	1	1	1	1	2019-05-24T18:23:41.415	NG_ecoli_LTEE_151_DM25	-0	-0	160.825	DIA_100X_EMPTY_1x1_100ms	2bf2139f-387a-4469-b329-fca68177c3d0	EPI_100X_YFP_1x1_200ms_25sola	EPI_100X_RFP_1x1_200ms_25sola
60	30	15.7607496016679	473	38.4773963267932	612.562367864693	400.283298097252	1729709	3656.89006342495	150.707806541434	288.77431551264	3	963565	2037.13530655391	1357.98981507637	1327.16026020437	0	NaN	NaN	NaN	NaN	NaN	394.814707901768	0.998477759000935	28.2650957841442	17.2146976732719	13.2685501329327	4.5009416125676	0.0307987225837283	0.0140709769667466	1	1.01104496180087	3908.29450706261	1	14462.8372093023	1	1	1	1	2019-05-24T18:23:41.415	NG_ecoli_LTEE_151_DM25	-0	-0	160.825	DIA_100X_EMPTY_1x1_100ms	0d82b85f-8835-49da-ade0-d6ce1ebb5e80	EPI_100X_YFP_1x1_200ms_25sola	EPI_100X_RFP_1x1_200ms_25sola
61	27	11.7235240660289	317	43.2584674336221	622.211356466877	415.659305993691	218962	690.731861198738	150.707806541434	288.77431551264	0	2835815	8945.78864353312	1357.98981507637	1327.16026020437	0	NaN	NaN	NaN	NaN	NaN	298.199227783428	0.949583228089882	26.60450773841	13.831865668838	10.6983283303439	3.30144988677774	0.0144393130175551	0.00197839222073485	1	1.00013030424303	2391.53616883304	1	16691.1104100946	1	1	1	1	2019-05-24T18:23:41.415	NG_ecoli_LTEE_151_DM25	-0	-0	160.825	DIA_100X_EMPTY_1x1_100ms	cde6d01f-d514-422b-9cc9-e234951a7b98	EPI_100X_YFP_1x1_200ms_25sola	EPI_100X_RFP_1x1_200ms_25sola
62	14	7.51669850746439	106	-49.9994816220021	617.61320754717	891.792452830189	29505	278.349056603774	150.707806541434	288.77431551264	0	727198	6860.35849056604	1357.98981507637	1327.16026020437	0	NaN	NaN	NaN	NaN	NaN	134.273135158863	0.999743398688203	13.5620066668472	12.6158329293836	9.33009923405738	3.65262801794705	0.00647486026016296	0.00378704627054122	0	1.00017144647189	927.227621877262	1	19951.5	1	1	1	1	2019-05-24T18:23:41.415	NG_ecoli_LTEE_151_DM25	-0	-0	160.825	DIA_100X_EMPTY_1x1_100ms	7f059232-8ed1-40c0-bd39-5a8991fd71d8	EPI_100X_YFP_1x1_200ms_25sola	EPI_100X_RFP_1x1_200ms_25sola
63	30	13.0362538139077	392	46.2883437257225	623.875	580.079081632653	87509	223.237244897959	150.707806541434	288.77431551264	0	9323994	23785.6989795918	1357.98981507637	1327.16026020437	0	NaN	NaN	NaN	NaN	NaN	323.903629427303	0.99821835611039	28.5931705752084	13.5547895123051	10.9949457453438	3.41542927903353	0.00592264704064805	0.00259826342346154	2	1.00011937300959	2714.80335862833	0	18266.0739795918	1	1	1	1	2019-05-24T18:23:41.415	NG_ecoli_LTEE_151_DM25	-0	-0	160.825	DIA_100X_EMPTY_1x1_100ms	3e6dce61-da3e-44f4-a38e-d3f92896b556	EPI_100X_YFP_1x1_200ms_25sola	EPI_100X_RFP_1x1_200ms_25sola
64	31	15.7716107087741	496	34.1541481887916	639.16935483871	495.227822580645	11021028	22219.814516129	150.707806541434	288.77431551264	2	577902	1165.125	1357.98981507637	1327.16026020437	0	NaN	NaN	NaN	NaN	NaN	391.139730758838	0.999514143880359	29.4846641587375	16.2911144469091	12.8558335582323	4.02924196007946	0.0161979188498813	0.00635025371165032	1	1.00259030588056	3827.24750740184	0	14123.5584677419	1	1	1	1	2019-05-24T18:23:41.415	NG_ecoli_LTEE_151_DM25	-0	-0	160.825	DIA_100X_EMPTY_1x1_100ms	48a31b75-2566-479e-b2cd-2e7de08d0516	EPI_100X_YFP_1x1_200ms_25sola	EPI_100X_RFP_1x1_200ms_25sola
65	15	6.09780561830085	92	-49.9994281748606	627.684782608696	892.380434782609	30177	328.010869565217	150.707806541434	288.77431551264	0	496698	5398.89130434783	1357.98981507637	1327.16026020437	0	NaN	NaN	NaN	NaN	NaN	145.997205313982	0.999541450497963	16.6013816588466	11.5442331671782	8.11212360159757	3.51879462131191	0.0772493619954831	0.0032742580514462	0	1.00001977088256	858.031503621245	1	20136.4565217391	1	1	1	1	2019-05-24T18:23:41.415	NG_ecoli_LTEE_151_DM25	-0	-0	160.825	DIA_100X_EMPTY_1x1_100ms	8a5dc3a3-e5d6-423f-9f7e-988a2790ebab	EPI_100X_YFP_1x1_200ms_25sola	EPI_100X_RFP_1x1_200ms_25sola
66	38	9.23695758141066	351	-11.8732869962999	676.911680911681	318.267806267806	39061	111.2849002849	150.707806541434	288.77431551264	0	446941	1273.33618233618	1357.98981507637	1327.16026020437	0	NaN	NaN	NaN	NaN	NaN	425.208528015426	0.777060415874822	NaN	NaN	NaN	NaN	NaN	NaN	NaN	NaN	NaN	1	16954.2022792023	1	1	1	1	2019-05-24T18:23:41.415	NG_ecoli_LTEE_151_DM25	-0	-0	160.825	DIA_100X_EMPTY_1x1_100ms	8fd453e2-8fb3-4636-90f6-8c54b79e7850	EPI_100X_YFP_1x1_200ms_25sola	EPI_100X_RFP_1x1_200ms_25sola
67	24	6.20857378493763	150	-29.5474078571155	668.08	323.773333333333	17440	116.266666666667	150.707806541434	288.77431551264	0	183313	1222.08666666667	1357.98981507637	1327.16026020437	0	NaN	NaN	NaN	NaN	NaN	249.157227226663	0.924035139483875	29.1826686030808	9.9731149429386	8.21486279342406	2.2291610080903	0.0248503552957089	0.0130163293594443	2	1.01048022337704	1546.73357541621	1	19347.8066666667	1	1	1	1	2019-05-24T18:23:41.415	NG_ecoli_LTEE_151_DM25	-0	-0	160.825	DIA_100X_EMPTY_1x1_100ms	8d7d762b-d71b-4859-9d71-345a8227ae92	EPI_100X_YFP_1x1_200ms_25sola	EPI_100X_RFP_1x1_200ms_25sola
68	27	17.2212823686288	465	7.12174195405005	689.423655913978	967.298924731183	767356	1650.22795698925	150.707806541434	288.77431551264	1	1217944	2619.23440860215	1357.98981507637	1327.16026020437	0	NaN	NaN	NaN	NaN	NaN	354.185604942613	0.998639745481221	25.2072932450456	17.7969885337914	13.1508510997316	4.80877822688149	0.069526910662112	0.033932005433726	1	1.05690334404478	3423.92163404111	0	15398.5075268817	1	1	1	1	2019-05-24T18:23:41.415	NG_ecoli_LTEE_151_DM25	-0	-0	160.825	DIA_100X_EMPTY_1x1_100ms	665cf5a8-a7c5-4f1d-bb79-313446d0e0d0	EPI_100X_YFP_1x1_200ms_25sola	EPI_100X_RFP_1x1_200ms_25sola
69	21	13.8015317263093	291	-31.5667767256388	688.457044673539	524.453608247423	5619219	19310.0309278351	150.707806541434	288.77431551264	2	514527	1768.13402061856	1357.98981507637	1327.16026020437	0	NaN	NaN	NaN	NaN	NaN	250.362930949114	0.999913112153579	19.9124562848035	15.9851211674567	12.0241092980237	4.29293096536721	0.0184368240110635	0.00975296739586682	0	1.00262896332937	2261.10404709505	1	14350.910652921	1	1	1	1	2019-05-24T18:23:41.415	NG_ecoli_LTEE_151_DM25	-0	-0	160.825	DIA_100X_EMPTY_1x1_100ms	d27ac29b-3eaa-453f-bc05-ebcd0f224f74	EPI_100X_YFP_1x1_200ms_25sola	EPI_100X_RFP_1x1_200ms_25sola
70	25	14.6746350232457	367	15.818785732388	697.795640326975	505.970027247956	1057189	2880.62397820164	150.707806541434	288.77431551264	0	10946440	29826.8119891008	1357.98981507637	1327.16026020437	0	NaN	NaN	NaN	NaN	NaN	327.383586953081	0.998635591778053	23.7828720442051	17.018040928784	13.0880319347547	4.54346586711563	0.0283717946669319	0.0122113182066327	1	1.00607877273784	3199.65293162287	1	15927.2643051771	1	1	1	1	2019-05-24T18:23:41.415	NG_ecoli_LTEE_151_DM25	-0	-0	160.825	DIA_100X_EMPTY_1x1_100ms	98c47c05-cb3d-473e-aabc-6bdb0694c28e	EPI_100X_YFP_1x1_200ms_25sola	EPI_100X_RFP_1x1_200ms_25sola
71	19	12.1054398228181	230	-49.4302275624043	709.534782608696	799.308695652174	774607	3367.85652173913	150.707806541434	288.77431551264	1	286164	1244.19130434783	1357.98981507637	1327.16026020437	0	NaN	NaN	NaN	NaN	NaN	214.192581645664	0.999877820824039	18.1598587970747	14.9344605798579	11.307155017083	4.05397953275289	0.00893174584927433	0.00478835008879822	0	1.00050738567137	1823.51374471349	1	15497.4652173913	1	1	1	1	2019-05-24T18:23:41.415	NG_ecoli_LTEE_151_DM25	-0	-0	160.825	DIA_100X_EMPTY_1x1_100ms	ce66d21e-43c2-473c-8197-b63a018b6e29	EPI_100X_YFP_1x1_200ms_25sola	EPI_100X_RFP_1x1_200ms_25sola
72	23	12.8872959581338	297	-26.1426482743563	710.053872053872	818.215488215488	811806	2733.35353535354	150.707806541434	288.77431551264	1	338134	1138.49831649832	1357.98981507637	1327.16026020437	0	NaN	NaN	NaN	NaN	NaN	254.123594299154	0.999898157763862	20.5090108284418	15.5262598573239	11.7068567344482	4.30444788756412	0.0225094297545285	0.011902262223077	0	1.004216970941	2207.57365684688	1	14597.8686868687	1	1	1	1	2019-05-24T18:23:41.415	NG_ecoli_LTEE_151_DM25	-0	-0	160.825	DIA_100X_EMPTY_1x1_100ms	2e5d6f05-b8f9-4191-8b96-6313b6f31b50	EPI_100X_YFP_1x1_200ms_25sola	EPI_100X_RFP_1x1_200ms_25sola
73	24	15.2498530424328	366	-48.04249089718	714.661202185792	770.860655737705	867778	2370.9781420765	150.707806541434	288.77431551264	0	1711403	4675.96448087432	1357.98981507637	1327.16026020437	0	NaN	NaN	NaN	NaN	NaN	315.323816209777	0.997625550846527	21.7159246802705	18.4836345306912	13.6656567344439	5.10698025784438	0.0245741270567742	0.0115363888898612	0	1.00447785602008	3185.14511195137	1	12623.9672131148	1	1	1	1	2019-05-24T18:23:41.415	NG_ecoli_LTEE_151_DM25	-0	-0	160.825	DIA_100X_EMPTY_1x1_100ms	8d50fdbf-79ee-4cb1-b879-38b3f3e11918	EPI_100X_YFP_1x1_200ms_25sola	EPI_100X_RFP_1x1_200ms_25sola
74	25	14.0339786680168	351	2.16903895327692	722.603988603989	1204.18233618234	7494112	21350.7464387464	150.707806541434	288.77431551264	1	272183	775.450142450142	1357.98981507637	1327.16026020437	0	NaN	NaN	NaN	NaN	NaN	290.708366343036	0.999892686830046	23.3981408740845	15.3187778991019	11.8680087266128	4.15042383568581	0.0123492534365064	0.00663262282350207	0	1.00170217056295	2588.37351147784	0	14339.5527065527	1	1	1	1	2019-05-24T18:23:41.415	NG_ecoli_LTEE_151_DM25	-0	-0	160.825	DIA_100X_EMPTY_1x1_100ms	23ae8c82-b4ba-46ab-9dd2-1370cc797f62	EPI_100X_YFP_1x1_200ms_25sola	EPI_100X_RFP_1x1_200ms_25sola
75	36	14.7089533786174	530	48.9026792249559	731.988679245283	1628.61509433962	1658761	3129.73773584906	150.707806541434	288.77431551264	2	492899	929.998113207547	1357.98981507637	1327.16026020437	0	NaN	NaN	NaN	NaN	NaN	435.611051794026	0.977330734181451	34.8816907817518	14.5252013811245	12.1336951749278	3.27328229625235	0.0231611839577267	0.00895046926904863	1	1.00558053963129	4033.42113674881	0	14942.1150943396	1	1	1	1	2019-05-24T18:23:41.415	NG_ecoli_LTEE_151_DM25	-0	-0	160.825	DIA_100X_EMPTY_1x1_100ms	adf1ca1c-8a69-4a97-b262-bd05473bbe10	EPI_100X_YFP_1x1_200ms_25sola	EPI_100X_RFP_1x1_200ms_25sola
76	23	15.1449542917282	349	-39.8093072595561	732.52435530086	780.404011461318	809787	2320.30659025788	150.707806541434	288.77431551264	0	1649353	4725.93982808023	1357.98981507637	1327.16026020437	0	NaN	NaN	NaN	NaN	NaN	306.469453162401	0.999945797757652	21.6651067868565	18.1304433241486	13.6963726988688	4.74067050661067	0.0132064327793193	0.00759881747934628	0	1.00179924760395	3191.99238033948	1	12734.1547277937	1	1	1	1	2019-05-24T18:23:41.415	NG_ecoli_LTEE_151_DM25	-0	-0	160.825	DIA_100X_EMPTY_1x1_100ms	9a85a73b-3d1c-4097-b993-ade5f93640d3	EPI_100X_YFP_1x1_200ms_25sola	EPI_100X_RFP_1x1_200ms_25sola
77	31	15.4886669791904	481	38.9935967915036	738.519750519751	433.746361746362	1119602	2327.65488565489	150.707806541434	288.77431551264	2	1095751	2278.06860706861	1357.98981507637	1327.16026020437	0	NaN	NaN	NaN	NaN	NaN	407.000489231928	0.993582034434978	29.5309553157315	16.062155712745	13.1404443280587	4.04136620304902	0.0452483679638487	0.0166423482902255	1	1.01415415911962	4004.86129305476	0	14144.2681912682	1	1	1	1	2019-05-24T18:23:41.415	NG_ecoli_LTEE_151_DM25	-0	-0	160.825	DIA_100X_EMPTY_1x1_100ms	e777d5c0-8590-4778-81cf-8790a21869d9	EPI_100X_YFP_1x1_200ms_25sola	EPI_100X_RFP_1x1_200ms_25sola
78	30	14.3333448349837	430	41.275752207069	750.8	106.420930232558	1126629	2620.06744186046	150.707806541434	288.77431551264	1	365851	850.816279069767	1357.98981507637	1327.16026020437	0	NaN	NaN	NaN	NaN	NaN	353.451145347101	0.996270514814106	28.3112303154788	14.5338617460044	11.9879226613739	3.75429682816175	0.00615289877576353	0.00332654988275655	1	1.00015756762191	3195.48283606002	0	14987.4325581395	1	1	1	1	2019-05-24T18:23:41.415	NG_ecoli_LTEE_151_DM25	-0	-0	160.825	DIA_100X_EMPTY_1x1_100ms	4d699304-5ae8-47aa-9a5d-1facd5cc96bf	EPI_100X_YFP_1x1_200ms_25sola	EPI_100X_RFP_1x1_200ms_25sola
79	33	15.3815047905776	508	27.4221804633109	754.761811023622	1430.52755905512	11389831	22420.9271653543	150.707806541434	288.77431551264	3	845232	1663.84251968504	1357.98981507637	1327.16026020437	0	NaN	NaN	NaN	NaN	NaN	413.250083879679	0.97811000931512	31.3300032351981	16.0260446243848	12.7239865724918	3.65477296804487	0.050687779580468	0.0223347871947872	1	1.03406876901415	3983.79264394951	0	15183.7342519685	1	1	1	1	2019-05-24T18:23:41.415	NG_ecoli_LTEE_151_DM25	-0	-0	160.825	DIA_100X_EMPTY_1x1_100ms	3d2d27ae-e733-4ebf-9ea9-80d1f478cb50	EPI_100X_YFP_1x1_200ms_25sola	EPI_100X_RFP_1x1_200ms_25sola
80	24	13.4304702940579	323	-15.3360409614739	756.396284829721	360.179566563468	1366559	4230.83281733746	150.707806541434	288.77431551264	1	440576	1364.01238390093	1357.98981507637	1327.16026020437	0	NaN	NaN	NaN	NaN	NaN	284.024466270681	0.99994705357781	23.529877311062	14.4673908571851	11.6693940966665	3.69919190886166	0.0189639197188959	0.0101327921343271	0	1.00385633564634	2516.55344477647	1	15165.7213622291	1	1	1	1	2019-05-24T18:23:41.415	NG_ecoli_LTEE_151_DM25	-0	-0	160.825	DIA_100X_EMPTY_1x1_100ms	6d7c7d52-0e99-4e50-8fc2-0f2c071193bb	EPI_100X_YFP_1x1_200ms_25sola	EPI_100X_RFP_1x1_200ms_25sola
81	30	13.3112239468963	400	48.3568195413534	763.56	377.7125	2616286	6540.715	150.707806541434	288.77431551264	2	753173	1882.9325	1357.98981507637	1327.16026020437	0	NaN	NaN	NaN	NaN	NaN	354.839035177835	0.987286972846129	28.777649089597	14.7125037156171	11.9041814317282	3.5027790224408	0.0238825061847386	0.00906902855277192	1	1.00480679844398	3202.90655740618	1	14913.94	1	1	1	1	2019-05-24T18:23:41.415	NG_ecoli_LTEE_151_DM25	-0	-0	160.825	DIA_100X_EMPTY_1x1_100ms	4270b280-7652-4e09-84e2-4fe16605d0e6	EPI_100X_YFP_1x1_200ms_25sola	EPI_100X_RFP_1x1_200ms_25sola
82	26	15.7234421776792	410	13.4496310525837	800.104878048781	1152.91219512195	899406	2193.67317073171	150.707806541434	288.77431551264	2	409288	998.263414634146	1357.98981507637	1327.16026020437	0	NaN	NaN	NaN	NaN	NaN	333.421744973662	0.999928790261247	24.8773196804436	16.0292128938704	12.9010533400564	4.1568976000199	0.0215246218702209	0.0124267765288739	0	1.00647144242711	3251.94962966737	0	14860.3365853659	1	1	1	1	2019-05-24T18:23:41.415	NG_ecoli_LTEE_151_DM25	-0	-0	160.825	DIA_100X_EMPTY_1x1_100ms	76809f8f-3fd2-433b-bf7d-309985dc245b	EPI_100X_YFP_1x1_200ms_25sola	EPI_100X_RFP_1x1_200ms_25sola
83	26	14.0218071138989	366	39.7967427141436	835.546448087432	1902	1142167	3120.67486338798	150.707806541434	288.77431551264	3	288403	787.986338797814	1357.98981507637	1327.16026020437	0	NaN	NaN	NaN	NaN	NaN	308.536834946158	0.99920178545644	25.2360981265108	14.3395895392204	11.8760320608334	3.56365943523996	0.0122592106703026	0.00689356170259208	0	1.00204780603171	2795.4698428078	0	14109.3360655738	1	1	1	1	2019-05-24T18:23:41.415	NG_ecoli_LTEE_151_DM25	-0	-0	160.825	DIA_100X_EMPTY_1x1_100ms	90509ab3-71a8-44ea-8ab1-73f0044ffaa1	EPI_100X_YFP_1x1_200ms_25sola	EPI_100X_RFP_1x1_200ms_25sola
84	27	15.2342370874618	412	-49.4191190710741	838.466019417476	343.594660194175	134009	325.264563106796	150.707806541434	288.77431551264	0	5191597	12600.963592233	1357.98981507637	1327.16026020437	0	NaN	NaN	NaN	NaN	NaN	359.057479111332	0.899332710768781	28.9211354327895	20.3507347463891	11.8261268546584	4.59701122555209	0.0912510708056875	0.0284683455084668	2	1.03022255157087	3176.80302048734	0	18703.0776699029	1	1	1	1	2019-05-24T18:23:41.415	NG_ecoli_LTEE_151_DM25	-0	-0	160.825	DIA_100X_EMPTY_1x1_100ms	7504030c-2df2-4ea3-9f5b-b49387c96913	EPI_100X_YFP_1x1_200ms_25sola	EPI_100X_RFP_1x1_200ms_25sola
85	30	13.4357285144586	403	46.2854736895454	848.610421836228	484.70223325062	91859	227.937965260546	150.707806541434	288.77431551264	0	10282387	25514.6079404467	1357.98981507637	1327.16026020437	0	NaN	NaN	NaN	NaN	NaN	337.757786769261	0.968939252057113	27.9078519242983	15.7334623158405	11.6190684456627	3.76785344497129	0.0363390812291784	0.0152834156662889	2	1.0145158251896	2959.0950226685	0	18897.0148883375	1	1	1	1	2019-05-24T18:23:41.415	NG_ecoli_LTEE_151_DM25	-0	-0	160.825	DIA_100X_EMPTY_1x1_100ms	d4303234-7469-4ac5-9a70-039b7c88d7e9	EPI_100X_YFP_1x1_200ms_25sola	EPI_100X_RFP_1x1_200ms_25sola
86	49	14.8107791297454	726	49.4507106862269	851.389807162534	441.449035812672	1084082	1493.2258953168	150.707806541434	288.77431551264	0	3056810	4210.48209366391	1357.98981507637	1327.16026020437	0	NaN	NaN	NaN	NaN	NaN	581.601409174911	0.936106178569882	47.8756639532224	14.2859652656031	11.8924699496102	2.75388514880211	0.0127744518143747	0.00644090072284897	2	1.00099534412341	5318.00592307076	0	15387.479338843	1	1	1	1	2019-05-24T18:23:41.415	NG_ecoli_LTEE_151_DM25	-0	-0	160.825	DIA_100X_EMPTY_1x1_100ms	fb608b8c-4fe5-45ff-b49e-a8e39b82447e	EPI_100X_YFP_1x1_200ms_25sola	EPI_100X_RFP_1x1_200ms_25sola
87	22	10.8885694898059	240	-31.9763104122579	868.508333333333	169.8625	62280	259.5	150.707806541434	288.77431551264	0	403601	1681.67083333333	1357.98981507637	1327.16026020437	0	NaN	NaN	NaN	NaN	NaN	252.251930972865	0.955129405465142	24.0936601283121	13.9521368791457	9.98146592051482	3.40185898036	0.0324777845013224	0.0129874440530503	1	1.00458365502374	1885.30369087477	1	19055.6041666667	1	1	1	1	2019-05-24T18:23:41.415	NG_ecoli_LTEE_151_DM25	-0	-0	160.825	DIA_100X_EMPTY_1x1_100ms	793926e8-0da8-4677-9560-f2378bf1f29c	EPI_100X_YFP_1x1_200ms_25sola	EPI_100X_RFP_1x1_200ms_25sola
88	22	13.1428817816126	289	-31.6947356837211	876.083044982699	154.968858131488	128198	443.59169550173	150.707806541434	288.77431551264	0	386632	1337.82698961938	1357.98981507637	1327.16026020437	0	NaN	NaN	NaN	NaN	NaN	246.371861325305	0.999892498681575	19.7681504191774	15.8717654932928	11.7459057447112	4.53673604423193	0.052537159964225	0.00408770322149302	1	1.00022684200669	2142.04673214775	1	16907.7128027682	1	1	1	1	2019-05-24T18:23:41.415	NG_ecoli_LTEE_151_DM25	-0	-0	160.825	DIA_100X_EMPTY_1x1_100ms	89ef32ad-be92-40ee-9ae7-70577bf8f1fa	EPI_100X_YFP_1x1_200ms_25sola	EPI_100X_RFP_1x1_200ms_25sola
89	31	13.1241235186808	407	43.4321594983785	879.891891891892	1260.86240786241	1237287	3040.0171990172	150.707806541434	288.77431551264	0	2695986	6624.04422604423	1357.98981507637	1327.16026020437	0	NaN	NaN	NaN	NaN	NaN	370.47195568643	0.914687336498837	30.9381005306531	14.529669902935	11.3331111867869	3.17406194128431	0.0924694744303343	0.0443499541425007	0	1.13093836400415	3120.91418264098	1	16003.828009828	1	1	1	1	2019-05-24T18:23:41.415	NG_ecoli_LTEE_151_DM25	-0	-0	160.825	DIA_100X_EMPTY_1x1_100ms	2bf3183c-99a7-4e4b-a721-58dd953024b7	EPI_100X_YFP_1x1_200ms_25sola	EPI_100X_RFP_1x1_200ms_25sola
90	28	9.28340263666719	260	-13.2441040585277	883.084615384615	1728.38076923077	59754	229.823076923077	150.707806541434	288.77431551264	0	318359	1224.45769230769	1357.98981507637	1327.16026020437	0	NaN	NaN	NaN	NaN	NaN	275.429516817806	0.880327743512388	26.6041631357907	14.5637590645601	9.85912856200893	3.46706585089518	0.0203448233139008	0.00835960110461008	3	1.0026146031752	2031.03095816424	0	20365.4730769231	1	1	1	1	2019-05-24T18:23:41.415	NG_ecoli_LTEE_151_DM25	-0	-0	160.825	DIA_100X_EMPTY_1x1_100ms	77706822-eabb-42f5-98e8-bc53100c9e44	EPI_100X_YFP_1x1_200ms_25sola	EPI_100X_RFP_1x1_200ms_25sola
91	32	19.1853505117216	614	16.1906340080571	901.228013029316	1267.51628664495	5697271	9278.94299674267	150.707806541434	288.77431551264	5	2650049	4316.04071661238	1357.98981507637	1327.16026020437	0	NaN	NaN	NaN	NaN	NaN	528.607268759464	0.99034574265876	31.5365824748413	24.2977825675824	16.1912659091354	7.02795034091044	0.0297720736587763	0.0136973272705	2	1.01484234103858	6493.30974616653	1	15708.7280130293	1	1	1	1	2019-05-24T18:23:41.415	NG_ecoli_LTEE_151_DM25	-0	-0	160.825	DIA_100X_EMPTY_1x1_100ms	2f992fcb-2053-4d7d-ba5b-a85fa0dfe1a8	EPI_100X_YFP_1x1_200ms_25sola	EPI_100X_RFP_1x1_200ms_25sola
92	26	12.5340249275236	326	35.4414789374864	904.628834355828	1996.71472392638	88625	271.855828220859	150.707806541434	288.77431551264	0	320977	984.592024539877	1357.98981507637	1327.16026020437	0	NaN	NaN	NaN	NaN	NaN	292.104693139185	0.910378197105194	26.1177516427748	14.7987515224299	10.7659146904344	3.29342690980858	0.00652768173589906	0.00240912963479965	3	1.00006213569154	2377.53838569821	0	18729.3957055215	1	1	1	1	2019-05-24T18:23:41.415	NG_ecoli_LTEE_151_DM25	-0	-0	160.825	DIA_100X_EMPTY_1x1_100ms	43da6dd4-0b49-4195-a80f-e02fe4179069	EPI_100X_YFP_1x1_200ms_25sola	EPI_100X_RFP_1x1_200ms_25sola
93	30	10.4391472614405	314	-27.4666930959635	908.337579617834	640.509554140127	139875	445.46178343949	150.707806541434	288.77431551264	0	2492331	7937.35987261147	1357.98981507637	1327.16026020437	0	NaN	NaN	NaN	NaN	NaN	351.411795683273	0.872725988683816	34.5449954659378	12.7410502054183	9.81325025774839	2.64677924205591	0.0724455521870846	0.0280196824287196	0	1.06346332692029	2612.76752924103	1	19338.2070063694	1	1	1	1	2019-05-24T18:23:41.415	NG_ecoli_LTEE_151_DM25	-0	-0	160.825	DIA_100X_EMPTY_1x1_100ms	19fe477c-b7b0-4d7e-a9f6-e4abf98d62b9	EPI_100X_YFP_1x1_200ms_25sola	EPI_100X_RFP_1x1_200ms_25sola
94	28	13.7987542069692	386	45.4985625287706	916.487046632124	1209.11139896373	158419	410.411917098446	150.707806541434	288.77431551264	0	3951855	10237.9663212435	1357.98981507637	1327.16026020437	0	NaN	NaN	NaN	NaN	NaN	360.821328789599	0.942111123493651	28.0459605565954	16.7333226086099	12.3491328786658	3.64388731486151	0.0676729473941921	0.0280978416554953	3	1.04628820623464	3359.1788538719	0	18511.5466321244	1	1	1	1	2019-05-24T18:23:41.415	NG_ecoli_LTEE_151_DM25	-0	-0	160.825	DIA_100X_EMPTY_1x1_100ms	b5db92c7-4491-44f0-971b-7f5624b5076c	EPI_100X_YFP_1x1_200ms_25sola	EPI_100X_RFP_1x1_200ms_25sola
95	40	14.9290076134987	598	37.4929106686132	921.770903010033	630.556856187291	1615835	2702.0652173913	150.707806541434	288.77431551264	2	2607890	4361.02006688963	1357.98981507637	1327.16026020437	0	NaN	NaN	NaN	NaN	NaN	498.006502245426	0.916657052805844	39.9882889565105	15.7778785852752	12.1883040522191	3.16418038012035	0.0324831662298265	0.0101193062761192	3	1.00420802226082	4665.61890897363	2	16282.279264214	1	1	1	1	2019-05-24T18:23:41.415	NG_ecoli_LTEE_151_DM25	-0	-0	160.825	DIA_100X_EMPTY_1x1_100ms	ab100387-75a6-44d2-8cab-c928650f933d	EPI_100X_YFP_1x1_200ms_25sola	EPI_100X_RFP_1x1_200ms_25sola
96	26	14.1933965603341	370	32.7734058252214	929.405405405405	336.67027027027	8830686	23866.7189189189	150.707806541434	288.77431551264	2	339752	918.248648648649	1357.98981507637	1327.16026020437	0	NaN	NaN	NaN	NaN	NaN	301.593634592536	0.999019831233609	24.9229822962559	14.5959521376031	11.8118594736336	3.53739318199723	0.0098652201998228	0.00419614606890622	1	1.00066257418112	2731.02976427963	0	14333.7648648649	1	1	1	1	2019-05-24T18:23:41.415	NG_ecoli_LTEE_151_DM25	-0	-0	160.825	DIA_100X_EMPTY_1x1_100ms	c8927222-4058-4a17-bc23-15379c192c35	EPI_100X_YFP_1x1_200ms_25sola	EPI_100X_RFP_1x1_200ms_25sola
97	24	13.8249123110353	333	1.81595233810035	930.783783783784	1724.84684684685	2177999	6540.53753753754	150.707806541434	288.77431551264	2	344134	1033.43543543544	1357.98981507637	1327.16026020437	0	NaN	NaN	NaN	NaN	NaN	280.327369604072	0.999824413871933	22.2656383005744	15.6562051756053	11.9621363139136	4.15362893421094	0.0405219393274141	0.0213606060091027	0	1.01623995764324	2502.31814621576	0	14784.9009009009	1	1	1	1	2019-05-24T18:23:41.415	NG_ecoli_LTEE_151_DM25	-0	-0	160.825	DIA_100X_EMPTY_1x1_100ms	dda36ab9-67c4-4241-8189-398651c86a68	EPI_100X_YFP_1x1_200ms_25sola	EPI_100X_RFP_1x1_200ms_25sola
98	24	10.9364543310922	263	-3.36729507427035	932.589353612167	671.292775665399	61459	233.684410646388	150.707806541434	288.77431551264	0	584222	2221.37642585551	1357.98981507637	1327.16026020437	0	NaN	NaN	NaN	NaN	NaN	257.846510005564	0.943605875304763	26.0784684360387	13.6120287265765	9.33887857227374	3.99344338216799	0.103992646761462	0.023584257327552	3	1.02653786691615	1786.32888406887	0	19414.6882129278	1	1	1	1	2019-05-24T18:23:41.415	NG_ecoli_LTEE_151_DM25	-0	-0	160.825	DIA_100X_EMPTY_1x1_100ms	da7eb79c-73b0-49e6-bb84-d04bd4c322cb	EPI_100X_YFP_1x1_200ms_25sola	EPI_100X_RFP_1x1_200ms_25sola
99	8	4.50231774053897	37	-49.9996293004722	929.432432432432	620.945945945946	52499	1418.89189189189	150.707806541434	288.77431551264	0	257813	6967.91891891892	1357.98981507637	1327.16026020437	0	NaN	NaN	NaN	NaN	NaN	113.177774488722	0.999695635818233	NaN	NaN	NaN	NaN	NaN	NaN	NaN	NaN	NaN	1	19083.1351351351	1	1	1	1	2019-05-24T18:23:41.415	NG_ecoli_LTEE_151_DM25	-0	-0	160.825	DIA_100X_EMPTY_1x1_100ms	1d41d7d7-f00a-4661-ade1-674556a96de5	EPI_100X_YFP_1x1_200ms_25sola	EPI_100X_RFP_1x1_200ms_25sola
100	31	14.3299802302763	445	9.59588288247889	940.934831460674	936.898876404494	130091	292.339325842697	150.707806541434	288.77431551264	0	6432041	14454.0247191011	1357.98981507637	1327.16026020437	0	NaN	NaN	NaN	NaN	NaN	376.345624501967	0.820180890962335	34.1228477705929	14.3829371376771	10.2785000271602	3.29645972011233	0.120542684865357	0.0555956515873764	1	1.28353397484629	2831.35700422557	0	18331.7325842697	1	1	1	1	2019-05-24T18:23:41.415	NG_ecoli_LTEE_151_DM25	-0	-0	160.825	DIA_100X_EMPTY_1x1_100ms	142fab63-6821-4c04-b4df-6b404b218e18	EPI_100X_YFP_1x1_200ms_25sola	EPI_100X_RFP_1x1_200ms_25sola
101	27	11.5382266774797	314	3.08117688647613	949.652866242038	1918.75796178344	87713	279.34076433121	150.707806541434	288.77431551264	0	1975964	6292.87898089172	1357.98981507637	1327.16026020437	0	NaN	NaN	NaN	NaN	NaN	290.303054386126	0.897096095792087	31.0362787755498	12.8558692874325	8.7366005432958	3.35553114792313	0.146517498925217	0.043959728231639	1	1.11596477696116	1860.56344517491	0	20055.8885350318	1	1	1	1	2019-05-24T18:23:41.415	NG_ecoli_LTEE_151_DM25	-0	-0	160.825	DIA_100X_EMPTY_1x1_100ms	c21eb67d-e260-4013-81d2-d471d7beb82d	EPI_100X_YFP_1x1_200ms_25sola	EPI_100X_RFP_1x1_200ms_25sola
102	28	12.7849169933973	358	45.7294203049455	949.784916201117	1502.74860335196	78103	218.164804469274	150.707806541434	288.77431551264	0	7368278	20581.782122905	1357.98981507637	1327.16026020437	0	NaN	NaN	NaN	NaN	NaN	295.075409195404	0.996907674108347	24.9569542893897	15.6669424240855	11.4508933721982	3.96966283695857	0.019671167595309	0.00871192244141624	1	1.00215355282436	2570.16027197664	0	17769.9273743017	1	1	1	1	2019-05-24T18:23:41.415	NG_ecoli_LTEE_151_DM25	-0	-0	160.825	DIA_100X_EMPTY_1x1_100ms	40da69ed-73c5-4858-9c74-21fddc8a4bcf	EPI_100X_YFP_1x1_200ms_25sola	EPI_100X_RFP_1x1_200ms_25sola
103	22	13.3721678578336	295	-49.8867561312872	949.667796610169	804.583050847458	88475	299.915254237288	150.707806541434	288.77431551264	0	1275318	4323.11186440678	1357.98981507637	1327.16026020437	0	NaN	NaN	NaN	NaN	NaN	251.602558838602	0.999739004743131	NaN	NaN	NaN	NaN	NaN	NaN	NaN	NaN	NaN	0	17759.613559322	1	1	1	1	2019-05-24T18:23:41.415	NG_ecoli_LTEE_151_DM25	-0	-0	160.825	DIA_100X_EMPTY_1x1_100ms	d88b4d3f-17ce-43e6-b8d7-05a64dac6627	EPI_100X_YFP_1x1_200ms_25sola	EPI_100X_RFP_1x1_200ms_25sola
104	34	17.061664216253	581	26.6450793694854	976.736660929432	646.378657487091	1538964	2648.81927710843	150.707806541434	288.77431551264	0	1235964	2127.30464716007	1357.98981507637	1327.16026020437	0	NaN	NaN	NaN	NaN	NaN	457.803541886792	0.978167793585973	31.6410642149197	17.1406204669299	14.0996941499311	3.8939938389795	0.0103304262521963	0.00431413298970568	2	1.00149361472059	4940.37991691919	0	14680.5507745267	1	1	1	1	2019-05-24T18:23:41.415	NG_ecoli_LTEE_151_DM25	-0	-0	160.825	DIA_100X_EMPTY_1x1_100ms	685f817b-18df-4746-b7e1-f650f0acbaad	EPI_100X_YFP_1x1_200ms_25sola	EPI_100X_RFP_1x1_200ms_25sola
105	19	11.6777462095067	223	-49.0161349947677	970.582959641256	836.152466367713	155858	698.914798206278	150.707806541434	288.77431551264	0	315641	1415.43049327354	1357.98981507637	1327.16026020437	0	NaN	NaN	NaN	NaN	NaN	196.409519352305	0.999877604644114	17.5172312802009	14.7859105653847	10.6664604369438	4.1620726336774	0.000490526640824953	0.000268068244771432	1	1.00000135268428	1565.29428309594	0	16282	1	1	1	1	2019-05-24T18:23:41.415	NG_ecoli_LTEE_151_DM25	-0	-0	160.825	DIA_100X_EMPTY_1x1_100ms	dacfde26-c9c2-43da-a9bb-ee5ec8add128	EPI_100X_YFP_1x1_200ms_25sola	EPI_100X_RFP_1x1_200ms_25sola
106	14	8.70087208427188	122	-49.9993320244016	974.827868852459	1398.70491803279	56927	466.614754098361	150.707806541434	288.77431551264	0	1624933	13319.1229508197	1357.98981507637	1327.16026020437	0	NaN	NaN	NaN	NaN	NaN	140.830441344217	0.999670468364727	13.7253948246307	13.1864278364275	9.5180357383084	3.95902139673833	0.00635784369157584	0.00370740872844179	0	1.00017137225965	976.583517001358	2	17319.3524590164	1	1	1	1	2019-05-24T18:23:41.415	NG_ecoli_LTEE_151_DM25	-0	-0	160.825	DIA_100X_EMPTY_1x1_100ms	34a10670-62a0-4267-9cbd-f2e7c75a1c4d	EPI_100X_YFP_1x1_200ms_25sola	EPI_100X_RFP_1x1_200ms_25sola
107	44	11.9430263190463	525	27.1894262174997	985.457142857143	540.605714285714	104554	199.150476190476	150.707806541434	288.77431551264	0	10878609	20721.16	1357.98981507637	1327.16026020437	0	NaN	NaN	NaN	NaN	NaN	530.210717198013	0.843897759648457	46.7254041054324	15.1037560837458	10.8721117342579	3.11070765182603	0.0958041799587734	0.029241632970949	4	1.03841770843886	4337.81235662227	0	19853.3142857143	1	1	1	1	2019-05-24T18:23:41.415	NG_ecoli_LTEE_151_DM25	-0	-0	160.825	DIA_100X_EMPTY_1x1_100ms	1eb3660b-34ec-4a37-966f-1781e6639636	EPI_100X_YFP_1x1_200ms_25sola	EPI_100X_RFP_1x1_200ms_25sola
108	37	15.1397676116577	561	46.8755714210874	990.538324420677	197.438502673797	1882375	3355.39215686275	150.707806541434	288.77431551264	2	1773386	3161.11586452763	1357.98981507637	1327.16026020437	0	NaN	NaN	NaN	NaN	NaN	452.840554453886	0.971405781288726	35.9846623421224	14.5124209501378	12.0829609493784	3.48891736546167	0.0135371034306848	0.00425184163591797	1	1.00138766964904	4126.23593583732	0	14591.9643493761	1	1	1	1	2019-05-24T18:23:41.415	NG_ecoli_LTEE_151_DM25	-0	-0	160.825	DIA_100X_EMPTY_1x1_100ms	80abc01a-1240-447b-bfd5-7872ea8dd211	EPI_100X_YFP_1x1_200ms_25sola	EPI_100X_RFP_1x1_200ms_25sola
109	12	7.2437303150375	87	-49.9997849200305	979.172413793103	1409.70114942529	56232	646.344827586207	150.707806541434	288.77431551264	0	1082894	12447.0574712644	1357.98981507637	1327.16026020437	0	NaN	NaN	NaN	NaN	NaN	130.650251740269	0.999822514096912	13.225405762236	12.5889099619942	9.13734732244135	3.76734082963149	0.0038798887416377	0.00208475333544668	0	1.0000488443746	867.239705529352	2	19115.816091954	1	1	1	1	2019-05-24T18:23:41.415	NG_ecoli_LTEE_151_DM25	-0	-0	160.825	DIA_100X_EMPTY_1x1_100ms	91302332-84d2-4d5f-a1e7-60daf1a36461	EPI_100X_YFP_1x1_200ms_25sola	EPI_100X_RFP_1x1_200ms_25sola
110	31	14.5202138818305	450	46.1028536469151	992.366666666667	1433.36	3862841	8584.09111111111	150.707806541434	288.77431551264	2	1610579	3579.06444444444	1357.98981507637	1327.16026020437	0	NaN	NaN	NaN	NaN	NaN	358.934539975958	0.997649929601831	28.573519681452	14.6968374146757	12.2202904230994	3.5935140157353	0.0229817511187259	0.00895908918313038	0	1.00448291234616	3351.32600114251	1	15484.9355555556	1	1	1	1	2019-05-24T18:23:41.415	NG_ecoli_LTEE_151_DM25	-0	-0	160.825	DIA_100X_EMPTY_1x1_100ms	504f5ea5-3830-4bd8-b6e0-df036bdc9466	EPI_100X_YFP_1x1_200ms_25sola	EPI_100X_RFP_1x1_200ms_25sola
111	16	8.91614308120344	143	-49.8767539048309	988.776223776224	1405.12587412587	95212	665.818181818182	150.707806541434	288.77431551264	0	1757001	12286.7202797203	1357.98981507637	1327.16026020437	0	NaN	NaN	NaN	NaN	NaN	174.930327959091	0.98511857588089	18.4092434746774	12.7400678300334	8.91431015483382	3.45152930827945	0.0206131800799633	0.0100576556582705	1	1.00254644427146	1148.9504610102	2	19918.0489510489	1	1	1	1	2019-05-24T18:23:41.415	NG_ecoli_LTEE_151_DM25	-0	-0	160.825	DIA_100X_EMPTY_1x1_100ms	e472e584-b32c-4fef-b8fd-dbc172f8a36d	EPI_100X_YFP_1x1_200ms_25sola	EPI_100X_RFP_1x1_200ms_25sola
112	36	13.9967134976167	504	47.9381510903456	997.793650793651	1121.16468253968	9339761	18531.2718253968	150.707806541434	288.77431551264	2	441997	876.978174603175	1357.98981507637	1327.16026020437	0	NaN	NaN	NaN	NaN	NaN	411.042559388172	0.908963488179634	34.4458811081231	14.5720812098791	11.6225660563122	3.07298932403319	0.0280549999194504	0.0112763794908802	1	1.0106039704251	3654.52742996547	0	13996.0833333333	1	1	1	1	2019-05-24T18:23:41.415	NG_ecoli_LTEE_151_DM25	-0	-0	160.825	DIA_100X_EMPTY_1x1_100ms	1d0402fd-7dc7-4c1f-a549-1c0aa9daa135	EPI_100X_YFP_1x1_200ms_25sola	EPI_100X_RFP_1x1_200ms_25sola
113	13	9.69823226333433	127	-49.9995829883587	991.40157480315	837.889763779528	34260	269.763779527559	150.707806541434	288.77431551264	0	951338	7490.85039370079	1357.98981507637	1327.16026020437	0	NaN	NaN	NaN	NaN	NaN	142.243439469835	0.999766019378559	13.9466294226868	12.9856598348089	9.48457593720591	3.89269473447314	0.00266930021023185	0.00156477735800042	0	1.00003177070182	985.360114238229	2	19310.2755905512	1	1	1	1	2019-05-24T18:23:41.415	NG_ecoli_LTEE_151_DM25	-0	-0	160.825	DIA_100X_EMPTY_1x1_100ms	b7044de8-d68b-4810-8770-54556e836433	EPI_100X_YFP_1x1_200ms_25sola	EPI_100X_RFP_1x1_200ms_25sola
114	19	10.1963176365741	195	-40.7462103702887	999.046153846154	682.764102564103	65512	335.958974358974	150.707806541434	288.77431551264	0	2657558	13628.5025641026	1357.98981507637	1327.16026020437	0	NaN	NaN	NaN	NaN	NaN	201.313114932744	0.988890269267667	20.4443629485877	12.8960145930171	9.25800555212109	3.53649750592721	0.00984185236234637	0.00464643159290625	1	1.00020175533796	1376.25318655385	1	18021.7692307692	1	1	1	1	2019-05-24T18:23:41.415	NG_ecoli_LTEE_151_DM25	-0	-0	160.825	DIA_100X_EMPTY_1x1_100ms	b7ea005f-586d-40df-bdfe-5004822681a7	EPI_100X_YFP_1x1_200ms_25sola	EPI_100X_RFP_1x1_200ms_25sola
115	10	5.74946504391598	58	-49.9998580322135	997.965517241379	828.48275862069	15921	274.5	150.707806541434	288.77431551264	0	527522	9095.20689655172	1357.98981507637	1327.16026020437	0	NaN	NaN	NaN	NaN	NaN	124.005946926454	0.999774678626094	NaN	NaN	NaN	NaN	NaN	NaN	NaN	NaN	NaN	2	20306.8448275862	1	1	1	1	2019-05-24T18:23:41.415	NG_ecoli_LTEE_151_DM25	-0	-0	160.825	DIA_100X_EMPTY_1x1_100ms	36e69a77-62d2-4ee9-9292-b11a5feb0e05	EPI_100X_YFP_1x1_200ms_25sola	EPI_100X_RFP_1x1_200ms_25sola
116	7	3.99116403719235	29	-49.9995895523082	1000.24137931034	1422.96551724138	86564	2984.96551724138	150.707806541434	288.77431551264	0	205229	7076.86206896552	1357.98981507637	1327.16026020437	0	NaN	NaN	NaN	NaN	NaN	111.205496664811	0.999714519533101	NaN	NaN	NaN	NaN	NaN	NaN	NaN	NaN	NaN	1	19591	1	1	1	1	2019-05-24T18:23:41.415	NG_ecoli_LTEE_151_DM25	-0	-0	160.825	DIA_100X_EMPTY_1x1_100ms	25c6a6c5-62bf-4b0a-b9f3-5ee4f5820cd7	EPI_100X_YFP_1x1_200ms_25sola	EPI_100X_RFP_1x1_200ms_25sola
117	33	12.9594175161341	428	48.5679967973869	1011.36448598131	26.2733644859813	140418	328.079439252336	150.707806541434	288.77431551264	0	5617972	13126.1028037383	1357.98981507637	1327.16026020437	0	NaN	NaN	NaN	NaN	NaN	400.884656365343	0.946564803230857	32.5164561572106	15.1371629360357	12.0498846419544	3.16411316704106	0.0197504975506584	0.00789052224037469	1	1.00244903701029	3708.16343647469	0	18154.5023364486	1	1	1	1	2019-05-24T18:23:41.415	NG_ecoli_LTEE_151_DM25	-0	-0	160.825	DIA_100X_EMPTY_1x1_100ms	000f86c9-4c79-4c79-92b0-8a379dbba832	EPI_100X_YFP_1x1_200ms_25sola	EPI_100X_RFP_1x1_200ms_25sola
118	9	4.31792932314334	39	-49.9994603962086	1001.5641025641	838.589743589744	8227	210.948717948718	150.707806541434	288.77431551264	0	256824	6585.23076923077	1357.98981507637	1327.16026020437	0	NaN	NaN	NaN	NaN	NaN	115.233412619656	0.999637123665381	NaN	NaN	NaN	NaN	NaN	NaN	NaN	NaN	NaN	2	20481.1794871795	1	1	1	1	2019-05-24T18:23:41.415	NG_ecoli_LTEE_151_DM25	-0	-0	160.825	DIA_100X_EMPTY_1x1_100ms	87dfc0fd-5e7a-4d49-8f63-ba52c8d9013f	EPI_100X_YFP_1x1_200ms_25sola	EPI_100X_RFP_1x1_200ms_25sola
119	16	9.39085960787113	151	-49.9339349253816	1011.49668874172	693.629139072848	42673	282.602649006623	150.707806541434	288.77431551264	0	1578998	10456.940397351	1357.98981507637	1327.16026020437	0	NaN	NaN	NaN	NaN	NaN	164.682163499823	0.999628745049924	16.3193961376314	12.4064100385215	9.6963842768499	3.33328104317677	0.010369425860073	0.00599905711644495	0	1.00061772069822	1205.0736860695	1	18580.8874172185	1	1	1	1	2019-05-24T18:23:41.415	NG_ecoli_LTEE_151_DM25	-0	-0	160.825	DIA_100X_EMPTY_1x1_100ms	2e50fe64-034e-46c3-a1f0-743aace3549c	EPI_100X_YFP_1x1_200ms_25sola	EPI_100X_RFP_1x1_200ms_25sola
120	25	9.63775028055061	242	-49.9762138114738	1019.63636363636	1557.23553719008	94060	388.677685950413	150.707806541434	288.77431551264	0	1556980	6433.80165289256	1357.98981507637	1327.16026020437	0	NaN	NaN	NaN	NaN	NaN	268.719546382636	0.818930032842701	27.9027818164853	16.2834942455801	7.93136908434619	4.70596696496546	0.0255207671162636	0.0121154008187335	1	1.00417728208313	1378.58549541791	0	19231.7768595041	1	1	1	1	2019-05-24T18:23:41.415	NG_ecoli_LTEE_151_DM25	-0	-0	160.825	DIA_100X_EMPTY_1x1_100ms	ec3e80cd-630c-45cc-ab6f-8b762fa1bc68	EPI_100X_YFP_1x1_200ms_25sola	EPI_100X_RFP_1x1_200ms_25sola
121	24	13.586817843036	326	-24.1269290298486	1025.20858895706	641.546012269939	5519483	16930.9294478528	150.707806541434	288.77431551264	2	388593	1192.00306748466	1357.98981507637	1327.16026020437	0	NaN	NaN	NaN	NaN	NaN	279.109013428432	0.999928732183789	22.1411041013829	15.5503566389795	12.1466873424969	4.01911814081069	0.00737750642310927	0.00379484656952506	1	1.0005039813394	2565.69401370285	0	14728.2024539877	1	1	1	1	2019-05-24T18:23:41.415	NG_ecoli_LTEE_151_DM25	-0	-0	160.825	DIA_100X_EMPTY_1x1_100ms	e522ac98-38df-41ff-95cc-607ec1bdf3f0	EPI_100X_YFP_1x1_200ms_25sola	EPI_100X_RFP_1x1_200ms_25sola
122	42	15.4658695036097	650	48.546663589493	1045.40153846154	1273.76615384615	2760409	4246.78307692308	150.707806541434	288.77431551264	2	2910790	4478.13846153846	1357.98981507637	1327.16026020437	0	NaN	NaN	NaN	NaN	NaN	529.121121328174	0.919608593367023	41.738944476719	16.0509423760069	12.3759784851264	3.22492653250503	0.0289393821676104	0.0136426169766587	1	1.01597595289643	5021.00246852763	0	15149.4738461538	1	1	1	1	2019-05-24T18:23:41.415	NG_ecoli_LTEE_151_DM25	-0	-0	160.825	DIA_100X_EMPTY_1x1_100ms	3de05b56-2a68-41c4-8594-ee9b989bef6d	EPI_100X_YFP_1x1_200ms_25sola	EPI_100X_RFP_1x1_200ms_25sola
123	30	15.6401149621407	470	44.8664026798953	1041.91063829787	1537.3914893617	1443726	3071.75744680851	150.707806541434	288.77431551264	1	3320879	7065.7	1357.98981507637	1327.16026020437	0	NaN	NaN	NaN	NaN	NaN	424.328682823662	0.981578433795478	30.0802381959544	17.154928452902	13.6994965646004	3.9026349137208	0.042376998469539	0.0235406307121174	1	1.03397752681175	4433.84358210621	1	15758.3	1	1	1	1	2019-05-24T18:23:41.415	NG_ecoli_LTEE_151_DM25	-0	-0	160.825	DIA_100X_EMPTY_1x1_100ms	beed6b0a-9ef3-4efb-a599-ff1f88a11289	EPI_100X_YFP_1x1_200ms_25sola	EPI_100X_RFP_1x1_200ms_25sola
124	40	17.3875070813822	697	43.251563187964	1063.8106169297	756.725968436155	10905142	15645.8278335725	150.707806541434	288.77431551264	6	1005218	1442.20659971306	1357.98981507637	1327.16026020437	0	NaN	NaN	NaN	NaN	NaN	553.062438524951	0.948070206341463	38.586904553761	17.3984048386488	14.0393561342628	3.62362768226896	0.021871474514191	0.00933945991490793	1	1.00467957988469	5973.43584759579	2	15281.6398852224	1	1	1	1	2019-05-24T18:23:41.415	NG_ecoli_LTEE_151_DM25	-0	-0	160.825	DIA_100X_EMPTY_1x1_100ms	396dcb3b-56d1-4915-ad1d-38c5feffda63	EPI_100X_YFP_1x1_200ms_25sola	EPI_100X_RFP_1x1_200ms_25sola
125	11	5.9312381026027	67	-49.9998270000127	1049.62686567164	1556.13432835821	36045	537.985074626866	150.707806541434	288.77431551264	0	468513	6992.73134328358	1357.98981507637	1327.16026020437	0	NaN	NaN	NaN	NaN	NaN	127.005780299509	0.999727047444872	NaN	NaN	NaN	NaN	NaN	NaN	NaN	NaN	NaN	2	19387.3134328358	1	1	1	1	2019-05-24T18:23:41.415	NG_ecoli_LTEE_151_DM25	-0	-0	160.825	DIA_100X_EMPTY_1x1_100ms	a0363cf4-e024-4643-abb2-1c5c768994ab	EPI_100X_YFP_1x1_200ms_25sola	EPI_100X_RFP_1x1_200ms_25sola
126	16	7.10689052925515	115	-49.8959968586641	1058.3652173913	770.991304347826	169720	1475.82608695652	150.707806541434	288.77431551264	0	312822	2720.19130434783	1357.98981507637	1327.16026020437	0	NaN	NaN	NaN	NaN	NaN	174.569223438327	0.999476975261722	18.295897202291	11.4930449623299	9.17888274050454	2.99235728382176	0.00661207727648525	0.00383456347588183	0	1.00032220572923	1210.66290705417	2	20379.6347826087	1	1	1	1	2019-05-24T18:23:41.415	NG_ecoli_LTEE_151_DM25	-0	-0	160.825	DIA_100X_EMPTY_1x1_100ms	d33c591a-f18d-41a1-bb7b-654d995b45fe	EPI_100X_YFP_1x1_200ms_25sola	EPI_100X_RFP_1x1_200ms_25sola
127	26	10.1054523654863	263	39.646144527257	1068.65019011407	1561.63117870722	87270	331.825095057034	150.707806541434	288.77431551264	0	5005485	19032.2623574144	1357.98981507637	1327.16026020437	0	NaN	NaN	NaN	NaN	NaN	250.816631058008	0.999830446868243	23.6752894812085	12.7530915660462	10.2646269433039	3.2990684678408	0.0129123611537342	0.00541949086419535	1	1.00108766401112	1959.16728128642	1	19464.6882129278	1	1	1	1	2019-05-24T18:23:41.415	NG_ecoli_LTEE_151_DM25	-0	-0	160.825	DIA_100X_EMPTY_1x1_100ms	cc86f498-ded4-4ab8-8b80-5a0a5f9eaffe	EPI_100X_YFP_1x1_200ms_25sola	EPI_100X_RFP_1x1_200ms_25sola
128	28	7.92623626676981	222	-49.9624684733912	1076.60810810811	1108.93243243243	50091	225.635135135135	150.707806541434	288.77431551264	0	802079	3612.96846846847	1357.98981507637	1327.16026020437	0	NaN	NaN	NaN	NaN	NaN	NaN	NaN	NaN	NaN	NaN	NaN	NaN	NaN	NaN	NaN	NaN	0	20664.2252252252	1	1	1	1	2019-05-24T18:23:41.415	NG_ecoli_LTEE_151_DM25	-0	-0	160.825	DIA_100X_EMPTY_1x1_100ms	8a6a14fd-05ce-45c9-84ce-fe749e262354	EPI_100X_YFP_1x1_200ms_25sola	EPI_100X_RFP_1x1_200ms_25sola
129	12	6.86746962053208	83	-49.9998357464919	1072.40963855422	775.807228915663	112005	1349.4578313253	150.707806541434	288.77431551264	0	217140	2616.14457831325	1357.98981507637	1327.16026020437	0	NaN	NaN	NaN	NaN	NaN	125.134127625429	0.999771872702176	13.0099732893363	12.2467906893477	9.00673576012592	3.60499946472619	0.00243226741657692	0.00144049241007687	0	1.00002249645067	828.89807195871	2	18868.9518072289	1	1	1	1	2019-05-24T18:23:41.415	NG_ecoli_LTEE_151_DM25	-0	-0	160.825	DIA_100X_EMPTY_1x1_100ms	727d85d9-4ede-43f7-9f74-b8e47e673d44	EPI_100X_YFP_1x1_200ms_25sola	EPI_100X_RFP_1x1_200ms_25sola
130	35	13.4072907820924	470	47.1852964793985	1088.00638297872	1264.15319148936	3352241	7132.42765957447	150.707806541434	288.77431551264	3	458441	975.406382978723	1357.98981507637	1327.16026020437	0	NaN	NaN	NaN	NaN	NaN	404.279471143059	0.922294411578831	34.1561083859684	14.1332909813045	11.5199325236644	2.96315474984159	0.0398075123060641	0.0185818001747902	1	1.02517391726148	3560.06670094957	1	15146.8638297872	1	1	1	1	2019-05-24T18:23:41.415	NG_ecoli_LTEE_151_DM25	-0	-0	160.825	DIA_100X_EMPTY_1x1_100ms	8538df56-116b-4fe6-bc29-72f88e185b23	EPI_100X_YFP_1x1_200ms_25sola	EPI_100X_RFP_1x1_200ms_25sola
131	28	14.1515971597174	397	42.8781857684964	1083.85894206549	1678.30478589421	154069	388.083123425693	150.707806541434	288.77431551264	0	4868464	12263.1335012594	1357.98981507637	1327.16026020437	0	NaN	NaN	NaN	NaN	NaN	345.555310199801	0.895961318488298	30.502516737288	13.4175314806271	10.5440621575946	2.92114784883035	0.122346191574212	0.0673380845909582	0	1.35116552119252	2663.43112325817	0	17586.3677581864	1	1	1	1	2019-05-24T18:23:41.415	NG_ecoli_LTEE_151_DM25	-0	-0	160.825	DIA_100X_EMPTY_1x1_100ms	0bd103bb-c758-433d-9cf6-875a003e0fc8	EPI_100X_YFP_1x1_200ms_25sola	EPI_100X_RFP_1x1_200ms_25sola
132	29	15.7012603247329	456	-5.69620363250198	1089.14035087719	1596.65131578947	1132444	2483.4298245614	150.707806541434	288.77431551264	1	2518800	5523.68421052632	1357.98981507637	1327.16026020437	0	NaN	NaN	NaN	NaN	NaN	393.926957986922	0.962545406568886	29.7767912977874	16.586771817126	12.7031321654652	3.78725902348998	0.076595021769972	0.0392271113003736	1	1.10217296713686	3773.89151372359	1	16704.6228070175	1	1	1	1	2019-05-24T18:23:41.415	NG_ecoli_LTEE_151_DM25	-0	-0	160.825	DIA_100X_EMPTY_1x1_100ms	2f8c0fd2-f74e-42ba-b047-c41633368c94	EPI_100X_YFP_1x1_200ms_25sola	EPI_100X_RFP_1x1_200ms_25sola
133	29	16.9421442350545	492	3.71428727423324	1098.94105691057	91.1280487804878	16945164	34441.3902439024	150.707806541434	288.77431551264	4	591919	1203.08739837398	1357.98981507637	1327.16026020437	0	NaN	NaN	NaN	NaN	NaN	389.680459823867	0.999855921204809	26.4530232959657	18.116378090531	13.9269528795141	4.92676943992004	0.043874940504391	0.0212642753317075	1	1.02320204941779	4029.74354385507	0	13407.7337398374	1	1	1	1	2019-05-24T18:23:41.415	NG_ecoli_LTEE_151_DM25	-0	-0	160.825	DIA_100X_EMPTY_1x1_100ms	8fe58835-ced1-4251-9f37-3248efdcbfdf	EPI_100X_YFP_1x1_200ms_25sola	EPI_100X_RFP_1x1_200ms_25sola
134	25	12.7987488901179	321	43.058761918602	1093.85046728972	248.542056074766	66583	207.423676012461	150.707806541434	288.77431551264	0	6626644	20643.7507788162	1357.98981507637	1327.16026020437	0	NaN	NaN	NaN	NaN	NaN	288.551968349502	0.972629873459852	25.377208370401	13.4023103556932	10.7390840591179	3.31250293356088	0.0396203350979263	0.0158597825975358	1	1.01036025136169	2298.62544877108	0	18778.507788162	1	1	1	1	2019-05-24T18:23:41.415	NG_ecoli_LTEE_151_DM25	-0	-0	160.825	DIA_100X_EMPTY_1x1_100ms	190cda6f-87c2-46eb-9d28-8cdf62b17a80	EPI_100X_YFP_1x1_200ms_25sola	EPI_100X_RFP_1x1_200ms_25sola
135	14	5.4198781183277	76	-49.9989256935363	1102.10526315789	650.855263157895	14459	190.25	150.707806541434	288.77431551264	0	123041	1618.96052631579	1357.98981507637	1327.16026020437	0	NaN	NaN	NaN	NaN	NaN	137.759447461633	0.999659214912588	15.7826788845305	10.7008989862575	7.2673738408309	3.46303619900629	0.000769561980609854	0.000361907161646927	0	1.00000183709914	654.674770123911	1	20069.6315789474	1	1	1	1	2019-05-24T18:23:41.415	NG_ecoli_LTEE_151_DM25	-0	-0	160.825	DIA_100X_EMPTY_1x1_100ms	9c33e955-41bb-44ce-bb4d-693883784e61	EPI_100X_YFP_1x1_200ms_25sola	EPI_100X_RFP_1x1_200ms_25sola
136	28	14.3832953524587	403	41.1585301222933	1109.74689826303	1255.14392059553	4996529	12398.3349875931	150.707806541434	288.77431551264	2	379064	940.605459057072	1357.98981507637	1327.16026020437	0	NaN	NaN	NaN	NaN	NaN	335.684456531696	0.997019692565576	26.1082585388066	15.3528520008346	12.3991471351196	3.86869020238047	0.0354477964745829	0.0140428851996714	1	1.00924136319019	3152.47327296597	1	14599.1091811414	1	1	1	1	2019-05-24T18:23:41.415	NG_ecoli_LTEE_151_DM25	-0	-0	160.825	DIA_100X_EMPTY_1x1_100ms	48a65215-4380-44b7-91c4-34d48b1b8cdf	EPI_100X_YFP_1x1_200ms_25sola	EPI_100X_RFP_1x1_200ms_25sola
137	20	5.92605078678341	125	-49.9984918828994	1108.472	4.96	911928	7295.424	150.707806541434	288.77431551264	0	203944	1631.552	1357.98981507637	1327.16026020437	0	NaN	NaN	NaN	NaN	NaN	NaN	NaN	NaN	NaN	NaN	NaN	NaN	NaN	NaN	NaN	NaN	1	15531.552	1	1	1	1	2019-05-24T18:23:41.415	NG_ecoli_LTEE_151_DM25	-0	-0	160.825	DIA_100X_EMPTY_1x1_100ms	70ee551d-504b-44a4-adea-89554387d7a6	EPI_100X_YFP_1x1_200ms_25sola	EPI_100X_RFP_1x1_200ms_25sola
138	33	14.8180416515335	489	9.46190925963954	1109.49079754601	1594.39263803681	6138080	12552.3108384458	150.707806541434	288.77431551264	3	1931153	3949.1881390593	1357.98981507637	1327.16026020437	0	NaN	NaN	NaN	NaN	NaN	387.048357301762	0.97672425518066	29.7475960253164	15.7338686018495	12.4362188993968	3.70116521732278	0.0610041889366837	0.0223375384246048	1	1.02455633808663	3613.42023320522	1	15489.6625766871	1	1	1	1	2019-05-24T18:23:41.415	NG_ecoli_LTEE_151_DM25	-0	-0	160.825	DIA_100X_EMPTY_1x1_100ms	85b2f188-90d6-48ab-bc55-677752bd598d	EPI_100X_YFP_1x1_200ms_25sola	EPI_100X_RFP_1x1_200ms_25sola
139	33	11.0155524753672	364	-1.31112909550606	1113.76098901099	635.862637362637	123444	339.131868131868	150.707806541434	288.77431551264	0	4294898	11799.1703296703	1357.98981507637	1327.16026020437	0	NaN	NaN	NaN	NaN	NaN	334.002130967791	0.831794229777764	31.8747475396706	13.4047277858179	10.0360790711926	3.38790224010195	0.0808729066682944	0.0304671622928179	2	1.07759052380021	2521.53373989692	1	20092.8186813187	1	1	1	1	2019-05-24T18:23:41.415	NG_ecoli_LTEE_151_DM25	-0	-0	160.825	DIA_100X_EMPTY_1x1_100ms	a83c5474-b854-432e-aefd-30d6a511c87e	EPI_100X_YFP_1x1_200ms_25sola	EPI_100X_RFP_1x1_200ms_25sola
140	45	11.7766190418444	530	49.2142130851678	1120.24528301887	932.318867924528	1593458	3006.52452830189	150.707806541434	288.77431551264	2	1314328	2479.8641509434	1357.98981507637	1327.16026020437	0	NaN	NaN	NaN	NaN	NaN	458.720585171643	0.916522734155519	43.1367039427772	13.7443671493189	10.4470350830342	2.76140935828781	0.0257236553571559	0.0107667257549254	2	1.0110836955131	3697.62568952839	2	16961.5867924528	1	1	1	1	2019-05-24T18:23:41.415	NG_ecoli_LTEE_151_DM25	-0	-0	160.825	DIA_100X_EMPTY_1x1_100ms	ce8186b4-dea3-4da5-8759-b011906a6c1a	EPI_100X_YFP_1x1_200ms_25sola	EPI_100X_RFP_1x1_200ms_25sola
141	40	11.6013229693984	465	44.2264027018583	1133.2752688172	8.49032258064516	954601	2052.90537634409	150.707806541434	288.77431551264	2	3461854	7444.84731182796	1357.98981507637	1327.16026020437	0	NaN	NaN	NaN	NaN	NaN	NaN	NaN	NaN	NaN	NaN	NaN	NaN	NaN	NaN	NaN	NaN	1	15825.5827956989	1	1	1	1	2019-05-24T18:23:41.415	NG_ecoli_LTEE_151_DM25	-0	-0	160.825	DIA_100X_EMPTY_1x1_100ms	63e50175-cecc-4e13-94e7-e74252be2ffd	EPI_100X_YFP_1x1_200ms_25sola	EPI_100X_RFP_1x1_200ms_25sola
142	24	7.79229871425816	187	-35.2141857455176	1126.83422459893	1401.17647058824	78514	419.860962566845	150.707806541434	288.77431551264	0	483323	2584.61497326203	1357.98981507637	1327.16026020437	0	NaN	NaN	NaN	NaN	NaN	182.307509976494	0.999273609635072	19.4133884281834	12.6067743359321	8.95999266121466	3.54105327977544	0.0101803863192673	0.00439890028539062	1	1.00040353378319	1224.070786842	1	18699.8342245989	1	1	1	1	2019-05-24T18:23:41.415	NG_ecoli_LTEE_151_DM25	-0	-0	160.825	DIA_100X_EMPTY_1x1_100ms	aac220fe-8051-42ca-a5cb-57764ab08458	EPI_100X_YFP_1x1_200ms_25sola	EPI_100X_RFP_1x1_200ms_25sola
143	6	3.27640556075352	20	-49.9985748238699	1123.85	912.65	25364	1268.2	150.707806541434	288.77431551264	0	82534	4126.7	1357.98981507637	1327.16026020437	0	NaN	NaN	NaN	NaN	NaN	NaN	NaN	NaN	NaN	NaN	NaN	NaN	NaN	NaN	NaN	NaN	1	20333.55	1	1	1	1	2019-05-24T18:23:41.415	NG_ecoli_LTEE_151_DM25	-0	-0	160.825	DIA_100X_EMPTY_1x1_100ms	12404891-70d5-4629-b271-debbc98c0203	EPI_100X_YFP_1x1_200ms_25sola	EPI_100X_RFP_1x1_200ms_25sola
144	25	15.2650157045796	382	-30.8715575815738	1138.06806282723	931.680628272251	3566065	9335.24869109948	150.707806541434	288.77431551264	2	526589	1378.50523560209	1357.98981507637	1327.16026020437	0	NaN	NaN	NaN	NaN	NaN	311.085154674335	0.994692628846239	23.7630559217391	15.55645900792	12.4114072811298	3.94794961986475	0.062879109029484	0.0319092645834737	0	1.0409016027681	2874.97601529029	2	15226.8507853403	1	1	1	1	2019-05-24T18:23:41.415	NG_ecoli_LTEE_151_DM25	-0	-0	160.825	DIA_100X_EMPTY_1x1_100ms	5d53d837-9dae-4214-ab19-7247fe70f841	EPI_100X_YFP_1x1_200ms_25sola	EPI_100X_RFP_1x1_200ms_25sola
145	42	13.3658905835983	561	38.8688404585613	1148.04456327986	1402.31729055258	722864	1288.52762923351	150.707806541434	288.77431551264	0	2235185	3984.28698752228	1357.98981507637	1327.16026020437	0	NaN	NaN	NaN	NaN	NaN	486.911503934772	0.939602433724751	42.0826799647667	14.6987836987984	11.2542569640678	3.22005190562574	0.0152293458292051	0.00619573486885392	3	1.00054352679824	4186.26700526486	1	16395.4830659537	1	1	1	1	2019-05-24T18:23:41.415	NG_ecoli_LTEE_151_DM25	-0	-0	160.825	DIA_100X_EMPTY_1x1_100ms	98fa2363-9d78-493b-9eb2-d8377464ecf3	EPI_100X_YFP_1x1_200ms_25sola	EPI_100X_RFP_1x1_200ms_25sola
146	25	13.5527272855025	339	24.3782356363212	1141.45132743363	619.766961651917	6499504	19172.5781710914	150.707806541434	288.77431551264	1	2071040	6109.26253687316	1357.98981507637	1327.16026020437	0	NaN	NaN	NaN	NaN	NaN	276.679277569818	0.999888035052136	22.4226491735888	15.3391743212371	11.8023990254425	4.15575688578279	0.0107427489843627	0.00544382153194336	1	1.00105874675197	2453.11207622598	0	14684.3008849558	1	1	1	1	2019-05-24T18:23:41.415	NG_ecoli_LTEE_151_DM25	-0	-0	160.825	DIA_100X_EMPTY_1x1_100ms	252fc1cc-5efd-4dc8-ae33-1692a8b37a67	EPI_100X_YFP_1x1_200ms_25sola	EPI_100X_RFP_1x1_200ms_25sola
147	20	15.4446798917139	310	-49.8476951140434	1149.75483870968	1324.5064516129	5061643	16327.8806451613	150.707806541434	288.77431551264	3	307861	993.1	1357.98981507637	1327.16026020437	0	NaN	NaN	NaN	NaN	NaN	265.696771744116	0.999914619346104	18.4386050132152	18.2350941827299	13.4706401144542	5.1121938899197	0.0484585118165635	0.0261723071367481	0	1.01633502222862	2627.81271414178	1	13965.6483870968	1	1	1	1	2019-05-24T18:23:41.415	NG_ecoli_LTEE_151_DM25	-0	-0	160.825	DIA_100X_EMPTY_1x1_100ms	fdb0bd5c-ae3d-4436-bc03-3a398b2e6cb1	EPI_100X_YFP_1x1_200ms_25sola	EPI_100X_RFP_1x1_200ms_25sola
148	30	9.59578422734096	288	29.9057383771869	1154.16666666667	1859.15625	123974	430.465277777778	150.707806541434	288.77431551264	0	5496759	19085.96875	1357.98981507637	1327.16026020437	0	NaN	NaN	NaN	NaN	NaN	286.048074186601	0.968697238823043	28.8559096865451	12.3799631112344	9.65251608118309	3.12815976861064	0.0397673757487711	0.0161474742691933	1	1.015485726997	2111.57114710987	1	16843.2395833333	1	1	1	1	2019-05-24T18:23:41.415	NG_ecoli_LTEE_151_DM25	-0	-0	160.825	DIA_100X_EMPTY_1x1_100ms	ce5f74e8-72a0-4973-b1ce-2cab90ac75a8	EPI_100X_YFP_1x1_200ms_25sola	EPI_100X_RFP_1x1_200ms_25sola
149	34	12.0918914147343	412	48.8446085369579	1163.91019417476	945.589805825243	1145669	2780.75	150.707806541434	288.77431551264	2	543995	1320.37621359223	1357.98981507637	1327.16026020437	0	NaN	NaN	NaN	NaN	NaN	367.359436619662	0.954582585759166	33.7075332899955	12.9550202239584	10.5263533875126	3.06324796064651	0.0167072865285511	0.00232083686851635	3	1.00004761430256	2933.40984578056	2	17191.7669902913	1	1	1	1	2019-05-24T18:23:41.415	NG_ecoli_LTEE_151_DM25	-0	-0	160.825	DIA_100X_EMPTY_1x1_100ms	ed8bd03f-9830-4986-8a16-3892a8b7b8e3	EPI_100X_YFP_1x1_200ms_25sola	EPI_100X_RFP_1x1_200ms_25sola
150	33	14.8512796785088	491	46.0838448155712	1163.816700611	1339	9067570	18467.5560081466	150.707806541434	288.77431551264	2	464643	946.319755600815	1357.98981507637	1327.16026020437	0	NaN	NaN	NaN	NaN	NaN	411.964654462583	0.991085554060661	31.5533657672338	15.4168510302695	12.568731065462	3.75326893013408	0.0236584266664188	0.00876573703744199	1	1.00281301878734	3914.87987453845	1	14854.4236252546	1	1	1	1	2019-05-24T18:23:41.415	NG_ecoli_LTEE_151_DM25	-0	-0	160.825	DIA_100X_EMPTY_1x1_100ms	1c3c8503-4fe5-4aa1-b2b7-1c9642352657	EPI_100X_YFP_1x1_200ms_25sola	EPI_100X_RFP_1x1_200ms_25sola
151	22	13.3585181801267	294	-26.1482380363834	1163.70068027211	548.431972789116	707747	2407.30272108844	150.707806541434	288.77431551264	1	360893	1227.52721088435	1357.98981507637	1327.16026020437	0	NaN	NaN	NaN	NaN	NaN	260.466711223618	0.999826454711899	21.2418729841983	14.6808545166041	11.8348603732705	3.75310991989147	0.00154077974007713	0.000559063193287833	2	1.00000955465669	2336.73232328956	1	14418.8231292517	1	1	1	1	2019-05-24T18:23:41.415	NG_ecoli_LTEE_151_DM25	-0	-0	160.825	DIA_100X_EMPTY_1x1_100ms	577068d9-b0a3-42bd-92b4-2bd1c6d61832	EPI_100X_YFP_1x1_200ms_25sola	EPI_100X_RFP_1x1_200ms_25sola
152	43	13.5048740792334	581	47.728376374035	1174.03442340792	933.60413080895	3175858	5466.19277108434	150.707806541434	288.77431551264	5	768752	1323.15318416523	1357.98981507637	1327.16026020437	0	NaN	NaN	NaN	NaN	NaN	501.574262340595	0.86789270434821	43.0645585778417	14.1872818360338	11.4296458370311	2.64526636256293	0.0438421288165418	0.0157974098270504	1	1.03544320332237	4418.50578692638	2	17374.2994836489	1	1	1	1	2019-05-24T18:23:41.415	NG_ecoli_LTEE_151_DM25	-0	-0	160.825	DIA_100X_EMPTY_1x1_100ms	9fa6a038-de8d-4d05-86c5-dae3fafd7d66	EPI_100X_YFP_1x1_200ms_25sola	EPI_100X_RFP_1x1_200ms_25sola
153	27	8.04181956338953	218	6.17854455463296	1168.79357798165	1557.37614678899	133026	610.211009174312	150.707806541434	288.77431551264	0	248525	1140.02293577982	1357.98981507637	1327.16026020437	0	NaN	NaN	NaN	NaN	NaN	241.721504482813	0.977519720119327	28.1074024425842	10.3723519166983	8.27293474207043	2.49303363636104	0.0298236687584396	0.0134915078402143	0	1.00979338949555	1510.87936726532	0	17831.5321100917	1	1	1	1	2019-05-24T18:23:41.415	NG_ecoli_LTEE_151_DM25	-0	-0	160.825	DIA_100X_EMPTY_1x1_100ms	d7d26add-011f-40dd-80d4-bd316c9a51f3	EPI_100X_YFP_1x1_200ms_25sola	EPI_100X_RFP_1x1_200ms_25sola
154	32	12.2167756584936	391	1.96744992998453	1167.55242966752	71.156010230179	106949	273.526854219949	150.707806541434	288.77431551264	0	6639188	16980.0204603581	1357.98981507637	1327.16026020437	0	NaN	NaN	NaN	NaN	NaN	417.243288136692	0.840489618468194	36.601089063308	14.9015910900375	10.720236013887	3.02989020714736	0.12300379907698	0.0720509331762515	1	1.56921198789294	3303.63898874863	0	20772.9693094629	1	1	1	1	2019-05-24T18:23:41.415	NG_ecoli_LTEE_151_DM25	-0	-0	160.825	DIA_100X_EMPTY_1x1_100ms	75807205-475d-42cd-9b7b-0deb2cc27eb9	EPI_100X_YFP_1x1_200ms_25sola	EPI_100X_RFP_1x1_200ms_25sola
155	21	9.40940530833945	199	-28.2050042077684	1165.90954773869	1856.48743718593	96700	485.929648241206	150.707806541434	288.77431551264	0	5167879	25969.2412060302	1357.98981507637	1327.16026020437	0	NaN	NaN	NaN	NaN	NaN	220.961099318118	0.985548022631247	22.2803284752289	12.1420712063024	9.45767869322925	3.12812835782643	0.0479106318866996	0.0245888604603551	0	1.02164139761132	1565.23871690912	2	16981.1256281407	1	1	1	1	2019-05-24T18:23:41.415	NG_ecoli_LTEE_151_DM25	-0	-0	160.825	DIA_100X_EMPTY_1x1_100ms	72d869e3-a8d0-49d3-995a-5107d1dd7e36	EPI_100X_YFP_1x1_200ms_25sola	EPI_100X_RFP_1x1_200ms_25sola
156	20	12.4127499884958	249	-46.6021867268793	1174.80321285141	532.092369477912	708623	2845.87550200803	150.707806541434	288.77431551264	1	314107	1261.47389558233	1357.98981507637	1327.16026020437	0	NaN	NaN	NaN	NaN	NaN	231.774881832282	0.999908590482716	19.2976845890128	15.0209369439572	11.3819917427972	4.20129786544119	0.0132494203877345	0.00668719261965416	1	1.00117928878412	1963.50321893017	1	15046.9277108434	1	1	1	1	2019-05-24T18:23:41.415	NG_ecoli_LTEE_151_DM25	-0	-0	160.825	DIA_100X_EMPTY_1x1_100ms	5b82e21e-611b-4fec-b288-61f7e471916d	EPI_100X_YFP_1x1_200ms_25sola	EPI_100X_RFP_1x1_200ms_25sola
157	20	7.81624768276158	157	-29.8024767282933	1178.12738853503	1870.75796178344	45378	289.031847133758	150.707806541434	288.77431551264	0	674490	4296.11464968153	1357.98981507637	1327.16026020437	0	NaN	NaN	NaN	NaN	NaN	204.404896827309	0.999662787731443	22.0802817974656	11.2156032947613	8.8933303532572	2.93714950146908	0.00774379464360968	0.00429595749145954	0	1.00061993259773	1371.58694601144	1	20288.3184713376	1	1	1	1	2019-05-24T18:23:41.415	NG_ecoli_LTEE_151_DM25	-0	-0	160.825	DIA_100X_EMPTY_1x1_100ms	7c6322a4-3e9d-48c7-a8d1-f964bcb87c81	EPI_100X_YFP_1x1_200ms_25sola	EPI_100X_RFP_1x1_200ms_25sola
158	16	7.00535451476708	112	-49.9927220261338	1176.48214285714	1626.22321428571	62527	558.276785714286	150.707806541434	288.77431551264	0	123823	1105.5625	1357.98981507637	1327.16026020437	0	NaN	NaN	NaN	NaN	NaN	148.380742346664	0.999836668629439	15.1498464551553	12.6132892933991	9.30047638181304	3.56758643767447	0.00723577693652756	0.00403853974571848	0	1.00025074900002	1029.22067338683	1	15624.8660714286	1	1	1	1	2019-05-24T18:23:41.415	NG_ecoli_LTEE_151_DM25	-0	-0	160.825	DIA_100X_EMPTY_1x1_100ms	dd7bcda4-89e5-4d25-b1a9-0d50595e109b	EPI_100X_YFP_1x1_200ms_25sola	EPI_100X_RFP_1x1_200ms_25sola
159	28	16.4435454374327	461	8.21691110280281	1186.68546637744	1136.80911062907	463163	1004.69197396963	150.707806541434	288.77431551264	0	2282928	4952.12147505423	1357.98981507637	1327.16026020437	0	NaN	NaN	NaN	NaN	NaN	376.584605212683	0.999927383162652	25.7771922121495	18.2092096353473	13.9476809165845	4.79164375443274	0.0414789145269605	0.0201706137423847	1	1.01973328650067	3938.487741705	0	14678.1713665944	1	1	1	1	2019-05-24T18:23:41.415	NG_ecoli_LTEE_151_DM25	-0	-0	160.825	DIA_100X_EMPTY_1x1_100ms	2b253fa5-f1a4-49b5-9d8a-03a4332a7c39	EPI_100X_YFP_1x1_200ms_25sola	EPI_100X_RFP_1x1_200ms_25sola
160	28	12.1556045280625	341	41.9299774353125	1189.38709677419	1489.75073313783	796997	2337.23460410557	150.707806541434	288.77431551264	0	1222009	3583.60410557185	1357.98981507637	1327.16026020437	0	NaN	NaN	NaN	NaN	NaN	303.355518414088	0.995622936687221	28.2263857403146	13.1680822263444	10.4637049003885	3.19038588454527	0.00493454710524611	0.00270291567254266	1	1.00009732541937	2427.25899859865	1	16074.495601173	1	1	1	1	2019-05-24T18:23:41.415	NG_ecoli_LTEE_151_DM25	-0	-0	160.825	DIA_100X_EMPTY_1x1_100ms	1ddfab9d-e9d9-4e93-bc7e-e9c4281db691	EPI_100X_YFP_1x1_200ms_25sola	EPI_100X_RFP_1x1_200ms_25sola
161	22	12.8062250607336	282	-41.5467083404306	1186.40780141844	1072.39361702128	922239	3270.35106382979	150.707806541434	288.77431551264	1	587350	2082.80141843972	1357.98981507637	1327.16026020437	0	NaN	NaN	NaN	NaN	NaN	252.463167712839	0.999921734425972	20.6806616715127	15.1423961259025	11.5217653690098	4.32171905445582	0.011263107261599	0.00554252879873775	1	1.0009234131848	2156.21649974435	2	15158.4893617021	1	1	1	1	2019-05-24T18:23:41.415	NG_ecoli_LTEE_151_DM25	-0	-0	160.825	DIA_100X_EMPTY_1x1_100ms	b654dfc5-8c6e-4a05-8d07-219093f45573	EPI_100X_YFP_1x1_200ms_25sola	EPI_100X_RFP_1x1_200ms_25sola
162	30	16.7280343957997	502	13.7081106482459	1194.9561752988	1619.86055776892	1413760	2816.25498007968	150.707806541434	288.77431551264	1	505745	1007.46015936255	1357.98981507637	1327.16026020437	0	NaN	NaN	NaN	NaN	NaN	428.288322121453	0.975021772014387	30.7689735206565	17.3365418169726	13.3202917077679	4.59280830631707	0.0760688585505888	0.0358872451244236	2	1.09520328755725	4287.75893851104	1	14457.1812749004	1	1	1	1	2019-05-24T18:23:41.415	NG_ecoli_LTEE_151_DM25	-0	-0	160.825	DIA_100X_EMPTY_1x1_100ms	47bac868-235b-43db-841d-87056cc6b074	EPI_100X_YFP_1x1_200ms_25sola	EPI_100X_RFP_1x1_200ms_25sola
163	28	14.0382619579887	393	43.8782297235548	1201.62849872774	753.458015267176	1232288	3135.59287531807	150.707806541434	288.77431551264	2	416010	1058.54961832061	1357.98981507637	1327.16026020437	0	NaN	NaN	NaN	NaN	NaN	319.473696166766	0.999569644310611	25.9892557317017	14.5018770061564	11.8366639077324	3.7496759636973	0.010585641655861	0.00560670872718606	0	1.00146582560305	2859.84408519348	0	13933.3511450382	1	1	1	1	2019-05-24T18:23:41.415	NG_ecoli_LTEE_151_DM25	-0	-0	160.825	DIA_100X_EMPTY_1x1_100ms	7f388b1b-39b2-40f6-bd3e-7503997420a1	EPI_100X_YFP_1x1_200ms_25sola	EPI_100X_RFP_1x1_200ms_25sola
164	28	15.4262745408124	433	42.7042030015508	1203.89838337182	941.722863741339	4257289	9832.07621247113	150.707806541434	288.77431551264	2	1171145	2704.72286374134	1357.98981507637	1327.16026020437	0	NaN	NaN	NaN	NaN	NaN	362.276687650766	0.959912425078579	28.475050209215	14.8665102135326	12.0635975961171	3.63586284515728	0.0543129596483847	0.0226145203859798	1	1.01623671631201	3254.67826758723	1	16585.7990762125	1	1	1	1	2019-05-24T18:23:41.415	NG_ecoli_LTEE_151_DM25	-0	-0	160.825	DIA_100X_EMPTY_1x1_100ms	c04fe26e-6afc-4861-9325-d29a05369a65	EPI_100X_YFP_1x1_200ms_25sola	EPI_100X_RFP_1x1_200ms_25sola
165	42	15.5586340965097	654	-49.9999999999931	1207.38379204893	1188.22782874618	207183	316.793577981651	150.707806541434	288.77431551264	0	2369214	3622.65137614679	1357.98981507637	1327.16026020437	0	NaN	NaN	NaN	NaN	NaN	NaN	NaN	NaN	NaN	NaN	NaN	NaN	NaN	NaN	NaN	NaN	1	20319.3409785933	1	1	1	1	2019-05-24T18:23:41.415	NG_ecoli_LTEE_151_DM25	-0	-0	160.825	DIA_100X_EMPTY_1x1_100ms	f2f37505-ee63-443e-ae61-f22aae396bfe	EPI_100X_YFP_1x1_200ms_25sola	EPI_100X_RFP_1x1_200ms_25sola
166	24	12.4887322517565	305	21.8979485201662	1204.34426229508	1061.19344262295	1199861	3933.97049180328	150.707806541434	288.77431551264	2	410486	1345.85573770492	1357.98981507637	1327.16026020437	0	NaN	NaN	NaN	NaN	NaN	274.151641722404	0.999832817335714	23.4008617073621	14.0851820288596	11.2760683744059	3.6398676645282	0.0233379622626189	0.012003487941369	1	1.00539080051619	2336.88387937954	2	16097.7672131148	1	1	1	1	2019-05-24T18:23:41.415	NG_ecoli_LTEE_151_DM25	-0	-0	160.825	DIA_100X_EMPTY_1x1_100ms	4836321d-3673-4866-b983-80d2851cc4d1	EPI_100X_YFP_1x1_200ms_25sola	EPI_100X_RFP_1x1_200ms_25sola
167	23	13.6505053754932	315	-17.5208517548098	1207.23492063492	1077.46349206349	966369	3067.8380952381	150.707806541434	288.77431551264	1	662006	2101.60634920635	1357.98981507637	1327.16026020437	0	NaN	NaN	NaN	NaN	NaN	273.903891055803	0.999934416136033	22.8291651758887	15.2553470201735	11.4835553713086	4.06189281286336	0.0181742136913159	0.0100476981695659	0	1.00362397801644	2364.46369124202	2	15182.4761904762	1	1	1	1	2019-05-24T18:23:41.415	NG_ecoli_LTEE_151_DM25	-0	-0	160.825	DIA_100X_EMPTY_1x1_100ms	e4299109-d7be-4f2b-9b15-d235fa63fb20	EPI_100X_YFP_1x1_200ms_25sola	EPI_100X_RFP_1x1_200ms_25sola
168	23	13.4668037908309	310	28.8658638461515	1206.53870967742	1886.85161290323	1047669	3379.57741935484	150.707806541434	288.77431551264	2	258995	835.467741935484	1357.98981507637	1327.16026020437	0	NaN	NaN	NaN	NaN	NaN	269.324012004535	0.99987205254057	22.5510892640549	14.3169744261189	11.4775887198894	3.69501438654099	0.00817611795317458	0.00406066960975189	1	1.00060117309082	2333.23628863725	1	15152.3870967742	1	1	1	1	2019-05-24T18:23:41.415	NG_ecoli_LTEE_151_DM25	-0	-0	160.825	DIA_100X_EMPTY_1x1_100ms	c513186a-beb6-458f-8e55-2a2adde2335c	EPI_100X_YFP_1x1_200ms_25sola	EPI_100X_RFP_1x1_200ms_25sola
169	48	13.0803703263977	628	48.0969982106156	1209.94267515924	1493.6178343949	743191	1183.42515923567	150.707806541434	288.77431551264	0	5814819	9259.26592356688	1357.98981507637	1327.16026020437	0	NaN	NaN	NaN	NaN	NaN	541.259290630811	0.915441065600673	47.0231507655329	13.7249395803453	11.1902199037305	2.75628699194008	0.0194269143377436	0.00640044772178294	2	1.00077678129807	4624.64977393076	1	17450	1	1	1	1	2019-05-24T18:23:41.415	NG_ecoli_LTEE_151_DM25	-0	-0	160.825	DIA_100X_EMPTY_1x1_100ms	78cd1c6e-c673-4a5e-b044-a293576c3318	EPI_100X_YFP_1x1_200ms_25sola	EPI_100X_RFP_1x1_200ms_25sola
170	9	5.3745430390351	49	-49.9998832599152	1209.42857142857	1210.42857142857	10662	217.591836734694	150.707806541434	288.77431551264	0	66636	1359.91836734694	1357.98981507637	1327.16026020437	0	NaN	NaN	NaN	NaN	NaN	122.744364441485	0.999729679199278	NaN	NaN	NaN	NaN	NaN	NaN	NaN	NaN	NaN	1	20736.9183673469	1	1	1	1	2019-05-24T18:23:41.415	NG_ecoli_LTEE_151_DM25	-0	-0	160.825	DIA_100X_EMPTY_1x1_100ms	c6f596f1-2847-4c88-9242-08fc466b0cef	EPI_100X_YFP_1x1_200ms_25sola	EPI_100X_RFP_1x1_200ms_25sola
171	26	12.9041263963035	335	30.4686937184727	1223.34029850746	1903.90447761194	1003085	2994.28358208955	150.707806541434	288.77431551264	2	268955	802.850746268657	1357.98981507637	1327.16026020437	0	NaN	NaN	NaN	NaN	NaN	290.548547822992	0.999846653082057	25.1285790968317	13.7172166478622	11.1832408072334	3.41575293329656	0.00415972284662441	0.00179308954909863	1	1.00010401299182	2468.272852093	1	15258.8865671642	1	1	1	1	2019-05-24T18:23:41.415	NG_ecoli_LTEE_151_DM25	-0	-0	160.825	DIA_100X_EMPTY_1x1_100ms	7c13fa16-656a-47b2-b0cd-0b9b5904cc1a	EPI_100X_YFP_1x1_200ms_25sola	EPI_100X_RFP_1x1_200ms_25sola
172	16	8.26619525884614	133	-49.9372448179952	1218.21804511278	917.315789473684	109735	825.075187969925	150.707806541434	288.77431551264	0	1084143	8151.45112781955	1357.98981507637	1327.16026020437	0	NaN	NaN	NaN	NaN	NaN	169.913030220766	0.993442794691749	NaN	NaN	NaN	NaN	NaN	NaN	NaN	NaN	NaN	1	19797.2406015038	1	1	1	1	2019-05-24T18:23:41.415	NG_ecoli_LTEE_151_DM25	-0	-0	160.825	DIA_100X_EMPTY_1x1_100ms	63a78abe-11e7-4e76-a198-65628047b1cc	EPI_100X_YFP_1x1_200ms_25sola	EPI_100X_RFP_1x1_200ms_25sola
173	41	14.6803823874257	603	48.8750726177697	1232.67827529022	1948.40630182421	1802932	2989.93698175788	150.707806541434	288.77431551264	2	1987010	3295.20729684909	1357.98981507637	1327.16026020437	0	NaN	NaN	NaN	NaN	NaN	494.535015378098	0.935857906520851	40.1020076217004	14.4736514146477	12.0885672258735	2.88095774887293	0.0102948357267846	0.00382528721717132	3	1.00050967213749	4602.62568317846	0	15690.5157545605	1	1	1	1	2019-05-24T18:23:41.415	NG_ecoli_LTEE_151_DM25	-0	-0	160.825	DIA_100X_EMPTY_1x1_100ms	7821bce3-1feb-433a-b73a-d4056f2e6635	EPI_100X_YFP_1x1_200ms_25sola	EPI_100X_RFP_1x1_200ms_25sola
174	21	10.4738291019053	220	-8.08164502468966	1230.52727272727	913.604545454545	111338	506.081818181818	150.707806541434	288.77431551264	0	2526651	11484.7772727273	1357.98981507637	1327.16026020437	0	NaN	NaN	NaN	NaN	NaN	233.712926028682	0.976083053049258	22.194950502189	12.2776499447616	10.1191900607511	3.02694028318644	0.0359070051462075	0.0180815289295046	0	1.01158806180143	1784.98909891971	2	19131.6818181818	1	1	1	1	2019-05-24T18:23:41.415	NG_ecoli_LTEE_151_DM25	-0	-0	160.825	DIA_100X_EMPTY_1x1_100ms	c25adc39-3137-44b5-a827-9e63597782b0	EPI_100X_YFP_1x1_200ms_25sola	EPI_100X_RFP_1x1_200ms_25sola
175	39	13.4044413906798	523	-49.9988268068793	1240.84512428298	945.08413001912	243987	466.514340344168	150.707806541434	288.77431551264	0	8316685	15901.8833652008	1357.98981507637	1327.16026020437	0	NaN	NaN	NaN	NaN	NaN	434.533011960651	0.829637367761224	38.4831599206055	15.8950539397133	10.8050033495974	3.5026358138856	0.086664584706441	0.031851452709166	3	1.04709668553169	3528.66490886489	1	18656.7514340344	1	1	1	1	2019-05-24T18:23:41.415	NG_ecoli_LTEE_151_DM25	-0	-0	160.825	DIA_100X_EMPTY_1x1_100ms	8f206014-eba6-42e2-bc5d-1a9704d824a4	EPI_100X_YFP_1x1_200ms_25sola	EPI_100X_RFP_1x1_200ms_25sola
176	33	13.9717074183169	461	47.5521979644559	1243.75054229935	158.498915401302	1124947	2440.23210412148	150.707806541434	288.77431551264	1	1034435	2243.89370932755	1357.98981507637	1327.16026020437	0	NaN	NaN	NaN	NaN	NaN	374.4514887278	0.992714380171074	30.7072777374861	13.9991857583925	11.9010488522117	3.25064193923287	0.0148247946352814	0.00694317975193507	1	1.00291855526643	3415.87267549069	0	14909.9934924078	1	1	1	1	2019-05-24T18:23:41.415	NG_ecoli_LTEE_151_DM25	-0	-0	160.825	DIA_100X_EMPTY_1x1_100ms	9205a3d0-eae4-43e4-9998-3effbf67cbb3	EPI_100X_YFP_1x1_200ms_25sola	EPI_100X_RFP_1x1_200ms_25sola
177	22	14.4947424211694	319	-44.8049484805377	1254.78369905956	1548.74921630094	120616	378.1065830721	150.707806541434	288.77431551264	0	4346193	13624.4294670846	1357.98981507637	1327.16026020437	0	NaN	NaN	NaN	NaN	NaN	276.337460872562	0.999918669723948	20.4944971527178	17.0400412643364	12.8022337748214	4.69663199060288	0.0301731464604757	0.0163156699902506	0	1.00788001207006	2638.14495866158	0	15965.1504702194	1	1	1	1	2019-05-24T18:23:41.415	NG_ecoli_LTEE_151_DM25	-0	-0	160.825	DIA_100X_EMPTY_1x1_100ms	652c8854-32f4-45ce-91e0-ae164b00524b	EPI_100X_YFP_1x1_200ms_25sola	EPI_100X_RFP_1x1_200ms_25sola
178	36	7.59428873399628	275	-49.9425298866576	1270.70181818182	202.618181818182	62778	228.283636363636	150.707806541434	288.77431551264	0	4422150	16080.5454545455	1357.98981507637	1327.16026020437	0	NaN	NaN	NaN	NaN	NaN	380.571153222337	0.801359216289897	NaN	NaN	NaN	NaN	NaN	NaN	NaN	NaN	NaN	0	20801.5636363636	1	1	1	1	2019-05-24T18:23:41.415	NG_ecoli_LTEE_151_DM25	-0	-0	160.825	DIA_100X_EMPTY_1x1_100ms	adc34ec5-6fae-4c02-9fc5-1bf45e8ab648	EPI_100X_YFP_1x1_200ms_25sola	EPI_100X_RFP_1x1_200ms_25sola
179	19	11.7457159791454	223	-48.0442465922068	1273.14349775785	1035.52914798206	91750	411.434977578475	150.707806541434	288.77431551264	0	1936302	8682.96860986547	1357.98981507637	1327.16026020437	0	NaN	NaN	NaN	NaN	NaN	238.336870700525	0.962196924266246	21.6029413066808	13.4539872899817	10.1309620811193	3.37205228733703	0.121078209524197	0.0553082860418673	0	1.11151010777952	1741.42248122899	1	17720.7578475336	1	1	1	1	2019-05-24T18:23:41.415	NG_ecoli_LTEE_151_DM25	-0	-0	160.825	DIA_100X_EMPTY_1x1_100ms	9318abb8-f482-4f1a-9d84-e09c74ebb96e	EPI_100X_YFP_1x1_200ms_25sola	EPI_100X_RFP_1x1_200ms_25sola
180	12	3.91666666666667	47	-49.9990366708922	1272.29787234043	1060	12734	270.936170212766	150.707806541434	288.77431551264	0	308746	6569.06382978723	1357.98981507637	1327.16026020437	0	NaN	NaN	NaN	NaN	NaN	123.763057312685	0.999750794951598	NaN	NaN	NaN	NaN	NaN	NaN	NaN	NaN	NaN	1	19347.0638297872	1	1	1	1	2019-05-24T18:23:41.415	NG_ecoli_LTEE_151_DM25	-0	-0	160.825	DIA_100X_EMPTY_1x1_100ms	e45c7601-4384-44d4-aa9d-ee6538271a62	EPI_100X_YFP_1x1_200ms_25sola	EPI_100X_RFP_1x1_200ms_25sola
181	22	13.2855928572379	293	6.68254796503558	1283.55631399317	777.023890784983	69363	236.733788395904	150.707806541434	288.77431551264	0	4977727	16988.8293515358	1357.98981507637	1327.16026020437	0	NaN	NaN	NaN	NaN	NaN	279.29625906733	0.981741270059723	23.0304635260891	14.1382280817744	11.2178343079151	3.84559108772186	0.069097110923601	0.0378803507347182	1	1.05553866796074	2276.20096084063	0	17111.4368600683	1	1	1	1	2019-05-24T18:23:41.415	NG_ecoli_LTEE_151_DM25	-0	-0	160.825	DIA_100X_EMPTY_1x1_100ms	23d4d91e-a4e9-43c4-9256-46bd15c539af	EPI_100X_YFP_1x1_200ms_25sola	EPI_100X_RFP_1x1_200ms_25sola
182	27	9.6703841366081	262	39.0277850178103	1287.88549618321	1058.88549618321	79928	305.068702290076	150.707806541434	288.77431551264	0	2168296	8275.93893129771	1357.98981507637	1327.16026020437	0	NaN	NaN	NaN	NaN	NaN	275.222922351668	0.86567217960995	29.5112260889173	11.9536658521401	8.85295013114911	2.91983177095577	0.0444377828970647	0.0185533722127765	1	1.02183758415957	1816.57431936769	1	19011.4465648855	1	1	1	1	2019-05-24T18:23:41.415	NG_ecoli_LTEE_151_DM25	-0	-0	160.825	DIA_100X_EMPTY_1x1_100ms	4aadb8f2-635e-4244-9ec4-14783521c344	EPI_100X_YFP_1x1_200ms_25sola	EPI_100X_RFP_1x1_200ms_25sola
183	18	12.0167467407032	217	-49.2196394114983	1286.40092165899	1028.17050691244	92595	426.705069124424	150.707806541434	288.77431551264	0	2141054	9866.60829493087	1357.98981507637	1327.16026020437	0	NaN	NaN	NaN	NaN	NaN	225.082699933171	0.997044361220806	19.0235821641898	14.6090169423314	10.9908795491545	3.8337329276419	0.0785871864905559	0.0395300298388986	0	1.0414978099488	1804.87478070254	1	17880.5391705069	1	1	1	1	2019-05-24T18:23:41.415	NG_ecoli_LTEE_151_DM25	-0	-0	160.825	DIA_100X_EMPTY_1x1_100ms	1e026319-65a1-4cdd-aea4-4aa7e9657661	EPI_100X_YFP_1x1_200ms_25sola	EPI_100X_RFP_1x1_200ms_25sola
184	10	4.26497700285011	44	-49.9995281177165	1301.72727272727	484.977272727273	15273	347.113636363636	150.707806541434	288.77431551264	0	502679	11424.5227272727	1357.98981507637	1327.16026020437	0	NaN	NaN	NaN	NaN	NaN	114.525807103985	0.999855135046927	NaN	NaN	NaN	NaN	NaN	NaN	NaN	NaN	NaN	1	19837	1	1	1	1	2019-05-24T18:23:41.415	NG_ecoli_LTEE_151_DM25	-0	-0	160.825	DIA_100X_EMPTY_1x1_100ms	ceedfce5-7c13-43e2-be75-40df31697c04	EPI_100X_YFP_1x1_200ms_25sola	EPI_100X_RFP_1x1_200ms_25sola
185	37	15.5325444719906	575	43.4288803579825	1315.61391304348	476.313043478261	1204931	2095.53217391304	150.707806541434	288.77431551264	2	2816784	4898.7547826087	1357.98981507637	1327.16026020437	0	NaN	NaN	NaN	NaN	NaN	470.101005190602	0.948335386082812	36.6246579361168	15.5726664354066	12.3705705909665	3.19902559503272	0.0955823576303682	0.0275936975415717	3	1.04419333975942	4401.92787375869	2	15860.0956521739	1	1	1	1	2019-05-24T18:23:41.415	NG_ecoli_LTEE_151_DM25	-0	-0	160.825	DIA_100X_EMPTY_1x1_100ms	ba02b411-69db-49f8-9f8d-385e0db96fcd	EPI_100X_YFP_1x1_200ms_25sola	EPI_100X_RFP_1x1_200ms_25sola
186	33	14.3581441061719	475	44.7896179243898	1314.92	1459.76842105263	146230	307.852631578947	150.707806541434	288.77431551264	0	12942702	27247.7936842105	1357.98981507637	1327.16026020437	0	NaN	NaN	NaN	NaN	NaN	386.284906747927	0.966830230936067	31.5502219564085	15.0973652714426	11.8381022090137	3.29362096781641	0.0103040412014933	0.00466077667931023	1	1.00070444864117	3472.61367257637	0	16793.4547368421	1	1	1	1	2019-05-24T18:23:41.415	NG_ecoli_LTEE_151_DM25	-0	-0	160.825	DIA_100X_EMPTY_1x1_100ms	89153396-fb38-4220-b5e6-2cbb94bd00d2	EPI_100X_YFP_1x1_200ms_25sola	EPI_100X_RFP_1x1_200ms_25sola
187	23	10.6083737864458	244	-38.4845482061827	1313.07786885246	1623.25819672131	185379	759.75	150.707806541434	288.77431551264	0	415429	1702.57786885246	1357.98981507637	1327.16026020437	0	NaN	NaN	NaN	NaN	NaN	213.445656866042	0.972461833233558	21.5489645948136	14.4853649576076	9.22983053411004	4.36449651058451	0.0502128061788828	0.0250008768354066	0	1.02180513220991	1441.79575755732	0	16483.2868852459	1	1	1	1	2019-05-24T18:23:41.415	NG_ecoli_LTEE_151_DM25	-0	-0	160.825	DIA_100X_EMPTY_1x1_100ms	bb8b2bce-bc5a-42a7-abb8-63355b379f9c	EPI_100X_YFP_1x1_200ms_25sola	EPI_100X_RFP_1x1_200ms_25sola
188	26	14.1926438314898	369	-7.05772672402652	1319.09756097561	1249.0406504065	6027908	16335.7940379404	150.707806541434	288.77431551264	2	400334	1084.91598915989	1357.98981507637	1327.16026020437	0	NaN	NaN	NaN	NaN	NaN	296.263689639851	0.999959058937935	22.8710468299031	15.9305404173119	12.5888918261843	4.06175267327158	0.00541305533147943	0.00256071810476696	1	1.00022918321102	2846.76047927938	0	14826.8780487805	1	1	1	1	2019-05-24T18:23:41.415	NG_ecoli_LTEE_151_DM25	-0	-0	160.825	DIA_100X_EMPTY_1x1_100ms	eb2567f4-26eb-4afe-866d-4b1ed8f95444	EPI_100X_YFP_1x1_200ms_25sola	EPI_100X_RFP_1x1_200ms_25sola
189	40	11.6216130870328	466	-49.8881536796559	1330.07939914163	501.718884120172	180234	386.768240343348	150.707806541434	288.77431551264	0	4640738	9958.6652360515	1357.98981507637	1327.16026020437	0	NaN	NaN	NaN	NaN	NaN	478.075796604642	0.755179092018643	43.7390196341776	17.8217683309645	10.7019039552583	3.5391649984537	0.0533526816535978	0.023601381437586	3	1.05952079654354	3934.42276271309	1	19682.1909871245	1	1	1	1	2019-05-24T18:23:41.415	NG_ecoli_LTEE_151_DM25	-0	-0	160.825	DIA_100X_EMPTY_1x1_100ms	63601afd-d111-45ef-a36c-8f514536e243	EPI_100X_YFP_1x1_200ms_25sola	EPI_100X_RFP_1x1_200ms_25sola
190	22	13.9855669819818	308	-42.8075725407071	1333.26948051948	303.428571428571	753283	2445.72402597403	150.707806541434	288.77431551264	2	606879	1970.38636363636	1357.98981507637	1327.16026020437	0	NaN	NaN	NaN	NaN	NaN	NaN	NaN	NaN	NaN	NaN	NaN	NaN	NaN	NaN	NaN	NaN	0	22662.224025974	1	1	1	1	2019-05-24T18:23:41.415	NG_ecoli_LTEE_151_DM25	-0	-0	160.825	DIA_100X_EMPTY_1x1_100ms	01819fdc-2788-48fa-ac7c-9ab62e94a9f6	EPI_100X_YFP_1x1_200ms_25sola	EPI_100X_RFP_1x1_200ms_25sola
191	27	14.2140491314687	384	33.3247723634085	1340.0390625	256.90625	542569	1412.94010416667	150.707806541434	288.77431551264	0	1035421	2696.40885416667	1357.98981507637	1327.16026020437	0	NaN	NaN	NaN	NaN	NaN	315.91007059501	0.997868012636333	25.3742155728606	14.4895514367591	12.1281022819846	3.48755801516379	0.0016044637165584	0.000772743177074191	2	1.00002605860078	2931.35359468257	0	14736.6510416667	1	1	1	1	2019-05-24T18:23:41.415	NG_ecoli_LTEE_151_DM25	-0	-0	160.825	DIA_100X_EMPTY_1x1_100ms	fc432c9d-e6ec-4d29-92da-fa0705da8aa9	EPI_100X_YFP_1x1_200ms_25sola	EPI_100X_RFP_1x1_200ms_25sola
192	32	7.65855576825042	246	-49.9999952289708	1343.84146341463	1694.85365853659	78415	318.760162601626	150.707806541434	288.77431551264	0	838559	3408.77642276423	1357.98981507637	1327.16026020437	0	NaN	NaN	NaN	NaN	NaN	290.517399072099	0.782616322689591	NaN	NaN	NaN	NaN	NaN	NaN	NaN	NaN	NaN	0	19780.5487804878	1	1	1	1	2019-05-24T18:23:41.415	NG_ecoli_LTEE_151_DM25	-0	-0	160.825	DIA_100X_EMPTY_1x1_100ms	4e9459a3-6dfa-469f-97bb-4e9d267ac372	EPI_100X_YFP_1x1_200ms_25sola	EPI_100X_RFP_1x1_200ms_25sola
193	33	16.767961486222	554	40.6999516678568	1354.28880866426	1526.1119133574	7129037	12868.297833935	150.707806541434	288.77431551264	3	649330	1172.07581227437	1357.98981507637	1327.16026020437	0	NaN	NaN	NaN	NaN	NaN	436.007194012456	0.989814991026379	30.8583304720452	16.8477806936344	13.5593200395559	4.08488568055629	0.0348012818695962	0.01377807080368	1	1.00769748160167	4455.92764356705	0	13512.8249097473	1	1	1	1	2019-05-24T18:23:41.415	NG_ecoli_LTEE_151_DM25	-0	-0	160.825	DIA_100X_EMPTY_1x1_100ms	f5571de8-b01c-4ba9-a26d-5674113925f9	EPI_100X_YFP_1x1_200ms_25sola	EPI_100X_RFP_1x1_200ms_25sola
194	27	14.6497313953279	396	33.6209497393959	1351.34848484848	1386.81060606061	97792	246.949494949495	150.707806541434	288.77431551264	0	9363837	23646.053030303	1357.98981507637	1327.16026020437	0	NaN	NaN	NaN	NaN	NaN	341.611424019181	0.960209180889295	27.1365601792404	14.4327923029084	11.9935575426766	3.37867071086509	0.0842159361030201	0.0429816373136368	0	1.1020422392246	3065.77814137232	0	18388.3737373737	1	1	1	1	2019-05-24T18:23:41.415	NG_ecoli_LTEE_151_DM25	-0	-0	160.825	DIA_100X_EMPTY_1x1_100ms	179f79b5-7a2c-4007-b0fe-fb3f8f23d116	EPI_100X_YFP_1x1_200ms_25sola	EPI_100X_RFP_1x1_200ms_25sola
195	10	5.20176432545085	52	-49.9996765975307	1347.76923076923	1283.88461538462	55728	1071.69230769231	150.707806541434	288.77431551264	0	71257	1370.32692307692	1357.98981507637	1327.16026020437	0	NaN	NaN	NaN	NaN	NaN	117.885533833509	0.999614049844267	NaN	NaN	NaN	NaN	NaN	NaN	NaN	NaN	NaN	1	19303.5192307692	1	1	1	1	2019-05-24T18:23:41.415	NG_ecoli_LTEE_151_DM25	-0	-0	160.825	DIA_100X_EMPTY_1x1_100ms	d1fd3b7b-8a17-4ed3-9a99-c201df1a742f	EPI_100X_YFP_1x1_200ms_25sola	EPI_100X_RFP_1x1_200ms_25sola
196	32	14.0142005190229	449	48.4338764571907	1359.32962138085	20.5768374164811	2081442	4635.72828507795	150.707806541434	288.77431551264	1	496336	1105.42538975501	1357.98981507637	1327.16026020437	0	NaN	NaN	NaN	NaN	NaN	370.680733384914	0.982019196342703	30.6182079685666	13.913256993994	11.7804066246198	3.21095497258263	0.011750230825302	0.00550220927699732	0	1.00197840374299	3337.26130173895	0	14817.9554565702	1	1	1	1	2019-05-24T18:23:41.415	NG_ecoli_LTEE_151_DM25	-0	-0	160.825	DIA_100X_EMPTY_1x1_100ms	d90e3748-467c-4dd7-939b-cae2a6312e35	EPI_100X_YFP_1x1_200ms_25sola	EPI_100X_RFP_1x1_200ms_25sola
197	34	13.4998956769879	459	40.5983994201859	1366.32461873638	1289.20479302832	4410166	9608.20479302832	150.707806541434	288.77431551264	2	859224	1871.9477124183	1357.98981507637	1327.16026020437	0	NaN	NaN	NaN	NaN	NaN	363.504150613284	0.997362353173147	30.8473504694145	14.6189985043525	11.4527246702657	3.58053740204445	0.0205609700934421	0.00973187721044617	1	1.00145456235481	3177.79142936167	1	15665.9803921569	1	1	1	1	2019-05-24T18:23:41.415	NG_ecoli_LTEE_151_DM25	-0	-0	160.825	DIA_100X_EMPTY_1x1_100ms	780f2526-d8c7-4f4c-b4d9-d923142a2806	EPI_100X_YFP_1x1_200ms_25sola	EPI_100X_RFP_1x1_200ms_25sola
198	8	2.99944984677862	24	-49.9976825592193	1363.54166666667	559.166666666667	16118	671.583333333333	150.707806541434	288.77431551264	0	126805	5283.54166666667	1357.98981507637	1327.16026020437	0	NaN	NaN	NaN	NaN	NaN	119.043151453223	0.999834553204499	NaN	NaN	NaN	NaN	NaN	NaN	NaN	NaN	NaN	1	21151.6666666667	1	1	1	1	2019-05-24T18:23:41.415	NG_ecoli_LTEE_151_DM25	-0	-0	160.825	DIA_100X_EMPTY_1x1_100ms	a76c4325-4754-4600-9f3e-8c6c40c5dd79	EPI_100X_YFP_1x1_200ms_25sola	EPI_100X_RFP_1x1_200ms_25sola
199	37	13.8458387604268	513	46.7029540772637	1381.8343079922	585.321637426901	2655362	5176.14424951267	150.707806541434	288.77431551264	2	1853702	3613.45419103314	1357.98981507637	1327.16026020437	0	NaN	NaN	NaN	NaN	NaN	417.580864907888	0.91545152601731	35.7569352918479	14.4680606601454	11.2778571435219	3.06732533101266	0.0505754533782998	0.0181674091967063	2	1.02461565789778	3571.93336207263	1	15907.7777777778	1	1	1	1	2019-05-24T18:23:41.415	NG_ecoli_LTEE_151_DM25	-0	-0	160.825	DIA_100X_EMPTY_1x1_100ms	3dfa5dd4-a5c7-47d0-a65f-3ac25302118a	EPI_100X_YFP_1x1_200ms_25sola	EPI_100X_RFP_1x1_200ms_25sola
200	14	7.0739571049147	100	-49.9985538690878	1374.73	558.81	183386	1833.86	150.707806541434	288.77431551264	0	367879	3678.79	1357.98981507637	1327.16026020437	0	NaN	NaN	NaN	NaN	NaN	144.665238413338	0.999578611632544	15.5184879952764	11.5426036069499	8.83988820044871	3.18792196162846	0.012166963757232	0.00672354011943439	0	1.00073640456432	952.429483202371	2	19017.08	1	1	1	1	2019-05-24T18:23:41.415	NG_ecoli_LTEE_151_DM25	-0	-0	160.825	DIA_100X_EMPTY_1x1_100ms	9e1651e3-e98e-4497-aaf5-c729288e5f49	EPI_100X_YFP_1x1_200ms_25sola	EPI_100X_RFP_1x1_200ms_25sola
201	33	15.2436056355652	504	46.8752288174467	1382.69642857143	1447.98412698413	193845	384.613095238095	150.707806541434	288.77431551264	0	5192063	10301.7123015873	1357.98981507637	1327.16026020437	0	NaN	NaN	NaN	NaN	NaN	475.218815347824	0.940486837815771	33.8832266924619	19.5968559860457	13.5764347697289	4.33658921834007	0.0428744448877077	0.0196018727041367	1	1.03039883840984	4905.08025345925	1	18947.0218253968	1	1	1	1	2019-05-24T18:23:41.415	NG_ecoli_LTEE_151_DM25	-0	-0	160.825	DIA_100X_EMPTY_1x1_100ms	625641cd-8ba7-4f4c-bd0e-e439f78075b4	EPI_100X_YFP_1x1_200ms_25sola	EPI_100X_RFP_1x1_200ms_25sola
202	5	2.19607282247963	12	-49.9910851114734	1375.91666666667	1465.58333333333	3261	271.75	150.707806541434	288.77431551264	0	94997	7916.41666666667	1357.98981507637	1327.16026020437	0	NaN	NaN	NaN	NaN	NaN	NaN	NaN	NaN	NaN	NaN	NaN	NaN	NaN	NaN	NaN	NaN	1	21105.25	1	1	1	1	2019-05-24T18:23:41.415	NG_ecoli_LTEE_151_DM25	-0	-0	160.825	DIA_100X_EMPTY_1x1_100ms	a547bd70-5402-4997-aa7a-c64f6e98e3ad	EPI_100X_YFP_1x1_200ms_25sola	EPI_100X_RFP_1x1_200ms_25sola
203	27	16.2477891911939	443	-46.4215338999785	1393.30699774266	1051.18058690745	3346823	7554.90519187359	150.707806541434	288.77431551264	2	491134	1108.6546275395	1357.98981507637	1327.16026020437	0	NaN	NaN	NaN	NaN	NaN	353.862143096766	0.999025951265771	24.9968525713239	17.3822961515452	13.3732207225798	4.83577091957477	0.0392020729869306	0.00649103574530788	0	1.00155287852745	3511.13263420656	0	13819.9503386005	1	1	1	1	2019-05-24T18:23:41.415	NG_ecoli_LTEE_151_DM25	-0	-0	160.825	DIA_100X_EMPTY_1x1_100ms	eda3a68a-b4c5-478f-b9ae-be875d9cb7bb	EPI_100X_YFP_1x1_200ms_25sola	EPI_100X_RFP_1x1_200ms_25sola
204	27	12.5458764322206	339	26.5592847794438	1392.7610619469	563.69616519174	5993209	17679.0825958702	150.707806541434	288.77431551264	2	1038688	3063.97640117994	1357.98981507637	1327.16026020437	0	NaN	NaN	NaN	NaN	NaN	281.526451067589	0.98645325486719	24.8659791452281	14.030866232962	10.7564400344094	3.4703430400896	0.0512575408043068	0.0268083666610969	0	1.03121161746343	2259.60520942657	2	17023.4601769911	1	1	1	1	2019-05-24T18:23:41.415	NG_ecoli_LTEE_151_DM25	-0	-0	160.825	DIA_100X_EMPTY_1x1_100ms	58b3ca4b-bc24-4f1d-b7b9-a0e251954daf	EPI_100X_YFP_1x1_200ms_25sola	EPI_100X_RFP_1x1_200ms_25sola
205	32	14.4546931466046	463	47.4967661382475	1397.38876889849	957.496760259179	248426	536.557235421166	150.707806541434	288.77431551264	0	1130551	2441.79481641469	1357.98981507637	1327.16026020437	0	NaN	NaN	NaN	NaN	NaN	413.995299233093	0.857673905839349	35.91924380572	16.3025536653983	10.993431784207	3.26233506361958	0.101268734763339	0.0382596100613585	2	1.1598201143693	3409.44460174307	0	20059.7926565875	1	1	1	1	2019-05-24T18:23:41.415	NG_ecoli_LTEE_151_DM25	-0	-0	160.825	DIA_100X_EMPTY_1x1_100ms	88d3a703-9916-4c78-959d-e18d3c6254cd	EPI_100X_YFP_1x1_200ms_25sola	EPI_100X_RFP_1x1_200ms_25sola
206	31	15.9007514330379	493	43.6974303564675	1417.2799188641	367.505070993915	1184591	2402.8215010142	150.707806541434	288.77431551264	1	880468	1785.93914807302	1357.98981507637	1327.16026020437	0	NaN	NaN	NaN	NaN	NaN	392.642771760505	0.995934890000963	29.1440399751706	15.8743853260877	12.8113795484698	4.10116809939737	0.0386002797307571	0.0170530756258079	1	1.01811156131041	3756.91553195177	0	14630.1338742394	1	1	1	1	2019-05-24T18:23:41.415	NG_ecoli_LTEE_151_DM25	-0	-0	160.825	DIA_100X_EMPTY_1x1_100ms	b0acd758-fbb1-48bd-affa-fc4aa218c56c	EPI_100X_YFP_1x1_200ms_25sola	EPI_100X_RFP_1x1_200ms_25sola
207	40	13.94571623603	559	15.348233446114	1417.02146690519	539.450805008945	329108	588.744186046512	150.707806541434	288.77431551264	0	9484771	16967.3899821109	1357.98981507637	1327.16026020437	0	NaN	NaN	NaN	NaN	NaN	556.907628422597	0.855291076341902	41.72768095112	18.4974668546961	13.0352721164441	4.0088597717265	0.0499159027421318	0.0237248853527948	0	1.06917720415798	5568.7065631518	0	19188.3756708408	1	1	1	1	2019-05-24T18:23:41.415	NG_ecoli_LTEE_151_DM25	-0	-0	160.825	DIA_100X_EMPTY_1x1_100ms	edf41af9-edb8-4d35-87c4-ef1a6e121705	EPI_100X_YFP_1x1_200ms_25sola	EPI_100X_RFP_1x1_200ms_25sola
208	17	8.7619899795058	149	-48.830744949452	1428.45637583893	1806.22818791946	106135	712.315436241611	150.707806541434	288.77431551264	0	185011	1241.68456375839	1357.98981507637	1327.16026020437	0	NaN	NaN	NaN	NaN	NaN	176.253968422457	0.993063570427793	17.7211231561873	11.6397440547769	9.28297570158519	3.13802831983906	0.0467867666469729	0.0254097176753659	0	1.01427461584598	1199.37654774839	1	15744.1610738255	1	1	1	1	2019-05-24T18:23:41.415	NG_ecoli_LTEE_151_DM25	-0	-0	160.825	DIA_100X_EMPTY_1x1_100ms	31d8303a-5971-4ca1-952a-098cb1314b75	EPI_100X_YFP_1x1_200ms_25sola	EPI_100X_RFP_1x1_200ms_25sola
209	25	13.6004143491129	341	34.1343118546038	1434.76246334311	1070.60997067449	6862385	20124.2961876833	150.707806541434	288.77431551264	2	465345	1364.64809384164	1357.98981507637	1327.16026020437	0	NaN	NaN	NaN	NaN	NaN	282.963976924095	0.998813526034707	23.8023347579067	13.8163108015498	11.4340438188319	3.53122234271163	0.0134837789639375	0.00669040975743351	1	1.00050370153958	2444.04470043437	0	15098.2991202346	1	1	1	1	2019-05-24T18:23:41.415	NG_ecoli_LTEE_151_DM25	-0	-0	160.825	DIA_100X_EMPTY_1x1_100ms	afaed7c4-d691-457f-ab63-081eeeb31d32	EPI_100X_YFP_1x1_200ms_25sola	EPI_100X_RFP_1x1_200ms_25sola
210	27	11.4789785246618	310	-28.7005026206504	1437.4064516129	1793.91290322581	348700	1124.83870967742	150.707806541434	288.77431551264	1	339590	1095.45161290323	1357.98981507637	1327.16026020437	0	NaN	NaN	NaN	NaN	NaN	269.140330352318	0.942207933012324	26.6193537145635	13.8641583334444	9.52641545310178	3.46197317994624	0.0939427204261071	0.0426988232329792	1	1.10098440312979	1897.34550782871	2	14707.3258064516	1	1	1	1	2019-05-24T18:23:41.415	NG_ecoli_LTEE_151_DM25	-0	-0	160.825	DIA_100X_EMPTY_1x1_100ms	de998cf4-5709-420b-9680-da9ead55c68f	EPI_100X_YFP_1x1_200ms_25sola	EPI_100X_RFP_1x1_200ms_25sola
211	36	12.3210261851492	444	46.2461189164976	1441.84009009009	248.231981981982	114677	258.281531531532	150.707806541434	288.77431551264	0	10989707	24751.5923423423	1357.98981507637	1327.16026020437	0	NaN	NaN	NaN	NaN	NaN	376.973368910441	0.975217846633466	36.3702094621169	14.0191140488657	10.0788589279639	3.57757236942118	0.0135910959724113	0.00782327820707938	1	1.00161190187636	2901.73946652895	0	17630.481981982	1	1	1	1	2019-05-24T18:23:41.415	NG_ecoli_LTEE_151_DM25	-0	-0	160.825	DIA_100X_EMPTY_1x1_100ms	c666b6a0-aa71-4bd3-935b-5d2914b7e5a4	EPI_100X_YFP_1x1_200ms_25sola	EPI_100X_RFP_1x1_200ms_25sola
212	33	10.839490935659	358	16.1161264520312	1444.17039106145	1551.01396648045	83335	232.779329608939	150.707806541434	288.77431551264	0	6533203	18249.1703910615	1357.98981507637	1327.16026020437	0	NaN	NaN	NaN	NaN	NaN	342.295198827614	0.941595090363996	32.3021298193655	14.2910931562445	10.1905567037866	3.44632640257339	0.0417459272894625	0.0162883660972344	0	1.01646119009871	2634.61317535338	1	19920.5977653631	1	1	1	1	2019-05-24T18:23:41.415	NG_ecoli_LTEE_151_DM25	-0	-0	160.825	DIA_100X_EMPTY_1x1_100ms	28d6d008-863e-4af3-a08f-7c9d32a46295	EPI_100X_YFP_1x1_200ms_25sola	EPI_100X_RFP_1x1_200ms_25sola
213	30	14.6612508115023	440	43.9896632853346	1448.08636363636	987.102272727273	1147553	2608.075	150.707806541434	288.77431551264	0	903545	2053.51136363636	1357.98981507637	1327.16026020437	0	NaN	NaN	NaN	NaN	NaN	361.025985051336	0.989948408399073	28.6098522648841	14.5174662399221	12.1570028597644	3.53681684979103	0.0347765686928988	0.0191309553219772	0	1.01994279031751	3320.92092216216	0	14950.6363636364	1	1	1	1	2019-05-24T18:23:41.415	NG_ecoli_LTEE_151_DM25	-0	-0	160.825	DIA_100X_EMPTY_1x1_100ms	41218753-331e-4075-9447-6ae8e7db13cc	EPI_100X_YFP_1x1_200ms_25sola	EPI_100X_RFP_1x1_200ms_25sola
214	24	14.6442060905107	352	12.1088469311049	1450.26420454545	1260.09090909091	105681	300.230113636364	150.707806541434	288.77431551264	0	7530508	21393.4886363636	1357.98981507637	1327.16026020437	0	NaN	NaN	NaN	NaN	NaN	298.627037763825	0.999924383343467	22.6379643707376	15.9933158964599	12.7534055427444	4.09743858600702	0.0168234419336348	0.00947480429078811	0	1.00310884436415	2891.87550917071	0	15049.0511363636	1	1	1	1	2019-05-24T18:23:41.415	NG_ecoli_LTEE_151_DM25	-0	-0	160.825	DIA_100X_EMPTY_1x1_100ms	03c6b673-54b0-437f-adf6-4d8d898bc3ca	EPI_100X_YFP_1x1_200ms_25sola	EPI_100X_RFP_1x1_200ms_25sola
215	29	16.1659638083218	470	-43.5290272363037	1456.39787234043	1771.06170212766	356958	759.485106382979	150.707806541434	288.77431551264	0	492447	1047.75957446809	1357.98981507637	1327.16026020437	0	NaN	NaN	NaN	NaN	NaN	371.887442833213	0.863068847836399	31.6442661615474	16.1029878327724	11.0365863049521	3.58053806554634	0.110748583384058	0.0545175701883887	2	1.23622820504188	3027.29286734837	1	14651.7255319149	1	1	1	1	2019-05-24T18:23:41.415	NG_ecoli_LTEE_151_DM25	-0	-0	160.825	DIA_100X_EMPTY_1x1_100ms	0e70b7e3-c1e2-4749-b217-73fdb3a7fa82	EPI_100X_YFP_1x1_200ms_25sola	EPI_100X_RFP_1x1_200ms_25sola
216	38	13.8959535346814	528	49.262306528378	1460.75568181818	838.429924242424	1340948	2539.67424242424	150.707806541434	288.77431551264	2	472314	894.534090909091	1357.98981507637	1327.16026020437	0	NaN	NaN	NaN	NaN	NaN	430.873121406392	0.907689982858358	36.1452316254371	14.4530451121162	11.5716155010761	3.11434476482607	0.0276525208462799	0.0130814934361527	1	1.0044352038595	3801.27143987039	0	14809.9753787879	1	1	1	1	2019-05-24T18:23:41.415	NG_ecoli_LTEE_151_DM25	-0	-0	160.825	DIA_100X_EMPTY_1x1_100ms	7c30a529-8b9f-463b-b2d8-d43fb0fa7500	EPI_100X_YFP_1x1_200ms_25sola	EPI_100X_RFP_1x1_200ms_25sola
217	24	8.4294451841036	203	-4.60070588995684	1467.66009852217	1562.67487684729	39337	193.778325123153	150.707806541434	288.77431551264	0	4575891	22541.3349753695	1357.98981507637	1327.16026020437	0	NaN	NaN	NaN	NaN	NaN	244.029259606919	0.998662448212888	26.8284821188543	11.5619954498327	8.7627053395342	2.88534377603308	0.0191346843277829	0.00802028896069025	1	1.00333194814149	1617.93995372048	1	20680.4975369458	1	1	1	1	2019-05-24T18:23:41.415	NG_ecoli_LTEE_151_DM25	-0	-0	160.825	DIA_100X_EMPTY_1x1_100ms	2d555bee-2f48-4aeb-b3e6-1ad15a7982d6	EPI_100X_YFP_1x1_200ms_25sola	EPI_100X_RFP_1x1_200ms_25sola
218	36	13.8699585207268	500	48.9060559285312	1481.078	1125.258	1101756	2203.512	150.707806541434	288.77431551264	2	784130	1568.26	1357.98981507637	1327.16026020437	0	NaN	NaN	NaN	NaN	NaN	404.846211205402	0.964002959977744	34.596427742422	14.301190875118	11.4283920226513	2.92119041597575	0.0140167974229225	0.00726901487378002	1	1.00111196539012	3548.8806822573	0	15600.356	1	1	1	1	2019-05-24T18:23:41.415	NG_ecoli_LTEE_151_DM25	-0	-0	160.825	DIA_100X_EMPTY_1x1_100ms	42680403-bd9f-4969-ad4a-b8b770278189	EPI_100X_YFP_1x1_200ms_25sola	EPI_100X_RFP_1x1_200ms_25sola
219	17	11.2058381048057	191	-49.9581843130589	1493.83246073298	1610.29319371728	78808	412.607329842932	150.707806541434	288.77431551264	0	704010	3685.91623036649	1357.98981507637	1327.16026020437	0	NaN	NaN	NaN	NaN	NaN	202.152504107054	0.999824868658021	17.6635904100885	14.6843414238893	10.7203176067836	4.08196217986755	0.0295382912982187	0.0146109118419667	0	1.00484531100192	1594.35185499137	1	18201.0052356021	1	1	1	1	2019-05-24T18:23:41.415	NG_ecoli_LTEE_151_DM25	-0	-0	160.825	DIA_100X_EMPTY_1x1_100ms	5ef83db5-aef1-4bee-be02-0d73656f1701	EPI_100X_YFP_1x1_200ms_25sola	EPI_100X_RFP_1x1_200ms_25sola
220	27	14.2374644014634	385	35.9895757008688	1502.0987012987	2039.10649350649	967556	2513.13246753247	150.707806541434	288.77431551264	1	401691	1043.35324675325	1357.98981507637	1327.16026020437	0	NaN	NaN	NaN	NaN	NaN	326.135960978589	0.999894912999376	25.4711536539262	15.5000230136325	12.3252846146546	3.99867809545616	0.0121957348612422	0.00739913548735971	0	1.00235235727153	3039.0119695949	0	14390.5818181818	1	1	1	1	2019-05-24T18:23:41.415	NG_ecoli_LTEE_151_DM25	-0	-0	160.825	DIA_100X_EMPTY_1x1_100ms	9562d4bf-9445-40c5-84ba-8b7f1c460d70	EPI_100X_YFP_1x1_200ms_25sola	EPI_100X_RFP_1x1_200ms_25sola
221	31	12.9264292377737	401	47.823302004675	1503.91770573566	579.436408977556	2344499	5846.63092269327	150.707806541434	288.77431551264	2	516100	1287.03241895262	1357.98981507637	1327.16026020437	0	NaN	NaN	NaN	NaN	NaN	334.400069803803	0.992019276565284	28.7517524037887	13.382596733898	11.3405015459198	3.17257733127215	0.0120390368944175	0.00494354014554608	1	1.00136778945352	2904.14786980949	0	14758.7780548628	1	1	1	1	2019-05-24T18:23:41.415	NG_ecoli_LTEE_151_DM25	-0	-0	160.825	DIA_100X_EMPTY_1x1_100ms	24945fa1-bfca-4f29-8c6c-a40eb9c9fd4f	EPI_100X_YFP_1x1_200ms_25sola	EPI_100X_RFP_1x1_200ms_25sola
222	19	11.7184544565505	223	-38.6334992291693	1500.70403587444	1267.61883408072	93148	417.704035874439	150.707806541434	288.77431551264	0	348793	1564.09417040359	1357.98981507637	1327.16026020437	0	NaN	NaN	NaN	NaN	NaN	206.915293146707	0.999564203017031	18.2438360605331	14.2055168665621	10.805222838812	3.82361825913304	0.0252282764249338	0.0135889257796544	0	1.00422291065241	1672.91354737576	0	19482.5156950673	1	1	1	1	2019-05-24T18:23:41.415	NG_ecoli_LTEE_151_DM25	-0	-0	160.825	DIA_100X_EMPTY_1x1_100ms	670f80ce-7b20-4738-8354-b90f5b459bbe	EPI_100X_YFP_1x1_200ms_25sola	EPI_100X_RFP_1x1_200ms_25sola
223	18	13.5889031984215	246	-49.8897740298118	1510.31707317073	1607.06097560976	104299	423.979674796748	150.707806541434	288.77431551264	0	974510	3961.42276422764	1357.98981507637	1327.16026020437	0	NaN	NaN	NaN	NaN	NaN	197.511581179048	0.990010866415601	18.0558925947081	13.9196854934178	10.2634974357574	3.6491877637208	0.0527085370883181	0.0256073537352358	0	1.01481467078965	1493.82457697351	1	18410.5528455285	1	1	1	1	2019-05-24T18:23:41.415	NG_ecoli_LTEE_151_DM25	-0	-0	160.825	DIA_100X_EMPTY_1x1_100ms	7219d410-36f1-4bea-bd93-87d8c1b2e9ea	EPI_100X_YFP_1x1_200ms_25sola	EPI_100X_RFP_1x1_200ms_25sola
224	40	15.1589581763316	607	48.155160976029	1521.22570016474	57.3492586490939	1348443	2221.48764415157	150.707806541434	288.77431551264	0	832660	1371.76276771005	1357.98981507637	1327.16026020437	0	NaN	NaN	NaN	NaN	NaN	485.397937300209	0.941131758839257	38.8826763757629	14.3461908694439	12.0751785709867	3.11970593479485	0.035171624203564	0.0203859548858982	0	1.0371437091964	4452.79966087366	0	14952.5535420099	1	1	1	1	2019-05-24T18:23:41.415	NG_ecoli_LTEE_151_DM25	-0	-0	160.825	DIA_100X_EMPTY_1x1_100ms	7db1fac2-7be8-412a-9f16-5ce144a8fa9e	EPI_100X_YFP_1x1_200ms_25sola	EPI_100X_RFP_1x1_200ms_25sola
225	38	13.867551570794	527	49.3227590796512	1523.60341555977	359.734345351044	2603116	4939.4990512334	150.707806541434	288.77431551264	3	612566	1162.36432637571	1357.98981507637	1327.16026020437	0	NaN	NaN	NaN	NaN	NaN	430.70781180517	0.942050548960875	36.6137759258428	13.7996753083751	11.4911768068441	2.83192743173867	0.0124905809417801	0.00519568379021402	1	1.00196366773786	3797.19949551198	0	15262.8140417457	1	1	1	1	2019-05-24T18:23:41.415	NG_ecoli_LTEE_151_DM25	-0	-0	160.825	DIA_100X_EMPTY_1x1_100ms	3638cb62-4edc-411e-a3df-551ffe04ea3e	EPI_100X_YFP_1x1_200ms_25sola	EPI_100X_RFP_1x1_200ms_25sola
226	35	13.2580026475316	465	45.3932062391058	1565.90967741935	397.843010752688	2300297	4946.8752688172	150.707806541434	288.77431551264	2	896923	1928.86666666667	1357.98981507637	1327.16026020437	0	NaN	NaN	NaN	NaN	NaN	449.566135830347	0.951722041809995	36.189051215431	14.3873306534731	12.1626741318985	2.91881294976945	0.0112776897530553	0.00562185008836905	1	1.00247398707026	4204.60517677805	2	16552.4516129032	1	1	1	1	2019-05-24T18:23:41.415	NG_ecoli_LTEE_151_DM25	-0	-0	160.825	DIA_100X_EMPTY_1x1_100ms	d734261e-6f46-4d87-a7a8-815c527888eb	EPI_100X_YFP_1x1_200ms_25sola	EPI_100X_RFP_1x1_200ms_25sola
227	38	13.4019752030768	510	47.6207306300637	1576.07647058824	414.407843137255	3807278	7465.25098039216	150.707806541434	288.77431551264	2	648869	1272.29215686275	1357.98981507637	1327.16026020437	0	NaN	NaN	NaN	NaN	NaN	468.240038046858	0.919714356758222	39.3237402351378	14.5384350647866	11.5709285660621	2.81683329753079	0.0395313028084016	0.0194204456996819	1	1.01231453942591	4135.05342323074	2	16567.2666666667	1	1	1	1	2019-05-24T18:23:41.415	NG_ecoli_LTEE_151_DM25	-0	-0	160.825	DIA_100X_EMPTY_1x1_100ms	738095ee-9467-4ae8-b851-69b76a811e29	EPI_100X_YFP_1x1_200ms_25sola	EPI_100X_RFP_1x1_200ms_25sola
228	42	15.5933524825407	655	46.3742856895862	1590.10687022901	701.079389312977	1486420	2269.34351145038	150.707806541434	288.77431551264	0	3486059	5322.22748091603	1357.98981507637	1327.16026020437	0	NaN	NaN	NaN	NaN	NaN	525.898582006802	0.923670940520236	41.4431545978383	15.5987237724732	12.3225830299033	3.13928734875125	0.0247402613923785	0.0132434444528351	1	1.00578202400366	4942.49448663962	0	15951.1053435114	1	1	1	1	2019-05-24T18:23:41.415	NG_ecoli_LTEE_151_DM25	-0	-0	160.825	DIA_100X_EMPTY_1x1_100ms	4d1ce9d1-87c2-4476-a97b-1d81c3d96925	EPI_100X_YFP_1x1_200ms_25sola	EPI_100X_RFP_1x1_200ms_25sola
229	27	13.8597046674051	375	-49.9990169747334	1588.592	81.8933333333333	106157	283.085333333333	150.707806541434	288.77431551264	0	5043006	13448.016	1357.98981507637	1327.16026020437	0	NaN	NaN	NaN	NaN	NaN	395.000164707886	0.718445433703365	42.1776753041627	12.545625919887	7.8276014571306	3.14076882997116	0.351716481412453	0.0782485232017728	5	1.71264505042263	2029.69102513309	0	20511.8	1	1	1	1	2019-05-24T18:23:41.415	NG_ecoli_LTEE_151_DM25	-0	-0	160.825	DIA_100X_EMPTY_1x1_100ms	8a5e303a-e1e6-406f-9215-7c39bc9dd163	EPI_100X_YFP_1x1_200ms_25sola	EPI_100X_RFP_1x1_200ms_25sola
230	21	12.1035149717895	256	-41.0346082896178	1588.91796875	2033.16796875	107924	421.578125	150.707806541434	288.77431551264	0	824510	3220.7421875	1357.98981507637	1327.16026020437	0	NaN	NaN	NaN	NaN	NaN	230.401507615674	0.974259914547779	22.3507837576352	11.9997665618034	9.84924711643884	3.04662115368138	0.0317059446898442	0.013481735732324	1	1.00568825746067	1702.89827728625	0	18213.05078125	1	1	1	1	2019-05-24T18:23:41.415	NG_ecoli_LTEE_151_DM25	-0	-0	160.825	DIA_100X_EMPTY_1x1_100ms	14c96406-0f9e-423c-822a-4a3ee87cb335	EPI_100X_YFP_1x1_200ms_25sola	EPI_100X_RFP_1x1_200ms_25sola
231	45	13.8239966999293	623	49.425945212104	1603.15730337079	407.70304975923	5999694	9630.32744783307	150.707806541434	288.77431551264	3	1635765	2625.62600321027	1357.98981507637	1327.16026020437	0	NaN	NaN	NaN	NaN	NaN	573.704863955612	0.930401913254353	44.8691323166072	15.7475876605779	12.4756910255689	3.2272099159104	0.125353633644203	0.0104588921170771	0	1.00928719654875	5484.87549176322	2	15899.5377207063	1	1	1	1	2019-05-24T18:23:41.415	NG_ecoli_LTEE_151_DM25	-0	-0	160.825	DIA_100X_EMPTY_1x1_100ms	071b1d37-abee-4505-b696-5100c770da29	EPI_100X_YFP_1x1_200ms_25sola	EPI_100X_RFP_1x1_200ms_25sola
232	34	15.7186501417902	534	42.9241029679507	1597.34082397004	1793.41947565543	144102	269.85393258427	150.707806541434	288.77431551264	0	13416649	25124.8108614232	1357.98981507637	1327.16026020437	0	NaN	NaN	NaN	NaN	NaN	419.024556822536	0.921117300600508	33.9949893799208	16.3496159989334	11.8887175132311	3.9501731140916	0.0341330390022847	0.013916774632146	2	1.00636735916795	3773.76460738164	0	19027.3426966292	1	1	1	1	2019-05-24T18:23:41.415	NG_ecoli_LTEE_151_DM25	-0	-0	160.825	DIA_100X_EMPTY_1x1_100ms	4b5252aa-d89a-47fd-9752-8bfc3a7d9840	EPI_100X_YFP_1x1_200ms_25sola	EPI_100X_RFP_1x1_200ms_25sola
233	16	7.89404364332115	127	-49.9914927124869	1596.27559055118	606.141732283465	40202	316.551181102362	150.707806541434	288.77431551264	0	1441655	11351.6141732283	1357.98981507637	1327.16026020437	0	NaN	NaN	NaN	NaN	NaN	154.923570540795	0.999764101766613	15.7819107757095	12.6356540711708	9.40155935288273	3.49552207035843	0.00196447931905179	0.00108181051684488	1	1.00000587503815	1095.59300146182	1	18963.5669291339	1	1	1	1	2019-05-24T18:23:41.415	NG_ecoli_LTEE_151_DM25	-0	-0	160.825	DIA_100X_EMPTY_1x1_100ms	3cef4514-47de-4c33-a9c5-febe2176d333	EPI_100X_YFP_1x1_200ms_25sola	EPI_100X_RFP_1x1_200ms_25sola
234	42	14.5440833558079	611	47.8394683973963	1615.31260229133	1239.2504091653	1561277	2555.28150572831	150.707806541434	288.77431551264	2	1132520	1853.55155482815	1357.98981507637	1327.16026020437	0	NaN	NaN	NaN	NaN	NaN	490.589606151588	0.906318176721353	40.3874125716073	14.7752932445882	11.7217739119144	3.33886814368479	0.0168583872133412	0.00695328286738819	0	1.00394873146743	4358.35491414718	0	14888.6661211129	1	1	1	1	2019-05-24T18:23:41.415	NG_ecoli_LTEE_151_DM25	-0	-0	160.825	DIA_100X_EMPTY_1x1_100ms	daab8d43-495f-4668-b6a6-5891dacd1fb7	EPI_100X_YFP_1x1_200ms_25sola	EPI_100X_RFP_1x1_200ms_25sola
235	27	12.925098709353	349	5.56351181680298	1611.74498567335	674.157593123209	118497	339.532951289398	150.707806541434	288.77431551264	0	7838261	22459.2005730659	1357.98981507637	1327.16026020437	0	NaN	NaN	NaN	NaN	NaN	299.710173114283	0.991781018573167	26.0271080113398	15.1470010258584	10.8782648008581	4.17939474140179	0.023705584149539	0.0108119707700753	2	1.0020633389661	2418.99543245383	0	18914.6934097421	1	1	1	1	2019-05-24T18:23:41.415	NG_ecoli_LTEE_151_DM25	-0	-0	160.825	DIA_100X_EMPTY_1x1_100ms	e73e102d-a293-4e54-a51b-5ac2262213ee	EPI_100X_YFP_1x1_200ms_25sola	EPI_100X_RFP_1x1_200ms_25sola
236	43	14.0122819414334	603	49.6299009361111	1622.61028192371	1311.68325041459	2197172	3643.73466003317	150.707806541434	288.77431551264	1	1150220	1907.49585406302	1357.98981507637	1327.16026020437	0	NaN	NaN	NaN	NaN	NaN	502.415033043278	0.921266244914169	41.327696377575	14.8061884419412	11.8484828336553	3.05411169227155	0.0122794686835029	0.00613601935894305	1	1.00147590062904	4556.76431841467	1	15381.5505804312	1	1	1	1	2019-05-24T18:23:41.415	NG_ecoli_LTEE_151_DM25	-0	-0	160.825	DIA_100X_EMPTY_1x1_100ms	fe7ce4e2-e46b-4ab5-9002-200e0360d06c	EPI_100X_YFP_1x1_200ms_25sola	EPI_100X_RFP_1x1_200ms_25sola
237	27	9.99998857380018	270	-34.2172781416418	1609.72962962963	605.807407407407	110316	408.577777777778	150.707806541434	288.77431551264	0	2527497	9361.1	1357.98981507637	1327.16026020437	0	NaN	NaN	NaN	NaN	NaN	269.126264346393	0.950576240538278	26.213091462494	12.747509903955	9.73643510142318	3.13848762312043	0.0670668887261501	0.0309036131173954	1	1.05125138492711	1951.67757020207	1	18165.0814814815	1	1	1	1	2019-05-24T18:23:41.415	NG_ecoli_LTEE_151_DM25	-0	-0	160.825	DIA_100X_EMPTY_1x1_100ms	b0867ccf-a568-41a4-8922-f059e6fc8b80	EPI_100X_YFP_1x1_200ms_25sola	EPI_100X_RFP_1x1_200ms_25sola
238	23	12.8450415461743	296	-28.455437711831	1615.15202702703	1330.29054054054	5729706	19357.1148648649	150.707806541434	288.77431551264	1	361817	1222.35472972973	1357.98981507637	1327.16026020437	0	NaN	NaN	NaN	NaN	NaN	261.187031431769	0.999945764137253	21.3388760750794	15.8154865740537	11.7812293509479	4.18165428851987	0.0296964438781533	0.0152519179358612	0	1.00747289730545	2326.17639308213	1	14872.3547297297	1	1	1	1	2019-05-24T18:23:41.415	NG_ecoli_LTEE_151_DM25	-0	-0	160.825	DIA_100X_EMPTY_1x1_100ms	97fe226c-2292-47f2-9e8d-3753a2ea48be	EPI_100X_YFP_1x1_200ms_25sola	EPI_100X_RFP_1x1_200ms_25sola
239	26	13.3420104260088	347	18.0063113589575	1619.16714697406	500.083573487032	927154	2671.91354466859	150.707806541434	288.77431551264	1	801134	2308.74351585014	1357.98981507637	1327.16026020437	0	NaN	NaN	NaN	NaN	NaN	280.72103827123	0.999405087599121	24.0594312924733	13.8509804173338	11.2938859110123	3.51250409234726	0.020214787481705	0.0100441437193384	1	1.00399772825844	2410.2496657669	1	15830.7752161383	1	1	1	1	2019-05-24T18:23:41.415	NG_ecoli_LTEE_151_DM25	-0	-0	160.825	DIA_100X_EMPTY_1x1_100ms	dbef720d-b642-4ec9-bcc3-c89223f67cad	EPI_100X_YFP_1x1_200ms_25sola	EPI_100X_RFP_1x1_200ms_25sola
240	30	10.3413362665494	310	45.1139493093925	1616.80322580645	338.745161290323	120000	387.096774193548	150.707806541434	288.77431551264	0	4007456	12927.2774193548	1357.98981507637	1327.16026020437	0	NaN	NaN	NaN	NaN	NaN	305.925507920005	0.90051322019309	29.9959339895752	13.9007850280728	9.80119599970032	3.06409455618629	0.0319919028927346	0.0174683460723155	1	1.01966002116674	2263.13477906848	1	18887.1870967742	1	1	1	1	2019-05-24T18:23:41.415	NG_ecoli_LTEE_151_DM25	-0	-0	160.825	DIA_100X_EMPTY_1x1_100ms	97154019-d360-4cbb-ab0b-91ec8041faa9	EPI_100X_YFP_1x1_200ms_25sola	EPI_100X_RFP_1x1_200ms_25sola
241	25	11.5371698602137	289	-8.67480013140947	1622.92387543253	353.996539792388	122033	422.259515570934	150.707806541434	288.77431551264	0	3518684	12175.3771626298	1357.98981507637	1327.16026020437	0	NaN	NaN	NaN	NaN	NaN	245.65782656313	0.979062774108716	22.5365096299977	13.4736803099467	10.3128348067183	3.35949365205976	0.0772515665977286	0.0394161879922826	0	1.05720808748529	1882.48991715577	1	18473.3010380623	1	1	1	1	2019-05-24T18:23:41.415	NG_ecoli_LTEE_151_DM25	-0	-0	160.825	DIA_100X_EMPTY_1x1_100ms	826f86ed-1707-48f4-95c6-bacf76618f5b	EPI_100X_YFP_1x1_200ms_25sola	EPI_100X_RFP_1x1_200ms_25sola
242	34	9.01022843497458	307	42.4758018937813	1622.49511400651	460.889250814332	91494	298.026058631922	150.707806541434	288.77431551264	0	5276830	17188.3713355049	1357.98981507637	1327.16026020437	0	NaN	NaN	NaN	NaN	NaN	359.076363633405	0.915761469665601	35.8765571070402	12.6775727506664	9.73141650022179	2.65330128138673	0.00480983470303256	0.00134736465917093	4	1.0000817428974	2668.41124284396	0	20619.9120521173	1	1	1	1	2019-05-24T18:23:41.415	NG_ecoli_LTEE_151_DM25	-0	-0	160.825	DIA_100X_EMPTY_1x1_100ms	f7c737c8-cb0d-4b84-a62a-46736a257952	EPI_100X_YFP_1x1_200ms_25sola	EPI_100X_RFP_1x1_200ms_25sola
243	30	14.2812782687002	429	45.8412299568477	1625.55477855478	578.428904428904	2128302	4961.07692307692	150.707806541434	288.77431551264	3	1213595	2828.89277389277	1357.98981507637	1327.16026020437	0	NaN	NaN	NaN	NaN	NaN	339.040859405415	0.998392526240485	27.3983101951813	14.865376775966	11.762014608177	3.91682571242081	0.0218265021315242	0.00882584972257829	1	1.00422435239874	2976.98803109278	0	14398.6456876457	1	1	1	1	2019-05-24T18:23:41.415	NG_ecoli_LTEE_151_DM25	-0	-0	160.825	DIA_100X_EMPTY_1x1_100ms	9c7889f3-d9ba-4590-bd85-f92b9812e27f	EPI_100X_YFP_1x1_200ms_25sola	EPI_100X_RFP_1x1_200ms_25sola
244	34	11.9676607940728	407	-49.1666650767851	1626.70515970516	1093.43488943489	101844	250.230958230958	150.707806541434	288.77431551264	0	5884705	14458.7346437346	1357.98981507637	1327.16026020437	0	NaN	NaN	NaN	NaN	NaN	448.68159153369	0.803326999632948	NaN	NaN	NaN	NaN	NaN	NaN	NaN	NaN	NaN	1	20471.257985258	1	1	1	1	2019-05-24T18:23:41.415	NG_ecoli_LTEE_151_DM25	-0	-0	160.825	DIA_100X_EMPTY_1x1_100ms	245a5db4-86dd-454b-98d7-d428b66234a8	EPI_100X_YFP_1x1_200ms_25sola	EPI_100X_RFP_1x1_200ms_25sola
245	22	11.3990084933189	251	5.87523714895564	1626.0796812749	932.426294820717	795768	3170.39043824701	150.707806541434	288.77431551264	2	464872	1852.0796812749	1357.98981507637	1327.16026020437	0	NaN	NaN	NaN	NaN	NaN	244.765014390454	0.999827601695737	21.2249483128688	14.1887518747428	10.9678100284033	3.87580576435674	0.0215635617973662	0.0122253424910294	0	1.00461594935173	2005.286184325	2	16477.7290836653	1	1	1	1	2019-05-24T18:23:41.415	NG_ecoli_LTEE_151_DM25	-0	-0	160.825	DIA_100X_EMPTY_1x1_100ms	76f99789-7c43-4399-a688-9c2608f15021	EPI_100X_YFP_1x1_200ms_25sola	EPI_100X_RFP_1x1_200ms_25sola
246	44	14.123276805258	622	2.66566953660132	1646.26205787781	944.022508038585	927444	1491.06752411576	150.707806541434	288.77431551264	0	4401073	7075.68006430868	1357.98981507637	1327.16026020437	0	NaN	NaN	NaN	NaN	NaN	562.855877766137	0.981267820927109	45.529992618202	15.6197955089342	12.0420606434198	3.80223164018955	0.0290724198024116	0.0116517772240958	1	1.01542970786663	5185.48140462199	4	17138.8376205788	1	1	1	1	2019-05-24T18:23:41.415	NG_ecoli_LTEE_151_DM25	-0	-0	160.825	DIA_100X_EMPTY_1x1_100ms	8caca22b-bf32-4c6f-927a-96d0e4b0d640	EPI_100X_YFP_1x1_200ms_25sola	EPI_100X_RFP_1x1_200ms_25sola
247	15	7.62900948257497	119	-49.9964807310522	1640.34453781513	496.882352941176	70197	589.890756302521	150.707806541434	288.77431551264	0	492162	4135.81512605042	1357.98981507637	1327.16026020437	0	NaN	NaN	NaN	NaN	NaN	149.977950254347	0.999725125688564	16.5514915882336	12.1334524146182	8.56813507640701	3.54705096792768	0.00463786248831022	0.00249810068004879	0	1.00011878628738	954.332310977144	1	18736.5378151261	1	1	1	1	2019-05-24T18:23:41.415	NG_ecoli_LTEE_151_DM25	-0	-0	160.825	DIA_100X_EMPTY_1x1_100ms	5ea269fd-4f5d-4ffc-bd1c-a9c5295f9a91	EPI_100X_YFP_1x1_200ms_25sola	EPI_100X_RFP_1x1_200ms_25sola
248	26	12.4593566531435	324	29.8048126942559	1647.58333333333	926.851851851852	928519	2865.79938271605	150.707806541434	288.77431551264	1	1126084	3475.56790123457	1357.98981507637	1327.16026020437	0	NaN	NaN	NaN	NaN	NaN	306.050557042662	0.999943389837481	25.7922190862128	15.1779188222163	11.5494875377872	3.91819438455654	0.00806624592817157	0.00469525729856103	0	1.00087129423895	2702.11619056924	3	17674.2283950617	1	1	1	1	2019-05-24T18:23:41.415	NG_ecoli_LTEE_151_DM25	-0	-0	160.825	DIA_100X_EMPTY_1x1_100ms	2ae8f1ca-a7e0-4404-9360-4406a4f63f77	EPI_100X_YFP_1x1_200ms_25sola	EPI_100X_RFP_1x1_200ms_25sola
249	4	1.88073010529471	10	-49.9540252137147	1637.8	1094.9	2909	290.9	150.707806541434	288.77431551264	0	70471	7047.1	1357.98981507637	1327.16026020437	0	NaN	NaN	NaN	NaN	NaN	NaN	NaN	NaN	NaN	NaN	NaN	NaN	NaN	NaN	NaN	NaN	1	20864.6	1	1	1	1	2019-05-24T18:23:41.415	NG_ecoli_LTEE_151_DM25	-0	-0	160.825	DIA_100X_EMPTY_1x1_100ms	14b6c8a1-ec1c-43fa-b627-9dd1be00017f	EPI_100X_YFP_1x1_200ms_25sola	EPI_100X_RFP_1x1_200ms_25sola
250	27	15.4464194554981	417	-12.8485254033956	1651.60911270983	1578.51318944844	1197667	2872.103117506	150.707806541434	288.77431551264	2	798318	1914.43165467626	1357.98981507637	1327.16026020437	0	NaN	NaN	NaN	NaN	NaN	315.724831306758	0.999052776394314	22.2514584160733	17.9481903504574	13.3563913715603	4.72525701076129	0.0825082799437597	0.0404732306558382	0	1.06071358060028	3117.6448107304	0	13787.2757793765	1	1	1	1	2019-05-24T18:23:41.415	NG_ecoli_LTEE_151_DM25	-0	-0	160.825	DIA_100X_EMPTY_1x1_100ms	aca6319a-3038-4f5e-b099-a40e3cf5ce2f	EPI_100X_YFP_1x1_200ms_25sola	EPI_100X_RFP_1x1_200ms_25sola
251	21	12.0172955843719	253	12.0479295388273	1650.20158102767	812.177865612648	1025382	4052.89328063241	150.707806541434	288.77431551264	2	416900	1647.82608695652	1357.98981507637	1327.16026020437	0	NaN	NaN	NaN	NaN	NaN	240.574969014592	0.999755905748998	21.3450215446682	13.3845609055463	10.9252111146289	3.42163372032903	0.005307489335453	0.00221971283158528	1	1.00011525032404	2000.99569642672	1	16107.4229249012	1	1	1	1	2019-05-24T18:23:41.415	NG_ecoli_LTEE_151_DM25	-0	-0	160.825	DIA_100X_EMPTY_1x1_100ms	0acf3377-2a87-4c57-8202-abf899cb81f4	EPI_100X_YFP_1x1_200ms_25sola	EPI_100X_RFP_1x1_200ms_25sola
252	22	13.9764174412184	308	-49.7858046385319	1652.74350649351	1644.30519480519	496283	1611.30844155844	150.707806541434	288.77431551264	1	1591341	5166.69155844156	1357.98981507637	1327.16026020437	0	NaN	NaN	NaN	NaN	NaN	248.188112795848	0.999915354186205	17.916340047085	17.6433850157005	13.0904857193953	5.00419017410816	0.00126279424792139	0.000649095454015848	1	1.00000914935678	2411.29697040951	0	14272.1201298701	1	1	1	1	2019-05-24T18:23:41.415	NG_ecoli_LTEE_151_DM25	-0	-0	160.825	DIA_100X_EMPTY_1x1_100ms	92d1b1d7-5355-442d-8e93-c1d7260dfa53	EPI_100X_YFP_1x1_200ms_25sola	EPI_100X_RFP_1x1_200ms_25sola
253	43	17.1068542937227	736	49.1628697852655	1675.88586956522	809.652173913043	35561148	48316.777173913	150.707806541434	288.77431551264	2	965290	1311.53532608696	1357.98981507637	1327.16026020437	0	NaN	NaN	NaN	NaN	NaN	582.443430582651	0.9467668976196	40.7737289472451	16.8893518615472	13.9171980725835	3.35457009487072	0.0620128805306322	0.0203634731670582	0	1.0405748858667	6202.60220776032	1	12552.59375	1	1	1	1	2019-05-24T18:23:41.415	NG_ecoli_LTEE_151_DM25	-0	-0	160.825	DIA_100X_EMPTY_1x1_100ms	553ffb93-09a2-4aa7-80a7-eb17c1b2edbc	EPI_100X_YFP_1x1_200ms_25sola	EPI_100X_RFP_1x1_200ms_25sola
254	16	7.7472744469905	127	-49.9347029082847	1666.85039370079	931.88188976378	110763	872.149606299213	150.707806541434	288.77431551264	0	2750157	21654.7795275591	1357.98981507637	1327.16026020437	0	NaN	NaN	NaN	NaN	NaN	169.983546030824	0.999861167515498	16.7139691875256	12.8873389613826	9.71214310768017	3.57449187449664	0.00485355557474003	0.00281797305330247	0	1.00014525702019	1238.22516098272	2	20454.1653543307	1	1	1	1	2019-05-24T18:23:41.415	NG_ecoli_LTEE_151_DM25	-0	-0	160.825	DIA_100X_EMPTY_1x1_100ms	2ae8cb0d-fb24-418c-bffa-82bc0b255256	EPI_100X_YFP_1x1_200ms_25sola	EPI_100X_RFP_1x1_200ms_25sola
255	26	11.5415281204852	300	-48.5822271723797	1676.31	956.933333333333	151058	503.526666666667	150.707806541434	288.77431551264	0	9018429	30061.43	1357.98981507637	1327.16026020437	0	NaN	NaN	NaN	NaN	NaN	243.694572793947	0.995912158775921	20.4023120084798	14.905643171777	11.3962671360463	3.8150471547898	0.00697819199197758	0.00468387969328803	1	1.00055691698452	2081.10746906547	1	18975.9233333333	1	1	1	1	2019-05-24T18:23:41.415	NG_ecoli_LTEE_151_DM25	-0	-0	160.825	DIA_100X_EMPTY_1x1_100ms	6ec74930-afb6-4474-9ca5-e7bcee077620	EPI_100X_YFP_1x1_200ms_25sola	EPI_100X_RFP_1x1_200ms_25sola
256	25	15.4945006128687	388	-40.4935979549893	1677.72680412371	741.193298969072	9747753	25123.074742268	150.707806541434	288.77431551264	1	466814	1203.12886597938	1357.98981507637	1327.16026020437	0	NaN	NaN	NaN	NaN	NaN	313.459843166879	0.999942404619333	22.3921576482214	17.5184830768597	13.5200375788064	4.51427861552588	0.0341177233887808	0.0178194006910626	1	1.0109635097028	3214.70867261532	0	14610.5206185567	1	1	1	1	2019-05-24T18:23:41.415	NG_ecoli_LTEE_151_DM25	-0	-0	160.825	DIA_100X_EMPTY_1x1_100ms	c23cdd51-223d-4ac3-992b-8987af01cbf9	EPI_100X_YFP_1x1_200ms_25sola	EPI_100X_RFP_1x1_200ms_25sola
257	34	14.6105684867756	497	47.9970352230156	1692.17102615694	581.010060362173	719027	1446.73440643863	150.707806541434	288.77431551264	0	3612248	7268.1046277666	1357.98981507637	1327.16026020437	0	NaN	NaN	NaN	NaN	NaN	402.942153889637	0.984625941533274	32.3657553371296	15.0997513920537	12.0706446568307	3.5144556515493	0.0172579815825171	0.0113701032395639	0	1.00863645884187	3703.70645418858	0	16491.4688128773	1	1	1	1	2019-05-24T18:23:41.415	NG_ecoli_LTEE_151_DM25	-0	-0	160.825	DIA_100X_EMPTY_1x1_100ms	062a0351-14db-4f70-a2ce-eb4eb79ad834	EPI_100X_YFP_1x1_200ms_25sola	EPI_100X_RFP_1x1_200ms_25sola
258	35	14.2782265462177	500	49.2553652600553	1699.276	45.324	1003648	2007.296	150.707806541434	288.77431551264	0	1326865	2653.73	1357.98981507637	1327.16026020437	0	NaN	NaN	NaN	NaN	NaN	403.999291392306	0.968355433741178	33.3536438403573	14.3680021174721	11.7314287486395	3.22241272384823	0.0194335099049962	0.0102352983595804	1	1.00825940487444	3605.24665671996	0	14663.836	1	1	1	1	2019-05-24T18:23:41.415	NG_ecoli_LTEE_151_DM25	-0	-0	160.825	DIA_100X_EMPTY_1x1_100ms	bf0819c7-7774-4dac-a693-5740cac3cc2f	EPI_100X_YFP_1x1_200ms_25sola	EPI_100X_RFP_1x1_200ms_25sola
259	22	9.31042325076013	206	-18.860103196092	1700.46116504854	1090.69417475728	50085	243.131067961165	150.707806541434	288.77431551264	0	2010522	9759.81553398058	1357.98981507637	1327.16026020437	0	NaN	NaN	NaN	NaN	NaN	254.648160618548	0.922006741739471	24.6316204693378	11.8193851285416	9.8493935047394	2.64803497411419	0.074732625143858	0.0321453302474222	1	1.04564673341237	1876.73020241495	0	20067.9563106796	1	1	1	1	2019-05-24T18:23:41.415	NG_ecoli_LTEE_151_DM25	-0	-0	160.825	DIA_100X_EMPTY_1x1_100ms	1a25e6f4-93a5-4d9c-b635-b52486313aaa	EPI_100X_YFP_1x1_200ms_25sola	EPI_100X_RFP_1x1_200ms_25sola
260	25	13.7952845826138	345	5.09875934225679	1703.99710144928	972.078260869565	1636094	4742.30144927536	150.707806541434	288.77431551264	2	1776604	5149.5768115942	1357.98981507637	1327.16026020437	0	NaN	NaN	NaN	NaN	NaN	289.848827731722	0.999368073819676	22.7401979540515	17.1258026893851	12.2192638670977	4.37292945116315	0.0456846393567638	0.02055494406856	1	1.01661664409297	2666.70029345123	1	16430	1	1	1	1	2019-05-24T18:23:41.415	NG_ecoli_LTEE_151_DM25	-0	-0	160.825	DIA_100X_EMPTY_1x1_100ms	98d495ec-d175-49c6-85fa-9c12f48febf2	EPI_100X_YFP_1x1_200ms_25sola	EPI_100X_RFP_1x1_200ms_25sola
261	26	11.6980588190971	305	40.139373409981	1707.44590163934	951.088524590164	1365498	4477.04262295082	150.707806541434	288.77431551264	2	2083687	6831.7606557377	1357.98981507637	1327.16026020437	0	NaN	NaN	NaN	NaN	NaN	277.891910358487	0.989131394314904	25.9832080319701	12.9902006129603	10.3378766745913	3.06570101849934	0.0145529511705663	0.00567338292388299	1	1.00151914034789	2180.9481750913	1	16675.9803278689	1	1	1	1	2019-05-24T18:23:41.415	NG_ecoli_LTEE_151_DM25	-0	-0	160.825	DIA_100X_EMPTY_1x1_100ms	a5c63e83-b3e7-4fa3-9a58-3c862fcb541f	EPI_100X_YFP_1x1_200ms_25sola	EPI_100X_RFP_1x1_200ms_25sola
262	20	13.6060191930747	272	-47.8693100789548	1706.43014705882	1059.77573529412	1139102	4187.875	150.707806541434	288.77431551264	1	477883	1756.92279411765	1357.98981507637	1327.16026020437	0	NaN	NaN	NaN	NaN	NaN	231.810926368229	0.999895607928442	17.9150031825662	16.6612755600012	12.2375126357014	4.74675968174633	0.000753481750077159	0.000377513797060379	1	1.00000129082583	2107.13847684615	0	13705.0551470588	1	1	1	1	2019-05-24T18:23:41.415	NG_ecoli_LTEE_151_DM25	-0	-0	160.825	DIA_100X_EMPTY_1x1_100ms	bf9b5575-6ec9-428f-a69c-a6c49b4fec80	EPI_100X_YFP_1x1_200ms_25sola	EPI_100X_RFP_1x1_200ms_25sola
263	18	11.4198638685707	206	-49.0617572225036	1709.05825242718	913.160194174757	120043	582.733009708738	150.707806541434	288.77431551264	0	3419736	16600.6601941748	1357.98981507637	1327.16026020437	0	NaN	NaN	NaN	NaN	NaN	205.765371245154	0.999841978753617	17.5102073050724	14.8179990207756	11.1241570002525	4.19107394917013	0.00487230123243539	0.00266711649749281	0	1.00014712821654	1701.82691694803	1	16061.3495145631	1	1	1	1	2019-05-24T18:23:41.415	NG_ecoli_LTEE_151_DM25	-0	-0	160.825	DIA_100X_EMPTY_1x1_100ms	152122f8-9560-4b4b-a964-afd8f2457a40	EPI_100X_YFP_1x1_200ms_25sola	EPI_100X_RFP_1x1_200ms_25sola
264	25	15.1527237894698	380	11.0713450082766	1714.30789473684	1675.99210526316	92980	244.684210526316	150.707806541434	288.77431551264	0	3917126	10308.2263157895	1357.98981507637	1327.16026020437	0	NaN	NaN	NaN	NaN	NaN	360.326290920463	0.988155513461111	24.6805403166056	17.1445823392013	13.728713213871	4.38982361911387	0.0770055439313747	0.0353743961555012	1	1.05592368140204	3653.45876840608	0	17754.7526315789	1	1	1	1	2019-05-24T18:23:41.415	NG_ecoli_LTEE_151_DM25	-0	-0	160.825	DIA_100X_EMPTY_1x1_100ms	b73ae74b-89ea-4f62-b085-01f66fc3ae2e	EPI_100X_YFP_1x1_200ms_25sola	EPI_100X_RFP_1x1_200ms_25sola
265	15	10.4202493598114	157	-49.9903303839376	1719.50955414013	1263.96178343949	51663	329.063694267516	150.707806541434	288.77431551264	0	575212	3663.77070063694	1357.98981507637	1327.16026020437	0	NaN	NaN	NaN	NaN	NaN	171.572553154578	0.999506022353318	16.2418934133465	13.1012272438794	9.88005423292503	3.72055676956433	0.0279475128456827	0.0143925224907932	0	1.00384095315833	1245.21743965326	1	19562.1401273885	1	1	1	1	2019-05-24T18:23:41.415	NG_ecoli_LTEE_151_DM25	-0	-0	160.825	DIA_100X_EMPTY_1x1_100ms	97f6998f-a5b9-4b16-9ba5-1f8e3a89ca39	EPI_100X_YFP_1x1_200ms_25sola	EPI_100X_RFP_1x1_200ms_25sola
266	43	9.62801609644716	414	-49.9393956067857	1727.15942028986	1291.94444444444	141239	341.157004830918	150.707806541434	288.77431551264	0	2139644	5168.22222222222	1357.98981507637	1327.16026020437	0	NaN	NaN	NaN	NaN	NaN	463.472111057806	0.673968596653411	NaN	NaN	NaN	NaN	NaN	NaN	NaN	NaN	NaN	2	19576.2874396135	1	1	1	1	2019-05-24T18:23:41.415	NG_ecoli_LTEE_151_DM25	-0	-0	160.825	DIA_100X_EMPTY_1x1_100ms	e7244465-d2f9-4bf6-b2ef-b11171521d0b	EPI_100X_YFP_1x1_200ms_25sola	EPI_100X_RFP_1x1_200ms_25sola
267	30	14.3086824680426	430	43.5971778780199	1729.3023255814	263.562790697674	990433	2303.33255813953	150.707806541434	288.77431551264	1	552775	1285.52325581395	1357.98981507637	1327.16026020437	0	NaN	NaN	NaN	NaN	NaN	345.062575732454	0.986088738626895	28.6799226137295	13.9726321763246	11.708064738996	3.28923529765537	0.0109494676159464	0.00476680722606369	1	1.00061139334279	3087.72125143733	0	15229.6860465116	1	1	1	1	2019-05-24T18:23:41.415	NG_ecoli_LTEE_151_DM25	-0	-0	160.825	DIA_100X_EMPTY_1x1_100ms	23973850-07b9-4ee2-8f7b-2bf9602e964d	EPI_100X_YFP_1x1_200ms_25sola	EPI_100X_RFP_1x1_200ms_25sola
268	20	12.4340409845627	257	-45.0826101110498	1727.56420233463	913.186770428016	231987	902.673151750973	150.707806541434	288.77431551264	0	5802467	22577.6926070039	1357.98981507637	1327.16026020437	0	NaN	NaN	NaN	NaN	NaN	261.503041701634	0.999135282313552	22.6549062402567	14.3499928610676	11.0481206068707	3.70325938712741	0.0148278276722824	0.00690891145891888	1	1.00066516373541	2171.84568171383	2	17022.2529182879	1	1	1	1	2019-05-24T18:23:41.415	NG_ecoli_LTEE_151_DM25	-0	-0	160.825	DIA_100X_EMPTY_1x1_100ms	c8beec26-10df-442c-b87d-80ee6d827cf5	EPI_100X_YFP_1x1_200ms_25sola	EPI_100X_RFP_1x1_200ms_25sola
269	14	7.69116549981025	109	-49.9986626663607	1728.73394495413	1282.56880733945	44667	409.788990825688	150.707806541434	288.77431551264	0	922161	8460.19266055046	1357.98981507637	1327.16026020437	0	NaN	NaN	NaN	NaN	NaN	135.660149960642	0.999697644222537	13.6655572764565	12.6826299797089	9.35204920241907	3.69701641675811	0.00124578068804313	0.000749530790314798	0	1.00000661307573	938.708594661259	1	19103.2568807339	1	1	1	1	2019-05-24T18:23:41.415	NG_ecoli_LTEE_151_DM25	-0	-0	160.825	DIA_100X_EMPTY_1x1_100ms	a1ee25ec-e61c-4756-8719-5567637d1496	EPI_100X_YFP_1x1_200ms_25sola	EPI_100X_RFP_1x1_200ms_25sola
270	26	6.69109140144201	174	-25.5728800659556	1731.33908045977	982.477011494253	112334	645.597701149425	150.707806541434	288.77431551264	0	1560758	8969.87356321839	1357.98981507637	1327.16026020437	0	NaN	NaN	NaN	NaN	NaN	241.03711379173	0.927727246004076	29.301727762697	10.6880320328701	7.93836779133729	2.48413870553028	0.0130090344047405	0.00687050626887412	0	1.00234458341955	1450.25891217447	1	20018.9195402299	1	1	1	1	2019-05-24T18:23:41.415	NG_ecoli_LTEE_151_DM25	-0	-0	160.825	DIA_100X_EMPTY_1x1_100ms	d1bb0932-cccd-40cc-b803-169c92ae3f4f	EPI_100X_YFP_1x1_200ms_25sola	EPI_100X_RFP_1x1_200ms_25sola
271	19	9.89091966690199	188	-49.7855826530455	1733.70744680851	1006.02659574468	83754	445.5	150.707806541434	288.77431551264	0	905723	4817.67553191489	1357.98981507637	1327.16026020437	0	NaN	NaN	NaN	NaN	NaN	199.637752305581	0.969616898237318	NaN	NaN	NaN	NaN	NaN	NaN	NaN	NaN	NaN	1	19322.9414893617	1	1	1	1	2019-05-24T18:23:41.415	NG_ecoli_LTEE_151_DM25	-0	-0	160.825	DIA_100X_EMPTY_1x1_100ms	6e325340-116e-413f-acba-effacf1a675d	EPI_100X_YFP_1x1_200ms_25sola	EPI_100X_RFP_1x1_200ms_25sola
272	31	11.639184572194	362	47.4066138410292	1744.84254143646	939.472375690608	4972173	13735.2845303867	150.707806541434	288.77431551264	2	2991078	8262.64640883978	1357.98981507637	1327.16026020437	0	NaN	NaN	NaN	NaN	NaN	362.857004538132	0.982821819409765	31.1043667675196	13.2447958233628	11.3473915372459	3.08224633793163	0.0129406307374704	0.00631543921294078	0	1.00275301636885	3145.59876897506	2	17338.5856353591	1	1	1	1	2019-05-24T18:23:41.415	NG_ecoli_LTEE_151_DM25	-0	-0	160.825	DIA_100X_EMPTY_1x1_100ms	09f7550a-8c91-49a2-9dc7-aa085658d4d9	EPI_100X_YFP_1x1_200ms_25sola	EPI_100X_RFP_1x1_200ms_25sola
273	51	12.6248907268226	645	31.5887463231318	1750.65271317829	1459.08062015504	5608426	8695.23410852713	150.707806541434	288.77431551264	6	1793090	2779.98449612403	1357.98981507637	1327.16026020437	0	NaN	NaN	NaN	NaN	NaN	557.060423558137	0.89738261169506	50.6812837150535	12.6729748799126	10.7250031948106	2.4422550579227	0.0177250797158286	0.00821118504589776	0	1.01174279875432	4578.59625264881	2	15508.1317829457	1	1	1	1	2019-05-24T18:23:41.415	NG_ecoli_LTEE_151_DM25	-0	-0	160.825	DIA_100X_EMPTY_1x1_100ms	c9247258-e9b9-4cb0-8d45-c1e9d996109a	EPI_100X_YFP_1x1_200ms_25sola	EPI_100X_RFP_1x1_200ms_25sola
274	40	13.1827174092373	528	48.9602361632792	1754.62121212121	177.149621212121	176217	333.744318181818	150.707806541434	288.77431551264	0	10717793	20298.8503787879	1357.98981507637	1327.16026020437	0	NaN	NaN	NaN	NaN	NaN	461.68223043833	0.889102468336666	40.7622493359374	13.2883679239612	10.8798864719495	2.79749276644709	0.0532995253491288	0.0182291687841689	0	1.03258518502902	3789.62947735627	0	18524.1799242424	1	1	1	1	2019-05-24T18:23:41.415	NG_ecoli_LTEE_151_DM25	-0	-0	160.825	DIA_100X_EMPTY_1x1_100ms	54b7efec-25fa-487f-bb4a-628c362e08d1	EPI_100X_YFP_1x1_200ms_25sola	EPI_100X_RFP_1x1_200ms_25sola
275	28	14.3761949333586	403	36.0001899509275	1749.61786600496	456.178660049628	1434488	3559.52357320099	150.707806541434	288.77431551264	2	541644	1344.02977667494	1357.98981507637	1327.16026020437	0	NaN	NaN	NaN	NaN	NaN	326.451371273086	0.996254028998544	26.3863637623733	14.5509984633925	11.9042374776074	3.70419900113778	0.0113405867043967	0.00476332469270538	1	1.00084626831462	2936.78795819652	0	14839.1960297767	1	1	1	1	2019-05-24T18:23:41.415	NG_ecoli_LTEE_151_DM25	-0	-0	160.825	DIA_100X_EMPTY_1x1_100ms	990e83cb-2aa9-443d-a1af-1570561035c0	EPI_100X_YFP_1x1_200ms_25sola	EPI_100X_RFP_1x1_200ms_25sola
276	55	11.9457714544369	657	46.5301857236712	1765.32724505327	917.488584474886	2417858	3680.14916286149	150.707806541434	288.77431551264	3	2290013	3485.5601217656	1357.98981507637	1327.16026020437	0	NaN	NaN	NaN	NaN	NaN	646.802195397509	0.90854588093434	57.2868439811048	12.7724616671807	11.1123550313659	2.23551972139778	0.0325713638793932	0.0110349337298579	2	1.01289874808678	5555.93293780463	5	18203.1917808219	1	1	1	1	2019-05-24T18:23:41.415	NG_ecoli_LTEE_151_DM25	-0	-0	160.825	DIA_100X_EMPTY_1x1_100ms	5eec4e6a-bbc2-4742-ae57-5a795255e307	EPI_100X_YFP_1x1_200ms_25sola	EPI_100X_RFP_1x1_200ms_25sola
277	19	10.5546140156696	201	-46.0676266792625	1751.12437810945	1158.38308457711	69822	347.373134328358	150.707806541434	288.77431551264	0	1033992	5144.23880597015	1357.98981507637	1327.16026020437	0	NaN	NaN	NaN	NaN	NaN	193.708034959955	0.999687350126535	19.7941805876808	12.1157781125862	9.43632680885292	3.14481397780531	0.00195863379119489	0.000850728732707939	0	1.00001872754038	1384.31000053698	0	18903.815920398	1	1	1	1	2019-05-24T18:23:41.415	NG_ecoli_LTEE_151_DM25	-0	-0	160.825	DIA_100X_EMPTY_1x1_100ms	14551ff0-65b5-40fa-9d63-d5cba63d5a34	EPI_100X_YFP_1x1_200ms_25sola	EPI_100X_RFP_1x1_200ms_25sola
278	24	11.2629854259146	271	13.3509085965744	1750.13653136531	14.2435424354244	64513	238.055350553506	150.707806541434	288.77431551264	0	435030	1605.27675276753	1357.98981507637	1327.16026020437	0	NaN	NaN	NaN	NaN	NaN	232.46107987078	0.999867726223704	22.0498603555609	13.4393306872589	10.1424850157915	3.60304928278454	0.0115100074716435	0.00540381861953033	1	1.00105281839835	1781.49445229886	0	13194.4206642066	1	1	1	1	2019-05-24T18:23:41.415	NG_ecoli_LTEE_151_DM25	-0	-0	160.825	DIA_100X_EMPTY_1x1_100ms	985bcec6-5763-433a-806c-fc439f056c24	EPI_100X_YFP_1x1_200ms_25sola	EPI_100X_RFP_1x1_200ms_25sola
279	19	12.0409872392466	229	-49.193795614333	1757.71615720524	1488.97379912664	129901	567.25327510917	150.707806541434	288.77431551264	0	1690774	7383.29257641921	1357.98981507637	1327.16026020437	0	NaN	NaN	NaN	NaN	NaN	232.817748024235	0.999880748754819	18.8450095682509	15.7225594302403	11.9210079931346	4.16517121540894	0.000708698853814282	0.00044857862187347	1	1.00000439723521	2103.35317796528	1	17658.4934497817	1	1	1	1	2019-05-24T18:23:41.415	NG_ecoli_LTEE_151_DM25	-0	-0	160.825	DIA_100X_EMPTY_1x1_100ms	9d953f7c-502c-40ad-b7ba-b968d67fa824	EPI_100X_YFP_1x1_200ms_25sola	EPI_100X_RFP_1x1_200ms_25sola
280	24	15.354406298914	369	-31.6507580807042	1761.79945799458	1119.28184281843	2330016	6314.40650406504	150.707806541434	288.77431551264	3	748823	2029.33062330623	1357.98981507637	1327.16026020437	0	NaN	NaN	NaN	NaN	NaN	294.36148392181	0.999907610821799	22.2264488937292	16.6106688505106	12.8147254120105	4.2970231190899	0.00913851618635818	0.00476479628164867	1	1.00078430996994	2866.67574690267	0	14978.1517615176	1	1	1	1	2019-05-24T18:23:41.415	NG_ecoli_LTEE_151_DM25	-0	-0	160.825	DIA_100X_EMPTY_1x1_100ms	5405b9d3-fc1d-4a00-a271-9080d758d283	EPI_100X_YFP_1x1_200ms_25sola	EPI_100X_RFP_1x1_200ms_25sola
281	23	11.248038782451	259	-4.70433655279521	1761.91891891892	1470.55984555985	390073	1506.07335907336	150.707806541434	288.77431551264	0	2673813	10323.6023166023	1357.98981507637	1327.16026020437	0	NaN	NaN	NaN	NaN	NaN	276.747678838727	0.883153092476395	26.9720123038151	12.0524280168531	9.45337563726945	2.929440003163	0.131947166906442	0.0606981722331009	0	1.21408904929863	1893.11528075674	2	18807.9189189189	1	1	1	1	2019-05-24T18:23:41.415	NG_ecoli_LTEE_151_DM25	-0	-0	160.825	DIA_100X_EMPTY_1x1_100ms	0b5a8f9d-e66c-4eb2-b51e-06787720e53d	EPI_100X_YFP_1x1_200ms_25sola	EPI_100X_RFP_1x1_200ms_25sola
282	25	11.1235955207586	278	27.6798504638927	1768.97482014388	1007.57553956835	97382	350.294964028777	150.707806541434	288.77431551264	0	1429037	5140.42086330935	1357.98981507637	1327.16026020437	0	NaN	NaN	NaN	NaN	NaN	273.482999073662	0.932909742890969	25.0984973807432	12.8226337602243	10.2462651364653	3.09586787006457	0.07558860967752	0.0390270342646189	0	1.06594711060805	2069.51597056492	0	19100.2194244604	1	1	1	1	2019-05-24T18:23:41.415	NG_ecoli_LTEE_151_DM25	-0	-0	160.825	DIA_100X_EMPTY_1x1_100ms	1a2435b9-e26a-45a1-9587-0328dcbecf4e	EPI_100X_YFP_1x1_200ms_25sola	EPI_100X_RFP_1x1_200ms_25sola
283	33	13.3125214160033	443	13.503170241299	1767.31151241535	941.864559819413	1983009	4476.31828442438	150.707806541434	288.77431551264	2	2894673	6534.25056433409	1357.98981507637	1327.16026020437	0	NaN	NaN	NaN	NaN	NaN	426.551720620742	0.954126763570119	34.1221471257853	14.7168409878716	12.0756106960351	3.34578831164656	0.0543651674104307	0.0196729718147813	0	1.02691162108062	3907.90897541272	3	17683.6817155756	1	1	1	1	2019-05-24T18:23:41.415	NG_ecoli_LTEE_151_DM25	-0	-0	160.825	DIA_100X_EMPTY_1x1_100ms	b801a119-fd65-425e-ae7a-33155c3e4980	EPI_100X_YFP_1x1_200ms_25sola	EPI_100X_RFP_1x1_200ms_25sola
284	32	11.9486601542938	383	40.6504957634401	1774.05483028721	555.052219321149	106893	279.093994778068	150.707806541434	288.77431551264	0	8004092	20898.4125326371	1357.98981507637	1327.16026020437	0	NaN	NaN	NaN	NaN	NaN	325.747253830584	0.855594406043367	30.8976872421519	14.917007073577	10.190919460605	3.53142135977214	0.0569106431094565	0.0324986554131392	0	1.07122128841109	2520.24401948328	0	19236.409921671	1	1	1	1	2019-05-24T18:23:41.415	NG_ecoli_LTEE_151_DM25	-0	-0	160.825	DIA_100X_EMPTY_1x1_100ms	7ba6bf5a-debb-4f88-ac23-5057cf081d30	EPI_100X_YFP_1x1_200ms_25sola	EPI_100X_RFP_1x1_200ms_25sola
285	11	5.5404235266156	64	-49.9997254430734	1766.9375	1438.484375	167593	2618.640625	150.707806541434	288.77431551264	0	233175	3643.359375	1357.98981507637	1327.16026020437	0	NaN	NaN	NaN	NaN	NaN	127.079799804171	0.999657491457059	14.1697375906532	11.0144275399222	7.12551508174478	3.90685703390051	0.000124095489816177	6.86395744665507e-05	0	1.00000005702638	565.046535255122	1	17143.984375	1	1	1	1	2019-05-24T18:23:41.415	NG_ecoli_LTEE_151_DM25	-0	-0	160.825	DIA_100X_EMPTY_1x1_100ms	d4cc6b4c-171a-4ca7-949e-0c9bd845b8e3	EPI_100X_YFP_1x1_200ms_25sola	EPI_100X_RFP_1x1_200ms_25sola
286	28	15.0715144183542	422	10.9625087960285	1786.82938388626	1152.36018957346	170967	405.135071090047	150.707806541434	288.77431551264	0	8004817	18968.7606635071	1357.98981507637	1327.16026020437	0	NaN	NaN	NaN	NaN	NaN	360.778705033195	0.849621861811777	32.4588139568738	17.5798362495626	10.7013406067493	3.81681546326104	0.173394256950852	0.0847374339183884	0	1.72271851093673	2919.4356191944	0	18146.4194312796	1	1	1	1	2019-05-24T18:23:41.415	NG_ecoli_LTEE_151_DM25	-0	-0	160.825	DIA_100X_EMPTY_1x1_100ms	4d688aee-7f42-4c17-b8c0-9452c9787d9c	EPI_100X_YFP_1x1_200ms_25sola	EPI_100X_RFP_1x1_200ms_25sola
287	24	12.2995630738437	296	15.0059227989107	1790.23648648649	928.726351351351	835628	2823.06756756757	150.707806541434	288.77431551264	0	635292	2146.25675675676	1357.98981507637	1327.16026020437	0	NaN	NaN	NaN	NaN	NaN	285.459739058208	0.999638748408511	24.7251923736176	14.9429307513849	11.1973798205282	3.78926852966533	0.00273456649104933	0.00115020808378677	2	1.00003265531421	2434.79488398141	3	17737.2668918919	1	1	1	1	2019-05-24T18:23:41.415	NG_ecoli_LTEE_151_DM25	-0	-0	160.825	DIA_100X_EMPTY_1x1_100ms	c7382043-8329-42fe-85b2-457bd6138706	EPI_100X_YFP_1x1_200ms_25sola	EPI_100X_RFP_1x1_200ms_25sola
288	25	15.5570268833196	397	-39.2248913920496	1790.74811083123	1324.94962216625	175886	443.037783375315	150.707806541434	288.77431551264	0	5200458	13099.3904282116	1357.98981507637	1327.16026020437	0	NaN	NaN	NaN	NaN	NaN	390.631519164398	0.952095645087596	28.097148269296	16.6587258702462	12.9480832088741	4.05427904516434	0.150198847336569	0.0692363998635364	1	1.32008987593936	3699.67085180593	1	18481.0151133501	1	1	1	1	2019-05-24T18:23:41.415	NG_ecoli_LTEE_151_DM25	-0	-0	160.825	DIA_100X_EMPTY_1x1_100ms	21cda23b-116f-4ec9-8cd5-f24dba7c880a	EPI_100X_YFP_1x1_200ms_25sola	EPI_100X_RFP_1x1_200ms_25sola
289	14	6.40416676701191	90	-49.9993592398145	1796.36666666667	1307.2	24254	269.488888888889	150.707806541434	288.77431551264	0	1208956	13432.8444444444	1357.98981507637	1327.16026020437	0	NaN	NaN	NaN	NaN	NaN	143.723981653221	0.999763210391802	15.6561123705671	11.5332952380455	8.75948361629923	3.18578543040783	0.00521765603945236	0.00277481848312403	0	1.00012155771139	943.47592036125	2	19514.7888888889	1	1	1	1	2019-05-24T18:23:41.415	NG_ecoli_LTEE_151_DM25	-0	-0	160.825	DIA_100X_EMPTY_1x1_100ms	4dd7e993-ddda-4aad-a856-9046e71d5807	EPI_100X_YFP_1x1_200ms_25sola	EPI_100X_RFP_1x1_200ms_25sola
290	17	9.42005805611627	161	-49.9136288256126	1798.0248447205	1695.54037267081	66284	411.701863354037	150.707806541434	288.77431551264	0	4324319	26859.1242236025	1357.98981507637	1327.16026020437	0	NaN	NaN	NaN	NaN	NaN	167.29646080175	0.999804765327701	15.9257503453171	13.5768105628798	9.91495927568148	3.90573545950889	0.0122995837619604	0.00656488960884321	0	1.00075926317594	1229.62208324475	1	19338.1242236025	1	1	1	1	2019-05-24T18:23:41.415	NG_ecoli_LTEE_151_DM25	-0	-0	160.825	DIA_100X_EMPTY_1x1_100ms	f4f8d195-dc31-417e-bfb6-6acdbe4dc6dd	EPI_100X_YFP_1x1_200ms_25sola	EPI_100X_RFP_1x1_200ms_25sola
291	46	10.3911145971327	478	-49.984579811507	1816.83054393305	246.44769874477	156248	326.878661087866	150.707806541434	288.77431551264	0	7596811	15892.910041841	1357.98981507637	1327.16026020437	0	NaN	NaN	NaN	NaN	NaN	491.132326724898	0.733286609192951	48.6103369805175	13.9716884589382	9.70715590779882	3.32072414562298	0.100838292220558	0.0475900960585319	2	1.12652769913991	3597.514250766	0	19825.7991631799	1	1	1	1	2019-05-24T18:23:41.415	NG_ecoli_LTEE_151_DM25	-0	-0	160.825	DIA_100X_EMPTY_1x1_100ms	7ed4ad85-c26d-4d80-8f77-7f912faa06a6	EPI_100X_YFP_1x1_200ms_25sola	EPI_100X_RFP_1x1_200ms_25sola
292	34	14.4255933541106	491	46.1449546804448	1802.62932790224	905.505091649694	1337173	2723.366598778	150.707806541434	288.77431551264	1	776178	1580.81059063136	1357.98981507637	1327.16026020437	0	NaN	NaN	NaN	NaN	NaN	434.245261181446	0.945603642220488	34.4593175934239	15.010122148171	12.3246802987068	3.16976509994549	0.0335814490466919	0.0117364126179057	1	1.0103457043377	4111.0038090628	2	15577.5580448065	1	1	1	1	2019-05-24T18:23:41.415	NG_ecoli_LTEE_151_DM25	-0	-0	160.825	DIA_100X_EMPTY_1x1_100ms	b95acc5f-d34d-4dae-a0d2-3ab46777d071	EPI_100X_YFP_1x1_200ms_25sola	EPI_100X_RFP_1x1_200ms_25sola
293	20	5.81574629683723	124	-49.997741177666	1812.98387096774	1310.0564516129	31288	252.322580645161	150.707806541434	288.77431551264	0	2185044	17621.3225806452	1357.98981507637	1327.16026020437	0	NaN	NaN	NaN	NaN	NaN	221.278941656512	0.88018755307685	NaN	NaN	NaN	NaN	NaN	NaN	NaN	NaN	NaN	2	20318.6774193548	1	1	1	1	2019-05-24T18:23:41.415	NG_ecoli_LTEE_151_DM25	-0	-0	160.825	DIA_100X_EMPTY_1x1_100ms	07070ba2-c4bd-4dfe-92bb-246e249a2cff	EPI_100X_YFP_1x1_200ms_25sola	EPI_100X_RFP_1x1_200ms_25sola
294	33	15.0845277370472	499	38.3278514216253	1815.11823647295	1732.61723446894	1971931	3951.76553106212	150.707806541434	288.77431551264	1	735802	1474.55310621242	1357.98981507637	1327.16026020437	0	NaN	NaN	NaN	NaN	NaN	411.479460643026	0.953584617280983	32.4032974970717	15.2383234474842	12.2606140989466	3.31160667022187	0.0495664402854232	0.0227110192164206	1	1.03707595858294	3825.63503510766	1	16152.5811623246	1	1	1	1	2019-05-24T18:23:41.415	NG_ecoli_LTEE_151_DM25	-0	-0	160.825	DIA_100X_EMPTY_1x1_100ms	970cc82c-7b5c-481b-b5e9-b258b8230ae7	EPI_100X_YFP_1x1_200ms_25sola	EPI_100X_RFP_1x1_200ms_25sola
295	29	13.9663461956977	405	41.0206510982094	1814.7950617284	1706.01975308642	728556	1798.9037037037	150.707806541434	288.77431551264	0	3482271	8598.2	1357.98981507637	1327.16026020437	0	NaN	NaN	NaN	NaN	NaN	334.951653417158	0.994424872321041	26.9334829244511	15.0102350266174	12.0075214988897	3.66086546538006	0.0166287419732715	0.00830281223719489	2	1.00365996490594	3049.92489808431	2	16015.0074074074	1	1	1	1	2019-05-24T18:23:41.415	NG_ecoli_LTEE_151_DM25	-0	-0	160.825	DIA_100X_EMPTY_1x1_100ms	0bd2b00b-0454-44f7-83af-1e10d62d3651	EPI_100X_YFP_1x1_200ms_25sola	EPI_100X_RFP_1x1_200ms_25sola
296	28	15.4788502097375	434	5.52000393608828	1824.74193548387	144.278801843318	11427581	26330.831797235	150.707806541434	288.77431551264	1	808855	1863.72119815668	1357.98981507637	1327.16026020437	0	NaN	NaN	NaN	NaN	NaN	337.30241259522	0.999931083274678	25.1990762233299	17.0517333993893	12.7380331174676	4.79821102304309	0.00774672601751128	0.003544548459866	1	1.00057474855056	3211.28794444697	0	15283.2419354839	1	1	1	1	2019-05-24T18:23:41.415	NG_ecoli_LTEE_151_DM25	-0	-0	160.825	DIA_100X_EMPTY_1x1_100ms	e2370b00-4ec5-4be9-8f8a-0bcccba2e137	EPI_100X_YFP_1x1_200ms_25sola	EPI_100X_RFP_1x1_200ms_25sola
297	20	12.4847299090052	251	-49.9311619158207	1824.34262948207	1298.68525896414	73140	291.394422310757	150.707806541434	288.77431551264	0	3302691	13158.1314741036	1357.98981507637	1327.16026020437	0	NaN	NaN	NaN	NaN	NaN	218.121628413526	0.995164654498552	17.6269390534288	15.6569996832052	11.4815325959919	4.02261129673046	0.0822721239361622	0.0403352735405402	0	1.03707382376542	1825.0153032795	1	17096.015936255	1	1	1	1	2019-05-24T18:23:41.415	NG_ecoli_LTEE_151_DM25	-0	-0	160.825	DIA_100X_EMPTY_1x1_100ms	0b9ddec4-e22e-4c8f-8491-02da91b122a1	EPI_100X_YFP_1x1_200ms_25sola	EPI_100X_RFP_1x1_200ms_25sola
298	31	14.1316227625883	439	47.9814250505968	1829.39179954442	107.161731207289	2775993	6323.44646924829	150.707806541434	288.77431551264	2	1400144	3189.39407744875	1357.98981507637	1327.16026020437	0	NaN	NaN	NaN	NaN	NaN	347.83423777041	0.978774867099747	29.322248778331	13.9296578199738	11.5029653273314	3.1718456392214	0.0342820198231285	0.015707328590738	1	1.014606079142	3047.24081680032	0	15506.7562642369	1	1	1	1	2019-05-24T18:23:41.415	NG_ecoli_LTEE_151_DM25	-0	-0	160.825	DIA_100X_EMPTY_1x1_100ms	bb6e31ef-c621-43ea-9f73-41886b45b7e0	EPI_100X_YFP_1x1_200ms_25sola	EPI_100X_RFP_1x1_200ms_25sola
299	22	15.5429887236791	343	-44.4270526902215	1831.98833819242	1491.7084548105	109555	319.402332361516	150.707806541434	288.77431551264	0	1002727	2923.40233236152	1357.98981507637	1327.16026020437	0	NaN	NaN	NaN	NaN	NaN	300.681225498293	0.992678465611179	21.8426078118669	17.8821431334753	12.7764250028962	4.54073372629551	0.0915024455612538	0.0413537439359709	1	1.06443822554934	2800.35486589133	0	19510.3731778426	1	1	1	1	2019-05-24T18:23:41.415	NG_ecoli_LTEE_151_DM25	-0	-0	160.825	DIA_100X_EMPTY_1x1_100ms	1c6ddd62-2680-457c-b076-3579326caa2b	EPI_100X_YFP_1x1_200ms_25sola	EPI_100X_RFP_1x1_200ms_25sola
300	28	12.2557690332539	343	-49.995758813395	1860.04081632653	1117.06705539359	146162	426.128279883382	150.707806541434	288.77431551264	0	6333415	18464.7667638484	1357.98981507637	1327.16026020437	0	NaN	NaN	NaN	NaN	NaN	363.885466408765	0.879690985841712	27.7411784307555	21.4925570320863	10.2196022322729	5.0187815332481	0.0271589494167157	0.0106176691193293	3	1.00355555122099	2275.531082479	1	19201.6093294461	1	1	1	1	2019-05-24T18:23:41.415	NG_ecoli_LTEE_151_DM25	-0	-0	160.825	DIA_100X_EMPTY_1x1_100ms	277fe021-7abf-4e6f-aedf-e9a0d8f56ae7	EPI_100X_YFP_1x1_200ms_25sola	EPI_100X_RFP_1x1_200ms_25sola
301	33	16.4404039733378	543	11.1987119113461	1870.35727440147	333.893186003683	1906989	3511.95027624309	150.707806541434	288.77431551264	3	3078152	5668.78821362799	1357.98981507637	1327.16026020437	0	NaN	NaN	NaN	NaN	NaN	463.617216343882	0.917202396930811	32.569404174497	16.8664830945679	13.3547200477478	3.63201297354252	0.116006228601609	0.0548962746491124	0	1.21879356837801	4562.14696851861	2	16282.9042357274	1	1	1	1	2019-05-24T18:23:41.415	NG_ecoli_LTEE_151_DM25	-0	-0	160.825	DIA_100X_EMPTY_1x1_100ms	5ae83a19-e9e2-43ff-b96e-812830c5f707	EPI_100X_YFP_1x1_200ms_25sola	EPI_100X_RFP_1x1_200ms_25sola
302	8	2.41397029028278	20	-49.9964114027705	1862.5	350.3	8272	413.6	150.707806541434	288.77431551264	0	324863	16243.15	1357.98981507637	1327.16026020437	0	NaN	NaN	NaN	NaN	NaN	108.440484230245	0.999687655347828	NaN	NaN	NaN	NaN	NaN	NaN	NaN	NaN	NaN	1	21549.7	1	1	1	1	2019-05-24T18:23:41.415	NG_ecoli_LTEE_151_DM25	-0	-0	160.825	DIA_100X_EMPTY_1x1_100ms	88678170-0cf5-4613-8bc7-0258122ceced	EPI_100X_YFP_1x1_200ms_25sola	EPI_100X_RFP_1x1_200ms_25sola
303	30	15.0997462160037	460	8.89780610367849	1882.70869565217	1118.41304347826	863231	1876.58913043478	150.707806541434	288.77431551264	2	2892286	6287.57826086957	1357.98981507637	1327.16026020437	0	NaN	NaN	NaN	NaN	NaN	368.056396097103	0.999488097284883	29.2898605329529	15.5412832451933	12.1706237363368	3.85043159296805	0.0275969800323027	0.0154714677766458	1	1.01390563318752	3407.47640547505	1	16121.1869565217	1	1	1	1	2019-05-24T18:23:41.415	NG_ecoli_LTEE_151_DM25	-0	-0	160.825	DIA_100X_EMPTY_1x1_100ms	43d9ebb1-12e9-4998-b00c-f7d3c9a766d4	EPI_100X_YFP_1x1_200ms_25sola	EPI_100X_RFP_1x1_200ms_25sola
304	37	13.2806471963946	492	48.6691250829428	1891.0243902439	113.502032520325	1073395	2181.69715447154	150.707806541434	288.77431551264	2	823474	1673.72764227642	1357.98981507637	1327.16026020437	0	NaN	NaN	NaN	NaN	NaN	405.680665123594	0.924174597175614	35.7256822265454	13.7060805625819	10.9670096952499	3.04333926467354	0.00584841800969492	0.00261946641412835	1	1.00014917626952	3374.79088237666	0	15062.3089430894	1	1	1	1	2019-05-24T18:23:41.415	NG_ecoli_LTEE_151_DM25	-0	-0	160.825	DIA_100X_EMPTY_1x1_100ms	91815b80-40fd-44fb-8870-2351ab147d36	EPI_100X_YFP_1x1_200ms_25sola	EPI_100X_RFP_1x1_200ms_25sola
305	10	6.19323725604611	63	-49.9998061774029	1880.55555555556	347.650793650794	49753	789.730158730159	150.707806541434	288.77431551264	0	1210161	19208.9047619048	1357.98981507637	1327.16026020437	0	NaN	NaN	NaN	NaN	NaN	124.414497651101	0.999708834797686	NaN	NaN	NaN	NaN	NaN	NaN	NaN	NaN	NaN	1	19528.7301587302	1	1	1	1	2019-05-24T18:23:41.415	NG_ecoli_LTEE_151_DM25	-0	-0	160.825	DIA_100X_EMPTY_1x1_100ms	fd282f4c-522e-4f32-b3cb-7fd088a2c407	EPI_100X_YFP_1x1_200ms_25sola	EPI_100X_RFP_1x1_200ms_25sola
306	27	10.0407292753623	272	32.2032792297651	1885.65073529412	32.4669117647059	94235	346.452205882353	150.707806541434	288.77431551264	0	3972788	14605.8382352941	1357.98981507637	1327.16026020437	0	NaN	NaN	NaN	NaN	NaN	289.017595646856	0.906287144178313	28.081447446343	12.1867932494847	9.87935467168157	2.69415860428225	0.0578063161050712	0.0187528017634124	2	1.01335758534548	2152.6158064989	1	19626.8125	1	1	1	1	2019-05-24T18:23:41.415	NG_ecoli_LTEE_151_DM25	-0	-0	160.825	DIA_100X_EMPTY_1x1_100ms	cddb5e9b-095c-4a44-83ca-96b6df9fe8bc	EPI_100X_YFP_1x1_200ms_25sola	EPI_100X_RFP_1x1_200ms_25sola
307	37	10.0931701292575	374	-48.3128098200064	1895.26203208556	1914.79679144385	161801	432.622994652406	150.707806541434	288.77431551264	0	3200294	8556.93582887701	1357.98981507637	1327.16026020437	0	NaN	NaN	NaN	NaN	NaN	354.117090665815	0.851238118320628	35.8858571437927	12.6193501584343	9.45020592103313	2.6344672707857	0.0471899910156082	0.0207912332275645	2	1.03105758496603	2517.07264103971	2	19400.1016042781	1	1	1	1	2019-05-24T18:23:41.415	NG_ecoli_LTEE_151_DM25	-0	-0	160.825	DIA_100X_EMPTY_1x1_100ms	5614e195-e26a-4b07-8342-3a58ea8c8652	EPI_100X_YFP_1x1_200ms_25sola	EPI_100X_RFP_1x1_200ms_25sola
308	34	14.4122968277925	490	47.5974930344876	1903.1612244898	1063.42244897959	602652	1229.90204081633	150.707806541434	288.77431551264	1	3774769	7703.61020408163	1357.98981507637	1327.16026020437	0	NaN	NaN	NaN	NaN	NaN	400.391695114826	0.968825891221352	32.7948186498113	14.6572788502212	11.820613222354	3.28841998966686	0.0213916948330473	0.00932174084037501	1	1.00417673220262	3598.94433455639	0	15879.1489795918	1	1	1	1	2019-05-24T18:23:41.415	NG_ecoli_LTEE_151_DM25	-0	-0	160.825	DIA_100X_EMPTY_1x1_100ms	a05a2835-2c17-4d51-8462-f896d5ecccf5	EPI_100X_YFP_1x1_200ms_25sola	EPI_100X_RFP_1x1_200ms_25sola
309	33	12.4793769359553	415	12.9919792940724	1906.04578313253	1572.37108433735	151170	364.265060240964	150.707806541434	288.77431551264	0	2842548	6849.51325301205	1357.98981507637	1327.16026020437	0	NaN	NaN	NaN	NaN	NaN	371.902692371582	0.793137808387589	36.2437781980513	13.1507742127548	9.77257449289738	3.00069122923737	0.0846705868084577	0.0470192161464355	0	1.17815577022976	2718.57503577233	0	18532.7590361446	1	1	1	1	2019-05-24T18:23:41.415	NG_ecoli_LTEE_151_DM25	-0	-0	160.825	DIA_100X_EMPTY_1x1_100ms	2c61f153-0d3e-439c-be77-532fa7a7416d	EPI_100X_YFP_1x1_200ms_25sola	EPI_100X_RFP_1x1_200ms_25sola
310	17	8.98598120171982	153	-49.9532407955374	1898.71241830065	35.156862745098	46684	305.124183006536	150.707806541434	288.77431551264	0	3666344	23963.0326797386	1357.98981507637	1327.16026020437	0	NaN	NaN	NaN	NaN	NaN	178.125000090329	0.999854850886041	NaN	NaN	NaN	NaN	NaN	NaN	NaN	NaN	NaN	1	19792.3137254902	1	1	1	1	2019-05-24T18:23:41.415	NG_ecoli_LTEE_151_DM25	-0	-0	160.825	DIA_100X_EMPTY_1x1_100ms	db61f8b7-4343-4962-abcc-4c2c1660d23f	EPI_100X_YFP_1x1_200ms_25sola	EPI_100X_RFP_1x1_200ms_25sola
311	26	16.0618600484105	418	-39.6518237265408	1908.37559808612	325.55023923445	694288	1660.97607655502	150.707806541434	288.77431551264	0	2144325	5129.96411483254	1357.98981507637	1327.16026020437	0	NaN	NaN	NaN	NaN	NaN	313.589090650788	0.999920089353224	22.6925702305324	17.4455083834516	13.0858191055269	4.58024076248402	0.067418684761028	0.0334506504839717	1	1.04242316651275	3051.93580581772	1	14796.1578947368	1	1	1	1	2019-05-24T18:23:41.415	NG_ecoli_LTEE_151_DM25	-0	-0	160.825	DIA_100X_EMPTY_1x1_100ms	a753cbb9-b1dd-4cbc-a69b-48f97c890afc	EPI_100X_YFP_1x1_200ms_25sola	EPI_100X_RFP_1x1_200ms_25sola
312	33	15.0498619365629	497	47.4611620584973	1915.81690140845	444.539235412475	3264005	6567.41448692153	150.707806541434	288.77431551264	1	935016	1881.3199195171	1357.98981507637	1327.16026020437	0	NaN	NaN	NaN	NaN	NaN	395.258864777959	0.981500775216235	30.8761635587177	14.8494689096164	12.3621909204091	3.56286553159038	0.0144143986438286	0.00581735376322888	1	1.00182539191501	3705.98884029531	0	14859.8651911469	1	1	1	1	2019-05-24T18:23:41.415	NG_ecoli_LTEE_151_DM25	-0	-0	160.825	DIA_100X_EMPTY_1x1_100ms	d6907be7-46fc-4870-9a83-97da2ef0276d	EPI_100X_YFP_1x1_200ms_25sola	EPI_100X_RFP_1x1_200ms_25sola
313	50	14.8590884267938	744	46.6364447949882	1928.46102150538	530.895161290323	1299227	1746.27284946237	150.707806541434	288.77431551264	2	1291322	1735.64784946237	1357.98981507637	1327.16026020437	0	NaN	NaN	NaN	NaN	NaN	614.63479952199	0.825454185212013	51.2884777269739	14.5024316103433	11.6534760913683	2.76227303544483	0.0599235337237193	0.0144316707747737	3	1.02177563297513	5470.41997781056	0	17002.2903225806	1	1	1	1	2019-05-24T18:23:41.415	NG_ecoli_LTEE_151_DM25	-0	-0	160.825	DIA_100X_EMPTY_1x1_100ms	036183a1-4c63-4e52-8a99-c5973fdbae90	EPI_100X_YFP_1x1_200ms_25sola	EPI_100X_RFP_1x1_200ms_25sola
314	22	8.08340687659907	179	-49.9999999994794	1930.20670391061	1908.36312849162	57672	322.189944134078	150.707806541434	288.77431551264	0	5048572	28204.312849162	1357.98981507637	1327.16026020437	0	NaN	NaN	NaN	NaN	NaN	197.520479838217	0.991445185025672	20.4063824935422	13.6962279244457	9.25724934298522	3.83730219834002	0.0157184717483296	0.00812648134267419	1	1.00194066357481	1373.47205383927	2	19735.3184357542	1	1	1	1	2019-05-24T18:23:41.415	NG_ecoli_LTEE_151_DM25	-0	-0	160.825	DIA_100X_EMPTY_1x1_100ms	7248b861-33c5-4f87-86b8-a61c9ded6b71	EPI_100X_YFP_1x1_200ms_25sola	EPI_100X_RFP_1x1_200ms_25sola
315	14	7.07277433032112	99	-49.9995915999436	1921.9797979798	1915.30303030303	30839	311.505050505051	150.707806541434	288.77431551264	0	2427619	24521.404040404	1357.98981507637	1327.16026020437	0	NaN	NaN	NaN	NaN	NaN	147.400162643441	0.999836662624396	14.150219951139	11.5234126201864	6.9782322638119	4.27914080650874	0.00182057232266913	0.000970869899050042	0	1.00001021158178	541.182709684571	2	19792.2525252525	1	1	1	1	2019-05-24T18:23:41.415	NG_ecoli_LTEE_151_DM25	-0	-0	160.825	DIA_100X_EMPTY_1x1_100ms	074309d2-9dcd-494c-8e1e-56024ee00c2e	EPI_100X_YFP_1x1_200ms_25sola	EPI_100X_RFP_1x1_200ms_25sola
316	34	6.27643573100691	214	6.80141300908605	1936.31775700935	4.98130841121495	1437859	6718.96728971963	150.707806541434	288.77431551264	0	395012	1845.85046728972	1357.98981507637	1327.16026020437	0	NaN	NaN	NaN	NaN	NaN	NaN	NaN	NaN	NaN	NaN	NaN	NaN	NaN	NaN	NaN	NaN	1	15969.9112149533	1	1	1	1	2019-05-24T18:23:41.415	NG_ecoli_LTEE_151_DM25	-0	-0	160.825	DIA_100X_EMPTY_1x1_100ms	4766623b-90ae-474d-8cb8-85e5c0377a8d	EPI_100X_YFP_1x1_200ms_25sola	EPI_100X_RFP_1x1_200ms_25sola
317	32	14.374049920043	460	47.9545122621272	1932.81304347826	1316.85217391304	1360521	2957.65434782609	150.707806541434	288.77431551264	2	429997	934.776086956522	1357.98981507637	1327.16026020437	0	NaN	NaN	NaN	NaN	NaN	366.555773086427	0.983434329925398	30.1063470396351	14.0111932869212	11.8400554991475	3.27561908884983	0.00759160267250752	0.00376154378883394	1	1.0009308315441	3314.78542860356	0	14726.4913043478	1	1	1	1	2019-05-24T18:23:41.415	NG_ecoli_LTEE_151_DM25	-0	-0	160.825	DIA_100X_EMPTY_1x1_100ms	9b31dc18-d5de-49b8-aff5-760d97aba2cc	EPI_100X_YFP_1x1_200ms_25sola	EPI_100X_RFP_1x1_200ms_25sola
318	26	13.9538841576051	363	35.7860589480182	1929.51515151515	1456.57575757576	4408867	12145.6391184573	150.707806541434	288.77431551264	2	329637	908.090909090909	1357.98981507637	1327.16026020437	0	NaN	NaN	NaN	NaN	NaN	292.958061531898	0.998006930553515	24.0851693954036	14.5259310969441	11.6406984965615	3.79062046498651	0.0281005757839011	0.0141251169000166	1	1.00829436149611	2563.28955654907	0	14841.3333333333	1	1	1	1	2019-05-24T18:23:41.415	NG_ecoli_LTEE_151_DM25	-0	-0	160.825	DIA_100X_EMPTY_1x1_100ms	3998d023-a42e-4c0c-8526-ed7116e3f796	EPI_100X_YFP_1x1_200ms_25sola	EPI_100X_RFP_1x1_200ms_25sola
319	9	3.76555693162076	34	-49.9991593522639	1923.32352941176	322.705882352941	28360	834.117647058824	150.707806541434	288.77431551264	0	104539	3074.67647058824	1357.98981507637	1327.16026020437	0	NaN	NaN	NaN	NaN	NaN	114.173265119379	0.999781836541438	NaN	NaN	NaN	NaN	NaN	NaN	NaN	NaN	NaN	1	20484.8823529412	1	1	1	1	2019-05-24T18:23:41.415	NG_ecoli_LTEE_151_DM25	-0	-0	160.825	DIA_100X_EMPTY_1x1_100ms	4d3a4fba-a466-410f-8a41-238ba794002d	EPI_100X_YFP_1x1_200ms_25sola	EPI_100X_RFP_1x1_200ms_25sola
320	28	16.3014717121801	457	26.1629149948279	1940.72210065646	1826.83588621444	5648988	12361.0240700219	150.707806541434	288.77431551264	4	533185	1166.7067833698	1357.98981507637	1327.16026020437	0	NaN	NaN	NaN	NaN	NaN	370.013303990156	0.99976751884812	26.0998510457101	17.1486783299194	13.6382462748264	4.56776201705469	0.0315818159766091	0.01406433138865	1	1.00952899301293	3812.80827180716	1	14876.306345733	1	1	1	1	2019-05-24T18:23:41.415	NG_ecoli_LTEE_151_DM25	-0	-0	160.825	DIA_100X_EMPTY_1x1_100ms	bea92c71-cd3a-44ff-a0c0-8722c788409a	EPI_100X_YFP_1x1_200ms_25sola	EPI_100X_RFP_1x1_200ms_25sola
321	26	15.7125019914712	410	6.7914938928775	1953.66341463415	346.880487804878	588248	1434.7512195122	150.707806541434	288.77431551264	0	3026713	7382.22682926829	1357.98981507637	1327.16026020437	0	NaN	NaN	NaN	NaN	NaN	326.907499126274	0.993592099642302	24.8891864136816	15.2190358704205	12.4661150802128	3.89646603036626	0.0522227244412033	0.0294271479025114	0	1.03725164780307	3037.82565383037	0	15737.4365853659	1	1	1	1	2019-05-24T18:23:41.415	NG_ecoli_LTEE_151_DM25	-0	-0	160.825	DIA_100X_EMPTY_1x1_100ms	3c109872-7130-4750-a3f7-1dd30f7612f2	EPI_100X_YFP_1x1_200ms_25sola	EPI_100X_RFP_1x1_200ms_25sola
322	44	14.4074378140355	635	47.1508697626067	1962.34960629921	631.527559055118	1532796	2413.85196850394	150.707806541434	288.77431551264	0	2220133	3496.27244094488	1357.98981507637	1327.16026020437	0	NaN	NaN	NaN	NaN	NaN	502.840447392785	0.900010273342814	42.6450306478012	14.4215240587097	11.5646959083784	2.92687706656951	0.00892317829079491	0.00339347159041158	2	1.0006597843264	4479.47118593061	0	15108.6771653543	1	1	1	1	2019-05-24T18:23:41.415	NG_ecoli_LTEE_151_DM25	-0	-0	160.825	DIA_100X_EMPTY_1x1_100ms	a7db393d-d72b-4b2e-be56-22769008c977	EPI_100X_YFP_1x1_200ms_25sola	EPI_100X_RFP_1x1_200ms_25sola
323	29	13.2402824501757	385	41.4864324735068	1957.16103896104	1816.67272727273	1983788	5152.6961038961	150.707806541434	288.77431551264	2	1218215	3164.19480519481	1357.98981507637	1327.16026020437	0	NaN	NaN	NaN	NaN	NaN	337.788783662942	0.97194945598917	27.9088130685402	14.1935268928244	11.7395471490729	3.28554595669797	0.017522180310301	0.0120577762959553	0	1.00679894997825	3020.88322106002	1	16502.3636363636	1	1	1	1	2019-05-24T18:23:41.415	NG_ecoli_LTEE_151_DM25	-0	-0	160.825	DIA_100X_EMPTY_1x1_100ms	0dcbf422-34d2-4012-a150-91d8a9f9c6dd	EPI_100X_YFP_1x1_200ms_25sola	EPI_100X_RFP_1x1_200ms_25sola
324	30	13.5439198224603	407	44.5383791219711	1962.47665847666	1178.43243243243	990848	2434.51597051597	150.707806541434	288.77431551264	1	570470	1401.64619164619	1357.98981507637	1327.16026020437	0	NaN	NaN	NaN	NaN	NaN	337.330252104969	0.991960135783095	29.0423559427306	13.2935494619193	11.0803012426752	3.50730390554033	0.0117858436020204	0.00514559249393488	1	1.00140723272902	2800.43089874833	0	15103.7223587224	1	1	1	1	2019-05-24T18:23:41.415	NG_ecoli_LTEE_151_DM25	-0	-0	160.825	DIA_100X_EMPTY_1x1_100ms	2df2a3e9-aa3d-4107-b58c-70666aae5df4	EPI_100X_YFP_1x1_200ms_25sola	EPI_100X_RFP_1x1_200ms_25sola
325	37	14.0327097405337	520	47.9212875568156	1965.55769230769	1518.66538461538	1369624	2633.89230769231	150.707806541434	288.77431551264	0	1446818	2782.34230769231	1357.98981507637	1327.16026020437	0	NaN	NaN	NaN	NaN	NaN	429.239518683659	0.976831551924479	36.1127466218682	13.6384298538471	11.5455899690089	2.91057855160668	0.038416864048474	0.0149571965128572	1	1.01740348286174	3780.79092500636	0	16782.6134615385	1	1	1	1	2019-05-24T18:23:41.415	NG_ecoli_LTEE_151_DM25	-0	-0	160.825	DIA_100X_EMPTY_1x1_100ms	4201cb56-c182-4df7-9d8a-611e9d1d5571	EPI_100X_YFP_1x1_200ms_25sola	EPI_100X_RFP_1x1_200ms_25sola
326	32	12.3754471911221	398	8.86119084980087	1966.5527638191	11.1130653266332	1196217	3005.57035175879	150.707806541434	288.77431551264	1	3360338	8443.06030150754	1357.98981507637	1327.16026020437	0	NaN	NaN	NaN	NaN	NaN	NaN	NaN	NaN	NaN	NaN	NaN	NaN	NaN	NaN	NaN	NaN	2	15398.8467336683	1	1	1	1	2019-05-24T18:23:41.415	NG_ecoli_LTEE_151_DM25	-0	-0	160.825	DIA_100X_EMPTY_1x1_100ms	bfbe747a-1640-4993-a2c8-75af1a0ae31b	EPI_100X_YFP_1x1_200ms_25sola	EPI_100X_RFP_1x1_200ms_25sola
327	32	15.4341510094141	494	41.7037631060188	1968.93522267206	906.31983805668	12957345	26229.4433198381	150.707806541434	288.77431551264	2	1706243	3453.93319838057	1357.98981507637	1327.16026020437	0	NaN	NaN	NaN	NaN	NaN	381.102902481084	0.990535575177807	29.4165123825798	15.0182512945574	12.5357267193286	3.72105165765535	0.0114721442326896	0.00670010892643738	1	1.00064615034257	3630.61413943837	0	14505.528340081	1	1	1	1	2019-05-24T18:23:41.415	NG_ecoli_LTEE_151_DM25	-0	-0	160.825	DIA_100X_EMPTY_1x1_100ms	4233af50-7cb4-4b33-b7d9-d14799dfac3b	EPI_100X_YFP_1x1_200ms_25sola	EPI_100X_RFP_1x1_200ms_25sola
328	17	10.7551846303227	183	-49.7458660089179	1964.02732240437	1131.22950819672	68590	374.808743169399	150.707806541434	288.77431551264	0	1532679	8375.29508196721	1357.98981507637	1327.16026020437	0	NaN	NaN	NaN	NaN	NaN	153.901697960914	0.999605846503979	14.8246957634773	13.1199612188008	9.64840607664829	3.84530048864739	0.0259104816831969	0.0139445363372992	0	1.00300048472041	1083.89401399711	1	18709.9781420765	1	1	1	1	2019-05-24T18:23:41.415	NG_ecoli_LTEE_151_DM25	-0	-0	160.825	DIA_100X_EMPTY_1x1_100ms	052329ff-8e1a-4626-96b5-93a604f9d213	EPI_100X_YFP_1x1_200ms_25sola	EPI_100X_RFP_1x1_200ms_25sola
329	16	9.88566833468654	159	-49.9069562021017	1975.7106918239	1127.49685534591	51546	324.188679245283	150.707806541434	288.77431551264	0	2670880	16797.9874213836	1357.98981507637	1327.16026020437	0	NaN	NaN	NaN	NaN	NaN	168.045726523722	0.999097920434624	17.3187840396706	12.8866940268629	8.98135858336546	3.80947109129347	0.0202244555793288	0.0107404814028446	0	1.00251978888816	1097.21402486222	1	20069.7672955975	1	1	1	1	2019-05-24T18:23:41.415	NG_ecoli_LTEE_151_DM25	-0	-0	160.825	DIA_100X_EMPTY_1x1_100ms	6a44cfff-0a7c-4c82-886f-524205c0384f	EPI_100X_YFP_1x1_200ms_25sola	EPI_100X_RFP_1x1_200ms_25sola
330	31	12.1052817232707	376	41.5729387532792	1985.46276595745	39.0664893617021	1046620	2783.56382978723	150.707806541434	288.77431551264	1	1142487	3038.52925531915	1357.98981507637	1327.16026020437	0	NaN	NaN	NaN	NaN	NaN	323.812408664807	0.980368370478789	29.1563115564231	13.1921420972908	10.8215646418697	2.95688219694874	0.0193544136188236	0.00774705986071414	1	1.00336777596516	2681.65299588414	1	15904.0718085106	1	1	1	1	2019-05-24T18:23:41.415	NG_ecoli_LTEE_151_DM25	-0	-0	160.825	DIA_100X_EMPTY_1x1_100ms	358c15d1-93b8-4ed8-850e-06a8c0c2cde0	EPI_100X_YFP_1x1_200ms_25sola	EPI_100X_RFP_1x1_200ms_25sola
331	28	13.1689952115879	369	2.92260836554744	1988.18428184282	138.471544715447	155805	422.235772357724	150.707806541434	288.77431551264	0	4127005	11184.2953929539	1357.98981507637	1327.16026020437	0	NaN	NaN	NaN	NaN	NaN	338.5501733659	0.877452980744095	31.0279763167563	13.2275723641161	10.4168972695353	2.78494973196521	0.102595977451886	0.0369650772499671	2	1.10774181432377	2644.35705238799	0	18891.3008130081	1	1	1	1	2019-05-24T18:23:41.415	NG_ecoli_LTEE_151_DM25	-0	-0	160.825	DIA_100X_EMPTY_1x1_100ms	ac1bcfb0-2eb5-4dda-a6c8-b33907a98d66	EPI_100X_YFP_1x1_200ms_25sola	EPI_100X_RFP_1x1_200ms_25sola
332	26	10.1997458003626	266	-20.1450174149787	1994.13533834586	20.3421052631579	247007	928.597744360902	150.707806541434	288.77431551264	0	9031542	33953.1654135338	1357.98981507637	1327.16026020437	0	NaN	NaN	NaN	NaN	NaN	264.892208579146	0.929077385648039	27.0583461692237	13.9313494425819	9.41180314819195	3.43547020663605	0.0331831456289249	0.0141215471707029	1	1.01136683376039	1882.50786902445	2	18697.0864661654	1	1	1	1	2019-05-24T18:23:41.415	NG_ecoli_LTEE_151_DM25	-0	-0	160.825	DIA_100X_EMPTY_1x1_100ms	b89c7a33-37c9-40c2-bf41-7866464d4524	EPI_100X_YFP_1x1_200ms_25sola	EPI_100X_RFP_1x1_200ms_25sola
333	23	11.8073532083255	272	37.2842244175912	2005.84191176471	293.415441176471	92320	339.411764705882	150.707806541434	288.77431551264	0	8654036	31816.3088235294	1357.98981507637	1327.16026020437	0	NaN	NaN	NaN	NaN	NaN	230.063570018153	0.999792394360704	20.8715148003469	13.8722549073339	10.6806479792397	3.62028513327892	0.00239143917147163	0.00151321906326478	0	1.00005612558571	1869.98901157041	1	18153.6911764706	1	1	1	1	2019-05-24T18:23:41.415	NG_ecoli_LTEE_151_DM25	-0	-0	160.825	DIA_100X_EMPTY_1x1_100ms	a6c387b9-49f2-4592-b151-6750568492f0	EPI_100X_YFP_1x1_200ms_25sola	EPI_100X_RFP_1x1_200ms_25sola
334	24	14.1218283932382	339	13.9578554517692	2024.89675516224	1408.73746312684	6097841	17987.7315634218	150.707806541434	288.77431551264	2	300556	886.59587020649	1357.98981507637	1327.16026020437	0	NaN	NaN	NaN	NaN	NaN	279.352804634344	0.999734572821341	22.7410057518094	14.4536996766893	11.8805170135883	3.6760990788308	0.00277370811569523	0.00148309177259792	1	1.00002008895953	2520.98481983771	0	15219.7286135693	1	1	1	1	2019-05-24T18:23:41.415	NG_ecoli_LTEE_151_DM25	-0	-0	160.825	DIA_100X_EMPTY_1x1_100ms	29edfebf-f80d-492f-b0c9-4516130de7ac	EPI_100X_YFP_1x1_200ms_25sola	EPI_100X_RFP_1x1_200ms_25sola
335	20	13.6326151047855	273	-46.6159990013709	2025.78388278388	284.318681318681	98085	359.285714285714	150.707806541434	288.77431551264	0	7575737	27749.9523809524	1357.98981507637	1327.16026020437	0	NaN	NaN	NaN	NaN	NaN	224.674346225462	0.999729165200557	17.6737861617935	15.4490263006135	11.9624603512788	4.28960480788713	0.0112085768590657	0.00616890376118484	0	1.00081452451652	1986.37161304279	1	17844.663003663	1	1	1	1	2019-05-24T18:23:41.415	NG_ecoli_LTEE_151_DM25	-0	-0	160.825	DIA_100X_EMPTY_1x1_100ms	e8af7b08-238d-4304-837e-f41546d34403	EPI_100X_YFP_1x1_200ms_25sola	EPI_100X_RFP_1x1_200ms_25sola
336	27	13.0615894935981	353	40.8589022503347	2030.47875354108	106.249291784703	1023510	2899.46175637394	150.707806541434	288.77431551264	1	960550	2721.10481586402	1357.98981507637	1327.16026020437	0	NaN	NaN	NaN	NaN	NaN	303.164528655147	0.981087399230697	26.1409281330957	13.4264972416595	11.1237436773015	3.39328829210669	0.0262560789911506	0.010786033300465	1	1.0053831091623	2540.4627440584	1	15718.9631728045	1	1	1	1	2019-05-24T18:23:41.415	NG_ecoli_LTEE_151_DM25	-0	-0	160.825	DIA_100X_EMPTY_1x1_100ms	0571feda-d32c-48db-b308-e43e41d430ee	EPI_100X_YFP_1x1_200ms_25sola	EPI_100X_RFP_1x1_200ms_25sola
337	27	12.6600171098897	342	37.7961870226753	2031.34795321637	623.207602339181	817497	2390.34210526316	150.707806541434	288.77431551264	0	662705	1937.73391812865	1357.98981507637	1327.16026020437	0	NaN	NaN	NaN	NaN	NaN	307.958110667949	0.991828066777921	25.7370363418164	14.396562855753	11.4385485248095	3.6696963982481	0.037661341361286	0.0170843246624671	0	1.01253386278389	2644.78428032465	0	18715.5087719298	1	1	1	1	2019-05-24T18:23:41.415	NG_ecoli_LTEE_151_DM25	-0	-0	160.825	DIA_100X_EMPTY_1x1_100ms	1ce0fe82-c24b-48a5-bcdf-64e4c5a0871e	EPI_100X_YFP_1x1_200ms_25sola	EPI_100X_RFP_1x1_200ms_25sola
338	30	9.86139917185923	297	38.4934069174646	2035.79797979798	386.804713804714	101062	340.276094276094	150.707806541434	288.77431551264	0	2018804	6797.31986531987	1357.98981507637	1327.16026020437	0	NaN	NaN	NaN	NaN	NaN	NaN	NaN	NaN	NaN	NaN	NaN	NaN	NaN	NaN	NaN	NaN	0	20701.7441077441	1	1	1	1	2019-05-24T18:23:41.415	NG_ecoli_LTEE_151_DM25	-0	-0	160.825	DIA_100X_EMPTY_1x1_100ms	f7eb3449-42c5-4afe-88f0-aee09cad8a90	EPI_100X_YFP_1x1_200ms_25sola	EPI_100X_RFP_1x1_200ms_25sola
339	16	10.3436279703472	166	-49.9521817484962	2041.46987951807	1758.69879518072	69203	416.885542168675	150.707806541434	288.77431551264	0	163736	986.361445783133	1357.98981507637	1327.16026020437	0	NaN	NaN	NaN	NaN	NaN	NaN	NaN	NaN	NaN	NaN	NaN	NaN	NaN	NaN	NaN	NaN	1	18924.0542168675	1	1	1	1	2019-05-24T18:23:41.415	NG_ecoli_LTEE_151_DM25	-0	-0	160.825	DIA_100X_EMPTY_1x1_100ms	4fe5b7ad-dc7d-4514-a5af-670b6b22cbe7	EPI_100X_YFP_1x1_200ms_25sola	EPI_100X_RFP_1x1_200ms_25sola
340	24	7.61620988961883	183	-48.4541491296924	2042.87431693989	1834.91256830601	3797502	20751.3770491803	150.707806541434	288.77431551264	1	199623	1090.83606557377	1357.98981507637	1327.16026020437	0	NaN	NaN	NaN	NaN	NaN	NaN	NaN	NaN	NaN	NaN	NaN	NaN	NaN	NaN	NaN	NaN	0	15394.0655737705	1	1	1	1	2019-05-24T18:23:41.415	NG_ecoli_LTEE_151_DM25	-0	-0	160.825	DIA_100X_EMPTY_1x1_100ms	72b94814-38e3-4a9f-93d0-39275282e95c	EPI_100X_YFP_1x1_200ms_25sola	EPI_100X_RFP_1x1_200ms_25sola
341	16	5.59708382342595	91	-49.9977659126812	2044.40659340659	116.054945054945	218450	2400.54945054945	150.707806541434	288.77431551264	0	276117	3034.25274725275	1357.98981507637	1327.16026020437	0	NaN	NaN	NaN	NaN	NaN	NaN	NaN	NaN	NaN	NaN	NaN	NaN	NaN	NaN	NaN	NaN	1	16870.9010989011	1	1	1	1	2019-05-24T18:23:41.415	NG_ecoli_LTEE_151_DM25	-0	-0	160.825	DIA_100X_EMPTY_1x1_100ms	6bc4354d-3cec-41b4-901b-4701c186d39f	EPI_100X_YFP_1x1_200ms_25sola	EPI_100X_RFP_1x1_200ms_25sola
342	13	5.23080722456242	70	-49.9995978671128	2044.71428571429	1772.48571428571	27914	398.771428571429	150.707806541434	288.77431551264	0	69146	987.8	1357.98981507637	1327.16026020437	0	NaN	NaN	NaN	NaN	NaN	NaN	NaN	NaN	NaN	NaN	NaN	NaN	NaN	NaN	NaN	NaN	1	18881.6714285714	1	1	1	1	2019-05-24T18:23:41.415	NG_ecoli_LTEE_151_DM25	-0	-0	160.825	DIA_100X_EMPTY_1x1_100ms	c3b1cf88-4abe-4683-9833-3f4c7781b94c	EPI_100X_YFP_1x1_200ms_25sola	EPI_100X_RFP_1x1_200ms_25sola
1	24	8.06073032737567	194	-11.9188865262322	6.09278350515464	745.59793814433	1023149	5273.96391752577	504.201974530001	666.032126726338	0	321009	1654.68556701031	2814.82107889994	2211.14313806837	0	NaN	NaN	NaN	NaN	NaN	NaN	NaN	NaN	NaN	NaN	NaN	NaN	NaN	NaN	NaN	NaN	0	17285.1082474227	1	1	1	2	2019-05-24T18:23:53.447	NG_ecoli_LTEE_151_DM25	-500	866	160.825	DIA_100X_EMPTY_1x1_100ms	8f1ba338-41cb-480e-9d3a-19ea3869218d	EPI_100X_YFP_1x1_200ms_25sola	EPI_100X_RFP_1x1_200ms_25sola
2	28	10.8024981575701	303	-40.4182628889908	10.016501650165	827.811881188119	1242623	4101.06600660066	504.201974530001	666.032126726338	0	1030777	3401.90429042904	2814.82107889994	2211.14313806837	0	NaN	NaN	NaN	NaN	NaN	NaN	NaN	NaN	NaN	NaN	NaN	NaN	NaN	NaN	NaN	NaN	1	16502.198019802	1	1	1	2	2019-05-24T18:23:53.447	NG_ecoli_LTEE_151_DM25	-500	866	160.825	DIA_100X_EMPTY_1x1_100ms	db77fb48-0449-4df7-8197-bebc42ec657b	EPI_100X_YFP_1x1_200ms_25sola	EPI_100X_RFP_1x1_200ms_25sola
3	17	7.08150010334688	122	-49.0727003614816	5.26229508196721	1166.64754098361	237875	1949.79508196721	504.201974530001	666.032126726338	0	1143088	9369.5737704918	2814.82107889994	2211.14313806837	0	NaN	NaN	NaN	NaN	NaN	NaN	NaN	NaN	NaN	NaN	NaN	NaN	NaN	NaN	NaN	NaN	1	18575.3606557377	1	1	1	2	2019-05-24T18:23:53.447	NG_ecoli_LTEE_151_DM25	-500	866	160.825	DIA_100X_EMPTY_1x1_100ms	6f1d995a-6efd-42a3-84d1-d2ccb50541fb	EPI_100X_YFP_1x1_200ms_25sola	EPI_100X_RFP_1x1_200ms_25sola
4	24	12.4777468556272	300	-40.8299666277702	10.38	1187.00666666667	3052840	10176.1333333333	504.201974530001	666.032126726338	0	862532	2875.10666666667	2814.82107889994	2211.14313806837	0	NaN	NaN	NaN	NaN	NaN	NaN	NaN	NaN	NaN	NaN	NaN	NaN	NaN	NaN	NaN	NaN	1	16105.2366666667	1	1	1	2	2019-05-24T18:23:53.447	NG_ecoli_LTEE_151_DM25	-500	866	160.825	DIA_100X_EMPTY_1x1_100ms	d5a7358b-6b5f-4d4f-be1c-b76690f42750	EPI_100X_YFP_1x1_200ms_25sola	EPI_100X_RFP_1x1_200ms_25sola
5	41	15.6310970354099	641	-45.8792596857916	19.7737909516381	1254.22932917317	14130104	22043.8439937598	504.201974530001	666.032126726338	0	1571011	2450.8751950078	2814.82107889994	2211.14313806837	0	NaN	NaN	NaN	NaN	NaN	NaN	NaN	NaN	NaN	NaN	NaN	NaN	NaN	NaN	NaN	NaN	1	15481.8627145086	1	1	1	2	2019-05-24T18:23:53.447	NG_ecoli_LTEE_151_DM25	-500	866	160.825	DIA_100X_EMPTY_1x1_100ms	ce62d87e-f4c4-4c38-a0e0-5c3bfee43617	EPI_100X_YFP_1x1_200ms_25sola	EPI_100X_RFP_1x1_200ms_25sola
6	27	12.8675446539544	361	2.62978704043445	14.2603878116343	1450.98337950139	2403245	6657.18836565097	504.201974530001	666.032126726338	0	1377779	3816.56232686981	2814.82107889994	2211.14313806837	0	NaN	NaN	NaN	NaN	NaN	NaN	NaN	NaN	NaN	NaN	NaN	NaN	NaN	NaN	NaN	NaN	1	18559.9279778393	1	1	1	2	2019-05-24T18:23:53.447	NG_ecoli_LTEE_151_DM25	-500	866	160.825	DIA_100X_EMPTY_1x1_100ms	cf6454a2-feb8-48be-b027-0c7deff8ed34	EPI_100X_YFP_1x1_200ms_25sola	EPI_100X_RFP_1x1_200ms_25sola
7	26	15.4233815231153	401	-31.8496228350321	13.2394014962594	1469.19451371571	2463545	6143.50374064838	504.201974530001	666.032126726338	0	817004	2037.41645885287	2814.82107889994	2211.14313806837	0	NaN	NaN	NaN	NaN	NaN	329.026057394158	0.999933738020261	23.2277013388459	18.1709878200578	13.7175644889492	4.82595620376817	0.00738630514482337	0.00400347347508138	1	1.00059473431724	3432.81291760399	1	15995.753117207	1	1	1	2	2019-05-24T18:23:53.447	NG_ecoli_LTEE_151_DM25	-500	866	160.825	DIA_100X_EMPTY_1x1_100ms	3ed6f54c-a9d7-41c3-b04c-5a07b1f64368	EPI_100X_YFP_1x1_200ms_25sola	EPI_100X_RFP_1x1_200ms_25sola
8	15	9.55769021518858	146	-49.9880079717499	6.63013698630137	1495.00684931507	1404328	9618.68493150685	504.201974530001	666.032126726338	0	278158	1905.19178082192	2814.82107889994	2211.14313806837	0	NaN	NaN	NaN	NaN	NaN	NaN	NaN	NaN	NaN	NaN	NaN	NaN	NaN	NaN	NaN	NaN	1	17477.6917808219	1	1	1	2	2019-05-24T18:23:53.447	NG_ecoli_LTEE_151_DM25	-500	866	160.825	DIA_100X_EMPTY_1x1_100ms	644edebe-9227-4e9b-9bf0-8d5ea66ee92b	EPI_100X_YFP_1x1_200ms_25sola	EPI_100X_RFP_1x1_200ms_25sola
9	18	6.38877176235419	124	-49.8368351432153	5.19354838709677	1512.61290322581	749944	6047.93548387097	504.201974530001	666.032126726338	0	307745	2481.81451612903	2814.82107889994	2211.14313806837	0	NaN	NaN	NaN	NaN	NaN	NaN	NaN	NaN	NaN	NaN	NaN	NaN	NaN	NaN	NaN	NaN	1	17384.0967741935	1	1	1	2	2019-05-24T18:23:53.447	NG_ecoli_LTEE_151_DM25	-500	866	160.825	DIA_100X_EMPTY_1x1_100ms	d71d4b86-6fb1-404d-a75b-8a82235d3a60	EPI_100X_YFP_1x1_200ms_25sola	EPI_100X_RFP_1x1_200ms_25sola
10	20	6.50977518025933	131	-49.9862415886914	5.17557251908397	1838.95419847328	848689	6478.54198473282	504.201974530001	666.032126726338	0	311605	2378.6641221374	2814.82107889994	2211.14313806837	0	NaN	NaN	NaN	NaN	NaN	NaN	NaN	NaN	NaN	NaN	NaN	NaN	NaN	NaN	NaN	NaN	1	17838.534351145	1	1	1	2	2019-05-24T18:23:53.447	NG_ecoli_LTEE_151_DM25	-500	866	160.825	DIA_100X_EMPTY_1x1_100ms	ac61b0b4-ea3b-496c-8e2c-7a9899912bd8	EPI_100X_YFP_1x1_200ms_25sola	EPI_100X_RFP_1x1_200ms_25sola
11	27	5.88608210239796	163	-48.3254063561919	4.7239263803681	1864.28220858896	868039	5325.39263803681	504.201974530001	666.032126726338	0	554413	3401.30674846626	2814.82107889994	2211.14313806837	0	NaN	NaN	NaN	NaN	NaN	NaN	NaN	NaN	NaN	NaN	NaN	NaN	NaN	NaN	NaN	NaN	1	18137.245398773	1	1	1	2	2019-05-24T18:23:53.447	NG_ecoli_LTEE_151_DM25	-500	866	160.825	DIA_100X_EMPTY_1x1_100ms	776c7c06-2440-45d4-b551-8ab40e05b9fe	EPI_100X_YFP_1x1_200ms_25sola	EPI_100X_RFP_1x1_200ms_25sola
12	29	17.0903040827832	498	27.2289828307412	19.6987951807229	1919.86144578313	2618806	5258.64658634538	504.201974530001	666.032126726338	0	1446443	2904.50401606426	2814.82107889994	2211.14313806837	0	NaN	NaN	NaN	NaN	NaN	412.116654167716	0.999581141815609	27.0816448619475	18.9386145760339	14.5428145809029	5.16037497375312	0.0467831296948846	0.0230152202720652	1	1.02833354121958	4498.43918839016	1	15146.9578313253	1	1	1	2	2019-05-24T18:23:53.447	NG_ecoli_LTEE_151_DM25	-500	866	160.825	DIA_100X_EMPTY_1x1_100ms	467f946d-7ecb-4e5b-8e99-f27b240caa0b	EPI_100X_YFP_1x1_200ms_25sola	EPI_100X_RFP_1x1_200ms_25sola
13	24	18.3985970587449	443	-49.9614852570583	18.3702031602709	364.189616252822	1765045	3984.30022573363	504.201974530001	666.032126726338	0	1320435	2980.66591422122	2814.82107889994	2211.14313806837	0	NaN	NaN	NaN	NaN	NaN	334.838780160936	0.999959888761702	21.5755799581765	19.4991486611775	14.8821982288496	5.27081596318971	0.00163355874270912	0.000929518678523602	1	1.00002754476218	3753.06883472403	0	14901.1963882619	1	1	1	2	2019-05-24T18:23:53.447	NG_ecoli_LTEE_151_DM25	-500	866	160.825	DIA_100X_EMPTY_1x1_100ms	ad942a71-2664-4f43-ba57-7f19e02ab750	EPI_100X_YFP_1x1_200ms_25sola	EPI_100X_RFP_1x1_200ms_25sola
14	29	14.7193347508193	427	45.2312437173131	23.2295081967213	287.285714285714	1311447	3071.30444964871	504.201974530001	666.032126726338	0	778037	1822.10070257611	2814.82107889994	2211.14313806837	0	NaN	NaN	NaN	NaN	NaN	332.31208523074	0.995407700011458	27.1338086319346	14.2890293617944	11.9188934453189	3.43003568318418	0.0241301888884356	0.0141009466018807	0	1.00978793398149	3027.41886940255	0	15834.7353629977	1	1	1	2	2019-05-24T18:23:53.447	NG_ecoli_LTEE_151_DM25	-500	866	160.825	DIA_100X_EMPTY_1x1_100ms	c37560dc-f996-4f4b-8de5-c0f6db67ae3c	EPI_100X_YFP_1x1_200ms_25sola	EPI_100X_RFP_1x1_200ms_25sola
15	24	10.7501642804027	258	35.9563710608842	27.2945736434109	835.604651162791	180221	698.531007751938	504.201974530001	666.032126726338	0	3874424	15017.1472868217	2814.82107889994	2211.14313806837	0	NaN	NaN	NaN	NaN	NaN	242.971910359182	0.993823128678125	23.1608361576892	13.4773491690462	10.0438670581746	3.44260959037344	0.0302837389706151	0.0170872156936405	0	1.01068413902871	1835.04207767065	1	19839.5775193798	1	1	1	2	2019-05-24T18:23:53.447	NG_ecoli_LTEE_151_DM25	-500	866	160.825	DIA_100X_EMPTY_1x1_100ms	830f716b-d4d9-4b44-90a4-0a4cdce24826	EPI_100X_YFP_1x1_200ms_25sola	EPI_100X_RFP_1x1_200ms_25sola
16	33	12.0731868278795	399	48.1792873639947	35.3082706766917	1823.20050125313	1184935	2969.7619047619	504.201974530001	666.032126726338	0	730746	1831.44360902256	2814.82107889994	2211.14313806837	0	NaN	NaN	NaN	NaN	NaN	335.144706947795	0.992062912425274	31.0113996555623	12.6902777264975	10.5235774046121	2.88949575975765	0.0166709953221573	0.00997878442652002	0	1.00531919674049	2697.35463365139	1	16922.7518796992	1	1	1	2	2019-05-24T18:23:53.447	NG_ecoli_LTEE_151_DM25	-500	866	160.825	DIA_100X_EMPTY_1x1_100ms	cbea9c3e-c3b8-4179-bdb8-79dfe6d7fcc3	EPI_100X_YFP_1x1_200ms_25sola	EPI_100X_RFP_1x1_200ms_25sola
17	54	14.4213065587023	780	49.1852490307805	51.2474358974359	1898.97948717949	2664175	3415.60897435897	504.201974530001	666.032126726338	0	2486001	3187.18076923077	2814.82107889994	2211.14313806837	0	NaN	NaN	NaN	NaN	NaN	635.075471339347	0.92983648115051	53.3212104992904	13.8545324617428	11.6944787656037	2.54392675613969	0.0216951640582571	0.0091617766456798	2	1.0061656549353	5727.32226748095	1	16915.8756410256	1	1	1	2	2019-05-24T18:23:53.447	NG_ecoli_LTEE_151_DM25	-500	866	160.825	DIA_100X_EMPTY_1x1_100ms	732ced75-2b24-438d-b389-273af80dae56	EPI_100X_YFP_1x1_200ms_25sola	EPI_100X_RFP_1x1_200ms_25sola
18	36	12.4789843583896	450	45.7994555342607	42.9533333333333	1244.08666666667	2738271	6085.04666666667	504.201974530001	666.032126726338	0	2868784	6375.07555555556	2814.82107889994	2211.14313806837	0	NaN	NaN	NaN	NaN	NaN	398.895963336344	0.948943734792204	35.6568932127991	12.7857326015886	10.8842745880377	2.8305459826595	0.047483622629984	0.0184034592739328	0	1.03006184504057	3317.66369974738	2	17999.7022222222	1	1	1	2	2019-05-24T18:23:53.447	NG_ecoli_LTEE_151_DM25	-500	866	160.825	DIA_100X_EMPTY_1x1_100ms	b4149b77-25d8-4412-a51b-ffe655759992	EPI_100X_YFP_1x1_200ms_25sola	EPI_100X_RFP_1x1_200ms_25sola
19	39	13.8461869145935	551	47.0234615806984	50.5263157894737	465.787658802178	2943001	5341.19963702359	504.201974530001	666.032126726338	0	1156355	2098.64791288566	2814.82107889994	2211.14313806837	0	NaN	NaN	NaN	NaN	NaN	444.050278514679	0.910559703643365	37.5945209422197	14.3305153955884	11.4652443788034	3.0212721525315	0.0332933318736205	0.0138330803429898	0	1.01650574290235	3881.334463809	1	16637.1415607985	1	1	1	2	2019-05-24T18:23:53.447	NG_ecoli_LTEE_151_DM25	-500	866	160.825	DIA_100X_EMPTY_1x1_100ms	d92cd799-1c4f-4123-99c9-6aa404a39666	EPI_100X_YFP_1x1_200ms_25sola	EPI_100X_RFP_1x1_200ms_25sola
20	39	13.8861094084255	542	49.0254549868499	49.4225092250922	1084.21955719557	2643083	4876.536900369	504.201974530001	666.032126726338	0	958576	1768.59040590406	2814.82107889994	2211.14313806837	0	NaN	NaN	NaN	NaN	NaN	430.487426940974	0.951278778723641	36.8570971830713	13.995554326794	11.3802396595312	2.88702211565708	0.015638175180504	0.00778993133689916	1	1.00154594170234	3748.98605756439	1	16216.0424354244	1	1	1	2	2019-05-24T18:23:53.447	NG_ecoli_LTEE_151_DM25	-500	866	160.825	DIA_100X_EMPTY_1x1_100ms	ab19c76b-1d10-4b5f-8457-453418f023d4	EPI_100X_YFP_1x1_200ms_25sola	EPI_100X_RFP_1x1_200ms_25sola
21	24	17.0833333196739	410	-49.8669756485064	49	1036.7	364559	889.168292682927	504.201974530001	666.032126726338	0	9822924	23958.3512195122	2814.82107889994	2211.14313806837	0	NaN	NaN	NaN	NaN	NaN	325.75542516823	0.999935029077078	20.1972060684595	20.2864651722748	15.2936597639838	5.56456697499329	0.00554718210575907	0.00239411875344251	1	1.00018293439532	3710.2572845515	1	15166.2463414634	1	1	1	2	2019-05-24T18:23:53.447	NG_ecoli_LTEE_151_DM25	-500	866	160.825	DIA_100X_EMPTY_1x1_100ms	6c1625fb-a8e5-4314-a25e-e6d2f997d430	EPI_100X_YFP_1x1_200ms_25sola	EPI_100X_RFP_1x1_200ms_25sola
22	27	12.3318128996647	333	45.778059991478	47.4264264264264	1060.43843843844	1422843	4272.8018018018	504.201974530001	666.032126726338	0	756573	2271.99099099099	2814.82107889994	2211.14313806837	0	NaN	NaN	NaN	NaN	NaN	297.29304918643	0.994030598294448	26.126897617458	13.3836187677335	11.0504430847828	3.24569276822697	0.0128438092782492	0.0063218915877306	1	1.0006407010021	2505.74636467826	2	17342.1021021021	1	1	1	2	2019-05-24T18:23:53.447	NG_ecoli_LTEE_151_DM25	-500	866	160.825	DIA_100X_EMPTY_1x1_100ms	2f45ac8e-10c1-43d1-bf92-8bcf59a98fe7	EPI_100X_YFP_1x1_200ms_25sola	EPI_100X_RFP_1x1_200ms_25sola
23	26	15.5101555382924	404	4.94828555319807	57.3638613861386	1567.74504950495	472233	1168.89356435644	504.201974530001	666.032126726338	0	3199266	7918.97524752475	2814.82107889994	2211.14313806837	0	NaN	NaN	NaN	NaN	NaN	309.354743421742	0.999890939027882	24.0236581797344	15.6915270030211	12.3842667443702	4.09957944521968	0.00853451880128888	0.0040857638084651	1	1.00070585336402	2893.80735843784	0	16445.4678217822	1	1	1	2	2019-05-24T18:23:53.447	NG_ecoli_LTEE_151_DM25	-500	866	160.825	DIA_100X_EMPTY_1x1_100ms	69b300bf-da20-426f-9d36-f621c7d4b150	EPI_100X_YFP_1x1_200ms_25sola	EPI_100X_RFP_1x1_200ms_25sola
24	28	12.9746155200974	364	39.5533535963685	60.0384615384615	1806.2967032967	2866175	7874.10714285714	504.201974530001	666.032126726338	0	664162	1824.62087912088	2814.82107889994	2211.14313806837	0	NaN	NaN	NaN	NaN	NaN	361.725627431115	0.99421228576301	28.0658079519386	15.5974725520975	12.3325118995255	3.99664616128844	0.0503314971297362	0.0196627776821348	1	1.02075218441451	3352.51335699985	3	17783.4505494506	1	1	1	2	2019-05-24T18:23:53.447	NG_ecoli_LTEE_151_DM25	-500	866	160.825	DIA_100X_EMPTY_1x1_100ms	71c75756-6678-4a2d-8c0e-840a45ed5dce	EPI_100X_YFP_1x1_200ms_25sola	EPI_100X_RFP_1x1_200ms_25sola
25	30	15.6940969261706	471	43.7005889036235	61.963906581741	1291.94479830149	296153	628.774946921444	504.201974530001	666.032126726338	0	9639420	20465.8598726115	2814.82107889994	2211.14313806837	0	NaN	NaN	NaN	NaN	NaN	358.467749243549	0.99986303399752	26.4070974464278	17.6391813539596	12.960092629834	4.76968542622751	0.0316951278592816	0.0152124732804827	2	1.01225951755568	3483.58779740199	0	16726.9554140127	1	1	1	2	2019-05-24T18:23:53.447	NG_ecoli_LTEE_151_DM25	-500	866	160.825	DIA_100X_EMPTY_1x1_100ms	e3d301b9-3293-43e0-b2ff-98c781d8bcaf	EPI_100X_YFP_1x1_200ms_25sola	EPI_100X_RFP_1x1_200ms_25sola
26	41	13.7554464817283	564	49.6967928843403	70.063829787234	772.530141843972	2771096	4913.29078014184	504.201974530001	666.032126726338	0	1233753	2187.50531914894	2814.82107889994	2211.14313806837	0	NaN	NaN	NaN	NaN	NaN	442.952387245055	0.965481325434938	38.4834523355996	13.2728483251388	11.2544314447859	2.85687698571511	0.0129278138696742	0.00437437514191993	1	1.00167716239521	3828.34463571758	0	16073.1489361702	1	1	1	2	2019-05-24T18:23:53.447	NG_ecoli_LTEE_151_DM25	-500	866	160.825	DIA_100X_EMPTY_1x1_100ms	478bdb2e-ff46-4652-be4b-730627677c2c	EPI_100X_YFP_1x1_200ms_25sola	EPI_100X_RFP_1x1_200ms_25sola
27	40	13.500515938214	541	49.507317566572	72.0499075785582	1456.27541589649	2152323	3978.41589648799	504.201974530001	666.032126726338	0	2161866	3996.05545286506	2814.82107889994	2211.14313806837	0	NaN	NaN	NaN	NaN	NaN	444.422394309424	0.957985813835881	38.7732905041239	13.5721700714366	11.2675137125769	2.74395662390909	0.01580893464543	0.00718166762594818	2	1.00178542509096	3866.15027682268	1	16851.8354898336	1	1	1	2	2019-05-24T18:23:53.447	NG_ecoli_LTEE_151_DM25	-500	866	160.825	DIA_100X_EMPTY_1x1_100ms	d1a20f5c-f78d-4b1d-a192-81109b539378	EPI_100X_YFP_1x1_200ms_25sola	EPI_100X_RFP_1x1_200ms_25sola
28	42	14.7354335903418	619	49.5621425887001	78.453957996769	1241.76252019386	5290985	8547.63327948304	504.201974530001	666.032126726338	0	1445652	2335.46365105008	2814.82107889994	2211.14313806837	0	NaN	NaN	NaN	NaN	NaN	490.518080982098	0.966955200350407	40.662161199212	13.9363540322201	11.7289603350408	3.14446292731634	0.0314122883240186	0.0115375462701378	1	1.01143724663631	4393.38612650112	1	15840.2100161551	1	1	1	2	2019-05-24T18:23:53.447	NG_ecoli_LTEE_151_DM25	-500	866	160.825	DIA_100X_EMPTY_1x1_100ms	5a5e3ec8-0e58-44b8-a05d-264136239bbb	EPI_100X_YFP_1x1_200ms_25sola	EPI_100X_RFP_1x1_200ms_25sola
29	32	12.8180987805222	410	47.8676273260256	73.809756097561	1817.82926829268	1732523	4225.66585365854	504.201974530001	666.032126726338	0	1109925	2707.13414634146	2814.82107889994	2211.14313806837	0	NaN	NaN	NaN	NaN	NaN	388.096940749807	0.990532761091261	31.8519090763958	14.5135565681972	11.7991090477208	3.38985261443742	0.0147328985584971	0.0072529136856783	1	1.00100950399448	3482.76184955621	2	18123.2707317073	1	1	1	2	2019-05-24T18:23:53.447	NG_ecoli_LTEE_151_DM25	-500	866	160.825	DIA_100X_EMPTY_1x1_100ms	791462c7-dabe-412a-b6b3-24045c792e56	EPI_100X_YFP_1x1_200ms_25sola	EPI_100X_RFP_1x1_200ms_25sola
30	34	17.2899331448192	588	-24.9402838752324	78.0799319727891	552.828231292517	12320305	20952.8996598639	504.201974530001	666.032126726338	0	1684712	2865.15646258503	2814.82107889994	2211.14313806837	0	NaN	NaN	NaN	NaN	NaN	436.951461385943	0.979003692464598	31.1284843494019	17.2812156663857	13.5774344631958	4.02623636966937	0.0745950411904232	0.0351890690356121	1	1.08514171395993	4506.95567667053	0	15483.8945578231	1	1	1	2	2019-05-24T18:23:53.447	NG_ecoli_LTEE_151_DM25	-500	866	160.825	DIA_100X_EMPTY_1x1_100ms	a38f5750-16f7-45b6-bf3f-b9dc077d03dd	EPI_100X_YFP_1x1_200ms_25sola	EPI_100X_RFP_1x1_200ms_25sola
31	28	14.4260351181244	404	36.321427454822	77.279702970297	661.509900990099	1149856	2846.17821782178	504.201974530001	666.032126726338	0	1463270	3621.95544554455	2814.82107889994	2211.14313806837	0	NaN	NaN	NaN	NaN	NaN	317.750508567714	0.999872765653023	24.9241594892496	15.4333994643498	12.2212572029936	4.09898748498383	0.00615434705908549	0.00283013528116701	1	1.00014438695482	2923.76303690233	0	16032.2227722772	1	1	1	2	2019-05-24T18:23:53.447	NG_ecoli_LTEE_151_DM25	-500	866	160.825	DIA_100X_EMPTY_1x1_100ms	b57bd6fc-82b5-49e0-ae35-f280366123b6	EPI_100X_YFP_1x1_200ms_25sola	EPI_100X_RFP_1x1_200ms_25sola
32	30	13.0230369959851	391	42.6116095104569	78.6547314578005	317.317135549872	239338	612.117647058824	504.201974530001	666.032126726338	0	6737403	17231.2097186701	2814.82107889994	2211.14313806837	0	NaN	NaN	NaN	NaN	NaN	330.144854024691	0.986232073345161	26.7448264435406	16.0292031098099	11.9071940783779	3.95309526714181	0.033071476001598	0.0182247227959561	0	1.01668931308211	2978.16345455911	0	18694.9923273657	1	1	1	2	2019-05-24T18:23:53.447	NG_ecoli_LTEE_151_DM25	-500	866	160.825	DIA_100X_EMPTY_1x1_100ms	30320bfc-b508-4f70-999b-b81ca76c8c16	EPI_100X_YFP_1x1_200ms_25sola	EPI_100X_RFP_1x1_200ms_25sola
33	34	14.9476078292306	509	47.1700876125795	82.7563850687623	456.597249508841	5189591	10195.6601178782	504.201974530001	666.032126726338	0	1070370	2102.88801571709	2814.82107889994	2211.14313806837	0	NaN	NaN	NaN	NaN	NaN	408.017210303079	0.961449985090454	31.9677934821794	14.9626300892817	12.2360803653219	3.54037676857954	0.010091680219591	0.005497007966156	1	1.00053569118416	3759.12860467206	1	15436.6974459725	1	1	1	2	2019-05-24T18:23:53.447	NG_ecoli_LTEE_151_DM25	-500	866	160.825	DIA_100X_EMPTY_1x1_100ms	7a5d0c06-8530-45ef-b178-25cf8f60770e	EPI_100X_YFP_1x1_200ms_25sola	EPI_100X_RFP_1x1_200ms_25sola
34	36	11.0631936126387	408	4.71606279013523	81.6225490196078	1472.68382352941	1470324	3603.73529411765	504.201974530001	666.032126726338	0	965357	2366.07107843137	2814.82107889994	2211.14313806837	0	NaN	NaN	NaN	NaN	NaN	355.818565520289	0.836614510982272	35.8792157518397	16.0314777006873	9.56753434626586	4.09351086762494	0.0435233123372141	0.0172647295063805	1	1.01508296373631	2579.48426475781	1	17936.7720588235	1	1	1	2	2019-05-24T18:23:53.447	NG_ecoli_LTEE_151_DM25	-500	866	160.825	DIA_100X_EMPTY_1x1_100ms	7cbc96ac-f2e6-4700-befd-d6ae4461e243	EPI_100X_YFP_1x1_200ms_25sola	EPI_100X_RFP_1x1_200ms_25sola
35	29	16.3596190346777	475	22.0901427136026	81.6884210526316	1795.75578947368	2771653	5835.05894736842	504.201974530001	666.032126726338	0	2044489	4304.18736842105	2814.82107889994	2211.14313806837	0	NaN	NaN	NaN	NaN	NaN	426.288912350415	0.978823576144855	28.3459739523249	17.6036219212454	14.4398073050593	4.30898184346102	0.0523933734772439	0.023660976638394	1	1.03391746280784	4641.98850373841	2	17036.9410526316	1	1	1	2	2019-05-24T18:23:53.447	NG_ecoli_LTEE_151_DM25	-500	866	160.825	DIA_100X_EMPTY_1x1_100ms	546ab7f8-3c43-42db-92d9-7eaa0ecaf934	EPI_100X_YFP_1x1_200ms_25sola	EPI_100X_RFP_1x1_200ms_25sola
36	16	7.04712151461749	113	-49.851521478168	81.4070796460177	1409.12389380531	92955	822.610619469027	504.201974530001	666.032126726338	0	280096	2478.72566371681	2814.82107889994	2211.14313806837	0	NaN	NaN	NaN	NaN	NaN	145.381718048965	0.999653944717858	15.9328445757674	11.5249412975266	8.56700445371109	3.32649059895373	0.00695305652202204	0.00374869112894094	0	1.00024787161496	918.419690763997	1	20678.5309734513	1	1	1	2	2019-05-24T18:23:53.447	NG_ecoli_LTEE_151_DM25	-500	866	160.825	DIA_100X_EMPTY_1x1_100ms	91a56a42-e277-4f2f-bb73-38bbd271f4c5	EPI_100X_YFP_1x1_200ms_25sola	EPI_100X_RFP_1x1_200ms_25sola
37	33	12.3653745151595	409	48.5206199247791	91.2933985330073	911.139364303178	979602	2395.11491442543	504.201974530001	666.032126726338	0	1823434	4458.27383863081	2814.82107889994	2211.14313806837	0	NaN	NaN	NaN	NaN	NaN	402.171603931054	0.94618604823168	33.9578306670999	13.8516320165347	11.4560096212237	3.07998865278764	0.0309127422270392	0.0106069289184793	2	1.00673372366207	3500.22980953948	2	17968.97799511	1	1	1	2	2019-05-24T18:23:53.447	NG_ecoli_LTEE_151_DM25	-500	866	160.825	DIA_100X_EMPTY_1x1_100ms	8caf910d-bb6f-4471-bb13-f604cbbde7c0	EPI_100X_YFP_1x1_200ms_25sola	EPI_100X_RFP_1x1_200ms_25sola
38	35	13.7708303800242	482	23.5030277975487	97.246887966805	1395.28630705394	3473365	7206.15145228216	504.201974530001	666.032126726338	0	969225	2010.84024896266	2814.82107889994	2211.14313806837	0	NaN	NaN	NaN	NaN	NaN	339.333156109503	0.999861688084284	24.3398593702256	18.4034043550978	13.3805915603108	5.11058924377449	0.019749732864922	0.0104081508380576	1	1.00458826722501	3422.61913722072	1	15848.6950207469	1	1	1	2	2019-05-24T18:23:53.447	NG_ecoli_LTEE_151_DM25	-500	866	160.825	DIA_100X_EMPTY_1x1_100ms	68a0626d-fecc-4bd9-a576-3a312a3cb2d9	EPI_100X_YFP_1x1_200ms_25sola	EPI_100X_RFP_1x1_200ms_25sola
39	29	15.8800214131698	460	21.3109136150036	92.9065217391304	890.419565217391	8411984	18286.9217391304	504.201974530001	666.032126726338	0	1767130	3841.58695652174	2814.82107889994	2211.14313806837	0	NaN	NaN	NaN	NaN	NaN	413.741916257268	0.982195575759775	28.2390509314606	18.3468072766405	13.8387451886197	4.8336608406635	0.0776923700931653	0.0346040146190645	2	1.07051358067311	4247.50015730538	3	16638.6239130435	1	1	1	2	2019-05-24T18:23:53.447	NG_ecoli_LTEE_151_DM25	-500	866	160.825	DIA_100X_EMPTY_1x1_100ms	cb145276-b860-49f0-914f-40ef97763fdf	EPI_100X_YFP_1x1_200ms_25sola	EPI_100X_RFP_1x1_200ms_25sola
40	34	16.8020266514094	571	21.7707750556042	94.8826619964974	265.866900175131	3598851	6302.71628721541	504.201974530001	666.032126726338	0	1387528	2429.99649737303	2814.82107889994	2211.14313806837	0	NaN	NaN	NaN	NaN	NaN	439.597958379041	0.989329685718717	29.3410506811679	18.0541677141828	14.2578615314368	4.61741146846028	0.0542398840523544	0.0273653719943895	2	1.04955892353257	4684.6195685441	1	16171.8038528897	1	1	1	2	2019-05-24T18:23:53.447	NG_ecoli_LTEE_151_DM25	-500	866	160.825	DIA_100X_EMPTY_1x1_100ms	05ae349e-4001-45af-8ab7-bb3ed54772a0	EPI_100X_YFP_1x1_200ms_25sola	EPI_100X_RFP_1x1_200ms_25sola
41	19	9.99966376352217	191	-30.0903394642435	88.4921465968586	871.486910994764	584875	3062.17277486911	504.201974530001	666.032126726338	0	3231879	16920.832460733	2814.82107889994	2211.14313806837	0	NaN	NaN	NaN	NaN	NaN	211.63953517448	0.99977084762499	20.314023408587	13.3525850236487	10.0180413848648	3.57253577263504	0.0269495459607426	0.0130794933381578	0	1.0049531425059	1601.22172109837	1	20545.0785340314	1	1	1	2	2019-05-24T18:23:53.447	NG_ecoli_LTEE_151_DM25	-500	866	160.825	DIA_100X_EMPTY_1x1_100ms	474077ec-a257-40cd-831a-0b3f1fd3fe8d	EPI_100X_YFP_1x1_200ms_25sola	EPI_100X_RFP_1x1_200ms_25sola
42	32	14.9082080156382	478	46.6623036781708	98.8535564853557	288.89539748954	2924154	6117.4769874477	504.201974530001	666.032126726338	0	1394115	2916.55857740586	2814.82107889994	2211.14313806837	0	NaN	NaN	NaN	NaN	NaN	379.297148275807	0.992097227550714	30.4529072720694	14.4697265514177	12.0829898918628	3.47837010388168	0.0131157387790208	0.00723085695210931	1	1.00091567345893	3491.9455715143	1	16424.9874476987	1	1	1	2	2019-05-24T18:23:53.447	NG_ecoli_LTEE_151_DM25	-500	866	160.825	DIA_100X_EMPTY_1x1_100ms	d47cae44-470f-4a63-8385-2394fba3eaf7	EPI_100X_YFP_1x1_200ms_25sola	EPI_100X_RFP_1x1_200ms_25sola
43	51	16.2598908146379	830	-49.7402914411829	99.1746987951807	1310.66626506024	1831180	2206.24096385542	504.201974530001	666.032126726338	0	2685315	3235.31927710843	2814.82107889994	2211.14313806837	0	NaN	NaN	NaN	NaN	NaN	572.478999879581	0.898111407358056	45.5715468112764	17.2225766370638	12.0672938315553	3.35451427243902	0.0762382857167519	0.0189294307501356	4	1.01851791846012	5211.98823352308	0	16999.3674698795	1	1	1	2	2019-05-24T18:23:53.447	NG_ecoli_LTEE_151_DM25	-500	866	160.825	DIA_100X_EMPTY_1x1_100ms	c641ad07-f9c6-42d0-9576-da66beee11aa	EPI_100X_YFP_1x1_200ms_25sola	EPI_100X_RFP_1x1_200ms_25sola
44	27	14.4443638194756	391	-11.3398087027795	111.948849104859	912.248081841432	2635150	6739.51406649616	504.201974530001	666.032126726338	0	973947	2490.91304347826	2814.82107889994	2211.14313806837	0	NaN	NaN	NaN	NaN	NaN	381.691473391745	0.953690826750015	27.3779391005176	17.0527971548241	13.1060843219251	4.17191012453735	0.0446604278558034	0.0226339022336704	1	1.00668690923698	3693.48678989836	3	16822.2992327366	1	1	1	2	2019-05-24T18:23:53.447	NG_ecoli_LTEE_151_DM25	-500	866	160.825	DIA_100X_EMPTY_1x1_100ms	0b9037f2-5976-4d56-8a86-1f54623fe1cc	EPI_100X_YFP_1x1_200ms_25sola	EPI_100X_RFP_1x1_200ms_25sola
45	37	14.9022885749479	552	40.6726792582952	121.065217391304	1848.98369565217	2441130	4422.33695652174	504.201974530001	666.032126726338	0	2058219	3728.65760869565	2814.82107889994	2211.14313806837	0	NaN	NaN	NaN	NaN	NaN	425.516575216964	0.994645949104029	33.365555568527	17.1975495919911	12.2130972986952	4.84611250936898	0.0160890920634272	0.00884500835757149	2	1.00159602975671	3908.76783704785	0	15648.2735507246	1	1	1	2	2019-05-24T18:23:53.447	NG_ecoli_LTEE_151_DM25	-500	866	160.825	DIA_100X_EMPTY_1x1_100ms	25cfb7c8-8433-4d4d-983b-1c1db38164d4	EPI_100X_YFP_1x1_200ms_25sola	EPI_100X_RFP_1x1_200ms_25sola
46	41	13.9320291507743	571	48.400633323552	121.523642732049	58.6637478108581	1791349	3137.21366024518	504.201974530001	666.032126726338	0	2007497	3515.75656742557	2814.82107889994	2211.14313806837	0	NaN	NaN	NaN	NaN	NaN	464.263128970443	0.902542372597139	38.8328994996121	15.1525725621807	11.7474579145228	2.83365023929133	0.012012937567563	0.00490232724977794	2	1.00264494343654	4208.9861419629	1	17578.5359019264	1	1	1	2	2019-05-24T18:23:53.447	NG_ecoli_LTEE_151_DM25	-500	866	160.825	DIA_100X_EMPTY_1x1_100ms	a2e90508-0cd4-44bd-b0ba-b143e8383b5b	EPI_100X_YFP_1x1_200ms_25sola	EPI_100X_RFP_1x1_200ms_25sola
47	42	16.0690491276277	675	35.3894841210471	131.964444444444	1113.47851851852	5707466	8455.50518518519	504.201974530001	666.032126726338	0	1722534	2551.90222222222	2814.82107889994	2211.14313806837	0	NaN	NaN	NaN	NaN	NaN	537.167378020805	0.947197623920229	40.1827980665327	15.9851100261188	13.0594832859026	3.46717329507002	0.0332686011260742	0.01507544981971	2	1.00978336366661	5382.47528152185	2	16501.9525925926	1	1	1	2	2019-05-24T18:23:53.447	NG_ecoli_LTEE_151_DM25	-500	866	160.825	DIA_100X_EMPTY_1x1_100ms	fdd1bb26-e863-41cc-81d5-65f65d478ecc	EPI_100X_YFP_1x1_200ms_25sola	EPI_100X_RFP_1x1_200ms_25sola
48	35	13.6660522345432	482	47.0055597751226	134.060165975104	348.248962655602	6019958	12489.5394190871	504.201974530001	666.032126726338	0	743397	1542.31742738589	2814.82107889994	2211.14313806837	0	NaN	NaN	NaN	NaN	NaN	375.72714666174	0.980025787329461	33.2781872218891	13.0292342243014	11.0463285587686	2.8827356623204	0.00722051547720677	0.00367449232674783	0	1.00106024894541	3189.22716997168	0	16042.2531120332	1	1	1	2	2019-05-24T18:23:53.447	NG_ecoli_LTEE_151_DM25	-500	866	160.825	DIA_100X_EMPTY_1x1_100ms	59389951-5e90-4531-b737-d365f53b88ad	EPI_100X_YFP_1x1_200ms_25sola	EPI_100X_RFP_1x1_200ms_25sola
49	49	13.679029342373	671	-30.2868070279804	138.602086438152	460.023845007452	9500544	14158.78390462	504.201974530001	666.032126726338	0	2366581	3526.94634873323	2814.82107889994	2211.14313806837	0	NaN	NaN	NaN	NaN	NaN	625.11569584709	0.825421353912358	49.9145790324493	17.3544789747741	12.2955892695954	3.71092151162265	0.0433263223403213	0.0179538937865271	1	1.0407607852312	5926.74154223699	3	17638.305514158	1	1	1	2	2019-05-24T18:23:53.447	NG_ecoli_LTEE_151_DM25	-500	866	160.825	DIA_100X_EMPTY_1x1_100ms	abef783c-5a49-4067-b9e8-ca18e8df245b	EPI_100X_YFP_1x1_200ms_25sola	EPI_100X_RFP_1x1_200ms_25sola
50	28	13.6077294813103	382	35.0910096100988	126.361256544503	773.659685863874	1124458	2943.60732984293	504.201974530001	666.032126726338	0	896608	2347.14136125654	2814.82107889994	2211.14313806837	0	NaN	NaN	NaN	NaN	NaN	328.516834302299	0.985498324527057	27.7749005378557	14.0232603300903	11.4042220638096	3.40666014144666	0.0248797795775794	0.0138447907434029	0	1.00973549703875	2837.09399438713	1	16608.9895287958	1	1	1	2	2019-05-24T18:23:53.447	NG_ecoli_LTEE_151_DM25	-500	866	160.825	DIA_100X_EMPTY_1x1_100ms	5f10d810-059c-4bc0-bee7-205d82519b49	EPI_100X_YFP_1x1_200ms_25sola	EPI_100X_RFP_1x1_200ms_25sola
51	48	11.1216625291578	536	-49.9995527496393	144.951492537313	1535	437327	815.908582089552	504.201974530001	666.032126726338	0	5778463	10780.7145522388	2814.82107889994	2211.14313806837	0	NaN	NaN	NaN	NaN	NaN	523.337415143736	0.731058059384757	53.1068564353828	12.3657146553182	9.29902378663593	2.34196539602918	0.179258046488354	0.0542011367950059	1	1.21550646666154	3606.74296624564	1	18152.1324626866	1	1	1	2	2019-05-24T18:23:53.447	NG_ecoli_LTEE_151_DM25	-500	866	160.825	DIA_100X_EMPTY_1x1_100ms	09e815ad-6086-4f32-8d82-f4d32e543f77	EPI_100X_YFP_1x1_200ms_25sola	EPI_100X_RFP_1x1_200ms_25sola
52	29	16.6880853597121	484	-27.5537281428552	133.586776859504	1689.45867768595	1171554	2420.56611570248	504.201974530001	666.032126726338	0	1750198	3616.11157024793	2814.82107889994	2211.14313806837	0	NaN	NaN	NaN	NaN	NaN	355.743257079041	0.982739424833858	27.1848941339401	17.8143425044767	12.534134282844	4.32300293287015	0.0391482147046317	0.014189883873931	1	1.009456783487	3354.33330058268	0	16929.7871900826	1	1	1	2	2019-05-24T18:23:53.447	NG_ecoli_LTEE_151_DM25	-500	866	160.825	DIA_100X_EMPTY_1x1_100ms	5bacc46b-bdd4-4937-8278-68c8a55f2f6c	EPI_100X_YFP_1x1_200ms_25sola	EPI_100X_RFP_1x1_200ms_25sola
53	23	18.0327388405028	416	-49.9939750550491	131.242788461538	906.201923076923	1223920	2942.11538461538	504.201974530001	666.032126726338	0	741255	1781.86298076923	2814.82107889994	2211.14313806837	0	NaN	NaN	NaN	NaN	NaN	331.011507389054	0.999920915722321	21.3393670139841	20.5003816108567	14.8002062292863	5.6686399094114	0.00440716460368697	0.00221947255480288	2	1.00016041231466	3671.1907313363	1	14174.8509615385	1	1	1	2	2019-05-24T18:23:53.447	NG_ecoli_LTEE_151_DM25	-500	866	160.825	DIA_100X_EMPTY_1x1_100ms	e27546c6-d008-46a4-9b7b-2a28760b9a11	EPI_100X_YFP_1x1_200ms_25sola	EPI_100X_RFP_1x1_200ms_25sola
54	32	9.01603403439676	289	26.915663510965	139.086505190311	1545.18339100346	211272	731.044982698962	504.201974530001	666.032126726338	0	2599481	8994.74394463668	2814.82107889994	2211.14313806837	0	NaN	NaN	NaN	NaN	NaN	320.026668410394	0.974408588800685	33.7900033386556	10.685630287089	9.20129241294405	2.34659744937991	0.0164127311902113	0.00738504463065539	0	1.00305549713081	2246.85880248319	1	17896.9792387543	1	1	1	2	2019-05-24T18:23:53.447	NG_ecoli_LTEE_151_DM25	-500	866	160.825	DIA_100X_EMPTY_1x1_100ms	d271601f-d47f-48aa-b1ac-1402470168a9	EPI_100X_YFP_1x1_200ms_25sola	EPI_100X_RFP_1x1_200ms_25sola
55	37	14.5699126931844	540	49.0767624121403	135.733333333333	1587.58888888889	1968600	3645.55555555556	504.201974530001	666.032126726338	0	1026980	1901.81481481481	2814.82107889994	2211.14313806837	0	NaN	NaN	NaN	NaN	NaN	417.999629383457	0.958335256889309	35.215037139841	13.931610552491	11.4554209169917	3.16284559085156	0.0065317928992948	0.00432892766665539	0	1.00137818737512	3629.44429431188	0	16556.6388888889	1	1	1	2	2019-05-24T18:23:53.447	NG_ecoli_LTEE_151_DM25	-500	866	160.825	DIA_100X_EMPTY_1x1_100ms	81ef968f-7f7c-454e-b6f0-2838bd4eb5cf	EPI_100X_YFP_1x1_200ms_25sola	EPI_100X_RFP_1x1_200ms_25sola
56	31	13.2592892848061	411	47.6538129648845	139.557177615572	72.4939172749392	1215874	2958.33090024331	504.201974530001	666.032126726338	0	2492204	6063.75669099757	2814.82107889994	2211.14313806837	0	NaN	NaN	NaN	NaN	NaN	340.416883033463	0.999196443346145	30.2270190504005	13.299854346057	10.857604376249	3.31551044822679	0.0248366206386174	0.0115742322217393	1	1.00818158994364	2798.67988965463	1	16851.9124087591	1	1	1	2	2019-05-24T18:23:53.447	NG_ecoli_LTEE_151_DM25	-500	866	160.825	DIA_100X_EMPTY_1x1_100ms	b4da6eb0-45ed-4af8-8ad7-46405640d443	EPI_100X_YFP_1x1_200ms_25sola	EPI_100X_RFP_1x1_200ms_25sola
57	27	11.2088440002883	303	5.48845125111312	140.986798679868	474.356435643564	417407	1377.58085808581	504.201974530001	666.032126726338	0	4385785	14474.5379537954	2814.82107889994	2211.14313806837	0	NaN	NaN	NaN	NaN	NaN	324.385226270958	0.990929309924542	25.9556205446984	15.1049945137237	12.0701683001457	3.90115771505417	0.017320028615367	0.00882611751335009	1	1.00364476201302	2969.94187108302	2	20178.8316831683	1	1	1	2	2019-05-24T18:23:53.447	NG_ecoli_LTEE_151_DM25	-500	866	160.825	DIA_100X_EMPTY_1x1_100ms	f0af65ab-e87c-45f1-a2cd-744bce4d2c70	EPI_100X_YFP_1x1_200ms_25sola	EPI_100X_RFP_1x1_200ms_25sola
58	26	17.4801406169414	455	-43.938839286766	144.661538461538	776.272527472527	1422719	3126.85494505494	504.201974530001	666.032126726338	0	1164820	2560.04395604396	2814.82107889994	2211.14313806837	0	NaN	NaN	NaN	NaN	NaN	365.108810457029	0.999950914855188	23.246022159829	19.3748175008273	14.7961282303083	5.50713945022553	0.0322186593068488	0.00801539829467217	1	1.00211556549963	3997.00509411635	1	15166.1868131868	1	1	1	2	2019-05-24T18:23:53.447	NG_ecoli_LTEE_151_DM25	-500	866	160.825	DIA_100X_EMPTY_1x1_100ms	4f108060-d31a-4c74-a66d-0543c597398c	EPI_100X_YFP_1x1_200ms_25sola	EPI_100X_RFP_1x1_200ms_25sola
59	28	14.7175362523986	413	10.5444753524811	149.777239709443	651.377723970944	420808	1018.90556900726	504.201974530001	666.032126726338	0	9895004	23958.8474576271	2814.82107889994	2211.14313806837	0	NaN	NaN	NaN	NaN	NaN	362.758766190319	0.972489414511441	26.3126452557372	15.8931066584688	12.8283133434447	3.91779859752152	0.109770110550632	0.0580617262369676	0	1.18247826063417	3400.89724941821	1	17417.0871670702	1	1	1	2	2019-05-24T18:23:53.447	NG_ecoli_LTEE_151_DM25	-500	866	160.825	DIA_100X_EMPTY_1x1_100ms	6dc120ee-b39a-4900-ac21-540ca24729d0	EPI_100X_YFP_1x1_200ms_25sola	EPI_100X_RFP_1x1_200ms_25sola
60	23	11.3522584419208	261	34.7805778310437	146.72030651341	1095.16858237548	465842	1784.83524904215	504.201974530001	666.032126726338	0	3917178	15008.3448275862	2814.82107889994	2211.14313806837	0	NaN	NaN	NaN	NaN	NaN	221.74496904612	0.999823320388528	20.8844399467554	14.2705860865599	10.1536198220054	3.94087766646517	0.0206734476131069	0.0109191786666898	0	1.00361431430423	1691.04245580589	1	19645.5900383142	1	1	1	2	2019-05-24T18:23:53.447	NG_ecoli_LTEE_151_DM25	-500	866	160.825	DIA_100X_EMPTY_1x1_100ms	88e2e8bb-765f-4a4a-ae59-0aeb3752dd68	EPI_100X_YFP_1x1_200ms_25sola	EPI_100X_RFP_1x1_200ms_25sola
61	38	15.1386181428762	576	48.2849059899143	155.885416666667	1969.53125	2038598	3539.23263888889	504.201974530001	666.032126726338	0	2589840	4496.25	2814.82107889994	2211.14313806837	0	NaN	NaN	NaN	NaN	NaN	524.425428690946	0.977061501720188	38.0528901003844	15.9819050935219	13.3836476635324	3.72693331656774	0.025443746261956	0.0127745665774156	1	1.01503495277651	5353.36084380683	2	16595.0833333333	1	1	1	2	2019-05-24T18:23:53.447	NG_ecoli_LTEE_151_DM25	-500	866	160.825	DIA_100X_EMPTY_1x1_100ms	c8cf839e-e77f-469a-8040-834a1f794abe	EPI_100X_YFP_1x1_200ms_25sola	EPI_100X_RFP_1x1_200ms_25sola
62	25	15.3751637804247	385	-8.90748952924799	153.768831168831	633.475324675325	9518396	24723.1064935065	504.201974530001	666.032126726338	0	3498870	9087.97402597403	2814.82107889994	2211.14313806837	0	NaN	NaN	NaN	NaN	NaN	300.631203802808	0.999955211076427	21.0528371353148	18.5578583013219	13.728937736994	4.85077504173696	0.0309474015887669	0.0155459715156588	1	1.00754315799268	3116.55203919752	1	16135.2	1	1	1	2	2019-05-24T18:23:53.447	NG_ecoli_LTEE_151_DM25	-500	866	160.825	DIA_100X_EMPTY_1x1_100ms	ba63ecb4-325f-4c42-9d53-e25c03ca6dac	EPI_100X_YFP_1x1_200ms_25sola	EPI_100X_RFP_1x1_200ms_25sola
63	29	15.8146483910644	459	12.460828815717	155.806100217865	1136.38997821351	14833153	32316.2374727669	504.201974530001	666.032126726338	0	1764945	3845.19607843137	2814.82107889994	2211.14313806837	0	NaN	NaN	NaN	NaN	NaN	362.385736066837	0.99995697680901	26.0659260150521	18.6446015739471	13.4919036337976	4.78081598172836	0.0183126976051334	0.00784724936089846	1	1.00305067822621	3726.57186457094	2	15413.2854030501	1	1	1	2	2019-05-24T18:23:53.447	NG_ecoli_LTEE_151_DM25	-500	866	160.825	DIA_100X_EMPTY_1x1_100ms	a3e86c5a-42be-4050-882e-f4e26daf7933	EPI_100X_YFP_1x1_200ms_25sola	EPI_100X_RFP_1x1_200ms_25sola
64	29	15.6797442786788	455	25.5585292212088	160.081318681319	1348.52307692308	1614233	3547.76483516483	504.201974530001	666.032126726338	0	1033145	2270.64835164835	2814.82107889994	2211.14313806837	0	NaN	NaN	NaN	NaN	NaN	343.684249584449	0.989487167529255	26.4534395996275	15.9187201109545	12.4363299059655	3.74264538427161	0.0623310861260947	0.0277756835301225	1	1.03716213173099	3213.33865947007	1	16577.9318681319	1	1	1	2	2019-05-24T18:23:53.447	NG_ecoli_LTEE_151_DM25	-500	866	160.825	DIA_100X_EMPTY_1x1_100ms	cdbed2a5-1a1b-43f6-8f78-1fc515b03527	EPI_100X_YFP_1x1_200ms_25sola	EPI_100X_RFP_1x1_200ms_25sola
65	45	15.1709029683331	683	-12.7829787948297	166.875549048316	2020.03074670571	1815734	2658.46852122987	504.201974530001	666.032126726338	0	6000693	8785.78770131772	2814.82107889994	2211.14313806837	0	NaN	NaN	NaN	NaN	NaN	509.873654829157	0.797799299658444	45.2142858373686	13.4476788603329	10.4855927848569	3.18105751268908	0.144673919128049	0.04634883949042	4	1.06694241736701	3904.37507878405	0	18190.102489019	1	1	1	2	2019-05-24T18:23:53.447	NG_ecoli_LTEE_151_DM25	-500	866	160.825	DIA_100X_EMPTY_1x1_100ms	e030e423-fc68-42c7-8bb4-f5153410d1b1	EPI_100X_YFP_1x1_200ms_25sola	EPI_100X_RFP_1x1_200ms_25sola
66	24	12.8199581084723	309	7.66550397074478	158.47572815534	1988.37540453074	1531484	4956.25889967638	504.201974530001	666.032126726338	0	787446	2548.36893203883	2814.82107889994	2211.14313806837	0	NaN	NaN	NaN	NaN	NaN	299.178938359963	0.99991086726041	23.6748495734247	16.5732501718666	12.0793497484973	4.44206353312252	0.0180561653829859	0.00759059085203523	1	1.00214630161514	2713.09013248325	2	18081.6245954693	1	1	1	2	2019-05-24T18:23:53.447	NG_ecoli_LTEE_151_DM25	-500	866	160.825	DIA_100X_EMPTY_1x1_100ms	67a6db22-b93c-4838-8ec8-7896428892fb	EPI_100X_YFP_1x1_200ms_25sola	EPI_100X_RFP_1x1_200ms_25sola
67	38	12.9177128508144	492	43.7236115105604	168.45325203252	175.144308943089	1332981	2709.31097560976	504.201974530001	666.032126726338	0	2199676	4470.88617886179	2814.82107889994	2211.14313806837	0	NaN	NaN	NaN	NaN	NaN	408.205460413149	0.95645940704908	36.7745074739143	13.258309308159	10.9026359196903	2.72462780779187	0.0212033291768328	0.00756790831340605	0	1.00459887029622	3433.20522983833	1	17535.656504065	1	1	1	2	2019-05-24T18:23:53.447	NG_ecoli_LTEE_151_DM25	-500	866	160.825	DIA_100X_EMPTY_1x1_100ms	54eca93d-1226-4c75-a286-49d435f40268	EPI_100X_YFP_1x1_200ms_25sola	EPI_100X_RFP_1x1_200ms_25sola
68	30	14.1547241204783	425	24.8842613860921	162.522352941176	470.908235294118	1551137	3649.73411764706	504.201974530001	666.032126726338	0	2381771	5604.16705882353	2814.82107889994	2211.14313806837	0	NaN	NaN	NaN	NaN	NaN	407.748667746194	0.942741689770307	29.7400404775681	18.7763759788054	13.2892583687892	4.06249142902571	0.014662316580153	0.00641179776808331	2	1.00102156272424	4125.085235633	4	19987.5176470588	1	1	1	2	2019-05-24T18:23:53.447	NG_ecoli_LTEE_151_DM25	-500	866	160.825	DIA_100X_EMPTY_1x1_100ms	3331e577-5472-4073-9e6e-cc4da9afc723	EPI_100X_YFP_1x1_200ms_25sola	EPI_100X_RFP_1x1_200ms_25sola
69	6	3.75663588699335	25	-49.9995512300343	153.92	1331.44	28638	1145.52	504.201974530001	666.032126726338	0	60250	2410	2814.82107889994	2211.14313806837	0	NaN	NaN	NaN	NaN	NaN	109.586396856888	0.999628357607828	NaN	NaN	NaN	NaN	NaN	NaN	NaN	NaN	NaN	1	21355.24	1	1	1	2	2019-05-24T18:23:53.447	NG_ecoli_LTEE_151_DM25	-500	866	160.825	DIA_100X_EMPTY_1x1_100ms	636cefef-4aa7-476c-9944-49ba7c9d3aad	EPI_100X_YFP_1x1_200ms_25sola	EPI_100X_RFP_1x1_200ms_25sola
70	26	14.213711288515	370	25.0526212393899	169.008108108108	23.3189189189189	826655	2234.2027027027	504.201974530001	666.032126726338	0	2072549	5601.48378378378	2814.82107889994	2211.14313806837	0	NaN	NaN	NaN	NaN	NaN	282.651791312134	0.999914071145713	22.7939366635691	15.3457100155002	11.810153478479	4.220628889943	0.0404272004217934	0.00750411763425651	0	1.00157849507342	2497.0101147663	0	16283.6891891892	1	1	1	2	2019-05-24T18:23:53.447	NG_ecoli_LTEE_151_DM25	-500	866	160.825	DIA_100X_EMPTY_1x1_100ms	32cdc62c-2204-4173-b3db-fc70e19b2892	EPI_100X_YFP_1x1_200ms_25sola	EPI_100X_RFP_1x1_200ms_25sola
71	28	14.7022027204472	413	35.635501720224	179.411622276029	450.462469733656	3843459	9306.19612590799	504.201974530001	666.032126726338	0	1105128	2675.85472154964	2814.82107889994	2211.14313806837	0	NaN	NaN	NaN	NaN	NaN	350.576019244238	0.982533709531354	26.7936753802635	15.9885828604248	12.5114970808478	3.95704859176138	0.0611480968456601	0.0263928326702164	1	1.03159430919886	3294.12997222363	5	19334.3002421308	1	1	1	2	2019-05-24T18:23:53.447	NG_ecoli_LTEE_151_DM25	-500	866	160.825	DIA_100X_EMPTY_1x1_100ms	184ae72c-0b93-4ca8-8a04-e14b77078a8b	EPI_100X_YFP_1x1_200ms_25sola	EPI_100X_RFP_1x1_200ms_25sola
72	27	10.1781436377246	275	45.45960662766	175.661818181818	1983.48363636364	1030193	3746.15636363636	504.201974530001	666.032126726338	0	1466558	5332.93818181818	2814.82107889994	2211.14313806837	0	NaN	NaN	NaN	NaN	NaN	310.638253194002	0.969023028849903	28.1626972708792	14.1273774554205	10.5304900057106	3.45531503205351	0.0201742255069619	0.0106498714874901	1	1.00165221972592	2452.79520654491	3	20844.7418181818	1	1	1	2	2019-05-24T18:23:53.447	NG_ecoli_LTEE_151_DM25	-500	866	160.825	DIA_100X_EMPTY_1x1_100ms	793c4452-48dd-4bd8-b597-821cd3d089bf	EPI_100X_YFP_1x1_200ms_25sola	EPI_100X_RFP_1x1_200ms_25sola
73	32	14.6001880194482	467	43.692892732721	180.304068522484	1870.04710920771	1425813	3053.13276231263	504.201974530001	666.032126726338	0	3023818	6474.98501070664	2814.82107889994	2211.14313806837	0	NaN	NaN	NaN	NaN	NaN	377.446499841212	0.982955298491464	30.271527331439	15.4980335312262	12.0911366651996	3.76445600407029	0.0160377903999905	0.00615327309447675	2	1.00117558332507	3475.82958076625	1	18370.5353319058	1	1	1	2	2019-05-24T18:23:53.447	NG_ecoli_LTEE_151_DM25	-500	866	160.825	DIA_100X_EMPTY_1x1_100ms	23abeaa7-dffb-43d9-b4ee-c72e49f9c89a	EPI_100X_YFP_1x1_200ms_25sola	EPI_100X_RFP_1x1_200ms_25sola
74	29	10.3155287193859	301	43.4663377822345	175.823920265781	1911.83056478405	337062	1119.8073089701	504.201974530001	666.032126726338	0	3908367	12984.6079734219	2814.82107889994	2211.14313806837	0	NaN	NaN	NaN	NaN	NaN	301.635750631597	0.943913961001633	31.009704525424	12.864489833457	9.45533162281371	2.8111642869896	0.0154743064086571	0.00790871855403522	1	1.0043233665152	2177.41414570613	1	19980.1029900332	1	1	1	2	2019-05-24T18:23:53.447	NG_ecoli_LTEE_151_DM25	-500	866	160.825	DIA_100X_EMPTY_1x1_100ms	3efbdc4a-1071-4ed1-a417-4a2b365608b0	EPI_100X_YFP_1x1_200ms_25sola	EPI_100X_RFP_1x1_200ms_25sola
75	34	16.5998167295488	565	-48.9561095860719	182.470796460177	1467.66194690265	4129151	7308.23185840708	504.201974530001	666.032126726338	0	1426360	2524.53097345133	2814.82107889994	2211.14313806837	0	NaN	NaN	NaN	NaN	NaN	389.652035262718	0.999961567339387	23.3797940050749	22.7640253639568	16.1118514088239	6.39788152465723	0.00732098922982	0.00374910737336157	1	1.00047643864466	4766.73992854204	0	14288.3203539823	1	1	1	2	2019-05-24T18:23:53.447	NG_ecoli_LTEE_151_DM25	-500	866	160.825	DIA_100X_EMPTY_1x1_100ms	f3da94b6-0c92-460e-bf89-b819ae03321e	EPI_100X_YFP_1x1_200ms_25sola	EPI_100X_RFP_1x1_200ms_25sola
76	29	14.5519064203072	423	38.6970120627641	180.286052009456	473.995271867612	1814386	4289.32860520095	504.201974530001	666.032126726338	0	911497	2154.83924349882	2814.82107889994	2211.14313806837	0	NaN	NaN	NaN	NaN	NaN	392.45739453539	0.987604669431646	28.2513767724425	16.9999575183772	13.4403548053264	3.95991152128402	0.0226391611174956	0.0108336062789619	0	1.00611030340405	4008.2146004064	2	18235.378250591	1	1	1	2	2019-05-24T18:23:53.447	NG_ecoli_LTEE_151_DM25	-500	866	160.825	DIA_100X_EMPTY_1x1_100ms	62a9c4d9-acc2-4ee0-bd96-a6f54738d53c	EPI_100X_YFP_1x1_200ms_25sola	EPI_100X_RFP_1x1_200ms_25sola
77	23	9.17960897643401	211	16.1999199988093	176.829383886256	1138.18957345972	716546	3395.95260663507	504.201974530001	666.032126726338	0	2882682	13662	2814.82107889994	2211.14313806837	0	NaN	NaN	NaN	NaN	NaN	242.598608590937	0.956808530273066	23.9579952595953	11.7795549196492	9.66729921232096	2.75844285905968	0.0634187303690319	0.0306422720912124	1	1.03760774965962	1758.53362658927	2	20028.1232227488	1	1	1	2	2019-05-24T18:23:53.447	NG_ecoli_LTEE_151_DM25	-500	866	160.825	DIA_100X_EMPTY_1x1_100ms	392c9465-e0b0-4499-bdc5-4d4fc5c57cc9	EPI_100X_YFP_1x1_200ms_25sola	EPI_100X_RFP_1x1_200ms_25sola
78	36	14.4194291990989	520	42.8832420804873	190.603846153846	351.569230769231	1621121	3117.54038461538	504.201974530001	666.032126726338	0	2007656	3860.87692307692	2814.82107889994	2211.14313806837	0	NaN	NaN	NaN	NaN	NaN	431.376124201416	0.980037023954742	35.6295125885227	13.4897308551308	11.6840245617668	2.98775810951242	0.0501387758353583	0.0170741865480603	1	1.01971498498447	3820.18755222578	1	16199.9961538462	1	1	1	2	2019-05-24T18:23:53.447	NG_ecoli_LTEE_151_DM25	-500	866	160.825	DIA_100X_EMPTY_1x1_100ms	65099c73-6d5f-4149-90ed-c965d62a635f	EPI_100X_YFP_1x1_200ms_25sola	EPI_100X_RFP_1x1_200ms_25sola
79	44	14.6261550593934	648	48.6962291891422	197.45987654321	890.208333333333	4336980	6692.87037037037	504.201974530001	666.032126726338	0	1126098	1737.80555555556	2814.82107889994	2211.14313806837	0	NaN	NaN	NaN	NaN	NaN	505.167325880807	0.937344424638052	43.0028716132	13.7773909407287	11.363979299521	2.97959543647386	0.0114652534113337	0.00562266298185263	2	1.00099594029412	4361.62382838535	0	16018.3240740741	1	1	1	2	2019-05-24T18:23:53.447	NG_ecoli_LTEE_151_DM25	-500	866	160.825	DIA_100X_EMPTY_1x1_100ms	47f49303-871f-412a-95c7-719074af6e47	EPI_100X_YFP_1x1_200ms_25sola	EPI_100X_RFP_1x1_200ms_25sola
80	14	9.1954527541877	129	-49.9985408497636	182.93023255814	434.914728682171	380053	2946.14728682171	504.201974530001	666.032126726338	0	736190	5706.8992248062	2814.82107889994	2211.14313806837	0	NaN	NaN	NaN	NaN	NaN	172.152404535279	0.999816795955682	15.6383260594797	14.1482182975727	10.2412013609681	4.17768474806904	0.0130031462800101	0.00700545363558902	0	1.00084432030377	1288.19602827245	2	19865.8139534884	1	1	1	2	2019-05-24T18:23:53.447	NG_ecoli_LTEE_151_DM25	-500	866	160.825	DIA_100X_EMPTY_1x1_100ms	6d424865-020e-4675-8f5b-8e7543ef540e	EPI_100X_YFP_1x1_200ms_25sola	EPI_100X_RFP_1x1_200ms_25sola
81	24	17.3674379416488	418	-37.9290028198234	189.602870813397	1042.24880382775	8711238	20840.2822966507	504.201974530001	666.032126726338	0	754255	1804.43779904306	2814.82107889994	2211.14313806837	0	NaN	NaN	NaN	NaN	NaN	312.926810217375	0.999906532581605	20.1111673671357	19.6445963861957	14.5561349131749	5.48324994806452	0.271994804401474	0.0388219441659759	0	1.03089415522869	3346.71943690284	0	14385.2153110048	1	1	1	2	2019-05-24T18:23:53.447	NG_ecoli_LTEE_151_DM25	-500	866	160.825	DIA_100X_EMPTY_1x1_100ms	d7305715-d493-4fdf-93c7-1d3f66952777	EPI_100X_YFP_1x1_200ms_25sola	EPI_100X_RFP_1x1_200ms_25sola
82	21	12.6575154430421	266	-45.8083069497521	188.203007518797	1275.51127819549	171032	642.977443609023	504.201974530001	666.032126726338	0	2405565	9043.47744360902	2814.82107889994	2211.14313806837	0	NaN	NaN	NaN	NaN	NaN	222.070765761482	0.999905489320292	17.5765005120276	16.5822892145365	12.1271078937364	4.6027275056208	0.00526604678304555	0.00270645914194403	1	1.00015569733981	2030.19042623228	0	18843.8007518797	1	1	1	2	2019-05-24T18:23:53.447	NG_ecoli_LTEE_151_DM25	-500	866	160.825	DIA_100X_EMPTY_1x1_100ms	8763ade8-9f0d-4f9b-a7c0-147d298a9af2	EPI_100X_YFP_1x1_200ms_25sola	EPI_100X_RFP_1x1_200ms_25sola
83	36	13.424100307045	484	48.2975334263907	191.72520661157	1581.59917355372	533000	1101.23966942149	504.201974530001	666.032126726338	0	9508546	19645.7561983471	2814.82107889994	2211.14313806837	0	NaN	NaN	NaN	NaN	NaN	385.157591480379	0.95261517365721	33.7346871952861	15.1503204669894	11.0878085049805	3.44983078492421	0.0276870720115334	0.0135432705149422	2	1.01527600524925	3257.30182300604	0	18816.0433884298	1	1	1	2	2019-05-24T18:23:53.447	NG_ecoli_LTEE_151_DM25	-500	866	160.825	DIA_100X_EMPTY_1x1_100ms	e7a9da4e-73b1-43f4-a713-1e79ccdeb3da	EPI_100X_YFP_1x1_200ms_25sola	EPI_100X_RFP_1x1_200ms_25sola
84	28	13.1061839123967	367	44.7714889980654	192.604904632153	1613.68392370572	5127978	13972.6920980926	504.201974530001	666.032126726338	0	1159854	3160.3651226158	2814.82107889994	2211.14313806837	0	NaN	NaN	NaN	NaN	NaN	292.158944037778	0.999819707282683	25.1361397912834	14.0165055037941	11.2387611310735	3.59545558242134	0.00536696534284464	0.00239818166189712	1	1.00012419910421	2493.59171288969	0	16444.1607629428	1	1	1	2	2019-05-24T18:23:53.447	NG_ecoli_LTEE_151_DM25	-500	866	160.825	DIA_100X_EMPTY_1x1_100ms	431250fa-22f5-412f-b565-21939735a987	EPI_100X_YFP_1x1_200ms_25sola	EPI_100X_RFP_1x1_200ms_25sola
85	36	15.7238008407986	566	44.1410097584399	197.689045936396	1790.01060070671	3416584	6036.36749116608	504.201974530001	666.032126726338	0	2022350	3573.05653710247	2814.82107889994	2211.14313806837	0	NaN	NaN	NaN	NaN	NaN	441.865026499767	0.989692440989123	32.6668720387086	16.6984083694713	13.2019818433899	3.78372406651852	0.0141478530323348	0.00843032468261973	1	1.00503458345154	4471.73125305283	0	15445.3109540636	1	1	1	2	2019-05-24T18:23:53.447	NG_ecoli_LTEE_151_DM25	-500	866	160.825	DIA_100X_EMPTY_1x1_100ms	bf0d8f71-0795-475b-bfd7-26e96a026c21	EPI_100X_YFP_1x1_200ms_25sola	EPI_100X_RFP_1x1_200ms_25sola
86	42	14.7284399241759	619	5.41839251083858	202.967689822294	1906.8465266559	4832341	7806.68982229402	504.201974530001	666.032126726338	0	3652805	5901.13893376414	2814.82107889994	2211.14313806837	0	NaN	NaN	NaN	NaN	NaN	555.962314958889	0.841431030685797	42.6686493507788	18.2794580984253	12.5813148345759	4.15750783261128	0.0598517505530636	0.0242222707548648	2	1.03043199123825	5304.57797399613	4	18192.1922455574	1	1	1	2	2019-05-24T18:23:53.447	NG_ecoli_LTEE_151_DM25	-500	866	160.825	DIA_100X_EMPTY_1x1_100ms	2364ee36-06f1-427d-b62a-2315706cf41a	EPI_100X_YFP_1x1_200ms_25sola	EPI_100X_RFP_1x1_200ms_25sola
87	28	12.3471538127748	347	3.97405389081708	195.78386167147	1979.46109510086	610615	1759.69740634006	504.201974530001	666.032126726338	0	4378065	12616.9020172911	2814.82107889994	2211.14313806837	0	NaN	NaN	NaN	NaN	NaN	288.008417017911	0.981972569200271	26.2495851505861	13.2649245348675	10.4673033885197	3.43746110238318	0.0424981687580308	0.0175843940562354	1	1.01508767494607	2258.82169236381	2	17799.8616714697	1	1	1	2	2019-05-24T18:23:53.447	NG_ecoli_LTEE_151_DM25	-500	866	160.825	DIA_100X_EMPTY_1x1_100ms	a082ded0-d3c9-46e1-8034-7481e2b33f11	EPI_100X_YFP_1x1_200ms_25sola	EPI_100X_RFP_1x1_200ms_25sola
88	14	6.85881796362334	96	-49.9991288611131	189.395833333333	1353.55208333333	65318	680.395833333333	504.201974530001	666.032126726338	0	373923	3895.03125	2814.82107889994	2211.14313806837	0	NaN	NaN	NaN	NaN	NaN	143.262755227134	0.999737134876314	14.9487138062374	12.0338939120088	9.04815582434156	3.39558085918178	0.0057037491548528	0.00299624528525758	0	1.00013295638746	961.200197273618	1	19882.8125	1	1	1	2	2019-05-24T18:23:53.447	NG_ecoli_LTEE_151_DM25	-500	866	160.825	DIA_100X_EMPTY_1x1_100ms	949b7357-cadd-4ca9-aa24-d44fe6244358	EPI_100X_YFP_1x1_200ms_25sola	EPI_100X_RFP_1x1_200ms_25sola
89	31	19.6553150832802	610	-48.9629881988267	199.273770491803	165.783606557377	2360794	3870.15409836066	504.201974530001	666.032126726338	0	2754880	4516.19672131148	2814.82107889994	2211.14313806837	0	NaN	NaN	NaN	NaN	NaN	449.878563011475	0.978628802468368	29.1492030429228	20.0300277002282	14.6810512453471	4.91165709270238	0.0488466647595597	0.019331991919614	1	1.0091341529981	4934.36050541643	2	15815.3918032787	1	1	1	2	2019-05-24T18:23:53.447	NG_ecoli_LTEE_151_DM25	-500	866	160.825	DIA_100X_EMPTY_1x1_100ms	b354bd70-16e9-4a2f-940a-ca28a6fcb0f5	EPI_100X_YFP_1x1_200ms_25sola	EPI_100X_RFP_1x1_200ms_25sola
90	21	10.7119890339162	226	-15.4101046010374	193.738938053097	1145.44247787611	3942738	17445.7433628319	504.201974530001	666.032126726338	0	755919	3344.77433628319	2814.82107889994	2211.14313806837	0	NaN	NaN	NaN	NaN	NaN	210.398577936644	0.999741811641877	19.9817605196609	13.7453725578255	10.0650080759935	3.78612955599046	0.0115526038522057	0.00571819683170444	1	1.00095065703675	1589.83438770901	2	16854.9469026549	1	1	1	2	2019-05-24T18:23:53.447	NG_ecoli_LTEE_151_DM25	-500	866	160.825	DIA_100X_EMPTY_1x1_100ms	c298d8b4-df73-46db-b562-098ce2caf116	EPI_100X_YFP_1x1_200ms_25sola	EPI_100X_RFP_1x1_200ms_25sola
91	32	13.6299129757402	437	23.4955500955142	201.318077803204	336.521739130435	1840944	4212.68649885584	504.201974530001	666.032126726338	0	1102766	2523.49199084668	2814.82107889994	2211.14313806837	0	NaN	NaN	NaN	NaN	NaN	392.693726823741	0.963174583176747	33.5671130770942	13.7856885636454	11.3026033748545	3.15201261416138	0.0374687004840118	0.0149258876514149	1	1.01766005575105	3367.91287847947	2	17119.7894736842	1	1	1	2	2019-05-24T18:23:53.447	NG_ecoli_LTEE_151_DM25	-500	866	160.825	DIA_100X_EMPTY_1x1_100ms	95f2fe7f-2cc6-494b-b3c0-490368dddab7	EPI_100X_YFP_1x1_200ms_25sola	EPI_100X_RFP_1x1_200ms_25sola
92	26	14.8068596731651	385	-19.0740428620313	199.950649350649	1318.36883116883	1212542	3149.45974025974	504.201974530001	666.032126726338	0	3485631	9053.58701298701	2814.82107889994	2211.14313806837	0	NaN	NaN	NaN	NaN	NaN	302.964126333034	0.999841328895454	22.887099375673	17.0703384043293	12.5635199371919	4.43237025285112	0.0458430588300887	0.0222962620009357	1	1.01852445317609	2837.28722904041	0	17402.761038961	1	1	1	2	2019-05-24T18:23:53.447	NG_ecoli_LTEE_151_DM25	-500	866	160.825	DIA_100X_EMPTY_1x1_100ms	a7577793-6612-4625-a848-c4e9f5759580	EPI_100X_YFP_1x1_200ms_25sola	EPI_100X_RFP_1x1_200ms_25sola
93	41	10.6788059543355	438	-28.5237642618344	208.787671232877	294.98401826484	344790	787.191780821918	504.201974530001	666.032126726338	0	7296625	16658.9611872146	2814.82107889994	2211.14313806837	0	NaN	NaN	NaN	NaN	NaN	401.38887104562	0.772805533161026	39.2256078093754	14.3285707635611	9.91751366092137	3.95846438488348	0.0433167445019495	0.0169370340168912	3	1.02650113527067	3030.15732746296	1	19823.3835616438	1	1	1	2	2019-05-24T18:23:53.447	NG_ecoli_LTEE_151_DM25	-500	866	160.825	DIA_100X_EMPTY_1x1_100ms	94621b07-e7e9-42f3-8d7c-55668d300c2b	EPI_100X_YFP_1x1_200ms_25sola	EPI_100X_RFP_1x1_200ms_25sola
94	44	14.9894068107359	660	33.7186744550763	201.713636363636	448.180303030303	3758601	5694.85	504.201974530001	666.032126726338	0	1284540	1946.27272727273	2814.82107889994	2211.14313806837	0	NaN	NaN	NaN	NaN	NaN	580.18309994316	0.873941220167251	45.6382665854434	16.4412070542453	12.335803404721	3.2524668370946	0.0754092553678934	0.0217653533109296	0	1.0522551465568	5454.48687521856	2	17831.3227272727	1	1	1	2	2019-05-24T18:23:53.447	NG_ecoli_LTEE_151_DM25	-500	866	160.825	DIA_100X_EMPTY_1x1_100ms	492a6493-6641-48ef-b236-90e59eb5210d	EPI_100X_YFP_1x1_200ms_25sola	EPI_100X_RFP_1x1_200ms_25sola
95	31	15.5057730945004	481	-47.8764050232783	202.654885654886	976.340956340956	2553168	5308.04158004158	504.201974530001	666.032126726338	0	1206490	2508.29521829522	2814.82107889994	2211.14313806837	0	NaN	NaN	NaN	NaN	NaN	330.982088945338	0.971867646731057	25.4901555428006	16.849970361227	12.2267883455832	4.32379514269947	0.12189054421814	0.0546335199555077	0	1.15244800467349	2992.8651939935	0	17508.8752598753	1	1	1	2	2019-05-24T18:23:53.447	NG_ecoli_LTEE_151_DM25	-500	866	160.825	DIA_100X_EMPTY_1x1_100ms	0982ee3b-4801-4c61-801f-77a26b444692	EPI_100X_YFP_1x1_200ms_25sola	EPI_100X_RFP_1x1_200ms_25sola
96	23	14.0002711387964	323	-30.2647071686279	203.792569659443	1866.61300309598	2835359	8778.20123839009	504.201974530001	666.032126726338	0	972075	3009.52012383901	2814.82107889994	2211.14313806837	0	NaN	NaN	NaN	NaN	NaN	262.033776832618	0.990161388557346	22.2702100385621	15.05280479895	11.213347231987	3.67910787998655	0.0333972669449091	0.0156496180556141	1	1.00861587573929	2199.30132472095	1	18153.1671826625	1	1	1	2	2019-05-24T18:23:53.447	NG_ecoli_LTEE_151_DM25	-500	866	160.825	DIA_100X_EMPTY_1x1_100ms	f50994c8-1b15-4d20-8097-ae4d218b14df	EPI_100X_YFP_1x1_200ms_25sola	EPI_100X_RFP_1x1_200ms_25sola
97	23	14.0690040504104	325	-38.4063602410987	207.52	1159.4	1272797	3916.29846153846	504.201974530001	666.032126726338	0	791659	2435.87384615385	2814.82107889994	2211.14313806837	0	NaN	NaN	NaN	NaN	NaN	263.294288092238	0.99992893558865	20.9710803992783	16.0507588355164	11.8067701255733	4.41086248958296	0.0428227947009344	0.0215669541941158	0	1.01491636565865	2296.00538381851	1	16468.0307692308	1	1	1	2	2019-05-24T18:23:53.447	NG_ecoli_LTEE_151_DM25	-500	866	160.825	DIA_100X_EMPTY_1x1_100ms	c4b9d73a-d08a-4583-8e4c-8f0c0c7e4145	EPI_100X_YFP_1x1_200ms_25sola	EPI_100X_RFP_1x1_200ms_25sola
98	29	15.0541738880919	437	38.0273472711037	209.203661327231	1348.64988558352	1657633	3793.21052631579	504.201974530001	666.032126726338	0	1516095	3469.32494279176	2814.82107889994	2211.14313806837	0	NaN	NaN	NaN	NaN	NaN	351.148389161501	0.999548786168998	27.4666132429259	17.1411693788906	12.4081473017377	4.38969960058706	0.0218770566701369	0.00886678303185307	1	1.00456725816236	3321.30588214891	1	16544.9107551487	1	1	1	2	2019-05-24T18:23:53.447	NG_ecoli_LTEE_151_DM25	-500	866	160.825	DIA_100X_EMPTY_1x1_100ms	6324bf47-4f02-4370-8f04-44233fdc9d4f	EPI_100X_YFP_1x1_200ms_25sola	EPI_100X_RFP_1x1_200ms_25sola
99	26	13.2250418876947	345	27.8968487150888	209.263768115942	268.588405797101	4352365	12615.5507246377	504.201974530001	666.032126726338	0	1155111	3348.14782608696	2814.82107889994	2211.14313806837	0	NaN	NaN	NaN	NaN	NaN	278.021916267288	0.999940591005929	24.3366183087273	13.5490308418898	11.1030879766033	3.3868788421613	0.00369424588395229	0.00217668660114978	0	1.00018427171621	2356.33847255575	0	16160.4086956522	1	1	1	2	2019-05-24T18:23:53.447	NG_ecoli_LTEE_151_DM25	-500	866	160.825	DIA_100X_EMPTY_1x1_100ms	889f0684-df02-4bfb-b563-92acf9d2edbc	EPI_100X_YFP_1x1_200ms_25sola	EPI_100X_RFP_1x1_200ms_25sola
100	32	13.9674097777256	447	48.526482558728	211.61744966443	657.248322147651	1784962	3993.20357941834	504.201974530001	666.032126726338	0	892221	1996.02013422819	2814.82107889994	2211.14313806837	0	NaN	NaN	NaN	NaN	NaN	341.136395571395	0.996528734269236	28.6784722067132	13.9425130753385	11.5728224032368	3.2986321507533	0.00827110621171875	0.00422652977860178	1	1.00029396036397	3016.64683699306	0	15668.067114094	1	1	1	2	2019-05-24T18:23:53.447	NG_ecoli_LTEE_151_DM25	-500	866	160.825	DIA_100X_EMPTY_1x1_100ms	e2f794ef-bce5-423e-b6ab-db2697e4569a	EPI_100X_YFP_1x1_200ms_25sola	EPI_100X_RFP_1x1_200ms_25sola
101	21	11.0030315210844	231	-9.53153612364071	205.151515151515	1890.14285714286	4370343	18919.2337662338	504.201974530001	666.032126726338	0	760556	3292.45021645022	2814.82107889994	2211.14313806837	0	NaN	NaN	NaN	NaN	NaN	241.297084913929	0.999825277511216	19.6708926530193	15.8747252445313	11.4110954602417	4.44375485923071	0.0420729534404098	0.0207200954417191	0	1.01260422846706	2011.72506375096	2	19937.7575757576	1	1	1	2	2019-05-24T18:23:53.447	NG_ecoli_LTEE_151_DM25	-500	866	160.825	DIA_100X_EMPTY_1x1_100ms	cf470f17-cdb8-4447-b8c7-ce4e8a78bf10	EPI_100X_YFP_1x1_200ms_25sola	EPI_100X_RFP_1x1_200ms_25sola
102	29	9.82807359363483	285	47.9506075753621	210.631578947368	149.736842105263	353950	1241.9298245614	504.201974530001	666.032126726338	0	5071813	17795.8350877193	2814.82107889994	2211.14313806837	0	NaN	NaN	NaN	NaN	NaN	319.189036223329	0.877858645411866	31.7768769991856	13.1930105997327	9.77158423589691	2.74967883504015	0.0340935551499975	0.0217754817510627	0	1.03085327291856	2383.0384775971	1	20129.3403508772	1	1	1	2	2019-05-24T18:23:53.447	NG_ecoli_LTEE_151_DM25	-500	866	160.825	DIA_100X_EMPTY_1x1_100ms	398f1995-0b20-47ed-ba0f-7d5942a8cc00	EPI_100X_YFP_1x1_200ms_25sola	EPI_100X_RFP_1x1_200ms_25sola
103	31	12.7573133257981	397	48.4858886312716	214.92443324937	1691.9395465995	1725360	4345.99496221663	504.201974530001	666.032126726338	0	1044933	2632.07304785894	2814.82107889994	2211.14313806837	0	NaN	NaN	NaN	NaN	NaN	333.153975724501	0.998969976423499	29.8058024040705	13.097447341754	10.7593200728106	3.36293919511313	0.00899389164608665	0.00394901206571724	1	1.00105114222811	2709.94423396318	1	17828.0251889169	1	1	1	2	2019-05-24T18:23:53.447	NG_ecoli_LTEE_151_DM25	-500	866	160.825	DIA_100X_EMPTY_1x1_100ms	38562382-4d4f-40b8-bc74-6218231fd173	EPI_100X_YFP_1x1_200ms_25sola	EPI_100X_RFP_1x1_200ms_25sola
104	34	13.7926759980226	469	49.1661527094098	224.882729211087	1519.81023454158	329778	703.151385927505	504.201974530001	666.032126726338	0	3570428	7612.85287846482	2814.82107889994	2211.14313806837	0	NaN	NaN	NaN	NaN	NaN	379.749209630198	0.990631586284926	32.4098322538254	13.4206179839409	11.1764268328599	3.53354681834451	0.0127099528376299	0.00616422633714585	1	1.00082671286853	3179.60098790482	0	17911.4179104478	1	1	1	2	2019-05-24T18:23:53.447	NG_ecoli_LTEE_151_DM25	-500	866	160.825	DIA_100X_EMPTY_1x1_100ms	852fc043-2a93-4fde-a202-f339168a83be	EPI_100X_YFP_1x1_200ms_25sola	EPI_100X_RFP_1x1_200ms_25sola
105	26	16.0769268084318	418	-40.1388593355993	219.011961722488	1728.44976076555	2104296	5034.2009569378	504.201974530001	666.032126726338	0	1050333	2512.75837320574	2814.82107889994	2211.14313806837	0	NaN	NaN	NaN	NaN	NaN	322.018406646975	0.999911424278446	22.7551006923981	17.8398738517479	13.5110264664927	4.86611852357695	0.00925648429516844	0.00476811433837755	1	1.00023700876193	3262.46102753575	0	16199.6291866029	1	1	1	2	2019-05-24T18:23:53.447	NG_ecoli_LTEE_151_DM25	-500	866	160.825	DIA_100X_EMPTY_1x1_100ms	856f0600-dc44-4551-893e-9afa6e4a9041	EPI_100X_YFP_1x1_200ms_25sola	EPI_100X_RFP_1x1_200ms_25sola
106	25	14.9611200590265	374	-35.8483666686982	220.109625668449	1985.78342245989	1314888	3515.74331550802	504.201974530001	666.032126726338	0	1657895	4432.8743315508	2814.82107889994	2211.14313806837	0	NaN	NaN	NaN	NaN	NaN	301.454538895091	0.99988819688903	22.6940223852906	18.0385626681879	12.6051856049545	5.19713761042301	0.00206737288286879	0.00096115798198973	1	1.00001720473287	2832.04304435289	1	15675.435828877	1	1	1	2	2019-05-24T18:23:53.447	NG_ecoli_LTEE_151_DM25	-500	866	160.825	DIA_100X_EMPTY_1x1_100ms	edd4b920-1ab2-44c0-9c77-d71a007fa0db	EPI_100X_YFP_1x1_200ms_25sola	EPI_100X_RFP_1x1_200ms_25sola
107	34	14.7593634859595	502	48.7132287651916	229.778884462151	1106.15338645418	460258	916.848605577689	504.201974530001	666.032126726338	0	8325652	16584.9641434263	2814.82107889994	2211.14313806837	0	NaN	NaN	NaN	NaN	NaN	408.997697016879	0.974216017105285	33.3653652294814	14.2621368696837	11.9390681460452	3.29586331468943	0.0114389077191643	0.00602848510519127	2	1.00029895111555	3735.30979502251	1	17232.6294820717	1	1	1	2	2019-05-24T18:23:53.447	NG_ecoli_LTEE_151_DM25	-500	866	160.825	DIA_100X_EMPTY_1x1_100ms	9a37ad24-d2a3-4ccd-b160-1cbd9951d771	EPI_100X_YFP_1x1_200ms_25sola	EPI_100X_RFP_1x1_200ms_25sola
108	13	5.18834486337851	68	-49.999501341856	221.985294117647	308.588235294118	55365	814.191176470588	504.201974530001	666.032126726338	0	1367563	20111.2205882353	2814.82107889994	2211.14313806837	0	NaN	NaN	NaN	NaN	NaN	140.244571730367	0.999480113599456	NaN	NaN	NaN	NaN	NaN	NaN	NaN	NaN	NaN	1	20954.5882352941	1	1	1	2	2019-05-24T18:23:53.447	NG_ecoli_LTEE_151_DM25	-500	866	160.825	DIA_100X_EMPTY_1x1_100ms	7a646029-7e41-4bee-b5e5-e1f2b9f7eef8	EPI_100X_YFP_1x1_200ms_25sola	EPI_100X_RFP_1x1_200ms_25sola
109	19	12.0003701551969	228	-48.9055878995578	222.631578947368	1892.12280701754	1950206	8553.5350877193	504.201974530001	666.032126726338	0	665665	2919.58333333333	2814.82107889994	2211.14313806837	0	NaN	NaN	NaN	NaN	NaN	246.752565182554	0.99973095518477	19.0027806567728	16.7023044884549	12.3512765866977	4.59367706998299	0.0200868557523254	0.00921150346456203	0	1.00225955751737	2276.83066041589	3	20359.7631578947	1	1	1	2	2019-05-24T18:23:53.447	NG_ecoli_LTEE_151_DM25	-500	866	160.825	DIA_100X_EMPTY_1x1_100ms	4d2a3d51-3eda-47a3-8e68-da8fc73fa3e7	EPI_100X_YFP_1x1_200ms_25sola	EPI_100X_RFP_1x1_200ms_25sola
110	27	12.4009466448039	335	40.4475645231316	228.985074626866	336.770149253731	994620	2969.01492537313	504.201974530001	666.032126726338	0	871088	2600.26268656716	2814.82107889994	2211.14313806837	0	NaN	NaN	NaN	NaN	NaN	299.98615264304	0.948054748224855	26.2032311374212	13.7880398616499	10.8169404216796	3.15693936020329	0.0619562918687577	0.0246432653043309	1	1.01571350984138	2407.98404200279	2	16916.0776119403	1	1	1	2	2019-05-24T18:23:53.447	NG_ecoli_LTEE_151_DM25	-500	866	160.825	DIA_100X_EMPTY_1x1_100ms	b92ef318-6aaf-438f-9051-fdb2912ee958	EPI_100X_YFP_1x1_200ms_25sola	EPI_100X_RFP_1x1_200ms_25sola
111	25	13.4633367016673	337	18.4254286800571	230.86350148368	1682.51038575668	2274274	6748.58753709199	504.201974530001	666.032126726338	0	1189009	3528.21661721068	2814.82107889994	2211.14313806837	0	NaN	NaN	NaN	NaN	NaN	297.0919445964	0.999257054995448	23.7115529085774	16.0086121361958	11.9158107334129	4.22025802608155	0.0403913027999792	0.0189935371867166	1	1.01507491444229	2644.2168705002	2	18069.2818991098	1	1	1	2	2019-05-24T18:23:53.447	NG_ecoli_LTEE_151_DM25	-500	866	160.825	DIA_100X_EMPTY_1x1_100ms	c45b7611-ef41-4c14-928b-386ba764c7de	EPI_100X_YFP_1x1_200ms_25sola	EPI_100X_RFP_1x1_200ms_25sola
112	38	14.0954626844978	536	48.7527887372627	239.022388059701	1665.15858208955	4001201	7464.92723880597	504.201974530001	666.032126726338	0	1266912	2363.64179104478	2814.82107889994	2211.14313806837	0	NaN	NaN	NaN	NaN	NaN	438.314327082936	0.975010001874209	36.8471786895093	14.0725365448372	11.5769852182991	3.06446742295259	0.0145625430379177	0.0047734442137283	3	1.00176964558665	3878.69007944986	1	16336.8432835821	1	1	1	2	2019-05-24T18:23:53.447	NG_ecoli_LTEE_151_DM25	-500	866	160.825	DIA_100X_EMPTY_1x1_100ms	c839fd39-97c9-446c-9fdb-d66577775762	EPI_100X_YFP_1x1_200ms_25sola	EPI_100X_RFP_1x1_200ms_25sola
113	41	14.437693004634	592	49.6945258280475	240.763513513514	684.768581081081	1848430	3122.34797297297	504.201974530001	666.032126726338	0	1519958	2567.49662162162	2814.82107889994	2211.14313806837	0	NaN	NaN	NaN	NaN	NaN	463.385990346892	0.98538520535693	38.5516848863931	13.7294937012399	11.7272472798715	3.06623309386702	0.00607520937541263	0.00305152799378461	1	1.00038139387827	4164.14084478978	0	15797.1351351351	1	1	1	2	2019-05-24T18:23:53.447	NG_ecoli_LTEE_151_DM25	-500	866	160.825	DIA_100X_EMPTY_1x1_100ms	5fabdafc-d106-40ae-82b5-9bac13e253f1	EPI_100X_YFP_1x1_200ms_25sola	EPI_100X_RFP_1x1_200ms_25sola
114	30	11.2245656349382	337	44.1705064892139	238.979228486647	1908.03560830861	1244924	3694.13649851632	504.201974530001	666.032126726338	0	1762704	5230.57566765579	2814.82107889994	2211.14313806837	0	NaN	NaN	NaN	NaN	NaN	284.63537515579	0.996982072828084	27.8327316405772	12.716884709659	9.86739263362641	3.28550202837348	0.0279673891839598	0.0149648727820812	0	1.01226517120415	2128.38668186329	2	18956.8189910979	1	1	1	2	2019-05-24T18:23:53.447	NG_ecoli_LTEE_151_DM25	-500	866	160.825	DIA_100X_EMPTY_1x1_100ms	db6f523e-e92f-4ad1-b8b3-a3a2f1615a82	EPI_100X_YFP_1x1_200ms_25sola	EPI_100X_RFP_1x1_200ms_25sola
115	24	16.310213295941	392	-48.5842652053195	236.017857142857	1254.29591836735	1290536	3292.18367346939	504.201974530001	666.032126726338	0	1410974	3599.42346938776	2814.82107889994	2211.14313806837	0	NaN	NaN	NaN	NaN	NaN	299.845368636829	0.999903522403657	20.5525543855371	18.4681044063652	13.7991292771617	5.13390071632132	0.0211353894341976	0.0110712311032778	0	1.00373058667359	3073.68285173038	0	14616.75	1	1	1	2	2019-05-24T18:23:53.447	NG_ecoli_LTEE_151_DM25	-500	866	160.825	DIA_100X_EMPTY_1x1_100ms	1fb6245d-b82b-47e2-b4f7-9b9af00db974	EPI_100X_YFP_1x1_200ms_25sola	EPI_100X_RFP_1x1_200ms_25sola
116	31	14.8422532370239	461	26.2821457437934	246.355748373102	1281.10412147505	589044	1277.75271149675	504.201974530001	666.032126726338	0	4191682	9092.58568329718	2814.82107889994	2211.14313806837	0	NaN	NaN	NaN	NaN	NaN	361.594054273007	0.948674931672503	29.7009224924104	14.0022278326157	11.5228331282872	3.12420252337115	0.0753840560996893	0.0303628522564524	1	1.03489757442157	3097.265000091	0	16995.9349240781	1	1	1	2	2019-05-24T18:23:53.447	NG_ecoli_LTEE_151_DM25	-500	866	160.825	DIA_100X_EMPTY_1x1_100ms	2fe2dade-6ad4-447e-82dd-cb301f9223be	EPI_100X_YFP_1x1_200ms_25sola	EPI_100X_RFP_1x1_200ms_25sola
117	22	12.3968634310575	273	-6.85786671107215	241.509157509158	1886.1684981685	9844767	36061.4175824176	504.201974530001	666.032126726338	0	688278	2521.16483516484	2814.82107889994	2211.14313806837	0	NaN	NaN	NaN	NaN	NaN	231.621712456977	0.997475331772047	20.4424895799482	13.4101605636048	10.7373522121852	3.40596249034279	0.0535206071115928	0.02868840655762	0	1.02365610728508	1851.04963800747	2	18536.6007326007	1	1	1	2	2019-05-24T18:23:53.447	NG_ecoli_LTEE_151_DM25	-500	866	160.825	DIA_100X_EMPTY_1x1_100ms	9bbaa2b6-d260-40fc-9050-e85008257c52	EPI_100X_YFP_1x1_200ms_25sola	EPI_100X_RFP_1x1_200ms_25sola
118	30	12.7924602166379	384	36.819749123161	245.471354166667	1161.7109375	360460	938.697916666667	504.201974530001	666.032126726338	0	6006874	15642.9010416667	2814.82107889994	2211.14313806837	0	NaN	NaN	NaN	NaN	NaN	346.937943606469	0.857665338369133	33.2811214304516	12.7078188963657	9.88392053074953	2.6858310661803	0.126006601351273	0.044519493028011	2	1.16583851516133	2553.5615060299	1	19720.5703125	1	1	1	2	2019-05-24T18:23:53.447	NG_ecoli_LTEE_151_DM25	-500	866	160.825	DIA_100X_EMPTY_1x1_100ms	0a2f4074-2258-4424-97f8-53def8c6f8a1	EPI_100X_YFP_1x1_200ms_25sola	EPI_100X_RFP_1x1_200ms_25sola
119	23	13.5652282527544	312	10.6513673411224	247.660256410256	239.435897435897	202002	647.442307692308	504.201974530001	666.032126726338	0	5731553	18370.3621794872	2814.82107889994	2211.14313806837	0	NaN	NaN	NaN	NaN	NaN	261.2827710711	0.999868291411845	21.0584288610725	15.2347489352318	11.805832456355	4.11422932550123	0.0290969375245191	0.014825540479361	1	1.00694651754378	2305.2024821057	0	17670.0737179487	1	1	1	2	2019-05-24T18:23:53.447	NG_ecoli_LTEE_151_DM25	-500	866	160.825	DIA_100X_EMPTY_1x1_100ms	3b9eb346-0bfe-4ba4-a054-6c626f0de914	EPI_100X_YFP_1x1_200ms_25sola	EPI_100X_RFP_1x1_200ms_25sola
120	36	14.7218008224919	530	45.4411822106627	257.390566037736	1629.35471698113	1448032	2732.1358490566	504.201974530001	666.032126726338	0	2064497	3895.27735849057	2814.82107889994	2211.14313806837	0	NaN	NaN	NaN	NaN	NaN	NaN	NaN	NaN	NaN	NaN	NaN	NaN	NaN	NaN	NaN	NaN	0	17650.1679245283	1	1	1	2	2019-05-24T18:23:53.447	NG_ecoli_LTEE_151_DM25	-500	866	160.825	DIA_100X_EMPTY_1x1_100ms	2da094cf-5041-4bd9-a2ca-b58bd3a2fe43	EPI_100X_YFP_1x1_200ms_25sola	EPI_100X_RFP_1x1_200ms_25sola
121	32	13.355142509665	428	46.3882735635366	254.317757009346	345.224299065421	2238969	5231.23598130841	504.201974530001	666.032126726338	0	826975	1932.18457943925	2814.82107889994	2211.14313806837	0	NaN	NaN	NaN	NaN	NaN	346.448397106213	0.994043233972449	29.392054116938	14.1116233892451	11.2723050846896	3.62367433618238	0.0224991095142737	0.0111653135800787	1	1.00213188831705	2933.22439868052	2	16097.6658878505	1	1	1	2	2019-05-24T18:23:53.447	NG_ecoli_LTEE_151_DM25	-500	866	160.825	DIA_100X_EMPTY_1x1_100ms	6f73c54d-dd0c-42a0-a790-590d5fa8badd	EPI_100X_YFP_1x1_200ms_25sola	EPI_100X_RFP_1x1_200ms_25sola
122	36	13.6018140321001	490	45.1385975053309	251.64693877551	1121.33469387755	2177903	4444.7	504.201974530001	666.032126726338	0	2220766	4532.17551020408	2814.82107889994	2211.14313806837	0	NaN	NaN	NaN	NaN	NaN	404.08821110446	0.952403142789812	34.2759411808589	15.0609066167232	11.4805344888193	3.12988959288471	0.017865564809058	0.00614779755219792	3	1.00192611401482	3548.16236798378	1	17308.8448979592	1	1	1	2	2019-05-24T18:23:53.447	NG_ecoli_LTEE_151_DM25	-500	866	160.825	DIA_100X_EMPTY_1x1_100ms	0d5d7da8-ce45-454b-bac0-6de2c461c72c	EPI_100X_YFP_1x1_200ms_25sola	EPI_100X_RFP_1x1_200ms_25sola
123	43	15.5642492806562	669	46.3669225570635	263.231689088191	1807.79073243647	4253047	6357.31988041853	504.201974530001	666.032126726338	0	1233284	1843.47384155456	2814.82107889994	2211.14313806837	0	NaN	NaN	NaN	NaN	NaN	527.211931767425	0.887671214014658	40.3287033608588	16.3700158952192	12.8559715130789	3.47124007676007	0.0121228148649479	0.00575205510413298	0	1.00318580106621	5234.96693705415	1	15733.7294469357	1	1	1	2	2019-05-24T18:23:53.447	NG_ecoli_LTEE_151_DM25	-500	866	160.825	DIA_100X_EMPTY_1x1_100ms	cc380906-6e61-4d08-a08a-5ad54a7bf475	EPI_100X_YFP_1x1_200ms_25sola	EPI_100X_RFP_1x1_200ms_25sola
124	32	12.3018027733195	394	-30.8434201423228	266.730964467005	2035.37817258883	1820408	4620.32487309645	504.201974530001	666.032126726338	0	1258063	3193.05329949239	2814.82107889994	2211.14313806837	0	NaN	NaN	NaN	NaN	NaN	NaN	NaN	NaN	NaN	NaN	NaN	NaN	NaN	NaN	NaN	NaN	0	16806.7106598985	1	1	1	2	2019-05-24T18:23:53.447	NG_ecoli_LTEE_151_DM25	-500	866	160.825	DIA_100X_EMPTY_1x1_100ms	29763c73-79f5-4456-a726-d35a4d9d87e4	EPI_100X_YFP_1x1_200ms_25sola	EPI_100X_RFP_1x1_200ms_25sola
125	35	16.1973741637094	567	39.9487473066152	271.716049382716	802.186948853615	2230166	3933.2733686067	504.201974530001	666.032126726338	0	919067	1620.92945326279	2814.82107889994	2211.14313806837	0	NaN	NaN	NaN	NaN	NaN	504.123454967565	0.984710602013411	34.9681336793882	17.9590591084867	13.8766797550826	4.10400548068219	0.0448608061890592	0.0220342642188185	1	1.01057674901498	5288.51166586214	2	16929.962962963	1	1	1	2	2019-05-24T18:23:53.447	NG_ecoli_LTEE_151_DM25	-500	866	160.825	DIA_100X_EMPTY_1x1_100ms	79f04d59-7d44-46c8-8b97-cd94a44798cb	EPI_100X_YFP_1x1_200ms_25sola	EPI_100X_RFP_1x1_200ms_25sola
126	20	12.8968774151226	258	-49.7250902144149	266.406976744186	1163.65503875969	624927	2422.1976744186	504.201974530001	666.032126726338	0	2342209	9078.32945736434	2814.82107889994	2211.14313806837	0	NaN	NaN	NaN	NaN	NaN	254.655436180771	0.999217100548432	19.1628947887396	16.5385663987834	12.1455628751832	4.55975129498058	0.0863051832274219	0.0428097047176194	0	1.05165640078083	2220.17030552387	3	18763.9689922481	1	1	1	2	2019-05-24T18:23:53.447	NG_ecoli_LTEE_151_DM25	-500	866	160.825	DIA_100X_EMPTY_1x1_100ms	2a285958-0771-47ce-ae71-bd8833c54490	EPI_100X_YFP_1x1_200ms_25sola	EPI_100X_RFP_1x1_200ms_25sola
127	25	15.5385330396274	389	-44.3159098232547	269.781491002571	565.951156812339	2558901	6578.15167095116	504.201974530001	666.032126726338	0	684329	1759.20051413882	2814.82107889994	2211.14313806837	0	NaN	NaN	NaN	NaN	NaN	307.867351486189	0.999893469720444	22.8280248616913	16.7730566296443	12.9991611845105	4.31090656460902	0.0267567819440661	0.0134645946059046	1	1.00643468954482	3029.62500074422	1	15869.2724935733	1	1	1	2	2019-05-24T18:23:53.447	NG_ecoli_LTEE_151_DM25	-500	866	160.825	DIA_100X_EMPTY_1x1_100ms	3cd6722d-cd0b-4026-9cb7-86cfc587c132	EPI_100X_YFP_1x1_200ms_25sola	EPI_100X_RFP_1x1_200ms_25sola
128	31	14.925956508224	464	34.4720296151388	274.409482758621	543.015086206897	1641393	3537.4849137931	504.201974530001	666.032126726338	0	765843	1650.52370689655	2814.82107889994	2211.14313806837	0	NaN	NaN	NaN	NaN	NaN	365.956228384361	0.939383804701551	30.7171990349769	13.5232668495623	11.3748593239451	3.09916289226955	0.0680785258476895	0.0339914128904588	0	1.07568147965632	3121.50159937308	1	17033.5280172414	1	1	1	2	2019-05-24T18:23:53.447	NG_ecoli_LTEE_151_DM25	-500	866	160.825	DIA_100X_EMPTY_1x1_100ms	6140024e-90f1-4471-b30c-4c9c90aee49e	EPI_100X_YFP_1x1_200ms_25sola	EPI_100X_RFP_1x1_200ms_25sola
129	38	15.4995005088669	589	46.062363361603	278.584040747029	1959.48556876061	3488789	5923.24108658744	504.201974530001	666.032126726338	0	1806623	3067.27164685908	2814.82107889994	2211.14313806837	0	NaN	NaN	NaN	NaN	NaN	462.84639625156	0.906712351499438	35.6185049895714	15.6487924731491	12.5638074908168	3.39688231738131	0.0627413880361499	0.0251709698297795	0	1.05200734130539	4415.78698262579	0	15803.5568760611	1	1	1	2	2019-05-24T18:23:53.447	NG_ecoli_LTEE_151_DM25	-500	866	160.825	DIA_100X_EMPTY_1x1_100ms	5e1f970d-741d-4d92-a1a4-3b1c2c6549a4	EPI_100X_YFP_1x1_200ms_25sola	EPI_100X_RFP_1x1_200ms_25sola
130	32	14.7060278230304	471	43.2889799912827	278.188959660297	752.12101910828	3388751	7194.80042462845	504.201974530001	666.032126726338	0	967775	2054.72399150743	2814.82107889994	2211.14313806837	0	NaN	NaN	NaN	NaN	NaN	362.504303444066	0.983032368639111	29.9180322748248	14.1827946688281	11.5113541057308	3.66986195597877	0.214649420512369	0.00762819352557767	1	1.00052730644476	3113.69260339305	0	15794.2123142251	1	1	1	2	2019-05-24T18:23:53.447	NG_ecoli_LTEE_151_DM25	-500	866	160.825	DIA_100X_EMPTY_1x1_100ms	64ceca15-339c-4135-b72f-d9cf331ffae4	EPI_100X_YFP_1x1_200ms_25sola	EPI_100X_RFP_1x1_200ms_25sola
131	33	13.7883903042488	456	46.4829798735654	277.72149122807	784.708333333333	3079904	6754.17543859649	504.201974530001	666.032126726338	0	742370	1628.00438596491	2814.82107889994	2211.14313806837	0	NaN	NaN	NaN	NaN	NaN	420.624514938317	0.995396016273786	32.501671968655	15.7284210182836	12.5919021126826	3.71204115053502	0.0136610069257713	0.00669082064700734	1	1.00289087711066	4047.41989319212	3	18246.2324561404	1	1	1	2	2019-05-24T18:23:53.447	NG_ecoli_LTEE_151_DM25	-500	866	160.825	DIA_100X_EMPTY_1x1_100ms	b13749c0-aa3b-41a4-a91d-f9954811846f	EPI_100X_YFP_1x1_200ms_25sola	EPI_100X_RFP_1x1_200ms_25sola
132	28	15.199959602946	426	42.8979208338506	274.922535211268	1537.97183098592	1792818	4208.49295774648	504.201974530001	666.032126726338	0	936858	2199.19718309859	2814.82107889994	2211.14313806837	0	NaN	NaN	NaN	NaN	NaN	344.144551143421	0.980040596368779	26.7147349447696	15.1163672300351	12.2197378365789	3.78606009641448	0.0316947723386475	0.0132254052779699	1	1.00897578995176	3133.02981786153	1	17036.2910798122	1	1	1	2	2019-05-24T18:23:53.447	NG_ecoli_LTEE_151_DM25	-500	866	160.825	DIA_100X_EMPTY_1x1_100ms	a4cb54bc-2ca3-48bc-91f0-c548e73d99ce	EPI_100X_YFP_1x1_200ms_25sola	EPI_100X_RFP_1x1_200ms_25sola
133	31	15.0095410834923	466	36.9951577718807	281.787553648069	1183.14806866953	3012945	6465.54721030043	504.201974530001	666.032126726338	0	1819410	3904.31330472103	2814.82107889994	2211.14313806837	0	NaN	NaN	NaN	NaN	NaN	423.352081854017	0.985119252351922	30.9341432522517	17.1029895848979	13.3430051167254	3.84142064714401	0.0272241899265188	0.0182597948482903	0	1.02015562066162	4325.48966677009	2	17782.5236051502	1	1	1	2	2019-05-24T18:23:53.447	NG_ecoli_LTEE_151_DM25	-500	866	160.825	DIA_100X_EMPTY_1x1_100ms	74c69637-5b46-449b-8be8-d90d4e4d1a7d	EPI_100X_YFP_1x1_200ms_25sola	EPI_100X_RFP_1x1_200ms_25sola
134	21	12.8596604982335	270	-46.6086333169054	279.540740740741	354.062962962963	367855	1362.42592592593	504.201974530001	666.032126726338	0	823216	3048.94814814815	2814.82107889994	2211.14313806837	0	NaN	NaN	NaN	NaN	NaN	245.441501368036	0.999697692618284	20.5560665425752	15.5097385982544	11.4432896180532	4.04725357009886	0.0362975505947461	0.0178589763652758	1	1.0097384116753	2114.12993433017	2	19906.5851851852	1	1	1	2	2019-05-24T18:23:53.447	NG_ecoli_LTEE_151_DM25	-500	866	160.825	DIA_100X_EMPTY_1x1_100ms	4a175197-2b4c-4970-ae49-703915ca0474	EPI_100X_YFP_1x1_200ms_25sola	EPI_100X_RFP_1x1_200ms_25sola
135	22	13.435729684742	296	-16.3386601143298	281.567567567568	1520.83108108108	2843711	9607.13175675676	504.201974530001	666.032126726338	0	928039	3135.26689189189	2814.82107889994	2211.14313806837	0	NaN	NaN	NaN	NaN	NaN	253.137419161432	0.999874928061744	19.5960382307204	16.2478888412903	12.0892051426295	4.62062883796469	0.0338651795959451	0.0177984648078008	0	1.00868118576078	2249.33247707772	1	17176.0810810811	1	1	1	2	2019-05-24T18:23:53.447	NG_ecoli_LTEE_151_DM25	-500	866	160.825	DIA_100X_EMPTY_1x1_100ms	e3ad2725-78d7-45d0-80c0-30e7223e6edc	EPI_100X_YFP_1x1_200ms_25sola	EPI_100X_RFP_1x1_200ms_25sola
136	9	5.33976157050602	49	-49.9998086514671	277.489795918367	1813.04081632653	210654	4299.0612244898	504.201974530001	666.032126726338	0	159880	3262.85714285714	2814.82107889994	2211.14313806837	0	NaN	NaN	NaN	NaN	NaN	116.793315189942	0.999743121109624	NaN	NaN	NaN	NaN	NaN	NaN	NaN	NaN	NaN	1	19903.4285714286	1	1	1	2	2019-05-24T18:23:53.447	NG_ecoli_LTEE_151_DM25	-500	866	160.825	DIA_100X_EMPTY_1x1_100ms	7cf85884-6848-429a-bcb6-3e870a6a890e	EPI_100X_YFP_1x1_200ms_25sola	EPI_100X_RFP_1x1_200ms_25sola
137	23	12.4199321645611	287	-44.2865873787271	284.505226480836	1163.38675958188	624433	2175.72473867596	504.201974530001	666.032126726338	0	5595996	19498.243902439	2814.82107889994	2211.14313806837	0	NaN	NaN	NaN	NaN	NaN	280.036085428734	0.999924629550999	21.0077421145411	17.9643830217509	12.7699425564023	4.88752085957857	0.0358728501639821	0.0181157023433385	1	1.01034950944712	2690.58766093739	3	18465.8710801394	1	1	1	2	2019-05-24T18:23:53.447	NG_ecoli_LTEE_151_DM25	-500	866	160.825	DIA_100X_EMPTY_1x1_100ms	b815f4a7-9411-49ba-a20d-6d0046cab835	EPI_100X_YFP_1x1_200ms_25sola	EPI_100X_RFP_1x1_200ms_25sola
138	32	15.8686549210666	509	-19.5352224307932	289.827111984283	947.186640471513	371572	730.003929273085	504.201974530001	666.032126726338	0	4004372	7867.13555992141	2814.82107889994	2211.14313806837	0	NaN	NaN	NaN	NaN	NaN	359.506512006254	0.990830556950809	27.1489719847441	16.049213355873	12.562174018081	4.27440242600748	0.0661659599423754	0.0344638271363568	0	1.06367493331815	3364.90557060214	0	16636.6561886051	1	1	1	2	2019-05-24T18:23:53.447	NG_ecoli_LTEE_151_DM25	-500	866	160.825	DIA_100X_EMPTY_1x1_100ms	fd0a2814-bbfc-4beb-a8b1-6d1ef47a6754	EPI_100X_YFP_1x1_200ms_25sola	EPI_100X_RFP_1x1_200ms_25sola
139	9	2.56129621665786	23	-49.9979437543589	284.04347826087	1620.47826086957	21847	949.869565217391	504.201974530001	666.032126726338	0	293688	12769.0434782609	2814.82107889994	2211.14313806837	0	NaN	NaN	NaN	NaN	NaN	110.82347228319	0.99974140067598	NaN	NaN	NaN	NaN	NaN	NaN	NaN	NaN	NaN	1	21663.2173913043	1	1	1	2	2019-05-24T18:23:53.447	NG_ecoli_LTEE_151_DM25	-500	866	160.825	DIA_100X_EMPTY_1x1_100ms	f1e0f226-c1aa-491f-89dd-288732bf40a9	EPI_100X_YFP_1x1_200ms_25sola	EPI_100X_RFP_1x1_200ms_25sola
140	41	12.4331259604414	510	49.6492340435185	299.009803921569	1891.39215686275	2625979	5148.97843137255	504.201974530001	666.032126726338	0	1668893	3272.33921568627	2814.82107889994	2211.14313806837	0	NaN	NaN	NaN	NaN	NaN	488.47116918023	0.947811652249415	41.1173581347942	13.7955378840287	11.6486049629094	2.90272330605252	0.0220815436954006	0.00772685429394848	1	1.0066779515078	4381.90460621104	2	18476.5294117647	1	1	1	2	2019-05-24T18:23:53.447	NG_ecoli_LTEE_151_DM25	-500	866	160.825	DIA_100X_EMPTY_1x1_100ms	90c18fc4-cd4b-4aac-b9a6-f05a7b480089	EPI_100X_YFP_1x1_200ms_25sola	EPI_100X_RFP_1x1_200ms_25sola
141	31	16.107319808592	501	7.78248639621902	303.353293413174	365.87624750499	18077229	36082.2934131737	504.201974530001	666.032126726338	0	1627656	3248.81437125749	2814.82107889994	2211.14313806837	0	NaN	NaN	NaN	NaN	NaN	403.638715669723	0.999243825064314	29.392539650898	17.2661142042917	13.2255038974845	4.22972575728878	0.0434985156931439	0.0168733630061564	1	1.01549460153304	4037.86179149861	2	15272.1796407186	1	1	1	2	2019-05-24T18:23:53.447	NG_ecoli_LTEE_151_DM25	-500	866	160.825	DIA_100X_EMPTY_1x1_100ms	05222786-64e6-4a87-9477-47dbab360467	EPI_100X_YFP_1x1_200ms_25sola	EPI_100X_RFP_1x1_200ms_25sola
142	24	15.192139450965	365	24.0112684120563	300.057534246575	855.219178082192	1470767	4029.49863013699	504.201974530001	666.032126726338	0	752481	2061.59178082192	2814.82107889994	2211.14313806837	0	NaN	NaN	NaN	NaN	NaN	283.778727904914	0.999455046587147	22.1210391223835	15.9524924008026	12.3719636756753	4.08226237890081	0.00500873826805367	0.00218901038481022	3	1.00016991315264	2659.33272354353	0	16306.4164383562	1	1	1	2	2019-05-24T18:23:53.447	NG_ecoli_LTEE_151_DM25	-500	866	160.825	DIA_100X_EMPTY_1x1_100ms	66e8e54c-cb0e-45c2-a117-6758794dde28	EPI_100X_YFP_1x1_200ms_25sola	EPI_100X_RFP_1x1_200ms_25sola
143	18	7.62829153450022	138	-49.6961304624637	294.376811594203	1911.31884057971	117909	854.413043478261	504.201974530001	666.032126726338	0	2097264	15197.5652173913	2814.82107889994	2211.14313806837	0	NaN	NaN	NaN	NaN	NaN	179.487810835014	0.999743085062564	16.696062205886	13.6213781987112	10.131902669669	3.87501021478683	0.00795988598173639	0.00420146946187368	0	1.00032051620247	1346.12674776818	2	20421.5	1	1	1	2	2019-05-24T18:23:53.447	NG_ecoli_LTEE_151_DM25	-500	866	160.825	DIA_100X_EMPTY_1x1_100ms	5b57467f-3abf-49ce-adc6-498510af9c9c	EPI_100X_YFP_1x1_200ms_25sola	EPI_100X_RFP_1x1_200ms_25sola
144	30	14.603511012595	439	42.1586427005843	302.874715261959	802.148063781321	3052609	6953.55125284738	504.201974530001	666.032126726338	0	900100	2050.3416856492	2814.82107889994	2211.14313806837	0	NaN	NaN	NaN	NaN	NaN	393.318509821618	0.999779891966682	28.7826667123375	16.710322622626	13.0669375765166	4.46245306167325	0.0347230835656212	0.014107406826916	1	1.00952513591757	3859.83324998849	3	17650.3781321185	1	1	1	2	2019-05-24T18:23:53.447	NG_ecoli_LTEE_151_DM25	-500	866	160.825	DIA_100X_EMPTY_1x1_100ms	0b716db6-18b2-4a05-bb78-7a6f57f48d54	EPI_100X_YFP_1x1_200ms_25sola	EPI_100X_RFP_1x1_200ms_25sola
145	30	14.8329747373856	446	39.592209763628	304.677130044843	1266.0067264574	1739552	3900.34080717489	504.201974530001	666.032126726338	0	1210933	2715.09641255605	2814.82107889994	2211.14313806837	0	NaN	NaN	NaN	NaN	NaN	349.016754961476	0.998172756261009	28.0712449933482	14.7921251138357	11.8309086924733	3.95486671179392	0.0252443904668975	0.0029763146606972	1	1.00011849921019	3085.94201319676	0	15871.0224215247	1	1	1	2	2019-05-24T18:23:53.447	NG_ecoli_LTEE_151_DM25	-500	866	160.825	DIA_100X_EMPTY_1x1_100ms	ac853871-6d5f-4d73-bf95-9c158ea98ac6	EPI_100X_YFP_1x1_200ms_25sola	EPI_100X_RFP_1x1_200ms_25sola
146	30	16.3894531097389	492	-1.44398231044312	305.25406504065	1613.58536585366	13798605	28045.9451219512	504.201974530001	666.032126726338	0	1574472	3200.14634146341	2814.82107889994	2211.14313806837	0	NaN	NaN	NaN	NaN	NaN	378.450578164425	0.999925546193927	24.7457846937787	20.4833005490781	14.8516593091423	5.57952600979005	0.00977256020526416	0.00475376350688244	0	1.00101166966577	4286.87744169388	1	13685.0609756098	1	1	1	2	2019-05-24T18:23:53.447	NG_ecoli_LTEE_151_DM25	-500	866	160.825	DIA_100X_EMPTY_1x1_100ms	ee02cece-e4fb-470c-a5d7-45e34b6f45df	EPI_100X_YFP_1x1_200ms_25sola	EPI_100X_RFP_1x1_200ms_25sola
147	31	13.2327495837593	411	42.8745783783729	308.257907542579	785.78102189781	2581641	6281.36496350365	504.201974530001	666.032126726338	0	727204	1769.35279805353	2814.82107889994	2211.14313806837	0	NaN	NaN	NaN	NaN	NaN	384.820262910847	0.981621049446939	31.5542155454013	14.2505849302014	11.7123934012767	3.38020466579724	0.050487877266188	0.0194110652005637	1	1.01231309782836	3399.68415952429	2	18641.897810219	1	1	1	2	2019-05-24T18:23:53.447	NG_ecoli_LTEE_151_DM25	-500	866	160.825	DIA_100X_EMPTY_1x1_100ms	c6b190c1-c10e-44da-968c-55295127f23c	EPI_100X_YFP_1x1_200ms_25sola	EPI_100X_RFP_1x1_200ms_25sola
148	26	15.3858966075726	400	-2.95490286811113	306.1925	1153.2525	2410760	6026.9	504.201974530001	666.032126726338	0	2447587	6118.9675	2814.82107889994	2211.14313806837	0	NaN	NaN	NaN	NaN	NaN	329.17184816511	0.984649820132752	24.5881735209697	17.4557704424828	12.7270838043585	4.6392690144276	0.037731818447827	0.0151939010914621	1	1.00823437611282	3128.05195882512	1	17034.815	1	1	1	2	2019-05-24T18:23:53.447	NG_ecoli_LTEE_151_DM25	-500	866	160.825	DIA_100X_EMPTY_1x1_100ms	c3760cee-418a-4f62-a2d6-d91e0131c877	EPI_100X_YFP_1x1_200ms_25sola	EPI_100X_RFP_1x1_200ms_25sola
149	30	13.6576945443919	411	45.7417124621099	311.109489051095	887.883211678832	2596093	6316.52798053528	504.201974530001	666.032126726338	0	849665	2067.31143552311	2814.82107889994	2211.14313806837	0	NaN	NaN	NaN	NaN	NaN	340.922853807371	0.983350122518387	30.0549622682726	13.3560618296522	10.9149544970849	3.16708407263908	0.0319097739184799	0.012618047942176	1	1.00704562884856	2812.22411174327	1	16546.4720194647	1	1	1	2	2019-05-24T18:23:53.447	NG_ecoli_LTEE_151_DM25	-500	866	160.825	DIA_100X_EMPTY_1x1_100ms	49123043-4a11-4368-bee8-fe4bd9177209	EPI_100X_YFP_1x1_200ms_25sola	EPI_100X_RFP_1x1_200ms_25sola
150	31	17.1497170514302	532	0.379233158766945	314.612781954887	1904.40037593985	2507322	4713.01127819549	504.201974530001	666.032126726338	0	1920935	3610.78007518797	2814.82107889994	2211.14313806837	0	NaN	NaN	NaN	NaN	NaN	455.418488680474	0.994938287463562	30.3121441352895	20.9483127629611	14.6015491176573	5.84258130571712	0.0324898435868183	0.0154346866091893	1	1.01436797548748	5075.79888640182	3	15507.5	1	1	1	2	2019-05-24T18:23:53.447	NG_ecoli_LTEE_151_DM25	-500	866	160.825	DIA_100X_EMPTY_1x1_100ms	b372364c-c2ac-42cb-9822-eac6258d404c	EPI_100X_YFP_1x1_200ms_25sola	EPI_100X_RFP_1x1_200ms_25sola
151	26	12.5143048369267	326	24.3681544027809	314.067484662577	235.644171779141	224417	688.395705521472	504.201974530001	666.032126726338	0	3205241	9832.02760736196	2814.82107889994	2211.14313806837	0	NaN	NaN	NaN	NaN	NaN	239.77317864046	0.999693454593612	21.3581176342281	13.9777116468157	10.7480547447792	3.62978458340685	0.0130892169523801	0.00542947917559093	1	1.00086066894407	1937.81625762868	1	19716.8558282209	1	1	1	2	2019-05-24T18:23:53.447	NG_ecoli_LTEE_151_DM25	-500	866	160.825	DIA_100X_EMPTY_1x1_100ms	154d299f-2bc0-4e4c-9d91-5c8997df648d	EPI_100X_YFP_1x1_200ms_25sola	EPI_100X_RFP_1x1_200ms_25sola
152	37	15.353145084952	568	48.7041967066213	319.228873239437	1447.83626760563	5528761	9733.73415492958	504.201974530001	666.032126726338	0	1199318	2111.47535211268	2814.82107889994	2211.14313806837	0	NaN	NaN	NaN	NaN	NaN	432.251262684146	0.960179774233421	32.8523704308121	16.0961383986996	12.905283943344	3.46931092889889	0.0112026954184346	0.00445972395725513	1	1.00047763416638	4297.26089399982	1	15796.9753521127	1	1	1	2	2019-05-24T18:23:53.447	NG_ecoli_LTEE_151_DM25	-500	866	160.825	DIA_100X_EMPTY_1x1_100ms	f26bc262-ee8c-494f-9e08-0d29f6a498b0	EPI_100X_YFP_1x1_200ms_25sola	EPI_100X_RFP_1x1_200ms_25sola
153	41	12.1494785692046	500	48.346203851713	325.062	1187.49	3772970	7545.94	504.201974530001	666.032126726338	0	2760784	5521.568	2814.82107889994	2211.14313806837	0	NaN	NaN	NaN	NaN	NaN	441.470378141452	0.932617246066271	42.019285730011	12.2833645962215	10.2739196176509	2.35648855941117	0.0088598093447479	0.00389745256352148	1	1.00042951408942	3483.46037020356	1	18883.854	1	1	1	2	2019-05-24T18:23:53.447	NG_ecoli_LTEE_151_DM25	-500	866	160.825	DIA_100X_EMPTY_1x1_100ms	f79d23fc-b085-44fc-a607-870820f85180	EPI_100X_YFP_1x1_200ms_25sola	EPI_100X_RFP_1x1_200ms_25sola
154	18	8.10054936395058	146	-48.5610724485669	318.924657534247	253.691780821918	91853	629.130136986301	504.201974530001	666.032126726338	0	836560	5729.86301369863	2814.82107889994	2211.14313806837	0	NaN	NaN	NaN	NaN	NaN	198.034581634379	0.984844221616308	20.5257357642668	11.5918953069764	9.29828072696984	2.8325557541909	0.0229587829915002	0.0118915571379831	0	1.00412798256107	1393.77902018869	2	20467.9246575342	1	1	1	2	2019-05-24T18:23:53.447	NG_ecoli_LTEE_151_DM25	-500	866	160.825	DIA_100X_EMPTY_1x1_100ms	7293aa8f-a98d-4949-a0f8-e086399e30ec	EPI_100X_YFP_1x1_200ms_25sola	EPI_100X_RFP_1x1_200ms_25sola
155	24	14.9649445501891	360	-36.8846260831805	320.875	639.197222222222	1242505	3451.40277777778	504.201974530001	666.032126726338	0	724934	2013.70555555556	2814.82107889994	2211.14313806837	0	NaN	NaN	NaN	NaN	NaN	276.898741008169	0.999533232255128	21.3897439494278	15.9261888392098	12.3536301180171	4.21494952774725	0.00695996886532065	0.00323188479564337	1	1.00035150156003	2563.80302125965	1	16128.8055555556	1	1	1	2	2019-05-24T18:23:53.447	NG_ecoli_LTEE_151_DM25	-500	866	160.825	DIA_100X_EMPTY_1x1_100ms	d2f332e0-4f60-4a6f-a226-b24a13fe3ebf	EPI_100X_YFP_1x1_200ms_25sola	EPI_100X_RFP_1x1_200ms_25sola
156	10	5.06472063587385	51	-49.9997428861951	316.176470588235	652.882352941176	27967	548.372549019608	504.201974530001	666.032126726338	0	119346	2340.11764705882	2814.82107889994	2211.14313806837	0	NaN	NaN	NaN	NaN	NaN	118.174078019582	0.999571412118531	NaN	NaN	NaN	NaN	NaN	NaN	NaN	NaN	NaN	1	20245.5294117647	1	1	1	2	2019-05-24T18:23:53.447	NG_ecoli_LTEE_151_DM25	-500	866	160.825	DIA_100X_EMPTY_1x1_100ms	8e71e0f5-9382-4a5d-836c-33ecc30073cc	EPI_100X_YFP_1x1_200ms_25sola	EPI_100X_RFP_1x1_200ms_25sola
157	34	17.4069710054075	593	26.7075323802764	330.900505902192	104.168634064081	14115544	23803.6155143339	504.201974530001	666.032126726338	0	911839	1537.67116357504	2814.82107889994	2211.14313806837	0	NaN	NaN	NaN	NaN	NaN	430.425384407062	0.989063821056939	30.4769915407039	17.1021918063064	13.712428973878	4.08298248526948	0.0189158970487356	0.00741295418636058	1	1.00221338355352	4500.81081120006	0	15805.976391231	1	1	1	2	2019-05-24T18:23:53.447	NG_ecoli_LTEE_151_DM25	-500	866	160.825	DIA_100X_EMPTY_1x1_100ms	dfbfec8c-ea86-40d6-8822-a764ae5149b8	EPI_100X_YFP_1x1_200ms_25sola	EPI_100X_RFP_1x1_200ms_25sola
158	34	17.461333767221	595	13.3764215832647	331.635294117647	12.2756302521008	2824895	4747.72268907563	504.201974530001	666.032126726338	0	1354173	2275.92100840336	2814.82107889994	2211.14313806837	0	NaN	NaN	NaN	NaN	NaN	453.740411347492	0.976601573981539	31.2852704026812	16.9606714311512	14.0114755913109	3.95165095462887	0.0573010105640469	0.0241298854610605	1	1.03797800730051	4823.89163894257	0	14355.1193277311	1	1	1	2	2019-05-24T18:23:53.447	NG_ecoli_LTEE_151_DM25	-500	866	160.825	DIA_100X_EMPTY_1x1_100ms	a2ffc1d7-c4bb-4dc6-941c-8862a5b37639	EPI_100X_YFP_1x1_200ms_25sola	EPI_100X_RFP_1x1_200ms_25sola
159	34	14.3746655196305	489	46.9702894758253	328.99591002045	878.20245398773	3506460	7170.67484662577	504.201974530001	666.032126726338	0	1041729	2130.32515337423	2814.82107889994	2211.14313806837	0	NaN	NaN	NaN	NaN	NaN	403.721708703928	0.958565329456736	32.8105499123367	14.6304168236797	11.8846709323522	3.15064256473477	0.0426693147733927	0.0186855779956967	1	1.01077536531632	3639.80161452739	1	16701.4008179959	1	1	1	2	2019-05-24T18:23:53.447	NG_ecoli_LTEE_151_DM25	-500	866	160.825	DIA_100X_EMPTY_1x1_100ms	895b0bb4-b3f2-4891-81b1-788399a9f750	EPI_100X_YFP_1x1_200ms_25sola	EPI_100X_RFP_1x1_200ms_25sola
160	29	14.1790190697768	412	43.0138925733264	331.199029126214	500.281553398058	2278540	5530.43689320388	504.201974530001	666.032126726338	0	930651	2258.86165048544	2814.82107889994	2211.14313806837	0	NaN	NaN	NaN	NaN	NaN	311.9145439348	0.999897864270294	25.5430402201722	15.0633425888544	11.7751302276382	3.93104764794596	0.00901353902846251	0.00458992840773392	1	1.00097027871676	2781.59506037624	0	16264.7645631068	1	1	1	2	2019-05-24T18:23:53.447	NG_ecoli_LTEE_151_DM25	-500	866	160.825	DIA_100X_EMPTY_1x1_100ms	8f8bb6b2-c75f-40ac-8b63-3ef3c20f3763	EPI_100X_YFP_1x1_200ms_25sola	EPI_100X_RFP_1x1_200ms_25sola
161	30	14.6582391144649	440	23.8111962734221	332.575	1712.07954545455	1085131	2466.20681818182	504.201974530001	666.032126726338	0	2008926	4565.74090909091	2814.82107889994	2211.14313806837	0	NaN	NaN	NaN	NaN	NaN	340.918045041356	0.990499404455857	27.2999072830576	16.0360611438559	11.9713014064914	3.9330304351465	0.0369962414389158	0.0146230804476846	1	1.00771478717928	3072.79639152605	1	16185.4863636364	1	1	1	2	2019-05-24T18:23:53.447	NG_ecoli_LTEE_151_DM25	-500	866	160.825	DIA_100X_EMPTY_1x1_100ms	124c8482-cfbd-4ca5-b7a3-acbf4f7f63c3	EPI_100X_YFP_1x1_200ms_25sola	EPI_100X_RFP_1x1_200ms_25sola
162	36	14.7779566193073	532	44.4359756695241	327.524436090226	372.614661654135	12095046	22735.0488721805	504.201974530001	666.032126726338	0	1006675	1892.2462406015	2814.82107889994	2211.14313806837	0	NaN	NaN	NaN	NaN	NaN	414.649699768112	0.950015192088863	33.8323366913297	15.6505733177967	11.7777922624591	3.48521726575888	0.0561661448623322	0.00956975449707497	1	1.00270999936859	3685.95183053705	1	15960.969924812	1	1	1	2	2019-05-24T18:23:53.447	NG_ecoli_LTEE_151_DM25	-500	866	160.825	DIA_100X_EMPTY_1x1_100ms	000a43ce-7185-44a6-bcc1-9013ca0de98e	EPI_100X_YFP_1x1_200ms_25sola	EPI_100X_RFP_1x1_200ms_25sola
163	29	12.6307018022374	367	39.2473936615535	335.959128065395	1034.24523160763	261224	711.782016348774	504.201974530001	666.032126726338	0	3744449	10202.8583106267	2814.82107889994	2211.14313806837	0	NaN	NaN	NaN	NaN	NaN	347.397259044024	0.991058341125024	28.8322031224794	14.1962456142445	11.6545619009463	3.48040589948151	0.027061563909933	0.0133848200237378	1	1.01037207575958	3075.81078946557	1	18910.6839237057	1	1	1	2	2019-05-24T18:23:53.447	NG_ecoli_LTEE_151_DM25	-500	866	160.825	DIA_100X_EMPTY_1x1_100ms	5d30a835-6c40-4227-a30b-4e51e08cb186	EPI_100X_YFP_1x1_200ms_25sola	EPI_100X_RFP_1x1_200ms_25sola
164	30	11.6451478820639	350	38.4819180214051	336.482857142857	1171.28285714286	1561428	4461.22285714286	504.201974530001	666.032126726338	0	1440149	4114.71142857143	2814.82107889994	2211.14313806837	0	NaN	NaN	NaN	NaN	NaN	335.27883999108	0.981949051269286	30.6812157073342	13.8297266946562	10.5324137994804	3.24018486021712	0.0146493575234171	0.0071593969094503	0	1.00329947725445	2673.1188733574	2	19203.36	1	1	1	2	2019-05-24T18:23:53.447	NG_ecoli_LTEE_151_DM25	-500	866	160.825	DIA_100X_EMPTY_1x1_100ms	0a1970a9-f25f-424a-9faa-f2f1c5ac7b1e	EPI_100X_YFP_1x1_200ms_25sola	EPI_100X_RFP_1x1_200ms_25sola
165	32	18.5699782635659	595	-37.2075313413623	334.109243697479	437.186554621849	381747	641.591596638655	504.201974530001	666.032126726338	0	10235574	17202.6453781513	2814.82107889994	2211.14313806837	0	NaN	NaN	NaN	NaN	NaN	435.661425218167	0.983314263525934	29.6846066481418	17.6506913658394	13.8187443777226	4.30025120379393	0.0898877725797092	0.0330354152695165	1	1.04277029079189	4452.03270734413	0	16106.9546218487	1	1	1	2	2019-05-24T18:23:53.447	NG_ecoli_LTEE_151_DM25	-500	866	160.825	DIA_100X_EMPTY_1x1_100ms	c8f78a67-c4a3-482e-91db-8817ac3108da	EPI_100X_YFP_1x1_200ms_25sola	EPI_100X_RFP_1x1_200ms_25sola
166	35	16.0534655418258	562	47.9924666295961	338.20640569395	810.713523131673	3313803	5896.44661921708	504.201974530001	666.032126726338	0	2029976	3612.05693950178	2814.82107889994	2211.14313806837	0	NaN	NaN	NaN	NaN	NaN	436.705182272463	0.963638881735996	33.0010648511899	16.0517810127137	12.6007670229366	3.89186966462652	0.0264977764091887	0.0142543525667242	1	1.00406094043606	4115.39758854779	1	16397.115658363	1	1	1	2	2019-05-24T18:23:53.447	NG_ecoli_LTEE_151_DM25	-500	866	160.825	DIA_100X_EMPTY_1x1_100ms	ddf2d170-7317-4e8e-9902-c6c41bf8cbc8	EPI_100X_YFP_1x1_200ms_25sola	EPI_100X_RFP_1x1_200ms_25sola
167	26	13.9231027494305	362	4.75222639754479	337.345303867403	252.538674033149	1261284	3484.20994475138	504.201974530001	666.032126726338	0	1818791	5024.28453038674	2814.82107889994	2211.14313806837	0	NaN	NaN	NaN	NaN	NaN	307.818773332098	0.997907325715561	24.2010684158569	17.0696180692532	12.1828630096947	4.40447875075374	0.0441536895483843	0.0186654788584819	1	1.01568258589697	2821.13028013216	2	17066.7348066298	1	1	1	2	2019-05-24T18:23:53.447	NG_ecoli_LTEE_151_DM25	-500	866	160.825	DIA_100X_EMPTY_1x1_100ms	8da2e85a-bf18-416f-ad31-6195625f6826	EPI_100X_YFP_1x1_200ms_25sola	EPI_100X_RFP_1x1_200ms_25sola
168	28	16.5743200457897	465	10.5405223099492	340.627956989247	1103.90107526882	1201185	2583.1935483871	504.201974530001	666.032126726338	0	2476904	5326.6752688172	2814.82107889994	2211.14313806837	0	NaN	NaN	NaN	NaN	NaN	357.992094220325	0.999813423728313	24.8242041745041	17.592552768705	13.654609015573	4.7080894175714	0.0553071488066712	0.0275787889174129	1	1.03413092336247	3635.16186895451	0	15577.3483870968	1	1	1	2	2019-05-24T18:23:53.447	NG_ecoli_LTEE_151_DM25	-500	866	160.825	DIA_100X_EMPTY_1x1_100ms	8d579361-5531-4b91-ac7b-cdf8919faced	EPI_100X_YFP_1x1_200ms_25sola	EPI_100X_RFP_1x1_200ms_25sola
169	45	14.2992122742192	646	49.1993399405903	351.613003095975	739.287925696594	2827583	4377.06346749226	504.201974530001	666.032126726338	0	1102231	1706.2399380805	2814.82107889994	2211.14313806837	0	NaN	NaN	NaN	NaN	NaN	507.594757267185	0.945640426034872	42.8883284734222	14.3623839518899	11.6611991131899	2.74755481111272	0.00903837385968508	0.00449143349982777	1	1.00249423199871	4580.5267488122	0	16290.746130031	1	1	1	2	2019-05-24T18:23:53.447	NG_ecoli_LTEE_151_DM25	-500	866	160.825	DIA_100X_EMPTY_1x1_100ms	c6c9a4d3-2b6d-4494-9a40-a8b940ea5763	EPI_100X_YFP_1x1_200ms_25sola	EPI_100X_RFP_1x1_200ms_25sola
170	16	10.4366585517931	168	-49.7790807884854	338.577380952381	1727.55952380952	137784	820.142857142857	504.201974530001	666.032126726338	0	1513943	9011.56547619048	2814.82107889994	2211.14313806837	0	NaN	NaN	NaN	NaN	NaN	172.24393352835	0.999882327022409	16.0846223361077	13.5528616624849	10.1584575410993	3.82483907235366	0.0054583256288781	0.0027961396732888	0	1.00013994581929	1303.63583193278	1	20260.4047619048	1	1	1	2	2019-05-24T18:23:53.447	NG_ecoli_LTEE_151_DM25	-500	866	160.825	DIA_100X_EMPTY_1x1_100ms	b5b927f6-4f93-4339-83c8-8fd2a5030404	EPI_100X_YFP_1x1_200ms_25sola	EPI_100X_RFP_1x1_200ms_25sola
171	31	14.8777245685332	462	44.6381006286366	344.904761904762	1871.34848484848	416014	900.463203463204	504.201974530001	666.032126726338	0	8744887	18928.3268398268	2814.82107889994	2211.14313806837	0	NaN	NaN	NaN	NaN	NaN	412.583761622487	0.980609157463192	31.6551662329561	15.9404019530501	12.6552014502896	3.55540811825274	0.0446446588278469	0.0249576768099958	0	1.042387836126	3981.7373180726	1	18778.2337662338	1	1	1	2	2019-05-24T18:23:53.447	NG_ecoli_LTEE_151_DM25	-500	866	160.825	DIA_100X_EMPTY_1x1_100ms	71a8c709-5c07-4fb7-85fa-c25e38f95328	EPI_100X_YFP_1x1_200ms_25sola	EPI_100X_RFP_1x1_200ms_25sola
172	14	5.18916882992726	74	-49.999510295009	336.405405405405	1906.12162162162	91023	1230.04054054054	504.201974530001	666.032126726338	0	538720	7280	2814.82107889994	2211.14313806837	0	NaN	NaN	NaN	NaN	NaN	135.532311974285	0.999677500561634	NaN	NaN	NaN	NaN	NaN	NaN	NaN	NaN	NaN	1	20873.7432432432	1	1	1	2	2019-05-24T18:23:53.447	NG_ecoli_LTEE_151_DM25	-500	866	160.825	DIA_100X_EMPTY_1x1_100ms	f421f8f4-b1ee-45bd-b8f2-83427dc57ce3	EPI_100X_YFP_1x1_200ms_25sola	EPI_100X_RFP_1x1_200ms_25sola
173	24	11.384846454997	274	-41.3331746044957	340.277372262774	1233.12773722628	197866	722.138686131387	504.201974530001	666.032126726338	0	2741400	10005.1094890511	2814.82107889994	2211.14313806837	0	NaN	NaN	NaN	NaN	NaN	229.712265358392	0.999295608545841	21.4671220416127	14.8418608298013	10.3091092878068	4.01192550770986	0.00307840747395998	0.00125662347710957	3	1.00001693071598	1791.86791843579	1	19586.3284671533	1	1	1	2	2019-05-24T18:23:53.447	NG_ecoli_LTEE_151_DM25	-500	866	160.825	DIA_100X_EMPTY_1x1_100ms	d9c7059c-8639-43e2-92f3-10bca1da0669	EPI_100X_YFP_1x1_200ms_25sola	EPI_100X_RFP_1x1_200ms_25sola
174	43	13.0114607024549	560	49.4505456096655	354.251785714286	1426.61785714286	3241617	5788.60178571429	504.201974530001	666.032126726338	0	1817782	3246.03928571429	2814.82107889994	2211.14313806837	0	NaN	NaN	NaN	NaN	NaN	461.056076624746	0.985884084017359	39.1025726732778	13.5779367554103	11.5302767060091	3.13320338764672	0.00394745942362138	0.00148424758399955	2	1.00005609656751	4082.95574487383	2	16618.9464285714	1	1	1	2	2019-05-24T18:23:53.447	NG_ecoli_LTEE_151_DM25	-500	866	160.825	DIA_100X_EMPTY_1x1_100ms	411720be-4808-42c2-a04f-7181dd4fe44e	EPI_100X_YFP_1x1_200ms_25sola	EPI_100X_RFP_1x1_200ms_25sola
175	45	12.6574822903333	570	-8.20781777041839	355.549122807018	1956.9701754386	457012	801.775438596491	504.201974530001	666.032126726338	0	4070258	7140.80350877193	2814.82107889994	2211.14313806837	0	NaN	NaN	NaN	NaN	NaN	511.055746216795	0.794408167372887	46.9842491606005	15.5049451356694	10.4897147783776	3.43888639244526	0.0933947317103771	0.0321073084232109	3	1.04617317363711	4060.40666100601	0	19184.250877193	1	1	1	2	2019-05-24T18:23:53.447	NG_ecoli_LTEE_151_DM25	-500	866	160.825	DIA_100X_EMPTY_1x1_100ms	ff72b7cc-c839-49a9-8059-31255e588ab2	EPI_100X_YFP_1x1_200ms_25sola	EPI_100X_RFP_1x1_200ms_25sola
176	6	4.39899447416666	27	-49.9998022072264	340.592592592593	1858.07407407407	24841	920.037037037037	504.201974530001	666.032126726338	0	148500	5500	2814.82107889994	2211.14313806837	0	NaN	NaN	NaN	NaN	NaN	109.743537565751	0.999692773682216	NaN	NaN	NaN	NaN	NaN	NaN	NaN	NaN	NaN	1	20440.7777777778	1	1	1	2	2019-05-24T18:23:53.447	NG_ecoli_LTEE_151_DM25	-500	866	160.825	DIA_100X_EMPTY_1x1_100ms	03c32d9e-93c4-4186-91f2-0a71528972e9	EPI_100X_YFP_1x1_200ms_25sola	EPI_100X_RFP_1x1_200ms_25sola
177	33	12.2967997493135	407	45.3275909245886	357.542997542998	1352.59459459459	3665357	9005.79115479116	504.201974530001	666.032126726338	0	570726	1402.27518427518	2814.82107889994	2211.14313806837	0	NaN	NaN	NaN	NaN	NaN	342.734597159562	0.97843119320825	31.9725959698839	12.6974503074808	10.3687487167911	2.95557658889321	0.0200527531282703	0.00257752686605034	1	1.00009836102043	2699.7309181654	1	17108.7936117936	1	1	1	2	2019-05-24T18:23:53.447	NG_ecoli_LTEE_151_DM25	-500	866	160.825	DIA_100X_EMPTY_1x1_100ms	45d57708-d461-4798-bb85-845c44780353	EPI_100X_YFP_1x1_200ms_25sola	EPI_100X_RFP_1x1_200ms_25sola
178	33	14.1327318780937	467	45.2868689014185	354.423982869379	256.370449678801	852286	1825.02355460385	504.201974530001	666.032126726338	0	3466468	7422.84368308351	2814.82107889994	2211.14313806837	0	NaN	NaN	NaN	NaN	NaN	385.803321241537	0.998147878267468	31.9286681419837	14.8743890565663	11.7418962725827	3.49917495366243	0.0226163046369972	0.00982437328123163	0	1.00671469507481	3457.38038185596	1	16465.0877944325	1	1	1	2	2019-05-24T18:23:53.447	NG_ecoli_LTEE_151_DM25	-500	866	160.825	DIA_100X_EMPTY_1x1_100ms	c3d92f75-719c-46a9-917c-524caedaa9b5	EPI_100X_YFP_1x1_200ms_25sola	EPI_100X_RFP_1x1_200ms_25sola
179	37	13.5121404884447	500	49.1277110113692	354.004	1216.13	2380410	4760.82	504.201974530001	666.032126726338	0	2402156	4804.312	2814.82107889994	2211.14313806837	0	NaN	NaN	NaN	NaN	NaN	398.732117808749	0.925427494689534	34.8733168282764	15.365063206743	11.0990566310611	3.29949777067408	0.0112117353351198	0.00346142589614758	3	1.00054569448313	3374.07919086777	1	17672.034	1	1	1	2	2019-05-24T18:23:53.447	NG_ecoli_LTEE_151_DM25	-500	866	160.825	DIA_100X_EMPTY_1x1_100ms	cdb388b4-3d51-4fee-9308-56e3dfe75bd1	EPI_100X_YFP_1x1_200ms_25sola	EPI_100X_RFP_1x1_200ms_25sola
180	42	14.5735866767754	613	47.7952247178798	362.256117455139	1041.62316476346	1262848	2060.11092985318	504.201974530001	666.032126726338	0	3450973	5629.64600326264	2814.82107889994	2211.14313806837	0	NaN	NaN	NaN	NaN	NaN	507.845971576294	0.849211292499537	42.3824395341155	16.4053150747234	11.5834534650978	3.10784984261301	0.0553184716861018	0.017822031999156	3	1.02451222971631	4466.34173174477	3	18134.8580750408	1	1	1	2	2019-05-24T18:23:53.447	NG_ecoli_LTEE_151_DM25	-500	866	160.825	DIA_100X_EMPTY_1x1_100ms	2660a7d9-984d-4791-8b06-8686fe11276a	EPI_100X_YFP_1x1_200ms_25sola	EPI_100X_RFP_1x1_200ms_25sola
181	28	13.8074917382836	387	37.4840642493535	364.255813953488	712.023255813953	1423132	3677.34366925065	504.201974530001	666.032126726338	0	1187972	3069.69509043928	2814.82107889994	2211.14313806837	0	NaN	NaN	NaN	NaN	NaN	310.144794544922	0.999725807936004	26.4581331755177	14.2908008152297	11.4630482134679	3.46785747093825	0.00495667357456779	0.00256566402002934	1	1.00031777325369	2730.54487039494	0	16322.0852713178	1	1	1	2	2019-05-24T18:23:53.447	NG_ecoli_LTEE_151_DM25	-500	866	160.825	DIA_100X_EMPTY_1x1_100ms	f8895636-6656-4cf8-b832-b9264436d3ce	EPI_100X_YFP_1x1_200ms_25sola	EPI_100X_RFP_1x1_200ms_25sola
182	16	7.93701939121896	127	-49.979298735921	356.606299212598	811.456692913386	135764	1069.00787401575	504.201974530001	666.032126726338	0	1987177	15647.062992126	2814.82107889994	2211.14313806837	0	NaN	NaN	NaN	NaN	NaN	188.161376006497	0.969361631357107	NaN	NaN	NaN	NaN	NaN	NaN	NaN	NaN	NaN	1	21222.905511811	1	1	1	2	2019-05-24T18:23:53.447	NG_ecoli_LTEE_151_DM25	-500	866	160.825	DIA_100X_EMPTY_1x1_100ms	1073777d-7ead-45ff-9e45-2a6e926316f6	EPI_100X_YFP_1x1_200ms_25sola	EPI_100X_RFP_1x1_200ms_25sola
183	42	14.4256338391797	606	46.8768791220833	362.077557755776	1313.60891089109	2590735	4275.1402640264	504.201974530001	666.032126726338	0	1293462	2134.42574257426	2814.82107889994	2211.14313806837	0	NaN	NaN	NaN	NaN	NaN	490.034195174221	0.92370536014216	41.6898272478961	14.5261973176512	11.411435005968	2.93674119289561	0.0285294783107015	0.0150493124792877	1	1.02006033828588	4263.8360683764	1	16923.2409240924	1	1	1	2	2019-05-24T18:23:53.447	NG_ecoli_LTEE_151_DM25	-500	866	160.825	DIA_100X_EMPTY_1x1_100ms	33496575-918d-45ee-8a9b-d8c0e8476ba7	EPI_100X_YFP_1x1_200ms_25sola	EPI_100X_RFP_1x1_200ms_25sola
184	22	12.7604315236798	281	-47.1395942270928	361.839857651246	1166.30604982206	5947246	21164.5765124555	504.201974530001	666.032126726338	0	737155	2623.32740213523	2814.82107889994	2211.14313806837	0	NaN	NaN	NaN	NaN	NaN	273.90485601506	0.999276954360488	21.6125906882102	16.8598954225005	12.1263610218481	4.43570497444408	0.0077631922937939	0.00363040605278193	1	1.00040188041539	2496.07538492619	4	19088.9217081851	1	1	1	2	2019-05-24T18:23:53.447	NG_ecoli_LTEE_151_DM25	-500	866	160.825	DIA_100X_EMPTY_1x1_100ms	ed6e2eab-ee4d-46a9-80c6-bae81d59ca9f	EPI_100X_YFP_1x1_200ms_25sola	EPI_100X_RFP_1x1_200ms_25sola
185	36	12.5824134616079	453	45.4417634651719	370.825607064018	197.181015452539	285293	629.78587196468	504.201974530001	666.032126726338	0	5849528	12912.8653421634	2814.82107889994	2211.14313806837	0	NaN	NaN	NaN	NaN	NaN	387.256683266976	0.891313984505829	35.7137857330595	13.8658504695898	10.4318562729394	3.01059404920516	0.0302007728228071	0.0106908584695968	0	1.00774953807593	3052.45281824883	1	16862.7947019868	1	1	1	2	2019-05-24T18:23:53.447	NG_ecoli_LTEE_151_DM25	-500	866	160.825	DIA_100X_EMPTY_1x1_100ms	b5773a5a-a1eb-4af9-8f43-df2335c3e4c8	EPI_100X_YFP_1x1_200ms_25sola	EPI_100X_RFP_1x1_200ms_25sola
186	33	14.0522701019968	464	46.7852266687948	367.161637931034	1753.66379310345	1667869	3594.54525862069	504.201974530001	666.032126726338	0	1485095	3200.63577586207	2814.82107889994	2211.14313806837	0	NaN	NaN	NaN	NaN	NaN	380.357181789856	0.984081746625014	32.4031605464329	14.6458493516273	11.3483102330501	3.45872950463179	0.00434409166051403	0.000765388059539534	3	1.00000440632505	3277.47700598975	1	16480.5215517241	1	1	1	2	2019-05-24T18:23:53.447	NG_ecoli_LTEE_151_DM25	-500	866	160.825	DIA_100X_EMPTY_1x1_100ms	046e50f7-f99f-4347-bc02-5ff837add682	EPI_100X_YFP_1x1_200ms_25sola	EPI_100X_RFP_1x1_200ms_25sola
187	10	4.84413899140543	50	-49.9997152511324	365.6	1069.84	31003	620.06	504.201974530001	666.032126726338	0	98465	1969.3	2814.82107889994	2211.14313806837	0	NaN	NaN	NaN	NaN	NaN	117.885825288249	0.9996407432173	NaN	NaN	NaN	NaN	NaN	NaN	NaN	NaN	NaN	1	21296.06	1	1	1	2	2019-05-24T18:23:53.447	NG_ecoli_LTEE_151_DM25	-500	866	160.825	DIA_100X_EMPTY_1x1_100ms	5fbc87fe-f960-41c6-a616-49308c8d9754	EPI_100X_YFP_1x1_200ms_25sola	EPI_100X_RFP_1x1_200ms_25sola
188	35	10.3998455618945	364	33.431263342	371.093406593407	1141.20054945055	2282388	6270.2967032967	504.201974530001	666.032126726338	0	881484	2421.65934065934	2814.82107889994	2211.14313806837	0	NaN	NaN	NaN	NaN	NaN	384.595050415948	0.90310491806227	35.3035195570179	13.6794233187486	10.5940948107403	2.86227226130989	0.0247613332593941	0.0109612000290187	1	1.00451251933279	3111.97139363209	3	19305.8296703297	1	1	1	2	2019-05-24T18:23:53.447	NG_ecoli_LTEE_151_DM25	-500	866	160.825	DIA_100X_EMPTY_1x1_100ms	5d2f259e-053f-4f02-88f9-45de1a2ce3e8	EPI_100X_YFP_1x1_200ms_25sola	EPI_100X_RFP_1x1_200ms_25sola
189	44	14.7996241223161	652	48.8167149765772	383.042944785276	510.915644171779	2885829	4426.11809815951	504.201974530001	666.032126726338	0	1874072	2874.34355828221	2814.82107889994	2211.14313806837	0	NaN	NaN	NaN	NaN	NaN	500.275046702152	0.924031113177922	41.127551193178	15.0349204866932	11.8300664131094	3.10351787885687	0.0254525910804963	0.0128689112270922	1	1.00507651603543	4520.61059388795	0	15972.2898773006	1	1	1	2	2019-05-24T18:23:53.447	NG_ecoli_LTEE_151_DM25	-500	866	160.825	DIA_100X_EMPTY_1x1_100ms	c6f7dc31-87a0-43af-9ba8-b63206732eba	EPI_100X_YFP_1x1_200ms_25sola	EPI_100X_RFP_1x1_200ms_25sola
190	22	15.0711307400274	332	-49.0663050838327	373.861445783133	1369.07831325301	1385521	4173.25602409639	504.201974530001	666.032126726338	0	712341	2145.60542168675	2814.82107889994	2211.14313806837	0	NaN	NaN	NaN	NaN	NaN	272.488647539304	0.999889621727056	NaN	NaN	NaN	NaN	NaN	NaN	NaN	NaN	NaN	2	16842.906626506	1	1	1	2	2019-05-24T18:23:53.447	NG_ecoli_LTEE_151_DM25	-500	866	160.825	DIA_100X_EMPTY_1x1_100ms	3d33a86b-4090-49e9-9cdf-660a3afc56d5	EPI_100X_YFP_1x1_200ms_25sola	EPI_100X_RFP_1x1_200ms_25sola
191	26	13.1097315494053	341	36.6112799028078	375.143695014663	1185.14076246334	5519857	16187.2639296188	504.201974530001	666.032126726338	0	1487847	4363.18768328446	2814.82107889994	2211.14313806837	0	NaN	NaN	NaN	NaN	NaN	286.908265992682	0.997665923014289	23.9994192208882	13.8915863261691	11.5379319593641	3.54328830173595	0.0163096716746725	0.00874115525538752	1	1.00302864286359	2509.26518204653	2	16489.642228739	1	1	1	2	2019-05-24T18:23:53.447	NG_ecoli_LTEE_151_DM25	-500	866	160.825	DIA_100X_EMPTY_1x1_100ms	19d20e39-b46e-4f06-b5a0-ec57cf2b9d2b	EPI_100X_YFP_1x1_200ms_25sola	EPI_100X_RFP_1x1_200ms_25sola
192	28	12.3910693539818	348	39.8992690833974	376.686781609195	1392.42816091954	1389376	3992.45977011494	504.201974530001	666.032126726338	0	1559106	4480.18965517241	2814.82107889994	2211.14313806837	0	NaN	NaN	NaN	NaN	NaN	321.878990478225	0.983290168778246	27.8592366275267	14.5784332268629	11.1799664044089	3.39584716065045	0.0130226548112936	0.00626774620730317	1	1.00048978935902	2734.8914309849	3	18845.9712643678	1	1	1	2	2019-05-24T18:23:53.447	NG_ecoli_LTEE_151_DM25	-500	866	160.825	DIA_100X_EMPTY_1x1_100ms	2f7827a9-5608-4da6-887c-93c0c8a56c6a	EPI_100X_YFP_1x1_200ms_25sola	EPI_100X_RFP_1x1_200ms_25sola
193	45	13.7249710469762	618	48.7331124309647	391.728155339806	617.184466019418	2406109	3893.38025889968	504.201974530001	666.032126726338	0	1930716	3124.1359223301	2814.82107889994	2211.14313806837	0	NaN	NaN	NaN	NaN	NaN	489.799717684427	0.913094240100573	43.1496783623171	13.8034365599914	11.1585699319778	2.82538463134422	0.0249351830704029	0.010704064243561	0	1.01249189524962	4219.72863803739	2	17800.4223300971	1	1	1	2	2019-05-24T18:23:53.447	NG_ecoli_LTEE_151_DM25	-500	866	160.825	DIA_100X_EMPTY_1x1_100ms	68b8d73f-84c2-4890-8f8c-c311d83676e9	EPI_100X_YFP_1x1_200ms_25sola	EPI_100X_RFP_1x1_200ms_25sola
194	37	13.129843923008	486	36.4980827713539	384.411522633745	1158.97325102881	8617797	17732.0925925926	504.201974530001	666.032126726338	0	1507865	3102.60288065844	2814.82107889994	2211.14313806837	0	NaN	NaN	NaN	NaN	NaN	468.527282201345	0.95604358975195	37.8035318510644	14.1269269030488	11.9770018242691	3.20501483310273	0.0377766125816393	0.0143127835876546	2	1.01668802557937	4259.10639472571	4	20164.4670781893	1	1	1	2	2019-05-24T18:23:53.447	NG_ecoli_LTEE_151_DM25	-500	866	160.825	DIA_100X_EMPTY_1x1_100ms	328837b2-2e99-4203-b99d-e7351eba538d	EPI_100X_YFP_1x1_200ms_25sola	EPI_100X_RFP_1x1_200ms_25sola
195	27	13.3296300259359	360	22.2258449890893	380.330555555556	1318.45	521702	1449.17222222222	504.201974530001	666.032126726338	0	3206814	8907.81666666667	2814.82107889994	2211.14313806837	0	NaN	NaN	NaN	NaN	NaN	300.932392032844	0.982731085654647	25.9390825277984	13.5961963279091	10.9838137411851	3.70745168031169	0.0504733877705547	0.0253695383341216	1	1.03139373255494	2457.82417553881	1	17200.7833333333	1	1	1	2	2019-05-24T18:23:53.447	NG_ecoli_LTEE_151_DM25	-500	866	160.825	DIA_100X_EMPTY_1x1_100ms	1e4258f9-f3db-43ed-a601-6a29f528b796	EPI_100X_YFP_1x1_200ms_25sola	EPI_100X_RFP_1x1_200ms_25sola
196	24	13.5875072144677	326	-17.3545329676426	382.279141104294	1734.84049079755	7582809	23260.1503067485	504.201974530001	666.032126726338	0	911197	2795.08282208589	2814.82107889994	2211.14313806837	0	NaN	NaN	NaN	NaN	NaN	272.618005692573	0.999925115897057	22.0160961715775	15.8864545494751	11.8763715293397	4.10274058715936	0.0406635702323843	0.020337540339899	0	1.01447651456754	2438.92106897225	1	16313.5674846626	1	1	1	2	2019-05-24T18:23:53.447	NG_ecoli_LTEE_151_DM25	-500	866	160.825	DIA_100X_EMPTY_1x1_100ms	3cdcf333-782f-49c2-a7b9-dd52d63c2868	EPI_100X_YFP_1x1_200ms_25sola	EPI_100X_RFP_1x1_200ms_25sola
197	32	13.1216125988867	420	43.5656987635329	384.809523809524	1410.01428571429	1547944	3685.58095238095	504.201974530001	666.032126726338	0	1456842	3468.67142857143	2814.82107889994	2211.14313806837	0	NaN	NaN	NaN	NaN	NaN	363.373721175836	0.973308978117083	30.7762817654298	14.6746671690925	11.3199730424059	3.60008795257315	0.0494785763091157	0.0160968549870918	1	1.00684147874368	3097.39659080644	2	17283.1547619048	1	1	1	2	2019-05-24T18:23:53.447	NG_ecoli_LTEE_151_DM25	-500	866	160.825	DIA_100X_EMPTY_1x1_100ms	3128a141-7af9-4f23-8265-b238246b7ac4	EPI_100X_YFP_1x1_200ms_25sola	EPI_100X_RFP_1x1_200ms_25sola
198	35	15.2173774370538	533	25.3550544621215	393.68105065666	1051.13696060038	905227	1698.36210131332	504.201974530001	666.032126726338	0	3950997	7412.75234521576	2814.82107889994	2211.14313806837	0	NaN	NaN	NaN	NaN	NaN	404.541215346719	0.991237706100722	34.4175171899043	15.208107978614	11.401708511887	3.72632413162388	0.0081242991021176	0.00322085671508214	2	1.00044673312056	3514.06092857794	2	17486.6303939962	1	1	1	2	2019-05-24T18:23:53.447	NG_ecoli_LTEE_151_DM25	-500	866	160.825	DIA_100X_EMPTY_1x1_100ms	30e4e752-a658-4f9d-844b-e013460ba628	EPI_100X_YFP_1x1_200ms_25sola	EPI_100X_RFP_1x1_200ms_25sola
199	42	12.3460432640229	518	43.599160094594	390.148648648649	1125.62162162162	2051586	3960.59073359073	504.201974530001	666.032126726338	0	2325345	4489.08301158301	2814.82107889994	2211.14313806837	0	NaN	NaN	NaN	NaN	NaN	516.305836568319	0.897992995209894	42.2699656571275	14.4908262663219	11.8186891961812	2.82187153141269	0.0823052999212643	0.0300094549649533	1	1.09677556336871	4637.2488275971	2	18885.5637065637	1	1	1	2	2019-05-24T18:23:53.447	NG_ecoli_LTEE_151_DM25	-500	866	160.825	DIA_100X_EMPTY_1x1_100ms	dcfbe226-1c0a-47a6-93dd-4f1fc76333e6	EPI_100X_YFP_1x1_200ms_25sola	EPI_100X_RFP_1x1_200ms_25sola
200	25	13.5872617180528	340	18.0216462659667	389.485294117647	1854.68823529412	258659	760.761764705882	504.201974530001	666.032126726338	0	3459214	10174.1588235294	2814.82107889994	2211.14313806837	0	NaN	NaN	NaN	NaN	NaN	285.257285412413	0.94823815340153	24.285379514968	14.6340742343706	10.7425516834473	3.43104655808781	0.161723853979773	0.0692772025737192	0	1.21467254850566	2201.15020571064	0	17465.7558823529	1	1	1	2	2019-05-24T18:23:53.447	NG_ecoli_LTEE_151_DM25	-500	866	160.825	DIA_100X_EMPTY_1x1_100ms	308dbc4a-21e7-416a-9e99-868bc0e1febc	EPI_100X_YFP_1x1_200ms_25sola	EPI_100X_RFP_1x1_200ms_25sola
201	20	8.74983226137532	175	-45.1555741043042	392.365714285714	1033.19428571429	157489	899.937142857143	504.201974530001	666.032126726338	0	2530138	14457.9314285714	2814.82107889994	2211.14313806837	0	NaN	NaN	NaN	NaN	NaN	214.625684950928	0.956451921605473	22.4502267966843	12.9260641362503	9.03754121327503	3.25135242918388	0.0498961948578925	0.0239294953218121	1	1.02094158310899	1440.16149648918	1	20478.1714285714	1	1	1	2	2019-05-24T18:23:53.447	NG_ecoli_LTEE_151_DM25	-500	866	160.825	DIA_100X_EMPTY_1x1_100ms	1afd3d43-6186-4f41-bc08-9654732e9954	EPI_100X_YFP_1x1_200ms_25sola	EPI_100X_RFP_1x1_200ms_25sola
202	27	12.9473983005206	351	38.1831217968782	395.675213675214	41.005698005698	1275594	3634.17094017094	504.201974530001	666.032126726338	0	536628	1528.8547008547	2814.82107889994	2211.14313806837	0	NaN	NaN	NaN	NaN	NaN	295.66882307847	0.993860653581766	26.1861752218623	13.4009717489771	10.8272357267776	3.41903282579602	0.0258986276218726	0.0135090404527652	1	1.00848601528208	2410.99958336542	1	17049.2763532764	1	1	1	2	2019-05-24T18:23:53.447	NG_ecoli_LTEE_151_DM25	-500	866	160.825	DIA_100X_EMPTY_1x1_100ms	42adb98c-3728-4c72-b762-e15e2cbe9b31	EPI_100X_YFP_1x1_200ms_25sola	EPI_100X_RFP_1x1_200ms_25sola
203	24	12.5283463406284	301	-9.86156173127697	394.976744186047	187.637873754153	1040782	3457.74750830565	504.201974530001	666.032126726338	0	944546	3138.02657807309	2814.82107889994	2211.14313806837	0	NaN	NaN	NaN	NaN	NaN	284.031285368398	0.992031475508378	23.0438253077537	15.5841810055809	11.6667603423551	4.1216735012632	0.0449714976439029	0.0232460021840625	1	1.0209113693507	2463.4571306491	2	17011.219269103	1	1	1	2	2019-05-24T18:23:53.447	NG_ecoli_LTEE_151_DM25	-500	866	160.825	DIA_100X_EMPTY_1x1_100ms	982b39dd-4295-451b-a0d3-fbe230c62ebf	EPI_100X_YFP_1x1_200ms_25sola	EPI_100X_RFP_1x1_200ms_25sola
204	34	12.1103399328784	412	31.8865596150879	404.716019417476	1377.8713592233	8466503	20549.7645631068	504.201974530001	666.032126726338	0	817590	1984.44174757282	2814.82107889994	2211.14313806837	0	NaN	NaN	NaN	NaN	NaN	339.762485441708	0.996373676453446	32.4549772150556	12.6308252684913	10.1427949912375	3.1623016526662	0.0146736041722707	0.00653980367456783	1	1.00305299965335	2622.32481651144	1	16581.5873786408	1	1	1	2	2019-05-24T18:23:53.447	NG_ecoli_LTEE_151_DM25	-500	866	160.825	DIA_100X_EMPTY_1x1_100ms	b9b1518a-6432-4a8e-ad1b-6ec64f734022	EPI_100X_YFP_1x1_200ms_25sola	EPI_100X_RFP_1x1_200ms_25sola
205	27	14.9058790789202	405	6.49198108011423	407.051851851852	775.918518518519	4751766	11732.7555555556	504.201974530001	666.032126726338	0	771336	1904.53333333333	2814.82107889994	2211.14313806837	0	NaN	NaN	NaN	NaN	NaN	312.227052722858	0.997998409179081	24.5036091176657	15.2726903575083	12.1843560607328	3.98643888789995	0.0337627885313156	0.0186644022515669	0	1.01468300293631	2857.09776170194	0	15837.037037037	1	1	1	2	2019-05-24T18:23:53.447	NG_ecoli_LTEE_151_DM25	-500	866	160.825	DIA_100X_EMPTY_1x1_100ms	1dc3bcac-1bf1-433e-b4cc-0cd1df1d9a59	EPI_100X_YFP_1x1_200ms_25sola	EPI_100X_RFP_1x1_200ms_25sola
206	42	12.3849103601372	521	49.5382373887349	410.485604606526	1977.02687140115	2001389	3841.43761996161	504.201974530001	666.032126726338	0	2449224	4701.00575815739	2814.82107889994	2211.14313806837	0	NaN	NaN	NaN	NaN	NaN	447.714125583381	0.958521059600867	41.2172640835766	12.3347838543346	10.6614551710363	2.39918675197934	0.0101208677709476	0.00294000506066867	3	1.00065617920716	3679.61188113226	1	17019.4222648752	1	1	1	2	2019-05-24T18:23:53.447	NG_ecoli_LTEE_151_DM25	-500	866	160.825	DIA_100X_EMPTY_1x1_100ms	94c5a865-83f1-4d83-bbb0-bc476b471ee1	EPI_100X_YFP_1x1_200ms_25sola	EPI_100X_RFP_1x1_200ms_25sola
207	30	15.3319363379128	460	45.7809667260285	410.65	179.160869565217	2449601	5325.21956521739	504.201974530001	666.032126726338	0	754947	1641.18913043478	2814.82107889994	2211.14313806837	0	NaN	NaN	NaN	NaN	NaN	367.554396808091	0.999868733048169	26.5274446203504	16.7313598741242	13.3946688766462	4.20898783613768	0.00780298851574935	0.00313999785024988	2	1.00054158712795	3738.08577082944	1	15850.7434782609	1	1	1	2	2019-05-24T18:23:53.447	NG_ecoli_LTEE_151_DM25	-500	866	160.825	DIA_100X_EMPTY_1x1_100ms	e0dc62dc-a546-4f22-a662-2ae01cd9fe63	EPI_100X_YFP_1x1_200ms_25sola	EPI_100X_RFP_1x1_200ms_25sola
208	59	16.1608761561765	954	41.694804936863	428.12893081761	57.2148846960168	11347129	11894.2651991614	504.201974530001	666.032126726338	0	1331769	1395.98427672956	2814.82107889994	2211.14313806837	0	NaN	NaN	NaN	NaN	NaN	771.144104361765	0.845840311325186	59.5447557129939	15.9508551313466	12.667091876488	2.67449587362787	0.0727095438467697	0.0194538781601682	3	1.05503216864085	7503.90349975331	2	16825.1467505241	1	1	1	2	2019-05-24T18:23:53.447	NG_ecoli_LTEE_151_DM25	-500	866	160.825	DIA_100X_EMPTY_1x1_100ms	e996c1ad-b98a-4cd0-ae80-2042fa30a0bd	EPI_100X_YFP_1x1_200ms_25sola	EPI_100X_RFP_1x1_200ms_25sola
209	57	14.192181201966	809	48.9024248217979	427.494437577256	1634.45241038319	1174454	1451.73547589617	504.201974530001	666.032126726338	0	12270931	15168.0234857849	2814.82107889994	2211.14313806837	0	NaN	NaN	NaN	NaN	NaN	680.158593990964	0.894507113345887	55.7506225877829	15.3123304667591	11.8777293448484	2.87280335751107	0.0274956423944601	0.00844912818018574	3	1.0127507100714	6177.41037003087	1	18323.281829419	1	1	1	2	2019-05-24T18:23:53.447	NG_ecoli_LTEE_151_DM25	-500	866	160.825	DIA_100X_EMPTY_1x1_100ms	7b422452-81e3-465f-b8fd-b36031b02a4c	EPI_100X_YFP_1x1_200ms_25sola	EPI_100X_RFP_1x1_200ms_25sola
210	32	14.5758668980804	467	48.0342904107978	418.792291220557	1656.46895074946	1668305	3572.38758029979	504.201974530001	666.032126726338	0	8788733	18819.556745182	2814.82107889994	2211.14313806837	0	NaN	NaN	NaN	NaN	NaN	396.973007441092	0.986331401354381	31.0378126730235	16.3549558677565	12.3227821131863	4.04925917167893	0.0166968428734438	0.00567579685529815	0	1.00172007773512	3701.6770641715	2	17560.182012848	1	1	1	2	2019-05-24T18:23:53.447	NG_ecoli_LTEE_151_DM25	-500	866	160.825	DIA_100X_EMPTY_1x1_100ms	1889f477-54a3-4ac0-9925-92b4d0459eec	EPI_100X_YFP_1x1_200ms_25sola	EPI_100X_RFP_1x1_200ms_25sola
211	29	13.5149459037175	392	46.1537124180323	417.155612244898	1677.67346938776	10201174	26023.4030612245	504.201974530001	666.032126726338	0	859657	2193.00255102041	2814.82107889994	2211.14313806837	0	NaN	NaN	NaN	NaN	NaN	321.9620252829	0.991070705037377	26.2058172056881	14.3565042130902	11.5965033272369	3.91536590862785	0.0229525735493185	0.0084561973928172	1	1.00322232314015	2767.84459664363	1	16108.9770408163	1	1	1	2	2019-05-24T18:23:53.447	NG_ecoli_LTEE_151_DM25	-500	866	160.825	DIA_100X_EMPTY_1x1_100ms	96cbb3bd-f85b-490f-a715-c60285758600	EPI_100X_YFP_1x1_200ms_25sola	EPI_100X_RFP_1x1_200ms_25sola
212	27	16.2024749971489	438	-16.2441215698668	417.452054794521	1235.86073059361	1398318	3192.50684931507	504.201974530001	666.032126726338	0	1081847	2469.9703196347	2814.82107889994	2211.14313806837	0	NaN	NaN	NaN	NaN	NaN	334.746339567229	0.999922889646108	23.4114539147349	18.1430786098248	13.7552095045663	4.83659952546938	0.0187916696089766	0.0100562799419102	1	1.00387054022304	3478.98603725028	0	14938.5410958904	1	1	1	2	2019-05-24T18:23:53.447	NG_ecoli_LTEE_151_DM25	-500	866	160.825	DIA_100X_EMPTY_1x1_100ms	d42460fc-4114-400d-8293-440c1f8307e7	EPI_100X_YFP_1x1_200ms_25sola	EPI_100X_RFP_1x1_200ms_25sola
213	46	12.9272669035672	595	-41.245291781817	419.001680672269	2016.32100840336	817252	1373.53277310924	504.201974530001	666.032126726338	0	5742319	9650.95630252101	2814.82107889994	2211.14313806837	0	NaN	NaN	NaN	NaN	NaN	485.575040298513	0.874398074322704	44.2589840644422	13.9181846107173	10.5899000650295	2.75638020638337	0.0561206330552395	0.02240364374843	2	1.01591814213593	3898.29809492965	2	18617.9327731092	1	1	1	2	2019-05-24T18:23:53.447	NG_ecoli_LTEE_151_DM25	-500	866	160.825	DIA_100X_EMPTY_1x1_100ms	a1f914c1-819a-4423-a5ac-0ebfb3746353	EPI_100X_YFP_1x1_200ms_25sola	EPI_100X_RFP_1x1_200ms_25sola
214	40	10.86946201445	436	23.1780661407439	419.926605504587	589.988532110092	2004442	4597.34403669725	504.201974530001	666.032126726338	0	2142985	4915.10321100917	2814.82107889994	2211.14313806837	0	NaN	NaN	NaN	NaN	NaN	384.832737466717	0.870044224788584	37.706615648113	13.6552849355112	9.95378218880167	2.9874152736214	0.0225376163893699	0.0106825741913388	1	1.00866016847703	2934.15938891988	2	19273.5091743119	1	1	1	2	2019-05-24T18:23:53.447	NG_ecoli_LTEE_151_DM25	-500	866	160.825	DIA_100X_EMPTY_1x1_100ms	efc19313-9375-4111-a2b3-2b1702d77959	EPI_100X_YFP_1x1_200ms_25sola	EPI_100X_RFP_1x1_200ms_25sola
215	32	13.2475180505096	425	-49.9998714280538	422.327058823529	895.216470588235	1342545	3158.92941176471	504.201974530001	666.032126726338	0	1708283	4019.48941176471	2814.82107889994	2211.14313806837	0	NaN	NaN	NaN	NaN	NaN	353.937641090516	0.874766872312547	32.2277647321911	17.4291994687334	10.6272548672779	5.04671582285295	0.0616072343439008	0.0238438540192132	2	1.04581615559775	2858.65837672725	1	17248.2847058824	1	1	1	2	2019-05-24T18:23:53.447	NG_ecoli_LTEE_151_DM25	-500	866	160.825	DIA_100X_EMPTY_1x1_100ms	0f152416-8c7d-4d93-94be-7c03b9a7cef1	EPI_100X_YFP_1x1_200ms_25sola	EPI_100X_RFP_1x1_200ms_25sola
216	30	13.4000030316347	402	42.293314743799	424.281094527363	1554.4552238806	1540486	3832.05472636816	504.201974530001	666.032126726338	0	752631	1872.21641791045	2814.82107889994	2211.14313806837	0	NaN	NaN	NaN	NaN	NaN	323.115221124327	0.999607579519794	26.8065215841308	14.7509738539315	11.6437508202909	3.71961053058376	0.0289097337601835	0.0130360115582199	1	1.00866346047895	2854.40866192578	0	16332.3905472637	1	1	1	2	2019-05-24T18:23:53.447	NG_ecoli_LTEE_151_DM25	-500	866	160.825	DIA_100X_EMPTY_1x1_100ms	37a517ad-a208-4298-b506-d0f70c7e9a32	EPI_100X_YFP_1x1_200ms_25sola	EPI_100X_RFP_1x1_200ms_25sola
217	26	14.617225475864	380	21.1151013018046	422.621052631579	1133.51842105263	1073501	2825.00263157895	504.201974530001	666.032126726338	0	838977	2207.83421052632	2814.82107889994	2211.14313806837	0	NaN	NaN	NaN	NaN	NaN	303.509295005826	0.999959010670496	22.1252626916701	17.732324442852	13.0489316092448	4.92496145186827	0.0228959059291182	0.0112599920534347	1	1.00437584621445	2958.8859594093	1	14409.6026315789	1	1	1	2	2019-05-24T18:23:53.447	NG_ecoli_LTEE_151_DM25	-500	866	160.825	DIA_100X_EMPTY_1x1_100ms	aefb8903-143d-4873-ad1c-6ca1e715e1b1	EPI_100X_YFP_1x1_200ms_25sola	EPI_100X_RFP_1x1_200ms_25sola
218	25	12.43296397551	311	33.7903938191739	424.331189710611	621.56270096463	1555617	5001.98392282958	504.201974530001	666.032126726338	0	796595	2561.39871382637	2814.82107889994	2211.14313806837	0	NaN	NaN	NaN	NaN	NaN	259.814724821757	0.990062921347552	23.484908681028	13.4042575935663	10.5386638626406	3.29647084709003	0.0274713552910166	0.0155756113329128	0	1.00893850829067	2048.56553762803	2	18639.0450160772	1	1	1	2	2019-05-24T18:23:53.447	NG_ecoli_LTEE_151_DM25	-500	866	160.825	DIA_100X_EMPTY_1x1_100ms	ce17c5e6-ec7b-447a-b602-1e014746674f	EPI_100X_YFP_1x1_200ms_25sola	EPI_100X_RFP_1x1_200ms_25sola
219	36	14.8002864016357	534	49.4692643711143	429.147940074906	686.985018726592	7642628	14312.0374531835	504.201974530001	666.032126726338	0	907062	1698.61797752809	2814.82107889994	2211.14313806837	0	NaN	NaN	NaN	NaN	NaN	419.999513217568	0.997712035756782	34.2170050497331	14.7002126839463	12.0148879885364	3.44737898176005	0.0166195042149749	0.0061026983550227	2	1.00309988794735	3879.46044320972	1	16270.3745318352	1	1	1	2	2019-05-24T18:23:53.447	NG_ecoli_LTEE_151_DM25	-500	866	160.825	DIA_100X_EMPTY_1x1_100ms	ee78eac7-e5d7-4305-891f-3bf0057acabb	EPI_100X_YFP_1x1_200ms_25sola	EPI_100X_RFP_1x1_200ms_25sola
220	43	13.9843043124271	601	48.2332825251236	431.096505823627	865.682196339434	12312389	20486.5041597338	504.201974530001	666.032126726338	0	2460635	4094.23460898502	2814.82107889994	2211.14313806837	0	NaN	NaN	NaN	NaN	NaN	483.397633346858	0.91756952389933	41.4548612437349	14.1390297764932	11.2969793559271	2.97375492421694	0.0186629223098132	0.0108975757621351	1	1.00506999586601	4155.18167946207	2	16856.690515807	1	1	1	2	2019-05-24T18:23:53.447	NG_ecoli_LTEE_151_DM25	-500	866	160.825	DIA_100X_EMPTY_1x1_100ms	779ea0c6-be65-4972-899c-23ef34cb3d58	EPI_100X_YFP_1x1_200ms_25sola	EPI_100X_RFP_1x1_200ms_25sola
221	31	15.1144913761764	469	31.4777743838134	432.452025586354	1984.05117270789	2882256	6145.53518123667	504.201974530001	666.032126726338	0	1633112	3482.11513859275	2814.82107889994	2211.14313806837	0	NaN	NaN	NaN	NaN	NaN	395.868468114487	0.98282536029142	31.1750789579993	14.9906901087998	12.2468961130896	3.7123637973991	0.0226891356577675	0.0108201518239438	0	1.00694611428236	3672.39604659286	2	16840	1	1	1	2	2019-05-24T18:23:53.447	NG_ecoli_LTEE_151_DM25	-500	866	160.825	DIA_100X_EMPTY_1x1_100ms	a0c779b2-75a3-4d81-af13-86f394c033a1	EPI_100X_YFP_1x1_200ms_25sola	EPI_100X_RFP_1x1_200ms_25sola
222	26	13.2527714778293	345	38.0057580640686	432.014492753623	1149.89275362319	753620	2184.40579710145	504.201974530001	666.032126726338	0	1556890	4512.72463768116	2814.82107889994	2211.14313806837	0	NaN	NaN	NaN	NaN	NaN	292.935357995048	0.999876989789507	23.5537716236167	15.41650696462	12.0260416899433	3.9609375381682	0.018287468014501	0.0108151191778595	0	1.00433240167664	2675.44329875837	1	16045.2869565217	1	1	1	2	2019-05-24T18:23:53.447	NG_ecoli_LTEE_151_DM25	-500	866	160.825	DIA_100X_EMPTY_1x1_100ms	d42fa9e4-a1c6-408b-b8f7-d3106d5f8afe	EPI_100X_YFP_1x1_200ms_25sola	EPI_100X_RFP_1x1_200ms_25sola
223	24	14.2473250472199	342	-29.5915064680163	436.052631578947	1456.79532163743	220546	644.87134502924	504.201974530001	666.032126726338	0	4585151	13406.8742690058	2814.82107889994	2211.14313806837	0	NaN	NaN	NaN	NaN	NaN	263.753545437903	0.999744789942314	21.8614282420676	15.8783587614754	11.5084890091255	4.34099719874411	0.0160659508585814	0.00775384442121251	1	1.00208346328734	2274.07627673882	0	18315.8274853801	1	1	1	2	2019-05-24T18:23:53.447	NG_ecoli_LTEE_151_DM25	-500	866	160.825	DIA_100X_EMPTY_1x1_100ms	7f9cd4e9-a07e-4026-8797-b5dfb933de8b	EPI_100X_YFP_1x1_200ms_25sola	EPI_100X_RFP_1x1_200ms_25sola
224	24	11.2775791161511	271	-48.909124991238	433.140221402214	2038.94095940959	270534	998.280442804428	504.201974530001	666.032126726338	0	3043626	11231.0922509225	2814.82107889994	2211.14313806837	0	NaN	NaN	NaN	NaN	NaN	NaN	NaN	NaN	NaN	NaN	NaN	NaN	NaN	NaN	NaN	NaN	1	19324.7453874539	1	1	1	2	2019-05-24T18:23:53.447	NG_ecoli_LTEE_151_DM25	-500	866	160.825	DIA_100X_EMPTY_1x1_100ms	c35fba97-9266-4b36-868e-d360bbcb53ba	EPI_100X_YFP_1x1_200ms_25sola	EPI_100X_RFP_1x1_200ms_25sola
225	19	8.82498203854177	168	-34.4390905971435	434.815476190476	564.910714285714	365951	2178.27976190476	504.201974530001	666.032126726338	0	1395703	8307.75595238095	2814.82107889994	2211.14313806837	0	NaN	NaN	NaN	NaN	NaN	200.037969348628	0.999300631621834	19.8350402832109	12.0556193606462	9.64217906401324	3.22461024542977	0.0132987005964237	0.00557168688091363	1	1.00064162062739	1448.34943121942	1	19267.0952380952	1	1	1	2	2019-05-24T18:23:53.447	NG_ecoli_LTEE_151_DM25	-500	866	160.825	DIA_100X_EMPTY_1x1_100ms	baa11bc7-2fe0-4746-90ab-74b1f2f4442a	EPI_100X_YFP_1x1_200ms_25sola	EPI_100X_RFP_1x1_200ms_25sola
226	21	10.6678922033113	225	1.76876306799945	439.306666666667	622.386666666667	453756	2016.69333333333	504.201974530001	666.032126726338	0	1384243	6152.19111111111	2814.82107889994	2211.14313806837	0	NaN	NaN	NaN	NaN	NaN	204.814363096575	0.999847476500607	19.589236142106	13.5848242145841	10.0112671992855	3.67686250392122	0.00397151286441653	0.00212467065782797	0	1.0001209296431	1542.00395811416	2	19401.7288888889	1	1	1	2	2019-05-24T18:23:53.447	NG_ecoli_LTEE_151_DM25	-500	866	160.825	DIA_100X_EMPTY_1x1_100ms	62faa461-5f4b-4be6-8ed7-b40b28106fc3	EPI_100X_YFP_1x1_200ms_25sola	EPI_100X_RFP_1x1_200ms_25sola
227	24	12.5076210456037	310	14.068426493095	449.677419354839	1874.14193548387	1045405	3372.27419354839	504.201974530001	666.032126726338	0	1905694	6147.4	2814.82107889994	2211.14313806837	0	NaN	NaN	NaN	NaN	NaN	254.618822936525	0.999870087472657	23.3717298618707	13.8630571799079	10.4415012806926	3.68210704222851	0.014225800006529	0.00845809140839897	0	1.00263300702891	2001.27436085761	1	17495.2580645161	1	1	1	2	2019-05-24T18:23:53.447	NG_ecoli_LTEE_151_DM25	-500	866	160.825	DIA_100X_EMPTY_1x1_100ms	920eb4b1-6a4f-4bcd-94c3-65ea4661ba31	EPI_100X_YFP_1x1_200ms_25sola	EPI_100X_RFP_1x1_200ms_25sola
228	23	13.8409925514424	321	-39.6614727868473	448.82554517134	1919.57943925234	6388462	19901.7507788162	504.201974530001	666.032126726338	0	502354	1564.96573208723	2814.82107889994	2211.14313806837	0	NaN	NaN	NaN	NaN	NaN	255.273890183847	0.999902992716761	21.1875989513679	15.5732432174051	11.6359691503084	4.14779394538161	0.00864239413471289	0.00388952481041986	1	1.00046379572506	2253.08070052695	0	15698.9221183801	1	1	1	2	2019-05-24T18:23:53.447	NG_ecoli_LTEE_151_DM25	-500	866	160.825	DIA_100X_EMPTY_1x1_100ms	4e82f702-c36d-49a5-89e9-7ceef483c4eb	EPI_100X_YFP_1x1_200ms_25sola	EPI_100X_RFP_1x1_200ms_25sola
229	25	14.6960866215844	368	16.2983959535912	448.361413043478	837.347826086957	1926152	5234.10869565217	504.201974530001	666.032126726338	0	669229	1818.55706521739	2814.82107889994	2211.14313806837	0	NaN	NaN	NaN	NaN	NaN	300.981570012449	0.999709205455184	24.0508380732833	15.1149303234979	12.1006344565266	3.91013677689223	0.0182016701320928	0.00821278864647743	1	1.00280332022796	2765.89939376562	1	16355.7717391304	1	1	1	2	2019-05-24T18:23:53.447	NG_ecoli_LTEE_151_DM25	-500	866	160.825	DIA_100X_EMPTY_1x1_100ms	38cdb86d-8fb1-41d8-8a26-59bfd7c161e3	EPI_100X_YFP_1x1_200ms_25sola	EPI_100X_RFP_1x1_200ms_25sola
230	24	16.9573492400421	408	-49.9806845064972	449.129901960784	1000.70833333333	1145091	2806.59558823529	504.201974530001	666.032126726338	0	783455	1920.23284313725	2814.82107889994	2211.14313806837	0	NaN	NaN	NaN	NaN	NaN	308.55364103853	0.999934405043121	20.9441551686843	18.7409812580895	13.6951100523967	5.13001569486042	0.0720111730651652	0.0347415920333928	0	1.04049443124841	3085.20325743563	0	15482.4583333333	1	1	1	2	2019-05-24T18:23:53.447	NG_ecoli_LTEE_151_DM25	-500	866	160.825	DIA_100X_EMPTY_1x1_100ms	3d485b24-2569-465c-ab84-fbd656e3aa55	EPI_100X_YFP_1x1_200ms_25sola	EPI_100X_RFP_1x1_200ms_25sola
231	40	13.49391828649	540	38.4781203515731	459.868518518518	600.725925925926	1165577	2158.47592592593	504.201974530001	666.032126726338	0	3284163	6081.78333333333	2814.82107889994	2211.14313806837	0	NaN	NaN	NaN	NaN	NaN	416.053328270305	0.970275615856199	34.4547996137297	15.683830277779	11.6577242885998	3.61900707117575	0.0647586786450412	0.0213128443859087	1	1.03331106987862	3677.62268308365	1	17473.8907407407	1	1	1	2	2019-05-24T18:23:53.447	NG_ecoli_LTEE_151_DM25	-500	866	160.825	DIA_100X_EMPTY_1x1_100ms	3e2d7951-81cc-47cf-97e4-28532c69bb25	EPI_100X_YFP_1x1_200ms_25sola	EPI_100X_RFP_1x1_200ms_25sola
232	34	12.3763156912622	422	44.2256480969117	453.398104265403	695.452606635071	2381693	5643.82227488152	504.201974530001	666.032126726338	0	1016351	2408.41469194313	2814.82107889994	2211.14313806837	0	NaN	NaN	NaN	NaN	NaN	429.612029075108	0.961731254545063	34.5881915318577	16.6260941479763	12.1019819981396	3.60124761760199	0.0372910934292477	0.0145237615304163	1	1.01544214722921	3978.60424560019	3	18770.2203791469	1	1	1	2	2019-05-24T18:23:53.447	NG_ecoli_LTEE_151_DM25	-500	866	160.825	DIA_100X_EMPTY_1x1_100ms	042ccc5f-34e8-40b5-83bd-7a684dc1a0cc	EPI_100X_YFP_1x1_200ms_25sola	EPI_100X_RFP_1x1_200ms_25sola
233	29	13.6042634331762	399	37.3387286365031	454.543859649123	1364.76441102757	7863131	19707.0952380952	504.201974530001	666.032126726338	0	1164071	2917.47117794486	2814.82107889994	2211.14313806837	0	NaN	NaN	NaN	NaN	NaN	316.140215938534	0.997265743335242	27.2300940786938	13.5229725658623	11.3094766191218	3.28369401177428	0.0192887765134818	0.0108652017541952	0	1.00578732387265	2735.42012211883	1	16146.8395989975	1	1	1	2	2019-05-24T18:23:53.447	NG_ecoli_LTEE_151_DM25	-500	866	160.825	DIA_100X_EMPTY_1x1_100ms	f7b3f6a0-3e70-4a44-aa42-ff92f71199fa	EPI_100X_YFP_1x1_200ms_25sola	EPI_100X_RFP_1x1_200ms_25sola
234	28	13.4950964618705	379	44.2114924978138	452.250659630607	1809.80474934037	865602	2283.91029023747	504.201974530001	666.032126726338	0	1727974	4559.2981530343	2814.82107889994	2211.14313806837	0	NaN	NaN	NaN	NaN	NaN	321.940395040917	0.997637994817163	26.8746603020041	14.5391509265076	11.6957899926863	3.46212178717831	0.0094865858199009	0.00485432284852505	1	1.00113202611146	2887.30051260896	1	16419.4353562005	1	1	1	2	2019-05-24T18:23:53.447	NG_ecoli_LTEE_151_DM25	-500	866	160.825	DIA_100X_EMPTY_1x1_100ms	de13cb38-2ce3-4216-a6d2-d44ac3432bb1	EPI_100X_YFP_1x1_200ms_25sola	EPI_100X_RFP_1x1_200ms_25sola
235	28	16.6696369146942	467	1.01221974409913	455.929336188437	33.3490364025696	17067215	36546.4989293362	504.201974530001	666.032126726338	0	599636	1284.01713062098	2814.82107889994	2211.14313806837	0	NaN	NaN	NaN	NaN	NaN	368.083178617444	0.999845945123133	24.940608835089	18.0475558793619	14.2075897148003	4.65340861286833	0.0447529946689692	0.020793123240109	1	1.01867861178999	3954.00984745173	1	15435.8822269807	1	1	1	2	2019-05-24T18:23:53.447	NG_ecoli_LTEE_151_DM25	-500	866	160.825	DIA_100X_EMPTY_1x1_100ms	18466b11-5cf8-4ba2-a777-37d54b33956b	EPI_100X_YFP_1x1_200ms_25sola	EPI_100X_RFP_1x1_200ms_25sola
236	32	15.7427964143758	504	46.5802205591228	462.172619047619	898.202380952381	11185086	22192.630952381	504.201974530001	666.032126726338	0	855029	1696.48611111111	2814.82107889994	2211.14313806837	0	NaN	NaN	NaN	NaN	NaN	393.089856381138	0.994419948701125	29.1638652458333	15.7472546846352	12.9529520401161	4.06193193100687	0.0203827404545173	0.00963128515601646	2	1.00157145398247	3843.0185363671	0	13668.7023809524	1	1	1	2	2019-05-24T18:23:53.447	NG_ecoli_LTEE_151_DM25	-500	866	160.825	DIA_100X_EMPTY_1x1_100ms	774a776e-e84a-4440-b302-b8b398220489	EPI_100X_YFP_1x1_200ms_25sola	EPI_100X_RFP_1x1_200ms_25sola
237	52	13.6151951513662	708	-27.421321728325	474.988700564972	1842.34463276836	2754900	3891.10169491525	504.201974530001	666.032126726338	0	3565367	5035.8290960452	2814.82107889994	2211.14313806837	0	NaN	NaN	NaN	NaN	NaN	647.885067830984	0.830801418911105	53.1437131912477	16.2765003382095	11.7676076956175	3.92093949592623	0.049566705111388	0.0194916263910341	3	1.01464270740905	5779.87092825537	2	19042.8276836158	1	1	1	2	2019-05-24T18:23:53.447	NG_ecoli_LTEE_151_DM25	-500	866	160.825	DIA_100X_EMPTY_1x1_100ms	cf7ae003-18d6-4e69-b00f-066a9bfc2b18	EPI_100X_YFP_1x1_200ms_25sola	EPI_100X_RFP_1x1_200ms_25sola
238	38	13.8946620116719	528	49.1540787076793	463.157196969697	1556.37878787879	2993078	5668.70833333333	504.201974530001	666.032126726338	0	1615886	3060.39015151515	2814.82107889994	2211.14313806837	0	NaN	NaN	NaN	NaN	NaN	425.580746285356	0.920982842631	35.7039294274313	14.542386357551	11.5777897198075	3.18524805321618	0.029213330747939	0.00970993550485599	3	1.00805942227319	3758.86918447824	1	17286.8011363636	1	1	1	2	2019-05-24T18:23:53.447	NG_ecoli_LTEE_151_DM25	-500	866	160.825	DIA_100X_EMPTY_1x1_100ms	403671fa-43e0-41fa-aff1-7b7150914f8a	EPI_100X_YFP_1x1_200ms_25sola	EPI_100X_RFP_1x1_200ms_25sola
239	36	11.579590981958	418	14.6829530066459	469.035885167464	1578.24880382775	486095	1162.90669856459	504.201974530001	666.032126726338	0	4376996	10471.2822966507	2814.82107889994	2211.14313806837	0	NaN	NaN	NaN	NaN	NaN	389.128916089408	0.887677240374445	36.3262708205641	13.5054303058578	10.4116428999283	2.91547463765058	0.0132554835855565	0.00523328563801435	1	1.00110202676369	3092.7814092385	1	19594.0885167464	1	1	1	2	2019-05-24T18:23:53.447	NG_ecoli_LTEE_151_DM25	-500	866	160.825	DIA_100X_EMPTY_1x1_100ms	d19670b1-bfb6-4ac6-a87d-56f11954a5a6	EPI_100X_YFP_1x1_200ms_25sola	EPI_100X_RFP_1x1_200ms_25sola
240	34	14.0375651309983	478	41.7683853835948	472.426778242678	721.238493723849	3197637	6689.61715481172	504.201974530001	666.032126726338	0	1844693	3859.19037656904	2814.82107889994	2211.14313806837	0	NaN	NaN	NaN	NaN	NaN	454.737962136583	0.970122480552736	35.0269669173052	15.4158663958616	12.5765723721829	3.454844299209	0.0271005694640735	0.0103116825140276	2	1.0036964495807	4351.27971560473	2	18008.3054393305	1	1	1	2	2019-05-24T18:23:53.447	NG_ecoli_LTEE_151_DM25	-500	866	160.825	DIA_100X_EMPTY_1x1_100ms	6a2a9fb5-44f7-4858-aebc-b72c4621f7eb	EPI_100X_YFP_1x1_200ms_25sola	EPI_100X_RFP_1x1_200ms_25sola
241	37	15.1960085186396	563	49.2434787360025	469.385435168739	1816.56127886323	2988783	5308.67317939609	504.201974530001	666.032126726338	0	2625807	4663.95559502664	2814.82107889994	2211.14313806837	0	NaN	NaN	NaN	NaN	NaN	523.954584816164	0.989659548081029	37.8267636281296	18.3144169240586	13.3683735664635	4.61174373653407	0.0323377730945837	0.013714274845847	1	1.00462547592752	5309.40938314549	3	18584.4014209591	1	1	1	2	2019-05-24T18:23:53.447	NG_ecoli_LTEE_151_DM25	-500	866	160.825	DIA_100X_EMPTY_1x1_100ms	5854901f-a09d-4485-b669-b2b42972dd17	EPI_100X_YFP_1x1_200ms_25sola	EPI_100X_RFP_1x1_200ms_25sola
242	43	13.6949528195348	589	49.4511102906793	471.823429541596	695.820033955857	3146106	5341.4363327674	504.201974530001	666.032126726338	0	1566014	2658.76740237691	2814.82107889994	2211.14313806837	0	NaN	NaN	NaN	NaN	NaN	559.7211808792	0.923275918481415	43.4102710134863	15.8564863862419	12.5185022570378	3.22780351027295	0.0394793636413911	0.0169752626195016	1	1.00995430570591	5343.02396951728	2	18723.3327674024	1	1	1	2	2019-05-24T18:23:53.447	NG_ecoli_LTEE_151_DM25	-500	866	160.825	DIA_100X_EMPTY_1x1_100ms	f41329c4-58ea-4e4d-8210-42eed1637633	EPI_100X_YFP_1x1_200ms_25sola	EPI_100X_RFP_1x1_200ms_25sola
243	35	13.112082721743	459	48.293513333127	476.174291938998	1201.35076252723	1454894	3169.7037037037	504.201974530001	666.032126726338	0	2223542	4844.31808278867	2814.82107889994	2211.14313806837	0	NaN	NaN	NaN	NaN	NaN	367.465106872273	0.958409920155053	32.7109779994098	13.0368007414899	10.7705624221675	3.03326958680779	0.260035188935478	0.0177685954570348	1	1.00419350205806	2980.30131531215	0	17142.9803921569	1	1	1	2	2019-05-24T18:23:53.447	NG_ecoli_LTEE_151_DM25	-500	866	160.825	DIA_100X_EMPTY_1x1_100ms	ab6ee36c-e465-45a3-8742-f19ce5aff015	EPI_100X_YFP_1x1_200ms_25sola	EPI_100X_RFP_1x1_200ms_25sola
244	28	18.0157262778065	513	-33.0622552310762	472.056530214425	1888.11306042885	7156851	13950.9766081871	504.201974530001	666.032126726338	0	1067311	2080.52826510721	2814.82107889994	2211.14313806837	0	NaN	NaN	NaN	NaN	NaN	466.112268547657	0.994706712271045	27.0061369302462	20.0037417247806	16.4567030264519	4.90541154844299	0.0126008252097442	0.00538873259613251	1	1.00158964482658	5744.3118728778	3	15019.3372319688	1	1	1	2	2019-05-24T18:23:53.447	NG_ecoli_LTEE_151_DM25	-500	866	160.825	DIA_100X_EMPTY_1x1_100ms	b33d207a-66c5-4442-bf71-222fa64d86d9	EPI_100X_YFP_1x1_200ms_25sola	EPI_100X_RFP_1x1_200ms_25sola
245	42	11.195132810333	471	32.7845010614286	486.352441613588	400.736730360934	1020477	2166.6178343949	504.201974530001	666.032126726338	0	2701530	5735.73248407643	2814.82107889994	2211.14313806837	0	NaN	NaN	NaN	NaN	NaN	400.869349544041	0.80587253665774	40.8317619526535	13.7671156601434	9.51007318951636	3.79943907668568	0.0164242942377875	0.00915113002334102	1	1.00299921627256	2900.38546957905	1	18484.83014862	1	1	1	2	2019-05-24T18:23:53.447	NG_ecoli_LTEE_151_DM25	-500	866	160.825	DIA_100X_EMPTY_1x1_100ms	e4ce17f8-2249-48f9-9631-37d52d8428c5	EPI_100X_YFP_1x1_200ms_25sola	EPI_100X_RFP_1x1_200ms_25sola
246	25	13.6368346020704	341	-36.399223530009	483.83284457478	1366.24340175953	3781537	11089.5513196481	504.201974530001	666.032126726338	0	1063617	3119.11143695015	2814.82107889994	2211.14313806837	0	NaN	NaN	NaN	NaN	NaN	271.863822700648	0.999914456504899	20.7453369963196	16.6157670672889	12.4245458683805	4.70940878461616	0.163630313262973	0.0140861838738755	0	1.00314744530073	2515.1936210101	1	15466.8475073314	1	1	1	2	2019-05-24T18:23:53.447	NG_ecoli_LTEE_151_DM25	-500	866	160.825	DIA_100X_EMPTY_1x1_100ms	bd1d2624-2f48-4e60-a909-0396900d5593	EPI_100X_YFP_1x1_200ms_25sola	EPI_100X_RFP_1x1_200ms_25sola
247	31	12.514376983279	388	19.5264809728371	487.242268041237	1819.62886597938	581677	1499.1675257732	504.201974530001	666.032126726338	0	6369446	16416.0979381443	2814.82107889994	2211.14313806837	0	NaN	NaN	NaN	NaN	NaN	399.702406195274	0.930027770441353	31.9390394117353	17.3841986912199	12.0523989856261	4.24141673250144	0.0413124703785619	0.0156926004910568	3	1.0207676247924	3643.83524406288	2	20983.6340206186	1	1	1	2	2019-05-24T18:23:53.447	NG_ecoli_LTEE_151_DM25	-500	866	160.825	DIA_100X_EMPTY_1x1_100ms	b0a514b4-4e1d-4bc2-9a7f-e6ab0fa1d06f	EPI_100X_YFP_1x1_200ms_25sola	EPI_100X_RFP_1x1_200ms_25sola
248	42	15.546912475749	653	49.3747157846827	496.848392036753	1525.19295558959	4790410	7336.00306278714	504.201974530001	666.032126726338	0	2002842	3067.1393568147	2814.82107889994	2211.14313806837	0	NaN	NaN	NaN	NaN	NaN	505.424258958827	0.960314206160823	40.2209368661371	15.6461072816918	12.3293234593173	3.21299152014775	0.0209896107690342	0.00812838727483908	2	1.00848167720355	4801.98231879553	1	16624.5712098009	1	1	1	2	2019-05-24T18:23:53.447	NG_ecoli_LTEE_151_DM25	-500	866	160.825	DIA_100X_EMPTY_1x1_100ms	471f4a1f-0a87-4c0f-8eb0-b5063fd84c97	EPI_100X_YFP_1x1_200ms_25sola	EPI_100X_RFP_1x1_200ms_25sola
249	18	9.82481408861812	177	-49.2319634904759	487.717514124294	351.983050847458	99620	562.824858757062	504.201974530001	666.032126726338	0	2206495	12466.0734463277	2814.82107889994	2211.14313806837	0	NaN	NaN	NaN	NaN	NaN	190.225156476725	0.999705366952142	18.1723275953662	13.6545976953465	9.91569137025678	3.78785058446029	0.0188947501016546	0.00922259365559898	1	1.00205285289828	1403.28680023681	1	20736.7401129944	1	1	1	2	2019-05-24T18:23:53.447	NG_ecoli_LTEE_151_DM25	-500	866	160.825	DIA_100X_EMPTY_1x1_100ms	8b46e7ba-3ecc-44db-b19e-dc091f843e4d	EPI_100X_YFP_1x1_200ms_25sola	EPI_100X_RFP_1x1_200ms_25sola
250	21	9.66730966506903	203	-0.0330156587217079	490.024630541872	1872.25615763547	1081334	5326.7684729064	504.201974530001	666.032126726338	0	1056070	5202.31527093596	2814.82107889994	2211.14313806837	0	NaN	NaN	NaN	NaN	NaN	240.6295108422	0.995246724276236	22.6086324469835	12.9391128559468	10.155687697668	3.34257110937846	0.0321893306987414	0.0171607784067259	0	1.0106924622956	1831.3984795235	3	20222.6305418719	1	1	1	2	2019-05-24T18:23:53.447	NG_ecoli_LTEE_151_DM25	-500	866	160.825	DIA_100X_EMPTY_1x1_100ms	41366ea6-022d-40e8-bfea-3eb1f65df84c	EPI_100X_YFP_1x1_200ms_25sola	EPI_100X_RFP_1x1_200ms_25sola
251	28	16.2983818895094	457	18.0031894950487	491.630196936543	1985.4989059081	2745219	6007.04376367615	504.201974530001	666.032126726338	0	839917	1837.89277899344	2814.82107889994	2211.14313806837	0	NaN	NaN	NaN	NaN	NaN	360.745334662594	0.999929494587136	25.954800451776	17.0621176845842	13.1870634209395	4.72518665963429	0.0130019379065483	0.00575723699976489	1	1.00161269086998	3544.89817881331	0	15581.7658643326	1	1	1	2	2019-05-24T18:23:53.447	NG_ecoli_LTEE_151_DM25	-500	866	160.825	DIA_100X_EMPTY_1x1_100ms	b967ee78-9604-4a0a-8cb0-542cb8024b42	EPI_100X_YFP_1x1_200ms_25sola	EPI_100X_RFP_1x1_200ms_25sola
252	38	18.3691631996099	700	-49.8357992693524	493.928571428571	426.288571428571	1489848	2128.35428571429	504.201974530001	666.032126726338	0	2159510	3085.01428571429	2814.82107889994	2211.14313806837	0	NaN	NaN	NaN	NaN	NaN	534.715451373214	0.825022811903566	42.4097308311114	18.5337522218346	12.1232179634536	4.33785789018806	0.161616035649854	0.0396580841399	2	1.22886222107653	4895.43427564828	1	17565.17	1	1	1	2	2019-05-24T18:23:53.447	NG_ecoli_LTEE_151_DM25	-500	866	160.825	DIA_100X_EMPTY_1x1_100ms	b29545dd-f1dc-49d1-b9e4-7cef403fcf31	EPI_100X_YFP_1x1_200ms_25sola	EPI_100X_RFP_1x1_200ms_25sola
253	29	14.8592066883178	431	38.8526682417899	496.252900232019	1887.1716937355	1252341	2905.66357308585	504.201974530001	666.032126726338	0	2273706	5275.41995359629	2814.82107889994	2211.14313806837	0	NaN	NaN	NaN	NaN	NaN	407.549601490678	0.983521900246576	28.9513923986321	17.1537871236413	13.4609536043125	4.05164113019374	0.0566565554525359	0.0219294721291844	1	1.01692549049899	4120.13068798771	3	18643.3480278422	1	1	1	2	2019-05-24T18:23:53.447	NG_ecoli_LTEE_151_DM25	-500	866	160.825	DIA_100X_EMPTY_1x1_100ms	2288cf7a-161c-4e8e-a117-64035a02e23d	EPI_100X_YFP_1x1_200ms_25sola	EPI_100X_RFP_1x1_200ms_25sola
254	40	14.0759428835612	564	48.9483682055634	503.562056737589	1951.37765957447	25141902	44577.8404255319	504.201974530001	666.032126726338	0	856451	1518.53014184397	2814.82107889994	2211.14313806837	0	NaN	NaN	NaN	NaN	NaN	454.008252098014	0.901089282632201	38.6694641461904	14.3459315539267	11.5099734815484	2.90493066073244	0.0146006897057128	0.00777847428540929	2	1.00618023325533	4023.52478941279	0	15715.1897163121	1	1	1	2	2019-05-24T18:23:53.447	NG_ecoli_LTEE_151_DM25	-500	866	160.825	DIA_100X_EMPTY_1x1_100ms	2cdae8dd-68cf-46ab-bf60-a5909e190e1f	EPI_100X_YFP_1x1_200ms_25sola	EPI_100X_RFP_1x1_200ms_25sola
255	31	12.5683866579639	391	49.2316494872513	497.299232736573	332.386189258312	1433692	3666.73145780051	504.201974530001	666.032126726338	0	2684314	6865.25319693095	2814.82107889994	2211.14313806837	0	NaN	NaN	NaN	NaN	NaN	327.390988844883	0.990790943740788	28.9048448646693	13.3681993181943	10.9939381512113	3.21295142308789	0.0246185941229074	0.0106363768289151	1	1.00312078350093	2743.89256572701	2	17061.3120204604	1	1	1	2	2019-05-24T18:23:53.447	NG_ecoli_LTEE_151_DM25	-500	866	160.825	DIA_100X_EMPTY_1x1_100ms	6223b933-ae2e-4b5a-95f8-94eec7e4603b	EPI_100X_YFP_1x1_200ms_25sola	EPI_100X_RFP_1x1_200ms_25sola
256	36	11.4855399799365	414	44.0465622445909	502.632850241546	304.678743961353	405487	979.437198067633	504.201974530001	666.032126726338	0	8567572	20694.6183574879	2814.82107889994	2211.14313806837	0	NaN	NaN	NaN	NaN	NaN	398.39967914438	0.917073560064846	36.5154214639162	12.9499963666641	10.6670124293319	2.63031287669654	0.012072379204452	0.00506893605999538	1	1.00190099119134	3263.26092992024	2	19352.7149758454	1	1	1	2	2019-05-24T18:23:53.447	NG_ecoli_LTEE_151_DM25	-500	866	160.825	DIA_100X_EMPTY_1x1_100ms	85c1ffb8-dd6b-4a83-b7b5-ef4a28a5a2b2	EPI_100X_YFP_1x1_200ms_25sola	EPI_100X_RFP_1x1_200ms_25sola
257	39	13.3304234091934	520	46.5745445165837	505.644230769231	1018.21730769231	283256	544.723076923077	504.201974530001	666.032126726338	0	5624422	10816.1961538462	2814.82107889994	2211.14313806837	0	NaN	NaN	NaN	NaN	NaN	439.876528690362	0.831088574066969	40.0559916146912	12.8008144999503	10.4759459828712	2.50895833436632	0.07943616407566	0.0280925502345128	2	1.03490990907773	3452.58094774582	0	19679.9326923077	1	1	1	2	2019-05-24T18:23:53.447	NG_ecoli_LTEE_151_DM25	-500	866	160.825	DIA_100X_EMPTY_1x1_100ms	9b1d119f-d733-4690-9efc-8508d4cc0fc3	EPI_100X_YFP_1x1_200ms_25sola	EPI_100X_RFP_1x1_200ms_25sola
258	38	9.57950647288595	364	-49.8948006257981	518.296703296703	935.813186813187	6991444	19207.2637362637	504.201974530001	666.032126726338	0	1483046	4074.3021978022	2814.82107889994	2211.14313806837	0	NaN	NaN	NaN	NaN	NaN	NaN	NaN	NaN	NaN	NaN	NaN	NaN	NaN	NaN	NaN	NaN	2	18047.7225274725	1	1	1	2	2019-05-24T18:23:53.447	NG_ecoli_LTEE_151_DM25	-500	866	160.825	DIA_100X_EMPTY_1x1_100ms	6a9c9191-2a02-4da8-8ee3-2ead8645e112	EPI_100X_YFP_1x1_200ms_25sola	EPI_100X_RFP_1x1_200ms_25sola
259	14	6.62601850388647	94	-49.9958822862632	504.159574468085	1507.71276595745	213781	2274.26595744681	504.201974530001	666.032126726338	0	1142144	12150.4680851064	2814.82107889994	2211.14313806837	0	NaN	NaN	NaN	NaN	NaN	147.162403188421	0.999491798367848	16.5327344979632	11.1399979023154	8.23287429087419	3.32799183370447	0.00833844928006184	0.00441821209855988	0	1.00034540930612	880.11118650173	1	20858.8191489362	1	1	1	2	2019-05-24T18:23:53.447	NG_ecoli_LTEE_151_DM25	-500	866	160.825	DIA_100X_EMPTY_1x1_100ms	89798216-5a5e-41ee-832c-f21f51171d23	EPI_100X_YFP_1x1_200ms_25sola	EPI_100X_RFP_1x1_200ms_25sola
260	30	15.5439752670011	467	-6.55523051463296	511.867237687366	954.710920770878	458969	982.802997858672	504.201974530001	666.032126726338	0	8231131	17625.5481798715	2814.82107889994	2211.14313806837	0	NaN	NaN	NaN	NaN	NaN	370.246186119807	0.999864812847873	27.0582275037231	17.0513527722794	13.2624363628638	4.26775368097708	0.00826227253015042	0.00497245651753744	1	1.00110753228749	3737.97034345018	2	17004.6595289079	1	1	1	2	2019-05-24T18:23:53.447	NG_ecoli_LTEE_151_DM25	-500	866	160.825	DIA_100X_EMPTY_1x1_100ms	42383692-3299-4c00-b44c-5b4cd44bb865	EPI_100X_YFP_1x1_200ms_25sola	EPI_100X_RFP_1x1_200ms_25sola
261	31	12.9375333577409	401	48.6491544261953	514.840399002494	206.778054862843	1803844	4498.36408977556	504.201974530001	666.032126726338	0	1209032	3015.04239401496	2814.82107889994	2211.14313806837	0	NaN	NaN	NaN	NaN	NaN	382.174830878518	0.977994142772585	30.5738714695008	14.8434671116	12.1559109334583	3.37073561185519	0.0103184090322322	0.00515729952335309	1	1.00044894648854	3548.25918408171	3	18468.3092269327	1	1	1	2	2019-05-24T18:23:53.447	NG_ecoli_LTEE_151_DM25	-500	866	160.825	DIA_100X_EMPTY_1x1_100ms	d04122ac-0dad-40c7-8705-01e3b8e2221c	EPI_100X_YFP_1x1_200ms_25sola	EPI_100X_RFP_1x1_200ms_25sola
262	21	11.9042175272223	250	-23.900558533934	509.812	1869.316	929668	3718.672	504.201974530001	666.032126726338	0	1384433	5537.732	2814.82107889994	2211.14313806837	0	NaN	NaN	NaN	NaN	NaN	219.733428980109	0.999855212517586	19.6404869317128	14.4484288894331	10.4877861402211	4.19677587047252	0.00809699883638127	0.00210085504642262	1	1.00010663430211	1696.71843281123	2	18487.696	1	1	1	2	2019-05-24T18:23:53.447	NG_ecoli_LTEE_151_DM25	-500	866	160.825	DIA_100X_EMPTY_1x1_100ms	54e7dca1-bf79-40af-aff2-9d252bd1cc9c	EPI_100X_YFP_1x1_200ms_25sola	EPI_100X_RFP_1x1_200ms_25sola
263	39	15.1951325841246	593	-45.5514463063783	519.205733558179	753.72849915683	2577615	4346.73693086003	504.201974530001	666.032126726338	0	2660051	4485.7521079258	2814.82107889994	2211.14313806837	0	NaN	NaN	NaN	NaN	NaN	435.799556215915	0.979358557747188	33.2428145012467	16.1904446706928	12.545128177698	3.96586310965373	0.0412297119321862	0.021665595548546	2	1.00899514651555	4109.01638987523	0	16759.6188870152	1	1	1	2	2019-05-24T18:23:53.447	NG_ecoli_LTEE_151_DM25	-500	866	160.825	DIA_100X_EMPTY_1x1_100ms	86cabc66-5840-42ff-9f62-39a11047fa99	EPI_100X_YFP_1x1_200ms_25sola	EPI_100X_RFP_1x1_200ms_25sola
264	33	12.8627271363801	426	46.4484274039842	518.042253521127	229.75117370892	7315048	17171.4741784038	504.201974530001	666.032126726338	0	1072693	2518.05868544601	2814.82107889994	2211.14313806837	0	NaN	NaN	NaN	NaN	NaN	414.137377316682	0.974780942309143	34.9749872814676	13.3093880102525	11.5939226525811	2.81106710283373	0.0211628034835226	0.0123132800684289	0	1.00912728723372	3692.39576351226	3	18453.2136150235	1	1	1	2	2019-05-24T18:23:53.447	NG_ecoli_LTEE_151_DM25	-500	866	160.825	DIA_100X_EMPTY_1x1_100ms	e8091691-0652-462d-a87a-976383951e5e	EPI_100X_YFP_1x1_200ms_25sola	EPI_100X_RFP_1x1_200ms_25sola
265	26	9.37786841134863	245	-32.6056702338457	515.097959183673	975.134693877551	124741	509.14693877551	504.201974530001	666.032126726338	0	2559530	10447.0612244898	2814.82107889994	2211.14313806837	0	NaN	NaN	NaN	NaN	NaN	295.565533749512	0.910843719806976	28.8674030511887	13.7047897984204	9.8570301775805	2.94220823240105	0.0527603946893403	0.0306046844469028	0	1.05469480531103	2202.87457090119	1	20969.3102040816	1	1	1	2	2019-05-24T18:23:53.447	NG_ecoli_LTEE_151_DM25	-500	866	160.825	DIA_100X_EMPTY_1x1_100ms	70d00d76-bb69-465a-a930-d7d896278e01	EPI_100X_YFP_1x1_200ms_25sola	EPI_100X_RFP_1x1_200ms_25sola
266	39	15.1774394696797	593	48.1835638691716	521.736930860034	1389.79932546374	2427372	4093.3760539629	504.201974530001	666.032126726338	0	2403265	4052.72344013491	2814.82107889994	2211.14313806837	0	NaN	NaN	NaN	NaN	NaN	463.050748298121	0.96195516371624	37.531339961108	16.0320822665964	11.9747331775279	3.50214517221565	0.029174479671941	0.0137291469162475	2	1.00478406714333	4226.83837635139	0	16625.7537942664	1	1	1	2	2019-05-24T18:23:53.447	NG_ecoli_LTEE_151_DM25	-500	866	160.825	DIA_100X_EMPTY_1x1_100ms	92fdf231-7b42-47a5-942a-4c9cc1a13d62	EPI_100X_YFP_1x1_200ms_25sola	EPI_100X_RFP_1x1_200ms_25sola
267	29	15.7555375435423	457	28.9960789900274	520.002188183807	293.463894967177	4302680	9415.05470459519	504.201974530001	666.032126726338	0	2900660	6347.1772428884	2814.82107889994	2211.14313806837	0	NaN	NaN	NaN	NaN	NaN	361.372265478551	0.987417755774917	27.4774056657619	16.7499133013583	12.51311106413	4.59671324438469	0.078613409909219	0.0379541406946594	1	1.08376553280851	3379.06235093536	1	15969.6280087527	1	1	1	2	2019-05-24T18:23:53.447	NG_ecoli_LTEE_151_DM25	-500	866	160.825	DIA_100X_EMPTY_1x1_100ms	43f99f70-71f3-4f6b-a6e0-ce04bd1d32dc	EPI_100X_YFP_1x1_200ms_25sola	EPI_100X_RFP_1x1_200ms_25sola
268	32	18.0663502009938	580	9.44957509224488	526.253448275862	75.4396551724138	8708438	15014.5482758621	504.201974530001	666.032126726338	0	769549	1326.80862068966	2814.82107889994	2211.14313806837	0	NaN	NaN	NaN	NaN	NaN	436.702500484702	0.999953336898726	29.5498785525912	18.1642040140189	14.3981659996708	4.46217628608453	0.0302102707262187	0.0157405965910788	0	1.01471555900884	4811.27227014211	0	14627.3465517241	1	1	1	2	2019-05-24T18:23:53.447	NG_ecoli_LTEE_151_DM25	-500	866	160.825	DIA_100X_EMPTY_1x1_100ms	8b0fade9-9ca7-4a63-b8ce-4fdc19aed064	EPI_100X_YFP_1x1_200ms_25sola	EPI_100X_RFP_1x1_200ms_25sola
269	25	13.5587536410551	340	14.3865174895328	526.479411764706	256.120588235294	841833	2475.97941176471	504.201974530001	666.032126726338	0	1444386	4248.19411764706	2814.82107889994	2211.14313806837	0	NaN	NaN	NaN	NaN	NaN	268.22484257418	0.998491087492511	23.6218366072316	13.6387012099081	10.9082242877618	3.47449469855283	0.0259196036522908	0.0112801697582273	1	1.00328190220353	2207.55565072133	1	17371.8676470588	1	1	1	2	2019-05-24T18:23:53.447	NG_ecoli_LTEE_151_DM25	-500	866	160.825	DIA_100X_EMPTY_1x1_100ms	1b1b83e9-1f1b-4630-b0d1-81a3f57d150e	EPI_100X_YFP_1x1_200ms_25sola	EPI_100X_RFP_1x1_200ms_25sola
270	28	11.5588448913629	325	38.7108976061428	531.513846153846	222.264615384615	2182576	6715.61846153846	504.201974530001	666.032126726338	0	1143722	3519.14461538462	2814.82107889994	2211.14313806837	0	NaN	NaN	NaN	NaN	NaN	341.529252843071	0.951293159994419	28.741300531644	14.4330868576516	11.3783764244914	3.31780813949075	0.0401514320384766	0.0205075680166243	0	1.02285680289163	2922.51596060814	3	19880.7384615385	1	1	1	2	2019-05-24T18:23:53.447	NG_ecoli_LTEE_151_DM25	-500	866	160.825	DIA_100X_EMPTY_1x1_100ms	b8d46271-f86a-42e4-bbff-925f440acda3	EPI_100X_YFP_1x1_200ms_25sola	EPI_100X_RFP_1x1_200ms_25sola
271	35	12.4137985195602	436	44.4276947403798	538.623853211009	1173.4380733945	258628	593.183486238532	504.201974530001	666.032126726338	0	4677468	10728.1376146789	2814.82107889994	2211.14313806837	0	NaN	NaN	NaN	NaN	NaN	372.244053670116	0.947686898802772	35.8242776174952	14.2285990517065	10.0824465340505	3.9452027798277	0.0170769225345215	0.0065876394730481	2	1.00320976392317	2860.21828363014	0	18707.2821100917	1	1	1	2	2019-05-24T18:23:53.447	NG_ecoli_LTEE_151_DM25	-500	866	160.825	DIA_100X_EMPTY_1x1_100ms	528cd93c-3d87-4f20-9249-ab5600791618	EPI_100X_YFP_1x1_200ms_25sola	EPI_100X_RFP_1x1_200ms_25sola
272	30	16.1177269937804	484	39.4519412609991	533.462809917355	1926.6694214876	2861195	5911.55991735537	504.201974530001	666.032126726338	0	1094138	2260.61570247934	2814.82107889994	2211.14313806837	0	NaN	NaN	NaN	NaN	NaN	372.794041775996	0.998152152422623	28.117906223022	15.465630470417	12.6381230658554	4.18955023017321	0.00919205879734968	0.00114604083070674	2	1.00005373279022	3527.26443671289	0	16138.0454545455	1	1	1	2	2019-05-24T18:23:53.447	NG_ecoli_LTEE_151_DM25	-500	866	160.825	DIA_100X_EMPTY_1x1_100ms	6cbdca55-b9d2-47b4-b0bd-b4116ca1734b	EPI_100X_YFP_1x1_200ms_25sola	EPI_100X_RFP_1x1_200ms_25sola
273	37	14.8678607951303	551	49.2990181244817	546.669691470054	920.947368421053	3040787	5518.66969147005	504.201974530001	666.032126726338	0	1325767	2406.11070780399	2814.82107889994	2211.14313806837	0	NaN	NaN	NaN	NaN	NaN	436.34613734583	0.969433801639783	34.7648720720792	14.6465946715778	12.2144948451268	3.31224061338008	0.0239188581984422	0.00819335741305694	2	1.0029682123434	4073.62960396968	1	14864.4065335753	1	1	1	2	2019-05-24T18:23:53.447	NG_ecoli_LTEE_151_DM25	-500	866	160.825	DIA_100X_EMPTY_1x1_100ms	b6ff11de-4905-4672-8504-7c8e39328204	EPI_100X_YFP_1x1_200ms_25sola	EPI_100X_RFP_1x1_200ms_25sola
274	29	14.2890886023652	415	29.3609549965004	542.074698795181	208.742168674699	937105	2258.0843373494	504.201974530001	666.032126726338	0	2034458	4902.30843373494	2814.82107889994	2211.14313806837	0	NaN	NaN	NaN	NaN	NaN	336.182814523733	0.982885869145911	27.8642322806746	15.3373363779888	11.6524462427194	3.74889841897401	0.0575422161335252	0.0244271000019468	1	1.03515354289669	2971.46883195409	3	17752.2385542169	1	1	1	2	2019-05-24T18:23:53.447	NG_ecoli_LTEE_151_DM25	-500	866	160.825	DIA_100X_EMPTY_1x1_100ms	675dc7d5-295e-4ec0-89b7-6d9d3fa33dc5	EPI_100X_YFP_1x1_200ms_25sola	EPI_100X_RFP_1x1_200ms_25sola
275	29	16.2258087383298	471	13.7375187422662	545.923566878981	1681.50106157113	9245279	19629.042462845	504.201974530001	666.032126726338	0	893977	1898.04033970276	2814.82107889994	2211.14313806837	0	NaN	NaN	NaN	NaN	NaN	364.088832277453	0.999051535978131	25.932632315694	16.7508827250379	13.3257428926399	4.48921275967929	0.048529276384805	0.0269918795836471	0	1.0352132340519	3616.75710483597	1	14701.9596602972	1	1	1	2	2019-05-24T18:23:53.447	NG_ecoli_LTEE_151_DM25	-500	866	160.825	DIA_100X_EMPTY_1x1_100ms	ddd640e6-1ef8-4636-ace5-db8d9e4afbf8	EPI_100X_YFP_1x1_200ms_25sola	EPI_100X_RFP_1x1_200ms_25sola
276	32	16.937435446276	542	-49.8922733272543	550.547970479705	501.865313653137	1255539	2316.4926199262	504.201974530001	666.032126726338	0	4177571	7707.69557195572	2814.82107889994	2211.14313806837	0	NaN	NaN	NaN	NaN	NaN	430.673321560401	0.75905662972204	38.0222010044148	17.6179428303484	10.575523095898	3.99017240501787	0.161232183584983	0.0630395138754695	2	1.50379167873033	3339.87990553762	1	18617.0774907749	1	1	1	2	2019-05-24T18:23:53.447	NG_ecoli_LTEE_151_DM25	-500	866	160.825	DIA_100X_EMPTY_1x1_100ms	3d24a126-e585-443e-a070-bbbc5df36af5	EPI_100X_YFP_1x1_200ms_25sola	EPI_100X_RFP_1x1_200ms_25sola
277	32	16.9995334355518	544	-49.8106700123134	550.900735294118	526.365808823529	1367184	2513.20588235294	504.201974530001	666.032126726338	0	2615941	4808.71507352941	2814.82107889994	2211.14313806837	0	NaN	NaN	NaN	NaN	NaN	502.039828048121	0.757951021453671	44.3582802643025	21.8539277880395	11.5709647910814	5.12268929409293	0.155680469788065	0.0663198605123374	2	1.97705230207067	4664.48527143986	2	19727.0588235294	1	1	1	2	2019-05-24T18:23:53.447	NG_ecoli_LTEE_151_DM25	-500	866	160.825	DIA_100X_EMPTY_1x1_100ms	24666bea-ad2a-4cf0-95c3-7d5e940883ee	EPI_100X_YFP_1x1_200ms_25sola	EPI_100X_RFP_1x1_200ms_25sola
278	36	14.9445789443521	538	44.8246089483573	556.624535315985	1527.64498141264	2892257	5375.94237918216	504.201974530001	666.032126726338	0	1856557	3450.84944237918	2814.82107889994	2211.14313806837	0	NaN	NaN	NaN	NaN	NaN	435.750615258041	0.971538873950745	34.4617460916348	14.814735272393	12.2639792900592	3.35085768417731	0.00693841474598504	0.00321704866245329	1	1.00019902019647	4070.89571014639	1	16005.7379182156	1	1	1	2	2019-05-24T18:23:53.447	NG_ecoli_LTEE_151_DM25	-500	866	160.825	DIA_100X_EMPTY_1x1_100ms	f0b7782b-c590-45b0-9de0-311f5b9b7cf3	EPI_100X_YFP_1x1_200ms_25sola	EPI_100X_RFP_1x1_200ms_25sola
279	39	14.4181813147651	562	48.6916944535434	558.357651245552	548.11921708185	1969422	3504.30960854093	504.201974530001	666.032126726338	0	1188954	2115.57651245552	2814.82107889994	2211.14313806837	0	NaN	NaN	NaN	NaN	NaN	487.078658729753	0.941866160177282	37.7147248767628	15.6984832094321	12.5732403999733	3.38816877671416	0.0285809593689691	0.011036105717768	0	1.00943809227266	4682.68844829239	1	16533.2953736655	1	1	1	2	2019-05-24T18:23:53.447	NG_ecoli_LTEE_151_DM25	-500	866	160.825	DIA_100X_EMPTY_1x1_100ms	e9ff31f2-0fd5-4fae-a22e-2f97a0d3c44e	EPI_100X_YFP_1x1_200ms_25sola	EPI_100X_RFP_1x1_200ms_25sola
280	33	14.9135411228689	493	47.5869397148551	557.695740365112	1040.79310344828	1628084	3302.40162271805	504.201974530001	666.032126726338	0	1460411	2962.29411764706	2814.82107889994	2211.14313806837	0	NaN	NaN	NaN	NaN	NaN	371.352932297397	0.991715522006166	29.3647061770899	14.7216033572763	12.2508871066622	3.57853633667598	0.0233106433484674	0.0103968165590057	1	1.00286886271796	3461.39065337769	0	16607.9208924949	1	1	1	2	2019-05-24T18:23:53.447	NG_ecoli_LTEE_151_DM25	-500	866	160.825	DIA_100X_EMPTY_1x1_100ms	647f5fa4-d164-4eb8-a92b-a547994c49c4	EPI_100X_YFP_1x1_200ms_25sola	EPI_100X_RFP_1x1_200ms_25sola
281	42	14.2380180005803	598	-34.5803173061196	562.148829431438	1261.44816053512	2475646	4139.8762541806	504.201974530001	666.032126726338	0	1575774	2635.07357859532	2814.82107889994	2211.14313806837	0	NaN	NaN	NaN	NaN	NaN	555.593439269462	0.950897322247271	42.7847456083328	14.7075116319454	12.7034396313967	3.07877417816638	0.0203457006733806	0.00982005550519282	2	1.00139588743024	5422.77383173197	2	18369.4030100334	1	1	1	2	2019-05-24T18:23:53.447	NG_ecoli_LTEE_151_DM25	-500	866	160.825	DIA_100X_EMPTY_1x1_100ms	c29c97f9-cbbc-4675-8aa5-5622eccd257c	EPI_100X_YFP_1x1_200ms_25sola	EPI_100X_RFP_1x1_200ms_25sola
282	41	13.8319305085967	567	-13.1048079112059	564.795414462081	117.453262786596	2401921	4236.19223985891	504.201974530001	666.032126726338	0	761384	1342.82892416226	2814.82107889994	2211.14313806837	0	NaN	NaN	NaN	NaN	NaN	466.711506041868	0.818064181439893	45.0235156034908	13.3334078928648	10.0033009351062	3.33097326244246	0.0735935673476218	0.028155979748963	1	1.11242567392433	3538.47354461127	0	17004.6031746032	1	1	1	2	2019-05-24T18:23:53.447	NG_ecoli_LTEE_151_DM25	-500	866	160.825	DIA_100X_EMPTY_1x1_100ms	4120954e-37c2-4d53-87b4-f9222c21cc7d	EPI_100X_YFP_1x1_200ms_25sola	EPI_100X_RFP_1x1_200ms_25sola
283	20	9.23667258829671	186	-31.1169752592603	559.274193548387	1416.27956989247	120583	648.295698924731	504.201974530001	666.032126726338	0	2012412	10819.4193548387	2814.82107889994	2211.14313806837	0	NaN	NaN	NaN	NaN	NaN	207.056334309125	0.999339475033664	21.4402656545682	12.1105554985447	9.10214597724502	3.35357389419251	0.0143956547158859	0.00631003917830528	1	1.00101371716309	1395.10738006948	1	20559.247311828	1	1	1	2	2019-05-24T18:23:53.447	NG_ecoli_LTEE_151_DM25	-500	866	160.825	DIA_100X_EMPTY_1x1_100ms	3c3c62f6-0d56-43f7-b0d0-84f90e46fccd	EPI_100X_YFP_1x1_200ms_25sola	EPI_100X_RFP_1x1_200ms_25sola
284	20	9.68234598564876	194	-15.6756048709728	560.979381443299	204.077319587629	131380	677.216494845361	504.201974530001	666.032126726338	0	320682	1653	2814.82107889994	2211.14313806837	0	NaN	NaN	NaN	NaN	NaN	211.074600906408	0.996911069674957	21.1851922846278	12.9952442316472	9.48455024474766	3.41280294976651	0.0150597181581976	0.00635949495872857	1	1.00119418258285	1496.77242879112	1	20595.9896907216	1	1	1	2	2019-05-24T18:23:53.447	NG_ecoli_LTEE_151_DM25	-500	866	160.825	DIA_100X_EMPTY_1x1_100ms	f9eeb7c5-d216-46a2-9386-ce565ad3ecc8	EPI_100X_YFP_1x1_200ms_25sola	EPI_100X_RFP_1x1_200ms_25sola
285	38	15.6932909217984	596	48.282613140403	568.639261744966	1239.65939597315	11227067	18837.360738255	504.201974530001	666.032126726338	0	1252355	2101.26677852349	2814.82107889994	2211.14313806837	0	NaN	NaN	NaN	NaN	NaN	539.882750100423	0.97010282751541	37.4513191486643	16.9355783699629	13.965391539895	4.06187713203972	0.0306943135900197	0.0132225360814943	2	1.00701613267454	5736.71445480987	3	17323.7583892617	1	1	1	2	2019-05-24T18:23:53.447	NG_ecoli_LTEE_151_DM25	-500	866	160.825	DIA_100X_EMPTY_1x1_100ms	3ff70c8d-9a40-4f4a-aa70-be892e275ec6	EPI_100X_YFP_1x1_200ms_25sola	EPI_100X_RFP_1x1_200ms_25sola
286	12	7.69094283135344	94	-49.9998603259964	560.744680851064	1691.89361702128	168376	1791.23404255319	504.201974530001	666.032126726338	0	437114	4650.14893617021	2814.82107889994	2211.14313806837	0	NaN	NaN	NaN	NaN	NaN	132.193659510714	0.999722892322041	13.4689516475517	12.5060536515482	9.22825383485183	3.63480717182332	0.00770752209511171	0.00447880040456031	0	1.00023706294124	900.871274088385	1	19754.4468085106	1	1	1	2	2019-05-24T18:23:53.447	NG_ecoli_LTEE_151_DM25	-500	866	160.825	DIA_100X_EMPTY_1x1_100ms	27a1910d-6d09-4e38-a97e-9b200057b40f	EPI_100X_YFP_1x1_200ms_25sola	EPI_100X_RFP_1x1_200ms_25sola
287	41	13.0562075973172	535	46.1573051275281	571.714018691589	427.867289719626	398939	745.680373831776	504.201974530001	666.032126726338	0	6295273	11766.8654205607	2814.82107889994	2211.14313806837	0	NaN	NaN	NaN	NaN	NaN	466.672538622521	0.894216241144257	41.3153919017505	14.1113447987514	11.0122406731997	2.70440058332056	0.0381866393252342	0.00999880277172485	3	1.00558490519066	3935.0762014199	0	18736.2990654206	1	1	1	2	2019-05-24T18:23:53.447	NG_ecoli_LTEE_151_DM25	-500	866	160.825	DIA_100X_EMPTY_1x1_100ms	6ab92135-6473-431c-899f-bc3cb28feb4b	EPI_100X_YFP_1x1_200ms_25sola	EPI_100X_RFP_1x1_200ms_25sola
288	30	13.7667293768259	413	47.9631807589931	573.939467312349	1513.17433414044	8225831	19917.2663438257	504.201974530001	666.032126726338	0	1058453	2562.8401937046	2814.82107889994	2211.14313806837	0	NaN	NaN	NaN	NaN	NaN	350.605561586417	0.999076568198629	27.3449479450368	15.4611045963116	12.3237292886067	4.13942004188933	0.0122859715802635	0.00532270958958298	1	1.00154690223146	3261.75458712803	2	16596.2203389831	1	1	1	2	2019-05-24T18:23:53.447	NG_ecoli_LTEE_151_DM25	-500	866	160.825	DIA_100X_EMPTY_1x1_100ms	b23aa250-ac6b-4306-9a67-8242e437f157	EPI_100X_YFP_1x1_200ms_25sola	EPI_100X_RFP_1x1_200ms_25sola
289	26	14.858527302349	387	31.3423204889839	572.679586563307	31.1808785529716	721565	1864.50904392765	504.201974530001	666.032126726338	0	3059363	7905.33074935401	2814.82107889994	2211.14313806837	0	NaN	NaN	NaN	NaN	NaN	324.981947188391	0.999580778960499	24.2305483065071	16.3617035304282	13.023809192139	4.1850958424045	0.0127908452423795	0.00583293180380535	0	1.00130641883905	3227.96764429528	1	16114.4031007752	1	1	1	2	2019-05-24T18:23:53.447	NG_ecoli_LTEE_151_DM25	-500	866	160.825	DIA_100X_EMPTY_1x1_100ms	211a0920-dc60-423a-b577-208ed32fcd27	EPI_100X_YFP_1x1_200ms_25sola	EPI_100X_RFP_1x1_200ms_25sola
290	25	13.5083213714415	338	9.59464844649778	575.544378698225	1495.95266272189	4330073	12810.8668639053	504.201974530001	666.032126726338	0	886600	2623.07692307692	2814.82107889994	2211.14313806837	0	NaN	NaN	NaN	NaN	NaN	282.565499351236	0.999901106628021	22.6451955907604	15.6907097809361	11.7201897602968	4.47313622739235	0.0317159247870741	0.0166502098841917	0	1.01046674344588	2443.06625027435	1	16143.7366863905	1	1	1	2	2019-05-24T18:23:53.447	NG_ecoli_LTEE_151_DM25	-500	866	160.825	DIA_100X_EMPTY_1x1_100ms	5c32abcc-ba1a-4a7d-8c04-1d23d6030e73	EPI_100X_YFP_1x1_200ms_25sola	EPI_100X_RFP_1x1_200ms_25sola
291	40	16.1594841892342	647	-49.9947927012654	582.877897990726	303.723338485317	967678	1495.63833075734	504.201974530001	666.032126726338	0	3693505	5708.66306027821	2814.82107889994	2211.14313806837	0	NaN	NaN	NaN	NaN	NaN	506.785797900061	0.772908247132636	42.3928274839862	17.2981509927472	11.3034860205253	3.73845119343662	0.146476200332213	0.0366631967446047	3	1.15186313796914	4254.09386491923	0	17240.4806800618	1	1	1	2	2019-05-24T18:23:53.447	NG_ecoli_LTEE_151_DM25	-500	866	160.825	DIA_100X_EMPTY_1x1_100ms	c9d087ee-77ad-4004-94ee-1091e88d6d92	EPI_100X_YFP_1x1_200ms_25sola	EPI_100X_RFP_1x1_200ms_25sola
292	33	13.754932272357	454	-47.0032363170012	584.002202643172	1412.90969162996	2164444	4767.49779735683	504.201974530001	666.032126726338	0	2406813	5301.35022026432	2814.82107889994	2211.14313806837	0	NaN	NaN	NaN	NaN	NaN	413.053474517285	0.912336889754586	31.0266291298433	18.7478654826678	12.6921022215196	4.1877500985332	0.0227440696693992	0.0132061068245973	2	1.0100647116877	3925.46941824765	5	19808.0330396476	1	1	1	2	2019-05-24T18:23:53.447	NG_ecoli_LTEE_151_DM25	-500	866	160.825	DIA_100X_EMPTY_1x1_100ms	71a76fd6-b6c9-4090-9bfe-89130771361f	EPI_100X_YFP_1x1_200ms_25sola	EPI_100X_RFP_1x1_200ms_25sola
293	22	14.9115415975378	328	-34.3437120949701	583.893292682927	1660.14634146341	1219683	3718.54573170732	504.201974530001	666.032126726338	0	893112	2722.90243902439	2814.82107889994	2211.14313806837	0	NaN	NaN	NaN	NaN	NaN	264.27325553478	0.999859381709712	19.7231177028809	17.210404371559	12.6360568397926	4.96564378751304	0.0106171315168336	0.00502129272730216	1	1.00070269005549	2473.36715585947	0	15748.4176829268	1	1	1	2	2019-05-24T18:23:53.447	NG_ecoli_LTEE_151_DM25	-500	866	160.825	DIA_100X_EMPTY_1x1_100ms	aaa02da5-ed1c-4eb9-8b2d-0416629fecca	EPI_100X_YFP_1x1_200ms_25sola	EPI_100X_RFP_1x1_200ms_25sola
294	35	13.3933000920977	469	-49.8510923979836	594.89552238806	153.923240938166	478454	1020.15778251599	504.201974530001	666.032126726338	0	5695957	12144.8976545842	2814.82107889994	2211.14313806837	0	NaN	NaN	NaN	NaN	NaN	NaN	NaN	NaN	NaN	NaN	NaN	NaN	NaN	NaN	NaN	NaN	0	16378.9957356077	1	1	1	2	2019-05-24T18:23:53.447	NG_ecoli_LTEE_151_DM25	-500	866	160.825	DIA_100X_EMPTY_1x1_100ms	f333f860-a54e-4bf4-a917-9333e9e42255	EPI_100X_YFP_1x1_200ms_25sola	EPI_100X_RFP_1x1_200ms_25sola
295	27	13.1705486925464	357	37.4208349949466	588.442577030812	1245.08963585434	1069007	2994.41736694678	504.201974530001	666.032126726338	0	2573118	7207.61344537815	2814.82107889994	2211.14313806837	0	NaN	NaN	NaN	NaN	NaN	352.452072047887	0.980582160209508	28.2558862655383	15.7594254215085	11.8713072756283	4.01177453273394	0.0240403445274505	0.00937373185925081	1	1.00141767672277	3127.48984269002	3	18835.675070028	1	1	1	2	2019-05-24T18:23:53.447	NG_ecoli_LTEE_151_DM25	-500	866	160.825	DIA_100X_EMPTY_1x1_100ms	527fd428-626b-4436-a40f-9b860a3dac26	EPI_100X_YFP_1x1_200ms_25sola	EPI_100X_RFP_1x1_200ms_25sola
296	23	13.6133886087589	313	-40.835495278269	586.731629392971	1438.27795527157	288506	921.744408945687	504.201974530001	666.032126726338	0	4859655	15526.054313099	2814.82107889994	2211.14313806837	0	NaN	NaN	NaN	NaN	NaN	294.970333851982	0.999930902757083	20.7549241386544	18.7745656659077	13.514482583045	5.27017045085541	0.013956681365183	0.00702727024346209	1	1.00150371106101	2977.21280007828	2	17581.7731629393	1	1	1	2	2019-05-24T18:23:53.447	NG_ecoli_LTEE_151_DM25	-500	866	160.825	DIA_100X_EMPTY_1x1_100ms	8e2d89a2-7f35-4b77-b4a4-76fd09dd4d7a	EPI_100X_YFP_1x1_200ms_25sola	EPI_100X_RFP_1x1_200ms_25sola
297	50	19.7208854669168	988	-49.8918859076451	603.313765182186	37.415991902834	2573494	2604.75101214575	504.201974530001	666.032126726338	0	17040504	17247.4736842105	2814.82107889994	2211.14313806837	0	NaN	NaN	NaN	NaN	NaN	774.931964411792	0.795269901525672	50.2546084389186	22.5271808390763	14.7523942710234	5.3548471861676	0.158024797199883	0.0376048793037902	3	1.16760789759499	8589.95317480523	1	15850.0880566802	1	1	1	2	2019-05-24T18:23:53.447	NG_ecoli_LTEE_151_DM25	-500	866	160.825	DIA_100X_EMPTY_1x1_100ms	8f578ca7-17e4-48a6-8108-667fdf3c1287	EPI_100X_YFP_1x1_200ms_25sola	EPI_100X_RFP_1x1_200ms_25sola
298	29	13.322826462651	387	43.2478843264556	591.726098191214	480.77519379845	2158799	5578.29198966408	504.201974530001	666.032126726338	0	1076232	2780.96124031008	2814.82107889994	2211.14313806837	0	NaN	NaN	NaN	NaN	NaN	320.016998083309	0.988798043952484	26.8860410476542	14.0797829798773	11.4032161545895	3.52942291570148	0.0384121468378923	0.0210407303167087	0	1.02215172678134	2745.81613134424	1	17410.811369509	1	1	1	2	2019-05-24T18:23:53.447	NG_ecoli_LTEE_151_DM25	-500	866	160.825	DIA_100X_EMPTY_1x1_100ms	869a0f2c-c170-4b96-a635-c658008da52c	EPI_100X_YFP_1x1_200ms_25sola	EPI_100X_RFP_1x1_200ms_25sola
299	39	16.3539945192453	638	-29.9442277230777	596.554858934169	1214.80564263323	1130699	1772.25548589342	504.201974530001	666.032126726338	0	6846004	10730.4137931034	2814.82107889994	2211.14313806837	0	NaN	NaN	NaN	NaN	NaN	601.305806455581	0.817221018057717	37.3089321170298	22.1970337188387	15.4020507319788	4.80888889923598	0.0369174634305582	0.0214984939915829	2	1.01335239053301	6951.2002368103	3	19340.539184953	1	1	1	2	2019-05-24T18:23:53.447	NG_ecoli_LTEE_151_DM25	-500	866	160.825	DIA_100X_EMPTY_1x1_100ms	30144389-0ed5-42b8-9c7e-925e0796a44c	EPI_100X_YFP_1x1_200ms_25sola	EPI_100X_RFP_1x1_200ms_25sola
300	25	15.1172045331843	379	3.31576988155491	596.485488126649	501.385224274406	2120424	5594.78627968338	504.201974530001	666.032126726338	0	660427	1742.55145118734	2814.82107889994	2211.14313806837	0	NaN	NaN	NaN	NaN	NaN	311.925457355214	0.998222396469101	23.4297051735082	16.9603502710579	12.6782124376436	4.31715132928882	0.0561644472436106	0.0255608166993657	1	1.02639988740468	2957.82689951183	2	15556.9604221636	1	1	1	2	2019-05-24T18:23:53.447	NG_ecoli_LTEE_151_DM25	-500	866	160.825	DIA_100X_EMPTY_1x1_100ms	67c257d5-6df1-4564-8ac3-073634191ed2	EPI_100X_YFP_1x1_200ms_25sola	EPI_100X_RFP_1x1_200ms_25sola
301	26	12.6163943224849	328	27.329393087946	597.591463414634	1386.79573170732	1836659	5599.57012195122	504.201974530001	666.032126726338	0	1221421	3723.84451219512	2814.82107889994	2211.14313806837	0	NaN	NaN	NaN	NaN	NaN	314.272778510291	0.995557245835828	25.8181340912373	14.2771479710227	11.6489494076567	3.66945468264296	0.0411052541300418	0.0216502854203509	0	1.02101485146446	2751.61869594715	2	17809.3597560976	1	1	1	2	2019-05-24T18:23:53.447	NG_ecoli_LTEE_151_DM25	-500	866	160.825	DIA_100X_EMPTY_1x1_100ms	2b5cc4a9-b7c4-4d18-9f78-5accb5234d88	EPI_100X_YFP_1x1_200ms_25sola	EPI_100X_RFP_1x1_200ms_25sola
302	26	12.9481485313738	340	38.9903310266734	600.3	563.202941176471	1138522	3348.59411764706	504.201974530001	666.032126726338	0	1284907	3779.13823529412	2814.82107889994	2211.14313806837	0	NaN	NaN	NaN	NaN	NaN	277.217470620692	0.999940833376587	23.5493030141078	14.5877081674214	11.3074360207727	3.88853110764383	0.00427919000219985	0.00209526164230995	1	1.00017732046923	2364.80980556329	0	16452.7529411765	1	1	1	2	2019-05-24T18:23:53.447	NG_ecoli_LTEE_151_DM25	-500	866	160.825	DIA_100X_EMPTY_1x1_100ms	4fbe0148-8543-41d0-963a-ef3eaafc5706	EPI_100X_YFP_1x1_200ms_25sola	EPI_100X_RFP_1x1_200ms_25sola
303	36	15.0280969040894	541	48.7639231532536	608.197781885397	1961.03512014787	3328474	6152.44731977819	504.201974530001	666.032126726338	0	869014	1606.31053604436	2814.82107889994	2211.14313806837	0	NaN	NaN	NaN	NaN	NaN	420.273687880518	0.974366120383066	33.1785302190287	14.9939690540508	12.3560900542463	3.36975495357074	0.00334984886523252	0.00136795532736242	2	1.000070174446	3978.40648708608	0	15789.865064695	1	1	1	2	2019-05-24T18:23:53.447	NG_ecoli_LTEE_151_DM25	-500	866	160.825	DIA_100X_EMPTY_1x1_100ms	c40a52be-7466-4140-9159-48adff8cad89	EPI_100X_YFP_1x1_200ms_25sola	EPI_100X_RFP_1x1_200ms_25sola
304	27	20.2425128648634	551	-49.9999994210036	604.143375680581	1423.03266787659	3965512	7196.93647912886	504.201974530001	666.032126726338	0	2968326	5387.16152450091	2814.82107889994	2211.14313806837	0	NaN	NaN	NaN	NaN	NaN	498.542529934335	0.854578965430347	NaN	NaN	NaN	NaN	NaN	NaN	NaN	NaN	NaN	3	19079.666061706	1	1	1	2	2019-05-24T18:23:53.447	NG_ecoli_LTEE_151_DM25	-500	866	160.825	DIA_100X_EMPTY_1x1_100ms	e078afba-1fe4-4d0b-8fef-09db603a9c0f	EPI_100X_YFP_1x1_200ms_25sola	EPI_100X_RFP_1x1_200ms_25sola
305	24	14.8102231267212	356	-33.4023074059215	604.637640449438	1116.36235955056	1448096	4067.68539325843	504.201974530001	666.032126726338	0	585892	1645.76404494382	2814.82107889994	2211.14313806837	0	NaN	NaN	NaN	NaN	NaN	278.70533771963	0.999939759943181	21.9570631659338	15.7268872549904	12.3496503569824	4.0263587780368	0.00302010072025794	0.00162667275195012	0	1.00008651996975	2630.10723948377	0	15985.2106741573	1	1	1	2	2019-05-24T18:23:53.447	NG_ecoli_LTEE_151_DM25	-500	866	160.825	DIA_100X_EMPTY_1x1_100ms	6975ddfd-52a8-4644-b4e0-145e6957f637	EPI_100X_YFP_1x1_200ms_25sola	EPI_100X_RFP_1x1_200ms_25sola
306	8	4.47227940891553	36	-49.9997328127418	595.972222222222	1194.47222222222	24444	679	504.201974530001	666.032126726338	0	356239	9895.52777777778	2814.82107889994	2211.14313806837	0	NaN	NaN	NaN	NaN	NaN	115.286729964461	0.999788977870228	NaN	NaN	NaN	NaN	NaN	NaN	NaN	NaN	NaN	1	20700.1666666667	1	1	1	2	2019-05-24T18:23:53.447	NG_ecoli_LTEE_151_DM25	-500	866	160.825	DIA_100X_EMPTY_1x1_100ms	8efa81b4-0c5d-4d71-842d-5b2e3c89e310	EPI_100X_YFP_1x1_200ms_25sola	EPI_100X_RFP_1x1_200ms_25sola
307	58	17.5398185271595	1017	-49.9999957290105	623.481809242871	1413.36283185841	10587811	10410.8269419862	504.201974530001	666.032126726338	0	7412121	7288.22123893805	2814.82107889994	2211.14313806837	0	NaN	NaN	NaN	NaN	NaN	902.540467466905	0.648810923319108	54.1590217268807	28.9895512315378	15.8419478636997	7.80417740481147	0.0469262810851686	0.0193667231942006	4	1.02209350360196	10675.2450203423	3	17790.0157325467	1	1	1	2	2019-05-24T18:23:53.447	NG_ecoli_LTEE_151_DM25	-500	866	160.825	DIA_100X_EMPTY_1x1_100ms	6b510c4d-a9de-4e57-9c3d-530b2d7f7252	EPI_100X_YFP_1x1_200ms_25sola	EPI_100X_RFP_1x1_200ms_25sola
308	15	7.58825685482272	114	-49.9897012668349	603.19298245614	757.789473684211	133286	1169.17543859649	504.201974530001	666.032126726338	0	1317550	11557.4561403509	2814.82107889994	2211.14313806837	0	NaN	NaN	NaN	NaN	NaN	141.268040698937	0.99971985422664	13.933701116513	12.9539393473093	9.54897392239166	3.78536952070119	0.00449925182137896	0.00243431531273961	0	1.00007147518596	997.860396482932	1	20680.1228070175	1	1	1	2	2019-05-24T18:23:53.447	NG_ecoli_LTEE_151_DM25	-500	866	160.825	DIA_100X_EMPTY_1x1_100ms	eed77212-e49f-457b-94d3-a651b5cae5f4	EPI_100X_YFP_1x1_200ms_25sola	EPI_100X_RFP_1x1_200ms_25sola
309	34	12.5943114501231	429	41.1773854199843	605.727272727273	1783.5641025641	220613	514.249417249417	504.201974530001	666.032126726338	0	7206033	16797.2797202797	2814.82107889994	2211.14313806837	0	NaN	NaN	NaN	NaN	NaN	NaN	NaN	NaN	NaN	NaN	NaN	NaN	NaN	NaN	NaN	NaN	1	17678.4149184149	1	1	1	2	2019-05-24T18:23:53.447	NG_ecoli_LTEE_151_DM25	-500	866	160.825	DIA_100X_EMPTY_1x1_100ms	7c6e57f2-af5e-481e-8839-3b38e8d1ae1c	EPI_100X_YFP_1x1_200ms_25sola	EPI_100X_RFP_1x1_200ms_25sola
310	29	15.8187166887243	459	22.6438497753654	612.662309368192	444.808278867102	9344339	20358.037037037	504.201974530001	666.032126726338	0	3298265	7185.76252723312	2814.82107889994	2211.14313806837	0	NaN	NaN	NaN	NaN	NaN	346.02696994246	0.99990525755956	26.2936807872746	16.4985018920426	12.4154267271973	4.58435871030627	0.0182873656809295	0.00747238101782473	1	1.00226712703702	3183.20471823879	0	16215.0261437909	1	1	1	2	2019-05-24T18:23:53.447	NG_ecoli_LTEE_151_DM25	-500	866	160.825	DIA_100X_EMPTY_1x1_100ms	9f21165a-ed8c-4f00-bbd9-35ec87dffbc0	EPI_100X_YFP_1x1_200ms_25sola	EPI_100X_RFP_1x1_200ms_25sola
311	41	16.6354231455842	683	-23.5280527968046	620.07467057101	741.724743777452	17957499	26292.0922401171	504.201974530001	666.032126726338	0	3282036	4805.32357247438	2814.82107889994	2211.14313806837	0	NaN	NaN	NaN	NaN	NaN	518.114582342483	0.844235076494781	38.1328191713891	18.4892277375941	13.2474980499637	4.09943341043475	0.012362838265313	0.00695774043541644	2	1.00453708651142	5256.01412737365	1	15451.5519765739	1	1	1	2	2019-05-24T18:23:53.447	NG_ecoli_LTEE_151_DM25	-500	866	160.825	DIA_100X_EMPTY_1x1_100ms	3b6d1888-85ce-487e-8bb2-c8601c63a7c1	EPI_100X_YFP_1x1_200ms_25sola	EPI_100X_RFP_1x1_200ms_25sola
312	23	8.30443721657423	192	-33.8057584309893	608	822.328125	95941	499.692708333333	504.201974530001	666.032126726338	0	2218063	11552.4114583333	2814.82107889994	2211.14313806837	0	NaN	NaN	NaN	NaN	NaN	254.153009610656	0.900466278129966	26.3657562602682	12.7165963249858	9.33246194073	2.76754050744587	0.0369998377458099	0.018681060054428	1	1.01741775505856	1803.52667128958	1	20047.6302083333	1	1	1	2	2019-05-24T18:23:53.447	NG_ecoli_LTEE_151_DM25	-500	866	160.825	DIA_100X_EMPTY_1x1_100ms	e49a9ad6-ae47-4136-b265-a0bf5079892d	EPI_100X_YFP_1x1_200ms_25sola	EPI_100X_RFP_1x1_200ms_25sola
313	23	3.75505352242636	89	-49.999998547083	614.629213483146	2045.4606741573	332949	3741	504.201974530001	666.032126726338	0	192192	2159.4606741573	2814.82107889994	2211.14313806837	0	NaN	NaN	NaN	NaN	NaN	NaN	NaN	NaN	NaN	NaN	NaN	NaN	NaN	NaN	NaN	NaN	1	17367.1573033708	1	1	1	2	2019-05-24T18:23:53.447	NG_ecoli_LTEE_151_DM25	-500	866	160.825	DIA_100X_EMPTY_1x1_100ms	a1ce3255-591e-42b8-9ef9-da7b4f812880	EPI_100X_YFP_1x1_200ms_25sola	EPI_100X_RFP_1x1_200ms_25sola
314	30	14.6333391855214	439	24.1845317780195	615.847380410023	510.423690205011	2259794	5147.59453302961	504.201974530001	666.032126726338	0	693827	1580.4715261959	2814.82107889994	2211.14313806837	0	NaN	NaN	NaN	NaN	NaN	355.650148905651	0.975459004097358	28.1631209471265	14.4573425364588	12.1157104165148	3.40148078593082	0.0450098962174086	0.0200551700845343	1	1.02095519034086	3246.89639245658	1	16247.3804100228	1	1	1	2	2019-05-24T18:23:53.447	NG_ecoli_LTEE_151_DM25	-500	866	160.825	DIA_100X_EMPTY_1x1_100ms	8bca26fd-cd65-46f9-bf9e-7c12a4b85c40	EPI_100X_YFP_1x1_200ms_25sola	EPI_100X_RFP_1x1_200ms_25sola
315	23	11.9839314296179	276	-41.4242261211771	616.623188405797	1646.48188405797	155955	565.054347826087	504.201974530001	666.032126726338	0	1208561	4378.84420289855	2814.82107889994	2211.14313806837	0	NaN	NaN	NaN	NaN	NaN	237.581979696564	0.950961367226958	22.2414933612455	12.7110350282717	9.79769691696749	3.28075647345632	0.0979204217462945	0.0503928008570228	0	1.09677305579245	1676.87938903444	0	18824.1702898551	1	1	1	2	2019-05-24T18:23:53.447	NG_ecoli_LTEE_151_DM25	-500	866	160.825	DIA_100X_EMPTY_1x1_100ms	3ea75bc3-6783-4c49-b6f7-990302d53823	EPI_100X_YFP_1x1_200ms_25sola	EPI_100X_RFP_1x1_200ms_25sola
316	23	12.4759282498323	289	-7.91960784565085	620.698961937716	2035.14186851211	1518127	5253.03460207612	504.201974530001	666.032126726338	0	581700	2012.80276816609	2814.82107889994	2211.14313806837	0	NaN	NaN	NaN	NaN	NaN	258.769704055039	0.999934976393405	21.2346902182209	14.9259485419564	11.7552488177503	3.88359371792939	0.00395644434994206	0.00191571906204973	1	1.00012123438108	2304.62072541593	1	16769.169550173	1	1	1	2	2019-05-24T18:23:53.447	NG_ecoli_LTEE_151_DM25	-500	866	160.825	DIA_100X_EMPTY_1x1_100ms	2276a326-1950-440b-8012-6a4f4235f78f	EPI_100X_YFP_1x1_200ms_25sola	EPI_100X_RFP_1x1_200ms_25sola
317	29	14.464264141046	420	37.4335676052463	625.035714285714	192.440476190476	1735213	4131.45952380952	504.201974530001	666.032126726338	0	534453	1272.50714285714	2814.82107889994	2211.14313806837	0	NaN	NaN	NaN	NaN	NaN	325.254154159348	0.999847923736699	26.1040079764647	14.785008859887	12.0701646403162	3.77089684369922	0.0110816775851921	0.00548323335654045	0	1.00134751382394	2986.91912005315	1	16041.1261904762	1	1	1	2	2019-05-24T18:23:53.447	NG_ecoli_LTEE_151_DM25	-500	866	160.825	DIA_100X_EMPTY_1x1_100ms	295383b2-f720-4a12-90c9-c9ebc4f507a0	EPI_100X_YFP_1x1_200ms_25sola	EPI_100X_RFP_1x1_200ms_25sola
318	21	12.3713556608077	261	-49.9289587133597	620.48275862069	1777.21072796935	149944	574.498084291188	504.201974530001	666.032126726338	0	4517768	17309.4559386973	2814.82107889994	2211.14313806837	0	NaN	NaN	NaN	NaN	NaN	245.991861404709	0.967318227426161	22.350732995234	16.568820305615	10.301469666852	4.08296475695957	0.0993366582391264	0.0389281378230807	2	1.06125186105084	1862.8591870671	1	18166.5402298851	1	1	1	2	2019-05-24T18:23:53.447	NG_ecoli_LTEE_151_DM25	-500	866	160.825	DIA_100X_EMPTY_1x1_100ms	dba960c2-34cd-48f7-bffa-ae0ab04e0148	EPI_100X_YFP_1x1_200ms_25sola	EPI_100X_RFP_1x1_200ms_25sola
319	35	13.9011417099662	487	-45.3885054756567	633.154004106776	586.833675564682	1174451	2411.60369609856	504.201974530001	666.032126726338	0	3410922	7003.94661190965	2814.82107889994	2211.14313806837	0	NaN	NaN	NaN	NaN	NaN	403.15681603544	0.911662338983768	33.6461678003193	18.154203004299	11.6916037821926	4.87885501431462	0.0370340101462274	0.0120439782860446	3	1.00748276318467	3612.21561817958	1	17620.1047227926	1	1	1	2	2019-05-24T18:23:53.447	NG_ecoli_LTEE_151_DM25	-500	866	160.825	DIA_100X_EMPTY_1x1_100ms	203de084-afd8-4c60-b6d8-782727c21ef4	EPI_100X_YFP_1x1_200ms_25sola	EPI_100X_RFP_1x1_200ms_25sola
320	33	9.35709139192225	310	38.087687635954	628.483870967742	831.458064516129	159294	513.851612903226	504.201974530001	666.032126726338	0	969299	3126.77096774194	2814.82107889994	2211.14313806837	0	NaN	NaN	NaN	NaN	NaN	324.874001562425	0.83534700855178	35.0424945758789	11.9489243291572	9.05203241608723	2.69646507550339	0.0311714657454754	0.0136221406737977	1	1.01604305216734	2255.15863645009	1	19572.0741935484	1	1	1	2	2019-05-24T18:23:53.447	NG_ecoli_LTEE_151_DM25	-500	866	160.825	DIA_100X_EMPTY_1x1_100ms	ddcb8798-a693-4147-8d71-cf82b3747efa	EPI_100X_YFP_1x1_200ms_25sola	EPI_100X_RFP_1x1_200ms_25sola
321	27	14.5519284082518	393	34.5176003787334	626.730279898219	1997.05089058524	605695	1541.20865139949	504.201974530001	666.032126726338	0	3007947	7653.80916030534	2814.82107889994	2211.14313806837	0	NaN	NaN	NaN	NaN	NaN	314.171579871248	0.998692866709073	24.5752664202558	15.1018915145687	12.2358494569871	3.90707049757666	0.0334383265498555	0.017186010698544	1	1.01237448961378	2889.72400823665	0	16814.4376590331	1	1	1	2	2019-05-24T18:23:53.447	NG_ecoli_LTEE_151_DM25	-500	866	160.825	DIA_100X_EMPTY_1x1_100ms	6fd9e7f4-4cd7-4a65-ade2-8b573b1e4abe	EPI_100X_YFP_1x1_200ms_25sola	EPI_100X_RFP_1x1_200ms_25sola
322	23	10.7674016330997	248	11.6955157331515	627.802419354839	1004.04435483871	220551	889.318548387097	504.201974530001	666.032126726338	0	1351923	5451.30241935484	2814.82107889994	2211.14313806837	0	NaN	NaN	NaN	NaN	NaN	242.484178812169	0.970554444117181	24.3288710589545	13.1900892152796	9.70826457181794	3.06905162398669	0.0150215150796216	0.0063218023120252	1	1.00165982279987	1800.92258568163	1	20072.7862903226	1	1	1	2	2019-05-24T18:23:53.447	NG_ecoli_LTEE_151_DM25	-500	866	160.825	DIA_100X_EMPTY_1x1_100ms	b4999b23-e297-4994-ad98-21b1ea5a44d6	EPI_100X_YFP_1x1_200ms_25sola	EPI_100X_RFP_1x1_200ms_25sola
323	39	16.2209282197852	633	28.7920754504598	633.398104265403	964.424960505529	23000310	36335.4028436019	504.201974530001	666.032126726338	0	1198329	1893.09478672986	2814.82107889994	2211.14313806837	0	NaN	NaN	NaN	NaN	NaN	497.824451605496	0.88472614546445	36.1362944917066	17.3653846843758	13.2419540502392	3.72705922593803	0.0673983409986466	0.0208216711054528	1	1.02816465889402	4976.65633368232	1	14670.4755134281	1	1	1	2	2019-05-24T18:23:53.447	NG_ecoli_LTEE_151_DM25	-500	866	160.825	DIA_100X_EMPTY_1x1_100ms	04d8f64d-54e4-46a0-9b44-173a83065a86	EPI_100X_YFP_1x1_200ms_25sola	EPI_100X_RFP_1x1_200ms_25sola
324	21	15.1500587736908	319	-49.8703039790839	629.278996865204	1898.88087774295	807727	2532.05956112853	504.201974530001	666.032126726338	0	1173535	3678.79310344828	2814.82107889994	2211.14313806837	0	NaN	NaN	NaN	NaN	NaN	251.352913701835	0.999912928478529	18.7137284242763	17.0509806856489	12.8834040180682	4.63609450358722	0.00564241287117219	0.00307367413890551	0	1.00022470584991	2439.55973450355	0	16192.0188087774	1	1	1	2	2019-05-24T18:23:53.447	NG_ecoli_LTEE_151_DM25	-500	866	160.825	DIA_100X_EMPTY_1x1_100ms	5c1b4b3d-754b-41dc-90e5-a9b3d7a3350d	EPI_100X_YFP_1x1_200ms_25sola	EPI_100X_RFP_1x1_200ms_25sola
325	30	12.6501535918201	379	19.6133939390882	636.461741424802	1315.52242744063	368690	972.796833773087	504.201974530001	666.032126726338	0	3965950	10464.2480211082	2814.82107889994	2211.14313806837	0	NaN	NaN	NaN	NaN	NaN	335.282835018572	0.97962755648512	28.6098153570962	14.117150386385	11.1628609135239	3.61493269478975	0.0462751237667847	0.0224048061141117	0	1.02974560059841	2799.98666793049	1	17872.8232189974	1	1	1	2	2019-05-24T18:23:53.447	NG_ecoli_LTEE_151_DM25	-500	866	160.825	DIA_100X_EMPTY_1x1_100ms	3f04837f-3692-4b14-b5e3-23cf535cd22e	EPI_100X_YFP_1x1_200ms_25sola	EPI_100X_RFP_1x1_200ms_25sola
[truncated: 31,667 more rows]
