# Supplementary material for: Genomic and phenotypic evolution of Escherichia coli in a novel citrate-only resource environment
Source: eLife. 2020 May 29;9:e55414. doi: 10.7554/eLife.55414 (PMC7299349; doi:10.7554/eLife.55414)
Supplement: Figure 10—source data 2. [file elife-55414-fig10-data2.zip › 20190524_NG_ecoli_LTEE_606_DM25_001.superSegger.txt]

CellID	LongAxis	ShortAxis	Area	RegionScore	XPosition	YPosition	Fluor1Sum	Fluor1Mean	Fluor1Background	Fluor1BgStd	Fluor1FociNumber	Fluor2Sum	Fluor2Mean	Fluor2Background	Fluor2BgStd	Fluor2FociNumber	Fluor3Sum	Fluor3Mean	Fluor3Background	Fluor3BgStd	Fluor3FociNumber	MeshArea	MeshSolidity	MeshAxisLength	MeshRibsLengthMax	MeshRibsLengthMean	MeshRibsLengthStd	MeshCurvatureMax	MeshCurvatureMean	MeshCurvatureInflection	MeshSinuosity	MeshVolume	NumOfNeighbors	RegionGrayVal	TimeFrames	AgeFrames	RelativeAge	xyFolder	DateTime	Folder	StageXposition	StageYposition	StageZposition	PhaseConfig	UUID	Fluo1Config	Fluo2Config	Fluo3Config
1	21	9.13454497016045	192	12.6288040887455	10.5104166666667	1716.67708333333	1242993	6473.921875	92.3204289144363	490.735781513975	2	105299	548.432291666667	274.512684841196	577.985868675936	0	NaN	NaN	NaN	NaN	NaN	NaN	NaN	NaN	NaN	NaN	NaN	NaN	NaN	NaN	NaN	NaN	0	16047.0989583333	1	1	1	1	2019-05-24T17:18:47.777	NG_ecoli_LTEE_606_DM25	-0	-0	161.475	DIA_100X_EMPTY_1x1_100ms	16c9b0b7-785c-4203-bbc0-1a2374dbc90f	EPI_100X_YFP_1x1_200ms_25sola	EPI_100X_RFP_1x1_200ms_25sola
2	26	9.23975833101278	241	46.9537077434758	12.2406639004149	931.983402489627	5693573	23624.7842323651	92.3204289144363	490.735781513975	2	88039	365.307053941909	274.512684841196	577.985868675936	0	NaN	NaN	NaN	NaN	NaN	252.305596340311	0.987792372867539	27.021594832867	10.5562914662948	9.0165440353759	2.59654244904981	0.00863331288532938	0.0041996424027748	1	1.00095592122889	1725.36536307672	0	15675.7095435685	1	1	1	1	2019-05-24T17:18:47.777	NG_ecoli_LTEE_606_DM25	-0	-0	161.475	DIA_100X_EMPTY_1x1_100ms	c7e333dc-aa71-42ac-a55a-e741483e0409	EPI_100X_YFP_1x1_200ms_25sola	EPI_100X_RFP_1x1_200ms_25sola
3	24	9.79228336489617	235	38.8143305785925	22.1957446808511	202.63829787234	1327360	5648.34042553191	92.3204289144363	490.735781513975	2	118956	506.195744680851	274.512684841196	577.985868675936	0	NaN	NaN	NaN	NaN	NaN	220.827324141404	0.991446998183057	22.8185268362052	11.5206314882677	9.29190993124127	2.90950383181739	0.0249401975320735	0.012725533544542	1	1.00592431976697	1547.34610896628	0	15964.9446808511	1	1	1	1	2019-05-24T17:18:47.777	NG_ecoli_LTEE_606_DM25	-0	-0	161.475	DIA_100X_EMPTY_1x1_100ms	d0e0ce58-dd93-4de8-b70a-0433795ad278	EPI_100X_YFP_1x1_200ms_25sola	EPI_100X_RFP_1x1_200ms_25sola
4	26	9.42419024933463	246	40.6530769431273	26.7886178861789	1497.35772357724	6781528	27567.1869918699	92.3204289144363	490.735781513975	2	129668	527.105691056911	274.512684841196	577.985868675936	0	NaN	NaN	NaN	NaN	NaN	263.564389150847	0.967271045468625	27.1656914143687	11.4333959599242	9.42047896682562	2.53322343811714	0.00760835946263012	0.00400153822843357	1	1.00021032819703	1893.46208403838	1	16480.7967479675	1	1	1	1	2019-05-24T17:18:47.777	NG_ecoli_LTEE_606_DM25	-0	-0	161.475	DIA_100X_EMPTY_1x1_100ms	cb2bc942-497e-428c-bc44-888640c0b214	EPI_100X_YFP_1x1_200ms_25sola	EPI_100X_RFP_1x1_200ms_25sola
5	27	7.51662606515578	203	43.8910224200773	28.8128078817734	1486.84729064039	2408753	11865.7783251232	92.3204289144363	490.735781513975	2	104264	513.615763546798	274.512684841196	577.985868675936	0	NaN	NaN	NaN	NaN	NaN	252.36362881307	0.963504525610817	27.7000978200642	10.5847805148039	8.85995694653545	2.35630407007519	0.0113152229479723	0.00586705675677303	0	1.00176938295243	1707.78976765928	1	16878.275862069	1	1	1	1	2019-05-24T17:18:47.777	NG_ecoli_LTEE_606_DM25	-0	-0	161.475	DIA_100X_EMPTY_1x1_100ms	26a18dc9-114b-4afd-89b8-d62178164569	EPI_100X_YFP_1x1_200ms_25sola	EPI_100X_RFP_1x1_200ms_25sola
6	34	9.30471095091575	317	37.5924268248107	39.0630914826498	1166.6119873817	2272414	7168.49842271293	92.3204289144363	490.735781513975	3	151472	477.829652996845	274.512684841196	577.985868675936	0	NaN	NaN	NaN	NaN	NaN	340.075381442794	0.923699434227084	36.1946372174821	11.220439024701	9.19574930417979	2.13149684181559	0.0199543947919625	0.00856636430674939	2	1.00733639535043	2403.8554855523	0	16398.0599369085	1	1	1	1	2019-05-24T17:18:47.777	NG_ecoli_LTEE_606_DM25	-0	-0	161.475	DIA_100X_EMPTY_1x1_100ms	e29f2f28-70ad-4740-b64d-94e3df88dc25	EPI_100X_YFP_1x1_200ms_25sola	EPI_100X_RFP_1x1_200ms_25sola
7	26	7.56282174984728	197	45.290160190289	37.7715736040609	904.456852791878	1157170	5873.95939086294	92.3204289144363	490.735781513975	2	90061	457.162436548223	274.512684841196	577.985868675936	0	NaN	NaN	NaN	NaN	NaN	244.827545467548	0.971151314619275	26.371301060155	10.7448916744706	8.92696033209813	2.55627760659553	0.0124793598868339	0.00562579517102775	1	1.00103688173853	1650.54985977203	1	16573.5939086294	1	1	1	1	2019-05-24T17:18:47.777	NG_ecoli_LTEE_606_DM25	-0	-0	161.475	DIA_100X_EMPTY_1x1_100ms	27f04448-fb24-4619-9832-fda023493bb4	EPI_100X_YFP_1x1_200ms_25sola	EPI_100X_RFP_1x1_200ms_25sola
8	32	8.46970046685485	272	44.859403944379	49.2279411764706	177.727941176471	221835	815.569852941176	92.3204289144363	490.735781513975	0	8803502	32365.8161764706	274.512684841196	577.985868675936	3	NaN	NaN	NaN	NaN	NaN	304.79882524639	0.939902563946536	33.6502599637842	11.0448669927197	8.85118511421723	2.2376006455549	0.0175862252122425	0.00667936752455055	2	1.00312280287052	2070.52821252891	1	16928.6654411765	1	1	1	1	2019-05-24T17:18:47.777	NG_ecoli_LTEE_606_DM25	-0	-0	161.475	DIA_100X_EMPTY_1x1_100ms	48e8a06c-e633-4b08-a739-87ca379feda1	EPI_100X_YFP_1x1_200ms_25sola	EPI_100X_RFP_1x1_200ms_25sola
9	30	8.90253639543857	268	48.2556626043592	48.5522388059701	907.100746268657	1674144	6246.80597014925	92.3204289144363	490.735781513975	3	113599	423.876865671642	274.512684841196	577.985868675936	0	NaN	NaN	NaN	NaN	NaN	293.754907601793	0.961853393533594	30.5100597224146	11.2050493876181	9.35886985646129	2.431806758324	0.0142945646939877	0.00815670426839076	0	1.00366734267294	2098.84204326976	1	16770.7835820896	1	1	1	1	2019-05-24T17:18:47.777	NG_ecoli_LTEE_606_DM25	-0	-0	161.475	DIA_100X_EMPTY_1x1_100ms	66384bb9-c754-4861-a4e2-c1aa874bf3d8	EPI_100X_YFP_1x1_200ms_25sola	EPI_100X_RFP_1x1_200ms_25sola
10	36	8.74992187060909	315	48.6302352774444	64.2380952380952	1996.23174603175	3120041	9904.89206349206	92.3204289144363	490.735781513975	4	155848	494.755555555556	274.512684841196	577.985868675936	0	NaN	NaN	NaN	NaN	NaN	333.005726782603	0.947947543724782	35.7389370325866	10.7009387941756	9.12366226966942	2.15939695702984	0.0110383170746134	0.00503957834766552	2	1.00250080075994	2336.52221199465	0	16275.7523809524	1	1	1	1	2019-05-24T17:18:47.777	NG_ecoli_LTEE_606_DM25	-0	-0	161.475	DIA_100X_EMPTY_1x1_100ms	d75544fd-7b17-4f41-b843-c7d8230d7162	EPI_100X_YFP_1x1_200ms_25sola	EPI_100X_RFP_1x1_200ms_25sola
11	24	10.2628614871234	247	41.571410103621	65.4736842105263	676.323886639676	5555918	22493.5951417004	92.3204289144363	490.735781513975	2	90430	366.113360323887	274.512684841196	577.985868675936	0	NaN	NaN	NaN	NaN	NaN	251.145616006075	0.985668790007914	25.4287131845359	11.301877937184	9.47375306391497	2.90889620384893	0.0125387733071036	0.00653737247757988	0	1.00193304740599	1792.49678651613	0	15883.7570850202	1	1	1	1	2019-05-24T17:18:47.777	NG_ecoli_LTEE_606_DM25	-0	-0	161.475	DIA_100X_EMPTY_1x1_100ms	99766ec3-0655-4050-9551-54e2e85413f7	EPI_100X_YFP_1x1_200ms_25sola	EPI_100X_RFP_1x1_200ms_25sola
12	30	8.84348866337568	266	48.1302874911793	73.6503759398496	726.018796992481	1022116	3842.54135338346	92.3204289144363	490.735781513975	3	91734	344.864661654135	274.512684841196	577.985868675936	0	NaN	NaN	NaN	NaN	NaN	284.736081968413	0.968935012207524	30.4880305547753	10.809825080262	9.04852047639487	2.40858370153835	0.0109658611662911	0.00482688648889195	1	1.00160940645291	1960.53409517514	0	16149.5488721805	1	1	1	1	2019-05-24T17:18:47.777	NG_ecoli_LTEE_606_DM25	-0	-0	161.475	DIA_100X_EMPTY_1x1_100ms	560dceef-6b62-4e12-a250-4873f1105cd9	EPI_100X_YFP_1x1_200ms_25sola	EPI_100X_RFP_1x1_200ms_25sola
13	36	8.98898254980591	324	47.3330364854951	74.2160493827161	176.475308641975	4497490	13881.1419753086	92.3204289144363	490.735781513975	3	2012581	6211.66975308642	274.512684841196	577.985868675936	2	NaN	NaN	NaN	NaN	NaN	340.883583814102	0.911919205823992	36.8643194861653	11.0542305589961	9.01587005745309	2.21157120370525	0.0217854833081409	0.00908748508372954	2	1.00353387197109	2353.48475862097	1	17372.1728395062	1	1	1	1	2019-05-24T17:18:47.777	NG_ecoli_LTEE_606_DM25	-0	-0	161.475	DIA_100X_EMPTY_1x1_100ms	62709f89-293e-4ec1-9ea2-79aee6a6c6b8	EPI_100X_YFP_1x1_200ms_25sola	EPI_100X_RFP_1x1_200ms_25sola
14	36	9.35893650335945	338	48.4049182866454	74.8372781065089	1183.26331360947	1998749	5913.45857988166	92.3204289144363	490.735781513975	3	165448	489.491124260355	274.512684841196	577.985868675936	0	NaN	NaN	NaN	NaN	NaN	351.851008349628	0.946169555864782	37.5969163929884	10.6924106427201	9.03939489557966	2.32060556134531	0.0164379503927401	0.00572766445472315	2	1.00145430813107	2412.79723684373	0	16359.0680473373	1	1	1	1	2019-05-24T17:18:47.777	NG_ecoli_LTEE_606_DM25	-0	-0	161.475	DIA_100X_EMPTY_1x1_100ms	d2b56d8d-b4ce-4e82-b83e-0b8ebe5b070b	EPI_100X_YFP_1x1_200ms_25sola	EPI_100X_RFP_1x1_200ms_25sola
15	36	9.5645261167766	345	46.603854306927	87.2289855072464	1248.52753623188	3524003	10214.5014492754	92.3204289144363	490.735781513975	2	190997	553.614492753623	274.512684841196	577.985868675936	0	NaN	NaN	NaN	NaN	NaN	353.332593064483	0.915781227321293	37.5304360845232	10.9223519222387	9.1898497346194	2.17820077195189	0.0221795831012955	0.0116077506415923	1	1.01329377024827	2489.37493535867	0	16382.0637681159	1	1	1	1	2019-05-24T17:18:47.777	NG_ecoli_LTEE_606_DM25	-0	-0	161.475	DIA_100X_EMPTY_1x1_100ms	84d74d83-b05e-4551-ad70-ac8556c43bbd	EPI_100X_YFP_1x1_200ms_25sola	EPI_100X_RFP_1x1_200ms_25sola
16	30	9.58222056662298	288	47.9922690079547	101.048611111111	167.607638888889	1951293	6775.32291666667	92.3204289144363	490.735781513975	2	180589	627.045138888889	274.512684841196	577.985868675936	0	NaN	NaN	NaN	NaN	NaN	299.382449941664	0.970439287781795	30.9198272096692	11.0151141410055	9.3533678005424	2.54994907162578	0.0461521599248197	0.00614550110564836	1	1.0020106830486	2124.53047109684	0	16903.1631944444	1	1	1	1	2019-05-24T17:18:47.777	NG_ecoli_LTEE_606_DM25	-0	-0	161.475	DIA_100X_EMPTY_1x1_100ms	a5ca8ca1-6ee5-454d-9126-9a4ef6427774	EPI_100X_YFP_1x1_200ms_25sola	EPI_100X_RFP_1x1_200ms_25sola
17	36	12.199769133662	440	49.4258394570814	109.143181818182	503.572727272727	8084561	18374.0022727273	92.3204289144363	490.735781513975	4	276792	629.072727272727	274.512684841196	577.985868675936	0	NaN	NaN	NaN	NaN	NaN	412.191187223301	0.905259720891813	37.2711940290769	16.4008790016782	10.7514894422317	3.25429913541077	0.0365949398419129	0.0185760317873776	2	1.00775948208287	3383.76701872629	1	16860.1954545455	1	1	1	1	2019-05-24T17:18:47.777	NG_ecoli_LTEE_606_DM25	-0	-0	161.475	DIA_100X_EMPTY_1x1_100ms	22b33a27-09c8-403a-a42d-67fccf010064	EPI_100X_YFP_1x1_200ms_25sola	EPI_100X_RFP_1x1_200ms_25sola
18	28	8.05178658447814	226	27.8757444486646	107.955752212389	485.336283185841	2581957	11424.5884955752	92.3204289144363	490.735781513975	2	108554	480.327433628319	274.512684841196	577.985868675936	0	NaN	NaN	NaN	NaN	NaN	259.071199718721	0.968278794074087	27.9309309656227	10.6566012877845	9.07368429796326	2.3155509974369	0.00604685402356112	0.00272747598444398	1	1.00011248675401	1806.10345002079	1	17011.3628318584	1	1	1	1	2019-05-24T17:18:47.777	NG_ecoli_LTEE_606_DM25	-0	-0	161.475	DIA_100X_EMPTY_1x1_100ms	84061bf5-4f66-4b9d-bc38-7a3a4d661d3f	EPI_100X_YFP_1x1_200ms_25sola	EPI_100X_RFP_1x1_200ms_25sola
19	33	9.73580727846425	322	49.0681190173439	111.080745341615	1115.8602484472	108171	335.934782608696	92.3204289144363	490.735781513975	0	11657696	36204.0248447205	274.512684841196	577.985868675936	3	NaN	NaN	NaN	NaN	NaN	325.107075200936	0.905795331212583	33.09242521394	11.949118754356	9.57909247475081	2.50077824146114	0.0132119946784688	0.00478316097846877	1	1.00135059543654	2384.88372124828	0	15584.9378881988	1	1	1	1	2019-05-24T17:18:47.777	NG_ecoli_LTEE_606_DM25	-0	-0	161.475	DIA_100X_EMPTY_1x1_100ms	0ca44183-9848-416e-a4d4-e5cfb89ae240	EPI_100X_YFP_1x1_200ms_25sola	EPI_100X_RFP_1x1_200ms_25sola
20	24	9.78853254376551	236	39.0060220399201	111.317796610169	1333.16101694915	1532808	6494.94915254237	92.3204289144363	490.735781513975	2	103917	440.326271186441	274.512684841196	577.985868675936	0	NaN	NaN	NaN	NaN	NaN	244.510304028023	0.989215004909884	25.1478428195786	11.3267011617338	9.40534465458692	2.73027351114634	0.00622182377234736	0.00275132930450997	1	1.00031115737945	1747.18964857987	0	16079.1779661017	1	1	1	1	2019-05-24T17:18:47.777	NG_ecoli_LTEE_606_DM25	-0	-0	161.475	DIA_100X_EMPTY_1x1_100ms	d069099b-bc47-4f8e-886e-d728ee6ed6bc	EPI_100X_YFP_1x1_200ms_25sola	EPI_100X_RFP_1x1_200ms_25sola
21	23	9.69554934459483	223	42.8391613731312	110.112107623318	1066.88340807175	4303309	19297.3497757848	92.3204289144363	490.735781513975	2	146659	657.663677130045	274.512684841196	577.985868675936	0	NaN	NaN	NaN	NaN	NaN	222.054849173854	0.997106125641054	22.5216899152405	11.3482786813449	9.47802258289129	2.86296401514454	0.00404541984610013	0.00195935231936177	0	1.00013262435489	1589.00891702207	0	15675.4484304933	1	1	1	1	2019-05-24T17:18:47.777	NG_ecoli_LTEE_606_DM25	-0	-0	161.475	DIA_100X_EMPTY_1x1_100ms	5e82e536-b588-4fc6-a15d-3a86fba9bf23	EPI_100X_YFP_1x1_200ms_25sola	EPI_100X_RFP_1x1_200ms_25sola
22	23	9.28294828341274	214	22.3312975813869	117.303738317757	264.915887850467	4447273	20781.6495327103	92.3204289144363	490.735781513975	1	92298	431.299065420561	274.512684841196	577.985868675936	0	NaN	NaN	NaN	NaN	NaN	224.399179823635	0.99610023126557	22.9539598681896	11.4207691858111	9.37268048575435	2.94499458809833	0.011018655943358	0.00593469631211419	0	1.00120438261318	1583.70804824724	1	16188.2757009346	1	1	1	1	2019-05-24T17:18:47.777	NG_ecoli_LTEE_606_DM25	-0	-0	161.475	DIA_100X_EMPTY_1x1_100ms	5804a052-82bc-4c68-9960-e32a4e050ba1	EPI_100X_YFP_1x1_200ms_25sola	EPI_100X_RFP_1x1_200ms_25sola
23	25	8.75340108898202	220	45.1262654903686	134.863636363636	258.718181818182	1069468	4861.21818181818	92.3204289144363	490.735781513975	1	115660	525.727272727273	274.512684841196	577.985868675936	0	NaN	NaN	NaN	NaN	NaN	244.927462972042	0.969338713217931	26.0759609264134	11.026545921281	9.10796702086724	2.4760030410432	0.0151121724060829	0.00626576598540823	1	1.00178478267461	1698.92067599006	1	16856.2409090909	1	1	1	1	2019-05-24T17:18:47.777	NG_ecoli_LTEE_606_DM25	-0	-0	161.475	DIA_100X_EMPTY_1x1_100ms	ef424eb7-fc15-4950-9b52-f8b7a1cff99b	EPI_100X_YFP_1x1_200ms_25sola	EPI_100X_RFP_1x1_200ms_25sola
24	52	9.0819917982454	473	49.0601813380974	155.911205073996	895.972515856237	2401498	5077.16279069767	92.3204289144363	490.735781513975	5	179184	378.824524312896	274.512684841196	577.985868675936	0	NaN	NaN	NaN	NaN	NaN	503.993470468612	0.936132364856395	54.5873603753771	10.5548581420051	9.07859684402046	1.75956906025474	0.00550064988556097	0.00195093693370792	3	1.00016690091525	3533.61668425823	0	16602.9598308668	1	1	1	1	2019-05-24T17:18:47.777	NG_ecoli_LTEE_606_DM25	-0	-0	161.475	DIA_100X_EMPTY_1x1_100ms	39dad026-d77f-491a-8555-ca143d29dceb	EPI_100X_YFP_1x1_200ms_25sola	EPI_100X_RFP_1x1_200ms_25sola
25	24	9.35373111587564	225	38.8003196322649	146.773333333333	1013.95111111111	4508546	20037.9822222222	92.3204289144363	490.735781513975	1	88693	394.191111111111	274.512684841196	577.985868675936	0	NaN	NaN	NaN	NaN	NaN	240.306401650863	0.985471993253768	25.0965729021622	11.243310139021	9.23493748397064	2.70260107262169	0.00127038913119773	0.00047007363476749	0	1.00000953884196	1681.01744667897	0	16397.3244444444	1	1	1	1	2019-05-24T17:18:47.777	NG_ecoli_LTEE_606_DM25	-0	-0	161.475	DIA_100X_EMPTY_1x1_100ms	a188e06a-18a9-48f1-819f-8058ebfcbc62	EPI_100X_YFP_1x1_200ms_25sola	EPI_100X_RFP_1x1_200ms_25sola
26	24	8.66595281821861	208	47.0561660892701	147.125	601.956730769231	6023336	28958.3461538462	92.3204289144363	490.735781513975	1	99229	477.0625	274.512684841196	577.985868675936	0	NaN	NaN	NaN	NaN	NaN	228.598629634819	0.992983377893313	24.6868686343787	10.9597594924125	8.97033004232662	2.59543026234977	0.0112160671207247	0.00546535818573919	1	1.0012736874298	1560.17290646716	1	16516.8605769231	1	1	1	1	2019-05-24T17:18:47.777	NG_ecoli_LTEE_606_DM25	-0	-0	161.475	DIA_100X_EMPTY_1x1_100ms	fecbe618-b818-45fa-9f34-6250e04e4b37	EPI_100X_YFP_1x1_200ms_25sola	EPI_100X_RFP_1x1_200ms_25sola
27	36	7.94193091820873	288	18.4217791739058	158.229166666667	617.989583333333	2975875	10332.8993055556	92.3204289144363	490.735781513975	2	135467	470.371527777778	274.512684841196	577.985868675936	0	NaN	NaN	NaN	NaN	NaN	339.007444882768	0.902233011953172	37.5506883887066	10.6287537450936	8.82346631989644	2.03829503869225	0.0227934292365751	0.0110670315765047	1	1.01214463463491	2296.07594633815	2	17071.4444444444	1	1	1	1	2019-05-24T17:18:47.777	NG_ecoli_LTEE_606_DM25	-0	-0	161.475	DIA_100X_EMPTY_1x1_100ms	3e2c617a-6814-4566-bc64-5e3c9252ae4e	EPI_100X_YFP_1x1_200ms_25sola	EPI_100X_RFP_1x1_200ms_25sola
28	24	8.58239910347579	206	37.56407536516	166.621359223301	634.412621359223	1835582	8910.59223300971	92.3204289144363	490.735781513975	2	120591	585.393203883495	274.512684841196	577.985868675936	0	NaN	NaN	NaN	NaN	NaN	225.788807165724	0.995254181833426	23.9021661412994	11.4191421126016	9.06507835355032	2.92504507123196	0.018303971142417	0.00916497137360941	0	1.00346654876828	1542.66017024845	1	17031.5	1	1	1	1	2019-05-24T17:18:47.777	NG_ecoli_LTEE_606_DM25	-0	-0	161.475	DIA_100X_EMPTY_1x1_100ms	474d7585-be1c-49e4-b2c2-1ca33b302567	EPI_100X_YFP_1x1_200ms_25sola	EPI_100X_RFP_1x1_200ms_25sola
29	34	10.5471013060433	359	45.2397058078591	166.610027855153	484.233983286908	123312	343.487465181058	92.3204289144363	490.735781513975	0	14506996	40409.4596100279	274.512684841196	577.985868675936	4	NaN	NaN	NaN	NaN	NaN	342.543580258301	0.920492291139196	35.2304860747948	11.4766533781409	9.51991345839059	2.34793754744669	0.0141693313916889	0.00859220467058667	1	1.00599805915113	2507.69386444765	0	15720.4679665738	1	1	1	1	2019-05-24T17:18:47.777	NG_ecoli_LTEE_606_DM25	-0	-0	161.475	DIA_100X_EMPTY_1x1_100ms	3ff43287-3d03-40b3-9bf1-f716c5671069	EPI_100X_YFP_1x1_200ms_25sola	EPI_100X_RFP_1x1_200ms_25sola
30	20	9.35100003662184	187	8.03585880959846	169.299465240642	1553.49732620321	2215557	11847.8983957219	92.3204289144363	490.735781513975	2	66553	355.898395721925	274.512684841196	577.985868675936	0	NaN	NaN	NaN	NaN	NaN	209.110209678046	0.998929563326685	21.8971278372459	11.1652350758744	9.26824450664406	2.7528394975475	0.00149921050324042	0.000572754840224184	2	1.0000116817836	1477.3112330034	1	16474.2192513369	1	1	1	1	2019-05-24T17:18:47.777	NG_ecoli_LTEE_606_DM25	-0	-0	161.475	DIA_100X_EMPTY_1x1_100ms	1a51d252-30a7-4dcb-89d4-8a0197727443	EPI_100X_YFP_1x1_200ms_25sola	EPI_100X_RFP_1x1_200ms_25sola
31	22	9.34931311961384	206	38.4900109340149	174.752427184466	1798.69417475728	1386761	6731.84951456311	92.3204289144363	490.735781513975	2	88881	431.461165048544	274.512684841196	577.985868675936	0	NaN	NaN	NaN	NaN	NaN	210.252770814828	0.997507088400993	21.9893135971257	11.1001919681602	9.157166008798	2.93170491733106	0.00657863304778438	0.00295366736398197	1	1.00030087750286	1448.18394794369	0	16150.8155339806	1	1	1	1	2019-05-24T17:18:47.777	NG_ecoli_LTEE_606_DM25	-0	-0	161.475	DIA_100X_EMPTY_1x1_100ms	26fb1689-a998-4c60-98a7-a5cc1aea606f	EPI_100X_YFP_1x1_200ms_25sola	EPI_100X_RFP_1x1_200ms_25sola
32	34	8.99954186140932	306	48.8980232267948	183.447712418301	1066.59150326797	3073318	10043.522875817	92.3204289144363	490.735781513975	3	128207	418.977124183007	274.512684841196	577.985868675936	0	NaN	NaN	NaN	NaN	NaN	330.181036787009	0.95747861186405	35.2477748939142	10.88337954677	9.1698608872769	2.15687973086957	0.00526719512050499	0.00216643186223511	2	1.00020676274873	2327.8076011719	0	16626.3366013072	1	1	1	1	2019-05-24T17:18:47.777	NG_ecoli_LTEE_606_DM25	-0	-0	161.475	DIA_100X_EMPTY_1x1_100ms	ed0e725b-0d98-4f5c-b5b7-96f2e1a14743	EPI_100X_YFP_1x1_200ms_25sola	EPI_100X_RFP_1x1_200ms_25sola
33	40	9.11328770584841	375	48.9937863984581	184.885333333333	1558.68533333333	12937296	34499.456	92.3204289144363	490.735781513975	3	139566	372.176	274.512684841196	577.985868675936	0	NaN	NaN	NaN	NaN	NaN	394.224761332917	0.940584796554561	41.8401454671429	10.6559344207223	9.27343559311482	2.00169339559183	0.0121267451223712	0.00556880731497328	1	1.0028285278368	2825.94943796105	1	16469.1333333333	1	1	1	1	2019-05-24T17:18:47.777	NG_ecoli_LTEE_606_DM25	-0	-0	161.475	DIA_100X_EMPTY_1x1_100ms	e8f21f3a-c882-4d2f-808d-7402ab2315e8	EPI_100X_YFP_1x1_200ms_25sola	EPI_100X_RFP_1x1_200ms_25sola
34	30	9.05657451554591	272	44.7331890264734	197.783088235294	1005.90441176471	2080039	7647.20220588235	92.3204289144363	490.735781513975	2	120768	444	274.512684841196	577.985868675936	0	NaN	NaN	NaN	NaN	NaN	291.666706751566	0.970512860846416	31.0678046067927	10.9997973528692	9.11707565973811	2.38815005279219	0.00724574303197988	0.00295108620993863	2	1.00039955045752	2028.20367007673	0	16505.75	1	1	1	1	2019-05-24T17:18:47.777	NG_ecoli_LTEE_606_DM25	-0	-0	161.475	DIA_100X_EMPTY_1x1_100ms	dd2b6d43-a569-43f3-a9e6-731ce9f3beed	EPI_100X_YFP_1x1_200ms_25sola	EPI_100X_RFP_1x1_200ms_25sola
35	26	9.40641286202644	245	46.1677360824759	212.836734693878	1195.54693877551	1071880	4375.02040816327	92.3204289144363	490.735781513975	2	111500	455.102040816327	274.512684841196	577.985868675936	0	NaN	NaN	NaN	NaN	NaN	256.562458039256	0.979215039476196	26.9519294485151	10.9645876897493	9.15033728450338	2.67829848347859	0.00512722464205305	0.00294978458542473	0	1.00041819395613	1772.36819357171	0	16165.0979591837	1	1	1	1	2019-05-24T17:18:47.777	NG_ecoli_LTEE_606_DM25	-0	-0	161.475	DIA_100X_EMPTY_1x1_100ms	27e1df8b-8854-4c8d-a8af-f14292053a9c	EPI_100X_YFP_1x1_200ms_25sola	EPI_100X_RFP_1x1_200ms_25sola
36	36	9.74083325735889	351	49.1333594544676	224.595441595442	1037.89173789174	1842925	5250.49857549858	92.3204289144363	490.735781513975	2	320896	914.233618233618	274.512684841196	577.985868675936	0	NaN	NaN	NaN	NaN	NaN	354.27263914927	0.947368698746775	36.5696714580383	11.1190716422655	9.45089259223245	2.22824632491475	0.012258294339072	0.00530293937719665	2	1.0029312510633	2565.40888800723	0	15908.9772079772	1	1	1	1	2019-05-24T17:18:47.777	NG_ecoli_LTEE_606_DM25	-0	-0	161.475	DIA_100X_EMPTY_1x1_100ms	1532f8d8-644c-40cd-b339-0d6d3b5fc96a	EPI_100X_YFP_1x1_200ms_25sola	EPI_100X_RFP_1x1_200ms_25sola
37	33	8.15797574788781	270	46.272503143645	234.762962962963	94.4851851851852	80478	298.066666666667	92.3204289144363	490.735781513975	0	8627236	31952.7259259259	274.512684841196	577.985868675936	4	NaN	NaN	NaN	NaN	NaN	304.664028307496	0.858258679897886	34.2376985194295	11.5352015989095	8.70393270440739	2.59402850865483	0.00460080175522096	0.00189118941606455	0	1.00020545997623	2037.1616594848	0	18246.5703703704	1	1	1	1	2019-05-24T17:18:47.777	NG_ecoli_LTEE_606_DM25	-0	-0	161.475	DIA_100X_EMPTY_1x1_100ms	5ee19498-2db6-43ca-9faf-edf46dd537e7	EPI_100X_YFP_1x1_200ms_25sola	EPI_100X_RFP_1x1_200ms_25sola
38	35	8.85521723079352	310	48.8656619196317	231.635483870968	994.845161290323	2547277	8217.02258064516	92.3204289144363	490.735781513975	2	168488	543.509677419355	274.512684841196	577.985868675936	0	NaN	NaN	NaN	NaN	NaN	332.164205061683	0.964408423974267	35.7240741453067	10.6438533674104	9.10183408827948	2.19247323411485	0.00752648765548921	0.00369447997551509	1	1.00115793214861	2324.38836549284	0	16455.1064516129	1	1	1	1	2019-05-24T17:18:47.777	NG_ecoli_LTEE_606_DM25	-0	-0	161.475	DIA_100X_EMPTY_1x1_100ms	38a02f42-f2cd-498c-9bc5-7a8ecea72a44	EPI_100X_YFP_1x1_200ms_25sola	EPI_100X_RFP_1x1_200ms_25sola
39	29	8.88829881452883	258	47.8246529596275	248.333333333333	1168.44573643411	123569	478.949612403101	92.3204289144363	490.735781513975	0	7531212	29190.7441860465	274.512684841196	577.985868675936	2	NaN	NaN	NaN	NaN	NaN	279.557587377827	0.951989035408166	29.2997149641116	11.5154288545669	9.31149058050325	2.39101273294593	0.00775340324413281	0.00344162598243307	1	1.00076565563681	1995.2241523884	0	16024.2364341085	1	1	1	1	2019-05-24T17:18:47.777	NG_ecoli_LTEE_606_DM25	-0	-0	161.475	DIA_100X_EMPTY_1x1_100ms	d0f5ad96-9b70-4ef2-96f2-8b889870004b	EPI_100X_YFP_1x1_200ms_25sola	EPI_100X_RFP_1x1_200ms_25sola
40	39	8.68666618612099	340	48.5712397206245	248.667647058824	882.747058823529	92747	272.785294117647	92.3204289144363	490.735781513975	0	11147679	32787.2911764706	274.512684841196	577.985868675936	4	NaN	NaN	NaN	NaN	NaN	372.582725032038	0.898204717192526	40.5345541193811	10.9883120994925	8.99682284341498	2.14928586891725	0.0164116193164535	0.00777974383074641	1	1.00291559652859	2576.876584729	0	16990.7735294118	1	1	1	1	2019-05-24T17:18:47.777	NG_ecoli_LTEE_606_DM25	-0	-0	161.475	DIA_100X_EMPTY_1x1_100ms	6a4d006d-0cb1-4b2f-bf6f-de21a4c823c6	EPI_100X_YFP_1x1_200ms_25sola	EPI_100X_RFP_1x1_200ms_25sola
41	28	9.4675714408801	265	47.5596211125765	260.415094339623	20.7056603773585	3770348	14227.7283018868	92.3204289144363	490.735781513975	1	121145	457.150943396226	274.512684841196	577.985868675936	0	NaN	NaN	NaN	NaN	NaN	270.269781878215	0.953057774547486	27.9104264051274	11.5253519126945	9.35537498485647	2.5512534114804	0.0160229575523599	0.00644039868343013	0	1.00212252319982	1918.57487279485	0	16752.6226415094	1	1	1	1	2019-05-24T17:18:47.777	NG_ecoli_LTEE_606_DM25	-0	-0	161.475	DIA_100X_EMPTY_1x1_100ms	bfa92068-5c76-43db-b50d-0927b07df83f	EPI_100X_YFP_1x1_200ms_25sola	EPI_100X_RFP_1x1_200ms_25sola
42	29	8.67787577179183	252	48.4625936161909	267.972222222222	515.15873015873	1584187	6286.45634920635	92.3204289144363	490.735781513975	2	165687	657.488095238095	274.512684841196	577.985868675936	0	NaN	NaN	NaN	NaN	NaN	268.748132559107	0.970329130586131	28.9409158650564	10.6542447218195	9.0894555927557	2.25222408592247	0.00693614377740537	0.00270211854627055	1	1.00040100651172	1877.92349918865	0	16789.7341269841	1	1	1	1	2019-05-24T17:18:47.777	NG_ecoli_LTEE_606_DM25	-0	-0	161.475	DIA_100X_EMPTY_1x1_100ms	4b0b82ce-47aa-4478-a071-a063a81a4283	EPI_100X_YFP_1x1_200ms_25sola	EPI_100X_RFP_1x1_200ms_25sola
43	28	9.46752080677899	266	47.6012749593973	272.552631578947	924.853383458647	1429829	5375.2969924812	92.3204289144363	490.735781513975	2	128492	483.052631578947	274.512684841196	577.985868675936	0	NaN	NaN	NaN	NaN	NaN	278.189371593811	0.97495330675978	28.8169589085443	11.1897269872035	9.41916884839112	2.44422322277951	0.00374351334254221	0.00188658411629149	1	1.00020636973431	2007.99761615912	0	16200.5827067669	1	1	1	1	2019-05-24T17:18:47.777	NG_ecoli_LTEE_606_DM25	-0	-0	161.475	DIA_100X_EMPTY_1x1_100ms	b4cda181-a396-462a-9f62-0fb690e91e18	EPI_100X_YFP_1x1_200ms_25sola	EPI_100X_RFP_1x1_200ms_25sola
44	31	9.29610211511144	288	49.1651985314288	279.753472222222	51.1423611111111	916064	3180.77777777778	92.3204289144363	490.735781513975	3	191725	665.711805555556	274.512684841196	577.985868675936	0	NaN	NaN	NaN	NaN	NaN	287.165413537123	0.974048416423413	30.342659495809	10.874181600406	9.25627665386436	2.30734121335349	0.0112763231421852	0.005273989314027	1	1.00187699084222	2041.81400201883	0	16270.7534722222	1	1	1	1	2019-05-24T17:18:47.777	NG_ecoli_LTEE_606_DM25	-0	-0	161.475	DIA_100X_EMPTY_1x1_100ms	f93dea30-2567-4eaf-af27-d3f11556d834	EPI_100X_YFP_1x1_200ms_25sola	EPI_100X_RFP_1x1_200ms_25sola
45	31	8.9684002004605	292	44.2003802616624	289.147260273973	870.623287671233	4569646	15649.4726027397	92.3204289144363	490.735781513975	3	513408	1758.24657534247	274.512684841196	577.985868675936	2	NaN	NaN	NaN	NaN	NaN	301.668449307717	0.961179848588268	32.2478434271973	10.7358009277381	9.00476661624309	2.50191938370317	0.0169390414960462	0.00310240135066333	1	1.00046726771409	2053.69280023056	0	16290.647260274	1	1	1	1	2019-05-24T17:18:47.777	NG_ecoli_LTEE_606_DM25	-0	-0	161.475	DIA_100X_EMPTY_1x1_100ms	ab3ca105-70aa-4062-8e81-eebe49513cd9	EPI_100X_YFP_1x1_200ms_25sola	EPI_100X_RFP_1x1_200ms_25sola
46	31	8.5878631797208	267	48.0831258374674	284.059925093633	487.041198501873	139845	523.76404494382	92.3204289144363	490.735781513975	0	10708431	40106.4831460674	274.512684841196	577.985868675936	3	NaN	NaN	NaN	NaN	NaN	300.599462749488	0.914315386142564	32.37857390222	11.2927073123221	9.1035254932241	2.32840042253243	0.00505140162757394	0.002024715159007	2	1.00010274421386	2107.49631240706	0	17466.4269662921	1	1	1	1	2019-05-24T17:18:47.777	NG_ecoli_LTEE_606_DM25	-0	-0	161.475	DIA_100X_EMPTY_1x1_100ms	b3267526-5fe3-481b-bcb5-d6d9f6ac2fc4	EPI_100X_YFP_1x1_200ms_25sola	EPI_100X_RFP_1x1_200ms_25sola
47	31	8.7522527086525	272	49.1590662133269	310.117647058824	464.503676470588	3859468	14189.2205882353	92.3204289144363	490.735781513975	2	326115	1198.95220588235	274.512684841196	577.985868675936	0	NaN	NaN	NaN	NaN	NaN	291.167121202634	0.9536094556944	31.2796007904097	10.7775340390167	9.09237901482686	2.22965602011362	0.00566660859268588	0.00216730347970204	1	1.00028121055004	2030.98232995004	0	16479.8382352941	1	1	1	1	2019-05-24T17:18:47.777	NG_ecoli_LTEE_606_DM25	-0	-0	161.475	DIA_100X_EMPTY_1x1_100ms	92f945a5-068d-4354-b5e7-089036a6897d	EPI_100X_YFP_1x1_200ms_25sola	EPI_100X_RFP_1x1_200ms_25sola
48	32	9.61226300725494	308	49.0955478450738	327.461038961039	224.019480519481	3948113	12818.5487012987	92.3204289144363	490.735781513975	2	162712	528.285714285714	274.512684841196	577.985868675936	0	NaN	NaN	NaN	NaN	NaN	305.752396647698	0.971517557455527	31.8091257544703	11.0831306300434	9.40091798075665	2.32502716364707	0.010953734179729	0.00598999298463241	1	1.00248806874603	2207.91394141241	0	16110.2305194805	1	1	1	1	2019-05-24T17:18:47.777	NG_ecoli_LTEE_606_DM25	-0	-0	161.475	DIA_100X_EMPTY_1x1_100ms	43a0bf6b-c90d-4173-ab20-f358a78a0b45	EPI_100X_YFP_1x1_200ms_25sola	EPI_100X_RFP_1x1_200ms_25sola
49	34	9.50014188593991	323	49.1213841344996	342.681114551084	1460.69659442724	2314982	7167.12693498452	92.3204289144363	490.735781513975	2	157221	486.752321981424	274.512684841196	577.985868675936	0	NaN	NaN	NaN	NaN	NaN	329.918567677633	0.927460204454539	34.5095112906486	10.9318940114291	9.30976547101483	2.25938427050011	0.0190958964233435	0.0108411594402564	1	1.00975016213195	2349.12524138555	0	16148.479876161	1	1	1	1	2019-05-24T17:18:47.777	NG_ecoli_LTEE_606_DM25	-0	-0	161.475	DIA_100X_EMPTY_1x1_100ms	6db3f738-74e4-426b-b0d8-33b46087d000	EPI_100X_YFP_1x1_200ms_25sola	EPI_100X_RFP_1x1_200ms_25sola
50	32	10.048947135669	322	48.2336200793103	346.021739130435	73.3447204968944	1942456	6032.47204968944	92.3204289144363	490.735781513975	2	163043	506.344720496894	274.512684841196	577.985868675936	0	NaN	NaN	NaN	NaN	NaN	308.189788011007	0.956797153081244	32.1004021052358	11.1505674232211	9.3537518851807	2.37067291263849	0.0176435344129172	0.00724397191353447	2	1.0041766276604	2205.83003320421	0	16101.5714285714	1	1	1	1	2019-05-24T17:18:47.777	NG_ecoli_LTEE_606_DM25	-0	-0	161.475	DIA_100X_EMPTY_1x1_100ms	4b8f8d86-8aef-4a8b-9171-9bf83c0104ea	EPI_100X_YFP_1x1_200ms_25sola	EPI_100X_RFP_1x1_200ms_25sola
51	28	8.60557340361733	241	46.7845094391242	342.759336099585	400.423236514523	989551	4106.02074688797	92.3204289144363	490.735781513975	2	166832	692.248962655602	274.512684841196	577.985868675936	0	NaN	NaN	NaN	NaN	NaN	268.317899072553	0.973771655427623	29.1575624389479	10.7478532074356	8.94893038639223	2.35335637473043	0.00747132403690152	0.00349962879517118	2	1.00078782366134	1833.93253465316	0	16796.4979253112	1	1	1	1	2019-05-24T17:18:47.777	NG_ecoli_LTEE_606_DM25	-0	-0	161.475	DIA_100X_EMPTY_1x1_100ms	17bfd338-7f3b-4e6a-b80f-c06cc7c5876d	EPI_100X_YFP_1x1_200ms_25sola	EPI_100X_RFP_1x1_200ms_25sola
52	34	8.02077439909034	273	43.8309763658779	364.959706959707	431.622710622711	2155943	7897.22710622711	92.3204289144363	490.735781513975	2	1348057	4937.93772893773	274.512684841196	577.985868675936	3	NaN	NaN	NaN	NaN	NaN	316.852285026627	0.949937018967382	34.3059081887201	11.3833763617265	8.93601654209471	2.45772045152232	0.00730125244454612	0.00356033009711492	2	1.0001383646048	2151.52665309466	1	16836.4212454212	1	1	1	1	2019-05-24T17:18:47.777	NG_ecoli_LTEE_606_DM25	-0	-0	161.475	DIA_100X_EMPTY_1x1_100ms	674fa008-77c3-42a7-9048-13410470508f	EPI_100X_YFP_1x1_200ms_25sola	EPI_100X_RFP_1x1_200ms_25sola
53	38	8.52578950586962	324	48.7197920290859	377.148148148148	1875.16358024691	7524904	23225.012345679	92.3204289144363	490.735781513975	2	169167	522.12037037037	274.512684841196	577.985868675936	0	NaN	NaN	NaN	NaN	NaN	364.630135817638	0.923734529440444	39.7544487667402	10.791858582664	9.00130746289265	1.97998154371451	0.00676382947150243	0.00297445710942831	1	1.00081314744055	2529.80362240712	0	16487.725308642	1	1	1	1	2019-05-24T17:18:47.777	NG_ecoli_LTEE_606_DM25	-0	-0	161.475	DIA_100X_EMPTY_1x1_100ms	0b0308d9-8778-4ebf-93a5-3d433b66741e	EPI_100X_YFP_1x1_200ms_25sola	EPI_100X_RFP_1x1_200ms_25sola
54	38	8.19221440809152	312	46.4726092957122	376.746794871795	425.339743589744	470821	1509.04166666667	92.3204289144363	490.735781513975	0	12039421	38587.8878205128	274.512684841196	577.985868675936	3	NaN	NaN	NaN	NaN	NaN	361.376523081625	0.916321595015975	39.8273576170389	10.802155543139	8.83893443605648	2.07467447610548	0.0150986792810684	0.00713972857010952	2	1.00584394225766	2443.83117152143	1	16876.0544871795	1	1	1	1	2019-05-24T17:18:47.777	NG_ecoli_LTEE_606_DM25	-0	-0	161.475	DIA_100X_EMPTY_1x1_100ms	92231ba3-41c8-49a8-8b8f-389322af689d	EPI_100X_YFP_1x1_200ms_25sola	EPI_100X_RFP_1x1_200ms_25sola
55	29	9.76411921358621	284	47.4619545904301	383.485915492958	1758.37323943662	840619	2959.92605633803	92.3204289144363	490.735781513975	3	123269	434.045774647887	274.512684841196	577.985868675936	0	NaN	NaN	NaN	NaN	NaN	289.253741421882	0.967592120840063	29.7870091179119	11.3043642610989	9.48177559719606	2.39002959677072	0.0058259822118884	0.00224054230964108	2	1.00009032925184	2103.27531727471	0	15890.0387323944	1	1	1	1	2019-05-24T17:18:47.777	NG_ecoli_LTEE_606_DM25	-0	-0	161.475	DIA_100X_EMPTY_1x1_100ms	b8357fab-6e58-49a6-8a23-027c67daaa8a	EPI_100X_YFP_1x1_200ms_25sola	EPI_100X_RFP_1x1_200ms_25sola
56	23	8.59160852361964	199	35.78579310939	390.040201005025	1140.91457286432	1546945	7773.59296482412	92.3204289144363	490.735781513975	3	106900	537.185929648241	274.512684841196	577.985868675936	0	NaN	NaN	NaN	NaN	NaN	229.728519102157	0.991830283082687	23.8231181544137	11.0265224774446	9.18412892831938	2.91308869266088	0.0636766341922664	0.00248604098364711	1	1.00005672181763	1578.20868733882	1	15828.6030150754	1	1	1	1	2019-05-24T17:18:47.777	NG_ecoli_LTEE_606_DM25	-0	-0	161.475	DIA_100X_EMPTY_1x1_100ms	6f58061d-2a3e-46f2-8bc7-bdef4d893646	EPI_100X_YFP_1x1_200ms_25sola	EPI_100X_RFP_1x1_200ms_25sola
57	41	9.12390179061197	375	46.6721853096185	401.368	1144.272	12881181	34349.816	92.3204289144363	490.735781513975	5	188506	502.682666666667	274.512684841196	577.985868675936	0	NaN	NaN	NaN	NaN	NaN	407.685242502745	0.903923340584129	43.2021675610352	11.1884639085879	9.27282316626745	1.95799163425359	0.0159067676920404	0.00568829504061338	1	1.00437503724059	2917.55716421521	1	16427.6613333333	1	1	1	1	2019-05-24T17:18:47.777	NG_ecoli_LTEE_606_DM25	-0	-0	161.475	DIA_100X_EMPTY_1x1_100ms	b5796b0f-a70d-47b7-b840-0441088b707a	EPI_100X_YFP_1x1_200ms_25sola	EPI_100X_RFP_1x1_200ms_25sola
58	27	9.30276721983722	252	45.4973116304963	405.742063492063	1640.67063492063	1346136	5341.80952380952	92.3204289144363	490.735781513975	4	102879	408.25	274.512684841196	577.985868675936	0	NaN	NaN	NaN	NaN	NaN	268.036683862749	0.966815147263395	28.2898797243966	11.1931041764307	9.24061974973509	2.40436156110543	0.00776341378377644	0.00343674725105704	1	1.00071705931948	1897.2439705477	0	16155.4642857143	1	1	1	1	2019-05-24T17:18:47.777	NG_ecoli_LTEE_606_DM25	-0	-0	161.475	DIA_100X_EMPTY_1x1_100ms	8d321fd6-50d7-48d4-83df-225aeda36717	EPI_100X_YFP_1x1_200ms_25sola	EPI_100X_RFP_1x1_200ms_25sola
59	19	8.28477074955175	158	-25.3326009800749	402.841772151899	1705.75316455696	2766379	17508.7278481013	92.3204289144363	490.735781513975	2	79912	505.772151898734	274.512684841196	577.985868675936	0	NaN	NaN	NaN	NaN	NaN	186.445848318246	0.999545074138677	19.6555095019642	11.5000382154189	8.92032886497525	3.20658355975014	0.00849026310869591	0.00415661903920201	1	1.00046212252058	1228.38900012521	1	16358.1962025316	1	1	1	1	2019-05-24T17:18:47.777	NG_ecoli_LTEE_606_DM25	-0	-0	161.475	DIA_100X_EMPTY_1x1_100ms	e7e3d22e-b291-4b43-9d56-9b265655a320	EPI_100X_YFP_1x1_200ms_25sola	EPI_100X_RFP_1x1_200ms_25sola
60	35	9.07751721042108	318	49.3309421582019	416.399371069182	1705.36477987421	7903247	24852.9779874214	92.3204289144363	490.735781513975	3	173058	544.207547169811	274.512684841196	577.985868675936	0	NaN	NaN	NaN	NaN	NaN	334.952309164304	0.954598705335852	35.1288017350571	10.7376584377524	9.31024425058372	2.16855307850553	0.00840549138841925	0.00337296889375512	2	1.00099336178654	2391.52743145895	2	15857.820754717	1	1	1	1	2019-05-24T17:18:47.777	NG_ecoli_LTEE_606_DM25	-0	-0	161.475	DIA_100X_EMPTY_1x1_100ms	e8897486-84a6-4c89-ad42-ce76c9e32b8e	EPI_100X_YFP_1x1_200ms_25sola	EPI_100X_RFP_1x1_200ms_25sola
61	26	9.26700263939334	241	41.9094054458929	412.244813278008	901.593360995851	5438905	22568.0705394191	92.3204289144363	490.735781513975	2	158132	656.149377593361	274.512684841196	577.985868675936	0	NaN	NaN	NaN	NaN	NaN	259.706661426096	0.975319558685799	27.2242497960351	11.1780471444203	9.116162682523	2.76712298791034	0.00789813888877267	0.00332260141672356	1	1.00052536475043	1776.92842993653	0	15870.3402489627	1	1	1	1	2019-05-24T17:18:47.777	NG_ecoli_LTEE_606_DM25	-0	-0	161.475	DIA_100X_EMPTY_1x1_100ms	63781fc1-438f-462f-8e60-ef6465dbd498	EPI_100X_YFP_1x1_200ms_25sola	EPI_100X_RFP_1x1_200ms_25sola
62	22	9.13655954604656	201	30.3184650253445	435.781094527363	1050.80597014925	3852378	19166.0597014925	92.3204289144363	490.735781513975	2	74525	370.771144278607	274.512684841196	577.985868675936	0	NaN	NaN	NaN	NaN	NaN	216.190726849286	0.998288852101798	22.4558118304831	11.2784098979501	9.18684241425746	3.02323539689658	0.00473988241164236	0.00203919410381235	1	1.00013173058755	1488.50800794326	0	16183.6666666667	1	1	1	1	2019-05-24T17:18:47.777	NG_ecoli_LTEE_606_DM25	-0	-0	161.475	DIA_100X_EMPTY_1x1_100ms	3e4cd22d-66b1-4b40-b115-fb1e7148ecc7	EPI_100X_YFP_1x1_200ms_25sola	EPI_100X_RFP_1x1_200ms_25sola
63	32	8.59112662435396	275	47.3559807995034	445.287272727273	1716.94181818182	4409531	16034.6581818182	92.3204289144363	490.735781513975	2	187331	681.203636363636	274.512684841196	577.985868675936	0	NaN	NaN	NaN	NaN	NaN	302.251492684299	0.963979428569676	32.9953951330926	10.4253778094281	8.90245692451621	2.30497029858166	0.010450609364725	0.00492272894041524	1	1.00087046781847	2053.82282898476	1	16720.04	1	1	1	1	2019-05-24T17:18:47.777	NG_ecoli_LTEE_606_DM25	-0	-0	161.475	DIA_100X_EMPTY_1x1_100ms	ee53f341-1451-4fe7-b159-c8bbf552476d	EPI_100X_YFP_1x1_200ms_25sola	EPI_100X_RFP_1x1_200ms_25sola
64	31	9.00502865370509	279	46.9965067256131	448.311827956989	1396.69534050179	5359408	19209.3476702509	92.3204289144363	490.735781513975	3	143173	513.164874551971	274.512684841196	577.985868675936	0	NaN	NaN	NaN	NaN	NaN	300.202125636712	0.952300077789095	32.3451154799149	10.6628102559469	8.97676529116268	2.348724895316	0.0177612809437156	0.00918333847066444	0	1.00631701895442	2047.09655625087	0	16239.9426523297	1	1	1	1	2019-05-24T17:18:47.777	NG_ecoli_LTEE_606_DM25	-0	-0	161.475	DIA_100X_EMPTY_1x1_100ms	e34fd4dc-6ede-43f1-bf61-778b7260c49a	EPI_100X_YFP_1x1_200ms_25sola	EPI_100X_RFP_1x1_200ms_25sola
65	25	9.38541243407085	236	40.4190951415898	448.478813559322	511.559322033898	70034	296.754237288136	92.3204289144363	490.735781513975	0	6631219	28098.3855932203	274.512684841196	577.985868675936	3	NaN	NaN	NaN	NaN	NaN	256.301466743038	0.93976138770596	26.9648054818667	11.4625650410324	9.15712213387354	2.60417242015253	0.0117237399603521	0.00526165784968258	1	1.00148370759781	1775.84552989803	0	16582.9025423729	1	1	1	1	2019-05-24T17:18:47.777	NG_ecoli_LTEE_606_DM25	-0	-0	161.475	DIA_100X_EMPTY_1x1_100ms	1035040a-3915-4154-83b9-8863afd25548	EPI_100X_YFP_1x1_200ms_25sola	EPI_100X_RFP_1x1_200ms_25sola
66	37	8.87598402197166	328	49.1065721298392	471.399390243902	1894.39634146341	2856407	8708.55792682927	92.3204289144363	490.735781513975	2	138537	422.368902439024	274.512684841196	577.985868675936	0	NaN	NaN	NaN	NaN	NaN	343.867643886201	0.948540846207064	37.1048680791024	10.5189755251811	9.05288591441839	2.08553035333277	0.00626699481752834	0.00255140167116822	1	1.00060104740611	2388.3329371337	0	16374.0823170732	1	1	1	1	2019-05-24T17:18:47.777	NG_ecoli_LTEE_606_DM25	-0	-0	161.475	DIA_100X_EMPTY_1x1_100ms	8a550ebf-929c-4954-b851-3e93348cdac4	EPI_100X_YFP_1x1_200ms_25sola	EPI_100X_RFP_1x1_200ms_25sola
67	25	9.94311841216538	250	38.3569176073614	472.32	1974.584	2023027	8092.108	92.3204289144363	490.735781513975	2	115321	461.284	274.512684841196	577.985868675936	0	NaN	NaN	NaN	NaN	NaN	253.026881783419	0.983853560884757	26.2003703461626	11.1066843530762	9.37530301513061	2.62922474191699	0.0103547294870349	0.00522221425083507	0	1.00134668076041	1808.70582850726	0	16235.108	1	1	1	1	2019-05-24T17:18:47.777	NG_ecoli_LTEE_606_DM25	-0	-0	161.475	DIA_100X_EMPTY_1x1_100ms	8545c4de-d639-4807-bca3-4c64e7ceacec	EPI_100X_YFP_1x1_200ms_25sola	EPI_100X_RFP_1x1_200ms_25sola
68	22	8.29450992338654	183	35.7261047790637	476.568306010929	1719.66120218579	142064	776.306010928962	92.3204289144363	490.735781513975	0	5045324	27570.0765027322	274.512684841196	577.985868675936	1	NaN	NaN	NaN	NaN	NaN	229.023013799778	0.959287983882078	24.4662563379644	11.314726923169	8.95900835244563	2.74235346208344	0.0149452494585477	0.00209584771334014	1	1.00012328116537	1542.3299281701	1	16963.9398907104	1	1	1	1	2019-05-24T17:18:47.777	NG_ecoli_LTEE_606_DM25	-0	-0	161.475	DIA_100X_EMPTY_1x1_100ms	901134ed-b014-4c0d-b382-34db1be7e8a4	EPI_100X_YFP_1x1_200ms_25sola	EPI_100X_RFP_1x1_200ms_25sola
69	30	9.70710199824606	293	43.9151952744448	481.313993174061	598.580204778157	4457462	15213.180887372	92.3204289144363	490.735781513975	3	159260	543.549488054608	274.512684841196	577.985868675936	0	NaN	NaN	NaN	NaN	NaN	302.808148234237	0.961770453421131	32.1149932276637	10.990459041756	9.05307718907827	2.54247206082804	0.010875592143155	0.00517053048211131	1	1.00079498438792	2067.23649176483	0	16585.4061433447	1	1	1	1	2019-05-24T17:18:47.777	NG_ecoli_LTEE_606_DM25	-0	-0	161.475	DIA_100X_EMPTY_1x1_100ms	0e375202-2994-4350-a990-362dbe7653ee	EPI_100X_YFP_1x1_200ms_25sola	EPI_100X_RFP_1x1_200ms_25sola
70	26	9.37373546346875	244	47.1700132912256	482.344262295082	1332.65163934426	6548536	26838.262295082	92.3204289144363	490.735781513975	4	93580	383.524590163934	274.512684841196	577.985868675936	0	NaN	NaN	NaN	NaN	NaN	260.405114405063	0.972502451794107	26.7421090558308	11.4884921385285	9.4625306117153	2.57694185966565	0.00486274817773011	0.0023102188083632	1	1.00011671088462	1880.6160223515	0	15675.3852459016	1	1	1	1	2019-05-24T17:18:47.777	NG_ecoli_LTEE_606_DM25	-0	-0	161.475	DIA_100X_EMPTY_1x1_100ms	0fa4ec87-60c0-4973-ae7a-39e9727f1554	EPI_100X_YFP_1x1_200ms_25sola	EPI_100X_RFP_1x1_200ms_25sola
71	34	9.31686100609449	317	48.034702636195	495.965299684543	317.347003154574	3193108	10072.8958990536	92.3204289144363	490.735781513975	2	141939	447.757097791798	274.512684841196	577.985868675936	0	NaN	NaN	NaN	NaN	NaN	317.927971283123	0.943403721423428	33.585253262187	10.934046869733	9.23999869375537	2.21054415088315	0.0219913342911079	0.00923658926546062	1	1.00643015385153	2252.07229860764	0	16581.1072555205	1	1	1	1	2019-05-24T17:18:47.777	NG_ecoli_LTEE_606_DM25	-0	-0	161.475	DIA_100X_EMPTY_1x1_100ms	849dfd49-cf20-430d-a115-cd90f94fe272	EPI_100X_YFP_1x1_200ms_25sola	EPI_100X_RFP_1x1_200ms_25sola
72	30	9.15573627789911	276	46.9339735369234	502.474637681159	1725.4384057971	1685754	6107.80434782609	92.3204289144363	490.735781513975	2	239015	865.996376811594	274.512684841196	577.985868675936	0	NaN	NaN	NaN	NaN	NaN	301.628949146428	0.966803344733252	32.5136394287351	10.5174683618073	8.86927295755122	2.60433817612897	0.0211326280710065	0.00431050618838491	2	1.00128928342511	2008.77598680577	1	16434.0289855072	1	1	1	1	2019-05-24T17:18:47.777	NG_ecoli_LTEE_606_DM25	-0	-0	161.475	DIA_100X_EMPTY_1x1_100ms	eef75896-aa58-4a30-9720-84be96c697ca	EPI_100X_YFP_1x1_200ms_25sola	EPI_100X_RFP_1x1_200ms_25sola
73	24	10.2462591044652	247	38.0995911419151	512.02024291498	385.032388663968	3295960	13343.967611336	92.3204289144363	490.735781513975	2	130148	526.914979757085	274.512684841196	577.985868675936	0	NaN	NaN	NaN	NaN	NaN	245.496186224685	0.99241395179027	25.0174889176418	11.282485559624	9.25642618293025	3.08475273934333	0.115197278181999	0.00288514548329062	1	1.00000438088115	1683.52775898421	0	16193.3279352227	1	1	1	1	2019-05-24T17:18:47.777	NG_ecoli_LTEE_606_DM25	-0	-0	161.475	DIA_100X_EMPTY_1x1_100ms	94af78b6-97b5-4397-97da-5f640f8e29a0	EPI_100X_YFP_1x1_200ms_25sola	EPI_100X_RFP_1x1_200ms_25sola
74	30	9.43018924317161	284	48.5051692775896	517.630281690141	578.44014084507	4573554	16104.0633802817	92.3204289144363	490.735781513975	2	115417	406.397887323944	274.512684841196	577.985868675936	0	NaN	NaN	NaN	NaN	NaN	299.626198781411	0.983236139656631	30.9843149305799	10.8786775644788	9.21604143547701	2.77694027715772	0.042199436278161	0.00592714909027381	0	1.00169845621066	2066.90548128227	1	16707.2218309859	1	1	1	1	2019-05-24T17:18:47.777	NG_ecoli_LTEE_606_DM25	-0	-0	161.475	DIA_100X_EMPTY_1x1_100ms	9a1bd707-2a83-4af5-bb79-ba7132869f43	EPI_100X_YFP_1x1_200ms_25sola	EPI_100X_RFP_1x1_200ms_25sola
75	24	9.16467182891799	221	42.7504268696101	517.674208144796	1605.32126696833	4079261	18458.1945701357	92.3204289144363	490.735781513975	1	86214	390.108597285068	274.512684841196	577.985868675936	0	NaN	NaN	NaN	NaN	NaN	235.827457590834	0.981126458641483	24.9043802299509	11.2875087984579	9.22894589750406	2.51699661181193	0.00328546040192564	0.00144303899854002	2	1.00008595137885	1665.98013961549	0	15747.2895927602	1	1	1	1	2019-05-24T17:18:47.777	NG_ecoli_LTEE_606_DM25	-0	-0	161.475	DIA_100X_EMPTY_1x1_100ms	36247687-e09b-474b-9029-2a5d8a6eecb8	EPI_100X_YFP_1x1_200ms_25sola	EPI_100X_RFP_1x1_200ms_25sola
76	30	8.34946957842307	251	47.5108034314612	527.525896414343	595.470119521912	1996813	7955.43027888446	92.3204289144363	490.735781513975	3	97480	388.366533864542	274.512684841196	577.985868675936	0	NaN	NaN	NaN	NaN	NaN	279.171894811408	0.950193043850955	30.3211348966028	10.6401916414679	8.88592641065756	2.38111609300566	0.0219830760603184	0.011123321844079	1	1.00830669388069	1880.35893675036	1	16618.3187250996	1	1	1	1	2019-05-24T17:18:47.777	NG_ecoli_LTEE_606_DM25	-0	-0	161.475	DIA_100X_EMPTY_1x1_100ms	8f5f7437-9476-4bfc-97b8-48fe65fae431	EPI_100X_YFP_1x1_200ms_25sola	EPI_100X_RFP_1x1_200ms_25sola
77	36	9.49607848167145	342	47.0326742668709	549.663742690058	1664.68713450292	11545740	33759.4736842105	92.3204289144363	490.735781513975	3	153665	449.312865497076	274.512684841196	577.985868675936	0	NaN	NaN	NaN	NaN	NaN	355.576042658057	0.919432059356676	37.4471062859739	11.0516889778313	9.23025983603396	2.25671663470475	0.0183379878757371	0.00676685635493126	2	1.00535123616724	2505.73995648881	0	15807.6374269006	1	1	1	1	2019-05-24T17:18:47.777	NG_ecoli_LTEE_606_DM25	-0	-0	161.475	DIA_100X_EMPTY_1x1_100ms	cf99b5ae-4b03-40d3-aae3-2b05d74c69fb	EPI_100X_YFP_1x1_200ms_25sola	EPI_100X_RFP_1x1_200ms_25sola
78	26	10.0406676832872	261	46.7234338365046	549.540229885057	791.869731800766	10378321	39763.6819923372	92.3204289144363	490.735781513975	0	100087	383.475095785441	274.512684841196	577.985868675936	0	NaN	NaN	NaN	NaN	NaN	265.167319665948	0.979747627121261	26.3217643405024	11.6889782382753	9.81311711889743	2.62780958389668	0.00730745600784149	0.00345454311356591	0	1.00059771693621	1990.75970786345	0	16079.6130268199	1	1	1	1	2019-05-24T17:18:47.777	NG_ecoli_LTEE_606_DM25	-0	-0	161.475	DIA_100X_EMPTY_1x1_100ms	be42eb87-5f33-4216-b085-8539680535ee	EPI_100X_YFP_1x1_200ms_25sola	EPI_100X_RFP_1x1_200ms_25sola
79	35	9.76121531797053	342	48.825046998397	551.187134502924	201.947368421053	7497551	21922.6637426901	92.3204289144363	490.735781513975	3	136277	398.470760233918	274.512684841196	577.985868675936	0	NaN	NaN	NaN	NaN	NaN	337.445062196752	0.953265190726947	35.7686150701164	10.8539834424209	9.24100709336434	2.1410311445089	0.00734876056569493	0.00368445194082652	1	1.00065912192289	2399.00201942936	0	16324.581871345	1	1	1	1	2019-05-24T17:18:47.777	NG_ecoli_LTEE_606_DM25	-0	-0	161.475	DIA_100X_EMPTY_1x1_100ms	2af3eadc-d9cd-4993-861f-822f1e49a1c3	EPI_100X_YFP_1x1_200ms_25sola	EPI_100X_RFP_1x1_200ms_25sola
80	32	8.34387943177328	267	47.4848181130408	562.838951310861	2026.52059925094	96740	362.322097378277	92.3204289144363	490.735781513975	0	8058805	30182.7902621723	274.512684841196	577.985868675936	2	NaN	NaN	NaN	NaN	NaN	302.609026577646	0.87293799491415	32.7911181038696	11.4233916792082	8.92945727354994	2.54086883524982	0.01842013065657	0.0114488418725941	1	1.00946497617745	2053.50721876974	0	17464.1460674157	1	1	1	1	2019-05-24T17:18:47.777	NG_ecoli_LTEE_606_DM25	-0	-0	161.475	DIA_100X_EMPTY_1x1_100ms	e3c1fdf2-ee9a-4663-b280-c54d4ac63566	EPI_100X_YFP_1x1_200ms_25sola	EPI_100X_RFP_1x1_200ms_25sola
81	27	9.74373700785017	264	47.875624154201	587.625	948.67803030303	1816705	6881.45833333333	92.3204289144363	490.735781513975	2	116638	441.810606060606	274.512684841196	577.985868675936	0	NaN	NaN	NaN	NaN	NaN	268.615021775239	0.982574683269576	27.3109622765359	11.6401111256667	9.41821820303505	2.84813811450957	0.0303398471734846	0.00161640290947722	1	1.00001711554772	1902.67398345416	0	16046.4166666667	1	1	1	1	2019-05-24T17:18:47.777	NG_ecoli_LTEE_606_DM25	-0	-0	161.475	DIA_100X_EMPTY_1x1_100ms	70ecaaa3-f250-4f63-a1c7-2c8116b881cb	EPI_100X_YFP_1x1_200ms_25sola	EPI_100X_RFP_1x1_200ms_25sola
82	22	9.1511480775358	202	38.5675655614769	591.212871287129	1546.66336633663	64330	318.465346534653	92.3204289144363	490.735781513975	0	5836169	28891.9257425743	274.512684841196	577.985868675936	1	NaN	NaN	NaN	NaN	NaN	225.050026837398	0.969855570329977	23.5742964864178	11.0206818060507	9.07698017959732	2.8153368610362	0.0190194965836037	0.00805172183028864	1	1.00250115477291	1525.49713671786	0	16545.4653465347	1	1	1	1	2019-05-24T17:18:47.777	NG_ecoli_LTEE_606_DM25	-0	-0	161.475	DIA_100X_EMPTY_1x1_100ms	3be63d44-93c5-4b09-a511-b53b2cd894c2	EPI_100X_YFP_1x1_200ms_25sola	EPI_100X_RFP_1x1_200ms_25sola
83	35	9.67705082150785	340	47.1586861613814	602.282352941176	1269.02352941176	1766271	5194.91470588235	92.3204289144363	490.735781513975	2	166780	490.529411764706	274.512684841196	577.985868675936	0	NaN	NaN	NaN	NaN	NaN	345.910907772647	0.915816466823125	36.061770957623	11.1622832767866	9.27006925178918	2.34059237104285	0.0309014167907085	0.0121616715806475	1	1.014838851838	2433.90088788477	0	15897.3852941176	1	1	1	1	2019-05-24T17:18:47.777	NG_ecoli_LTEE_606_DM25	-0	-0	161.475	DIA_100X_EMPTY_1x1_100ms	87007708-6475-484d-b929-04d546ed5d28	EPI_100X_YFP_1x1_200ms_25sola	EPI_100X_RFP_1x1_200ms_25sola
84	27	8.65897132917728	234	46.131325019691	628.017094017094	1555.24786324786	1692700	7233.76068376068	92.3204289144363	490.735781513975	2	116958	499.820512820513	274.512684841196	577.985868675936	0	NaN	NaN	NaN	NaN	NaN	258.859275610337	0.978935437686256	28.0339379648792	10.6291267198117	8.91759930675401	2.47023034223341	0.00108177439812473	0.000375740373942152	2	1.00000624809845	1750.93449200354	1	16313.9871794872	1	1	1	1	2019-05-24T17:18:47.777	NG_ecoli_LTEE_606_DM25	-0	-0	161.475	DIA_100X_EMPTY_1x1_100ms	52f550d3-4555-4138-8987-f9b444828de1	EPI_100X_YFP_1x1_200ms_25sola	EPI_100X_RFP_1x1_200ms_25sola
85	31	8.22407955303582	255	36.8871738669179	650.949019607843	1570.89019607843	1749653	6861.38431372549	92.3204289144363	490.735781513975	2	100105	392.56862745098	274.512684841196	577.985868675936	0	NaN	NaN	NaN	NaN	NaN	279.596774222084	0.978984817613734	30.490770503831	10.345591053103	8.73424460893435	2.63317655394598	0.0447063474241365	0.00379278445330334	1	1.00043466767168	1826.87562594379	1	16507.3843137255	1	1	1	1	2019-05-24T17:18:47.777	NG_ecoli_LTEE_606_DM25	-0	-0	161.475	DIA_100X_EMPTY_1x1_100ms	24b170b5-78c1-44c8-bc15-cdf597034aff	EPI_100X_YFP_1x1_200ms_25sola	EPI_100X_RFP_1x1_200ms_25sola
86	27	7.58732971428699	205	48.0040298201676	647.829268292683	2035.12682926829	7412777	36159.887804878	92.3204289144363	490.735781513975	2	87012	424.448780487805	274.512684841196	577.985868675936	0	NaN	NaN	NaN	NaN	NaN	NaN	NaN	NaN	NaN	NaN	NaN	NaN	NaN	NaN	NaN	NaN	1	16795.8926829268	1	1	1	1	2019-05-24T17:18:47.777	NG_ecoli_LTEE_606_DM25	-0	-0	161.475	DIA_100X_EMPTY_1x1_100ms	f013cfc2-4e45-4ba4-8af6-c655740ba4a3	EPI_100X_YFP_1x1_200ms_25sola	EPI_100X_RFP_1x1_200ms_25sola
87	35	9.29082869759768	326	46.8264902889387	661.950920245399	2023.57055214724	8369154	25672.2515337423	92.3204289144363	490.735781513975	2	174080	533.98773006135	274.512684841196	577.985868675936	0	NaN	NaN	NaN	NaN	NaN	349.566717856281	0.923807396288228	36.468714567627	11.146386608613	9.33074460800716	2.2482555128251	0.0228973911086645	0.00983861355216972	1	1.00962850474195	2493.69274717415	1	16538.4325153374	1	1	1	1	2019-05-24T17:18:47.777	NG_ecoli_LTEE_606_DM25	-0	-0	161.475	DIA_100X_EMPTY_1x1_100ms	2691661d-161e-4f90-8a22-cc88ba76eb79	EPI_100X_YFP_1x1_200ms_25sola	EPI_100X_RFP_1x1_200ms_25sola
88	24	9.2503765090595	222	42.9841993620528	671.009009009009	430.148648648649	2176576	9804.3963963964	92.3204289144363	490.735781513975	2	104874	472.405405405405	274.512684841196	577.985868675936	0	NaN	NaN	NaN	NaN	NaN	234.491786075374	0.991418342078143	24.4631761934036	10.9815469904833	9.17611637586443	2.8856701292446	0.0101359995120224	0.00211840706683392	1	1.00015316916967	1617.78405389372	0	16447.7702702703	1	1	1	1	2019-05-24T17:18:47.777	NG_ecoli_LTEE_606_DM25	-0	-0	161.475	DIA_100X_EMPTY_1x1_100ms	b09f4b0f-c260-41cd-8983-107226b38b4d	EPI_100X_YFP_1x1_200ms_25sola	EPI_100X_RFP_1x1_200ms_25sola
89	31	8.84043553512066	274	47.9663270450742	701.554744525547	790.740875912409	64674	236.036496350365	92.3204289144363	490.735781513975	0	7966899	29076.2737226277	274.512684841196	577.985868675936	3	NaN	NaN	NaN	NaN	NaN	299.748968361349	0.91619054642285	31.9431030172801	11.6598990850655	9.2033677453385	2.34389374130209	0.00232923813092343	0.000690228352582939	3	1.00002824709113	2125.00783187845	0	16452.8722627737	1	1	1	1	2019-05-24T17:18:47.777	NG_ecoli_LTEE_606_DM25	-0	-0	161.475	DIA_100X_EMPTY_1x1_100ms	fef66f1b-fcc5-46a6-8280-8caefbefadfc	EPI_100X_YFP_1x1_200ms_25sola	EPI_100X_RFP_1x1_200ms_25sola
90	37	10.3680706439475	384	49.268099906405	704.049479166667	74.0104166666667	2802412	7297.94791666667	92.3204289144363	490.735781513975	3	193562	504.067708333333	274.512684841196	577.985868675936	0	NaN	NaN	NaN	NaN	NaN	364.633394235297	0.960957049803998	36.9667089341405	11.2157398686992	9.70633037717098	2.17060840287275	0.00303934028300621	0.00150697124201228	0	1.00017355314685	2735.33679949428	0	15901.8489583333	1	1	1	1	2019-05-24T17:18:47.777	NG_ecoli_LTEE_606_DM25	-0	-0	161.475	DIA_100X_EMPTY_1x1_100ms	3e6536d3-e1bb-4bbe-88fa-c89edeac3899	EPI_100X_YFP_1x1_200ms_25sola	EPI_100X_RFP_1x1_200ms_25sola
91	40	9.4566271322833	379	48.4844260115644	709.98944591029	469.055408970976	5970723	15753.8865435356	92.3204289144363	490.735781513975	3	180123	475.258575197889	274.512684841196	577.985868675936	0	NaN	NaN	NaN	NaN	NaN	390.898579601972	0.93965446332509	41.5339828554802	10.7068417534655	9.20445778434437	2.00198662545739	0.0122108001465422	0.0051464356209638	1	1.00166261742987	2763.69352515319	0	16423.1134564644	1	1	1	1	2019-05-24T17:18:47.777	NG_ecoli_LTEE_606_DM25	-0	-0	161.475	DIA_100X_EMPTY_1x1_100ms	03d11ca3-72be-4851-828e-8dffada559bd	EPI_100X_YFP_1x1_200ms_25sola	EPI_100X_RFP_1x1_200ms_25sola
92	29	9.98370901025711	290	47.4956797694011	748.7	222.251724137931	1761246	6073.26206896552	92.3204289144363	490.735781513975	2	2043877	7047.85172413793	274.512684841196	577.985868675936	0	NaN	NaN	NaN	NaN	NaN	287.988174294895	0.97838944442186	29.1822160872588	11.2557255874007	9.4476895971053	2.75604267526313	0.0495990592981029	0.00269962559249193	0	1.0001682971622	2045.78213902515	1	16311.7379310345	1	1	1	1	2019-05-24T17:18:47.777	NG_ecoli_LTEE_606_DM25	-0	-0	161.475	DIA_100X_EMPTY_1x1_100ms	69378365-dd09-489a-9b04-e16e498f3ab8	EPI_100X_YFP_1x1_200ms_25sola	EPI_100X_RFP_1x1_200ms_25sola
93	29	8.81007329865785	256	47.1375357831513	756.84375	235.03515625	173569	678.00390625	92.3204289144363	490.735781513975	0	7716573	30142.86328125	274.512684841196	577.985868675936	3	NaN	NaN	NaN	NaN	NaN	287.05219374842	0.926624093362081	30.1212077185328	11.7813511091499	9.25316107096114	2.5027255775706	0.00400432642200888	0.00209303017563532	1	1.00027526313479	2025.54784734067	1	17248.55859375	1	1	1	1	2019-05-24T17:18:47.777	NG_ecoli_LTEE_606_DM25	-0	-0	161.475	DIA_100X_EMPTY_1x1_100ms	7789bfbf-f180-4b87-a92b-bcd999a64783	EPI_100X_YFP_1x1_200ms_25sola	EPI_100X_RFP_1x1_200ms_25sola
94	25	8.01484245540027	201	33.325523659851	760.402985074627	30.9651741293532	2927265	14563.5074626866	92.3204289144363	490.735781513975	2	107236	533.512437810945	274.512684841196	577.985868675936	0	NaN	NaN	NaN	NaN	NaN	235.921514592931	0.99267272302345	25.5452109127279	10.7859243994382	8.9005464873053	2.5773741364327	0.00559330867184277	0.00226876512323656	1	1.00016940526883	1589.39821086298	1	16289.4975124378	1	1	1	1	2019-05-24T17:18:47.777	NG_ecoli_LTEE_606_DM25	-0	-0	161.475	DIA_100X_EMPTY_1x1_100ms	82d262be-1e95-4107-96b1-1141d2e0b56d	EPI_100X_YFP_1x1_200ms_25sola	EPI_100X_RFP_1x1_200ms_25sola
95	23	9.55524374966039	221	38.2660326568702	767.678733031674	39.10407239819	2733645	12369.4343891403	92.3204289144363	490.735781513975	2	101688	460.126696832579	274.512684841196	577.985868675936	0	NaN	NaN	NaN	NaN	NaN	230.978878729392	0.996109122589629	23.2051981979964	11.3924894586303	9.63750392188864	2.81235842320071	0.0116977600812783	0.00570572258452558	1	1.00115390006517	1692.79473295942	1	16017.3936651584	1	1	1	1	2019-05-24T17:18:47.777	NG_ecoli_LTEE_606_DM25	-0	-0	161.475	DIA_100X_EMPTY_1x1_100ms	e62b2fb8-786a-4fe8-af8c-00c72ea1e676	EPI_100X_YFP_1x1_200ms_25sola	EPI_100X_RFP_1x1_200ms_25sola
96	31	7.61628344014074	246	47.0821392744258	805.252032520325	1345.10569105691	1781803	7243.10162601626	92.3204289144363	490.735781513975	2	126324	513.512195121951	274.512684841196	577.985868675936	0	NaN	NaN	NaN	NaN	NaN	297.902133802855	0.958614577376782	32.4481089338816	10.7661656478285	8.88573881167704	2.411599588296	0.00567922219884132	0.00212477147816498	2	1.00012646586007	2012.17782910504	1	17025.4837398374	1	1	1	1	2019-05-24T17:18:47.777	NG_ecoli_LTEE_606_DM25	-0	-0	161.475	DIA_100X_EMPTY_1x1_100ms	d311355c-167e-4453-9d19-7d4b24df2d3f	EPI_100X_YFP_1x1_200ms_25sola	EPI_100X_RFP_1x1_200ms_25sola
97	24	9.17869286810639	221	6.56780270039732	806.357466063348	1355.23076923077	928029	4199.22624434389	92.3204289144363	490.735781513975	2	93561	423.352941176471	274.512684841196	577.985868675936	0	NaN	NaN	NaN	NaN	NaN	243.877052506723	0.984381938088986	25.2797449588407	11.0625500856768	9.22373725046911	2.7892401593297	0.0142581376798685	0.00725484368610041	0	1.00240211493857	1689.18188599888	1	15745.7918552036	1	1	1	1	2019-05-24T17:18:47.777	NG_ecoli_LTEE_606_DM25	-0	-0	161.475	DIA_100X_EMPTY_1x1_100ms	5c82fbd5-7338-4b85-b912-57a2b985d06e	EPI_100X_YFP_1x1_200ms_25sola	EPI_100X_RFP_1x1_200ms_25sola
98	24	9.45480291745041	227	45.523345228214	804.797356828194	290.814977973568	62416	274.960352422907	92.3204289144363	490.735781513975	0	6690528	29473.6916299559	274.512684841196	577.985868675936	2	NaN	NaN	NaN	NaN	NaN	235.572472406536	0.99358929145199	24.3759706064405	11.3868725892111	9.40869250909424	2.70807994636859	0.00679935851938839	0.00390452514118815	0	1.00059561210082	1694.76836818121	0	16068.0837004405	1	1	1	1	2019-05-24T17:18:47.777	NG_ecoli_LTEE_606_DM25	-0	-0	161.475	DIA_100X_EMPTY_1x1_100ms	f928d08b-e6b2-4353-ac3c-053fe119b70e	EPI_100X_YFP_1x1_200ms_25sola	EPI_100X_RFP_1x1_200ms_25sola
99	34	9.34042861844731	318	48.9940462188218	821.795597484277	1062.0534591195	1802824	5669.25786163522	92.3204289144363	490.735781513975	3	183139	575.908805031446	274.512684841196	577.985868675936	0	NaN	NaN	NaN	NaN	NaN	331.640702914609	0.948042825166727	35.2902262178754	10.8370279550354	9.09359774621963	2.35247590337096	0.0071019190540319	0.00278894955927714	2	1.00035433051186	2292.00627530187	0	16040.606918239	1	1	1	1	2019-05-24T17:18:47.777	NG_ecoli_LTEE_606_DM25	-0	-0	161.475	DIA_100X_EMPTY_1x1_100ms	6f30b972-ee64-42b3-b64b-7197d28c7462	EPI_100X_YFP_1x1_200ms_25sola	EPI_100X_RFP_1x1_200ms_25sola
100	36	9.32692790994252	338	47.9631606986509	825.881656804734	1021.60355029586	3015527	8921.6775147929	92.3204289144363	490.735781513975	2	128614	380.514792899408	274.512684841196	577.985868675936	0	NaN	NaN	NaN	NaN	NaN	355.54294217853	0.955663412621872	37.8441622659007	10.6310698565814	9.22579486111609	2.05894041150235	0.00893246634941347	0.00358088528543284	2	1.00067638409323	2529.85927934602	0	16550.2603550296	1	1	1	1	2019-05-24T17:18:47.777	NG_ecoli_LTEE_606_DM25	-0	-0	161.475	DIA_100X_EMPTY_1x1_100ms	54b2159f-3a8b-4dd9-ae5e-3fdf11990566	EPI_100X_YFP_1x1_200ms_25sola	EPI_100X_RFP_1x1_200ms_25sola
101	32	9.25014556687121	296	44.8362531276529	826.986486486486	843.307432432432	1122271	3791.45608108108	92.3204289144363	490.735781513975	3	148172	500.581081081081	274.512684841196	577.985868675936	0	NaN	NaN	NaN	NaN	NaN	302.531432546599	0.957768997676762	31.7766522194092	11.1033140374895	9.31208863406124	2.3515774991162	0.0186637489194163	0.00885919672673085	1	1.00586316489088	2164.17424442482	0	16246.2162162162	1	1	1	1	2019-05-24T17:18:47.777	NG_ecoli_LTEE_606_DM25	-0	-0	161.475	DIA_100X_EMPTY_1x1_100ms	96b62857-500e-4436-9be1-e2d10d770826	EPI_100X_YFP_1x1_200ms_25sola	EPI_100X_RFP_1x1_200ms_25sola
102	26	8.40004248134692	219	47.9847211276563	872.255707762557	1138.60273972603	2286705	10441.5753424658	92.3204289144363	490.735781513975	2	213379	974.333333333333	274.512684841196	577.985868675936	2	NaN	NaN	NaN	NaN	NaN	243.557631665293	0.971633272249537	26.3473698532762	10.9302014492181	9.00567483448395	2.35487585506331	0.00184624898927894	0.000680355495732702	2	1.00001931124156	1678.26166000675	0	16299.7534246575	1	1	1	1	2019-05-24T17:18:47.777	NG_ecoli_LTEE_606_DM25	-0	-0	161.475	DIA_100X_EMPTY_1x1_100ms	69661139-ccd8-4b36-abb9-43f2fdb1b02d	EPI_100X_YFP_1x1_200ms_25sola	EPI_100X_RFP_1x1_200ms_25sola
103	22	9.92583771353434	219	-0.0487253990436753	885.305936073059	1479.25570776256	5391219	24617.4383561644	92.3204289144363	490.735781513975	2	97168	443.689497716895	274.512684841196	577.985868675936	0	NaN	NaN	NaN	NaN	NaN	232.513078257608	0.992702881899546	23.8156941157554	11.2211345814928	9.47722403749782	2.71307676147197	0.00124916479468072	0.000417989401085182	2	1.00000563157759	1680.02374359547	0	15827.8721461187	1	1	1	1	2019-05-24T17:18:47.777	NG_ecoli_LTEE_606_DM25	-0	-0	161.475	DIA_100X_EMPTY_1x1_100ms	3d06ed6a-dab4-4687-b3df-c9ba29c29f6e	EPI_100X_YFP_1x1_200ms_25sola	EPI_100X_RFP_1x1_200ms_25sola
104	30	8.94294866395114	268	48.7774049567553	910.451492537313	1916.21641791045	2987056	11145.7313432836	92.3204289144363	490.735781513975	2	123610	461.231343283582	274.512684841196	577.985868675936	0	NaN	NaN	NaN	NaN	NaN	284.844687249526	0.967241414914998	30.0724075345783	10.9571520315161	9.19591045181258	2.38566670944569	0.00612238995217888	0.00276594037164163	2	1.00029769230966	1997.3195209703	0	16277.7947761194	1	1	1	1	2019-05-24T17:18:47.777	NG_ecoli_LTEE_606_DM25	-0	-0	161.475	DIA_100X_EMPTY_1x1_100ms	3e3f880c-d8cb-4b69-ad8b-2b76e6fdc8f1	EPI_100X_YFP_1x1_200ms_25sola	EPI_100X_RFP_1x1_200ms_25sola
105	32	9.4067270209956	301	48.2191378762773	930.405315614618	481.335548172757	9495073	31545.0930232558	92.3204289144363	490.735781513975	4	161366	536.099667774086	274.512684841196	577.985868675936	0	NaN	NaN	NaN	NaN	NaN	302.38095138876	0.966093515815701	31.8818166106604	10.8183535817895	9.28745249116127	2.25929944876556	0.00410542786387838	0.0014427743455572	2	1.00014822913337	2159.86273306662	0	16235.5016611296	1	1	1	1	2019-05-24T17:18:47.777	NG_ecoli_LTEE_606_DM25	-0	-0	161.475	DIA_100X_EMPTY_1x1_100ms	263f93bb-76bc-4849-bda9-cc154ab4ac2f	EPI_100X_YFP_1x1_200ms_25sola	EPI_100X_RFP_1x1_200ms_25sola
106	28	9.45699540635106	265	47.0112338329925	944.871698113208	703.532075471698	71799	270.939622641509	92.3204289144363	490.735781513975	0	7800232	29434.8377358491	274.512684841196	577.985868675936	2	NaN	NaN	NaN	NaN	NaN	276.921645896378	0.958858794489456	28.6285965597791	11.1513752041284	9.39705830150162	2.46487588935362	0.0132454956524071	0.00616506254398261	2	1.00234126455138	1985.51778906401	0	16199.1924528302	1	1	1	1	2019-05-24T17:18:47.777	NG_ecoli_LTEE_606_DM25	-0	-0	161.475	DIA_100X_EMPTY_1x1_100ms	53d368a1-e7e4-49d0-83c4-4be9ef5e264c	EPI_100X_YFP_1x1_200ms_25sola	EPI_100X_RFP_1x1_200ms_25sola
107	31	9.74501091277798	303	47.8919102154199	959.63696369637	1262.3696369637	11111552	36671.7887788779	92.3204289144363	490.735781513975	2	104693	345.521452145215	274.512684841196	577.985868675936	0	NaN	NaN	NaN	NaN	NaN	307.707107953418	0.949436930406272	31.9580201428762	11.1462013868441	9.30908211729895	2.46859915158266	0.0069104086895992	0.00388655230206675	0	1.00085263000708	2175.12124433352	0	15572.7887788779	1	1	1	1	2019-05-24T17:18:47.777	NG_ecoli_LTEE_606_DM25	-0	-0	161.475	DIA_100X_EMPTY_1x1_100ms	b8aa8299-4015-4900-b5e2-b1a3fa692066	EPI_100X_YFP_1x1_200ms_25sola	EPI_100X_RFP_1x1_200ms_25sola
108	28	8.98870554461062	252	48.6291520918026	966.09126984127	1684.23412698413	2166671	8597.90079365079	92.3204289144363	490.735781513975	1	92949	368.845238095238	274.512684841196	577.985868675936	0	NaN	NaN	NaN	NaN	NaN	266.979566650714	0.985631136650437	28.460849111909	10.6261323891752	9.06962865287545	2.5087256778051	0.00298328639000689	0.00101966007142496	4	1.00005353052803	1838.72485008129	0	16287.7420634921	1	1	1	1	2019-05-24T17:18:47.777	NG_ecoli_LTEE_606_DM25	-0	-0	161.475	DIA_100X_EMPTY_1x1_100ms	2bf24eb1-95c3-4eb4-940f-82899ea93119	EPI_100X_YFP_1x1_200ms_25sola	EPI_100X_RFP_1x1_200ms_25sola
109	41	9.07390756660812	373	39.1182966244559	1010.14209115282	86.1983914209115	1615669	4331.55227882038	92.3204289144363	490.735781513975	3	175544	470.627345844504	274.512684841196	577.985868675936	0	NaN	NaN	NaN	NaN	NaN	401.001633670413	0.876239821404089	43.1478334526799	11.2740107924806	9.08828056389557	2.0219561793909	0.0409695391178571	0.0129325921598674	1	1.01781700586367	2799.06076311812	0	17077.5737265416	1	1	1	1	2019-05-24T17:18:47.777	NG_ecoli_LTEE_606_DM25	-0	-0	161.475	DIA_100X_EMPTY_1x1_100ms	d83a3344-b4b1-496a-ae8a-f7b05aa294ea	EPI_100X_YFP_1x1_200ms_25sola	EPI_100X_RFP_1x1_200ms_25sola
110	25	9.1609299229804	230	40.3688361609349	1007.95652173913	361.295652173913	61118	265.730434782609	92.3204289144363	490.735781513975	0	6777420	29467.0434782609	274.512684841196	577.985868675936	1	NaN	NaN	NaN	NaN	NaN	252.286947732383	0.962953967980506	26.2262217219106	11.4370105513636	9.3436708597181	2.54053797089874	0.010064938440211	0.00563388331602659	0	1.00148583434423	1798.29390789996	0	16455.1565217391	1	1	1	1	2019-05-24T17:18:47.777	NG_ecoli_LTEE_606_DM25	-0	-0	161.475	DIA_100X_EMPTY_1x1_100ms	bc3fc2de-ed00-4b02-ad4f-699a1b250ed3	EPI_100X_YFP_1x1_200ms_25sola	EPI_100X_RFP_1x1_200ms_25sola
111	27	8.83626942152486	239	46.5327247914361	1026.07949790795	103.845188284519	1156352	4838.29288702929	92.3204289144363	490.735781513975	2	90771	379.794979079498	274.512684841196	577.985868675936	0	NaN	NaN	NaN	NaN	NaN	255.029045498725	0.982494238187474	27.3943265188856	10.7771687134813	9.09246414943204	2.3673246721473	0.00238106889120567	0.000959890186490271	2	1.00003864180147	1778.74504782867	0	16547.1841004184	1	1	1	1	2019-05-24T17:18:47.777	NG_ecoli_LTEE_606_DM25	-0	-0	161.475	DIA_100X_EMPTY_1x1_100ms	00d0fd2e-33a1-4069-adcf-1d34d60945da	EPI_100X_YFP_1x1_200ms_25sola	EPI_100X_RFP_1x1_200ms_25sola
112	45	9.09335858966764	409	48.9710921368208	1044.05378973105	1389.36185819071	1715165	4193.55745721271	92.3204289144363	490.735781513975	4	170428	416.694376528117	274.512684841196	577.985868675936	0	NaN	NaN	NaN	NaN	NaN	424.119853257192	0.927389114482199	45.1918172897236	10.7578623416644	9.22264368012769	1.87755270143927	0.0106864931344406	0.0062540030543641	1	1.00153566930524	3018.98216199251	0	16226.924205379	1	1	1	1	2019-05-24T17:18:47.777	NG_ecoli_LTEE_606_DM25	-0	-0	161.475	DIA_100X_EMPTY_1x1_100ms	5f79aae4-0b6f-4bfa-bf34-ccebaf2a306c	EPI_100X_YFP_1x1_200ms_25sola	EPI_100X_RFP_1x1_200ms_25sola
113	27	9.43601818078798	255	47.4615687187451	1082.38039215686	1139.78431372549	4139284	16232.4862745098	92.3204289144363	490.735781513975	2	156519	613.8	274.512684841196	577.985868675936	0	NaN	NaN	NaN	NaN	NaN	265.226756674036	0.983614623269209	27.4798431973854	11.2552214242547	9.31069362017829	2.622573869515	0.00272375369196721	0.00129863631254311	1	1.00004696766904	1870.97594314839	0	15930.1294117647	1	1	1	1	2019-05-24T17:18:47.777	NG_ecoli_LTEE_606_DM25	-0	-0	161.475	DIA_100X_EMPTY_1x1_100ms	1425031a-01d7-40f9-a9f8-a1b6c1294c09	EPI_100X_YFP_1x1_200ms_25sola	EPI_100X_RFP_1x1_200ms_25sola
114	37	8.45962490697032	313	49.2499901198992	1097.26198083067	1819.62619808307	4538760	14500.8306709265	92.3204289144363	490.735781513975	3	150730	481.565495207668	274.512684841196	577.985868675936	0	NaN	NaN	NaN	NaN	NaN	343.30006488582	0.940794289609129	37.5198628776223	10.5334610122267	8.81646787006387	2.29927522796842	0.0118351414139176	0.00580303201430391	1	1.00087087950936	2290.55319521894	0	16675.2044728435	1	1	1	1	2019-05-24T17:18:47.777	NG_ecoli_LTEE_606_DM25	-0	-0	161.475	DIA_100X_EMPTY_1x1_100ms	c342c6be-9876-4ee4-9a51-81f847702e2d	EPI_100X_YFP_1x1_200ms_25sola	EPI_100X_RFP_1x1_200ms_25sola
115	25	9.3162139390988	233	45.7320974429382	1102.90557939914	1776.85836909871	1845807	7921.91845493562	92.3204289144363	490.735781513975	3	113628	487.673819742489	274.512684841196	577.985868675936	0	NaN	NaN	NaN	NaN	NaN	248.908766237287	0.981191671766586	25.8896367346008	10.9196179664444	9.27383393196852	2.63786373103272	0.0194460022241913	0.00955026440959347	0	1.00416226513561	1748.7771394899	0	16155.652360515	1	1	1	1	2019-05-24T17:18:47.777	NG_ecoli_LTEE_606_DM25	-0	-0	161.475	DIA_100X_EMPTY_1x1_100ms	1003f552-8186-4634-b11e-60ddf423f60b	EPI_100X_YFP_1x1_200ms_25sola	EPI_100X_RFP_1x1_200ms_25sola
116	21	9.42610383646464	200	33.7501444027094	1110.94	78.97	4206958	21034.79	92.3204289144363	490.735781513975	1	89361	446.805	274.512684841196	577.985868675936	0	NaN	NaN	NaN	NaN	NaN	206.536537005677	0.9978972671968	21.8690992771276	11.0312655797905	9.15888729322208	2.71818803413011	0.00393892016613566	0.00209897085171071	0	1.00014429415845	1440.80831765932	0	16476.015	1	1	1	1	2019-05-24T17:18:47.777	NG_ecoli_LTEE_606_DM25	-0	-0	161.475	DIA_100X_EMPTY_1x1_100ms	47f071b8-0f24-4a38-a124-30ab708040f3	EPI_100X_YFP_1x1_200ms_25sola	EPI_100X_RFP_1x1_200ms_25sola
117	30	8.99981936856021	270	47.7315857884168	1112.65555555556	1678.55925925926	1488720	5513.77777777778	92.3204289144363	490.735781513975	3	120505	446.314814814815	274.512684841196	577.985868675936	0	NaN	NaN	NaN	NaN	NaN	293.280140703164	0.942933820496726	30.9698332472339	11.0397968139837	9.19549372440252	2.36579821217963	0.0226533193463801	0.00971637219653732	1	1.00644561880774	2056.73743597857	1	16385.2481481481	1	1	1	1	2019-05-24T17:18:47.777	NG_ecoli_LTEE_606_DM25	-0	-0	161.475	DIA_100X_EMPTY_1x1_100ms	34072cf3-6385-4742-8cf0-ffc1cdbd95dc	EPI_100X_YFP_1x1_200ms_25sola	EPI_100X_RFP_1x1_200ms_25sola
118	24	8.04014639639205	193	41.5178586326206	1124.0207253886	1685.92227979275	917722	4755.03626943005	92.3204289144363	490.735781513975	2	90058	466.621761658031	274.512684841196	577.985868675936	0	NaN	NaN	NaN	NaN	NaN	227.404909385901	0.985967444345755	24.5003548034387	11.0459469473549	8.91834540222934	2.73508532263773	0.00890952886461991	0.00448479235780362	1	1.00087514314082	1530.49118172451	1	17048.3937823834	1	1	1	1	2019-05-24T17:18:47.777	NG_ecoli_LTEE_606_DM25	-0	-0	161.475	DIA_100X_EMPTY_1x1_100ms	9dcbdac4-0e3e-484d-af70-4f2acd711ca2	EPI_100X_YFP_1x1_200ms_25sola	EPI_100X_RFP_1x1_200ms_25sola
119	33	9.01808740840864	298	48.2047767166083	1142.8322147651	1136.71140939597	10518620	35297.3825503356	92.3204289144363	490.735781513975	2	128700	431.879194630872	274.512684841196	577.985868675936	0	NaN	NaN	NaN	NaN	NaN	323.65341016729	0.930684932484321	34.2944932186076	10.9878582447357	9.24631274588307	2.15595600471654	0.0190371366121559	0.00887119447601675	1	1.00683526641543	2302.77459017369	0	16158.4060402685	1	1	1	1	2019-05-24T17:18:47.777	NG_ecoli_LTEE_606_DM25	-0	-0	161.475	DIA_100X_EMPTY_1x1_100ms	88d4e346-6e3d-46ac-8c0a-6b1db64ca284	EPI_100X_YFP_1x1_200ms_25sola	EPI_100X_RFP_1x1_200ms_25sola
120	36	9.14427024755228	330	48.531567595689	1151.66060606061	1357.67575757576	5550749	16820.4515151515	92.3204289144363	490.735781513975	2	132518	401.569696969697	274.512684841196	577.985868675936	0	NaN	NaN	NaN	NaN	NaN	345.876038975253	0.926313077469148	36.9848579189201	11.1357281921567	9.11140044141211	2.16248640164944	0.0162369829161208	0.00667486766742401	1	1.00181379481306	2411.48244203731	0	16335.2212121212	1	1	1	1	2019-05-24T17:18:47.777	NG_ecoli_LTEE_606_DM25	-0	-0	161.475	DIA_100X_EMPTY_1x1_100ms	76ba4592-366a-428d-8084-ae43c1f933b5	EPI_100X_YFP_1x1_200ms_25sola	EPI_100X_RFP_1x1_200ms_25sola
121	34	9.06437471895263	309	48.9333990337811	1158.42394822006	1692.29449838188	655160	2120.25889967638	92.3204289144363	490.735781513975	1	4550098	14725.2362459547	274.512684841196	577.985868675936	3	NaN	NaN	NaN	NaN	NaN	333.531170549974	0.935993490283182	35.2451088296924	10.9064464247716	9.16213445138701	2.38634315418548	0.0165672601481415	0.00681743891745676	1	1.00310969075602	2323.71070391563	0	16846.925566343	1	1	1	1	2019-05-24T17:18:47.777	NG_ecoli_LTEE_606_DM25	-0	-0	161.475	DIA_100X_EMPTY_1x1_100ms	940440b4-d5f6-4817-a6cc-00ead4d00d2a	EPI_100X_YFP_1x1_200ms_25sola	EPI_100X_RFP_1x1_200ms_25sola
122	28	8.71333836172647	244	48.3700018350599	1158.25409836066	1309.1762295082	1663107	6816.01229508197	92.3204289144363	490.735781513975	2	127049	520.69262295082	274.512684841196	577.985868675936	0	NaN	NaN	NaN	NaN	NaN	268.145999487035	0.978389729272622	28.65605895576	10.8495431536752	9.08794364460926	2.47149110614821	0.00432812649435076	0.00226733404933351	1	1.00029728413548	1858.82110114529	0	16418.5573770492	1	1	1	1	2019-05-24T17:18:47.777	NG_ecoli_LTEE_606_DM25	-0	-0	161.475	DIA_100X_EMPTY_1x1_100ms	08e4570d-2c7a-42ab-9be7-209fc96f5ade	EPI_100X_YFP_1x1_200ms_25sola	EPI_100X_RFP_1x1_200ms_25sola
123	37	9.48463268295706	354	48.6950452300416	1183.72598870057	1130.48587570621	13103927	37016.7429378531	92.3204289144363	490.735781513975	3	124220	350.90395480226	274.512684841196	577.985868675936	0	NaN	NaN	NaN	NaN	NaN	370.936509175452	0.94141577968421	38.9856252068976	10.9038100629789	9.15150513164226	2.44860342053605	0.0114489253359964	0.00451279217228063	1	1.00214264672296	2564.36263287564	0	15878.7994350282	1	1	1	1	2019-05-24T17:18:47.777	NG_ecoli_LTEE_606_DM25	-0	-0	161.475	DIA_100X_EMPTY_1x1_100ms	8857b9dc-926c-4744-a7e4-b583d4548c12	EPI_100X_YFP_1x1_200ms_25sola	EPI_100X_RFP_1x1_200ms_25sola
124	32	8.71943573898014	279	49.2637798305006	1183.73476702509	267.695340501792	1508594	5407.14695340502	92.3204289144363	490.735781513975	3	102440	367.168458781362	274.512684841196	577.985868675936	0	NaN	NaN	NaN	NaN	NaN	304.680675979849	0.963714970803709	32.6257841630404	10.9490134756365	9.09236105956888	2.32952863566793	0.00948765552614479	0.00455362458918006	0	1.00154029732268	2118.38155722105	0	16899.7132616487	1	1	1	1	2019-05-24T17:18:47.777	NG_ecoli_LTEE_606_DM25	-0	-0	161.475	DIA_100X_EMPTY_1x1_100ms	8f39e454-738a-460e-8cf7-e18b2426e03b	EPI_100X_YFP_1x1_200ms_25sola	EPI_100X_RFP_1x1_200ms_25sola
125	29	9.79602698802067	285	46.4606881122007	1200.52631578947	368.336842105263	1879186	6593.6350877193	92.3204289144363	490.735781513975	2	96213	337.589473684211	274.512684841196	577.985868675936	0	NaN	NaN	NaN	NaN	NaN	287.420777209098	0.969728029618752	29.8742847355639	11.1076465908944	9.41291532366979	2.36830624975717	0.00803969072888033	0.00419439317462235	1	1.00110694040704	2078.9100615389	0	16309.5929824561	1	1	1	1	2019-05-24T17:18:47.777	NG_ecoli_LTEE_606_DM25	-0	-0	161.475	DIA_100X_EMPTY_1x1_100ms	c7584020-9157-4be8-9692-355b1348ecb8	EPI_100X_YFP_1x1_200ms_25sola	EPI_100X_RFP_1x1_200ms_25sola
126	25	9.65746713995296	243	40.083618626405	1230.75308641975	230.497942386831	1625562	6689.55555555556	92.3204289144363	490.735781513975	2	89159	366.909465020576	274.512684841196	577.985868675936	0	NaN	NaN	NaN	NaN	NaN	252.2400140879	0.994305224149516	26.2414984039118	11.2338939009638	9.33011222846725	2.66110241469602	0.00297438451843023	0.00145277996335971	1	1.00002983292471	1794.12313628935	0	16233.8641975309	1	1	1	1	2019-05-24T17:18:47.777	NG_ecoli_LTEE_606_DM25	-0	-0	161.475	DIA_100X_EMPTY_1x1_100ms	b1816f98-e55c-4c55-8397-315470672f29	EPI_100X_YFP_1x1_200ms_25sola	EPI_100X_RFP_1x1_200ms_25sola
127	34	8.3367533741353	284	48.5615583142982	1241.52816901408	523.253521126761	7074228	24909.2535211268	92.3204289144363	490.735781513975	3	111480	392.535211267606	274.512684841196	577.985868675936	0	NaN	NaN	NaN	NaN	NaN	330.38563552345	0.942256579178112	35.4273910845662	10.8869446536734	9.05327418858067	2.28137913167352	0.00729950985678535	0.00342827669369266	1	1.00064198026259	2280.55421068799	1	16842.2887323944	1	1	1	1	2019-05-24T17:18:47.777	NG_ecoli_LTEE_606_DM25	-0	-0	161.475	DIA_100X_EMPTY_1x1_100ms	ef130d41-1182-4a3a-a41f-9cd98fa9f996	EPI_100X_YFP_1x1_200ms_25sola	EPI_100X_RFP_1x1_200ms_25sola
128	28	8.89785267959588	254	41.2927514289543	1243.90551181102	598.208661417323	821847	3235.61811023622	92.3204289144363	490.735781513975	2	102444	403.322834645669	274.512684841196	577.985868675936	0	NaN	NaN	NaN	NaN	NaN	271.723426391061	0.977746185743677	28.74708440088	10.9909901114366	9.201072851959	2.42709478427128	0.00224014099701223	0.00117464904190057	1	1.00002049217039	1911.43979777656	0	16480.6299212598	1	1	1	1	2019-05-24T17:18:47.777	NG_ecoli_LTEE_606_DM25	-0	-0	161.475	DIA_100X_EMPTY_1x1_100ms	00d0289f-9eb4-4d0c-ba58-90eb6f030980	EPI_100X_YFP_1x1_200ms_25sola	EPI_100X_RFP_1x1_200ms_25sola
129	20	10.523917108254	215	-12.074484186447	1242.55348837209	1687.80465116279	2601055	12097.9302325581	92.3204289144363	490.735781513975	3	79024	367.553488372093	274.512684841196	577.985868675936	0	NaN	NaN	NaN	NaN	NaN	216.506454901588	0.999899109302715	20.9236771255447	12.4458101518665	10.0446758119969	3.17011062150533	0.0080378804670273	0.00409413831963315	1	1.0005017174739	1658.05808400431	0	15489.9674418605	1	1	1	1	2019-05-24T17:18:47.777	NG_ecoli_LTEE_606_DM25	-0	-0	161.475	DIA_100X_EMPTY_1x1_100ms	86aeeb8f-0c0d-4a8d-a801-c63dc40d71e1	EPI_100X_YFP_1x1_200ms_25sola	EPI_100X_RFP_1x1_200ms_25sola
130	37	8.48350735766518	314	49.2889295067292	1250.04777070064	1810.32165605096	4835108	15398.4331210191	92.3204289144363	490.735781513975	4	138368	440.662420382166	274.512684841196	577.985868675936	0	NaN	NaN	NaN	NaN	NaN	351.083832534774	0.945553217536112	37.9560077882868	10.7350999549859	9.00459120486447	2.15016059467948	0.00685728728731993	0.00287770457700859	1	1.00085589330847	2417.12110827417	0	16691.6496815287	1	1	1	1	2019-05-24T17:18:47.777	NG_ecoli_LTEE_606_DM25	-0	-0	161.475	DIA_100X_EMPTY_1x1_100ms	6fdc1d47-696a-4575-9b08-07b79a893b5a	EPI_100X_YFP_1x1_200ms_25sola	EPI_100X_RFP_1x1_200ms_25sola
131	31	9.24572724211861	287	45.7552574864275	1257.99303135888	517.693379790941	10809176	37662.6341463415	92.3204289144363	490.735781513975	3	113277	394.693379790941	274.512684841196	577.985868675936	0	NaN	NaN	NaN	NaN	NaN	314.992187484458	0.949509057458691	33.0319671524547	10.9104426496223	9.27565423990039	2.31310577308924	0.0135438242844902	0.00522052990183277	2	1.00230117781997	2232.09884272985	1	16535.3728222997	1	1	1	1	2019-05-24T17:18:47.777	NG_ecoli_LTEE_606_DM25	-0	-0	161.475	DIA_100X_EMPTY_1x1_100ms	2e3088af-957a-4bd6-b73c-d4ed3fe0028f	EPI_100X_YFP_1x1_200ms_25sola	EPI_100X_RFP_1x1_200ms_25sola
132	22	9.54632119157083	211	32.277035245582	1263.1327014218	711.696682464455	2100489	9954.92417061611	92.3204289144363	490.735781513975	2	79961	378.962085308057	274.512684841196	577.985868675936	0	NaN	NaN	NaN	NaN	NaN	220.038673393665	0.99829459125291	23.0891617985766	11.0615045111238	8.9863739716936	3.09146475150527	0.00447364878826411	0.00175480534733656	1	1.00005001821554	1464.42462930704	0	15763.0758293839	1	1	1	1	2019-05-24T17:18:47.777	NG_ecoli_LTEE_606_DM25	-0	-0	161.475	DIA_100X_EMPTY_1x1_100ms	dc0c3aed-be57-447b-9099-45d0b092f4ae	EPI_100X_YFP_1x1_200ms_25sola	EPI_100X_RFP_1x1_200ms_25sola
133	19	7.77837713251663	149	-28.4977307113615	1274.26174496644	1299.63758389262	2196275	14740.1006711409	92.3204289144363	490.735781513975	2	88752	595.651006711409	274.512684841196	577.985868675936	0	NaN	NaN	NaN	NaN	NaN	192.523868338571	0.999492998490104	20.3362323514337	11.1401571757469	9.16324042083778	2.83785103131234	0.0119169298895967	0.00684494510086908	0	1.00127306108018	1341.0919007722	1	16486.322147651	1	1	1	1	2019-05-24T17:18:47.777	NG_ecoli_LTEE_606_DM25	-0	-0	161.475	DIA_100X_EMPTY_1x1_100ms	5131d693-843a-4296-8bc7-605937501bf1	EPI_100X_YFP_1x1_200ms_25sola	EPI_100X_RFP_1x1_200ms_25sola
134	32	8.53175592989592	273	43.2799356053349	1281.76923076923	1306.65567765568	7438243	27246.3113553114	92.3204289144363	490.735781513975	2	114959	421.095238095238	274.512684841196	577.985868675936	0	NaN	NaN	NaN	NaN	NaN	304.693901137007	0.950960497788183	32.4662605982634	11.6339435050194	9.14470411139319	2.39197935089304	0.00918112624539255	0.00414522738716934	2	1.00021892199251	2132.36461655997	1	16708.4871794872	1	1	1	1	2019-05-24T17:18:47.777	NG_ecoli_LTEE_606_DM25	-0	-0	161.475	DIA_100X_EMPTY_1x1_100ms	27d71db3-f533-411a-bf96-4e44328e0c62	EPI_100X_YFP_1x1_200ms_25sola	EPI_100X_RFP_1x1_200ms_25sola
135	25	8.47511576999693	217	31.4550879903699	1306.36405529954	1321.16589861751	1933375	8909.56221198157	92.3204289144363	490.735781513975	2	88687	408.695852534562	274.512684841196	577.985868675936	0	NaN	NaN	NaN	NaN	NaN	243.946208911138	0.967730634285554	26.8166344839688	10.8417702839581	8.762454365878	2.51790958633333	0.0164064554264997	0.00724439655431097	2	1.00296200726682	1617.13282379568	0	17073.7188940092	1	1	1	1	2019-05-24T17:18:47.777	NG_ecoli_LTEE_606_DM25	-0	-0	161.475	DIA_100X_EMPTY_1x1_100ms	4ba6ec1d-67b1-44e6-934d-346491b6b453	EPI_100X_YFP_1x1_200ms_25sola	EPI_100X_RFP_1x1_200ms_25sola
136	24	9.12244104772353	219	46.5394957927886	1317.91780821918	1167.03196347032	1416082	6466.12785388128	92.3204289144363	490.735781513975	1	89213	407.365296803653	274.512684841196	577.985868675936	0	NaN	NaN	NaN	NaN	NaN	230.083996978718	0.994731495719244	23.8658266978926	11.0627173052239	9.36963979869699	2.67433472517732	0.0012141125873347	0.000638640410775801	1	1.00000422752316	1645.55406194155	0	15763.1780821918	1	1	1	1	2019-05-24T17:18:47.777	NG_ecoli_LTEE_606_DM25	-0	-0	161.475	DIA_100X_EMPTY_1x1_100ms	ff98ff2c-e978-4c09-9a3e-3da45caf2f29	EPI_100X_YFP_1x1_200ms_25sola	EPI_100X_RFP_1x1_200ms_25sola
137	32	7.73555873198957	248	42.3763918331058	1326.63709677419	1872.20967741935	60983	245.899193548387	92.3204289144363	490.735781513975	0	5990091	24153.5927419355	274.512684841196	577.985868675936	2	NaN	NaN	NaN	NaN	NaN	305.29697159021	0.920405418290453	34.4312325486916	10.6152311991761	8.60857986084153	2.26005014821711	0.0174925770688795	0.006803254983528	1	1.00418213594633	2004.03580428827	0	18526.3185483871	1	1	1	1	2019-05-24T17:18:47.777	NG_ecoli_LTEE_606_DM25	-0	-0	161.475	DIA_100X_EMPTY_1x1_100ms	4f193f1a-3588-4a25-99f3-30006c7d5e3b	EPI_100X_YFP_1x1_200ms_25sola	EPI_100X_RFP_1x1_200ms_25sola
138	32	8.92516622401609	286	48.5299949613566	1332.20979020979	1661.43706293706	2388080	8349.93006993007	92.3204289144363	490.735781513975	4	120125	420.017482517483	274.512684841196	577.985868675936	0	NaN	NaN	NaN	NaN	NaN	305.819837299797	0.948475881783865	32.6260634550766	10.8779070792559	9.12768619704261	2.26178061363874	0.00289436320988017	0.00130702525356909	1	1.00005638402327	2134.892245671	0	16479.1398601399	1	1	1	1	2019-05-24T17:18:47.777	NG_ecoli_LTEE_606_DM25	-0	-0	161.475	DIA_100X_EMPTY_1x1_100ms	4ada9d9e-f608-46fa-803d-22a8ed6e71d2	EPI_100X_YFP_1x1_200ms_25sola	EPI_100X_RFP_1x1_200ms_25sola
139	35	7.13376139464038	250	39.8674583313808	1337.552	485.372	156651	626.604	92.3204289144363	490.735781513975	0	7856220	31424.88	274.512684841196	577.985868675936	3	NaN	NaN	NaN	NaN	NaN	322.643575751514	0.901794331802295	36.223725860354	10.8258718865915	8.71807422513977	2.18368360839726	0.00535582464396179	0.00216399949439052	1	1.00042770844966	2162.34070780143	1	17577.568	1	1	1	1	2019-05-24T17:18:47.777	NG_ecoli_LTEE_606_DM25	-0	-0	161.475	DIA_100X_EMPTY_1x1_100ms	f6e9b059-2913-47d9-b049-b95d71dab543	EPI_100X_YFP_1x1_200ms_25sola	EPI_100X_RFP_1x1_200ms_25sola
140	22	9.39770336269529	207	35.2085047587028	1349.75362318841	482.038647342995	1005246	4856.26086956522	92.3204289144363	490.735781513975	2	1265951	6115.70531400966	274.512684841196	577.985868675936	0	NaN	NaN	NaN	NaN	NaN	216.815163173441	0.998704144999538	22.2579561856518	11.6776836354435	9.42437957348308	2.8714228754326	0.00796897538301463	0.00349502475526393	1	1.00042192084097	1552.67551047401	1	16543.8743961353	1	1	1	1	2019-05-24T17:18:47.777	NG_ecoli_LTEE_606_DM25	-0	-0	161.475	DIA_100X_EMPTY_1x1_100ms	acadbda8-a316-4a7a-bac1-499ad24d82f6	EPI_100X_YFP_1x1_200ms_25sola	EPI_100X_RFP_1x1_200ms_25sola
141	25	8.49973114094219	213	45.2567407612855	1354.79812206573	983.286384976526	3908108	18347.9248826291	92.3204289144363	490.735781513975	2	107347	503.976525821596	274.512684841196	577.985868675936	0	NaN	NaN	NaN	NaN	NaN	247.625622030527	0.981203066696103	25.6729481631622	11.1853483677939	9.34542032723572	2.58690744549298	0.00281444171323601	0.0013313736581862	1	1.00007658068643	1761.0160085719	1	16244.7417840376	1	1	1	1	2019-05-24T17:18:47.777	NG_ecoli_LTEE_606_DM25	-0	-0	161.475	DIA_100X_EMPTY_1x1_100ms	81fc1d27-8d27-4fb4-9a2e-c0a0ac3e0667	EPI_100X_YFP_1x1_200ms_25sola	EPI_100X_RFP_1x1_200ms_25sola
142	35	8.31281871046964	291	47.9390512820201	1362.27147766323	975.632302405498	2881773	9903	92.3204289144363	490.735781513975	2	134310	461.546391752577	274.512684841196	577.985868675936	0	NaN	NaN	NaN	NaN	NaN	336.706883008016	0.921872613271295	36.3582265615527	10.7371679974621	9.00108120804843	2.20223334993043	0.0210164558750991	0.00874438026109151	0	1.00681750248604	2313.56621045805	1	16583.4845360825	1	1	1	1	2019-05-24T17:18:47.777	NG_ecoli_LTEE_606_DM25	-0	-0	161.475	DIA_100X_EMPTY_1x1_100ms	815085d6-78ea-4729-8b21-5f1e2c82318c	EPI_100X_YFP_1x1_200ms_25sola	EPI_100X_RFP_1x1_200ms_25sola
143	36	8.37455321630737	303	47.523577556281	1361.90429042904	1712.52805280528	4406174	14541.8283828383	92.3204289144363	490.735781513975	2	182232	601.425742574257	274.512684841196	577.985868675936	0	NaN	NaN	NaN	NaN	NaN	347.746315714507	0.930983260039065	37.7472635561438	10.5946609915703	9.03439144354852	2.02713720154239	0.0119958803854005	0.00643915666634525	0	1.00344045338861	2419.7648424268	1	16940.9570957096	1	1	1	1	2019-05-24T17:18:47.777	NG_ecoli_LTEE_606_DM25	-0	-0	161.475	DIA_100X_EMPTY_1x1_100ms	c2d2476a-cc6a-4dc1-9f5f-57f41d1d45d3	EPI_100X_YFP_1x1_200ms_25sola	EPI_100X_RFP_1x1_200ms_25sola
144	54	8.45539763667211	457	46.768342693817	1368.05470459519	1723.00875273523	4843150	10597.7024070022	92.3204289144363	490.735781513975	6	230202	503.724288840263	274.512684841196	577.985868675936	0	NaN	NaN	NaN	NaN	NaN	502.489397449989	0.888390095411582	54.6061309123465	10.6551497445087	9.0532113706026	1.80172969250862	0.012459131109634	0.00354999685597565	0	1.0029071421671	3515.09128363035	1	17532.0481400438	1	1	1	1	2019-05-24T17:18:47.777	NG_ecoli_LTEE_606_DM25	-0	-0	161.475	DIA_100X_EMPTY_1x1_100ms	a2326ec8-f5ab-4007-aeec-52cdc55266b7	EPI_100X_YFP_1x1_200ms_25sola	EPI_100X_RFP_1x1_200ms_25sola
145	18	8.16649771909326	147	-48.9200959102915	1362.24489795918	1145.99319727891	47822	325.319727891156	92.3204289144363	490.735781513975	0	4368116	29715.074829932	274.512684841196	577.985868675936	2	NaN	NaN	NaN	NaN	NaN	174.167651056979	0.999769046303138	17.8036502290039	12.4159375410325	9.18287921814156	3.59480904577663	0.00877505374968089	0.00459982421307714	1	1.00046403173118	1179.11639788399	2	15930.8163265306	1	1	1	1	2019-05-24T17:18:47.777	NG_ecoli_LTEE_606_DM25	-0	-0	161.475	DIA_100X_EMPTY_1x1_100ms	c3db5ab0-9096-4bf0-b4e5-93b1f472a85a	EPI_100X_YFP_1x1_200ms_25sola	EPI_100X_RFP_1x1_200ms_25sola
146	26	7.13990418781766	186	-11.2023581956813	1366.95161290323	1132.52150537634	71436	384.064516129032	92.3204289144363	490.735781513975	0	8383203	45070.9838709677	274.512684841196	577.985868675936	2	NaN	NaN	NaN	NaN	NaN	252.307543325719	0.888494873249247	27.8170413002158	11.2764582289025	8.80077392289005	2.33290537034897	0.0449288994394809	0.0237128604837666	1	1.03079424345472	1692.16436998899	2	16987.7741935484	1	1	1	1	2019-05-24T17:18:47.777	NG_ecoli_LTEE_606_DM25	-0	-0	161.475	DIA_100X_EMPTY_1x1_100ms	3f8198c8-f480-4f9a-a728-0b953b2ceaad	EPI_100X_YFP_1x1_200ms_25sola	EPI_100X_RFP_1x1_200ms_25sola
147	37	9.66900005215004	360	48.7147595597367	1375.69444444444	53.1972222222222	2822167	7839.35277777778	92.3204289144363	490.735781513975	2	162785	452.180555555556	274.512684841196	577.985868675936	0	NaN	NaN	NaN	NaN	NaN	371.276237027923	0.950835547976309	38.8910546679459	10.8924290885709	9.38654324291044	2.05079013451212	0.00889495529840034	0.0042295530791629	1	1.00101325116206	2691.2309742866	0	16339.2583333333	1	1	1	1	2019-05-24T17:18:47.777	NG_ecoli_LTEE_606_DM25	-0	-0	161.475	DIA_100X_EMPTY_1x1_100ms	dfc99067-3a53-43cb-8eb3-f9f5f0301c06	EPI_100X_YFP_1x1_200ms_25sola	EPI_100X_RFP_1x1_200ms_25sola
148	16	8.59913053449305	138	-49.948043033032	1376.5	1139.51449275362	41196	298.521739130435	92.3204289144363	490.735781513975	0	5551706	40229.7536231884	274.512684841196	577.985868675936	1	NaN	NaN	NaN	NaN	NaN	165.554605947674	0.999759087906241	16.6891326463973	12.7477741912144	9.33446419291196	3.64379581897476	0.0185129840168705	0.00983403733883769	0	1.00190372175641	1142.09554116271	2	16581.7246376812	1	1	1	1	2019-05-24T17:18:47.777	NG_ecoli_LTEE_606_DM25	-0	-0	161.475	DIA_100X_EMPTY_1x1_100ms	28b9d36b-d032-4f75-bda8-64052cf43407	EPI_100X_YFP_1x1_200ms_25sola	EPI_100X_RFP_1x1_200ms_25sola
149	25	8.64895642023557	217	42.1166839720721	1403.40092165899	679.847926267281	902582	4159.36405529954	92.3204289144363	490.735781513975	2	91604	422.138248847926	274.512684841196	577.985868675936	0	NaN	NaN	NaN	NaN	NaN	243.77455221644	0.986994498538043	26.5235702454255	10.5267747290088	8.87092399764894	2.54259710273191	0.0103666933798794	0.00447005493220102	1	1.0010405425383	1639.30431002526	1	16714.5115207373	1	1	1	1	2019-05-24T17:18:47.777	NG_ecoli_LTEE_606_DM25	-0	-0	161.475	DIA_100X_EMPTY_1x1_100ms	76972f5c-85f0-4f75-a577-16ee45fddd63	EPI_100X_YFP_1x1_200ms_25sola	EPI_100X_RFP_1x1_200ms_25sola
150	28	8.67771303932344	243	46.7134085847383	1407.59670781893	1329.88065843621	1348971	5551.32098765432	92.3204289144363	490.735781513975	2	155699	640.736625514403	274.512684841196	577.985868675936	0	NaN	NaN	NaN	NaN	NaN	264.622962152916	0.964041751092889	28.4031229863671	10.7892671640327	9.00811699684666	2.46473066195266	0.0188983268047475	0.0090810771483241	2	1.0049896753303	1810.189377057	0	16112.5061728395	1	1	1	1	2019-05-24T17:18:47.777	NG_ecoli_LTEE_606_DM25	-0	-0	161.475	DIA_100X_EMPTY_1x1_100ms	ba1e8a0c-08da-4dde-b711-7f92770b79da	EPI_100X_YFP_1x1_200ms_25sola	EPI_100X_RFP_1x1_200ms_25sola
151	23	9.97800493064624	230	34.4956377145885	1422.76086956522	673.165217391304	1361017	5917.4652173913	92.3204289144363	490.735781513975	2	89886	390.808695652174	274.512684841196	577.985868675936	0	NaN	NaN	NaN	NaN	NaN	228.685570637783	0.997278818896209	23.1901951209542	11.4720427332619	9.53678845081953	2.87209743311804	0.0072984353118162	0.00313554155259398	1	1.00035416487049	1656.52724145242	1	16346.6956521739	1	1	1	1	2019-05-24T17:18:47.777	NG_ecoli_LTEE_606_DM25	-0	-0	161.475	DIA_100X_EMPTY_1x1_100ms	2ccf4ec8-717a-4d2c-bbdf-5c1dd0e67735	EPI_100X_YFP_1x1_200ms_25sola	EPI_100X_RFP_1x1_200ms_25sola
152	24	9.64593579753691	232	13.3603930398733	1441.7974137931	1672.59913793103	91210	393.146551724138	92.3204289144363	490.735781513975	0	6039295	26031.4439655172	274.512684841196	577.985868675936	1	NaN	NaN	NaN	NaN	NaN	249.832265734158	0.961490863775679	26.2541585579824	11.1408718908582	9.27201191006561	2.44571239057791	0.0237962616338111	0.0129433168628262	0	1.00787826448541	1772.70286569414	0	16383.1853448276	1	1	1	1	2019-05-24T17:18:47.777	NG_ecoli_LTEE_606_DM25	-0	-0	161.475	DIA_100X_EMPTY_1x1_100ms	b2f61ae1-dcf9-4a4d-ad28-d64cc51e67a1	EPI_100X_YFP_1x1_200ms_25sola	EPI_100X_RFP_1x1_200ms_25sola
153	27	9.20488436602135	249	48.2695133155303	1439.6546184739	729.706827309237	1364383	5479.44979919679	92.3204289144363	490.735781513975	2	124417	499.666666666667	274.512684841196	577.985868675936	0	NaN	NaN	NaN	NaN	NaN	262.227498784712	0.979858653226531	27.4438408825794	10.8786125657375	9.34070275909182	2.40535861087983	0.00757038469956969	0.00396203015864237	1	1.00080595961222	1880.58894279984	0	16232.5702811245	1	1	1	1	2019-05-24T17:18:47.777	NG_ecoli_LTEE_606_DM25	-0	-0	161.475	DIA_100X_EMPTY_1x1_100ms	e74a2847-d6d3-44d3-8a24-0e425262ba59	EPI_100X_YFP_1x1_200ms_25sola	EPI_100X_RFP_1x1_200ms_25sola
154	28	7.95462014802336	223	48.6929337779071	1456.49775784753	1907.35874439462	1626031	7291.61883408072	92.3204289144363	490.735781513975	3	86381	387.358744394619	274.512684841196	577.985868675936	0	NaN	NaN	NaN	NaN	NaN	256.733501709831	0.972303248202519	28.0000435362468	10.7333974670642	8.85177929018158	2.47368734901244	0.00661316829995693	0.00257438355610311	1	1.00037318063989	1723.09705991242	0	17015.8744394619	1	1	1	1	2019-05-24T17:18:47.777	NG_ecoli_LTEE_606_DM25	-0	-0	161.475	DIA_100X_EMPTY_1x1_100ms	6e2e2066-2045-4edb-8e58-52cd3e7b1b06	EPI_100X_YFP_1x1_200ms_25sola	EPI_100X_RFP_1x1_200ms_25sola
155	23	9.35423164828128	217	36.8101849294508	1523.32718894009	1355.70046082949	819788	3777.82488479263	92.3204289144363	490.735781513975	2	113000	520.73732718894	274.512684841196	577.985868675936	0	NaN	NaN	NaN	NaN	NaN	231.455591624536	0.989529231822245	24.7897413812044	10.7454787010042	9.06521890339269	2.53315278085498	0.00171217727233905	0.000999947752334977	0	1.00003884635934	1599.99442294105	0	16401.9861751152	1	1	1	1	2019-05-24T17:18:47.777	NG_ecoli_LTEE_606_DM25	-0	-0	161.475	DIA_100X_EMPTY_1x1_100ms	fcb84e74-7501-4491-ad42-1d938a3abd1f	EPI_100X_YFP_1x1_200ms_25sola	EPI_100X_RFP_1x1_200ms_25sola
156	25	9.68462304190406	243	45.0667461027471	1527.329218107	873.148148148148	1822160	7498.60082304527	92.3204289144363	490.735781513975	2	124382	511.860082304527	274.512684841196	577.985868675936	0	NaN	NaN	NaN	NaN	NaN	246.638910433341	0.994022728094724	25.7364145754704	10.9525922583276	9.30534870416769	2.64467524575181	0.00361978924955013	0.00186089332714105	0	1.0001634947187	1750.26266850882	0	16045.316872428	1	1	1	1	2019-05-24T17:18:47.777	NG_ecoli_LTEE_606_DM25	-0	-0	161.475	DIA_100X_EMPTY_1x1_100ms	2873b0c4-6409-4eea-9562-acb74e2b17be	EPI_100X_YFP_1x1_200ms_25sola	EPI_100X_RFP_1x1_200ms_25sola
157	27	9.09661907630999	247	45.0575603290706	1545.31174089069	324.283400809717	1885279	7632.70850202429	92.3204289144363	490.735781513975	2	96190	389.433198380567	274.512684841196	577.985868675936	0	NaN	NaN	NaN	NaN	NaN	260.049863161641	0.977570647087385	27.972006405595	10.4926758067001	8.9876539451934	2.45770688637652	0.0125879188004653	0.00606736595552969	2	1.0021503125563	1774.62332300069	0	16511.5506072874	1	1	1	1	2019-05-24T17:18:47.777	NG_ecoli_LTEE_606_DM25	-0	-0	161.475	DIA_100X_EMPTY_1x1_100ms	fa1413e6-ac50-4d01-8152-7552d10d4ae1	EPI_100X_YFP_1x1_200ms_25sola	EPI_100X_RFP_1x1_200ms_25sola
158	40	8.99393156002774	361	48.4469385349746	1557.07202216066	1295.65650969529	12191037	33770.1855955679	92.3204289144363	490.735781513975	3	139123	385.382271468144	274.512684841196	577.985868675936	0	NaN	NaN	NaN	NaN	NaN	383.144816286116	0.941441435471771	41.7444813916066	10.5376878965243	9.01741999126008	1.92606784618819	0.0130527462422398	0.00499505452683571	2	1.00130356789137	2665.95949473238	0	16433.0498614958	1	1	1	1	2019-05-24T17:18:47.777	NG_ecoli_LTEE_606_DM25	-0	-0	161.475	DIA_100X_EMPTY_1x1_100ms	f733d8d8-0aae-4c62-8380-85ce74dce4ec	EPI_100X_YFP_1x1_200ms_25sola	EPI_100X_RFP_1x1_200ms_25sola
159	31	9.08188729500601	282	48.8076343924533	1557.19858156028	1973.1914893617	12058160	42759.4326241135	92.3204289144363	490.735781513975	0	114595	406.36524822695	274.512684841196	577.985868675936	0	NaN	NaN	NaN	NaN	NaN	298.165831080705	0.956027256089576	31.4168828570287	11.0695391887116	9.30191224037433	2.21562901187141	0.00774057603825936	0.00300086508011475	1	1.00036904335143	2134.99788769358	0	16341.9716312057	1	1	1	1	2019-05-24T17:18:47.777	NG_ecoli_LTEE_606_DM25	-0	-0	161.475	DIA_100X_EMPTY_1x1_100ms	945ee95d-e601-4e77-8396-9e5bf84761ae	EPI_100X_YFP_1x1_200ms_25sola	EPI_100X_RFP_1x1_200ms_25sola
160	31	9.11766209363037	283	48.9270136328795	1577.14487632509	1343.34275618375	2996782	10589.3356890459	92.3204289144363	490.735781513975	3	203444	718.883392226148	274.512684841196	577.985868675936	0	NaN	NaN	NaN	NaN	NaN	298.368259447673	0.962131604434547	31.1711067934641	11.1182094164874	9.32365117004452	2.36878325905065	0.0112337590508642	0.00540502903622675	0	1.00202711849332	2128.20832555565	0	16303.0212014134	1	1	1	1	2019-05-24T17:18:47.777	NG_ecoli_LTEE_606_DM25	-0	-0	161.475	DIA_100X_EMPTY_1x1_100ms	ddaa4d31-b7b0-4531-adbc-579c284e56f6	EPI_100X_YFP_1x1_200ms_25sola	EPI_100X_RFP_1x1_200ms_25sola
161	32	8.6696609994109	278	48.2208032812459	1596.85611510791	1799.45683453237	83747	301.248201438849	92.3204289144363	490.735781513975	0	8396695	30203.9388489209	274.512684841196	577.985868675936	1	NaN	NaN	NaN	NaN	NaN	309.781929102657	0.900745918398509	33.1849186182735	11.4080760313969	9.1113536574409	2.30561464489519	0.00714014464524924	0.0035244154606413	1	1.00098065514474	2163.69701797095	0	17392.1762589928	1	1	1	1	2019-05-24T17:18:47.777	NG_ecoli_LTEE_606_DM25	-0	-0	161.475	DIA_100X_EMPTY_1x1_100ms	f4d72da8-5995-4b54-9001-e0d7f54138bc	EPI_100X_YFP_1x1_200ms_25sola	EPI_100X_RFP_1x1_200ms_25sola
162	31	8.90065441931163	277	45.3455311065106	1653.28158844765	1540.66064981949	12027448	43420.3898916968	92.3204289144363	490.735781513975	1	123796	446.916967509025	274.512684841196	577.985868675936	0	NaN	NaN	NaN	NaN	NaN	305.316931332419	0.959500000922806	32.8584000080177	10.3505452681483	9.10989226515763	2.14350197770589	0.0134486461614188	0.00547914461988871	1	1.00156958749525	2141.72041094858	1	16536.6064981949	1	1	1	1	2019-05-24T17:18:47.777	NG_ecoli_LTEE_606_DM25	-0	-0	161.475	DIA_100X_EMPTY_1x1_100ms	eea00b2b-0eff-454f-bd04-ac0ceb4764de	EPI_100X_YFP_1x1_200ms_25sola	EPI_100X_RFP_1x1_200ms_25sola
163	22	9.00678737105352	199	-9.69097841791549	1653.33668341709	1558.05527638191	1072620	5390.05025125628	92.3204289144363	490.735781513975	1	80503	404.537688442211	274.512684841196	577.985868675936	0	NaN	NaN	NaN	NaN	NaN	225.082487898757	0.988538530776126	24.4085429537061	10.4846833362276	8.97856783526274	2.47775608273728	0.00611701010004829	0.00348728337622313	0	1.00046713826366	1545.41766842362	1	16855.2010050251	1	1	1	1	2019-05-24T17:18:47.777	NG_ecoli_LTEE_606_DM25	-0	-0	161.475	DIA_100X_EMPTY_1x1_100ms	c32a1726-3374-4923-a0ca-805e5d6adfaf	EPI_100X_YFP_1x1_200ms_25sola	EPI_100X_RFP_1x1_200ms_25sola
164	35	9.17166311248022	321	49.0240777285936	1674.61682242991	1616.28660436137	3058820	9529.03426791277	92.3204289144363	490.735781513975	4	433060	1349.09657320872	274.512684841196	577.985868675936	0	NaN	NaN	NaN	NaN	NaN	341.415264884235	0.950728800696175	36.2674806660882	10.9109072948377	9.22460043813996	2.08588382082682	0.00809678226324128	0.00386405458490294	0	1.00100792526112	2423.8313438961	1	16366.4236760125	1	1	1	1	2019-05-24T17:18:47.777	NG_ecoli_LTEE_606_DM25	-0	-0	161.475	DIA_100X_EMPTY_1x1_100ms	196ba634-bcc2-464e-ad77-0594c5a2629a	EPI_100X_YFP_1x1_200ms_25sola	EPI_100X_RFP_1x1_200ms_25sola
165	30	8.92033116532993	272	46.3681295618058	1697.09558823529	1620.48897058824	783276	2879.69117647059	92.3204289144363	490.735781513975	2	3943485	14498.1066176471	274.512684841196	577.985868675936	2	NaN	NaN	NaN	NaN	NaN	302.257106679095	0.871891277323527	31.4747026507374	12.8742264695057	9.33057802836315	2.70680503116262	0.025834332543551	0.0112880229481389	2	1.00985553560606	2152.13056479022	1	17389.6176470588	1	1	1	1	2019-05-24T17:18:47.777	NG_ecoli_LTEE_606_DM25	-0	-0	161.475	DIA_100X_EMPTY_1x1_100ms	3b390b86-3572-41d7-9ed4-24a399d40d07	EPI_100X_YFP_1x1_200ms_25sola	EPI_100X_RFP_1x1_200ms_25sola
166	20	9.22519940606194	185	-12.7664489397851	1715.58378378378	459.113513513514	3417753	18474.3405405405	92.3204289144363	490.735781513975	1	99057	535.443243243243	274.512684841196	577.985868675936	0	NaN	NaN	NaN	NaN	NaN	201.71491720203	0.999864717122936	20.2416716053981	12.1670035853661	9.44697699453355	3.3269613848621	0.0153269582243429	0.00766096344487645	1	1.00167912732428	1418.80258672819	1	16032.3459459459	1	1	1	1	2019-05-24T17:18:47.777	NG_ecoli_LTEE_606_DM25	-0	-0	161.475	DIA_100X_EMPTY_1x1_100ms	b7e1dff4-9ea2-4ec0-8754-a1569a37b3c6	EPI_100X_YFP_1x1_200ms_25sola	EPI_100X_RFP_1x1_200ms_25sola
167	31	7.40368886861451	230	39.7504094030762	1728.79565217391	449.95652173913	2596347	11288.4652173913	92.3204289144363	490.735781513975	2	143922	625.747826086956	274.512684841196	577.985868675936	0	NaN	NaN	NaN	NaN	NaN	293.475828916106	0.932357004145928	32.8212327059465	10.4321129578567	8.75774555611474	2.06338703183371	0.0188996452798569	0.0103919951884897	0	1.00789296132448	1977.10355114852	1	17640.0260869565	1	1	1	1	2019-05-24T17:18:47.777	NG_ecoli_LTEE_606_DM25	-0	-0	161.475	DIA_100X_EMPTY_1x1_100ms	6ada9d5f-d070-42a6-9929-bec71c8f7c15	EPI_100X_YFP_1x1_200ms_25sola	EPI_100X_RFP_1x1_200ms_25sola
168	46	8.64432698479543	398	48.4297859148115	1736.90954773869	1701.64572864322	2208507	5549.01256281407	92.3204289144363	490.735781513975	4	170924	429.457286432161	274.512684841196	577.985868675936	0	NaN	NaN	NaN	NaN	NaN	421.141636372955	0.934501276291309	46.5806866324852	10.0675517080971	8.87247823099099	1.82586515123083	0.0142941696368083	0.00586930279634146	1	1.00260736247292	2879.95467167065	0	16766.1783919598	1	1	1	1	2019-05-24T17:18:47.777	NG_ecoli_LTEE_606_DM25	-0	-0	161.475	DIA_100X_EMPTY_1x1_100ms	6bb814b4-7279-4f7c-b1a6-8e7d224f9882	EPI_100X_YFP_1x1_200ms_25sola	EPI_100X_RFP_1x1_200ms_25sola
169	31	9.7652708612629	305	46.5755794675258	1740.3606557377	254.580327868852	13212323	43319.0918032787	92.3204289144363	490.735781513975	0	114253	374.6	274.512684841196	577.985868675936	0	NaN	NaN	NaN	NaN	NaN	313.045515414025	0.957526712120834	32.5048367873589	11.1534325701	9.34609177999496	2.46334439437118	0.00989869940942781	0.00648119633379666	0	1.0029029928813	2229.96452479793	0	16179.4950819672	1	1	1	1	2019-05-24T17:18:47.777	NG_ecoli_LTEE_606_DM25	-0	-0	161.475	DIA_100X_EMPTY_1x1_100ms	6ffb9780-17e6-4ee5-9848-334968e41cf2	EPI_100X_YFP_1x1_200ms_25sola	EPI_100X_RFP_1x1_200ms_25sola
170	35	9.88624133945798	346	42.9289714879037	1738.84393063584	204.101156069364	6997348	20223.549132948	92.3204289144363	490.735781513975	3	199321	576.07225433526	274.512684841196	577.985868675936	0	NaN	NaN	NaN	NaN	NaN	342.383462349326	0.927131684714091	35.5339494647241	10.9383205593204	9.40580218623623	2.22365236958387	0.0301772068557031	0.0140521368563145	1	1.01768182939789	2469.02247601754	0	15834.2023121387	1	1	1	1	2019-05-24T17:18:47.777	NG_ecoli_LTEE_606_DM25	-0	-0	161.475	DIA_100X_EMPTY_1x1_100ms	cfeef233-583e-4f4a-95db-3dd3864ff03b	EPI_100X_YFP_1x1_200ms_25sola	EPI_100X_RFP_1x1_200ms_25sola
171	31	8.96152871289418	278	47.9920089514114	1761.04316546763	518.276978417266	5991789	21553.1978417266	92.3204289144363	490.735781513975	2	138338	497.618705035971	274.512684841196	577.985868675936	0	NaN	NaN	NaN	NaN	NaN	294.74532165488	0.96761579844666	31.4783922112477	10.6618292135584	9.07996408936431	2.36804298638011	0.014250268799071	0.00713126949618418	1	1.0036282542994	2038.3121134971	0	16500.2913669065	1	1	1	1	2019-05-24T17:18:47.777	NG_ecoli_LTEE_606_DM25	-0	-0	161.475	DIA_100X_EMPTY_1x1_100ms	c0a51c90-c12b-41a1-8417-a2009a2eced3	EPI_100X_YFP_1x1_200ms_25sola	EPI_100X_RFP_1x1_200ms_25sola
172	33	8.87432724375262	294	45.5533009111511	1769.67006802721	1862.40476190476	9105560	30971.2925170068	92.3204289144363	490.735781513975	2	130370	443.43537414966	274.512684841196	577.985868675936	0	NaN	NaN	NaN	NaN	NaN	317.420665613514	0.942705218615785	34.3409222525047	10.9311726493248	8.96982363887604	2.28930964352565	0.0166496469012876	0.00616483101463928	3	1.00314848446731	2170.04951808025	1	16952.7891156463	1	1	1	1	2019-05-24T17:18:47.777	NG_ecoli_LTEE_606_DM25	-0	-0	161.475	DIA_100X_EMPTY_1x1_100ms	6bceded4-3236-4918-b56d-c604317a743f	EPI_100X_YFP_1x1_200ms_25sola	EPI_100X_RFP_1x1_200ms_25sola
173	34	9.59158924635462	327	48.8118322177134	1777.21406727829	1522.25076452599	9384700	28699.3883792049	92.3204289144363	490.735781513975	2	164396	502.740061162079	274.512684841196	577.985868675936	0	NaN	NaN	NaN	NaN	NaN	334.666946233919	0.957313335139517	35.2275412509845	10.9014239281597	9.29147103182335	2.21665839376073	0.00233396795904813	0.00111750828814452	2	1.00002673277689	2388.58757001765	0	16373.8470948012	1	1	1	1	2019-05-24T17:18:47.777	NG_ecoli_LTEE_606_DM25	-0	-0	161.475	DIA_100X_EMPTY_1x1_100ms	75d8c118-a07f-4fb0-ac62-549bc6844c7c	EPI_100X_YFP_1x1_200ms_25sola	EPI_100X_RFP_1x1_200ms_25sola
174	25	8.76995263411531	220	44.7488904324771	1779.49545454545	236.809090909091	6640615	30184.6136363636	92.3204289144363	490.735781513975	1	125096	568.618181818182	274.512684841196	577.985868675936	0	NaN	NaN	NaN	NaN	NaN	240.559439592351	0.990329833976349	25.9244539633748	10.5823020331681	9.05518375503962	2.47249941298008	0.00284124519784842	0.00109244634812926	2	1.00004575929858	1669.52925951057	0	16383.8363636364	1	1	1	1	2019-05-24T17:18:47.777	NG_ecoli_LTEE_606_DM25	-0	-0	161.475	DIA_100X_EMPTY_1x1_100ms	fc7bbc6b-c09e-4c17-8836-e4ece3d7d80a	EPI_100X_YFP_1x1_200ms_25sola	EPI_100X_RFP_1x1_200ms_25sola
175	29	8.89830442415089	259	37.0613209405989	1782.90347490347	1845.95752895753	7188383	27754.3745173745	92.3204289144363	490.735781513975	2	123470	476.718146718147	274.512684841196	577.985868675936	0	NaN	NaN	NaN	NaN	NaN	289.753145091846	0.955548543203072	31.409404369948	10.6985618563503	8.94710769422622	2.30611122843513	0.0174375417759543	0.0111689184684452	0	1.00796026926451	1974.76268344397	1	17200.6833976834	1	1	1	1	2019-05-24T17:18:47.777	NG_ecoli_LTEE_606_DM25	-0	-0	161.475	DIA_100X_EMPTY_1x1_100ms	8d377277-b5c4-474e-a4d2-d5b0a88af58e	EPI_100X_YFP_1x1_200ms_25sola	EPI_100X_RFP_1x1_200ms_25sola
176	24	9.20664171057014	221	45.3213888383026	1825.64705882353	657.036199095023	2035847	9211.97737556561	92.3204289144363	490.735781513975	3	124787	564.647058823529	274.512684841196	577.985868675936	0	NaN	NaN	NaN	NaN	NaN	231.91836212669	0.99451334430217	24.3053843922752	10.8916509064179	9.26461269668915	2.66404463898739	0.00408481859367372	0.00178705498582533	1	1.00012864299515	1638.50176035366	0	16519.0135746606	1	1	1	1	2019-05-24T17:18:47.777	NG_ecoli_LTEE_606_DM25	-0	-0	161.475	DIA_100X_EMPTY_1x1_100ms	ec13cb69-9483-45da-b8b2-b0389bb3b6fe	EPI_100X_YFP_1x1_200ms_25sola	EPI_100X_RFP_1x1_200ms_25sola
177	35	8.69849195499428	305	48.6430995815495	1862.80655737705	1881.13442622951	4708463	15437.5836065574	92.3204289144363	490.735781513975	2	142456	467.068852459016	274.512684841196	577.985868675936	0	NaN	NaN	NaN	NaN	NaN	329.898882950051	0.959279114209514	35.8916295673127	10.4012214002411	9.02202203862625	2.03778814889619	0.0073618374278555	0.00301296309135762	1	1.00089059698136	2294.51459998336	0	17037.5081967213	1	1	1	1	2019-05-24T17:18:47.777	NG_ecoli_LTEE_606_DM25	-0	-0	161.475	DIA_100X_EMPTY_1x1_100ms	fd86b465-2ce9-4d8f-96a0-11039ffa5514	EPI_100X_YFP_1x1_200ms_25sola	EPI_100X_RFP_1x1_200ms_25sola
178	28	8.90371452065607	250	47.577611057579	1864.056	1845.608	2899578	11598.312	92.3204289144363	490.735781513975	2	118708	474.832	274.512684841196	577.985868675936	0	NaN	NaN	NaN	NaN	NaN	270.499515441403	0.972717566886122	28.8543649432436	10.7950120444914	9.16047957275924	2.32984763629944	0.00616495792361903	0.00334557959507778	1	1.00021301423856	1901.68168097595	0	16806.936	1	1	1	1	2019-05-24T17:18:47.777	NG_ecoli_LTEE_606_DM25	-0	-0	161.475	DIA_100X_EMPTY_1x1_100ms	559c0b18-2b35-4b15-ba07-d4bd8fb0c22a	EPI_100X_YFP_1x1_200ms_25sola	EPI_100X_RFP_1x1_200ms_25sola
179	26	9.46516453783261	246	48.1990778441073	1884.14227642276	817.886178861789	1191244	4842.45528455285	92.3204289144363	490.735781513975	2	134631	547.280487804878	274.512684841196	577.985868675936	0	NaN	NaN	NaN	NaN	NaN	248.964930843029	0.978558130013569	26.0147066161682	11.0298680112533	9.2160673618801	2.62912632390767	0.00438073323103183	0.00181508808550674	1	1.00008523748334	1735.40200417768	0	16714.6991869919	1	1	1	1	2019-05-24T17:18:47.777	NG_ecoli_LTEE_606_DM25	-0	-0	161.475	DIA_100X_EMPTY_1x1_100ms	81542b82-8a46-4f3b-a82b-78425def5b12	EPI_100X_YFP_1x1_200ms_25sola	EPI_100X_RFP_1x1_200ms_25sola
180	28	8.37341942945136	236	47.962241036423	1902.92796610169	2036.22457627119	768395	3255.91101694915	92.3204289144363	490.735781513975	3	103769	439.699152542373	274.512684841196	577.985868675936	0	NaN	NaN	NaN	NaN	NaN	261.127356711655	0.978539242222241	28.5343243367447	10.5797613779427	8.83995430052817	2.48543213634702	0.00453650764755685	0.00234542325801114	0	1.00030249232741	1751.28776857942	0	16997.5042372881	1	1	1	1	2019-05-24T17:18:47.777	NG_ecoli_LTEE_606_DM25	-0	-0	161.475	DIA_100X_EMPTY_1x1_100ms	dad86099-714d-4dbf-ab48-315a2ebfbcf7	EPI_100X_YFP_1x1_200ms_25sola	EPI_100X_RFP_1x1_200ms_25sola
181	37	9.07310997492092	337	47.7206624982114	1935.67952522255	376.439169139466	9589939	28456.7922848665	92.3204289144363	490.735781513975	2	118254	350.902077151335	274.512684841196	577.985868675936	0	NaN	NaN	NaN	NaN	NaN	357.861749916783	0.923697745131196	38.7636372055105	10.7412263994175	8.95194807864014	2.19949878024742	0.0127701666000761	0.00666078594782193	1	1.00443705169357	2439.77350593	0	16693.0415430267	1	1	1	1	2019-05-24T17:18:47.777	NG_ecoli_LTEE_606_DM25	-0	-0	161.475	DIA_100X_EMPTY_1x1_100ms	bfd2ac91-b168-4f8e-9584-b6b20d6195b7	EPI_100X_YFP_1x1_200ms_25sola	EPI_100X_RFP_1x1_200ms_25sola
182	35	9.13161524516685	320	49.4318088236576	1938.175	98.871875	1682892	5259.0375	92.3204289144363	490.735781513975	2	158781	496.190625	274.512684841196	577.985868675936	0	NaN	NaN	NaN	NaN	NaN	330.340606042127	0.962760272926605	35.4433023997466	10.6673282195443	9.16129668871107	2.07734591829854	0.00452371517051554	0.00209008594725694	2	1.00009718771388	2336.35029113464	0	16292.621875	1	1	1	1	2019-05-24T17:18:47.777	NG_ecoli_LTEE_606_DM25	-0	-0	161.475	DIA_100X_EMPTY_1x1_100ms	0737f42a-5083-4907-8a1a-88eb8179f14d	EPI_100X_YFP_1x1_200ms_25sola	EPI_100X_RFP_1x1_200ms_25sola
183	33	8.95626496118446	299	43.2057151438121	1961.04682274247	45.1571906354515	4959629	16587.3879598662	92.3204289144363	490.735781513975	2	178145	595.802675585284	274.512684841196	577.985868675936	0	NaN	NaN	NaN	NaN	NaN	322.884650317191	0.946825416111495	34.8215619638592	10.812853026075	9.09331268467167	2.12252292980578	0.0162644658876707	0.00763086737679182	0	1.00484819181476	2261.42599248943	0	16909.6153846154	1	1	1	1	2019-05-24T17:18:47.777	NG_ecoli_LTEE_606_DM25	-0	-0	161.475	DIA_100X_EMPTY_1x1_100ms	98037e25-961e-4948-8550-144577b0c28b	EPI_100X_YFP_1x1_200ms_25sola	EPI_100X_RFP_1x1_200ms_25sola
184	39	9.00095744544418	351	49.5318846600501	1961.38746438746	831.02849002849	13333811	37988.0655270655	92.3204289144363	490.735781513975	1	141936	404.376068376068	274.512684841196	577.985868675936	0	NaN	NaN	NaN	NaN	NaN	370.331643551261	0.9511715539975	39.2891065116751	10.7027380028762	9.25294517134887	2.01146261217268	0.00689595938279978	0.00338827272099814	3	1.00029238264275	2641.9342879349	0	16298.9686609687	1	1	1	1	2019-05-24T17:18:47.777	NG_ecoli_LTEE_606_DM25	-0	-0	161.475	DIA_100X_EMPTY_1x1_100ms	ec860e4a-bb0f-40f1-aa61-d3df959b2a56	EPI_100X_YFP_1x1_200ms_25sola	EPI_100X_RFP_1x1_200ms_25sola
185	22	9.18522446767365	203	35.7816065451412	1984.82266009852	1916.34482758621	1535447	7563.77832512315	92.3204289144363	490.735781513975	3	92973	457.995073891626	274.512684841196	577.985868675936	0	NaN	NaN	NaN	NaN	NaN	215.754924899365	0.994442251061157	23.1227704755432	10.7363906325217	8.98562203684181	2.69794448042143	0.00288718228729236	0.00162674257264864	1	1.00002365227257	1466.31083377551	0	16791.9507389163	1	1	1	1	2019-05-24T17:18:47.777	NG_ecoli_LTEE_606_DM25	-0	-0	161.475	DIA_100X_EMPTY_1x1_100ms	4afef944-844d-4a6e-b8c6-45485977b686	EPI_100X_YFP_1x1_200ms_25sola	EPI_100X_RFP_1x1_200ms_25sola
186	30	9.54584561404575	287	47.1678974305313	2014.74912891986	929.250871080139	4171620	14535.2613240418	92.3204289144363	490.735781513975	2	125767	438.212543554007	274.512684841196	577.985868675936	0	NaN	NaN	NaN	NaN	NaN	292.400059715375	0.97652192949578	30.5912096110705	11.098161330288	9.27695732117263	2.4394771627585	0.00423350954825144	0.00194776956218532	0	1.00024713484452	2067.74818567013	0	16218.9581881533	1	1	1	1	2019-05-24T17:18:47.777	NG_ecoli_LTEE_606_DM25	-0	-0	161.475	DIA_100X_EMPTY_1x1_100ms	553bdb8f-8b90-45be-ba8d-8ae10636c77f	EPI_100X_YFP_1x1_200ms_25sola	EPI_100X_RFP_1x1_200ms_25sola
187	36	8.13482377839035	294	43.1085444820094	2015.89455782313	1320.4387755102	7739499	26324.8265306122	92.3204289144363	490.735781513975	4	152535	518.826530612245	274.512684841196	577.985868675936	0	NaN	NaN	NaN	NaN	NaN	343.972357608458	0.904152693422249	38.3564681580883	10.455641070517	8.81443605667386	1.91342348766836	0.0187751793947577	0.0100408746488914	1	1.01035826015721	2340.54801719748	0	17353.2755102041	1	1	1	1	2019-05-24T17:18:47.777	NG_ecoli_LTEE_606_DM25	-0	-0	161.475	DIA_100X_EMPTY_1x1_100ms	cf0dac05-e338-4de6-a2d2-c2a2a96c3dc4	EPI_100X_YFP_1x1_200ms_25sola	EPI_100X_RFP_1x1_200ms_25sola
188	34	9.54137298471253	325	48.4326512294296	2030.38769230769	1360.75384615385	3750598	11540.3015384615	92.3204289144363	490.735781513975	3	146247	449.990769230769	274.512684841196	577.985868675936	0	NaN	NaN	NaN	NaN	NaN	324.203684883419	0.95591803499676	34.5380277228999	10.9423176836443	9.14189029036225	2.26309947870371	0.0147443751449268	0.00624625040740976	1	1.0031447971159	2267.04126545226	0	16749.1292307692	1	1	1	1	2019-05-24T17:18:47.777	NG_ecoli_LTEE_606_DM25	-0	-0	161.475	DIA_100X_EMPTY_1x1_100ms	d1a081bb-201d-4e04-8562-a56ea353043a	EPI_100X_YFP_1x1_200ms_25sola	EPI_100X_RFP_1x1_200ms_25sola
189	40	7.2233674817099	290	-47.7354825545745	2039.41379310345	1431.64827586207	2911906	10041.0551724138	92.3204289144363	490.735781513975	2	144985	499.948275862069	274.512684841196	577.985868675936	0	NaN	NaN	NaN	NaN	NaN	NaN	NaN	NaN	NaN	NaN	NaN	NaN	NaN	NaN	NaN	NaN	0	17104.0206896552	1	1	1	1	2019-05-24T17:18:47.777	NG_ecoli_LTEE_606_DM25	-0	-0	161.475	DIA_100X_EMPTY_1x1_100ms	0934867b-4863-43d3-94d0-2456e4e25c03	EPI_100X_YFP_1x1_200ms_25sola	EPI_100X_RFP_1x1_200ms_25sola
190	24	7.791695013787	188	-49.1233871144428	2040.27127659574	1754.34042553191	1212989	6452.06914893617	92.3204289144363	490.735781513975	1	100449	534.303191489362	274.512684841196	577.985868675936	0	NaN	NaN	NaN	NaN	NaN	NaN	NaN	NaN	NaN	NaN	NaN	NaN	NaN	NaN	NaN	NaN	0	16351.0159574468	1	1	1	1	2019-05-24T17:18:47.777	NG_ecoli_LTEE_606_DM25	-0	-0	161.475	DIA_100X_EMPTY_1x1_100ms	6b1b7a1b-4eed-492b-9537-b1ad76dfdec9	EPI_100X_YFP_1x1_200ms_25sola	EPI_100X_RFP_1x1_200ms_25sola
1	28	13.8430606541907	388	-29.3895158431982	10.1134020618557	296.226804123711	2622435	6758.85309278351	65.8302761904996	386.968223721022	3	182455	470.244845360825	247.823297454984	259.364271057516	0	NaN	NaN	NaN	NaN	NaN	NaN	NaN	NaN	NaN	NaN	NaN	NaN	NaN	NaN	NaN	NaN	1	17378.3427835052	1	1	1	2	2019-05-24T17:19:02.391	NG_ecoli_LTEE_606_DM25	-500	866	161.475	DIA_100X_EMPTY_1x1_100ms	f3e1de62-af5c-4e3f-a238-e561b3e3cc8e	EPI_100X_YFP_1x1_200ms_25sola	EPI_100X_RFP_1x1_200ms_25sola
2	25	10.5516739717708	264	34.5603587912328	20.719696969697	277.151515151515	1351536	5119.45454545455	65.8302761904996	386.968223721022	3	124877	473.018939393939	247.823297454984	259.364271057516	1	NaN	NaN	NaN	NaN	NaN	245.063167316335	0.966316702078149	24.6669415220374	11.830913903574	9.60332297976033	2.66470921177308	0.0414113178224062	0.0212810282282043	0	1.01834642276497	1786.68608998624	1	19281.0681818182	1	1	1	2	2019-05-24T17:19:02.391	NG_ecoli_LTEE_606_DM25	-500	866	161.475	DIA_100X_EMPTY_1x1_100ms	d4dc83af-4de2-40a2-b42c-d31e4f6a57ad	EPI_100X_YFP_1x1_200ms_25sola	EPI_100X_RFP_1x1_200ms_25sola
3	36	10.1660196637498	366	47.6348433509996	57.1475409836066	316.543715846995	4969384	13577.5519125683	65.8302761904996	386.968223721022	3	199821	545.959016393443	247.823297454984	259.364271057516	0	NaN	NaN	NaN	NaN	NaN	347.681437837407	0.93412674315093	35.0213435340028	11.7085421595644	9.69585223480587	2.3464066907069	0.0176266688547856	0.0100789960320872	1	1.00216839921903	2585.79839058911	1	17944.9098360656	1	1	1	2	2019-05-24T17:19:02.391	NG_ecoli_LTEE_606_DM25	-500	866	161.475	DIA_100X_EMPTY_1x1_100ms	bbf1c613-7301-4b85-80b3-21f36beeaee0	EPI_100X_YFP_1x1_200ms_25sola	EPI_100X_RFP_1x1_200ms_25sola
4	27	9.4683099721557	256	42.6178444686789	51.95703125	327.4453125	1004272	3922.9375	65.8302761904996	386.968223721022	4	129708	506.671875	247.823297454984	259.364271057516	0	NaN	NaN	NaN	NaN	NaN	249.584697547483	0.99925474337285	25.1559277662102	11.7532663572993	9.61077312684636	2.89599332200245	0.00787662430426557	0.00410736974388896	0	1.00070426950211	1824.93277542323	1	17679.21875	1	1	1	2	2019-05-24T17:19:02.391	NG_ecoli_LTEE_606_DM25	-500	866	161.475	DIA_100X_EMPTY_1x1_100ms	179e0194-ea91-42b1-8fdd-b1999e217b74	EPI_100X_YFP_1x1_200ms_25sola	EPI_100X_RFP_1x1_200ms_25sola
5	35	10.7867792602196	378	48.6800101356242	110.068783068783	1379.56613756614	104126	275.465608465608	65.8302761904996	386.968223721022	0	12331068	32621.873015873	247.823297454984	259.364271057516	4	NaN	NaN	NaN	NaN	NaN	337.247241365515	0.916946458832188	34.5974139449832	11.6712067666113	9.50660804465488	2.42780464447139	0.0162929429308304	0.0069137689673202	0	1.00440925054028	2455.75307181818	0	18188.2142857143	1	1	1	2	2019-05-24T17:19:02.391	NG_ecoli_LTEE_606_DM25	-500	866	161.475	DIA_100X_EMPTY_1x1_100ms	6448d3c5-eb0f-4af5-a399-d4fb644c22f0	EPI_100X_YFP_1x1_200ms_25sola	EPI_100X_RFP_1x1_200ms_25sola
6	28	11.3537283559581	319	45.3336469524242	354.131661442006	1929.46394984326	1505787	4720.33542319749	65.8302761904996	386.968223721022	3	157556	493.905956112853	247.823297454984	259.364271057516	2	NaN	NaN	NaN	NaN	NaN	275.023202087302	0.977822562910138	27.8046480159344	11.3646729170895	9.64012146107257	2.56376512128426	0.00504076497444625	0.00268916617310251	1	1.00037774857424	2029.42167593871	0	18319.921630094	1	1	1	2	2019-05-24T17:19:02.391	NG_ecoli_LTEE_606_DM25	-500	866	161.475	DIA_100X_EMPTY_1x1_100ms	3f4bcdd5-7e7d-4961-94f6-3adcf8076345	EPI_100X_YFP_1x1_200ms_25sola	EPI_100X_RFP_1x1_200ms_25sola
7	37	10.4658045022668	387	49.4889136841475	395.423772609819	1912.24547803618	5802093	14992.488372093	65.8302761904996	386.968223721022	2	252588	652.682170542636	247.823297454984	259.364271057516	4	NaN	NaN	NaN	NaN	NaN	341.972868136678	0.950702894062791	35.420582006176	11.0882100963984	9.35399750396879	2.4225683329337	0.0276492702739786	0.00750920080533418	0	1.00457981983395	2434.10928880036	0	17786.8785529716	1	1	1	2	2019-05-24T17:19:02.391	NG_ecoli_LTEE_606_DM25	-500	866	161.475	DIA_100X_EMPTY_1x1_100ms	21705d0a-5b73-40b9-ac8c-309a0e170ed7	EPI_100X_YFP_1x1_200ms_25sola	EPI_100X_RFP_1x1_200ms_25sola
8	45	10.6217577239067	478	49.5884877184534	517.372384937239	396.803347280335	2061597	4312.96443514644	65.8302761904996	386.968223721022	4	220932	462.200836820084	247.823297454984	259.364271057516	0	NaN	NaN	NaN	NaN	NaN	416.120716250098	0.947427366624107	42.9443696767369	11.0450637786938	9.44761893179029	2.24840558094249	0.0113001523508313	0.00521066320886137	1	1.00315901114898	3010.51537531289	0	17552.9351464435	1	1	1	2	2019-05-24T17:19:02.391	NG_ecoli_LTEE_606_DM25	-500	866	161.475	DIA_100X_EMPTY_1x1_100ms	bbdb1b6b-8e69-4382-8077-42dadbe56074	EPI_100X_YFP_1x1_200ms_25sola	EPI_100X_RFP_1x1_200ms_25sola
9	29	10.6741787442172	310	47.5186176236892	507.990322580645	504.425806451613	6479196	20900.6322580645	65.8302761904996	386.968223721022	2	139700	450.645161290323	247.823297454984	259.364271057516	1	NaN	NaN	NaN	NaN	NaN	266.554356318619	0.985708535536734	27.4149561664389	11.1645924687878	9.36020728530683	2.74475992737951	0.0117340251260967	0.00545659093634452	1	1.0015363967654	1886.46334096565	0	17866.3838709677	1	1	1	2	2019-05-24T17:19:02.391	NG_ecoli_LTEE_606_DM25	-500	866	161.475	DIA_100X_EMPTY_1x1_100ms	f629e77b-0980-461e-86b4-965c6548c3e8	EPI_100X_YFP_1x1_200ms_25sola	EPI_100X_RFP_1x1_200ms_25sola
10	27	8.71871494647398	236	43.5468076729993	518.203389830509	352.618644067797	5992436	25391.6779661017	65.8302761904996	386.968223721022	2	98611	417.843220338983	247.823297454984	259.364271057516	0	NaN	NaN	NaN	NaN	NaN	246.143408837019	0.99334555772049	26.0748782701557	11.1331822247135	9.13050187443032	2.68977753102785	0.00596135945439361	0.00342999129278414	1	1.00013703790859	1707.26709843386	1	17157.7796610169	1	1	1	2	2019-05-24T17:19:02.391	NG_ecoli_LTEE_606_DM25	-500	866	161.475	DIA_100X_EMPTY_1x1_100ms	e5912a65-d98b-4d02-a7e2-7b7802977191	EPI_100X_YFP_1x1_200ms_25sola	EPI_100X_RFP_1x1_200ms_25sola
11	29	8.72401674379724	254	12.2436041768969	522.456692913386	362.03937007874	1333172	5248.70866141732	65.8302761904996	386.968223721022	2	138898	546.842519685039	247.823297454984	259.364271057516	3	NaN	NaN	NaN	NaN	NaN	279.4113083738	0.935441352402837	29.1417666679397	11.510721473402	9.24906423635392	2.45497130301575	0.0279239138846387	0.011086510430448	1	1.00528478396074	1957.94888318079	1	18218.6653543307	1	1	1	2	2019-05-24T17:19:02.391	NG_ecoli_LTEE_606_DM25	-500	866	161.475	DIA_100X_EMPTY_1x1_100ms	6455fa9a-c40c-4599-96ef-9c0e570638d3	EPI_100X_YFP_1x1_200ms_25sola	EPI_100X_RFP_1x1_200ms_25sola
12	42	11.2386277939855	472	49.0275691397971	522.260593220339	1458.78389830508	14429979	30571.9894067797	65.8302761904996	386.968223721022	2	158176	335.118644067797	247.823297454984	259.364271057516	0	NaN	NaN	NaN	NaN	NaN	408.017507451249	0.910968580030658	41.8819811828998	11.1223985476869	9.58876422610145	2.01105279144767	0.0162299849579865	0.00913824489906968	0	1.00949490254844	3024.42193284592	0	18043.7838983051	1	1	1	2	2019-05-24T17:19:02.391	NG_ecoli_LTEE_606_DM25	-500	866	161.475	DIA_100X_EMPTY_1x1_100ms	b5acaebf-f759-4770-bc6d-94a2b9c1b2d4	EPI_100X_YFP_1x1_200ms_25sola	EPI_100X_RFP_1x1_200ms_25sola
13	37	10.9460688381257	406	49.3359911941098	539.549261083744	1603.00985221675	4880618	12021.2266009852	65.8302761904996	386.968223721022	2	151031	371.997536945813	247.823297454984	259.364271057516	0	NaN	NaN	NaN	NaN	NaN	350.501110698594	0.9536866813059	35.6009933075042	11.2149549545999	9.61149902419187	2.29834198700661	0.0147999041776152	0.00673861816464673	1	1.00344238314786	2583.05854273116	0	17621.0738916256	1	1	1	2	2019-05-24T17:19:02.391	NG_ecoli_LTEE_606_DM25	-500	866	161.475	DIA_100X_EMPTY_1x1_100ms	fb5c6687-18a0-49d4-a360-1149ce24b559	EPI_100X_YFP_1x1_200ms_25sola	EPI_100X_RFP_1x1_200ms_25sola
14	24	10.7052123964945	257	12.6315668923938	551.645914396887	483.206225680934	107427	418.003891050584	65.8302761904996	386.968223721022	1	7289247	28362.8287937743	247.823297454984	259.364271057516	2	NaN	NaN	NaN	NaN	NaN	246.648597601712	0.989831503279802	24.0931332242716	12.5866104927568	9.91827543274139	2.99188102769732	0.0174115889708156	0.00724568458783213	1	1.00204479347816	1861.46764781201	1	17778.4280155642	1	1	1	2	2019-05-24T17:19:02.391	NG_ecoli_LTEE_606_DM25	-500	866	161.475	DIA_100X_EMPTY_1x1_100ms	02a38b95-1aef-431c-b4ba-83a3cc55c8ba	EPI_100X_YFP_1x1_200ms_25sola	EPI_100X_RFP_1x1_200ms_25sola
15	34	9.89605371432429	337	49.2142978209317	567.148367952522	475.13056379822	97425	289.094955489614	65.8302761904996	386.968223721022	0	11343185	33659.3026706231	247.823297454984	259.364271057516	3	NaN	NaN	NaN	NaN	NaN	325.326813937833	0.888302080943245	33.753662152237	12.6171734627837	9.32796347002938	2.86024896936772	0.0316745673967549	0.00544820019249134	2	1.0010674302599	2306.6646167485	1	19264.6023738872	1	1	1	2	2019-05-24T17:19:02.391	NG_ecoli_LTEE_606_DM25	-500	866	161.475	DIA_100X_EMPTY_1x1_100ms	af3c2278-45c7-41d7-98eb-db154c2b1966	EPI_100X_YFP_1x1_200ms_25sola	EPI_100X_RFP_1x1_200ms_25sola
16	30	12.012104310081	362	46.3934241187625	700.759668508287	1849.2817679558	1635235	4517.22375690608	65.8302761904996	386.968223721022	2	154598	427.066298342541	247.823297454984	259.364271057516	0	NaN	NaN	NaN	NaN	NaN	301.264297225075	0.971961693323247	29.4792165880372	11.5869344581486	9.74665980514966	2.84258097898484	0.0161196556143025	0.00660956751784718	1	1.00255297106754	2199.46692198791	0	18085.0331491713	1	1	1	2	2019-05-24T17:19:02.391	NG_ecoli_LTEE_606_DM25	-500	866	161.475	DIA_100X_EMPTY_1x1_100ms	92253068-2c94-4e4f-ac03-3314af1423c4	EPI_100X_YFP_1x1_200ms_25sola	EPI_100X_RFP_1x1_200ms_25sola
17	46	8.98486626695682	414	40.8748028550962	715.045893719807	1976.05314009662	9839857	23767.770531401	65.8302761904996	386.968223721022	5	190973	461.287439613527	247.823297454984	259.364271057516	0	NaN	NaN	NaN	NaN	NaN	438.646821408769	0.920741916671998	46.5143017087879	11.1625537386268	9.16454125819983	2.28270398143629	0.0827297814041526	0.00937762292237251	1	1.00276068047214	3068.30019987576	4	19110.8647342995	1	1	1	2	2019-05-24T17:19:02.391	NG_ecoli_LTEE_606_DM25	-500	866	161.475	DIA_100X_EMPTY_1x1_100ms	77077e0f-8489-45e2-b1bd-e2adef1f2de5	EPI_100X_YFP_1x1_200ms_25sola	EPI_100X_RFP_1x1_200ms_25sola
18	17	8.63800383544968	147	-47.7439634189205	721.625850340136	1961.99319727891	4659347	31696.2380952381	65.8302761904996	386.968223721022	1	82959	564.34693877551	247.823297454984	259.364271057516	0	NaN	NaN	NaN	NaN	NaN	163.215468965336	0.999814530319488	16.0424136811066	12.9117747497294	9.35001364305216	3.96152176135289	0.00781203154028511	0.00422441272551779	0	1.00032934931885	1101.49893526378	1	18672.1020408163	1	1	1	2	2019-05-24T17:19:02.391	NG_ecoli_LTEE_606_DM25	-500	866	161.475	DIA_100X_EMPTY_1x1_100ms	1fdb7d66-2c36-428a-ba18-2003a19b0791	EPI_100X_YFP_1x1_200ms_25sola	EPI_100X_RFP_1x1_200ms_25sola
19	26	8.06125070706827	210	44.6782017984843	722.890476190476	1991.85238095238	3315830	15789.6666666667	65.8302761904996	386.968223721022	3	108851	518.338095238095	247.823297454984	259.364271057516	0	NaN	NaN	NaN	NaN	NaN	250.830006420896	0.973074150715781	27.3618642455063	11.0105784779454	8.80564785067675	2.5949699612254	0.0174023775749351	0.00609705896214609	0	1.00159812956483	1666.31917573808	2	20075.1380952381	1	1	1	2	2019-05-24T17:19:02.391	NG_ecoli_LTEE_606_DM25	-500	866	161.475	DIA_100X_EMPTY_1x1_100ms	ad879f07-8fb9-4e0b-9477-37cae4d2b552	EPI_100X_YFP_1x1_200ms_25sola	EPI_100X_RFP_1x1_200ms_25sola
20	26	10.571715981229	276	43.0456470000171	731.644927536232	2015.94927536232	2004126	7261.32608695652	65.8302761904996	386.968223721022	3	144341	522.974637681159	247.823297454984	259.364271057516	0	NaN	NaN	NaN	NaN	NaN	264.253670481768	0.990314476287897	26.5105483198134	11.5124124294638	9.62511491110345	2.79201608362797	0.00784580425000891	0.00328628963972059	1	1.00051601955398	1928.94763464252	3	18745.2826086957	1	1	1	2	2019-05-24T17:19:02.391	NG_ecoli_LTEE_606_DM25	-500	866	161.475	DIA_100X_EMPTY_1x1_100ms	05974e27-fb91-48f7-b07a-070edf9ac9fb	EPI_100X_YFP_1x1_200ms_25sola	EPI_100X_RFP_1x1_200ms_25sola
21	35	11.2060895043968	393	48.8301511817223	728.72010178117	403.47582697201	4651296	11835.358778626	65.8302761904996	386.968223721022	2	129187	328.72010178117	247.823297454984	259.364271057516	0	NaN	NaN	NaN	NaN	NaN	339.692637150037	0.955318977194972	34.664381853143	11.6150905656595	9.57847813720294	2.35190851179163	0.00872184499457157	0.00412773491342303	1	1.00038783350809	2497.85006537371	0	18274.4376590331	1	1	1	2	2019-05-24T17:19:02.391	NG_ecoli_LTEE_606_DM25	-500	866	161.475	DIA_100X_EMPTY_1x1_100ms	8cadad11-368a-431f-b8fb-65a490c702d7	EPI_100X_YFP_1x1_200ms_25sola	EPI_100X_RFP_1x1_200ms_25sola
22	32	9.42958285869813	302	43.5278312053695	734.019867549669	1991.69205298013	4692293	15537.3940397351	65.8302761904996	386.968223721022	3	173857	575.685430463576	247.823297454984	259.364271057516	0	NaN	NaN	NaN	NaN	NaN	345.627203504924	0.901866925784018	34.4350849263574	12.2742226488538	9.81130355415583	2.54834450937123	0.0210677525369018	0.00977882184350949	1	1.0057321979079	2603.42136813448	7	21755.142384106	1	1	1	2	2019-05-24T17:19:02.391	NG_ecoli_LTEE_606_DM25	-500	866	161.475	DIA_100X_EMPTY_1x1_100ms	93ede009-7e5b-4930-b92a-466a786a2be8	EPI_100X_YFP_1x1_200ms_25sola	EPI_100X_RFP_1x1_200ms_25sola
23	24	6.65510663586915	160	-49.9686106747724	747.19375	1969.9375	5714031	35712.69375	65.8302761904996	386.968223721022	1	97299	608.11875	247.823297454984	259.364271057516	0	NaN	NaN	NaN	NaN	NaN	214.983577463359	0.991075696973376	23.7946999471897	11.0885071588538	8.7735490669217	2.58667368408753	0.0097246160542087	0.00430493630503053	1	1.00073012819225	1438.53599270452	3	21119.2625	1	1	1	2	2019-05-24T17:19:02.391	NG_ecoli_LTEE_606_DM25	-500	866	161.475	DIA_100X_EMPTY_1x1_100ms	5dda3821-cce1-4a63-951c-fe3e2802985a	EPI_100X_YFP_1x1_200ms_25sola	EPI_100X_RFP_1x1_200ms_25sola
24	31	7.89281350864585	245	41.2126530058852	749.902040816327	1998.1306122449	5344246	21813.2489795918	65.8302761904996	386.968223721022	2	156461	638.616326530612	247.823297454984	259.364271057516	0	NaN	NaN	NaN	NaN	NaN	315.914599949278	0.951827132965951	33.9062069100788	11.0975705729236	9.04867856641192	2.33405966726242	0.0144076308570065	0.00570537656669248	2	1.00292374958071	2180.41625807726	5	21004.3510204082	1	1	1	2	2019-05-24T17:19:02.391	NG_ecoli_LTEE_606_DM25	-500	866	161.475	DIA_100X_EMPTY_1x1_100ms	b4fa8774-0ef7-4a95-a2fb-def23e9a7b92	EPI_100X_YFP_1x1_200ms_25sola	EPI_100X_RFP_1x1_200ms_25sola
25	28	7.75155928734481	217	40.9020341831061	755.981566820276	1976.95391705069	3700214	17051.6774193548	65.8302761904996	386.968223721022	3	155997	718.880184331797	247.823297454984	259.364271057516	0	NaN	NaN	NaN	NaN	NaN	251.074087130409	0.995799992835803	27.1153428449197	11.2258195248406	8.9704155977128	2.72732583443002	0.0028073238698536	0.00101544761289264	1	1.00005539174482	1713.68150636887	3	20319.6129032258	1	1	1	2	2019-05-24T17:19:02.391	NG_ecoli_LTEE_606_DM25	-500	866	161.475	DIA_100X_EMPTY_1x1_100ms	9e6bec1a-0f03-4671-95be-28a99fac3d51	EPI_100X_YFP_1x1_200ms_25sola	EPI_100X_RFP_1x1_200ms_25sola
26	23	8.31462633572593	192	-18.3390890029907	753.28125	1987.45833333333	3368511	17544.328125	65.8302761904996	386.968223721022	2	131432	684.541666666667	247.823297454984	259.364271057516	0	NaN	NaN	NaN	NaN	NaN	241.180746754108	0.976486365757301	24.8151520613082	11.5571791348	9.29886736807376	2.89219065721987	0.0125590677659652	0.00521419206317222	1	1.00070572114096	1685.26006188443	3	21146.828125	1	1	1	2	2019-05-24T17:19:02.391	NG_ecoli_LTEE_606_DM25	-500	866	161.475	DIA_100X_EMPTY_1x1_100ms	0fab82f7-9644-425b-978a-adb9ab5b1277	EPI_100X_YFP_1x1_200ms_25sola	EPI_100X_RFP_1x1_200ms_25sola
27	27	8.96280769998937	242	44.2419817063238	759.46694214876	2005.93388429752	6200635	25622.458677686	65.8302761904996	386.968223721022	2	146618	605.859504132231	247.823297454984	259.364271057516	0	NaN	NaN	NaN	NaN	NaN	257.049922250339	0.994248289124539	26.6599442938081	11.2632711497984	9.35465832303668	2.73582952185836	0.00873083002183285	0.00436471157025333	1	1.00095568215418	1832.33542582244	3	19905.9958677686	1	1	1	2	2019-05-24T17:19:02.391	NG_ecoli_LTEE_606_DM25	-500	866	161.475	DIA_100X_EMPTY_1x1_100ms	4df779be-b46f-4210-9bbc-ebb1cb01ca92	EPI_100X_YFP_1x1_200ms_25sola	EPI_100X_RFP_1x1_200ms_25sola
28	47	12.8668506773332	606	-40.7335855047114	788.825082508251	1988.13531353135	15061226	24853.5082508251	65.8302761904996	386.968223721022	5	1701509	2807.77062706271	247.823297454984	259.364271057516	1	NaN	NaN	NaN	NaN	NaN	610.508702875781	0.758302010517303	52.8210719986905	15.646235270284	11.1832803528263	2.8629680491399	0.112898583331092	0.0323919496475111	4	1.1331565993674	5188.42468551253	7	21036.3861386139	1	1	1	2	2019-05-24T17:19:02.391	NG_ecoli_LTEE_606_DM25	-500	866	161.475	DIA_100X_EMPTY_1x1_100ms	60e6e657-c18b-47bb-97c8-98d95a21f0e3	EPI_100X_YFP_1x1_200ms_25sola	EPI_100X_RFP_1x1_200ms_25sola
29	14	7.78148488645363	111	-49.9939864570246	776.630630630631	1982.56756756757	2300613	20726.2432432432	65.8302761904996	386.968223721022	2	109158	983.405405405405	247.823297454984	259.364271057516	0	NaN	NaN	NaN	NaN	NaN	172.485139584765	0.999888148446103	18.382156327758	11.0908215039716	9.05792739155292	2.89487136745487	0.00566552882759531	0.00299755039171124	1	1.00020362087143	1184.52438760614	2	21374.3873873874	1	1	1	2	2019-05-24T17:19:02.391	NG_ecoli_LTEE_606_DM25	-500	866	161.475	DIA_100X_EMPTY_1x1_100ms	6057ce42-d790-48e4-9b26-f02fc7ed0720	EPI_100X_YFP_1x1_200ms_25sola	EPI_100X_RFP_1x1_200ms_25sola
30	17	10.7809733124421	184	-49.1462775257014	786.271739130435	1972.51086956522	2226761	12101.9619565217	65.8302761904996	386.968223721022	1	577988	3141.23913043478	247.823297454984	259.364271057516	1	NaN	NaN	NaN	NaN	NaN	210.519660415611	0.993803031066088	19.4279791745233	13.1905962362515	10.1402850433858	3.49716491086002	0.0652575535152699	0.0336686097392081	0	1.03098195631392	1568.98155127194	3	20647.1032608696	1	1	1	2	2019-05-24T17:19:02.391	NG_ecoli_LTEE_606_DM25	-500	866	161.475	DIA_100X_EMPTY_1x1_100ms	576cce19-aa82-4103-bbff-c7bed94c5eec	EPI_100X_YFP_1x1_200ms_25sola	EPI_100X_RFP_1x1_200ms_25sola
31	19	7.4670489706606	142	-40.7954578922263	797.584507042254	1962.21830985915	998403	7031.00704225352	65.8302761904996	386.968223721022	1	4432930	31217.8169014085	247.823297454984	259.364271057516	2	NaN	NaN	NaN	NaN	NaN	203.064976511797	0.991516043807093	22.0126687070399	10.7845592004613	8.87615091420793	2.68526861039915	0.0161241466750563	0.00801124164946181	1	1.00208007783335	1362.10922427051	3	20450.2605633803	1	1	1	2	2019-05-24T17:19:02.391	NG_ecoli_LTEE_606_DM25	-500	866	161.475	DIA_100X_EMPTY_1x1_100ms	97faad9d-3227-4ef9-8350-41dba9302f52	EPI_100X_YFP_1x1_200ms_25sola	EPI_100X_RFP_1x1_200ms_25sola
32	16	12.2116202764981	198	-49.9711314514647	799.60101010101	2036.08080808081	180685	912.550505050505	65.8302761904996	386.968223721022	1	6427689	32463.0757575758	247.823297454984	259.364271057516	2	NaN	NaN	NaN	NaN	NaN	187.416543034097	0.999872477183587	17.1103437354239	13.8386727207863	10.3312314904823	3.84341071128608	0.0243452799657417	0.0129825919534399	0	1.00345947272771	1434.34228354557	2	17511.0505050505	1	1	1	2	2019-05-24T17:19:02.391	NG_ecoli_LTEE_606_DM25	-500	866	161.475	DIA_100X_EMPTY_1x1_100ms	4312479e-d82d-46ef-a310-50b83bd441cf	EPI_100X_YFP_1x1_200ms_25sola	EPI_100X_RFP_1x1_200ms_25sola
33	30	11.0641387757665	332	48.9507092586822	807.644578313253	1131.3343373494	1768774	5327.63253012048	65.8302761904996	386.968223721022	3	276251	832.081325301205	247.823297454984	259.364271057516	3	NaN	NaN	NaN	NaN	NaN	286.479016237265	0.965720687469045	28.9051789260006	11.2693525196918	9.58593620262164	2.61900630929889	0.0166538629369183	0.00791100988587063	1	1.00382560517812	2086.09754514903	0	18113.7590361446	1	1	1	2	2019-05-24T17:19:02.391	NG_ecoli_LTEE_606_DM25	-500	866	161.475	DIA_100X_EMPTY_1x1_100ms	62a67485-5ccb-4b21-95fb-df04269e4e65	EPI_100X_YFP_1x1_200ms_25sola	EPI_100X_RFP_1x1_200ms_25sola
34	15	10.8043293879837	164	-49.9971016333387	799.926829268293	2021.05487804878	250807	1529.31097560976	65.8302761904996	386.968223721022	1	7527438	45899.0121951219	247.823297454984	259.364271057516	1	NaN	NaN	NaN	NaN	NaN	172.872943761459	0.999858624713797	16.200170100956	13.5527566402654	10.2186002939005	3.71648265799901	0.0125261659672746	0.00673157552818414	0	1.00079822481831	1328.59397806063	2	18134.7987804878	1	1	1	2	2019-05-24T17:19:02.391	NG_ecoli_LTEE_606_DM25	-500	866	161.475	DIA_100X_EMPTY_1x1_100ms	f76aa83f-19f0-41f2-b2e6-ae176f738e92	EPI_100X_YFP_1x1_200ms_25sola	EPI_100X_RFP_1x1_200ms_25sola
35	37	9.80817330270442	364	48.8879000186661	815.401098901099	1062.71153846154	2152606	5913.75274725275	65.8302761904996	386.968223721022	2	143163	393.304945054945	247.823297454984	259.364271057516	0	NaN	NaN	NaN	NaN	NaN	344.976027744229	0.948013626514134	36.4725947392854	10.9171862024826	9.21360279920811	2.20101485957487	0.00948419820826792	0.00519008256340693	0	1.00191110420641	2431.73090321327	1	18058.532967033	1	1	1	2	2019-05-24T17:19:02.391	NG_ecoli_LTEE_606_DM25	-500	866	161.475	DIA_100X_EMPTY_1x1_100ms	9bec06bf-51f3-4e8d-bf4d-93219a177acd	EPI_100X_YFP_1x1_200ms_25sola	EPI_100X_RFP_1x1_200ms_25sola
36	25	8.1646829634705	205	-3.55934680653964	811.458536585366	1958.4243902439	2867686	13988.712195122	65.8302761904996	386.968223721022	2	1467158	7156.86829268293	247.823297454984	259.364271057516	0	NaN	NaN	NaN	NaN	NaN	237.030753252443	0.990981537122261	25.3348809600892	11.7492745991692	8.97672561541794	2.89177886479827	0.00761493064865251	0.00360502930204125	1	1.00056734836298	1603.4102320391	3	19773.0195121951	1	1	1	2	2019-05-24T17:19:02.391	NG_ecoli_LTEE_606_DM25	-500	866	161.475	DIA_100X_EMPTY_1x1_100ms	e27d1508-7aac-4c57-a7ec-99a3ce426448	EPI_100X_YFP_1x1_200ms_25sola	EPI_100X_RFP_1x1_200ms_25sola
37	28	7.17846989644483	203	-47.3026779806512	811.768472906404	1989.35467980296	876838	4319.39901477833	65.8302761904996	386.968223721022	2	8616460	42445.6157635468	247.823297454984	259.364271057516	2	NaN	NaN	NaN	NaN	NaN	266.34852809424	0.916604516001455	29.6316126876691	12.0560665384044	8.77019024315543	2.38338732560331	0.0131888963344615	0.00636195684912493	1	1.00080679361649	1790.04190583918	3	20960.6798029557	1	1	1	2	2019-05-24T17:19:02.391	NG_ecoli_LTEE_606_DM25	-500	866	161.475	DIA_100X_EMPTY_1x1_100ms	e65691b4-811c-46b1-aef7-7517ed21f2f4	EPI_100X_YFP_1x1_200ms_25sola	EPI_100X_RFP_1x1_200ms_25sola
38	38	8.29069934947369	316	45.9851454946397	822.917721518987	2011.52848101266	8106303	25652.8575949367	65.8302761904996	386.968223721022	4	1784265	5646.4082278481	247.823297454984	259.364271057516	2	NaN	NaN	NaN	NaN	NaN	346.077921803581	0.925586996926001	37.8347665609563	11.4253665048545	8.91267851651108	2.22919908681914	0.0171860861619932	0.00969834429174139	1	1.00224851652829	2360.46422886032	3	19074.6360759494	1	1	1	2	2019-05-24T17:19:02.391	NG_ecoli_LTEE_606_DM25	-500	866	161.475	DIA_100X_EMPTY_1x1_100ms	db3c9938-2999-4c51-b15e-a0b91fc04064	EPI_100X_YFP_1x1_200ms_25sola	EPI_100X_RFP_1x1_200ms_25sola
39	31	8.46346673876692	263	41.6249297239767	822.273764258555	2040.63498098859	395642	1504.34220532319	65.8302761904996	386.968223721022	1	9807173	37289.6311787072	247.823297454984	259.364271057516	3	NaN	NaN	NaN	NaN	NaN	NaN	NaN	NaN	NaN	NaN	NaN	NaN	NaN	NaN	NaN	NaN	1	19338.7718631179	1	1	1	2	2019-05-24T17:19:02.391	NG_ecoli_LTEE_606_DM25	-500	866	161.475	DIA_100X_EMPTY_1x1_100ms	6e05c9e5-c3c6-4250-8910-f2762475e744	EPI_100X_YFP_1x1_200ms_25sola	EPI_100X_RFP_1x1_200ms_25sola
40	27	9.31946769339081	252	44.9843074304074	822.797619047619	1041.80555555556	1719011	6821.47222222222	65.8302761904996	386.968223721022	2	156334	620.373015873016	247.823297454984	259.364271057516	2	NaN	NaN	NaN	NaN	NaN	250.632359436468	0.974743071415993	26.8780308165832	10.6428463391848	9.00104243747707	2.5910405500139	0.0199611912803191	0.00821122885703081	2	1.00382405648624	1710.30256667318	1	18525.9761904762	1	1	1	2	2019-05-24T17:19:02.391	NG_ecoli_LTEE_606_DM25	-500	866	161.475	DIA_100X_EMPTY_1x1_100ms	2825120e-eedd-4190-9409-ba1370fa13d8	EPI_100X_YFP_1x1_200ms_25sola	EPI_100X_RFP_1x1_200ms_25sola
41	28	9.01952968566095	259	35.5065048125719	821.949806949807	1951.90733590734	2359738	9110.95752895753	65.8302761904996	386.968223721022	2	1240805	4790.7528957529	247.823297454984	259.364271057516	2	NaN	NaN	NaN	NaN	NaN	282.560906657733	0.965164093221742	29.1053704070828	10.9967326404827	9.45168747568693	2.43055250525716	0.0231422299700333	0.0129143144322557	0	1.00956595876729	2042.12216031356	3	19252.3552123552	1	1	1	2	2019-05-24T17:19:02.391	NG_ecoli_LTEE_606_DM25	-500	866	161.475	DIA_100X_EMPTY_1x1_100ms	7448d77a-d087-45a8-b477-0a1ace5e7f96	EPI_100X_YFP_1x1_200ms_25sola	EPI_100X_RFP_1x1_200ms_25sola
42	22	7.04593257026802	156	-16.6581623737823	827.788461538462	1995.38461538462	2313833	14832.2628205128	65.8302761904996	386.968223721022	2	589069	3776.08333333333	247.823297454984	259.364271057516	1	NaN	NaN	NaN	NaN	NaN	209.080388410065	0.990685374072885	23.4263527953674	10.3957906231492	8.56044844458257	2.63548521020918	0.00652303237916208	0.00308239111435556	1	1.00039197898992	1348.30328574372	2	19329.5705128205	1	1	1	2	2019-05-24T17:19:02.391	NG_ecoli_LTEE_606_DM25	-500	866	161.475	DIA_100X_EMPTY_1x1_100ms	5e64447c-943c-4b43-8ae1-01b7d7a883fc	EPI_100X_YFP_1x1_200ms_25sola	EPI_100X_RFP_1x1_200ms_25sola
43	22	8.15562760109898	180	28.2564706268285	834.422222222222	1973.93888888889	353721	1965.11666666667	65.8302761904996	386.968223721022	2	5667687	31487.15	247.823297454984	259.364271057516	2	NaN	NaN	NaN	NaN	NaN	206.327796166981	0.993389354490433	21.9918404047942	11.7933591664251	8.76734751347218	3.25897002851975	0.00437699882606259	0.00220281098254297	0	1.00016751938282	1327.66314218573	2	18936.2555555556	1	1	1	2	2019-05-24T17:19:02.391	NG_ecoli_LTEE_606_DM25	-500	866	161.475	DIA_100X_EMPTY_1x1_100ms	a5aa54f0-e587-496c-a1b1-9ece681bbd3e	EPI_100X_YFP_1x1_200ms_25sola	EPI_100X_RFP_1x1_200ms_25sola
44	31	10.6249834136126	329	47.527761441669	838.635258358663	1086.93313069909	3907444	11876.7294832827	65.8302761904996	386.968223721022	2	134650	409.270516717325	247.823297454984	259.364271057516	0	NaN	NaN	NaN	NaN	NaN	291.138308050528	0.983139477446689	29.9499900416501	11.2180795846814	9.37951702358162	2.60964497096954	0.00514801757912224	0.00285963789452114	1	1.00050496032382	2069.41463269489	0	18151.4194528875	1	1	1	2	2019-05-24T17:19:02.391	NG_ecoli_LTEE_606_DM25	-500	866	161.475	DIA_100X_EMPTY_1x1_100ms	27845991-60dd-4b27-be47-8acc09322002	EPI_100X_YFP_1x1_200ms_25sola	EPI_100X_RFP_1x1_200ms_25sola
45	30	8.13824282832402	244	39.3393556815566	841.159836065574	1966.19262295082	1881796	7712.27868852459	65.8302761904996	386.968223721022	2	2029639	8318.19262295082	247.823297454984	259.364271057516	2	NaN	NaN	NaN	NaN	NaN	278.674999201247	0.95760190636101	30.2965867846978	11.0604857422082	8.89118430489911	2.41609995098507	0.012653370317129	0.00618619819092217	1	1.00059197973602	1881.06070241642	2	18978.4016393443	1	1	1	2	2019-05-24T17:19:02.391	NG_ecoli_LTEE_606_DM25	-500	866	161.475	DIA_100X_EMPTY_1x1_100ms	250b9a0a-efeb-48e9-b806-b3ae17411289	EPI_100X_YFP_1x1_200ms_25sola	EPI_100X_RFP_1x1_200ms_25sola
46	24	8.15037290477135	196	21.1300541356261	843.867346938776	1047.13265306122	3036530	15492.5	65.8302761904996	386.968223721022	2	95242	485.928571428571	247.823297454984	259.364271057516	1	NaN	NaN	NaN	NaN	NaN	221.718367074543	0.988208159301693	23.8451878383906	10.841081530355	9.04716363485126	2.52252770357001	0.0170163069176393	0.00968846772188935	0	1.00350629757753	1532.90598583477	1	18544.9387755102	1	1	1	2	2019-05-24T17:19:02.391	NG_ecoli_LTEE_606_DM25	-500	866	161.475	DIA_100X_EMPTY_1x1_100ms	95cebf1f-a643-4374-8619-8ed504a38e4c	EPI_100X_YFP_1x1_200ms_25sola	EPI_100X_RFP_1x1_200ms_25sola
47	42	10.4839021905881	441	43.9123967169438	860.839002267574	1044.24036281179	3212837	7285.34467120181	65.8302761904996	386.968223721022	3	270484	613.342403628118	247.823297454984	259.364271057516	4	NaN	NaN	NaN	NaN	NaN	405.764572702567	0.903930787538268	41.7865071033029	10.9452405305559	9.45179915120164	2.26987788211005	0.0229595830854164	0.0114424732938651	0	1.01529283914666	2931.93893318029	1	18164.9614512472	1	1	1	2	2019-05-24T17:19:02.391	NG_ecoli_LTEE_606_DM25	-500	866	161.475	DIA_100X_EMPTY_1x1_100ms	a8d0ad0e-7221-43f7-9a25-c11d7acbd430	EPI_100X_YFP_1x1_200ms_25sola	EPI_100X_RFP_1x1_200ms_25sola
48	37	9.98605781665217	370	48.9511817569886	889.954054054054	1912.71081081081	6198659	16753.1324324324	65.8302761904996	386.968223721022	2	220683	596.44054054054	247.823297454984	259.364271057516	3	NaN	NaN	NaN	NaN	NaN	365.918988334329	0.962988562649233	37.8156413210153	10.9986222529123	9.4999985407022	2.18843230770417	0.0114067964861929	0.00526445283534833	0	1.00245459736889	2680.45443202932	2	18688.4	1	1	1	2	2019-05-24T17:19:02.391	NG_ecoli_LTEE_606_DM25	-500	866	161.475	DIA_100X_EMPTY_1x1_100ms	5b0545d7-218b-46fd-a377-ac104f613a92	EPI_100X_YFP_1x1_200ms_25sola	EPI_100X_RFP_1x1_200ms_25sola
49	27	8.47092368487856	229	26.0769334099453	892.737991266376	1939.49344978166	2767685	12085.96069869	65.8302761904996	386.968223721022	1	117445	512.860262008734	247.823297454984	259.364271057516	0	NaN	NaN	NaN	NaN	NaN	256.211069726692	0.979815665457397	26.3972356624504	11.2604528982651	9.33814722396434	2.72273387377502	0.0143528894947223	0.00715028798269844	1	1.00263654757688	1807.8806827475	3	18803.2532751092	1	1	1	2	2019-05-24T17:19:02.391	NG_ecoli_LTEE_606_DM25	-500	866	161.475	DIA_100X_EMPTY_1x1_100ms	1ffb6fa2-43d0-48e8-8f15-8dcbb16dfb96	EPI_100X_YFP_1x1_200ms_25sola	EPI_100X_RFP_1x1_200ms_25sola
50	25	9.64458573578862	242	42.0247529629446	896.623966942149	1957.18595041322	7308059	30198.5909090909	65.8302761904996	386.968223721022	2	97076	401.140495867769	247.823297454984	259.364271057516	0	NaN	NaN	NaN	NaN	NaN	241.116113703796	0.985595745550583	24.8594696144999	11.4451739608394	9.43808836389521	2.62692386254586	0.00448100880284657	0.00224890280423811	1	1.00021235146164	1739.20116695886	1	18697.826446281	1	1	1	2	2019-05-24T17:19:02.391	NG_ecoli_LTEE_606_DM25	-500	866	161.475	DIA_100X_EMPTY_1x1_100ms	1e228c58-7fb6-458c-8483-66d9c5074c39	EPI_100X_YFP_1x1_200ms_25sola	EPI_100X_RFP_1x1_200ms_25sola
51	31	9.69218506373223	300	-5.58916851062831	905.66	1927.23666666667	4702556	15675.1866666667	65.8302761904996	386.968223721022	2	127654	425.513333333333	247.823297454984	259.364271057516	0	NaN	NaN	NaN	NaN	NaN	320.437666567115	0.904008130190795	31.6794243483105	12.9926484680281	9.84638203439277	2.65791092389004	0.0421682847733136	0.0149060663824558	1	1.01596717108697	2412.24006855012	3	19499.2066666667	1	1	1	2	2019-05-24T17:19:02.391	NG_ecoli_LTEE_606_DM25	-500	866	161.475	DIA_100X_EMPTY_1x1_100ms	4370bc5f-f660-47f7-ac53-477b1bb344e7	EPI_100X_YFP_1x1_200ms_25sola	EPI_100X_RFP_1x1_200ms_25sola
52	28	9.66008700313726	272	39.2016145066392	929.264705882353	1922.87132352941	5506932	20246.0735294118	65.8302761904996	386.968223721022	2	153373	563.871323529412	247.823297454984	259.364271057516	1	NaN	NaN	NaN	NaN	NaN	295.302793535583	0.958940341578719	31.7238717250583	10.5539645201215	9.09293067813568	2.18695168553182	0.0146331107020236	0.00712783187730605	1	1.00142891827969	2060.07877141132	2	18399.9889705882	1	1	1	2	2019-05-24T17:19:02.391	NG_ecoli_LTEE_606_DM25	-500	866	161.475	DIA_100X_EMPTY_1x1_100ms	64ee324d-c61d-4cdf-9738-123dd35822bb	EPI_100X_YFP_1x1_200ms_25sola	EPI_100X_RFP_1x1_200ms_25sola
53	24	11.8073728371791	284	18.82671161643	938.109154929577	578.06338028169	1309864	4612.19718309859	65.8302761904996	386.968223721022	2	106133	373.707746478873	247.823297454984	259.364271057516	0	NaN	NaN	NaN	NaN	NaN	240.217996602995	0.996250604428815	23.806795249873	11.7355127227214	9.79145981414463	2.83810312508714	0.00650775806054882	0.00273588024741128	1	1.00027119056334	1792.60956686444	0	18341.3028169014	1	1	1	2	2019-05-24T17:19:02.391	NG_ecoli_LTEE_606_DM25	-500	866	161.475	DIA_100X_EMPTY_1x1_100ms	ab6ddd28-fb6f-4f48-a871-1b71486a1540	EPI_100X_YFP_1x1_200ms_25sola	EPI_100X_RFP_1x1_200ms_25sola
54	31	9.09117832922176	282	45.6553924792364	948.439716312057	1913.07446808511	1886901	6691.13829787234	65.8302761904996	386.968223721022	3	166277	589.63475177305	247.823297454984	259.364271057516	1	NaN	NaN	NaN	NaN	NaN	300.350667743156	0.926968821620904	31.4678147054032	11.3983150582222	9.22914429786946	2.42332514478518	0.0263899440165055	0.0134843139302597	2	1.00398380799402	2105.13202461871	3	19023.4680851064	1	1	1	2	2019-05-24T17:19:02.391	NG_ecoli_LTEE_606_DM25	-500	866	161.475	DIA_100X_EMPTY_1x1_100ms	83348f3f-fb1f-45f9-b364-eeae1703fd24	EPI_100X_YFP_1x1_200ms_25sola	EPI_100X_RFP_1x1_200ms_25sola
55	32	10.684402843154	342	49.3635024782058	953.093567251462	1426.17251461988	2367537	6922.62280701754	65.8302761904996	386.968223721022	2	130398	381.280701754386	247.823297454984	259.364271057516	0	NaN	NaN	NaN	NaN	NaN	298.428743957637	0.964141814705201	30.8782812746741	11.0616237709238	9.45705459755773	2.36224174031008	0.00713063525590579	0.00305388826172874	0	1.00063768160866	2168.97623185042	0	18442.4970760234	1	1	1	2	2019-05-24T17:19:02.391	NG_ecoli_LTEE_606_DM25	-500	866	161.475	DIA_100X_EMPTY_1x1_100ms	123a513d-dc82-4916-b300-fffaceb6b292	EPI_100X_YFP_1x1_200ms_25sola	EPI_100X_RFP_1x1_200ms_25sola
56	26	8.45875898165121	220	43.8951667970982	959.404545454545	1902.79090909091	2372487	10784.0318181818	65.8302761904996	386.968223721022	2	107989	490.859090909091	247.823297454984	259.364271057516	0	NaN	NaN	NaN	NaN	NaN	251.977608628773	0.960930026766785	27.3182083644747	10.7089991565008	8.99890345801604	2.33601462904964	0.0131690350000408	0.00771058987280704	0	1.00285204400828	1737.4858638301	2	19527.1045454545	1	1	1	2	2019-05-24T17:19:02.391	NG_ecoli_LTEE_606_DM25	-500	866	161.475	DIA_100X_EMPTY_1x1_100ms	c95948ff-a5cb-405c-a144-f6d21e58d8d3	EPI_100X_YFP_1x1_200ms_25sola	EPI_100X_RFP_1x1_200ms_25sola
57	33	10.6562949088272	352	48.8886297544813	964.681818181818	1930.50852272727	2937437	8344.99147727273	65.8302761904996	386.968223721022	3	172043	488.758522727273	247.823297454984	259.364271057516	0	NaN	NaN	NaN	NaN	NaN	319.220227715628	0.938256267883126	31.993137996183	12.1717678018322	9.69664700212403	2.52957154307611	0.0210210079156673	0.0103325779158987	0	1.00690307817566	2362.59832760045	2	18573.3579545455	1	1	1	2	2019-05-24T17:19:02.391	NG_ecoli_LTEE_606_DM25	-500	866	161.475	DIA_100X_EMPTY_1x1_100ms	39f109d4-6dc2-4ff4-9139-9169a0b23491	EPI_100X_YFP_1x1_200ms_25sola	EPI_100X_RFP_1x1_200ms_25sola
58	22	9.52082385227437	210	14.8386736054374	1038.10476190476	1834.05238095238	4365862	20789.819047619	65.8302761904996	386.968223721022	1	96363	458.871428571429	247.823297454984	259.364271057516	0	NaN	NaN	NaN	NaN	NaN	219.915836950449	0.994276787791825	22.3981909829651	11.9619618827192	9.20237102821682	3.25127414447709	0.0139943479974002	0.00782315646768798	0	1.002133187742	1489.71195768059	1	18029.6714285714	1	1	1	2	2019-05-24T17:19:02.391	NG_ecoli_LTEE_606_DM25	-500	866	161.475	DIA_100X_EMPTY_1x1_100ms	97e5abdb-41f0-4854-8fa2-1f60fd157c45	EPI_100X_YFP_1x1_200ms_25sola	EPI_100X_RFP_1x1_200ms_25sola
59	34	10.7248630894799	365	-49.6691479372105	1052.23835616438	1756.50410958904	4783224	13104.7232876712	65.8302761904996	386.968223721022	4	224140	614.082191780822	247.823297454984	259.364271057516	0	NaN	NaN	NaN	NaN	NaN	393.625687448527	0.844764523634759	NaN	NaN	NaN	NaN	NaN	NaN	NaN	NaN	NaN	3	19855.498630137	1	1	1	2	2019-05-24T17:19:02.391	NG_ecoli_LTEE_606_DM25	-500	866	161.475	DIA_100X_EMPTY_1x1_100ms	dee94bfa-1851-4a15-9419-29e46a929436	EPI_100X_YFP_1x1_200ms_25sola	EPI_100X_RFP_1x1_200ms_25sola
60	21	7.32242556164187	154	-49.9945390152963	1051.11038961039	1770.75324675325	969707	6296.7987012987	65.8302761904996	386.968223721022	1	78072	506.961038961039	247.823297454984	259.364271057516	0	NaN	NaN	NaN	NaN	NaN	203.439741830167	0.986048237549623	22.2063931242556	12.0179225453013	8.8592770365876	2.91717162048992	0.00866045192921202	0.00354851415626046	1	1.00038043447068	1368.87713892465	2	19331.7987012987	1	1	1	2	2019-05-24T17:19:02.391	NG_ecoli_LTEE_606_DM25	-500	866	161.475	DIA_100X_EMPTY_1x1_100ms	9a80e840-f4c0-44bf-a0f9-904877da490c	EPI_100X_YFP_1x1_200ms_25sola	EPI_100X_RFP_1x1_200ms_25sola
61	26	9.84308169442459	256	42.5104403755594	1049.44140625	1834.70703125	6564251	25641.60546875	65.8302761904996	386.968223721022	2	105486	412.0546875	247.823297454984	259.364271057516	0	NaN	NaN	NaN	NaN	NaN	255.587284484764	0.979728536637021	25.6246949020602	11.4758328117712	9.66237620360234	2.70238543947261	0.0107802095520786	0.00648716533334788	0	1.00177517216985	1878.9553930938	1	18241.1875	1	1	1	2	2019-05-24T17:19:02.391	NG_ecoli_LTEE_606_DM25	-500	866	161.475	DIA_100X_EMPTY_1x1_100ms	aa5b791b-74f4-4055-8eec-f87fd74a50a3	EPI_100X_YFP_1x1_200ms_25sola	EPI_100X_RFP_1x1_200ms_25sola
62	32	10.2827056365451	329	-44.2033541102292	1067.4376899696	1766.03343465046	3694783	11230.3434650456	65.8302761904996	386.968223721022	3	193475	588.06990881459	247.823297454984	259.364271057516	0	NaN	NaN	NaN	NaN	NaN	364.353023127131	0.845231463137812	36.3275271383647	12.0683957866141	9.55675977391174	2.76708339445367	0.0864833271282202	0.0402096862815301	1	1.1619168333661	2605.83585834034	6	21715.6595744681	1	1	1	2	2019-05-24T17:19:02.391	NG_ecoli_LTEE_606_DM25	-500	866	161.475	DIA_100X_EMPTY_1x1_100ms	8eba1d2a-61cc-4d56-b3aa-2c724991df17	EPI_100X_YFP_1x1_200ms_25sola	EPI_100X_RFP_1x1_200ms_25sola
63	27	7.64249612584721	207	11.5315495742526	1063.13526570048	1790.82125603865	988302	4774.40579710145	65.8302761904996	386.968223721022	2	86092	415.903381642512	247.823297454984	259.364271057516	0	NaN	NaN	NaN	NaN	NaN	265.371444166154	0.945559353124168	27.9412320743157	11.6719035538026	9.15474758228688	2.59046486617401	0.014995249026001	0.00686997217606639	1	1.00262467865508	1839.19671452981	3	20237.8309178744	1	1	1	2	2019-05-24T17:19:02.391	NG_ecoli_LTEE_606_DM25	-500	866	161.475	DIA_100X_EMPTY_1x1_100ms	70e902a0-21f7-475e-abef-c91f665ecf8e	EPI_100X_YFP_1x1_200ms_25sola	EPI_100X_RFP_1x1_200ms_25sola
64	33	13.9378149073724	461	-49.9944110920723	1076.93492407809	1742.29934924078	5195625	11270.3362255965	65.8302761904996	386.968223721022	5	330899	717.785249457701	247.823297454984	259.364271057516	0	NaN	NaN	NaN	NaN	NaN	461.967535795381	0.949795844773274	33.009824528016	21.3776173013418	13.5303130942169	5.82775070752727	0.0242640406576084	0.00830358560008998	2	1.00235418746059	4746.23010671881	4	21309.4121475054	1	1	1	2	2019-05-24T17:19:02.391	NG_ecoli_LTEE_606_DM25	-500	866	161.475	DIA_100X_EMPTY_1x1_100ms	74e0a8cb-23eb-40d0-bcfe-740bc83dc734	EPI_100X_YFP_1x1_200ms_25sola	EPI_100X_RFP_1x1_200ms_25sola
65	41	9.22197063070601	378	48.1589940975167	1081.55555555556	1814.48412698413	2344564	6202.55026455026	65.8302761904996	386.968223721022	4	168344	445.354497354497	247.823297454984	259.364271057516	0	NaN	NaN	NaN	NaN	NaN	374.293353243203	0.950725210136479	40.4598691775501	11.1587160176335	9.10966150043836	1.97622002465608	0.00204738540222568	0.00118419999479969	0	1.00013409309247	2637.05285669423	1	19131.3042328042	1	1	1	2	2019-05-24T17:19:02.391	NG_ecoli_LTEE_606_DM25	-500	866	161.475	DIA_100X_EMPTY_1x1_100ms	9e5ee072-3bbb-48a6-aed1-b6c15db87d41	EPI_100X_YFP_1x1_200ms_25sola	EPI_100X_RFP_1x1_200ms_25sola
66	24	9.72736973091307	234	-41.4689201467042	1075.89743589744	1777.82051282051	6074734	25960.4017094017	65.8302761904996	386.968223721022	2	154087	658.491452991453	247.823297454984	259.364271057516	1	NaN	NaN	NaN	NaN	NaN	273.149557235316	0.970413563370547	27.9639075698818	11.5416662658653	9.39532556475313	2.77872514489487	0.0420177524854413	0.022090754812683	1	1.02649422320096	1938.70355595635	4	21851.7008547009	1	1	1	2	2019-05-24T17:19:02.391	NG_ecoli_LTEE_606_DM25	-500	866	161.475	DIA_100X_EMPTY_1x1_100ms	4f5c66e6-05a8-44b2-a52d-201ff3213950	EPI_100X_YFP_1x1_200ms_25sola	EPI_100X_RFP_1x1_200ms_25sola
67	30	9.03903871269521	271	12.2050246836982	1081.11808118081	1725.92250922509	6330277	23358.9557195572	65.8302761904996	386.968223721022	3	320025	1180.90405904059	247.823297454984	259.364271057516	2	NaN	NaN	NaN	NaN	NaN	309.891988997303	0.965039346782366	29.4261898456647	12.3089875807264	10.2031570350875	2.77499527178309	0.00848551522957558	0.00375364167225299	1	1.00069787609911	2405.98577665871	2	19659.557195572	1	1	1	2	2019-05-24T17:19:02.391	NG_ecoli_LTEE_606_DM25	-500	866	161.475	DIA_100X_EMPTY_1x1_100ms	9e3e3053-38cc-4547-9360-fbb636db91a1	EPI_100X_YFP_1x1_200ms_25sola	EPI_100X_RFP_1x1_200ms_25sola
68	36	10.1384358751341	365	49.4544881851137	1089.1397260274	1762.6	5241008	14358.9260273973	65.8302761904996	386.968223721022	2	270536	741.194520547945	247.823297454984	259.364271057516	1	NaN	NaN	NaN	NaN	NaN	383.919571202444	0.97067910273763	37.3831505860994	11.6908807843867	9.99618882650483	2.52647361312265	0.0124139391149052	0.00487690987785137	1	1.0020102471588	2933.828236481	6	23038.4191780822	1	1	1	2	2019-05-24T17:19:02.391	NG_ecoli_LTEE_606_DM25	-500	866	161.475	DIA_100X_EMPTY_1x1_100ms	347a5a2a-7adf-4d19-9a0f-a29b44ea3a04	EPI_100X_YFP_1x1_200ms_25sola	EPI_100X_RFP_1x1_200ms_25sola
69	24	8.30741194485949	200	12.0323912124971	1087.61	1793.375	3424520	17122.6	65.8302761904996	386.968223721022	2	106630	533.15	247.823297454984	259.364271057516	0	NaN	NaN	NaN	NaN	NaN	241.963886251585	0.972175090376321	25.2653574189118	11.1822062707095	9.29965000930559	2.49687607986131	0.00411160270869177	0.00214520769948628	0	1.00020256383427	1716.12349159894	3	20620.42	1	1	1	2	2019-05-24T17:19:02.391	NG_ecoli_LTEE_606_DM25	-500	866	161.475	DIA_100X_EMPTY_1x1_100ms	1c3637b2-fefc-4151-860b-c6b8e1b4c6b0	EPI_100X_YFP_1x1_200ms_25sola	EPI_100X_RFP_1x1_200ms_25sola
70	40	11.3438870989587	454	49.1821779560484	1096.18502202643	1926.10792951542	5613143	12363.7511013216	65.8302761904996	386.968223721022	4	244290	538.083700440529	247.823297454984	259.364271057516	4	NaN	NaN	NaN	NaN	NaN	387.999385201889	0.938453873551826	39.8191493215815	11.0476171738768	9.46717403151164	2.29447578136581	0.0178902727422492	0.00807334411973603	1	1.00510410653478	2802.99666095617	0	18475.4030837004	1	1	1	2	2019-05-24T17:19:02.391	NG_ecoli_LTEE_606_DM25	-500	866	161.475	DIA_100X_EMPTY_1x1_100ms	2b36d08e-b46f-4908-9bd2-aa80e55c4ce1	EPI_100X_YFP_1x1_200ms_25sola	EPI_100X_RFP_1x1_200ms_25sola
71	36	7.88713856298582	284	-44.1837392350019	1097.66901408451	1774.59507042254	3313409	11666.9330985915	65.8302761904996	386.968223721022	4	183494	646.105633802817	247.823297454984	259.364271057516	0	NaN	NaN	NaN	NaN	NaN	355.820727596202	0.962138160715832	38.2726407970539	11.0851127041042	9.02115288183111	2.28210550773205	0.0150585602450253	0.00771618879453846	1	1.00209000675885	2446.25877509562	4	20881.6830985915	1	1	1	2	2019-05-24T17:19:02.391	NG_ecoli_LTEE_606_DM25	-500	866	161.475	DIA_100X_EMPTY_1x1_100ms	bd7fb031-440e-4d92-a55a-bce35fe5add2	EPI_100X_YFP_1x1_200ms_25sola	EPI_100X_RFP_1x1_200ms_25sola
72	13	7.28503711074958	95	-49.9996694532013	1099.44210526316	1733.91578947368	356724	3754.98947368421	65.8302761904996	386.968223721022	1	2263787	23829.3368421053	247.823297454984	259.364271057516	2	NaN	NaN	NaN	NaN	NaN	151.215766073656	0.999797929140354	16.2772108085538	11.7218464846629	8.65755158450922	3.47596202550715	0.0067032269837928	0.00354525012496879	0	1.00023467444788	958.208557910291	2	22511.3368421053	1	1	1	2	2019-05-24T17:19:02.391	NG_ecoli_LTEE_606_DM25	-500	866	161.475	DIA_100X_EMPTY_1x1_100ms	f2615142-ceb5-4c24-825a-42745205edfc	EPI_100X_YFP_1x1_200ms_25sola	EPI_100X_RFP_1x1_200ms_25sola
73	30	10.8404946695712	325	48.2038026493072	1110.68307692308	1751.39692307692	3605939	11095.1969230769	65.8302761904996	386.968223721022	2	1215173	3738.99384615385	247.823297454984	259.364271057516	2	NaN	NaN	NaN	NaN	NaN	322.061314151566	0.949588731942865	29.8865997573075	13.2111014353858	10.4169203870904	2.98924525401975	0.0493808796135673	0.0200779029428127	1	1.01868553210792	2547.0946222826	5	21449.5415384615	1	1	1	2	2019-05-24T17:19:02.391	NG_ecoli_LTEE_606_DM25	-500	866	161.475	DIA_100X_EMPTY_1x1_100ms	f3aad3ae-632b-40d7-857e-a5a46de8ff4d	EPI_100X_YFP_1x1_200ms_25sola	EPI_100X_RFP_1x1_200ms_25sola
74	21	9.71298334125318	207	-10.9735477906455	1109.02415458937	1769.06280193237	1617230	7812.70531400966	65.8302761904996	386.968223721022	2	138824	670.647342995169	247.823297454984	259.364271057516	0	NaN	NaN	NaN	NaN	NaN	235.352539583299	0.992184397659564	21.2416746571051	12.5795010233656	10.5314745269673	3.26863308252416	0.00936922319847736	0.00470725712265445	2	1.00073307049724	1850.36326319178	2	20528.6570048309	1	1	1	2	2019-05-24T17:19:02.391	NG_ecoli_LTEE_606_DM25	-500	866	161.475	DIA_100X_EMPTY_1x1_100ms	b2765f67-21ae-4669-819d-178822acf3bf	EPI_100X_YFP_1x1_200ms_25sola	EPI_100X_RFP_1x1_200ms_25sola
75	29	10.3465905394738	301	38.8812156160289	1114.9634551495	1702.97342192691	12323770	40942.7574750831	65.8302761904996	386.968223721022	2	407551	1353.99003322259	247.823297454984	259.364271057516	4	NaN	NaN	NaN	NaN	NaN	307.160913094205	0.973347233702655	30.8579365140185	11.6365439267795	9.64374040995416	2.61905261088764	0.00536570196679069	0.00203931453517279	3	1.00011026055154	2253.96820571695	2	19296.3023255814	1	1	1	2	2019-05-24T17:19:02.391	NG_ecoli_LTEE_606_DM25	-500	866	161.475	DIA_100X_EMPTY_1x1_100ms	edbf8586-77ca-4bf8-99b5-c51570c47308	EPI_100X_YFP_1x1_200ms_25sola	EPI_100X_RFP_1x1_200ms_25sola
76	15	6.09805691925931	92	-49.9956516210828	1117.67391304348	1741.4347826087	456229	4959.01086956522	65.8302761904996	386.968223721022	0	2540100	27609.7826086957	247.823297454984	259.364271057516	1	NaN	NaN	NaN	NaN	NaN	137.063349558294	0.999795360287647	NaN	NaN	NaN	NaN	NaN	NaN	NaN	NaN	NaN	3	21064.0543478261	1	1	1	2	2019-05-24T17:19:02.391	NG_ecoli_LTEE_606_DM25	-500	866	161.475	DIA_100X_EMPTY_1x1_100ms	14378845-afee-4d18-9523-7a92de48055f	EPI_100X_YFP_1x1_200ms_25sola	EPI_100X_RFP_1x1_200ms_25sola
77	22	6.31175209019174	139	-49.9986348267093	1123.59712230216	1735	2316434	16664.9928057554	65.8302761904996	386.968223721022	2	1230667	8853.71942446043	247.823297454984	259.364271057516	0	NaN	NaN	NaN	NaN	NaN	218.635209966937	0.960553260006695	23.98797447791	10.6774356955088	8.63291240703408	2.76172261027335	0.017486989973883	0.00766205569238094	0	1.00194575667492	1404.10028752568	4	22130.1438848921	1	1	1	2	2019-05-24T17:19:02.391	NG_ecoli_LTEE_606_DM25	-500	866	161.475	DIA_100X_EMPTY_1x1_100ms	02e982da-4ead-46be-abba-6af2c6865d23	EPI_100X_YFP_1x1_200ms_25sola	EPI_100X_RFP_1x1_200ms_25sola
78	30	9.22241827164988	277	46.9924860939739	1133.71841155235	1715.06498194946	2890626	10435.4729241877	65.8302761904996	386.968223721022	1	1172492	4232.82310469314	247.823297454984	259.364271057516	2	NaN	NaN	NaN	NaN	NaN	315.352759074241	0.944228115404985	31.9234386664288	11.2694507487433	9.48184958289742	2.62283784737087	0.0279380674574055	0.0108549753174922	1	1.00550733892428	2254.16483290956	6	21927.2599277978	1	1	1	2	2019-05-24T17:19:02.391	NG_ecoli_LTEE_606_DM25	-500	866	161.475	DIA_100X_EMPTY_1x1_100ms	61c2cf1e-30dc-41dd-8b75-66ec073f1e04	EPI_100X_YFP_1x1_200ms_25sola	EPI_100X_RFP_1x1_200ms_25sola
79	18	8.09942418512801	154	-19.7815509651173	1127.08441558442	1697.92857142857	1790846	11628.8701298701	65.8302761904996	386.968223721022	1	873620	5672.85714285714	247.823297454984	259.364271057516	0	NaN	NaN	NaN	NaN	NaN	205.885890317583	0.999682512563865	20.9870998290013	11.7875117426681	9.42548371295377	3.0779822838502	0.00915996782702983	0.0044100573321399	1	1.00020770743314	1464.36589054816	3	19810.2857142857	1	1	1	2	2019-05-24T17:19:02.391	NG_ecoli_LTEE_606_DM25	-500	866	161.475	DIA_100X_EMPTY_1x1_100ms	808f80ef-e5e0-4b64-895e-d59712666e1d	EPI_100X_YFP_1x1_200ms_25sola	EPI_100X_RFP_1x1_200ms_25sola
80	27	9.66628339984697	261	44.4879574264225	1136.65134099617	1727.98084291188	4469969	17126.3180076628	65.8302761904996	386.968223721022	4	421511	1614.9846743295	247.823297454984	259.364271057516	1	NaN	NaN	NaN	NaN	NaN	298.025220289657	0.943381877325575	29.0269096392028	12.6200356199851	9.95865953766365	2.64961905039848	0.0114882751366548	0.00428382442388615	1	1.0009948378085	2260.95778009778	4	21305.9961685824	1	1	1	2	2019-05-24T17:19:02.391	NG_ecoli_LTEE_606_DM25	-500	866	161.475	DIA_100X_EMPTY_1x1_100ms	6940824b-2a6b-4ed5-a57c-d12d9ec4e2c0	EPI_100X_YFP_1x1_200ms_25sola	EPI_100X_RFP_1x1_200ms_25sola
81	30	8.79896232927848	265	23.3802853365414	1139.39622641509	1753.02264150943	3432338	12952.2188679245	65.8302761904996	386.968223721022	4	221138	834.483018867925	247.823297454984	259.364271057516	3	NaN	NaN	NaN	NaN	NaN	298.490140670769	0.927315352662498	30.4240650782826	12.6983745369267	9.54333771583406	2.59778613420332	0.0204659647500897	0.00641035785429038	1	1.0020759620896	2176.24460865417	4	20950.4943396226	1	1	1	2	2019-05-24T17:19:02.391	NG_ecoli_LTEE_606_DM25	-500	866	161.475	DIA_100X_EMPTY_1x1_100ms	f601676b-db19-455c-8aa3-4bdee3315336	EPI_100X_YFP_1x1_200ms_25sola	EPI_100X_RFP_1x1_200ms_25sola
82	17	8.28633830958022	145	-46.6190187725697	1136.80689655172	1698.63448275862	787495	5431	65.8302761904996	386.968223721022	1	3700908	25523.5034482759	247.823297454984	259.364271057516	2	NaN	NaN	NaN	NaN	NaN	193.591199481395	0.999964546706308	19.5488645836265	11.9289580652784	9.44022346202784	3.19918323731858	0.00186395892037808	0.000804774766247479	1	1.00001259453925	1368.28311929006	3	19921.6137931035	1	1	1	2	2019-05-24T17:19:02.391	NG_ecoli_LTEE_606_DM25	-500	866	161.475	DIA_100X_EMPTY_1x1_100ms	d8eea0a6-b5d6-4458-9d3f-a518a372bee8	EPI_100X_YFP_1x1_200ms_25sola	EPI_100X_RFP_1x1_200ms_25sola
83	30	10.1539389716489	305	44.0471686986852	1149.11147540984	1739.78032786885	6466111	21200.3639344262	65.8302761904996	386.968223721022	2	223735	733.55737704918	247.823297454984	259.364271057516	0	NaN	NaN	NaN	NaN	NaN	319.195271783111	0.967016078413518	31.2815731602909	12.2486070243949	9.74099944226839	3.06035537812118	0.0281094526811807	0.0100536887695483	2	1.00796923944938	2331.23204399713	5	21409.8459016393	1	1	1	2	2019-05-24T17:19:02.391	NG_ecoli_LTEE_606_DM25	-500	866	161.475	DIA_100X_EMPTY_1x1_100ms	3dee225d-a96a-4562-9979-3797043729b2	EPI_100X_YFP_1x1_200ms_25sola	EPI_100X_RFP_1x1_200ms_25sola
84	35	8.65442455568438	303	44.5892344737034	1147.02310231023	1695.91089108911	9222283	30436.5775577558	65.8302761904996	386.968223721022	3	1726667	5698.57095709571	247.823297454984	259.364271057516	0	NaN	NaN	NaN	NaN	NaN	356.084709299406	0.94227013381902	37.3177887346269	11.0825869777189	9.30688978624585	2.18203446260928	0.0164839440134272	0.00594198179004044	1	1.00066748272668	2538.7207049892	4	20434.4818481848	1	1	1	2	2019-05-24T17:19:02.391	NG_ecoli_LTEE_606_DM25	-500	866	161.475	DIA_100X_EMPTY_1x1_100ms	099cefa5-9a8c-4e75-acc1-e7d743bfad8a	EPI_100X_YFP_1x1_200ms_25sola	EPI_100X_RFP_1x1_200ms_25sola
85	28	8.78767533036067	246	-49.3670036855009	1157.83333333333	1757.17073170732	2254560	9164.87804878049	65.8302761904996	386.968223721022	2	128975	524.288617886179	247.823297454984	259.364271057516	0	NaN	NaN	NaN	NaN	NaN	278.901880602442	0.964254833979637	26.6727664954888	13.0742484894655	10.1432925132354	3.02367880335897	0.0325476892306387	0.0123434553488665	2	1.00867093918716	2155.34027427402	2	18844.5487804878	1	1	1	2	2019-05-24T17:19:02.391	NG_ecoli_LTEE_606_DM25	-500	866	161.475	DIA_100X_EMPTY_1x1_100ms	18463207-a45b-4705-ae49-3606af40cec9	EPI_100X_YFP_1x1_200ms_25sola	EPI_100X_RFP_1x1_200ms_25sola
86	19	9.83535027505104	187	-44.8911316708709	1155.45454545455	1724.5935828877	1963086	10497.7860962567	65.8302761904996	386.968223721022	1	138438	740.310160427807	247.823297454984	259.364271057516	1	NaN	NaN	NaN	NaN	NaN	217.295984570492	0.979468140753374	20.518689420928	13.6181822662627	10.0683406018669	3.40930490493001	0.00809957629891015	0.00352589133874484	3	1.00021168984217	1633.63600639687	3	20983.2513368984	1	1	1	2	2019-05-24T17:19:02.391	NG_ecoli_LTEE_606_DM25	-500	866	161.475	DIA_100X_EMPTY_1x1_100ms	516b99aa-f952-4df0-b5e0-69e6001e0f38	EPI_100X_YFP_1x1_200ms_25sola	EPI_100X_RFP_1x1_200ms_25sola
87	32	7.96344372767014	255	27.5049619092764	1165.90588235294	1676.78431372549	7001087	27455.2431372549	65.8302761904996	386.968223721022	4	142261	557.886274509804	247.823297454984	259.364271057516	0	NaN	NaN	NaN	NaN	NaN	299.922428137852	0.915153986044885	32.2869152249505	11.3245976309985	9.0209735551519	2.38790707391591	0.0184386807582244	0.00780691194264666	2	1.0009898533951	2063.58923733236	3	19136.6823529412	1	1	1	2	2019-05-24T17:19:02.391	NG_ecoli_LTEE_606_DM25	-500	866	161.475	DIA_100X_EMPTY_1x1_100ms	c3e5b22f-ca75-4ac4-a30f-87e537e3e180	EPI_100X_YFP_1x1_200ms_25sola	EPI_100X_RFP_1x1_200ms_25sola
88	21	8.50871757469875	179	-14.9956452410349	1164.65363128492	1687.70391061453	3115567	17405.4022346369	65.8302761904996	386.968223721022	1	128481	717.77094972067	247.823297454984	259.364271057516	1	NaN	NaN	NaN	NaN	NaN	219.189297468235	0.995740502938472	23.4468181374101	10.8266923330086	8.77911838075864	3.07380489769522	0.0132100789007079	0.00690106603047469	0	1.00186602797883	1419.30458830402	3	19220.1173184358	1	1	1	2	2019-05-24T17:19:02.391	NG_ecoli_LTEE_606_DM25	-500	866	161.475	DIA_100X_EMPTY_1x1_100ms	44e1dfc1-6026-494d-9eeb-fe14a864d408	EPI_100X_YFP_1x1_200ms_25sola	EPI_100X_RFP_1x1_200ms_25sola
89	29	10.4587833494927	304	46.1076607601812	1163.89802631579	1841.3125	1674320	5507.63157894737	65.8302761904996	386.968223721022	3	105033	345.503289473684	247.823297454984	259.364271057516	0	NaN	NaN	NaN	NaN	NaN	274.050701477724	0.971856898495711	28.5292628433222	11.1731531992771	9.32040412157209	2.50236592481953	0.0158903443221577	0.00770428257421936	1	1.00340270927863	1946.47987622188	0	18430.8026315789	1	1	1	2	2019-05-24T17:19:02.391	NG_ecoli_LTEE_606_DM25	-500	866	161.475	DIA_100X_EMPTY_1x1_100ms	b07d800b-52c8-4943-bbde-4d3515ad202a	EPI_100X_YFP_1x1_200ms_25sola	EPI_100X_RFP_1x1_200ms_25sola
90	32	8.93054870060646	286	6.359946914228	1182.01048951049	1694.41608391608	2943350	10291.4335664336	65.8302761904996	386.968223721022	3	127357	445.304195804196	247.823297454984	259.364271057516	0	NaN	NaN	NaN	NaN	NaN	306.018612648062	0.929808129478771	32.1244287487549	11.905414767141	9.300246198349	2.38606909679808	0.0204238518124696	0.00839136203606385	1	1.00502269523095	2182.29865932848	3	19041.8146853147	1	1	1	2	2019-05-24T17:19:02.391	NG_ecoli_LTEE_606_DM25	-500	866	161.475	DIA_100X_EMPTY_1x1_100ms	5ec3a0df-267c-4ed0-baf5-3f2d419a4f4c	EPI_100X_YFP_1x1_200ms_25sola	EPI_100X_RFP_1x1_200ms_25sola
91	36	9.88855886462966	356	48.3334617541412	1186.86797752809	1540.85112359551	3558477	9995.72191011236	65.8302761904996	386.968223721022	2	173697	487.912921348315	247.823297454984	259.364271057516	2	NaN	NaN	NaN	NaN	NaN	344.144655730737	0.938084441959978	34.5824519508068	11.9579096207414	9.72753981004425	2.37309833329847	0.0170287247485773	0.00494095242575431	2	1.00141933011085	2570.10991607514	1	17326.6938202247	1	1	1	2	2019-05-24T17:19:02.391	NG_ecoli_LTEE_606_DM25	-500	866	161.475	DIA_100X_EMPTY_1x1_100ms	c44b303e-e9ca-4447-b84a-be2ec95ad398	EPI_100X_YFP_1x1_200ms_25sola	EPI_100X_RFP_1x1_200ms_25sola
92	25	9.72403460069637	244	25.4883686479299	1198.94262295082	1703.33196721311	2292342	9394.84426229508	65.8302761904996	386.968223721022	2	134961	553.118852459016	247.823297454984	259.364271057516	2	NaN	NaN	NaN	NaN	NaN	242.870668841808	0.975906963100441	25.0605531490326	11.3371214481439	9.38876625287304	2.58793523103294	0.01878963340323	0.00962775332088605	0	1.00369050342975	1734.99244373381	1	18498.9016393443	1	1	1	2	2019-05-24T17:19:02.391	NG_ecoli_LTEE_606_DM25	-500	866	161.475	DIA_100X_EMPTY_1x1_100ms	e1198675-d8f7-4e89-8e0e-dcf0142cd350	EPI_100X_YFP_1x1_200ms_25sola	EPI_100X_RFP_1x1_200ms_25sola
93	32	9.80112483871335	314	46.0123735887713	1198.78025477707	1538.85668789809	2287579	7285.28343949045	65.8302761904996	386.968223721022	2	151555	482.65923566879	247.823297454984	259.364271057516	0	NaN	NaN	NaN	NaN	NaN	319.268265592042	0.957145005890429	32.4067148145926	11.2468104596157	9.5444649935396	2.53628981226981	0.0180533704256761	0.00896548384227838	1	1.00622872822894	2318.61193726492	1	17893.2165605096	1	1	1	2	2019-05-24T17:19:02.391	NG_ecoli_LTEE_606_DM25	-500	866	161.475	DIA_100X_EMPTY_1x1_100ms	1916c8af-046e-4278-8dbb-fc028c5e51cc	EPI_100X_YFP_1x1_200ms_25sola	EPI_100X_RFP_1x1_200ms_25sola
94	26	10.0389563179857	263	37.8591598172433	1231.65019011407	1702.88212927757	1768674	6724.99619771863	65.8302761904996	386.968223721022	2	123010	467.718631178707	247.823297454984	259.364271057516	1	NaN	NaN	NaN	NaN	NaN	256.731404837932	0.98968772723958	27.1022497158994	11.0807785083399	9.01014542059981	2.80757593810487	0.0195499551984983	0.00203683547272038	2	1.00014716560326	1728.06002822851	1	18499.6463878327	1	1	1	2	2019-05-24T17:19:02.391	NG_ecoli_LTEE_606_DM25	-500	866	161.475	DIA_100X_EMPTY_1x1_100ms	44bb956f-0f4b-4266-bc59-bcb87c572e3e	EPI_100X_YFP_1x1_200ms_25sola	EPI_100X_RFP_1x1_200ms_25sola
95	41	9.97574739409689	412	43.2162874528543	1250.3713592233	1725.90533980583	3227027	7832.58980582524	65.8302761904996	386.968223721022	5	243917	592.031553398058	247.823297454984	259.364271057516	5	NaN	NaN	NaN	NaN	NaN	404.093138508105	0.937827135232452	42.2858861697617	10.8741851306538	9.40188512492408	2.08656357163526	0.0232229381482833	0.00813032601953069	1	1.0095769741529	2935.72383471201	1	18307.432038835	1	1	1	2	2019-05-24T17:19:02.391	NG_ecoli_LTEE_606_DM25	-500	866	161.475	DIA_100X_EMPTY_1x1_100ms	f4118fc7-668c-42d0-89a4-f844fe683bf3	EPI_100X_YFP_1x1_200ms_25sola	EPI_100X_RFP_1x1_200ms_25sola
96	35	8.0256254450602	283	42.6764604456528	1258.01413427562	1715.36042402827	7097315	25078.851590106	65.8302761904996	386.968223721022	2	156070	551.484098939929	247.823297454984	259.364271057516	0	NaN	NaN	NaN	NaN	NaN	330.919310898823	0.932928218543003	36.2027251362171	10.9639191532365	8.94878176496243	2.15278657290214	0.0114844540306619	0.00554870798451939	1	1.00262012029844	2276.9787543711	2	18437.3816254417	1	1	1	2	2019-05-24T17:19:02.391	NG_ecoli_LTEE_606_DM25	-500	866	161.475	DIA_100X_EMPTY_1x1_100ms	5030a751-2056-44c5-9c81-69b15e72ee2c	EPI_100X_YFP_1x1_200ms_25sola	EPI_100X_RFP_1x1_200ms_25sola
97	36	9.63931849060021	347	46.9541606279437	1295.36023054755	1680.52449567723	5016268	14456.1037463977	65.8302761904996	386.968223721022	4	204507	589.35734870317	247.823297454984	259.364271057516	0	NaN	NaN	NaN	NaN	NaN	349.212976541282	0.933383651726218	35.8864676182179	11.2936442211817	9.5545089110501	2.18233615046954	0.012723136452066	0.00619517203319569	1	1.00312205603875	2572.98546521373	2	18088.446685879	1	1	1	2	2019-05-24T17:19:02.391	NG_ecoli_LTEE_606_DM25	-500	866	161.475	DIA_100X_EMPTY_1x1_100ms	482662dc-cd4d-4b25-8bb7-dff640a0bb95	EPI_100X_YFP_1x1_200ms_25sola	EPI_100X_RFP_1x1_200ms_25sola
98	22	7.94921776995578	178	-42.3613275639324	1303.52247191011	1664.52808988764	5539543	31121.0280898876	65.8302761904996	386.968223721022	1	139465	783.511235955056	247.823297454984	259.364271057516	3	NaN	NaN	NaN	NaN	NaN	213.604815205001	0.995817177770576	23.3248199189443	10.6906617409667	8.71413564886228	2.91007396794437	0.00284315664108643	0.00129809478284875	1	1.00003222621146	1391.0950748824	2	18922.5224719101	1	1	1	2	2019-05-24T17:19:02.391	NG_ecoli_LTEE_606_DM25	-500	866	161.475	DIA_100X_EMPTY_1x1_100ms	be340971-991f-477e-ae12-82d5c775e0c2	EPI_100X_YFP_1x1_200ms_25sola	EPI_100X_RFP_1x1_200ms_25sola
99	36	11.0411512079643	398	42.0824099709449	1308.95477386935	1687.92713567839	14069089	35349.4698492462	65.8302761904996	386.968223721022	2	224940	565.175879396985	247.823297454984	259.364271057516	0	NaN	NaN	NaN	NaN	NaN	385.809265816081	0.91314253984429	37.3830305876506	12.2741389001143	9.93607735667783	2.5944363739112	0.0238448843765471	0.00859992955359425	2	1.00767934629126	2898.64023025198	2	18722.2185929648	1	1	1	2	2019-05-24T17:19:02.391	NG_ecoli_LTEE_606_DM25	-500	866	161.475	DIA_100X_EMPTY_1x1_100ms	27f3e698-4f33-4c17-a8a5-8f130c154652	EPI_100X_YFP_1x1_200ms_25sola	EPI_100X_RFP_1x1_200ms_25sola
100	34	11.2585044435826	383	49.2389001765549	1326.8955613577	1924.80939947781	2104481	5494.72845953003	65.8302761904996	386.968223721022	2	126481	330.237597911227	247.823297454984	259.364271057516	0	NaN	NaN	NaN	NaN	NaN	326.157733527452	0.978429519304203	32.6357842194319	11.3704783450696	9.73914875935543	2.51248872898359	0.00388031563988442	0.00201035757836717	0	1.00023679363219	2431.22936875065	0	17655.1723237598	1	1	1	2	2019-05-24T17:19:02.391	NG_ecoli_LTEE_606_DM25	-500	866	161.475	DIA_100X_EMPTY_1x1_100ms	a3db91af-674f-4c99-afd5-f0f6dea588d4	EPI_100X_YFP_1x1_200ms_25sola	EPI_100X_RFP_1x1_200ms_25sola
101	22	8.00356857240938	177	20.7990420951549	1334.72881355932	1651.58192090395	672877	3801.56497175141	65.8302761904996	386.968223721022	2	3996424	22578.6666666667	247.823297454984	259.364271057516	2	NaN	NaN	NaN	NaN	NaN	202.557311932755	0.996284391951449	21.9427443094404	10.7383195218073	8.64298886659061	3.054376940631	0.0130466990817257	0.00707067179650593	0	1.00164966012097	1287.38584880178	1	18931.7740112994	1	1	1	2	2019-05-24T17:19:02.391	NG_ecoli_LTEE_606_DM25	-500	866	161.475	DIA_100X_EMPTY_1x1_100ms	ba825b59-a86f-4cb4-a702-a28f6f4c1cac	EPI_100X_YFP_1x1_200ms_25sola	EPI_100X_RFP_1x1_200ms_25sola
102	26	8.7920453418141	228	43.2667978676562	1339.79824561404	1661.37719298246	3504776	15371.8245614035	65.8302761904996	386.968223721022	2	739264	3242.38596491228	247.823297454984	259.364271057516	1	NaN	NaN	NaN	NaN	NaN	241.788489648532	0.98789574058162	25.2818074236937	10.9105995750129	9.31564408351872	2.57650840566483	0.0192111414299014	0.0112358990983184	0	1.00531493367911	1723.15274034423	1	18721.6271929825	1	1	1	2	2019-05-24T17:19:02.391	NG_ecoli_LTEE_606_DM25	-500	866	161.475	DIA_100X_EMPTY_1x1_100ms	ea9319d4-6285-4fb0-afdf-c4742364e7c3	EPI_100X_YFP_1x1_200ms_25sola	EPI_100X_RFP_1x1_200ms_25sola
103	25	7.93160947540489	199	3.08846170666803	1359.96984924623	1680.8391959799	2728449	13710.7989949749	65.8302761904996	386.968223721022	3	140067	703.854271356784	247.823297454984	259.364271057516	0	NaN	NaN	NaN	NaN	NaN	250.664333538233	0.969739361979833	26.7786355537757	10.747431735438	9.02799135877466	2.54274991912677	0.0205983407288285	0.00739301017637791	1	1.00264869906372	1714.19646639921	5	21338.4824120603	1	1	1	2	2019-05-24T17:19:02.391	NG_ecoli_LTEE_606_DM25	-500	866	161.475	DIA_100X_EMPTY_1x1_100ms	1516aec5-beca-410e-8310-5128d5db6c4e	EPI_100X_YFP_1x1_200ms_25sola	EPI_100X_RFP_1x1_200ms_25sola
104	28	7.07154098252174	199	16.5043657059031	1358.45728643216	1660.19095477387	2262708	11370.391959799	65.8302761904996	386.968223721022	2	489484	2459.71859296482	247.823297454984	259.364271057516	2	NaN	NaN	NaN	NaN	NaN	274.129180702709	0.967958167760676	30.9063893426935	10.0446371555709	8.68952067678034	2.09458212937513	0.0119627672112867	0.0054403597769021	1	1.00186455479853	1832.8621154318	2	20695.9849246231	1	1	1	2	2019-05-24T17:19:02.391	NG_ecoli_LTEE_606_DM25	-500	866	161.475	DIA_100X_EMPTY_1x1_100ms	0b39294e-db78-4e80-a38e-5527cddae68f	EPI_100X_YFP_1x1_200ms_25sola	EPI_100X_RFP_1x1_200ms_25sola
105	20	8.11769049516344	163	3.65455291963941	1360.95705521472	1690.54601226994	2398170	14712.6993865031	65.8302761904996	386.968223721022	2	125127	767.650306748466	247.823297454984	259.364271057516	2	NaN	NaN	NaN	NaN	NaN	211.060376528748	0.999150191445976	22.0137862120333	11.4835628852986	9.19188942044072	2.95249318847142	0.0100224018949046	0.005729650363036	0	1.00104727411538	1460.81159730784	4	20331.6503067485	1	1	1	2	2019-05-24T17:19:02.391	NG_ecoli_LTEE_606_DM25	-500	866	161.475	DIA_100X_EMPTY_1x1_100ms	b4ef3395-4dbe-4798-8340-469486161ccc	EPI_100X_YFP_1x1_200ms_25sola	EPI_100X_RFP_1x1_200ms_25sola
106	36	9.64961401488571	352	40.7969140973555	1376.19886363636	1699.92045454545	4213331	11969.6903409091	65.8302761904996	386.968223721022	2	234361	665.798295454545	247.823297454984	259.364271057516	3	NaN	NaN	NaN	NaN	NaN	389.200794409778	0.943267231889909	39.7488939305807	11.4576082899786	9.60702940925827	2.09597029060003	0.00449497379052148	0.00199388556954164	1	1.00026070740345	2881.33112089839	3	20499.1477272727	1	1	1	2	2019-05-24T17:19:02.391	NG_ecoli_LTEE_606_DM25	-500	866	161.475	DIA_100X_EMPTY_1x1_100ms	e6afd4ca-75e7-469d-9281-4023049c70a1	EPI_100X_YFP_1x1_200ms_25sola	EPI_100X_RFP_1x1_200ms_25sola
107	27	8.99230701471209	244	41.6739056035278	1371.54918032787	1718.62295081967	1419339	5816.9631147541	65.8302761904996	386.968223721022	2	105586	432.729508196721	247.823297454984	259.364271057516	0	NaN	NaN	NaN	NaN	NaN	245.730346368991	0.988543446527595	26.8547472601967	11.2258319767807	8.92682138671987	2.51736479734247	0.0110058929424591	0.00589830548718181	0	1.0016752232683	1680.75588766829	1	19153.1270491803	1	1	1	2	2019-05-24T17:19:02.391	NG_ecoli_LTEE_606_DM25	-500	866	161.475	DIA_100X_EMPTY_1x1_100ms	61959b52-eb3a-4199-b2ac-74ad86bf98fd	EPI_100X_YFP_1x1_200ms_25sola	EPI_100X_RFP_1x1_200ms_25sola
108	12	7.61224165915274	92	-49.9996875454895	1368.15217391304	1606.63043478261	208534	2266.67391304348	65.8302761904996	386.968223721022	1	1430964	15553.9565217391	247.823297454984	259.364271057516	1	NaN	NaN	NaN	NaN	NaN	137.015832337586	0.999772691508585	13.7054986506188	12.7284485239143	9.4613515975266	3.63965080175684	0.00350063905418531	0.00203598160912911	0	1.00005006436612	963.587341635979	3	20973.9673913043	1	1	1	2	2019-05-24T17:19:02.391	NG_ecoli_LTEE_606_DM25	-500	866	161.475	DIA_100X_EMPTY_1x1_100ms	3078f462-2502-4c1d-8226-e2609176e5d5	EPI_100X_YFP_1x1_200ms_25sola	EPI_100X_RFP_1x1_200ms_25sola
109	19	7.89847931618975	150	-49.7697712453163	1370.73333333333	1631.28666666667	552465	3683.1	65.8302761904996	386.968223721022	1	214335	1428.9	247.823297454984	259.364271057516	0	NaN	NaN	NaN	NaN	NaN	183.773855564334	0.99969737818923	18.8044317315318	12.211067200887	9.42286186680063	3.1995551926119	0.00814295255281626	0.00407496250874805	1	1.00040510030725	1311.34131522504	4	20502.48	1	1	1	2	2019-05-24T17:19:02.391	NG_ecoli_LTEE_606_DM25	-500	866	161.475	DIA_100X_EMPTY_1x1_100ms	4cda8384-ae61-44e0-906e-583c31118be5	EPI_100X_YFP_1x1_200ms_25sola	EPI_100X_RFP_1x1_200ms_25sola
110	26	9.33206475279735	244	15.460686906018	1369.71721311475	1659.74590163934	2579437	10571.4631147541	65.8302761904996	386.968223721022	3	232689	953.643442622951	247.823297454984	259.364271057516	0	NaN	NaN	NaN	NaN	NaN	286.889496062904	0.945633507523523	29.8907794148495	11.0581599553716	9.32181447516983	2.5018448674432	0.0341837376933759	0.0192076486124398	0	1.02303534970899	2039.98996690839	4	22603.881147541	1	1	1	2	2019-05-24T17:19:02.391	NG_ecoli_LTEE_606_DM25	-500	866	161.475	DIA_100X_EMPTY_1x1_100ms	d5637129-158c-4b39-b520-3515fc8ed606	EPI_100X_YFP_1x1_200ms_25sola	EPI_100X_RFP_1x1_200ms_25sola
111	12	7.28710799644183	88	-49.9998683769111	1371.5	1616.89772727273	273345	3106.19318181818	65.8302761904996	386.968223721022	1	1389708	15792.1363636364	247.823297454984	259.364271057516	1	NaN	NaN	NaN	NaN	NaN	141.205865686493	0.999818902756121	13.882892552044	12.7269576646626	9.69622444247925	3.5852547699246	0.000548484852733828	0.000297352871370223	0	1.00000106925217	1025.12107774628	6	22025.8295454545	1	1	1	2	2019-05-24T17:19:02.391	NG_ecoli_LTEE_606_DM25	-500	866	161.475	DIA_100X_EMPTY_1x1_100ms	cfcff89d-c51d-4c68-a545-474454e04357	EPI_100X_YFP_1x1_200ms_25sola	EPI_100X_RFP_1x1_200ms_25sola
112	23	10.6381071982876	246	5.54825443770787	1382.32926829268	1678.38211382114	3049588	12396.6991869919	65.8302761904996	386.968223721022	2	153953	625.825203252033	247.823297454984	259.364271057516	0	NaN	NaN	NaN	NaN	NaN	257.96662086272	0.994994290653732	25.07084104586	11.9348365575203	9.96175317717546	2.82168646738662	0.0162787749094524	0.00704892221232358	0	1.00203875023861	1954.02600294409	6	23530.1300813008	1	1	1	2	2019-05-24T17:19:02.391	NG_ecoli_LTEE_606_DM25	-500	866	161.475	DIA_100X_EMPTY_1x1_100ms	3aad331c-8833-4c8c-9470-24ab481f0890	EPI_100X_YFP_1x1_200ms_25sola	EPI_100X_RFP_1x1_200ms_25sola
113	44	9.21219170866603	406	29.5867288397364	1394.47290640394	1692.64532019704	3861705	9511.58866995074	65.8302761904996	386.968223721022	4	222503	548.036945812808	247.823297454984	259.364271057516	0	NaN	NaN	NaN	NaN	NaN	463.560992141428	0.877649389176615	47.657593527088	12.2521575474192	9.52264071343796	2.15559830015432	0.0146027467414879	0.00781477713650745	1	1.00457641166829	3394.19498829455	6	22476.7216748768	1	1	1	2	2019-05-24T17:19:02.391	NG_ecoli_LTEE_606_DM25	-500	866	161.475	DIA_100X_EMPTY_1x1_100ms	4b83d2b8-c413-47ef-83a1-92923818160a	EPI_100X_YFP_1x1_200ms_25sola	EPI_100X_RFP_1x1_200ms_25sola
114	29	9.42405662260944	274	31.1938974694106	1384.02919708029	1595.93430656934	3418519	12476.3467153285	65.8302761904996	386.968223721022	2	507414	1851.87591240876	247.823297454984	259.364271057516	2	NaN	NaN	NaN	NaN	NaN	288.724418833732	0.961883394261181	29.4697491397721	11.6127113278443	9.52468203347973	2.57466509501904	0.0212508162694234	0.0126402559282514	1	1.00882971160481	2099.74856446731	5	20097.6605839416	1	1	1	2	2019-05-24T17:19:02.391	NG_ecoli_LTEE_606_DM25	-500	866	161.475	DIA_100X_EMPTY_1x1_100ms	3de1ad2f-0bab-4613-8684-3d5a2f7f2257	EPI_100X_YFP_1x1_200ms_25sola	EPI_100X_RFP_1x1_200ms_25sola
115	33	9.26559133812441	306	48.0226028792683	1390.57843137255	1636.44117647059	5504651	17989.0555555556	65.8302761904996	386.968223721022	2	233784	764	247.823297454984	259.364271057516	3	NaN	NaN	NaN	NaN	NaN	341.422873963956	0.98803292672073	35.4476271184635	11.0721349863857	9.34623720998191	2.51932344089902	0.00896453967661448	0.00319038104535885	2	1.00034017571474	2431.92763960007	4	23017.3562091503	1	1	1	2	2019-05-24T17:19:02.391	NG_ecoli_LTEE_606_DM25	-500	866	161.475	DIA_100X_EMPTY_1x1_100ms	c9dd58f6-f8fa-4dfc-9f58-ccf85698457f	EPI_100X_YFP_1x1_200ms_25sola	EPI_100X_RFP_1x1_200ms_25sola
116	12	8.78425634324338	106	-49.9998816846589	1381.82075471698	1613.57547169811	3170201	29907.5566037736	65.8302761904996	386.968223721022	1	392215	3700.14150943396	247.823297454984	259.364271057516	0	NaN	NaN	NaN	NaN	NaN	150.196011744708	0.99985061983235	15.2674200232504	12.2857044039702	9.20309146337646	3.54359072266703	0.0106930634287203	0.0058126433119703	0	1.00054713122595	1015.60074657842	6	21696.5943396226	1	1	1	2	2019-05-24T17:19:02.391	NG_ecoli_LTEE_606_DM25	-500	866	161.475	DIA_100X_EMPTY_1x1_100ms	bbce06a2-6ea5-49d4-a220-50fbdbb17f0f	EPI_100X_YFP_1x1_200ms_25sola	EPI_100X_RFP_1x1_200ms_25sola
117	37	8.7829274919629	326	37.2244911235119	1394.78220858896	1647.24539877301	12448747	38186.3404907975	65.8302761904996	386.968223721022	3	200959	616.438650306749	247.823297454984	259.364271057516	0	NaN	NaN	NaN	NaN	NaN	372.650123675903	0.96926385783745	39.4687203705252	10.841089749785	9.22599644495035	2.22885598915284	0.00855447144909789	0.00436874545499806	1	1.00092027707527	2638.57530475971	6	22918.009202454	1	1	1	2	2019-05-24T17:19:02.391	NG_ecoli_LTEE_606_DM25	-500	866	161.475	DIA_100X_EMPTY_1x1_100ms	27ce6ac8-21f3-4271-8da8-82ce9b65285f	EPI_100X_YFP_1x1_200ms_25sola	EPI_100X_RFP_1x1_200ms_25sola
118	39	7.78976302461732	305	-11.1254677822791	1401.83278688525	1619.65245901639	10412948	34140.8131147541	65.8302761904996	386.968223721022	2	191765	628.737704918033	247.823297454984	259.364271057516	1	NaN	NaN	NaN	NaN	NaN	NaN	NaN	NaN	NaN	NaN	NaN	NaN	NaN	NaN	NaN	NaN	7	22991.9540983607	1	1	1	2	2019-05-24T17:19:02.391	NG_ecoli_LTEE_606_DM25	-500	866	161.475	DIA_100X_EMPTY_1x1_100ms	115e1478-0f3b-4848-975c-3a7432171e35	EPI_100X_YFP_1x1_200ms_25sola	EPI_100X_RFP_1x1_200ms_25sola
119	18	7.74378475093335	145	-49.5493811280706	1385.46206896552	1626.39310344828	1764865	12171.4827586207	65.8302761904996	386.968223721022	1	155798	1074.46896551724	247.823297454984	259.364271057516	1	NaN	NaN	NaN	NaN	NaN	194.584096092634	0.999687127808097	20.5307109299891	11.394179302702	9.06219503673229	3.05631708385778	0.00346887580512469	0.00155984557559374	1	1.00004751231721	1324.22163561333	5	22524.8620689655	1	1	1	2	2019-05-24T17:19:02.391	NG_ecoli_LTEE_606_DM25	-500	866	161.475	DIA_100X_EMPTY_1x1_100ms	aad39ecf-053e-4c42-a4f9-2376d4efd3db	EPI_100X_YFP_1x1_200ms_25sola	EPI_100X_RFP_1x1_200ms_25sola
120	43	10.7799315143134	464	49.560289059219	1396.87931034483	181.174568965517	3659326	7886.47844827586	65.8302761904996	386.968223721022	2	165837	357.407327586207	247.823297454984	259.364271057516	0	NaN	NaN	NaN	NaN	NaN	404.967395412804	0.948970289772831	41.3364596716775	11.3433513452438	9.6338101889386	2.08926172897001	0.00768627178895525	0.00437762744893233	0	1.00211225639802	3013.14013339279	0	17981.625	1	1	1	2	2019-05-24T17:19:02.391	NG_ecoli_LTEE_606_DM25	-500	866	161.475	DIA_100X_EMPTY_1x1_100ms	3848e262-0bfa-4ca9-941e-8362edad286b	EPI_100X_YFP_1x1_200ms_25sola	EPI_100X_RFP_1x1_200ms_25sola
121	34	8.52946121811211	291	-31.2113755022876	1397.22336769759	1666.47766323024	5229116	17969.470790378	65.8302761904996	386.968223721022	2	243384	836.371134020619	247.823297454984	259.364271057516	3	NaN	NaN	NaN	NaN	NaN	337.444443264962	0.955702312986018	35.5138372223306	11.0340922559433	9.26011162128005	2.28013548926486	0.0156216393720219	0.0080029415398896	0	1.00504296062122	2391.77281036529	4	22881.4192439863	1	1	1	2	2019-05-24T17:19:02.391	NG_ecoli_LTEE_606_DM25	-500	866	161.475	DIA_100X_EMPTY_1x1_100ms	6b02fb01-c442-4713-986d-02418fe44ee5	EPI_100X_YFP_1x1_200ms_25sola	EPI_100X_RFP_1x1_200ms_25sola
122	24	7.74685687945331	186	27.8308817876509	1391.38172043011	1657.22580645161	2366437	12722.7795698925	65.8302761904996	386.968223721022	3	165646	890.569892473118	247.823297454984	259.364271057516	2	NaN	NaN	NaN	NaN	NaN	228.139781419824	0.984706519546759	23.833979880137	11.3574267302342	9.30203095764738	2.62905297474572	0.00810091096871617	0.0043691604722234	0	1.00074632112397	1619.72770530078	2	23069.5430107527	1	1	1	2	2019-05-24T17:19:02.391	NG_ecoli_LTEE_606_DM25	-500	866	161.475	DIA_100X_EMPTY_1x1_100ms	d05c7c29-119d-4763-94c7-90673f764d54	EPI_100X_YFP_1x1_200ms_25sola	EPI_100X_RFP_1x1_200ms_25sola
123	18	6.7342520255282	122	-49.9460605028689	1393.74590163934	1607.74590163934	2620370	21478.4426229508	65.8302761904996	386.968223721022	1	99887	818.745901639344	247.823297454984	259.364271057516	2	NaN	NaN	NaN	NaN	NaN	177.997909526042	0.999872568655008	18.6376979490624	11.9370976145734	9.13353500597772	3.24895369444634	0.00346111392228193	0.00183368722928984	0	1.00007945929817	1221.12450258392	4	21648.9344262295	1	1	1	2	2019-05-24T17:19:02.391	NG_ecoli_LTEE_606_DM25	-500	866	161.475	DIA_100X_EMPTY_1x1_100ms	08c5923a-aead-4bdb-8aa7-7ce57cc569ac	EPI_100X_YFP_1x1_200ms_25sola	EPI_100X_RFP_1x1_200ms_25sola
124	30	11.0274797221231	331	48.835748953835	1398.3746223565	1813.39879154079	2275065	6873.3081570997	65.8302761904996	386.968223721022	3	149657	452.135951661631	247.823297454984	259.364271057516	2	NaN	NaN	NaN	NaN	NaN	282.922806431527	0.971122477193791	28.4549067212929	11.2918814762254	9.60014005116957	2.64898161484107	0.0116571082025269	0.00576811830114075	1	1.00197186583382	2059.6915400416	0	18603.1299093656	1	1	1	2	2019-05-24T17:19:02.391	NG_ecoli_LTEE_606_DM25	-500	866	161.475	DIA_100X_EMPTY_1x1_100ms	c46b95b2-bb1e-4c53-8d8a-d58af9f77e06	EPI_100X_YFP_1x1_200ms_25sola	EPI_100X_RFP_1x1_200ms_25sola
125	37	10.2733357837182	380	-20.9454998343321	1407.11578947368	1604.06578947368	14137936	37205.0947368421	65.8302761904996	386.968223721022	4	190755	501.986842105263	247.823297454984	259.364271057516	0	NaN	NaN	NaN	NaN	NaN	388.880486617256	0.933559752106319	37.4354410551974	12.7575653746736	10.1705660061481	2.58798480163642	0.0144040277176673	0.00528563340980552	3	1.00183613332038	3041.32674429519	6	22014.3105263158	1	1	1	2	2019-05-24T17:19:02.391	NG_ecoli_LTEE_606_DM25	-500	866	161.475	DIA_100X_EMPTY_1x1_100ms	35b92ad6-c744-402e-b74a-ca102f8fd360	EPI_100X_YFP_1x1_200ms_25sola	EPI_100X_RFP_1x1_200ms_25sola
126	20	7.40895141394001	151	-47.3302824182248	1403.27814569536	1675.70198675497	3757311	24882.8543046358	65.8302761904996	386.968223721022	2	85732	567.761589403974	247.823297454984	259.364271057516	0	NaN	NaN	NaN	NaN	NaN	194.397744526177	0.999874140047433	20.6855134017436	11.5463690968616	9.05855892186097	3.00226169605946	0.00645925350860932	0.00289900926120263	1	1.00025460758689	1333.13586651157	3	23049.1324503311	1	1	1	2	2019-05-24T17:19:02.391	NG_ecoli_LTEE_606_DM25	-500	866	161.475	DIA_100X_EMPTY_1x1_100ms	fda5e9ae-8848-4d12-a2e7-811faacaba44	EPI_100X_YFP_1x1_200ms_25sola	EPI_100X_RFP_1x1_200ms_25sola
127	36	8.5117272474557	307	-25.3428189951773	1416.05537459283	1681.48859934853	4189857	13647.7426710098	65.8302761904996	386.968223721022	4	175214	570.729641693811	247.823297454984	259.364271057516	0	NaN	NaN	NaN	NaN	NaN	353.004931526023	0.911053788681574	37.6208314488266	11.3510774856687	9.11002030789547	2.48100084850181	0.0416207223418042	0.0188555028384908	1	1.03639577252669	2452.20605870164	5	22450.5928338762	1	1	1	2	2019-05-24T17:19:02.391	NG_ecoli_LTEE_606_DM25	-500	866	161.475	DIA_100X_EMPTY_1x1_100ms	3a895021-ad5e-41fc-a27c-02b1871ad99c	EPI_100X_YFP_1x1_200ms_25sola	EPI_100X_RFP_1x1_200ms_25sola
128	31	8.17705247241683	255	44.661477530126	1421.73725490196	1593.79215686275	4338439	17013.4862745098	65.8302761904996	386.968223721022	1	137367	538.694117647059	247.823297454984	259.364271057516	0	NaN	NaN	NaN	NaN	NaN	316.184853189232	0.943565358918351	34.0026870677	10.5272623607914	9.05236608987865	2.26142658015255	0.0232262144849357	0.01057886750496	1	1.00935119630453	2188.40318479911	2	20823.3803921569	1	1	1	2	2019-05-24T17:19:02.391	NG_ecoli_LTEE_606_DM25	-500	866	161.475	DIA_100X_EMPTY_1x1_100ms	cd5e3374-b9f1-4392-a51c-3caaecd440da	EPI_100X_YFP_1x1_200ms_25sola	EPI_100X_RFP_1x1_200ms_25sola
129	27	7.9102072424833	214	-49.6031620759873	1418.52803738318	1631.01869158879	3054535	14273.5280373832	65.8302761904996	386.968223721022	2	123984	579.364485981308	247.823297454984	259.364271057516	0	NaN	NaN	NaN	NaN	NaN	234.367916226527	0.999466183995598	24.973465395591	12.3379196819819	9.05919855201624	3.25972003071489	0.01600721512433	0.00675350621899358	1	1.00130831407423	1609.71224783783	5	23156.9906542056	1	1	1	2	2019-05-24T17:19:02.391	NG_ecoli_LTEE_606_DM25	-500	866	161.475	DIA_100X_EMPTY_1x1_100ms	72e81ca4-031b-48d3-840f-4db26456299b	EPI_100X_YFP_1x1_200ms_25sola	EPI_100X_RFP_1x1_200ms_25sola
130	39	9.92503587887209	391	-49.9999833930354	1426.4347826087	1656.77493606138	11040161	28235.7058823529	65.8302761904996	386.968223721022	3	210525	538.427109974425	247.823297454984	259.364271057516	0	NaN	NaN	NaN	NaN	NaN	436.102213909409	0.79175638222168	41.0325512128983	12.426070338688	9.49955846384483	2.3665690582655	0.0786358888483159	0.0194017108023486	3	1.03702947378639	2908.20650405627	7	23389.9795396419	1	1	1	2	2019-05-24T17:19:02.391	NG_ecoli_LTEE_606_DM25	-500	866	161.475	DIA_100X_EMPTY_1x1_100ms	16ccebb6-5472-4f87-a1d8-a1cbc84987ff	EPI_100X_YFP_1x1_200ms_25sola	EPI_100X_RFP_1x1_200ms_25sola
131	51	10.4262340059906	532	49.1189544677757	1433.76127819549	1529.71240601504	3417763	6424.36654135338	65.8302761904996	386.968223721022	4	311576	585.669172932331	247.823297454984	259.364271057516	6	NaN	NaN	NaN	NaN	NaN	474.337998711759	0.89320389404602	49.7831414916219	10.8137444360901	9.38891664476067	1.87014630447181	0.0137936900934378	0.00693227173945381	1	1.00879102191078	3446.69732258473	0	18031.1090225564	1	1	1	2	2019-05-24T17:19:02.391	NG_ecoli_LTEE_606_DM25	-500	866	161.475	DIA_100X_EMPTY_1x1_100ms	7f688c0f-de6d-4d79-929c-1a147dfa8e5a	EPI_100X_YFP_1x1_200ms_25sola	EPI_100X_RFP_1x1_200ms_25sola
132	26	8.23518061218998	215	16.0946907370779	1424.58139534884	1639.8976744186	4424311	20578.1906976744	65.8302761904996	386.968223721022	3	109446	509.051162790698	247.823297454984	259.364271057516	0	NaN	NaN	NaN	NaN	NaN	256.157934186187	0.958017996128926	26.9297133079078	11.0313288250397	9.21376500878378	2.49436611842951	0.0234502460521198	0.0106135095430236	2	1.00615862054068	1795.5432666027	5	23645.5069767442	1	1	1	2	2019-05-24T17:19:02.391	NG_ecoli_LTEE_606_DM25	-500	866	161.475	DIA_100X_EMPTY_1x1_100ms	0aec5971-d3e4-4f0c-ba59-f681aa1e5b05	EPI_100X_YFP_1x1_200ms_25sola	EPI_100X_RFP_1x1_200ms_25sola
133	33	9.46082188229155	312	35.5134671469641	1425.83653846154	1701.14423076923	7440128	23846.5641025641	65.8302761904996	386.968223721022	2	143154	458.826923076923	247.823297454984	259.364271057516	0	NaN	NaN	NaN	NaN	NaN	322.548633222913	0.944635371190612	31.7596827358175	12.3517369118292	9.92751593196161	2.49885324683292	0.00965466250950317	0.00566714264438738	0	1.00184476901393	2458.36985656781	3	19619.8461538462	1	1	1	2	2019-05-24T17:19:02.391	NG_ecoli_LTEE_606_DM25	-500	866	161.475	DIA_100X_EMPTY_1x1_100ms	2f80c6bd-5751-43d3-b5e2-3817f11d974b	EPI_100X_YFP_1x1_200ms_25sola	EPI_100X_RFP_1x1_200ms_25sola
134	28	9.08082380212282	260	-29.2512954405082	1432.91538461538	1604.93461538462	6602764	25395.2461538462	65.8302761904996	386.968223721022	2	166270	639.5	247.823297454984	259.364271057516	1	NaN	NaN	NaN	NaN	NaN	301.488672371617	0.948027197688765	30.9152220472975	12.0288217746134	9.43654987987281	2.56544028754	0.0137339343948121	0.00528350799134603	2	1.00204099591317	2162.16449354916	5	21952.9615384615	1	1	1	2	2019-05-24T17:19:02.391	NG_ecoli_LTEE_606_DM25	-500	866	161.475	DIA_100X_EMPTY_1x1_100ms	ace826c5-7bc4-458d-b47d-9e43c49115da	EPI_100X_YFP_1x1_200ms_25sola	EPI_100X_RFP_1x1_200ms_25sola
135	20	9.67223123999106	194	-45.5762779457795	1430.01546391753	1618.90721649485	2387421	12306.293814433	65.8302761904996	386.968223721022	1	100416	517.60824742268	247.823297454984	259.364271057516	0	NaN	NaN	NaN	NaN	NaN	220.89780670499	0.987186470610743	20.467579421052	14.5359889755816	10.408314156682	3.67816136641715	0.015614387214282	0.00648239512103615	1	1.00113791420359	1741.47462191937	4	23129.4432989691	1	1	1	2	2019-05-24T17:19:02.391	NG_ecoli_LTEE_606_DM25	-500	866	161.475	DIA_100X_EMPTY_1x1_100ms	9a4e5052-c61c-4784-8f23-be315b10a1d1	EPI_100X_YFP_1x1_200ms_25sola	EPI_100X_RFP_1x1_200ms_25sola
136	22	7.42714567666243	163	-18.4814940519031	1431.99386503067	1682.86503067485	1223029	7503.24539877301	65.8302761904996	386.968223721022	1	76924	471.926380368098	247.823297454984	259.364271057516	0	NaN	NaN	NaN	NaN	NaN	213.780840957769	0.996583158173346	23.1095316715501	10.8520559139583	8.93352609780137	2.69857277732682	0.0152286486574677	0.00829736458232608	0	1.00251136919145	1448.52784025064	4	21892.282208589	1	1	1	2	2019-05-24T17:19:02.391	NG_ecoli_LTEE_606_DM25	-500	866	161.475	DIA_100X_EMPTY_1x1_100ms	c9e6df55-c11c-46be-a0ed-426e39bea2f0	EPI_100X_YFP_1x1_200ms_25sola	EPI_100X_RFP_1x1_200ms_25sola
137	18	9.75051346566628	176	-46.8676801583225	1431.86363636364	1665.80681818182	6242860	35470.7954545455	65.8302761904996	386.968223721022	1	88919	505.221590909091	247.823297454984	259.364271057516	0	NaN	NaN	NaN	NaN	NaN	202.768307811135	0.999723720976106	19.5923962413204	12.8883220152349	9.7661909957996	3.59175381384132	0.0397887299374437	0.0134741753549755	0	1.00432348419117	1467.66813003423	4	22655.6477272727	1	1	1	2	2019-05-24T17:19:02.391	NG_ecoli_LTEE_606_DM25	-500	866	161.475	DIA_100X_EMPTY_1x1_100ms	6658c85b-5c0a-4f70-aa84-18c38fc12db1	EPI_100X_YFP_1x1_200ms_25sola	EPI_100X_RFP_1x1_200ms_25sola
138	18	9.51016233853289	172	-46.3270304925363	1438.41279069767	1646.75	3190367	18548.6453488372	65.8302761904996	386.968223721022	1	88611	515.18023255814	247.823297454984	259.364271057516	0	NaN	NaN	NaN	NaN	NaN	194.538986232992	0.999808736336651	18.7721646885104	13.5680635592418	9.9675159324683	3.66175061255831	0.00196208144156625	0.000762795914526218	0	1.00001256212627	1464.7992672839	4	23223.2965116279	1	1	1	2	2019-05-24T17:19:02.391	NG_ecoli_LTEE_606_DM25	-500	866	161.475	DIA_100X_EMPTY_1x1_100ms	43c4f60b-97aa-4aaa-af99-91cfe797a5e7	EPI_100X_YFP_1x1_200ms_25sola	EPI_100X_RFP_1x1_200ms_25sola
139	21	10.3329407425316	218	-33.998201382284	1445.8623853211	1631.29816513761	6378192	29257.7614678899	65.8302761904996	386.968223721022	1	111029	509.307339449541	247.823297454984	259.364271057516	0	NaN	NaN	NaN	NaN	NaN	232.912837995524	0.978633736554934	22.207532044707	12.8842289320286	10.0339044044872	3.08915693261095	0.0594389931872387	0.0325020469346142	0	1.0359881280446	1756.02258384765	5	23594.004587156	1	1	1	2	2019-05-24T17:19:02.391	NG_ecoli_LTEE_606_DM25	-500	866	161.475	DIA_100X_EMPTY_1x1_100ms	c5f87db4-7905-4769-91cf-b421f066dbe9	EPI_100X_YFP_1x1_200ms_25sola	EPI_100X_RFP_1x1_200ms_25sola
140	33	10.45048985777	346	35.4546116840733	1452.22832369942	1613.56936416185	6311232	18240.5549132948	65.8302761904996	386.968223721022	5	209744	606.196531791908	247.823297454984	259.364271057516	0	NaN	NaN	NaN	NaN	NaN	367.771629633659	0.930099862200166	35.8496143370708	13.3799357362149	10.0153266892168	2.73373692038373	0.0237220679835814	0.0145312302823222	1	1.01803095686768	2824.25957304407	5	22587.9566473988	1	1	1	2	2019-05-24T17:19:02.391	NG_ecoli_LTEE_606_DM25	-500	866	161.475	DIA_100X_EMPTY_1x1_100ms	6509db3d-5180-47c5-b846-2283a85c7502	EPI_100X_YFP_1x1_200ms_25sola	EPI_100X_RFP_1x1_200ms_25sola
141	24	7.77500675746041	187	-1.30744424140561	1449.7807486631	1666.75401069519	3034519	16227.3743315508	65.8302761904996	386.968223721022	1	95653	511.513368983957	247.823297454984	259.364271057516	0	NaN	NaN	NaN	NaN	NaN	218.846639589144	0.993118488069532	24.3511076646408	11.2444142129283	8.60681732520841	2.85630079929414	0.0108675518992407	0.00449701252996696	1	1.00074926278403	1416.75179984971	5	22537.935828877	1	1	1	2	2019-05-24T17:19:02.391	NG_ecoli_LTEE_606_DM25	-500	866	161.475	DIA_100X_EMPTY_1x1_100ms	3872f452-a29a-4c55-914c-17bfa7483a54	EPI_100X_YFP_1x1_200ms_25sola	EPI_100X_RFP_1x1_200ms_25sola
142	24	11.4459301672512	275	-49.844798676679	1453.70909090909	1596.33454545455	3357489	12209.0509090909	65.8302761904996	386.968223721022	2	193354	703.105454545455	247.823297454984	259.364271057516	2	NaN	NaN	NaN	NaN	NaN	305.652522642778	0.950788175850286	25.8845311848088	17.2470769497804	11.2551603860342	4.17678733802903	0.0510239751589295	0.0166704074056188	1	1.01265824485744	2575.33399730474	5	21258.5054545455	1	1	1	2	2019-05-24T17:19:02.391	NG_ecoli_LTEE_606_DM25	-500	866	161.475	DIA_100X_EMPTY_1x1_100ms	d927f3c3-964d-431b-ad04-21cf20d30008	EPI_100X_YFP_1x1_200ms_25sola	EPI_100X_RFP_1x1_200ms_25sola
143	66	14.1963378065767	937	-49.1129484783077	1468.48452508004	1659.58697972252	26524108	28307.4791889007	65.8302761904996	386.968223721022	8	426778	455.472785485592	247.823297454984	259.364271057516	0	NaN	NaN	NaN	NaN	NaN	NaN	NaN	NaN	NaN	NaN	NaN	NaN	NaN	NaN	NaN	NaN	4	20167.2540021345	1	1	1	2	2019-05-24T17:19:02.391	NG_ecoli_LTEE_606_DM25	-500	866	161.475	DIA_100X_EMPTY_1x1_100ms	997455d4-2076-4e18-a85e-62480f3f57e0	EPI_100X_YFP_1x1_200ms_25sola	EPI_100X_RFP_1x1_200ms_25sola
144	24	9.88459173887644	238	-3.3728812737686	1454.50840336134	1646.93277310924	2470071	10378.4495798319	65.8302761904996	386.968223721022	1	157814	663.084033613445	247.823297454984	259.364271057516	3	NaN	NaN	NaN	NaN	NaN	268.606145854377	0.932924671790926	27.2366225070724	12.2330363379021	9.46751215844698	2.82041894159968	0.0373273001181671	0.0157302539638996	1	1.01234688092961	1917.40950559309	7	23878.1260504202	1	1	1	2	2019-05-24T17:19:02.391	NG_ecoli_LTEE_606_DM25	-500	866	161.475	DIA_100X_EMPTY_1x1_100ms	92e41d30-fb82-493c-9380-848c315a1024	EPI_100X_YFP_1x1_200ms_25sola	EPI_100X_RFP_1x1_200ms_25sola
145	21	9.52904586136263	201	-39.3027842823126	1456.74626865672	1579.46766169154	3469795	17262.6616915423	65.8302761904996	386.968223721022	3	133728	665.313432835821	247.823297454984	259.364271057516	1	NaN	NaN	NaN	NaN	NaN	213.295022937746	0.998981395510508	22.5243078732868	12.2893157015148	9.03291589087845	3.17270884042096	0.0287338934895274	0.0136112251102062	0	1.00706450181751	1443.4351236659	3	19789.8457711443	1	1	1	2	2019-05-24T17:19:02.391	NG_ecoli_LTEE_606_DM25	-500	866	161.475	DIA_100X_EMPTY_1x1_100ms	fa125118-60fa-444a-b678-397194b9115d	EPI_100X_YFP_1x1_200ms_25sola	EPI_100X_RFP_1x1_200ms_25sola
146	27	14.146490723134	383	-3.49535027183547	1468.39686684073	1625.13577023499	10734633	28027.7624020888	65.8302761904996	386.968223721022	3	303203	791.65274151436	247.823297454984	259.364271057516	2	NaN	NaN	NaN	NaN	NaN	402.867539801157	0.895426610576659	27.5037226948118	22.2776705295566	13.9597338338455	6.31447446045162	0.0152254785345821	0.00713494312351502	2	1.00067998098544	4209.5496631362	5	21959.5613577024	1	1	1	2	2019-05-24T17:19:02.391	NG_ecoli_LTEE_606_DM25	-500	866	161.475	DIA_100X_EMPTY_1x1_100ms	c6a8025a-8859-4c43-aa21-185848a02cde	EPI_100X_YFP_1x1_200ms_25sola	EPI_100X_RFP_1x1_200ms_25sola
147	14	6.64343467612172	94	-49.999620711002	1464.96808510638	1638.91489361702	2533051	26947.3510638298	65.8302761904996	386.968223721022	1	57622	613	247.823297454984	259.364271057516	0	NaN	NaN	NaN	NaN	NaN	150.501785027676	0.999649738621187	15.816491497978	12.0564954423009	9.10611783779169	3.31976762158661	0.00340518052714113	0.00182903990843822	0	1.00005604590508	1030.06958904536	3	22363.8617021277	1	1	1	2	2019-05-24T17:19:02.391	NG_ecoli_LTEE_606_DM25	-500	866	161.475	DIA_100X_EMPTY_1x1_100ms	9280bf3e-a73f-4666-a83b-7cf6f1477714	EPI_100X_YFP_1x1_200ms_25sola	EPI_100X_RFP_1x1_200ms_25sola
148	20	8.94143088345447	180	-14.438788724575	1471.07777777778	1593.97222222222	1674409	9302.27222222222	65.8302761904996	386.968223721022	2	106652	592.511111111111	247.823297454984	259.364271057516	0	NaN	NaN	NaN	NaN	NaN	229.34047408583	0.960487798470733	23.2289765350608	11.3686339223444	9.42267203893209	2.7745604378699	0.0293079414145045	0.0120215185035348	1	1.00313291961234	1619.82503814827	4	20333.5722222222	1	1	1	2	2019-05-24T17:19:02.391	NG_ecoli_LTEE_606_DM25	-500	866	161.475	DIA_100X_EMPTY_1x1_100ms	fba94d65-d538-4927-a475-fc66709026ad	EPI_100X_YFP_1x1_200ms_25sola	EPI_100X_RFP_1x1_200ms_25sola
149	38	10.0980425683824	384	45.7477997567348	1476.08072916667	1571.48958333333	5020259	13073.5911458333	65.8302761904996	386.968223721022	2	233072	606.958333333333	247.823297454984	259.364271057516	0	NaN	NaN	NaN	NaN	NaN	376.367053503455	0.882769894904939	38.678819847777	11.3286062417936	9.47259465239948	2.24548532280656	0.045825738053703	0.0162550170186546	2	1.02927873382188	2725.84403454028	4	18783.2317708333	1	1	1	2	2019-05-24T17:19:02.391	NG_ecoli_LTEE_606_DM25	-500	866	161.475	DIA_100X_EMPTY_1x1_100ms	6602fbff-3e79-4024-86ef-e82663d3831f	EPI_100X_YFP_1x1_200ms_25sola	EPI_100X_RFP_1x1_200ms_25sola
150	24	7.3385788538181	176	-48.7604098828147	1485.46022727273	1591.16477272727	2467991	14022.6761363636	65.8302761904996	386.968223721022	2	122967	698.676136363636	247.823297454984	259.364271057516	0	NaN	NaN	NaN	NaN	NaN	226.181076216685	0.984263620279802	24.3967098709539	11.1325559686153	8.94771612228726	2.66834265467411	0.0190638135148827	0.00798342845954359	1	1.0029411200593	1534.07127185583	2	19895.1931818182	1	1	1	2	2019-05-24T17:19:02.391	NG_ecoli_LTEE_606_DM25	-500	866	161.475	DIA_100X_EMPTY_1x1_100ms	a8e58ff0-1a58-4116-90f8-f06e93fea4d6	EPI_100X_YFP_1x1_200ms_25sola	EPI_100X_RFP_1x1_200ms_25sola
151	27	11.0178704152559	298	45.871378297843	1499.84228187919	1840.88590604027	3592766	12056.2617449664	65.8302761904996	386.968223721022	2	123696	415.087248322148	247.823297454984	259.364271057516	0	NaN	NaN	NaN	NaN	NaN	254.642088468505	0.992766559869206	25.3490357871802	11.6809647371216	9.63600415135572	2.96632707312996	0.0111731081808736	0.00482776524391151	1	1.00101924449808	1848.60993503842	0	18194.4463087248	1	1	1	2	2019-05-24T17:19:02.391	NG_ecoli_LTEE_606_DM25	-500	866	161.475	DIA_100X_EMPTY_1x1_100ms	a31fbce7-aa0f-4962-b70a-78334d8d5479	EPI_100X_YFP_1x1_200ms_25sola	EPI_100X_RFP_1x1_200ms_25sola
152	25	11.2001966035623	281	36.4455574870244	1500.88256227758	1775.83629893238	1488064	5295.60142348754	65.8302761904996	386.968223721022	2	108052	384.526690391459	247.823297454984	259.364271057516	0	NaN	NaN	NaN	NaN	NaN	254.129607810754	0.990626400323625	25.2403221633903	12.138523340535	9.78989062894961	2.79176312629032	0.0089539597428876	0.00374041133667467	1	1.0003063899411	1899.94248921147	0	18593.4270462633	1	1	1	2	2019-05-24T17:19:02.391	NG_ecoli_LTEE_606_DM25	-500	866	161.475	DIA_100X_EMPTY_1x1_100ms	b5000752-32e0-4f7c-99fd-f17e3c373ec6	EPI_100X_YFP_1x1_200ms_25sola	EPI_100X_RFP_1x1_200ms_25sola
153	23	8.8523461798208	204	26.9713610895551	1508.68137254902	1747.82843137255	5806305	28462.2794117647	65.8302761904996	386.968223721022	2	78435	384.485294117647	247.823297454984	259.364271057516	0	NaN	NaN	NaN	NaN	NaN	214.944529987258	0.998469562308909	22.9299716541131	11.1119196235925	9.13015523974909	2.74291797607074	0.00777061277198796	0.00365701074349983	1	1.00051287148086	1501.23860173299	1	18927.9852941176	1	1	1	2	2019-05-24T17:19:02.391	NG_ecoli_LTEE_606_DM25	-500	866	161.475	DIA_100X_EMPTY_1x1_100ms	a982dcaf-dc20-475a-838e-4cdb139d9713	EPI_100X_YFP_1x1_200ms_25sola	EPI_100X_RFP_1x1_200ms_25sola
154	27	10.0852454438833	272	47.7244924615417	1512.45220588235	1629.29779411765	204397	751.459558823529	65.8302761904996	386.968223721022	1	7139493	26248.1360294118	247.823297454984	259.364271057516	1	NaN	NaN	NaN	NaN	NaN	262.899856306071	0.935865904304203	26.6532312438876	11.8440302320628	9.45871090235991	2.76457398401918	0.0235290396438835	0.00952643256760081	1	1.00411876076307	1872.8528329915	0	19102.3786764706	1	1	1	2	2019-05-24T17:19:02.391	NG_ecoli_LTEE_606_DM25	-500	866	161.475	DIA_100X_EMPTY_1x1_100ms	29b9805d-d4a0-45d1-ab03-ba566fb51b85	EPI_100X_YFP_1x1_200ms_25sola	EPI_100X_RFP_1x1_200ms_25sola
155	23	8.96448922927105	207	-9.05512202162639	1524.63285024155	1577.57971014493	116171	561.212560386473	65.8302761904996	386.968223721022	0	6432619	31075.4541062802	247.823297454984	259.364271057516	3	NaN	NaN	NaN	NaN	NaN	200.698708606897	0.999498236765527	21.3322781734157	11.3173999793225	9.1177774815121	2.89968702034686	0.00402571651347569	0.0018524841902617	1	1.00003814386021	1392.85240298544	1	18554.6183574879	1	1	1	2	2019-05-24T17:19:02.391	NG_ecoli_LTEE_606_DM25	-500	866	161.475	DIA_100X_EMPTY_1x1_100ms	365d5f48-8803-4bd4-a7d3-cc592260fc73	EPI_100X_YFP_1x1_200ms_25sola	EPI_100X_RFP_1x1_200ms_25sola
156	30	10.5454358788927	318	46.3393094166432	1521.55660377358	1748.48113207547	3505378	11023.2012578616	65.8302761904996	386.968223721022	2	125336	394.138364779874	247.823297454984	259.364271057516	0	NaN	NaN	NaN	NaN	NaN	294.173821988798	0.962996520893764	29.6884910243148	11.7324181144071	9.53962514596807	2.70240162434919	0.0185940997706511	0.00705295500433763	1	1.00301290892016	2121.97676908745	1	18355.6320754717	1	1	1	2	2019-05-24T17:19:02.391	NG_ecoli_LTEE_606_DM25	-500	866	161.475	DIA_100X_EMPTY_1x1_100ms	8fb44c4e-0dfc-4679-97e0-c83652f35dd8	EPI_100X_YFP_1x1_200ms_25sola	EPI_100X_RFP_1x1_200ms_25sola
157	20	10.5347970705771	213	-25.6731009739202	1542.79342723005	1570.10798122066	109743	515.225352112676	65.8302761904996	386.968223721022	1	4989185	23423.4037558685	247.823297454984	259.364271057516	1	NaN	NaN	NaN	NaN	NaN	209.585610650373	0.997115562563897	21.7453357366302	11.5119792998017	9.23677081667488	2.96021657312086	0.0262395732071218	0.0137894081496332	1	1.00624666314087	1457.12340714447	1	18662.0375586854	1	1	1	2	2019-05-24T17:19:02.391	NG_ecoli_LTEE_606_DM25	-500	866	161.475	DIA_100X_EMPTY_1x1_100ms	444f2d3a-a5f1-4db6-9374-2c8ac81b35bf	EPI_100X_YFP_1x1_200ms_25sola	EPI_100X_RFP_1x1_200ms_25sola
158	38	16.3823824574304	623	6.40131974450664	1588.16051364366	1959.1492776886	9327033	14971.1605136437	65.8302761904996	386.968223721022	4	365460	586.61316211878	247.823297454984	259.364271057516	0	NaN	NaN	NaN	NaN	NaN	633.561589246035	0.931092456842635	41.2454292127519	19.0837189680385	14.5012117887663	5.09349983442768	0.104006232296894	0.0425292933971434	3	1.05738154679081	6811.99467146375	2	19456.5473515249	1	1	1	2	2019-05-24T17:19:02.391	NG_ecoli_LTEE_606_DM25	-500	866	161.475	DIA_100X_EMPTY_1x1_100ms	193313bb-178a-41d9-a9a1-9915ac28e720	EPI_100X_YFP_1x1_200ms_25sola	EPI_100X_RFP_1x1_200ms_25sola
159	29	11.3943022012097	331	28.6949738131312	1582.64652567976	1982.82175226586	2567986	7758.26586102719	65.8302761904996	386.968223721022	2	152353	460.280966767372	247.823297454984	259.364271057516	0	NaN	NaN	NaN	NaN	NaN	298.899023795847	0.98147389487991	27.3426128402417	12.4179794158517	10.4978464881816	3.00222664835024	0.0239794300417387	0.0124318124515406	1	1.00185759262173	2366.6298062004	1	18684.1027190332	1	1	1	2	2019-05-24T17:19:02.391	NG_ecoli_LTEE_606_DM25	-500	866	161.475	DIA_100X_EMPTY_1x1_100ms	718d7edf-8562-4f2f-ac76-b841b4bfcfef	EPI_100X_YFP_1x1_200ms_25sola	EPI_100X_RFP_1x1_200ms_25sola
160	30	6.67179627611909	201	-47.1283011656461	1584.22388059701	1972.10447761194	4587364	22822.7064676617	65.8302761904996	386.968223721022	3	108947	542.024875621891	247.823297454984	259.364271057516	0	NaN	NaN	NaN	NaN	NaN	286.065524216202	0.914128142266704	31.6481388587829	10.8648241297149	8.61810882266837	2.47987975832383	0.0244608367235593	0.0113094345536351	1	1.00326395121508	1846.12882883153	2	19123.9502487562	1	1	1	2	2019-05-24T17:19:02.391	NG_ecoli_LTEE_606_DM25	-500	866	161.475	DIA_100X_EMPTY_1x1_100ms	3fac8ad4-cd0b-4208-8acd-a6406ad7339c	EPI_100X_YFP_1x1_200ms_25sola	EPI_100X_RFP_1x1_200ms_25sola
161	33	10.1888375765755	337	48.7991940096382	1594.59050445104	1944.65578635015	4617431	13701.5756676558	65.8302761904996	386.968223721022	2	177444	526.540059347181	247.823297454984	259.364271057516	0	NaN	NaN	NaN	NaN	NaN	330.914800028004	0.97275887728382	32.803177367058	11.7677231948962	9.76552883181448	2.66217970624331	0.0152366368373644	0.0056292976976459	2	1.00184061252298	2456.95570379917	1	19338.1364985163	1	1	1	2	2019-05-24T17:19:02.391	NG_ecoli_LTEE_606_DM25	-500	866	161.475	DIA_100X_EMPTY_1x1_100ms	70c9cc94-b7ba-40b8-8984-fc2c1e97df66	EPI_100X_YFP_1x1_200ms_25sola	EPI_100X_RFP_1x1_200ms_25sola
162	26	9.76204682015185	256	6.51147974942101	1634.3984375	1625.4921875	779733	3045.83203125	65.8302761904996	386.968223721022	1	124986	488.2265625	247.823297454984	259.364271057516	0	NaN	NaN	NaN	NaN	NaN	244.003168095135	0.997504276255263	25.3541959757576	11.4506915681435	9.2844302184826	2.8535490115602	0.0199410780751372	0.00767885528658469	1	1.00237222835673	1716.52541147284	1	18133.42578125	1	1	1	2	2019-05-24T17:19:02.391	NG_ecoli_LTEE_606_DM25	-500	866	161.475	DIA_100X_EMPTY_1x1_100ms	44895036-cb18-42fd-9ee0-92dfc4f306b6	EPI_100X_YFP_1x1_200ms_25sola	EPI_100X_RFP_1x1_200ms_25sola
163	26	9.37984173518498	244	46.9710181808798	1638.49180327869	1613.72131147541	1892221	7755.00409836066	65.8302761904996	386.968223721022	2	104821	429.594262295082	247.823297454984	259.364271057516	0	NaN	NaN	NaN	NaN	NaN	243.134977786402	0.996697726326072	24.9975135852555	11.3649591439054	9.36228142336727	2.88279564960737	0.00811102021033894	0.00329990147211272	1	1.00042875983576	1720.87798035632	1	18035.4303278689	1	1	1	2	2019-05-24T17:19:02.391	NG_ecoli_LTEE_606_DM25	-500	866	161.475	DIA_100X_EMPTY_1x1_100ms	4beda612-2eb2-4f58-a492-9c549f49da10	EPI_100X_YFP_1x1_200ms_25sola	EPI_100X_RFP_1x1_200ms_25sola
164	36	11.2173993017009	404	48.9664792516161	1660.0396039604	1570.2202970297	3520031	8712.94801980198	65.8302761904996	386.968223721022	3	180957	447.913366336634	247.823297454984	259.364271057516	0	NaN	NaN	NaN	NaN	NaN	351.677951487493	0.945412343789376	35.3600895589823	11.5925561042681	9.76405497980035	2.25621052158238	0.0190053210461206	0.00840988384518878	1	1.00548787023453	2647.66887501793	0	18330.9257425743	1	1	1	2	2019-05-24T17:19:02.391	NG_ecoli_LTEE_606_DM25	-500	866	161.475	DIA_100X_EMPTY_1x1_100ms	400a92f7-1e16-41bc-9604-8f5597407067	EPI_100X_YFP_1x1_200ms_25sola	EPI_100X_RFP_1x1_200ms_25sola
165	26	11.3832726759559	297	43.6711665860624	1686.76767676768	1786.43771043771	2469396	8314.46464646465	65.8302761904996	386.968223721022	3	111863	376.643097643098	247.823297454984	259.364271057516	0	NaN	NaN	NaN	NaN	NaN	254.917517148402	0.990188386386019	25.6820327217127	11.3303340939947	9.62610959625362	2.73130332833089	0.00917223978206572	0.004840566045959	0	1.00108482963373	1869.04983064685	0	19017.1717171717	1	1	1	2	2019-05-24T17:19:02.391	NG_ecoli_LTEE_606_DM25	-500	866	161.475	DIA_100X_EMPTY_1x1_100ms	b76c5ed1-8d66-4431-a92f-bd201491b380	EPI_100X_YFP_1x1_200ms_25sola	EPI_100X_RFP_1x1_200ms_25sola
166	26	10.2762999832734	268	44.9796240744024	1689.7052238806	1579.23507462687	6318204	23575.3880597015	65.8302761904996	386.968223721022	1	96841	361.347014925373	247.823297454984	259.364271057516	0	NaN	NaN	NaN	NaN	NaN	243.612704878391	0.992776392036373	25.1989174866331	11.2743462248806	9.37024256841147	2.68831148217823	0.00819927757427462	0.0039808794038432	0	1.00067453306467	1737.694526407	0	18339.6119402985	1	1	1	2	2019-05-24T17:19:02.391	NG_ecoli_LTEE_606_DM25	-500	866	161.475	DIA_100X_EMPTY_1x1_100ms	a2a87835-de5c-41ba-95d4-bcf9d29e407b	EPI_100X_YFP_1x1_200ms_25sola	EPI_100X_RFP_1x1_200ms_25sola
167	23	9.25881463088853	217	-0.988573236806251	1716.6866359447	1613.77419354839	2266601	10445.1658986175	65.8302761904996	386.968223721022	2	133287	614.225806451613	247.823297454984	259.364271057516	1	NaN	NaN	NaN	NaN	NaN	244.030606338961	0.963938611986792	26.0214038853722	10.9734362116413	9.0537132708298	2.50974893648167	0.00652657243479751	0.00286808474000289	1	1.00029441079395	1675.22859555099	1	19525.7050691244	1	1	1	2	2019-05-24T17:19:02.391	NG_ecoli_LTEE_606_DM25	-500	866	161.475	DIA_100X_EMPTY_1x1_100ms	26795964-0f31-4c50-a80d-0ac2f0158544	EPI_100X_YFP_1x1_200ms_25sola	EPI_100X_RFP_1x1_200ms_25sola
168	31	9.2850132801153	288	38.2966880749932	1728.63194444444	1600.30902777778	4559666	15832.1736111111	65.8302761904996	386.968223721022	3	239184	830.5	247.823297454984	259.364271057516	0	NaN	NaN	NaN	NaN	NaN	299.359737900387	0.964925094740618	30.5519895322667	11.4966905958128	9.5176974406963	2.38920899521585	0.0105857162810126	0.00546788246665767	1	1.00178875547012	2173.66777840919	4	19849.6180555556	1	1	1	2	2019-05-24T17:19:02.391	NG_ecoli_LTEE_606_DM25	-500	866	161.475	DIA_100X_EMPTY_1x1_100ms	734b1a83-5501-43f8-af38-ad88aae6ff07	EPI_100X_YFP_1x1_200ms_25sola	EPI_100X_RFP_1x1_200ms_25sola
169	35	9.05610962769147	318	46.9876601988701	1742.64465408805	1635.43710691824	5952047	18717.1289308176	65.8302761904996	386.968223721022	2	351384	1104.98113207547	247.823297454984	259.364271057516	1	NaN	NaN	NaN	NaN	NaN	365.670093965929	0.954138447444108	38.5167071091178	11.4756835050624	9.2666439023975	2.29297923998269	0.0093340785304905	0.00246574876065466	3	1.00056140920196	2597.67001377227	3	21490.6257861635	1	1	1	2	2019-05-24T17:19:02.391	NG_ecoli_LTEE_606_DM25	-500	866	161.475	DIA_100X_EMPTY_1x1_100ms	63613fc7-f500-442b-9e9e-da85e38180a1	EPI_100X_YFP_1x1_200ms_25sola	EPI_100X_RFP_1x1_200ms_25sola
170	19	6.27700721570511	120	-49.8103988141082	1736.76666666667	1593.11666666667	1855974	15466.45	65.8302761904996	386.968223721022	2	116340	969.5	247.823297454984	259.364271057516	0	NaN	NaN	NaN	NaN	NaN	183.528810149972	0.999412300366206	20.3032669935412	10.8171213778072	8.74213740940366	2.80625400588468	0.00528200008104341	0.00244277061580471	1	1.00008103762148	1218.68387290627	3	20786.625	1	1	1	2	2019-05-24T17:19:02.391	NG_ecoli_LTEE_606_DM25	-500	866	161.475	DIA_100X_EMPTY_1x1_100ms	5b59726d-21ac-44a8-9e2f-576e7534b8b8	EPI_100X_YFP_1x1_200ms_25sola	EPI_100X_RFP_1x1_200ms_25sola
171	35	6.41689607417299	225	-49.2313719083591	1744.2	1652.95555555556	3744171	16640.76	65.8302761904996	386.968223721022	5	222808	990.257777777778	247.823297454984	259.364271057516	0	NaN	NaN	NaN	NaN	NaN	307.877243623018	0.949383103347227	34.7777254301912	10.8286793418192	8.67120512261637	2.08596956585412	0.00685401514350826	0.00350007906083938	2	1.00026875969303	2053.76134482584	4	20552.9555555556	1	1	1	2	2019-05-24T17:19:02.391	NG_ecoli_LTEE_606_DM25	-500	866	161.475	DIA_100X_EMPTY_1x1_100ms	bed92727-2a14-44b2-8304-9016c344b7a4	EPI_100X_YFP_1x1_200ms_25sola	EPI_100X_RFP_1x1_200ms_25sola
172	38	10.469572877159	398	40.4734780489236	1747.75879396985	1662.82663316583	3647406	9164.33668341708	65.8302761904996	386.968223721022	4	394217	990.494974874372	247.823297454984	259.364271057516	1	NaN	NaN	NaN	NaN	NaN	415.678445343411	0.893330916037732	38.6609148804266	13.3183928857914	10.4018380158827	2.58652082320918	0.0508933991915355	0.0153650991287459	1	1.00775251011091	3285.35406898436	5	21550.0552763819	1	1	1	2	2019-05-24T17:19:02.391	NG_ecoli_LTEE_606_DM25	-500	866	161.475	DIA_100X_EMPTY_1x1_100ms	1dd5fef6-f978-4f4d-b9cc-576af330a069	EPI_100X_YFP_1x1_200ms_25sola	EPI_100X_RFP_1x1_200ms_25sola
173	23	8.90788326494248	206	14.2593436787811	1746.20388349515	1678.97572815534	2218553	10769.6747572816	65.8302761904996	386.968223721022	1	197631	959.373786407767	247.823297454984	259.364271057516	0	NaN	NaN	NaN	NaN	NaN	240.133805162347	0.98129927625885	25.009985087483	11.264693235565	9.2116209306952	2.79497576497451	0.0349589280218893	0.0146980682295642	1	1.00919310512801	1666.76905949191	3	21279.2572815534	1	1	1	2	2019-05-24T17:19:02.391	NG_ecoli_LTEE_606_DM25	-500	866	161.475	DIA_100X_EMPTY_1x1_100ms	91d2628a-a3e1-423b-a61e-c22df67fa79e	EPI_100X_YFP_1x1_200ms_25sola	EPI_100X_RFP_1x1_200ms_25sola
174	31	9.80123057597794	305	36.7239951554368	1750.64918032787	1610.98032786885	2727596	8942.93770491803	65.8302761904996	386.968223721022	3	1221359	4004.45573770492	247.823297454984	259.364271057516	2	NaN	NaN	NaN	NaN	NaN	345.997581225509	0.947621665820522	34.4183133998155	11.556391768264	9.78372664884838	2.43936584926783	0.0277950908285336	0.012238166719214	1	1.01283936286755	2587.54604487929	6	22065.406557377	1	1	1	2	2019-05-24T17:19:02.391	NG_ecoli_LTEE_606_DM25	-500	866	161.475	DIA_100X_EMPTY_1x1_100ms	5ce64a89-a625-44a1-a314-42af07462efc	EPI_100X_YFP_1x1_200ms_25sola	EPI_100X_RFP_1x1_200ms_25sola
175	23	8.0429251303947	185	-38.8025805956388	1749.36216216216	1622.65945945946	2587533	13986.6648648649	65.8302761904996	386.968223721022	1	508361	2747.8972972973	247.823297454984	259.364271057516	1	NaN	NaN	NaN	NaN	NaN	231.603460013231	0.997840694276124	24.2956613943551	11.3328827083543	9.26555497020606	2.75899324066863	0.00923650213240641	0.00499557907496038	0	1.00099289212753	1638.17947968692	3	22462.3081081081	1	1	1	2	2019-05-24T17:19:02.391	NG_ecoli_LTEE_606_DM25	-500	866	161.475	DIA_100X_EMPTY_1x1_100ms	c190cf90-27cb-4264-b591-3a06b1ef71b7	EPI_100X_YFP_1x1_200ms_25sola	EPI_100X_RFP_1x1_200ms_25sola
176	26	7.98170744633094	210	-10.8454358964541	1754.17619047619	1566.0619047619	2793297	13301.4142857143	65.8302761904996	386.968223721022	2	167721	798.671428571429	247.823297454984	259.364271057516	0	NaN	NaN	NaN	NaN	NaN	261.956152205903	0.975819925477254	26.9422484881524	11.521600403637	9.39662109369022	2.67659863631735	0.0105982307987358	0.00424065476707442	0	1.00074505772394	1868.38834026287	2	20062.9	1	1	1	2	2019-05-24T17:19:02.391	NG_ecoli_LTEE_606_DM25	-500	866	161.475	DIA_100X_EMPTY_1x1_100ms	6e6bdb03-2799-4ab9-8b7e-96ea386acc1e	EPI_100X_YFP_1x1_200ms_25sola	EPI_100X_RFP_1x1_200ms_25sola
177	37	8.39718754573742	311	37.2083052655825	1762.72990353698	1585.85530546624	3426907	11018.9935691318	65.8302761904996	386.968223721022	3	594054	1910.14147909968	247.823297454984	259.364271057516	3	NaN	NaN	NaN	NaN	NaN	374.709671301325	0.92274169271048	39.1386500875202	11.4815226815408	9.30537749864638	2.33169948735327	0.025920719785811	0.011483394118024	1	1.00354745185576	2661.72826423676	5	21737.691318328	1	1	1	2	2019-05-24T17:19:02.391	NG_ecoli_LTEE_606_DM25	-500	866	161.475	DIA_100X_EMPTY_1x1_100ms	6862071d-16ba-400e-b9e2-bc19d08f958f	EPI_100X_YFP_1x1_200ms_25sola	EPI_100X_RFP_1x1_200ms_25sola
178	23	5.82850080265522	135	-49.9999998493916	1752.27407407407	1598.8962962963	1569643	11626.9851851852	65.8302761904996	386.968223721022	1	314495	2329.59259259259	247.823297454984	259.364271057516	1	NaN	NaN	NaN	NaN	NaN	179.597900467577	0.999789392008822	NaN	NaN	NaN	NaN	NaN	NaN	NaN	NaN	NaN	6	22660.8592592593	1	1	1	2	2019-05-24T17:19:02.391	NG_ecoli_LTEE_606_DM25	-500	866	161.475	DIA_100X_EMPTY_1x1_100ms	2692b1bf-66ed-41d7-9cee-2fbfa3218417	EPI_100X_YFP_1x1_200ms_25sola	EPI_100X_RFP_1x1_200ms_25sola
179	20	9.27325462958657	186	-27.9182686194644	1757.06451612903	1706.14516129032	3111320	16727.5268817204	65.8302761904996	386.968223721022	2	373169	2006.28494623656	247.823297454984	259.364271057516	1	NaN	NaN	NaN	NaN	NaN	205.002348180269	0.994803200931699	21.1347738549356	11.4365637376771	9.23621272048678	3.04553598568654	0.0142172651478518	0.00589219612095431	1	1.00063891221941	1416.0394081129	2	20411.4193548387	1	1	1	2	2019-05-24T17:19:02.391	NG_ecoli_LTEE_606_DM25	-500	866	161.475	DIA_100X_EMPTY_1x1_100ms	304df235-de5f-4821-8d04-5b9e7e89a3bf	EPI_100X_YFP_1x1_200ms_25sola	EPI_100X_RFP_1x1_200ms_25sola
180	34	8.79437407237868	299	-15.7470367086609	1767.88628762542	1574.8127090301	4370495	14617.0401337793	65.8302761904996	386.968223721022	3	593128	1983.70568561873	247.823297454984	259.364271057516	2	NaN	NaN	NaN	NaN	NaN	349.261327789729	0.950120726069564	35.7735898183715	11.2854874246698	9.48835652206867	2.37387903667234	0.0166948430144365	0.00722749935031358	1	1.0041003758244	2529.49831255538	4	20858.9665551839	1	1	1	2	2019-05-24T17:19:02.391	NG_ecoli_LTEE_606_DM25	-500	866	161.475	DIA_100X_EMPTY_1x1_100ms	b22090fb-41e3-4a2a-bef6-5823061a9705	EPI_100X_YFP_1x1_200ms_25sola	EPI_100X_RFP_1x1_200ms_25sola
181	28	8.67384505602759	243	42.9724649448644	1767.45679012346	1689.56378600823	4611800	18978.6008230453	65.8302761904996	386.968223721022	2	2352176	9679.7366255144	247.823297454984	259.364271057516	0	NaN	NaN	NaN	NaN	NaN	271.262973847831	0.973705396184895	27.6975328399359	11.3615226924644	9.5265133843077	2.50323623010596	0.0127035761021005	0.00591254688581682	1	1.00182569836742	1974.23538309192	4	21235.7695473251	1	1	1	2	2019-05-24T17:19:02.391	NG_ecoli_LTEE_606_DM25	-500	866	161.475	DIA_100X_EMPTY_1x1_100ms	7a7c163f-4f9d-4f5e-ab29-61c57b63804c	EPI_100X_YFP_1x1_200ms_25sola	EPI_100X_RFP_1x1_200ms_25sola
182	35	11.3015840014534	396	48.6653670603444	1770.44191919192	1800.46464646465	3622514	9147.76262626263	65.8302761904996	386.968223721022	2	178323	450.310606060606	247.823297454984	259.364271057516	0	NaN	NaN	NaN	NaN	NaN	340.181544787267	0.955138112471364	34.586179439603	11.3907326142568	9.60081419211385	2.3202413082194	0.0126318571773169	0.00594319283829771	1	1.00174184587555	2503.85169178807	0	18654.9570707071	1	1	1	2	2019-05-24T17:19:02.391	NG_ecoli_LTEE_606_DM25	-500	866	161.475	DIA_100X_EMPTY_1x1_100ms	710067ca-1eea-41e7-ae2a-3e4d7081a972	EPI_100X_YFP_1x1_200ms_25sola	EPI_100X_RFP_1x1_200ms_25sola
183	25	8.78336422826836	222	-29.8839738048836	1768.63963963964	1595.90540540541	2690296	12118.4504504505	65.8302761904996	386.968223721022	2	1442019	6495.58108108108	247.823297454984	259.364271057516	3	NaN	NaN	NaN	NaN	NaN	257.601111131846	0.993329335622186	24.7006792022586	12.6480797194033	9.88669390398041	3.25611949725418	0.0266307691521862	0.0113157297648517	1	1.00534853535705	1896.27340247471	4	22426.3333333333	1	1	1	2	2019-05-24T17:19:02.391	NG_ecoli_LTEE_606_DM25	-500	866	161.475	DIA_100X_EMPTY_1x1_100ms	79f257c1-85cd-40e5-bb8a-0e00ddd5108d	EPI_100X_YFP_1x1_200ms_25sola	EPI_100X_RFP_1x1_200ms_25sola
184	25	8.73226188818324	220	-29.3729017846506	1770.01363636364	1679.37272727273	5631082	25595.8272727273	65.8302761904996	386.968223721022	2	924377	4201.71363636364	247.823297454984	259.364271057516	4	NaN	NaN	NaN	NaN	NaN	275.036626732094	0.983036959687978	28.3964245373563	11.0621660407899	9.23345172374809	2.74679452560566	0.0230208569315661	0.00942804624503778	1	1.00332265174201	1901.4359795691	4	21618.3227272727	1	1	1	2	2019-05-24T17:19:02.391	NG_ecoli_LTEE_606_DM25	-500	866	161.475	DIA_100X_EMPTY_1x1_100ms	6508b5c7-5cc8-4073-86e3-9ecd6aebbc8d	EPI_100X_YFP_1x1_200ms_25sola	EPI_100X_RFP_1x1_200ms_25sola
185	38	8.59853798617106	327	40.7229927133873	1777.54740061162	1670.00917431193	4167504	12744.6605504587	65.8302761904996	386.968223721022	2	845402	2585.32721712538	247.823297454984	259.364271057516	4	NaN	NaN	NaN	NaN	NaN	386.100200983579	0.930110098452496	40.2835457878497	11.1680521907149	9.34752866963214	2.1683539594684	0.0221041490109552	0.0068675321317493	2	1.00379362844643	2764.4655582352	4	22580.5198776758	1	1	1	2	2019-05-24T17:19:02.391	NG_ecoli_LTEE_606_DM25	-500	866	161.475	DIA_100X_EMPTY_1x1_100ms	a8cc1ee3-3773-4fdc-a5d1-0b16f7d8a194	EPI_100X_YFP_1x1_200ms_25sola	EPI_100X_RFP_1x1_200ms_25sola
186	26	9.34279512319024	243	46.0770622623155	1765.41152263374	1737.93004115226	4829029	19872.5473251029	65.8302761904996	386.968223721022	2	154965	637.716049382716	247.823297454984	259.364271057516	0	NaN	NaN	NaN	NaN	NaN	246.473992453174	0.992247137960921	24.7967128923031	11.6295648851602	9.65631834195427	2.73684398262233	0.00228610090273495	0.00102443932256378	1	1.00002341893195	1815.96362298422	1	19184.8271604938	1	1	1	2	2019-05-24T17:19:02.391	NG_ecoli_LTEE_606_DM25	-500	866	161.475	DIA_100X_EMPTY_1x1_100ms	6af109f8-170a-4a9b-8487-c8c84b3aefce	EPI_100X_YFP_1x1_200ms_25sola	EPI_100X_RFP_1x1_200ms_25sola
187	13	6.10008564011508	80	-49.9997115575982	1764	1622.0875	359819	4497.7375	65.8302761904996	386.968223721022	0	2057293	25716.1625	247.823297454984	259.364271057516	0	NaN	NaN	NaN	NaN	NaN	141.58592534573	0.99983611373126	14.8226659347473	11.2721032071754	7.02172040560533	3.83345024503685	0.00206146977272655	0.00107211608321002	0	1.00001568795417	573.988600362342	4	24031.5375	1	1	1	2	2019-05-24T17:19:02.391	NG_ecoli_LTEE_606_DM25	-500	866	161.475	DIA_100X_EMPTY_1x1_100ms	fe20059d-f5d4-4f86-8992-686ffd42cd58	EPI_100X_YFP_1x1_200ms_25sola	EPI_100X_RFP_1x1_200ms_25sola
188	42	12.3991034581157	521	-48.6112112934647	1775.09596928983	1628.04414587332	4690177	9002.25911708253	65.8302761904996	386.968223721022	3	10610192	20365.0518234165	247.823297454984	259.364271057516	2	NaN	NaN	NaN	NaN	NaN	466.573402664444	0.945946204010593	41.6694818588868	13.7254807804179	10.9659942975941	2.76174356913848	0.0307797807889693	0.015986182970475	2	1.00755542759222	3935.53712004666	9	23090.4836852207	1	1	1	2	2019-05-24T17:19:02.391	NG_ecoli_LTEE_606_DM25	-500	866	161.475	DIA_100X_EMPTY_1x1_100ms	06a1b894-c0e4-4bd6-b251-00d138b72fc6	EPI_100X_YFP_1x1_200ms_25sola	EPI_100X_RFP_1x1_200ms_25sola
189	22	7.55441774732928	171	-17.7291447782808	1771.45614035088	1699.90643274854	979088	5725.66081871345	65.8302761904996	386.968223721022	0	3473583	20313.350877193	247.823297454984	259.364271057516	2	NaN	NaN	NaN	NaN	NaN	205.133918862208	0.998672154319333	22.0461659320142	12.532584593117	8.99753487096984	3.29653700333252	0.021157424755304	0.0101816949479236	1	1.0035221864894	1401.7482745168	6	22328.8187134503	1	1	1	2	2019-05-24T17:19:02.391	NG_ecoli_LTEE_606_DM25	-500	866	161.475	DIA_100X_EMPTY_1x1_100ms	6e6556e6-6051-4a75-a92b-e71db10acc69	EPI_100X_YFP_1x1_200ms_25sola	EPI_100X_RFP_1x1_200ms_25sola
190	19	8.62234392164144	164	-49.4741826755071	1769.64024390244	1648.87195121951	837065	5104.05487804878	65.8302761904996	386.968223721022	0	2013650	12278.3536585366	247.823297454984	259.364271057516	1	NaN	NaN	NaN	NaN	NaN	196.39879503694	0.999763981026808	19.6278768088407	12.6529258685505	9.64055677743719	3.35609232051047	0.0159497912441795	0.00855436295465224	0	1.00189783553544	1432.74017295736	4	24070.506097561	1	1	1	2	2019-05-24T17:19:02.391	NG_ecoli_LTEE_606_DM25	-500	866	161.475	DIA_100X_EMPTY_1x1_100ms	3937ca85-3c9e-41e3-9851-80256392705b	EPI_100X_YFP_1x1_200ms_25sola	EPI_100X_RFP_1x1_200ms_25sola
191	38	11.9147951939021	453	48.5664013757543	1773.74834437086	1873.64459161148	5579674	12317.1611479029	65.8302761904996	386.968223721022	2	251803	555.85651214128	247.823297454984	259.364271057516	2	NaN	NaN	NaN	NaN	NaN	382.308478356752	0.923099715498667	37.2269761048397	11.7793283659827	10.0672819212396	2.29503430543761	0.025119377919364	0.0133631632752356	0	1.0170374458379	2963.27599685796	0	18421.5298013245	1	1	1	2	2019-05-24T17:19:02.391	NG_ecoli_LTEE_606_DM25	-500	866	161.475	DIA_100X_EMPTY_1x1_100ms	f9b785b4-3339-4a52-b697-888bc3950dfd	EPI_100X_YFP_1x1_200ms_25sola	EPI_100X_RFP_1x1_200ms_25sola
192	28	9.42992499893974	264	10.7340004702309	1776.61742424242	1562.12121212121	4123969	15621.0946969697	65.8302761904996	386.968223721022	2	937386	3550.70454545455	247.823297454984	259.364271057516	2	NaN	NaN	NaN	NaN	NaN	307.265837699471	0.944442700544418	30.2685032271246	12.2186742617532	9.81645756725247	2.52475064264205	0.0478454341669383	0.021394402278807	1	1.00925775025751	2290.81708971637	3	20520.2196969697	1	1	1	2	2019-05-24T17:19:02.391	NG_ecoli_LTEE_606_DM25	-500	866	161.475	DIA_100X_EMPTY_1x1_100ms	de36836e-459b-419f-ab6e-4cf2cba674bf	EPI_100X_YFP_1x1_200ms_25sola	EPI_100X_RFP_1x1_200ms_25sola
193	28	8.79934956807206	247	0.133609814026958	1777.02834008097	1607.32388663968	831262	3365.43319838057	65.8302761904996	386.968223721022	0	7725121	31275.7935222672	247.823297454984	259.364271057516	3	NaN	NaN	NaN	NaN	NaN	278.807963766852	0.914516851474422	28.0185906622144	13.0002216129161	9.52757432875063	3.02011143188628	0.018542243684792	0.00601964382951902	2	1.00119368905598	1997.56471930902	6	23896.6842105263	1	1	1	2	2019-05-24T17:19:02.391	NG_ecoli_LTEE_606_DM25	-500	866	161.475	DIA_100X_EMPTY_1x1_100ms	faa4f43e-f2bc-4490-8460-dc8431085f94	EPI_100X_YFP_1x1_200ms_25sola	EPI_100X_RFP_1x1_200ms_25sola
194	39	7.80510768075168	305	25.2016618106956	1772	1724.06557377049	3975001	13032.7901639344	65.8302761904996	386.968223721022	6	388507	1273.79344262295	247.823297454984	259.364271057516	1	NaN	NaN	NaN	NaN	NaN	377.620146833163	0.930979614171431	40.472313361359	10.8631328100274	9.11696728172544	2.06045264519097	0.00758709724445669	0.00421359603915588	2	1.00020964030064	2642.09666475129	4	20271.4786885246	1	1	1	2	2019-05-24T17:19:02.391	NG_ecoli_LTEE_606_DM25	-500	866	161.475	DIA_100X_EMPTY_1x1_100ms	54fde0ab-9d21-4f0d-a754-ab5ac0698ca1	EPI_100X_YFP_1x1_200ms_25sola	EPI_100X_RFP_1x1_200ms_25sola
195	30	8.54786406100231	258	34.0468357549273	1783.70930232558	1553.21705426357	3530640	13684.6511627907	65.8302761904996	386.968223721022	3	943795	3658.12015503876	247.823297454984	259.364271057516	4	NaN	NaN	NaN	NaN	NaN	291.874507727816	0.948635403779032	31.4105023146517	10.7119182695786	9.0142853061568	2.36728471557592	0.0213753686146118	0.00949171464823685	0	1.006421002945	2004.59832051154	1	19753.4728682171	1	1	1	2	2019-05-24T17:19:02.391	NG_ecoli_LTEE_606_DM25	-500	866	161.475	DIA_100X_EMPTY_1x1_100ms	0a5ba7a3-602a-4ed8-9b75-6b39c764719a	EPI_100X_YFP_1x1_200ms_25sola	EPI_100X_RFP_1x1_200ms_25sola
196	24	8.0800673012608	195	-11.1420707842211	1779.66666666667	1713.69743589744	2758405	14145.6666666667	65.8302761904996	386.968223721022	2	882288	4524.55384615385	247.823297454984	259.364271057516	1	NaN	NaN	NaN	NaN	NaN	240.971194892713	0.970225749249917	24.1748256215738	11.6151156134107	9.66087925898121	2.66552105018652	0.0153265874256583	0.00718915130004693	1	1.00217194095255	1772.09312293872	4	21827.1846153846	1	1	1	2	2019-05-24T17:19:02.391	NG_ecoli_LTEE_606_DM25	-500	866	161.475	DIA_100X_EMPTY_1x1_100ms	be8f35d9-76a6-47a9-ad2e-6f1a36ecaef0	EPI_100X_YFP_1x1_200ms_25sola	EPI_100X_RFP_1x1_200ms_25sola
197	26	7.74268543889389	202	-4.24071111333039	1782.59900990099	1651.27722772277	4188156	20733.4455445545	65.8302761904996	386.968223721022	3	1194643	5914.07425742574	247.823297454984	259.364271057516	1	NaN	NaN	NaN	NaN	NaN	263.014540362713	0.93931665179239	28.971726652834	10.5852548206827	8.70298056317021	2.48826333790243	0.0318566759408939	0.0136005223596897	2	1.01205015682012	1723.45634619466	4	23577.1138613861	1	1	1	2	2019-05-24T17:19:02.391	NG_ecoli_LTEE_606_DM25	-500	866	161.475	DIA_100X_EMPTY_1x1_100ms	14a789de-7854-4273-a850-569b362f6b24	EPI_100X_YFP_1x1_200ms_25sola	EPI_100X_RFP_1x1_200ms_25sola
198	14	7.83486169465544	111	-49.9985031604018	1787.48648648649	1580.4954954955	459976	4143.92792792793	65.8302761904996	386.968223721022	0	1194278	10759.2612612613	247.823297454984	259.364271057516	0	NaN	NaN	NaN	NaN	NaN	166.52904896603	0.99982449344525	17.5043805381015	12.0256590714304	8.94897663174406	3.38000236319547	0.0163569554706075	0.00751730276771846	1	1.00127115175059	1100.99000288806	3	24392.3693693694	1	1	1	2	2019-05-24T17:19:02.391	NG_ecoli_LTEE_606_DM25	-500	866	161.475	DIA_100X_EMPTY_1x1_100ms	8c4b9a02-8616-48b5-8617-0947e017a4a8	EPI_100X_YFP_1x1_200ms_25sola	EPI_100X_RFP_1x1_200ms_25sola
199	25	13.0986719768735	328	-39.9400296492238	1790.42682926829	1689.95731707317	3240804	9880.5	65.8302761904996	386.968223721022	1	5588290	17037.4695121951	247.823297454984	259.364271057516	2	NaN	NaN	NaN	NaN	NaN	315.82756549971	0.931452852144109	26.3527621176144	16.6390779084426	11.424791129915	3.83357099125899	0.045487756049664	0.0170418322190483	3	1.01536682088402	2701.54720823955	6	22020.6432926829	1	1	1	2	2019-05-24T17:19:02.391	NG_ecoli_LTEE_606_DM25	-500	866	161.475	DIA_100X_EMPTY_1x1_100ms	9d1fcdeb-9d18-4793-800b-f89aefe181ac	EPI_100X_YFP_1x1_200ms_25sola	EPI_100X_RFP_1x1_200ms_25sola
200	42	11.6778153688968	492	-5.37069761022781	1794.03048780488	1638.58943089431	4139178	8412.96341463415	65.8302761904996	386.968223721022	2	3318365	6744.64430894309	247.823297454984	259.364271057516	2	NaN	NaN	NaN	NaN	NaN	497.657393561146	0.806100414872244	43.3586591880127	15.1286074526365	10.2878457922115	2.62854853948604	0.101032351802172	0.0292924012416806	2	1.07058363511012	3604.24759050556	5	21726.4593495935	1	1	1	2	2019-05-24T17:19:02.391	NG_ecoli_LTEE_606_DM25	-500	866	161.475	DIA_100X_EMPTY_1x1_100ms	bc391150-711d-4338-a856-4ba412d5f4e9	EPI_100X_YFP_1x1_200ms_25sola	EPI_100X_RFP_1x1_200ms_25sola
201	20	10.4344909879895	211	-48.9627804453546	1795.67298578199	1706.93838862559	1659206	7863.5355450237	65.8302761904996	386.968223721022	1	4224198	20019.8957345972	247.823297454984	259.364271057516	2	NaN	NaN	NaN	NaN	NaN	245.09719298608	0.975216691609163	22.3522331320157	14.5186167903629	10.5299668438299	3.54991264953952	0.0180135388604246	0.00815838460401943	0	1.00227908496294	1946.54660946586	5	20557.4454976303	1	1	1	2	2019-05-24T17:19:02.391	NG_ecoli_LTEE_606_DM25	-500	866	161.475	DIA_100X_EMPTY_1x1_100ms	1a9fc4e9-601c-490e-83f5-62e56027b021	EPI_100X_YFP_1x1_200ms_25sola	EPI_100X_RFP_1x1_200ms_25sola
202	45	10.6215742359884	478	48.8052242064998	1797.43514644351	1596.09832635983	4772437	9984.17782426778	65.8302761904996	386.968223721022	3	2215001	4633.89330543933	247.823297454984	259.364271057516	3	NaN	NaN	NaN	NaN	NaN	477.742386299303	0.886604829012598	46.7113607986295	11.8290812378494	10.0445465708851	2.20313027802765	0.0215105067403188	0.00886250498880316	3	1.00525266945556	3701.46011575973	8	23530.2405857741	1	1	1	2	2019-05-24T17:19:02.391	NG_ecoli_LTEE_606_DM25	-500	866	161.475	DIA_100X_EMPTY_1x1_100ms	8bc632ef-d97f-4b00-befa-beb040eb09d3	EPI_100X_YFP_1x1_200ms_25sola	EPI_100X_RFP_1x1_200ms_25sola
203	11	6.31132655985193	70	-49.9998261962632	1794.77142857143	1719.01428571429	245604	3508.62857142857	65.8302761904996	386.968223721022	0	1145444	16363.4857142857	247.823297454984	259.364271057516	1	NaN	NaN	NaN	NaN	NaN	129.608018831584	0.999736550272483	NaN	NaN	NaN	NaN	NaN	NaN	NaN	NaN	NaN	2	20354.4571428571	1	1	1	2	2019-05-24T17:19:02.391	NG_ecoli_LTEE_606_DM25	-500	866	161.475	DIA_100X_EMPTY_1x1_100ms	2737c5fc-da7e-4b7a-af3c-8498e93aed9f	EPI_100X_YFP_1x1_200ms_25sola	EPI_100X_RFP_1x1_200ms_25sola
204	31	8.905879601519	277	45.9562766728166	1802.53429602888	1726.38989169675	3362756	12139.9133574007	65.8302761904996	386.968223721022	4	811822	2930.76534296029	247.823297454984	259.364271057516	4	NaN	NaN	NaN	NaN	NaN	301.362299400013	0.925178010451348	32.1866010651565	10.5965326699648	9.0464976612382	2.35240756983993	0.0316985513362087	0.0139231042301349	2	1.01571701669831	2068.83544872338	2	19835.7689530686	1	1	1	2	2019-05-24T17:19:02.391	NG_ecoli_LTEE_606_DM25	-500	866	161.475	DIA_100X_EMPTY_1x1_100ms	b14fc8ac-9682-43e5-a967-ca3a9b69df85	EPI_100X_YFP_1x1_200ms_25sola	EPI_100X_RFP_1x1_200ms_25sola
205	33	8.3428858951114	277	-34.2000901839312	1812.45487364621	1622.94584837545	3214358	11604.1805054152	65.8302761904996	386.968223721022	2	332551	1200.54512635379	247.823297454984	259.364271057516	1	NaN	NaN	NaN	NaN	NaN	334.306826237034	0.902608188441989	34.8441502306157	11.2829361278637	9.3560484877168	2.27168548935263	0.0288110802436494	0.0145644214473944	1	1.01666507215605	2395.54694829266	3	21626.9314079422	1	1	1	2	2019-05-24T17:19:02.391	NG_ecoli_LTEE_606_DM25	-500	866	161.475	DIA_100X_EMPTY_1x1_100ms	445f0842-89c6-44bb-9953-f794350998ab	EPI_100X_YFP_1x1_200ms_25sola	EPI_100X_RFP_1x1_200ms_25sola
206	23	7.68610715761849	177	17.5506560024268	1805.16384180791	1643.52542372881	1770152	10000.8587570621	65.8302761904996	386.968223721022	3	253670	1433.16384180791	247.823297454984	259.364271057516	3	NaN	NaN	NaN	NaN	NaN	218.603692403288	0.979345467981655	24.0820807611467	11.6487221161378	8.76949887038871	2.69321668518303	0.0144783390905755	0.00832602158667886	0	1.00262418170912	1454.56603675567	1	20828.9152542373	1	1	1	2	2019-05-24T17:19:02.391	NG_ecoli_LTEE_606_DM25	-500	866	161.475	DIA_100X_EMPTY_1x1_100ms	9a186ad9-8cb5-4d94-82f5-91c6fd288ecb	EPI_100X_YFP_1x1_200ms_25sola	EPI_100X_RFP_1x1_200ms_25sola
207	34	8.58711777011712	292	37.7907440151187	1817.73287671233	1613.49315068493	4351698	14903.0753424658	65.8302761904996	386.968223721022	2	295975	1013.61301369863	247.823297454984	259.364271057516	2	NaN	NaN	NaN	NaN	NaN	342.892161208556	0.885588621253711	34.475313598064	11.9545262819914	9.66769046305534	2.35226599181364	0.0313557795201805	0.0114378602974648	0	1.00800096425439	2530.71698820699	4	22094.5753424658	1	1	1	2	2019-05-24T17:19:02.391	NG_ecoli_LTEE_606_DM25	-500	866	161.475	DIA_100X_EMPTY_1x1_100ms	95214c53-5db0-4e27-a3b8-62ce11bb34c6	EPI_100X_YFP_1x1_200ms_25sola	EPI_100X_RFP_1x1_200ms_25sola
208	30	9.5139661332769	287	44.6632467387912	1820.10104529617	1585.04529616725	5339470	18604.425087108	65.8302761904996	386.968223721022	2	259399	903.829268292683	247.823297454984	259.364271057516	2	NaN	NaN	NaN	NaN	NaN	318.376406396179	0.947068128213791	32.4714251807688	11.3960258976124	9.39868703541628	2.65779618882523	0.0156979940550877	0.0073825824129185	1	1.00160418524622	2252.81541150896	5	23226.5052264808	1	1	1	2	2019-05-24T17:19:02.391	NG_ecoli_LTEE_606_DM25	-500	866	161.475	DIA_100X_EMPTY_1x1_100ms	61d0b0ea-35c9-44dc-8e97-3045e4e14a34	EPI_100X_YFP_1x1_200ms_25sola	EPI_100X_RFP_1x1_200ms_25sola
209	27	9.38149307445722	254	-3.04917403174805	1815.11417322835	1567.90157480315	4246975	16720.374015748	65.8302761904996	386.968223721022	2	661740	2605.27559055118	247.823297454984	259.364271057516	0	NaN	NaN	NaN	NaN	NaN	293.179389627317	0.917897548237081	28.790352869314	12.3430407063906	9.79870389420281	2.63693404161623	0.0597057189107973	0.0203332407801504	1	1.01809345894206	2171.07155415966	5	22740.9527559055	1	1	1	2	2019-05-24T17:19:02.391	NG_ecoli_LTEE_606_DM25	-500	866	161.475	DIA_100X_EMPTY_1x1_100ms	06096eab-d65f-4699-bfbb-aab86b9a8223	EPI_100X_YFP_1x1_200ms_25sola	EPI_100X_RFP_1x1_200ms_25sola
210	29	7.75343014244951	225	31.9171186085866	1825.35111111111	1594.42222222222	3129736	13909.9377777778	65.8302761904996	386.968223721022	3	167017	742.297777777778	247.823297454984	259.364271057516	0	NaN	NaN	NaN	NaN	NaN	275.365527915398	0.98646126530493	29.481364934656	10.9726537695561	8.89822929860346	2.7067809315867	0.0102528770705632	0.00469793369874862	2	1.00120991128229	1833.3469225076	5	21995.4533333333	1	1	1	2	2019-05-24T17:19:02.391	NG_ecoli_LTEE_606_DM25	-500	866	161.475	DIA_100X_EMPTY_1x1_100ms	5a61cec2-eaf4-4a57-a712-a7d954d9815a	EPI_100X_YFP_1x1_200ms_25sola	EPI_100X_RFP_1x1_200ms_25sola
211	40	12.4319572791879	497	-20.6562145238729	1827.53319919517	1528.8953722334	8272010	16643.8832997988	65.8302761904996	386.968223721022	4	3040597	6117.9014084507	247.823297454984	259.364271057516	2	NaN	NaN	NaN	NaN	NaN	510.441053521096	0.881607935686213	41.4996370744458	19.1051710267441	11.9117213696314	4.59705203164934	0.0395311893903209	0.0151962798276732	3	1.02518096121478	4624.69645060646	4	20360.8128772636	1	1	1	2	2019-05-24T17:19:02.391	NG_ecoli_LTEE_606_DM25	-500	866	161.475	DIA_100X_EMPTY_1x1_100ms	27618518-b35e-4402-b446-fcc4b7b822de	EPI_100X_YFP_1x1_200ms_25sola	EPI_100X_RFP_1x1_200ms_25sola
212	28	8.80647716151138	248	13.7671699824828	1833.14919354839	1544.85080645161	4184885	16874.5362903226	65.8302761904996	386.968223721022	3	712594	2873.36290322581	247.823297454984	259.364271057516	0	NaN	NaN	NaN	NaN	NaN	279.215834472187	0.995714869728343	28.5803920770443	11.3614201308313	9.34903300856169	2.98599873925369	0.0144456205966376	0.00591784970313585	1	1.00074800749922	1961.96587799484	5	22793.5241935484	1	1	1	2	2019-05-24T17:19:02.391	NG_ecoli_LTEE_606_DM25	-500	866	161.475	DIA_100X_EMPTY_1x1_100ms	005b414b-bdce-40e1-97ac-5bc3d8475570	EPI_100X_YFP_1x1_200ms_25sola	EPI_100X_RFP_1x1_200ms_25sola
213	24	8.03590287621334	193	42.2472522072052	1831.21761658031	1611.49740932642	1952833	10118.3056994819	65.8302761904996	386.968223721022	3	124322	644.155440414508	247.823297454984	259.364271057516	0	NaN	NaN	NaN	NaN	NaN	229.54078370815	0.97532665050749	25.0790078445631	10.7062971767444	8.66814745849071	2.76315216920328	0.0100221777254055	0.00256308154151381	1	1.00020178981007	1479.96966628086	2	20796.9170984456	1	1	1	2	2019-05-24T17:19:02.391	NG_ecoli_LTEE_606_DM25	-500	866	161.475	DIA_100X_EMPTY_1x1_100ms	40abd2ce-3de3-45b2-81c2-f0d4da3deafb	EPI_100X_YFP_1x1_200ms_25sola	EPI_100X_RFP_1x1_200ms_25sola
214	25	6.40374610849086	161	-49.6403828664996	1831.91304347826	1556.74534161491	2763303	17163.3726708075	65.8302761904996	386.968223721022	3	158496	984.447204968944	247.823297454984	259.364271057516	1	NaN	NaN	NaN	NaN	NaN	236.656244315121	0.974954457566082	26.8165341696934	10.700212772453	8.61004364777114	2.3672775990854	0.00897986612554019	0.00480224210632263	1	1.00033254926186	1561.36066986895	4	23183.4099378882	1	1	1	2	2019-05-24T17:19:02.391	NG_ecoli_LTEE_606_DM25	-500	866	161.475	DIA_100X_EMPTY_1x1_100ms	340c244d-eaa4-4adc-aacd-e84fa397ff25	EPI_100X_YFP_1x1_200ms_25sola	EPI_100X_RFP_1x1_200ms_25sola
215	30	10.6579227422829	321	44.9356222727819	1834.18068535826	1567.56074766355	6510035	20280.4828660436	65.8302761904996	386.968223721022	3	294943	918.82554517134	247.823297454984	259.364271057516	1	NaN	NaN	NaN	NaN	NaN	336.290836658025	0.972239706120558	31.609843458971	13.3537896889449	10.2252910957712	3.11055861155127	0.0151228952323401	0.00711530959230446	1	1.00108015178044	2595.75433125587	5	22857.6074766355	1	1	1	2	2019-05-24T17:19:02.391	NG_ecoli_LTEE_606_DM25	-500	866	161.475	DIA_100X_EMPTY_1x1_100ms	7061a50f-6d4b-4c44-b177-c2e6e7d01783	EPI_100X_YFP_1x1_200ms_25sola	EPI_100X_RFP_1x1_200ms_25sola
216	21	7.78499206283768	164	-0.461127121935023	1833.03048780488	1505.09756097561	2468788	15053.5853658537	65.8302761904996	386.968223721022	2	140156	854.609756097561	247.823297454984	259.364271057516	2	NaN	NaN	NaN	NaN	NaN	194.436281033681	0.995666812405508	21.5642538179809	10.6443575418325	8.66133017685411	2.68145380758355	0.0138184112640231	0.00735933817316033	0	1.00173232109053	1270.55510493308	2	19927.7256097561	1	1	1	2	2019-05-24T17:19:02.391	NG_ecoli_LTEE_606_DM25	-500	866	161.475	DIA_100X_EMPTY_1x1_100ms	3029dd6d-c297-436a-945b-c00bb4717fa4	EPI_100X_YFP_1x1_200ms_25sola	EPI_100X_RFP_1x1_200ms_25sola
217	46	11.0871782356575	510	49.5970753738512	1847.57450980392	1232.96862745098	2642758	5181.87843137255	65.8302761904996	386.968223721022	5	193956	380.305882352941	247.823297454984	259.364271057516	0	NaN	NaN	NaN	NaN	NaN	428.736146927548	0.941433361127254	44.0009036362435	11.0966669763438	9.5199542885081	2.17999268558821	0.00839860881553083	0.00453392682283889	1	1.00277620482921	3131.99603126503	0	17926.1078431373	1	1	1	2	2019-05-24T17:19:02.391	NG_ecoli_LTEE_606_DM25	-500	866	161.475	DIA_100X_EMPTY_1x1_100ms	94381987-c47a-40c6-935a-95de6b650588	EPI_100X_YFP_1x1_200ms_25sola	EPI_100X_RFP_1x1_200ms_25sola
218	22	8.51285347399237	188	14.6456812555592	1843.43617021277	1578.10638297872	2661440	14156.5957446809	65.8302761904996	386.968223721022	1	125970	670.053191489362	247.823297454984	259.364271057516	0	NaN	NaN	NaN	NaN	NaN	230.919170703795	0.966233810916505	23.7731040068581	11.1284564461193	9.24482731885729	2.79239109543186	0.0420521661301578	0.0212443544039064	0	1.01869974901427	1595.78132675087	5	21944.75	1	1	1	2	2019-05-24T17:19:02.391	NG_ecoli_LTEE_606_DM25	-500	866	161.475	DIA_100X_EMPTY_1x1_100ms	8bb83421-19a5-4b91-a8a0-dd22192c7593	EPI_100X_YFP_1x1_200ms_25sola	EPI_100X_RFP_1x1_200ms_25sola
219	26	10.7710899051518	280	44.0367239284956	1848.65357142857	1530.8	3350284	11965.3	65.8302761904996	386.968223721022	2	363527	1298.31071428571	247.823297454984	259.364271057516	0	NaN	NaN	NaN	NaN	NaN	288.196475838187	0.945172094004978	26.3851210928362	12.9562245393144	10.4484541911206	3.0948216509173	0.0252240370223441	0.00996138074067174	2	1.00180863526557	2262.31491653764	6	23199.5071428571	1	1	1	2	2019-05-24T17:19:02.391	NG_ecoli_LTEE_606_DM25	-500	866	161.475	DIA_100X_EMPTY_1x1_100ms	10d66ec2-d249-4fba-afb4-16c29a982484	EPI_100X_YFP_1x1_200ms_25sola	EPI_100X_RFP_1x1_200ms_25sola
220	20	10.6014575875654	212	-0.0320213615202458	1847.37264150943	1591.42924528302	1533009	7231.17452830189	65.8302761904996	386.968223721022	2	109701	517.457547169811	247.823297454984	259.364271057516	0	NaN	NaN	NaN	NaN	NaN	213.894519538769	0.995886960975361	20.7034205268945	11.8628214578475	9.96928349717816	3.00570774210606	0.00543960662772514	0.00253055651664924	1	1.00006227213799	1616.0689176265	2	20171.8537735849	1	1	1	2	2019-05-24T17:19:02.391	NG_ecoli_LTEE_606_DM25	-500	866	161.475	DIA_100X_EMPTY_1x1_100ms	40e52c84-b285-439b-b99d-600a61f1f1b1	EPI_100X_YFP_1x1_200ms_25sola	EPI_100X_RFP_1x1_200ms_25sola
221	30	10.0449367605729	302	-36.9276464595393	1858.03642384106	1516.26158940397	4511448	14938.5695364238	65.8302761904996	386.968223721022	2	260212	861.629139072848	247.823297454984	259.364271057516	0	NaN	NaN	NaN	NaN	NaN	333.394145418466	0.973831179000922	33.2264271473408	11.6963846183462	9.81870234559796	2.47885324328671	0.0112038481878085	0.00341032384575566	2	1.00078663982612	2515.83244956603	7	21597.9933774834	1	1	1	2	2019-05-24T17:19:02.391	NG_ecoli_LTEE_606_DM25	-500	866	161.475	DIA_100X_EMPTY_1x1_100ms	003122d8-6ef0-4769-9a65-dd16d93616b1	EPI_100X_YFP_1x1_200ms_25sola	EPI_100X_RFP_1x1_200ms_25sola
222	32	11.4514171759762	367	46.6943368712176	1852.58310626703	1554.9727520436	3714641	10121.6376021798	65.8302761904996	386.968223721022	3	245290	668.365122615804	247.823297454984	259.364271057516	0	NaN	NaN	NaN	NaN	NaN	357.410888352812	0.918990923795499	33.8315053697908	12.7138736843772	10.2937988314787	2.6700776532829	0.0357831341623521	0.019495338973183	1	1.03038430364532	2815.54554776089	6	22326.5558583106	1	1	1	2	2019-05-24T17:19:02.391	NG_ecoli_LTEE_606_DM25	-500	866	161.475	DIA_100X_EMPTY_1x1_100ms	052ef06d-e54f-4c8a-b7fa-021bac145c71	EPI_100X_YFP_1x1_200ms_25sola	EPI_100X_RFP_1x1_200ms_25sola
223	22	8.96508835027075	197	20.5617684831898	1862.6192893401	1499.78172588832	4844206	24589.8781725888	65.8302761904996	386.968223721022	1	292636	1485.46192893401	247.823297454984	259.364271057516	1	NaN	NaN	NaN	NaN	NaN	230.033731310139	0.99667215529375	23.3330233716656	11.5420548427485	9.57516981631202	2.80293574555698	0.0120724308695458	0.00633852307351227	0	1.0014807187016	1680.17248125333	4	20955.5685279188	1	1	1	2	2019-05-24T17:19:02.391	NG_ecoli_LTEE_606_DM25	-500	866	161.475	DIA_100X_EMPTY_1x1_100ms	2fbe173b-286b-4c6a-9346-1d99114fae05	EPI_100X_YFP_1x1_200ms_25sola	EPI_100X_RFP_1x1_200ms_25sola
224	28	9.28024796085997	261	-4.52696789368752	1870.78927203065	1527.13793103448	4168494	15971.2413793103	65.8302761904996	386.968223721022	2	254544	975.264367816092	247.823297454984	259.364271057516	1	NaN	NaN	NaN	NaN	NaN	300.454678309685	0.970694229413438	30.2024837054507	11.2396075784102	9.60239891339185	2.53165075217026	0.0150692745165236	0.0104902481328554	0	1.00583597827969	2187.21778156903	5	23637.1455938697	1	1	1	2	2019-05-24T17:19:02.391	NG_ecoli_LTEE_606_DM25	-500	866	161.475	DIA_100X_EMPTY_1x1_100ms	4b753ee9-dad6-4692-b4be-9034733da27c	EPI_100X_YFP_1x1_200ms_25sola	EPI_100X_RFP_1x1_200ms_25sola
225	25	7.95653001445755	199	14.3276309771228	1864.41206030151	1553.06532663317	2054987	10326.567839196	65.8302761904996	386.968223721022	2	116458	585.21608040201	247.823297454984	259.364271057516	0	NaN	NaN	NaN	NaN	NaN	256.422598455566	0.958445880108984	26.2178005217827	12.8484836599286	9.27864133839666	3.14731619162308	0.0312463787103568	0.0124088762655775	1	1.00754227003217	1772.78027706482	3	21294.2412060302	1	1	1	2	2019-05-24T17:19:02.391	NG_ecoli_LTEE_606_DM25	-500	866	161.475	DIA_100X_EMPTY_1x1_100ms	4023ba36-95d8-4a77-a999-3ea5ea5e615d	EPI_100X_YFP_1x1_200ms_25sola	EPI_100X_RFP_1x1_200ms_25sola
226	30	6.51442541052237	197	-43.0446765976655	1879.76649746193	1506.1269035533	4138178	21005.9796954315	65.8302761904996	386.968223721022	2	477879	2425.78172588832	247.823297454984	259.364271057516	0	NaN	NaN	NaN	NaN	NaN	285.106685827331	0.967037807032441	32.023785515092	10.5362307495737	8.63944878178055	2.2365660668853	0.00795554355719412	0.0041768504514687	0	1.00119183910748	1877.30405532596	5	22671.2791878173	1	1	1	2	2019-05-24T17:19:02.391	NG_ecoli_LTEE_606_DM25	-500	866	161.475	DIA_100X_EMPTY_1x1_100ms	b4f6fbd2-e444-4d95-84ba-dbd085dda769	EPI_100X_YFP_1x1_200ms_25sola	EPI_100X_RFP_1x1_200ms_25sola
227	21	9.35086336246617	197	-16.7567462004992	1872.35532994924	1542.96954314721	3168497	16083.7411167513	65.8302761904996	386.968223721022	1	163015	827.48730964467	247.823297454984	259.364271057516	1	NaN	NaN	NaN	NaN	NaN	230.818983448991	0.995253379745692	23.3835507203999	12.2895997993691	9.52024677900004	3.08876747426217	0.0252578554746371	0.0118402576119653	1	1.0057269395471	1664.54964192446	3	22308.8223350254	1	1	1	2	2019-05-24T17:19:02.391	NG_ecoli_LTEE_606_DM25	-500	866	161.475	DIA_100X_EMPTY_1x1_100ms	bd386308-1f94-4ab9-a24f-fc873e2e5b78	EPI_100X_YFP_1x1_200ms_25sola	EPI_100X_RFP_1x1_200ms_25sola
228	26	10.1743655751126	265	30.3444216813469	1882.70943396226	1937.51698113208	1650976	6230.09811320755	65.8302761904996	386.968223721022	3	101037	381.271698113208	247.823297454984	259.364271057516	0	NaN	NaN	NaN	NaN	NaN	250.579095404115	0.985984371688482	25.9727958795072	11.1401959597422	9.29016337439195	2.74141545541467	0.00263717055479018	0.00125959777111146	2	1.0000118582833	1760.57806494484	1	18445.5358490566	1	1	1	2	2019-05-24T17:19:02.391	NG_ecoli_LTEE_606_DM25	-500	866	161.475	DIA_100X_EMPTY_1x1_100ms	9235760f-9475-41ed-ae44-e48cc2889539	EPI_100X_YFP_1x1_200ms_25sola	EPI_100X_RFP_1x1_200ms_25sola
229	22	7.99708464630263	177	-33.4371530789873	1881.49152542373	1497.23728813559	1908125	10780.3672316384	65.8302761904996	386.968223721022	0	2537912	14338.4858757062	247.823297454984	259.364271057516	1	NaN	NaN	NaN	NaN	NaN	226.908173894796	0.991697952508292	23.7752699283334	11.5098225537951	9.26900500453012	2.63360825219273	0.0123191791190552	0.007900215888893	0	1.00218999268316	1604.28517765457	4	21606.9661016949	1	1	1	2	2019-05-24T17:19:02.391	NG_ecoli_LTEE_606_DM25	-500	866	161.475	DIA_100X_EMPTY_1x1_100ms	6ec71ffc-daaa-41e5-82a6-297fd897f022	EPI_100X_YFP_1x1_200ms_25sola	EPI_100X_RFP_1x1_200ms_25sola
230	19	8.5386691898367	163	-33.0156950590338	1884	1487.38650306748	2005452	12303.3865030675	65.8302761904996	386.968223721022	1	1401269	8596.74233128834	247.823297454984	259.364271057516	0	NaN	NaN	NaN	NaN	NaN	198.273009948839	0.997905225973857	21.1421534858375	10.8667373408672	9.03683340447215	2.75716296960003	0.00870382164696606	0.00379813084586372	1	1.00033939054307	1356.03735988152	3	20205.2944785276	1	1	1	2	2019-05-24T17:19:02.391	NG_ecoli_LTEE_606_DM25	-500	866	161.475	DIA_100X_EMPTY_1x1_100ms	9b8317a9-4382-4882-8493-ea56d087a119	EPI_100X_YFP_1x1_200ms_25sola	EPI_100X_RFP_1x1_200ms_25sola
231	25	10.7941957616918	271	32.4416720449607	1886.23616236162	1515.81180811808	4727714	17445.4391143911	65.8302761904996	386.968223721022	2	1007456	3717.54981549816	247.823297454984	259.364271057516	2	NaN	NaN	NaN	NaN	NaN	271.527151096438	0.986724315826616	26.3468195718224	11.8905203190389	10.0493645476727	2.82742637661178	0.00685754305231921	0.00276059811123915	1	1.00023868218293	2089.75455425728	6	22567.6605166052	1	1	1	2	2019-05-24T17:19:02.391	NG_ecoli_LTEE_606_DM25	-500	866	161.475	DIA_100X_EMPTY_1x1_100ms	83ee1711-730d-4a92-bdd2-2bc89392e3b5	EPI_100X_YFP_1x1_200ms_25sola	EPI_100X_RFP_1x1_200ms_25sola
232	50	11.4783608107046	574	-49.8457842341809	1887.89721254355	1543.30836236934	20999884	36585.1637630662	65.8302761904996	386.968223721022	4	1414165	2463.70209059233	247.823297454984	259.364271057516	2	NaN	NaN	NaN	NaN	NaN	566.002076147349	0.74287294184779	NaN	NaN	NaN	NaN	NaN	NaN	NaN	NaN	NaN	6	21711.712543554	1	1	1	2	2019-05-24T17:19:02.391	NG_ecoli_LTEE_606_DM25	-500	866	161.475	DIA_100X_EMPTY_1x1_100ms	6393c26f-5eb9-48ed-b436-0718086e3456	EPI_100X_YFP_1x1_200ms_25sola	EPI_100X_RFP_1x1_200ms_25sola
233	28	10.9464437348807	306	43.7384952676176	1899.28104575163	1929.50326797386	4092266	13373.4183006536	65.8302761904996	386.968223721022	2	148649	485.781045751634	247.823297454984	259.364271057516	1	NaN	NaN	NaN	NaN	NaN	272.594281124937	0.959922414626374	26.8207418261887	11.6215136588172	9.73277037166186	2.82132344122163	0.0457338894263579	0.0230850131397983	1	1.02791259385132	1995.41678532045	1	18431.5	1	1	1	2	2019-05-24T17:19:02.391	NG_ecoli_LTEE_606_DM25	-500	866	161.475	DIA_100X_EMPTY_1x1_100ms	7525f843-3901-4ff6-92a0-e23da04f5bc4	EPI_100X_YFP_1x1_200ms_25sola	EPI_100X_RFP_1x1_200ms_25sola
234	37	12.3621405109006	458	46.8414584521789	1901.51965065502	1498.33406113537	14667541	32025.1986899563	65.8302761904996	386.968223721022	2	2746532	5996.79475982533	247.823297454984	259.364271057516	1	NaN	NaN	NaN	NaN	NaN	432.10532882	0.923376772659642	38.3956738710821	13.5420344630294	10.8819884781044	2.7164547909228	0.0400521153969692	0.0183857510877557	1	1.00859852344839	3570.99053434511	8	22042.6528384279	1	1	1	2	2019-05-24T17:19:02.391	NG_ecoli_LTEE_606_DM25	-500	866	161.475	DIA_100X_EMPTY_1x1_100ms	de04fe54-bbe9-463b-8b3b-883a6c9440e3	EPI_100X_YFP_1x1_200ms_25sola	EPI_100X_RFP_1x1_200ms_25sola
235	16	7.72491373850626	124	-49.9775577627273	1902.78225806452	1545.49193548387	520104	4194.38709677419	65.8302761904996	386.968223721022	1	986036	7951.90322580645	247.823297454984	259.364271057516	3	NaN	NaN	NaN	NaN	NaN	160.259692262171	0.999808088398921	16.8690222371498	11.7976793266502	8.90317539771684	3.43326912326689	0.0266245713561658	0.00303245838366153	1	1.00010333223073	1050.19428530966	2	21473.4838709677	1	1	1	2	2019-05-24T17:19:02.391	NG_ecoli_LTEE_606_DM25	-500	866	161.475	DIA_100X_EMPTY_1x1_100ms	4c771557-e4d4-48db-8c3b-3d5d38f351e9	EPI_100X_YFP_1x1_200ms_25sola	EPI_100X_RFP_1x1_200ms_25sola
236	18	7.80763287822382	141	-46.5748058325673	1906.05673758865	1521.85815602837	1744610	12373.1205673759	65.8302761904996	386.968223721022	0	3924653	27834.4184397163	247.823297454984	259.364271057516	1	NaN	NaN	NaN	NaN	NaN	177.338916453451	0.999801422906845	19.3612103172153	11.4578204940494	8.85229761846949	2.99259668298258	0.0056110148087085	0.00281623762178808	1	1.0002056574107	1191.61070851884	6	23416.219858156	1	1	1	2	2019-05-24T17:19:02.391	NG_ecoli_LTEE_606_DM25	-500	866	161.475	DIA_100X_EMPTY_1x1_100ms	e8250827-c117-442c-9538-ba34c2111ab9	EPI_100X_YFP_1x1_200ms_25sola	EPI_100X_RFP_1x1_200ms_25sola
237	38	9.81128442172032	373	44.6565166469073	1918.14209115282	1529.46380697051	12193711	32690.9142091153	65.8302761904996	386.968223721022	5	2631266	7054.33243967828	247.823297454984	259.364271057516	3	NaN	NaN	NaN	NaN	NaN	393.42876175379	0.924272749112658	40.3121166784599	11.4837080969194	9.51683880525086	2.35166810928352	0.0286382110020462	0.00879105473589767	3	1.01037526969455	2867.54941393384	4	20861.6648793566	1	1	1	2	2019-05-24T17:19:02.391	NG_ecoli_LTEE_606_DM25	-500	866	161.475	DIA_100X_EMPTY_1x1_100ms	b4657e28-fa01-4617-a5df-e7e79fb8ea47	EPI_100X_YFP_1x1_200ms_25sola	EPI_100X_RFP_1x1_200ms_25sola
238	29	7.14789253528894	208	-19.8879885567654	1920.52403846154	1485.28846153846	3340141	16058.3701923077	65.8302761904996	386.968223721022	4	252091	1211.97596153846	247.823297454984	259.364271057516	0	NaN	NaN	NaN	NaN	NaN	278.347759893875	0.978582213637999	30.9366723594908	10.3994385767458	8.7318179805285	2.3267340294507	0.0137424224546357	0.00637119495832819	2	1.00128115633162	1852.56232330052	2	20009.4711538462	1	1	1	2	2019-05-24T17:19:02.391	NG_ecoli_LTEE_606_DM25	-500	866	161.475	DIA_100X_EMPTY_1x1_100ms	c2e4680a-2a2a-48ba-8b0e-e698f06bbe9f	EPI_100X_YFP_1x1_200ms_25sola	EPI_100X_RFP_1x1_200ms_25sola
239	32	8.18774611312397	263	23.4099352478341	1924.25095057034	1493.78707224335	4748003	18053.2433460076	65.8302761904996	386.968223721022	2	511850	1946.19771863118	247.823297454984	259.364271057516	4	NaN	NaN	NaN	NaN	NaN	315.946568315311	0.930799814850736	33.4258707496474	11.571683864014	9.03243950529277	2.67510728198616	0.0240957886777141	0.00318783785131563	2	1.00039771799517	2141.81883806556	3	19742.0342205323	1	1	1	2	2019-05-24T17:19:02.391	NG_ecoli_LTEE_606_DM25	-500	866	161.475	DIA_100X_EMPTY_1x1_100ms	b11abcb0-b37b-48d2-8893-f85b38623be8	EPI_100X_YFP_1x1_200ms_25sola	EPI_100X_RFP_1x1_200ms_25sola
240	30	9.63942431289981	290	45.2324298198988	1924.42413793103	1505.30344827586	9624038	33186.3379310345	65.8302761904996	386.968223721022	2	2660745	9174.98275862069	247.823297454984	259.364271057516	1	NaN	NaN	NaN	NaN	NaN	317.107579408057	0.952420653489507	31.2240731060815	12.0385134392298	9.78914164951615	2.7427213424611	0.0193866625089392	0.00986479871759937	0	1.00589547992666	2350.0043280166	5	21709.4068965517	1	1	1	2	2019-05-24T17:19:02.391	NG_ecoli_LTEE_606_DM25	-500	866	161.475	DIA_100X_EMPTY_1x1_100ms	0c79ab0b-110d-439e-afb5-a1d043763662	EPI_100X_YFP_1x1_200ms_25sola	EPI_100X_RFP_1x1_200ms_25sola
241	17	6.689758342226	114	-49.9439692728549	1924.11403508772	1516.61403508772	1256863	11025.1140350877	65.8302761904996	386.968223721022	0	3505695	30751.7105263158	247.823297454984	259.364271057516	2	NaN	NaN	NaN	NaN	NaN	169.299054414522	0.999768591320208	19.1550367065941	11.284388308174	8.47661584083343	3.02758625305758	0.0041165776602527	0.0020670172121763	1	1.00010917104235	1080.98053254512	4	23146.0350877193	1	1	1	2	2019-05-24T17:19:02.391	NG_ecoli_LTEE_606_DM25	-500	866	161.475	DIA_100X_EMPTY_1x1_100ms	b5f9e88e-f2ee-4dbf-8ac9-d2c3dc21f2a9	EPI_100X_YFP_1x1_200ms_25sola	EPI_100X_RFP_1x1_200ms_25sola
242	40	9.32821141638254	373	47.7958804098522	1948.16621983914	1521.65683646113	12856466	34467.7372654155	65.8302761904996	386.968223721022	2	747308	2003.50670241287	247.823297454984	259.364271057516	0	NaN	NaN	NaN	NaN	NaN	396.289745570237	0.935745422403102	39.0871621191746	12.2988747804215	9.85161612501634	2.46522743277063	0.0310009327672273	0.0115067920856788	1	1.0063265492434	2979.46976935522	3	19463.6595174263	1	1	1	2	2019-05-24T17:19:02.391	NG_ecoli_LTEE_606_DM25	-500	866	161.475	DIA_100X_EMPTY_1x1_100ms	a3c2f673-9b3f-440d-820b-a8dfb93eddb1	EPI_100X_YFP_1x1_200ms_25sola	EPI_100X_RFP_1x1_200ms_25sola
243	49	11.2182981113572	554	48.4998354485927	1957.77075812274	1995.83754512635	3659595	6605.76714801444	65.8302761904996	386.968223721022	4	266672	481.357400722022	247.823297454984	259.364271057516	0	NaN	NaN	NaN	NaN	NaN	475.659147908446	0.91910087450077	48.8907898944606	11.3399166614818	9.60400137191107	2.03242532990803	0.0103202602024163	0.00393201246140936	3	1.00041037073171	3541.77821336987	0	18288.4837545126	1	1	1	2	2019-05-24T17:19:02.391	NG_ecoli_LTEE_606_DM25	-500	866	161.475	DIA_100X_EMPTY_1x1_100ms	6b3ef67c-a594-4c7b-a2d1-218630163fb5	EPI_100X_YFP_1x1_200ms_25sola	EPI_100X_RFP_1x1_200ms_25sola
244	32	9.52475987388788	305	47.4366523975495	1962.45245901639	1504.97704918033	6965975	22839.262295082	65.8302761904996	386.968223721022	3	292374	958.603278688525	247.823297454984	259.364271057516	1	NaN	NaN	NaN	NaN	NaN	319.778013735239	0.943364952102444	34.3835275085296	10.5581903520943	8.90109277470249	2.46705805228325	0.019786770986447	0.00758110442398267	1	1.00279189200847	2139.5723009605	2	18958.5901639344	1	1	1	2	2019-05-24T17:19:02.391	NG_ecoli_LTEE_606_DM25	-500	866	161.475	DIA_100X_EMPTY_1x1_100ms	e16926ef-34f5-4143-92fd-b6d93a82cacd	EPI_100X_YFP_1x1_200ms_25sola	EPI_100X_RFP_1x1_200ms_25sola
245	39	11.0492008686093	431	49.4025006464787	1971.35266821346	1916.93039443155	5584119	12956.192575406	65.8302761904996	386.968223721022	4	1110575	2576.74013921114	247.823297454984	259.364271057516	2	NaN	NaN	NaN	NaN	NaN	387.16657729346	0.96501752445	38.3764067494418	11.9149894666937	9.83248672953389	2.43565559326624	0.0122291186203228	0.0061590283524502	1	1.00116927184538	2913.94216500257	1	18420.4222737819	1	1	1	2	2019-05-24T17:19:02.391	NG_ecoli_LTEE_606_DM25	-500	866	161.475	DIA_100X_EMPTY_1x1_100ms	034d6db2-cab2-49f2-b0db-06da1eae6d15	EPI_100X_YFP_1x1_200ms_25sola	EPI_100X_RFP_1x1_200ms_25sola
246	25	8.68312406109143	217	42.2733908047232	1962.08294930876	1478.83410138249	568561	2620.09677419355	65.8302761904996	386.968223721022	0	6128022	28239.732718894	247.823297454984	259.364271057516	1	NaN	NaN	NaN	NaN	NaN	240.74807911049	0.951412881129701	25.6700709298163	11.046719412656	9.08951751898261	2.4912313146836	0.00984525935294634	0.00509374867097085	1	1.00121491473609	1665.70700492965	1	19931.3456221198	1	1	1	2	2019-05-24T17:19:02.391	NG_ecoli_LTEE_606_DM25	-500	866	161.475	DIA_100X_EMPTY_1x1_100ms	f69595c0-96bb-4a5c-9aa7-395e287558b1	EPI_100X_YFP_1x1_200ms_25sola	EPI_100X_RFP_1x1_200ms_25sola
247	23	10.1158489949926	233	40.5673685245896	1968.21459227468	1446.01287553648	3648116	15657.1502145923	65.8302761904996	386.968223721022	2	217197	932.175965665236	247.823297454984	259.364271057516	4	NaN	NaN	NaN	NaN	NaN	216.426655296952	0.999447884833935	22.1144949162639	11.5819154091869	9.40884535761768	3.01098123537107	0.00305874929439093	0.00152236425596115	1	1.00007812509555	1537.58653563987	1	18169.7467811159	1	1	1	2	2019-05-24T17:19:02.391	NG_ecoli_LTEE_606_DM25	-500	866	161.475	DIA_100X_EMPTY_1x1_100ms	93ac1c64-3c8a-44ef-962a-0fdfbd77748d	EPI_100X_YFP_1x1_200ms_25sola	EPI_100X_RFP_1x1_200ms_25sola
248	16	7.29920889213594	118	-49.8100567307987	1979.50847457627	1908.60169491525	641434	5435.8813559322	65.8302761904996	386.968223721022	0	1867376	15825.2203389831	247.823297454984	259.364271057516	2	NaN	NaN	NaN	NaN	NaN	150.385519212245	0.999834651412809	15.8805902924027	12.0722981262608	8.8423151260439	3.59202511775249	0.00482664015624586	0.00269056217143464	0	1.00011848085661	975.188339264606	1	19469.5423728814	1	1	1	2	2019-05-24T17:19:02.391	NG_ecoli_LTEE_606_DM25	-500	866	161.475	DIA_100X_EMPTY_1x1_100ms	8878a077-445d-43aa-a1e2-405f6c2fcf2c	EPI_100X_YFP_1x1_200ms_25sola	EPI_100X_RFP_1x1_200ms_25sola
249	18	9.66476352072484	174	-48.6767253255517	1984.87356321839	1455.36206896552	1381936	7942.16091954023	65.8302761904996	386.968223721022	1	127138	730.67816091954	247.823297454984	259.364271057516	1	NaN	NaN	NaN	NaN	NaN	179.439606957024	0.999794962444161	17.9723408699442	12.2283520395954	9.46968800470681	3.38385406300543	0.00950797037124985	0.00491822904213117	1	1.00054774490112	1265.80226850854	2	18505.8448275862	1	1	1	2	2019-05-24T17:19:02.391	NG_ecoli_LTEE_606_DM25	-500	866	161.475	DIA_100X_EMPTY_1x1_100ms	c8edd70e-d11b-4409-a985-6f5f21a6a2dd	EPI_100X_YFP_1x1_200ms_25sola	EPI_100X_RFP_1x1_200ms_25sola
250	49	10.586274946415	519	48.8394623472477	2000.7591522158	1462.35838150289	5937864	11440.9710982659	65.8302761904996	386.968223721022	3	294434	567.31021194605	247.823297454984	259.364271057516	1	NaN	NaN	NaN	NaN	NaN	481.318309334774	0.911164141901215	50.0349885636977	11.1868250483644	9.44849142745581	1.97697156334595	0.0236357919413639	0.00799854292934198	2	1.00833502579027	3508.23464437635	1	19221.8843930636	1	1	1	2	2019-05-24T17:19:02.391	NG_ecoli_LTEE_606_DM25	-500	866	161.475	DIA_100X_EMPTY_1x1_100ms	e51be038-c196-4eee-8945-bc07a2a7bfdf	EPI_100X_YFP_1x1_200ms_25sola	EPI_100X_RFP_1x1_200ms_25sola
251	31	11.0489515074077	343	46.5970405270997	2030.81632653061	1359.09912536443	2521962	7352.65889212828	65.8302761904996	386.968223721022	3	126157	367.804664723032	247.823297454984	259.364271057516	0	NaN	NaN	NaN	NaN	NaN	301.650326758452	0.964179858600794	30.5431779517348	11.4556028059068	9.42983398153699	2.77308474249591	0.0122213735153535	0.00706767114263844	0	1.00323639976457	2133.10482156888	0	19010.9241982507	1	1	1	2	2019-05-24T17:19:02.391	NG_ecoli_LTEE_606_DM25	-500	866	161.475	DIA_100X_EMPTY_1x1_100ms	04e21fb7-d347-413e-91b1-96b96096c73b	EPI_100X_YFP_1x1_200ms_25sola	EPI_100X_RFP_1x1_200ms_25sola
252	29	9.08800811851551	263	35.2803502001382	2034.19391634981	1432.25855513308	4314546	16405.1178707224	65.8302761904996	386.968223721022	2	132127	502.384030418251	247.823297454984	259.364271057516	1	NaN	NaN	NaN	NaN	NaN	261.834677930001	0.970292907509105	27.5847489434736	10.8541016799761	9.22279408675229	2.471285867708	0.0182148842804335	0.0102178748258759	0	1.00542914661068	1842.82434915644	2	18505.9049429658	1	1	1	2	2019-05-24T17:19:02.391	NG_ecoli_LTEE_606_DM25	-500	866	161.475	DIA_100X_EMPTY_1x1_100ms	3d676896-e711-4e52-a284-28667a9d62b1	EPI_100X_YFP_1x1_200ms_25sola	EPI_100X_RFP_1x1_200ms_25sola
253	38	10.5923170747689	403	48.656095412473	2040.10421836228	312.454094292804	9880523	24517.4267990074	65.8302761904996	386.968223721022	2	153973	382.06699751861	247.823297454984	259.364271057516	0	NaN	NaN	NaN	NaN	NaN	NaN	NaN	NaN	NaN	NaN	NaN	NaN	NaN	NaN	NaN	NaN	0	17643.7741935484	1	1	1	2	2019-05-24T17:19:02.391	NG_ecoli_LTEE_606_DM25	-500	866	161.475	DIA_100X_EMPTY_1x1_100ms	e65b9921-ef09-4456-8d88-59d06a8e79e0	EPI_100X_YFP_1x1_200ms_25sola	EPI_100X_RFP_1x1_200ms_25sola
254	10	4.99817387438268	50	-49.9997121748329	2044.58	1418.38	990228	19804.56	65.8302761904996	386.968223721022	0	37194	743.88	247.823297454984	259.364271057516	1	NaN	NaN	NaN	NaN	NaN	NaN	NaN	NaN	NaN	NaN	NaN	NaN	NaN	NaN	NaN	NaN	1	20186.34	1	1	1	2	2019-05-24T17:19:02.391	NG_ecoli_LTEE_606_DM25	-500	866	161.475	DIA_100X_EMPTY_1x1_100ms	a60f0e02-a8b6-4727-9569-52e07c021499	EPI_100X_YFP_1x1_200ms_25sola	EPI_100X_RFP_1x1_200ms_25sola
255	10	2.4	24	-49.9994738019906	2046.16666666667	1432.5	125087	5211.95833333333	65.8302761904996	386.968223721022	0	10252	427.166666666667	247.823297454984	259.364271057516	0	NaN	NaN	NaN	NaN	NaN	NaN	NaN	NaN	NaN	NaN	NaN	NaN	NaN	NaN	NaN	NaN	1	19844.75	1	1	1	2	2019-05-24T17:19:02.391	NG_ecoli_LTEE_606_DM25	-500	866	161.475	DIA_100X_EMPTY_1x1_100ms	97c1465c-8b0a-4337-8a28-bee65fb0c88e	EPI_100X_YFP_1x1_200ms_25sola	EPI_100X_RFP_1x1_200ms_25sola
1	26	9.20045837329092	241	24.2134556840666	11.0746887966805	1821.33195020747	1923909	7983.02489626556	42.2660424864977	240.548766841195	2	119922	497.601659751037	275.088607784757	372.087287486489	0	NaN	NaN	NaN	NaN	NaN	NaN	NaN	NaN	NaN	NaN	NaN	NaN	NaN	NaN	NaN	NaN	0	16789.4107883817	1	1	1	3	2019-05-24T17:19:14.479	NG_ecoli_LTEE_606_DM25	-1000	-0	161.475	DIA_100X_EMPTY_1x1_100ms	62f27e24-7e2f-4cef-8076-d960bb7a3493	EPI_100X_YFP_1x1_200ms_25sola	EPI_100X_RFP_1x1_200ms_25sola
2	21	9.63488388118887	203	32.9851889922655	24.4827586206897	1161.37438423645	38153	187.945812807882	42.2660424864977	240.548766841195	0	6348928	31275.5073891626	275.088607784757	372.087287486489	1	NaN	NaN	NaN	NaN	NaN	212.906451807737	0.995855770858363	21.839589870573	11.4881927501502	9.25255891448509	3.10166585938156	0.0326191737138813	0.00314605927028908	0	1.00019577117504	1468.44632923292	0	17397.960591133	1	1	1	3	2019-05-24T17:19:14.479	NG_ecoli_LTEE_606_DM25	-1000	-0	161.475	DIA_100X_EMPTY_1x1_100ms	def5ec7e-f38b-4154-8128-1e27762feabe	EPI_100X_YFP_1x1_200ms_25sola	EPI_100X_RFP_1x1_200ms_25sola
3	35	9.86437883923741	346	48.1648007109608	89.2687861271676	583.520231213873	3834839	11083.3497109827	42.2660424864977	240.548766841195	2	202686	585.797687861272	275.088607784757	372.087287486489	5	NaN	NaN	NaN	NaN	NaN	336.4355649982	0.933587932112723	35.5866100497624	10.7334558475354	9.23067771694316	2.19420634679433	0.0221630670023223	0.0108093983324191	1	1.01089782728316	2381.46211526664	0	16841.3988439306	1	1	1	3	2019-05-24T17:19:14.479	NG_ecoli_LTEE_606_DM25	-1000	-0	161.475	DIA_100X_EMPTY_1x1_100ms	afb77c59-33fd-4ebe-b003-bb57e039eb1c	EPI_100X_YFP_1x1_200ms_25sola	EPI_100X_RFP_1x1_200ms_25sola
4	22	10.1310210843955	224	33.0996536352529	95.2857142857143	744.147321428571	469397	2095.52232142857	42.2660424864977	240.548766841195	2	117007	522.352678571429	275.088607784757	372.087287486489	1	NaN	NaN	NaN	NaN	NaN	223.922850725532	0.998162365353351	22.7354693224468	11.6623537487882	9.52609301421114	2.92701915912274	0.00809449199020924	0.00406313622474874	1	1.00058913253228	1620.40449951457	0	16713.1785714286	1	1	1	3	2019-05-24T17:19:14.479	NG_ecoli_LTEE_606_DM25	-1000	-0	161.475	DIA_100X_EMPTY_1x1_100ms	e4483d2a-7d87-4c39-ab59-2690446fc4a7	EPI_100X_YFP_1x1_200ms_25sola	EPI_100X_RFP_1x1_200ms_25sola
5	35	9.20088999413905	323	42.13595264891	156.402476780186	875.352941176471	1805666	5590.29721362229	42.2660424864977	240.548766841195	2	205424	635.987616099071	275.088607784757	372.087287486489	3	NaN	NaN	NaN	NaN	NaN	346.196514246882	0.915371582810685	36.6380329958218	11.2574402390051	9.13096035150866	2.39403122474141	0.0261269541742075	0.0116328411051176	2	1.01359809503264	2399.13642666614	1	16905.5882352941	1	1	1	3	2019-05-24T17:19:14.479	NG_ecoli_LTEE_606_DM25	-1000	-0	161.475	DIA_100X_EMPTY_1x1_100ms	65ed10ad-ead2-4673-b594-0924a2c218f4	EPI_100X_YFP_1x1_200ms_25sola	EPI_100X_RFP_1x1_200ms_25sola
6	28	9.47137245434314	266	46.7041140556127	164.605263157895	2033.9022556391	7231835	27187.3496240601	42.2660424864977	240.548766841195	2	149676	562.691729323308	275.088607784757	372.087287486489	0	NaN	NaN	NaN	NaN	NaN	275.616893030899	0.972814718250056	28.8369588572042	11.1104578599449	9.34097177197557	2.39244037011356	0.00588347895503108	0.00302909534279127	0	1.0005366906633	1976.16616166	0	16418.7255639098	1	1	1	3	2019-05-24T17:19:14.479	NG_ecoli_LTEE_606_DM25	-1000	-0	161.475	DIA_100X_EMPTY_1x1_100ms	5b5ae442-0ca1-4341-b514-644734d29fb5	EPI_100X_YFP_1x1_200ms_25sola	EPI_100X_RFP_1x1_200ms_25sola
7	31	10.6126431611582	330	47.5570647281515	167.751515151515	508.124242424242	3198526	9692.50303030303	42.2660424864977	240.548766841195	2	257831	781.306060606061	275.088607784757	372.087287486489	2	NaN	NaN	NaN	NaN	NaN	306.353503948795	0.967862481368255	31.7249159615273	11.1207937671845	9.28221649466982	2.60711081992023	0.0221110421181814	0.00420301025862338	1	1.00110464994182	2146.81068772316	0	17024.6878787879	1	1	1	3	2019-05-24T17:19:14.479	NG_ecoli_LTEE_606_DM25	-1000	-0	161.475	DIA_100X_EMPTY_1x1_100ms	e4142d05-01d7-4152-b001-82ccfde5a56b	EPI_100X_YFP_1x1_200ms_25sola	EPI_100X_RFP_1x1_200ms_25sola
8	27	8.70868975850914	236	40.0208293339894	165.597457627119	889.021186440678	3996099	16932.6228813559	42.2660424864977	240.548766841195	2	128908	546.220338983051	275.088607784757	372.087287486489	0	NaN	NaN	NaN	NaN	NaN	262.961978235921	0.967931333891035	28.0679263232967	10.6778971682899	9.09214727271568	2.41039229033731	0.0164257537210411	0.00845319999919446	0	1.0037039397658	1822.35562931963	1	17466.9957627119	1	1	1	3	2019-05-24T17:19:14.479	NG_ecoli_LTEE_606_DM25	-1000	-0	161.475	DIA_100X_EMPTY_1x1_100ms	96801bb3-136b-4e14-a755-a628bfaeed87	EPI_100X_YFP_1x1_200ms_25sola	EPI_100X_RFP_1x1_200ms_25sola
9	32	10.4132764695546	334	-49.997827164838	191.604790419162	490.278443113772	1973912	5909.91616766467	42.2660424864977	240.548766841195	3	6099112	18260.8143712575	275.088607784757	372.087287486489	2	NaN	NaN	NaN	NaN	NaN	349.748203495217	0.816463238612199	36.8037484146396	12.5319025417491	9.10852422793067	2.3150362731432	0.131105654397556	0.0416569048949008	2	1.17743952792142	2398.15898078617	0	17641.2814371257	1	1	1	3	2019-05-24T17:19:14.479	NG_ecoli_LTEE_606_DM25	-1000	-0	161.475	DIA_100X_EMPTY_1x1_100ms	abeef9d4-dfaa-4dfd-8897-a686e696f11a	EPI_100X_YFP_1x1_200ms_25sola	EPI_100X_RFP_1x1_200ms_25sola
10	27	8.37576942008704	227	-21.1577884680763	197.95154185022	936.63436123348	5728807	25237.0352422907	42.2660424864977	240.548766841195	2	116978	515.321585903084	275.088607784757	372.087287486489	0	NaN	NaN	NaN	NaN	NaN	259.875458105774	0.950879664703066	27.324974755132	12.0644768527379	9.18163002708041	2.68127195651001	0.00947332265916556	0.00390529154167399	2	1.00017335150631	1809.21103756328	1	16326.7533039648	1	1	1	3	2019-05-24T17:19:14.479	NG_ecoli_LTEE_606_DM25	-1000	-0	161.475	DIA_100X_EMPTY_1x1_100ms	dba2c30e-1815-42df-8800-0feebb7c395f	EPI_100X_YFP_1x1_200ms_25sola	EPI_100X_RFP_1x1_200ms_25sola
11	24	9.76976182271847	236	42.2176422366366	198.025423728814	1795.93644067797	1204506	5103.83898305085	42.2660424864977	240.548766841195	2	115409	489.021186440678	275.088607784757	372.087287486489	0	NaN	NaN	NaN	NaN	NaN	241.066893825864	0.985919183319907	25.2174653389634	10.9911686561012	9.27726846710272	2.58600117592839	0.0124091931588773	0.00569995490855906	1	1.00144056632169	1704.63563436815	0	16874.2584745763	1	1	1	3	2019-05-24T17:19:14.479	NG_ecoli_LTEE_606_DM25	-1000	-0	161.475	DIA_100X_EMPTY_1x1_100ms	4a07ceaf-8e2d-49eb-bbb3-ab60f97f7a22	EPI_100X_YFP_1x1_200ms_25sola	EPI_100X_RFP_1x1_200ms_25sola
12	26	8.56343866590778	223	30.9498298882452	209.318385650224	936.937219730942	2636258	11821.7847533632	42.2660424864977	240.548766841195	2	152178	682.412556053812	275.088607784757	372.087287486489	3	NaN	NaN	NaN	NaN	NaN	255.159355618546	0.969147488736001	25.9328768571064	11.7702979050381	9.49807846418807	2.70624530584382	0.0065674513681888	0.00238216595661992	3	1.00014610515161	1837.43542501444	1	16863.6726457399	1	1	1	3	2019-05-24T17:19:14.479	NG_ecoli_LTEE_606_DM25	-1000	-0	161.475	DIA_100X_EMPTY_1x1_100ms	61c12212-814f-47ce-916d-a455942a0d51	EPI_100X_YFP_1x1_200ms_25sola	EPI_100X_RFP_1x1_200ms_25sola
13	27	8.1688382771782	221	28.7307601814492	282.049773755656	2037.41628959276	5957833	26958.520361991	42.2660424864977	240.548766841195	1	117976	533.828054298643	275.088607784757	372.087287486489	0	NaN	NaN	NaN	NaN	NaN	NaN	NaN	NaN	NaN	NaN	NaN	NaN	NaN	NaN	NaN	NaN	0	17455.8416289593	1	1	1	3	2019-05-24T17:19:14.479	NG_ecoli_LTEE_606_DM25	-1000	-0	161.475	DIA_100X_EMPTY_1x1_100ms	8b330e1c-d9e7-489a-b001-1f241cb9ebf0	EPI_100X_YFP_1x1_200ms_25sola	EPI_100X_RFP_1x1_200ms_25sola
14	32	9.62245439129659	308	48.2732057466789	284.457792207792	371.464285714286	4691711	15232.8279220779	42.2660424864977	240.548766841195	2	179888	584.051948051948	275.088607784757	372.087287486489	4	NaN	NaN	NaN	NaN	NaN	309.320308090878	0.933982533916775	32.4430340837577	10.8557015213944	9.26874076373132	2.32755568333678	0.0291920052616069	0.0154883571923828	0	1.01784408601283	2189.03555400198	0	17072.5714285714	1	1	1	3	2019-05-24T17:19:14.479	NG_ecoli_LTEE_606_DM25	-1000	-0	161.475	DIA_100X_EMPTY_1x1_100ms	15af4a21-78e1-4541-9e74-eaa3573672cf	EPI_100X_YFP_1x1_200ms_25sola	EPI_100X_RFP_1x1_200ms_25sola
15	25	9.88905601507942	248	43.5507935083289	284.709677419355	642.806451612903	4692037	18919.5040322581	42.2660424864977	240.548766841195	1	131134	528.766129032258	275.088607784757	372.087287486489	1	NaN	NaN	NaN	NaN	NaN	246.165939358569	0.992439125751834	25.3308625843888	11.1156499256065	9.45284927280864	2.63178117004354	0.0032779385320628	0.00134157505512856	1	1.00007616910286	1777.72805574145	0	16839.2258064516	1	1	1	3	2019-05-24T17:19:14.479	NG_ecoli_LTEE_606_DM25	-1000	-0	161.475	DIA_100X_EMPTY_1x1_100ms	4b94692f-d4f5-478a-98bb-aca69c6c35d7	EPI_100X_YFP_1x1_200ms_25sola	EPI_100X_RFP_1x1_200ms_25sola
16	26	10.8685475571751	284	42.5254294671483	287.485915492958	1020.25	1593589	5611.22887323944	42.2660424864977	240.548766841195	2	124113	437.017605633803	275.088607784757	372.087287486489	0	NaN	NaN	NaN	NaN	NaN	268.777361460639	0.982731164129755	27.010682382874	11.6000383009281	9.59071193165976	2.82232608635883	0.00520851206568553	0.00228845877343372	1	1.0001215710611	1951.31386644066	0	16343.6126760563	1	1	1	3	2019-05-24T17:19:14.479	NG_ecoli_LTEE_606_DM25	-1000	-0	161.475	DIA_100X_EMPTY_1x1_100ms	bfb1e101-9439-469d-b9d8-45e41623d010	EPI_100X_YFP_1x1_200ms_25sola	EPI_100X_RFP_1x1_200ms_25sola
17	37	9.77952156642239	362	49.4679291495553	326.516574585635	815.085635359116	11311458	31247.1215469613	42.2660424864977	240.548766841195	2	154625	427.140883977901	275.088607784757	372.087287486489	0	NaN	NaN	NaN	NaN	NaN	352.545539511641	0.935136082811124	37.0173098448751	10.88119066887	9.29504032239449	2.20362585131528	0.0174187861178249	0.0076809259723418	2	1.00627386154875	2511.87076721984	0	16099.091160221	1	1	1	3	2019-05-24T17:19:14.479	NG_ecoli_LTEE_606_DM25	-1000	-0	161.475	DIA_100X_EMPTY_1x1_100ms	dd2f49e9-0746-4307-8bf5-389323a2811a	EPI_100X_YFP_1x1_200ms_25sola	EPI_100X_RFP_1x1_200ms_25sola
18	23	9.68897168818248	224	40.4373281175816	341.888392857143	1339.20982142857	1256373	5608.80803571429	42.2660424864977	240.548766841195	2	117163	523.049107142857	275.088607784757	372.087287486489	2	NaN	NaN	NaN	NaN	NaN	227.325394426661	0.988931131133526	23.7865116545202	10.983671084979	9.27776445431142	2.60570944585619	0.0120028597774817	0.00667005107576109	0	1.00169926457709	1608.07878544202	0	17004.6160714286	1	1	1	3	2019-05-24T17:19:14.479	NG_ecoli_LTEE_606_DM25	-1000	-0	161.475	DIA_100X_EMPTY_1x1_100ms	2de22005-db07-46c2-b498-2826ff52e814	EPI_100X_YFP_1x1_200ms_25sola	EPI_100X_RFP_1x1_200ms_25sola
19	33	9.57073244942808	316	48.2158105838348	419.905063291139	830.870253164557	7069629	22372.2436708861	42.2660424864977	240.548766841195	2	140969	446.104430379747	275.088607784757	372.087287486489	0	NaN	NaN	NaN	NaN	NaN	313.023082112791	0.944464014479917	32.7879374845039	10.9308328362017	9.34497691947712	2.23360897121149	0.015572086530661	0.00899029258811214	0	1.00577058807823	2248.84977869588	0	16919.6582278481	1	1	1	3	2019-05-24T17:19:14.479	NG_ecoli_LTEE_606_DM25	-1000	-0	161.475	DIA_100X_EMPTY_1x1_100ms	5e786419-1832-4b42-b024-7936995a5bc4	EPI_100X_YFP_1x1_200ms_25sola	EPI_100X_RFP_1x1_200ms_25sola
20	24	9.29140228100962	223	43.6436904111014	477.847533632287	1620.85650224215	1182770	5303.90134529148	42.2660424864977	240.548766841195	2	107028	479.946188340807	275.088607784757	372.087287486489	0	NaN	NaN	NaN	NaN	NaN	231.55781947559	0.991309955244573	24.6314796120369	10.7252726114023	9.08510451613492	2.63484532273252	0.00545645964173332	0.00255520495877513	1	1.00010641277074	1596.76218046321	0	17008.0717488789	1	1	1	3	2019-05-24T17:19:14.479	NG_ecoli_LTEE_606_DM25	-1000	-0	161.475	DIA_100X_EMPTY_1x1_100ms	8f1ba89f-f717-4be1-b296-b28195350e04	EPI_100X_YFP_1x1_200ms_25sola	EPI_100X_RFP_1x1_200ms_25sola
21	38	9.56666156877845	364	49.4501671035664	496.571428571429	2023.27472527473	7818422	21479.1813186813	42.2660424864977	240.548766841195	2	156076	428.78021978022	275.088607784757	372.087287486489	0	NaN	NaN	NaN	NaN	NaN	354.411715650546	0.942652467940694	37.8101769081056	10.7248699488666	9.20335050487976	1.99979726554134	0.0152423113119811	0.00628828191155777	2	1.00239790743112	2515.30419531067	0	16757.3241758242	1	1	1	3	2019-05-24T17:19:14.479	NG_ecoli_LTEE_606_DM25	-1000	-0	161.475	DIA_100X_EMPTY_1x1_100ms	921d0268-e26b-43ac-ae59-b434c5420f94	EPI_100X_YFP_1x1_200ms_25sola	EPI_100X_RFP_1x1_200ms_25sola
22	21	9.3431860403072	197	19.4294343566562	551.203045685279	425.715736040609	1715718	8709.22842639594	42.2660424864977	240.548766841195	1	175365	890.177664974619	275.088607784757	372.087287486489	2	NaN	NaN	NaN	NaN	NaN	215.516961389743	0.998026257720419	22.4379747275616	11.0572663430048	9.20249312008185	2.89662142855886	0.00568131712171445	0.00307513552135201	1	1.00009379577268	1492.39758902224	1	17388.2335025381	1	1	1	3	2019-05-24T17:19:14.479	NG_ecoli_LTEE_606_DM25	-1000	-0	161.475	DIA_100X_EMPTY_1x1_100ms	2e03b10d-2b2f-4e5c-aaf9-b692e42e7be0	EPI_100X_YFP_1x1_200ms_25sola	EPI_100X_RFP_1x1_200ms_25sola
23	21	9.14348924976154	193	11.0408554120852	567.932642487047	437.316062176166	5359742	27770.6839378238	42.2660424864977	240.548766841195	2	70573	365.663212435233	275.088607784757	372.087287486489	0	NaN	NaN	NaN	NaN	NaN	209.402087848439	0.997603560212694	22.2084572181484	10.9954659716665	8.971280629451	2.93639562036349	0.0157633602456638	0.00800920152704089	0	1.00224250019885	1403.83852137433	1	17334.4715025907	1	1	1	3	2019-05-24T17:19:14.479	NG_ecoli_LTEE_606_DM25	-1000	-0	161.475	DIA_100X_EMPTY_1x1_100ms	b6b3b993-d9c3-46b7-a5f8-544497ea2c99	EPI_100X_YFP_1x1_200ms_25sola	EPI_100X_RFP_1x1_200ms_25sola
24	44	9.44764149894951	416	44.005055776734	593.668269230769	664.790865384615	9292850	22338.5817307692	42.2660424864977	240.548766841195	2	167764	403.278846153846	275.088607784757	372.087287486489	0	NaN	NaN	NaN	NaN	NaN	425.691441038251	0.870731219122955	45.821826838061	10.7407469616847	9.15208484799655	1.8611789263707	0.0207683467711207	0.0105814717660833	1	1.01579135045709	3014.41024176615	0	17138.2211538462	1	1	1	3	2019-05-24T17:19:14.479	NG_ecoli_LTEE_606_DM25	-1000	-0	161.475	DIA_100X_EMPTY_1x1_100ms	0ea39041-89fe-4a4a-a47b-02f17ad7f5d2	EPI_100X_YFP_1x1_200ms_25sola	EPI_100X_RFP_1x1_200ms_25sola
25	30	9.39818473868805	282	48.1044521563865	612.095744680851	313.872340425532	1989445	7054.7695035461	42.2660424864977	240.548766841195	3	208284	738.595744680851	275.088607784757	372.087287486489	4	NaN	NaN	NaN	NaN	NaN	278.632465500861	0.978638756524514	29.4568456657652	11.030810168534	9.13691574492711	2.57079573296453	0.0124159082236733	0.00621794702779534	0	1.00243284492511	1931.41393716448	0	16844.2517730496	1	1	1	3	2019-05-24T17:19:14.479	NG_ecoli_LTEE_606_DM25	-1000	-0	161.475	DIA_100X_EMPTY_1x1_100ms	1a37791d-c22a-41ad-bd21-3680aa354957	EPI_100X_YFP_1x1_200ms_25sola	EPI_100X_RFP_1x1_200ms_25sola
26	27	9.51870117628543	257	47.6372425488952	624.330739299611	1789.3579766537	8481375	33001.4591439689	42.2660424864977	240.548766841195	2	100977	392.906614785992	275.088607784757	372.087287486489	0	NaN	NaN	NaN	NaN	NaN	254.720195095762	0.980259089111747	26.6393508194985	10.970792438308	9.26015502283392	2.59622882479906	0.00406828654192204	0.00170512414676693	1	1.00009245688391	1794.11399104102	0	16352.6770428016	1	1	1	3	2019-05-24T17:19:14.479	NG_ecoli_LTEE_606_DM25	-1000	-0	161.475	DIA_100X_EMPTY_1x1_100ms	c8c6c8ce-0364-489c-a71b-3ed408a28039	EPI_100X_YFP_1x1_200ms_25sola	EPI_100X_RFP_1x1_200ms_25sola
27	34	9.52585168413717	325	45.8897574182724	759.969230769231	1503.59692307692	1852589	5700.27384615385	42.2660424864977	240.548766841195	3	651120	2003.44615384615	275.088607784757	372.087287486489	3	NaN	NaN	NaN	NaN	NaN	328.798256868366	0.936391030756451	35.5121161387202	10.4946973897714	9.01571425632142	2.12784951661462	0.0162307512946574	0.00695181422760419	1	1.00472755757232	2267.07929813927	0	16919.9353846154	1	1	1	3	2019-05-24T17:19:14.479	NG_ecoli_LTEE_606_DM25	-1000	-0	161.475	DIA_100X_EMPTY_1x1_100ms	b89c66e7-075e-44bb-9b32-7d4f93ea306f	EPI_100X_YFP_1x1_200ms_25sola	EPI_100X_RFP_1x1_200ms_25sola
28	26	9.91884979309424	259	44.8280305435683	768.92277992278	1424.10424710425	1026142	3961.93822393822	42.2660424864977	240.548766841195	3	158377	611.494208494208	275.088607784757	372.087287486489	4	NaN	NaN	NaN	NaN	NaN	258.702207880005	0.986712902469378	26.6950123594995	11.2534946702416	9.40649270171089	2.63855514380366	0.00534041238216873	0.00220472065189172	2	1.00026964903792	1855.13471909568	0	16456.9111969112	1	1	1	3	2019-05-24T17:19:14.479	NG_ecoli_LTEE_606_DM25	-1000	-0	161.475	DIA_100X_EMPTY_1x1_100ms	3a7a3da5-4cd3-4963-858a-888e4a1ac71a	EPI_100X_YFP_1x1_200ms_25sola	EPI_100X_RFP_1x1_200ms_25sola
29	48	10.7867442517039	518	49.1423179571569	845.104247104247	40.023166023166	6462915	12476.6698841699	42.2660424864977	240.548766841195	5	230516	445.011583011583	275.088607784757	372.087287486489	0	NaN	NaN	NaN	NaN	NaN	472.486434522318	0.904833851070662	48.4802074035441	11.2376977913815	9.55856655511996	1.99471062032244	0.0185216245197398	0.007349407175634	1	1.00767647272642	3478.88351539697	0	16452.916988417	1	1	1	3	2019-05-24T17:19:14.479	NG_ecoli_LTEE_606_DM25	-1000	-0	161.475	DIA_100X_EMPTY_1x1_100ms	cec019e0-58b9-4b55-a3b3-4d76c8b12ef9	EPI_100X_YFP_1x1_200ms_25sola	EPI_100X_RFP_1x1_200ms_25sola
30	36	10.0407347135296	362	48.0582492489889	887.549723756906	590.524861878453	9870727	27267.2016574586	42.2660424864977	240.548766841195	3	166052	458.707182320442	275.088607784757	372.087287486489	0	NaN	NaN	NaN	NaN	NaN	350.516627238127	0.947499809581535	36.5595228185142	11.0955337308202	9.22803601796981	2.46159665241689	0.0117455759483749	0.00283811539377551	2	1.00035460560181	2445.16945452942	0	16953.2762430939	1	1	1	3	2019-05-24T17:19:14.479	NG_ecoli_LTEE_606_DM25	-1000	-0	161.475	DIA_100X_EMPTY_1x1_100ms	6e010709-dad3-4b2b-9890-45c2a0eb9f4e	EPI_100X_YFP_1x1_200ms_25sola	EPI_100X_RFP_1x1_200ms_25sola
31	36	9.67866848394699	349	49.345492687846	898.194842406877	520.43553008596	1480771	4242.89684813754	42.2660424864977	240.548766841195	2	152572	437.169054441261	275.088607784757	372.087287486489	0	NaN	NaN	NaN	NaN	NaN	351.967287554952	0.953345448701047	36.8271135478388	11.0308931763338	9.37619812564955	2.15216984038817	0.00775466111278728	0.00293027453302014	2	1.00076249746783	2542.7936233355	0	16769.6504297994	1	1	1	3	2019-05-24T17:19:14.479	NG_ecoli_LTEE_606_DM25	-1000	-0	161.475	DIA_100X_EMPTY_1x1_100ms	4e59d27d-309b-432b-8fb3-7ee660d9a495	EPI_100X_YFP_1x1_200ms_25sola	EPI_100X_RFP_1x1_200ms_25sola
32	26	9.74481123071589	254	42.0980108293531	899.511811023622	100.299212598425	46118	181.566929133858	42.2660424864977	240.548766841195	0	8506884	33491.6692913386	275.088607784757	372.087287486489	1	NaN	NaN	NaN	NaN	NaN	261.723669066841	0.968727510108249	26.9455735796726	11.3559045738994	9.33471096354498	2.75210052444525	0.00695095423569404	0.00286126837684765	1	1.00026622982108	1844.07705597034	0	17046.2165354331	1	1	1	3	2019-05-24T17:19:14.479	NG_ecoli_LTEE_606_DM25	-1000	-0	161.475	DIA_100X_EMPTY_1x1_100ms	c55a02a3-f7a2-4e80-874c-effa01238e02	EPI_100X_YFP_1x1_200ms_25sola	EPI_100X_RFP_1x1_200ms_25sola
33	24	8.94691699398371	215	44.8127367482982	909.874418604651	1676.27906976744	1383891	6436.7023255814	42.2660424864977	240.548766841195	2	113945	529.976744186047	275.088607784757	372.087287486489	1	NaN	NaN	NaN	NaN	NaN	232.326688891769	0.99197123951667	24.6765871843329	10.8457377368611	9.10674228089457	2.66823656236108	0.00624922929535114	0.00301808003347791	1	1.00039994316629	1607.31526673986	0	17348.1534883721	1	1	1	3	2019-05-24T17:19:14.479	NG_ecoli_LTEE_606_DM25	-1000	-0	161.475	DIA_100X_EMPTY_1x1_100ms	0cb2b1b8-6153-4671-af3c-dc694274bab1	EPI_100X_YFP_1x1_200ms_25sola	EPI_100X_RFP_1x1_200ms_25sola
34	24	9.19079178651327	228	16.4259947904836	1061.52631578947	1037.73684210526	965080	4232.80701754386	42.2660424864977	240.548766841195	2	100574	441.114035087719	275.088607784757	372.087287486489	0	NaN	NaN	NaN	NaN	NaN	238.808569140209	0.988380966541013	25.6814700451048	10.6362807740577	9.01239854953597	2.54129293197878	0.0071858222753545	0.00375658657497908	0	1.00065640663734	1638.28909002324	0	17094.5131578947	1	1	1	3	2019-05-24T17:19:14.479	NG_ecoli_LTEE_606_DM25	-1000	-0	161.475	DIA_100X_EMPTY_1x1_100ms	66034adb-5934-42fa-8711-f5627fc5acb2	EPI_100X_YFP_1x1_200ms_25sola	EPI_100X_RFP_1x1_200ms_25sola
35	34	10.1459400476906	345	47.3639795008484	1095.31304347826	1180.90144927536	1455470	4218.75362318841	42.2660424864977	240.548766841195	2	224846	651.727536231884	275.088607784757	372.087287486489	3	NaN	NaN	NaN	NaN	NaN	331.310316706029	0.946637363988387	34.471513650586	11.1440767596034	9.34580744922789	2.36320287877893	0.0186448158782548	0.010402931413177	0	1.00889924524872	2364.74269881881	0	16497.0202898551	1	1	1	3	2019-05-24T17:19:14.479	NG_ecoli_LTEE_606_DM25	-1000	-0	161.475	DIA_100X_EMPTY_1x1_100ms	67f5fc33-c966-4629-8d08-2b0bbff5eb7e	EPI_100X_YFP_1x1_200ms_25sola	EPI_100X_RFP_1x1_200ms_25sola
36	37	9.19566867433559	341	48.8667377528971	1168.98240469208	1432.00293255132	71922	210.91495601173	42.2660424864977	240.548766841195	0	9659351	28326.5425219941	275.088607784757	372.087287486489	3	NaN	NaN	NaN	NaN	NaN	346.632827601263	0.920670270308118	37.5655607259085	10.8786581947724	8.89253145573086	2.40354638069744	0.0700916673847576	0.00437947167395093	2	1.00100542266928	2333.08508505676	0	17189.7683284457	1	1	1	3	2019-05-24T17:19:14.479	NG_ecoli_LTEE_606_DM25	-1000	-0	161.475	DIA_100X_EMPTY_1x1_100ms	562ac182-af29-4eb6-a50d-2152a6105ae4	EPI_100X_YFP_1x1_200ms_25sola	EPI_100X_RFP_1x1_200ms_25sola
37	32	8.98367172248572	287	49.1973026353755	1180.38327526132	724.825783972125	465497	1621.94076655052	42.2660424864977	240.548766841195	2	113173	394.331010452962	275.088607784757	372.087287486489	0	NaN	NaN	NaN	NaN	NaN	287.74048903259	0.969686675635217	30.9640245749838	10.7028196634219	8.84469630318373	2.67434229047719	0.0681335195219972	0.00483382330101521	1	1.00078766416426	1902.4494915737	0	16796.2857142857	1	1	1	3	2019-05-24T17:19:14.479	NG_ecoli_LTEE_606_DM25	-1000	-0	161.475	DIA_100X_EMPTY_1x1_100ms	88b24c6e-2e96-4025-a55a-053e516e7832	EPI_100X_YFP_1x1_200ms_25sola	EPI_100X_RFP_1x1_200ms_25sola
38	30	9.13920592742718	275	48.5827430906185	1193.17818181818	1780.03272727273	1405824	5112.08727272727	42.2660424864977	240.548766841195	2	138815	504.781818181818	275.088607784757	372.087287486489	0	NaN	NaN	NaN	NaN	NaN	283.689230966538	0.96491689329495	30.8435765520532	10.5942293218821	8.86329039241396	2.44730923220158	0.018296100335064	0.00301860291111843	1	1.00023658382737	1903.02533708767	0	17173.6290909091	1	1	1	3	2019-05-24T17:19:14.479	NG_ecoli_LTEE_606_DM25	-1000	-0	161.475	DIA_100X_EMPTY_1x1_100ms	34e550a8-1d77-40e9-b69e-56c68f223116	EPI_100X_YFP_1x1_200ms_25sola	EPI_100X_RFP_1x1_200ms_25sola
39	31	9.48706700645756	296	45.0891166566095	1197.34121621622	1718.31756756757	2585491	8734.76689189189	42.2660424864977	240.548766841195	2	148912	503.081081081081	275.088607784757	372.087287486489	0	NaN	NaN	NaN	NaN	NaN	301.656657940951	0.96246833738694	32.285570195301	10.7465130350229	9.13486491232434	2.18630650668474	0.00990173484173803	0.00524486092129572	0	1.00195860579582	2115.93635712876	0	17445.8040540541	1	1	1	3	2019-05-24T17:19:14.479	NG_ecoli_LTEE_606_DM25	-1000	-0	161.475	DIA_100X_EMPTY_1x1_100ms	a93ce7c5-7db1-4ce0-b753-89a2591243df	EPI_100X_YFP_1x1_200ms_25sola	EPI_100X_RFP_1x1_200ms_25sola
40	32	8.98705922421288	288	48.6128334557955	1204.03125	1225.11458333333	1370123	4757.37152777778	42.2660424864977	240.548766841195	3	148881	516.947916666667	275.088607784757	372.087287486489	1	NaN	NaN	NaN	NaN	NaN	301.615989422164	0.957038419527872	32.6875870615259	10.7750846989031	8.87870982105784	2.43443706623939	0.00974520846673867	0.00433667860787512	1	1.00047033314607	2023.8227289388	0	17214.5972222222	1	1	1	3	2019-05-24T17:19:14.479	NG_ecoli_LTEE_606_DM25	-1000	-0	161.475	DIA_100X_EMPTY_1x1_100ms	8eb42523-5369-4a23-aeee-11759df46c55	EPI_100X_YFP_1x1_200ms_25sola	EPI_100X_RFP_1x1_200ms_25sola
41	25	9.38510937564892	235	46.8396602912104	1216.2085106383	1648.2	859850	3658.93617021277	42.2660424864977	240.548766841195	2	115576	491.812765957447	275.088607784757	372.087287486489	1	NaN	NaN	NaN	NaN	NaN	238.661341319147	0.990884511053963	25.3287717059756	10.9357601274182	9.00326504627169	2.81873098699317	0.0046552817460745	0.00219677283991938	1	1.0002114159672	1612.51618338511	0	16737.7744680851	1	1	1	3	2019-05-24T17:19:14.479	NG_ecoli_LTEE_606_DM25	-1000	-0	161.475	DIA_100X_EMPTY_1x1_100ms	d4894276-91df-4d62-b575-19b177ba0a2e	EPI_100X_YFP_1x1_200ms_25sola	EPI_100X_RFP_1x1_200ms_25sola
42	14	9.32430793895555	131	-49.9976632708712	1226.83969465649	1088.5572519084	60609	462.664122137405	42.2660424864977	240.548766841195	1	5265577	40195.2442748092	275.088607784757	372.087287486489	0	NaN	NaN	NaN	NaN	NaN	153.6056515637	0.999701593082218	14.6703663327243	13.1321935832911	9.97792628351636	3.64729917080317	0.0120088878587515	0.00694946652923799	0	1.00067215209612	1147.1267895266	1	16692.4503816794	1	1	1	3	2019-05-24T17:19:14.479	NG_ecoli_LTEE_606_DM25	-1000	-0	161.475	DIA_100X_EMPTY_1x1_100ms	9db14521-23cb-40d8-a502-b92d6073ea30	EPI_100X_YFP_1x1_200ms_25sola	EPI_100X_RFP_1x1_200ms_25sola
43	16	9.06175496391167	146	-49.6256125310483	1233.91780821918	1100.3904109589	77683	532.075342465753	42.2660424864977	240.548766841195	1	4395632	30107.0684931507	275.088607784757	372.087287486489	3	NaN	NaN	NaN	NaN	NaN	162.114558047105	0.999659664823753	16.4269376644318	12.3177070255524	9.03433063591237	3.81522660116653	0.00819007259151359	0.00430041338662084	1	1.00035336936124	1053.02444219515	1	16633.2534246575	1	1	1	3	2019-05-24T17:19:14.479	NG_ecoli_LTEE_606_DM25	-1000	-0	161.475	DIA_100X_EMPTY_1x1_100ms	2ca67d39-270e-40ae-83ff-382e72f899cb	EPI_100X_YFP_1x1_200ms_25sola	EPI_100X_RFP_1x1_200ms_25sola
44	32	9.24864276337726	296	48.6488662192996	1234.69594594595	95.1689189189189	2519707	8512.52364864865	42.2660424864977	240.548766841195	2	167682	566.493243243243	275.088607784757	372.087287486489	3	NaN	NaN	NaN	NaN	NaN	295.653534323608	0.967450060717028	32.0153003060793	10.5054827238989	8.9567881819253	2.34899482675167	0.00650172298328352	0.00355516416772046	1	1.00091358212379	2017.21444197809	0	17476.0405405405	1	1	1	3	2019-05-24T17:19:14.479	NG_ecoli_LTEE_606_DM25	-1000	-0	161.475	DIA_100X_EMPTY_1x1_100ms	39432bb1-7a7b-4499-885a-f87d0d96c49d	EPI_100X_YFP_1x1_200ms_25sola	EPI_100X_RFP_1x1_200ms_25sola
45	34	9.49142088968011	323	45.2897500634627	1266.87616099071	437.557275541796	9381758	29045.6904024768	42.2660424864977	240.548766841195	2	121328	375.628482972136	275.088607784757	372.087287486489	0	NaN	NaN	NaN	NaN	NaN	323.832432223059	0.924910016810356	34.5897001383416	10.7569306928475	9.14254113102038	2.18006838935484	0.026146534796461	0.0134511954486893	0	1.01551774661352	2270.75628103037	0	17195.5232198142	1	1	1	3	2019-05-24T17:19:14.479	NG_ecoli_LTEE_606_DM25	-1000	-0	161.475	DIA_100X_EMPTY_1x1_100ms	f1c53777-d52d-4d28-b34f-027a9a25af07	EPI_100X_YFP_1x1_200ms_25sola	EPI_100X_RFP_1x1_200ms_25sola
46	25	9.14671335378819	229	43.6202962596299	1264.01746724891	1351.50655021834	48939	213.707423580786	42.2660424864977	240.548766841195	1	6424147	28053.0436681223	275.088607784757	372.087287486489	1	NaN	NaN	NaN	NaN	NaN	244.176793052984	0.963666006719985	25.9911744463669	10.8126714860724	9.03884578821106	2.55960594219888	0.0031773283318642	0.00166516027334359	1	1.00005320469477	1667.79143589882	0	17221.7598253275	1	1	1	3	2019-05-24T17:19:14.479	NG_ecoli_LTEE_606_DM25	-1000	-0	161.475	DIA_100X_EMPTY_1x1_100ms	f1f7155d-9cf9-4b22-adae-66112fcb21b2	EPI_100X_YFP_1x1_200ms_25sola	EPI_100X_RFP_1x1_200ms_25sola
47	43	9.35724779869277	403	48.8802322298261	1272.42431761787	1834.77915632754	2399997	5955.32754342432	42.2660424864977	240.548766841195	5	234133	580.975186104218	275.088607784757	372.087287486489	1	NaN	NaN	NaN	NaN	NaN	413.585802710908	0.905463481562458	44.3556702610961	10.6399211003336	9.18717284549219	1.85945122896738	0.0180019613378364	0.00807199595853895	1	1.00834994436935	2940.37554443076	0	17193.6600496278	1	1	1	3	2019-05-24T17:19:14.479	NG_ecoli_LTEE_606_DM25	-1000	-0	161.475	DIA_100X_EMPTY_1x1_100ms	ac55efe8-2952-4df4-9a7e-e7c91f229409	EPI_100X_YFP_1x1_200ms_25sola	EPI_100X_RFP_1x1_200ms_25sola
48	37	9.69305389265553	359	47.8592835769345	1271.67409470752	23.0947075208914	1351882	3765.68802228412	42.2660424864977	240.548766841195	2	173730	483.927576601671	275.088607784757	372.087287486489	0	NaN	NaN	NaN	NaN	NaN	353.411965009511	0.907650059842146	37.3380871867257	10.9524326471101	9.1927538598316	2.22184707551063	0.0256872155051664	0.0129866046305142	1	1.016826732565	2478.18207027863	0	17242.791086351	1	1	1	3	2019-05-24T17:19:14.479	NG_ecoli_LTEE_606_DM25	-1000	-0	161.475	DIA_100X_EMPTY_1x1_100ms	f6026dc9-01dd-4143-b1d3-6fa77502b37b	EPI_100X_YFP_1x1_200ms_25sola	EPI_100X_RFP_1x1_200ms_25sola
49	25	8.8840414514446	222	39.4814380795977	1288.11261261261	1292.12612612613	2364964	10652.990990991	42.2660424864977	240.548766841195	2	103445	465.968468468468	275.088607784757	372.087287486489	0	NaN	NaN	NaN	NaN	NaN	234.349728171273	0.989866592926957	25.0166965630461	11.1029413263892	9.02793403945549	2.69222759640558	0.00912049514827219	0.00454556252416986	1	1.00091639406574	1601.38810000787	0	17109.1801801802	1	1	1	3	2019-05-24T17:19:14.479	NG_ecoli_LTEE_606_DM25	-1000	-0	161.475	DIA_100X_EMPTY_1x1_100ms	dfb5ba05-8ed3-4977-a221-6aa4c6627aa9	EPI_100X_YFP_1x1_200ms_25sola	EPI_100X_RFP_1x1_200ms_25sola
50	42	8.73583453080233	367	49.2091893234734	1345.59945504087	49.4795640326975	4728984	12885.514986376	42.2660424864977	240.548766841195	3	380399	1036.50953678474	275.088607784757	372.087287486489	5	NaN	NaN	NaN	NaN	NaN	390.058568898689	0.939895154323881	42.1399114857014	10.7528612648456	9.0724843473926	1.98238006714901	0.00675354807895086	0.00280190096660876	1	1.00061294920597	2724.18097494721	0	17637.4386920981	1	1	1	3	2019-05-24T17:19:14.479	NG_ecoli_LTEE_606_DM25	-1000	-0	161.475	DIA_100X_EMPTY_1x1_100ms	fb52cfbe-352c-4c50-87bc-14a8c9cbc742	EPI_100X_YFP_1x1_200ms_25sola	EPI_100X_RFP_1x1_200ms_25sola
51	36	8.8897333324437	320	47.0883874337211	1348.496875	1290.240625	1819207	5685.021875	42.2660424864977	240.548766841195	2	158964	496.7625	275.088607784757	372.087287486489	0	NaN	NaN	NaN	NaN	NaN	341.841630000376	0.926426881613671	36.8228447593063	10.7890160521625	8.99858776591184	2.26241398603475	0.161814187426288	0.0100379934267182	2	1.00611931828124	2341.83305623375	0	17545.303125	1	1	1	3	2019-05-24T17:19:14.479	NG_ecoli_LTEE_606_DM25	-1000	-0	161.475	DIA_100X_EMPTY_1x1_100ms	89f8a095-d11c-47dd-b5e7-5640acc0ea99	EPI_100X_YFP_1x1_200ms_25sola	EPI_100X_RFP_1x1_200ms_25sola
52	41	9.02059004385414	370	26.1636940887009	1363.51351351351	842.759459459459	3880003	10486.4945945946	42.2660424864977	240.548766841195	3	196542	531.194594594595	275.088607784757	372.087287486489	1	NaN	NaN	NaN	NaN	NaN	388.129240287093	0.884591495027468	41.542543440301	11.0752282926932	9.07875330857553	2.3014878868648	0.0265996753880169	0.00904810966834522	3	1.00377937970836	2689.27611659332	0	17024.9378378378	1	1	1	3	2019-05-24T17:19:14.479	NG_ecoli_LTEE_606_DM25	-1000	-0	161.475	DIA_100X_EMPTY_1x1_100ms	aa496147-1719-4e07-926a-4e6ecce76875	EPI_100X_YFP_1x1_200ms_25sola	EPI_100X_RFP_1x1_200ms_25sola
53	21	9.90018604512388	208	33.1855172990949	1381.44230769231	331.355769230769	849285	4083.10096153846	42.2660424864977	240.548766841195	1	105729	508.3125	275.088607784757	372.087287486489	3	NaN	NaN	NaN	NaN	NaN	202.259926799177	0.999634450789642	20.0341304748375	12.3115308214769	9.61648924881065	3.37371789202267	0.000696956851990072	0.000380063795487268	1	1.00000116472797	1455.10214196594	0	16577.7980769231	1	1	1	3	2019-05-24T17:19:14.479	NG_ecoli_LTEE_606_DM25	-1000	-0	161.475	DIA_100X_EMPTY_1x1_100ms	88098b35-5386-4f76-942c-7f6702b62980	EPI_100X_YFP_1x1_200ms_25sola	EPI_100X_RFP_1x1_200ms_25sola
54	34	8.89780398291258	303	48.9858793831534	1388.56765676568	490.50495049505	1958143	6462.51815181518	42.2660424864977	240.548766841195	3	151041	498.485148514851	275.088607784757	372.087287486489	0	NaN	NaN	NaN	NaN	NaN	314.736894995599	0.962756735331587	34.0701006324521	10.5664617936546	8.99762322463343	2.22619312332796	0.00618412097771274	0.00260682508898401	2	1.000624837585	2166.30151767699	0	17110.204620462	1	1	1	3	2019-05-24T17:19:14.479	NG_ecoli_LTEE_606_DM25	-1000	-0	161.475	DIA_100X_EMPTY_1x1_100ms	21aa517e-961f-4749-8f2a-ff157cdb7ebc	EPI_100X_YFP_1x1_200ms_25sola	EPI_100X_RFP_1x1_200ms_25sola
55	26	9.38046666449815	245	46.9228457562628	1391.0612244898	202.85306122449	939223	3833.56326530612	42.2660424864977	240.548766841195	2	161368	658.644897959184	275.088607784757	372.087287486489	3	NaN	NaN	NaN	NaN	NaN	237.393121928074	0.996125654921291	25.2103419418265	10.8805332259197	9.12903250384295	2.61295569216572	0.00360058979979912	0.00197960246562373	0	1.00016595143297	1650.12986479963	0	16630.893877551	1	1	1	3	2019-05-24T17:19:14.479	NG_ecoli_LTEE_606_DM25	-1000	-0	161.475	DIA_100X_EMPTY_1x1_100ms	27ab35fa-5e2b-488b-a977-010a28bbe37d	EPI_100X_YFP_1x1_200ms_25sola	EPI_100X_RFP_1x1_200ms_25sola
56	34	9.85281336211842	335	49.218924049359	1419.43880597015	547.322388059701	2581984	7707.41492537313	42.2660424864977	240.548766841195	2	136341	406.988059701493	275.088607784757	372.087287486489	0	NaN	NaN	NaN	NaN	NaN	316.401292773073	0.97084382428799	33.0985317018674	10.9551758076782	9.30561222109587	2.35478185866984	0.0037816965403929	0.00205917097564778	1	1.00016600976414	2251.0674664634	0	16958.7044776119	1	1	1	3	2019-05-24T17:19:14.479	NG_ecoli_LTEE_606_DM25	-1000	-0	161.475	DIA_100X_EMPTY_1x1_100ms	beaee5fb-1c96-4619-8e48-e56b92b693ca	EPI_100X_YFP_1x1_200ms_25sola	EPI_100X_RFP_1x1_200ms_25sola
57	71	9.19721313643774	653	44.0275865508904	1439.68606431853	1950.23583460949	6078131	9308.01071975498	42.2660424864977	240.548766841195	7	286568	438.848392036753	275.088607784757	372.087287486489	0	NaN	NaN	NaN	NaN	NaN	664.599105665289	0.785358918639567	71.8691748175401	10.7142689269232	9.16123877704918	1.47402661971397	0.019023152782751	0.00855361873716954	2	1.00885648987417	4737.40970211063	0	17053.8958652374	1	1	1	3	2019-05-24T17:19:14.479	NG_ecoli_LTEE_606_DM25	-1000	-0	161.475	DIA_100X_EMPTY_1x1_100ms	9d202bcd-08f1-4c68-9135-dd69e616757b	EPI_100X_YFP_1x1_200ms_25sola	EPI_100X_RFP_1x1_200ms_25sola
58	27	9.76391462690402	271	47.2651494073988	1431.08487084871	343.523985239852	2176693	8032.07749077491	42.2660424864977	240.548766841195	2	111784	412.487084870849	275.088607784757	372.087287486489	0	NaN	NaN	NaN	NaN	NaN	260.411281967275	0.989373307953962	26.5797454509379	11.4194497875135	9.47272679673811	2.75336607746258	0.00997775220612222	0.00421474810543541	1	1.00085245973991	1873.22835388813	0	16668.1992619926	1	1	1	3	2019-05-24T17:19:14.479	NG_ecoli_LTEE_606_DM25	-1000	-0	161.475	DIA_100X_EMPTY_1x1_100ms	c46fafa0-2094-4bb0-979c-28f606c3d615	EPI_100X_YFP_1x1_200ms_25sola	EPI_100X_RFP_1x1_200ms_25sola
59	30	9.66667918363883	290	48.4944520165804	1442.76206896552	1293.85862068966	2192078	7558.88965517241	42.2660424864977	240.548766841195	2	142290	490.655172413793	275.088607784757	372.087287486489	0	NaN	NaN	NaN	NaN	NaN	287.026211143747	0.965253130304773	30.2317976752985	10.9580924972176	9.26068824685508	2.33554564207089	0.0154453896100282	0.00908115918594406	0	1.00502213267491	2036.29353479182	0	16830.724137931	1	1	1	3	2019-05-24T17:19:14.479	NG_ecoli_LTEE_606_DM25	-1000	-0	161.475	DIA_100X_EMPTY_1x1_100ms	f62d1e6f-9914-46b9-907c-9bd5be4a4e33	EPI_100X_YFP_1x1_200ms_25sola	EPI_100X_RFP_1x1_200ms_25sola
60	32	8.69050311696285	278	48.4759423038887	1466.26618705036	1148.97122302158	2218640	7980.71942446043	42.2660424864977	240.548766841195	2	108155	389.046762589928	275.088607784757	372.087287486489	0	NaN	NaN	NaN	NaN	NaN	297.319395029183	0.964208802959613	32.1952210561265	10.59378232041	9.01646621922783	2.18781101958809	0.0112729732286809	0.00602839006069642	0	1.00262381350817	2055.67290922478	0	17731.0611510791	1	1	1	3	2019-05-24T17:19:14.479	NG_ecoli_LTEE_606_DM25	-1000	-0	161.475	DIA_100X_EMPTY_1x1_100ms	021c0453-101c-4dd1-bcff-9375268cd7f2	EPI_100X_YFP_1x1_200ms_25sola	EPI_100X_RFP_1x1_200ms_25sola
61	30	10.0134014010708	301	42.8903714525463	1468.66112956811	980.621262458472	343753	1142.0365448505	42.2660424864977	240.548766841195	4	7516505	24971.7774086379	275.088607784757	372.087287486489	2	NaN	NaN	NaN	NaN	NaN	294.585879399966	0.964759213383537	31.1983776295676	10.640402572713	9.21400492722355	2.30357258921391	0.0151775226729373	0.00673836980574439	1	1.00327515085557	2080.26552682614	0	17000.1528239203	1	1	1	3	2019-05-24T17:19:14.479	NG_ecoli_LTEE_606_DM25	-1000	-0	161.475	DIA_100X_EMPTY_1x1_100ms	bfd5b75b-2235-414a-9c02-2d0c3e4b70de	EPI_100X_YFP_1x1_200ms_25sola	EPI_100X_RFP_1x1_200ms_25sola
62	30	9.77193594009914	294	47.982665684293	1495.79591836735	900.727891156463	3736374	12708.7551020408	42.2660424864977	240.548766841195	3	170202	578.918367346939	275.088607784757	372.087287486489	4	NaN	NaN	NaN	NaN	NaN	298.397488741962	0.973319940060784	30.9793803440362	11.0445376891368	9.44856843717664	2.33401134773329	0.00315082875380358	0.00166065360781449	1	1.000044183871	2172.17411549617	0	16787.1870748299	1	1	1	3	2019-05-24T17:19:14.479	NG_ecoli_LTEE_606_DM25	-1000	-0	161.475	DIA_100X_EMPTY_1x1_100ms	ac375324-24e3-4434-a5cc-cb5071a0a514	EPI_100X_YFP_1x1_200ms_25sola	EPI_100X_RFP_1x1_200ms_25sola
63	24	9.7483041178613	235	44.4751148677661	1499.19574468085	1429.71063829787	2193142	9332.51914893617	42.2660424864977	240.548766841195	2	120525	512.872340425532	275.088607784757	372.087287486489	0	NaN	NaN	NaN	NaN	NaN	237.261345924067	0.99555596741304	24.3547767371847	11.1955252226395	9.47815145393835	2.7408927907575	0.00368024658235835	0.00182890262635575	0	1.00013573719184	1718.38836044879	0	16561.9872340426	1	1	1	3	2019-05-24T17:19:14.479	NG_ecoli_LTEE_606_DM25	-1000	-0	161.475	DIA_100X_EMPTY_1x1_100ms	02ab5236-fb26-4607-8378-e11710c7debc	EPI_100X_YFP_1x1_200ms_25sola	EPI_100X_RFP_1x1_200ms_25sola
64	27	9.45930943540824	256	47.9672935209812	1504.76953125	1138.609375	1347306	5262.9140625	42.2660424864977	240.548766841195	2	111305	434.78515625	275.088607784757	372.087287486489	0	NaN	NaN	NaN	NaN	NaN	264.315066763356	0.972861680022083	27.7088452405518	10.9367733709281	9.2754266692979	2.46783108382361	0.0115167657171467	0.00487410024049195	1	1.00125878612844	1872.30286113455	0	16917.28515625	1	1	1	3	2019-05-24T17:19:14.479	NG_ecoli_LTEE_606_DM25	-1000	-0	161.475	DIA_100X_EMPTY_1x1_100ms	1b52cb8a-b8c8-4e51-81ad-1ce751abd47c	EPI_100X_YFP_1x1_200ms_25sola	EPI_100X_RFP_1x1_200ms_25sola
65	25	8.14915237613625	204	41.3899272512809	1516.86274509804	1785.43137254902	1987880	9744.50980392157	42.2660424864977	240.548766841195	3	105617	517.730392156863	275.088607784757	372.087287486489	0	NaN	NaN	NaN	NaN	NaN	237.784423100024	0.982638457448904	25.6065406750005	11.0685917609342	8.98126971986128	2.62185294826924	0.0100835586311736	0.00511688051723366	0	1.00124472366311	1622.24435169747	1	17045.4264705882	1	1	1	3	2019-05-24T17:19:14.479	NG_ecoli_LTEE_606_DM25	-1000	-0	161.475	DIA_100X_EMPTY_1x1_100ms	2f9da02d-6330-46c3-a28f-abf5a3de7ad9	EPI_100X_YFP_1x1_200ms_25sola	EPI_100X_RFP_1x1_200ms_25sola
66	29	9.76991091237432	284	45.6312511190273	1528.72535211268	1793.01056338028	3558184	12528.8169014085	42.2660424864977	240.548766841195	2	132434	466.316901408451	275.088607784757	372.087287486489	0	NaN	NaN	NaN	NaN	NaN	285.345436111648	0.987226029934768	29.6028154393261	10.9075806723537	9.35527108604644	2.53282083473898	0.00171661917939001	0.000878927820684218	2	1.0000072316321	2034.86523413208	1	16912.4542253521	1	1	1	3	2019-05-24T17:19:14.479	NG_ecoli_LTEE_606_DM25	-1000	-0	161.475	DIA_100X_EMPTY_1x1_100ms	5a99d843-e17d-4e4d-878c-35db47cff3e7	EPI_100X_YFP_1x1_200ms_25sola	EPI_100X_RFP_1x1_200ms_25sola
67	26	7.80609345894992	203	42.7567302149678	1530.6354679803	760.753694581281	524154	2582.039408867	42.2660424864977	240.548766841195	3	122562	603.753694581281	275.088607784757	372.087287486489	2	NaN	NaN	NaN	NaN	NaN	238.495379526541	0.989606594683899	25.8692057757325	10.6309945383375	8.98855572242205	2.45363130018551	0.00650563333771329	0.00289239408320595	1	1.00040145728163	1641.54505404429	1	17015.1871921182	1	1	1	3	2019-05-24T17:19:14.479	NG_ecoli_LTEE_606_DM25	-1000	-0	161.475	DIA_100X_EMPTY_1x1_100ms	de0eff31-c9d8-4272-86d1-548e7a489ae6	EPI_100X_YFP_1x1_200ms_25sola	EPI_100X_RFP_1x1_200ms_25sola
68	28	9.63568401235653	270	47.3164288929498	1541.75185185185	761.522222222222	3185193	11797.0111111111	42.2660424864977	240.548766841195	2	127723	473.048148148148	275.088607784757	372.087287486489	0	NaN	NaN	NaN	NaN	NaN	278.467161244714	0.963292313926902	27.9104890940602	11.9093822156435	9.65130628532668	2.68390046389139	0.0111424678547421	0.00735494759811098	0	1.00234054104661	2041.8767536253	1	16772.9481481481	1	1	1	3	2019-05-24T17:19:14.479	NG_ecoli_LTEE_606_DM25	-1000	-0	161.475	DIA_100X_EMPTY_1x1_100ms	f7e79039-bb2b-4b51-9c8e-1ea9439d6a70	EPI_100X_YFP_1x1_200ms_25sola	EPI_100X_RFP_1x1_200ms_25sola
69	35	9.66702470134864	339	48.0629270922856	1570.75516224189	1016.76991150442	2980944	8793.34513274336	42.2660424864977	240.548766841195	3	156944	462.961651917404	275.088607784757	372.087287486489	0	NaN	NaN	NaN	NaN	NaN	334.599846690541	0.955234564657868	35.0413638063014	11.0586890170307	9.29890343681659	2.29176415485238	0.0112232594888785	0.00499482040616357	1	1.00135228123472	2379.76656001607	0	17053.2300884956	1	1	1	3	2019-05-24T17:19:14.479	NG_ecoli_LTEE_606_DM25	-1000	-0	161.475	DIA_100X_EMPTY_1x1_100ms	a8100d7a-5a34-4a4c-b447-04ec99684453	EPI_100X_YFP_1x1_200ms_25sola	EPI_100X_RFP_1x1_200ms_25sola
70	24	9.45319308977363	228	39.6631021002152	1619.90350877193	360	51827	227.311403508772	42.2660424864977	240.548766841195	0	5575778	24455.1666666667	275.088607784757	372.087287486489	2	NaN	NaN	NaN	NaN	NaN	241.394889915057	0.954866623752554	25.4748831221692	11.6807731646971	9.16702927911462	2.60454684140536	0.0130548987267875	0.00636817857800647	1	1.00062197427141	1681.35460797714	0	17529.2280701754	1	1	1	3	2019-05-24T17:19:14.479	NG_ecoli_LTEE_606_DM25	-1000	-0	161.475	DIA_100X_EMPTY_1x1_100ms	84830cf1-2a73-475c-a514-2cd43dbad564	EPI_100X_YFP_1x1_200ms_25sola	EPI_100X_RFP_1x1_200ms_25sola
71	38	7.84516038887688	299	46.2381295609608	1630.20401337793	1424.44481605351	7973089	26665.8494983278	42.2660424864977	240.548766841195	3	154735	517.508361204013	275.088607784757	372.087287486489	0	NaN	NaN	NaN	NaN	NaN	365.014551184813	0.939060249650515	40.1792442264127	10.4597656802325	8.79698756427046	2.19396562056696	0.00665291033613271	0.00105653255505628	1	1.0000637550065	2442.07839152355	1	17847.2173913043	1	1	1	3	2019-05-24T17:19:14.479	NG_ecoli_LTEE_606_DM25	-1000	-0	161.475	DIA_100X_EMPTY_1x1_100ms	b047a82b-4319-4e5d-84f5-2b6aeb6479f8	EPI_100X_YFP_1x1_200ms_25sola	EPI_100X_RFP_1x1_200ms_25sola
72	33	9.28978621882252	306	46.8639993576804	1626.74836601307	1599.11111111111	70266	229.627450980392	42.2660424864977	240.548766841195	0	10790460	35262.9411764706	275.088607784757	372.087287486489	2	NaN	NaN	NaN	NaN	NaN	317.920863519118	0.899542598519924	33.3773796289129	11.4586271324163	9.25142190034128	2.40846237987665	0.0224265459508745	0.0123432236283518	1	1.01184738980284	2243.67058106411	0	17082.3823529412	1	1	1	3	2019-05-24T17:19:14.479	NG_ecoli_LTEE_606_DM25	-1000	-0	161.475	DIA_100X_EMPTY_1x1_100ms	fa42e4b9-cac9-4e67-9577-ad06d7756783	EPI_100X_YFP_1x1_200ms_25sola	EPI_100X_RFP_1x1_200ms_25sola
73	24	10.1146059696235	243	39.4797431212888	1627.14814814815	399.152263374486	1226624	5047.8353909465	42.2660424864977	240.548766841195	2	119460	491.604938271605	275.088607784757	372.087287486489	0	NaN	NaN	NaN	NaN	NaN	234.500135960657	0.983823546921388	24.1226347089693	11.502559527568	9.41751620464948	2.68256798022248	0.0195157176140543	0.0108568690631681	0	1.00465702456127	1680.30211494228	0	17221.646090535	1	1	1	3	2019-05-24T17:19:14.479	NG_ecoli_LTEE_606_DM25	-1000	-0	161.475	DIA_100X_EMPTY_1x1_100ms	b1960564-776c-482a-a5d7-ecbe2422f349	EPI_100X_YFP_1x1_200ms_25sola	EPI_100X_RFP_1x1_200ms_25sola
74	41	9.7688785153158	401	48.2853774227692	1636.82793017456	1433.37406483791	14552785	36291.2344139651	42.2660424864977	240.548766841195	4	166819	416.007481296758	275.088607784757	372.087287486489	0	NaN	NaN	NaN	NaN	NaN	401.724282781701	0.909767218586626	41.8456153400243	11.5822588624978	9.44782384994683	2.15948038529145	0.0126287948467086	0.00712379023802868	1	1.00575030309274	2933.61700814568	1	17303.9800498753	1	1	1	3	2019-05-24T17:19:14.479	NG_ecoli_LTEE_606_DM25	-1000	-0	161.475	DIA_100X_EMPTY_1x1_100ms	1dc63360-aa52-4f7b-8fd2-4968e961bfc5	EPI_100X_YFP_1x1_200ms_25sola	EPI_100X_RFP_1x1_200ms_25sola
75	33	10.1878376715401	338	47.7137558601774	1645.37573964497	204.710059171598	10971263	32459.3579881657	42.2660424864977	240.548766841195	2	124671	368.849112426036	275.088607784757	372.087287486489	0	NaN	NaN	NaN	NaN	NaN	320.175349431407	0.961691341645544	33.4004769300485	11.0286122376747	9.29546847440358	2.41012688796368	0.00633150441756997	0.00312224004099474	1	1.00052949912266	2266.65339002611	0	16789.5769230769	1	1	1	3	2019-05-24T17:19:14.479	NG_ecoli_LTEE_606_DM25	-1000	-0	161.475	DIA_100X_EMPTY_1x1_100ms	1f60b269-7901-4daf-b21a-ea848c052757	EPI_100X_YFP_1x1_200ms_25sola	EPI_100X_RFP_1x1_200ms_25sola
76	24	9.55073718019104	230	42.8313121263184	1678.0652173913	1296.88260869565	1284222	5583.57391304348	42.2660424864977	240.548766841195	4	96492	419.530434782609	275.088607784757	372.087287486489	0	NaN	NaN	NaN	NaN	NaN	232.120239176356	0.989639179586819	24.1274000050987	11.3456457279435	9.29186103904221	2.72313421678012	0.00828707224643868	0.00376018303548866	1	1.00056209228709	1636.08483159254	0	17365.4173913043	1	1	1	3	2019-05-24T17:19:14.479	NG_ecoli_LTEE_606_DM25	-1000	-0	161.475	DIA_100X_EMPTY_1x1_100ms	476fbde6-473d-4899-89fd-35d0427c67f6	EPI_100X_YFP_1x1_200ms_25sola	EPI_100X_RFP_1x1_200ms_25sola
77	22	9.77988453360592	216	19.3389093381138	1694.23611111111	1146.58333333333	1050307	4862.53240740741	42.2660424864977	240.548766841195	2	128787	596.236111111111	275.088607784757	372.087287486489	1	NaN	NaN	NaN	NaN	NaN	216.063082074162	0.997849745395313	22.5075239889746	11.3513299115644	9.00852004946626	3.20366423178343	0.0322711265227602	0.00383277019070898	1	1.00037741822154	1434.57910840768	0	17151.6111111111	1	1	1	3	2019-05-24T17:19:14.479	NG_ecoli_LTEE_606_DM25	-1000	-0	161.475	DIA_100X_EMPTY_1x1_100ms	3bdb02c8-cb9d-458e-9a61-a5e087cbf8e4	EPI_100X_YFP_1x1_200ms_25sola	EPI_100X_RFP_1x1_200ms_25sola
78	22	9.31866859439317	205	28.1812594341336	1752.70243902439	1263.42926829268	2645552	12905.1317073171	42.2660424864977	240.548766841195	1	79665	388.609756097561	275.088607784757	372.087287486489	0	NaN	NaN	NaN	NaN	NaN	211.744718482702	0.998693366255188	21.7491522229252	11.3914134627698	9.40537729424415	2.90998659393713	0.00757301967784362	0.00377148083410093	1	1.00047875087441	1511.07025945614	0	16892.1219512195	1	1	1	3	2019-05-24T17:19:14.479	NG_ecoli_LTEE_606_DM25	-1000	-0	161.475	DIA_100X_EMPTY_1x1_100ms	207d1649-a5c0-4b43-b3c6-4c09a8f41568	EPI_100X_YFP_1x1_200ms_25sola	EPI_100X_RFP_1x1_200ms_25sola
79	33	8.27104503356897	273	49.0824346423053	1778.73992673993	1491.14285714286	7636096	27971.0476190476	42.2660424864977	240.548766841195	2	96324	352.835164835165	275.088607784757	372.087287486489	0	NaN	NaN	NaN	NaN	NaN	298.923628644725	0.956094139891348	32.794978961346	10.6784128676905	8.9178011759408	2.1533184564347	0.00972768412501936	0.00423285212054063	1	1.00071562127009	2048.39076357395	0	17147.1428571429	1	1	1	3	2019-05-24T17:19:14.479	NG_ecoli_LTEE_606_DM25	-1000	-0	161.475	DIA_100X_EMPTY_1x1_100ms	381bf76a-a047-4596-ad45-1c579c803089	EPI_100X_YFP_1x1_200ms_25sola	EPI_100X_RFP_1x1_200ms_25sola
80	35	8.81356575318935	320	47.3007379929362	1786.7375	631.678125	1677010	5240.65625	42.2660424864977	240.548766841195	2	147485	460.890625	275.088607784757	372.087287486489	0	NaN	NaN	NaN	NaN	NaN	346.296385625092	0.95948321660578	36.79403596033	10.6618417500405	9.2302960020945	2.12777652330649	0.00636602332374779	0.00337177919012257	1	1.00066229367493	2462.05962756426	0	17256.703125	1	1	1	3	2019-05-24T17:19:14.479	NG_ecoli_LTEE_606_DM25	-1000	-0	161.475	DIA_100X_EMPTY_1x1_100ms	09264838-e845-4c09-9e34-3baa425511f6	EPI_100X_YFP_1x1_200ms_25sola	EPI_100X_RFP_1x1_200ms_25sola
81	28	8.95763385555041	251	37.3450293816806	1798.61354581673	1170.28685258964	952364	3794.27888446215	42.2660424864977	240.548766841195	2	121330	483.386454183267	275.088607784757	372.087287486489	0	NaN	NaN	NaN	NaN	NaN	273.389331019261	0.958752131252276	29.733376866399	10.6715171920588	8.84688898315807	2.5013682730419	0.0197275424219665	0.00949511210065781	1	1.00597634872623	1827.74359991634	0	17403.3505976096	1	1	1	3	2019-05-24T17:19:14.479	NG_ecoli_LTEE_606_DM25	-1000	-0	161.475	DIA_100X_EMPTY_1x1_100ms	235569b3-f481-4d71-8e9c-1769671c6085	EPI_100X_YFP_1x1_200ms_25sola	EPI_100X_RFP_1x1_200ms_25sola
82	29	7.32495587765138	212	47.4404543646608	1831.35377358491	109.858490566038	84691	399.485849056604	42.2660424864977	240.548766841195	1	6799080	32071.1320754717	275.088607784757	372.087287486489	3	NaN	NaN	NaN	NaN	NaN	266.645785897875	0.903837271859815	29.7219822860841	11.0296616661308	8.75081388092298	2.29970312849313	0.0148854473619908	0.00615202333058123	1	1.00161698731356	1787.57612860761	0	18671.3490566038	1	1	1	3	2019-05-24T17:19:14.479	NG_ecoli_LTEE_606_DM25	-1000	-0	161.475	DIA_100X_EMPTY_1x1_100ms	e879713f-2e64-43ff-9ee2-cda6cb414ed3	EPI_100X_YFP_1x1_200ms_25sola	EPI_100X_RFP_1x1_200ms_25sola
83	25	9.73616814807507	244	41.4043601187426	1844.79508196721	1861.18852459016	1551714	6359.48360655738	42.2660424864977	240.548766841195	2	114570	469.549180327869	275.088607784757	372.087287486489	0	NaN	NaN	NaN	NaN	NaN	245.362923868826	0.979892322924366	25.7947291674831	10.9259305107731	9.2712419390265	2.51382149050547	0.0181747415870214	0.00958646933874038	0	1.00425034182575	1741.39255165713	0	17291.5409836066	1	1	1	3	2019-05-24T17:19:14.479	NG_ecoli_LTEE_606_DM25	-1000	-0	161.475	DIA_100X_EMPTY_1x1_100ms	4fe6aa70-a950-4168-827e-2c6af9c50005	EPI_100X_YFP_1x1_200ms_25sola	EPI_100X_RFP_1x1_200ms_25sola
84	28	8.74506869376886	245	48.5531208217297	1857.74285714286	1128.42448979592	941656	3843.49387755102	42.2660424864977	240.548766841195	2	133701	545.718367346939	275.088607784757	372.087287486489	1	NaN	NaN	NaN	NaN	NaN	258.170274716966	0.972566323674698	27.7334954975335	10.7809409212135	9.052012813115	2.38450318059681	0.00491469062746098	0.00198742479777295	1	1.00022258167277	1784.78050038575	0	17153.8693877551	1	1	1	3	2019-05-24T17:19:14.479	NG_ecoli_LTEE_606_DM25	-1000	-0	161.475	DIA_100X_EMPTY_1x1_100ms	caed8cae-2718-43e2-a102-020e812bf302	EPI_100X_YFP_1x1_200ms_25sola	EPI_100X_RFP_1x1_200ms_25sola
85	27	9.39309201374666	254	48.0899510570912	1884.06299212598	840.05905511811	1834156	7221.08661417323	42.2660424864977	240.548766841195	2	137299	540.547244094488	275.088607784757	372.087287486489	2	NaN	NaN	NaN	NaN	NaN	245.832233317538	0.994077758769947	26.1140404703054	10.7584277769325	9.10263578025772	2.61788682179168	0.00228136702063256	0.00102122346849544	1	1.00005237098855	1699.41045547353	0	16788.7440944882	1	1	1	3	2019-05-24T17:19:14.479	NG_ecoli_LTEE_606_DM25	-1000	-0	161.475	DIA_100X_EMPTY_1x1_100ms	64cbbe97-8003-43e3-b326-3d5a6c4e9a45	EPI_100X_YFP_1x1_200ms_25sola	EPI_100X_RFP_1x1_200ms_25sola
86	24	9.12440678071553	219	44.9385971788605	1893.0502283105	317.730593607306	3407791	15560.6894977169	42.2660424864977	240.548766841195	2	97788	446.520547945205	275.088607784757	372.087287486489	0	NaN	NaN	NaN	NaN	NaN	228.095003046996	0.995474945836648	24.0835072615622	10.9591306340271	8.94563003212992	3.00553404027129	0.269777554102253	0.00610039471712248	1	1.00000362484852	1513.67096471721	0	17187.095890411	1	1	1	3	2019-05-24T17:19:14.479	NG_ecoli_LTEE_606_DM25	-1000	-0	161.475	DIA_100X_EMPTY_1x1_100ms	08f5a02b-27db-42d5-bc4c-f4bb753e3403	EPI_100X_YFP_1x1_200ms_25sola	EPI_100X_RFP_1x1_200ms_25sola
87	45	8.48571159329001	382	30.9091816248371	1947.89528795812	1455.0445026178	105152	275.267015706806	42.2660424864977	240.548766841195	1	10904380	28545.497382199	275.088607784757	372.087287486489	2	NaN	NaN	NaN	NaN	NaN	419.027552008618	0.834285363265278	46.5587517414445	11.0187150682291	8.8286897197284	2.13054519207586	0.0245291818008461	0.00986456120271778	2	1.01655972750455	2850.25500900301	0	18438.7251308901	1	1	1	3	2019-05-24T17:19:14.479	NG_ecoli_LTEE_606_DM25	-1000	-0	161.475	DIA_100X_EMPTY_1x1_100ms	17ca8ae4-8ca4-45b5-a7f9-21f99187f4ab	EPI_100X_YFP_1x1_200ms_25sola	EPI_100X_RFP_1x1_200ms_25sola
88	23	9.47046110564341	218	40.1592281595342	1953.59174311927	1573.8623853211	1418264	6505.79816513761	42.2660424864977	240.548766841195	2	113528	520.770642201835	275.088607784757	372.087287486489	0	NaN	NaN	NaN	NaN	NaN	217.008908922015	0.996192375073177	22.7505920951798	10.9642636791654	9.23154555371005	2.73042916537132	0.00943167814481711	0.00523485831296619	0	1.00095990151611	1522.75985695273	0	17387.2889908257	1	1	1	3	2019-05-24T17:19:14.479	NG_ecoli_LTEE_606_DM25	-1000	-0	161.475	DIA_100X_EMPTY_1x1_100ms	3dcc8752-4cb3-4f5c-867d-641c2697875a	EPI_100X_YFP_1x1_200ms_25sola	EPI_100X_RFP_1x1_200ms_25sola
89	32	9.15363780217228	294	48.2275940844675	1969.18027210884	829.833333333333	3107621	10570.1394557823	42.2660424864977	240.548766841195	3	124130	422.210884353742	275.088607784757	372.087287486489	0	NaN	NaN	NaN	NaN	NaN	304.319864280984	0.974006012486874	32.8675550054036	10.4697033058979	9.07074004150242	2.18670416115814	0.0026834337503337	0.00120159164210628	1	1.00011457586707	2123.94233324151	0	17083.8265306122	1	1	1	3	2019-05-24T17:19:14.479	NG_ecoli_LTEE_606_DM25	-1000	-0	161.475	DIA_100X_EMPTY_1x1_100ms	c894865d-ea22-4fa0-84b8-13dc951a752f	EPI_100X_YFP_1x1_200ms_25sola	EPI_100X_RFP_1x1_200ms_25sola
90	38	9.0261034749076	343	48.9891825622628	1967.27113702624	361.965014577259	13634887	39751.8571428571	42.2660424864977	240.548766841195	2	139628	407.078717201166	275.088607784757	372.087287486489	0	NaN	NaN	NaN	NaN	NaN	357.740411737525	0.93926531823942	38.6700128402958	10.6893282339971	9.05841853691071	2.0540580921192	0.0113853742942373	0.00495028315005204	1	1.00269309220829	2492.12007561798	0	17583.9241982507	1	1	1	3	2019-05-24T17:19:14.479	NG_ecoli_LTEE_606_DM25	-1000	-0	161.475	DIA_100X_EMPTY_1x1_100ms	8b31c7ce-d266-4f62-abe1-d49c72f798b5	EPI_100X_YFP_1x1_200ms_25sola	EPI_100X_RFP_1x1_200ms_25sola
91	22	8.88178745408434	196	29.186168160752	1977.6887755102	980.540816326531	824955	4208.95408163265	42.2660424864977	240.548766841195	2	90775	463.137755102041	275.088607784757	372.087287486489	0	NaN	NaN	NaN	NaN	NaN	228.81211311358	0.986304876686908	24.9161918683905	10.5628938998491	8.95027985890066	2.45384553082357	0.00594150580658437	0.00280340877230716	1	1.00034714028989	1567.63437513853	1	17643.6734693878	1	1	1	3	2019-05-24T17:19:14.479	NG_ecoli_LTEE_606_DM25	-1000	-0	161.475	DIA_100X_EMPTY_1x1_100ms	549ee85b-c8d6-4a05-a494-8bc236c722e2	EPI_100X_YFP_1x1_200ms_25sola	EPI_100X_RFP_1x1_200ms_25sola
92	23	9.66873433923407	223	37.1861229870763	1984.69955156951	965.071748878924	1120793	5025.97757847534	42.2660424864977	240.548766841195	2	142963	641.089686098655	275.088607784757	372.087287486489	2	NaN	NaN	NaN	NaN	NaN	225.209670973303	0.996770232611025	23.3792085574375	11.6302884328232	9.24014998228296	2.96149843715771	0.0153962809472001	0.00755725857102165	1	1.0022879885625	1567.75331462556	1	17435.9013452915	1	1	1	3	2019-05-24T17:19:14.479	NG_ecoli_LTEE_606_DM25	-1000	-0	161.475	DIA_100X_EMPTY_1x1_100ms	03ba42d9-7a77-42e9-a92d-fc264368b2c7	EPI_100X_YFP_1x1_200ms_25sola	EPI_100X_RFP_1x1_200ms_25sola
93	27	9.11890539946447	256	36.9095238864355	2024.015625	1822.125	2204642	8611.8828125	42.2660424864977	240.548766841195	1	274523	1072.35546875	275.088607784757	372.087287486489	2	NaN	NaN	NaN	NaN	NaN	268.74606874151	0.939592524584186	28.8291144338016	11.0458137283252	9.00205341515784	2.43709542890751	0.0208231313631022	0.0092817431686313	2	1.00544829320393	1834.86600529078	0	17739.8984375	1	1	1	3	2019-05-24T17:19:14.479	NG_ecoli_LTEE_606_DM25	-1000	-0	161.475	DIA_100X_EMPTY_1x1_100ms	6014bacc-e13e-4012-8294-7c0f598661f1	EPI_100X_YFP_1x1_200ms_25sola	EPI_100X_RFP_1x1_200ms_25sola
94	28	9.50012997610634	266	45.1005173964323	2035.0037593985	1760.6992481203	67032	252	42.2660424864977	240.548766841195	1	9227100	34688.3458646617	275.088607784757	372.087287486489	4	NaN	NaN	NaN	NaN	NaN	NaN	NaN	NaN	NaN	NaN	NaN	NaN	NaN	NaN	NaN	NaN	0	17339.6578947368	1	1	1	3	2019-05-24T17:19:14.479	NG_ecoli_LTEE_606_DM25	-1000	-0	161.475	DIA_100X_EMPTY_1x1_100ms	193c22cd-c0a6-4fdd-96c5-0c11999488b1	EPI_100X_YFP_1x1_200ms_25sola	EPI_100X_RFP_1x1_200ms_25sola
95	24	9.02121008410573	220	29.8094965679814	2041.43636363636	1955.75	6885163	31296.1954545455	42.2660424864977	240.548766841195	2	106444	483.836363636364	275.088607784757	372.087287486489	0	NaN	NaN	NaN	NaN	NaN	232.672930351478	0.987102802942401	25.3323099486845	10.5302894216772	8.93834203048176	2.48027176465184	0.00295670642091086	0.00127882847339371	1	1.00006086817312	1589.56617541709	0	17701.3636363636	1	1	1	3	2019-05-24T17:19:14.479	NG_ecoli_LTEE_606_DM25	-1000	-0	161.475	DIA_100X_EMPTY_1x1_100ms	6dccc10c-6dea-4375-8663-d13fd1e2a069	EPI_100X_YFP_1x1_200ms_25sola	EPI_100X_RFP_1x1_200ms_25sola
1	35	9.94270658863107	349	48.1428995357474	39.9828080229226	424.229226361032	2522945	7229.06876790831	55.3738166113516	307.517412243309	2	208128	596.355300859599	244.692012222438	372.806430399984	2	NaN	NaN	NaN	NaN	NaN	329.239703943559	0.948523391336707	34.8227574073191	10.7683842084948	9.26820445883139	2.16205400919395	0.0186460315292599	0.0109675452137425	0	1.00964394704048	2349.33122228818	0	16785.4899713467	1	1	1	4	2019-05-24T17:19:26.518	NG_ecoli_LTEE_606_DM25	-500	-866	161.475	DIA_100X_EMPTY_1x1_100ms	6879e523-c447-4b04-b4a3-bd286fe882f2	EPI_100X_YFP_1x1_200ms_25sola	EPI_100X_RFP_1x1_200ms_25sola
2	25	9.68172755476978	246	21.6354592154042	43.4552845528455	372.30487804878	1181606	4803.27642276423	55.3738166113516	307.517412243309	2	113519	461.459349593496	244.692012222438	372.806430399984	0	NaN	NaN	NaN	NaN	NaN	240.856235592247	0.994600535441325	25.4113555378113	11.1596960553474	9.24288573986058	2.6245987812058	0.00122703793378626	0.000462714083943629	2	1.00000286513185	1705.03336778441	1	17013.6260162602	1	1	1	4	2019-05-24T17:19:26.518	NG_ecoli_LTEE_606_DM25	-500	-866	161.475	DIA_100X_EMPTY_1x1_100ms	c85c2bf6-a2dc-4d21-9dc3-da7eca91a60d	EPI_100X_YFP_1x1_200ms_25sola	EPI_100X_RFP_1x1_200ms_25sola
3	29	9.34661875157436	272	47.8069900505083	53.4338235294118	1342.59558823529	2528321	9295.29779411765	55.3738166113516	307.517412243309	2	221326	813.698529411765	244.692012222438	372.806430399984	3	NaN	NaN	NaN	NaN	NaN	277.666159716254	0.976798260403877	29.1923528564178	10.8282362822563	9.27020986102391	2.50310314276592	0.0163592405041845	0.00787384708039057	1	1.00387762502853	1970.32611241419	1	16757.2830882353	1	1	1	4	2019-05-24T17:19:26.518	NG_ecoli_LTEE_606_DM25	-500	-866	161.475	DIA_100X_EMPTY_1x1_100ms	e02f855d-ca01-49ef-88c1-88fb34d52c8f	EPI_100X_YFP_1x1_200ms_25sola	EPI_100X_RFP_1x1_200ms_25sola
4	20	8.66348884706134	176	-0.152012068912261	51.5284090909091	1331.38068181818	1877294	10666.4431818182	55.3738166113516	307.517412243309	2	93712	532.454545454545	244.692012222438	372.806430399984	0	NaN	NaN	NaN	NaN	NaN	200.118591911115	0.999801481313426	21.1866264869596	11.2457036752323	9.10754174556871	2.91962164977474	0.0066477930741722	0.00344978208546261	1	1.00036795707813	1380.23816741174	1	16667.5909090909	1	1	1	4	2019-05-24T17:19:26.518	NG_ecoli_LTEE_606_DM25	-500	-866	161.475	DIA_100X_EMPTY_1x1_100ms	41153310-92c4-46d0-a156-e83a47643b02	EPI_100X_YFP_1x1_200ms_25sola	EPI_100X_RFP_1x1_200ms_25sola
5	34	9.63224052881783	329	49.0610769088851	55.3647416413374	1138.51367781155	2903222	8824.3829787234	55.3738166113516	307.517412243309	2	147397	448.015197568389	244.692012222438	372.806430399984	0	NaN	NaN	NaN	NaN	NaN	322.044402119961	0.962296397289992	34.1467089449406	10.9867703587382	9.20535778327183	2.2389238616383	0.00906781592849538	0.00432807549996971	1	1.00078818569102	2272.58470688291	0	16717.8693009119	1	1	1	4	2019-05-24T17:19:26.518	NG_ecoli_LTEE_606_DM25	-500	-866	161.475	DIA_100X_EMPTY_1x1_100ms	82d13531-7c45-4543-855d-dfb9282f53a4	EPI_100X_YFP_1x1_200ms_25sola	EPI_100X_RFP_1x1_200ms_25sola
6	41	9.92245873017649	407	46.1891062913834	61.3046683046683	641.373464373464	2983752	7331.08599508599	55.3738166113516	307.517412243309	4	184432	453.149877149877	244.692012222438	372.806430399984	0	NaN	NaN	NaN	NaN	NaN	399.61144271469	0.86963622081235	42.7404401768621	10.5872925827406	9.18848625984336	1.89810802910749	0.0280139073689638	0.0149362092361605	0	1.02742381033806	2834.1107175765	0	17190.3857493858	1	1	1	4	2019-05-24T17:19:26.518	NG_ecoli_LTEE_606_DM25	-500	-866	161.475	DIA_100X_EMPTY_1x1_100ms	02bc52c8-0b97-4be4-943a-8aa4fe689f2b	EPI_100X_YFP_1x1_200ms_25sola	EPI_100X_RFP_1x1_200ms_25sola
7	23	8.99678607555814	207	38.3736375515685	65.6376811594203	362.149758454106	5739959	27729.270531401	55.3738166113516	307.517412243309	2	81592	394.164251207729	244.692012222438	372.806430399984	0	NaN	NaN	NaN	NaN	NaN	213.324836500784	0.997063809318694	22.672563255625	10.9641500504867	9.08059735942669	2.73152569153702	0.00565453441034196	0.00250431011847443	1	1.00022958715872	1468.3153598673	1	17130.9758454106	1	1	1	4	2019-05-24T17:19:26.518	NG_ecoli_LTEE_606_DM25	-500	-866	161.475	DIA_100X_EMPTY_1x1_100ms	55585aa8-f7b7-4829-a737-90b98d88bd24	EPI_100X_YFP_1x1_200ms_25sola	EPI_100X_RFP_1x1_200ms_25sola
8	44	9.56795893148593	422	48.8153571626336	85.154028436019	803.592417061611	9848000	23336.4928909953	55.3738166113516	307.517412243309	2	197428	467.838862559242	244.692012222438	372.806430399984	0	NaN	NaN	NaN	NaN	NaN	418.871837223392	0.936785667249425	44.9886025089859	10.7912206919213	9.1007935711941	1.97962211149028	0.00918351035458933	0.00423673691719265	2	1.00126985384968	2926.51605717291	0	16908.2511848341	1	1	1	4	2019-05-24T17:19:26.518	NG_ecoli_LTEE_606_DM25	-500	-866	161.475	DIA_100X_EMPTY_1x1_100ms	410539ff-1d59-4b04-98ec-72c6e96a24e7	EPI_100X_YFP_1x1_200ms_25sola	EPI_100X_RFP_1x1_200ms_25sola
9	32	9.52970879949665	306	47.4247073991408	136.705882352941	1129.21895424837	6518487	21302.2450980392	55.3738166113516	307.517412243309	2	123663	404.127450980392	244.692012222438	372.806430399984	0	NaN	NaN	NaN	NaN	NaN	316.257253005591	0.95909952768282	33.680841217234	10.8127692653551	9.17154578213379	2.20776222959177	0.0135810580842556	0.0065009369154955	1	1.00319321115807	2225.14280293499	0	16883.2091503268	1	1	1	4	2019-05-24T17:19:26.518	NG_ecoli_LTEE_606_DM25	-500	-866	161.475	DIA_100X_EMPTY_1x1_100ms	725df2c7-a651-45d7-8fbe-432c5c4cac6e	EPI_100X_YFP_1x1_200ms_25sola	EPI_100X_RFP_1x1_200ms_25sola
10	34	9.73642475582055	332	47.7451704088545	146.692771084337	865.325301204819	2015211	6069.91265060241	55.3738166113516	307.517412243309	2	136074	409.861445783133	244.692012222438	372.806430399984	0	NaN	NaN	NaN	NaN	NaN	332.357300779792	0.94237793766393	35.3125725697339	10.6152962473428	9.1204421339097	2.31869792610786	0.0179773855663588	0.00878482134620959	1	1.00717842758425	2307.0182150952	0	16983.1295180723	1	1	1	4	2019-05-24T17:19:26.518	NG_ecoli_LTEE_606_DM25	-500	-866	161.475	DIA_100X_EMPTY_1x1_100ms	1ee5bff4-7f29-4fb1-bce3-808b74418e9b	EPI_100X_YFP_1x1_200ms_25sola	EPI_100X_RFP_1x1_200ms_25sola
11	37	9.48423851161834	354	48.2603866432608	135.446327683616	1220.59604519774	3566836	10075.8079096045	55.3738166113516	307.517412243309	3	170537	481.742937853107	244.692012222438	372.806430399984	0	NaN	NaN	NaN	NaN	NaN	371.631917469097	0.936480549630876	38.9169350753186	10.9052538292648	9.39354723586328	2.05924393982604	0.0114654946821668	0.00466342714446614	0	1.0021139860817	2697.04230283191	0	17177.4039548023	1	1	1	4	2019-05-24T17:19:26.518	NG_ecoli_LTEE_606_DM25	-500	-866	161.475	DIA_100X_EMPTY_1x1_100ms	dd289a77-b0a0-4cf6-9535-93f5340e0cb4	EPI_100X_YFP_1x1_200ms_25sola	EPI_100X_RFP_1x1_200ms_25sola
12	29	8.87835394548346	259	37.3419626219542	144.127413127413	673.397683397683	2000428	7723.66023166023	55.3738166113516	307.517412243309	2	137184	529.667953667954	244.692012222438	372.806430399984	1	NaN	NaN	NaN	NaN	NaN	281.423545610543	0.956119083559113	30.5178328867764	10.706258749686	8.94601563242219	2.33839156915068	0.0133320906158309	0.0076996108157182	0	1.00373549202633	1918.2397107164	1	17314.5096525097	1	1	1	4	2019-05-24T17:19:26.518	NG_ecoli_LTEE_606_DM25	-500	-866	161.475	DIA_100X_EMPTY_1x1_100ms	51fe9ace-cecb-4e59-a573-f1b892420b94	EPI_100X_YFP_1x1_200ms_25sola	EPI_100X_RFP_1x1_200ms_25sola
13	23	9.30410222273652	214	41.428979491774	167.971962616822	683.53738317757	1355421	6333.74299065421	55.3738166113516	307.517412243309	1	89184	416.747663551402	244.692012222438	372.806430399984	0	NaN	NaN	NaN	NaN	NaN	215.45831096372	0.999644893317914	22.7069514908777	11.2765647767151	9.17161166986383	2.87222263885836	0.00453464806320988	0.00310697287606483	0	1.00030221841371	1500.16845828185	1	16822.0654205607	1	1	1	4	2019-05-24T17:19:26.518	NG_ecoli_LTEE_606_DM25	-500	-866	161.475	DIA_100X_EMPTY_1x1_100ms	17126525-c175-4dea-be60-1df886390b24	EPI_100X_YFP_1x1_200ms_25sola	EPI_100X_RFP_1x1_200ms_25sola
14	25	9.79180366337163	245	44.3516367463146	206.579591836735	743.420408163265	6020883	24575.0326530612	55.3738166113516	307.517412243309	1	83598	341.216326530612	244.692012222438	372.806430399984	0	NaN	NaN	NaN	NaN	NaN	246.384483872341	0.984546184343586	25.4765802711476	11.0867853550004	9.32379756176475	2.67033090787247	0.00726630077928934	0.00358983658223144	1	1.00060055415282	1739.46896479033	0	16589.2367346939	1	1	1	4	2019-05-24T17:19:26.518	NG_ecoli_LTEE_606_DM25	-500	-866	161.475	DIA_100X_EMPTY_1x1_100ms	10712104-12e5-4230-8ca1-0a534e4fd32c	EPI_100X_YFP_1x1_200ms_25sola	EPI_100X_RFP_1x1_200ms_25sola
15	23	9.77248166634112	226	32.7714077130336	217.951327433628	1447.80530973451	2415070	10686.1504424779	55.3738166113516	307.517412243309	2	223643	989.570796460177	244.692012222438	372.806430399984	1	NaN	NaN	NaN	NaN	NaN	230.433216475535	0.988734261769961	24.170505642009	10.8886204988395	9.23463017518141	2.65439801621444	0.0154555573875426	0.00801644884272796	1	1.00259113164405	1618.87990618816	0	16495.4247787611	1	1	1	4	2019-05-24T17:19:26.518	NG_ecoli_LTEE_606_DM25	-500	-866	161.475	DIA_100X_EMPTY_1x1_100ms	93955d15-db98-41e6-b98e-7fdc7f9bb66a	EPI_100X_YFP_1x1_200ms_25sola	EPI_100X_RFP_1x1_200ms_25sola
16	22	9.76146718153317	215	34.9665596856832	246.055813953488	1249.5488372093	1479105	6879.55813953488	55.3738166113516	307.517412243309	2	99826	464.306976744186	244.692012222438	372.806430399984	0	NaN	NaN	NaN	NaN	NaN	212.847420458119	0.999575780374552	21.7347828613737	11.5173629258913	9.45163318665404	2.93347119736769	0.00398186378561987	0.00182610157558759	1	1.00010960222637	1524.9615871362	0	16412.3023255814	1	1	1	4	2019-05-24T17:19:26.518	NG_ecoli_LTEE_606_DM25	-500	-866	161.475	DIA_100X_EMPTY_1x1_100ms	d323bb87-0c05-4bc0-bafb-cdbee433846e	EPI_100X_YFP_1x1_200ms_25sola	EPI_100X_RFP_1x1_200ms_25sola
17	24	10.0380054947517	241	45.3038671950732	259.107883817427	1411.46058091286	2493056	10344.6307053942	55.3738166113516	307.517412243309	1	105207	436.54356846473	244.692012222438	372.806430399984	0	NaN	NaN	NaN	NaN	NaN	233.739372841056	0.994028052396393	23.4630182801727	11.4947050445579	9.53284110806969	3.00101957402082	0.00200761301107257	0.000872782979370578	1	1.00002150495631	1674.62846502732	0	16512.7883817427	1	1	1	4	2019-05-24T17:19:26.518	NG_ecoli_LTEE_606_DM25	-500	-866	161.475	DIA_100X_EMPTY_1x1_100ms	764ac48a-6484-4ef9-9c33-e9b3850a9e85	EPI_100X_YFP_1x1_200ms_25sola	EPI_100X_RFP_1x1_200ms_25sola
18	26	9.799895583635	256	44.9711189570808	284.62890625	1860.11328125	2207532	8623.171875	55.3738166113516	307.517412243309	2	130673	510.44140625	244.692012222438	372.806430399984	0	NaN	NaN	NaN	NaN	NaN	259.950648257151	0.978833205396147	27.0778155193694	10.9061207866411	9.29106011675499	2.53587631186598	0.0113739281818839	0.00616476012542915	0	1.00191397145281	1835.83669652983	0	16581.125	1	1	1	4	2019-05-24T17:19:26.518	NG_ecoli_LTEE_606_DM25	-500	-866	161.475	DIA_100X_EMPTY_1x1_100ms	1f42b1b4-183e-41e6-8d0e-f2bcc62411ac	EPI_100X_YFP_1x1_200ms_25sola	EPI_100X_RFP_1x1_200ms_25sola
19	32	9.09541688213043	292	47.7387567883443	318.071917808219	1224.71917808219	10738812	36776.7534246575	55.3738166113516	307.517412243309	3	119394	408.883561643836	244.692012222438	372.806430399984	0	NaN	NaN	NaN	NaN	NaN	305.724712477183	0.959918906961749	32.8817887560059	10.9617905292201	9.11370785785765	2.18732652587645	0.00273086851947794	0.00159720732455586	0	1.00017962236006	2145.04062850915	0	16579.0890410959	1	1	1	4	2019-05-24T17:19:26.518	NG_ecoli_LTEE_606_DM25	-500	-866	161.475	DIA_100X_EMPTY_1x1_100ms	3508a23e-8f97-498e-9bbb-180a87305ab4	EPI_100X_YFP_1x1_200ms_25sola	EPI_100X_RFP_1x1_200ms_25sola
20	21	9.50026219365105	200	30.1203052915808	315.73	290.72	830483	4152.415	55.3738166113516	307.517412243309	2	90147	450.735	244.692012222438	372.806430399984	0	NaN	NaN	NaN	NaN	NaN	198.077281664485	0.999646521813129	20.739718469424	11.5203282609042	9.0003591079117	3.26543150270852	0.00919913625127311	0.000879769070148858	1	1.00000555117334	1319.50917326649	0	17011.49	1	1	1	4	2019-05-24T17:19:26.518	NG_ecoli_LTEE_606_DM25	-500	-866	161.475	DIA_100X_EMPTY_1x1_100ms	1fddf15b-18af-4b81-83df-01ab3562a836	EPI_100X_YFP_1x1_200ms_25sola	EPI_100X_RFP_1x1_200ms_25sola
21	35	9.71438627944831	340	49.2947761198998	323.114705882353	1911.59117647059	7075114	20809.1588235294	55.3738166113516	307.517412243309	2	191299	562.644117647059	244.692012222438	372.806430399984	0	NaN	NaN	NaN	NaN	NaN	341.614820760177	0.921535071048383	35.6103898554213	11.6132827061623	9.3778572281174	2.20546554232463	0.0206181881421896	0.00701596542144927	2	1.00395070293641	2459.65300161709	1	16677.6470588235	1	1	1	4	2019-05-24T17:19:26.518	NG_ecoli_LTEE_606_DM25	-500	-866	161.475	DIA_100X_EMPTY_1x1_100ms	87f27a70-a2d1-4aa9-8ddb-459dff66d27a	EPI_100X_YFP_1x1_200ms_25sola	EPI_100X_RFP_1x1_200ms_25sola
22	24	10.1828789286298	245	42.9616628474033	339.816326530612	177.49387755102	668669	2729.2612244898	55.3738166113516	307.517412243309	2	145029	591.955102040816	244.692012222438	372.806430399984	2	NaN	NaN	NaN	NaN	NaN	235.713044401848	0.992622109555239	24.2653741013724	11.0484887255009	9.24884908713093	2.91430317570269	0.020692085864772	0.00310717342614706	1	1.00030681105099	1630.24268029063	0	17175.6816326531	1	1	1	4	2019-05-24T17:19:26.518	NG_ecoli_LTEE_606_DM25	-500	-866	161.475	DIA_100X_EMPTY_1x1_100ms	b8944282-d49f-4a38-8a66-bc08553e1fe0	EPI_100X_YFP_1x1_200ms_25sola	EPI_100X_RFP_1x1_200ms_25sola
23	22	8.60151086788828	190	36.2567535473978	345.721052631579	1910.64736842105	2148000	11305.2631578947	55.3738166113516	307.517412243309	1	113265	596.131578947368	244.692012222438	372.806430399984	0	NaN	NaN	NaN	NaN	NaN	211.541609508014	0.991438100387533	22.7782140718709	11.2482559930932	9.00860065430034	2.69831340281026	0.00816429473135003	0.00361481663586318	1	1.00032092533652	1451.85826830859	1	17362.7631578947	1	1	1	4	2019-05-24T17:19:26.518	NG_ecoli_LTEE_606_DM25	-500	-866	161.475	DIA_100X_EMPTY_1x1_100ms	91c90b5c-b3e0-4c83-96ae-f10190cb75f1	EPI_100X_YFP_1x1_200ms_25sola	EPI_100X_RFP_1x1_200ms_25sola
24	36	7.87094780068397	284	48.7993604274686	379.542253521127	1442.8838028169	74080	260.845070422535	55.3738166113516	307.517412243309	0	5927605	20871.8485915493	244.692012222438	372.806430399984	3	NaN	NaN	NaN	NaN	NaN	324.205208734503	0.924332902489823	36.3658441063026	10.7876482316883	8.75356655396214	2.11996777782933	0.00654388974260091	0.00249826613182848	1	1.00042213448605	2188.53567385651	0	18216.8838028169	1	1	1	4	2019-05-24T17:19:26.518	NG_ecoli_LTEE_606_DM25	-500	-866	161.475	DIA_100X_EMPTY_1x1_100ms	17d59bc0-2048-4340-a2f7-4d1498d3ab63	EPI_100X_YFP_1x1_200ms_25sola	EPI_100X_RFP_1x1_200ms_25sola
25	24	10.008084702344	241	43.7922123753221	415.174273858921	1704.83817427386	1025908	4256.87966804979	55.3738166113516	307.517412243309	2	99979	414.850622406639	244.692012222438	372.806430399984	0	NaN	NaN	NaN	NaN	NaN	234.870170717663	0.994086745457628	24.0212612608391	11.2082310738214	9.23210455421715	3.0542222933625	0.0100836702332998	0.00504182009724965	1	1.001042425781	1608.0039698971	0	16659.6182572614	1	1	1	4	2019-05-24T17:19:26.518	NG_ecoli_LTEE_606_DM25	-500	-866	161.475	DIA_100X_EMPTY_1x1_100ms	3289f7f4-8652-4477-95b1-47c3aea333e1	EPI_100X_YFP_1x1_200ms_25sola	EPI_100X_RFP_1x1_200ms_25sola
26	27	9.37169383619985	253	47.9779721194075	425.877470355731	1631.395256917	7694483	30412.976284585	55.3738166113516	307.517412243309	2	101346	400.577075098814	244.692012222438	372.806430399984	0	NaN	NaN	NaN	NaN	NaN	259.663207050476	0.979983604863772	27.3543653725005	10.8393475479113	9.25569763493305	2.42681021143441	0.00236675649734374	0.00116586072689274	0	1.00007331063254	1840.49584844676	0	16805.0988142292	1	1	1	4	2019-05-24T17:19:26.518	NG_ecoli_LTEE_606_DM25	-500	-866	161.475	DIA_100X_EMPTY_1x1_100ms	26dcf608-6f34-41b2-94a8-54fe049c0613	EPI_100X_YFP_1x1_200ms_25sola	EPI_100X_RFP_1x1_200ms_25sola
27	36	7.98497462726402	288	47.5017118772415	436.736111111111	1021.86805555556	1744076	6055.81944444444	55.3738166113516	307.517412243309	3	158833	551.503472222222	244.692012222438	372.806430399984	0	NaN	NaN	NaN	NaN	NaN	342.638702700248	0.938321451072616	37.7280653709855	10.7948077543695	8.90068713541811	1.99838149996781	0.0138779296285274	0.00588333695503514	1	1.00328014148314	2347.47777083257	2	17172.0902777778	1	1	1	4	2019-05-24T17:19:26.518	NG_ecoli_LTEE_606_DM25	-500	-866	161.475	DIA_100X_EMPTY_1x1_100ms	26fb2cc0-d415-4423-b4df-4cffc3961576	EPI_100X_YFP_1x1_200ms_25sola	EPI_100X_RFP_1x1_200ms_25sola
28	39	8.86913886937176	346	47.082967683878	445.959537572254	1026.91040462428	3303682	9548.21387283237	55.3738166113516	307.517412243309	2	232582	672.202312138728	244.692012222438	372.806430399984	0	NaN	NaN	NaN	NaN	NaN	378.623110207501	0.940126594004812	39.8032164107301	10.9040560417169	9.23972638327887	2.23421182461652	0.0741506225287998	0.00586025283746968	0	1.00173331426567	2668.86293628199	2	17367.161849711	1	1	1	4	2019-05-24T17:19:26.518	NG_ecoli_LTEE_606_DM25	-500	-866	161.475	DIA_100X_EMPTY_1x1_100ms	9711694f-a445-4063-bfdf-7da6a01ec077	EPI_100X_YFP_1x1_200ms_25sola	EPI_100X_RFP_1x1_200ms_25sola
29	23	9.43912788286738	217	17.5410612282887	459.023041474654	1005.90322580645	2586744	11920.4792626728	55.3738166113516	307.517412243309	2	95607	440.585253456221	244.692012222438	372.806430399984	0	NaN	NaN	NaN	NaN	NaN	220.051594539675	0.993318838801768	22.8290860316965	11.4587411501526	9.04370549114838	3.22616715025844	0.049811239353656	0.00622865635498125	1	1.00073898886818	1466.46339978765	2	17855.8847926267	1	1	1	4	2019-05-24T17:19:26.518	NG_ecoli_LTEE_606_DM25	-500	-866	161.475	DIA_100X_EMPTY_1x1_100ms	87e31fe6-6cdf-444a-b85c-f4c905d33cf7	EPI_100X_YFP_1x1_200ms_25sola	EPI_100X_RFP_1x1_200ms_25sola
30	20	10.6654362445682	214	-8.07839939297366	481.696261682243	755.785046728972	5067407	23679.4719626168	55.3738166113516	307.517412243309	2	81658	381.579439252336	244.692012222438	372.806430399984	0	NaN	NaN	NaN	NaN	NaN	207.769080832288	0.999691287956203	20.3863840188247	12.1010749955552	9.86504391137355	3.08897429215849	0.0015860028354625	0.000696511129940104	1	1.0000088090485	1558.21767970019	0	16389.6261682243	1	1	1	4	2019-05-24T17:19:26.518	NG_ecoli_LTEE_606_DM25	-500	-866	161.475	DIA_100X_EMPTY_1x1_100ms	998301cd-b370-4433-9000-a3d045a95dde	EPI_100X_YFP_1x1_200ms_25sola	EPI_100X_RFP_1x1_200ms_25sola
31	26	9.3466603560663	243	43.5408551676628	486.144032921811	262.460905349794	2044702	8414.41152263375	55.3738166113516	307.517412243309	1	161161	663.213991769547	244.692012222438	372.806430399984	1	NaN	NaN	NaN	NaN	NaN	250.88636711521	0.971834425478458	26.6553945204464	11.0737131253044	9.13872815969593	2.49409333349778	0.0180671903688443	0.00968222507406995	0	1.0046166354573	1748.42301334254	0	17101.9958847737	1	1	1	4	2019-05-24T17:19:26.518	NG_ecoli_LTEE_606_DM25	-500	-866	161.475	DIA_100X_EMPTY_1x1_100ms	90e7f999-f3a4-4f6f-8fbe-cb82035fff9a	EPI_100X_YFP_1x1_200ms_25sola	EPI_100X_RFP_1x1_200ms_25sola
32	31	9.88218232437875	307	46.546242908794	500.4332247557	715.560260586319	2316560	7545.79804560261	55.3738166113516	307.517412243309	2	122308	398.397394136808	244.692012222438	372.806430399984	0	NaN	NaN	NaN	NaN	NaN	296.548416083945	0.963039466075351	31.073310690989	10.9659131915796	9.28156457555404	2.39389429667254	0.0182474718129076	0.0101023923781034	1	1.00681694346271	2102.4215039259	0	16687.7426710098	1	1	1	4	2019-05-24T17:19:26.518	NG_ecoli_LTEE_606_DM25	-500	-866	161.475	DIA_100X_EMPTY_1x1_100ms	c793b239-4268-48fd-acd9-49c7020649bf	EPI_100X_YFP_1x1_200ms_25sola	EPI_100X_RFP_1x1_200ms_25sola
33	40	9.6858617487617	388	48.7845700470954	537.84793814433	1280.28350515464	2927952	7546.26804123711	55.3738166113516	307.517412243309	5	163719	421.95618556701	244.692012222438	372.806430399984	0	NaN	NaN	NaN	NaN	NaN	385.124926482657	0.923439472047862	41.0398507132693	10.5457718066472	9.18227616010281	2.06256217166729	0.0186393760940332	0.00814717997808318	2	1.00781319637569	2717.66770819583	0	16683.8737113402	1	1	1	4	2019-05-24T17:19:26.518	NG_ecoli_LTEE_606_DM25	-500	-866	161.475	DIA_100X_EMPTY_1x1_100ms	2e2d3267-0fca-4df3-aaed-63e77c82a825	EPI_100X_YFP_1x1_200ms_25sola	EPI_100X_RFP_1x1_200ms_25sola
34	33	9.25431174568621	306	48.4735407352131	560.415032679739	915.797385620915	1129080	3689.80392156863	55.3738166113516	307.517412243309	2	109271	357.09477124183	244.692012222438	372.806430399984	0	NaN	NaN	NaN	NaN	NaN	316.115912075345	0.951924491837399	33.8700187957748	10.7309735753168	9.15615604431097	2.15366361788365	0.0147028362156779	0.00627311472161731	1	1.00334248904219	2230.13775498647	0	16909.4281045752	1	1	1	4	2019-05-24T17:19:26.518	NG_ecoli_LTEE_606_DM25	-500	-866	161.475	DIA_100X_EMPTY_1x1_100ms	d77b5f46-9c93-4d23-9a10-9fb1ca7e6d8a	EPI_100X_YFP_1x1_200ms_25sola	EPI_100X_RFP_1x1_200ms_25sola
35	39	9.39235302749688	367	49.2769111747745	592.147138964578	664.861035422343	1413503	3851.5068119891	55.3738166113516	307.517412243309	4	169253	461.179836512262	244.692012222438	372.806430399984	0	NaN	NaN	NaN	NaN	NaN	363.422003669306	0.953463208223091	39.0176730637808	10.5848881778176	9.08863054896051	2.13586803274655	0.00911296461883257	0.00317699162729048	2	1.00105408093778	2531.3263870938	0	16586.1471389646	1	1	1	4	2019-05-24T17:19:26.518	NG_ecoli_LTEE_606_DM25	-500	-866	161.475	DIA_100X_EMPTY_1x1_100ms	9ed2ba0c-69c3-4c1f-a233-b0c42be8e73e	EPI_100X_YFP_1x1_200ms_25sola	EPI_100X_RFP_1x1_200ms_25sola
36	26	8.63455245467892	231	44.2269416825597	595.731601731602	1210.98268398268	1730764	7492.48484848485	55.3738166113516	307.517412243309	2	109680	474.805194805195	244.692012222438	372.806430399984	0	NaN	NaN	NaN	NaN	NaN	258.578598827804	0.968716837450341	27.0814363407819	11.4962106378185	9.27245626499379	2.58329027262193	0.0239414309752396	0.0121786367683317	0	1.00777387730637	1828.73662667649	1	16848.1688311688	1	1	1	4	2019-05-24T17:19:26.518	NG_ecoli_LTEE_606_DM25	-500	-866	161.475	DIA_100X_EMPTY_1x1_100ms	fa8acaf5-b960-4fb3-9055-6b1b90bb98b5	EPI_100X_YFP_1x1_200ms_25sola	EPI_100X_RFP_1x1_200ms_25sola
37	23	8.78720725845525	203	39.2122729527045	589.285714285714	220.320197044335	948661	4673.20689655172	55.3738166113516	307.517412243309	2	112023	551.837438423645	244.692012222438	372.806430399984	3	NaN	NaN	NaN	NaN	NaN	217.000881766491	0.999848554687599	23.444699968339	10.7789551986943	9.0108998428723	2.65650823725786	0.000845890688589442	0.000368867621878637	2	1.0000013705153	1495.10221742374	0	17648.3004926108	1	1	1	4	2019-05-24T17:19:26.518	NG_ecoli_LTEE_606_DM25	-500	-866	161.475	DIA_100X_EMPTY_1x1_100ms	d48c9563-b81e-4cec-ad44-ad30bc8fe03e	EPI_100X_YFP_1x1_200ms_25sola	EPI_100X_RFP_1x1_200ms_25sola
38	36	8.72196929025697	314	45.150782870879	609.372611464968	1202.06369426752	3643376	11603.1082802548	55.3738166113516	307.517412243309	2	213295	679.283439490446	244.692012222438	372.806430399984	1	NaN	NaN	NaN	NaN	NaN	340.127495322817	0.939929257047499	36.9298722628906	10.594793719032	9.05687835799762	2.00673888975891	0.0103665191242939	0.00545124486173948	0	1.00270380459931	2379.16606370321	1	17109.2675159236	1	1	1	4	2019-05-24T17:19:26.518	NG_ecoli_LTEE_606_DM25	-500	-866	161.475	DIA_100X_EMPTY_1x1_100ms	2832f20c-575d-4f67-9f84-0b8f4deac146	EPI_100X_YFP_1x1_200ms_25sola	EPI_100X_RFP_1x1_200ms_25sola
39	23	8.70864613339492	201	43.7595632053169	617.796019900498	1403.23880597015	2418699	12033.328358209	55.3738166113516	307.517412243309	2	73597	366.154228855721	244.692012222438	372.806430399984	0	NaN	NaN	NaN	NaN	NaN	219.103854279214	0.991218169675173	23.4543709885933	10.7140016183236	8.9539151288183	2.71175069608665	0.00836401859572301	0.00386143566534199	1	1.00058169984047	1476.86098866693	0	17163.3333333333	1	1	1	4	2019-05-24T17:19:26.518	NG_ecoli_LTEE_606_DM25	-500	-866	161.475	DIA_100X_EMPTY_1x1_100ms	c8fa1619-f470-41a9-87dc-cc3179835639	EPI_100X_YFP_1x1_200ms_25sola	EPI_100X_RFP_1x1_200ms_25sola
40	33	9.2119871364745	305	40.2691717579067	642.386885245902	98.9803278688525	1444532	4736.17049180328	55.3738166113516	307.517412243309	3	1757410	5762	244.692012222438	372.806430399984	2	NaN	NaN	NaN	NaN	NaN	320.714502342288	0.943428017800525	33.2053414290215	11.1963977904906	9.43945522894993	2.29665829312296	0.0167619807008512	0.00751461232117674	0	1.00454138900783	2323.76225660711	2	17801.0163934426	1	1	1	4	2019-05-24T17:19:26.518	NG_ecoli_LTEE_606_DM25	-500	-866	161.475	DIA_100X_EMPTY_1x1_100ms	ea0fed38-ee0e-4018-84f6-cb3d181fbb96	EPI_100X_YFP_1x1_200ms_25sola	EPI_100X_RFP_1x1_200ms_25sola
41	25	8.02827529186053	201	43.9800677236245	639.990049751244	86.9452736318408	793768	3949.09452736318	55.3738166113516	307.517412243309	2	315379	1569.04975124378	244.692012222438	372.806430399984	4	NaN	NaN	NaN	NaN	NaN	233.486420286068	0.990547112689206	25.2609047907375	10.6487776566027	8.83228034688156	2.75698860609294	0.0192975839114064	0.0106763853689291	0	1.00484660160423	1547.69177494434	1	17748.2338308458	1	1	1	4	2019-05-24T17:19:26.518	NG_ecoli_LTEE_606_DM25	-500	-866	161.475	DIA_100X_EMPTY_1x1_100ms	a200d16a-b585-4505-bf1a-a4d5425de6d0	EPI_100X_YFP_1x1_200ms_25sola	EPI_100X_RFP_1x1_200ms_25sola
42	20	6.50230251406535	131	-49.7313040486917	652.854961832061	103.267175572519	113178	863.954198473282	55.3738166113516	307.517412243309	0	4081360	31155.4198473282	244.692012222438	372.806430399984	2	NaN	NaN	NaN	NaN	NaN	175.471436055333	0.999350731197294	19.9312757880854	11.2012722672638	8.35518336824834	3.13388894906093	0.00244088437656678	0.00103690515833747	1	1.00001542336661	1092.79060131331	1	20194.572519084	1	1	1	4	2019-05-24T17:19:26.518	NG_ecoli_LTEE_606_DM25	-500	-866	161.475	DIA_100X_EMPTY_1x1_100ms	de73460c-d199-4d8c-8c6c-11c0e7cc5aac	EPI_100X_YFP_1x1_200ms_25sola	EPI_100X_RFP_1x1_200ms_25sola
43	29	8.10417711080296	235	48.2330142309693	675.485106382979	1567.81276595745	1323622	5632.43404255319	55.3738166113516	307.517412243309	2	119168	507.097872340426	244.692012222438	372.806430399984	0	NaN	NaN	NaN	NaN	NaN	268.814187452388	0.960870411219986	29.2425828725315	10.8042252260797	8.97289986199885	2.31021820622467	0.0105716026855892	0.00473679697297083	1	1.0003667413214	1849.14621455964	1	17382.2425531915	1	1	1	4	2019-05-24T17:19:26.518	NG_ecoli_LTEE_606_DM25	-500	-866	161.475	DIA_100X_EMPTY_1x1_100ms	521b7cd9-9247-4377-bb8b-022babb2c036	EPI_100X_YFP_1x1_200ms_25sola	EPI_100X_RFP_1x1_200ms_25sola
44	41	9.33672084489466	383	49.4878809868276	683.851174934726	1475.23759791123	3133648	8181.84856396867	55.3738166113516	307.517412243309	2	146773	383.219321148825	244.692012222438	372.806430399984	0	NaN	NaN	NaN	NaN	NaN	386.532928656646	0.947777644419029	40.8728204742215	10.7263822198385	9.19951089748616	2.15700814289906	0.158764393666444	0.00627720679142026	1	1.00055022771296	2716.77683483293	0	17028.6031331593	1	1	1	4	2019-05-24T17:19:26.518	NG_ecoli_LTEE_606_DM25	-500	-866	161.475	DIA_100X_EMPTY_1x1_100ms	f03ff64b-3650-46f1-b4c2-ab2778d7b8a9	EPI_100X_YFP_1x1_200ms_25sola	EPI_100X_RFP_1x1_200ms_25sola
45	21	8.84841618100295	186	1.73979947550191	682.838709677419	1581.90860215054	3341238	17963.6451612903	55.3738166113516	307.517412243309	2	77934	419	244.692012222438	372.806430399984	0	NaN	NaN	NaN	NaN	NaN	198.987021507179	0.99937466740593	20.7525915802784	11.5061627626528	9.27484337620779	2.94668167666515	0.0107320839907919	0.00496652017691122	1	1.00075862709422	1402.08837761057	1	16728.7849462366	1	1	1	4	2019-05-24T17:19:26.518	NG_ecoli_LTEE_606_DM25	-500	-866	161.475	DIA_100X_EMPTY_1x1_100ms	9e4b8697-78d5-4755-b1b7-17334be94538	EPI_100X_YFP_1x1_200ms_25sola	EPI_100X_RFP_1x1_200ms_25sola
46	23	8.99791682706955	207	25.1417482718835	686.429951690821	857.787439613527	931157	4498.34299516908	55.3738166113516	307.517412243309	1	70741	341.743961352657	244.692012222438	372.806430399984	0	NaN	NaN	NaN	NaN	NaN	221.945332133028	0.998004906629479	23.1779330558135	11.32057438868	9.26077307993655	2.85647689505904	0.00789547824431636	0.00362352485754074	1	1.00053197488688	1561.20189892326	1	16579.884057971	1	1	1	4	2019-05-24T17:19:26.518	NG_ecoli_LTEE_606_DM25	-500	-866	161.475	DIA_100X_EMPTY_1x1_100ms	7bdecd1e-3c19-4876-ba42-e1f5c05f6e2a	EPI_100X_YFP_1x1_200ms_25sola	EPI_100X_RFP_1x1_200ms_25sola
47	28	9.42947334998678	264	47.7552453954438	695.212121212121	786.859848484848	1363069	5163.14015151515	55.3738166113516	307.517412243309	2	111057	420.670454545455	244.692012222438	372.806430399984	0	NaN	NaN	NaN	NaN	NaN	266.17120895216	0.980610802361909	27.9032426103527	10.9554443914849	9.1798088196315	2.69009389715878	0.0130494695153224	0.0069386919725856	0	1.00248982632225	1846.76582731113	0	16817.8560606061	1	1	1	4	2019-05-24T17:19:26.518	NG_ecoli_LTEE_606_DM25	-500	-866	161.475	DIA_100X_EMPTY_1x1_100ms	b0f6a807-21dd-4d5c-88e2-2d09df54cb0c	EPI_100X_YFP_1x1_200ms_25sola	EPI_100X_RFP_1x1_200ms_25sola
48	24	9.12379918690658	219	26.1535859702712	699.931506849315	860.013698630137	3862673	17637.7762557078	55.3738166113516	307.517412243309	3	65912	300.96803652968	244.692012222438	372.806430399984	0	NaN	NaN	NaN	NaN	NaN	232.353268265408	0.993248396601681	24.3589147758917	11.1818366590192	9.15490249179092	2.82448444583514	0.0148679549724294	0.00648472567935612	1	1.00173651533123	1603.44941442322	1	16761.6438356164	1	1	1	4	2019-05-24T17:19:26.518	NG_ecoli_LTEE_606_DM25	-500	-866	161.475	DIA_100X_EMPTY_1x1_100ms	61b6addf-f526-4140-b4db-d406ae3222a6	EPI_100X_YFP_1x1_200ms_25sola	EPI_100X_RFP_1x1_200ms_25sola
49	25	10.3151328374936	258	46.1735609474708	742.833333333333	1493.45736434109	6349872	24611.9069767442	55.3738166113516	307.517412243309	2	87847	340.492248062016	244.692012222438	372.806430399984	0	NaN	NaN	NaN	NaN	NaN	243.090243508085	0.996168028707637	24.4628367139382	11.5666952909741	9.50981239583189	3.06621145398468	0.0330947101201518	0.00126613234632605	2	1.00000678784305	1737.56314720361	0	16249.9728682171	1	1	1	4	2019-05-24T17:19:26.518	NG_ecoli_LTEE_606_DM25	-500	-866	161.475	DIA_100X_EMPTY_1x1_100ms	751bc342-713f-4fb7-8965-94eba2dcc755	EPI_100X_YFP_1x1_200ms_25sola	EPI_100X_RFP_1x1_200ms_25sola
50	24	9.61977615728589	231	23.1589440302713	744.645021645022	1824.71861471861	1002617	4340.33333333333	55.3738166113516	307.517412243309	3	93502	404.770562770563	244.692012222438	372.806430399984	0	NaN	NaN	NaN	NaN	NaN	226.710564891571	0.996326531642954	24.1161017565212	10.9898517029133	9.0622121473015	2.76932864591633	0.00693442578923124	0.00348051989416551	1	1.00050025458886	1555.48360777778	0	17186.5238095238	1	1	1	4	2019-05-24T17:19:26.518	NG_ecoli_LTEE_606_DM25	-500	-866	161.475	DIA_100X_EMPTY_1x1_100ms	f03cdeb5-4378-49b2-a330-f212321c07b8	EPI_100X_YFP_1x1_200ms_25sola	EPI_100X_RFP_1x1_200ms_25sola
51	33	9.48042627002902	313	49.0444794078677	768.428115015974	1874.26198083067	2585197	8259.41533546326	55.3738166113516	307.517412243309	2	169775	542.41214057508	244.692012222438	372.806430399984	0	NaN	NaN	NaN	NaN	NaN	307.76282257834	0.959603374387244	32.5917974800172	10.8721519177489	9.18878048504527	2.31716280431829	0.0122408900954133	0.0050402577841564	2	1.002146979543	2161.294496493	0	16846.0319488818	1	1	1	4	2019-05-24T17:19:26.518	NG_ecoli_LTEE_606_DM25	-500	-866	161.475	DIA_100X_EMPTY_1x1_100ms	df01e1b9-0282-4fa5-be9b-f41627999941	EPI_100X_YFP_1x1_200ms_25sola	EPI_100X_RFP_1x1_200ms_25sola
52	27	9.63112516301753	261	47.3395397058622	781.919540229885	28.8965517241379	4082976	15643.5862068966	55.3738166113516	307.517412243309	2	80758	309.417624521073	244.692012222438	372.806430399984	0	NaN	NaN	NaN	NaN	NaN	256.538549021997	0.987281194905344	26.9604617217607	10.9244443169944	9.30596870882613	2.50875061660294	0.00431674784783018	0.00197615894219817	1	1.00008061762124	1833.75108051077	0	17261.0536398467	1	1	1	4	2019-05-24T17:19:26.518	NG_ecoli_LTEE_606_DM25	-500	-866	161.475	DIA_100X_EMPTY_1x1_100ms	7930148d-fbb7-4e72-947d-6b2590d573c3	EPI_100X_YFP_1x1_200ms_25sola	EPI_100X_RFP_1x1_200ms_25sola
53	26	10.6993870450494	279	44.8647203060238	805.792114695341	146.974910394265	1732433	6209.43727598566	55.3738166113516	307.517412243309	2	136890	490.645161290323	244.692012222438	372.806430399984	0	NaN	NaN	NaN	NaN	NaN	260.818748977559	0.995260791329957	26.170013022302	11.3752243253038	9.66244757064414	2.73960477769545	0.00698176432348685	0.00360853970749556	0	1.00063436081825	1918.96971560764	0	16372.3655913978	1	1	1	4	2019-05-24T17:19:26.518	NG_ecoli_LTEE_606_DM25	-500	-866	161.475	DIA_100X_EMPTY_1x1_100ms	a2c30dcb-975b-4724-a051-c514c84ff0cf	EPI_100X_YFP_1x1_200ms_25sola	EPI_100X_RFP_1x1_200ms_25sola
54	24	9.23447992845067	222	43.3440847620151	824.288288288288	1320.35585585586	44985	202.635135135135	55.3738166113516	307.517412243309	0	5969977	26891.7882882883	244.692012222438	372.806430399984	2	NaN	NaN	NaN	NaN	NaN	245.080113417416	0.952888762805438	25.0073464275948	11.5196609064738	9.43948223406924	2.68998406413234	0.00273715121594538	0.00152305539185347	1	1.00002452567665	1750.06362722096	0	17716.7432432432	1	1	1	4	2019-05-24T17:19:26.518	NG_ecoli_LTEE_606_DM25	-500	-866	161.475	DIA_100X_EMPTY_1x1_100ms	aa628f7c-c35b-4157-bee2-4345f3a3765d	EPI_100X_YFP_1x1_200ms_25sola	EPI_100X_RFP_1x1_200ms_25sola
55	30	8.99426282307283	271	48.0872055468074	826.667896678967	1604.49815498155	964838	3560.28782287823	55.3738166113516	307.517412243309	3	170282	628.346863468635	244.692012222438	372.806430399984	2	NaN	NaN	NaN	NaN	NaN	274.474775109637	0.970000015879294	29.646588006971	10.6326019233527	9.01194603682167	2.31677297701666	0.0141553256374782	0.00750313625183917	0	1.00322314677402	1891.04456855377	0	16925.741697417	1	1	1	4	2019-05-24T17:19:26.518	NG_ecoli_LTEE_606_DM25	-500	-866	161.475	DIA_100X_EMPTY_1x1_100ms	f44750aa-b312-4d1e-b5bc-7e5585377389	EPI_100X_YFP_1x1_200ms_25sola	EPI_100X_RFP_1x1_200ms_25sola
56	31	9.57987051493524	297	49.0826011954053	862.585858585859	1115.0101010101	2094972	7053.77777777778	55.3738166113516	307.517412243309	2	107807	362.986531986532	244.692012222438	372.806430399984	0	NaN	NaN	NaN	NaN	NaN	294.584451642993	0.97203986004547	30.8391374976656	10.9920787289818	9.19844158134021	2.58825064495471	0.00881657569355808	0.00379485018298778	1	1.0009487585989	2049.37112910389	0	16790.2794612795	1	1	1	4	2019-05-24T17:19:26.518	NG_ecoli_LTEE_606_DM25	-500	-866	161.475	DIA_100X_EMPTY_1x1_100ms	1fa7b767-3eb9-4115-a2be-d315158db1a0	EPI_100X_YFP_1x1_200ms_25sola	EPI_100X_RFP_1x1_200ms_25sola
57	45	8.7768306063833	395	49.3080940927034	892.015189873418	860.526582278481	2378017	6020.29620253165	55.3738166113516	307.517412243309	4	154077	390.06835443038	244.692012222438	372.806430399984	0	NaN	NaN	NaN	NaN	NaN	407.022067693627	0.940407662384638	44.520987083056	10.3237537940737	8.94272903031194	1.94125574446335	0.00517129051239989	0.00211616006551046	1	1.00065825093319	2796.37112580471	0	16910.5443037975	1	1	1	4	2019-05-24T17:19:26.518	NG_ecoli_LTEE_606_DM25	-500	-866	161.475	DIA_100X_EMPTY_1x1_100ms	bfb2fa35-f40f-4666-9870-10b90f0eddda	EPI_100X_YFP_1x1_200ms_25sola	EPI_100X_RFP_1x1_200ms_25sola
58	35	9.58795277983421	336	48.9621606464926	929.943452380952	992.696428571429	2738628	8150.67857142857	55.3738166113516	307.517412243309	3	129375	385.044642857143	244.692012222438	372.806430399984	0	NaN	NaN	NaN	NaN	NaN	328.315562649306	0.962097976999111	35.3357137739825	10.6868592097677	9.11212526185354	2.11541437202397	0.0095077255867614	0.00449504415769295	1	1.00053235489942	2304.32171378866	0	16530.8898809524	1	1	1	4	2019-05-24T17:19:26.518	NG_ecoli_LTEE_606_DM25	-500	-866	161.475	DIA_100X_EMPTY_1x1_100ms	87b49be5-dd88-47de-8e3c-7ca1746e3391	EPI_100X_YFP_1x1_200ms_25sola	EPI_100X_RFP_1x1_200ms_25sola
59	39	9.71020813309945	379	49.3734897840415	955.477572559367	1600.36411609499	3020380	7969.34036939314	55.3738166113516	307.517412243309	2	142661	376.414248021108	244.692012222438	372.806430399984	0	NaN	NaN	NaN	NaN	NaN	369.45774797995	0.954098841354574	39.6122125379679	10.5135086330833	9.11867414610381	2.04334359409444	0.0069612514218509	0.00273246483037058	0	1.00078742461686	2586.91628677105	0	17118.110817942	1	1	1	4	2019-05-24T17:19:26.518	NG_ecoli_LTEE_606_DM25	-500	-866	161.475	DIA_100X_EMPTY_1x1_100ms	ed95e34e-206e-42fe-afe8-35c752fdf4ea	EPI_100X_YFP_1x1_200ms_25sola	EPI_100X_RFP_1x1_200ms_25sola
60	24	9.40657726897583	226	43.1664868022199	963.606194690266	1275.8185840708	1436049	6354.19911504425	55.3738166113516	307.517412243309	2	96106	425.247787610619	244.692012222438	372.806430399984	0	NaN	NaN	NaN	NaN	NaN	227.096972915213	0.992051831282033	23.8763366687011	11.0976493463286	9.0990879916105	2.87092615334841	0.0124504678457729	0.00644255440693243	0	1.00170042414447	1552.5775608654	0	16813.5088495575	1	1	1	4	2019-05-24T17:19:26.518	NG_ecoli_LTEE_606_DM25	-500	-866	161.475	DIA_100X_EMPTY_1x1_100ms	c2e68b64-8ba4-4844-9986-99a5a62f9b16	EPI_100X_YFP_1x1_200ms_25sola	EPI_100X_RFP_1x1_200ms_25sola
61	35	9.51856601278374	335	47.0543533726212	970.376119402985	985.319402985075	1864288	5565.03880597015	55.3738166113516	307.517412243309	3	141171	421.405970149254	244.692012222438	372.806430399984	0	NaN	NaN	NaN	NaN	NaN	343.809513482756	0.947883930761444	36.7103342472363	10.9684562079844	9.16999599653703	2.13334283420806	0.00793573124106824	0.00312450065888834	2	1.00092385448683	2424.46831222437	0	17261.6179104478	1	1	1	4	2019-05-24T17:19:26.518	NG_ecoli_LTEE_606_DM25	-500	-866	161.475	DIA_100X_EMPTY_1x1_100ms	04b8fc59-f1bf-4434-ac44-0df678fb628f	EPI_100X_YFP_1x1_200ms_25sola	EPI_100X_RFP_1x1_200ms_25sola
62	36	9.55247868095583	345	47.9425612747604	1002.92173913043	1440.82898550725	2541356	7366.24927536232	55.3738166113516	307.517412243309	2	1529533	4433.42898550725	244.692012222438	372.806430399984	2	NaN	NaN	NaN	NaN	NaN	362.345480191146	0.888254755355676	37.6285781092502	11.0588939913694	9.33515113297753	2.25930853854404	0.0305567211193732	0.0205960153516226	0	1.03760228245512	2575.4338287903	3	17117.4202898551	1	1	1	4	2019-05-24T17:19:26.518	NG_ecoli_LTEE_606_DM25	-500	-866	161.475	DIA_100X_EMPTY_1x1_100ms	a57873ef-edb7-4afd-bc53-c3e1dd344d58	EPI_100X_YFP_1x1_200ms_25sola	EPI_100X_RFP_1x1_200ms_25sola
63	17	7.95452111324677	136	-48.6640206159415	997.345588235294	1423.69117647059	194127	1427.40441176471	55.3738166113516	307.517412243309	0	4231963	31117.375	244.692012222438	372.806430399984	0	NaN	NaN	NaN	NaN	NaN	165.512781377038	0.999752148668643	17.7867558553799	11.6992808579371	8.94301218501292	3.1424050337109	0.0060815406330343	0.00336399968146362	0	1.00024086521232	1117.26005078826	2	17437.3088235294	1	1	1	4	2019-05-24T17:19:26.518	NG_ecoli_LTEE_606_DM25	-500	-866	161.475	DIA_100X_EMPTY_1x1_100ms	10506758-b354-4179-8708-924880bdc79a	EPI_100X_YFP_1x1_200ms_25sola	EPI_100X_RFP_1x1_200ms_25sola
64	23	10.2662817833687	236	37.4600731221033	1005.53813559322	734.025423728814	5872742	24884.5	55.3738166113516	307.517412243309	1	304702	1291.11016949153	244.692012222438	372.806430399984	2	NaN	NaN	NaN	NaN	NaN	226.15591703802	0.987724421710457	22.3839859668361	12.3808053469145	9.63120216846469	3.09731000106634	0.0477648130351378	0.00530433226073442	0	1.00065475688916	1630.75344516719	1	16655.4194915254	1	1	1	4	2019-05-24T17:19:26.518	NG_ecoli_LTEE_606_DM25	-500	-866	161.475	DIA_100X_EMPTY_1x1_100ms	93db4167-7012-4c88-9c15-a1031f620c0a	EPI_100X_YFP_1x1_200ms_25sola	EPI_100X_RFP_1x1_200ms_25sola
65	41	8.51899684223586	350	48.6936329251132	1016.61142857143	1463.05428571429	2685724	7673.49714285714	55.3738166113516	307.517412243309	4	188737	539.248571428571	244.692012222438	372.806430399984	0	NaN	NaN	NaN	NaN	NaN	379.741595825786	0.931073578265524	42.0812972580437	10.4712216036186	8.83818784916827	2.0156081993172	0.0149754614614036	0.00522491292665153	2	1.00188686748097	2581.69810967654	1	17674.4	1	1	1	4	2019-05-24T17:19:26.518	NG_ecoli_LTEE_606_DM25	-500	-866	161.475	DIA_100X_EMPTY_1x1_100ms	67b9c86b-f174-4f94-b470-dc5dc630f8c8	EPI_100X_YFP_1x1_200ms_25sola	EPI_100X_RFP_1x1_200ms_25sola
66	43	9.24436879406039	398	49.3531177218784	1015.99246231156	794.231155778895	1662446	4177	55.3738166113516	307.517412243309	4	221391	556.258793969849	244.692012222438	372.806430399984	0	NaN	NaN	NaN	NaN	NaN	405.700883394666	0.913043057263324	43.3859932475123	10.5676970400363	9.12789143160797	2.05959427177643	0.0240638964650488	0.00860940359133917	1	1.0099647212829	2839.09782802343	1	17404.9070351759	1	1	1	4	2019-05-24T17:19:26.518	NG_ecoli_LTEE_606_DM25	-500	-866	161.475	DIA_100X_EMPTY_1x1_100ms	fe158590-3910-4d08-86e6-163887f83b5d	EPI_100X_YFP_1x1_200ms_25sola	EPI_100X_RFP_1x1_200ms_25sola
67	13	6.8426899512304	91	-49.9989080834465	1010.1978021978	1433.07692307692	213370	2344.72527472527	55.3738166113516	307.517412243309	0	2877986	31626.2197802198	244.692012222438	372.806430399984	1	NaN	NaN	NaN	NaN	NaN	138.780463402189	0.999737227879183	15.2004514720668	11.586532835154	8.67197950700335	3.26319442348858	0.0039223642109606	0.00219762349229425	0	1.00007466296847	897.806725487048	2	18462.4175824176	1	1	1	4	2019-05-24T17:19:26.518	NG_ecoli_LTEE_606_DM25	-500	-866	161.475	DIA_100X_EMPTY_1x1_100ms	835ea3c9-8fa5-4fb7-bac3-483a8f6336ff	EPI_100X_YFP_1x1_200ms_25sola	EPI_100X_RFP_1x1_200ms_25sola
68	24	8.77225120409696	211	44.2061232488811	1016.71563981043	676.862559241706	930146	4408.27488151659	55.3738166113516	307.517412243309	2	140195	664.431279620853	244.692012222438	372.806430399984	2	NaN	NaN	NaN	NaN	NaN	223.090856805939	0.996367904079905	23.975687512945	10.824022065892	9.07311595935762	2.56705375851822	0.00224855776709825	0.00130072950032087	0	1.0000639589124	1550.15053252844	0	17071.9099526066	1	1	1	4	2019-05-24T17:19:26.518	NG_ecoli_LTEE_606_DM25	-500	-866	161.475	DIA_100X_EMPTY_1x1_100ms	6bc6ec3a-61ea-47e9-b0e9-1549532b7271	EPI_100X_YFP_1x1_200ms_25sola	EPI_100X_RFP_1x1_200ms_25sola
69	30	8.36117332933151	251	48.6114655144732	1013.0796812749	776.545816733068	2077572	8277.17928286853	55.3738166113516	307.517412243309	3	130205	518.745019920319	244.692012222438	372.806430399984	0	NaN	NaN	NaN	NaN	NaN	278.863352060288	0.974990110709919	30.5268603281517	10.4085500151117	8.84885441067594	2.39450252297733	0.00831120692694972	0.00456089798972278	0	1.00132096905181	1877.35377600915	1	17072.0756972112	1	1	1	4	2019-05-24T17:19:26.518	NG_ecoli_LTEE_606_DM25	-500	-866	161.475	DIA_100X_EMPTY_1x1_100ms	10bd5278-c6f8-4da7-b6bb-f461ab172169	EPI_100X_YFP_1x1_200ms_25sola	EPI_100X_RFP_1x1_200ms_25sola
70	28	8.94748130330122	251	45.0435283750144	1024.39043824701	721.701195219124	507202	2020.72509960159	55.3738166113516	307.517412243309	4	6610410	26336.2948207171	244.692012222438	372.806430399984	1	NaN	NaN	NaN	NaN	NaN	278.053385236401	0.953436452648583	29.8009525491091	10.9079108045746	9.11672933899105	2.28931134563525	0.0134744304833471	0.00620462797371118	2	1.00258059804496	1945.35179618887	1	17057.9163346614	1	1	1	4	2019-05-24T17:19:26.518	NG_ecoli_LTEE_606_DM25	-500	-866	161.475	DIA_100X_EMPTY_1x1_100ms	c1f67a94-3af0-4354-82a3-728b8d45c70e	EPI_100X_YFP_1x1_200ms_25sola	EPI_100X_RFP_1x1_200ms_25sola
71	38	7.34131835831728	279	46.1381854437111	1020.84229390681	1756.42652329749	76076	272.673835125448	55.3738166113516	307.517412243309	0	5302013	19003.6308243728	244.692012222438	372.806430399984	2	NaN	NaN	NaN	NaN	NaN	356.333167952152	0.820909482947864	40.0400076870203	11.5032621872134	8.70154857249399	2.21911466416394	0.0211052269604308	0.00872765706190119	1	1.00860081992494	2381.09723724421	0	19152.9749103943	1	1	1	4	2019-05-24T17:19:26.518	NG_ecoli_LTEE_606_DM25	-500	-866	161.475	DIA_100X_EMPTY_1x1_100ms	da455c54-ee23-458f-9e8a-953d519cbaf1	EPI_100X_YFP_1x1_200ms_25sola	EPI_100X_RFP_1x1_200ms_25sola
72	41	9.36859289971166	384	49.5040593066278	1041.06770833333	659.614583333333	2287446	5956.890625	55.3738166113516	307.517412243309	2	150293	391.388020833333	244.692012222438	372.806430399984	0	NaN	NaN	NaN	NaN	NaN	391.34720748139	0.945795659610608	41.566930631895	10.8144080952243	9.20754257833903	2.07378491452284	0.00602719112315515	0.00246597183531205	1	1.00019663115202	2767.74012376648	0	17022.3098958333	1	1	1	4	2019-05-24T17:19:26.518	NG_ecoli_LTEE_606_DM25	-500	-866	161.475	DIA_100X_EMPTY_1x1_100ms	452650c8-7abc-4b72-8e88-40e6489bdd27	EPI_100X_YFP_1x1_200ms_25sola	EPI_100X_RFP_1x1_200ms_25sola
73	36	9.66719689262168	348	47.670458434	1060.78448275862	1250.56896551724	4209916	12097.4597701149	55.3738166113516	307.517412243309	3	170283	489.318965517241	244.692012222438	372.806430399984	0	NaN	NaN	NaN	NaN	NaN	359.60151224736	0.940613124366959	36.9092987824656	11.3407999091445	9.49654078854771	2.30161168972421	0.0104945652078968	0.00536855060114932	2	1.00030634741702	2614.3067942176	1	17088.7413793103	1	1	1	4	2019-05-24T17:19:26.518	NG_ecoli_LTEE_606_DM25	-500	-866	161.475	DIA_100X_EMPTY_1x1_100ms	875053a1-4292-4992-9030-2e7aec7696f4	EPI_100X_YFP_1x1_200ms_25sola	EPI_100X_RFP_1x1_200ms_25sola
74	30	8.71447075643491	262	37.5399551852417	1062.26717557252	1239.80534351145	9211141	35157.0267175573	55.3738166113516	307.517412243309	2	122991	469.431297709924	244.692012222438	372.806430399984	0	NaN	NaN	NaN	NaN	NaN	294.387795401257	0.976951751049575	31.2189451734016	10.5685336039981	9.20071604952549	2.31165316699861	0.00822924732607788	0.00333077154790865	1	1.00080041998207	2075.63680042106	2	16716.6832061069	1	1	1	4	2019-05-24T17:19:26.518	NG_ecoli_LTEE_606_DM25	-500	-866	161.475	DIA_100X_EMPTY_1x1_100ms	cee7a83f-799c-4b53-bbdd-71a9ace780f3	EPI_100X_YFP_1x1_200ms_25sola	EPI_100X_RFP_1x1_200ms_25sola
75	32	8.53152996530257	273	37.6125995024212	1063.47252747253	1217.95604395604	2371460	8686.66666666667	55.3738166113516	307.517412243309	2	93396	342.10989010989	244.692012222438	372.806430399984	0	NaN	NaN	NaN	NaN	NaN	305.132615752591	0.969871100557261	33.5963084560802	10.53546925748	8.85640277630959	2.17827985905155	0.00673837043183698	0.00263539285150685	2	1.00010403339293	2069.64643692854	1	17444.7399267399	1	1	1	4	2019-05-24T17:19:26.518	NG_ecoli_LTEE_606_DM25	-500	-866	161.475	DIA_100X_EMPTY_1x1_100ms	93ac3652-ee8f-4218-8529-b27e6bcc2ba1	EPI_100X_YFP_1x1_200ms_25sola	EPI_100X_RFP_1x1_200ms_25sola
76	21	9.12125330094534	201	13.7091107381762	1083.1592039801	1453.74129353234	1952048	9711.6815920398	55.3738166113516	307.517412243309	2	67207	334.363184079602	244.692012222438	372.806430399984	0	NaN	NaN	NaN	NaN	NaN	208.720498665194	0.999255068053359	22.2973520358568	10.8996840841943	9.06238865597123	2.77272908983507	0.00350315506923897	0.001898642328494	0	1.00012324737169	1438.23064898029	0	17091.1791044776	1	1	1	4	2019-05-24T17:19:26.518	NG_ecoli_LTEE_606_DM25	-500	-866	161.475	DIA_100X_EMPTY_1x1_100ms	4bdd8d19-9b10-4e6d-815b-9ec0099826b9	EPI_100X_YFP_1x1_200ms_25sola	EPI_100X_RFP_1x1_200ms_25sola
77	34	7.89516969487776	270	43.8017351739824	1115.92222222222	529.885185185185	1397218	5174.88148148148	55.3738166113516	307.517412243309	3	123281	456.596296296296	244.692012222438	372.806430399984	0	NaN	NaN	NaN	NaN	NaN	316.638594591763	0.932466747114527	34.8766936589718	10.5453693763585	8.91005244197714	2.02509930891657	0.0132927648891528	0.00536973399199906	2	1.00170086831179	2174.63166946252	1	17784.1925925926	1	1	1	4	2019-05-24T17:19:26.518	NG_ecoli_LTEE_606_DM25	-500	-866	161.475	DIA_100X_EMPTY_1x1_100ms	e09b1781-05b0-4e3a-866c-40c953d73b94	EPI_100X_YFP_1x1_200ms_25sola	EPI_100X_RFP_1x1_200ms_25sola
78	38	9.45929701310177	360	49.0027421894244	1127.77222222222	533.538888888889	2946196	8183.87777777778	55.3738166113516	307.517412243309	2	150120	417	244.692012222438	372.806430399984	0	NaN	NaN	NaN	NaN	NaN	363.479629925425	0.923883476721434	38.3776243574524	11.1571173484532	9.2190443548964	2.24841338705098	0.0189100403019587	0.00702775245817774	3	1.0052866524684	2561.76789104174	1	17481.2666666667	1	1	1	4	2019-05-24T17:19:26.518	NG_ecoli_LTEE_606_DM25	-500	-866	161.475	DIA_100X_EMPTY_1x1_100ms	9be09650-0672-478a-a12d-a37433894ced	EPI_100X_YFP_1x1_200ms_25sola	EPI_100X_RFP_1x1_200ms_25sola
79	20	4.90222637750043	100	-49.9995790851281	1154.48	1343.48	439824	4398.24	55.3738166113516	307.517412243309	1	438766	4387.66	244.692012222438	372.806430399984	0	NaN	NaN	NaN	NaN	NaN	152.934689002787	0.999407272124542	NaN	NaN	NaN	NaN	NaN	NaN	NaN	NaN	NaN	2	17582.99	1	1	1	4	2019-05-24T17:19:26.518	NG_ecoli_LTEE_606_DM25	-500	-866	161.475	DIA_100X_EMPTY_1x1_100ms	c08bc7f8-bd43-4044-b48e-8194f600e104	EPI_100X_YFP_1x1_200ms_25sola	EPI_100X_RFP_1x1_200ms_25sola
80	30	9.26639948097774	279	44.9438452375393	1153.83512544803	543.318996415771	2679100	9602.50896057348	55.3738166113516	307.517412243309	2	146397	524.720430107527	244.692012222438	372.806430399984	0	NaN	NaN	NaN	NaN	NaN	281.755072338872	0.975495247545985	30.5337013570053	10.7748550166151	8.80905860445325	2.63083258817637	0.00657851318641476	0.00365752863016794	1	1.00022796561608	1860.92269938861	0	17142.0681003584	1	1	1	4	2019-05-24T17:19:26.518	NG_ecoli_LTEE_606_DM25	-500	-866	161.475	DIA_100X_EMPTY_1x1_100ms	be7f2a3a-7c39-4736-9464-104ea9623bdf	EPI_100X_YFP_1x1_200ms_25sola	EPI_100X_RFP_1x1_200ms_25sola
81	22	9.08898584112684	200	-49.9999999635354	1160.26	1334.645	407976	2039.88	55.3738166113516	307.517412243309	0	4500602	22503.01	244.692012222438	372.806430399984	2	NaN	NaN	NaN	NaN	NaN	215.948538122228	0.953790141247779	20.2827594626448	11.6475634444893	6.56313853587226	3.24372366559235	0.0353269938757039	0.0158065809179432	2	1.00734791394838	686.183174394828	2	17482.965	1	1	1	4	2019-05-24T17:19:26.518	NG_ecoli_LTEE_606_DM25	-500	-866	161.475	DIA_100X_EMPTY_1x1_100ms	0e17912c-cac2-4dfa-ba8f-cae43f045068	EPI_100X_YFP_1x1_200ms_25sola	EPI_100X_RFP_1x1_200ms_25sola
82	37	10.5415921588284	391	48.0368636671693	1171.97698209719	1353.10997442455	3946094	10092.3120204604	55.3738166113516	307.517412243309	3	249243	637.450127877238	244.692012222438	372.806430399984	1	NaN	NaN	NaN	NaN	NaN	376.918175906847	0.926906517686825	37.9275146881472	11.9962478151038	9.68904598661085	2.31212873620049	0.0119741568775262	0.00665250698327225	1	1.00103415561969	2796.44512118448	2	16929.6624040921	1	1	1	4	2019-05-24T17:19:26.518	NG_ecoli_LTEE_606_DM25	-500	-866	161.475	DIA_100X_EMPTY_1x1_100ms	029b8ac9-e25d-4514-a391-ca4d86844cb4	EPI_100X_YFP_1x1_200ms_25sola	EPI_100X_RFP_1x1_200ms_25sola
83	26	8.90163583233224	232	43.8360865048913	1169.0775862069	1465.4224137931	5801789	25007.7112068966	55.3738166113516	307.517412243309	2	70229	302.711206896552	244.692012222438	372.806430399984	0	NaN	NaN	NaN	NaN	NaN	240.135944071683	0.985223364000255	26.1525463596939	10.8375603771075	8.89083947760375	2.51860209442009	0.00325090041347847	0.00153137055027949	1	1.00010538404219	1623.63872276244	0	16975.4224137931	1	1	1	4	2019-05-24T17:19:26.518	NG_ecoli_LTEE_606_DM25	-500	-866	161.475	DIA_100X_EMPTY_1x1_100ms	66b526f3-64c4-43ac-9067-4b836ee76588	EPI_100X_YFP_1x1_200ms_25sola	EPI_100X_RFP_1x1_200ms_25sola
84	40	9.41475773705694	377	49.2574710119913	1198.87798408488	1273.61273209549	11993628	31813.3368700265	55.3738166113516	307.517412243309	3	127061	337.031830238727	244.692012222438	372.806430399984	0	NaN	NaN	NaN	NaN	NaN	374.77152072367	0.940877630647121	40.2497467551373	10.6159304330153	9.13911455973568	1.98631181320425	0.00651033164315479	0.00288246844222807	1	1.00024467238961	2640.34863918432	0	16891.100795756	1	1	1	4	2019-05-24T17:19:26.518	NG_ecoli_LTEE_606_DM25	-500	-866	161.475	DIA_100X_EMPTY_1x1_100ms	95963336-9eb4-4f6a-ad7e-e667ec790c73	EPI_100X_YFP_1x1_200ms_25sola	EPI_100X_RFP_1x1_200ms_25sola
85	24	9.9679097679102	240	38.7379973283602	1221.73333333333	818.770833333333	1457977	6074.90416666667	55.3738166113516	307.517412243309	2	81279	338.6625	244.692012222438	372.806430399984	0	NaN	NaN	NaN	NaN	NaN	239.594348672964	0.997033699934753	24.6322145005051	11.4366012825442	9.39582483156611	2.81995627881469	0.00213176606628423	0.000919693224625949	1	1.00003366306045	1707.90284603596	0	16607.525	1	1	1	4	2019-05-24T17:19:26.518	NG_ecoli_LTEE_606_DM25	-500	-866	161.475	DIA_100X_EMPTY_1x1_100ms	b4db22ea-e863-4f1e-855c-eff5bedc1abd	EPI_100X_YFP_1x1_200ms_25sola	EPI_100X_RFP_1x1_200ms_25sola
86	30	8.90160828367597	268	47.0254520257323	1242.76119402985	1355.87313432836	8675068	32369.6567164179	55.3738166113516	307.517412243309	2	115121	429.555970149254	244.692012222438	372.806430399984	0	NaN	NaN	NaN	NaN	NaN	291.30657158366	0.959966114742562	31.584371014213	10.7200961097732	8.82971384044049	2.52976681049834	0.0115253899599392	0.00180766273156841	1	1.0000790898162	1933.9951102381	0	17274.1194029851	1	1	1	4	2019-05-24T17:19:26.518	NG_ecoli_LTEE_606_DM25	-500	-866	161.475	DIA_100X_EMPTY_1x1_100ms	41e66ba7-ecf6-46bd-8acc-4a33770cc7f0	EPI_100X_YFP_1x1_200ms_25sola	EPI_100X_RFP_1x1_200ms_25sola
87	26	8.72872308785038	227	43.8809492618789	1268.87224669604	869.68281938326	3420287	15067.3436123348	55.3738166113516	307.517412243309	3	119584	526.801762114537	244.692012222438	372.806430399984	0	NaN	NaN	NaN	NaN	NaN	240.482557289614	0.987772237355261	26.0122558309808	10.4913858165105	8.89503475081828	2.59525738664837	0.00212000298740078	0.00116328526227331	1	1.00006080092912	1616.45342675026	0	17162.0528634361	1	1	1	4	2019-05-24T17:19:26.518	NG_ecoli_LTEE_606_DM25	-500	-866	161.475	DIA_100X_EMPTY_1x1_100ms	6f34bd95-e0e1-4484-a49a-d18c17057f66	EPI_100X_YFP_1x1_200ms_25sola	EPI_100X_RFP_1x1_200ms_25sola
88	24	9.40195321049325	226	40.1105935376129	1273.67699115044	380.942477876106	1681579	7440.61504424779	55.3738166113516	307.517412243309	1	86982	384.87610619469	244.692012222438	372.806430399984	0	NaN	NaN	NaN	NaN	NaN	232.069860570741	0.989288930413259	24.5216215294108	10.8998531922583	9.09315181448452	2.75051851034974	0.00163061171028149	0.000741845898859525	1	1.00000715142142	1592.45786582535	0	17101.9026548673	1	1	1	4	2019-05-24T17:19:26.518	NG_ecoli_LTEE_606_DM25	-500	-866	161.475	DIA_100X_EMPTY_1x1_100ms	d43dbd81-dd1b-4129-a251-a5d250a8507c	EPI_100X_YFP_1x1_200ms_25sola	EPI_100X_RFP_1x1_200ms_25sola
89	34	9.09611652624537	323	47.6112028280917	1270.60990712074	532.191950464396	7337953	22718.1207430341	55.3738166113516	307.517412243309	2	186166	576.365325077399	244.692012222438	372.806430399984	1	NaN	NaN	NaN	NaN	NaN	331.91531406369	0.956753405328302	35.4656954822746	10.6419797199534	9.0892790137568	2.29198839136143	0.00615034786277905	0.00246900422962636	2	1.00018690735159	2301.21519219715	0	17284.4736842105	1	1	1	4	2019-05-24T17:19:26.518	NG_ecoli_LTEE_606_DM25	-500	-866	161.475	DIA_100X_EMPTY_1x1_100ms	7346f152-7ef4-42a9-ba78-823386eaae15	EPI_100X_YFP_1x1_200ms_25sola	EPI_100X_RFP_1x1_200ms_25sola
90	35	8.99403870902871	315	49.3112973068805	1287	1376.88888888889	3300719	10478.473015873	55.3738166113516	307.517412243309	2	187919	596.568253968254	244.692012222438	372.806430399984	0	NaN	NaN	NaN	NaN	NaN	327.639106029589	0.952041910128661	35.1157535998525	10.5910870556354	9.12041430867077	2.09525103203746	0.0176701460338191	0.00567228738151421	2	1.0014762008999	2294.14576677719	1	17386.5365079365	1	1	1	4	2019-05-24T17:19:26.518	NG_ecoli_LTEE_606_DM25	-500	-866	161.475	DIA_100X_EMPTY_1x1_100ms	d0efc925-f688-4337-b4ae-9981d8a7085b	EPI_100X_YFP_1x1_200ms_25sola	EPI_100X_RFP_1x1_200ms_25sola
91	25	9.1296991723167	229	41.6744638753034	1285.71615720524	1349.94323144105	2400390	10482.0524017467	55.3738166113516	307.517412243309	1	134274	586.349344978166	244.692012222438	372.806430399984	0	NaN	NaN	NaN	NaN	NaN	244.163964021389	0.973423382198266	26.1198038377026	10.8285350120011	9.07643446754852	2.51870363407725	0.0177296801312526	0.00778743529522351	1	1.0030016712173	1690.01416659964	1	17033.5720524017	1	1	1	4	2019-05-24T17:19:26.518	NG_ecoli_LTEE_606_DM25	-500	-866	161.475	DIA_100X_EMPTY_1x1_100ms	0a290f60-1477-40e4-929b-f4c0309fa12a	EPI_100X_YFP_1x1_200ms_25sola	EPI_100X_RFP_1x1_200ms_25sola
92	23	8.8171901718685	203	43.4983834923164	1293.81280788177	644.059113300493	1922209	9469.00985221675	55.3738166113516	307.517412243309	2	60905	300.024630541872	244.692012222438	372.806430399984	0	NaN	NaN	NaN	NaN	NaN	218.876036668444	0.994421218043216	23.5749468507935	10.6478638842546	8.95931082434056	2.64271622735198	0.0053193752154839	0.00252765561443138	1	1.00012991096893	1486.24296258259	1	17560.8226600985	1	1	1	4	2019-05-24T17:19:26.518	NG_ecoli_LTEE_606_DM25	-500	-866	161.475	DIA_100X_EMPTY_1x1_100ms	f7403e21-d122-4f4f-ac8e-29e54ae347d8	EPI_100X_YFP_1x1_200ms_25sola	EPI_100X_RFP_1x1_200ms_25sola
93	23	9.29336957558237	214	38.399213490557	1310.42990654206	659.271028037383	1675375	7828.85514018692	55.3738166113516	307.517412243309	2	67172	313.88785046729	244.692012222438	372.806430399984	0	NaN	NaN	NaN	NaN	NaN	223.293568920209	0.996308483635914	23.5927840917062	11.0030544115624	8.92683368633796	3.03265574599857	0.00639105366268625	0.00344378894888736	0	1.00046450284938	1476.60373253263	1	17353.1355140187	1	1	1	4	2019-05-24T17:19:26.518	NG_ecoli_LTEE_606_DM25	-500	-866	161.475	DIA_100X_EMPTY_1x1_100ms	127ca0b6-02d6-4ff7-ac58-d4c216b1d03c	EPI_100X_YFP_1x1_200ms_25sola	EPI_100X_RFP_1x1_200ms_25sola
94	30	9.2937826066245	279	47.1770570961705	1332.08243727599	1691.70250896057	1817225	6513.35125448029	55.3738166113516	307.517412243309	2	135932	487.21146953405	244.692012222438	372.806430399984	0	NaN	NaN	NaN	NaN	NaN	284.390557794601	0.970664408396111	30.1425109758735	10.9336958643421	9.18614030783467	2.37607574185798	0.00825540346553709	0.00315871117140945	2	1.00061296149084	1997.72386636556	0	17143.917562724	1	1	1	4	2019-05-24T17:19:26.518	NG_ecoli_LTEE_606_DM25	-500	-866	161.475	DIA_100X_EMPTY_1x1_100ms	19fa991a-95ca-4c7a-bf12-bee90ea26f3f	EPI_100X_YFP_1x1_200ms_25sola	EPI_100X_RFP_1x1_200ms_25sola
95	39	9.40871409046302	367	49.4494950542432	1366.49591280654	1450.62125340599	2726429	7428.96185286104	55.3738166113516	307.517412243309	3	150103	409	244.692012222438	372.806430399984	0	NaN	NaN	NaN	NaN	NaN	361.527365571225	0.952063323683232	39.1983847353811	10.4396604463157	9.04527989520918	1.97485788414329	0.0105634535478932	0.00519204699719879	1	1.00072683906697	2518.84864997645	0	17281.5994550409	1	1	1	4	2019-05-24T17:19:26.518	NG_ecoli_LTEE_606_DM25	-500	-866	161.475	DIA_100X_EMPTY_1x1_100ms	b72734c4-de13-42b9-ae40-ba377c9c8715	EPI_100X_YFP_1x1_200ms_25sola	EPI_100X_RFP_1x1_200ms_25sola
96	28	10.0355626026829	281	38.4005065122185	1374.5231316726	1660.88612099644	107250	381.672597864769	55.3738166113516	307.517412243309	0	10543869	37522.665480427	244.692012222438	372.806430399984	2	NaN	NaN	NaN	NaN	NaN	273.246434916021	0.99050574033128	28.5586383258166	11.0160011057436	9.28616221599065	2.64144069343321	0.0170269283166393	0.0101255241627891	0	1.00554444419466	1934.19345614435	1	17070.6868327402	1	1	1	4	2019-05-24T17:19:26.518	NG_ecoli_LTEE_606_DM25	-500	-866	161.475	DIA_100X_EMPTY_1x1_100ms	d8805661-0fc0-47cf-88ab-02763726b6a6	EPI_100X_YFP_1x1_200ms_25sola	EPI_100X_RFP_1x1_200ms_25sola
97	26	7.85277892342532	205	36.4542296826685	1386.45853658537	1638.86829268293	1055018	5146.42926829268	55.3738166113516	307.517412243309	3	523805	2555.14634146341	244.692012222438	372.806430399984	0	NaN	NaN	NaN	NaN	NaN	239.776937304436	0.987849630343158	26.7361955772639	10.6353238230239	8.71680203502076	2.4119135644877	0.00591022831916879	0.00264145005499911	1	1.00032376825213	1595.52589369229	1	17847.756097561	1	1	1	4	2019-05-24T17:19:26.518	NG_ecoli_LTEE_606_DM25	-500	-866	161.475	DIA_100X_EMPTY_1x1_100ms	2239d838-aa72-47a0-ab27-9624167ffd4d	EPI_100X_YFP_1x1_200ms_25sola	EPI_100X_RFP_1x1_200ms_25sola
98	28	9.42894707572719	264	47.9009977939991	1429.875	1809.24242424242	1601236	6065.28787878788	55.3738166113516	307.517412243309	2	109153	413.458333333333	244.692012222438	372.806430399984	0	NaN	NaN	NaN	NaN	NaN	264.317091173241	0.982091717655579	28.1232989797332	10.6592082643788	9.10454202306098	2.50445179414172	0.00399840136395809	0.00178277176892913	1	1.00018977064075	1830.93258905913	0	17338.3143939394	1	1	1	4	2019-05-24T17:19:26.518	NG_ecoli_LTEE_606_DM25	-500	-866	161.475	DIA_100X_EMPTY_1x1_100ms	754cabbf-f026-421b-991f-7ea8789cdecc	EPI_100X_YFP_1x1_200ms_25sola	EPI_100X_RFP_1x1_200ms_25sola
99	27	9.80872836022984	265	48.4330855138708	1430.90566037736	1562.08301886792	1048681	3957.28679245283	55.3738166113516	307.517412243309	2	115557	436.064150943396	244.692012222438	372.806430399984	0	NaN	NaN	NaN	NaN	NaN	253.128950373678	0.983295259256265	26.2048336262914	11.0954148584041	9.37968493122775	2.59207254660253	0.0116547748382284	0.00622036528874905	0	1.00182617668704	1810.70536741574	0	17068.3811320755	1	1	1	4	2019-05-24T17:19:26.518	NG_ecoli_LTEE_606_DM25	-500	-866	161.475	DIA_100X_EMPTY_1x1_100ms	8ef0c9bf-d11f-42b3-a672-2cfbf261ebbd	EPI_100X_YFP_1x1_200ms_25sola	EPI_100X_RFP_1x1_200ms_25sola
100	36	9.66320079206218	348	49.4021888964017	1477.41379310345	396.16091954023	115734	332.568965517241	55.3738166113516	307.517412243309	1	12512625	35955.8189655172	244.692012222438	372.806430399984	3	NaN	NaN	NaN	NaN	NaN	348.679580389782	0.927984242917995	35.7709727199633	11.5205024874248	9.54660918134998	2.32025022975922	0.0106832989304169	0.00448054895637322	1	1.00162234777809	2560.46544440107	0	16939.9942528736	1	1	1	4	2019-05-24T17:19:26.518	NG_ecoli_LTEE_606_DM25	-500	-866	161.475	DIA_100X_EMPTY_1x1_100ms	e20a14be-1c3b-4a5b-9e77-e72ef5506fee	EPI_100X_YFP_1x1_200ms_25sola	EPI_100X_RFP_1x1_200ms_25sola
101	29	8.55466525534053	250	46.5089304114188	1468.424	1677.196	2409665	9638.66	55.3738166113516	307.517412243309	2	94693	378.772	244.692012222438	372.806430399984	0	NaN	NaN	NaN	NaN	NaN	277.017545818088	0.967709948841399	29.8655765867078	10.6255678351476	9.07571314677264	2.28339332263537	0.0181713833072601	0.00911126923892281	0	1.00522196289134	1932.06755133991	1	17790.196	1	1	1	4	2019-05-24T17:19:26.518	NG_ecoli_LTEE_606_DM25	-500	-866	161.475	DIA_100X_EMPTY_1x1_100ms	a5def08c-95c8-46dd-85f3-26c70cef13e8	EPI_100X_YFP_1x1_200ms_25sola	EPI_100X_RFP_1x1_200ms_25sola
102	20	7.71914391697555	155	-36.3355507775029	1479.34838709677	1671.70967741935	1305148	8420.30967741935	55.3738166113516	307.517412243309	2	74864	482.993548387097	244.692012222438	372.806430399984	0	NaN	NaN	NaN	NaN	NaN	190.603991326478	0.998702298903152	20.3480224643572	11.3373170605387	9.07038120048414	2.86554478621209	0.00991260631729208	0.0051439345593469	0	1.00076105968998	1314.81051559395	2	18103.0516129032	1	1	1	4	2019-05-24T17:19:26.518	NG_ecoli_LTEE_606_DM25	-500	-866	161.475	DIA_100X_EMPTY_1x1_100ms	c9271f98-3212-4748-bc33-1845650ce30a	EPI_100X_YFP_1x1_200ms_25sola	EPI_100X_RFP_1x1_200ms_25sola
103	30	8.44582740199829	255	26.7557892357278	1488.0862745098	1682.82745098039	1991690	7810.54901960784	55.3738166113516	307.517412243309	3	123614	484.760784313725	244.692012222438	372.806430399984	0	NaN	NaN	NaN	NaN	NaN	293.148145678324	0.929891379719056	32.1068778041632	10.7804573643363	8.83730332035867	2.29669026614418	0.0315548110326863	0.0125576436312044	1	1.00708221774355	1969.37073221348	2	18396.9294117647	1	1	1	4	2019-05-24T17:19:26.518	NG_ecoli_LTEE_606_DM25	-500	-866	161.475	DIA_100X_EMPTY_1x1_100ms	e5e76fae-aa36-4f89-a149-e512e1f36633	EPI_100X_YFP_1x1_200ms_25sola	EPI_100X_RFP_1x1_200ms_25sola
104	29	9.44170265260036	274	47.0835806112617	1505.81386861314	377.06204379562	1189569	4341.49270072993	55.3738166113516	307.517412243309	2	511910	1868.28467153285	244.692012222438	372.806430399984	3	NaN	NaN	NaN	NaN	NaN	265.531860932096	0.986459946334427	27.9493951629073	10.781724957394	9.17191524601504	2.63377390333146	0.00747850979891925	0.00312073984928238	1	1.00053402951932	1846.64052162634	0	16543.4306569343	1	1	1	4	2019-05-24T17:19:26.518	NG_ecoli_LTEE_606_DM25	-500	-866	161.475	DIA_100X_EMPTY_1x1_100ms	db1f7c44-e901-4ec3-a64e-7906105cbaeb	EPI_100X_YFP_1x1_200ms_25sola	EPI_100X_RFP_1x1_200ms_25sola
105	30	8.19829037717554	246	19.8594709637195	1502.82926829268	1694.89430894309	3377363	13729.1178861789	55.3738166113516	307.517412243309	2	103906	422.382113821138	244.692012222438	372.806430399984	0	NaN	NaN	NaN	NaN	NaN	267.031893911135	0.96829506893712	29.0167871480949	10.6947633874732	8.91208143950991	2.41312692779659	0.0106470265008709	0.00453269302308972	2	1.00136244031936	1810.07886850497	1	17722.7154471545	1	1	1	4	2019-05-24T17:19:26.518	NG_ecoli_LTEE_606_DM25	-500	-866	161.475	DIA_100X_EMPTY_1x1_100ms	4a8bf2ff-c595-423d-8c05-e4196afb854f	EPI_100X_YFP_1x1_200ms_25sola	EPI_100X_RFP_1x1_200ms_25sola
106	23	7.54927711472294	174	42.4277451755139	1517.17816091954	321.833333333333	2016225	11587.5	55.3738166113516	307.517412243309	3	157650	906.034482758621	244.692012222438	372.806430399984	2	NaN	NaN	NaN	NaN	NaN	215.459098436594	0.994994010882736	23.6788122553967	10.5264751239612	8.78793219500789	2.58288995159259	0.00404853776669589	0.00193880433642374	1	1.00014495093287	1436.22734176642	1	17258.5	1	1	1	4	2019-05-24T17:19:26.518	NG_ecoli_LTEE_606_DM25	-500	-866	161.475	DIA_100X_EMPTY_1x1_100ms	973755b6-952c-49a9-9681-cb5b51ae2db3	EPI_100X_YFP_1x1_200ms_25sola	EPI_100X_RFP_1x1_200ms_25sola
107	25	8.43711921629066	211	14.5222661937286	1520.06161137441	7.3696682464455	1312130	6218.62559241706	55.3738166113516	307.517412243309	1	111048	526.293838862559	244.692012222438	372.806430399984	2	NaN	NaN	NaN	NaN	NaN	NaN	NaN	NaN	NaN	NaN	NaN	NaN	NaN	NaN	NaN	NaN	0	16868.5734597156	1	1	1	4	2019-05-24T17:19:26.518	NG_ecoli_LTEE_606_DM25	-500	-866	161.475	DIA_100X_EMPTY_1x1_100ms	2548c51a-c63e-47bb-9a0f-8939cffc557a	EPI_100X_YFP_1x1_200ms_25sola	EPI_100X_RFP_1x1_200ms_25sola
108	37	8.21309307977443	304	49.1347725331533	1530.58552631579	324.717105263158	2853149	9385.35855263158	55.3738166113516	307.517412243309	3	127744	420.210526315789	244.692012222438	372.806430399984	0	NaN	NaN	NaN	NaN	NaN	335.565637842589	0.960337356722834	36.7998470762044	10.5944462279079	8.94127482612227	2.05325448173816	0.00283465369964258	0.00140201962323867	1	1.00015855938522	2310.65327923319	1	17340.1019736842	1	1	1	4	2019-05-24T17:19:26.518	NG_ecoli_LTEE_606_DM25	-500	-866	161.475	DIA_100X_EMPTY_1x1_100ms	3a8de5b9-a0f6-401b-a6ef-9228fb92f681	EPI_100X_YFP_1x1_200ms_25sola	EPI_100X_RFP_1x1_200ms_25sola
109	28	9.87905809501678	277	46.6122058519501	1530.2238267148	1233.12996389892	9336665	33706.3718411552	55.3738166113516	307.517412243309	2	158637	572.696750902527	244.692012222438	372.806430399984	0	NaN	NaN	NaN	NaN	NaN	274.786287005836	0.973499082520301	28.5114760734617	11.0269047864254	9.30335589884433	2.57019646203941	0.00214723070616486	0.00107717868748164	1	1.00002207307973	1938.15655129964	1	17254.274368231	1	1	1	4	2019-05-24T17:19:26.518	NG_ecoli_LTEE_606_DM25	-500	-866	161.475	DIA_100X_EMPTY_1x1_100ms	fba5d864-7ff5-493c-af08-8fbe6229967e	EPI_100X_YFP_1x1_200ms_25sola	EPI_100X_RFP_1x1_200ms_25sola
110	34	9.27613846232309	315	48.7314641893567	1543.12063492063	1257.26666666667	1475601	4684.44761904762	55.3738166113516	307.517412243309	2	119603	379.692063492063	244.692012222438	372.806430399984	0	NaN	NaN	NaN	NaN	NaN	318.834799710963	0.960311958850466	34.0978402364741	10.5315051447422	9.12116303007372	2.17921168516165	0.0109645025097087	0.00399552774687704	2	1.00085261812068	2228.01027591205	1	17359.4412698413	1	1	1	4	2019-05-24T17:19:26.518	NG_ecoli_LTEE_606_DM25	-500	-866	161.475	DIA_100X_EMPTY_1x1_100ms	6feb58eb-5b58-44d2-82e2-6304f6a2efd0	EPI_100X_YFP_1x1_200ms_25sola	EPI_100X_RFP_1x1_200ms_25sola
111	30	7.83332092773398	235	43.4430485042386	1534.36595744681	955.493617021277	730314	3107.71914893617	55.3738166113516	307.517412243309	3	104459	444.506382978723	244.692012222438	372.806430399984	0	NaN	NaN	NaN	NaN	NaN	273.291152914259	0.958369204599012	30.1960738562353	10.4703760506568	8.8275749375094	2.25920113229196	0.0152968824807437	0.00722417115000788	2	1.00355473666117	1848.09029448969	1	17311.0680851064	1	1	1	4	2019-05-24T17:19:26.518	NG_ecoli_LTEE_606_DM25	-500	-866	161.475	DIA_100X_EMPTY_1x1_100ms	aeeae6d9-b775-46ff-abff-882d3925afc8	EPI_100X_YFP_1x1_200ms_25sola	EPI_100X_RFP_1x1_200ms_25sola
112	26	9.21604292811272	240	40.7934495083496	1544.90833333333	944.129166666667	5357488	22322.8666666667	55.3738166113516	307.517412243309	2	89573	373.220833333333	244.692012222438	372.806430399984	0	NaN	NaN	NaN	NaN	NaN	249.771071960727	0.974468002774827	26.2324998009735	11.3066645309762	9.15143246390202	2.67874289392167	0.0233042093810533	0.0130110152252638	0	1.00806860275229	1725.47121128489	1	17370.3625	1	1	1	4	2019-05-24T17:19:26.518	NG_ecoli_LTEE_606_DM25	-500	-866	161.475	DIA_100X_EMPTY_1x1_100ms	2d42dfb0-73b3-4544-9968-d70084f4832e	EPI_100X_YFP_1x1_200ms_25sola	EPI_100X_RFP_1x1_200ms_25sola
113	30	9.15267229963445	275	45.9517668582736	1568.05454545455	1287.69454545455	10679430	38834.2909090909	55.3738166113516	307.517412243309	2	93992	341.789090909091	244.692012222438	372.806430399984	0	NaN	NaN	NaN	NaN	NaN	283.872252321098	0.966028344492025	30.5455876370368	10.6736275069482	9.02511733141253	2.36646356721627	0.00997563904697922	0.00424443157043739	2	1.00133809307333	1954.08782672533	0	17136.1745454545	1	1	1	4	2019-05-24T17:19:26.518	NG_ecoli_LTEE_606_DM25	-500	-866	161.475	DIA_100X_EMPTY_1x1_100ms	db5f61fd-4f63-40e1-8909-4bedb30c1eb3	EPI_100X_YFP_1x1_200ms_25sola	EPI_100X_RFP_1x1_200ms_25sola
114	21	9.86554290568053	209	-15.617456054065	1588.13397129187	585.631578947368	4297907	20564.1483253589	55.3738166113516	307.517412243309	1	87376	418.066985645933	244.692012222438	372.806430399984	0	NaN	NaN	NaN	NaN	NaN	224.446739868412	0.992003863874991	22.2545226553756	12.2565407067442	9.67177810454249	3.08699741234999	0.0146724540435773	0.00684243731021296	1	1.00062383926034	1635.01150516585	1	16599.1100478469	1	1	1	4	2019-05-24T17:19:26.518	NG_ecoli_LTEE_606_DM25	-500	-866	161.475	DIA_100X_EMPTY_1x1_100ms	1ec34579-f0d9-4d3d-90af-942db293bdd3	EPI_100X_YFP_1x1_200ms_25sola	EPI_100X_RFP_1x1_200ms_25sola
115	21	6.99921909564122	149	-43.8419588346404	1598.14765100671	581.993288590604	1842854	12368.1476510067	55.3738166113516	307.517412243309	1	64201	430.879194630872	244.692012222438	372.806430399984	0	NaN	NaN	NaN	NaN	NaN	200.342609209001	0.999673951354011	22.3013536575161	11.1170665717344	8.71018896308416	2.79303515797977	0.00477998004947523	0.00263267006019495	1	1.00005564031606	1328.85091575344	2	17306	1	1	1	4	2019-05-24T17:19:26.518	NG_ecoli_LTEE_606_DM25	-500	-866	161.475	DIA_100X_EMPTY_1x1_100ms	272803e4-aa6b-49de-b12b-9f69d21c3951	EPI_100X_YFP_1x1_200ms_25sola	EPI_100X_RFP_1x1_200ms_25sola
116	33	8.78862479119497	290	42.2998448148591	1611.14482758621	586.965517241379	9808532	33822.524137931	55.3738166113516	307.517412243309	3	94946	327.4	244.692012222438	372.806430399984	0	NaN	NaN	NaN	NaN	NaN	315.099760767147	0.930202299290249	33.8625083688292	11.9734567149643	8.98545907378247	2.47780148546458	0.0310456990432639	0.00988123859321226	1	1.00485234482501	2147.28429444111	1	17571.3620689655	1	1	1	4	2019-05-24T17:19:26.518	NG_ecoli_LTEE_606_DM25	-500	-866	161.475	DIA_100X_EMPTY_1x1_100ms	127af989-3e50-49d7-bfdf-fce427fc5839	EPI_100X_YFP_1x1_200ms_25sola	EPI_100X_RFP_1x1_200ms_25sola
[truncated: 2,287 more rows]
