# Supplementary material for: Genomic and phenotypic evolution of Escherichia coli in a novel citrate-only resource environment
Source: eLife. 2020 May 29;9:e55414. doi: 10.7554/eLife.55414 (PMC7299349; doi:10.7554/eLife.55414)
Supplement: Figure 10—source data 2. [file elife-55414-fig10-data2.zip › 20190524_NG_ecoli_LTEE_871_DM0_001.superSegger.txt]

CellID	LongAxis	ShortAxis	Area	RegionScore	XPosition	YPosition	Fluor1Sum	Fluor1Mean	Fluor1Background	Fluor1BgStd	Fluor1FociNumber	Fluor2Sum	Fluor2Mean	Fluor2Background	Fluor2BgStd	Fluor2FociNumber	Fluor3Sum	Fluor3Mean	Fluor3Background	Fluor3BgStd	Fluor3FociNumber	MeshArea	MeshSolidity	MeshAxisLength	MeshRibsLengthMax	MeshRibsLengthMean	MeshRibsLengthStd	MeshCurvatureMax	MeshCurvatureMean	MeshCurvatureInflection	MeshSinuosity	MeshVolume	NumOfNeighbors	RegionGrayVal	TimeFrames	AgeFrames	RelativeAge	xyFolder	DateTime	Folder	StageXposition	StageYposition	StageZposition	PhaseConfig	UUID	Fluo1Config	Fluo2Config	Fluo3Config
1	41	10.0926025473513	420	41.4098945024769	6.90238095238095	49.5261904761905	7724480	18391.619047619	250.869681610789	253.86505307669	0	728023	1733.3880952381	1670.1963121467	1468.50166579718	0	NaN	NaN	NaN	NaN	NaN	NaN	NaN	NaN	NaN	NaN	NaN	NaN	NaN	NaN	NaN	NaN	0	14318.969047619	1	1	1	1	2019-05-24T17:37:01.321	NG_ecoli_LTEE_871_DM0	-0	-0	163.175	DIA_100X_EMPTY_1x1_100ms	99c3740d-a1c1-4783-96db-f1989319bece	EPI_100X_YFP_1x1_200ms_25sola	EPI_100X_RFP_1x1_200ms_25sola
2	22	9.69116848143341	214	-29.5073174056391	7.52336448598131	1019.21495327103	196751	919.397196261682	250.869681610789	253.86505307669	0	6496961	30359.6308411215	1670.1963121467	1468.50166579718	0	NaN	NaN	NaN	NaN	NaN	NaN	NaN	NaN	NaN	NaN	NaN	NaN	NaN	NaN	NaN	NaN	1	18866.3224299065	1	1	1	1	2019-05-24T17:37:01.321	NG_ecoli_LTEE_871_DM0	-0	-0	163.175	DIA_100X_EMPTY_1x1_100ms	c12d2b36-c63e-4002-a64b-863be68bb683	EPI_100X_YFP_1x1_200ms_25sola	EPI_100X_RFP_1x1_200ms_25sola
3	17	7.19999354798411	123	-49.9286630163091	8.6260162601626	1036.49593495935	137239	1115.76422764228	250.869681610789	253.86505307669	0	1639521	13329.4390243902	1670.1963121467	1468.50166579718	0	NaN	NaN	NaN	NaN	NaN	NaN	NaN	NaN	NaN	NaN	NaN	NaN	NaN	NaN	NaN	NaN	1	19846.3414634146	1	1	1	1	2019-05-24T17:37:01.321	NG_ecoli_LTEE_871_DM0	-0	-0	163.175	DIA_100X_EMPTY_1x1_100ms	03868abc-15e2-4965-985c-65aa086d925a	EPI_100X_YFP_1x1_200ms_25sola	EPI_100X_RFP_1x1_200ms_25sola
4	38	11.7150585099363	445	48.3213501449098	20.076404494382	268.67191011236	272745	612.910112359551	250.869681610789	253.86505307669	0	8605416	19338.0134831461	1670.1963121467	1468.50166579718	0	NaN	NaN	NaN	NaN	NaN	414.544432056322	0.975985558412172	36.6997075813241	12.9458104568893	10.9642236092365	2.80872295507985	0.015256592822878	0.00689921906276995	1	1.00121981975188	3465.04000887609	0	20794.3528089888	1	1	1	1	2019-05-24T17:37:01.321	NG_ecoli_LTEE_871_DM0	-0	-0	163.175	DIA_100X_EMPTY_1x1_100ms	a52d7785-4780-4118-91d5-075c8d029d35	EPI_100X_YFP_1x1_200ms_25sola	EPI_100X_RFP_1x1_200ms_25sola
5	32	11.7443392517198	376	26.7764613877872	26.5718085106383	2027.70212765957	1308386	3479.75	250.869681610789	253.86505307669	0	2875022	7646.33510638298	1670.1963121467	1468.50166579718	0	NaN	NaN	NaN	NaN	NaN	318.669358525803	0.979152278155656	28.6875256745614	13.1046825027193	10.5810469394554	3.20265211266087	0.0340629035758452	0.0144645215654463	1	1.01182911263053	2522.55273978235	0	16670.3005319149	1	1	1	1	2019-05-24T17:37:01.321	NG_ecoli_LTEE_871_DM0	-0	-0	163.175	DIA_100X_EMPTY_1x1_100ms	af5f2d67-2b09-4aac-b6ac-6213431dc841	EPI_100X_YFP_1x1_200ms_25sola	EPI_100X_RFP_1x1_200ms_25sola
6	20	10.7737674167124	216	-39.8793527818195	23.7638888888889	1890.91203703704	300295	1390.25462962963	250.869681610789	253.86505307669	0	2106218	9751.00925925926	1670.1963121467	1468.50166579718	0	NaN	NaN	NaN	NaN	NaN	226.624118242881	0.980549512267029	21.0865254452665	13.8299683980559	10.0228343230636	3.58805137862343	0.0638697234402654	0.0289919354502071	1	1.02854445667959	1663.703800765	2	18924.2083333333	1	1	1	1	2019-05-24T17:37:01.321	NG_ecoli_LTEE_871_DM0	-0	-0	163.175	DIA_100X_EMPTY_1x1_100ms	0e4e751f-acb9-4fcd-90bc-a48b16f8cbf2	EPI_100X_YFP_1x1_200ms_25sola	EPI_100X_RFP_1x1_200ms_25sola
7	18	10.3724900231637	187	-46.461765576832	25.4117647058824	1840.1871657754	185414	991.51871657754	250.869681610789	253.86505307669	0	2626297	14044.3689839572	1670.1963121467	1468.50166579718	0	NaN	NaN	NaN	NaN	NaN	191.660338961783	0.999524815831762	18.2696196770452	12.6860581390607	9.83679415677273	3.50533669761022	0.0202422527677031	0.00967897075445115	1	1.00215981716808	1388.43820363412	1	20806.7914438503	1	1	1	1	2019-05-24T17:37:01.321	NG_ecoli_LTEE_871_DM0	-0	-0	163.175	DIA_100X_EMPTY_1x1_100ms	db801cd4-ada5-468e-8a3f-e39c0b50f81d	EPI_100X_YFP_1x1_200ms_25sola	EPI_100X_RFP_1x1_200ms_25sola
8	35	14.2247561999519	498	49.1928992283747	35.3614457831325	181.83734939759	2122132	4261.30923694779	250.869681610789	253.86505307669	0	545623	1095.62851405622	1670.1963121467	1468.50166579718	0	NaN	NaN	NaN	NaN	NaN	404.264794487244	0.980596118916715	33.0839798102161	14.4280595159431	11.8997243663772	3.19411394050912	0.0108382671576621	0.00514897049980029	1	1.00106837038803	3679.43751766764	0	14356.6084337349	1	1	1	1	2019-05-24T17:37:01.321	NG_ecoli_LTEE_871_DM0	-0	-0	163.175	DIA_100X_EMPTY_1x1_100ms	4f391fb3-b652-42f0-8244-7249ef48e6bf	EPI_100X_YFP_1x1_200ms_25sola	EPI_100X_RFP_1x1_200ms_25sola
9	13	6.04035160149412	79	-49.99959617228	25.4683544303797	1855.15189873418	100203	1268.39240506329	250.869681610789	253.86505307669	0	954081	12076.9746835443	1670.1963121467	1468.50166579718	0	NaN	NaN	NaN	NaN	NaN	125.962509896109	0.999698626815367	13.53913436838	11.8685576061929	8.67455640447937	3.56266226020032	0.000853189325553065	0.000387477708098246	1	1.0000018479376	800.157223653966	1	20532.746835443	1	1	1	1	2019-05-24T17:37:01.321	NG_ecoli_LTEE_871_DM0	-0	-0	163.175	DIA_100X_EMPTY_1x1_100ms	915fa352-a22c-429f-9b4d-b3607efd5c89	EPI_100X_YFP_1x1_200ms_25sola	EPI_100X_RFP_1x1_200ms_25sola
10	22	12.3825927714161	273	5.8689368521079	34.2014652014652	1975.62271062271	1990406	7290.86446886447	250.869681610789	253.86505307669	0	2023144	7410.78388278388	1670.1963121467	1468.50166579718	0	NaN	NaN	NaN	NaN	NaN	234.376159862318	0.999850858964666	20.8577356107794	13.9627281793072	10.8775703338374	3.63747852891456	0.00155862903376732	0.000849952260265328	0	1.00002131239064	1938.29930339582	0	16370.0695970696	1	1	1	1	2019-05-24T17:37:01.321	NG_ecoli_LTEE_871_DM0	-0	-0	163.175	DIA_100X_EMPTY_1x1_100ms	77e919fb-214f-4cdc-b35c-130141681196	EPI_100X_YFP_1x1_200ms_25sola	EPI_100X_RFP_1x1_200ms_25sola
11	31	12.4720281857955	387	-48.0406399465478	41.4366925064599	1896.93023255814	525146	1356.96640826873	250.869681610789	253.86505307669	0	7258483	18755.7700258398	1670.1963121467	1468.50166579718	0	NaN	NaN	NaN	NaN	NaN	402.353105511513	0.905955847272949	32.0478610729238	18.9222045367257	11.9789878624217	5.23020496158133	0.0690985898029784	0.0220496048913982	4	1.02845356450234	3611.84563060632	3	20070.6718346253	1	1	1	1	2019-05-24T17:37:01.321	NG_ecoli_LTEE_871_DM0	-0	-0	163.175	DIA_100X_EMPTY_1x1_100ms	700b459b-9796-4830-90b2-1d6526fd71cc	EPI_100X_YFP_1x1_200ms_25sola	EPI_100X_RFP_1x1_200ms_25sola
12	15	7.92280829832228	119	-49.9908043379179	35.3361344537815	1882.28571428571	169658	1425.6974789916	250.869681610789	253.86505307669	0	1138742	9569.26050420168	1670.1963121467	1468.50166579718	0	NaN	NaN	NaN	NaN	NaN	164.346929391387	0.999693564998492	16.9971443091788	12.1190068322169	9.15043073658411	3.40871126086278	0.00544725035323437	0.00250485279808084	1	1.0001243213174	1117.76091396548	3	21078.8319327731	1	1	1	1	2019-05-24T17:37:01.321	NG_ecoli_LTEE_871_DM0	-0	-0	163.175	DIA_100X_EMPTY_1x1_100ms	08f9a9b9-b329-45cf-9e65-e1a7a9cea05d	EPI_100X_YFP_1x1_200ms_25sola	EPI_100X_RFP_1x1_200ms_25sola
13	28	12.2898992123765	345	32.4409773899769	38.4608695652174	618.147826086957	429537	1245.0347826087	250.869681610789	253.86505307669	0	1462983	4240.53043478261	1670.1963121467	1468.50166579718	0	NaN	NaN	NaN	NaN	NaN	313.177483770466	0.913003936278006	29.0558104518076	13.4681206750142	10.3220866775836	2.77773575512782	0.0555574985901375	0.0263832299568516	1	1.01733701177114	2431.40820736777	0	18807.1710144928	1	1	1	1	2019-05-24T17:37:01.321	NG_ecoli_LTEE_871_DM0	-0	-0	163.175	DIA_100X_EMPTY_1x1_100ms	10547d39-094b-422c-aa6e-0069f74460cb	EPI_100X_YFP_1x1_200ms_25sola	EPI_100X_RFP_1x1_200ms_25sola
14	31	13.523456664214	421	-49.9637801180663	53.8527315914489	1878.77909738717	534221	1268.93349168646	250.869681610789	253.86505307669	0	8796449	20894.1781472684	1670.1963121467	1468.50166579718	0	NaN	NaN	NaN	NaN	NaN	431.592912606775	0.85325700375961	34.6736609619741	18.1408902926652	11.2166634503799	3.99807338329644	0.0916267938185538	0.0403438638622178	3	1.03213470645527	3426.23350989382	2	19749.4608076009	1	1	1	1	2019-05-24T17:37:01.321	NG_ecoli_LTEE_871_DM0	-0	-0	163.175	DIA_100X_EMPTY_1x1_100ms	9e1df36f-36b9-4947-a04f-d5e6c508e0bd	EPI_100X_YFP_1x1_200ms_25sola	EPI_100X_RFP_1x1_200ms_25sola
15	37	17.7955010123177	658	43.0085540804611	59.6641337386018	1722.94832826748	9314804	14156.2370820669	250.869681610789	253.86505307669	0	1975640	3002.49240121581	1670.1963121467	1468.50166579718	0	NaN	NaN	NaN	NaN	NaN	518.421397165139	0.989903165501837	34.5172656083745	17.6508275554794	14.5169907289938	4.31005049365807	0.028475484152618	0.0139136293770577	1	1.00382198784714	5713.20048965918	0	14348.217325228	1	1	1	1	2019-05-24T17:37:01.321	NG_ecoli_LTEE_871_DM0	-0	-0	163.175	DIA_100X_EMPTY_1x1_100ms	4061a202-3ae5-46d4-ad84-9c8fe8f1984a	EPI_100X_YFP_1x1_200ms_25sola	EPI_100X_RFP_1x1_200ms_25sola
16	36	11.5281869328152	415	48.5443005194769	56.0867469879518	25.8240963855422	318133	766.585542168675	250.869681610789	253.86505307669	0	6549286	15781.4120481928	1670.1963121467	1468.50166579718	0	NaN	NaN	NaN	NaN	NaN	382.967599388769	0.826598608307441	36.1719891783306	14.0002474660615	10.2040531360212	3.11376805633249	0.0708768817959838	0.0361230337746533	1	1.07016021697896	2958.06488870094	0	20890.4240963855	1	1	1	1	2019-05-24T17:37:01.321	NG_ecoli_LTEE_871_DM0	-0	-0	163.175	DIA_100X_EMPTY_1x1_100ms	0b474f9b-81d7-4f0c-a2c5-be3c7fadef60	EPI_100X_YFP_1x1_200ms_25sola	EPI_100X_RFP_1x1_200ms_25sola
17	22	9.34753489709342	206	-45.4843754471512	59.8349514563107	294.296116504854	238192	1156.27184466019	250.869681610789	253.86505307669	0	946019	4592.32524271845	1670.1963121467	1468.50166579718	0	NaN	NaN	NaN	NaN	NaN	179.34638268653	0.999394008411298	18.3458723493955	13.5639179958764	9.42505841289574	3.91381118065777	0.00208681313775473	0.0010500966991208	0	1.00002537548962	1279.9598583771	0	18761.6067961165	1	1	1	1	2019-05-24T17:37:01.321	NG_ecoli_LTEE_871_DM0	-0	-0	163.175	DIA_100X_EMPTY_1x1_100ms	1f80f1e1-4f3f-45bb-823b-eddb6bd0acbc	EPI_100X_YFP_1x1_200ms_25sola	EPI_100X_RFP_1x1_200ms_25sola
18	28	9.05753467158404	254	42.8956856288055	60.7834645669291	1946.18503937008	452275	1780.61023622047	250.869681610789	253.86505307669	0	2058864	8105.76377952756	1670.1963121467	1468.50166579718	0	NaN	NaN	NaN	NaN	NaN	288.828259005598	0.882675494779936	29.7253593582912	11.9501642842195	9.33496254615614	2.39837517223371	0.0821407709673988	0.0349716506188182	1	1.07382035263121	2034.42720445407	1	19478.8858267717	1	1	1	1	2019-05-24T17:37:01.321	NG_ecoli_LTEE_871_DM0	-0	-0	163.175	DIA_100X_EMPTY_1x1_100ms	0d505d15-7e59-4b27-a369-7aadf01ea153	EPI_100X_YFP_1x1_200ms_25sola	EPI_100X_RFP_1x1_200ms_25sola
19	30	12.1537484842254	366	39.8631066542258	68.724043715847	1935.73770491803	1431258	3910.54098360656	250.869681610789	253.86505307669	0	2352471	6427.51639344262	1670.1963121467	1468.50166579718	0	NaN	NaN	NaN	NaN	NaN	323.387131585884	0.960484123872552	30.07740205647	12.9500490787677	10.2598305781984	2.96193795857102	0.0336907075446727	0.0149518451972143	1	1.00545366878424	2486.62663480932	2	17262.6912568306	1	1	1	1	2019-05-24T17:37:01.321	NG_ecoli_LTEE_871_DM0	-0	-0	163.175	DIA_100X_EMPTY_1x1_100ms	0e8ef014-0f46-455a-acb4-5eb4e3a77ae1	EPI_100X_YFP_1x1_200ms_25sola	EPI_100X_RFP_1x1_200ms_25sola
20	20	12.9855173126989	260	-47.7787955695283	74.1384615384615	1275.13076923077	219701	845.003846153846	250.869681610789	253.86505307669	0	609057	2342.52692307692	1670.1963121467	1468.50166579718	0	NaN	NaN	NaN	NaN	NaN	226.362875071531	0.999459981930342	18.8349417720618	15.4732674361351	11.4508587648658	4.01105652232826	0.0357356721411325	0.0181128834560173	1	1.0082101678791	1939.68085611158	0	19561.3	1	1	1	1	2019-05-24T17:37:01.321	NG_ecoli_LTEE_871_DM0	-0	-0	163.175	DIA_100X_EMPTY_1x1_100ms	e18e1e7d-fca2-4ff4-a295-6655bfbc9b5f	EPI_100X_YFP_1x1_200ms_25sola	EPI_100X_RFP_1x1_200ms_25sola
21	11	3.98893729493826	44	-49.9992048111655	78.2272727272727	1672.15909090909	39327	893.795454545455	250.869681610789	253.86505307669	0	81189	1845.20454545455	1670.1963121467	1468.50166579718	0	NaN	NaN	NaN	NaN	NaN	123.747351375189	0.999720795500274	NaN	NaN	NaN	NaN	NaN	NaN	NaN	NaN	NaN	2	21643.5227272727	1	1	1	1	2019-05-24T17:37:01.321	NG_ecoli_LTEE_871_DM0	-0	-0	163.175	DIA_100X_EMPTY_1x1_100ms	58ece148-e3df-479e-93a8-7c868b75da46	EPI_100X_YFP_1x1_200ms_25sola	EPI_100X_RFP_1x1_200ms_25sola
22	18	10.8878505650178	197	-46.7557404217273	86.1675126903553	1661.07614213198	286918	1456.43654822335	250.869681610789	253.86505307669	0	778484	3951.69543147208	1670.1963121467	1468.50166579718	0	NaN	NaN	NaN	NaN	NaN	187.453487998758	0.999919370559864	15.7494389794859	14.8403754524067	11.2139007657163	4.10245588772418	0.0225643424629888	0.0114793834361368	1	1.00209500889766	1555.49416644829	3	19782.345177665	1	1	1	1	2019-05-24T17:37:01.321	NG_ecoli_LTEE_871_DM0	-0	-0	163.175	DIA_100X_EMPTY_1x1_100ms	19451071-7243-4fad-bb6d-213a488bfe0f	EPI_100X_YFP_1x1_200ms_25sola	EPI_100X_RFP_1x1_200ms_25sola
23	14	6.4041420967804	90	-49.9992288223891	86.8888888888889	1961.71111111111	175841	1953.78888888889	250.869681610789	253.86505307669	0	993455	11038.3888888889	1670.1963121467	1468.50166579718	0	NaN	NaN	NaN	NaN	NaN	144.598120962763	0.999760257138267	15.8492803703766	11.5282131410984	8.74200607626275	3.18952159914245	0.00319523589714019	0.00171476134418872	0	1.00005011885377	951.309070044293	2	21024.8111111111	1	1	1	1	2019-05-24T17:37:01.321	NG_ecoli_LTEE_871_DM0	-0	-0	163.175	DIA_100X_EMPTY_1x1_100ms	c6d892d8-6022-490a-afef-438597a64307	EPI_100X_YFP_1x1_200ms_25sola	EPI_100X_RFP_1x1_200ms_25sola
24	15	7.52173604659674	114	-49.9673467277901	88.2368421052632	307.964912280702	119515	1048.37719298246	250.869681610789	253.86505307669	0	946369	8301.48245614035	1670.1963121467	1468.50166579718	0	NaN	NaN	NaN	NaN	NaN	140.055168893265	0.999704794493407	14.8681678252486	11.9918390830207	9.00452592856503	3.34035549065786	0.000511446048876538	0.000305234677375235	0	1.00000130543113	946.823529137509	1	19676.7543859649	1	1	1	1	2019-05-24T17:37:01.321	NG_ecoli_LTEE_871_DM0	-0	-0	163.175	DIA_100X_EMPTY_1x1_100ms	19798820-a905-4853-bd1c-decb40c24c91	EPI_100X_YFP_1x1_200ms_25sola	EPI_100X_RFP_1x1_200ms_25sola
25	25	10.0268770779996	251	-26.3058461087681	96.2669322709163	1673.46215139442	319364	1272.36653386454	250.869681610789	253.86505307669	0	524927	2091.34262948207	1670.1963121467	1468.50166579718	0	NaN	NaN	NaN	NaN	NaN	257.378550009636	0.94353614544533	25.8736048960417	11.9509692352534	9.42590345271986	2.96485218909901	0.0415162235003665	0.0169228715919093	1	1.01395569576644	1805.48048024547	3	20413.4741035857	1	1	1	1	2019-05-24T17:37:01.321	NG_ecoli_LTEE_871_DM0	-0	-0	163.175	DIA_100X_EMPTY_1x1_100ms	3b2923c7-f68a-4b8b-b081-b8f7dc0982bb	EPI_100X_YFP_1x1_200ms_25sola	EPI_100X_RFP_1x1_200ms_25sola
26	29	11.8429820833975	344	45.40023920005	93.2093023255814	1946.86627906977	4086282	11878.726744186	250.869681610789	253.86505307669	0	2621058	7619.35465116279	1670.1963121467	1468.50166579718	0	NaN	NaN	NaN	NaN	NaN	303.211107061291	0.983995893327756	27.5132999977857	13.6006668808846	10.6399397999447	3.31433712791019	0.00303200220328423	0.00150151537964864	2	1.00006008842028	2446.30670976094	4	18111.6162790698	1	1	1	1	2019-05-24T17:37:01.321	NG_ecoli_LTEE_871_DM0	-0	-0	163.175	DIA_100X_EMPTY_1x1_100ms	14d51de5-8a12-4413-9082-5da42c7c4613	EPI_100X_YFP_1x1_200ms_25sola	EPI_100X_RFP_1x1_200ms_25sola
27	21	10.6725671969846	225	-27.1149230363472	97.4844444444444	1893.86222222222	360970	1604.31111111111	250.869681610789	253.86505307669	0	2019772	8976.76444444444	1670.1963121467	1468.50166579718	0	NaN	NaN	NaN	NaN	NaN	238.934092227139	0.963992328250392	22.8578068814192	12.0570866982004	9.94872584070938	2.89610819164945	0.0545401775351347	0.0230561103072245	1	1.01864234785703	1776.88518625629	1	19059.5733333333	1	1	1	1	2019-05-24T17:37:01.321	NG_ecoli_LTEE_871_DM0	-0	-0	163.175	DIA_100X_EMPTY_1x1_100ms	c818355a-b69d-4df7-8efb-241e80e0b784	EPI_100X_YFP_1x1_200ms_25sola	EPI_100X_RFP_1x1_200ms_25sola
28	12	7.18578708011969	87	-49.9997352434419	91.7816091954023	1973.09195402299	142307	1635.71264367816	250.869681610789	253.86505307669	0	781936	8987.77011494253	1670.1963121467	1468.50166579718	0	NaN	NaN	NaN	NaN	NaN	127.691589120205	0.999706345047374	13.3611579380302	12.1476013570701	9.09804746469802	3.45978634228819	0.00243663083922308	0.00141469780925544	0	1.00002285410572	868.621101462823	1	19033.6091954023	1	1	1	1	2019-05-24T17:37:01.321	NG_ecoli_LTEE_871_DM0	-0	-0	163.175	DIA_100X_EMPTY_1x1_100ms	e6f8413b-44a6-4b4a-8d43-8b3c0fc68ec6	EPI_100X_YFP_1x1_200ms_25sola	EPI_100X_RFP_1x1_200ms_25sola
29	20	9.4829189014197	190	-25.2603619326651	99.7105263157895	1656.67894736842	215376	1133.55789473684	250.869681610789	253.86505307669	0	1649135	8679.65789473684	1670.1963121467	1468.50166579718	0	NaN	NaN	NaN	NaN	NaN	249.538642917172	0.924998577596635	24.17549936258	12.34672688577	9.53817842332211	2.8886230084851	0.110987665239348	0.0534664301981333	0	1.12987102351357	1727.41314162532	2	21480.1263157895	1	1	1	1	2019-05-24T17:37:01.321	NG_ecoli_LTEE_871_DM0	-0	-0	163.175	DIA_100X_EMPTY_1x1_100ms	fea22462-475a-4a46-aebc-3bcd22ce0f42	EPI_100X_YFP_1x1_200ms_25sola	EPI_100X_RFP_1x1_200ms_25sola
30	22	10.5794509296213	233	-32.6310517638732	104.403433476395	312.450643776824	198194	850.618025751073	250.869681610789	253.86505307669	0	1902071	8163.39484978541	1670.1963121467	1468.50166579718	0	NaN	NaN	NaN	NaN	NaN	245.719078702187	0.948524986677276	24.1912509668042	11.7241265229704	9.59792511573015	2.89056141775197	0.0595725924481905	0.029582692118934	0	1.03575946041606	1750.26143099093	1	20730.3261802575	1	1	1	1	2019-05-24T17:37:01.321	NG_ecoli_LTEE_871_DM0	-0	-0	163.175	DIA_100X_EMPTY_1x1_100ms	fb835016-33e3-443f-a3f2-5fe8d00605dd	EPI_100X_YFP_1x1_200ms_25sola	EPI_100X_RFP_1x1_200ms_25sola
31	28	11.7680677139635	330	35.4467815495497	107.533333333333	1912.82424242424	1879203	5694.55454545455	250.869681610789	253.86505307669	0	1374010	4163.66666666667	1670.1963121467	1468.50166579718	0	NaN	NaN	NaN	NaN	NaN	294.373507934763	0.99964397741772	26.7213883559332	13.2346919597403	10.7102161229799	3.3143920608075	0.0066958544274507	0.00334623881198629	0	1.00048568988661	2407.38399840989	2	16249.5606060606	1	1	1	1	2019-05-24T17:37:01.321	NG_ecoli_LTEE_871_DM0	-0	-0	163.175	DIA_100X_EMPTY_1x1_100ms	8c0e1d69-6bd3-476e-a59e-478d59369583	EPI_100X_YFP_1x1_200ms_25sola	EPI_100X_RFP_1x1_200ms_25sola
32	22	11.7085993902105	258	5.16228163284493	109.658914728682	1935.27519379845	1779341	6896.67054263566	250.869681610789	253.86505307669	0	1145557	4440.14341085271	1670.1963121467	1468.50166579718	0	NaN	NaN	NaN	NaN	NaN	239.238185340001	0.992997851021036	21.796701737633	12.9325426441763	10.4880756202335	3.24042632825576	0.0519850339260435	0.0283860164830328	0	1.02650454283121	1883.09522795351	2	17150.7596899225	1	1	1	1	2019-05-24T17:37:01.321	NG_ecoli_LTEE_871_DM0	-0	-0	163.175	DIA_100X_EMPTY_1x1_100ms	35085561-9a28-4185-8227-be2af6ad4d9f	EPI_100X_YFP_1x1_200ms_25sola	EPI_100X_RFP_1x1_200ms_25sola
33	23	7.24375226518094	167	-49.9889768027073	110.850299401198	1958.97005988024	534791	3202.34131736527	250.869681610789	253.86505307669	0	1712776	10256.1437125749	1670.1963121467	1468.50166579718	0	NaN	NaN	NaN	NaN	NaN	241.984302046725	0.819035752404681	28.4589936656695	11.7914881748219	7.95379036912316	2.46485999867054	0.111988334128865	0.0371451925813998	2	1.08353175499455	1414.02699744234	1	20135.1017964072	1	1	1	1	2019-05-24T17:37:01.321	NG_ecoli_LTEE_871_DM0	-0	-0	163.175	DIA_100X_EMPTY_1x1_100ms	1bf529db-95bb-4a71-86b3-67bfa2775cd5	EPI_100X_YFP_1x1_200ms_25sola	EPI_100X_RFP_1x1_200ms_25sola
34	21	9.64741779152228	203	-4.8808230299816	118.955665024631	626.325123152709	126236	621.852216748768	250.869681610789	253.86505307669	0	3703362	18243.1625615764	1670.1963121467	1468.50166579718	0	NaN	NaN	NaN	NaN	NaN	209.017295821326	0.999414341348853	20.7847986156432	12.6167164837948	9.71990541445417	3.19038586083268	0.00600102376670529	0.00258011748402856	1	1.00018688727178	1542.26775937861	1	19837.8522167488	1	1	1	1	2019-05-24T17:37:01.321	NG_ecoli_LTEE_871_DM0	-0	-0	163.175	DIA_100X_EMPTY_1x1_100ms	37c6e0de-e805-43ee-8f37-bc4eb4b0d882	EPI_100X_YFP_1x1_200ms_25sola	EPI_100X_RFP_1x1_200ms_25sola
35	19	7.70059799476645	147	-35.3920034650275	120.836734693878	585.278911564626	205970	1401.15646258503	250.869681610789	253.86505307669	0	713797	4855.7619047619	1670.1963121467	1468.50166579718	0	NaN	NaN	NaN	NaN	NaN	179.852429496794	0.991402867955153	20.0026569635787	11.2503563812077	8.45047528539724	3.00660096751778	0.0264371027930347	0.010047584583878	0	1.00257757596585	1121.86303989122	2	19417.1768707483	1	1	1	1	2019-05-24T17:37:01.321	NG_ecoli_LTEE_871_DM0	-0	-0	163.175	DIA_100X_EMPTY_1x1_100ms	d60ec589-b5ab-4b8d-b5a8-cb0279f3e70d	EPI_100X_YFP_1x1_200ms_25sola	EPI_100X_RFP_1x1_200ms_25sola
36	8	2.71090661884883	23	-49.9977128163643	121.608695652174	576.086956521739	31813	1383.17391304348	250.869681610789	253.86505307669	0	185471	8063.95652173913	1670.1963121467	1468.50166579718	0	NaN	NaN	NaN	NaN	NaN	110.02577023477	0.99979911677191	NaN	NaN	NaN	NaN	NaN	NaN	NaN	NaN	NaN	2	21201.4347826087	1	1	1	1	2019-05-24T17:37:01.321	NG_ecoli_LTEE_871_DM0	-0	-0	163.175	DIA_100X_EMPTY_1x1_100ms	2284db61-8291-4ba4-a653-217dd664a1e9	EPI_100X_YFP_1x1_200ms_25sola	EPI_100X_RFP_1x1_200ms_25sola
37	24	11.7521753577344	284	31.190235175269	127.411971830986	701.87323943662	1538731	5418.06690140845	250.869681610789	253.86505307669	0	603257	2124.14436619718	1670.1963121467	1468.50166579718	0	NaN	NaN	NaN	NaN	NaN	293.94796035205	0.989125540853987	25.5580540229359	13.6247246280843	11.1270929801802	3.28474812405553	0.00995104883953936	0.00566832143622268	0	1.00122210600984	2485.31304506871	2	16688.4014084507	1	1	1	1	2019-05-24T17:37:01.321	NG_ecoli_LTEE_871_DM0	-0	-0	163.175	DIA_100X_EMPTY_1x1_100ms	b7a8f74d-02c2-417b-8224-7cf1222b5925	EPI_100X_YFP_1x1_200ms_25sola	EPI_100X_RFP_1x1_200ms_25sola
38	13	6.73760877919616	90	-49.9995565628426	126.811111111111	1007.78888888889	90702	1007.8	250.869681610789	253.86505307669	0	301449	3349.43333333333	1670.1963121467	1468.50166579718	0	NaN	NaN	NaN	NaN	NaN	137.847977030482	0.999800419630484	14.5013084627563	12.0509089675296	8.65541701264929	3.78567162306623	0.00404166552594342	0.00217114929435564	0	1.00006242076664	853.243651375989	1	20426.4111111111	1	1	1	1	2019-05-24T17:37:01.321	NG_ecoli_LTEE_871_DM0	-0	-0	163.175	DIA_100X_EMPTY_1x1_100ms	5f4c305d-0459-4f0f-b41f-4208533e0290	EPI_100X_YFP_1x1_200ms_25sola	EPI_100X_RFP_1x1_200ms_25sola
39	41	11.24589558239	462	-49.9917331792626	139.549783549784	1020.16017316017	576300	1247.4025974026	250.869681610789	253.86505307669	0	3906416	8455.44588744589	1670.1963121467	1468.50166579718	0	NaN	NaN	NaN	NaN	NaN	420.730829751657	0.79263302963264	41.6711471198278	13.9270421467496	9.65734993328199	2.97552394508928	0.0589479378341855	0.0346629660150918	2	1.05342684179892	3052.39879784738	2	18697.5692640693	1	1	1	1	2019-05-24T17:37:01.321	NG_ecoli_LTEE_871_DM0	-0	-0	163.175	DIA_100X_EMPTY_1x1_100ms	e5c40b13-cb60-4220-8ee3-cbbdaf4e668c	EPI_100X_YFP_1x1_200ms_25sola	EPI_100X_RFP_1x1_200ms_25sola
40	27	13.3897432715976	363	-48.8670875740712	134.112947658402	392.666666666667	516913	1424.00275482094	250.869681610789	253.86505307669	0	608893	1677.391184573	1670.1963121467	1468.50166579718	0	NaN	NaN	NaN	NaN	NaN	312.639644061178	0.881088018959031	27.4286098783113	18.4108286219443	10.943377868456	4.65000935249925	0.0247566590690934	0.00887719480228204	3	1.00147441864471	2579.86196465588	1	18210.2837465565	1	1	1	1	2019-05-24T17:37:01.321	NG_ecoli_LTEE_871_DM0	-0	-0	163.175	DIA_100X_EMPTY_1x1_100ms	77653df5-df01-4c1a-bb09-3e6d6178c8d9	EPI_100X_YFP_1x1_200ms_25sola	EPI_100X_RFP_1x1_200ms_25sola
41	18	7.71635965363563	140	-42.5683459759126	132.385714285714	612.692857142857	103059	736.135714285714	250.869681610789	253.86505307669	0	3659603	26140.0214285714	1670.1963121467	1468.50166579718	0	NaN	NaN	NaN	NaN	NaN	170.347967373412	0.999692646726854	18.3076703782157	11.7100288849146	8.8075853110086	3.27334956854354	0.0111048844489466	0.00560123384606376	1	1.00076180644114	1115.41551965248	2	20745.7714285714	1	1	1	1	2019-05-24T17:37:01.321	NG_ecoli_LTEE_871_DM0	-0	-0	163.175	DIA_100X_EMPTY_1x1_100ms	af4302d8-edde-4c4f-a2a5-225b78eff8ad	EPI_100X_YFP_1x1_200ms_25sola	EPI_100X_RFP_1x1_200ms_25sola
42	24	8.91365429845927	215	-48.1205804909602	131.348837209302	744.520930232558	241245	1122.06976744186	250.869681610789	253.86505307669	0	755849	3515.57674418605	1670.1963121467	1468.50166579718	0	NaN	NaN	NaN	NaN	NaN	251.671527728077	0.879651914056048	26.1228838857066	12.7411005556566	9.25966564819618	2.75049152998429	0.0618363348025513	0.0331500624962191	0	1.05239123549201	1759.14489340072	1	20971.8837209302	1	1	1	1	2019-05-24T17:37:01.321	NG_ecoli_LTEE_871_DM0	-0	-0	163.175	DIA_100X_EMPTY_1x1_100ms	09764baf-e863-4a9d-b5c0-fa002d6f97bc	EPI_100X_YFP_1x1_200ms_25sola	EPI_100X_RFP_1x1_200ms_25sola
43	27	14.2792786718675	387	-40.272138771955	134.705426356589	558.589147286822	629589	1626.84496124031	250.869681610789	253.86505307669	0	4370163	11292.4108527132	1670.1963121467	1468.50166579718	0	NaN	NaN	NaN	NaN	NaN	366.459147435919	0.977547967873185	29.2612684059354	18.2342866273465	11.9764395883366	4.66317136770789	0.0795837254776384	0.0296610947821284	2	1.06255376361545	3296.38922214469	3	20096.826873385	1	1	1	1	2019-05-24T17:37:01.321	NG_ecoli_LTEE_871_DM0	-0	-0	163.175	DIA_100X_EMPTY_1x1_100ms	3943070b-1090-4f1c-909b-59a56b205780	EPI_100X_YFP_1x1_200ms_25sola	EPI_100X_RFP_1x1_200ms_25sola
44	11	6.21175254214561	69	-49.999677644771	129.333333333333	726.449275362319	94005	1362.39130434783	250.869681610789	253.86505307669	0	342059	4957.3768115942	1670.1963121467	1468.50166579718	0	NaN	NaN	NaN	NaN	NaN	132.705953371461	0.999756727486195	NaN	NaN	NaN	NaN	NaN	NaN	NaN	NaN	NaN	2	21269.9710144928	1	1	1	1	2019-05-24T17:37:01.321	NG_ecoli_LTEE_871_DM0	-0	-0	163.175	DIA_100X_EMPTY_1x1_100ms	0b4c9e6d-2ca3-416d-8d9b-af6dc527e1a3	EPI_100X_YFP_1x1_200ms_25sola	EPI_100X_RFP_1x1_200ms_25sola
45	20	13.0194799683479	261	-49.3868737537093	137.022988505747	579.310344827586	607747	2328.53256704981	250.869681610789	253.86505307669	0	2616983	10026.754789272	1670.1963121467	1468.50166579718	0	NaN	NaN	NaN	NaN	NaN	214.577652631246	0.999881216800604	16.9699432919073	16.545166224323	11.9648211930268	4.74803598115827	0.00132087920199556	0.000546527977249305	2	1.00000558652262	1908.0190122757	4	17248.5555555556	1	1	1	1	2019-05-24T17:37:01.321	NG_ecoli_LTEE_871_DM0	-0	-0	163.175	DIA_100X_EMPTY_1x1_100ms	a9832e4b-1390-4bdb-b7d3-c259636bfca8	EPI_100X_YFP_1x1_200ms_25sola	EPI_100X_RFP_1x1_200ms_25sola
46	41	12.1166236666965	497	49.3977903633937	146.883299798793	1347.25150905433	352895	710.050301810865	250.869681610789	253.86505307669	0	5868547	11807.9416498994	1670.1963121467	1468.50166579718	0	NaN	NaN	NaN	NaN	NaN	443.299462675155	0.842631307542231	41.6048000296956	13.3770368854565	10.4023281816308	2.74292684918802	0.0150923106280001	0.00520191761546807	3	1.0008651471871	3535.8548018651	0	20477.2595573441	1	1	1	1	2019-05-24T17:37:01.321	NG_ecoli_LTEE_871_DM0	-0	-0	163.175	DIA_100X_EMPTY_1x1_100ms	2898ff13-fcd4-4143-a2d1-a950a3a0d1fb	EPI_100X_YFP_1x1_200ms_25sola	EPI_100X_RFP_1x1_200ms_25sola
47	33	12.6653926700877	418	48.7912402391468	137.751196172249	1972.75837320574	4136649	9896.28947368421	250.869681610789	253.86505307669	0	1983944	4746.27751196172	1670.1963121467	1468.50166579718	0	NaN	NaN	NaN	NaN	NaN	356.177940474952	0.966938809734085	32.1041877778492	12.7878018173075	10.8040263204013	2.82408048671053	0.010521385091269	0.00473795236778252	1	1.00043757947348	2943.22074119629	0	16024.8803827751	1	1	1	1	2019-05-24T17:37:01.321	NG_ecoli_LTEE_871_DM0	-0	-0	163.175	DIA_100X_EMPTY_1x1_100ms	4d74903e-ef9e-4b2c-ba3a-1868050a2c6f	EPI_100X_YFP_1x1_200ms_25sola	EPI_100X_RFP_1x1_200ms_25sola
48	37	12.7370525043143	472	48.7619047618804	147.46186440678	703.608050847458	2352816	4984.77966101695	250.869681610789	253.86505307669	0	844542	1789.28389830508	1670.1963121467	1468.50166579718	0	NaN	NaN	NaN	NaN	NaN	458.306112259453	0.91847201920025	38.5160900297881	13.6500998848776	11.4035419784901	2.90063192250923	0.0500893409420427	0.0246868468642127	2	1.01508266326575	3933.7939292672	3	17446.3220338983	1	1	1	1	2019-05-24T17:37:01.321	NG_ecoli_LTEE_871_DM0	-0	-0	163.175	DIA_100X_EMPTY_1x1_100ms	66aea612-6912-4701-a7ae-a1a2fa43a40e	EPI_100X_YFP_1x1_200ms_25sola	EPI_100X_RFP_1x1_200ms_25sola
49	35	12.6953705779125	445	40.0417840917738	146.431460674157	724.298876404494	2207843	4961.44494382022	250.869681610789	253.86505307669	0	977362	2196.3191011236	1670.1963121467	1468.50166579718	0	NaN	NaN	NaN	NaN	NaN	436.313022307967	0.950804845567033	35.8119929345196	15.4545748516095	11.8047674399174	3.23507022117905	0.0355431077646548	0.00955449068703372	2	1.00652666825647	3919.52323093632	3	16744.1550561798	1	1	1	1	2019-05-24T17:37:01.321	NG_ecoli_LTEE_871_DM0	-0	-0	163.175	DIA_100X_EMPTY_1x1_100ms	654da40b-da20-4f44-a6ba-e4ad7f00cb07	EPI_100X_YFP_1x1_200ms_25sola	EPI_100X_RFP_1x1_200ms_25sola
50	24	10.8976262391886	262	28.1355387682791	148.114503816794	263.679389312977	211432	806.992366412214	250.869681610789	253.86505307669	0	3437046	13118.4961832061	1670.1963121467	1468.50166579718	0	NaN	NaN	NaN	NaN	NaN	254.423682333581	0.884418284776818	25.0604356340086	13.4505905484837	9.52526130157468	3.26783655629601	0.0427809063328832	0.018942630647162	2	1.0055393884942	1785.79784337666	0	20296.7938931298	1	1	1	1	2019-05-24T17:37:01.321	NG_ecoli_LTEE_871_DM0	-0	-0	163.175	DIA_100X_EMPTY_1x1_100ms	3454a5aa-2abd-460f-9ec0-951e7a9ac65e	EPI_100X_YFP_1x1_200ms_25sola	EPI_100X_RFP_1x1_200ms_25sola
51	57	10.0051996999204	571	-48.5059274946782	153.735551663748	584.092819614711	3073988	5383.51663747811	250.869681610789	253.86505307669	0	5026374	8802.75656742557	1670.1963121467	1468.50166579718	0	NaN	NaN	NaN	NaN	NaN	NaN	NaN	NaN	NaN	NaN	NaN	NaN	NaN	NaN	NaN	NaN	4	18160.8739054291	1	1	1	1	2019-05-24T17:37:01.321	NG_ecoli_LTEE_871_DM0	-0	-0	163.175	DIA_100X_EMPTY_1x1_100ms	422a1a43-f6ab-4f55-a80e-6af51cbcfbc0	EPI_100X_YFP_1x1_200ms_25sola	EPI_100X_RFP_1x1_200ms_25sola
52	14	6.65432616983214	93	-49.9992800312091	147.172043010753	616.483870967742	92995	999.94623655914	250.869681610789	253.86505307669	0	793230	8529.35483870968	1670.1963121467	1468.50166579718	0	NaN	NaN	NaN	NaN	NaN	139.696080442728	0.999859274835298	NaN	NaN	NaN	NaN	NaN	NaN	NaN	NaN	NaN	2	20958.3440860215	1	1	1	1	2019-05-24T17:37:01.321	NG_ecoli_LTEE_871_DM0	-0	-0	163.175	DIA_100X_EMPTY_1x1_100ms	e92a2a19-aa6b-4450-8f20-b241840d57f7	EPI_100X_YFP_1x1_200ms_25sola	EPI_100X_RFP_1x1_200ms_25sola
53	14	6.75612826755201	95	-49.9988814200243	147.431578947368	396.494736842105	115060	1211.15789473684	250.869681610789	253.86505307669	0	182215	1918.05263157895	1670.1963121467	1468.50166579718	0	NaN	NaN	NaN	NaN	NaN	142.251127801659	0.99974829156696	14.7883090160206	12.2320317461725	9.19964885011963	3.41334500699966	0.00263741631968408	0.00143692525463771	0	1.00002624855796	982.99407406615	1	19751.4105263158	1	1	1	1	2019-05-24T17:37:01.321	NG_ecoli_LTEE_871_DM0	-0	-0	163.175	DIA_100X_EMPTY_1x1_100ms	450f6f08-f779-4d89-95b2-679600a9454f	EPI_100X_YFP_1x1_200ms_25sola	EPI_100X_RFP_1x1_200ms_25sola
54	22	9.17342889709525	202	4.83993111290423	155.232673267327	1030.25247524752	212044	1049.72277227723	250.869681610789	253.86505307669	0	3418618	16923.8514851485	1670.1963121467	1468.50166579718	0	NaN	NaN	NaN	NaN	NaN	214.320673955816	0.999849917613551	20.4687553152581	13.3147961727405	10.0241433200808	3.54134344790939	0.0111695978623085	0.00584848164973854	1	1.00094848040494	1615.38427351764	2	19033.6089108911	1	1	1	1	2019-05-24T17:37:01.321	NG_ecoli_LTEE_871_DM0	-0	-0	163.175	DIA_100X_EMPTY_1x1_100ms	13257491-cb8c-422e-b2d5-8fdf68840bae	EPI_100X_YFP_1x1_200ms_25sola	EPI_100X_RFP_1x1_200ms_25sola
55	21	13.9337660521818	294	-48.4924769244569	155.387755102041	1519.72789115646	276232	939.56462585034	250.869681610789	253.86505307669	0	2997629	10196.0170068027	1670.1963121467	1468.50166579718	0	NaN	NaN	NaN	NaN	NaN	269.985785825668	0.959443179556081	23.0506337847576	13.9380194590259	10.666292380214	3.35018450744789	0.141235305957001	0.0629941734241125	2	1.17051171915872	2059.67985230002	0	19127.9489795918	1	1	1	1	2019-05-24T17:37:01.321	NG_ecoli_LTEE_871_DM0	-0	-0	163.175	DIA_100X_EMPTY_1x1_100ms	5f4fbfde-fa29-49f0-a17d-eaa0f5b6a200	EPI_100X_YFP_1x1_200ms_25sola	EPI_100X_RFP_1x1_200ms_25sola
56	12	6.80802031671321	82	-49.9996049636885	152.548780487805	555.09756097561	145469	1774.01219512195	250.869681610789	253.86505307669	0	1281881	15632.6951219512	1670.1963121467	1468.50166579718	0	NaN	NaN	NaN	NaN	NaN	139.291203193084	0.99979902052712	14.9572219525106	11.67621305474	8.68508635048851	3.49955278704556	0.00535513157279543	0.00301082837954139	1	1.00012977090148	886.112985780467	2	20930.2317073171	1	1	1	1	2019-05-24T17:37:01.321	NG_ecoli_LTEE_871_DM0	-0	-0	163.175	DIA_100X_EMPTY_1x1_100ms	356aa81d-b05c-4960-ad4f-1aa684faf662	EPI_100X_YFP_1x1_200ms_25sola	EPI_100X_RFP_1x1_200ms_25sola
57	23	9.74713943230022	225	32.4018637480667	158.066666666667	1115.48444444444	181520	806.755555555556	250.869681610789	253.86505307669	0	765989	3404.39555555556	1670.1963121467	1468.50166579718	0	NaN	NaN	NaN	NaN	NaN	206.388404672564	0.99203190761693	22.6756500359942	11.5900859053928	8.64752423197376	3.04804302633469	0.0156662639694417	0.00802174513742219	0	1.00242417313111	1331.78218889373	0	20219.0088888889	1	1	1	1	2019-05-24T17:37:01.321	NG_ecoli_LTEE_871_DM0	-0	-0	163.175	DIA_100X_EMPTY_1x1_100ms	199f1faa-679c-42d3-b275-130b5b23659f	EPI_100X_YFP_1x1_200ms_25sola	EPI_100X_RFP_1x1_200ms_25sola
58	12	6.20752379235538	80	-49.9998270994661	153.85	688.2125	159768	1997.1	250.869681610789	253.86505307669	0	409519	5118.9875	1670.1963121467	1468.50166579718	0	NaN	NaN	NaN	NaN	NaN	128.583151826208	0.999600256820783	NaN	NaN	NaN	NaN	NaN	NaN	NaN	NaN	NaN	1	20626.025	1	1	1	1	2019-05-24T17:37:01.321	NG_ecoli_LTEE_871_DM0	-0	-0	163.175	DIA_100X_EMPTY_1x1_100ms	826bbdfe-c808-4baa-97fa-6e742548703f	EPI_100X_YFP_1x1_200ms_25sola	EPI_100X_RFP_1x1_200ms_25sola
59	22	12.087203577327	266	-49.9023295463619	166.695488721805	668.481203007519	294137	1105.77819548872	250.869681610789	253.86505307669	0	878441	3302.40977443609	1670.1963121467	1468.50166579718	0	NaN	NaN	NaN	NaN	NaN	237.495837640595	0.984362726923861	21.2927815766947	15.9774764024861	10.4780833386738	4.10442457945766	0.0768794448206958	0.0325389564681329	2	1.03797778442171	1836.0562283351	0	19914.1127819549	1	1	1	1	2019-05-24T17:37:01.321	NG_ecoli_LTEE_871_DM0	-0	-0	163.175	DIA_100X_EMPTY_1x1_100ms	5b5fcb7a-5673-4a3c-b007-fde38356e060	EPI_100X_YFP_1x1_200ms_25sola	EPI_100X_RFP_1x1_200ms_25sola
60	22	10.9859848583244	242	-49.999019087627	169.136363636364	1045.7479338843	831931	3437.73140495868	250.869681610789	253.86505307669	0	2696098	11140.9008264463	1670.1963121467	1468.50166579718	0	NaN	NaN	NaN	NaN	NaN	265.571998907416	0.925214134588281	22.563479328272	15.1957897101713	10.7318529923895	3.53020739814381	0.0558036296856587	0.0259531151347625	1	1.02437982514595	2041.01116637292	2	20533.2479338843	1	1	1	1	2019-05-24T17:37:01.321	NG_ecoli_LTEE_871_DM0	-0	-0	163.175	DIA_100X_EMPTY_1x1_100ms	ad509211-2fbd-4577-80cd-982f05700318	EPI_100X_YFP_1x1_200ms_25sola	EPI_100X_RFP_1x1_200ms_25sola
61	27	13.4844299294724	365	29.7822482206376	172.619178082192	1064.58904109589	7975808	21851.5287671233	250.869681610789	253.86505307669	0	1369881	3753.09863013699	1670.1963121467	1468.50166579718	0	NaN	NaN	NaN	NaN	NaN	306.527354496261	0.990356951730843	25.014189000356	15.2925466243952	11.8118230190179	3.59814802901457	0.0472894662681426	0.0262503286893812	0	1.02943315704833	2741.00716373435	2	16099.6767123288	1	1	1	1	2019-05-24T17:37:01.321	NG_ecoli_LTEE_871_DM0	-0	-0	163.175	DIA_100X_EMPTY_1x1_100ms	4d67f3bd-5786-4549-a4c6-c291140328e5	EPI_100X_YFP_1x1_200ms_25sola	EPI_100X_RFP_1x1_200ms_25sola
62	25	11.3854242998529	287	12.5403446589177	188.87456445993	1070.35540069686	936159	3261.87804878049	250.869681610789	253.86505307669	0	1530022	5331.08710801394	1670.1963121467	1468.50166579718	0	NaN	NaN	NaN	NaN	NaN	284.216244593346	0.975251104769933	26.1821085346947	12.6229961573142	10.425922386638	3.08198245430123	0.0289162564593623	0.0132703514645241	1	1.00885890818649	2235.23647335383	1	17950.2264808362	1	1	1	1	2019-05-24T17:37:01.321	NG_ecoli_LTEE_871_DM0	-0	-0	163.175	DIA_100X_EMPTY_1x1_100ms	2221cd15-b47b-43c1-bba3-d4403c2026eb	EPI_100X_YFP_1x1_200ms_25sola	EPI_100X_RFP_1x1_200ms_25sola
63	51	10.4322736188646	532	47.7895766512302	204.016917293233	260.285714285714	516505	970.874060150376	250.869681610789	253.86505307669	0	1846179	3470.26127819549	1670.1963121467	1468.50166579718	0	NaN	NaN	NaN	NaN	NaN	508.961303774969	0.860628855079508	52.2909565235142	11.956745944224	9.56986397849238	2.13895619008367	0.0324093224450396	0.0127477393179562	2	1.01713762135502	3761.21359716065	1	19588.1879699248	1	1	1	1	2019-05-24T17:37:01.321	NG_ecoli_LTEE_871_DM0	-0	-0	163.175	DIA_100X_EMPTY_1x1_100ms	10c397fd-4fd5-4b4e-8691-82173b923bf8	EPI_100X_YFP_1x1_200ms_25sola	EPI_100X_RFP_1x1_200ms_25sola
64	18	12.5477503796503	226	-49.9854740871372	205.318584070796	593.24778761062	200592	887.575221238938	250.869681610789	253.86505307669	0	659149	2916.58849557522	1670.1963121467	1468.50166579718	0	NaN	NaN	NaN	NaN	NaN	200.99825337845	0.999767576668393	16.9419177763159	15.2464527833173	11.1976355385779	4.38882670706654	0.00844195825677947	0.00464323611911314	0	1.00042324469096	1668.41892298701	1	19506.407079646	1	1	1	1	2019-05-24T17:37:01.321	NG_ecoli_LTEE_871_DM0	-0	-0	163.175	DIA_100X_EMPTY_1x1_100ms	a29d72a3-f2fe-4286-9c50-0c1a79456e85	EPI_100X_YFP_1x1_200ms_25sola	EPI_100X_RFP_1x1_200ms_25sola
65	33	11.6652776464723	385	49.0996275644183	212.703896103896	1738.73246753247	248759	646.127272727273	250.869681610789	253.86505307669	0	7593294	19722.8415584416	1670.1963121467	1468.50166579718	0	NaN	NaN	NaN	NaN	NaN	328.674061061699	0.976896496531296	31.0639522141835	12.1839612034509	10.2649606905264	2.79783596769822	0.00256415878373447	0.00119499605723994	2	1.00004943636366	2570.75785812746	0	18373.8623376623	1	1	1	1	2019-05-24T17:37:01.321	NG_ecoli_LTEE_871_DM0	-0	-0	163.175	DIA_100X_EMPTY_1x1_100ms	55f2009d-b2eb-4497-a9d9-edb09c97603e	EPI_100X_YFP_1x1_200ms_25sola	EPI_100X_RFP_1x1_200ms_25sola
66	23	12.0756207995565	278	9.7149549394126	207.910071942446	1346.21223021583	213442	767.776978417266	250.869681610789	253.86505307669	0	13340752	47988.3165467626	1670.1963121467	1468.50166579718	0	NaN	NaN	NaN	NaN	NaN	261.027313723485	0.987332614273857	22.545863523564	14.6154041043301	11.1358660430502	3.51857052557347	0.00286259942919289	0.00145406678905966	1	1.00007128313723	2195.86052359974	0	18712.6079136691	1	1	1	1	2019-05-24T17:37:01.321	NG_ecoli_LTEE_871_DM0	-0	-0	163.175	DIA_100X_EMPTY_1x1_100ms	09db1a0b-ede6-47f3-8d3a-fe2760c87b48	EPI_100X_YFP_1x1_200ms_25sola	EPI_100X_RFP_1x1_200ms_25sola
67	26	11.4646472935266	299	36.3417651791474	212.508361204013	1519.74247491639	298893	999.642140468227	250.869681610789	253.86505307669	0	1306058	4368.08695652174	1670.1963121467	1468.50166579718	0	NaN	NaN	NaN	NaN	NaN	277.799236671327	0.936706550867809	27.4428953425764	12.4403692559733	9.7016557256989	2.77854826612186	0.0324187670238007	0.0132234077541623	1	1.00803192456705	2028.67057035224	0	18182.7959866221	1	1	1	1	2019-05-24T17:37:01.321	NG_ecoli_LTEE_871_DM0	-0	-0	163.175	DIA_100X_EMPTY_1x1_100ms	5740581d-9037-4fb5-812f-ebf346c1e455	EPI_100X_YFP_1x1_200ms_25sola	EPI_100X_RFP_1x1_200ms_25sola
68	8	3.28108788794391	27	-49.9988360915413	202.555555555556	2042.77777777778	21756	805.777777777778	250.869681610789	253.86505307669	0	262235	9712.40740740741	1670.1963121467	1468.50166579718	0	NaN	NaN	NaN	NaN	NaN	115.129497511896	0.999905280613626	NaN	NaN	NaN	NaN	NaN	NaN	NaN	NaN	NaN	2	22189.8888888889	1	1	1	1	2019-05-24T17:37:01.321	NG_ecoli_LTEE_871_DM0	-0	-0	163.175	DIA_100X_EMPTY_1x1_100ms	caef6e17-16b8-4fc0-925e-f369f85d75ac	EPI_100X_YFP_1x1_200ms_25sola	EPI_100X_RFP_1x1_200ms_25sola
69	34	13.2354217251571	450	49.1659905040182	211.633333333333	2028.68666666667	486845	1081.87777777778	250.869681610789	253.86505307669	0	13236770	29415.0444444444	1670.1963121467	1468.50166579718	0	NaN	NaN	NaN	NaN	NaN	398.464737980158	0.953442014999788	34.6979308282368	13.3777270852985	11.245012031682	2.78868394845132	0.0201011155312332	0.00865005533227636	1	1.00331231258831	3445.98440083582	2	17771.22	1	1	1	1	2019-05-24T17:37:01.321	NG_ecoli_LTEE_871_DM0	-0	-0	163.175	DIA_100X_EMPTY_1x1_100ms	928d3502-0ad6-4991-bd78-84bd30387f15	EPI_100X_YFP_1x1_200ms_25sola	EPI_100X_RFP_1x1_200ms_25sola
70	26	10.650727295999	277	-32.795849851973	216.162454873646	967.472924187726	399163	1441.02166064982	250.869681610789	253.86505307669	0	407516	1471.17689530686	1670.1963121467	1468.50166579718	0	NaN	NaN	NaN	NaN	NaN	250.838041732488	0.927986163858939	25.901850288191	12.4704635605574	9.16655870569431	2.9062271330097	0.074008251670067	0.0354583042411099	1	1.06323300591062	1709.35914001427	0	18485.2960288809	1	1	1	1	2019-05-24T17:37:01.321	NG_ecoli_LTEE_871_DM0	-0	-0	163.175	DIA_100X_EMPTY_1x1_100ms	25e3ef33-a8d2-4c00-8a49-530f36e93d4b	EPI_100X_YFP_1x1_200ms_25sola	EPI_100X_RFP_1x1_200ms_25sola
71	48	18.5938444930563	893	-49.9999933775455	229.652855543113	1370.48152295633	1805331	2021.64725643897	250.869681610789	253.86505307669	0	9250436	10358.8309070549	1670.1963121467	1468.50166579718	0	NaN	NaN	NaN	NaN	NaN	848.816999138747	0.699338973528462	56.1930716119892	14.3665981602545	11.1677106616325	3.10260244215636	0.123495743916838	0.0436724810098708	4	1.36146275877385	5504.28560583845	2	18773.8913773796	1	1	1	1	2019-05-24T17:37:01.321	NG_ecoli_LTEE_871_DM0	-0	-0	163.175	DIA_100X_EMPTY_1x1_100ms	a83d451f-5541-4165-a9a7-5e0b7f71038b	EPI_100X_YFP_1x1_200ms_25sola	EPI_100X_RFP_1x1_200ms_25sola
72	16	2.61400999344944	42	-49.9999990426625	216.190476190476	2045.90476190476	42355	1008.45238095238	250.869681610789	253.86505307669	0	440352	10484.5714285714	1670.1963121467	1468.50166579718	0	NaN	NaN	NaN	NaN	NaN	NaN	NaN	NaN	NaN	NaN	NaN	NaN	NaN	NaN	NaN	NaN	2	21059.6666666667	1	1	1	1	2019-05-24T17:37:01.321	NG_ecoli_LTEE_871_DM0	-0	-0	163.175	DIA_100X_EMPTY_1x1_100ms	5115b10c-1c87-47b4-960b-343e1333c9ea	EPI_100X_YFP_1x1_200ms_25sola	EPI_100X_RFP_1x1_200ms_25sola
73	13	6.15065287556604	80	-49.9995047557811	215.7375	604.475	63572	794.65	250.869681610789	253.86505307669	0	195540	2444.25	1670.1963121467	1468.50166579718	0	NaN	NaN	NaN	NaN	NaN	126.289951028071	0.999723932122999	13.5097562477377	11.9115180528884	8.71372763001884	3.55929679513808	0.00143064621880204	0.000769707647538197	0	1.00000691725461	805.648042580257	1	20509.425	1	1	1	1	2019-05-24T17:37:01.321	NG_ecoli_LTEE_871_DM0	-0	-0	163.175	DIA_100X_EMPTY_1x1_100ms	bef7636a-87cf-4f3e-9253-6070eefe1e15	EPI_100X_YFP_1x1_200ms_25sola	EPI_100X_RFP_1x1_200ms_25sola
74	41	11.7839703069548	484	47.7713903436279	226.278925619835	287.582644628099	316779	654.502066115703	250.869681610789	253.86505307669	0	12290221	25393.0185950413	1670.1963121467	1468.50166579718	0	NaN	NaN	NaN	NaN	NaN	437.515189134937	0.898834961665113	41.1958165497551	13.0401761664541	10.4368705394921	2.46929505100559	0.01635226246987	0.00733324583245704	2	1.00203109811623	3524.38699291581	1	19516.3925619835	1	1	1	1	2019-05-24T17:37:01.321	NG_ecoli_LTEE_871_DM0	-0	-0	163.175	DIA_100X_EMPTY_1x1_100ms	ab4e6e40-ed8d-410b-ac15-9be4099b95ef	EPI_100X_YFP_1x1_200ms_25sola	EPI_100X_RFP_1x1_200ms_25sola
75	25	12.3199156914955	309	27.0048875521003	222.391585760518	1403.23948220065	903609	2924.30097087379	250.869681610789	253.86505307669	0	851356	2755.19741100324	1670.1963121467	1468.50166579718	0	NaN	NaN	NaN	NaN	NaN	285.506295035219	0.983656826213335	25.8699201417061	12.8388841970984	10.5721671044817	3.19842527497183	0.0367129790707937	0.0150658132953984	1	1.01028205948545	2270.97842059861	1	15293.4466019417	1	1	1	1	2019-05-24T17:37:01.321	NG_ecoli_LTEE_871_DM0	-0	-0	163.175	DIA_100X_EMPTY_1x1_100ms	92748e29-ff4c-47e8-a44b-9cada77db089	EPI_100X_YFP_1x1_200ms_25sola	EPI_100X_RFP_1x1_200ms_25sola
76	23	9.46536198901384	218	-40.0753860628337	232.48623853211	536.518348623853	162836	746.954128440367	250.869681610789	253.86505307669	0	1144234	5248.77981651376	1670.1963121467	1468.50166579718	0	NaN	NaN	NaN	NaN	NaN	219.174096837627	0.972695285691283	22.6664643725645	12.3977804188338	9.30991674767815	2.97727081524141	0.0405599385287814	0.0221845163396687	0	1.0174468381874	1542.99762701937	0	20474.8211009174	1	1	1	1	2019-05-24T17:37:01.321	NG_ecoli_LTEE_871_DM0	-0	-0	163.175	DIA_100X_EMPTY_1x1_100ms	7a0ba1fc-7a5d-4212-b988-87a13cd6121a	EPI_100X_YFP_1x1_200ms_25sola	EPI_100X_RFP_1x1_200ms_25sola
77	14	7.79934560254014	110	-49.9990528525609	237.081818181818	653.7	109940	999.454545454545	250.869681610789	253.86505307669	0	158534	1441.21818181818	1670.1963121467	1468.50166579718	0	NaN	NaN	NaN	NaN	NaN	150.952101633274	0.999791344701173	15.4867679977133	12.6161719809527	9.09565502073001	3.66700480999572	0.0196290825040684	0.010386813424205	0	1.00184574624393	1006.27952004576	1	20840.2545454545	1	1	1	1	2019-05-24T17:37:01.321	NG_ecoli_LTEE_871_DM0	-0	-0	163.175	DIA_100X_EMPTY_1x1_100ms	824aa575-0cf7-4f3c-a45e-c06ed58ef98f	EPI_100X_YFP_1x1_200ms_25sola	EPI_100X_RFP_1x1_200ms_25sola
78	22	8.72193228285791	193	-49.9203102613839	240.647668393782	1343.80310880829	225952	1170.73575129534	250.869681610789	253.86505307669	0	3169925	16424.481865285	1670.1963121467	1468.50166579718	0	NaN	NaN	NaN	NaN	NaN	235.897994868759	0.908209091803928	23.7553853452652	14.5594373090481	9.32170750970689	3.67275812431921	0.037711832727036	0.0193205308342635	1	1.01477305237921	1621.22355354332	2	21308.8393782383	1	1	1	1	2019-05-24T17:37:01.321	NG_ecoli_LTEE_871_DM0	-0	-0	163.175	DIA_100X_EMPTY_1x1_100ms	9b813918-c892-4885-a891-bbcecf83d211	EPI_100X_YFP_1x1_200ms_25sola	EPI_100X_RFP_1x1_200ms_25sola
79	38	10.7419643445678	408	49.0737598590408	246.325980392157	1791.89460784314	309249	757.963235294118	250.869681610789	253.86505307669	0	7472795	18315.6740196078	1670.1963121467	1468.50166579718	0	NaN	NaN	NaN	NaN	NaN	400.859999575394	0.886969990809509	38.5669310326733	12.4038667263613	10.1193115108196	2.38615040919661	0.0402550088483336	0.0167848693865568	1	1.01575945936575	3101.75073117227	0	20095.056372549	1	1	1	1	2019-05-24T17:37:01.321	NG_ecoli_LTEE_871_DM0	-0	-0	163.175	DIA_100X_EMPTY_1x1_100ms	290c3aec-282d-4a86-96d7-2835e8099fb2	EPI_100X_YFP_1x1_200ms_25sola	EPI_100X_RFP_1x1_200ms_25sola
80	21	9.04483041384095	190	-35.064033783411	241.878947368421	1535.99473684211	298620	1571.68421052632	250.869681610789	253.86505307669	0	1474056	7758.18947368421	1670.1963121467	1468.50166579718	0	NaN	NaN	NaN	NaN	NaN	167.056796240895	0.999610292326346	17.6737596104512	12.1626972803869	8.87112846608383	3.3694253766671	0.0340777886704705	0.0177707025819022	0	1.00704509188569	1092.38709757366	2	19216.1052631579	1	1	1	1	2019-05-24T17:37:01.321	NG_ecoli_LTEE_871_DM0	-0	-0	163.175	DIA_100X_EMPTY_1x1_100ms	bfcb49c2-4e47-4119-938d-13ee6c38a2fd	EPI_100X_YFP_1x1_200ms_25sola	EPI_100X_RFP_1x1_200ms_25sola
81	16	5.78293187588151	93	-49.9973619837458	244.118279569892	1329.41935483871	80375	864.247311827957	250.869681610789	253.86505307669	0	1409140	15152.0430107527	1670.1963121467	1468.50166579718	0	NaN	NaN	NaN	NaN	NaN	168.204643487325	0.988887553553483	NaN	NaN	NaN	NaN	NaN	NaN	NaN	NaN	NaN	1	21840.1612903226	1	1	1	1	2019-05-24T17:37:01.321	NG_ecoli_LTEE_871_DM0	-0	-0	163.175	DIA_100X_EMPTY_1x1_100ms	ff40d4f5-e39e-4ce5-9039-01a08f1a0236	EPI_100X_YFP_1x1_200ms_25sola	EPI_100X_RFP_1x1_200ms_25sola
82	28	13.8541366174078	390	35.1550892603017	245.864102564103	827.769230769231	1323412	3393.3641025641	250.869681610789	253.86505307669	0	507531	1301.36153846154	1670.1963121467	1468.50166579718	0	NaN	NaN	NaN	NaN	NaN	316.837263829169	0.994992905166638	27.4995809625743	13.3068078732946	11.1158815019405	3.3645200802445	0.00694122728266214	0.00441644408555501	0	1.00094045452396	2668.72469492979	0	15187.6512820513	1	1	1	1	2019-05-24T17:37:01.321	NG_ecoli_LTEE_871_DM0	-0	-0	163.175	DIA_100X_EMPTY_1x1_100ms	a6bb7002-50c3-4ab0-a95c-fb36d5b3345e	EPI_100X_YFP_1x1_200ms_25sola	EPI_100X_RFP_1x1_200ms_25sola
83	14	7.07327615379702	99	-49.9987063173425	247.828282828283	647.292929292929	106398	1074.72727272727	250.869681610789	253.86505307669	0	128919	1302.21212121212	1670.1963121467	1468.50166579718	0	NaN	NaN	NaN	NaN	NaN	132.306426394764	0.999667459290344	14.0357607365783	12.180950175308	8.82579955577543	3.62639052405434	0.00382208440463678	0.00215518482662067	0	1.00006167453967	858.685160150936	1	20168.5454545455	1	1	1	1	2019-05-24T17:37:01.321	NG_ecoli_LTEE_871_DM0	-0	-0	163.175	DIA_100X_EMPTY_1x1_100ms	fca4cbe7-9ac8-4a8a-9e4e-c54e23e33a3f	EPI_100X_YFP_1x1_200ms_25sola	EPI_100X_RFP_1x1_200ms_25sola
84	18	8.44200015584859	152	-48.1090465255984	250.677631578947	1522.44736842105	266838	1755.51315789474	250.869681610789	253.86505307669	0	1023709	6734.92763157895	1670.1963121467	1468.50166579718	0	NaN	NaN	NaN	NaN	NaN	172.538091244506	0.999319816112936	16.6949359378393	12.8092086469652	9.92053416903112	3.40265054438825	0.00265961259992301	0.00125760725497998	2	1.00002163599815	1290.46061043217	2	19877.3157894737	1	1	1	1	2019-05-24T17:37:01.321	NG_ecoli_LTEE_871_DM0	-0	-0	163.175	DIA_100X_EMPTY_1x1_100ms	c947eca3-28fe-43f2-b217-d8e32ae999fb	EPI_100X_YFP_1x1_200ms_25sola	EPI_100X_RFP_1x1_200ms_25sola
85	16	8.7236748216646	140	-49.8909711631205	249.021428571429	156.128571428571	152152	1086.8	250.869681610789	253.86505307669	0	920212	6572.94285714286	1670.1963121467	1468.50166579718	0	NaN	NaN	NaN	NaN	NaN	168.938951737974	0.999767005186911	16.384087574588	13.2796338569866	9.69782027852897	3.69996248909853	0.0273336599727581	0.0146961006797134	0	1.0040289520796	1210.20907401711	1	20685.7428571429	1	1	1	1	2019-05-24T17:37:01.321	NG_ecoli_LTEE_871_DM0	-0	-0	163.175	DIA_100X_EMPTY_1x1_100ms	944e9274-6b72-4490-9f0c-5e4a95606c63	EPI_100X_YFP_1x1_200ms_25sola	EPI_100X_RFP_1x1_200ms_25sola
86	40	13.923754699438	558	49.2734192656279	260.646953405018	1606.58064516129	8549043	15320.8655913978	250.869681610789	253.86505307669	0	942000	1688.17204301075	1670.1963121467	1468.50166579718	0	NaN	NaN	NaN	NaN	NaN	453.329756045044	0.955495797070481	39.2981879423139	13.1368518078996	11.3324579721418	2.55931523882224	0.0130141834239208	0.00749021796273486	0	1.0048427284967	3963.79002922874	0	15471.70609319	1	1	1	1	2019-05-24T17:37:01.321	NG_ecoli_LTEE_871_DM0	-0	-0	163.175	DIA_100X_EMPTY_1x1_100ms	c757cc02-77e8-44d5-9b08-1455aa8c3fe5	EPI_100X_YFP_1x1_200ms_25sola	EPI_100X_RFP_1x1_200ms_25sola
87	33	12.4689790729022	412	47.3249041625324	256.565533980583	145.02427184466	690090	1674.97572815534	250.869681610789	253.86505307669	0	3510789	8521.33252427184	1670.1963121467	1468.50166579718	0	NaN	NaN	NaN	NaN	NaN	378.605587832923	0.936666397463441	33.3013889883305	15.5014197847552	11.0584706248392	3.30602570518289	0.0315207714053998	0.0119779660075599	0	1.01049782832263	3198.47062728205	2	18723.5582524272	1	1	1	1	2019-05-24T17:37:01.321	NG_ecoli_LTEE_871_DM0	-0	-0	163.175	DIA_100X_EMPTY_1x1_100ms	cab5b04a-f209-4e07-824d-875dfd48ddc3	EPI_100X_YFP_1x1_200ms_25sola	EPI_100X_RFP_1x1_200ms_25sola
88	35	12.2853827568169	430	47.46351011778	251.974418604651	1448.43023255814	518393	1205.56511627907	250.869681610789	253.86505307669	0	3644886	8476.47906976744	1670.1963121467	1468.50166579718	0	NaN	NaN	NaN	NaN	NaN	364.983847344691	0.909180806801539	35.1108758378874	13.849100293475	10.0973937530816	2.86169484184929	0.0499089039622823	0.0197681699119459	0	1.03261520446925	2811.57794992726	0	19195.0627906977	1	1	1	1	2019-05-24T17:37:01.321	NG_ecoli_LTEE_871_DM0	-0	-0	163.175	DIA_100X_EMPTY_1x1_100ms	f67d5929-bc20-46b4-8bac-1d2355bad1e1	EPI_100X_YFP_1x1_200ms_25sola	EPI_100X_RFP_1x1_200ms_25sola
89	32	12.5832135102074	404	4.32846071097654	258.155940594059	1543.87128712871	737504	1825.50495049505	250.869681610789	253.86505307669	0	4511929	11168.1410891089	1670.1963121467	1468.50166579718	0	NaN	NaN	NaN	NaN	NaN	352.129787850992	0.853863308072034	33.2298324130224	13.9736131258747	10.2619938118856	3.15771258474705	0.0573942132085577	0.0235472832520895	0	1.04132963622888	2748.41005833005	4	18914.6757425743	1	1	1	1	2019-05-24T17:37:01.321	NG_ecoli_LTEE_871_DM0	-0	-0	163.175	DIA_100X_EMPTY_1x1_100ms	d90812b9-fc09-4069-b263-ab414bc6c027	EPI_100X_YFP_1x1_200ms_25sola	EPI_100X_RFP_1x1_200ms_25sola
90	29	9.29245924522538	271	5.61908649666822	262.586715867159	444.206642066421	174071	642.328413284133	250.869681610789	253.86505307669	0	4524702	16696.3173431734	1670.1963121467	1468.50166579718	0	NaN	NaN	NaN	NaN	NaN	306.124402114073	0.89985654673119	32.2502574454157	12.3512468657027	9.11393681122622	2.65808019991571	0.0454839213554211	0.0176512636531823	2	1.0240323326945	2103.94844465944	1	20788.4538745387	1	1	1	1	2019-05-24T17:37:01.321	NG_ecoli_LTEE_871_DM0	-0	-0	163.175	DIA_100X_EMPTY_1x1_100ms	93d8b969-8f46-454c-8c43-ad900d12351a	EPI_100X_YFP_1x1_200ms_25sola	EPI_100X_RFP_1x1_200ms_25sola
91	18	9.59927572514629	173	-47.1985767001808	261.450867052023	529.462427745665	124440	719.306358381503	250.869681610789	253.86505307669	0	2621500	15153.1791907514	1670.1963121467	1468.50166579718	0	NaN	NaN	NaN	NaN	NaN	189.346950270966	0.999845245371328	19.3140908768103	12.1438696421494	9.47039550166931	3.15658822333282	0.00769185833603819	0.00380190286262555	1	1.00037686328247	1360.50575928252	1	20712.7456647399	1	1	1	1	2019-05-24T17:37:01.321	NG_ecoli_LTEE_871_DM0	-0	-0	163.175	DIA_100X_EMPTY_1x1_100ms	2bba580b-ff3e-4dcf-a996-9b5a37f20f63	EPI_100X_YFP_1x1_200ms_25sola	EPI_100X_RFP_1x1_200ms_25sola
92	17	8.29102976061889	141	-49.8149001626373	269.936170212766	136.468085106383	258827	1835.6524822695	250.869681610789	253.86505307669	0	1817526	12890.2553191489	1670.1963121467	1468.50166579718	0	NaN	NaN	NaN	NaN	NaN	164.720244585779	0.99971534771617	17.3962599320387	12.5052011947901	8.97184708921615	3.54717439582795	0.00721441902802086	0.00350665164950569	1	1.0002675761607	1099.78931455202	3	18720.3687943262	1	1	1	1	2019-05-24T17:37:01.321	NG_ecoli_LTEE_871_DM0	-0	-0	163.175	DIA_100X_EMPTY_1x1_100ms	fe48bdfb-c418-4cc6-b0ec-8f280388fa61	EPI_100X_YFP_1x1_200ms_25sola	EPI_100X_RFP_1x1_200ms_25sola
93	14	9.85564439790373	139	-49.9975622128463	271.474820143885	1522.79856115108	259201	1864.75539568345	250.869681610789	253.86505307669	0	1388620	9990.07194244604	1670.1963121467	1468.50166579718	0	NaN	NaN	NaN	NaN	NaN	155.961292647645	0.999768232173003	14.9516545987745	13.2558688345656	9.7609782459978	3.88166115011562	0.00177748335060127	0.000969315712713563	0	1.0000144444494	1118.83444129751	2	18690.0863309353	1	1	1	1	2019-05-24T17:37:01.321	NG_ecoli_LTEE_871_DM0	-0	-0	163.175	DIA_100X_EMPTY_1x1_100ms	e7a3529a-8e3a-4cfb-b941-8a09fa78ccae	EPI_100X_YFP_1x1_200ms_25sola	EPI_100X_RFP_1x1_200ms_25sola
94	20	9.37447639251018	188	-49.8532377196927	270.574468085106	1536.66489361702	379486	2018.54255319149	250.869681610789	253.86505307669	0	2203492	11720.7021276596	1670.1963121467	1468.50166579718	0	NaN	NaN	NaN	NaN	NaN	211.183337232726	0.993352916529761	19.6871288916603	14.0610884460263	10.2640815765629	3.59357348198448	0.0264145625676399	0.0127047234351147	1	1.00436655553419	1628.96763668317	4	18939.4680851064	1	1	1	1	2019-05-24T17:37:01.321	NG_ecoli_LTEE_871_DM0	-0	-0	163.175	DIA_100X_EMPTY_1x1_100ms	19bf5315-5da4-429c-905a-64f6a3a66232	EPI_100X_YFP_1x1_200ms_25sola	EPI_100X_RFP_1x1_200ms_25sola
95	37	14.2354448691291	527	49.1326980315541	282.436432637571	324.859582542695	1965355	3729.32637571158	250.869681610789	253.86505307669	0	735702	1396.01897533207	1670.1963121467	1468.50166579718	0	NaN	NaN	NaN	NaN	NaN	422.910762141712	0.972385427835135	35.9939743675828	13.246218456399	11.3130418083377	3.05661020438241	0.0177687038497389	0.00747307174492385	1	1.00252053501005	3618.08252614777	0	14455.330170778	1	1	1	1	2019-05-24T17:37:01.321	NG_ecoli_LTEE_871_DM0	-0	-0	163.175	DIA_100X_EMPTY_1x1_100ms	c55541ba-4d7a-4e60-8d80-2e11823721ab	EPI_100X_YFP_1x1_200ms_25sola	EPI_100X_RFP_1x1_200ms_25sola
96	33	12.7400903529323	421	48.6027187203242	280.959619952494	115.769596199525	5581114	13256.8028503563	250.869681610789	253.86505307669	0	1106742	2628.84085510689	1670.1963121467	1468.50166579718	0	NaN	NaN	NaN	NaN	NaN	351.043719314257	0.969847555773253	31.6897526897348	12.4585293859364	10.8175355991136	2.74882595601192	0.016745911733996	0.00678362798575387	2	1.0036256532933	2912.49640151226	2	15638.9334916865	1	1	1	1	2019-05-24T17:37:01.321	NG_ecoli_LTEE_871_DM0	-0	-0	163.175	DIA_100X_EMPTY_1x1_100ms	ee9aa332-a194-42b5-80c2-c52976d369a7	EPI_100X_YFP_1x1_200ms_25sola	EPI_100X_RFP_1x1_200ms_25sola
97	25	10.4965142142168	263	28.6502489219721	280.277566539924	457.300380228137	187902	714.456273764259	250.869681610789	253.86505307669	0	3932961	14954.2243346008	1670.1963121467	1468.50166579718	0	NaN	NaN	NaN	NaN	NaN	281.855601395349	0.899895526967167	27.4182478423422	12.2532587606954	9.67408708350184	2.78270297870943	0.090571201808148	0.0364153857959883	1	1.06882375704079	2015.34575139732	1	20497.6235741445	1	1	1	1	2019-05-24T17:37:01.321	NG_ecoli_LTEE_871_DM0	-0	-0	163.175	DIA_100X_EMPTY_1x1_100ms	8afc279d-daea-4b80-98f8-e14252a9ad88	EPI_100X_YFP_1x1_200ms_25sola	EPI_100X_RFP_1x1_200ms_25sola
98	19	11.7161889095446	223	-42.9109954246053	279.228699551569	529.816143497758	191603	859.206278026906	250.869681610789	253.86505307669	0	3613831	16205.5201793722	1670.1963121467	1468.50166579718	0	NaN	NaN	NaN	NaN	NaN	210.347796441958	0.999780977776008	19.8325398480761	13.7126811798841	10.132678683283	3.73636699741941	0.0145479797336616	0.00661015329133406	1	1.00117181239401	1599.25147113465	1	19787.0807174888	1	1	1	1	2019-05-24T17:37:01.321	NG_ecoli_LTEE_871_DM0	-0	-0	163.175	DIA_100X_EMPTY_1x1_100ms	5aa5a361-240b-44b0-b554-5f9486ded3c5	EPI_100X_YFP_1x1_200ms_25sola	EPI_100X_RFP_1x1_200ms_25sola
99	12	6.54739405522769	79	-49.9998633456714	279.772151898734	1543.07594936709	112687	1426.41772151899	250.869681610789	253.86505307669	0	594632	7526.98734177215	1670.1963121467	1468.50166579718	0	NaN	NaN	NaN	NaN	NaN	134.911638155705	0.999823323924117	14.6759051096794	11.7158002266983	8.71128044275635	3.32550319336443	0.00320592359678294	0.00180790208694665	0	1.00004664249393	874.699275680169	2	21270.0506329114	1	1	1	1	2019-05-24T17:37:01.321	NG_ecoli_LTEE_871_DM0	-0	-0	163.175	DIA_100X_EMPTY_1x1_100ms	905ee77f-4998-43ec-9f48-8b9c8ac2eca0	EPI_100X_YFP_1x1_200ms_25sola	EPI_100X_RFP_1x1_200ms_25sola
100	12	5.99867921589377	74	-49.9997295285782	279.932432432432	135.472972972973	130408	1762.27027027027	250.869681610789	253.86505307669	0	792295	10706.6891891892	1670.1963121467	1468.50166579718	0	NaN	NaN	NaN	NaN	NaN	135.400579853273	0.999872345205869	14.6611935932976	10.7039145327719	6.14073355659854	4.10523009449892	0.00348800791387966	0.00179261275160501	1	1.0000440541659	434.209896556475	2	20170.7297297297	1	1	1	1	2019-05-24T17:37:01.321	NG_ecoli_LTEE_871_DM0	-0	-0	163.175	DIA_100X_EMPTY_1x1_100ms	970219fe-1791-4668-8fec-1b5e03627443	EPI_100X_YFP_1x1_200ms_25sola	EPI_100X_RFP_1x1_200ms_25sola
101	36	11.9674359344429	431	49.3744897131473	291.670533642691	1476.0626450116	335123	777.547563805104	250.869681610789	253.86505307669	0	9505857	22055.3526682135	1670.1963121467	1468.50166579718	0	NaN	NaN	NaN	NaN	NaN	374.797598017193	0.899491264096905	34.9443370666668	12.9942806266476	10.3819966063214	2.78979143445955	0.035704090046765	0.0191916088887418	0	1.0263013902911	2958.20626407133	0	19336.5568445476	1	1	1	1	2019-05-24T17:37:01.321	NG_ecoli_LTEE_871_DM0	-0	-0	163.175	DIA_100X_EMPTY_1x1_100ms	c21b220a-331d-40e2-b2d8-15a97da39ad7	EPI_100X_YFP_1x1_200ms_25sola	EPI_100X_RFP_1x1_200ms_25sola
102	32	12.9688485547337	415	48.3731729895067	295.166265060241	573.048192771084	244171	588.363855421687	250.869681610789	253.86505307669	0	14043704	33840.2506024096	1670.1963121467	1468.50166579718	0	NaN	NaN	NaN	NaN	NaN	337.91730330285	0.919017041185359	31.36149218997	12.7167293655966	10.3380058680302	2.85519085857073	0.042397786123872	0.0221265033821809	1	1.0346060209484	2632.45010523239	0	18237.6915662651	1	1	1	1	2019-05-24T17:37:01.321	NG_ecoli_LTEE_871_DM0	-0	-0	163.175	DIA_100X_EMPTY_1x1_100ms	59864dcd-4e6f-49ba-96a7-51b21053d355	EPI_100X_YFP_1x1_200ms_25sola	EPI_100X_RFP_1x1_200ms_25sola
103	14	5.38754955939109	76	-49.9993304218712	284.960526315789	1527.64473684211	105105	1382.96052631579	250.869681610789	253.86505307669	0	676470	8900.92105263158	1670.1963121467	1468.50166579718	0	NaN	NaN	NaN	NaN	NaN	136.620445791555	0.999650015303767	NaN	NaN	NaN	NaN	NaN	NaN	NaN	NaN	NaN	3	21560.6315789474	1	1	1	1	2019-05-24T17:37:01.321	NG_ecoli_LTEE_871_DM0	-0	-0	163.175	DIA_100X_EMPTY_1x1_100ms	c1039aa8-9d2f-4c2f-8bf4-6f0ca6970d0d	EPI_100X_YFP_1x1_200ms_25sola	EPI_100X_RFP_1x1_200ms_25sola
104	11	6.83236482074397	76	-49.999880352597	287.184210526316	1514.55263157895	121991	1605.14473684211	250.869681610789	253.86505307669	0	666438	8768.92105263158	1670.1963121467	1468.50166579718	0	NaN	NaN	NaN	NaN	NaN	121.996560063453	0.999826451212333	12.7649125214932	12.0661868758901	9.03471097769597	3.46181569678078	0.00237701867992032	0.0014704350091663	0	1.00002160635843	818.344658762972	1	19686.6447368421	1	1	1	1	2019-05-24T17:37:01.321	NG_ecoli_LTEE_871_DM0	-0	-0	163.175	DIA_100X_EMPTY_1x1_100ms	c84781a4-8c64-4bfb-8fd7-6e6872091c30	EPI_100X_YFP_1x1_200ms_25sola	EPI_100X_RFP_1x1_200ms_25sola
105	36	12.0244327850941	433	48.6643145994102	298.80831408776	81.0762124711316	404150	933.371824480369	250.869681610789	253.86505307669	0	7395630	17079.9769053118	1670.1963121467	1468.50166579718	0	NaN	NaN	NaN	NaN	NaN	364.212912154845	0.938755476346823	34.197651667601	12.5099651016042	10.3783995493009	2.52490949110991	0.0313995561644601	0.0100939405657599	2	1.00315038025799	2892.99003788607	0	18929.7806004619	1	1	1	1	2019-05-24T17:37:01.321	NG_ecoli_LTEE_871_DM0	-0	-0	163.175	DIA_100X_EMPTY_1x1_100ms	0c292e7c-d834-443b-b766-5453913bd483	EPI_100X_YFP_1x1_200ms_25sola	EPI_100X_RFP_1x1_200ms_25sola
106	16	10.9065460782069	175	-49.9774422338428	300.308571428571	1631.93714285714	179552	1026.01142857143	250.869681610789	253.86505307669	0	377040	2154.51428571429	1670.1963121467	1468.50166579718	0	NaN	NaN	NaN	NaN	NaN	181.727810219733	0.999904317222173	17.2068975606008	13.2185513137006	10.0141071412954	3.65591756874884	0.021576686263064	0.0113789968059954	0	1.00267124603787	1355.24221680629	1	20031.4057142857	1	1	1	1	2019-05-24T17:37:01.321	NG_ecoli_LTEE_871_DM0	-0	-0	163.175	DIA_100X_EMPTY_1x1_100ms	2f52a283-ed1b-4e6a-8930-f4988c16acf9	EPI_100X_YFP_1x1_200ms_25sola	EPI_100X_RFP_1x1_200ms_25sola
107	16	6.78500169674336	109	-49.9246347240069	313.660550458716	1640.03669724771	83109	762.467889908257	250.869681610789	253.86505307669	0	199250	1827.98165137615	1670.1963121467	1468.50166579718	0	NaN	NaN	NaN	NaN	NaN	157.406808710858	0.999590968963811	18.0820093774246	11.1913479671792	8.33812451041139	2.97940637297864	0.01530898926526	0.00814037635197029	0	1.00149864590925	987.354985749812	1	20186.2201834862	1	1	1	1	2019-05-24T17:37:01.321	NG_ecoli_LTEE_871_DM0	-0	-0	163.175	DIA_100X_EMPTY_1x1_100ms	c363eb38-8cdf-4492-9c85-4766cba0aa0f	EPI_100X_YFP_1x1_200ms_25sola	EPI_100X_RFP_1x1_200ms_25sola
108	32	10.7444904969139	354	43.4402840179245	326.824858757062	147.751412429379	333415	941.850282485876	250.869681610789	253.86505307669	0	524470	1481.55367231638	1670.1963121467	1468.50166579718	0	NaN	NaN	NaN	NaN	NaN	325.844175014291	0.887539007303164	33.4301649733656	12.9895985504073	9.40127195629089	2.98203274255667	0.0287812984017884	0.0115763678489343	2	1.00473777591372	2320.60718776168	0	19870.104519774	1	1	1	1	2019-05-24T17:37:01.321	NG_ecoli_LTEE_871_DM0	-0	-0	163.175	DIA_100X_EMPTY_1x1_100ms	c874c023-08d1-46ba-bb85-602e886561aa	EPI_100X_YFP_1x1_200ms_25sola	EPI_100X_RFP_1x1_200ms_25sola
109	20	7.84005708980313	158	-49.2383743060144	328.341772151899	2037.04430379747	130622	826.721518987342	250.869681610789	253.86505307669	0	308310	1951.32911392405	1670.1963121467	1468.50166579718	0	NaN	NaN	NaN	NaN	NaN	187.476145154165	0.974890482537024	21.1082459742325	12.216468494663	8.56983144077133	3.16282721827233	0.0206405927018525	0.0108999881593327	0	1.00368421460191	1217.5493903092	1	20979.5759493671	1	1	1	1	2019-05-24T17:37:01.321	NG_ecoli_LTEE_871_DM0	-0	-0	163.175	DIA_100X_EMPTY_1x1_100ms	16203d31-c8a4-43a8-846c-6b75b4c3eae2	EPI_100X_YFP_1x1_200ms_25sola	EPI_100X_RFP_1x1_200ms_25sola
110	29	11.5989403923143	337	46.4650290631028	331.344213649852	1438.43026706231	362450	1075.51928783383	250.869681610789	253.86505307669	0	1249007	3706.25222551929	1670.1963121467	1468.50166579718	0	NaN	NaN	NaN	NaN	NaN	304.508790755805	0.94403894287487	28.2953448660908	12.7705549979354	10.3974139816424	2.89464236110479	0.0260706219300572	0.0112209090082694	1	1.00750445115217	2402.45656768959	0	19022.2729970326	1	1	1	1	2019-05-24T17:37:01.321	NG_ecoli_LTEE_871_DM0	-0	-0	163.175	DIA_100X_EMPTY_1x1_100ms	6951295f-fda9-4f97-aada-f220ce41eb84	EPI_100X_YFP_1x1_200ms_25sola	EPI_100X_RFP_1x1_200ms_25sola
111	14	3.24326039305198	47	-49.9999525128188	341.085106382979	2045.51063829787	42104	895.829787234043	250.869681610789	253.86505307669	0	109024	2319.65957446808	1670.1963121467	1468.50166579718	0	NaN	NaN	NaN	NaN	NaN	NaN	NaN	NaN	NaN	NaN	NaN	NaN	NaN	NaN	NaN	NaN	1	21186.0212765957	1	1	1	1	2019-05-24T17:37:01.321	NG_ecoli_LTEE_871_DM0	-0	-0	163.175	DIA_100X_EMPTY_1x1_100ms	c81e0e4d-b8f2-4517-9678-518ab1eafd42	EPI_100X_YFP_1x1_200ms_25sola	EPI_100X_RFP_1x1_200ms_25sola
112	22	11.8641900254487	261	17.4799834010246	359.007662835249	556.616858237548	147423	564.83908045977	250.869681610789	253.86505307669	0	6007491	23017.2068965517	1670.1963121467	1468.50166579718	0	NaN	NaN	NaN	NaN	NaN	233.514501640678	0.999935302352396	21.3338168053126	13.2846775063335	10.5994942194987	3.38710805238238	0.00224435562176095	0.00117946618185032	1	1.00001142382772	1882.4728769758	0	18451.3409961686	1	1	1	1	2019-05-24T17:37:01.321	NG_ecoli_LTEE_871_DM0	-0	-0	163.175	DIA_100X_EMPTY_1x1_100ms	8687aa51-0ab7-4533-b15d-b68359281a35	EPI_100X_YFP_1x1_200ms_25sola	EPI_100X_RFP_1x1_200ms_25sola
113	33	13.7459157294514	454	48.595907146784	368.909691629956	912.20704845815	3317728	7307.77092511013	250.869681610789	253.86505307669	0	496965	1094.63656387665	1670.1963121467	1468.50166579718	0	NaN	NaN	NaN	NaN	NaN	372.022895073964	0.989878343393375	31.4860716615867	13.5312010691152	11.4314534692551	3.19040877085626	0.00419533230133363	0.00147854012212288	2	1.00010078082384	3231.55287867055	0	15233.6343612335	1	1	1	1	2019-05-24T17:37:01.321	NG_ecoli_LTEE_871_DM0	-0	-0	163.175	DIA_100X_EMPTY_1x1_100ms	16e3c57a-20df-4688-a4ea-cf9837d441ea	EPI_100X_YFP_1x1_200ms_25sola	EPI_100X_RFP_1x1_200ms_25sola
114	24	9.33630829562861	225	38.1885919540492	373.857777777778	1394.42222222222	228002	1013.34222222222	250.869681610789	253.86505307669	0	282684	1256.37333333333	1670.1963121467	1468.50166579718	0	NaN	NaN	NaN	NaN	NaN	230.539740289052	0.939464327233596	24.2345618954849	11.6093954440655	9.14144302232944	2.657549791485	0.0172075551636127	0.00832323102326529	1	1.00100753438977	1590.5765226169	0	19242.3866666667	1	1	1	1	2019-05-24T17:37:01.321	NG_ecoli_LTEE_871_DM0	-0	-0	163.175	DIA_100X_EMPTY_1x1_100ms	a28a23ad-3e5d-4806-a597-5fefc452b324	EPI_100X_YFP_1x1_200ms_25sola	EPI_100X_RFP_1x1_200ms_25sola
115	31	13.2359238880721	412	45.3175744146365	376.907766990291	288.228155339806	2733096	6633.72815533981	250.869681610789	253.86505307669	0	924952	2245.02912621359	1670.1963121467	1468.50166579718	0	NaN	NaN	NaN	NaN	NaN	345.85167031557	0.9662965213535	31.0217869718111	12.9268104770096	10.8145148658672	2.85057563493985	0.0119842572971136	0.00610342385670807	1	1.00256511988713	2849.51387817457	0	15413.213592233	1	1	1	1	2019-05-24T17:37:01.321	NG_ecoli_LTEE_871_DM0	-0	-0	163.175	DIA_100X_EMPTY_1x1_100ms	a7006628-7b7a-4f91-9501-856bbdc3d12f	EPI_100X_YFP_1x1_200ms_25sola	EPI_100X_RFP_1x1_200ms_25sola
116	34	9.6322837755236	328	43.8291447401123	378.615853658537	1129.9237804878	283098	863.103658536585	250.869681610789	253.86505307669	0	455952	1390.09756097561	1670.1963121467	1468.50166579718	0	NaN	NaN	NaN	NaN	NaN	347.142291377475	0.856802945405298	36.4672729058436	12.5805194499915	9.11929826274396	2.64979798700294	0.0310166684152777	0.0158028260068061	1	1.01641354532009	2381.85878248807	0	20109.2225609756	1	1	1	1	2019-05-24T17:37:01.321	NG_ecoli_LTEE_871_DM0	-0	-0	163.175	DIA_100X_EMPTY_1x1_100ms	f77cf702-214e-475d-b366-f6fe7e6751c4	EPI_100X_YFP_1x1_200ms_25sola	EPI_100X_RFP_1x1_200ms_25sola
117	22	11.7747771369957	260	-23.5366175835945	374.823076923077	1729.50769230769	136593	525.357692307692	250.869681610789	253.86505307669	0	3605767	13868.3346153846	1670.1963121467	1468.50166579718	0	NaN	NaN	NaN	NaN	NaN	269.331395715049	0.996439976644008	23.6067030059382	14.9963067212621	10.8595863168567	3.93231684308658	0.0359036943888004	0.015532365702925	1	1.00978639584557	2186.51157552641	1	21156.65	1	1	1	1	2019-05-24T17:37:01.321	NG_ecoli_LTEE_871_DM0	-0	-0	163.175	DIA_100X_EMPTY_1x1_100ms	0686afe1-54de-4e40-9356-1a62ba72bf78	EPI_100X_YFP_1x1_200ms_25sola	EPI_100X_RFP_1x1_200ms_25sola
118	34	12.4413536813096	423	47.4717279862648	387.761229314421	1705.15130023641	2335420	5521.08747044917	250.869681610789	253.86505307669	0	1848961	4371.06619385343	1670.1963121467	1468.50166579718	0	NaN	NaN	NaN	NaN	NaN	335.121446125539	0.986767506508288	29.8909706441085	13.1012055126339	10.7510738564167	3.31988233220437	0.0353124527781652	0.0156165385506847	0	1.01482308968622	2713.52351876272	1	15906.3144208038	1	1	1	1	2019-05-24T17:37:01.321	NG_ecoli_LTEE_871_DM0	-0	-0	163.175	DIA_100X_EMPTY_1x1_100ms	85889ea2-cdcd-4e58-ba48-684c5fabeff0	EPI_100X_YFP_1x1_200ms_25sola	EPI_100X_RFP_1x1_200ms_25sola
119	47	14.4769303745615	681	49.2872421635148	394.687224669604	1840.31424375918	4728081	6942.85022026432	250.869681610789	253.86505307669	0	1043442	1532.22026431718	1670.1963121467	1468.50166579718	0	NaN	NaN	NaN	NaN	NaN	560.524766396742	0.958171780339827	45.6771864981576	13.6796428424758	11.9875049305584	2.70498024201802	0.0241603261020793	0.011393691021583	0	1.01153270013617	5155.21550009551	0	15097.2936857562	1	1	1	1	2019-05-24T17:37:01.321	NG_ecoli_LTEE_871_DM0	-0	-0	163.175	DIA_100X_EMPTY_1x1_100ms	a806adfb-f346-4213-9c2b-f4276ea92067	EPI_100X_YFP_1x1_200ms_25sola	EPI_100X_RFP_1x1_200ms_25sola
120	27	14.058728579404	380	39.6110319040734	390.892105263158	1282.27368421053	3834712	10091.3473684211	250.869681610789	253.86505307669	0	433475	1140.72368421053	1670.1963121467	1468.50166579718	0	NaN	NaN	NaN	NaN	NaN	310.745493589892	0.999744987916378	23.9013091392865	15.5723491671985	12.3180431736014	4.18698451594485	0.0271683264639941	0.012239034027635	1	1.00615000214864	2848.36089207297	0	15133.0394736842	1	1	1	1	2019-05-24T17:37:01.321	NG_ecoli_LTEE_871_DM0	-0	-0	163.175	DIA_100X_EMPTY_1x1_100ms	8eecb782-9b21-45d1-a5af-4b7cdbfcf7ec	EPI_100X_YFP_1x1_200ms_25sola	EPI_100X_RFP_1x1_200ms_25sola
121	35	9.04710887187323	317	45.1508539777839	395.624605678233	67.0820189274448	283309	893.719242902208	250.869681610789	253.86505307669	0	3381688	10667.785488959	1670.1963121467	1468.50166579718	0	NaN	NaN	NaN	NaN	NaN	335.28137401013	0.8656436798842	36.0925650021529	12.4345441202921	9.07465044475742	2.53036933557395	0.00558857525791061	0.00286459261529949	2	1.00014280620175	2334.35788154561	1	20320.905362776	1	1	1	1	2019-05-24T17:37:01.321	NG_ecoli_LTEE_871_DM0	-0	-0	163.175	DIA_100X_EMPTY_1x1_100ms	1a387776-a7ad-49f6-8b23-c7f34f0a1f58	EPI_100X_YFP_1x1_200ms_25sola	EPI_100X_RFP_1x1_200ms_25sola
122	21	13.8233169715263	292	-36.0155591371082	392.623287671233	1006.77739726027	184853	633.058219178082	250.869681610789	253.86505307669	0	5752982	19701.9931506849	1670.1963121467	1468.50166579718	0	NaN	NaN	NaN	NaN	NaN	245.649209995759	0.999838419371805	19.875587409705	15.4941809508908	11.8519027057016	4.12762995252177	0.0246139859374908	0.0131900405727957	0	1.0047356247122	2192.73429635822	0	17889.1232876712	1	1	1	1	2019-05-24T17:37:01.321	NG_ecoli_LTEE_871_DM0	-0	-0	163.175	DIA_100X_EMPTY_1x1_100ms	8184b77a-56db-4b58-b1a4-a3c57a265dcb	EPI_100X_YFP_1x1_200ms_25sola	EPI_100X_RFP_1x1_200ms_25sola
123	38	13.0827856222977	497	49.3396526397529	395.273641851107	2031.98993963783	5649392	11366.985915493	250.869681610789	253.86505307669	0	1399496	2815.88732394366	1670.1963121467	1468.50166579718	0	NaN	NaN	NaN	NaN	NaN	414.998389056548	0.97457794179654	36.0240405873577	13.1714849022018	11.2201243527112	2.84988859058882	0.00468717563428538	0.00231577910239152	0	1.00032745389677	3561.86655886245	0	15988.8591549296	1	1	1	1	2019-05-24T17:37:01.321	NG_ecoli_LTEE_871_DM0	-0	-0	163.175	DIA_100X_EMPTY_1x1_100ms	d5953705-a372-4144-bec2-757c16f3e388	EPI_100X_YFP_1x1_200ms_25sola	EPI_100X_RFP_1x1_200ms_25sola
124	34	13.1469289321785	447	48.8406651778581	404.407158836689	1483.94407158837	6650340	14877.7181208054	250.869681610789	253.86505307669	0	559260	1251.14093959732	1670.1963121467	1468.50166579718	0	NaN	NaN	NaN	NaN	NaN	367.975305368204	0.984725374933035	32.0016668813684	13.4301272902708	11.165311033303	3.10521753356349	0.0035288805508436	0.00160703791381689	2	1.00011926603435	3133.31554296455	0	15033.8523489933	1	1	1	1	2019-05-24T17:37:01.321	NG_ecoli_LTEE_871_DM0	-0	-0	163.175	DIA_100X_EMPTY_1x1_100ms	b6585dc0-3aa8-49f0-b73e-4fa7796ae911	EPI_100X_YFP_1x1_200ms_25sola	EPI_100X_RFP_1x1_200ms_25sola
125	31	11.0506526620729	343	7.24507721507758	399.145772594752	30.3848396501458	325423	948.755102040816	250.869681610789	253.86505307669	0	6542227	19073.5481049563	1670.1963121467	1468.50166579718	0	NaN	NaN	NaN	NaN	NaN	308.713971929577	0.844919942593032	31.1843776160673	12.7453542132513	9.48979027129572	2.89196510414731	0.0648562763494068	0.0346682045300765	0	1.07451573386366	2205.66824633041	1	19387.7755102041	1	1	1	1	2019-05-24T17:37:01.321	NG_ecoli_LTEE_871_DM0	-0	-0	163.175	DIA_100X_EMPTY_1x1_100ms	59a2d76b-a068-4ba1-83fa-173148cabad6	EPI_100X_YFP_1x1_200ms_25sola	EPI_100X_RFP_1x1_200ms_25sola
126	40	13.1505787448716	527	49.429041895646	412.079696394687	520.586337760911	1913566	3631.055028463	250.869681610789	253.86505307669	0	858492	1629.01707779886	1670.1963121467	1468.50166579718	0	NaN	NaN	NaN	NaN	NaN	441.630185307527	0.967301117751559	39.9471808564291	12.5213517693584	10.7903370039159	2.59529105858389	0.0134623721905579	0.00669342237107568	2	1.0012487726065	3652.96940404247	1	15629.1385199241	1	1	1	1	2019-05-24T17:37:01.321	NG_ecoli_LTEE_871_DM0	-0	-0	163.175	DIA_100X_EMPTY_1x1_100ms	7bf7e036-23e9-4534-9966-6f64f69356e9	EPI_100X_YFP_1x1_200ms_25sola	EPI_100X_RFP_1x1_200ms_25sola
127	31	8.72155418328311	271	8.37187903512719	412.464944649447	317.557195571956	167600	618.450184501845	250.869681610789	253.86505307669	0	5654585	20865.6273062731	1670.1963121467	1468.50166579718	0	NaN	NaN	NaN	NaN	NaN	313.545036395843	0.879771488543906	31.7753186753614	12.663310914479	9.48825914583469	2.75751064840176	0.0291493987781157	0.0127111795644723	2	1.00703213147417	2246.7402808556	1	20710.1254612546	1	1	1	1	2019-05-24T17:37:01.321	NG_ecoli_LTEE_871_DM0	-0	-0	163.175	DIA_100X_EMPTY_1x1_100ms	5f9209dd-3426-4cd6-83a6-0eb53cd07532	EPI_100X_YFP_1x1_200ms_25sola	EPI_100X_RFP_1x1_200ms_25sola
128	16	7.42313806878567	119	-49.8197212832262	407.344537815126	19.7983193277311	130093	1093.21848739496	250.869681610789	253.86505307669	0	1627704	13678.1848739496	1670.1963121467	1468.50166579718	0	NaN	NaN	NaN	NaN	NaN	149.661546382931	0.999594041876663	15.8734716493017	12.0549902510056	9.05417821922081	3.29763775406052	0.00151188868906105	0.00069124448059434	1	1.00000594389998	1022.02114105846	1	19553.4453781513	1	1	1	1	2019-05-24T17:37:01.321	NG_ecoli_LTEE_871_DM0	-0	-0	163.175	DIA_100X_EMPTY_1x1_100ms	cca731bd-7f13-4d72-949d-f50e2cf95178	EPI_100X_YFP_1x1_200ms_25sola	EPI_100X_RFP_1x1_200ms_25sola
129	31	13.1027703274082	406	47.4711921070932	412.775862068966	109.770935960591	12850715	31652.0073891626	250.869681610789	253.86505307669	0	780107	1921.44581280788	1670.1963121467	1468.50166579718	0	NaN	NaN	NaN	NaN	NaN	336.429597819977	0.981628679759494	29.5190047518251	13.3231609551793	10.9068650466077	3.29927381952801	0.01965687512647	0.00777028981539483	1	1.00197232085162	2757.98227911528	0	15808.4261083744	1	1	1	1	2019-05-24T17:37:01.321	NG_ecoli_LTEE_871_DM0	-0	-0	163.175	DIA_100X_EMPTY_1x1_100ms	a8c6b3c3-96ec-4fff-9491-f01b05adf242	EPI_100X_YFP_1x1_200ms_25sola	EPI_100X_RFP_1x1_200ms_25sola
130	28	10.3879654168701	291	35.6133721523735	416.66323024055	306.429553264605	251009	862.573883161512	250.869681610789	253.86505307669	0	6105065	20979.6048109966	1670.1963121467	1468.50166579718	0	NaN	NaN	NaN	NaN	NaN	272.504925684412	0.987059236921158	26.9227640268717	13.0674276594578	9.57668610234153	3.36399182384354	0.0381592692361831	0.0180397061632372	0	1.01552820842989	1939.27782467573	1	20351.2474226804	1	1	1	1	2019-05-24T17:37:01.321	NG_ecoli_LTEE_871_DM0	-0	-0	163.175	DIA_100X_EMPTY_1x1_100ms	18c0cc34-7522-49cd-8c93-98ecd6c32d3a	EPI_100X_YFP_1x1_200ms_25sola	EPI_100X_RFP_1x1_200ms_25sola
131	40	13.7534430275447	550	49.4968338476914	421.02	1992.55818181818	2409390	4380.70909090909	250.869681610789	253.86505307669	0	1130361	2055.20181818182	1670.1963121467	1468.50166579718	0	NaN	NaN	NaN	NaN	NaN	455.544764563306	0.963383059088124	38.4123819265792	13.3167635017944	11.5444041657092	2.8535353455891	0.0168349385848047	0.00798441706094821	1	1.00615131409774	4020.72310317871	0	15117.5781818182	1	1	1	1	2019-05-24T17:37:01.321	NG_ecoli_LTEE_871_DM0	-0	-0	163.175	DIA_100X_EMPTY_1x1_100ms	e281e5d0-846a-426d-84fe-af17a1f5270c	EPI_100X_YFP_1x1_200ms_25sola	EPI_100X_RFP_1x1_200ms_25sola
132	30	10.6677487963106	320	47.8398002889613	421.384375	55.3625	423383	1323.071875	250.869681610789	253.86505307669	0	4497224	14053.825	1670.1963121467	1468.50166579718	0	NaN	NaN	NaN	NaN	NaN	275.474239645557	0.960010999230749	27.7366923775533	12.1169750433716	9.47600286196289	2.96290297549374	0.0408627577470977	0.0178901370559329	1	1.01803062232325	1956.11740651607	1	18946.15	1	1	1	1	2019-05-24T17:37:01.321	NG_ecoli_LTEE_871_DM0	-0	-0	163.175	DIA_100X_EMPTY_1x1_100ms	1e2e6f8c-2dfa-4cc7-adb5-01d72c8b187c	EPI_100X_YFP_1x1_200ms_25sola	EPI_100X_RFP_1x1_200ms_25sola
133	16	8.57720393852848	138	-49.8264306420569	414.195652173913	505.391304347826	301875	2187.5	250.869681610789	253.86505307669	0	463725	3360.32608695652	1670.1963121467	1468.50166579718	0	NaN	NaN	NaN	NaN	NaN	160.370886734948	0.999682167506706	16.8069851107159	12.2103875726016	8.94096085264077	3.48433023366561	0.028131785122903	0.0149735200150907	0	1.00448550498052	1055.23231746253	1	19242.1449275362	1	1	1	1	2019-05-24T17:37:01.321	NG_ecoli_LTEE_871_DM0	-0	-0	163.175	DIA_100X_EMPTY_1x1_100ms	a48af4e3-372c-4e94-bdff-fd7fbd22a459	EPI_100X_YFP_1x1_200ms_25sola	EPI_100X_RFP_1x1_200ms_25sola
134	21	10.7970287560562	228	-23.7853982154299	419.074561403509	209.109649122807	171918	754.026315789474	250.869681610789	253.86505307669	0	368340	1615.52631578947	1670.1963121467	1468.50166579718	0	NaN	NaN	NaN	NaN	NaN	217.332170942736	0.954275336490087	21.5628452864684	13.2683139366157	9.56665230412039	3.33038792322723	0.0174330461743853	0.00926125699047868	1	1.0011175109123	1549.94371794085	0	20712.3596491228	1	1	1	1	2019-05-24T17:37:01.321	NG_ecoli_LTEE_871_DM0	-0	-0	163.175	DIA_100X_EMPTY_1x1_100ms	e989733a-89f1-4f40-9edd-45c17027d3c2	EPI_100X_YFP_1x1_200ms_25sola	EPI_100X_RFP_1x1_200ms_25sola
135	14	8.46356974787003	125	-49.997752527925	415.016	1937.392	120808	966.464	250.869681610789	253.86505307669	0	562469	4499.752	1670.1963121467	1468.50166579718	0	NaN	NaN	NaN	NaN	NaN	145.483339558211	0.999790121183391	14.9276020734546	12.3597376617158	9.35168593036241	3.4269259700868	0.00599763362054718	0.00341297215360608	0	1.00016809705492	1025.32077414576	1	20541.104	1	1	1	1	2019-05-24T17:37:01.321	NG_ecoli_LTEE_871_DM0	-0	-0	163.175	DIA_100X_EMPTY_1x1_100ms	258fe169-1493-4929-83f8-3346ae1aed17	EPI_100X_YFP_1x1_200ms_25sola	EPI_100X_RFP_1x1_200ms_25sola
136	20	12.9961406648683	261	-39.3764166175555	423.808429118774	1721.84674329502	291397	1116.46360153257	250.869681610789	253.86505307669	0	3574038	13693.632183908	1670.1963121467	1468.50166579718	0	NaN	NaN	NaN	NaN	NaN	232.612773456048	0.999891895534128	19.8341549362024	15.1527435141867	11.3339789135425	4.04382809720939	0.00561167095985816	0.0027050977249309	1	1.00020653138693	2001.09811763197	0	17557.1954022989	1	1	1	1	2019-05-24T17:37:01.321	NG_ecoli_LTEE_871_DM0	-0	-0	163.175	DIA_100X_EMPTY_1x1_100ms	147bd3b6-c2b3-4f58-be25-d5226981e614	EPI_100X_YFP_1x1_200ms_25sola	EPI_100X_RFP_1x1_200ms_25sola
137	13	7.84988263803824	102	-49.9996619669967	421.5	1949.77450980392	84365	827.107843137255	250.869681610789	253.86505307669	0	389250	3816.17647058824	1670.1963121467	1468.50166579718	0	NaN	NaN	NaN	NaN	NaN	139.630031595849	0.999668528893952	14.4782766840473	12.2776837970081	8.69537335766611	3.97775123795821	0.0447100032077389	0.00392411284196292	1	1.00005881062196	859.771850163833	1	21283.1960784314	1	1	1	1	2019-05-24T17:37:01.321	NG_ecoli_LTEE_871_DM0	-0	-0	163.175	DIA_100X_EMPTY_1x1_100ms	a03eb159-c88a-4420-9c8f-23a6ee153760	EPI_100X_YFP_1x1_200ms_25sola	EPI_100X_RFP_1x1_200ms_25sola
138	22	8.49790205763312	187	-45.2495944559803	432.935828877005	960.406417112299	206338	1103.41176470588	250.869681610789	253.86505307669	0	1632423	8729.53475935829	1670.1963121467	1468.50166579718	0	NaN	NaN	NaN	NaN	NaN	233.983958885457	0.905470640870573	24.7376505439756	11.2861717604175	8.81979985275128	2.68776786674324	0.0985299081009939	0.0487959037622158	0	1.11301246838404	1511.35257810582	2	20489.0962566845	1	1	1	1	2019-05-24T17:37:01.321	NG_ecoli_LTEE_871_DM0	-0	-0	163.175	DIA_100X_EMPTY_1x1_100ms	92bcde20-fe07-4567-88ba-324c9cb9359b	EPI_100X_YFP_1x1_200ms_25sola	EPI_100X_RFP_1x1_200ms_25sola
139	25	11.4659798409433	288	19.3416815751051	438.107638888889	1206.15625	1749039	6073.05208333333	250.869681610789	253.86505307669	0	553587	1922.17708333333	1670.1963121467	1468.50166579718	0	NaN	NaN	NaN	NaN	NaN	260.517691583524	0.996786463958013	23.6287782813744	12.9123515429109	10.6737840119511	3.22792126202744	0.0112158016212121	0.00442303009048085	1	1.0007065377816	2114.30661908741	2	15876.5555555556	1	1	1	1	2019-05-24T17:37:01.321	NG_ecoli_LTEE_871_DM0	-0	-0	163.175	DIA_100X_EMPTY_1x1_100ms	0bf6a3a0-3b22-4930-928f-f3583b34782e	EPI_100X_YFP_1x1_200ms_25sola	EPI_100X_RFP_1x1_200ms_25sola
140	20	8.68731497780805	174	-49.2443501120226	437.729885057471	950.810344827586	249278	1432.63218390805	250.869681610789	253.86505307669	0	2106120	12104.1379310345	1670.1963121467	1468.50166579718	0	NaN	NaN	NaN	NaN	NaN	172.440609636533	0.999654669052599	16.9566366912616	13.2139767498574	9.58286857263422	3.72097749414008	0.0267615083679917	0.0142951580669862	0	1.00412639388832	1222.98367636523	2	18519.5632183908	1	1	1	1	2019-05-24T17:37:01.321	NG_ecoli_LTEE_871_DM0	-0	-0	163.175	DIA_100X_EMPTY_1x1_100ms	1ab02417-f15e-4a96-a8f4-7bf334a08441	EPI_100X_YFP_1x1_200ms_25sola	EPI_100X_RFP_1x1_200ms_25sola
141	20	9.12739722777637	183	-49.7741787715296	439.825136612022	937.169398907104	253858	1387.20218579235	250.869681610789	253.86505307669	0	1088959	5950.5956284153	1670.1963121467	1468.50166579718	0	NaN	NaN	NaN	NaN	NaN	178.701929358734	0.998598025153808	18.3025263215042	12.4261293081999	9.2242817153199	3.38662939138191	0.0305931521920624	0.0152869058755214	1	1.00554924085139	1223.11146664715	1	19191.6229508197	1	1	1	1	2019-05-24T17:37:01.321	NG_ecoli_LTEE_871_DM0	-0	-0	163.175	DIA_100X_EMPTY_1x1_100ms	0509ba78-51ae-43a5-9de0-ddcf26997cb9	EPI_100X_YFP_1x1_200ms_25sola	EPI_100X_RFP_1x1_200ms_25sola
142	12	7.30070471021478	89	-49.9997858036056	445.932584269663	971.85393258427	133253	1497.22471910112	250.869681610789	253.86505307669	0	188473	2117.67415730337	1670.1963121467	1468.50166579718	0	NaN	NaN	NaN	NaN	NaN	133.504952056102	0.999829538374064	13.8837258782601	12.3526070994319	8.98096012831949	3.64395243699003	0.00775361334181691	0.00437330864203826	0	1.00024926890924	879.511349916188	2	20298.4831460674	1	1	1	1	2019-05-24T17:37:01.321	NG_ecoli_LTEE_871_DM0	-0	-0	163.175	DIA_100X_EMPTY_1x1_100ms	0787b7b5-87b0-4639-80cf-4cc0800a7add	EPI_100X_YFP_1x1_200ms_25sola	EPI_100X_RFP_1x1_200ms_25sola
143	22	12.6362177237991	278	11.3950514262395	459.025179856115	1198.06474820144	1894716	6815.52517985611	250.869681610789	253.86505307669	0	766825	2758.36330935252	1670.1963121467	1468.50166579718	0	NaN	NaN	NaN	NaN	NaN	259.235755941722	0.998706672197993	22.7936412590817	13.7778526436617	10.8457830073586	3.70472107881458	0.0167483691371469	0.00780791650774445	1	1.00226949489968	2105.84020277269	4	16353.9964028777	1	1	1	1	2019-05-24T17:37:01.321	NG_ecoli_LTEE_871_DM0	-0	-0	163.175	DIA_100X_EMPTY_1x1_100ms	2acb3d41-72d3-476f-af83-f1569ed5c0b6	EPI_100X_YFP_1x1_200ms_25sola	EPI_100X_RFP_1x1_200ms_25sola
144	11	6.43440797739831	71	-49.9998383333966	453.492957746479	1210.85915492958	126108	1776.16901408451	250.869681610789	253.86505307669	0	343662	4840.30985915493	1670.1963121467	1468.50166579718	0	NaN	NaN	NaN	NaN	NaN	122.464188043231	0.999613802084101	13.0914091746304	11.9382300460226	8.73091899847183	3.57929334216587	0.000137001634037087	5.75806870774875e-05	2	1.00000003946923	783.783644222086	3	19005.8873239437	1	1	1	1	2019-05-24T17:37:01.321	NG_ecoli_LTEE_871_DM0	-0	-0	163.175	DIA_100X_EMPTY_1x1_100ms	46b3c33c-68b4-4f0a-b0e1-bc85de350c79	EPI_100X_YFP_1x1_200ms_25sola	EPI_100X_RFP_1x1_200ms_25sola
145	35	13.8196757181999	484	47.2387214046682	464.010330578512	980.409090909091	5095852	10528.6198347107	250.869681610789	253.86505307669	0	837949	1731.29958677686	1670.1963121467	1468.50166579718	0	NaN	NaN	NaN	NaN	NaN	398.481594439206	0.93818451554469	33.603269837408	14.052562429852	11.5645780494705	2.73838746583566	0.00736342442314068	0.00347023077732868	0	1.00096720055442	3529.64480597797	1	15617.6900826446	1	1	1	1	2019-05-24T17:37:01.321	NG_ecoli_LTEE_871_DM0	-0	-0	163.175	DIA_100X_EMPTY_1x1_100ms	b8696dd0-eacc-4f05-8808-ef03fa666f14	EPI_100X_YFP_1x1_200ms_25sola	EPI_100X_RFP_1x1_200ms_25sola
146	36	13.9177594267148	502	49.5490250624733	471.623505976096	283.077689243028	2041526	4066.78486055777	250.869681610789	253.86505307669	0	598564	1192.35856573705	1670.1963121467	1468.50166579718	0	NaN	NaN	NaN	NaN	NaN	400.572890926456	0.983727051492292	34.2948282569698	13.7602415772467	11.3482601157542	3.06736698220041	0.0113448149804827	0.00601195671119927	2	1.00097942455453	3468.78256193076	0	15705.5996015936	1	1	1	1	2019-05-24T17:37:01.321	NG_ecoli_LTEE_871_DM0	-0	-0	163.175	DIA_100X_EMPTY_1x1_100ms	4e1cea8b-41b1-447d-865d-0045b12769b2	EPI_100X_YFP_1x1_200ms_25sola	EPI_100X_RFP_1x1_200ms_25sola
147	13	11.352688381472	150	-49.9996710232613	464.806666666667	1211.49333333333	265040	1766.93333333333	250.869681610789	253.86505307669	0	762730	5084.86666666667	1670.1963121467	1468.50166579718	0	NaN	NaN	NaN	NaN	NaN	174.919893727857	0.999890440029377	15.888569428427	14.1621460137443	10.0553231916354	4.41717643701358	0.0338508027050075	0.00660347767856476	0	1.00058328402802	1261.73091807388	4	17804.3133333333	1	1	1	1	2019-05-24T17:37:01.321	NG_ecoli_LTEE_871_DM0	-0	-0	163.175	DIA_100X_EMPTY_1x1_100ms	07161114-f27d-4f53-b889-e916649b2e98	EPI_100X_YFP_1x1_200ms_25sola	EPI_100X_RFP_1x1_200ms_25sola
148	24	12.1573958492669	292	26.3337207658381	472.143835616438	1026.70547945205	243874	835.184931506849	250.869681610789	253.86505307669	0	6582253	22541.9623287671	1670.1963121467	1468.50166579718	0	NaN	NaN	NaN	NaN	NaN	273.000346088483	0.998019192992389	23.0503236403108	14.2063858028123	11.4039337341825	3.58479002605769	0.00935600414877153	0.00451068915367362	1	1.00079964896686	2354.37847737788	0	18440.0308219178	1	1	1	1	2019-05-24T17:37:01.321	NG_ecoli_LTEE_871_DM0	-0	-0	163.175	DIA_100X_EMPTY_1x1_100ms	bfd8f1c0-04f5-44d2-9421-b85915b2d6b1	EPI_100X_YFP_1x1_200ms_25sola	EPI_100X_RFP_1x1_200ms_25sola
149	19	12.3497592350908	236	-33.1730147252605	476.830508474576	897.673728813559	216709	918.258474576271	250.869681610789	253.86505307669	0	390225	1653.49576271186	1670.1963121467	1468.50166579718	0	NaN	NaN	NaN	NaN	NaN	204.72108068755	0.989652217636343	18.8786682076726	13.4227821211334	10.125612340204	3.38613776996403	0.0603986100399659	0.0338142907616839	0	1.02844717854994	1520.2108503088	0	19751.9194915254	1	1	1	1	2019-05-24T17:37:01.321	NG_ecoli_LTEE_871_DM0	-0	-0	163.175	DIA_100X_EMPTY_1x1_100ms	0e813bea-7d7b-4d55-9963-a34dbab194b8	EPI_100X_YFP_1x1_200ms_25sola	EPI_100X_RFP_1x1_200ms_25sola
150	16	9.58224216366308	154	-49.9670849723997	477.058441558442	1218.37012987013	248291	1612.27922077922	250.869681610789	253.86505307669	0	302541	1964.55194805195	1670.1963121467	1468.50166579718	0	NaN	NaN	NaN	NaN	NaN	157.25916465547	0.999762889764618	16.0876553453542	12.3918954589717	8.99270967667449	3.77916886602865	0.0167136095151209	0.00113176135856575	1	1.00000748377487	1021.79501699486	1	18134.9090909091	1	1	1	1	2019-05-24T17:37:01.321	NG_ecoli_LTEE_871_DM0	-0	-0	163.175	DIA_100X_EMPTY_1x1_100ms	19e2aede-7bd4-4894-b628-e5b16e69a3e8	EPI_100X_YFP_1x1_200ms_25sola	EPI_100X_RFP_1x1_200ms_25sola
151	16	7.94854412744254	128	-49.9071331277345	475.8671875	1977.28125	157328	1229.125	250.869681610789	253.86505307669	0	594677	4645.9140625	1670.1963121467	1468.50166579718	0	NaN	NaN	NaN	NaN	NaN	145.567518029766	0.999768821549923	15.0108191139106	12.3298644353022	8.85466590840826	3.85006318381663	0.0162400911626722	0.00398970307520321	0	1.00019927725406	924.354654163779	1	20526.4453125	1	1	1	1	2019-05-24T17:37:01.321	NG_ecoli_LTEE_871_DM0	-0	-0	163.175	DIA_100X_EMPTY_1x1_100ms	bcbeec54-501e-4d6d-b828-797008bf7166	EPI_100X_YFP_1x1_200ms_25sola	EPI_100X_RFP_1x1_200ms_25sola
152	9	5.55995424069829	51	-49.9998750841541	474.705882352941	1199.74509803922	98022	1922	250.869681610789	253.86505307669	0	171498	3362.70588235294	1670.1963121467	1468.50166579718	0	NaN	NaN	NaN	NaN	NaN	116.293055541631	0.999811564740632	NaN	NaN	NaN	NaN	NaN	NaN	NaN	NaN	NaN	2	19977.6078431373	1	1	1	1	2019-05-24T17:37:01.321	NG_ecoli_LTEE_871_DM0	-0	-0	163.175	DIA_100X_EMPTY_1x1_100ms	5766edce-27fd-4521-99ca-91d17b8e80a6	EPI_100X_YFP_1x1_200ms_25sola	EPI_100X_RFP_1x1_200ms_25sola
153	27	12.5214192437296	339	25.1499466165961	485.755162241888	2007.26253687316	401784	1185.20353982301	250.869681610789	253.86505307669	0	5002812	14757.5575221239	1670.1963121467	1468.50166579718	0	NaN	NaN	NaN	NaN	NaN	299.869379454347	0.809418496988821	29.1402843046934	15.6740797201792	9.63619985050053	4.09513683246607	0.082520831917825	0.0243026595000004	1	1.02388135163705	2125.17776293328	2	19934.0353982301	1	1	1	1	2019-05-24T17:37:01.321	NG_ecoli_LTEE_871_DM0	-0	-0	163.175	DIA_100X_EMPTY_1x1_100ms	661101e8-4531-467d-8ec5-bc0037e88674	EPI_100X_YFP_1x1_200ms_25sola	EPI_100X_RFP_1x1_200ms_25sola
154	30	8.81652354527967	265	-14.8574836679237	484.233962264151	1948.31698113208	271039	1022.78867924528	250.869681610789	253.86505307669	0	689094	2600.35471698113	1670.1963121467	1468.50166579718	0	NaN	NaN	NaN	NaN	NaN	279.605258057562	0.824569270904184	30.9920794882506	12.9727288173022	8.79359872594618	3.14071990543381	0.0189424742880774	0.0109989124722622	1	1.00185653634339	1882.23517926467	0	20550.4452830189	1	1	1	1	2019-05-24T17:37:01.321	NG_ecoli_LTEE_871_DM0	-0	-0	163.175	DIA_100X_EMPTY_1x1_100ms	7432652e-4c14-479d-ad5b-1ac84ab8cb72	EPI_100X_YFP_1x1_200ms_25sola	EPI_100X_RFP_1x1_200ms_25sola
155	15	8.81481386566204	134	-49.9462601581533	478.34328358209	1992.22388059701	166779	1244.61940298507	250.869681610789	253.86505307669	0	1877514	14011.2985074627	1670.1963121467	1468.50166579718	0	NaN	NaN	NaN	NaN	NaN	147.110392695446	0.999743900911105	15.5411289091229	11.9595775577874	8.67996475795282	3.7002981778365	0.00635138224797828	0.0034388138704203	0	1.00020404301366	919.619915585287	2	19948.4104477612	1	1	1	1	2019-05-24T17:37:01.321	NG_ecoli_LTEE_871_DM0	-0	-0	163.175	DIA_100X_EMPTY_1x1_100ms	18138318-ffe1-401c-85f1-fec930592e5f	EPI_100X_YFP_1x1_200ms_25sola	EPI_100X_RFP_1x1_200ms_25sola
156	30	10.8145210685797	325	13.4852152014056	490.021538461538	1150.09538461538	318777	980.852307692308	250.869681610789	253.86505307669	0	5655050	17400.1538461538	1670.1963121467	1468.50166579718	0	NaN	NaN	NaN	NaN	NaN	NaN	NaN	NaN	NaN	NaN	NaN	NaN	NaN	NaN	NaN	NaN	0	20428.2030769231	1	1	1	1	2019-05-24T17:37:01.321	NG_ecoli_LTEE_871_DM0	-0	-0	163.175	DIA_100X_EMPTY_1x1_100ms	33903f1c-1b7a-4d2c-8ddc-772588c2e6a8	EPI_100X_YFP_1x1_200ms_25sola	EPI_100X_RFP_1x1_200ms_25sola
157	23	13.3052667848065	306	0.613730729929529	493.856209150327	853.68954248366	170154	556.058823529412	250.869681610789	253.86505307669	0	7759196	25356.8496732026	1670.1963121467	1468.50166579718	0	NaN	NaN	NaN	NaN	NaN	258.143593821354	0.999874253515173	21.0506806224449	15.1932624275991	11.5145158104172	4.19888129692601	0.0355406901269366	0.0172232924672846	1	1.00954730686419	2192.03449678439	0	18185.2091503268	1	1	1	1	2019-05-24T17:37:01.321	NG_ecoli_LTEE_871_DM0	-0	-0	163.175	DIA_100X_EMPTY_1x1_100ms	79c6b041-7fed-4fb8-89cd-96ec4e065e72	EPI_100X_YFP_1x1_200ms_25sola	EPI_100X_RFP_1x1_200ms_25sola
158	42	12.5458855387862	527	49.7230522363982	500.144212523719	1181.14421252372	4832375	9169.59203036053	250.869681610789	253.86505307669	0	814799	1546.10815939279	1670.1963121467	1468.50166579718	0	NaN	NaN	NaN	NaN	NaN	443.440776797212	0.960661357676604	40.3827148065709	12.5698272526293	10.8084128634344	2.39718718165852	0.00466697680391615	0.00280709268019718	1	1.00032056190491	3705.17943210511	0	15923.3282732448	1	1	1	1	2019-05-24T17:37:01.321	NG_ecoli_LTEE_871_DM0	-0	-0	163.175	DIA_100X_EMPTY_1x1_100ms	fd98380d-1eb5-4497-b157-5c913fe49a03	EPI_100X_YFP_1x1_200ms_25sola	EPI_100X_RFP_1x1_200ms_25sola
159	24	11.2342666153381	270	-38.5091615276224	502.092592592593	2017.63333333333	306999	1137.03333333333	250.869681610789	253.86505307669	0	3017211	11174.8555555556	1670.1963121467	1468.50166579718	0	NaN	NaN	NaN	NaN	NaN	270.263964190288	0.94311067422488	26.642626456781	13.6064686438318	9.70959065066645	3.03135261092445	0.076758406704097	0.0322601218505117	2	1.0579382471834	1972.73504007841	1	20054.4481481481	1	1	1	1	2019-05-24T17:37:01.321	NG_ecoli_LTEE_871_DM0	-0	-0	163.175	DIA_100X_EMPTY_1x1_100ms	e325074e-ab8d-4d16-9d81-31295c34337c	EPI_100X_YFP_1x1_200ms_25sola	EPI_100X_RFP_1x1_200ms_25sola
160	30	13.0668463218331	392	36.7121536297167	502.150510204082	205.038265306122	1828686	4665.01530612245	250.869681610789	253.86505307669	0	2258479	5761.42602040816	1670.1963121467	1468.50166579718	0	NaN	NaN	NaN	NaN	NaN	303.232595674331	0.992268123891653	26.8822831210734	13.1590488967281	10.9129430118549	3.17028151591365	0.0240094264591999	0.00989630041253581	1	1.00403858893912	2514.43148798951	1	16107.0918367347	1	1	1	1	2019-05-24T17:37:01.321	NG_ecoli_LTEE_871_DM0	-0	-0	163.175	DIA_100X_EMPTY_1x1_100ms	c2867ce6-2d62-445f-a5f0-3d4efe022d62	EPI_100X_YFP_1x1_200ms_25sola	EPI_100X_RFP_1x1_200ms_25sola
161	29	13.0416497420697	379	47.2053890537674	508.437994722955	1625.65435356201	3598356	9494.34300791557	250.869681610789	253.86505307669	0	445773	1176.18205804749	1670.1963121467	1468.50166579718	0	NaN	NaN	NaN	NaN	NaN	317.035179380679	0.992514768272433	27.881997165564	13.2670081609552	11.1105197816639	3.0059196829468	0.00552486336769082	0.00274343409233403	1	1.00018222036758	2703.22698394437	0	15381.672823219	1	1	1	1	2019-05-24T17:37:01.321	NG_ecoli_LTEE_871_DM0	-0	-0	163.175	DIA_100X_EMPTY_1x1_100ms	8d950c17-79be-4a07-b562-c639d30debaa	EPI_100X_YFP_1x1_200ms_25sola	EPI_100X_RFP_1x1_200ms_25sola
162	17	8.74692188582763	149	-48.9898963663131	503.624161073826	182.194630872483	185797	1246.95973154362	250.869681610789	253.86505307669	0	706712	4743.03355704698	1670.1963121467	1468.50166579718	0	NaN	NaN	NaN	NaN	NaN	168.873228783155	0.999421852712034	17.9988073039618	12.1099767157577	8.92285813290669	3.34287764651292	0.00674144694279326	0.00330422762258511	1	1.00024647261884	1125.48985558205	1	20528.9194630872	1	1	1	1	2019-05-24T17:37:01.321	NG_ecoli_LTEE_871_DM0	-0	-0	163.175	DIA_100X_EMPTY_1x1_100ms	8c5987ca-ccdf-4ff6-87b9-337a08de1576	EPI_100X_YFP_1x1_200ms_25sola	EPI_100X_RFP_1x1_200ms_25sola
163	26	12.7154074968069	332	42.7113846029268	524.057228915663	1989.0813253012	273224	822.963855421687	250.869681610789	253.86505307669	0	5986212	18030.7590361446	1670.1963121467	1468.50166579718	0	NaN	NaN	NaN	NaN	NaN	303.088762125982	0.971361810980382	27.2099534903901	12.7242827044121	10.7704733775719	3.01034910436035	0.0428840472639808	0.0236608840200076	0	1.02856096270445	2479.06128983728	0	18438.5963855422	1	1	1	1	2019-05-24T17:37:01.321	NG_ecoli_LTEE_871_DM0	-0	-0	163.175	DIA_100X_EMPTY_1x1_100ms	5cfea050-eb20-4798-bd08-09c5370efe24	EPI_100X_YFP_1x1_200ms_25sola	EPI_100X_RFP_1x1_200ms_25sola
164	29	13.4233767565526	390	46.3574289162552	533.28717948718	1235.45384615385	4202318	10775.1743589744	250.869681610789	253.86505307669	0	864123	2215.7	1670.1963121467	1468.50166579718	0	NaN	NaN	NaN	NaN	NaN	323.911861739262	0.990683808569604	28.151924496733	13.3024374622556	10.9915817178413	3.43727929109448	0.00755502077538526	0.00268926737777515	1	1.00024990559531	2671.27350439464	0	15138.9128205128	1	1	1	1	2019-05-24T17:37:01.321	NG_ecoli_LTEE_871_DM0	-0	-0	163.175	DIA_100X_EMPTY_1x1_100ms	eab34d6b-f52d-4b0e-bc37-fbd41845ab45	EPI_100X_YFP_1x1_200ms_25sola	EPI_100X_RFP_1x1_200ms_25sola
165	35	13.2031478031544	463	44.3344030557248	545.017278617711	1385.94816414687	388753	839.639308855292	250.869681610789	253.86505307669	0	8829181	19069.505399568	1670.1963121467	1468.50166579718	0	NaN	NaN	NaN	NaN	NaN	449.882236067162	0.897055688677184	36.9884828162699	14.6803010061841	11.6583785404808	3.21211263643175	0.0377756081486756	0.0125657652540891	2	1.00718989095379	3948.50510869909	1	20623.0712742981	1	1	1	1	2019-05-24T17:37:01.321	NG_ecoli_LTEE_871_DM0	-0	-0	163.175	DIA_100X_EMPTY_1x1_100ms	3d93bdac-85a8-4d48-9648-115e6d17db20	EPI_100X_YFP_1x1_200ms_25sola	EPI_100X_RFP_1x1_200ms_25sola
166	21	14.7738699779192	311	-49.5557969783047	545.064308681672	449.787781350482	258285	830.498392282958	250.869681610789	253.86505307669	0	450415	1448.27974276527	1670.1963121467	1468.50166579718	0	NaN	NaN	NaN	NaN	NaN	241.651659590044	0.922813997793984	21.4941709067593	13.1346523491078	9.94316561240717	3.22475757255714	0.168045406448928	0.0853791316883643	0	1.278903412311	1669.013790847	0	20227.7942122187	1	1	1	1	2019-05-24T17:37:01.321	NG_ecoli_LTEE_871_DM0	-0	-0	163.175	DIA_100X_EMPTY_1x1_100ms	41ba1cff-6ca1-4f20-9483-a64e15ea11fd	EPI_100X_YFP_1x1_200ms_25sola	EPI_100X_RFP_1x1_200ms_25sola
167	38	12.2431697413463	466	-49.9999845752225	560.624463519313	1380.80901287554	674109	1446.58583690987	250.869681610789	253.86505307669	0	4258277	9137.93347639485	1670.1963121467	1468.50166579718	0	NaN	NaN	NaN	NaN	NaN	NaN	NaN	NaN	NaN	NaN	NaN	NaN	NaN	NaN	NaN	NaN	2	19491.2124463519	1	1	1	1	2019-05-24T17:37:01.321	NG_ecoli_LTEE_871_DM0	-0	-0	163.175	DIA_100X_EMPTY_1x1_100ms	016c1deb-b028-448f-b76d-32f934da163b	EPI_100X_YFP_1x1_200ms_25sola	EPI_100X_RFP_1x1_200ms_25sola
168	30	13.0921205408729	394	30.9734687250074	570.197969543147	1477.43147208122	399335	1013.54060913706	250.869681610789	253.86505307669	0	2376424	6031.53299492386	1670.1963121467	1468.50166579718	0	NaN	NaN	NaN	NaN	NaN	337.492787959269	0.901913982454929	30.6512079378129	12.5231243784502	10.3028039329916	2.86985926043455	0.116258213724499	0.0525059003252048	1	1.19362301082142	2555.33795630234	0	18500.3908629442	1	1	1	1	2019-05-24T17:37:01.321	NG_ecoli_LTEE_871_DM0	-0	-0	163.175	DIA_100X_EMPTY_1x1_100ms	16645e01-6b72-4e7d-97b0-3749f3e7ed3d	EPI_100X_YFP_1x1_200ms_25sola	EPI_100X_RFP_1x1_200ms_25sola
169	35	13.2007249734442	462	49.1803820051932	568.134199134199	1788.06277056277	503679	1090.21428571429	250.869681610789	253.86505307669	0	7709745	16687.7597402597	1670.1963121467	1468.50166579718	0	NaN	NaN	NaN	NaN	NaN	376.858190699177	0.961340654276	32.5927574422132	13.5818907575339	11.2709644490101	3.00701426559534	0.00996872324124945	0.00560159197613194	1	1.00055345138684	3251.86977793454	0	17098.038961039	1	1	1	1	2019-05-24T17:37:01.321	NG_ecoli_LTEE_871_DM0	-0	-0	163.175	DIA_100X_EMPTY_1x1_100ms	565cb88b-4c7f-434c-bfa4-4f558976ca4f	EPI_100X_YFP_1x1_200ms_25sola	EPI_100X_RFP_1x1_200ms_25sola
170	32	11.8210980557499	378	49.3832115641289	568.550264550265	167.132275132275	1906367	5043.29894179894	250.869681610789	253.86505307669	0	384029	1015.94973544974	1670.1963121467	1468.50166579718	0	NaN	NaN	NaN	NaN	NaN	329.079927273519	0.989403422954193	30.2506650660057	12.4895577920665	10.6057206586326	2.89800168129418	0.00458411888962436	0.00235458121087277	0	1.00030294609004	2672.42285232695	1	15655.5608465608	1	1	1	1	2019-05-24T17:37:01.321	NG_ecoli_LTEE_871_DM0	-0	-0	163.175	DIA_100X_EMPTY_1x1_100ms	0ed088fb-8463-41bb-876e-ced2ff3d1d57	EPI_100X_YFP_1x1_200ms_25sola	EPI_100X_RFP_1x1_200ms_25sola
171	27	13.2261119759128	358	39.1847790394864	570.944134078212	343.069832402235	2426331	6777.46089385475	250.869681610789	253.86505307669	0	768686	2147.16759776536	1670.1963121467	1468.50166579718	0	NaN	NaN	NaN	NaN	NaN	298.733098471907	0.990617914299139	26.1763025419242	13.2582483218435	11.0700618212676	3.15227940764421	0.00935460260108436	0.00502616185955293	0	1.00120461967946	2519.40667318884	0	15669.6033519553	1	1	1	1	2019-05-24T17:37:01.321	NG_ecoli_LTEE_871_DM0	-0	-0	163.175	DIA_100X_EMPTY_1x1_100ms	09b940b6-b9ab-4df5-8c9f-46ae7183b2c9	EPI_100X_YFP_1x1_200ms_25sola	EPI_100X_RFP_1x1_200ms_25sola
172	42	13.1125135267745	551	49.4279730365462	573.479128856624	755.894736842105	1916155	3477.59528130672	250.869681610789	253.86505307669	0	609224	1105.66969147005	1670.1963121467	1468.50166579718	0	NaN	NaN	NaN	NaN	NaN	462.35989520857	0.951056330298668	41.8533893448183	12.7227097459906	10.7532513206797	2.61392486750465	0.0117290129876884	0.00644408177510184	1	1.00114159268073	3801.01958237113	2	15638.4174228675	1	1	1	1	2019-05-24T17:37:01.321	NG_ecoli_LTEE_871_DM0	-0	-0	163.175	DIA_100X_EMPTY_1x1_100ms	cad9cfa3-d883-4b25-aa49-899375be6cb9	EPI_100X_YFP_1x1_200ms_25sola	EPI_100X_RFP_1x1_200ms_25sola
173	31	12.1661046765164	377	43.3284392617173	577.352785145889	823.856763925729	420909	1116.46949602122	250.869681610789	253.86505307669	0	1145778	3039.19893899204	1670.1963121467	1468.50166579718	0	NaN	NaN	NaN	NaN	NaN	308.821032054298	0.882644537315633	29.8247098879107	12.6570679808959	9.79773204848371	2.70594862921851	0.0911832265337394	0.0368298400856616	1	1.08952489281444	2248.62598664818	1	18442.925729443	1	1	1	1	2019-05-24T17:37:01.321	NG_ecoli_LTEE_871_DM0	-0	-0	163.175	DIA_100X_EMPTY_1x1_100ms	262ded98-fab5-4b64-b787-dfde277be349	EPI_100X_YFP_1x1_200ms_25sola	EPI_100X_RFP_1x1_200ms_25sola
174	28	11.033115044689	309	25.9192145277071	576.220064724919	1385.40776699029	490296	1586.71844660194	250.869681610789	253.86505307669	0	1329340	4302.071197411	1670.1963121467	1468.50166579718	0	NaN	NaN	NaN	NaN	NaN	288.93897663308	0.950282144586743	27.5667133553945	12.6729525255236	10.0023942647069	2.98686713918365	0.0607528034559432	0.0244738438483899	1	1.01737547715251	2166.12148526759	1	18304.2297734628	1	1	1	1	2019-05-24T17:37:01.321	NG_ecoli_LTEE_871_DM0	-0	-0	163.175	DIA_100X_EMPTY_1x1_100ms	3104581d-5b02-436a-9a80-28dd759b4fcd	EPI_100X_YFP_1x1_200ms_25sola	EPI_100X_RFP_1x1_200ms_25sola
175	42	12.5711192655486	528	49.6154001536487	583.551136363636	150.371212121212	2081209	3941.68371212121	250.869681610789	253.86505307669	0	514167	973.801136363636	1670.1963121467	1468.50166579718	0	NaN	NaN	NaN	NaN	NaN	443.199781032507	0.948442014697784	40.6073359040019	12.2507081543322	10.6086558625675	2.60852871632192	0.019679830237075	0.00597290493793362	1	1.00099387405173	3589.34416051732	1	16112.3371212121	1	1	1	1	2019-05-24T17:37:01.321	NG_ecoli_LTEE_871_DM0	-0	-0	163.175	DIA_100X_EMPTY_1x1_100ms	ca3b227d-77f4-4610-b767-c43db8e5493b	EPI_100X_YFP_1x1_200ms_25sola	EPI_100X_RFP_1x1_200ms_25sola
176	9	4.36823898296993	40	-49.9996772226798	581.3	738.35	78362	1959.05	250.869681610789	253.86505307669	0	53151	1328.775	1670.1963121467	1468.50166579718	0	NaN	NaN	NaN	NaN	NaN	113.256575954047	0.999738997414851	NaN	NaN	NaN	NaN	NaN	NaN	NaN	NaN	NaN	2	20342.5	1	1	1	1	2019-05-24T17:37:01.321	NG_ecoli_LTEE_871_DM0	-0	-0	163.175	DIA_100X_EMPTY_1x1_100ms	a5e4fa49-3f29-46ee-bf7a-796e28df2904	EPI_100X_YFP_1x1_200ms_25sola	EPI_100X_RFP_1x1_200ms_25sola
177	28	10.58178476505	296	-38.5862549944192	592.814189189189	744.074324324324	455310	1538.20945945946	250.869681610789	253.86505307669	0	564558	1907.29054054054	1670.1963121467	1468.50166579718	0	NaN	NaN	NaN	NaN	NaN	287.244973447988	0.939798914073959	28.4894564599781	12.318438977192	9.74779784715234	2.74832809358813	0.0313896778258204	0.0102867297286043	2	1.00586519259412	2126.11657436709	2	19509.0371621622	1	1	1	1	2019-05-24T17:37:01.321	NG_ecoli_LTEE_871_DM0	-0	-0	163.175	DIA_100X_EMPTY_1x1_100ms	7100dcf5-4aa9-42cb-81ea-6a0a0c583376	EPI_100X_YFP_1x1_200ms_25sola	EPI_100X_RFP_1x1_200ms_25sola
178	38	13.9382854234913	531	48.001347468389	604.305084745763	273.553672316384	5706315	10746.3559322034	250.869681610789	253.86505307669	0	567404	1068.55743879473	1670.1963121467	1468.50166579718	0	NaN	NaN	NaN	NaN	NaN	427.965361255525	0.958686976104106	37.1519519193025	13.3491957861368	11.2738207979082	2.69921772735515	0.0115663090283157	0.00441346692823314	2	1.00125355650915	3708.63226097334	0	15063.2429378531	1	1	1	1	2019-05-24T17:37:01.321	NG_ecoli_LTEE_871_DM0	-0	-0	163.175	DIA_100X_EMPTY_1x1_100ms	0124e2eb-17f7-4549-8c4e-463575be3050	EPI_100X_YFP_1x1_200ms_25sola	EPI_100X_RFP_1x1_200ms_25sola
179	34	14.0534080519744	478	48.2546969717846	600.901673640167	704.041841004184	2499916	5229.94979079498	250.869681610789	253.86505307669	0	527296	1103.12970711297	1670.1963121467	1468.50166579718	0	NaN	NaN	NaN	NaN	NaN	386.864828439083	0.982883663271595	33.0675519364624	13.3634554186074	11.3891629777602	2.97574070004296	0.0125037925018307	0.0055143680366656	1	1.00194520676485	3368.8024255481	0	15136.2364016736	1	1	1	1	2019-05-24T17:37:01.321	NG_ecoli_LTEE_871_DM0	-0	-0	163.175	DIA_100X_EMPTY_1x1_100ms	22de262d-1554-4c19-b8ed-42c175f6e1ff	EPI_100X_YFP_1x1_200ms_25sola	EPI_100X_RFP_1x1_200ms_25sola
180	31	11.1817102812304	348	45.8743152155859	595.390804597701	1877.50287356322	277482	797.362068965517	250.869681610789	253.86505307669	0	495610	1424.16666666667	1670.1963121467	1468.50166579718	0	NaN	NaN	NaN	NaN	NaN	332.619057044136	0.948921271183402	32.8258025425483	12.1952554479244	9.81653222414539	2.67229357686665	0.0232993698592694	0.00879607597365974	1	1.00558896943996	2484.39946601528	0	19517.2701149425	1	1	1	1	2019-05-24T17:37:01.321	NG_ecoli_LTEE_871_DM0	-0	-0	163.175	DIA_100X_EMPTY_1x1_100ms	412e042c-5c07-4043-be1b-79f96600caeb	EPI_100X_YFP_1x1_200ms_25sola	EPI_100X_RFP_1x1_200ms_25sola
181	10	5.37059380698995	54	-49.9997965712973	592.888888888889	832.296296296296	45946	850.851851851852	250.869681610789	253.86505307669	0	65513	1213.2037037037	1670.1963121467	1468.50166579718	0	NaN	NaN	NaN	NaN	NaN	121.334513611148	0.999896016078914	NaN	NaN	NaN	NaN	NaN	NaN	NaN	NaN	NaN	1	20856.3703703704	1	1	1	1	2019-05-24T17:37:01.321	NG_ecoli_LTEE_871_DM0	-0	-0	163.175	DIA_100X_EMPTY_1x1_100ms	b55fbdeb-41a5-4bb4-8f06-9d7d0c6f2813	EPI_100X_YFP_1x1_200ms_25sola	EPI_100X_RFP_1x1_200ms_25sola
182	34	12.8020890431765	436	47.8978865682993	605.798165137615	1129.89678899083	258790	593.55504587156	250.869681610789	253.86505307669	0	12824628	29414.2844036697	1670.1963121467	1468.50166579718	0	NaN	NaN	NaN	NaN	NaN	356.645821070253	0.915399730660402	33.6564833961631	12.8500064901921	10.2350241058758	2.83645089313074	0.0346439966790842	0.0138780911453422	1	1.01483017978449	2769.08545070898	0	17390.2293577982	1	1	1	1	2019-05-24T17:37:01.321	NG_ecoli_LTEE_871_DM0	-0	-0	163.175	DIA_100X_EMPTY_1x1_100ms	3ab7b70b-3aa9-4ec4-afc1-58e052b1ef09	EPI_100X_YFP_1x1_200ms_25sola	EPI_100X_RFP_1x1_200ms_25sola
183	28	13.8454346091376	388	44.0617285185216	605.747422680412	101.881443298969	3856044	9938.25773195876	250.869681610789	253.86505307669	0	451654	1164.05670103093	1670.1963121467	1468.50166579718	0	NaN	NaN	NaN	NaN	NaN	307.938824840605	0.999383863102653	25.6654870226561	13.8838634376406	11.6398898897747	3.41442221994482	0.00960681482326547	0.00448503506183674	1	1.00044440221013	2731.09706273016	0	15661.8840206186	1	1	1	1	2019-05-24T17:37:01.321	NG_ecoli_LTEE_871_DM0	-0	-0	163.175	DIA_100X_EMPTY_1x1_100ms	e578caba-ce8c-4470-82ff-cf7195c39ecb	EPI_100X_YFP_1x1_200ms_25sola	EPI_100X_RFP_1x1_200ms_25sola
184	25	10.1422380536584	253	1.6919327295006	611.422924901186	900.833992094862	208037	822.280632411067	250.869681610789	253.86505307669	0	2507888	9912.60079051383	1670.1963121467	1468.50166579718	0	NaN	NaN	NaN	NaN	NaN	233.797456281183	0.968012038012206	23.4682110380759	12.5770982594308	9.34948795411334	3.12016082850837	0.063568607354949	0.0293843669890073	1	1.0352633558054	1611.18540492604	1	20316.2648221344	1	1	1	1	2019-05-24T17:37:01.321	NG_ecoli_LTEE_871_DM0	-0	-0	163.175	DIA_100X_EMPTY_1x1_100ms	9f16a2af-33e8-4f3e-8775-473ad71ef6a8	EPI_100X_YFP_1x1_200ms_25sola	EPI_100X_RFP_1x1_200ms_25sola
185	21	9.06133091898996	192	-14.9385082958321	615.177083333333	44.6302083333333	196447	1023.16145833333	250.869681610789	253.86505307669	0	1009301	5256.77604166667	1670.1963121467	1468.50166579718	0	NaN	NaN	NaN	NaN	NaN	206.17547816842	0.951771597490164	22.7348069053944	11.9622206049967	8.74613023682924	2.78130282357851	0.0412288732339666	0.0227129713780677	0	1.01816553348207	1365.88152698183	1	19198.546875	1	1	1	1	2019-05-24T17:37:01.321	NG_ecoli_LTEE_871_DM0	-0	-0	163.175	DIA_100X_EMPTY_1x1_100ms	32556aea-2369-45a2-a069-741d17eae8b3	EPI_100X_YFP_1x1_200ms_25sola	EPI_100X_RFP_1x1_200ms_25sola
186	30	11.9605683569069	359	48.3720237675529	617.562674094708	1288.91922005571	261805	729.261838440111	250.869681610789	253.86505307669	0	7079628	19720.4122562674	1670.1963121467	1468.50166579718	0	NaN	NaN	NaN	NaN	NaN	313.713176416441	0.957844838043571	29.4492338451411	12.8933435329847	10.2919766925692	2.88382144143754	0.0123264150959497	0.00573616394179911	0	1.00195688150135	2449.97396914824	0	17780.7576601671	1	1	1	1	2019-05-24T17:37:01.321	NG_ecoli_LTEE_871_DM0	-0	-0	163.175	DIA_100X_EMPTY_1x1_100ms	c35c38d2-88fd-4630-b614-eb19c0132c76	EPI_100X_YFP_1x1_200ms_25sola	EPI_100X_RFP_1x1_200ms_25sola
187	34	9.29268914588897	318	30.4569027021669	635.330188679245	6.72641509433962	2879183	9054.03459119497	250.869681610789	253.86505307669	0	410905	1292.15408805031	1670.1963121467	1468.50166579718	0	NaN	NaN	NaN	NaN	NaN	NaN	NaN	NaN	NaN	NaN	NaN	NaN	NaN	NaN	NaN	NaN	0	15134.0691823899	1	1	1	1	2019-05-24T17:37:01.321	NG_ecoli_LTEE_871_DM0	-0	-0	163.175	DIA_100X_EMPTY_1x1_100ms	483ddcb4-a6aa-47d3-9f2d-953e3a7f2314	EPI_100X_YFP_1x1_200ms_25sola	EPI_100X_RFP_1x1_200ms_25sola
188	24	10.200331053452	246	-8.21928526531693	632.008130081301	913.89837398374	170197	691.857723577236	250.869681610789	253.86505307669	0	1345984	5471.47967479675	1670.1963121467	1468.50166579718	0	NaN	NaN	NaN	NaN	NaN	271.258666947223	0.806626935408289	23.0124744398393	12.5540748537829	9.46988784764551	3.16999662016	0.0457165200712481	0.012264322746626	1	1.00347746990764	1620.85017348724	1	21241.1991869919	1	1	1	1	2019-05-24T17:37:01.321	NG_ecoli_LTEE_871_DM0	-0	-0	163.175	DIA_100X_EMPTY_1x1_100ms	86679e24-fc59-4722-ab9e-34a7f638fdca	EPI_100X_YFP_1x1_200ms_25sola	EPI_100X_RFP_1x1_200ms_25sola
189	17	5.80581469595004	99	-49.9890151933396	627.676767676768	36.979797979798	144684	1461.45454545455	250.869681610789	253.86505307669	0	529562	5349.11111111111	1670.1963121467	1468.50166579718	0	NaN	NaN	NaN	NaN	NaN	146.916037141826	0.999721809762486	16.2419667162931	10.774285770206	6.76715043220888	3.93193120793703	0.00258702622819553	0.00132668119406895	0	1.00003004416504	584.171222978622	2	19672.4141414141	1	1	1	1	2019-05-24T17:37:01.321	NG_ecoli_LTEE_871_DM0	-0	-0	163.175	DIA_100X_EMPTY_1x1_100ms	d9bb2486-af6b-41f4-9086-0ed0fa01b971	EPI_100X_YFP_1x1_200ms_25sola	EPI_100X_RFP_1x1_200ms_25sola
190	21	11.4818573120415	242	6.56275859619861	631.677685950413	1174.26446280992	283986	1173.49586776859	250.869681610789	253.86505307669	0	2023951	8363.43388429752	1670.1963121467	1468.50166579718	0	NaN	NaN	NaN	NaN	NaN	214.302611557709	0.999814371817052	20.7375859667589	12.8909813479264	9.97539429006868	3.29338496374896	0.011253479488219	0.00552937064554922	1	1.00092658276163	1620.72086128115	0	18035.305785124	1	1	1	1	2019-05-24T17:37:01.321	NG_ecoli_LTEE_871_DM0	-0	-0	163.175	DIA_100X_EMPTY_1x1_100ms	e7d55888-11b8-40ae-b736-2cdfb58cc138	EPI_100X_YFP_1x1_200ms_25sola	EPI_100X_RFP_1x1_200ms_25sola
191	24	9.59289606735117	231	-49.9995487981508	634.952380952381	201.848484848485	196999	852.809523809524	250.869681610789	253.86505307669	0	414032	1792.34632034632	1670.1963121467	1468.50166579718	0	NaN	NaN	NaN	NaN	NaN	252.857646922597	0.904770542862642	26.5690711236686	12.4883420228794	8.92637451556049	2.8303044129572	0.0913263788079948	0.0328781145478444	2	1.06092354813476	1662.70981754066	0	20682.2987012987	1	1	1	1	2019-05-24T17:37:01.321	NG_ecoli_LTEE_871_DM0	-0	-0	163.175	DIA_100X_EMPTY_1x1_100ms	f95854e4-7fb3-4907-b784-e8567ce59190	EPI_100X_YFP_1x1_200ms_25sola	EPI_100X_RFP_1x1_200ms_25sola
192	13	6.88027272686432	90	-49.9996747238658	636.466666666667	41.6777777777778	122230	1358.11111111111	250.869681610789	253.86505307669	0	354351	3937.23333333333	1670.1963121467	1468.50166579718	0	NaN	NaN	NaN	NaN	NaN	133.841108809641	0.999680182379024	13.6847552133834	12.4502420903555	9.24750333021207	3.58010717998778	0.0028696333414639	0.0017009919462258	0	1.00003471664612	919.127811620836	1	19832.1333333333	1	1	1	1	2019-05-24T17:37:01.321	NG_ecoli_LTEE_871_DM0	-0	-0	163.175	DIA_100X_EMPTY_1x1_100ms	4239d646-ea33-4185-916e-127e0ed40283	EPI_100X_YFP_1x1_200ms_25sola	EPI_100X_RFP_1x1_200ms_25sola
193	38	13.5733848568272	517	48.5298702738156	651.201160541586	552.429400386847	4628300	8952.22437137331	250.869681610789	253.86505307669	0	722753	1397.9748549323	1670.1963121467	1468.50166579718	0	NaN	NaN	NaN	NaN	NaN	418.527357135016	0.938717860009065	37.8292698931476	13.9038086685522	10.7830688925765	2.76434046866775	0.0164055865556185	0.00844739363758395	1	1.00188300471159	3454.63843611839	0	16070.5087040619	1	1	1	1	2019-05-24T17:37:01.321	NG_ecoli_LTEE_871_DM0	-0	-0	163.175	DIA_100X_EMPTY_1x1_100ms	c869a1ce-17dc-48c4-ad3e-03ea89f18ae5	EPI_100X_YFP_1x1_200ms_25sola	EPI_100X_RFP_1x1_200ms_25sola
194	39	14.2758875588012	557	44.7201319238193	655.260323159785	594.075403949731	3552322	6377.59784560144	250.869681610789	253.86505307669	0	640111	1149.2118491921	1670.1963121467	1468.50166579718	0	NaN	NaN	NaN	NaN	NaN	432.387936925017	0.943097464085554	37.112963478291	13.9307595231445	11.2405321572274	3.20240064902607	0.0448163444332019	0.0139737244779663	2	1.01297854251655	3682.89434859332	2	15763.6804308797	1	1	1	1	2019-05-24T17:37:01.321	NG_ecoli_LTEE_871_DM0	-0	-0	163.175	DIA_100X_EMPTY_1x1_100ms	2527b2a1-c5bb-46a6-8749-dfaf9328edac	EPI_100X_YFP_1x1_200ms_25sola	EPI_100X_RFP_1x1_200ms_25sola
195	38	13.8699660177756	527	48.5757672695608	661.282732447818	1540.4174573055	2175609	4128.29032258064	250.869681610789	253.86505307669	0	2436893	4624.08538899431	1670.1963121467	1468.50166579718	0	NaN	NaN	NaN	NaN	NaN	472.697532434352	0.957523524468782	38.0556892505619	14.789292987747	11.9237023972025	3.1464981263867	0.0531378363257561	0.01727603072856	2	1.01066436445702	4249.44027245701	3	15330.7760910816	1	1	1	1	2019-05-24T17:37:01.321	NG_ecoli_LTEE_871_DM0	-0	-0	163.175	DIA_100X_EMPTY_1x1_100ms	f191c12e-25d3-49be-a05b-0e803009b74d	EPI_100X_YFP_1x1_200ms_25sola	EPI_100X_RFP_1x1_200ms_25sola
196	38	10.2483451199839	390	-18.776549951669	657.684615384615	1572.16666666667	300981	771.746153846154	250.869681610789	253.86505307669	0	11015796	28245.6307692308	1670.1963121467	1468.50166579718	0	NaN	NaN	NaN	NaN	NaN	405.923060649279	0.852414917761092	38.9609871195725	14.0381899140766	10.1637528939249	3.2581619941173	0.00700598579168665	0.00331439784430901	2	1.00019683840912	3161.02571247431	3	19165.7487179487	1	1	1	1	2019-05-24T17:37:01.321	NG_ecoli_LTEE_871_DM0	-0	-0	163.175	DIA_100X_EMPTY_1x1_100ms	a623ed3b-62ae-417f-a1fd-893954f41467	EPI_100X_YFP_1x1_200ms_25sola	EPI_100X_RFP_1x1_200ms_25sola
197	29	15.2279326118095	442	12.9695571517975	663.834841628959	1131.19230769231	416956	943.339366515837	250.869681610789	253.86505307669	0	7055506	15962.6832579186	1670.1963121467	1468.50166579718	0	NaN	NaN	NaN	NaN	NaN	335.21807178123	0.931961013654891	29.6231785856045	8.12299145631949	6.00905154752274	3.47400448051923	0.422639363177116	0.110982606405085	1	1.53697961174172	840.104666754883	0	18771.314479638	1	1	1	1	2019-05-24T17:37:01.321	NG_ecoli_LTEE_871_DM0	-0	-0	163.175	DIA_100X_EMPTY_1x1_100ms	bd4dd328-a2a6-47cb-b10e-4a4b6a57f2ba	EPI_100X_YFP_1x1_200ms_25sola	EPI_100X_RFP_1x1_200ms_25sola
198	7	3.51904358126334	26	-49.9991183042825	655.269230769231	575.538461538462	75268	2894.92307692308	250.869681610789	253.86505307669	0	35199	1353.80769230769	1670.1963121467	1468.50166579718	0	NaN	NaN	NaN	NaN	NaN	107.605783411844	0.999758722620835	NaN	NaN	NaN	NaN	NaN	NaN	NaN	NaN	NaN	1	20424.5	1	1	1	1	2019-05-24T17:37:01.321	NG_ecoli_LTEE_871_DM0	-0	-0	163.175	DIA_100X_EMPTY_1x1_100ms	7f81a291-c44c-412a-af99-1a1146ed5b9b	EPI_100X_YFP_1x1_200ms_25sola	EPI_100X_RFP_1x1_200ms_25sola
199	14	7.10263111704388	100	-49.999643831839	662.21	1301.43	122798	1227.98	250.869681610789	253.86505307669	0	716396	7163.96	1670.1963121467	1468.50166579718	0	NaN	NaN	NaN	NaN	NaN	133.512831708689	0.999818896565882	14.1673791918972	12.1276260161449	8.61472463724988	3.79328037245264	0.0358624316263947	0.00195029362235556	0	1.00000742766739	825.775891750429	3	19388.43	1	1	1	1	2019-05-24T17:37:01.321	NG_ecoli_LTEE_871_DM0	-0	-0	163.175	DIA_100X_EMPTY_1x1_100ms	c71507df-860c-4501-8d99-fa199c2d0dde	EPI_100X_YFP_1x1_200ms_25sola	EPI_100X_RFP_1x1_200ms_25sola
200	13	7.11737364061964	93	-49.9993592016557	663.290322580645	1553.89247311828	176142	1894	250.869681610789	253.86505307669	0	1444615	15533.4946236559	1670.1963121467	1468.50166579718	0	NaN	NaN	NaN	NaN	NaN	143.896063303934	0.999845128750358	NaN	NaN	NaN	NaN	NaN	NaN	NaN	NaN	NaN	4	19314	1	1	1	1	2019-05-24T17:37:01.321	NG_ecoli_LTEE_871_DM0	-0	-0	163.175	DIA_100X_EMPTY_1x1_100ms	d15897f0-7071-4609-a4ae-59f9ddb32ebb	EPI_100X_YFP_1x1_200ms_25sola	EPI_100X_RFP_1x1_200ms_25sola
201	38	12.3693101556584	471	8.22786287263425	674.569002123142	841.902335456476	408804	867.949044585987	250.869681610789	253.86505307669	0	1769530	3756.96390658174	1670.1963121467	1468.50166579718	0	NaN	NaN	NaN	NaN	NaN	414.811914930725	0.804865031755402	39.9249845208855	14.3272683668192	10.0630450916384	3.11359646265359	0.0428616844633367	0.0167920941906384	1	1.03286789726347	3175.36369659768	0	19456.2080679406	1	1	1	1	2019-05-24T17:37:01.321	NG_ecoli_LTEE_871_DM0	-0	-0	163.175	DIA_100X_EMPTY_1x1_100ms	9c427fbd-7b2a-4d95-a40e-9b3200b52528	EPI_100X_YFP_1x1_200ms_25sola	EPI_100X_RFP_1x1_200ms_25sola
202	20	8.01790987265116	161	-49.2419570574063	664.180124223602	1315.90062111801	171944	1067.9751552795	250.869681610789	253.86505307669	0	1117169	6938.93788819876	1670.1963121467	1468.50166579718	0	NaN	NaN	NaN	NaN	NaN	176.585238083203	0.999850396321509	18.0301164021569	12.5797326737022	9.3312906983209	3.52722848502988	0.00331962048831243	0.00180182977990016	1	1.00001913161618	1233.02490980289	2	19862.397515528	1	1	1	1	2019-05-24T17:37:01.321	NG_ecoli_LTEE_871_DM0	-0	-0	163.175	DIA_100X_EMPTY_1x1_100ms	d1911d7b-e1f5-4559-a867-d594d1e193a9	EPI_100X_YFP_1x1_200ms_25sola	EPI_100X_RFP_1x1_200ms_25sola
203	25	12.0516318396444	302	37.1027241889376	671.400662251656	1564.97682119205	412833	1366.99668874172	250.869681610789	253.86505307669	0	4719885	15628.7582781457	1670.1963121467	1468.50166579718	0	NaN	NaN	NaN	NaN	NaN	294.568211708545	0.886196343702405	28.8805871603402	11.3205699870353	9.58024393498992	2.62163959030171	0.098804122855998	0.0511569855711501	1	1.16941477179719	2081.84808119422	3	20552.821192053	1	1	1	1	2019-05-24T17:37:01.321	NG_ecoli_LTEE_871_DM0	-0	-0	163.175	DIA_100X_EMPTY_1x1_100ms	8194588c-32ae-4fa2-8cdc-c59f42a471c5	EPI_100X_YFP_1x1_200ms_25sola	EPI_100X_RFP_1x1_200ms_25sola
204	11	7.67495805693897	85	-49.9998714209907	671.611764705882	1296.44705882353	93847	1104.08235294118	250.869681610789	253.86505307669	0	707233	8320.38823529412	1670.1963121467	1468.50166579718	0	NaN	NaN	NaN	NaN	NaN	132.645113868713	0.999823679161708	NaN	NaN	NaN	NaN	NaN	NaN	NaN	NaN	NaN	2	21004.4117647059	1	1	1	1	2019-05-24T17:37:01.321	NG_ecoli_LTEE_871_DM0	-0	-0	163.175	DIA_100X_EMPTY_1x1_100ms	db130011-3bc5-459d-a941-124db2c85c28	EPI_100X_YFP_1x1_200ms_25sola	EPI_100X_RFP_1x1_200ms_25sola
205	24	6.45178834164975	155	-49.9989467424791	678.535483870968	589.051612903226	267109	1723.28387096774	250.869681610789	253.86505307669	0	330238	2130.56774193548	1670.1963121467	1468.50166579718	0	NaN	NaN	NaN	NaN	NaN	189.951678328624	0.982601304069495	22.3526370905168	11.1241506393395	8.25779573464913	2.65135686885157	0.00512126635692881	0.00286358822820278	1	1.00006425174436	1197.14545308994	2	20518.9548387097	1	1	1	1	2019-05-24T17:37:01.321	NG_ecoli_LTEE_871_DM0	-0	-0	163.175	DIA_100X_EMPTY_1x1_100ms	0790039e-c9eb-45df-bccc-fe3c23128aab	EPI_100X_YFP_1x1_200ms_25sola	EPI_100X_RFP_1x1_200ms_25sola
206	16	6.00323470089878	100	-49.9943040758304	673.37	1309.56	126768	1267.68	250.869681610789	253.86505307669	0	1031991	10319.91	1670.1963121467	1468.50166579718	0	NaN	NaN	NaN	NaN	NaN	154.777934017646	0.999782826294798	17.6664395860483	11.0109885570377	8.39614525216904	2.98552654841327	0.00881277433813474	0.00443104947631693	1	1.00042474517641	978.13500248072	5	19707.23	1	1	1	1	2019-05-24T17:37:01.321	NG_ecoli_LTEE_871_DM0	-0	-0	163.175	DIA_100X_EMPTY_1x1_100ms	178a24f4-f7e3-4c6d-bdd5-2d071ce489b7	EPI_100X_YFP_1x1_200ms_25sola	EPI_100X_RFP_1x1_200ms_25sola
207	12	5.94665885092742	77	-49.9997849947561	673.337662337662	1551.12987012987	114832	1491.32467532468	250.869681610789	253.86505307669	0	1031368	13394.3896103896	1670.1963121467	1468.50166579718	0	NaN	NaN	NaN	NaN	NaN	133.698753161549	0.99983263230196	NaN	NaN	NaN	NaN	NaN	NaN	NaN	NaN	NaN	3	21179.4545454545	1	1	1	1	2019-05-24T17:37:01.321	NG_ecoli_LTEE_871_DM0	-0	-0	163.175	DIA_100X_EMPTY_1x1_100ms	6f27f495-23ff-455c-a0dc-72c3d24913ee	EPI_100X_YFP_1x1_200ms_25sola	EPI_100X_RFP_1x1_200ms_25sola
208	30	11.2173312475065	337	31.5755674025286	686.222551928783	1324.66765578635	352164	1044.99703264095	250.869681610789	253.86505307669	0	3743725	11108.9762611276	1670.1963121467	1468.50166579718	0	NaN	NaN	NaN	NaN	NaN	330.499130570055	0.944155572591042	29.0646216817037	13.564348751928	10.9110933000819	3.0472593574434	0.029320927023525	0.0140211747173638	1	1.00265426316914	2717.63479627165	2	19036.293768546	1	1	1	1	2019-05-24T17:37:01.321	NG_ecoli_LTEE_871_DM0	-0	-0	163.175	DIA_100X_EMPTY_1x1_100ms	ebf41a0d-c3de-4d72-87ab-6d405e524ac4	EPI_100X_YFP_1x1_200ms_25sola	EPI_100X_RFP_1x1_200ms_25sola
209	29	11.7815719307836	342	4.31303181946379	691.754385964912	574.675438596491	451107	1319.02631578947	250.869681610789	253.86505307669	0	1153681	3373.33625730994	1670.1963121467	1468.50166579718	0	NaN	NaN	NaN	NaN	NaN	311.533535664223	0.821677513075825	31.8783791065795	12.7352976522925	9.33172773525276	2.98074770947991	0.0815592085858291	0.0499367219497957	1	1.18578489108719	2180.26975828794	1	19473.7865497076	1	1	1	1	2019-05-24T17:37:01.321	NG_ecoli_LTEE_871_DM0	-0	-0	163.175	DIA_100X_EMPTY_1x1_100ms	9dded4b9-222d-42ee-be9c-ca1865046a8c	EPI_100X_YFP_1x1_200ms_25sola	EPI_100X_RFP_1x1_200ms_25sola
210	14	7.05430699475086	99	-49.9989636492295	687.30303030303	38.6767676767677	131832	1331.63636363636	250.869681610789	253.86505307669	0	244548	2470.18181818182	1670.1963121467	1468.50166579718	0	NaN	NaN	NaN	NaN	NaN	135.445089996662	0.999681470397179	13.7824858336602	12.3803994406179	8.32285271249827	4.2204679117972	0.00377643388967072	0.00202598473731132	0	1.0000458008852	749.828346264594	1	20061.101010101	1	1	1	1	2019-05-24T17:37:01.321	NG_ecoli_LTEE_871_DM0	-0	-0	163.175	DIA_100X_EMPTY_1x1_100ms	b1987230-dd00-45b6-9c92-db2fc0a06313	EPI_100X_YFP_1x1_200ms_25sola	EPI_100X_RFP_1x1_200ms_25sola
211	14	7.69082633865263	108	-49.9987002889944	686.925925925926	1308.5	163990	1518.42592592593	250.869681610789	253.86505307669	0	861561	7977.41666666667	1670.1963121467	1468.50166579718	0	NaN	NaN	NaN	NaN	NaN	146.300929690631	0.99969163646546	15.5712712403515	12.089181922841	8.61893634072248	3.71015759725139	0.165405388096404	0.00608588299081553	0	1.00001476479291	908.49239735289	2	19277.1388888889	1	1	1	1	2019-05-24T17:37:01.321	NG_ecoli_LTEE_871_DM0	-0	-0	163.175	DIA_100X_EMPTY_1x1_100ms	0b33df55-098f-446a-851d-74aa76040c59	EPI_100X_YFP_1x1_200ms_25sola	EPI_100X_RFP_1x1_200ms_25sola
212	41	13.6926769611847	562	48.8100350204379	711.925266903915	41.3967971530249	4598338	8182.09608540925	250.869681610789	253.86505307669	0	670339	1192.77402135231	1670.1963121467	1468.50166579718	0	NaN	NaN	NaN	NaN	NaN	458.577406142287	0.918009024880089	40.8524433024233	13.0487209176431	10.9982757647275	2.42481745081339	0.0420758428839454	0.0176667786694701	0	1.03011084233952	3881.12049971968	1	15886.3701067616	1	1	1	1	2019-05-24T17:37:01.321	NG_ecoli_LTEE_871_DM0	-0	-0	163.175	DIA_100X_EMPTY_1x1_100ms	7d0b3207-cf53-4331-980e-1c65d014ee3f	EPI_100X_YFP_1x1_200ms_25sola	EPI_100X_RFP_1x1_200ms_25sola
213	20	10.1478963587308	203	-26.5682268266823	709.325123152709	326.724137931034	196894	969.92118226601	250.869681610789	253.86505307669	0	373251	1838.67487684729	1670.1963121467	1468.50166579718	0	NaN	NaN	NaN	NaN	NaN	203.420591569406	0.999721173729582	19.8684326863333	12.2458844075522	9.90381942205074	3.18009024861241	0.00221207116507387	0.00102354384593557	1	1.00001828002482	1530.59016027154	0	19568.2610837438	1	1	1	1	2019-05-24T17:37:01.321	NG_ecoli_LTEE_871_DM0	-0	-0	163.175	DIA_100X_EMPTY_1x1_100ms	e83f6df6-2638-4f49-981a-a22edc89aa5c	EPI_100X_YFP_1x1_200ms_25sola	EPI_100X_RFP_1x1_200ms_25sola
214	33	9.87945819415947	327	47.6897027650424	713.639143730887	1154.19571865443	217543	665.269113149847	250.869681610789	253.86505307669	0	6592676	20161.0886850153	1670.1963121467	1468.50166579718	0	NaN	NaN	NaN	NaN	NaN	333.036639356157	0.966689531456908	32.2133069475621	12.5731793963124	10.005229877666	3.16646295866184	0.0298595715580545	0.0115740856073224	1	1.00867064820127	2532.6742499222	1	20799.7920489297	1	1	1	1	2019-05-24T17:37:01.321	NG_ecoli_LTEE_871_DM0	-0	-0	163.175	DIA_100X_EMPTY_1x1_100ms	9a8fe52a-5787-49c1-84f3-43178e380af1	EPI_100X_YFP_1x1_200ms_25sola	EPI_100X_RFP_1x1_200ms_25sola
215	26	9.30750796360745	243	36.9054145796197	718.469135802469	1609.20576131687	305266	1256.23868312757	250.869681610789	253.86505307669	0	818653	3368.94238683128	1670.1963121467	1468.50166579718	0	NaN	NaN	NaN	NaN	NaN	251.301534457316	0.979073305947524	26.0059842549807	11.4364786846027	9.2317221743629	2.99619522602108	0.0488155898189671	0.0102232425021493	1	1.00345122363977	1740.71883596939	1	18795.4238683128	1	1	1	1	2019-05-24T17:37:01.321	NG_ecoli_LTEE_871_DM0	-0	-0	163.175	DIA_100X_EMPTY_1x1_100ms	91a64c2e-1a00-4db2-a58b-1bd7be8dff72	EPI_100X_YFP_1x1_200ms_25sola	EPI_100X_RFP_1x1_200ms_25sola
216	36	16.6021200913033	598	18.0476728953835	735.217391304348	1144.70568561873	790575	1322.03177257525	250.869681610789	253.86505307669	0	8046775	13456.1454849498	1670.1963121467	1468.50166579718	0	NaN	NaN	NaN	NaN	NaN	NaN	NaN	NaN	NaN	NaN	NaN	NaN	NaN	NaN	NaN	NaN	2	19507.6856187291	1	1	1	1	2019-05-24T17:37:01.321	NG_ecoli_LTEE_871_DM0	-0	-0	163.175	DIA_100X_EMPTY_1x1_100ms	0baa74e8-945b-4f62-ae3b-12f3e75c48e5	EPI_100X_YFP_1x1_200ms_25sola	EPI_100X_RFP_1x1_200ms_25sola
217	25	9.11016736982695	228	-20.9566481849059	728.894736842105	1198.66666666667	167588	735.035087719298	250.869681610789	253.86505307669	0	3523099	15452.1885964912	1670.1963121467	1468.50166579718	0	NaN	NaN	NaN	NaN	NaN	263.111813486315	0.835117311640697	29.2583930012589	13.6333943957029	8.56452779327718	3.185120297946	0.0764870400677387	0.0296719983462661	1	1.05670659113029	1685.57156622012	0	20910.6096491228	1	1	1	1	2019-05-24T17:37:01.321	NG_ecoli_LTEE_871_DM0	-0	-0	163.175	DIA_100X_EMPTY_1x1_100ms	89e1c8c6-f3f7-4017-9d52-1ec81807fb39	EPI_100X_YFP_1x1_200ms_25sola	EPI_100X_RFP_1x1_200ms_25sola
218	36	11.8097391815137	426	45.4741724302912	731.715962441315	1615.5117370892	541722	1271.64788732394	250.869681610789	253.86505307669	0	1735744	4074.51643192488	1670.1963121467	1468.50166579718	0	NaN	NaN	NaN	NaN	NaN	398.825796223957	0.893259102251776	37.3427941677319	12.5338149332896	10.159335217464	2.42514225308618	0.129167214568247	0.0441025084177273	1	1.10198167613371	3027.10352139533	2	19360.9671361502	1	1	1	1	2019-05-24T17:37:01.321	NG_ecoli_LTEE_871_DM0	-0	-0	163.175	DIA_100X_EMPTY_1x1_100ms	a90ae7e3-bba4-4369-99db-baac7e600992	EPI_100X_YFP_1x1_200ms_25sola	EPI_100X_RFP_1x1_200ms_25sola
219	18	10.101966454444	182	-49.3714306052073	734.115384615385	1243.31868131868	191007	1049.48901098901	250.869681610789	253.86505307669	0	1828234	10045.2417582418	1670.1963121467	1468.50166579718	0	NaN	NaN	NaN	NaN	NaN	164.910759347644	0.999751360178171	16.5614277546064	12.9318950831186	9.38444973524227	3.66293169037072	0.0242794021610292	0.0128247055569448	0	1.00317784242752	1145.52687036438	2	19125.3516483516	1	1	1	1	2019-05-24T17:37:01.321	NG_ecoli_LTEE_871_DM0	-0	-0	163.175	DIA_100X_EMPTY_1x1_100ms	8e8f6359-383e-456d-b65d-3cc276bffbdc	EPI_100X_YFP_1x1_200ms_25sola	EPI_100X_RFP_1x1_200ms_25sola
220	23	11.3259253913088	261	-24.3591869596516	736.275862068965	1226.030651341	181830	696.666666666667	250.869681610789	253.86505307669	0	7489739	28696.3180076628	1670.1963121467	1468.50166579718	0	NaN	NaN	NaN	NaN	NaN	224.905375211672	0.998571074446231	19.6240449186664	15.4612280019565	10.8156418836903	4.66325397548232	0.021106172591155	0.0105928922239044	0	1.00315019315784	1802.94720031251	1	19588.1302681992	1	1	1	1	2019-05-24T17:37:01.321	NG_ecoli_LTEE_871_DM0	-0	-0	163.175	DIA_100X_EMPTY_1x1_100ms	49d11216-60fb-4a8e-8b91-b6559e5bf371	EPI_100X_YFP_1x1_200ms_25sola	EPI_100X_RFP_1x1_200ms_25sola
221	40	14.4762492055602	580	-49.9999999997586	741.270689655172	1376.86724137931	694093	1196.71206896552	250.869681610789	253.86505307669	0	3833960	6610.27586206897	1670.1963121467	1468.50166579718	0	NaN	NaN	NaN	NaN	NaN	562.058658750972	0.771027994350397	42.278507485088	21.8744355718771	12.5842008452115	4.33340303075987	0.0364529977647047	0.0161819190239528	2	1.02486604029685	5258.48707673171	1	18949.3948275862	1	1	1	1	2019-05-24T17:37:01.321	NG_ecoli_LTEE_871_DM0	-0	-0	163.175	DIA_100X_EMPTY_1x1_100ms	f6c33a7c-8caa-498c-b66c-dfd603740366	EPI_100X_YFP_1x1_200ms_25sola	EPI_100X_RFP_1x1_200ms_25sola
222	22	10.2264878293908	225	17.2222993262675	742.435555555556	1163.45333333333	269131	1196.13777777778	250.869681610789	253.86505307669	0	1019442	4530.85333333333	1670.1963121467	1468.50166579718	0	NaN	NaN	NaN	NaN	NaN	223.399984573982	0.971123821578691	22.4118062717428	12.872876156861	9.4496287638273	3.27184504775024	0.0158560667188644	0.00676983693106176	1	1.00083160732321	1571.79620407103	1	17693.1866666667	1	1	1	1	2019-05-24T17:37:01.321	NG_ecoli_LTEE_871_DM0	-0	-0	163.175	DIA_100X_EMPTY_1x1_100ms	9d7753ad-d40f-471f-88c2-0493d30c92ba	EPI_100X_YFP_1x1_200ms_25sola	EPI_100X_RFP_1x1_200ms_25sola
223	21	10.32156662973	217	-44.7064649459421	742.345622119816	680.963133640553	137270	632.58064516129	250.869681610789	253.86505307669	0	5243349	24162.8986175115	1670.1963121467	1468.50166579718	0	NaN	NaN	NaN	NaN	NaN	199.182991079192	0.999829140069526	18.6799213218016	13.5255615373469	10.2472446985235	3.66439741825217	0.0109080993875863	0.00567828517562967	0	1.00078352791203	1540.56184721196	1	19699.7834101383	1	1	1	1	2019-05-24T17:37:01.321	NG_ecoli_LTEE_871_DM0	-0	-0	163.175	DIA_100X_EMPTY_1x1_100ms	438061f6-ca9c-4faf-a8e2-50964ade259c	EPI_100X_YFP_1x1_200ms_25sola	EPI_100X_RFP_1x1_200ms_25sola
224	36	14.3334870213296	516	47.3972150675731	744.959302325581	1731.91860465116	2095349	4060.75387596899	250.869681610789	253.86505307669	0	673717	1305.65310077519	1670.1963121467	1468.50166579718	0	NaN	NaN	NaN	NaN	NaN	423.548848212632	0.978680642983219	33.8342540055901	14.4116872522649	12.2686889958083	3.06966276590324	0.00767466567072451	0.00350338025645435	2	1.00104817326289	3999.84168102429	0	14327.8120155039	1	1	1	1	2019-05-24T17:37:01.321	NG_ecoli_LTEE_871_DM0	-0	-0	163.175	DIA_100X_EMPTY_1x1_100ms	bb72b5eb-8ed4-4139-80f8-86bdc875e38e	EPI_100X_YFP_1x1_200ms_25sola	EPI_100X_RFP_1x1_200ms_25sola
225	11	5.91853719906922	66	-49.9998212020908	744.833333333333	1250.10606060606	39026	591.30303030303	250.869681610789	253.86505307669	0	474394	7187.78787878788	1670.1963121467	1468.50166579718	0	NaN	NaN	NaN	NaN	NaN	141.246139740083	0.999748240238652	NaN	NaN	NaN	NaN	NaN	NaN	NaN	NaN	NaN	1	21928.9696969697	1	1	1	1	2019-05-24T17:37:01.321	NG_ecoli_LTEE_871_DM0	-0	-0	163.175	DIA_100X_EMPTY_1x1_100ms	8c0545e9-14b5-438c-803a-3bb8069502a8	EPI_100X_YFP_1x1_200ms_25sola	EPI_100X_RFP_1x1_200ms_25sola
226	16	7.73710648360397	124	-49.9560374627777	745.346774193548	1614.17741935484	161285	1300.68548387097	250.869681610789	253.86505307669	0	382485	3084.5564516129	1670.1963121467	1468.50166579718	0	NaN	NaN	NaN	NaN	NaN	162.861556336554	0.999698834741803	16.9698684417542	11.7181484412525	9.13362588986787	3.18866876394552	0.0121044024741903	0.00619876564934615	0	1.00076152196294	1111.87200352869	1	20032.0322580645	1	1	1	1	2019-05-24T17:37:01.321	NG_ecoli_LTEE_871_DM0	-0	-0	163.175	DIA_100X_EMPTY_1x1_100ms	a15e008d-ac2e-46e0-8823-229f698bd383	EPI_100X_YFP_1x1_200ms_25sola	EPI_100X_RFP_1x1_200ms_25sola
227	37	12.366393685226	458	47.8476180765527	758.96943231441	705.323144104804	315863	689.657205240175	250.869681610789	253.86505307669	0	10417616	22745.8864628821	1670.1963121467	1468.50166579718	0	NaN	NaN	NaN	NaN	NaN	402.975249314954	0.879159741726801	36.0276318401406	14.2811495162035	10.8275913357346	3.07877960025418	0.0397264914646554	0.0162611817040057	1	1.02534464149523	3317.33483536048	1	18442.1397379913	1	1	1	1	2019-05-24T17:37:01.321	NG_ecoli_LTEE_871_DM0	-0	-0	163.175	DIA_100X_EMPTY_1x1_100ms	58c3642f-d168-4360-865e-c71f7f6bda35	EPI_100X_YFP_1x1_200ms_25sola	EPI_100X_RFP_1x1_200ms_25sola
228	19	8.68313793142018	166	-40.9412835469692	759.915662650602	687.740963855422	110423	665.198795180723	250.869681610789	253.86505307669	0	5219579	31443.2469879518	1670.1963121467	1468.50166579718	0	NaN	NaN	NaN	NaN	NaN	186.478037022133	0.999845231685278	19.4816399864651	12.4571744366054	9.12435900333095	3.40330201008255	0.00555583797614702	0.00281298992576328	1	1.00021904033052	1273.85537489667	2	20620.3795180723	1	1	1	1	2019-05-24T17:37:01.321	NG_ecoli_LTEE_871_DM0	-0	-0	163.175	DIA_100X_EMPTY_1x1_100ms	998bbe03-5c09-4c52-8909-2cd6a2612fb8	EPI_100X_YFP_1x1_200ms_25sola	EPI_100X_RFP_1x1_200ms_25sola
229	37	13.4534882992662	498	48.3089784496617	766.528112449799	1672.35140562249	2328557	4675.8172690763	250.869681610789	253.86505307669	0	1527403	3067.07429718875	1670.1963121467	1468.50166579718	0	NaN	NaN	NaN	NaN	NaN	415.474385645619	0.959755790883752	35.7436960384918	13.6116073799097	11.2475178763501	3.03009872429372	0.0125218281931896	0.00386891817033589	2	1.00097156826833	3551.42562343069	1	15464.156626506	1	1	1	1	2019-05-24T17:37:01.321	NG_ecoli_LTEE_871_DM0	-0	-0	163.175	DIA_100X_EMPTY_1x1_100ms	9be99f65-416b-4122-b379-9af71d1e62f6	EPI_100X_YFP_1x1_200ms_25sola	EPI_100X_RFP_1x1_200ms_25sola
230	18	11.1225742155424	200	-49.9860602050192	764.975	1417.035	195684	978.42	250.869681610789	253.86505307669	0	2163800	10819	1670.1963121467	1468.50166579718	0	NaN	NaN	NaN	NaN	NaN	187.212125133495	0.99966171555829	16.1889218543107	15.7140619326969	11.0631188658368	4.47444210065454	0.00169220105421335	0.000974523896616452	1	1.00001549245455	1556.19123643443	1	19268.65	1	1	1	1	2019-05-24T17:37:01.321	NG_ecoli_LTEE_871_DM0	-0	-0	163.175	DIA_100X_EMPTY_1x1_100ms	091c437e-28aa-4524-93e1-eeb8b307f9fc	EPI_100X_YFP_1x1_200ms_25sola	EPI_100X_RFP_1x1_200ms_25sola
231	32	11.2790768587175	361	49.3658542312214	773.520775623269	1376.21052631579	4529000	12545.7063711911	250.869681610789	253.86505307669	0	1074170	2975.54016620499	1670.1963121467	1468.50166579718	0	NaN	NaN	NaN	NaN	NaN	319.583788099592	0.997793323439463	29.8184426673011	12.3767156406484	10.467729123645	2.97126025982831	0.00777329948114088	0.00330948319344607	1	1.00059226415762	2566.1367163656	2	16130.432132964	1	1	1	1	2019-05-24T17:37:01.321	NG_ecoli_LTEE_871_DM0	-0	-0	163.175	DIA_100X_EMPTY_1x1_100ms	90885d95-a3ff-4161-a3d9-9414de6e9543	EPI_100X_YFP_1x1_200ms_25sola	EPI_100X_RFP_1x1_200ms_25sola
232	16	8.48313539698059	137	-49.9103496596992	771.598540145985	1389.71532846715	319047	2328.8102189781	250.869681610789	253.86505307669	0	461246	3366.75912408759	1670.1963121467	1468.50166579718	0	NaN	NaN	NaN	NaN	NaN	160.811384010128	0.999842557103186	14.7767276153058	13.680735860439	10.4051264962752	3.7811848975809	0.0100498061422427	0.00569690733093438	0	1.0004604706547	1256.50111393905	2	18438.4525547445	1	1	1	1	2019-05-24T17:37:01.321	NG_ecoli_LTEE_871_DM0	-0	-0	163.175	DIA_100X_EMPTY_1x1_100ms	7ab77693-7bb0-4cdc-baf7-4b9aa3b76a3e	EPI_100X_YFP_1x1_200ms_25sola	EPI_100X_RFP_1x1_200ms_25sola
233	20	9.33065761914385	187	-49.8177337007137	772.989304812834	1402.6256684492	257139	1375.07486631016	250.869681610789	253.86505307669	0	958806	5127.30481283422	1670.1963121467	1468.50166579718	0	NaN	NaN	NaN	NaN	NaN	197.363393741351	0.999850811657928	17.8605720086664	14.5129760503204	10.6569901976774	3.9473079469087	0.00696269399982997	0.00341510033484789	0	1.00026553082898	1593.14159848898	2	19925.679144385	1	1	1	1	2019-05-24T17:37:01.321	NG_ecoli_LTEE_871_DM0	-0	-0	163.175	DIA_100X_EMPTY_1x1_100ms	1c1a5cfe-2b23-4344-9640-3f06a45ea33c	EPI_100X_YFP_1x1_200ms_25sola	EPI_100X_RFP_1x1_200ms_25sola
234	34	10.5660456346453	359	-49.871322147235	784.766016713092	620.693593314763	425815	1186.11420612813	250.869681610789	253.86505307669	0	1452536	4046.06128133705	1670.1963121467	1468.50166579718	0	NaN	NaN	NaN	NaN	NaN	333.364686481939	0.824247914142175	33.8026131372407	16.4737310422475	9.42762684696834	3.95776597427223	0.0386735593884605	0.0171662551199919	1	1.01849248939173	2359.63552160128	2	19497.2701949861	1	1	1	1	2019-05-24T17:37:01.321	NG_ecoli_LTEE_871_DM0	-0	-0	163.175	DIA_100X_EMPTY_1x1_100ms	5272016e-bda5-48b1-8436-e4c6088c6105	EPI_100X_YFP_1x1_200ms_25sola	EPI_100X_RFP_1x1_200ms_25sola
235	29	14.0971673964102	409	45.3560163110939	781.948655256724	599.432762836186	635823	1554.57946210269	250.869681610789	253.86505307669	0	4628764	11317.271393643	1670.1963121467	1468.50166579718	0	NaN	NaN	NaN	NaN	NaN	318.892170001545	0.934205633767034	27.5816118513865	14.7606599677734	10.9627607242116	3.28286293646728	0.0944763157133688	0.0366138779248198	1	1.07484002892316	2603.45091651625	1	18483.6992665037	1	1	1	1	2019-05-24T17:37:01.321	NG_ecoli_LTEE_871_DM0	-0	-0	163.175	DIA_100X_EMPTY_1x1_100ms	98c79aea-025c-4980-bbd4-6785a2be01d2	EPI_100X_YFP_1x1_200ms_25sola	EPI_100X_RFP_1x1_200ms_25sola
236	7	4.63775381263521	37	-49.9997872557559	774.72972972973	1684.7027027027	90409	2443.48648648649	250.869681610789	253.86505307669	0	103595	2799.86486486487	1670.1963121467	1468.50166579718	0	NaN	NaN	NaN	NaN	NaN	112.677605200743	0.999624322603721	NaN	NaN	NaN	NaN	NaN	NaN	NaN	NaN	NaN	1	20735	1	1	1	1	2019-05-24T17:37:01.321	NG_ecoli_LTEE_871_DM0	-0	-0	163.175	DIA_100X_EMPTY_1x1_100ms	18cb3982-f230-4349-bc87-5a94313d04f3	EPI_100X_YFP_1x1_200ms_25sola	EPI_100X_RFP_1x1_200ms_25sola
237	15	8.06347394807381	122	-49.9772277533826	780.131147540984	1642.37704918033	124447	1020.05737704918	250.869681610789	253.86505307669	0	2204779	18071.9590163934	1670.1963121467	1468.50166579718	0	NaN	NaN	NaN	NaN	NaN	155.068270309623	0.996820489929178	16.5712766264023	12.8246487478947	8.72384633844834	3.88620905059389	0.0139291282911521	0.00754305378737425	0	1.0010999458877	990.516839194049	1	21138.9754098361	1	1	1	1	2019-05-24T17:37:01.321	NG_ecoli_LTEE_871_DM0	-0	-0	163.175	DIA_100X_EMPTY_1x1_100ms	ff84d254-e2e6-4f4b-b9a9-ae85e8b70a89	EPI_100X_YFP_1x1_200ms_25sola	EPI_100X_RFP_1x1_200ms_25sola
238	29	15.4022357410433	447	14.933614007161	787.879194630872	1948.41834451902	597445	1336.56599552573	250.869681610789	253.86505307669	0	3837778	8585.63310961969	1670.1963121467	1468.50166579718	0	NaN	NaN	NaN	NaN	NaN	372.593044791435	0.931773641225726	28.9505438110851	18.0897721941157	12.542289771584	4.04614121167701	0.0109974006076706	0.00471760465986862	3	1.00134769755964	3576.84621272453	1	18968.3803131991	1	1	1	1	2019-05-24T17:37:01.321	NG_ecoli_LTEE_871_DM0	-0	-0	163.175	DIA_100X_EMPTY_1x1_100ms	fa08231f-5b0a-4da7-a989-75b84cc3839e	EPI_100X_YFP_1x1_200ms_25sola	EPI_100X_RFP_1x1_200ms_25sola
239	53	13.3032226020277	706	45.8584439679918	803.750708215297	1307.81728045326	7769005	11004.2563739377	250.869681610789	253.86505307669	0	1634294	2314.86402266289	1670.1963121467	1468.50166579718	0	NaN	NaN	NaN	NaN	NaN	577.712708990727	0.904983655017648	51.771164580442	13.2464292869891	11.0014986876413	2.50579393323127	0.00389613287441446	0.00170884042253088	4	1.00005024889463	4921.31901661754	0	15584.1345609065	1	1	1	1	2019-05-24T17:37:01.321	NG_ecoli_LTEE_871_DM0	-0	-0	163.175	DIA_100X_EMPTY_1x1_100ms	3270e059-65c7-49c3-bd76-fa9366a94914	EPI_100X_YFP_1x1_200ms_25sola	EPI_100X_RFP_1x1_200ms_25sola
240	23	11.7914502048567	272	-46.611730799237	791.091911764706	741.676470588235	310626	1142.00735294118	250.869681610789	253.86505307669	0	2370754	8716.00735294118	1670.1963121467	1468.50166579718	0	NaN	NaN	NaN	NaN	NaN	240.29048013124	0.985159375594169	22.4932533508577	14.4731375284769	10.2568295114961	3.63542646796455	0.0368399861160927	0.016486434931174	1	1.01000116962855	1858.52509585318	1	18796.7977941176	1	1	1	1	2019-05-24T17:37:01.321	NG_ecoli_LTEE_871_DM0	-0	-0	163.175	DIA_100X_EMPTY_1x1_100ms	5021732b-bdff-4688-8fde-bc40fc39cc75	EPI_100X_YFP_1x1_200ms_25sola	EPI_100X_RFP_1x1_200ms_25sola
241	47	11.9838665445462	564	-0.445127860484612	801.216312056738	370.579787234043	474654	841.585106382979	250.869681610789	253.86505307669	0	13576217	24071.3067375887	1670.1963121467	1468.50166579718	0	NaN	NaN	NaN	NaN	NaN	545.957531351035	0.881761047953143	48.7509872668655	15.1609228642847	10.8211660768086	3.03452750213682	0.0487683655447301	0.0218870575468584	3	1.02682407208584	4483.54384627528	2	20287.8085106383	1	1	1	1	2019-05-24T17:37:01.321	NG_ecoli_LTEE_871_DM0	-0	-0	163.175	DIA_100X_EMPTY_1x1_100ms	e792a48c-c513-4c68-b8b3-ac1f9bdb2abb	EPI_100X_YFP_1x1_200ms_25sola	EPI_100X_RFP_1x1_200ms_25sola
242	13	6.51148987827996	85	-49.999261005844	791.176470588235	638.670588235294	87387	1028.08235294118	250.869681610789	253.86505307669	0	108098	1271.74117647059	1670.1963121467	1468.50166579718	0	NaN	NaN	NaN	NaN	NaN	137.554613078852	0.999715183906111	14.916852314228	11.5341978207921	8.5700888285859	3.48422663478951	0.00635434392394966	0.00189211964618905	0	1.00004437460371	860.473932353467	1	19711.0352941176	1	1	1	1	2019-05-24T17:37:01.321	NG_ecoli_LTEE_871_DM0	-0	-0	163.175	DIA_100X_EMPTY_1x1_100ms	8d148a92-db1a-49f2-ba60-225c72e3e423	EPI_100X_YFP_1x1_200ms_25sola	EPI_100X_RFP_1x1_200ms_25sola
243	42	13.0404425532628	548	49.2456648915481	794.529197080292	1621.66423357664	583180	1064.19708029197	250.869681610789	253.86505307669	0	18678346	34084.5729927007	1670.1963121467	1468.50166579718	0	NaN	NaN	NaN	NaN	NaN	459.01543653791	0.943851017985593	40.0762033594997	13.636755698272	11.1002870380227	2.74676932080404	0.0359198455274188	0.00828372695528511	2	1.00371315481413	3878.33099827539	1	17788.9343065693	1	1	1	1	2019-05-24T17:37:01.321	NG_ecoli_LTEE_871_DM0	-0	-0	163.175	DIA_100X_EMPTY_1x1_100ms	d8c6dba7-6982-4294-ba71-da37e9dac417	EPI_100X_YFP_1x1_200ms_25sola	EPI_100X_RFP_1x1_200ms_25sola
244	40	12.058516944942	483	48.5461408693574	796.271221532091	1710.62111801242	7995013	16552.8219461698	250.869681610789	253.86505307669	0	1316863	2726.42443064182	1670.1963121467	1468.50166579718	0	NaN	NaN	NaN	NaN	NaN	481.589300388693	0.937713726818524	42.0980329665146	13.0815427102272	11.2250762218942	2.57118914096889	0.0171536741119331	0.0101377911665333	0	1.00981476220369	4166.10568263146	2	17304.1262939959	1	1	1	1	2019-05-24T17:37:01.321	NG_ecoli_LTEE_871_DM0	-0	-0	163.175	DIA_100X_EMPTY_1x1_100ms	5f8a8f88-3278-463d-8d0f-84834c640c55	EPI_100X_YFP_1x1_200ms_25sola	EPI_100X_RFP_1x1_200ms_25sola
245	38	12.2237322312866	464	-16.4192987103444	809.60775862069	1688.22629310345	10618824	22885.3965517241	250.869681610789	253.86505307669	0	1826798	3937.06465517241	1670.1963121467	1468.50166579718	0	NaN	NaN	NaN	NaN	NaN	448.504594622699	0.951350273879382	39.2389477647734	14.9944154832008	11.072394018088	3.83345124053188	0.0413126499426881	0.0170155513995693	0	1.0278615629759	3778.2465826347	3	17619.2327586207	1	1	1	1	2019-05-24T17:37:01.321	NG_ecoli_LTEE_871_DM0	-0	-0	163.175	DIA_100X_EMPTY_1x1_100ms	bcc6ce43-94da-48d6-9718-2523622b984b	EPI_100X_YFP_1x1_200ms_25sola	EPI_100X_RFP_1x1_200ms_25sola
246	15	7.90873341798386	119	-49.9108086515067	805.436974789916	387.974789915966	63150	530.672268907563	250.869681610789	253.86505307669	0	2324239	19531.4201680672	1670.1963121467	1468.50166579718	0	NaN	NaN	NaN	NaN	NaN	171.888636306044	0.99944318350594	16.7141398953275	12.4606347817416	9.8339385146664	3.36841498298704	0.00267331330041227	0.00124308663100929	1	1.00001759918938	1269.48885177548	1	21786.5630252101	1	1	1	1	2019-05-24T17:37:01.321	NG_ecoli_LTEE_871_DM0	-0	-0	163.175	DIA_100X_EMPTY_1x1_100ms	afe558b9-cb3c-426b-b2ac-ac5aabfdd188	EPI_100X_YFP_1x1_200ms_25sola	EPI_100X_RFP_1x1_200ms_25sola
247	13	8.31693892378179	109	-49.9997729764033	806.43119266055	751.605504587156	69282	635.614678899083	250.869681610789	253.86505307669	0	1032106	9468.8623853211	1670.1963121467	1468.50166579718	0	NaN	NaN	NaN	NaN	NaN	161.061533953969	0.999706902597278	14.7513275143308	13.7770355121	10.1211240718703	4.1105311294494	0.0568053293993344	0.00316612208568079	1	1.0000258676227	1186.80258721902	1	21466.8165137615	1	1	1	1	2019-05-24T17:37:01.321	NG_ecoli_LTEE_871_DM0	-0	-0	163.175	DIA_100X_EMPTY_1x1_100ms	908bc17c-4379-442b-8c09-654e92bc5a97	EPI_100X_YFP_1x1_200ms_25sola	EPI_100X_RFP_1x1_200ms_25sola
248	9	5.61477336715329	51	-49.9998130761901	803.705882352941	1950.33333333333	55309	1084.49019607843	250.869681610789	253.86505307669	0	452223	8867.11764705882	1670.1963121467	1468.50166579718	0	NaN	NaN	NaN	NaN	NaN	116.686654336789	0.999746324032883	NaN	NaN	NaN	NaN	NaN	NaN	NaN	NaN	NaN	1	21018.6274509804	1	1	1	1	2019-05-24T17:37:01.321	NG_ecoli_LTEE_871_DM0	-0	-0	163.175	DIA_100X_EMPTY_1x1_100ms	c762eaff-ab6c-4d80-a6ee-0c8fb15a2638	EPI_100X_YFP_1x1_200ms_25sola	EPI_100X_RFP_1x1_200ms_25sola
249	27	9.4564583183977	256	4.23515102049439	811.5859375	1920.8515625	285582	1115.5546875	250.869681610789	253.86505307669	0	2278676	8901.078125	1670.1963121467	1468.50166579718	0	NaN	NaN	NaN	NaN	NaN	NaN	NaN	NaN	NaN	NaN	NaN	NaN	NaN	NaN	NaN	NaN	0	20240.14453125	1	1	1	1	2019-05-24T17:37:01.321	NG_ecoli_LTEE_871_DM0	-0	-0	163.175	DIA_100X_EMPTY_1x1_100ms	c9bae6f7-e525-4877-b054-aa1fa2bf5164	EPI_100X_YFP_1x1_200ms_25sola	EPI_100X_RFP_1x1_200ms_25sola
250	36	12.2464325963638	442	46.5296384751762	810.380090497738	1718.25791855204	6064680	13720.9954751131	250.869681610789	253.86505307669	0	1219355	2758.72171945701	1670.1963121467	1468.50166579718	0	NaN	NaN	NaN	NaN	NaN	442.834845734253	0.933068929922107	36.1274449673718	15.0643398406656	11.99868721306	3.00744103449703	0.00824249554566015	0.00317714964371524	4	1.000161365291	4085.02382427617	2	18891.6742081448	1	1	1	1	2019-05-24T17:37:01.321	NG_ecoli_LTEE_871_DM0	-0	-0	163.175	DIA_100X_EMPTY_1x1_100ms	9cd44caf-0f1f-4a00-b768-72bb84adda7d	EPI_100X_YFP_1x1_200ms_25sola	EPI_100X_RFP_1x1_200ms_25sola
251	52	13.5671889976416	706	49.4421773485184	834.975920679887	931.07790368272	2622507	3714.59915014164	250.869681610789	253.86505307669	0	4533110	6420.83569405099	1670.1963121467	1468.50166579718	0	NaN	NaN	NaN	NaN	NaN	584.436635988318	0.897970158547856	50.8574567679376	12.9832109222263	11.2898256775951	2.27799123410638	0.0259478766879666	0.0107155489965786	3	1.00456624582436	5091.18633524021	0	15406.6458923513	1	1	1	1	2019-05-24T17:37:01.321	NG_ecoli_LTEE_871_DM0	-0	-0	163.175	DIA_100X_EMPTY_1x1_100ms	54b2dd90-abeb-417a-934a-c06fe4d6945d	EPI_100X_YFP_1x1_200ms_25sola	EPI_100X_RFP_1x1_200ms_25sola
252	57	16.8801630543309	964	-49.9999999979356	838.561203319502	1888.80186721992	1720651	1784.90767634855	250.869681610789	253.86505307669	0	8818666	9147.99377593361	1670.1963121467	1468.50166579718	0	NaN	NaN	NaN	NaN	NaN	948.117382267749	0.605793508308706	NaN	NaN	NaN	NaN	NaN	NaN	NaN	NaN	NaN	3	20027.0580912863	1	1	1	1	2019-05-24T17:37:01.321	NG_ecoli_LTEE_871_DM0	-0	-0	163.175	DIA_100X_EMPTY_1x1_100ms	05f6dcc4-261f-49f2-af7a-1d8b4f50fccf	EPI_100X_YFP_1x1_200ms_25sola	EPI_100X_RFP_1x1_200ms_25sola
253	50	15.2428229813798	764	-49.889768482311	831.692408376963	364.379581151832	919237	1203.18979057592	250.869681610789	253.86505307669	0	10697103	14001.4437172775	1670.1963121467	1468.50166579718	0	NaN	NaN	NaN	NaN	NaN	701.934458067361	0.78857672146677	53.816294588111	22.6612126059034	12.6597202035137	5.04728315523463	0.0707591345776	0.027176920275676	4	1.10021037196857	6774.10443782976	4	20525.4070680628	1	1	1	1	2019-05-24T17:37:01.321	NG_ecoli_LTEE_871_DM0	-0	-0	163.175	DIA_100X_EMPTY_1x1_100ms	6f8dbd18-fff9-45b5-ba61-6cd9fc71fd00	EPI_100X_YFP_1x1_200ms_25sola	EPI_100X_RFP_1x1_200ms_25sola
254	23	7.3474139301132	170	-49.3122308756269	827.594117647059	1869.41176470588	223559	1315.05294117647	250.869681610789	253.86505307669	0	1664247	9789.68823529412	1670.1963121467	1468.50166579718	0	NaN	NaN	NaN	NaN	NaN	227.970193402898	0.877335959173452	25.7918801797294	12.8888858138879	8.51957757680582	3.10194881736982	0.020559900344788	0.00953216674674461	2	1.00457553723561	1470.31032694155	1	20803.3235294118	1	1	1	1	2019-05-24T17:37:01.321	NG_ecoli_LTEE_871_DM0	-0	-0	163.175	DIA_100X_EMPTY_1x1_100ms	1c938e37-7b1e-440f-988b-741e3cc97ede	EPI_100X_YFP_1x1_200ms_25sola	EPI_100X_RFP_1x1_200ms_25sola
255	21	12.5820226975601	265	-48.9985672639692	834.207547169811	1709.84150943396	571690	2157.32075471698	250.869681610789	253.86505307669	0	4512140	17026.9433962264	1670.1963121467	1468.50166579718	0	NaN	NaN	NaN	NaN	NaN	286.863615155947	0.995294384652149	22.4773232022153	17.4110253325941	12.1500523603747	4.67151704728438	0.0203287719056	0.00791971154655235	1	1.00257694620358	2606.09816698141	1	19622.4452830189	1	1	1	1	2019-05-24T17:37:01.321	NG_ecoli_LTEE_871_DM0	-0	-0	163.175	DIA_100X_EMPTY_1x1_100ms	c5b1b475-7ebc-4dc3-9f54-bbaaebb658d2	EPI_100X_YFP_1x1_200ms_25sola	EPI_100X_RFP_1x1_200ms_25sola
256	14	7.9282066322381	112	-49.9974924788435	835.633928571429	1679.24107142857	227405	2030.40178571429	250.869681610789	253.86505307669	0	2669283	23832.8839285714	1670.1963121467	1468.50166579718	0	NaN	NaN	NaN	NaN	NaN	156.134792780713	0.99596739106185	17.6042163655689	11.8798453904841	8.31509637994051	3.44107138547982	0.0177722164536517	0.00952614845769901	0	1.00199449315832	955.963155129981	1	20807.4375	1	1	1	1	2019-05-24T17:37:01.321	NG_ecoli_LTEE_871_DM0	-0	-0	163.175	DIA_100X_EMPTY_1x1_100ms	aee5cd96-f21a-46fd-851c-30e0e7309240	EPI_100X_YFP_1x1_200ms_25sola	EPI_100X_RFP_1x1_200ms_25sola
257	25	13.3166583534431	333	-5.35020558114193	849.372372372372	360.501501501501	405444	1217.54954954955	250.869681610789	253.86505307669	0	3757551	11283.9369369369	1670.1963121467	1468.50166579718	0	NaN	NaN	NaN	NaN	NaN	337.515481387586	0.982341030333543	25.6596433914604	15.0854703182071	12.5124870883343	3.7510593180098	0.0582167945060322	0.0270993301786963	1	1.03276891776683	3155.20646009589	3	19719.1081081081	1	1	1	1	2019-05-24T17:37:01.321	NG_ecoli_LTEE_871_DM0	-0	-0	163.175	DIA_100X_EMPTY_1x1_100ms	a6b90d9d-a8a8-4a93-a2da-fea032fdf8e4	EPI_100X_YFP_1x1_200ms_25sola	EPI_100X_RFP_1x1_200ms_25sola
258	18	11.1049708906464	200	-43.8696380202478	845.475	392.48	192477	962.385	250.869681610789	253.86505307669	0	3496087	17480.435	1670.1963121467	1468.50166579718	0	NaN	NaN	NaN	NaN	NaN	184.207166825583	0.999780696021412	17.9873956497193	12.5282050501046	9.71392866757713	3.41837574024793	0.00400053932747452	0.00180048000310275	1	1.00007391761979	1333.05475643922	2	20381.395	1	1	1	1	2019-05-24T17:37:01.321	NG_ecoli_LTEE_871_DM0	-0	-0	163.175	DIA_100X_EMPTY_1x1_100ms	f01e5dee-d857-44ec-a4cb-46cfdd18e954	EPI_100X_YFP_1x1_200ms_25sola	EPI_100X_RFP_1x1_200ms_25sola
259	17	8.6588270592019	148	-44.6002420361582	847.195945945946	1898.28378378378	303098	2047.95945945946	250.869681610789	253.86505307669	0	1811632	12240.7567567568	1670.1963121467	1468.50166579718	0	NaN	NaN	NaN	NaN	NaN	151.706693904184	0.999605924674061	15.4194417117717	12.2612754780658	9.43717360215867	3.34648724961752	0.000589239626123236	0.000279517691033854	1	1.00000128762805	1078.55530524618	1	19853.472972973	1	1	1	1	2019-05-24T17:37:01.321	NG_ecoli_LTEE_871_DM0	-0	-0	163.175	DIA_100X_EMPTY_1x1_100ms	0d271267-49e9-4043-b268-e11bfef4f30f	EPI_100X_YFP_1x1_200ms_25sola	EPI_100X_RFP_1x1_200ms_25sola
260	30	10.0141012892197	301	17.812351130301	852.926910299003	1332.06976744186	368830	1225.3488372093	250.869681610789	253.86505307669	0	3066283	10186.9867109635	1670.1963121467	1468.50166579718	0	NaN	NaN	NaN	NaN	NaN	339.037377766563	0.91383499238575	32.2845432140503	13.2131133043923	10.1309528608602	2.87774220124678	0.047030762529947	0.0208574759477979	0	1.02961205870578	2602.46631311799	2	19594.6411960133	1	1	1	1	2019-05-24T17:37:01.321	NG_ecoli_LTEE_871_DM0	-0	-0	163.175	DIA_100X_EMPTY_1x1_100ms	2f0565f4-6f52-47c2-bbf8-8af179561a13	EPI_100X_YFP_1x1_200ms_25sola	EPI_100X_RFP_1x1_200ms_25sola
261	14	8.24216003632291	116	-49.9976580949643	848.827586206897	1345.1724137931	150632	1298.55172413793	250.869681610789	253.86505307669	0	863357	7442.73275862069	1670.1963121467	1468.50166579718	0	NaN	NaN	NaN	NaN	NaN	151.914608117503	0.999686100083451	16.429751104682	11.6228998809737	8.90399379418548	3.15076218126667	0.00412389432583372	0.00222719433918564	0	1.00008892460423	1023.0351671371	1	17637.7844827586	1	1	1	1	2019-05-24T17:37:01.321	NG_ecoli_LTEE_871_DM0	-0	-0	163.175	DIA_100X_EMPTY_1x1_100ms	2bc87fae-32ac-4081-8551-479b429f3414	EPI_100X_YFP_1x1_200ms_25sola	EPI_100X_RFP_1x1_200ms_25sola
262	28	13.2038157979851	371	44.3248100031324	854.595687331536	1671.09973045822	388965	1048.42318059299	250.869681610789	253.86505307669	0	13265086	35754.948787062	1670.1963121467	1468.50166579718	0	NaN	NaN	NaN	NaN	NaN	298.458783878123	0.992707697841506	25.8812184709846	13.3250384413112	11.1317006788875	3.32267941098259	0.0176489364454287	0.00644375085815823	1	1.00149839679631	2518.82294161631	1	17953.3854447439	1	1	1	1	2019-05-24T17:37:01.321	NG_ecoli_LTEE_871_DM0	-0	-0	163.175	DIA_100X_EMPTY_1x1_100ms	0369ab1f-18a6-43b9-9366-b5271fbc2850	EPI_100X_YFP_1x1_200ms_25sola	EPI_100X_RFP_1x1_200ms_25sola
263	32	11.8874467304743	382	38.1827186252269	862.934554973822	143.910994764398	428151	1120.81413612565	250.869681610789	253.86505307669	0	566652	1483.38219895288	1670.1963121467	1468.50166579718	0	NaN	NaN	NaN	NaN	NaN	351.265337897879	0.846461490408167	34.0976037046132	13.7291181684338	9.85381996886299	3.2352542943484	0.0455655622895402	0.0194734179765685	1	1.03186595860615	2600.29719217604	0	18523.3560209424	1	1	1	1	2019-05-24T17:37:01.321	NG_ecoli_LTEE_871_DM0	-0	-0	163.175	DIA_100X_EMPTY_1x1_100ms	93c34d5d-80d8-42ca-b685-3fe38ac5c967	EPI_100X_YFP_1x1_200ms_25sola	EPI_100X_RFP_1x1_200ms_25sola
264	40	12.5742096234935	504	27.2924657834836	855.581349206349	1433.05357142857	422921	839.128968253968	250.869681610789	253.86505307669	0	16778169	33290.0178571429	1670.1963121467	1468.50166579718	0	NaN	NaN	NaN	NaN	NaN	437.168274568215	0.908861526479648	39.7416427221785	13.6696524154319	10.7409772583407	2.73252138902902	0.0273038647563427	0.0141675708406751	1	1.01063861739905	3601.00139995747	2	17420.4563492063	1	1	1	1	2019-05-24T17:37:01.321	NG_ecoli_LTEE_871_DM0	-0	-0	163.175	DIA_100X_EMPTY_1x1_100ms	e6f1fbe6-b505-4fe3-93f9-cfb78bef411a	EPI_100X_YFP_1x1_200ms_25sola	EPI_100X_RFP_1x1_200ms_25sola
265	16	7.75932073675413	125	-49.9906747917888	855.96	380.056	144041	1152.328	250.869681610789	253.86505307669	0	1095924	8767.392	1670.1963121467	1468.50166579718	0	NaN	NaN	NaN	NaN	NaN	163.234811328435	0.999782127279045	NaN	NaN	NaN	NaN	NaN	NaN	NaN	NaN	NaN	4	21718.112	1	1	1	1	2019-05-24T17:37:01.321	NG_ecoli_LTEE_871_DM0	-0	-0	163.175	DIA_100X_EMPTY_1x1_100ms	880bf4d3-e161-4a3b-9313-f418e156925d	EPI_100X_YFP_1x1_200ms_25sola	EPI_100X_RFP_1x1_200ms_25sola
266	17	9.7046170304885	165	-49.9895378647762	860.072727272727	1458.22424242424	86577	524.709090909091	250.869681610789	253.86505307669	0	5331647	32313.0121212121	1670.1963121467	1468.50166579718	0	NaN	NaN	NaN	NaN	NaN	172.932376573686	0.999735289776157	15.3476362127025	14.1031450244134	10.2857934782227	4.25386351935925	0.0132783084285467	0.00666539342388848	1	1.00070920032373	1275.2841973703	1	19327.303030303	1	1	1	1	2019-05-24T17:37:01.321	NG_ecoli_LTEE_871_DM0	-0	-0	163.175	DIA_100X_EMPTY_1x1_100ms	3e6578de-1f85-4d60-9f4f-4489920dd450	EPI_100X_YFP_1x1_200ms_25sola	EPI_100X_RFP_1x1_200ms_25sola
267	38	11.0644540438096	421	-47.1169192008092	869.743467933492	1326.16627078385	494178	1173.81947743468	250.869681610789	253.86505307669	0	2317693	5505.20902612827	1670.1963121467	1468.50166579718	0	NaN	NaN	NaN	NaN	NaN	449.761766849039	0.766800610167101	38.5528991947261	17.9749808870028	11.4204655401516	4.11627666790632	0.0316761396659949	0.0104326082107277	5	1.00265487351415	3949.24920627659	1	20377.2874109264	1	1	1	1	2019-05-24T17:37:01.321	NG_ecoli_LTEE_871_DM0	-0	-0	163.175	DIA_100X_EMPTY_1x1_100ms	8162635e-13a1-40df-8759-045d5eef2b18	EPI_100X_YFP_1x1_200ms_25sola	EPI_100X_RFP_1x1_200ms_25sola
268	22	7.86415067879011	173	-32.7239473474463	859.057803468208	1549.17919075145	310248	1793.34104046243	250.869681610789	253.86505307669	0	1186138	6856.28901734104	1670.1963121467	1468.50166579718	0	NaN	NaN	NaN	NaN	NaN	192.401844809755	0.963756024110231	22.0900521781844	12.402663040859	8.31079888688444	3.37411380356995	0.0264767830640334	0.0129536018118499	1	1.00596107847781	1198.31823736343	1	19536.161849711	1	1	1	1	2019-05-24T17:37:01.321	NG_ecoli_LTEE_871_DM0	-0	-0	163.175	DIA_100X_EMPTY_1x1_100ms	c4406d51-21ff-42f0-b6ae-7812dd7b5065	EPI_100X_YFP_1x1_200ms_25sola	EPI_100X_RFP_1x1_200ms_25sola
269	28	14.6601539671841	411	25.4824390580286	865.369829683698	1577.45498783455	7202637	17524.6642335766	250.869681610789	253.86505307669	0	2410261	5864.38199513382	1670.1963121467	1468.50166579718	0	NaN	NaN	NaN	NaN	NaN	336.025106558566	0.998354357355815	27.1595401338791	15.0704829697511	12.0216712085846	3.69937512990521	0.0156688742849549	0.00856204333862979	0	1.00376694046284	3082.77611402618	2	16837.204379562	1	1	1	1	2019-05-24T17:37:01.321	NG_ecoli_LTEE_871_DM0	-0	-0	163.175	DIA_100X_EMPTY_1x1_100ms	70566232-10d1-4a44-9415-bcca644477a5	EPI_100X_YFP_1x1_200ms_25sola	EPI_100X_RFP_1x1_200ms_25sola
270	15	9.04931365994527	137	-49.9981514057323	864.773722627737	371.394160583942	176203	1286.15328467153	250.869681610789	253.86505307669	0	1071986	7824.71532846715	1670.1963121467	1468.50166579718	0	NaN	NaN	NaN	NaN	NaN	164.061394077074	0.999629656812476	15.1108965828206	14.1684713484747	10.2520777405103	4.13696157690164	0.00226780846599593	0.00103967992654283	1	1.00001736732837	1247.39470489607	2	20158.5620437956	1	1	1	1	2019-05-24T17:37:01.321	NG_ecoli_LTEE_871_DM0	-0	-0	163.175	DIA_100X_EMPTY_1x1_100ms	9b7cdf8e-842c-4cdc-8a2b-69d0e49e14ba	EPI_100X_YFP_1x1_200ms_25sola	EPI_100X_RFP_1x1_200ms_25sola
271	16	8.49917663600483	144	-49.9037897447684	861.048611111111	1880.10416666667	306900	2131.25	250.869681610789	253.86505307669	0	712311	4946.60416666667	1670.1963121467	1468.50166579718	0	NaN	NaN	NaN	NaN	NaN	172.181657740046	0.99833406136074	18.0151134206908	12.1131271166278	8.94725851068907	3.36302745371804	0.0364601114132419	0.0185013729083817	0	1.0080658236924	1132.67901129043	1	19666.5555555556	1	1	1	1	2019-05-24T17:37:01.321	NG_ecoli_LTEE_871_DM0	-0	-0	163.175	DIA_100X_EMPTY_1x1_100ms	a63524a6-0226-466e-ae03-c460839828a5	EPI_100X_YFP_1x1_200ms_25sola	EPI_100X_RFP_1x1_200ms_25sola
272	9	3.55081643905117	32	-49.998962044172	858.65625	1913.4375	70776	2211.75	250.869681610789	253.86505307669	0	330384	10324.5	1670.1963121467	1468.50166579718	0	NaN	NaN	NaN	NaN	NaN	112.086894979282	0.999764402822349	NaN	NaN	NaN	NaN	NaN	NaN	NaN	NaN	NaN	1	20032.5625	1	1	1	1	2019-05-24T17:37:01.321	NG_ecoli_LTEE_871_DM0	-0	-0	163.175	DIA_100X_EMPTY_1x1_100ms	18b9eab1-790d-4093-9242-26bdaff4ebe4	EPI_100X_YFP_1x1_200ms_25sola	EPI_100X_RFP_1x1_200ms_25sola
273	24	10.9538392562921	264	-48.3417735808188	871.299242424242	1362.16287878788	265261	1004.77651515152	250.869681610789	253.86505307669	0	1063246	4027.44696969697	1670.1963121467	1468.50166579718	0	NaN	NaN	NaN	NaN	NaN	220.272513194982	0.985930834084493	20.8400291056092	14.9966071612611	10.12316931267	4.12637778629127	0.0115432045759824	0.00663008626935054	1	1.00130842078463	1677.34038580182	1	18954.9356060606	1	1	1	1	2019-05-24T17:37:01.321	NG_ecoli_LTEE_871_DM0	-0	-0	163.175	DIA_100X_EMPTY_1x1_100ms	17d14a21-5817-4a1e-87d6-dd6870992dfe	EPI_100X_YFP_1x1_200ms_25sola	EPI_100X_RFP_1x1_200ms_25sola
274	12	7.14320374144673	86	-49.9997531928638	865.56976744186	1434.8488372093	116077	1349.73255813953	250.869681610789	253.86505307669	0	1333581	15506.7558139535	1670.1963121467	1468.50166579718	0	NaN	NaN	NaN	NaN	NaN	135.310964655998	0.999702033431794	14.0152899569504	12.2110168477767	9.04852835475485	3.58238152968772	0.00656102094358803	0.00364757693641306	0	1.00017718134641	901.255383260154	2	19027.3488372093	1	1	1	1	2019-05-24T17:37:01.321	NG_ecoli_LTEE_871_DM0	-0	-0	163.175	DIA_100X_EMPTY_1x1_100ms	1ee9d2c0-9c21-4bfc-a6df-519c59f8ba1a	EPI_100X_YFP_1x1_200ms_25sola	EPI_100X_RFP_1x1_200ms_25sola
275	14	7.89703778363444	112	-49.9995368244723	867.973214285714	1924.98214285714	164057	1464.79464285714	250.869681610789	253.86505307669	0	4425606	39514.3392857143	1670.1963121467	1468.50166579718	0	NaN	NaN	NaN	NaN	NaN	131.850904528237	0.999843427467402	13.2969557903157	12.497091676624	9.3969460699648	3.57750475429851	0.000292890352466536	0.000152329880110993	1	1.00000022858801	922.179736417416	2	19607.4017857143	1	1	1	1	2019-05-24T17:37:01.321	NG_ecoli_LTEE_871_DM0	-0	-0	163.175	DIA_100X_EMPTY_1x1_100ms	3c3894c1-a28a-4163-801f-436fc6751e23	EPI_100X_YFP_1x1_200ms_25sola	EPI_100X_RFP_1x1_200ms_25sola
276	20	11.4984967091856	230	-37.3261246183157	867.517391304348	1939.7347826087	162962	708.530434782609	250.869681610789	253.86505307669	0	5869288	25518.6434782609	1670.1963121467	1468.50166579718	0	NaN	NaN	NaN	NaN	NaN	207.610425261731	0.999888856791397	18.3109120072269	14.411519098088	10.7777178044786	4.02342196595291	0.0172592119073427	0.00915786879691291	0	1.00195683152594	1670.52690004178	1	19506.9565217391	1	1	1	1	2019-05-24T17:37:01.321	NG_ecoli_LTEE_871_DM0	-0	-0	163.175	DIA_100X_EMPTY_1x1_100ms	0fc66ec1-334a-44d6-a40d-a361fb931edc	EPI_100X_YFP_1x1_200ms_25sola	EPI_100X_RFP_1x1_200ms_25sola
277	28	9.15095368297275	257	-3.10961707482851	870.762645914397	1550.17509727626	575165	2237.99610894942	250.869681610789	253.86505307669	0	1627104	6331.1439688716	1670.1963121467	1468.50166579718	0	NaN	NaN	NaN	NaN	NaN	242.826339995759	0.915322070230133	26.9658962293539	13.1838983726642	8.62896424114211	3.70988156919257	0.0266847126698633	0.0106941883054977	1	1.00632908020932	1576.96508834669	2	19895.373540856	1	1	1	1	2019-05-24T17:37:01.321	NG_ecoli_LTEE_871_DM0	-0	-0	163.175	DIA_100X_EMPTY_1x1_100ms	a24db379-7648-4d71-9867-958f3f23972b	EPI_100X_YFP_1x1_200ms_25sola	EPI_100X_RFP_1x1_200ms_25sola
278	31	12.6495687054965	393	48.0288764622565	876.394402035623	1907.7786259542	4189339	10659.8956743003	250.869681610789	253.86505307669	0	2567253	6532.45038167939	1670.1963121467	1468.50166579718	0	NaN	NaN	NaN	NaN	NaN	338.463859247131	0.988095405875226	29.582350175353	13.2000949518733	11.0965595018147	3.05761978465817	0.00667060676522575	0.00379688381619726	0	1.0008600749072	2860.87740381915	2	16547.3486005089	1	1	1	1	2019-05-24T17:37:01.321	NG_ecoli_LTEE_871_DM0	-0	-0	163.175	DIA_100X_EMPTY_1x1_100ms	b56c8454-96b9-4b3a-8272-a2f21e92dd22	EPI_100X_YFP_1x1_200ms_25sola	EPI_100X_RFP_1x1_200ms_25sola
279	10	6.11378728713956	62	-49.9998775264041	868.161290322581	1591.53225806452	136463	2201.01612903226	250.869681610789	253.86505307669	0	488826	7884.29032258064	1670.1963121467	1468.50166579718	0	NaN	NaN	NaN	NaN	NaN	122.521107062865	0.999654757728454	13.2645701555017	11.7526633359537	8.72951298722356	3.37098767150599	0.000260377505116424	0.000126962970958637	1	1.00000015436708	793.895048473586	1	19454.2741935484	1	1	1	1	2019-05-24T17:37:01.321	NG_ecoli_LTEE_871_DM0	-0	-0	163.175	DIA_100X_EMPTY_1x1_100ms	99376b50-0475-40be-a18a-5376548e678c	EPI_100X_YFP_1x1_200ms_25sola	EPI_100X_RFP_1x1_200ms_25sola
280	32	11.7168720165057	376	29.0743398573437	884.231382978723	747.960106382979	254709	677.417553191489	250.869681610789	253.86505307669	0	1846180	4910.05319148936	1670.1963121467	1468.50166579718	0	NaN	NaN	NaN	NaN	NaN	NaN	NaN	NaN	NaN	NaN	NaN	NaN	NaN	NaN	NaN	NaN	1	20503.0824468085	1	1	1	1	2019-05-24T17:37:01.321	NG_ecoli_LTEE_871_DM0	-0	-0	163.175	DIA_100X_EMPTY_1x1_100ms	521cc51f-a8d6-411c-aafb-6a812354e3ea	EPI_100X_YFP_1x1_200ms_25sola	EPI_100X_RFP_1x1_200ms_25sola
281	11	5.00182446348104	55	-49.9995730239734	875.763636363636	1437	50619	920.345454545455	250.869681610789	253.86505307669	0	273686	4976.10909090909	1670.1963121467	1468.50166579718	0	NaN	NaN	NaN	NaN	NaN	122.407991621881	0.999787703667142	NaN	NaN	NaN	NaN	NaN	NaN	NaN	NaN	NaN	1	21184.8545454545	1	1	1	1	2019-05-24T17:37:01.321	NG_ecoli_LTEE_871_DM0	-0	-0	163.175	DIA_100X_EMPTY_1x1_100ms	c76d793a-2312-4f40-81a6-4b6d44de9d5f	EPI_100X_YFP_1x1_200ms_25sola	EPI_100X_RFP_1x1_200ms_25sola
282	12	7.49544439092872	91	-49.9997909029537	878.703296703297	1351.63736263736	139479	1532.73626373626	250.869681610789	253.86505307669	0	330842	3635.62637362637	1670.1963121467	1468.50166579718	0	NaN	NaN	NaN	NaN	NaN	133.907353480817	0.999771376682764	14.213375403503	11.9612766869259	8.95998725019427	3.39969378684321	0.00746764515937491	0.00420616544803177	0	1.00023631850113	896.193710046125	1	18491.1098901099	1	1	1	1	2019-05-24T17:37:01.321	NG_ecoli_LTEE_871_DM0	-0	-0	163.175	DIA_100X_EMPTY_1x1_100ms	e1c61c9d-923c-456b-a1fb-874115cf93b8	EPI_100X_YFP_1x1_200ms_25sola	EPI_100X_RFP_1x1_200ms_25sola
283	30	12.7922820500016	384	46.8897978179371	883.708333333333	181.861979166667	274179	714.0078125	250.869681610789	253.86505307669	0	2619121	6820.62760416667	1670.1963121467	1468.50166579718	0	NaN	NaN	NaN	NaN	NaN	369.42626573465	0.977403080779807	30.7648516923275	13.7526890791781	11.6557033267298	3.18798046063345	0.0218101299781607	0.0118001811974077	1	1.00334312701163	3282.62805411185	0	20304.8020833333	1	1	1	1	2019-05-24T17:37:01.321	NG_ecoli_LTEE_871_DM0	-0	-0	163.175	DIA_100X_EMPTY_1x1_100ms	905862b1-eef4-4f38-ada5-86ff0a52d884	EPI_100X_YFP_1x1_200ms_25sola	EPI_100X_RFP_1x1_200ms_25sola
284	34	12.9338227667844	440	48.9937930136302	894.368181818182	132.668181818182	3882295	8823.39772727273	250.869681610789	253.86505307669	0	535545	1217.14772727273	1670.1963121467	1468.50166579718	0	NaN	NaN	NaN	NaN	NaN	368.724588385791	0.958808493650969	33.7132199499693	12.3624483009572	10.7014716541765	2.61984952340407	0.0188298770696624	0.00877959951238886	2	1.00641979103094	3032.33463408503	0	15655.3840909091	1	1	1	1	2019-05-24T17:37:01.321	NG_ecoli_LTEE_871_DM0	-0	-0	163.175	DIA_100X_EMPTY_1x1_100ms	0a83be92-0f28-4711-83a3-a5a92eae08db	EPI_100X_YFP_1x1_200ms_25sola	EPI_100X_RFP_1x1_200ms_25sola
285	32	14.2239233451328	456	45.8475089504892	901.030701754386	1598.6798245614	14138722	31005.9692982456	250.869681610789	253.86505307669	0	1017917	2232.27412280702	1670.1963121467	1468.50166579718	0	NaN	NaN	NaN	NaN	NaN	386.908833076772	0.977949892129436	30.4723133736112	14.8009441046894	12.3190247211681	3.44885471214089	0.0163339866227683	0.00706341073926719	1	1.00126954535203	3632.01773718941	1	14747.6315789474	1	1	1	1	2019-05-24T17:37:01.321	NG_ecoli_LTEE_871_DM0	-0	-0	163.175	DIA_100X_EMPTY_1x1_100ms	00747689-19ae-4c6d-be61-ee98f4c4ea3d	EPI_100X_YFP_1x1_200ms_25sola	EPI_100X_RFP_1x1_200ms_25sola
286	30	7.6312760183526	230	-49.9222924699098	912.121739130435	1337.03913043478	149927	651.85652173913	250.869681610789	253.86505307669	0	2753615	11972.2391304348	1670.1963121467	1468.50166579718	0	NaN	NaN	NaN	NaN	NaN	338.90274324045	0.825609759225215	36.524662162988	10.8784670906164	8.82405159300464	2.15082275679675	0.0923475749527257	0.0378195222106826	1	1.07697738584382	2233.63479516023	0	21839.5	1	1	1	1	2019-05-24T17:37:01.321	NG_ecoli_LTEE_871_DM0	-0	-0	163.175	DIA_100X_EMPTY_1x1_100ms	e1e85ee1-5b4d-45e7-9114-1cdcd24a5918	EPI_100X_YFP_1x1_200ms_25sola	EPI_100X_RFP_1x1_200ms_25sola
287	22	10.1061201016788	223	-49.9824259079426	908.991031390134	508.605381165919	128818	577.659192825112	250.869681610789	253.86505307669	0	673002	3017.94618834081	1670.1963121467	1468.50166579718	0	NaN	NaN	NaN	NaN	NaN	236.917292984864	0.881376009836679	25.9263065758792	11.5851660466901	8.53015465225345	2.62869238902822	0.107605238144951	0.0492190678376308	0	1.12754124816754	1481.64562723551	0	20251.3094170404	1	1	1	1	2019-05-24T17:37:01.321	NG_ecoli_LTEE_871_DM0	-0	-0	163.175	DIA_100X_EMPTY_1x1_100ms	7a031c9e-ac43-4b09-8aa2-685ce4ba4a33	EPI_100X_YFP_1x1_200ms_25sola	EPI_100X_RFP_1x1_200ms_25sola
288	24	7.93033077756306	190	44.6679442871615	910.194736842105	756.515789473684	92861	488.742105263158	250.869681610789	253.86505307669	0	1099251	5785.53157894737	1670.1963121467	1468.50166579718	0	NaN	NaN	NaN	NaN	NaN	238.135843416041	0.998459632109009	24.4234235833717	12.0022725302013	9.50850246815697	2.8933586200935	0.00604963287170153	0.00238501261798153	1	1.00026032902945	1734.2858077194	1	21735.0368421053	1	1	1	1	2019-05-24T17:37:01.321	NG_ecoli_LTEE_871_DM0	-0	-0	163.175	DIA_100X_EMPTY_1x1_100ms	6781fd87-cfa1-403a-8701-32555d6d0892	EPI_100X_YFP_1x1_200ms_25sola	EPI_100X_RFP_1x1_200ms_25sola
289	26	9.25157589324734	242	3.00507135429231	912.611570247934	1997.84297520661	216210	893.429752066116	250.869681610789	253.86505307669	0	562439	2324.12809917355	1670.1963121467	1468.50166579718	0	NaN	NaN	NaN	NaN	NaN	243.189013612943	0.951474751350058	25.0746414971601	12.6698984140399	9.32350333405233	2.98017536361922	0.0226269207120089	0.00989005663719416	1	1.00236606937521	1711.91767037406	0	20337.4256198347	1	1	1	1	2019-05-24T17:37:01.321	NG_ecoli_LTEE_871_DM0	-0	-0	163.175	DIA_100X_EMPTY_1x1_100ms	a686350d-0d3d-4ec4-9ae3-5e8cb5c0f6b6	EPI_100X_YFP_1x1_200ms_25sola	EPI_100X_RFP_1x1_200ms_25sola
290	11	5.77570608616208	65	-49.9997773411209	913.430769230769	1582.07692307692	321529	4946.6	250.869681610789	253.86505307669	0	373622	5748.03076923077	1670.1963121467	1468.50166579718	0	NaN	NaN	NaN	NaN	NaN	122.890075705964	0.999832792615465	13.4846405768609	11.2320381067904	7.00325524909609	4.09058139857781	0.000771039937905284	0.000413298226872944	0	1.00000190110571	519.432557675079	1	19258.2461538462	1	1	1	1	2019-05-24T17:37:01.321	NG_ecoli_LTEE_871_DM0	-0	-0	163.175	DIA_100X_EMPTY_1x1_100ms	91b89972-9f99-48c0-b0b8-1e94d10979c2	EPI_100X_YFP_1x1_200ms_25sola	EPI_100X_RFP_1x1_200ms_25sola
291	24	12.5871286488188	303	25.348082086953	923.693069306931	1672.61056105611	332120	1096.10561056106	250.869681610789	253.86505307669	0	1572433	5189.54785478548	1670.1963121467	1468.50166579718	0	NaN	NaN	NaN	NaN	NaN	266.575262236507	0.960538405603596	23.9182555298963	13.2336520125355	10.5797961439043	3.22051395444377	0.0386724003364964	0.0143933956953876	1	1.00802571862323	2102.68386392322	0	18829.5181518152	1	1	1	1	2019-05-24T17:37:01.321	NG_ecoli_LTEE_871_DM0	-0	-0	163.175	DIA_100X_EMPTY_1x1_100ms	76ec2d9b-1935-4d3b-9eb0-9fb0e63d925e	EPI_100X_YFP_1x1_200ms_25sola	EPI_100X_RFP_1x1_200ms_25sola
292	25	12.4526138333409	314	26.2078999860153	936.904458598726	209.671974522293	169704	540.458598726115	250.869681610789	253.86505307669	0	10407753	33145.7101910828	1670.1963121467	1468.50166579718	0	NaN	NaN	NaN	NaN	NaN	284.962618560177	0.954544527532967	25.4595491321268	13.853535336224	10.7282392842588	3.17529775460165	0.0361723499024753	0.0177856224426569	1	1.01375550406043	2301.42853108663	0	19007.3089171975	1	1	1	1	2019-05-24T17:37:01.321	NG_ecoli_LTEE_871_DM0	-0	-0	163.175	DIA_100X_EMPTY_1x1_100ms	4bc08ff7-53cb-4f91-b128-d86dad2a6f8f	EPI_100X_YFP_1x1_200ms_25sola	EPI_100X_RFP_1x1_200ms_25sola
293	33	12.0615871717878	399	47.4983176858802	949.646616541353	1352.92731829574	426329	1068.49373433584	250.869681610789	253.86505307669	0	1199894	3007.25313283208	1670.1963121467	1468.50166579718	0	NaN	NaN	NaN	NaN	NaN	348.458556349069	0.911410259336897	32.7026601436051	13.0558240238257	10.2211485488384	2.86105754571414	0.0334358460564812	0.0172993942772418	1	1.00739549238615	2683.31935158796	0	18070.2631578947	1	1	1	1	2019-05-24T17:37:01.321	NG_ecoli_LTEE_871_DM0	-0	-0	163.175	DIA_100X_EMPTY_1x1_100ms	da373180-1f9b-4200-b698-bacbd51fcb0f	EPI_100X_YFP_1x1_200ms_25sola	EPI_100X_RFP_1x1_200ms_25sola
294	16	6.93978572118836	112	-49.9338975048421	942.357142857143	1285.15178571429	109992	982.071428571429	250.869681610789	253.86505307669	0	720598	6433.91071428571	1670.1963121467	1468.50166579718	0	NaN	NaN	NaN	NaN	NaN	146.477435287448	0.999660331207999	16.0697068548247	11.4857000266542	8.6113722396478	3.26098921770173	0.00359274662728361	0.00188863558591558	0	1.00006411277828	935.928260599832	1	19778.875	1	1	1	1	2019-05-24T17:37:01.321	NG_ecoli_LTEE_871_DM0	-0	-0	163.175	DIA_100X_EMPTY_1x1_100ms	ee77bad6-a3f0-4e5d-a622-11610315cbf6	EPI_100X_YFP_1x1_200ms_25sola	EPI_100X_RFP_1x1_200ms_25sola
295	16	8.13334166198779	131	-49.9927581694882	943.480916030534	1300.19083969466	85416	652.030534351145	250.869681610789	253.86505307669	0	1040029	7939.15267175573	1670.1963121467	1468.50166579718	0	NaN	NaN	NaN	NaN	NaN	179.66855411905	0.999624894597958	17.9267804387324	13.0134570080759	9.41851997515437	3.66678478284756	0.0250712498209106	0.0131342881705315	0	1.00396836494875	1248.98581823953	1	21644.8396946565	1	1	1	1	2019-05-24T17:37:01.321	NG_ecoli_LTEE_871_DM0	-0	-0	163.175	DIA_100X_EMPTY_1x1_100ms	73c421d7-d4e5-4601-af9a-4ee290611393	EPI_100X_YFP_1x1_200ms_25sola	EPI_100X_RFP_1x1_200ms_25sola
296	26	14.807232655152	385	-49.9632414675815	959.511688311688	1083.52727272727	431978	1122.02077922078	250.869681610789	253.86505307669	0	1846752	4796.75844155844	1670.1963121467	1468.50166579718	0	NaN	NaN	NaN	NaN	NaN	340.870436234397	0.894844147673358	29.8195460500613	17.1123813836595	10.8198837294459	3.9927556931676	0.195140665505547	0.0607713883871281	2	1.27879689153922	2741.802050545	1	19255.6103896104	1	1	1	1	2019-05-24T17:37:01.321	NG_ecoli_LTEE_871_DM0	-0	-0	163.175	DIA_100X_EMPTY_1x1_100ms	b72101e6-c308-4cae-adbd-a9e2ac342df8	EPI_100X_YFP_1x1_200ms_25sola	EPI_100X_RFP_1x1_200ms_25sola
297	35	13.2377280699691	464	49.0426188852121	962.808189655172	1726.32974137931	2818738	6074.86637931035	250.869681610789	253.86505307669	0	635409	1369.41594827586	1670.1963121467	1468.50166579718	0	NaN	NaN	NaN	NaN	NaN	396.844302716594	0.980371293188593	34.7207903090958	12.8279458566995	11.0440571897456	3.00356607859212	0.0233986625554908	0.00766103191753134	1	1.00417809964759	3326.11129543037	1	15225.0086206897	1	1	1	1	2019-05-24T17:37:01.321	NG_ecoli_LTEE_871_DM0	-0	-0	163.175	DIA_100X_EMPTY_1x1_100ms	7f96be7e-988d-4979-9862-bf0f152a2b33	EPI_100X_YFP_1x1_200ms_25sola	EPI_100X_RFP_1x1_200ms_25sola
298	39	13.7848364878274	538	47.4698292123882	972.185873605948	1748.16171003717	2425059	4507.54460966543	250.869681610789	253.86505307669	0	1583768	2943.80669144981	1670.1963121467	1468.50166579718	0	NaN	NaN	NaN	NaN	NaN	449.070235098232	0.949132093599209	38.5153257974957	13.3494163016568	11.3891563391072	2.73381682929002	0.0097780324228933	0.00459933673648586	2	1.00066832487522	3923.79732118139	2	16177.8884758364	1	1	1	1	2019-05-24T17:37:01.321	NG_ecoli_LTEE_871_DM0	-0	-0	163.175	DIA_100X_EMPTY_1x1_100ms	7fe85b4b-41e4-44aa-8ae2-2ba124d9e93e	EPI_100X_YFP_1x1_200ms_25sola	EPI_100X_RFP_1x1_200ms_25sola
299	26	12.345863400744	321	44.7607267541472	966.096573208723	1838.00934579439	3955077	12321.1121495327	250.869681610789	253.86505307669	0	603622	1880.44236760125	1670.1963121467	1468.50166579718	0	NaN	NaN	NaN	NaN	NaN	276.284505708846	0.997310041584344	24.8631339713166	12.8826474155985	10.8218654201358	3.16699983332366	0.00862791736386003	0.0045199366345965	0	1.00086762062009	2286.91492612695	0	15876.9595015576	1	1	1	1	2019-05-24T17:37:01.321	NG_ecoli_LTEE_871_DM0	-0	-0	163.175	DIA_100X_EMPTY_1x1_100ms	3994f854-e631-4e60-8867-791ff50bbcfc	EPI_100X_YFP_1x1_200ms_25sola	EPI_100X_RFP_1x1_200ms_25sola
300	20	6.69931992598474	135	-42.5050075651976	962.37037037037	1771.14074074074	172016	1274.19259259259	250.869681610789	253.86505307669	0	737822	5465.34814814815	1670.1963121467	1468.50166579718	0	NaN	NaN	NaN	NaN	NaN	191.847131424277	0.958918912822858	22.0981344197447	11.3539845377549	8.33962065900679	2.66911720562182	0.00714934999632686	0.00380395811294735	0	1.00048271724862	1207.08564548883	1	20112.4518518519	1	1	1	1	2019-05-24T17:37:01.321	NG_ecoli_LTEE_871_DM0	-0	-0	163.175	DIA_100X_EMPTY_1x1_100ms	f39f5ebb-5aa7-45cf-8973-32caf3ccd76f	EPI_100X_YFP_1x1_200ms_25sola	EPI_100X_RFP_1x1_200ms_25sola
301	19	7.47883950737585	143	-49.958860405234	972.944055944056	1071.56643356643	148994	1041.91608391608	250.869681610789	253.86505307669	0	636777	4452.98601398601	1670.1963121467	1468.50166579718	0	NaN	NaN	NaN	NaN	NaN	154.065240169704	0.988950347666515	18.3138440260573	12.1931528875976	7.77126108298097	4.09784789759895	0.018692615480469	0.00975018566189548	0	1.00232732595436	868.665137133106	1	20327.8251748252	1	1	1	1	2019-05-24T17:37:01.321	NG_ecoli_LTEE_871_DM0	-0	-0	163.175	DIA_100X_EMPTY_1x1_100ms	20246e6a-dff7-44c1-ac67-cc5e13314915	EPI_100X_YFP_1x1_200ms_25sola	EPI_100X_RFP_1x1_200ms_25sola
302	37	13.4249355719218	497	49.57827533642	987.830985915493	1470.72233400402	4040129	8129.03219315895	250.869681610789	253.86505307669	0	492288	990.519114688129	1670.1963121467	1468.50166579718	0	NaN	NaN	NaN	NaN	NaN	410.998301258246	0.972721307194794	35.3139421262926	13.182453091541	11.2837315414836	2.95521315248899	0.0120219375153807	0.00660105063185853	0	1.00291452981242	3531.35657629064	0	15295.277665996	1	1	1	1	2019-05-24T17:37:01.321	NG_ecoli_LTEE_871_DM0	-0	-0	163.175	DIA_100X_EMPTY_1x1_100ms	8c7ad2fc-18b7-4359-86ef-7b830766cc0e	EPI_100X_YFP_1x1_200ms_25sola	EPI_100X_RFP_1x1_200ms_25sola
303	18	8.20905380627308	148	-39.498909777618	990.527027027027	397.75	114909	776.412162162162	250.869681610789	253.86505307669	0	2273043	15358.3986486486	1670.1963121467	1468.50166579718	0	NaN	NaN	NaN	NaN	NaN	183.645563592186	0.999901605668985	19.7654136417601	12.067289688917	8.95347858798692	3.17141460704935	0.00514436203965952	0.00258192280103558	0	1.00018516098558	1244.4555461216	1	20908.9594594595	1	1	1	1	2019-05-24T17:37:01.321	NG_ecoli_LTEE_871_DM0	-0	-0	163.175	DIA_100X_EMPTY_1x1_100ms	0a7549ca-b4c7-4048-a360-7904a4a3297e	EPI_100X_YFP_1x1_200ms_25sola	EPI_100X_RFP_1x1_200ms_25sola
304	48	13.4538788269406	646	45.2981287890002	996.769349845201	1810.52321981424	2638789	4084.81269349845	250.869681610789	253.86505307669	0	752418	1164.73374613003	1670.1963121467	1468.50166579718	0	NaN	NaN	NaN	NaN	NaN	552.173211923851	0.888452361717395	48.1202351602199	14.1053693170144	11.2868295682862	2.7296900621602	0.02527168086437	0.0110947848009429	1	1.01594407186666	4814.61491466858	1	15622.7879256966	1	1	1	1	2019-05-24T17:37:01.321	NG_ecoli_LTEE_871_DM0	-0	-0	163.175	DIA_100X_EMPTY_1x1_100ms	5fb2578f-aa0a-4458-ab1f-4be03702c9e1	EPI_100X_YFP_1x1_200ms_25sola	EPI_100X_RFP_1x1_200ms_25sola
305	21	13.3272943740808	280	-48.6871572886314	997.360714285714	1777.15357142857	4394720	15695.4285714286	250.869681610789	253.86505307669	0	532666	1902.37857142857	1670.1963121467	1468.50166579718	0	NaN	NaN	NaN	NaN	NaN	247.196327158593	0.999928690748887	19.8757427218418	15.8106973578195	11.7185850241693	4.41070682804329	0.0263291649353613	0.0131480970035301	1	1.00500153606936	2143.69797948884	1	15834.5892857143	1	1	1	1	2019-05-24T17:37:01.321	NG_ecoli_LTEE_871_DM0	-0	-0	163.175	DIA_100X_EMPTY_1x1_100ms	1932189a-86a0-4ff2-bd94-2ab328049f79	EPI_100X_YFP_1x1_200ms_25sola	EPI_100X_RFP_1x1_200ms_25sola
306	21	10.5231535127659	221	-47.2150632982474	1000.31674208145	411.470588235294	254057	1149.57918552036	250.869681610789	253.86505307669	0	2400825	10863.4615384615	1670.1963121467	1468.50166579718	0	NaN	NaN	NaN	NaN	NaN	179.390576906731	0.9996294375334	17.783705912409	13.0197415568205	9.5684193629274	3.63756415830899	0.0163432772825283	0.00822343858656656	1	1.00150078061919	1278.77033141711	3	18867.0950226244	1	1	1	1	2019-05-24T17:37:01.321	NG_ecoli_LTEE_871_DM0	-0	-0	163.175	DIA_100X_EMPTY_1x1_100ms	355e36c6-4b8e-453f-9252-66d843c954de	EPI_100X_YFP_1x1_200ms_25sola	EPI_100X_RFP_1x1_200ms_25sola
307	30	18.6421250410393	561	-45.5953012591606	1009.18360071301	1000.47771836007	521269	929.17825311943	250.869681610789	253.86505307669	0	13253618	23624.9875222816	1670.1963121467	1468.50166579718	0	NaN	NaN	NaN	NaN	NaN	447.688296072632	0.884260484622989	NaN	NaN	NaN	NaN	NaN	NaN	NaN	NaN	NaN	0	18010.6310160428	1	1	1	1	2019-05-24T17:37:01.321	NG_ecoli_LTEE_871_DM0	-0	-0	163.175	DIA_100X_EMPTY_1x1_100ms	3c71847a-a1d5-4e67-a549-2e07b803fa47	EPI_100X_YFP_1x1_200ms_25sola	EPI_100X_RFP_1x1_200ms_25sola
308	26	14.2735407503071	372	-49.214724117264	1005.58602150538	1275.40322580645	367356	987.516129032258	250.869681610789	253.86505307669	0	894822	2405.43548387097	1670.1963121467	1468.50166579718	0	NaN	NaN	NaN	NaN	NaN	NaN	NaN	NaN	NaN	NaN	NaN	NaN	NaN	NaN	NaN	NaN	0	19317.8360215054	1	1	1	1	2019-05-24T17:37:01.321	NG_ecoli_LTEE_871_DM0	-0	-0	163.175	DIA_100X_EMPTY_1x1_100ms	741ef95e-592d-4822-8884-3038155cb941	EPI_100X_YFP_1x1_200ms_25sola	EPI_100X_RFP_1x1_200ms_25sola
309	18	7.97591339987597	144	-44.3055345883447	1005.42361111111	2022.20138888889	162800	1130.55555555556	250.869681610789	253.86505307669	0	2101061	14590.7013888889	1670.1963121467	1468.50166579718	0	NaN	NaN	NaN	NaN	NaN	192.637151385141	0.97912896078338	20.5424282313556	11.451119066497	8.81069134434111	2.9740660177541	0.0402195617356107	0.0204878813526287	0	1.01298008921667	1252.45356821385	1	19268.1388888889	1	1	1	1	2019-05-24T17:37:01.321	NG_ecoli_LTEE_871_DM0	-0	-0	163.175	DIA_100X_EMPTY_1x1_100ms	8d33fd52-50bd-482c-84cc-af6a3dd62e69	EPI_100X_YFP_1x1_200ms_25sola	EPI_100X_RFP_1x1_200ms_25sola
310	14	7.70545887526524	109	-49.9926545842852	1014.92660550459	368.449541284404	88597	812.816513761468	250.869681610789	253.86505307669	0	1382983	12687.9174311927	1670.1963121467	1468.50166579718	0	NaN	NaN	NaN	NaN	NaN	158.791659354949	0.999080012604325	NaN	NaN	NaN	NaN	NaN	NaN	NaN	NaN	NaN	1	19969.9541284404	1	1	1	1	2019-05-24T17:37:01.321	NG_ecoli_LTEE_871_DM0	-0	-0	163.175	DIA_100X_EMPTY_1x1_100ms	b3fbe743-0f47-4ed7-8807-c6a092235451	EPI_100X_YFP_1x1_200ms_25sola	EPI_100X_RFP_1x1_200ms_25sola
311	16	8.42583195508309	136	-49.9266897003497	1017.625	407.419117647059	161445	1187.09558823529	250.869681610789	253.86505307669	0	499641	3673.83088235294	1670.1963121467	1468.50166579718	0	NaN	NaN	NaN	NaN	NaN	159.168859563168	0.999658852816891	16.8420190648318	12.1538107731469	8.96781061004602	3.36958916275191	0.0151576663308264	0.00795195516766645	1	1.00125214536488	1063.79242074113	2	19948.4338235294	1	1	1	1	2019-05-24T17:37:01.321	NG_ecoli_LTEE_871_DM0	-0	-0	163.175	DIA_100X_EMPTY_1x1_100ms	fd96e945-f906-4612-94f3-c0907075148c	EPI_100X_YFP_1x1_200ms_25sola	EPI_100X_RFP_1x1_200ms_25sola
312	31	14.2571520500106	442	-49.9792679970004	1026.56787330317	397.723981900452	453153	1025.23303167421	250.869681610789	253.86505307669	0	9258620	20947.1040723982	1670.1963121467	1468.50166579718	0	NaN	NaN	NaN	NaN	NaN	372.614328028073	0.872070207920116	32.5166826031605	12.9871034721304	10.7355989007939	2.60943777460768	0.120357720987645	0.0645580573896844	1	1.35919299308837	2943.3958119778	2	18014.1719457014	1	1	1	1	2019-05-24T17:37:01.321	NG_ecoli_LTEE_871_DM0	-0	-0	163.175	DIA_100X_EMPTY_1x1_100ms	8450a308-5cc0-474c-91b0-7ce9215d7681	EPI_100X_YFP_1x1_200ms_25sola	EPI_100X_RFP_1x1_200ms_25sola
313	27	10.4275625105754	282	-48.487407921481	1021.52836879433	123.021276595745	309810	1098.6170212766	250.869681610789	253.86505307669	0	3322161	11780.7127659574	1670.1963121467	1468.50166579718	0	NaN	NaN	NaN	NaN	NaN	299.679161015848	0.969508096623938	25.1125828381379	18.1028384281461	11.2623024025795	5.04111283749588	0.00222328266914456	0.00115388231995529	3	1.00001396934377	2501.70232634333	1	20214.4468085106	1	1	1	1	2019-05-24T17:37:01.321	NG_ecoli_LTEE_871_DM0	-0	-0	163.175	DIA_100X_EMPTY_1x1_100ms	e2acb6f6-60c2-4754-b8d7-62a2a5e8f0f0	EPI_100X_YFP_1x1_200ms_25sola	EPI_100X_RFP_1x1_200ms_25sola
314	10	5.75038622934819	58	-49.9998808012831	1015.10344827586	898.293103448276	64528	1112.55172413793	250.869681610789	253.86505307669	0	166255	2866.46551724138	1670.1963121467	1468.50166579718	0	NaN	NaN	NaN	NaN	NaN	119.595486553748	0.999663001181915	NaN	NaN	NaN	NaN	NaN	NaN	NaN	NaN	NaN	1	20175.2586206897	1	1	1	1	2019-05-24T17:37:01.321	NG_ecoli_LTEE_871_DM0	-0	-0	163.175	DIA_100X_EMPTY_1x1_100ms	6121939f-a71b-472b-9c04-41db43516c19	EPI_100X_YFP_1x1_200ms_25sola	EPI_100X_RFP_1x1_200ms_25sola
315	26	13.672067619171	356	19.5170555867546	1025.8202247191	353.52808988764	431111	1210.98595505618	250.869681610789	253.86505307669	0	2396976	6733.07865168539	1670.1963121467	1468.50166579718	0	NaN	NaN	NaN	NaN	NaN	306.277903469092	0.906911085753652	27.1094882790071	13.6944306373863	10.4861039404416	3.04046937327916	0.104000049659244	0.036553417648789	1	1.06858327515594	2341.20540286657	1	18484.9578651685	1	1	1	1	2019-05-24T17:37:01.321	NG_ecoli_LTEE_871_DM0	-0	-0	163.175	DIA_100X_EMPTY_1x1_100ms	cc5a1c1e-e89f-4ff5-bab7-f09d6ccbc06c	EPI_100X_YFP_1x1_200ms_25sola	EPI_100X_RFP_1x1_200ms_25sola
316	16	8.97260625495457	145	-49.7728342568771	1018.22068965517	2021.33103448276	250071	1724.6275862069	250.869681610789	253.86505307669	0	2946282	20319.1862068966	1670.1963121467	1468.50166579718	0	NaN	NaN	NaN	NaN	NaN	156.600479280015	0.999676346825767	15.8483990094078	12.8591039312626	9.08575162009243	3.78228229143243	0.0306545178436249	0.015935010529881	0	1.00469131173542	1027.53588661335	3	18896.8413793103	1	1	1	1	2019-05-24T17:37:01.321	NG_ecoli_LTEE_871_DM0	-0	-0	163.175	DIA_100X_EMPTY_1x1_100ms	a1c42da6-abc1-4282-813e-dea51e4a2609	EPI_100X_YFP_1x1_200ms_25sola	EPI_100X_RFP_1x1_200ms_25sola
317	38	13.7870339095048	524	49.1621293705028	1024.31488549618	513.274809160305	4541166	8666.34732824428	250.869681610789	253.86505307669	0	730555	1394.18893129771	1670.1963121467	1468.50166579718	0	NaN	NaN	NaN	NaN	NaN	422.446181742063	0.965308939242546	37.1475474126802	12.9373848151155	11.1215628338123	2.72610308786241	0.00809432290329395	0.00278927723396094	3	1.00044328786834	3608.70737134443	0	15315.1183206107	1	1	1	1	2019-05-24T17:37:01.321	NG_ecoli_LTEE_871_DM0	-0	-0	163.175	DIA_100X_EMPTY_1x1_100ms	5105a8e7-a8cf-4ae3-b7db-97d80d99ee95	EPI_100X_YFP_1x1_200ms_25sola	EPI_100X_RFP_1x1_200ms_25sola
318	38	12.4227529142305	472	49.3252208568384	1028.58050847458	576.995762711864	2883545	6109.20550847458	250.869681610789	253.86505307669	0	612237	1297.11228813559	1670.1963121467	1468.50166579718	0	NaN	NaN	NaN	NaN	NaN	392.221294824708	0.972903956390159	36.1043806306135	12.6940678618069	10.4954951882561	2.74815071647332	0.0204327675957268	0.00793065547964139	1	1.00438620415873	3123.60168316575	0	15999.6038135593	1	1	1	1	2019-05-24T17:37:01.321	NG_ecoli_LTEE_871_DM0	-0	-0	163.175	DIA_100X_EMPTY_1x1_100ms	25946603-563b-4235-9a29-8ac9d9dc95b5	EPI_100X_YFP_1x1_200ms_25sola	EPI_100X_RFP_1x1_200ms_25sola
319	12	6.96176922889785	84	-49.9997764515487	1020.09523809524	2033.60714285714	155970	1856.78571428571	250.869681610789	253.86505307669	0	683208	8133.42857142857	1670.1963121467	1468.50166579718	0	NaN	NaN	NaN	NaN	NaN	133.314698338571	0.999840590022604	13.6545376070823	12.4704224440188	9.23153168716446	3.59562506485952	0.00362326555942973	0.00213914721309698	0	1.00005449673724	913.933104774477	2	19730.3214285714	1	1	1	1	2019-05-24T17:37:01.321	NG_ecoli_LTEE_871_DM0	-0	-0	163.175	DIA_100X_EMPTY_1x1_100ms	fd87acf2-92bf-4aa0-9583-11288ae424ed	EPI_100X_YFP_1x1_200ms_25sola	EPI_100X_RFP_1x1_200ms_25sola
320	15	9.23853998202574	139	-49.9984348472384	1021.43884892086	909.553956834532	160152	1152.1726618705	250.869681610789	253.86505307669	0	581691	4184.8273381295	1670.1963121467	1468.50166579718	0	NaN	NaN	NaN	NaN	NaN	142.861811256227	0.999630126874065	14.0778940599112	13.0031108188995	9.54335994618601	3.77220120414265	0.000583417603140216	0.000337000995220899	2	1.00000036866645	1007.0016515693	2	19160.3381294964	1	1	1	1	2019-05-24T17:37:01.321	NG_ecoli_LTEE_871_DM0	-0	-0	163.175	DIA_100X_EMPTY_1x1_100ms	4b8d22a2-b26b-4dcd-ada1-ae27e93b2b32	EPI_100X_YFP_1x1_200ms_25sola	EPI_100X_RFP_1x1_200ms_25sola
321	35	14.1294972672872	495	48.8548909985366	1024.82626262626	302.187878787879	1554211	3139.8202020202	250.869681610789	253.86505307669	0	508935	1028.15151515152	1670.1963121467	1468.50166579718	0	NaN	NaN	NaN	NaN	NaN	396.049023812796	0.983916703974453	34.0459858368245	13.5364497171196	11.1525196998572	3.30640887790508	0.0184485875507671	0.00132438347018868	2	1.00003371872038	3325.84337975267	0	15091.6545454545	1	1	1	1	2019-05-24T17:37:01.321	NG_ecoli_LTEE_871_DM0	-0	-0	163.175	DIA_100X_EMPTY_1x1_100ms	ee6d543d-371d-4897-9c3c-4b5b0b53e19e	EPI_100X_YFP_1x1_200ms_25sola	EPI_100X_RFP_1x1_200ms_25sola
322	21	10.3140085968752	220	6.38550798288311	1025.69090909091	808.772727272727	183211	832.777272727273	250.869681610789	253.86505307669	0	310527	1411.48636363636	1670.1963121467	1468.50166579718	0	NaN	NaN	NaN	NaN	NaN	222.374219573783	0.972208361520032	22.6443303060875	11.5473913099357	9.21926296898287	3.11352804008937	0.01283866590904	0.00734947525955929	1	1.00050164074023	1511.61700318713	0	20019.6181818182	1	1	1	1	2019-05-24T17:37:01.321	NG_ecoli_LTEE_871_DM0	-0	-0	163.175	DIA_100X_EMPTY_1x1_100ms	7e8c8e99-18eb-4a0a-a6a9-ff75b42c3154	EPI_100X_YFP_1x1_200ms_25sola	EPI_100X_RFP_1x1_200ms_25sola
323	10	5.33276673347667	55	-49.9997851788989	1026.69090909091	2023.63636363636	108071	1964.92727272727	250.869681610789	253.86505307669	0	883188	16057.9636363636	1670.1963121467	1468.50166579718	0	NaN	NaN	NaN	NaN	NaN	121.406187271256	0.999686118268091	NaN	NaN	NaN	NaN	NaN	NaN	NaN	NaN	NaN	2	19768.8727272727	1	1	1	1	2019-05-24T17:37:01.321	NG_ecoli_LTEE_871_DM0	-0	-0	163.175	DIA_100X_EMPTY_1x1_100ms	0dad25e6-57ae-43f7-8ecd-86159bb9622c	EPI_100X_YFP_1x1_200ms_25sola	EPI_100X_RFP_1x1_200ms_25sola
324	14	8.6442405995026	122	-49.9993847061827	1031.18852459016	102.918032786885	259596	2127.83606557377	250.869681610789	253.86505307669	0	1186706	9727.09836065574	1670.1963121467	1468.50166579718	0	NaN	NaN	NaN	NaN	NaN	140.336725684614	0.99982201634599	14.0194876370098	12.8946413800022	9.35478715297549	3.84113283386289	0.00354470655659126	0.00192489508025028	0	1.00004939053875	963.584586639217	2	19298.3770491803	1	1	1	1	2019-05-24T17:37:01.321	NG_ecoli_LTEE_871_DM0	-0	-0	163.175	DIA_100X_EMPTY_1x1_100ms	3722c4c5-5c50-4467-a341-26e1a435fc31	EPI_100X_YFP_1x1_200ms_25sola	EPI_100X_RFP_1x1_200ms_25sola
325	12	7.5366226326982	91	-49.9998397050135	1029.34065934066	919.659340659341	108874	1196.41758241758	250.869681610789	253.86505307669	0	515833	5668.49450549451	1670.1963121467	1468.50166579718	0	NaN	NaN	NaN	NaN	NaN	135.709104117917	0.999816789467479	13.9061144338175	12.6676962424902	9.32796349189679	3.60548832824012	0.000567045319929061	0.000274340349776574	0	1.00000085613051	950.31887582043	1	20606.3406593407	1	1	1	1	2019-05-24T17:37:01.321	NG_ecoli_LTEE_871_DM0	-0	-0	163.175	DIA_100X_EMPTY_1x1_100ms	cd62a14c-8835-4779-8b44-ad1e79b2bcca	EPI_100X_YFP_1x1_200ms_25sola	EPI_100X_RFP_1x1_200ms_25sola
326	20	10.2091646882248	205	-18.1439135019517	1040.2	1716.54634146341	218886	1067.73658536585	250.869681610789	253.86505307669	0	857224	4181.58048780488	1670.1963121467	1468.50166579718	0	NaN	NaN	NaN	NaN	NaN	198.373428260908	0.993658332104769	20.7361078820983	12.1275373429024	9.12609819313918	3.08335355383244	0.0248168367806316	0.0142199748315703	0	1.00589750510134	1356.39880854165	0	19189.2926829268	1	1	1	1	2019-05-24T17:37:01.321	NG_ecoli_LTEE_871_DM0	-0	-0	163.175	DIA_100X_EMPTY_1x1_100ms	6374b604-c1de-4a97-bafc-bff8e7e25f65	EPI_100X_YFP_1x1_200ms_25sola	EPI_100X_RFP_1x1_200ms_25sola
327	40	15.0029470905714	601	39.7264523001005	1057.12811980033	940.637271214642	5030504	8370.22296173045	250.869681610789	253.86505307669	0	4025477	6697.96505823627	1670.1963121467	1468.50166579718	0	NaN	NaN	NaN	NaN	NaN	541.45674508749	0.911161327957746	39.5112975522391	19.4587464469114	13.3177205560418	4.13791571447905	0.0756409526176159	0.023033462068825	2	1.05439127911641	5503.90550920259	4	18085.6389351082	1	1	1	1	2019-05-24T17:37:01.321	NG_ecoli_LTEE_871_DM0	-0	-0	163.175	DIA_100X_EMPTY_1x1_100ms	b165373f-9817-4e4a-8a72-c6efc2af1ce9	EPI_100X_YFP_1x1_200ms_25sola	EPI_100X_RFP_1x1_200ms_25sola
328	13	9.38766151321997	123	-49.9990734210834	1042.21138211382	1637.88617886179	115600	939.837398373984	250.869681610789	253.86505307669	0	1602751	13030.4959349594	1670.1963121467	1468.50166579718	0	NaN	NaN	NaN	NaN	NaN	138.599229525616	0.999745495624605	NaN	NaN	NaN	NaN	NaN	NaN	NaN	NaN	NaN	1	20117.8861788618	1	1	1	1	2019-05-24T17:37:01.321	NG_ecoli_LTEE_871_DM0	-0	-0	163.175	DIA_100X_EMPTY_1x1_100ms	ae6a61d9-a626-4bd4-8467-5c26a6a24bdd	EPI_100X_YFP_1x1_200ms_25sola	EPI_100X_RFP_1x1_200ms_25sola
329	32	13.1633261602523	422	44.9960619974287	1045.6990521327	112.35308056872	3174303	7522.04502369668	250.869681610789	253.86505307669	0	1235012	2926.56872037915	1670.1963121467	1468.50166579718	0	NaN	NaN	NaN	NaN	NaN	358.958297127797	0.963462955905978	31.8059880028539	13.3524383325	10.8946006237356	3.00524115802858	0.0133477216448834	0.00565033313958338	1	1.00154507292222	2964.97749308036	1	15236.7701421801	1	1	1	1	2019-05-24T17:37:01.321	NG_ecoli_LTEE_871_DM0	-0	-0	163.175	DIA_100X_EMPTY_1x1_100ms	5414b06d-254b-4917-b45c-1a4194a92754	EPI_100X_YFP_1x1_200ms_25sola	EPI_100X_RFP_1x1_200ms_25sola
330	21	8.1455345905698	172	-41.0906183665268	1042.99418604651	613.674418604651	256744	1492.6976744186	250.869681610789	253.86505307669	0	430128	2500.74418604651	1670.1963121467	1468.50166579718	0	NaN	NaN	NaN	NaN	NaN	194.075590635318	0.983427189344439	21.6528866720228	12.7288841139886	8.53978301183736	3.4916883780335	0.0222507749003619	0.0100077300800757	1	1.00349623460645	1240.22178555728	1	18551.2906976744	1	1	1	1	2019-05-24T17:37:01.321	NG_ecoli_LTEE_871_DM0	-0	-0	163.175	DIA_100X_EMPTY_1x1_100ms	f8a5bfad-f27d-4bd5-9342-fcf0124882cf	EPI_100X_YFP_1x1_200ms_25sola	EPI_100X_RFP_1x1_200ms_25sola
331	36	13.1544587755432	475	46.6031166818573	1056.14736842105	959.669473684211	6599584	13893.8610526316	250.869681610789	253.86505307669	0	2800852	5896.53052631579	1670.1963121467	1468.50166579718	0	NaN	NaN	NaN	NaN	NaN	444.86035120611	0.936350541299357	37.5449794529891	13.8277026891428	11.4519522193817	2.96980508728012	0.0204188274622903	0.00888207987430437	1	1.00243265642979	3867.23716791817	2	16813.7094736842	1	1	1	1	2019-05-24T17:37:01.321	NG_ecoli_LTEE_871_DM0	-0	-0	163.175	DIA_100X_EMPTY_1x1_100ms	5734dd73-5404-4cfd-b6d2-81c39b1ce99e	EPI_100X_YFP_1x1_200ms_25sola	EPI_100X_RFP_1x1_200ms_25sola
332	44	12.5023896060099	550	45.9684239892485	1057.56181818182	852.761818181818	5904187	10734.8854545455	250.869681610789	253.86505307669	0	914100	1662	1670.1963121467	1468.50166579718	0	NaN	NaN	NaN	NaN	NaN	468.005246139748	0.892486330745244	43.4972813796911	12.8904151649445	10.4200077488347	2.83062798453278	0.0236095160523467	0.00823817953859093	1	1.00255142268545	3709.26685847515	0	16060.4127272727	1	1	1	1	2019-05-24T17:37:01.321	NG_ecoli_LTEE_871_DM0	-0	-0	163.175	DIA_100X_EMPTY_1x1_100ms	a1ebd355-63ff-4675-8f53-9f3e8f24b1a4	EPI_100X_YFP_1x1_200ms_25sola	EPI_100X_RFP_1x1_200ms_25sola
333	26	13.5452078868217	353	34.1342268599212	1049.83002832861	2019.63456090652	4766274	13502.1926345609	250.869681610789	253.86505307669	0	2547619	7217.05099150142	1670.1963121467	1468.50166579718	0	NaN	NaN	NaN	NaN	NaN	298.035882043928	0.999785674822074	24.5509582528742	14.8861713712548	11.7616241098454	3.67645064368318	0.0235509890322082	0.0111138502185337	1	1.0051041843724	2667.42931955734	0	15661.1331444759	1	1	1	1	2019-05-24T17:37:01.321	NG_ecoli_LTEE_871_DM0	-0	-0	163.175	DIA_100X_EMPTY_1x1_100ms	7c18f9ca-578a-4926-9914-6fcd04a266a7	EPI_100X_YFP_1x1_200ms_25sola	EPI_100X_RFP_1x1_200ms_25sola
334	28	9.78574055601842	274	43.6774518811946	1053.6496350365	499	203147	741.412408759124	250.869681610789	253.86505307669	0	4404730	16075.6569343066	1670.1963121467	1468.50166579718	0	NaN	NaN	NaN	NaN	NaN	307.322474264094	0.912122679556515	29.7334718438065	13.93976515917	10.0218386144283	3.12137791681256	0.0340970468195962	0.017342635596143	0	1.01765138578685	2345.47232994125	0	21338.8248175182	1	1	1	1	2019-05-24T17:37:01.321	NG_ecoli_LTEE_871_DM0	-0	-0	163.175	DIA_100X_EMPTY_1x1_100ms	cb23f1dc-11f7-41ec-a866-b64ff7fc1b1a	EPI_100X_YFP_1x1_200ms_25sola	EPI_100X_RFP_1x1_200ms_25sola
335	31	6.88748572815846	214	-49.424381252021	1056.09813084112	2041.96728971963	276576	1292.41121495327	250.869681610789	253.86505307669	0	7060263	32991.8831775701	1670.1963121467	1468.50166579718	0	NaN	NaN	NaN	NaN	NaN	NaN	NaN	NaN	NaN	NaN	NaN	NaN	NaN	NaN	NaN	NaN	0	20346.6121495327	1	1	1	1	2019-05-24T17:37:01.321	NG_ecoli_LTEE_871_DM0	-0	-0	163.175	DIA_100X_EMPTY_1x1_100ms	52c350f1-2331-4e8c-a88b-84fa9f6d6b69	EPI_100X_YFP_1x1_200ms_25sola	EPI_100X_RFP_1x1_200ms_25sola
336	12	7.16636256167506	87	-49.999732829485	1048.5632183908	912.563218390805	129658	1490.32183908046	250.869681610789	253.86505307669	0	1595529	18339.4137931034	1670.1963121467	1468.50166579718	0	NaN	NaN	NaN	NaN	NaN	135.294783041815	0.999811107512046	14.2232824349423	12.1559594405579	8.72694638436981	3.75699980582364	0.0424645216685161	0.00209312278299561	1	1.00000588368751	850.774238540929	1	20094.4022988506	1	1	1	1	2019-05-24T17:37:01.321	NG_ecoli_LTEE_871_DM0	-0	-0	163.175	DIA_100X_EMPTY_1x1_100ms	97791eb4-932f-4bdf-9735-b43d49864459	EPI_100X_YFP_1x1_200ms_25sola	EPI_100X_RFP_1x1_200ms_25sola
337	39	8.38359377278305	327	35.9917648687198	1055.69724770642	610.235474006116	427747	1308.09480122324	250.869681610789	253.86505307669	0	1079289	3300.57798165138	1670.1963121467	1468.50166579718	0	NaN	NaN	NaN	NaN	NaN	396.260369553617	0.847460762245364	41.483507179852	12.8504485663617	9.35240079907661	2.37825845022449	0.0242365098862144	0.00920032955194331	0	1.01003861649946	2849.78153578215	4	21964.7339449541	1	1	1	1	2019-05-24T17:37:01.321	NG_ecoli_LTEE_871_DM0	-0	-0	163.175	DIA_100X_EMPTY_1x1_100ms	27c86d16-f2b6-4a60-9902-8e7423e5e88f	EPI_100X_YFP_1x1_200ms_25sola	EPI_100X_RFP_1x1_200ms_25sola
338	14	8.18756358857534	116	-49.999277536466	1056.13793103448	587.655172413793	149538	1289.12068965517	250.869681610789	253.86505307669	0	293779	2532.5775862069	1670.1963121467	1468.50166579718	0	NaN	NaN	NaN	NaN	NaN	168.484038679839	0.999574911447193	17.2463904470751	12.868046462612	9.40631844103639	3.42955318783445	0.0148441054829224	0.00803565920679844	0	1.00128362297269	1198.47077982849	2	21277.5344827586	1	1	1	1	2019-05-24T17:37:01.321	NG_ecoli_LTEE_871_DM0	-0	-0	163.175	DIA_100X_EMPTY_1x1_100ms	33047ce8-6499-4525-ad1a-c2706e7350f4	EPI_100X_YFP_1x1_200ms_25sola	EPI_100X_RFP_1x1_200ms_25sola
339	15	10.2705813579848	155	-49.9972531504409	1055.48387096774	1637.1935483871	103694	668.993548387097	250.869681610789	253.86505307669	0	2319686	14965.7161290323	1670.1963121467	1468.50166579718	0	NaN	NaN	NaN	NaN	NaN	185.925604494831	0.999765961560113	17.0934527898404	13.5055062942189	10.1065398285481	3.96002713481481	0.010443895072927	0.00529402297262665	0	1.00059681862078	1371.27532682132	1	21310.6709677419	1	1	1	1	2019-05-24T17:37:01.321	NG_ecoli_LTEE_871_DM0	-0	-0	163.175	DIA_100X_EMPTY_1x1_100ms	a05b6d07-2cf5-47e4-bdc5-3b4a485dae89	EPI_100X_YFP_1x1_200ms_25sola	EPI_100X_RFP_1x1_200ms_25sola
340	26	11.3347797741963	295	41.9236004911735	1062.82711864407	650.284745762712	178754	605.945762711864	250.869681610789	253.86505307669	0	8022466	27194.8	1670.1963121467	1468.50166579718	0	NaN	NaN	NaN	NaN	NaN	273.322915870628	0.973159188371587	25.8713343784932	12.5010638473467	9.99905999913499	3.30433409572819	0.0542200079265137	0.0270712119698421	0	1.03528151864886	2031.54786534172	1	18429.4779661017	1	1	1	1	2019-05-24T17:37:01.321	NG_ecoli_LTEE_871_DM0	-0	-0	163.175	DIA_100X_EMPTY_1x1_100ms	15f62c19-042c-436b-bc81-c73e679ebb04	EPI_100X_YFP_1x1_200ms_25sola	EPI_100X_RFP_1x1_200ms_25sola
341	21	9.65604420598286	204	-49.8381957157602	1063.19607843137	925.294117647059	566450	2776.71568627451	250.869681610789	253.86505307669	0	2424130	11882.9901960784	1670.1963121467	1468.50166579718	0	NaN	NaN	NaN	NaN	NaN	256.753336750749	0.895135566003766	NaN	NaN	NaN	NaN	NaN	NaN	NaN	NaN	NaN	4	22334.8774509804	1	1	1	1	2019-05-24T17:37:01.321	NG_ecoli_LTEE_871_DM0	-0	-0	163.175	DIA_100X_EMPTY_1x1_100ms	fea7950b-768c-4e26-bba1-b76b127b05c1	EPI_100X_YFP_1x1_200ms_25sola	EPI_100X_RFP_1x1_200ms_25sola
342	28	11.0004689760105	311	-45.0386129000657	1060.79742765273	903.813504823151	500931	1610.71061093248	250.869681610789	253.86505307669	0	4181880	13446.5594855305	1670.1963121467	1468.50166579718	0	NaN	NaN	NaN	NaN	NaN	329.562813598312	0.832103966738062	31.9194000670389	13.8009901715423	9.90452981134315	3.15534971715625	0.0587643269003659	0.0356461926341556	1	1.08893355800211	2459.30463589219	3	19798.2090032154	1	1	1	1	2019-05-24T17:37:01.321	NG_ecoli_LTEE_871_DM0	-0	-0	163.175	DIA_100X_EMPTY_1x1_100ms	7e335006-70a8-471a-a362-eb0347bc475d	EPI_100X_YFP_1x1_200ms_25sola	EPI_100X_RFP_1x1_200ms_25sola
343	31	10.859154649591	337	-47.8121545431709	1073.62908011869	452.243323442137	325021	964.454005934718	250.869681610789	253.86505307669	0	1800321	5342.19881305638	1670.1963121467	1468.50166579718	0	NaN	NaN	NaN	NaN	NaN	326.802255683303	0.851370449210982	29.8053044758933	15.5429538656874	10.4109455311306	3.74156162678549	0.0323053880295831	0.012711922398808	3	1.00841065993544	2537.25310524269	1	19750.4272997033	1	1	1	1	2019-05-24T17:37:01.321	NG_ecoli_LTEE_871_DM0	-0	-0	163.175	DIA_100X_EMPTY_1x1_100ms	868b1230-64d4-409f-b30a-160c5942c4c2	EPI_100X_YFP_1x1_200ms_25sola	EPI_100X_RFP_1x1_200ms_25sola
344	32	11.2054296813618	360	-26.7434480118124	1073.72777777778	590.927777777778	450095	1250.26388888889	250.869681610789	253.86505307669	0	1672583	4646.06388888889	1670.1963121467	1468.50166579718	0	NaN	NaN	NaN	NaN	NaN	366.057294931475	0.929262666684083	34.8236719952691	13.9625279640339	10.2311181954579	2.94173289292026	0.0313542271302654	0.0138813197359417	1	1.01711790953662	2862.92946779325	4	20426.3027777778	1	1	1	1	2019-05-24T17:37:01.321	NG_ecoli_LTEE_871_DM0	-0	-0	163.175	DIA_100X_EMPTY_1x1_100ms	7b8e19dd-8798-4639-bb62-74aa3c627712	EPI_100X_YFP_1x1_200ms_25sola	EPI_100X_RFP_1x1_200ms_25sola
345	21	10.4086931780412	222	-1.18586526338461	1070.32432432432	609.923423423423	295778	1332.33333333333	250.869681610789	253.86505307669	0	1362506	6137.41441441441	1670.1963121467	1468.50166579718	0	NaN	NaN	NaN	NaN	NaN	248.219387060798	0.985105925918975	23.7176184170568	12.2008831417065	10.0745380327102	3.01534036138093	0.023412351278357	0.0106644771564147	1	1.00313766561092	1890.65044135481	3	22648.3648648649	1	1	1	1	2019-05-24T17:37:01.321	NG_ecoli_LTEE_871_DM0	-0	-0	163.175	DIA_100X_EMPTY_1x1_100ms	98b8db3c-59d0-4b7c-97cf-9d6bf95e739b	EPI_100X_YFP_1x1_200ms_25sola	EPI_100X_RFP_1x1_200ms_25sola
346	15	9.58792656913093	145	-49.9253644731888	1071.93103448276	464.6	133326	919.489655172414	250.869681610789	253.86505307669	0	473792	3267.53103448276	1670.1963121467	1468.50166579718	0	NaN	NaN	NaN	NaN	NaN	156.736214328382	0.999779369694002	15.5033330572079	13.0308468820106	9.59128011112226	3.68230210313912	0.011243920625355	0.00595553827719361	0	1.00059162578732	1120.12917153846	1	19309.7655172414	1	1	1	1	2019-05-24T17:37:01.321	NG_ecoli_LTEE_871_DM0	-0	-0	163.175	DIA_100X_EMPTY_1x1_100ms	c36bdd38-a017-4fb7-afc8-6bcf154a1ea9	EPI_100X_YFP_1x1_200ms_25sola	EPI_100X_RFP_1x1_200ms_25sola
347	28	14.4215271136838	404	-49.9862380501382	1078.11881188119	635.111386138614	390699	967.076732673267	250.869681610789	253.86505307669	0	9614536	23798.3564356436	1670.1963121467	1468.50166579718	0	NaN	NaN	NaN	NaN	NaN	353.520776785629	0.903658136243825	25.3932436590447	20.6953922365432	13.2238200219946	4.90663312815692	0.0180965405648925	0.0104354369256827	2	1.0045717051032	3487.56187058965	2	18546.0940594059	1	1	1	1	2019-05-24T17:37:01.321	NG_ecoli_LTEE_871_DM0	-0	-0	163.175	DIA_100X_EMPTY_1x1_100ms	d0ea0fd7-7c62-4d18-9bdb-31d263a0f502	EPI_100X_YFP_1x1_200ms_25sola	EPI_100X_RFP_1x1_200ms_25sola
348	10	4.52758353418007	45	-49.999633755347	1072.4	954	182733	4060.73333333333	250.869681610789	253.86505307669	0	974207	21649.0444444444	1670.1963121467	1468.50166579718	0	NaN	NaN	NaN	NaN	NaN	118.451532508498	0.99977714019331	NaN	NaN	NaN	NaN	NaN	NaN	NaN	NaN	NaN	3	24414.6666666667	1	1	1	1	2019-05-24T17:37:01.321	NG_ecoli_LTEE_871_DM0	-0	-0	163.175	DIA_100X_EMPTY_1x1_100ms	db7c2436-7048-49c5-b76d-b5d01a302214	EPI_100X_YFP_1x1_200ms_25sola	EPI_100X_RFP_1x1_200ms_25sola
349	14	7.80877150925295	111	-49.9966202912985	1074.56756756757	910.630630630631	155275	1398.87387387387	250.869681610789	253.86505307669	0	1428193	12866.6036036036	1670.1963121467	1468.50166579718	0	NaN	NaN	NaN	NaN	NaN	170.670475811111	0.999717388984168	17.8907659341572	11.6993053035519	9.06498324661911	3.20050719385636	0.0130430123125068	0.00692117078981687	0	1.00106475633634	1154.65655874432	2	21042.3423423423	1	1	1	1	2019-05-24T17:37:01.321	NG_ecoli_LTEE_871_DM0	-0	-0	163.175	DIA_100X_EMPTY_1x1_100ms	1906b7f9-37d6-4d59-ab36-ee847a0806a1	EPI_100X_YFP_1x1_200ms_25sola	EPI_100X_RFP_1x1_200ms_25sola
350	28	13.1690034490394	369	39.4894392371509	1076.91869918699	1947.0027100271	4471104	12116.8130081301	250.869681610789	253.86505307669	0	1079014	2924.15718157182	1670.1963121467	1468.50166579718	0	NaN	NaN	NaN	NaN	NaN	310.769079298425	0.989474335087448	27.0900245898098	13.3096408728437	11.0050354075895	3.36741680074336	0.0299541684391328	0.0119574739907193	1	1.00670891244213	2576.80864590578	1	15464.6314363144	1	1	1	1	2019-05-24T17:37:01.321	NG_ecoli_LTEE_871_DM0	-0	-0	163.175	DIA_100X_EMPTY_1x1_100ms	4ff5fe12-9207-4b83-a10f-91515d097d4c	EPI_100X_YFP_1x1_200ms_25sola	EPI_100X_RFP_1x1_200ms_25sola
351	16	7.85318906510246	126	-49.9259224364243	1075.70634920635	1078.81746031746	115018	912.84126984127	250.869681610789	253.86505307669	0	1092867	8673.54761904762	1670.1963121467	1468.50166579718	0	NaN	NaN	NaN	NaN	NaN	163.154212455208	0.999751500049155	17.1634779793711	12.4203847809845	8.82517208372004	3.72611504237641	0.0432809410997023	0.00234824481793636	0	1.00002709202221	1049.88454724886	1	20872.0158730159	1	1	1	1	2019-05-24T17:37:01.321	NG_ecoli_LTEE_871_DM0	-0	-0	163.175	DIA_100X_EMPTY_1x1_100ms	83d387f5-ceca-40c5-a829-205a8191574a	EPI_100X_YFP_1x1_200ms_25sola	EPI_100X_RFP_1x1_200ms_25sola
352	19	9.7552026816712	186	-34.2735187537921	1078.16129032258	1667.27956989247	178502	959.688172043011	250.869681610789	253.86505307669	0	2285568	12288	1670.1963121467	1468.50166579718	0	NaN	NaN	NaN	NaN	NaN	192.95252156266	0.999329584265426	19.58947772842	12.6222478195484	9.43627556308977	3.2923821226632	0.00669358205556075	0.00403007928241046	0	1.00040798868049	1369.97918491836	1	20348.1021505376	1	1	1	1	2019-05-24T17:37:01.321	NG_ecoli_LTEE_871_DM0	-0	-0	163.175	DIA_100X_EMPTY_1x1_100ms	d56bf646-aa1b-4fc0-8663-ee207d2a886f	EPI_100X_YFP_1x1_200ms_25sola	EPI_100X_RFP_1x1_200ms_25sola
353	30	8.48719466388946	255	-23.6024804703595	1084.64705882353	950.572549019608	458247	1797.04705882353	250.869681610789	253.86505307669	0	2419584	9488.56470588235	1670.1963121467	1468.50166579718	0	NaN	NaN	NaN	NaN	NaN	314.482374930084	0.850756224122239	NaN	NaN	NaN	NaN	NaN	NaN	NaN	NaN	NaN	3	21904.6705882353	1	1	1	1	2019-05-24T17:37:01.321	NG_ecoli_LTEE_871_DM0	-0	-0	163.175	DIA_100X_EMPTY_1x1_100ms	694397c7-2f63-48bc-bc82-c085314cca5f	EPI_100X_YFP_1x1_200ms_25sola	EPI_100X_RFP_1x1_200ms_25sola
354	29	14.5331396296977	422	43.6908440865003	1088.62085308057	1832.38625592417	8741155	20713.6374407583	250.869681610789	253.86505307669	0	453097	1073.68957345972	1670.1963121467	1468.50166579718	0	NaN	NaN	NaN	NaN	NaN	341.614231574679	0.998818244095674	27.6855210797999	14.3815066294043	11.8026666269673	3.78250828724252	0.0122477964437413	0.00517325552694366	0	1.00143761722028	3029.02504415258	0	15332.7345971564	1	1	1	1	2019-05-24T17:37:01.321	NG_ecoli_LTEE_871_DM0	-0	-0	163.175	DIA_100X_EMPTY_1x1_100ms	d606735f-4ca9-4b21-83a2-ede6e54d8812	EPI_100X_YFP_1x1_200ms_25sola	EPI_100X_RFP_1x1_200ms_25sola
355	9	3.98399555746388	36	-49.9994914149505	1080.16666666667	928.694444444444	61694	1713.72222222222	250.869681610789	253.86505307669	0	325505	9041.80555555555	1670.1963121467	1468.50166579718	0	NaN	NaN	NaN	NaN	NaN	118.886004869225	0.999672236057603	NaN	NaN	NaN	NaN	NaN	NaN	NaN	NaN	NaN	1	22648.9444444444	1	1	1	1	2019-05-24T17:37:01.321	NG_ecoli_LTEE_871_DM0	-0	-0	163.175	DIA_100X_EMPTY_1x1_100ms	e89f6f8a-40ea-4409-9486-3953befa0d90	EPI_100X_YFP_1x1_200ms_25sola	EPI_100X_RFP_1x1_200ms_25sola
356	47	7.77497585728922	366	-49.754504191188	1085.22131147541	1671.81693989071	309508	845.650273224044	250.869681610789	253.86505307669	0	5807244	15866.7868852459	1670.1963121467	1468.50166579718	0	NaN	NaN	NaN	NaN	NaN	NaN	NaN	NaN	NaN	NaN	NaN	NaN	NaN	NaN	NaN	NaN	1	20387.1885245902	1	1	1	1	2019-05-24T17:37:01.321	NG_ecoli_LTEE_871_DM0	-0	-0	163.175	DIA_100X_EMPTY_1x1_100ms	13e0eeb1-41bc-45ca-b0e8-1578f5508312	EPI_100X_YFP_1x1_200ms_25sola	EPI_100X_RFP_1x1_200ms_25sola
357	22	7.22724571589766	159	-49.9468727768547	1085.49685534591	2024.11949685535	185974	1169.64779874214	250.869681610789	253.86505307669	0	1436191	9032.64779874214	1670.1963121467	1468.50166579718	0	NaN	NaN	NaN	NaN	NaN	226.584278066254	0.886129542164097	24.9619992422555	10.7049688923016	8.51015672190556	2.40496920765117	0.0763276892195803	0.0419991998971734	0	1.08127937344735	1419.8562031943	1	20777.1132075472	1	1	1	1	2019-05-24T17:37:01.321	NG_ecoli_LTEE_871_DM0	-0	-0	163.175	DIA_100X_EMPTY_1x1_100ms	41af7d35-fdae-4ecb-9f76-03569817558b	EPI_100X_YFP_1x1_200ms_25sola	EPI_100X_RFP_1x1_200ms_25sola
358	31	12.73317057021	395	46.4411355849061	1094.7670886076	1963.09113924051	447147	1132.01772151899	250.869681610789	253.86505307669	0	10113909	25604.8329113924	1670.1963121467	1468.50166579718	0	NaN	NaN	NaN	NaN	NaN	356.049849651911	0.839141965699249	31.1011598406058	15.1764993750676	11.0000756675828	4.07201135185855	0.0219201111510228	0.00443755797813012	0	1.00129559498932	2955.68271512105	1	20067.8278481013	1	1	1	1	2019-05-24T17:37:01.321	NG_ecoli_LTEE_871_DM0	-0	-0	163.175	DIA_100X_EMPTY_1x1_100ms	611a13a7-769a-4f95-b515-782f03d6a9bd	EPI_100X_YFP_1x1_200ms_25sola	EPI_100X_RFP_1x1_200ms_25sola
359	16	7.47650105719896	120	-49.9637820888489	1087.925	1085.14166666667	228793	1906.60833333333	250.869681610789	253.86505307669	0	1306351	10886.2583333333	1670.1963121467	1468.50166579718	0	NaN	NaN	NaN	NaN	NaN	150.600505853951	0.999835279594507	15.1675990691402	12.6291650901249	9.28708092289578	3.69130592505631	0.00845787318491112	0.00448041549083673	0	1.00030885811191	1027.46060999108	2	19512.8666666667	1	1	1	1	2019-05-24T17:37:01.321	NG_ecoli_LTEE_871_DM0	-0	-0	163.175	DIA_100X_EMPTY_1x1_100ms	c29d5903-e657-4dc0-a417-03ae110a9ab9	EPI_100X_YFP_1x1_200ms_25sola	EPI_100X_RFP_1x1_200ms_25sola
360	18	9.75831526552461	176	-49.2035913235242	1090.45454545455	2008.30113636364	270682	1537.96590909091	250.869681610789	253.86505307669	0	1722691	9788.01704545455	1670.1963121467	1468.50166579718	0	NaN	NaN	NaN	NaN	NaN	159.386085140977	0.999789893457182	14.706006585653	13.8770530725563	10.0101349883423	4.2435180557934	0.000682161641689159	0.000327144092460328	2	1.00000069773472	1157.34943933851	1	18996.9375	1	1	1	1	2019-05-24T17:37:01.321	NG_ecoli_LTEE_871_DM0	-0	-0	163.175	DIA_100X_EMPTY_1x1_100ms	fe100833-32b9-4088-b959-bcc6ff6eaaec	EPI_100X_YFP_1x1_200ms_25sola	EPI_100X_RFP_1x1_200ms_25sola
361	12	7.30287560144119	88	-49.9997235726909	1087.79545454545	590.079545454545	103685	1178.23863636364	250.869681610789	253.86505307669	0	264137	3001.55681818182	1670.1963121467	1468.50166579718	0	NaN	NaN	NaN	NaN	NaN	135.059358736722	0.999662961179185	14.4974815654086	11.7278002819829	8.7431792334342	3.42065169824789	0.0063524847495515	0.00352922971706956	0	1.00017846670681	870.404663828789	1	20219.9545454545	1	1	1	1	2019-05-24T17:37:01.321	NG_ecoli_LTEE_871_DM0	-0	-0	163.175	DIA_100X_EMPTY_1x1_100ms	772402a8-ca67-445f-9068-710ef1893051	EPI_100X_YFP_1x1_200ms_25sola	EPI_100X_RFP_1x1_200ms_25sola
362	38	12.2889385270303	467	48.7309664410596	1103.44753747323	13.96573875803	1557755	3335.66381156317	250.869681610789	253.86505307669	0	607090	1299.97858672377	1670.1963121467	1468.50166579718	0	NaN	NaN	NaN	NaN	NaN	400.928355180295	0.924149852110831	37.3078864801074	12.7695476520995	10.5460154375484	2.49435015350072	0.0034406211374122	0.00126495866995726	3	1.00001968804686	3258.87222966081	1	16216.0085653105	1	1	1	1	2019-05-24T17:37:01.321	NG_ecoli_LTEE_871_DM0	-0	-0	163.175	DIA_100X_EMPTY_1x1_100ms	516b745d-49e2-4f3f-8126-af3111685ca7	EPI_100X_YFP_1x1_200ms_25sola	EPI_100X_RFP_1x1_200ms_25sola
363	42	14.6023571695774	614	48.2523303596496	1106.86156351792	1084.92833876221	6813761	11097.3306188925	250.869681610789	253.86505307669	0	1243610	2025.42345276873	1670.1963121467	1468.50166579718	0	NaN	NaN	NaN	NaN	NaN	500.059096501025	0.942834900555852	41.0758953285871	13.5853871104241	11.8677589288324	2.75130266339718	0.0468120569380826	0.0204003759692029	1	1.01898462997085	4543.74919839112	1	15125.4283387622	1	1	1	1	2019-05-24T17:37:01.321	NG_ecoli_LTEE_871_DM0	-0	-0	163.175	DIA_100X_EMPTY_1x1_100ms	42ed4ad9-ae2f-4aa6-b6cc-e5dfb92a7b31	EPI_100X_YFP_1x1_200ms_25sola	EPI_100X_RFP_1x1_200ms_25sola
364	37	13.078317979044	484	49.5827453007044	1101.23140495868	301.396694214876	3705056	7655.07438016529	250.869681610789	253.86505307669	0	768980	1588.80165289256	1670.1963121467	1468.50166579718	0	NaN	NaN	NaN	NaN	NaN	391.472898896997	0.97010590730691	35.7666357489709	12.5925495651748	10.5899471820725	2.84459392405395	0.00968322265222041	0.00377322262642311	1	1.00030968509057	3150.32646274011	0	15567.8904958678	1	1	1	1	2019-05-24T17:37:01.321	NG_ecoli_LTEE_871_DM0	-0	-0	163.175	DIA_100X_EMPTY_1x1_100ms	b0dd3dd0-0c87-4e3f-a5e9-d0e38150fac0	EPI_100X_YFP_1x1_200ms_25sola	EPI_100X_RFP_1x1_200ms_25sola
365	44	12.7031212125629	559	49.5738097438706	1103.07513416816	1780.84794275492	3881470	6943.59570661896	250.869681610789	253.86505307669	0	757800	1355.63506261181	1670.1963121467	1468.50166579718	0	NaN	NaN	NaN	NaN	NaN	467.033418001555	0.940382099723949	42.2656225155939	12.6072645087314	10.7373889937887	2.62716981176332	0.0120292023724413	0.00560054917152141	1	1.00364270438524	3827.14155032501	0	15684.5867620751	1	1	1	1	2019-05-24T17:37:01.321	NG_ecoli_LTEE_871_DM0	-0	-0	163.175	DIA_100X_EMPTY_1x1_100ms	82593882-1989-4719-829c-65a410fb9a77	EPI_100X_YFP_1x1_200ms_25sola	EPI_100X_RFP_1x1_200ms_25sola
366	9	4.40157683538445	40	-49.9996623854386	1098.45	950.75	49745	1243.625	250.869681610789	253.86505307669	0	264731	6618.275	1670.1963121467	1468.50166579718	0	NaN	NaN	NaN	NaN	NaN	116.224302877205	0.999829561455699	NaN	NaN	NaN	NaN	NaN	NaN	NaN	NaN	NaN	2	21318.95	1	1	1	1	2019-05-24T17:37:01.321	NG_ecoli_LTEE_871_DM0	-0	-0	163.175	DIA_100X_EMPTY_1x1_100ms	cc68a549-3a75-4f82-9035-a78cf64afc7b	EPI_100X_YFP_1x1_200ms_25sola	EPI_100X_RFP_1x1_200ms_25sola
367	13	5.48316111999424	72	-49.9995332145358	1102.56944444444	939.236111111111	99000	1375	250.869681610789	253.86505307669	0	228841	3178.34722222222	1670.1963121467	1468.50166579718	0	NaN	NaN	NaN	NaN	NaN	129.218223256036	0.999679367602146	NaN	NaN	NaN	NaN	NaN	NaN	NaN	NaN	NaN	1	20475.7916666667	1	1	1	1	2019-05-24T17:37:01.321	NG_ecoli_LTEE_871_DM0	-0	-0	163.175	DIA_100X_EMPTY_1x1_100ms	415f4ae5-41ec-436b-bb55-b41a6d0f1807	EPI_100X_YFP_1x1_200ms_25sola	EPI_100X_RFP_1x1_200ms_25sola
368	28	13.403328092461	376	39.4109026449221	1121.75531914894	32.25	3305788	8791.98936170213	250.869681610789	253.86505307669	0	909192	2418.06382978723	1670.1963121467	1468.50166579718	0	NaN	NaN	NaN	NaN	NaN	313.33273401245	0.975832315173337	27.1963014473326	13.7036697117629	11.0705175069719	3.14963428537648	0.0488843798089393	0.0204003156786829	1	1.02036097178856	2617.79463790692	1	15382.2686170213	1	1	1	1	2019-05-24T17:37:01.321	NG_ecoli_LTEE_871_DM0	-0	-0	163.175	DIA_100X_EMPTY_1x1_100ms	e87e6f3b-17cc-42b6-b6e6-73d02897ccae	EPI_100X_YFP_1x1_200ms_25sola	EPI_100X_RFP_1x1_200ms_25sola
369	21	10.9581718340156	230	7.81647856912109	1121.8	1860.2652173913	209701	911.74347826087	250.869681610789	253.86505307669	0	824881	3586.43913043478	1670.1963121467	1468.50166579718	0	NaN	NaN	NaN	NaN	NaN	250.547857480288	0.991479124696019	21.4048558497365	13.8803004081016	11.0508299346757	3.77040494596937	0.0305231063150457	0.015156043294424	0	1.00763731581715	2053.01432500592	0	21173.8913043478	1	1	1	1	2019-05-24T17:37:01.321	NG_ecoli_LTEE_871_DM0	-0	-0	163.175	DIA_100X_EMPTY_1x1_100ms	083d96cc-feb4-4efa-999d-07d72602c2ab	EPI_100X_YFP_1x1_200ms_25sola	EPI_100X_RFP_1x1_200ms_25sola
370	50	11.7755450224912	589	-15.6863946259872	1129.69439728353	726.974533106961	454327	771.353140916808	250.869681610789	253.86505307669	0	9744346	16543.8811544992	1670.1963121467	1468.50166579718	0	NaN	NaN	NaN	NaN	NaN	531.824144640399	0.785469772928301	50.4128423626679	13.4256842346404	10.3576993331986	2.53634429549745	0.0402673886748121	0.0145405975901736	2	1.02547428263816	4247.73745358812	0	18461.7453310696	1	1	1	1	2019-05-24T17:37:01.321	NG_ecoli_LTEE_871_DM0	-0	-0	163.175	DIA_100X_EMPTY_1x1_100ms	8784d6eb-855c-46c7-885f-3388417e0d3b	EPI_100X_YFP_1x1_200ms_25sola	EPI_100X_RFP_1x1_200ms_25sola
371	31	13.5763457359975	422	47.7712284663014	1133.88388625592	1758.10663507109	3635995	8616.1018957346	250.869681610789	253.86505307669	0	1726541	4091.32938388626	1670.1963121467	1468.50166579718	0	NaN	NaN	NaN	NaN	NaN	343.991726907497	0.982267292704679	30.2507425682667	13.4104922553229	11.0042023458468	3.03034801432119	0.0277867397399619	0.0109954187345657	1	1.00514937015931	2877.0211622309	0	16389.6184834123	1	1	1	1	2019-05-24T17:37:01.321	NG_ecoli_LTEE_871_DM0	-0	-0	163.175	DIA_100X_EMPTY_1x1_100ms	f76a0591-d947-49f0-b948-22307b4d2920	EPI_100X_YFP_1x1_200ms_25sola	EPI_100X_RFP_1x1_200ms_25sola
372	47	13.5099628767072	635	49.4558279638071	1131.88661417323	227.938582677165	6625046	10433.1433070866	250.869681610789	253.86505307669	0	547828	862.72125984252	1670.1963121467	1468.50166579718	0	NaN	NaN	NaN	NaN	NaN	506.92403533649	0.912072747846935	45.0986039895848	13.4123721863093	11.0236548513855	2.57200921238272	0.0125475090570852	0.00546846477529843	1	1.00171690518272	4304.31646383163	0	15660.5795275591	1	1	1	1	2019-05-24T17:37:01.321	NG_ecoli_LTEE_871_DM0	-0	-0	163.175	DIA_100X_EMPTY_1x1_100ms	c6d84034-59fe-484f-8454-48a18e093193	EPI_100X_YFP_1x1_200ms_25sola	EPI_100X_RFP_1x1_200ms_25sola
373	32	17.5189702711996	561	-47.4521781964262	1139.79322638146	1983.7486631016	2684533	4785.26381461676	250.869681610789	253.86505307669	0	2881614	5136.56684491979	1670.1963121467	1468.50166579718	0	NaN	NaN	NaN	NaN	NaN	427.528766848237	0.919766412047027	34.232812258276	15.7607101955385	11.9239935561064	4.11735410823847	0.101800596918411	0.0351401025057483	2	1.08446667965769	3822.75024663781	0	16057.0998217469	1	1	1	1	2019-05-24T17:37:01.321	NG_ecoli_LTEE_871_DM0	-0	-0	163.175	DIA_100X_EMPTY_1x1_100ms	0e3cb4bb-b923-48d6-92c3-51010d0e62c2	EPI_100X_YFP_1x1_200ms_25sola	EPI_100X_RFP_1x1_200ms_25sola
374	31	12.0619636854944	374	46.1895494930193	1137.87967914439	1576.7807486631	1201048	3211.35828877005	250.869681610789	253.86505307669	0	405576	1084.42780748663	1670.1963121467	1468.50166579718	0	NaN	NaN	NaN	NaN	NaN	328.727377020063	0.98087103317977	30.291390676128	12.6735615651098	10.4714306917627	3.02316760423889	0.0185507125767038	0.00761233109931672	1	1.00220500295719	2608.68198301949	1	15368.4518716578	1	1	1	1	2019-05-24T17:37:01.321	NG_ecoli_LTEE_871_DM0	-0	-0	163.175	DIA_100X_EMPTY_1x1_100ms	2028ff6a-0408-4c06-b59c-41e934eca798	EPI_100X_YFP_1x1_200ms_25sola	EPI_100X_RFP_1x1_200ms_25sola
375	24	13.589191570747	328	18.9273864110253	1138.41158536585	941.728658536585	2622191	7994.48475609756	250.869681610789	253.86505307669	0	411097	1253.34451219512	1670.1963121467	1468.50166579718	0	NaN	NaN	NaN	NaN	NaN	277.42038645068	0.999379034519571	24.0294425346505	13.7099720856783	10.8919178028968	3.81488358956407	0.00973178454088096	0.00547386665008087	0	1.00121461346013	2238.93913436647	0	15330.6554878049	1	1	1	1	2019-05-24T17:37:01.321	NG_ecoli_LTEE_871_DM0	-0	-0	163.175	DIA_100X_EMPTY_1x1_100ms	d663e10c-347e-4f39-91f6-0de24fba1e06	EPI_100X_YFP_1x1_200ms_25sola	EPI_100X_RFP_1x1_200ms_25sola
376	31	11.3438354466724	353	41.5654656319705	1151.78470254958	1550.47025495751	1128668	3197.3597733711	250.869681610789	253.86505307669	0	352122	997.512747875354	1670.1963121467	1468.50166579718	0	NaN	NaN	NaN	NaN	NaN	319.578328287891	0.982940801829231	30.6678971252483	12.1720787715616	10.021483689019	2.92924644566745	0.0200615714472584	0.0111186934408954	0	1.00744806525956	2419.01146668642	1	15927.0254957507	1	1	1	1	2019-05-24T17:37:01.321	NG_ecoli_LTEE_871_DM0	-0	-0	163.175	DIA_100X_EMPTY_1x1_100ms	f561b3f4-28f0-4623-a7ef-ede6c91d7bb7	EPI_100X_YFP_1x1_200ms_25sola	EPI_100X_RFP_1x1_200ms_25sola
377	43	12.5532091277878	541	-30.9662150212344	1156.63401109057	1727.34195933457	1091005	2016.64510166359	250.869681610789	253.86505307669	0	3328900	6153.23475046211	1670.1963121467	1468.50166579718	0	NaN	NaN	NaN	NaN	NaN	469.549987524814	0.790557002780246	44.8618414665789	17.3371076761888	10.1402368614919	4.12594065684444	0.0502713236433489	0.0201681011361344	3	1.0122598973392	3622.95697820114	1	18742.3401109057	1	1	1	1	2019-05-24T17:37:01.321	NG_ecoli_LTEE_871_DM0	-0	-0	163.175	DIA_100X_EMPTY_1x1_100ms	b3476f6d-69c4-4c1c-9815-c50852601d90	EPI_100X_YFP_1x1_200ms_25sola	EPI_100X_RFP_1x1_200ms_25sola
378	20	10.700817394211	215	-20.988884590165	1155.98604651163	84.0790697674419	200557	932.823255813953	250.869681610789	253.86505307669	0	999538	4649.01395348837	1670.1963121467	1468.50166579718	0	NaN	NaN	NaN	NaN	NaN	202.841636532301	0.999782138799996	19.521091107283	13.0405366788598	9.95047621238303	3.46310434824503	0.0150236431053659	0.00743560282394046	1	1.00150956998922	1518.03470828072	0	19357.3209302326	1	1	1	1	2019-05-24T17:37:01.321	NG_ecoli_LTEE_871_DM0	-0	-0	163.175	DIA_100X_EMPTY_1x1_100ms	7359eb84-cafb-44db-9cb1-8d3c156a5e9e	EPI_100X_YFP_1x1_200ms_25sola	EPI_100X_RFP_1x1_200ms_25sola
379	32	12.5932222756393	413	43.4380009538661	1158.69007263923	480.569007263923	3758196	9099.74818401937	250.869681610789	253.86505307669	0	818565	1981.99757869249	1670.1963121467	1468.50166579718	0	NaN	NaN	NaN	NaN	NaN	357.990254646029	0.974273659385561	33.1576605136358	12.4918289460934	10.5508253875103	2.68428008091418	0.016241395242076	0.00553486538632779	0	1.00204394307491	2898.98944017152	1	16394.0508474576	1	1	1	1	2019-05-24T17:37:01.321	NG_ecoli_LTEE_871_DM0	-0	-0	163.175	DIA_100X_EMPTY_1x1_100ms	61f4a97d-34e4-4bf7-af2a-7383ef857503	EPI_100X_YFP_1x1_200ms_25sola	EPI_100X_RFP_1x1_200ms_25sola
380	27	9.51624846952186	257	-49.673819096033	1167.53307392996	899.949416342412	184744	718.848249027237	250.869681610789	253.86505307669	0	1914042	7447.63424124514	1670.1963121467	1468.50166579718	0	NaN	NaN	NaN	NaN	NaN	277.289298298933	0.842546225195416	29.8280398267774	11.4278943335371	8.68203030909614	2.59193728568964	0.125726601657385	0.0493876195630231	1	1.15084768769725	1765.86374821475	0	20661.9805447471	1	1	1	1	2019-05-24T17:37:01.321	NG_ecoli_LTEE_871_DM0	-0	-0	163.175	DIA_100X_EMPTY_1x1_100ms	94f83f24-b3e8-4bf6-aa96-23c140b82d56	EPI_100X_YFP_1x1_200ms_25sola	EPI_100X_RFP_1x1_200ms_25sola
381	34	13.3907876458165	456	38.0587526676493	1173.52412280702	504.747807017544	3557739	7802.05921052632	250.869681610789	253.86505307669	0	645024	1414.52631578947	1670.1963121467	1468.50166579718	0	NaN	NaN	NaN	NaN	NaN	377.964058849651	0.941698966492982	33.4040794590597	13.6159332223188	10.8194483835487	3.02240598694373	0.0319072696540408	0.0204834963574806	0	1.02614748864985	3071.14009658863	1	15778.2061403509	1	1	1	1	2019-05-24T17:37:01.321	NG_ecoli_LTEE_871_DM0	-0	-0	163.175	DIA_100X_EMPTY_1x1_100ms	7f2fa7e3-6805-45a4-aed5-af207094c224	EPI_100X_YFP_1x1_200ms_25sola	EPI_100X_RFP_1x1_200ms_25sola
382	34	12.6431454968402	430	49.185022048074	1174.39302325581	43.953488372093	342427	796.341860465116	250.869681610789	253.86505307669	0	11885893	27641.611627907	1670.1963121467	1468.50166579718	0	NaN	NaN	NaN	NaN	NaN	367.000169685277	0.935777991750988	33.0248324089154	13.0845970390088	10.7516259633916	2.85441314860456	0.0427966740579872	0.0173044551320871	0	1.02078334922914	2998.32563909409	0	16954.3162790698	1	1	1	1	2019-05-24T17:37:01.321	NG_ecoli_LTEE_871_DM0	-0	-0	163.175	DIA_100X_EMPTY_1x1_100ms	90a11422-6c32-4dfd-a7cf-6b1216511726	EPI_100X_YFP_1x1_200ms_25sola	EPI_100X_RFP_1x1_200ms_25sola
383	30	12.2362115625872	368	48.7583469776196	1175.40489130435	701.796195652174	3029743	8232.9972826087	250.869681610789	253.86505307669	0	807961	2195.54619565217	1670.1963121467	1468.50166579718	0	NaN	NaN	NaN	NaN	NaN	323.712746009408	0.965666424529611	29.4849425375396	13.1337822293931	10.4959944530454	3.08184251756517	0.0214230540097042	0.0080502215345671	1	1.00292985191968	2551.15797455871	1	15660.3559782609	1	1	1	1	2019-05-24T17:37:01.321	NG_ecoli_LTEE_871_DM0	-0	-0	163.175	DIA_100X_EMPTY_1x1_100ms	ca2695d7-3ab1-4c78-aca5-932c4aa00e27	EPI_100X_YFP_1x1_200ms_25sola	EPI_100X_RFP_1x1_200ms_25sola
384	32	11.8472005385241	380	-4.73482120572397	1170.22105263158	1330.67368421053	320873	844.402631578947	250.869681610789	253.86505307669	0	4167390	10966.8157894737	1670.1963121467	1468.50166579718	0	NaN	NaN	NaN	NaN	NaN	NaN	NaN	NaN	NaN	NaN	NaN	NaN	NaN	NaN	NaN	NaN	0	20715.9657894737	1	1	1	1	2019-05-24T17:37:01.321	NG_ecoli_LTEE_871_DM0	-0	-0	163.175	DIA_100X_EMPTY_1x1_100ms	c8cc2769-3e2a-4b80-ba9e-ce63731e539d	EPI_100X_YFP_1x1_200ms_25sola	EPI_100X_RFP_1x1_200ms_25sola
385	22	11.688882135906	258	23.7016364522345	1172.58139534884	1936.95348837209	163562	633.961240310078	250.869681610789	253.86505307669	0	3765759	14595.9651162791	1670.1963121467	1468.50166579718	0	NaN	NaN	NaN	NaN	NaN	266.981283972276	0.939875117227177	24.2020717035866	13.276119854987	10.2012607156855	3.14242849240384	0.0900950869641299	0.0507043118007829	0	1.11457317895714	1978.10854392904	0	21047.3527131783	1	1	1	1	2019-05-24T17:37:01.321	NG_ecoli_LTEE_871_DM0	-0	-0	163.175	DIA_100X_EMPTY_1x1_100ms	7fac7da6-b9ae-4808-8927-ace1e26d7aa3	EPI_100X_YFP_1x1_200ms_25sola	EPI_100X_RFP_1x1_200ms_25sola
386	10	6.12803566944425	62	-49.9998783728037	1170.74193548387	1727.45161290323	97862	1578.41935483871	250.869681610789	253.86505307669	0	292461	4717.11290322581	1670.1963121467	1468.50166579718	0	NaN	NaN	NaN	NaN	NaN	121.985112593257	0.999764103161496	NaN	NaN	NaN	NaN	NaN	NaN	NaN	NaN	NaN	1	20406.1774193548	1	1	1	1	2019-05-24T17:37:01.321	NG_ecoli_LTEE_871_DM0	-0	-0	163.175	DIA_100X_EMPTY_1x1_100ms	a52f63e7-ae96-48bb-93be-a65435dfe508	EPI_100X_YFP_1x1_200ms_25sola	EPI_100X_RFP_1x1_200ms_25sola
387	24	9.37410615280391	225	36.5120076101754	1183.51555555556	1678.94666666667	232299	1032.44	250.869681610789	253.86505307669	0	4381710	19474.2666666667	1670.1963121467	1468.50166579718	0	NaN	NaN	NaN	NaN	NaN	234.487088372191	0.967865699710663	23.3327693418331	12.2794456797956	9.70134685961758	2.90588429357008	0.0359086268539999	0.0174732005569167	1	1.01198141184689	1724.72649196047	1	17532.8711111111	1	1	1	1	2019-05-24T17:37:01.321	NG_ecoli_LTEE_871_DM0	-0	-0	163.175	DIA_100X_EMPTY_1x1_100ms	6c35b5cd-8396-4b5f-8a17-633b8149bce6	EPI_100X_YFP_1x1_200ms_25sola	EPI_100X_RFP_1x1_200ms_25sola
388	42	13.8557862902026	583	43.4345963806734	1199.1320754717	663.387650085763	6005355	10300.7804459691	250.869681610789	253.86505307669	0	3005625	5155.44596912521	1670.1963121467	1468.50166579718	0	NaN	NaN	NaN	NaN	NaN	482.802799316281	0.886779212694061	42.1052349915179	15.1344448695277	11.1818063718871	3.10403626389527	0.0246184018534714	0.0112350680775319	0	1.01106430308507	4134.75624737627	2	16563.2761578045	1	1	1	1	2019-05-24T17:37:01.321	NG_ecoli_LTEE_871_DM0	-0	-0	163.175	DIA_100X_EMPTY_1x1_100ms	70e9b5de-65b9-4219-822c-61bea5350f00	EPI_100X_YFP_1x1_200ms_25sola	EPI_100X_RFP_1x1_200ms_25sola
389	24	11.8513148618517	285	-7.60945272167213	1195.71228070175	695.063157894737	2448425	8590.9649122807	250.869681610789	253.86505307669	0	968982	3399.93684210526	1670.1963121467	1468.50166579718	0	NaN	NaN	NaN	NaN	NaN	255.426096460653	0.995710214660776	22.7781307632659	13.5125514063849	10.6501837628485	3.52593877749928	0.0425179055690175	0.0218723916663203	1	1.01788063032232	2029.18744154575	3	16755.5298245614	1	1	1	1	2019-05-24T17:37:01.321	NG_ecoli_LTEE_871_DM0	-0	-0	163.175	DIA_100X_EMPTY_1x1_100ms	3f393776-6001-4acc-b735-d1a9a946725c	EPI_100X_YFP_1x1_200ms_25sola	EPI_100X_RFP_1x1_200ms_25sola
390	9	5.00835069767307	46	-49.9997565876868	1193.82608695652	645.608695652174	118363	2573.10869565217	250.869681610789	253.86505307669	0	621548	13511.9130434783	1670.1963121467	1468.50166579718	0	NaN	NaN	NaN	NaN	NaN	115.574832979147	0.999781094014807	NaN	NaN	NaN	NaN	NaN	NaN	NaN	NaN	NaN	1	19718.7826086957	1	1	1	1	2019-05-24T17:37:01.321	NG_ecoli_LTEE_871_DM0	-0	-0	163.175	DIA_100X_EMPTY_1x1_100ms	65136cbe-4b6d-4485-9b3f-116a8cd5b23e	EPI_100X_YFP_1x1_200ms_25sola	EPI_100X_RFP_1x1_200ms_25sola
391	25	12.9137066917624	324	23.5849588610637	1201.45987654321	1677.86111111111	277197	855.546296296296	250.869681610789	253.86505307669	0	11543777	35628.9413580247	1670.1963121467	1468.50166579718	0	NaN	NaN	NaN	NaN	NaN	298.825543281962	0.95500651050979	26.7267434335139	13.8557777237635	10.6574132134184	3.13018277656281	0.0589499351037793	0.0245229646896515	1	1.02938334533148	2384.18271711543	1	17235.2314814815	1	1	1	1	2019-05-24T17:37:01.321	NG_ecoli_LTEE_871_DM0	-0	-0	163.175	DIA_100X_EMPTY_1x1_100ms	55281bd8-1442-49b1-9432-c471a2c2a2de	EPI_100X_YFP_1x1_200ms_25sola	EPI_100X_RFP_1x1_200ms_25sola
392	18	10.4600877260967	189	-49.9684857939354	1198.84656084656	2040.90476190476	873996	4624.31746031746	250.869681610789	253.86505307669	0	298025	1576.85185185185	1670.1963121467	1468.50166579718	0	NaN	NaN	NaN	NaN	NaN	NaN	NaN	NaN	NaN	NaN	NaN	NaN	NaN	NaN	NaN	NaN	0	16363.4656084656	1	1	1	1	2019-05-24T17:37:01.321	NG_ecoli_LTEE_871_DM0	-0	-0	163.175	DIA_100X_EMPTY_1x1_100ms	9c7b91ad-99bf-4336-b8d2-1f7b011fb8f9	EPI_100X_YFP_1x1_200ms_25sola	EPI_100X_RFP_1x1_200ms_25sola
393	28	13.1905713701119	370	44.3101204327743	1205.41351351351	1330.57027027027	4984904	13472.7135135135	250.869681610789	253.86505307669	0	834287	2254.82972972973	1670.1963121467	1468.50166579718	0	NaN	NaN	NaN	NaN	NaN	309.485682486361	0.992954556580622	26.7785886557268	13.422363755703	11.2402052744451	3.16901556405309	0.0027030268908048	0.00155432669114252	1	1.00003253670053	2657.21105578999	0	15758.6189189189	1	1	1	1	2019-05-24T17:37:01.321	NG_ecoli_LTEE_871_DM0	-0	-0	163.175	DIA_100X_EMPTY_1x1_100ms	0f02e446-2bce-4264-a78c-53cea24b7eb6	EPI_100X_YFP_1x1_200ms_25sola	EPI_100X_RFP_1x1_200ms_25sola
394	6	4.61088198109194	28	-49.9998341837146	1203.64285714286	704.642857142857	49608	1771.71428571429	250.869681610789	253.86505307669	0	43734	1561.92857142857	1670.1963121467	1468.50166579718	0	NaN	NaN	NaN	NaN	NaN	106.782031129032	0.999709228146099	NaN	NaN	NaN	NaN	NaN	NaN	NaN	NaN	NaN	1	20907	1	1	1	1	2019-05-24T17:37:01.321	NG_ecoli_LTEE_871_DM0	-0	-0	163.175	DIA_100X_EMPTY_1x1_100ms	4a2cf406-585e-4bb6-b8e4-fbfa05fc95c6	EPI_100X_YFP_1x1_200ms_25sola	EPI_100X_RFP_1x1_200ms_25sola
395	38	13.9127891283853	529	48.4618832081084	1214.56143667297	1985.57466918715	4744392	8968.60491493384	250.869681610789	253.86505307669	0	1741043	3291.1965973535	1670.1963121467	1468.50166579718	0	NaN	NaN	NaN	NaN	NaN	435.421170450895	0.951663867699031	36.4279082974503	13.8779612048265	11.548812750011	3.02636147129245	0.0430658114684309	0.0152041909394719	2	1.02014087367066	3815.91590946821	0	16038.4669187146	1	1	1	1	2019-05-24T17:37:01.321	NG_ecoli_LTEE_871_DM0	-0	-0	163.175	DIA_100X_EMPTY_1x1_100ms	484075fe-74db-4982-8876-344fac1cb75a	EPI_100X_YFP_1x1_200ms_25sola	EPI_100X_RFP_1x1_200ms_25sola
396	30	9.26635254222631	278	28.7953624193286	1220.12949640288	1133.14748201439	311862	1121.80575539568	250.869681610789	253.86505307669	0	5406238	19446.8992805755	1670.1963121467	1468.50166579718	0	NaN	NaN	NaN	NaN	NaN	300.238064220496	0.879255603424046	29.4404961600808	12.5800313931363	9.74975297955284	2.87903327595745	0.039155531297527	0.0205991474191803	0	1.02211794328596	2197.9723828857	1	18158.7338129496	1	1	1	1	2019-05-24T17:37:01.321	NG_ecoli_LTEE_871_DM0	-0	-0	163.175	DIA_100X_EMPTY_1x1_100ms	4a6ace65-2981-44bc-95d4-42d79170af4c	EPI_100X_YFP_1x1_200ms_25sola	EPI_100X_RFP_1x1_200ms_25sola
397	24	8.87933784022693	214	-11.5570567354015	1220.0046728972	1144.21028037383	171733	802.490654205607	250.869681610789	253.86505307669	0	3975215	18575.7710280374	1670.1963121467	1468.50166579718	0	NaN	NaN	NaN	NaN	NaN	220.824116979491	0.986643582353986	22.1824418176457	12.6780821901827	9.5199195463438	3.28222728555986	0.0325161657546837	0.0131014524765355	1	1.00374349656393	1578.94058778465	1	17615.5	1	1	1	1	2019-05-24T17:37:01.321	NG_ecoli_LTEE_871_DM0	-0	-0	163.175	DIA_100X_EMPTY_1x1_100ms	76ae889b-d095-4297-a950-2d8c74a3ea10	EPI_100X_YFP_1x1_200ms_25sola	EPI_100X_RFP_1x1_200ms_25sola
398	32	8.90582885595253	285	-19.7217896399791	1219.63157894737	1725.10175438597	235100	824.912280701754	250.869681610789	253.86505307669	0	3757417	13183.9192982456	1670.1963121467	1468.50166579718	0	NaN	NaN	NaN	NaN	NaN	332.799314621997	0.776712668048151	36.3782141065311	12.9655569998574	8.72947348640087	2.57979910466001	0.0915217404983815	0.0334234259201813	1	1.09790039775335	2177.24527418617	1	20498.4	1	1	1	1	2019-05-24T17:37:01.321	NG_ecoli_LTEE_871_DM0	-0	-0	163.175	DIA_100X_EMPTY_1x1_100ms	2a0b13e5-70f3-4154-ab9b-84e32970780f	EPI_100X_YFP_1x1_200ms_25sola	EPI_100X_RFP_1x1_200ms_25sola
399	36	13.1672689140904	474	49.3697848476792	1220.12025316456	875.424050632911	8584150	18110.0210970464	250.869681610789	253.86505307669	0	500465	1055.83333333333	1670.1963121467	1468.50166579718	0	NaN	NaN	NaN	NaN	NaN	385.789455199754	0.976893037103329	34.1184338899409	13.1521227104816	11.020833646499	2.83758545380027	0.00858896880254922	0.00368415693304981	1	1.00108521996451	3254.6767630712	0	15373.8291139241	1	1	1	1	2019-05-24T17:37:01.321	NG_ecoli_LTEE_871_DM0	-0	-0	163.175	DIA_100X_EMPTY_1x1_100ms	d0a3f54a-0896-41fb-a545-f70979e8f089	EPI_100X_YFP_1x1_200ms_25sola	EPI_100X_RFP_1x1_200ms_25sola
400	32	12.9564390661625	415	47.2867246298606	1225.16144578313	585.472289156627	4428105	10670.1325301205	250.869681610789	253.86505307669	0	530625	1278.61445783133	1670.1963121467	1468.50166579718	0	NaN	NaN	NaN	NaN	NaN	342.641050191883	0.976071987265465	31.1552426540031	12.7675941543814	10.7235324435995	2.80921043670938	0.01189215858264	0.0048417157894193	1	1.00065736692848	2813.82289899197	0	15806.0915662651	1	1	1	1	2019-05-24T17:37:01.321	NG_ecoli_LTEE_871_DM0	-0	-0	163.175	DIA_100X_EMPTY_1x1_100ms	c10cff5c-acdd-4c2f-b7a7-68fc2548e5b1	EPI_100X_YFP_1x1_200ms_25sola	EPI_100X_RFP_1x1_200ms_25sola
401	15	9.28958093100609	140	-49.9924737718739	1229.80714285714	1725.02142857143	138219	987.278571428571	250.869681610789	253.86505307669	0	1851056	13221.8285714286	1670.1963121467	1468.50166579718	0	NaN	NaN	NaN	NaN	NaN	153.034124905477	0.999790916988038	NaN	NaN	NaN	NaN	NaN	NaN	NaN	NaN	NaN	1	20677.1785714286	1	1	1	1	2019-05-24T17:37:01.321	NG_ecoli_LTEE_871_DM0	-0	-0	163.175	DIA_100X_EMPTY_1x1_100ms	7ba7d6c7-3f3a-4397-8bf9-dfaeb11f565e	EPI_100X_YFP_1x1_200ms_25sola	EPI_100X_RFP_1x1_200ms_25sola
402	18	11.5634727965377	208	-48.689453827492	1236.67788461538	1706.65384615385	252326	1213.10576923077	250.869681610789	253.86505307669	0	888137	4269.88942307692	1670.1963121467	1468.50166579718	0	NaN	NaN	NaN	NaN	NaN	176.608652972971	0.999816745472116	NaN	NaN	NaN	NaN	NaN	NaN	NaN	NaN	NaN	0	18352.8990384615	1	1	1	1	2019-05-24T17:37:01.321	NG_ecoli_LTEE_871_DM0	-0	-0	163.175	DIA_100X_EMPTY_1x1_100ms	c5b604af-3f81-4e3d-a835-77eae43bce24	EPI_100X_YFP_1x1_200ms_25sola	EPI_100X_RFP_1x1_200ms_25sola
403	17	8.5257714694766	145	-49.5696964426682	1249.92413793103	546.103448275862	127866	881.834482758621	250.869681610789	253.86505307669	0	294400	2030.34482758621	1670.1963121467	1468.50166579718	0	NaN	NaN	NaN	NaN	NaN	164.003259209981	0.999766552837656	16.6763151845591	12.5388087961575	9.36482717688166	3.47054816086919	0.00125553340171559	0.000731468350483536	0	1.0000097321372	1148.65474332702	1	20748.2482758621	1	1	1	1	2019-05-24T17:37:01.321	NG_ecoli_LTEE_871_DM0	-0	-0	163.175	DIA_100X_EMPTY_1x1_100ms	b4d51858-889d-418c-b0f4-ea9614ebab85	EPI_100X_YFP_1x1_200ms_25sola	EPI_100X_RFP_1x1_200ms_25sola
404	43	13.51330695431	582	46.5338617143126	1266.14261168385	1530.78350515464	6930908	11908.7766323024	250.869681610789	253.86505307669	0	739384	1270.41924398625	1670.1963121467	1468.50166579718	0	NaN	NaN	NaN	NaN	NaN	495.545188152807	0.944852147029955	41.4787094130096	14.768958912795	11.7205747714661	2.77700446613527	0.0105600348538649	0.00498003462434619	2	1.00048335972806	4475.20501868723	3	17522.3487972509	1	1	1	1	2019-05-24T17:37:01.321	NG_ecoli_LTEE_871_DM0	-0	-0	163.175	DIA_100X_EMPTY_1x1_100ms	d9afd1ec-8bc5-4b1a-bc6c-627b9242a49f	EPI_100X_YFP_1x1_200ms_25sola	EPI_100X_RFP_1x1_200ms_25sola
405	16	7.66367996235207	123	-49.9431220421202	1258.91056910569	1226.59349593496	121444	987.349593495935	250.869681610789	253.86505307669	0	539254	4384.17886178862	1670.1963121467	1468.50166579718	0	NaN	NaN	NaN	NaN	NaN	153.40999317371	0.999369393022064	16.821461569047	12.5639347812035	8.52468554718101	3.86325568385638	0.113337563993237	0.00512028637557541	1	1.00006336210461	960.086460345988	1	20508.2926829268	1	1	1	1	2019-05-24T17:37:01.321	NG_ecoli_LTEE_871_DM0	-0	-0	163.175	DIA_100X_EMPTY_1x1_100ms	6b5ba525-cc35-4e4b-923e-031a9cdfa81c	EPI_100X_YFP_1x1_200ms_25sola	EPI_100X_RFP_1x1_200ms_25sola
406	21	11.5535418169061	247	-49.7468713495166	1268.87449392713	1239.96761133603	290572	1176.4048582996	250.869681610789	253.86505307669	0	2091213	8466.44939271255	1670.1963121467	1468.50166579718	0	NaN	NaN	NaN	NaN	NaN	198.70450412075	0.999580740181812	16.6590520657241	15.6083039356674	11.1450808969405	4.50328828342745	0.0140273863868165	0.00661089667183923	0	1.00084431153778	1625.199264946	1	19236.5910931174	1	1	1	1	2019-05-24T17:37:01.321	NG_ecoli_LTEE_871_DM0	-0	-0	163.175	DIA_100X_EMPTY_1x1_100ms	1e8cece5-6961-4c02-8c0a-8b848b99567d	EPI_100X_YFP_1x1_200ms_25sola	EPI_100X_RFP_1x1_200ms_25sola
407	14	7.21346496601508	101	-49.9995294850892	1265.69306930693	542.287128712871	109369	1082.86138613861	250.869681610789	253.86505307669	0	129212	1279.32673267327	1670.1963121467	1468.50166579718	0	NaN	NaN	NaN	NaN	NaN	130.941554198031	0.999753732743788	13.3507825931407	12.4640073626077	9.07180601561953	3.75920780868253	0.00436779442511253	0.00251854920721581	0	1.00007543177216	862.946984069947	1	19731.6831683168	1	1	1	1	2019-05-24T17:37:01.321	NG_ecoli_LTEE_871_DM0	-0	-0	163.175	DIA_100X_EMPTY_1x1_100ms	045dfced-390c-4913-8943-928f00c26ce0	EPI_100X_YFP_1x1_200ms_25sola	EPI_100X_RFP_1x1_200ms_25sola
408	34	14.9116839510501	507	-14.4938870305558	1282.51084812623	54.9763313609467	4575233	9024.12820512821	250.869681610789	253.86505307669	0	1015801	2003.55226824458	1670.1963121467	1468.50166579718	0	NaN	NaN	NaN	NaN	NaN	392.819760173241	0.955053258518175	32.9092724849147	15.0508127278966	11.4145615569736	3.44541567704414	0.0319458149834252	0.0133809974819598	2	1.00701621329354	3367.64754246864	1	15357.134122288	1	1	1	1	2019-05-24T17:37:01.321	NG_ecoli_LTEE_871_DM0	-0	-0	163.175	DIA_100X_EMPTY_1x1_100ms	b518d8da-2fab-4a86-a545-4924098beaea	EPI_100X_YFP_1x1_200ms_25sola	EPI_100X_RFP_1x1_200ms_25sola
409	12	4.39372105388726	53	-49.9992968377726	1273.1320754717	1496.60377358491	108776	2052.37735849057	250.869681610789	253.86505307669	0	104032	1962.8679245283	1670.1963121467	1468.50166579718	0	NaN	NaN	NaN	NaN	NaN	127.567593221434	0.9996359493503	NaN	NaN	NaN	NaN	NaN	NaN	NaN	NaN	NaN	1	20931.2264150943	1	1	1	1	2019-05-24T17:37:01.321	NG_ecoli_LTEE_871_DM0	-0	-0	163.175	DIA_100X_EMPTY_1x1_100ms	669be1e9-3394-49ca-b016-48e6b035c7de	EPI_100X_YFP_1x1_200ms_25sola	EPI_100X_RFP_1x1_200ms_25sola
410	25	10.8614466625761	272	-47.805149751265	1282.66911764706	33.8419117647059	498007	1830.90808823529	250.869681610789	253.86505307669	0	1129384	4152.14705882353	1670.1963121467	1468.50166579718	0	NaN	NaN	NaN	NaN	NaN	284.359549438851	0.923341960140956	27.3098520422383	13.2954408041959	9.78504266414804	3.42182357127758	0.0699128754471035	0.0243548658101325	2	1.03152574838842	2053.68899452671	1	20054.6029411765	1	1	1	1	2019-05-24T17:37:01.321	NG_ecoli_LTEE_871_DM0	-0	-0	163.175	DIA_100X_EMPTY_1x1_100ms	2c508b98-bd29-4ba5-a7a5-7cc58ac29e60	EPI_100X_YFP_1x1_200ms_25sola	EPI_100X_RFP_1x1_200ms_25sola
411	38	13.1132326688304	499	4.27735119825421	1281.43687374749	1515.20641282565	1782968	3573.08216432866	250.869681610789	253.86505307669	0	1019961	2044.01002004008	1670.1963121467	1468.50166579718	0	NaN	NaN	NaN	NaN	NaN	487.943527436093	0.835276242656482	41.7450841050712	14.2309999579489	11.1763372634324	3.02206100612644	0.123243292649414	0.0398102642465251	2	1.18873973953254	4095.38013505084	5	20574.3466933868	1	1	1	1	2019-05-24T17:37:01.321	NG_ecoli_LTEE_871_DM0	-0	-0	163.175	DIA_100X_EMPTY_1x1_100ms	5310ea29-1810-4ed5-942c-88a3778cd624	EPI_100X_YFP_1x1_200ms_25sola	EPI_100X_RFP_1x1_200ms_25sola
412	30	13.4722558048016	405	46.580455744498	1286.82716049383	1953.84938271605	5450213	13457.3160493827	250.869681610789	253.86505307669	0	624683	1542.42716049383	1670.1963121467	1468.50166579718	0	NaN	NaN	NaN	NaN	NaN	339.71051494306	0.989138904482779	29.2773828827446	13.7291204188713	11.3145088809232	3.14067116469018	0.0040020589631413	0.00188097073234715	1	1.00007060323981	2943.7000079907	0	15622.7827160494	1	1	1	1	2019-05-24T17:37:01.321	NG_ecoli_LTEE_871_DM0	-0	-0	163.175	DIA_100X_EMPTY_1x1_100ms	066617bd-89ca-4f54-99e7-3b57ca7bc438	EPI_100X_YFP_1x1_200ms_25sola	EPI_100X_RFP_1x1_200ms_25sola
413	39	13.7078490923232	536	37.9698980271343	1301.56156716418	1521.87126865672	1492360	2784.25373134328	250.869681610789	253.86505307669	0	1316883	2456.87126865672	1670.1963121467	1468.50166579718	0	NaN	NaN	NaN	NaN	NaN	NaN	NaN	NaN	NaN	NaN	NaN	NaN	NaN	NaN	NaN	NaN	8	21933.4402985075	1	1	1	1	2019-05-24T17:37:01.321	NG_ecoli_LTEE_871_DM0	-0	-0	163.175	DIA_100X_EMPTY_1x1_100ms	9c81e1bd-3b0d-4a3e-8690-7d7b25358e78	EPI_100X_YFP_1x1_200ms_25sola	EPI_100X_RFP_1x1_200ms_25sola
414	22	10.4411631894565	231	-16.6392447933399	1292.34199134199	1546.7619047619	523792	2267.49783549784	250.869681610789	253.86505307669	0	420353	1819.70995670996	1670.1963121467	1468.50166579718	0	NaN	NaN	NaN	NaN	NaN	233.531912971431	0.995048560964497	22.6096185834913	14.079812477426	9.834926155808	3.77705459561136	0.0484424395552936	0.0227021797978146	1	1.01993421487603	1717.61302281243	4	20582.3246753247	1	1	1	1	2019-05-24T17:37:01.321	NG_ecoli_LTEE_871_DM0	-0	-0	163.175	DIA_100X_EMPTY_1x1_100ms	b7ebcc04-3ba4-40d2-8b8d-ef544709038c	EPI_100X_YFP_1x1_200ms_25sola	EPI_100X_RFP_1x1_200ms_25sola
415	36	11.1919899228789	404	46.4132930284315	1303.39356435644	211.75	539996	1336.62376237624	250.869681610789	253.86505307669	0	2835380	7018.26732673267	1670.1963121467	1468.50166579718	0	NaN	NaN	NaN	NaN	NaN	349.033241156461	0.887820795442981	33.4908896074563	13.0453680339617	10.1712632994873	2.75474155399635	0.0221784424425827	0.0118585657231652	1	1.00268962311384	2721.2369466829	0	18455.5	1	1	1	1	2019-05-24T17:37:01.321	NG_ecoli_LTEE_871_DM0	-0	-0	163.175	DIA_100X_EMPTY_1x1_100ms	1fda0169-e1a6-4a76-885e-827bb512e18d	EPI_100X_YFP_1x1_200ms_25sola	EPI_100X_RFP_1x1_200ms_25sola
416	48	13.8119177472596	663	49.3585831100899	1300.53393665158	1896.21417797888	785048	1184.08446455505	250.869681610789	253.86505307669	0	17312962	26113.0648567119	1670.1963121467	1468.50166579718	0	NaN	NaN	NaN	NaN	NaN	581.809429461298	0.876091727444078	49.0403274358791	14.0333426788952	11.6016199276982	2.71180964916511	0.0298638505273362	0.0120204779681555	2	1.00511239818098	5184.18522670124	0	18478.6681749623	1	1	1	1	2019-05-24T17:37:01.321	NG_ecoli_LTEE_871_DM0	-0	-0	163.175	DIA_100X_EMPTY_1x1_100ms	9306cb9b-87ac-4a45-8b53-7b81e2189398	EPI_100X_YFP_1x1_200ms_25sola	EPI_100X_RFP_1x1_200ms_25sola
417	26	12.5742501653624	327	36.673717130078	1295.45259938838	500.834862385321	288906	883.504587155963	250.869681610789	253.86505307669	0	1759854	5381.81651376147	1670.1963121467	1468.50166579718	0	NaN	NaN	NaN	NaN	NaN	294.094152491402	0.967641014015515	26.08733719016	13.1867843968704	10.890271004471	3.13290160810728	0.00371897380575699	0.00136719115890992	1	1.00008955250148	2429.94815501608	0	18319.2660550459	1	1	1	1	2019-05-24T17:37:01.321	NG_ecoli_LTEE_871_DM0	-0	-0	163.175	DIA_100X_EMPTY_1x1_100ms	fd09bea8-7f99-4b7d-a6c1-44e6f857dab5	EPI_100X_YFP_1x1_200ms_25sola	EPI_100X_RFP_1x1_200ms_25sola
418	24	5.77059478642952	139	-49.9879666820571	1295.21582733813	335.043165467626	183682	1321.45323741007	250.869681610789	253.86505307669	0	161379	1161	1670.1963121467	1468.50166579718	0	NaN	NaN	NaN	NaN	NaN	196.072846589916	0.99907283643281	22.9744157908109	10.7621869116751	8.32190447409977	2.68529021393246	0.00397305425009496	0.0016586930000145	1	1.00010759791451	1249.62530350081	1	21320.9208633094	1	1	1	1	2019-05-24T17:37:01.321	NG_ecoli_LTEE_871_DM0	-0	-0	163.175	DIA_100X_EMPTY_1x1_100ms	4aad8454-6966-454e-a40d-a30486ebb4e2	EPI_100X_YFP_1x1_200ms_25sola	EPI_100X_RFP_1x1_200ms_25sola
419	33	13.6886608506011	452	49.0521356250337	1298.42920353982	134.922566371681	6304161	13947.2588495575	250.869681610789	253.86505307669	0	528580	1169.42477876106	1670.1963121467	1468.50166579718	0	NaN	NaN	NaN	NaN	NaN	358.823915463996	0.98406484159657	30.9950955066787	13.361491871574	11.2362874886915	3.09214192961128	0.00266022105042514	0.00132173928222871	1	1.00004200344392	3073.46693393092	0	15028.5331858407	1	1	1	1	2019-05-24T17:37:01.321	NG_ecoli_LTEE_871_DM0	-0	-0	163.175	DIA_100X_EMPTY_1x1_100ms	760436c6-2623-4589-ba30-d2a5d57cf941	EPI_100X_YFP_1x1_200ms_25sola	EPI_100X_RFP_1x1_200ms_25sola
420	15	7.08755083252272	107	-49.9923905582194	1298.38317757009	1506.18691588785	312961	2924.8691588785	250.869681610789	253.86505307669	0	268394	2508.35514018692	1670.1963121467	1468.50166579718	0	NaN	NaN	NaN	NaN	NaN	157.860595870383	0.999805992677028	16.711759953624	11.9569762454229	9.03589420867599	3.26984689838333	0.00146160795350431	0.000907908148429555	1	1.00000375051097	1071.65339814069	4	21051.5046728972	1	1	1	1	2019-05-24T17:37:01.321	NG_ecoli_LTEE_871_DM0	-0	-0	163.175	DIA_100X_EMPTY_1x1_100ms	f3d37bbd-ba38-4f4d-9841-cbafe052d7f7	EPI_100X_YFP_1x1_200ms_25sola	EPI_100X_RFP_1x1_200ms_25sola
421	16	7.86082795050402	127	-49.9871222325373	1301.64566929134	1536.14960629921	306685	2414.84251968504	250.869681610789	253.86505307669	0	279615	2201.69291338583	1670.1963121467	1468.50166579718	0	NaN	NaN	NaN	NaN	NaN	163.001736861488	0.99980191609005	16.4011300663651	12.7155609780168	9.3816250323417	3.61191658485509	0.00930444759720292	0.00478365886606033	0	1.00043820154277	1133.75651572576	2	22070.3307086614	1	1	1	1	2019-05-24T17:37:01.321	NG_ecoli_LTEE_871_DM0	-0	-0	163.175	DIA_100X_EMPTY_1x1_100ms	a68cee83-8a7b-43e6-8654-b19393458cae	EPI_100X_YFP_1x1_200ms_25sola	EPI_100X_RFP_1x1_200ms_25sola
422	7	3.10205484091922	23	-49.9984368916625	1298.60869565217	1495.13043478261	61545	2675.86956521739	250.869681610789	253.86505307669	0	97869	4255.17391304348	1670.1963121467	1468.50166579718	0	NaN	NaN	NaN	NaN	NaN	109.355578262795	0.999701100617504	NaN	NaN	NaN	NaN	NaN	NaN	NaN	NaN	NaN	2	21390.9565217391	1	1	1	1	2019-05-24T17:37:01.321	NG_ecoli_LTEE_871_DM0	-0	-0	163.175	DIA_100X_EMPTY_1x1_100ms	08a90f25-cfdb-4bfb-a70d-964303ea35e5	EPI_100X_YFP_1x1_200ms_25sola	EPI_100X_RFP_1x1_200ms_25sola
423	24	9.11322295666785	220	10.0813891597053	1309.45909090909	8.01363636363636	334997	1522.71363636364	250.869681610789	253.86505307669	0	465387	2115.39545454545	1670.1963121467	1468.50166579718	0	NaN	NaN	NaN	NaN	NaN	NaN	NaN	NaN	NaN	NaN	NaN	NaN	NaN	NaN	NaN	NaN	0	20141.1363636364	1	1	1	1	2019-05-24T17:37:01.321	NG_ecoli_LTEE_871_DM0	-0	-0	163.175	DIA_100X_EMPTY_1x1_100ms	ed47ae40-ba10-455d-b301-670d6e6a7092	EPI_100X_YFP_1x1_200ms_25sola	EPI_100X_RFP_1x1_200ms_25sola
424	39	13.6548621083011	532	-47.1745858866358	1319.07894736842	1489.90789473684	1371631	2578.2537593985	250.869681610789	253.86505307669	0	2461133	4626.18984962406	1670.1963121467	1468.50166579718	0	NaN	NaN	NaN	NaN	NaN	527.12365450609	0.789595088393336	44.9355296252598	14.0340994971398	11.1012730141059	2.70994835378224	0.119204358017625	0.0488730237418564	3	1.26664546488814	4349.35956862793	7	21052.469924812	1	1	1	1	2019-05-24T17:37:01.321	NG_ecoli_LTEE_871_DM0	-0	-0	163.175	DIA_100X_EMPTY_1x1_100ms	cba5bac3-8185-49dd-974b-db591e5d0325	EPI_100X_YFP_1x1_200ms_25sola	EPI_100X_RFP_1x1_200ms_25sola
425	42	15.9312966536603	669	31.7769479517204	1323.68759342302	332.269058295964	10080067	15067.3647234679	250.869681610789	253.86505307669	0	1187783	1775.46038863976	1670.1963121467	1468.50166579718	0	NaN	NaN	NaN	NaN	NaN	521.306209029253	0.936057812204327	40.4507049413602	14.7145197240355	12.4138176317136	3.34071247671256	0.044476504440229	0.0270980386303202	0	1.07446703760486	4895.83415602042	2	15682.553064275	1	1	1	1	2019-05-24T17:37:01.321	NG_ecoli_LTEE_871_DM0	-0	-0	163.175	DIA_100X_EMPTY_1x1_100ms	b752f75d-ae37-48e3-882a-a69f4b7f1437	EPI_100X_YFP_1x1_200ms_25sola	EPI_100X_RFP_1x1_200ms_25sola
426	26	13.2852201451456	346	35.2066292937834	1324.05780346821	1985.76300578035	273600	790.751445086705	250.869681610789	253.86505307669	0	7341834	21219.1734104046	1670.1963121467	1468.50166579718	0	NaN	NaN	NaN	NaN	NaN	303.591344232113	0.921567211063922	25.8924930852068	14.7315869554076	11.3040456436722	3.37847900125745	0.00378489169646209	0.00156268022381009	3	1.0000787558783	2598.55285693705	0	20100.8121387283	1	1	1	1	2019-05-24T17:37:01.321	NG_ecoli_LTEE_871_DM0	-0	-0	163.175	DIA_100X_EMPTY_1x1_100ms	80e49dac-c2e5-4062-843d-36645aed98b3	EPI_100X_YFP_1x1_200ms_25sola	EPI_100X_RFP_1x1_200ms_25sola
427	39	16.382525256474	640	-49.9999961475479	1334.5625	1516.678125	1850434	2891.303125	250.869681610789	253.86505307669	0	2501899	3909.2171875	1670.1963121467	1468.50166579718	0	NaN	NaN	NaN	NaN	NaN	564.541115318289	0.762072145325874	48.234921351522	14.7808887751718	11.5729439812289	2.93990044915591	0.283704310439134	0.0688802684650406	3	1.44614953726589	5073.86792261052	7	22933.0359375	1	1	1	1	2019-05-24T17:37:01.321	NG_ecoli_LTEE_871_DM0	-0	-0	163.175	DIA_100X_EMPTY_1x1_100ms	54f361de-a3f6-408c-b177-972f82c83dee	EPI_100X_YFP_1x1_200ms_25sola	EPI_100X_RFP_1x1_200ms_25sola
428	13	6.64242882946509	88	-49.9993754180405	1319.81818181818	1504.63636363636	231072	2625.81818181818	250.869681610789	253.86505307669	0	282700	3212.5	1670.1963121467	1468.50166579718	0	NaN	NaN	NaN	NaN	NaN	142.436975672539	0.999879391945813	14.4507141581358	12.46281150732	8.22190607684487	4.24344497686215	0.00226833656195386	0.00114116393097182	0	1.00001857970094	767.227594559975	4	23626.6590909091	1	1	1	1	2019-05-24T17:37:01.321	NG_ecoli_LTEE_871_DM0	-0	-0	163.175	DIA_100X_EMPTY_1x1_100ms	79017b7c-0514-428b-8444-27b422d2d8bf	EPI_100X_YFP_1x1_200ms_25sola	EPI_100X_RFP_1x1_200ms_25sola
429	18	9.22642736701163	167	-49.5629592425855	1326.06586826347	1553.62275449102	389238	2330.76646706587	250.869681610789	253.86505307669	0	530592	3177.19760479042	1670.1963121467	1468.50166579718	0	NaN	NaN	NaN	NaN	NaN	181.951417568768	0.998778809795046	19.1182034413337	11.771413488765	8.98939367427169	3.21159296224585	0.0238841643845827	0.0129982088096332	0	1.0042943099637	1213.38259226047	3	19785.2155688623	1	1	1	1	2019-05-24T17:37:01.321	NG_ecoli_LTEE_871_DM0	-0	-0	163.175	DIA_100X_EMPTY_1x1_100ms	0f2b5672-3846-4c3a-bd97-80d556a22a7b	EPI_100X_YFP_1x1_200ms_25sola	EPI_100X_RFP_1x1_200ms_25sola
430	40	12.441689309801	498	49.3857324947529	1336.13253012048	940.967871485944	1959692	3935.12449799197	250.869681610789	253.86505307669	0	625336	1255.69477911647	1670.1963121467	1468.50166579718	0	NaN	NaN	NaN	NaN	NaN	434.060608605555	0.947648309809956	39.013407057629	13.0789259253168	10.7420440397195	2.79568594402757	0.0141869104043328	0.00575078419539614	0	1.00256423276344	3535.71798420898	1	16075.8514056225	1	1	1	1	2019-05-24T17:37:01.321	NG_ecoli_LTEE_871_DM0	-0	-0	163.175	DIA_100X_EMPTY_1x1_100ms	713662a2-7a6b-4db4-9ecc-8f9b2bd6723f	EPI_100X_YFP_1x1_200ms_25sola	EPI_100X_RFP_1x1_200ms_25sola
431	13	6.67694708121341	87	-49.9996936907867	1325.08045977011	1563.59770114943	135822	1561.1724137931	250.869681610789	253.86505307669	0	290148	3335.03448275862	1670.1963121467	1468.50166579718	0	NaN	NaN	NaN	NaN	NaN	133.392334041051	0.999836663376178	NaN	NaN	NaN	NaN	NaN	NaN	NaN	NaN	NaN	1	20372.7356321839	1	1	1	1	2019-05-24T17:37:01.321	NG_ecoli_LTEE_871_DM0	-0	-0	163.175	DIA_100X_EMPTY_1x1_100ms	e5114e81-27dd-47df-846c-0d863337eb9e	EPI_100X_YFP_1x1_200ms_25sola	EPI_100X_RFP_1x1_200ms_25sola
432	20	11.6597285740764	234	-49.9029762659616	1331.74786324786	1540.89743589744	661791	2828.16666666667	250.869681610789	253.86505307669	0	835909	3572.26068376068	1670.1963121467	1468.50166579718	0	NaN	NaN	NaN	NaN	NaN	233.499429149826	0.999772620657137	18.3890288823515	17.0579674345336	12.1328343047956	4.90281270441153	0.00602191156498498	0.00309104249417471	2	1.00022460373054	2126.04870514155	2	20313.0641025641	1	1	1	1	2019-05-24T17:37:01.321	NG_ecoli_LTEE_871_DM0	-0	-0	163.175	DIA_100X_EMPTY_1x1_100ms	5a2d9d72-da64-4d9b-9729-d5c42a551b06	EPI_100X_YFP_1x1_200ms_25sola	EPI_100X_RFP_1x1_200ms_25sola
433	34	12.3193771032341	420	44.7782753778654	1340.26666666667	959.290476190476	4208396	10019.9904761905	250.869681610789	253.86505307669	0	965930	2299.83333333333	1670.1963121467	1468.50166579718	0	NaN	NaN	NaN	NaN	NaN	372.47180368133	0.940411557416359	34.2149662061844	13.0678779138418	10.5042065192143	2.903879799311	0.0153748984335264	0.00674202837538001	0	1.00340537865671	2965.05326859938	1	16087.7595238095	1	1	1	1	2019-05-24T17:37:01.321	NG_ecoli_LTEE_871_DM0	-0	-0	163.175	DIA_100X_EMPTY_1x1_100ms	816d0ea8-0a17-48ac-a92b-a09f99efcf9f	EPI_100X_YFP_1x1_200ms_25sola	EPI_100X_RFP_1x1_200ms_25sola
434	22	10.8062131220686	238	-47.3797106456446	1334.90336134454	1497.97058823529	674174	2832.66386554622	250.869681610789	253.86505307669	0	1160880	4877.64705882353	1670.1963121467	1468.50166579718	0	NaN	NaN	NaN	NaN	NaN	246.70452607875	0.991214993750191	23.3784898874996	14.3203121987402	10.0843184442977	3.78388037668841	0.0360663429663641	0.0160982677849615	2	1.01097299914763	1867.23697692268	4	22622.987394958	1	1	1	1	2019-05-24T17:37:01.321	NG_ecoli_LTEE_871_DM0	-0	-0	163.175	DIA_100X_EMPTY_1x1_100ms	a5b59e05-0e70-48ec-91b6-33e060a735a9	EPI_100X_YFP_1x1_200ms_25sola	EPI_100X_RFP_1x1_200ms_25sola
435	15	4.72219773772959	71	-49.9992033860807	1335.30985915493	13.1549295774648	197644	2783.71830985915	250.869681610789	253.86505307669	0	521186	7340.64788732394	1670.1963121467	1468.50166579718	0	NaN	NaN	NaN	NaN	NaN	168.573495427637	0.973084323725676	NaN	NaN	NaN	NaN	NaN	NaN	NaN	NaN	NaN	1	21052.0845070423	1	1	1	1	2019-05-24T17:37:01.321	NG_ecoli_LTEE_871_DM0	-0	-0	163.175	DIA_100X_EMPTY_1x1_100ms	3b0167e3-a490-47c7-b0a2-c4d0327320ab	EPI_100X_YFP_1x1_200ms_25sola	EPI_100X_RFP_1x1_200ms_25sola
436	39	12.868220860839	502	49.3621409622041	1342.92231075697	35.0856573705179	9410697	18746.4083665339	250.869681610789	253.86505307669	0	1970324	3924.94820717131	1670.1963121467	1468.50166579718	0	NaN	NaN	NaN	NaN	NaN	405.103341991891	0.981904702057958	36.5264503933404	13.2930272409574	10.6660705132366	3.1986920876972	0.0176699774976868	0.00551674342175646	1	1.00066749569041	3263.67009635375	1	16270.4302788845	1	1	1	1	2019-05-24T17:37:01.321	NG_ecoli_LTEE_871_DM0	-0	-0	163.175	DIA_100X_EMPTY_1x1_100ms	59d32df3-de73-4888-99d2-ed94ae54a54f	EPI_100X_YFP_1x1_200ms_25sola	EPI_100X_RFP_1x1_200ms_25sola
437	29	12.0178884994032	349	33.1722621515596	1341.20630372493	864.684813753582	272085	779.613180515759	250.869681610789	253.86505307669	0	5153207	14765.6361031519	1670.1963121467	1468.50166579718	0	NaN	NaN	NaN	NaN	NaN	320.28482823911	0.889093495042913	28.8295033515829	13.0139023369997	10.5057750398009	2.73689585550013	0.121675004601932	0.0452588509235339	1	1.12304368204282	2499.09770810982	1	19250.5501432665	1	1	1	1	2019-05-24T17:37:01.321	NG_ecoli_LTEE_871_DM0	-0	-0	163.175	DIA_100X_EMPTY_1x1_100ms	cdc2f280-8825-4ba9-8005-fbb526245084	EPI_100X_YFP_1x1_200ms_25sola	EPI_100X_RFP_1x1_200ms_25sola
438	21	11.3537517389625	239	-33.5844513438836	1339.80334728033	842.966527196653	150554	629.933054393305	250.869681610789	253.86505307669	0	5771683	24149.3012552301	1670.1963121467	1468.50166579718	0	NaN	NaN	NaN	NaN	NaN	234.12901898037	0.999002978811397	22.1636743005098	12.6466372444489	10.0825258437614	3.32808992794984	0.0225528856534149	0.0110761378392503	1	1.00422325908415	1769.58051911866	1	19493.8117154812	1	1	1	1	2019-05-24T17:37:01.321	NG_ecoli_LTEE_871_DM0	-0	-0	163.175	DIA_100X_EMPTY_1x1_100ms	528ef9df-f4c4-4079-a671-cc878596fa37	EPI_100X_YFP_1x1_200ms_25sola	EPI_100X_RFP_1x1_200ms_25sola
439	25	7.05477539992236	177	-17.9538026874044	1346.12994350282	335.983050847458	541781	3060.90960451977	250.869681610789	253.86505307669	0	387428	2188.85875706215	1670.1963121467	1468.50166579718	0	NaN	NaN	NaN	NaN	NaN	244.099907510364	0.874463484067786	28.1989753319349	11.2087957789924	8.37048432687468	2.40312077291678	0.0399284505261285	0.0199707521495007	1	1.02246942421517	1551.75939722242	2	19045.8644067797	1	1	1	1	2019-05-24T17:37:01.321	NG_ecoli_LTEE_871_DM0	-0	-0	163.175	DIA_100X_EMPTY_1x1_100ms	c1799de0-88f9-42a4-b3e5-684569eeccc6	EPI_100X_YFP_1x1_200ms_25sola	EPI_100X_RFP_1x1_200ms_25sola
440	8	4.07884317910379	33	-49.9995907039159	1337.90909090909	1559.54545454545	73110	2215.45454545455	250.869681610789	253.86505307669	0	110485	3348.0303030303	1670.1963121467	1468.50166579718	0	NaN	NaN	NaN	NaN	NaN	110.516126596307	0.999762558489659	NaN	NaN	NaN	NaN	NaN	NaN	NaN	NaN	NaN	1	20469.7575757576	1	1	1	1	2019-05-24T17:37:01.321	NG_ecoli_LTEE_871_DM0	-0	-0	163.175	DIA_100X_EMPTY_1x1_100ms	d8c7d6a7-7a3b-4754-9e85-554fa88128b7	EPI_100X_YFP_1x1_200ms_25sola	EPI_100X_RFP_1x1_200ms_25sola
441	10	5.40189896502028	55	-49.9998135378065	1338.21818181818	1659.09090909091	48831	887.836363636364	250.869681610789	253.86505307669	0	214265	3895.72727272727	1670.1963121467	1468.50166579718	0	NaN	NaN	NaN	NaN	NaN	121.446740267181	0.99967126460526	NaN	NaN	NaN	NaN	NaN	NaN	NaN	NaN	NaN	1	20541.8	1	1	1	1	2019-05-24T17:37:01.321	NG_ecoli_LTEE_871_DM0	-0	-0	163.175	DIA_100X_EMPTY_1x1_100ms	5fbf96c9-915e-4bf0-a9f4-4220640952d8	EPI_100X_YFP_1x1_200ms_25sola	EPI_100X_RFP_1x1_200ms_25sola
442	22	10.5285664690748	233	-27.8977391265921	1342.82403433476	1484.02575107296	756261	3245.75536480687	250.869681610789	253.86505307669	0	2360436	10130.6266094421	1670.1963121467	1468.50166579718	0	NaN	NaN	NaN	NaN	NaN	260.76884403452	0.990532724633998	22.4707000204956	15.0330984343135	10.8345432143562	4.19903958162346	0.0492615761622658	0.0212927588096611	1	1.01798973481072	2071.70395749666	2	20321.6995708154	1	1	1	1	2019-05-24T17:37:01.321	NG_ecoli_LTEE_871_DM0	-0	-0	163.175	DIA_100X_EMPTY_1x1_100ms	26a5a1fc-9f64-4784-b9b6-eea593c84d93	EPI_100X_YFP_1x1_200ms_25sola	EPI_100X_RFP_1x1_200ms_25sola
443	15	7.09196823608288	107	-49.9909187820057	1344.42990654206	127.401869158879	107674	1006.29906542056	250.869681610789	253.86505307669	0	124060	1159.43925233645	1670.1963121467	1468.50166579718	0	NaN	NaN	NaN	NaN	NaN	145.179152021151	0.999574595792211	15.1176304276721	12.0805385973836	9.09011384635181	3.41306471368147	0.00603574602528083	0.00335870145039849	0	1.00017395675517	981.09768382938	1	20681.5420560748	1	1	1	1	2019-05-24T17:37:01.321	NG_ecoli_LTEE_871_DM0	-0	-0	163.175	DIA_100X_EMPTY_1x1_100ms	df58d180-c57c-420b-97bf-00dff4498465	EPI_100X_YFP_1x1_200ms_25sola	EPI_100X_RFP_1x1_200ms_25sola
444	33	10.4046282591437	343	14.053931905073	1349.86880466472	1027.38192419825	297840	868.338192419825	250.869681610789	253.86505307669	0	6998038	20402.443148688	1670.1963121467	1468.50166579718	0	NaN	NaN	NaN	NaN	NaN	338.431379974514	0.806687466670338	34.4529283714304	13.8381914828232	9.56156734938963	3.45969766099177	0.0314999989583575	0.0174854384834385	1	1.00654256366176	2473.85476502839	1	19662.970845481	1	1	1	1	2019-05-24T17:37:01.321	NG_ecoli_LTEE_871_DM0	-0	-0	163.175	DIA_100X_EMPTY_1x1_100ms	957acb43-ae11-4d80-b000-dd15eb2da619	EPI_100X_YFP_1x1_200ms_25sola	EPI_100X_RFP_1x1_200ms_25sola
445	33	11.6277404349977	384	-49.9602564121444	1351.49739583333	1672.59375	367839	957.9140625	250.869681610789	253.86505307669	0	7154454	18631.390625	1670.1963121467	1468.50166579718	0	NaN	NaN	NaN	NaN	NaN	347.006909872855	0.849769311261491	33.0306039036418	12.7932475521035	9.99925692942726	2.60270084562046	0.088913084283619	0.0514977012668945	0	1.21011173858226	2593.83204116071	2	19185.7734375	1	1	1	1	2019-05-24T17:37:01.321	NG_ecoli_LTEE_871_DM0	-0	-0	163.175	DIA_100X_EMPTY_1x1_100ms	c12ea51c-42d7-41f4-ae3b-689296ead9f7	EPI_100X_YFP_1x1_200ms_25sola	EPI_100X_RFP_1x1_200ms_25sola
446	31	9.97076102167422	310	-16.3421688644922	1356.18387096774	993.951612903226	257579	830.9	250.869681610789	253.86505307669	0	6261040	20196.9032258065	1670.1963121467	1468.50166579718	0	NaN	NaN	NaN	NaN	NaN	346.139248595539	0.78186558325464	36.8674568809704	12.2172126398721	8.9521555909316	2.38719019472496	0.107702431558814	0.0403765773451843	0	1.14472844308422	2320.5359761405	0	20590.5451612903	1	1	1	1	2019-05-24T17:37:01.321	NG_ecoli_LTEE_871_DM0	-0	-0	163.175	DIA_100X_EMPTY_1x1_100ms	b452aaf7-fc34-4e36-8e0a-e12abc920016	EPI_100X_YFP_1x1_200ms_25sola	EPI_100X_RFP_1x1_200ms_25sola
447	34	13.5349307480804	460	49.2133737968205	1360.19130434783	1751.26304347826	286453	622.723913043478	250.869681610789	253.86505307669	0	14655919	31860.6934782609	1670.1963121467	1468.50166579718	0	NaN	NaN	NaN	NaN	NaN	381.508434591449	0.995897895223998	31.6677876500063	13.8384605245388	11.5766070219574	3.44857799667468	0.00852270369216916	0.0049370323685657	1	1.00042237865331	3333.26765082315	0	18409.0217391304	1	1	1	1	2019-05-24T17:37:01.321	NG_ecoli_LTEE_871_DM0	-0	-0	163.175	DIA_100X_EMPTY_1x1_100ms	810ba16d-fe68-44ff-b3a9-955325ec225b	EPI_100X_YFP_1x1_200ms_25sola	EPI_100X_RFP_1x1_200ms_25sola
448	17	8.47733707597054	144	-49.9381764645008	1355.76388888889	113.243055555556	190942	1325.98611111111	250.869681610789	253.86505307669	0	185436	1287.75	1670.1963121467	1468.50166579718	0	NaN	NaN	NaN	NaN	NaN	155.161446837769	0.999712684052295	15.2841723649181	13.0033589108233	9.49575146173683	3.7987382075051	0.00750141809785545	0.00406593914809306	0	1.00027038088835	1082.40673570178	1	19168.6527777778	1	1	1	1	2019-05-24T17:37:01.321	NG_ecoli_LTEE_871_DM0	-0	-0	163.175	DIA_100X_EMPTY_1x1_100ms	7ba67a9c-889b-4591-a8e3-e3d556a5f1ce	EPI_100X_YFP_1x1_200ms_25sola	EPI_100X_RFP_1x1_200ms_25sola
449	34	11.5956465929825	395	45.8381550052918	1361.65569620253	1034.07341772152	388288	983.007594936709	250.869681610789	253.86505307669	0	8297545	21006.4430379747	1670.1963121467	1468.50166579718	0	NaN	NaN	NaN	NaN	NaN	378.656606384133	0.908965514644952	36.0172194658135	14.0192541510827	10.1313465587973	2.85509085647799	0.0403307453239999	0.0205290469576505	1	1.00939578245067	2903.58407786579	1	19515.2025316456	1	1	1	1	2019-05-24T17:37:01.321	NG_ecoli_LTEE_871_DM0	-0	-0	163.175	DIA_100X_EMPTY_1x1_100ms	63862519-1b81-48b9-8aec-fac2e91720b4	EPI_100X_YFP_1x1_200ms_25sola	EPI_100X_RFP_1x1_200ms_25sola
450	52	22.5585181911891	1174	-49.9999364977355	1368.23339011925	1523.5936967632	7817894	6659.19420783646	250.869681610789	253.86505307669	0	8854217	7541.92248722317	1670.1963121467	1468.50166579718	0	NaN	NaN	NaN	NaN	NaN	1093.03009796601	0.780786176587628	NaN	NaN	NaN	NaN	NaN	NaN	NaN	NaN	NaN	5	19265.1490630324	1	1	1	1	2019-05-24T17:37:01.321	NG_ecoli_LTEE_871_DM0	-0	-0	163.175	DIA_100X_EMPTY_1x1_100ms	75543fdf-3374-40b0-980f-b5c7cb785f68	EPI_100X_YFP_1x1_200ms_25sola	EPI_100X_RFP_1x1_200ms_25sola
451	40	9.51886592400069	381	-29.3145377077749	1361.74015748032	1498.1154855643	1515372	3977.35433070866	250.869681610789	253.86505307669	0	9077007	23824.1653543307	1670.1963121467	1468.50166579718	0	NaN	NaN	NaN	NaN	NaN	429.500128523627	0.906718235591095	40.6465125806761	12.6204100199409	10.2484475354424	2.7103604047968	0.0431232529351264	0.0154530230536545	2	1.00942025112125	3352.96743420013	4	20489.0262467192	1	1	1	1	2019-05-24T17:37:01.321	NG_ecoli_LTEE_871_DM0	-0	-0	163.175	DIA_100X_EMPTY_1x1_100ms	47f55d08-2b0e-4da9-aac2-0ee6c9282d23	EPI_100X_YFP_1x1_200ms_25sola	EPI_100X_RFP_1x1_200ms_25sola
452	30	11.7044117084118	352	-6.56856505358468	1363.80965909091	1451.44602272727	867047	2463.20170454545	250.869681610789	253.86505307669	0	2029378	5765.27840909091	1670.1963121467	1468.50166579718	0	NaN	NaN	NaN	NaN	NaN	327.845823020087	0.89322729382588	32.4783325466994	11.6540032597046	9.61233228586254	2.55153019693632	0.0817362361758293	0.032341149809087	1	1.06545804508233	2356.89999996441	2	19372.6136363636	1	1	1	1	2019-05-24T17:37:01.321	NG_ecoli_LTEE_871_DM0	-0	-0	163.175	DIA_100X_EMPTY_1x1_100ms	df0c97c3-f9cf-483c-a5d8-2cca4e513445	EPI_100X_YFP_1x1_200ms_25sola	EPI_100X_RFP_1x1_200ms_25sola
453	32	12.8555761654543	412	48.4473079002527	1370.53883495146	1327.8713592233	318825	773.847087378641	250.869681610789	253.86505307669	0	14518175	35238.2888349515	1670.1963121467	1468.50166579718	0	NaN	NaN	NaN	NaN	NaN	353.027653229059	0.932481998152914	32.395016459893	12.6590452431615	10.424295379996	2.76514726052823	0.0612785702115641	0.0236384043389211	1	1.03128363925192	2764.78588856568	0	16649.6626213592	1	1	1	1	2019-05-24T17:37:01.321	NG_ecoli_LTEE_871_DM0	-0	-0	163.175	DIA_100X_EMPTY_1x1_100ms	9d516719-382f-49ac-8892-bf489d320284	EPI_100X_YFP_1x1_200ms_25sola	EPI_100X_RFP_1x1_200ms_25sola
454	22	11.4006126965687	251	-46.5715081588678	1366.49800796813	1665.89641434263	449077	1789.15139442231	250.869681610789	253.86505307669	0	2267099	9032.26693227092	1670.1963121467	1468.50166579718	0	NaN	NaN	NaN	NaN	NaN	232.076910207438	0.976211404861976	22.5576813508935	13.531653984363	9.72180564511492	3.29207321389576	0.0598340763136141	0.0276139621435628	0	1.02955799560308	1674.47322696913	1	17440.5737051793	1	1	1	1	2019-05-24T17:37:01.321	NG_ecoli_LTEE_871_DM0	-0	-0	163.175	DIA_100X_EMPTY_1x1_100ms	2738c239-0d0a-4b1e-a192-87a6aec59c3a	EPI_100X_YFP_1x1_200ms_25sola	EPI_100X_RFP_1x1_200ms_25sola
455	26	10.2202702636213	266	43.285587280388	1367.33834586466	334.345864661654	361110	1357.55639097744	250.869681610789	253.86505307669	0	632882	2379.25563909774	1670.1963121467	1468.50166579718	0	NaN	NaN	NaN	NaN	NaN	263.68666518607	0.943117247375163	25.9426618255832	12.5518355851192	9.61566880299367	3.07114152511613	0.0257252448240788	0.0116663489563457	1	1.00183821118887	1883.92412862364	1	19285.8007518797	1	1	1	1	2019-05-24T17:37:01.321	NG_ecoli_LTEE_871_DM0	-0	-0	163.175	DIA_100X_EMPTY_1x1_100ms	6af78d55-5d34-403b-b2ed-4c137b1990bf	EPI_100X_YFP_1x1_200ms_25sola	EPI_100X_RFP_1x1_200ms_25sola
456	27	10.1351729343421	274	-41.4828711591867	1373.06204379562	1462.67153284672	809494	2954.35766423358	250.869681610789	253.86505307669	0	3251643	11867.3102189781	1670.1963121467	1468.50166579718	0	NaN	NaN	NaN	NaN	NaN	277.391358555598	0.948908064313516	25.6005564090351	13.8759750591398	10.4086834916353	3.16508508797329	0.0600257436623839	0.0213113840306259	2	1.02065395998022	2178.36620701276	4	20433.6131386861	1	1	1	1	2019-05-24T17:37:01.321	NG_ecoli_LTEE_871_DM0	-0	-0	163.175	DIA_100X_EMPTY_1x1_100ms	6ae18aa5-83de-4041-b93e-e690a8137889	EPI_100X_YFP_1x1_200ms_25sola	EPI_100X_RFP_1x1_200ms_25sola
457	33	11.6999086446898	387	48.9321212697252	1377.68475452196	494.354005167959	298588	771.545219638243	250.869681610789	253.86505307669	0	2221188	5739.50387596899	1670.1963121467	1468.50166579718	0	NaN	NaN	NaN	NaN	NaN	345.449980360408	0.919587489910199	32.64378834902	12.4126282975957	10.0600356365838	2.82341745901438	0.0383800300798335	0.0198519456980434	1	1.00733957514443	2594.71386835309	0	19278.3927648579	1	1	1	1	2019-05-24T17:37:01.321	NG_ecoli_LTEE_871_DM0	-0	-0	163.175	DIA_100X_EMPTY_1x1_100ms	97788b26-bc62-4f56-8860-03837e33ff01	EPI_100X_YFP_1x1_200ms_25sola	EPI_100X_RFP_1x1_200ms_25sola
458	34	15.2542826719868	519	16.5020625215057	1381.33526011561	1884.74181117534	4666487	8991.30443159923	250.869681610789	253.86505307669	0	1330636	2563.84585741811	1670.1963121467	1468.50166579718	0	NaN	NaN	NaN	NaN	NaN	420.858385663414	0.940694244801382	33.0327443310331	16.2530302005765	12.2755386658467	3.477557739237	0.014947474592926	0.00664233054821819	3	1.00370788764236	3909.44992312392	1	16325.6281310212	1	1	1	1	2019-05-24T17:37:01.321	NG_ecoli_LTEE_871_DM0	-0	-0	163.175	DIA_100X_EMPTY_1x1_100ms	09fbd194-ccf7-4a4a-9f98-16ea825cb0be	EPI_100X_YFP_1x1_200ms_25sola	EPI_100X_RFP_1x1_200ms_25sola
459	36	9.51883402134731	344	23.680174675847	1379.54360465116	1379.09302325581	362050	1052.47093023256	250.869681610789	253.86505307669	0	4843553	14080.0959302326	1670.1963121467	1468.50166579718	0	NaN	NaN	NaN	NaN	NaN	340.376772272512	0.792605073824144	36.8949405211949	12.6893426537271	9.01386482672749	3.20696574160804	0.024020285773691	0.012058663652324	1	1.00986022130529	2354.39202488403	0	19988.2819767442	1	1	1	1	2019-05-24T17:37:01.321	NG_ecoli_LTEE_871_DM0	-0	-0	163.175	DIA_100X_EMPTY_1x1_100ms	a2b6d7d1-26d1-4015-a57b-a49c51777519	EPI_100X_YFP_1x1_200ms_25sola	EPI_100X_RFP_1x1_200ms_25sola
460	19	9.36962903256383	178	-49.1154418982732	1376.51685393258	11.9831460674157	256118	1438.86516853933	250.869681610789	253.86505307669	0	1291073	7253.2191011236	1670.1963121467	1468.50166579718	0	NaN	NaN	NaN	NaN	NaN	200.128167957837	0.998518979408176	19.734697975988	13.5968707970522	9.63075102701081	3.58954150695746	0.0379385929149642	0.0183239240153123	0	1.0095964245427	1437.6086491332	1	20746.5224719101	1	1	1	1	2019-05-24T17:37:01.321	NG_ecoli_LTEE_871_DM0	-0	-0	163.175	DIA_100X_EMPTY_1x1_100ms	f3c44d49-6423-407c-9255-4571db5d0660	EPI_100X_YFP_1x1_200ms_25sola	EPI_100X_RFP_1x1_200ms_25sola
461	12	6.47732547614523	78	-49.9997845372183	1377.52564102564	1043.69230769231	95084	1219.02564102564	250.869681610789	253.86505307669	0	355337	4555.60256410256	1670.1963121467	1468.50166579718	0	NaN	NaN	NaN	NaN	NaN	126.984562516045	0.999940508733151	13.7079027230623	11.8064556933439	8.76246515073664	3.38733056973019	0.00172080435396885	0.00096974405346856	0	1.00001173868531	826.634454066759	1	19310.5128205128	1	1	1	1	2019-05-24T17:37:01.321	NG_ecoli_LTEE_871_DM0	-0	-0	163.175	DIA_100X_EMPTY_1x1_100ms	f9fa69cb-905a-46c2-99b4-79f39cf55b99	EPI_100X_YFP_1x1_200ms_25sola	EPI_100X_RFP_1x1_200ms_25sola
462	14	6.26506089671083	89	-49.9991915942663	1380.41573033708	1477.57303370787	247418	2779.97752808989	250.869681610789	253.86505307669	0	3029399	34038.191011236	1670.1963121467	1468.50166579718	0	NaN	NaN	NaN	NaN	NaN	147.638823877067	0.99963200703697	16.5095010715277	11.2599204303716	8.43801785234308	3.22293203465686	0.00516345510193217	0.00272491165572365	0	1.00014311606185	923.218949329099	3	20626.606741573	1	1	1	1	2019-05-24T17:37:01.321	NG_ecoli_LTEE_871_DM0	-0	-0	163.175	DIA_100X_EMPTY_1x1_100ms	6cf1e3e9-7e0e-45ee-a7c5-611db78c3f2b	EPI_100X_YFP_1x1_200ms_25sola	EPI_100X_RFP_1x1_200ms_25sola
463	13	5.49140784780353	72	-49.9995280108002	1382.04166666667	1059.65277777778	58652	814.611111111111	250.869681610789	253.86505307669	0	226861	3150.84722222222	1670.1963121467	1468.50166579718	0	NaN	NaN	NaN	NaN	NaN	134.843550486042	0.999730988350942	NaN	NaN	NaN	NaN	NaN	NaN	NaN	NaN	NaN	1	20404.8194444444	1	1	1	1	2019-05-24T17:37:01.321	NG_ecoli_LTEE_871_DM0	-0	-0	163.175	DIA_100X_EMPTY_1x1_100ms	e0ab3654-1e23-48fe-a2d7-cec74559567f	EPI_100X_YFP_1x1_200ms_25sola	EPI_100X_RFP_1x1_200ms_25sola
464	12	5.61167544671901	68	-49.9998050643627	1382.64705882353	1451.04411764706	195773	2879.01470588235	250.869681610789	253.86505307669	0	465931	6851.92647058824	1670.1963121467	1468.50166579718	0	NaN	NaN	NaN	NaN	NaN	124.815108676709	0.999734082213315	NaN	NaN	NaN	NaN	NaN	NaN	NaN	NaN	NaN	3	21126.5588235294	1	1	1	1	2019-05-24T17:37:01.321	NG_ecoli_LTEE_871_DM0	-0	-0	163.175	DIA_100X_EMPTY_1x1_100ms	b789aa22-738d-41f1-bfec-2b1c14d8f99c	EPI_100X_YFP_1x1_200ms_25sola	EPI_100X_RFP_1x1_200ms_25sola
465	13	7.85134767350389	104	-49.9994449573496	1379.94230769231	1488.125	347384	3340.23076923077	250.869681610789	253.86505307669	0	2483269	23877.5865384615	1670.1963121467	1468.50166579718	0	NaN	NaN	NaN	NaN	NaN	150.896516845325	0.999725457360639	15.2765765565181	12.9772569943828	9.435234146696	3.68445770004494	0.00424628253985914	0.00231415466782218	0	1.00008297118648	1068.12304833702	4	20427.5480769231	1	1	1	1	2019-05-24T17:37:01.321	NG_ecoli_LTEE_871_DM0	-0	-0	163.175	DIA_100X_EMPTY_1x1_100ms	d64e1223-74c5-4535-ad72-adbd650b7b4b	EPI_100X_YFP_1x1_200ms_25sola	EPI_100X_RFP_1x1_200ms_25sola
466	26	7.4253724181984	193	-49.9708491913893	1387.22279792746	2008.9378238342	297034	1539.03626943005	250.869681610789	253.86505307669	0	322209	1669.47668393782	1670.1963121467	1468.50166579718	0	NaN	NaN	NaN	NaN	NaN	256.609865091178	0.852172503672765	NaN	NaN	NaN	NaN	NaN	NaN	NaN	NaN	NaN	1	19704.7875647668	1	1	1	1	2019-05-24T17:37:01.321	NG_ecoli_LTEE_871_DM0	-0	-0	163.175	DIA_100X_EMPTY_1x1_100ms	6ef66873-adda-4f50-8a06-eba9dccde387	EPI_100X_YFP_1x1_200ms_25sola	EPI_100X_RFP_1x1_200ms_25sola
467	16	5.45829125136894	88	-49.9983848013517	1382.88636363636	1509.86363636364	460011	5227.39772727273	250.869681610789	253.86505307669	0	788691	8962.39772727273	1670.1963121467	1468.50166579718	0	NaN	NaN	NaN	NaN	NaN	145.10151687476	0.999756881323551	NaN	NaN	NaN	NaN	NaN	NaN	NaN	NaN	NaN	2	20160.8409090909	1	1	1	1	2019-05-24T17:37:01.321	NG_ecoli_LTEE_871_DM0	-0	-0	163.175	DIA_100X_EMPTY_1x1_100ms	672eef9e-1943-4bea-84fc-6ce223d201db	EPI_100X_YFP_1x1_200ms_25sola	EPI_100X_RFP_1x1_200ms_25sola
468	35	10.5164216573443	368	-49.2514800120036	1392.41032608696	2022.30706521739	731475	1987.70380434783	250.869681610789	253.86505307669	0	725894	1972.53804347826	1670.1963121467	1468.50166579718	0	NaN	NaN	NaN	NaN	NaN	NaN	NaN	NaN	NaN	NaN	NaN	NaN	NaN	NaN	NaN	NaN	1	18104.160326087	1	1	1	1	2019-05-24T17:37:01.321	NG_ecoli_LTEE_871_DM0	-0	-0	163.175	DIA_100X_EMPTY_1x1_100ms	b4f4c39e-135a-42cb-9853-4f22b67c24a3	EPI_100X_YFP_1x1_200ms_25sola	EPI_100X_RFP_1x1_200ms_25sola
469	29	8.9685580840997	260	-49.9988814063124	1395.96538461538	1490.97692307692	748784	2879.93846153846	250.869681610789	253.86505307669	0	3323062	12781.0076923077	1670.1963121467	1468.50166579718	0	NaN	NaN	NaN	NaN	NaN	333.619139921306	0.774572044511211	NaN	NaN	NaN	NaN	NaN	NaN	NaN	NaN	NaN	4	21029.1769230769	1	1	1	1	2019-05-24T17:37:01.321	NG_ecoli_LTEE_871_DM0	-0	-0	163.175	DIA_100X_EMPTY_1x1_100ms	aa20c873-0997-43f3-b2bd-dfb785764d43	EPI_100X_YFP_1x1_200ms_25sola	EPI_100X_RFP_1x1_200ms_25sola
470	30	8.69944935519995	261	-47.5666678162186	1391.57088122605	1056.74329501916	292457	1120.52490421456	250.869681610789	253.86505307669	0	963546	3691.74712643678	1670.1963121467	1468.50166579718	0	NaN	NaN	NaN	NaN	NaN	NaN	NaN	NaN	NaN	NaN	NaN	NaN	NaN	NaN	NaN	NaN	2	19750.5402298851	1	1	1	1	2019-05-24T17:37:01.321	NG_ecoli_LTEE_871_DM0	-0	-0	163.175	DIA_100X_EMPTY_1x1_100ms	dbf0fdc4-804e-412c-a4c7-be850d386833	EPI_100X_YFP_1x1_200ms_25sola	EPI_100X_RFP_1x1_200ms_25sola
471	56	11.251620870114	631	-49.2670210263986	1407.89064976228	45.7987321711569	1069318	1694.64025356577	250.869681610789	253.86505307669	0	1557361	2468.08399366086	1670.1963121467	1468.50166579718	0	NaN	NaN	NaN	NaN	NaN	NaN	NaN	NaN	NaN	NaN	NaN	NaN	NaN	NaN	NaN	NaN	1	20268.6703645008	1	1	1	1	2019-05-24T17:37:01.321	NG_ecoli_LTEE_871_DM0	-0	-0	163.175	DIA_100X_EMPTY_1x1_100ms	616c3ad9-9292-428a-9a92-36b10033e45e	EPI_100X_YFP_1x1_200ms_25sola	EPI_100X_RFP_1x1_200ms_25sola
472	27	10.6940253399215	289	46.2563971524417	1394.72664359862	1432.07612456747	1734374	6001.29411764706	250.869681610789	253.86505307669	0	2418310	8367.85467128028	1670.1963121467	1468.50166579718	0	NaN	NaN	NaN	NaN	NaN	270.432260428566	0.998850222427812	24.7133639394699	13.5548607765374	10.4935677835775	3.52165451460129	0.0272259831485969	0.013286012470869	0	1.00780496797732	2137.31281929007	1	17030.2352941176	1	1	1	1	2019-05-24T17:37:01.321	NG_ecoli_LTEE_871_DM0	-0	-0	163.175	DIA_100X_EMPTY_1x1_100ms	16b69263-bc22-4075-b73e-e749e14076d0	EPI_100X_YFP_1x1_200ms_25sola	EPI_100X_RFP_1x1_200ms_25sola
473	17	7.70683332812674	131	-49.9312734833264	1394.12213740458	8.3969465648855	204054	1557.6641221374	250.869681610789	253.86505307669	0	729710	5570.30534351145	1670.1963121467	1468.50166579718	0	NaN	NaN	NaN	NaN	NaN	NaN	NaN	NaN	NaN	NaN	NaN	NaN	NaN	NaN	NaN	NaN	1	19170.3053435114	1	1	1	1	2019-05-24T17:37:01.321	NG_ecoli_LTEE_871_DM0	-0	-0	163.175	DIA_100X_EMPTY_1x1_100ms	854108de-12e1-487a-8c18-fade3fd56dbb	EPI_100X_YFP_1x1_200ms_25sola	EPI_100X_RFP_1x1_200ms_25sola
474	15	5.90797674833549	89	-49.9985487265068	1393.95505617978	1871.15730337079	169947	1909.51685393258	250.869681610789	253.86505307669	0	814820	9155.2808988764	1670.1963121467	1468.50166579718	0	NaN	NaN	NaN	NaN	NaN	167.927413076402	0.987135086085789	NaN	NaN	NaN	NaN	NaN	NaN	NaN	NaN	NaN	1	21988.7415730337	1	1	1	1	2019-05-24T17:37:01.321	NG_ecoli_LTEE_871_DM0	-0	-0	163.175	DIA_100X_EMPTY_1x1_100ms	6e246960-034a-4663-8a2c-9b92ebee33c5	EPI_100X_YFP_1x1_200ms_25sola	EPI_100X_RFP_1x1_200ms_25sola
475	28	12.6596604543393	355	18.8695830716223	1401.34929577465	1446.5323943662	4398195	12389.2816901408	250.869681610789	253.86505307669	0	1894381	5336.28450704225	1670.1963121467	1468.50166579718	0	NaN	NaN	NaN	NaN	NaN	329.149156402882	0.976523826600795	28.1581846734891	13.1294179695865	11.1607506720033	3.18452765882027	0.0411864722480065	0.0207356490532836	1	1.02245974104101	2754.74464000147	4	18232.1690140845	1	1	1	1	2019-05-24T17:37:01.321	NG_ecoli_LTEE_871_DM0	-0	-0	163.175	DIA_100X_EMPTY_1x1_100ms	abbac1e2-136b-451a-8a1d-0db3b3521867	EPI_100X_YFP_1x1_200ms_25sola	EPI_100X_RFP_1x1_200ms_25sola
476	29	15.2674160686021	443	-19.8098378833514	1402.64559819413	115.810383747178	736221	1661.89841986456	250.869681610789	253.86505307669	0	696858	1573.04288939052	1670.1963121467	1468.50166579718	0	NaN	NaN	NaN	NaN	NaN	378.350163879413	0.988743203350215	29.1629110153675	16.7656329209353	12.4058007735038	4.32717494227971	0.0232960635394351	0.0132635072414809	1	1.00251200374296	3525.09121330186	1	19628.0428893905	1	1	1	1	2019-05-24T17:37:01.321	NG_ecoli_LTEE_871_DM0	-0	-0	163.175	DIA_100X_EMPTY_1x1_100ms	aab3d202-961e-4e88-9ce0-54ba79c02736	EPI_100X_YFP_1x1_200ms_25sola	EPI_100X_RFP_1x1_200ms_25sola
477	65	19.2518365137419	1251	-49.9999999997785	1421.63788968825	111.858513189448	2357432	1884.43804956035	250.869681610789	253.86505307669	0	2107379	1684.55555555556	1670.1963121467	1468.50166579718	0	NaN	NaN	NaN	NaN	NaN	1227.3160954745	0.582717104909229	NaN	NaN	NaN	NaN	NaN	NaN	NaN	NaN	NaN	4	20692.6378896882	1	1	1	1	2019-05-24T17:37:01.321	NG_ecoli_LTEE_871_DM0	-0	-0	163.175	DIA_100X_EMPTY_1x1_100ms	d9a95781-ee8b-455c-a5b3-ed4418ae323b	EPI_100X_YFP_1x1_200ms_25sola	EPI_100X_RFP_1x1_200ms_25sola
478	16	7.42644175107575	126	-49.9953105400835	1400.11904761905	38.6428571428571	214252	1700.4126984127	250.869681610789	253.86505307669	0	341250	2708.33333333333	1670.1963121467	1468.50166579718	0	NaN	NaN	NaN	NaN	NaN	156.392731518817	0.999678903408907	16.2861434670293	12.084030104526	8.94068342494598	3.45614226968887	0.0227561220248382	0.0120516851640019	0	1.00275242625676	1022.46764151293	1	20200.5555555556	1	1	1	1	2019-05-24T17:37:01.321	NG_ecoli_LTEE_871_DM0	-0	-0	163.175	DIA_100X_EMPTY_1x1_100ms	36772af2-5228-488d-8a49-e896173d54ea	EPI_100X_YFP_1x1_200ms_25sola	EPI_100X_RFP_1x1_200ms_25sola
479	30	10.4166754844802	314	43.1145501405982	1405.52229299363	781.570063694268	230529	734.168789808917	250.869681610789	253.86505307669	0	2540156	8089.66878980892	1670.1963121467	1468.50166579718	0	NaN	NaN	NaN	NaN	NaN	308.337124261587	0.869762901725248	31.3589297117112	12.8409267252066	9.56853987440462	2.84698951880713	0.0315282664904305	0.0125196330995299	1	1.006985517014	2254.9787576292	0	20472.6592356688	1	1	1	1	2019-05-24T17:37:01.321	NG_ecoli_LTEE_871_DM0	-0	-0	163.175	DIA_100X_EMPTY_1x1_100ms	8eb51804-0d79-4075-9e37-ae8a10e3db7f	EPI_100X_YFP_1x1_200ms_25sola	EPI_100X_RFP_1x1_200ms_25sola
480	26	10.536429721769	275	41.539256129497	1406.26909090909	853.498181818182	218300	793.818181818182	250.869681610789	253.86505307669	0	4763738	17322.6836363636	1670.1963121467	1468.50166579718	0	NaN	NaN	NaN	NaN	NaN	285.903660206995	0.936974077486267	28.5275802617697	12.2461174517548	9.60470143607222	2.77670089952405	0.026523067810281	0.0124662957596468	1	1.00870489396236	2066.91470885275	0	19687.5927272727	1	1	1	1	2019-05-24T17:37:01.321	NG_ecoli_LTEE_871_DM0	-0	-0	163.175	DIA_100X_EMPTY_1x1_100ms	44b90dd8-bd43-4231-9c75-f37e5fa6c9c1	EPI_100X_YFP_1x1_200ms_25sola	EPI_100X_RFP_1x1_200ms_25sola
481	56	12.7173797323292	713	35.2581236264456	1410.88639551192	1149.45441795231	494209	693.140252454418	250.869681610789	253.86505307669	0	9841099	13802.3828892006	1670.1963121467	1468.50166579718	0	NaN	NaN	NaN	NaN	NaN	622.187427617619	0.794090235172978	57.6718287324072	12.8947615275448	10.547485609204	2.20347212626846	0.034389975327423	0.0182798880925122	1	1.03503200046117	5039.08271452558	0	18698.3309957924	1	1	1	1	2019-05-24T17:37:01.321	NG_ecoli_LTEE_871_DM0	-0	-0	163.175	DIA_100X_EMPTY_1x1_100ms	7ca2837f-ff12-459c-a0c7-ad711eae1c78	EPI_100X_YFP_1x1_200ms_25sola	EPI_100X_RFP_1x1_200ms_25sola
482	23	10.838789775323	250	-49.9669800667583	1414.136	1369.436	2340240	9360.96	250.869681610789	253.86505307669	0	1440961	5763.844	1670.1963121467	1468.50166579718	0	NaN	NaN	NaN	NaN	NaN	245.518724951254	0.971999112322801	22.6693793085201	14.8228431714263	10.2346853157301	3.65958580040531	0.071339269009658	0.0314493452083098	1	1.03670684602908	1864.9985506333	1	17287.516	1	1	1	1	2019-05-24T17:37:01.321	NG_ecoli_LTEE_871_DM0	-0	-0	163.175	DIA_100X_EMPTY_1x1_100ms	6d708521-240a-435e-8b0c-46028b2a7d9b	EPI_100X_YFP_1x1_200ms_25sola	EPI_100X_RFP_1x1_200ms_25sola
483	27	12.7776397448206	346	42.9780756915711	1413.39884393064	1457.48554913295	4325059	12500.1705202312	250.869681610789	253.86505307669	0	1699033	4910.5	1670.1963121467	1468.50166579718	0	NaN	NaN	NaN	NaN	NaN	304.224028369466	0.988993292757313	26.3798962420145	14.0204393605546	11.1812207797736	3.28100888500571	0.0225871928918353	0.0108893109174051	1	1.00194026555377	2590.24837738522	1	17336.3265895954	1	1	1	1	2019-05-24T17:37:01.321	NG_ecoli_LTEE_871_DM0	-0	-0	163.175	DIA_100X_EMPTY_1x1_100ms	50763d61-d44b-4f33-bb39-7022095b0292	EPI_100X_YFP_1x1_200ms_25sola	EPI_100X_RFP_1x1_200ms_25sola
484	31	12.9151603156904	402	46.626140502184	1412.83830845771	1333.31094527363	4279079	10644.4751243781	250.869681610789	253.86505307669	0	1178950	2932.71144278607	1670.1963121467	1468.50166579718	0	NaN	NaN	NaN	NaN	NaN	339.48634929926	0.981739353950005	30.7292746116614	12.5684256926713	10.7843746512975	2.81436322308858	0.0101145314247045	0.00685600885644997	0	1.00258873574686	2806.93350002193	0	15687.4776119403	1	1	1	1	2019-05-24T17:37:01.321	NG_ecoli_LTEE_871_DM0	-0	-0	163.175	DIA_100X_EMPTY_1x1_100ms	5beec07d-0684-4ba4-9eb1-b359d1b0fd45	EPI_100X_YFP_1x1_200ms_25sola	EPI_100X_RFP_1x1_200ms_25sola
485	19	7.29301754718046	139	-48.9587279358976	1418.57553956835	136.712230215827	198283	1426.4964028777	250.869681610789	253.86505307669	0	209025	1503.77697841727	1670.1963121467	1468.50166579718	0	NaN	NaN	NaN	NaN	NaN	184.55581109652	0.999729057570923	19.8860546185792	11.5551718734581	8.98280436785563	2.9076568400755	0.00277585917431514	0.00132406637535456	1	1.00004809930275	1260.2665003631	2	20506.1438848921	1	1	1	1	2019-05-24T17:37:01.321	NG_ecoli_LTEE_871_DM0	-0	-0	163.175	DIA_100X_EMPTY_1x1_100ms	74964a72-04ac-4080-a270-8a170fbf82b1	EPI_100X_YFP_1x1_200ms_25sola	EPI_100X_RFP_1x1_200ms_25sola
486	37	13.5229789544521	501	48.6351229169139	1422.80239520958	1392.04590818363	5721452	11420.0638722555	250.869681610789	253.86505307669	0	1701929	3397.06387225549	1670.1963121467	1468.50166579718	0	NaN	NaN	NaN	NaN	NaN	431.040878899712	0.950855836201872	37.983680294171	12.8248667327441	11.0172275490121	2.68386689266279	0.0302193134058147	0.00866446816099226	1	1.00297837699552	3621.02532353996	1	15666.2874251497	1	1	1	1	2019-05-24T17:37:01.321	NG_ecoli_LTEE_871_DM0	-0	-0	163.175	DIA_100X_EMPTY_1x1_100ms	95ecbefb-d28a-4f1a-bc42-83d23ff4df76	EPI_100X_YFP_1x1_200ms_25sola	EPI_100X_RFP_1x1_200ms_25sola
487	12	4.34457103004778	57	-49.999311735029	1415.64912280702	1482.9649122807	121411	2130.01754385965	250.869681610789	253.86505307669	0	363736	6381.33333333333	1670.1963121467	1468.50166579718	0	NaN	NaN	NaN	NaN	NaN	120.071937718734	0.99974332147195	NaN	NaN	NaN	NaN	NaN	NaN	NaN	NaN	NaN	1	19871.350877193	1	1	1	1	2019-05-24T17:37:01.321	NG_ecoli_LTEE_871_DM0	-0	-0	163.175	DIA_100X_EMPTY_1x1_100ms	a56dbd07-f104-435f-b67a-566bfa869dc7	EPI_100X_YFP_1x1_200ms_25sola	EPI_100X_RFP_1x1_200ms_25sola
488	11	4.67641182855623	52	-49.9996759220905	1419.28846153846	890	46281	890.019230769231	250.869681610789	253.86505307669	0	145305	2794.32692307692	1670.1963121467	1468.50166579718	0	NaN	NaN	NaN	NaN	NaN	124.48571015198	0.999739650936683	NaN	NaN	NaN	NaN	NaN	NaN	NaN	NaN	NaN	1	21559.3461538462	1	1	1	1	2019-05-24T17:37:01.321	NG_ecoli_LTEE_871_DM0	-0	-0	163.175	DIA_100X_EMPTY_1x1_100ms	3f26a26b-301e-4b57-ab32-a72e493a6932	EPI_100X_YFP_1x1_200ms_25sola	EPI_100X_RFP_1x1_200ms_25sola
489	13	8.12758940228464	106	-49.9990240633306	1421.82075471698	870.641509433962	155793	1469.74528301887	250.869681610789	253.86505307669	0	323665	3053.44339622642	1670.1963121467	1468.50166579718	0	NaN	NaN	NaN	NaN	NaN	133.569566773491	0.999821467755529	13.8282436172634	12.2360706775224	9.20167930129209	3.46289449496766	0.00395117876809207	0.00232147696681397	0	1.00006567934572	919.583329382664	1	19415.4622641509	1	1	1	1	2019-05-24T17:37:01.321	NG_ecoli_LTEE_871_DM0	-0	-0	163.175	DIA_100X_EMPTY_1x1_100ms	1596621f-6b42-4397-b960-71f865fb63a8	EPI_100X_YFP_1x1_200ms_25sola	EPI_100X_RFP_1x1_200ms_25sola
490	8	3.46393168657542	28	-49.9990549221641	1420.10714285714	913.714285714286	19113	682.607142857143	250.869681610789	253.86505307669	0	46551	1662.53571428571	1670.1963121467	1468.50166579718	0	NaN	NaN	NaN	NaN	NaN	110.914651391404	0.999670307911637	NaN	NaN	NaN	NaN	NaN	NaN	NaN	NaN	NaN	1	21043.8214285714	1	1	1	1	2019-05-24T17:37:01.321	NG_ecoli_LTEE_871_DM0	-0	-0	163.175	DIA_100X_EMPTY_1x1_100ms	d83cd1a3-ee97-42c7-b655-7bc0f97c8eeb	EPI_100X_YFP_1x1_200ms_25sola	EPI_100X_RFP_1x1_200ms_25sola
491	27	14.2558988771231	385	-49.3033220770308	1429.57142857143	899.641558441558	402633	1045.8	250.869681610789	253.86505307669	0	1810073	4701.48831168831	1670.1963121467	1468.50166579718	0	NaN	NaN	NaN	NaN	NaN	345.117561799416	0.980774097580563	22.6855440497227	18.1991808259386	13.9138919655985	4.70718716786344	0.121052873742296	0.0578953022523944	2	1.14101122419535	3449.34261819525	2	19434.774025974	1	1	1	1	2019-05-24T17:37:01.321	NG_ecoli_LTEE_871_DM0	-0	-0	163.175	DIA_100X_EMPTY_1x1_100ms	d9f15fe3-c3e0-4d73-8a39-3bb5b860aa8d	EPI_100X_YFP_1x1_200ms_25sola	EPI_100X_RFP_1x1_200ms_25sola
492	15	5.19458581219068	79	-49.9993978446849	1426.07594936709	146.987341772152	102205	1293.73417721519	250.869681610789	253.86505307669	0	135210	1711.51898734177	1670.1963121467	1468.50166579718	0	NaN	NaN	NaN	NaN	NaN	129.253375297442	0.999098712501919	NaN	NaN	NaN	NaN	NaN	NaN	NaN	NaN	NaN	2	20998.1392405063	1	1	1	1	2019-05-24T17:37:01.321	NG_ecoli_LTEE_871_DM0	-0	-0	163.175	DIA_100X_EMPTY_1x1_100ms	994cf686-6177-4343-b714-d4a136cf0422	EPI_100X_YFP_1x1_200ms_25sola	EPI_100X_RFP_1x1_200ms_25sola
493	37	14.0852592499674	523	49.0147276432254	1441.51625239006	462.4034416826	3781919	7231.20267686424	250.869681610789	253.86505307669	0	472170	902.810707456979	1670.1963121467	1468.50166579718	0	NaN	NaN	NaN	NaN	NaN	419.382768717571	0.977726844340011	35.5522882102806	13.4298712144521	11.4965417619975	2.89242265167596	0.00327722970675256	0.00124691025152457	2	1.00006587503768	3690.55669855559	0	14989.8355640535	1	1	1	1	2019-05-24T17:37:01.321	NG_ecoli_LTEE_871_DM0	-0	-0	163.175	DIA_100X_EMPTY_1x1_100ms	2cece6d1-5a6b-4ff4-8bc0-d9a9f84b508e	EPI_100X_YFP_1x1_200ms_25sola	EPI_100X_RFP_1x1_200ms_25sola
494	38	9.44220984733718	359	47.1203402096172	1434.08356545961	861.150417827298	491176	1368.1782729805	250.869681610789	253.86505307669	0	5958577	16597.7075208914	1670.1963121467	1468.50166579718	0	NaN	NaN	NaN	NaN	NaN	398.349097168228	0.877966469238816	40.39992146302	12.8952284623125	9.51327771255255	2.51902567201346	0.0454366417875138	0.0135579132522545	3	1.01645765481907	2871.64501127053	1	20197.061281337	1	1	1	1	2019-05-24T17:37:01.321	NG_ecoli_LTEE_871_DM0	-0	-0	163.175	DIA_100X_EMPTY_1x1_100ms	66b64dc5-7092-429c-9bf5-892359d660ff	EPI_100X_YFP_1x1_200ms_25sola	EPI_100X_RFP_1x1_200ms_25sola
495	10	6.73461577706726	67	-49.9998711702283	1432.32835820896	1073.5671641791	39437	588.611940298507	250.869681610789	253.86505307669	0	155259	2317.29850746269	1670.1963121467	1468.50166579718	0	NaN	NaN	NaN	NaN	NaN	128.9232727979	0.999712393710007	NaN	NaN	NaN	NaN	NaN	NaN	NaN	NaN	NaN	1	21535.7611940299	1	1	1	1	2019-05-24T17:37:01.321	NG_ecoli_LTEE_871_DM0	-0	-0	163.175	DIA_100X_EMPTY_1x1_100ms	5c333883-a06b-4839-b417-09c7c4a97b03	EPI_100X_YFP_1x1_200ms_25sola	EPI_100X_RFP_1x1_200ms_25sola
496	35	9.51717724529903	333	-49.9999030070107	1451.12912912913	101.495495495495	542905	1630.34534534535	250.869681610789	253.86505307669	0	710640	2134.05405405405	1670.1963121467	1468.50166579718	0	NaN	NaN	NaN	NaN	NaN	NaN	NaN	NaN	NaN	NaN	NaN	NaN	NaN	NaN	NaN	NaN	2	19429.3633633634	1	1	1	1	2019-05-24T17:37:01.321	NG_ecoli_LTEE_871_DM0	-0	-0	163.175	DIA_100X_EMPTY_1x1_100ms	6adf0184-7d14-4f1a-a07c-39326b1e14f1	EPI_100X_YFP_1x1_200ms_25sola	EPI_100X_RFP_1x1_200ms_25sola
497	18	9.78328185489689	177	-49.0929763812893	1442.29378531073	1065.89830508475	148112	836.790960451977	250.869681610789	253.86505307669	0	1012126	5718.22598870056	1670.1963121467	1468.50166579718	0	NaN	NaN	NaN	NaN	NaN	180.135113441195	0.999787048195713	17.4180843578602	13.3164277411079	9.84478384181684	3.72595498763917	0.0147235672564982	0.00773823671200061	0	1.00126197269677	1325.87517995918	1	19836.4519774011	1	1	1	1	2019-05-24T17:37:01.321	NG_ecoli_LTEE_871_DM0	-0	-0	163.175	DIA_100X_EMPTY_1x1_100ms	7d373b94-c28f-444a-87f6-04d1d01bc89b	EPI_100X_YFP_1x1_200ms_25sola	EPI_100X_RFP_1x1_200ms_25sola
498	20	7.63927008683436	153	-46.7693987959229	1442.66013071895	1546.83006535948	154049	1006.85620915033	250.869681610789	253.86505307669	0	638403	4172.56862745098	1670.1963121467	1468.50166579718	0	NaN	NaN	NaN	NaN	NaN	202.381122075017	0.958415000787719	21.8558571986332	11.4813388026478	8.87514849701375	2.66262221847442	0.0153542860682169	0.00670646284560573	1	1.00146884072241	1352.10052806696	1	19939.1111111111	1	1	1	1	2019-05-24T17:37:01.321	NG_ecoli_LTEE_871_DM0	-0	-0	163.175	DIA_100X_EMPTY_1x1_100ms	e4b0dfb8-7932-42a1-9061-5631601cf315	EPI_100X_YFP_1x1_200ms_25sola	EPI_100X_RFP_1x1_200ms_25sola
499	29	11.0233532090166	321	46.6623226896069	1451.9968847352	1833.56074766355	223985	697.772585669782	250.869681610789	253.86505307669	0	6475105	20171.6666666667	1670.1963121467	1468.50166579718	0	NaN	NaN	NaN	NaN	NaN	310.628842736512	0.953475958774276	30.4560101983276	12.2748419251498	9.75086748264535	2.88756231090829	0.15686422236843	0.00961413136440788	1	1.00233618647713	2274.30862915549	0	19450.6573208723	1	1	1	1	2019-05-24T17:37:01.321	NG_ecoli_LTEE_871_DM0	-0	-0	163.175	DIA_100X_EMPTY_1x1_100ms	17738106-f8f4-4bb5-85f8-f7f999cab2d8	EPI_100X_YFP_1x1_200ms_25sola	EPI_100X_RFP_1x1_200ms_25sola
500	39	11.358567523168	443	45.9007871887674	1451.54176072235	27.5643340857788	564622	1274.54176072235	250.869681610789	253.86505307669	0	4478611	10109.7313769752	1670.1963121467	1468.50166579718	0	NaN	NaN	NaN	NaN	NaN	395.38682730222	0.812351475525252	39.3940691199755	13.5963699313104	9.73171424446346	2.92349853476772	0.0564018875763444	0.0188676408806789	2	1.01483117883706	2930.214547689	0	19887.4085778781	1	1	1	1	2019-05-24T17:37:01.321	NG_ecoli_LTEE_871_DM0	-0	-0	163.175	DIA_100X_EMPTY_1x1_100ms	455a9474-8c9d-41fc-88eb-f1ee8b6c2c2e	EPI_100X_YFP_1x1_200ms_25sola	EPI_100X_RFP_1x1_200ms_25sola
501	43	13.0865227245841	563	47.67368206688	1455.66607460036	857.685612788632	5619046	9980.54351687389	250.869681610789	253.86505307669	0	2580833	4584.07282415631	1670.1963121467	1468.50166579718	0	NaN	NaN	NaN	NaN	NaN	466.131790097762	0.923937155213714	41.4462491151851	13.5034440863092	10.9524680207254	2.61211528160194	0.0362981494418146	0.0101927220399071	2	1.00482609977086	3904.80276312932	1	16037.7175843694	1	1	1	1	2019-05-24T17:37:01.321	NG_ecoli_LTEE_871_DM0	-0	-0	163.175	DIA_100X_EMPTY_1x1_100ms	32dea410-08ec-4b22-a2b9-420a02d5f12e	EPI_100X_YFP_1x1_200ms_25sola	EPI_100X_RFP_1x1_200ms_25sola
502	42	12.9552139745315	544	49.4563525404356	1465.03492647059	1735.82169117647	7983983	14676.4393382353	250.869681610789	253.86505307669	0	1144575	2103.99816176471	1670.1963121467	1468.50166579718	0	NaN	NaN	NaN	NaN	NaN	446.222018254922	0.955913304616313	40.4270513747159	12.4098296056269	10.6645013358338	2.68805491868538	0.0236096886671781	0.00806706559209687	1	1.00573409073872	3611.1294218067	0	15694.1764705882	1	1	1	1	2019-05-24T17:37:01.321	NG_ecoli_LTEE_871_DM0	-0	-0	163.175	DIA_100X_EMPTY_1x1_100ms	a3a797a8-3291-4a52-89d2-ec5f5d5aadce	EPI_100X_YFP_1x1_200ms_25sola	EPI_100X_RFP_1x1_200ms_25sola
503	15	8.55031002741669	129	-49.9924335653526	1453.19379844961	1541.57364341085	175125	1357.55813953488	250.869681610789	253.86505307669	0	601862	4665.59689922481	1670.1963121467	1468.50166579718	0	NaN	NaN	NaN	NaN	NaN	143.091483349977	0.99962777748133	14.231079652999	12.9106471030218	9.41655140910037	3.74785743139033	0.0155392148960345	0.00857807858965523	0	1.00100998933137	991.086349044829	2	18668.0775193798	1	1	1	1	2019-05-24T17:37:01.321	NG_ecoli_LTEE_871_DM0	-0	-0	163.175	DIA_100X_EMPTY_1x1_100ms	eb13e65d-d02f-40db-8ad0-d5b799f1dfa9	EPI_100X_YFP_1x1_200ms_25sola	EPI_100X_RFP_1x1_200ms_25sola
504	37	12.9451728416081	480	48.9627471707929	1458.62916666667	1954.22916666667	2362222	4921.29583333333	250.869681610789	253.86505307669	0	594980	1239.54166666667	1670.1963121467	1468.50166579718	0	NaN	NaN	NaN	NaN	NaN	400.190001730952	0.965782190246668	36.4758945452422	12.7002674957982	10.6694931852136	2.73673285406965	0.00443483704957033	0.00179613796305069	1	1.00017398783318	3261.24490449305	0	15709.8208333333	1	1	1	1	2019-05-24T17:37:01.321	NG_ecoli_LTEE_871_DM0	-0	-0	163.175	DIA_100X_EMPTY_1x1_100ms	837aa221-082a-4659-8aa1-20dec0c1a446	EPI_100X_YFP_1x1_200ms_25sola	EPI_100X_RFP_1x1_200ms_25sola
505	15	7.35911165364196	111	-49.9908287970566	1456.03603603604	1119.95495495495	115888	1044.03603603604	250.869681610789	253.86505307669	0	713725	6429.95495495495	1670.1963121467	1468.50166579718	0	NaN	NaN	NaN	NaN	NaN	145.502021658603	0.999706248187932	15.3225786029644	12.1730512043542	9.11604775308437	3.37878293770116	0.0102151234914574	0.00574430660066869	0	1.00050748650145	1000.08041475186	2	19834.1171171171	1	1	1	1	2019-05-24T17:37:01.321	NG_ecoli_LTEE_871_DM0	-0	-0	163.175	DIA_100X_EMPTY_1x1_100ms	32ffb6b2-9864-4564-a0b6-fb7adfc1b156	EPI_100X_YFP_1x1_200ms_25sola	EPI_100X_RFP_1x1_200ms_25sola
506	36	9.51551368794701	343	-27.5198704127807	1464.36734693878	1310.22740524781	264656	771.591836734694	250.869681610789	253.86505307669	0	1422882	4148.34402332362	1670.1963121467	1468.50166579718	0	NaN	NaN	NaN	NaN	NaN	NaN	NaN	NaN	NaN	NaN	NaN	NaN	NaN	NaN	NaN	NaN	1	20918.1457725948	1	1	1	1	2019-05-24T17:37:01.321	NG_ecoli_LTEE_871_DM0	-0	-0	163.175	DIA_100X_EMPTY_1x1_100ms	e1dcd595-330f-4c4f-9d06-0f69b4cdd2a6	EPI_100X_YFP_1x1_200ms_25sola	EPI_100X_RFP_1x1_200ms_25sola
507	12	7.53338021179294	91	-49.9997330097337	1456.63736263736	1485.34065934066	105515	1159.50549450549	250.869681610789	253.86505307669	0	331299	3640.64835164835	1670.1963121467	1468.50166579718	0	NaN	NaN	NaN	NaN	NaN	129.109250058909	0.999710033092716	13.161686388236	12.5224582146758	9.22847057391208	3.6474581934209	0.00137576750912265	0.000810440429277087	0	1.00000727808537	880.361178796853	1	19195.7692307692	1	1	1	1	2019-05-24T17:37:01.321	NG_ecoli_LTEE_871_DM0	-0	-0	163.175	DIA_100X_EMPTY_1x1_100ms	f3673306-8534-44b0-801d-c17c0317929c	EPI_100X_YFP_1x1_200ms_25sola	EPI_100X_RFP_1x1_200ms_25sola
508	16	9.11546381994785	146	-49.9858782045801	1460.74657534247	430.047945205479	204719	1402.18493150685	250.869681610789	253.86505307669	0	204750	1402.39726027397	1670.1963121467	1468.50166579718	0	NaN	NaN	NaN	NaN	NaN	154.736732664531	0.99976166210218	15.1697835302377	12.8887892372766	9.55747262120706	3.68861712252842	0.017714702403661	0.00957236212054774	0	1.00146154097079	1088.31694232939	1	18206.6780821918	1	1	1	1	2019-05-24T17:37:01.321	NG_ecoli_LTEE_871_DM0	-0	-0	163.175	DIA_100X_EMPTY_1x1_100ms	44f93ffe-1679-4d80-aa7a-ec404242d0df	EPI_100X_YFP_1x1_200ms_25sola	EPI_100X_RFP_1x1_200ms_25sola
509	14	4.80598249762178	68	-49.9993491186657	1459.60294117647	833.014705882353	119540	1757.94117647059	250.869681610789	253.86505307669	0	1158938	17043.2058823529	1670.1963121467	1468.50166579718	0	NaN	NaN	NaN	NaN	NaN	155.291946874344	0.999097383357497	NaN	NaN	NaN	NaN	NaN	NaN	NaN	NaN	NaN	1	22145.1323529412	1	1	1	1	2019-05-24T17:37:01.321	NG_ecoli_LTEE_871_DM0	-0	-0	163.175	DIA_100X_EMPTY_1x1_100ms	ccfd120d-5432-4dda-a0b3-fc75cbf986a2	EPI_100X_YFP_1x1_200ms_25sola	EPI_100X_RFP_1x1_200ms_25sola
510	34	11.7392844011556	399	49.112733805021	1468.55889724311	2009.69423558897	4024555	10086.6040100251	250.869681610789	253.86505307669	0	662636	1660.74185463659	1670.1963121467	1468.50166579718	0	NaN	NaN	NaN	NaN	NaN	354.29373852725	0.963070409151264	32.2932532544245	12.6632709624	10.5862807520538	2.9225347984437	0.0112488064104481	0.00401111063306049	2	1.00102516988858	2842.42159996535	1	16403.5288220551	1	1	1	1	2019-05-24T17:37:01.321	NG_ecoli_LTEE_871_DM0	-0	-0	163.175	DIA_100X_EMPTY_1x1_100ms	4f807342-c46a-4bd3-aa1c-556c8a0e8ca2	EPI_100X_YFP_1x1_200ms_25sola	EPI_100X_RFP_1x1_200ms_25sola
511	11	6.77951933055376	76	-49.9998587714659	1460.03947368421	401.802631578947	60269	793.013157894737	250.869681610789	253.86505307669	0	140021	1842.38157894737	1670.1963121467	1468.50166579718	0	NaN	NaN	NaN	NaN	NaN	132.338502907535	0.999751615656607	14.1137967342025	11.8936867196736	8.84612541659988	3.43310476954837	0.0052247296346772	0.00298488038688933	0	1.00011727517713	867.440958146862	1	20524.7236842105	1	1	1	1	2019-05-24T17:37:01.321	NG_ecoli_LTEE_871_DM0	-0	-0	163.175	DIA_100X_EMPTY_1x1_100ms	af531a6c-3796-4a9b-9390-989911974eb7	EPI_100X_YFP_1x1_200ms_25sola	EPI_100X_RFP_1x1_200ms_25sola
512	22	11.1858745254866	246	-49.999960782911	1465.57723577236	416.272357723577	319014	1296.80487804878	250.869681610789	253.86505307669	0	1059202	4305.69918699187	1670.1963121467	1468.50166579718	0	NaN	NaN	NaN	NaN	NaN	235.183449032999	0.934720901775183	20.5983007925733	15.3853439543973	10.4685717851911	4.41637476479233	0.0591720566535238	0.0268614183659729	1	1.02263351696471	1772.94861211961	2	18913.8617886179	1	1	1	1	2019-05-24T17:37:01.321	NG_ecoli_LTEE_871_DM0	-0	-0	163.175	DIA_100X_EMPTY_1x1_100ms	3e316dff-e855-4187-83f7-086b06ab078d	EPI_100X_YFP_1x1_200ms_25sola	EPI_100X_RFP_1x1_200ms_25sola
513	11	6.44366456731025	71	-49.9998502178181	1461.88732394366	1127.66197183099	53735	756.830985915493	250.869681610789	253.86505307669	0	416310	5863.52112676056	1670.1963121467	1468.50166579718	0	NaN	NaN	NaN	NaN	NaN	130.906865189387	0.999686857519045	NaN	NaN	NaN	NaN	NaN	NaN	NaN	NaN	NaN	2	21072.5774647887	1	1	1	1	2019-05-24T17:37:01.321	NG_ecoli_LTEE_871_DM0	-0	-0	163.175	DIA_100X_EMPTY_1x1_100ms	ef484abe-c6a2-475d-9939-9ce855ab7730	EPI_100X_YFP_1x1_200ms_25sola	EPI_100X_RFP_1x1_200ms_25sola
514	15	8.88234788615616	134	-49.9978252828058	1466.55970149254	1474.77611940299	159680	1191.64179104478	250.869681610789	253.86505307669	0	783524	5847.19402985075	1670.1963121467	1468.50166579718	0	NaN	NaN	NaN	NaN	NaN	145.733766582365	0.999733962384756	14.5097674358041	13.0236461633682	9.4708174277173	3.78030478343946	0.00903916985142942	0.00503004463580896	0	1.00035912302881	1022.17501718721	1	19925.6492537313	1	1	1	1	2019-05-24T17:37:01.321	NG_ecoli_LTEE_871_DM0	-0	-0	163.175	DIA_100X_EMPTY_1x1_100ms	1d622e1d-57c7-4b36-adf7-29fd258c2337	EPI_100X_YFP_1x1_200ms_25sola	EPI_100X_RFP_1x1_200ms_25sola
515	22	7.19820465353245	158	-49.5724740717288	1469.10126582278	1110.05063291139	165267	1045.99367088608	250.869681610789	253.86505307669	0	1455117	9209.60126582278	1670.1963121467	1468.50166579718	0	NaN	NaN	NaN	NaN	NaN	193.792675358388	0.993206085895296	20.8243157280623	11.7663144323029	8.9355226007785	2.95971101166028	0.0136368262309643	0.00667264539788786	1	1.00059863704977	1305.87177846326	3	20951.3670886076	1	1	1	1	2019-05-24T17:37:01.321	NG_ecoli_LTEE_871_DM0	-0	-0	163.175	DIA_100X_EMPTY_1x1_100ms	5d5ee8d3-8f58-46a2-a560-19d4dcb681f6	EPI_100X_YFP_1x1_200ms_25sola	EPI_100X_RFP_1x1_200ms_25sola
516	4	2.28054267617347	10	-49.9929821104512	1463.5	87.4	13069	1306.9	250.869681610789	253.86505307669	0	27124	2712.4	1670.1963121467	1468.50166579718	0	NaN	NaN	NaN	NaN	NaN	101.849110239172	0.999826447188545	NaN	NaN	NaN	NaN	NaN	NaN	NaN	NaN	NaN	1	21770.3	1	1	1	1	2019-05-24T17:37:01.321	NG_ecoli_LTEE_871_DM0	-0	-0	163.175	DIA_100X_EMPTY_1x1_100ms	5907a633-563c-4c28-b2f8-c4764a6859b4	EPI_100X_YFP_1x1_200ms_25sola	EPI_100X_RFP_1x1_200ms_25sola
517	45	13.2511285808317	597	-49.9999948813121	1482.19765494137	1527.08710217755	751983	1259.60301507538	250.869681610789	253.86505307669	0	5703455	9553.52596314908	1670.1963121467	1468.50166579718	0	NaN	NaN	NaN	NaN	NaN	581.98286654674	0.673885804809561	NaN	NaN	NaN	NaN	NaN	NaN	NaN	NaN	NaN	2	20541.7236180905	1	1	1	1	2019-05-24T17:37:01.321	NG_ecoli_LTEE_871_DM0	-0	-0	163.175	DIA_100X_EMPTY_1x1_100ms	286f9859-4cef-48b1-97c3-bad7453b9361	EPI_100X_YFP_1x1_200ms_25sola	EPI_100X_RFP_1x1_200ms_25sola
518	32	11.6865529073415	374	46.5281759172022	1477.73262032086	1997.89839572193	1606132	4294.47058823529	250.869681610789	253.86505307669	0	479843	1283.00267379679	1670.1963121467	1468.50166579718	0	NaN	NaN	NaN	NaN	NaN	341.926214573701	0.978740607202115	31.2719508105348	12.574552750632	10.6874079452779	2.69757748203237	0.0109058593878057	0.00668357416179052	0	1.00249465217912	2805.3666490833	1	16324.4331550802	1	1	1	1	2019-05-24T17:37:01.321	NG_ecoli_LTEE_871_DM0	-0	-0	163.175	DIA_100X_EMPTY_1x1_100ms	c0468067-d2f4-43d1-9510-c78b1726acea	EPI_100X_YFP_1x1_200ms_25sola	EPI_100X_RFP_1x1_200ms_25sola
519	15	7.73092933659971	117	-49.9906875121378	1474.28205128205	1287.82905982906	144214	1232.59829059829	250.869681610789	253.86505307669	0	711227	6078.86324786325	1670.1963121467	1468.50166579718	0	NaN	NaN	NaN	NaN	NaN	138.706888885102	0.999683399930659	14.4492659744154	12.2766192320198	9.20124844545525	3.44256563395246	0.00263940703300372	0.00150803007729175	0	1.00003067173746	960.791564690113	1	18939.3333333333	1	1	1	1	2019-05-24T17:37:01.321	NG_ecoli_LTEE_871_DM0	-0	-0	163.175	DIA_100X_EMPTY_1x1_100ms	79b0d87f-50a4-41f5-90d3-4259c73f98fb	EPI_100X_YFP_1x1_200ms_25sola	EPI_100X_RFP_1x1_200ms_25sola
520	16	6.30259703616629	101	-49.9634746227905	1482.94059405941	1369.21782178218	84607	837.693069306931	250.869681610789	253.86505307669	0	1056466	10460.0594059406	1670.1963121467	1468.50166579718	0	NaN	NaN	NaN	NaN	NaN	179.451307458056	0.988573704674487	19.8091830741698	10.7159356002244	8.54202146292461	2.86750076639058	0.0466187158847607	0.00387262410617169	1	1.00020355641712	1135.21406611447	2	21545.099009901	1	1	1	1	2019-05-24T17:37:01.321	NG_ecoli_LTEE_871_DM0	-0	-0	163.175	DIA_100X_EMPTY_1x1_100ms	f67b4532-6c11-4d3b-b480-52f03ebf2667	EPI_100X_YFP_1x1_200ms_25sola	EPI_100X_RFP_1x1_200ms_25sola
521	12	6.04321446089817	74	-49.999739497716	1482.33783783784	1488.06756756757	90891	1228.25675675676	250.869681610789	253.86505307669	0	515109	6960.93243243243	1670.1963121467	1468.50166579718	0	NaN	NaN	NaN	NaN	NaN	127.327363104288	0.999786658305494	13.6778738095149	11.4369372329754	7.40287877698908	4.06362010251045	0.00169741334290223	0.00090888131581051	0	1.00000934363963	588.721301013655	1	19578.8513513513	1	1	1	1	2019-05-24T17:37:01.321	NG_ecoli_LTEE_871_DM0	-0	-0	163.175	DIA_100X_EMPTY_1x1_100ms	fccafd01-d40f-4601-85f8-fa28b38c8314	EPI_100X_YFP_1x1_200ms_25sola	EPI_100X_RFP_1x1_200ms_25sola
522	24	13.6555262949461	328	-38.4391826033	1487.66463414634	1104.11890243902	458372	1397.4756097561	250.869681610789	253.86505307669	0	3453508	10528.987804878	1670.1963121467	1468.50166579718	0	NaN	NaN	NaN	NaN	NaN	231.096936888914	0.981588166158235	19.9589947841984	16.2242333990914	11.0150086601219	4.14815929341136	0.0393263649138566	0.0163119549272659	1	1.00828440935644	1901.94621725518	2	18781.9085365854	1	1	1	1	2019-05-24T17:37:01.321	NG_ecoli_LTEE_871_DM0	-0	-0	163.175	DIA_100X_EMPTY_1x1_100ms	8d11eb4c-23de-470a-b4ae-9bc7775cbd85	EPI_100X_YFP_1x1_200ms_25sola	EPI_100X_RFP_1x1_200ms_25sola
523	28	9.17011674226429	257	-49.9581075821561	1492.44357976654	61.4241245136187	284271	1106.11284046693	250.869681610789	253.86505307669	0	961298	3740.45914396887	1670.1963121467	1468.50166579718	0	NaN	NaN	NaN	NaN	NaN	297.031347443466	0.82384067130038	31.2350327974286	14.4740167485992	9.13676141762305	3.36043579716323	0.0395517969949775	0.0151988200211221	2	1.01241830931976	2047.93617207927	1	20712.9610894942	1	1	1	1	2019-05-24T17:37:01.321	NG_ecoli_LTEE_871_DM0	-0	-0	163.175	DIA_100X_EMPTY_1x1_100ms	54fc2a34-a0b1-4413-986e-c624ee98831d	EPI_100X_YFP_1x1_200ms_25sola	EPI_100X_RFP_1x1_200ms_25sola
524	32	13.496867776434	432	48.7990365952882	1494.61574074074	373.25	3002742	6950.79166666667	250.869681610789	253.86505307669	0	1197232	2771.37037037037	1670.1963121467	1468.50166579718	0	NaN	NaN	NaN	NaN	NaN	349.181377726438	0.982350968685034	30.2856200779718	13.5896664438222	10.9861437145774	3.31313039308753	0.0229052309909592	0.0100244964880123	1	1.00313632706926	2870.89231792621	0	15760.5115740741	1	1	1	1	2019-05-24T17:37:01.321	NG_ecoli_LTEE_871_DM0	-0	-0	163.175	DIA_100X_EMPTY_1x1_100ms	1261a975-de89-4b60-b614-c1f5f4954386	EPI_100X_YFP_1x1_200ms_25sola	EPI_100X_RFP_1x1_200ms_25sola
525	34	12.2945433223058	419	47.4404596080277	1492.86634844869	1388.73747016706	340207	811.949880668258	250.869681610789	253.86505307669	0	7371001	17591.8878281623	1670.1963121467	1468.50166579718	0	NaN	NaN	NaN	NaN	NaN	377.254532107867	0.940190239657865	31.9918265510825	13.7658987767178	11.2165532807981	3.0889323940622	0.0610850955264363	0.027022905934511	1	1.02355686285172	3161.1693701637	2	19898.4582338902	1	1	1	1	2019-05-24T17:37:01.321	NG_ecoli_LTEE_871_DM0	-0	-0	163.175	DIA_100X_EMPTY_1x1_100ms	d1410cf5-7d5b-4026-9ef7-a5d50ef3be04	EPI_100X_YFP_1x1_200ms_25sola	EPI_100X_RFP_1x1_200ms_25sola
526	13	4.72717895651373	66	-49.9992388995867	1492.33333333333	1115.54545454545	55976	848.121212121212	250.869681610789	253.86505307669	0	399733	6056.56060606061	1670.1963121467	1468.50166579718	0	NaN	NaN	NaN	NaN	NaN	134.111430374716	0.999928558332731	NaN	NaN	NaN	NaN	NaN	NaN	NaN	NaN	NaN	1	20893.5	1	1	1	1	2019-05-24T17:37:01.321	NG_ecoli_LTEE_871_DM0	-0	-0	163.175	DIA_100X_EMPTY_1x1_100ms	5b1036ae-53d0-4c01-b15a-1adf51843f4f	EPI_100X_YFP_1x1_200ms_25sola	EPI_100X_RFP_1x1_200ms_25sola
527	24	10.8510840872869	261	-6.37674890090483	1498.02681992337	1485.15325670498	380809	1459.03831417625	250.869681610789	253.86505307669	0	1397184	5353.19540229885	1670.1963121467	1468.50166579718	0	NaN	NaN	NaN	NaN	NaN	263.038142092963	0.951128173286928	25.1147005131521	12.162522061431	10.0016721446122	2.90543553046989	0.047054780178286	0.0215929699594608	1	1.02053387319247	1973.16368325898	1	18925.5402298851	1	1	1	1	2019-05-24T17:37:01.321	NG_ecoli_LTEE_871_DM0	-0	-0	163.175	DIA_100X_EMPTY_1x1_100ms	49e8e410-6a3d-417d-b9cd-6604a8318699	EPI_100X_YFP_1x1_200ms_25sola	EPI_100X_RFP_1x1_200ms_25sola
528	8	3.10839232647958	25	-49.9984378216126	1494.08	1369	24434	977.36	250.869681610789	253.86505307669	0	357467	14298.68	1670.1963121467	1468.50166579718	0	NaN	NaN	NaN	NaN	NaN	109.016825043853	0.999796762472318	NaN	NaN	NaN	NaN	NaN	NaN	NaN	NaN	NaN	2	21518.04	1	1	1	1	2019-05-24T17:37:01.321	NG_ecoli_LTEE_871_DM0	-0	-0	163.175	DIA_100X_EMPTY_1x1_100ms	5a79438c-7742-4ab9-ad3d-58bf739ee5ff	EPI_100X_YFP_1x1_200ms_25sola	EPI_100X_RFP_1x1_200ms_25sola
529	22	8.75937468896884	193	-33.1795611540773	1499.35233160622	1446.0414507772	209500	1085.49222797927	250.869681610789	253.86505307669	0	816075	4228.36787564767	1670.1963121467	1468.50166579718	0	NaN	NaN	NaN	NaN	NaN	216.538581294171	0.774837113134491	26.1914298740714	12.4250544404032	7.61289636490201	3.45864856519242	0.100793683380341	0.0598764368767994	0	1.18997304616961	1192.1994728052	1	19948.9637305699	1	1	1	1	2019-05-24T17:37:01.321	NG_ecoli_LTEE_871_DM0	-0	-0	163.175	DIA_100X_EMPTY_1x1_100ms	a9fd6460-c809-4d89-b04b-38263bf62821	EPI_100X_YFP_1x1_200ms_25sola	EPI_100X_RFP_1x1_200ms_25sola
530	27	15.2528772678055	412	9.89834709016044	1502.64077669903	1751.66747572816	468161	1136.31310679612	250.869681610789	253.86505307669	0	4320412	10486.4368932039	1670.1963121467	1468.50166579718	0	NaN	NaN	NaN	NaN	NaN	377.599171291608	0.886850934728628	30.8531687896711	16.8466580773777	10.5471573532941	3.71045428322323	0.19383721180788	0.0473006367210578	3	1.16141598221293	2695.63140292084	0	19518.109223301	1	1	1	1	2019-05-24T17:37:01.321	NG_ecoli_LTEE_871_DM0	-0	-0	163.175	DIA_100X_EMPTY_1x1_100ms	4d72198b-8b22-49d7-917f-b36e976c3c99	EPI_100X_YFP_1x1_200ms_25sola	EPI_100X_RFP_1x1_200ms_25sola
531	10	4.7726491139424	49	-49.9996856104162	1497.44897959184	1524.20408163265	49009	1000.18367346939	250.869681610789	253.86505307669	0	494624	10094.3673469388	1670.1963121467	1468.50166579718	0	NaN	NaN	NaN	NaN	NaN	117.569984900725	0.999666217860253	NaN	NaN	NaN	NaN	NaN	NaN	NaN	NaN	NaN	1	22377.1836734694	1	1	1	1	2019-05-24T17:37:01.321	NG_ecoli_LTEE_871_DM0	-0	-0	163.175	DIA_100X_EMPTY_1x1_100ms	18740ee7-455b-4bb7-800c-fc4831cf7455	EPI_100X_YFP_1x1_200ms_25sola	EPI_100X_RFP_1x1_200ms_25sola
532	21	10.1506382478183	214	-49.834893606426	1510.3691588785	1438.60280373832	206980	967.196261682243	250.869681610789	253.86505307669	0	1282817	5994.47196261682	1670.1963121467	1468.50166579718	0	NaN	NaN	NaN	NaN	NaN	221.48363098891	0.983029028106866	20.6582411947742	12.8826675610713	9.98470640370538	3.2993000983467	0.0669006823597669	0.0345849367306087	0	1.03662306674053	1617.53550917749	1	19557.5981308411	1	1	1	1	2019-05-24T17:37:01.321	NG_ecoli_LTEE_871_DM0	-0	-0	163.175	DIA_100X_EMPTY_1x1_100ms	7526f5f9-9ce8-44e3-a40a-ee20f62be01a	EPI_100X_YFP_1x1_200ms_25sola	EPI_100X_RFP_1x1_200ms_25sola
533	36	15.0555154733376	543	48.6242051980326	1515.41436464088	1844.74585635359	765209	1409.22467771639	250.869681610789	253.86505307669	0	12496834	23014.4272559853	1670.1963121467	1468.50166579718	0	NaN	NaN	NaN	NaN	NaN	438.375403817134	0.971722159596161	36.3010958931583	13.9989334347781	11.6129797311865	3.11492540261447	0.049997505089268	0.0191662936268208	0	1.02480609185212	3845.00539573928	1	17378.3591160221	1	1	1	1	2019-05-24T17:37:01.321	NG_ecoli_LTEE_871_DM0	-0	-0	163.175	DIA_100X_EMPTY_1x1_100ms	bb80caf1-19aa-444c-a5ad-779cb8603031	EPI_100X_YFP_1x1_200ms_25sola	EPI_100X_RFP_1x1_200ms_25sola
534	19	11.1640966275154	218	-48.9486210718526	1517.31651376147	67.9357798165138	301653	1383.72935779817	250.869681610789	253.86505307669	0	721008	3307.37614678899	1670.1963121467	1468.50166579718	0	NaN	NaN	NaN	NaN	NaN	181.084320964181	0.999739881342009	16.6191985361164	14.1444975403017	10.1820795334277	4.1759467988334	0.00633326589073491	0.00291102074092154	1	1.00014967283974	1353.23408278528	1	18583.3211009174	1	1	1	1	2019-05-24T17:37:01.321	NG_ecoli_LTEE_871_DM0	-0	-0	163.175	DIA_100X_EMPTY_1x1_100ms	52eef373-7cb8-423c-a5a1-6d66dd89322d	EPI_100X_YFP_1x1_200ms_25sola	EPI_100X_RFP_1x1_200ms_25sola
535	30	12.6400303491386	381	38.877513905509	1525.89501312336	1062.66141732283	324660	852.125984251968	250.869681610789	253.86505307669	0	537567	1410.93700787402	1670.1963121467	1468.50166579718	0	NaN	NaN	NaN	NaN	NaN	338.351487154617	0.982268056142427	31.1028486028067	12.8102196890357	10.6179090981196	2.79583990746123	0.0208031759270712	0.00932373379978876	1	1.00182924017887	2754.0261119105	0	18332.1181102362	1	1	1	1	2019-05-24T17:37:01.321	NG_ecoli_LTEE_871_DM0	-0	-0	163.175	DIA_100X_EMPTY_1x1_100ms	9cf02d3c-c087-4aed-8088-11929ea53708	EPI_100X_YFP_1x1_200ms_25sola	EPI_100X_RFP_1x1_200ms_25sola
536	38	11.78715307427	449	-18.9961153109523	1532.19376391982	1843.18708240535	464377	1034.24721603563	250.869681610789	253.86505307669	0	11029545	24564.6881959911	1670.1963121467	1468.50166579718	0	NaN	NaN	NaN	NaN	NaN	NaN	NaN	NaN	NaN	NaN	NaN	NaN	NaN	NaN	NaN	NaN	1	20874.6681514477	1	1	1	1	2019-05-24T17:37:01.321	NG_ecoli_LTEE_871_DM0	-0	-0	163.175	DIA_100X_EMPTY_1x1_100ms	e4a65d4f-834a-43d4-8ea9-1b5646d8a3a0	EPI_100X_YFP_1x1_200ms_25sola	EPI_100X_RFP_1x1_200ms_25sola
537	34	13.5593607887841	462	41.735649615479	1537.27272727273	1140.64069264069	374717	811.075757575758	250.869681610789	253.86505307669	0	12706403	27503.0367965368	1670.1963121467	1468.50166579718	0	NaN	NaN	NaN	NaN	NaN	390.804752712021	0.956547384235373	33.7016684665787	14.1979043921555	11.1331843437067	3.55545751296826	0.051428406566344	0.0253957806607867	1	1.05587869580494	3280.80247380573	0	18440.5562770563	1	1	1	1	2019-05-24T17:37:01.321	NG_ecoli_LTEE_871_DM0	-0	-0	163.175	DIA_100X_EMPTY_1x1_100ms	edde74e3-ee21-4935-bb89-3563738f81c0	EPI_100X_YFP_1x1_200ms_25sola	EPI_100X_RFP_1x1_200ms_25sola
538	38	13.750033052636	523	48.7097665757837	1548.57743785851	1540.11472275335	1274097	2436.13193116635	250.869681610789	253.86505307669	0	995622	1903.67495219885	1670.1963121467	1468.50166579718	0	NaN	NaN	NaN	NaN	NaN	428.833242837731	0.963230702487944	36.9881641152243	13.2088764247287	11.2913560479566	2.84759245596968	0.0162470130697096	0.00848721972989471	0	1.00641614029916	3703.77726526921	0	15558.4244741874	1	1	1	1	2019-05-24T17:37:01.321	NG_ecoli_LTEE_871_DM0	-0	-0	163.175	DIA_100X_EMPTY_1x1_100ms	235cdf8b-0ba0-443d-8d64-d93900b7032d	EPI_100X_YFP_1x1_200ms_25sola	EPI_100X_RFP_1x1_200ms_25sola
539	23	12.6289597440628	292	8.63811937391683	1553.02739726027	520.873287671233	6561743	22471.7226027397	250.869681610789	253.86505307669	0	268345	918.989726027397	1670.1963121467	1468.50166579718	0	NaN	NaN	NaN	NaN	NaN	246.265236595113	0.999888680619998	21.4936909532665	13.9198686389232	10.9979601232196	3.68879657613312	0.00495099226847796	0.00215628329367342	1	1.00009337619928	2041.85624531411	0	15665.9349315068	1	1	1	1	2019-05-24T17:37:01.321	NG_ecoli_LTEE_871_DM0	-0	-0	163.175	DIA_100X_EMPTY_1x1_100ms	4c87194a-2357-4053-84b8-12801bd9e6b3	EPI_100X_YFP_1x1_200ms_25sola	EPI_100X_RFP_1x1_200ms_25sola
540	24	9.70971482089213	234	1.16359535985251	1554.54700854701	276.581196581197	241773	1033.21794871795	250.869681610789	253.86505307669	0	1565782	6691.37606837607	1670.1963121467	1468.50166579718	0	NaN	NaN	NaN	NaN	NaN	250.320822049785	0.984438069096119	24.8211582865491	12.7023513376219	9.70484155316355	3.21813266104455	0.0259739675378405	0.0125656567201553	1	1.00720846424137	1836.06826385955	1	20261.5085470085	1	1	1	1	2019-05-24T17:37:01.321	NG_ecoli_LTEE_871_DM0	-0	-0	163.175	DIA_100X_EMPTY_1x1_100ms	37bac3ba-0cae-410b-84df-f9ae2fa6253e	EPI_100X_YFP_1x1_200ms_25sola	EPI_100X_RFP_1x1_200ms_25sola
541	23	10.8097007305366	249	33.1629250235856	1554.75100401606	302.345381526104	141893	569.85140562249	250.869681610789	253.86505307669	0	6165695	24761.8273092369	1670.1963121467	1468.50166579718	0	NaN	NaN	NaN	NaN	NaN	243.059914543682	0.991895289010867	22.6716179979105	12.7980171290015	10.2675003723452	3.24905125428725	0.0163679038588926	0.00740719828047512	1	1.00108879116279	1877.16242028285	0	20222.9919678715	1	1	1	1	2019-05-24T17:37:01.321	NG_ecoli_LTEE_871_DM0	-0	-0	163.175	DIA_100X_EMPTY_1x1_100ms	fda770bd-d24c-45c5-94dd-1de06dab2854	EPI_100X_YFP_1x1_200ms_25sola	EPI_100X_RFP_1x1_200ms_25sola
542	29	13.3540350103323	388	44.5215683113638	1565.95618556701	1500.97680412371	1449891	3736.8324742268	250.869681610789	253.86505307669	0	6239338	16080.7680412371	1670.1963121467	1468.50166579718	0	NaN	NaN	NaN	NaN	NaN	330.942766738465	0.979110071483698	29.2765199500728	12.9202737502277	11.0383639456761	2.87130664659808	0.0146730397017542	0.00634190804472944	1	1.0020267228547	2801.68142729116	0	16236.3556701031	1	1	1	1	2019-05-24T17:37:01.321	NG_ecoli_LTEE_871_DM0	-0	-0	163.175	DIA_100X_EMPTY_1x1_100ms	d0ec007d-8f5b-4e1c-bba7-397876cf1064	EPI_100X_YFP_1x1_200ms_25sola	EPI_100X_RFP_1x1_200ms_25sola
543	24	11.4631928352046	276	33.0595449084331	1577.84420289855	280.344202898551	398070	1442.28260869565	250.869681610789	253.86505307669	0	1569386	5686.18115942029	1670.1963121467	1468.50166579718	0	NaN	NaN	NaN	NaN	NaN	222.968641925893	0.99863490760392	22.3992523248387	12.7400191078125	9.50192254724218	3.5295164075181	0.00607315399505775	0.00335246608488255	1	1.00009239463392	1588.35061498509	2	18532.4891304348	1	1	1	1	2019-05-24T17:37:01.321	NG_ecoli_LTEE_871_DM0	-0	-0	163.175	DIA_100X_EMPTY_1x1_100ms	5cef9747-c655-42c7-86d9-84e165924cdb	EPI_100X_YFP_1x1_200ms_25sola	EPI_100X_RFP_1x1_200ms_25sola
544	26	10.6973959348659	279	10.4180928279146	1578.52329749104	1606.97491039427	293776	1052.9605734767	250.869681610789	253.86505307669	0	545524	1955.28315412186	1670.1963121467	1468.50166579718	0	NaN	NaN	NaN	NaN	NaN	236.598592137421	0.97668798616514	25.1093666213423	13.3176649523447	9.06602486081188	3.43699076647597	0.0326362309595917	0.0146918583730462	0	1.00920192654171	1620.91204874302	1	20116.458781362	1	1	1	1	2019-05-24T17:37:01.321	NG_ecoli_LTEE_871_DM0	-0	-0	163.175	DIA_100X_EMPTY_1x1_100ms	e6474c0d-3d12-4524-8e83-755c0415de00	EPI_100X_YFP_1x1_200ms_25sola	EPI_100X_RFP_1x1_200ms_25sola
545	18	11.5367689168154	208	-45.0567237641855	1575.88942307692	1831.4375	204579	983.552884615385	250.869681610789	253.86505307669	0	1353579	6507.59134615385	1670.1963121467	1468.50166579718	0	NaN	NaN	NaN	NaN	NaN	201.76979222321	0.992734391952221	19.0203494684074	12.80864649964	9.74844829671992	3.56248051250518	0.0638124048699339	0.0331517112453111	0	1.02956357842457	1419.64369769044	0	19628.3942307692	1	1	1	1	2019-05-24T17:37:01.321	NG_ecoli_LTEE_871_DM0	-0	-0	163.175	DIA_100X_EMPTY_1x1_100ms	7587777a-31d5-42bd-9269-81112e0389b8	EPI_100X_YFP_1x1_200ms_25sola	EPI_100X_RFP_1x1_200ms_25sola
546	12	6.35179299202473	77	-49.9997185145831	1580.48051948052	268.935064935065	117439	1525.18181818182	250.869681610789	253.86505307669	0	371224	4821.09090909091	1670.1963121467	1468.50166579718	0	NaN	NaN	NaN	NaN	NaN	131.854661604231	0.999770270687558	NaN	NaN	NaN	NaN	NaN	NaN	NaN	NaN	NaN	1	20358.2207792208	1	1	1	1	2019-05-24T17:37:01.321	NG_ecoli_LTEE_871_DM0	-0	-0	163.175	DIA_100X_EMPTY_1x1_100ms	f0d7ff16-643a-4818-93a0-32e85df9f064	EPI_100X_YFP_1x1_200ms_25sola	EPI_100X_RFP_1x1_200ms_25sola
547	7	4.84461509331628	35	-49.9997723451883	1577.65714285714	1890.28571428571	27755	793	250.869681610789	253.86505307669	0	60226	1720.74285714286	1670.1963121467	1468.50166579718	0	NaN	NaN	NaN	NaN	NaN	109.241232696797	0.99968370705136	NaN	NaN	NaN	NaN	NaN	NaN	NaN	NaN	NaN	1	20900.5714285714	1	1	1	1	2019-05-24T17:37:01.321	NG_ecoli_LTEE_871_DM0	-0	-0	163.175	DIA_100X_EMPTY_1x1_100ms	dee94b94-a638-445f-b6a8-0316edb72c86	EPI_100X_YFP_1x1_200ms_25sola	EPI_100X_RFP_1x1_200ms_25sola
548	14	8.05398580997776	114	-49.9976304795222	1584.71929824561	1592.73684210526	114083	1000.72807017544	250.869681610789	253.86505307669	0	234998	2061.38596491228	1670.1963121467	1468.50166579718	0	NaN	NaN	NaN	NaN	NaN	148.312950996008	0.999765457156124	14.8902622269137	12.6293473284655	9.37169452609513	3.62004376112425	0.012794675863031	0.00701206717057982	0	1.00074102215027	1027.13724089892	1	20742.0614035088	1	1	1	1	2019-05-24T17:37:01.321	NG_ecoli_LTEE_871_DM0	-0	-0	163.175	DIA_100X_EMPTY_1x1_100ms	dffb54a0-4798-46b2-9dc0-f5a736d327e4	EPI_100X_YFP_1x1_200ms_25sola	EPI_100X_RFP_1x1_200ms_25sola
549	28	14.0435913438575	394	31.533122089227	1589.98223350254	133.568527918782	16729156	42459.7868020305	250.869681610789	253.86505307669	0	414299	1051.52030456853	1670.1963121467	1468.50166579718	0	NaN	NaN	NaN	NaN	NaN	316.954602310943	0.987675755413688	27.4431315041853	13.5061783385537	11.2962980425079	3.12302381780495	0.00533595911876167	0.00202889414786222	1	1.00014945993441	2750.39983137659	0	16086.9187817259	1	1	1	1	2019-05-24T17:37:01.321	NG_ecoli_LTEE_871_DM0	-0	-0	163.175	DIA_100X_EMPTY_1x1_100ms	436cead1-e4b7-4157-9fb6-046778c8be1f	EPI_100X_YFP_1x1_200ms_25sola	EPI_100X_RFP_1x1_200ms_25sola
550	15	8.87522354204198	134	-49.9985630784046	1589.29104477612	1887.48507462687	125838	939.089552238806	250.869681610789	253.86505307669	0	418003	3119.42537313433	1670.1963121467	1468.50166579718	0	NaN	NaN	NaN	NaN	NaN	149.089674520967	0.99983043859419	14.9803101037723	12.6359274542227	9.14877459029942	3.85267233549952	0.138157682108775	0.0118445788797559	0	1.00087599060017	984.77392327758	2	20557.5223880597	1	1	1	1	2019-05-24T17:37:01.321	NG_ecoli_LTEE_871_DM0	-0	-0	163.175	DIA_100X_EMPTY_1x1_100ms	4d262606-16be-4e8b-ae2b-acf5e72d407a	EPI_100X_YFP_1x1_200ms_25sola	EPI_100X_RFP_1x1_200ms_25sola
551	16	8.16410310380177	132	-49.9710648788291	1598.39393939394	460.19696969697	108869	824.765151515152	250.869681610789	253.86505307669	0	1107721	8391.82575757576	1670.1963121467	1468.50166579718	0	NaN	NaN	NaN	NaN	NaN	143.659049759977	0.999723429996556	14.0548896739542	12.9291434439675	9.57195032180008	3.80723378652166	0.00241780688596743	0.00137258784502385	0	1.00002450579283	1011.38892622461	1	19958.0075757576	1	1	1	1	2019-05-24T17:37:01.321	NG_ecoli_LTEE_871_DM0	-0	-0	163.175	DIA_100X_EMPTY_1x1_100ms	c877ca1f-fc88-4ecc-b9af-26b805d24001	EPI_100X_YFP_1x1_200ms_25sola	EPI_100X_RFP_1x1_200ms_25sola
552	13	6.59554955744433	87	-49.9996387886243	1597.68965517241	1876.70114942529	61940	711.954022988506	250.869681610789	253.86505307669	0	427454	4913.26436781609	1670.1963121467	1468.50166579718	0	NaN	NaN	NaN	NaN	NaN	152.45861766022	0.999893425815449	15.9970279821402	11.925708823331	8.94550931595834	3.50408218292591	0.00189266517949877	0.000782957979636929	0	1.00000966776592	1005.40104085168	1	21940.3333333333	1	1	1	1	2019-05-24T17:37:01.321	NG_ecoli_LTEE_871_DM0	-0	-0	163.175	DIA_100X_EMPTY_1x1_100ms	58680eb6-d16d-41ad-b6b1-7e38dacf3339	EPI_100X_YFP_1x1_200ms_25sola	EPI_100X_RFP_1x1_200ms_25sola
553	18	12.2777781833567	227	-49.2911570202827	1607.18061674009	1797.71806167401	295923	1303.62555066079	250.869681610789	253.86505307669	0	1258169	5542.59471365639	1670.1963121467	1468.50166579718	0	NaN	NaN	NaN	NaN	NaN	186.495235047184	0.999734244502406	16.3817629399048	14.8433305562007	10.7812668808027	4.21608307706889	0.0156649905084558	0.00853609327909892	0	1.00134394357759	1495.51272205406	0	18274.0748898678	1	1	1	1	2019-05-24T17:37:01.321	NG_ecoli_LTEE_871_DM0	-0	-0	163.175	DIA_100X_EMPTY_1x1_100ms	9aaa648c-0d28-4d7d-937a-ed3628fe5981	EPI_100X_YFP_1x1_200ms_25sola	EPI_100X_RFP_1x1_200ms_25sola
554	15	9.59684124221571	145	-49.9993428280673	1608.60689655172	626.048275862069	128325	885	250.869681610789	253.86505307669	0	138818	957.365517241379	1670.1963121467	1468.50166579718	0	NaN	NaN	NaN	NaN	NaN	176.409187323207	0.998799303111596	16.7876847660213	14.0714705387098	9.82008456997441	3.86070062304723	0.0220003331998957	0.0108901727347917	1	1.00236937541979	1271.48471222265	1	20429.0068965517	1	1	1	1	2019-05-24T17:37:01.321	NG_ecoli_LTEE_871_DM0	-0	-0	163.175	DIA_100X_EMPTY_1x1_100ms	4b07959c-4ec2-44a2-a8d5-c300093f500d	EPI_100X_YFP_1x1_200ms_25sola	EPI_100X_RFP_1x1_200ms_25sola
555	29	14.3686253122775	417	-46.7321667854171	1614.23980815348	1426.29016786571	706033	1693.12470023981	250.869681610789	253.86505307669	0	4586244	10998.1870503597	1670.1963121467	1468.50166579718	0	NaN	NaN	NaN	NaN	NaN	339.291898484778	0.92304758389708	29.2363834345642	12.6887523249909	10.3201996889733	2.8325493855238	0.365572444136553	0.0901553652640143	2	1.3759248428108	2445.62424820072	2	18544.1486810552	1	1	1	1	2019-05-24T17:37:01.321	NG_ecoli_LTEE_871_DM0	-0	-0	163.175	DIA_100X_EMPTY_1x1_100ms	dc2187d7-cbe5-4de5-900f-31cbd8346592	EPI_100X_YFP_1x1_200ms_25sola	EPI_100X_RFP_1x1_200ms_25sola
556	14	4.97442259590229	70	-49.999280921126	1609.18571428571	466.971428571429	43454	620.771428571429	250.869681610789	253.86505307669	0	450768	6439.54285714286	1670.1963121467	1468.50166579718	0	NaN	NaN	NaN	NaN	NaN	146.181458444037	0.999440254085325	NaN	NaN	NaN	NaN	NaN	NaN	NaN	NaN	NaN	1	21519.7285714286	1	1	1	1	2019-05-24T17:37:01.321	NG_ecoli_LTEE_871_DM0	-0	-0	163.175	DIA_100X_EMPTY_1x1_100ms	b9d90b2c-d776-4838-b8d4-2888d54c3ad1	EPI_100X_YFP_1x1_200ms_25sola	EPI_100X_RFP_1x1_200ms_25sola
557	16	7.81301934068778	127	-49.7892215115361	1615.17322834646	1443.74803149606	134868	1061.95275590551	250.869681610789	253.86505307669	0	975015	7677.28346456693	1670.1963121467	1468.50166579718	0	NaN	NaN	NaN	NaN	NaN	174.289136985949	0.99306684120631	18.7127874246916	11.1851742150027	8.78009976979854	2.98276119317765	0.034526264165001	0.0174613614847696	1	1.00751837894756	1132.99310587093	1	20237.3700787402	1	1	1	1	2019-05-24T17:37:01.321	NG_ecoli_LTEE_871_DM0	-0	-0	163.175	DIA_100X_EMPTY_1x1_100ms	c3b273eb-3a97-4507-a70b-9a98498a39f4	EPI_100X_YFP_1x1_200ms_25sola	EPI_100X_RFP_1x1_200ms_25sola
558	20	12.1231905265167	243	-35.506010957346	1620.53497942387	1385.39094650206	498583	2051.78189300412	250.869681610789	253.86505307669	0	1427284	5873.59670781893	1670.1963121467	1468.50166579718	0	NaN	NaN	NaN	NaN	NaN	207.676667545776	0.979279374222856	18.1649968981923	14.8389422037572	10.6981964039884	3.78028734924809	0.00518485145471623	0.00183124577462562	3	1.00002838753076	1632.85019617813	2	19279.8971193416	1	1	1	1	2019-05-24T17:37:01.321	NG_ecoli_LTEE_871_DM0	-0	-0	163.175	DIA_100X_EMPTY_1x1_100ms	b417f432-48d6-47ce-8d32-0197f9cb9a23	EPI_100X_YFP_1x1_200ms_25sola	EPI_100X_RFP_1x1_200ms_25sola
559	20	14.962575776367	300	-49.9394457881488	1621.91333333333	614.25	466243	1554.14333333333	250.869681610789	253.86505307669	0	323908	1079.69333333333	1670.1963121467	1468.50166579718	0	NaN	NaN	NaN	NaN	NaN	219.860551353949	0.998297796200436	17.4783337007973	15.9552925856515	11.7384735515392	4.1889312085126	0.0657897236667112	0.0344188262890849	0	1.02547303733029	1891.52967761128	1	17769.9933333333	1	1	1	1	2019-05-24T17:37:01.321	NG_ecoli_LTEE_871_DM0	-0	-0	163.175	DIA_100X_EMPTY_1x1_100ms	d2d5bd4e-e718-4783-bf76-7ad1c210da2f	EPI_100X_YFP_1x1_200ms_25sola	EPI_100X_RFP_1x1_200ms_25sola
560	19	6.25501308874741	122	-49.9605185338109	1619.19672131148	1404.23770491803	218778	1793.26229508197	250.869681610789	253.86505307669	0	815766	6686.60655737705	1670.1963121467	1468.50166579718	0	NaN	NaN	NaN	NaN	NaN	205.157982140235	0.979960127326806	23.5313142543749	10.3653071406289	8.32160113151967	2.62067964207845	0.0265212687064954	0.0122369047506769	1	1.00624771841745	1279.82283905276	3	20989.1475409836	1	1	1	1	2019-05-24T17:37:01.321	NG_ecoli_LTEE_871_DM0	-0	-0	163.175	DIA_100X_EMPTY_1x1_100ms	186318bd-6d78-41f0-b158-5d0858a72933	EPI_100X_YFP_1x1_200ms_25sola	EPI_100X_RFP_1x1_200ms_25sola
561	14	5.20303233522099	73	-49.999193719423	1622.58904109589	1496.61643835616	53292	730.027397260274	250.869681610789	253.86505307669	0	188346	2580.08219178082	1670.1963121467	1468.50166579718	0	NaN	NaN	NaN	NaN	NaN	141.535910788796	0.999799361430317	NaN	NaN	NaN	NaN	NaN	NaN	NaN	NaN	NaN	1	21939.1095890411	1	1	1	1	2019-05-24T17:37:01.321	NG_ecoli_LTEE_871_DM0	-0	-0	163.175	DIA_100X_EMPTY_1x1_100ms	114779d0-2936-4d5d-be21-9d534e605f1c	EPI_100X_YFP_1x1_200ms_25sola	EPI_100X_RFP_1x1_200ms_25sola
562	16	9.23770437680171	148	-49.8795063936058	1625.23648648649	1483.32432432432	149732	1011.7027027027	250.869681610789	253.86505307669	0	585383	3955.29054054054	1670.1963121467	1468.50166579718	0	NaN	NaN	NaN	NaN	NaN	158.821373848123	0.999822598898255	16.2341708232015	12.4772734226372	9.36046680067548	3.44390610606859	0.00750541213667883	0.00412354070469097	0	1.00030096157757	1117.15904836098	1	19867.2972972973	1	1	1	1	2019-05-24T17:37:01.321	NG_ecoli_LTEE_871_DM0	-0	-0	163.175	DIA_100X_EMPTY_1x1_100ms	dc8d180f-625c-433b-be17-c2986f54f2a5	EPI_100X_YFP_1x1_200ms_25sola	EPI_100X_RFP_1x1_200ms_25sola
563	14	7.55239397570438	106	-49.9989185969209	1626.00943396226	2009.80188679245	130229	1228.57547169811	250.869681610789	253.86505307669	0	227062	2142.09433962264	1670.1963121467	1468.50166579718	0	NaN	NaN	NaN	NaN	NaN	150.215619117784	0.999792185938759	15.2365222704877	12.3678924786999	9.25195816707583	3.51597659140418	0.0144391186311294	0.00789847123016282	0	1.0010024720514	1024.33745497898	2	20975.8679245283	1	1	1	1	2019-05-24T17:37:01.321	NG_ecoli_LTEE_871_DM0	-0	-0	163.175	DIA_100X_EMPTY_1x1_100ms	60c437a0-b64e-4a32-82fc-1a38c752fdfe	EPI_100X_YFP_1x1_200ms_25sola	EPI_100X_RFP_1x1_200ms_25sola
564	30	14.9203169550447	448	40.3772561880383	1634.38392857143	1397.13616071429	4118425	9192.91294642857	250.869681610789	253.86505307669	0	1895802	4231.70089285714	1670.1963121467	1468.50166579718	0	NaN	NaN	NaN	NaN	NaN	368.598184124146	0.986084016419229	29.2584132486476	15.3066184497324	12.2043108792375	3.55245075675051	0.029332106148255	0.0120858269272437	1	1.00496014599605	3422.68691633149	2	15996.8191964286	1	1	1	1	2019-05-24T17:37:01.321	NG_ecoli_LTEE_871_DM0	-0	-0	163.175	DIA_100X_EMPTY_1x1_100ms	57230e5f-c256-481e-b46a-736664c756a0	EPI_100X_YFP_1x1_200ms_25sola	EPI_100X_RFP_1x1_200ms_25sola
565	34	10.7721394900763	367	40.149455419655	1632.68392370572	1550.74931880109	2942352	8017.30790190736	250.869681610789	253.86505307669	0	878045	2392.4931880109	1670.1963121467	1468.50166579718	0	NaN	NaN	NaN	NaN	NaN	330.140614489494	0.95994585400382	32.2102474867784	12.2739865450306	9.92612752186897	2.80029010617935	0.0212249391529963	0.0086038727766134	2	1.00405085637454	2492.54865014747	1	15745.9727520436	1	1	1	1	2019-05-24T17:37:01.321	NG_ecoli_LTEE_871_DM0	-0	-0	163.175	DIA_100X_EMPTY_1x1_100ms	6854acd6-6dd8-4bc4-9ae6-5e8233c2bc4c	EPI_100X_YFP_1x1_200ms_25sola	EPI_100X_RFP_1x1_200ms_25sola
566	26	9.53109213664539	249	3.75155147261076	1640.28112449799	1999.09638554217	517101	2076.71084337349	250.869681610789	253.86505307669	0	990652	3978.52208835341	1670.1963121467	1468.50166579718	0	NaN	NaN	NaN	NaN	NaN	230.69717399223	0.971408846432219	24.3463817089249	13.4410637527835	8.92863669993392	3.73525518346151	0.0133314358565546	0.00533953487695796	1	1.00080117109901	1524.38480974505	5	19132.437751004	1	1	1	1	2019-05-24T17:37:01.321	NG_ecoli_LTEE_871_DM0	-0	-0	163.175	DIA_100X_EMPTY_1x1_100ms	7f77e892-1bec-401a-8ba6-a11d4fed95aa	EPI_100X_YFP_1x1_200ms_25sola	EPI_100X_RFP_1x1_200ms_25sola
567	23	7.59035905016186	175	-49.9970892671185	1639.76	2010.57714285714	321511	1837.20571428571	250.869681610789	253.86505307669	0	428516	2448.66285714286	1670.1963121467	1468.50166579718	0	NaN	NaN	NaN	NaN	NaN	172.063765950154	0.999576841093156	17.6461284701685	13.0478386952527	9.31920039239873	3.75826629223132	0.00185887833302822	0.00100703239658532	1	1.00002161125674	1203.64001985968	3	19436.6114285714	1	1	1	1	2019-05-24T17:37:01.321	NG_ecoli_LTEE_871_DM0	-0	-0	163.175	DIA_100X_EMPTY_1x1_100ms	2e76b5a1-b069-40fc-8bb9-ab76d1cd1f38	EPI_100X_YFP_1x1_200ms_25sola	EPI_100X_RFP_1x1_200ms_25sola
568	56	14.8137646104546	830	38.9469890404113	1648.89277108434	364.913253012048	6564291	7908.7843373494	250.869681610789	253.86505307669	0	2319685	2794.80120481928	1670.1963121467	1468.50166579718	0	NaN	NaN	NaN	NaN	NaN	649.684580876882	0.87383964792724	54.2037438745583	14.2437217463622	11.7646829319582	2.54826303948338	0.0282177879198783	0.0117086671184108	2	1.00809135714768	5892.22903707408	0	15349.8253012048	1	1	1	1	2019-05-24T17:37:01.321	NG_ecoli_LTEE_871_DM0	-0	-0	163.175	DIA_100X_EMPTY_1x1_100ms	b7293a20-f1fb-4126-be4b-1f694817fa89	EPI_100X_YFP_1x1_200ms_25sola	EPI_100X_RFP_1x1_200ms_25sola
569	16	7.63315786028338	127	-49.9506683352853	1643.28346456693	1553.92125984252	570286	4490.44094488189	250.869681610789	253.86505307669	0	381819	3006.44881889764	1670.1963121467	1468.50166579718	0	NaN	NaN	NaN	NaN	NaN	157.615110269099	0.999758595523935	15.6071723894033	12.9315295211209	9.42353808054454	3.76054396042457	0.0143842547415709	0.0077109143849578	0	1.00102489657828	1088.53422534217	1	17141.9527559055	1	1	1	1	2019-05-24T17:37:01.321	NG_ecoli_LTEE_871_DM0	-0	-0	163.175	DIA_100X_EMPTY_1x1_100ms	741a9114-c03d-4058-ab3c-be1bbac2b895	EPI_100X_YFP_1x1_200ms_25sola	EPI_100X_RFP_1x1_200ms_25sola
570	14	6.93697040968831	97	-49.9981710919122	1645.90721649485	1989.20618556701	172595	1779.32989690722	250.869681610789	253.86505307669	0	616904	6359.83505154639	1670.1963121467	1468.50166579718	0	NaN	NaN	NaN	NaN	NaN	145.333530591281	0.999784259453434	NaN	NaN	NaN	NaN	NaN	NaN	NaN	NaN	NaN	3	20791.9793814433	1	1	1	1	2019-05-24T17:37:01.321	NG_ecoli_LTEE_871_DM0	-0	-0	163.175	DIA_100X_EMPTY_1x1_100ms	8af74d4a-81d8-4df1-8bb4-f1f1931da610	EPI_100X_YFP_1x1_200ms_25sola	EPI_100X_RFP_1x1_200ms_25sola
571	24	13.0805261719716	314	-29.2478597169057	1651.1050955414	1646.67197452229	323577	1030.5	250.869681610789	253.86505307669	0	2666326	8491.48407643312	1670.1963121467	1468.50166579718	0	NaN	NaN	NaN	NaN	NaN	276.919577820229	0.985732859353538	23.8253501268596	15.2081730783187	11.0682067796327	3.7861343104962	0.0572001562031276	0.024103570325353	1	1.02484307106103	2292.36464245936	0	19077.3439490446	1	1	1	1	2019-05-24T17:37:01.321	NG_ecoli_LTEE_871_DM0	-0	-0	163.175	DIA_100X_EMPTY_1x1_100ms	e0b0ea96-45d2-4646-b877-773c140dc240	EPI_100X_YFP_1x1_200ms_25sola	EPI_100X_RFP_1x1_200ms_25sola
572	38	16.6858448302329	635	-5.40107266655752	1657.30708661417	243.907086614173	2403092	3784.3968503937	250.869681610789	253.86505307669	0	1207594	1901.72283464567	1670.1963121467	1468.50166579718	0	NaN	NaN	NaN	NaN	NaN	475.551633621312	0.951758886907641	36.1034476864575	17.4356815456598	12.8695592059526	3.6352172228189	0.021201703605491	0.00877987814388155	1	1.0060172543555	4696.40890021064	0	15082.2976377953	1	1	1	1	2019-05-24T17:37:01.321	NG_ecoli_LTEE_871_DM0	-0	-0	163.175	DIA_100X_EMPTY_1x1_100ms	6e9ff65d-5539-474f-a87b-d4ef9d4e56b2	EPI_100X_YFP_1x1_200ms_25sola	EPI_100X_RFP_1x1_200ms_25sola
573	16	9.34734211047512	150	-49.8953346425254	1653.33333333333	2015.91333333333	225557	1503.71333333333	250.869681610789	253.86505307669	0	360204	2401.36	1670.1963121467	1468.50166579718	0	NaN	NaN	NaN	NaN	NaN	158.588813438187	0.99965942260071	16.3540717156423	12.9098334575804	9.01259101270754	3.89068499529013	0.0630522555470115	0.0134889061635729	0	1.00262300804596	1043.3141705157	1	19663.6533333333	1	1	1	1	2019-05-24T17:37:01.321	NG_ecoli_LTEE_871_DM0	-0	-0	163.175	DIA_100X_EMPTY_1x1_100ms	2a4cf469-99b5-4a57-8e87-7298c8dc7e09	EPI_100X_YFP_1x1_200ms_25sola	EPI_100X_RFP_1x1_200ms_25sola
574	33	13.4626997411107	445	14.4346228667304	1668.43820224719	1470.11011235955	546487	1228.0606741573	250.869681610789	253.86505307669	0	5034865	11314.3033707865	1670.1963121467	1468.50166579718	0	NaN	NaN	NaN	NaN	NaN	380.755193911907	0.845573581114248	34.5997741990285	13.7899736989975	10.3791345028669	3.18849454501737	0.0913939920559751	0.0337723479074597	2	1.05462639373012	2927.42263108998	0	18744.6898876404	1	1	1	1	2019-05-24T17:37:01.321	NG_ecoli_LTEE_871_DM0	-0	-0	163.175	DIA_100X_EMPTY_1x1_100ms	126d4927-0d70-4a5f-bfad-7c11d811707b	EPI_100X_YFP_1x1_200ms_25sola	EPI_100X_RFP_1x1_200ms_25sola
575	16	5.87736439800238	94	-49.9977213586888	1658.62765957447	1988.04255319149	148473	1579.5	250.869681610789	253.86505307669	0	277946	2956.87234042553	1670.1963121467	1468.50166579718	0	NaN	NaN	NaN	NaN	NaN	136.137595405619	0.999796779062334	NaN	NaN	NaN	NaN	NaN	NaN	NaN	NaN	NaN	3	19873.3723404255	1	1	1	1	2019-05-24T17:37:01.321	NG_ecoli_LTEE_871_DM0	-0	-0	163.175	DIA_100X_EMPTY_1x1_100ms	7a959fb1-9e25-435f-b02e-e4a470301b90	EPI_100X_YFP_1x1_200ms_25sola	EPI_100X_RFP_1x1_200ms_25sola
576	16	6.91624755509292	112	-49.931995520431	1660	1998.49107142857	162418	1450.16071428571	250.869681610789	253.86505307669	0	309219	2760.88392857143	1670.1963121467	1468.50166579718	0	NaN	NaN	NaN	NaN	NaN	139.913920753821	0.999664394696608	14.6859346615024	12.048139152782	9.03646896580398	3.41302351321476	0.00500913711835105	0.00283909624447286	0	1.00011511150369	941.865731316303	3	20668.3660714286	1	1	1	1	2019-05-24T17:37:01.321	NG_ecoli_LTEE_871_DM0	-0	-0	163.175	DIA_100X_EMPTY_1x1_100ms	e25ac976-d951-4f9b-810b-6424cbee5b8f	EPI_100X_YFP_1x1_200ms_25sola	EPI_100X_RFP_1x1_200ms_25sola
577	23	12.1459491028786	281	-28.3290705097184	1671.02135231317	900.46975088968	298466	1062.15658362989	250.869681610789	253.86505307669	0	1770074	6299.19572953737	1670.1963121467	1468.50166579718	0	NaN	NaN	NaN	NaN	NaN	225.522644626621	0.999721258072449	19.6536715230548	14.6025621143208	10.9147331897927	4.08528708361319	0.0207193907255953	0.0103293081292352	1	1.00286939090931	1838.90723881545	0	19643.7402135231	1	1	1	1	2019-05-24T17:37:01.321	NG_ecoli_LTEE_871_DM0	-0	-0	163.175	DIA_100X_EMPTY_1x1_100ms	79cfca31-e64a-49f4-819e-e7e894482e79	EPI_100X_YFP_1x1_200ms_25sola	EPI_100X_RFP_1x1_200ms_25sola
578	32	10.4089373545545	333	42.2967755355682	1677.96096096096	1412.32732732733	384998	1156.15015015015	250.869681610789	253.86505307669	0	3576368	10739.8438438438	1670.1963121467	1468.50166579718	0	NaN	NaN	NaN	NaN	NaN	345.602538389658	0.918717531815742	33.192384194824	13.1033645377074	9.95118400837206	2.96448025266226	0.0314337016803842	0.0164693738672184	1	1.02042869961054	2581.53396788566	2	19439.2132132132	1	1	1	1	2019-05-24T17:37:01.321	NG_ecoli_LTEE_871_DM0	-0	-0	163.175	DIA_100X_EMPTY_1x1_100ms	c931a70b-5bf9-40db-918f-924d55cbf09d	EPI_100X_YFP_1x1_200ms_25sola	EPI_100X_RFP_1x1_200ms_25sola
579	46	11.3296167607571	521	25.7652008212913	1680.69865642994	1161.08445297505	378187	725.886756238004	250.869681610789	253.86505307669	0	10429845	20018.896353167	1670.1963121467	1468.50166579718	0	NaN	NaN	NaN	NaN	NaN	NaN	NaN	NaN	NaN	NaN	NaN	NaN	NaN	NaN	NaN	NaN	0	20754.9692898273	1	1	1	1	2019-05-24T17:37:01.321	NG_ecoli_LTEE_871_DM0	-0	-0	163.175	DIA_100X_EMPTY_1x1_100ms	f986205b-766a-4060-830d-46c308703ed6	EPI_100X_YFP_1x1_200ms_25sola	EPI_100X_RFP_1x1_200ms_25sola
580	30	11.0287681753964	331	47.5832271662653	1688.4501510574	1842.54078549849	357159	1079.03021148036	250.869681610789	253.86505307669	0	992729	2999.18126888218	1670.1963121467	1468.50166579718	0	NaN	NaN	NaN	NaN	NaN	299.64705818644	0.887222489381789	29.4440405393108	13.1322207758345	9.86142050177387	3.01614992280226	0.0119203375283617	0.00603938262202426	1	1.00119443643392	2248.87980428939	0	19549.7673716012	1	1	1	1	2019-05-24T17:37:01.321	NG_ecoli_LTEE_871_DM0	-0	-0	163.175	DIA_100X_EMPTY_1x1_100ms	c862ea9a-632a-41e3-ae50-b565c61b557e	EPI_100X_YFP_1x1_200ms_25sola	EPI_100X_RFP_1x1_200ms_25sola
581	7	4.17392420202173	31	-49.9996046044727	1684.96774193548	1405.12903225806	35576	1147.61290322581	250.869681610789	253.86505307669	0	464332	14978.4516129032	1670.1963121467	1468.50166579718	0	NaN	NaN	NaN	NaN	NaN	112.186334927185	0.999756240125836	NaN	NaN	NaN	NaN	NaN	NaN	NaN	NaN	NaN	1	20576.4193548387	1	1	1	1	2019-05-24T17:37:01.321	NG_ecoli_LTEE_871_DM0	-0	-0	163.175	DIA_100X_EMPTY_1x1_100ms	388e9b5f-badc-4787-b89b-b6a673a4bc20	EPI_100X_YFP_1x1_200ms_25sola	EPI_100X_RFP_1x1_200ms_25sola
582	12	7.5673444586467	96	-49.9998976004251	1689.11458333333	1553.95833333333	137074	1427.85416666667	250.869681610789	253.86505307669	0	2070531	21568.03125	1670.1963121467	1468.50166579718	0	NaN	NaN	NaN	NaN	NaN	127.846778896353	0.999765671090891	12.9972835803124	12.5848571919889	9.24767814638883	3.67736054631724	0.0063115780311063	0.00386301444925992	0	1.00015750549629	872.987225297413	2	19610.2083333333	1	1	1	1	2019-05-24T17:37:01.321	NG_ecoli_LTEE_871_DM0	-0	-0	163.175	DIA_100X_EMPTY_1x1_100ms	a5ff7e6a-4e50-4524-a0af-27328cc39b69	EPI_100X_YFP_1x1_200ms_25sola	EPI_100X_RFP_1x1_200ms_25sola
583	28	11.7142956869535	328	45.9231424597592	1693.18597560976	856.207317073171	377931	1152.22865853659	250.869681610789	253.86505307669	0	835643	2547.69207317073	1670.1963121467	1468.50166579718	0	NaN	NaN	NaN	NaN	NaN	279.448100032201	0.979863339647197	26.8191479201354	13.2475156813116	10.0021288632905	3.22857629340677	0.0143574493097761	0.00687830765383118	1	1.00192454495914	2107.26788265707	0	19406.262195122	1	1	1	1	2019-05-24T17:37:01.321	NG_ecoli_LTEE_871_DM0	-0	-0	163.175	DIA_100X_EMPTY_1x1_100ms	69cf19e1-9a81-4b9d-a3fd-b77dea336447	EPI_100X_YFP_1x1_200ms_25sola	EPI_100X_RFP_1x1_200ms_25sola
584	14	7.65489474802939	108	-49.9996233644838	1694.32407407407	1563.61111111111	110360	1021.85185185185	250.869681610789	253.86505307669	0	1574743	14580.9537037037	1670.1963121467	1468.50166579718	0	NaN	NaN	NaN	NaN	NaN	145.865935589674	0.999696933856156	14.8914205602581	12.3962069859567	9.1277775636708	3.71809250937881	0.00789287892529319	0.00429963536571906	0	1.00028110195369	974.442251819794	2	20480.0833333333	1	1	1	1	2019-05-24T17:37:01.321	NG_ecoli_LTEE_871_DM0	-0	-0	163.175	DIA_100X_EMPTY_1x1_100ms	c7806d4e-a700-49ca-b48b-5a7d914350da	EPI_100X_YFP_1x1_200ms_25sola	EPI_100X_RFP_1x1_200ms_25sola
585	15	9.24229615909253	140	-49.9886110126141	1698.41428571429	1414.14285714286	191894	1370.67142857143	250.869681610789	253.86505307669	0	846493	6046.37857142857	1670.1963121467	1468.50166579718	0	NaN	NaN	NaN	NaN	NaN	149.081904496634	0.999847835674424	14.8951532147316	12.7690504928415	9.59066715166761	3.5598760885235	0.00204534777911076	0.00119490727801257	0	1.00002016282607	1076.05010430382	2	19517.7357142857	1	1	1	1	2019-05-24T17:37:01.321	NG_ecoli_LTEE_871_DM0	-0	-0	163.175	DIA_100X_EMPTY_1x1_100ms	fc362278-664f-4353-8852-9fa7409218db	EPI_100X_YFP_1x1_200ms_25sola	EPI_100X_RFP_1x1_200ms_25sola
586	40	9.92489732062656	397	41.1887406806107	1703.22670025189	1537.88161209068	1059780	2669.47103274559	250.869681610789	253.86505307669	0	6827934	17198.8261964736	1670.1963121467	1468.50166579718	0	NaN	NaN	NaN	NaN	NaN	386.79881168055	0.901767084535339	39.791034357607	11.5261041797009	9.48410551855674	2.24679054810067	0.0326725658069573	0.0101687741251182	1	1.01047518091171	2811.04543043492	3	18865.9496221662	1	1	1	1	2019-05-24T17:37:01.321	NG_ecoli_LTEE_871_DM0	-0	-0	163.175	DIA_100X_EMPTY_1x1_100ms	058c1d09-c648-42fa-af13-54dbfb0eca64	EPI_100X_YFP_1x1_200ms_25sola	EPI_100X_RFP_1x1_200ms_25sola
587	21	10.3996739999156	218	-32.9850670972781	1714.17431192661	1418.54128440367	268882	1233.40366972477	250.869681610789	253.86505307669	0	946772	4342.99082568807	1670.1963121467	1468.50166579718	0	NaN	NaN	NaN	NaN	NaN	167.709491624073	0.999684287865246	15.5857893498514	13.7060860957659	10.1209548806715	3.87679927702315	0.0228019469499659	0.0125824892649037	0	1.00263070118726	1253.89641627188	1	19362.0275229358	1	1	1	1	2019-05-24T17:37:01.321	NG_ecoli_LTEE_871_DM0	-0	-0	163.175	DIA_100X_EMPTY_1x1_100ms	42f7fcd2-4c81-4bac-9a7f-114675c1967d	EPI_100X_YFP_1x1_200ms_25sola	EPI_100X_RFP_1x1_200ms_25sola
588	29	11.7210540367971	341	44.114740056991	1722.29325513196	1722.67741935484	343210	1006.48093841642	250.869681610789	253.86505307669	0	1737553	5095.4633431085	1670.1963121467	1468.50166579718	0	NaN	NaN	NaN	NaN	NaN	321.816824070122	0.914639760323338	30.0593303318558	12.8632619932883	10.2500712441436	2.94902802755726	0.0529342441326913	0.0249425261203665	0	1.03538864155872	2480.40701217822	0	19643.8592375367	1	1	1	1	2019-05-24T17:37:01.321	NG_ecoli_LTEE_871_DM0	-0	-0	163.175	DIA_100X_EMPTY_1x1_100ms	142ea220-baa8-4dfe-b473-57e4098dc46e	EPI_100X_YFP_1x1_200ms_25sola	EPI_100X_RFP_1x1_200ms_25sola
589	32	12.7083966778933	407	29.7956618931585	1716.50368550369	1551.68304668305	4523368	11113.9262899263	250.869681610789	253.86505307669	0	2711114	6661.21375921376	1670.1963121467	1468.50166579718	0	NaN	NaN	NaN	NaN	NaN	364.148101377733	0.950421400149899	31.2056691489088	14.5464003579092	11.2333994928838	3.21977119579737	0.0493173867856833	0.0187985750129716	1	1.02442324436923	3092.75693172886	2	18448.8746928747	1	1	1	1	2019-05-24T17:37:01.321	NG_ecoli_LTEE_871_DM0	-0	-0	163.175	DIA_100X_EMPTY_1x1_100ms	df5bef3f-5fa4-462c-aa9f-f2fc27180360	EPI_100X_YFP_1x1_200ms_25sola	EPI_100X_RFP_1x1_200ms_25sola
590	13	6.85421810722702	90	-49.9996064642208	1722.02222222222	1843.51111111111	83692	929.911111111111	250.869681610789	253.86505307669	0	1839752	20441.6888888889	1670.1963121467	1468.50166579718	0	NaN	NaN	NaN	NaN	NaN	138.468020780561	0.999805104268985	14.1913587775299	12.4274455637827	9.23498401535557	3.57644173353204	0.00155082563647583	0.000929017422207408	0	1.00001095455003	950.574494485487	1	21116.6333333333	1	1	1	1	2019-05-24T17:37:01.321	NG_ecoli_LTEE_871_DM0	-0	-0	163.175	DIA_100X_EMPTY_1x1_100ms	5652f887-a1aa-4b75-acbc-e430f913f5dd	EPI_100X_YFP_1x1_200ms_25sola	EPI_100X_RFP_1x1_200ms_25sola
591	44	14.6817757841714	646	47.1902015626046	1741.86222910217	1807.06656346749	2668649	4131.03560371517	250.869681610789	253.86505307669	0	3570222	5526.65944272446	1670.1963121467	1468.50166579718	0	NaN	NaN	NaN	NaN	NaN	518.406981761893	0.93050364674165	43.1284718669687	15.9869588334782	11.7796554558861	2.95299315789456	0.0235146439380559	0.00611945484753176	4	1.00193502408198	4700.23018973449	0	16323.4318885449	1	1	1	1	2019-05-24T17:37:01.321	NG_ecoli_LTEE_871_DM0	-0	-0	163.175	DIA_100X_EMPTY_1x1_100ms	347868ea-e0ec-446b-9fb4-e165902c4586	EPI_100X_YFP_1x1_200ms_25sola	EPI_100X_RFP_1x1_200ms_25sola
592	81	15.7696759549244	1278	-49.9999218587589	1741.98748043818	1546.98748043818	3253589	2545.84428794992	250.869681610789	253.86505307669	0	8208067	6422.58763693271	1670.1963121467	1468.50166579718	0	NaN	NaN	NaN	NaN	NaN	NaN	NaN	NaN	NaN	NaN	NaN	NaN	NaN	NaN	NaN	NaN	3	20375.161971831	1	1	1	1	2019-05-24T17:37:01.321	NG_ecoli_LTEE_871_DM0	-0	-0	163.175	DIA_100X_EMPTY_1x1_100ms	f7361af2-07d2-4aeb-b59a-65930b74bf80	EPI_100X_YFP_1x1_200ms_25sola	EPI_100X_RFP_1x1_200ms_25sola
593	31	9.76279565496768	303	42.6019251804095	1737.05280528053	1856.66336633663	446770	1474.48844884488	250.869681610789	253.86505307669	0	11783801	38890.4323432343	1670.1963121467	1468.50166579718	0	NaN	NaN	NaN	NaN	NaN	303.609273326135	0.936776336211583	29.8115136970581	13.2397533720934	9.95708553163937	2.84010609173536	0.0131157668512123	0.00730286353084426	1	1.00317618330876	2321.33802246586	2	19221.0891089109	1	1	1	1	2019-05-24T17:37:01.321	NG_ecoli_LTEE_871_DM0	-0	-0	163.175	DIA_100X_EMPTY_1x1_100ms	7b714f08-54fe-4acc-ac4d-6374b75705ab	EPI_100X_YFP_1x1_200ms_25sola	EPI_100X_RFP_1x1_200ms_25sola
594	29	13.2986768216514	386	43.8007765292965	1746.84196891192	1277.48186528497	311684	807.471502590674	250.869681610789	253.86505307669	0	9633513	24957.2875647668	1670.1963121467	1468.50166579718	0	NaN	NaN	NaN	NaN	NaN	334.268575734538	0.936064003383738	29.2822902352996	13.6192205937791	10.8884750456133	3.08226865046732	0.0378111289067722	0.0198425802725607	2	1.00563089421131	2726.64779123951	1	18454.932642487	1	1	1	1	2019-05-24T17:37:01.321	NG_ecoli_LTEE_871_DM0	-0	-0	163.175	DIA_100X_EMPTY_1x1_100ms	d70573a8-649d-4af7-99c1-2b9b1379dadd	EPI_100X_YFP_1x1_200ms_25sola	EPI_100X_RFP_1x1_200ms_25sola
595	25	9.12088398864003	229	-49.7148220971296	1747.86899563319	1525.49781659389	529986	2314.34934497817	250.869681610789	253.86505307669	0	1865570	8146.59388646288	1670.1963121467	1468.50166579718	0	NaN	NaN	NaN	NaN	NaN	267.525954244264	0.972375484409228	27.6565572200318	11.9015578284356	9.22613447832419	3.05323063505115	0.0311818754542356	0.0129906610269538	1	1.00487318190506	1848.96018424896	1	20094.384279476	1	1	1	1	2019-05-24T17:37:01.321	NG_ecoli_LTEE_871_DM0	-0	-0	163.175	DIA_100X_EMPTY_1x1_100ms	53e2ab29-28cc-45ae-b5c4-8902fe777b9d	EPI_100X_YFP_1x1_200ms_25sola	EPI_100X_RFP_1x1_200ms_25sola
596	36	13.7651616039058	496	-12.0643088465706	1751.29032258065	1551.96370967742	1149833	2318.21169354839	250.869681610789	253.86505307669	0	4287611	8644.37701612903	1670.1963121467	1468.50166579718	0	NaN	NaN	NaN	NaN	NaN	458.551722438385	0.802767583905324	37.3603513767948	15.574131706827	11.4141007095545	3.26039714395889	0.150879803783162	0.0548277419826564	1	1.27439742949358	3822.82338275177	1	21212.3588709677	1	1	1	1	2019-05-24T17:37:01.321	NG_ecoli_LTEE_871_DM0	-0	-0	163.175	DIA_100X_EMPTY_1x1_100ms	72c2bf54-0283-4ce8-8e91-062c554374f2	EPI_100X_YFP_1x1_200ms_25sola	EPI_100X_RFP_1x1_200ms_25sola
597	16	8.3124741752023	133	-49.9986581211197	1743.4962406015	854.864661654135	161106	1211.32330827068	250.869681610789	253.86505307669	0	645009	4849.69172932331	1670.1963121467	1468.50166579718	0	NaN	NaN	NaN	NaN	NaN	153.855006131328	0.998359415390969	15.611693382623	14.0968665570073	9.33842052262603	4.29866780366802	0.00132413396138196	0.000708235603724032	0	1.00000833835809	1069.26843929276	2	20183.7142857143	1	1	1	1	2019-05-24T17:37:01.321	NG_ecoli_LTEE_871_DM0	-0	-0	163.175	DIA_100X_EMPTY_1x1_100ms	6ca7cb13-be92-4919-a928-9f970008a0f3	EPI_100X_YFP_1x1_200ms_25sola	EPI_100X_RFP_1x1_200ms_25sola
598	11	5.72257493987212	64	-49.9998037378556	1745.296875	868	55917	873.703125	250.869681610789	253.86505307669	0	365848	5716.375	1670.1963121467	1468.50166579718	0	NaN	NaN	NaN	NaN	NaN	122.860212894516	0.999749931260397	NaN	NaN	NaN	NaN	NaN	NaN	NaN	NaN	NaN	2	20684.09375	1	1	1	1	2019-05-24T17:37:01.321	NG_ecoli_LTEE_871_DM0	-0	-0	163.175	DIA_100X_EMPTY_1x1_100ms	4a33f639-e405-4bb2-b7c4-28b7b6eaf579	EPI_100X_YFP_1x1_200ms_25sola	EPI_100X_RFP_1x1_200ms_25sola
599	32	14.4387910375273	464	46.5533994935383	1757.11853448276	444.586206896552	4155895	8956.67025862069	250.869681610789	253.86505307669	0	574174	1237.44396551724	1670.1963121467	1468.50166579718	0	NaN	NaN	NaN	NaN	NaN	372.183342681674	0.978942515599342	31.082303221384	13.7405241299139	11.64016091068	3.09332377097565	0.00783284055133877	0.00365433921448807	1	1.00039925194447	3307.66137691102	0	15479.6422413793	1	1	1	1	2019-05-24T17:37:01.321	NG_ecoli_LTEE_871_DM0	-0	-0	163.175	DIA_100X_EMPTY_1x1_100ms	66b62c95-a5cc-47c8-9a33-43c1bc64d6a4	EPI_100X_YFP_1x1_200ms_25sola	EPI_100X_RFP_1x1_200ms_25sola
600	19	12.688170734246	241	-48.6817063693219	1752.22821576763	878.929460580913	253860	1053.36099585062	250.869681610789	253.86505307669	0	1161557	4819.73858921162	1670.1963121467	1468.50166579718	0	NaN	NaN	NaN	NaN	NaN	189.680050483799	0.979311215777536	17.8325562377123	13.7604716556056	9.61721318994605	3.67644193960859	0.0983412436982872	0.0476552527085198	0	1.05436231285656	1295.39426636414	1	19787.77593361	1	1	1	1	2019-05-24T17:37:01.321	NG_ecoli_LTEE_871_DM0	-0	-0	163.175	DIA_100X_EMPTY_1x1_100ms	b189a25c-d7d4-4e2a-ae04-729dfa4a327b	EPI_100X_YFP_1x1_200ms_25sola	EPI_100X_RFP_1x1_200ms_25sola
601	14	5.35071530021214	75	-49.9994351964563	1751.13333333333	1264.4	82570	1100.93333333333	250.869681610789	253.86505307669	0	536676	7155.68	1670.1963121467	1468.50166579718	0	NaN	NaN	NaN	NaN	NaN	139.141329170007	0.999793756709072	NaN	NaN	NaN	NaN	NaN	NaN	NaN	NaN	NaN	2	20605.48	1	1	1	1	2019-05-24T17:37:01.321	NG_ecoli_LTEE_871_DM0	-0	-0	163.175	DIA_100X_EMPTY_1x1_100ms	7e75a62e-3a81-469a-a2b7-1218c6397383	EPI_100X_YFP_1x1_200ms_25sola	EPI_100X_RFP_1x1_200ms_25sola
602	38	13.1305106622272	499	49.5332984651409	1756.34268537074	1847.29659318637	8111000	16254.5090180361	250.869681610789	253.86505307669	0	3210381	6433.62925851703	1670.1963121467	1468.50166579718	0	NaN	NaN	NaN	NaN	NaN	415.1067206845	0.975158184952521	35.7078442151224	13.7442874785953	11.2600749546649	3.12673225815061	0.0180189879440823	0.00610077205563325	0	1.00294124287665	3555.78976652397	2	16528.501002004	1	1	1	1	2019-05-24T17:37:01.321	NG_ecoli_LTEE_871_DM0	-0	-0	163.175	DIA_100X_EMPTY_1x1_100ms	798df7e8-11ed-4d4c-ad4e-27a369899920	EPI_100X_YFP_1x1_200ms_25sola	EPI_100X_RFP_1x1_200ms_25sola
603	6	3.60680923802398	24	-49.9994157544187	1748.41666666667	1836	120061	5002.54166666667	250.869681610789	253.86505307669	0	202093	8420.54166666667	1670.1963121467	1468.50166579718	0	NaN	NaN	NaN	NaN	NaN	108.588750566713	0.999776710828696	NaN	NaN	NaN	NaN	NaN	NaN	NaN	NaN	NaN	1	20396.125	1	1	1	1	2019-05-24T17:37:01.321	NG_ecoli_LTEE_871_DM0	-0	-0	163.175	DIA_100X_EMPTY_1x1_100ms	7edfb84b-6e96-4015-9407-610eb1121a41	EPI_100X_YFP_1x1_200ms_25sola	EPI_100X_RFP_1x1_200ms_25sola
604	34	12.700333369353	433	48.0796931289773	1768.3441108545	848.715935334873	5186907	11979	250.869681610789	253.86505307669	0	831172	1919.56581986143	1670.1963121467	1468.50166579718	0	NaN	NaN	NaN	NaN	NaN	360.634918517189	0.968223689470503	33.3038738405194	12.9011534792202	10.5192359787879	2.74739091648852	0.0253293568744843	0.00875795034095565	1	1.00323572902879	2894.36321246597	1	15857.3348729792	1	1	1	1	2019-05-24T17:37:01.321	NG_ecoli_LTEE_871_DM0	-0	-0	163.175	DIA_100X_EMPTY_1x1_100ms	30854857-c688-40d1-b325-defb7fe30ce6	EPI_100X_YFP_1x1_200ms_25sola	EPI_100X_RFP_1x1_200ms_25sola
605	40	12.9958286924818	520	49.5382455716775	1770.13076923077	563.251923076923	1937198	3725.38076923077	250.869681610789	253.86505307669	0	614721	1182.15576923077	1670.1963121467	1468.50166579718	0	NaN	NaN	NaN	NaN	NaN	426.561296889901	0.945292473343826	38.5902690276834	12.9944693921415	10.6712776561463	2.78694049458116	0.568346434032783	0.0116305379292302	1	1.00049935100095	3451.44158566766	0	15768.0769230769	1	1	1	1	2019-05-24T17:37:01.321	NG_ecoli_LTEE_871_DM0	-0	-0	163.175	DIA_100X_EMPTY_1x1_100ms	191da4a8-68c9-4ec9-a09a-142dcd9c8a6b	EPI_100X_YFP_1x1_200ms_25sola	EPI_100X_RFP_1x1_200ms_25sola
606	15	6.48231639122463	99	-49.9979169823157	1763.46464646465	1255.15151515152	115833	1170.0303030303	250.869681610789	253.86505307669	0	298868	3018.86868686869	1670.1963121467	1468.50166579718	0	NaN	NaN	NaN	NaN	NaN	135.975227590184	0.999551341238727	15.0542582012173	11.6839134730069	8.49776839073355	3.42254169027579	0.00116203556292127	0.0006869181580745	0	1.00000698457166	853.805645393894	1	19839.6060606061	1	1	1	1	2019-05-24T17:37:01.321	NG_ecoli_LTEE_871_DM0	-0	-0	163.175	DIA_100X_EMPTY_1x1_100ms	63ef77f9-c632-493f-90e0-9928a00f2777	EPI_100X_YFP_1x1_200ms_25sola	EPI_100X_RFP_1x1_200ms_25sola
607	21	9.45952213475604	200	-41.5719110808579	1770.02	1349.825	259980	1299.9	250.869681610789	253.86505307669	0	1168577	5842.885	1670.1963121467	1468.50166579718	0	NaN	NaN	NaN	NaN	NaN	200.247560876738	0.995671930479257	21.598385990288	12.4552587657731	8.75154758529037	3.56492468369377	0.102947601296865	0.00803327204127837	1	1.00116914469795	1299.21461321092	1	19120.915	1	1	1	1	2019-05-24T17:37:01.321	NG_ecoli_LTEE_871_DM0	-0	-0	163.175	DIA_100X_EMPTY_1x1_100ms	2597068b-eeef-47e2-8475-78fc3df00b48	EPI_100X_YFP_1x1_200ms_25sola	EPI_100X_RFP_1x1_200ms_25sola
608	46	11.7710462621706	543	38.370920834605	1780.60220994475	1765.52670349908	764732	1408.34622467772	250.869681610789	253.86505307669	0	5225938	9624.19521178637	1670.1963121467	1468.50166579718	0	NaN	NaN	NaN	NaN	NaN	455.358583772803	0.828714200011623	45.2818623296975	12.0698412397092	9.74062497788466	2.34702386043802	0.0529190133956612	0.0208873072891356	3	1.0120268409317	3374.33197497456	1	19423.1565377532	1	1	1	1	2019-05-24T17:37:01.321	NG_ecoli_LTEE_871_DM0	-0	-0	163.175	DIA_100X_EMPTY_1x1_100ms	1e1f4c74-5952-48ba-90e5-b5d2f807aaf8	EPI_100X_YFP_1x1_200ms_25sola	EPI_100X_RFP_1x1_200ms_25sola
609	32	13.638666588636	437	47.5261605485894	1780.05720823799	1709.12128146453	4269165	9769.25629290618	250.869681610789	253.86505307669	0	615573	1408.63386727689	1670.1963121467	1468.50166579718	0	NaN	NaN	NaN	NaN	NaN	359.475319354407	0.990388470754895	31.2954101672328	13.2691959950665	11.2259889778598	2.98664983709057	0.00310890103388885	0.00154747094916198	2	1.00004290565082	3097.56017681165	0	15837.8672768879	1	1	1	1	2019-05-24T17:37:01.321	NG_ecoli_LTEE_871_DM0	-0	-0	163.175	DIA_100X_EMPTY_1x1_100ms	8ce945f0-dc98-433c-9ca2-d02271eae9db	EPI_100X_YFP_1x1_200ms_25sola	EPI_100X_RFP_1x1_200ms_25sola
610	19	11.8227673726494	224	-46.5172530629054	1785.64285714286	1356.21428571429	207473	926.21875	250.869681610789	253.86505307669	0	1958469	8743.16517857143	1670.1963121467	1468.50166579718	0	NaN	NaN	NaN	NaN	NaN	204.682036319697	0.999780944238001	17.3014541734943	14.9619491747776	11.3905616700559	4.02903450945002	0.0024284772318696	0.00119216070091802	1	1.00001562130094	1763.04244329074	1	19103.0267857143	1	1	1	1	2019-05-24T17:37:01.321	NG_ecoli_LTEE_871_DM0	-0	-0	163.175	DIA_100X_EMPTY_1x1_100ms	29d77e67-2ef2-4f40-818c-4468b6c77703	EPI_100X_YFP_1x1_200ms_25sola	EPI_100X_RFP_1x1_200ms_25sola
611	17	6.88903315614735	117	-49.1628497470746	1785.90598290598	1748.12820512821	139956	1196.20512820513	250.869681610789	253.86505307669	0	2080580	17782.735042735	1670.1963121467	1468.50166579718	0	NaN	NaN	NaN	NaN	NaN	163.930483676437	0.991994678508925	NaN	NaN	NaN	NaN	NaN	NaN	NaN	NaN	NaN	1	21345.7264957265	1	1	1	1	2019-05-24T17:37:01.321	NG_ecoli_LTEE_871_DM0	-0	-0	163.175	DIA_100X_EMPTY_1x1_100ms	045e46d8-dfc3-4de8-8f5e-983394210921	EPI_100X_YFP_1x1_200ms_25sola	EPI_100X_RFP_1x1_200ms_25sola
612	33	9.30037958009368	308	-49.9961553874689	1794.65584415584	1242.57792207792	266660	865.779220779221	250.869681610789	253.86505307669	0	3088868	10028.7922077922	1670.1963121467	1468.50166579718	0	NaN	NaN	NaN	NaN	NaN	NaN	NaN	NaN	NaN	NaN	NaN	NaN	NaN	NaN	NaN	NaN	0	21288.0584415584	1	1	1	1	2019-05-24T17:37:01.321	NG_ecoli_LTEE_871_DM0	-0	-0	163.175	DIA_100X_EMPTY_1x1_100ms	84d9815e-2087-4286-9414-dab7e323eb45	EPI_100X_YFP_1x1_200ms_25sola	EPI_100X_RFP_1x1_200ms_25sola
613	28	12.280468443276	344	47.3371894420508	1791.1511627907	1464.08430232558	276739	804.473837209302	250.869681610789	253.86505307669	0	6747581	19615.0610465116	1670.1963121467	1468.50166579718	0	NaN	NaN	NaN	NaN	NaN	310.09663332881	0.958435315134693	26.9742280448612	13.4689034375881	10.9538268581401	3.3699484084229	0.0917655108088319	0.0074244757292997	1	1.00047823123822	2541.97134222119	0	19592.4796511628	1	1	1	1	2019-05-24T17:37:01.321	NG_ecoli_LTEE_871_DM0	-0	-0	163.175	DIA_100X_EMPTY_1x1_100ms	6a16bd47-12c1-40c5-b7f0-65c6d8045dd7	EPI_100X_YFP_1x1_200ms_25sola	EPI_100X_RFP_1x1_200ms_25sola
614	27	13.9738439936603	378	31.0802159815227	1806.76455026455	955.883597883598	442978	1171.89947089947	250.869681610789	253.86505307669	0	714051	1889.02380952381	1670.1963121467	1468.50166579718	0	NaN	NaN	NaN	NaN	NaN	304.651655433263	0.985096082634927	26.8520836975136	13.6850871897449	11.0698631372382	3.16215809262343	0.00874436596454777	0.00461797450679075	0	1.00093491187872	2584.3562273872	0	19407.5502645503	1	1	1	1	2019-05-24T17:37:01.321	NG_ecoli_LTEE_871_DM0	-0	-0	163.175	DIA_100X_EMPTY_1x1_100ms	12c5789c-18af-4f0b-9ee7-edcc376d483f	EPI_100X_YFP_1x1_200ms_25sola	EPI_100X_RFP_1x1_200ms_25sola
615	33	8.25176936309319	273	45.1674231845757	1832.17216117216	828.047619047619	366222	1341.47252747253	250.869681610789	253.86505307669	0	391019	1432.30402930403	1670.1963121467	1468.50166579718	0	NaN	NaN	NaN	NaN	NaN	309.627393038896	0.849587389993011	34.2068154642257	11.8164664339854	8.85198912640291	2.55249304143984	0.013190836735367	0.00496349936371747	1	1.00151626289594	2105.15592949973	0	19425.1648351648	1	1	1	1	2019-05-24T17:37:01.321	NG_ecoli_LTEE_871_DM0	-0	-0	163.175	DIA_100X_EMPTY_1x1_100ms	8878c0ba-c737-4527-97eb-1a3332b7633a	EPI_100X_YFP_1x1_200ms_25sola	EPI_100X_RFP_1x1_200ms_25sola
616	28	9.08507682329515	255	15.4305538251518	1826.85882352941	1814.67843137255	273374	1072.05490196078	250.869681610789	253.86505307669	0	1922615	7539.66666666667	1670.1963121467	1468.50166579718	0	NaN	NaN	NaN	NaN	NaN	285.979417030844	0.915490942292527	29.3441104299526	12.865854733455	9.35136881666438	2.82801892873027	0.0257500463797945	0.00863591833991225	1	1.00397266074883	2015.39975496499	1	19487.0470588235	1	1	1	1	2019-05-24T17:37:01.321	NG_ecoli_LTEE_871_DM0	-0	-0	163.175	DIA_100X_EMPTY_1x1_100ms	062979e5-3f52-4990-9efb-212ae9437544	EPI_100X_YFP_1x1_200ms_25sola	EPI_100X_RFP_1x1_200ms_25sola
617	27	12.3652826378857	334	43.358675999517	1837.82335329341	892.844311377246	418093	1251.7754491018	250.869681610789	253.86505307669	0	3963655	11867.2305389222	1670.1963121467	1468.50166579718	0	NaN	NaN	NaN	NaN	NaN	307.667915964018	0.976939620187477	27.4147310264066	13.3138165482528	10.8806234138075	3.09358228006463	0.0299171820564903	0.0136723198674421	1	1.00970074324631	2549.06804818839	0	18394.2694610778	1	1	1	1	2019-05-24T17:37:01.321	NG_ecoli_LTEE_871_DM0	-0	-0	163.175	DIA_100X_EMPTY_1x1_100ms	6544a059-8fb7-42e8-a24d-7c7f0ab1e26d	EPI_100X_YFP_1x1_200ms_25sola	EPI_100X_RFP_1x1_200ms_25sola
618	22	10.5259474347492	235	16.1456070201044	1838.80425531915	1819.02553191489	279126	1187.77021276596	250.869681610789	253.86505307669	0	3003526	12780.9617021277	1670.1963121467	1468.50166579718	0	NaN	NaN	NaN	NaN	NaN	208.869335383744	0.996856954083703	18.7274825909067	15.4068111639824	10.537436273263	4.42938613555136	0.00344365215709057	0.00201251539566243	1	1.00009136781176	1633.19937760978	1	18633.0638297872	1	1	1	1	2019-05-24T17:37:01.321	NG_ecoli_LTEE_871_DM0	-0	-0	163.175	DIA_100X_EMPTY_1x1_100ms	056c1df2-9ddc-490a-8a3c-97625ce2c980	EPI_100X_YFP_1x1_200ms_25sola	EPI_100X_RFP_1x1_200ms_25sola
619	28	13.7191324561023	385	43.2569634208368	1846.88571428571	692.402597402597	325615	845.753246753247	250.869681610789	253.86505307669	0	7850124	20389.9324675325	1670.1963121467	1468.50166579718	0	NaN	NaN	NaN	NaN	NaN	330.701677150705	0.974112673168348	28.0024650681833	14.1687351168761	11.3167747486728	3.45217840008027	0.0324048990676321	0.0151060533635704	1	1.01364105453773	2816.64094910576	0	18523.8623376623	1	1	1	1	2019-05-24T17:37:01.321	NG_ecoli_LTEE_871_DM0	-0	-0	163.175	DIA_100X_EMPTY_1x1_100ms	8caccdcb-9204-4e9a-803c-704ca1e9af91	EPI_100X_YFP_1x1_200ms_25sola	EPI_100X_RFP_1x1_200ms_25sola
620	29	14.458842295554	419	46.1383996802785	1850.47494033413	774.560859188544	4084849	9749.04295942721	250.869681610789	253.86505307669	0	647296	1544.85918854415	1670.1963121467	1468.50166579718	0	NaN	NaN	NaN	NaN	NaN	327.406596573691	0.994735779144584	27.5738555849754	13.9010498827485	11.5337152975489	3.31385524512564	0.0229433850995253	0.0113305673143887	1	1.00687950366166	2880.88440012585	0	15845.6992840095	1	1	1	1	2019-05-24T17:37:01.321	NG_ecoli_LTEE_871_DM0	-0	-0	163.175	DIA_100X_EMPTY_1x1_100ms	321bc16c-c713-417a-a698-e2fba9611aa7	EPI_100X_YFP_1x1_200ms_25sola	EPI_100X_RFP_1x1_200ms_25sola
621	12	5.48991828578778	66	-49.9996374004119	1847.31818181818	574	64482	977	250.869681610789	253.86505307669	0	318893	4831.71212121212	1670.1963121467	1468.50166579718	0	NaN	NaN	NaN	NaN	NaN	126.583412239425	0.999620358130641	NaN	NaN	NaN	NaN	NaN	NaN	NaN	NaN	NaN	2	21381.1212121212	1	1	1	1	2019-05-24T17:37:01.321	NG_ecoli_LTEE_871_DM0	-0	-0	163.175	DIA_100X_EMPTY_1x1_100ms	5fdcfd84-c473-4387-8d80-053e6442cfd8	EPI_100X_YFP_1x1_200ms_25sola	EPI_100X_RFP_1x1_200ms_25sola
622	14	8.22748453121272	116	-49.9938131460829	1853.51724137931	587.146551724138	159368	1373.86206896552	250.869681610789	253.86505307669	0	648970	5594.56896551724	1670.1963121467	1468.50166579718	0	NaN	NaN	NaN	NaN	NaN	143.86459326517	0.999774217181625	13.9151001007084	13.2831169129366	9.8817958653161	3.78084652876106	0.000639215015919583	0.000298304316427995	0	1.00000116047855	1067.2052978288	3	19810.9137931034	1	1	1	1	2019-05-24T17:37:01.321	NG_ecoli_LTEE_871_DM0	-0	-0	163.175	DIA_100X_EMPTY_1x1_100ms	cf8231ac-7afc-4ea9-934c-af5c12df2675	EPI_100X_YFP_1x1_200ms_25sola	EPI_100X_RFP_1x1_200ms_25sola
623	20	9.56320312100497	194	-49.8533444335898	1862.4175257732	578.139175257732	287883	1483.93298969072	250.869681610789	253.86505307669	0	1392292	7176.76288659794	1670.1963121467	1468.50166579718	0	NaN	NaN	NaN	NaN	NaN	186.777882917177	0.999361386769986	18.5078973275977	13.4935600752441	9.61726760881448	3.79389417377589	0.00853612950750802	0.00394619335467152	1	1.00038214723221	1344.46767398262	2	19886.824742268	1	1	1	1	2019-05-24T17:37:01.321	NG_ecoli_LTEE_871_DM0	-0	-0	163.175	DIA_100X_EMPTY_1x1_100ms	7dd82039-2fa3-47fe-a153-3974061c1265	EPI_100X_YFP_1x1_200ms_25sola	EPI_100X_RFP_1x1_200ms_25sola
624	26	12.015182617554	313	41.4683874378866	1866.43769968051	600.747603833866	261688	836.063897763578	250.869681610789	253.86505307669	0	8026836	25644.8434504792	1670.1963121467	1468.50166579718	0	NaN	NaN	NaN	NaN	NaN	301.960935859881	0.975870875652115	25.9510563871166	13.8915990378193	11.1289323023197	3.54110783649134	0.0129248245987733	0.00456143791835968	2	1.00034542862237	2524.36368503177	2	21019.4025559105	1	1	1	1	2019-05-24T17:37:01.321	NG_ecoli_LTEE_871_DM0	-0	-0	163.175	DIA_100X_EMPTY_1x1_100ms	eff5c539-3cd3-4226-b816-b6c1006b7686	EPI_100X_YFP_1x1_200ms_25sola	EPI_100X_RFP_1x1_200ms_25sola
625	28	12.6830538743961	356	46.4155951394345	1869.16292134831	1534.59831460674	2709047	7609.68258426966	250.869681610789	253.86505307669	0	423550	1189.74719101124	1670.1963121467	1468.50166579718	0	NaN	NaN	NaN	NaN	NaN	293.283217436259	0.994537394829105	26.3651487277331	13.2672942607137	10.6534796506027	3.34101961003048	0.0768118540611252	0.00322320815955085	1	1.00014671219193	2350.19050990338	0	16080.9382022472	1	1	1	1	2019-05-24T17:37:01.321	NG_ecoli_LTEE_871_DM0	-0	-0	163.175	DIA_100X_EMPTY_1x1_100ms	414093f3-61eb-4247-950c-6f410c145626	EPI_100X_YFP_1x1_200ms_25sola	EPI_100X_RFP_1x1_200ms_25sola
626	48	13.2432093655772	636	49.1722479484868	1887.02358490566	2014.34905660377	15796756	24837.6666666667	250.869681610789	253.86505307669	0	872374	1371.6572327044	1670.1963121467	1468.50166579718	0	NaN	NaN	NaN	NaN	NaN	505.147611638593	0.902860782140802	45.6094614144378	13.2921780217156	10.7723380274552	2.82018852945057	0.0164720499864154	0.00715599198487623	0	1.00522631596129	4156.85399598897	0	16321.3238993711	1	1	1	1	2019-05-24T17:37:01.321	NG_ecoli_LTEE_871_DM0	-0	-0	163.175	DIA_100X_EMPTY_1x1_100ms	4eae3756-998b-4643-8914-0d503257232c	EPI_100X_YFP_1x1_200ms_25sola	EPI_100X_RFP_1x1_200ms_25sola
627	38	12.0264922848757	457	49.1224546489395	1898.0284463895	599.391684901532	405662	887.663019693654	250.869681610789	253.86505307669	0	13914065	30446.5317286652	1670.1963121467	1468.50166579718	0	NaN	NaN	NaN	NaN	NaN	379.368450396688	0.893617366176553	34.7683010046638	13.5042651261446	10.6120816318206	2.98122134574003	0.0240972783897165	0.00842087661299907	2	1.00217144021051	3075.20813162592	1	18148.3391684902	1	1	1	1	2019-05-24T17:37:01.321	NG_ecoli_LTEE_871_DM0	-0	-0	163.175	DIA_100X_EMPTY_1x1_100ms	0c11e667-78e3-4afe-923f-4a02a85b7dbe	EPI_100X_YFP_1x1_200ms_25sola	EPI_100X_RFP_1x1_200ms_25sola
628	34	13.5511899901541	462	48.346652925343	1895.79220779221	1293.02813852814	1302670	2819.63203463203	250.869681610789	253.86505307669	0	654414	1416.48051948052	1670.1963121467	1468.50166579718	0	NaN	NaN	NaN	NaN	NaN	373.808505360106	0.977658618665157	32.4071574178207	13.1397148200873	11.3139062094142	2.8405797669517	0.0104317225239939	0.00502359814306964	0	1.00185819439814	3258.03667270153	0	15483.7121212121	1	1	1	1	2019-05-24T17:37:01.321	NG_ecoli_LTEE_871_DM0	-0	-0	163.175	DIA_100X_EMPTY_1x1_100ms	be7703ca-1348-4481-989d-3fbea8071f5f	EPI_100X_YFP_1x1_200ms_25sola	EPI_100X_RFP_1x1_200ms_25sola
629	11	6.72890822052241	74	-49.9998980977464	1895.21621621622	661.121621621622	108985	1472.77027027027	250.869681610789	253.86505307669	0	293563	3967.06756756757	1670.1963121467	1468.50166579718	0	NaN	NaN	NaN	NaN	NaN	124.747068397204	0.999683173948025	NaN	NaN	NaN	NaN	NaN	NaN	NaN	NaN	NaN	1	18775.3513513513	1	1	1	1	2019-05-24T17:37:01.321	NG_ecoli_LTEE_871_DM0	-0	-0	163.175	DIA_100X_EMPTY_1x1_100ms	5695262c-8940-4c0d-b6e5-f78c78a8affa	EPI_100X_YFP_1x1_200ms_25sola	EPI_100X_RFP_1x1_200ms_25sola
630	29	10.4130779804744	302	40.3059995698234	1903.68543046358	671.08940397351	479550	1587.91390728477	250.869681610789	253.86505307669	0	2810843	9307.42715231788	1670.1963121467	1468.50166579718	0	NaN	NaN	NaN	NaN	NaN	283.737548197955	0.982039297732636	27.0004104067805	12.4135829977501	10.0170354935399	3.26804652849284	0.0101553968856067	0.0048237885057277	1	1.00025887556172	2127.83854692398	2	17591.8907284768	1	1	1	1	2019-05-24T17:37:01.321	NG_ecoli_LTEE_871_DM0	-0	-0	163.175	DIA_100X_EMPTY_1x1_100ms	dd27e8c5-0fc3-44e1-8ccf-69a2b73337e8	EPI_100X_YFP_1x1_200ms_25sola	EPI_100X_RFP_1x1_200ms_25sola
631	34	14.8795701757454	506	45.5348853676306	1906.40118577075	1664.8418972332	413605	817.401185770751	250.869681610789	253.86505307669	0	22136119	43747.2707509881	1670.1963121467	1468.50166579718	0	NaN	NaN	NaN	NaN	NaN	398.682723089014	0.915745814669395	32.7786851916088	15.632754246412	11.761739058268	3.2393840490696	0.0519391249529872	0.0327643066974651	0	1.07917228504449	3561.4306405592	0	16974.5553359684	1	1	1	1	2019-05-24T17:37:01.321	NG_ecoli_LTEE_871_DM0	-0	-0	163.175	DIA_100X_EMPTY_1x1_100ms	d2c55642-d298-46b9-972a-4d4062b13f09	EPI_100X_YFP_1x1_200ms_25sola	EPI_100X_RFP_1x1_200ms_25sola
632	28	11.6218334960246	326	33.8091636404752	1907.06748466258	684.030674846626	478272	1467.09202453988	250.869681610789	253.86505307669	0	1860067	5705.72699386503	1670.1963121467	1468.50166579718	0	NaN	NaN	NaN	NaN	NaN	294.359877658695	0.912899584463706	27.5264797392113	12.9801021635646	10.2075847942933	2.94777503745877	0.0658633132352656	0.0362724847840222	0	1.06730400552651	2252.61280511141	1	18272.1809815951	1	1	1	1	2019-05-24T17:37:01.321	NG_ecoli_LTEE_871_DM0	-0	-0	163.175	DIA_100X_EMPTY_1x1_100ms	3a791217-f148-4e8e-a135-fd9d85f672f2	EPI_100X_YFP_1x1_200ms_25sola	EPI_100X_RFP_1x1_200ms_25sola
633	32	12.4267358473229	398	41.5909847251422	1906.26130653266	974.175879396985	2133328	5360.12060301508	250.869681610789	253.86505307669	0	958965	2409.45979899497	1670.1963121467	1468.50166579718	0	NaN	NaN	NaN	NaN	NaN	337.953766652896	0.985492997921476	31.0880174151844	13.1567680872268	10.5598552964536	3.10201991398851	0.00909462145754084	0.00356894211607795	2	1.00100262229016	2722.69404804152	1	16148.3065326633	1	1	1	1	2019-05-24T17:37:01.321	NG_ecoli_LTEE_871_DM0	-0	-0	163.175	DIA_100X_EMPTY_1x1_100ms	e7417c8a-ce6e-480b-8e00-d1f485fee400	EPI_100X_YFP_1x1_200ms_25sola	EPI_100X_RFP_1x1_200ms_25sola
634	30	12.0555503942169	362	46.9801835759169	1912.15745856354	943.171270718232	2594778	7167.89502762431	250.869681610789	253.86505307669	0	824063	2276.41712707182	1670.1963121467	1468.50166579718	0	NaN	NaN	NaN	NaN	NaN	322.183255420593	0.984092026676198	29.8174500074442	12.6431834878806	10.5695752597949	2.82216397040686	0.00840812278523525	0.00420942713805304	0	1.00076704587007	2616.22717293824	2	16444.3397790055	1	1	1	1	2019-05-24T17:37:01.321	NG_ecoli_LTEE_871_DM0	-0	-0	163.175	DIA_100X_EMPTY_1x1_100ms	7f6efabd-62a4-437b-b603-9ba7582fafbf	EPI_100X_YFP_1x1_200ms_25sola	EPI_100X_RFP_1x1_200ms_25sola
635	26	15.1542965274723	394	-10.311963909948	1923.15228426396	1573.05837563452	365971	928.860406091371	250.869681610789	253.86505307669	0	4486327	11386.616751269	1670.1963121467	1468.50166579718	0	NaN	NaN	NaN	NaN	NaN	333.908343103548	0.808356420671116	27.8735538769404	14.8031180950389	12.7529748667837	4.81775760532813	0.449897484064426	0.173373010409644	2	3.35010278258923	3560.4528074357	0	20623.1269035533	1	1	1	1	2019-05-24T17:37:01.321	NG_ecoli_LTEE_871_DM0	-0	-0	163.175	DIA_100X_EMPTY_1x1_100ms	a5772bab-5659-40ba-a515-aa8309990e20	EPI_100X_YFP_1x1_200ms_25sola	EPI_100X_RFP_1x1_200ms_25sola
636	28	10.2074034264195	286	-49.6151216726894	1922.68181818182	1927.58741258741	294486	1029.67132867133	250.869681610789	253.86505307669	0	1361852	4761.72027972028	1670.1963121467	1468.50166579718	0	NaN	NaN	NaN	NaN	NaN	293.535428903355	0.884609475906702	30.7692005069191	11.9244274692485	9.16092900367485	2.50133145028451	0.0586154744828185	0.0256563763364796	2	1.04894666186495	2028.08021396794	0	20875.4370629371	1	1	1	1	2019-05-24T17:37:01.321	NG_ecoli_LTEE_871_DM0	-0	-0	163.175	DIA_100X_EMPTY_1x1_100ms	d91450bb-2c92-4fb1-9845-4ff109f35c16	EPI_100X_YFP_1x1_200ms_25sola	EPI_100X_RFP_1x1_200ms_25sola
637	36	15.164118686127	546	49.2113514033923	1928.43223443223	766.772893772894	558212	1022.3663003663	250.869681610789	253.86505307669	0	10133194	18558.9633699634	1670.1963121467	1468.50166579718	0	NaN	NaN	NaN	NaN	NaN	439.221707620238	0.867806650311126	37.302027127529	15.4025648425094	10.7834285578667	2.99869382785001	0.205542313569118	0.0776808958313516	1	1.67776029331799	3406.7169061836	0	18668.4340659341	1	1	1	1	2019-05-24T17:37:01.321	NG_ecoli_LTEE_871_DM0	-0	-0	163.175	DIA_100X_EMPTY_1x1_100ms	4ca92431-55da-4b75-9766-d8e92ba68c00	EPI_100X_YFP_1x1_200ms_25sola	EPI_100X_RFP_1x1_200ms_25sola
638	33	12.7705471958033	422	-28.0984051092785	1927.41943127962	953.405213270142	9072676	21499.2322274882	250.869681610789	253.86505307669	0	1120097	2654.25829383886	1670.1963121467	1468.50166579718	0	NaN	NaN	NaN	NaN	NaN	384.744607474075	0.855898018493415	35.0398527975966	14.1823656878846	10.4064585516001	3.18932492783804	0.0837592604998649	0.0509690913142639	1	1.23488442183323	2980.28688725323	2	17759.5853080569	1	1	1	1	2019-05-24T17:37:01.321	NG_ecoli_LTEE_871_DM0	-0	-0	163.175	DIA_100X_EMPTY_1x1_100ms	cfc59604-5070-4377-b68c-37be3d63e88b	EPI_100X_YFP_1x1_200ms_25sola	EPI_100X_RFP_1x1_200ms_25sola
639	22	8.71549520013582	192	-17.2665871067787	1932.421875	1845.65625	199442	1038.76041666667	250.869681610789	253.86505307669	0	624355	3251.84895833333	1670.1963121467	1468.50166579718	0	NaN	NaN	NaN	NaN	NaN	212.167236110471	0.902979914470843	24.6146284740939	12.5796901364551	8.28973059257129	3.27850092260745	0.0386158377614267	0.0218101585196968	0	1.01958389189319	1328.50746702469	2	20415.3125	1	1	1	1	2019-05-24T17:37:01.321	NG_ecoli_LTEE_871_DM0	-0	-0	163.175	DIA_100X_EMPTY_1x1_100ms	bd58b7eb-e85c-4f9e-b1fd-3107f6fde9bc	EPI_100X_YFP_1x1_200ms_25sola	EPI_100X_RFP_1x1_200ms_25sola
640	19	10.2634249657972	195	-49.5270080054385	1930.42051282051	145.661538461538	285596	1464.59487179487	250.869681610789	253.86505307669	0	610753	3132.06666666667	1670.1963121467	1468.50166579718	0	NaN	NaN	NaN	NaN	NaN	196.615755535604	0.999791908618423	18.7255659879878	13.6351798828239	9.70410964703733	4.06148197179261	0.0182303882919811	0.00833682942180474	1	1.00189356048985	1384.95679262931	1	18384.1128205128	1	1	1	1	2019-05-24T17:37:01.321	NG_ecoli_LTEE_871_DM0	-0	-0	163.175	DIA_100X_EMPTY_1x1_100ms	6e7be8be-4949-47b6-a8e3-a35bef1efb0f	EPI_100X_YFP_1x1_200ms_25sola	EPI_100X_RFP_1x1_200ms_25sola
641	12	4.85560598386112	59	-49.9995633019039	1927.18644067797	1602.57627118644	44548	755.050847457627	250.869681610789	253.86505307669	0	370097	6272.83050847458	1670.1963121467	1468.50166579718	0	NaN	NaN	NaN	NaN	NaN	129.961930297538	0.999746793275374	NaN	NaN	NaN	NaN	NaN	NaN	NaN	NaN	NaN	1	21941.4745762712	1	1	1	1	2019-05-24T17:37:01.321	NG_ecoli_LTEE_871_DM0	-0	-0	163.175	DIA_100X_EMPTY_1x1_100ms	f6053e95-4ff2-47a7-b7a3-1fe8e34b4c59	EPI_100X_YFP_1x1_200ms_25sola	EPI_100X_RFP_1x1_200ms_25sola
642	12	6.81623621795676	82	-49.99984822327	1928.89024390244	1835.23170731707	107248	1307.90243902439	250.869681610789	253.86505307669	0	238381	2907.08536585366	1670.1963121467	1468.50166579718	0	NaN	NaN	NaN	NaN	NaN	128.771774839976	0.999839575315571	13.5233206614908	12.0817205456071	8.89728864243069	3.56314188472225	0.00301885159285825	0.001765557331351	0	1.00003736000533	840.792032190609	1	20424.0853658537	1	1	1	1	2019-05-24T17:37:01.321	NG_ecoli_LTEE_871_DM0	-0	-0	163.175	DIA_100X_EMPTY_1x1_100ms	76b9d55c-56b2-4d5f-a460-f12d564c38e6	EPI_100X_YFP_1x1_200ms_25sola	EPI_100X_RFP_1x1_200ms_25sola
643	25	7.33249231622256	185	-49.7839469409807	1932.4	1613.18918918919	180307	974.632432432432	250.869681610789	253.86505307669	0	897371	4850.65405405405	1670.1963121467	1468.50166579718	0	NaN	NaN	NaN	NaN	NaN	NaN	NaN	NaN	NaN	NaN	NaN	NaN	NaN	NaN	NaN	NaN	1	20494.172972973	1	1	1	1	2019-05-24T17:37:01.321	NG_ecoli_LTEE_871_DM0	-0	-0	163.175	DIA_100X_EMPTY_1x1_100ms	644ce071-72f2-450c-b1ab-b0be033dc5a5	EPI_100X_YFP_1x1_200ms_25sola	EPI_100X_RFP_1x1_200ms_25sola
644	31	10.1659506436562	315	48.0772293483888	1946.25714285714	1293.50793650794	244558	776.374603174603	250.869681610789	253.86505307669	0	4936082	15670.1015873016	1670.1963121467	1468.50166579718	0	NaN	NaN	NaN	NaN	NaN	315.897090606972	0.916748139724348	31.5990982355298	12.199830554872	9.74214134357652	2.58320034364523	0.0148813552087353	0.00700868354389616	1	1.00315594350319	2355.44746786263	0	20243.126984127	1	1	1	1	2019-05-24T17:37:01.321	NG_ecoli_LTEE_871_DM0	-0	-0	163.175	DIA_100X_EMPTY_1x1_100ms	6a1307a3-a2f6-4e28-ad0f-ae4280487238	EPI_100X_YFP_1x1_200ms_25sola	EPI_100X_RFP_1x1_200ms_25sola
645	17	9.03721494383968	154	-46.3806736692959	1942.42857142857	151.123376623377	199459	1295.18831168831	250.869681610789	253.86505307669	0	511155	3319.18831168831	1670.1963121467	1468.50166579718	0	NaN	NaN	NaN	NaN	NaN	172.325826841744	0.999456965107506	17.0292628231362	12.9038279605656	9.43856894565308	3.60475551402067	0.0340988546663501	0.0181123138878755	0	1.00679355323108	1191.5109413844	1	19670.6883116883	1	1	1	1	2019-05-24T17:37:01.321	NG_ecoli_LTEE_871_DM0	-0	-0	163.175	DIA_100X_EMPTY_1x1_100ms	55359f0a-356b-4ed5-8d19-35bce02c49b8	EPI_100X_YFP_1x1_200ms_25sola	EPI_100X_RFP_1x1_200ms_25sola
646	15	7.51362165968131	113	-49.9785874992773	1940.88495575221	942.690265486726	753057	6664.22123893805	250.869681610789	253.86505307669	0	389323	3445.33628318584	1670.1963121467	1468.50166579718	0	NaN	NaN	NaN	NaN	NaN	142.155591453741	0.999730130475575	14.8833781562695	11.9954701364585	8.93722233850529	3.47569036743133	0.00532850925093995	0.00280259092024817	0	1.00012302188047	933.676703115475	1	19689.2920353982	1	1	1	1	2019-05-24T17:37:01.321	NG_ecoli_LTEE_871_DM0	-0	-0	163.175	DIA_100X_EMPTY_1x1_100ms	52138c99-4459-4023-abbb-fbea370fae79	EPI_100X_YFP_1x1_200ms_25sola	EPI_100X_RFP_1x1_200ms_25sola
647	37	12.7604456318753	473	30.9164161234823	1958.90909090909	1387.44608879493	5183335	10958.4249471459	250.869681610789	253.86505307669	0	914260	1932.89640591966	1670.1963121467	1468.50166579718	0	NaN	NaN	NaN	NaN	NaN	404.52144464298	0.941089592288926	37.3205850576141	13.4870918660686	10.646769979961	2.68131173195668	0.0075621003442482	0.00347190262278014	0	1.00088766867745	3322.569449477	2	17119.8076109937	1	1	1	1	2019-05-24T17:37:01.321	NG_ecoli_LTEE_871_DM0	-0	-0	163.175	DIA_100X_EMPTY_1x1_100ms	981778ca-e3a3-49f6-be3b-5c84a869ae22	EPI_100X_YFP_1x1_200ms_25sola	EPI_100X_RFP_1x1_200ms_25sola
648	11	5.13873533040291	57	-49.9996960469522	1946.73684210526	1845.26315789474	54731	960.19298245614	250.869681610789	253.86505307669	0	228089	4001.56140350877	1670.1963121467	1468.50166579718	0	NaN	NaN	NaN	NaN	NaN	125.501771799706	0.999764489062174	NaN	NaN	NaN	NaN	NaN	NaN	NaN	NaN	NaN	1	21356.7543859649	1	1	1	1	2019-05-24T17:37:01.321	NG_ecoli_LTEE_871_DM0	-0	-0	163.175	DIA_100X_EMPTY_1x1_100ms	09a15f85-05c1-49a5-83db-bef024bdff7b	EPI_100X_YFP_1x1_200ms_25sola	EPI_100X_RFP_1x1_200ms_25sola
649	9	4.76498006536585	43	-49.9995838254193	1957.88372093023	1373.18604651163	140430	3265.81395348837	250.869681610789	253.86505307669	0	78394	1823.11627906977	1670.1963121467	1468.50166579718	0	NaN	NaN	NaN	NaN	NaN	111.501823194424	0.9997156120687	NaN	NaN	NaN	NaN	NaN	NaN	NaN	NaN	NaN	1	20841.7441860465	1	1	1	1	2019-05-24T17:37:01.321	NG_ecoli_LTEE_871_DM0	-0	-0	163.175	DIA_100X_EMPTY_1x1_100ms	5cfbdb2c-6a73-4568-ad22-24410c81380a	EPI_100X_YFP_1x1_200ms_25sola	EPI_100X_RFP_1x1_200ms_25sola
650	36	9.6120907183957	346	47.1251248435427	1968.25722543353	1861.65317919075	310391	897.083815028902	250.869681610789	253.86505307669	0	3388284	9792.72832369942	1670.1963121467	1468.50166579718	0	NaN	NaN	NaN	NaN	NaN	366.635114894887	0.854095895538087	38.0154282419801	12.880785629164	9.45504528365773	2.50057895922636	0.0222913831354796	0.0121796730895975	1	1.00410862815362	2669.1746703964	1	20982.5809248555	1	1	1	1	2019-05-24T17:37:01.321	NG_ecoli_LTEE_871_DM0	-0	-0	163.175	DIA_100X_EMPTY_1x1_100ms	6f54144d-eb22-4923-a829-a2c74422482c	EPI_100X_YFP_1x1_200ms_25sola	EPI_100X_RFP_1x1_200ms_25sola
651	20	8.12311911248759	163	-46.0299111902549	1964.65644171779	858.073619631902	240314	1474.31901840491	250.869681610789	253.86505307669	0	1096713	6728.30061349693	1670.1963121467	1468.50166579718	0	NaN	NaN	NaN	NaN	NaN	174.870585518729	0.999362158195202	18.7717508704641	11.9849807882574	8.96471987466195	3.18536943186356	0.00739931962053373	0.00384790559271327	0	1.00035601171405	1184.862924405	1	19538.4601226994	1	1	1	1	2019-05-24T17:37:01.321	NG_ecoli_LTEE_871_DM0	-0	-0	163.175	DIA_100X_EMPTY_1x1_100ms	ff6ac32d-b9cd-4cd6-a495-3edc36cc72cb	EPI_100X_YFP_1x1_200ms_25sola	EPI_100X_RFP_1x1_200ms_25sola
652	18	9.22879679370751	167	-48.3336898105177	1968.31736526946	980.431137724551	214899	1286.82035928144	250.869681610789	253.86505307669	0	933527	5589.98203592814	1670.1963121467	1468.50166579718	0	NaN	NaN	NaN	NaN	NaN	186.03860466271	0.959748896469558	20.3086595250042	12.3989629987229	8.70155730535978	3.24668738580458	0.0434858957372484	0.0225180919104281	0	1.0148539805351	1207.7168048274	1	20495.9101796407	1	1	1	1	2019-05-24T17:37:01.321	NG_ecoli_LTEE_871_DM0	-0	-0	163.175	DIA_100X_EMPTY_1x1_100ms	492b0443-fd14-4d01-b945-297c54304070	EPI_100X_YFP_1x1_200ms_25sola	EPI_100X_RFP_1x1_200ms_25sola
653	17	8.41971988693463	144	-49.885520164254	1972.57638888889	996.118055555556	190669	1324.09027777778	250.869681610789	253.86505307669	0	906056	6292.05555555556	1670.1963121467	1468.50166579718	0	NaN	NaN	NaN	NaN	NaN	150.951459622157	0.999506435245658	15.6386492390243	13.1137856075555	9.23951906750362	3.77216645336582	0.0143850600844745	0.00783651927421596	0	1.00100389661602	1048.54688015272	3	20095.5416666667	1	1	1	1	2019-05-24T17:37:01.321	NG_ecoli_LTEE_871_DM0	-0	-0	163.175	DIA_100X_EMPTY_1x1_100ms	1fb10e65-4857-4484-a220-ef0401a35ed9	EPI_100X_YFP_1x1_200ms_25sola	EPI_100X_RFP_1x1_200ms_25sola
654	17	9.84713744230653	168	-48.8993728058698	1973.375	867.446428571429	338504	2014.90476190476	250.869681610789	253.86505307669	0	1093291	6507.68452380952	1670.1963121467	1468.50166579718	0	NaN	NaN	NaN	NaN	NaN	180.315497758738	0.995776263829802	18.0230912644203	12.4854682178799	9.270759559372	3.44899168802516	0.0479891375298603	0.0241949985703366	0	1.01401881291287	1216.60556448293	3	19457.0297619048	1	1	1	1	2019-05-24T17:37:01.321	NG_ecoli_LTEE_871_DM0	-0	-0	163.175	DIA_100X_EMPTY_1x1_100ms	f4d3d0bf-ebf9-4fa7-bc9d-7c7d5a2e1e8b	EPI_100X_YFP_1x1_200ms_25sola	EPI_100X_RFP_1x1_200ms_25sola
655	8	3.82962904319405	31	-49.9994901700697	1968.64516129032	1878.16129032258	18164	585.935483870968	250.869681610789	253.86505307669	0	83690	2699.67741935484	1670.1963121467	1468.50166579718	0	NaN	NaN	NaN	NaN	NaN	116.265154073381	0.999679938295016	NaN	NaN	NaN	NaN	NaN	NaN	NaN	NaN	NaN	1	21784.0967741935	1	1	1	1	2019-05-24T17:37:01.321	NG_ecoli_LTEE_871_DM0	-0	-0	163.175	DIA_100X_EMPTY_1x1_100ms	8d117f53-5527-45e3-962a-0be1d8141c01	EPI_100X_YFP_1x1_200ms_25sola	EPI_100X_RFP_1x1_200ms_25sola
656	16	5.0950770490391	82	-49.9980668983493	1976.42682926829	885.09756097561	123003	1500.03658536585	250.869681610789	253.86505307669	0	603005	7353.71951219512	1670.1963121467	1468.50166579718	0	NaN	NaN	NaN	NaN	NaN	161.849402338913	0.99504544545039	NaN	NaN	NaN	NaN	NaN	NaN	NaN	NaN	NaN	3	21155.1707317073	1	1	1	1	2019-05-24T17:37:01.321	NG_ecoli_LTEE_871_DM0	-0	-0	163.175	DIA_100X_EMPTY_1x1_100ms	df431351-59b7-4b71-a884-fcf1c36ed9b9	EPI_100X_YFP_1x1_200ms_25sola	EPI_100X_RFP_1x1_200ms_25sola
657	14	5.93811677720218	84	-49.9995062468138	1980.45238095238	1006.27380952381	92559	1101.89285714286	250.869681610789	253.86505307669	0	632046	7524.35714285714	1670.1963121467	1468.50166579718	0	NaN	NaN	NaN	NaN	NaN	151.328587796716	0.999799186883303	NaN	NaN	NaN	NaN	NaN	NaN	NaN	NaN	NaN	2	21145.8452380952	1	1	1	1	2019-05-24T17:37:01.321	NG_ecoli_LTEE_871_DM0	-0	-0	163.175	DIA_100X_EMPTY_1x1_100ms	2c490024-d71c-46b0-9e80-8d2f12581909	EPI_100X_YFP_1x1_200ms_25sola	EPI_100X_RFP_1x1_200ms_25sola
658	28	11.6351894758817	326	47.195197133893	1989.05828220859	1378.81288343558	4780763	14664.9171779141	250.869681610789	253.86505307669	0	536215	1644.83128834356	1670.1963121467	1468.50166579718	0	NaN	NaN	NaN	NaN	NaN	285.561762907504	0.996763244159759	27.0072035944429	12.446837157278	10.1810526981161	3.18869607244599	0.00692611595588951	0.00351206082481529	1	1.00065419520426	2198.64377515408	1	16318.1993865031	1	1	1	1	2019-05-24T17:37:01.321	NG_ecoli_LTEE_871_DM0	-0	-0	163.175	DIA_100X_EMPTY_1x1_100ms	746ceecd-52e9-43c8-8dbf-cf38ac51e58f	EPI_100X_YFP_1x1_200ms_25sola	EPI_100X_RFP_1x1_200ms_25sola
659	28	10.2813094543109	288	-49.9999999952415	1987.04513888889	2026.57638888889	328090	1139.20138888889	250.869681610789	253.86505307669	0	3938711	13676.0798611111	1670.1963121467	1468.50166579718	0	NaN	NaN	NaN	NaN	NaN	368.039695292967	0.760481299945454	NaN	NaN	NaN	NaN	NaN	NaN	NaN	NaN	NaN	1	21270.4236111111	1	1	1	1	2019-05-24T17:37:01.321	NG_ecoli_LTEE_871_DM0	-0	-0	163.175	DIA_100X_EMPTY_1x1_100ms	7a119ae5-e3d0-4514-8642-fe497147d117	EPI_100X_YFP_1x1_200ms_25sola	EPI_100X_RFP_1x1_200ms_25sola
660	21	8.38057897096475	176	-49.7987254964031	1985.78409090909	881.795454545455	394663	2242.40340909091	250.869681610789	253.86505307669	0	1552066	8818.55681818182	1670.1963121467	1468.50166579718	0	NaN	NaN	NaN	NaN	NaN	178.344198938796	0.999801132728281	17.0027192204418	13.6533240136674	9.95002298621538	3.87199226034302	0.00412016707737035	0.00179027482749808	1	1.00005567489808	1322.07603358833	4	19914.8181818182	1	1	1	1	2019-05-24T17:37:01.321	NG_ecoli_LTEE_871_DM0	-0	-0	163.175	DIA_100X_EMPTY_1x1_100ms	e5a5165a-d520-46c7-b29b-22d7aaaa32fc	EPI_100X_YFP_1x1_200ms_25sola	EPI_100X_RFP_1x1_200ms_25sola
661	23	10.6583515028517	245	38.3836644835905	1989.09387755102	944.342857142857	197039	804.240816326531	250.869681610789	253.86505307669	0	7445684	30390.5469387755	1670.1963121467	1468.50166579718	0	NaN	NaN	NaN	NaN	NaN	220.487922828808	0.999654649325871	21.5552588006214	12.4992441883063	9.81974714731706	3.27468234759951	0.0080809796531807	0.00401279444154276	1	1.00053921238406	1632.46445238623	1	17926.8367346939	1	1	1	1	2019-05-24T17:37:01.321	NG_ecoli_LTEE_871_DM0	-0	-0	163.175	DIA_100X_EMPTY_1x1_100ms	e0fcc8c3-4399-46d3-944e-ea6cd2aa6dd5	EPI_100X_YFP_1x1_200ms_25sola	EPI_100X_RFP_1x1_200ms_25sola
662	32	11.4373878238329	366	-48.5125952004176	1994.80327868852	991.655737704918	551925	1507.99180327869	250.869681610789	253.86505307669	0	2754097	7524.85519125683	1670.1963121467	1468.50166579718	0	NaN	NaN	NaN	NaN	NaN	341.892122161121	0.857162958045431	35.2477878460305	11.7326916116877	9.28449073769817	2.59465342499061	0.0881365904566525	0.0340225012035498	1	1.10144578128924	2386.3707753099	2	19614.7158469945	1	1	1	1	2019-05-24T17:37:01.321	NG_ecoli_LTEE_871_DM0	-0	-0	163.175	DIA_100X_EMPTY_1x1_100ms	48607c5d-c604-4dde-a543-4c5c5fe43456	EPI_100X_YFP_1x1_200ms_25sola	EPI_100X_RFP_1x1_200ms_25sola
663	19	8.83519199176529	169	-49.7775171533662	1991.92899408284	895.508875739645	278733	1649.30769230769	250.869681610789	253.86505307669	0	1836824	10868.7810650888	1670.1963121467	1468.50166579718	0	NaN	NaN	NaN	NaN	NaN	192.211553494809	0.999875627322004	18.8974217412401	13.6119064909493	9.64138397305201	3.86095587322973	0.00903860176775801	0.00442412505377369	0	1.00051134240147	1379.65721125838	4	21955.4437869822	1	1	1	1	2019-05-24T17:37:01.321	NG_ecoli_LTEE_871_DM0	-0	-0	163.175	DIA_100X_EMPTY_1x1_100ms	bade2353-6148-455b-87b4-fbf3fd310641	EPI_100X_YFP_1x1_200ms_25sola	EPI_100X_RFP_1x1_200ms_25sola
664	20	10.4967763886085	210	-42.701847651371	1994.31428571429	1821.71904761905	269395	1282.83333333333	250.869681610789	253.86505307669	0	2075743	9884.49047619048	1670.1963121467	1468.50166579718	0	NaN	NaN	NaN	NaN	NaN	199.312714664703	0.999834113195389	19.1814715745338	13.5945333016318	9.98173222098234	3.65258164601747	0.00938303199906255	0.00463378003083916	0	1.0005551155108	1501.01016635814	0	17756.0761904762	1	1	1	1	2019-05-24T17:37:01.321	NG_ecoli_LTEE_871_DM0	-0	-0	163.175	DIA_100X_EMPTY_1x1_100ms	3a08b956-ac09-443a-afa4-1ddf4bbf8e46	EPI_100X_YFP_1x1_200ms_25sola	EPI_100X_RFP_1x1_200ms_25sola
665	30	12.1000132302775	363	46.8774670038248	2002.93112947658	1156.43250688705	278244	766.512396694215	250.869681610789	253.86505307669	0	6734292	18551.7685950413	1670.1963121467	1468.50166579718	0	NaN	NaN	NaN	NaN	NaN	329.82761695222	0.943053512795565	29.7400294172961	13.1524125819748	10.7579635993192	2.87724895010584	0.0434936410227618	0.0229539877471069	0	1.03169396767048	2703.28239483799	0	19449.3112947658	1	1	1	1	2019-05-24T17:37:01.321	NG_ecoli_LTEE_871_DM0	-0	-0	163.175	DIA_100X_EMPTY_1x1_100ms	6e409816-6abd-493a-94c0-66a89dc8494a	EPI_100X_YFP_1x1_200ms_25sola	EPI_100X_RFP_1x1_200ms_25sola
666	21	10.4303712600121	219	-45.6253617236841	1998.2100456621	910.465753424658	326809	1492.27853881279	250.869681610789	253.86505307669	0	1123114	5128.37442922374	1670.1963121467	1468.50166579718	0	NaN	NaN	NaN	NaN	NaN	235.698179537555	0.999894346268564	18.5258410521727	16.563095321465	12.0135261909615	4.7585252246912	0.00757375362411673	0.00308900250022077	2	1.00017029582397	2099.9493218285	2	20985.6940639269	1	1	1	1	2019-05-24T17:37:01.321	NG_ecoli_LTEE_871_DM0	-0	-0	163.175	DIA_100X_EMPTY_1x1_100ms	c615193d-37fb-47d2-b669-286414fab527	EPI_100X_YFP_1x1_200ms_25sola	EPI_100X_RFP_1x1_200ms_25sola
667	22	9.20102483739552	203	24.9656747741546	2000.56650246305	818.536945812808	289244	1424.84729064039	250.869681610789	253.86505307669	0	752310	3705.960591133	1670.1963121467	1468.50166579718	0	NaN	NaN	NaN	NaN	NaN	212.439245436405	0.949424597921921	23.4035101004018	11.6967431700273	8.66275958546442	2.72480432098439	0.0383863020201957	0.0217144508128745	0	1.01789442118655	1379.3783441737	0	19625.9014778325	1	1	1	1	2019-05-24T17:37:01.321	NG_ecoli_LTEE_871_DM0	-0	-0	163.175	DIA_100X_EMPTY_1x1_100ms	7320b276-59a1-4746-8c8d-a7c63e611f9a	EPI_100X_YFP_1x1_200ms_25sola	EPI_100X_RFP_1x1_200ms_25sola
668	16	8.84609464272931	142	-49.8951523778384	2000.71830985915	2033.56338028169	167639	1180.55633802817	250.869681610789	253.86505307669	0	2214035	15591.7957746479	1670.1963121467	1468.50166579718	0	NaN	NaN	NaN	NaN	NaN	155.938247428044	0.9997744339002	16.865233341825	11.9358124707791	8.90594637308326	3.26666424518897	0.00431905029827826	0.00234866252311912	0	1.00010448297121	1050.61207291247	1	20480.4507042254	1	1	1	1	2019-05-24T17:37:01.321	NG_ecoli_LTEE_871_DM0	-0	-0	163.175	DIA_100X_EMPTY_1x1_100ms	7c920a6c-4848-4a15-8e6f-f239c79e9bb4	EPI_100X_YFP_1x1_200ms_25sola	EPI_100X_RFP_1x1_200ms_25sola
669	32	14.5675168732898	467	33.3891465677644	2006.40042826552	881.610278372591	3516072	7529.06209850107	250.869681610789	253.86505307669	0	2515942	5387.45610278373	1670.1963121467	1468.50166579718	0	NaN	NaN	NaN	NaN	NaN	417.14333045182	0.917551750791077	31.1498708254552	17.1192819849259	12.872695098989	3.6066811629995	0.034654817269116	0.0130635712877354	2	1.0118530300701	4054.01262522425	4	18959.0706638116	1	1	1	1	2019-05-24T17:37:01.321	NG_ecoli_LTEE_871_DM0	-0	-0	163.175	DIA_100X_EMPTY_1x1_100ms	cfc5eb19-818f-46df-a738-28b02913879d	EPI_100X_YFP_1x1_200ms_25sola	EPI_100X_RFP_1x1_200ms_25sola
670	47	17.3662732269743	817	-49.9870428210756	2014.62423500612	750.113831089351	1520962	1861.64259485924	250.869681610789	253.86505307669	0	12684097	15525.2105263158	1670.1963121467	1468.50166579718	0	NaN	NaN	NaN	NaN	NaN	718.439459611922	0.796758550106253	57.284384529857	18.7618981033477	11.6288983236356	3.63486876492803	0.283623872837712	0.0641549201580759	5	1.33331045229851	6084.19716428493	3	20842.9228886169	1	1	1	1	2019-05-24T17:37:01.321	NG_ecoli_LTEE_871_DM0	-0	-0	163.175	DIA_100X_EMPTY_1x1_100ms	7708f066-ef67-4585-b1f2-d9f431024278	EPI_100X_YFP_1x1_200ms_25sola	EPI_100X_RFP_1x1_200ms_25sola
671	20	7.84095625311153	157	-25.6166708187489	2010.72611464968	941.942675159236	300887	1916.47770700637	250.869681610789	253.86505307669	0	4426450	28193.949044586	1670.1963121467	1468.50166579718	0	NaN	NaN	NaN	NaN	NaN	181.802990619275	0.999659887924326	19.4464531434899	11.6757628647527	8.95261745228925	3.13156831670553	0.0146140891739645	0.00753927570973648	1	1.0014990396965	1224.13788161314	2	19841.8343949045	1	1	1	1	2019-05-24T17:37:01.321	NG_ecoli_LTEE_871_DM0	-0	-0	163.175	DIA_100X_EMPTY_1x1_100ms	1d2ca8f0-5c92-46df-b906-0bb68c13fd13	EPI_100X_YFP_1x1_200ms_25sola	EPI_100X_RFP_1x1_200ms_25sola
672	9	4.89624379606115	46	-49.9997740024502	2011.13043478261	899.478260869565	91204	1982.69565217391	250.869681610789	253.86505307669	0	259283	5636.58695652174	1670.1963121467	1468.50166579718	0	NaN	NaN	NaN	NaN	NaN	121.238099222604	0.999798560772967	NaN	NaN	NaN	NaN	NaN	NaN	NaN	NaN	NaN	3	24650.2173913043	1	1	1	1	2019-05-24T17:37:01.321	NG_ecoli_LTEE_871_DM0	-0	-0	163.175	DIA_100X_EMPTY_1x1_100ms	ec263434-96cf-43ec-bbd3-a47f6dfba1ec	EPI_100X_YFP_1x1_200ms_25sola	EPI_100X_RFP_1x1_200ms_25sola
673	15	6.46295506741434	98	-49.9979745445538	2013.41836734694	780.459183673469	219703	2241.86734693878	250.869681610789	253.86505307669	0	1059374	10809.9387755102	1670.1963121467	1468.50166579718	0	NaN	NaN	NaN	NaN	NaN	152.093063123301	0.999849364874113	NaN	NaN	NaN	NaN	NaN	NaN	NaN	NaN	NaN	3	21404.6326530612	1	1	1	1	2019-05-24T17:37:01.321	NG_ecoli_LTEE_871_DM0	-0	-0	163.175	DIA_100X_EMPTY_1x1_100ms	6b04e198-193a-4274-a68e-66fc23e30a34	EPI_100X_YFP_1x1_200ms_25sola	EPI_100X_RFP_1x1_200ms_25sola
674	11	6.14330643346828	68	-49.9998534856426	2015.05882352941	791.838235294118	200061	2942.07352941176	250.869681610789	253.86505307669	0	521931	7675.45588235294	1670.1963121467	1468.50166579718	0	NaN	NaN	NaN	NaN	NaN	125.730107352077	0.999739551169168	NaN	NaN	NaN	NaN	NaN	NaN	NaN	NaN	NaN	2	20826.2058823529	1	1	1	1	2019-05-24T17:37:01.321	NG_ecoli_LTEE_871_DM0	-0	-0	163.175	DIA_100X_EMPTY_1x1_100ms	4e35c168-cebf-4bc7-bce0-5b449c5bdaf4	EPI_100X_YFP_1x1_200ms_25sola	EPI_100X_RFP_1x1_200ms_25sola
675	27	13.8828053058394	376	34.6390741858091	2022.32446808511	950.718085106383	3510797	9337.22606382979	250.869681610789	253.86505307669	0	2848449	7575.66223404255	1670.1963121467	1468.50166579718	0	NaN	NaN	NaN	NaN	NaN	323.823146603988	0.99920840783849	26.7729571730013	14.6246580898119	11.7872247112037	3.58823534839041	0.00942952545390564	0.00494080341365083	0	1.00120861393099	2921.52327531711	2	16133.375	1	1	1	1	2019-05-24T17:37:01.321	NG_ecoli_LTEE_871_DM0	-0	-0	163.175	DIA_100X_EMPTY_1x1_100ms	d3ffe0c2-8899-4c11-814d-51b1f3e23250	EPI_100X_YFP_1x1_200ms_25sola	EPI_100X_RFP_1x1_200ms_25sola
676	19	10.7980131950449	205	-42.6483079849676	2022.52195121951	1008.65853658537	259775	1267.19512195122	250.869681610789	253.86505307669	0	1841825	8984.51219512195	1670.1963121467	1468.50166579718	0	NaN	NaN	NaN	NaN	NaN	202.251239336727	0.999730800632303	18.5123451570092	13.4825618724466	10.4614970752203	3.55990916789606	0.0168508256440768	0.00883011594301714	0	1.00183887947683	1591.25212371564	0	18908.4634146341	1	1	1	1	2019-05-24T17:37:01.321	NG_ecoli_LTEE_871_DM0	-0	-0	163.175	DIA_100X_EMPTY_1x1_100ms	09138f33-0aa1-4f92-98b9-ffe2cebba5ba	EPI_100X_YFP_1x1_200ms_25sola	EPI_100X_RFP_1x1_200ms_25sola
677	27	10.3241580641581	280	-42.5276172884869	2029.63571428571	897.475	523754	1870.55	250.869681610789	253.86505307669	0	2426980	8667.78571428571	1670.1963121467	1468.50166579718	0	NaN	NaN	NaN	NaN	NaN	295.951092709843	0.905057485360116	29.4656593113333	11.9594900111366	9.49132427615571	2.90689213657496	0.0663260176500647	0.0300896786777859	1	1.02146381246473	2084.7772904259	2	20281.7892857143	1	1	1	1	2019-05-24T17:37:01.321	NG_ecoli_LTEE_871_DM0	-0	-0	163.175	DIA_100X_EMPTY_1x1_100ms	4de944c0-e28c-4158-a3d0-d923b88e734f	EPI_100X_YFP_1x1_200ms_25sola	EPI_100X_RFP_1x1_200ms_25sola
678	9	6.43406826580717	59	-49.9998821053279	2024.1186440678	764.983050847458	149488	2533.69491525424	250.869681610789	253.86505307669	0	524919	8896.93220338983	1670.1963121467	1468.50166579718	0	NaN	NaN	NaN	NaN	NaN	124.743920805816	0.999741553134169	13.2295612613674	11.9912559520941	7.97057330762846	4.21202259278432	0.00163641245512593	0.000890647509246319	0	1.00000837178291	660.107160831312	2	22858.2542372881	1	1	1	1	2019-05-24T17:37:01.321	NG_ecoli_LTEE_871_DM0	-0	-0	163.175	DIA_100X_EMPTY_1x1_100ms	05dbce13-b7c8-4207-8d18-fbabbfb45f38	EPI_100X_YFP_1x1_200ms_25sola	EPI_100X_RFP_1x1_200ms_25sola
679	26	16.4136805664194	427	-43.5330151208239	2032.03044496487	790.086651053864	9415617	22050.62529274	250.869681610789	253.86505307669	0	3751265	8785.16393442623	1670.1963121467	1468.50166579718	0	NaN	NaN	NaN	NaN	NaN	356.149063739759	0.851078606938998	30.3250760799028	18.9651147413085	10.994679554772	5.91630560136612	0.150205697506126	0.0481561303539952	2	1.18624079977045	2879.10121493109	2	17437.4332552693	1	1	1	1	2019-05-24T17:37:01.321	NG_ecoli_LTEE_871_DM0	-0	-0	163.175	DIA_100X_EMPTY_1x1_100ms	fc0cae55-f4d8-4b87-ba12-eaf8a8c31167	EPI_100X_YFP_1x1_200ms_25sola	EPI_100X_RFP_1x1_200ms_25sola
[truncated: 15,893 more rows]
