# Supplementary material for: Genomic and phenotypic evolution of Escherichia coli in a novel citrate-only resource environment
Source: eLife. 2020 May 29;9:e55414. doi: 10.7554/eLife.55414 (PMC7299349; doi:10.7554/eLife.55414)
Supplement: Figure 10—source data 2. [file elife-55414-fig10-data2.zip › 20190524_NG_ecoli_LTEE_871_DM25_001.superSegger.txt]

CellID	LongAxis	ShortAxis	Area	RegionScore	XPosition	YPosition	Fluor1Sum	Fluor1Mean	Fluor1Background	Fluor1BgStd	Fluor1FociNumber	Fluor2Sum	Fluor2Mean	Fluor2Background	Fluor2BgStd	Fluor2FociNumber	Fluor3Sum	Fluor3Mean	Fluor3Background	Fluor3BgStd	Fluor3FociNumber	MeshArea	MeshSolidity	MeshAxisLength	MeshRibsLengthMax	MeshRibsLengthMean	MeshRibsLengthStd	MeshCurvatureMax	MeshCurvatureMean	MeshCurvatureInflection	MeshSinuosity	MeshVolume	NumOfNeighbors	RegionGrayVal	TimeFrames	AgeFrames	RelativeAge	xyFolder	DateTime	Folder	StageXposition	StageYposition	StageZposition	PhaseConfig	UUID	Fluo1Config	Fluo2Config	Fluo3Config
1	28	7.99053568984022	225	-49.9804871250253	8.10666666666667	240.546666666667	1533605	6816.02222222222	130.297309181326	410.287589378498	0	731599	3251.55111111111	366.991184206701	498.37433076285	2	NaN	NaN	NaN	NaN	NaN	NaN	NaN	NaN	NaN	NaN	NaN	NaN	NaN	NaN	NaN	NaN	1	15663.9644444444	1	1	1	1	2019-05-24T18:05:42.966	NG_ecoli_LTEE_871_DM25	-0	-0	161.475	DIA_100X_EMPTY_1x1_100ms	396dc542-75bd-4806-b2b3-f4a26968d64d	EPI_100X_YFP_1x1_200ms_25sola	EPI_100X_RFP_1x1_200ms_25sola
2	21	10.4725865977918	220	-1.99405380707712	11.8090909090909	216.05	3061582	13916.2818181818	130.297309181326	410.287589378498	0	306056	1391.16363636364	366.991184206701	498.37433076285	1	NaN	NaN	NaN	NaN	NaN	208.188071686983	0.999658342589699	19.8502887658947	13.0595772672362	10.1434674446538	3.38725287029141	0.010619114746882	0.00590846358790711	0	1.00091475487511	1604.09316989362	1	15883.3363636364	1	1	1	1	2019-05-24T18:05:42.966	NG_ecoli_LTEE_871_DM25	-0	-0	161.475	DIA_100X_EMPTY_1x1_100ms	cbcf8fec-f634-456c-ab8d-a93437dfbb98	EPI_100X_YFP_1x1_200ms_25sola	EPI_100X_RFP_1x1_200ms_25sola
3	27	12.1720729257113	329	42.2389740431769	17.7629179331307	892.550151975684	1212792	3686.29787234043	130.297309181326	410.287589378498	0	482616	1466.9179331307	366.991184206701	498.37433076285	0	NaN	NaN	NaN	NaN	NaN	294.064313209647	0.986707248406344	26.5071854514731	12.6700419736576	10.6925676117964	3.09935642508109	0.00765855636358686	0.00449900743562783	1	1.00094080580912	2380.22223620007	0	14078.3009118541	1	1	1	1	2019-05-24T18:05:42.966	NG_ecoli_LTEE_871_DM25	-0	-0	161.475	DIA_100X_EMPTY_1x1_100ms	7ac721ae-e530-4a08-be47-6344724ce69d	EPI_100X_YFP_1x1_200ms_25sola	EPI_100X_RFP_1x1_200ms_25sola
4	26	11.0286571638974	287	44.7126692580343	17.0278745644599	1715.2787456446	979042	3411.29616724739	130.297309181326	410.287589378498	0	159335	555.174216027875	366.991184206701	498.37433076285	0	NaN	NaN	NaN	NaN	NaN	276.346450725519	0.984072762661208	26.0378826422574	12.0951543251564	10.2899376240838	2.866368542406	0.0202066264011527	0.00850487912007135	1	1.0031227771145	2165.31473299533	1	14746.606271777	1	1	1	1	2019-05-24T18:05:42.966	NG_ecoli_LTEE_871_DM25	-0	-0	161.475	DIA_100X_EMPTY_1x1_100ms	6539051c-bf6f-49cc-a7cd-00ae728a6da0	EPI_100X_YFP_1x1_200ms_25sola	EPI_100X_RFP_1x1_200ms_25sola
5	27	10.3492228618148	280	44.5146065400249	26.0964285714286	1703.21785714286	1119725	3999.01785714286	130.297309181326	410.287589378498	0	495977	1771.34642857143	366.991184206701	498.37433076285	4	NaN	NaN	NaN	NaN	NaN	290.833941780288	0.975612517381182	27.4641691672158	12.7276656927255	10.0375362437928	3.21857956479524	0.0132940680861067	0.00714951823675706	0	1.00262511098216	2173.25456103792	2	15731.8607142857	1	1	1	1	2019-05-24T18:05:42.966	NG_ecoli_LTEE_871_DM25	-0	-0	161.475	DIA_100X_EMPTY_1x1_100ms	d23bdd65-ae1b-4cf0-9cba-a0e3ab5caf26	EPI_100X_YFP_1x1_200ms_25sola	EPI_100X_RFP_1x1_200ms_25sola
6	22	11.9795644831242	269	-12.64480630807	31.9553903345725	473.888475836431	3165107	11766.1970260223	130.297309181326	410.287589378498	0	153327	569.988847583643	366.991184206701	498.37433076285	0	NaN	NaN	NaN	NaN	NaN	237.912497028665	0.99988551271362	21.3616050221075	13.5989976416894	10.7926976662483	3.49595414899608	0.000651159166283037	0.000299253297956511	1	1.00000131128198	1954.26648854693	0	13994.6951672862	1	1	1	1	2019-05-24T18:05:42.966	NG_ecoli_LTEE_871_DM25	-0	-0	161.475	DIA_100X_EMPTY_1x1_100ms	3e5fdf84-064d-4fe7-a181-04c3c73438ba	EPI_100X_YFP_1x1_200ms_25sola	EPI_100X_RFP_1x1_200ms_25sola
7	19	11.9236960046568	228	-42.6766057852342	36.030701754386	547.478070175439	715466	3138.00877192982	130.297309181326	410.287589378498	0	110722	485.622807017544	366.991184206701	498.37433076285	0	NaN	NaN	NaN	NaN	NaN	208.385978865421	0.99986464424292	18.8043929968282	13.8327894439215	10.6846930982865	3.67502186741432	0.00427138588781776	0.00191029738212776	1	1.00006589302576	1686.06108510774	0	14956.451754386	1	1	1	1	2019-05-24T18:05:42.966	NG_ecoli_LTEE_871_DM25	-0	-0	161.475	DIA_100X_EMPTY_1x1_100ms	5df5f805-91ca-4fae-8c99-61c157811d8e	EPI_100X_YFP_1x1_200ms_25sola	EPI_100X_RFP_1x1_200ms_25sola
8	24	11.7170833578394	282	39.2747232994878	37.9290780141844	641.744680851064	1259173	4465.1524822695	130.297309181326	410.287589378498	0	153177	543.18085106383	366.991184206701	498.37433076285	0	NaN	NaN	NaN	NaN	NaN	255.315491789418	0.997966675580287	23.6379376985445	12.6516036531429	10.2176244503667	3.47417021149002	0.0299310405494586	0.0033085414624638	1	1.0002977492734	1938.20333829982	0	15230.5992907801	1	1	1	1	2019-05-24T18:05:42.966	NG_ecoli_LTEE_871_DM25	-0	-0	161.475	DIA_100X_EMPTY_1x1_100ms	26af8276-2c22-4d0f-bc32-ae4134cb8bb0	EPI_100X_YFP_1x1_200ms_25sola	EPI_100X_RFP_1x1_200ms_25sola
9	25	10.5404659956959	264	43.8706804609074	40.3143939393939	1702.40151515152	1091031	4132.69318181818	130.297309181326	410.287589378498	0	301994	1143.91666666667	366.991184206701	498.37433076285	0	NaN	NaN	NaN	NaN	NaN	258.836014374933	0.993274562289553	25.7062629734367	11.7260918519282	9.77565283881384	2.8758961435087	0.00893794911741533	0.00468611930247512	0	1.00099438394404	1929.3915301672	1	15932.1893939394	1	1	1	1	2019-05-24T18:05:42.966	NG_ecoli_LTEE_871_DM25	-0	-0	161.475	DIA_100X_EMPTY_1x1_100ms	357cad14-0b75-4d66-a554-7a6a41029ebe	EPI_100X_YFP_1x1_200ms_25sola	EPI_100X_RFP_1x1_200ms_25sola
10	22	10.7792670636069	237	27.1309764644429	44.5105485232068	1790.00843881857	1378112	5814.81856540084	130.297309181326	410.287589378498	0	130419	550.291139240506	366.991184206701	498.37433076285	0	NaN	NaN	NaN	NaN	NaN	235.832965473519	0.999616570148113	21.7816027269886	13.2956215864339	10.4765389663621	3.34423327690044	0.00711000484018218	0.00397277935828518	0	1.00050545969166	1877.6531897461	1	14768.0928270042	1	1	1	1	2019-05-24T18:05:42.966	NG_ecoli_LTEE_871_DM25	-0	-0	161.475	DIA_100X_EMPTY_1x1_100ms	51f985ce-2f88-4261-9388-ad1fd55a13da	EPI_100X_YFP_1x1_200ms_25sola	EPI_100X_RFP_1x1_200ms_25sola
11	19	11.8408090646537	229	-47.208185703281	53.4541484716157	66.8471615720524	570261	2490.22270742358	130.297309181326	410.287589378498	0	264809	1156.3711790393	366.991184206701	498.37433076285	2	NaN	NaN	NaN	NaN	NaN	210.349970953698	0.999962681477248	18.8397273907872	13.9892874832628	10.7645020895395	3.71951493028979	0.00289922512325235	0.00151797463828762	1	1.00005610540826	1714.55881904535	0	14657.9737991266	1	1	1	1	2019-05-24T18:05:42.966	NG_ecoli_LTEE_871_DM25	-0	-0	161.475	DIA_100X_EMPTY_1x1_100ms	bbfd298f-d37f-4554-8e64-d9abaff05955	EPI_100X_YFP_1x1_200ms_25sola	EPI_100X_RFP_1x1_200ms_25sola
12	22	11.6058680601407	256	23.3824322633876	57.375	1772.171875	1882819	7354.76171875	130.297309181326	410.287589378498	0	255774	999.1171875	366.991184206701	498.37433076285	2	NaN	NaN	NaN	NaN	NaN	236.276754165689	0.999770960494523	21.5800839984964	13.2900227259991	10.5500978969107	3.45580816207905	0.0152324474015215	0.00831408562592811	0	1.00218389709764	1886.49644580911	1	14457.26171875	1	1	1	1	2019-05-24T18:05:42.966	NG_ecoli_LTEE_871_DM25	-0	-0	161.475	DIA_100X_EMPTY_1x1_100ms	a9d4d422-0e10-4225-a54e-593ae2644d76	EPI_100X_YFP_1x1_200ms_25sola	EPI_100X_RFP_1x1_200ms_25sola
13	20	10.2860663984299	206	-45.6788861421144	59.5825242718447	524.033980582524	715950	3475.4854368932	130.297309181326	410.287589378498	0	213649	1037.13106796116	366.991184206701	498.37433076285	1	NaN	NaN	NaN	NaN	NaN	208.844541809232	0.999879276734355	19.2045678523415	13.3803402698221	10.4410190292611	3.58309646448629	0.00332417072735907	0.00168356179250597	0	1.00006715061346	1644.29673678981	1	14820.3495145631	1	1	1	1	2019-05-24T18:05:42.966	NG_ecoli_LTEE_871_DM25	-0	-0	161.475	DIA_100X_EMPTY_1x1_100ms	eba44cea-a4da-4936-8ed7-d0cf359b6f8e	EPI_100X_YFP_1x1_200ms_25sola	EPI_100X_RFP_1x1_200ms_25sola
14	21	10.3682142271153	218	10.1125768908689	60.3623853211009	1324.48165137615	1789047	8206.6376146789	130.297309181326	410.287589378498	0	95870	439.770642201835	366.991184206701	498.37433076285	0	NaN	NaN	NaN	NaN	NaN	216.033625680998	0.999409145507839	20.7403932340566	12.7620724255799	10.093017617218	3.26506258343503	0.0173196936225633	0.0090977675019456	0	1.00245556558985	1659.39176406176	1	15295.4770642202	1	1	1	1	2019-05-24T18:05:42.966	NG_ecoli_LTEE_871_DM25	-0	-0	161.475	DIA_100X_EMPTY_1x1_100ms	aff9b2b1-8ea3-47df-8dd4-12ade94a7818	EPI_100X_YFP_1x1_200ms_25sola	EPI_100X_RFP_1x1_200ms_25sola
15	18	10.2750266053368	186	-39.3818955480154	64.8602150537634	1466.02688172043	1128549	6067.46774193548	130.297309181326	410.287589378498	0	83223	447.435483870968	366.991184206701	498.37433076285	0	NaN	NaN	NaN	NaN	NaN	196.695443747622	0.999788375770115	18.7697078813338	12.8083576839471	9.92345982597685	3.52072138251556	0.0145816342862199	0.007878749788042	1	1.00150237631659	1451.68913583298	1	15138.8817204301	1	1	1	1	2019-05-24T18:05:42.966	NG_ecoli_LTEE_871_DM25	-0	-0	161.475	DIA_100X_EMPTY_1x1_100ms	b67a0b20-956f-44db-927a-62cfe148df97	EPI_100X_YFP_1x1_200ms_25sola	EPI_100X_RFP_1x1_200ms_25sola
16	25	12.0336998782331	301	38.2637249289808	66.3687707641196	1342.89368770764	2538678	8434.14617940199	130.297309181326	410.287589378498	0	152484	506.591362126246	366.991184206701	498.37433076285	0	NaN	NaN	NaN	NaN	NaN	275.338616386687	0.999639286385082	25.128649630494	12.9874810964746	10.6129550768563	3.27714380899027	0.0125799480078476	0.00550243484241101	1	1.00133256573004	2222.96018504758	1	14269.0664451827	1	1	1	1	2019-05-24T18:05:42.966	NG_ecoli_LTEE_871_DM25	-0	-0	161.475	DIA_100X_EMPTY_1x1_100ms	f35586ff-5f93-4f29-a39b-97ec57f78c36	EPI_100X_YFP_1x1_200ms_25sola	EPI_100X_RFP_1x1_200ms_25sola
17	19	11.5165029394419	219	-43.1546386571649	68.972602739726	178.287671232877	947036	4324.36529680365	130.297309181326	410.287589378498	0	200935	917.511415525114	366.991184206701	498.37433076285	0	NaN	NaN	NaN	NaN	NaN	199.514447999435	0.999865168634439	18.0736811781595	14.0082360912189	10.5101280053599	3.88648071470704	0.00416257119034776	0.00222536036528233	0	1.00011293516576	1568.02329084032	0	14261.2237442922	1	1	1	1	2019-05-24T18:05:42.966	NG_ecoli_LTEE_871_DM25	-0	-0	161.475	DIA_100X_EMPTY_1x1_100ms	b199d986-17a8-419a-ae4a-7e65667f9e58	EPI_100X_YFP_1x1_200ms_25sola	EPI_100X_RFP_1x1_200ms_25sola
18	18	11.0613599213146	201	-49.4675001802266	76.2935323383085	528.547263681592	745628	3709.59203980099	130.297309181326	410.287589378498	0	224489	1116.86069651741	366.991184206701	498.37433076285	1	NaN	NaN	NaN	NaN	NaN	203.011394960366	0.999804581266811	18.1706249077309	14.2556935262587	10.6892554130102	3.89915715413129	0.00662350991307879	0.00384589078794478	0	1.00032373213765	1630.62709181176	1	14843.4378109453	1	1	1	1	2019-05-24T18:05:42.966	NG_ecoli_LTEE_871_DM25	-0	-0	161.475	DIA_100X_EMPTY_1x1_100ms	fc2866b2-09db-414e-a95b-6716b3ee3c1a	EPI_100X_YFP_1x1_200ms_25sola	EPI_100X_RFP_1x1_200ms_25sola
19	22	11.0308523891006	243	25.2659429860482	80.2592592592593	26.1358024691358	553708	2278.63374485597	130.297309181326	410.287589378498	0	122830	505.473251028807	366.991184206701	498.37433076285	0	NaN	NaN	NaN	NaN	NaN	225.539446191147	0.999740712912997	21.1133567798824	12.9430544524549	10.2471823406464	3.43452778701878	0.00179720781867273	0.000784970089364502	1	1.0000167330814	1741.2298207427	0	14577.4238683128	1	1	1	1	2019-05-24T18:05:42.966	NG_ecoli_LTEE_871_DM25	-0	-0	161.475	DIA_100X_EMPTY_1x1_100ms	a1d851d4-466e-4c78-815d-a34c730289f9	EPI_100X_YFP_1x1_200ms_25sola	EPI_100X_RFP_1x1_200ms_25sola
20	17	9.61854925560715	165	-45.9299539716348	79.6606060606061	1456.84848484848	1056886	6405.3696969697	130.297309181326	410.287589378498	0	74958	454.290909090909	366.991184206701	498.37433076285	0	NaN	NaN	NaN	NaN	NaN	182.554849241117	0.999666650516946	18.2993168821897	12.353447402608	9.60251893963007	3.28918215012701	0.0044612528671139	0.00247009492249265	0	1.00013767018274	1325.24173360806	1	15499.4545454545	1	1	1	1	2019-05-24T18:05:42.966	NG_ecoli_LTEE_871_DM25	-0	-0	161.475	DIA_100X_EMPTY_1x1_100ms	b3ddfa67-3fd6-4ad3-bb51-277100a90738	EPI_100X_YFP_1x1_200ms_25sola	EPI_100X_RFP_1x1_200ms_25sola
21	22	11.9268209442794	262	17.6305355516453	86.2099236641221	1963.76717557252	924466	3528.49618320611	130.297309181326	410.287589378498	0	155659	594.118320610687	366.991184206701	498.37433076285	0	NaN	NaN	NaN	NaN	NaN	238.460691496709	0.99983689837725	21.0735803819388	13.6521600662501	10.6151939372402	3.8955789804303	0.00471247530908875	0.00245762231256682	1	1.00019042158411	1865.02249983888	0	14331.2557251908	1	1	1	1	2019-05-24T18:05:42.966	NG_ecoli_LTEE_871_DM25	-0	-0	161.475	DIA_100X_EMPTY_1x1_100ms	e34faabf-e153-4109-b3bb-ee31fb768573	EPI_100X_YFP_1x1_200ms_25sola	EPI_100X_RFP_1x1_200ms_25sola
22	22	11.8008010373863	260	-2.21664792017831	88.4884615384615	230.75	1358416	5224.67692307692	130.297309181326	410.287589378498	0	145778	560.684615384615	366.991184206701	498.37433076285	0	NaN	NaN	NaN	NaN	NaN	236.19710877235	0.999795488900687	20.7495858000552	13.8974081649726	10.9741982647235	3.61695502353123	0.00328726801320056	0.00145626165980663	1	1.00006048236681	1962.65930375318	0	14373.0461538462	1	1	1	1	2019-05-24T18:05:42.966	NG_ecoli_LTEE_871_DM25	-0	-0	161.475	DIA_100X_EMPTY_1x1_100ms	d2c759a3-aaa5-4c35-aafd-be659c1e4743	EPI_100X_YFP_1x1_200ms_25sola	EPI_100X_RFP_1x1_200ms_25sola
23	30	12.2054770896313	367	45.4455789694741	94.1961852861035	1669.59128065395	4874708	13282.583106267	130.297309181326	410.287589378498	0	452387	1232.6621253406	366.991184206701	498.37433076285	2	NaN	NaN	NaN	NaN	NaN	332.017359663698	0.962448913727007	30.5276977288289	12.736031155648	10.5765053714222	2.79642435229771	0.0202469491340106	0.012125565421347	0	1.00915971997636	2682.05897268426	0	14491.272479564	1	1	1	1	2019-05-24T18:05:42.966	NG_ecoli_LTEE_871_DM25	-0	-0	161.475	DIA_100X_EMPTY_1x1_100ms	51abccaf-bf75-4493-877c-61b008903b3c	EPI_100X_YFP_1x1_200ms_25sola	EPI_100X_RFP_1x1_200ms_25sola
24	21	11.2065828455278	236	18.1291315012237	90.8898305084746	1622.3686440678	807908	3423.33898305085	130.297309181326	410.287589378498	0	129955	550.656779661017	366.991184206701	498.37433076285	0	NaN	NaN	NaN	NaN	NaN	225.860118572598	0.999717720400093	21.3148589627044	12.6270771941175	10.0231503745201	3.5429926932193	0.00804320852462287	0.000907009222702419	1	1.00000939871388	1681.82512706558	0	14572.6355932203	1	1	1	1	2019-05-24T18:05:42.966	NG_ecoli_LTEE_871_DM25	-0	-0	161.475	DIA_100X_EMPTY_1x1_100ms	c0ff7f83-4b92-4e37-84df-673c1c3a4927	EPI_100X_YFP_1x1_200ms_25sola	EPI_100X_RFP_1x1_200ms_25sola
25	21	11.4081969912189	246	1.14709589621231	91.6138211382114	1585.11788617886	1304359	5302.27235772358	130.297309181326	410.287589378498	0	107617	437.467479674797	366.991184206701	498.37433076285	0	NaN	NaN	NaN	NaN	NaN	222.486920867717	0.9999198701805	20.1732320983072	13.6466168490701	10.3448577033347	3.95711961684908	0.00767604771200303	0.00149010787125847	0	1.00004921121657	1695.56486618647	0	14554.8699186992	1	1	1	1	2019-05-24T18:05:42.966	NG_ecoli_LTEE_871_DM25	-0	-0	161.475	DIA_100X_EMPTY_1x1_100ms	3cbee69b-baec-48d8-bf1c-ba13c41ba6a4	EPI_100X_YFP_1x1_200ms_25sola	EPI_100X_RFP_1x1_200ms_25sola
26	22	11.3634130858958	250	18.758306876978	98.368	427.896	540745	2162.98	130.297309181326	410.287589378498	0	141632	566.528	366.991184206701	498.37433076285	0	NaN	NaN	NaN	NaN	NaN	225.776752949313	0.999903259477745	20.366086287689	13.4641413281142	10.7276118963762	3.50760282950221	0.00278770275333356	0.00143973444381153	0	1.00005888447072	1840.78712153488	0	14552.68	1	1	1	1	2019-05-24T18:05:42.966	NG_ecoli_LTEE_871_DM25	-0	-0	161.475	DIA_100X_EMPTY_1x1_100ms	660c8a70-753f-4e1b-a286-2b672f3bb439	EPI_100X_YFP_1x1_200ms_25sola	EPI_100X_RFP_1x1_200ms_25sola
27	29	11.8270901421466	343	48.19404927034	108.679300291545	882.883381924198	1686931	4918.16618075802	130.297309181326	410.287589378498	0	259163	755.577259475219	366.991184206701	498.37433076285	0	NaN	NaN	NaN	NaN	NaN	306.829044018447	0.990683407963946	28.2039795601963	12.4333398285739	10.4082847633614	3.21436966446263	0.00860902709078014	0.00346643097416427	1	1.00038121824903	2399.70913115082	0	14155.306122449	1	1	1	1	2019-05-24T18:05:42.966	NG_ecoli_LTEE_871_DM25	-0	-0	161.475	DIA_100X_EMPTY_1x1_100ms	ed14d9df-24c7-49f6-b093-02608fdf7466	EPI_100X_YFP_1x1_200ms_25sola	EPI_100X_RFP_1x1_200ms_25sola
28	19	10.31527092798	196	-35.6747174199124	110.147959183673	155.198979591837	40262	205.418367346939	130.297309181326	410.287589378498	0	5998959	30606.9336734694	366.991184206701	498.37433076285	2	NaN	NaN	NaN	NaN	NaN	186.739309369779	0.99980785460293	17.7853592602681	13.2623856437955	10.0869055112196	3.58643678097666	0.00118622228234997	0.000556119500033864	1	1.00000294843888	1421.24329504001	1	16602.8724489796	1	1	1	1	2019-05-24T18:05:42.966	NG_ecoli_LTEE_871_DM25	-0	-0	161.475	DIA_100X_EMPTY_1x1_100ms	10a2b3fc-1c65-4f04-aec6-d09e8b932601	EPI_100X_YFP_1x1_200ms_25sola	EPI_100X_RFP_1x1_200ms_25sola
29	23	12.2606078776383	282	28.7076599612174	114.280141843972	1520.14539007092	1790674	6349.90780141844	130.297309181326	410.287589378498	0	202023	716.393617021277	366.991184206701	498.37433076285	0	NaN	NaN	NaN	NaN	NaN	249.736973635117	0.999548238642139	21.6385055837161	13.7111809732937	10.9361209246668	3.75885603988895	0.0392481134782464	0.0138061084121031	0	1.00539987010876	2032.56176971204	0	13758.6666666667	1	1	1	1	2019-05-24T18:05:42.966	NG_ecoli_LTEE_871_DM25	-0	-0	161.475	DIA_100X_EMPTY_1x1_100ms	5622c7f9-60cf-4230-8c82-e0c17ab6aadd	EPI_100X_YFP_1x1_200ms_25sola	EPI_100X_RFP_1x1_200ms_25sola
30	18	9.72616083364332	175	-47.3181632290741	120.16	139.777142857143	36720	209.828571428571	130.297309181326	410.287589378498	0	6605268	37744.3885714286	366.991184206701	498.37433076285	2	NaN	NaN	NaN	NaN	NaN	178.187044376269	0.99982037834588	16.9234302532923	13.2364774525554	9.88684557692297	3.8743118214017	0.253463105471071	0.00841796354660061	1	1.00000546407541	1299.25315211843	1	16736.9885714286	1	1	1	1	2019-05-24T18:05:42.966	NG_ecoli_LTEE_871_DM25	-0	-0	161.475	DIA_100X_EMPTY_1x1_100ms	322386fe-30fd-4bc8-a811-6deb5dd3fa92	EPI_100X_YFP_1x1_200ms_25sola	EPI_100X_RFP_1x1_200ms_25sola
31	20	12.1801726324616	244	-37.8557639585976	124.766393442623	1977.06147540984	653624	2678.7868852459	130.297309181326	410.287589378498	0	105741	433.364754098361	366.991184206701	498.37433076285	0	NaN	NaN	NaN	NaN	NaN	226.216318465854	0.999883734392251	20.0913514954475	13.8818422584345	10.57280480818	3.98022879746246	0.0123529463403084	0.00621184386084209	1	1.00113742879086	1763.92234556316	0	14361.3237704918	1	1	1	1	2019-05-24T18:05:42.966	NG_ecoli_LTEE_871_DM25	-0	-0	161.475	DIA_100X_EMPTY_1x1_100ms	ace48aea-abf3-447b-83d1-ec80d77dbc9f	EPI_100X_YFP_1x1_200ms_25sola	EPI_100X_RFP_1x1_200ms_25sola
32	33	12.1895264741456	402	47.4748126410967	134.144278606965	652.860696517413	2712402	6747.26865671642	130.297309181326	410.287589378498	0	238706	593.796019900498	366.991184206701	498.37433076285	0	NaN	NaN	NaN	NaN	NaN	357.826790653937	0.939027262569684	31.8462713517159	13.1374543954199	10.7983299605357	2.93563138468483	0.0446604439742279	0.0201071566804234	1	1.02782764585438	2916.49784896521	0	14264.7935323383	1	1	1	1	2019-05-24T18:05:42.966	NG_ecoli_LTEE_871_DM25	-0	-0	161.475	DIA_100X_EMPTY_1x1_100ms	e3e30ea1-163f-4318-8f2b-e1f500a57250	EPI_100X_YFP_1x1_200ms_25sola	EPI_100X_RFP_1x1_200ms_25sola
33	20	11.1934839812746	224	-22.7512684862611	135.245535714286	1142.20089285714	1977125	8826.45089285714	130.297309181326	410.287589378498	0	138850	619.866071428571	366.991184206701	498.37433076285	0	NaN	NaN	NaN	NaN	NaN	207.248323269119	0.99981730284738	18.6451247014346	13.834909149548	10.6565792817078	3.73556477070605	0.00463272903516332	0.00203493720081285	1	1.0000701376779	1662.99450550245	0	14256.7767857143	1	1	1	1	2019-05-24T18:05:42.966	NG_ecoli_LTEE_871_DM25	-0	-0	161.475	DIA_100X_EMPTY_1x1_100ms	0cafcf6d-5fd8-44fd-bcbe-7dbb2e55bf75	EPI_100X_YFP_1x1_200ms_25sola	EPI_100X_RFP_1x1_200ms_25sola
34	26	10.9890794899678	286	40.3349440579077	140.951048951049	1651.83216783217	1202045	4202.95454545455	130.297309181326	410.287589378498	0	238500	833.916083916084	366.991184206701	498.37433076285	0	NaN	NaN	NaN	NaN	NaN	277.014898193496	0.980190848315706	26.6945612407429	12.2600929089561	9.94101519075413	3.02804470113107	0.00884449061531274	0.00300299429778324	1	1.00033509623439	2071.92553738414	1	14731.541958042	1	1	1	1	2019-05-24T18:05:42.966	NG_ecoli_LTEE_871_DM25	-0	-0	161.475	DIA_100X_EMPTY_1x1_100ms	50bfd887-1f86-4a3d-82d2-7c0a39420c79	EPI_100X_YFP_1x1_200ms_25sola	EPI_100X_RFP_1x1_200ms_25sola
35	27	11.0239912529083	298	47.6149509860447	138.43288590604	1691.95973154362	3664427	12296.7348993289	130.297309181326	410.287589378498	0	127670	428.422818791946	366.991184206701	498.37433076285	0	NaN	NaN	NaN	NaN	NaN	280.939495285149	0.983603222360749	27.0508816113156	12.0337792259427	10.0511188508546	2.80774701766452	0.00883505311188719	0.00453274152382366	0	1.0010805639742	2146.34791994991	0	14678.9228187919	1	1	1	1	2019-05-24T18:05:42.966	NG_ecoli_LTEE_871_DM25	-0	-0	161.475	DIA_100X_EMPTY_1x1_100ms	17cf7fb5-7dde-4a40-b377-108d9edfe867	EPI_100X_YFP_1x1_200ms_25sola	EPI_100X_RFP_1x1_200ms_25sola
36	28	11.1772633139048	313	48.1897427058364	143.817891373802	1638.25878594249	2816505	8998.41853035144	130.297309181326	410.287589378498	0	189203	604.482428115016	366.991184206701	498.37433076285	0	NaN	NaN	NaN	NaN	NaN	295.417566823813	0.986306667349509	27.0794377322765	12.5782354531405	10.582956383791	3.02692770650643	0.0188744464798195	0.0109546842640676	0	1.00598117622567	2382.00975894602	1	14524.6517571885	1	1	1	1	2019-05-24T18:05:42.966	NG_ecoli_LTEE_871_DM25	-0	-0	161.475	DIA_100X_EMPTY_1x1_100ms	7d7a8199-57d9-4708-bc4a-3d8852df2f4a	EPI_100X_YFP_1x1_200ms_25sola	EPI_100X_RFP_1x1_200ms_25sola
37	23	11.6571997264054	268	34.460293646155	140.727611940299	283.977611940299	981344	3661.73134328358	130.297309181326	410.287589378498	0	163708	610.850746268657	366.991184206701	498.37433076285	0	NaN	NaN	NaN	NaN	NaN	238.27559904886	0.999823213125529	21.1482887786153	13.9366934818254	10.8552087274441	3.66135675114526	0.00347455878652053	0.00173678493896356	1	1.00003409815451	1957.22822771386	0	14241.6791044776	1	1	1	1	2019-05-24T18:05:42.966	NG_ecoli_LTEE_871_DM25	-0	-0	161.475	DIA_100X_EMPTY_1x1_100ms	5147b894-e4d1-4ea8-a88e-930d5d56e76a	EPI_100X_YFP_1x1_200ms_25sola	EPI_100X_RFP_1x1_200ms_25sola
38	27	12.4491982879819	337	44.5521998043657	147.424332344214	466.516320474777	868773	2577.96142433234	130.297309181326	410.287589378498	0	261057	774.649851632047	366.991184206701	498.37433076285	0	NaN	NaN	NaN	NaN	NaN	296.879080628877	0.994035109470718	26.4580768988701	12.8667637168666	10.6334343179923	3.4343727842739	0.0203817394647127	0.00584643395614851	1	1.00139931288872	2349.60718383449	0	14072.1335311573	1	1	1	1	2019-05-24T18:05:42.966	NG_ecoli_LTEE_871_DM25	-0	-0	161.475	DIA_100X_EMPTY_1x1_100ms	cd5ae7ed-5b9d-4d31-b6ba-f2927762ac2d	EPI_100X_YFP_1x1_200ms_25sola	EPI_100X_RFP_1x1_200ms_25sola
39	20	11.3384846526225	227	-33.5309254624224	148.356828193833	918.704845814978	534183	2353.22907488987	130.297309181326	410.287589378498	0	108306	477.118942731278	366.991184206701	498.37433076285	0	NaN	NaN	NaN	NaN	NaN	216.376300943276	0.999896740717923	19.3571157211347	14.0991009993008	10.5457385006562	4.06689893069022	0.0855368224464313	0.00413909029211352	0	1.00009353714255	1690.76996304216	1	14277.6387665198	1	1	1	1	2019-05-24T18:05:42.966	NG_ecoli_LTEE_871_DM25	-0	-0	161.475	DIA_100X_EMPTY_1x1_100ms	1d554b5e-9d45-4692-b15e-39daf78fee3f	EPI_100X_YFP_1x1_200ms_25sola	EPI_100X_RFP_1x1_200ms_25sola
40	19	11.3606261380297	216	-43.8549409358606	152	936.921296296296	405584	1877.7037037037	130.297309181326	410.287589378498	0	95584	442.518518518519	366.991184206701	498.37433076285	0	NaN	NaN	NaN	NaN	NaN	208.777946526604	0.999837840674335	18.7609330826189	14.1234384435838	10.5009308534552	3.99458143718035	0.00793822685776486	0.0043917233794494	0	1.00047453614777	1624.80001067844	1	14547.3287037037	1	1	1	1	2019-05-24T18:05:42.966	NG_ecoli_LTEE_871_DM25	-0	-0	161.475	DIA_100X_EMPTY_1x1_100ms	611a1631-1d29-463c-b333-cebd82d15748	EPI_100X_YFP_1x1_200ms_25sola	EPI_100X_RFP_1x1_200ms_25sola
41	26	11.7546048293807	306	35.0199034492504	156.258169934641	1931.43137254902	860079	2810.71568627451	130.297309181326	410.287589378498	0	225834	738.019607843137	366.991184206701	498.37433076285	0	NaN	NaN	NaN	NaN	NaN	276.083192486509	0.992847935571961	25.8332143839237	12.4519399578898	10.4065692775728	2.93921537854618	0.00492006797897241	0.00209632115513765	1	1.00016874862042	2197.27031707332	0	14305.1241830065	1	1	1	1	2019-05-24T18:05:42.966	NG_ecoli_LTEE_871_DM25	-0	-0	161.475	DIA_100X_EMPTY_1x1_100ms	ab2d9798-6fa0-48e9-ac07-98de8695e428	EPI_100X_YFP_1x1_200ms_25sola	EPI_100X_RFP_1x1_200ms_25sola
42	31	12.8887124071259	401	46.1413414874737	163.705735660848	2032.74064837905	1555150	3878.17955112219	130.297309181326	410.287589378498	0	415699	1036.65586034913	366.991184206701	498.37433076285	2	NaN	NaN	NaN	NaN	NaN	353.213279363324	0.951343031817858	31.3296915331623	13.1479873860651	10.859815718166	3.06272676108755	0.10746184367108	0.00465419252999553	1	1.00032653242973	2901.95659066555	0	14006.9226932668	1	1	1	1	2019-05-24T18:05:42.966	NG_ecoli_LTEE_871_DM25	-0	-0	161.475	DIA_100X_EMPTY_1x1_100ms	d7b48f5c-5036-485b-9282-dce4be43d6b7	EPI_100X_YFP_1x1_200ms_25sola	EPI_100X_RFP_1x1_200ms_25sola
43	19	10.0547241604304	191	-40.9855172485744	159.612565445026	524.240837696335	1046411	5478.59162303665	130.297309181326	410.287589378498	0	242383	1269.02094240838	366.991184206701	498.37433076285	1	NaN	NaN	NaN	NaN	NaN	193.303943728224	0.999782257411373	18.1093480903787	13.505920538632	9.9383226713158	3.99988220718316	0.0349842638612971	0.00522134356823653	0	1.00044328856826	1404.81418582031	1	15249.8534031414	1	1	1	1	2019-05-24T18:05:42.966	NG_ecoli_LTEE_871_DM25	-0	-0	161.475	DIA_100X_EMPTY_1x1_100ms	73646cbd-187a-4206-b325-954a6425a118	EPI_100X_YFP_1x1_200ms_25sola	EPI_100X_RFP_1x1_200ms_25sola
44	24	11.7769798334821	284	41.1166847827325	163.299295774648	1020.44366197183	1993194	7018.28873239437	130.297309181326	410.287589378498	0	228951	806.165492957746	366.991184206701	498.37433076285	1	NaN	NaN	NaN	NaN	NaN	250.724075453278	0.998492663718623	23.2061999207165	12.6164148551756	10.4386610460363	3.17640326869164	0.0033580223176647	0.00146168154414353	1	1.00007995273418	1986.01947267662	0	14365.6267605634	1	1	1	1	2019-05-24T18:05:42.966	NG_ecoli_LTEE_871_DM25	-0	-0	161.475	DIA_100X_EMPTY_1x1_100ms	afd9e39c-2ed9-4a43-adcb-dc57d1d86ddf	EPI_100X_YFP_1x1_200ms_25sola	EPI_100X_RFP_1x1_200ms_25sola
45	20	11.7787816218112	236	-30.9945749231014	161.851694915254	1429.8686440678	584476	2476.59322033898	130.297309181326	410.287589378498	0	136749	579.444915254237	366.991184206701	498.37433076285	0	NaN	NaN	NaN	NaN	NaN	216.76681590572	0.999891791781574	19.3853153347769	13.8853733138479	10.5525601642595	3.9614672598418	0.0218384194815995	0.00206767803193305	0	1.00005993709662	1695.42438452786	0	14567	1	1	1	1	2019-05-24T18:05:42.966	NG_ecoli_LTEE_871_DM25	-0	-0	161.475	DIA_100X_EMPTY_1x1_100ms	51782142-5bef-4431-b999-bf11068c8e19	EPI_100X_YFP_1x1_200ms_25sola	EPI_100X_RFP_1x1_200ms_25sola
46	21	11.0985654130351	233	13.0981517973667	164.87982832618	734.811158798283	1419790	6093.51931330472	130.297309181326	410.287589378498	0	201028	862.781115879828	366.991184206701	498.37433076285	0	NaN	NaN	NaN	NaN	NaN	221.439649184456	0.999773588858993	20.6678551338238	13.024537039819	10.297470427873	3.40838517782347	0.00493164590640541	0.00239726325765621	1	1.00016894381141	1721.25968546459	0	14997.5021459227	1	1	1	1	2019-05-24T18:05:42.966	NG_ecoli_LTEE_871_DM25	-0	-0	161.475	DIA_100X_EMPTY_1x1_100ms	87b327ee-8c7a-4e12-86ed-c52b9c3d090e	EPI_100X_YFP_1x1_200ms_25sola	EPI_100X_RFP_1x1_200ms_25sola
47	23	10.7770727366854	248	27.5526509047828	169.66935483871	364.197580645161	3134987	12641.0766129032	130.297309181326	410.287589378498	0	191500	772.177419354839	366.991184206701	498.37433076285	0	NaN	NaN	NaN	NaN	NaN	233.951816035593	0.999785085390669	21.3025930772563	13.4112210469608	10.627915813893	3.46680764475264	0.00405565514108825	0.00194672828331873	1	1.00004921986614	1889.81183360883	1	14936.7701612903	1	1	1	1	2019-05-24T18:05:42.966	NG_ecoli_LTEE_871_DM25	-0	-0	161.475	DIA_100X_EMPTY_1x1_100ms	3bd2c58b-0f1d-4281-8404-396d71f5fe43	EPI_100X_YFP_1x1_200ms_25sola	EPI_100X_RFP_1x1_200ms_25sola
48	20	9.83273203641721	197	5.04846885251252	168.482233502538	685.020304568528	1693830	8598.12182741117	130.297309181326	410.287589378498	0	1681766	8536.88324873096	366.991184206701	498.37433076285	3	NaN	NaN	NaN	NaN	NaN	206.66984767335	0.999604492086227	19.7966500646791	12.4331370981348	9.83511224479614	3.51685473384874	0.0111343315729882	0.00153700261234013	0	1.00004643764476	1503.97365629718	1	15277.3096446701	1	1	1	1	2019-05-24T18:05:42.966	NG_ecoli_LTEE_871_DM25	-0	-0	161.475	DIA_100X_EMPTY_1x1_100ms	57ba65bf-8d16-4468-94d5-1198e6584c77	EPI_100X_YFP_1x1_200ms_25sola	EPI_100X_RFP_1x1_200ms_25sola
49	22	11.3007265121875	249	6.51970577317202	171.4859437751	378.718875502008	485355	1949.21686746988	130.297309181326	410.287589378498	0	111829	449.112449799197	366.991184206701	498.37433076285	0	NaN	NaN	NaN	NaN	NaN	234.779606772329	0.999595666049886	21.6349526555946	13.8388135697292	10.3326468687693	3.71874912855655	0.025993386088836	0.013109143652827	0	1.00586606496153	1814.13250396253	1	14710.9357429719	1	1	1	1	2019-05-24T18:05:42.966	NG_ecoli_LTEE_871_DM25	-0	-0	161.475	DIA_100X_EMPTY_1x1_100ms	bbc89006-6e08-4859-a609-a45c0021e1b1	EPI_100X_YFP_1x1_200ms_25sola	EPI_100X_RFP_1x1_200ms_25sola
50	27	16.3171175822161	441	27.4239568064116	174.541950113379	701.417233560091	376027	852.668934240363	130.297309181326	410.287589378498	0	18356939	41625.7120181406	366.991184206701	498.37433076285	4	NaN	NaN	NaN	NaN	NaN	388.176792288867	0.999951367915586	25.5306583559766	18.4051703136902	14.6375008716603	4.74802634842511	0.00250959608887964	0.0012756127930664	1	1.00007604181151	4296.21258831818	1	12252.6961451247	1	1	1	1	2019-05-24T18:05:42.966	NG_ecoli_LTEE_871_DM25	-0	-0	161.475	DIA_100X_EMPTY_1x1_100ms	526e5d54-ea07-44bd-aac5-af7865c7c80c	EPI_100X_YFP_1x1_200ms_25sola	EPI_100X_RFP_1x1_200ms_25sola
51	29	12.5694044376081	365	42.9090775816039	181.843835616438	520.202739726027	6957315	19061.1369863014	130.297309181326	410.287589378498	0	525847	1440.67671232877	366.991184206701	498.37433076285	3	NaN	NaN	NaN	NaN	NaN	324.102026801027	0.969790887750744	28.3268760692097	13.1240469858923	10.9287591298677	3.26130289175635	0.0343475177230284	0.015305376467983	1	1.01276870681031	2657.23688530208	1	14418.6109589041	1	1	1	1	2019-05-24T18:05:42.966	NG_ecoli_LTEE_871_DM25	-0	-0	161.475	DIA_100X_EMPTY_1x1_100ms	376bb202-0b19-4fda-b0bc-745644056862	EPI_100X_YFP_1x1_200ms_25sola	EPI_100X_RFP_1x1_200ms_25sola
52	20	10.5204060722783	211	-5.60243612289776	175.383886255924	559.715639810427	375320	1778.76777251185	130.297309181326	410.287589378498	0	544912	2582.52132701422	366.991184206701	498.37433076285	1	NaN	NaN	NaN	NaN	NaN	203.991212683993	0.999695730299109	19.2458987056425	12.9570289515509	9.97525409310205	3.68112979987704	0.68556968212191	0.0212622495564616	1	1.00036470286993	1504.09757500001	0	14724.8578199052	1	1	1	1	2019-05-24T18:05:42.966	NG_ecoli_LTEE_871_DM25	-0	-0	161.475	DIA_100X_EMPTY_1x1_100ms	dd5abde0-f363-4ea1-8a4f-7650913a9cf1	EPI_100X_YFP_1x1_200ms_25sola	EPI_100X_RFP_1x1_200ms_25sola
53	29	10.534732346278	307	46.8673166595179	201.674267100977	1195.55374592834	2982317	9714.38762214984	130.297309181326	410.287589378498	0	181438	591.00325732899	366.991184206701	498.37433076285	0	NaN	NaN	NaN	NaN	NaN	296.519354748087	0.969026207357323	28.9217058043599	12.5183851903141	9.90581768809079	2.81086516611546	0.0150648507772744	0.00748472605657601	1	1.00330641133364	2228.91982444736	1	14961.2605863192	1	1	1	1	2019-05-24T18:05:42.966	NG_ecoli_LTEE_871_DM25	-0	-0	161.475	DIA_100X_EMPTY_1x1_100ms	0af35cfb-6521-4372-9510-501ebed6f866	EPI_100X_YFP_1x1_200ms_25sola	EPI_100X_RFP_1x1_200ms_25sola
54	16	10.3062869871	165	-49.9546327602546	196.50303030303	1182.38787878788	2329118	14115.8666666667	130.297309181326	410.287589378498	0	104583	633.836363636364	366.991184206701	498.37433076285	0	NaN	NaN	NaN	NaN	NaN	184.616252386137	0.999820446232698	16.8256133628702	13.7607955755539	10.1723976720513	4.03631702873942	0.0225677019644996	0.0120694966072326	0	1.00296512658257	1367.43737524885	2	15429.6909090909	1	1	1	1	2019-05-24T18:05:42.966	NG_ecoli_LTEE_871_DM25	-0	-0	161.475	DIA_100X_EMPTY_1x1_100ms	aa28a444-39ab-40ee-83bd-c0dec84d71aa	EPI_100X_YFP_1x1_200ms_25sola	EPI_100X_RFP_1x1_200ms_25sola
55	24	11.2229563405725	269	42.876965133101	200.189591078067	1973.87732342007	1736728	6456.23791821561	130.297309181326	410.287589378498	0	244499	908.918215613383	366.991184206701	498.37433076285	0	NaN	NaN	NaN	NaN	NaN	247.291066438677	0.998657770532735	23.2809889221634	12.5656661483079	10.3034920541011	3.12421342838513	0.0069361388373568	0.00295430552294859	1	1.00025577968221	1941.15487333976	1	15172.531598513	1	1	1	1	2019-05-24T18:05:42.966	NG_ecoli_LTEE_871_DM25	-0	-0	161.475	DIA_100X_EMPTY_1x1_100ms	836a2edb-c63b-4596-9b3e-bb50c14e55d0	EPI_100X_YFP_1x1_200ms_25sola	EPI_100X_RFP_1x1_200ms_25sola
56	20	11.7183722948822	238	-38.4181032978111	199.029411764706	60.7647058823529	506431	2127.86134453782	130.297309181326	410.287589378498	0	157204	660.521008403361	366.991184206701	498.37433076285	0	NaN	NaN	NaN	NaN	NaN	214.815213859349	0.99991126251264	19.5030157345446	13.7986431809859	10.4597390947323	3.85353937123748	0.0032499461587449	0.00175717256982743	0	1.00008031585108	1675.84310143141	0	14391.731092437	1	1	1	1	2019-05-24T18:05:42.966	NG_ecoli_LTEE_871_DM25	-0	-0	161.475	DIA_100X_EMPTY_1x1_100ms	31c9350d-ba81-453c-8cc9-341dc625bde5	EPI_100X_YFP_1x1_200ms_25sola	EPI_100X_RFP_1x1_200ms_25sola
57	24	9.44557161236112	227	35.3500362975169	201.57268722467	618.678414096916	956649	4214.3127753304	130.297309181326	410.287589378498	0	190084	837.374449339207	366.991184206701	498.37433076285	1	NaN	NaN	NaN	NaN	NaN	232.159637838761	0.998571912568469	23.3467003026959	11.8701801401022	9.65737031575017	2.88641453954163	0.00305190128344461	0.00129465262302672	1	1.00005825736706	1710.14588452151	1	15323.3568281938	1	1	1	1	2019-05-24T18:05:42.966	NG_ecoli_LTEE_871_DM25	-0	-0	161.475	DIA_100X_EMPTY_1x1_100ms	c0938def-506e-4ac3-b842-23af814d0e24	EPI_100X_YFP_1x1_200ms_25sola	EPI_100X_RFP_1x1_200ms_25sola
58	18	11.5099188012226	208	-48.3781583950216	201.552884615385	792.899038461538	585972	2817.17307692308	130.297309181326	410.287589378498	0	556816	2677	366.991184206701	498.37433076285	1	NaN	NaN	NaN	NaN	NaN	203.232088501338	0.999898352751915	18.293652996301	13.9142202210883	10.6858129449343	3.7374730439523	0.00110864518446483	0.000465530385136358	1	1.00000299620026	1640.61037426797	1	14222.0480769231	1	1	1	1	2019-05-24T18:05:42.966	NG_ecoli_LTEE_871_DM25	-0	-0	161.475	DIA_100X_EMPTY_1x1_100ms	9860b26c-0295-4a3e-8fff-da94beb88225	EPI_100X_YFP_1x1_200ms_25sola	EPI_100X_RFP_1x1_200ms_25sola
59	29	11.8277832010249	343	47.6049700747893	207.760932944606	1595.24489795918	4175211	12172.6268221574	130.297309181326	410.287589378498	0	164719	480.230320699708	366.991184206701	498.37433076285	0	NaN	NaN	NaN	NaN	NaN	309.369307296053	0.984240084582223	27.9288054414977	12.9277280533836	10.8361942107657	2.91848938267303	0.00759753795967148	0.00285745422048516	1	1.0003275167143	2575.7031084215	0	13931.055393586	1	1	1	1	2019-05-24T18:05:42.966	NG_ecoli_LTEE_871_DM25	-0	-0	161.475	DIA_100X_EMPTY_1x1_100ms	a877b6fb-c059-43d6-a51a-413fa8ea05ba	EPI_100X_YFP_1x1_200ms_25sola	EPI_100X_RFP_1x1_200ms_25sola
60	28	12.5538259354201	352	44.006004853915	213.664772727273	468.951704545455	2808689	7979.23011363636	130.297309181326	410.287589378498	0	212128	602.636363636364	366.991184206701	498.37433076285	0	NaN	NaN	NaN	NaN	NaN	309.980822942158	0.994003649336484	27.094331415471	13.3643627967608	11.0755571342527	3.20352170302723	0.00855634853019362	0.00437702370039614	0	1.00094729970475	2610.35445695489	0	13581.1732954545	1	1	1	1	2019-05-24T18:05:42.966	NG_ecoli_LTEE_871_DM25	-0	-0	161.475	DIA_100X_EMPTY_1x1_100ms	342ee07d-632c-4dcf-8b17-049df9befc6f	EPI_100X_YFP_1x1_200ms_25sola	EPI_100X_RFP_1x1_200ms_25sola
61	19	11.8238136708395	225	-45.996112508577	210.062222222222	838.653333333333	470127	2089.45333333333	130.297309181326	410.287589378498	0	376256	1672.24888888889	366.991184206701	498.37433076285	1	NaN	NaN	NaN	NaN	NaN	212.51184558235	0.999934411472582	18.4211748551703	14.6628619290408	11.1529501472449	3.9172934690056	0.00470632260851001	0.0025533482529725	0	1.00014865324242	1799.64451953124	0	14482.9244444444	1	1	1	1	2019-05-24T18:05:42.966	NG_ecoli_LTEE_871_DM25	-0	-0	161.475	DIA_100X_EMPTY_1x1_100ms	c003919d-c247-4bdb-9f54-34bc1642dad8	EPI_100X_YFP_1x1_200ms_25sola	EPI_100X_RFP_1x1_200ms_25sola
62	26	11.6816963046889	304	44.1690474746849	211.407894736842	1958.85197368421	3444022	11329.0197368421	130.297309181326	410.287589378498	0	248036	815.907894736842	366.991184206701	498.37433076285	0	NaN	NaN	NaN	NaN	NaN	282.643417424306	0.984226129465951	26.0181067731446	12.4656461562003	10.5341783211362	2.97495023744637	0.0247973428254196	0.0126583832471305	1	1.00740280588449	2267.60238190014	1	14840.9210526316	1	1	1	1	2019-05-24T18:05:42.966	NG_ecoli_LTEE_871_DM25	-0	-0	161.475	DIA_100X_EMPTY_1x1_100ms	0f63cf14-0576-4b14-a6d0-90bd9dc79f66	EPI_100X_YFP_1x1_200ms_25sola	EPI_100X_RFP_1x1_200ms_25sola
63	20	9.41439822101711	189	-27.3784271175445	213.78835978836	1177.83068783069	2425239	12831.9523809524	130.297309181326	410.287589378498	0	112826	596.962962962963	366.991184206701	498.37433076285	0	NaN	NaN	NaN	NaN	NaN	197.265086915649	0.999875506207256	20.0347355337358	12.7583695375685	9.38767365417295	3.53667653665721	0.000539721439596988	0.000352746392895978	0	1.00000252844509	1386.72218251083	1	15887.9365079365	1	1	1	1	2019-05-24T18:05:42.966	NG_ecoli_LTEE_871_DM25	-0	-0	161.475	DIA_100X_EMPTY_1x1_100ms	7187f052-fab4-47d8-931e-17af01e0d1c9	EPI_100X_YFP_1x1_200ms_25sola	EPI_100X_RFP_1x1_200ms_25sola
64	21	11.320800248055	239	5.12508588874417	217.439330543933	867.803347280335	837436	3503.91631799163	130.297309181326	410.287589378498	0	133245	557.510460251046	366.991184206701	498.37433076285	0	NaN	NaN	NaN	NaN	NaN	231.513362715204	0.999634611731318	21.4805082187031	12.8071014312091	10.3171733748682	3.39524803859532	0.00444905864271669	0.00263436755735447	1	1.00005122618993	1795.79141537302	1	14508.6987447699	1	1	1	1	2019-05-24T18:05:42.966	NG_ecoli_LTEE_871_DM25	-0	-0	161.475	DIA_100X_EMPTY_1x1_100ms	33415658-534c-43fc-9dd4-4166af2bb53e	EPI_100X_YFP_1x1_200ms_25sola	EPI_100X_RFP_1x1_200ms_25sola
65	32	11.0923562568145	355	47.4799991432296	220.878873239437	893.298591549296	5294103	14912.9661971831	130.297309181326	410.287589378498	0	484203	1363.95211267606	366.991184206701	498.37433076285	1	NaN	NaN	NaN	NaN	NaN	333.192385235141	0.927782848852204	31.8175995646584	12.5472456835145	10.2485359252378	2.55108218541016	0.0125538472995964	0.00615769957552531	1	1.00273690607199	2624.7077211193	1	15309.8704225352	1	1	1	1	2019-05-24T18:05:42.966	NG_ecoli_LTEE_871_DM25	-0	-0	161.475	DIA_100X_EMPTY_1x1_100ms	316c9fa0-5cf4-48cb-b7db-baf43578dd6c	EPI_100X_YFP_1x1_200ms_25sola	EPI_100X_RFP_1x1_200ms_25sola
66	16	11.9975777297619	192	-49.9938919094799	217.84375	607.140625	1069777	5571.75520833333	130.297309181326	410.287589378498	0	98636	513.729166666667	366.991184206701	498.37433076285	0	NaN	NaN	NaN	NaN	NaN	199.330969149333	0.999912029948757	17.4678436372215	14.7892077605393	10.8837292366207	4.09360002215131	0.0125176005006144	0.00634703346646082	0	1.00085232972853	1625.11700583707	3	15678.1614583333	1	1	1	1	2019-05-24T18:05:42.966	NG_ecoli_LTEE_871_DM25	-0	-0	161.475	DIA_100X_EMPTY_1x1_100ms	182e36aa-3aa1-4ec5-b843-40edd3d46598	EPI_100X_YFP_1x1_200ms_25sola	EPI_100X_RFP_1x1_200ms_25sola
67	18	12.1208106659565	220	-48.5469934956379	219.272727272727	794.781818181818	630186	2864.48181818182	130.297309181326	410.287589378498	0	601540	2734.27272727273	366.991184206701	498.37433076285	1	NaN	NaN	NaN	NaN	NaN	214.094695398769	0.999834763622281	19.5384496458258	13.6914880019471	10.3369123780138	3.80108338156115	0.022027238271518	0.0116488896216626	0	1.00368326758885	1639.68963446365	1	14551.1409090909	1	1	1	1	2019-05-24T18:05:42.966	NG_ecoli_LTEE_871_DM25	-0	-0	161.475	DIA_100X_EMPTY_1x1_100ms	0b6ba930-0ede-46ac-8b04-988d39692f33	EPI_100X_YFP_1x1_200ms_25sola	EPI_100X_RFP_1x1_200ms_25sola
68	25	10.7117312496165	269	38.6434787405362	224.706319702602	626.981412639405	853862	3174.20817843866	130.297309181326	410.287589378498	0	245586	912.959107806691	366.991184206701	498.37433076285	2	NaN	NaN	NaN	NaN	NaN	261.588931975451	0.996200413949076	25.1638915180786	12.4658850688552	10.0903385602416	3.08638382708202	0.0149799280267452	0.0064935211883276	1	1.00175483117331	2012.23714807853	2	15294.7397769517	1	1	1	1	2019-05-24T18:05:42.966	NG_ecoli_LTEE_871_DM25	-0	-0	161.475	DIA_100X_EMPTY_1x1_100ms	d0893d73-0e00-4e1f-b97c-2dd753957fc1	EPI_100X_YFP_1x1_200ms_25sola	EPI_100X_RFP_1x1_200ms_25sola
69	24	11.4102870609845	274	35.442172140808	233.131386861314	1421.72627737226	636434	2322.75182481752	130.297309181326	410.287589378498	0	138007	503.675182481752	366.991184206701	498.37433076285	0	NaN	NaN	NaN	NaN	NaN	249.288961732444	0.999777516585901	23.1071888573709	12.7382294708739	10.3815876721734	3.33915127654524	0.0027212240923398	0.0011614859949568	1	1.00004867512466	1955.9806183608	0	14264.7554744526	1	1	1	1	2019-05-24T18:05:42.966	NG_ecoli_LTEE_871_DM25	-0	-0	161.475	DIA_100X_EMPTY_1x1_100ms	4836c452-b71a-4f05-b1bf-e251f60441cd	EPI_100X_YFP_1x1_200ms_25sola	EPI_100X_RFP_1x1_200ms_25sola
70	22	11.3300065914053	250	0.707326947976705	232.256	609.42	6620524	26482.096	130.297309181326	410.287589378498	0	187050	748.2	366.991184206701	498.37433076285	0	NaN	NaN	NaN	NaN	NaN	253.18467335193	0.997192873762611	23.2700200437166	13.0433418514901	10.4222063227524	3.38406170763162	0.0110118548308632	0.0058729523174657	1	1.00031346917239	1985.20779383718	2	16126.116	1	1	1	1	2019-05-24T18:05:42.966	NG_ecoli_LTEE_871_DM25	-0	-0	161.475	DIA_100X_EMPTY_1x1_100ms	818e8495-8baf-4946-89e4-c161f061a490	EPI_100X_YFP_1x1_200ms_25sola	EPI_100X_RFP_1x1_200ms_25sola
71	28	11.8545617085207	332	47.8059863399434	246.852409638554	1779.19578313253	1185800	3571.68674698795	130.297309181326	410.287589378498	0	380155	1145.04518072289	366.991184206701	498.37433076285	3	NaN	NaN	NaN	NaN	NaN	302.064808237401	0.987845399148306	27.2465528679978	13.1573066034848	10.6185223790039	3.3003986161662	0.0433748982829119	0.00987200925059782	0	1.0042497969949	2412.84608651103	0	14054.0993975904	1	1	1	1	2019-05-24T18:05:42.966	NG_ecoli_LTEE_871_DM25	-0	-0	161.475	DIA_100X_EMPTY_1x1_100ms	4fbb7539-290d-4147-91bc-bf0d94fd0095	EPI_100X_YFP_1x1_200ms_25sola	EPI_100X_RFP_1x1_200ms_25sola
72	22	12.1717134286868	268	-27.6168197244216	249.820895522388	1713.4552238806	1525625	5692.63059701493	130.297309181326	410.287589378498	0	186823	697.100746268657	366.991184206701	498.37433076285	0	NaN	NaN	NaN	NaN	NaN	240.603901234415	0.999928532290915	21.8217377529045	13.443740268201	10.4595235401519	3.73222870102698	0.0348893210959158	0.00107345258742433	2	1.00000070086648	1875.00753342664	0	14577.7388059701	1	1	1	1	2019-05-24T18:05:42.966	NG_ecoli_LTEE_871_DM25	-0	-0	161.475	DIA_100X_EMPTY_1x1_100ms	1c569e0d-48ef-480d-9a6d-26755bd7c68a	EPI_100X_YFP_1x1_200ms_25sola	EPI_100X_RFP_1x1_200ms_25sola
73	20	10.731990414889	215	-16.0363950150696	248.679069767442	536.972093023256	1235392	5746.00930232558	130.297309181326	410.287589378498	0	191653	891.409302325581	366.991184206701	498.37433076285	1	NaN	NaN	NaN	NaN	NaN	217.448875930568	0.999642780120287	20.6676690113212	12.7470564297645	10.1386403945765	3.30538960080487	0.0139839574289175	0.00737261197281772	1	1.00158945407129	1668.55611907698	1	15327.2558139535	1	1	1	1	2019-05-24T18:05:42.966	NG_ecoli_LTEE_871_DM25	-0	-0	161.475	DIA_100X_EMPTY_1x1_100ms	2df66c57-ae6e-4c77-a89a-b9cd67a27efa	EPI_100X_YFP_1x1_200ms_25sola	EPI_100X_RFP_1x1_200ms_25sola
74	20	10.0113887388446	201	-42.4541992269034	248.601990049751	298.825870646766	766376	3812.81592039801	130.297309181326	410.287589378498	0	201910	1004.52736318408	366.991184206701	498.37433076285	1	NaN	NaN	NaN	NaN	NaN	197.021386692781	0.999796269612545	19.2991026922708	12.8599789970888	9.8393573349799	3.44014646094166	0.00596502974476476	0.0034386693593918	0	1.0002877023672	1467.44037686207	1	14983.447761194	1	1	1	1	2019-05-24T18:05:42.966	NG_ecoli_LTEE_871_DM25	-0	-0	161.475	DIA_100X_EMPTY_1x1_100ms	c9c71b7e-4524-44b8-b45c-144a96e5e577	EPI_100X_YFP_1x1_200ms_25sola	EPI_100X_RFP_1x1_200ms_25sola
75	21	11.163617303016	235	14.443589017498	253.595744680851	70.1446808510638	500152	2128.30638297872	130.297309181326	410.287589378498	0	276647	1177.22127659574	366.991184206701	498.37433076285	1	NaN	NaN	NaN	NaN	NaN	217.944253435423	0.999744344952705	20.1337463014896	12.9649054822442	10.1506136239189	3.69494454992859	0.175722763770786	0.00724268381134694	0	1.00025805777728	1629.2925332353	0	14612.3404255319	1	1	1	1	2019-05-24T18:05:42.966	NG_ecoli_LTEE_871_DM25	-0	-0	161.475	DIA_100X_EMPTY_1x1_100ms	d472df45-71b9-40f6-96a7-835cf9bff36e	EPI_100X_YFP_1x1_200ms_25sola	EPI_100X_RFP_1x1_200ms_25sola
76	18	11.1402038463585	201	-45.5998151865019	252.119402985075	796.318407960199	567181	2821.7960199005	130.297309181326	410.287589378498	0	347908	1730.8855721393	366.991184206701	498.37433076285	1	NaN	NaN	NaN	NaN	NaN	198.118104410921	0.999774045722821	17.9719432686481	13.669981971491	10.1518186606099	4.16877876861041	1.79661018912289	0.0524696489983559	0	1.00022520027141	1454.69726828815	0	14630.9900497512	1	1	1	1	2019-05-24T18:05:42.966	NG_ecoli_LTEE_871_DM25	-0	-0	161.475	DIA_100X_EMPTY_1x1_100ms	3fae2d41-a104-4fb5-8eba-eb6f4b1b8956	EPI_100X_YFP_1x1_200ms_25sola	EPI_100X_RFP_1x1_200ms_25sola
77	20	10.5062088583137	211	-31.6497352851445	256.071090047393	281.0663507109	901646	4273.20379146919	130.297309181326	410.287589378498	0	229434	1087.36492890995	366.991184206701	498.37433076285	1	NaN	NaN	NaN	NaN	NaN	205.616412066211	0.999854515233798	19.8180689649194	12.6139915302327	9.85217512137061	3.45808864954263	0.0120775951399685	0.0068011472854114	0	1.00124571689495	1510.82952140505	1	14755.9336492891	1	1	1	1	2019-05-24T18:05:42.966	NG_ecoli_LTEE_871_DM25	-0	-0	161.475	DIA_100X_EMPTY_1x1_100ms	83ab210f-26e5-463a-a26a-ae3b6d3e40ac	EPI_100X_YFP_1x1_200ms_25sola	EPI_100X_RFP_1x1_200ms_25sola
78	23	11.0685300394229	255	35.1978223227962	261.250980392157	562.176470588235	6066975	23792.0588235294	130.297309181326	410.287589378498	0	212915	834.960784313726	366.991184206701	498.37433076285	0	NaN	NaN	NaN	NaN	NaN	247.052294472893	0.989838342405613	22.4867726467619	12.6835777095562	10.3647010835373	3.54457226542933	0.0115576794568698	0.00511860513281933	1	1.00066112702539	1897.27626441873	1	15046.737254902	1	1	1	1	2019-05-24T18:05:42.966	NG_ecoli_LTEE_871_DM25	-0	-0	161.475	DIA_100X_EMPTY_1x1_100ms	c654553c-5a4d-4bb2-85f9-f72e26b78340	EPI_100X_YFP_1x1_200ms_25sola	EPI_100X_RFP_1x1_200ms_25sola
79	22	9.63655606429888	212	25.2712447555174	262.490566037736	549.174528301887	1783142	8411.04716981132	130.297309181326	410.287589378498	0	128464	605.962264150943	366.991184206701	498.37433076285	0	NaN	NaN	NaN	NaN	NaN	218.08399036471	0.99985937149582	21.3251723656498	12.419235907129	9.92040688265219	3.09116575089228	0.015448147625026	0.0086030281085241	0	1.00224419945457	1648.31951901797	2	15379.2075471698	1	1	1	1	2019-05-24T18:05:42.966	NG_ecoli_LTEE_871_DM25	-0	-0	161.475	DIA_100X_EMPTY_1x1_100ms	6e94c8d7-433b-465d-bbfc-f4da382831dc	EPI_100X_YFP_1x1_200ms_25sola	EPI_100X_RFP_1x1_200ms_25sola
80	28	12.3902535566101	347	46.0942564517026	261.567723342939	937.974063400576	1396425	4024.2795389049	130.297309181326	410.287589378498	0	268752	774.50144092219	366.991184206701	498.37433076285	0	NaN	NaN	NaN	NaN	NaN	308.944361785703	0.991749336328481	27.2645881336174	13.1402979511469	11.0424205490374	3.13580472621018	0.00990726030635664	0.00450580392233383	1	1.00069386506992	2611.06323171951	0	13548.6657060519	1	1	1	1	2019-05-24T18:05:42.966	NG_ecoli_LTEE_871_DM25	-0	-0	161.475	DIA_100X_EMPTY_1x1_100ms	9d2e816f-59e3-41e4-8979-5d114ba2560a	EPI_100X_YFP_1x1_200ms_25sola	EPI_100X_RFP_1x1_200ms_25sola
81	29	10.9780379436506	319	46.7145816971053	271.25078369906	238.435736677116	756771	2372.32288401254	130.297309181326	410.287589378498	0	213409	668.993730407523	366.991184206701	498.37433076285	0	NaN	NaN	NaN	NaN	NaN	300.044231447576	0.976786921349577	28.6252408962206	12.0960592773253	10.1712348662134	2.7857735688266	0.00616242657939409	0.00275035933302039	1	1.00027565597398	2325.87514212875	1	14573.9811912226	1	1	1	1	2019-05-24T18:05:42.966	NG_ecoli_LTEE_871_DM25	-0	-0	161.475	DIA_100X_EMPTY_1x1_100ms	10fdf02d-8784-41b3-b770-b7efd65f4aed	EPI_100X_YFP_1x1_200ms_25sola	EPI_100X_RFP_1x1_200ms_25sola
82	18	10.6470050204484	192	-32.5018769071256	279.776041666667	222.088541666667	1147158	5974.78125	130.297309181326	410.287589378498	0	156013	812.567708333333	366.991184206701	498.37433076285	0	NaN	NaN	NaN	NaN	NaN	195.817748639121	0.999724987842887	18.1988362119509	13.269719518835	10.1518707823348	3.72729343046693	0.0181306924117874	0.00988250160458214	0	1.00226102128929	1473.07771749501	1	15294.4583333333	1	1	1	1	2019-05-24T18:05:42.966	NG_ecoli_LTEE_871_DM25	-0	-0	161.475	DIA_100X_EMPTY_1x1_100ms	37ac04f7-2343-4eba-8bfc-42b1ce9a2841	EPI_100X_YFP_1x1_200ms_25sola	EPI_100X_RFP_1x1_200ms_25sola
83	24	11.6434772523422	280	39.8754548802051	287.642857142857	436.310714285714	1128298	4029.63571428571	130.297309181326	410.287589378498	0	132096	471.771428571429	366.991184206701	498.37433076285	0	NaN	NaN	NaN	NaN	NaN	246.909438611008	0.999641265953857	22.7223750475478	12.9436229129466	10.497279988594	3.30917531295175	0.000855517129978254	0.000466732015726934	1	1.00000709110095	1966.51456511138	0	14560.3892857143	1	1	1	1	2019-05-24T18:05:42.966	NG_ecoli_LTEE_871_DM25	-0	-0	161.475	DIA_100X_EMPTY_1x1_100ms	7ba63c36-1145-47f9-9dc2-1ba00c5240a6	EPI_100X_YFP_1x1_200ms_25sola	EPI_100X_RFP_1x1_200ms_25sola
84	19	10.5497175342724	201	-44.7469567656742	296.805970149254	494.761194029851	298934	1487.23383084577	130.297309181326	410.287589378498	0	88346	439.532338308458	366.991184206701	498.37433076285	0	NaN	NaN	NaN	NaN	NaN	197.319596022168	0.999907688658927	18.8953735571987	13.0609594859217	10.0943527749269	3.4454210414759	0.00214824071527996	0.00111420596442558	1	1.00003021519492	1512.17592737719	0	14845.5422885572	1	1	1	1	2019-05-24T18:05:42.966	NG_ecoli_LTEE_871_DM25	-0	-0	161.475	DIA_100X_EMPTY_1x1_100ms	619ff313-b554-498c-bce3-b709aedd6791	EPI_100X_YFP_1x1_200ms_25sola	EPI_100X_RFP_1x1_200ms_25sola
85	17	9.93398810372309	169	-49.6639213948936	298.733727810651	189.372781065089	46427	274.715976331361	130.297309181326	410.287589378498	0	5721217	33853.3550295858	366.991184206701	498.37433076285	3	NaN	NaN	NaN	NaN	NaN	179.604884110634	0.999753091757295	17.1309547933452	13.1903939298866	10.0081597885415	3.62766787763745	0.0101437219588117	0.00552251127515568	0	1.00060242053173	1347.65867618397	1	16173.8224852071	1	1	1	1	2019-05-24T18:05:42.966	NG_ecoli_LTEE_871_DM25	-0	-0	161.475	DIA_100X_EMPTY_1x1_100ms	d7375c1f-dd10-4025-ac43-430a66bfa500	EPI_100X_YFP_1x1_200ms_25sola	EPI_100X_RFP_1x1_200ms_25sola
86	23	11.44532332368	264	31.1896840993138	302.590909090909	1102.79545454545	773166	2928.65909090909	130.297309181326	410.287589378498	0	140251	531.253787878788	366.991184206701	498.37433076285	0	NaN	NaN	NaN	NaN	NaN	246.173858996373	0.999925901322715	22.4298035995421	13.1460328763973	10.4534063367742	3.62185635389711	0.00937526143580196	0.000986315649159613	1	1.00000721967604	1925.00125399411	0	14292.3787878788	1	1	1	1	2019-05-24T18:05:42.966	NG_ecoli_LTEE_871_DM25	-0	-0	161.475	DIA_100X_EMPTY_1x1_100ms	224d248e-bfb0-4e81-8379-8e851fdddbdc	EPI_100X_YFP_1x1_200ms_25sola	EPI_100X_RFP_1x1_200ms_25sola
87	26	11.7814827539592	307	43.3543793474627	305.85667752443	284.742671009772	2747406	8949.20521172638	130.297309181326	410.287589378498	0	233130	759.381107491857	366.991184206701	498.37433076285	1	NaN	NaN	NaN	NaN	NaN	270.616179117979	0.996093718736435	25.583744010802	12.3635461773423	10.2051889337169	3.09417143200053	0.00462154909626918	0.00174986623235693	1	1.00012858764109	2092.64751061436	0	14681.1563517915	1	1	1	1	2019-05-24T18:05:42.966	NG_ecoli_LTEE_871_DM25	-0	-0	161.475	DIA_100X_EMPTY_1x1_100ms	ffe6f601-fd40-42be-b7c2-8a6ef29a5b16	EPI_100X_YFP_1x1_200ms_25sola	EPI_100X_RFP_1x1_200ms_25sola
88	18	9.32947857310798	168	-38.0831012101962	311.803571428571	180.071428571429	49313	293.529761904762	130.297309181326	410.287589378498	0	8204658	48837.25	366.991184206701	498.37433076285	3	NaN	NaN	NaN	NaN	NaN	176.151946116182	0.999712718488086	17.1293678371004	12.9012582301749	9.81735807764907	3.54724174024502	0.00251758012211144	0.00125215527158185	1	1.00001461557737	1296.64318062565	1	16349.0952380952	1	1	1	1	2019-05-24T18:05:42.966	NG_ecoli_LTEE_871_DM25	-0	-0	161.475	DIA_100X_EMPTY_1x1_100ms	62c68c34-3ca7-473e-b760-47408837315d	EPI_100X_YFP_1x1_200ms_25sola	EPI_100X_RFP_1x1_200ms_25sola
89	21	11.3855388029482	239	-5.09309215111842	320.606694560669	414.627615062761	871317	3645.67782426778	130.297309181326	410.287589378498	0	152478	637.983263598326	366.991184206701	498.37433076285	0	NaN	NaN	NaN	NaN	NaN	222.530428096625	0.999842117866564	20.3401674617432	13.4381623977101	10.5864109458937	3.50010563518107	0.00254489929340523	0.00117728252518802	1	1.00003271177174	1790.36633318892	0	14551.5523012552	1	1	1	1	2019-05-24T18:05:42.966	NG_ecoli_LTEE_871_DM25	-0	-0	161.475	DIA_100X_EMPTY_1x1_100ms	62ead068-7759-4016-9abd-5ec871d471d0	EPI_100X_YFP_1x1_200ms_25sola	EPI_100X_RFP_1x1_200ms_25sola
90	20	12.1105348331669	243	-35.4901852253656	330.164609053498	1538.670781893	543638	2237.19341563786	130.297309181326	410.287589378498	0	111855	460.308641975309	366.991184206701	498.37433076285	0	NaN	NaN	NaN	NaN	NaN	223.211207662712	0.999899133180467	19.3431817937316	14.4506446292155	11.1603377438871	3.80598966472255	0.00866966926250122	0.00462143104834442	0	1.00053985950788	1892.22366840737	0	14241.0205761317	1	1	1	1	2019-05-24T18:05:42.966	NG_ecoli_LTEE_871_DM25	-0	-0	161.475	DIA_100X_EMPTY_1x1_100ms	19698309-fdeb-48d5-996f-0e4c654433a8	EPI_100X_YFP_1x1_200ms_25sola	EPI_100X_RFP_1x1_200ms_25sola
91	20	11.3069463840691	226	-15.7921611393923	338.119469026549	2025.60619469027	403589	1785.79203539823	130.297309181326	410.287589378498	0	94425	417.809734513274	366.991184206701	498.37433076285	0	NaN	NaN	NaN	NaN	NaN	210.771595278538	0.999838866150054	18.8681210905945	13.7866895996346	10.7759190558257	3.61703923759573	0.00114720267274102	0.000510880871219787	1	1.00000635935577	1720.78724042972	0	14752.7787610619	1	1	1	1	2019-05-24T18:05:42.966	NG_ecoli_LTEE_871_DM25	-0	-0	161.475	DIA_100X_EMPTY_1x1_100ms	3445c8b7-f033-4f2c-9e04-96b248a4bb5c	EPI_100X_YFP_1x1_200ms_25sola	EPI_100X_RFP_1x1_200ms_25sola
92	24	12.2598859306851	296	15.802000629799	342.344594594595	1695.79391891892	1619520	5471.35135135135	130.297309181326	410.287589378498	0	164243	554.875	366.991184206701	498.37433076285	0	NaN	NaN	NaN	NaN	NaN	272.00021578473	0.997299371732762	24.7095177815489	13.1316897811996	10.6852891764172	3.21037743692204	0.0112928735172059	0.00497719976579675	2	1.0011551635239	2215.78037407265	1	14637.2466216216	1	1	1	1	2019-05-24T18:05:42.966	NG_ecoli_LTEE_871_DM25	-0	-0	161.475	DIA_100X_EMPTY_1x1_100ms	d14b6f3f-0f15-4a94-9055-861d938d7b7b	EPI_100X_YFP_1x1_200ms_25sola	EPI_100X_RFP_1x1_200ms_25sola
93	26	10.8322637876673	282	46.5716851337753	349.872340425532	1127.93262411348	1400809	4967.40780141844	130.297309181326	410.287589378498	0	237143	840.932624113475	366.991184206701	498.37433076285	1	NaN	NaN	NaN	NaN	NaN	264.413438037205	0.990212296100323	25.5366381210704	11.8913038882052	9.96652975168524	2.95128107857594	0.00354045033573829	0.00152641418621913	1	1.00010112106603	1992.2394633642	0	14739.2978723404	1	1	1	1	2019-05-24T18:05:42.966	NG_ecoli_LTEE_871_DM25	-0	-0	161.475	DIA_100X_EMPTY_1x1_100ms	3928f68a-d9bd-48fc-9ce9-886679f4b1d7	EPI_100X_YFP_1x1_200ms_25sola	EPI_100X_RFP_1x1_200ms_25sola
94	22	10.2358658472004	225	23.7318266531295	350.68	1680.07555555556	1093424	4859.66222222222	130.297309181326	410.287589378498	0	135633	602.813333333333	366.991184206701	498.37433076285	0	NaN	NaN	NaN	NaN	NaN	223.289082272724	0.999731858659254	21.4510736734635	12.5540217632064	9.94490795151856	3.381754909471	0.0106926604239035	0.00578397816402558	0	1.00104450713561	1666.25110819234	1	14675.7155555556	1	1	1	1	2019-05-24T18:05:42.966	NG_ecoli_LTEE_871_DM25	-0	-0	161.475	DIA_100X_EMPTY_1x1_100ms	6e64c43a-6ad3-46c2-a80a-51160d6ccf00	EPI_100X_YFP_1x1_200ms_25sola	EPI_100X_RFP_1x1_200ms_25sola
95	27	12.1741140458331	329	45.3184666992978	353.896656534954	170.714285714286	745738	2266.68085106383	130.297309181326	410.287589378498	0	214807	652.908814589666	366.991184206701	498.37433076285	0	NaN	NaN	NaN	NaN	NaN	292.535257650985	0.988572388973538	26.2547749267572	12.7305687785577	10.711474078546	3.21914031860004	0.0270677043724246	0.0150487643298378	0	1.01063057306638	2365.90151983824	0	13851.726443769	1	1	1	1	2019-05-24T18:05:42.966	NG_ecoli_LTEE_871_DM25	-0	-0	161.475	DIA_100X_EMPTY_1x1_100ms	8d828fc2-b5b7-4534-92a4-2325fc83eaf7	EPI_100X_YFP_1x1_200ms_25sola	EPI_100X_RFP_1x1_200ms_25sola
96	24	12.2022348405828	293	19.1615640451981	358.890784982935	789.675767918089	5997290	20468.566552901	130.297309181326	410.287589378498	0	127604	435.508532423208	366.991184206701	498.37433076285	0	NaN	NaN	NaN	NaN	NaN	259.506436699733	0.999864402041743	22.8848383676793	13.6899904903047	11.02145891161	3.44342602039946	0.00282309831707449	0.0012533458445463	1	1.00005359300726	2183.3125070836	0	14008.2764505119	1	1	1	1	2019-05-24T18:05:42.966	NG_ecoli_LTEE_871_DM25	-0	-0	161.475	DIA_100X_EMPTY_1x1_100ms	4ec415a2-6d0f-4ea6-94b2-44f08992a634	EPI_100X_YFP_1x1_200ms_25sola	EPI_100X_RFP_1x1_200ms_25sola
97	21	11.3264949799776	239	-4.86130806703953	358.351464435146	1830.56485355649	1506752	6304.40167364017	130.297309181326	410.287589378498	0	123998	518.820083682008	366.991184206701	498.37433076285	0	NaN	NaN	NaN	NaN	NaN	226.265077508482	0.999781191798717	20.4368632150013	13.3887152770885	10.573337849602	3.58088849298651	0.0156312854270308	0.00838315071355227	0	1.00205558903359	1794.43750782358	0	14439.7364016736	1	1	1	1	2019-05-24T18:05:42.966	NG_ecoli_LTEE_871_DM25	-0	-0	161.475	DIA_100X_EMPTY_1x1_100ms	cc6839ee-42b2-41d6-884d-4e4ceb4c8828	EPI_100X_YFP_1x1_200ms_25sola	EPI_100X_RFP_1x1_200ms_25sola
98	27	11.5681706496496	313	47.2900422584082	359.044728434505	1859.8945686901	804263	2569.5303514377	130.297309181326	410.287589378498	0	197371	630.578274760383	366.991184206701	498.37433076285	0	NaN	NaN	NaN	NaN	NaN	286.527665720386	0.984497130516265	26.9340450248664	12.5781237499581	10.2454752804413	3.02239478801781	0.0078070423561198	0.00417040709231294	1	1.00022790997225	2220.52508032148	0	14595.6773162939	1	1	1	1	2019-05-24T18:05:42.966	NG_ecoli_LTEE_871_DM25	-0	-0	161.475	DIA_100X_EMPTY_1x1_100ms	b831ad1b-f540-4ba0-af3e-7fbe3f4399a7	EPI_100X_YFP_1x1_200ms_25sola	EPI_100X_RFP_1x1_200ms_25sola
99	21	11.5182466375315	242	10.5499875902682	366.805785123967	1148.31818181818	1178054	4867.99173553719	130.297309181326	410.287589378498	0	391686	1618.53719008264	366.991184206701	498.37433076285	3	NaN	NaN	NaN	NaN	NaN	225.083606377496	0.999720014989155	20.4169535945425	13.3505519581094	10.4771440989772	3.68231265845721	0.0112626707534048	0.00617065115828576	0	1.00108148866655	1760.21880834735	0	14574.8884297521	1	1	1	1	2019-05-24T18:05:42.966	NG_ecoli_LTEE_871_DM25	-0	-0	161.475	DIA_100X_EMPTY_1x1_100ms	263f6844-087f-4cd4-b3a5-a71303ae557e	EPI_100X_YFP_1x1_200ms_25sola	EPI_100X_RFP_1x1_200ms_25sola
100	21	11.8604937424566	249	-21.2879128880925	383.895582329317	213.863453815261	542983	2180.6546184739	130.297309181326	410.287589378498	0	108478	435.654618473896	366.991184206701	498.37433076285	0	NaN	NaN	NaN	NaN	NaN	229.758906531122	0.999876611980981	20.0720152899823	14.1393034672707	10.9389114498075	3.79692572700041	0.00357147985329727	0.00166027931256685	1	1.00008107039135	1886.37952543097	0	14056.6385542169	1	1	1	1	2019-05-24T18:05:42.966	NG_ecoli_LTEE_871_DM25	-0	-0	161.475	DIA_100X_EMPTY_1x1_100ms	9bc93e72-3c43-4a58-8ed7-e17d1c32718b	EPI_100X_YFP_1x1_200ms_25sola	EPI_100X_RFP_1x1_200ms_25sola
101	21	11.7800479490439	248	4.38590682096326	385.112903225806	612.391129032258	404891	1632.625	130.297309181326	410.287589378498	0	490417	1977.48790322581	366.991184206701	498.37433076285	1	NaN	NaN	NaN	NaN	NaN	225.703312437903	0.999746366892298	20.5498617309204	13.2392683327015	10.3080411250417	3.78821087822731	0.0121159448611316	0.00573773392035271	1	1.00100725337633	1714.94845205682	0	14745.4475806452	1	1	1	1	2019-05-24T18:05:42.966	NG_ecoli_LTEE_871_DM25	-0	-0	161.475	DIA_100X_EMPTY_1x1_100ms	a2f534e9-7519-4890-bdcb-57e9c3ec750b	EPI_100X_YFP_1x1_200ms_25sola	EPI_100X_RFP_1x1_200ms_25sola
102	7	1.6421516366654	18	-49.9799740337953	382.666666666667	2.5	70870	3937.22222222222	130.297309181326	410.287589378498	0	15397	855.388888888889	366.991184206701	498.37433076285	0	NaN	NaN	NaN	NaN	NaN	NaN	NaN	NaN	NaN	NaN	NaN	NaN	NaN	NaN	NaN	NaN	1	17707.8888888889	1	1	1	1	2019-05-24T18:05:42.966	NG_ecoli_LTEE_871_DM25	-0	-0	161.475	DIA_100X_EMPTY_1x1_100ms	c4a4b748-6e55-4db0-9a2d-c342c97c12a7	EPI_100X_YFP_1x1_200ms_25sola	EPI_100X_RFP_1x1_200ms_25sola
103	25	12.4507976091999	312	41.564914956301	392.346153846154	1239.04807692308	979298	3138.77564102564	130.297309181326	410.287589378498	0	279764	896.679487179487	366.991184206701	498.37433076285	1	NaN	NaN	NaN	NaN	NaN	280.242836850243	0.995780057595419	24.7989815286522	12.9871489896837	10.7917151408971	3.45658219829192	0.0130371603159202	0.00768704391163849	0	1.00234235836151	2268.32183193894	0	13913.6794871795	1	1	1	1	2019-05-24T18:05:42.966	NG_ecoli_LTEE_871_DM25	-0	-0	161.475	DIA_100X_EMPTY_1x1_100ms	38a0976d-5b1e-4d81-a764-d7a7ce244b30	EPI_100X_YFP_1x1_200ms_25sola	EPI_100X_RFP_1x1_200ms_25sola
104	25	11.9348582953286	299	39.2571663969135	394.224080267559	1020.75919732441	208197	696.311036789298	130.297309181326	410.287589378498	0	350226	1171.32441471572	366.991184206701	498.37433076285	1	NaN	NaN	NaN	NaN	NaN	270.595797431313	0.994899092858325	24.3685892538112	12.8806429218868	10.6352194024646	3.34062970059632	0.0137182688599741	0.00774701981338029	0	1.00245491654374	2164.77705749771	0	13910.0969899666	1	1	1	1	2019-05-24T18:05:42.966	NG_ecoli_LTEE_871_DM25	-0	-0	161.475	DIA_100X_EMPTY_1x1_100ms	427a3b55-a538-476c-a392-bf3653abfe91	EPI_100X_YFP_1x1_200ms_25sola	EPI_100X_RFP_1x1_200ms_25sola
105	18	8.4587345784696	156	-30.47933561678	396.48717948718	6.25641025641026	520772	3338.28205128205	130.297309181326	410.287589378498	0	105484	676.179487179487	366.991184206701	498.37433076285	1	NaN	NaN	NaN	NaN	NaN	NaN	NaN	NaN	NaN	NaN	NaN	NaN	NaN	NaN	NaN	NaN	1	15335.7307692308	1	1	1	1	2019-05-24T18:05:42.966	NG_ecoli_LTEE_871_DM25	-0	-0	161.475	DIA_100X_EMPTY_1x1_100ms	66aa2f23-6c5f-45e3-ba9d-7b13e95bf07c	EPI_100X_YFP_1x1_200ms_25sola	EPI_100X_RFP_1x1_200ms_25sola
106	25	11.6939799001277	292	44.2575404492443	408.633561643836	2030.81506849315	11083128	37955.9178082192	130.297309181326	410.287589378498	0	442161	1514.25	366.991184206701	498.37433076285	5	NaN	NaN	NaN	NaN	NaN	266.755352591746	0.998858894756567	23.5855165872535	13.1772603542255	10.887646988177	3.39733014488626	0.00616551361481173	0.00365017395389814	0	1.0004917800534	2195.8533719492	2	14744.2876712329	1	1	1	1	2019-05-24T18:05:42.966	NG_ecoli_LTEE_871_DM25	-0	-0	161.475	DIA_100X_EMPTY_1x1_100ms	35aa145c-cb08-4e0c-835a-d6a76f94aa1a	EPI_100X_YFP_1x1_200ms_25sola	EPI_100X_RFP_1x1_200ms_25sola
107	20	11.5721556067309	232	-32.4508365798042	405.590517241379	827.474137931035	5562953	23978.2456896552	130.297309181326	410.287589378498	0	202158	871.370689655172	366.991184206701	498.37433076285	1	NaN	NaN	NaN	NaN	NaN	219.51007386046	0.999903136967554	20.1760906075837	13.4357168783091	10.2228526147624	3.845987787082	0.0085231538025898	0.00446770839668154	0	1.00056821483243	1656.04105796547	0	14617.7025862069	1	1	1	1	2019-05-24T18:05:42.966	NG_ecoli_LTEE_871_DM25	-0	-0	161.475	DIA_100X_EMPTY_1x1_100ms	7331f7e5-50c6-4ab1-b3d5-120d07893c8d	EPI_100X_YFP_1x1_200ms_25sola	EPI_100X_RFP_1x1_200ms_25sola
108	22	10.3601704616251	228	38.3763773133403	408.364035087719	886.885964912281	420424	1843.9649122807	130.297309181326	410.287589378498	0	84430	370.30701754386	366.991184206701	498.37433076285	0	NaN	NaN	NaN	NaN	NaN	216.209440821401	0.99985400041077	21.1412292818952	12.5006581078109	9.83740009380936	3.24134316911767	0.00216617319616886	0.000904949914368809	1	1.00002252405779	1606.87016510895	0	14747.7719298246	1	1	1	1	2019-05-24T18:05:42.966	NG_ecoli_LTEE_871_DM25	-0	-0	161.475	DIA_100X_EMPTY_1x1_100ms	3eb18173-b52a-4e3d-8170-b39e45aa29b4	EPI_100X_YFP_1x1_200ms_25sola	EPI_100X_RFP_1x1_200ms_25sola
109	22	9.94313389246563	219	21.5925502183497	424.780821917808	2040.94520547945	1078562	4924.94063926941	130.297309181326	410.287589378498	0	164194	749.744292237443	366.991184206701	498.37433076285	0	NaN	NaN	NaN	NaN	NaN	218.519877213112	0.997515226419916	21.6506564761098	12.0250701255776	9.59086067814623	3.2102250659217	0.0180173177621139	0.00862785725731799	1	1.00251549611119	1564.14177441214	1	15726.0228310502	1	1	1	1	2019-05-24T18:05:42.966	NG_ecoli_LTEE_871_DM25	-0	-0	161.475	DIA_100X_EMPTY_1x1_100ms	e8b4356f-efc1-4028-9047-b93f199ee2a2	EPI_100X_YFP_1x1_200ms_25sola	EPI_100X_RFP_1x1_200ms_25sola
110	18	10.4414518761094	189	-37.5631829537608	423.560846560847	2001.66137566138	930529	4923.43386243386	130.297309181326	410.287589378498	0	252839	1337.77248677249	366.991184206701	498.37433076285	1	NaN	NaN	NaN	NaN	NaN	197.849709555761	0.999780239938253	18.3994246776851	13.1633890798606	10.2473648077481	3.60009098235052	0.0128746142527982	0.00617814368700084	1	1.0008805079315	1517.46442962818	1	15589.1587301587	1	1	1	1	2019-05-24T18:05:42.966	NG_ecoli_LTEE_871_DM25	-0	-0	161.475	DIA_100X_EMPTY_1x1_100ms	189ef3fc-8916-442c-8156-22fe7cbb75f4	EPI_100X_YFP_1x1_200ms_25sola	EPI_100X_RFP_1x1_200ms_25sola
111	17	10.6744591017164	182	-49.9488275438748	424.763736263736	181.230769230769	1551304	8523.64835164835	130.297309181326	410.287589378498	0	285490	1568.62637362637	366.991184206701	498.37433076285	1	NaN	NaN	NaN	NaN	NaN	193.145188875248	0.999928485696633	17.5329639846178	14.0524070360078	10.3291430195858	4.0641463923697	0.0173731462958699	0.00903199641517029	0	1.00179557265885	1469.17592706449	2	15451.9615384615	1	1	1	1	2019-05-24T18:05:42.966	NG_ecoli_LTEE_871_DM25	-0	-0	161.475	DIA_100X_EMPTY_1x1_100ms	1c9d6249-09b4-44b0-8039-e68615181108	EPI_100X_YFP_1x1_200ms_25sola	EPI_100X_RFP_1x1_200ms_25sola
112	26	12.5124954652842	326	43.6622359566921	427.386503067485	780.165644171779	1875044	5751.66871165644	130.297309181326	410.287589378498	0	209500	642.638036809816	366.991184206701	498.37433076285	0	NaN	NaN	NaN	NaN	NaN	287.163461678627	0.99841244533357	24.5714073242467	13.5544623661556	11.2856376484303	3.40371878048153	0.0129603476839183	0.007821968503913	0	1.00242864239276	2457.94475249134	0	13665.3558282209	1	1	1	1	2019-05-24T18:05:42.966	NG_ecoli_LTEE_871_DM25	-0	-0	161.475	DIA_100X_EMPTY_1x1_100ms	37f7a86c-cfba-45c4-adac-26967fcb39df	EPI_100X_YFP_1x1_200ms_25sola	EPI_100X_RFP_1x1_200ms_25sola
113	19	10.8980275754692	214	-40.5651362348012	424.210280373832	152.088785046729	582806	2723.39252336449	130.297309181326	410.287589378498	0	103484	483.570093457944	366.991184206701	498.37433076285	0	NaN	NaN	NaN	NaN	NaN	209.681739027394	0.999909943684357	20.074078671224	12.8367571579297	9.75943883380608	3.75851008478875	0.00581389132007866	0.00308175410090174	0	1.00027187418301	1501.67239143829	0	15122.8925233645	1	1	1	1	2019-05-24T18:05:42.966	NG_ecoli_LTEE_871_DM25	-0	-0	161.475	DIA_100X_EMPTY_1x1_100ms	e43f4bab-8579-4191-b2fb-1a5c9a900617	EPI_100X_YFP_1x1_200ms_25sola	EPI_100X_RFP_1x1_200ms_25sola
114	21	9.10916104096049	192	-37.8324754007824	430.802083333333	2023.546875	1987199	10349.9947916667	130.297309181326	410.287589378498	0	254138	1323.63541666667	366.991184206701	498.37433076285	1	NaN	NaN	NaN	NaN	NaN	194.85937623543	0.999691346638681	19.3842946468284	12.5452432865993	9.5439538109603	3.48797743242754	0.00666824898581201	0.00292167936671398	1	1.0001974133579	1386.74478596785	1	16198.3489583333	1	1	1	1	2019-05-24T18:05:42.966	NG_ecoli_LTEE_871_DM25	-0	-0	161.475	DIA_100X_EMPTY_1x1_100ms	7836485d-6597-4a80-8f18-d51f4312d0e7	EPI_100X_YFP_1x1_200ms_25sola	EPI_100X_RFP_1x1_200ms_25sola
115	32	11.8091885720731	379	44.6140927709964	431.562005277045	1592.69920844327	1410010	3720.34300791557	130.297309181326	410.287589378498	0	233583	616.313984168865	366.991184206701	498.37433076285	0	NaN	NaN	NaN	NaN	NaN	345.135676386443	0.950728016889003	32.9132283678264	12.3900811537698	10.1782905375197	2.68614707625864	0.0206092820286706	0.00966695031974304	2	1.00758988989827	2677.9967871653	0	14694.0501319261	1	1	1	1	2019-05-24T18:05:42.966	NG_ecoli_LTEE_871_DM25	-0	-0	161.475	DIA_100X_EMPTY_1x1_100ms	56dcf7cb-4950-44b5-9f26-318fc3ade728	EPI_100X_YFP_1x1_200ms_25sola	EPI_100X_RFP_1x1_200ms_25sola
116	27	12.3573345239408	334	44.4585767189953	436.47005988024	192.407185628743	2940304	8803.30538922156	130.297309181326	410.287589378498	0	180043	539.050898203593	366.991184206701	498.37433076285	0	NaN	NaN	NaN	NaN	NaN	296.751768754657	0.98261409938196	26.1188599609192	13.1896586398257	10.8642725973637	3.27471432630562	0.014362082576709	0.00547289149006427	1	1.00147120283097	2421.28218313751	2	15027.6676646707	1	1	1	1	2019-05-24T18:05:42.966	NG_ecoli_LTEE_871_DM25	-0	-0	161.475	DIA_100X_EMPTY_1x1_100ms	601b4a54-8493-4158-af22-c592d9fe7589	EPI_100X_YFP_1x1_200ms_25sola	EPI_100X_RFP_1x1_200ms_25sola
117	17	11.3520191290553	194	-48.8633246434631	433.067010309278	1987.60824742268	806220	4155.77319587629	130.297309181326	410.287589378498	0	306490	1579.84536082474	366.991184206701	498.37433076285	1	NaN	NaN	NaN	NaN	NaN	196.827296217903	0.999801417555097	17.5722564685499	13.838851082266	10.7156206709899	3.72531336707301	0.0149804535278323	0.00840283477490131	0	1.00146404840176	1584.71831518338	1	15290.2835051546	1	1	1	1	2019-05-24T18:05:42.966	NG_ecoli_LTEE_871_DM25	-0	-0	161.475	DIA_100X_EMPTY_1x1_100ms	ae3449cf-e2bd-4cac-a955-138fc68c7abc	EPI_100X_YFP_1x1_200ms_25sola	EPI_100X_RFP_1x1_200ms_25sola
118	20	11.695936280291	235	-34.5874956943938	435.28085106383	674.323404255319	428396	1822.96170212766	130.297309181326	410.287589378498	0	110459	470.03829787234	366.991184206701	498.37433076285	0	NaN	NaN	NaN	NaN	NaN	229.716656454842	0.999861137546261	21.0637068515149	13.2637864872297	10.2144157395985	3.84088236039633	0.0144661373230616	0.00224197504834726	1	1.00012132047312	1726.04352815369	0	14567.4595744681	1	1	1	1	2019-05-24T18:05:42.966	NG_ecoli_LTEE_871_DM25	-0	-0	161.475	DIA_100X_EMPTY_1x1_100ms	c76d8ddd-0098-4e8e-8c0b-63be6833c94e	EPI_100X_YFP_1x1_200ms_25sola	EPI_100X_RFP_1x1_200ms_25sola
119	27	11.7622503940576	318	47.2164419018933	442.179245283019	817.801886792453	1016593	3196.83333333333	130.297309181326	410.287589378498	0	240828	757.320754716981	366.991184206701	498.37433076285	0	NaN	NaN	NaN	NaN	NaN	292.432725229211	0.993601219977244	26.5602554256234	12.8301816247632	10.6585433387113	3.0747870417235	0.00695469145571415	0.00342821684463488	1	1.00020884980536	2369.83352778308	0	13841.9937106918	1	1	1	1	2019-05-24T18:05:42.966	NG_ecoli_LTEE_871_DM25	-0	-0	161.475	DIA_100X_EMPTY_1x1_100ms	b9711a04-0409-4642-b243-d644505ecbbf	EPI_100X_YFP_1x1_200ms_25sola	EPI_100X_RFP_1x1_200ms_25sola
120	16	10.1179005266328	162	-49.9227880889535	439.41975308642	175.506172839506	1488586	9188.8024691358	130.297309181326	410.287589378498	0	265811	1640.80864197531	366.991184206701	498.37433076285	1	NaN	NaN	NaN	NaN	NaN	178.451650473921	0.99979177276014	16.4057068369071	13.9711044568806	10.200422663491	4.0713677045781	0.00280922666013018	0.001666440196175	0	1.00004562976801	1340.66775164564	2	15686.6604938272	1	1	1	1	2019-05-24T18:05:42.966	NG_ecoli_LTEE_871_DM25	-0	-0	161.475	DIA_100X_EMPTY_1x1_100ms	47f6bad1-8b2b-4ef8-b59d-39236250f789	EPI_100X_YFP_1x1_200ms_25sola	EPI_100X_RFP_1x1_200ms_25sola
121	22	10.795661674962	238	7.89022078571917	439.298319327731	1820.8781512605	526316	2211.41176470588	130.297309181326	410.287589378498	0	178148	748.521008403361	366.991184206701	498.37433076285	0	NaN	NaN	NaN	NaN	NaN	236.916079073553	0.999932533839266	21.49529642674	13.2819416091612	10.5759078421671	3.47679937104545	0.0107771539064785	0.00514850848263249	1	1.00084137961809	1888.28974864694	1	14505.4621848739	1	1	1	1	2019-05-24T18:05:42.966	NG_ecoli_LTEE_871_DM25	-0	-0	161.475	DIA_100X_EMPTY_1x1_100ms	c65cae84-bfc1-403a-83fc-557c45d48603	EPI_100X_YFP_1x1_200ms_25sola	EPI_100X_RFP_1x1_200ms_25sola
122	20	10.3470785608293	207	-14.762414647517	447.062801932367	1003.23671497585	720172	3479.09178743961	130.297309181326	410.287589378498	0	525135	2536.88405797101	366.991184206701	498.37433076285	1	NaN	NaN	NaN	NaN	NaN	204.625220949457	0.999858629495866	19.6650117462548	12.9297011892741	9.74678264345214	3.75316648311167	0.0092486217883159	0.0017779989974386	1	1.00006916276104	1467.2585673327	0	14844.7777777778	1	1	1	1	2019-05-24T18:05:42.966	NG_ecoli_LTEE_871_DM25	-0	-0	161.475	DIA_100X_EMPTY_1x1_100ms	015e339f-af38-4cc1-8063-c528b4179db6	EPI_100X_YFP_1x1_200ms_25sola	EPI_100X_RFP_1x1_200ms_25sola
123	24	10.995097909761	264	43.4196025203186	446.969696969697	1385.50757575758	766389	2902.98863636364	130.297309181326	410.287589378498	0	97570	369.583333333333	366.991184206701	498.37433076285	0	NaN	NaN	NaN	NaN	NaN	246.104559706979	0.999480769887438	22.9229225617738	12.6647178991371	10.2477871688372	3.43013902809645	0.0486295060668167	0.00509139722608104	1	1.00060460789113	1890.68884988608	0	14283.0833333333	1	1	1	1	2019-05-24T18:05:42.966	NG_ecoli_LTEE_871_DM25	-0	-0	161.475	DIA_100X_EMPTY_1x1_100ms	c4b1fe3c-4ff1-4785-8442-46b3057512fb	EPI_100X_YFP_1x1_200ms_25sola	EPI_100X_RFP_1x1_200ms_25sola
124	25	10.8764940012125	272	46.0444402487054	454.080882352941	1761.55514705882	1383667	5087.01102941176	130.297309181326	410.287589378498	0	118796	436.75	366.991184206701	498.37433076285	0	NaN	NaN	NaN	NaN	NaN	254.594598220839	0.997312279405218	24.4035539352228	12.164921436727	10.1586285324063	2.94355210641193	0.00233861727816787	0.00103884564226739	1	1.00004576312595	1977.94002688961	0	14737.4227941176	1	1	1	1	2019-05-24T18:05:42.966	NG_ecoli_LTEE_871_DM25	-0	-0	161.475	DIA_100X_EMPTY_1x1_100ms	86c4b924-c706-4de8-af42-cc997ef9f0e3	EPI_100X_YFP_1x1_200ms_25sola	EPI_100X_RFP_1x1_200ms_25sola
125	31	11.8439210936874	368	46.9920046946689	458.342391304348	956.913043478261	910272	2473.5652173913	130.297309181326	410.287589378498	0	160710	436.711956521739	366.991184206701	498.37433076285	0	NaN	NaN	NaN	NaN	NaN	332.557629014677	0.95411901540039	31.5351876351119	12.2834153680491	10.1165454495913	2.88769935661185	0.0188174198877655	0.0090821092786968	0	1.00520379842524	2534.83546496785	0	14530.9945652174	1	1	1	1	2019-05-24T18:05:42.966	NG_ecoli_LTEE_871_DM25	-0	-0	161.475	DIA_100X_EMPTY_1x1_100ms	22d692e7-5cb9-4de3-9c73-ad9837a3e5f8	EPI_100X_YFP_1x1_200ms_25sola	EPI_100X_RFP_1x1_200ms_25sola
126	30	12.1102715169823	364	44.3503892919652	451.60989010989	1832.20604395604	972002	2670.33516483516	130.297309181326	410.287589378498	0	184158	505.928571428571	366.991184206701	498.37433076285	0	NaN	NaN	NaN	NaN	NaN	336.73410211981	0.965471922632165	30.1944901677437	12.7822692738336	10.7475814771993	2.96990680637413	0.0121279015001402	0.00671564658898355	1	1.00083612757516	2739.29670241089	1	14478.510989011	1	1	1	1	2019-05-24T18:05:42.966	NG_ecoli_LTEE_871_DM25	-0	-0	161.475	DIA_100X_EMPTY_1x1_100ms	0bd585e7-62eb-4754-84da-eda84ebf4b7e	EPI_100X_YFP_1x1_200ms_25sola	EPI_100X_RFP_1x1_200ms_25sola
127	25	12.0652072402546	302	44.5662294507747	470.26821192053	111.241721854305	1288057	4265.08940397351	130.297309181326	410.287589378498	0	260662	863.119205298013	366.991184206701	498.37433076285	0	NaN	NaN	NaN	NaN	NaN	265.756963948133	0.999794922755712	23.304061308723	13.7080750361315	10.8592059357598	3.66355368090001	0.00259357310468988	0.0013368767876448	1	1.00006453280095	2158.32893997324	0	13914.6258278146	1	1	1	1	2019-05-24T18:05:42.966	NG_ecoli_LTEE_871_DM25	-0	-0	161.475	DIA_100X_EMPTY_1x1_100ms	d0224fc4-40ab-432e-8256-8913b1deae65	EPI_100X_YFP_1x1_200ms_25sola	EPI_100X_RFP_1x1_200ms_25sola
128	20	11.8475391276559	237	-41.1539111894236	468.012658227848	244.978902953586	1361514	5744.78481012658	130.297309181326	410.287589378498	0	217503	917.73417721519	366.991184206701	498.37433076285	1	NaN	NaN	NaN	NaN	NaN	212.224161567838	0.999929752487058	18.9783543235213	13.98972775302	10.5738579818672	4.01032202814293	0.134862314709678	0.00451308439141283	0	1.0000238859601	1666.53860370009	0	14422.8818565401	1	1	1	1	2019-05-24T18:05:42.966	NG_ecoli_LTEE_871_DM25	-0	-0	161.475	DIA_100X_EMPTY_1x1_100ms	f7636dee-7ef2-4c1e-8cb2-6cfe030af476	EPI_100X_YFP_1x1_200ms_25sola	EPI_100X_RFP_1x1_200ms_25sola
129	22	11.7367075511019	260	24.9016021673869	485.742307692308	1041.05384615385	3268196	12569.9846153846	130.297309181326	410.287589378498	0	184321	708.926923076923	366.991184206701	498.37433076285	0	NaN	NaN	NaN	NaN	NaN	239.824113307506	0.999369586894052	22.1474969026938	12.8466719350784	10.4536103321458	3.29890094313643	0.0116310948248284	0.00605424424121125	1	1.00124085102791	1900.84692974227	0	14550.9730769231	1	1	1	1	2019-05-24T18:05:42.966	NG_ecoli_LTEE_871_DM25	-0	-0	161.475	DIA_100X_EMPTY_1x1_100ms	8c8f5778-16aa-4cdf-8b0b-30a6d3f9dff0	EPI_100X_YFP_1x1_200ms_25sola	EPI_100X_RFP_1x1_200ms_25sola
130	24	11.8787384658216	285	37.8249510326362	496.505263157895	1587.54736842105	848685	2977.84210526316	130.297309181326	410.287589378498	0	513177	1800.62105263158	366.991184206701	498.37433076285	2	NaN	NaN	NaN	NaN	NaN	258.046066355106	0.999754899104956	22.5592359042184	13.5458983405006	10.9740212717446	3.62044726516838	0.00422986553553862	0.00202809808643181	1	1.00014719841721	2133.76143950447	0	13975.0526315789	1	1	1	1	2019-05-24T18:05:42.966	NG_ecoli_LTEE_871_DM25	-0	-0	161.475	DIA_100X_EMPTY_1x1_100ms	5114562e-2754-42ec-9f5f-682bcafb5ff5	EPI_100X_YFP_1x1_200ms_25sola	EPI_100X_RFP_1x1_200ms_25sola
131	21	11.3570661366383	239	15.3849444155202	496.569037656904	1277.87866108787	1126550	4713.59832635983	130.297309181326	410.287589378498	0	98308	411.330543933054	366.991184206701	498.37433076285	0	NaN	NaN	NaN	NaN	NaN	219.460407302115	0.999762354144252	19.6865816302023	13.4918928705845	10.6880773538776	3.59438441854939	0.00223812883346336	0.00110507010587168	1	1.00003351885186	1766.27926225764	0	14216.769874477	1	1	1	1	2019-05-24T18:05:42.966	NG_ecoli_LTEE_871_DM25	-0	-0	161.475	DIA_100X_EMPTY_1x1_100ms	624fcfb2-919b-4bb1-a5dc-966fef1c381f	EPI_100X_YFP_1x1_200ms_25sola	EPI_100X_RFP_1x1_200ms_25sola
132	27	11.0684952605656	299	45.1097872433686	499.799331103679	1206.66220735786	392337	1312.16387959866	130.297309181326	410.287589378498	0	212631	711.140468227425	366.991184206701	498.37433076285	0	NaN	NaN	NaN	NaN	NaN	285.325873585899	0.973818388507357	27.187017153555	12.0539218277873	10.2050596940356	2.73881504183921	0.0160200700472064	0.00884833075749614	0	1.00395639034354	2223.73249034793	0	14444.7658862876	1	1	1	1	2019-05-24T18:05:42.966	NG_ecoli_LTEE_871_DM25	-0	-0	161.475	DIA_100X_EMPTY_1x1_100ms	6def810b-a723-4de6-ba59-2cfeea4160bd	EPI_100X_YFP_1x1_200ms_25sola	EPI_100X_RFP_1x1_200ms_25sola
133	27	12.1130963450252	327	44.7460872707961	502.11620795107	1818.78899082569	769719	2353.88073394495	130.297309181326	410.287589378498	0	197750	604.74006116208	366.991184206701	498.37433076285	0	NaN	NaN	NaN	NaN	NaN	293.314550535436	0.988167281209489	26.128489301392	12.9667033795543	10.8955209347826	3.06000599501206	0.0166251355553937	0.00716260411164052	1	1.0023856133415	2436.12843363894	0	14255.0244648318	1	1	1	1	2019-05-24T18:05:42.966	NG_ecoli_LTEE_871_DM25	-0	-0	161.475	DIA_100X_EMPTY_1x1_100ms	24e9c207-4451-421f-8ca7-733d581885d6	EPI_100X_YFP_1x1_200ms_25sola	EPI_100X_RFP_1x1_200ms_25sola
134	18	10.9186565882537	197	-44.323535080739	508.624365482233	261.796954314721	653215	3315.81218274112	130.297309181326	410.287589378498	0	237407	1205.1116751269	366.991184206701	498.37433076285	1	NaN	NaN	NaN	NaN	NaN	195.30660650715	0.999763286663259	17.5094227416561	13.8012728958622	10.6860156985415	3.70985183073214	0.0198228510938432	0.0109910641688636	0	1.00248040644599	1570.33866983671	1	14990.3705583756	1	1	1	1	2019-05-24T18:05:42.966	NG_ecoli_LTEE_871_DM25	-0	-0	161.475	DIA_100X_EMPTY_1x1_100ms	54b8945b-c2ce-48a5-bfe8-797973b91664	EPI_100X_YFP_1x1_200ms_25sola	EPI_100X_RFP_1x1_200ms_25sola
135	21	11.0685489450518	233	1.94965140285499	511.484978540773	1510.44635193133	361850	1553.00429184549	130.297309181326	410.287589378498	0	86005	369.12017167382	366.991184206701	498.37433076285	0	NaN	NaN	NaN	NaN	NaN	221.849169469788	0.999778385666238	21.0745110416769	12.6697417733297	10.089858919775	3.39094096276223	0.00814672102239072	0.00417041844867332	0	1.00054283378228	1685.06856212769	0	14414.7424892704	1	1	1	1	2019-05-24T18:05:42.966	NG_ecoli_LTEE_871_DM25	-0	-0	161.475	DIA_100X_EMPTY_1x1_100ms	3b9c5e1b-5705-4bf2-b6dc-caa5f441d474	EPI_100X_YFP_1x1_200ms_25sola	EPI_100X_RFP_1x1_200ms_25sola
136	23	12.0345561501927	277	25.0276292133658	518.202166064982	1928.57400722022	634051	2288.99277978339	130.297309181326	410.287589378498	0	561287	2026.30685920578	366.991184206701	498.37433076285	2	NaN	NaN	NaN	NaN	NaN	253.079972634907	0.999642087852847	22.0156326022824	13.793679173011	10.8280442824281	3.85250509740025	0.0142806975780436	0.00703096977309919	1	1.00176269381522	2027.31436111752	0	14329.3898916968	1	1	1	1	2019-05-24T18:05:42.966	NG_ecoli_LTEE_871_DM25	-0	-0	161.475	DIA_100X_EMPTY_1x1_100ms	b9d09188-63e8-4c64-a023-9375e5f1d22e	EPI_100X_YFP_1x1_200ms_25sola	EPI_100X_RFP_1x1_200ms_25sola
137	21	11.4539792066101	241	-16.5637134797923	524.240663900415	519.958506224066	735599	3052.27800829876	130.297309181326	410.287589378498	0	116937	485.215767634855	366.991184206701	498.37433076285	0	NaN	NaN	NaN	NaN	NaN	219.337456007414	0.999774116938815	19.3949096803687	13.8686434135437	10.7671915139861	3.75446686515367	0.0130702220040732	0.00716917264347935	0	1.00132420158082	1765.9667345214	0	14058.1659751037	1	1	1	1	2019-05-24T18:05:42.966	NG_ecoli_LTEE_871_DM25	-0	-0	161.475	DIA_100X_EMPTY_1x1_100ms	e88c73f3-30fe-4ab0-9597-5655a476ab41	EPI_100X_YFP_1x1_200ms_25sola	EPI_100X_RFP_1x1_200ms_25sola
138	22	10.7206696625556	236	19.2624214460412	527.457627118644	267.690677966102	4569090	19360.5508474576	130.297309181326	410.287589378498	0	210713	892.851694915254	366.991184206701	498.37433076285	0	NaN	NaN	NaN	NaN	NaN	216.252362865453	0.999762561213779	20.5263856138845	13.0633453710882	10.0907948773342	3.49664788385465	0.00388765998750111	0.0023255597384773	1	1.00003635098741	1641.5462407484	1	15202.9830508475	1	1	1	1	2019-05-24T18:05:42.966	NG_ecoli_LTEE_871_DM25	-0	-0	161.475	DIA_100X_EMPTY_1x1_100ms	0297903c-6b3e-4dd4-b0ef-0f360136d059	EPI_100X_YFP_1x1_200ms_25sola	EPI_100X_RFP_1x1_200ms_25sola
139	21	11.865352743008	249	0.0709362157018112	526.369477911647	940.024096385542	2095508	8415.69477911647	130.297309181326	410.287589378498	0	102491	411.610441767068	366.991184206701	498.37433076285	0	NaN	NaN	NaN	NaN	NaN	217.793921636907	0.999737034398822	19.6902532284341	13.5163941142138	10.6547103715521	3.52159639665671	0.0108777655670034	0.00596630571003252	0	1.00093124157106	1755.59558610078	0	14399.1164658635	1	1	1	1	2019-05-24T18:05:42.966	NG_ecoli_LTEE_871_DM25	-0	-0	161.475	DIA_100X_EMPTY_1x1_100ms	a9741530-fbcc-4c02-8bb4-927adfc57566	EPI_100X_YFP_1x1_200ms_25sola	EPI_100X_RFP_1x1_200ms_25sola
140	29	11.8662032910079	345	47.6666975248441	537.234782608696	1704.32463768116	3354410	9722.92753623188	130.297309181326	410.287589378498	0	139232	403.571014492754	366.991184206701	498.37433076285	0	NaN	NaN	NaN	NaN	NaN	314.985218776479	0.981793246111857	28.4924681746551	12.7523201021256	10.669938085338	3.02341197911417	0.00197714723541736	0.000842412101958265	3	1.00001887319715	2547.67339544629	0	14509.1565217391	1	1	1	1	2019-05-24T18:05:42.966	NG_ecoli_LTEE_871_DM25	-0	-0	161.475	DIA_100X_EMPTY_1x1_100ms	a42a9ce6-232f-4caf-8794-1958921d4f86	EPI_100X_YFP_1x1_200ms_25sola	EPI_100X_RFP_1x1_200ms_25sola
141	25	12.295751734169	308	37.2263260360613	536.941558441558	48.6168831168831	2173521	7056.88636363636	130.297309181326	410.287589378498	0	253802	824.032467532468	366.991184206701	498.37433076285	0	NaN	NaN	NaN	NaN	NaN	268.375359177929	0.999501207020453	24.3247782241808	13.0503637089903	10.7197733500527	3.22795729715391	0.00322670204461698	0.00127251417765735	1	1.00003780523657	2195.38138245043	0	14265.3993506493	1	1	1	1	2019-05-24T18:05:42.966	NG_ecoli_LTEE_871_DM25	-0	-0	161.475	DIA_100X_EMPTY_1x1_100ms	20a598ba-4d64-4788-adf2-ab75d71a9d81	EPI_100X_YFP_1x1_200ms_25sola	EPI_100X_RFP_1x1_200ms_25sola
142	32	11.0021518636347	352	48.7495768986207	546.963068181818	1428.88920454545	1106161	3142.50284090909	130.297309181326	410.287589378498	0	152304	432.681818181818	366.991184206701	498.37433076285	0	NaN	NaN	NaN	NaN	NaN	330.051522054617	0.951296500794519	31.5269930133362	12.4768805132497	10.199795221576	2.61421815650786	0.0178077524215464	0.00820626408810647	1	1.0013106453294	2576.05622179585	1	14525.7301136364	1	1	1	1	2019-05-24T18:05:42.966	NG_ecoli_LTEE_871_DM25	-0	-0	161.475	DIA_100X_EMPTY_1x1_100ms	574377ba-8bef-48bb-a90d-fcb8d88eb999	EPI_100X_YFP_1x1_200ms_25sola	EPI_100X_RFP_1x1_200ms_25sola
143	26	11.1465359346183	290	44.3961679782513	548.248275862069	1083.9724137931	2014804	6947.6	130.297309181326	410.287589378498	0	150148	517.751724137931	366.991184206701	498.37433076285	0	NaN	NaN	NaN	NaN	NaN	278.860299984739	0.982036279788218	25.7665034375926	12.401464025709	10.3377773601674	3.18424040064138	0.0583965800057731	0.00572475778841013	1	1.00102267205539	2162.71712350123	1	14507.4827586207	1	1	1	1	2019-05-24T18:05:42.966	NG_ecoli_LTEE_871_DM25	-0	-0	161.475	DIA_100X_EMPTY_1x1_100ms	edfd0a7f-f357-4eec-afce-8b18739b4851	EPI_100X_YFP_1x1_200ms_25sola	EPI_100X_RFP_1x1_200ms_25sola
144	27	11.0701851004048	299	44.3142327198249	545.321070234114	367.836120401338	2506139	8381.73578595318	130.297309181326	410.287589378498	0	229599	767.889632107023	366.991184206701	498.37433076285	0	NaN	NaN	NaN	NaN	NaN	277.994268058063	0.993022316935661	26.3588899973307	12.2286924456316	10.2769190670873	2.86998316996999	0.00396196994584099	0.00195863483682125	1	1.00018187180668	2186.46672214111	0	14980.2842809365	1	1	1	1	2019-05-24T18:05:42.966	NG_ecoli_LTEE_871_DM25	-0	-0	161.475	DIA_100X_EMPTY_1x1_100ms	ec7025f3-e882-44a8-9499-b801be650d4f	EPI_100X_YFP_1x1_200ms_25sola	EPI_100X_RFP_1x1_200ms_25sola
145	19	10.7693070945124	205	-45.7821516997774	547.365853658537	1447.49268292683	518009	2526.87317073171	130.297309181326	410.287589378498	0	145607	710.278048780488	366.991184206701	498.37433076285	0	NaN	NaN	NaN	NaN	NaN	207.128463622335	0.999802070298886	19.2524215388904	13.3364277956402	10.3688347149091	3.51929235055589	0.0104049410066538	0.00593175576111734	0	1.00085974569429	1625.68031421675	1	14950.2097560976	1	1	1	1	2019-05-24T18:05:42.966	NG_ecoli_LTEE_871_DM25	-0	-0	161.475	DIA_100X_EMPTY_1x1_100ms	c997770f-4d81-48bf-84a5-54da066527e5	EPI_100X_YFP_1x1_200ms_25sola	EPI_100X_RFP_1x1_200ms_25sola
146	32	12.807636738468	411	47.3034864953696	556.442822384428	1276.01946472019	948875	2308.69829683698	130.297309181326	410.287589378498	0	365586	889.503649635036	366.991184206701	498.37433076285	3	NaN	NaN	NaN	NaN	NaN	361.349135987632	0.965534748039918	32.3824438096025	12.941620397071	10.9366205933866	2.76599793228246	0.009183968234021	0.00367587329990386	1	1.00080541721726	3042.04612085401	0	13659.6180048662	1	1	1	1	2019-05-24T18:05:42.966	NG_ecoli_LTEE_871_DM25	-0	-0	161.475	DIA_100X_EMPTY_1x1_100ms	6e0affd4-85c8-4501-97c2-988e260312b5	EPI_100X_YFP_1x1_200ms_25sola	EPI_100X_RFP_1x1_200ms_25sola
147	26	11.8054889424347	307	43.1051804839176	553.827361563518	1549.94136807818	1142316	3720.8990228013	130.297309181326	410.287589378498	0	204313	665.514657980456	366.991184206701	498.37433076285	0	NaN	NaN	NaN	NaN	NaN	279.360409586477	0.994950387135072	25.7562217588743	12.5182291536051	10.5349638699585	3.03554016796425	0.00639803787006015	0.00291287030721623	1	1.00040102803812	2245.11265610104	0	13937.2540716612	1	1	1	1	2019-05-24T18:05:42.966	NG_ecoli_LTEE_871_DM25	-0	-0	161.475	DIA_100X_EMPTY_1x1_100ms	62c9214e-a6ea-4397-b6cf-8b9e0392f336	EPI_100X_YFP_1x1_200ms_25sola	EPI_100X_RFP_1x1_200ms_25sola
148	23	11.5858300398648	268	33.1378044398382	552.690298507463	504.190298507463	455715	1700.42910447761	130.297309181326	410.287589378498	0	118766	443.15671641791	366.991184206701	498.37433076285	0	NaN	NaN	NaN	NaN	NaN	246.818733793466	0.999615596008208	22.8636713243036	12.6989839001135	10.2980004933973	3.43191307748803	0.00929295218827733	0.00482035776128772	1	1.0008287601194	1904.3276195421	0	14156.7723880597	1	1	1	1	2019-05-24T18:05:42.966	NG_ecoli_LTEE_871_DM25	-0	-0	161.475	DIA_100X_EMPTY_1x1_100ms	d7ffc4e5-a182-4fe1-8896-52aea577520a	EPI_100X_YFP_1x1_200ms_25sola	EPI_100X_RFP_1x1_200ms_25sola
149	20	11.3514505414895	228	-16.5222978631403	555.004385964912	1096.20614035088	1032962	4530.5350877193	130.297309181326	410.287589378498	0	109230	479.078947368421	366.991184206701	498.37433076285	0	NaN	NaN	NaN	NaN	NaN	222.068912058372	0.999806753026621	19.9110413857094	13.6842357956495	10.8021558539678	3.54596852109086	0.00217988679022921	0.00105670614302938	1	1.00000881420556	1824.75572315083	1	14841.048245614	1	1	1	1	2019-05-24T18:05:42.966	NG_ecoli_LTEE_871_DM25	-0	-0	161.475	DIA_100X_EMPTY_1x1_100ms	79b5d82f-f4cc-434a-8d53-f722f200ea08	EPI_100X_YFP_1x1_200ms_25sola	EPI_100X_RFP_1x1_200ms_25sola
150	20	10.5966356544608	212	-8.40232803311269	563.688679245283	327.325471698113	760974	3589.5	130.297309181326	410.287589378498	0	130329	614.759433962264	366.991184206701	498.37433076285	0	NaN	NaN	NaN	NaN	NaN	202.75089687007	0.999823895747554	18.8170071154368	13.6065903491107	10.3849836056074	3.66336357542581	0.00586360527419197	0.00315208075391067	0	1.00024026232893	1593.86693431002	0	14600.0518867925	1	1	1	1	2019-05-24T18:05:42.966	NG_ecoli_LTEE_871_DM25	-0	-0	161.475	DIA_100X_EMPTY_1x1_100ms	632a843e-ba8c-4596-8b53-ef34a1e459d4	EPI_100X_YFP_1x1_200ms_25sola	EPI_100X_RFP_1x1_200ms_25sola
151	23	9.27414887384072	214	16.013499636386	568.766355140187	389.397196261682	4721441	22062.808411215	130.297309181326	410.287589378498	0	210900	985.514018691589	366.991184206701	498.37433076285	0	NaN	NaN	NaN	NaN	NaN	215.283374649744	0.999519370695224	22.0691376950491	11.8932726743492	9.37829374072862	3.12483404056574	0.00988435277487781	0.00475052578068894	0	1.000814294106	1524.48413223458	3	16486.5887850467	1	1	1	1	2019-05-24T18:05:42.966	NG_ecoli_LTEE_871_DM25	-0	-0	161.475	DIA_100X_EMPTY_1x1_100ms	bb5f6b59-03b0-4cc0-820c-fa16263e7758	EPI_100X_YFP_1x1_200ms_25sola	EPI_100X_RFP_1x1_200ms_25sola
152	20	10.5511580991246	211	-45.3309602011256	569.63981042654	403.644549763033	868817	4117.61611374408	130.297309181326	410.287589378498	0	129570	614.075829383886	366.991184206701	498.37433076285	0	NaN	NaN	NaN	NaN	NaN	209.892795191163	0.999733732733423	19.5997018427402	13.811791425319	10.128947193973	3.83314250874607	0.0208940970931753	0.0100472926952604	1	1.00286378020899	1579.31209045696	1	15901.1563981043	1	1	1	1	2019-05-24T18:05:42.966	NG_ecoli_LTEE_871_DM25	-0	-0	161.475	DIA_100X_EMPTY_1x1_100ms	60b569ef-1a2b-4f65-b1da-b5714b91fe56	EPI_100X_YFP_1x1_200ms_25sola	EPI_100X_RFP_1x1_200ms_25sola
153	22	11.0433228301568	244	35.2105379925263	570.491803278689	1032.93442622951	765293	3136.44672131148	130.297309181326	410.287589378498	0	153444	628.868852459016	366.991184206701	498.37433076285	0	NaN	NaN	NaN	NaN	NaN	232.074155799519	0.999618386520262	21.7722183487553	12.8337508385534	10.3126259774087	3.24547499308132	0.00668294393605167	0.00371977234162023	0	1.00044054190359	1818.57449611988	0	14543.8729508197	1	1	1	1	2019-05-24T18:05:42.966	NG_ecoli_LTEE_871_DM25	-0	-0	161.475	DIA_100X_EMPTY_1x1_100ms	75ac5a80-9605-450f-bdf5-8e5cbb9de8d1	EPI_100X_YFP_1x1_200ms_25sola	EPI_100X_RFP_1x1_200ms_25sola
154	23	11.5202043113125	266	35.4663860187687	571.736842105263	1967.34962406015	613564	2306.63157894737	130.297309181326	410.287589378498	0	140058	526.533834586466	366.991184206701	498.37433076285	0	NaN	NaN	NaN	NaN	NaN	243.701303936303	0.998442837484715	22.8022302690277	12.4525005686611	10.372133275143	3.11409489294713	0.0116872793532586	0.00606168288116576	1	1.00129314771248	1926.65247862469	0	14140.2932330827	1	1	1	1	2019-05-24T18:05:42.966	NG_ecoli_LTEE_871_DM25	-0	-0	161.475	DIA_100X_EMPTY_1x1_100ms	800b5aa5-a1a8-4c3e-8ddd-9a3de17f95b2	EPI_100X_YFP_1x1_200ms_25sola	EPI_100X_RFP_1x1_200ms_25sola
155	30	11.732452206682	352	45.9515088077782	582.207386363636	1203.69602272727	6490823	18439.8380681818	130.297309181326	410.287589378498	0	232618	660.846590909091	366.991184206701	498.37433076285	0	NaN	NaN	NaN	NaN	NaN	331.259123828715	0.937781022060567	29.5055568058331	13.096031829741	10.8514082971992	2.85861244684531	0.0386652793451768	0.0262498170514161	0	1.03886901531798	2728.76355060438	1	13984.4147727273	1	1	1	1	2019-05-24T18:05:42.966	NG_ecoli_LTEE_871_DM25	-0	-0	161.475	DIA_100X_EMPTY_1x1_100ms	1d9dc915-0821-4456-943d-d23ece7e7ec9	EPI_100X_YFP_1x1_200ms_25sola	EPI_100X_RFP_1x1_200ms_25sola
156	16	8.23410076694498	133	-49.4099958726063	581.09022556391	377.684210526316	1685930	12676.1654135338	130.297309181326	410.287589378498	0	119466	898.240601503759	366.991184206701	498.37433076285	1	NaN	NaN	NaN	NaN	NaN	172.117127513547	0.999811507660569	17.4458160435679	12.3446378860027	9.30494772159474	3.5667425736987	0.00877402913016393	0.00484014952532117	0	1.00049341598319	1186.33964825017	3	17600.2406015038	1	1	1	1	2019-05-24T18:05:42.966	NG_ecoli_LTEE_871_DM25	-0	-0	161.475	DIA_100X_EMPTY_1x1_100ms	118ecae6-810e-4c2e-a3e9-abf6c00e6b6e	EPI_100X_YFP_1x1_200ms_25sola	EPI_100X_RFP_1x1_200ms_25sola
157	19	10.5159428244025	200	-40.1735330111243	582.7	1000	769085	3845.425	130.297309181326	410.287589378498	0	84387	421.935	366.991184206701	498.37433076285	0	NaN	NaN	NaN	NaN	NaN	199.795922334605	0.999827222310554	18.3603784594386	13.6326172575144	10.4956567630416	3.62143561788205	0.00334832842741833	0.00173065695307025	1	1.0000688616688	1588.51291330133	0	14616.79	1	1	1	1	2019-05-24T18:05:42.966	NG_ecoli_LTEE_871_DM25	-0	-0	161.475	DIA_100X_EMPTY_1x1_100ms	3a0fb59f-51c3-4699-9b30-551d2bce1fad	EPI_100X_YFP_1x1_200ms_25sola	EPI_100X_RFP_1x1_200ms_25sola
158	16	8.93481046497526	143	-49.9620477958327	584.594405594406	362.300699300699	1436561	10045.8811188811	130.297309181326	410.287589378498	0	119072	832.671328671329	366.991184206701	498.37433076285	1	NaN	NaN	NaN	NaN	NaN	173.086767445719	0.999873464006982	17.1104060697726	12.8832427988719	9.70159672697342	3.51645441099435	0.015621870502294	0.00849526405897065	0	1.00142272517539	1264.84303596878	2	16658	1	1	1	1	2019-05-24T18:05:42.966	NG_ecoli_LTEE_871_DM25	-0	-0	161.475	DIA_100X_EMPTY_1x1_100ms	8a6fb49e-0f9a-422e-b23d-b795d4523782	EPI_100X_YFP_1x1_200ms_25sola	EPI_100X_RFP_1x1_200ms_25sola
159	21	10.9758004526954	230	10.3611324807679	588.473913043478	665.2	273414	1188.75652173913	130.297309181326	410.287589378498	0	515358	2240.68695652174	366.991184206701	498.37433076285	0	NaN	NaN	NaN	NaN	NaN	215.297892216598	0.999843216061116	19.603795330941	13.216431474097	10.5004372824468	3.54017695959071	0.00675939440773443	0.00369263831253774	0	1.00035760289899	1697.63692011448	0	14694.9956521739	1	1	1	1	2019-05-24T18:05:42.966	NG_ecoli_LTEE_871_DM25	-0	-0	161.475	DIA_100X_EMPTY_1x1_100ms	4ae37f76-045b-4dd1-865e-18bfb6a569cd	EPI_100X_YFP_1x1_200ms_25sola	EPI_100X_RFP_1x1_200ms_25sola
160	22	11.1479689698696	246	27.2204210626087	590.833333333333	103.113821138211	423341	1720.89837398374	130.297309181326	410.287589378498	0	166451	676.630081300813	366.991184206701	498.37433076285	0	NaN	NaN	NaN	NaN	NaN	226.546500449374	0.999737012703147	21.0449107120367	13.0986586857685	10.2868943365502	3.53081170359351	0.00266406885674357	0.00130226052243955	1	1.00005303201558	1749.06329797584	0	14551.6910569106	1	1	1	1	2019-05-24T18:05:42.966	NG_ecoli_LTEE_871_DM25	-0	-0	161.475	DIA_100X_EMPTY_1x1_100ms	8948b6d9-6b1c-4176-a3d3-e540c422de20	EPI_100X_YFP_1x1_200ms_25sola	EPI_100X_RFP_1x1_200ms_25sola
161	18	10.1639461221613	183	-43.6744761331783	589.245901639344	1215.88524590164	996298	5444.25136612022	130.297309181326	410.287589378498	0	71083	388.431693989071	366.991184206701	498.37433076285	0	NaN	NaN	NaN	NaN	NaN	194.300164238049	0.999767362443165	17.4205009120757	13.9167874952659	10.5885678049938	3.86262109962436	0.0115228322115094	0.00601886320386421	1	1.00076202802704	1533.99860268558	1	15858.6120218579	1	1	1	1	2019-05-24T18:05:42.966	NG_ecoli_LTEE_871_DM25	-0	-0	161.475	DIA_100X_EMPTY_1x1_100ms	a1c79c0f-cd45-46e3-a8d8-b7527e75f411	EPI_100X_YFP_1x1_200ms_25sola	EPI_100X_RFP_1x1_200ms_25sola
162	44	11.6791802373364	514	48.5265413717788	593.445525291829	378.811284046693	6965753	13552.0486381323	130.297309181326	410.287589378498	0	391211	761.110894941634	366.991184206701	498.37433076285	0	NaN	NaN	NaN	NaN	NaN	474.076654778002	0.889176764011101	44.0120036251614	13.1427747087901	10.4330720623884	2.9380907513589	0.0398823035473077	0.00559785732948054	2	1.00105886819854	3762.57734007079	3	15932.2723735409	1	1	1	1	2019-05-24T18:05:42.966	NG_ecoli_LTEE_871_DM25	-0	-0	161.475	DIA_100X_EMPTY_1x1_100ms	a32f0ef8-c0f6-4c58-bffc-b26994e622a2	EPI_100X_YFP_1x1_200ms_25sola	EPI_100X_RFP_1x1_200ms_25sola
163	22	11.6529043195335	257	20.9040142213117	597.43579766537	211.844357976654	951190	3701.12840466926	130.297309181326	410.287589378498	0	118362	460.552529182879	366.991184206701	498.37433076285	0	NaN	NaN	NaN	NaN	NaN	236.754471446343	0.999899324096013	21.664068949118	13.2729447892739	10.5198193126539	3.44868147815722	0.00326688327488181	0.00134792524836292	1	1.0000515633924	1882.9833140078	0	14464.2062256809	1	1	1	1	2019-05-24T18:05:42.966	NG_ecoli_LTEE_871_DM25	-0	-0	161.475	DIA_100X_EMPTY_1x1_100ms	0997a285-6aa7-4d07-8202-2517749485b1	EPI_100X_YFP_1x1_200ms_25sola	EPI_100X_RFP_1x1_200ms_25sola
164	32	11.9818221665639	384	48.0307929207801	611.145833333333	335.098958333333	3700101	9635.6796875	130.297309181326	410.287589378498	0	251130	653.984375	366.991184206701	498.37433076285	0	NaN	NaN	NaN	NaN	NaN	351.93307383678	0.935957710029919	32.1723404705948	13.2257053952135	10.6703365088822	2.84366917996566	0.00362765815232093	0.00166368907552474	1	1.00008148340598	2876.92651753706	1	15066.6458333333	1	1	1	1	2019-05-24T18:05:42.966	NG_ecoli_LTEE_871_DM25	-0	-0	161.475	DIA_100X_EMPTY_1x1_100ms	b7af0292-9e61-4dc5-a9dc-222497f7397f	EPI_100X_YFP_1x1_200ms_25sola	EPI_100X_RFP_1x1_200ms_25sola
165	19	10.8338174084612	206	-43.2987283688815	608.160194174757	321.68932038835	1112188	5398.97087378641	130.297309181326	410.287589378498	0	125861	610.97572815534	366.991184206701	498.37433076285	0	NaN	NaN	NaN	NaN	NaN	201.04556981793	0.999882674691809	17.935540463587	14.1551114425101	10.6058917797621	4.00252896434955	0.00938665324320254	0.00493427315561734	1	1.00054806527426	1584.52367366396	1	15267.0631067961	1	1	1	1	2019-05-24T18:05:42.966	NG_ecoli_LTEE_871_DM25	-0	-0	161.475	DIA_100X_EMPTY_1x1_100ms	225aecce-6278-4319-8914-784fd28e4bdf	EPI_100X_YFP_1x1_200ms_25sola	EPI_100X_RFP_1x1_200ms_25sola
166	26	11.315973510575	295	45.7053290446342	608.359322033898	143.749152542373	182766	619.545762711864	130.297309181326	410.287589378498	0	5754335	19506.2203389831	366.991184206701	498.37433076285	2	NaN	NaN	NaN	NaN	NaN	278.388592480953	0.983794995912825	26.721126852873	11.785568773922	10.1369671244165	2.77311975790575	0.00732378813671544	0.00354944482872854	1	1.00028518439877	2156.55593083221	0	16599.5457627119	1	1	1	1	2019-05-24T18:05:42.966	NG_ecoli_LTEE_871_DM25	-0	-0	161.475	DIA_100X_EMPTY_1x1_100ms	29d74116-c68d-45f9-8477-a26082654562	EPI_100X_YFP_1x1_200ms_25sola	EPI_100X_RFP_1x1_200ms_25sola
167	25	11.2610818024659	282	42.210717401269	615.599290780142	1777.35815602837	1229335	4359.34397163121	130.297309181326	410.287589378498	0	142093	503.875886524823	366.991184206701	498.37433076285	0	NaN	NaN	NaN	NaN	NaN	264.321885350373	0.996794556047601	24.3617843030101	12.4595403228041	10.5677248869551	3.00078801442064	0.012753478059143	0.00640510115731768	1	1.00158879971649	2136.7906382839	0	14316.8687943262	1	1	1	1	2019-05-24T18:05:42.966	NG_ecoli_LTEE_871_DM25	-0	-0	161.475	DIA_100X_EMPTY_1x1_100ms	0602c6ad-4836-418c-be91-856c5a2c20d1	EPI_100X_YFP_1x1_200ms_25sola	EPI_100X_RFP_1x1_200ms_25sola
168	36	11.6947890882935	421	49.1589924813481	623.717339667458	1117.50593824228	7121501	16915.6793349169	130.297309181326	410.287589378498	0	418477	994.007125890736	366.991184206701	498.37433076285	0	NaN	NaN	NaN	NaN	NaN	384.103774349829	0.961738159166831	35.9664184418692	12.1092202113725	10.3810923356872	2.62534034748622	0.00659259294932906	0.00321053737772732	2	1.00021075445839	3044.20000194332	1	15292.0237529691	1	1	1	1	2019-05-24T18:05:42.966	NG_ecoli_LTEE_871_DM25	-0	-0	161.475	DIA_100X_EMPTY_1x1_100ms	a6938a56-49ee-4d6b-a428-81d8918ddfdd	EPI_100X_YFP_1x1_200ms_25sola	EPI_100X_RFP_1x1_200ms_25sola
169	25	11.3677017363446	284	40.2411841967251	621.30985915493	869.714788732394	1456723	5129.30633802817	130.297309181326	410.287589378498	0	114059	401.616197183099	366.991184206701	498.37433076285	0	NaN	NaN	NaN	NaN	NaN	275.694858548613	0.996391374267629	24.719157327184	12.9345560168809	10.8083178017609	3.15545479136597	0.00610984895701597	0.00261286160730949	1	1.00029168192478	2267.98279105142	2	14709.7570422535	1	1	1	1	2019-05-24T18:05:42.966	NG_ecoli_LTEE_871_DM25	-0	-0	161.475	DIA_100X_EMPTY_1x1_100ms	6efd1c55-7db2-4389-9fc9-7d962f7f5c38	EPI_100X_YFP_1x1_200ms_25sola	EPI_100X_RFP_1x1_200ms_25sola
170	20	12.282686428699	246	-42.1813341749537	632.959349593496	1133.01219512195	860969	3499.87398373984	130.297309181326	410.287589378498	0	95083	386.516260162602	366.991184206701	498.37433076285	0	NaN	NaN	NaN	NaN	NaN	226.089150682763	0.999848886507595	19.5728407871199	14.7175680342877	11.075009760394	4.00627474920841	0.0113016481803387	0.00585999746341544	0	1.00092935829178	1885.52363237882	1	14602.0325203252	1	1	1	1	2019-05-24T18:05:42.966	NG_ecoli_LTEE_871_DM25	-0	-0	161.475	DIA_100X_EMPTY_1x1_100ms	ebb0e884-22cb-44a9-97ff-76e368d29bc4	EPI_100X_YFP_1x1_200ms_25sola	EPI_100X_RFP_1x1_200ms_25sola
171	22	12.296320752266	271	11.3023839085005	635.516605166052	25.1107011070111	4220641	15574.3210332103	130.297309181326	410.287589378498	0	140908	519.955719557196	366.991184206701	498.37433076285	0	NaN	NaN	NaN	NaN	NaN	248.702813212382	0.997724297539517	21.7846106820895	13.4852468776362	11.0010986285225	3.41491834590838	0.0260245220163985	0.0111992639284582	1	1.00370179294791	2070.67433619266	1	14629.9557195572	1	1	1	1	2019-05-24T18:05:42.966	NG_ecoli_LTEE_871_DM25	-0	-0	161.475	DIA_100X_EMPTY_1x1_100ms	3122611e-b575-4479-9f75-5cf785d61f20	EPI_100X_YFP_1x1_200ms_25sola	EPI_100X_RFP_1x1_200ms_25sola
172	19	9.49947000990945	181	-44.3679858359454	630.082872928177	856.044198895028	865405	4781.24309392265	130.297309181326	410.287589378498	0	79965	441.795580110497	366.991184206701	498.37433076285	0	NaN	NaN	NaN	NaN	NaN	220.055767149862	0.999300179902857	20.7594323882946	12.5699881643	10.0578143479049	3.47615631128144	0.0172829402682469	0.00944271417102629	0	1.00266510969601	1649.3490928863	3	16382.4254143646	1	1	1	1	2019-05-24T18:05:42.966	NG_ecoli_LTEE_871_DM25	-0	-0	161.475	DIA_100X_EMPTY_1x1_100ms	af3ed86d-7f2c-4ecd-b239-8791022d3ce2	EPI_100X_YFP_1x1_200ms_25sola	EPI_100X_RFP_1x1_200ms_25sola
173	28	12.4528978755498	349	44.4750947637331	645.461318051576	436.87106017192	1693828	4853.37535816619	130.297309181326	410.287589378498	0	279787	801.681948424069	366.991184206701	498.37433076285	0	NaN	NaN	NaN	NaN	NaN	310.207919853902	0.986546577297264	27.8236427091172	12.7768251899255	10.8773029621974	2.94840764887081	0.00859004308627473	0.00485443488114594	0	1.00116896133074	2585.51057912988	0	14244.3266475645	1	1	1	1	2019-05-24T18:05:42.966	NG_ecoli_LTEE_871_DM25	-0	-0	161.475	DIA_100X_EMPTY_1x1_100ms	e649aaf3-3634-4e43-9085-375fd5895256	EPI_100X_YFP_1x1_200ms_25sola	EPI_100X_RFP_1x1_200ms_25sola
174	25	11.1946674353325	280	41.7212980965044	643.257142857143	867.307142857143	960925	3431.875	130.297309181326	410.287589378498	0	145068	518.1	366.991184206701	498.37433076285	0	NaN	NaN	NaN	NaN	NaN	286.979874256919	0.989633156677112	25.4984803413245	13.1179273172303	10.8797266820482	3.33978478280355	0.00580362216162431	0.00252168497621375	2	1.00006389048598	2370.50103892397	3	16154.3035714286	1	1	1	1	2019-05-24T18:05:42.966	NG_ecoli_LTEE_871_DM25	-0	-0	161.475	DIA_100X_EMPTY_1x1_100ms	e5e8a419-de0d-4bca-84b4-ffbb013b2bb7	EPI_100X_YFP_1x1_200ms_25sola	EPI_100X_RFP_1x1_200ms_25sola
175	21	11.1046348914136	234	2.44916549499954	640.858974358974	1685.03846153846	1065781	4554.61965811966	130.297309181326	410.287589378498	0	149046	636.948717948718	366.991184206701	498.37433076285	0	NaN	NaN	NaN	NaN	NaN	221.912860380389	0.999836956780777	21.0597867590892	13.3340160358055	10.0856460607129	3.64848818181863	0.00555845106655618	0.00309625555743515	0	1.00029135547707	1682.48537286408	1	14891.9316239316	1	1	1	1	2019-05-24T18:05:42.966	NG_ecoli_LTEE_871_DM25	-0	-0	161.475	DIA_100X_EMPTY_1x1_100ms	49115cf6-42d1-47a9-be6c-76428634b0bd	EPI_100X_YFP_1x1_200ms_25sola	EPI_100X_RFP_1x1_200ms_25sola
176	24	11.6143340360485	280	32.1572418458014	647.978571428571	851.367857142857	3463302	12368.9357142857	130.297309181326	410.287589378498	0	390407	1394.31071428571	366.991184206701	498.37433076285	2	NaN	NaN	NaN	NaN	NaN	284.528653512968	0.999101991350265	25.2689828964771	13.7835251408241	10.7779580930817	3.63185271918188	0.00775706346509163	0.0028161244847324	2	1.00034772771495	2305.42301338321	2	15553.5321428571	1	1	1	1	2019-05-24T18:05:42.966	NG_ecoli_LTEE_871_DM25	-0	-0	161.475	DIA_100X_EMPTY_1x1_100ms	4a059b0d-297a-4464-a4b1-40607427c390	EPI_100X_YFP_1x1_200ms_25sola	EPI_100X_RFP_1x1_200ms_25sola
177	26	10.654619741804	277	47.6992029624988	651.205776173285	1168.17328519856	1183388	4272.15884476534	130.297309181326	410.287589378498	0	329654	1190.08664259928	366.991184206701	498.37433076285	2	NaN	NaN	NaN	NaN	NaN	256.735868448025	0.994452054932583	24.7787428816444	11.9235811293595	10.0690063134232	2.89769364699176	0.0115202716174004	0.00618708914837691	0	1.00159430351108	1973.06947124538	0	14344.3393501805	1	1	1	1	2019-05-24T18:05:42.966	NG_ecoli_LTEE_871_DM25	-0	-0	161.475	DIA_100X_EMPTY_1x1_100ms	e8621f7c-7870-450e-8b44-cbfbd162348d	EPI_100X_YFP_1x1_200ms_25sola	EPI_100X_RFP_1x1_200ms_25sola
178	20	11.9305735165467	239	-37.6996032724381	646.506276150628	1665.56066945607	1084853	4539.13389121339	130.297309181326	410.287589378498	0	157028	657.020920502092	366.991184206701	498.37433076285	0	NaN	NaN	NaN	NaN	NaN	226.662818322905	0.999838560480397	19.5536025801774	14.6217420111806	11.0971009658819	3.96344424471471	0.0117652139458597	0.00663290011554414	0	1.00112832137672	1891.19251482747	1	14508.8368200837	1	1	1	1	2019-05-24T18:05:42.966	NG_ecoli_LTEE_871_DM25	-0	-0	161.475	DIA_100X_EMPTY_1x1_100ms	3b6f62ec-48e1-44d9-83fd-ece4bef69dff	EPI_100X_YFP_1x1_200ms_25sola	EPI_100X_RFP_1x1_200ms_25sola
179	25	11.7945628204884	295	44.126475974647	650.440677966102	323.437288135593	535225	1814.32203389831	130.297309181326	410.287589378498	0	455962	1545.63389830508	366.991184206701	498.37433076285	4	NaN	NaN	NaN	NaN	NaN	269.219217525584	0.999487077192346	23.6762744013396	13.333306739553	10.8153676735469	3.61239966719837	0.0143582856081317	0.00823912125628155	0	1.00258839723941	2175.13302431263	0	13849.5423728814	1	1	1	1	2019-05-24T18:05:42.966	NG_ecoli_LTEE_871_DM25	-0	-0	161.475	DIA_100X_EMPTY_1x1_100ms	47022c69-bf25-46fb-9fed-dd2c0d51b925	EPI_100X_YFP_1x1_200ms_25sola	EPI_100X_RFP_1x1_200ms_25sola
180	23	11.2677700376414	260	11.7275507027223	654.419230769231	18.5884615384615	929363	3574.47307692308	130.297309181326	410.287589378498	0	155118	596.607692307692	366.991184206701	498.37433076285	0	NaN	NaN	NaN	NaN	NaN	239.303539072782	0.999654049317627	22.0269572398668	13.0474054478877	10.3209683179832	3.5265040680693	0.0254807364979203	0.0139852753449329	0	1.00661136918824	1842.83002652423	1	14366.7	1	1	1	1	2019-05-24T18:05:42.966	NG_ecoli_LTEE_871_DM25	-0	-0	161.475	DIA_100X_EMPTY_1x1_100ms	bccb1970-d2fb-4e5b-96b6-0a53b06c3840	EPI_100X_YFP_1x1_200ms_25sola	EPI_100X_RFP_1x1_200ms_25sola
181	27	12.5547195023551	339	45.1513734225824	660.610619469027	808.144542772861	1522399	4490.85250737463	130.297309181326	410.287589378498	0	155412	458.442477876106	366.991184206701	498.37433076285	0	NaN	NaN	NaN	NaN	NaN	301.110485464229	0.991565118443122	26.4908206602234	13.0422094054665	10.9676514595468	3.24792181827861	0.0138652759330039	0.00784156429138453	0	1.00296816446382	2502.72179132274	0	13772.5221238938	1	1	1	1	2019-05-24T18:05:42.966	NG_ecoli_LTEE_871_DM25	-0	-0	161.475	DIA_100X_EMPTY_1x1_100ms	055859e7-0765-4790-a7f5-d2e1390fddac	EPI_100X_YFP_1x1_200ms_25sola	EPI_100X_RFP_1x1_200ms_25sola
182	49	12.0416796429059	590	46.9915307069242	675.840677966102	1283.66440677966	8516642	14434.986440678	130.297309181326	410.287589378498	0	1693040	2869.5593220339	366.991184206701	498.37433076285	4	NaN	NaN	NaN	NaN	NaN	517.399707791452	0.882684550938957	47.378550287411	12.6153415947643	10.7216855673097	2.27517177405298	0.0266857650805738	0.0162514517731966	0	1.03205582652498	4277.57647271372	0	14363.3542372881	1	1	1	1	2019-05-24T18:05:42.966	NG_ecoli_LTEE_871_DM25	-0	-0	161.475	DIA_100X_EMPTY_1x1_100ms	e5dd7203-64c9-4118-970d-81afd900485e	EPI_100X_YFP_1x1_200ms_25sola	EPI_100X_RFP_1x1_200ms_25sola
183	18	11.198779163432	203	-47.8634947469801	673.620689655172	917.147783251232	482806	2378.35467980296	130.297309181326	410.287589378498	0	72348	356.394088669951	366.991184206701	498.37433076285	0	NaN	NaN	NaN	NaN	NaN	196.646561211071	0.99992563779472	18.1865661497242	13.52110813613	10.3424805176009	3.70820199780784	0.00514604192162994	0.00276817807281983	0	1.00017501176011	1527.88269101269	0	14979.0640394089	1	1	1	1	2019-05-24T18:05:42.966	NG_ecoli_LTEE_871_DM25	-0	-0	161.475	DIA_100X_EMPTY_1x1_100ms	e4eff929-e256-4705-8115-d8c530a90d5f	EPI_100X_YFP_1x1_200ms_25sola	EPI_100X_RFP_1x1_200ms_25sola
184	30	13.3840440261498	402	44.7592504479992	683.072139303483	689.296019900498	7375761	18347.6641791045	130.297309181326	410.287589378498	0	249384	620.358208955224	366.991184206701	498.37433076285	0	NaN	NaN	NaN	NaN	NaN	349.03933954288	0.971073912936738	29.4834783908182	13.745140182915	11.2937452462581	3.47193956502072	0.0167529581618511	0.00643029043534546	1	1.00227866699476	2953.55168307262	0	14240.1542288557	1	1	1	1	2019-05-24T18:05:42.966	NG_ecoli_LTEE_871_DM25	-0	-0	161.475	DIA_100X_EMPTY_1x1_100ms	a99dced4-3e2a-49d3-8e48-fa8af627c689	EPI_100X_YFP_1x1_200ms_25sola	EPI_100X_RFP_1x1_200ms_25sola
185	22	10.8505367776822	239	26.8195049253239	679.046025104603	1315.06694560669	5997865	25095.6694560669	130.297309181326	410.287589378498	0	462638	1935.72384937238	366.991184206701	498.37433076285	1	NaN	NaN	NaN	NaN	NaN	230.156605926639	0.999779216942401	21.6138573987792	12.9917134055048	10.2312909484541	3.41951554934539	0.00503931320971339	0.0023344536492329	1	1.00018112412355	1776.98201799774	0	14934.6359832636	1	1	1	1	2019-05-24T18:05:42.966	NG_ecoli_LTEE_871_DM25	-0	-0	161.475	DIA_100X_EMPTY_1x1_100ms	13b23a5d-d846-452c-8f3b-3dba3381694a	EPI_100X_YFP_1x1_200ms_25sola	EPI_100X_RFP_1x1_200ms_25sola
186	16	10.3508120259874	166	-49.8084283205726	679.506024096386	947.301204819277	450462	2713.6265060241	130.297309181326	410.287589378498	0	76140	458.674698795181	366.991184206701	498.37433076285	0	NaN	NaN	NaN	NaN	NaN	180.731937239424	0.999825991997961	16.9397974631703	13.273727000326	10.1300584926983	3.67352186407213	0.012723614509248	0.0067906830513838	1	1.00091167034766	1365.28085720848	1	14980.9879518072	1	1	1	1	2019-05-24T18:05:42.966	NG_ecoli_LTEE_871_DM25	-0	-0	161.475	DIA_100X_EMPTY_1x1_100ms	7d85f09b-7aa5-4845-8e2f-79d4cfe7116a	EPI_100X_YFP_1x1_200ms_25sola	EPI_100X_RFP_1x1_200ms_25sola
187	26	12.4694270609806	332	29.1712182679257	686.430722891566	426.725903614458	728394	2193.9578313253	130.297309181326	410.287589378498	0	158796	478.301204819277	366.991184206701	498.37433076285	0	NaN	NaN	NaN	NaN	NaN	298.068410954612	0.989446639221874	26.7394044980168	12.9287120383813	10.8358805109887	3.05194825352702	0.00991386471709914	0.00543693976398527	0	1.0014215603556	2465.86914910862	0	14220.734939759	1	1	1	1	2019-05-24T18:05:42.966	NG_ecoli_LTEE_871_DM25	-0	-0	161.475	DIA_100X_EMPTY_1x1_100ms	a3bbc426-a2d9-4353-83d4-4225a70f4d78	EPI_100X_YFP_1x1_200ms_25sola	EPI_100X_RFP_1x1_200ms_25sola
188	21	11.0587869349998	233	-15.2086762518921	684.660944206009	44.3948497854077	673747	2891.61802575107	130.297309181326	410.287589378498	0	136266	584.832618025751	366.991184206701	498.37433076285	0	NaN	NaN	NaN	NaN	NaN	218.609312692761	0.999865917158979	20.8018408265443	12.7878423867771	10.1582689990625	3.32855400520908	0.00291484751324852	0.00154452233122903	1	1.00002173175239	1685.89711884856	0	14639.1416309013	1	1	1	1	2019-05-24T18:05:42.966	NG_ecoli_LTEE_871_DM25	-0	-0	161.475	DIA_100X_EMPTY_1x1_100ms	efb12d0c-0a1b-46fa-b642-bba7fa4c0542	EPI_100X_YFP_1x1_200ms_25sola	EPI_100X_RFP_1x1_200ms_25sola
189	17	9.98837994245942	171	-47.5805972190612	684.590643274854	1949.02923976608	2765614	16173.1812865497	130.297309181326	410.287589378498	0	99623	582.590643274854	366.991184206701	498.37433076285	0	NaN	NaN	NaN	NaN	NaN	181.986519461138	0.999771117807554	17.4858688716396	12.9431829320985	9.91930396347354	3.53140536463419	0.0153163658431451	0.00840495478018341	0	1.00147072310173	1351.26178995581	1	15175.6783625731	1	1	1	1	2019-05-24T18:05:42.966	NG_ecoli_LTEE_871_DM25	-0	-0	161.475	DIA_100X_EMPTY_1x1_100ms	e306e779-7ab2-4572-bb84-2e6c6ea28ae4	EPI_100X_YFP_1x1_200ms_25sola	EPI_100X_RFP_1x1_200ms_25sola
190	19	10.3487937209881	197	-47.2799584431539	689.670050761421	960.38578680203	477562	2424.17258883249	130.297309181326	410.287589378498	0	87972	446.558375634518	366.991184206701	498.37433076285	0	NaN	NaN	NaN	NaN	NaN	194.834321931126	0.999840958875461	18.1701504405742	13.3556281418043	10.0008062744407	3.91086665664557	0.167855497135223	0.00509478180875557	1	1.00000732633236	1427.31041141605	1	14515.2081218274	1	1	1	1	2019-05-24T18:05:42.966	NG_ecoli_LTEE_871_DM25	-0	-0	161.475	DIA_100X_EMPTY_1x1_100ms	825083da-f9c7-46fc-b13b-8c5b1ed829df	EPI_100X_YFP_1x1_200ms_25sola	EPI_100X_RFP_1x1_200ms_25sola
191	22	11.754909697954	259	17.9940130810395	696.096525096525	1893.74517374517	848857	3277.44015444015	130.297309181326	410.287589378498	0	221994	857.119691119691	366.991184206701	498.37433076285	1	NaN	NaN	NaN	NaN	NaN	243.020511917682	0.999738158801543	22.0871513273533	13.2391441472371	10.5719129178622	3.45110650178638	0.00488188688968833	0.00252358761217792	0	1.00021337425909	1938.81665749593	0	14392.9806949807	1	1	1	1	2019-05-24T18:05:42.966	NG_ecoli_LTEE_871_DM25	-0	-0	161.475	DIA_100X_EMPTY_1x1_100ms	b14ce83e-7885-41dc-b70b-e4386a68687b	EPI_100X_YFP_1x1_200ms_25sola	EPI_100X_RFP_1x1_200ms_25sola
192	18	10.1252001740647	183	-43.9956401269123	694.530054644809	1962.84153005464	2621628	14325.8360655738	130.297309181326	410.287589378498	0	99009	541.032786885246	366.991184206701	498.37433076285	0	NaN	NaN	NaN	NaN	NaN	190.521878243913	0.999713142625768	18.3966139735595	12.884413510218	10.0220172397228	3.40871499473208	0.00482297261075227	0.00224764626746153	1	1.00011042534612	1451.23608209993	1	14916.4699453552	1	1	1	1	2019-05-24T18:05:42.966	NG_ecoli_LTEE_871_DM25	-0	-0	161.475	DIA_100X_EMPTY_1x1_100ms	c176ef30-1070-43c5-9d15-53cca3fc9612	EPI_100X_YFP_1x1_200ms_25sola	EPI_100X_RFP_1x1_200ms_25sola
193	24	11.4163969608283	274	29.9728737321092	698.211678832117	210.175182481752	931805	3400.74817518248	130.297309181326	410.287589378498	0	170012	620.481751824817	366.991184206701	498.37433076285	0	NaN	NaN	NaN	NaN	NaN	250.49482817471	0.99926722510565	22.1964627590997	13.2598551183837	10.7329784964788	3.60719302217856	0.0206728149750075	0.0102914902022952	1	1.00362607285415	2008.23332895527	1	14354.2335766423	1	1	1	1	2019-05-24T18:05:42.966	NG_ecoli_LTEE_871_DM25	-0	-0	161.475	DIA_100X_EMPTY_1x1_100ms	88ad16a3-271a-430c-b827-7f1bc49a4d65	EPI_100X_YFP_1x1_200ms_25sola	EPI_100X_RFP_1x1_200ms_25sola
194	28	12.1071052037146	339	47.5206174080646	700.864306784661	1088.95280235988	2349119	6929.55457227139	130.297309181326	410.287589378498	0	173773	512.604719764012	366.991184206701	498.37433076285	0	NaN	NaN	NaN	NaN	NaN	301.70635540641	0.982911884377308	27.0110323939552	12.8508836744569	10.8016489059304	3.11514715951807	0.0137987092966651	0.00755707335047268	0	1.00281221092996	2475.20503095821	0	14085.4778761062	1	1	1	1	2019-05-24T18:05:42.966	NG_ecoli_LTEE_871_DM25	-0	-0	161.475	DIA_100X_EMPTY_1x1_100ms	07e48f9b-bdf2-4d02-bdd2-b06cebda9e9d	EPI_100X_YFP_1x1_200ms_25sola	EPI_100X_RFP_1x1_200ms_25sola
195	20	11.7903581774348	236	-32.5646040303446	705.487288135593	757.237288135593	5418898	22961.4322033898	130.297309181326	410.287589378498	0	162193	687.258474576271	366.991184206701	498.37433076285	0	NaN	NaN	NaN	NaN	NaN	220.908527614274	0.999873315134221	19.5526732764591	14.0352375255129	10.5258288984949	4.15566988903917	0.263521022443336	0.00827196242728399	1	1.00007730276554	1701.40865179834	0	14922.6355932203	1	1	1	1	2019-05-24T18:05:42.966	NG_ecoli_LTEE_871_DM25	-0	-0	161.475	DIA_100X_EMPTY_1x1_100ms	7ed61de7-d550-410e-add8-5279cada0d37	EPI_100X_YFP_1x1_200ms_25sola	EPI_100X_RFP_1x1_200ms_25sola
196	22	11.4526102825541	252	17.8425962916061	709.107142857143	902.996031746032	1639611	6506.39285714286	130.297309181326	410.287589378498	0	136810	542.896825396825	366.991184206701	498.37433076285	0	NaN	NaN	NaN	NaN	NaN	232.142273674943	0.998340554316965	21.3890580386744	12.7768652603394	10.395446105845	3.36606727417666	0.0184169001604133	0.0100359583992002	0	1.00318874988218	1815.38107079158	0	14283.3928571429	1	1	1	1	2019-05-24T18:05:42.966	NG_ecoli_LTEE_871_DM25	-0	-0	161.475	DIA_100X_EMPTY_1x1_100ms	ada67acd-2226-4c76-8ebb-ad3a3f3638f8	EPI_100X_YFP_1x1_200ms_25sola	EPI_100X_RFP_1x1_200ms_25sola
197	28	12.1591791830504	341	44.2916628432209	709.284457478006	189.809384164223	4479400	13136.0703812317	130.297309181326	410.287589378498	0	264543	775.785923753666	366.991184206701	498.37433076285	0	NaN	NaN	NaN	NaN	NaN	310.803899049703	0.994524188618135	28.7000304853739	12.6087154681152	10.5581000830802	2.93157301620824	0.0182780290211001	0.0107586466713168	0	1.00597907882877	2512.71821700497	1	14724.3607038123	1	1	1	1	2019-05-24T18:05:42.966	NG_ecoli_LTEE_871_DM25	-0	-0	161.475	DIA_100X_EMPTY_1x1_100ms	da07e0c5-294b-4ced-b15c-41ae6020993f	EPI_100X_YFP_1x1_200ms_25sola	EPI_100X_RFP_1x1_200ms_25sola
198	28	11.2732773892637	316	43.8686379335834	716.569620253165	2014.17721518987	2765244	8750.77215189873	130.297309181326	410.287589378498	0	235781	746.142405063291	366.991184206701	498.37433076285	0	NaN	NaN	NaN	NaN	NaN	301.539137347124	0.980716658450437	29.0455789668963	11.8278842334103	10.0529183424041	2.81298942172519	0.00929807672072138	0.00527592894163205	0	1.00150847577223	2305.44214912608	0	14817.3481012658	1	1	1	1	2019-05-24T18:05:42.966	NG_ecoli_LTEE_871_DM25	-0	-0	161.475	DIA_100X_EMPTY_1x1_100ms	522f2c1d-6ea0-4dcf-906e-a81e26eaad80	EPI_100X_YFP_1x1_200ms_25sola	EPI_100X_RFP_1x1_200ms_25sola
199	22	10.7520707944663	237	30.0063509184708	731.438818565401	313.611814345992	670841	2830.55274261603	130.297309181326	410.287589378498	0	105536	445.299578059072	366.991184206701	498.37433076285	0	NaN	NaN	NaN	NaN	NaN	215.308628404082	0.999750470205596	20.3425467105727	12.834735535995	10.2492390546134	3.30228181858007	0.00814774266021041	0.00376733071192153	1	1.00039084024333	1678.33421705274	0	14447.8818565401	1	1	1	1	2019-05-24T18:05:42.966	NG_ecoli_LTEE_871_DM25	-0	-0	161.475	DIA_100X_EMPTY_1x1_100ms	c514cc19-b32b-4d33-89ad-b4f5cc98632d	EPI_100X_YFP_1x1_200ms_25sola	EPI_100X_RFP_1x1_200ms_25sola
200	23	11.4377917827482	263	24.6235254833472	742.673003802281	1233.58935361217	2851745	10843.1368821293	130.297309181326	410.287589378498	0	204733	778.45247148289	366.991184206701	498.37433076285	0	NaN	NaN	NaN	NaN	NaN	251.87293641994	0.999458295750855	22.2676618957737	13.6991918108332	10.9781587868212	3.43497206569296	0.0169632084028408	0.00867478779921682	1	1.00254602658169	2107.77144215297	1	14287.7642585551	1	1	1	1	2019-05-24T18:05:42.966	NG_ecoli_LTEE_871_DM25	-0	-0	161.475	DIA_100X_EMPTY_1x1_100ms	e6bdd3e5-5fa3-4a1b-9e68-d8b056409fab	EPI_100X_YFP_1x1_200ms_25sola	EPI_100X_RFP_1x1_200ms_25sola
201	23	11.5000091819211	267	22.9978024895586	738.910112359551	1990.86891385768	551674	2066.19475655431	130.297309181326	410.287589378498	0	230620	863.74531835206	366.991184206701	498.37433076285	2	NaN	NaN	NaN	NaN	NaN	250.817346441269	0.998621128090145	23.3979030012628	12.5782205984156	10.4300934925622	3.10044420760225	0.00674501252207829	0.00330519227210871	0	1.00039440304623	1999.14005247912	0	14414.3820224719	1	1	1	1	2019-05-24T18:05:42.966	NG_ecoli_LTEE_871_DM25	-0	-0	161.475	DIA_100X_EMPTY_1x1_100ms	1308e0b7-f75d-4adb-897c-4929c98008df	EPI_100X_YFP_1x1_200ms_25sola	EPI_100X_RFP_1x1_200ms_25sola
202	22	11.3870113637164	252	30.3178748091621	752.563492063492	1348.50793650794	821251	3258.93253968254	130.297309181326	410.287589378498	0	89906	356.769841269841	366.991184206701	498.37433076285	0	NaN	NaN	NaN	NaN	NaN	237.587878345751	0.997802821702182	22.4297663278147	12.4140620028554	10.1264813784196	3.25631043878465	0.0118815694547583	0.0059920596406488	1	1.00126500625748	1806.47421658497	0	14682.4880952381	1	1	1	1	2019-05-24T18:05:42.966	NG_ecoli_LTEE_871_DM25	-0	-0	161.475	DIA_100X_EMPTY_1x1_100ms	e90bfbe9-42d7-458a-ade3-83d42c337e81	EPI_100X_YFP_1x1_200ms_25sola	EPI_100X_RFP_1x1_200ms_25sola
203	22	10.5559278438743	233	32.6338569964675	754.68669527897	1246.24034334764	1730306	7426.20600858369	130.297309181326	410.287589378498	0	222757	956.038626609442	366.991184206701	498.37433076285	1	NaN	NaN	NaN	NaN	NaN	221.376672604951	0.99962098916947	21.3438133773918	12.3366648877704	9.8888171254966	3.33132243273267	0.0141594746345585	0.00766159022188139	0	1.00186555682049	1639.27036373003	1	15124.2317596567	1	1	1	1	2019-05-24T18:05:42.966	NG_ecoli_LTEE_871_DM25	-0	-0	161.475	DIA_100X_EMPTY_1x1_100ms	3deeed26-9c57-4cc2-9ac5-4e04760ba106	EPI_100X_YFP_1x1_200ms_25sola	EPI_100X_RFP_1x1_200ms_25sola
204	38	11.8671205527547	451	48.4831343325244	754.782705099778	652.818181818182	1450850	3216.9623059867	130.297309181326	410.287589378498	0	294427	652.831485587583	366.991184206701	498.37433076285	0	NaN	NaN	NaN	NaN	NaN	403.577746179712	0.915065825846323	37.4397567933628	12.9199766966049	10.4781147380471	2.80997571037903	0.0121300404979424	0.00472963481657105	1	1.00139386796563	3228.41383556177	0	14235.4412416851	1	1	1	1	2019-05-24T18:05:42.966	NG_ecoli_LTEE_871_DM25	-0	-0	161.475	DIA_100X_EMPTY_1x1_100ms	7f563e8c-5007-4e0f-934a-40bae1b28e24	EPI_100X_YFP_1x1_200ms_25sola	EPI_100X_RFP_1x1_200ms_25sola
205	20	11.1471541654065	224	-35.1320801239504	758.571428571429	228.205357142857	267140	1192.58928571429	130.297309181326	410.287589378498	0	122473	546.754464285714	366.991184206701	498.37433076285	0	NaN	NaN	NaN	NaN	NaN	213.176669755378	0.999950807141812	19.5192661612031	13.5310194183614	10.1427729310012	4.01500845967736	0.0126796263605495	0.00167081588960514	1	1.00005218929122	1577.12738667703	0	14548.4419642857	1	1	1	1	2019-05-24T18:05:42.966	NG_ecoli_LTEE_871_DM25	-0	-0	161.475	DIA_100X_EMPTY_1x1_100ms	7f6bbe68-5693-440c-bf25-ba8e503f3c18	EPI_100X_YFP_1x1_200ms_25sola	EPI_100X_RFP_1x1_200ms_25sola
206	22	11.5408195177528	254	23.6260133132784	767.062992125984	2011.94881889764	926268	3646.72440944882	130.297309181326	410.287589378498	0	313081	1232.60236220472	366.991184206701	498.37433076285	2	NaN	NaN	NaN	NaN	NaN	230.032733945719	0.999776166045216	21.4301456084116	12.8146922324054	10.4331890159994	3.2682817281218	0.00617994042852312	0.00351586049254851	0	1.000375637062	1832.09991352663	0	14647.8346456693	1	1	1	1	2019-05-24T18:05:42.966	NG_ecoli_LTEE_871_DM25	-0	-0	161.475	DIA_100X_EMPTY_1x1_100ms	6ff8be1d-a3b4-40b0-9051-be2651fe5e02	EPI_100X_YFP_1x1_200ms_25sola	EPI_100X_RFP_1x1_200ms_25sola
207	24	11.9789645560818	288	39.8770697273246	772.677083333333	1156.25694444444	1977698	6867.00694444444	130.297309181326	410.287589378498	0	207191	719.413194444444	366.991184206701	498.37433076285	0	NaN	NaN	NaN	NaN	NaN	265.436116847429	0.999764918465915	22.9346266718387	13.7521202787927	11.2698497027659	3.4427156985578	0.00288004947469988	0.00133032362924879	1	1.00005826033662	2287.79867931659	0	13889.3680555556	1	1	1	1	2019-05-24T18:05:42.966	NG_ecoli_LTEE_871_DM25	-0	-0	161.475	DIA_100X_EMPTY_1x1_100ms	d7ef4012-3187-4ce5-b24a-4578ea41e54a	EPI_100X_YFP_1x1_200ms_25sola	EPI_100X_RFP_1x1_200ms_25sola
208	22	8.56732792369469	189	-24.4046869334143	769.693121693122	1433.57142857143	85234	450.973544973545	130.297309181326	410.287589378498	0	2277502	12050.2751322751	366.991184206701	498.37433076285	2	NaN	NaN	NaN	NaN	NaN	209.5814776349	0.994437052045058	21.9531464949428	12.3735702470813	9.22354603736269	3.12411245245427	0.0268340195411046	0.0129236988778264	0	1.00563782027189	1466.83916236137	2	18076.6137566138	1	1	1	1	2019-05-24T18:05:42.966	NG_ecoli_LTEE_871_DM25	-0	-0	161.475	DIA_100X_EMPTY_1x1_100ms	a385180d-018a-4faa-86a1-ecbaf8d20b62	EPI_100X_YFP_1x1_200ms_25sola	EPI_100X_RFP_1x1_200ms_25sola
209	20	11.1203096591653	223	-22.0978716713803	777.112107623318	826.704035874439	821670	3684.61883408072	130.297309181326	410.287589378498	0	94914	425.62331838565	366.991184206701	498.37433076285	0	NaN	NaN	NaN	NaN	NaN	214.303461930877	0.999748745563754	19.4185213903093	13.3333616184307	10.4579954274375	3.72533959255832	0.0075385890556927	0.00416690149635339	0	1.00044912764053	1668.02645526326	0	14713.9686098655	1	1	1	1	2019-05-24T18:05:42.966	NG_ecoli_LTEE_871_DM25	-0	-0	161.475	DIA_100X_EMPTY_1x1_100ms	32527f8b-9b51-45cd-99a3-7f38dff51503	EPI_100X_YFP_1x1_200ms_25sola	EPI_100X_RFP_1x1_200ms_25sola
210	28	11.4279472219083	320	47.0337522293665	775.23125	1861.915625	1750498	5470.30625	130.297309181326	410.287589378498	0	191020	596.9375	366.991184206701	498.37433076285	0	NaN	NaN	NaN	NaN	NaN	291.477145196872	0.986304141705943	26.9794963315403	12.4183986637679	10.2297036471933	3.3552558311872	0.0148947970846601	0.00313490121516088	1	1.00013852421219	2217.42951574426	0	14586.6	1	1	1	1	2019-05-24T18:05:42.966	NG_ecoli_LTEE_871_DM25	-0	-0	161.475	DIA_100X_EMPTY_1x1_100ms	9312477e-898f-4720-bc2e-214901271826	EPI_100X_YFP_1x1_200ms_25sola	EPI_100X_RFP_1x1_200ms_25sola
211	28	11.8152663328989	331	41.911157398048	782.519637462236	1688.92447129909	5958158	18000.4773413897	130.297309181326	410.287589378498	0	172645	521.586102719033	366.991184206701	498.37433076285	0	NaN	NaN	NaN	NaN	NaN	306.107193519911	0.981712051277276	28.3281175151344	12.3685668958186	10.3811145253586	3.09071570445584	0.024326506291546	0.00431655795064955	1	1.00022039853714	2397.70396367603	0	14263.8489425982	1	1	1	1	2019-05-24T18:05:42.966	NG_ecoli_LTEE_871_DM25	-0	-0	161.475	DIA_100X_EMPTY_1x1_100ms	fe95ff2e-a8df-4dd4-915c-faaa1cf57483	EPI_100X_YFP_1x1_200ms_25sola	EPI_100X_RFP_1x1_200ms_25sola
212	27	11.1181361689445	300	38.7359258710645	782.493333333333	1455.05	804579	2681.93	130.297309181326	410.287589378498	0	226904	756.346666666667	366.991184206701	498.37433076285	0	NaN	NaN	NaN	NaN	NaN	281.779706296124	0.989635659082756	25.7616260567842	12.5868923423699	10.5423987310372	3.06334716182142	0.0242159449867072	0.0104652973837379	1	1.00481110499834	2248.75441576412	2	15114.88	1	1	1	1	2019-05-24T18:05:42.966	NG_ecoli_LTEE_871_DM25	-0	-0	161.475	DIA_100X_EMPTY_1x1_100ms	b1a73171-b858-4699-862e-dd6d0d226604	EPI_100X_YFP_1x1_200ms_25sola	EPI_100X_RFP_1x1_200ms_25sola
213	24	11.2025440242431	269	41.1187078213596	782.371747211896	204.620817843866	1735232	6450.67657992565	130.297309181326	410.287589378498	0	200873	746.739776951673	366.991184206701	498.37433076285	0	NaN	NaN	NaN	NaN	NaN	248.219639046361	0.998117921299932	23.0908682556511	12.5735492592621	10.3510534661113	3.20576509830561	0.00828284128490342	0.0039975464170096	1	1.00060115562056	1943.1183294055	0	14679.3791821561	1	1	1	1	2019-05-24T18:05:42.966	NG_ecoli_LTEE_871_DM25	-0	-0	161.475	DIA_100X_EMPTY_1x1_100ms	d4705893-a135-4477-be4c-c176c997bd6f	EPI_100X_YFP_1x1_200ms_25sola	EPI_100X_RFP_1x1_200ms_25sola
214	24	10.0281857092581	241	20.357591804353	788.742738589212	1442.46473029046	567686	2355.54356846473	130.297309181326	410.287589378498	0	353783	1467.97925311203	366.991184206701	498.37433076285	1	NaN	NaN	NaN	NaN	NaN	241.39302673628	0.995856962297718	22.9979956437015	12.9544784373088	10.0180959578223	3.39887944982055	0.0145356566947149	0.00812430429242247	1	1.00066098679741	1812.80146387701	3	16591.22406639	1	1	1	1	2019-05-24T18:05:42.966	NG_ecoli_LTEE_871_DM25	-0	-0	161.475	DIA_100X_EMPTY_1x1_100ms	97af0824-7114-4856-9fb1-c70ed9429cfe	EPI_100X_YFP_1x1_200ms_25sola	EPI_100X_RFP_1x1_200ms_25sola
215	21	11.8600923306931	250	-5.05319971898079	794.084	621.056	421471	1685.884	130.297309181326	410.287589378498	0	136491	545.964	366.991184206701	498.37433076285	0	NaN	NaN	NaN	NaN	NaN	225.112406935692	0.999868902240403	20.3099167801533	13.4488223687074	10.6993728862425	3.52603851836407	0.002605281905246	0.00112227568851911	1	1.00002913830994	1826.05843960543	0	14340.168	1	1	1	1	2019-05-24T18:05:42.966	NG_ecoli_LTEE_871_DM25	-0	-0	161.475	DIA_100X_EMPTY_1x1_100ms	946ee75b-7e22-4d80-a107-b6fb40396632	EPI_100X_YFP_1x1_200ms_25sola	EPI_100X_RFP_1x1_200ms_25sola
216	20	10.8504792192409	217	-8.90639168238683	793.838709677419	1650.48387096774	1186017	5465.51612903226	130.297309181326	410.287589378498	0	1081981	4986.08755760369	366.991184206701	498.37433076285	1	NaN	NaN	NaN	NaN	NaN	213.616727638445	0.999853368127135	19.4640092421329	13.5789324449551	10.4001675434487	3.82641739667759	0.0121939128526543	0.00320746537912207	0	1.00022531083446	1653.49488168139	0	15076.8847926267	1	1	1	1	2019-05-24T18:05:42.966	NG_ecoli_LTEE_871_DM25	-0	-0	161.475	DIA_100X_EMPTY_1x1_100ms	27aae752-4f6e-4469-af00-120fc210cbb5	EPI_100X_YFP_1x1_200ms_25sola	EPI_100X_RFP_1x1_200ms_25sola
217	24	12.3746861808073	297	31.4194675036542	802.952861952862	697.952861952862	541430	1822.99663299663	130.297309181326	410.287589378498	0	108624	365.737373737374	366.991184206701	498.37433076285	0	NaN	NaN	NaN	NaN	NaN	264.478632965251	0.998043319433109	23.3917454940449	13.3090157688668	10.8246537971749	3.52431535883077	0.0115452131550284	0.00619933809854895	0	1.00148531018187	2152.68528457745	0	13506.4141414141	1	1	1	1	2019-05-24T18:05:42.966	NG_ecoli_LTEE_871_DM25	-0	-0	161.475	DIA_100X_EMPTY_1x1_100ms	eac57f12-47f9-4d7d-a439-db56c8a34262	EPI_100X_YFP_1x1_200ms_25sola	EPI_100X_RFP_1x1_200ms_25sola
218	27	10.5589126798763	286	45.966598197751	804.905594405594	1917.74825174825	623167	2178.90559440559	130.297309181326	410.287589378498	0	138765	485.192307692308	366.991184206701	498.37433076285	0	NaN	NaN	NaN	NaN	NaN	275.346982441572	0.979135659281601	26.8727579830987	12.2629341033828	9.85542907199252	2.90510503141639	0.00782559361642461	0.00368820879573416	1	1.00031349225643	2049.99685942139	0	14706.8916083916	1	1	1	1	2019-05-24T18:05:42.966	NG_ecoli_LTEE_871_DM25	-0	-0	161.475	DIA_100X_EMPTY_1x1_100ms	70855725-4792-4b18-84fd-97fe3747abde	EPI_100X_YFP_1x1_200ms_25sola	EPI_100X_RFP_1x1_200ms_25sola
219	18	10.2728244135177	186	-40.5625735643272	810.354838709677	1446.6935483871	531741	2858.82258064516	130.297309181326	410.287589378498	0	101791	547.263440860215	366.991184206701	498.37433076285	0	NaN	NaN	NaN	NaN	NaN	188.795337792769	0.999616916850455	18.2281176790806	13.0838229972506	9.78469664070211	3.6715321103001	0.0164994588783412	0.00860662000570203	0	1.0017582419418	1370.64957642848	2	16051.4569892473	1	1	1	1	2019-05-24T18:05:42.966	NG_ecoli_LTEE_871_DM25	-0	-0	161.475	DIA_100X_EMPTY_1x1_100ms	3bdaf7c1-6a51-471c-add0-f9c8cff663f9	EPI_100X_YFP_1x1_200ms_25sola	EPI_100X_RFP_1x1_200ms_25sola
220	30	12.0243822756227	362	46.1375606307727	810.555248618785	1288.79834254144	799939	2209.77624309392	130.297309181326	410.287589378498	0	288395	796.671270718232	366.991184206701	498.37433076285	1	NaN	NaN	NaN	NaN	NaN	336.493088147597	0.971848813925611	31.2216059577429	12.3618592807014	10.5123518473274	2.73230189791345	0.00973479026273202	0.00535987052079484	1	1.00193728961767	2709.84778099486	0	14305.9917127072	1	1	1	1	2019-05-24T18:05:42.966	NG_ecoli_LTEE_871_DM25	-0	-0	161.475	DIA_100X_EMPTY_1x1_100ms	9f46b095-03cc-412a-a418-2f497d515f43	EPI_100X_YFP_1x1_200ms_25sola	EPI_100X_RFP_1x1_200ms_25sola
221	18	12.0292212354208	217	-47.1230150756646	816.15668202765	1523.58064516129	1223319	5637.41474654378	130.297309181326	410.287589378498	0	161167	742.705069124424	366.991184206701	498.37433076285	1	NaN	NaN	NaN	NaN	NaN	204.867578779205	0.999863334960761	17.7748455645411	14.4434972538133	11.0809440224627	3.8901996267364	0.00794574113802039	0.00419838399007848	0	1.00036909806918	1714.1516432891	0	14311.1198156682	1	1	1	1	2019-05-24T18:05:42.966	NG_ecoli_LTEE_871_DM25	-0	-0	161.475	DIA_100X_EMPTY_1x1_100ms	6d418c8a-8948-4693-a604-ee6eddf025a9	EPI_100X_YFP_1x1_200ms_25sola	EPI_100X_RFP_1x1_200ms_25sola
222	29	10.5757965537622	309	43.7973934549311	824.789644012945	1084.35922330097	431329	1395.88673139159	130.297309181326	410.287589378498	0	224993	728.132686084142	366.991184206701	498.37433076285	1	NaN	NaN	NaN	NaN	NaN	295.508333675277	0.97490541917416	28.9860068550041	11.8175963135757	9.69155166817892	2.99604394185636	0.00854186204265501	0.00515941842930254	0	1.00150165707174	2138.28161956025	0	14529.644012945	1	1	1	1	2019-05-24T18:05:42.966	NG_ecoli_LTEE_871_DM25	-0	-0	161.475	DIA_100X_EMPTY_1x1_100ms	a6309435-0d66-431e-b25e-cb8431c7d375	EPI_100X_YFP_1x1_200ms_25sola	EPI_100X_RFP_1x1_200ms_25sola
223	42	12.3572293722734	519	43.9933102933507	831.329479768786	1436.34874759152	3705444	7139.5838150289	130.297309181326	410.287589378498	0	346111	666.880539499037	366.991184206701	498.37433076285	0	NaN	NaN	NaN	NaN	NaN	444.88664391058	0.881471797150392	40.6390701145331	13.5601229858691	10.732808548973	2.70056621389066	0.0253306732542313	0.010061229087639	1	1.01059711541603	3676.71873814599	1	14927.5163776493	1	1	1	1	2019-05-24T18:05:42.966	NG_ecoli_LTEE_871_DM25	-0	-0	161.475	DIA_100X_EMPTY_1x1_100ms	2bd545f8-50ac-40df-8ca6-08e2a743fb7b	EPI_100X_YFP_1x1_200ms_25sola	EPI_100X_RFP_1x1_200ms_25sola
224	23	12.3953082075093	286	12.8932926675412	832.157342657343	62.6923076923077	988720	3457.06293706294	130.297309181326	410.287589378498	0	128570	449.545454545455	366.991184206701	498.37433076285	0	NaN	NaN	NaN	NaN	NaN	258.995026305593	0.999400311854949	22.6566619085417	13.6677608447747	10.8430217604184	3.73731365467567	0.0115390513400178	0.00566947678524749	1	1.00121160850918	2092.11938741941	0	14364.5384615385	1	1	1	1	2019-05-24T18:05:42.966	NG_ecoli_LTEE_871_DM25	-0	-0	161.475	DIA_100X_EMPTY_1x1_100ms	65426572-d942-4c8e-9ec8-3e223e9a61db	EPI_100X_YFP_1x1_200ms_25sola	EPI_100X_RFP_1x1_200ms_25sola
225	16	9.25789133837504	149	-49.8443141182773	829.744966442953	1692.51006711409	2025890	13596.5771812081	130.297309181326	410.287589378498	0	162846	1092.92617449664	366.991184206701	498.37433076285	2	NaN	NaN	NaN	NaN	NaN	171.839087771467	0.999852425052444	16.2347381860832	13.4195778964595	10.1184061713451	3.73167605717262	0.00570749838185399	0.00319278208986026	0	1.00017917915514	1305.44743185707	1	16120.0805369128	1	1	1	1	2019-05-24T18:05:42.966	NG_ecoli_LTEE_871_DM25	-0	-0	161.475	DIA_100X_EMPTY_1x1_100ms	3ee4b501-d676-44a2-b769-41e821cc7932	EPI_100X_YFP_1x1_200ms_25sola	EPI_100X_RFP_1x1_200ms_25sola
226	24	11.5897140489617	279	29.732316901949	834.774193548387	1705.13261648746	3320332	11900.8315412186	130.297309181326	410.287589378498	0	173045	620.232974910394	366.991184206701	498.37433076285	0	NaN	NaN	NaN	NaN	NaN	264.649388929659	0.99792811103107	24.2736667616903	13.0134666796865	10.5999623642914	3.23205847113411	0.0153229171911923	0.00814837359725499	0	1.00270235510676	2142.0712553695	1	14926.4910394265	1	1	1	1	2019-05-24T18:05:42.966	NG_ecoli_LTEE_871_DM25	-0	-0	161.475	DIA_100X_EMPTY_1x1_100ms	ffd28c30-fd3e-4793-82b9-ff4f14ea781f	EPI_100X_YFP_1x1_200ms_25sola	EPI_100X_RFP_1x1_200ms_25sola
227	22	12.1364079121612	267	2.12394925297344	836.044943820225	1044.6404494382	982864	3681.13857677903	130.297309181326	410.287589378498	0	131294	491.737827715356	366.991184206701	498.37433076285	0	NaN	NaN	NaN	NaN	NaN	234.602257513588	0.999924992825253	20.5108599079397	13.9347934219921	10.7028988096833	4.0288490792767	0.00934091958714795	0.00494719111535296	0	1.00074472121468	1845.34081935131	0	14431.6329588015	1	1	1	1	2019-05-24T18:05:42.966	NG_ecoli_LTEE_871_DM25	-0	-0	161.475	DIA_100X_EMPTY_1x1_100ms	5f1cb24e-619f-4e2b-b9a4-29bf85f74402	EPI_100X_YFP_1x1_200ms_25sola	EPI_100X_RFP_1x1_200ms_25sola
228	29	12.3264080227242	365	43.7650562920144	847.350684931507	1931.02191780822	951724	2607.46301369863	130.297309181326	410.287589378498	0	199934	547.764383561644	366.991184206701	498.37433076285	0	NaN	NaN	NaN	NaN	NaN	328.656466474886	0.97756810467684	30.0758777882413	12.5153513151538	10.6042477577442	2.88384610362118	0.0037447218108245	0.00159025632584743	2	1.00003849852265	2656.24374600293	2	15286.2520547945	1	1	1	1	2019-05-24T18:05:42.966	NG_ecoli_LTEE_871_DM25	-0	-0	161.475	DIA_100X_EMPTY_1x1_100ms	2d55a3ed-f2b9-4af5-b87e-3b693f1f417e	EPI_100X_YFP_1x1_200ms_25sola	EPI_100X_RFP_1x1_200ms_25sola
229	22	12.2869534341851	271	-11.375984168573	841.49815498155	1662.92250922509	1085120	4004.13284132841	130.297309181326	410.287589378498	0	195163	720.158671586716	366.991184206701	498.37433076285	0	NaN	NaN	NaN	NaN	NaN	247.691559518917	0.99992546465179	22.0686122174069	13.5337840836157	10.785781837148	3.53924434561117	0.0109113741159594	0.00578924312552205	0	1.0011511648844	2016.36043925559	0	14506.2177121771	1	1	1	1	2019-05-24T18:05:42.966	NG_ecoli_LTEE_871_DM25	-0	-0	161.475	DIA_100X_EMPTY_1x1_100ms	ff2eeb1f-602e-41c9-a6b8-07e8da79b7a4	EPI_100X_YFP_1x1_200ms_25sola	EPI_100X_RFP_1x1_200ms_25sola
230	17	10.903590616735	185	-49.2006269812329	843.313513513513	1620.52432432432	641987	3470.2	130.297309181326	410.287589378498	0	146773	793.367567567568	366.991184206701	498.37433076285	1	NaN	NaN	NaN	NaN	NaN	187.248692413782	0.999870600903066	17.1065405933915	13.6575810393031	10.3986927763925	3.79624701780006	0.00460701010260257	0.0025200068182579	0	1.0001254074042	1452.81250203797	1	14905.4810810811	1	1	1	1	2019-05-24T18:05:42.966	NG_ecoli_LTEE_871_DM25	-0	-0	161.475	DIA_100X_EMPTY_1x1_100ms	1f125795-8f80-4705-b834-7789509192ff	EPI_100X_YFP_1x1_200ms_25sola	EPI_100X_RFP_1x1_200ms_25sola
231	16	9.34380097933438	150	-49.9868301388899	844.213333333333	1916.08666666667	717403	4782.68666666667	130.297309181326	410.287589378498	0	115810	772.066666666667	366.991184206701	498.37433076285	0	NaN	NaN	NaN	NaN	NaN	175.293848098004	0.999767523480809	16.1149594579406	13.7854755872941	10.2231500163973	3.92083941221781	0.0225851307627586	0.0124314792961154	0	1.00276265430865	1322.78288205397	3	16156.1533333333	1	1	1	1	2019-05-24T18:05:42.966	NG_ecoli_LTEE_871_DM25	-0	-0	161.475	DIA_100X_EMPTY_1x1_100ms	305e9bde-6c94-4091-91af-a4b5cd6e174c	EPI_100X_YFP_1x1_200ms_25sola	EPI_100X_RFP_1x1_200ms_25sola
232	20	9.33750907148983	187	15.1419903716167	847.92513368984	1903.79679144385	577509	3088.28342245989	130.297309181326	410.287589378498	0	329653	1762.85026737968	366.991184206701	498.37433076285	2	NaN	NaN	NaN	NaN	NaN	204.031947971974	0.99962909944303	20.7542019553131	11.775133198371	9.50124355054376	3.00670186784578	0.00869047590947533	0.00478144776708935	0	1.00066898249826	1471.48832707265	2	16219.3903743316	1	1	1	1	2019-05-24T18:05:42.966	NG_ecoli_LTEE_871_DM25	-0	-0	161.475	DIA_100X_EMPTY_1x1_100ms	a3a70f71-fa17-4d03-9f48-d1c3bc909285	EPI_100X_YFP_1x1_200ms_25sola	EPI_100X_RFP_1x1_200ms_25sola
233	18	10.766280103167	194	-42.2794501382801	851.29381443299	99.9484536082474	1086744	5601.77319587629	130.297309181326	410.287589378498	0	87648	451.79381443299	366.991184206701	498.37433076285	0	NaN	NaN	NaN	NaN	NaN	191.99911839317	0.999845548885107	17.1388282583022	13.9455888942795	10.5589921543723	3.89849455968012	0.0205578774354606	0.0114212129960273	0	1.00263390007212	1500.77623038366	1	15663.9329896907	1	1	1	1	2019-05-24T18:05:42.966	NG_ecoli_LTEE_871_DM25	-0	-0	161.475	DIA_100X_EMPTY_1x1_100ms	0904390a-b97c-416a-a9ba-211156bea06a	EPI_100X_YFP_1x1_200ms_25sola	EPI_100X_RFP_1x1_200ms_25sola
234	24	11.7070808665551	281	37.0856866400432	855.284697508897	1747.71886120996	8359011	29747.3701067616	130.297309181326	410.287589378498	0	243047	864.935943060498	366.991184206701	498.37433076285	3	NaN	NaN	NaN	NaN	NaN	261.64998054923	0.997281708808051	23.6135942715535	13.0490050156325	10.7028037979871	3.25439758860331	0.0124243364881925	0.00644471332711814	1	1.00159155748721	2124.45289716083	0	14653.5587188612	1	1	1	1	2019-05-24T18:05:42.966	NG_ecoli_LTEE_871_DM25	-0	-0	161.475	DIA_100X_EMPTY_1x1_100ms	41fa2726-6fed-452c-8335-fd6bf485d2dc	EPI_100X_YFP_1x1_200ms_25sola	EPI_100X_RFP_1x1_200ms_25sola
235	23	10.0740539055109	232	34.0134575069833	857.202586206897	87.5301724137931	1133752	4886.86206896552	130.297309181326	410.287589378498	0	117081	504.659482758621	366.991184206701	498.37433076285	0	NaN	NaN	NaN	NaN	NaN	237.165612974074	0.999650360330413	22.3757303980291	12.4549664417509	10.2864101977694	3.13891144549216	0.00385262089763361	0.00230271624803648	0	1.00017365255167	1859.49399393043	2	15644.7068965517	1	1	1	1	2019-05-24T18:05:42.966	NG_ecoli_LTEE_871_DM25	-0	-0	161.475	DIA_100X_EMPTY_1x1_100ms	30ddbdc8-0961-4384-84a4-49f98b3cda20	EPI_100X_YFP_1x1_200ms_25sola	EPI_100X_RFP_1x1_200ms_25sola
236	17	10.3368236494777	177	-47.2567700661563	855.237288135593	1608.27683615819	696712	3936.22598870056	130.297309181326	410.287589378498	0	152181	859.779661016949	366.991184206701	498.37433076285	1	NaN	NaN	NaN	NaN	NaN	186.332125959246	0.999766847659381	17.5743541937332	13.3180268501895	10.0751954350066	3.73439269750546	0.00356326819084668	0.00177736915012456	1	1.00006827198712	1401.12284646779	1	15342.7514124294	1	1	1	1	2019-05-24T18:05:42.966	NG_ecoli_LTEE_871_DM25	-0	-0	161.475	DIA_100X_EMPTY_1x1_100ms	c431ec83-aa0f-4117-a573-2a9bc6321cef	EPI_100X_YFP_1x1_200ms_25sola	EPI_100X_RFP_1x1_200ms_25sola
237	18	11.3275861977184	205	-44.7495761592343	859.965853658537	1917.40975609756	1008263	4918.35609756098	130.297309181326	410.287589378498	0	154666	754.468292682927	366.991184206701	498.37433076285	0	NaN	NaN	NaN	NaN	NaN	209.699424395166	0.999624832068578	20.2150044361244	12.4513676815633	9.79717414184761	3.47939014646289	0.0126235934409133	0.0063519763471156	1	1.00119680375804	1523.93125919419	3	16127.8048780488	1	1	1	1	2019-05-24T18:05:42.966	NG_ecoli_LTEE_871_DM25	-0	-0	161.475	DIA_100X_EMPTY_1x1_100ms	4824b572-947d-439a-b585-e0000089b07e	EPI_100X_YFP_1x1_200ms_25sola	EPI_100X_RFP_1x1_200ms_25sola
238	24	11.9368005837097	287	33.7809596232987	862.463414634146	797.184668989547	992838	3459.36585365854	130.297309181326	410.287589378498	0	208361	725.996515679442	366.991184206701	498.37433076285	1	NaN	NaN	NaN	NaN	NaN	260.081342720843	0.999763182997543	23.1868885026425	13.2292409820357	10.614241934325	3.67303439543283	0.0636434370942247	0.00202010967024182	2	1.00001674643928	2051.68328320836	0	13768.1324041812	1	1	1	1	2019-05-24T18:05:42.966	NG_ecoli_LTEE_871_DM25	-0	-0	161.475	DIA_100X_EMPTY_1x1_100ms	0f93c3c1-85c7-48da-a15c-d0088b899a08	EPI_100X_YFP_1x1_200ms_25sola	EPI_100X_RFP_1x1_200ms_25sola
239	27	12.6677567405024	343	43.4686681588318	867.02915451895	306.897959183673	583716	1701.79591836735	130.297309181326	410.287589378498	0	194172	566.099125364432	366.991184206701	498.37433076285	0	NaN	NaN	NaN	NaN	NaN	304.538627909554	0.997358016034022	26.1433355863629	13.3593662955638	11.2855885961709	3.30816067470056	0.00514367807548654	0.00186237006031709	1	1.00014194348937	2615.16628155186	0	13948.361516035	1	1	1	1	2019-05-24T18:05:42.966	NG_ecoli_LTEE_871_DM25	-0	-0	161.475	DIA_100X_EMPTY_1x1_100ms	260f7c32-b36b-48b6-87d7-b9d1e090b88d	EPI_100X_YFP_1x1_200ms_25sola	EPI_100X_RFP_1x1_200ms_25sola
240	25	11.2573437734736	282	41.6473365434412	870.946808510638	80.4539007092199	550351	1951.59929078014	130.297309181326	410.287589378498	0	159854	566.858156028369	366.991184206701	498.37433076285	0	NaN	NaN	NaN	NaN	NaN	254.843391368089	0.996848412512901	23.7875341512439	12.8204522697006	10.1272223421756	3.42090437795117	0.023538243577253	0.0100131284663088	1	1.00389495624127	1916.10805296744	1	14899.7765957447	1	1	1	1	2019-05-24T18:05:42.966	NG_ecoli_LTEE_871_DM25	-0	-0	161.475	DIA_100X_EMPTY_1x1_100ms	36ea240f-3248-4ff5-8dce-dd3472069d22	EPI_100X_YFP_1x1_200ms_25sola	EPI_100X_RFP_1x1_200ms_25sola
241	22	12.6796703911769	280	9.38454249611682	871.660714285714	1212.56428571429	2502671	8938.11071428571	130.297309181326	410.287589378498	0	112269	400.960714285714	366.991184206701	498.37433076285	0	NaN	NaN	NaN	NaN	NaN	249.577157701236	0.999767436211055	21.5808228072116	14.0528688914944	11.0884516517325	3.71724259848196	0.00390520054986642	0.00170198026171941	1	1.00008944733719	2084.0095013703	0	14232.7142857143	1	1	1	1	2019-05-24T18:05:42.966	NG_ecoli_LTEE_871_DM25	-0	-0	161.475	DIA_100X_EMPTY_1x1_100ms	28ababae-4b12-4a86-a8c4-164a0c585c39	EPI_100X_YFP_1x1_200ms_25sola	EPI_100X_RFP_1x1_200ms_25sola
242	34	11.5540799498393	393	49.005320888595	883.844783715013	994.167938931298	1478688	3762.56488549618	130.297309181326	410.287589378498	0	220111	560.078880407125	366.991184206701	498.37433076285	0	NaN	NaN	NaN	NaN	NaN	364.276219792496	0.95840814445411	33.4074895884562	12.6898512990479	10.5430819519094	2.77709016678735	0.0331973533370433	0.0143367953009152	1	1.00461066260946	2916.54638411416	0	14526.9770992366	1	1	1	1	2019-05-24T18:05:42.966	NG_ecoli_LTEE_871_DM25	-0	-0	161.475	DIA_100X_EMPTY_1x1_100ms	c9c2b3f7-8a93-435b-869c-b44fc183ed83	EPI_100X_YFP_1x1_200ms_25sola	EPI_100X_RFP_1x1_200ms_25sola
243	22	10.3062602366073	227	38.7685538576811	880.044052863436	1595.87665198238	902092	3973.97356828194	130.297309181326	410.287589378498	0	272430	1200.13215859031	366.991184206701	498.37433076285	1	NaN	NaN	NaN	NaN	NaN	221.888326826841	0.999679018742354	21.3332301757317	12.2621888519418	9.84860558052159	3.43633940681198	0.0409057437612504	0.00190812216129099	1	1.00002511558487	1625.15949930177	0	14919.0969162996	1	1	1	1	2019-05-24T18:05:42.966	NG_ecoli_LTEE_871_DM25	-0	-0	161.475	DIA_100X_EMPTY_1x1_100ms	1c8f8a09-3130-4641-a8b9-74f33ea50e8a	EPI_100X_YFP_1x1_200ms_25sola	EPI_100X_RFP_1x1_200ms_25sola
244	18	10.5473296475685	190	-48.6828616462098	881.794736842105	1084.64210526316	1509442	7944.43157894737	130.297309181326	410.287589378498	0	110095	579.447368421053	366.991184206701	498.37433076285	0	NaN	NaN	NaN	NaN	NaN	197.28832706148	0.999849475355469	18.3877502377859	13.7696045037795	10.378214798136	3.68363143546847	0.00817738531759192	0.00439451495798821	0	1.00043996926222	1555.47769384578	1	15256.9947368421	1	1	1	1	2019-05-24T18:05:42.966	NG_ecoli_LTEE_871_DM25	-0	-0	161.475	DIA_100X_EMPTY_1x1_100ms	44e2a638-fbc9-4cef-9747-0cf5cc519894	EPI_100X_YFP_1x1_200ms_25sola	EPI_100X_RFP_1x1_200ms_25sola
245	22	12.7104926722489	280	-0.257739235559412	890.503571428571	879.842857142857	1809849	6463.74642857143	130.297309181326	410.287589378498	0	128015	457.196428571429	366.991184206701	498.37433076285	0	NaN	NaN	NaN	NaN	NaN	240.396881874735	0.999864643942179	20.8797115203162	14.1432068355619	10.996223879995	3.81162154747721	0.00764015914992359	0.00342672948593717	1	1.00019917498613	1982.90323890999	0	14493.2428571429	1	1	1	1	2019-05-24T18:05:42.966	NG_ecoli_LTEE_871_DM25	-0	-0	161.475	DIA_100X_EMPTY_1x1_100ms	7f088027-ffbd-4bd4-adb8-f0a0861f1b3c	EPI_100X_YFP_1x1_200ms_25sola	EPI_100X_RFP_1x1_200ms_25sola
246	22	12.3683053904866	273	6.83836936392189	891.802197802198	1772.25274725275	5589617	20474.7875457875	130.297309181326	410.287589378498	0	230184	843.164835164835	366.991184206701	498.37433076285	0	NaN	NaN	NaN	NaN	NaN	245.350519567715	0.999824807991233	21.9090154171656	13.4286027493504	10.8730620287078	3.39604727912161	0.00412191385033865	0.00227542715868936	0	1.00016683917362	2034.30690654947	0	14718.4029304029	1	1	1	1	2019-05-24T18:05:42.966	NG_ecoli_LTEE_871_DM25	-0	-0	161.475	DIA_100X_EMPTY_1x1_100ms	ee4decc1-bb1b-4802-8973-aba2ece0e6ac	EPI_100X_YFP_1x1_200ms_25sola	EPI_100X_RFP_1x1_200ms_25sola
247	18	11.6082150783032	209	-44.8495810575073	892.578947368421	1696.35406698565	1112916	5324.95693779904	130.297309181326	410.287589378498	0	81508	389.99043062201	366.991184206701	498.37433076285	0	NaN	NaN	NaN	NaN	NaN	193.101539640779	0.999749916412675	17.3260388989042	13.8621659350754	10.7037836750446	3.73285339773091	0.00284381069288461	0.00152681464821341	0	1.00004634501086	1559.06353234805	0	14819.5980861244	1	1	1	1	2019-05-24T18:05:42.966	NG_ecoli_LTEE_871_DM25	-0	-0	161.475	DIA_100X_EMPTY_1x1_100ms	143670ee-3715-4829-831f-035d64ee93de	EPI_100X_YFP_1x1_200ms_25sola	EPI_100X_RFP_1x1_200ms_25sola
248	19	10.5539852073036	201	-20.546920058671	895.865671641791	1494.11940298507	697223	3468.77114427861	130.297309181326	410.287589378498	0	147099	731.835820895522	366.991184206701	498.37433076285	1	NaN	NaN	NaN	NaN	NaN	198.848433480741	0.999785760241809	18.5315048043344	13.1900728140643	9.93732310091051	3.9476716417324	0.00264506240789029	0.00117433096247684	1	1.00003043332398	1437.27340382636	0	14574.7064676617	1	1	1	1	2019-05-24T18:05:42.966	NG_ecoli_LTEE_871_DM25	-0	-0	161.475	DIA_100X_EMPTY_1x1_100ms	5e438d78-6b37-4d2a-8dbf-1a3f69fedd84	EPI_100X_YFP_1x1_200ms_25sola	EPI_100X_RFP_1x1_200ms_25sola
249	24	10.4972473328924	253	33.5185661338916	895.280632411067	1087.5652173913	3568368	14104.2213438735	130.297309181326	410.287589378498	0	263693	1042.26482213439	366.991184206701	498.37433076285	0	NaN	NaN	NaN	NaN	NaN	254.034313361692	0.991378652521513	24.0244581169387	12.6210838779745	10.0444135533821	3.33968432285731	0.0221111126447571	0.0106920902086896	1	1.00479821942524	1903.67432628999	2	15227.9604743083	1	1	1	1	2019-05-24T18:05:42.966	NG_ecoli_LTEE_871_DM25	-0	-0	161.475	DIA_100X_EMPTY_1x1_100ms	cf92d490-33c2-4eeb-af00-f530172e9e12	EPI_100X_YFP_1x1_200ms_25sola	EPI_100X_RFP_1x1_200ms_25sola
250	21	11.9300360192648	251	9.58706753024642	896.175298804781	1948.9203187251	751409	2993.66135458167	130.297309181326	410.287589378498	0	237286	945.362549800797	366.991184206701	498.37433076285	2	NaN	NaN	NaN	NaN	NaN	229.432313997411	0.999778615707835	20.3995274780591	13.6563645206604	10.6572295585953	3.84701702088945	0.0587441330376291	0.00418168663911583	2	1.00022265675588	1819.69512038029	0	14409	1	1	1	1	2019-05-24T18:05:42.966	NG_ecoli_LTEE_871_DM25	-0	-0	161.475	DIA_100X_EMPTY_1x1_100ms	a1612b2d-7f5f-4e20-adc3-6f7c9a700a1a	EPI_100X_YFP_1x1_200ms_25sola	EPI_100X_RFP_1x1_200ms_25sola
251	21	12.715172541619	268	-11.7793693630778	898.727611940299	137.388059701493	1152077	4298.7947761194	130.297309181326	410.287589378498	0	215637	804.615671641791	366.991184206701	498.37433076285	1	NaN	NaN	NaN	NaN	NaN	234.844790121554	0.999898683816908	20.0855684830065	14.1641458218473	11.2304776206047	3.71990185692911	0.0111230332636138	0.00564522404054139	1	1.00088586936224	1989.62148929238	0	14054.3134328358	1	1	1	1	2019-05-24T18:05:42.966	NG_ecoli_LTEE_871_DM25	-0	-0	161.475	DIA_100X_EMPTY_1x1_100ms	a70474ef-4d30-4868-a22a-5a79672e3bf0	EPI_100X_YFP_1x1_200ms_25sola	EPI_100X_RFP_1x1_200ms_25sola
252	23	11.0042628942065	254	38.4690465407802	901.263779527559	1866.12598425197	5012187	19733.0196850394	130.297309181326	410.287589378498	0	125845	495.452755905512	366.991184206701	498.37433076285	0	NaN	NaN	NaN	NaN	NaN	243.495427307502	0.999394480880879	23.335634389458	12.1476896818678	9.940008535595	3.3001449499637	0.00648096271318032	0.00312976307174966	0	1.00036627468357	1810.85221179805	0	15191.9724409449	1	1	1	1	2019-05-24T18:05:42.966	NG_ecoli_LTEE_871_DM25	-0	-0	161.475	DIA_100X_EMPTY_1x1_100ms	4badc4d9-6d3c-4874-b413-afd412dd4329	EPI_100X_YFP_1x1_200ms_25sola	EPI_100X_RFP_1x1_200ms_25sola
253	22	12.2611083840161	271	16.4784198759676	904.324723247232	512.833948339483	535002	1974.17712177122	130.297309181326	410.287589378498	0	100814	372.007380073801	366.991184206701	498.37433076285	0	NaN	NaN	NaN	NaN	NaN	244.816612584008	0.999789838292767	21.886866881553	13.4002649421689	10.8623072260409	3.40022647087331	0.00435232412434119	0.00187989803453346	1	1.00006944399998	2028.23205414035	0	14072.7269372694	1	1	1	1	2019-05-24T18:05:42.966	NG_ecoli_LTEE_871_DM25	-0	-0	161.475	DIA_100X_EMPTY_1x1_100ms	3670d8c5-dc68-44b3-a6ff-11938de18c48	EPI_100X_YFP_1x1_200ms_25sola	EPI_100X_RFP_1x1_200ms_25sola
254	35	11.7713896657885	412	46.8691815688601	915.650485436893	373.859223300971	2714777	6589.2645631068	130.297309181326	410.287589378498	0	205290	498.276699029126	366.991184206701	498.37433076285	0	NaN	NaN	NaN	NaN	NaN	370.046476563763	0.900921712084153	34.1545274052061	13.8351888126625	10.4713595096632	2.98512085117412	0.0205095787560589	0.0104540876343201	1	1.00817760582241	2941.33372424072	0	14731.7305825243	1	1	1	1	2019-05-24T18:05:42.966	NG_ecoli_LTEE_871_DM25	-0	-0	161.475	DIA_100X_EMPTY_1x1_100ms	20b03a68-c401-47df-81a8-02af54927602	EPI_100X_YFP_1x1_200ms_25sola	EPI_100X_RFP_1x1_200ms_25sola
255	23	11.6368201413849	268	14.2196441075923	907.671641791045	1095.07835820896	1315845	4909.86940298507	130.297309181326	410.287589378498	0	294015	1097.07089552239	366.991184206701	498.37433076285	2	NaN	NaN	NaN	NaN	NaN	251.720807547426	0.998519222705771	22.7473435734522	13.4828816990289	10.5212199733115	3.53982999913777	0.00178257893191624	0.000871471240583199	2	1.00001324216789	1977.66519326126	1	14657.5074626866	1	1	1	1	2019-05-24T18:05:42.966	NG_ecoli_LTEE_871_DM25	-0	-0	161.475	DIA_100X_EMPTY_1x1_100ms	43533221-7af2-4822-a685-8f1384b7f2bd	EPI_100X_YFP_1x1_200ms_25sola	EPI_100X_RFP_1x1_200ms_25sola
256	17	9.47416098532822	161	-49.1457429572663	915.093167701863	1881.78881987578	1531468	9512.22360248447	130.297309181326	410.287589378498	0	100228	622.534161490683	366.991184206701	498.37433076285	0	NaN	NaN	NaN	NaN	NaN	176.22481505174	0.999800664159914	17.0226154138018	12.9860310229293	9.81653600889866	3.63743004739117	0.00776696466358554	0.00429303105424938	0	1.00036385491852	1288.34654384769	1	15708.4409937888	1	1	1	1	2019-05-24T18:05:42.966	NG_ecoli_LTEE_871_DM25	-0	-0	161.475	DIA_100X_EMPTY_1x1_100ms	7f4026ad-a0f1-4208-b7f4-87b1893a4f96	EPI_100X_YFP_1x1_200ms_25sola	EPI_100X_RFP_1x1_200ms_25sola
257	25	11.8727477053589	297	38.1878954465229	921.501683501683	1213.632996633	1787735	6019.30976430976	130.297309181326	410.287589378498	0	148831	501.114478114478	366.991184206701	498.37433076285	0	NaN	NaN	NaN	NaN	NaN	275.89362160822	0.992089393634064	24.9358342228935	12.7170711974333	10.5997984775428	3.30346948902309	0.00551757957152775	0.00247749690085589	1	1.00025327949844	2200.43731214093	0	13849.8552188552	1	1	1	1	2019-05-24T18:05:42.966	NG_ecoli_LTEE_871_DM25	-0	-0	161.475	DIA_100X_EMPTY_1x1_100ms	a60c7f5f-00ae-42dd-8ae8-5f3c382c61cd	EPI_100X_YFP_1x1_200ms_25sola	EPI_100X_RFP_1x1_200ms_25sola
258	18	9.02363632087981	163	-46.5066168268802	930.638036809816	1874.25766871166	1657198	10166.8588957055	130.297309181326	410.287589378498	0	112040	687.361963190184	366.991184206701	498.37433076285	0	NaN	NaN	NaN	NaN	NaN	177.268762597813	0.999795994894928	17.9090176099107	12.6447944976818	9.12608520119566	3.84705212096203	0.0827475606008677	0.00646434373375112	1	1.00043159533868	1171.46868268208	2	16135.036809816	1	1	1	1	2019-05-24T18:05:42.966	NG_ecoli_LTEE_871_DM25	-0	-0	161.475	DIA_100X_EMPTY_1x1_100ms	127d2088-1132-4ef2-8e7c-8e99b094b507	EPI_100X_YFP_1x1_200ms_25sola	EPI_100X_RFP_1x1_200ms_25sola
259	22	11.5982177677635	256	-2.96070048440131	931.78515625	1674.95703125	8095253	31622.08203125	130.297309181326	410.287589378498	0	180860	706.484375	366.991184206701	498.37433076285	0	NaN	NaN	NaN	NaN	NaN	244.072936469519	0.999229818000196	21.6397769757785	13.6167476968461	10.6960783301418	3.73049845229115	0.0171986074000179	0.00825102802520243	1	1.00233280842225	1944.42775367383	1	14766.8359375	1	1	1	1	2019-05-24T18:05:42.966	NG_ecoli_LTEE_871_DM25	-0	-0	161.475	DIA_100X_EMPTY_1x1_100ms	63dcd6a1-16d6-4206-9bad-7085a8769ce1	EPI_100X_YFP_1x1_200ms_25sola	EPI_100X_RFP_1x1_200ms_25sola
260	22	12.7564086665368	281	-23.0513630292	939.405693950178	26.1032028469751	3157503	11236.665480427	130.297309181326	410.287589378498	0	203837	725.398576512456	366.991184206701	498.37433076285	0	NaN	NaN	NaN	NaN	NaN	242.003536459061	0.999911699083644	20.8951939099821	14.3972262618041	11.2296145792177	3.72813091522921	0.00531042013380752	0.00266578716773525	1	1.00021328750063	2069.50265858675	0	14200.3772241993	1	1	1	1	2019-05-24T18:05:42.966	NG_ecoli_LTEE_871_DM25	-0	-0	161.475	DIA_100X_EMPTY_1x1_100ms	c2a29477-5c23-4fb3-8168-b6e51f19bf1c	EPI_100X_YFP_1x1_200ms_25sola	EPI_100X_RFP_1x1_200ms_25sola
261	20	10.7920358323646	216	-11.2875678746317	937.949074074074	520.967592592593	505918	2342.21296296296	130.297309181326	410.287589378498	0	98994	458.305555555556	366.991184206701	498.37433076285	0	NaN	NaN	NaN	NaN	NaN	201.442581857228	0.99987402681543	18.8313821057562	13.3779261151134	10.0783370120557	3.85325957232275	0.00449070673854179	0.00203947221468369	1	1.0000827129754	1502.27635085019	0	14766.8564814815	1	1	1	1	2019-05-24T18:05:42.966	NG_ecoli_LTEE_871_DM25	-0	-0	161.475	DIA_100X_EMPTY_1x1_100ms	0c50f2ba-285a-4d0c-af95-730a82538512	EPI_100X_YFP_1x1_200ms_25sola	EPI_100X_RFP_1x1_200ms_25sola
262	30	11.9133411869541	358	47.1288055774198	943.27094972067	1791.6312849162	2915537	8143.95810055866	130.297309181326	410.287589378498	0	236511	660.645251396648	366.991184206701	498.37433076285	0	NaN	NaN	NaN	NaN	NaN	326.326312023194	0.980886885327101	29.4890142658518	12.6668071964237	10.6924500365389	2.96400497643977	0.00792305783877821	0.00439798910606049	1	1.00117232665095	2647.91839147078	0	14354.9664804469	1	1	1	1	2019-05-24T18:05:42.966	NG_ecoli_LTEE_871_DM25	-0	-0	161.475	DIA_100X_EMPTY_1x1_100ms	faa59402-de0f-4b58-a3cb-46b504212c25	EPI_100X_YFP_1x1_200ms_25sola	EPI_100X_RFP_1x1_200ms_25sola
263	18	10.7028241763692	193	-45.6880031128291	939.326424870466	1464.52331606218	1438459	7453.15544041451	130.297309181326	410.287589378498	0	82157	425.683937823834	366.991184206701	498.37433076285	0	NaN	NaN	NaN	NaN	NaN	192.457248022707	0.999800742556895	17.545160081002	13.8153355782789	10.4262215368855	3.84411065842791	0.00774364179751042	0.00404957526582585	0	1.00035162594895	1497.96309410127	2	14672.621761658	1	1	1	1	2019-05-24T18:05:42.966	NG_ecoli_LTEE_871_DM25	-0	-0	161.475	DIA_100X_EMPTY_1x1_100ms	1486df3d-e309-4bbd-af46-82180a835095	EPI_100X_YFP_1x1_200ms_25sola	EPI_100X_RFP_1x1_200ms_25sola
264	19	11.477323314231	219	-42.6483563164274	942.86301369863	586.182648401826	641394	2928.7397260274	130.297309181326	410.287589378498	0	114150	521.232876712329	366.991184206701	498.37433076285	0	NaN	NaN	NaN	NaN	NaN	210.969820236772	0.999698102538222	19.2358460251259	13.3327166199149	10.5412588855717	3.53207066949448	0.0045937898271437	0.00248539651221324	0	1.00015344946198	1678.75041203034	0	14554.6164383562	1	1	1	1	2019-05-24T18:05:42.966	NG_ecoli_LTEE_871_DM25	-0	-0	161.475	DIA_100X_EMPTY_1x1_100ms	bf8e91e0-4032-42ea-a143-81fce313c9bb	EPI_100X_YFP_1x1_200ms_25sola	EPI_100X_RFP_1x1_200ms_25sola
265	20	8.21451282362909	165	-49.9523744596722	942.024242424242	1448.4303030303	733564	4445.84242424242	130.297309181326	410.287589378498	0	81383	493.230303030303	366.991184206701	498.37433076285	0	NaN	NaN	NaN	NaN	NaN	190.543772454698	0.999758163995661	19.2375941317809	12.4725049617189	9.53281015870141	3.36530896525726	0.00772420972405629	0.00391288763413005	0	1.00039824941589	1373.03790856237	2	15386.7575757576	1	1	1	1	2019-05-24T18:05:42.966	NG_ecoli_LTEE_871_DM25	-0	-0	161.475	DIA_100X_EMPTY_1x1_100ms	030c473b-27ee-4e6c-9889-b44a0d55acc1	EPI_100X_YFP_1x1_200ms_25sola	EPI_100X_RFP_1x1_200ms_25sola
266	15	11.2987787723862	171	-49.9938225200499	942.830409356725	1699.53216374269	1520436	8891.43859649123	130.297309181326	410.287589378498	0	214219	1252.74269005848	366.991184206701	498.37433076285	1	NaN	NaN	NaN	NaN	NaN	173.291568970485	0.999749134992226	15.0341363660439	14.2982403408908	10.8581198190324	4.07853369685532	0.00105309522299488	0.000461662775087283	2	1.00000249122412	1392.12305557798	1	15704	1	1	1	1	2019-05-24T18:05:42.966	NG_ecoli_LTEE_871_DM25	-0	-0	161.475	DIA_100X_EMPTY_1x1_100ms	9bd142ad-4f11-4bf4-9583-a6df7f492932	EPI_100X_YFP_1x1_200ms_25sola	EPI_100X_RFP_1x1_200ms_25sola
267	24	10.4928047604397	253	38.5041033778012	945.320158102767	1679.49011857708	2673531	10567.3162055336	130.297309181326	410.287589378498	0	154554	610.885375494071	366.991184206701	498.37433076285	0	NaN	NaN	NaN	NaN	NaN	254.967253088621	0.997339210202217	24.2824797941468	12.6823323608225	10.0856715836449	3.2963408046835	0.0220157113635417	0.0106488936272893	1	1.00492434011127	1939.95904681436	2	15584.7628458498	1	1	1	1	2019-05-24T18:05:42.966	NG_ecoli_LTEE_871_DM25	-0	-0	161.475	DIA_100X_EMPTY_1x1_100ms	9c9f72e2-7534-4f9a-ad72-8bd5bf1b5dc5	EPI_100X_YFP_1x1_200ms_25sola	EPI_100X_RFP_1x1_200ms_25sola
268	37	11.2695628610758	419	42.9269710728976	947.007159904535	1863.31264916468	2184203	5212.89498806683	130.297309181326	410.287589378498	0	458005	1093.09069212411	366.991184206701	498.37433076285	3	NaN	NaN	NaN	NaN	NaN	388.579849120124	0.872540029865984	37.3929705402397	13.655443395793	10.2214886156117	2.84959873068171	0.00919632638406043	0.00374762442765031	2	1.00035795972245	3068.37296284124	1	15178.8902147971	1	1	1	1	2019-05-24T18:05:42.966	NG_ecoli_LTEE_871_DM25	-0	-0	161.475	DIA_100X_EMPTY_1x1_100ms	560ebec4-7b74-4fce-931d-fecb800255da	EPI_100X_YFP_1x1_200ms_25sola	EPI_100X_RFP_1x1_200ms_25sola
269	22	11.571468647212	255	12.3290449536249	948.290196078431	556.603921568627	1361144	5337.81960784314	130.297309181326	410.287589378498	0	105396	413.317647058824	366.991184206701	498.37433076285	0	NaN	NaN	NaN	NaN	NaN	229.297680483868	0.999828688592758	20.9346362904445	13.4336146504094	10.631538805908	3.47204751781719	0.000662876891341909	0.000449418360234956	0	1.00000518260946	1858.43578273606	0	14551.2980392157	1	1	1	1	2019-05-24T18:05:42.966	NG_ecoli_LTEE_871_DM25	-0	-0	161.475	DIA_100X_EMPTY_1x1_100ms	c051b409-01de-4187-ba8a-8f9699cc6bc7	EPI_100X_YFP_1x1_200ms_25sola	EPI_100X_RFP_1x1_200ms_25sola
270	25	12.1404217280101	304	41.226101622428	952.180921052632	1613.44736842105	2831257	9313.34539473684	130.297309181326	410.287589378498	0	357515	1176.03618421053	366.991184206701	498.37433076285	3	NaN	NaN	NaN	NaN	NaN	281.84034504974	0.998550332298021	24.9777239115374	13.7762851907401	10.8690241155443	3.42628644581863	0.00755476335391166	0.00378973924710551	1	1.00019011930113	2317.52190059902	1	13935.2171052632	1	1	1	1	2019-05-24T18:05:42.966	NG_ecoli_LTEE_871_DM25	-0	-0	161.475	DIA_100X_EMPTY_1x1_100ms	0bc7c1db-e1cf-4cde-a5dc-d5a4fb911aba	EPI_100X_YFP_1x1_200ms_25sola	EPI_100X_RFP_1x1_200ms_25sola
271	19	9.00278848926077	171	-49.2023841873881	955.491228070175	1457.05847953216	689962	4034.86549707602	130.297309181326	410.287589378498	0	80321	469.713450292398	366.991184206701	498.37433076285	0	NaN	NaN	NaN	NaN	NaN	187.563307404605	0.999796951318434	18.6578479540879	12.3519044611494	9.48525163879018	3.4475278246747	0.0174522313012326	0.00920727515316461	0	1.00210227684976	1318.40592149706	2	15300.6140350877	1	1	1	1	2019-05-24T18:05:42.966	NG_ecoli_LTEE_871_DM25	-0	-0	161.475	DIA_100X_EMPTY_1x1_100ms	c3ecd3c3-1047-4441-9bdd-b0d8b84d7d1d	EPI_100X_YFP_1x1_200ms_25sola	EPI_100X_RFP_1x1_200ms_25sola
272	28	9.97758043897553	280	44.83221296232	965.932142857143	1421.21071428571	598194	2136.40714285714	130.297309181326	410.287589378498	0	249097	889.632142857143	366.991184206701	498.37433076285	2	NaN	NaN	NaN	NaN	NaN	276.04699509842	0.980641263666053	28.3566287875779	11.3441604575852	9.50687717783191	2.4983245718442	0.00236386894105067	0.000875626948095229	2	1.00001139772612	2012.89094249259	0	15421.4785714286	1	1	1	1	2019-05-24T18:05:42.966	NG_ecoli_LTEE_871_DM25	-0	-0	161.475	DIA_100X_EMPTY_1x1_100ms	0ecd8f71-22f1-482d-ba4f-b1586e1326fa	EPI_100X_YFP_1x1_200ms_25sola	EPI_100X_RFP_1x1_200ms_25sola
273	19	11.9052318730951	228	-39.6184154371389	968.175438596491	1605.05701754386	903989	3964.86403508772	130.297309181326	410.287589378498	0	121881	534.565789473684	366.991184206701	498.37433076285	0	NaN	NaN	NaN	NaN	NaN	222.864327369086	0.999669707815103	20.0511451063755	13.4493065866276	10.6826268652676	3.50041699665395	0.0174577733642616	0.0096281452663416	0	1.00254483428544	1797.15352699392	1	15050.0307017544	1	1	1	1	2019-05-24T18:05:42.966	NG_ecoli_LTEE_871_DM25	-0	-0	161.475	DIA_100X_EMPTY_1x1_100ms	cda0012f-84e0-4914-b8d3-66b807c54dc5	EPI_100X_YFP_1x1_200ms_25sola	EPI_100X_RFP_1x1_200ms_25sola
274	24	12.4282551841518	299	38.2338577733216	971.478260869565	1057.95652173913	8532294	28536.1003344482	130.297309181326	410.287589378498	0	329307	1101.36120401338	366.991184206701	498.37433076285	1	NaN	NaN	NaN	NaN	NaN	272.556843222644	0.999573746679326	23.4745473987037	13.8250841044632	11.1364425543743	3.56802555092129	0.00481546268649415	0.00259666939726547	1	1.00006537452413	2286.5466765216	0	14696.6789297659	1	1	1	1	2019-05-24T18:05:42.966	NG_ecoli_LTEE_871_DM25	-0	-0	161.475	DIA_100X_EMPTY_1x1_100ms	096989aa-dabc-4863-9749-7c8d4d71da23	EPI_100X_YFP_1x1_200ms_25sola	EPI_100X_RFP_1x1_200ms_25sola
275	34	12.4697826415095	424	48.1672272620993	987.72641509434	897.129716981132	1017759	2400.375	130.297309181326	410.287589378498	0	230087	542.658018867925	366.991184206701	498.37433076285	0	NaN	NaN	NaN	NaN	NaN	368.485371985745	0.945464878389494	33.7451165951569	12.7796610527795	10.684606106781	2.60889767942652	0.015170660938718	0.00776437574565205	0	1.00468244516242	3025.64413814695	0	14362.6674528302	1	1	1	1	2019-05-24T18:05:42.966	NG_ecoli_LTEE_871_DM25	-0	-0	161.475	DIA_100X_EMPTY_1x1_100ms	33296116-a33a-4da0-bad1-345a785e6c66	EPI_100X_YFP_1x1_200ms_25sola	EPI_100X_RFP_1x1_200ms_25sola
276	26	11.8350159618858	308	38.6502283993433	987.376623376623	1003.33766233766	1593639	5174.1525974026	130.297309181326	410.287589378498	0	132050	428.733766233766	366.991184206701	498.37433076285	0	NaN	NaN	NaN	NaN	NaN	280.597703433457	0.994407641951926	25.5744270388308	12.920075385781	10.5846556197734	3.223053210191	0.0055455546736165	0.00271041879387031	0	1.00032320706422	2250.3457988714	1	14671.1298701299	1	1	1	1	2019-05-24T18:05:42.966	NG_ecoli_LTEE_871_DM25	-0	-0	161.475	DIA_100X_EMPTY_1x1_100ms	b5187a7f-bbc4-4df5-a482-7be52e4a74a1	EPI_100X_YFP_1x1_200ms_25sola	EPI_100X_RFP_1x1_200ms_25sola
277	21	11.0262448781429	232	18.5488026742097	987.931034482759	987.5	1156538	4985.0775862069	130.297309181326	410.287589378498	0	94394	406.870689655172	366.991184206701	498.37433076285	0	NaN	NaN	NaN	NaN	NaN	228.084956365636	0.999649513142416	21.1038636718474	13.0494759784269	10.3825673938051	3.37400553713863	0.00468279203035639	0.00204842673880646	1	1.00008069671585	1786.7400477477	1	15048.8060344828	1	1	1	1	2019-05-24T18:05:42.966	NG_ecoli_LTEE_871_DM25	-0	-0	161.475	DIA_100X_EMPTY_1x1_100ms	fd07053e-5fc6-4fce-8873-57af7e028215	EPI_100X_YFP_1x1_200ms_25sola	EPI_100X_RFP_1x1_200ms_25sola
278	31	13.5287769369974	420	46.156735288462	996.033333333333	34.5833333333333	808093	1924.03095238095	130.297309181326	410.287589378498	0	261711	623.121428571429	366.991184206701	498.37433076285	0	NaN	NaN	NaN	NaN	NaN	354.846817868295	0.985260543800996	29.9207581042951	13.7324612584	11.6145608606896	3.01460720112136	0.00506063345031667	0.00253443460617877	1	1.00013957222662	3170.06423586373	0	13683.5571428571	1	1	1	1	2019-05-24T18:05:42.966	NG_ecoli_LTEE_871_DM25	-0	-0	161.475	DIA_100X_EMPTY_1x1_100ms	e987563a-f557-48a8-9bc5-915b246193e2	EPI_100X_YFP_1x1_200ms_25sola	EPI_100X_RFP_1x1_200ms_25sola
279	26	11.2241545921033	292	43.9033053329966	992.654109589041	862.832191780822	1738549	5953.93493150685	130.297309181326	410.287589378498	0	186732	639.493150684931	366.991184206701	498.37433076285	0	NaN	NaN	NaN	NaN	NaN	271.468120422251	0.996540581973711	25.7592232536755	12.4819130986851	10.2364963716431	3.00443475071103	0.00211754145219861	0.000702911194481027	3	1.00001977523394	2119.94853627693	0	14841.6883561644	1	1	1	1	2019-05-24T18:05:42.966	NG_ecoli_LTEE_871_DM25	-0	-0	161.475	DIA_100X_EMPTY_1x1_100ms	26157dc9-04b1-4d5e-aec6-e7b749d8f2f5	EPI_100X_YFP_1x1_200ms_25sola	EPI_100X_RFP_1x1_200ms_25sola
280	19	11.2851290734289	215	-36.3424405691937	1001.21395348837	1299.26511627907	773103	3595.82790697674	130.297309181326	410.287589378498	0	182135	847.139534883721	366.991184206701	498.37433076285	2	NaN	NaN	NaN	NaN	NaN	202.553010950764	0.99984406196612	18.6173381700881	13.492758792582	10.389713949245	3.69671925218343	0.0016611133083241	0.000778237828075969	1	1.00000681532711	1578.39119727225	0	14490.4	1	1	1	1	2019-05-24T18:05:42.966	NG_ecoli_LTEE_871_DM25	-0	-0	161.475	DIA_100X_EMPTY_1x1_100ms	9d86f4de-3740-4aa5-a07d-7abc40b4a77f	EPI_100X_YFP_1x1_200ms_25sola	EPI_100X_RFP_1x1_200ms_25sola
281	19	11.3158028622497	215	-38.5761986938624	1005.36279069767	571.720930232558	887882	4129.68372093023	130.297309181326	410.287589378498	0	122812	571.218604651163	366.991184206701	498.37433076285	0	NaN	NaN	NaN	NaN	NaN	201.466779615523	0.999753897270238	18.2471660605792	13.943484577279	10.6042212225132	3.78470911590121	0.0049953552571207	0.00232337993446367	1	1.00012294308904	1611.54658569449	0	14489.2744186047	1	1	1	1	2019-05-24T18:05:42.966	NG_ecoli_LTEE_871_DM25	-0	-0	161.475	DIA_100X_EMPTY_1x1_100ms	686ffab6-f970-4b96-81f9-9771f6f2a063	EPI_100X_YFP_1x1_200ms_25sola	EPI_100X_RFP_1x1_200ms_25sola
282	21	11.3798082418265	239	2.8098214187898	1014.93723849372	776.205020920502	405238	1695.55648535565	130.297309181326	410.287589378498	0	107464	449.640167364017	366.991184206701	498.37433076285	0	NaN	NaN	NaN	NaN	NaN	219.423334822211	0.99983216488399	19.5782517643644	13.8457881065934	10.7386960084507	3.72426216496989	0.00757096003120457	0.00354574427541082	1	1.00033951111576	1773.23741956486	0	14277.6317991632	1	1	1	1	2019-05-24T18:05:42.966	NG_ecoli_LTEE_871_DM25	-0	-0	161.475	DIA_100X_EMPTY_1x1_100ms	d9650d11-0f3d-4b5d-bd75-daed28cd91be	EPI_100X_YFP_1x1_200ms_25sola	EPI_100X_RFP_1x1_200ms_25sola
283	24	12.2730869898163	295	33.9572721459334	1016.78983050847	1420.0813559322	896553	3039.16271186441	130.297309181326	410.287589378498	0	150230	509.254237288136	366.991184206701	498.37433076285	0	NaN	NaN	NaN	NaN	NaN	265.47468575394	0.999232307225753	23.2716876797406	13.4625588495406	11.0723570640475	3.37196458937706	0.00914688209743208	0.00379554966559692	1	1.00043901550293	2240.77332731142	0	14010.4033898305	1	1	1	1	2019-05-24T18:05:42.966	NG_ecoli_LTEE_871_DM25	-0	-0	161.475	DIA_100X_EMPTY_1x1_100ms	b1484e10-6880-4fb4-9883-c8cc2f94714c	EPI_100X_YFP_1x1_200ms_25sola	EPI_100X_RFP_1x1_200ms_25sola
284	24	12.7812138881135	308	34.74359338606	1019.24675324675	1168.44480519481	1000741	3249.15909090909	130.297309181326	410.287589378498	0	192488	624.961038961039	366.991184206701	498.37433076285	0	NaN	NaN	NaN	NaN	NaN	271.884360057381	0.998622323910226	23.9101385256451	13.3287338140399	11.0711641324733	3.23363437723175	0.00530674341320818	0.00287411284363469	0	1.00032061851247	2301.75212235892	0	14042.6785714286	1	1	1	1	2019-05-24T18:05:42.966	NG_ecoli_LTEE_871_DM25	-0	-0	161.475	DIA_100X_EMPTY_1x1_100ms	f0490d69-c172-4310-9ac9-2e8853d53eec	EPI_100X_YFP_1x1_200ms_25sola	EPI_100X_RFP_1x1_200ms_25sola
285	32	12.3146781865397	395	47.787507666923	1025.67594936709	872.855696202532	10175246	25760.1164556962	130.297309181326	410.287589378498	0	365336	924.901265822785	366.991184206701	498.37433076285	0	NaN	NaN	NaN	NaN	NaN	360.633446618889	0.968589987573771	32.1593652087341	12.8219959403369	10.7854617718768	3.04396744836495	0.105180424920149	0.0101637271890913	1	1.00524613353491	2938.15590520042	0	14230.6329113924	1	1	1	1	2019-05-24T18:05:42.966	NG_ecoli_LTEE_871_DM25	-0	-0	161.475	DIA_100X_EMPTY_1x1_100ms	8444cdfd-77f9-4abd-9eef-6d268b0b9487	EPI_100X_YFP_1x1_200ms_25sola	EPI_100X_RFP_1x1_200ms_25sola
286	20	9.93153121550801	199	4.78212476655907	1024.03015075377	2005.88442211055	2273817	11426.216080402	130.297309181326	410.287589378498	0	241135	1211.73366834171	366.991184206701	498.37433076285	0	NaN	NaN	NaN	NaN	NaN	204.417814714017	0.999854637346328	20.3286056146596	12.1843975118311	9.71926252948226	3.16621754307629	0.000345976305346214	0.000152483209685046	2	1.00000021451336	1508.2179250031	1	15562.7185929648	1	1	1	1	2019-05-24T18:05:42.966	NG_ecoli_LTEE_871_DM25	-0	-0	161.475	DIA_100X_EMPTY_1x1_100ms	5e9b1899-e27b-4d65-8d3d-37b65505ad7c	EPI_100X_YFP_1x1_200ms_25sola	EPI_100X_RFP_1x1_200ms_25sola
287	23	11.4061957126895	263	34.5312095627652	1040.85171102662	1493.27756653992	341230	1297.45247148289	130.297309181326	410.287589378498	0	123758	470.562737642586	366.991184206701	498.37433076285	0	NaN	NaN	NaN	NaN	NaN	241.144932057812	0.999163230844888	22.6767125890286	12.6097187731993	10.2822667306056	3.20293329380477	0.0115523999467523	0.00544986818522972	1	1.00107574282523	1882.98867654938	0	14425.4866920152	1	1	1	1	2019-05-24T18:05:42.966	NG_ecoli_LTEE_871_DM25	-0	-0	161.475	DIA_100X_EMPTY_1x1_100ms	139fae99-e331-4f82-916a-0c6e00380724	EPI_100X_YFP_1x1_200ms_25sola	EPI_100X_RFP_1x1_200ms_25sola
288	32	10.8373725908323	347	49.4823505703599	1043.46974063401	1914	2158744	6221.16426512968	130.297309181326	410.287589378498	0	218255	628.976945244957	366.991184206701	498.37433076285	0	NaN	NaN	NaN	NaN	NaN	323.780509276155	0.970946461140375	31.0501778894557	12.2455649098008	10.1222992261105	2.69880107604718	0.0118176572480542	0.00569770852248536	0	1.00207093587451	2498.68964349083	0	14551.4293948127	1	1	1	1	2019-05-24T18:05:42.966	NG_ecoli_LTEE_871_DM25	-0	-0	161.475	DIA_100X_EMPTY_1x1_100ms	3bc94591-9008-4114-b4f6-6ce561fa6b1a	EPI_100X_YFP_1x1_200ms_25sola	EPI_100X_RFP_1x1_200ms_25sola
289	17	11.9803592147054	204	-49.7900796346138	1040.48039215686	2011.44607843137	787828	3861.90196078431	130.297309181326	410.287589378498	0	179492	879.862745098039	366.991184206701	498.37433076285	1	NaN	NaN	NaN	NaN	NaN	201.708104992936	0.999859500556995	NaN	NaN	NaN	NaN	NaN	NaN	NaN	NaN	NaN	1	15290.5980392157	1	1	1	1	2019-05-24T18:05:42.966	NG_ecoli_LTEE_871_DM25	-0	-0	161.475	DIA_100X_EMPTY_1x1_100ms	a83ed246-40b2-45ab-90df-84b40981f426	EPI_100X_YFP_1x1_200ms_25sola	EPI_100X_RFP_1x1_200ms_25sola
290	25	9.00014671948268	231	43.0336301491882	1040.98701298701	1856.45887445887	137936	597.125541125541	130.297309181326	410.287589378498	0	3033232	13130.8744588745	366.991184206701	498.37433076285	2	NaN	NaN	NaN	NaN	NaN	277.72571801169	0.936569953270428	28.2884195894549	12.1961564388973	9.58661819244363	2.59170301228271	0.00459991306684776	0.00211146191647273	2	1.00004145173588	2041.876300661	1	18767.670995671	1	1	1	1	2019-05-24T18:05:42.966	NG_ecoli_LTEE_871_DM25	-0	-0	161.475	DIA_100X_EMPTY_1x1_100ms	52f1ca48-aaf8-4552-a4c8-1750d4de1920	EPI_100X_YFP_1x1_200ms_25sola	EPI_100X_RFP_1x1_200ms_25sola
291	19	9.87058893410158	188	-29.6583927907789	1046.64893617021	753.63829787234	1376923	7324.0585106383	130.297309181326	410.287589378498	0	107250	570.478723404255	366.991184206701	498.37433076285	0	NaN	NaN	NaN	NaN	NaN	193.563725496998	0.99978778540809	18.3545277699845	13.0350302894429	10.1664229313587	3.45958757443268	0.00204849083168808	0.000938193898378114	1	1.00001184459777	1489.94227285428	1	15342.3670212766	1	1	1	1	2019-05-24T18:05:42.966	NG_ecoli_LTEE_871_DM25	-0	-0	161.475	DIA_100X_EMPTY_1x1_100ms	285de15c-4f61-41ed-8190-64fdbb186456	EPI_100X_YFP_1x1_200ms_25sola	EPI_100X_RFP_1x1_200ms_25sola
292	22	10.2230725429521	225	25.1120623428197	1049.73333333333	1791.73333333333	7384165	32818.5111111111	130.297309181326	410.287589378498	0	417996	1857.76	366.991184206701	498.37433076285	2	NaN	NaN	NaN	NaN	NaN	229.744262392858	0.999701503954483	22.1338840494305	12.2901251366733	9.99378340781304	3.19810447979349	0.0056778696735026	0.00234307449019144	1	1.00013544748823	1736.23048613086	1	15948.1733333333	1	1	1	1	2019-05-24T18:05:42.966	NG_ecoli_LTEE_871_DM25	-0	-0	161.475	DIA_100X_EMPTY_1x1_100ms	1826f3bf-74e3-4af6-934b-df2406ddc7fb	EPI_100X_YFP_1x1_200ms_25sola	EPI_100X_RFP_1x1_200ms_25sola
293	21	11.3128182783829	238	-9.61054778766779	1053.35294117647	1558.76470588235	1986166	8345.23529411765	130.297309181326	410.287589378498	0	122378	514.193277310924	366.991184206701	498.37433076285	0	NaN	NaN	NaN	NaN	NaN	222.574784587378	0.999815314947375	19.5529876929442	13.8693283575247	10.8665061963407	3.73201162729256	0.00358811259448103	0.00168465769529696	1	1.00007404327903	1813.35515919158	0	14333.1302521008	1	1	1	1	2019-05-24T18:05:42.966	NG_ecoli_LTEE_871_DM25	-0	-0	161.475	DIA_100X_EMPTY_1x1_100ms	63a2237c-eca6-4b2a-a1b7-c1a684dbf605	EPI_100X_YFP_1x1_200ms_25sola	EPI_100X_RFP_1x1_200ms_25sola
294	30	10.7582357066346	324	44.6699050931565	1052.74691358025	1978.47530864198	121760	375.802469135802	130.297309181326	410.287589378498	0	11160662	34446.487654321	366.991184206701	498.37433076285	3	NaN	NaN	NaN	NaN	NaN	314.740760371114	0.942515344521929	31.2453110461742	12.1064006133906	9.83790189460977	2.50853774046404	0.00847795763028685	0.00380508548482278	1	1.00098890365773	2375.08801707853	0	17034.8364197531	1	1	1	1	2019-05-24T18:05:42.966	NG_ecoli_LTEE_871_DM25	-0	-0	161.475	DIA_100X_EMPTY_1x1_100ms	4c375619-499e-47cb-8bcf-eb97dbe5a346	EPI_100X_YFP_1x1_200ms_25sola	EPI_100X_RFP_1x1_200ms_25sola
295	16	10.0060128960299	161	-49.9684208294856	1053.1801242236	1805.10559006211	3863773	23998.5900621118	130.297309181326	410.287589378498	0	443065	2751.95652173913	366.991184206701	498.37433076285	0	NaN	NaN	NaN	NaN	NaN	174.264828894541	0.99975823031549	15.9842924122064	14.2427376918857	10.3289114905982	4.08396417095833	0.0116199548297768	0.00619872080733248	0	1.00068179070004	1339.34484060696	2	16444.1552795031	1	1	1	1	2019-05-24T18:05:42.966	NG_ecoli_LTEE_871_DM25	-0	-0	161.475	DIA_100X_EMPTY_1x1_100ms	5e53053a-638f-4c75-9a3a-de9706242b26	EPI_100X_YFP_1x1_200ms_25sola	EPI_100X_RFP_1x1_200ms_25sola
296	20	11.5437310704789	231	-49.8338388795999	1054.36796536797	1843.74025974026	913687	3955.35497835498	130.297309181326	410.287589378498	0	1131426	4897.94805194805	366.991184206701	498.37433076285	0	NaN	NaN	NaN	NaN	NaN	212.953841605652	0.999833301269007	19.8248415034371	14.1558690569185	10.394796233148	3.75340785426827	0.00891833144539741	0.00408858503074122	1	1.00045566879231	1682.4089344117	2	16287.4588744589	1	1	1	1	2019-05-24T18:05:42.966	NG_ecoli_LTEE_871_DM25	-0	-0	161.475	DIA_100X_EMPTY_1x1_100ms	821bf261-df7e-4a96-bedc-ceae370681cd	EPI_100X_YFP_1x1_200ms_25sola	EPI_100X_RFP_1x1_200ms_25sola
297	21	11.317755686259	238	0.574862805186882	1060.0756302521	619.063025210084	332243	1395.97899159664	130.297309181326	410.287589378498	0	79349	333.399159663866	366.991184206701	498.37433076285	0	NaN	NaN	NaN	NaN	NaN	218.083158629685	0.99990067873352	20.1759656068616	13.425755175047	10.4033797716989	3.57149738966832	0.0032690092307158	0.00146303747785674	1	1.00004386754297	1715.03550515052	0	14395.1512605042	1	1	1	1	2019-05-24T18:05:42.966	NG_ecoli_LTEE_871_DM25	-0	-0	161.475	DIA_100X_EMPTY_1x1_100ms	821d3b34-3aca-4acc-a3ad-9aa4be1e5bef	EPI_100X_YFP_1x1_200ms_25sola	EPI_100X_RFP_1x1_200ms_25sola
298	19	9.92948163592519	189	-30.8084216207927	1061.2962962963	742.190476190476	1450048	7672.21164021164	130.297309181326	410.287589378498	0	113716	601.671957671958	366.991184206701	498.37433076285	0	NaN	NaN	NaN	NaN	NaN	189.628730979026	0.999752046255957	18.2183374422109	13.1707239688907	9.98976885419171	3.57946416406864	0.00456084840552961	0.0021622712790174	1	1.00010542043796	1427.93849706664	1	15391.2751322751	1	1	1	1	2019-05-24T18:05:42.966	NG_ecoli_LTEE_871_DM25	-0	-0	161.475	DIA_100X_EMPTY_1x1_100ms	a6762209-96cd-4b4e-84f2-ab58ffcb9d62	EPI_100X_YFP_1x1_200ms_25sola	EPI_100X_RFP_1x1_200ms_25sola
299	27	10.0496115217012	272	2.35148904798318	1069.36764705882	1820.4375	1411991	5191.14338235294	130.297309181326	410.287589378498	0	5169234	19004.5367647059	366.991184206701	498.37433076285	5	NaN	NaN	NaN	NaN	NaN	290.804442370968	0.962275064122116	28.6460217487149	12.2482259549576	9.78670796038438	2.7821062073385	0.0324795935350786	0.0131265666758541	1	1.01035411077718	2154.90166459783	1	18104.6617647059	1	1	1	1	2019-05-24T18:05:42.966	NG_ecoli_LTEE_871_DM25	-0	-0	161.475	DIA_100X_EMPTY_1x1_100ms	d139d6ab-d861-4df5-bd3d-2c5bdf826d72	EPI_100X_YFP_1x1_200ms_25sola	EPI_100X_RFP_1x1_200ms_25sola
300	25	11.7544951517948	294	42.6623442868573	1068.48639455782	1458.00680272109	3377443	11487.9013605442	130.297309181326	410.287589378498	0	123332	419.496598639456	366.991184206701	498.37433076285	0	NaN	NaN	NaN	NaN	NaN	274.736658691895	0.996172844086675	24.7610260953761	12.7417711817179	10.7692773906557	3.13634111369167	0.00331091733308576	0.00134957569359491	1	1.00007701768895	2255.44191042478	0	14721.4659863946	1	1	1	1	2019-05-24T18:05:42.966	NG_ecoli_LTEE_871_DM25	-0	-0	161.475	DIA_100X_EMPTY_1x1_100ms	2a7a0424-1ff0-49e2-9c52-32c2acbc719f	EPI_100X_YFP_1x1_200ms_25sola	EPI_100X_RFP_1x1_200ms_25sola
301	19	9.39924145091057	179	-48.9289464542559	1072.21229050279	1798.58100558659	4636316	25901.2067039106	130.297309181326	410.287589378498	0	1246815	6965.4469273743	366.991184206701	498.37433076285	1	NaN	NaN	NaN	NaN	NaN	186.18046740817	0.999785031474304	18.4949573299561	12.5337256004825	9.62239356862917	3.38274087844393	0.0132808593060643	0.00720501667971674	0	1.00119930466692	1344.96024472352	1	17032.0055865922	1	1	1	1	2019-05-24T18:05:42.966	NG_ecoli_LTEE_871_DM25	-0	-0	161.475	DIA_100X_EMPTY_1x1_100ms	6f4bab5d-ca97-4ad6-883a-d34a78cd1f43	EPI_100X_YFP_1x1_200ms_25sola	EPI_100X_RFP_1x1_200ms_25sola
302	35	9.44723761932607	332	47.2349819617538	1077.26506024096	1833.03915662651	243840	734.457831325301	130.297309181326	410.287589378498	0	16905742	50920.9096385542	366.991184206701	498.37433076285	6	NaN	NaN	NaN	NaN	NaN	356.797818603413	0.891304959474637	37.5790513352439	12.9454002928016	9.22982827558597	2.67822400451234	0.0251933665689237	0.0100218287654702	3	1.00465677163655	2514.33381096519	3	18284.4578313253	1	1	1	1	2019-05-24T18:05:42.966	NG_ecoli_LTEE_871_DM25	-0	-0	161.475	DIA_100X_EMPTY_1x1_100ms	d33e5e2e-ca1c-40cf-a52a-3d7184543578	EPI_100X_YFP_1x1_200ms_25sola	EPI_100X_RFP_1x1_200ms_25sola
303	19	11.6330473551651	221	-35.1132403303914	1074.92307692308	1402.23981900452	897655	4061.78733031674	130.297309181326	410.287589378498	0	100366	454.14479638009	366.991184206701	498.37433076285	0	NaN	NaN	NaN	NaN	NaN	203.555715969287	0.999802483323379	18.0786839494684	14.0175905061264	10.7534203592614	3.82806488051849	0.00800843933385226	0.00425526502501241	0	1.00040399567197	1641.91223821749	0	14607.1674208145	1	1	1	1	2019-05-24T18:05:42.966	NG_ecoli_LTEE_871_DM25	-0	-0	161.475	DIA_100X_EMPTY_1x1_100ms	f75e6cfa-d944-4662-86d0-51c13ad35166	EPI_100X_YFP_1x1_200ms_25sola	EPI_100X_RFP_1x1_200ms_25sola
304	25	11.425643023362	286	45.693451502001	1081.23776223776	256.132867132867	869068	3038.6993006993	130.297309181326	410.287589378498	0	117981	412.520979020979	366.991184206701	498.37433076285	0	NaN	NaN	NaN	NaN	NaN	258.42004519359	0.996911942818875	24.5328508784129	12.2472842362195	10.1325773480361	3.13061543768384	0.00419883108761833	0.00208549219483662	1	1.00017909404258	1978.2344275328	0	14347.7552447552	1	1	1	1	2019-05-24T18:05:42.966	NG_ecoli_LTEE_871_DM25	-0	-0	161.475	DIA_100X_EMPTY_1x1_100ms	62ff1d1c-f9c1-4377-bbc3-4f527ee6a8f6	EPI_100X_YFP_1x1_200ms_25sola	EPI_100X_RFP_1x1_200ms_25sola
305	28	12.4075414353885	348	36.9588704093559	1097.82471264368	186.347701149425	1245899	3580.16954022989	130.297309181326	410.287589378498	0	329019	945.456896551724	366.991184206701	498.37433076285	2	NaN	NaN	NaN	NaN	NaN	311.223802514894	0.964114315711192	28.407914626233	13.515820347835	10.5425523608754	3.14380284735853	0.00968137131957515	0.00430354223582639	1	1.00103240201625	2479.82348603516	0	14408.617816092	1	1	1	1	2019-05-24T18:05:42.966	NG_ecoli_LTEE_871_DM25	-0	-0	161.475	DIA_100X_EMPTY_1x1_100ms	7adfb38b-bcd4-4d9d-a614-3bedcc6e6473	EPI_100X_YFP_1x1_200ms_25sola	EPI_100X_RFP_1x1_200ms_25sola
306	26	12.3588927561953	322	-36.3513781549668	1098.03105590062	1814.69565217391	174907	543.189440993789	130.297309181326	410.287589378498	0	17849312	55432.6459627329	366.991184206701	498.37433076285	4	NaN	NaN	NaN	NaN	NaN	274.576711849772	0.955064365634661	21.3730113278464	15.8658668610041	12.0918773060182	3.76395988503309	0.0149246982451397	0.00449555898133737	2	1.00023643321539	2454.38710725417	1	17103.5279503106	1	1	1	1	2019-05-24T18:05:42.966	NG_ecoli_LTEE_871_DM25	-0	-0	161.475	DIA_100X_EMPTY_1x1_100ms	575db104-7a4f-4499-ab1c-63cdabd07b12	EPI_100X_YFP_1x1_200ms_25sola	EPI_100X_RFP_1x1_200ms_25sola
307	26	11.3470237061434	295	45.2545215721977	1105.96949152542	25.1694915254237	1542293	5228.11186440678	130.297309181326	410.287589378498	0	207263	702.586440677966	366.991184206701	498.37433076285	0	NaN	NaN	NaN	NaN	NaN	261.668209275831	0.998782061526889	24.3275654276585	12.8052525559264	10.4520869706919	3.17406891291019	0.00421172380524198	0.00187448925227356	2	1.00015606029553	2087.34655839613	0	14374.9491525424	1	1	1	1	2019-05-24T18:05:42.966	NG_ecoli_LTEE_871_DM25	-0	-0	161.475	DIA_100X_EMPTY_1x1_100ms	911938c9-f8d3-4561-a2e7-a5559cd43a83	EPI_100X_YFP_1x1_200ms_25sola	EPI_100X_RFP_1x1_200ms_25sola
308	21	10.9977838292965	231	6.44372438699607	1109.35930735931	1170.5367965368	440894	1908.63203463203	130.297309181326	410.287589378498	0	88440	382.857142857143	366.991184206701	498.37433076285	0	NaN	NaN	NaN	NaN	NaN	214.064339780659	0.999701744615519	20.1302617540325	12.9259381250469	10.1991079249607	3.40502792490459	0.00525335931119063	0.0023830380475001	1	1.00015708792413	1644.61284634557	0	14715.5367965368	1	1	1	1	2019-05-24T18:05:42.966	NG_ecoli_LTEE_871_DM25	-0	-0	161.475	DIA_100X_EMPTY_1x1_100ms	1c14ec79-fceb-4fa5-9060-c946706eb4c3	EPI_100X_YFP_1x1_200ms_25sola	EPI_100X_RFP_1x1_200ms_25sola
309	32	10.4062203671498	333	47.3164802070347	1113.22522522523	786.165165165165	1137059	3414.59159159159	130.297309181326	410.287589378498	0	196402	589.795795795796	366.991184206701	498.37433076285	0	NaN	NaN	NaN	NaN	NaN	324.531564080943	0.921229623327123	32.2291928205675	12.2348625709443	9.69933091412595	2.80497839078595	0.0158660943165343	0.00619986239409697	1	1.00259835902684	2381.34798432743	1	15085.1861861862	1	1	1	1	2019-05-24T18:05:42.966	NG_ecoli_LTEE_871_DM25	-0	-0	161.475	DIA_100X_EMPTY_1x1_100ms	70c3341a-a9a7-438d-a665-4ad62223ad97	EPI_100X_YFP_1x1_200ms_25sola	EPI_100X_RFP_1x1_200ms_25sola
310	21	12.8441743847358	271	-18.622882525954	1117.62730627306	1592.33210332103	1856066	6848.9520295203	130.297309181326	410.287589378498	0	394167	1454.49077490775	366.991184206701	498.37433076285	2	NaN	NaN	NaN	NaN	NaN	245.730651265681	0.999846805625604	20.5053043892766	14.5664458596886	11.4340939302834	3.96707610225547	0.00207399868828954	0.000864432789833391	1	1.00001870798049	2105.52117324509	0	14043.0184501845	1	1	1	1	2019-05-24T18:05:42.966	NG_ecoli_LTEE_871_DM25	-0	-0	161.475	DIA_100X_EMPTY_1x1_100ms	131a22af-1070-4ed0-a294-043be7f68ef0	EPI_100X_YFP_1x1_200ms_25sola	EPI_100X_RFP_1x1_200ms_25sola
311	30	12.8914679967692	387	47.1868858308197	1122.83204134367	1344	866615	2239.31524547804	130.297309181326	410.287589378498	0	199962	516.697674418605	366.991184206701	498.37433076285	0	NaN	NaN	NaN	NaN	NaN	342.58513776885	0.985921715824412	29.3260324160793	13.2812478151581	11.4209585478528	3.0098574569494	0.0142975399017534	0.00640970096567489	0	1.00228689806983	3004.33461905127	0	14021.2919896641	1	1	1	1	2019-05-24T18:05:42.966	NG_ecoli_LTEE_871_DM25	-0	-0	161.475	DIA_100X_EMPTY_1x1_100ms	b6fe7dec-bf35-4203-a3e0-112d9cc7ac51	EPI_100X_YFP_1x1_200ms_25sola	EPI_100X_RFP_1x1_200ms_25sola
312	18	10.9352623432807	197	-48.4698169738475	1124.41624365482	295.548223350254	2356290	11960.8629441624	130.297309181326	410.287589378498	0	104097	528.41116751269	366.991184206701	498.37433076285	0	NaN	NaN	NaN	NaN	NaN	194.117551716781	0.999874096207388	18.1122918464859	13.4120677528889	10.2373721859112	3.67072891242681	0.00483602913512082	0.00249208683197565	1	1.00013980950292	1490.87171049393	1	15175.9746192893	1	1	1	1	2019-05-24T18:05:42.966	NG_ecoli_LTEE_871_DM25	-0	-0	161.475	DIA_100X_EMPTY_1x1_100ms	fd7a35af-4c23-4849-bb18-87472d71b373	EPI_100X_YFP_1x1_200ms_25sola	EPI_100X_RFP_1x1_200ms_25sola
313	33	10.634641379087	351	46.8669932266505	1137.38176638177	782.980056980057	1205729	3435.12535612536	130.297309181326	410.287589378498	0	170986	487.139601139601	366.991184206701	498.37433076285	0	NaN	NaN	NaN	NaN	NaN	338.122603335715	0.966735692901449	33.4996640743038	11.9120855645773	9.8046460004458	2.57231232924679	0.00337797098301543	0.00224820687069898	0	1.0003011030076	2529.2640394465	1	14898.6923076923	1	1	1	1	2019-05-24T18:05:42.966	NG_ecoli_LTEE_871_DM25	-0	-0	161.475	DIA_100X_EMPTY_1x1_100ms	9852ec58-51b8-4780-b1b8-48fde640e4e5	EPI_100X_YFP_1x1_200ms_25sola	EPI_100X_RFP_1x1_200ms_25sola
314	18	9.70634109924565	175	-39.821947889065	1135.84	360.508571428571	633632	3620.75428571429	130.297309181326	410.287589378498	0	127155	726.6	366.991184206701	498.37433076285	1	NaN	NaN	NaN	NaN	NaN	185.982213088197	0.999845403081533	18.4775803078612	12.6038707499531	9.5627656350157	3.50199704779522	0.0096309285670247	0.00495573251428113	1	1.00059057896691	1327.09497347125	1	15762.4457142857	1	1	1	1	2019-05-24T18:05:42.966	NG_ecoli_LTEE_871_DM25	-0	-0	161.475	DIA_100X_EMPTY_1x1_100ms	e4411f51-9f67-4891-843c-df5b14bb4f96	EPI_100X_YFP_1x1_200ms_25sola	EPI_100X_RFP_1x1_200ms_25sola
315	20	11.515714697743	231	-29.4048490015446	1136.18614718615	1307.4329004329	1299467	5625.39826839827	130.297309181326	410.287589378498	0	111251	481.606060606061	366.991184206701	498.37433076285	0	NaN	NaN	NaN	NaN	NaN	217.458191156065	0.999900492685166	19.5208028930895	13.7713984568889	10.6034609094079	3.79551023059628	0.00377185384423029	0.00191557658591332	1	1.000100989129	1723.78396684676	0	14504.4545454545	1	1	1	1	2019-05-24T18:05:42.966	NG_ecoli_LTEE_871_DM25	-0	-0	161.475	DIA_100X_EMPTY_1x1_100ms	e046106e-5ffa-4cfa-9e75-6961dd27fde6	EPI_100X_YFP_1x1_200ms_25sola	EPI_100X_RFP_1x1_200ms_25sola
316	19	12.307163901568	235	-44.7456121582118	1139.02127659574	206.297872340426	544243	2315.92765957447	130.297309181326	410.287589378498	0	317380	1350.55319148936	366.991184206701	498.37433076285	1	NaN	NaN	NaN	NaN	NaN	213.707673098041	0.999787621814049	18.7130040553875	14.359267361272	10.9627062944394	3.86713002925855	0.00633613207899531	0.0034035690388796	0	1.00027517094871	1766.3182286756	0	14304.3361702128	1	1	1	1	2019-05-24T18:05:42.966	NG_ecoli_LTEE_871_DM25	-0	-0	161.475	DIA_100X_EMPTY_1x1_100ms	e0120546-cd98-4815-a6e2-ae1950c98d60	EPI_100X_YFP_1x1_200ms_25sola	EPI_100X_RFP_1x1_200ms_25sola
317	23	11.3476756664603	262	10.595734115841	1137.92748091603	283.354961832061	5680361	21680.7671755725	130.297309181326	410.287589378498	0	259607	990.86641221374	366.991184206701	498.37433076285	0	NaN	NaN	NaN	NaN	NaN	247.411940955052	0.995341877216269	23.173824911929	12.4876250326307	10.1870531389075	3.33252229743397	0.0237143576313328	0.0122608667061485	1	1.00573822553165	1888.79465851239	1	14916.5152671756	1	1	1	1	2019-05-24T18:05:42.966	NG_ecoli_LTEE_871_DM25	-0	-0	161.475	DIA_100X_EMPTY_1x1_100ms	e9a855d0-e780-45ee-9f5b-9e56f918e3cc	EPI_100X_YFP_1x1_200ms_25sola	EPI_100X_RFP_1x1_200ms_25sola
318	24	10.6564927740442	256	41.7985174277233	1143.96484375	102.83984375	735382	2872.5859375	130.297309181326	410.287589378498	0	128977	503.81640625	366.991184206701	498.37433076285	0	NaN	NaN	NaN	NaN	NaN	240.665298381142	0.998026079824221	23.388548986437	11.9320489374442	9.84871809952203	3.11638961855126	0.00799540745147884	0.00394758718807336	1	1.00059721539468	1781.77382295904	0	14820.78125	1	1	1	1	2019-05-24T18:05:42.966	NG_ecoli_LTEE_871_DM25	-0	-0	161.475	DIA_100X_EMPTY_1x1_100ms	cff09aca-57e3-467e-a087-7facb92619a6	EPI_100X_YFP_1x1_200ms_25sola	EPI_100X_RFP_1x1_200ms_25sola
319	23	10.391021934427	246	32.3287627594886	1144.00406504065	330.170731707317	411723	1673.67073170732	130.297309181326	410.287589378498	0	124318	505.357723577236	366.991184206701	498.37433076285	0	NaN	NaN	NaN	NaN	NaN	236.797579376547	0.9976266482305	23.1443470719717	12.2062888127143	9.88573283192701	3.05044294114278	0.011942164421872	0.00545901426264437	1	1.0011225842118	1776.44821983606	1	15090.7357723577	1	1	1	1	2019-05-24T18:05:42.966	NG_ecoli_LTEE_871_DM25	-0	-0	161.475	DIA_100X_EMPTY_1x1_100ms	39028a20-be7e-4436-a300-4776ddcad8dd	EPI_100X_YFP_1x1_200ms_25sola	EPI_100X_RFP_1x1_200ms_25sola
320	27	12.4161442031399	336	45.4841618054786	1151.33333333333	834.407738095238	1399171	4164.1994047619	130.297309181326	410.287589378498	0	145832	434.02380952381	366.991184206701	498.37433076285	0	NaN	NaN	NaN	NaN	NaN	299.516169509264	0.995992935948884	26.5594103904606	12.9929963899105	10.9064268673135	3.21186837628354	0.00714570216328625	0.00312984174916124	1	1.0002010123929	2481.26582587099	1	14075.818452381	1	1	1	1	2019-05-24T18:05:42.966	NG_ecoli_LTEE_871_DM25	-0	-0	161.475	DIA_100X_EMPTY_1x1_100ms	f7c65fb0-2626-41b7-9ef5-d42516446609	EPI_100X_YFP_1x1_200ms_25sola	EPI_100X_RFP_1x1_200ms_25sola
321	22	11.7321453718832	258	-5.04170799467132	1153.01937984496	455.073643410853	1499523	5812.10465116279	130.297309181326	410.287589378498	0	148116	574.093023255814	366.991184206701	498.37433076285	0	NaN	NaN	NaN	NaN	NaN	232.417848330285	0.999799084065237	20.7952162000447	13.7636185407797	10.8020752674591	3.57553295053933	0.00474481555308883	0.0025306402565326	0	1.00019016300271	1905.75785907111	0	14796.3643410853	1	1	1	1	2019-05-24T18:05:42.966	NG_ecoli_LTEE_871_DM25	-0	-0	161.475	DIA_100X_EMPTY_1x1_100ms	a03abed4-5858-485c-84ff-7e8337b37599	EPI_100X_YFP_1x1_200ms_25sola	EPI_100X_RFP_1x1_200ms_25sola
322	20	11.038318229755	221	-0.797443724557317	1152.96832579186	817.778280542986	2182390	9875.06787330317	130.297309181326	410.287589378498	0	89344	404.27149321267	366.991184206701	498.37433076285	0	NaN	NaN	NaN	NaN	NaN	219.948472780858	0.99977605239664	19.8434767738041	13.6074689092901	10.6354581285263	3.53400466814754	0.02512997781906	0.0126547482019887	1	1.00432229908849	1762.86904881879	1	15289.0226244344	1	1	1	1	2019-05-24T18:05:42.966	NG_ecoli_LTEE_871_DM25	-0	-0	161.475	DIA_100X_EMPTY_1x1_100ms	643f69d0-8531-4ced-9c69-e8855974ee2f	EPI_100X_YFP_1x1_200ms_25sola	EPI_100X_RFP_1x1_200ms_25sola
323	28	10.6784487126693	307	39.3922841619913	1159.67752442997	357.885993485342	1210374	3942.58631921824	130.297309181326	410.287589378498	0	129457	421.684039087948	366.991184206701	498.37433076285	0	NaN	NaN	NaN	NaN	NaN	295.145467313792	0.967243480563278	28.9189928160199	12.4112596001923	9.84953425206339	2.94380154478689	0.00529548031841452	0.00235276437708149	2	1.00016494656579	2203.45626227993	2	15999.7915309446	1	1	1	1	2019-05-24T18:05:42.966	NG_ecoli_LTEE_871_DM25	-0	-0	161.475	DIA_100X_EMPTY_1x1_100ms	2686a95d-9fb0-4a52-829d-e6fc9df32514	EPI_100X_YFP_1x1_200ms_25sola	EPI_100X_RFP_1x1_200ms_25sola
324	25	10.6688537133283	269	31.7854134495581	1152.13382899628	1194.67657992565	1914722	7117.92565055762	130.297309181326	410.287589378498	0	161825	601.579925650558	366.991184206701	498.37433076285	0	NaN	NaN	NaN	NaN	NaN	260.106089952052	0.989324678890267	25.0834914739545	11.9945321786327	10.0683141422183	2.87850645044712	0.0235472426004218	0.0122777761845909	1	1.0063921103595	1997.0612459987	1	15049.3977695167	1	1	1	1	2019-05-24T18:05:42.966	NG_ecoli_LTEE_871_DM25	-0	-0	161.475	DIA_100X_EMPTY_1x1_100ms	14efe87e-2502-4aa6-ae70-6757d3f602a7	EPI_100X_YFP_1x1_200ms_25sola	EPI_100X_RFP_1x1_200ms_25sola
325	24	11.5142293014357	277	38.5315817076012	1155.85198555957	998.216606498195	659000	2379.06137184116	130.297309181326	410.287589378498	0	226756	818.613718411552	366.991184206701	498.37433076285	1	NaN	NaN	NaN	NaN	NaN	264.416708108788	0.998885620931508	23.8001042751178	12.8895063311154	10.7761161262426	3.22214548297668	0.00350320595985397	0.00182269316574304	0	1.00011270483915	2170.66731470908	1	14143.6028880866	1	1	1	1	2019-05-24T18:05:42.966	NG_ecoli_LTEE_871_DM25	-0	-0	161.475	DIA_100X_EMPTY_1x1_100ms	7575744d-3eab-4e86-9b61-0e28f1654a4e	EPI_100X_YFP_1x1_200ms_25sola	EPI_100X_RFP_1x1_200ms_25sola
326	21	11.2342499497289	236	-42.2544451088041	1156.75423728814	1258.70338983051	1596982	6766.87288135593	130.297309181326	410.287589378498	0	148082	627.466101694915	366.991184206701	498.37433076285	1	NaN	NaN	NaN	NaN	NaN	224.976450793678	0.999781392578026	19.3799698576976	14.4062602275046	11.0710725909704	3.91885449285808	0.00558628047830744	0.00303500465634018	1	1.00006442465496	1865.61650528106	1	14055.0211864407	1	1	1	1	2019-05-24T18:05:42.966	NG_ecoli_LTEE_871_DM25	-0	-0	161.475	DIA_100X_EMPTY_1x1_100ms	9e83387c-8e31-4849-ac8e-c64a5a28c7e5	EPI_100X_YFP_1x1_200ms_25sola	EPI_100X_RFP_1x1_200ms_25sola
327	23	10.2514924903802	239	6.42864967535922	1159.66945606695	344.979079497908	631577	2642.58158995816	130.297309181326	410.287589378498	0	268470	1123.30543933054	366.991184206701	498.37433076285	2	NaN	NaN	NaN	NaN	NaN	244.930487316758	0.990791601120785	24.0139821117114	11.8674188382201	9.86723542105162	2.85123596852028	0.012576242426317	0.00656024431244897	1	1.00051164838666	1836.30596239114	2	15836.359832636	1	1	1	1	2019-05-24T18:05:42.966	NG_ecoli_LTEE_871_DM25	-0	-0	161.475	DIA_100X_EMPTY_1x1_100ms	cf9e5ddd-4786-430e-8b42-81fd93880f51	EPI_100X_YFP_1x1_200ms_25sola	EPI_100X_RFP_1x1_200ms_25sola
328	27	10.7712455073242	291	47.9468246316889	1167.64604810997	683.463917525773	989002	3398.6323024055	130.297309181326	410.287589378498	0	119014	408.982817869416	366.991184206701	498.37433076285	0	NaN	NaN	NaN	NaN	NaN	271.946608158536	0.991968235418987	26.3545602101623	11.8320691171756	10.064683076369	2.78079873512067	0.00376308307265911	0.00177292997600321	1	1.000039950316	2096.7461916529	0	14817.3092783505	1	1	1	1	2019-05-24T18:05:42.966	NG_ecoli_LTEE_871_DM25	-0	-0	161.475	DIA_100X_EMPTY_1x1_100ms	cf265352-02be-4628-82cf-532c25e8edf8	EPI_100X_YFP_1x1_200ms_25sola	EPI_100X_RFP_1x1_200ms_25sola
329	28	11.8554468187026	332	46.2429919490297	1164.73192771084	1207.0813253012	1178405	3549.41265060241	130.297309181326	410.287589378498	0	200327	603.394578313253	366.991184206701	498.37433076285	0	NaN	NaN	NaN	NaN	NaN	301.805940220245	0.989096337034112	27.1105917063589	13.3044405720662	10.8028791607051	3.12810561528003	0.00940236656090183	0.00328479852367187	2	1.00059841208811	2484.89426726848	1	14586.2981927711	1	1	1	1	2019-05-24T18:05:42.966	NG_ecoli_LTEE_871_DM25	-0	-0	161.475	DIA_100X_EMPTY_1x1_100ms	21c2146b-6f14-4a82-a691-209f71d89c9a	EPI_100X_YFP_1x1_200ms_25sola	EPI_100X_RFP_1x1_200ms_25sola
330	32	11.9697522834791	383	49.0376747726746	1165.67101827676	1660.50652741514	3288864	8587.11227154047	130.297309181326	410.287589378498	0	293848	767.227154046997	366.991184206701	498.37433076285	0	NaN	NaN	NaN	NaN	NaN	351.85273869895	0.967499473221113	31.7969069047127	12.9379736678325	10.6891284632313	2.92964128148144	0.0158206813235696	0.00658960850769593	1	1.00209225302094	2853.37827122867	0	14269.6527415144	1	1	1	1	2019-05-24T18:05:42.966	NG_ecoli_LTEE_871_DM25	-0	-0	161.475	DIA_100X_EMPTY_1x1_100ms	d5a88a4c-7a8e-4ba5-b0bb-a225a509d311	EPI_100X_YFP_1x1_200ms_25sola	EPI_100X_RFP_1x1_200ms_25sola
331	23	11.4131872515796	264	32.5751652344749	1168.71590909091	83.8787878787879	654331	2478.52651515152	130.297309181326	410.287589378498	0	121417	459.912878787879	366.991184206701	498.37433076285	0	NaN	NaN	NaN	NaN	NaN	248.677238795531	0.999186570937854	23.0851494523257	12.7270309400225	10.3851719651385	3.20536277410885	0.0080422185977341	0.00441312979682425	0	1.00070622367163	1955.46459177056	0	14744.8598484848	1	1	1	1	2019-05-24T18:05:42.966	NG_ecoli_LTEE_871_DM25	-0	-0	161.475	DIA_100X_EMPTY_1x1_100ms	61fd1da2-1e2e-44f3-a2eb-132f0f8ffdba	EPI_100X_YFP_1x1_200ms_25sola	EPI_100X_RFP_1x1_200ms_25sola
332	19	11.3293285905352	215	-42.2247827242128	1168.20930232558	1005.64186046512	439503	2044.2	130.297309181326	410.287589378498	0	139174	647.320930232558	366.991184206701	498.37433076285	0	NaN	NaN	NaN	NaN	NaN	211.92215519833	0.999847472589695	18.3807532110059	14.4270495143682	10.818699627555	4.08883844998149	0.0259737966118521	0.0138125396208866	0	1.0045962154241	1689.67551840848	1	14897.4093023256	1	1	1	1	2019-05-24T18:05:42.966	NG_ecoli_LTEE_871_DM25	-0	-0	161.475	DIA_100X_EMPTY_1x1_100ms	3558455c-c7ce-445b-8cba-9cf772eeaa7e	EPI_100X_YFP_1x1_200ms_25sola	EPI_100X_RFP_1x1_200ms_25sola
333	20	11.7474793565018	235	-31.7609649576867	1170.17872340426	930.510638297872	739687	3147.60425531915	130.297309181326	410.287589378498	0	99807	424.710638297872	366.991184206701	498.37433076285	0	NaN	NaN	NaN	NaN	NaN	217.540374811645	0.999861688982172	19.4439336749649	13.9467413353377	10.83544887159	3.64139789426429	0.00320587065500818	0.00177440304611476	0	1.0000784075161	1792.94854762077	0	14410.7787234043	1	1	1	1	2019-05-24T18:05:42.966	NG_ecoli_LTEE_871_DM25	-0	-0	161.475	DIA_100X_EMPTY_1x1_100ms	f6451fc7-d098-4bed-8e65-9af5b117a70c	EPI_100X_YFP_1x1_200ms_25sola	EPI_100X_RFP_1x1_200ms_25sola
334	20	11.3727950841433	228	-17.3267032365192	1172.53947368421	1251.21052631579	457384	2006.0701754386	130.297309181326	410.287589378498	0	1160593	5090.3201754386	366.991184206701	498.37433076285	1	NaN	NaN	NaN	NaN	NaN	222.920003633695	0.999870606141393	19.7984146452986	14.0587965911488	10.7662785242831	3.69404336435585	0.0207198153038819	0.00965424986593253	1	1.00259515879568	1802.40141084002	1	15355.7631578947	1	1	1	1	2019-05-24T18:05:42.966	NG_ecoli_LTEE_871_DM25	-0	-0	161.475	DIA_100X_EMPTY_1x1_100ms	b0e8ecb3-3bdd-4963-9313-45d72d0a5a3f	EPI_100X_YFP_1x1_200ms_25sola	EPI_100X_RFP_1x1_200ms_25sola
335	25	11.4283503206872	287	42.0552399927174	1178.59930313589	513.979094076655	796704	2775.97212543554	130.297309181326	410.287589378498	0	363253	1265.68989547038	366.991184206701	498.37433076285	3	NaN	NaN	NaN	NaN	NaN	276.409527755339	0.991315297115635	25.6686731783903	12.4424962172624	10.2738719580599	3.24237498212895	0.01316610654715	0.00533911630357285	1	1.0012854858437	2127.95088352435	1	14896.8710801394	1	1	1	1	2019-05-24T18:05:42.966	NG_ecoli_LTEE_871_DM25	-0	-0	161.475	DIA_100X_EMPTY_1x1_100ms	aadc1e9f-20cb-4045-829c-d0c2c9425f46	EPI_100X_YFP_1x1_200ms_25sola	EPI_100X_RFP_1x1_200ms_25sola
336	21	11.5462329957846	243	13.6428102549986	1177.53497942387	742.01646090535	316769	1303.57613168724	130.297309181326	410.287589378498	0	86697	356.777777777778	366.991184206701	498.37433076285	0	NaN	NaN	NaN	NaN	NaN	225.162645058806	0.999712109249951	20.9127004101435	12.9755007726213	10.2695339544528	3.49536724445885	0.0052133647827393	0.00246100815322136	1	1.00007918858829	1732.21369407401	0	14586.2757201646	1	1	1	1	2019-05-24T18:05:42.966	NG_ecoli_LTEE_871_DM25	-0	-0	161.475	DIA_100X_EMPTY_1x1_100ms	3d27fa6d-665e-473a-98ea-c83b1eb72390	EPI_100X_YFP_1x1_200ms_25sola	EPI_100X_RFP_1x1_200ms_25sola
337	46	10.9356966323117	504	49.4468651104454	1202.4246031746	533.938492063492	4378575	8687.64880952381	130.297309181326	410.287589378498	0	299682	594.607142857143	366.991184206701	498.37433076285	0	NaN	NaN	NaN	NaN	NaN	464.263337969642	0.916169670670134	46.5688681106382	11.6988729390037	9.77999876091149	2.1971579947237	0.00933633909530364	0.00277127753043682	3	1.00035414823557	3498.34924177637	1	15848.2380952381	1	1	1	1	2019-05-24T18:05:42.966	NG_ecoli_LTEE_871_DM25	-0	-0	161.475	DIA_100X_EMPTY_1x1_100ms	47305d28-ec23-4526-b900-6ced6bbbfdd3	EPI_100X_YFP_1x1_200ms_25sola	EPI_100X_RFP_1x1_200ms_25sola
338	23	10.5197250414698	242	33.1464102416506	1193.1652892562	522.698347107438	1331033	5500.13636363636	130.297309181326	410.287589378498	0	230097	950.814049586777	366.991184206701	498.37433076285	1	NaN	NaN	NaN	NaN	NaN	232.680173897076	0.999639623917167	22.060649551023	12.4728976109952	10.1350655036295	3.2292290740614	0.0107729786632612	0.00575681403033183	0	1.00111555081405	1779.75940576887	2	15657.4090909091	1	1	1	1	2019-05-24T18:05:42.966	NG_ecoli_LTEE_871_DM25	-0	-0	161.475	DIA_100X_EMPTY_1x1_100ms	236577b3-c970-40d6-98a1-d2fe9ad9fa39	EPI_100X_YFP_1x1_200ms_25sola	EPI_100X_RFP_1x1_200ms_25sola
339	26	12.0797837082371	315	43.3284320500424	1202.99365079365	349.660317460317	3802373	12071.0253968254	130.297309181326	410.287589378498	0	202685	643.444444444444	366.991184206701	498.37433076285	0	NaN	NaN	NaN	NaN	NaN	281.231232257998	0.993391806857819	25.9365603473149	12.7168724408341	10.4403839845505	3.12691140106016	0.00447748947744529	0.00207801145358615	0	1.00019923561507	2220.42038223256	0	14239.1650793651	1	1	1	1	2019-05-24T18:05:42.966	NG_ecoli_LTEE_871_DM25	-0	-0	161.475	DIA_100X_EMPTY_1x1_100ms	40344ef7-aaeb-4287-b6c9-dc1977053a81	EPI_100X_YFP_1x1_200ms_25sola	EPI_100X_RFP_1x1_200ms_25sola
340	24	12.2322115982012	294	35.8802242441019	1209.65986394558	1538.42176870748	1090116	3707.87755102041	130.297309181326	410.287589378498	0	180565	614.166666666667	366.991184206701	498.37433076285	0	NaN	NaN	NaN	NaN	NaN	264.503580989117	0.999277794322324	23.1692359078333	13.6229915572623	11.0650629258232	3.38369274204375	0.0162411248909272	0.00752625978225326	1	1.00207922996511	2227.97015559512	0	14293.2346938776	1	1	1	1	2019-05-24T18:05:42.966	NG_ecoli_LTEE_871_DM25	-0	-0	161.475	DIA_100X_EMPTY_1x1_100ms	bb6d71db-f156-472c-981e-f1609cca7275	EPI_100X_YFP_1x1_200ms_25sola	EPI_100X_RFP_1x1_200ms_25sola
341	22	11.2665696304594	248	11.7296423581036	1207	1001.90725806452	372795	1503.20564516129	130.297309181326	410.287589378498	0	134515	542.399193548387	366.991184206701	498.37433076285	0	NaN	NaN	NaN	NaN	NaN	227.692833566503	0.999924232617507	21.0646967941874	13.0450064877411	10.3406951106521	3.53485331291506	0.00133356351892582	0.000571755263080311	1	1.0000100083045	1769.06813703962	0	14486.0201612903	1	1	1	1	2019-05-24T18:05:42.966	NG_ecoli_LTEE_871_DM25	-0	-0	161.475	DIA_100X_EMPTY_1x1_100ms	5c5b9c9b-aaac-4ea0-b211-8888952a3606	EPI_100X_YFP_1x1_200ms_25sola	EPI_100X_RFP_1x1_200ms_25sola
342	23	12.2679110211378	283	25.6071220849381	1209.79858657244	1685.22614840989	840068	2968.43816254417	130.297309181326	410.287589378498	0	299095	1056.87279151943	366.991184206701	498.37433076285	2	NaN	NaN	NaN	NaN	NaN	253.269334611545	0.99976986732709	22.2821413636716	13.3820270029219	11.015289952265	3.38596922550278	0.010145840810262	0.00567358054793172	1	1.00105950166293	2123.43354294447	0	14278.2120141343	1	1	1	1	2019-05-24T18:05:42.966	NG_ecoli_LTEE_871_DM25	-0	-0	161.475	DIA_100X_EMPTY_1x1_100ms	a4ca4e48-33f1-45e9-b243-8e8846753860	EPI_100X_YFP_1x1_200ms_25sola	EPI_100X_RFP_1x1_200ms_25sola
343	24	12.243816533646	294	38.3269536046386	1212.14965986395	1182.37074829932	3532221	12014.3571428571	130.297309181326	410.287589378498	0	386345	1314.09863945578	366.991184206701	498.37433076285	4	NaN	NaN	NaN	NaN	NaN	266.187999973907	0.999817417120048	22.9665702534793	13.5864605560564	11.0876719177848	3.6189407338466	0.00517849095594527	0.00229143454515211	1	1.00019247318833	2217.51598392529	0	14907.7482993197	1	1	1	1	2019-05-24T18:05:42.966	NG_ecoli_LTEE_871_DM25	-0	-0	161.475	DIA_100X_EMPTY_1x1_100ms	4fed1114-a22b-424e-b476-f150604e185b	EPI_100X_YFP_1x1_200ms_25sola	EPI_100X_RFP_1x1_200ms_25sola
344	21	13.037591331153	278	-47.6952291080931	1213.94604316547	212.010791366906	505489	1818.30575539568	130.297309181326	410.287589378498	0	264394	951.057553956835	366.991184206701	498.37433076285	1	NaN	NaN	NaN	NaN	NaN	236.942350845175	0.999888602862917	19.6986463718194	15.078007423734	11.5767891512043	4.04363324626727	0.00350808795710736	0.00157275446630157	1	1.00006110322806	2073.49270748799	0	13508.071942446	1	1	1	1	2019-05-24T18:05:42.966	NG_ecoli_LTEE_871_DM25	-0	-0	161.475	DIA_100X_EMPTY_1x1_100ms	f48f3f9c-1599-49da-9740-b641ff9cec82	EPI_100X_YFP_1x1_200ms_25sola	EPI_100X_RFP_1x1_200ms_25sola
345	21	11.912143038699	250	8.24006112296748	1214.168	401.904	433999	1735.996	130.297309181326	410.287589378498	0	109883	439.532	366.991184206701	498.37433076285	0	NaN	NaN	NaN	NaN	NaN	223.414456787055	0.999845969727035	19.8644673617632	13.7932154053922	10.767581714943	3.68442494033977	0.00660742707044229	0.00409950290944091	1	1.00010248462647	1808.85251688311	0	14572.792	1	1	1	1	2019-05-24T18:05:42.966	NG_ecoli_LTEE_871_DM25	-0	-0	161.475	DIA_100X_EMPTY_1x1_100ms	c67df67f-b5f5-4c24-8602-1fb7d2637f9a	EPI_100X_YFP_1x1_200ms_25sola	EPI_100X_RFP_1x1_200ms_25sola
346	29	11.9126817922849	346	47.1133678962751	1222.07803468208	450.841040462428	632305	1827.4710982659	130.297309181326	410.287589378498	0	210892	609.514450867052	366.991184206701	498.37433076285	0	NaN	NaN	NaN	NaN	NaN	314.710577151078	0.969833814667153	29.1827771489443	12.5031286236132	10.5041073027155	2.78638330609404	0.0157053369466531	0.00682413161261878	1	1.00265869698597	2528.91830040422	0	14316.8468208092	1	1	1	1	2019-05-24T18:05:42.966	NG_ecoli_LTEE_871_DM25	-0	-0	161.475	DIA_100X_EMPTY_1x1_100ms	ced1347e-dce5-4108-abcf-95f76b14f38c	EPI_100X_YFP_1x1_200ms_25sola	EPI_100X_RFP_1x1_200ms_25sola
347	24	11.1099124437726	267	32.2522782465117	1224.10486891386	1660.8127340824	659352	2469.48314606742	130.297309181326	410.287589378498	0	119196	446.426966292135	366.991184206701	498.37433076285	0	NaN	NaN	NaN	NaN	NaN	252.669470375314	0.996793109299256	23.5189658374567	12.4611641562355	10.3453220527875	3.20131854509955	0.00609823080698579	0.00285546814323595	1	1.00033427072695	1976.95203471429	0	14560.4119850187	1	1	1	1	2019-05-24T18:05:42.966	NG_ecoli_LTEE_871_DM25	-0	-0	161.475	DIA_100X_EMPTY_1x1_100ms	03193355-f9d3-4bbe-9e67-9b707d8a3d11	EPI_100X_YFP_1x1_200ms_25sola	EPI_100X_RFP_1x1_200ms_25sola
348	24	11.8029172502539	284	40.3595927051494	1230.06690140845	1304.19366197183	728854	2566.38732394366	130.297309181326	410.287589378498	0	154247	543.12323943662	366.991184206701	498.37433076285	0	NaN	NaN	NaN	NaN	NaN	262.977390310664	0.999087858754634	23.9521477407909	13.002591416465	10.5632188176207	3.26000612822564	0.011218989097495	0.00479501196155328	1	1.00087841661588	2099.06987473996	0	14381.2887323944	1	1	1	1	2019-05-24T18:05:42.966	NG_ecoli_LTEE_871_DM25	-0	-0	161.475	DIA_100X_EMPTY_1x1_100ms	3d767c19-9fd9-4c30-aee1-36ea99c04cd3	EPI_100X_YFP_1x1_200ms_25sola	EPI_100X_RFP_1x1_200ms_25sola
349	29	12.4334672324904	361	46.0866723887625	1236.84487534626	164.454293628809	737501	2042.93905817175	130.297309181326	410.287589378498	0	160846	445.556786703601	366.991184206701	498.37433076285	0	NaN	NaN	NaN	NaN	NaN	321.574762779482	0.9909731403871	28.7525440636968	12.7642836990476	10.8951051479203	2.96228875994022	0.00549016731886011	0.00320273189662365	1	1.00056931556746	2680.58146890513	0	14103.1828254848	1	1	1	1	2019-05-24T18:05:42.966	NG_ecoli_LTEE_871_DM25	-0	-0	161.475	DIA_100X_EMPTY_1x1_100ms	f32b0c84-feb4-4684-9fc9-34a8ce23dbc9	EPI_100X_YFP_1x1_200ms_25sola	EPI_100X_RFP_1x1_200ms_25sola
350	25	10.8312958399523	271	47.5468281476973	1236.91881918819	1205.75645756458	599240	2211.21771217712	130.297309181326	410.287589378498	0	399789	1475.23616236162	366.991184206701	498.37433076285	1	NaN	NaN	NaN	NaN	NaN	264.504845853028	0.992666485758	24.5359789464801	12.4912345684097	10.3668113838042	3.12701046657866	0.00263636361983249	0.00143303180404282	0	1.00008118133245	2071.01700841264	0	14596.0442804428	1	1	1	1	2019-05-24T18:05:42.966	NG_ecoli_LTEE_871_DM25	-0	-0	161.475	DIA_100X_EMPTY_1x1_100ms	b3474aba-e3dc-44ec-807e-29464d2fded8	EPI_100X_YFP_1x1_200ms_25sola	EPI_100X_RFP_1x1_200ms_25sola
351	26	13.3805546191107	349	37.0761931478396	1238.29512893983	1807.31518624642	2989347	8565.46418338109	130.297309181326	410.287589378498	0	216300	619.770773638969	366.991184206701	498.37433076285	0	NaN	NaN	NaN	NaN	NaN	298.727522855245	0.998633231099229	25.552958673867	13.5916740327894	11.306023184814	3.34800759729292	0.0129318436234619	0.00646091597724469	1	1.00186011142949	2565.37475917669	0	14037.8538681948	1	1	1	1	2019-05-24T18:05:42.966	NG_ecoli_LTEE_871_DM25	-0	-0	161.475	DIA_100X_EMPTY_1x1_100ms	8396b3dd-0741-4ead-8db1-e65f429c1a13	EPI_100X_YFP_1x1_200ms_25sola	EPI_100X_RFP_1x1_200ms_25sola
352	24	11.5814074502319	278	38.5293973860127	1238.94604316547	1510.39928057554	677291	2436.29856115108	130.297309181326	410.287589378498	0	195644	703.755395683453	366.991184206701	498.37433076285	0	NaN	NaN	NaN	NaN	NaN	250.672108179436	0.999517657718797	23.1126916692406	12.7449420594583	10.4575893877963	3.30690505473863	0.00939198469964047	0.00533610471343103	0	1.00102899666394	1985.19685269705	0	14182.2841726619	1	1	1	1	2019-05-24T18:05:42.966	NG_ecoli_LTEE_871_DM25	-0	-0	161.475	DIA_100X_EMPTY_1x1_100ms	8bb0b90d-f142-48b4-b50a-6d94b826be2f	EPI_100X_YFP_1x1_200ms_25sola	EPI_100X_RFP_1x1_200ms_25sola
353	31	12.4503477457254	386	46.2915573307267	1251.69170984456	827.300518134715	1760655	4561.28238341969	130.297309181326	410.287589378498	0	219413	568.427461139896	366.991184206701	498.37433076285	0	NaN	NaN	NaN	NaN	NaN	336.941073101355	0.970923108233624	29.8580751592665	12.8355783462918	10.9153540060868	2.93220480886466	0.014116367547537	0.00652811091743956	1	1.00145635633754	2794.00602861107	0	14540.4870466321	1	1	1	1	2019-05-24T18:05:42.966	NG_ecoli_LTEE_871_DM25	-0	-0	161.475	DIA_100X_EMPTY_1x1_100ms	26c547dc-b483-4489-879e-e93db27be47c	EPI_100X_YFP_1x1_200ms_25sola	EPI_100X_RFP_1x1_200ms_25sola
354	20	11.7650092596464	236	-26.5006342575531	1248.69491525424	1075.47457627119	847436	3590.83050847458	130.297309181326	410.287589378498	0	383172	1623.61016949153	366.991184206701	498.37433076285	2	NaN	NaN	NaN	NaN	NaN	220.260094054774	0.999780169972071	19.5946488846276	13.7463961339131	10.7492772628484	3.70294945860772	0.00188566846326499	0.000796991775049864	1	1.00001301662824	1778.22166539012	0	14445.906779661	1	1	1	1	2019-05-24T18:05:42.966	NG_ecoli_LTEE_871_DM25	-0	-0	161.475	DIA_100X_EMPTY_1x1_100ms	4af302e0-c9ca-4b12-a633-c600d94cc37b	EPI_100X_YFP_1x1_200ms_25sola	EPI_100X_RFP_1x1_200ms_25sola
355	26	10.6107025029643	276	47.4520636354396	1253.24275362319	1910.44565217391	1834962	6648.41304347826	130.297309181326	410.287589378498	0	115071	416.923913043478	366.991184206701	498.37433076285	0	NaN	NaN	NaN	NaN	NaN	261.847461743318	0.993081803053935	24.9324049380835	12.0478601563263	10.24299576153	2.8927747380928	0.00418293975004446	0.00215077436174145	0	1.00020019430943	2054.50895814581	0	14976.0905797101	1	1	1	1	2019-05-24T18:05:42.966	NG_ecoli_LTEE_871_DM25	-0	-0	161.475	DIA_100X_EMPTY_1x1_100ms	454ce3d2-ba80-4804-92f3-0c903cbcad32	EPI_100X_YFP_1x1_200ms_25sola	EPI_100X_RFP_1x1_200ms_25sola
356	25	11.6310640898916	292	40.1750783215471	1255.29109589041	51.5308219178082	487353	1669.01712328767	130.297309181326	410.287589378498	0	147335	504.571917808219	366.991184206701	498.37433076285	0	NaN	NaN	NaN	NaN	NaN	262.904639425492	0.996295982361472	24.4327961462491	12.3187576186782	10.495217334897	2.97978719104993	0.0041745575952968	0.00168511000427839	1	1.00009510697648	2113.71254813273	0	14473.7226027397	1	1	1	1	2019-05-24T18:05:42.966	NG_ecoli_LTEE_871_DM25	-0	-0	161.475	DIA_100X_EMPTY_1x1_100ms	eca919ed-570d-4a82-96c6-c46befbd1011	EPI_100X_YFP_1x1_200ms_25sola	EPI_100X_RFP_1x1_200ms_25sola
357	22	12.5602144263699	277	-6.61286231073483	1256.60649819495	592.162454873646	3859790	13934.2599277978	130.297309181326	410.287589378498	0	108547	391.86642599278	366.991184206701	498.37433076285	0	NaN	NaN	NaN	NaN	NaN	243.718748570967	0.999935290289476	21.1650614644495	14.1562453722264	11.0743556665979	3.75078131039506	0.00453853246935206	0.00221069561300103	1	1.00014836314747	2038.66726741956	0	14089.3610108303	1	1	1	1	2019-05-24T18:05:42.966	NG_ecoli_LTEE_871_DM25	-0	-0	161.475	DIA_100X_EMPTY_1x1_100ms	91f0fc9f-efc1-4b24-a25d-16c601c6585b	EPI_100X_YFP_1x1_200ms_25sola	EPI_100X_RFP_1x1_200ms_25sola
358	20	11.1303224924467	223	-15.8605981284105	1273.52914798206	456.443946188341	134743	604.22869955157	130.297309181326	410.287589378498	0	74299	333.179372197309	366.991184206701	498.37433076285	0	NaN	NaN	NaN	NaN	NaN	211.363112543099	0.999847110414888	19.2368335946338	13.556850782348	10.5667171469376	3.60149918843767	0.00726285658612146	0.00396626455717239	0	1.00039610553244	1686.95552928671	0	14832.4304932735	1	1	1	1	2019-05-24T18:05:42.966	NG_ecoli_LTEE_871_DM25	-0	-0	161.475	DIA_100X_EMPTY_1x1_100ms	f12d2bf1-e22c-4c64-82db-070698ac15a5	EPI_100X_YFP_1x1_200ms_25sola	EPI_100X_RFP_1x1_200ms_25sola
359	21	11.3792033099441	239	-9.11945367240633	1279.63179916318	237.962343096234	599751	2509.41841004184	130.297309181326	410.287589378498	0	169892	710.845188284519	366.991184206701	498.37433076285	0	NaN	NaN	NaN	NaN	NaN	223.393100056783	0.999876898175663	20.4713784361172	13.3405878278169	10.4108940824296	3.61351135076934	0.00350928380652189	0.00148494589562636	1	1.00005474296714	1742.66145092612	0	14623.4476987448	1	1	1	1	2019-05-24T18:05:42.966	NG_ecoli_LTEE_871_DM25	-0	-0	161.475	DIA_100X_EMPTY_1x1_100ms	1fddc466-e706-4fb8-9463-64977d16dd9c	EPI_100X_YFP_1x1_200ms_25sola	EPI_100X_RFP_1x1_200ms_25sola
360	20	11.2675605730725	227	-36.9683708217947	1278.37885462555	702.903083700441	1881523	8288.64757709251	130.297309181326	410.287589378498	0	87935	387.378854625551	366.991184206701	498.37433076285	0	NaN	NaN	NaN	NaN	NaN	221.60373731358	0.999880434944816	20.9541181531848	12.8409830230316	10.1038815623785	3.44120904471847	0.0129047022885091	0.00684670071127648	0	1.001446262386	1680.1024431223	1	14991.0264317181	1	1	1	1	2019-05-24T18:05:42.966	NG_ecoli_LTEE_871_DM25	-0	-0	161.475	DIA_100X_EMPTY_1x1_100ms	9cf594b1-44ae-4d9b-abb7-e10033d7648c	EPI_100X_YFP_1x1_200ms_25sola	EPI_100X_RFP_1x1_200ms_25sola
361	19	11.0995183375356	211	-42.2537130957931	1281.12322274882	683.78672985782	1924285	9119.83412322275	130.297309181326	410.287589378498	0	87357	414.014218009479	366.991184206701	498.37433076285	0	NaN	NaN	NaN	NaN	NaN	205.722692608789	0.999881328723936	18.9502849189804	13.722096952756	10.2847630344209	3.86487221629664	0.00662358394581475	0.00365580045781501	1	1.00032900786924	1574.32432196634	1	14943.9052132701	1	1	1	1	2019-05-24T18:05:42.966	NG_ecoli_LTEE_871_DM25	-0	-0	161.475	DIA_100X_EMPTY_1x1_100ms	a5a814e4-1b38-40be-b6dd-5fae1708fff3	EPI_100X_YFP_1x1_200ms_25sola	EPI_100X_RFP_1x1_200ms_25sola
362	27	11.9448070705997	323	47.6177386638927	1286.29721362229	787.291021671827	485927	1504.41795665635	130.297309181326	410.287589378498	0	166592	515.764705882353	366.991184206701	498.37433076285	0	NaN	NaN	NaN	NaN	NaN	287.197069232459	0.998753945355021	25.549555000762	13.0118117682007	10.831383166178	3.2798796446547	0.00624110236852152	0.003856918678145	0	1.00061509012653	2354.18756165369	0	13871.2879256966	1	1	1	1	2019-05-24T18:05:42.966	NG_ecoli_LTEE_871_DM25	-0	-0	161.475	DIA_100X_EMPTY_1x1_100ms	b9a0a755-592c-4725-bab6-6ac49ca82029	EPI_100X_YFP_1x1_200ms_25sola	EPI_100X_RFP_1x1_200ms_25sola
363	25	12.2990800308225	308	42.8624675595598	1287.83441558442	1328.71428571429	1239231	4023.47727272727	130.297309181326	410.287589378498	0	118222	383.837662337662	366.991184206701	498.37433076285	0	NaN	NaN	NaN	NaN	NaN	269.506906553001	0.999465675867574	23.5897725100916	13.4630093071381	11.0489292168726	3.41375713732223	0.00852760307781609	0.0041490356687567	1	1.00022854137989	2261.79904735718	0	13799.2012987013	1	1	1	1	2019-05-24T18:05:42.966	NG_ecoli_LTEE_871_DM25	-0	-0	161.475	DIA_100X_EMPTY_1x1_100ms	2d3be220-f60d-4b2f-8017-dbd6dc61d921	EPI_100X_YFP_1x1_200ms_25sola	EPI_100X_RFP_1x1_200ms_25sola
364	23	11.8202355288502	276	10.6956505457363	1288.38405797101	303.913043478261	785288	2845.24637681159	130.297309181326	410.287589378498	0	450265	1631.39492753623	366.991184206701	498.37433076285	1	NaN	NaN	NaN	NaN	NaN	250.897133714992	0.999938612635709	23.0842396892615	12.8246833708886	10.445306415546	3.37015484986426	0.000959100725674769	0.00049750645725301	1	1.0000020436678	1978.09809945363	0	14301.2173913043	1	1	1	1	2019-05-24T18:05:42.966	NG_ecoli_LTEE_871_DM25	-0	-0	161.475	DIA_100X_EMPTY_1x1_100ms	d1bb1c2d-d31c-45a2-9854-c7a787d646c7	EPI_100X_YFP_1x1_200ms_25sola	EPI_100X_RFP_1x1_200ms_25sola
365	20	10.5494297856375	211	-40.311910220891	1301.69194312796	374.047393364929	1157625	5486.37440758294	130.297309181326	410.287589378498	0	239049	1132.9336492891	366.991184206701	498.37433076285	1	NaN	NaN	NaN	NaN	NaN	199.729835963204	0.999846626461699	18.2047257611969	13.8334226416194	10.2637428114202	4.04261206571951	0.00654081328698145	0.00344697578734829	0	1.0002783434825	1506.21006138805	0	14848.9620853081	1	1	1	1	2019-05-24T18:05:42.966	NG_ecoli_LTEE_871_DM25	-0	-0	161.475	DIA_100X_EMPTY_1x1_100ms	01f01c31-688f-478c-9681-afd3e6563f11	EPI_100X_YFP_1x1_200ms_25sola	EPI_100X_RFP_1x1_200ms_25sola
366	23	11.6497398304337	268	27.8199344148624	1305.74626865672	1966.88432835821	5048090	18836.1567164179	130.297309181326	410.287589378498	0	644186	2403.67910447761	366.991184206701	498.37433076285	1	NaN	NaN	NaN	NaN	NaN	246.624756262754	0.999393254092686	22.4052860796376	13.1648445624211	10.5189743031073	3.4900069416311	0.0142571474595476	0.00773693757617735	0	1.00210171844603	1947.09509726649	0	14621.1902985075	1	1	1	1	2019-05-24T18:05:42.966	NG_ecoli_LTEE_871_DM25	-0	-0	161.475	DIA_100X_EMPTY_1x1_100ms	3f7b110c-3dbe-4548-8490-f2d690887c8d	EPI_100X_YFP_1x1_200ms_25sola	EPI_100X_RFP_1x1_200ms_25sola
367	28	11.5929576055211	325	46.1411699885684	1315.72923076923	932.058461538462	741670	2282.06153846154	130.297309181326	410.287589378498	0	518924	1596.68923076923	366.991184206701	498.37433076285	2	NaN	NaN	NaN	NaN	NaN	297.666191876765	0.970486222143239	27.860791081259	12.2431014286205	10.1759867627707	3.03258794666408	0.026978767942488	0.0131556121881665	1	1.00920958054769	2265.87731642464	0	14361.2738461538	1	1	1	1	2019-05-24T18:05:42.966	NG_ecoli_LTEE_871_DM25	-0	-0	161.475	DIA_100X_EMPTY_1x1_100ms	bc131dd6-5772-4c5b-8399-2416467ac24a	EPI_100X_YFP_1x1_200ms_25sola	EPI_100X_RFP_1x1_200ms_25sola
368	17	9.73289821981779	171	-49.424202249367	1328.36842105263	1351.55555555556	1411609	8255.02339181287	130.297309181326	410.287589378498	0	73929	432.333333333333	366.991184206701	498.37433076285	0	NaN	NaN	NaN	NaN	NaN	190.526882171695	0.999845772915438	18.2689574504525	13.1054078870367	10.0130744230608	3.54855485034545	0.00309770259032985	0.00170746594054898	0	1.00006598760735	1438.59495811009	1	15404.4561403509	1	1	1	1	2019-05-24T18:05:42.966	NG_ecoli_LTEE_871_DM25	-0	-0	161.475	DIA_100X_EMPTY_1x1_100ms	1fede190-d835-4151-bdba-d71ffdf5f16a	EPI_100X_YFP_1x1_200ms_25sola	EPI_100X_RFP_1x1_200ms_25sola
369	27	11.121344808832	301	46.6794841944982	1334.33222591362	862.491694352159	738977	2455.073089701	130.297309181326	410.287589378498	0	183182	608.578073089701	366.991184206701	498.37433076285	0	NaN	NaN	NaN	NaN	NaN	278.389384929217	0.982951630363354	26.8951047698961	11.927514411467	9.92942948483437	2.98593769138245	0.0523628590477799	0.00293635396742756	1	1.00004579005671	2082.62805134346	0	14658.7176079734	1	1	1	1	2019-05-24T18:05:42.966	NG_ecoli_LTEE_871_DM25	-0	-0	161.475	DIA_100X_EMPTY_1x1_100ms	bc64e134-111e-40ef-8e1d-6ce592019e9d	EPI_100X_YFP_1x1_200ms_25sola	EPI_100X_RFP_1x1_200ms_25sola
370	24	12.6940915991611	305	-12.2461225173294	1330.10819672131	2037.39016393443	3567555	11696.9016393443	130.297309181326	410.287589378498	0	224333	735.518032786885	366.991184206701	498.37433076285	0	NaN	NaN	NaN	NaN	NaN	NaN	NaN	NaN	NaN	NaN	NaN	NaN	NaN	NaN	NaN	NaN	0	13957.7081967213	1	1	1	1	2019-05-24T18:05:42.966	NG_ecoli_LTEE_871_DM25	-0	-0	161.475	DIA_100X_EMPTY_1x1_100ms	faa3a553-a544-44d0-8570-74af5a8615c0	EPI_100X_YFP_1x1_200ms_25sola	EPI_100X_RFP_1x1_200ms_25sola
371	28	11.4604841748311	321	44.3946831721188	1342.95015576324	982.844236760125	563093	1754.18380062305	130.297309181326	410.287589378498	0	173989	542.021806853583	366.991184206701	498.37433076285	0	NaN	NaN	NaN	NaN	NaN	293.92276921997	0.985780924085708	28.0169776622016	12.1145003588366	10.1324811743625	2.9439859986655	0.00247377046377551	0.0013233885753609	0	1.00009356720827	2259.13808086843	0	14535.5887850467	1	1	1	1	2019-05-24T18:05:42.966	NG_ecoli_LTEE_871_DM25	-0	-0	161.475	DIA_100X_EMPTY_1x1_100ms	326aebc7-f075-48db-9f82-e55fb2321475	EPI_100X_YFP_1x1_200ms_25sola	EPI_100X_RFP_1x1_200ms_25sola
372	26	11.124212701457	290	46.3276538081583	1341.62413793103	365.668965517241	459121	1583.17586206897	130.297309181326	410.287589378498	0	145376	501.296551724138	366.991184206701	498.37433076285	0	NaN	NaN	NaN	NaN	NaN	268.316087329541	0.997380101627342	25.3144724028495	12.2091074951874	10.3049242184123	2.95294002854053	0.00155292481250925	0.00059949109405182	2	1.0000104806858	2111.29231288343	0	14452.2206896552	1	1	1	1	2019-05-24T18:05:42.966	NG_ecoli_LTEE_871_DM25	-0	-0	161.475	DIA_100X_EMPTY_1x1_100ms	8dc10b13-7233-4a52-bf0a-b8c2f79c5fae	EPI_100X_YFP_1x1_200ms_25sola	EPI_100X_RFP_1x1_200ms_25sola
373	21	11.6160714281557	244	-23.0098884851009	1340.61885245902	1388.06147540984	670000	2745.90163934426	130.297309181326	410.287589378498	0	150814	618.090163934426	366.991184206701	498.37433076285	0	NaN	NaN	NaN	NaN	NaN	228.866424815028	0.999890867667025	19.9751488803005	14.2956851031598	10.9313010854425	3.88358807740406	0.0109774440000929	0.00557391058870487	1	1.00087609282549	1874.66477529785	1	14343.0286885246	1	1	1	1	2019-05-24T18:05:42.966	NG_ecoli_LTEE_871_DM25	-0	-0	161.475	DIA_100X_EMPTY_1x1_100ms	efaa8add-13c5-4124-96c5-d8d2d298243d	EPI_100X_YFP_1x1_200ms_25sola	EPI_100X_RFP_1x1_200ms_25sola
374	26	11.9547237816772	311	43.0945455854568	1345.89710610932	1114.67845659164	2401792	7722.8038585209	130.297309181326	410.287589378498	0	177540	570.868167202572	366.991184206701	498.37433076285	0	NaN	NaN	NaN	NaN	NaN	286.549223805604	0.993271226799575	26.0448123883414	12.8392823636947	10.6268772698617	3.14473987524022	0.00709194482171417	0.00385828183546824	0	1.00069817473497	2310.05566213284	0	14328.4726688103	1	1	1	1	2019-05-24T18:05:42.966	NG_ecoli_LTEE_871_DM25	-0	-0	161.475	DIA_100X_EMPTY_1x1_100ms	1a52861b-ac60-4bde-9296-999678ec05ef	EPI_100X_YFP_1x1_200ms_25sola	EPI_100X_RFP_1x1_200ms_25sola
375	18	9.44395487962621	170	-47.1544948265933	1344.22941176471	1374.61176470588	1714351	10084.4176470588	130.297309181326	410.287589378498	0	91648	539.105882352941	366.991184206701	498.37433076285	0	NaN	NaN	NaN	NaN	NaN	182.940546381049	0.999828030152966	17.7673397573956	12.9840206184854	9.70320288776151	3.6999689771384	0.0149541015815274	0.00785133477888198	0	1.00139050041511	1313.84010085205	1	15622.6588235294	1	1	1	1	2019-05-24T18:05:42.966	NG_ecoli_LTEE_871_DM25	-0	-0	161.475	DIA_100X_EMPTY_1x1_100ms	78c511a3-dad0-440a-89e3-38537a4943fb	EPI_100X_YFP_1x1_200ms_25sola	EPI_100X_RFP_1x1_200ms_25sola
376	18	10.1321031514027	183	-47.4233189468122	1346.3606557377	1349.59016393443	1615631	8828.58469945355	130.297309181326	410.287589378498	0	81376	444.677595628415	366.991184206701	498.37433076285	0	NaN	NaN	NaN	NaN	NaN	194.291822355431	0.999890747670102	19.0489429916219	12.8583558779214	9.69506695648339	3.58520925539468	0.00258133873768469	0.00130172614605683	0	1.00004425027815	1406.24952571119	1	15399.9016393443	1	1	1	1	2019-05-24T18:05:42.966	NG_ecoli_LTEE_871_DM25	-0	-0	161.475	DIA_100X_EMPTY_1x1_100ms	d8eb7513-7e2f-4b1b-b75d-5d8e996bfe1d	EPI_100X_YFP_1x1_200ms_25sola	EPI_100X_RFP_1x1_200ms_25sola
377	21	12.759472691918	269	-16.2342626424138	1346.47211895911	1762.83643122677	2929890	10891.7843866171	130.297309181326	410.287589378498	0	139601	518.96282527881	366.991184206701	498.37433076285	0	NaN	NaN	NaN	NaN	NaN	245.873818353039	0.999729259183992	21.3129685285572	13.615350696085	11.1615280378261	3.47773379130553	0.00318672554025763	0.00171529397503297	1	1.00009148818569	2085.36045699037	0	14248.1486988848	1	1	1	1	2019-05-24T18:05:42.966	NG_ecoli_LTEE_871_DM25	-0	-0	161.475	DIA_100X_EMPTY_1x1_100ms	7d61bd2c-8872-4b47-ba36-05b1653262ff	EPI_100X_YFP_1x1_200ms_25sola	EPI_100X_RFP_1x1_200ms_25sola
378	21	12.1923854450628	257	-3.08731144795112	1349.84435797665	1472.33463035019	502090	1953.65758754864	130.297309181326	410.287589378498	0	434135	1689.24124513619	366.991184206701	498.37433076285	2	NaN	NaN	NaN	NaN	NaN	231.657144210471	0.9998331627312	20.1100333861552	13.9981137175642	10.7721669443649	4.06184209043871	0.0423329287907445	0.00371133418791783	0	1.00020830147766	1832.77361371988	0	14423.8988326848	1	1	1	1	2019-05-24T18:05:42.966	NG_ecoli_LTEE_871_DM25	-0	-0	161.475	DIA_100X_EMPTY_1x1_100ms	c769a2da-2b7d-435f-a0da-c132697c37fc	EPI_100X_YFP_1x1_200ms_25sola	EPI_100X_RFP_1x1_200ms_25sola
379	20	11.3021253838462	227	-5.9911492727716	1358.54625550661	291.678414096916	640559	2821.84581497797	130.297309181326	410.287589378498	0	117745	518.700440528634	366.991184206701	498.37433076285	0	NaN	NaN	NaN	NaN	NaN	208.775265119374	0.999700034116368	19.9455376042707	12.5469040832611	10.1480460822213	3.2183487769078	0.00218906478059911	0.00103790595658084	1	1.00001253131685	1613.24560023652	0	14882.9162995595	1	1	1	1	2019-05-24T18:05:42.966	NG_ecoli_LTEE_871_DM25	-0	-0	161.475	DIA_100X_EMPTY_1x1_100ms	bc72443a-102a-4404-a142-bcb85c59ee5d	EPI_100X_YFP_1x1_200ms_25sola	EPI_100X_RFP_1x1_200ms_25sola
380	20	10.5917524694953	212	-12.3716421502128	1366.22169811321	1095.43396226415	780897	3683.47641509434	130.297309181326	410.287589378498	0	97248	458.716981132075	366.991184206701	498.37433076285	0	NaN	NaN	NaN	NaN	NaN	207.08052471525	0.999830999870158	19.5145235065957	13.0343932698522	10.1316514515996	3.54854813151088	0.0101181179540088	0.00533275373077569	0	1.00075222797449	1573.28830513143	0	14979.2311320755	1	1	1	1	2019-05-24T18:05:42.966	NG_ecoli_LTEE_871_DM25	-0	-0	161.475	DIA_100X_EMPTY_1x1_100ms	d24fe38b-f4bf-4e80-985d-3ef3ea4025eb	EPI_100X_YFP_1x1_200ms_25sola	EPI_100X_RFP_1x1_200ms_25sola
381	29	11.1650442641746	324	48.242592451168	1368.69135802469	345.006172839506	701782	2165.99382716049	130.297309181326	410.287589378498	0	150076	463.197530864198	366.991184206701	498.37433076285	0	NaN	NaN	NaN	NaN	NaN	299.21835927608	0.977343107351586	28.2186983148466	12.1361410284892	10.2014491234909	2.92328169480516	0.0136578870558979	0.00687272711821284	1	1.00079910832673	2306.48478410969	0	14752.3919753086	1	1	1	1	2019-05-24T18:05:42.966	NG_ecoli_LTEE_871_DM25	-0	-0	161.475	DIA_100X_EMPTY_1x1_100ms	69cc7cbd-7a14-454b-96c5-50a12845e559	EPI_100X_YFP_1x1_200ms_25sola	EPI_100X_RFP_1x1_200ms_25sola
382	18	11.0120675569741	199	-45.1608742283923	1368.47738693467	614.492462311558	722041	3628.34673366834	130.297309181326	410.287589378498	0	102684	516	366.991184206701	498.37433076285	0	NaN	NaN	NaN	NaN	NaN	198.367760314781	0.999892190404398	18.4057993450432	13.4998668032981	10.1683280790436	3.8420082616891	0.00852874533560969	0.0048440783384432	0	1.00053382971758	1494.66431162208	1	14880.7738693467	1	1	1	1	2019-05-24T18:05:42.966	NG_ecoli_LTEE_871_DM25	-0	-0	161.475	DIA_100X_EMPTY_1x1_100ms	dfb7b636-4789-4826-a147-d116f09b4fc0	EPI_100X_YFP_1x1_200ms_25sola	EPI_100X_RFP_1x1_200ms_25sola
383	22	10.2846212185621	227	36.6601107394914	1377.29955947137	976.629955947137	890128	3921.26872246696	130.297309181326	410.287589378498	0	130658	575.5859030837	366.991184206701	498.37433076285	0	NaN	NaN	NaN	NaN	NaN	227.570645872662	0.999352963031256	22.1637888171549	12.3624544153188	9.89851140733801	3.16911375486428	0.006909385572606	0.00322461546573344	1	1.00038227151734	1705.58614956996	2	15795.3700440529	1	1	1	1	2019-05-24T18:05:42.966	NG_ecoli_LTEE_871_DM25	-0	-0	161.475	DIA_100X_EMPTY_1x1_100ms	6b81c8bd-f216-4072-ae53-e42eb5e788e5	EPI_100X_YFP_1x1_200ms_25sola	EPI_100X_RFP_1x1_200ms_25sola
384	30	11.9157350685502	357	46.3544356844585	1387.66386554622	966.87675070028	1193074	3341.94397759104	130.297309181326	410.287589378498	0	182996	512.593837535014	366.991184206701	498.37433076285	0	NaN	NaN	NaN	NaN	NaN	345.557723022402	0.969278847132091	30.2860799326034	13.3513638144938	10.9690668869759	2.97615345843185	0.0347084949834011	0.0176404834480524	1	1.00549863298715	2862.01769826878	2	15099.8795518207	1	1	1	1	2019-05-24T18:05:42.966	NG_ecoli_LTEE_871_DM25	-0	-0	161.475	DIA_100X_EMPTY_1x1_100ms	5b43b8a2-c06b-400c-9bac-339591d6b1f6	EPI_100X_YFP_1x1_200ms_25sola	EPI_100X_RFP_1x1_200ms_25sola
385	27	12.1425337790634	328	45.9188957167014	1384.96951219512	1598.34146341463	3078298	9385.05487804878	130.297309181326	410.287589378498	0	346876	1057.5487804878	366.991184206701	498.37433076285	1	NaN	NaN	NaN	NaN	NaN	289.72874286692	0.996492310406824	25.4999324255424	13.1669422307777	10.966092637301	3.28780403477457	0.00746139592457162	0.00397531017690377	1	1.00023785819963	2408.42280905622	0	14569.8384146341	1	1	1	1	2019-05-24T18:05:42.966	NG_ecoli_LTEE_871_DM25	-0	-0	161.475	DIA_100X_EMPTY_1x1_100ms	444f4cd2-6881-4eee-9589-55e42c277c2e	EPI_100X_YFP_1x1_200ms_25sola	EPI_100X_RFP_1x1_200ms_25sola
386	34	10.2674696310159	350	45.1077108955461	1389.75428571429	1656.94	1468119	4194.62571428571	130.297309181326	410.287589378498	0	193492	552.834285714286	366.991184206701	498.37433076285	0	NaN	NaN	NaN	NaN	NaN	343.412909024259	0.889093842723194	34.3280539898762	12.3380452277679	9.72470633876101	2.60853779426089	0.0277914566812801	0.0128385800808822	1	1.01315902533223	2549.71745543368	1	15399.9885714286	1	1	1	1	2019-05-24T18:05:42.966	NG_ecoli_LTEE_871_DM25	-0	-0	161.475	DIA_100X_EMPTY_1x1_100ms	59f1187d-b700-45e1-a225-2c83a228aa5b	EPI_100X_YFP_1x1_200ms_25sola	EPI_100X_RFP_1x1_200ms_25sola
387	23	11.0634025574137	255	30.704730782704	1386.22745098039	571.039215686274	1346447	5280.18431372549	130.297309181326	410.287589378498	0	105992	415.654901960784	366.991184206701	498.37433076285	0	NaN	NaN	NaN	NaN	NaN	235.911010042924	0.999568524180959	21.9559537569763	12.6986497044542	10.0485752066137	3.67725916975435	0.0100995108078792	0.00544382101159489	0	1.00097167185884	1741.21004241013	1	14771.0784313725	1	1	1	1	2019-05-24T18:05:42.966	NG_ecoli_LTEE_871_DM25	-0	-0	161.475	DIA_100X_EMPTY_1x1_100ms	5924dcc5-ddef-4227-9fc1-3e95c50c206a	EPI_100X_YFP_1x1_200ms_25sola	EPI_100X_RFP_1x1_200ms_25sola
388	20	10.4322772845799	209	-39.769255930528	1386.13875598086	619.813397129187	773139	3699.22966507177	130.297309181326	410.287589378498	0	112818	539.799043062201	366.991184206701	498.37433076285	0	NaN	NaN	NaN	NaN	NaN	206.528136835245	0.999802708768854	19.5581800564653	13.2585849327945	10.1019801230795	3.57808904151057	0.0121237267867544	0.00650473021299318	0	1.00111138209736	1567.585871876	1	14969.3492822967	1	1	1	1	2019-05-24T18:05:42.966	NG_ecoli_LTEE_871_DM25	-0	-0	161.475	DIA_100X_EMPTY_1x1_100ms	a91c46ca-f21f-48d0-be67-fae969d817b5	EPI_100X_YFP_1x1_200ms_25sola	EPI_100X_RFP_1x1_200ms_25sola
389	26	11.1187705068212	290	45.2029710962042	1387.48620689655	1330.53103448276	3307373	11404.7344827586	130.297309181326	410.287589378498	0	278793	961.355172413793	366.991184206701	498.37433076285	2	NaN	NaN	NaN	NaN	NaN	271.771373964008	0.986637246991804	25.9386467182146	12.0576551793926	10.2416955770843	2.79800575781322	0.00262404215588915	0.00121954385192709	2	1.00001560416214	2136.88387099726	0	14868.8172413793	1	1	1	1	2019-05-24T18:05:42.966	NG_ecoli_LTEE_871_DM25	-0	-0	161.475	DIA_100X_EMPTY_1x1_100ms	e363a9b3-f78b-41ea-8bbb-d73631f8d30d	EPI_100X_YFP_1x1_200ms_25sola	EPI_100X_RFP_1x1_200ms_25sola
390	25	12.8257587891574	321	39.8136070472981	1393.55763239875	462.682242990654	3666828	11423.1401869159	130.297309181326	410.287589378498	0	153221	477.323987538941	366.991184206701	498.37433076285	0	NaN	NaN	NaN	NaN	NaN	282.972319468093	0.99570043590449	24.2885948209843	13.5148962780405	11.3143764103988	3.32718675115077	0.0068226832683656	0.00299565120887983	1	1.00038032820479	2442.044183269	0	13999.8473520249	1	1	1	1	2019-05-24T18:05:42.966	NG_ecoli_LTEE_871_DM25	-0	-0	161.475	DIA_100X_EMPTY_1x1_100ms	db3846d9-b447-4d57-82f4-a277e99c06dc	EPI_100X_YFP_1x1_200ms_25sola	EPI_100X_RFP_1x1_200ms_25sola
391	29	11.8738850698719	345	42.1511611552702	1393.46666666667	992.113043478261	1990523	5769.63188405797	130.297309181326	410.287589378498	0	345146	1000.4231884058	366.991184206701	498.37433076285	4	NaN	NaN	NaN	NaN	NaN	323.450651428021	0.960926748396077	29.0841649551155	13.1489016823538	10.8077670034773	2.90674783324355	0.0181651834908638	0.00829588054445004	1	1.00417780106404	2668.20029275477	2	15301.6057971014	1	1	1	1	2019-05-24T18:05:42.966	NG_ecoli_LTEE_871_DM25	-0	-0	161.475	DIA_100X_EMPTY_1x1_100ms	a1b5763e-6c08-4ed8-8a2d-a512eaf1dbe4	EPI_100X_YFP_1x1_200ms_25sola	EPI_100X_RFP_1x1_200ms_25sola
392	20	11.4290383874842	229	-21.1367593269844	1392.85589519651	589.052401746725	1965656	8583.65065502183	130.297309181326	410.287589378498	0	100224	437.659388646288	366.991184206701	498.37433076285	0	NaN	NaN	NaN	NaN	NaN	216.420362845121	0.999819494717356	19.9622842349169	13.4919203265222	10.3408285233321	3.6840469067828	0.0116746497743411	0.00627179759435749	1	1.00108998502448	1676.52791645521	1	14849.8951965065	1	1	1	1	2019-05-24T18:05:42.966	NG_ecoli_LTEE_871_DM25	-0	-0	161.475	DIA_100X_EMPTY_1x1_100ms	968afdaf-01a0-4c27-8197-74d853fcc4b4	EPI_100X_YFP_1x1_200ms_25sola	EPI_100X_RFP_1x1_200ms_25sola
393	24	11.958102513189	287	34.1820460478096	1407.27526132404	897.229965156794	1229222	4283.00348432056	130.297309181326	410.287589378498	0	477968	1665.393728223	366.991184206701	498.37433076285	2	NaN	NaN	NaN	NaN	NaN	249.343729430831	0.999884824601212	21.8859713099593	13.8233189106619	10.6670685146599	3.98592561757464	0.0156193620383925	0.00738393920685669	1	1.00192108748518	1955.89652952967	0	13998.5958188153	1	1	1	1	2019-05-24T18:05:42.966	NG_ecoli_LTEE_871_DM25	-0	-0	161.475	DIA_100X_EMPTY_1x1_100ms	bfa2093b-3435-41d3-b8b3-259b5f4c5bd1	EPI_100X_YFP_1x1_200ms_25sola	EPI_100X_RFP_1x1_200ms_25sola
394	24	11.5260303144194	277	41.8505893921844	1410.80505415162	389.574007220217	550593	1987.70036101083	130.297309181326	410.287589378498	0	119908	432.880866425993	366.991184206701	498.37433076285	0	NaN	NaN	NaN	NaN	NaN	247.444651638262	0.99976835431382	22.8966676462232	12.7255432737812	10.5071221828662	3.1814856311571	0.00341015495116875	0.00154741342899214	1	1.00004496793062	1985.31638388643	0	14549.5812274368	1	1	1	1	2019-05-24T18:05:42.966	NG_ecoli_LTEE_871_DM25	-0	-0	161.475	DIA_100X_EMPTY_1x1_100ms	51002f54-72b9-44b5-b4cc-384a9ea6ebbe	EPI_100X_YFP_1x1_200ms_25sola	EPI_100X_RFP_1x1_200ms_25sola
395	18	10.7166687492989	193	-49.4789054802913	1409.65284974093	1651.97409326425	952670	4936.11398963731	130.297309181326	410.287589378498	0	256930	1331.24352331606	366.991184206701	498.37433076285	1	NaN	NaN	NaN	NaN	NaN	190.12611713619	0.999820738825747	16.9685135755749	14.4954892613444	10.4572481499496	4.20256125590401	0.0193336840726225	0.0100403563270336	0	1.00208241896026	1457.36558432854	1	15602.5803108808	1	1	1	1	2019-05-24T18:05:42.966	NG_ecoli_LTEE_871_DM25	-0	-0	161.475	DIA_100X_EMPTY_1x1_100ms	dac21e6f-3f48-45a7-9726-35681ad49e6d	EPI_100X_YFP_1x1_200ms_25sola	EPI_100X_RFP_1x1_200ms_25sola
396	22	11.6144344083684	255	31.3148342933055	1417.64705882353	796.192156862745	844882	3313.26274509804	130.297309181326	410.287589378498	0	167767	657.909803921569	366.991184206701	498.37433076285	0	NaN	NaN	NaN	NaN	NaN	236.123517882042	0.999749637250093	20.928155694318	13.3590850011178	10.7119824832855	3.70939336534329	0.152354649963321	0.00697549542870861	0	1.00033503598593	1886.08189679405	0	14617.8588235294	1	1	1	1	2019-05-24T18:05:42.966	NG_ecoli_LTEE_871_DM25	-0	-0	161.475	DIA_100X_EMPTY_1x1_100ms	58cb01b1-f5d5-4ec9-a882-60ed9618644f	EPI_100X_YFP_1x1_200ms_25sola	EPI_100X_RFP_1x1_200ms_25sola
397	20	11.003154899301	220	-17.8391185150585	1418.16363636364	1299.33181818182	667407	3033.66818181818	130.297309181326	410.287589378498	0	147545	670.659090909091	366.991184206701	498.37433076285	0	NaN	NaN	NaN	NaN	NaN	209.395747275481	0.999894887834696	19.1296034734743	13.5432633617047	10.2510097447077	3.89593869816272	0.0886548283263109	0.00737057043781411	0	1.00069475172483	1578.80735881443	0	14718.6772727273	1	1	1	1	2019-05-24T18:05:42.966	NG_ecoli_LTEE_871_DM25	-0	-0	161.475	DIA_100X_EMPTY_1x1_100ms	d73e7dfb-eb88-4a97-8e05-1dcb858a81d3	EPI_100X_YFP_1x1_200ms_25sola	EPI_100X_RFP_1x1_200ms_25sola
398	22	11.3842160946095	250	32.6540622023526	1419.892	531.484	597010	2388.04	130.297309181326	410.287589378498	0	170787	683.148	366.991184206701	498.37433076285	1	NaN	NaN	NaN	NaN	NaN	231.928089753924	0.998992935554878	21.076527317074	12.8796172818468	10.6252117840354	3.27968184509512	0.0216601247548362	0.0116783221380389	1	1.00403669248849	1868.80560336703	0	14449.516	1	1	1	1	2019-05-24T18:05:42.966	NG_ecoli_LTEE_871_DM25	-0	-0	161.475	DIA_100X_EMPTY_1x1_100ms	3ce989e5-8bc5-4fef-b346-3402e3b1b36a	EPI_100X_YFP_1x1_200ms_25sola	EPI_100X_RFP_1x1_200ms_25sola
399	37	12.4718507080337	461	49.5032729506232	1427.23210412148	2030.69414316703	6312460	13692.9718004338	130.297309181326	410.287589378498	0	502108	1089.17136659436	366.991184206701	498.37433076285	3	NaN	NaN	NaN	NaN	NaN	412.232343298913	0.932849500271927	36.108331103078	13.5432988477621	11.1587798448012	2.74027276179003	0.0228744822500862	0.00880230227334261	1	1.0065722648719	3531.26830312532	1	14412.0065075922	1	1	1	1	2019-05-24T18:05:42.966	NG_ecoli_LTEE_871_DM25	-0	-0	161.475	DIA_100X_EMPTY_1x1_100ms	355d4d12-2822-4ef4-8270-db85e3399420	EPI_100X_YFP_1x1_200ms_25sola	EPI_100X_RFP_1x1_200ms_25sola
400	19	12.3823030201013	236	-48.0079960325451	1422.49576271186	1568.38983050847	707972	2999.8813559322	130.297309181326	410.287589378498	0	275035	1165.40254237288	366.991184206701	498.37433076285	1	NaN	NaN	NaN	NaN	NaN	215.88302395227	0.999837326206495	18.439747569659	14.6906533087633	11.0795770118472	4.16477100286392	0.00868162176458494	0.00446677642378726	1	1.0004792025119	1777.83402600326	0	14059.3474576271	1	1	1	1	2019-05-24T18:05:42.966	NG_ecoli_LTEE_871_DM25	-0	-0	161.475	DIA_100X_EMPTY_1x1_100ms	0cdb51a8-b3ca-462f-81c0-78d5b69ac75f	EPI_100X_YFP_1x1_200ms_25sola	EPI_100X_RFP_1x1_200ms_25sola
401	18	11.8138966098547	214	-46.3994511009075	1423.26635514019	1461.74299065421	2214881	10349.9112149533	130.297309181326	410.287589378498	0	86007	401.901869158879	366.991184206701	498.37433076285	0	NaN	NaN	NaN	NaN	NaN	202.18457723084	0.999849033014672	18.6403035988989	13.7104812891516	10.3749850929176	3.74309548387785	0.00391884212632816	0.00195722378442222	1	1.00009097640347	1575.86070274113	0	15081.308411215	1	1	1	1	2019-05-24T18:05:42.966	NG_ecoli_LTEE_871_DM25	-0	-0	161.475	DIA_100X_EMPTY_1x1_100ms	d07b2859-9c92-4c90-8ca6-c6cef47dfb14	EPI_100X_YFP_1x1_200ms_25sola	EPI_100X_RFP_1x1_200ms_25sola
402	18	10.4422843931127	188	-45.9880323176665	1425.05319148936	1919.73936170213	749497	3986.68617021277	130.297309181326	410.287589378498	0	91716	487.851063829787	366.991184206701	498.37433076285	0	NaN	NaN	NaN	NaN	NaN	191.224501999051	0.999786329288686	17.7903861427541	13.4483627880243	10.3231311795158	3.63501273323864	0.00362987448986989	0.00212784267974719	0	1.00009343330289	1489.01183000179	1	15241.3936170213	1	1	1	1	2019-05-24T18:05:42.966	NG_ecoli_LTEE_871_DM25	-0	-0	161.475	DIA_100X_EMPTY_1x1_100ms	5e6c6002-7e29-4ed7-ae06-0a5c7532d947	EPI_100X_YFP_1x1_200ms_25sola	EPI_100X_RFP_1x1_200ms_25sola
403	20	10.5809940977205	212	-18.505861661609	1430.58018867925	1907.33018867925	1154286	5444.74528301887	130.297309181326	410.287589378498	0	358555	1691.29716981132	366.991184206701	498.37433076285	2	NaN	NaN	NaN	NaN	NaN	219.07484729626	0.999509701992807	20.4829266976131	12.9861887645708	10.0950109642482	3.55171969048748	0.0214559847946912	0.0117651420433677	0	1.00407942002293	1639.43983031479	1	15171.5	1	1	1	1	2019-05-24T18:05:42.966	NG_ecoli_LTEE_871_DM25	-0	-0	161.475	DIA_100X_EMPTY_1x1_100ms	ba157bd6-eeea-430c-8aa6-65b599a4cdec	EPI_100X_YFP_1x1_200ms_25sola	EPI_100X_RFP_1x1_200ms_25sola
404	23	10.6571201383354	245	44.0064449390376	1434.35510204082	198.351020408163	2888092	11788.1306122449	130.297309181326	410.287589378498	0	110518	451.09387755102	366.991184206701	498.37433076285	0	NaN	NaN	NaN	NaN	NaN	239.370791725349	0.999549046756705	22.6638204799323	12.3736247521999	10.1854890992999	3.19254968824312	0.00315942577617073	0.00129089383141402	1	1.00004798345987	1846.65930832982	1	15176.906122449	1	1	1	1	2019-05-24T18:05:42.966	NG_ecoli_LTEE_871_DM25	-0	-0	161.475	DIA_100X_EMPTY_1x1_100ms	f099618a-2541-4458-9b28-b6c5963cf242	EPI_100X_YFP_1x1_200ms_25sola	EPI_100X_RFP_1x1_200ms_25sola
405	23	10.2938894854302	237	39.1116534764281	1436.67088607595	1879.49367088608	1543210	6511.43459915612	130.297309181326	410.287589378498	0	125914	531.282700421941	366.991184206701	498.37433076285	0	NaN	NaN	NaN	NaN	NaN	238.47518319735	0.998703496997555	22.0575116701642	12.6502987911412	10.4183105759262	3.23253967062313	0.0162837833853559	0.00963483883454564	0	1.0029892072341	1880.35997700717	1	15311.2067510549	1	1	1	1	2019-05-24T18:05:42.966	NG_ecoli_LTEE_871_DM25	-0	-0	161.475	DIA_100X_EMPTY_1x1_100ms	267bfa4e-7bfd-40c1-b806-e505701bc5f9	EPI_100X_YFP_1x1_200ms_25sola	EPI_100X_RFP_1x1_200ms_25sola
406	34	11.0041812745247	374	49.4135252173888	1444.18449197861	582.72192513369	2868992	7671.10160427807	130.297309181326	410.287589378498	0	165890	443.55614973262	366.991184206701	498.37433076285	0	NaN	NaN	NaN	NaN	NaN	350.356666534948	0.932787942385685	33.16810601313	12.7192949971723	10.3007557637289	2.61879734546985	0.00448474348852426	0.00150363909970316	2	1.00015792501244	2764.06807015283	1	14803.2834224599	1	1	1	1	2019-05-24T18:05:42.966	NG_ecoli_LTEE_871_DM25	-0	-0	161.475	DIA_100X_EMPTY_1x1_100ms	f1fd355c-e847-45e7-8e34-d4aeb3f3542d	EPI_100X_YFP_1x1_200ms_25sola	EPI_100X_RFP_1x1_200ms_25sola
407	20	11.1567903016561	223	-22.8092211240477	1442.01793721973	183.775784753363	1138039	5103.31390134529	130.297309181326	410.287589378498	0	140914	631.90134529148	366.991184206701	498.37433076285	0	NaN	NaN	NaN	NaN	NaN	209.224796073296	0.999789849287574	18.0728514903325	14.2451628971781	10.8290868080837	3.95860544912305	0.0389072734444065	0.0207332277942511	0	1.00996897593467	1664.56297933235	2	15396.2421524664	1	1	1	1	2019-05-24T18:05:42.966	NG_ecoli_LTEE_871_DM25	-0	-0	161.475	DIA_100X_EMPTY_1x1_100ms	8e0c56ea-7d13-4588-9505-fc6e5eb22c90	EPI_100X_YFP_1x1_200ms_25sola	EPI_100X_RFP_1x1_200ms_25sola
408	20	10.4400673999522	209	8.74021750598315	1444.08133971292	2006.1961722488	740100	3541.14832535885	130.297309181326	410.287589378498	0	106778	510.899521531101	366.991184206701	498.37433076285	0	NaN	NaN	NaN	NaN	NaN	204.483858523039	0.999741999781338	19.9686896464117	12.4359509589301	9.93843342055	3.17334235779842	0.00158868408559575	0.000902102019092087	0	1.00002103887418	1549.08523273429	1	15287.8516746411	1	1	1	1	2019-05-24T18:05:42.966	NG_ecoli_LTEE_871_DM25	-0	-0	161.475	DIA_100X_EMPTY_1x1_100ms	5c35bde8-2d85-47f8-afca-46b7fbe03884	EPI_100X_YFP_1x1_200ms_25sola	EPI_100X_RFP_1x1_200ms_25sola
409	21	11.6430469044758	245	-10.470936862498	1447.31836734694	1889.75102040816	2853560	11647.1836734694	130.297309181326	410.287589378498	0	164147	669.987755102041	366.991184206701	498.37433076285	0	NaN	NaN	NaN	NaN	NaN	232.247898752962	0.999856858541163	19.8288425820001	14.7577058980445	11.2020704048002	3.9751528550272	0.0228621295344894	0.0120315723489905	0	1.00400596062327	1954.26674606849	1	15226.6693877551	1	1	1	1	2019-05-24T18:05:42.966	NG_ecoli_LTEE_871_DM25	-0	-0	161.475	DIA_100X_EMPTY_1x1_100ms	f738617c-d254-44fe-854b-c31c6454e3ce	EPI_100X_YFP_1x1_200ms_25sola	EPI_100X_RFP_1x1_200ms_25sola
410	22	11.7724526178222	259	-5.15442092852195	1451.08494208494	601.378378378378	1109220	4282.7027027027	130.297309181326	410.287589378498	0	166210	641.737451737452	366.991184206701	498.37433076285	0	NaN	NaN	NaN	NaN	NaN	240.912783839851	0.999683446848565	21.1925962886536	13.6859712598193	10.8767184349384	3.60880502715327	0.0291279754199387	0.0153245523411732	0	1.00734742818812	1969.10927879106	1	14865.3088803089	1	1	1	1	2019-05-24T18:05:42.966	NG_ecoli_LTEE_871_DM25	-0	-0	161.475	DIA_100X_EMPTY_1x1_100ms	3909a12f-c633-4dbf-9150-b999444e19c5	EPI_100X_YFP_1x1_200ms_25sola	EPI_100X_RFP_1x1_200ms_25sola
411	20	11.8716535308838	238	-48.1028963264867	1455.91176470588	786.831932773109	996389	4186.50840336134	130.297309181326	410.287589378498	0	209988	882.302521008403	366.991184206701	498.37433076285	1	NaN	NaN	NaN	NaN	NaN	206.637665438563	0.999822772893457	17.9712591178957	14.6337811160364	10.7662969063907	4.22520211578739	0.0220815699686214	0.0119102063847019	0	1.00302335245825	1636.06702748099	0	15620.4243697479	1	1	1	1	2019-05-24T18:05:42.966	NG_ecoli_LTEE_871_DM25	-0	-0	161.475	DIA_100X_EMPTY_1x1_100ms	c26827e8-2faf-4a7e-baf7-68b3222c266e	EPI_100X_YFP_1x1_200ms_25sola	EPI_100X_RFP_1x1_200ms_25sola
412	21	11.5718082541724	243	-49.9422749689083	1457.26748971193	446.460905349794	88787	365.378600823045	130.297309181326	410.287589378498	0	731674	3011.00411522634	366.991184206701	498.37433076285	2	NaN	NaN	NaN	NaN	NaN	230.133945671076	0.980767437599756	20.5708485807687	15.7254055831422	10.4863288460712	3.96138177510901	0.0843661809699754	0.0364263486908952	1	1.04367720427089	1776.59745025892	0	12831.0164609053	1	1	1	1	2019-05-24T18:05:42.966	NG_ecoli_LTEE_871_DM25	-0	-0	161.475	DIA_100X_EMPTY_1x1_100ms	e7e3c353-91f9-41d5-a385-1ff2702f9d4d	EPI_100X_YFP_1x1_200ms_25sola	EPI_100X_RFP_1x1_200ms_25sola
413	20	11.8279173181574	237	-34.3247383080396	1461.75105485232	182.210970464135	1347326	5684.91983122363	130.297309181326	410.287589378498	0	119713	505.118143459916	366.991184206701	498.37433076285	0	NaN	NaN	NaN	NaN	NaN	220.816307531457	0.99977768784591	19.7406656308865	14.0517541116124	10.6894861574905	3.77399170837933	0.0267271256655383	0.0146685056873288	0	1.00572245751619	1771.59861568802	1	15086.9578059072	1	1	1	1	2019-05-24T18:05:42.966	NG_ecoli_LTEE_871_DM25	-0	-0	161.475	DIA_100X_EMPTY_1x1_100ms	f4055967-0598-442d-8c73-cd3e29668371	EPI_100X_YFP_1x1_200ms_25sola	EPI_100X_RFP_1x1_200ms_25sola
414	26	10.3321749986409	270	45.1729316845155	1463.82222222222	1006.15555555556	1250777	4632.50740740741	130.297309181326	410.287589378498	0	162206	600.762962962963	366.991184206701	498.37433076285	0	NaN	NaN	NaN	NaN	NaN	270.691506859828	0.991395127159363	26.2916656423161	12.0857642107324	9.8474627538499	3.03843843503223	0.00746841283345143	0.00278365074375066	1	1.00032464509657	2002.4269223803	1	14983.462962963	1	1	1	1	2019-05-24T18:05:42.966	NG_ecoli_LTEE_871_DM25	-0	-0	161.475	DIA_100X_EMPTY_1x1_100ms	c44ea2a7-c70c-42a5-ad86-9ae56ae55e22	EPI_100X_YFP_1x1_200ms_25sola	EPI_100X_RFP_1x1_200ms_25sola
415	25	10.7154792694653	268	45.3220747273082	1477.16044776119	2025.96268656716	688246	2568.08208955224	130.297309181326	410.287589378498	0	160424	598.597014925373	366.991184206701	498.37433076285	0	NaN	NaN	NaN	NaN	NaN	257.299854661439	0.995813687813838	24.7842209848478	12.1938309610598	10.0934098371936	2.94113857613266	0.013858399282382	0.00638682730141277	1	1.00174462958196	1983.0833577649	0	14997.8880597015	1	1	1	1	2019-05-24T18:05:42.966	NG_ecoli_LTEE_871_DM25	-0	-0	161.475	DIA_100X_EMPTY_1x1_100ms	90bf93eb-ce7d-40ff-b251-5e3dd83b4d29	EPI_100X_YFP_1x1_200ms_25sola	EPI_100X_RFP_1x1_200ms_25sola
416	32	11.8771105081653	380	48.9170326188537	1481.85263157895	1351.43421052632	2095168	5513.6	130.297309181326	410.287589378498	0	171241	450.634210526316	366.991184206701	498.37433076285	0	NaN	NaN	NaN	NaN	NaN	342.11552025523	0.969453510491347	31.7983059351387	12.3065497856902	10.5291741653785	2.64845021797904	0.0126150427112033	0.00595115274593688	1	1.00110314791816	2768.74196865599	0	14657.7342105263	1	1	1	1	2019-05-24T18:05:42.966	NG_ecoli_LTEE_871_DM25	-0	-0	161.475	DIA_100X_EMPTY_1x1_100ms	c4fd3b70-a7dc-4c6f-87c1-938c34321050	EPI_100X_YFP_1x1_200ms_25sola	EPI_100X_RFP_1x1_200ms_25sola
417	24	11.9851857474155	288	35.7381053239597	1477.55208333333	144.527777777778	3087895	10721.8576388889	130.297309181326	410.287589378498	0	164672	571.777777777778	366.991184206701	498.37433076285	0	NaN	NaN	NaN	NaN	NaN	257.030716418535	0.999466299632382	23.5862916147109	12.9100970794508	10.5229460944479	3.24082496877593	0.0130447204099384	0.00562602416297972	1	1.00119997254043	2051.27665004501	0	14380.6805555556	1	1	1	1	2019-05-24T18:05:42.966	NG_ecoli_LTEE_871_DM25	-0	-0	161.475	DIA_100X_EMPTY_1x1_100ms	477dc43a-5331-4d0d-851b-dbd865f5ba67	EPI_100X_YFP_1x1_200ms_25sola	EPI_100X_RFP_1x1_200ms_25sola
418	30	10.6435957938218	320	46.8244922583857	1484.540625	1013.034375	9098951	28434.221875	130.297309181326	410.287589378498	0	380976	1190.55	366.991184206701	498.37433076285	0	NaN	NaN	NaN	NaN	NaN	317.991690353405	0.921678845461357	31.2372542944629	12.5071717358635	9.84851792945876	2.68237411338297	0.030736953064548	0.0167643893743288	0	1.01942917291081	2379.60292576769	2	15517.65	1	1	1	1	2019-05-24T18:05:42.966	NG_ecoli_LTEE_871_DM25	-0	-0	161.475	DIA_100X_EMPTY_1x1_100ms	4126f861-feca-4f83-ba68-88ba6e471268	EPI_100X_YFP_1x1_200ms_25sola	EPI_100X_RFP_1x1_200ms_25sola
419	20	10.7016545208671	216	-16.7401119773019	1483.11111111111	1030.31944444444	4095883	18962.4212962963	130.297309181326	410.287589378498	0	242378	1122.12037037037	366.991184206701	498.37433076285	2	NaN	NaN	NaN	NaN	NaN	226.671695705962	0.999693779430907	22.2885824685227	12.2290014675544	9.84882303285234	3.05085915987139	0.00252460908789546	0.00150290979787177	1	1.00001772559879	1698.01294945592	1	15353.0092592593	1	1	1	1	2019-05-24T18:05:42.966	NG_ecoli_LTEE_871_DM25	-0	-0	161.475	DIA_100X_EMPTY_1x1_100ms	6a63b289-ec0f-42a9-a164-f1bd5a602dc0	EPI_100X_YFP_1x1_200ms_25sola	EPI_100X_RFP_1x1_200ms_25sola
420	18	10.4473090209923	189	-35.7173391547871	1491.52380952381	405.068783068783	450621	2384.2380952381	130.297309181326	410.287589378498	0	113767	601.941798941799	366.991184206701	498.37433076285	0	NaN	NaN	NaN	NaN	NaN	194.452276376642	0.999774245989017	18.2429100536328	13.1219329079939	10.2438948868622	3.49021294713539	0.00332767074817852	0.00162651533850764	1	1.00003090293015	1503.53736441121	1	14584.455026455	1	1	1	1	2019-05-24T18:05:42.966	NG_ecoli_LTEE_871_DM25	-0	-0	161.475	DIA_100X_EMPTY_1x1_100ms	a21c98e7-2c35-471f-8578-d62d1828ff14	EPI_100X_YFP_1x1_200ms_25sola	EPI_100X_RFP_1x1_200ms_25sola
421	24	14.1978625339923	341	37.7984461354739	1494.44868035191	488.66275659824	3977546	11664.357771261	130.297309181326	410.287589378498	0	256485	752.155425219941	366.991184206701	498.37433076285	2	NaN	NaN	NaN	NaN	NaN	273.464499462126	0.99985743600795	21.9497803722315	14.8975652218676	11.8274269960171	4.00312161004778	0.0285473038443637	0.0148666247911203	2	1.00742415759108	2411.57410916743	0	14198.1730205279	1	1	1	1	2019-05-24T18:05:42.966	NG_ecoli_LTEE_871_DM25	-0	-0	161.475	DIA_100X_EMPTY_1x1_100ms	c63e0296-ca5f-47a8-96a7-9e3974eb1ff3	EPI_100X_YFP_1x1_200ms_25sola	EPI_100X_RFP_1x1_200ms_25sola
422	23	11.2647674262124	259	39.139315670756	1494.04633204633	776.370656370656	420104	1622.02316602317	130.297309181326	410.287589378498	0	103537	399.756756756757	366.991184206701	498.37433076285	0	NaN	NaN	NaN	NaN	NaN	239.435770191495	0.999748984083538	22.5364524054007	12.6005431086391	9.98635171995267	3.57368162882782	0.0063658848210494	0.00303020299957928	1	1.00030654543987	1765.18061471578	0	14323.3552123552	1	1	1	1	2019-05-24T18:05:42.966	NG_ecoli_LTEE_871_DM25	-0	-0	161.475	DIA_100X_EMPTY_1x1_100ms	2b5db374-37fb-4126-ac89-9a0d345e433c	EPI_100X_YFP_1x1_200ms_25sola	EPI_100X_RFP_1x1_200ms_25sola
423	20	11.4309817373633	229	-16.8112767917163	1499.75545851528	1151	592587	2587.71615720524	130.297309181326	410.287589378498	0	80010	349.38864628821	366.991184206701	498.37433076285	0	NaN	NaN	NaN	NaN	NaN	217.687851754401	0.999876250506991	19.7493637066928	13.5030962154519	10.4203082176751	3.78653520769358	0.0580806974631306	0.00801277108286153	1	1.00121121782946	1684.24054965351	0	14531.3711790393	1	1	1	1	2019-05-24T18:05:42.966	NG_ecoli_LTEE_871_DM25	-0	-0	161.475	DIA_100X_EMPTY_1x1_100ms	6fb634a9-19ad-42ec-a565-30b184070221	EPI_100X_YFP_1x1_200ms_25sola	EPI_100X_RFP_1x1_200ms_25sola
424	28	12.1905752949424	342	45.5596866407731	1502.88596491228	1489.84210526316	9654825	28230.4824561404	130.297309181326	410.287589378498	0	420559	1229.70467836257	366.991184206701	498.37433076285	3	NaN	NaN	NaN	NaN	NaN	312.496895412407	0.969569829458017	28.0861060997825	13.0693160011966	10.8011121927189	2.97846663516	0.0141108044049891	0.00625225804311278	1	1.00110051586958	2573.46560314099	0	14790.7280701754	1	1	1	1	2019-05-24T18:05:42.966	NG_ecoli_LTEE_871_DM25	-0	-0	161.475	DIA_100X_EMPTY_1x1_100ms	a4cf90c3-0580-40ea-b335-76151b50bb54	EPI_100X_YFP_1x1_200ms_25sola	EPI_100X_RFP_1x1_200ms_25sola
425	23	11.2132080239406	258	35.3662084007605	1502.01550387597	899.372093023256	1373149	5322.28294573643	130.297309181326	410.287589378498	0	121434	470.674418604651	366.991184206701	498.37433076285	0	NaN	NaN	NaN	NaN	NaN	239.631937818005	0.999443358645331	22.683975387273	12.2424200764344	10.1997146822947	3.11804048930327	0.00312476342144169	0.00134922022862645	1	1.00005011269182	1853.4680133402	0	14623.1627906977	1	1	1	1	2019-05-24T18:05:42.966	NG_ecoli_LTEE_871_DM25	-0	-0	161.475	DIA_100X_EMPTY_1x1_100ms	601bb17d-ca63-497a-a571-b336c69def81	EPI_100X_YFP_1x1_200ms_25sola	EPI_100X_RFP_1x1_200ms_25sola
426	27	11.5716407072105	313	46.5637803085099	1502.59424920128	245.571884984026	4981218	15914.4345047923	130.297309181326	410.287589378498	0	177450	566.932907348243	366.991184206701	498.37433076285	0	NaN	NaN	NaN	NaN	NaN	278.67130095715	0.990227947174242	26.8580428062866	11.7841384437122	9.94294362155258	3.01306427769174	0.00961147863105012	0.00316900823445066	1	1.00042753437539	2085.42318136501	0	14698.6549520767	1	1	1	1	2019-05-24T18:05:42.966	NG_ecoli_LTEE_871_DM25	-0	-0	161.475	DIA_100X_EMPTY_1x1_100ms	27d912ed-8ed1-4d4f-9b87-7668288b9078	EPI_100X_YFP_1x1_200ms_25sola	EPI_100X_RFP_1x1_200ms_25sola
427	22	11.6054869853021	256	17.2353181472501	1506.96484375	956.94140625	424493	1658.17578125	130.297309181326	410.287589378498	0	373218	1457.8828125	366.991184206701	498.37433076285	3	NaN	NaN	NaN	NaN	NaN	240.649197052926	0.999596464625013	22.0682900694339	12.8315859147533	10.4816114503014	3.36194244037792	0.00590862129643395	0.00242397378527726	1	1.00017849561807	1904.20928371403	1	14792.02734375	1	1	1	1	2019-05-24T18:05:42.966	NG_ecoli_LTEE_871_DM25	-0	-0	161.475	DIA_100X_EMPTY_1x1_100ms	a70f5d08-a2cf-4c3d-9520-47b25732c234	EPI_100X_YFP_1x1_200ms_25sola	EPI_100X_RFP_1x1_200ms_25sola
428	21	10.2921912770608	216	17.5605351466991	1506.39351851852	392.925925925926	542542	2511.76851851852	130.297309181326	410.287589378498	0	138014	638.953703703704	366.991184206701	498.37433076285	0	NaN	NaN	NaN	NaN	NaN	213.187718133991	0.999714137195178	20.5658661129521	12.5727190487606	9.93906186568713	3.31282801331116	0.000828847745061039	0.000336256022879734	1	1.00000204371444	1595.61339412535	1	14571.9583333333	1	1	1	1	2019-05-24T18:05:42.966	NG_ecoli_LTEE_871_DM25	-0	-0	161.475	DIA_100X_EMPTY_1x1_100ms	8cc41630-88f6-4783-a779-77f34fbdebb4	EPI_100X_YFP_1x1_200ms_25sola	EPI_100X_RFP_1x1_200ms_25sola
429	24	11.4979828829753	276	29.604812993917	1505.19565217391	637.413043478261	1218225	4413.85869565217	130.297309181326	410.287589378498	0	105882	383.630434782609	366.991184206701	498.37433076285	0	NaN	NaN	NaN	NaN	NaN	248.87939894028	0.999875175228658	22.7124347238117	13.1752369967853	10.5838089264004	3.39027111345316	0.00380678137529616	0.00198894706917894	0	1.00014423501707	1998.19356042196	0	14393.9094202899	1	1	1	1	2019-05-24T18:05:42.966	NG_ecoli_LTEE_871_DM25	-0	-0	161.475	DIA_100X_EMPTY_1x1_100ms	134c4f82-3827-460c-b56c-68d5eb504fa3	EPI_100X_YFP_1x1_200ms_25sola	EPI_100X_RFP_1x1_200ms_25sola
430	21	11.5670656279877	243	-8.15539809506823	1507.97942386831	860.876543209877	573120	2358.51851851852	130.297309181326	410.287589378498	0	87777	361.222222222222	366.991184206701	498.37433076285	0	NaN	NaN	NaN	NaN	NaN	220.540673493385	0.999818090794457	19.8427601062633	13.7840110817144	10.7521504066611	3.60034377738907	0.0084530297869852	0.00454415422803042	0	1.00054985579952	1801.70060779136	0	14644.7407407407	1	1	1	1	2019-05-24T18:05:42.966	NG_ecoli_LTEE_871_DM25	-0	-0	161.475	DIA_100X_EMPTY_1x1_100ms	08b6f9f8-b7be-4033-b72a-ea1f84dfcd79	EPI_100X_YFP_1x1_200ms_25sola	EPI_100X_RFP_1x1_200ms_25sola
431	21	11.7965029719177	248	7.06933102901258	1508.95564516129	1570.93548387097	457381	1844.27822580645	130.297309181326	410.287589378498	0	149033	600.939516129032	366.991184206701	498.37433076285	0	NaN	NaN	NaN	NaN	NaN	227.564901075183	0.999833965989997	19.4555657312516	14.273726172195	10.913675232136	4.13632488715849	0.0142930293389227	0.00760627130724834	1	1.00151317126043	1820.01847725352	0	14090.8991935484	1	1	1	1	2019-05-24T18:05:42.966	NG_ecoli_LTEE_871_DM25	-0	-0	161.475	DIA_100X_EMPTY_1x1_100ms	1f2a4fb0-5f97-4bf9-82b1-24d1f9aa97a5	EPI_100X_YFP_1x1_200ms_25sola	EPI_100X_RFP_1x1_200ms_25sola
432	20	11.3111631438345	227	-31.6667466887786	1514.63436123348	976.638766519824	521992	2299.52422907489	130.297309181326	410.287589378498	0	226639	998.409691629956	366.991184206701	498.37433076285	2	NaN	NaN	NaN	NaN	NaN	218.138201000336	0.999886921897146	20.2750972508671	13.4708235121395	10.2473424554039	3.66246685830117	0.0156022363140142	0.00802317965207282	1	1.00185855132167	1672.15036355595	1	15041.7444933921	1	1	1	1	2019-05-24T18:05:42.966	NG_ecoli_LTEE_871_DM25	-0	-0	161.475	DIA_100X_EMPTY_1x1_100ms	5f63ab8d-c1b0-437f-aced-932baff10ec9	EPI_100X_YFP_1x1_200ms_25sola	EPI_100X_RFP_1x1_200ms_25sola
433	19	10.6646383748887	203	-39.0758280374855	1515.88669950739	1743.22167487685	1371061	6753.99507389163	130.297309181326	410.287589378498	0	261020	1285.81280788177	366.991184206701	498.37433076285	1	NaN	NaN	NaN	NaN	NaN	197.029737364623	0.999741884687554	18.4281162121025	13.2539690366719	10.1067317963147	3.73900580264499	0.00546707185153298	0.00277524435451352	0	1.00018669442358	1478.40119720566	0	15147.9852216749	1	1	1	1	2019-05-24T18:05:42.966	NG_ecoli_LTEE_871_DM25	-0	-0	161.475	DIA_100X_EMPTY_1x1_100ms	9d365185-08e3-439b-9f82-4af671601afa	EPI_100X_YFP_1x1_200ms_25sola	EPI_100X_RFP_1x1_200ms_25sola
434	19	11.5741611325111	220	-38.4802558424619	1523.14090909091	314.518181818182	1393504	6334.10909090909	130.297309181326	410.287589378498	0	230437	1047.44090909091	366.991184206701	498.37433076285	1	NaN	NaN	NaN	NaN	NaN	200.884167637361	0.999724851941709	18.147690680216	13.7794366515099	10.5683027485862	3.79140026045894	0.00356926916660054	0.00191821095443187	0	1.00008316623368	1591.92184212513	0	14584.4272727273	1	1	1	1	2019-05-24T18:05:42.966	NG_ecoli_LTEE_871_DM25	-0	-0	161.475	DIA_100X_EMPTY_1x1_100ms	f10d331a-f3a7-49db-8423-31118dd03464	EPI_100X_YFP_1x1_200ms_25sola	EPI_100X_RFP_1x1_200ms_25sola
435	20	9.08073280425805	182	-36.8204546579803	1526.26923076923	9.1978021978022	634750	3487.63736263736	130.297309181326	410.287589378498	0	119124	654.527472527473	366.991184206701	498.37433076285	0	NaN	NaN	NaN	NaN	NaN	NaN	NaN	NaN	NaN	NaN	NaN	NaN	NaN	NaN	NaN	NaN	1	15305.0879120879	1	1	1	1	2019-05-24T18:05:42.966	NG_ecoli_LTEE_871_DM25	-0	-0	161.475	DIA_100X_EMPTY_1x1_100ms	fc362af0-439f-4fb8-9e38-f38fe146045d	EPI_100X_YFP_1x1_200ms_25sola	EPI_100X_RFP_1x1_200ms_25sola
436	22	10.0913023233355	222	5.68557987629412	1530.87837837838	1183.96846846847	606652	2732.66666666667	130.297309181326	410.287589378498	0	148602	669.378378378378	366.991184206701	498.37433076285	0	NaN	NaN	NaN	NaN	NaN	223.4433278321	0.999909838861381	21.6885422270841	12.1829750028689	9.9224973294939	3.17971520516047	0.000687328778321384	0.000345533539458857	0	1.00000364571783	1677.11261284876	1	15078.4954954955	1	1	1	1	2019-05-24T18:05:42.966	NG_ecoli_LTEE_871_DM25	-0	-0	161.475	DIA_100X_EMPTY_1x1_100ms	e9e6b079-c79a-4574-9173-df08ee322cf6	EPI_100X_YFP_1x1_200ms_25sola	EPI_100X_RFP_1x1_200ms_25sola
437	25	12.1660970917952	305	41.5635423955852	1542.63278688525	1027.88196721311	2913047	9550.9737704918	130.297309181326	410.287589378498	0	186971	613.019672131148	366.991184206701	498.37433076285	0	NaN	NaN	NaN	NaN	NaN	272.370743965929	0.996542812544766	24.6618813866685	12.7771466552212	10.6845175389736	3.18234651524134	0.00470186673192846	0.00229694090991424	1	1.00008743928953	2211.18927196726	0	14593.5639344262	1	1	1	1	2019-05-24T18:05:42.966	NG_ecoli_LTEE_871_DM25	-0	-0	161.475	DIA_100X_EMPTY_1x1_100ms	3b260236-9278-4f3a-bf86-b1190d6003e4	EPI_100X_YFP_1x1_200ms_25sola	EPI_100X_RFP_1x1_200ms_25sola
438	23	11.8609434129448	274	34.4393790026522	1543.81386861314	904.5	2296870	8382.73722627737	130.297309181326	410.287589378498	0	201931	736.974452554745	366.991184206701	498.37433076285	0	NaN	NaN	NaN	NaN	NaN	248.173576433362	0.999095420693467	23.217934233614	12.9074645341102	10.1424598587031	3.48792073635179	0.0092628507830704	0.00420058124668279	1	1.00068889274894	1875.85840342338	0	14510.2445255474	1	1	1	1	2019-05-24T18:05:42.966	NG_ecoli_LTEE_871_DM25	-0	-0	161.475	DIA_100X_EMPTY_1x1_100ms	eda94606-f1cc-4b98-a2d9-1cb07e6d5803	EPI_100X_YFP_1x1_200ms_25sola	EPI_100X_RFP_1x1_200ms_25sola
439	24	12.1786240025062	293	3.88153503415688	1540.61433447099	12.8737201365188	722286	2465.13993174061	130.297309181326	410.287589378498	0	261735	893.293515358362	366.991184206701	498.37433076285	2	NaN	NaN	NaN	NaN	NaN	NaN	NaN	NaN	NaN	NaN	NaN	NaN	NaN	NaN	NaN	NaN	1	15280.4675767918	1	1	1	1	2019-05-24T18:05:42.966	NG_ecoli_LTEE_871_DM25	-0	-0	161.475	DIA_100X_EMPTY_1x1_100ms	404877b8-5f91-4d42-af7e-6183ae72aedc	EPI_100X_YFP_1x1_200ms_25sola	EPI_100X_RFP_1x1_200ms_25sola
440	23	10.6680961964386	254	31.8851696441716	1548.05118110236	1173.92125984252	564035	2220.61023622047	130.297309181326	410.287589378498	0	212953	838.397637795276	366.991184206701	498.37433076285	2	NaN	NaN	NaN	NaN	NaN	240.348091191711	0.999604076971486	23.7277539087873	11.9842422680471	9.83082948834834	2.99178815892117	0.0091120542330251	0.00373372132843817	1	1.00032419054653	1801.05442966215	1	15030.0984251969	1	1	1	1	2019-05-24T18:05:42.966	NG_ecoli_LTEE_871_DM25	-0	-0	161.475	DIA_100X_EMPTY_1x1_100ms	ee61705d-9b4c-4e0a-b91c-d4726d9262f3	EPI_100X_YFP_1x1_200ms_25sola	EPI_100X_RFP_1x1_200ms_25sola
441	19	10.9952509190674	210	-30.8993855147588	1546.44285714286	675.638095238095	631426	3006.79047619048	130.297309181326	410.287589378498	0	105978	504.657142857143	366.991184206701	498.37433076285	0	NaN	NaN	NaN	NaN	NaN	200.775900879185	0.999872764473312	18.6448388967528	13.2495113015212	10.0541141381616	3.85903670537658	0.369535975226508	0.0120728596572815	1	1.0001386337364	1480.25364406592	0	14650.4857142857	1	1	1	1	2019-05-24T18:05:42.966	NG_ecoli_LTEE_871_DM25	-0	-0	161.475	DIA_100X_EMPTY_1x1_100ms	79bb0ea2-35cb-4c63-99a1-e6faf8074762	EPI_100X_YFP_1x1_200ms_25sola	EPI_100X_RFP_1x1_200ms_25sola
442	17	11.7032204924377	200	-49.4558261465883	1552.275	179.39	498324	2491.62	130.297309181326	410.287589378498	0	116233	581.165	366.991184206701	498.37433076285	0	NaN	NaN	NaN	NaN	NaN	197.859701391369	0.99982527974648	17.559363063974	13.8350452872625	10.7220186805806	3.80155718225005	0.00791872356611628	0.00416830801940745	0	1.00036886301801	1585.44711123008	1	14728.355	1	1	1	1	2019-05-24T18:05:42.966	NG_ecoli_LTEE_871_DM25	-0	-0	161.475	DIA_100X_EMPTY_1x1_100ms	ca455c0c-fa98-42dd-9d71-e92a39ecd9bd	EPI_100X_YFP_1x1_200ms_25sola	EPI_100X_RFP_1x1_200ms_25sola
443	26	12.8071972065745	333	43.6285322383017	1554.81381381381	1715.83483483483	934595	2806.59159159159	130.297309181326	410.287589378498	0	222355	667.732732732733	366.991184206701	498.37433076285	0	NaN	NaN	NaN	NaN	NaN	287.371841900547	0.997697385757217	24.8542013801923	13.6937311408583	11.1134530287483	3.47712400560474	0.00854084414048303	0.00443742639876047	1	1.00022225909474	2410.94737443655	0	14283.7357357357	1	1	1	1	2019-05-24T18:05:42.966	NG_ecoli_LTEE_871_DM25	-0	-0	161.475	DIA_100X_EMPTY_1x1_100ms	f862cad3-dcfa-4717-876d-2e30e6d22e77	EPI_100X_YFP_1x1_200ms_25sola	EPI_100X_RFP_1x1_200ms_25sola
444	30	12.1480187451464	365	48.8245307531134	1556.91780821918	1336.52876712329	2662143	7293.54246575342	130.297309181326	410.287589378498	0	211154	578.504109589041	366.991184206701	498.37433076285	0	NaN	NaN	NaN	NaN	NaN	327.04576385496	0.974098694526053	29.5408218820903	12.941510775734	10.5721826100631	3.24601557282079	0.046896078638381	0.00494330109618593	1	1.00060328222029	2593.23436012036	1	14460.3095890411	1	1	1	1	2019-05-24T18:05:42.966	NG_ecoli_LTEE_871_DM25	-0	-0	161.475	DIA_100X_EMPTY_1x1_100ms	3cfeb84a-84ed-4e57-bc1d-5056d1746509	EPI_100X_YFP_1x1_200ms_25sola	EPI_100X_RFP_1x1_200ms_25sola
445	19	12.0154757295182	229	-42.2682127812094	1556.84279475983	1782.41048034934	2372365	10359.672489083	130.297309181326	410.287589378498	0	158521	692.231441048035	366.991184206701	498.37433076285	1	NaN	NaN	NaN	NaN	NaN	211.388006632946	0.999800366739895	18.2325597187545	14.4470143813394	11.1458261732765	3.87910881341879	0.00793545933292265	0.00405422115432496	1	1.00037767320768	1778.94310051373	0	14617.056768559	1	1	1	1	2019-05-24T18:05:42.966	NG_ecoli_LTEE_871_DM25	-0	-0	161.475	DIA_100X_EMPTY_1x1_100ms	6e20bd0e-6169-428a-ba5f-8100a6a35e0e	EPI_100X_YFP_1x1_200ms_25sola	EPI_100X_RFP_1x1_200ms_25sola
446	21	11.9512993878303	252	-21.0977913727187	1561.65079365079	193.690476190476	970666	3851.84920634921	130.297309181326	410.287589378498	0	105422	418.34126984127	366.991184206701	498.37433076285	0	NaN	NaN	NaN	NaN	NaN	230.954394523423	0.999795664789077	20.3429606569668	13.8399323283722	10.9763353018486	3.57121895215241	0.00147669086679054	0.00062331642644607	1	1.00001081907576	1924.94697603012	1	14845.2777777778	1	1	1	1	2019-05-24T18:05:42.966	NG_ecoli_LTEE_871_DM25	-0	-0	161.475	DIA_100X_EMPTY_1x1_100ms	b527ea8c-7a00-4b28-bb07-d5ecd995ae5c	EPI_100X_YFP_1x1_200ms_25sola	EPI_100X_RFP_1x1_200ms_25sola
447	26	11.8360059047993	308	42.3758652727397	1568.7987012987	708.646103896104	3408243	11065.724025974	130.297309181326	410.287589378498	0	116555	378.425324675325	366.991184206701	498.37433076285	0	NaN	NaN	NaN	NaN	NaN	275.651583866961	0.99561178838739	25.0743393614614	12.7079359856934	10.6411513067314	3.12258888229698	0.0166598723829521	0.00919961014583235	0	1.00360121199317	2229.95766258834	0	14349.7597402597	1	1	1	1	2019-05-24T18:05:42.966	NG_ecoli_LTEE_871_DM25	-0	-0	161.475	DIA_100X_EMPTY_1x1_100ms	3e0c024d-c660-41e5-abbe-dde1271c9e6a	EPI_100X_YFP_1x1_200ms_25sola	EPI_100X_RFP_1x1_200ms_25sola
448	18	12.546114532511	227	-48.135772882002	1568.64757709251	453.176211453744	1141530	5028.76651982379	130.297309181326	410.287589378498	0	108806	479.321585903084	366.991184206701	498.37433076285	0	NaN	NaN	NaN	NaN	NaN	206.712691106991	0.999921218149364	18.0890063791947	14.4932075576819	10.881279937771	4.03244758711757	0.0039712380572521	0.00212233944190096	0	1.00010168620875	1682.1493804573	0	14775.9207048458	1	1	1	1	2019-05-24T18:05:42.966	NG_ecoli_LTEE_871_DM25	-0	-0	161.475	DIA_100X_EMPTY_1x1_100ms	94ca2b1c-81f9-4eb1-89e7-e1b3b35e3585	EPI_100X_YFP_1x1_200ms_25sola	EPI_100X_RFP_1x1_200ms_25sola
449	25	10.7999589096402	271	44.6004412670552	1571.15498154982	307.623616236162	514712	1899.30627306273	130.297309181326	410.287589378498	0	185269	683.649446494465	366.991184206701	498.37433076285	0	NaN	NaN	NaN	NaN	NaN	246.504080367844	0.999307416966303	24.1843633755928	11.7972216832292	9.87362118683641	2.89149876234581	0.00454686649054344	0.00245455986335263	1	1.00006377536959	1851.72914836234	0	14516.9151291513	1	1	1	1	2019-05-24T18:05:42.966	NG_ecoli_LTEE_871_DM25	-0	-0	161.475	DIA_100X_EMPTY_1x1_100ms	3dcc3711-35bf-432b-803a-959acfbc242b	EPI_100X_YFP_1x1_200ms_25sola	EPI_100X_RFP_1x1_200ms_25sola
450	19	11.3323637190771	216	-45.6131398793318	1573.68518518519	1332.40740740741	1078372	4992.46296296296	130.297309181326	410.287589378498	0	92652	428.944444444444	366.991184206701	498.37433076285	0	NaN	NaN	NaN	NaN	NaN	208.018714694433	0.999857086572596	18.7979088456701	14.0757446744533	10.2700961885176	4.10481113334515	0.0166689521494618	0.00822444256627063	1	1.00179157871867	1557.21451436048	1	15623.3703703704	1	1	1	1	2019-05-24T18:05:42.966	NG_ecoli_LTEE_871_DM25	-0	-0	161.475	DIA_100X_EMPTY_1x1_100ms	f75aad0e-c368-45fe-9c9c-e9523868fa6b	EPI_100X_YFP_1x1_200ms_25sola	EPI_100X_RFP_1x1_200ms_25sola
451	24	11.983823412194	288	30.731357919406	1582.02430555556	1487.55902777778	703633	2443.17013888889	130.297309181326	410.287589378498	0	517186	1795.78472222222	366.991184206701	498.37433076285	2	NaN	NaN	NaN	NaN	NaN	257.956785847953	0.998033945572185	23.7323315132585	12.9609711506538	10.3454437452941	3.46892063107203	0.0145750666843103	0.0074711836182043	1	1.0022493445034	1994.9340117314	0	14454.8854166667	1	1	1	1	2019-05-24T18:05:42.966	NG_ecoli_LTEE_871_DM25	-0	-0	161.475	DIA_100X_EMPTY_1x1_100ms	7bd64fff-2f96-4498-8b2a-d6e58db02aac	EPI_100X_YFP_1x1_200ms_25sola	EPI_100X_RFP_1x1_200ms_25sola
452	26	11.6143184021115	302	45.6750924954092	1601.54966887417	781.844370860927	2109657	6985.61920529801	130.297309181326	410.287589378498	0	132237	437.870860927152	366.991184206701	498.37433076285	0	NaN	NaN	NaN	NaN	NaN	272.592373235376	0.995440139752566	24.8767958477769	12.6478612852777	10.670915117607	3.07486521030302	0.00422735632195145	0.00195035820536218	1	1.00017487634244	2224.78298335724	0	14246.6622516556	1	1	1	1	2019-05-24T18:05:42.966	NG_ecoli_LTEE_871_DM25	-0	-0	161.475	DIA_100X_EMPTY_1x1_100ms	a74fa2d1-9c14-44e3-bba9-55929a1fbbf0	EPI_100X_YFP_1x1_200ms_25sola	EPI_100X_RFP_1x1_200ms_25sola
453	32	12.2922423325208	394	47.6174735579373	1602.23096446701	120.464467005076	793513	2013.9923857868	130.297309181326	410.287589378498	0	392342	995.791878172589	366.991184206701	498.37433076285	2	NaN	NaN	NaN	NaN	NaN	339.343222183449	0.95133743660536	32.1943859997489	12.2686285874021	10.2937939883898	2.61102272784896	0.0150361586583049	0.00659218423165597	1	1.00332872071713	2679.29771021231	0	14866.7487309645	1	1	1	1	2019-05-24T18:05:42.966	NG_ecoli_LTEE_871_DM25	-0	-0	161.475	DIA_100X_EMPTY_1x1_100ms	392dc450-f1fe-4cf1-9604-9a9bfa7a778b	EPI_100X_YFP_1x1_200ms_25sola	EPI_100X_RFP_1x1_200ms_25sola
454	36	10.9916779051005	396	46.2891536615925	1606.48737373737	406.035353535354	1345306	3397.23737373737	130.297309181326	410.287589378498	0	191674	484.025252525253	366.991184206701	498.37433076285	0	NaN	NaN	NaN	NaN	NaN	365.756074192823	0.887169221620458	35.7426615267421	12.7376843423292	9.92408664165997	2.74832775658084	0.0236868443020889	0.0113579657250126	1	1.01158107096039	2764.76271644819	0	15090.9141414141	1	1	1	1	2019-05-24T18:05:42.966	NG_ecoli_LTEE_871_DM25	-0	-0	161.475	DIA_100X_EMPTY_1x1_100ms	6060b8a3-89ba-432a-932c-d3aeca4a6268	EPI_100X_YFP_1x1_200ms_25sola	EPI_100X_RFP_1x1_200ms_25sola
455	22	11.2258975702376	247	0.141466435644588	1612.93117408907	1684.2024291498	1183619	4791.97975708502	130.297309181326	410.287589378498	0	269082	1089.4008097166	366.991184206701	498.37433076285	2	NaN	NaN	NaN	NaN	NaN	232.388922206552	0.99907053090627	21.6137258943746	12.8148697496712	10.1581156459852	3.5546451653445	0.0179991927472487	0.00974371717150655	0	1.00305443145348	1751.6439215978	1	14730.5627530364	1	1	1	1	2019-05-24T18:05:42.966	NG_ecoli_LTEE_871_DM25	-0	-0	161.475	DIA_100X_EMPTY_1x1_100ms	3e29e454-4182-4b76-9fea-3cf900524678	EPI_100X_YFP_1x1_200ms_25sola	EPI_100X_RFP_1x1_200ms_25sola
456	20	10.1004310144312	202	-42.2387465405441	1613.0495049505	322.089108910891	1154029	5713.01485148515	130.297309181326	410.287589378498	0	113253	560.658415841584	366.991184206701	498.37433076285	0	NaN	NaN	NaN	NaN	NaN	191.304191278765	0.999820583304233	18.0468048824715	13.3305157584635	10.0719910911905	3.7360781277826	0.00652724917016651	0.0035126756904467	0	1.00027919518975	1437.8741304599	0	14984.0297029703	1	1	1	1	2019-05-24T18:05:42.966	NG_ecoli_LTEE_871_DM25	-0	-0	161.475	DIA_100X_EMPTY_1x1_100ms	32328e2d-f6e0-439a-ae37-4ef2ce749fa5	EPI_100X_YFP_1x1_200ms_25sola	EPI_100X_RFP_1x1_200ms_25sola
457	23	12.4791298026188	288	26.6150644327207	1623.95138888889	48.2534722222222	1887344	6553.27777777778	130.297309181326	410.287589378498	0	134965	468.628472222222	366.991184206701	498.37433076285	0	NaN	NaN	NaN	NaN	NaN	255.20388559039	0.999593407527021	22.656326723563	13.2649709395222	10.6557792189787	3.64983478575921	0.00965685615553042	0.00393180262636451	0	1.00050176616295	2020.45790931561	0	14450.84375	1	1	1	1	2019-05-24T18:05:42.966	NG_ecoli_LTEE_871_DM25	-0	-0	161.475	DIA_100X_EMPTY_1x1_100ms	4394d95d-c2af-4ba8-acd0-ab9ea5ab6191	EPI_100X_YFP_1x1_200ms_25sola	EPI_100X_RFP_1x1_200ms_25sola
458	23	12.4196961728879	286	24.9144249745229	1629.72027972028	1572.82167832168	906059	3168.03846153846	130.297309181326	410.287589378498	0	217806	761.559440559441	366.991184206701	498.37433076285	0	NaN	NaN	NaN	NaN	NaN	252.961522778944	0.99965078427749	21.7542783575234	13.8215729982432	11.0486051273795	3.7734415218305	0.122208957527253	0.012168899393742	1	1.00292562012315	2085.68859973956	0	14142.8181818182	1	1	1	1	2019-05-24T18:05:42.966	NG_ecoli_LTEE_871_DM25	-0	-0	161.475	DIA_100X_EMPTY_1x1_100ms	9196693d-11b2-4601-8d55-8f2d2fdb0d69	EPI_100X_YFP_1x1_200ms_25sola	EPI_100X_RFP_1x1_200ms_25sola
459	19	9.99174291465747	191	-45.1496933894553	1632.61256544503	1685.64921465969	495943	2596.56020942408	130.297309181326	410.287589378498	0	113090	592.094240837696	366.991184206701	498.37433076285	0	NaN	NaN	NaN	NaN	NaN	199.060223410348	0.99986563873724	19.5011975143583	13.0321478554683	9.7365122017161	3.55464308258576	0.00834041294221189	0.00429970525433548	1	1.00048681095594	1451.97115010011	1	15200.0890052356	1	1	1	1	2019-05-24T18:05:42.966	NG_ecoli_LTEE_871_DM25	-0	-0	161.475	DIA_100X_EMPTY_1x1_100ms	089af5ac-8cb8-4b12-afbc-406bbf9ceba6	EPI_100X_YFP_1x1_200ms_25sola	EPI_100X_RFP_1x1_200ms_25sola
460	20	11.7323711002987	235	-36.1208506411023	1638.65957446809	532.221276595745	486604	2070.65531914894	130.297309181326	410.287589378498	0	94838	403.565957446809	366.991184206701	498.37433076285	0	NaN	NaN	NaN	NaN	NaN	211.698955446621	0.999801905517062	18.9611100242329	13.8694049612536	10.5995276493478	3.86470112329853	0.00282330819106566	0.00122396141248235	1	1.00003621463829	1673.11835542422	0	14571.2127659574	1	1	1	1	2019-05-24T18:05:42.966	NG_ecoli_LTEE_871_DM25	-0	-0	161.475	DIA_100X_EMPTY_1x1_100ms	31b5d68e-fc43-4942-993b-538c91cf5f51	EPI_100X_YFP_1x1_200ms_25sola	EPI_100X_RFP_1x1_200ms_25sola
461	20	11.5504238706758	231	-46.081791528259	1646.96103896104	1067.27705627706	1171282	5070.48484848485	130.297309181326	410.287589378498	0	144092	623.774891774892	366.991184206701	498.37433076285	0	NaN	NaN	NaN	NaN	NaN	217.333013519444	0.999894481816907	18.5691666632474	14.7845095216517	11.1393085296943	4.13040719998388	0.00328929125678417	0.00163880659802394	1	1.00006685366629	1809.66739357026	0	14350.4458874459	1	1	1	1	2019-05-24T18:05:42.966	NG_ecoli_LTEE_871_DM25	-0	-0	161.475	DIA_100X_EMPTY_1x1_100ms	c5d16def-ca93-49ef-9e56-08f2944bfda5	EPI_100X_YFP_1x1_200ms_25sola	EPI_100X_RFP_1x1_200ms_25sola
462	20	11.7172387742534	235	-37.153041675078	1652.89361702128	1185.25957446809	1086938	4625.26808510638	130.297309181326	410.287589378498	0	208395	886.787234042553	366.991184206701	498.37433076285	2	NaN	NaN	NaN	NaN	NaN	217.567518883368	0.999872080735884	20.0228688384074	13.3478453627612	10.3740708235231	3.6258084403105	0.0060975535520716	0.00271209199747552	1	1.00020566289575	1692.44514364812	0	14494.9276595745	1	1	1	1	2019-05-24T18:05:42.966	NG_ecoli_LTEE_871_DM25	-0	-0	161.475	DIA_100X_EMPTY_1x1_100ms	4cb8ea22-1b48-487f-ae81-f153c9187519	EPI_100X_YFP_1x1_200ms_25sola	EPI_100X_RFP_1x1_200ms_25sola
463	26	11.3185702502499	295	43.1452290547976	1654.09491525424	2015.78644067797	1300163	4407.33220338983	130.297309181326	410.287589378498	0	243725	826.186440677966	366.991184206701	498.37433076285	0	NaN	NaN	NaN	NaN	NaN	268.465404318588	0.99623689433047	25.8762465981656	12.0015256849744	9.97355426585692	2.99110995288083	0.00865821201331371	0.00359586960969743	1	1.00050717463729	2021.58065302377	0	14875.4338983051	1	1	1	1	2019-05-24T18:05:42.966	NG_ecoli_LTEE_871_DM25	-0	-0	161.475	DIA_100X_EMPTY_1x1_100ms	9b6d260f-e2dd-4b4f-ad08-db06fb218d03	EPI_100X_YFP_1x1_200ms_25sola	EPI_100X_RFP_1x1_200ms_25sola
464	21	11.9096362798538	252	-14.8074909888757	1667.41666666667	70.2063492063492	816457	3239.90873015873	130.297309181326	410.287589378498	0	121663	482.789682539683	366.991184206701	498.37433076285	0	NaN	NaN	NaN	NaN	NaN	221.902287081942	0.999857486293154	20.7968710731384	13.0171758252775	10.0881308018603	3.67617205744625	0.0172774745194469	0.00320050480975945	1	1.00024041799783	1662.29956070372	0	14566.753968254	1	1	1	1	2019-05-24T18:05:42.966	NG_ecoli_LTEE_871_DM25	-0	-0	161.475	DIA_100X_EMPTY_1x1_100ms	59ba4c7e-b805-4f3d-a722-665a8c81f276	EPI_100X_YFP_1x1_200ms_25sola	EPI_100X_RFP_1x1_200ms_25sola
465	27	13.0548990361983	356	38.3635508657023	1669.88764044944	703.814606741573	1731456	4863.6404494382	130.297309181326	410.287589378498	0	335682	942.926966292135	366.991184206701	498.37433076285	2	NaN	NaN	NaN	NaN	NaN	305.881359959888	0.99338578408318	26.7410461343016	13.5137333952459	11.1225981336503	3.19762472181201	0.00813271088258827	0.00378017297069133	1	1.00029355092742	2598.24898904008	0	13793.9353932584	1	1	1	1	2019-05-24T18:05:42.966	NG_ecoli_LTEE_871_DM25	-0	-0	161.475	DIA_100X_EMPTY_1x1_100ms	e025f02d-154c-436f-bc06-a6b47fe1707b	EPI_100X_YFP_1x1_200ms_25sola	EPI_100X_RFP_1x1_200ms_25sola
466	22	11.5347398136632	255	26.8175369465566	1673.65098039216	1290.50196078431	2868937	11250.7333333333	130.297309181326	410.287589378498	0	143086	561.121568627451	366.991184206701	498.37433076285	0	NaN	NaN	NaN	NaN	NaN	233.386877478117	0.999701724858111	22.0582790596674	12.5506679728824	10.1485842964667	3.32635029378256	0.00826801291339355	0.004083904069709	1	1.00057585867959	1784.31873244995	0	14760.168627451	1	1	1	1	2019-05-24T18:05:42.966	NG_ecoli_LTEE_871_DM25	-0	-0	161.475	DIA_100X_EMPTY_1x1_100ms	fcdf4cf9-1385-4e37-87aa-5bd16a344bd7	EPI_100X_YFP_1x1_200ms_25sola	EPI_100X_RFP_1x1_200ms_25sola
467	43	11.5000756625965	495	40.1467388935707	1685.35151515152	1885.27474747475	5263490	10633.3131313131	130.297309181326	410.287589378498	0	425690	859.979797979798	366.991184206701	498.37433076285	0	NaN	NaN	NaN	NaN	NaN	467.584953737303	0.861841784641907	44.3249616713583	13.1163665738015	10.3237319222089	2.50623647037902	0.0365881520938688	0.0170019858296827	1	1.01619203170925	3710.3227338654	1	15903.0444444444	1	1	1	1	2019-05-24T18:05:42.966	NG_ecoli_LTEE_871_DM25	-0	-0	161.475	DIA_100X_EMPTY_1x1_100ms	80ed89d1-343b-4594-9832-91227f14d81d	EPI_100X_YFP_1x1_200ms_25sola	EPI_100X_RFP_1x1_200ms_25sola
468	27	11.6644719734052	315	43.6987165613695	1687.62857142857	1552.92380952381	5522991	17533.3047619048	130.297309181326	410.287589378498	0	206921	656.892063492063	366.991184206701	498.37433076285	0	NaN	NaN	NaN	NaN	NaN	279.457196945414	0.992791703168638	25.3503994193776	12.9078595462571	10.5862407436067	3.22040132166198	0.0127990361240521	0.00523320469556966	1	1.00096369327131	2231.30130829954	0	14580.8063492063	1	1	1	1	2019-05-24T18:05:42.966	NG_ecoli_LTEE_871_DM25	-0	-0	161.475	DIA_100X_EMPTY_1x1_100ms	db13093d-b46e-4830-9a1e-dd900e26a14f	EPI_100X_YFP_1x1_200ms_25sola	EPI_100X_RFP_1x1_200ms_25sola
469	25	11.0959753697857	278	43.2939114256211	1692.74820143885	923.18345323741	864645	3110.23381294964	130.297309181326	410.287589378498	0	107734	387.532374100719	366.991184206701	498.37433076285	0	NaN	NaN	NaN	NaN	NaN	259.788466388201	0.997682631826499	24.8228968735227	12.1286518198957	10.1727997136267	2.94706310878718	0.00121029992390537	0.000645198335920236	1	1.0000041262527	2017.54547498085	0	14546.4424460432	1	1	1	1	2019-05-24T18:05:42.966	NG_ecoli_LTEE_871_DM25	-0	-0	161.475	DIA_100X_EMPTY_1x1_100ms	5f8fd5db-e359-4dd7-8ea1-7c85b4c73ad8	EPI_100X_YFP_1x1_200ms_25sola	EPI_100X_RFP_1x1_200ms_25sola
470	29	11.7637191593013	342	47.3943936863965	1693.36549707602	587.002923976608	6649175	19442.0321637427	130.297309181326	410.287589378498	0	213478	624.204678362573	366.991184206701	498.37433076285	0	NaN	NaN	NaN	NaN	NaN	309.916232852671	0.985009444342308	28.546579950319	12.4753088048776	10.3362515475218	3.24818418883321	0.0499950962525081	0.00655807164513301	1	1.00197679801113	2395.35621034273	1	14513.7076023392	1	1	1	1	2019-05-24T18:05:42.966	NG_ecoli_LTEE_871_DM25	-0	-0	161.475	DIA_100X_EMPTY_1x1_100ms	635cc394-263a-47c5-89e4-a58f0d7d202e	EPI_100X_YFP_1x1_200ms_25sola	EPI_100X_RFP_1x1_200ms_25sola
471	17	12.1843464994294	208	-49.9584580669567	1696.94711538462	125.793269230769	622918	2994.79807692308	130.297309181326	410.287589378498	0	207292	996.596153846154	366.991184206701	498.37433076285	2	NaN	NaN	NaN	NaN	NaN	192.248065995003	0.999765777113976	15.7980151398805	15.3411121697147	11.5807732493914	4.23857188380626	0.0211086815271913	0.0124311091785162	0	1.00247157631063	1664.05441432276	0	14847.9423076923	1	1	1	1	2019-05-24T18:05:42.966	NG_ecoli_LTEE_871_DM25	-0	-0	161.475	DIA_100X_EMPTY_1x1_100ms	e74e301a-c65e-40d8-8dfc-d7d3000b710b	EPI_100X_YFP_1x1_200ms_25sola	EPI_100X_RFP_1x1_200ms_25sola
472	28	10.5200954044902	295	48.1523527621118	1703.39661016949	605.84406779661	1480989	5020.30169491525	130.297309181326	410.287589378498	0	131102	444.413559322034	366.991184206701	498.37433076285	0	NaN	NaN	NaN	NaN	NaN	286.842605648461	0.972656002292045	28.5634243833781	11.8410223663997	9.74306814704317	2.64709490855024	0.0144249786412977	0.00607072673273839	1	1.00207213454559	2129.56859824177	1	15495.3593220339	1	1	1	1	2019-05-24T18:05:42.966	NG_ecoli_LTEE_871_DM25	-0	-0	161.475	DIA_100X_EMPTY_1x1_100ms	d4a2bee5-2360-40df-9c8c-284a172437c8	EPI_100X_YFP_1x1_200ms_25sola	EPI_100X_RFP_1x1_200ms_25sola
473	22	11.8105529117741	260	5.06378909464856	1707.72692307692	1046.36923076923	1525311	5866.58076923077	130.297309181326	410.287589378498	0	121087	465.719230769231	366.991184206701	498.37433076285	0	NaN	NaN	NaN	NaN	NaN	231.950818206912	0.999774643377157	20.6764507823748	13.6263003334312	10.7815514563114	3.60084032505255	0.00164340011793852	0.000752741590455265	1	1.00001020893254	1887.68008159845	0	14178.7846153846	1	1	1	1	2019-05-24T18:05:42.966	NG_ecoli_LTEE_871_DM25	-0	-0	161.475	DIA_100X_EMPTY_1x1_100ms	a89412a4-3605-4348-b881-595050fa8b82	EPI_100X_YFP_1x1_200ms_25sola	EPI_100X_RFP_1x1_200ms_25sola
474	28	10.3063570673765	289	44.2453503745518	1717.77162629758	1886.15224913495	2194124	7592.12456747405	130.297309181326	410.287589378498	0	191440	662.42214532872	366.991184206701	498.37433076285	0	NaN	NaN	NaN	NaN	NaN	272.646844621725	0.996270095693636	27.4610121955717	11.621013643329	9.54873971103662	2.93275131981807	0.0770284297734593	0.00355732066431882	1	1.00024876627441	1966.5207465907	1	15326.4117647059	1	1	1	1	2019-05-24T18:05:42.966	NG_ecoli_LTEE_871_DM25	-0	-0	161.475	DIA_100X_EMPTY_1x1_100ms	61970e66-9d24-4620-9016-f444371344ee	EPI_100X_YFP_1x1_200ms_25sola	EPI_100X_RFP_1x1_200ms_25sola
475	20	12.4958828227401	250	-46.3433822279266	1721.576	303.276	2763056	11052.224	130.297309181326	410.287589378498	0	140027	560.108	366.991184206701	498.37433076285	0	NaN	NaN	NaN	NaN	NaN	222.150128036383	0.999960183591594	19.6267050266108	14.0076411666457	10.8243601972956	3.80986299628478	0.00154668025472479	0.000698608056902433	1	1.0000121148025	1806.09981480821	0	14837.464	1	1	1	1	2019-05-24T18:05:42.966	NG_ecoli_LTEE_871_DM25	-0	-0	161.475	DIA_100X_EMPTY_1x1_100ms	836bdc9b-4fdc-4c66-bda3-c31e63b2035f	EPI_100X_YFP_1x1_200ms_25sola	EPI_100X_RFP_1x1_200ms_25sola
476	22	11.2742114665252	249	-10.1809852422701	1718.28915662651	1452.30923694779	855652	3436.35341365462	130.297309181326	410.287589378498	0	100603	404.028112449799	366.991184206701	498.37433076285	0	NaN	NaN	NaN	NaN	NaN	234.835657433854	0.999905485273082	22.1801684989738	12.6456412469113	10.2177562238426	3.24919245342175	0.00119453113160052	0.000555450737221115	1	1.0000074834496	1818.71980680987	0	14633.2168674699	1	1	1	1	2019-05-24T18:05:42.966	NG_ecoli_LTEE_871_DM25	-0	-0	161.475	DIA_100X_EMPTY_1x1_100ms	58ce5d8a-c68a-4e77-9399-719a1e0f3322	EPI_100X_YFP_1x1_200ms_25sola	EPI_100X_RFP_1x1_200ms_25sola
477	24	11.7473606700251	283	39.502938436613	1726.34275618375	1686.67844522968	1121343	3962.34275618375	130.297309181326	410.287589378498	0	208584	737.04593639576	366.991184206701	498.37433076285	0	NaN	NaN	NaN	NaN	NaN	260.360855560793	0.998684109690008	24.0182311770004	12.516293528047	10.4134309219748	3.24984807060078	0.00699060344204865	0.00403787517903018	0	1.00063409708789	2045.58995743108	0	15267.4098939929	1	1	1	1	2019-05-24T18:05:42.966	NG_ecoli_LTEE_871_DM25	-0	-0	161.475	DIA_100X_EMPTY_1x1_100ms	908156b5-d7c7-44ae-bf66-3ef859ec4f04	EPI_100X_YFP_1x1_200ms_25sola	EPI_100X_RFP_1x1_200ms_25sola
478	24	12.4864078015842	301	32.7581076445384	1736.08305647841	1202.38205980066	1609659	5347.70431893688	130.297309181326	410.287589378498	0	272233	904.428571428571	366.991184206701	498.37433076285	2	NaN	NaN	NaN	NaN	NaN	271.591987077827	0.997437374083332	24.2853940856743	13.0944873508794	10.8526673236528	3.21177915349198	0.00230553846456925	0.00103898486049252	1	1.00004679489345	2246.50824810703	0	14243.1993355482	1	1	1	1	2019-05-24T18:05:42.966	NG_ecoli_LTEE_871_DM25	-0	-0	161.475	DIA_100X_EMPTY_1x1_100ms	b5aa9b0a-1bca-4a28-bcfa-67bfc056702e	EPI_100X_YFP_1x1_200ms_25sola	EPI_100X_RFP_1x1_200ms_25sola
479	30	11.7795467644644	354	46.6263902973214	1738.05649717514	1413.38700564972	7005224	19788.7683615819	130.297309181326	410.287589378498	0	214686	606.457627118644	366.991184206701	498.37433076285	0	NaN	NaN	NaN	NaN	NaN	319.298644236055	0.972980083653452	30.0752891793513	12.3732496837994	10.3114724519889	2.79384477670191	0.00868789446262019	0.00420752577508873	1	1.00044772639825	2511.5455840923	0	14724.7344632768	1	1	1	1	2019-05-24T18:05:42.966	NG_ecoli_LTEE_871_DM25	-0	-0	161.475	DIA_100X_EMPTY_1x1_100ms	a4a12940-de0d-4e9e-8963-592a4382d77d	EPI_100X_YFP_1x1_200ms_25sola	EPI_100X_RFP_1x1_200ms_25sola
480	24	11.5673175876291	278	39.5235180477229	1741.84892086331	1664.3309352518	1822714	6556.52517985611	130.297309181326	410.287589378498	0	141457	508.838129496403	366.991184206701	498.37433076285	0	NaN	NaN	NaN	NaN	NaN	251.20858198125	0.999827459064246	23.6569094152058	12.538327424025	10.2497096727986	3.24312531020258	0.00107226039426792	0.000660704599273161	1	1.00000422156959	1951.96046077709	0	15102.3920863309	1	1	1	1	2019-05-24T18:05:42.966	NG_ecoli_LTEE_871_DM25	-0	-0	161.475	DIA_100X_EMPTY_1x1_100ms	4f83e7f2-d2d9-4285-9aa3-ad38ab111524	EPI_100X_YFP_1x1_200ms_25sola	EPI_100X_RFP_1x1_200ms_25sola
481	26	10.9230808226715	284	46.0904202794536	1743	1897.88028169014	3602085	12683.3978873239	130.297309181326	410.287589378498	0	208937	735.693661971831	366.991184206701	498.37433076285	0	NaN	NaN	NaN	NaN	NaN	276.950839003772	0.995708300951661	25.6427965807285	12.9224586707491	10.4691698509241	3.1244570033888	0.00994993650351126	0.0053655356147369	0	1.00126653465153	2207.39350423782	1	14949.1514084507	1	1	1	1	2019-05-24T18:05:42.966	NG_ecoli_LTEE_871_DM25	-0	-0	161.475	DIA_100X_EMPTY_1x1_100ms	a89983cf-f16f-40cc-bf05-e6a49c532843	EPI_100X_YFP_1x1_200ms_25sola	EPI_100X_RFP_1x1_200ms_25sola
482	34	10.9773923232672	374	44.8867682685194	1755.55614973262	287.719251336898	2110034	5641.80213903743	130.297309181326	410.287589378498	0	236910	633.449197860963	366.991184206701	498.37433076285	0	NaN	NaN	NaN	NaN	NaN	347.521738007831	0.907159085051256	34.2085250007495	12.4887995103255	9.93933080811177	2.58179455227298	0.0133921909866734	0.00599035740607917	1	1.0026732181447	2654.22979969216	0	15318.3983957219	1	1	1	1	2019-05-24T18:05:42.966	NG_ecoli_LTEE_871_DM25	-0	-0	161.475	DIA_100X_EMPTY_1x1_100ms	a6a70259-37df-4f52-a09f-e112ceacad4d	EPI_100X_YFP_1x1_200ms_25sola	EPI_100X_RFP_1x1_200ms_25sola
483	22	11.2278276264112	247	13.0531687157969	1749.78137651822	1603.25506072874	1342724	5436.12955465587	130.297309181326	410.287589378498	0	117076	473.991902834008	366.991184206701	498.37433076285	0	NaN	NaN	NaN	NaN	NaN	220.862013417211	0.999867379935979	20.6048427727868	13.0673677946868	10.0458519599378	3.78293286217875	0.0050082982388817	0.00240815333418624	1	1.0001790106708	1633.17504082504	0	14567.5384615385	1	1	1	1	2019-05-24T18:05:42.966	NG_ecoli_LTEE_871_DM25	-0	-0	161.475	DIA_100X_EMPTY_1x1_100ms	705a38f0-e384-4970-8706-f95fdaa954b3	EPI_100X_YFP_1x1_200ms_25sola	EPI_100X_RFP_1x1_200ms_25sola
484	24	11.2913336751806	272	40.500342922206	1758.26102941176	1959.98897058824	1415783	5205.08455882353	130.297309181326	410.287589378498	0	138107	507.746323529412	366.991184206701	498.37433076285	0	NaN	NaN	NaN	NaN	NaN	253.857597274352	0.995657483485732	24.4352207091956	12.0682909019069	10.1363377497806	2.89420035440477	0.00387355818199735	0.0016893949070994	1	1.00010954529888	1971.82466008196	0	14934	1	1	1	1	2019-05-24T18:05:42.966	NG_ecoli_LTEE_871_DM25	-0	-0	161.475	DIA_100X_EMPTY_1x1_100ms	7a99ab27-9773-48fb-ba25-1b5129908bd5	EPI_100X_YFP_1x1_200ms_25sola	EPI_100X_RFP_1x1_200ms_25sola
485	18	10.500634477871	189	-47.5634106686217	1759.14814814815	1822.08465608466	725279	3837.45502645503	130.297309181326	410.287589378498	0	150882	798.31746031746	366.991184206701	498.37433076285	0	NaN	NaN	NaN	NaN	NaN	190.627055375607	0.999863762047673	17.4569124349404	13.8465379254367	10.4027215042018	3.83894897200692	0.0176743490520039	0.00952447749282988	0	1.00190527420443	1483.71763548349	1	15209.8624338624	1	1	1	1	2019-05-24T18:05:42.966	NG_ecoli_LTEE_871_DM25	-0	-0	161.475	DIA_100X_EMPTY_1x1_100ms	2a9fb329-d355-4254-822d-d8807e531197	EPI_100X_YFP_1x1_200ms_25sola	EPI_100X_RFP_1x1_200ms_25sola
486	22	11.3930734868039	253	17.0381380440948	1757.46245059289	1898.06719367589	1189747	4702.55731225296	130.297309181326	410.287589378498	0	160956	636.189723320158	366.991184206701	498.37433076285	0	NaN	NaN	NaN	NaN	NaN	240.817494974707	0.999907619901952	20.9775767201025	14.2686305520825	11.0474377896509	3.7870197735898	0.0232585291277202	0.0125422809604398	0	1.00479777219178	2010.79746357298	1	15565.5454545455	1	1	1	1	2019-05-24T18:05:42.966	NG_ecoli_LTEE_871_DM25	-0	-0	161.475	DIA_100X_EMPTY_1x1_100ms	ea3d0f8a-ea63-4411-bf38-f7e7079196d1	EPI_100X_YFP_1x1_200ms_25sola	EPI_100X_RFP_1x1_200ms_25sola
487	18	10.7127496117005	195	-49.5250913737233	1761.7641025641	1835.93333333333	273131	1400.67179487179	130.297309181326	410.287589378498	0	343906	1763.62051282051	366.991184206701	498.37433076285	1	NaN	NaN	NaN	NaN	NaN	193.750327535025	0.999855182593942	17.3528413040152	14.2447355883895	10.743781490774	3.87460644188125	0.00265072243512135	0.00140347818172484	0	1.00003999087355	1573.16693722645	1	15287.5641025641	1	1	1	1	2019-05-24T18:05:42.966	NG_ecoli_LTEE_871_DM25	-0	-0	161.475	DIA_100X_EMPTY_1x1_100ms	54689534-7c88-4b23-bf43-adcbcbbdc6ed	EPI_100X_YFP_1x1_200ms_25sola	EPI_100X_RFP_1x1_200ms_25sola
488	21	10.3579438346149	218	11.6059410798778	1776.65596330275	719.353211009174	808593	3709.14220183486	130.297309181326	410.287589378498	0	177808	815.633027522936	366.991184206701	498.37433076285	0	NaN	NaN	NaN	NaN	NaN	217.597755074445	0.99973720199372	20.9548556152667	12.5256805382977	10.0842890532036	3.19687253214075	0.00410373791029702	0.00191267306824416	1	1.00011318976987	1673.65186381011	1	15094.7568807339	1	1	1	1	2019-05-24T18:05:42.966	NG_ecoli_LTEE_871_DM25	-0	-0	161.475	DIA_100X_EMPTY_1x1_100ms	1f4ee964-6d36-4687-be78-0ed480e830ea	EPI_100X_YFP_1x1_200ms_25sola	EPI_100X_RFP_1x1_200ms_25sola
489	23	11.6020375339603	267	32.2734992586837	1777.75280898876	1714.22846441948	911455	3413.68913857678	130.297309181326	410.287589378498	0	126483	473.719101123596	366.991184206701	498.37433076285	0	NaN	NaN	NaN	NaN	NaN	236.844238402006	0.999788116957078	21.8221524189003	13.0783656937958	10.5106693770047	3.34566490709935	0.00350888212502283	0.00174414782987784	1	1.00009233626783	1893.42547715055	0	14490.3483146067	1	1	1	1	2019-05-24T18:05:42.966	NG_ecoli_LTEE_871_DM25	-0	-0	161.475	DIA_100X_EMPTY_1x1_100ms	f7cb2060-1bfc-468a-bb36-4765de7d8b10	EPI_100X_YFP_1x1_200ms_25sola	EPI_100X_RFP_1x1_200ms_25sola
490	29	11.9877205693995	348	48.2078921695088	1778.55459770115	579.045977011494	657822	1890.29310344828	130.297309181326	410.287589378498	0	227843	654.721264367816	366.991184206701	498.37433076285	0	NaN	NaN	NaN	NaN	NaN	311.683620440574	0.980990552871398	28.6496021419619	12.7968747679042	10.56574166068	2.93622906179035	0.00519881943561806	0.00299545367649358	1	1.00011813737027	2511.93531716513	0	14317.4454022989	1	1	1	1	2019-05-24T18:05:42.966	NG_ecoli_LTEE_871_DM25	-0	-0	161.475	DIA_100X_EMPTY_1x1_100ms	7bb2ebd0-4cb2-4570-aff3-5e6e55278198	EPI_100X_YFP_1x1_200ms_25sola	EPI_100X_RFP_1x1_200ms_25sola
491	24	11.871282834274	285	41.033794437891	1784.84561403509	22.540350877193	2306334	8092.4	130.297309181326	410.287589378498	0	241767	848.305263157895	366.991184206701	498.37433076285	1	NaN	NaN	NaN	NaN	NaN	252.166309961106	0.999916981929592	22.8668088472327	13.2083106398242	10.7126835607345	3.35197315069656	0.00434066389885282	0.00230898099732452	1	1.00019124741501	2061.06645931247	0	14439.9719298246	1	1	1	1	2019-05-24T18:05:42.966	NG_ecoli_LTEE_871_DM25	-0	-0	161.475	DIA_100X_EMPTY_1x1_100ms	396b6d93-cf4a-4425-a31a-15bfb68e2ed7	EPI_100X_YFP_1x1_200ms_25sola	EPI_100X_RFP_1x1_200ms_25sola
492	18	10.6251888293608	192	-42.2430746658645	1783.88541666667	2036.38020833333	1902637	9909.56770833333	130.297309181326	410.287589378498	0	167498	872.385416666667	366.991184206701	498.37433076285	0	NaN	NaN	NaN	NaN	NaN	197.5873926252	0.999866166622202	18.5565163265608	13.3237620149109	10.1298325048336	3.70391841449804	0.00425756863103611	0.00239749645061556	0	1.00013426358911	1495.51529244952	1	15326.1927083333	1	1	1	1	2019-05-24T18:05:42.966	NG_ecoli_LTEE_871_DM25	-0	-0	161.475	DIA_100X_EMPTY_1x1_100ms	8f4e1e6e-1490-42ab-b3f8-193f1e5ec74e	EPI_100X_YFP_1x1_200ms_25sola	EPI_100X_RFP_1x1_200ms_25sola
493	21	10.8477708411881	228	8.53744589816563	1786.96929824561	729.666666666667	602693	2643.39035087719	130.297309181326	410.287589378498	0	191966	841.956140350877	366.991184206701	498.37433076285	1	NaN	NaN	NaN	NaN	NaN	220.742752826385	0.999819053249238	20.1751926080635	13.5690762824446	10.5198024900764	3.60558817218575	0.00611656905847801	0.00297870057569436	1	1.00025648533892	1753.56852983631	1	14960.4605263158	1	1	1	1	2019-05-24T18:05:42.966	NG_ecoli_LTEE_871_DM25	-0	-0	161.475	DIA_100X_EMPTY_1x1_100ms	fc4d22c0-69c8-41cc-a4c8-7ad622e5ea58	EPI_100X_YFP_1x1_200ms_25sola	EPI_100X_RFP_1x1_200ms_25sola
494	8	1.92330330408385	17	-49.9964305925585	1786.76470588235	2046.52941176471	118148	6949.88235294118	130.297309181326	410.287589378498	0	13749	808.764705882353	366.991184206701	498.37433076285	0	NaN	NaN	NaN	NaN	NaN	NaN	NaN	NaN	NaN	NaN	NaN	NaN	NaN	NaN	NaN	NaN	1	17578.2941176471	1	1	1	1	2019-05-24T18:05:42.966	NG_ecoli_LTEE_871_DM25	-0	-0	161.475	DIA_100X_EMPTY_1x1_100ms	ae4741d7-250c-4cf1-bc71-1324bce3d2bf	EPI_100X_YFP_1x1_200ms_25sola	EPI_100X_RFP_1x1_200ms_25sola
495	22	10.27613130669	227	19.865919669136	1794.21585903084	1997.73127753304	3455552	15222.6960352423	130.297309181326	410.287589378498	0	220917	973.202643171806	366.991184206701	498.37433076285	2	NaN	NaN	NaN	NaN	NaN	229.665256827645	0.998427902773752	23.3341116071203	11.7522234970943	9.55078925919395	2.89963421147305	0.0022297168243472	0.000919740835857818	1	1.00002933574437	1671.7051362657	1	15886.3392070485	1	1	1	1	2019-05-24T18:05:42.966	NG_ecoli_LTEE_871_DM25	-0	-0	161.475	DIA_100X_EMPTY_1x1_100ms	de76ece2-2acc-4b38-9315-6317364b8e64	EPI_100X_YFP_1x1_200ms_25sola	EPI_100X_RFP_1x1_200ms_25sola
496	22	12.0468382854379	265	15.8988143950314	1792.65660377358	1475.87924528302	1220923	4607.25660377359	130.297309181326	410.287589378498	0	142498	537.728301886792	366.991184206701	498.37433076285	0	NaN	NaN	NaN	NaN	NaN	236.091417538473	0.999790554912343	21.2684383309913	13.4737549945229	10.7325946814946	3.48729975774494	0.0099419156655642	0.00511666214208737	0	1.0008215566956	1924.13234661515	0	14589.3773584906	1	1	1	1	2019-05-24T18:05:42.966	NG_ecoli_LTEE_871_DM25	-0	-0	161.475	DIA_100X_EMPTY_1x1_100ms	18d3e456-c0f6-47d8-be39-5d4e2f54e37f	EPI_100X_YFP_1x1_200ms_25sola	EPI_100X_RFP_1x1_200ms_25sola
497	20	11.1271995828153	223	-13.8798599799262	1808.4932735426	716.502242152466	715829	3209.99551569507	130.297309181326	410.287589378498	0	152078	681.964125560538	366.991184206701	498.37433076285	0	NaN	NaN	NaN	NaN	NaN	207.528942843101	0.999876924069677	19.9521545978191	12.878630606453	9.85787590318741	3.63410188548935	0.0193280466520448	0.00363249912069843	0	1.0002721631692	1522.81229993358	0	15126.6412556054	1	1	1	1	2019-05-24T18:05:42.966	NG_ecoli_LTEE_871_DM25	-0	-0	161.475	DIA_100X_EMPTY_1x1_100ms	58cbd5f2-5672-4b44-9c82-3c2c65bd1b35	EPI_100X_YFP_1x1_200ms_25sola	EPI_100X_RFP_1x1_200ms_25sola
498	27	9.63116035214457	260	46.9994721139023	1807.52307692308	1810.00769230769	1915894	7368.82307692308	130.297309181326	410.287589378498	0	143674	552.592307692308	366.991184206701	498.37433076285	0	NaN	NaN	NaN	NaN	NaN	289.816303765003	0.970422755447749	27.8372671333585	12.2805499457521	10.16156765188	2.7359033199656	0.00859536336199584	0.00351884059134739	0	1.00058964274205	2257.55273617374	2	16121.0384615385	1	1	1	1	2019-05-24T18:05:42.966	NG_ecoli_LTEE_871_DM25	-0	-0	161.475	DIA_100X_EMPTY_1x1_100ms	38824cc0-28f8-44f9-8ced-b5ab88b10252	EPI_100X_YFP_1x1_200ms_25sola	EPI_100X_RFP_1x1_200ms_25sola
499	31	11.6207552070858	360	48.1226465369056	1815.40277777778	1742.33055555556	1558885	4330.23611111111	130.297309181326	410.287589378498	0	192127	533.686111111111	366.991184206701	498.37433076285	0	NaN	NaN	NaN	NaN	NaN	324.459092323614	0.963159793519794	29.7091430495368	12.8614457329104	10.6648472806488	2.75321530558434	0.0153901288895078	0.00618259941940419	1	1.00100803740901	2653.9289250933	0	14445.3805555556	1	1	1	1	2019-05-24T18:05:42.966	NG_ecoli_LTEE_871_DM25	-0	-0	161.475	DIA_100X_EMPTY_1x1_100ms	91f54853-a2c6-4acc-aee5-281992e3c9e0	EPI_100X_YFP_1x1_200ms_25sola	EPI_100X_RFP_1x1_200ms_25sola
500	38	11.2088615011703	426	44.2443054864828	1816.77464788732	1254.19953051643	3219077	7556.51877934272	130.297309181326	410.287589378498	0	206536	484.826291079812	366.991184206701	498.37433076285	0	NaN	NaN	NaN	NaN	NaN	391.263322827958	0.897752008926266	37.1085281064057	13.1093060941949	10.3015827855641	2.77257546011632	0.00838064623828616	0.00488303267898854	1	1.00120323935757	3092.94020423295	1	14965.5633802817	1	1	1	1	2019-05-24T18:05:42.966	NG_ecoli_LTEE_871_DM25	-0	-0	161.475	DIA_100X_EMPTY_1x1_100ms	d5261cec-85c0-4c31-9987-d2d89735cd8f	EPI_100X_YFP_1x1_200ms_25sola	EPI_100X_RFP_1x1_200ms_25sola
501	17	8.82436163136509	150	-49.4786431457688	1814.62	2001.32666666667	4208179	28054.5266666667	130.297309181326	410.287589378498	0	81545	543.633333333333	366.991184206701	498.37433076285	0	NaN	NaN	NaN	NaN	NaN	165.498887707835	0.999786281390194	16.574233833476	12.6868041099787	9.45563184405775	3.6066227268478	0.00453827027560586	0.00249327528810853	0	1.00011656597616	1163.86994175117	3	16663.7466666667	1	1	1	1	2019-05-24T18:05:42.966	NG_ecoli_LTEE_871_DM25	-0	-0	161.475	DIA_100X_EMPTY_1x1_100ms	3672db0b-95fc-45e4-bf68-f5d09af36672	EPI_100X_YFP_1x1_200ms_25sola	EPI_100X_RFP_1x1_200ms_25sola
502	43	11.8473481348692	510	46.7171810430025	1817.3	1790.34705882353	11834094	23204.1058823529	130.297309181326	410.287589378498	0	449686	881.737254901961	366.991184206701	498.37433076285	0	NaN	NaN	NaN	NaN	NaN	501.634135439471	0.898434940655971	43.9229311989899	13.9664826897537	11.2119248005121	2.55061124185944	0.0327942584150413	0.0106991454677861	1	1.00393736732287	4336.52194940242	2	15852.6039215686	1	1	1	1	2019-05-24T18:05:42.966	NG_ecoli_LTEE_871_DM25	-0	-0	161.475	DIA_100X_EMPTY_1x1_100ms	12a5dc19-a1a4-4bb7-8ec5-b5bfc363bea2	EPI_100X_YFP_1x1_200ms_25sola	EPI_100X_RFP_1x1_200ms_25sola
503	26	12.2904552206218	321	30.9893825255032	1823.26168224299	1820.95015576324	3329116	10371.0778816199	130.297309181326	410.287589378498	0	211360	658.442367601246	366.991184206701	498.37433076285	0	NaN	NaN	NaN	NaN	NaN	327.189927411631	0.972394930382169	27.4168277343745	14.2847265630953	11.6225871131654	3.36711332017697	0.0241595656039522	0.0134804218809342	0	1.00813929176501	2908.79225114311	2	16549.8785046729	1	1	1	1	2019-05-24T18:05:42.966	NG_ecoli_LTEE_871_DM25	-0	-0	161.475	DIA_100X_EMPTY_1x1_100ms	f3bf9cd8-55ac-4fbe-859c-c968d6b0aba8	EPI_100X_YFP_1x1_200ms_25sola	EPI_100X_RFP_1x1_200ms_25sola
504	15	9.78667246512158	147	-49.9914122491605	1826.73469387755	1994.10204081633	1929917	13128.6870748299	130.297309181326	410.287589378498	0	94257	641.204081632653	366.991184206701	498.37433076285	0	NaN	NaN	NaN	NaN	NaN	160.752275432568	0.999788898056495	15.0021102220817	13.6884394372565	10.1513146403109	3.86782268527265	0.0134303769740611	0.00738836273558824	0	1.00083140882622	1214.19044591048	1	16511.8775510204	1	1	1	1	2019-05-24T18:05:42.966	NG_ecoli_LTEE_871_DM25	-0	-0	161.475	DIA_100X_EMPTY_1x1_100ms	18b00583-314f-4afd-ae54-7954cae7b4dc	EPI_100X_YFP_1x1_200ms_25sola	EPI_100X_RFP_1x1_200ms_25sola
505	19	9.79550842008385	187	-29.9971235617626	1828.77540106952	2013.74331550802	4734666	25319.0695187166	130.297309181326	410.287589378498	0	96154	514.192513368984	366.991184206701	498.37433076285	0	NaN	NaN	NaN	NaN	NaN	197.111003147679	0.999603054138884	19.5326916528419	12.321540805254	9.47515048382503	3.49481655111579	0.0208315962370973	0.0110054918260301	0	1.00324974883471	1377.28623770827	2	16463.7700534759	1	1	1	1	2019-05-24T18:05:42.966	NG_ecoli_LTEE_871_DM25	-0	-0	161.475	DIA_100X_EMPTY_1x1_100ms	cd514acb-4b31-4ad6-86d1-1add3e68e9f9	EPI_100X_YFP_1x1_200ms_25sola	EPI_100X_RFP_1x1_200ms_25sola
506	16	9.98042286153769	160	-49.9537922801482	1827.80625	1249.075	1982069	12387.93125	130.297309181326	410.287589378498	0	95131	594.56875	366.991184206701	498.37433076285	0	NaN	NaN	NaN	NaN	NaN	174.16645913335	0.999821302583324	15.7858851505295	13.8719114473574	10.5333993250601	3.8323611626806	0.000130083259891984	6.95871590216351e-05	2	1.00000002610648	1375.61187961696	1	16413.5625	1	1	1	1	2019-05-24T18:05:42.966	NG_ecoli_LTEE_871_DM25	-0	-0	161.475	DIA_100X_EMPTY_1x1_100ms	1ca64fd2-84c2-4a11-9dec-705f72082674	EPI_100X_YFP_1x1_200ms_25sola	EPI_100X_RFP_1x1_200ms_25sola
507	21	11.7674255691305	247	10.0309567446471	1846.81376518219	591.704453441296	428060	1733.03643724696	130.297309181326	410.287589378498	0	181706	735.651821862348	366.991184206701	498.37433076285	1	NaN	NaN	NaN	NaN	NaN	230.488669696909	0.99982394750973	20.5326123256611	13.4871701392476	10.788348855066	3.53388938031712	0.0162343580165536	0.00814472286316886	1	1.00192621607255	1876.91260806585	0	14502.4048582996	1	1	1	1	2019-05-24T18:05:42.966	NG_ecoli_LTEE_871_DM25	-0	-0	161.475	DIA_100X_EMPTY_1x1_100ms	acef15fb-3312-44f1-a2a5-7de036e0dccf	EPI_100X_YFP_1x1_200ms_25sola	EPI_100X_RFP_1x1_200ms_25sola
508	26	10.5174468426598	274	43.960138873733	1850.61678832117	2008.68248175182	2884637	10527.8722627737	130.297309181326	410.287589378498	0	286799	1046.71167883212	366.991184206701	498.37433076285	1	NaN	NaN	NaN	NaN	NaN	257.478656782864	0.993510096571324	25.0849957528732	11.8905564415664	9.72033891344937	3.23338311659873	0.00851639395828965	0.00495426353856078	0	1.00105974873773	1861.51580615694	1	15552.4124087591	1	1	1	1	2019-05-24T18:05:42.966	NG_ecoli_LTEE_871_DM25	-0	-0	161.475	DIA_100X_EMPTY_1x1_100ms	146a7158-e2cd-46c2-ad9d-4576eba2f2d2	EPI_100X_YFP_1x1_200ms_25sola	EPI_100X_RFP_1x1_200ms_25sola
509	25	11.5499372795124	289	45.4157020971692	1850.24567474048	766.550173010381	2400916	8307.6678200692	130.297309181326	410.287589378498	0	194552	673.190311418685	366.991184206701	498.37433076285	0	NaN	NaN	NaN	NaN	NaN	255.403270048792	0.999735985744012	23.0506841106997	13.310288903839	10.6371808199424	3.47970614910908	0.00530386348501225	0.0028222806372134	0	1.00029426617162	2048.45668024442	0	14410.4671280277	1	1	1	1	2019-05-24T18:05:42.966	NG_ecoli_LTEE_871_DM25	-0	-0	161.475	DIA_100X_EMPTY_1x1_100ms	314c13ef-809d-42c6-b366-b9d8e1b83eec	EPI_100X_YFP_1x1_200ms_25sola	EPI_100X_RFP_1x1_200ms_25sola
510	29	11.27494548829	327	48.0247368085346	1849.01529051988	1726.00305810398	1662531	5084.19266055046	130.297309181326	410.287589378498	0	357293	1092.63914373089	366.991184206701	498.37433076285	3	NaN	NaN	NaN	NaN	NaN	300.511994811213	0.982927165599278	28.4435740270865	12.0728015936747	10.3383955709369	2.74955751278991	0.00739540792507064	0.00351435318410698	0	1.00069518169054	2387.70318030893	0	15099.5565749235	1	1	1	1	2019-05-24T18:05:42.966	NG_ecoli_LTEE_871_DM25	-0	-0	161.475	DIA_100X_EMPTY_1x1_100ms	ae78159f-71b8-4cbd-a619-6af1f4f0a8c5	EPI_100X_YFP_1x1_200ms_25sola	EPI_100X_RFP_1x1_200ms_25sola
511	29	11.5586389038763	338	45.7884146000954	1857.70710059172	1219.16272189349	940418	2782.30177514793	130.297309181326	410.287589378498	0	175055	517.914201183432	366.991184206701	498.37433076285	0	NaN	NaN	NaN	NaN	NaN	309.659695547168	0.972123272699792	29.2465750146669	12.277457845896	10.3308915665856	2.7459552538308	0.0152769226758796	0.00701456875526551	1	1.00289581311367	2451.54857135527	0	15282.6035502959	1	1	1	1	2019-05-24T18:05:42.966	NG_ecoli_LTEE_871_DM25	-0	-0	161.475	DIA_100X_EMPTY_1x1_100ms	bccc01e8-b85a-4e3c-9efe-22b9cab50cda	EPI_100X_YFP_1x1_200ms_25sola	EPI_100X_RFP_1x1_200ms_25sola
512	20	10.7886943661524	220	-11.0837873195622	1866.61363636364	187.086363636364	64878	294.9	130.297309181326	410.287589378498	0	7130370	32410.7727272727	366.991184206701	498.37433076285	1	NaN	NaN	NaN	NaN	NaN	217.63270009844	0.999938434307541	21.4808152621955	12.0946575854486	9.64645914415568	3.34762372329155	0.00323821690967893	0.00147635212363207	1	1.00006834121476	1569.91630503644	1	16831.7272727273	1	1	1	1	2019-05-24T18:05:42.966	NG_ecoli_LTEE_871_DM25	-0	-0	161.475	DIA_100X_EMPTY_1x1_100ms	b7ca924b-2424-4dd8-a5e5-56ed52e87a14	EPI_100X_YFP_1x1_200ms_25sola	EPI_100X_RFP_1x1_200ms_25sola
513	24	11.8229616927962	285	31.7939495290412	1873.00350877193	497.985964912281	2036899	7147.01403508772	130.297309181326	410.287589378498	0	152702	535.79649122807	366.991184206701	498.37433076285	0	NaN	NaN	NaN	NaN	NaN	258.222002467085	0.998899255808376	23.999867651989	12.5601454666854	10.3576912679967	3.2470611064664	0.00694659746492217	0.0030400131539516	1	1.00037793173224	2022.20254137814	0	14912.8631578947	1	1	1	1	2019-05-24T18:05:42.966	NG_ecoli_LTEE_871_DM25	-0	-0	161.475	DIA_100X_EMPTY_1x1_100ms	95faa047-2892-4668-8b88-21bb84ac1d66	EPI_100X_YFP_1x1_200ms_25sola	EPI_100X_RFP_1x1_200ms_25sola
514	33	11.1903837353845	371	47.6540068577189	1882.95956873315	1632.8167115903	785266	2116.61994609164	130.297309181326	410.287589378498	0	254487	685.948787061995	366.991184206701	498.37433076285	0	NaN	NaN	NaN	NaN	NaN	341.822994873356	0.946816072094387	33.3671577866671	12.1336223275359	10.0502776552936	2.52485814982073	0.0128435310609676	0.00670940060289433	1	1.0035313428454	2647.06872220015	1	15370.2129380054	1	1	1	1	2019-05-24T18:05:42.966	NG_ecoli_LTEE_871_DM25	-0	-0	161.475	DIA_100X_EMPTY_1x1_100ms	103d9fe2-a5fa-4bbc-bcf0-e929e42b60e2	EPI_100X_YFP_1x1_200ms_25sola	EPI_100X_RFP_1x1_200ms_25sola
515	28	12.1025671699992	339	46.0499705125024	1887.93215339233	1096.82300884956	1662023	4902.72271386431	130.297309181326	410.287589378498	0	290936	858.218289085546	366.991184206701	498.37433076285	0	NaN	NaN	NaN	NaN	NaN	301.324840714391	0.988675245026205	27.770940043449	12.5154735727621	10.3856022572619	3.20247196778976	0.00216500901058027	0.000858401738201379	1	1.00003256664448	2352.57693351985	0	14503.7050147493	1	1	1	1	2019-05-24T18:05:42.966	NG_ecoli_LTEE_871_DM25	-0	-0	161.475	DIA_100X_EMPTY_1x1_100ms	cc74e865-49ea-4e69-ab99-db588ef78535	EPI_100X_YFP_1x1_200ms_25sola	EPI_100X_RFP_1x1_200ms_25sola
516	18	9.9655924096294	180	-45.8043543169245	1886.23888888889	188.338888888889	55036	305.755555555556	130.297309181326	410.287589378498	0	6331611	35175.6166666667	366.991184206701	498.37433076285	1	NaN	NaN	NaN	NaN	NaN	197.639031839828	0.990071539922968	20.3012755259044	11.7742046995535	9.19252808630524	3.13712016570314	0.0384200558546119	0.0205172294294206	0	1.01234015156182	1347.35841063801	1	17421.6555555556	1	1	1	1	2019-05-24T18:05:42.966	NG_ecoli_LTEE_871_DM25	-0	-0	161.475	DIA_100X_EMPTY_1x1_100ms	7948ba0c-4011-4639-b9b4-73cb53529791	EPI_100X_YFP_1x1_200ms_25sola	EPI_100X_RFP_1x1_200ms_25sola
517	24	11.9836358699773	288	35.472760683896	1888.50694444444	604.958333333333	1957097	6795.47569444444	130.297309181326	410.287589378498	0	210593	731.225694444444	366.991184206701	498.37433076285	0	NaN	NaN	NaN	NaN	NaN	265.822848891335	0.998295134990834	23.3921051210703	13.8186683793532	10.6758890224965	3.80943450455285	0.0137223830234722	0.00590294476490599	1	1.00134339109459	2093.95473581466	1	14698.0451388889	1	1	1	1	2019-05-24T18:05:42.966	NG_ecoli_LTEE_871_DM25	-0	-0	161.475	DIA_100X_EMPTY_1x1_100ms	64e70870-7a96-4dad-94bc-557b3262b3bb	EPI_100X_YFP_1x1_200ms_25sola	EPI_100X_RFP_1x1_200ms_25sola
518	20	10.563113787187	213	-18.5474743020743	1884.6103286385	622.962441314554	2997492	14072.7323943662	130.297309181326	410.287589378498	0	186797	876.981220657277	366.991184206701	498.37433076285	1	NaN	NaN	NaN	NaN	NaN	220.002958110251	0.999660190186102	21.2618324028889	12.3185278601468	9.77205054740687	3.43517431466777	0.0240254120770475	0.000966056379809283	2	1.00000577014308	1594.6375311778	1	15818.8169014085	1	1	1	1	2019-05-24T18:05:42.966	NG_ecoli_LTEE_871_DM25	-0	-0	161.475	DIA_100X_EMPTY_1x1_100ms	0ed5c3b9-9239-43d5-80a6-1d5227f602f1	EPI_100X_YFP_1x1_200ms_25sola	EPI_100X_RFP_1x1_200ms_25sola
519	26	11.6017654283914	302	41.4471822065071	1889.43046357616	87.7847682119205	1563200	5176.15894039735	130.297309181326	410.287589378498	0	240743	797.162251655629	366.991184206701	498.37433076285	0	NaN	NaN	NaN	NaN	NaN	269.869269316817	0.995717356279246	25.291492742828	12.3120040468217	10.1852450991403	3.23094997263974	0.0063553125165975	0.00333638367625344	0	1.00048934104688	2060.66461193646	0	14438.5264900662	1	1	1	1	2019-05-24T18:05:42.966	NG_ecoli_LTEE_871_DM25	-0	-0	161.475	DIA_100X_EMPTY_1x1_100ms	56c9beb1-2416-4c54-be26-a7e9bf00a3dd	EPI_100X_YFP_1x1_200ms_25sola	EPI_100X_RFP_1x1_200ms_25sola
520	39	11.6627527375077	455	41.4536040548523	1899.2989010989	670.494505494505	4907010	10784.6373626374	130.297309181326	410.287589378498	0	236903	520.665934065934	366.991184206701	498.37433076285	0	NaN	NaN	NaN	NaN	NaN	400.759491145547	0.875134617698023	38.5777585781357	12.897634104793	10.1696703913558	2.70421961718487	0.0187629004595708	0.0105489107638537	2	1.01149114356062	3133.57884645176	0	15002.7736263736	1	1	1	1	2019-05-24T18:05:42.966	NG_ecoli_LTEE_871_DM25	-0	-0	161.475	DIA_100X_EMPTY_1x1_100ms	020838cb-f697-4a1d-ab79-d748d3557e81	EPI_100X_YFP_1x1_200ms_25sola	EPI_100X_RFP_1x1_200ms_25sola
521	36	10.7806816320362	389	47.9250933366732	1894.05398457584	1607.77892030848	2342902	6022.88431876607	130.297309181326	410.287589378498	0	299214	769.18766066838	366.991184206701	498.37433076285	0	NaN	NaN	NaN	NaN	NaN	367.424847582311	0.916768645739341	35.9194933334907	12.6174323672814	9.93992879711853	2.6781406438	0.00858758338981872	0.00495093765289034	1	1.00196560410311	2787.31871144108	1	15545.1696658098	1	1	1	1	2019-05-24T18:05:42.966	NG_ecoli_LTEE_871_DM25	-0	-0	161.475	DIA_100X_EMPTY_1x1_100ms	8e9987cb-2038-4eca-9d00-3c135d156522	EPI_100X_YFP_1x1_200ms_25sola	EPI_100X_RFP_1x1_200ms_25sola
522	22	11.353197386072	250	28.2705161649505	1898.168	272.748	480892	1923.568	130.297309181326	410.287589378498	0	169913	679.652	366.991184206701	498.37433076285	0	NaN	NaN	NaN	NaN	NaN	225.751671870229	0.999815377377697	20.4004619241504	13.3738175180269	10.7291469360271	3.45795371856734	0.00624819170145758	0.00344340665152532	0	1.00033012173847	1844.42189296488	0	14564.876	1	1	1	1	2019-05-24T18:05:42.966	NG_ecoli_LTEE_871_DM25	-0	-0	161.475	DIA_100X_EMPTY_1x1_100ms	6ac20782-aa1e-4b38-b455-41baab869f36	EPI_100X_YFP_1x1_200ms_25sola	EPI_100X_RFP_1x1_200ms_25sola
523	37	11.3587230648821	421	45.1749880946141	1909.97149643705	972.589073634204	3265915	7757.51781472684	130.297309181326	410.287589378498	0	308975	733.907363420428	366.991184206701	498.37433076285	0	NaN	NaN	NaN	NaN	NaN	383.661896420983	0.89398207077544	36.6042638884588	12.6526784255299	10.2475214546271	2.64530853229052	0.0224613522769736	0.0105745372033279	1	1.01042263506821	3018.97301752859	0	15006.054631829	1	1	1	1	2019-05-24T18:05:42.966	NG_ecoli_LTEE_871_DM25	-0	-0	161.475	DIA_100X_EMPTY_1x1_100ms	a87836d3-db0a-41c8-ae4f-2182791ca8f1	EPI_100X_YFP_1x1_200ms_25sola	EPI_100X_RFP_1x1_200ms_25sola
524	34	12.9005627956918	439	47.7552601422923	1911.52164009112	356.774487471526	1606172	3658.70615034169	130.297309181326	410.287589378498	0	767027	1747.21412300683	366.991184206701	498.37433076285	2	NaN	NaN	NaN	NaN	NaN	373.879628899121	0.958965950731165	33.6273724059371	12.8080608397573	10.8407651650375	2.76583391822565	0.00772443435221075	0.00380748098013991	1	1.00059570178881	3103.86403252119	0	14504.125284738	1	1	1	1	2019-05-24T18:05:42.966	NG_ecoli_LTEE_871_DM25	-0	-0	161.475	DIA_100X_EMPTY_1x1_100ms	a0db341b-1e82-4c6e-9557-33468aa40194	EPI_100X_YFP_1x1_200ms_25sola	EPI_100X_RFP_1x1_200ms_25sola
525	22	12.2753721433201	270	11.2912694830268	1914.21481481481	1326.03333333333	1308882	4847.71111111111	130.297309181326	410.287589378498	0	421603	1561.49259259259	366.991184206701	498.37433076285	1	NaN	NaN	NaN	NaN	NaN	244.378312388899	0.999816067886082	21.1921022369044	13.8842100556772	11.120163407889	3.61062099442267	0.00458015597742995	0.00208935234517437	1	1.00006134675069	2058.19377382816	0	14533.9259259259	1	1	1	1	2019-05-24T18:05:42.966	NG_ecoli_LTEE_871_DM25	-0	-0	161.475	DIA_100X_EMPTY_1x1_100ms	89ac5ac5-3191-40b2-a159-bb331c111227	EPI_100X_YFP_1x1_200ms_25sola	EPI_100X_RFP_1x1_200ms_25sola
526	25	12.0109264953798	300	40.5894371419579	1945.38666666667	829.936666666667	1120991	3736.63666666667	130.297309181326	410.287589378498	0	383236	1277.45333333333	366.991184206701	498.37433076285	2	NaN	NaN	NaN	NaN	NaN	274.538556914276	0.99618568358408	24.2270332994045	13.101907432599	10.9750935580088	3.21011314109426	0.00310228458473536	0.00135512818480364	1	1.00007804765889	2291.95760348643	0	14108.1266666667	1	1	1	1	2019-05-24T18:05:42.966	NG_ecoli_LTEE_871_DM25	-0	-0	161.475	DIA_100X_EMPTY_1x1_100ms	2485c25a-f24b-412c-b24c-f7a54334cc10	EPI_100X_YFP_1x1_200ms_25sola	EPI_100X_RFP_1x1_200ms_25sola
527	29	12.1142056351778	352	46.1435862638676	1947.29545454545	1538.32386363636	9057926	25732.7443181818	130.297309181326	410.287589378498	0	494200	1403.97727272727	366.991184206701	498.37433076285	3	NaN	NaN	NaN	NaN	NaN	318.752848544768	0.97634547446989	29.347430175141	12.5683272717169	10.6146127901202	2.76803162194232	0.00772041522263184	0.00416037054272933	0	1.0009795856415	2596.97800698581	0	14841.6136363636	1	1	1	1	2019-05-24T18:05:42.966	NG_ecoli_LTEE_871_DM25	-0	-0	161.475	DIA_100X_EMPTY_1x1_100ms	f57cac3b-23fa-4daa-9e43-80ffc56070ed	EPI_100X_YFP_1x1_200ms_25sola	EPI_100X_RFP_1x1_200ms_25sola
528	21	11.7907413176932	248	-15.1964555978753	1944.25	1245.22983870968	2703679	10901.9314516129	130.297309181326	410.287589378498	0	239808	966.967741935484	366.991184206701	498.37433076285	1	NaN	NaN	NaN	NaN	NaN	224.644352064196	0.999843760408577	19.7108076752063	14.1594479629954	10.7199316139788	4.06518732376425	0.00743326618118029	0.00355933305260137	1	1.00035418062511	1779.00976315702	0	14423.6935483871	1	1	1	1	2019-05-24T18:05:42.966	NG_ecoli_LTEE_871_DM25	-0	-0	161.475	DIA_100X_EMPTY_1x1_100ms	81d2bfda-59d5-494f-a04e-3985b06bede5	EPI_100X_YFP_1x1_200ms_25sola	EPI_100X_RFP_1x1_200ms_25sola
529	26	11.9284924763771	311	41.9875876541889	1949.68167202572	928.75884244373	1070037	3440.63344051447	130.297309181326	410.287589378498	0	244364	785.736334405145	366.991184206701	498.37433076285	0	NaN	NaN	NaN	NaN	NaN	283.001252930631	0.984947904498478	25.9753682396665	12.5036226916329	10.4771693928769	3.08184716344617	0.00728123380042695	0.00368583217558476	1	1.0006614831352	2239.44048671469	0	14624.9163987138	1	1	1	1	2019-05-24T18:05:42.966	NG_ecoli_LTEE_871_DM25	-0	-0	161.475	DIA_100X_EMPTY_1x1_100ms	e41f43cf-5959-4c61-b548-88f58dd9b3bc	EPI_100X_YFP_1x1_200ms_25sola	EPI_100X_RFP_1x1_200ms_25sola
530	17	10.8085372017445	185	-48.1032099674179	1951.21621621622	1126.81621621622	776052	4194.87567567568	130.297309181326	410.287589378498	0	84532	456.92972972973	366.991184206701	498.37433076285	0	NaN	NaN	NaN	NaN	NaN	187.418935791948	0.999796793040994	17.0701818491972	13.830064357418	10.2057848951988	4.10850335020994	0.194052031524642	0.0120440329524356	0	1.00088639723	1396.43540144664	1	15522.6432432432	1	1	1	1	2019-05-24T18:05:42.966	NG_ecoli_LTEE_871_DM25	-0	-0	161.475	DIA_100X_EMPTY_1x1_100ms	44772209-874e-4cca-ab91-a9498dab8d5e	EPI_100X_YFP_1x1_200ms_25sola	EPI_100X_RFP_1x1_200ms_25sola
531	35	12.3214255403164	432	48.7312860157035	1962.77777777778	1390.90972222222	3826215	8856.97916666667	130.297309181326	410.287589378498	0	430467	996.451388888889	366.991184206701	498.37433076285	0	NaN	NaN	NaN	NaN	NaN	375.790439644138	0.958842219520978	34.6563271747285	12.7730139986803	10.6099142164267	2.59505038501912	0.0116065847805525	0.00611436550484033	1	1.00078479301442	3064.05221143987	0	14878.0208333333	1	1	1	1	2019-05-24T18:05:42.966	NG_ecoli_LTEE_871_DM25	-0	-0	161.475	DIA_100X_EMPTY_1x1_100ms	b1ff1608-0ade-48c1-aa99-e573764afa02	EPI_100X_YFP_1x1_200ms_25sola	EPI_100X_RFP_1x1_200ms_25sola
532	18	10.1838227869927	184	-29.9670349062157	1965.14673913043	1119.02173913043	477281	2593.91847826087	130.297309181326	410.287589378498	0	206469	1122.11413043478	366.991184206701	498.37433076285	1	NaN	NaN	NaN	NaN	NaN	196.453775124751	0.999690377764059	19.0995118416018	12.6550808771772	9.83083005840847	3.42164793248488	0.00251128830308587	0.00119146084834234	1	1.00003281124165	1449.74802622935	2	15232.3695652174	1	1	1	1	2019-05-24T18:05:42.966	NG_ecoli_LTEE_871_DM25	-0	-0	161.475	DIA_100X_EMPTY_1x1_100ms	e4c96b7e-7b43-498c-9c5f-9ea1147f5ec1	EPI_100X_YFP_1x1_200ms_25sola	EPI_100X_RFP_1x1_200ms_25sola
533	20	10.3499194028634	207	-25.6297289671377	1965.27053140097	39.9082125603865	663157	3203.65700483092	130.297309181326	410.287589378498	0	168482	813.92270531401	366.991184206701	498.37433076285	1	NaN	NaN	NaN	NaN	NaN	198.010466287814	0.999894002643663	19.1218086355218	12.6985820490719	9.66787789864215	3.69966312523555	0.0029321433415821	0.0013697422692467	1	1.00004634980562	1403.7221813077	0	15321.3623188406	1	1	1	1	2019-05-24T18:05:42.966	NG_ecoli_LTEE_871_DM25	-0	-0	161.475	DIA_100X_EMPTY_1x1_100ms	3263662b-cac5-49b4-88bd-1720ae6e7ecc	EPI_100X_YFP_1x1_200ms_25sola	EPI_100X_RFP_1x1_200ms_25sola
534	32	10.1348672002604	325	48.147416374825	1971.77846153846	1936.17846153846	1077274	3314.68923076923	130.297309181326	410.287589378498	0	349627	1075.77538461538	366.991184206701	498.37433076285	2	NaN	NaN	NaN	NaN	NaN	316.469321893289	0.912666308827842	31.8715491802261	11.9323009439255	9.59953636287217	2.69790027603339	0.0158533033007789	0.00842803369266526	0	1.00499188722038	2306.71304252337	0	15521.1723076923	1	1	1	1	2019-05-24T18:05:42.966	NG_ecoli_LTEE_871_DM25	-0	-0	161.475	DIA_100X_EMPTY_1x1_100ms	3005d056-ae1a-4d05-bf25-33dfce6ca2c4	EPI_100X_YFP_1x1_200ms_25sola	EPI_100X_RFP_1x1_200ms_25sola
535	21	12.5474087612667	264	-22.2505508018899	1974.69318181818	255.643939393939	1225284	4641.22727272727	130.297309181326	410.287589378498	0	156089	591.246212121212	366.991184206701	498.37433076285	0	NaN	NaN	NaN	NaN	NaN	234.308739213438	0.999923431394282	20.1018051020473	14.3480181663254	10.982560377907	4.01704729504088	0.0147470127434085	0.00772026284985196	1	1.00163108045361	1904.28584133191	0	14311.9545454545	1	1	1	1	2019-05-24T18:05:42.966	NG_ecoli_LTEE_871_DM25	-0	-0	161.475	DIA_100X_EMPTY_1x1_100ms	d5811587-e0ea-4a5c-84cb-d53cee09d785	EPI_100X_YFP_1x1_200ms_25sola	EPI_100X_RFP_1x1_200ms_25sola
536	21	10.74748555847	226	9.14490202638321	1979.42477876106	1105.63716814159	517816	2291.22123893805	130.297309181326	410.287589378498	0	266168	1177.73451327434	366.991184206701	498.37433076285	1	NaN	NaN	NaN	NaN	NaN	220.046137697646	0.999693176548831	21.105629112992	12.6034272892692	9.99868390639596	3.3326573672981	0.00156032847102527	0.000679832509918129	1	1.00001198841519	1657.19594314478	1	15091	1	1	1	1	2019-05-24T18:05:42.966	NG_ecoli_LTEE_871_DM25	-0	-0	161.475	DIA_100X_EMPTY_1x1_100ms	be875254-9888-4f6f-a328-a257dee76dd8	EPI_100X_YFP_1x1_200ms_25sola	EPI_100X_RFP_1x1_200ms_25sola
537	21	12.3348245116923	259	2.10322232799973	1990.8416988417	842.108108108108	1194132	4610.54826254826	130.297309181326	410.287589378498	0	348971	1347.37837837838	366.991184206701	498.37433076285	1	NaN	NaN	NaN	NaN	NaN	224.012234861178	0.999778555666958	19.6693810214425	13.9488731562069	10.674323006732	4.02249114805099	0.00507656596730645	0.00263196686744028	1	1.00018918836824	1760.1969154358	0	14301.1158301158	1	1	1	1	2019-05-24T18:05:42.966	NG_ecoli_LTEE_871_DM25	-0	-0	161.475	DIA_100X_EMPTY_1x1_100ms	02995a5d-624e-4ffc-8d30-25ce0498d844	EPI_100X_YFP_1x1_200ms_25sola	EPI_100X_RFP_1x1_200ms_25sola
538	26	11.5321117380461	300	45.735790470845	1991.21	687.086666666667	2859424	9531.41333333333	130.297309181326	410.287589378498	0	154600	515.333333333333	366.991184206701	498.37433076285	0	NaN	NaN	NaN	NaN	NaN	271.775436499399	0.996991979140301	25.2399235785543	12.7259683646097	10.4598648849927	3.08111224917239	0.00980154518723079	0.00419766430997041	1	1.00075356806863	2168.85274351443	0	15018.5366666667	1	1	1	1	2019-05-24T18:05:42.966	NG_ecoli_LTEE_871_DM25	-0	-0	161.475	DIA_100X_EMPTY_1x1_100ms	b11708aa-818c-49b6-abc5-3c1d619037ea	EPI_100X_YFP_1x1_200ms_25sola	EPI_100X_RFP_1x1_200ms_25sola
539	26	11.2481044190831	293	46.5299410921963	2000.70648464164	1668.12627986348	1424100	4860.40955631399	130.297309181326	410.287589378498	0	362554	1237.38566552901	366.991184206701	498.37433076285	2	NaN	NaN	NaN	NaN	NaN	270.586379386363	0.994273606221645	25.1794623246848	12.4280714080849	10.4036064280408	2.97663652038209	0.00463038936145	0.00223617820783721	2	1.00023320565175	2140.44543975565	0	14807.409556314	1	1	1	1	2019-05-24T18:05:42.966	NG_ecoli_LTEE_871_DM25	-0	-0	161.475	DIA_100X_EMPTY_1x1_100ms	0aeba5e0-92e8-48fb-b79f-35f5d9d60d2e	EPI_100X_YFP_1x1_200ms_25sola	EPI_100X_RFP_1x1_200ms_25sola
540	20	10.4707176439157	210	-6.41355756675268	2011.32857142857	925.261904761905	1056037	5028.74761904762	130.297309181326	410.287589378498	0	113357	539.795238095238	366.991184206701	498.37433076285	0	NaN	NaN	NaN	NaN	NaN	209.229325407079	0.99973811270942	19.6847699142368	12.9622352828765	10.1999457611168	3.45288353451312	0.00196097448854776	0.000804775690429162	1	1.00001179963572	1608.48105113667	1	14918.2952380952	1	1	1	1	2019-05-24T18:05:42.966	NG_ecoli_LTEE_871_DM25	-0	-0	161.475	DIA_100X_EMPTY_1x1_100ms	2bcbeaa9-dd44-4964-a09c-dd5c8b50c6a7	EPI_100X_YFP_1x1_200ms_25sola	EPI_100X_RFP_1x1_200ms_25sola
541	27	12.7620465761585	347	35.4586481473404	2022.2507204611	454.040345821326	6142066	17700.4783861671	130.297309181326	410.287589378498	0	253564	730.731988472622	366.991184206701	498.37433076285	0	NaN	NaN	NaN	NaN	NaN	301.505776533264	0.993279686653539	26.9707515139805	13.1336867087494	10.8076647142066	3.21691779974709	0.0191986906133833	0.00846542792576586	1	1.0037738567657	2474.26752734811	0	14841.4870317003	1	1	1	1	2019-05-24T18:05:42.966	NG_ecoli_LTEE_871_DM25	-0	-0	161.475	DIA_100X_EMPTY_1x1_100ms	8681648f-8a86-4b1a-ad2a-a3890c3cf12b	EPI_100X_YFP_1x1_200ms_25sola	EPI_100X_RFP_1x1_200ms_25sola
542	21	11.1532118544459	235	14.0440654520854	2025.55319148936	335.093617021277	895453	3810.43829787234	130.297309181326	410.287589378498	0	159640	679.31914893617	366.991184206701	498.37433076285	0	NaN	NaN	NaN	NaN	NaN	219.684637653161	0.999828318308615	20.3595441125938	13.1946425416437	10.2091959080124	3.69088243147699	0.0117775588468951	0.00240919265055553	0	1.0001284076089	1666.63694953762	0	15028.0340425532	1	1	1	1	2019-05-24T18:05:42.966	NG_ecoli_LTEE_871_DM25	-0	-0	161.475	DIA_100X_EMPTY_1x1_100ms	773be692-0e11-4c7c-8db2-17ba3bec9155	EPI_100X_YFP_1x1_200ms_25sola	EPI_100X_RFP_1x1_200ms_25sola
543	28	12.059464859379	338	44.2537172808461	2029.26627218935	1046.90828402367	698116	2065.43195266272	130.297309181326	410.287589378498	0	198495	587.263313609467	366.991184206701	498.37433076285	0	NaN	NaN	NaN	NaN	NaN	302.606376666518	0.981101937516952	27.6446273929862	12.7027825834653	10.6577680096361	2.83760088508771	0.021670338144673	0.0125662663324753	0	1.0077279358571	2466.22756345238	0	14808.6272189349	1	1	1	1	2019-05-24T18:05:42.966	NG_ecoli_LTEE_871_DM25	-0	-0	161.475	DIA_100X_EMPTY_1x1_100ms	dcfd435a-9438-4eab-8776-a175db224313	EPI_100X_YFP_1x1_200ms_25sola	EPI_100X_RFP_1x1_200ms_25sola
544	32	12.4454576033546	398	46.1953004257576	2029.85175879397	1194.63567839196	1371307	3445.49497487437	130.297309181326	410.287589378498	0	252191	633.645728643216	366.991184206701	498.37433076285	0	NaN	NaN	NaN	NaN	NaN	347.256098669647	0.953571733506082	31.0491510521439	12.7971564340095	10.8172857935081	2.90187533600741	0.0465072819256274	0.0234389562664814	0	1.03634623046319	2853.48910988947	0	14017.4623115578	1	1	1	1	2019-05-24T18:05:42.966	NG_ecoli_LTEE_871_DM25	-0	-0	161.475	DIA_100X_EMPTY_1x1_100ms	15feca71-81ea-403b-b9bd-ee683532ce99	EPI_100X_YFP_1x1_200ms_25sola	EPI_100X_RFP_1x1_200ms_25sola
545	19	12.2364829932079	233	-49.1877247441341	2027.38197424893	921.62660944206	1012507	4345.52360515021	130.297309181326	410.287589378498	0	434343	1864.1330472103	366.991184206701	498.37433076285	1	NaN	NaN	NaN	NaN	NaN	215.959258467916	0.999805051215776	18.4776694285975	15.0417091014948	11.0102497028389	4.19062155191248	0.0230648440717398	0.0115266663133137	1	1.00326919966173	1759.26560322266	1	15354.2918454936	1	1	1	1	2019-05-24T18:05:42.966	NG_ecoli_LTEE_871_DM25	-0	-0	161.475	DIA_100X_EMPTY_1x1_100ms	75ad09c3-2d62-41b9-af95-0f91063921bd	EPI_100X_YFP_1x1_200ms_25sola	EPI_100X_RFP_1x1_200ms_25sola
546	32	10.8622714995907	348	18.8607148369047	2036.29310344828	1959.70977011494	4416533	12691.1867816092	130.297309181326	410.287589378498	0	302423	869.031609195402	366.991184206701	498.37433076285	1	NaN	NaN	NaN	NaN	NaN	NaN	NaN	NaN	NaN	NaN	NaN	NaN	NaN	NaN	NaN	NaN	0	14943.4568965517	1	1	1	1	2019-05-24T18:05:42.966	NG_ecoli_LTEE_871_DM25	-0	-0	161.475	DIA_100X_EMPTY_1x1_100ms	fccbca97-4171-4bb2-b252-0b220d379a17	EPI_100X_YFP_1x1_200ms_25sola	EPI_100X_RFP_1x1_200ms_25sola
547	20	11.4500274200131	229	-41.299440570075	2034.16593886463	27.9039301310044	637243	2782.72052401747	130.297309181326	410.287589378498	0	175752	767.475982532751	366.991184206701	498.37433076285	0	NaN	NaN	NaN	NaN	NaN	207.375984603322	0.999837246281804	18.5214112955132	14.2356662019591	10.6574710255506	3.96562335229331	0.00441938594974215	0.00208956601085587	1	1.0001064857538	1652.23675310581	0	14492.3493449782	1	1	1	1	2019-05-24T18:05:42.966	NG_ecoli_LTEE_871_DM25	-0	-0	161.475	DIA_100X_EMPTY_1x1_100ms	0e55dfe3-1d1d-4db1-b3f5-6a9d97f87fbe	EPI_100X_YFP_1x1_200ms_25sola	EPI_100X_RFP_1x1_200ms_25sola
548	21	11.1385457082997	234	-15.9660462508169	2038.85897435897	1528.92307692308	1905227	8141.99572649573	130.297309181326	410.287589378498	0	232665	994.294871794872	366.991184206701	498.37433076285	2	NaN	NaN	NaN	NaN	NaN	NaN	NaN	NaN	NaN	NaN	NaN	NaN	NaN	NaN	NaN	NaN	1	14484.9358974359	1	1	1	1	2019-05-24T18:05:42.966	NG_ecoli_LTEE_871_DM25	-0	-0	161.475	DIA_100X_EMPTY_1x1_100ms	3a1b968f-9adb-4a5c-b2f4-090c925ce207	EPI_100X_YFP_1x1_200ms_25sola	EPI_100X_RFP_1x1_200ms_25sola
549	18	9.5386590153924	172	-49.974842925086	2041.72674418605	88.5872093023256	853984	4965.02325581395	130.297309181326	410.287589378498	0	114042	663.03488372093	366.991184206701	498.37433076285	0	NaN	NaN	NaN	NaN	NaN	NaN	NaN	NaN	NaN	NaN	NaN	NaN	NaN	NaN	NaN	NaN	1	13756.7674418605	1	1	1	1	2019-05-24T18:05:42.966	NG_ecoli_LTEE_871_DM25	-0	-0	161.475	DIA_100X_EMPTY_1x1_100ms	a3db48a3-7d27-4f87-abd1-c6882a17f65c	EPI_100X_YFP_1x1_200ms_25sola	EPI_100X_RFP_1x1_200ms_25sola
550	12	4.6438416781449	56	-49.9995038034028	2044.98214285714	1516.96428571429	326944	5838.28571428571	130.297309181326	410.287589378498	0	35732	638.071428571429	366.991184206701	498.37433076285	0	NaN	NaN	NaN	NaN	NaN	NaN	NaN	NaN	NaN	NaN	NaN	NaN	NaN	NaN	NaN	NaN	1	15678.0178571429	1	1	1	1	2019-05-24T18:05:42.966	NG_ecoli_LTEE_871_DM25	-0	-0	161.475	DIA_100X_EMPTY_1x1_100ms	4b7d7f40-2200-497d-a6ad-92155ebb5c62	EPI_100X_YFP_1x1_200ms_25sola	EPI_100X_RFP_1x1_200ms_25sola
551	14	3.98896001442247	56	-49.9993638234413	2045.35714285714	102.785714285714	194639	3475.69642857143	130.297309181326	410.287589378498	0	79387	1417.625	366.991184206701	498.37433076285	0	NaN	NaN	NaN	NaN	NaN	NaN	NaN	NaN	NaN	NaN	NaN	NaN	NaN	NaN	NaN	NaN	1	16149.75	1	1	1	1	2019-05-24T18:05:42.966	NG_ecoli_LTEE_871_DM25	-0	-0	161.475	DIA_100X_EMPTY_1x1_100ms	e2a61742-7c3d-4035-a2d6-57cf0e04c771	EPI_100X_YFP_1x1_200ms_25sola	EPI_100X_RFP_1x1_200ms_25sola
1	21	11.4880924507734	241	-48.7001616209753	9.00414937759336	368.838174273859	1293520	5367.30290456432	65.1924996257486	220.069506455546	0	189162	784.904564315353	349.602922144926	488.688157510156	0	NaN	NaN	NaN	NaN	NaN	NaN	NaN	NaN	NaN	NaN	NaN	NaN	NaN	NaN	NaN	NaN	0	15019.8630705394	1	1	1	2	2019-05-24T18:05:54.800	NG_ecoli_LTEE_871_DM25	-500	866	161.475	DIA_100X_EMPTY_1x1_100ms	ad499323-406c-4257-9582-b2f29be36aab	EPI_100X_YFP_1x1_200ms_25sola	EPI_100X_RFP_1x1_200ms_25sola
2	21	8.76135693496639	185	-49.2282854074832	8.3945945945946	1359.83783783784	1701760	9198.7027027027	65.1924996257486	220.069506455546	0	171004	924.345945945946	349.602922144926	488.688157510156	2	NaN	NaN	NaN	NaN	NaN	NaN	NaN	NaN	NaN	NaN	NaN	NaN	NaN	NaN	NaN	NaN	0	16386.7567567568	1	1	1	2	2019-05-24T18:05:54.800	NG_ecoli_LTEE_871_DM25	-500	866	161.475	DIA_100X_EMPTY_1x1_100ms	2248e70f-7521-42f3-83b5-9e1926da76f6	EPI_100X_YFP_1x1_200ms_25sola	EPI_100X_RFP_1x1_200ms_25sola
3	17	6.47859874990194	111	-49.7247754543572	5.02702702702703	1383.46846846847	921654	8303.18918918919	65.1924996257486	220.069506455546	0	95647	861.684684684685	349.602922144926	488.688157510156	0	NaN	NaN	NaN	NaN	NaN	NaN	NaN	NaN	NaN	NaN	NaN	NaN	NaN	NaN	NaN	NaN	1	17063.2792792793	1	1	1	2	2019-05-24T18:05:54.800	NG_ecoli_LTEE_871_DM25	-500	866	161.475	DIA_100X_EMPTY_1x1_100ms	5f81c8ba-5f3e-4468-a6ff-3355a9556295	EPI_100X_YFP_1x1_200ms_25sola	EPI_100X_RFP_1x1_200ms_25sola
4	18	6.78871035473098	134	-49.0344111182649	5.37313432835821	1402.07462686567	1038718	7751.62686567164	65.1924996257486	220.069506455546	0	101026	753.925373134328	349.602922144926	488.688157510156	0	NaN	NaN	NaN	NaN	NaN	NaN	NaN	NaN	NaN	NaN	NaN	NaN	NaN	NaN	NaN	NaN	1	17144.5149253731	1	1	1	2	2019-05-24T18:05:54.800	NG_ecoli_LTEE_871_DM25	-500	866	161.475	DIA_100X_EMPTY_1x1_100ms	0208ce25-7025-41ca-a502-619920198aef	EPI_100X_YFP_1x1_200ms_25sola	EPI_100X_RFP_1x1_200ms_25sola
5	30	14.6666487414655	440	42.7396710890468	11.0568181818182	1857.62727272727	1145324	2603.00909090909	65.1924996257486	220.069506455546	4	545262	1239.23181818182	349.602922144926	488.688157510156	3	NaN	NaN	NaN	NaN	NaN	NaN	NaN	NaN	NaN	NaN	NaN	NaN	NaN	NaN	NaN	NaN	0	15243.2795454545	1	1	1	2	2019-05-24T18:05:54.800	NG_ecoli_LTEE_871_DM25	-500	866	161.475	DIA_100X_EMPTY_1x1_100ms	ce867813-8e5d-4587-b47a-eff2af31542c	EPI_100X_YFP_1x1_200ms_25sola	EPI_100X_RFP_1x1_200ms_25sola
6	21	11.5361933153045	242	-13.1745472075142	15.103305785124	672.190082644628	444777	1837.92148760331	65.1924996257486	220.069506455546	1	115833	478.648760330579	349.602922144926	488.688157510156	0	NaN	NaN	NaN	NaN	NaN	207.672188664306	0.999745438174508	18.5977361251785	13.8957890174496	10.6595809654744	3.81492989273178	0.00605362254782068	0.00321110861960086	0	1.00024805269854	1659.70242322099	0	15723.8223140496	1	1	1	2	2019-05-24T18:05:54.800	NG_ecoli_LTEE_871_DM25	-500	866	161.475	DIA_100X_EMPTY_1x1_100ms	4c843331-275b-45e8-ad38-347ab4dae68b	EPI_100X_YFP_1x1_200ms_25sola	EPI_100X_RFP_1x1_200ms_25sola
7	18	11.9535222647086	215	-46.7150453197492	42.353488372093	154.009302325581	618730	2877.81395348837	65.1924996257486	220.069506455546	1	252290	1173.44186046512	349.602922144926	488.688157510156	1	NaN	NaN	NaN	NaN	NaN	188.675289985278	0.999819990440846	16.9846159766929	13.8051263346723	10.1674385207582	4.29625769639402	0.212307193635212	0.00901910321629713	0	1.00008967843595	1379.01415276802	0	16286.7813953488	1	1	1	2	2019-05-24T18:05:54.800	NG_ecoli_LTEE_871_DM25	-500	866	161.475	DIA_100X_EMPTY_1x1_100ms	bd841a5e-d9ba-408d-ad08-1522c64a1f62	EPI_100X_YFP_1x1_200ms_25sola	EPI_100X_RFP_1x1_200ms_25sola
8	24	12.4673034145033	300	40.0042118754665	46.3333333333333	501.186666666667	1185400	3951.33333333333	65.1924996257486	220.069506455546	2	154507	515.023333333333	349.602922144926	488.688157510156	0	NaN	NaN	NaN	NaN	NaN	250.62769132962	0.999852800704795	22.9136746840476	13.1367583209919	10.4365430322712	3.57987127734112	0.00537560049849985	0.00233630797632234	1	1.00017191428989	1960.18905798485	0	15288.5133333333	1	1	1	2	2019-05-24T18:05:54.800	NG_ecoli_LTEE_871_DM25	-500	866	161.475	DIA_100X_EMPTY_1x1_100ms	38d3372e-69e0-4081-8622-b1e5f9c14cf6	EPI_100X_YFP_1x1_200ms_25sola	EPI_100X_RFP_1x1_200ms_25sola
9	19	11.5262635712582	219	-39.4874642346618	51.1461187214612	442.602739726027	682153	3114.85388127854	65.1924996257486	220.069506455546	1	124881	570.232876712329	349.602922144926	488.688157510156	1	NaN	NaN	NaN	NaN	NaN	187.157819874129	0.9998047890596	16.8575281120288	13.9752964604092	10.4175501129403	4.04712820803518	0.00108645684666376	0.000217075691835711	1	1.00000017697294	1436.86170607292	0	15825.8584474886	1	1	1	2	2019-05-24T18:05:54.800	NG_ecoli_LTEE_871_DM25	-500	866	161.475	DIA_100X_EMPTY_1x1_100ms	099b8256-421a-4ff7-a22e-c4767e48c57e	EPI_100X_YFP_1x1_200ms_25sola	EPI_100X_RFP_1x1_200ms_25sola
10	20	12.6147010364308	253	-33.0194606952082	59.1106719367589	381.03557312253	732557	2895.48221343874	65.1924996257486	220.069506455546	1	174265	688.794466403162	349.602922144926	488.688157510156	2	NaN	NaN	NaN	NaN	NaN	210.941274090796	0.999764107613008	18.5909146821269	13.945992726563	10.5470497869056	4.12177752525058	0.267283017471919	0.00803173943059517	1	1.00002360358294	1624.24908705912	0	15871.9565217391	1	1	1	2	2019-05-24T18:05:54.800	NG_ecoli_LTEE_871_DM25	-500	866	161.475	DIA_100X_EMPTY_1x1_100ms	50ec1b2b-38fd-4cc4-8ad6-7267def53ea7	EPI_100X_YFP_1x1_200ms_25sola	EPI_100X_RFP_1x1_200ms_25sola
11	21	11.9018517984709	250	-32.4127541266049	60.724	70.156	604881	2419.524	65.1924996257486	220.069506455546	1	167596	670.384	349.602922144926	488.688157510156	3	NaN	NaN	NaN	NaN	NaN	206.819012541097	0.999912474123015	18.316855732156	14.2541429809273	10.8711332433254	3.83614981398768	0.00295751655964342	0.00154866355675179	0	1.00005456646407	1700.16254254271	0	15486.936	1	1	1	2	2019-05-24T18:05:54.800	NG_ecoli_LTEE_871_DM25	-500	866	161.475	DIA_100X_EMPTY_1x1_100ms	4f4c32d5-4f82-42f9-8ccc-24866b439a30	EPI_100X_YFP_1x1_200ms_25sola	EPI_100X_RFP_1x1_200ms_25sola
12	24	11.8338192743662	285	37.408227388391	74.7508771929825	1088.75087719298	1190673	4177.8	65.1924996257486	220.069506455546	2	986502	3461.41052631579	349.602922144926	488.688157510156	2	NaN	NaN	NaN	NaN	NaN	242.005141517377	0.999705461167115	23.0112050137329	12.6620862025107	10.0775237361718	3.39420252595822	0.00666754370805539	0.0028351033230637	1	1.00024993729189	1835.42609753982	0	15482.3894736842	1	1	1	2	2019-05-24T18:05:54.800	NG_ecoli_LTEE_871_DM25	-500	866	161.475	DIA_100X_EMPTY_1x1_100ms	d21053c9-0816-48b8-a63a-a50e100d4c6d	EPI_100X_YFP_1x1_200ms_25sola	EPI_100X_RFP_1x1_200ms_25sola
13	22	13.3156378757545	294	-21.9695822259486	74.5952380952381	232.639455782313	3576084	12163.5510204082	65.1924996257486	220.069506455546	0	198982	676.809523809524	349.602922144926	488.688157510156	2	NaN	NaN	NaN	NaN	NaN	241.448895182422	0.999952590254101	21.4185486570688	13.9887688736011	10.9467278612261	3.60192180215443	0.0019102878482902	0.000928975257255904	0	1.00002675025112	2015.80521162855	0	15683.231292517	1	1	1	2	2019-05-24T18:05:54.800	NG_ecoli_LTEE_871_DM25	-500	866	161.475	DIA_100X_EMPTY_1x1_100ms	09325caa-f7e6-4169-8283-818f031fcbc3	EPI_100X_YFP_1x1_200ms_25sola	EPI_100X_RFP_1x1_200ms_25sola
14	26	12.7953535549442	333	43.2747032320415	86.8978978978979	1489.46246246246	1480235	4445.15015015015	65.1924996257486	220.069506455546	2	280812	843.279279279279	349.602922144926	488.688157510156	2	NaN	NaN	NaN	NaN	NaN	268.516798795095	0.99956729458875	24.0835687617937	13.1906180240096	10.7888619785344	3.31280770552288	0.0106717408604558	0.00497724655265008	1	1.00037154006749	2201.71954622438	0	15073.2822822823	1	1	1	2	2019-05-24T18:05:54.800	NG_ecoli_LTEE_871_DM25	-500	866	161.475	DIA_100X_EMPTY_1x1_100ms	3c185b45-ecd7-44c5-9038-e069edd35922	EPI_100X_YFP_1x1_200ms_25sola	EPI_100X_RFP_1x1_200ms_25sola
15	25	12.6914264613665	318	35.537641929063	97.2106918238994	1925.38364779874	6376644	20052.3396226415	65.1924996257486	220.069506455546	0	531778	1672.25786163522	349.602922144926	488.688157510156	2	NaN	NaN	NaN	NaN	NaN	260.34297113201	0.999669251348665	23.2515097106602	13.2574741055798	10.8549843437954	3.34481877684314	0.00918244567086978	0.00492738115907444	0	1.0008505784848	2151.78780005632	0	15739.6037735849	1	1	1	2	2019-05-24T18:05:54.800	NG_ecoli_LTEE_871_DM25	-500	866	161.475	DIA_100X_EMPTY_1x1_100ms	a72cfbd0-b16d-48c0-86ba-08038935484b	EPI_100X_YFP_1x1_200ms_25sola	EPI_100X_RFP_1x1_200ms_25sola
16	19	11.7257355870564	224	-39.17827348642	105.758928571429	193.258928571429	4791857	21392.21875	65.1924996257486	220.069506455546	0	228893	1021.84375	349.602922144926	488.688157510156	1	NaN	NaN	NaN	NaN	NaN	203.091950505247	0.999833010801303	19.1086213560148	13.2441175224636	9.918034764476	3.89935081223169	0.00450121945736343	0.00222661822281068	1	1.00013055075649	1476.28595720411	0	16020.8928571429	1	1	1	2	2019-05-24T18:05:54.800	NG_ecoli_LTEE_871_DM25	-500	866	161.475	DIA_100X_EMPTY_1x1_100ms	c5bbb22c-2f23-4bef-9591-e96359320aa3	EPI_100X_YFP_1x1_200ms_25sola	EPI_100X_RFP_1x1_200ms_25sola
17	24	13.2673038540413	320	25.7369117459749	115.48125	1344.521875	655567	2048.646875	65.1924996257486	220.069506455546	2	209266	653.95625	349.602922144926	488.688157510156	1	NaN	NaN	NaN	NaN	NaN	261.48648438465	0.999797449110334	22.2177805995414	14.2478781082334	11.1761975320454	3.88825191003346	0.0136484106318621	0.00678674936029118	1	1.00163046803823	2179.60950560397	0	14554.184375	1	1	1	2	2019-05-24T18:05:54.800	NG_ecoli_LTEE_871_DM25	-500	866	161.475	DIA_100X_EMPTY_1x1_100ms	061e0105-4607-411a-87a6-6dc0e21bf674	EPI_100X_YFP_1x1_200ms_25sola	EPI_100X_RFP_1x1_200ms_25sola
18	26	12.3190949563461	321	42.2005362437447	116.439252336449	1256.41744548287	580393	1808.07788161994	65.1924996257486	220.069506455546	2	143632	447.451713395639	349.602922144926	488.688157510156	0	NaN	NaN	NaN	NaN	NaN	267.369939801647	0.996446666465939	24.681788623203	12.3835618162188	10.2860731198926	3.35852187531747	0.00360691068011695	0.00167680493641622	1	1.00003753218016	2051.00030285538	0	15608.554517134	1	1	1	2	2019-05-24T18:05:54.800	NG_ecoli_LTEE_871_DM25	-500	866	161.475	DIA_100X_EMPTY_1x1_100ms	945f455a-1b8e-477e-b546-da501867af4f	EPI_100X_YFP_1x1_200ms_25sola	EPI_100X_RFP_1x1_200ms_25sola
19	26	11.1148438208151	289	43.5058727773122	120.117647058824	1769.96539792388	1382161	4782.56401384083	65.1924996257486	220.069506455546	0	194874	674.304498269896	349.602922144926	488.688157510156	2	NaN	NaN	NaN	NaN	NaN	251.65344374467	0.999596048696745	23.5711634536732	12.8767028688359	10.2684973273822	3.33424764416759	0.00485073555838328	0.00209617300609566	1	1.00016061461534	1952.02191750626	0	15075.0865051903	1	1	1	2	2019-05-24T18:05:54.800	NG_ecoli_LTEE_871_DM25	-500	866	161.475	DIA_100X_EMPTY_1x1_100ms	3adc61f7-dbb8-44ce-8d97-87f28b707f07	EPI_100X_YFP_1x1_200ms_25sola	EPI_100X_RFP_1x1_200ms_25sola
20	22	12.2298702078883	269	2.53493745986325	131.059479553903	1496.65799256506	1058014	3933.1375464684	65.1924996257486	220.069506455546	1	113551	422.122676579926	349.602922144926	488.688157510156	0	NaN	NaN	NaN	NaN	NaN	229.973040400742	0.999856829005073	20.5821850029656	13.7045992229925	10.7216019098052	3.62575568358619	0.0040058338325913	0.00178725709237975	1	1.00007678711348	1858.23533810387	0	15319.8661710037	1	1	1	2	2019-05-24T18:05:54.800	NG_ecoli_LTEE_871_DM25	-500	866	161.475	DIA_100X_EMPTY_1x1_100ms	103e0bcd-8e33-4cae-b060-dbbfa82ecae7	EPI_100X_YFP_1x1_200ms_25sola	EPI_100X_RFP_1x1_200ms_25sola
21	20	12.0209805533483	241	-34.9301758936179	135.095435684647	1808.54771784232	871248	3615.13692946058	65.1924996257486	220.069506455546	2	430453	1786.11203319502	349.602922144926	488.688157510156	2	NaN	NaN	NaN	NaN	NaN	209.049761973953	0.99978824885409	19.056599288664	13.6710030088061	10.4624580344645	3.74584318425373	0.00562944051272457	0.00264938450035195	1	1.00018133553619	1638.33512121738	0	15926.9709543568	1	1	1	2	2019-05-24T18:05:54.800	NG_ecoli_LTEE_871_DM25	-500	866	161.475	DIA_100X_EMPTY_1x1_100ms	5a448911-285a-4259-811d-05e6e9da72df	EPI_100X_YFP_1x1_200ms_25sola	EPI_100X_RFP_1x1_200ms_25sola
22	25	12.2962621760961	307	35.4784452281425	170.081433224756	1322.02931596091	1714778	5585.59609120521	65.1924996257486	220.069506455546	1	158226	515.394136807818	349.602922144926	488.688157510156	0	NaN	NaN	NaN	NaN	NaN	262.043898735763	0.9997849101642	22.6621108255968	13.8157061213136	11.1487305457953	3.56364729880471	0.00631767619778343	0.00357646871957623	0	1.00043578441643	2212.28502010333	0	14783.2899022801	1	1	1	2	2019-05-24T18:05:54.800	NG_ecoli_LTEE_871_DM25	-500	866	161.475	DIA_100X_EMPTY_1x1_100ms	1bd8c308-ae6a-4c29-a31e-a4c5c809a67e	EPI_100X_YFP_1x1_200ms_25sola	EPI_100X_RFP_1x1_200ms_25sola
23	26	12.4215813442215	323	43.4653452432536	187.727554179567	1987.77708978328	639793	1980.78328173375	65.1924996257486	220.069506455546	4	251754	779.424148606811	349.602922144926	488.688157510156	2	NaN	NaN	NaN	NaN	NaN	272.525901925598	0.999819364334019	23.8241742020424	13.8143414347671	10.9190362754873	3.72776310463605	0.484496126667608	0.0163678623555587	1	1.0015776741175	2230.88074458131	0	14966.7213622291	1	1	1	2	2019-05-24T18:05:54.800	NG_ecoli_LTEE_871_DM25	-500	866	161.475	DIA_100X_EMPTY_1x1_100ms	f946cfbb-68cc-46ce-9a31-3a6b15927dcd	EPI_100X_YFP_1x1_200ms_25sola	EPI_100X_RFP_1x1_200ms_25sola
24	26	11.0274768670901	287	45.6249001360614	199.742160278746	707.205574912892	892363	3109.2787456446	65.1924996257486	220.069506455546	3	265442	924.885017421603	349.602922144926	488.688157510156	4	NaN	NaN	NaN	NaN	NaN	262.749850193614	0.994577831473094	24.9314918936674	12.3083663469095	10.139134328797	3.19492321623292	0.0164156414449887	0.0085012576294164	1	1.0032332713807	2012.98205086937	1	15412.9651567944	1	1	1	2	2019-05-24T18:05:54.800	NG_ecoli_LTEE_871_DM25	-500	866	161.475	DIA_100X_EMPTY_1x1_100ms	c2021e8f-fd93-4498-9b7f-b152b8ee1d19	EPI_100X_YFP_1x1_200ms_25sola	EPI_100X_RFP_1x1_200ms_25sola
25	29	13.3355090806736	387	46.0653733676179	201.757105943152	317.66149870801	7652573	19774.0904392765	65.1924996257486	220.069506455546	0	225012	581.426356589147	349.602922144926	488.688157510156	0	NaN	NaN	NaN	NaN	NaN	318.559561980657	0.993217494563174	27.7724750992591	13.4261183076064	11.0418643991289	3.3269078174886	0.0199861275618335	0.00817319266916695	1	1.00367391441772	2659.43442570466	1	14297.3746770026	1	1	1	2	2019-05-24T18:05:54.800	NG_ecoli_LTEE_871_DM25	-500	866	161.475	DIA_100X_EMPTY_1x1_100ms	890f29c6-679f-4fd7-9ee9-dd70e1950547	EPI_100X_YFP_1x1_200ms_25sola	EPI_100X_RFP_1x1_200ms_25sola
26	19	11.36475030819	216	-43.6385477588723	196.851851851852	721.24537037037	899594	4164.78703703704	65.1924996257486	220.069506455546	2	115101	532.875	349.602922144926	488.688157510156	0	NaN	NaN	NaN	NaN	NaN	197.396712097512	0.999916392781894	16.9596102046048	14.8754747070456	10.8374312137599	4.39187146942505	0.0191063674718526	0.0102875236976473	0	1.00216009940507	1564.43835765897	1	15312.212962963	1	1	1	2	2019-05-24T18:05:54.800	NG_ecoli_LTEE_871_DM25	-500	866	161.475	DIA_100X_EMPTY_1x1_100ms	3640581d-cc94-4aa6-9d56-cfc2937f8b8d	EPI_100X_YFP_1x1_200ms_25sola	EPI_100X_RFP_1x1_200ms_25sola
27	38	12.0523869567434	458	16.7503360870754	210.613537117904	1139.3864628821	91104	198.917030567686	65.1924996257486	220.069506455546	0	18328692	40018.9781659389	349.602922144926	488.688157510156	3	NaN	NaN	NaN	NaN	NaN	385.21926852186	0.844190382029324	37.2341571710403	13.2357451692393	10.0957665331318	2.93580325075984	0.0447618621912926	0.0205788981510796	1	1.03838238678705	2980.64330369007	0	16764.5131004367	1	1	1	2	2019-05-24T18:05:54.800	NG_ecoli_LTEE_871_DM25	-500	866	161.475	DIA_100X_EMPTY_1x1_100ms	af99b0a4-e20e-42e2-aadf-a67df372c9e3	EPI_100X_YFP_1x1_200ms_25sola	EPI_100X_RFP_1x1_200ms_25sola
28	36	11.997258480652	432	48.0259577138912	229.578703703704	1763.24074074074	2151516	4980.36111111111	65.1924996257486	220.069506455546	1	293069	678.400462962963	349.602922144926	488.688157510156	2	NaN	NaN	NaN	NaN	NaN	367.057261158625	0.913206297963435	34.7697592512135	12.7609381575447	10.3480227046342	2.62672633917555	0.0150765869260214	0.00850646749420522	1	1.00610438945497	2924.19486968285	0	15455.7592592593	1	1	1	2	2019-05-24T18:05:54.800	NG_ecoli_LTEE_871_DM25	-500	866	161.475	DIA_100X_EMPTY_1x1_100ms	48333af9-304a-4523-be26-2e10e8480475	EPI_100X_YFP_1x1_200ms_25sola	EPI_100X_RFP_1x1_200ms_25sola
29	25	11.1896237845067	280	46.2975079148919	223.275	1058.09285714286	378605	1352.16071428571	65.1924996257486	220.069506455546	2	138503	494.653571428571	349.602922144926	488.688157510156	0	NaN	NaN	NaN	NaN	NaN	240.297964515018	0.999739237808671	22.6033653673996	12.6143254981048	10.2528705813873	3.21917354051906	0.0117928667985253	0.00657490546560412	0	1.00147996352799	1866.1817474904	0	15435.7535714286	1	1	1	2	2019-05-24T18:05:54.800	NG_ecoli_LTEE_871_DM25	-500	866	161.475	DIA_100X_EMPTY_1x1_100ms	0d910dec-bc03-45f1-8ad8-9d4e43e83dc3	EPI_100X_YFP_1x1_200ms_25sola	EPI_100X_RFP_1x1_200ms_25sola
30	25	11.436525196019	286	38.7663186431659	221.27972027972	324.77972027972	1946994	6807.67132867133	65.1924996257486	220.069506455546	0	183072	640.111888111888	349.602922144926	488.688157510156	0	NaN	NaN	NaN	NaN	NaN	260.176522395361	0.994688555292475	23.8508989153099	13.5302616736651	10.529873605802	3.28665395602819	0.0250272513446546	0.00998022683163654	1	1.00374116086372	2077.02129662705	1	15864.9195804196	1	1	1	2	2019-05-24T18:05:54.800	NG_ecoli_LTEE_871_DM25	-500	866	161.475	DIA_100X_EMPTY_1x1_100ms	f27f2d50-dd6e-4c16-961e-7a3f08856730	EPI_100X_YFP_1x1_200ms_25sola	EPI_100X_RFP_1x1_200ms_25sola
31	22	11.6496044191832	256	4.5209897235393	223.7578125	937.4609375	326093	1273.80078125	65.1924996257486	220.069506455546	1	126254	493.1796875	349.602922144926	488.688157510156	1	NaN	NaN	NaN	NaN	NaN	211.345260218081	0.99968748512321	19.7663488491705	13.2317663453332	10.1855750261592	3.56960517639171	0.0189698104090924	0.00975307540066867	1	1.00266057511736	1610.59906032526	0	14551.265625	1	1	1	2	2019-05-24T18:05:54.800	NG_ecoli_LTEE_871_DM25	-500	866	161.475	DIA_100X_EMPTY_1x1_100ms	8c5747a1-01e5-4708-8249-a0e4ad178b95	EPI_100X_YFP_1x1_200ms_25sola	EPI_100X_RFP_1x1_200ms_25sola
32	24	12.4646051337477	299	39.2727668480674	228.561872909699	176.150501672241	1207438	4038.25418060201	65.1924996257486	220.069506455546	0	217427	727.180602006689	349.602922144926	488.688157510156	1	NaN	NaN	NaN	NaN	NaN	243.119076527756	0.99925613544746	22.1890954422998	13.0640175359871	10.3506251331407	3.58479082756905	0.00441210607697381	0.00252145130582582	1	1.00020646866612	1867.07876581014	0	15818.3076923077	1	1	1	2	2019-05-24T18:05:54.800	NG_ecoli_LTEE_871_DM25	-500	866	161.475	DIA_100X_EMPTY_1x1_100ms	e7f0d9e6-e6ac-4b34-ab7c-fb3b4841cbc1	EPI_100X_YFP_1x1_200ms_25sola	EPI_100X_RFP_1x1_200ms_25sola
33	28	12.4859400831843	350	39.5130549913841	239.96	1962.93142857143	820600	2344.57142857143	65.1924996257486	220.069506455546	2	177282	506.52	349.602922144926	488.688157510156	0	NaN	NaN	NaN	NaN	NaN	294.841225356187	0.990020704441339	28.2394632245595	12.2141271556132	9.9949245731096	3.05847350103603	0.0386603094779773	0.00130985396954397	2	1.00000551179496	2215.67144607477	0	15968.6428571429	1	1	1	2	2019-05-24T18:05:54.800	NG_ecoli_LTEE_871_DM25	-500	866	161.475	DIA_100X_EMPTY_1x1_100ms	5f330c0a-ed94-4ad8-88f2-188555e727e6	EPI_100X_YFP_1x1_200ms_25sola	EPI_100X_RFP_1x1_200ms_25sola
34	26	12.4880690007311	325	37.3275481481173	274.627692307692	1453.36	2530140	7785.04615384615	65.1924996257486	220.069506455546	0	351045	1080.13846153846	349.602922144926	488.688157510156	3	NaN	NaN	NaN	NaN	NaN	278.056134143769	0.999896503654987	24.9104341309325	13.2619090701283	10.6780523299192	3.55842441735773	0.00450847087814516	0.00177961280316948	2	1.00003698929362	2230.77242501101	0	15112.08	1	1	1	2	2019-05-24T18:05:54.800	NG_ecoli_LTEE_871_DM25	-500	866	161.475	DIA_100X_EMPTY_1x1_100ms	48ce1d91-e65a-4eb0-a3e6-94a3fc32a72f	EPI_100X_YFP_1x1_200ms_25sola	EPI_100X_RFP_1x1_200ms_25sola
35	27	12.5368602428374	339	44.121879903064	279.280235988201	871.315634218289	3064042	9038.47197640118	65.1924996257486	220.069506455546	0	389184	1148.03539823009	349.602922144926	488.688157510156	2	NaN	NaN	NaN	NaN	NaN	286.922813032061	0.96990850426555	26.0782073655526	13.0157373885984	10.6810086527972	2.94785781440005	0.0144931804343253	0.00632304037370082	1	1.00076923547585	2336.64184326308	0	15242.7640117994	1	1	1	2	2019-05-24T18:05:54.800	NG_ecoli_LTEE_871_DM25	-500	866	161.475	DIA_100X_EMPTY_1x1_100ms	73ad9813-5cf0-4b4e-b80b-c859ef7d9658	EPI_100X_YFP_1x1_200ms_25sola	EPI_100X_RFP_1x1_200ms_25sola
36	28	11.2716440155618	316	47.734328695075	290.661392405063	1891.67405063291	1268137	4013.0917721519	65.1924996257486	220.069506455546	2	174657	552.712025316456	349.602922144926	488.688157510156	0	NaN	NaN	NaN	NaN	NaN	281.372664708992	0.998343259339178	26.6690041290338	12.2090880199631	10.227902611151	3.05958111271039	0.00371493591823702	0.00194831837582337	0	1.00018759845011	2191.13859242497	0	15150.1139240506	1	1	1	2	2019-05-24T18:05:54.800	NG_ecoli_LTEE_871_DM25	-500	866	161.475	DIA_100X_EMPTY_1x1_100ms	ea3e9ae9-8aab-43c4-b382-facb85500148	EPI_100X_YFP_1x1_200ms_25sola	EPI_100X_RFP_1x1_200ms_25sola
37	37	11.2491707323151	416	48.9174497034275	307.451923076923	1122.29807692308	1103696	2653.11538461538	65.1924996257486	220.069506455546	2	1730208	4159.15384615385	349.602922144926	488.688157510156	2	NaN	NaN	NaN	NaN	NaN	372.93103378237	0.922004291633982	35.8934144881196	12.4109639979529	10.206540484236	2.49261780730031	0.00401723068013451	0.00148934532329407	1	1.00014986294435	2936.71485825961	0	15357.3293269231	1	1	1	2	2019-05-24T18:05:54.800	NG_ecoli_LTEE_871_DM25	-500	866	161.475	DIA_100X_EMPTY_1x1_100ms	f4498a60-616f-4a7e-b314-3c8c0384f7c5	EPI_100X_YFP_1x1_200ms_25sola	EPI_100X_RFP_1x1_200ms_25sola
38	22	12.0272804783694	265	-7.77247032431539	317.479245283019	271.958490566038	492468	1858.36981132075	65.1924996257486	220.069506455546	2	112494	424.505660377358	349.602922144926	488.688157510156	0	NaN	NaN	NaN	NaN	NaN	220.899861217236	0.999925264488371	20.033089039181	13.7268098981679	10.5455906298006	3.69781170244166	0.00527592934651915	0.00227421410007829	1	1.00010823750194	1749.76457394629	0	15318.8490566038	1	1	1	2	2019-05-24T18:05:54.800	NG_ecoli_LTEE_871_DM25	-500	866	161.475	DIA_100X_EMPTY_1x1_100ms	762773cf-36bd-4dd1-a991-a2d8df61d9b8	EPI_100X_YFP_1x1_200ms_25sola	EPI_100X_RFP_1x1_200ms_25sola
39	25	12.0014167992687	300	40.4483819546243	329.086666666667	1862.35	2775734	9252.44666666667	65.1924996257486	220.069506455546	0	156259	520.863333333333	349.602922144926	488.688157510156	0	NaN	NaN	NaN	NaN	NaN	253.487763133318	0.99952976899151	23.1456607152545	12.9238631907613	10.6003453588497	3.26364497413018	0.0108856709133557	0.00474211472389378	1	1.00055082526377	2042.67603447183	0	15585.05	1	1	1	2	2019-05-24T18:05:54.800	NG_ecoli_LTEE_871_DM25	-500	866	161.475	DIA_100X_EMPTY_1x1_100ms	a5bcd093-4e21-466d-8731-348260b0a065	EPI_100X_YFP_1x1_200ms_25sola	EPI_100X_RFP_1x1_200ms_25sola
40	17	11.8248918454742	201	-49.6485083495615	355.611940298507	839.308457711443	524483	2609.36815920398	65.1924996257486	220.069506455546	1	323597	1609.93532338308	349.602922144926	488.688157510156	1	NaN	NaN	NaN	NaN	NaN	181.87695328986	0.999870104049251	16.2714423164816	14.0937000363011	10.6978079834286	3.89207421496119	0.00433677170323244	0.0024116431229087	0	1.00010200298287	1462.53251172852	0	16190.368159204	1	1	1	2	2019-05-24T18:05:54.800	NG_ecoli_LTEE_871_DM25	-500	866	161.475	DIA_100X_EMPTY_1x1_100ms	485073f3-7671-4bdf-bd18-ff6c0933cf17	EPI_100X_YFP_1x1_200ms_25sola	EPI_100X_RFP_1x1_200ms_25sola
41	24	11.7663652646997	282	40.8785168406708	359.843971631206	1805.92553191489	957107	3393.99645390071	65.1924996257486	220.069506455546	2	339631	1204.36524822695	349.602922144926	488.688157510156	2	NaN	NaN	NaN	NaN	NaN	240.927860756533	0.999826582417925	21.6826642046449	13.493961618519	10.7147464188959	3.51410990945536	0.00320091164553284	0.0014184902997462	1	1.00005964285525	1955.08804405183	0	15298.3794326241	1	1	1	2	2019-05-24T18:05:54.800	NG_ecoli_LTEE_871_DM25	-500	866	161.475	DIA_100X_EMPTY_1x1_100ms	30adb969-ffc0-455d-9941-2f07d2f55ed5	EPI_100X_YFP_1x1_200ms_25sola	EPI_100X_RFP_1x1_200ms_25sola
42	25	11.8401148448031	296	41.9318964494594	369.841216216216	1317.63851351351	2969019	10030.4695945946	65.1924996257486	220.069506455546	0	211564	714.743243243243	349.602922144926	488.688157510156	2	NaN	NaN	NaN	NaN	NaN	255.731765953869	0.999591692495008	23.0862126754864	13.1219717793	10.6605707971825	3.3890597173858	0.00689301372891201	0.00363606990576611	1	1.00047851561122	2060.6464767292	0	15186.6722972973	1	1	1	2	2019-05-24T18:05:54.800	NG_ecoli_LTEE_871_DM25	-500	866	161.475	DIA_100X_EMPTY_1x1_100ms	19068008-ec5b-442a-a10f-1d4980aea482	EPI_100X_YFP_1x1_200ms_25sola	EPI_100X_RFP_1x1_200ms_25sola
43	20	12.7099811652521	255	-43.3892750008684	373.603921568627	504.462745098039	342235	1342.09803921569	65.1924996257486	220.069506455546	2	409718	1606.73725490196	349.602922144926	488.688157510156	1	NaN	NaN	NaN	NaN	NaN	208.376946094139	0.999834855435579	18.6424445365022	13.8727001886302	10.6964559525838	3.76346256897972	0.00516596551573695	0.00238526194933914	1	1.00013560120558	1675.22272318662	0	15749.0117647059	1	1	1	2	2019-05-24T18:05:54.800	NG_ecoli_LTEE_871_DM25	-500	866	161.475	DIA_100X_EMPTY_1x1_100ms	50ed4291-db61-4619-8f4c-fc5ecf73343c	EPI_100X_YFP_1x1_200ms_25sola	EPI_100X_RFP_1x1_200ms_25sola
44	20	11.6050898031462	233	-36.2645112014262	384.369098712446	568.62660944206	523392	2246.31759656652	65.1924996257486	220.069506455546	2	137446	589.896995708154	349.602922144926	488.688157510156	1	NaN	NaN	NaN	NaN	NaN	210.986265845029	0.999794051941637	19.6829179783287	13.3247807422964	10.3131339347886	3.51126866676633	0.0103434899299878	0.00525286090633608	1	1.00075569268045	1644.22285186306	1	15572.6824034335	1	1	1	2	2019-05-24T18:05:54.800	NG_ecoli_LTEE_871_DM25	-500	866	161.475	DIA_100X_EMPTY_1x1_100ms	490eaeec-5ec7-40d4-931e-cda2cc41fd78	EPI_100X_YFP_1x1_200ms_25sola	EPI_100X_RFP_1x1_200ms_25sola
45	27	11.6175239792328	314	47.5597449479611	393.057324840764	1474.09554140127	868188	2764.92993630573	65.1924996257486	220.069506455546	2	214263	682.366242038217	349.602922144926	488.688157510156	2	NaN	NaN	NaN	NaN	NaN	284.444387552875	0.996539564377751	26.321654581763	12.5118719703405	10.3472899578937	3.32849184143576	0.0312601882739796	0.0046611988316205	1	1.00079887966287	2213.3816524187	0	15238.8184713376	1	1	1	2	2019-05-24T18:05:54.800	NG_ecoli_LTEE_871_DM25	-500	866	161.475	DIA_100X_EMPTY_1x1_100ms	93a84eda-ba71-4afb-961e-2064be7d91dd	EPI_100X_YFP_1x1_200ms_25sola	EPI_100X_RFP_1x1_200ms_25sola
46	22	12.0002109978308	264	-2.8716788399157	399.07196969697	852.617424242424	470024	1780.39393939394	65.1924996257486	220.069506455546	2	176180	667.348484848485	349.602922144926	488.688157510156	3	NaN	NaN	NaN	NaN	NaN	229.855911434606	0.99978721710235	20.5331993004026	13.480059775832	10.730708285218	3.57161221831284	0.00845593965860802	0.00426281669649716	1	1.00052530974721	1856.96313183918	0	15537.928030303	1	1	1	2	2019-05-24T18:05:54.800	NG_ecoli_LTEE_871_DM25	-500	866	161.475	DIA_100X_EMPTY_1x1_100ms	af587fe5-487c-4a14-99ae-50ecaccad42d	EPI_100X_YFP_1x1_200ms_25sola	EPI_100X_RFP_1x1_200ms_25sola
47	24	12.1272581590415	291	35.1789963007743	405.707903780069	436.683848797251	687514	2362.5910652921	65.1924996257486	220.069506455546	1	106743	366.814432989691	349.602922144926	488.688157510156	0	NaN	NaN	NaN	NaN	NaN	240.949357059068	0.99975389760071	21.4478199469578	13.4494559258176	10.494931604406	3.91390303390798	0.0333416971547634	0.00493641698331477	1	1.00058917783786	1855.37739785653	0	15639.5498281787	1	1	1	2	2019-05-24T18:05:54.800	NG_ecoli_LTEE_871_DM25	-500	866	161.475	DIA_100X_EMPTY_1x1_100ms	65f55819-d11d-41f8-b474-24d14585d39d	EPI_100X_YFP_1x1_200ms_25sola	EPI_100X_RFP_1x1_200ms_25sola
48	18	12.5962965738097	229	-49.7770393058327	403.362445414847	570.25327510917	541366	2364.04366812227	65.1924996257486	220.069506455546	1	136979	598.161572052402	349.602922144926	488.688157510156	1	NaN	NaN	NaN	NaN	NaN	213.601517921587	0.999879282231798	19.4231135483744	13.9736617363102	10.6489029300979	3.65599388784492	0.000470038550321037	0.000197737376400728	2	1.00000013137005	1729.88991552468	1	15556.8820960699	1	1	1	2	2019-05-24T18:05:54.800	NG_ecoli_LTEE_871_DM25	-500	866	161.475	DIA_100X_EMPTY_1x1_100ms	6998fb7f-744e-4533-82d7-ada63ba290e3	EPI_100X_YFP_1x1_200ms_25sola	EPI_100X_RFP_1x1_200ms_25sola
49	20	10.6174172747679	213	-10.0184909550632	404.68544600939	1972.86384976526	585430	2748.49765258216	65.1924996257486	220.069506455546	1	114523	537.666666666667	349.602922144926	488.688157510156	1	NaN	NaN	NaN	NaN	NaN	194.568464884221	0.999754488587661	18.5710939291092	13.0905391107366	10.0107385899723	3.55162145066558	0.00363518658784163	0.0016495917970451	1	1.00005644767706	1461.70458609777	0	15786.6478873239	1	1	1	2	2019-05-24T18:05:54.800	NG_ecoli_LTEE_871_DM25	-500	866	161.475	DIA_100X_EMPTY_1x1_100ms	16e258ac-0995-4d05-8ec3-4cf3917d2d85	EPI_100X_YFP_1x1_200ms_25sola	EPI_100X_RFP_1x1_200ms_25sola
50	19	11.1940704346894	213	-39.1822193242126	408.62441314554	1445.96244131455	3825958	17962.2441314554	65.1924996257486	220.069506455546	0	89011	417.892018779343	349.602922144926	488.688157510156	0	NaN	NaN	NaN	NaN	NaN	192.931357041669	0.999753299845272	18.1955187675689	13.1775211828742	9.93290064892037	3.83340099703833	0.0102607079422253	0.00531684458903579	0	1.00067025572935	1409.95907348619	0	16152.0046948357	1	1	1	2	2019-05-24T18:05:54.800	NG_ecoli_LTEE_871_DM25	-500	866	161.475	DIA_100X_EMPTY_1x1_100ms	68653362-5f2b-42a4-91c6-fafc1ff90cec	EPI_100X_YFP_1x1_200ms_25sola	EPI_100X_RFP_1x1_200ms_25sola
51	34	12.0762504595923	411	49.0833417021306	414.56204379562	346.467153284672	960429	2336.8102189781	65.1924996257486	220.069506455546	3	304205	740.158150851581	349.602922144926	488.688157510156	4	NaN	NaN	NaN	NaN	NaN	341.358530046514	0.979274502008772	32.3037294907353	11.991785811714	10.1883616054556	2.84103347002841	0.0485832686217881	0.0034621192996815	1	1.00053746464477	2633.60869468182	0	15008.2700729927	1	1	1	2	2019-05-24T18:05:54.800	NG_ecoli_LTEE_871_DM25	-500	866	161.475	DIA_100X_EMPTY_1x1_100ms	30677d99-8f6c-486a-8d47-4172fab70036	EPI_100X_YFP_1x1_200ms_25sola	EPI_100X_RFP_1x1_200ms_25sola
52	22	11.5393799045102	254	9.89637662440732	413.429133858268	762.527559055118	729291	2871.22440944882	65.1924996257486	220.069506455546	2	191870	755.393700787402	349.602922144926	488.688157510156	3	NaN	NaN	NaN	NaN	NaN	216.664661467849	0.999937018863105	19.8232951895408	13.6201892009832	10.5588262273195	3.57686596583915	0.00387069609546419	0.00173593086976387	1	1.000073054965	1735.78933033018	0	15147.0078740157	1	1	1	2	2019-05-24T18:05:54.800	NG_ecoli_LTEE_871_DM25	-500	866	161.475	DIA_100X_EMPTY_1x1_100ms	11527ba6-c32c-4a70-8e2f-2f7e541964b7	EPI_100X_YFP_1x1_200ms_25sola	EPI_100X_RFP_1x1_200ms_25sola
53	21	10.9532606765862	231	10.5582494566068	413.528138528139	879.800865800866	562609	2435.5367965368	65.1924996257486	220.069506455546	2	233800	1012.12121212121	349.602922144926	488.688157510156	2	NaN	NaN	NaN	NaN	NaN	209.66624068842	0.999850759310206	20.1995271211836	12.7588212509104	9.99088213126381	3.38078790699821	0.00372024846070996	0.00169273770808422	1	1.00004772989764	1583.57542931928	0	15796.2207792208	1	1	1	2	2019-05-24T18:05:54.800	NG_ecoli_LTEE_871_DM25	-500	866	161.475	DIA_100X_EMPTY_1x1_100ms	f3f2c839-1c76-4bd9-b31d-cca66a6c2384	EPI_100X_YFP_1x1_200ms_25sola	EPI_100X_RFP_1x1_200ms_25sola
54	23	11.2583047347578	259	25.1381216127809	418.034749034749	629.752895752896	485206	1873.38223938224	65.1924996257486	220.069506455546	2	737635	2848.01158301158	349.602922144926	488.688157510156	2	NaN	NaN	NaN	NaN	NaN	232.498059477128	0.999880437973329	21.4216794926906	13.2920020542008	10.320049169291	3.66792767654138	0.0140805717968969	0.00322333048033584	0	1.00026568521156	1791.87178671031	0	15382.3474903475	1	1	1	2	2019-05-24T18:05:54.800	NG_ecoli_LTEE_871_DM25	-500	866	161.475	DIA_100X_EMPTY_1x1_100ms	890cb143-cc3d-465c-92ec-5ce9fefe12da	EPI_100X_YFP_1x1_200ms_25sola	EPI_100X_RFP_1x1_200ms_25sola
55	24	11.5000023310016	276	33.965222560391	433.923913043478	969.097826086957	441773	1600.6268115942	65.1924996257486	220.069506455546	2	134027	485.605072463768	349.602922144926	488.688157510156	0	NaN	NaN	NaN	NaN	NaN	235.162539059319	0.999882746407812	22.3890016476644	12.7045940965425	10.2057615547866	3.19763491924862	0.00351480364455477	0.0020379949334747	1	1.00003246535534	1831.53593654563	0	15488.3405797101	1	1	1	2	2019-05-24T18:05:54.800	NG_ecoli_LTEE_871_DM25	-500	866	161.475	DIA_100X_EMPTY_1x1_100ms	18b67496-753d-42d7-a154-1511d0e77935	EPI_100X_YFP_1x1_200ms_25sola	EPI_100X_RFP_1x1_200ms_25sola
56	25	11.5518671683314	289	45.9352276979966	460.546712802768	1036.75432525952	476476	1648.70588235294	65.1924996257486	220.069506455546	2	131945	456.557093425606	349.602922144926	488.688157510156	0	NaN	NaN	NaN	NaN	NaN	252.370420889445	0.999796907380567	22.8088887441885	13.363756452846	10.7321080965249	3.40577450441851	0.00377008020992944	0.00166125801230103	1	1.00004715939809	2063.30810850174	0	14843.4844290657	1	1	1	2	2019-05-24T18:05:54.800	NG_ecoli_LTEE_871_DM25	-500	866	161.475	DIA_100X_EMPTY_1x1_100ms	5253369e-7f15-43bc-bee0-086f07d19256	EPI_100X_YFP_1x1_200ms_25sola	EPI_100X_RFP_1x1_200ms_25sola
57	23	11.4312745817237	263	35.9204328826397	472.368821292776	1530.91254752852	639883	2433.01520912548	65.1924996257486	220.069506455546	2	239515	910.703422053232	349.602922144926	488.688157510156	1	NaN	NaN	NaN	NaN	NaN	226.390636823094	0.999534335397436	21.765194842391	12.3411325040188	10.0431243610122	3.13874108049566	0.000354208279946383	0.000182423034669562	2	1.00000028703538	1724.20984933755	0	16443.7718631179	1	1	1	2	2019-05-24T18:05:54.800	NG_ecoli_LTEE_871_DM25	-500	866	161.475	DIA_100X_EMPTY_1x1_100ms	0c478288-d7d1-4aa4-8cd6-79bdfc77ce99	EPI_100X_YFP_1x1_200ms_25sola	EPI_100X_RFP_1x1_200ms_25sola
58	32	11.2380383730297	361	47.6147793448738	476.387811634349	1791.86980609418	843831	2337.48199445983	65.1924996257486	220.069506455546	3	257036	712.01108033241	349.602922144926	488.688157510156	4	NaN	NaN	NaN	NaN	NaN	320.676829995781	0.955327157256692	31.0677330451987	12.3622862203825	10.0183133560993	2.66846389972933	0.00835049540454085	0.00354510046527964	1	1.0007938589847	2448.99934662582	0	15590.8476454294	1	1	1	2	2019-05-24T18:05:54.800	NG_ecoli_LTEE_871_DM25	-500	866	161.475	DIA_100X_EMPTY_1x1_100ms	33e662be-0fe2-4d30-945f-759ef52bdddc	EPI_100X_YFP_1x1_200ms_25sola	EPI_100X_RFP_1x1_200ms_25sola
59	26	13.1120701276604	342	42.028062888214	496.888888888889	834.856725146199	1022757	2990.51754385965	65.1924996257486	220.069506455546	3	573803	1677.7865497076	349.602922144926	488.688157510156	2	NaN	NaN	NaN	NaN	NaN	276.360871528508	0.997768319339399	24.5687465764026	13.0728317255402	10.8610448266636	3.29811141712089	0.00721160456445005	0.00357990926793611	1	1.00019333515306	2276.22974537474	0	14676.7894736842	1	1	1	2	2019-05-24T18:05:54.800	NG_ecoli_LTEE_871_DM25	-500	866	161.475	DIA_100X_EMPTY_1x1_100ms	a7477ae3-f9b7-41be-8f49-efaad61a9fec	EPI_100X_YFP_1x1_200ms_25sola	EPI_100X_RFP_1x1_200ms_25sola
60	22	12.6801305660667	280	1.79400928637031	511.132142857143	43.3535714285714	868225	3100.80357142857	65.1924996257486	220.069506455546	2	150524	537.585714285714	349.602922144926	488.688157510156	0	NaN	NaN	NaN	NaN	NaN	227.146810425307	0.999796427299976	19.7660455406683	14.3622616504933	10.8803115092541	4.00683106612462	0.0047312937193588	0.0022608159728243	1	1.00005232822823	1837.77497001544	0	15189.9071428571	1	1	1	2	2019-05-24T18:05:54.800	NG_ecoli_LTEE_871_DM25	-500	866	161.475	DIA_100X_EMPTY_1x1_100ms	8b481293-9e76-4bde-9b20-4dff37f1a89f	EPI_100X_YFP_1x1_200ms_25sola	EPI_100X_RFP_1x1_200ms_25sola
61	22	12.2604231466209	270	-14.6238285747941	510.292592592593	707.966666666667	365003	1351.86296296296	65.1924996257486	220.069506455546	3	215500	798.148148148148	349.602922144926	488.688157510156	2	NaN	NaN	NaN	NaN	NaN	234.89453725544	0.999901808743593	21.6276381835238	13.0372061819243	10.4492779443106	3.4234275938119	0.0084842066017058	0.00411866765807803	1	1.00055453110042	1854.69089290349	0	15810.2703703704	1	1	1	2	2019-05-24T18:05:54.800	NG_ecoli_LTEE_871_DM25	-500	866	161.475	DIA_100X_EMPTY_1x1_100ms	d219f995-0523-446b-a4d7-551260c86cba	EPI_100X_YFP_1x1_200ms_25sola	EPI_100X_RFP_1x1_200ms_25sola
62	23	10.6385754295282	245	39.5281822113175	514.065306122449	987.461224489796	706196	2882.43265306122	65.1924996257486	220.069506455546	2	544936	2224.22857142857	349.602922144926	488.688157510156	1	NaN	NaN	NaN	NaN	NaN	240.995632706408	0.999144282774282	23.2740374708509	12.2931586658781	10.0432863399578	3.09295957617254	0.00751235063222355	0.00372136726723929	1	1.00053930057224	1843.79783324173	1	15669.5387755102	1	1	1	2	2019-05-24T18:05:54.800	NG_ecoli_LTEE_871_DM25	-500	866	161.475	DIA_100X_EMPTY_1x1_100ms	93cfd839-c171-4295-abd1-70eace738721	EPI_100X_YFP_1x1_200ms_25sola	EPI_100X_RFP_1x1_200ms_25sola
63	26	12.3825081644575	322	40.845879060162	516.763975155279	103.090062111801	585043	1816.90372670807	65.1924996257486	220.069506455546	2	411871	1279.10248447205	349.602922144926	488.688157510156	3	NaN	NaN	NaN	NaN	NaN	275.540909883633	0.997347341612976	24.8724082117035	12.8152592781075	10.6300560385476	3.29585365448423	0.0105551205069457	0.00483242379205374	1	1.00042341201036	2207.38875699744	0	15348.8633540373	1	1	1	2	2019-05-24T18:05:54.800	NG_ecoli_LTEE_871_DM25	-500	866	161.475	DIA_100X_EMPTY_1x1_100ms	3ada4363-15ca-4641-997f-f7050e4ffeff	EPI_100X_YFP_1x1_200ms_25sola	EPI_100X_RFP_1x1_200ms_25sola
64	28	11.21340638565	314	47.3843971980661	519.012738853503	1910.22929936306	640918	2041.14012738854	65.1924996257486	220.069506455546	3	306464	976	349.602922144926	488.688157510156	2	NaN	NaN	NaN	NaN	NaN	279.783500421333	0.995857558842901	26.9133987354631	12.1635456286263	9.97644364472773	3.15545737743471	0.0295409846499142	0.00141507026356238	1	1.00000932100871	2103.82656372406	0	15419.0095541401	1	1	1	2	2019-05-24T18:05:54.800	NG_ecoli_LTEE_871_DM25	-500	866	161.475	DIA_100X_EMPTY_1x1_100ms	f92a48dc-aa4b-45b5-a81d-d6cf68f2981f	EPI_100X_YFP_1x1_200ms_25sola	EPI_100X_RFP_1x1_200ms_25sola
65	35	11.44140467259	401	38.9023097667081	527.725685785536	978.945137157107	242598	604.982543640898	65.1924996257486	220.069506455546	0	16915292	42182.7730673317	349.602922144926	488.688157510156	3	NaN	NaN	NaN	NaN	NaN	373.633586087008	0.929562467030643	35.497766752035	12.581869280325	10.1157332339668	2.84122332651084	0.0202815307974692	0.00384556591965289	3	1.00031456183963	2852.89408473727	1	16884.6733167082	1	1	1	2	2019-05-24T18:05:54.800	NG_ecoli_LTEE_871_DM25	-500	866	161.475	DIA_100X_EMPTY_1x1_100ms	a89fbc89-8cec-4ba6-a357-8c8623f91d23	EPI_100X_YFP_1x1_200ms_25sola	EPI_100X_RFP_1x1_200ms_25sola
66	24	12.9804894763464	312	33.6684991475367	527.663461538462	182.663461538462	640728	2053.61538461538	65.1924996257486	220.069506455546	2	137192	439.717948717949	349.602922144926	488.688157510156	0	NaN	NaN	NaN	NaN	NaN	260.551780720829	0.999845992989733	22.0841584917136	14.4491164758525	11.1139495536608	4.07600031092703	0.887655587889061	0.0258402169947782	1	1.00131767542515	2142.43462718259	0	14634.2275641026	1	1	1	2	2019-05-24T18:05:54.800	NG_ecoli_LTEE_871_DM25	-500	866	161.475	DIA_100X_EMPTY_1x1_100ms	2304cb13-9ea0-427d-9f8f-bdf6078f3fee	EPI_100X_YFP_1x1_200ms_25sola	EPI_100X_RFP_1x1_200ms_25sola
67	22	11.9508901397572	263	5.18254327223705	533.992395437262	934.939163498099	402126	1528.99619771863	65.1924996257486	220.069506455546	3	207725	789.828897338403	349.602922144926	488.688157510156	0	NaN	NaN	NaN	NaN	NaN	225.787374967896	0.999865399236437	21.406160587721	12.7899514290783	10.2440689192062	3.24606274449833	0.00486523669373826	0.00216414790727058	1	1.00014234094864	1764.30491407805	0	15866.9429657795	1	1	1	2	2019-05-24T18:05:54.800	NG_ecoli_LTEE_871_DM25	-500	866	161.475	DIA_100X_EMPTY_1x1_100ms	449187e1-fda8-4fa3-9cbe-023b8a5e07c2	EPI_100X_YFP_1x1_200ms_25sola	EPI_100X_RFP_1x1_200ms_25sola
68	26	11.617296077045	302	43.5916179139855	543.596026490066	1119.87086092715	562784	1863.52317880795	65.1924996257486	220.069506455546	2	186913	618.917218543046	349.602922144926	488.688157510156	3	NaN	NaN	NaN	NaN	NaN	261.522620922287	0.996926733947154	24.8246953515144	12.1271261632516	10.2514618554258	2.96966609332156	0.0102175093656917	0.00462583548317438	1	1.00091626329586	2049.01628022534	0	15636.7781456954	1	1	1	2	2019-05-24T18:05:54.800	NG_ecoli_LTEE_871_DM25	-500	866	161.475	DIA_100X_EMPTY_1x1_100ms	449f3309-0a85-4985-bbd0-0574d7f53257	EPI_100X_YFP_1x1_200ms_25sola	EPI_100X_RFP_1x1_200ms_25sola
69	20	13.1707365640971	265	-48.7963913359678	558.052830188679	670.705660377359	431351	1627.73962264151	65.1924996257486	220.069506455546	3	103026	388.777358490566	349.602922144926	488.688157510156	0	NaN	NaN	NaN	NaN	NaN	219.148743087688	0.999911847759498	19.3937408939378	14.2034134971662	10.932109626981	3.75740746711239	0.00620370891801226	0.00328967723392875	1	1.00027487263369	1820.36898148301	0	15425.3698113208	1	1	1	2	2019-05-24T18:05:54.800	NG_ecoli_LTEE_871_DM25	-500	866	161.475	DIA_100X_EMPTY_1x1_100ms	ad17f6ac-3f1b-4a6a-abde-42f2f87b665d	EPI_100X_YFP_1x1_200ms_25sola	EPI_100X_RFP_1x1_200ms_25sola
70	30	12.4293375896065	373	48.385383639303	589.321715817694	1910.19571045576	1442484	3867.24932975871	65.1924996257486	220.069506455546	2	182101	488.206434316354	349.602922144926	488.688157510156	0	NaN	NaN	NaN	NaN	NaN	312.367605719435	0.986923325758849	28.3560907912114	12.9295019703328	10.6413574008376	3.07339016170254	0.0152275728916206	0.00755828440264285	1	1.001217170685	2521.9141528657	0	15244.0375335121	1	1	1	2	2019-05-24T18:05:54.800	NG_ecoli_LTEE_871_DM25	-500	866	161.475	DIA_100X_EMPTY_1x1_100ms	4a7d8c9c-188c-4650-a8ee-c17b6f0e323c	EPI_100X_YFP_1x1_200ms_25sola	EPI_100X_RFP_1x1_200ms_25sola
71	21	11.0004383256625	231	13.1760035922136	599.238095238095	763.649350649351	820142	3550.39826839827	65.1924996257486	220.069506455546	1	152670	660.909090909091	349.602922144926	488.688157510156	1	NaN	NaN	NaN	NaN	NaN	204.29646589426	0.999843706856933	18.6983050883952	13.6651094627038	10.4810326641283	3.69625855064149	0.00421543068683816	0.00204200436990378	1	1.00010200939445	1613.24479254386	0	15835.9004329004	1	1	1	2	2019-05-24T18:05:54.800	NG_ecoli_LTEE_871_DM25	-500	866	161.475	DIA_100X_EMPTY_1x1_100ms	4188a3a5-a94b-4763-a8c6-8c3292d96258	EPI_100X_YFP_1x1_200ms_25sola	EPI_100X_RFP_1x1_200ms_25sola
72	22	13.3025360435934	293	-34.6323171425667	601.17747440273	1323.71672354949	1302250	4444.53924914676	65.1924996257486	220.069506455546	2	301692	1029.66552901024	349.602922144926	488.688157510156	2	NaN	NaN	NaN	NaN	NaN	239.53890111395	0.999894851239306	20.5884850226755	14.3659882678394	10.9393140714429	4.08784886847688	0.0119061518720616	0.00631897693292466	0	1.001213633273	1935.06008476249	0	15072.1023890785	1	1	1	2	2019-05-24T18:05:54.800	NG_ecoli_LTEE_871_DM25	-500	866	161.475	DIA_100X_EMPTY_1x1_100ms	3c7cbf1e-fbad-49ae-89da-e5105ae355e2	EPI_100X_YFP_1x1_200ms_25sola	EPI_100X_RFP_1x1_200ms_25sola
73	29	11.3664702254278	330	47.3060070338354	610.40303030303	496.436363636364	1775685	5380.86363636364	65.1924996257486	220.069506455546	2	201028	609.175757575758	349.602922144926	488.688157510156	0	NaN	NaN	NaN	NaN	NaN	295.098468138435	0.985959728716214	26.9999704676008	12.6520491888509	10.5896857757447	3.01849009039305	0.0221331084684631	0.0122401805635137	0	1.00752768017775	2378.04088876861	1	15516.096969697	1	1	1	2	2019-05-24T18:05:54.800	NG_ecoli_LTEE_871_DM25	-500	866	161.475	DIA_100X_EMPTY_1x1_100ms	d49ce505-6d1b-46d7-b292-71dd0825c12f	EPI_100X_YFP_1x1_200ms_25sola	EPI_100X_RFP_1x1_200ms_25sola
74	20	10.8998867028569	218	-27.7107733501518	608.922018348624	1529.27064220183	490695	2250.89449541284	65.1924996257486	220.069506455546	1	138340	634.587155963303	349.602922144926	488.688157510156	2	NaN	NaN	NaN	NaN	NaN	194.552489882799	0.999810295608116	18.296949576869	13.3168778924122	10.2285265173949	3.58891943981615	0.00288286269139737	0.00127298038543461	1	1.00002780727648	1503.46985024659	0	15721.3073394495	1	1	1	2	2019-05-24T18:05:54.800	NG_ecoli_LTEE_871_DM25	-500	866	161.475	DIA_100X_EMPTY_1x1_100ms	ac3aa0df-e4d4-415e-9c55-23c60f360460	EPI_100X_YFP_1x1_200ms_25sola	EPI_100X_RFP_1x1_200ms_25sola
75	17	12.141126202645	207	-49.8897505489177	609.975845410628	422.371980676329	709286	3426.50241545894	65.1924996257486	220.069506455546	1	239982	1159.33333333333	349.602922144926	488.688157510156	1	NaN	NaN	NaN	NaN	NaN	183.651024779268	0.999883476081491	16.125887113596	14.5342989330441	10.8159966571303	4.10949242756387	0.00654486951747435	0.00362592022078669	0	1.00023124244023	1481.65327524867	0	16182.6231884058	1	1	1	2	2019-05-24T18:05:54.800	NG_ecoli_LTEE_871_DM25	-500	866	161.475	DIA_100X_EMPTY_1x1_100ms	6a92692e-8bac-4d95-a223-77af43e6e3b4	EPI_100X_YFP_1x1_200ms_25sola	EPI_100X_RFP_1x1_200ms_25sola
76	23	11.7773012639987	271	11.8180796320222	613.044280442804	513.073800738007	969335	3576.88191881919	65.1924996257486	220.069506455546	2	135770	500.9963099631	349.602922144926	488.688157510156	0	NaN	NaN	NaN	NaN	NaN	250.701956052481	0.999863991103035	21.5491753935609	14.7109231932516	11.1902971544897	3.90504747053348	0.0144597419671797	0.00770681651493831	0	1.00193462053017	2119.35532706027	1	15360.815498155	1	1	1	2	2019-05-24T18:05:54.800	NG_ecoli_LTEE_871_DM25	-500	866	161.475	DIA_100X_EMPTY_1x1_100ms	c9385e48-3c90-49e7-a36c-54224c057c21	EPI_100X_YFP_1x1_200ms_25sola	EPI_100X_RFP_1x1_200ms_25sola
77	24	11.637596511993	280	30.4373864666938	611.796428571429	1650.31785714286	1022589	3652.10357142857	65.1924996257486	220.069506455546	2	147427	526.525	349.602922144926	488.688157510156	0	NaN	NaN	NaN	NaN	NaN	244.107557692128	0.999102882701735	23.2938550695831	12.433215152017	10.162246303526	3.0810587542112	0.00759117247323285	0.00423897272772568	0	1.00064319963793	1889.34245621993	0	16020.9928571429	1	1	1	2	2019-05-24T18:05:54.800	NG_ecoli_LTEE_871_DM25	-500	866	161.475	DIA_100X_EMPTY_1x1_100ms	bdf8856a-9ab3-4a9b-bb33-33fd84c31189	EPI_100X_YFP_1x1_200ms_25sola	EPI_100X_RFP_1x1_200ms_25sola
78	26	12.142157079899	316	41.3283413462824	615.496835443038	197.901898734177	2005873	6347.69936708861	65.1924996257486	220.069506455546	0	286800	907.594936708861	349.602922144926	488.688157510156	2	NaN	NaN	NaN	NaN	NaN	266.129681923524	0.999610608538163	24.443075454941	12.7079468501737	10.6141435369077	3.12043160416942	0.000864123163378307	0.000354781366072793	1	1.00000159810041	2162.79642250537	0	15486.6835443038	1	1	1	2	2019-05-24T18:05:54.800	NG_ecoli_LTEE_871_DM25	-500	866	161.475	DIA_100X_EMPTY_1x1_100ms	3b454504-cc0a-49d4-8c2d-71424f0f3b9b	EPI_100X_YFP_1x1_200ms_25sola	EPI_100X_RFP_1x1_200ms_25sola
79	26	12.0224817265093	313	42.6727548288879	621.26517571885	65.0670926517572	806519	2576.73801916933	65.1924996257486	220.069506455546	2	165511	528.789137380192	349.602922144926	488.688157510156	0	NaN	NaN	NaN	NaN	NaN	280.219602936382	0.996522512346922	24.5357571506473	13.3926403351677	11.0482138195854	3.38816954730093	0.0171638489083039	0.0101330904184454	0	1.00410782638914	2352.19589217636	1	15167.0990415335	1	1	1	2	2019-05-24T18:05:54.800	NG_ecoli_LTEE_871_DM25	-500	866	161.475	DIA_100X_EMPTY_1x1_100ms	36cad796-5071-4454-b3c5-ae658dd5828b	EPI_100X_YFP_1x1_200ms_25sola	EPI_100X_RFP_1x1_200ms_25sola
80	20	11.1082269500865	222	-24.8533817779733	618.941441441441	1036.96846846847	711021	3202.7972972973	65.1924996257486	220.069506455546	1	235829	1062.29279279279	349.602922144926	488.688157510156	1	NaN	NaN	NaN	NaN	NaN	195.922525096732	0.99983205330187	18.272519997598	13.3794782305285	10.0687593854519	3.86396612855271	0.117749738507167	0.00506202459450425	0	1.00008301267772	1454.92381392307	0	15865.527027027	1	1	1	2	2019-05-24T18:05:54.800	NG_ecoli_LTEE_871_DM25	-500	866	161.475	DIA_100X_EMPTY_1x1_100ms	e9cbf68f-dc45-44a0-9453-c47bb700d255	EPI_100X_YFP_1x1_200ms_25sola	EPI_100X_RFP_1x1_200ms_25sola
81	18	11.5749717251292	209	-48.5308078928117	626.066985645933	51.2296650717703	668708	3199.55980861244	65.1924996257486	220.069506455546	1	167100	799.521531100478	349.602922144926	488.688157510156	2	NaN	NaN	NaN	NaN	NaN	205.857758629692	0.99988398599254	17.008538544447	15.7405500002724	11.5245491478098	4.41061463232905	0.0117373699242136	0.0062827869618323	0	1.00077357223176	1774.20896180648	2	15867.9138755981	1	1	1	2	2019-05-24T18:05:54.800	NG_ecoli_LTEE_871_DM25	-500	866	161.475	DIA_100X_EMPTY_1x1_100ms	74442c33-561b-4eb0-8a6b-5201b032bbb1	EPI_100X_YFP_1x1_200ms_25sola	EPI_100X_RFP_1x1_200ms_25sola
82	23	11.4962699591883	268	1.29237768447014	637.656716417911	897.417910447761	785341	2930.37686567164	65.1924996257486	220.069506455546	2	97992	365.641791044776	349.602922144926	488.688157510156	0	NaN	NaN	NaN	NaN	NaN	232.491738608506	0.999878450692862	21.8383876283111	13.0142882147047	10.3259487046536	3.33989871249658	0.0035347199345085	0.00166369320199301	1	1.00004261537536	1828.81754011539	0	15290.0820895522	1	1	1	2	2019-05-24T18:05:54.800	NG_ecoli_LTEE_871_DM25	-500	866	161.475	DIA_100X_EMPTY_1x1_100ms	9984a7ba-bdae-47fa-8208-4a27084ceaf8	EPI_100X_YFP_1x1_200ms_25sola	EPI_100X_RFP_1x1_200ms_25sola
83	26	11.9180587437112	311	39.2158932211685	639.067524115756	34.8102893890675	729601	2345.98392282958	65.1924996257486	220.069506455546	3	351445	1130.04823151125	349.602922144926	488.688157510156	3	NaN	NaN	NaN	NaN	NaN	280.036703389654	0.999175203706447	26.3850661571904	12.8292980675603	10.365247183757	3.023375099478	0.00765052556943863	0.00370940150296424	0	1.00056086854984	2226.42154232913	1	15287.4340836013	1	1	1	2	2019-05-24T18:05:54.800	NG_ecoli_LTEE_871_DM25	-500	866	161.475	DIA_100X_EMPTY_1x1_100ms	73a21c3b-8440-4956-b3ae-214e86001661	EPI_100X_YFP_1x1_200ms_25sola	EPI_100X_RFP_1x1_200ms_25sola
84	22	11.3025520952142	249	28.2725979210783	638.309236947791	479.281124497992	1334670	5360.12048192771	65.1924996257486	220.069506455546	2	139087	558.582329317269	349.602922144926	488.688157510156	0	NaN	NaN	NaN	NaN	NaN	223.471525486968	0.999888339432272	20.3165996441814	13.6384430147682	10.6317667517824	3.57719330758344	0.00174481151020012	0.000809513803915096	1	1.00000655297877	1803.64799848413	0	15448.4016064257	1	1	1	2	2019-05-24T18:05:54.800	NG_ecoli_LTEE_871_DM25	-500	866	161.475	DIA_100X_EMPTY_1x1_100ms	3627b2a0-4997-4547-b6d3-5de100d504f9	EPI_100X_YFP_1x1_200ms_25sola	EPI_100X_RFP_1x1_200ms_25sola
85	38	12.3953272258617	471	49.2446848976616	661.337579617834	334.178343949045	2169365	4605.87048832272	65.1924996257486	220.069506455546	2	387114	821.898089171975	349.602922144926	488.688157510156	5	NaN	NaN	NaN	NaN	NaN	406.506509159604	0.981185095825575	35.8537029299452	13.3922702463266	11.0386621817456	2.89311222449839	0.0174836351602205	0.00768979111888192	0	1.00398314152205	3431.28492808763	0	14992.8598726115	1	1	1	2	2019-05-24T18:05:54.800	NG_ecoli_LTEE_871_DM25	-500	866	161.475	DIA_100X_EMPTY_1x1_100ms	e1fbc7f1-b07f-4d00-b8b5-e6d9e2617a88	EPI_100X_YFP_1x1_200ms_25sola	EPI_100X_RFP_1x1_200ms_25sola
86	17	9.67778157809612	165	-49.8708637682115	655.29696969697	148.351515151515	918661	5567.64242424242	65.1924996257486	220.069506455546	0	137268	831.927272727273	349.602922144926	488.688157510156	1	NaN	NaN	NaN	NaN	NaN	172.385714292857	0.99974981719923	16.2623654240473	13.5462253585789	9.85584951349582	4.0576176499949	0.025132000351162	0.002764765295807	0	1.00007549031079	1240.68555110113	2	17092.6848484848	1	1	1	2	2019-05-24T18:05:54.800	NG_ecoli_LTEE_871_DM25	-500	866	161.475	DIA_100X_EMPTY_1x1_100ms	9b6dba97-b307-41ff-96e3-e223327b84d7	EPI_100X_YFP_1x1_200ms_25sola	EPI_100X_RFP_1x1_200ms_25sola
87	14	10.6421999971188	153	-49.9980543259198	658.830065359477	163.633986928105	882452	5767.66013071895	65.1924996257486	220.069506455546	0	129872	848.83660130719	349.602922144926	488.688157510156	1	NaN	NaN	NaN	NaN	NaN	169.587196668801	0.999862716927994	16.014391838341	13.2010930874121	9.89159292764512	3.81841288732012	0.0233720619937902	0.012588175234223	0	1.00285487487375	1230.64503160154	3	17134.2222222222	1	1	1	2	2019-05-24T18:05:54.800	NG_ecoli_LTEE_871_DM25	-500	866	161.475	DIA_100X_EMPTY_1x1_100ms	5c95cbaf-f3d7-45ea-87f2-c4655b72ad30	EPI_100X_YFP_1x1_200ms_25sola	EPI_100X_RFP_1x1_200ms_25sola
88	26	10.595656593748	276	41.7054967734306	669.699275362319	145.18115942029	1766788	6401.40579710145	65.1924996257486	220.069506455546	1	187342	678.775362318841	349.602922144926	488.688157510156	0	NaN	NaN	NaN	NaN	NaN	263.421402140835	0.995607135165176	25.6049300123508	12.0194586340862	9.96983753897023	2.99796831727423	0.00678448139067885	0.00285318065503202	2	1.00021575843672	1998.89341513668	3	16224.0217391304	1	1	1	2	2019-05-24T18:05:54.800	NG_ecoli_LTEE_871_DM25	-500	866	161.475	DIA_100X_EMPTY_1x1_100ms	ea6017b3-047e-46c2-bb8c-3f01c7869a06	EPI_100X_YFP_1x1_200ms_25sola	EPI_100X_RFP_1x1_200ms_25sola
89	30	12.1287451951792	365	43.4363097444111	678.084931506849	161.608219178082	1213993	3326.00821917808	65.1924996257486	220.069506455546	3	328500	900	349.602922144926	488.688157510156	4	NaN	NaN	NaN	NaN	NaN	309.387199409099	0.994655277943681	29.0204707575052	12.5160902229255	10.3662899052419	2.92893761198892	0.0219120185857386	0.0115762796409313	0	1.00709179178034	2449.29465582096	2	15848.5123287671	1	1	1	2	2019-05-24T18:05:54.800	NG_ecoli_LTEE_871_DM25	-500	866	161.475	DIA_100X_EMPTY_1x1_100ms	7195e4ef-ca60-4f8f-b868-3518a1b9b66a	EPI_100X_YFP_1x1_200ms_25sola	EPI_100X_RFP_1x1_200ms_25sola
90	26	12.6626417275001	329	41.5202022085906	689.066869300912	279.036474164134	1265215	3845.63829787234	65.1924996257486	220.069506455546	2	266055	808.677811550152	349.602922144926	488.688157510156	3	NaN	NaN	NaN	NaN	NaN	271.908144513535	0.999808741972853	23.4517866321391	13.8915021054416	11.0940614756342	3.69289888992051	0.00308417995721051	0.00185719558799125	1	1.00003052893625	2266.97615385324	0	14793.7781155015	1	1	1	2	2019-05-24T18:05:54.800	NG_ecoli_LTEE_871_DM25	-500	866	161.475	DIA_100X_EMPTY_1x1_100ms	d66eeb44-7ec5-433b-8ee5-3b9ec0f7297c	EPI_100X_YFP_1x1_200ms_25sola	EPI_100X_RFP_1x1_200ms_25sola
91	26	14.0215877317681	366	30.3744080032984	687.795081967213	488.926229508197	972529	2657.18306010929	65.1924996257486	220.069506455546	2	200532	547.901639344262	349.602922144926	488.688157510156	0	NaN	NaN	NaN	NaN	NaN	297.807946630005	0.987264418081566	26.1314220833534	13.1783996841854	10.9436093701184	3.22513003319398	0.0324066357003081	0.0183535624719706	0	1.0153995622627	2457.95592722203	0	15046.9890710383	1	1	1	2	2019-05-24T18:05:54.800	NG_ecoli_LTEE_871_DM25	-500	866	161.475	DIA_100X_EMPTY_1x1_100ms	782c8213-90d7-45f1-8575-604d1f644ad7	EPI_100X_YFP_1x1_200ms_25sola	EPI_100X_RFP_1x1_200ms_25sola
92	24	10.5170213125009	253	25.3979216607576	691.422924901186	950.770750988142	878991	3474.27272727273	65.1924996257486	220.069506455546	2	122983	486.098814229249	349.602922144926	488.688157510156	0	NaN	NaN	NaN	NaN	NaN	237.909022031325	0.997910550137535	21.8811250877733	12.9244286957403	10.4828520809062	3.32059888165013	0.028337275920589	0.0146332916152625	0	1.00696618740764	1888.50633333123	2	15672.1501976285	1	1	1	2	2019-05-24T18:05:54.800	NG_ecoli_LTEE_871_DM25	-500	866	161.475	DIA_100X_EMPTY_1x1_100ms	b8703a8d-b368-461f-82e4-1ae87f80eb7b	EPI_100X_YFP_1x1_200ms_25sola	EPI_100X_RFP_1x1_200ms_25sola
93	24	10.6803194060962	258	25.4815786482243	697.375968992248	934.248062015504	1064445	4125.75581395349	65.1924996257486	220.069506455546	2	149060	577.751937984496	349.602922144926	488.688157510156	0	NaN	NaN	NaN	NaN	NaN	243.625295536323	0.999862018598025	22.8749302673109	13.2048537681636	10.1573675717683	3.62783438302609	0.0363858426575339	0.00380416070334393	1	1.00014794088522	1853.58283012451	2	16791.7829457364	1	1	1	2	2019-05-24T18:05:54.800	NG_ecoli_LTEE_871_DM25	-500	866	161.475	DIA_100X_EMPTY_1x1_100ms	2093bf5c-a4af-4402-a1db-64e0ef43b7a2	EPI_100X_YFP_1x1_200ms_25sola	EPI_100X_RFP_1x1_200ms_25sola
94	22	10.6357552843789	234	-3.56586677271091	697.67094017094	920.132478632479	636191	2718.76495726496	65.1924996257486	220.069506455546	2	162003	692.320512820513	349.602922144926	488.688157510156	1	NaN	NaN	NaN	NaN	NaN	224.989030796556	0.999895059444218	20.8965324138042	13.1682851142007	10.285781438608	3.5724854386478	0.00487550285761973	0.00254383166972026	1	1.00005106364607	1736.35567145561	2	16706.1153846154	1	1	1	2	2019-05-24T18:05:54.800	NG_ecoli_LTEE_871_DM25	-500	866	161.475	DIA_100X_EMPTY_1x1_100ms	f2ef6848-9c9c-4465-a0d8-c44f3f881ac4	EPI_100X_YFP_1x1_200ms_25sola	EPI_100X_RFP_1x1_200ms_25sola
95	32	9.50002771216136	304	38.450454792832	702.407894736842	958.398026315789	1566507	5152.98355263158	65.1924996257486	220.069506455546	0	222162	730.796052631579	349.602922144926	488.688157510156	2	NaN	NaN	NaN	NaN	NaN	312.999715299884	0.922363038661503	31.7620220935069	12.5392610981973	9.50243744053832	2.77640537373165	0.0279976079928699	0.00675605943292508	1	1.00272238410986	2252.51692602886	1	17006.4243421053	1	1	1	2	2019-05-24T18:05:54.800	NG_ecoli_LTEE_871_DM25	-500	866	161.475	DIA_100X_EMPTY_1x1_100ms	86ce6a28-8b5c-43be-9cae-ef44ecdb1fd7	EPI_100X_YFP_1x1_200ms_25sola	EPI_100X_RFP_1x1_200ms_25sola
96	27	10.841727997717	296	34.1504390071558	710.385135135135	907.712837837838	1307226	4416.30405405405	65.1924996257486	220.069506455546	2	177156	598.5	349.602922144926	488.688157510156	0	NaN	NaN	NaN	NaN	NaN	274.346913443339	0.977476701943972	26.5280902394457	12.4981175509537	10.0136393579391	2.81697042143496	0.00901920639997103	0.0053366458869621	0	1.00133788667925	2089.19876262417	1	16093.75	1	1	1	2	2019-05-24T18:05:54.800	NG_ecoli_LTEE_871_DM25	-500	866	161.475	DIA_100X_EMPTY_1x1_100ms	fd066895-24c5-49d6-8264-99670538e6a6	EPI_100X_YFP_1x1_200ms_25sola	EPI_100X_RFP_1x1_200ms_25sola
97	24	12.6359042494958	305	34.3299373985651	709.032786885246	1311.65573770492	817928	2681.73114754098	65.1924996257486	220.069506455546	2	253187	830.12131147541	349.602922144926	488.688157510156	3	NaN	NaN	NaN	NaN	NaN	253.994846895951	0.998373407722079	24.1505031602595	12.2045364479621	10.1584684069143	3.08310515573351	0.00323099441753482	0.00135376390630108	1	1.00005197098516	1957.36822242564	0	15970.7180327869	1	1	1	2	2019-05-24T18:05:54.800	NG_ecoli_LTEE_871_DM25	-500	866	161.475	DIA_100X_EMPTY_1x1_100ms	78afd85b-e28c-4653-9190-e0ff8607d3de	EPI_100X_YFP_1x1_200ms_25sola	EPI_100X_RFP_1x1_200ms_25sola
98	23	11.5951373355837	267	36.6333173355527	714.917602996255	1040.93258426966	710356	2660.50936329588	65.1924996257486	220.069506455546	2	124226	465.265917602996	349.602922144926	488.688157510156	0	NaN	NaN	NaN	NaN	NaN	229.653812769943	0.999803038875467	20.9074769828299	13.5740521548391	10.4244754969559	3.81372941941137	0.00539255980996148	0.00273923881445809	1	1.00021997580274	1784.43171905636	0	15276.1872659176	1	1	1	2	2019-05-24T18:05:54.800	NG_ecoli_LTEE_871_DM25	-500	866	161.475	DIA_100X_EMPTY_1x1_100ms	32788242-918a-4571-97a0-d1e46ad3ecce	EPI_100X_YFP_1x1_200ms_25sola	EPI_100X_RFP_1x1_200ms_25sola
99	22	12.9326267567738	285	2.94413428270356	713.308771929825	1706.3649122807	838142	2940.84912280702	65.1924996257486	220.069506455546	2	157050	551.052631578947	349.602922144926	488.688157510156	0	NaN	NaN	NaN	NaN	NaN	244.338004214696	0.999777522304741	21.5070988285666	13.6394110189853	10.8473191213219	3.67217992200845	0.00459564541403437	0.00244483535095303	0	1.00019492943647	1987.54305893325	0	15603.150877193	1	1	1	2	2019-05-24T18:05:54.800	NG_ecoli_LTEE_871_DM25	-500	866	161.475	DIA_100X_EMPTY_1x1_100ms	0dcc86e1-2dc0-43c0-a90a-52ed81dab494	EPI_100X_YFP_1x1_200ms_25sola	EPI_100X_RFP_1x1_200ms_25sola
100	31	12.0740135924057	375	47.0084172230706	731.008	458.496	460314	1227.504	65.1924996257486	220.069506455546	1	214683	572.488	349.602922144926	488.688157510156	0	NaN	NaN	NaN	NaN	NaN	325.5804943034	0.953532464009492	30.6183042282392	12.4124003170892	10.2315935534814	2.81652387776635	0.023825349001793	0.0123814531372282	0	1.01035688290323	2517.43099242894	0	15484.8906666667	1	1	1	2	2019-05-24T18:05:54.800	NG_ecoli_LTEE_871_DM25	-500	866	161.475	DIA_100X_EMPTY_1x1_100ms	07bf3a85-ae29-4f85-a538-f9e387277163	EPI_100X_YFP_1x1_200ms_25sola	EPI_100X_RFP_1x1_200ms_25sola
101	26	12.4230187150879	323	41.3092751272265	729.232198142415	1279.11764705882	724610	2243.3746130031	65.1924996257486	220.069506455546	2	202124	625.770897832817	349.602922144926	488.688157510156	1	NaN	NaN	NaN	NaN	NaN	281.286508992507	0.992935452489659	25.8577208537967	12.6806236705976	10.6004358996418	2.98912556663297	0.00551023148137753	0.00321599131766077	0	1.00045773259571	2282.0626999304	0	15626.7708978328	1	1	1	2	2019-05-24T18:05:54.800	NG_ecoli_LTEE_871_DM25	-500	866	161.475	DIA_100X_EMPTY_1x1_100ms	fbebbd03-4643-41cf-bbd1-00115292bfc5	EPI_100X_YFP_1x1_200ms_25sola	EPI_100X_RFP_1x1_200ms_25sola
102	27	12.7186904078925	351	34.1970252338068	740.153846153846	779.954415954416	4220754	12024.9401709402	65.1924996257486	220.069506455546	0	593340	1690.42735042735	349.602922144926	488.688157510156	3	NaN	NaN	NaN	NaN	NaN	296.793633196295	0.985775841829473	27.5987061353745	12.3997985941519	10.4382799857534	2.93221575602893	0.0099448365457194	0.00532573804299504	1	1.00035855157128	2361.76393830823	0	15655.1168091168	1	1	1	2	2019-05-24T18:05:54.800	NG_ecoli_LTEE_871_DM25	-500	866	161.475	DIA_100X_EMPTY_1x1_100ms	a84ccdf1-e751-430a-b19a-6ffe778fab51	EPI_100X_YFP_1x1_200ms_25sola	EPI_100X_RFP_1x1_200ms_25sola
103	21	11.0135506921309	231	9.56791960187209	755.636363636364	1285.11255411255	1042908	4514.75324675325	65.1924996257486	220.069506455546	2	112921	488.835497835498	349.602922144926	488.688157510156	0	NaN	NaN	NaN	NaN	NaN	206.835868625699	0.999777767530578	19.4282413225564	13.057128914237	10.0813487384934	3.64029194485163	0.00725290005671806	0.00405413768492401	0	1.00041997104312	1550.81733640786	0	15878.9913419913	1	1	1	2	2019-05-24T18:05:54.800	NG_ecoli_LTEE_871_DM25	-500	866	161.475	DIA_100X_EMPTY_1x1_100ms	ee00fee1-17ec-4928-846c-64972db9e559	EPI_100X_YFP_1x1_200ms_25sola	EPI_100X_RFP_1x1_200ms_25sola
104	21	12.5318316636579	264	-13.083644091612	776.117424242424	754.064393939394	1421581	5384.77651515152	65.1924996257486	220.069506455546	0	139104	526.909090909091	349.602922144926	488.688157510156	1	NaN	NaN	NaN	NaN	NaN	225.539908404043	0.999896462393224	19.6113467964083	14.3739013132397	10.735879714275	4.22261085791113	0.0224491590547046	0.00135139487482945	0	1.00001701502555	1775.3033594744	0	15276.5303030303	1	1	1	2	2019-05-24T18:05:54.800	NG_ecoli_LTEE_871_DM25	-500	866	161.475	DIA_100X_EMPTY_1x1_100ms	a894fd59-b6ed-45cc-a36f-1b1583b150c4	EPI_100X_YFP_1x1_200ms_25sola	EPI_100X_RFP_1x1_200ms_25sola
105	34	12.1725917017149	415	47.4650346947455	786.038554216868	632.079518072289	2223711	5358.33975903614	65.1924996257486	220.069506455546	0	209852	505.667469879518	349.602922144926	488.688157510156	0	NaN	NaN	NaN	NaN	NaN	356.56992707732	0.935818753572933	33.3738612700462	12.3986267616453	10.3881773052545	2.64850011619351	0.0307913364643655	0.0147327489425318	1	1.01739871269756	2828.62284639528	0	15171.9445783133	1	1	1	2	2019-05-24T18:05:54.800	NG_ecoli_LTEE_871_DM25	-500	866	161.475	DIA_100X_EMPTY_1x1_100ms	13aea74b-544d-4561-ac2f-04ff6aa6434f	EPI_100X_YFP_1x1_200ms_25sola	EPI_100X_RFP_1x1_200ms_25sola
106	27	12.2437179311367	331	44.202116758003	793.093655589124	51.7311178247734	680256	2055.15407854985	65.1924996257486	220.069506455546	2	153257	463.012084592145	349.602922144926	488.688157510156	0	NaN	NaN	NaN	NaN	NaN	278.694204697582	0.999050044744502	25.1346679639364	13.150614936381	10.7407560204967	3.32334525130983	0.0125490110383447	0.00639886845095916	1	1.00182131886884	2277.36549867305	0	14967.0332326284	1	1	1	2	2019-05-24T18:05:54.800	NG_ecoli_LTEE_871_DM25	-500	866	161.475	DIA_100X_EMPTY_1x1_100ms	47048f59-9856-4cb8-aea5-c5e6c850cec7	EPI_100X_YFP_1x1_200ms_25sola	EPI_100X_RFP_1x1_200ms_25sola
107	22	10.9906694114341	242	30.813892652876	791.752066115703	226.247933884298	650777	2689.16115702479	65.1924996257486	220.069506455546	2	121107	500.442148760331	349.602922144926	488.688157510156	0	NaN	NaN	NaN	NaN	NaN	219.588910125267	0.999890913765986	20.0482975356039	13.4337846168003	10.443287647982	3.68612619799617	0.000819166208336337	0.000451588305091108	0	1.00000518447163	1717.2829615972	1	14808.2851239669	1	1	1	2	2019-05-24T18:05:54.800	NG_ecoli_LTEE_871_DM25	-500	866	161.475	DIA_100X_EMPTY_1x1_100ms	fb30dd52-55f4-4429-a66b-4250432ff3ab	EPI_100X_YFP_1x1_200ms_25sola	EPI_100X_RFP_1x1_200ms_25sola
[truncated: 16,846 more rows]
