# Supplementary material for: Genomic and phenotypic evolution of Escherichia coli in a novel citrate-only resource environment
Source: eLife. 2020 May 29;9:e55414. doi: 10.7554/eLife.55414 (PMC7299349; doi:10.7554/eLife.55414)
Supplement: Figure 10—source data 2. [file elife-55414-fig10-data2.zip › 20190524_NG_ecoli_LTEE_910_DM0_001.superSegger.txt]

CellID	LongAxis	ShortAxis	Area	RegionScore	XPosition	YPosition	Fluor1Sum	Fluor1Mean	Fluor1Background	Fluor1BgStd	Fluor1FociNumber	Fluor2Sum	Fluor2Mean	Fluor2Background	Fluor2BgStd	Fluor2FociNumber	Fluor3Sum	Fluor3Mean	Fluor3Background	Fluor3BgStd	Fluor3FociNumber	MeshArea	MeshSolidity	MeshAxisLength	MeshRibsLengthMax	MeshRibsLengthMean	MeshRibsLengthStd	MeshCurvatureMax	MeshCurvatureMean	MeshCurvatureInflection	MeshSinuosity	MeshVolume	NumOfNeighbors	RegionGrayVal	TimeFrames	AgeFrames	RelativeAge	xyFolder	DateTime	Folder	StageXposition	StageYposition	StageZposition	PhaseConfig	UUID	Fluo1Config	Fluo2Config	Fluo3Config
1	28	10.9846434075952	309	-16.4736934338523	9.36245954692557	1753.00647249191	12322822	39879.6828478964	191.439881593125	249.923826721471	1	155357	502.773462783172	555.584599444448	553.897988959478	0	NaN	NaN	NaN	NaN	NaN	NaN	NaN	NaN	NaN	NaN	NaN	NaN	NaN	NaN	NaN	NaN	0	13969.6051779935	1	1	1	1	2019-05-24T17:44:49.596	NG_ecoli_LTEE_910_DM0	-0	-0	161.575	DIA_100X_EMPTY_1x1_100ms	8af7710c-e573-4296-be1f-bdd619088264	EPI_100X_YFP_1x1_200ms_25sola	EPI_100X_RFP_1x1_200ms_25sola
2	8	5.1501304123963	42	-49.9997628570426	9.40476190476191	638.047619047619	16904	402.47619047619	191.439881593125	249.923826721471	0	315001	7500.02380952381	555.584599444448	553.897988959478	0	NaN	NaN	NaN	NaN	NaN	112.852431022322	0.999599690092891	NaN	NaN	NaN	NaN	NaN	NaN	NaN	NaN	NaN	1	19853.2380952381	1	1	1	1	2019-05-24T17:44:49.596	NG_ecoli_LTEE_910_DM0	-0	-0	161.575	DIA_100X_EMPTY_1x1_100ms	6cf26cdb-668d-4414-8dd3-71404626b43f	EPI_100X_YFP_1x1_200ms_25sola	EPI_100X_RFP_1x1_200ms_25sola
3	22	10.6128420640302	242	12.7940355434295	13.904958677686	1478.10743801653	79179	327.185950413223	191.439881593125	249.923826721471	0	2267539	9369.9958677686	555.584599444448	553.897988959478	0	NaN	NaN	NaN	NaN	NaN	243.185545450914	0.983606216022169	23.5970441043189	13.2109113856648	9.9270041768641	3.19469075988212	0.00597571171790191	0.00251784366189919	1	1.00023779210461	1826.34952012478	0	17398.8925619835	1	1	1	1	2019-05-24T17:44:49.596	NG_ecoli_LTEE_910_DM0	-0	-0	161.575	DIA_100X_EMPTY_1x1_100ms	3f143a2b-20e1-49b5-922e-5b7e42949202	EPI_100X_YFP_1x1_200ms_25sola	EPI_100X_RFP_1x1_200ms_25sola
4	35	12.7504338710371	447	47.2031891339134	28.0469798657718	635.228187919463	527553	1180.20805369128	191.439881593125	249.923826721471	3	1063462	2379.1096196868	555.584599444448	553.897988959478	0	NaN	NaN	NaN	NaN	NaN	387.351034411571	0.912398918774001	35.3594679255213	13.3039107354641	10.6170186220631	2.69134291139054	0.0279579422121493	0.014822432761799	1	1.00609387807541	3130.40667453642	2	17111.3579418345	1	1	1	1	2019-05-24T17:44:49.596	NG_ecoli_LTEE_910_DM0	-0	-0	161.575	DIA_100X_EMPTY_1x1_100ms	6a2b9a03-9179-4132-8524-68a75c1c78dc	EPI_100X_YFP_1x1_200ms_25sola	EPI_100X_RFP_1x1_200ms_25sola
5	19	10.0910130728341	192	-46.2888121241056	34.4270833333333	980.625	63005	328.151041666667	191.439881593125	249.923826721471	0	292428	1523.0625	555.584599444448	553.897988959478	0	NaN	NaN	NaN	NaN	NaN	180.958222385268	0.999100710741675	18.1071713272305	12.6712845405954	9.3961497149214	3.53464251931394	0.0176319041796957	0.00950692717936927	0	1.00208891328691	1255.56831737759	2	18954.625	1	1	1	1	2019-05-24T17:44:49.596	NG_ecoli_LTEE_910_DM0	-0	-0	161.575	DIA_100X_EMPTY_1x1_100ms	519f94c6-8874-4d1d-89a8-5c9f79ea200d	EPI_100X_YFP_1x1_200ms_25sola	EPI_100X_RFP_1x1_200ms_25sola
6	39	13.2784973993454	520	-43.8059721777716	46.7384615384615	966.682692307692	193055	371.259615384615	191.439881593125	249.923826721471	0	3526616	6781.95384615385	555.584599444448	553.897988959478	0	NaN	NaN	NaN	NaN	NaN	536.522586939936	0.831868426126829	41.373182275975	15.7907954732576	12.2825521482035	3.62263402234679	0.0731056045918993	0.0324583728843435	2	1.03030575797637	4902.14373871796	4	19328.7173076923	1	1	1	1	2019-05-24T17:44:49.596	NG_ecoli_LTEE_910_DM0	-0	-0	161.575	DIA_100X_EMPTY_1x1_100ms	cc17c0dd-4f6a-4819-bffb-e37f5325336f	EPI_100X_YFP_1x1_200ms_25sola	EPI_100X_RFP_1x1_200ms_25sola
7	26	8.55164545221874	223	43.4660302718321	47.0986547085202	630.811659192825	103378	463.578475336323	191.439881593125	249.923826721471	0	1836164	8233.91928251121	555.584599444448	553.897988959478	0	NaN	NaN	NaN	NaN	NaN	263.032331667492	0.900554195970737	28.8832281766385	12.1260314284882	8.7657383861359	2.67955090014618	0.0932985005826354	0.00470950997844951	2	1.00022741441799	1743.06114681807	1	19056.9103139013	1	1	1	1	2019-05-24T17:44:49.596	NG_ecoli_LTEE_910_DM0	-0	-0	161.575	DIA_100X_EMPTY_1x1_100ms	c42adf51-2389-4843-b3c5-ccf31c96eab8	EPI_100X_YFP_1x1_200ms_25sola	EPI_100X_RFP_1x1_200ms_25sola
8	31	13.5489725096156	421	45.0781227277996	57.4726840855107	988.508313539192	374050	888.479809976247	191.439881593125	249.923826721471	2	601387	1428.47268408551	555.584599444448	553.897988959478	0	NaN	NaN	NaN	NaN	NaN	400.483490536381	0.997259879084702	30.7392887617261	16.4809563137016	12.6577939220852	4.17854716290446	0.0234796013697115	0.0125019146750098	2	1.00277550024747	3868.11820912157	3	16647.4750593824	1	1	1	1	2019-05-24T17:44:49.596	NG_ecoli_LTEE_910_DM0	-0	-0	161.575	DIA_100X_EMPTY_1x1_100ms	c7a6c737-4eb9-411d-8b10-92b2494fb5c3	EPI_100X_YFP_1x1_200ms_25sola	EPI_100X_RFP_1x1_200ms_25sola
9	31	10.257854252404	318	-39.4931153859701	71.4025157232704	981.672955974843	157808	496.251572327044	191.439881593125	249.923826721471	0	2276425	7158.56918238994	555.584599444448	553.897988959478	0	NaN	NaN	NaN	NaN	NaN	352.691179327199	0.925278046278998	31.4413540678857	14.4308398143148	10.8458680009466	3.38077157724223	0.0525742251701999	0.0282476917661222	1	1.05620084307166	2904.82351640706	3	17696.6320754717	1	1	1	1	2019-05-24T17:44:49.596	NG_ecoli_LTEE_910_DM0	-0	-0	161.575	DIA_100X_EMPTY_1x1_100ms	eeed33e8-19f7-4f07-a3c1-ee059fbac68e	EPI_100X_YFP_1x1_200ms_25sola	EPI_100X_RFP_1x1_200ms_25sola
10	42	9.56548387081429	402	18.1648143565358	77.8980099502488	775.246268656716	131519	327.161691542289	191.439881593125	249.923826721471	0	3374814	8395.05970149254	555.584599444448	553.897988959478	0	NaN	NaN	NaN	NaN	NaN	408.718133517597	0.850513699053305	43.5285350331687	12.6743060988991	9.15131941891081	2.79501966044292	0.0238822287829796	0.0108984862262608	2	1.00267413293067	2863.06600951736	0	19678.2462686567	1	1	1	1	2019-05-24T17:44:49.596	NG_ecoli_LTEE_910_DM0	-0	-0	161.575	DIA_100X_EMPTY_1x1_100ms	7ee3d646-ec45-47eb-83b7-886614d4593e	EPI_100X_YFP_1x1_200ms_25sola	EPI_100X_RFP_1x1_200ms_25sola
11	26	13.3874731746942	348	33.6547575931119	77.4367816091954	965.514367816092	130083	373.801724137931	191.439881593125	249.923826721471	0	2728476	7840.44827586207	555.584599444448	553.897988959478	0	NaN	NaN	NaN	NaN	NaN	307.366135425925	0.976031592270043	25.1725633463084	14.2794695144742	11.4774745440585	3.65856776877267	0.0496036855859047	0.0231047834967665	1	1.02545707622604	2604.4138740362	2	17284.4310344828	1	1	1	1	2019-05-24T17:44:49.596	NG_ecoli_LTEE_910_DM0	-0	-0	161.575	DIA_100X_EMPTY_1x1_100ms	e262b2b0-1530-4604-865e-25346d42bc54	EPI_100X_YFP_1x1_200ms_25sola	EPI_100X_RFP_1x1_200ms_25sola
12	33	12.9549872076758	428	42.9742657922686	78.3014018691589	44.5327102803738	8379269	19577.7313084112	191.439881593125	249.923826721471	2	155385	363.049065420561	555.584599444448	553.897988959478	0	NaN	NaN	NaN	NaN	NaN	338.029047319027	0.999927612792406	31.3809322801898	13.5700184597067	10.5496399030657	3.31301089404514	0.00492401711970657	0.00175760578908444	2	1.00018804803377	2743.03276228039	1	15779.1775700935	1	1	1	1	2019-05-24T17:44:49.596	NG_ecoli_LTEE_910_DM0	-0	-0	161.575	DIA_100X_EMPTY_1x1_100ms	5b9e3fd2-3e56-4694-bd68-375d0f081322	EPI_100X_YFP_1x1_200ms_25sola	EPI_100X_RFP_1x1_200ms_25sola
13	47	12.9456320880244	608	49.2202676194947	92.0460526315789	1851.36513157895	241154	396.634868421053	191.439881593125	249.923826721471	0	8242017	13555.9490131579	555.584599444448	553.897988959478	0	NaN	NaN	NaN	NaN	NaN	531.757628632854	0.948818095595422	46.4163716719164	13.7491992265432	11.1169809876106	2.96498050886038	0.0154579431883333	0.00815804670470848	2	1.00322624940072	4505.41495450528	0	17722.7598684211	1	1	1	1	2019-05-24T17:44:49.596	NG_ecoli_LTEE_910_DM0	-0	-0	161.575	DIA_100X_EMPTY_1x1_100ms	7846aa6c-0947-4671-a184-23663e7867ed	EPI_100X_YFP_1x1_200ms_25sola	EPI_100X_RFP_1x1_200ms_25sola
14	33	12.8499168767471	425	45.7450226416933	92.3364705882353	14.6094117647059	9471555	22286.0117647059	191.439881593125	249.923826721471	3	167843	394.924705882353	555.584599444448	553.897988959478	0	NaN	NaN	NaN	NaN	NaN	353.876797318437	0.999152409696581	31.6413909626191	13.7533692736244	10.8896185935856	3.37801023813168	0.00943686461893062	0.00495952933021109	0	1.00162786842242	2946.93655664254	1	15766.1905882353	1	1	1	1	2019-05-24T17:44:49.596	NG_ecoli_LTEE_910_DM0	-0	-0	161.575	DIA_100X_EMPTY_1x1_100ms	03a47b75-b6ef-4ab0-aa0c-690eb299e30e	EPI_100X_YFP_1x1_200ms_25sola	EPI_100X_RFP_1x1_200ms_25sola
15	51	13.19424523272	675	46.6757265384747	106.284444444444	1512.06814814815	2900734	4297.3837037037	191.439881593125	249.923826721471	4	390836	579.016296296296	555.584599444448	553.897988959478	0	NaN	NaN	NaN	NaN	NaN	574.861669477742	0.858715096692354	52.4933438409643	12.5214934439541	10.753953684766	2.19566874136602	0.0295683196383225	0.011171016198348	2	1.01730451176024	4767.93628438424	0	15002.597037037	1	1	1	1	2019-05-24T17:44:49.596	NG_ecoli_LTEE_910_DM0	-0	-0	161.575	DIA_100X_EMPTY_1x1_100ms	1295f516-002c-4c78-b336-70017f623923	EPI_100X_YFP_1x1_200ms_25sola	EPI_100X_RFP_1x1_200ms_25sola
16	33	11.5287304927759	381	48.8563302069344	104.083989501312	1592.35170603675	137368	360.54593175853	191.439881593125	249.923826721471	0	2696420	7077.21784776903	555.584599444448	553.897988959478	0	NaN	NaN	NaN	NaN	NaN	344.646012801616	0.912870357902804	33.1567656759167	12.7558568595059	10.0453683987729	2.75758605852852	0.0132592438674455	0.00533177730703651	2	1.00047531845349	2627.80889508439	0	17191.0026246719	1	1	1	1	2019-05-24T17:44:49.596	NG_ecoli_LTEE_910_DM0	-0	-0	161.575	DIA_100X_EMPTY_1x1_100ms	ccc9feca-5f00-4993-a573-9762e2e34eb2	EPI_100X_YFP_1x1_200ms_25sola	EPI_100X_RFP_1x1_200ms_25sola
17	31	12.3129697983025	382	47.3852931146671	107.128272251309	1215.5497382199	652334	1707.68062827225	191.439881593125	249.923826721471	4	118757	310.88219895288	555.584599444448	553.897988959478	0	NaN	NaN	NaN	NaN	NaN	342.840587601337	0.980616000914684	30.6921885425644	12.7921059092925	10.8850366353453	2.8740329036909	0.00846653235962134	0.00582675037981009	0	1.00197870593233	2856.12709290197	0	15145.4581151832	1	1	1	1	2019-05-24T17:44:49.596	NG_ecoli_LTEE_910_DM0	-0	-0	161.575	DIA_100X_EMPTY_1x1_100ms	f789b495-3efc-4e75-8938-d0f8c0bf46a8	EPI_100X_YFP_1x1_200ms_25sola	EPI_100X_RFP_1x1_200ms_25sola
18	37	12.4605694407818	461	35.3716753963735	112.505422993492	798.668112798265	506326	1098.32104121475	191.439881593125	249.923826721471	2	440421	955.360086767896	555.584599444448	553.897988959478	0	NaN	NaN	NaN	NaN	NaN	397.592250572611	0.881098265349489	36.6442001300906	12.8553871458968	10.3667007895116	2.81070102990192	0.0617293255858037	0.0321081471988467	0	1.09129875427498	3092.97390094587	1	16602.4685466377	1	1	1	1	2019-05-24T17:44:49.596	NG_ecoli_LTEE_910_DM0	-0	-0	161.575	DIA_100X_EMPTY_1x1_100ms	482e2e55-532f-4e77-a579-715b7b47dafe	EPI_100X_YFP_1x1_200ms_25sola	EPI_100X_RFP_1x1_200ms_25sola
19	47	13.3279417213655	626	14.3289524550061	121.768370607029	1254.25878594249	9163290	14637.8434504792	191.439881593125	249.923826721471	2	223795	357.5	555.584599444448	553.897988959478	0	NaN	NaN	NaN	NaN	NaN	493.817576238318	0.956834012824087	42.3959572674314	13.6044251583194	11.3185574270802	3.04599966474719	0.0429746685173824	0.0134225536130554	2	1.00996956160785	4265.76065720546	1	14749.5638977636	1	1	1	1	2019-05-24T17:44:49.596	NG_ecoli_LTEE_910_DM0	-0	-0	161.575	DIA_100X_EMPTY_1x1_100ms	c4f37519-7cc7-4195-9c0a-20eb3b20a6ac	EPI_100X_YFP_1x1_200ms_25sola	EPI_100X_RFP_1x1_200ms_25sola
20	34	14.7666672595781	502	48.049325332881	126.336653386454	1033.4203187251	522052	1039.94422310757	191.439881593125	249.923826721471	1	235079	468.284860557769	555.584599444448	553.897988959478	0	NaN	NaN	NaN	NaN	NaN	399.276128470241	0.984500948439508	31.94412502646	14.6883308182302	11.9554775705031	3.63913672623317	0.0287338795368207	0.00569442583314838	0	1.00160401774802	3586.03675366789	1	14762.3147410359	1	1	1	1	2019-05-24T17:44:49.596	NG_ecoli_LTEE_910_DM0	-0	-0	161.575	DIA_100X_EMPTY_1x1_100ms	6308bbb4-04a4-4ca0-ac70-dfb8a5d3f319	EPI_100X_YFP_1x1_200ms_25sola	EPI_100X_RFP_1x1_200ms_25sola
21	31	13.1452991748291	408	42.4505438287969	133.975490196078	785.767156862745	973560	2386.17647058824	191.439881593125	249.923826721471	3	213441	523.139705882353	555.584599444448	553.897988959478	0	NaN	NaN	NaN	NaN	NaN	340.658427465048	0.989065486586342	28.2961942275258	14.6626744804144	11.6167576614076	3.59921948280961	0.012652573560012	0.00654987076946883	2	1.00247457641178	2999.07805073662	2	16271.6200980392	1	1	1	1	2019-05-24T17:44:49.596	NG_ecoli_LTEE_910_DM0	-0	-0	161.575	DIA_100X_EMPTY_1x1_100ms	bc42dae3-9615-43e0-9770-6608bdea0ff8	EPI_100X_YFP_1x1_200ms_25sola	EPI_100X_RFP_1x1_200ms_25sola
22	11	4.33179224869906	48	-49.9994308197447	128.270833333333	1272.5	72710	1514.79166666667	191.439881593125	249.923826721471	2	20667	430.5625	555.584599444448	553.897988959478	0	NaN	NaN	NaN	NaN	NaN	120.062618874306	0.999590365299173	NaN	NaN	NaN	NaN	NaN	NaN	NaN	NaN	NaN	1	18559.8125	1	1	1	1	2019-05-24T17:44:49.596	NG_ecoli_LTEE_910_DM0	-0	-0	161.575	DIA_100X_EMPTY_1x1_100ms	542cb478-dd3a-456c-b052-a8f26597328e	EPI_100X_YFP_1x1_200ms_25sola	EPI_100X_RFP_1x1_200ms_25sola
23	31	10.848753910722	337	5.45475132041835	139.563798219585	2039.06824925816	14130629	41930.649851632	191.439881593125	249.923826721471	3	451501	1339.76557863501	555.584599444448	553.897988959478	0	NaN	NaN	NaN	NaN	NaN	NaN	NaN	NaN	NaN	NaN	NaN	NaN	NaN	NaN	NaN	NaN	0	14135.9525222552	1	1	1	1	2019-05-24T17:44:49.596	NG_ecoli_LTEE_910_DM0	-0	-0	161.575	DIA_100X_EMPTY_1x1_100ms	542a4420-b49b-4360-894e-63e71828866a	EPI_100X_YFP_1x1_200ms_25sola	EPI_100X_RFP_1x1_200ms_25sola
24	32	14.0093139548832	449	45.662771057738	146.930957683742	90.1425389755011	335122	746.37416481069	191.439881593125	249.923826721471	0	582535	1297.40534521158	555.584599444448	553.897988959478	0	NaN	NaN	NaN	NaN	NaN	359.399574389713	0.985932082258107	31.6047123547173	12.8855491823746	10.9294063297897	3.19440976807671	0.0151267489980336	0.00663791980961291	1	1.00079576571105	2965.06943524193	0	15621.144766147	1	1	1	1	2019-05-24T17:44:49.596	NG_ecoli_LTEE_910_DM0	-0	-0	161.575	DIA_100X_EMPTY_1x1_100ms	a2a23b4b-12e1-4818-9dc9-efd4793195d1	EPI_100X_YFP_1x1_200ms_25sola	EPI_100X_RFP_1x1_200ms_25sola
25	15	6.69709108939969	101	-49.9949057442492	143.465346534653	1049.20792079208	34704	343.60396039604	191.439881593125	249.923826721471	0	32537	322.148514851485	555.584599444448	553.897988959478	0	NaN	NaN	NaN	NaN	NaN	142.861246717493	0.999562531300875	15.8598401801404	11.7989283180316	8.43368041888343	3.4672704338554	0.00624170507759698	0.00338280364713879	0	1.00020229976448	885.978061655037	1	19479.5346534653	1	1	1	1	2019-05-24T17:44:49.596	NG_ecoli_LTEE_910_DM0	-0	-0	161.575	DIA_100X_EMPTY_1x1_100ms	97a7ed56-009c-4972-a8ae-7e5910ad3f2f	EPI_100X_YFP_1x1_200ms_25sola	EPI_100X_RFP_1x1_200ms_25sola
26	30	11.9167375018649	358	48.588368526592	163.27094972067	1717.83519553073	2330262	6509.11173184358	191.439881593125	249.923826721471	2	154794	432.385474860335	555.584599444448	553.897988959478	0	NaN	NaN	NaN	NaN	NaN	322.247963338792	0.992682619846049	29.9542594402117	12.8372009530653	10.3992337580941	3.02205897002972	0.00819539824024954	0.00390276942863913	1	1.00030642882437	2544.19942114671	0	15597.9441340782	1	1	1	1	2019-05-24T17:44:49.596	NG_ecoli_LTEE_910_DM0	-0	-0	161.575	DIA_100X_EMPTY_1x1_100ms	001a8fc0-941e-4789-99e5-9f0ef71fb3ae	EPI_100X_YFP_1x1_200ms_25sola	EPI_100X_RFP_1x1_200ms_25sola
27	27	9.18049498485598	248	40.6155111153667	163.625	786.064516129032	85554	344.975806451613	191.439881593125	249.923826721471	0	351121	1415.81048387097	555.584599444448	553.897988959478	0	NaN	NaN	NaN	NaN	NaN	260.570534892757	0.893703102122716	29.199012675393	12.7992315887236	8.61524498370749	2.89749487026692	0.0342198008679395	0.0199782721590163	0	1.02304218733503	1702.1322926149	1	19019.3870967742	1	1	1	1	2019-05-24T17:44:49.596	NG_ecoli_LTEE_910_DM0	-0	-0	161.575	DIA_100X_EMPTY_1x1_100ms	7f9a31ef-7616-4fb7-85c4-09c6d1834080	EPI_100X_YFP_1x1_200ms_25sola	EPI_100X_RFP_1x1_200ms_25sola
28	23	10.816584513174	249	31.8524794792922	174.538152610442	1660.83534136546	459195	1844.15662650602	191.439881593125	249.923826721471	2	169363	680.172690763052	555.584599444448	553.897988959478	0	NaN	NaN	NaN	NaN	NaN	240.756545377596	0.999615343593286	22.7828186911579	12.787313911126	10.2440320403087	3.18366144719032	0.00553410125371178	0.00247909787873849	1	1.00010443638283	1877.75614394576	1	15986.8554216867	1	1	1	1	2019-05-24T17:44:49.596	NG_ecoli_LTEE_910_DM0	-0	-0	161.575	DIA_100X_EMPTY_1x1_100ms	fc99812f-4a2a-459c-9efc-c19ad118d3c1	EPI_100X_YFP_1x1_200ms_25sola	EPI_100X_RFP_1x1_200ms_25sola
29	30	11.4248127814206	343	47.6273563371799	183.603498542274	2026.4110787172	214478	625.300291545189	191.439881593125	249.923826721471	0	3615530	10540.9037900875	555.584599444448	553.897988959478	0	NaN	NaN	NaN	NaN	NaN	315.043294962118	0.976619004179046	29.4939063779371	12.3004429671127	10.3882086032458	2.74107479711208	0.024569809808981	0.00941644795183041	1	1.00429145739763	2499.78986375645	1	16334.7055393586	1	1	1	1	2019-05-24T17:44:49.596	NG_ecoli_LTEE_910_DM0	-0	-0	161.575	DIA_100X_EMPTY_1x1_100ms	e7a095c6-10c4-4c9a-9b66-d11a4a288a56	EPI_100X_YFP_1x1_200ms_25sola	EPI_100X_RFP_1x1_200ms_25sola
30	41	12.7849275336846	525	32.0069940544546	188.068571428571	1672.90476190476	3508346	6682.56380952381	191.439881593125	249.923826721471	2	307985	586.638095238095	555.584599444448	553.897988959478	0	NaN	NaN	NaN	NaN	NaN	447.867681435633	0.909877140109052	39.6347139125436	13.2749364201897	10.9086785361987	2.5166452491098	0.0540206958584609	0.0156781569796776	1	1.0156452458195	3704.33194519178	1	15975.620952381	1	1	1	1	2019-05-24T17:44:49.596	NG_ecoli_LTEE_910_DM0	-0	-0	161.575	DIA_100X_EMPTY_1x1_100ms	76edccac-7506-4c0f-b2b9-269953b09ce8	EPI_100X_YFP_1x1_200ms_25sola	EPI_100X_RFP_1x1_200ms_25sola
31	28	11.815005290715	331	48.489453724569	192.135951661631	549.081570996979	585449	1768.72809667674	191.439881593125	249.923826721471	2	172968	522.561933534743	555.584599444448	553.897988959478	0	NaN	NaN	NaN	NaN	NaN	295.54652704963	0.990485785257857	26.4760687114547	12.7629704898743	10.8112510774303	3.05169773826595	0.0248864355034506	0.0111873396294834	1	1.00587211094965	2430.49810986522	1	16148.6495468278	1	1	1	1	2019-05-24T17:44:49.596	NG_ecoli_LTEE_910_DM0	-0	-0	161.575	DIA_100X_EMPTY_1x1_100ms	f0c699cd-1c4e-4c5b-b4f0-66165dfcc085	EPI_100X_YFP_1x1_200ms_25sola	EPI_100X_RFP_1x1_200ms_25sola
32	26	10.8238377214183	282	43.0084765150094	198.340425531915	2009.75177304965	501041	1776.74113475177	191.439881593125	249.923826721471	2	660165	2341.01063829787	555.584599444448	553.897988959478	0	NaN	NaN	NaN	NaN	NaN	260.000989409802	0.995447891727001	25.2116890858882	11.9989548576843	10.0095823758133	2.94136527681972	0.00460302989631439	0.00247150758736792	0	1.00018691620561	1983.91810214651	1	16136.1879432624	1	1	1	1	2019-05-24T17:44:49.596	NG_ecoli_LTEE_910_DM0	-0	-0	161.575	DIA_100X_EMPTY_1x1_100ms	433afa12-7b4c-45fc-9072-3a0f674c4eeb	EPI_100X_YFP_1x1_200ms_25sola	EPI_100X_RFP_1x1_200ms_25sola
33	29	11.0280729762076	320	45.5342019923773	198.428125	1949.065625	617689	1930.278125	191.439881593125	249.923826721471	3	202588	633.0875	555.584599444448	553.897988959478	0	NaN	NaN	NaN	NaN	NaN	325.153239275862	0.969713602821245	29.5265427633041	13.3352739379737	10.7204803407125	2.85723050894718	0.024282213110102	0.00912808748179033	1	1.00379339127273	2665.20714973045	2	16143.81875	1	1	1	1	2019-05-24T17:44:49.596	NG_ecoli_LTEE_910_DM0	-0	-0	161.575	DIA_100X_EMPTY_1x1_100ms	b2a2afbe-c525-4a3d-bb04-f94a4801d2f5	EPI_100X_YFP_1x1_200ms_25sola	EPI_100X_RFP_1x1_200ms_25sola
34	42	14.5432287382192	612	49.2698256498883	206.838235294118	893.437908496732	661484	1080.85620915033	191.439881593125	249.923826721471	1	256501	419.119281045752	555.584599444448	553.897988959478	0	NaN	NaN	NaN	NaN	NaN	504.455560037341	0.968158769694092	38.7352233409798	16.1452707548325	12.7946419507588	3.38724185077733	0.0243325794528954	0.0103739871991008	2	1.00510512187814	4980.26233355134	1	15468.8970588235	1	1	1	1	2019-05-24T17:44:49.596	NG_ecoli_LTEE_910_DM0	-0	-0	161.575	DIA_100X_EMPTY_1x1_100ms	3c30f22a-5f41-49e1-a44e-7e708e354fdb	EPI_100X_YFP_1x1_200ms_25sola	EPI_100X_RFP_1x1_200ms_25sola
35	48	14.0382958441392	675	24.1125951221824	203.168888888889	846.648888888889	2859782	4236.71407407407	191.439881593125	249.923826721471	2	259882	385.01037037037	555.584599444448	553.897988959478	0	NaN	NaN	NaN	NaN	NaN	561.099421710171	0.812315903425931	50.2453420704912	12.5978350197035	10.9206319543498	2.30839379506366	0.0505229492662265	0.021529046065063	1	1.09135441897905	4706.31758481855	1	14749.9007407407	1	1	1	1	2019-05-24T17:44:49.596	NG_ecoli_LTEE_910_DM0	-0	-0	161.575	DIA_100X_EMPTY_1x1_100ms	7acdae13-7b23-4238-a3ec-5c4f66a03d4d	EPI_100X_YFP_1x1_200ms_25sola	EPI_100X_RFP_1x1_200ms_25sola
36	32	11.1882582497174	358	46.419266460458	205.673184357542	1963.24301675978	738961	2064.13687150838	191.439881593125	249.923826721471	2	217941	608.77374301676	555.584599444448	553.897988959478	0	NaN	NaN	NaN	NaN	NaN	369.088435549921	0.971496383051069	31.3245871736743	14.1942572443426	11.3805124126389	3.21087840064145	0.0154214106154878	0.00883153150282713	0	1.00453440530604	3186.38956474308	2	16809.7262569832	1	1	1	1	2019-05-24T17:44:49.596	NG_ecoli_LTEE_910_DM0	-0	-0	161.575	DIA_100X_EMPTY_1x1_100ms	d0648f6b-6872-4922-b305-fcdaeda4913a	EPI_100X_YFP_1x1_200ms_25sola	EPI_100X_RFP_1x1_200ms_25sola
37	32	11.5787463038616	371	48.8730433502587	211.493261455526	549.016172506739	4221743	11379.3611859838	191.439881593125	249.923826721471	4	170328	459.105121293801	555.584599444448	553.897988959478	0	NaN	NaN	NaN	NaN	NaN	345.683881814908	0.974180200116026	32.4388058610753	12.1521637751708	10.3340038786515	2.76700912351468	0.00915327543297873	0.00473160795160399	1	1.0010399855865	2720.77094010664	1	16654.8355795148	1	1	1	1	2019-05-24T17:44:49.596	NG_ecoli_LTEE_910_DM0	-0	-0	161.575	DIA_100X_EMPTY_1x1_100ms	f0e77d9e-93bc-491a-9521-d3eb485e8fb5	EPI_100X_YFP_1x1_200ms_25sola	EPI_100X_RFP_1x1_200ms_25sola
38	43	15.2280856219479	655	49.2581968860255	224.369465648855	740.95572519084	2090295	3191.29007633588	191.439881593125	249.923826721471	3	214302	327.178625954198	555.584599444448	553.897988959478	0	NaN	NaN	NaN	NaN	NaN	529.821252419151	0.914180001234003	41.7703069222751	14.4455576620345	12.3559171133353	2.95169741657214	0.0347946249992338	0.0120798776425433	1	1.02128560411812	5008.4981804908	0	14475.3282442748	1	1	1	1	2019-05-24T17:44:49.596	NG_ecoli_LTEE_910_DM0	-0	-0	161.575	DIA_100X_EMPTY_1x1_100ms	56787406-e343-4771-aaad-b70b4e216350	EPI_100X_YFP_1x1_200ms_25sola	EPI_100X_RFP_1x1_200ms_25sola
39	25	12.3380694903008	309	33.9363240649343	219.155339805825	1943.78317152104	221187	715.815533980582	191.439881593125	249.923826721471	0	3197718	10348.6019417476	555.584599444448	553.897988959478	0	NaN	NaN	NaN	NaN	NaN	325.60954344687	0.955281260255431	26.9379251689911	14.706536811122	11.5157204265756	3.58684822262595	0.0395890889501271	0.0238909702131484	0	1.02818885511597	2805.66780705739	2	17877.2297734628	1	1	1	1	2019-05-24T17:44:49.596	NG_ecoli_LTEE_910_DM0	-0	-0	161.575	DIA_100X_EMPTY_1x1_100ms	5b5c2446-5e6d-4d75-a9c1-35e3031f602a	EPI_100X_YFP_1x1_200ms_25sola	EPI_100X_RFP_1x1_200ms_25sola
40	29	12.161346344644	353	40.7766348365744	224.971671388102	865.008498583569	973050	2756.51558073654	191.439881593125	249.923826721471	3	236512	670.00566572238	555.584599444448	553.897988959478	0	NaN	NaN	NaN	NaN	NaN	327.82804361494	0.984398544085411	29.1551875060064	13.7904761138715	10.8178013642067	3.35062476623304	0.0321502825871062	0.00859566068177132	3	1.00303045770045	2679.68487890479	3	15876.8866855524	1	1	1	1	2019-05-24T17:44:49.596	NG_ecoli_LTEE_910_DM0	-0	-0	161.575	DIA_100X_EMPTY_1x1_100ms	66a6f762-53da-4649-b2cc-7aac0c5e723f	EPI_100X_YFP_1x1_200ms_25sola	EPI_100X_RFP_1x1_200ms_25sola
41	31	11.5924367422114	360	48.0389532223864	237.55	1474.50277777778	136774	379.927777777778	191.439881593125	249.923826721471	0	3597620	9993.38888888889	555.584599444448	553.897988959478	0	NaN	NaN	NaN	NaN	NaN	328.707995484309	0.952069322470222	30.7749942129359	12.7808216626858	10.4362534335683	2.6418232444729	0.00666670515732446	0.0028767490987895	2	1.00044022615503	2632.55282903373	0	17554.5555555556	1	1	1	1	2019-05-24T17:44:49.596	NG_ecoli_LTEE_910_DM0	-0	-0	161.575	DIA_100X_EMPTY_1x1_100ms	05093955-d150-4ba1-963f-c2609a232bfb	EPI_100X_YFP_1x1_200ms_25sola	EPI_100X_RFP_1x1_200ms_25sola
42	34	11.9934753887877	408	28.6175993850896	249.107843137255	869.06862745098	174666	428.102941176471	191.439881593125	249.923826721471	0	2982926	7311.0931372549	555.584599444448	553.897988959478	0	NaN	NaN	NaN	NaN	NaN	369.303401307331	0.955486260059838	34.2552059132083	13.492338586343	10.4981441853461	2.70723852961835	0.0274163957694013	0.0129366257085982	1	1.00303232859933	2965.11492118151	1	18131.0441176471	1	1	1	1	2019-05-24T17:44:49.596	NG_ecoli_LTEE_910_DM0	-0	-0	161.575	DIA_100X_EMPTY_1x1_100ms	cd786545-9bc5-4367-bd78-59b96001374a	EPI_100X_YFP_1x1_200ms_25sola	EPI_100X_RFP_1x1_200ms_25sola
43	26	12.8188333663637	334	39.6413852984704	259.973053892216	1347.2005988024	158510	474.580838323353	191.439881593125	249.923826721471	0	1834613	5492.85329341317	555.584599444448	553.897988959478	0	NaN	NaN	NaN	NaN	NaN	297.344138174395	0.989494322136782	26.0480163297441	13.3096100270129	10.8220261279795	3.52477045635248	0.00802115929799684	0.00210747002584596	1	1.00013279949189	2395.97174973944	0	15049.9910179641	1	1	1	1	2019-05-24T17:44:49.596	NG_ecoli_LTEE_910_DM0	-0	-0	161.575	DIA_100X_EMPTY_1x1_100ms	a5e5b3ee-0145-43a8-968a-e79c05dfcd3c	EPI_100X_YFP_1x1_200ms_25sola	EPI_100X_RFP_1x1_200ms_25sola
44	36	12.536918142998	452	48.3469543523669	273.723451327434	1120.98008849558	786958	1741.05752212389	191.439881593125	249.923826721471	2	232742	514.91592920354	555.584599444448	553.897988959478	0	NaN	NaN	NaN	NaN	NaN	392.925012367035	0.941038393920228	35.9276178794922	13.0091692592718	10.6480667867823	2.68785866833138	0.0141917652025813	0.00723114027610429	1	1.00114665004179	3199.33588511971	0	15416.3274336283	1	1	1	1	2019-05-24T17:44:49.596	NG_ecoli_LTEE_910_DM0	-0	-0	161.575	DIA_100X_EMPTY_1x1_100ms	8ee9a024-a6ed-4c49-bb82-1eb9cabdbfc6	EPI_100X_YFP_1x1_200ms_25sola	EPI_100X_RFP_1x1_200ms_25sola
45	36	12.5932106963195	454	47.4754181736498	290.86563876652	463.453744493392	3903809	8598.69823788546	191.439881593125	249.923826721471	3	182228	401.383259911894	555.584599444448	553.897988959478	0	NaN	NaN	NaN	NaN	NaN	388.581673839856	0.948025010209094	35.3115453316741	12.8768571563528	10.7904862032626	2.55324986758031	0.00863317545886585	0.00348663539371996	1	1.0010790874487	3229.15307519201	0	16405.1718061674	1	1	1	1	2019-05-24T17:44:49.596	NG_ecoli_LTEE_910_DM0	-0	-0	161.575	DIA_100X_EMPTY_1x1_100ms	3c6e155d-051a-4cf8-a579-e73dabb4a1b7	EPI_100X_YFP_1x1_200ms_25sola	EPI_100X_RFP_1x1_200ms_25sola
46	23	11.2397263822277	259	20.6896929016662	293.281853281853	1188.12355212355	73727	284.660231660232	191.439881593125	249.923826721471	0	1552958	5995.97683397683	555.584599444448	553.897988959478	0	NaN	NaN	NaN	NaN	NaN	259.661277685715	0.972308019522541	23.6924259326237	13.8896218443828	10.3570202636624	3.38496438831288	0.0565303592315754	0.0268498251711399	1	1.02938229840928	1996.03919437392	0	18204.3629343629	1	1	1	1	2019-05-24T17:44:49.596	NG_ecoli_LTEE_910_DM0	-0	-0	161.575	DIA_100X_EMPTY_1x1_100ms	8e101c2f-a91f-4bba-8b43-f64d3fff59dc	EPI_100X_YFP_1x1_200ms_25sola	EPI_100X_RFP_1x1_200ms_25sola
47	33	12.1053712484491	401	44.4158126751195	292.593516209476	520.403990024938	428105	1067.59351620948	191.439881593125	249.923826721471	2	187008	466.354114713217	555.584599444448	553.897988959478	0	NaN	NaN	NaN	NaN	NaN	354.155036117261	0.950193349615665	33.155699764389	12.5511646833148	10.4357391575091	2.60271612172496	0.0236165196525396	0.0101156363976836	1	1.00779954532623	2835.92349275429	0	16021.4264339152	1	1	1	1	2019-05-24T17:44:49.596	NG_ecoli_LTEE_910_DM0	-0	-0	161.575	DIA_100X_EMPTY_1x1_100ms	2d410260-2a39-4bcc-bd7b-29a5db2f589e	EPI_100X_YFP_1x1_200ms_25sola	EPI_100X_RFP_1x1_200ms_25sola
48	32	12.3228792353541	396	47.8704329081708	302.883838383838	1442.31060606061	463329	1170.02272727273	191.439881593125	249.923826721471	3	410094	1035.59090909091	555.584599444448	553.897988959478	0	NaN	NaN	NaN	NaN	NaN	356.815184257983	0.964463204680428	32.8335517343575	12.8823521318836	10.6486669721061	2.6515105880482	0.0187587458710237	0.00906823168897933	0	1.00574651638149	2924.14050134597	0	15292.2525252525	1	1	1	1	2019-05-24T17:44:49.596	NG_ecoli_LTEE_910_DM0	-0	-0	161.575	DIA_100X_EMPTY_1x1_100ms	fa176083-0b6e-4881-87f0-7cada7be9c92	EPI_100X_YFP_1x1_200ms_25sola	EPI_100X_RFP_1x1_200ms_25sola
49	30	12.8330184748775	385	46.4740985633796	302.937662337662	255.662337662338	1620200	4208.31168831169	191.439881593125	249.923826721471	2	172687	448.537662337662	555.584599444448	553.897988959478	0	NaN	NaN	NaN	NaN	NaN	332.923150604257	0.970819247254093	29.4827262626293	12.9474730018785	10.7814374222814	3.17560096220618	0.0190864794798215	0.00756789391420991	1	1.00258021896529	2691.60207574271	0	16237.5038961039	1	1	1	1	2019-05-24T17:44:49.596	NG_ecoli_LTEE_910_DM0	-0	-0	161.575	DIA_100X_EMPTY_1x1_100ms	5981b4e7-1824-40ca-9edd-5499d779cfd6	EPI_100X_YFP_1x1_200ms_25sola	EPI_100X_RFP_1x1_200ms_25sola
50	30	11.2297107250649	337	49.0875351604277	299.747774480712	1544.75370919881	112752	334.575667655786	191.439881593125	249.923826721471	0	3117547	9250.88130563798	555.584599444448	553.897988959478	0	NaN	NaN	NaN	NaN	NaN	308.387708744191	0.966173852124129	29.2459752985133	12.3571292145816	10.282037893603	2.73488688429007	0.0123268614127841	0.0046985596796519	1	1.00129904342204	2428.36737992771	0	15859.4154302671	1	1	1	1	2019-05-24T17:44:49.596	NG_ecoli_LTEE_910_DM0	-0	-0	161.575	DIA_100X_EMPTY_1x1_100ms	5abff598-512a-4ff1-a16b-f67aaaf67fe4	EPI_100X_YFP_1x1_200ms_25sola	EPI_100X_RFP_1x1_200ms_25sola
51	46	12.2942896107397	566	49.3186058312507	321.358657243816	1660.425795053	196210	346.660777385159	191.439881593125	249.923826721471	0	5054171	8929.63074204947	555.584599444448	553.897988959478	0	NaN	NaN	NaN	NaN	NaN	491.184108799291	0.900141082688462	46.7592294120127	12.2675216583824	10.2423345778942	2.43309115522334	0.0235848389742805	0.0100814514127143	0	1.01231391070758	3852.61085289351	0	17606.980565371	1	1	1	1	2019-05-24T17:44:49.596	NG_ecoli_LTEE_910_DM0	-0	-0	161.575	DIA_100X_EMPTY_1x1_100ms	b2c1063f-41aa-4e6d-bfe9-797fb40aad5a	EPI_100X_YFP_1x1_200ms_25sola	EPI_100X_RFP_1x1_200ms_25sola
52	38	13.0983248556731	498	48.8619285437977	318.71686746988	329.919678714859	569464	1143.50200803213	191.439881593125	249.923826721471	1	152141	305.504016064257	555.584599444448	553.897988959478	0	NaN	NaN	NaN	NaN	NaN	409.788544141379	0.948043316365333	37.2817249683888	12.7195771184336	10.5614819092812	2.83584828984677	0.0221034721630988	0.011609949838395	1	1.00310105576721	3266.14603284885	0	16168.8453815261	1	1	1	1	2019-05-24T17:44:49.596	NG_ecoli_LTEE_910_DM0	-0	-0	161.575	DIA_100X_EMPTY_1x1_100ms	77f37f8b-5d12-47c5-ab17-648cb505027c	EPI_100X_YFP_1x1_200ms_25sola	EPI_100X_RFP_1x1_200ms_25sola
53	50	9.63620741286431	482	42.6466117325213	326.234439834025	1081.61618257261	166231	344.877593360996	191.439881593125	249.923826721471	0	4598940	9541.36929460581	555.584599444448	553.897988959478	0	NaN	NaN	NaN	NaN	NaN	481.569149191527	0.814212321860476	50.9024234770323	11.9965589714362	9.30071937987063	1.99901992577746	0.0282296305432511	0.0110108305243792	1	1.01331208395467	3458.29011453831	0	18086.0145228216	1	1	1	1	2019-05-24T17:44:49.596	NG_ecoli_LTEE_910_DM0	-0	-0	161.575	DIA_100X_EMPTY_1x1_100ms	502baa3a-f042-44e8-85f2-2d89e9728933	EPI_100X_YFP_1x1_200ms_25sola	EPI_100X_RFP_1x1_200ms_25sola
54	34	10.4081957061993	354	49.2130209681314	325.570621468927	195.127118644068	99735	281.737288135593	191.439881593125	249.923826721471	0	3038482	8583.28248587571	555.584599444448	553.897988959478	0	NaN	NaN	NaN	NaN	NaN	340.095108914059	0.918784620523573	34.0311707832565	11.8909379538256	9.74072779793048	2.43552007176447	0.0226370122134785	0.00974631339475495	1	1.00790808389939	2536.00196901242	0	17841.5960451977	1	1	1	1	2019-05-24T17:44:49.596	NG_ecoli_LTEE_910_DM0	-0	-0	161.575	DIA_100X_EMPTY_1x1_100ms	240913a3-3c26-496d-8218-0a59ed569469	EPI_100X_YFP_1x1_200ms_25sola	EPI_100X_RFP_1x1_200ms_25sola
55	28	10.1186234483712	285	38.8346095173785	325.470175438596	1568.26315789474	99769	350.066666666667	191.439881593125	249.923826721471	0	1825017	6403.56842105263	555.584599444448	553.897988959478	0	NaN	NaN	NaN	NaN	NaN	306.151098237142	0.876629659311026	31.0345585083025	12.8593620859126	9.51451690877422	2.87950460385678	0.0238007727323457	0.00900798629032215	1	1.001567438645	2206.52543229087	0	19204.950877193	1	1	1	1	2019-05-24T17:44:49.596	NG_ecoli_LTEE_910_DM0	-0	-0	161.575	DIA_100X_EMPTY_1x1_100ms	a401cec9-fa86-4e9f-88f7-c6ddd418140f	EPI_100X_YFP_1x1_200ms_25sola	EPI_100X_RFP_1x1_200ms_25sola
56	28	15.0646353432169	422	21.6090647238156	336.225118483412	874.450236966825	481945	1142.04976303318	191.439881593125	249.923826721471	5	174997	414.684834123223	555.584599444448	553.897988959478	0	NaN	NaN	NaN	NaN	NaN	342.48011648561	0.989139493665501	26.8085554641887	15.0969218824874	12.2630091817853	3.81293777527939	0.0161482401082576	0.00863931887331375	1	1.00382880714863	3166.33893729053	0	15372.0568720379	1	1	1	1	2019-05-24T17:44:49.596	NG_ecoli_LTEE_910_DM0	-0	-0	161.575	DIA_100X_EMPTY_1x1_100ms	3b0c0f8a-13c5-4fbb-956e-1d58479172c1	EPI_100X_YFP_1x1_200ms_25sola	EPI_100X_RFP_1x1_200ms_25sola
57	35	10.6827632289743	374	49.2812395880723	344.802139037433	233.807486631016	118751	317.516042780749	191.439881593125	249.923826721471	0	2494154	6668.86096256685	555.584599444448	553.897988959478	0	NaN	NaN	NaN	NaN	NaN	356.757256940237	0.913556493498002	35.7171335766613	12.2801284857607	9.71628791021722	2.38278639797342	0.0251991764874019	0.0124701362145345	1	1.00334819282373	2648.30030028804	0	18330.9545454545	1	1	1	1	2019-05-24T17:44:49.596	NG_ecoli_LTEE_910_DM0	-0	-0	161.575	DIA_100X_EMPTY_1x1_100ms	76187792-4db0-4ee3-9a45-ab0ba6523b22	EPI_100X_YFP_1x1_200ms_25sola	EPI_100X_RFP_1x1_200ms_25sola
58	24	11.781429966775	283	36.0330537233191	346.212014134276	676.720848056537	69836	246.770318021201	191.439881593125	249.923826721471	0	1144532	4044.28268551237	555.584599444448	553.897988959478	0	NaN	NaN	NaN	NaN	NaN	252.449684750292	0.994062905563253	23.9805027834619	13.0570237054832	10.1495851840911	3.17652454110904	0.0164459509964652	0.0090834542665259	0	1.00314128521359	1940.19218788876	0	18469.8657243816	1	1	1	1	2019-05-24T17:44:49.596	NG_ecoli_LTEE_910_DM0	-0	-0	161.575	DIA_100X_EMPTY_1x1_100ms	613f8b04-143d-4e8a-9cf1-c7b182336ec6	EPI_100X_YFP_1x1_200ms_25sola	EPI_100X_RFP_1x1_200ms_25sola
59	30	12.9528180542138	393	30.5022647854625	343.284987277354	601.223918575064	449499	1143.76335877863	191.439881593125	249.923826721471	2	206264	524.844783715013	555.584599444448	553.897988959478	0	NaN	NaN	NaN	NaN	NaN	334.921488477381	0.988305602511258	30.0538209942889	13.5065488924216	10.6721276455435	3.43201637973423	0.0141129467048804	0.00778708811175655	1	1.00104197575261	2688.38583718479	1	16158.5139949109	1	1	1	1	2019-05-24T17:44:49.596	NG_ecoli_LTEE_910_DM0	-0	-0	161.575	DIA_100X_EMPTY_1x1_100ms	bc1d9942-6ad6-4d0d-b57c-8012ba736177	EPI_100X_YFP_1x1_200ms_25sola	EPI_100X_RFP_1x1_200ms_25sola
60	32	11.4031868070175	365	48.4627343671181	348.306849315069	569.035616438356	135814	372.093150684932	191.439881593125	249.923826721471	0	2668032	7309.67671232877	555.584599444448	553.897988959478	0	NaN	NaN	NaN	NaN	NaN	329.521738131082	0.971213308649547	31.8270084751791	12.0999416075644	10.1365142138088	2.61697888910061	0.0110628401697135	0.00693940930361422	0	1.00307335877988	2568.40181733536	1	16951.0547945205	1	1	1	1	2019-05-24T17:44:49.596	NG_ecoli_LTEE_910_DM0	-0	-0	161.575	DIA_100X_EMPTY_1x1_100ms	dd25db2b-163e-46f8-b7f4-7a640192e937	EPI_100X_YFP_1x1_200ms_25sola	EPI_100X_RFP_1x1_200ms_25sola
61	25	11.0973150497901	279	44.8424194405863	351.899641577061	1939.67383512545	374749	1343.18637992832	191.439881593125	249.923826721471	2	545805	1956.29032258065	555.584599444448	553.897988959478	0	NaN	NaN	NaN	NaN	NaN	275.920868068507	0.995897012820903	25.4613866797849	12.5216319912657	10.4235112731055	3.16560979634245	0.00895213005371789	0.00419060722588467	1	1.00081165393295	2172.70125270536	1	15495.0107526882	1	1	1	1	2019-05-24T17:44:49.596	NG_ecoli_LTEE_910_DM0	-0	-0	161.575	DIA_100X_EMPTY_1x1_100ms	5cdb4b94-c260-4967-a55a-2e805e14c1e2	EPI_100X_YFP_1x1_200ms_25sola	EPI_100X_RFP_1x1_200ms_25sola
62	35	12.647750953952	444	48.3448297649272	363.666666666667	1948.76351351351	794033	1788.36261261261	191.439881593125	249.923826721471	3	263770	594.076576576577	555.584599444448	553.897988959478	0	NaN	NaN	NaN	NaN	NaN	400.242501835856	0.977671239698158	35.2299034334035	12.9875521926306	11.125118328378	2.73377432708678	0.00947500650925943	0.00467546403091023	2	1.000662043052	3424.60598962994	1	15358.7815315315	1	1	1	1	2019-05-24T17:44:49.596	NG_ecoli_LTEE_910_DM0	-0	-0	161.575	DIA_100X_EMPTY_1x1_100ms	42722ae0-4aab-433f-a9db-f13a28a8e14c	EPI_100X_YFP_1x1_200ms_25sola	EPI_100X_RFP_1x1_200ms_25sola
63	35	13.2808884466549	465	48.7682632520875	366.2	900.477419354839	2388756	5137.10967741935	191.439881593125	249.923826721471	3	155748	334.941935483871	555.584599444448	553.897988959478	0	NaN	NaN	NaN	NaN	NaN	396.82798520313	0.978181509015298	32.4756947582901	14.0075515531054	11.8517383129124	3.17929451233101	0.007119324336168	0.00305499998305955	2	1.00032396770701	3582.7164639869	1	15496.6301075269	1	1	1	1	2019-05-24T17:44:49.596	NG_ecoli_LTEE_910_DM0	-0	-0	161.575	DIA_100X_EMPTY_1x1_100ms	0d986dd3-28ef-414b-8f48-c9750498c54b	EPI_100X_YFP_1x1_200ms_25sola	EPI_100X_RFP_1x1_200ms_25sola
64	29	12.4071360302229	360	47.7562352047568	374.875	467.669444444444	1361616	3782.26666666667	191.439881593125	249.923826721471	2	135438	376.216666666667	555.584599444448	553.897988959478	0	NaN	NaN	NaN	NaN	NaN	318.09214569325	0.978167663946738	28.3795132959469	12.7885363597878	10.6925435166267	3.23355364603132	0.0167086205156313	0.00933184630725894	1	1.00117493616863	2548.33710219641	0	16080.6638888889	1	1	1	1	2019-05-24T17:44:49.596	NG_ecoli_LTEE_910_DM0	-0	-0	161.575	DIA_100X_EMPTY_1x1_100ms	960d9925-6379-4f5f-9e02-294236bfdd9f	EPI_100X_YFP_1x1_200ms_25sola	EPI_100X_RFP_1x1_200ms_25sola
65	25	11.9581479601979	299	38.2574531581175	373.117056856187	1626.97658862876	80307	268.585284280936	191.439881593125	249.923826721471	0	2354480	7874.51505016722	555.584599444448	553.897988959478	0	NaN	NaN	NaN	NaN	NaN	298.110607863139	0.961726132109653	26.3790167359308	13.8966089187397	10.7331002390968	3.32483604600501	0.0594678589163863	0.0299803666173747	0	1.04640738502154	2386.70561865743	0	18138.5518394649	1	1	1	1	2019-05-24T17:44:49.596	NG_ecoli_LTEE_910_DM0	-0	-0	161.575	DIA_100X_EMPTY_1x1_100ms	aaccb03a-8d22-4e40-8500-a8a33acd0560	EPI_100X_YFP_1x1_200ms_25sola	EPI_100X_RFP_1x1_200ms_25sola
66	36	8.59832096161062	310	-49.7823561459646	382.238709677419	1513.93225806452	106220	342.645161290323	191.439881593125	249.923826721471	0	1589757	5128.24838709677	555.584599444448	553.897988959478	0	NaN	NaN	NaN	NaN	NaN	NaN	NaN	NaN	NaN	NaN	NaN	NaN	NaN	NaN	NaN	NaN	0	19423.3258064516	1	1	1	1	2019-05-24T17:44:49.596	NG_ecoli_LTEE_910_DM0	-0	-0	161.575	DIA_100X_EMPTY_1x1_100ms	00f44e00-3853-4b87-9c91-53b47d7b80d9	EPI_100X_YFP_1x1_200ms_25sola	EPI_100X_RFP_1x1_200ms_25sola
67	31	13.1012587951781	406	47.9784108866399	377.465517241379	913.165024630542	1269120	3125.91133004926	191.439881593125	249.923826721471	3	136434	336.044334975369	555.584599444448	553.897988959478	0	NaN	NaN	NaN	NaN	NaN	350.590168207197	0.98128323091463	29.8714691862016	13.2942777796397	11.3274371468577	3.1661460954851	0.0183291012185422	0.00856793896090286	1	1.00447231241774	3010.30005675867	1	15849.6009852217	1	1	1	1	2019-05-24T17:44:49.596	NG_ecoli_LTEE_910_DM0	-0	-0	161.575	DIA_100X_EMPTY_1x1_100ms	6afbcf11-b7cb-4a75-96a3-21fc610ffe90	EPI_100X_YFP_1x1_200ms_25sola	EPI_100X_RFP_1x1_200ms_25sola
68	34	13.8973930420196	473	48.5984484016	382.031712473573	763.021141649049	642017	1357.32980972516	191.439881593125	249.923826721471	3	216619	457.968287526427	555.584599444448	553.897988959478	0	NaN	NaN	NaN	NaN	NaN	377.835032490547	0.975817471610724	32.0834035396396	13.4799458214185	11.3112849441064	3.20278669917742	0.0197282445708072	0.0074449491751562	1	1.00323531792563	3223.99382234489	0	15666.4460887949	1	1	1	1	2019-05-24T17:44:49.596	NG_ecoli_LTEE_910_DM0	-0	-0	161.575	DIA_100X_EMPTY_1x1_100ms	80590349-bd8f-4eea-8a15-4c6817d157da	EPI_100X_YFP_1x1_200ms_25sola	EPI_100X_RFP_1x1_200ms_25sola
69	35	12.5067401838784	438	49.5472074817907	386.764840182648	1275.77168949772	10922348	24936.8675799087	191.439881593125	249.923826721471	3	178088	406.593607305936	555.584599444448	553.897988959478	0	NaN	NaN	NaN	NaN	NaN	384.675444838098	0.963515303967512	34.2799013780492	12.8067059002978	10.9902604522831	2.69607498227018	0.0133488826451715	0.00638337177072965	0	1.00305258553935	3251.96164338477	0	14982.2100456621	1	1	1	1	2019-05-24T17:44:49.596	NG_ecoli_LTEE_910_DM0	-0	-0	161.575	DIA_100X_EMPTY_1x1_100ms	ff36f305-6bda-4c39-9ac8-ccd33b2623fa	EPI_100X_YFP_1x1_200ms_25sola	EPI_100X_RFP_1x1_200ms_25sola
70	33	9.65856639046034	319	48.5146636519906	382.448275862069	1001.47021943574	124064	388.915360501567	191.439881593125	249.923826721471	0	1712050	5366.92789968652	555.584599444448	553.897988959478	0	NaN	NaN	NaN	NaN	NaN	320.982805594251	0.900023746245198	33.4929940604336	11.721024802934	9.34990321641825	2.50121146063573	0.0120572875750391	0.00486700404788268	2	1.00039031988602	2299.63062981676	1	18691.5768025078	1	1	1	1	2019-05-24T17:44:49.596	NG_ecoli_LTEE_910_DM0	-0	-0	161.575	DIA_100X_EMPTY_1x1_100ms	3c92b412-02ea-4780-a0a8-36e5a0fd67af	EPI_100X_YFP_1x1_200ms_25sola	EPI_100X_RFP_1x1_200ms_25sola
71	31	11.7660778527204	365	48.1058774643607	393.780821917808	1143.16438356164	3318397	9091.49863013699	191.439881593125	249.923826721471	2	133435	365.575342465753	555.584599444448	553.897988959478	0	NaN	NaN	NaN	NaN	NaN	336.981880738448	0.975209268123993	31.1975375273864	12.4297528020507	10.528873906739	2.73458386306746	0.00997766639446544	0.00434469292243437	1	1.00121192190304	2716.27693840482	0	15354.3342465753	1	1	1	1	2019-05-24T17:44:49.596	NG_ecoli_LTEE_910_DM0	-0	-0	161.575	DIA_100X_EMPTY_1x1_100ms	86611820-04d8-4319-9336-7f3661cf6fc2	EPI_100X_YFP_1x1_200ms_25sola	EPI_100X_RFP_1x1_200ms_25sola
72	30	11.795463378176	354	45.816597514685	396.994350282486	1008.83898305085	347917	982.816384180791	191.439881593125	249.923826721471	1	686628	1939.62711864407	555.584599444448	553.897988959478	0	NaN	NaN	NaN	NaN	NaN	323.086386430368	0.962546835303563	30.617890366236	12.7494202176223	10.2882538827628	2.74485745759081	0.0176880638931187	0.00814610302687122	1	1.00350142719355	2545.35575442208	2	16497.3926553672	1	1	1	1	2019-05-24T17:44:49.596	NG_ecoli_LTEE_910_DM0	-0	-0	161.575	DIA_100X_EMPTY_1x1_100ms	63127a36-28a1-49d8-85e0-7863bfdf35f6	EPI_100X_YFP_1x1_200ms_25sola	EPI_100X_RFP_1x1_200ms_25sola
73	25	9.30725709487975	233	35.1724489291564	409.214592274678	71.9141630901288	68048	292.051502145923	191.439881593125	249.923826721471	0	1318688	5659.60515021459	555.584599444448	553.897988959478	0	NaN	NaN	NaN	NaN	NaN	267.240994311297	0.920751147462157	27.5526903919152	12.3914803724474	9.37509564882258	2.59601849771259	0.0459670388814624	0.0182179529095567	1	1.01780455104428	1901.97720661638	0	19789.7253218884	1	1	1	1	2019-05-24T17:44:49.596	NG_ecoli_LTEE_910_DM0	-0	-0	161.575	DIA_100X_EMPTY_1x1_100ms	695a9ddb-9858-4f43-92d0-25a17a0095e0	EPI_100X_YFP_1x1_200ms_25sola	EPI_100X_RFP_1x1_200ms_25sola
74	30	11.3172305744137	341	47.3199345687466	407.882697947214	555.038123167155	344796	1011.13196480938	191.439881593125	249.923826721471	2	116320	341.114369501466	555.584599444448	553.897988959478	0	NaN	NaN	NaN	NaN	NaN	316.898708767737	0.973553118902379	31.1163283135472	11.875781537202	9.91881429858356	2.60378948815709	0.00894973212693699	0.00415742154204554	2	1.00026323769001	2404.350317751	1	16673.6627565982	1	1	1	1	2019-05-24T17:44:49.596	NG_ecoli_LTEE_910_DM0	-0	-0	161.575	DIA_100X_EMPTY_1x1_100ms	cb7747e8-15b8-4669-8d7d-c4fc78bc19e7	EPI_100X_YFP_1x1_200ms_25sola	EPI_100X_RFP_1x1_200ms_25sola
75	56	13.2364691813369	741	36.0761150855849	425.842105263158	990.824561403509	6924847	9345.27260458839	191.439881593125	249.923826721471	4	363543	490.611336032389	555.584599444448	553.897988959478	0	NaN	NaN	NaN	NaN	NaN	654.142779664513	0.820238710828139	56.9769364694937	12.9111643637051	11.2876197822385	2.10375753855637	0.0561456533751735	0.0207895365487911	2	1.07179724448366	5701.56027366788	1	14942.2334682861	1	1	1	1	2019-05-24T17:44:49.596	NG_ecoli_LTEE_910_DM0	-0	-0	161.575	DIA_100X_EMPTY_1x1_100ms	b9f27b3f-e2bd-45d3-b2d4-8bba91f18c3e	EPI_100X_YFP_1x1_200ms_25sola	EPI_100X_RFP_1x1_200ms_25sola
76	28	11.5901330707607	325	43.7016825766502	417.153846153846	527.353846153846	345902	1064.31384615385	191.439881593125	249.923826721471	2	103979	319.935384615385	555.584599444448	553.897988959478	0	NaN	NaN	NaN	NaN	NaN	294.246018332981	0.98920513351586	28.2425657032928	11.8360835167411	10.0135396215397	2.9649461419098	0.0198561897891981	0.0110811172444525	0	1.00624745430119	2224.17661509428	1	16361.6553846154	1	1	1	1	2019-05-24T17:44:49.596	NG_ecoli_LTEE_910_DM0	-0	-0	161.575	DIA_100X_EMPTY_1x1_100ms	d5bcaeb9-c152-40ad-acb6-e1c695724c03	EPI_100X_YFP_1x1_200ms_25sola	EPI_100X_RFP_1x1_200ms_25sola
77	35	14.4717788767524	506	48.5911929051923	428.075098814229	773.98418972332	149707	295.863636363636	191.439881593125	249.923826721471	0	2939388	5809.06719367589	555.584599444448	553.897988959478	0	NaN	NaN	NaN	NaN	NaN	398.059235880948	0.940357927637671	32.485473920565	15.1801918607358	11.9597208268894	3.06243377080707	0.0348662647639013	0.0176386502254555	0	1.02095540903575	3649.39751983637	0	17150.4802371542	1	1	1	1	2019-05-24T17:44:49.596	NG_ecoli_LTEE_910_DM0	-0	-0	161.575	DIA_100X_EMPTY_1x1_100ms	c83bf951-80ff-4438-adf5-e1096d144343	EPI_100X_YFP_1x1_200ms_25sola	EPI_100X_RFP_1x1_200ms_25sola
78	31	12.7255710107823	395	48.2449076201301	426.582278481013	441.850632911392	1680978	4255.64050632911	191.439881593125	249.923826721471	2	125389	317.440506329114	555.584599444448	553.897988959478	0	NaN	NaN	NaN	NaN	NaN	336.777681577101	0.986177607348627	30.6392525705232	12.6295456681556	10.6854130349421	2.94589109047926	0.00359838846411537	0.00150504451911318	1	1.00016137347252	2747.58208645725	0	16348.6556962025	1	1	1	1	2019-05-24T17:44:49.596	NG_ecoli_LTEE_910_DM0	-0	-0	161.575	DIA_100X_EMPTY_1x1_100ms	15c03ed3-29fe-49c1-b504-9910fb54469a	EPI_100X_YFP_1x1_200ms_25sola	EPI_100X_RFP_1x1_200ms_25sola
79	38	14.6779459864479	559	42.9495836719199	442.592128801431	837.661896243292	1210443	2165.37209302326	191.439881593125	249.923826721471	4	220597	394.627906976744	555.584599444448	553.897988959478	0	NaN	NaN	NaN	NaN	NaN	451.327955794327	0.928187775745267	38.1175054101972	13.9036613372743	11.4853009614134	2.92651876536435	0.0290256357235335	0.0112221217043814	2	1.00918838055583	3949.10891773575	0	15605.1252236136	1	1	1	1	2019-05-24T17:44:49.596	NG_ecoli_LTEE_910_DM0	-0	-0	161.575	DIA_100X_EMPTY_1x1_100ms	7de22790-a358-4701-b17d-f986d2b91e8d	EPI_100X_YFP_1x1_200ms_25sola	EPI_100X_RFP_1x1_200ms_25sola
80	39	13.7403008071828	537	48.6765000426516	438.158286778399	721.597765363128	144674	269.411545623836	191.439881593125	249.923826721471	0	3558563	6626.74674115456	555.584599444448	553.897988959478	0	NaN	NaN	NaN	NaN	NaN	437.110995578394	0.948631909620054	38.8057140565455	12.9797625932117	10.9817972637593	2.68527620751087	0.0278036889711394	0.010502522798497	1	1.01025491412276	3675.63522053363	0	17420.0819366853	1	1	1	1	2019-05-24T17:44:49.596	NG_ecoli_LTEE_910_DM0	-0	-0	161.575	DIA_100X_EMPTY_1x1_100ms	cc485be9-0f8e-46c0-83f5-fbba042fbd00	EPI_100X_YFP_1x1_200ms_25sola	EPI_100X_RFP_1x1_200ms_25sola
81	38	16.068121812831	611	47.8848652195932	448.502454991817	664.672667757774	709424	1161.08674304419	191.439881593125	249.923826721471	1	283040	463.240589198036	555.584599444448	553.897988959478	0	NaN	NaN	NaN	NaN	NaN	480.949656388282	0.960886130908449	36.0919254276447	15.3472652117501	12.8568664217247	3.47938427963513	0.0119202015701526	0.00475605502354864	2	1.00181375268323	4685.65378599505	0	15004.674304419	1	1	1	1	2019-05-24T17:44:49.596	NG_ecoli_LTEE_910_DM0	-0	-0	161.575	DIA_100X_EMPTY_1x1_100ms	ffa8083e-5828-41af-924e-7ce324c9fae8	EPI_100X_YFP_1x1_200ms_25sola	EPI_100X_RFP_1x1_200ms_25sola
82	52	14.2766438338713	743	49.1789896242736	464.193808882907	68.9246298788695	4234247	5698.85195154778	191.439881593125	249.923826721471	5	474809	639.043068640646	555.584599444448	553.897988959478	0	NaN	NaN	NaN	NaN	NaN	587.394762037056	0.934396409504245	50.4891000192851	13.8746153910771	11.4396695806966	2.35506515432981	0.0220510870823741	0.00673003130994689	3	1.00166766164864	5189.36803042385	0	15494.0134589502	1	1	1	1	2019-05-24T17:44:49.596	NG_ecoli_LTEE_910_DM0	-0	-0	161.575	DIA_100X_EMPTY_1x1_100ms	35b315b4-85ef-4b4d-916e-c6038d2c53a8	EPI_100X_YFP_1x1_200ms_25sola	EPI_100X_RFP_1x1_200ms_25sola
83	34	12.0613171121534	411	48.9082348040267	456.126520681265	1055.94647201946	543936	1323.44525547445	191.439881593125	249.923826721471	3	146323	356.01703163017	555.584599444448	553.897988959478	0	NaN	NaN	NaN	NaN	NaN	366.116472225403	0.967709811160517	34.2364979397062	12.2738111898508	10.4561510559656	2.59380654112549	0.00712374151488877	0.00386899657102976	1	1.00031956497705	2939.83470820116	0	15587.4841849148	1	1	1	1	2019-05-24T17:44:49.596	NG_ecoli_LTEE_910_DM0	-0	-0	161.575	DIA_100X_EMPTY_1x1_100ms	65cf6b46-f514-48c6-8764-094fe09e0eed	EPI_100X_YFP_1x1_200ms_25sola	EPI_100X_RFP_1x1_200ms_25sola
84	35	12.0509967750366	422	48.9109764639115	466.184834123223	1112.98578199052	498127	1180.39573459716	191.439881593125	249.923826721471	2	150243	356.026066350711	555.584599444448	553.897988959478	0	NaN	NaN	NaN	NaN	NaN	373.089771023958	0.95846365275622	34.3291968889022	12.4135847512471	10.6484074378838	2.56306003499104	0.00592877855783662	0.00355458341939221	0	1.00097597172769	3057.1929193794	0	15425.654028436	1	1	1	1	2019-05-24T17:44:49.596	NG_ecoli_LTEE_910_DM0	-0	-0	161.575	DIA_100X_EMPTY_1x1_100ms	ca535f8e-8104-4dc7-8909-0f8234bc5a1c	EPI_100X_YFP_1x1_200ms_25sola	EPI_100X_RFP_1x1_200ms_25sola
85	29	12.4778619372803	364	47.1438297174333	474.631868131868	1506.37912087912	145309	399.200549450549	191.439881593125	249.923826721471	0	3979091	10931.5686813187	555.584599444448	553.897988959478	0	NaN	NaN	NaN	NaN	NaN	347.337986167298	0.934820146404617	29.9502560973862	13.6872065688388	10.8504612708262	3.16942280331606	0.0929197637630666	0.0355030757211975	2	1.06213728276817	2769.40724451262	1	18396.6181318681	1	1	1	1	2019-05-24T17:44:49.596	NG_ecoli_LTEE_910_DM0	-0	-0	161.575	DIA_100X_EMPTY_1x1_100ms	cce5da8d-089d-4d6f-840b-6f7a2753c2ce	EPI_100X_YFP_1x1_200ms_25sola	EPI_100X_RFP_1x1_200ms_25sola
86	28	11.4686041272717	324	45.6042860040924	475.052469135802	1521.10802469136	116161	358.521604938272	191.439881593125	249.923826721471	0	3067223	9466.73765432099	555.584599444448	553.897988959478	0	NaN	NaN	NaN	NaN	NaN	322.777063437473	0.958897326627257	30.2795758130576	12.448455734559	10.2338633868791	2.81329775667424	0.0339843879210481	0.0138081530599757	1	1.00529107131868	2490.68553562629	1	18569.5956790123	1	1	1	1	2019-05-24T17:44:49.596	NG_ecoli_LTEE_910_DM0	-0	-0	161.575	DIA_100X_EMPTY_1x1_100ms	80058384-9017-4b61-8570-3c340acd0400	EPI_100X_YFP_1x1_200ms_25sola	EPI_100X_RFP_1x1_200ms_25sola
87	32	11.9590322736099	384	48.2337125783424	495.184895833333	1588.578125	209777	546.294270833333	191.439881593125	249.923826721471	0	452660	1178.80208333333	555.584599444448	553.897988959478	0	NaN	NaN	NaN	NaN	NaN	342.465565093063	0.98069390581487	31.0679952115946	12.7977450150384	10.707215312849	2.9403899122954	0.00824049379328725	0.0033104160693284	2	1.00084615509924	2797.41038632841	1	14803.9348958333	1	1	1	1	2019-05-24T17:44:49.596	NG_ecoli_LTEE_910_DM0	-0	-0	161.575	DIA_100X_EMPTY_1x1_100ms	a6002b51-d85a-4651-bd01-2b78d4450a66	EPI_100X_YFP_1x1_200ms_25sola	EPI_100X_RFP_1x1_200ms_25sola
88	10	3.90056237905925	39	-49.9992169430041	497.564102564103	906.974358974359	9032	231.589743589744	191.439881593125	249.923826721471	0	38269	981.25641025641	555.584599444448	553.897988959478	0	NaN	NaN	NaN	NaN	NaN	123.343635744389	0.999513945396407	NaN	NaN	NaN	NaN	NaN	NaN	NaN	NaN	NaN	1	20280.5641025641	1	1	1	1	2019-05-24T17:44:49.596	NG_ecoli_LTEE_910_DM0	-0	-0	161.575	DIA_100X_EMPTY_1x1_100ms	b177a45a-7d83-4ef5-9fad-c13bb3c90778	EPI_100X_YFP_1x1_200ms_25sola	EPI_100X_RFP_1x1_200ms_25sola
89	28	11.3092487920798	318	45.6409367393281	507.830188679245	165.528301886792	95695	300.927672955975	191.439881593125	249.923826721471	0	3101143	9752.02201257862	555.584599444448	553.897988959478	0	NaN	NaN	NaN	NaN	NaN	303.615488920577	0.914350161728676	29.0972590535336	13.0376236552229	10.1516709503687	2.77584264788598	0.0160240825657692	0.00786217140708854	1	1.00362894230085	2355.14161653353	0	18363.320754717	1	1	1	1	2019-05-24T17:44:49.596	NG_ecoli_LTEE_910_DM0	-0	-0	161.575	DIA_100X_EMPTY_1x1_100ms	10288522-32f7-405e-95cc-0c63864c6c62	EPI_100X_YFP_1x1_200ms_25sola	EPI_100X_RFP_1x1_200ms_25sola
90	29	12.081315295844	353	-3.25580455959267	507.087818696884	897.725212464589	110327	312.541076487252	191.439881593125	249.923826721471	0	461840	1308.32861189802	555.584599444448	553.897988959478	0	NaN	NaN	NaN	NaN	NaN	282.453318703922	0.964031725515475	29.5874901143836	12.5675405698318	9.19977453081062	3.12661689537816	0.0436230053114578	0.0255785538414902	0	1.03610211619712	1966.76456327473	1	18914.3852691218	1	1	1	1	2019-05-24T17:44:49.596	NG_ecoli_LTEE_910_DM0	-0	-0	161.575	DIA_100X_EMPTY_1x1_100ms	e8cc11b3-c043-42c5-9dfb-2d8181a32f2d	EPI_100X_YFP_1x1_200ms_25sola	EPI_100X_RFP_1x1_200ms_25sola
91	27	11.5456730825822	312	46.2368557409338	510.897435897436	1659.11217948718	123669	396.375	191.439881593125	249.923826721471	0	2745083	8798.34294871795	555.584599444448	553.897988959478	0	NaN	NaN	NaN	NaN	NaN	292.415480379739	0.955772375236157	27.5029981501516	12.3077292751334	10.2246986688261	2.82453560063291	0.0410722288319798	0.0202733987423867	1	1.02170151706502	2258.24447627672	0	17565.8814102564	1	1	1	1	2019-05-24T17:44:49.596	NG_ecoli_LTEE_910_DM0	-0	-0	161.575	DIA_100X_EMPTY_1x1_100ms	fa0f891c-4df0-48dd-9cce-ae3a1438477b	EPI_100X_YFP_1x1_200ms_25sola	EPI_100X_RFP_1x1_200ms_25sola
92	33	14.3113943818926	473	47.84440009562	515.85200845666	792.636363636364	144222	304.909090909091	191.439881593125	249.923826721471	0	4474412	9459.64482029598	555.584599444448	553.897988959478	0	NaN	NaN	NaN	NaN	NaN	386.629747509234	0.970891753302697	32.006932960445	13.5158665987415	11.5637335320825	3.24919794896102	0.0321783160241554	0.0115353143960978	0	1.00712947531502	3361.47660127075	0	16509.0422832981	1	1	1	1	2019-05-24T17:44:49.596	NG_ecoli_LTEE_910_DM0	-0	-0	161.575	DIA_100X_EMPTY_1x1_100ms	0295d593-e701-4171-b9ac-e93f1941cb63	EPI_100X_YFP_1x1_200ms_25sola	EPI_100X_RFP_1x1_200ms_25sola
93	20	10.1751817125926	208	-23.7077768601182	510.163461538462	1565.51442307692	73724	354.442307692308	191.439881593125	249.923826721471	0	1937003	9312.51442307692	555.584599444448	553.897988959478	0	NaN	NaN	NaN	NaN	NaN	215.031025919948	0.997632672318316	21.7387908664764	12.1866250672794	9.38492149147527	3.29089265493148	0.015034240524229	0.0079126901132631	0	1.00212465038081	1503.78778826461	1	17761.1971153846	1	1	1	1	2019-05-24T17:44:49.596	NG_ecoli_LTEE_910_DM0	-0	-0	161.575	DIA_100X_EMPTY_1x1_100ms	b0862593-7d14-4ced-b470-1c85b87f414e	EPI_100X_YFP_1x1_200ms_25sola	EPI_100X_RFP_1x1_200ms_25sola
94	30	11.0994743993793	333	47.7185347489205	521.894894894895	1108.34534534535	122325	367.342342342342	191.439881593125	249.923826721471	0	4935729	14822.009009009	555.584599444448	553.897988959478	0	NaN	NaN	NaN	NaN	NaN	317.5423217069	0.9408088866917	30.4543604902175	12.1920178620739	10.2194797250288	2.5152762741105	0.00436770360300483	0.00248419664948645	0	1.00029937290507	2498.02590812459	0	17122.8378378378	1	1	1	1	2019-05-24T17:44:49.596	NG_ecoli_LTEE_910_DM0	-0	-0	161.575	DIA_100X_EMPTY_1x1_100ms	9448600e-321d-4824-ba3c-54d8ee2c2256	EPI_100X_YFP_1x1_200ms_25sola	EPI_100X_RFP_1x1_200ms_25sola
95	49	14.1860573476846	696	40.8567134108292	532.353448275862	313.109195402299	11762147	16899.6364942529	191.439881593125	249.923826721471	3	272109	390.961206896552	555.584599444448	553.897988959478	0	NaN	NaN	NaN	NaN	NaN	564.465504163534	0.83553726733213	49.5961825270456	13.5076664298474	11.1072421630978	2.43499217947115	0.0451006830607029	0.0188182347629902	1	1.04860557442927	4805.63312111755	1	16623.2385057471	1	1	1	1	2019-05-24T17:44:49.596	NG_ecoli_LTEE_910_DM0	-0	-0	161.575	DIA_100X_EMPTY_1x1_100ms	5c88e40d-fa61-498b-9eac-a677db814bc7	EPI_100X_YFP_1x1_200ms_25sola	EPI_100X_RFP_1x1_200ms_25sola
96	39	12.4664311838225	487	49.5121086508147	528.671457905544	1199.91991786448	4576952	9398.25872689938	191.439881593125	249.923826721471	5	214539	440.5318275154	555.584599444448	553.897988959478	0	NaN	NaN	NaN	NaN	NaN	436.661113497409	0.943129037693711	38.5772016006292	13.1334211100496	11.0938984458408	2.52983958424508	0.0295874007095694	0.00972769140944063	1	1.00675608956078	3728.97072620066	0	15190.5482546201	1	1	1	1	2019-05-24T17:44:49.596	NG_ecoli_LTEE_910_DM0	-0	-0	161.575	DIA_100X_EMPTY_1x1_100ms	6c1e99e1-bb4e-4fba-9075-bbf254b0435f	EPI_100X_YFP_1x1_200ms_25sola	EPI_100X_RFP_1x1_200ms_25sola
97	38	12.0002180023538	456	48.2690770458894	523.967105263158	260.030701754386	2779474	6095.33771929825	191.439881593125	249.923826721471	2	472216	1035.56140350877	555.584599444448	553.897988959478	0	NaN	NaN	NaN	NaN	NaN	389.606882725994	0.918427953903194	37.0837511666308	12.4821367465027	10.2790967945952	2.49394349162775	0.0260660005303072	0.0137315943845097	1	1.01870242968577	3077.39646799004	0	16273.6096491228	1	1	1	1	2019-05-24T17:44:49.596	NG_ecoli_LTEE_910_DM0	-0	-0	161.575	DIA_100X_EMPTY_1x1_100ms	d753c55a-055f-4c0c-9e28-2fff0ea0c452	EPI_100X_YFP_1x1_200ms_25sola	EPI_100X_RFP_1x1_200ms_25sola
98	31	12.1134040439572	376	48.6173314229027	543.367021276596	298.340425531915	2105108	5598.6914893617	191.439881593125	249.923826721471	4	156621	416.545212765957	555.584599444448	553.897988959478	0	NaN	NaN	NaN	NaN	NaN	339.230167292414	0.972306144645576	30.6504140412067	12.7340028062552	10.7709901154953	2.77376154890946	0.00540933463412096	0.00181256784591084	2	1.0001630520528	2792.7848609963	1	16889.9973404255	1	1	1	1	2019-05-24T17:44:49.596	NG_ecoli_LTEE_910_DM0	-0	-0	161.575	DIA_100X_EMPTY_1x1_100ms	f0281984-9f45-44ac-9ef2-a69da4890d50	EPI_100X_YFP_1x1_200ms_25sola	EPI_100X_RFP_1x1_200ms_25sola
99	29	11.3770613362307	330	47.5292926139491	553.324242424242	86.8575757575758	549585	1665.40909090909	191.439881593125	249.923826721471	3	139757	423.506060606061	555.584599444448	553.897988959478	0	NaN	NaN	NaN	NaN	NaN	292.497676086186	0.989039543266702	27.6430994084317	12.4620884327439	10.2574844966141	2.95236623048174	0.00721257478511948	0.00358127482324724	0	1.00066279597544	2284.32743323754	0	16187.2454545455	1	1	1	1	2019-05-24T17:44:49.596	NG_ecoli_LTEE_910_DM0	-0	-0	161.575	DIA_100X_EMPTY_1x1_100ms	0967c233-9706-447b-8d62-01547b3deffd	EPI_100X_YFP_1x1_200ms_25sola	EPI_100X_RFP_1x1_200ms_25sola
100	43	11.9132016593958	513	48.4179857490164	567.918128654971	1694.62768031189	199226	388.35477582846	191.439881593125	249.923826721471	0	6489079	12649.2768031189	555.584599444448	553.897988959478	0	NaN	NaN	NaN	NaN	NaN	456.587041094452	0.864797543923891	43.7928043318023	13.0544876575983	10.1876888705248	2.46989596211614	0.0235868749917457	0.00861431804313622	0	1.00658175451648	3569.80081685794	0	17544.2027290448	1	1	1	1	2019-05-24T17:44:49.596	NG_ecoli_LTEE_910_DM0	-0	-0	161.575	DIA_100X_EMPTY_1x1_100ms	672a73ed-a39c-4948-ab19-387d50b0d74a	EPI_100X_YFP_1x1_200ms_25sola	EPI_100X_RFP_1x1_200ms_25sola
101	36	13.8303848266269	498	49.0618003121559	583.124497991968	1986.03212851406	989180	1986.30522088353	191.439881593125	249.923826721471	6	193249	388.050200803213	555.584599444448	553.897988959478	0	NaN	NaN	NaN	NaN	NaN	423.663102992515	0.963238873298884	34.4113516957953	14.2851657189085	11.8890845991354	3.11849012558822	0.0382727628427079	0.014691452311357	1	1.0102933837358	3820.22065503292	0	14656.7610441767	1	1	1	1	2019-05-24T17:44:49.596	NG_ecoli_LTEE_910_DM0	-0	-0	161.575	DIA_100X_EMPTY_1x1_100ms	25945c80-543b-4c98-ac2c-7690e01a2e80	EPI_100X_YFP_1x1_200ms_25sola	EPI_100X_RFP_1x1_200ms_25sola
102	31	12.0150537915442	374	47.907183087743	594.989304812834	354.53743315508	465158	1243.73796791444	191.439881593125	249.923826721471	3	146016	390.417112299465	555.584599444448	553.897988959478	0	NaN	NaN	NaN	NaN	NaN	329.7369223172	0.986902179257762	30.9048630222891	12.0697847686181	10.4511496116054	2.65959938006449	0.0074681522937011	0.00384320600180533	1	1.00027802427944	2651.21430331626	0	16200.1203208556	1	1	1	1	2019-05-24T17:44:49.596	NG_ecoli_LTEE_910_DM0	-0	-0	161.575	DIA_100X_EMPTY_1x1_100ms	945115e4-fe2a-4247-bb35-dfafce2f7eaa	EPI_100X_YFP_1x1_200ms_25sola	EPI_100X_RFP_1x1_200ms_25sola
103	31	12.9225017503694	401	47.8106775629613	603.002493765586	889.790523690773	2588317	6454.65586034913	191.439881593125	249.923826721471	2	198920	496.059850374065	555.584599444448	553.897988959478	0	NaN	NaN	NaN	NaN	NaN	341.046861358141	0.975212302151559	30.4075017794193	13.2167026076295	10.9845939743859	2.84267332216351	0.00467292180927705	0.00268699739698778	0	1.00037744408421	2881.63280432228	0	15483.0548628429	1	1	1	1	2019-05-24T17:44:49.596	NG_ecoli_LTEE_910_DM0	-0	-0	161.575	DIA_100X_EMPTY_1x1_100ms	2ce78dba-f8ad-4982-96fd-14c708b05762	EPI_100X_YFP_1x1_200ms_25sola	EPI_100X_RFP_1x1_200ms_25sola
104	38	13.9024433232779	529	48.8074920309031	610.648393194707	1645.78449905482	923139	1745.06427221172	191.439881593125	249.923826721471	5	259160	489.905482041588	555.584599444448	553.897988959478	0	NaN	NaN	NaN	NaN	NaN	451.48312220114	0.929102611330488	38.2799201537259	13.6775997279226	11.4616623308972	2.84418603356731	0.0272251134034461	0.0135930123645349	2	1.02018765032906	3949.6273714452	0	15016.0604914934	1	1	1	1	2019-05-24T17:44:49.596	NG_ecoli_LTEE_910_DM0	-0	-0	161.575	DIA_100X_EMPTY_1x1_100ms	5463270b-71ec-4b3f-946a-c1f785a9942f	EPI_100X_YFP_1x1_200ms_25sola	EPI_100X_RFP_1x1_200ms_25sola
105	38	13.4503018830702	513	45.2306386788844	628.571150097466	1015.23391812865	1799787	3508.3567251462	191.439881593125	249.923826721471	2	275330	536.705653021442	555.584599444448	553.897988959478	0	NaN	NaN	NaN	NaN	NaN	443.785321429534	0.888294136682952	39.5214659730318	12.8181628243036	10.9275478703997	2.61401961441804	0.0587009958270665	0.0254623995860436	1	1.07100296090336	3706.53719206082	0	14643.9454191033	1	1	1	1	2019-05-24T17:44:49.596	NG_ecoli_LTEE_910_DM0	-0	-0	161.575	DIA_100X_EMPTY_1x1_100ms	6340f3ab-4890-4274-8eea-1911cda12085	EPI_100X_YFP_1x1_200ms_25sola	EPI_100X_RFP_1x1_200ms_25sola
106	25	11.139976967015	279	41.9791713550973	623.362007168459	10.7204301075269	97743	350.333333333333	191.439881593125	249.923826721471	0	1195442	4284.73835125448	555.584599444448	553.897988959478	0	NaN	NaN	NaN	NaN	NaN	NaN	NaN	NaN	NaN	NaN	NaN	NaN	NaN	NaN	NaN	NaN	1	16642.0394265233	1	1	1	1	2019-05-24T17:44:49.596	NG_ecoli_LTEE_910_DM0	-0	-0	161.575	DIA_100X_EMPTY_1x1_100ms	de127545-a198-422c-9fe3-bb4a06e37f77	EPI_100X_YFP_1x1_200ms_25sola	EPI_100X_RFP_1x1_200ms_25sola
107	30	9.80067084356371	295	46.6312939409168	631.928813559322	1192.92542372881	99471	337.189830508475	191.439881593125	249.923826721471	0	2390144	8102.18305084746	555.584599444448	553.897988959478	0	NaN	NaN	NaN	NaN	NaN	299.096959360321	0.894808050394477	30.3964508451939	12.5675877742523	9.53880502279859	2.68403592251144	0.0211967499714723	0.00977593086369745	1	1.00555542942244	2172.20446575761	1	17651.606779661	1	1	1	1	2019-05-24T17:44:49.596	NG_ecoli_LTEE_910_DM0	-0	-0	161.575	DIA_100X_EMPTY_1x1_100ms	f79f92c9-f53c-49f6-aa8f-906e9d188a8a	EPI_100X_YFP_1x1_200ms_25sola	EPI_100X_RFP_1x1_200ms_25sola
108	33	13.5508149956993	448	48.1411470645601	629.330357142857	1772.203125	11101155	24779.3638392857	191.439881593125	249.923826721471	2	660274	1473.82589285714	555.584599444448	553.897988959478	0	NaN	NaN	NaN	NaN	NaN	376.031701873973	0.966645027239277	31.8173875941727	13.6128853895921	11.4067945450502	3.11736264008129	0.0165262620160991	0.00907857409895128	0	1.00535409340789	3251.48412825141	0	14384.0290178571	1	1	1	1	2019-05-24T17:44:49.596	NG_ecoli_LTEE_910_DM0	-0	-0	161.575	DIA_100X_EMPTY_1x1_100ms	7e6bb2f0-85f3-427b-9afe-c71b31dc1c30	EPI_100X_YFP_1x1_200ms_25sola	EPI_100X_RFP_1x1_200ms_25sola
109	37	11.2139929133499	415	48.5875511924287	640.595180722892	404.602409638554	486000	1171.0843373494	191.439881593125	249.923826721471	3	324954	783.021686746988	555.584599444448	553.897988959478	0	NaN	NaN	NaN	NaN	NaN	377.224749936811	0.914808739978849	36.5876614399208	12.2047689531175	10.0798655852665	2.40369343167694	0.0257161564324982	0.0103683991366046	2	1.0109724930841	2919.6716627906	0	17052.7590361446	1	1	1	1	2019-05-24T17:44:49.596	NG_ecoli_LTEE_910_DM0	-0	-0	161.575	DIA_100X_EMPTY_1x1_100ms	5449439c-6f29-4945-987b-fbba6355ce0c	EPI_100X_YFP_1x1_200ms_25sola	EPI_100X_RFP_1x1_200ms_25sola
110	10	3.16730126820562	33	-49.9987752938878	638.363636363636	3.21212121212121	9013	273.121212121212	191.439881593125	249.923826721471	0	93559	2835.12121212121	555.584599444448	553.897988959478	0	NaN	NaN	NaN	NaN	NaN	NaN	NaN	NaN	NaN	NaN	NaN	NaN	NaN	NaN	NaN	NaN	1	18083.7272727273	1	1	1	1	2019-05-24T17:44:49.596	NG_ecoli_LTEE_910_DM0	-0	-0	161.575	DIA_100X_EMPTY_1x1_100ms	86bf3150-1e73-429d-b8ac-e1cf6c6dc83f	EPI_100X_YFP_1x1_200ms_25sola	EPI_100X_RFP_1x1_200ms_25sola
111	30	12.8122144180344	386	39.4045640395956	645.668393782383	864.383419689119	114165	295.764248704663	191.439881593125	249.923826721471	0	2225249	5764.89378238342	555.584599444448	553.897988959478	0	NaN	NaN	NaN	NaN	NaN	376.010480793443	0.932338843388838	30.2068258901585	14.9595330210944	11.9669886225631	2.95766790397631	0.072959748429682	0.0259569428906194	1	1.03292868668193	3397.54118512507	0	19307.207253886	1	1	1	1	2019-05-24T17:44:49.596	NG_ecoli_LTEE_910_DM0	-0	-0	161.575	DIA_100X_EMPTY_1x1_100ms	462417d4-6452-4b6a-a754-97b1c5832638	EPI_100X_YFP_1x1_200ms_25sola	EPI_100X_RFP_1x1_200ms_25sola
112	34	9.90362779156759	337	48.3131422637421	656.569732937685	1175.66765578635	112778	334.652818991098	191.439881593125	249.923826721471	0	3718699	11034.7151335312	555.584599444448	553.897988959478	0	NaN	NaN	NaN	NaN	NaN	345.794273682422	0.907083411646888	34.4804415879475	12.0841313113012	9.77963516159203	2.431898631731	0.0164429134422228	0.0088614730426415	1	1.00151082234466	2590.04915981871	2	17599.4480712166	1	1	1	1	2019-05-24T17:44:49.596	NG_ecoli_LTEE_910_DM0	-0	-0	161.575	DIA_100X_EMPTY_1x1_100ms	a2e36458-f62b-4628-9ca1-f2325bb1518c	EPI_100X_YFP_1x1_200ms_25sola	EPI_100X_RFP_1x1_200ms_25sola
113	30	12.023405313267	362	47.441718814717	653.759668508287	1419.33977900552	387380	1070.11049723757	191.439881593125	249.923826721471	2	1010406	2791.17679558011	555.584599444448	553.897988959478	0	NaN	NaN	NaN	NaN	NaN	313.93678815296	0.982768691314948	29.1225291292888	12.5270114175727	10.4853378742545	2.94328967847928	0.0113205107974822	0.00446848992046537	1	1.00061369387572	2514.68637506436	0	16052.1104972376	1	1	1	1	2019-05-24T17:44:49.596	NG_ecoli_LTEE_910_DM0	-0	-0	161.575	DIA_100X_EMPTY_1x1_100ms	9867fcc7-549d-4bde-83b7-08dcc68503d6	EPI_100X_YFP_1x1_200ms_25sola	EPI_100X_RFP_1x1_200ms_25sola
114	9	5.62426473305609	51	-49.9998195537718	657.921568627451	1185.21568627451	20138	394.862745098039	191.439881593125	249.923826721471	0	126197	2474.45098039216	555.584599444448	553.897988959478	0	NaN	NaN	NaN	NaN	NaN	119.556134346163	0.999711158779194	NaN	NaN	NaN	NaN	NaN	NaN	NaN	NaN	NaN	1	18690.7254901961	1	1	1	1	2019-05-24T17:44:49.596	NG_ecoli_LTEE_910_DM0	-0	-0	161.575	DIA_100X_EMPTY_1x1_100ms	e1d92bc0-29f9-4f53-8d9e-54f0c51c72d4	EPI_100X_YFP_1x1_200ms_25sola	EPI_100X_RFP_1x1_200ms_25sola
115	28	9.2354201132229	259	41.2854510936487	675.521235521236	247.80694980695	62234	240.285714285714	191.439881593125	249.923826721471	0	1753936	6771.95366795367	555.584599444448	553.897988959478	0	NaN	NaN	NaN	NaN	NaN	276.880249403621	0.948100485591285	28.632549305012	11.4620579611073	9.409321514679	2.48194115271383	0.0204077158559693	0.0106560140569627	0	1.00650793908374	1990.97824998599	0	19121.5096525097	1	1	1	1	2019-05-24T17:44:49.596	NG_ecoli_LTEE_910_DM0	-0	-0	161.575	DIA_100X_EMPTY_1x1_100ms	4aac4f80-3d35-416c-84ec-19d6bc718df1	EPI_100X_YFP_1x1_200ms_25sola	EPI_100X_RFP_1x1_200ms_25sola
116	37	12.567259587313	465	48.5699006283115	673.049462365591	1891.31182795699	955239	2054.27741935484	191.439881593125	249.923826721471	5	244472	525.74623655914	555.584599444448	553.897988959478	0	NaN	NaN	NaN	NaN	NaN	410.933922762995	0.958391780701094	36.3796501157248	13.2827038012105	11.0377187175085	2.65239369320289	0.0396116300621364	0.0149270928950661	1	1.01912231066654	3481.02421270611	0	14923.0387096774	1	1	1	1	2019-05-24T17:44:49.596	NG_ecoli_LTEE_910_DM0	-0	-0	161.575	DIA_100X_EMPTY_1x1_100ms	39a37487-1845-4c2e-8bc4-7eeb67598f6c	EPI_100X_YFP_1x1_200ms_25sola	EPI_100X_RFP_1x1_200ms_25sola
117	43	14.1681276561886	610	47.342071410712	692.947540983607	561.04262295082	184296	302.124590163934	191.439881593125	249.923826721471	0	4782586	7840.30491803279	555.584599444448	553.897988959478	0	NaN	NaN	NaN	NaN	NaN	519.118632988366	0.885910669989964	42.2689182593249	15.1605839514952	12.0443849317935	3.00752451029319	0.0355792286030169	0.0149454082446712	1	1.01137828037918	4815.93114092177	1	16947.831147541	1	1	1	1	2019-05-24T17:44:49.596	NG_ecoli_LTEE_910_DM0	-0	-0	161.575	DIA_100X_EMPTY_1x1_100ms	10c460a3-4a14-4c38-b7e4-f8a1c3399dc3	EPI_100X_YFP_1x1_200ms_25sola	EPI_100X_RFP_1x1_200ms_25sola
118	25	10.7623752662615	269	41.2831053674319	684.869888475836	2012.17472118959	97619	362.895910780669	191.439881593125	249.923826721471	0	2401087	8925.97397769517	555.584599444448	553.897988959478	0	NaN	NaN	NaN	NaN	NaN	259.471849492895	0.986467718676637	24.2718122629895	13.1372787862831	10.3353183461539	3.20973585071742	0.0186332027712518	0.00954231356267789	1	1.0010788144805	2036.29081386602	0	18025.0966542751	1	1	1	1	2019-05-24T17:44:49.596	NG_ecoli_LTEE_910_DM0	-0	-0	161.575	DIA_100X_EMPTY_1x1_100ms	355b6a6b-cf00-48cc-bca2-0bf645c4621e	EPI_100X_YFP_1x1_200ms_25sola	EPI_100X_RFP_1x1_200ms_25sola
119	25	11.7483191610141	294	44.2587365668848	686.408163265306	1014.30272108844	88782	301.979591836735	191.439881593125	249.923826721471	0	2565805	8727.22789115646	555.584599444448	553.897988959478	0	NaN	NaN	NaN	NaN	NaN	273.9987100943	0.960806776546472	24.2910034496726	13.4641246046778	10.6259456929911	3.26801449065348	0.0701083346056375	0.0393195170126485	0	1.06598743869374	2154.12311516708	0	17947.1224489796	1	1	1	1	2019-05-24T17:44:49.596	NG_ecoli_LTEE_910_DM0	-0	-0	161.575	DIA_100X_EMPTY_1x1_100ms	ed8596c3-a84b-4bd1-a9b4-90baa833fcfa	EPI_100X_YFP_1x1_200ms_25sola	EPI_100X_RFP_1x1_200ms_25sola
120	37	11.975532813029	443	49.6239346749909	688.959367945824	1736.1309255079	428120	966.410835214447	191.439881593125	249.923826721471	0	178899	403.835214446953	555.584599444448	553.897988959478	0	NaN	NaN	NaN	NaN	NaN	401.730354942934	0.968730239025379	36.4281599671345	12.7157877647476	10.7059731055581	2.77373827793901	0.00822074197477866	0.00475178071276962	0	1.00173909328453	3279.28688786312	0	14980.5665914221	1	1	1	1	2019-05-24T17:44:49.596	NG_ecoli_LTEE_910_DM0	-0	-0	161.575	DIA_100X_EMPTY_1x1_100ms	b549cb6b-c327-43ec-90fe-6323843a3d21	EPI_100X_YFP_1x1_200ms_25sola	EPI_100X_RFP_1x1_200ms_25sola
121	28	12.4520521288118	350	42.4841929294979	693.182857142857	56.5257142857143	6461344	18460.9828571429	191.439881593125	249.923826721471	1	151970	434.2	555.584599444448	553.897988959478	0	NaN	NaN	NaN	NaN	NaN	309.240811321768	0.977375210880458	27.9170807363883	12.9916955501221	10.5396667181649	3.28273385231004	0.0768405605303916	0.00890079028998693	1	1.00182430247212	2435.64304026246	0	16640.7628571429	1	1	1	1	2019-05-24T17:44:49.596	NG_ecoli_LTEE_910_DM0	-0	-0	161.575	DIA_100X_EMPTY_1x1_100ms	85654c00-1901-47dd-b610-76d1f59ea9ce	EPI_100X_YFP_1x1_200ms_25sola	EPI_100X_RFP_1x1_200ms_25sola
122	32	11.4696629866192	367	48.3915575784353	695.25068119891	1520.86648501362	1208064	3291.72752043597	191.439881593125	249.923826721471	3	161413	439.817438692098	555.584599444448	553.897988959478	0	NaN	NaN	NaN	NaN	NaN	341.418852648145	0.962290442921459	31.6965721863739	12.7723320692325	10.3197397600284	2.87389784815003	0.0379845656840311	0.0161192090004334	0	1.01637576705958	2651.18278194251	1	15567.5776566757	1	1	1	1	2019-05-24T17:44:49.596	NG_ecoli_LTEE_910_DM0	-0	-0	161.575	DIA_100X_EMPTY_1x1_100ms	52b08e44-ab4c-488f-a257-272b0b2a34ac	EPI_100X_YFP_1x1_200ms_25sola	EPI_100X_RFP_1x1_200ms_25sola
123	37	13.5550487440925	505	44.0751231154955	689.00198019802	1786.82772277228	545631	1080.45742574257	191.439881593125	249.923826721471	2	359021	710.932673267327	555.584599444448	553.897988959478	0	NaN	NaN	NaN	NaN	NaN	446.094260404559	0.963332846350307	39.2128767292193	13.3513822044553	11.1647772942972	2.62910764580819	0.0256381716118564	0.0101198259907224	1	1.00814154438295	3839.00532553589	1	15218.7168316832	1	1	1	1	2019-05-24T17:44:49.596	NG_ecoli_LTEE_910_DM0	-0	-0	161.575	DIA_100X_EMPTY_1x1_100ms	32e4da92-1533-40a2-bba3-71d6654dcad3	EPI_100X_YFP_1x1_200ms_25sola	EPI_100X_RFP_1x1_200ms_25sola
124	35	12.3894458685382	434	48.0829255486432	699.705069124424	1504.24193548387	815123	1878.16359447005	191.439881593125	249.923826721471	2	202812	467.308755760369	555.584599444448	553.897988959478	0	NaN	NaN	NaN	NaN	NaN	387.963705773717	0.93676977455479	34.3382421391014	13.2267951825249	11.013042523571	2.71936347941406	0.0227152184671265	0.0122805488883712	1	1.0029687025145	3271.0152763925	1	15678.1797235023	1	1	1	1	2019-05-24T17:44:49.596	NG_ecoli_LTEE_910_DM0	-0	-0	161.575	DIA_100X_EMPTY_1x1_100ms	b9083bfd-5d95-4e24-9207-93519af47eeb	EPI_100X_YFP_1x1_200ms_25sola	EPI_100X_RFP_1x1_200ms_25sola
125	21	10.3892303097653	219	0.350771830945407	692.191780821918	1815.15525114155	125005	570.799086757991	191.439881593125	249.923826721471	0	776466	3545.50684931507	555.584599444448	553.897988959478	0	NaN	NaN	NaN	NaN	NaN	215.044101406003	0.999064302492889	20.8080718365336	12.1459026590822	9.99159012436712	3.10091462406847	0.0055636770358594	0.00289311571427527	0	1.00024667999399	1631.51450800344	1	16508.698630137	1	1	1	1	2019-05-24T17:44:49.596	NG_ecoli_LTEE_910_DM0	-0	-0	161.575	DIA_100X_EMPTY_1x1_100ms	8b8070cb-6b8b-4b79-99aa-0dd5601fa1de	EPI_100X_YFP_1x1_200ms_25sola	EPI_100X_RFP_1x1_200ms_25sola
126	34	11.2005548588226	381	49.1460885467064	701.246719160105	401.309711286089	5200118	13648.6036745407	191.439881593125	249.923826721471	3	144360	378.897637795276	555.584599444448	553.897988959478	0	NaN	NaN	NaN	NaN	NaN	345.691306532098	0.958523639481107	33.5378152843838	12.0751828389922	10.0208036406661	2.54824196455595	0.0108590318035142	0.0054854260580472	1	1.00237246674028	2645.02483480212	0	16740.188976378	1	1	1	1	2019-05-24T17:44:49.596	NG_ecoli_LTEE_910_DM0	-0	-0	161.575	DIA_100X_EMPTY_1x1_100ms	d72e3bb8-ea70-46e7-94ef-9629e451989d	EPI_100X_YFP_1x1_200ms_25sola	EPI_100X_RFP_1x1_200ms_25sola
127	25	11.3533805639515	284	43.4258123486126	711.926056338028	471.947183098592	79104	278.535211267606	191.439881593125	249.923826721471	0	1547880	5450.28169014085	555.584599444448	553.897988959478	0	NaN	NaN	NaN	NaN	NaN	265.790407787277	0.973860186408947	24.4612258228071	14.056865638283	10.4064021110117	3.39036575311526	0.0430983231569443	0.0232274194225031	0	1.02283106193137	2080.50759261428	0	18647.4295774648	1	1	1	1	2019-05-24T17:44:49.596	NG_ecoli_LTEE_910_DM0	-0	-0	161.575	DIA_100X_EMPTY_1x1_100ms	c213f7eb-ec2f-4769-b98c-0b3a64faf194	EPI_100X_YFP_1x1_200ms_25sola	EPI_100X_RFP_1x1_200ms_25sola
128	23	13.8807880845018	320	-20.3193383988376	711.890625	602.25	82136	256.675	191.439881593125	249.923826721471	0	246441	770.128125	555.584599444448	553.897988959478	0	NaN	NaN	NaN	NaN	NaN	272.222894196438	0.969232539935112	23.5508311464826	14.4094671338343	10.6925571609735	3.684897481336	0.106207713539523	0.0486270783045915	0	1.10348395139499	2114.75120588776	0	18810.046875	1	1	1	1	2019-05-24T17:44:49.596	NG_ecoli_LTEE_910_DM0	-0	-0	161.575	DIA_100X_EMPTY_1x1_100ms	8ce78373-c975-4f11-9824-713ad2e941d5	EPI_100X_YFP_1x1_200ms_25sola	EPI_100X_RFP_1x1_200ms_25sola
129	39	12.4358161553342	486	49.3580666028634	722.376543209877	569.56378600823	142894	294.020576131687	191.439881593125	249.923826721471	0	4349728	8950.05761316872	555.584599444448	553.897988959478	0	NaN	NaN	NaN	NaN	NaN	435.757985291946	0.930680691967768	40.6519551970518	12.2132319165408	10.3491294699467	2.66472095826725	0.0268398531325482	0.0117135647138741	2	1.0030337720071	3419.62875117126	1	18001.9341563786	1	1	1	1	2019-05-24T17:44:49.596	NG_ecoli_LTEE_910_DM0	-0	-0	161.575	DIA_100X_EMPTY_1x1_100ms	41a57643-59e0-4f96-bc77-a24e1fe983fc	EPI_100X_YFP_1x1_200ms_25sola	EPI_100X_RFP_1x1_200ms_25sola
130	33	8.1627796610616	271	37.2444526543673	738.424354243542	959.874538745387	91071	336.055350553506	191.439881593125	249.923826721471	0	1765583	6515.06642066421	555.584599444448	553.897988959478	0	NaN	NaN	NaN	NaN	NaN	317.493352502446	0.841334437554903	34.9314181277768	11.8372369840285	8.77036229153923	2.71699639568397	0.0308833791458469	0.0104953440438746	2	1.01113921275725	2110.28526405823	1	18959.2287822878	1	1	1	1	2019-05-24T17:44:49.596	NG_ecoli_LTEE_910_DM0	-0	-0	161.575	DIA_100X_EMPTY_1x1_100ms	6faf5ee4-28c1-493d-8144-39f668335eda	EPI_100X_YFP_1x1_200ms_25sola	EPI_100X_RFP_1x1_200ms_25sola
131	30	13.1542322450676	395	47.4883517083071	732.005063291139	1856.79493670886	151443	383.4	191.439881593125	249.923826721471	0	5061995	12815.1772151899	555.584599444448	553.897988959478	0	NaN	NaN	NaN	NaN	NaN	348.655396052486	0.961221081512194	29.2075257217349	14.1694699681063	11.6509289097945	3.04655252159872	0.0211531830532826	0.0123214827328266	0	1.00856482655277	3113.9078324391	0	15953.7949367089	1	1	1	1	2019-05-24T17:44:49.596	NG_ecoli_LTEE_910_DM0	-0	-0	161.575	DIA_100X_EMPTY_1x1_100ms	5fe8b229-6090-441a-8fc5-283795f946b3	EPI_100X_YFP_1x1_200ms_25sola	EPI_100X_RFP_1x1_200ms_25sola
132	22	12.9083284919026	285	8.1576557210693	738.628070175439	1592.21052631579	108321	380.073684210526	191.439881593125	249.923826721471	0	2147294	7534.3649122807	555.584599444448	553.897988959478	0	NaN	NaN	NaN	NaN	NaN	251.275604310946	0.963314392342933	21.4290674533091	14.229103640216	10.6296159887499	3.83113673656701	0.0978476325023956	0.0506687215537837	0	1.09039880633953	1901.63999907424	0	18825.7403508772	1	1	1	1	2019-05-24T17:44:49.596	NG_ecoli_LTEE_910_DM0	-0	-0	161.575	DIA_100X_EMPTY_1x1_100ms	c09fb5e8-65dd-4eb2-9b52-717f815daf5e	EPI_100X_YFP_1x1_200ms_25sola	EPI_100X_RFP_1x1_200ms_25sola
133	33	12.1382405981866	402	46.4391852846919	738.758706467662	462.751243781095	334252	831.47263681592	191.439881593125	249.923826721471	0	281407	700.017412935323	555.584599444448	553.897988959478	0	NaN	NaN	NaN	NaN	NaN	360.894153850681	0.95923996653447	33.5852180462315	12.8872681722979	10.3312559872127	2.90476001569333	0.120441775642507	0.00571815660820171	2	1.00044580427172	2815.42717894996	0	15836.0149253731	1	1	1	1	2019-05-24T17:44:49.596	NG_ecoli_LTEE_910_DM0	-0	-0	161.575	DIA_100X_EMPTY_1x1_100ms	79fc1453-b352-4c25-ba95-10e276f510fd	EPI_100X_YFP_1x1_200ms_25sola	EPI_100X_RFP_1x1_200ms_25sola
134	38	11.4749461376382	436	49.4489358929541	749.990825688073	945.522935779817	440661	1010.69036697248	191.439881593125	249.923826721471	1	1332299	3055.73165137615	555.584599444448	553.897988959478	0	NaN	NaN	NaN	NaN	NaN	389.872179799506	0.942754386188743	37.5915217700262	11.9738876909479	10.152518291463	2.40277105367314	0.0174570147455341	0.00614587319629746	1	1.00307360672046	3043.17795819455	1	16569.4885321101	1	1	1	1	2019-05-24T17:44:49.596	NG_ecoli_LTEE_910_DM0	-0	-0	161.575	DIA_100X_EMPTY_1x1_100ms	677d46ff-57e5-4602-8fb1-92827d341d0c	EPI_100X_YFP_1x1_200ms_25sola	EPI_100X_RFP_1x1_200ms_25sola
135	20	11.6192044717053	233	-48.5371960682682	744.321888412017	1368.33905579399	307852	1321.25321888412	191.439881593125	249.923826721471	2	374424	1606.96995708155	555.584599444448	553.897988959478	0	NaN	NaN	NaN	NaN	NaN	223.171799444948	0.99993034046248	19.3696852554534	14.4195528534679	10.9817182126272	3.94434164102385	0.00753073195416017	0.00330150618568148	1	1.00015707541424	1834.64920257687	1	15838.3004291846	1	1	1	1	2019-05-24T17:44:49.596	NG_ecoli_LTEE_910_DM0	-0	-0	161.575	DIA_100X_EMPTY_1x1_100ms	bb266d8d-571b-4002-9d4d-df7f293d4237	EPI_100X_YFP_1x1_200ms_25sola	EPI_100X_RFP_1x1_200ms_25sola
136	22	11.2083102836878	247	7.98252351481337	743.805668016194	1386.57489878543	304423	1232.48178137652	191.439881593125	249.923826721471	1	405598	1642.0971659919	555.584599444448	553.897988959478	0	NaN	NaN	NaN	NaN	NaN	240.952428225891	0.995715573986356	21.9955969422376	12.8999602053581	10.5738382356003	3.27393548412517	0.0160538718403345	0.00630250630527309	1	1.0011606300519	1931.48330364744	1	15548	1	1	1	1	2019-05-24T17:44:49.596	NG_ecoli_LTEE_910_DM0	-0	-0	161.575	DIA_100X_EMPTY_1x1_100ms	cd827e35-e223-42a0-a657-d1e3e612eeaf	EPI_100X_YFP_1x1_200ms_25sola	EPI_100X_RFP_1x1_200ms_25sola
137	31	9.96055907223469	309	47.8371778510383	795.844660194175	888.860841423948	92765	300.210355987055	191.439881593125	249.923826721471	0	2347297	7596.43042071197	555.584599444448	553.897988959478	0	NaN	NaN	NaN	NaN	NaN	265.502958719761	0.971208033469253	30.4602760741197	12.6002513900874	8.4627391000639	3.05033774009963	0.0213608407831719	0.00961645234014885	1	1.00497774601304	1713.34815319804	0	19215.3171521036	1	1	1	1	2019-05-24T17:44:49.596	NG_ecoli_LTEE_910_DM0	-0	-0	161.575	DIA_100X_EMPTY_1x1_100ms	b23c75b3-dc62-4176-8726-abf3070e078e	EPI_100X_YFP_1x1_200ms_25sola	EPI_100X_RFP_1x1_200ms_25sola
138	35	14.7672655823725	518	47.0944050396377	814.749034749035	714.820463320463	2936685	5669.27606177606	191.439881593125	249.923826721471	3	178143	343.905405405405	555.584599444448	553.897988959478	0	NaN	NaN	NaN	NaN	NaN	425.786338753345	0.980228424970838	33.9281761918973	14.4206144486166	12.1089034551412	3.3418066049677	0.0313281280068084	0.00982205646479104	2	1.00556975390649	3907.14950210036	0	15615.5521235521	1	1	1	1	2019-05-24T17:44:49.596	NG_ecoli_LTEE_910_DM0	-0	-0	161.575	DIA_100X_EMPTY_1x1_100ms	5b351c4d-c041-47d8-bb0d-fd3c616c0192	EPI_100X_YFP_1x1_200ms_25sola	EPI_100X_RFP_1x1_200ms_25sola
139	30	12.7530764216359	384	47.1791262882337	812.1875	226.859375	2004193	5219.25260416667	191.439881593125	249.923826721471	2	173066	450.692708333333	555.584599444448	553.897988959478	0	NaN	NaN	NaN	NaN	NaN	330.13660087389	0.982995959681665	29.7872273095537	12.6322024789814	10.6884927630697	3.03571002211267	0.0203373628781177	0.00765742372571482	1	1.00256511720807	2672.71650748256	0	16224.6927083333	1	1	1	1	2019-05-24T17:44:49.596	NG_ecoli_LTEE_910_DM0	-0	-0	161.575	DIA_100X_EMPTY_1x1_100ms	a2ddfc33-1852-480b-8059-787df4153079	EPI_100X_YFP_1x1_200ms_25sola	EPI_100X_RFP_1x1_200ms_25sola
140	33	13.8928339685242	459	44.5402571201222	820.908496732026	1447.58169934641	6605010	14390	191.439881593125	249.923826721471	4	1062089	2313.91938997821	555.584599444448	553.897988959478	0	NaN	NaN	NaN	NaN	NaN	379.66517006591	0.9521310340246	31.9266710646777	14.7747862478232	11.3124887434618	3.51874271986657	0.0365361223231772	0.0212677995535707	0	1.02956764246667	3208.92701393625	1	17369.9389978214	1	1	1	1	2019-05-24T17:44:49.596	NG_ecoli_LTEE_910_DM0	-0	-0	161.575	DIA_100X_EMPTY_1x1_100ms	fcf251fc-abba-48af-900d-2e56e5915823	EPI_100X_YFP_1x1_200ms_25sola	EPI_100X_RFP_1x1_200ms_25sola
141	21	9.98665792635444	210	25.6138293453269	820.342857142857	1468.84285714286	188496	897.6	191.439881593125	249.923826721471	2	1692332	8058.72380952381	555.584599444448	553.897988959478	0	NaN	NaN	NaN	NaN	NaN	208.835545252373	0.998582369120694	21.0180120378073	12.8143740707309	9.4947265172029	3.34812354564247	0.0041494154895295	0.00189641701774511	1	1.0000738781433	1488.14907169402	1	18570.5619047619	1	1	1	1	2019-05-24T17:44:49.596	NG_ecoli_LTEE_910_DM0	-0	-0	161.575	DIA_100X_EMPTY_1x1_100ms	bbadc1a5-06a1-4487-94a9-dab2412189cb	EPI_100X_YFP_1x1_200ms_25sola	EPI_100X_RFP_1x1_200ms_25sola
142	41	9.1269910897194	374	39.3812485510219	840.497326203209	202.339572192513	140900	376.737967914439	191.439881593125	249.923826721471	0	2956416	7904.85561497326	555.584599444448	553.897988959478	0	NaN	NaN	NaN	NaN	NaN	408.672923900212	0.784921634593679	43.1651235956602	12.103091366386	9.19691647949044	2.27220486924223	0.041466089156352	0.018625221291638	2	1.02519503231161	2867.52593936007	0	19524.9304812834	1	1	1	1	2019-05-24T17:44:49.596	NG_ecoli_LTEE_910_DM0	-0	-0	161.575	DIA_100X_EMPTY_1x1_100ms	384764dd-76f9-4532-9466-2cca26993d98	EPI_100X_YFP_1x1_200ms_25sola	EPI_100X_RFP_1x1_200ms_25sola
143	22	10.5048265753583	231	31.3136066936352	830.506493506493	1035.06493506494	97762	423.212121212121	191.439881593125	249.923826721471	0	1830765	7925.38961038961	555.584599444448	553.897988959478	0	NaN	NaN	NaN	NaN	NaN	236.298666896067	0.989274529964881	22.8600531953619	12.0526303483461	9.9472966586202	3.02629480337528	0.0257532850900324	0.013594991975681	0	1.00678929323503	1776.54927714695	0	18668.0606060606	1	1	1	1	2019-05-24T17:44:49.596	NG_ecoli_LTEE_910_DM0	-0	-0	161.575	DIA_100X_EMPTY_1x1_100ms	e8ffa5ab-15d4-465f-9b7d-2d5cec7e5c2f	EPI_100X_YFP_1x1_200ms_25sola	EPI_100X_RFP_1x1_200ms_25sola
144	29	11.7531718244111	341	47.9325324119097	846.043988269795	857.070381231672	143020	419.41348973607	191.439881593125	249.923826721471	0	1988556	5831.54252199414	555.584599444448	553.897988959478	0	NaN	NaN	NaN	NaN	NaN	295.104152975745	0.982680372303737	27.6902670246711	12.2911630744621	10.1902230672413	3.13693530773897	0.022843537998403	0.00467870915410626	0	1.00097546188559	2258.31441701462	0	16000.7859237537	1	1	1	1	2019-05-24T17:44:49.596	NG_ecoli_LTEE_910_DM0	-0	-0	161.575	DIA_100X_EMPTY_1x1_100ms	420c9462-6b98-42ad-b580-b9aa780fb0fa	EPI_100X_YFP_1x1_200ms_25sola	EPI_100X_RFP_1x1_200ms_25sola
145	33	11.1866032286845	370	47.7536492035958	864.632432432432	354.313513513513	99082	267.789189189189	191.439881593125	249.923826721471	0	3067146	8289.58378378378	555.584599444448	553.897988959478	0	NaN	NaN	NaN	NaN	NaN	350.265926240476	0.922771356853035	33.669241740843	12.6135984739101	10.165460707301	2.46461310553119	0.00868912642505233	0.00462659049531888	0	1.0016313952843	2732.60808669346	0	17509.7648648649	1	1	1	1	2019-05-24T17:44:49.596	NG_ecoli_LTEE_910_DM0	-0	-0	161.575	DIA_100X_EMPTY_1x1_100ms	98bb5537-d2a6-4724-b8ce-639a021d1739	EPI_100X_YFP_1x1_200ms_25sola	EPI_100X_RFP_1x1_200ms_25sola
146	41	10.1157613143134	415	49.1140473423455	866.428915662651	1130.30361445783	552197	1330.59518072289	191.439881593125	249.923826721471	3	167771	404.267469879518	555.584599444448	553.897988959478	0	NaN	NaN	NaN	NaN	NaN	411.915523582373	0.926553021003551	41.5265258408617	11.5180818560001	9.70025261865386	2.19742604043824	0.0119598447603327	0.00611548469731415	1	1.00147984190845	3068.89174817894	1	16158.8385542169	1	1	1	1	2019-05-24T17:44:49.596	NG_ecoli_LTEE_910_DM0	-0	-0	161.575	DIA_100X_EMPTY_1x1_100ms	e9b9a6ef-205f-4621-aef1-b4631624494e	EPI_100X_YFP_1x1_200ms_25sola	EPI_100X_RFP_1x1_200ms_25sola
147	32	13.3120195873465	426	49.0699315855214	876.161971830986	728.955399061033	379540	890.93896713615	191.439881593125	249.923826721471	2	203200	476.995305164319	555.584599444448	553.897988959478	0	NaN	NaN	NaN	NaN	NaN	357.007172294738	0.986244330891527	30.225423999557	13.7533820032546	11.5414036668331	3.06265308669409	0.0188671806106966	0.0101814550630456	0	1.00586997648748	3162.12872337601	0	15733.6291079812	1	1	1	1	2019-05-24T17:44:49.596	NG_ecoli_LTEE_910_DM0	-0	-0	161.575	DIA_100X_EMPTY_1x1_100ms	234b4e56-2c7e-4eea-8974-3fde5c46a57f	EPI_100X_YFP_1x1_200ms_25sola	EPI_100X_RFP_1x1_200ms_25sola
148	38	13.3531229720092	508	35.399691711745	880.61811023622	801.907480314961	147779	290.903543307087	191.439881593125	249.923826721471	0	3448332	6788.05511811024	555.584599444448	553.897988959478	0	NaN	NaN	NaN	NaN	NaN	476.470766875317	0.865417365955944	40.8629626506373	13.9714587340556	11.2118676858367	2.78387252455629	0.0743587617038853	0.0182795294201741	3	1.02692921053344	4034.36938834142	1	18793.811023622	1	1	1	1	2019-05-24T17:44:49.596	NG_ecoli_LTEE_910_DM0	-0	-0	161.575	DIA_100X_EMPTY_1x1_100ms	a33e640a-6a8f-45d8-85b2-8658039e1d0b	EPI_100X_YFP_1x1_200ms_25sola	EPI_100X_RFP_1x1_200ms_25sola
149	31	9.53505550904945	296	10.0088185153862	873.391891891892	19.5540540540541	69839	235.942567567568	191.439881593125	249.923826721471	0	2015310	6808.47972972973	555.584599444448	553.897988959478	0	NaN	NaN	NaN	NaN	NaN	292.763283146247	0.968681258138404	29.7765893098484	11.7169030339733	9.52682103218208	2.86631951089226	0.0206253463311349	0.00678524174059278	1	1.00154885421281	2122.56425356111	0	19066.6418918919	1	1	1	1	2019-05-24T17:44:49.596	NG_ecoli_LTEE_910_DM0	-0	-0	161.575	DIA_100X_EMPTY_1x1_100ms	89a24f53-4ef7-492c-a562-c5d52c282f80	EPI_100X_YFP_1x1_200ms_25sola	EPI_100X_RFP_1x1_200ms_25sola
150	23	9.51373725108365	219	-49.969711254438	877.949771689498	764.945205479452	58428	266.794520547945	191.439881593125	249.923826721471	0	253744	1158.64840182648	555.584599444448	553.897988959478	0	NaN	NaN	NaN	NaN	NaN	221.229358331578	0.929481551423469	23.8737043254761	11.3930377643646	8.70786799381471	2.82570826760684	0.0841152736856997	0.0415461594358087	0	1.07382536064782	1421.78315913831	0	19375.5433789954	1	1	1	1	2019-05-24T17:44:49.596	NG_ecoli_LTEE_910_DM0	-0	-0	161.575	DIA_100X_EMPTY_1x1_100ms	938ac89d-ea6b-4041-acfe-5cbac8f11a7f	EPI_100X_YFP_1x1_200ms_25sola	EPI_100X_RFP_1x1_200ms_25sola
151	38	11.7769313120444	448	48.1507808988246	885.508928571429	1435.97991071429	2571524	5740.00892857143	191.439881593125	249.923826721471	4	240716	537.3125	555.584599444448	553.897988959478	0	NaN	NaN	NaN	NaN	NaN	411.616787807331	0.948704624861299	37.9900983503182	12.8738601715799	10.5493546344592	2.56132468828472	0.00899487259212472	0.0035129594788828	1	1.00118372490693	3320.56574560814	0	15439.1919642857	1	1	1	1	2019-05-24T17:44:49.596	NG_ecoli_LTEE_910_DM0	-0	-0	161.575	DIA_100X_EMPTY_1x1_100ms	226cbf11-531e-4f8c-96b5-a3dcf15a3833	EPI_100X_YFP_1x1_200ms_25sola	EPI_100X_RFP_1x1_200ms_25sola
152	42	12.0192342420491	505	48.3499947193692	883.328712871287	1807.64554455446	188102	372.479207920792	191.439881593125	249.923826721471	0	3715621	7357.66534653465	555.584599444448	553.897988959478	0	NaN	NaN	NaN	NaN	NaN	473.575203101936	0.878821760546118	42.5331558209959	13.4283429442903	10.8202314139782	2.59073916571653	0.0460110675941854	0.021507984551476	1	1.01396820126541	3911.02495353688	0	17876.6277227723	1	1	1	1	2019-05-24T17:44:49.596	NG_ecoli_LTEE_910_DM0	-0	-0	161.575	DIA_100X_EMPTY_1x1_100ms	4c44d62e-f776-4c50-a7d5-7e99e356a430	EPI_100X_YFP_1x1_200ms_25sola	EPI_100X_RFP_1x1_200ms_25sola
153	14	4.62214035696565	65	-49.9991965213401	877	817.538461538462	18024	277.292307692308	191.439881593125	249.923826721471	0	113121	1740.32307692308	555.584599444448	553.897988959478	0	NaN	NaN	NaN	NaN	NaN	137.616734190602	0.999359984181163	NaN	NaN	NaN	NaN	NaN	NaN	NaN	NaN	NaN	1	19914.4307692308	1	1	1	1	2019-05-24T17:44:49.596	NG_ecoli_LTEE_910_DM0	-0	-0	161.575	DIA_100X_EMPTY_1x1_100ms	196feed1-4f3f-4896-8fba-78763fa6fa2d	EPI_100X_YFP_1x1_200ms_25sola	EPI_100X_RFP_1x1_200ms_25sola
154	36	12.06781761164	435	48.7231032677327	881.416091954023	1122.34942528736	861471	1980.39310344828	191.439881593125	249.923826721471	3	161142	370.441379310345	555.584599444448	553.897988959478	0	NaN	NaN	NaN	NaN	NaN	388.019384244681	0.947295796151212	36.060110311892	13.4054125570345	10.5291504444792	2.69090274017974	0.0172526646820144	0.00908626956716757	1	1.00190751076579	3139.811635252	1	15922.8896551724	1	1	1	1	2019-05-24T17:44:49.596	NG_ecoli_LTEE_910_DM0	-0	-0	161.575	DIA_100X_EMPTY_1x1_100ms	f3680e33-d139-43bc-8292-5aea376ac64f	EPI_100X_YFP_1x1_200ms_25sola	EPI_100X_RFP_1x1_200ms_25sola
155	22	11.2147772854967	247	16.1404794332398	887.238866396761	1010.05263157895	171101	692.716599190283	191.439881593125	249.923826721471	1	99638	403.392712550607	555.584599444448	553.897988959478	0	NaN	NaN	NaN	NaN	NaN	232.321732778075	0.999942475503749	21.7537233469419	13.0191793024829	10.3294745287418	3.33756560717771	0.00966854910950764	0.0052774151617712	0	1.00090087652366	1822.97175837965	0	16012.3967611336	1	1	1	1	2019-05-24T17:44:49.596	NG_ecoli_LTEE_910_DM0	-0	-0	161.575	DIA_100X_EMPTY_1x1_100ms	2a8ec3f2-bd06-442d-b07f-5d745c7d9c2d	EPI_100X_YFP_1x1_200ms_25sola	EPI_100X_RFP_1x1_200ms_25sola
156	25	8.71140409620501	218	43.3219789004666	892.935779816514	104.876146788991	54239	248.802752293578	191.439881593125	249.923826721471	0	1232659	5654.39908256881	555.584599444448	553.897988959478	0	NaN	NaN	NaN	NaN	NaN	261.39818643567	0.932271992613351	27.7829667914306	12.0642630027576	9.05974108840479	2.67413056783798	0.0254828840515945	0.0127010732116514	0	1.00841979208463	1791.01850946472	0	19913.3165137615	1	1	1	1	2019-05-24T17:44:49.596	NG_ecoli_LTEE_910_DM0	-0	-0	161.575	DIA_100X_EMPTY_1x1_100ms	acf60daf-1dd9-4ef5-97ee-8fec93beb811	EPI_100X_YFP_1x1_200ms_25sola	EPI_100X_RFP_1x1_200ms_25sola
157	28	14.5253933775857	408	41.4838670032072	895.164215686274	2008.95833333333	595360	1459.21568627451	191.439881593125	249.923826721471	3	185143	453.781862745098	555.584599444448	553.897988959478	0	NaN	NaN	NaN	NaN	NaN	350.603694080864	0.997084375593226	27.5774783148369	14.8142394365039	12.3295569580904	3.62538621226064	0.00882625888688883	0.00323440837199297	1	1.00059190137386	3292.60304580779	0	14781.2426470588	1	1	1	1	2019-05-24T17:44:49.596	NG_ecoli_LTEE_910_DM0	-0	-0	161.575	DIA_100X_EMPTY_1x1_100ms	25985bba-1563-4873-b2fd-6fdfa0db0134	EPI_100X_YFP_1x1_200ms_25sola	EPI_100X_RFP_1x1_200ms_25sola
158	34	11.6677047305087	397	48.7208588040659	902.861460957179	154.639798488665	108521	273.352644836272	191.439881593125	249.923826721471	0	4616197	11627.7002518892	555.584599444448	553.897988959478	0	NaN	NaN	NaN	NaN	NaN	365.015563564863	0.902925492641628	33.8419125906248	13.4906201631257	10.4272714439416	2.77847570618541	0.0400566753443379	0.0229173968433187	0	1.03583553753331	2889.92212111075	1	18449.7858942066	1	1	1	1	2019-05-24T17:44:49.596	NG_ecoli_LTEE_910_DM0	-0	-0	161.575	DIA_100X_EMPTY_1x1_100ms	17eaa3c9-bb3d-4e12-a5b1-6ce368a8210e	EPI_100X_YFP_1x1_200ms_25sola	EPI_100X_RFP_1x1_200ms_25sola
159	36	12.8239648620201	462	48.8611081778348	909.266233766234	1628.13203463203	719550	1557.46753246753	191.439881593125	249.923826721471	3	163926	354.818181818182	555.584599444448	553.897988959478	0	NaN	NaN	NaN	NaN	NaN	400.801293407655	0.9676648782281	35.8384715174296	12.8957586733434	10.9692054048132	2.57551730925997	0.00595830521404319	0.00203308152188337	2	1.00026583048626	3386.80114863054	0	15128.0584415584	1	1	1	1	2019-05-24T17:44:49.596	NG_ecoli_LTEE_910_DM0	-0	-0	161.575	DIA_100X_EMPTY_1x1_100ms	a3caa6be-4f56-4ea6-a84e-e68de2043392	EPI_100X_YFP_1x1_200ms_25sola	EPI_100X_RFP_1x1_200ms_25sola
160	38	15.4687938603228	588	49.3774987870519	928.715986394558	547.894557823129	5576439	9483.73979591837	191.439881593125	249.923826721471	2	169353	288.015306122449	555.584599444448	553.897988959478	0	NaN	NaN	NaN	NaN	NaN	473.879492471115	0.985036471674594	35.6030943063137	15.7345140614657	12.9950612214749	3.5164628774874	0.00406249785851242	0.00260568235484179	1	1.00048838939318	4722.09027775241	0	15354.2023809524	1	1	1	1	2019-05-24T17:44:49.596	NG_ecoli_LTEE_910_DM0	-0	-0	161.575	DIA_100X_EMPTY_1x1_100ms	2e4079c0-3ec5-4cff-a351-c208a6586bec	EPI_100X_YFP_1x1_200ms_25sola	EPI_100X_RFP_1x1_200ms_25sola
161	29	11.472366999643	332	46.9790476591314	928.237951807229	148.855421686747	129187	389.117469879518	191.439881593125	249.923826721471	0	460249	1386.2921686747	555.584599444448	553.897988959478	0	NaN	NaN	NaN	NaN	NaN	301.881995376091	0.985216838837955	27.9110525154031	12.6160042448037	10.4582229394103	3.02841927199179	0.0184434346679109	0.010113356188778	0	1.00555922417291	2397.62846659072	1	16149.936746988	1	1	1	1	2019-05-24T17:44:49.596	NG_ecoli_LTEE_910_DM0	-0	-0	161.575	DIA_100X_EMPTY_1x1_100ms	f20050e6-2aaf-4a2d-a2a9-352489f1d595	EPI_100X_YFP_1x1_200ms_25sola	EPI_100X_RFP_1x1_200ms_25sola
162	40	11.5375837340955	462	49.5783308188625	949.04329004329	933.445887445887	1741563	3769.61688311688	191.439881593125	249.923826721471	4	199656	432.155844155844	555.584599444448	553.897988959478	0	NaN	NaN	NaN	NaN	NaN	422.157413554341	0.954679280606827	39.3275054844462	12.286876167166	10.4368040263762	2.54801497349954	0.0264785724178586	0.00589996981529186	1	1.0010087920833	3364.50624775977	0	15508.474025974	1	1	1	1	2019-05-24T17:44:49.596	NG_ecoli_LTEE_910_DM0	-0	-0	161.575	DIA_100X_EMPTY_1x1_100ms	634b997e-2a3d-4830-8593-deb2b3c6d064	EPI_100X_YFP_1x1_200ms_25sola	EPI_100X_RFP_1x1_200ms_25sola
163	34	12.4229170172006	423	48.5309105923006	953.252955082742	1934.44208037825	629313	1487.73758865248	191.439881593125	249.923826721471	2	202654	479.087470449173	555.584599444448	553.897988959478	0	NaN	NaN	NaN	NaN	NaN	387.451949097675	0.959297999902862	34.1583360411871	13.167842495734	11.0738468573447	2.81839521238149	0.00510436218649203	0.00264193299971852	1	1.00021731814677	3289.9069486681	0	15691.8108747045	1	1	1	1	2019-05-24T17:44:49.596	NG_ecoli_LTEE_910_DM0	-0	-0	161.575	DIA_100X_EMPTY_1x1_100ms	18af5f1a-0acf-4bfa-8f29-51eff2f93992	EPI_100X_YFP_1x1_200ms_25sola	EPI_100X_RFP_1x1_200ms_25sola
164	46	10.5869480946937	488	48.9912976203593	965.286885245902	1310.9631147541	147785	302.838114754098	191.439881593125	249.923826721471	0	4486860	9194.38524590164	555.584599444448	553.897988959478	0	NaN	NaN	NaN	NaN	NaN	470.969705266601	0.898699378864666	47.8284277428132	11.968972088655	9.70352107378029	1.95531321635093	0.0101857345272148	0.00388872692093335	2	1.00144811353442	3536.99701043829	0	17543.5327868852	1	1	1	1	2019-05-24T17:44:49.596	NG_ecoli_LTEE_910_DM0	-0	-0	161.575	DIA_100X_EMPTY_1x1_100ms	94136a59-4bae-459c-8cff-992db5974edc	EPI_100X_YFP_1x1_200ms_25sola	EPI_100X_RFP_1x1_200ms_25sola
165	28	10.9420033615215	307	47.7067145516069	953.328990228013	1807.94136807818	91632	298.475570032573	191.439881593125	249.923826721471	0	3092740	10074.0716612378	555.584599444448	553.897988959478	0	NaN	NaN	NaN	NaN	NaN	296.047743286027	0.955071082171397	28.4209236087792	12.542197981168	10.1858128310102	2.62814711537233	0.00477557277665422	0.0027335740611982	0	1.00037485727423	2315.89812851257	0	17244.3876221498	1	1	1	1	2019-05-24T17:44:49.596	NG_ecoli_LTEE_910_DM0	-0	-0	161.575	DIA_100X_EMPTY_1x1_100ms	67959c74-9ffc-4d30-a92b-60ec804f035f	EPI_100X_YFP_1x1_200ms_25sola	EPI_100X_RFP_1x1_200ms_25sola
166	34	13.822323407721	470	45.540670116055	971.129787234043	649.308510638298	1369342	2913.49361702128	191.439881593125	249.923826721471	3	154714	329.178723404255	555.584599444448	553.897988959478	0	NaN	NaN	NaN	NaN	NaN	399.492621862764	0.966732305626484	32.9216526463369	13.6510866268669	11.709591149832	3.06842013465764	0.0394431363908865	0.0156640745119772	1	1.01667736254465	3545.31618191289	1	15282.3468085106	1	1	1	1	2019-05-24T17:44:49.596	NG_ecoli_LTEE_910_DM0	-0	-0	161.575	DIA_100X_EMPTY_1x1_100ms	70bdcc3c-af23-4446-a902-cdc1c6d17ffe	EPI_100X_YFP_1x1_200ms_25sola	EPI_100X_RFP_1x1_200ms_25sola
167	37	14.4227033543625	534	48.222988914409	972.571161048689	682.625468164794	917510	1718.18352059925	191.439881593125	249.923826721471	6	173587	325.069288389513	555.584599444448	553.897988959478	0	NaN	NaN	NaN	NaN	NaN	439.675735709587	0.949863235881214	37.3389861521569	13.322867689746	11.4286209713421	2.87729629687296	0.0498193152785313	0.0190196806652077	1	1.03026328463731	3830.36413430908	1	15191.6348314607	1	1	1	1	2019-05-24T17:44:49.596	NG_ecoli_LTEE_910_DM0	-0	-0	161.575	DIA_100X_EMPTY_1x1_100ms	2318da64-e167-4728-8312-594a1430e853	EPI_100X_YFP_1x1_200ms_25sola	EPI_100X_RFP_1x1_200ms_25sola
168	29	13.2625200396564	386	44.6762680582825	981.305699481865	579.536269430052	327280	847.875647668394	191.439881593125	249.923826721471	2	590821	1530.62435233161	555.584599444448	553.897988959478	0	NaN	NaN	NaN	NaN	NaN	335.736401967475	0.986631683036775	28.4557975847354	14.0989573743515	11.2625249322458	3.52048068465929	0.0704804942699087	0.0111409992579764	0	1.00535477341686	2834.86364902248	1	15773.8937823834	1	1	1	1	2019-05-24T17:44:49.596	NG_ecoli_LTEE_910_DM0	-0	-0	161.575	DIA_100X_EMPTY_1x1_100ms	b4c4f40d-c359-482e-88cd-018791354944	EPI_100X_YFP_1x1_200ms_25sola	EPI_100X_RFP_1x1_200ms_25sola
169	24	11.2784828645907	272	31.594144775164	988.419117647059	835.691176470588	78282	287.801470588235	191.439881593125	249.923826721471	0	2949237	10842.7830882353	555.584599444448	553.897988959478	0	NaN	NaN	NaN	NaN	NaN	275.028059663773	0.946760383670965	26.3065264121209	12.0178218153398	10.04407643047	2.76808873625696	0.0591070274869051	0.0298056467300433	0	1.04411334908508	2084.36324048801	0	17924.2279411765	1	1	1	1	2019-05-24T17:44:49.596	NG_ecoli_LTEE_910_DM0	-0	-0	161.575	DIA_100X_EMPTY_1x1_100ms	ed403a1e-f36b-4017-97f0-0d6c12966dab	EPI_100X_YFP_1x1_200ms_25sola	EPI_100X_RFP_1x1_200ms_25sola
170	33	11.5228308489707	380	48.8720576224658	988.392105263158	595.668421052632	117757	309.886842105263	191.439881593125	249.923826721471	0	2734196	7195.25263157895	555.584599444448	553.897988959478	0	NaN	NaN	NaN	NaN	NaN	341.154886577663	0.944159542634003	31.1377413593482	13.2537812311747	10.6711377236058	2.72379090942646	0.0107367970682348	0.00418844661562496	1	1.0007755509166	2784.82839392851	1	17113.6921052632	1	1	1	1	2019-05-24T17:44:49.596	NG_ecoli_LTEE_910_DM0	-0	-0	161.575	DIA_100X_EMPTY_1x1_100ms	b5b11264-1dc1-45be-8d13-f2a01e05cac2	EPI_100X_YFP_1x1_200ms_25sola	EPI_100X_RFP_1x1_200ms_25sola
171	33	12.4571522911751	412	48.8418646044091	988.06067961165	1729.59466019417	2432574	5904.30582524272	191.439881593125	249.923826721471	2	341464	828.796116504854	555.584599444448	553.897988959478	0	NaN	NaN	NaN	NaN	NaN	372.6739074322	0.953258502721924	33.6919040066961	12.8938439472854	10.8069617808998	2.70769818652132	0.0110877313242332	0.00373692121094815	2	1.00102357763045	3090.45672878978	1	15428.4660194175	1	1	1	1	2019-05-24T17:44:49.596	NG_ecoli_LTEE_910_DM0	-0	-0	161.575	DIA_100X_EMPTY_1x1_100ms	1c6994c4-e1b8-44b1-b8ea-952bec2964bd	EPI_100X_YFP_1x1_200ms_25sola	EPI_100X_RFP_1x1_200ms_25sola
172	31	12.3937372153213	385	47.6656173135811	989.496103896104	81.0363636363636	1380803	3586.5012987013	191.439881593125	249.923826721471	3	140518	364.981818181818	555.584599444448	553.897988959478	0	NaN	NaN	NaN	NaN	NaN	321.934427212244	0.978831947280762	30.2548438601503	12.7933469010038	10.3875299870749	2.77046545908282	0.00965105549977495	0.00369597914890992	1	1.00073881251551	2563.9489768936	0	16175.3428571429	1	1	1	1	2019-05-24T17:44:49.596	NG_ecoli_LTEE_910_DM0	-0	-0	161.575	DIA_100X_EMPTY_1x1_100ms	2aa3c435-ba54-4643-88cc-7abd11e1f126	EPI_100X_YFP_1x1_200ms_25sola	EPI_100X_RFP_1x1_200ms_25sola
173	34	6.76267597382305	231	-49.5687405599083	996.385281385281	1806.71861471861	76585	331.536796536797	191.439881593125	249.923826721471	0	1161658	5028.82251082251	555.584599444448	553.897988959478	0	NaN	NaN	NaN	NaN	NaN	335.402382293513	0.761982615376215	NaN	NaN	NaN	NaN	NaN	NaN	NaN	NaN	NaN	0	19706.5021645022	1	1	1	1	2019-05-24T17:44:49.596	NG_ecoli_LTEE_910_DM0	-0	-0	161.575	DIA_100X_EMPTY_1x1_100ms	34534b55-8b37-4d10-a4ac-acdc7fd924ce	EPI_100X_YFP_1x1_200ms_25sola	EPI_100X_RFP_1x1_200ms_25sola
174	22	10.5056923307187	232	2.45802139009239	994.801724137931	1391.32327586207	75506	325.456896551724	191.439881593125	249.923826721471	0	1681261	7246.81465517241	555.584599444448	553.897988959478	0	NaN	NaN	NaN	NaN	NaN	210.091022101962	0.974563318697244	21.8806326328972	12.6096536886598	9.16014151402218	3.29052910826404	0.0424365272457015	0.0218357224351725	0	1.01645434255037	1441.96301773684	0	18150.5603448276	1	1	1	1	2019-05-24T17:44:49.596	NG_ecoli_LTEE_910_DM0	-0	-0	161.575	DIA_100X_EMPTY_1x1_100ms	79b1fed3-a325-4389-93d8-5d39b59b78ae	EPI_100X_YFP_1x1_200ms_25sola	EPI_100X_RFP_1x1_200ms_25sola
175	30	12.2976186611134	369	48.327861539244	1003.60433604336	120.373983739837	326995	886.165311653117	191.439881593125	249.923826721471	1	206775	560.365853658537	555.584599444448	553.897988959478	0	NaN	NaN	NaN	NaN	NaN	321.804502931363	0.984410581571059	28.9114346975778	12.9163222677888	10.8949181977459	2.94912167960235	0.00281625504872135	0.00121756041175697	2	1.0000938314072	2695.30224175767	0	16358.5338753388	1	1	1	1	2019-05-24T17:44:49.596	NG_ecoli_LTEE_910_DM0	-0	-0	161.575	DIA_100X_EMPTY_1x1_100ms	1c4de1ce-ff85-4c73-94d7-5eeee910f013	EPI_100X_YFP_1x1_200ms_25sola	EPI_100X_RFP_1x1_200ms_25sola
176	31	11.3434157707628	352	46.94529950085	1006.57102272727	1748.92897727273	186720	530.454545454545	191.439881593125	249.923826721471	0	3057597	8686.35511363636	555.584599444448	553.897988959478	0	NaN	NaN	NaN	NaN	NaN	321.890127877072	0.963055872269684	31.0526282386711	12.1534364271501	10.0017700557426	2.78428767558257	0.0323603534554242	0.0109209483953279	2	1.00745364233561	2439.7311815059	1	17150.2130681818	1	1	1	1	2019-05-24T17:44:49.596	NG_ecoli_LTEE_910_DM0	-0	-0	161.575	DIA_100X_EMPTY_1x1_100ms	f5371686-3d52-4b09-a800-384391c78e72	EPI_100X_YFP_1x1_200ms_25sola	EPI_100X_RFP_1x1_200ms_25sola
177	27	10.8573425909338	294	44.1021947243399	1016.71088435374	159.047619047619	72665	247.159863945578	191.439881593125	249.923826721471	0	2291990	7795.8843537415	555.584599444448	553.897988959478	0	NaN	NaN	NaN	NaN	NaN	282.516723482612	0.965203949859493	27.6017700315459	12.437612070134	9.7753677903466	2.94793239743325	0.0458474686500517	0.00872703993206993	0	1.0032152822205	2071.53858620144	0	17915.2925170068	1	1	1	1	2019-05-24T17:44:49.596	NG_ecoli_LTEE_910_DM0	-0	-0	161.575	DIA_100X_EMPTY_1x1_100ms	45654f66-037d-44ef-9da8-31d6972afddb	EPI_100X_YFP_1x1_200ms_25sola	EPI_100X_RFP_1x1_200ms_25sola
178	37	11.1200828849924	412	49.3356246252158	1027.59951456311	257.330097087379	687350	1668.32524271845	191.439881593125	249.923826721471	3	345819	839.366504854369	555.584599444448	553.897988959478	0	NaN	NaN	NaN	NaN	NaN	362.192700595776	0.956589164968277	35.6892730966066	11.7821982616925	9.93538890343583	2.40879963304573	0.00919682931561947	0.00435966120074896	0	1.00118483104105	2766.92461449162	1	17131.2524271845	1	1	1	1	2019-05-24T17:44:49.596	NG_ecoli_LTEE_910_DM0	-0	-0	161.575	DIA_100X_EMPTY_1x1_100ms	354a4027-6b06-4ca4-9409-2b5074d2644a	EPI_100X_YFP_1x1_200ms_25sola	EPI_100X_RFP_1x1_200ms_25sola
179	41	11.2646441380726	462	49.3263000089014	1037.49350649351	1020.50432900433	143971	311.625541125541	191.439881593125	249.923826721471	0	4401957	9528.04545454545	555.584599444448	553.897988959478	0	NaN	NaN	NaN	NaN	NaN	435.620144067428	0.886881763507573	42.1243580298171	13.1964857986568	9.98491094751115	2.53735839146604	0.0299768701662395	0.0157157045728859	1	1.00787728373965	3298.462632749	0	18066.5151515152	1	1	1	1	2019-05-24T17:44:49.596	NG_ecoli_LTEE_910_DM0	-0	-0	161.575	DIA_100X_EMPTY_1x1_100ms	22bcee6c-a9fa-4986-901c-97f9ee958d7b	EPI_100X_YFP_1x1_200ms_25sola	EPI_100X_RFP_1x1_200ms_25sola
180	26	11.9663404895942	312	42.6014381112695	1038.89102564103	1783.26602564103	101015	323.766025641026	191.439881593125	249.923826721471	0	3388565	10860.7852564103	555.584599444448	553.897988959478	0	NaN	NaN	NaN	NaN	NaN	289.757080375367	0.987468575365236	26.0160496373612	12.8097205777534	10.7856601280914	3.06751293598271	0.0161845480223509	0.00651388377554521	1	1.00132684631328	2376.97544711696	0	17259.8557692308	1	1	1	1	2019-05-24T17:44:49.596	NG_ecoli_LTEE_910_DM0	-0	-0	161.575	DIA_100X_EMPTY_1x1_100ms	787c3533-1ac5-447b-81c8-f94177b175be	EPI_100X_YFP_1x1_200ms_25sola	EPI_100X_RFP_1x1_200ms_25sola
181	32	8.99894186226861	289	-49.7588220126624	1051.99307958478	1717.67474048443	103333	357.553633217993	191.439881593125	249.923826721471	0	1749046	6052.06228373702	555.584599444448	553.897988959478	0	NaN	NaN	NaN	NaN	NaN	NaN	NaN	NaN	NaN	NaN	NaN	NaN	NaN	NaN	NaN	NaN	0	19295.615916955	1	1	1	1	2019-05-24T17:44:49.596	NG_ecoli_LTEE_910_DM0	-0	-0	161.575	DIA_100X_EMPTY_1x1_100ms	ceb6b960-8799-4f98-ae16-735bbbf8f37d	EPI_100X_YFP_1x1_200ms_25sola	EPI_100X_RFP_1x1_200ms_25sola
182	29	11.963421323715	347	47.8432488338073	1048.09221902017	1109.72910662824	126392	364.242074927954	191.439881593125	249.923826721471	0	3252056	9371.91930835735	555.584599444448	553.897988959478	0	NaN	NaN	NaN	NaN	NaN	300.746706544461	0.996946955976762	27.9285145927083	12.3633767160526	10.5295072079512	2.88956025241859	0.00436557571960772	0.00238463978895903	1	1.00007702609105	2431.94535196716	0	15734.6051873199	1	1	1	1	2019-05-24T17:44:49.596	NG_ecoli_LTEE_910_DM0	-0	-0	161.575	DIA_100X_EMPTY_1x1_100ms	ed243bfb-93cf-49c6-9097-0ef5e7169967	EPI_100X_YFP_1x1_200ms_25sola	EPI_100X_RFP_1x1_200ms_25sola
183	31	8.30593073499527	259	36.7563057488926	1048.0694980695	283.787644787645	126657	489.023166023166	191.439881593125	249.923826721471	0	2484949	9594.39768339768	555.584599444448	553.897988959478	0	NaN	NaN	NaN	NaN	NaN	313.834554677593	0.901345845180051	33.9503317610826	11.1941080143678	9.07829937866804	2.34446287950275	0.0045337390687132	0.00242832921554594	1	1.00020973209194	2197.57094770427	1	19502.3745173745	1	1	1	1	2019-05-24T17:44:49.596	NG_ecoli_LTEE_910_DM0	-0	-0	161.575	DIA_100X_EMPTY_1x1_100ms	37dfdc2b-509a-44ce-9684-f588c498c68f	EPI_100X_YFP_1x1_200ms_25sola	EPI_100X_RFP_1x1_200ms_25sola
184	37	12.7692920558921	473	49.0038812853393	1059.6511627907	1391.75475687104	471288	996.380549682875	191.439881593125	249.923826721471	2	264106	558.363636363636	555.584599444448	553.897988959478	0	NaN	NaN	NaN	NaN	NaN	411.448991061083	0.961080556150699	36.8747681628713	13.4891766634359	10.9627148905584	2.6220711307606	0.00783896707201049	0.0030398187636588	1	1.00071772283135	3480.61044263817	0	14807.2579281184	1	1	1	1	2019-05-24T17:44:49.596	NG_ecoli_LTEE_910_DM0	-0	-0	161.575	DIA_100X_EMPTY_1x1_100ms	16ad515d-3d03-4e03-913e-70d626f6b107	EPI_100X_YFP_1x1_200ms_25sola	EPI_100X_RFP_1x1_200ms_25sola
185	29	10.8450410215079	315	46.779897140554	1063.73650793651	1915.2126984127	118750	376.984126984127	191.439881593125	249.923826721471	0	2131279	6765.96507936508	555.584599444448	553.897988959478	0	NaN	NaN	NaN	NaN	NaN	309.464465663654	0.911222787434277	29.9838586439393	12.500151371775	9.96607555652677	2.67655429943555	0.0485842533661406	0.0207439681736447	1	1.0267263321912	2338.97593725716	0	18260.4476190476	1	1	1	1	2019-05-24T17:44:49.596	NG_ecoli_LTEE_910_DM0	-0	-0	161.575	DIA_100X_EMPTY_1x1_100ms	b66b0384-1b6e-442e-a926-40119667ba69	EPI_100X_YFP_1x1_200ms_25sola	EPI_100X_RFP_1x1_200ms_25sola
186	33	12.4671990742776	412	47.0983000752262	1071.03640776699	1698.44660194175	923658	2241.88834951456	191.439881593125	249.923826721471	2	424798	1031.06310679612	555.584599444448	553.897988959478	0	NaN	NaN	NaN	NaN	NaN	369.815742608729	0.971924883736738	33.6201705236695	12.8707931123317	10.7192829196539	2.73725979363042	0.00721915118771293	0.00379445224921618	1	1.00098366139625	3034.03970938139	0	15567.7815533981	1	1	1	1	2019-05-24T17:44:49.596	NG_ecoli_LTEE_910_DM0	-0	-0	161.575	DIA_100X_EMPTY_1x1_100ms	0e3c0adf-3023-45e5-a3dc-8e5466e13e25	EPI_100X_YFP_1x1_200ms_25sola	EPI_100X_RFP_1x1_200ms_25sola
187	23	10.3121957494884	238	38.8556887450952	1066.48739495798	199.680672268908	65755	276.281512605042	191.439881593125	249.923826721471	0	2798210	11757.1848739496	555.584599444448	553.897988959478	0	NaN	NaN	NaN	NaN	NaN	248.048797393327	0.985773940124219	23.7376041550898	12.3017943666583	9.96763201508754	3.21283653653688	0.0156229861631383	0.0083876773946832	0	1.00281641662114	1852.2975716268	1	18543.4957983193	1	1	1	1	2019-05-24T17:44:49.596	NG_ecoli_LTEE_910_DM0	-0	-0	161.575	DIA_100X_EMPTY_1x1_100ms	d8c45cfb-6b71-4699-a4bc-15adb40e4e70	EPI_100X_YFP_1x1_200ms_25sola	EPI_100X_RFP_1x1_200ms_25sola
188	22	11.4315016275149	252	19.5954885120225	1072.06349206349	186.575396825397	77535	307.678571428571	191.439881593125	249.923826721471	0	3504002	13904.7698412698	555.584599444448	553.897988959478	0	NaN	NaN	NaN	NaN	NaN	241.37341802232	0.993832839861015	22.5519651102886	12.9990220956787	10.3286985576374	3.23904914389181	0.0141825401110064	0.0062467481787687	1	1.00138021254612	1889.58084532744	1	18570.5079365079	1	1	1	1	2019-05-24T17:44:49.596	NG_ecoli_LTEE_910_DM0	-0	-0	161.575	DIA_100X_EMPTY_1x1_100ms	88593524-bcac-4bfb-a342-d5e63bb47700	EPI_100X_YFP_1x1_200ms_25sola	EPI_100X_RFP_1x1_200ms_25sola
189	27	12.2305467958358	332	41.5279405217092	1073.44879518072	1318.1265060241	434914	1309.98192771084	191.439881593125	249.923826721471	3	171281	515.906626506024	555.584599444448	553.897988959478	0	NaN	NaN	NaN	NaN	NaN	295.742955806342	0.977130484559435	27.1962414187118	12.5890936557644	10.5776255524291	2.81056650691188	0.014808607975353	0.00654547877725653	1	1.00218595244377	2389.8747840903	0	15019.8765060241	1	1	1	1	2019-05-24T17:44:49.596	NG_ecoli_LTEE_910_DM0	-0	-0	161.575	DIA_100X_EMPTY_1x1_100ms	ae8d2898-9dd0-4e71-bd13-269002ff87f4	EPI_100X_YFP_1x1_200ms_25sola	EPI_100X_RFP_1x1_200ms_25sola
190	29	12.8287172968168	373	44.5713045982737	1074.32707774799	306.260053619303	3288858	8817.31367292225	191.439881593125	249.923826721471	2	252754	677.624664879357	555.584599444448	553.897988959478	0	NaN	NaN	NaN	NaN	NaN	317.251633593646	0.982972797680954	28.7583606696346	13.255883102955	10.7718643223308	2.90194080086225	0.0130364200618164	0.00656629885937322	1	1.00058771470293	2620.81132417337	0	15857.528150134	1	1	1	1	2019-05-24T17:44:49.596	NG_ecoli_LTEE_910_DM0	-0	-0	161.575	DIA_100X_EMPTY_1x1_100ms	34024645-ebfb-4963-aaa4-ca68ebea3892	EPI_100X_YFP_1x1_200ms_25sola	EPI_100X_RFP_1x1_200ms_25sola
191	29	10.3373212781989	300	48.5670791026249	1077.14666666667	1446.68333333333	100117	333.723333333333	191.439881593125	249.923826721471	0	2182235	7274.11666666667	555.584599444448	553.897988959478	0	NaN	NaN	NaN	NaN	NaN	295.404277213619	0.927666053590499	29.4558371581496	12.4880058312418	9.73439148250868	2.63097069887234	0.0188148816111958	0.00736358038432256	2	1.00373446131393	2192.19340898988	0	18828.4033333333	1	1	1	1	2019-05-24T17:44:49.596	NG_ecoli_LTEE_910_DM0	-0	-0	161.575	DIA_100X_EMPTY_1x1_100ms	71c39f2a-03d0-46d5-9489-9f5099a1e0ca	EPI_100X_YFP_1x1_200ms_25sola	EPI_100X_RFP_1x1_200ms_25sola
192	36	9.19535772929539	331	44.4329407883194	1077.91540785499	1623.71299093656	113734	343.607250755287	191.439881593125	249.923826721471	0	2257646	6820.68277945619	555.584599444448	553.897988959478	0	NaN	NaN	NaN	NaN	NaN	NaN	NaN	NaN	NaN	NaN	NaN	NaN	NaN	NaN	NaN	NaN	0	19489.5558912387	1	1	1	1	2019-05-24T17:44:49.596	NG_ecoli_LTEE_910_DM0	-0	-0	161.575	DIA_100X_EMPTY_1x1_100ms	cbd32ffc-82c1-4c39-8dea-33cea1086360	EPI_100X_YFP_1x1_200ms_25sola	EPI_100X_RFP_1x1_200ms_25sola
193	34	11.1656248696601	380	46.5839565866182	1085.8	1144.98157894737	7995495	21040.7763157895	191.439881593125	249.923826721471	2	463806	1220.54210526316	555.584599444448	553.897988959478	0	NaN	NaN	NaN	NaN	NaN	364.753008895592	0.940367498188768	34.4898970018889	12.9928495650298	10.306581946063	2.62141033599037	0.0238015031474746	0.00978393030106592	1	1.00482018084983	2877.47195841694	1	16137.8710526316	1	1	1	1	2019-05-24T17:44:49.596	NG_ecoli_LTEE_910_DM0	-0	-0	161.575	DIA_100X_EMPTY_1x1_100ms	b2a4b7b0-5203-4b3f-9d76-cb31b2f34d37	EPI_100X_YFP_1x1_200ms_25sola	EPI_100X_RFP_1x1_200ms_25sola
194	30	10.7863754074148	324	43.4799091130847	1097.4537037037	1151.8950617284	931563	2875.19444444444	191.439881593125	249.923826721471	4	2920951	9015.28086419753	555.584599444448	553.897988959478	0	NaN	NaN	NaN	NaN	NaN	314.601562535307	0.929661531849164	29.3258172214299	14.1122293392174	10.2970452522244	3.20958501608614	0.0378004967303093	0.0133599696789147	1	1.00838891807688	2442.11014322395	1	17495.462962963	1	1	1	1	2019-05-24T17:44:49.596	NG_ecoli_LTEE_910_DM0	-0	-0	161.575	DIA_100X_EMPTY_1x1_100ms	c3dc2c2b-6ded-4223-a3df-315ecf414fb4	EPI_100X_YFP_1x1_200ms_25sola	EPI_100X_RFP_1x1_200ms_25sola
195	32	14.3449151852439	459	47.3081406258396	1103.99782135076	449.394335511983	107402	233.99128540305	191.439881593125	249.923826721471	0	3695573	8051.35729847495	555.584599444448	553.897988959478	0	NaN	NaN	NaN	NaN	NaN	359.002951479045	0.974030835920611	29.4554190109392	14.2150987258235	11.7206804485719	3.33649907373287	0.0382959992842173	0.0176208518557139	1	1.01690705343573	3178.05008693513	0	16601.2592592593	1	1	1	1	2019-05-24T17:44:49.596	NG_ecoli_LTEE_910_DM0	-0	-0	161.575	DIA_100X_EMPTY_1x1_100ms	2e564b72-7b9a-42fe-b7a5-be8d5572df7a	EPI_100X_YFP_1x1_200ms_25sola	EPI_100X_RFP_1x1_200ms_25sola
196	29	12.8684556849261	376	-6.64277758957034	1103.44680851064	2034.01329787234	506426	1346.87765957447	191.439881593125	249.923826721471	5	178726	475.335106382979	555.584599444448	553.897988959478	0	NaN	NaN	NaN	NaN	NaN	NaN	NaN	NaN	NaN	NaN	NaN	NaN	NaN	NaN	NaN	NaN	0	14978.8510638298	1	1	1	1	2019-05-24T17:44:49.596	NG_ecoli_LTEE_910_DM0	-0	-0	161.575	DIA_100X_EMPTY_1x1_100ms	4ee8a5f5-260b-4ee2-aaaf-bcc4b176c02a	EPI_100X_YFP_1x1_200ms_25sola	EPI_100X_RFP_1x1_200ms_25sola
197	42	13.1935879078036	554	48.8979291450857	1117.48916967509	193.375451263538	2556450	4614.53068592058	191.439881593125	249.923826721471	2	244807	441.889891696751	555.584599444448	553.897988959478	0	NaN	NaN	NaN	NaN	NaN	476.721576232729	0.947783949275838	41.5570649500311	13.1329667439433	11.2199159449582	2.5605562599221	0.00721854402590256	0.00340117983117325	1	1.00108565490962	4108.79009566376	0	15508.6317689531	1	1	1	1	2019-05-24T17:44:49.596	NG_ecoli_LTEE_910_DM0	-0	-0	161.575	DIA_100X_EMPTY_1x1_100ms	00467774-0dc5-4edf-93a4-c314d73c88b0	EPI_100X_YFP_1x1_200ms_25sola	EPI_100X_RFP_1x1_200ms_25sola
198	32	12.8328047532817	411	-49.9884997709357	1144.50608272506	1495.92944038929	143805	349.890510948905	191.439881593125	249.923826721471	0	4099108	9973.49878345499	555.584599444448	553.897988959478	0	NaN	NaN	NaN	NaN	NaN	370.680202246738	0.875286818591163	32.8777298126775	17.6007975169532	10.8644354638705	3.63986896979335	0.0887544549350789	0.0240077243719727	2	1.03941876064611	3047.93732621779	0	18322.2725060827	1	1	1	1	2019-05-24T17:44:49.596	NG_ecoli_LTEE_910_DM0	-0	-0	161.575	DIA_100X_EMPTY_1x1_100ms	06b8a40a-2326-4a04-ae06-b93c37198193	EPI_100X_YFP_1x1_200ms_25sola	EPI_100X_RFP_1x1_200ms_25sola
199	41	13.9483037583926	572	49.4425209631502	1148.5	545.047202797203	5602696	9794.92307692308	191.439881593125	249.923826721471	2	174654	305.339160839161	555.584599444448	553.897988959478	0	NaN	NaN	NaN	NaN	NaN	446.469170418262	0.948072185677059	38.8641233433243	13.0773545989277	11.1911530725292	2.71112605346623	0.0134090153583982	0.0076457215412285	1	1.00192877384503	3822.86031339013	0	15843.0087412587	1	1	1	1	2019-05-24T17:44:49.596	NG_ecoli_LTEE_910_DM0	-0	-0	161.575	DIA_100X_EMPTY_1x1_100ms	2b3b1007-f69a-4300-9493-05e96d16375c	EPI_100X_YFP_1x1_200ms_25sola	EPI_100X_RFP_1x1_200ms_25sola
200	31	6.19397631416174	192	-48.1539457555276	1155.11458333333	1157.01041666667	53561	278.963541666667	191.439881593125	249.923826721471	0	674769	3514.421875	555.584599444448	553.897988959478	0	NaN	NaN	NaN	NaN	NaN	288.303526253724	0.808034903299816	NaN	NaN	NaN	NaN	NaN	NaN	NaN	NaN	NaN	1	19294.34375	1	1	1	1	2019-05-24T17:44:49.596	NG_ecoli_LTEE_910_DM0	-0	-0	161.575	DIA_100X_EMPTY_1x1_100ms	74ef754c-82b1-4c53-aedf-772ea8320307	EPI_100X_YFP_1x1_200ms_25sola	EPI_100X_RFP_1x1_200ms_25sola
201	37	12.6497008717676	468	49.1357540014345	1150.76282051282	1764.1688034188	3038655	6492.85256410256	191.439881593125	249.923826721471	2	163287	348.903846153846	555.584599444448	553.897988959478	0	NaN	NaN	NaN	NaN	NaN	412.196071984132	0.966867669883833	36.5866033214617	12.7127697748682	10.9983792267288	2.69798341274316	0.0105435465738896	0.00484935035807317	1	1.00189955893264	3475.91664691388	0	15270.9871794872	1	1	1	1	2019-05-24T17:44:49.596	NG_ecoli_LTEE_910_DM0	-0	-0	161.575	DIA_100X_EMPTY_1x1_100ms	1135777f-550c-445f-b065-1dbe0d3afcad	EPI_100X_YFP_1x1_200ms_25sola	EPI_100X_RFP_1x1_200ms_25sola
202	32	14.7500509258932	473	46.1968429010905	1163.16701902748	443.860465116279	243130	514.016913319239	191.439881593125	249.923826721471	0	952617	2013.98942917548	555.584599444448	553.897988959478	0	NaN	NaN	NaN	NaN	NaN	375.150120950614	0.987154754185871	30.5459656465046	14.7190257352661	11.7622431126529	3.62036125515372	0.0351044350418987	0.00808158773145341	1	1.00151881600923	3319.12832436843	0	15348.0739957717	1	1	1	1	2019-05-24T17:44:49.596	NG_ecoli_LTEE_910_DM0	-0	-0	161.575	DIA_100X_EMPTY_1x1_100ms	f4d226ee-ec73-4402-82c0-05379adbc668	EPI_100X_YFP_1x1_200ms_25sola	EPI_100X_RFP_1x1_200ms_25sola
203	36	11.8872649561277	428	20.8033539139879	1168.82476635514	1143.96728971963	134539	314.343457943925	191.439881593125	249.923826721471	0	3952351	9234.46495327103	555.584599444448	553.897988959478	0	NaN	NaN	NaN	NaN	NaN	401.314746381802	0.834104982253672	39.3736050877073	12.5678015684215	9.73643410821166	2.57377215674022	0.0876395121840503	0.0322430152382771	1	1.09884697270983	2931.53389938104	1	17898.8224299065	1	1	1	1	2019-05-24T17:44:49.596	NG_ecoli_LTEE_910_DM0	-0	-0	161.575	DIA_100X_EMPTY_1x1_100ms	14c2c3d1-ed0a-49d8-b482-3f03571726f5	EPI_100X_YFP_1x1_200ms_25sola	EPI_100X_RFP_1x1_200ms_25sola
204	34	13.689051147768	469	47.332624480716	1170.93390191898	1872	717161	1529.12793176972	191.439881593125	249.923826721471	3	189677	404.428571428571	555.584599444448	553.897988959478	0	NaN	NaN	NaN	NaN	NaN	410.223012360697	0.923365169843554	34.5833802962833	13.7681049278891	11.4219348672873	2.94459619886658	0.0596251168001959	0.0271210355497992	1	1.05806554069902	3543.53462213484	0	15430.4861407249	1	1	1	1	2019-05-24T17:44:49.596	NG_ecoli_LTEE_910_DM0	-0	-0	161.575	DIA_100X_EMPTY_1x1_100ms	6b6f2336-fa66-4be3-85ac-953d08b35acf	EPI_100X_YFP_1x1_200ms_25sola	EPI_100X_RFP_1x1_200ms_25sola
205	29	12.5416284372333	364	46.5757704437365	1171.34340659341	746.458791208791	312960	859.78021978022	191.439881593125	249.923826721471	0	182989	502.717032967033	555.584599444448	553.897988959478	0	NaN	NaN	NaN	NaN	NaN	314.266904881926	0.974373991117872	28.0003554986982	13.2892950416788	10.8270926558274	3.06566865143287	0.00662475169289021	0.00333931540895045	1	1.00063127466384	2577.96569217505	0	15060.1565934066	1	1	1	1	2019-05-24T17:44:49.596	NG_ecoli_LTEE_910_DM0	-0	-0	161.575	DIA_100X_EMPTY_1x1_100ms	2d75f082-a84b-418e-8d75-311aff7b96b4	EPI_100X_YFP_1x1_200ms_25sola	EPI_100X_RFP_1x1_200ms_25sola
206	37	14.5041084230955	537	48.3759294171386	1181.32588454376	1096.22532588454	5921123	11026.2998137803	191.439881593125	249.923826721471	3	332247	618.709497206704	555.584599444448	553.897988959478	0	NaN	NaN	NaN	NaN	NaN	457.316242970584	0.972892777546676	35.5580920043198	14.559179848619	12.5353666891939	3.17188149736488	0.0062165799028259	0.002943144965921	1	1.0003827902128	4388.36169881996	0	14025.6070763501	1	1	1	1	2019-05-24T17:44:49.596	NG_ecoli_LTEE_910_DM0	-0	-0	161.575	DIA_100X_EMPTY_1x1_100ms	15ebb8d8-768f-47d3-91c4-bc60b7ac809b	EPI_100X_YFP_1x1_200ms_25sola	EPI_100X_RFP_1x1_200ms_25sola
207	25	11.0508396399298	277	38.8000046827158	1179.12274368231	1941.97111913357	97725	352.797833935018	191.439881593125	249.923826721471	0	2486414	8976.2238267148	555.584599444448	553.897988959478	0	NaN	NaN	NaN	NaN	NaN	264.965114862311	0.984760007693227	24.9239518007055	13.0455225301798	10.1344496378838	3.19839732128573	0.0305203531171397	0.0128565893592764	1	1.00726044437145	2010.51409333588	0	17301.8519855596	1	1	1	1	2019-05-24T17:44:49.596	NG_ecoli_LTEE_910_DM0	-0	-0	161.575	DIA_100X_EMPTY_1x1_100ms	f9ec4e1b-9e3c-41cf-a552-40f2b3e8322c	EPI_100X_YFP_1x1_200ms_25sola	EPI_100X_RFP_1x1_200ms_25sola
208	40	12.0764123802743	483	48.8321693415962	1197.66666666667	1590.65838509317	733590	1518.8198757764	191.439881593125	249.923826721471	4	269004	556.944099378882	555.584599444448	553.897988959478	0	NaN	NaN	NaN	NaN	NaN	441.001211326511	0.921942525676329	39.8530904005155	13.1347775625347	10.7945716955576	2.63688322073358	0.0183366025643407	0.0112350012501015	1	1.00661272551061	3647.22634335643	1	15770.4968944099	1	1	1	1	2019-05-24T17:44:49.596	NG_ecoli_LTEE_910_DM0	-0	-0	161.575	DIA_100X_EMPTY_1x1_100ms	d3958136-9f21-421f-b7cd-7d233de26c2b	EPI_100X_YFP_1x1_200ms_25sola	EPI_100X_RFP_1x1_200ms_25sola
209	36	11.5588636828173	417	48.8878668180845	1208.53956834532	938.026378896883	3854980	9244.55635491607	191.439881593125	249.923826721471	2	139818	335.294964028777	555.584599444448	553.897988959478	0	NaN	NaN	NaN	NaN	NaN	380.269145272669	0.948014331945297	36.5123448811317	12.3161588703439	10.1539917100438	2.47349835706901	0.0142466938061783	0.00823387912426384	1	1.00594436741269	2956.67245472004	0	15546.0791366906	1	1	1	1	2019-05-24T17:44:49.596	NG_ecoli_LTEE_910_DM0	-0	-0	161.575	DIA_100X_EMPTY_1x1_100ms	c8f84c7e-af90-433a-8bfe-54a8d763e062	EPI_100X_YFP_1x1_200ms_25sola	EPI_100X_RFP_1x1_200ms_25sola
210	30	13.1929832164985	396	48.499741317421	1216.17424242424	1590.25505050505	391429	988.457070707071	191.439881593125	249.923826721471	0	1021455	2579.43181818182	555.584599444448	553.897988959478	0	NaN	NaN	NaN	NaN	NaN	346.287714420923	0.976656953574062	29.4392161080505	13.4165424549991	11.4131540290239	3.06528623979411	0.0277296239333567	0.0149633584503165	1	1.0133004941662	3011.80936862432	1	15592.345959596	1	1	1	1	2019-05-24T17:44:49.596	NG_ecoli_LTEE_910_DM0	-0	-0	161.575	DIA_100X_EMPTY_1x1_100ms	2501d034-0c5f-479d-a237-bc431fceae37	EPI_100X_YFP_1x1_200ms_25sola	EPI_100X_RFP_1x1_200ms_25sola
211	25	9.15897923815574	231	43.9092134588483	1220.08225108225	1026.93939393939	68272	295.549783549784	191.439881593125	249.923826721471	0	1376948	5960.81385281385	555.584599444448	553.897988959478	0	NaN	NaN	NaN	NaN	NaN	255.862352812074	0.966180460939388	26.8338490318771	11.4364808248774	9.22507951932043	2.57325934327701	0.0275077854478821	0.01072179428086	1	1.00395703555271	1793.54835636779	1	18841.316017316	1	1	1	1	2019-05-24T17:44:49.596	NG_ecoli_LTEE_910_DM0	-0	-0	161.575	DIA_100X_EMPTY_1x1_100ms	021b1698-d859-4a89-b6c3-a1d51f050da0	EPI_100X_YFP_1x1_200ms_25sola	EPI_100X_RFP_1x1_200ms_25sola
212	36	11.7165260036799	422	49.2503312873267	1248.68483412322	1621.15639810427	2478084	5872.23696682464	191.439881593125	249.923826721471	2	192790	456.848341232227	555.584599444448	553.897988959478	0	NaN	NaN	NaN	NaN	NaN	377.386769745843	0.965253602684664	35.5262179255457	11.9954684218965	10.350576398991	2.56047378718386	0.0116998426247146	0.00427980632355374	2	1.00131672678277	2989.28916156203	0	15252.2796208531	1	1	1	1	2019-05-24T17:44:49.596	NG_ecoli_LTEE_910_DM0	-0	-0	161.575	DIA_100X_EMPTY_1x1_100ms	7ab9803c-c535-4c50-bdca-1b7c2612418d	EPI_100X_YFP_1x1_200ms_25sola	EPI_100X_RFP_1x1_200ms_25sola
213	17	6.70235468464776	114	-49.5065476494954	1241.07894736842	1029.36842105263	47881	420.008771929825	191.439881593125	249.923826721471	0	831308	7292.17543859649	555.584599444448	553.897988959478	0	NaN	NaN	NaN	NaN	NaN	177.527327991983	0.999326436800147	20.039235112795	11.1373672791374	8.44321022668697	2.95864835372069	0.00203692180180523	0.000956369976561061	1	1.00001019747315	1121.98287382739	2	19479.4649122807	1	1	1	1	2019-05-24T17:44:49.596	NG_ecoli_LTEE_910_DM0	-0	-0	161.575	DIA_100X_EMPTY_1x1_100ms	e8b43833-1a78-4680-bca4-ec8f175c80e6	EPI_100X_YFP_1x1_200ms_25sola	EPI_100X_RFP_1x1_200ms_25sola
214	33	11.2054287925895	370	48.1373306572505	1251.64324324324	1042.65135135135	559163	1511.25135135135	191.439881593125	249.923826721471	3	319345	863.094594594595	555.584599444448	553.897988959478	0	NaN	NaN	NaN	NaN	NaN	341.297243295906	0.963905010657237	32.5232649200091	12.0910268539695	10.2041083638001	2.63095387035244	0.0127680321589296	0.00541334371576302	1	1.00177317591022	2659.70911779834	1	16262.2567567568	1	1	1	1	2019-05-24T17:44:49.596	NG_ecoli_LTEE_910_DM0	-0	-0	161.575	DIA_100X_EMPTY_1x1_100ms	e53adcc5-2e87-4104-aec1-ddf4f091791c	EPI_100X_YFP_1x1_200ms_25sola	EPI_100X_RFP_1x1_200ms_25sola
215	34	11.4436925558297	389	49.2324775524027	1257.56041131105	1878.77892030848	133089	342.131105398458	191.439881593125	249.923826721471	0	1542246	3964.64267352185	555.584599444448	553.897988959478	0	NaN	NaN	NaN	NaN	NaN	349.617929579396	0.969392836858799	33.3344420272715	12.013223138213	10.2734173676618	2.44975944692735	0.0110956691049756	0.00464566634745649	1	1.00152876514557	2763.20391546673	0	16460.3598971722	1	1	1	1	2019-05-24T17:44:49.596	NG_ecoli_LTEE_910_DM0	-0	-0	161.575	DIA_100X_EMPTY_1x1_100ms	f8b13afd-fc5c-4222-be9b-307cd5570168	EPI_100X_YFP_1x1_200ms_25sola	EPI_100X_RFP_1x1_200ms_25sola
216	30	14.4778103904245	435	45.3327386846117	1266.17931034483	550.832183908046	92057	211.625287356322	191.439881593125	249.923826721471	0	2476228	5692.47816091954	555.584599444448	553.897988959478	0	NaN	NaN	NaN	NaN	NaN	384.913895302168	0.978175837545175	28.4801437146454	16.6961942729008	13.0399281510677	3.84329898520802	0.031503426090642	0.0109400813322057	2	1.00740167634735	3803.49154169204	0	18981.1172413793	1	1	1	1	2019-05-24T17:44:49.596	NG_ecoli_LTEE_910_DM0	-0	-0	161.575	DIA_100X_EMPTY_1x1_100ms	3ae1cdd9-0ae4-42a8-bf8d-35055a3d2a9f	EPI_100X_YFP_1x1_200ms_25sola	EPI_100X_RFP_1x1_200ms_25sola
217	28	11.2066266974219	314	46.3946585253198	1291.01910828025	1140.84076433121	113075	360.111464968153	191.439881593125	249.923826721471	0	2551783	8126.6974522293	555.584599444448	553.897988959478	0	NaN	NaN	NaN	NaN	NaN	301.097431893932	0.956049535012111	28.8305540521912	12.1885005249002	10.0763834441289	2.82696678159233	0.015340982520569	0.00595120636401799	0	1.00178310604339	2299.07024760684	1	19004.9904458599	1	1	1	1	2019-05-24T17:44:49.596	NG_ecoli_LTEE_910_DM0	-0	-0	161.575	DIA_100X_EMPTY_1x1_100ms	5662273c-0add-4ddb-9422-40b50d62ef55	EPI_100X_YFP_1x1_200ms_25sola	EPI_100X_RFP_1x1_200ms_25sola
218	33	12.5093737692486	413	47.0262586932189	1293.30992736077	1740.87651331719	4021551	9737.41162227603	191.439881593125	249.923826721471	2	146104	353.762711864407	555.584599444448	553.897988959478	0	NaN	NaN	NaN	NaN	NaN	374.255621120191	0.966576168834579	32.9579516497749	12.8680701209942	11.0366519012495	2.80382276422949	0.0232416983215445	0.00961464538643595	1	1.00659491196401	3153.00590186806	0	15317.4043583535	1	1	1	1	2019-05-24T17:44:49.596	NG_ecoli_LTEE_910_DM0	-0	-0	161.575	DIA_100X_EMPTY_1x1_100ms	836e3f5e-d052-4a4f-aab4-22c87c2df13f	EPI_100X_YFP_1x1_200ms_25sola	EPI_100X_RFP_1x1_200ms_25sola
219	27	10.1292715891181	274	44.376473567686	1296.59489051095	1153.6897810219	90274	329.467153284672	191.439881593125	249.923826721471	0	1806765	6594.03284671533	555.584599444448	553.897988959478	0	NaN	NaN	NaN	NaN	NaN	270.066270491932	0.912875253784212	28.2647133338807	12.4502585883078	9.31708769655371	2.63037459861513	0.00396486933075288	0.0016349415409923	1	1.00008218755044	1927.05820825232	1	18575.2080291971	1	1	1	1	2019-05-24T17:44:49.596	NG_ecoli_LTEE_910_DM0	-0	-0	161.575	DIA_100X_EMPTY_1x1_100ms	e21aef14-fdc3-413b-98df-03b7d515706a	EPI_100X_YFP_1x1_200ms_25sola	EPI_100X_RFP_1x1_200ms_25sola
220	34	14.4046587765231	490	47.5977801390769	1307.81020408163	433.073469387755	444935	908.030612244898	191.439881593125	249.923826721471	3	134654	274.804081632653	555.584599444448	553.897988959478	0	NaN	NaN	NaN	NaN	NaN	386.059328135473	0.989291365935512	32.1313686289458	13.6550916366823	11.5490120808451	3.30438833392899	1.60623924779332	0.029326035476904	0	1.00142852746185	3365.95865625595	0	15520.9959183673	1	1	1	1	2019-05-24T17:44:49.596	NG_ecoli_LTEE_910_DM0	-0	-0	161.575	DIA_100X_EMPTY_1x1_100ms	938dd27f-fef6-48d7-8a7c-070ce3e7bf6c	EPI_100X_YFP_1x1_200ms_25sola	EPI_100X_RFP_1x1_200ms_25sola
221	51	13.9827208450036	714	48.9268663390478	1327.82492997199	1596.14005602241	1981157	2774.72969187675	191.439881593125	249.923826721471	9	370188	518.470588235294	555.584599444448	553.897988959478	0	NaN	NaN	NaN	NaN	NaN	595.470254220037	0.925438757110797	50.8803140411013	13.3960053861524	11.501937761779	2.30884449547954	0.0241275053166622	0.0124450423191708	0	1.01740042689433	5286.66377914605	0	15886.5798319328	1	1	1	1	2019-05-24T17:44:49.596	NG_ecoli_LTEE_910_DM0	-0	-0	161.575	DIA_100X_EMPTY_1x1_100ms	a79c5056-3fe7-4c60-b2c3-26986225b6d7	EPI_100X_YFP_1x1_200ms_25sola	EPI_100X_RFP_1x1_200ms_25sola
222	27	9.13324155730889	247	48.1854049250104	1325.19028340081	881.076923076923	65429	264.894736842105	191.439881593125	249.923826721471	0	1755349	7106.67611336032	555.584599444448	553.897988959478	0	NaN	NaN	NaN	NaN	NaN	257.105400801126	0.974876182859102	27.3673701249734	11.1066209938185	9.06984473209072	2.57555071115438	0.0127872748911158	0.00579604821246385	1	1.000736444491	1768.16443906902	0	18654.4251012146	1	1	1	1	2019-05-24T17:44:49.596	NG_ecoli_LTEE_910_DM0	-0	-0	161.575	DIA_100X_EMPTY_1x1_100ms	6c8f802e-3cba-4e36-aca4-7a3975c65b10	EPI_100X_YFP_1x1_200ms_25sola	EPI_100X_RFP_1x1_200ms_25sola
223	36	12.2517127810956	442	13.3991398144075	1336.31447963801	1926.15158371041	196802	445.253393665158	191.439881593125	249.923826721471	0	5206345	11779.0610859729	555.584599444448	553.897988959478	0	NaN	NaN	NaN	NaN	NaN	447.83099951837	0.877570557422807	39.1988884311566	13.9796680458176	10.9131501399244	2.87630128967265	0.0820230386586519	0.0334012022730616	2	1.03104019673587	3666.60303415866	1	18661.9230769231	1	1	1	1	2019-05-24T17:44:49.596	NG_ecoli_LTEE_910_DM0	-0	-0	161.575	DIA_100X_EMPTY_1x1_100ms	1bc587d2-4fb2-4d20-8cf4-3f0d99a2e011	EPI_100X_YFP_1x1_200ms_25sola	EPI_100X_RFP_1x1_200ms_25sola
224	25	10.1978909553761	256	35.6590171089871	1333.3125	1478.9296875	161219	629.76171875	191.439881593125	249.923826721471	0	1481278	5786.2421875	555.584599444448	553.897988959478	0	NaN	NaN	NaN	NaN	NaN	255.277176371063	0.976729263140666	24.8237916744383	12.3329578637264	9.91290144599582	2.96894962741513	0.021825646438892	0.00944035481663589	1	1.00369604828269	1915.84149859628	1	17264.94140625	1	1	1	1	2019-05-24T17:44:49.596	NG_ecoli_LTEE_910_DM0	-0	-0	161.575	DIA_100X_EMPTY_1x1_100ms	46530f97-d6e8-4486-a28b-1da375ba61bb	EPI_100X_YFP_1x1_200ms_25sola	EPI_100X_RFP_1x1_200ms_25sola
225	27	8.43607961258903	228	-41.0996293931633	1336.76315789474	1947.38157894737	84831	372.065789473684	191.439881593125	249.923826721471	0	1832878	8038.93859649123	555.584599444448	553.897988959478	0	NaN	NaN	NaN	NaN	NaN	292.406262551673	0.936202783745112	30.0966834933638	12.9100218195208	9.43299661602919	2.79570562426119	0.0250828596915633	0.0135472179162772	1	1.00276810348599	2103.33224477908	1	19940.1447368421	1	1	1	1	2019-05-24T17:44:49.596	NG_ecoli_LTEE_910_DM0	-0	-0	161.575	DIA_100X_EMPTY_1x1_100ms	29fc373e-ad0b-469e-8f17-fd066fae9e54	EPI_100X_YFP_1x1_200ms_25sola	EPI_100X_RFP_1x1_200ms_25sola
226	29	12.9587370087611	376	44.4831977615366	1346.57978723404	1472.88829787234	2204452	5862.90425531915	191.439881593125	249.923826721471	2	751865	1999.64095744681	555.584599444448	553.897988959478	0	NaN	NaN	NaN	NaN	NaN	327.081326956705	0.989942337620121	28.3055855250085	13.7908491237122	11.2779176931145	3.11911385124503	0.0131280505054667	0.00719418647066633	0	1.00269402691713	2827.61232466307	1	15494.4015957447	1	1	1	1	2019-05-24T17:44:49.596	NG_ecoli_LTEE_910_DM0	-0	-0	161.575	DIA_100X_EMPTY_1x1_100ms	a4362ae3-2ce9-45fc-b343-b393e4e8f19f	EPI_100X_YFP_1x1_200ms_25sola	EPI_100X_RFP_1x1_200ms_25sola
227	33	13.8497749380491	457	47.4547349451246	1349.91028446389	753.284463894967	425936	932.026258205689	191.439881593125	249.923826721471	0	233549	511.048140043764	555.584599444448	553.897988959478	0	NaN	NaN	NaN	NaN	NaN	386.264937124758	0.970395326817071	31.1370789137411	14.2194254116337	12.0079276951963	3.2180025717103	0.0388541664270874	0.0197970423000216	0	1.02475612838094	3526.1751220027	0	14442.2582056893	1	1	1	1	2019-05-24T17:44:49.596	NG_ecoli_LTEE_910_DM0	-0	-0	161.575	DIA_100X_EMPTY_1x1_100ms	c28264a6-ccdd-461a-8381-ccc020fff8a2	EPI_100X_YFP_1x1_200ms_25sola	EPI_100X_RFP_1x1_200ms_25sola
228	34	11.260726211936	384	44.0860703776154	1344.82291666667	852.981770833333	378498	985.671875	191.439881593125	249.923826721471	1	215948	562.364583333333	555.584599444448	553.897988959478	0	NaN	NaN	NaN	NaN	NaN	369.183053046076	0.941432983922874	35.2671901024715	12.1237297643592	10.1553889243073	2.55627712457697	0.0192281682145358	0.0118572742921343	0	1.01173510071096	2856.62913280837	0	15932.8567708333	1	1	1	1	2019-05-24T17:44:49.596	NG_ecoli_LTEE_910_DM0	-0	-0	161.575	DIA_100X_EMPTY_1x1_100ms	3bc66c1f-4b77-46b3-8164-5d960e2cc654	EPI_100X_YFP_1x1_200ms_25sola	EPI_100X_RFP_1x1_200ms_25sola
229	42	11.7404927141725	493	47.5599254847433	1376.12576064909	1509.68356997972	2561026	5194.77890466531	191.439881593125	249.923826721471	3	861610	1747.68762677485	555.584599444448	553.897988959478	0	NaN	NaN	NaN	NaN	NaN	441.279105578758	0.921520307062933	42.2084823272922	12.9601592030213	10.1553615700811	2.42178939470789	0.772531981497226	0.0151870416993373	2	1.0019038455572	3418.85277420702	1	15646.6977687627	1	1	1	1	2019-05-24T17:44:49.596	NG_ecoli_LTEE_910_DM0	-0	-0	161.575	DIA_100X_EMPTY_1x1_100ms	d901ba40-f543-49c8-90ab-6fb02fc7390c	EPI_100X_YFP_1x1_200ms_25sola	EPI_100X_RFP_1x1_200ms_25sola
230	33	11.8763683505263	393	47.9456327928033	1377.43256997455	1267.09669211196	344152	875.704834605598	191.439881593125	249.923826721471	2	621880	1582.39185750636	555.584599444448	553.897988959478	0	NaN	NaN	NaN	NaN	NaN	362.072076238309	0.971266712535082	33.5494043625939	12.4800546411554	10.4896125474705	2.72430788205096	0.01018042427699	0.00499582770002577	1	1.00196738652891	2899.30289743497	0	15116.155216285	1	1	1	1	2019-05-24T17:44:49.596	NG_ecoli_LTEE_910_DM0	-0	-0	161.575	DIA_100X_EMPTY_1x1_100ms	e3b33022-4f12-4a62-9076-84f76125491f	EPI_100X_YFP_1x1_200ms_25sola	EPI_100X_RFP_1x1_200ms_25sola
231	42	7.44438252225288	314	-32.5860227670692	1390.96815286624	1538.30891719745	171958	547.636942675159	191.439881593125	249.923826721471	1	1980693	6307.93949044586	555.584599444448	553.897988959478	0	NaN	NaN	NaN	NaN	NaN	401.20817970829	0.769784643996048	46.6587336634382	12.0028906412157	8.32735120292362	2.75102029794812	0.031883323910207	0.0111148070107368	4	1.00323672117637	2541.18680470062	1	19684.1114649682	1	1	1	1	2019-05-24T17:44:49.596	NG_ecoli_LTEE_910_DM0	-0	-0	161.575	DIA_100X_EMPTY_1x1_100ms	07d5cdb7-8958-454d-8f45-662be0fb608a	EPI_100X_YFP_1x1_200ms_25sola	EPI_100X_RFP_1x1_200ms_25sola
232	29	13.374760762504	389	46.5066596049762	1385.03598971722	510.915167095116	367161	943.858611825193	191.439881593125	249.923826721471	2	120667	310.19794344473	555.584599444448	553.897988959478	0	NaN	NaN	NaN	NaN	NaN	318.62193030867	0.985811271821771	27.6703017071157	13.1024150329479	11.1794699604489	3.09273861268641	0.00899651962600266	0.00424410660829348	1	1.00100844703214	2716.10279580778	0	15817.3624678663	1	1	1	1	2019-05-24T17:44:49.596	NG_ecoli_LTEE_910_DM0	-0	-0	161.575	DIA_100X_EMPTY_1x1_100ms	53ebc61e-4a6b-4692-b279-9ffb838e223f	EPI_100X_YFP_1x1_200ms_25sola	EPI_100X_RFP_1x1_200ms_25sola
233	42	15.4817827416869	651	48.8466577180998	1391.63440860215	428.330261136713	8240649	12658.4470046083	191.439881593125	249.923826721471	3	191870	294.731182795699	555.584599444448	553.897988959478	0	NaN	NaN	NaN	NaN	NaN	506.196566631524	0.973112200919883	39.9152142593407	14.7484768163691	12.3945763177147	2.98418844070586	0.0249315974942955	0.00857378618583511	1	1.00537942834159	4816.05810588186	0	15226.1059907834	1	1	1	1	2019-05-24T17:44:49.596	NG_ecoli_LTEE_910_DM0	-0	-0	161.575	DIA_100X_EMPTY_1x1_100ms	3017b575-c11a-46f4-aae8-869e5449a9bb	EPI_100X_YFP_1x1_200ms_25sola	EPI_100X_RFP_1x1_200ms_25sola
234	27	11.9980463883483	324	38.8887762065145	1396.29938271605	1608.54012345679	119002	367.29012345679	191.439881593125	249.923826721471	0	2168083	6691.61419753086	555.584599444448	553.897988959478	0	NaN	NaN	NaN	NaN	NaN	273.607453509131	0.98358845159887	24.3468807121529	12.9880168019841	10.8283053731428	3.16407092654908	0.0168818841863706	0.00643212287853326	1	1.00111752019709	2242.09597603689	0	17425.0555555556	1	1	1	1	2019-05-24T17:44:49.596	NG_ecoli_LTEE_910_DM0	-0	-0	161.575	DIA_100X_EMPTY_1x1_100ms	480053b8-c0ee-4e0f-aea8-505af6c8732f	EPI_100X_YFP_1x1_200ms_25sola	EPI_100X_RFP_1x1_200ms_25sola
235	27	11.3308288583999	306	37.4372740947592	1398.83986928105	1830.84967320261	324866	1061.65359477124	191.439881593125	249.923826721471	3	296569	969.179738562092	555.584599444448	553.897988959478	0	NaN	NaN	NaN	NaN	NaN	286.776592487785	0.97771311087739	26.7567108334521	13.0096751609504	10.3667060694189	2.90983219057774	0.0327301143091315	0.0135103064667221	1	1.00859975950799	2258.41721987897	0	16112.7124183007	1	1	1	1	2019-05-24T17:44:49.596	NG_ecoli_LTEE_910_DM0	-0	-0	161.575	DIA_100X_EMPTY_1x1_100ms	8fbe6056-c1ce-4e29-a108-05a2bb214582	EPI_100X_YFP_1x1_200ms_25sola	EPI_100X_RFP_1x1_200ms_25sola
236	30	9.96596752242753	299	43.1687731880683	1395.11705685619	1997.70234113712	109774	367.137123745819	191.439881593125	249.923826721471	0	1983169	6632.67224080268	555.584599444448	553.897988959478	0	NaN	NaN	NaN	NaN	NaN	303.905726106514	0.91586456911484	30.971121330189	12.54489973569	9.45454901220603	2.70609949760223	0.0449012319409439	0.0240902143846448	1	1.04006464759338	2174.34495991544	0	18926.4715719064	1	1	1	1	2019-05-24T17:44:49.596	NG_ecoli_LTEE_910_DM0	-0	-0	161.575	DIA_100X_EMPTY_1x1_100ms	97068c7a-4549-42c7-a903-4faa8ee08bb3	EPI_100X_YFP_1x1_200ms_25sola	EPI_100X_RFP_1x1_200ms_25sola
237	33	14.1825170683269	468	45.6635723818417	1407.44444444444	555.529914529915	434822	929.106837606838	191.439881593125	249.923826721471	0	157402	336.32905982906	555.584599444448	553.897988959478	0	NaN	NaN	NaN	NaN	NaN	385.46397822443	0.980426816337541	32.3893611899524	13.6217020676377	11.5177596094709	3.13346936374453	0.00362249298128303	0.00188490458305231	1	1.00006742046879	3374.64648046444	1	15457.0726495727	1	1	1	1	2019-05-24T17:44:49.596	NG_ecoli_LTEE_910_DM0	-0	-0	161.575	DIA_100X_EMPTY_1x1_100ms	569b33ac-0255-4df0-8579-173463c89230	EPI_100X_YFP_1x1_200ms_25sola	EPI_100X_RFP_1x1_200ms_25sola
238	32	12.8746465398405	413	48.9701586445509	1414	532.600484261501	353535	856.016949152542	191.439881593125	249.923826721471	0	143548	347.573849878935	555.584599444448	553.897988959478	0	NaN	NaN	NaN	NaN	NaN	356.999831968099	0.980958893110197	31.0204860586405	13.9334167272522	11.189800290017	3.08854752604382	0.0165040546865564	0.00718138061097064	1	1.00204678985244	3050.58514347183	1	15773.3777239709	1	1	1	1	2019-05-24T17:44:49.596	NG_ecoli_LTEE_910_DM0	-0	-0	161.575	DIA_100X_EMPTY_1x1_100ms	a2f58b6c-0c5b-4221-b9b5-b2fd7f721845	EPI_100X_YFP_1x1_200ms_25sola	EPI_100X_RFP_1x1_200ms_25sola
239	27	12.907927159987	352	29.5929591164804	1416.73295454545	1352.44318181818	442755	1257.82670454545	191.439881593125	249.923826721471	3	166250	472.301136363636	555.584599444448	553.897988959478	0	NaN	NaN	NaN	NaN	NaN	303.032975262509	0.992258805838372	26.733827314464	13.2993963128465	10.8235765670272	3.45783428296101	0.0592357863025173	0.00322391859581172	1	1.0001598962476	2459.75927739115	0	15317.0198863636	1	1	1	1	2019-05-24T17:44:49.596	NG_ecoli_LTEE_910_DM0	-0	-0	161.575	DIA_100X_EMPTY_1x1_100ms	9c5e587c-11d9-4513-82e6-bccb2db7b61a	EPI_100X_YFP_1x1_200ms_25sola	EPI_100X_RFP_1x1_200ms_25sola
240	26	11.9971908875192	313	45.1790220967059	1433.69968051118	790.086261980831	83950	268.210862619808	191.439881593125	249.923826721471	0	3074238	9821.84664536741	555.584599444448	553.897988959478	0	NaN	NaN	NaN	NaN	NaN	261.576417609458	0.979664591056903	24.5339259187038	12.8678472163887	10.1108969684321	3.25238086397386	0.0495597701653158	0.0271486586269295	0	1.03165030933628	1969.86426002934	0	17516.8817891374	1	1	1	1	2019-05-24T17:44:49.596	NG_ecoli_LTEE_910_DM0	-0	-0	161.575	DIA_100X_EMPTY_1x1_100ms	e817ffdc-5de8-4cd1-b36d-8b96c56abd85	EPI_100X_YFP_1x1_200ms_25sola	EPI_100X_RFP_1x1_200ms_25sola
241	37	12.9840235874991	482	49.0615952875819	1439.85062240664	1209.09958506224	2454972	5093.30290456432	191.439881593125	249.923826721471	2	330444	685.56846473029	555.584599444448	553.897988959478	0	NaN	NaN	NaN	NaN	NaN	415.797097751497	0.971338807533897	37.0938489503304	12.7655863277226	10.9546265775898	2.62190975321759	0.00973480885913244	0.00547490122842332	2	1.00075675196724	3496.1248737243	0	14824.2468879668	1	1	1	1	2019-05-24T17:44:49.596	NG_ecoli_LTEE_910_DM0	-0	-0	161.575	DIA_100X_EMPTY_1x1_100ms	368aa387-3f07-4ec5-b2b9-48cd529ae883	EPI_100X_YFP_1x1_200ms_25sola	EPI_100X_RFP_1x1_200ms_25sola
242	36	12.6353963326413	455	48.6715827668831	1443.12527472527	1686	171933	377.874725274725	191.439881593125	249.923826721471	0	5113125	11237.6373626374	555.584599444448	553.897988959478	0	NaN	NaN	NaN	NaN	NaN	406.564279595694	0.89635187501366	35.5645289198627	14.1866390684309	11.036461655585	2.94797845880314	0.0590648428043646	0.026967403051541	0	1.05936055594773	3402.25342030953	0	17382.2593406593	1	1	1	1	2019-05-24T17:44:49.596	NG_ecoli_LTEE_910_DM0	-0	-0	161.575	DIA_100X_EMPTY_1x1_100ms	5c4fbeae-5bb3-479d-a850-2e7120b79931	EPI_100X_YFP_1x1_200ms_25sola	EPI_100X_RFP_1x1_200ms_25sola
243	36	12.8368764287455	463	40.7696862329062	1444.38012958963	1476.1555075594	636372	1374.4535637149	191.439881593125	249.923826721471	5	813665	1757.37580993521	555.584599444448	553.897988959478	0	NaN	NaN	NaN	NaN	NaN	419.718061900655	0.860414471626436	35.8000930843144	16.6891361773887	11.4647870582055	3.28466950675012	0.0254496957126482	0.01208735990102	2	1.01334110181906	3695.77924952678	2	15742.3326133909	1	1	1	1	2019-05-24T17:44:49.596	NG_ecoli_LTEE_910_DM0	-0	-0	161.575	DIA_100X_EMPTY_1x1_100ms	c5629ecb-78f2-459b-acf4-d2bcb9650b5b	EPI_100X_YFP_1x1_200ms_25sola	EPI_100X_RFP_1x1_200ms_25sola
244	27	12.8996929972873	349	45.1357638689485	1439.09742120344	368.063037249284	83957	240.56446991404	191.439881593125	249.923826721471	0	1856455	5319.3553008596	555.584599444448	553.897988959478	0	NaN	NaN	NaN	NaN	NaN	288.855601750814	0.993363788307095	26.014092085486	12.9071135704411	10.756138492534	3.21975566609853	0.0249190415025737	0.0133920511811682	0	1.00833911500966	2363.80325012629	0	17386.2063037249	1	1	1	1	2019-05-24T17:44:49.596	NG_ecoli_LTEE_910_DM0	-0	-0	161.575	DIA_100X_EMPTY_1x1_100ms	6faeb05d-074b-4d6b-8242-3538f2101bde	EPI_100X_YFP_1x1_200ms_25sola	EPI_100X_RFP_1x1_200ms_25sola
245	35	11.8820601913018	416	49.2106299190833	1449.86298076923	1103.93990384615	3483608	8374.05769230769	191.439881593125	249.923826721471	3	349201	839.425480769231	555.584599444448	553.897988959478	0	NaN	NaN	NaN	NaN	NaN	377.850545795371	0.956128996284268	34.2144171810407	12.9274296192179	10.7968431175792	2.56583978203038	0.0102336817953518	0.00531962505768728	1	1.00053672094762	3132.51103627455	1	15466.0841346154	1	1	1	1	2019-05-24T17:44:49.596	NG_ecoli_LTEE_910_DM0	-0	-0	161.575	DIA_100X_EMPTY_1x1_100ms	bceca652-939b-428e-9995-9e9c545facb4	EPI_100X_YFP_1x1_200ms_25sola	EPI_100X_RFP_1x1_200ms_25sola
246	29	10.1683606504468	295	47.319777978353	1450.95593220339	1154.70169491525	98157	332.735593220339	191.439881593125	249.923826721471	0	2177680	7381.96610169491	555.584599444448	553.897988959478	0	NaN	NaN	NaN	NaN	NaN	284.247645644929	0.946370578257918	28.7670763661383	11.7443302152085	9.43164281391347	2.71729662137529	0.0292165083287872	0.0124603330206171	1	1.00440572773925	2009.83450539974	0	17857.5966101695	1	1	1	1	2019-05-24T17:44:49.596	NG_ecoli_LTEE_910_DM0	-0	-0	161.575	DIA_100X_EMPTY_1x1_100ms	09534823-9139-4f73-a9d7-610e260d5724	EPI_100X_YFP_1x1_200ms_25sola	EPI_100X_RFP_1x1_200ms_25sola
247	28	7.30756702350933	205	-46.0164651139435	1456.65853658537	1487.32195121951	114999	560.970731707317	191.439881593125	249.923826721471	0	2039049	9946.58048780488	555.584599444448	553.897988959478	0	NaN	NaN	NaN	NaN	NaN	307.609089630668	0.760624350847939	NaN	NaN	NaN	NaN	NaN	NaN	NaN	NaN	NaN	3	19345.8097560976	1	1	1	1	2019-05-24T17:44:49.596	NG_ecoli_LTEE_910_DM0	-0	-0	161.575	DIA_100X_EMPTY_1x1_100ms	f27b2c2f-ed88-4bbe-be37-1e6ad1992faf	EPI_100X_YFP_1x1_200ms_25sola	EPI_100X_RFP_1x1_200ms_25sola
248	28	10.2602384031914	288	48.7239925239474	1467.53472222222	1498.17708333333	116982	406.1875	191.439881593125	249.923826721471	0	3781299	13129.5104166667	555.584599444448	553.897988959478	0	NaN	NaN	NaN	NaN	NaN	286.704507009669	0.932783654634637	28.7166859786342	12.1183574084794	9.6829899961767	2.6161516934155	0.0360584441291244	0.0135567186044903	1	1.00731877307305	2114.67273974707	1	18103.5	1	1	1	1	2019-05-24T17:44:49.596	NG_ecoli_LTEE_910_DM0	-0	-0	161.575	DIA_100X_EMPTY_1x1_100ms	2374b3c0-2def-4656-b011-61b556d13b50	EPI_100X_YFP_1x1_200ms_25sola	EPI_100X_RFP_1x1_200ms_25sola
249	17	7.10475525736595	121	-49.9790270251347	1466.19834710744	1467.52066115702	185347	1531.79338842975	191.439881593125	249.923826721471	3	284079	2347.76033057851	555.584599444448	553.897988959478	0	NaN	NaN	NaN	NaN	NaN	160.643580188031	0.999569549289347	17.9949149532811	11.4867918217605	8.31073147572652	3.32127062375536	0.0656244135494402	0.0088201473670757	1	1.00117618601266	976.153645032199	2	17835.132231405	1	1	1	1	2019-05-24T17:44:49.596	NG_ecoli_LTEE_910_DM0	-0	-0	161.575	DIA_100X_EMPTY_1x1_100ms	1f3dc00c-e1f9-47c8-9afc-3b4faf56204a	EPI_100X_YFP_1x1_200ms_25sola	EPI_100X_RFP_1x1_200ms_25sola
250	26	12.5433424112132	327	38.641967202681	1472.93577981651	1115.59327217125	300404	918.666666666667	191.439881593125	249.923826721471	0	3875915	11852.9510703364	555.584599444448	553.897988959478	0	NaN	NaN	NaN	NaN	NaN	291.093151582664	0.965194779678243	26.4387699948611	12.857338276703	10.5843209523919	2.92352757314933	0.0404613843334661	0.0173548264780594	1	1.01429544802796	2326.25398106009	1	16760.5474006116	1	1	1	1	2019-05-24T17:44:49.596	NG_ecoli_LTEE_910_DM0	-0	-0	161.575	DIA_100X_EMPTY_1x1_100ms	5ee0a78e-cd87-448b-8814-7c3c6774a286	EPI_100X_YFP_1x1_200ms_25sola	EPI_100X_RFP_1x1_200ms_25sola
251	26	9.91143494150053	258	43.6089419728806	1472.96511627907	588.779069767442	142289	551.507751937984	191.439881593125	249.923826721471	0	1954605	7575.98837209302	555.584599444448	553.897988959478	0	NaN	NaN	NaN	NaN	NaN	258.121514208365	0.991761418683465	25.2901751766818	11.8566088386167	9.78530241426129	2.98159850203375	0.0221663623891989	0.0113611929310613	0	1.00573361712402	1901.91114357693	1	17721.9496124031	1	1	1	1	2019-05-24T17:44:49.596	NG_ecoli_LTEE_910_DM0	-0	-0	161.575	DIA_100X_EMPTY_1x1_100ms	20b5e374-3699-4ad6-9438-63af0e49bd69	EPI_100X_YFP_1x1_200ms_25sola	EPI_100X_RFP_1x1_200ms_25sola
252	33	12.7752353294026	422	48.5621576112078	1476.20616113744	1855.65402843602	781925	1852.9028436019	191.439881593125	249.923826721471	2	940982	2229.81516587678	555.584599444448	553.897988959478	0	NaN	NaN	NaN	NaN	NaN	371.327154787942	0.972484391756842	32.2995810830741	13.4334128767599	11.1013276761481	3.1182300570289	0.397933084389944	0.0111660296600958	1	1.00065262744032	3126.34293346597	0	15501.9265402844	1	1	1	1	2019-05-24T17:44:49.596	NG_ecoli_LTEE_910_DM0	-0	-0	161.575	DIA_100X_EMPTY_1x1_100ms	007aa165-3126-42b5-9cd8-e063463c9c63	EPI_100X_YFP_1x1_200ms_25sola	EPI_100X_RFP_1x1_200ms_25sola
253	31	12.0950123259484	375	48.3448196688349	1478.49866666667	211.258666666667	374838	999.568	191.439881593125	249.923826721471	1	121124	322.997333333333	555.584599444448	553.897988959478	0	NaN	NaN	NaN	NaN	NaN	321.838071917567	0.976416342219109	30.1157822980897	12.1742705403979	10.3771750879902	2.78585717025551	0.00610959289970992	0.00260024854705792	1	1.00042838818964	2547.07843681371	0	16348.408	1	1	1	1	2019-05-24T17:44:49.596	NG_ecoli_LTEE_910_DM0	-0	-0	161.575	DIA_100X_EMPTY_1x1_100ms	dd9a2e86-acba-4dc3-94c3-d77302c2c213	EPI_100X_YFP_1x1_200ms_25sola	EPI_100X_RFP_1x1_200ms_25sola
254	27	12.8919239538875	348	45.4478294735473	1486.89367816092	858.120689655172	89836	258.149425287356	191.439881593125	249.923826721471	0	3543573	10182.6810344828	555.584599444448	553.897988959478	0	NaN	NaN	NaN	NaN	NaN	301.463148549374	0.984241737692557	25.3233929154995	13.6690439621109	11.3805966412329	3.39077505395598	0.0346922869824305	0.0139168911957539	1	1.00681953666573	2575.9761456169	0	16358.9454022989	1	1	1	1	2019-05-24T17:44:49.596	NG_ecoli_LTEE_910_DM0	-0	-0	161.575	DIA_100X_EMPTY_1x1_100ms	7687efbb-3f76-4743-8970-04a3a15b7c90	EPI_100X_YFP_1x1_200ms_25sola	EPI_100X_RFP_1x1_200ms_25sola
255	34	14.2309458778076	485	44.8647590034004	1487.38144329897	587.59793814433	1720088	3546.57319587629	191.439881593125	249.923826721471	3	987876	2036.85773195876	555.584599444448	553.897988959478	0	NaN	NaN	NaN	NaN	NaN	392.771041294648	0.975145216010426	33.728660303618	14.0521542077196	11.2490141917667	3.29700190102201	0.00967243323648184	0.00409987481679586	2	1.00068203690321	3352.10722546674	1	15637.2391752577	1	1	1	1	2019-05-24T17:44:49.596	NG_ecoli_LTEE_910_DM0	-0	-0	161.575	DIA_100X_EMPTY_1x1_100ms	ac8c3d71-f26b-4c26-95a7-b2af08e2a33d	EPI_100X_YFP_1x1_200ms_25sola	EPI_100X_RFP_1x1_200ms_25sola
256	23	8.80912507009539	203	42.8695633179445	1493.95073891626	1150.22167487685	101475	499.87684729064	191.439881593125	249.923826721471	0	1328967	6546.6354679803	555.584599444448	553.897988959478	0	NaN	NaN	NaN	NaN	NaN	222.939132658458	0.971134604078066	23.3153573109316	11.4007147153716	9.28782082706993	2.55845827018732	0.0113037367760785	0.00641132258729335	0	1.00149418260447	1579.64542623757	0	18625.1773399015	1	1	1	1	2019-05-24T17:44:49.596	NG_ecoli_LTEE_910_DM0	-0	-0	161.575	DIA_100X_EMPTY_1x1_100ms	976617e5-ceda-43c9-adad-0746f3410719	EPI_100X_YFP_1x1_200ms_25sola	EPI_100X_RFP_1x1_200ms_25sola
257	27	11.8532053643267	320	43.2630500340851	1510.715625	253.065625	2655156	8297.3625	191.439881593125	249.923826721471	2	111894	349.66875	555.584599444448	553.897988959478	0	NaN	NaN	NaN	NaN	NaN	302.705444527445	0.985034479303197	27.0166598234893	13.1606417085152	10.8618958018822	3.06171924768423	0.0170089945708911	0.00746025346501374	1	1.00165646393436	2503.41471347822	2	17262.659375	1	1	1	1	2019-05-24T17:44:49.596	NG_ecoli_LTEE_910_DM0	-0	-0	161.575	DIA_100X_EMPTY_1x1_100ms	e1a01ede-4aaf-4b96-b70b-aa051af7a4ce	EPI_100X_YFP_1x1_200ms_25sola	EPI_100X_RFP_1x1_200ms_25sola
258	29	10.8162817403364	314	41.1266717058848	1509.23248407643	275.063694267516	521038	1659.35668789809	191.439881593125	249.923826721471	1	103072	328.254777070064	555.584599444448	553.897988959478	0	NaN	NaN	NaN	NaN	NaN	302.178030885855	0.984755524843257	27.8158431745233	13.2495840068712	10.5984964568273	2.90851064016131	0.00453512494798493	0.00182942554263738	1	1.00013393905766	2453.97779363956	2	17101.025477707	1	1	1	1	2019-05-24T17:44:49.596	NG_ecoli_LTEE_910_DM0	-0	-0	161.575	DIA_100X_EMPTY_1x1_100ms	018e6d9a-c536-41d3-8068-ab3249a05333	EPI_100X_YFP_1x1_200ms_25sola	EPI_100X_RFP_1x1_200ms_25sola
259	36	14.1656061835293	510	48.8740680093244	1519.09215686275	1174.66666666667	3838227	7525.93529411765	191.439881593125	249.923826721471	3	258021	505.923529411765	555.584599444448	553.897988959478	0	NaN	NaN	NaN	NaN	NaN	423.443160720472	0.97503383884279	33.9527177960737	14.7556046046192	11.9660891877895	3.46550459524004	0.0223700268129764	0.0106688706742753	1	1.00904630668926	3818.28987698385	0	14607.1215686275	1	1	1	1	2019-05-24T17:44:49.596	NG_ecoli_LTEE_910_DM0	-0	-0	161.575	DIA_100X_EMPTY_1x1_100ms	910b61ef-6fc2-4a10-a4e5-18771deea3fb	EPI_100X_YFP_1x1_200ms_25sola	EPI_100X_RFP_1x1_200ms_25sola
260	37	14.1378680046689	524	48.8483572902782	1517.17366412214	663.973282442748	2987895	5702.08969465649	191.439881593125	249.923826721471	2	438754	837.31679389313	555.584599444448	553.897988959478	0	NaN	NaN	NaN	NaN	NaN	417.327943595175	0.982407385930052	35.0616842515597	13.5884187124941	11.6395055520802	2.92129614002279	0.0235277485279879	0.00748282950539643	0	1.00387972878395	3730.71195957322	0	14532.7099236641	1	1	1	1	2019-05-24T17:44:49.596	NG_ecoli_LTEE_910_DM0	-0	-0	161.575	DIA_100X_EMPTY_1x1_100ms	92ec96b9-e46f-43d0-9492-9aba1a215c5c	EPI_100X_YFP_1x1_200ms_25sola	EPI_100X_RFP_1x1_200ms_25sola
261	40	13.2206937473346	530	48.8618078408605	1519.14716981132	1858.32830188679	3888247	7336.31509433962	191.439881593125	249.923826721471	4	248552	468.966037735849	555.584599444448	553.897988959478	0	NaN	NaN	NaN	NaN	NaN	461.352912126296	0.958840489975253	40.2423760306858	12.9220458976058	11.2549748596971	2.54128618402323	0.0152048755680781	0.00798712066711385	0	1.0065309542443	4003.70946485251	0	14565.8018867925	1	1	1	1	2019-05-24T17:44:49.596	NG_ecoli_LTEE_910_DM0	-0	-0	161.575	DIA_100X_EMPTY_1x1_100ms	941e3aad-240c-4768-b15d-bde93efc1a1c	EPI_100X_YFP_1x1_200ms_25sola	EPI_100X_RFP_1x1_200ms_25sola
262	41	11.9253325272106	489	49.6425433152645	1524.57873210634	1671.1226993865	2301508	4706.56032719836	191.439881593125	249.923826721471	3	434740	889.038854805726	555.584599444448	553.897988959478	0	NaN	NaN	NaN	NaN	NaN	440.214048384097	0.951165634296231	40.4103403343098	12.5981970737511	10.6323631741214	2.50932904452705	0.00920192118504857	0.00426994138830802	2	1.00050017692185	3587.9137507959	0	15676.2883435583	1	1	1	1	2019-05-24T17:44:49.596	NG_ecoli_LTEE_910_DM0	-0	-0	161.575	DIA_100X_EMPTY_1x1_100ms	35962229-c0ec-4ac8-806c-8d0249880dea	EPI_100X_YFP_1x1_200ms_25sola	EPI_100X_RFP_1x1_200ms_25sola
263	25	12.058266116694	301	41.5380003142932	1525.16279069767	1633.10299003322	131508	436.90365448505	191.439881593125	249.923826721471	0	3281009	10900.3621262458	555.584599444448	553.897988959478	0	NaN	NaN	NaN	NaN	NaN	284.568809826555	0.990261403675406	24.1832749985575	13.635197546169	11.1785125959382	3.62493457609264	0.0280629642398497	0.0126190956269676	1	1.00288883960199	2373.4114699681	0	17521.9800664452	1	1	1	1	2019-05-24T17:44:49.596	NG_ecoli_LTEE_910_DM0	-0	-0	161.575	DIA_100X_EMPTY_1x1_100ms	6b584b55-d7b3-4605-9f11-14c808abe986	EPI_100X_YFP_1x1_200ms_25sola	EPI_100X_RFP_1x1_200ms_25sola
264	22	5.95496674050453	131	-49.553088549602	1526.09923664122	1734.69465648855	45987	351.045801526718	191.439881593125	249.923826721471	0	632001	4824.43511450382	555.584599444448	553.897988959478	0	NaN	NaN	NaN	NaN	NaN	215.57068735811	0.854220217633046	NaN	NaN	NaN	NaN	NaN	NaN	NaN	NaN	NaN	1	19867.7633587786	1	1	1	1	2019-05-24T17:44:49.596	NG_ecoli_LTEE_910_DM0	-0	-0	161.575	DIA_100X_EMPTY_1x1_100ms	e0d5ae0b-f0c2-4561-98f6-253029878464	EPI_100X_YFP_1x1_200ms_25sola	EPI_100X_RFP_1x1_200ms_25sola
265	31	10.9306170730244	339	42.8910519436225	1531.35103244838	259.321533923304	2100930	6197.43362831858	191.439881593125	249.923826721471	3	146239	431.383480825959	555.584599444448	553.897988959478	0	NaN	NaN	NaN	NaN	NaN	324.267874167732	0.97206291821128	29.9842152679931	12.8266800159245	10.5128931945648	2.90989073413774	0.0178899738707064	0.00897808716725256	1	1.00180984528941	2602.71774479276	2	17326.2536873156	1	1	1	1	2019-05-24T17:44:49.596	NG_ecoli_LTEE_910_DM0	-0	-0	161.575	DIA_100X_EMPTY_1x1_100ms	2ff733b4-817a-49d5-9d11-646ca4c31ab8	EPI_100X_YFP_1x1_200ms_25sola	EPI_100X_RFP_1x1_200ms_25sola
266	30	7.44713391092272	224	23.7099617818751	1533.58482142857	1714.04910714286	87442	390.366071428571	191.439881593125	249.923826721471	0	1245169	5558.79017857143	555.584599444448	553.897988959478	0	NaN	NaN	NaN	NaN	NaN	312.180023573227	0.85677899339738	34.1612924824334	11.450139657029	8.85451260433768	2.34288095984558	0.0280170092841592	0.013519160184667	1	1.00935814476614	2103.55318085866	2	19455.5758928571	1	1	1	1	2019-05-24T17:44:49.596	NG_ecoli_LTEE_910_DM0	-0	-0	161.575	DIA_100X_EMPTY_1x1_100ms	c2011dcb-5007-4bb1-a451-178e504589e5	EPI_100X_YFP_1x1_200ms_25sola	EPI_100X_RFP_1x1_200ms_25sola
267	34	13.0387432856358	444	48.4102262157706	1551.52027027027	1823.7454954955	2815967	6342.26801801802	191.439881593125	249.923826721471	2	200302	451.130630630631	555.584599444448	553.897988959478	0	NaN	NaN	NaN	NaN	NaN	391.303981781242	0.970427422804266	33.7039783799429	13.3882744761364	11.3504267970602	2.76373123543735	0.0117823213984518	0.00521599072437519	1	1.00231665473095	3410.3223646887	0	14738.4887387387	1	1	1	1	2019-05-24T17:44:49.596	NG_ecoli_LTEE_910_DM0	-0	-0	161.575	DIA_100X_EMPTY_1x1_100ms	1b6a0d5b-cf38-40ab-b54e-6e61757399ca	EPI_100X_YFP_1x1_200ms_25sola	EPI_100X_RFP_1x1_200ms_25sola
268	30	10.1999692017049	306	46.9014993852781	1554.83333333333	1715.83660130719	115563	377.656862745098	191.439881593125	249.923826721471	0	3259886	10653.2222222222	555.584599444448	553.897988959478	0	NaN	NaN	NaN	NaN	NaN	292.119517603638	0.950732261847302	29.4339234479365	11.5214024810888	9.63399369284894	2.51935073715479	0.0262995404125531	0.0131224990364125	0	1.01015182834837	2145.60984231846	1	17544.931372549	1	1	1	1	2019-05-24T17:44:49.596	NG_ecoli_LTEE_910_DM0	-0	-0	161.575	DIA_100X_EMPTY_1x1_100ms	11175709-f69c-453d-b728-8bdf6f5e6907	EPI_100X_YFP_1x1_200ms_25sola	EPI_100X_RFP_1x1_200ms_25sola
269	23	11.2439605800276	259	24.9772026130918	1556.15444015444	586.988416988417	60773	234.644787644788	191.439881593125	249.923826721471	0	449533	1735.64864864865	555.584599444448	553.897988959478	0	NaN	NaN	NaN	NaN	NaN	257.036182531084	0.988634675885293	22.6403460081934	14.7465930275719	10.8977103284653	3.74840264163821	0.0186202105410711	0.00892743339838093	1	1.00104606707385	2111.75465748724	0	19680.38996139	1	1	1	1	2019-05-24T17:44:49.596	NG_ecoli_LTEE_910_DM0	-0	-0	161.575	DIA_100X_EMPTY_1x1_100ms	fe9f2355-5c02-46ab-ace9-1976fbc1d25d	EPI_100X_YFP_1x1_200ms_25sola	EPI_100X_RFP_1x1_200ms_25sola
270	44	15.7523214326835	693	49.3639393483742	1570.5974025974	440.816738816739	162708	234.787878787879	191.439881593125	249.923826721471	0	2932528	4231.64213564214	555.584599444448	553.897988959478	0	NaN	NaN	NaN	NaN	NaN	583.003636262257	0.938778806545516	43.4857913777363	15.4858533347547	12.9069339763372	3.34966723848446	0.0284366512276824	0.0114147670317566	3	1.00185532356653	5689.62228960865	0	19052.4891774892	1	1	1	1	2019-05-24T17:44:49.596	NG_ecoli_LTEE_910_DM0	-0	-0	161.575	DIA_100X_EMPTY_1x1_100ms	2219d431-1c3c-467d-ac1a-5ae4d82858c4	EPI_100X_YFP_1x1_200ms_25sola	EPI_100X_RFP_1x1_200ms_25sola
271	45	13.9367966515725	628	49.6534555850711	1590.28025477707	1115.83917197452	7874540	12539.076433121	191.439881593125	249.923826721471	4	286601	456.37101910828	555.584599444448	553.897988959478	0	NaN	NaN	NaN	NaN	NaN	490.426206404549	0.994314613501491	39.8137972957137	14.7194174367783	11.9925357243255	3.8394718030891	0.0137864841712637	0.00599083450757208	1	1.0010708933812	4497.23440078036	0	15007.5	1	1	1	1	2019-05-24T17:44:49.596	NG_ecoli_LTEE_910_DM0	-0	-0	161.575	DIA_100X_EMPTY_1x1_100ms	cdb3901d-083d-4282-8c74-b281ce236b53	EPI_100X_YFP_1x1_200ms_25sola	EPI_100X_RFP_1x1_200ms_25sola
272	29	13.9115989134724	404	36.6694349605856	1616.95297029703	1370.12128712871	1272375	3149.44306930693	191.439881593125	249.923826721471	3	124251	307.55198019802	555.584599444448	553.897988959478	0	NaN	NaN	NaN	NaN	NaN	339.80611670373	0.980984635589676	27.7328690444441	14.6776665972858	11.7210598905829	3.68152009390265	0.0246681587679888	0.00255541086782142	1	1.00008611134834	2992.39177505363	0	14810.2920792079	1	1	1	1	2019-05-24T17:44:49.596	NG_ecoli_LTEE_910_DM0	-0	-0	161.575	DIA_100X_EMPTY_1x1_100ms	7b998a9e-780a-496b-b01b-74006a359500	EPI_100X_YFP_1x1_200ms_25sola	EPI_100X_RFP_1x1_200ms_25sola
273	38	11.9189395854221	453	49.2081045892566	1627.86534216336	974.01766004415	6289608	13884.3443708609	191.439881593125	249.923826721471	3	180388	398.207505518764	555.584599444448	553.897988959478	0	NaN	NaN	NaN	NaN	NaN	407.121515582883	0.951418804421997	38.3017245896939	12.2161763068824	10.2045388253367	2.76711499570274	0.0154339670898759	0.00820271095248836	3	1.00203003606285	3132.52809854256	0	15557.5540838852	1	1	1	1	2019-05-24T17:44:49.596	NG_ecoli_LTEE_910_DM0	-0	-0	161.575	DIA_100X_EMPTY_1x1_100ms	ec9122cd-dd86-46e8-8de1-1672a28f59ab	EPI_100X_YFP_1x1_200ms_25sola	EPI_100X_RFP_1x1_200ms_25sola
274	42	12.5627854000255	528	48.5617242257112	1632.625	1174.95833333333	185705	351.714015151515	191.439881593125	249.923826721471	0	3273966	6200.69318181818	555.584599444448	553.897988959478	0	NaN	NaN	NaN	NaN	NaN	466.101685378975	0.933203951379196	42.3719229514324	13.2311834801032	10.764689810722	2.39905721283199	0.0297644717315336	0.0114092541478375	1	1.01257021564346	3856.30251093878	0	15742.2253787879	1	1	1	1	2019-05-24T17:44:49.596	NG_ecoli_LTEE_910_DM0	-0	-0	161.575	DIA_100X_EMPTY_1x1_100ms	dd5846ba-4efb-47ce-abe7-cd70724cd974	EPI_100X_YFP_1x1_200ms_25sola	EPI_100X_RFP_1x1_200ms_25sola
275	33	12.5738908654954	415	47.6266555360066	1635.7156626506	801.438554216867	429094	1033.96144578313	191.439881593125	249.923826721471	3	195863	471.959036144578	555.584599444448	553.897988959478	0	NaN	NaN	NaN	NaN	NaN	367.628363729533	0.954336236669338	32.8225891677204	12.8315138264677	10.8687040167412	2.80473077881404	0.0307934638284362	0.012316843740382	1	1.01135781249876	3045.21697537208	0	15573.8	1	1	1	1	2019-05-24T17:44:49.596	NG_ecoli_LTEE_910_DM0	-0	-0	161.575	DIA_100X_EMPTY_1x1_100ms	3fc688bc-a3a6-4702-8d52-df193953cc31	EPI_100X_YFP_1x1_200ms_25sola	EPI_100X_RFP_1x1_200ms_25sola
276	27	13.0762994306901	353	40.9477748342099	1658.61473087819	1821.99716713881	323882	917.512747875354	191.439881593125	249.923826721471	0	119275	337.889518413598	555.584599444448	553.897988959478	0	NaN	NaN	NaN	NaN	NaN	305.974451972125	0.991148644568623	25.9961371206455	13.7748703210876	11.3325751775559	3.47211320171742	0.00655961617349641	0.00270254748047974	1	1.00036752475657	2622.14025539986	1	15016.3739376771	1	1	1	1	2019-05-24T17:44:49.596	NG_ecoli_LTEE_910_DM0	-0	-0	161.575	DIA_100X_EMPTY_1x1_100ms	b7bcd257-c5f2-4853-a945-1a64d8ad9dac	EPI_100X_YFP_1x1_200ms_25sola	EPI_100X_RFP_1x1_200ms_25sola
277	27	11.9058938623912	322	44.6843983918337	1666.3198757764	724.453416149068	85758	266.329192546584	191.439881593125	249.923826721471	0	3545188	11009.900621118	555.584599444448	553.897988959478	0	NaN	NaN	NaN	NaN	NaN	298.238371862714	0.967488347337098	28.2031249918958	12.1639735859961	10.2936439021599	2.72394001633054	0.00947732270348763	0.00398462746068263	1	1.00063223350586	2347.06649555679	0	17583.2577639752	1	1	1	1	2019-05-24T17:44:49.596	NG_ecoli_LTEE_910_DM0	-0	-0	161.575	DIA_100X_EMPTY_1x1_100ms	7619e8f3-91ba-4a9b-bee0-9ddf89206677	EPI_100X_YFP_1x1_200ms_25sola	EPI_100X_RFP_1x1_200ms_25sola
278	31	11.6759083803477	363	46.2071172560476	1678.70798898072	1805.99724517906	531678	1464.67768595041	191.439881593125	249.923826721471	3	119768	329.939393939394	555.584599444448	553.897988959478	0	NaN	NaN	NaN	NaN	NaN	329.738271906122	0.973463527612699	31.5868078894782	12.3960519090244	10.1595902366722	2.70750088290495	0.0125289060538078	0.00849568538142978	0	1.00439820241864	2560.63692896896	1	15566.2644628099	1	1	1	1	2019-05-24T17:44:49.596	NG_ecoli_LTEE_910_DM0	-0	-0	161.575	DIA_100X_EMPTY_1x1_100ms	ff743a29-5825-4167-96ec-ecc3d3d5e6fc	EPI_100X_YFP_1x1_200ms_25sola	EPI_100X_RFP_1x1_200ms_25sola
279	31	12.5378788513989	389	47.8036045354893	1682.44730077121	1315.64267352185	482536	1240.45244215938	191.439881593125	249.923826721471	5	216351	556.172236503856	555.584599444448	553.897988959478	0	NaN	NaN	NaN	NaN	NaN	336.627099119074	0.970491750680709	30.7268516574224	12.6289015260587	10.712919173857	2.70300723230952	0.0175759483162543	0.0105587167523445	0	1.00606213465694	2769.64177859047	0	15018.0437017995	1	1	1	1	2019-05-24T17:44:49.596	NG_ecoli_LTEE_910_DM0	-0	-0	161.575	DIA_100X_EMPTY_1x1_100ms	1b611313-cc05-4ce6-915a-905ad6953fa8	EPI_100X_YFP_1x1_200ms_25sola	EPI_100X_RFP_1x1_200ms_25sola
280	24	8.16593991516643	196	-49.5271672862519	1683.34693877551	518.622448979592	45945	234.413265306122	191.439881593125	249.923826721471	0	434404	2216.34693877551	555.584599444448	553.897988959478	0	NaN	NaN	NaN	NaN	NaN	263.949661757066	0.898397881308013	NaN	NaN	NaN	NaN	NaN	NaN	NaN	NaN	NaN	1	19900.3418367347	1	1	1	1	2019-05-24T17:44:49.596	NG_ecoli_LTEE_910_DM0	-0	-0	161.575	DIA_100X_EMPTY_1x1_100ms	c511fec3-ea7c-44b5-b45c-4fa00f2b3494	EPI_100X_YFP_1x1_200ms_25sola	EPI_100X_RFP_1x1_200ms_25sola
281	24	9.75523835640451	235	-49.3067357385829	1686.66808510638	506.63829787234	60216	256.23829787234	191.439881593125	249.923826721471	0	686399	2920.84680851064	555.584599444448	553.897988959478	0	NaN	NaN	NaN	NaN	NaN	212.360910242386	0.987684916922181	21.5715453010602	12.4953682719698	9.39939900178887	3.14327376245656	0.0262649694105042	0.0146140281233285	1	1.00668097787393	1496.82597169029	1	19460.1234042553	1	1	1	1	2019-05-24T17:44:49.596	NG_ecoli_LTEE_910_DM0	-0	-0	161.575	DIA_100X_EMPTY_1x1_100ms	2943eef6-ff1e-4d21-997f-99080b3c37b0	EPI_100X_YFP_1x1_200ms_25sola	EPI_100X_RFP_1x1_200ms_25sola
282	28	11.752047018345	330	45.6906761074853	1692.64848484848	981.015151515152	1155402	3501.21818181818	191.439881593125	249.923826721471	3	128445	389.227272727273	555.584599444448	553.897988959478	0	NaN	NaN	NaN	NaN	NaN	302.85694457141	0.981522595814	28.9360487792093	12.0541329455496	10.2404105482145	2.70107143947703	0.00254723663282563	0.000960101422919454	2	1.00005603544549	2383.21841399536	0	15794.0484848485	1	1	1	1	2019-05-24T17:44:49.596	NG_ecoli_LTEE_910_DM0	-0	-0	161.575	DIA_100X_EMPTY_1x1_100ms	ad2479d8-e486-43fa-a32d-4d57b9acdf33	EPI_100X_YFP_1x1_200ms_25sola	EPI_100X_RFP_1x1_200ms_25sola
283	33	11.6627732391937	385	48.4594773018086	1691.75844155844	1656.44155844156	502377	1304.87532467532	191.439881593125	249.923826721471	3	156221	405.768831168831	555.584599444448	553.897988959478	0	NaN	NaN	NaN	NaN	NaN	343.252490513618	0.959868373095679	32.2137791815166	12.8896537165984	10.4035998662604	2.61267540208958	0.012030347439615	0.00530027494078034	2	1.00225183823722	2738.41231708758	0	15585.1220779221	1	1	1	1	2019-05-24T17:44:49.596	NG_ecoli_LTEE_910_DM0	-0	-0	161.575	DIA_100X_EMPTY_1x1_100ms	6353c915-be9f-40b6-a43b-56a43d22ebd1	EPI_100X_YFP_1x1_200ms_25sola	EPI_100X_RFP_1x1_200ms_25sola
284	36	12.6950723277358	457	49.1632491172775	1704.20350109409	227.70897155361	481882	1054.44638949672	191.439881593125	249.923826721471	1	195207	427.148796498906	555.584599444448	553.897988959478	0	NaN	NaN	NaN	NaN	NaN	390.344124080439	0.953137450938464	35.4254937147543	12.968939420765	10.7145995171153	2.77836437398137	0.0161505204444631	0.00664265472882349	2	1.00328590150858	3194.1674433506	0	16166.932166302	1	1	1	1	2019-05-24T17:44:49.596	NG_ecoli_LTEE_910_DM0	-0	-0	161.575	DIA_100X_EMPTY_1x1_100ms	96d06c13-7f85-4936-ad60-4d9667873bf4	EPI_100X_YFP_1x1_200ms_25sola	EPI_100X_RFP_1x1_200ms_25sola
285	30	14.9560651215318	450	43.8516556611387	1696.86444444444	371.555555555556	514870	1144.15555555556	191.439881593125	249.923826721471	2	156449	347.664444444444	555.584599444448	553.897988959478	0	NaN	NaN	NaN	NaN	NaN	355.665106147774	0.981474467116402	28.827723251125	14.3524159537746	11.8736283900988	3.52752147154082	0.0133432662219821	0.00557958977595832	1	1.00169266589706	3192.03122330453	0	15719.0244444444	1	1	1	1	2019-05-24T17:44:49.596	NG_ecoli_LTEE_910_DM0	-0	-0	161.575	DIA_100X_EMPTY_1x1_100ms	93016cdb-b808-444f-828f-cf2aba26b7ab	EPI_100X_YFP_1x1_200ms_25sola	EPI_100X_RFP_1x1_200ms_25sola
286	41	13.0877155320099	542	45.0076604808302	1708.94464944649	1100.4889298893	6653936	12276.6346863469	191.439881593125	249.923826721471	3	168283	310.485239852399	555.584599444448	553.897988959478	0	NaN	NaN	NaN	NaN	NaN	479.584583896526	0.895398810851436	42.9379975968492	12.7024596338296	10.9149535901392	2.48145128671175	0.027423771786813	0.015837255723762	0	1.03179678390124	4017.68104072351	0	14234.8284132841	1	1	1	1	2019-05-24T17:44:49.596	NG_ecoli_LTEE_910_DM0	-0	-0	161.575	DIA_100X_EMPTY_1x1_100ms	1b36e354-b12e-4385-9556-702269e06fef	EPI_100X_YFP_1x1_200ms_25sola	EPI_100X_RFP_1x1_200ms_25sola
287	42	11.999283281966	504	49.6009777176411	1711.12103174603	1914.29365079365	553401	1098.01785714286	191.439881593125	249.923826721471	3	167431	332.204365079365	555.584599444448	553.897988959478	0	NaN	NaN	NaN	NaN	NaN	429.212525931889	0.926490516907233	41.1518819840132	11.8916251394145	10.2274840077746	2.28284666693533	0.0186973565016268	0.00756156304917734	2	1.00682111718823	3380.78226103387	0	15370.0575396825	1	1	1	1	2019-05-24T17:44:49.596	NG_ecoli_LTEE_910_DM0	-0	-0	161.575	DIA_100X_EMPTY_1x1_100ms	397f9268-be59-4b8a-959b-cac8f80ff169	EPI_100X_YFP_1x1_200ms_25sola	EPI_100X_RFP_1x1_200ms_25sola
288	28	12.419468996306	348	45.8700813001706	1703.81896551724	1520.65229885057	116478	334.706896551724	191.439881593125	249.923826721471	0	3849939	11063.0431034483	555.584599444448	553.897988959478	0	NaN	NaN	NaN	NaN	NaN	315.289282941857	0.977954476171056	26.9257509935766	14.5275603539658	11.3342411162005	3.32614084047121	0.0123511874804851	0.00554940980619272	1	1.00041990820905	2716.70574437285	0	16386.2212643678	1	1	1	1	2019-05-24T17:44:49.596	NG_ecoli_LTEE_910_DM0	-0	-0	161.575	DIA_100X_EMPTY_1x1_100ms	e78b78a2-4ade-4010-a499-167ee52bc505	EPI_100X_YFP_1x1_200ms_25sola	EPI_100X_RFP_1x1_200ms_25sola
289	28	11.639027654805	326	45.9532356996172	1712.03067484663	1831.55828220859	1184729	3634.13803680982	191.439881593125	249.923826721471	2	110653	339.426380368098	555.584599444448	553.897988959478	0	NaN	NaN	NaN	NaN	NaN	310.439074889674	0.97974173051913	28.2735212496969	12.9541716258056	10.7016265493964	2.90324147292752	0.00772488282880906	0.00450092120610028	0	1.00095372712504	2543.13470331498	1	15521.273006135	1	1	1	1	2019-05-24T17:44:49.596	NG_ecoli_LTEE_910_DM0	-0	-0	161.575	DIA_100X_EMPTY_1x1_100ms	089e0a07-a7d5-44d6-9dc2-0aec671c258a	EPI_100X_YFP_1x1_200ms_25sola	EPI_100X_RFP_1x1_200ms_25sola
290	30	12.8869774039906	388	44.3214778100609	1718.41494845361	1062.21134020619	572866	1476.4587628866	191.439881593125	249.923826721471	4	127324	328.154639175258	555.584599444448	553.897988959478	0	NaN	NaN	NaN	NaN	NaN	335.089934835053	0.973622698870747	29.6269254510216	13.0700656393487	11.0074378912788	2.94088788680999	0.0141273468228031	0.0072353849216676	1	1.0032766705266	2819.34973992439	0	15045.6572164948	1	1	1	1	2019-05-24T17:44:49.596	NG_ecoli_LTEE_910_DM0	-0	-0	161.575	DIA_100X_EMPTY_1x1_100ms	6eb068ae-0e96-41d0-824c-0675a7679759	EPI_100X_YFP_1x1_200ms_25sola	EPI_100X_RFP_1x1_200ms_25sola
291	34	14.153474912893	482	45.2427396571997	1723.51659751037	615.796680497925	149594	310.360995850622	191.439881593125	249.923826721471	0	7256057	15054.0601659751	555.584599444448	553.897988959478	0	NaN	NaN	NaN	NaN	NaN	402.030499615081	0.944425957321347	33.4191829752588	14.6189621828466	11.4475238711724	3.42081670364704	0.0399595340374305	0.0173372292983871	1	1.01129438609467	3439.60700827189	0	16611.632780083	1	1	1	1	2019-05-24T17:44:49.596	NG_ecoli_LTEE_910_DM0	-0	-0	161.575	DIA_100X_EMPTY_1x1_100ms	902d2be1-10bf-4a70-ae1c-f9fc1d5a6c56	EPI_100X_YFP_1x1_200ms_25sola	EPI_100X_RFP_1x1_200ms_25sola
292	28	13.6938249648792	384	42.2091240648393	1724.71875	1821.140625	750615	1954.7265625	191.439881593125	249.923826721471	3	189584	493.708333333333	555.584599444448	553.897988959478	0	NaN	NaN	NaN	NaN	NaN	331.670978518108	0.989877801183086	27.2752137400083	14.6485802317721	11.8574723726467	3.39011138932401	0.0190610264529769	0.010374710845768	0	1.00550155321337	3011.91205575546	1	15636.0677083333	1	1	1	1	2019-05-24T17:44:49.596	NG_ecoli_LTEE_910_DM0	-0	-0	161.575	DIA_100X_EMPTY_1x1_100ms	13de95d4-c8b2-4c75-9253-fe7deb103d10	EPI_100X_YFP_1x1_200ms_25sola	EPI_100X_RFP_1x1_200ms_25sola
293	40	9.03033318561232	362	45.0201997266293	1743.29834254144	1251.35359116022	121820	336.519337016575	191.439881593125	249.923826721471	0	2568969	7096.59944751381	555.584599444448	553.897988959478	0	NaN	NaN	NaN	NaN	NaN	384.831083205604	0.834721539121014	42.1316274870871	11.8100646526344	8.9684017725965	2.23543184048574	0.0232519129863715	0.0111485520618476	1	1.01340978271109	2661.51077483631	0	19237.6049723757	1	1	1	1	2019-05-24T17:44:49.596	NG_ecoli_LTEE_910_DM0	-0	-0	161.575	DIA_100X_EMPTY_1x1_100ms	888099b8-8137-4b2d-bc77-c0326afd3587	EPI_100X_YFP_1x1_200ms_25sola	EPI_100X_RFP_1x1_200ms_25sola
294	28	12.1760471042075	342	47.0331426312761	1735.88304093567	1950.08771929825	567828	1660.31578947368	191.439881593125	249.923826721471	4	125365	366.56432748538	555.584599444448	553.897988959478	0	NaN	NaN	NaN	NaN	NaN	306.914893998874	0.993379050157808	28.2654628279366	12.6064091826902	10.4328378165744	3.14161838086791	0.00568856715983866	0.00287433296914776	1	1.00040868018602	2416.30022725001	0	15371.5029239766	1	1	1	1	2019-05-24T17:44:49.596	NG_ecoli_LTEE_910_DM0	-0	-0	161.575	DIA_100X_EMPTY_1x1_100ms	34a3bf79-3104-4bfd-b23e-63f4a379a3ad	EPI_100X_YFP_1x1_200ms_25sola	EPI_100X_RFP_1x1_200ms_25sola
295	40	12.5081797071668	501	49.5067960754715	1753.03592814371	118.594810379242	502813	1003.61876247505	191.439881593125	249.923826721471	0	208471	416.109780439122	555.584599444448	553.897988959478	0	NaN	NaN	NaN	NaN	NaN	438.441693773356	0.949744780438185	40.1780451291206	12.7555969017295	10.6888866972885	2.470037785627	0.00976254189889321	0.0041194477797663	1	1.00208864090588	3605.31844724529	0	15933.3453093812	1	1	1	1	2019-05-24T17:44:49.596	NG_ecoli_LTEE_910_DM0	-0	-0	161.575	DIA_100X_EMPTY_1x1_100ms	314e30da-1547-4a15-aba5-7ea046bc13a0	EPI_100X_YFP_1x1_200ms_25sola	EPI_100X_RFP_1x1_200ms_25sola
296	40	13.1338543316581	526	49.4087237451088	1746.87452471483	472.283269961977	125570	238.726235741445	191.439881593125	249.923826721471	0	775564	1474.45627376426	555.584599444448	553.897988959478	0	NaN	NaN	NaN	NaN	NaN	457.686554343553	0.913842277217094	38.7973576103092	13.9427370844528	11.2367121576962	2.85510457493308	0.0859026908227288	0.0271970896594827	2	1.05334650465048	3847.42835455854	0	19208.3517110266	1	1	1	1	2019-05-24T17:44:49.596	NG_ecoli_LTEE_910_DM0	-0	-0	161.575	DIA_100X_EMPTY_1x1_100ms	8185cc78-0d0b-46a5-b154-a8ddb887ffb2	EPI_100X_YFP_1x1_200ms_25sola	EPI_100X_RFP_1x1_200ms_25sola
297	27	11.3134040250586	306	46.8684896433959	1740.79411764706	796.313725490196	338561	1106.40849673203	191.439881593125	249.923826721471	2	182379	596.009803921569	555.584599444448	553.897988959478	0	NaN	NaN	NaN	NaN	NaN	281.39921610391	0.988955436476456	26.7880097975301	12.0082805385966	10.0523200468658	3.0834959299135	0.0366159811677506	0.00679206469216773	0	1.00181007308119	2125.99845697923	0	15929.3954248366	1	1	1	1	2019-05-24T17:44:49.596	NG_ecoli_LTEE_910_DM0	-0	-0	161.575	DIA_100X_EMPTY_1x1_100ms	d6bdb978-84cd-428d-8057-42e75c3da128	EPI_100X_YFP_1x1_200ms_25sola	EPI_100X_RFP_1x1_200ms_25sola
298	22	10.2733405119327	226	-25.5170084658856	1765.66814159292	1337.50884955752	69378	306.982300884956	191.439881593125	249.923826721471	0	797730	3529.77876106195	555.584599444448	553.897988959478	0	NaN	NaN	NaN	NaN	NaN	280.465580039986	0.881895081372128	27.8638254614173	11.4080932591999	9.2961634894037	2.42444445510977	0.176127240387193	0.0652464627085528	1	1.2705666701224	1891.20291371005	0	19719.2743362832	1	1	1	1	2019-05-24T17:44:49.596	NG_ecoli_LTEE_910_DM0	-0	-0	161.575	DIA_100X_EMPTY_1x1_100ms	ff408d04-32eb-4e0a-809f-2cfb353ac476	EPI_100X_YFP_1x1_200ms_25sola	EPI_100X_RFP_1x1_200ms_25sola
299	30	12.7157308238278	382	46.7789946049631	1778.57068062827	1920.29842931937	595312	1558.40837696335	191.439881593125	249.923826721471	2	143869	376.620418848168	555.584599444448	553.897988959478	0	NaN	NaN	NaN	NaN	NaN	339.138062019411	0.977316743656455	30.2475088810643	12.9524346116927	10.7859327265339	3.11908728717463	0.0231515419170588	0.00553781940409319	1	1.00172926954859	2763.72551929758	0	15127.5209424084	1	1	1	1	2019-05-24T17:44:49.596	NG_ecoli_LTEE_910_DM0	-0	-0	161.575	DIA_100X_EMPTY_1x1_100ms	d1bc5d6e-4ae8-437d-a8e2-b81d82b6e7fe	EPI_100X_YFP_1x1_200ms_25sola	EPI_100X_RFP_1x1_200ms_25sola
300	48	13.6431751743197	655	49.7292067781773	1790.3893129771	199.186259541985	19253014	29393.9145038168	191.439881593125	249.923826721471	5	243103	371.149618320611	555.584599444448	553.897988959478	0	NaN	NaN	NaN	NaN	NaN	538.679040030544	0.945900666133523	46.6588019979163	13.6174446234831	11.3514520785084	2.51988682290174	0.0136105544113173	0.00683589289024293	1	1.00337418751508	4722.00350636975	0	15798.6916030534	1	1	1	1	2019-05-24T17:44:49.596	NG_ecoli_LTEE_910_DM0	-0	-0	161.575	DIA_100X_EMPTY_1x1_100ms	cb03f087-4f2c-42a7-a42d-624b238dd8ab	EPI_100X_YFP_1x1_200ms_25sola	EPI_100X_RFP_1x1_200ms_25sola
301	38	12.3326455021267	470	49.2682566401902	1783.21914893617	1123.44468085106	421732	897.302127659574	191.439881593125	249.923826721471	1	148432	315.812765957447	555.584599444448	553.897988959478	0	NaN	NaN	NaN	NaN	NaN	411.467232246816	0.946258478224891	37.5249927723744	12.9247977680369	10.5612362351974	2.86558320741533	0.0191564082189655	0.00339061618415682	2	1.00056522977931	3287.30509470664	0	15353.0659574468	1	1	1	1	2019-05-24T17:44:49.596	NG_ecoli_LTEE_910_DM0	-0	-0	161.575	DIA_100X_EMPTY_1x1_100ms	a51eae66-0a7d-4c7f-842e-7ed6906fab93	EPI_100X_YFP_1x1_200ms_25sola	EPI_100X_RFP_1x1_200ms_25sola
302	38	11.4989959481792	437	49.3894442149922	1779.823798627	877.157894736842	5781416	13229.7848970252	191.439881593125	249.923826721471	2	194515	445.114416475973	555.584599444448	553.897988959478	0	NaN	NaN	NaN	NaN	NaN	388.180479998171	0.958043425305655	37.8940264563175	11.6746486109749	10.0683518418227	2.32005530984076	0.00444281922633063	0.00238794504366468	1	1.00053472974098	3017.0145370368	0	16368.5926773455	1	1	1	1	2019-05-24T17:44:49.596	NG_ecoli_LTEE_910_DM0	-0	-0	161.575	DIA_100X_EMPTY_1x1_100ms	bb82d3a2-338b-4e5a-bfc4-932fa76768fb	EPI_100X_YFP_1x1_200ms_25sola	EPI_100X_RFP_1x1_200ms_25sola
303	44	12.4056668536307	546	49.2923527478447	1795.05860805861	1290.54395604396	3277761	6003.22527472528	191.439881593125	249.923826721471	3	271506	497.263736263736	555.584599444448	553.897988959478	0	NaN	NaN	NaN	NaN	NaN	477.870407169002	0.934753853067501	44.9552718768812	12.4611332085567	10.3779101706302	2.42718672890731	0.0211290163630681	0.00524476839187775	1	1.00310023939618	3802.68476069174	0	15598.2014652015	1	1	1	1	2019-05-24T17:44:49.596	NG_ecoli_LTEE_910_DM0	-0	-0	161.575	DIA_100X_EMPTY_1x1_100ms	8c8bad48-e8e8-454a-8518-b53f7eed9968	EPI_100X_YFP_1x1_200ms_25sola	EPI_100X_RFP_1x1_200ms_25sola
304	27	12.3020348974679	332	46.6156202110735	1788.31024096386	1644.25	1063527	3203.39457831325	191.439881593125	249.923826721471	2	191009	575.328313253012	555.584599444448	553.897988959478	0	NaN	NaN	NaN	NaN	NaN	292.476817982314	0.994274467528806	25.9482282339128	13.0372211540053	10.8431537697913	3.21913674158857	0.0100708048286764	0.00405713432166298	1	1.00056813473698	2396.12143323167	0	14781.6957831325	1	1	1	1	2019-05-24T17:44:49.596	NG_ecoli_LTEE_910_DM0	-0	-0	161.575	DIA_100X_EMPTY_1x1_100ms	5b2e7a42-663f-4552-b334-18fe6206a13a	EPI_100X_YFP_1x1_200ms_25sola	EPI_100X_RFP_1x1_200ms_25sola
305	28	12.3872655152141	347	45.2234444881691	1806.39481268012	751.487031700288	336350	969.308357348703	191.439881593125	249.923826721471	2	125040	360.345821325648	555.584599444448	553.897988959478	0	NaN	NaN	NaN	NaN	NaN	295.98835894664	0.990705604075962	27.2467280371408	12.6785198656628	10.5732979769044	2.98736325457547	0.00712756365131078	0.00336787652564757	1	1.0005931870238	2392.35255861473	0	15462.7089337176	1	1	1	1	2019-05-24T17:44:49.596	NG_ecoli_LTEE_910_DM0	-0	-0	161.575	DIA_100X_EMPTY_1x1_100ms	b17ed369-8971-4f8c-a2d9-a650fe548a6b	EPI_100X_YFP_1x1_200ms_25sola	EPI_100X_RFP_1x1_200ms_25sola
306	29	9.89485162554119	287	47.7292179382717	1814.58536585366	907.365853658537	1973039	6874.70034843206	191.439881593125	249.923826721471	2	278161	969.202090592334	555.584599444448	553.897988959478	0	NaN	NaN	NaN	NaN	NaN	286.848228677447	0.965451143533183	28.8162232775713	11.6562120630409	9.58739512967261	2.67160759164821	0.0153055250751772	0.00718554741336841	1	1.00297168380254	2080.31066209485	1	17323.9024390244	1	1	1	1	2019-05-24T17:44:49.596	NG_ecoli_LTEE_910_DM0	-0	-0	161.575	DIA_100X_EMPTY_1x1_100ms	d637d03e-6750-405e-bccd-eddfed98d430	EPI_100X_YFP_1x1_200ms_25sola	EPI_100X_RFP_1x1_200ms_25sola
307	33	12.6047918377729	416	44.9930112901953	1831.17307692308	1626.98076923077	1096821	2636.58894230769	191.439881593125	249.923826721471	2	175729	422.425480769231	555.584599444448	553.897988959478	0	NaN	NaN	NaN	NaN	NaN	363.76154086395	0.960592566941037	32.2702125698533	13.1941838535666	11.0392035957125	2.74948332580194	0.0219129165038611	0.00851836230647605	1	1.00524936593933	3088.63930443224	0	15659.5456730769	1	1	1	1	2019-05-24T17:44:49.596	NG_ecoli_LTEE_910_DM0	-0	-0	161.575	DIA_100X_EMPTY_1x1_100ms	a6e4c396-c9bf-4c4f-b27b-ca4687ce5ada	EPI_100X_YFP_1x1_200ms_25sola	EPI_100X_RFP_1x1_200ms_25sola
308	27	12.2279585180036	331	45.2440398440529	1829.84894259819	911.510574018127	438959	1326.16012084592	191.439881593125	249.923826721471	0	3744302	11312.0906344411	555.584599444448	553.897988959478	0	NaN	NaN	NaN	NaN	NaN	297.605165354095	0.957827698028786	26.9355590624621	13.1952202495577	10.5788825053346	3.11368844889458	0.0210231625861598	0.0107829064691508	1	1.00161419171409	2367.52984642306	1	16853.5921450151	1	1	1	1	2019-05-24T17:44:49.596	NG_ecoli_LTEE_910_DM0	-0	-0	161.575	DIA_100X_EMPTY_1x1_100ms	c3807c96-4cd0-41f6-a27b-ac4f78ed227d	EPI_100X_YFP_1x1_200ms_25sola	EPI_100X_RFP_1x1_200ms_25sola
309	24	9.16468092842404	221	-46.6343832030497	1838.56108597285	7.74660633484163	80805	365.633484162896	191.439881593125	249.923826721471	0	1199643	5428.24886877828	555.584599444448	553.897988959478	0	NaN	NaN	NaN	NaN	NaN	NaN	NaN	NaN	NaN	NaN	NaN	NaN	NaN	NaN	NaN	NaN	0	16331.8642533937	1	1	1	1	2019-05-24T17:44:49.596	NG_ecoli_LTEE_910_DM0	-0	-0	161.575	DIA_100X_EMPTY_1x1_100ms	2c19b0f2-2039-4e48-903d-1df3608571f0	EPI_100X_YFP_1x1_200ms_25sola	EPI_100X_RFP_1x1_200ms_25sola
310	29	11.7512654315227	341	48.760755350727	1847.23753665689	1138.78005865103	463918	1360.4633431085	191.439881593125	249.923826721471	2	113923	334.08504398827	555.584599444448	553.897988959478	0	NaN	NaN	NaN	NaN	NaN	306.134732251831	0.979160882199251	27.7264753329327	12.9591188220227	10.738018869082	2.91068204046588	0.00582886856092296	0.00287324105123759	0	1.00046185523005	2510.91997302024	0	15415.8181818182	1	1	1	1	2019-05-24T17:44:49.596	NG_ecoli_LTEE_910_DM0	-0	-0	161.575	DIA_100X_EMPTY_1x1_100ms	52dc61a9-9b0a-4a4a-a458-47ad3fdcb09f	EPI_100X_YFP_1x1_200ms_25sola	EPI_100X_RFP_1x1_200ms_25sola
311	28	13.4534510898124	377	33.5377832286302	1856.49336870027	280.708222811671	123680	328.063660477454	191.439881593125	249.923826721471	0	3857087	10231	555.584599444448	553.897988959478	0	NaN	NaN	NaN	NaN	NaN	310.210609063934	0.991929100407255	27.0986782871753	13.7156685415242	10.9305950452098	3.496481901619	0.0148712614978665	0.00619655883679821	0	1.00176870157284	2542.87844408588	0	16529.5649867374	1	1	1	1	2019-05-24T17:44:49.596	NG_ecoli_LTEE_910_DM0	-0	-0	161.575	DIA_100X_EMPTY_1x1_100ms	e4612a15-363b-4f1d-8d4f-7004e1b8d730	EPI_100X_YFP_1x1_200ms_25sola	EPI_100X_RFP_1x1_200ms_25sola
312	34	12.5739442054799	428	48.6162315193905	1865.15186915888	1208.01168224299	422303	986.689252336449	191.439881593125	249.923826721471	1	149781	349.955607476636	555.584599444448	553.897988959478	0	NaN	NaN	NaN	NaN	NaN	371.236524234943	0.984079844346158	32.8798368716475	13.0067315438058	11.0683698173672	2.79704125815731	0.00783285469544672	0.00330068833302031	1	1.00029746904312	3163.63854579297	0	14994.6144859813	1	1	1	1	2019-05-24T17:44:49.596	NG_ecoli_LTEE_910_DM0	-0	-0	161.575	DIA_100X_EMPTY_1x1_100ms	8cb199ca-447f-4769-a47d-dedb262d2050	EPI_100X_YFP_1x1_200ms_25sola	EPI_100X_RFP_1x1_200ms_25sola
313	29	12.5788746655565	365	45.5404451302367	1873.63835616438	1950.34794520548	738559	2023.44931506849	191.439881593125	249.923826721471	3	245536	672.701369863014	555.584599444448	553.897988959478	0	NaN	NaN	NaN	NaN	NaN	321.272434501371	0.990229130801071	28.2912412065338	13.4605185687511	10.8879157968801	3.40487847270945	0.0126376100204835	0.00134318932300389	0	1.00004698273417	2634.09473263238	1	15539.7205479452	1	1	1	1	2019-05-24T17:44:49.596	NG_ecoli_LTEE_910_DM0	-0	-0	161.575	DIA_100X_EMPTY_1x1_100ms	55a6a5ff-4b80-4002-b165-3d9cfcf9bbfa	EPI_100X_YFP_1x1_200ms_25sola	EPI_100X_RFP_1x1_200ms_25sola
314	34	13.021682594835	443	49.2753923157132	1878.82392776524	781.814898419865	582744	1315.44920993228	191.439881593125	249.923826721471	4	153970	347.562076749436	555.584599444448	553.897988959478	0	NaN	NaN	NaN	NaN	NaN	376.795521873095	0.952625359957629	32.7143941798636	13.6831255357623	11.1547207203651	2.97237470415517	0.0227911493475398	0.0150139674713413	0	1.01527648557676	3197.02598627826	0	15027.9255079007	1	1	1	1	2019-05-24T17:44:49.596	NG_ecoli_LTEE_910_DM0	-0	-0	161.575	DIA_100X_EMPTY_1x1_100ms	41d0d666-447d-4387-a736-aa6dcaf14f56	EPI_100X_YFP_1x1_200ms_25sola	EPI_100X_RFP_1x1_200ms_25sola
315	28	11.6338261694153	326	48.2960992422735	1878.03067484663	1978.1963190184	371579	1139.81288343558	191.439881593125	249.923826721471	2	195829	600.70245398773	555.584599444448	553.897988959478	0	NaN	NaN	NaN	NaN	NaN	297.718667391	0.984876564881241	26.9944427500359	12.9841092857927	10.6595975875625	3.05245708062999	0.0120359072330164	0.00506235381468706	1	1.00066736304225	2409.05029898197	1	15466.4662576687	1	1	1	1	2019-05-24T17:44:49.596	NG_ecoli_LTEE_910_DM0	-0	-0	161.575	DIA_100X_EMPTY_1x1_100ms	105bb0bf-233c-4b66-b12f-0353fdd49587	EPI_100X_YFP_1x1_200ms_25sola	EPI_100X_RFP_1x1_200ms_25sola
316	34	13.2939416960357	453	47.9750867618125	1881.35761589404	1868.2229580574	182641	403.181015452539	191.439881593125	249.923826721471	0	5342365	11793.3002207506	555.584599444448	553.897988959478	0	NaN	NaN	NaN	NaN	NaN	432.455669898666	0.901143740185892	36.710134221906	13.9197303907079	11.488484621815	2.90108125155165	0.0447324511001786	0.0168189999269767	2	1.02987699881508	3805.40906381524	0	18101.2958057395	1	1	1	1	2019-05-24T17:44:49.596	NG_ecoli_LTEE_910_DM0	-0	-0	161.575	DIA_100X_EMPTY_1x1_100ms	0ab93901-0b19-4dcb-afd1-3ef6abd6fdfb	EPI_100X_YFP_1x1_200ms_25sola	EPI_100X_RFP_1x1_200ms_25sola
317	28	11.8667727974763	332	48.4117254883431	1890.42469879518	233.80421686747	3311228	9973.57831325301	191.439881593125	249.923826721471	2	200405	603.629518072289	555.584599444448	553.897988959478	0	NaN	NaN	NaN	NaN	NaN	285.795482114456	0.987810596555131	26.6872423149107	12.4885526741878	10.4120058906728	2.86231740053238	0.0151648454856168	0.00634405939630481	1	1.00171822197139	2272.28284971465	0	16438.0692771084	1	1	1	1	2019-05-24T17:44:49.596	NG_ecoli_LTEE_910_DM0	-0	-0	161.575	DIA_100X_EMPTY_1x1_100ms	5dc1892c-065e-461a-bb44-6f91e8c9787b	EPI_100X_YFP_1x1_200ms_25sola	EPI_100X_RFP_1x1_200ms_25sola
318	28	9.64973564606111	270	48.4891971599965	1897.08888888889	1418.55555555556	91809	340.033333333333	191.439881593125	249.923826721471	0	1446588	5357.73333333333	555.584599444448	553.897988959478	0	NaN	NaN	NaN	NaN	NaN	272.262411366041	0.904861311205454	28.4787112329238	11.8694902819564	9.26041825304532	2.62128532208463	0.0118845443070056	0.00610666618953806	1	1.00066250619866	1918.10076259042	0	18621.5555555556	1	1	1	1	2019-05-24T17:44:49.596	NG_ecoli_LTEE_910_DM0	-0	-0	161.575	DIA_100X_EMPTY_1x1_100ms	42853d7c-3d4b-41aa-9d07-c31e090e8164	EPI_100X_YFP_1x1_200ms_25sola	EPI_100X_RFP_1x1_200ms_25sola
319	23	9.28293093904941	216	23.618874799658	1906.71759259259	1518.99537037037	76197	352.763888888889	191.439881593125	249.923826721471	0	126869	587.356481481482	555.584599444448	553.897988959478	0	NaN	NaN	NaN	NaN	NaN	232.010176709167	0.956264083201315	25.176686422084	12.1001080206969	8.8764495971798	2.81018444922689	0.0249846174334103	0.0105511523553482	1	1.00362818856519	1557.99849880853	0	18989.125	1	1	1	1	2019-05-24T17:44:49.596	NG_ecoli_LTEE_910_DM0	-0	-0	161.575	DIA_100X_EMPTY_1x1_100ms	07cecdbf-2e91-467d-8809-cd3c30c4756d	EPI_100X_YFP_1x1_200ms_25sola	EPI_100X_RFP_1x1_200ms_25sola
320	34	15.2767501957111	520	44.8543840039968	1909.37115384615	420.884615384615	484109	930.978846153846	191.439881593125	249.923826721471	2	210170	404.173076923077	555.584599444448	553.897988959478	0	NaN	NaN	NaN	NaN	NaN	398.699183733555	0.984021217681565	32.4980854240029	13.9616938681404	11.9029153618476	3.27113608393777	0.00586055752999323	0.00286832437988937	1	1.00016008512213	3616.21587366575	0	15289.8326923077	1	1	1	1	2019-05-24T17:44:49.596	NG_ecoli_LTEE_910_DM0	-0	-0	161.575	DIA_100X_EMPTY_1x1_100ms	0c7bf1aa-5d75-4538-b875-950e6b986dc7	EPI_100X_YFP_1x1_200ms_25sola	EPI_100X_RFP_1x1_200ms_25sola
321	27	8.51973069061775	230	46.5914604611348	1916.61304347826	881.826086956522	77876	338.591304347826	191.439881593125	249.923826721471	0	1279580	5563.39130434783	555.584599444448	553.897988959478	0	NaN	NaN	NaN	NaN	NaN	270.426984888286	0.919609730715201	28.414284994984	11.2845902969648	9.2437137754943	2.33436173595548	0.0292643475138418	0.0119220386056966	1	1.00818954172326	1906.86344068414	1	19072.8391304348	1	1	1	1	2019-05-24T17:44:49.596	NG_ecoli_LTEE_910_DM0	-0	-0	161.575	DIA_100X_EMPTY_1x1_100ms	3cb26ce0-29e4-4c74-8d26-887503d2ec03	EPI_100X_YFP_1x1_200ms_25sola	EPI_100X_RFP_1x1_200ms_25sola
322	27	11.7372631916224	317	45.8386247959144	1919.20820189274	971.763406940063	444462	1402.08832807571	191.439881593125	249.923826721471	2	195490	616.687697160883	555.584599444448	553.897988959478	0	NaN	NaN	NaN	NaN	NaN	280.077846958748	0.992187557316403	25.6952272489682	12.5292023033768	10.4123239492483	3.26226999582897	0.0185456384057664	0.0104269373632562	0	1.0049192603164	2187.95148189018	0	15706.8138801262	1	1	1	1	2019-05-24T17:44:49.596	NG_ecoli_LTEE_910_DM0	-0	-0	161.575	DIA_100X_EMPTY_1x1_100ms	7e98c6a7-e6a5-4252-bd77-c5ed12e5fac8	EPI_100X_YFP_1x1_200ms_25sola	EPI_100X_RFP_1x1_200ms_25sola
323	22	7.86463170520416	173	-33.3992059889609	1918.20809248555	903.115606936416	57259	330.976878612717	191.439881593125	249.923826721471	0	994257	5747.15028901734	555.584599444448	553.897988959478	0	NaN	NaN	NaN	NaN	NaN	218.429189121371	0.920981148134717	24.6111691352889	11.9096631676058	8.41522974729045	2.85566086809364	0.141869034645074	0.00638765682251853	1	1.00055777229408	1368.84439187249	1	19494.4219653179	1	1	1	1	2019-05-24T17:44:49.596	NG_ecoli_LTEE_910_DM0	-0	-0	161.575	DIA_100X_EMPTY_1x1_100ms	16bcd833-e39f-417d-8ac9-3c55862cb03e	EPI_100X_YFP_1x1_200ms_25sola	EPI_100X_RFP_1x1_200ms_25sola
324	58	10.3693260126508	602	48.9049530259464	1940.23255813953	737.345514950166	1968194	3269.42524916944	191.439881593125	249.923826721471	5	224297	372.586378737542	555.584599444448	553.897988959478	0	NaN	NaN	NaN	NaN	NaN	565.553985639899	0.875918311483516	58.1055242350625	11.2917211783927	9.51993178640314	1.96296147083349	0.0138339672389296	0.00836275260287111	1	1.00531074362106	4135.94712714202	2	17108.6428571429	1	1	1	1	2019-05-24T17:44:49.596	NG_ecoli_LTEE_910_DM0	-0	-0	161.575	DIA_100X_EMPTY_1x1_100ms	5734ee71-0d78-428b-8396-b809d82faf3a	EPI_100X_YFP_1x1_200ms_25sola	EPI_100X_RFP_1x1_200ms_25sola
325	28	11.1261620021286	312	37.0963388662449	1926.36538461538	14.6858974358974	102170	327.467948717949	191.439881593125	249.923826721471	0	4809869	15416.2467948718	555.584599444448	553.897988959478	0	NaN	NaN	NaN	NaN	NaN	NaN	NaN	NaN	NaN	NaN	NaN	NaN	NaN	NaN	NaN	NaN	0	17785.6121794872	1	1	1	1	2019-05-24T17:44:49.596	NG_ecoli_LTEE_910_DM0	-0	-0	161.575	DIA_100X_EMPTY_1x1_100ms	bf0b3693-bd50-4f2d-8d2d-3bd1e474d0ad	EPI_100X_YFP_1x1_200ms_25sola	EPI_100X_RFP_1x1_200ms_25sola
326	32	12.7789156584886	409	40.7736742019132	1943.04400977995	204.180929095355	368535	901.063569682152	191.439881593125	249.923826721471	0	876721	2143.57212713936	555.584599444448	553.897988959478	0	NaN	NaN	NaN	NaN	NaN	347.94812830545	0.929997298623507	30.9391063411539	14.1698585363119	10.9810107160116	2.81789102633944	0.029208963102859	0.0103342553778577	1	1.00604696226593	2930.09888566679	1	16770.1246943765	1	1	1	1	2019-05-24T17:44:49.596	NG_ecoli_LTEE_910_DM0	-0	-0	161.575	DIA_100X_EMPTY_1x1_100ms	9fba81c6-80fa-4a9e-9a6d-a4760fc3f8ac	EPI_100X_YFP_1x1_200ms_25sola	EPI_100X_RFP_1x1_200ms_25sola
327	27	11.0406405539567	298	46.447736929474	1947.8322147651	1992.11073825503	153791	516.077181208054	191.439881593125	249.923826721471	0	3329232	11171.9194630872	555.584599444448	553.897988959478	0	NaN	NaN	NaN	NaN	NaN	286.158258646491	0.931646742616876	27.9748472883099	12.5908963239774	9.78091848020033	2.95459355109374	0.0155054400573087	0.00613033178570724	1	1.00055364539582	2101.92339642055	0	18133.8590604027	1	1	1	1	2019-05-24T17:44:49.596	NG_ecoli_LTEE_910_DM0	-0	-0	161.575	DIA_100X_EMPTY_1x1_100ms	1e842892-e1f1-4624-9335-cadb03a897fc	EPI_100X_YFP_1x1_200ms_25sola	EPI_100X_RFP_1x1_200ms_25sola
328	32	11.6964706471571	375	47.4142508308823	1957.29866666667	749.610666666667	497090	1325.57333333333	191.439881593125	249.923826721471	3	132536	353.429333333333	555.584599444448	553.897988959478	0	NaN	NaN	NaN	NaN	NaN	342.367698253622	0.960012351117089	31.8094541112646	12.6366663770873	10.4506983398602	2.71162298967249	0.034158828731411	0.0153363003564743	1	1.01552931194395	2728.58018829781	1	16266.4613333333	1	1	1	1	2019-05-24T17:44:49.596	NG_ecoli_LTEE_910_DM0	-0	-0	161.575	DIA_100X_EMPTY_1x1_100ms	876426d4-81fe-4d5c-bbb8-b3968aa1439d	EPI_100X_YFP_1x1_200ms_25sola	EPI_100X_RFP_1x1_200ms_25sola
329	39	11.8771633224576	464	44.8207162501149	1960.98922413793	284.909482758621	140999	303.877155172414	191.439881593125	249.923826721471	0	2615830	5637.56465517241	555.584599444448	553.897988959478	0	NaN	NaN	NaN	NaN	NaN	442.553412830298	0.853047747083291	40.6018703205479	14.5492334398027	10.6663339750043	3.00602842579931	0.0153395988993947	0.00652405298573277	3	1.00105096085785	3627.99163258421	0	19579.6853448276	1	1	1	1	2019-05-24T17:44:49.596	NG_ecoli_LTEE_910_DM0	-0	-0	161.575	DIA_100X_EMPTY_1x1_100ms	805094af-d877-474b-8258-eeac9d0835ff	EPI_100X_YFP_1x1_200ms_25sola	EPI_100X_RFP_1x1_200ms_25sola
330	22	6.54242322117672	144	-49.9201144221054	1951.125	185.791666666667	66866	464.347222222222	191.439881593125	249.923826721471	0	1060826	7366.84722222222	555.584599444448	553.897988959478	0	NaN	NaN	NaN	NaN	NaN	226.819831075725	0.944797247724293	25.9604432105287	11.0569694457814	8.38944238311189	2.5857155033936	0.0381549605662933	0.0165025435871008	1	1.01421925210603	1435.05377536906	1	20012.2847222222	1	1	1	1	2019-05-24T17:44:49.596	NG_ecoli_LTEE_910_DM0	-0	-0	161.575	DIA_100X_EMPTY_1x1_100ms	3d6bb464-de9a-4678-b82e-ef2e40a0d88d	EPI_100X_YFP_1x1_200ms_25sola	EPI_100X_RFP_1x1_200ms_25sola
331	29	9.45200855392565	275	45.800174336345	1958.18181818182	127.978181818182	89965	327.145454545455	191.439881593125	249.923826721471	0	3245344	11801.2509090909	555.584599444448	553.897988959478	0	NaN	NaN	NaN	NaN	NaN	287.112450936852	0.850487460225195	29.4749787623307	12.4384328588228	9.44529287300552	2.84353828763216	0.049259778539423	0.0175123964653511	1	1.01360318334962	2065.25765102555	0	19138.56	1	1	1	1	2019-05-24T17:44:49.596	NG_ecoli_LTEE_910_DM0	-0	-0	161.575	DIA_100X_EMPTY_1x1_100ms	023e68f9-ec1d-43fa-a5dd-5cf84bfbed16	EPI_100X_YFP_1x1_200ms_25sola	EPI_100X_RFP_1x1_200ms_25sola
332	31	10.9878002573246	341	47.6617663100349	1956.74486803519	687.853372434018	1086066	3184.94428152493	191.439881593125	249.923826721471	3	106166	311.33724340176	555.584599444448	553.897988959478	0	NaN	NaN	NaN	NaN	NaN	323.841289143291	0.966134012154718	31.3560453720736	12.0116504091164	9.98983882241798	2.80988824784681	0.0158876854567619	0.00978890876581606	0	1.00608039298959	2457.69580495497	1	16569.9384164223	1	1	1	1	2019-05-24T17:44:49.596	NG_ecoli_LTEE_910_DM0	-0	-0	161.575	DIA_100X_EMPTY_1x1_100ms	16becc0c-480b-4e08-be46-6d68447a98a0	EPI_100X_YFP_1x1_200ms_25sola	EPI_100X_RFP_1x1_200ms_25sola
333	31	14.3561841307354	445	47.8569946142616	1967.74382022472	426.977528089888	441070	991.168539325843	191.439881593125	249.923826721471	2	205374	461.514606741573	555.584599444448	553.897988959478	0	NaN	NaN	NaN	NaN	NaN	347.073935436736	0.995645395460113	28.5409949964463	14.0719134576229	11.8126867714105	3.31485832974192	0.0152102175028093	0.0070030333210358	1	1.00085416657208	3127.925259813	0	15168.6808988764	1	1	1	1	2019-05-24T17:44:49.596	NG_ecoli_LTEE_910_DM0	-0	-0	161.575	DIA_100X_EMPTY_1x1_100ms	aea0a35f-1e20-4461-b00b-38b83a75bced	EPI_100X_YFP_1x1_200ms_25sola	EPI_100X_RFP_1x1_200ms_25sola
334	43	10.9770373447053	472	49.1390931250748	1969.41313559322	696.506355932203	2459356	5210.5	191.439881593125	249.923826721471	3	162669	344.637711864407	555.584599444448	553.897988959478	0	NaN	NaN	NaN	NaN	NaN	437.457761859591	0.9468947040128	42.8254444608205	11.9304240099239	9.9497764436651	2.3591840189593	0.010413603843117	0.00642256567293755	1	1.00170113833904	3329.80197191127	2	17031.4894067797	1	1	1	1	2019-05-24T17:44:49.596	NG_ecoli_LTEE_910_DM0	-0	-0	161.575	DIA_100X_EMPTY_1x1_100ms	4a18f790-a8b4-4600-a8c0-1bc675bb1071	EPI_100X_YFP_1x1_200ms_25sola	EPI_100X_RFP_1x1_200ms_25sola
335	31	11.0153697190943	342	46.358635496279	1978.54970760234	582.149122807018	101407	296.511695906433	191.439881593125	249.923826721471	0	3933250	11500.730994152	555.584599444448	553.897988959478	0	NaN	NaN	NaN	NaN	NaN	313.237787408905	0.955915453860771	31.0218420610281	11.6190318094703	9.71948367727545	2.69300057488908	0.0284542213765377	0.0108929368819803	1	1.00729945730661	2301.67421943838	0	16876.5058479532	1	1	1	1	2019-05-24T17:44:49.596	NG_ecoli_LTEE_910_DM0	-0	-0	161.575	DIA_100X_EMPTY_1x1_100ms	2a398b16-dedf-4a24-aaed-f6fe7b2c28de	EPI_100X_YFP_1x1_200ms_25sola	EPI_100X_RFP_1x1_200ms_25sola
336	27	10.029957944081	272	-27.0823124768767	1979.46323529412	1486.02205882353	101467	373.040441176471	191.439881593125	249.923826721471	0	2622550	9641.72794117647	555.584599444448	553.897988959478	0	NaN	NaN	NaN	NaN	NaN	319.659910646164	0.857462749639922	30.78097630121	13.5515833197099	9.82412453549981	3.24149145076252	0.0803334568326876	0.0281446967235848	3	1.06278895527769	2333.24310023153	0	20070.8676470588	1	1	1	1	2019-05-24T17:44:49.596	NG_ecoli_LTEE_910_DM0	-0	-0	161.575	DIA_100X_EMPTY_1x1_100ms	9fd49a17-04e3-461e-9372-4462777b92af	EPI_100X_YFP_1x1_200ms_25sola	EPI_100X_RFP_1x1_200ms_25sola
337	36	9.20375928305316	336	-38.5614964742493	2020.57738095238	903.160714285714	116184	345.785714285714	191.439881593125	249.923826721471	0	3396074	10107.3630952381	555.584599444448	553.897988959478	0	NaN	NaN	NaN	NaN	NaN	373.05485036017	0.824259699841636	40.2632654069767	12.3696550141058	8.98601537563075	2.40639037594072	0.0598405639222283	0.020027865048885	0	1.04987929038576	2553.48428826104	0	19399.8511904762	1	1	1	1	2019-05-24T17:44:49.596	NG_ecoli_LTEE_910_DM0	-0	-0	161.575	DIA_100X_EMPTY_1x1_100ms	681105e3-2e23-43af-93ff-2f40822bd819	EPI_100X_YFP_1x1_200ms_25sola	EPI_100X_RFP_1x1_200ms_25sola
338	36	15.1901131647747	548	48.0504018036951	2035.1003649635	1552.27372262774	1009641	1842.41058394161	191.439881593125	249.923826721471	4	260742	475.806569343066	555.584599444448	553.897988959478	0	NaN	NaN	NaN	NaN	NaN	458.375840931472	0.987165517641992	35.1714721388879	14.697632720696	12.7696258161668	3.17130688648727	0.0270409059487431	0.0108408763560526	1	1.0053943012306	4504.39814406367	0	14488.6989051095	1	1	1	1	2019-05-24T17:44:49.596	NG_ecoli_LTEE_910_DM0	-0	-0	161.575	DIA_100X_EMPTY_1x1_100ms	77814bbd-226d-43f0-ae3c-101b3b3d4191	EPI_100X_YFP_1x1_200ms_25sola	EPI_100X_RFP_1x1_200ms_25sola
339	27	9.84112651774293	267	-39.8378444812763	2040.36329588015	205.209737827715	247393	926.565543071161	191.439881593125	249.923826721471	0	166372	623.116104868914	555.584599444448	553.897988959478	0	NaN	NaN	NaN	NaN	NaN	NaN	NaN	NaN	NaN	NaN	NaN	NaN	NaN	NaN	NaN	NaN	0	16544.7902621723	1	1	1	1	2019-05-24T17:44:49.596	NG_ecoli_LTEE_910_DM0	-0	-0	161.575	DIA_100X_EMPTY_1x1_100ms	c8a5d421-df6b-49b9-a3bf-8e4cbbfceb82	EPI_100X_YFP_1x1_200ms_25sola	EPI_100X_RFP_1x1_200ms_25sola
1	49	10.6809185954331	524	48.7320713434929	36.7041984732824	437.826335877863	250424	477.908396946565	195.20992356617	235.716247717976	2	13271860	25327.9770992366	852.618792747381	523.413079852141	4	NaN	NaN	NaN	NaN	NaN	500.752386533082	0.894330093435121	49.577070987679	12.0334509109181	9.94664006538939	2.02062052274462	0.020833180562666	0.00739508465477439	3	1.00177339713601	3852.33061104698	1	19080.2900763359	1	1	1	2	2019-05-24T17:45:01.603	NG_ecoli_LTEE_910_DM0	-500	866	161.575	DIA_100X_EMPTY_1x1_100ms	35779c8e-c5ab-42b8-b941-f5d1ce057e4a	EPI_100X_YFP_1x1_200ms_25sola	EPI_100X_RFP_1x1_200ms_25sola
2	28	9.42163000102261	264	44.163876034245	28.655303030303	1295.00757575758	121666	460.856060606061	195.20992356617	235.716247717976	2	3560109	13485.2613636364	852.618792747381	523.413079852141	2	NaN	NaN	NaN	NaN	NaN	287.032134297258	0.931127647777958	28.9343207404914	11.8059605639245	9.64846357316433	2.51864251937893	0.0218344342719711	0.00758220190962347	2	1.00360747129892	2115.53149765616	0	19710.696969697	1	1	1	2	2019-05-24T17:45:01.603	NG_ecoli_LTEE_910_DM0	-500	866	161.575	DIA_100X_EMPTY_1x1_100ms	358e4829-747d-4688-a67e-c38fc0c9bf97	EPI_100X_YFP_1x1_200ms_25sola	EPI_100X_RFP_1x1_200ms_25sola
3	21	9.81277871163474	206	4.1836560942923	39.1650485436893	450.223300970874	97545	473.519417475728	195.20992356617	235.716247717976	1	4165154	20219.1941747573	852.618792747381	523.413079852141	3	NaN	NaN	NaN	NaN	NaN	200.339280270547	0.999908629347663	19.4372184235321	12.7260523064551	9.64829101467095	3.62860310644694	0.0979859993080824	0.0121607650200872	1	1.00254117887063	1421.10047635458	1	19600.1844660194	1	1	1	2	2019-05-24T17:45:01.603	NG_ecoli_LTEE_910_DM0	-500	866	161.575	DIA_100X_EMPTY_1x1_100ms	8d8a060b-d957-4bc8-9fc3-0168e01f8851	EPI_100X_YFP_1x1_200ms_25sola	EPI_100X_RFP_1x1_200ms_25sola
4	32	12.7586996131462	409	45.7085931355657	59.9511002444988	976.833740831296	8086358	19771.0464547677	195.20992356617	235.716247717976	2	333124	814.484107579462	852.618792747381	523.413079852141	0	NaN	NaN	NaN	NaN	NaN	342.887606476401	0.977863780949263	31.3208738476886	12.5300399814594	10.5416965729626	3.04701969665687	0.00499848849914052	0.00260726666040072	0	1.00040586113849	2733.66174168655	0	15262.4914425428	1	1	1	2	2019-05-24T17:45:01.603	NG_ecoli_LTEE_910_DM0	-500	866	161.575	DIA_100X_EMPTY_1x1_100ms	f8b126ff-e7eb-4717-b287-a1466d03bdca	EPI_100X_YFP_1x1_200ms_25sola	EPI_100X_RFP_1x1_200ms_25sola
5	29	8.57249905091242	249	43.0559936986892	74.9076305220884	674.389558232932	132502	532.136546184739	195.20992356617	235.716247717976	4	335020	1345.46184738956	852.618792747381	523.413079852141	0	NaN	NaN	NaN	NaN	NaN	297.254292422518	0.86184905724248	31.6965529063089	11.3428148926763	9.06918863714197	2.39140798212806	0.0443222366509098	0.0187959538141471	2	1.01492795264488	2047.57013170701	0	19717.0240963855	1	1	1	2	2019-05-24T17:45:01.603	NG_ecoli_LTEE_910_DM0	-500	866	161.575	DIA_100X_EMPTY_1x1_100ms	7ae7d161-3577-4767-a55c-ef86e40373d9	EPI_100X_YFP_1x1_200ms_25sola	EPI_100X_RFP_1x1_200ms_25sola
6	40	10.6430008740212	426	48.4068262715808	94.2793427230047	881.441314553991	212327	498.420187793427	195.20992356617	235.716247717976	1	6695659	15717.5093896714	852.618792747381	523.413079852141	5	NaN	NaN	NaN	NaN	NaN	419.392895477427	0.850540499312398	41.5875830726152	12.0131044480079	9.80643459254349	2.41335681380593	0.0336652266601385	0.0140225662578776	1	1.02423362698448	3141.05712479688	0	19482.9835680751	1	1	1	2	2019-05-24T17:45:01.603	NG_ecoli_LTEE_910_DM0	-500	866	161.575	DIA_100X_EMPTY_1x1_100ms	951bb1eb-6528-4234-8ced-ebe23715bb8a	EPI_100X_YFP_1x1_200ms_25sola	EPI_100X_RFP_1x1_200ms_25sola
7	34	9.99876888087163	340	47.9327906492004	110.288235294118	1824.34411764706	188294	553.805882352941	195.20992356617	235.716247717976	3	4206349	12371.6147058824	852.618792747381	523.413079852141	2	NaN	NaN	NaN	NaN	NaN	333.993210222131	0.890491968649559	34.7433946672875	12.1271508619387	9.29496109545973	2.67101211099479	0.0173700624318997	0.00581087746503472	2	1.00267386275612	2357.53030328507	0	18922.7823529412	1	1	1	2	2019-05-24T17:45:01.603	NG_ecoli_LTEE_910_DM0	-500	866	161.575	DIA_100X_EMPTY_1x1_100ms	2ea310d4-ef53-4e8c-a6fe-e0c69aad5a5d	EPI_100X_YFP_1x1_200ms_25sola	EPI_100X_RFP_1x1_200ms_25sola
8	43	11.5446373431755	497	49.6523520159169	172.72032193159	595.426559356137	257122	517.348088531187	195.20992356617	235.716247717976	3	9131880	18374.0040241449	852.618792747381	523.413079852141	4	NaN	NaN	NaN	NaN	NaN	424.200790309945	0.917560048835889	41.9534424037648	12.4812532789888	9.88513879179575	2.39076628955284	0.0156432707387099	0.00676582441067	2	1.0013655632374	3219.7564798493	0	17698.8692152918	1	1	1	2	2019-05-24T17:45:01.603	NG_ecoli_LTEE_910_DM0	-500	866	161.575	DIA_100X_EMPTY_1x1_100ms	3a3b0d03-0ffa-4492-9d14-d2b740ad4ea6	EPI_100X_YFP_1x1_200ms_25sola	EPI_100X_RFP_1x1_200ms_25sola
9	30	14.5250708135231	437	40.8600340033766	184.196796338673	1012.26086956522	1281193	2931.79176201373	195.20992356617	235.716247717976	5	797442	1824.81006864989	852.618792747381	523.413079852141	0	NaN	NaN	NaN	NaN	NaN	340.071643974597	0.978636314429013	28.864898271867	13.4748434645446	11.4042126066962	3.13303178727668	0.0226306393724691	0.00926151412237342	1	1.00400520918865	2948.42797378255	0	15085.1601830664	1	1	1	2	2019-05-24T17:45:01.603	NG_ecoli_LTEE_910_DM0	-500	866	161.575	DIA_100X_EMPTY_1x1_100ms	470473d1-e859-47ad-b3d8-8d7ec3231ef5	EPI_100X_YFP_1x1_200ms_25sola	EPI_100X_RFP_1x1_200ms_25sola
10	46	15.3815342888165	708	49.5458783040487	201.946327683616	822.620056497175	27690717	39111.1822033898	195.20992356617	235.716247717976	4	612938	865.731638418079	852.618792747381	523.413079852141	0	NaN	NaN	NaN	NaN	NaN	551.193573985369	0.960631843783255	44.1490271885553	14.0338286609667	12.2565172462295	2.72500204288526	0.0101704183928462	0.00438559218711309	2	1.00074521833632	5208.88993913075	0	13978.9279661017	1	1	1	2	2019-05-24T17:45:01.603	NG_ecoli_LTEE_910_DM0	-500	866	161.575	DIA_100X_EMPTY_1x1_100ms	f1bc8180-4051-42aa-add7-03f350eecdcb	EPI_100X_YFP_1x1_200ms_25sola	EPI_100X_RFP_1x1_200ms_25sola
11	34	12.3313638195271	432	47.9552998554107	251.446759259259	1630.54166666667	246032	569.518518518518	195.20992356617	235.716247717976	4	9362997	21673.6041666667	852.618792747381	523.413079852141	2	NaN	NaN	NaN	NaN	NaN	384.128109310247	0.914405629010369	34.4021752873699	13.4612653377905	10.8738413829289	2.81749219645522	0.0354367615159522	0.0193467848604559	1	1.03134114780692	3194.78600284759	0	17594.2685185185	1	1	1	2	2019-05-24T17:45:01.603	NG_ecoli_LTEE_910_DM0	-500	866	161.575	DIA_100X_EMPTY_1x1_100ms	d7c83992-60c7-473d-b962-1343a50d9d72	EPI_100X_YFP_1x1_200ms_25sola	EPI_100X_RFP_1x1_200ms_25sola
12	29	12.9798032543678	377	45.8054996007512	248.822281167109	697.655172413793	3797066	10071.7931034483	195.20992356617	235.716247717976	2	492008	1305.06100795756	852.618792747381	523.413079852141	0	NaN	NaN	NaN	NaN	NaN	316.768410098515	0.988087132715323	28.0470205878358	13.0160766837617	10.8168111015555	3.28809359054512	0.0271387890416077	0.0143339347565272	0	1.01102977570859	2577.3601281219	0	15346.225464191	1	1	1	2	2019-05-24T17:45:01.603	NG_ecoli_LTEE_910_DM0	-500	866	161.575	DIA_100X_EMPTY_1x1_100ms	8821ce4a-8cfd-4256-a809-62beb327db5a	EPI_100X_YFP_1x1_200ms_25sola	EPI_100X_RFP_1x1_200ms_25sola
13	26	9.98684595600032	260	46.7648058064858	252.184615384615	394.242307692308	108542	417.469230769231	195.20992356617	235.716247717976	0	1998514	7686.59230769231	852.618792747381	523.413079852141	2	NaN	NaN	NaN	NaN	NaN	234.354547648346	0.993534235285877	23.8624710472953	11.7098127876591	9.54754709182239	2.78909467755983	0.00219369717411951	0.000908390614103027	3	1.00003707577723	1708.39744842834	0	19264.5346153846	1	1	1	2	2019-05-24T17:45:01.603	NG_ecoli_LTEE_910_DM0	-500	866	161.575	DIA_100X_EMPTY_1x1_100ms	29a7de61-64ff-4f29-8100-344513ae0709	EPI_100X_YFP_1x1_200ms_25sola	EPI_100X_RFP_1x1_200ms_25sola
14	32	13.5507034078306	434	48.9283878603749	259.447004608295	864.223502304147	1413593	3257.1267281106	195.20992356617	235.716247717976	3	338121	779.08064516129	852.618792747381	523.413079852141	0	NaN	NaN	NaN	NaN	NaN	343.578518789788	0.988444449001353	30.2894420301839	13.2915108213962	10.99046692678	2.98375761788065	0.0228546787610644	0.013361165108795	0	1.00975631850773	2873.51482378871	0	15199.0829493088	1	1	1	2	2019-05-24T17:45:01.603	NG_ecoli_LTEE_910_DM0	-500	866	161.575	DIA_100X_EMPTY_1x1_100ms	8a2a20a6-9bd1-4e14-b10c-d536bbd3358b	EPI_100X_YFP_1x1_200ms_25sola	EPI_100X_RFP_1x1_200ms_25sola
15	26	8.80281860361685	230	30.539916556072	260.947826086957	57.604347826087	90727	394.465217391304	195.20992356617	235.716247717976	1	2661251	11570.6565217391	852.618792747381	523.413079852141	2	NaN	NaN	NaN	NaN	NaN	248.093315163852	0.850129514448243	27.606936923068	12.8183374854684	8.52421426367357	3.19701328855043	0.0834813680623727	0.0135753831383051	1	1.00419077839132	1575.49423894756	0	19527.5826086957	1	1	1	2	2019-05-24T17:45:01.603	NG_ecoli_LTEE_910_DM0	-500	866	161.575	DIA_100X_EMPTY_1x1_100ms	a606c302-fd79-4937-a34f-e6a8c9e790f9	EPI_100X_YFP_1x1_200ms_25sola	EPI_100X_RFP_1x1_200ms_25sola
16	29	10.1398482946149	294	48.1250077132879	265.071428571429	1727.27891156463	164170	558.401360544218	195.20992356617	235.716247717976	3	1559333	5303.8537414966	852.618792747381	523.413079852141	2	NaN	NaN	NaN	NaN	NaN	288.167491156243	0.969997057495624	28.8109265450324	12.3023128599192	9.50157753397179	3.04850869439344	0.0175162311593438	0.00622470219287097	2	1.00125927553869	2042.85969379135	1	18714.5408163265	1	1	1	2	2019-05-24T17:45:01.603	NG_ecoli_LTEE_910_DM0	-500	866	161.575	DIA_100X_EMPTY_1x1_100ms	ebf83976-857b-4dee-8c4f-8fc3a600849c	EPI_100X_YFP_1x1_200ms_25sola	EPI_100X_RFP_1x1_200ms_25sola
17	28	8.13870691043107	231	-7.13288217544574	278.861471861472	672.030303030303	146506	634.225108225108	195.20992356617	235.716247717976	1	3398422	14711.7835497835	852.618792747381	523.413079852141	2	NaN	NaN	NaN	NaN	NaN	290.64335382923	0.87319894654578	31.645257785083	11.4472802160383	8.91332093588432	2.42108691356799	0.0571313967436687	0.0244144125285217	1	1.04222934927524	1974.59306548315	0	20137.7792207792	1	1	1	2	2019-05-24T17:45:01.603	NG_ecoli_LTEE_910_DM0	-500	866	161.575	DIA_100X_EMPTY_1x1_100ms	ef9ef205-a77d-47a6-92c8-3347c6389157	EPI_100X_YFP_1x1_200ms_25sola	EPI_100X_RFP_1x1_200ms_25sola
18	13	6.73770575422617	88	-49.9995153691805	282.318181818182	1713.625	54173	615.602272727273	195.20992356617	235.716247717976	1	613117	6967.23863636364	852.618792747381	523.413079852141	1	NaN	NaN	NaN	NaN	NaN	130.630530209854	0.999665028014064	14.1177500435823	11.7994646177635	8.70825672786242	3.43071239987841	0.00200010286244863	0.00106476861001929	0	1.00001568793198	840.848623806345	1	19481.4204545455	1	1	1	2	2019-05-24T17:45:01.603	NG_ecoli_LTEE_910_DM0	-500	866	161.575	DIA_100X_EMPTY_1x1_100ms	baefa901-b0b6-40ee-921f-f779df1f8c0d	EPI_100X_YFP_1x1_200ms_25sola	EPI_100X_RFP_1x1_200ms_25sola
19	53	15.8814940429839	843	44.1596219647704	346.775800711744	1787.25029655991	2852020	3383.17912218268	195.20992356617	235.716247717976	6	713642	846.550415183867	852.618792747381	523.413079852141	0	NaN	NaN	NaN	NaN	NaN	676.238974163438	0.901921245982517	52.8820719634965	14.2186497663178	12.5513346966175	2.68254204054036	0.0316826398045153	0.0146152152514301	2	1.02011089042838	6543.01876210181	0	14150.8457888493	1	1	1	2	2019-05-24T17:45:01.603	NG_ecoli_LTEE_910_DM0	-500	866	161.575	DIA_100X_EMPTY_1x1_100ms	6222b9fa-828d-4b41-b2e9-254199ae5fa9	EPI_100X_YFP_1x1_200ms_25sola	EPI_100X_RFP_1x1_200ms_25sola
20	42	13.5478964525137	569	49.5000500284697	393.432337434095	317	8370160	14710.2987697715	195.20992356617	235.716247717976	4	448740	788.646748681898	852.618792747381	523.413079852141	0	NaN	NaN	NaN	NaN	NaN	450.241785369012	0.953668524990403	40.8275156489647	12.7015311152798	10.7224312479333	2.68186879347043	0.0128573426382774	0.00600893249331544	1	1.00322826196233	3686.6284968647	0	15574.1757469244	1	1	1	2	2019-05-24T17:45:01.603	NG_ecoli_LTEE_910_DM0	-500	866	161.575	DIA_100X_EMPTY_1x1_100ms	4743d383-52b1-459b-91e9-fe3763307b85	EPI_100X_YFP_1x1_200ms_25sola	EPI_100X_RFP_1x1_200ms_25sola
21	45	13.7577793283687	620	47.9934794820934	494.974193548387	1624.73225806452	2722606	4391.3	195.20992356617	235.716247717976	4	507087	817.882258064516	852.618792747381	523.413079852141	0	NaN	NaN	NaN	NaN	NaN	501.332974674961	0.906884421459317	44.060055566228	13.4795852774425	11.1603568013913	2.55243945648391	0.0208864115310636	0.00988958933440834	1	1.01023484799346	4310.13705992074	0	15535.4822580645	1	1	1	2	2019-05-24T17:45:01.603	NG_ecoli_LTEE_910_DM0	-500	866	161.575	DIA_100X_EMPTY_1x1_100ms	41e418dd-42b7-411a-a7c9-505c396a6fbf	EPI_100X_YFP_1x1_200ms_25sola	EPI_100X_RFP_1x1_200ms_25sola
22	29	12.5101404382387	364	43.6547990677567	499.263736263736	1011.59065934066	182416	501.142857142857	195.20992356617	235.716247717976	2	4830809	13271.4532967033	852.618792747381	523.413079852141	3	NaN	NaN	NaN	NaN	NaN	306.658171492926	0.924077767778957	28.7530165266052	13.103840631997	10.1644635690544	3.11814718418725	0.0324229776898763	0.0172494460668492	0	1.01578290616031	2333.14764574456	0	17566.739010989	1	1	1	2	2019-05-24T17:45:01.603	NG_ecoli_LTEE_910_DM0	-500	866	161.575	DIA_100X_EMPTY_1x1_100ms	efa313eb-ed3b-4281-abae-baf847cb71db	EPI_100X_YFP_1x1_200ms_25sola	EPI_100X_RFP_1x1_200ms_25sola
23	22	9.83034905485515	217	38.1787598425363	525.3133640553	538.89400921659	97160	447.741935483871	195.20992356617	235.716247717976	1	1669716	7694.54377880184	852.618792747381	523.413079852141	2	NaN	NaN	NaN	NaN	NaN	247.602417057635	0.912034087281868	24.7974280562882	12.7507450028743	9.71838977107321	2.76178229817149	0.0158050163032454	0.00713180105235011	1	1.00217537112962	1839.43796803522	0	19745.6589861751	1	1	1	2	2019-05-24T17:45:01.603	NG_ecoli_LTEE_910_DM0	-500	866	161.575	DIA_100X_EMPTY_1x1_100ms	dc882acb-e492-4dab-a518-d60227c5bb08	EPI_100X_YFP_1x1_200ms_25sola	EPI_100X_RFP_1x1_200ms_25sola
24	32	12.0542136556662	386	48.5578019403818	530.448186528497	482.396373056995	3437711	8905.98704663212	195.20992356617	235.716247717976	2	447202	1158.55440414508	852.618792747381	523.413079852141	0	NaN	NaN	NaN	NaN	NaN	325.132029061436	0.959974927499189	30.9245330829995	12.6106241193721	10.2026959784556	2.7228404182184	0.0221145249194174	0.0118583212727328	0	1.00906993635235	2528.266928469	0	15831.518134715	1	1	1	2	2019-05-24T17:45:01.603	NG_ecoli_LTEE_910_DM0	-500	866	161.575	DIA_100X_EMPTY_1x1_100ms	e8f89498-1da4-4f76-8262-d79bb6902db9	EPI_100X_YFP_1x1_200ms_25sola	EPI_100X_RFP_1x1_200ms_25sola
25	61	15.7640428905105	961	40.6695554815177	540.430801248699	1992.47970863684	40873496	42532.2539021852	195.20992356617	235.716247717976	7	885313	921.241415192508	852.618792747381	523.413079852141	0	NaN	NaN	NaN	NaN	NaN	781.176530887672	0.814526326125596	61.4420354542411	15.5354383066293	12.4728234473589	2.63141367766182	0.0528366590899557	0.0210205940039049	1	1.04174040958198	7507.32169010561	0	14703.0718002081	1	1	1	2	2019-05-24T17:45:01.603	NG_ecoli_LTEE_910_DM0	-500	866	161.575	DIA_100X_EMPTY_1x1_100ms	7f994981-e55a-4c12-b073-32f9ac3e9e9d	EPI_100X_YFP_1x1_200ms_25sola	EPI_100X_RFP_1x1_200ms_25sola
26	28	11.1943667297972	314	40.365208478978	533.929936305732	727.06050955414	133644	425.617834394904	195.20992356617	235.716247717976	1	5008469	15950.5382165605	852.618792747381	523.413079852141	2	NaN	NaN	NaN	NaN	NaN	293.207154575902	0.986828006067597	28.2297982324357	12.6757061826852	10.1060837181771	2.8731118914933	0.00631053181784426	0.00358725994833491	0	1.00068424570561	2264.45366514392	0	18529.4585987261	1	1	1	2	2019-05-24T17:45:01.603	NG_ecoli_LTEE_910_DM0	-500	866	161.575	DIA_100X_EMPTY_1x1_100ms	100cfa98-f5c8-4a9e-92f1-4c44501e6e52	EPI_100X_YFP_1x1_200ms_25sola	EPI_100X_RFP_1x1_200ms_25sola
27	38	6.22917798243899	237	-45.8092488266673	563	457.37552742616	148598	626.995780590717	195.20992356617	235.716247717976	2	1217587	5137.49789029536	852.618792747381	523.413079852141	0	NaN	NaN	NaN	NaN	NaN	335.81949123755	0.721193255685232	NaN	NaN	NaN	NaN	NaN	NaN	NaN	NaN	NaN	0	20053.4894514768	1	1	1	2	2019-05-24T17:45:01.603	NG_ecoli_LTEE_910_DM0	-500	866	161.575	DIA_100X_EMPTY_1x1_100ms	ef51f60c-9173-41d1-868c-fe1264c1f5ac	EPI_100X_YFP_1x1_200ms_25sola	EPI_100X_RFP_1x1_200ms_25sola
28	33	13.6193786779191	450	48.6042933470031	601.104444444444	950.113333333333	1886736	4192.74666666667	195.20992356617	235.716247717976	2	338137	751.415555555556	852.618792747381	523.413079852141	0	NaN	NaN	NaN	NaN	NaN	370.104018440231	0.979645126076109	31.1995041339732	13.9597959470225	11.6024279747139	2.99864904446385	0.0254633596918099	0.00997020973497482	1	1.00628235256476	3298.64314601485	0	14905.7644444444	1	1	1	2	2019-05-24T17:45:01.603	NG_ecoli_LTEE_910_DM0	-500	866	161.575	DIA_100X_EMPTY_1x1_100ms	0a14c99b-2724-4018-a46f-f5c2c476402a	EPI_100X_YFP_1x1_200ms_25sola	EPI_100X_RFP_1x1_200ms_25sola
29	29	10.9880831828705	319	48.06534258864	654.006269592477	278.181818181818	151194	473.962382445141	195.20992356617	235.716247717976	1	5191580	16274.5454545455	852.618792747381	523.413079852141	3	NaN	NaN	NaN	NaN	NaN	304.245733673096	0.954030157023712	29.7121993630321	12.1350039449918	9.86521512560036	2.74517937239896	0.0273984370964963	0.0140244422997585	0	1.01154810653587	2271.10807819489	0	19235.1786833856	1	1	1	2	2019-05-24T17:45:01.603	NG_ecoli_LTEE_910_DM0	-500	866	161.575	DIA_100X_EMPTY_1x1_100ms	04ddaea6-afdb-4d62-a845-62121523cd48	EPI_100X_YFP_1x1_200ms_25sola	EPI_100X_RFP_1x1_200ms_25sola
30	43	12.6819895191231	546	46.8249465071138	656.934065934066	1986.03663003663	14481239	26522.4157509158	195.20992356617	235.716247717976	2	1501680	2750.32967032967	852.618792747381	523.413079852141	0	NaN	NaN	NaN	NaN	NaN	444.589677359563	0.921068311896046	40.815441295685	12.2066624096885	10.6040226548127	2.62548123470367	0.0306572982360786	0.0111031715337208	2	1.01287400817987	3604.588324146	1	15720.1831501831	1	1	1	2	2019-05-24T17:45:01.603	NG_ecoli_LTEE_910_DM0	-500	866	161.575	DIA_100X_EMPTY_1x1_100ms	5850ab78-46fd-44f1-a803-6a9f31c3679c	EPI_100X_YFP_1x1_200ms_25sola	EPI_100X_RFP_1x1_200ms_25sola
31	20	3.86792882759039	77	-49.9998445656997	669.883116883117	1955.48051948052	189676	2463.32467532468	195.20992356617	235.716247717976	4	176265	2289.15584415584	852.618792747381	523.413079852141	0	NaN	NaN	NaN	NaN	NaN	154.294247189707	0.999203336675892	NaN	NaN	NaN	NaN	NaN	NaN	NaN	NaN	NaN	1	20440.0779220779	1	1	1	2	2019-05-24T17:45:01.603	NG_ecoli_LTEE_910_DM0	-500	866	161.575	DIA_100X_EMPTY_1x1_100ms	c49515d7-4f0d-48a8-8447-788639c4e59c	EPI_100X_YFP_1x1_200ms_25sola	EPI_100X_RFP_1x1_200ms_25sola
32	36	14.1501826502668	510	46.4184899048665	711.523529411765	1250.93725490196	2283746	4477.93333333333	195.20992356617	235.716247717976	2	526809	1032.95882352941	852.618792747381	523.413079852141	0	NaN	NaN	NaN	NaN	NaN	410.949147669264	0.967140463901024	35.2786026131493	13.7718404781204	11.4094479886302	2.82471949557695	0.00511721113519872	0.00237535172361727	1	1.00043488477263	3606.87026537176	0	15587.9450980392	1	1	1	2	2019-05-24T17:45:01.603	NG_ecoli_LTEE_910_DM0	-500	866	161.575	DIA_100X_EMPTY_1x1_100ms	a315e910-fba1-4b75-800d-77877a76d777	EPI_100X_YFP_1x1_200ms_25sola	EPI_100X_RFP_1x1_200ms_25sola
33	20	9.49620940124807	191	-24.3093971777906	712	765.759162303665	92432	483.937172774869	195.20992356617	235.716247717976	1	1129322	5912.68062827225	852.618792747381	523.413079852141	1	NaN	NaN	NaN	NaN	NaN	194.646203555494	0.999717949491833	19.7085169965335	12.2162403747645	9.49568569513124	3.23194687790359	0.00313536729612264	0.00135301712782603	1	1.00004798077536	1395.7141770051	1	19015.3193717277	1	1	1	2	2019-05-24T17:45:01.603	NG_ecoli_LTEE_910_DM0	-500	866	161.575	DIA_100X_EMPTY_1x1_100ms	66862d18-6fb0-4159-a673-68289574f15c	EPI_100X_YFP_1x1_200ms_25sola	EPI_100X_RFP_1x1_200ms_25sola
34	15	7.98496365237491	120	-49.9962814613112	715.85	750.875	63742	531.183333333333	195.20992356617	235.716247717976	2	672367	5603.05833333333	852.618792747381	523.413079852141	1	NaN	NaN	NaN	NaN	NaN	143.937701912481	0.999658335918047	14.796641810689	12.3942343464433	9.27397044911824	3.48263101738439	0.00147727714718656	0.00078268072626748	0	1.00000908175121	999.50381830987	1	18640.6583333333	1	1	1	2	2019-05-24T17:45:01.603	NG_ecoli_LTEE_910_DM0	-500	866	161.575	DIA_100X_EMPTY_1x1_100ms	a2886909-7f73-4852-95ac-347d4aad2609	EPI_100X_YFP_1x1_200ms_25sola	EPI_100X_RFP_1x1_200ms_25sola
35	28	13.8179806819322	387	39.3025542899395	753.669250645995	289.485788113695	1007861	2604.29198966408	195.20992356617	235.716247717976	2	578749	1495.47545219638	852.618792747381	523.413079852141	0	NaN	NaN	NaN	NaN	NaN	307.589580987831	0.999611737543801	25.2963944128645	14.5578265803468	11.6179145501998	3.91777411159674	0.0130331447039428	0.00642691585826984	1	1.00182099092579	2681.66708342781	0	15151.8914728682	1	1	1	2	2019-05-24T17:45:01.603	NG_ecoli_LTEE_910_DM0	-500	866	161.575	DIA_100X_EMPTY_1x1_100ms	d51b12af-19c3-445b-81f0-e8e87afde003	EPI_100X_YFP_1x1_200ms_25sola	EPI_100X_RFP_1x1_200ms_25sola
36	33	12.2579560100881	405	49.2904577901638	754.876543209877	521.501234567901	178390	440.469135802469	195.20992356617	235.716247717976	1	8052073	19881.6617283951	852.618792747381	523.413079852141	2	NaN	NaN	NaN	NaN	NaN	342.955763992749	0.980621246878555	31.4335256464527	12.5662636298691	10.5819800191726	2.86405201513503	0.011785797362238	0.00736455607403469	0	1.00341569344641	2764.50163274482	0	17261.7283950617	1	1	1	2	2019-05-24T17:45:01.603	NG_ecoli_LTEE_910_DM0	-500	866	161.575	DIA_100X_EMPTY_1x1_100ms	e7ad063b-bf23-4dff-9f68-9a91228c8f89	EPI_100X_YFP_1x1_200ms_25sola	EPI_100X_RFP_1x1_200ms_25sola
37	19	11.7738956835616	224	-45.2390753898181	764.450892857143	1855.17857142857	190675	851.227678571429	195.20992356617	235.716247717976	2	4572338	20412.2232142857	852.618792747381	523.413079852141	2	NaN	NaN	NaN	NaN	NaN	195.844993259384	0.999879760265666	18.0773490030388	14.0275000809456	10.1793305443961	4.05694729602239	0.0165629568974658	0.00877261733228608	0	1.00178130655798	1471.17067036139	1	18842.71875	1	1	1	2	2019-05-24T17:45:01.603	NG_ecoli_LTEE_910_DM0	-500	866	161.575	DIA_100X_EMPTY_1x1_100ms	c6e706f4-ba20-4d99-98f9-003f32869322	EPI_100X_YFP_1x1_200ms_25sola	EPI_100X_RFP_1x1_200ms_25sola
38	36	12.2774054452048	442	49.2874937786906	789.262443438914	1725.28733031674	2547792	5764.23529411765	195.20992356617	235.716247717976	3	431227	975.626696832579	852.618792747381	523.413079852141	0	NaN	NaN	NaN	NaN	NaN	364.208701878515	0.974708727839283	34.4620823489745	11.9787695096043	10.261505679285	2.71360868023625	0.00514881672674906	0.00193079840082707	1	1.00033278354975	2850.05720414575	0	15601.649321267	1	1	1	2	2019-05-24T17:45:01.603	NG_ecoli_LTEE_910_DM0	-500	866	161.575	DIA_100X_EMPTY_1x1_100ms	9c20d4d3-e661-4fe5-a15a-b2d1c52f54c6	EPI_100X_YFP_1x1_200ms_25sola	EPI_100X_RFP_1x1_200ms_25sola
39	50	13.0167577140381	651	48.686074324327	799.153609831029	1849.46697388633	16663703	25597.0860215054	195.20992356617	235.716247717976	3	1822103	2798.92933947773	852.618792747381	523.413079852141	0	NaN	NaN	NaN	NaN	NaN	554.395932877423	0.914931835335852	49.1557274636408	13.1085896023127	11.0081003338421	2.78603551460689	0.0272683234760545	0.013383610172928	1	1.01019742893209	4678.30753825058	1	15482.9201228879	1	1	1	2	2019-05-24T17:45:01.603	NG_ecoli_LTEE_910_DM0	-500	866	161.575	DIA_100X_EMPTY_1x1_100ms	3622563b-23b6-4b18-bfbd-da3ec3a3bbc7	EPI_100X_YFP_1x1_200ms_25sola	EPI_100X_RFP_1x1_200ms_25sola
40	39	12.5198217657902	489	49.419918651571	865.104294478528	514.21472392638	8352817	17081.4253578732	195.20992356617	235.716247717976	4	345233	705.997955010225	852.618792747381	523.413079852141	0	NaN	NaN	NaN	NaN	NaN	411.764310239099	0.946684510380129	37.7180686467554	12.8782700004548	10.6060169740416	2.64695279390166	0.0195423763187916	0.0102919350961062	1	1.0033423729653	3332.29900642371	0	15393.2719836401	1	1	1	2	2019-05-24T17:45:01.603	NG_ecoli_LTEE_910_DM0	-500	866	161.575	DIA_100X_EMPTY_1x1_100ms	426d5494-c33b-43f2-961d-45969c85e3e8	EPI_100X_YFP_1x1_200ms_25sola	EPI_100X_RFP_1x1_200ms_25sola
41	26	13.0011452389797	339	25.144501958487	876.085545722714	326.77581120944	797777	2353.32448377581	195.20992356617	235.716247717976	1	248952	734.371681415929	852.618792747381	523.413079852141	0	NaN	NaN	NaN	NaN	NaN	280.642802669613	0.996233216806184	25.0886959660385	13.2538314502784	10.8014788181824	3.34588801902435	0.0109954042760422	0.00562483656193893	0	1.00142463549791	2298.97583642918	0	15872.2300884956	1	1	1	2	2019-05-24T17:45:01.603	NG_ecoli_LTEE_910_DM0	-500	866	161.575	DIA_100X_EMPTY_1x1_100ms	e6c15a92-e2d7-4d05-b7a0-85a7ab0c9e4e	EPI_100X_YFP_1x1_200ms_25sola	EPI_100X_RFP_1x1_200ms_25sola
42	22	11.9059280395792	263	18.0264699675417	926.326996197719	158.520912547529	113638	432.083650190114	195.20992356617	235.716247717976	2	3571537	13579.9885931559	852.618792747381	523.413079852141	2	NaN	NaN	NaN	NaN	NaN	236.392292475151	0.99575726103401	22.2089435849398	12.4671898727893	10.2866941305968	3.12962756797732	0.0106847563988024	0.00562067073091535	0	1.00107112684095	1845.73537242988	0	18083.3574144487	1	1	1	2	2019-05-24T17:45:01.603	NG_ecoli_LTEE_910_DM0	-500	866	161.575	DIA_100X_EMPTY_1x1_100ms	bf13f38b-3eb9-4e2b-aac1-4079bf6bf1eb	EPI_100X_YFP_1x1_200ms_25sola	EPI_100X_RFP_1x1_200ms_25sola
43	31	10.1921929872004	316	42.9625116996146	993.838607594937	933.287974683544	139392	441.113924050633	195.20992356617	235.716247717976	1	4437093	14041.4335443038	852.618792747381	523.413079852141	2	NaN	NaN	NaN	NaN	NaN	292.657571962137	0.939764301419151	29.5211512935228	11.7746728329321	9.5354756607665	2.70249425688329	0.0303195327585107	0.0151918196115336	0	1.01298383035399	2108.18100411567	0	19048.6550632911	1	1	1	2	2019-05-24T17:45:01.603	NG_ecoli_LTEE_910_DM0	-500	866	161.575	DIA_100X_EMPTY_1x1_100ms	352cd986-b9cf-4e76-97ad-a12646265095	EPI_100X_YFP_1x1_200ms_25sola	EPI_100X_RFP_1x1_200ms_25sola
44	38	9.38624555514304	357	13.2279523308942	1157.87114845938	1263.3837535014	179569	502.994397759104	195.20992356617	235.716247717976	2	3017901	8453.50420168067	852.618792747381	523.413079852141	3	NaN	NaN	NaN	NaN	NaN	335.104060964432	0.847699421910096	36.5819413173704	12.751922563612	8.82308028378206	3.17138546862222	0.0512127440632401	0.0206700242170154	1	1.01972265152733	2236.64517372561	0	19514.5042016807	1	1	1	2	2019-05-24T17:45:01.603	NG_ecoli_LTEE_910_DM0	-500	866	161.575	DIA_100X_EMPTY_1x1_100ms	300a8f61-818d-4faf-be98-5356c487786e	EPI_100X_YFP_1x1_200ms_25sola	EPI_100X_RFP_1x1_200ms_25sola
45	27	11.6454406748572	315	42.8107345965465	1160.72063492063	1677.93650793651	160087	508.212698412698	195.20992356617	235.716247717976	2	5887279	18689.7746031746	852.618792747381	523.413079852141	2	NaN	NaN	NaN	NaN	NaN	291.103448309981	0.97909720005406	27.6701275043705	12.3749479060022	10.0968609316341	3.0525418574126	0.0198770617529035	0.0119150466677359	0	1.00708496670875	2215.51038916177	0	18234.6920634921	1	1	1	2	2019-05-24T17:45:01.603	NG_ecoli_LTEE_910_DM0	-500	866	161.575	DIA_100X_EMPTY_1x1_100ms	fb99fa53-4101-46a4-a8df-0b875d568700	EPI_100X_YFP_1x1_200ms_25sola	EPI_100X_RFP_1x1_200ms_25sola
46	40	12.7729218260325	512	48.8092196492869	1164.724609375	864.9375	1384860	2704.8046875	195.20992356617	235.716247717976	4	364889	712.673828125	852.618792747381	523.413079852141	0	NaN	NaN	NaN	NaN	NaN	418.050772501258	0.927209839972619	39.564791926635	12.4089872651672	10.3288233926507	2.43987271434621	0.0147553769916452	0.00595879746664193	2	1.00429632863349	3315.12929242565	0	15729.408203125	1	1	1	2	2019-05-24T17:45:01.603	NG_ecoli_LTEE_910_DM0	-500	866	161.575	DIA_100X_EMPTY_1x1_100ms	6a1113ac-6ea2-4019-8030-26dd4d1257af	EPI_100X_YFP_1x1_200ms_25sola	EPI_100X_RFP_1x1_200ms_25sola
47	49	11.2865993841283	553	49.0982846771715	1250.90235081374	1222.61663652803	256656	464.115732368897	195.20992356617	235.716247717976	3	6897464	12472.8101265823	852.618792747381	523.413079852141	6	NaN	NaN	NaN	NaN	NaN	495.455354357188	0.886882770968569	48.2662317611779	12.8263919238304	10.0602408702644	2.2182536053383	0.0196915731175057	0.00588638312943549	0	1.0032383335535	3836.63101634976	0	18333.8535262206	1	1	1	2	2019-05-24T17:45:01.603	NG_ecoli_LTEE_910_DM0	-500	866	161.575	DIA_100X_EMPTY_1x1_100ms	aa25d853-68bc-481f-a636-a7483bdcfea5	EPI_100X_YFP_1x1_200ms_25sola	EPI_100X_RFP_1x1_200ms_25sola
48	34	12.4117712443454	422	49.1064153856951	1259.51421800948	1696.59241706161	5171235	12254.1113744076	195.20992356617	235.716247717976	2	387293	917.755924170616	852.618792747381	523.413079852141	0	NaN	NaN	NaN	NaN	NaN	353.686888224074	0.97501533429451	32.4928563485379	12.8369975806917	10.3960301586062	3.15959823362884	0.00986137237149634	0.00298755091559617	1	1.00017195895073	2758.11794123349	0	15618.0426540284	1	1	1	2	2019-05-24T17:45:01.603	NG_ecoli_LTEE_910_DM0	-500	866	161.575	DIA_100X_EMPTY_1x1_100ms	7b301180-8ab5-4ca8-8ad4-81cd3680971c	EPI_100X_YFP_1x1_200ms_25sola	EPI_100X_RFP_1x1_200ms_25sola
49	29	11.779325158231	342	47.8485409367048	1271.45614035088	1142.38304093567	173326	506.801169590643	195.20992356617	235.716247717976	2	5980335	17486.3596491228	852.618792747381	523.413079852141	3	NaN	NaN	NaN	NaN	NaN	286.28644458495	0.997369870291334	27.8655418970659	12.5301908133998	9.88286482190329	3.09129812195957	0.0033485326155454	0.00169661228922207	2	1.00008586417874	2137.58348148164	0	17904.865497076	1	1	1	2	2019-05-24T17:45:01.603	NG_ecoli_LTEE_910_DM0	-500	866	161.575	DIA_100X_EMPTY_1x1_100ms	0df2ff71-ac8b-447f-b564-593d36f0a00b	EPI_100X_YFP_1x1_200ms_25sola	EPI_100X_RFP_1x1_200ms_25sola
50	46	13.6533510691622	629	47.1160856853477	1288.74721780604	1888.16057233704	17237676	27404.8903020668	195.20992356617	235.716247717976	2	562665	894.538950715421	852.618792747381	523.413079852141	0	NaN	NaN	NaN	NaN	NaN	504.297163936377	0.870227363997973	45.9727768306993	12.7241700200458	10.7402180522634	2.31451588501689	0.0354356992057747	0.0116245974931558	2	1.02277938735764	4165.0173547031	0	15584.1923688394	1	1	1	2	2019-05-24T17:45:01.603	NG_ecoli_LTEE_910_DM0	-500	866	161.575	DIA_100X_EMPTY_1x1_100ms	37dd953f-1251-4b9f-a2c2-9e10485e5a2c	EPI_100X_YFP_1x1_200ms_25sola	EPI_100X_RFP_1x1_200ms_25sola
51	32	10.8745253631802	348	48.8651002704592	1364.27298850575	511.692528735632	158812	456.35632183908	195.20992356617	235.716247717976	2	5894289	16937.6120689655	852.618792747381	523.413079852141	2	NaN	NaN	NaN	NaN	NaN	313.520350468949	0.970850071496463	30.7462442079707	11.6320572249271	9.95625469374988	2.54601707447602	0.0120835561034149	0.00517567650726456	1	1.00160681152034	2393.72331281055	0	17565.9396551724	1	1	1	2	2019-05-24T17:45:01.603	NG_ecoli_LTEE_910_DM0	-500	866	161.575	DIA_100X_EMPTY_1x1_100ms	f242201d-ca8f-4e50-a57e-619289eabea6	EPI_100X_YFP_1x1_200ms_25sola	EPI_100X_RFP_1x1_200ms_25sola
52	22	11.1077272834602	245	11.9545866472949	1386.00408163265	1744.19591836735	121496	495.902040816327	195.20992356617	235.716247717976	1	3327465	13581.4897959184	852.618792747381	523.413079852141	2	NaN	NaN	NaN	NaN	NaN	224.279226486268	0.996708933108549	21.8116782254899	13.6377240254814	9.98126612879851	3.40920251538267	0.0119199940447782	0.00568399358769381	1	1.00105176161375	1706.67267059407	0	18858.9183673469	1	1	1	2	2019-05-24T17:45:01.603	NG_ecoli_LTEE_910_DM0	-500	866	161.575	DIA_100X_EMPTY_1x1_100ms	2a26b465-9595-4280-ba7b-d24e337aa922	EPI_100X_YFP_1x1_200ms_25sola	EPI_100X_RFP_1x1_200ms_25sola
53	34	12.6165764199136	429	49.1220694754455	1464.36596736597	1150.7296037296	1226735	2859.52214452214	195.20992356617	235.716247717976	2	308208	718.433566433566	852.618792747381	523.413079852141	0	NaN	NaN	NaN	NaN	NaN	351.505229567029	0.975450939394069	31.7310469279154	12.8056808038297	10.6555945489163	3.07892898950553	0.0073738488519876	0.00321280445955887	1	1.00018824223051	2829.63003566367	0	15052.2424242424	1	1	1	2	2019-05-24T17:45:01.603	NG_ecoli_LTEE_910_DM0	-500	866	161.575	DIA_100X_EMPTY_1x1_100ms	3679b115-bfa5-464d-8234-4897cab4edcb	EPI_100X_YFP_1x1_200ms_25sola	EPI_100X_RFP_1x1_200ms_25sola
54	25	12.677401343135	317	11.2657445593064	1473.93059936909	972.078864353312	143550	452.839116719243	195.20992356617	235.716247717976	1	3537128	11158.1324921136	852.618792747381	523.413079852141	2	NaN	NaN	NaN	NaN	NaN	281.927071161185	0.936223111576592	26.0271399752939	13.7098217309924	10.4498759130594	3.02004157619958	0.0420271909488731	0.0186436030967018	1	1.01676038419284	2232.22822922545	0	19029.1829652997	1	1	1	2	2019-05-24T17:45:01.603	NG_ecoli_LTEE_910_DM0	-500	866	161.575	DIA_100X_EMPTY_1x1_100ms	750b7682-3866-42cb-85f5-a2d53e1d7d4f	EPI_100X_YFP_1x1_200ms_25sola	EPI_100X_RFP_1x1_200ms_25sola
55	36	12.9901458850696	468	48.807928463825	1496.09401709402	349.226495726496	1326653	2834.72863247863	195.20992356617	235.716247717976	4	429587	917.92094017094	852.618792747381	523.413079852141	0	NaN	NaN	NaN	NaN	NaN	388.179429003281	0.968629184263577	34.9522588523574	12.6514339650628	10.7820173720583	2.81628791897801	0.00769120622112599	0.00449758961105093	0	1.0014781715445	3191.28200906428	0	15538.4316239316	1	1	1	2	2019-05-24T17:45:01.603	NG_ecoli_LTEE_910_DM0	-500	866	161.575	DIA_100X_EMPTY_1x1_100ms	15d4d036-d310-4214-9720-a195881cbd7b	EPI_100X_YFP_1x1_200ms_25sola	EPI_100X_RFP_1x1_200ms_25sola
56	23	10.9180207302178	254	33.5492377132439	1495.54330708661	502.472440944882	133725	526.476377952756	195.20992356617	235.716247717976	3	1630045	6417.5	852.618792747381	523.413079852141	2	NaN	NaN	NaN	NaN	NaN	252.435668373059	0.94749726508112	24.9855994969766	13.1583323057391	9.6530198351404	3.06743320901372	0.0180445076545908	0.00860830707382369	1	1.00111218093106	1828.54668455071	0	18678.6220472441	1	1	1	2	2019-05-24T17:45:01.603	NG_ecoli_LTEE_910_DM0	-500	866	161.575	DIA_100X_EMPTY_1x1_100ms	4967a939-35e4-4751-9093-71ecb98bdf28	EPI_100X_YFP_1x1_200ms_25sola	EPI_100X_RFP_1x1_200ms_25sola
57	22	10.4463476702622	231	-7.08268991773808	1511.45454545455	1715.18181818182	119295	516.428571428571	195.20992356617	235.716247717976	3	3509578	15192.9783549784	852.618792747381	523.413079852141	2	NaN	NaN	NaN	NaN	NaN	223.542174948124	0.999033496380336	21.3474439914954	12.5647066097812	9.89038568366137	3.40556344281509	0.0306097927109681	0.0166816091212501	0	1.00892607092047	1640.06937588345	0	18576.2857142857	1	1	1	2	2019-05-24T17:45:01.603	NG_ecoli_LTEE_910_DM0	-500	866	161.575	DIA_100X_EMPTY_1x1_100ms	cb40df5e-6bdf-4c24-ac60-1398b7db09b1	EPI_100X_YFP_1x1_200ms_25sola	EPI_100X_RFP_1x1_200ms_25sola
58	23	9.46143080498381	218	34.3809686578984	1525.67431192661	1497.84403669725	102561	470.463302752294	195.20992356617	235.716247717976	2	3452076	15835.2110091743	852.618792747381	523.413079852141	1	NaN	NaN	NaN	NaN	NaN	223.647846867676	0.996500525353201	22.9596962007706	11.6488182755676	9.34539398310315	2.97247504873254	0.00853576852758849	0.00356509228508152	1	1.00038403186454	1574.89371116587	0	19121.2614678899	1	1	1	2	2019-05-24T17:45:01.603	NG_ecoli_LTEE_910_DM0	-500	866	161.575	DIA_100X_EMPTY_1x1_100ms	ce9f24a7-f660-4fe7-8118-9e6b312d44e5	EPI_100X_YFP_1x1_200ms_25sola	EPI_100X_RFP_1x1_200ms_25sola
59	29	12.3004256302266	357	46.0230056103727	1543.96638655462	345.924369747899	166175	465.47619047619	195.20992356617	235.716247717976	1	7716307	21614.3053221289	852.618792747381	523.413079852141	4	NaN	NaN	NaN	NaN	NaN	299.520012090605	0.979742162925618	27.4718208490211	12.9037007375175	10.5934878043913	2.90808594710632	0.0339064445490155	0.015854137303427	1	1.0127469848119	2421.3371699934	0	17963.5826330532	1	1	1	2	2019-05-24T17:45:01.603	NG_ecoli_LTEE_910_DM0	-500	866	161.575	DIA_100X_EMPTY_1x1_100ms	19b35c74-5417-47f9-8809-37154cfcb56e	EPI_100X_YFP_1x1_200ms_25sola	EPI_100X_RFP_1x1_200ms_25sola
60	21	11.1410457673134	234	0.642449468365269	1560.95299145299	1688.50427350427	877176	3748.61538461538	195.20992356617	235.716247717976	1	209480	895.213675213675	852.618792747381	523.413079852141	0	NaN	NaN	NaN	NaN	NaN	218.219128777509	0.999746496516322	20.8412617514074	12.5237337492247	9.93286705224815	3.49730425026976	0.0140020790604578	0.00790929345046014	0	1.00181563798301	1614.96507471661	1	16308.0982905983	1	1	1	2	2019-05-24T17:45:01.603	NG_ecoli_LTEE_910_DM0	-500	866	161.575	DIA_100X_EMPTY_1x1_100ms	086b4858-8094-48b2-9e45-6f339ae5ff5e	EPI_100X_YFP_1x1_200ms_25sola	EPI_100X_RFP_1x1_200ms_25sola
61	38	13.056876846726	497	49.1373661519247	1569.95171026157	2008.67404426559	372689	749.877263581489	195.20992356617	235.716247717976	6	11399039	22935.6921529175	852.618792747381	523.413079852141	3	NaN	NaN	NaN	NaN	NaN	422.474674896623	0.906730703630031	37.7683205325349	13.8859450429175	10.8166243889045	2.83454228817486	0.0342745266396655	0.0123507082100353	2	1.00966630875227	3470.57195058332	0	17698.3762575453	1	1	1	2	2019-05-24T17:45:01.603	NG_ecoli_LTEE_910_DM0	-500	866	161.575	DIA_100X_EMPTY_1x1_100ms	88311297-dd38-4cd7-9801-2c61d2fe31de	EPI_100X_YFP_1x1_200ms_25sola	EPI_100X_RFP_1x1_200ms_25sola
62	22	11.4721269174358	253	24.5643623482369	1579.42687747036	1697.8418972332	903891	3572.69169960474	195.20992356617	235.716247717976	2	237783	939.853754940711	852.618792747381	523.413079852141	0	NaN	NaN	NaN	NaN	NaN	235.886329550832	0.997998910290192	22.8009283986193	12.208786265756	9.93757560188801	3.12094447999956	0.0265650286728502	0.0141051978093354	0	1.00707174268705	1768.49283021558	1	16327.5217391304	1	1	1	2	2019-05-24T17:45:01.603	NG_ecoli_LTEE_910_DM0	-500	866	161.575	DIA_100X_EMPTY_1x1_100ms	a3c03b8d-3072-47e4-95bd-3e3c05a4a9cd	EPI_100X_YFP_1x1_200ms_25sola	EPI_100X_RFP_1x1_200ms_25sola
63	51	14.7521277768924	753	48.7754832402959	1620.53386454183	1180.06374501992	36455310	48413.4262948207	195.20992356617	235.716247717976	11	890616	1182.75697211155	852.618792747381	523.413079852141	0	NaN	NaN	NaN	NaN	NaN	608.576627905395	0.917504528625797	49.5899253009641	14.2130014955834	11.9642108481958	2.7758485611296	0.0178026021565379	0.00888843135112272	2	1.00173458382489	5575.08446691045	0	14590.7729083665	1	1	1	2	2019-05-24T17:45:01.603	NG_ecoli_LTEE_910_DM0	-500	866	161.575	DIA_100X_EMPTY_1x1_100ms	9d142037-fc00-471a-86e0-bedf203a036c	EPI_100X_YFP_1x1_200ms_25sola	EPI_100X_RFP_1x1_200ms_25sola
64	23	11.9513371159078	276	15.3870766917592	1615.33695652174	991.891304347826	159395	577.518115942029	195.20992356617	235.716247717976	4	3499590	12679.6739130435	852.618792747381	523.413079852141	2	NaN	NaN	NaN	NaN	NaN	255.85031602653	0.984973762111435	23.713001173314	12.8481620467336	10.2262657416575	3.38483840821572	0.0388680981999669	0.0194531706818162	1	1.01568845445732	1947.64837359054	0	17431.8224637681	1	1	1	2	2019-05-24T17:45:01.603	NG_ecoli_LTEE_910_DM0	-500	866	161.575	DIA_100X_EMPTY_1x1_100ms	0e426917-b40c-4143-9f47-770aaf6d54d1	EPI_100X_YFP_1x1_200ms_25sola	EPI_100X_RFP_1x1_200ms_25sola
65	34	11.9093222929181	405	49.1470999954184	1645.17283950617	491.676543209877	204349	504.565432098765	195.20992356617	235.716247717976	2	7835456	19346.8049382716	852.618792747381	523.413079852141	2	NaN	NaN	NaN	NaN	NaN	357.571674709217	0.959145954139555	34.0243564822834	12.0794247447218	10.247154267099	2.4819996939833	0.0116248925419098	0.00615142543432616	0	1.00221974423025	2805.99149350962	0	18482.6814814815	1	1	1	2	2019-05-24T17:45:01.603	NG_ecoli_LTEE_910_DM0	-500	866	161.575	DIA_100X_EMPTY_1x1_100ms	4d76e7ba-0a5b-4b01-84a0-b355f6d3a6f7	EPI_100X_YFP_1x1_200ms_25sola	EPI_100X_RFP_1x1_200ms_25sola
66	40	11.94971635972	478	49.3745851242831	1657.57531380753	1219.17782426778	347783	727.57949790795	195.20992356617	235.716247717976	4	7704094	16117.3514644351	852.618792747381	523.413079852141	2	NaN	NaN	NaN	NaN	NaN	421.709717333026	0.896966967063798	39.9875447362508	12.9295738643813	10.2301449211774	2.53125839495018	0.0384995066661173	0.0135102851720499	1	1.00939281224201	3286.83719040418	0	17820.9518828452	1	1	1	2	2019-05-24T17:45:01.603	NG_ecoli_LTEE_910_DM0	-500	866	161.575	DIA_100X_EMPTY_1x1_100ms	62d26e0d-7750-4d1c-b8af-54e87e0ff22c	EPI_100X_YFP_1x1_200ms_25sola	EPI_100X_RFP_1x1_200ms_25sola
67	29	12.3161261070719	358	46.5668673619511	1667.57262569832	690.220670391062	176242	492.296089385475	195.20992356617	235.716247717976	1	5717254	15969.9832402235	852.618792747381	523.413079852141	2	NaN	NaN	NaN	NaN	NaN	296.882169918284	0.975700547825794	27.1230367827771	13.1043871110319	10.521620018668	3.1105859774281	0.0301488873840041	0.0132824278194007	1	1.00923713182627	2358.2694297403	0	18394.0139664804	1	1	1	2	2019-05-24T17:45:01.603	NG_ecoli_LTEE_910_DM0	-500	866	161.575	DIA_100X_EMPTY_1x1_100ms	2a24cc22-e48b-4ca7-8fbb-602b8abf45e6	EPI_100X_YFP_1x1_200ms_25sola	EPI_100X_RFP_1x1_200ms_25sola
68	36	12.776578761202	460	49.4560044674084	1709.40869565217	1250.27826086957	9803909	21312.8456521739	195.20992356617	235.716247717976	2	522062	1134.91739130435	852.618792747381	523.413079852141	0	NaN	NaN	NaN	NaN	NaN	377.916729048819	0.953890299055424	34.3741587679737	12.5913037486959	10.6860659928597	2.69539326617687	0.0100802789400442	0.00327444373243984	4	1.00059807922889	3082.88740668397	0	15839.302173913	1	1	1	2	2019-05-24T17:45:01.603	NG_ecoli_LTEE_910_DM0	-500	866	161.575	DIA_100X_EMPTY_1x1_100ms	627d2941-29a7-46bd-95fb-3ad37d611317	EPI_100X_YFP_1x1_200ms_25sola	EPI_100X_RFP_1x1_200ms_25sola
69	30	12.0394166814905	361	44.5378405350687	1734.90027700831	303.858725761773	184385	510.761772853186	195.20992356617	235.716247717976	2	5870271	16261.1385041551	852.618792747381	523.413079852141	2	NaN	NaN	NaN	NaN	NaN	321.570690928894	0.97404812753373	29.047616140361	12.4319038793444	10.695776192727	2.86252514062603	0.032942522790366	0.015874436389083	1	1.00485207360683	2609.90675720405	0	18852.8975069252	1	1	1	2	2019-05-24T17:45:01.603	NG_ecoli_LTEE_910_DM0	-500	866	161.575	DIA_100X_EMPTY_1x1_100ms	427a88c8-f341-4eb6-86dd-9bf964cb3789	EPI_100X_YFP_1x1_200ms_25sola	EPI_100X_RFP_1x1_200ms_25sola
70	46	13.0463024061924	601	48.6113782738524	1740.99500831947	1728.95008319468	2546807	4237.615640599	195.20992356617	235.716247717976	3	545318	907.351081530782	852.618792747381	523.413079852141	0	NaN	NaN	NaN	NaN	NaN	495.305447714202	0.917911175054338	46.2075968427374	13.0728930079732	10.5370414568842	2.25494436276558	0.0114350934270715	0.00469402653416891	1	1.00156954141648	4029.4024042775	0	16204.8136439268	1	1	1	2	2019-05-24T17:45:01.603	NG_ecoli_LTEE_910_DM0	-500	866	161.575	DIA_100X_EMPTY_1x1_100ms	5e2c5e45-b3e9-4b09-9a05-079a21086799	EPI_100X_YFP_1x1_200ms_25sola	EPI_100X_RFP_1x1_200ms_25sola
71	27	11.8801862854339	321	42.8680487633392	1768.2492211838	74.4984423676012	168790	525.82554517134	195.20992356617	235.716247717976	2	5711223	17791.9719626168	852.618792747381	523.413079852141	3	NaN	NaN	NaN	NaN	NaN	289.573702291154	0.906546786422168	27.2746932682512	12.4988438548587	10.0608896292879	2.81804255308965	0.0730974294698284	0.0397664990646203	0	1.08186985305838	2168.31575777537	0	18848.8940809969	1	1	1	2	2019-05-24T17:45:01.603	NG_ecoli_LTEE_910_DM0	-500	866	161.575	DIA_100X_EMPTY_1x1_100ms	577941fe-b896-43d7-83c1-10af0e14da50	EPI_100X_YFP_1x1_200ms_25sola	EPI_100X_RFP_1x1_200ms_25sola
72	59	13.1185392126807	775	48.4787792490015	1815.64774193548	1005.30064516129	2658487	3430.30580645161	195.20992356617	235.716247717976	4	766572	989.125161290323	852.618792747381	523.413079852141	0	NaN	NaN	NaN	NaN	NaN	635.59840189721	0.878217390609657	57.9295255951467	12.3840933418551	10.7772303161085	2.15408661187726	0.025687362067732	0.00780659098738009	1	1.0072999361675	5284.50339796797	0	15136.7690322581	1	1	1	2	2019-05-24T17:45:01.603	NG_ecoli_LTEE_910_DM0	-500	866	161.575	DIA_100X_EMPTY_1x1_100ms	69e2d28a-8a40-40c8-b6b5-ea0dba684329	EPI_100X_YFP_1x1_200ms_25sola	EPI_100X_RFP_1x1_200ms_25sola
73	24	12.1274274999816	292	13.4584555813713	1812.48630136986	935.972602739726	148829	509.688356164384	195.20992356617	235.716247717976	1	3923326	13436.0479452055	852.618792747381	523.413079852141	3	NaN	NaN	NaN	NaN	NaN	254.238200490017	0.997291106880723	24.030656155634	12.530764785211	9.98807427027838	3.50721722980437	0.0141252879719815	0.00347260998335151	1	1.00034789147074	1882.86436828183	0	18518.8732876712	1	1	1	2	2019-05-24T17:45:01.603	NG_ecoli_LTEE_910_DM0	-500	866	161.575	DIA_100X_EMPTY_1x1_100ms	cf67a672-9708-4bce-b337-6287de8011b0	EPI_100X_YFP_1x1_200ms_25sola	EPI_100X_RFP_1x1_200ms_25sola
74	28	12.9967957855994	364	47.2806242041336	1847.29945054945	631.967032967033	1463899	4021.70054945055	195.20992356617	235.716247717976	2	304838	837.467032967033	852.618792747381	523.413079852141	0	NaN	NaN	NaN	NaN	NaN	291.787274741364	0.99109289291235	26.3991942539152	12.9804905995488	10.6156090218241	3.19944596498049	0.0106478271951255	0.00424208740981097	1	1.00074118484151	2336.52473434108	0	16047.7637362637	1	1	1	2	2019-05-24T17:45:01.603	NG_ecoli_LTEE_910_DM0	-500	866	161.575	DIA_100X_EMPTY_1x1_100ms	24c93b58-818a-4c8f-9cf1-ebef433ea6ab	EPI_100X_YFP_1x1_200ms_25sola	EPI_100X_RFP_1x1_200ms_25sola
75	33	12.472600309075	412	49.2869283252602	1846.16747572816	1228.46601941748	1516469	3680.75	195.20992356617	235.716247717976	3	389132	944.495145631068	852.618792747381	523.413079852141	0	NaN	NaN	NaN	NaN	NaN	346.273920993185	0.967631839210729	32.1613121865309	12.7644223938201	10.3512951818029	2.92176111454649	0.0116296540037956	0.00609806665984561	0	1.00247831511286	2706.53113638357	0	15955.322815534	1	1	1	2	2019-05-24T17:45:01.603	NG_ecoli_LTEE_910_DM0	-500	866	161.575	DIA_100X_EMPTY_1x1_100ms	b6aa471a-51fa-497e-867b-d42c26ea3c1d	EPI_100X_YFP_1x1_200ms_25sola	EPI_100X_RFP_1x1_200ms_25sola
76	26	8.80073391488854	229	-5.14306689810014	1882.59825327511	1499.56331877729	124764	544.82096069869	195.20992356617	235.716247717976	4	598964	2615.56331877729	852.618792747381	523.413079852141	1	NaN	NaN	NaN	NaN	NaN	281.504941595475	0.852768677227186	30.6625672317559	12.4804503648884	8.74765517357575	2.90627751280502	0.0656983393027307	0.0235208434286084	2	1.03808558068573	1842.81485758888	0	19595.4497816594	1	1	1	2	2019-05-24T17:45:01.603	NG_ecoli_LTEE_910_DM0	-500	866	161.575	DIA_100X_EMPTY_1x1_100ms	947d0857-734b-444d-94e6-617f7ebeb189	EPI_100X_YFP_1x1_200ms_25sola	EPI_100X_RFP_1x1_200ms_25sola
77	36	14.3371832308454	516	48.5168619007323	1949.70542635659	1264.97868217054	1506066	2918.73255813953	195.20992356617	235.716247717976	4	396734	768.864341085271	852.618792747381	523.413079852141	0	NaN	NaN	NaN	NaN	NaN	416.511037175612	0.982086715078628	33.5535132805391	14.3137423742736	12.0975381619369	3.18865285617684	0.0198663775635584	0.00786584803486418	0	1.0044770538122	3856.75350943519	0	15329.5949612403	1	1	1	2	2019-05-24T17:45:01.603	NG_ecoli_LTEE_910_DM0	-500	866	161.575	DIA_100X_EMPTY_1x1_100ms	697275b7-f5a5-4b90-a2de-9ede15396299	EPI_100X_YFP_1x1_200ms_25sola	EPI_100X_RFP_1x1_200ms_25sola
78	21	9.52874919591473	201	16.8101233777563	1954.16417910448	807.606965174129	114683	570.562189054726	195.20992356617	235.716247717976	2	2584919	12860.2935323383	852.618792747381	523.413079852141	2	NaN	NaN	NaN	NaN	NaN	202.048976821922	0.995160778619323	21.2048936758519	12.3836267208941	9.19928672029784	3.11529516771222	0.0138892891305221	0.00747236736964955	0	1.00172880707034	1409.40007601886	0	18826.8955223881	1	1	1	2	2019-05-24T17:45:01.603	NG_ecoli_LTEE_910_DM0	-500	866	161.575	DIA_100X_EMPTY_1x1_100ms	e59dd987-11b8-4edd-87d2-3c1a38baa168	EPI_100X_YFP_1x1_200ms_25sola	EPI_100X_RFP_1x1_200ms_25sola
79	35	12.2108004264441	427	49.2114917778239	1963.05386416862	1722.06323185012	268175	628.044496487119	195.20992356617	235.716247717976	5	10146294	23761.81264637	852.618792747381	523.413079852141	3	NaN	NaN	NaN	NaN	NaN	368.611815359561	0.931590990572826	33.4344122753785	13.4768947918058	10.7318178218016	2.82223255192177	0.0169653455917615	0.00765818715591994	1	1.00152170882645	3024.33682894169	0	18079.1920374707	1	1	1	2	2019-05-24T17:45:01.603	NG_ecoli_LTEE_910_DM0	-500	866	161.575	DIA_100X_EMPTY_1x1_100ms	07262987-7af3-4ec5-a2e0-34b4bb8f4fd0	EPI_100X_YFP_1x1_200ms_25sola	EPI_100X_RFP_1x1_200ms_25sola
80	49	13.6711962384259	670	49.5946096376449	1969.62089552239	910.117910447761	2820874	4210.25970149254	195.20992356617	235.716247717976	6	527899	787.908955223881	852.618792747381	523.413079852141	0	NaN	NaN	NaN	NaN	NaN	540.860232199723	0.921992544926321	47.3485029451422	13.0838933008567	11.1595232498512	2.62074390496153	0.0188560761331176	0.00913433946308367	1	1.0119598329504	4631.13473433225	1	14899.6343283582	1	1	1	2	2019-05-24T17:45:01.603	NG_ecoli_LTEE_910_DM0	-500	866	161.575	DIA_100X_EMPTY_1x1_100ms	4c7e32b4-f7a4-4afd-a7ff-68facae2586c	EPI_100X_YFP_1x1_200ms_25sola	EPI_100X_RFP_1x1_200ms_25sola
81	36	11.4162526683849	411	48.4594648295987	2001.37226277372	900.520681265207	1715904	4174.94890510949	195.20992356617	235.716247717976	2	341536	830.987834549878	852.618792747381	523.413079852141	0	NaN	NaN	NaN	NaN	NaN	359.382820658875	0.97817400409423	35.7033293686243	12.3498975474872	9.84351683001406	2.61237901868632	0.0130413923223222	0.00497160078889571	1	1.00209106998619	2717.05965683776	1	16311.0559610706	1	1	1	2	2019-05-24T17:45:01.603	NG_ecoli_LTEE_910_DM0	-500	866	161.575	DIA_100X_EMPTY_1x1_100ms	eccb790b-1b1e-4ee4-ac2f-92adfe717a51	EPI_100X_YFP_1x1_200ms_25sola	EPI_100X_RFP_1x1_200ms_25sola
1	24	11.0045343761206	269	1.83026311373197	13.1635687732342	65.0148698884758	270132	1004.20817843866	408.171238761948	499.133413025421	0	3409572	12674.9888475836	1517.23047889153	993.851063975	0	NaN	NaN	NaN	NaN	NaN	NaN	NaN	NaN	NaN	NaN	NaN	NaN	NaN	NaN	NaN	NaN	1	20793.7286245353	1	1	1	3	2019-05-24T17:45:13.462	NG_ecoli_LTEE_910_DM0	-1000	-0	161.575	DIA_100X_EMPTY_1x1_100ms	c296e09e-f97f-4a9e-8f82-7cecd631310c	EPI_100X_YFP_1x1_200ms_25sola	EPI_100X_RFP_1x1_200ms_25sola
2	21	11.3315007538141	239	-43.4086992517408	9.82426778242678	376.359832635983	770350	3223.22175732218	408.171238761948	499.133413025421	0	456135	1908.51464435146	1517.23047889153	993.851063975	0	NaN	NaN	NaN	NaN	NaN	NaN	NaN	NaN	NaN	NaN	NaN	NaN	NaN	NaN	NaN	NaN	0	18263.0585774059	1	1	1	3	2019-05-24T17:45:13.462	NG_ecoli_LTEE_910_DM0	-1000	-0	161.575	DIA_100X_EMPTY_1x1_100ms	d76b2bb8-7348-4ffe-a27c-94df24a05fa0	EPI_100X_YFP_1x1_200ms_25sola	EPI_100X_RFP_1x1_200ms_25sola
3	6	1	6	-49.9967182542808	2	442.5	36553	6092.16666666667	408.171238761948	499.133413025421	0	6847	1141.16666666667	1517.23047889153	993.851063975	0	NaN	NaN	NaN	NaN	NaN	NaN	NaN	NaN	NaN	NaN	NaN	NaN	NaN	NaN	NaN	NaN	1	23033.5	1	1	1	3	2019-05-24T17:45:13.462	NG_ecoli_LTEE_910_DM0	-1000	-0	161.575	DIA_100X_EMPTY_1x1_100ms	902bcca8-84ba-4edf-a651-879d5eefe479	EPI_100X_YFP_1x1_200ms_25sola	EPI_100X_RFP_1x1_200ms_25sola
4	29	9.09017658422741	265	-10.528884267991	6.72830188679245	458.433962264151	5937109	22404.1849056604	408.171238761948	499.133413025421	1	262461	990.418867924528	1517.23047889153	993.851063975	0	NaN	NaN	NaN	NaN	NaN	NaN	NaN	NaN	NaN	NaN	NaN	NaN	NaN	NaN	NaN	NaN	1	18453.641509434	1	1	1	3	2019-05-24T17:45:13.462	NG_ecoli_LTEE_910_DM0	-1000	-0	161.575	DIA_100X_EMPTY_1x1_100ms	b13fe9a2-8d08-48de-9684-7205895e1ee6	EPI_100X_YFP_1x1_200ms_25sola	EPI_100X_RFP_1x1_200ms_25sola
5	34	12.9990703188213	442	44.345300904148	17.6108597285068	625.556561085973	1242510	2811.10859728507	408.171238761948	499.133413025421	0	351307	794.81221719457	1517.23047889153	993.851063975	0	NaN	NaN	NaN	NaN	NaN	NaN	NaN	NaN	NaN	NaN	NaN	NaN	NaN	NaN	NaN	NaN	2	18722.9524886878	1	1	1	3	2019-05-24T17:45:13.462	NG_ecoli_LTEE_910_DM0	-1000	-0	161.575	DIA_100X_EMPTY_1x1_100ms	42d36b77-5d95-4af8-93f8-85ed237434a4	EPI_100X_YFP_1x1_200ms_25sola	EPI_100X_RFP_1x1_200ms_25sola
6	33	13.5692738090812	448	41.3898883974985	15.6763392857143	1177.47991071429	1359021	3033.52901785714	408.171238761948	499.133413025421	0	668921	1493.12723214286	1517.23047889153	993.851063975	0	NaN	NaN	NaN	NaN	NaN	NaN	NaN	NaN	NaN	NaN	NaN	NaN	NaN	NaN	NaN	NaN	1	17909.53125	1	1	1	3	2019-05-24T17:45:13.462	NG_ecoli_LTEE_910_DM0	-1000	-0	161.575	DIA_100X_EMPTY_1x1_100ms	7a18abb3-dc3d-48d4-9ba3-ee0598322fa2	EPI_100X_YFP_1x1_200ms_25sola	EPI_100X_RFP_1x1_200ms_25sola
7	14	3.13137849529827	45	-49.9999237391988	3.2	1695.11111111111	113503	2522.28888888889	408.171238761948	499.133413025421	0	111217	2471.48888888889	1517.23047889153	993.851063975	0	NaN	NaN	NaN	NaN	NaN	NaN	NaN	NaN	NaN	NaN	NaN	NaN	NaN	NaN	NaN	NaN	1	20398.8222222222	1	1	1	3	2019-05-24T17:45:13.462	NG_ecoli_LTEE_910_DM0	-1000	-0	161.575	DIA_100X_EMPTY_1x1_100ms	ce83e30e-382c-4b9f-8855-6e2c56b6e105	EPI_100X_YFP_1x1_200ms_25sola	EPI_100X_RFP_1x1_200ms_25sola
8	22	7.81872125363261	173	-44.3649034072572	8.57803468208093	1713.26011560694	239988	1387.21387283237	408.171238761948	499.133413025421	0	1208929	6988.0289017341	1517.23047889153	993.851063975	0	NaN	NaN	NaN	NaN	NaN	NaN	NaN	NaN	NaN	NaN	NaN	NaN	NaN	NaN	NaN	NaN	2	22198.9653179191	1	1	1	3	2019-05-24T17:45:13.462	NG_ecoli_LTEE_910_DM0	-1000	-0	161.575	DIA_100X_EMPTY_1x1_100ms	c62197dc-85c7-4042-9b46-86fe0d7f31dc	EPI_100X_YFP_1x1_200ms_25sola	EPI_100X_RFP_1x1_200ms_25sola
9	10	2.34935930995217	30	-49.9996349129457	2.93333333333333	1717.83333333333	57566	1918.86666666667	408.171238761948	499.133413025421	0	157533	5251.1	1517.23047889153	993.851063975	0	NaN	NaN	NaN	NaN	NaN	NaN	NaN	NaN	NaN	NaN	NaN	NaN	NaN	NaN	NaN	NaN	1	21549.4333333333	1	1	1	3	2019-05-24T17:45:13.462	NG_ecoli_LTEE_910_DM0	-1000	-0	161.575	DIA_100X_EMPTY_1x1_100ms	e00e7015-9818-4c36-8196-2915d9aa7ff3	EPI_100X_YFP_1x1_200ms_25sola	EPI_100X_RFP_1x1_200ms_25sola
10	28	14.3525752886623	402	31.2634320293771	12.4577114427861	1026.06218905473	1214365	3020.80845771144	408.171238761948	499.133413025421	0	720349	1791.91293532338	1517.23047889153	993.851063975	0	NaN	NaN	NaN	NaN	NaN	306.725724327134	0.988622373429532	26.4769063993228	13.5410467270647	11.1791244217804	3.31844543230047	0.0152460092847141	0.00762824488274491	0	1.0027561400384	2598.79906056465	0	18181.6865671642	1	1	1	3	2019-05-24T17:45:13.462	NG_ecoli_LTEE_910_DM0	-1000	-0	161.575	DIA_100X_EMPTY_1x1_100ms	2bc262ea-7455-48cf-9e60-248691166173	EPI_100X_YFP_1x1_200ms_25sola	EPI_100X_RFP_1x1_200ms_25sola
11	36	14.2689428878059	514	48.6282746675079	17.9046692607004	1497.87354085603	1660253	3230.06420233463	408.171238761948	499.133413025421	0	677726	1318.53307392996	1517.23047889153	993.851063975	0	NaN	NaN	NaN	NaN	NaN	382.502733171256	0.981346504175011	33.4032055335808	13.1447992412136	11.1049582074259	3.10120442713096	0.0200425165576665	0.00893994019374341	1	1.00677156141576	3235.28008259437	1	17934.7315175097	1	1	1	3	2019-05-24T17:45:13.462	NG_ecoli_LTEE_910_DM0	-1000	-0	161.575	DIA_100X_EMPTY_1x1_100ms	ce7780b8-8a86-4fc4-a900-9b65e3199815	EPI_100X_YFP_1x1_200ms_25sola	EPI_100X_RFP_1x1_200ms_25sola
12	47	14.052483760019	661	48.6167459161533	19.0090771558245	1886.03479576399	26520453	40121.7140695915	408.171238761948	499.133413025421	2	1092501	1652.80030257186	1517.23047889153	993.851063975	0	NaN	NaN	NaN	NaN	NaN	539.331956083255	0.917699111052732	46.6263231182451	13.5419477784948	11.3558065979714	2.48052927957945	0.0100544871754705	0.00428585198564341	2	1.00232368200087	4722.33753024167	1	17693.189107413	1	1	1	3	2019-05-24T17:45:13.462	NG_ecoli_LTEE_910_DM0	-1000	-0	161.575	DIA_100X_EMPTY_1x1_100ms	d92b23f2-8bc4-40da-b076-59e8988ac1ee	EPI_100X_YFP_1x1_200ms_25sola	EPI_100X_RFP_1x1_200ms_25sola
13	46	15.1693064578077	698	-49.9995981011078	21.0329512893983	1246.01289398281	560764	803.386819484241	408.171238761948	499.133413025421	0	5755630	8245.888252149	1517.23047889153	993.851063975	0	NaN	NaN	NaN	NaN	NaN	NaN	NaN	NaN	NaN	NaN	NaN	NaN	NaN	NaN	NaN	NaN	2	20690.8252148997	1	1	1	3	2019-05-24T17:45:13.462	NG_ecoli_LTEE_910_DM0	-1000	-0	161.575	DIA_100X_EMPTY_1x1_100ms	1134d0ab-d0fb-4f54-afbd-ebea07be22bb	EPI_100X_YFP_1x1_200ms_25sola	EPI_100X_RFP_1x1_200ms_25sola
14	4	1.92258568657168	12	-49.9693085359253	9.5	1487.75	14386	1198.83333333333	408.171238761948	499.133413025421	0	13385	1115.41666666667	1517.23047889153	993.851063975	0	NaN	NaN	NaN	NaN	NaN	NaN	NaN	NaN	NaN	NaN	NaN	NaN	NaN	NaN	NaN	NaN	1	23415.75	1	1	1	3	2019-05-24T17:45:13.462	NG_ecoli_LTEE_910_DM0	-1000	-0	161.575	DIA_100X_EMPTY_1x1_100ms	d42ba087-f454-4a46-b8f4-e5a8a6d1c66c	EPI_100X_YFP_1x1_200ms_25sola	EPI_100X_RFP_1x1_200ms_25sola
15	36	14.075707485952	508	48.372663641	22.1417322834646	1830.26771653543	1562573	3075.9311023622	408.171238761948	499.133413025421	0	1159741	2282.95472440945	1517.23047889153	993.851063975	0	NaN	NaN	NaN	NaN	NaN	400.968622428531	0.972658257085348	34.9158783754774	13.4772607899842	11.2820323376749	2.69829436770411	0.00870454443267007	0.00365833264982389	1	1.00031826195708	3490.49912765762	0	18061.6358267717	1	1	1	3	2019-05-24T17:45:13.462	NG_ecoli_LTEE_910_DM0	-1000	-0	161.575	DIA_100X_EMPTY_1x1_100ms	51ef9460-07c0-4988-bbcd-5c90049b5b62	EPI_100X_YFP_1x1_200ms_25sola	EPI_100X_RFP_1x1_200ms_25sola
16	28	12.1062089455316	339	46.3707629478191	16.1474926253687	227.395280235988	1041117	3071.14159292035	408.171238761948	499.133413025421	0	643033	1896.85250737463	1517.23047889153	993.851063975	0	NaN	NaN	NaN	NaN	NaN	290.978834059276	0.997670221957921	25.8294471239136	13.0659705203485	10.9864535385199	3.13767456290575	0.0117559377555135	0.00511178269231642	1	1.00066950340391	2448.61236624971	1	18234.9911504425	1	1	1	3	2019-05-24T17:45:13.462	NG_ecoli_LTEE_910_DM0	-1000	-0	161.575	DIA_100X_EMPTY_1x1_100ms	218585c1-2b85-49e8-b6f7-699dcfff79b9	EPI_100X_YFP_1x1_200ms_25sola	EPI_100X_RFP_1x1_200ms_25sola
17	35	12.2495206389412	429	-35.5885461204886	22.6200466200466	13.7902097902098	338555	789.172494172494	408.171238761948	499.133413025421	0	4437748	10344.4009324009	1517.23047889153	993.851063975	0	NaN	NaN	NaN	NaN	NaN	NaN	NaN	NaN	NaN	NaN	NaN	NaN	NaN	NaN	NaN	NaN	1	22021.8065268065	1	1	1	3	2019-05-24T17:45:13.462	NG_ecoli_LTEE_910_DM0	-1000	-0	161.575	DIA_100X_EMPTY_1x1_100ms	ceda325f-c356-49cf-abcf-4dd19e7e00bc	EPI_100X_YFP_1x1_200ms_25sola	EPI_100X_RFP_1x1_200ms_25sola
18	23	9.92638614181912	229	-49.9993056894154	22.6113537117904	41.6724890829694	198153	865.296943231441	408.171238761948	499.133413025421	0	2447029	10685.7161572052	1517.23047889153	993.851063975	0	NaN	NaN	NaN	NaN	NaN	260.61294431356	0.868302008165366	26.9788747294264	13.2035465480076	9.06949348365702	2.98952589538088	0.107611151499532	0.0411935247873286	2	1.09994522144602	1742.9293335693	1	22719.2489082969	1	1	1	3	2019-05-24T17:45:13.462	NG_ecoli_LTEE_910_DM0	-1000	-0	161.575	DIA_100X_EMPTY_1x1_100ms	df3e714a-fe97-4e37-9031-9d0051c1f110	EPI_100X_YFP_1x1_200ms_25sola	EPI_100X_RFP_1x1_200ms_25sola
19	32	11.8433118122964	379	46.158069501888	29.6754617414248	612.540897097625	733333	1934.91556728232	408.171238761948	499.133413025421	0	1704686	4497.85224274406	1517.23047889153	993.851063975	0	NaN	NaN	NaN	NaN	NaN	333.97141514196	0.967451042946273	30.6412941957358	13.0285869586267	10.5444166962352	2.91615589126513	0.0352657114192264	0.0134712490630548	0	1.01143503885281	2675.72888056645	1	18858.691292876	1	1	1	3	2019-05-24T17:45:13.462	NG_ecoli_LTEE_910_DM0	-1000	-0	161.575	DIA_100X_EMPTY_1x1_100ms	8e900cbc-ca86-447f-b84a-747ba68fe23a	EPI_100X_YFP_1x1_200ms_25sola	EPI_100X_RFP_1x1_200ms_25sola
20	40	11.930206057282	478	48.0180210288704	30.3033472803347	92.244769874477	8098842	16943.1841004184	408.171238761948	499.133413025421	1	1169249	2446.12761506276	1517.23047889153	993.851063975	0	NaN	NaN	NaN	NaN	NaN	402.084820118275	0.917333673882778	38.0438486571152	12.9286563160475	10.3567366056387	2.48592716251024	0.0222728270501194	0.0075545513922448	1	1.00166774224328	3204.94210986234	2	18788.0523012552	1	1	1	3	2019-05-24T17:45:13.462	NG_ecoli_LTEE_910_DM0	-1000	-0	161.575	DIA_100X_EMPTY_1x1_100ms	ba24de10-91cc-4088-8b05-d93dac07a9c5	EPI_100X_YFP_1x1_200ms_25sola	EPI_100X_RFP_1x1_200ms_25sola
21	23	6.63683602420766	153	-49.9953590958679	25.7124183006536	559.790849673203	137985	901.862745098039	408.171238761948	499.133413025421	0	253764	1658.58823529412	1517.23047889153	993.851063975	0	NaN	NaN	NaN	NaN	NaN	204.532968005428	0.870588982827418	NaN	NaN	NaN	NaN	NaN	NaN	NaN	NaN	NaN	1	21957.9738562092	1	1	1	3	2019-05-24T17:45:13.462	NG_ecoli_LTEE_910_DM0	-1000	-0	161.575	DIA_100X_EMPTY_1x1_100ms	279b0fd4-7abc-48fb-8387-aa241868cde1	EPI_100X_YFP_1x1_200ms_25sola	EPI_100X_RFP_1x1_200ms_25sola
22	40	14.1651010169632	567	49.1040553673184	35.1904761904762	1370	1609101	2837.92063492063	408.171238761948	499.133413025421	0	1563668	2757.79188712522	1517.23047889153	993.851063975	0	NaN	NaN	NaN	NaN	NaN	419.998044217525	0.980055217176115	37.3569757188577	13.8174059961719	10.951641036221	3.51421194610264	0.0220559859992113	0.00977963013907656	0	1.0077249056531	3519.00587846992	1	19023.0388007055	1	1	1	3	2019-05-24T17:45:13.462	NG_ecoli_LTEE_910_DM0	-1000	-0	161.575	DIA_100X_EMPTY_1x1_100ms	38b7509f-8be1-4019-b544-efeb208c3648	EPI_100X_YFP_1x1_200ms_25sola	EPI_100X_RFP_1x1_200ms_25sola
23	29	14.3443565310844	416	26.9081752068939	31.1105769230769	235.199519230769	1319408	3171.65384615385	408.171238761948	499.133413025421	0	722870	1737.66826923077	1517.23047889153	993.851063975	0	NaN	NaN	NaN	NaN	NaN	329.61564769181	0.983856435766146	27.2085952339591	14.1603797264796	11.5976657366562	3.55374787916783	0.0339826794895228	0.0217751630674303	0	1.02224699029879	2874.33363113301	3	18784.3966346154	1	1	1	3	2019-05-24T17:45:13.462	NG_ecoli_LTEE_910_DM0	-1000	-0	161.575	DIA_100X_EMPTY_1x1_100ms	6fe09e6a-fd96-4322-b799-dbd1d617ea42	EPI_100X_YFP_1x1_200ms_25sola	EPI_100X_RFP_1x1_200ms_25sola
24	29	13.4646115977756	391	40.9819787425143	35.6214833759591	644.613810741688	1118206	2859.86189258312	408.171238761948	499.133413025421	0	300924	769.626598465473	1517.23047889153	993.851063975	0	NaN	NaN	NaN	NaN	NaN	315.402293701411	0.95772910516672	28.6491267052297	12.8338410690842	10.4787873956888	3.04221520915926	0.0509459421084886	0.0315938593367027	0	1.05455263011505	2470.71884412991	2	18584.7033248082	1	1	1	3	2019-05-24T17:45:13.462	NG_ecoli_LTEE_910_DM0	-1000	-0	161.575	DIA_100X_EMPTY_1x1_100ms	f039a12d-edca-493f-9b73-02c55a0d3447	EPI_100X_YFP_1x1_200ms_25sola	EPI_100X_RFP_1x1_200ms_25sola
25	29	10.8489868113861	315	48.6050941447702	34.7428571428571	1867.6253968254	3209358	10188.4380952381	408.171238761948	499.133413025421	0	979968	3111.00952380952	1517.23047889153	993.851063975	0	NaN	NaN	NaN	NaN	NaN	313.491216211447	0.992256611129793	29.9276441436279	12.4849769376112	10.1248715849954	2.94556325432489	0.0154403443117422	0.00736871606419258	1	1.00339859638729	2409.58061142565	2	19370.9555555556	1	1	1	3	2019-05-24T17:45:13.462	NG_ecoli_LTEE_910_DM0	-1000	-0	161.575	DIA_100X_EMPTY_1x1_100ms	e5b3fd7e-a9e4-4c9e-8e79-c19773302423	EPI_100X_YFP_1x1_200ms_25sola	EPI_100X_RFP_1x1_200ms_25sola
26	34	12.4876141423155	426	47.9121925497177	36.924882629108	1159.39671361502	1375444	3228.74178403756	408.171238761948	499.133413025421	0	740932	1739.27699530516	1517.23047889153	993.851063975	0	NaN	NaN	NaN	NaN	NaN	360.854785592865	0.968890252532405	32.8179665950112	13.4441572335412	10.6066172378184	3.0287293636273	0.00869126917975514	0.00348488467177274	1	1.00096206442715	2899.71518859188	1	18751.1549295775	1	1	1	3	2019-05-24T17:45:13.462	NG_ecoli_LTEE_910_DM0	-1000	-0	161.575	DIA_100X_EMPTY_1x1_100ms	b9d831bb-3253-42a4-85d5-240fd4f71a95	EPI_100X_YFP_1x1_200ms_25sola	EPI_100X_RFP_1x1_200ms_25sola
27	30	13.8245868439012	415	45.6850408220353	36.0626506024096	390.653012048193	1284047	3094.08915662651	408.171238761948	499.133413025421	0	450267	1084.98072289157	1517.23047889153	993.851063975	0	NaN	NaN	NaN	NaN	NaN	323.932342873126	0.980223754759829	28.5078371656588	13.2027353578903	10.8098439083321	3.40548342918742	0.0142758444795194	0.00370020169278299	1	1.00060664731317	2616.33286496009	0	18016.9253012048	1	1	1	3	2019-05-24T17:45:13.462	NG_ecoli_LTEE_910_DM0	-1000	-0	161.575	DIA_100X_EMPTY_1x1_100ms	f8293c94-4e19-4e9f-82ad-baf03e8bdc50	EPI_100X_YFP_1x1_200ms_25sola	EPI_100X_RFP_1x1_200ms_25sola
28	45	12.9777402865424	584	47.6566583989894	47.1421232876712	561.83904109589	1670885	2861.10445205479	408.171238761948	499.133413025421	0	787590	1348.61301369863	1517.23047889153	993.851063975	0	NaN	NaN	NaN	NaN	NaN	483.156267234978	0.892196671977783	43.7415603031139	14.4548913282897	10.8015280386537	2.58769136625787	0.0493240511771605	0.01416962935126	2	1.01340436012795	4008.24765061724	2	19034.5359589041	1	1	1	3	2019-05-24T17:45:13.462	NG_ecoli_LTEE_910_DM0	-1000	-0	161.575	DIA_100X_EMPTY_1x1_100ms	6b9de2fd-c388-4d9c-9b9b-d1531d84d857	EPI_100X_YFP_1x1_200ms_25sola	EPI_100X_RFP_1x1_200ms_25sola
29	29	6.68945482979347	194	-49.9999969724978	41.8659793814433	66.7164948453608	527186	2717.45360824742	408.171238761948	499.133413025421	0	2340546	12064.6701030928	1517.23047889153	993.851063975	0	NaN	NaN	NaN	NaN	NaN	283.316824393887	0.84775158466932	NaN	NaN	NaN	NaN	NaN	NaN	NaN	NaN	NaN	2	22852.3350515464	1	1	1	3	2019-05-24T17:45:13.462	NG_ecoli_LTEE_910_DM0	-1000	-0	161.575	DIA_100X_EMPTY_1x1_100ms	fead8123-549b-4d4a-81b5-cb5941f4bc1c	EPI_100X_YFP_1x1_200ms_25sola	EPI_100X_RFP_1x1_200ms_25sola
30	23	10.0777885762701	232	36.7319961046888	40.8534482758621	1005.78017241379	148876	641.706896551724	408.171238761948	499.133413025421	0	575466	2480.45689655172	1517.23047889153	993.851063975	0	NaN	NaN	NaN	NaN	NaN	231.923087581514	0.955705525614503	24.2190706302608	12.5158945400787	9.19360758059242	2.91571990419531	0.0226213465236382	0.00932765085671973	1	1.00345598042931	1607.75281969771	0	22019.9655172414	1	1	1	3	2019-05-24T17:45:13.462	NG_ecoli_LTEE_910_DM0	-1000	-0	161.575	DIA_100X_EMPTY_1x1_100ms	937bec02-a2d2-4d44-9ff2-1ca12f48c473	EPI_100X_YFP_1x1_200ms_25sola	EPI_100X_RFP_1x1_200ms_25sola
31	35	12.6369562449978	443	48.5569214788833	46.7878103837472	1228.85553047404	1409115	3180.84650112867	408.171238761948	499.133413025421	0	1416117	3196.65237020316	1517.23047889153	993.851063975	0	NaN	NaN	NaN	NaN	NaN	339.241251509651	0.999686960792957	30.6749907941	13.4493001900742	10.6458921840448	3.48493944724718	0.0172639884274306	0.00873429921762799	1	1.00145026941778	2730.47654042793	2	18132.4130925508	1	1	1	3	2019-05-24T17:45:13.462	NG_ecoli_LTEE_910_DM0	-1000	-0	161.575	DIA_100X_EMPTY_1x1_100ms	a41b71ac-7938-4af5-bcd9-8a3b25781de6	EPI_100X_YFP_1x1_200ms_25sola	EPI_100X_RFP_1x1_200ms_25sola
32	16	8.80794945400689	142	-49.9758584573698	36.9577464788732	1247.8661971831	121484	855.521126760563	408.171238761948	499.133413025421	0	751780	5294.22535211268	1517.23047889153	993.851063975	0	NaN	NaN	NaN	NaN	NaN	169.077255782693	0.999821332395532	15.6360909692447	13.7912776837907	10.02610876971	4.17032912762811	0.00892973691460171	0.00480729675083916	0	1.00039193099178	1234.4766890174	2	21213.6690140845	1	1	1	3	2019-05-24T17:45:13.462	NG_ecoli_LTEE_910_DM0	-1000	-0	161.575	DIA_100X_EMPTY_1x1_100ms	ebdbede4-4969-4849-99a4-a8036c12ed7e	EPI_100X_YFP_1x1_200ms_25sola	EPI_100X_RFP_1x1_200ms_25sola
33	28	10.4116772789482	292	37.7653824709516	45.5034246575342	1877.08219178082	1257630	4306.95205479452	408.171238761948	499.133413025421	0	3325152	11387.5068493151	1517.23047889153	993.851063975	0	NaN	NaN	NaN	NaN	NaN	299.957454361798	0.973130964394164	27.9820019125368	13.2453421059832	10.3833983375821	3.02487862541338	0.0139354698195194	0.00670307307693419	1	1.00102547198147	2369.45079063046	1	20761.3424657534	1	1	1	3	2019-05-24T17:45:13.462	NG_ecoli_LTEE_910_DM0	-1000	-0	161.575	DIA_100X_EMPTY_1x1_100ms	ab24ca7e-e65e-44f4-82b5-f97a7e5a369c	EPI_100X_YFP_1x1_200ms_25sola	EPI_100X_RFP_1x1_200ms_25sola
34	25	9.18274809625207	230	-1.07953089576184	45.3695652173913	1359.83913043478	345188	1500.81739130435	408.171238761948	499.133413025421	0	1759959	7651.99565217391	1517.23047889153	993.851063975	0	NaN	NaN	NaN	NaN	NaN	281.155523987084	0.925806834077951	27.9402469260954	12.0015271048493	9.66722382051907	2.68061490179577	0.0258555351228357	0.0111733232338835	1	1.00194908302112	2050.80169983203	1	22296.8652173913	1	1	1	3	2019-05-24T17:45:13.462	NG_ecoli_LTEE_910_DM0	-1000	-0	161.575	DIA_100X_EMPTY_1x1_100ms	f5653d27-90cd-4647-91b7-85bd28570624	EPI_100X_YFP_1x1_200ms_25sola	EPI_100X_RFP_1x1_200ms_25sola
35	39	11.0749415016745	438	48.0748374294563	56.2397260273973	470.139269406393	353312	806.648401826484	408.171238761948	499.133413025421	0	2878417	6571.72831050228	1517.23047889153	993.851063975	0	NaN	NaN	NaN	NaN	NaN	386.285546959407	0.924360221267224	38.0858759456192	12.1013890285269	9.91767855071286	2.47163057425093	0.0132169089759436	0.00706849242688054	0	1.00408001275129	2942.21148024526	0	20938.00456621	1	1	1	3	2019-05-24T17:45:13.462	NG_ecoli_LTEE_910_DM0	-1000	-0	161.575	DIA_100X_EMPTY_1x1_100ms	d106ea99-01e0-4d1e-ab02-89bdc858e91a	EPI_100X_YFP_1x1_200ms_25sola	EPI_100X_RFP_1x1_200ms_25sola
36	9	4.54639725642277	42	-49.9996314855945	41.6190476190476	246.619047619048	41675	992.261904761905	408.171238761948	499.133413025421	0	124350	2960.71428571429	1517.23047889153	993.851063975	0	NaN	NaN	NaN	NaN	NaN	121.420955521679	0.999730544676942	NaN	NaN	NaN	NaN	NaN	NaN	NaN	NaN	NaN	1	23111.0952380952	1	1	1	3	2019-05-24T17:45:13.462	NG_ecoli_LTEE_910_DM0	-1000	-0	161.575	DIA_100X_EMPTY_1x1_100ms	555e265d-5ad5-4215-8f85-d9347d170682	EPI_100X_YFP_1x1_200ms_25sola	EPI_100X_RFP_1x1_200ms_25sola
37	12	4.45224077500409	55	-49.9994368951346	47.0545454545455	225.763636363636	59750	1086.36363636364	408.171238761948	499.133413025421	0	224815	4087.54545454545	1517.23047889153	993.851063975	0	NaN	NaN	NaN	NaN	NaN	130.106006040216	0.999596711643055	NaN	NaN	NaN	NaN	NaN	NaN	NaN	NaN	NaN	1	23275.1090909091	1	1	1	3	2019-05-24T17:45:13.462	NG_ecoli_LTEE_910_DM0	-1000	-0	161.575	DIA_100X_EMPTY_1x1_100ms	31a6f1b3-ef64-460e-923c-8d07df74b546	EPI_100X_YFP_1x1_200ms_25sola	EPI_100X_RFP_1x1_200ms_25sola
38	38	12.136897020237	461	47.7141783700547	59.9479392624729	94.2603036876356	8759537	19001.1648590022	408.171238761948	499.133413025421	1	991790	2151.38828633406	1517.23047889153	993.851063975	0	NaN	NaN	NaN	NaN	NaN	381.187977257992	0.913600083729743	35.9079532067239	13.9676964580205	10.3682490647748	2.71521142209899	0.0299354352958563	0.0147367548084315	1	1.00643180143955	3031.7359554144	2	19070.4338394794	1	1	1	3	2019-05-24T17:45:13.462	NG_ecoli_LTEE_910_DM0	-1000	-0	161.575	DIA_100X_EMPTY_1x1_100ms	fe473d5a-ec46-43cc-988c-f0e14992ddeb	EPI_100X_YFP_1x1_200ms_25sola	EPI_100X_RFP_1x1_200ms_25sola
39	36	8.92541177800942	322	-4.72800812908264	61.4099378881988	1179.04037267081	441284	1370.44720496894	408.171238761948	499.133413025421	0	3908843	12139.2639751553	1517.23047889153	993.851063975	0	NaN	NaN	NaN	NaN	NaN	379.342884951724	0.863520404407938	38.0780311588451	14.0228199650063	9.60556716820369	2.97367474755243	0.0345911610792305	0.0137293924700998	2	1.00536010325792	2759.37288700786	3	21812.4627329193	1	1	1	3	2019-05-24T17:45:13.462	NG_ecoli_LTEE_910_DM0	-1000	-0	161.575	DIA_100X_EMPTY_1x1_100ms	ecb1f871-efda-4a22-addf-dd5ecce1d263	EPI_100X_YFP_1x1_200ms_25sola	EPI_100X_RFP_1x1_200ms_25sola
40	25	8.98458472110506	225	32.855434728022	59.04	429.226666666667	149837	665.942222222222	408.171238761948	499.133413025421	0	278121	1236.09333333333	1517.23047889153	993.851063975	0	NaN	NaN	NaN	NaN	NaN	261.661535414641	0.819172073088249	28.2124591773239	12.3608171553016	8.94473359256427	3.23951891491945	0.0644254126529315	0.0283851598438281	0	1.04189606493715	1772.82409378765	0	22252.3333333333	1	1	1	3	2019-05-24T17:45:13.462	NG_ecoli_LTEE_910_DM0	-1000	-0	161.575	DIA_100X_EMPTY_1x1_100ms	a81d626b-a7ce-4cb7-bbbf-18fde6978857	EPI_100X_YFP_1x1_200ms_25sola	EPI_100X_RFP_1x1_200ms_25sola
41	13	4.32760008525364	57	-49.9991736957211	55.1228070175439	638.929824561404	54491	955.982456140351	408.171238761948	499.133413025421	0	38003	666.719298245614	1517.23047889153	993.851063975	0	NaN	NaN	NaN	NaN	NaN	133.260438911875	0.999625349020701	NaN	NaN	NaN	NaN	NaN	NaN	NaN	NaN	NaN	1	22337.8245614035	1	1	1	3	2019-05-24T17:45:13.462	NG_ecoli_LTEE_910_DM0	-1000	-0	161.575	DIA_100X_EMPTY_1x1_100ms	63235f2b-a34b-4395-a2ab-50f5d21cde69	EPI_100X_YFP_1x1_200ms_25sola	EPI_100X_RFP_1x1_200ms_25sola
42	23	10.5148337786196	242	24.4986707370375	61.7479338842975	1451.61570247934	196305	811.177685950413	408.171238761948	499.133413025421	0	913343	3774.14462809917	1517.23047889153	993.851063975	0	NaN	NaN	NaN	NaN	NaN	229.713050816776	0.959063570418669	23.475657830103	12.1546320766615	9.35433831827427	2.81520566748846	0.0369398892401782	0.0200900750431373	1	1.01568530064531	1613.36933505648	1	21254.2272727273	1	1	1	3	2019-05-24T17:45:13.462	NG_ecoli_LTEE_910_DM0	-1000	-0	161.575	DIA_100X_EMPTY_1x1_100ms	3f63e227-fe5f-49ee-bd9b-bc374ee91115	EPI_100X_YFP_1x1_200ms_25sola	EPI_100X_RFP_1x1_200ms_25sola
43	18	8.81632349847416	160	-49.9247376647181	61.13125	1103.65625	252766	1579.7875	408.171238761948	499.133413025421	0	483587	3022.41875	1517.23047889153	993.851063975	0	NaN	NaN	NaN	NaN	NaN	183.733679308853	0.999533493571202	17.6850500832642	14.4251833562005	9.95523796944402	4.13051865669212	0.00312161808180165	0.00122086668916615	2	1.00003718252377	1376.5736973788	2	22724.61875	1	1	1	3	2019-05-24T17:45:13.462	NG_ecoli_LTEE_910_DM0	-1000	-0	161.575	DIA_100X_EMPTY_1x1_100ms	33d7eac8-8277-4985-bfa5-0a5ab667e81b	EPI_100X_YFP_1x1_200ms_25sola	EPI_100X_RFP_1x1_200ms_25sola
44	12	6.48340504807476	79	-49.9998382910715	59.5189873417722	1126	224280	2838.98734177215	408.171238761948	499.133413025421	0	137870	1745.18987341772	1517.23047889153	993.851063975	0	NaN	NaN	NaN	NaN	NaN	132.506551784936	0.999832738394824	14.0063038424904	12.1327546472071	8.56887575905488	3.8753541179379	0.0298452387340859	0.00235187353412609	0	1.00002377338487	807.720521018713	1	22242.2405063291	1	1	1	3	2019-05-24T17:45:13.462	NG_ecoli_LTEE_910_DM0	-1000	-0	161.575	DIA_100X_EMPTY_1x1_100ms	158254c8-1a0d-4281-8561-c05e4dcc3140	EPI_100X_YFP_1x1_200ms_25sola	EPI_100X_RFP_1x1_200ms_25sola
45	46	12.5206918658271	576	4.28258955257782	70.4444444444444	1340.95659722222	496244	861.534722222222	408.171238761948	499.133413025421	0	4763620	8270.17361111111	1517.23047889153	993.851063975	0	NaN	NaN	NaN	NaN	NaN	530.247169506073	0.845740647121793	46.0875547477948	14.6091877425852	11.2073513645405	3.23226325697533	0.0327264447030217	0.0131744973567119	3	1.01183433065993	4546.52437233975	2	21851.2795138889	1	1	1	3	2019-05-24T17:45:13.462	NG_ecoli_LTEE_910_DM0	-1000	-0	161.575	DIA_100X_EMPTY_1x1_100ms	86888ff9-c9f1-4a2d-8627-8ecdfdc07346	EPI_100X_YFP_1x1_200ms_25sola	EPI_100X_RFP_1x1_200ms_25sola
46	38	11.0991090056235	423	46.6494048678531	73.6430260047281	1084.35224586288	430249	1017.13711583924	408.171238761948	499.133413025421	0	2831396	6693.60756501182	1517.23047889153	993.851063975	0	NaN	NaN	NaN	NaN	NaN	397.740920821757	0.880280715129404	38.6443108737727	11.9110744503249	10.0261427862303	2.31948619064358	0.041204624459341	0.0143220676536415	2	1.00588654000434	3051.00710536026	1	21913.9858156028	1	1	1	3	2019-05-24T17:45:13.462	NG_ecoli_LTEE_910_DM0	-1000	-0	161.575	DIA_100X_EMPTY_1x1_100ms	e8507303-36b1-43a6-83e5-07cc40bd9794	EPI_100X_YFP_1x1_200ms_25sola	EPI_100X_RFP_1x1_200ms_25sola
47	8	4.13641320126066	34	-49.9995913090442	59	1488.32352941176	35641	1048.26470588235	408.171238761948	499.133413025421	0	76716	2256.35294117647	1517.23047889153	993.851063975	0	NaN	NaN	NaN	NaN	NaN	113.047504130396	0.999762362630294	NaN	NaN	NaN	NaN	NaN	NaN	NaN	NaN	NaN	1	22712.9705882353	1	1	1	3	2019-05-24T17:45:13.462	NG_ecoli_LTEE_910_DM0	-1000	-0	161.575	DIA_100X_EMPTY_1x1_100ms	2ed95804-a411-4142-be35-a76ebe4d23c2	EPI_100X_YFP_1x1_200ms_25sola	EPI_100X_RFP_1x1_200ms_25sola
48	35	15.0150583638784	525	44.7080464257184	71.4495238095238	1504.95619047619	1517619	2890.70285714286	408.171238761948	499.133413025421	0	990175	1886.04761904762	1517.23047889153	993.851063975	0	NaN	NaN	NaN	NaN	NaN	386.89428656241	0.98078861764534	31.5132543087679	14.1894279634457	11.8445630224948	3.35574421572593	0.0333657119469271	0.0197786814318891	0	1.02409679540705	3472.33183225439	1	17451.7257142857	1	1	1	3	2019-05-24T17:45:13.462	NG_ecoli_LTEE_910_DM0	-1000	-0	161.575	DIA_100X_EMPTY_1x1_100ms	adc4bbb5-0714-497b-8269-822bae459d4d	EPI_100X_YFP_1x1_200ms_25sola	EPI_100X_RFP_1x1_200ms_25sola
49	41	10.700619420982	439	41.7907089424464	68.8610478359909	1758.5125284738	473979	1079.67881548975	408.171238761948	499.133413025421	0	4091481	9320.00227790433	1517.23047889153	993.851063975	0	NaN	NaN	NaN	NaN	NaN	418.692835941857	0.87282714374366	40.675339669418	13.6988669775575	9.99302573295418	2.67779069341568	0.0289107334064527	0.0123075126761327	1	1.01496110945	3190.17921535796	1	20789.0341685649	1	1	1	3	2019-05-24T17:45:13.462	NG_ecoli_LTEE_910_DM0	-1000	-0	161.575	DIA_100X_EMPTY_1x1_100ms	34915fc8-e437-4644-81e1-bf27cc93a274	EPI_100X_YFP_1x1_200ms_25sola	EPI_100X_RFP_1x1_200ms_25sola
50	22	9.34080870723992	206	-48.7771703489398	70.7815533980583	562.961165048544	554938	2693.87378640777	408.171238761948	499.133413025421	0	227701	1105.34466019417	1517.23047889153	993.851063975	0	NaN	NaN	NaN	NaN	NaN	206.974999159963	0.999627919857289	19.3204628360334	13.1853360250886	10.2172749897151	3.58925544181251	0.0205277133164194	0.0113837241500247	0	1.00329027389773	1584.08168185598	3	20267.9029126214	1	1	1	3	2019-05-24T17:45:13.462	NG_ecoli_LTEE_910_DM0	-1000	-0	161.575	DIA_100X_EMPTY_1x1_100ms	388ba1a3-e1ca-4750-bfa3-067ebaf02d46	EPI_100X_YFP_1x1_200ms_25sola	EPI_100X_RFP_1x1_200ms_25sola
51	37	14.2951290246273	529	46.1985631271974	69.7637051039698	1423.98487712665	3500875	6617.91115311909	408.171238761948	499.133413025421	0	1132475	2140.78449905482	1517.23047889153	993.851063975	0	NaN	NaN	NaN	NaN	NaN	397.336400217543	0.973823257812853	35.369261340755	13.0437445230404	10.9437784020995	2.97244096412271	0.030450989128725	0.0114737699327099	1	1.01055137999466	3326.98200959529	1	18377.4480151229	1	1	1	3	2019-05-24T17:45:13.462	NG_ecoli_LTEE_910_DM0	-1000	-0	161.575	DIA_100X_EMPTY_1x1_100ms	ee07809d-fdd3-4064-a632-27cd7d5c4831	EPI_100X_YFP_1x1_200ms_25sola	EPI_100X_RFP_1x1_200ms_25sola
52	4	2.32560573034256	12	-49.9923085654649	64.1666666666667	1835.08333333333	45790	3815.83333333333	408.171238761948	499.133413025421	0	33659	2804.91666666667	1517.23047889153	993.851063975	0	NaN	NaN	NaN	NaN	NaN	104.423100617171	0.999503719220377	NaN	NaN	NaN	NaN	NaN	NaN	NaN	NaN	NaN	1	23339	1	1	1	3	2019-05-24T17:45:13.462	NG_ecoli_LTEE_910_DM0	-1000	-0	161.575	DIA_100X_EMPTY_1x1_100ms	145c3154-1ef3-466a-b821-c64ac4dfa278	EPI_100X_YFP_1x1_200ms_25sola	EPI_100X_RFP_1x1_200ms_25sola
53	51	14.8130902486732	757	38.1082617147278	73.0620871862616	1137.1571994716	20875234	27576.2668428005	408.171238761948	499.133413025421	1	1902343	2513.00264200793	1517.23047889153	993.851063975	0	NaN	NaN	NaN	NaN	NaN	656.860532837927	0.901729110527502	51.1366246234319	16.2296436203639	12.5034834012546	3.07326651983866	0.0330417083184511	0.0155343539375098	3	1.00614892962258	6278.90602795364	5	18937.9498018494	1	1	1	3	2019-05-24T17:45:13.462	NG_ecoli_LTEE_910_DM0	-1000	-0	161.575	DIA_100X_EMPTY_1x1_100ms	faf1c7fc-8a1f-4832-9fef-aaababad11b3	EPI_100X_YFP_1x1_200ms_25sola	EPI_100X_RFP_1x1_200ms_25sola
54	30	13.1405651215974	394	46.0349408195492	76.3020304568528	1182.77918781726	1515544	3846.55837563452	408.171238761948	499.133413025421	0	1410865	3580.87563451777	1517.23047889153	993.851063975	0	NaN	NaN	NaN	NaN	NaN	329.685185203174	0.975601631573186	28.4045056029485	14.8724140350515	11.2301400216142	3.38611640762637	0.0180300820382408	0.00892243937534426	1	1.00442432649328	2813.5034911067	2	19234.0076142132	1	1	1	3	2019-05-24T17:45:13.462	NG_ecoli_LTEE_910_DM0	-1000	-0	161.575	DIA_100X_EMPTY_1x1_100ms	97d09e4f-0151-4a46-aa95-c5208fd14f82	EPI_100X_YFP_1x1_200ms_25sola	EPI_100X_RFP_1x1_200ms_25sola
55	22	7.08070510033397	156	-49.9999392008461	72.025641025641	1374.02564102564	132936	852.153846153846	408.171238761948	499.133413025421	0	688521	4413.59615384615	1517.23047889153	993.851063975	0	NaN	NaN	NaN	NaN	NaN	168.446887999021	0.999224561525238	NaN	NaN	NaN	NaN	NaN	NaN	NaN	NaN	NaN	2	22643.6346153846	1	1	1	3	2019-05-24T17:45:13.462	NG_ecoli_LTEE_910_DM0	-1000	-0	161.575	DIA_100X_EMPTY_1x1_100ms	ad04adb3-08a0-433d-9fee-2c31c84a20a5	EPI_100X_YFP_1x1_200ms_25sola	EPI_100X_RFP_1x1_200ms_25sola
56	48	14.2061368778989	684	47.1491196152993	84.9093567251462	1856.8201754386	23432914	34258.6461988304	408.171238761948	499.133413025421	1	1407213	2057.32894736842	1517.23047889153	993.851063975	0	NaN	NaN	NaN	NaN	NaN	542.617315217457	0.887266889491612	46.0981799436716	13.8123281328766	11.493201554381	2.43324884708379	0.0425492102458333	0.022203435625634	1	1.01742421208321	4782.50800961774	2	18693.1169590643	1	1	1	3	2019-05-24T17:45:13.462	NG_ecoli_LTEE_910_DM0	-1000	-0	161.575	DIA_100X_EMPTY_1x1_100ms	cf3a8301-40e8-4d31-ba1f-2f97acb1023a	EPI_100X_YFP_1x1_200ms_25sola	EPI_100X_RFP_1x1_200ms_25sola
57	30	13.8316941584361	416	43.1879165647773	83.0096153846154	598.081730769231	906953	2180.17548076923	408.171238761948	499.133413025421	0	456404	1097.125	1517.23047889153	993.851063975	0	NaN	NaN	NaN	NaN	NaN	363.561563514643	0.95365402975835	30.412328359993	14.3554833278308	11.5993328746208	3.14457562366982	0.0165903798882957	0.0078148336149658	2	1.00421390522851	3213.70179993088	2	19424.5408653846	1	1	1	3	2019-05-24T17:45:13.462	NG_ecoli_LTEE_910_DM0	-1000	-0	161.575	DIA_100X_EMPTY_1x1_100ms	599799e3-171c-4893-8691-62137adcf0c9	EPI_100X_YFP_1x1_200ms_25sola	EPI_100X_RFP_1x1_200ms_25sola
58	35	9.59256757520138	336	48.7224507400312	86.9642857142857	115.02380952381	387000	1151.78571428571	408.171238761948	499.133413025421	0	2420388	7203.53571428571	1517.23047889153	993.851063975	0	NaN	NaN	NaN	NaN	NaN	342.310366433415	0.915054804581801	35.1966397343797	12.1171800461907	9.51959935772087	2.39986782625148	0.020871069104188	0.00916802261111083	1	1.00574506270063	2505.11937725591	2	22034.3541666667	1	1	1	3	2019-05-24T17:45:13.462	NG_ecoli_LTEE_910_DM0	-1000	-0	161.575	DIA_100X_EMPTY_1x1_100ms	f3923c69-a7f7-4989-9857-5d02b04bff47	EPI_100X_YFP_1x1_200ms_25sola	EPI_100X_RFP_1x1_200ms_25sola
59	28	12.0680504449295	338	40.927147276215	79.2485207100592	1767.27218934911	367881	1088.40532544379	408.171238761948	499.133413025421	0	3218861	9523.2573964497	1517.23047889153	993.851063975	0	NaN	NaN	NaN	NaN	NaN	299.472313689311	0.986482521641939	26.6986298789858	13.4790986526512	10.9040905721011	3.11719850840566	0.00853364292840779	0.00324215808911144	1	1.00053175711463	2493.20366462718	1	19289.4112426035	1	1	1	3	2019-05-24T17:45:13.462	NG_ecoli_LTEE_910_DM0	-1000	-0	161.575	DIA_100X_EMPTY_1x1_100ms	4489f5dd-adf7-4873-aff5-9ce484db7e77	EPI_100X_YFP_1x1_200ms_25sola	EPI_100X_RFP_1x1_200ms_25sola
60	23	9.81795513362108	226	5.24586230004824	81.2212389380531	992.495575221239	121370	537.035398230089	408.171238761948	499.133413025421	0	276632	1224.03539823009	1517.23047889153	993.851063975	0	NaN	NaN	NaN	NaN	NaN	212.300555714506	0.999656959095553	20.9010383606853	13.5320070396692	9.74738393519271	3.69293907391032	0.0196930062614042	0.00990243538621224	0	1.00308622039402	1559.67420288988	0	21898.9115044248	1	1	1	3	2019-05-24T17:45:13.462	NG_ecoli_LTEE_910_DM0	-1000	-0	161.575	DIA_100X_EMPTY_1x1_100ms	5eb241d8-3907-41cf-a06f-808e2fff8304	EPI_100X_YFP_1x1_200ms_25sola	EPI_100X_RFP_1x1_200ms_25sola
61	33	11.8800142984665	392	49.1546849152269	88.2219387755102	350.811224489796	266355	679.477040816327	408.171238761948	499.133413025421	0	2717991	6933.65051020408	1517.23047889153	993.851063975	0	NaN	NaN	NaN	NaN	NaN	326.695632651255	0.983256172878274	31.2554815251891	12.3662838640521	10.2255451944117	2.66681599855769	0.0167296766121905	0.00691308965178153	1	1.00149935310065	2566.78220948832	0	20328.0892857143	1	1	1	3	2019-05-24T17:45:13.462	NG_ecoli_LTEE_910_DM0	-1000	-0	161.575	DIA_100X_EMPTY_1x1_100ms	7f9b0a56-f5eb-4ac6-858f-f364d5b5d73f	EPI_100X_YFP_1x1_200ms_25sola	EPI_100X_RFP_1x1_200ms_25sola
62	18	9.58985123372004	173	-39.8776687067099	80.5895953757225	577.560693641619	438943	2537.24277456647	408.171238761948	499.133413025421	0	203458	1176.05780346821	1517.23047889153	993.851063975	0	NaN	NaN	NaN	NaN	NaN	202.099459180093	0.994378520333009	19.749902457264	12.763102919643	9.53691961548173	3.47124499051424	0.0474437509916077	0.0252640504675014	0	1.01698115876479	1410.81828768549	5	21913.1907514451	1	1	1	3	2019-05-24T17:45:13.462	NG_ecoli_LTEE_910_DM0	-1000	-0	161.575	DIA_100X_EMPTY_1x1_100ms	342241d5-1d59-40e2-b7ca-ead4588ddc10	EPI_100X_YFP_1x1_200ms_25sola	EPI_100X_RFP_1x1_200ms_25sola
63	10	6.49890696893972	70	-49.9999404990747	78.9571428571429	1364.48571428571	72896	1041.37142857143	408.171238761948	499.133413025421	0	409572	5851.02857142857	1517.23047889153	993.851063975	0	NaN	NaN	NaN	NaN	NaN	137.140892638182	0.999750182813436	NaN	NaN	NaN	NaN	NaN	NaN	NaN	NaN	NaN	2	23639.1857142857	1	1	1	3	2019-05-24T17:45:13.462	NG_ecoli_LTEE_910_DM0	-1000	-0	161.575	DIA_100X_EMPTY_1x1_100ms	9c449e76-36f5-4d4a-a91f-592156b34e5b	EPI_100X_YFP_1x1_200ms_25sola	EPI_100X_RFP_1x1_200ms_25sola
64	31	12.9457404380329	402	4.59724840081629	90.4452736318408	1163.5223880597	1695111	4216.69402985075	408.171238761948	499.133413025421	0	1394460	3468.80597014925	1517.23047889153	993.851063975	0	NaN	NaN	NaN	NaN	NaN	376.968468175195	0.994014388312288	32.068633843506	14.7213525127836	11.3429419170261	3.7380977041533	0.0253031117523831	0.0130048484198923	1	1.01167869931154	3240.57260869079	5	20859.5472636816	1	1	1	3	2019-05-24T17:45:13.462	NG_ecoli_LTEE_910_DM0	-1000	-0	161.575	DIA_100X_EMPTY_1x1_100ms	b307ba9a-95b7-4635-bd98-108f92077c88	EPI_100X_YFP_1x1_200ms_25sola	EPI_100X_RFP_1x1_200ms_25sola
65	42	13.558454678776	570	48.5679207555624	97.9385964912281	820.09649122807	532647	934.468421052632	408.171238761948	499.133413025421	0	3232635	5671.28947368421	1517.23047889153	993.851063975	0	NaN	NaN	NaN	NaN	NaN	449.557695349361	0.930975817240014	40.8821252944994	13.2977943046827	10.7169499798415	2.72487626141763	0.0194476911920343	0.00650170505754267	1	1.00585703226138	3687.78636004793	0	18585.4070175439	1	1	1	3	2019-05-24T17:45:13.462	NG_ecoli_LTEE_910_DM0	-1000	-0	161.575	DIA_100X_EMPTY_1x1_100ms	a27a1814-6f0a-45a3-8ac0-674fbb6b2b38	EPI_100X_YFP_1x1_200ms_25sola	EPI_100X_RFP_1x1_200ms_25sola
66	30	12.9989311886557	390	45.5063439483335	92.3153846153846	1983.86923076923	825397	2116.40256410256	408.171238761948	499.133413025421	0	2897849	7430.38205128205	1517.23047889153	993.851063975	0	NaN	NaN	NaN	NaN	NaN	306.913981053758	0.983154421028325	27.0801267188659	13.608046996643	10.9158243459505	3.2728556018317	0.0404479790893229	0.0186261317288039	1	1.01880492690253	2534.27448223989	0	21021.7051282051	1	1	1	3	2019-05-24T17:45:13.462	NG_ecoli_LTEE_910_DM0	-1000	-0	161.575	DIA_100X_EMPTY_1x1_100ms	86e2ae81-2b2e-4d76-aced-94376f0c5db3	EPI_100X_YFP_1x1_200ms_25sola	EPI_100X_RFP_1x1_200ms_25sola
67	30	11.7560924153257	354	46.6532677138441	94.9435028248588	560.627118644068	988187	2791.48870056497	408.171238761948	499.133413025421	0	715488	2021.15254237288	1517.23047889153	993.851063975	0	NaN	NaN	NaN	NaN	NaN	331.444394754021	0.999006429126579	30.9504732911316	13.2377410909894	10.3470910732486	3.30221543920711	0.00699032400168632	0.00386092735789458	1	1.00022980784691	2602.51786450805	3	19639.2796610169	1	1	1	3	2019-05-24T17:45:13.462	NG_ecoli_LTEE_910_DM0	-1000	-0	161.575	DIA_100X_EMPTY_1x1_100ms	601abf2f-7f54-4402-be1e-abfd0c01807a	EPI_100X_YFP_1x1_200ms_25sola	EPI_100X_RFP_1x1_200ms_25sola
68	6	2.97355029477414	18	-49.998415966949	81.8888888888889	734.444444444444	15096	838.666666666667	408.171238761948	499.133413025421	0	18630	1035	1517.23047889153	993.851063975	0	NaN	NaN	NaN	NaN	NaN	107.39927759507	0.999742684227663	NaN	NaN	NaN	NaN	NaN	NaN	NaN	NaN	NaN	1	23287.6666666667	1	1	1	3	2019-05-24T17:45:13.462	NG_ecoli_LTEE_910_DM0	-1000	-0	161.575	DIA_100X_EMPTY_1x1_100ms	4b401fcf-0621-4618-9d62-ab82e31f4dc7	EPI_100X_YFP_1x1_200ms_25sola	EPI_100X_RFP_1x1_200ms_25sola
69	33	10.7208476147553	355	22.615299241579	95.0112676056338	1301.00281690141	238276	671.2	408.171238761948	499.133413025421	0	1085102	3056.62535211268	1517.23047889153	993.851063975	0	NaN	NaN	NaN	NaN	NaN	332.808304667686	0.878580208781142	33.750304671537	12.8316166338315	9.57385588217307	3.06173849605951	0.037691751738263	0.0154790261226991	1	1.01919637159588	2429.63676306598	1	22608.8507042254	1	1	1	3	2019-05-24T17:45:13.462	NG_ecoli_LTEE_910_DM0	-1000	-0	161.575	DIA_100X_EMPTY_1x1_100ms	61f9cb53-cf12-4351-8a23-d747bd217c09	EPI_100X_YFP_1x1_200ms_25sola	EPI_100X_RFP_1x1_200ms_25sola
70	11	4.87409105664466	54	-49.9996271066357	87.0185185185185	1141.64814814815	369342	6839.66666666667	408.171238761948	499.133413025421	0	259341	4802.61111111111	1517.23047889153	993.851063975	0	NaN	NaN	NaN	NaN	NaN	127.235543757922	0.999856857710503	NaN	NaN	NaN	NaN	NaN	NaN	NaN	NaN	NaN	1	22833.3888888889	1	1	1	3	2019-05-24T17:45:13.462	NG_ecoli_LTEE_910_DM0	-1000	-0	161.575	DIA_100X_EMPTY_1x1_100ms	52fdaad4-59c1-4ea7-8019-5cfb81f7bd44	EPI_100X_YFP_1x1_200ms_25sola	EPI_100X_RFP_1x1_200ms_25sola
71	30	13.9773410798345	420	43.916598229369	94.1119047619048	740.961904761905	1101486	2622.58571428571	408.171238761948	499.133413025421	0	699982	1666.62380952381	1517.23047889153	993.851063975	0	NaN	NaN	NaN	NaN	NaN	324.468965393815	0.990547245633522	28.714329258177	13.6127195355661	10.8674472107741	3.31399543168932	0.0142152011494833	0.00736487268300741	1	1.00082254340502	2663.44440402253	1	18402.7976190476	1	1	1	3	2019-05-24T17:45:13.462	NG_ecoli_LTEE_910_DM0	-1000	-0	161.575	DIA_100X_EMPTY_1x1_100ms	3ca33ddc-03c8-4832-90b2-0482c26e0e79	EPI_100X_YFP_1x1_200ms_25sola	EPI_100X_RFP_1x1_200ms_25sola
72	26	13.6440383981016	355	36.1701106197138	96.8056338028169	1739.73802816901	8384674	23618.8	408.171238761948	499.133413025421	2	902503	2542.26197183099	1517.23047889153	993.851063975	0	NaN	NaN	NaN	NaN	NaN	282.690617849865	0.99899662008748	24.3227863308303	13.7476977407382	11.3091793858272	3.35106769553466	0.0132983089421371	0.00752221440448894	0	1.00221681486987	2443.23584759761	0	17062.7943661972	1	1	1	3	2019-05-24T17:45:13.462	NG_ecoli_LTEE_910_DM0	-1000	-0	161.575	DIA_100X_EMPTY_1x1_100ms	52927a59-3a2e-4990-8b2e-290d4d4b583e	EPI_100X_YFP_1x1_200ms_25sola	EPI_100X_RFP_1x1_200ms_25sola
73	36	12.9921056010501	468	47.2712595982963	103.995726495727	574.666666666667	936364	2000.77777777778	408.171238761948	499.133413025421	0	986941	2108.84829059829	1517.23047889153	993.851063975	0	NaN	NaN	NaN	NaN	NaN	421.891299879607	0.94209623355384	36.2490186039498	13.8309984170891	11.3434970284895	2.8357687340049	0.0243548617343811	0.0140143892137137	1	1.00422475688271	3663.36386857086	3	20310.7777777778	1	1	1	3	2019-05-24T17:45:13.462	NG_ecoli_LTEE_910_DM0	-1000	-0	161.575	DIA_100X_EMPTY_1x1_100ms	557e6931-fa01-47df-ac9b-529d9d289000	EPI_100X_YFP_1x1_200ms_25sola	EPI_100X_RFP_1x1_200ms_25sola
74	40	9.62270814320699	393	47.6530144058217	107.089058524173	588.333333333333	383705	976.348600508906	408.171238761948	499.133413025421	0	1879239	4781.7786259542	1517.23047889153	993.851063975	0	NaN	NaN	NaN	NaN	NaN	421.611581179132	0.892884292982588	41.4104696002367	12.4590969523719	9.9475984118033	2.42404531844329	0.018479647448911	0.00762116927623471	2	1.00385159472954	3218.37410687645	3	22656.6005089059	1	1	1	3	2019-05-24T17:45:13.462	NG_ecoli_LTEE_910_DM0	-1000	-0	161.575	DIA_100X_EMPTY_1x1_100ms	eafe279e-8df2-41d1-987e-03cefa51ccbb	EPI_100X_YFP_1x1_200ms_25sola	EPI_100X_RFP_1x1_200ms_25sola
75	38	15.4905591940708	590	48.4567164988369	99.0525423728814	294.062711864407	5279354	8948.05762711864	408.171238761948	499.133413025421	0	500716	848.671186440678	1517.23047889153	993.851063975	0	NaN	NaN	NaN	NaN	NaN	434.728527789624	0.972030619932451	36.5917948913694	13.6717694617629	11.6061941823533	2.89644160490823	0.0144009673381838	0.00499762689781416	2	1.0019663776516	3871.26819137755	0	17586.6694915254	1	1	1	3	2019-05-24T17:45:13.462	NG_ecoli_LTEE_910_DM0	-1000	-0	161.575	DIA_100X_EMPTY_1x1_100ms	e812f55d-3e4a-4b63-80e9-560619c2c12c	EPI_100X_YFP_1x1_200ms_25sola	EPI_100X_RFP_1x1_200ms_25sola
76	33	13.3943719848715	442	48.3992409828807	101.579185520362	1659.92307692308	1147334	2595.77828054299	408.171238761948	499.133413025421	0	758618	1716.33031674208	1517.23047889153	993.851063975	0	NaN	NaN	NaN	NaN	NaN	342.448174703992	0.966259397452797	30.3919547344037	13.3688869560128	10.8817181016573	3.06174921801627	0.015129183358739	0.00829570056292542	0	1.00441075148584	2826.4639921416	0	18028.2918552036	1	1	1	3	2019-05-24T17:45:13.462	NG_ecoli_LTEE_910_DM0	-1000	-0	161.575	DIA_100X_EMPTY_1x1_100ms	c8b058ac-c231-40fe-bd3d-26c8ad5f7dfe	EPI_100X_YFP_1x1_200ms_25sola	EPI_100X_RFP_1x1_200ms_25sola
77	11	4.99447200389187	55	-49.999701619544	96.7272727272727	1847.47272727273	544870	9906.72727272727	408.171238761948	499.133413025421	0	176260	3204.72727272727	1517.23047889153	993.851063975	0	NaN	NaN	NaN	NaN	NaN	125.073573064432	0.999687329364324	NaN	NaN	NaN	NaN	NaN	NaN	NaN	NaN	NaN	1	22496.7272727273	1	1	1	3	2019-05-24T17:45:13.462	NG_ecoli_LTEE_910_DM0	-1000	-0	161.575	DIA_100X_EMPTY_1x1_100ms	0bc5e74e-6d26-4684-8790-f07bfc993392	EPI_100X_YFP_1x1_200ms_25sola	EPI_100X_RFP_1x1_200ms_25sola
78	14	9.98933546379916	140	-49.9976326309947	100.214285714286	1287.77857142857	97376	695.542857142857	408.171238761948	499.133413025421	0	344521	2460.86428571429	1517.23047889153	993.851063975	0	NaN	NaN	NaN	NaN	NaN	153.043906915908	0.999867067482488	14.4132174519834	13.4510188539775	9.85725310279262	4.09939081983455	0.0229881758304942	0.00125859232945971	1	1.00000321350724	1099.92389339463	1	22325.6857142857	1	1	1	3	2019-05-24T17:45:13.462	NG_ecoli_LTEE_910_DM0	-1000	-0	161.575	DIA_100X_EMPTY_1x1_100ms	7444cb91-4d2b-49fc-a8bb-9c6642b291a7	EPI_100X_YFP_1x1_200ms_25sola	EPI_100X_RFP_1x1_200ms_25sola
79	33	12.36548034999	408	46.9823316826621	108.188725490196	1449.56617647059	588800	1443.13725490196	408.171238761948	499.133413025421	0	2628830	6443.21078431373	1517.23047889153	993.851063975	0	NaN	NaN	NaN	NaN	NaN	341.901002561806	0.960612473255214	31.471499933816	12.3890602220592	10.4405452060913	2.83901015309941	0.0275537130955904	0.00964055773443344	1	1.00612428532364	2694.34794672766	1	18702.6348039216	1	1	1	3	2019-05-24T17:45:13.462	NG_ecoli_LTEE_910_DM0	-1000	-0	161.575	DIA_100X_EMPTY_1x1_100ms	a2035b1a-d473-4b7e-a3df-1a6f6225d3da	EPI_100X_YFP_1x1_200ms_25sola	EPI_100X_RFP_1x1_200ms_25sola
80	8	4.34035667182036	35	-49.9996836057588	100.6	1154.17142857143	72614	2074.68571428571	408.171238761948	499.133413025421	0	142617	4074.77142857143	1517.23047889153	993.851063975	0	NaN	NaN	NaN	NaN	NaN	115.266743570634	0.999754057974645	NaN	NaN	NaN	NaN	NaN	NaN	NaN	NaN	NaN	1	23021.3428571429	1	1	1	3	2019-05-24T17:45:13.462	NG_ecoli_LTEE_910_DM0	-1000	-0	161.575	DIA_100X_EMPTY_1x1_100ms	d7b6a0f8-daae-4654-92bd-14a8521b7e7a	EPI_100X_YFP_1x1_200ms_25sola	EPI_100X_RFP_1x1_200ms_25sola
81	34	12.3720656023475	421	46.9621645970159	114.142517814727	455.964370546318	341318	810.731591448931	408.171238761948	499.133413025421	0	4128334	9806.0190023753	1517.23047889153	993.851063975	0	NaN	NaN	NaN	NaN	NaN	383.89058733292	0.921778903299101	34.3582592274273	14.2101273755099	10.8121820051506	3.04831900612298	0.0397069616074348	0.0127851931035592	1	1.00948963351855	3154.62491367566	1	20293.7814726841	1	1	1	3	2019-05-24T17:45:13.462	NG_ecoli_LTEE_910_DM0	-1000	-0	161.575	DIA_100X_EMPTY_1x1_100ms	9c74746e-0241-476d-ad28-bf3349c2e9f5	EPI_100X_YFP_1x1_200ms_25sola	EPI_100X_RFP_1x1_200ms_25sola
82	32	13.1001608366459	420	46.8367213397022	111.854761904762	1474.40238095238	1304418	3105.75714285714	408.171238761948	499.133413025421	0	997993	2376.17380952381	1517.23047889153	993.851063975	0	NaN	NaN	NaN	NaN	NaN	347.09422879448	0.969225133262831	30.4059026460244	13.0419763782202	11.0550371703715	2.97326346796712	0.0214549565132474	0.0123358191290362	0	1.00964441033749	2918.55711231015	1	17677.2619047619	1	1	1	3	2019-05-24T17:45:13.462	NG_ecoli_LTEE_910_DM0	-1000	-0	161.575	DIA_100X_EMPTY_1x1_100ms	1a8e5de9-9868-48a7-a477-14429a261a3a	EPI_100X_YFP_1x1_200ms_25sola	EPI_100X_RFP_1x1_200ms_25sola
83	15	7.17174563958836	108	-49.9930989158202	105.722222222222	1198.99074074074	102857	952.37962962963	408.171238761948	499.133413025421	0	630467	5837.65740740741	1517.23047889153	993.851063975	0	NaN	NaN	NaN	NaN	NaN	149.721405317325	0.999661561153678	15.5303976298306	12.1279857522803	9.05636105084847	3.50855366812645	0.00214227522778272	0.00113842166783939	0	1.0000219681243	1000.41435109164	1	22067.0648148148	1	1	1	3	2019-05-24T17:45:13.462	NG_ecoli_LTEE_910_DM0	-1000	-0	161.575	DIA_100X_EMPTY_1x1_100ms	62b08481-0958-4c2b-9889-47279b297ab5	EPI_100X_YFP_1x1_200ms_25sola	EPI_100X_RFP_1x1_200ms_25sola
84	13	8.27962336524027	108	-49.9995734581515	108.018518518519	127.935185185185	61972	573.814814814815	408.171238761948	499.133413025421	0	310663	2876.50925925926	1517.23047889153	993.851063975	0	NaN	NaN	NaN	NaN	NaN	136.372075919571	0.999813892837591	13.3914695938196	12.9362764325055	9.4357883593292	3.92856143580703	0.00141817194869508	0.000723545544670362	1	1.00000655823763	936.428242562843	2	22180.1851851852	1	1	1	3	2019-05-24T17:45:13.462	NG_ecoli_LTEE_910_DM0	-1000	-0	161.575	DIA_100X_EMPTY_1x1_100ms	045c9b62-68d7-4ec0-9d48-dba80a9c3267	EPI_100X_YFP_1x1_200ms_25sola	EPI_100X_RFP_1x1_200ms_25sola
85	29	12.2396685630222	355	47.036673004993	115.495774647887	1916.40563380282	340726	959.791549295775	408.171238761948	499.133413025421	0	3280997	9242.24507042254	1517.23047889153	993.851063975	0	NaN	NaN	NaN	NaN	NaN	311.012296454693	0.968851885197287	28.454154241442	12.7050405620474	10.6273977880489	2.89767785192971	0.0299414458239962	0.0130530797139517	1	1.0090975590987	2524.00049735619	1	20436.9774647887	1	1	1	3	2019-05-24T17:45:13.462	NG_ecoli_LTEE_910_DM0	-1000	-0	161.575	DIA_100X_EMPTY_1x1_100ms	9f1fe12e-8a55-41f6-b17a-fcab9940677c	EPI_100X_YFP_1x1_200ms_25sola	EPI_100X_RFP_1x1_200ms_25sola
86	33	10.5530974877095	349	43.5955510638318	110.9111747851	759.822349570201	275648	789.822349570201	408.171238761948	499.133413025421	0	2847729	8159.68194842407	1517.23047889153	993.851063975	0	NaN	NaN	NaN	NaN	NaN	332.995243710105	0.900585252214885	33.8619634074179	12.7870006842833	9.44406642655306	2.66854258016394	0.049694363744838	0.019987918397556	1	1.010943309934	2372.02948778987	0	22217.0716332378	1	1	1	3	2019-05-24T17:45:13.462	NG_ecoli_LTEE_910_DM0	-1000	-0	161.575	DIA_100X_EMPTY_1x1_100ms	1a598f30-b2a6-49aa-919b-f9094bc4ec95	EPI_100X_YFP_1x1_200ms_25sola	EPI_100X_RFP_1x1_200ms_25sola
87	26	9.14317059757135	238	42.5107227234673	116.126050420168	443.159663865546	209459	880.079831932773	408.171238761948	499.133413025421	0	2103824	8839.59663865546	1517.23047889153	993.851063975	0	NaN	NaN	NaN	NaN	NaN	248.228304920736	0.992091744591993	25.8220564889797	11.3221801943274	9.23609895337863	2.8343294171899	0.00865793341859006	0.00391032864356597	2	1.00032461548716	1730.0468442659	1	21801.6386554622	1	1	1	3	2019-05-24T17:45:13.462	NG_ecoli_LTEE_910_DM0	-1000	-0	161.575	DIA_100X_EMPTY_1x1_100ms	0cf95112-c709-44a7-ba2b-9d7ecdae280a	EPI_100X_YFP_1x1_200ms_25sola	EPI_100X_RFP_1x1_200ms_25sola
88	33	13.0901596372136	432	-49.1183142071895	119.756944444444	1194.63425925926	482923	1117.87731481481	408.171238761948	499.133413025421	0	3386152	7838.31481481481	1517.23047889153	993.851063975	0	NaN	NaN	NaN	NaN	NaN	417.461349842701	0.780432981532034	NaN	NaN	NaN	NaN	NaN	NaN	NaN	NaN	NaN	2	22273.5023148148	1	1	1	3	2019-05-24T17:45:13.462	NG_ecoli_LTEE_910_DM0	-1000	-0	161.575	DIA_100X_EMPTY_1x1_100ms	a8a49389-4411-4fb9-b81d-ef62a4e6ba29	EPI_100X_YFP_1x1_200ms_25sola	EPI_100X_RFP_1x1_200ms_25sola
89	68	17.4648521515003	1189	46.4044805657576	136.074852817494	2019.81917577796	62142860	52264.810765349	408.171238761948	499.133413025421	10	1946586	1637.16232127839	1517.23047889153	993.851063975	0	NaN	NaN	NaN	NaN	NaN	913.193006925891	0.933054018738935	66.0894250688471	16.1082223989381	13.5879568914731	3.01262260519109	0.036991090072597	0.0138684610055447	1	1.01257362361314	9583.63303664349	1	17312.3322119428	1	1	1	3	2019-05-24T17:45:13.462	NG_ecoli_LTEE_910_DM0	-1000	-0	161.575	DIA_100X_EMPTY_1x1_100ms	92970b15-a21e-429e-bf7d-213d4836945d	EPI_100X_YFP_1x1_200ms_25sola	EPI_100X_RFP_1x1_200ms_25sola
90	7	2.54973610424047	18	-49.9967397654597	108.277777777778	675.111111111111	17597	977.611111111111	408.171238761948	499.133413025421	0	23989	1332.72222222222	1517.23047889153	993.851063975	0	NaN	NaN	NaN	NaN	NaN	107.047077180183	0.999599239768409	NaN	NaN	NaN	NaN	NaN	NaN	NaN	NaN	NaN	1	22872.1666666667	1	1	1	3	2019-05-24T17:45:13.462	NG_ecoli_LTEE_910_DM0	-1000	-0	161.575	DIA_100X_EMPTY_1x1_100ms	6c1957ac-327e-47f9-a7a7-59f961bd9096	EPI_100X_YFP_1x1_200ms_25sola	EPI_100X_RFP_1x1_200ms_25sola
91	20	5.15652834930372	104	-49.9999998038804	114.375	138.086538461538	59484	571.961538461538	408.171238761948	499.133413025421	0	186069	1789.125	1517.23047889153	993.851063975	0	NaN	NaN	NaN	NaN	NaN	201.703944039683	0.939272540866326	NaN	NaN	NaN	NaN	NaN	NaN	NaN	NaN	NaN	1	23124.2596153846	1	1	1	3	2019-05-24T17:45:13.462	NG_ecoli_LTEE_910_DM0	-1000	-0	161.575	DIA_100X_EMPTY_1x1_100ms	1f41612e-361f-4b54-a6fa-6bc6ab9b490c	EPI_100X_YFP_1x1_200ms_25sola	EPI_100X_RFP_1x1_200ms_25sola
92	29	13.5432194424382	393	45.9839815350147	118.328244274809	667.246819338422	1615492	4110.66666666667	408.171238761948	499.133413025421	0	506096	1287.77608142494	1517.23047889153	993.851063975	0	NaN	NaN	NaN	NaN	NaN	310.852487263048	0.993120281053351	27.63173108159	12.8015484618143	10.7579228772149	3.3175320218923	0.0234596177267786	0.0071151868324328	0	1.00217722446141	2511.62517792419	2	18755.8473282443	1	1	1	3	2019-05-24T17:45:13.462	NG_ecoli_LTEE_910_DM0	-1000	-0	161.575	DIA_100X_EMPTY_1x1_100ms	258c4c9e-d78c-4a89-837b-b043ad0f196c	EPI_100X_YFP_1x1_200ms_25sola	EPI_100X_RFP_1x1_200ms_25sola
93	31	11.9770561089402	372	47.2874327436583	121.045698924731	1683.66129032258	901641	2423.76612903226	408.171238761948	499.133413025421	0	695735	1870.25537634409	1517.23047889153	993.851063975	0	NaN	NaN	NaN	NaN	NaN	310.203912884242	0.988210288058727	29.689940121943	12.3764142743761	10.1793841594819	2.79124745857238	0.0112007035330495	0.00557696841446228	0	1.00191038352286	2416.25191973965	0	18264.3897849462	1	1	1	3	2019-05-24T17:45:13.462	NG_ecoli_LTEE_910_DM0	-1000	-0	161.575	DIA_100X_EMPTY_1x1_100ms	4b603512-e876-4a53-b2d2-c05c0ba2020c	EPI_100X_YFP_1x1_200ms_25sola	EPI_100X_RFP_1x1_200ms_25sola
94	15	4.12113397732386	62	-49.9993490036228	111.516129032258	1163.03225806452	81704	1317.8064516129	408.171238761948	499.133413025421	0	211186	3406.22580645161	1517.23047889153	993.851063975	0	NaN	NaN	NaN	NaN	NaN	169.608293103706	0.966310329420246	NaN	NaN	NaN	NaN	NaN	NaN	NaN	NaN	NaN	1	23072.8548387097	1	1	1	3	2019-05-24T17:45:13.462	NG_ecoli_LTEE_910_DM0	-1000	-0	161.575	DIA_100X_EMPTY_1x1_100ms	8e7a34ab-4204-4aa2-bf86-2c5562b53031	EPI_100X_YFP_1x1_200ms_25sola	EPI_100X_RFP_1x1_200ms_25sola
95	38	10.9741311578456	417	49.6792084627789	126.436450839329	690.107913669065	1147458	2751.69784172662	408.171238761948	499.133413025421	0	479939	1150.93285371703	1517.23047889153	993.851063975	0	NaN	NaN	NaN	NaN	NaN	383.097584582727	0.959600104470307	36.8594933714295	11.8953957108952	10.2140090650109	2.3904580821648	0.0110658155229415	0.00502168074359678	1	1.00078986700085	3020.17230589282	2	19148.3309352518	1	1	1	3	2019-05-24T17:45:13.462	NG_ecoli_LTEE_910_DM0	-1000	-0	161.575	DIA_100X_EMPTY_1x1_100ms	ff7d66e5-180d-466a-80e6-aeaa5ce73b4e	EPI_100X_YFP_1x1_200ms_25sola	EPI_100X_RFP_1x1_200ms_25sola
96	34	13.4605021413283	458	48.5000868857956	126.002183406114	1612.40611353712	401330	876.266375545851	408.171238761948	499.133413025421	0	4378011	9558.97598253275	1517.23047889153	993.851063975	0	NaN	NaN	NaN	NaN	NaN	374.331918257719	0.958838592295302	32.944566372811	13.0828390047503	11.0518923685555	2.86973208346806	0.0109204612007401	0.00445460714767203	2	1.00030602381699	3160.43578463331	0	20017.3777292576	1	1	1	3	2019-05-24T17:45:13.462	NG_ecoli_LTEE_910_DM0	-1000	-0	161.575	DIA_100X_EMPTY_1x1_100ms	025b3584-0397-4fcf-a317-f1046422235c	EPI_100X_YFP_1x1_200ms_25sola	EPI_100X_RFP_1x1_200ms_25sola
97	33	11.9595173248024	395	20.9628378627121	122.217721518987	1934.72151898734	403076	1020.44556962025	408.171238761948	499.133413025421	0	3334226	8441.07848101266	1517.23047889153	993.851063975	0	NaN	NaN	NaN	NaN	NaN	353.635398393441	0.967090728044058	31.4047847881304	14.2581831092726	10.9038956172655	3.44093815985874	0.0362695463017833	0.013737928357295	1	1.00585249730251	2932.5746337264	1	22221.1746835443	1	1	1	3	2019-05-24T17:45:13.462	NG_ecoli_LTEE_910_DM0	-1000	-0	161.575	DIA_100X_EMPTY_1x1_100ms	dcdbe7cf-e68f-47b1-beb6-04383dd2609e	EPI_100X_YFP_1x1_200ms_25sola	EPI_100X_RFP_1x1_200ms_25sola
98	25	14.5767288867794	371	-0.858887748453624	123.388140161725	411.487870619946	936594	2524.51212938005	408.171238761948	499.133413025421	0	564893	1522.62264150943	1517.23047889153	993.851063975	0	NaN	NaN	NaN	NaN	NaN	286.684707650893	0.997898467763063	24.6367380230504	14.1736499858536	11.0956211136269	3.70704376103932	0.0214247036716052	0.00901043388358437	2	1.00325705015004	2382.18959502663	0	18927.9191374663	1	1	1	3	2019-05-24T17:45:13.462	NG_ecoli_LTEE_910_DM0	-1000	-0	161.575	DIA_100X_EMPTY_1x1_100ms	e9a60439-ca17-4fcc-8596-db447acaba96	EPI_100X_YFP_1x1_200ms_25sola	EPI_100X_RFP_1x1_200ms_25sola
99	30	12.4884654253104	376	43.2613893888188	128.265957446808	705.765957446809	1086806	2890.4414893617	408.171238761948	499.133413025421	0	473045	1258.09840425532	1517.23047889153	993.851063975	0	NaN	NaN	NaN	NaN	NaN	318.402697917684	0.986839457889217	28.6252394592779	13.0058527081042	10.6838011835355	3.28412727561394	0.0210232866669502	0.0135224083043946	0	1.00983026223234	2566.20061598633	1	18587.5877659574	1	1	1	3	2019-05-24T17:45:13.462	NG_ecoli_LTEE_910_DM0	-1000	-0	161.575	DIA_100X_EMPTY_1x1_100ms	e4a825ac-5a81-4403-9d71-322a81697ceb	EPI_100X_YFP_1x1_200ms_25sola	EPI_100X_RFP_1x1_200ms_25sola
100	19	7.25811681187906	138	-46.9912712640631	126.405797101449	1179.41304347826	147614	1069.66666666667	408.171238761948	499.133413025421	0	810067	5870.05072463768	1517.23047889153	993.851063975	0	NaN	NaN	NaN	NaN	NaN	171.99095042855	0.999691935033649	17.8859665137724	11.978726148329	9.11435851709807	3.31591480158917	0.0134996883282267	0.00751387888183034	0	1.00124021158111	1166.95607754635	2	22783.7753623188	1	1	1	3	2019-05-24T17:45:13.462	NG_ecoli_LTEE_910_DM0	-1000	-0	161.575	DIA_100X_EMPTY_1x1_100ms	1bb2608f-d867-4420-99b9-c7c776ed1a55	EPI_100X_YFP_1x1_200ms_25sola	EPI_100X_RFP_1x1_200ms_25sola
101	28	11.6356736128437	326	38.9672009478882	131.236196319018	1793.84049079755	387143	1187.55521472393	408.171238761948	499.133413025421	0	1470308	4510.1472392638	1517.23047889153	993.851063975	0	NaN	NaN	NaN	NaN	NaN	297.867892423295	0.975250265657169	28.1716066007095	12.2829264628156	10.1738305614175	2.9035419430792	0.0273768596783253	0.0109297861790681	1	1.00549497609405	2290.1846390171	1	20016.3987730061	1	1	1	3	2019-05-24T17:45:13.462	NG_ecoli_LTEE_910_DM0	-1000	-0	161.575	DIA_100X_EMPTY_1x1_100ms	370ef24b-31a2-42a6-ab80-0bf847deb6c9	EPI_100X_YFP_1x1_200ms_25sola	EPI_100X_RFP_1x1_200ms_25sola
102	24	11.1095862285829	268	-44.1841784113865	130.951492537313	161.332089552239	178082	664.485074626866	408.171238761948	499.133413025421	0	1478452	5516.61194029851	1517.23047889153	993.851063975	0	NaN	NaN	NaN	NaN	NaN	268.879799114882	0.959794905754883	24.7853159722728	14.6502117881558	10.2705907451245	3.62066932584281	0.0742754697128911	0.035046105723536	1	1.05542134725238	2053.40771509827	1	22274.8320895522	1	1	1	3	2019-05-24T17:45:13.462	NG_ecoli_LTEE_910_DM0	-1000	-0	161.575	DIA_100X_EMPTY_1x1_100ms	765a57ea-becb-43c5-a5ed-b9ac28b1667b	EPI_100X_YFP_1x1_200ms_25sola	EPI_100X_RFP_1x1_200ms_25sola
103	17	7.18377233475695	123	-49.5853082866791	130.024390243902	64.8292682926829	85279	693.325203252033	408.171238761948	499.133413025421	0	646403	5255.30894308943	1517.23047889153	993.851063975	0	NaN	NaN	NaN	NaN	NaN	180.121067889539	0.999888949377503	20.0748533305162	10.6246742824262	8.57430309306385	2.84695328501351	0.00477379582366598	0.00248767152136434	0	1.00017661536984	1159.1507617763	1	22786.3983739837	1	1	1	3	2019-05-24T17:45:13.462	NG_ecoli_LTEE_910_DM0	-1000	-0	161.575	DIA_100X_EMPTY_1x1_100ms	38c07ff4-5fad-46fa-b547-19cc095d5be0	EPI_100X_YFP_1x1_200ms_25sola	EPI_100X_RFP_1x1_200ms_25sola
104	33	11.4032199670487	377	48.3198365952102	137.291777188329	1357.89124668435	300262	796.450928381963	408.171238761948	499.133413025421	0	3617092	9594.40848806366	1517.23047889153	993.851063975	0	NaN	NaN	NaN	NaN	NaN	345.996228885158	0.943182800990372	33.1565425574531	12.6050225839614	10.1968920930897	2.58692095811253	0.0253985770691564	0.0129098699195349	1	1.01302852353173	2707.66396964413	0	20076.5198938992	1	1	1	3	2019-05-24T17:45:13.462	NG_ecoli_LTEE_910_DM0	-1000	-0	161.575	DIA_100X_EMPTY_1x1_100ms	dbcb5f53-e5d2-484b-9687-f17d13fcd5c9	EPI_100X_YFP_1x1_200ms_25sola	EPI_100X_RFP_1x1_200ms_25sola
105	37	12.7923888050057	474	49.3148128954272	142.42194092827	1780.35232067511	911615	1923.23839662447	408.171238761948	499.133413025421	0	2236775	4718.93459915612	1517.23047889153	993.851063975	0	NaN	NaN	NaN	NaN	NaN	385.616124673677	0.96376311429705	35.1565451397227	13.0493700319579	10.5696484643955	3.01455549274916	0.010533930954967	0.00255266995345948	2	1.00024774477023	3084.73000710119	1	18250.8628691983	1	1	1	3	2019-05-24T17:45:13.462	NG_ecoli_LTEE_910_DM0	-1000	-0	161.575	DIA_100X_EMPTY_1x1_100ms	6d52645b-3765-4a8c-bc43-c7193a297ec9	EPI_100X_YFP_1x1_200ms_25sola	EPI_100X_RFP_1x1_200ms_25sola
106	33	11.7994770452759	390	44.9042406215836	137.792307692308	1514.8641025641	263587	675.864102564103	408.171238761948	499.133413025421	0	836517	2144.91538461538	1517.23047889153	993.851063975	0	NaN	NaN	NaN	NaN	NaN	334.607557154279	0.849567445294058	31.8370918494235	13.3477723459082	10.1178635759009	3.08761958228903	0.0711398015293133	0.0278456535159856	0	1.04776396880566	2559.76979625077	0	21027.6564102564	1	1	1	3	2019-05-24T17:45:13.462	NG_ecoli_LTEE_910_DM0	-1000	-0	161.575	DIA_100X_EMPTY_1x1_100ms	8447f824-03f8-493b-af0b-5456160c8c7d	EPI_100X_YFP_1x1_200ms_25sola	EPI_100X_RFP_1x1_200ms_25sola
107	23	10.7018952575369	246	-49.9638794451731	139.073170731707	1396.79674796748	172647	701.817073170732	408.171238761948	499.133413025421	0	1044810	4247.19512195122	1517.23047889153	993.851063975	0	NaN	NaN	NaN	NaN	NaN	219.506544937312	0.97135687027784	21.203165615086	12.8882800827533	9.70330058361595	3.35321985647028	0.0193068034388247	0.00838204196351265	1	1.00227636286066	1567.94042306543	0	22107.2967479675	1	1	1	3	2019-05-24T17:45:13.462	NG_ecoli_LTEE_910_DM0	-1000	-0	161.575	DIA_100X_EMPTY_1x1_100ms	8c1314ec-f243-4796-8d6f-88b6c41f96d3	EPI_100X_YFP_1x1_200ms_25sola	EPI_100X_RFP_1x1_200ms_25sola
108	42	12.8802075988469	541	49.6061003291776	147.425138632163	102.648798521257	1468803	2714.97781885397	408.171238761948	499.133413025421	0	1131496	2091.4898336414	1517.23047889153	993.851063975	0	NaN	NaN	NaN	NaN	NaN	437.856081126429	0.928204981966506	40.2519687852119	12.6404578935994	10.6906261070068	2.42086193568758	0.0224855490387952	0.00706938349802014	1	1.00657549018396	3613.12752537896	0	18117.2624768946	1	1	1	3	2019-05-24T17:45:13.462	NG_ecoli_LTEE_910_DM0	-1000	-0	161.575	DIA_100X_EMPTY_1x1_100ms	dff691b1-f28c-4715-a105-51a046305071	EPI_100X_YFP_1x1_200ms_25sola	EPI_100X_RFP_1x1_200ms_25sola
109	18	9.32745097678977	168	-34.4878540537881	133.553571428571	147.333333333333	108841	647.863095238095	408.171238761948	499.133413025421	0	1044861	6219.41071428571	1517.23047889153	993.851063975	0	NaN	NaN	NaN	NaN	NaN	175.189456362726	0.999778738112216	18.0111156706465	12.2899538972474	9.2847486881804	3.30053773638014	0.0097864117742017	0.00480920287434725	1	1.00052692613661	1219.46910758221	1	20895.8273809524	1	1	1	3	2019-05-24T17:45:13.462	NG_ecoli_LTEE_910_DM0	-1000	-0	161.575	DIA_100X_EMPTY_1x1_100ms	8c6b7bfe-2ba0-41b0-a302-face4fe0a431	EPI_100X_YFP_1x1_200ms_25sola	EPI_100X_RFP_1x1_200ms_25sola
110	39	12.4330362785428	486	-36.4796340822382	147.808641975309	1178.86625514403	724218	1490.16049382716	408.171238761948	499.133413025421	0	3685977	7584.31481481481	1517.23047889153	993.851063975	0	NaN	NaN	NaN	NaN	NaN	434.630253132628	0.806449156983301	41.3431695185057	13.1495101214616	10.0911612469531	3.11135242367067	0.0774713856882655	0.0316275120101279	1	1.02809342013487	3306.55644818961	1	21505.5041152263	1	1	1	3	2019-05-24T17:45:13.462	NG_ecoli_LTEE_910_DM0	-1000	-0	161.575	DIA_100X_EMPTY_1x1_100ms	b5f11d33-c317-46a8-b087-38a1cac4531b	EPI_100X_YFP_1x1_200ms_25sola	EPI_100X_RFP_1x1_200ms_25sola
111	23	14.845130585528	343	-48.3954075821651	142.518950437318	926.518950437318	218439	636.848396501458	408.171238761948	499.133413025421	0	629029	1833.90379008746	1517.23047889153	993.851063975	0	NaN	NaN	NaN	NaN	NaN	257.382996421359	0.999867181979317	18.6498688855118	17.8602845998454	12.8688127013278	5.19889494428863	0.046344101799385	0.00352690633878669	2	1.00013338075265	2425.73092137777	0	21601.1253644315	1	1	1	3	2019-05-24T17:45:13.462	NG_ecoli_LTEE_910_DM0	-1000	-0	161.575	DIA_100X_EMPTY_1x1_100ms	6ff63b4f-8f65-47d0-aa94-8a787bf63ab8	EPI_100X_YFP_1x1_200ms_25sola	EPI_100X_RFP_1x1_200ms_25sola
112	25	11.2137844005623	281	43.9131984479427	142.782918149466	1237.82206405694	850525	3026.7793594306	408.171238761948	499.133413025421	0	2013372	7165.02491103203	1517.23047889153	993.851063975	0	NaN	NaN	NaN	NaN	NaN	260.64248684139	0.979002548335464	24.4193795519261	12.9924429644024	10.3300068615671	2.9850083985318	0.0196252589147501	0.00862634271102471	1	1.0015957130909	2046.56586667856	1	20812.768683274	1	1	1	3	2019-05-24T17:45:13.462	NG_ecoli_LTEE_910_DM0	-1000	-0	161.575	DIA_100X_EMPTY_1x1_100ms	f0a40bbc-1a23-4bf9-8200-6c1daffa7604	EPI_100X_YFP_1x1_200ms_25sola	EPI_100X_RFP_1x1_200ms_25sola
113	32	12.9456787874786	416	47.1738079002621	149.391826923077	1711.13221153846	1839451	4421.75721153846	408.171238761948	499.133413025421	0	638996	1536.04807692308	1517.23047889153	993.851063975	0	NaN	NaN	NaN	NaN	NaN	363.672459575583	0.976242668266473	30.7879380611195	13.8597344486151	11.2602702814994	3.41394728188706	0.0278054313117349	0.0100923176102263	1	1.00149528329037	3065.97151515093	1	17922.7163461538	1	1	1	3	2019-05-24T17:45:13.462	NG_ecoli_LTEE_910_DM0	-1000	-0	161.575	DIA_100X_EMPTY_1x1_100ms	336d0663-1214-44a4-8899-2f52e1534449	EPI_100X_YFP_1x1_200ms_25sola	EPI_100X_RFP_1x1_200ms_25sola
114	37	14.0251724631449	519	49.1250049824904	145.032755298651	1891.79961464355	1060106	2042.59344894027	408.171238761948	499.133413025421	0	1296545	2498.15992292871	1517.23047889153	993.851063975	0	NaN	NaN	NaN	NaN	NaN	403.812357876408	0.931646420715011	35.0753471006272	13.8065034054363	11.096061534224	2.89276441307047	0.0533964701999157	0.020355395926816	1	1.02055967997033	3391.79481378457	1	17627.7630057803	1	1	1	3	2019-05-24T17:45:13.462	NG_ecoli_LTEE_910_DM0	-1000	-0	161.575	DIA_100X_EMPTY_1x1_100ms	8251fe3b-d497-4802-8033-07506e0c8f56	EPI_100X_YFP_1x1_200ms_25sola	EPI_100X_RFP_1x1_200ms_25sola
115	45	12.8560659658215	579	-49.9955469959848	155.300518134715	331.212435233161	368416	636.297063903281	408.171238761948	499.133413025421	0	4616040	7972.43523316062	1517.23047889153	993.851063975	0	NaN	NaN	NaN	NaN	NaN	495.268061153374	0.733436213651001	45.9941097037902	16.5086958131236	10.4539520257948	2.93750370570884	0.0824467570979243	0.0168255071512409	2	1.02888915458625	3947.78146433502	0	21312.7305699482	1	1	1	3	2019-05-24T17:45:13.462	NG_ecoli_LTEE_910_DM0	-1000	-0	161.575	DIA_100X_EMPTY_1x1_100ms	31f92c3d-f49a-436d-a622-e0c5a640ea6c	EPI_100X_YFP_1x1_200ms_25sola	EPI_100X_RFP_1x1_200ms_25sola
116	30	14.5002512176388	435	-17.266585482781	152.937931034483	449.636781609195	420263	966.12183908046	408.171238761948	499.133413025421	0	3531544	8118.49195402299	1517.23047889153	993.851063975	0	NaN	NaN	NaN	NaN	NaN	346.82633762132	0.919253855160362	30.0681542567843	18.1479296386192	11.0360916025827	4.06433372737045	0.0813704335289067	0.0246975105447647	3	1.03819945650834	2876.25405630032	1	20444.6344827586	1	1	1	3	2019-05-24T17:45:13.462	NG_ecoli_LTEE_910_DM0	-1000	-0	161.575	DIA_100X_EMPTY_1x1_100ms	ab370b96-5130-4c0c-91db-2a237e8380c8	EPI_100X_YFP_1x1_200ms_25sola	EPI_100X_RFP_1x1_200ms_25sola
117	36	12.5001011135032	450	20.7702209500916	148.846666666667	67.5177777777778	356775	792.833333333333	408.171238761948	499.133413025421	0	3717483	8261.07333333333	1517.23047889153	993.851063975	0	NaN	NaN	NaN	NaN	NaN	384.782852239639	0.872853224756795	36.9733161851228	11.9298126568028	10.0831429471178	2.48147170612987	0.0523898706030744	0.0306195459975774	0	1.08622612410097	2952.36558649287	1	20615.3333333333	1	1	1	3	2019-05-24T17:45:13.462	NG_ecoli_LTEE_910_DM0	-1000	-0	161.575	DIA_100X_EMPTY_1x1_100ms	3b0f4d15-dad1-407c-adc0-0103a31f3cea	EPI_100X_YFP_1x1_200ms_25sola	EPI_100X_RFP_1x1_200ms_25sola
118	7	3.33686632844554	26	-49.9988021088742	143.692307692308	481.923076923077	25001	961.576923076923	408.171238761948	499.133413025421	0	41144	1582.46153846154	1517.23047889153	993.851063975	0	NaN	NaN	NaN	NaN	NaN	111.151781551043	0.999711251352695	NaN	NaN	NaN	NaN	NaN	NaN	NaN	NaN	NaN	1	22875.9230769231	1	1	1	3	2019-05-24T17:45:13.462	NG_ecoli_LTEE_910_DM0	-1000	-0	161.575	DIA_100X_EMPTY_1x1_100ms	ecb14a8f-9ed1-433c-b332-7cd1033c8426	EPI_100X_YFP_1x1_200ms_25sola	EPI_100X_RFP_1x1_200ms_25sola
119	26	10.7638959331691	280	42.0043780759599	152.707142857143	1480.95357142857	182071	650.253571428571	408.171238761948	499.133413025421	0	1196239	4272.28214285714	1517.23047889153	993.851063975	0	NaN	NaN	NaN	NaN	NaN	269.370242813374	0.962296382733318	26.1186100420358	12.2259744732174	10.0207053025204	2.7863521153454	0.0250639253566048	0.0133029305846388	0	1.00840943110813	2059.85439801384	0	21595.4821428571	1	1	1	3	2019-05-24T17:45:13.462	NG_ecoli_LTEE_910_DM0	-1000	-0	161.575	DIA_100X_EMPTY_1x1_100ms	0b7b94aa-802d-4c23-9eda-ebbd7df28a06	EPI_100X_YFP_1x1_200ms_25sola	EPI_100X_RFP_1x1_200ms_25sola
120	29	12.9908547168867	377	44.9941344082026	150.737400530504	1309.33952254642	295113	782.793103448276	408.171238761948	499.133413025421	0	2707025	7180.43766578249	1517.23047889153	993.851063975	0	NaN	NaN	NaN	NaN	NaN	332.268035677229	0.964719106460521	29.2717036095565	13.0877929010704	11.0856493513568	2.85241358651718	0.0168407114294559	0.00947352623255578	1	1.00515072536912	2825.27128279002	0	21139.6286472149	1	1	1	3	2019-05-24T17:45:13.462	NG_ecoli_LTEE_910_DM0	-1000	-0	161.575	DIA_100X_EMPTY_1x1_100ms	552b24e1-7fe4-435a-b3ba-f52e00e99304	EPI_100X_YFP_1x1_200ms_25sola	EPI_100X_RFP_1x1_200ms_25sola
121	36	13.0646223708555	471	47.5398616343485	155.906581740977	482.683651804671	1330873	2825.63269639066	408.171238761948	499.133413025421	0	789510	1676.24203821656	1517.23047889153	993.851063975	0	NaN	NaN	NaN	NaN	NaN	380.886066924096	0.980963956831486	36.1198631315173	12.2939949217643	10.3114539792565	2.75543113940727	0.00941395454578292	0.00485290554668945	0	1.00150201501162	3016.30874343981	3	18985.7218683652	1	1	1	3	2019-05-24T17:45:13.462	NG_ecoli_LTEE_910_DM0	-1000	-0	161.575	DIA_100X_EMPTY_1x1_100ms	f0828542-c70b-4935-a4c2-39e1a7b0f969	EPI_100X_YFP_1x1_200ms_25sola	EPI_100X_RFP_1x1_200ms_25sola
122	37	12.8373409411691	475	49.489228182957	162.027368421053	1721.07578947368	5861666	12340.3494736842	408.171238761948	499.133413025421	0	689019	1450.56631578947	1517.23047889153	993.851063975	0	NaN	NaN	NaN	NaN	NaN	401.154593084348	0.973035802569381	34.9680704962594	13.127825618195	11.1886823474579	2.91164362948753	0.0159874706094984	0.00777712581806217	1	1.00433714675601	3438.10739716226	1	18320.0336842105	1	1	1	3	2019-05-24T17:45:13.462	NG_ecoli_LTEE_910_DM0	-1000	-0	161.575	DIA_100X_EMPTY_1x1_100ms	3a6711bd-9354-44d7-b6b1-717f595a1267	EPI_100X_YFP_1x1_200ms_25sola	EPI_100X_RFP_1x1_200ms_25sola
123	34	11.9950900227172	408	45.9697146942026	162.875	1371.13235294118	368604	903.441176470588	408.171238761948	499.133413025421	0	4568781	11197.9926470588	1517.23047889153	993.851063975	0	NaN	NaN	NaN	NaN	NaN	360.422220212921	0.962451306778524	33.5125362219119	13.5342185497752	10.4816962826234	2.87628379861807	0.0142155485283343	0.00598793593055854	2	1.00084904825201	2891.74717942161	1	20501.4754901961	1	1	1	3	2019-05-24T17:45:13.462	NG_ecoli_LTEE_910_DM0	-1000	-0	161.575	DIA_100X_EMPTY_1x1_100ms	95e8e496-5a47-4969-97f4-e8829450873f	EPI_100X_YFP_1x1_200ms_25sola	EPI_100X_RFP_1x1_200ms_25sola
124	25	10.4373065582329	261	18.6308097953471	160.034482758621	1912.95019157088	255133	977.521072796935	408.171238761948	499.133413025421	0	2602617	9971.71264367816	1517.23047889153	993.851063975	0	NaN	NaN	NaN	NaN	NaN	226.574904054972	0.999547878090389	22.3530940635818	12.8935309403571	9.85741910913401	3.26059061298716	0.0123383168286599	0.00709752345745502	0	1.00160676058811	1705.90157761283	1	20810.5900383142	1	1	1	3	2019-05-24T17:45:13.462	NG_ecoli_LTEE_910_DM0	-1000	-0	161.575	DIA_100X_EMPTY_1x1_100ms	5ae834c8-43f8-4987-be37-c1471dff5e1b	EPI_100X_YFP_1x1_200ms_25sola	EPI_100X_RFP_1x1_200ms_25sola
125	43	15.0773865059843	649	48.7787061335133	164.818181818182	1223.99229583975	31064483	47865.1510015408	408.171238761948	499.133413025421	4	1428264	2200.71494607088	1517.23047889153	993.851063975	0	NaN	NaN	NaN	NaN	NaN	521.317639950047	0.964701785183338	39.7145680985167	15.6001266799543	12.8257947134371	3.23516708461051	0.0244716513657304	0.0118832850158674	2	1.01055947928982	5131.0741895933	2	17781.4915254237	1	1	1	3	2019-05-24T17:45:13.462	NG_ecoli_LTEE_910_DM0	-1000	-0	161.575	DIA_100X_EMPTY_1x1_100ms	cb6e6777-ae8b-4be4-9b67-f8ca72b2f9fd	EPI_100X_YFP_1x1_200ms_25sola	EPI_100X_RFP_1x1_200ms_25sola
126	27	11.7084707070344	317	25.8689638292107	164.006309148265	1599.80441640379	267814	844.839116719243	408.171238761948	499.133413025421	0	2650169	8360.15457413249	1517.23047889153	993.851063975	0	NaN	NaN	NaN	NaN	NaN	286.571721239148	0.973990418273029	26.8580023088953	12.7606810257257	10.2117542779922	3.02705530362051	0.0324736560024808	0.0164781412702883	0	1.01230039379669	2199.70428161878	1	20618.6088328076	1	1	1	3	2019-05-24T17:45:13.462	NG_ecoli_LTEE_910_DM0	-1000	-0	161.575	DIA_100X_EMPTY_1x1_100ms	53319ee0-f35b-4230-8b4c-f7c8d9d5bb86	EPI_100X_YFP_1x1_200ms_25sola	EPI_100X_RFP_1x1_200ms_25sola
127	36	16.2076299112233	583	-49.6972927346405	169.111492281304	786.857632933105	4040386	6930.33619210978	408.171238761948	499.133413025421	0	971023	1665.56260720412	1517.23047889153	993.851063975	0	NaN	NaN	NaN	NaN	NaN	444.021167987902	0.863877189423783	34.447486282021	17.2563058811033	11.861082146764	3.58241889822806	0.168364600211017	0.0483927298883134	2	1.17771890570037	3806.23891069565	0	18347.166380789	1	1	1	3	2019-05-24T17:45:13.462	NG_ecoli_LTEE_910_DM0	-1000	-0	161.575	DIA_100X_EMPTY_1x1_100ms	bd70d292-7ea8-4819-bc5d-4fd7a1d42e33	EPI_100X_YFP_1x1_200ms_25sola	EPI_100X_RFP_1x1_200ms_25sola
128	29	12.3843138552348	360	46.8051045944761	169.083333333333	511.263888888889	423812	1177.25555555556	408.171238761948	499.133413025421	0	2399165	6664.34722222222	1517.23047889153	993.851063975	0	NaN	NaN	NaN	NaN	NaN	310.453261188447	0.988855908321457	28.3012036537312	12.7109945950102	10.712318807012	2.91278400510491	0.015841800273623	0.00800593394816846	1	1.00357591884487	2550.71400173697	2	18481.6972222222	1	1	1	3	2019-05-24T17:45:13.462	NG_ecoli_LTEE_910_DM0	-1000	-0	161.575	DIA_100X_EMPTY_1x1_100ms	404cce35-a58f-44c0-a644-65d9779ae7fb	EPI_100X_YFP_1x1_200ms_25sola	EPI_100X_RFP_1x1_200ms_25sola
129	34	14.0795961735066	479	-23.5192018134681	176.787056367432	1394.4133611691	368996	770.346555323591	408.171238761948	499.133413025421	0	3699166	7722.68475991649	1517.23047889153	993.851063975	0	NaN	NaN	NaN	NaN	NaN	442.773344528761	0.885939707107233	35.4769899376155	17.9773336125068	12.1746930740718	3.75549658862941	0.0323405770967483	0.0103629946910859	4	1.00797335297287	4130.02507986894	2	22183.5448851775	1	1	1	3	2019-05-24T17:45:13.462	NG_ecoli_LTEE_910_DM0	-1000	-0	161.575	DIA_100X_EMPTY_1x1_100ms	48ba569a-9c06-432c-a9d9-1eeff2b02edc	EPI_100X_YFP_1x1_200ms_25sola	EPI_100X_RFP_1x1_200ms_25sola
130	26	12.9651919780005	338	28.3598721100311	176.976331360947	1954.48520710059	342792	1014.1775147929	408.171238761948	499.133413025421	0	2534451	7498.37573964497	1517.23047889153	993.851063975	0	NaN	NaN	NaN	NaN	NaN	284.431278268382	0.995529142336695	25.4863067813593	13.2773008377151	10.5498804571774	3.62420949345921	0.00994938181355238	0.00418006400903247	1	1.00078028009406	2227.88036010136	0	19961.9467455621	1	1	1	3	2019-05-24T17:45:13.462	NG_ecoli_LTEE_910_DM0	-1000	-0	161.575	DIA_100X_EMPTY_1x1_100ms	19bc9724-044f-43dc-b54a-e7ded6e219d0	EPI_100X_YFP_1x1_200ms_25sola	EPI_100X_RFP_1x1_200ms_25sola
131	32	11.840199857647	380	41.7975044576179	177.952631578947	1239.08157894737	2908957	7655.15	408.171238761948	499.133413025421	0	843799	2220.52368421053	1517.23047889153	993.851063975	0	NaN	NaN	NaN	NaN	NaN	345.462556639544	0.910042693448205	32.7071226399787	12.5729985938759	10.2007172949551	2.61587796721676	0.0444573940541862	0.0231519093863643	0	1.03487125648667	2672.96728860431	2	19102.7131578947	1	1	1	3	2019-05-24T17:45:13.462	NG_ecoli_LTEE_910_DM0	-1000	-0	161.575	DIA_100X_EMPTY_1x1_100ms	ba77919a-2893-4971-9176-5c6324e96cb4	EPI_100X_YFP_1x1_200ms_25sola	EPI_100X_RFP_1x1_200ms_25sola
132	5	2.58933819166514	14	-49.9965259846814	170.857142857143	2035.5	69722	4980.14285714286	408.171238761948	499.133413025421	0	23988	1713.42857142857	1517.23047889153	993.851063975	0	NaN	NaN	NaN	NaN	NaN	105.169952117775	0.999510270336132	NaN	NaN	NaN	NaN	NaN	NaN	NaN	NaN	NaN	1	23574.0714285714	1	1	1	3	2019-05-24T17:45:13.462	NG_ecoli_LTEE_910_DM0	-1000	-0	161.575	DIA_100X_EMPTY_1x1_100ms	be4e3023-b196-441a-ac4a-9ce67f57e6d4	EPI_100X_YFP_1x1_200ms_25sola	EPI_100X_RFP_1x1_200ms_25sola
133	34	13.2994553858969	452	48.2051876905926	181.577433628319	1996.69911504425	1576218	3487.20796460177	408.171238761948	499.133413025421	0	1230348	2722.00884955752	1517.23047889153	993.851063975	0	NaN	NaN	NaN	NaN	NaN	370.594113174301	0.924558707828499	32.7862206807616	14.1060564286758	10.8079343923614	3.15670166920018	0.0365206585897026	0.0174046260853476	2	1.02503125814584	3007.9224736963	1	18570.4446902655	1	1	1	3	2019-05-24T17:45:13.462	NG_ecoli_LTEE_910_DM0	-1000	-0	161.575	DIA_100X_EMPTY_1x1_100ms	1f32e0a9-8d92-4767-b2c0-d3c7f4cc53e3	EPI_100X_YFP_1x1_200ms_25sola	EPI_100X_RFP_1x1_200ms_25sola
134	28	12.6435460214889	355	40.870900028799	179.430985915493	297.149295774648	256349	722.10985915493	408.171238761948	499.133413025421	0	2970121	8366.53802816901	1517.23047889153	993.851063975	0	NaN	NaN	NaN	NaN	NaN	312.809373109075	0.982411536410334	27.4482851660826	13.785129508855	11.0577727060009	3.17994579051845	0.032691293598199	0.0165195443750101	1	1.01404216087023	2635.9697123136	1	20619.2478873239	1	1	1	3	2019-05-24T17:45:13.462	NG_ecoli_LTEE_910_DM0	-1000	-0	161.575	DIA_100X_EMPTY_1x1_100ms	0fdab737-ece7-4fab-a137-1f3e76913368	EPI_100X_YFP_1x1_200ms_25sola	EPI_100X_RFP_1x1_200ms_25sola
135	31	13.3906854393505	416	44.0113007218382	181.862980769231	140.413461538462	1552093	3730.99278846154	408.171238761948	499.133413025421	0	447679	1076.15144230769	1517.23047889153	993.851063975	0	NaN	NaN	NaN	NaN	NaN	328.516542743838	0.965636234814895	30.0494238878354	12.6806560937744	10.6303845530315	2.82366096371606	0.0208439963472301	0.010033452541573	1	1.00621334481299	2667.00593504949	0	18514.8125	1	1	1	3	2019-05-24T17:45:13.462	NG_ecoli_LTEE_910_DM0	-1000	-0	161.575	DIA_100X_EMPTY_1x1_100ms	c81941aa-42af-45ec-aaf6-b5ed54fdb2ef	EPI_100X_YFP_1x1_200ms_25sola	EPI_100X_RFP_1x1_200ms_25sola
136	25	13.3178207615332	333	38.9634489051736	187.252252252252	1545.67267267267	257700	773.873873873874	408.171238761948	499.133413025421	0	1966486	5905.36336336336	1517.23047889153	993.851063975	0	NaN	NaN	NaN	NaN	NaN	294.490573800413	0.999824698442796	23.456359609595	15.540847616627	11.9104715606382	4.21917625677465	0.0296631267608557	0.0155442337940587	0	1.00941941815879	2613.41515649389	2	21082.6936936937	1	1	1	3	2019-05-24T17:45:13.462	NG_ecoli_LTEE_910_DM0	-1000	-0	161.575	DIA_100X_EMPTY_1x1_100ms	d7ddab88-425b-4b44-bd2e-4f4b741c19f8	EPI_100X_YFP_1x1_200ms_25sola	EPI_100X_RFP_1x1_200ms_25sola
137	35	12.0738085588992	423	39.954198982012	191.881796690307	1611.73758865248	1349065	3189.27895981087	408.171238761948	499.133413025421	0	2130257	5036.06855791962	1517.23047889153	993.851063975	0	NaN	NaN	NaN	NaN	NaN	367.900815027175	0.979844957172741	36.247082333367	11.5221450132314	9.95699890321137	2.4518922685819	0.0190416883511781	0.00864254139058004	1	1.00208704247779	2822.40838855187	2	18793.9952718676	1	1	1	3	2019-05-24T17:45:13.462	NG_ecoli_LTEE_910_DM0	-1000	-0	161.575	DIA_100X_EMPTY_1x1_100ms	e8c85244-7df2-4712-bc2e-976a8615b167	EPI_100X_YFP_1x1_200ms_25sola	EPI_100X_RFP_1x1_200ms_25sola
138	29	12.3853918144353	359	47.9474180117764	188.225626740947	515.724233983287	814520	2268.85793871866	408.171238761948	499.133413025421	0	717358	1998.21169916435	1517.23047889153	993.851063975	0	NaN	NaN	NaN	NaN	NaN	309.643042323933	0.979217121225292	27.5316394952992	13.1721645874701	10.77480928167	3.21807058847745	0.0254157200112713	0.0119115641531481	0	1.00700550312289	2510.38966894262	1	18444.5348189415	1	1	1	3	2019-05-24T17:45:13.462	NG_ecoli_LTEE_910_DM0	-1000	-0	161.575	DIA_100X_EMPTY_1x1_100ms	4608fa31-7250-45ee-80dd-de072bdc170b	EPI_100X_YFP_1x1_200ms_25sola	EPI_100X_RFP_1x1_200ms_25sola
139	23	11.5067352852439	266	24.9424393833188	187.586466165414	1253.61654135338	410063	1541.59022556391	408.171238761948	499.133413025421	0	1586650	5964.84962406015	1517.23047889153	993.851063975	0	NaN	NaN	NaN	NaN	NaN	239.832761776966	0.999373289915788	22.6018145663021	13.4851227720117	10.2479622256351	3.44193026658359	0.0179321635370203	0.00962151401394274	0	1.00327502317516	1864.26746630368	1	20097.6203007519	1	1	1	3	2019-05-24T17:45:13.462	NG_ecoli_LTEE_910_DM0	-1000	-0	161.575	DIA_100X_EMPTY_1x1_100ms	c93fc749-5f39-4bc4-b3e9-75969b2a07e6	EPI_100X_YFP_1x1_200ms_25sola	EPI_100X_RFP_1x1_200ms_25sola
140	37	10.286125987522	381	46.5933699712061	195.540682414698	844.923884514436	429539	1127.39895013123	408.171238761948	499.133413025421	0	3394001	8908.13910761155	1517.23047889153	993.851063975	0	NaN	NaN	NaN	NaN	NaN	369.908301754865	0.971012340328356	37.219502140447	11.3158166912509	9.74400201871912	2.21751217827198	0.0150514218502639	0.00780919154716949	1	1.00162207860254	2775.46127061111	1	21001.8766404199	1	1	1	3	2019-05-24T17:45:13.462	NG_ecoli_LTEE_910_DM0	-1000	-0	161.575	DIA_100X_EMPTY_1x1_100ms	502c7de3-5366-44a7-bb2e-e9e2624b1697	EPI_100X_YFP_1x1_200ms_25sola	EPI_100X_RFP_1x1_200ms_25sola
141	30	12.0620689753725	362	46.7153387537885	194.345303867403	938.397790055249	213441	589.616022099447	408.171238761948	499.133413025421	0	1446024	3994.54143646409	1517.23047889153	993.851063975	0	NaN	NaN	NaN	NaN	NaN	318.993557579293	0.943171296005258	29.3151080397636	13.7765555668167	10.5385872581964	2.99719248758397	0.0203737238031716	0.00898246683690685	1	1.00156509857396	2557.09093144029	0	21710.0966850829	1	1	1	3	2019-05-24T17:45:13.462	NG_ecoli_LTEE_910_DM0	-1000	-0	161.575	DIA_100X_EMPTY_1x1_100ms	d71f8e54-7ed3-4fcd-8727-6bd4ba6e291a	EPI_100X_YFP_1x1_200ms_25sola	EPI_100X_RFP_1x1_200ms_25sola
142	26	12.2925232868701	320	39.2695552443073	192.46875	599.225	177406	554.39375	408.171238761948	499.133413025421	0	907793	2836.853125	1517.23047889153	993.851063975	0	NaN	NaN	NaN	NaN	NaN	289.431234127421	0.879493362805631	26.9125104727868	13.5520254547486	10.1184884702537	3.21835082524205	0.0909861827060897	0.0364974240880351	1	1.06692039038487	2164.09028549922	0	21885.434375	1	1	1	3	2019-05-24T17:45:13.462	NG_ecoli_LTEE_910_DM0	-1000	-0	161.575	DIA_100X_EMPTY_1x1_100ms	41e3ecdb-5cac-4b57-886d-823fe5ca839d	EPI_100X_YFP_1x1_200ms_25sola	EPI_100X_RFP_1x1_200ms_25sola
143	42	8.69381403771131	366	-9.0201420250068	201.620218579235	1646.84699453552	374899	1024.31420765027	408.171238761948	499.133413025421	0	3518749	9614.06830601093	1517.23047889153	993.851063975	0	NaN	NaN	NaN	NaN	NaN	441.888695245394	0.880917298633161	44.7569468377577	13.3860183134745	9.67823811417037	2.38130972612643	0.012211972274178	0.00593113440450637	3	1.00054248929997	3292.63006892701	4	22690.9153005464	1	1	1	3	2019-05-24T17:45:13.462	NG_ecoli_LTEE_910_DM0	-1000	-0	161.575	DIA_100X_EMPTY_1x1_100ms	0c67c5e4-94f1-4651-962f-8ae60bccf690	EPI_100X_YFP_1x1_200ms_25sola	EPI_100X_RFP_1x1_200ms_25sola
144	25	11.0826849086618	277	-42.7166715427818	195.628158844765	1508.18411552347	286576	1034.57039711191	408.171238761948	499.133413025421	0	2180423	7871.56317689531	1517.23047889153	993.851063975	0	NaN	NaN	NaN	NaN	NaN	280.829632683922	0.953474901519976	26.1029497467238	13.0583002248727	10.2526452866537	3.23878512059338	0.0500843407479032	0.0210601891839197	1	1.02272428031186	2155.02013925934	2	22289.6570397112	1	1	1	3	2019-05-24T17:45:13.462	NG_ecoli_LTEE_910_DM0	-1000	-0	161.575	DIA_100X_EMPTY_1x1_100ms	da90119e-993c-43c8-99c3-bc0de09f8cf5	EPI_100X_YFP_1x1_200ms_25sola	EPI_100X_RFP_1x1_200ms_25sola
145	12	7.03957983288484	85	-49.999692955689	192.341176470588	1393.24705882353	69611	818.952941176471	408.171238761948	499.133413025421	0	337318	3968.44705882353	1517.23047889153	993.851063975	0	NaN	NaN	NaN	NaN	NaN	133.585298158957	0.999793462277582	14.1533537895693	12.0348546974211	8.68790721438943	3.68119257520442	0.0722521227240946	0.00535089846045496	0	1.00011557655495	839.034062397056	1	22654.4470588235	1	1	1	3	2019-05-24T17:45:13.462	NG_ecoli_LTEE_910_DM0	-1000	-0	161.575	DIA_100X_EMPTY_1x1_100ms	222981ee-37ee-4d3d-ba9e-cfda36c0f6f0	EPI_100X_YFP_1x1_200ms_25sola	EPI_100X_RFP_1x1_200ms_25sola
146	14	6.08193346898948	86	-49.9994849276347	194.162790697674	306.93023255814	53302	619.790697674419	408.171238761948	499.133413025421	0	300474	3493.88372093023	1517.23047889153	993.851063975	0	NaN	NaN	NaN	NaN	NaN	141.268060794579	0.999555522905503	15.4226959647224	11.4034765973596	7.6600000625831	3.97613452341663	0.00214975946849404	0.00112408605052682	0	1.00001876254332	710.73503636958	1	22916.3720930233	1	1	1	3	2019-05-24T17:45:13.462	NG_ecoli_LTEE_910_DM0	-1000	-0	161.575	DIA_100X_EMPTY_1x1_100ms	e5fad2fb-bab4-4626-a11a-df37c296fb03	EPI_100X_YFP_1x1_200ms_25sola	EPI_100X_RFP_1x1_200ms_25sola
147	27	9.71692934240542	263	-40.9311435716061	201.509505703422	2006.85171102662	327201	1244.1102661597	408.171238761948	499.133413025421	0	1760467	6693.79087452472	1517.23047889153	993.851063975	0	NaN	NaN	NaN	NaN	NaN	277.961619673247	0.936454948834866	27.9598971632218	13.6886165430691	9.55744617430468	3.23197223357371	0.0446047734764311	0.0222510593121118	1	1.02781773603301	2005.89951227608	1	22476.6235741445	1	1	1	3	2019-05-24T17:45:13.462	NG_ecoli_LTEE_910_DM0	-1000	-0	161.575	DIA_100X_EMPTY_1x1_100ms	f7271b63-d6f1-40d3-81b5-9d2aa3ba011c	EPI_100X_YFP_1x1_200ms_25sola	EPI_100X_RFP_1x1_200ms_25sola
148	32	13.5140597602939	433	46.3419566289167	197.565819861432	1803.48036951501	363953	840.538106235566	408.171238761948	499.133413025421	0	3376689	7798.35796766744	1517.23047889153	993.851063975	0	NaN	NaN	NaN	NaN	NaN	357.959648558889	0.965049686898961	31.785830276114	13.0660911641457	10.871850382593	3.05171989975762	0.0136264933241553	0.00492978002211152	1	1.00082023493951	2950.73613791509	0	20127.9030023095	1	1	1	3	2019-05-24T17:45:13.462	NG_ecoli_LTEE_910_DM0	-1000	-0	161.575	DIA_100X_EMPTY_1x1_100ms	3e3c1dd8-08d7-4cec-9cb6-bf835baa4fd2	EPI_100X_YFP_1x1_200ms_25sola	EPI_100X_RFP_1x1_200ms_25sola
149	28	12.1312466900987	340	44.6583025650608	201.435294117647	1163.52058823529	302153	888.685294117647	408.171238761948	499.133413025421	0	2235302	6574.41764705882	1517.23047889153	993.851063975	0	NaN	NaN	NaN	NaN	NaN	310.997020649066	0.958083220283498	28.3680289903163	12.6044519483878	10.5379623382235	2.98670920849722	0.0473797493990091	0.0252982895908679	0	1.03631728158475	2474.18590038423	0	21515.9470588235	1	1	1	3	2019-05-24T17:45:13.462	NG_ecoli_LTEE_910_DM0	-1000	-0	161.575	DIA_100X_EMPTY_1x1_100ms	0ae9d65a-c111-41a6-8642-db53c8f2e86e	EPI_100X_YFP_1x1_200ms_25sola	EPI_100X_RFP_1x1_200ms_25sola
150	26	6.77864181523987	177	-49.9812486809717	197.039548022599	1562.17514124294	131639	743.723163841808	408.171238761948	499.133413025421	0	463694	2619.74011299435	1517.23047889153	993.851063975	0	NaN	NaN	NaN	NaN	NaN	247.802982570229	0.830317443098801	28.1700829024713	12.3704725979083	7.03934388009815	2.77502427492669	0.0111253210684964	0.00443723405542109	1	1.00118145282765	1096.33270401755	2	22835.4802259887	1	1	1	3	2019-05-24T17:45:13.462	NG_ecoli_LTEE_910_DM0	-1000	-0	161.575	DIA_100X_EMPTY_1x1_100ms	3229eaa8-353a-45c5-a933-37f4a9d5c51b	EPI_100X_YFP_1x1_200ms_25sola	EPI_100X_RFP_1x1_200ms_25sola
151	34	13.3541147827037	455	47.9554104694458	201.762637362637	731.701098901099	322102	707.916483516483	408.171238761948	499.133413025421	0	4386909	9641.55824175824	1517.23047889153	993.851063975	0	NaN	NaN	NaN	NaN	NaN	357.534583049389	0.943251857888446	32.9385754046629	12.7071958084342	10.3854216976805	3.04688609257734	0.0178994787663545	0.00673070338571033	1	1.00283393590172	2790.24902248692	0	18691.0527472527	1	1	1	3	2019-05-24T17:45:13.462	NG_ecoli_LTEE_910_DM0	-1000	-0	161.575	DIA_100X_EMPTY_1x1_100ms	f2307fe9-7e83-4340-9761-7ba45f7baa47	EPI_100X_YFP_1x1_200ms_25sola	EPI_100X_RFP_1x1_200ms_25sola
152	6	3.15661009099776	21	-49.9986408151268	196.714285714286	1496.04761904762	23302	1109.61904761905	408.171238761948	499.133413025421	0	231324	11015.4285714286	1517.23047889153	993.851063975	0	NaN	NaN	NaN	NaN	NaN	110.200718524118	0.999734798347447	NaN	NaN	NaN	NaN	NaN	NaN	NaN	NaN	NaN	1	23502.380952381	1	1	1	3	2019-05-24T17:45:13.462	NG_ecoli_LTEE_910_DM0	-1000	-0	161.575	DIA_100X_EMPTY_1x1_100ms	9fec5c41-746d-4fe2-9000-4054c0665746	EPI_100X_YFP_1x1_200ms_25sola	EPI_100X_RFP_1x1_200ms_25sola
153	8	5.53235213750116	46	-49.9998699993521	198.413043478261	1638.45652173913	55280	1201.73913043478	408.171238761948	499.133413025421	0	408695	8884.67391304348	1517.23047889153	993.851063975	0	NaN	NaN	NaN	NaN	NaN	119.523315630066	0.999935810652884	NaN	NaN	NaN	NaN	NaN	NaN	NaN	NaN	NaN	1	22244.7608695652	1	1	1	3	2019-05-24T17:45:13.462	NG_ecoli_LTEE_910_DM0	-1000	-0	161.575	DIA_100X_EMPTY_1x1_100ms	9121195a-5083-43df-983f-0ab9d5a8e0a5	EPI_100X_YFP_1x1_200ms_25sola	EPI_100X_RFP_1x1_200ms_25sola
154	32	17.1128474090319	548	32.6308678176281	209.521897810219	861.520072992701	2072405	3781.76094890511	408.171238761948	499.133413025421	0	1800231	3285.09306569343	1517.23047889153	993.851063975	0	NaN	NaN	NaN	NaN	NaN	406.33068585133	0.952015297645199	30.270032641025	16.0404765495612	12.5767591130922	3.98122195520481	0.067881357323063	0.0344514342859417	1	1.01848439285325	3760.45378993566	2	18146.8357664234	1	1	1	3	2019-05-24T17:45:13.462	NG_ecoli_LTEE_910_DM0	-1000	-0	161.575	DIA_100X_EMPTY_1x1_100ms	f124723d-4ba3-4f7f-afb5-6c0ac4c0ae71	EPI_100X_YFP_1x1_200ms_25sola	EPI_100X_RFP_1x1_200ms_25sola
155	45	10.1076651383972	455	41.7422932143734	218.391208791209	1423.14945054945	444648	977.248351648352	408.171238761948	499.133413025421	0	3199715	7032.34065934066	1517.23047889153	993.851063975	0	NaN	NaN	NaN	NaN	NaN	450.733501266584	0.779245804496339	47.4038864605603	12.2274159400554	9.21326247621146	2.60671965282476	0.0436340514800567	0.0186365175097221	1	1.04194518283805	3160.31751790076	1	22046.7076923077	1	1	1	3	2019-05-24T17:45:13.462	NG_ecoli_LTEE_910_DM0	-1000	-0	161.575	DIA_100X_EMPTY_1x1_100ms	46427f16-0739-4b06-a01f-d2328523ae44	EPI_100X_YFP_1x1_200ms_25sola	EPI_100X_RFP_1x1_200ms_25sola
156	32	5.30626382659969	170	-48.2941560074709	206.188235294118	370.788235294118	172990	1017.58823529412	408.171238761948	499.133413025421	0	1222101	7188.82941176471	1517.23047889153	993.851063975	0	NaN	NaN	NaN	NaN	NaN	NaN	NaN	NaN	NaN	NaN	NaN	NaN	NaN	NaN	NaN	NaN	2	22652.9647058824	1	1	1	3	2019-05-24T17:45:13.462	NG_ecoli_LTEE_910_DM0	-1000	-0	161.575	DIA_100X_EMPTY_1x1_100ms	4b30f6eb-7890-4a8b-9ea1-6224b8ce3543	EPI_100X_YFP_1x1_200ms_25sola	EPI_100X_RFP_1x1_200ms_25sola
157	27	12.4670487039205	336	34.4460021397513	209.303571428571	2037.38392857143	558735	1662.90178571429	408.171238761948	499.133413025421	0	3378353	10054.6220238095	1517.23047889153	993.851063975	0	NaN	NaN	NaN	NaN	NaN	287.023256605334	0.991287287150359	25.1757484411429	13.8891239230584	10.9446541517519	3.41642402062652	0.0274271921983832	0.0154265608745511	0	1.01043904171134	2368.51618527446	0	20290.2886904762	1	1	1	3	2019-05-24T17:45:13.462	NG_ecoli_LTEE_910_DM0	-1000	-0	161.575	DIA_100X_EMPTY_1x1_100ms	e5106033-09d1-4fa5-9e7b-f21472d6237d	EPI_100X_YFP_1x1_200ms_25sola	EPI_100X_RFP_1x1_200ms_25sola
158	20	7.06051265357426	142	-48.3129997536054	210.457746478873	1541.95774647887	99295	699.260563380282	408.171238761948	499.133413025421	0	360297	2537.30281690141	1517.23047889153	993.851063975	0	NaN	NaN	NaN	NaN	NaN	175.243477972732	0.999601084565515	19.2625438788016	11.728184565212	8.60153380744236	3.34019548272521	0.0163894379612991	0.00842525155869246	0	1.0018634926549	1119.3227315755	3	23677.2394366197	1	1	1	3	2019-05-24T17:45:13.462	NG_ecoli_LTEE_910_DM0	-1000	-0	161.575	DIA_100X_EMPTY_1x1_100ms	fd39ec5d-e2b8-4bf2-ac53-370d72d56462	EPI_100X_YFP_1x1_200ms_25sola	EPI_100X_RFP_1x1_200ms_25sola
159	32	14.3444209462419	459	44.5781868023481	213.736383442266	1200.68191721133	1172990	2555.53376906318	408.171238761948	499.133413025421	0	753129	1640.80392156863	1517.23047889153	993.851063975	0	NaN	NaN	NaN	NaN	NaN	355.740839885953	0.978075918488117	30.3271835211385	13.6535975616275	11.2976017191984	3.3026121443125	0.0291005870737893	0.00565159878023019	0	1.00143446772799	3040.14628366607	0	17840.3289760349	1	1	1	3	2019-05-24T17:45:13.462	NG_ecoli_LTEE_910_DM0	-1000	-0	161.575	DIA_100X_EMPTY_1x1_100ms	f00da5bf-18f7-4dd0-af7b-d8caf4293a7f	EPI_100X_YFP_1x1_200ms_25sola	EPI_100X_RFP_1x1_200ms_25sola
160	34	15.1132949213723	514	46.6416644321661	217.591439688716	1714.32684824903	7496341	14584.3210116732	408.171238761948	499.133413025421	2	2208120	4295.953307393	1517.23047889153	993.851063975	0	NaN	NaN	NaN	NaN	NaN	389.050470507806	0.978810195859332	32.5774635594695	14.3393347306638	11.4995823616017	3.48895284948456	0.0177341663009096	0.0100127174840154	1	1.00179109319451	3383.53976707896	2	19492.2373540856	1	1	1	3	2019-05-24T17:45:13.462	NG_ecoli_LTEE_910_DM0	-1000	-0	161.575	DIA_100X_EMPTY_1x1_100ms	d26fef67-e7eb-4cc4-aacd-fbab7629b417	EPI_100X_YFP_1x1_200ms_25sola	EPI_100X_RFP_1x1_200ms_25sola
161	36	12.9474155317931	467	47.4488028320032	218.507494646681	1631.66381156317	1578981	3381.11563169165	408.171238761948	499.133413025421	0	2478616	5307.52890792291	1517.23047889153	993.851063975	0	NaN	NaN	NaN	NaN	NaN	434.073763947572	0.92416950372644	36.0322807780737	15.043683471046	11.4893522930538	3.2854125313139	0.0589133221822153	0.0246839058405755	2	1.03601978171583	3735.70631767937	6	20169.8586723769	1	1	1	3	2019-05-24T17:45:13.462	NG_ecoli_LTEE_910_DM0	-1000	-0	161.575	DIA_100X_EMPTY_1x1_100ms	51f71863-454a-4910-91c6-ef90b744f919	EPI_100X_YFP_1x1_200ms_25sola	EPI_100X_RFP_1x1_200ms_25sola
162	31	8.83340721218789	274	45.1153066946908	217.766423357664	782.397810218978	302461	1103.87226277372	408.171238761948	499.133413025421	0	2119216	7734.36496350365	1517.23047889153	993.851063975	0	NaN	NaN	NaN	NaN	NaN	298.163578335453	0.94611415139421	31.1812158124169	11.7283559381453	9.31815662408582	2.38224787698984	0.00631119145723102	0.00294852179996869	1	1.00021339269586	2126.3900846666	1	21665.996350365	1	1	1	3	2019-05-24T17:45:13.462	NG_ecoli_LTEE_910_DM0	-1000	-0	161.575	DIA_100X_EMPTY_1x1_100ms	58ddaf5d-f72a-45da-9e28-1ae1ced668d2	EPI_100X_YFP_1x1_200ms_25sola	EPI_100X_RFP_1x1_200ms_25sola
163	32	13.3445060512113	427	8.8966038267303	219.690866510539	799.555035128806	1097230	2569.62529274005	408.171238761948	499.133413025421	0	723796	1695.07259953162	1517.23047889153	993.851063975	0	NaN	NaN	NaN	NaN	NaN	340.093739981203	0.910045640124542	31.1551618161567	14.581061313773	10.4817483232795	3.7860137937538	0.0510131597272121	0.0182631601728352	2	1.02636603136069	2688.3595236524	1	19232.9180327869	1	1	1	3	2019-05-24T17:45:13.462	NG_ecoli_LTEE_910_DM0	-1000	-0	161.575	DIA_100X_EMPTY_1x1_100ms	e1d8b196-4ff9-4d51-9bd7-9ee380026304	EPI_100X_YFP_1x1_200ms_25sola	EPI_100X_RFP_1x1_200ms_25sola
164	28	13.2842267203384	372	40.9952905372983	215.854838709677	1579.03225806452	322697	867.465053763441	408.171238761948	499.133413025421	0	3937695	10585.2016129032	1517.23047889153	993.851063975	0	NaN	NaN	NaN	NaN	NaN	309.284315056029	0.983895723626735	26.5512464669527	14.4591166887148	11.3324147735837	3.40766035879815	0.0208407820383394	0.0087179873474545	1	1.00324281777412	2678.05639798717	1	19652.5	1	1	1	3	2019-05-24T17:45:13.462	NG_ecoli_LTEE_910_DM0	-1000	-0	161.575	DIA_100X_EMPTY_1x1_100ms	dac3f73b-a96f-4e22-b47c-77dd1620f2c2	EPI_100X_YFP_1x1_200ms_25sola	EPI_100X_RFP_1x1_200ms_25sola
165	31	16.1496004372321	501	27.7548626929201	220.217564870259	371.59880239521	1450306	2894.82235528942	408.171238761948	499.133413025421	0	1953164	3898.53093812375	1517.23047889153	993.851063975	0	NaN	NaN	NaN	NaN	NaN	442.868867680523	0.919082926063897	30.7734371002497	16.7585675543915	13.8482919363147	3.47016126096135	0.038305556147938	0.0159892752088444	2	1.01925369354041	4635.09145432451	4	20249.49500998	1	1	1	3	2019-05-24T17:45:13.462	NG_ecoli_LTEE_910_DM0	-1000	-0	161.575	DIA_100X_EMPTY_1x1_100ms	8b9a4b92-9477-4973-91d5-613438fea488	EPI_100X_YFP_1x1_200ms_25sola	EPI_100X_RFP_1x1_200ms_25sola
166	39	12.3794085308659	483	-47.7828617093634	221.246376811594	1505.07453416149	9141217	18925.9151138716	408.171238761948	499.133413025421	0	2616221	5416.6066252588	1517.23047889153	993.851063975	0	NaN	NaN	NaN	NaN	NaN	402.271737387876	0.857471490824157	38.2306146487259	14.2066409473576	10.1725359162289	3.31508062330621	0.0341123771052261	0.0162725093669234	2	1.00759020573692	3107.13144062731	3	19234.5051759834	1	1	1	3	2019-05-24T17:45:13.462	NG_ecoli_LTEE_910_DM0	-1000	-0	161.575	DIA_100X_EMPTY_1x1_100ms	951c0d40-5cb5-4567-99a0-fc16ccee7249	EPI_100X_YFP_1x1_200ms_25sola	EPI_100X_RFP_1x1_200ms_25sola
167	22	8.43452201700011	186	-41.3606724905884	217.145161290323	1697.66666666667	491628	2643.16129032258	408.171238761948	499.133413025421	0	2136171	11484.7903225806	1517.23047889153	993.851063975	0	NaN	NaN	NaN	NaN	NaN	185.591159384577	0.832042030714055	23.5697799420222	12.9611798702622	7.40757878049584	4.02806824212163	0.0356609824244633	0.0184829150268878	1	1.01284306377022	1015.77604588394	1	22180.1505376344	1	1	1	3	2019-05-24T17:45:13.462	NG_ecoli_LTEE_910_DM0	-1000	-0	161.575	DIA_100X_EMPTY_1x1_100ms	63da6197-dd71-4b56-a437-3fee282dda5e	EPI_100X_YFP_1x1_200ms_25sola	EPI_100X_RFP_1x1_200ms_25sola
168	24	7.55231286647683	182	15.0713287988988	218.543956043956	880.043956043956	230369	1265.76373626374	408.171238761948	499.133413025421	0	1358005	7461.56593406593	1517.23047889153	993.851063975	0	NaN	NaN	NaN	NaN	NaN	240.379433439866	0.937650373942823	25.750752115055	11.0619342273223	8.91225521640544	2.70367760194375	0.0647996419485404	0.00802874932075887	0	1.00205124826797	1606.404932609	2	21799.7362637363	1	1	1	3	2019-05-24T17:45:13.462	NG_ecoli_LTEE_910_DM0	-1000	-0	161.575	DIA_100X_EMPTY_1x1_100ms	9fc9bd0c-f541-4849-9a9d-57f6e931d499	EPI_100X_YFP_1x1_200ms_25sola	EPI_100X_RFP_1x1_200ms_25sola
169	35	12.4036744711135	435	49.1852932575929	229.045977011494	339.390804597701	854407	1964.15402298851	408.171238761948	499.133413025421	0	1779854	4091.6183908046	1517.23047889153	993.851063975	0	NaN	NaN	NaN	NaN	NaN	377.292259763166	0.979441318458072	34.5572903400013	12.6295934519337	10.4856313869032	3.11722411821456	0.00956927427091469	0.00207167625071935	1	1.00031237824652	2984.13685253974	1	19338.2689655172	1	1	1	3	2019-05-24T17:45:13.462	NG_ecoli_LTEE_910_DM0	-1000	-0	161.575	DIA_100X_EMPTY_1x1_100ms	c4194960-c77a-4b3e-8299-ae4dfc02b217	EPI_100X_YFP_1x1_200ms_25sola	EPI_100X_RFP_1x1_200ms_25sola
170	9	4.42148064749902	41	-49.9996345243413	215.463414634146	389.512195121951	33317	812.609756097561	408.171238761948	499.133413025421	0	307735	7505.73170731707	1517.23047889153	993.851063975	0	NaN	NaN	NaN	NaN	NaN	125.537780057921	0.999662978151183	NaN	NaN	NaN	NaN	NaN	NaN	NaN	NaN	NaN	2	23421.4146341463	1	1	1	3	2019-05-24T17:45:13.462	NG_ecoli_LTEE_910_DM0	-1000	-0	161.575	DIA_100X_EMPTY_1x1_100ms	20c2bc3a-6e1e-4d7e-aea1-088bb6206526	EPI_100X_YFP_1x1_200ms_25sola	EPI_100X_RFP_1x1_200ms_25sola
171	34	13.3361668729278	454	49.0708497301201	228.099118942731	889.31718061674	1340693	2953.06828193833	408.171238761948	499.133413025421	0	974962	2147.49339207048	1517.23047889153	993.851063975	0	NaN	NaN	NaN	NaN	NaN	376.200568720539	0.978737355257144	32.9363680443193	13.3710002767718	11.1006676844677	2.9651827277437	0.0162392507712971	0.00870348903263701	0	1.00482457490931	3187.59980449569	1	18313.6718061674	1	1	1	3	2019-05-24T17:45:13.462	NG_ecoli_LTEE_910_DM0	-1000	-0	161.575	DIA_100X_EMPTY_1x1_100ms	998049e5-12d4-4b94-91f7-2bdab821f7c7	EPI_100X_YFP_1x1_200ms_25sola	EPI_100X_RFP_1x1_200ms_25sola
172	21	11.7282992907107	247	-49.6327125277711	223.174089068826	9.2753036437247	559946	2266.98785425101	408.171238761948	499.133413025421	0	385516	1560.79352226721	1517.23047889153	993.851063975	0	NaN	NaN	NaN	NaN	NaN	NaN	NaN	NaN	NaN	NaN	NaN	NaN	NaN	NaN	NaN	NaN	0	18897.3117408907	1	1	1	3	2019-05-24T17:45:13.462	NG_ecoli_LTEE_910_DM0	-1000	-0	161.575	DIA_100X_EMPTY_1x1_100ms	f1247c98-8411-4810-b8dd-a3e393cd0b98	EPI_100X_YFP_1x1_200ms_25sola	EPI_100X_RFP_1x1_200ms_25sola
173	22	8.87601353325228	195	22.5497020210496	225.948717948718	1727.05641025641	402809	2065.68717948718	408.171238761948	499.133413025421	0	1516090	7774.82051282051	1517.23047889153	993.851063975	0	NaN	NaN	NaN	NaN	NaN	222.048544732235	0.990631334257381	22.0037744496562	12.068150917479	9.69208653045394	3.00345917946907	0.0170483685014973	0.00928989304846362	0	1.00289556042084	1623.38538431096	1	21914.2205128205	1	1	1	3	2019-05-24T17:45:13.462	NG_ecoli_LTEE_910_DM0	-1000	-0	161.575	DIA_100X_EMPTY_1x1_100ms	c5fd5a38-f905-4e0e-99b0-0ada188e7a96	EPI_100X_YFP_1x1_200ms_25sola	EPI_100X_RFP_1x1_200ms_25sola
174	24	8.65396087051254	208	-2.71166650881771	223.649038461538	1802.23076923077	141118	678.451923076923	408.171238761948	499.133413025421	0	559974	2692.18269230769	1517.23047889153	993.851063975	0	NaN	NaN	NaN	NaN	NaN	239.481661680047	0.93633088506492	25.2851667267533	12.3025527714075	9.02500315466075	2.88733714160916	0.0442691165086332	0.0203341867416505	1	1.01941166009974	1617.52286238519	0	22224.4086538462	1	1	1	3	2019-05-24T17:45:13.462	NG_ecoli_LTEE_910_DM0	-1000	-0	161.575	DIA_100X_EMPTY_1x1_100ms	4070dd52-b7e3-4ffe-8a78-4c237ecb5c64	EPI_100X_YFP_1x1_200ms_25sola	EPI_100X_RFP_1x1_200ms_25sola
175	31	14.8248526320958	461	30.0245362581403	225.633405639913	1474.75921908894	19598258	42512.4902386117	408.171238761948	499.133413025421	2	1442607	3129.29934924078	1517.23047889153	993.851063975	0	NaN	NaN	NaN	NaN	NaN	373.31936116214	0.973012930975152	31.0595336628812	14.3165000019049	11.6392061953874	3.08613985539225	0.0222044474323686	0.00855793664461461	1	1.00388371451474	3304.69616346676	1	17280.4164859002	1	1	1	3	2019-05-24T17:45:13.462	NG_ecoli_LTEE_910_DM0	-1000	-0	161.575	DIA_100X_EMPTY_1x1_100ms	cf951465-1667-476b-a777-870e25eef6e7	EPI_100X_YFP_1x1_200ms_25sola	EPI_100X_RFP_1x1_200ms_25sola
176	15	9.0330740165124	136	-49.9968578586016	223.735294117647	1529.75	136277	1002.03676470588	408.171238761948	499.133413025421	0	682643	5019.43382352941	1517.23047889153	993.851063975	0	NaN	NaN	NaN	NaN	NaN	159.748406244485	0.999684732188632	14.7828581056077	13.7425456210065	10.2235688616553	3.85661179028594	0.00964018380155953	0.00512762701690991	0	1.00035369832218	1213.5378957172	2	22513.4705882353	1	1	1	3	2019-05-24T17:45:13.462	NG_ecoli_LTEE_910_DM0	-1000	-0	161.575	DIA_100X_EMPTY_1x1_100ms	eda084f3-6006-464c-9f2a-e9d4c18a52ff	EPI_100X_YFP_1x1_200ms_25sola	EPI_100X_RFP_1x1_200ms_25sola
177	30	8.73320324112568	262	43.4907033643064	233.793893129771	353.209923664122	313407	1196.20992366412	408.171238761948	499.133413025421	0	2911622	11113.0610687023	1517.23047889153	993.851063975	0	NaN	NaN	NaN	NaN	NaN	318.202010625589	0.943638727800285	31.5716811311842	11.9581594015349	9.81824530413581	2.573357190498	0.0123228427326368	0.00719559317021526	1	1.00356880677	2390.3161528972	4	24043.5839694656	1	1	1	3	2019-05-24T17:45:13.462	NG_ecoli_LTEE_910_DM0	-1000	-0	161.575	DIA_100X_EMPTY_1x1_100ms	4c5e6716-9d07-45d4-8358-2749ee62f0b7	EPI_100X_YFP_1x1_200ms_25sola	EPI_100X_RFP_1x1_200ms_25sola
178	30	13.8530024668527	416	46.4357266647467	232.798076923077	505.942307692308	1151232	2767.38461538462	408.171238761948	499.133413025421	0	573234	1377.96634615385	1517.23047889153	993.851063975	0	NaN	NaN	NaN	NaN	NaN	324.806408965426	0.986728035837689	28.3275077457704	13.069772340987	11.1907259922266	2.99475473564499	0.00725991111421206	0.00370686014308773	0	1.00063848814157	2786.21593969732	0	18422.3389423077	1	1	1	3	2019-05-24T17:45:13.462	NG_ecoli_LTEE_910_DM0	-1000	-0	161.575	DIA_100X_EMPTY_1x1_100ms	ee0144de-2e50-4d49-b646-1d494313048e	EPI_100X_YFP_1x1_200ms_25sola	EPI_100X_RFP_1x1_200ms_25sola
179	33	12.9410255587099	428	47.709399327195	236.032710280374	736.796728971963	307360	718.130841121495	408.171238761948	499.133413025421	0	2768669	6468.85280373832	1517.23047889153	993.851063975	0	NaN	NaN	NaN	NaN	NaN	353.706569295349	0.953644939398851	32.6953321899904	12.7440971660435	10.4895797570128	2.75221776608791	0.0341817848380948	0.0138780234994465	1	1.01238299592469	2825.47724778411	0	19935.0327102804	1	1	1	3	2019-05-24T17:45:13.462	NG_ecoli_LTEE_910_DM0	-1000	-0	161.575	DIA_100X_EMPTY_1x1_100ms	1cc12f26-6d5a-4e8e-abd6-1b5fa0989e4f	EPI_100X_YFP_1x1_200ms_25sola	EPI_100X_RFP_1x1_200ms_25sola
180	39	12.854728640808	502	39.6196345169709	236.057768924303	1666.82270916335	1636923	3260.80278884462	408.171238761948	499.133413025421	0	1594934	3177.1593625498	1517.23047889153	993.851063975	0	NaN	NaN	NaN	NaN	NaN	419.244498888023	0.904103111675046	38.7804287903669	12.5962108620548	10.5460209106648	2.56221510512537	0.0391841003225393	0.0203795627219359	0	1.04105075819806	3387.50343531892	3	19142.2768924303	1	1	1	3	2019-05-24T17:45:13.462	NG_ecoli_LTEE_910_DM0	-1000	-0	161.575	DIA_100X_EMPTY_1x1_100ms	5428cc3c-30bf-48dc-98bf-d2896f079e0b	EPI_100X_YFP_1x1_200ms_25sola	EPI_100X_RFP_1x1_200ms_25sola
181	41	9.32234750097347	383	-49.9039984323615	230.402088772846	1595.32637075718	376007	981.741514360313	408.171238761948	499.133413025421	0	3146849	8216.31592689295	1517.23047889153	993.851063975	0	NaN	NaN	NaN	NaN	NaN	423.806384056591	0.786505195442258	47.1286225103981	11.7378936183629	8.75944125262791	2.58996212480087	0.0504111937660927	0.0240939338632113	0	1.07575247741338	2840.05948320202	3	22125.2140992167	1	1	1	3	2019-05-24T17:45:13.462	NG_ecoli_LTEE_910_DM0	-1000	-0	161.575	DIA_100X_EMPTY_1x1_100ms	de2065a0-eebb-440f-8af4-28678c05734a	EPI_100X_YFP_1x1_200ms_25sola	EPI_100X_RFP_1x1_200ms_25sola
182	33	12.6858198102907	419	35.4215957792412	238.966587112172	270.310262529833	296674	708.052505966587	408.171238761948	499.133413025421	0	4426244	10563.8281622912	1517.23047889153	993.851063975	0	NaN	NaN	NaN	NaN	NaN	415.47745852113	0.937305012754862	34.8616098783882	14.201162864008	11.5562674568345	2.98687480864103	0.0477055780627389	0.0167873212872457	1	1.01453163432125	3656.55818924488	1	20794.830548926	1	1	1	3	2019-05-24T17:45:13.462	NG_ecoli_LTEE_910_DM0	-1000	-0	161.575	DIA_100X_EMPTY_1x1_100ms	98cc12f3-c80c-4955-afeb-3ec78f64813e	EPI_100X_YFP_1x1_200ms_25sola	EPI_100X_RFP_1x1_200ms_25sola
183	32	9.15261674097345	293	13.8126976360655	235.402730375427	442.798634812287	229406	782.955631399317	408.171238761948	499.133413025421	0	2393306	8168.27986348123	1517.23047889153	993.851063975	0	NaN	NaN	NaN	NaN	NaN	324.723609216759	0.784055819582694	35.1124197274018	13.5291790397669	9.1125395807764	3.39320809642035	0.0597245660139768	0.0271273471341441	1	1.06073993551071	2289.96843541644	1	22241.5460750853	1	1	1	3	2019-05-24T17:45:13.462	NG_ecoli_LTEE_910_DM0	-1000	-0	161.575	DIA_100X_EMPTY_1x1_100ms	5ee9fc5c-ebe4-461e-8b2f-ca9329587599	EPI_100X_YFP_1x1_200ms_25sola	EPI_100X_RFP_1x1_200ms_25sola
184	11	6.36234858615996	71	-49.9998650727791	228.647887323944	1623.02816901408	123227	1735.59154929577	408.171238761948	499.133413025421	0	573374	8075.69014084507	1517.23047889153	993.851063975	0	NaN	NaN	NaN	NaN	NaN	133.705435591399	0.999637291171751	14.1114706565973	10.8053350714156	5.87958105828991	4.38614275810501	0.00626450459606908	0.00119673790612235	0	1.00001174175715	383.137730689909	2	22925.985915493	1	1	1	3	2019-05-24T17:45:13.462	NG_ecoli_LTEE_910_DM0	-1000	-0	161.575	DIA_100X_EMPTY_1x1_100ms	21b6f326-0c1a-4f6d-806a-95ad331a2b5f	EPI_100X_YFP_1x1_200ms_25sola	EPI_100X_RFP_1x1_200ms_25sola
185	34	13.2090184360204	450	46.9295062854268	241.071111111111	1099.52222222222	440853	979.673333333333	408.171238761948	499.133413025421	0	1720973	3824.38444444444	1517.23047889153	993.851063975	0	NaN	NaN	NaN	NaN	NaN	366.260487505366	0.972622140172901	33.2880607383296	13.2190759647345	10.6868902215772	2.91176968714106	0.0293015619785461	0.0126097074140352	1	1.00483121873364	2985.93997492358	1	18357.3066666667	1	1	1	3	2019-05-24T17:45:13.462	NG_ecoli_LTEE_910_DM0	-1000	-0	161.575	DIA_100X_EMPTY_1x1_100ms	1bf6cf06-9fdf-4fc1-9f1d-1f6e679baee5	EPI_100X_YFP_1x1_200ms_25sola	EPI_100X_RFP_1x1_200ms_25sola
186	21	6.74012177162923	143	-49.9659183926594	236.713286713287	294.909090909091	99825	698.076923076923	408.171238761948	499.133413025421	0	534580	3738.32167832168	1517.23047889153	993.851063975	0	NaN	NaN	NaN	NaN	NaN	199.71683829299	0.996573958721684	NaN	NaN	NaN	NaN	NaN	NaN	NaN	NaN	NaN	1	23109.965034965	1	1	1	3	2019-05-24T17:45:13.462	NG_ecoli_LTEE_910_DM0	-1000	-0	161.575	DIA_100X_EMPTY_1x1_100ms	6f14ae94-c75f-494f-8e8c-48018bb23bd2	EPI_100X_YFP_1x1_200ms_25sola	EPI_100X_RFP_1x1_200ms_25sola
187	26	7.84148861335186	205	-49.6810569476917	241.039024390244	1644.47317073171	245019	1195.21463414634	408.171238761948	499.133413025421	0	1766363	8616.40487804878	1517.23047889153	993.851063975	0	NaN	NaN	NaN	NaN	NaN	273.419992525264	0.854539894503463	30.4141439535696	12.020643574572	8.57339268735173	2.62897160036003	0.0635732621270421	0.0331957466759768	0	1.07421744636959	1755.7832877224	4	22483.9512195122	1	1	1	3	2019-05-24T17:45:13.462	NG_ecoli_LTEE_910_DM0	-1000	-0	161.575	DIA_100X_EMPTY_1x1_100ms	bcbdf964-f535-4ce2-a741-8d22b00c6c00	EPI_100X_YFP_1x1_200ms_25sola	EPI_100X_RFP_1x1_200ms_25sola
188	33	11.7573971947788	388	46.7950912428802	246.435567010309	364.569587628866	409508	1055.43298969072	408.171238761948	499.133413025421	0	4179765	10772.5902061856	1517.23047889153	993.851063975	0	NaN	NaN	NaN	NaN	NaN	361.615552665463	0.978278269828691	30.837236734459	15.3385568364691	11.3623172891589	3.64460970322605	0.0103061007526897	0.00435365764185511	2	1.00040423198962	3126.79321934995	3	23315.3298969072	1	1	1	3	2019-05-24T17:45:13.462	NG_ecoli_LTEE_910_DM0	-1000	-0	161.575	DIA_100X_EMPTY_1x1_100ms	8485c135-5736-4786-a544-03802eae7655	EPI_100X_YFP_1x1_200ms_25sola	EPI_100X_RFP_1x1_200ms_25sola
189	21	11.1218577245017	234	-49.9756412448486	241.611111111111	1414.2264957265	224084	957.623931623932	408.171238761948	499.133413025421	0	2682609	11464.141025641	1517.23047889153	993.851063975	0	NaN	NaN	NaN	NaN	NaN	207.024426597262	0.999845744839087	18.671360615885	14.7523037581646	10.5623592291437	4.02896548853784	0.025284502352805	0.0125658473821606	0	1.00396745515447	1636.01663810683	2	20930.9102564103	1	1	1	3	2019-05-24T17:45:13.462	NG_ecoli_LTEE_910_DM0	-1000	-0	161.575	DIA_100X_EMPTY_1x1_100ms	cf8be108-05e6-4f93-90fe-ae242fe2bd35	EPI_100X_YFP_1x1_200ms_25sola	EPI_100X_RFP_1x1_200ms_25sola
190	33	10.196826288061	337	-10.5471448820716	249.299703264095	1363.53709198813	270908	803.881305637982	408.171238761948	499.133413025421	0	2636873	7824.54896142433	1517.23047889153	993.851063975	0	NaN	NaN	NaN	NaN	NaN	334.127150324546	0.888780970793614	32.8897150571486	12.5249700243905	9.80659086127805	2.67413917256681	0.0598205984542721	0.0236413215322842	1	1.04566879588819	2484.19741457703	1	21692.765578635	1	1	1	3	2019-05-24T17:45:13.462	NG_ecoli_LTEE_910_DM0	-1000	-0	161.575	DIA_100X_EMPTY_1x1_100ms	bb6f5ce9-29c1-4b60-8b6e-0793efbe5af4	EPI_100X_YFP_1x1_200ms_25sola	EPI_100X_RFP_1x1_200ms_25sola
191	27	12.8079358193996	346	43.8870802002243	247.153179190751	2012.5	284801	823.124277456647	408.171238761948	499.133413025421	0	3035609	8773.43641618497	1517.23047889153	993.851063975	0	NaN	NaN	NaN	NaN	NaN	275.235800183983	0.99979051132707	23.8674201750447	14.2134269665444	11.215496820879	3.5547881346465	0.00572463222531829	0.00345170181261675	0	1.00043526823553	2357.93806404943	0	20826.3208092486	1	1	1	3	2019-05-24T17:45:13.462	NG_ecoli_LTEE_910_DM0	-1000	-0	161.575	DIA_100X_EMPTY_1x1_100ms	3843c955-1dd7-462b-b884-9bd489c8bd81	EPI_100X_YFP_1x1_200ms_25sola	EPI_100X_RFP_1x1_200ms_25sola
192	39	11.3118902504078	442	44.1735932529507	250.610859728507	1334.77375565611	399161	903.079185520362	408.171238761948	499.133413025421	0	3784210	8561.56108597285	1517.23047889153	993.851063975	0	NaN	NaN	NaN	NaN	NaN	410.85066345592	0.92884944962832	39.5861853560254	13.3423884774955	10.0682931467941	2.55911756263991	0.0365744896150596	0.0134531320143697	3	1.00941928016842	3151.70266560606	2	21162.0904977376	1	1	1	3	2019-05-24T17:45:13.462	NG_ecoli_LTEE_910_DM0	-1000	-0	161.575	DIA_100X_EMPTY_1x1_100ms	dbacc5d9-bc01-4032-a13d-34b3e7867e8d	EPI_100X_YFP_1x1_200ms_25sola	EPI_100X_RFP_1x1_200ms_25sola
193	34	12.59910988948	429	44.8534036109039	246.540792540793	205.564102564103	308942	720.144522144522	408.171238761948	499.133413025421	0	3411863	7953.06060606061	1517.23047889153	993.851063975	0	NaN	NaN	NaN	NaN	NaN	366.461929414334	0.949936465494273	34.3398855138418	12.3452573662009	10.2731974476914	2.63432639019191	0.0591332648277905	0.0176543508757431	3	1.01895697339341	2846.4266356045	0	21769.1818181818	1	1	1	3	2019-05-24T17:45:13.462	NG_ecoli_LTEE_910_DM0	-1000	-0	161.575	DIA_100X_EMPTY_1x1_100ms	ce715567-1a5c-4de4-b00a-3d2010e4603f	EPI_100X_YFP_1x1_200ms_25sola	EPI_100X_RFP_1x1_200ms_25sola
194	18	7.47925152931645	135	-49.9746383360018	248.281481481481	290.162962962963	93469	692.362962962963	408.171238761948	499.133413025421	0	385831	2858.00740740741	1517.23047889153	993.851063975	0	NaN	NaN	NaN	NaN	NaN	182.001345640493	0.999794119301811	19.2955793688537	11.8105564021851	8.9280880219226	3.27174948813	0.0133039885047764	0.00680989787920872	0	1.00124819084142	1207.99359401406	1	25364.8962962963	1	1	1	3	2019-05-24T17:45:13.462	NG_ecoli_LTEE_910_DM0	-1000	-0	161.575	DIA_100X_EMPTY_1x1_100ms	bf9b9a0b-8cfc-42d9-9e70-14737dbc049c	EPI_100X_YFP_1x1_200ms_25sola	EPI_100X_RFP_1x1_200ms_25sola
195	22	9.8310168140117	217	-12.9450473345962	249.608294930876	1480.16129032258	793729	3657.73732718894	408.171238761948	499.133413025421	0	2229804	10275.5944700461	1517.23047889153	993.851063975	0	NaN	NaN	NaN	NaN	NaN	225.045668962143	0.961564040898081	22.5687666741147	12.5851194476302	9.32476284347156	3.17701319979112	0.0721363896179319	0.0324655515963216	1	1.04051393230608	1541.2507411111	1	20854.7188940092	1	1	1	3	2019-05-24T17:45:13.462	NG_ecoli_LTEE_910_DM0	-1000	-0	161.575	DIA_100X_EMPTY_1x1_100ms	3aa875ab-64e7-4f33-904d-72f9bdc9fdb5	EPI_100X_YFP_1x1_200ms_25sola	EPI_100X_RFP_1x1_200ms_25sola
196	24	11.107752917936	267	36.5924602495347	250.576779026217	238.734082397004	202165	757.172284644195	408.171238761948	499.133413025421	0	2624350	9829.02621722846	1517.23047889153	993.851063975	0	NaN	NaN	NaN	NaN	NaN	236.981971824341	0.993884011369604	22.8150047590092	12.4438626085132	10.0882220784329	3.01357598989136	0.00485887528064221	0.00265941190702309	1	1.00006534951544	1823.64253494394	0	20725.4644194757	1	1	1	3	2019-05-24T17:45:13.462	NG_ecoli_LTEE_910_DM0	-1000	-0	161.575	DIA_100X_EMPTY_1x1_100ms	e5d5ad96-ca4a-4c71-8839-290ceb8ad441	EPI_100X_YFP_1x1_200ms_25sola	EPI_100X_RFP_1x1_200ms_25sola
197	30	10.5537280602908	317	13.6123526571406	252.441640378549	442.981072555205	288727	910.81072555205	408.171238761948	499.133413025421	0	2709537	8547.43533123028	1517.23047889153	993.851063975	0	NaN	NaN	NaN	NaN	NaN	341.707321067355	0.938261939452502	31.9689054044147	13.3772346455109	10.4381040960058	2.84822411466121	0.0178082916985084	0.0082202588818045	0	1.00361336197593	2735.65228248901	3	21083.8012618297	1	1	1	3	2019-05-24T17:45:13.462	NG_ecoli_LTEE_910_DM0	-1000	-0	161.575	DIA_100X_EMPTY_1x1_100ms	349a353e-c91b-4b3d-9141-71e728a46cb8	EPI_100X_YFP_1x1_200ms_25sola	EPI_100X_RFP_1x1_200ms_25sola
198	27	12.0559907450003	326	43.6801384204124	251.570552147239	1186.38036809816	226937	696.125766871166	408.171238761948	499.133413025421	0	1459709	4477.63496932515	1517.23047889153	993.851063975	0	NaN	NaN	NaN	NaN	NaN	307.820413183605	0.91463520537553	28.0203661659851	13.5611693592954	10.3445879525598	3.08409574876901	0.0860056390007686	0.0427769448873705	0	1.10877749250423	2354.99549431434	0	21636.3190184049	1	1	1	3	2019-05-24T17:45:13.462	NG_ecoli_LTEE_910_DM0	-1000	-0	161.575	DIA_100X_EMPTY_1x1_100ms	7f701b04-7e78-45b5-bb49-6342c600b5fb	EPI_100X_YFP_1x1_200ms_25sola	EPI_100X_RFP_1x1_200ms_25sola
199	51	12.9639428790705	661	34.1127235530864	258.564296520424	1460.6293494705	854921	1293.37518910741	408.171238761948	499.133413025421	0	8393816	12698.6626323752	1517.23047889153	993.851063975	0	NaN	NaN	NaN	NaN	NaN	555.300734361722	0.823545695985726	49.135133279876	14.8576662363284	10.9182336096523	2.73500655418901	0.0619983704702937	0.0256984765683229	1	1.02776714208406	4600.30667537157	2	19979.7715582451	1	1	1	3	2019-05-24T17:45:13.462	NG_ecoli_LTEE_910_DM0	-1000	-0	161.575	DIA_100X_EMPTY_1x1_100ms	fa05ffa6-ad92-4d21-b74a-0a1a9b29abc2	EPI_100X_YFP_1x1_200ms_25sola	EPI_100X_RFP_1x1_200ms_25sola
200	38	13.3961562025608	510	49.1779641654839	261.890196078431	14.7882352941176	3080461	6040.11960784314	408.171238761948	499.133413025421	0	711306	1394.71764705882	1517.23047889153	993.851063975	0	NaN	NaN	NaN	NaN	NaN	NaN	NaN	NaN	NaN	NaN	NaN	NaN	NaN	NaN	NaN	NaN	0	18291.4098039216	1	1	1	3	2019-05-24T17:45:13.462	NG_ecoli_LTEE_910_DM0	-1000	-0	161.575	DIA_100X_EMPTY_1x1_100ms	547efacc-93de-4c24-8935-d9b05aa5ac50	EPI_100X_YFP_1x1_200ms_25sola	EPI_100X_RFP_1x1_200ms_25sola
201	79	20.3963741330604	1611	-49.9999999997459	271.132216014898	317.567970204842	2276558	1413.13345747983	408.171238761948	499.133413025421	0	9215619	5720.43389199255	1517.23047889153	993.851063975	0	NaN	NaN	NaN	NaN	NaN	1338.78108454969	0.608013726992394	NaN	NaN	NaN	NaN	NaN	NaN	NaN	NaN	NaN	4	22584.5841092489	1	1	1	3	2019-05-24T17:45:13.462	NG_ecoli_LTEE_910_DM0	-1000	-0	161.575	DIA_100X_EMPTY_1x1_100ms	da1712b0-3973-43f0-b23e-4e48356f33e5	EPI_100X_YFP_1x1_200ms_25sola	EPI_100X_RFP_1x1_200ms_25sola
202	27	9.78191446282949	264	48.1672617068255	257.439393939394	1430.91287878788	262335	993.693181818182	408.171238761948	499.133413025421	0	2883831	10923.6022727273	1517.23047889153	993.851063975	0	NaN	NaN	NaN	NaN	NaN	277.896195776964	0.95621231428401	28.5081803714235	11.7779405000349	9.40125059602336	2.71926437298158	0.0421073171313881	0.0208747345131284	1	1.02535413095974	1978.93093589809	2	21499.6060606061	1	1	1	3	2019-05-24T17:45:13.462	NG_ecoli_LTEE_910_DM0	-1000	-0	161.575	DIA_100X_EMPTY_1x1_100ms	ceef0abb-b639-4e68-ba0f-5e7e1203bbb3	EPI_100X_YFP_1x1_200ms_25sola	EPI_100X_RFP_1x1_200ms_25sola
203	16	5.56226984415297	89	-49.9959320157707	253.674157303371	1648.59550561798	82038	921.775280898876	408.171238761948	499.133413025421	0	213516	2399.05617977528	1517.23047889153	993.851063975	0	NaN	NaN	NaN	NaN	NaN	152.952035637586	0.999920463274582	17.7398432072905	10.551532325301	8.26260461723463	2.83447117213497	0.00379526079978642	0.0019587613037276	0	1.00008520382015	951.20385370352	1	22500.8876404494	1	1	1	3	2019-05-24T17:45:13.462	NG_ecoli_LTEE_910_DM0	-1000	-0	161.575	DIA_100X_EMPTY_1x1_100ms	2adbac2f-1ca3-4ede-9862-632a9bb51128	EPI_100X_YFP_1x1_200ms_25sola	EPI_100X_RFP_1x1_200ms_25sola
204	27	7.6132091085342	207	-43.9009847268847	257.92270531401	404.647342995169	139826	675.487922705314	408.171238761948	499.133413025421	0	1188450	5741.30434782609	1517.23047889153	993.851063975	0	NaN	NaN	NaN	NaN	NaN	237.815725322536	0.987910951101408	24.6861289988399	12.3799645151204	9.35449431507276	3.07829096154148	0.0157731566870379	0.00723777841401454	1	1.0021842593603	1696.61579659865	1	23396.7246376812	1	1	1	3	2019-05-24T17:45:13.462	NG_ecoli_LTEE_910_DM0	-1000	-0	161.575	DIA_100X_EMPTY_1x1_100ms	9a6b51a5-6bb9-4a77-87ee-76328754d0d5	EPI_100X_YFP_1x1_200ms_25sola	EPI_100X_RFP_1x1_200ms_25sola
205	37	11.7254981715638	434	49.4472434430584	266.398617511521	1802.5069124424	305906	704.852534562212	408.171238761948	499.133413025421	0	2959462	6819.03686635945	1517.23047889153	993.851063975	0	NaN	NaN	NaN	NaN	NaN	403.672260241207	0.934340624836716	37.3061724401593	13.4464305458828	10.5214709159175	2.75324646494329	0.0154561809998152	0.00556201493293978	1	1.00149800015021	3243.57162663029	0	21708.767281106	1	1	1	3	2019-05-24T17:45:13.462	NG_ecoli_LTEE_910_DM0	-1000	-0	161.575	DIA_100X_EMPTY_1x1_100ms	71c370bc-338c-4880-90da-3d28812427d1	EPI_100X_YFP_1x1_200ms_25sola	EPI_100X_RFP_1x1_200ms_25sola
206	32	14.9682384568575	479	31.7646972905112	264.780793319415	1719.76200417537	1742970	3638.76826722338	408.171238761948	499.133413025421	0	1174501	2451.98538622129	1517.23047889153	993.851063975	0	NaN	NaN	NaN	NaN	NaN	375.229047123428	0.9839125864205	30.6412869567907	14.5712502147497	11.804429517654	3.62881102507454	0.0208047930387305	0.0110333928483095	0	1.00729109902388	3353.41181570092	1	18453.7306889353	1	1	1	3	2019-05-24T17:45:13.462	NG_ecoli_LTEE_910_DM0	-1000	-0	161.575	DIA_100X_EMPTY_1x1_100ms	5b919188-8297-4dfa-b40e-1c6858c75580	EPI_100X_YFP_1x1_200ms_25sola	EPI_100X_RFP_1x1_200ms_25sola
207	36	12.293541208871	443	48.9900357335967	265.094808126411	1944.16027088036	325777	735.388261851016	408.171238761948	499.133413025421	0	2900159	6546.63431151242	1517.23047889153	993.851063975	0	NaN	NaN	NaN	NaN	NaN	378.317329950604	0.970375819578883	34.6060167661388	12.8315005588472	10.6835242984579	2.57735318003017	0.0118628912252077	0.0051510978845522	0	1.00172605550194	3102.20561386601	0	21410.9774266366	1	1	1	3	2019-05-24T17:45:13.462	NG_ecoli_LTEE_910_DM0	-1000	-0	161.575	DIA_100X_EMPTY_1x1_100ms	02a57407-7c51-4fd5-821f-b775440e45d0	EPI_100X_YFP_1x1_200ms_25sola	EPI_100X_RFP_1x1_200ms_25sola
208	28	11.6961510292121	329	45.862747248054	265.914893617021	859	280348	852.121580547112	408.171238761948	499.133413025421	0	1864241	5666.38601823708	1517.23047889153	993.851063975	0	NaN	NaN	NaN	NaN	NaN	303.130027109594	0.973232651607746	28.4619677817418	12.5822614920356	10.277325840627	2.99865089679696	0.00390693723273635	0.00213534895987485	1	1.00009254632341	2361.1036686729	1	21312.1367781155	1	1	1	3	2019-05-24T17:45:13.462	NG_ecoli_LTEE_910_DM0	-1000	-0	161.575	DIA_100X_EMPTY_1x1_100ms	8403b587-4f51-4114-af61-76cfff955182	EPI_100X_YFP_1x1_200ms_25sola	EPI_100X_RFP_1x1_200ms_25sola
209	34	13.6685497569579	466	47.4048065335299	265.55364806867	585.845493562232	921619	1977.72317596567	408.171238761948	499.133413025421	0	644387	1382.80472103004	1517.23047889153	993.851063975	0	NaN	NaN	NaN	NaN	NaN	386.591367205166	0.961725877061325	33.9355951472642	13.7521383163576	11.0040257948707	3.01929490406017	0.0445397202060057	0.0179897209145121	0	1.02555799901103	3227.36846353291	1	18437.4077253219	1	1	1	3	2019-05-24T17:45:13.462	NG_ecoli_LTEE_910_DM0	-1000	-0	161.575	DIA_100X_EMPTY_1x1_100ms	fd17e86a-ea02-4efe-bb1f-92436396179b	EPI_100X_YFP_1x1_200ms_25sola	EPI_100X_RFP_1x1_200ms_25sola
210	36	12.8258073059163	466	43.734337747709	260.69313304721	54.2296137339056	339160	727.811158798283	408.171238761948	499.133413025421	0	4493608	9642.9356223176	1517.23047889153	993.851063975	0	NaN	NaN	NaN	NaN	NaN	402.94830618072	0.940089596914431	37.7397784535484	12.7713588344517	10.381303023366	2.60147273068006	0.0270942276408125	0.0110890202901288	1	1.00910339432373	3194.42696889752	0	20573.7532188841	1	1	1	3	2019-05-24T17:45:13.462	NG_ecoli_LTEE_910_DM0	-1000	-0	161.575	DIA_100X_EMPTY_1x1_100ms	6241b288-3da7-4884-a63f-2c6dc1831988	EPI_100X_YFP_1x1_200ms_25sola	EPI_100X_RFP_1x1_200ms_25sola
211	29	12.4839271327166	362	34.1489162787833	263.919889502762	1320.47513812155	317743	877.743093922652	408.171238761948	499.133413025421	0	2569216	7097.2817679558	1517.23047889153	993.851063975	0	NaN	NaN	NaN	NaN	NaN	338.242075582883	0.950896719571572	29.9276093840654	15.8399780723119	10.7794560050789	3.80345079935662	0.0813231701714971	0.0302967660064123	2	1.0692563983093	2731.21316307184	2	21986.361878453	1	1	1	3	2019-05-24T17:45:13.462	NG_ecoli_LTEE_910_DM0	-1000	-0	161.575	DIA_100X_EMPTY_1x1_100ms	dd42a509-b5cb-434d-bf5b-4f2a4c634c93	EPI_100X_YFP_1x1_200ms_25sola	EPI_100X_RFP_1x1_200ms_25sola
212	37	16.536119293281	612	46.0334135892033	268.542483660131	272.658496732026	954630	1559.85294117647	408.171238761948	499.133413025421	0	2521174	4119.56535947712	1517.23047889153	993.851063975	0	NaN	NaN	NaN	NaN	NaN	481.261300177679	0.919212816808618	35.6372207065182	15.309349138561	12.8119230356719	3.31124074348246	0.115785820183672	0.0488169085446165	0	1.18618661991936	4594.33173399589	4	22063.6078431373	1	1	1	3	2019-05-24T17:45:13.462	NG_ecoli_LTEE_910_DM0	-1000	-0	161.575	DIA_100X_EMPTY_1x1_100ms	29a5fe98-1cdd-47a1-beed-de630d26e90b	EPI_100X_YFP_1x1_200ms_25sola	EPI_100X_RFP_1x1_200ms_25sola
213	46	11.3337471422256	522	32.3475052063346	266.584291187739	460.597701149425	1298803	2488.12835249042	408.171238761948	499.133413025421	0	2181583	4179.27777777778	1517.23047889153	993.851063975	0	NaN	NaN	NaN	NaN	NaN	473.891465421452	0.901650918682763	44.6497784386495	12.5296514881377	10.2776624971334	2.67143052219728	0.0504027564739473	0.0150323194030111	3	1.00569393586518	3704.22956377882	2	20368.8659003831	1	1	1	3	2019-05-24T17:45:13.462	NG_ecoli_LTEE_910_DM0	-1000	-0	161.575	DIA_100X_EMPTY_1x1_100ms	be7c2a71-5293-4ec1-8fbf-34891032b6e3	EPI_100X_YFP_1x1_200ms_25sola	EPI_100X_RFP_1x1_200ms_25sola
214	12	6.90458478393641	83	-49.9998652274293	261.66265060241	1357.07228915663	70063	844.132530120482	408.171238761948	499.133413025421	0	366318	4413.46987951807	1517.23047889153	993.851063975	0	NaN	NaN	NaN	NaN	NaN	135.378208424049	0.999688540777678	14.1131258674402	12.2019596502735	9.02271626715615	3.5577558501045	0.00338728125923798	0.0018684031774707	0	1.00004711571094	902.376334814507	2	21703.1686746988	1	1	1	3	2019-05-24T17:45:13.462	NG_ecoli_LTEE_910_DM0	-1000	-0	161.575	DIA_100X_EMPTY_1x1_100ms	3458aeec-591c-4bf4-8df7-29e4affb1a83	EPI_100X_YFP_1x1_200ms_25sola	EPI_100X_RFP_1x1_200ms_25sola
215	43	11.049369048557	476	-49.971705615601	275.308823529412	427.678571428571	461174	968.852941176471	408.171238761948	499.133413025421	0	4144438	8706.8025210084	1517.23047889153	993.851063975	0	NaN	NaN	NaN	NaN	NaN	526.428414787489	0.70897568779229	NaN	NaN	NaN	NaN	NaN	NaN	NaN	NaN	NaN	3	23124.3172268908	1	1	1	3	2019-05-24T17:45:13.462	NG_ecoli_LTEE_910_DM0	-1000	-0	161.575	DIA_100X_EMPTY_1x1_100ms	c61c652b-b196-4025-b8b2-e03c335ecb27	EPI_100X_YFP_1x1_200ms_25sola	EPI_100X_RFP_1x1_200ms_25sola
216	20	8.8747391861884	178	-31.9160979231053	266.589887640449	1100.47191011236	150375	844.803370786517	408.171238761948	499.133413025421	0	1451308	8153.41573033708	1517.23047889153	993.851063975	0	NaN	NaN	NaN	NaN	NaN	204.007446053848	0.996709217022506	20.9164600495258	11.6065068415871	9.29934241806953	3.09249977597487	0.00961447930060844	0.00474237057512193	0	1.0007239503508	1420.63511652977	2	21451.0056179775	1	1	1	3	2019-05-24T17:45:13.462	NG_ecoli_LTEE_910_DM0	-1000	-0	161.575	DIA_100X_EMPTY_1x1_100ms	44dd997e-954e-49bf-9c58-5b32b373044c	EPI_100X_YFP_1x1_200ms_25sola	EPI_100X_RFP_1x1_200ms_25sola
217	18	6.99060822882925	126	-49.9116754508577	270.34126984127	1704.39682539683	186043	1476.53174603175	408.171238761948	499.133413025421	0	690864	5483.04761904762	1517.23047889153	993.851063975	0	NaN	NaN	NaN	NaN	NaN	151.990940658208	0.999759048635852	15.1923565258443	12.8205682436227	9.49262139614969	3.6382496706509	0.000630983609560631	0.000288517866648027	1	1.0000009757066	1075.19526865226	1	21782.8174603175	1	1	1	3	2019-05-24T17:45:13.462	NG_ecoli_LTEE_910_DM0	-1000	-0	161.575	DIA_100X_EMPTY_1x1_100ms	755329c8-2f31-4c53-b83c-b60e5550875f	EPI_100X_YFP_1x1_200ms_25sola	EPI_100X_RFP_1x1_200ms_25sola
218	26	11.7075913247856	305	32.548544243288	274.465573770492	572.091803278689	337949	1108.02950819672	408.171238761948	499.133413025421	0	2498670	8192.3606557377	1517.23047889153	993.851063975	0	NaN	NaN	NaN	NaN	NaN	284.228185744757	0.967397949870623	26.0977680331809	13.2242137122721	10.4422707305288	3.06525538215647	0.0301343664144865	0.0150624213991045	1	1.01070065353854	2235.02891179043	1	20387.4491803279	1	1	1	3	2019-05-24T17:45:13.462	NG_ecoli_LTEE_910_DM0	-1000	-0	161.575	DIA_100X_EMPTY_1x1_100ms	3e536afe-8758-4eb1-bfbe-05147c13443f	EPI_100X_YFP_1x1_200ms_25sola	EPI_100X_RFP_1x1_200ms_25sola
219	44	12.2302670485287	538	48.5450457942384	281.873605947955	1123.6282527881	355763	661.269516728625	408.171238761948	499.133413025421	0	3619498	6727.69144981413	1517.23047889153	993.851063975	0	NaN	NaN	NaN	NaN	NaN	453.474804833233	0.843784921486796	43.7462651233534	13.1226194128858	10.0758211808443	2.3515351552626	0.0592926018414485	0.0203406158753523	0	1.03430234641272	3488.12278966961	1	20335.5910780669	1	1	1	3	2019-05-24T17:45:13.462	NG_ecoli_LTEE_910_DM0	-1000	-0	161.575	DIA_100X_EMPTY_1x1_100ms	15403513-d2fe-45cd-8563-7ad6c7189a5a	EPI_100X_YFP_1x1_200ms_25sola	EPI_100X_RFP_1x1_200ms_25sola
220	36	12.5722095693502	454	46.9729715078324	280.63436123348	1282.49118942731	381230	839.713656387665	408.171238761948	499.133413025421	0	4380845	9649.43832599119	1517.23047889153	993.851063975	0	NaN	NaN	NaN	NaN	NaN	389.969941428732	0.921601574181581	36.5574802156126	12.504808505916	10.4161676105471	2.46864563022293	0.0224974661612472	0.00953388768282249	2	1.00935279389105	3115.17217013664	2	20182.9669603524	1	1	1	3	2019-05-24T17:45:13.462	NG_ecoli_LTEE_910_DM0	-1000	-0	161.575	DIA_100X_EMPTY_1x1_100ms	61f1ce6e-6d7a-4309-b845-33402c64000f	EPI_100X_YFP_1x1_200ms_25sola	EPI_100X_RFP_1x1_200ms_25sola
221	21	9.87909572621498	208	20.4471250303184	274.538461538462	89.4471153846154	128426	617.432692307692	408.171238761948	499.133413025421	0	1396004	6711.55769230769	1517.23047889153	993.851063975	0	NaN	NaN	NaN	NaN	NaN	205.542241622889	0.9997489765553	20.2528177216277	12.5218124473073	9.77811470616525	3.30415330123703	0.00432237548241975	0.00219614429947858	1	1.00014146034068	1520.84722832818	0	20970.8076923077	1	1	1	3	2019-05-24T17:45:13.462	NG_ecoli_LTEE_910_DM0	-1000	-0	161.575	DIA_100X_EMPTY_1x1_100ms	781dc445-f91f-42a4-92e9-7ab2ecf69156	EPI_100X_YFP_1x1_200ms_25sola	EPI_100X_RFP_1x1_200ms_25sola
222	17	6.52045665483565	111	-49.7727361829623	273.243243243243	872.369369369369	80824	728.144144144144	408.171238761948	499.133413025421	0	167416	1508.25225225225	1517.23047889153	993.851063975	0	NaN	NaN	NaN	NaN	NaN	144.189830428302	0.999764870933766	15.1877047555006	12.0339596639833	8.76475039385059	3.62559460330925	0.00555025192249869	0.00304049322782047	0	1.00014575941544	916.349469028394	1	22695.3873873874	1	1	1	3	2019-05-24T17:45:13.462	NG_ecoli_LTEE_910_DM0	-1000	-0	161.575	DIA_100X_EMPTY_1x1_100ms	f2ddfca3-7cd9-4409-a3d7-1ff5513bc226	EPI_100X_YFP_1x1_200ms_25sola	EPI_100X_RFP_1x1_200ms_25sola
223	14	7.05329323130469	99	-49.999502507292	271.929292929293	1301.44444444444	74217	749.666666666667	408.171238761948	499.133413025421	0	385962	3898.60606060606	1517.23047889153	993.851063975	0	NaN	NaN	NaN	NaN	NaN	134.402045549928	0.999820384102024	14.0587482391554	12.1936467576567	8.96549770785682	3.56335119918616	0.00128012370915867	0.000695026979472201	0	1.00000642961819	887.534702320953	2	22387.6565656566	1	1	1	3	2019-05-24T17:45:13.462	NG_ecoli_LTEE_910_DM0	-1000	-0	161.575	DIA_100X_EMPTY_1x1_100ms	2b8c660c-5bf9-4a83-94aa-bde6861b53b1	EPI_100X_YFP_1x1_200ms_25sola	EPI_100X_RFP_1x1_200ms_25sola
224	30	9.21915578823197	277	41.6661555566269	284.386281588448	253.083032490975	261816	945.184115523466	408.171238761948	499.133413025421	0	2740257	9892.62454873646	1517.23047889153	993.851063975	0	NaN	NaN	NaN	NaN	NaN	326.408767391198	0.947254909352719	32.2614997748509	11.4710244756107	9.77378040927315	2.6379190385841	0.0247780977010802	0.0118643493832214	0	1.00979682285066	2420.46935846128	2	22583.9891696751	1	1	1	3	2019-05-24T17:45:13.462	NG_ecoli_LTEE_910_DM0	-1000	-0	161.575	DIA_100X_EMPTY_1x1_100ms	fee4b0ba-4a98-4a1a-a781-d07937f3a62c	EPI_100X_YFP_1x1_200ms_25sola	EPI_100X_RFP_1x1_200ms_25sola
225	40	12.3468708555726	494	48.8844257421286	294.03036437247	326.477732793522	653687	1323.25303643725	408.171238761948	499.133413025421	0	1186602	2402.02834008097	1517.23047889153	993.851063975	0	NaN	NaN	NaN	NaN	NaN	464.202466423434	0.970926476075701	40.9250258413696	13.1530918642677	11.0611231253053	2.81002355477009	0.00654578329070017	0.00257902835691982	1	1.00033265750994	3932.57756210605	1	20077.9696356275	1	1	1	3	2019-05-24T17:45:13.462	NG_ecoli_LTEE_910_DM0	-1000	-0	161.575	DIA_100X_EMPTY_1x1_100ms	59db3dfc-68c2-4090-a952-10ea6dc6f56d	EPI_100X_YFP_1x1_200ms_25sola	EPI_100X_RFP_1x1_200ms_25sola
226	32	13.1837228510812	422	48.6644138735675	289.914691943128	500.440758293839	1168081	2767.9644549763	408.171238761948	499.133413025421	0	580780	1376.25592417062	1517.23047889153	993.851063975	0	NaN	NaN	NaN	NaN	NaN	334.965925444679	0.987365735828169	29.6740999453273	13.2034397650936	10.9997789624377	3.02275739826063	0.0181924520371673	0.0100684276287436	0	1.00579884489678	2819.91068348844	0	17653.5047393365	1	1	1	3	2019-05-24T17:45:13.462	NG_ecoli_LTEE_910_DM0	-1000	-0	161.575	DIA_100X_EMPTY_1x1_100ms	6fd3de96-37e4-4ddf-9d1b-56bfb313a246	EPI_100X_YFP_1x1_200ms_25sola	EPI_100X_RFP_1x1_200ms_25sola
227	32	10.3504511660407	332	22.5395983874997	297.012048192771	262.921686746988	266938	804.030120481928	408.171238761948	499.133413025421	0	2763168	8322.79518072289	1517.23047889153	993.851063975	0	NaN	NaN	NaN	NaN	NaN	334.002380533221	0.942388997239638	31.6549441812492	13.4438656748326	10.3044091484535	2.80173218597715	0.0213801295155613	0.00905207601106182	2	1.00582218172913	2639.84010491222	4	23672.7078313253	1	1	1	3	2019-05-24T17:45:13.462	NG_ecoli_LTEE_910_DM0	-1000	-0	161.575	DIA_100X_EMPTY_1x1_100ms	6f6511e4-db2b-4079-ad83-440d3c58bfc3	EPI_100X_YFP_1x1_200ms_25sola	EPI_100X_RFP_1x1_200ms_25sola
228	27	10.5405249849909	285	22.5417626870247	297.771929824561	1432.93684210526	199020	698.315789473684	408.171238761948	499.133413025421	0	1052243	3692.08070175439	1517.23047889153	993.851063975	0	NaN	NaN	NaN	NaN	NaN	303.467751634607	0.940329316682887	27.8304110515585	13.5997400655671	10.4583559720714	3.1388779994048	0.0594039125921287	0.0213786015299301	2	1.02892514389576	2390.76198701229	0	22089.550877193	1	1	1	3	2019-05-24T17:45:13.462	NG_ecoli_LTEE_910_DM0	-1000	-0	161.575	DIA_100X_EMPTY_1x1_100ms	c461e029-2bca-4e01-9eb9-57276ba41026	EPI_100X_YFP_1x1_200ms_25sola	EPI_100X_RFP_1x1_200ms_25sola
229	55	13.2385660550258	728	-46.8235135046575	313.046703296703	140.06456043956	562916	773.236263736264	408.171238761948	499.133413025421	0	7720786	10605.4752747253	1517.23047889153	993.851063975	0	NaN	NaN	NaN	NaN	NaN	669.909408199812	0.776380801391664	59.9618695949517	14.2683913634385	10.818017786171	2.67447566796461	0.0962778238907677	0.0282664739902551	4	1.08823335005326	5511.38093044416	1	20611.7513736264	1	1	1	3	2019-05-24T17:45:13.462	NG_ecoli_LTEE_910_DM0	-1000	-0	161.575	DIA_100X_EMPTY_1x1_100ms	0893249d-4f38-43b4-846b-b9c71490effc	EPI_100X_YFP_1x1_200ms_25sola	EPI_100X_RFP_1x1_200ms_25sola
230	33	12.5383553067459	414	48.5244321224778	301.949275362319	1590.08212560386	300685	726.292270531401	408.171238761948	499.133413025421	0	2645836	6390.90821256039	1517.23047889153	993.851063975	0	NaN	NaN	NaN	NaN	NaN	360.395240362291	0.916124057657477	33.4380462296421	12.7648440548193	10.433756712511	2.72627336254626	0.0526619323429298	0.0198816530794208	1	1.02982145274783	2858.98704254646	0	21114.3526570048	1	1	1	3	2019-05-24T17:45:13.462	NG_ecoli_LTEE_910_DM0	-1000	-0	161.575	DIA_100X_EMPTY_1x1_100ms	19e43312-9de0-4b47-9740-037f0a2ec78a	EPI_100X_YFP_1x1_200ms_25sola	EPI_100X_RFP_1x1_200ms_25sola
231	39	13.0375421152843	510	47.7374800016125	301.894117647059	388.349019607843	1865333	3657.51568627451	408.171238761948	499.133413025421	0	1271509	2493.15490196078	1517.23047889153	993.851063975	0	NaN	NaN	NaN	NaN	NaN	475.074654669739	0.968077649483695	38.0790794455062	14.4140625759374	12.2198545865322	2.97503058663073	0.0259389110442658	0.00989182525619134	1	1.00562682184901	4465.89387044335	1	18898.3137254902	1	1	1	3	2019-05-24T17:45:13.462	NG_ecoli_LTEE_910_DM0	-1000	-0	161.575	DIA_100X_EMPTY_1x1_100ms	e358d1a6-35cd-421f-bf97-0c8d96a61b01	EPI_100X_YFP_1x1_200ms_25sola	EPI_100X_RFP_1x1_200ms_25sola
232	35	13.3457010414934	467	48.4419666855976	307.081370449679	1182.45610278373	1306460	2797.55888650964	408.171238761948	499.133413025421	0	2170951	4648.71734475375	1517.23047889153	993.851063975	0	NaN	NaN	NaN	NaN	NaN	370.672759152681	0.95031242102923	33.3168754299406	13.2635734251201	10.6755601459959	3.05312377342127	0.0244879825598546	0.0128491857774871	1	1.00306378867922	2982.19123748718	1	18124.4732334047	1	1	1	3	2019-05-24T17:45:13.462	NG_ecoli_LTEE_910_DM0	-1000	-0	161.575	DIA_100X_EMPTY_1x1_100ms	b3821a57-3420-41c8-aff9-a1f4a61090fc	EPI_100X_YFP_1x1_200ms_25sola	EPI_100X_RFP_1x1_200ms_25sola
233	39	10.7634529757088	420	-49.8964412445	315.904761904762	1205.74047619048	1212632	2887.21904761905	408.171238761948	499.133413025421	0	1900271	4524.45476190476	1517.23047889153	993.851063975	0	NaN	NaN	NaN	NaN	NaN	NaN	NaN	NaN	NaN	NaN	NaN	NaN	NaN	NaN	NaN	NaN	1	20194.419047619	1	1	1	3	2019-05-24T17:45:13.462	NG_ecoli_LTEE_910_DM0	-1000	-0	161.575	DIA_100X_EMPTY_1x1_100ms	9ca2f9d9-2454-427c-99a1-b1178902e54e	EPI_100X_YFP_1x1_200ms_25sola	EPI_100X_RFP_1x1_200ms_25sola
234	25	9.57302736688871	240	-37.1948360182573	306.2125	73.9625	120628	502.616666666667	408.171238761948	499.133413025421	0	463935	1933.0625	1517.23047889153	993.851063975	0	NaN	NaN	NaN	NaN	NaN	267.742799702788	0.881504015938168	NaN	NaN	NaN	NaN	NaN	NaN	NaN	NaN	NaN	0	22043.9333333333	1	1	1	3	2019-05-24T17:45:13.462	NG_ecoli_LTEE_910_DM0	-1000	-0	161.575	DIA_100X_EMPTY_1x1_100ms	7e7581a1-b966-4510-8100-3c6a0ccb7e5f	EPI_100X_YFP_1x1_200ms_25sola	EPI_100X_RFP_1x1_200ms_25sola
235	25	11.5648311261604	289	41.2277908129311	305.702422145329	444.529411764706	206401	714.190311418685	408.171238761948	499.133413025421	0	2179656	7542.06228373702	1517.23047889153	993.851063975	0	NaN	NaN	NaN	NaN	NaN	251.973012392969	0.992550223553951	24.0466543343112	12.0120856745999	10.1216202088007	2.95037334995576	0.018619790216609	0.0109047443574815	0	1.00458911582046	1934.83803698263	0	20506.0795847751	1	1	1	3	2019-05-24T17:45:13.462	NG_ecoli_LTEE_910_DM0	-1000	-0	161.575	DIA_100X_EMPTY_1x1_100ms	eb7d78b8-65f5-49c7-ac87-bf78931d3597	EPI_100X_YFP_1x1_200ms_25sola	EPI_100X_RFP_1x1_200ms_25sola
236	39	13.3492767879494	521	49.3405494049827	312.717850287908	583.898272552783	1168443	2242.69289827255	408.171238761948	499.133413025421	0	598062	1147.91170825336	1517.23047889153	993.851063975	0	NaN	NaN	NaN	NaN	NaN	411.35031158938	0.933192195590761	37.4634401392671	12.656571958317	10.7252841962721	2.53608360767319	0.0289395514748735	0.0126614975328689	1	1.01465542461321	3384.6608165933	0	18105.4184261036	1	1	1	3	2019-05-24T17:45:13.462	NG_ecoli_LTEE_910_DM0	-1000	-0	161.575	DIA_100X_EMPTY_1x1_100ms	abf66759-359a-4098-8eea-15381c7a4ac1	EPI_100X_YFP_1x1_200ms_25sola	EPI_100X_RFP_1x1_200ms_25sola
237	38	12.8563810373656	489	47.3206164009413	307.969325153374	1091.49693251534	350327	716.415132924335	408.171238761948	499.133413025421	0	4260476	8712.62985685072	1517.23047889153	993.851063975	0	NaN	NaN	NaN	NaN	NaN	407.33167764816	0.91640055576387	38.5681675843157	12.460083509462	10.3158307752497	2.51276399291225	0.0132275698797715	0.00554673392490053	1	1.00210240500813	3223.49725936855	0	19902.036809816	1	1	1	3	2019-05-24T17:45:13.462	NG_ecoli_LTEE_910_DM0	-1000	-0	161.575	DIA_100X_EMPTY_1x1_100ms	409d9a62-0a5f-49eb-bb1c-d7fe83fc15d1	EPI_100X_YFP_1x1_200ms_25sola	EPI_100X_RFP_1x1_200ms_25sola
238	29	12.1004225167544	361	41.8315449000523	314.038781163435	1456.85872576177	259262	718.17728531856	408.171238761948	499.133413025421	0	1927745	5340.01385041551	1517.23047889153	993.851063975	0	NaN	NaN	NaN	NaN	NaN	330.005949628654	0.972404992017891	29.2815194845809	13.069647015803	11.00835054621	2.92685684080502	0.0133409900293456	0.00530732946881221	2	1.00187741277494	2786.94239520688	0	21672.2825484765	1	1	1	3	2019-05-24T17:45:13.462	NG_ecoli_LTEE_910_DM0	-1000	-0	161.575	DIA_100X_EMPTY_1x1_100ms	f2852d59-5a24-4e16-8cd9-fb08d59abb3c	EPI_100X_YFP_1x1_200ms_25sola	EPI_100X_RFP_1x1_200ms_25sola
239	31	15.1884840546158	471	44.6647213781413	314.747346072187	1283.71974522293	367074	779.350318471338	408.171238761948	499.133413025421	0	3804898	8078.33970276008	1517.23047889153	993.851063975	0	NaN	NaN	NaN	NaN	NaN	374.757273767582	0.976582238439788	28.5963857328692	16.1428921682102	12.7726528217899	3.62715216581178	0.0175748153273658	0.00975152524771614	1	1.00485105978755	3664.06562252651	2	19660.127388535	1	1	1	3	2019-05-24T17:45:13.462	NG_ecoli_LTEE_910_DM0	-1000	-0	161.575	DIA_100X_EMPTY_1x1_100ms	9a861905-6b8a-4e0a-bd6c-570b459b35c2	EPI_100X_YFP_1x1_200ms_25sola	EPI_100X_RFP_1x1_200ms_25sola
240	37	15.6468024984134	580	-49.9999866751077	316.610344827586	375.084482758621	6599422	11378.3137931034	408.171238761948	499.133413025421	0	1251030	2156.94827586207	1517.23047889153	993.851063975	0	NaN	NaN	NaN	NaN	NaN	539.441917010058	0.793147063382174	44.5148419590838	16.4701081203707	11.7487223279324	2.95668381202376	0.13899890298829	0.0369487864170256	2	1.24143809608481	4825.87420006918	2	21037.7603448276	1	1	1	3	2019-05-24T17:45:13.462	NG_ecoli_LTEE_910_DM0	-1000	-0	161.575	DIA_100X_EMPTY_1x1_100ms	27e0854a-570e-422d-b634-7737fd2bd910	EPI_100X_YFP_1x1_200ms_25sola	EPI_100X_RFP_1x1_200ms_25sola
241	59	15.4182926432948	910	49.2134440337819	314.904395604396	990.223076923077	30250521	33242.3307692308	408.171238761948	499.133413025421	4	1490943	1638.3989010989	1517.23047889153	993.851063975	0	NaN	NaN	NaN	NaN	NaN	682.028390590292	0.921595778814319	56.9979151963477	13.3021122610049	11.7938269355406	2.23742134888747	0.0208114046457561	0.00542422073907618	3	1.00095374781238	6226.70589688986	0	17544.2197802198	1	1	1	3	2019-05-24T17:45:13.462	NG_ecoli_LTEE_910_DM0	-1000	-0	161.575	DIA_100X_EMPTY_1x1_100ms	fb5a4830-503e-4f14-bf90-7abed0de06e4	EPI_100X_YFP_1x1_200ms_25sola	EPI_100X_RFP_1x1_200ms_25sola
242	48	13.4564699039705	647	49.0548571558573	313.236476043277	931.840803709428	23917713	36967.0989180835	408.171238761948	499.133413025421	2	738645	1141.64605873261	1517.23047889153	993.851063975	0	NaN	NaN	NaN	NaN	NaN	545.064256293119	0.956638270503166	48.0607672233267	13.0202376832755	11.0175818213093	2.68925642548376	0.00862486356438028	0.0042529324213353	2	1.00045206996961	4581.97958332371	1	17473.3075734158	1	1	1	3	2019-05-24T17:45:13.462	NG_ecoli_LTEE_910_DM0	-1000	-0	161.575	DIA_100X_EMPTY_1x1_100ms	2244153b-be2a-451f-8e1c-856ff94dc698	EPI_100X_YFP_1x1_200ms_25sola	EPI_100X_RFP_1x1_200ms_25sola
243	17	7.32273293791889	125	-49.6640596414653	311.856	204.6	77590	620.72	408.171238761948	499.133413025421	0	421385	3371.08	1517.23047889153	993.851063975	0	NaN	NaN	NaN	NaN	NaN	147.371433919838	0.999762435387198	14.9386479692724	12.5461500427394	9.22617221580421	3.6721543872076	0.00492049568431301	0.00270601616930087	0	1.00011204036994	998.721244926177	1	22433.728	1	1	1	3	2019-05-24T17:45:13.462	NG_ecoli_LTEE_910_DM0	-1000	-0	161.575	DIA_100X_EMPTY_1x1_100ms	923cbadf-997a-44a6-b093-bcd245e4161c	EPI_100X_YFP_1x1_200ms_25sola	EPI_100X_RFP_1x1_200ms_25sola
244	26	13.7560213356332	358	25.0140917924045	319.40782122905	240.111731843575	283591	792.153631284916	408.171238761948	499.133413025421	0	3856723	10772.969273743	1517.23047889153	993.851063975	0	NaN	NaN	NaN	NaN	NaN	319.999412438852	0.998391959390981	25.0372711497263	17.3666719619362	12.352293991789	4.57725408278317	0.0129807186833841	0.00499639256930522	1	1.0009605197706	3000.35133864573	4	20949.6815642458	1	1	1	3	2019-05-24T17:45:13.462	NG_ecoli_LTEE_910_DM0	-1000	-0	161.575	DIA_100X_EMPTY_1x1_100ms	5f7736e9-be80-40a8-9e14-bff0ebef874f	EPI_100X_YFP_1x1_200ms_25sola	EPI_100X_RFP_1x1_200ms_25sola
245	38	14.1819165278055	539	49.0917097171907	319.068645640074	1356.32653061224	1582929	2936.78849721707	408.171238761948	499.133413025421	0	964658	1789.71799628942	1517.23047889153	993.851063975	0	NaN	NaN	NaN	NaN	NaN	414.615693808628	0.945749285901613	36.0275296788384	13.283044764699	11.2472023821592	2.65155694825879	0.0217721441186645	0.0106639752198585	0	1.00786720837654	3579.42597875886	0	17947.241187384	1	1	1	3	2019-05-24T17:45:13.462	NG_ecoli_LTEE_910_DM0	-1000	-0	161.575	DIA_100X_EMPTY_1x1_100ms	866f7ad9-8234-4e09-ab1d-05a72c31c6be	EPI_100X_YFP_1x1_200ms_25sola	EPI_100X_RFP_1x1_200ms_25sola
246	32	13.6356977409545	437	44.108092423401	322.384439359268	297.697940503433	1013819	2319.95194508009	408.171238761948	499.133413025421	0	683225	1563.44393592677	1517.23047889153	993.851063975	0	NaN	NaN	NaN	NaN	NaN	403.560305043526	0.990789861553986	30.9650430259933	15.1068041903366	12.4920613589103	3.86907148848108	0.0818051083418452	0.0107829378539573	1	1.00145639088176	3795.15734898369	1	19472.3615560641	1	1	1	3	2019-05-24T17:45:13.462	NG_ecoli_LTEE_910_DM0	-1000	-0	161.575	DIA_100X_EMPTY_1x1_100ms	e311d503-bac5-45d0-abf6-c74ff086787c	EPI_100X_YFP_1x1_200ms_25sola	EPI_100X_RFP_1x1_200ms_25sola
247	26	11.9634699000751	312	19.9776097426566	317.153846153846	261.233974358974	276629	886.63141025641	408.171238761948	499.133413025421	0	2649923	8493.34294871795	1517.23047889153	993.851063975	0	NaN	NaN	NaN	NaN	NaN	306.898619440792	0.9782222527487	25.3199061443365	13.9654745983206	11.5217375366799	3.61138427098816	0.0215950745130936	0.0101551063630893	1	1.00497223320201	2639.90275089898	3	22443.0512820513	1	1	1	3	2019-05-24T17:45:13.462	NG_ecoli_LTEE_910_DM0	-1000	-0	161.575	DIA_100X_EMPTY_1x1_100ms	dc97825c-084d-4515-8b67-966cb5a5ade7	EPI_100X_YFP_1x1_200ms_25sola	EPI_100X_RFP_1x1_200ms_25sola
248	4	1.96428530061496	8	-49.9727942720385	310.25	1268.375	5719	714.875	408.171238761948	499.133413025421	0	25781	3222.625	1517.23047889153	993.851063975	0	NaN	NaN	NaN	NaN	NaN	NaN	NaN	NaN	NaN	NaN	NaN	NaN	NaN	NaN	NaN	NaN	1	23333.125	1	1	1	3	2019-05-24T17:45:13.462	NG_ecoli_LTEE_910_DM0	-1000	-0	161.575	DIA_100X_EMPTY_1x1_100ms	516fd8fb-a839-4af6-ad35-a5e1cd56eea0	EPI_100X_YFP_1x1_200ms_25sola	EPI_100X_RFP_1x1_200ms_25sola
[truncated: 19,132 more rows]
