# Supplementary material for: Genomic and phenotypic evolution of Escherichia coli in a novel citrate-only resource environment
Source: eLife. 2020 May 29;9:e55414. doi: 10.7554/eLife.55414 (PMC7299349; doi:10.7554/eLife.55414)
Supplement: Figure 10—source data 2. [file elife-55414-fig10-data2.zip › 20190524_NG_ecoli_LTEE_910_DM25_001.superSegger.txt]

CellID	LongAxis	ShortAxis	Area	RegionScore	XPosition	YPosition	Fluor1Sum	Fluor1Mean	Fluor1Background	Fluor1BgStd	Fluor1FociNumber	Fluor2Sum	Fluor2Mean	Fluor2Background	Fluor2BgStd	Fluor2FociNumber	Fluor3Sum	Fluor3Mean	Fluor3Background	Fluor3BgStd	Fluor3FociNumber	MeshArea	MeshSolidity	MeshAxisLength	MeshRibsLengthMax	MeshRibsLengthMean	MeshRibsLengthStd	MeshCurvatureMax	MeshCurvatureMean	MeshCurvatureInflection	MeshSinuosity	MeshVolume	NumOfNeighbors	RegionGrayVal	TimeFrames	AgeFrames	RelativeAge	xyFolder	DateTime	Folder	StageXposition	StageYposition	StageZposition	PhaseConfig	UUID	Fluo1Config	Fluo2Config	Fluo3Config
1	30	13.63687758147	410	47.3845793418482	48.1243902439024	1308.06585365854	7023531	17130.5634146341	79.835105133717	243.609593386548	1	943777	2301.89512195122	444.827244190942	355.899697907212	2	NaN	NaN	NaN	NaN	NaN	361.086351193496	0.990768809857637	29.093354886425	14.4086786519548	12.0506390348058	3.40085477037176	0.0120650296241932	0.00682754982505844	0	1.0027044105295	3318.2097990961	0	13040.0268292683	1	1	1	1	2019-05-24T18:14:42.362	NG_ecoli_LTEE_910_DM25	-0	-0	160.825	DIA_100X_EMPTY_1x1_100ms	c36e9a91-0d6e-405d-9492-6d3ce80d953d	EPI_100X_YFP_1x1_200ms_25sola	EPI_100X_RFP_1x1_200ms_25sola
2	24	12.2498873134431	294	26.3861903649283	119.017006802721	508.006802721088	1721550	5855.61224489796	79.835105133717	243.609593386548	1	1020488	3471.04761904762	444.827244190942	355.899697907212	1	NaN	NaN	NaN	NaN	NaN	265.473133373091	0.999836515693029	22.9564494088246	13.9927247054188	11.2659847422474	3.54128266565759	0.00293077791000641	0.00146782259124764	1	1.00002711772667	2288.4051527079	0	13741.2210884354	1	1	1	1	2019-05-24T18:14:42.362	NG_ecoli_LTEE_910_DM25	-0	-0	160.825	DIA_100X_EMPTY_1x1_100ms	2ef86f21-3aa4-42fb-bbd9-867369acee5b	EPI_100X_YFP_1x1_200ms_25sola	EPI_100X_RFP_1x1_200ms_25sola
3	27	10.9981456105796	297	47.6404776836053	141.306397306397	282.670033670034	5615277	18906.6565656566	79.835105133717	243.609593386548	3	383124	1289.9797979798	444.827244190942	355.899697907212	4	NaN	NaN	NaN	NaN	NaN	270.40639115363	0.997398946098379	25.349813235074	12.350211392174	10.3958670061219	2.97736697831493	0.0066445180535858	0.00337548025472861	1	1.00012406011814	2151.72157893921	1	14829.5757575758	1	1	1	1	2019-05-24T18:14:42.362	NG_ecoli_LTEE_910_DM25	-0	-0	160.825	DIA_100X_EMPTY_1x1_100ms	57b56694-344d-4f17-95a8-5fa0d143a86a	EPI_100X_YFP_1x1_200ms_25sola	EPI_100X_RFP_1x1_200ms_25sola
4	25	12.3899633421902	311	35.2874421914884	151.871382636656	261.617363344051	1488378	4785.78135048232	79.835105133717	243.609593386548	2	1256927	4041.56591639871	444.827244190942	355.899697907212	2	NaN	NaN	NaN	NaN	NaN	269.434070525906	0.9981007652483	24.4937151012093	12.8813564640174	10.4508053233206	3.43015909103218	0.0220887348463307	0.0103363877571438	1	1.00454601606485	2101.08711303427	1	13852.38585209	1	1	1	1	2019-05-24T18:14:42.362	NG_ecoli_LTEE_910_DM25	-0	-0	160.825	DIA_100X_EMPTY_1x1_100ms	6c5b5ca8-757c-4f58-b67b-a3a7ec844cc2	EPI_100X_YFP_1x1_200ms_25sola	EPI_100X_RFP_1x1_200ms_25sola
5	20	11.1561043140161	224	-45.9221826816418	169.459821428571	106.308035714286	3943965	17606.9866071429	79.835105133717	243.609593386548	2	364726	1628.24107142857	444.827244190942	355.899697907212	1	NaN	NaN	NaN	NaN	NaN	216.227532892852	0.999838256289444	19.5783959655041	13.7965771317423	10.6187306657055	3.69825777774621	0.0167771816356841	0.00920667780884164	0	1.00219864051162	1733.85270361738	1	14262.21875	1	1	1	1	2019-05-24T18:14:42.362	NG_ecoli_LTEE_910_DM25	-0	-0	160.825	DIA_100X_EMPTY_1x1_100ms	a0f11bbb-1a58-431a-8976-bba71a520e75	EPI_100X_YFP_1x1_200ms_25sola	EPI_100X_RFP_1x1_200ms_25sola
6	26	13.2735755194719	346	37.2603026633608	181.985549132948	1383.76589595376	13781246	39830.1907514451	79.835105133717	243.609593386548	3	280332	810.208092485549	444.827244190942	355.899697907212	5	NaN	NaN	NaN	NaN	NaN	304.825234489802	0.999898805313939	25.8055275476213	14.0501685567403	11.5024149006586	3.53470649829351	0.00279140473723014	0.00118588406105122	1	1.00006790920168	2681.51778025409	0	13862.6184971098	1	1	1	1	2019-05-24T18:14:42.362	NG_ecoli_LTEE_910_DM25	-0	-0	160.825	DIA_100X_EMPTY_1x1_100ms	354c51fc-d7d7-4320-97ef-9b0e4d74846e	EPI_100X_YFP_1x1_200ms_25sola	EPI_100X_RFP_1x1_200ms_25sola
7	22	11.4788008829748	253	-23.7586299623584	187.671936758893	111.442687747036	4574292	18080.2055335968	79.835105133717	243.609593386548	0	461542	1824.2766798419	444.827244190942	355.899697907212	2	NaN	NaN	NaN	NaN	NaN	231.811064285378	0.999911209333014	20.9647448044702	13.8809422652021	10.5994604685695	3.68277690144443	0.0138251204513138	0.00773367150067757	0	1.00176297088354	1849.89458262647	1	14166.6996047431	1	1	1	1	2019-05-24T18:14:42.362	NG_ecoli_LTEE_910_DM25	-0	-0	160.825	DIA_100X_EMPTY_1x1_100ms	7f4a212e-6f54-4a26-9689-d80f4158de09	EPI_100X_YFP_1x1_200ms_25sola	EPI_100X_RFP_1x1_200ms_25sola
8	33	14.252164348386	471	47.7785155933599	203.082802547771	1028.04670912951	10631063	22571.2590233546	79.835105133717	243.609593386548	4	434894	923.341825902335	444.827244190942	355.899697907212	5	NaN	NaN	NaN	NaN	NaN	401.077207279736	0.993241256657033	32.3636962088964	14.3807610538268	12.1416731627155	3.29312496942198	0.00892197176386753	0.00399932325618781	1	1.00107086613408	3747.1844693786	0	13232.6008492569	1	1	1	1	2019-05-24T18:14:42.362	NG_ecoli_LTEE_910_DM25	-0	-0	160.825	DIA_100X_EMPTY_1x1_100ms	037dd908-8cf1-473f-b509-41452a9a7be8	EPI_100X_YFP_1x1_200ms_25sola	EPI_100X_RFP_1x1_200ms_25sola
9	38	11.8883239567219	452	49.142842863985	206.265486725664	926.258849557522	364024	805.362831858407	79.835105133717	243.609593386548	0	2775494	6140.47345132743	444.827244190942	355.899697907212	3	NaN	NaN	NaN	NaN	NaN	402.800902287467	0.926477223883021	38.2064827919359	12.8196710402403	10.2039936948475	2.78809840962174	0.0368084366873006	0.00794360808037076	1	1.00562583005901	3124.40485388885	0	15482.8915929204	1	1	1	1	2019-05-24T18:14:42.362	NG_ecoli_LTEE_910_DM25	-0	-0	160.825	DIA_100X_EMPTY_1x1_100ms	20deb7f7-7358-46b6-a6c9-3e2214f6bc7a	EPI_100X_YFP_1x1_200ms_25sola	EPI_100X_RFP_1x1_200ms_25sola
10	27	12.1050607509068	327	45.2484605337447	218.941896024465	959.737003058104	2170699	6638.22324159021	79.835105133717	243.609593386548	2	692031	2116.30275229358	444.827244190942	355.899697907212	2	NaN	NaN	NaN	NaN	NaN	297.808667504267	0.997324485752206	26.3920418662579	13.2064095858305	10.8642259986599	3.34563803205519	0.0138614165610761	0.00753021386666442	0	1.0027711730122	2446.5858259592	0	13743.8165137615	1	1	1	1	2019-05-24T18:14:42.362	NG_ecoli_LTEE_910_DM25	-0	-0	160.825	DIA_100X_EMPTY_1x1_100ms	f6f887b3-52a1-48c5-b83a-35ee66b0fc37	EPI_100X_YFP_1x1_200ms_25sola	EPI_100X_RFP_1x1_200ms_25sola
11	24	11.7788565627211	283	39.9882406445954	223.243816254417	462.833922261484	4432643	15663.0494699647	79.835105133717	243.609593386548	1	317688	1122.57243816254	444.827244190942	355.899697907212	3	NaN	NaN	NaN	NaN	NaN	263.513318457775	0.99559912390346	23.2878576760395	13.393563922719	10.8025985220484	3.50795456620425	0.0174456351561919	0.00941640931618206	0	1.00336465128052	2134.40038873181	0	13636.2332155477	1	1	1	1	2019-05-24T18:14:42.362	NG_ecoli_LTEE_910_DM25	-0	-0	160.825	DIA_100X_EMPTY_1x1_100ms	9c7548a8-cbc1-427e-aba8-d12cefc24400	EPI_100X_YFP_1x1_200ms_25sola	EPI_100X_RFP_1x1_200ms_25sola
12	17	9.46798520112538	161	-47.2696900029639	264.012422360248	768.888198757764	43524	270.335403726708	79.835105133717	243.609593386548	0	4968535	30860.4658385093	444.827244190942	355.899697907212	0	NaN	NaN	NaN	NaN	NaN	171.720527887383	0.999750845525155	16.9603694096567	12.9402114323301	9.30276807612658	3.94787604516937	0.00683864708286044	0.00265006324322432	0	1.00012827723246	1152.78834333025	1	16965.1739130435	1	1	1	1	2019-05-24T18:14:42.362	NG_ecoli_LTEE_910_DM25	-0	-0	160.825	DIA_100X_EMPTY_1x1_100ms	43992940-3c0f-40d0-a26b-9a19228b69dd	EPI_100X_YFP_1x1_200ms_25sola	EPI_100X_RFP_1x1_200ms_25sola
13	18	9.17152571513071	165	-45.9879286969222	266.412121212121	753.878787878788	51441	311.763636363636	79.835105133717	243.609593386548	0	5917642	35864.496969697	444.827244190942	355.899697907212	2	NaN	NaN	NaN	NaN	NaN	175.722729700109	0.999762652527195	16.6646567990322	13.4403428432143	10.0960723531344	3.69818005474971	0.0114822706909421	0.00626558773388646	0	1.00073336757305	1334.10853900249	1	16366.4060606061	1	1	1	1	2019-05-24T18:14:42.362	NG_ecoli_LTEE_910_DM25	-0	-0	160.825	DIA_100X_EMPTY_1x1_100ms	1392645a-f2dc-46cd-8b6a-dd950d6e6763	EPI_100X_YFP_1x1_200ms_25sola	EPI_100X_RFP_1x1_200ms_25sola
14	30	11.5598010056312	347	48.5594765523051	282.363112391931	1783.43515850144	965843	2783.40922190202	79.835105133717	243.609593386548	2	316144	911.077809798271	444.827244190942	355.899697907212	3	NaN	NaN	NaN	NaN	NaN	311.267155209898	0.986950476428178	29.6472141907981	11.8996744361323	10.2134830616557	2.70344944390788	0.0102190158770351	0.00598281752795456	0	1.0018189472015	2428.96646218469	0	14315.2449567723	1	1	1	1	2019-05-24T18:14:42.362	NG_ecoli_LTEE_910_DM25	-0	-0	160.825	DIA_100X_EMPTY_1x1_100ms	c8f29e7c-00fa-4f69-81b3-ac8948a0fbbd	EPI_100X_YFP_1x1_200ms_25sola	EPI_100X_RFP_1x1_200ms_25sola
15	25	12.8141896035991	321	35.0622197910422	297.971962616822	559.629283489097	1174544	3659.01557632399	79.835105133717	243.609593386548	1	407907	1270.73831775701	444.827244190942	355.899697907212	1	NaN	NaN	NaN	NaN	NaN	288.468478702302	0.997109150758437	24.9469544672104	13.8169483415737	11.1394019344248	3.45999873570809	0.0169884302779537	0.00948979662685481	0	1.00387592037522	2431.2586556264	0	14189.1838006231	1	1	1	1	2019-05-24T18:14:42.362	NG_ecoli_LTEE_910_DM25	-0	-0	160.825	DIA_100X_EMPTY_1x1_100ms	3c7d1aaa-adbd-4416-8a39-0d00bae14d05	EPI_100X_YFP_1x1_200ms_25sola	EPI_100X_RFP_1x1_200ms_25sola
16	28	12.4948897048274	350	47.168029881803	309.6	1489.20285714286	314820	899.485714285714	79.835105133717	243.609593386548	0	4536597	12961.7057142857	444.827244190942	355.899697907212	2	NaN	NaN	NaN	NaN	NaN	318.04365980478	0.991013362870375	27.8832734033689	13.301871575164	11.1422328035615	3.0900207900204	0.00779670186143354	0.00313232831600109	1	1.00053494166284	2718.8052199322	0	14080.5657142857	1	1	1	1	2019-05-24T18:14:42.362	NG_ecoli_LTEE_910_DM25	-0	-0	160.825	DIA_100X_EMPTY_1x1_100ms	378da138-ed4f-4378-bb89-2badfe1e2434	EPI_100X_YFP_1x1_200ms_25sola	EPI_100X_RFP_1x1_200ms_25sola
17	41	11.3865797487487	468	48.6398983916811	328.98717948718	465.831196581197	4945848	10568.0512820513	79.835105133717	243.609593386548	2	601934	1286.18376068376	444.827244190942	355.899697907212	4	NaN	NaN	NaN	NaN	NaN	432.479103574049	0.893651391216291	42.5100127043647	11.7825608992934	9.9483505045528	2.23887932771582	0.0281097320651084	0.0109038816909715	2	1.01755122757286	3304.32892724883	0	15255.8739316239	1	1	1	1	2019-05-24T18:14:42.362	NG_ecoli_LTEE_910_DM25	-0	-0	160.825	DIA_100X_EMPTY_1x1_100ms	73b3de3c-a5ef-468f-9096-01d6f0935edb	EPI_100X_YFP_1x1_200ms_25sola	EPI_100X_RFP_1x1_200ms_25sola
18	24	12.8417805472434	309	13.5221547995652	331.909385113269	331.741100323625	8650459	27995.0129449838	79.835105133717	243.609593386548	1	404182	1308.03236245955	444.827244190942	355.899697907212	3	NaN	NaN	NaN	NaN	NaN	278.22359570294	0.99985659155129	23.5200184826924	14.3764181729272	11.3802286992193	3.66143915357948	0.00410602956625505	0.00216750652142696	1	1.00004347940464	2392.37645553829	0	13665.6634304207	1	1	1	1	2019-05-24T18:14:42.362	NG_ecoli_LTEE_910_DM25	-0	-0	160.825	DIA_100X_EMPTY_1x1_100ms	85140191-532d-40b9-8ac1-73350dd6f0f2	EPI_100X_YFP_1x1_200ms_25sola	EPI_100X_RFP_1x1_200ms_25sola
19	30	12.1718226486469	365	47.742882719653	355.66301369863	1579.03835616438	9972768	27322.6520547945	79.835105133717	243.609593386548	2	355037	972.704109589041	444.827244190942	355.899697907212	4	NaN	NaN	NaN	NaN	NaN	324.835405694221	0.982473091944245	29.1023212050185	12.8778618218701	10.8721185664684	2.90651512490132	0.0254395384499602	0.0160814893075685	0	1.014004417053	2701.75442266352	0	13774.3945205479	1	1	1	1	2019-05-24T18:14:42.362	NG_ecoli_LTEE_910_DM25	-0	-0	160.825	DIA_100X_EMPTY_1x1_100ms	f4182c6b-ce14-414c-9190-a3083301bbdc	EPI_100X_YFP_1x1_200ms_25sola	EPI_100X_RFP_1x1_200ms_25sola
20	24	11.6454524593497	280	35.9576646142334	361.617857142857	1434.74642857143	4345792	15520.6857142857	79.835105133717	243.609593386548	1	439642	1570.15	444.827244190942	355.899697907212	1	NaN	NaN	NaN	NaN	NaN	259.907857641369	0.997789076383466	23.9904397355404	12.889447209083	10.1968488135826	3.59656139092776	0.011306087453971	0.00269621736295556	1	1.0001603246	1959.11554296954	0	14234.0535714286	1	1	1	1	2019-05-24T18:14:42.362	NG_ecoli_LTEE_910_DM25	-0	-0	160.825	DIA_100X_EMPTY_1x1_100ms	3ef53cdf-b3b1-4897-aaf2-bc7568637664	EPI_100X_YFP_1x1_200ms_25sola	EPI_100X_RFP_1x1_200ms_25sola
21	40	12.8394856195177	515	-11.4198984483331	389.545631067961	1356.76116504854	10862819	21092.8524271845	79.835105133717	243.609593386548	3	700099	1359.41553398058	444.827244190942	355.899697907212	5	NaN	NaN	NaN	NaN	NaN	452.286968530557	0.848499323967803	41.6313934014345	13.505024412039	10.5554264586516	2.83111404215213	0.0381947380952465	0.0184724645889592	2	1.04550108979436	3643.02705800836	0	14375.5359223301	1	1	1	1	2019-05-24T18:14:42.362	NG_ecoli_LTEE_910_DM25	-0	-0	160.825	DIA_100X_EMPTY_1x1_100ms	cb3b4ae9-f6b9-47bb-8f11-2f4593622320	EPI_100X_YFP_1x1_200ms_25sola	EPI_100X_RFP_1x1_200ms_25sola
22	26	12.4220789800847	323	43.1560511985704	386.09907120743	301.777089783282	840398	2601.85139318885	79.835105133717	243.609593386548	2	246233	762.331269349845	444.827244190942	355.899697907212	3	NaN	NaN	NaN	NaN	NaN	289.056434009438	0.999688809613009	25.1418820318942	13.6098707957612	11.127137121574	3.47844504823659	0.00159458355082281	0.000681956315194046	1	1.00000660299681	2444.86309866619	1	13192.7523219814	1	1	1	1	2019-05-24T18:14:42.362	NG_ecoli_LTEE_910_DM25	-0	-0	160.825	DIA_100X_EMPTY_1x1_100ms	cc544cb2-6b44-4fad-92b3-9a156fb0e6b4	EPI_100X_YFP_1x1_200ms_25sola	EPI_100X_RFP_1x1_200ms_25sola
23	22	11.467821966262	253	17.6284168070248	385.320158102767	286.588932806324	1881269	7435.84584980237	79.835105133717	243.609593386548	2	204402	807.913043478261	444.827244190942	355.899697907212	3	NaN	NaN	NaN	NaN	NaN	241.405932592643	0.999891680979686	22.0255646401384	13.3128824054346	10.50638237715	3.54265043663175	0.00446960538630922	0.00194592178889693	1	1.00012604803464	1909.5161578229	1	14444.6205533597	1	1	1	1	2019-05-24T18:14:42.362	NG_ecoli_LTEE_910_DM25	-0	-0	160.825	DIA_100X_EMPTY_1x1_100ms	c0a3ad81-c04a-4ed0-a5b4-c4cfaaaede5c	EPI_100X_YFP_1x1_200ms_25sola	EPI_100X_RFP_1x1_200ms_25sola
24	23	11.7700773676088	271	33.3736939182266	406.066420664207	495.89667896679	115040	424.50184501845	79.835105133717	243.609593386548	0	11854814	43744.7011070111	444.827244190942	355.899697907212	1	NaN	NaN	NaN	NaN	NaN	245.999280893019	0.999777178129371	21.6190445953535	13.9285947153921	10.9271856574601	3.64689300135712	0.00258243346069216	0.00131705119335157	0	1.00005803365695	2027.41671504935	0	14028.0073800738	1	1	1	1	2019-05-24T18:14:42.362	NG_ecoli_LTEE_910_DM25	-0	-0	160.825	DIA_100X_EMPTY_1x1_100ms	d4522f85-dd2a-4be8-a338-e682242e10c3	EPI_100X_YFP_1x1_200ms_25sola	EPI_100X_RFP_1x1_200ms_25sola
25	28	12.0848447085938	339	45.3550185191623	411.324483775811	911.551622418879	1653020	4876.16519174041	79.835105133717	243.609593386548	2	295354	871.250737463127	444.827244190942	355.899697907212	4	NaN	NaN	NaN	NaN	NaN	301.102476054496	0.991928427061535	27.5377572656339	12.469888289084	10.5846694450237	3.03876039739635	0.0157778016755928	0.00939507475443588	0	1.00448191021596	2423.10954466881	0	14067.8790560472	1	1	1	1	2019-05-24T18:14:42.362	NG_ecoli_LTEE_910_DM25	-0	-0	160.825	DIA_100X_EMPTY_1x1_100ms	b85e0752-9e6e-4170-a2ea-d36eb85a1360	EPI_100X_YFP_1x1_200ms_25sola	EPI_100X_RFP_1x1_200ms_25sola
26	27	12.803199006686	346	40.997790410637	426.187861271676	456.260115606936	3978903	11499.7196531792	79.835105133717	243.609593386548	2	409589	1183.78323699422	444.827244190942	355.899697907212	5	NaN	NaN	NaN	NaN	NaN	306.263597010682	0.997871606170869	26.7504004510778	13.4070273417305	11.147926010944	3.27712306976906	0.0161683078012356	0.00828112915861935	1	1.00333162945947	2611.00873284069	0	14321.2947976879	1	1	1	1	2019-05-24T18:14:42.362	NG_ecoli_LTEE_910_DM25	-0	-0	160.825	DIA_100X_EMPTY_1x1_100ms	e224e883-c0c9-4bb1-b898-c0e6bf4dd821	EPI_100X_YFP_1x1_200ms_25sola	EPI_100X_RFP_1x1_200ms_25sola
27	34	12.16552423654	414	49.0164410819551	430.30193236715	580.666666666667	6337275	15307.4275362319	79.835105133717	243.609593386548	2	278399	672.461352657005	444.827244190942	355.899697907212	0	NaN	NaN	NaN	NaN	NaN	371.256121342607	0.98212210420426	33.6235902439111	12.6100630681236	10.7823765590107	2.70440853155405	0.0186138996003625	0.00801779868623676	1	1.00187808095469	3070.17376005583	0	14734.1425120773	1	1	1	1	2019-05-24T18:14:42.362	NG_ecoli_LTEE_910_DM25	-0	-0	160.825	DIA_100X_EMPTY_1x1_100ms	0a56fc36-f5d4-41e4-b3bb-606260b47861	EPI_100X_YFP_1x1_200ms_25sola	EPI_100X_RFP_1x1_200ms_25sola
28	15	10.6777445351718	161	-49.9881182815695	424.024844720497	1729.21739130435	36134	224.434782608696	79.835105133717	243.609593386548	0	6968747	43284.1428571429	444.827244190942	355.899697907212	2	NaN	NaN	NaN	NaN	NaN	170.009898226175	0.999793105494849	16.0973718967944	13.6395406004178	10.0489570180278	3.83651914706085	0.00994163949892775	0.00553736943263655	0	1.00053470508656	1276.694055677	1	16819.5714285714	1	1	1	1	2019-05-24T18:14:42.362	NG_ecoli_LTEE_910_DM25	-0	-0	160.825	DIA_100X_EMPTY_1x1_100ms	c4eb3443-cf9c-449c-95c2-0a668ac64c0e	EPI_100X_YFP_1x1_200ms_25sola	EPI_100X_RFP_1x1_200ms_25sola
29	22	10.219937243546	226	-17.1012064965082	434.495575221239	1742.38495575221	52005	230.110619469027	79.835105133717	243.609593386548	0	7075963	31309.5707964602	444.827244190942	355.899697907212	2	NaN	NaN	NaN	NaN	NaN	213.009067219524	0.999784777763112	21.0019439110274	13.0899003987411	9.67452048436353	3.62513457934596	0.00730029990055764	0.00372770111870315	0	1.00043916151341	1543.86127084116	1	16239.6504424779	1	1	1	1	2019-05-24T18:14:42.362	NG_ecoli_LTEE_910_DM25	-0	-0	160.825	DIA_100X_EMPTY_1x1_100ms	879ea817-9067-4862-8dad-5a330de64194	EPI_100X_YFP_1x1_200ms_25sola	EPI_100X_RFP_1x1_200ms_25sola
30	23	12.883810665808	297	15.9830689258882	446.10101010101	636.542087542088	58030	195.387205387205	79.835105133717	243.609593386548	0	226668	763.191919191919	444.827244190942	355.899697907212	2	NaN	NaN	NaN	NaN	NaN	285.842658512389	0.999894944726116	23.5234554307673	14.8517137957181	11.6503391944508	3.81187895135947	0.0405573995983093	0.0224493675009936	0	1.01913313131763	2507.65702880216	0	11907.2491582492	1	1	1	1	2019-05-24T18:14:42.362	NG_ecoli_LTEE_910_DM25	-0	-0	160.825	DIA_100X_EMPTY_1x1_100ms	570470ee-1329-4d8c-b3b7-9fc2d0a306fe	EPI_100X_YFP_1x1_200ms_25sola	EPI_100X_RFP_1x1_200ms_25sola
31	25	12.9361881339288	324	32.6140959555595	458.225308641975	966.725308641975	1243717	3838.63271604938	79.835105133717	243.609593386548	2	320367	988.787037037037	444.827244190942	355.899697907212	3	NaN	NaN	NaN	NaN	NaN	281.123527640244	0.999858545496997	24.3099501831668	13.8892000839179	11.2383545918604	3.47704761719355	0.00897960147501384	0.00481749251031275	0	1.00094691953627	2411.45638736693	0	13113.9012345679	1	1	1	1	2019-05-24T18:14:42.362	NG_ecoli_LTEE_910_DM25	-0	-0	160.825	DIA_100X_EMPTY_1x1_100ms	8c54741f-43fa-41bd-a020-81cc67d1ae4e	EPI_100X_YFP_1x1_200ms_25sola	EPI_100X_RFP_1x1_200ms_25sola
32	26	12.2307610468289	318	42.734660996996	463.427672955975	1108.3427672956	877483	2759.38050314465	79.835105133717	243.609593386548	2	1272767	4002.41194968553	444.827244190942	355.899697907212	2	NaN	NaN	NaN	NaN	NaN	292.821213649068	0.988890637170756	25.0594056792749	13.5427173716005	11.1401413459079	3.53271725018777	0.0217843166469661	0.00860558730274297	1	1.00318363927518	2442.54205828451	0	14457.5911949686	1	1	1	1	2019-05-24T18:14:42.362	NG_ecoli_LTEE_910_DM25	-0	-0	160.825	DIA_100X_EMPTY_1x1_100ms	f184aa7e-bff2-4805-b019-004d8a9e224e	EPI_100X_YFP_1x1_200ms_25sola	EPI_100X_RFP_1x1_200ms_25sola
33	22	11.6334964326456	256	4.64066249464024	480.5546875	332.2109375	5780690	22580.8203125	79.835105133717	243.609593386548	2	236416	923.5	444.827244190942	355.899697907212	3	NaN	NaN	NaN	NaN	NaN	231.380381722304	0.999873816509434	20.4712316039184	13.9025767489701	10.7538049731113	3.8575073766456	0.00380922441333083	0.00165717177167792	1	1.00008010377567	1859.337229071	0	13535.5546875	1	1	1	1	2019-05-24T18:14:42.362	NG_ecoli_LTEE_910_DM25	-0	-0	160.825	DIA_100X_EMPTY_1x1_100ms	953a3b5b-d6ab-4391-bfe8-354fde3d53e6	EPI_100X_YFP_1x1_200ms_25sola	EPI_100X_RFP_1x1_200ms_25sola
34	34	11.1396600028959	379	49.2314606829072	486.335092348285	1193.34036939314	3291582	8684.9129287599	79.835105133717	243.609593386548	2	645451	1703.03693931398	444.827244190942	355.899697907212	2	NaN	NaN	NaN	NaN	NaN	360.50976091962	0.975796132450924	33.6018605927349	12.27949551844	10.4545796525126	2.62791411633681	0.0112994323826435	0.0044761431909073	1	1.00113135856928	2884.4722067973	0	14579.3562005277	1	1	1	1	2019-05-24T18:14:42.362	NG_ecoli_LTEE_910_DM25	-0	-0	160.825	DIA_100X_EMPTY_1x1_100ms	56aef403-2e24-480a-b18f-88e173639a3e	EPI_100X_YFP_1x1_200ms_25sola	EPI_100X_RFP_1x1_200ms_25sola
35	27	12.0340593370482	325	45.4320655374667	497.787692307692	1280.88	11814609	36352.6430769231	79.835105133717	243.609593386548	2	252889	778.12	444.827244190942	355.899697907212	4	NaN	NaN	NaN	NaN	NaN	295.90793527363	0.990927645036173	26.6875859100942	12.8743878638845	10.7585472162127	3.02828865310391	0.00100579159107468	0.000485967907687994	1	1.0000026536219	2426.08734338886	0	14278.3353846154	1	1	1	1	2019-05-24T18:14:42.362	NG_ecoli_LTEE_910_DM25	-0	-0	160.825	DIA_100X_EMPTY_1x1_100ms	d4970d79-f50d-4a77-a7ce-8e9d36f6488b	EPI_100X_YFP_1x1_200ms_25sola	EPI_100X_RFP_1x1_200ms_25sola
36	20	10.7841522955749	216	-45.8813140947375	539.143518518518	9.7037037037037	751085	3477.24537037037	79.835105133717	243.609593386548	1	363918	1684.80555555556	444.827244190942	355.899697907212	2	NaN	NaN	NaN	NaN	NaN	NaN	NaN	NaN	NaN	NaN	NaN	NaN	NaN	NaN	NaN	NaN	1	14724.4259259259	1	1	1	1	2019-05-24T18:14:42.362	NG_ecoli_LTEE_910_DM25	-0	-0	160.825	DIA_100X_EMPTY_1x1_100ms	d3d3a803-e5c8-405d-ad94-f81a4c6ccfd2	EPI_100X_YFP_1x1_200ms_25sola	EPI_100X_RFP_1x1_200ms_25sola
37	45	13.9304005457718	627	48.7768146050041	556.215311004785	991.424242424242	18400736	29347.2663476874	79.835105133717	243.609593386548	5	707833	1128.92025518341	444.827244190942	355.899697907212	9	NaN	NaN	NaN	NaN	NaN	542.264661632534	0.909453393713212	44.061133267239	14.7220221982497	12.0808122573563	2.88098105073158	0.0213681954611068	0.0138215720161351	0	1.02215347937499	5050.53999855428	0	14138.7575757576	1	1	1	1	2019-05-24T18:14:42.362	NG_ecoli_LTEE_910_DM25	-0	-0	160.825	DIA_100X_EMPTY_1x1_100ms	b36be834-dc94-44e2-b31e-5a8e9e8f0bdb	EPI_100X_YFP_1x1_200ms_25sola	EPI_100X_RFP_1x1_200ms_25sola
38	16	5.23955774078775	85	-49.9981543501704	553.741176470588	4.6	238270	2803.17647058824	79.835105133717	243.609593386548	1	152787	1797.49411764706	444.827244190942	355.899697907212	0	NaN	NaN	NaN	NaN	NaN	NaN	NaN	NaN	NaN	NaN	NaN	NaN	NaN	NaN	NaN	NaN	1	14825.7647058824	1	1	1	1	2019-05-24T18:14:42.362	NG_ecoli_LTEE_910_DM25	-0	-0	160.825	DIA_100X_EMPTY_1x1_100ms	b11684c4-222f-49b2-8235-4e7f29ef01bb	EPI_100X_YFP_1x1_200ms_25sola	EPI_100X_RFP_1x1_200ms_25sola
39	29	12.6730343159382	368	46.6960517939345	562.429347826087	1531.80163043478	12007537	32629.1766304348	79.835105133717	243.609593386548	4	341826	928.875	444.827244190942	355.899697907212	6	NaN	NaN	NaN	NaN	NaN	325.247932427691	0.994673878292583	28.4980246788789	13.19011139077	11.0179808482357	3.27751144814871	0.00432192582907015	0.0016906971911627	1	1.00009609228142	2717.11904065544	0	14118.0733695652	1	1	1	1	2019-05-24T18:14:42.362	NG_ecoli_LTEE_910_DM25	-0	-0	160.825	DIA_100X_EMPTY_1x1_100ms	2406f6d2-2d22-4423-8d0f-130d4bc421e3	EPI_100X_YFP_1x1_200ms_25sola	EPI_100X_RFP_1x1_200ms_25sola
40	26	12.9991380492529	338	40.8996867785336	564.653846153846	1727.45857988166	1381120	4086.15384615385	79.835105133717	243.609593386548	2	596206	1763.92307692308	444.827244190942	355.899697907212	2	NaN	NaN	NaN	NaN	NaN	300.456110646596	0.999740898385813	25.2668713390188	14.2890813777485	11.5643543241167	3.56729575041485	0.0109751220674965	0.0049538468353388	1	1.00065986963903	2653.89740415265	0	12973.1568047337	1	1	1	1	2019-05-24T18:14:42.362	NG_ecoli_LTEE_910_DM25	-0	-0	160.825	DIA_100X_EMPTY_1x1_100ms	65b06fdb-26e5-4e55-802a-d378e3fb75da	EPI_100X_YFP_1x1_200ms_25sola	EPI_100X_RFP_1x1_200ms_25sola
41	23	12.2514957908901	282	23.9075094885515	570.780141843972	853.996453900709	11474368	40689.2482269504	79.835105133717	243.609593386548	2	243087	862.010638297872	444.827244190942	355.899697907212	4	NaN	NaN	NaN	NaN	NaN	259.740738982347	0.999904189998918	22.1032720345002	14.6020296224702	11.3535064697558	3.77142287494438	0.0182582532618108	0.00977594338693253	0	1.0032248395293	2237.72376245989	1	13626.7482269504	1	1	1	1	2019-05-24T18:14:42.362	NG_ecoli_LTEE_910_DM25	-0	-0	160.825	DIA_100X_EMPTY_1x1_100ms	f3cf9f2d-706b-4542-93bf-e2721bbb16cd	EPI_100X_YFP_1x1_200ms_25sola	EPI_100X_RFP_1x1_200ms_25sola
42	34	12.2142913946028	416	48.5911398106285	585.697115384615	848.110576923077	10779651	25912.6225961538	79.835105133717	243.609593386548	2	379152	911.423076923077	444.827244190942	355.899697907212	3	NaN	NaN	NaN	NaN	NaN	385.396238901724	0.983082723508867	34.2037411457396	13.8273047734917	11.0186630974083	2.98689528878538	0.00596095661381368	0.00276273857074769	2	1.00011882495575	3261.52942697411	1	14459.6923076923	1	1	1	1	2019-05-24T18:14:42.362	NG_ecoli_LTEE_910_DM25	-0	-0	160.825	DIA_100X_EMPTY_1x1_100ms	f681cd0f-9599-4b8a-99df-8ef9499f0fb6	EPI_100X_YFP_1x1_200ms_25sola	EPI_100X_RFP_1x1_200ms_25sola
43	35	12.1375927948928	425	49.1824822522347	656.538823529412	467.738823529412	843203	1984.00705882353	79.835105133717	243.609593386548	2	854135	2009.72941176471	444.827244190942	355.899697907212	3	NaN	NaN	NaN	NaN	NaN	374.794421423063	0.979894875078725	34.4294482309106	12.1601704040957	10.5628453731798	2.78804977729438	0.00796185700112438	0.00404500865606103	1	1.0005304940569	3017.04500604658	0	13756.0894117647	1	1	1	1	2019-05-24T18:14:42.362	NG_ecoli_LTEE_910_DM25	-0	-0	160.825	DIA_100X_EMPTY_1x1_100ms	b7562995-5eef-4323-9edf-116ef01ed68e	EPI_100X_YFP_1x1_200ms_25sola	EPI_100X_RFP_1x1_200ms_25sola
44	27	12.1081875002055	327	45.9783080986437	672.599388379205	515.758409785933	9712394	29701.5107033639	79.835105133717	243.609593386548	0	316853	968.969418960245	444.827244190942	355.899697907212	3	NaN	NaN	NaN	NaN	NaN	294.64539987325	0.99730527138857	25.6931650209479	13.6878735018507	11.1083826397323	3.32018118261747	0.00407244746970491	0.00237478939467793	0	1.00023897986838	2490.05620355173	0	13538.5779816514	1	1	1	1	2019-05-24T18:14:42.362	NG_ecoli_LTEE_910_DM25	-0	-0	160.825	DIA_100X_EMPTY_1x1_100ms	2e05436c-e75a-4653-9467-701d6c296ad1	EPI_100X_YFP_1x1_200ms_25sola	EPI_100X_RFP_1x1_200ms_25sola
45	30	12.1668447499107	365	48.6986739612614	691.986301369863	469.202739726027	10738764	29421.2712328767	79.835105133717	243.609593386548	1	360706	988.235616438356	444.827244190942	355.899697907212	4	NaN	NaN	NaN	NaN	NaN	329.8361821811	0.985698927814475	28.8867587277927	13.2050488181613	11.1685288837672	3.06371459347283	0.0103811556289574	0.00565565586623459	0	1.00183437423317	2829.96222724122	0	14055.4082191781	1	1	1	1	2019-05-24T18:14:42.362	NG_ecoli_LTEE_910_DM25	-0	-0	160.825	DIA_100X_EMPTY_1x1_100ms	05c70c50-8f13-49d1-8031-e90f1a8df829	EPI_100X_YFP_1x1_200ms_25sola	EPI_100X_RFP_1x1_200ms_25sola
46	26	12.7053531316558	331	31.7830229505309	698.190332326284	1124.08761329305	2359726	7129.08157099698	79.835105133717	243.609593386548	2	229369	692.957703927493	444.827244190942	355.899697907212	3	NaN	NaN	NaN	NaN	NaN	294.202979558197	0.998528105980412	25.857263415985	13.2643422624213	11.0907610136056	3.26212002550773	0.0115072496295556	0.00635624518324633	0	1.00179401655713	2498.01553752648	0	13403.0876132931	1	1	1	1	2019-05-24T18:14:42.362	NG_ecoli_LTEE_910_DM25	-0	-0	160.825	DIA_100X_EMPTY_1x1_100ms	79075f17-93eb-4149-b514-fd57848bf52e	EPI_100X_YFP_1x1_200ms_25sola	EPI_100X_RFP_1x1_200ms_25sola
47	26	12.3760417206353	323	44.3379288336852	702.934984520124	2020.43962848297	1413232	4375.33126934985	79.835105133717	243.609593386548	2	374587	1159.71207430341	444.827244190942	355.899697907212	2	NaN	NaN	NaN	NaN	NaN	285.368059918301	0.998024384615401	25.0384253104504	13.4380974199256	11.0181781139467	3.37263225259079	0.0132835697108026	0.00713007787929944	0	1.00222197181999	2387.3520725853	0	14044.7770897833	1	1	1	1	2019-05-24T18:14:42.362	NG_ecoli_LTEE_910_DM25	-0	-0	160.825	DIA_100X_EMPTY_1x1_100ms	9789cc45-d237-4c35-882f-c04f06634eae	EPI_100X_YFP_1x1_200ms_25sola	EPI_100X_RFP_1x1_200ms_25sola
48	44	11.4541461950344	504	49.5808187014016	720.081349206349	1090.59126984127	1118478	2219.20238095238	79.835105133717	243.609593386548	3	466101	924.803571428571	444.827244190942	355.899697907212	3	NaN	NaN	NaN	NaN	NaN	452.55783904178	0.900475498058237	43.7018207038002	12.4879247919919	10.0821771509793	2.59833011365521	0.0182043713273195	0.00732859549957267	2	1.00294229884512	3488.97662908938	0	14801.8511904762	1	1	1	1	2019-05-24T18:14:42.362	NG_ecoli_LTEE_910_DM25	-0	-0	160.825	DIA_100X_EMPTY_1x1_100ms	40edbb77-ed53-4f7d-9d6a-ddeb7fdd7dc1	EPI_100X_YFP_1x1_200ms_25sola	EPI_100X_RFP_1x1_200ms_25sola
49	18	11.4572855738057	207	-49.9671292037587	711.545893719807	8.49275362318841	193452	934.550724637681	79.835105133717	243.609593386548	2	243897	1178.24637681159	444.827244190942	355.899697907212	2	NaN	NaN	NaN	NaN	NaN	NaN	NaN	NaN	NaN	NaN	NaN	NaN	NaN	NaN	NaN	NaN	0	12719.0676328502	1	1	1	1	2019-05-24T18:14:42.362	NG_ecoli_LTEE_910_DM25	-0	-0	160.825	DIA_100X_EMPTY_1x1_100ms	60d3c11f-0f1b-49ea-9f90-abd6fee82330	EPI_100X_YFP_1x1_200ms_25sola	EPI_100X_RFP_1x1_200ms_25sola
50	22	12.7690750411765	281	-25.7955570720835	736.964412811388	949.08896797153	7464022	26562.3558718861	79.835105133717	243.609593386548	2	661737	2354.9359430605	444.827244190942	355.899697907212	2	NaN	NaN	NaN	NaN	NaN	256.379514071195	0.999916832155798	20.6287438014109	15.0912220449298	11.9390947862097	3.96495427405658	0.00949118674741855	0.00486247627748189	0	1.00071213190736	2309.43351352781	1	14112.5765124555	1	1	1	1	2019-05-24T18:14:42.362	NG_ecoli_LTEE_910_DM25	-0	-0	160.825	DIA_100X_EMPTY_1x1_100ms	e02d578f-f610-42b4-a736-99344b32bdc2	EPI_100X_YFP_1x1_200ms_25sola	EPI_100X_RFP_1x1_200ms_25sola
51	22	13.3634379290457	294	-42.561657289103	737.030612244898	969.506802721088	7085804	24101.3741496599	79.835105133717	243.609593386548	2	606848	2064.10884353741	444.827244190942	355.899697907212	3	NaN	NaN	NaN	NaN	NaN	263.708881522623	0.999928297644553	21.6802754850728	15.1487408806955	11.7334392310116	3.89386683240709	0.00323198041006145	0.00131889813022504	1	1.0000488126612	2344.2576102158	1	14105.5136054422	1	1	1	1	2019-05-24T18:14:42.362	NG_ecoli_LTEE_910_DM25	-0	-0	160.825	DIA_100X_EMPTY_1x1_100ms	08e0f855-efa6-4356-b1e3-2d1eb1c31a09	EPI_100X_YFP_1x1_200ms_25sola	EPI_100X_RFP_1x1_200ms_25sola
52	45	12.8699500157031	579	49.3170494052232	758.834196891192	684.158894645941	5702882	9849.53713298791	79.835105133717	243.609593386548	3	483448	834.970639032815	444.827244190942	355.899697907212	4	NaN	NaN	NaN	NaN	NaN	494.327154970079	0.907319264225701	44.0925796056087	13.7238814990157	10.8971864188468	2.79571954075609	0.0235184224481236	0.0103592589401064	1	1.00517944186485	4112.29394196013	0	13512.3212435233	1	1	1	1	2019-05-24T18:14:42.362	NG_ecoli_LTEE_910_DM25	-0	-0	160.825	DIA_100X_EMPTY_1x1_100ms	6aaacb8e-0173-4ba4-b0a2-180d31bea9e4	EPI_100X_YFP_1x1_200ms_25sola	EPI_100X_RFP_1x1_200ms_25sola
53	38	12.4688850789464	474	47.4876629359875	758.510548523207	384.565400843882	3534012	7455.72151898734	79.835105133717	243.609593386548	2	466377	983.917721518987	444.827244190942	355.899697907212	6	NaN	NaN	NaN	NaN	NaN	424.265578729566	0.896028089546639	38.8344370283357	12.7877468958805	10.6604061384797	2.51923235580704	0.0400376762035189	0.0210469054932894	0	1.0461909520959	3466.20621348613	0	14577.7151898734	1	1	1	1	2019-05-24T18:14:42.362	NG_ecoli_LTEE_910_DM25	-0	-0	160.825	DIA_100X_EMPTY_1x1_100ms	2c55d5c5-a93b-4f9b-a8d4-5a53d54a22a4	EPI_100X_YFP_1x1_200ms_25sola	EPI_100X_RFP_1x1_200ms_25sola
54	41	11.5998161519504	476	47.4096732129465	841.995798319328	527.850840336134	7599939	15966.2584033613	79.835105133717	243.609593386548	4	653942	1373.82773109244	444.827244190942	355.899697907212	4	NaN	NaN	NaN	NaN	NaN	435.707814837911	0.88927442379451	41.5263611312959	13.0047401582504	10.2679587723126	2.51397831786962	0.0310107479569178	0.0117759767035516	2	1.01857811094905	3438.60262427565	1	15580.4117647059	1	1	1	1	2019-05-24T18:14:42.362	NG_ecoli_LTEE_910_DM25	-0	-0	160.825	DIA_100X_EMPTY_1x1_100ms	286c03f7-0af9-4cd8-981f-dcc37bd66d37	EPI_100X_YFP_1x1_200ms_25sola	EPI_100X_RFP_1x1_200ms_25sola
55	32	12.5482766559731	402	48.6037146120746	855.012437810945	502.136815920398	4148259	10319.052238806	79.835105133717	243.609593386548	3	745581	1854.67910447761	444.827244190942	355.899697907212	3	NaN	NaN	NaN	NaN	NaN	360.100415085102	0.959212703244584	32.5960607351873	13.0277872847716	10.7817034664263	2.8478458637355	0.0240406446480038	0.0130538763073764	1	1.01268048413017	2975.97833928138	1	15040.4577114428	1	1	1	1	2019-05-24T18:14:42.362	NG_ecoli_LTEE_910_DM25	-0	-0	160.825	DIA_100X_EMPTY_1x1_100ms	f2e7abed-cc99-4fe3-929f-5f3032905cb7	EPI_100X_YFP_1x1_200ms_25sola	EPI_100X_RFP_1x1_200ms_25sola
56	37	11.2446960891347	416	43.7439247245768	867.935096153846	2012.59855769231	417565	1003.76201923077	79.835105133717	243.609593386548	0	237482	570.870192307692	444.827244190942	355.899697907212	0	NaN	NaN	NaN	NaN	NaN	382.066661036489	0.88425784656694	36.9760753517912	12.2896732779808	10.0918343478304	2.46218456799959	0.0349055644735083	0.0197750732533767	1	1.03716504431016	2957.67820402821	0	14779.3942307692	1	1	1	1	2019-05-24T18:14:42.362	NG_ecoli_LTEE_910_DM25	-0	-0	160.825	DIA_100X_EMPTY_1x1_100ms	7f18963e-007d-4e66-93f6-9b4bcc1048b4	EPI_100X_YFP_1x1_200ms_25sola	EPI_100X_RFP_1x1_200ms_25sola
57	26	11.940980652883	312	38.4596593005821	870.269230769231	1426.34935897436	737688	2364.38461538462	79.835105133717	243.609593386548	2	246126	788.865384615385	444.827244190942	355.899697907212	3	NaN	NaN	NaN	NaN	NaN	286.200933242833	0.996187054106471	26.4149533765938	12.4980122496463	10.5865980065422	2.98076513371232	0.0100431877323714	0.00505971890448663	1	1.00122082437987	2325.15856252686	0	13550.9967948718	1	1	1	1	2019-05-24T18:14:42.362	NG_ecoli_LTEE_910_DM25	-0	-0	160.825	DIA_100X_EMPTY_1x1_100ms	40e1f703-22ec-41ca-a08a-532a032596f5	EPI_100X_YFP_1x1_200ms_25sola	EPI_100X_RFP_1x1_200ms_25sola
58	27	12.2012412829842	330	43.6517523727687	876.812121212121	637.154545454545	5777671	17508.0939393939	79.835105133717	243.609593386548	2	597395	1810.28787878788	444.827244190942	355.899697907212	2	NaN	NaN	NaN	NaN	NaN	303.629002260794	0.98297760663083	27.4035263944825	12.7739555125652	10.6554931793566	3.19358793961898	0.0112942550349229	0.00717294356222249	0	1.00247170799322	2443.6749975184	0	14131.8818181818	1	1	1	1	2019-05-24T18:14:42.362	NG_ecoli_LTEE_910_DM25	-0	-0	160.825	DIA_100X_EMPTY_1x1_100ms	baa3940b-26fd-44e2-a1d4-bc4c0fa79d9e	EPI_100X_YFP_1x1_200ms_25sola	EPI_100X_RFP_1x1_200ms_25sola
59	30	12.8311011920952	385	47.1372234447517	899.690909090909	1335.9038961039	1366391	3549.06753246753	79.835105133717	243.609593386548	1	920473	2390.83896103896	444.827244190942	355.899697907212	1	NaN	NaN	NaN	NaN	NaN	341.248770802836	0.972725407915582	29.4787332421194	13.6032516409026	11.2045568030581	3.17409771093896	0.00772229468095206	0.00341893750395789	1	1.00067746330422	2906.6187034609	0	13194.5220779221	1	1	1	1	2019-05-24T18:14:42.362	NG_ecoli_LTEE_910_DM25	-0	-0	160.825	DIA_100X_EMPTY_1x1_100ms	bc390843-a4ce-4c65-9953-4cc1e0fdaa4d	EPI_100X_YFP_1x1_200ms_25sola	EPI_100X_RFP_1x1_200ms_25sola
60	24	12.6249641775755	304	24.5214077689721	916.118421052632	1491.75328947368	4586497	15087.1611842105	79.835105133717	243.609593386548	1	1132285	3724.62171052632	444.827244190942	355.899697907212	1	NaN	NaN	NaN	NaN	NaN	276.959001390604	0.999757159947422	24.0294960617437	14.0094859011561	11.0653331534704	3.73247008444857	0.00432359223189559	0.00233644658755354	1	1.00022053492726	2310.80624555658	1	14591.0888157895	1	1	1	1	2019-05-24T18:14:42.362	NG_ecoli_LTEE_910_DM25	-0	-0	160.825	DIA_100X_EMPTY_1x1_100ms	b1dd7df5-7972-4627-b7f3-3b48208a8cc8	EPI_100X_YFP_1x1_200ms_25sola	EPI_100X_RFP_1x1_200ms_25sola
61	28	12.3663122523607	349	35.054405812782	921.022922636103	1519.21203438395	5904115	16917.2349570201	79.835105133717	243.609593386548	1	880009	2521.51575931232	444.827244190942	355.899697907212	2	NaN	NaN	NaN	NaN	NaN	319.376650771536	0.996303238460009	26.6566950672381	15.0068822369745	11.6400630960528	3.64700174780167	0.0150492277943467	0.00620758977772595	1	1.00146680315001	2836.65718866907	1	14036.1404011461	1	1	1	1	2019-05-24T18:14:42.362	NG_ecoli_LTEE_910_DM25	-0	-0	160.825	DIA_100X_EMPTY_1x1_100ms	1bfe1a6f-bcc3-4473-88bd-cb802e181fbf	EPI_100X_YFP_1x1_200ms_25sola	EPI_100X_RFP_1x1_200ms_25sola
62	20	12.7976731812697	256	-47.9676259178999	929.59375	1709.265625	64656	252.5625	79.835105133717	243.609593386548	0	11077307	43270.73046875	444.827244190942	355.899697907212	2	NaN	NaN	NaN	NaN	NaN	237.88916545942	0.999888592711118	18.6505719615924	15.6281394954086	12.1610437658125	4.21419009548672	0.00301777969526491	0.00143118863272294	2	1.00001136170088	2166.32563641234	1	13642.9921875	1	1	1	1	2019-05-24T18:14:42.362	NG_ecoli_LTEE_910_DM25	-0	-0	160.825	DIA_100X_EMPTY_1x1_100ms	e574a7ba-a8b9-4a78-aed9-f7af91387f01	EPI_100X_YFP_1x1_200ms_25sola	EPI_100X_RFP_1x1_200ms_25sola
63	20	9.99702089010202	200	-21.2812612003528	937.085	821.085	59110	295.55	79.835105133717	243.609593386548	0	4657042	23285.21	444.827244190942	355.899697907212	1	NaN	NaN	NaN	NaN	NaN	194.554685561714	0.999860082120532	18.4765760809796	13.0310205657729	10.0110452324869	3.58236553065587	0.0114484196344395	0.00643312523425809	0	1.0009561712013	1454.3543133044	1	15930.995	1	1	1	1	2019-05-24T18:14:42.362	NG_ecoli_LTEE_910_DM25	-0	-0	160.825	DIA_100X_EMPTY_1x1_100ms	283915a0-7382-49b7-bc52-c038f5a843d1	EPI_100X_YFP_1x1_200ms_25sola	EPI_100X_RFP_1x1_200ms_25sola
64	19	10.0561969364966	191	-44.4527635647591	943.832460732984	803.062827225131	67782	354.879581151832	79.835105133717	243.609593386548	0	6031895	31580.6020942408	444.827244190942	355.899697907212	2	NaN	NaN	NaN	NaN	NaN	189.306328803479	0.999732646305373	18.021368224678	13.2859181644047	9.99268321817526	3.70230234910329	0.00760318581398167	0.00396105661660753	0	1.00034986242822	1413.32448108319	1	16102.0157068063	1	1	1	1	2019-05-24T18:14:42.362	NG_ecoli_LTEE_910_DM25	-0	-0	160.825	DIA_100X_EMPTY_1x1_100ms	14756417-7844-4b74-aef0-f267f1e5ab12	EPI_100X_YFP_1x1_200ms_25sola	EPI_100X_RFP_1x1_200ms_25sola
65	20	11.5199712900962	231	-46.8361543916803	946.82683982684	1705.52380952381	61281	265.285714285714	79.835105133717	243.609593386548	0	11347427	49123.0606060606	444.827244190942	355.899697907212	5	NaN	NaN	NaN	NaN	NaN	223.099638641669	0.999880322130876	18.4070847049419	15.0482565034673	11.4343129725263	4.28966431503729	0.0266211673008947	0.00169968505662937	1	1.00002215487297	1890.14465596267	1	13881.9913419913	1	1	1	1	2019-05-24T18:14:42.362	NG_ecoli_LTEE_910_DM25	-0	-0	160.825	DIA_100X_EMPTY_1x1_100ms	c1d4711f-3222-4e21-aed3-9a8bd2aba2b5	EPI_100X_YFP_1x1_200ms_25sola	EPI_100X_RFP_1x1_200ms_25sola
66	27	12.8793179418023	348	43.6841685293394	999.224137931035	935.255747126437	4861062	13968.5689655172	79.835105133717	243.609593386548	2	626364	1799.89655172414	444.827244190942	355.899697907212	3	NaN	NaN	NaN	NaN	NaN	302.318129759615	0.998001912476227	26.3350906874396	13.3579328191865	11.1962599478885	3.27802849407468	0.00802665217281367	0.00301087874960039	1	1.00033785295597	2592.80971798263	0	14729.1235632184	1	1	1	1	2019-05-24T18:14:42.362	NG_ecoli_LTEE_910_DM25	-0	-0	160.825	DIA_100X_EMPTY_1x1_100ms	fc31b24b-f261-4c4a-91cb-d68e31dbdfb1	EPI_100X_YFP_1x1_200ms_25sola	EPI_100X_RFP_1x1_200ms_25sola
67	30	12.0015057644112	360	48.5888321478058	1016.89444444444	784.711111111111	560651	1557.36388888889	79.835105133717	243.609593386548	3	292020	811.166666666667	444.827244190942	355.899697907212	3	NaN	NaN	NaN	NaN	NaN	314.938728943567	0.990039270557095	28.755769237152	12.5626444696759	10.6829192714828	2.96605480509762	0.0128422982001672	0.0069013194642768	1	1.00274367361401	2577.47679612109	0	13542.5305555556	1	1	1	1	2019-05-24T18:14:42.362	NG_ecoli_LTEE_910_DM25	-0	-0	160.825	DIA_100X_EMPTY_1x1_100ms	04abc17b-bab1-4ee2-9981-ce075946aadb	EPI_100X_YFP_1x1_200ms_25sola	EPI_100X_RFP_1x1_200ms_25sola
68	21	12.3203729798697	259	-9.29093004333527	1066.26254826255	1225.12741312741	469869	1814.16602316602	79.835105133717	243.609593386548	1	192946	744.965250965251	444.827244190942	355.899697907212	3	NaN	NaN	NaN	NaN	NaN	230.321875054291	0.999761609538903	20.4381413812636	13.6627008344661	10.7692883192637	3.67242064877435	0.0139372464293605	0.00742372091164159	1	1.00159148860703	1861.68109605239	0	13892.5482625483	1	1	1	1	2019-05-24T18:14:42.362	NG_ecoli_LTEE_910_DM25	-0	-0	160.825	DIA_100X_EMPTY_1x1_100ms	f8478934-dd43-450b-8e70-89c7f51ea0ef	EPI_100X_YFP_1x1_200ms_25sola	EPI_100X_RFP_1x1_200ms_25sola
69	33	12.7696018754475	422	47.3362975905965	1088.59478672986	1122.72985781991	988541	2342.51421800948	79.835105133717	243.609593386548	2	645303	1529.15402843602	444.827244190942	355.899697907212	3	NaN	NaN	NaN	NaN	NaN	371.426042235053	0.973712961992594	32.7887175840093	13.1071237670942	11.0846153050726	2.82937237168831	0.00547988489476129	0.0032049957258901	1	1.00021320625605	3164.13906939076	0	13225.6161137441	1	1	1	1	2019-05-24T18:14:42.362	NG_ecoli_LTEE_910_DM25	-0	-0	160.825	DIA_100X_EMPTY_1x1_100ms	9b15ae88-7677-4f68-b045-562a6181c8a9	EPI_100X_YFP_1x1_200ms_25sola	EPI_100X_RFP_1x1_200ms_25sola
70	23	12.3819974267336	288	12.1430596006947	1200.80555555556	1149.02083333333	361268	1254.40277777778	79.835105133717	243.609593386548	2	308393	1070.80902777778	444.827244190942	355.899697907212	2	NaN	NaN	NaN	NaN	NaN	256.742763128069	0.999895971241301	23.004510672973	13.4710107629589	10.685738808759	3.62813098665193	0.00464201864944082	0.00264833383263603	0	1.00025200735758	2063.06062481737	0	13656.1180555556	1	1	1	1	2019-05-24T18:14:42.362	NG_ecoli_LTEE_910_DM25	-0	-0	160.825	DIA_100X_EMPTY_1x1_100ms	5d178dcf-cee4-4a77-bfb7-2a5959a24169	EPI_100X_YFP_1x1_200ms_25sola	EPI_100X_RFP_1x1_200ms_25sola
71	23	12.8545028938714	297	22.2348022233633	1202.47811447811	1675.63636363636	586824	1975.83838383838	79.835105133717	243.609593386548	2	235248	792.080808080808	444.827244190942	355.899697907212	3	NaN	NaN	NaN	NaN	NaN	261.651031536632	0.999828131927435	22.102652720558	14.5364961686923	11.4020141523029	3.80960465798277	0.00524982455376176	0.00265011997801015	1	1.00008638601618	2256.8226552452	0	13446.7441077441	1	1	1	1	2019-05-24T18:14:42.362	NG_ecoli_LTEE_910_DM25	-0	-0	160.825	DIA_100X_EMPTY_1x1_100ms	f2e19320-4b12-4aec-8bc7-09f1f1b08867	EPI_100X_YFP_1x1_200ms_25sola	EPI_100X_RFP_1x1_200ms_25sola
72	39	12.9031935792289	504	48.0944238773963	1230.7996031746	1716.77579365079	973294	1931.13888888889	79.835105133717	243.609593386548	3	576424	1143.69841269841	444.827244190942	355.899697907212	3	NaN	NaN	NaN	NaN	NaN	444.064342025404	0.897677449343345	39.2236785395241	13.9186670739258	11.1212047094381	2.67556050810326	0.0251538351906719	0.0118648468477716	0	1.01327647585041	3810.1482335532	0	13668.8392857143	1	1	1	1	2019-05-24T18:14:42.362	NG_ecoli_LTEE_910_DM25	-0	-0	160.825	DIA_100X_EMPTY_1x1_100ms	2bf0a25f-3ccb-449f-9202-8454dec59730	EPI_100X_YFP_1x1_200ms_25sola	EPI_100X_RFP_1x1_200ms_25sola
73	36	12.485124464154	450	48.7277807647561	1248.71333333333	1220.10222222222	8458870	18797.4888888889	79.835105133717	243.609593386548	3	490806	1090.68	444.827244190942	355.899697907212	6	NaN	NaN	NaN	NaN	NaN	397.185274113654	0.921882417164412	36.2390356302017	13.1693411333085	10.6192870685612	2.8861152871858	0.0146062155683691	0.00503038493875625	2	1.00262244212103	3209.64673923057	0	14540.0977777778	1	1	1	1	2019-05-24T18:14:42.362	NG_ecoli_LTEE_910_DM25	-0	-0	160.825	DIA_100X_EMPTY_1x1_100ms	5af9a9c0-1b19-4b18-991b-d3f34ae75657	EPI_100X_YFP_1x1_200ms_25sola	EPI_100X_RFP_1x1_200ms_25sola
74	25	11.8731635216875	297	42.4884127650627	1283.86195286195	280.350168350168	6153804	20719.8787878788	79.835105133717	243.609593386548	1	594282	2000.94949494949	444.827244190942	355.899697907212	1	NaN	NaN	NaN	NaN	NaN	267.221648224714	0.999615333148698	24.297969378533	12.8999467669174	10.4738120318549	3.51113244638686	0.0260056034802198	0.000817186421862556	2	1.00000186520382	2093.48287631971	0	14360.202020202	1	1	1	1	2019-05-24T18:14:42.362	NG_ecoli_LTEE_910_DM25	-0	-0	160.825	DIA_100X_EMPTY_1x1_100ms	8401322e-ce4e-4a5f-b1c4-764f98bd0d2f	EPI_100X_YFP_1x1_200ms_25sola	EPI_100X_RFP_1x1_200ms_25sola
75	32	13.1503885959348	421	48.2724559511644	1310.18764845606	1509.64133016627	1238569	2941.96912114014	79.835105133717	243.609593386548	2	685436	1628.11401425178	444.827244190942	355.899697907212	4	NaN	NaN	NaN	NaN	NaN	364.266985326812	0.981361792010246	30.8138888395719	13.5070569024512	11.3893842921827	3.30427677045726	0.0104683471087762	0.00360862872432841	1	1.00033698045438	3139.32939512419	0	12548.83847981	1	1	1	1	2019-05-24T18:14:42.362	NG_ecoli_LTEE_910_DM25	-0	-0	160.825	DIA_100X_EMPTY_1x1_100ms	95896bdf-24e9-43cd-abe9-ea4c624a6d00	EPI_100X_YFP_1x1_200ms_25sola	EPI_100X_RFP_1x1_200ms_25sola
76	32	14.7373329380508	472	43.6988898776953	1381.31144067797	528.694915254237	6024770	12764.343220339	79.835105133717	243.609593386548	2	1359636	2880.58474576271	444.827244190942	355.899697907212	4	NaN	NaN	NaN	NaN	NaN	387.920421323969	0.992592201830868	30.7475068903492	14.5967980342574	12.1867832355497	3.52642563480557	0.0281552096065436	0.0110464563755767	1	1.00779399625362	3586.55885386081	0	13633.9406779661	1	1	1	1	2019-05-24T18:14:42.362	NG_ecoli_LTEE_910_DM25	-0	-0	160.825	DIA_100X_EMPTY_1x1_100ms	dd4a4e5e-93e9-4316-a181-e62f2a620131	EPI_100X_YFP_1x1_200ms_25sola	EPI_100X_RFP_1x1_200ms_25sola
77	33	12.1511284570337	401	48.8017192743755	1432.59850374065	1370.92269326683	1549982	3865.29177057357	79.835105133717	243.609593386548	2	811956	2024.82793017456	444.827244190942	355.899697907212	4	NaN	NaN	NaN	NaN	NaN	363.883794039401	0.978712216051896	32.8442096162601	12.7286858267183	10.8571632937209	2.70996262341059	0.0107394068079224	0.0038786147751836	2	1.00055963736076	3040.75504560159	0	13987.4239401496	1	1	1	1	2019-05-24T18:14:42.362	NG_ecoli_LTEE_910_DM25	-0	-0	160.825	DIA_100X_EMPTY_1x1_100ms	f9313673-c162-47b3-94fc-c8cd1fa924d9	EPI_100X_YFP_1x1_200ms_25sola	EPI_100X_RFP_1x1_200ms_25sola
78	31	11.9699906451481	372	48.3521973559751	1437.6935483871	616.639784946237	1891082	5083.55376344086	79.835105133717	243.609593386548	2	837765	2252.0564516129	444.827244190942	355.899697907212	2	NaN	NaN	NaN	NaN	NaN	332.673664798314	0.975555448252887	31.239135449018	12.3147973462786	10.3963284622326	2.71822447728439	0.00869602473343012	0.00370192487372275	1	1.00036891919093	2651.84949320173	0	14174.2715053763	1	1	1	1	2019-05-24T18:14:42.362	NG_ecoli_LTEE_910_DM25	-0	-0	160.825	DIA_100X_EMPTY_1x1_100ms	33d1fa9a-d63f-48a5-9986-5ab615bae641	EPI_100X_YFP_1x1_200ms_25sola	EPI_100X_RFP_1x1_200ms_25sola
79	34	12.3164625132208	420	42.7612897442853	1458.46428571429	1454.67857142857	3053854	7271.08095238095	79.835105133717	243.609593386548	2	1859259	4426.80714285714	444.827244190942	355.899697907212	3	NaN	NaN	NaN	NaN	NaN	374.396889233311	0.929402266846975	34.8711372722392	12.8653846285275	10.4433998584848	2.68190745444454	0.0249445460441595	0.0119154459747024	1	1.01268505978741	2987.03152516529	0	14689.6071428571	1	1	1	1	2019-05-24T18:14:42.362	NG_ecoli_LTEE_910_DM25	-0	-0	160.825	DIA_100X_EMPTY_1x1_100ms	45d5af51-a3b4-4021-86b0-8899fd80612f	EPI_100X_YFP_1x1_200ms_25sola	EPI_100X_RFP_1x1_200ms_25sola
80	18	10.3697335453383	187	-49.1757637485205	1501.29946524064	199.68449197861	40222	215.090909090909	79.835105133717	243.609593386548	0	8972701	47982.3582887701	444.827244190942	355.899697907212	2	NaN	NaN	NaN	NaN	NaN	187.970206341853	0.999877143547365	17.7881605255331	13.5053571503653	9.92375440216932	3.94396544156362	0.0206606767000854	0.00467115763446424	1	1.00038206911794	1375.85585576656	1	16254.422459893	1	1	1	1	2019-05-24T18:14:42.362	NG_ecoli_LTEE_910_DM25	-0	-0	160.825	DIA_100X_EMPTY_1x1_100ms	91a765e3-245b-4a2f-9622-38a5c43d02c9	EPI_100X_YFP_1x1_200ms_25sola	EPI_100X_RFP_1x1_200ms_25sola
81	19	8.87304746660212	169	-49.8618014274209	1506.55621301775	213.390532544379	34148	202.059171597633	79.835105133717	243.609593386548	0	6010437	35564.7159763314	444.827244190942	355.899697907212	1	NaN	NaN	NaN	NaN	NaN	179.891025048466	0.999659987582569	17.3680352102598	13.5231148863776	9.98188786039296	3.72877167571643	0.00184927382109292	0.000853789345018265	1	1.00000680697192	1359.14548066789	1	16380.5562130178	1	1	1	1	2019-05-24T18:14:42.362	NG_ecoli_LTEE_910_DM25	-0	-0	160.825	DIA_100X_EMPTY_1x1_100ms	1b5c82a8-9040-438d-a1dd-f6faec38f1fb	EPI_100X_YFP_1x1_200ms_25sola	EPI_100X_RFP_1x1_200ms_25sola
82	28	12.7486371314925	357	45.7187793510776	1533.02801120448	1162.89355742297	2505849	7019.18487394958	79.835105133717	243.609593386548	2	1763797	4940.60784313726	444.827244190942	355.899697907212	1	NaN	NaN	NaN	NaN	NaN	312.825973313421	0.992517465658583	27.2914211122603	13.7202070388646	11.1613303988105	3.2182364513735	0.00330478269767732	0.00150847907316671	1	1.00012070263399	2670.22563412046	0	14044.1036414566	1	1	1	1	2019-05-24T18:14:42.362	NG_ecoli_LTEE_910_DM25	-0	-0	160.825	DIA_100X_EMPTY_1x1_100ms	cb78f2fc-ecf9-4fb6-bc97-3b7dd77416a5	EPI_100X_YFP_1x1_200ms_25sola	EPI_100X_RFP_1x1_200ms_25sola
83	41	11.6522318804997	478	35.7353831439466	1611.15271966527	1928.70083682008	1654125	3460.51255230126	79.835105133717	243.609593386548	2	388269	812.278242677824	444.827244190942	355.899697907212	5	NaN	NaN	NaN	NaN	NaN	431.605644701589	0.853106231569462	41.9071513568952	12.2055513198813	10.0676306096027	2.41211131885432	0.0365548511004203	0.0185238130265201	2	1.04616316028866	3336.05012207279	0	15101.129707113	1	1	1	1	2019-05-24T18:14:42.362	NG_ecoli_LTEE_910_DM25	-0	-0	160.825	DIA_100X_EMPTY_1x1_100ms	11fea43f-94db-46cd-8c8b-a5505fd73e48	EPI_100X_YFP_1x1_200ms_25sola	EPI_100X_RFP_1x1_200ms_25sola
84	27	7.48917994244792	202	38.7855684856713	1606.81188118812	1620.65346534653	70040	346.732673267327	79.835105133717	243.609593386548	0	340033	1683.33168316832	444.827244190942	355.899697907212	3	NaN	NaN	NaN	NaN	NaN	260.325351858506	0.883378546374857	27.805890363068	11.718851509169	8.9806526868198	2.83122232457771	0.0484843738653288	0.00502263867032482	1	1.00101659030502	1761.33712630717	0	17919.0594059406	1	1	1	1	2019-05-24T18:14:42.362	NG_ecoli_LTEE_910_DM25	-0	-0	160.825	DIA_100X_EMPTY_1x1_100ms	59fad1ba-0f86-4899-af59-9c0cc26438be	EPI_100X_YFP_1x1_200ms_25sola	EPI_100X_RFP_1x1_200ms_25sola
85	25	11.365541147047	285	42.3854343730771	1636.01403508772	1206.25964912281	713198	2502.44912280702	79.835105133717	243.609593386548	3	544523	1910.60701754386	444.827244190942	355.899697907212	2	NaN	NaN	NaN	NaN	NaN	260.283720517437	0.99836070709384	24.5895354714592	12.424304152583	10.2164420313458	3.16715887398085	0.00795679292721762	0.00375804196230693	1	1.00062391178878	2015.76340260025	0	14684.5473684211	1	1	1	1	2019-05-24T18:14:42.362	NG_ecoli_LTEE_910_DM25	-0	-0	160.825	DIA_100X_EMPTY_1x1_100ms	69d37913-8a02-4cc7-ae52-3d53e43b0b3e	EPI_100X_YFP_1x1_200ms_25sola	EPI_100X_RFP_1x1_200ms_25sola
86	29	12.6923483910343	369	40.4803839082528	1645.94850948509	760.875338753387	4630778	12549.5338753388	79.835105133717	243.609593386548	2	657306	1781.31707317073	444.827244190942	355.899697907212	3	NaN	NaN	NaN	NaN	NaN	310.936711491368	0.997006010937765	28.1856068854673	13.0820351951257	10.7466318004022	3.18360515088692	0.0198292539973503	0.0102599779467775	0	1.00572660748316	2556.59544333262	0	13945.1598915989	1	1	1	1	2019-05-24T18:14:42.362	NG_ecoli_LTEE_910_DM25	-0	-0	160.825	DIA_100X_EMPTY_1x1_100ms	251750da-20b1-4b88-b0de-ceaa8d22f746	EPI_100X_YFP_1x1_200ms_25sola	EPI_100X_RFP_1x1_200ms_25sola
87	38	11.7328371666782	447	49.3930716919262	1671.06040268456	1921.43176733781	1702436	3808.58165548098	79.835105133717	243.609593386548	3	738672	1652.51006711409	444.827244190942	355.899697907212	4	NaN	NaN	NaN	NaN	NaN	397.986993312292	0.925080959087704	37.0879469929498	12.6599866844415	10.35249244097	2.78028138541203	0.0239223854620045	0.00570172992060245	0	1.00263528766946	3121.85350087732	0	14931.2035794183	1	1	1	1	2019-05-24T18:14:42.362	NG_ecoli_LTEE_910_DM25	-0	-0	160.825	DIA_100X_EMPTY_1x1_100ms	0e49725b-bc13-43ac-92fa-53829d48bab4	EPI_100X_YFP_1x1_200ms_25sola	EPI_100X_RFP_1x1_200ms_25sola
88	38	11.473793058557	436	49.1269365843216	1677.22706422018	1091.85550458716	1151400	2640.82568807339	79.835105133717	243.609593386548	3	428413	982.598623853211	444.827244190942	355.899697907212	3	NaN	NaN	NaN	NaN	NaN	394.756607236025	0.917872912393842	38.2812962129688	12.3361565377843	10.1289890263843	2.38915193516704	0.0182076617329487	0.00795390756417971	1	1.00548604741688	3084.67005345155	0	14751.6077981651	1	1	1	1	2019-05-24T18:14:42.362	NG_ecoli_LTEE_910_DM25	-0	-0	160.825	DIA_100X_EMPTY_1x1_100ms	d67ea888-1c1b-4857-a548-09752f1d9fd1	EPI_100X_YFP_1x1_200ms_25sola	EPI_100X_RFP_1x1_200ms_25sola
89	33	12.4745961733021	413	48.0458677509467	1688.65133171913	149.81598062954	4717933	11423.5665859564	79.835105133717	243.609593386548	2	439005	1062.96610169492	444.827244190942	355.899697907212	5	NaN	NaN	NaN	NaN	NaN	349.45275228907	0.974713160725655	32.2565748653649	12.2978929897372	10.5856238885442	2.66392257174471	0.00726379536968289	0.00316429077720008	1	1.0005683966841	2838.840878074	0	14168.0411622276	1	1	1	1	2019-05-24T18:14:42.362	NG_ecoli_LTEE_910_DM25	-0	-0	160.825	DIA_100X_EMPTY_1x1_100ms	6112dfdd-5211-48bd-880a-168c51a9bd6e	EPI_100X_YFP_1x1_200ms_25sola	EPI_100X_RFP_1x1_200ms_25sola
90	23	11.2781845433146	260	18.8534329490304	1858.58846153846	57.4692307692308	3548234	13647.0538461538	79.835105133717	243.609593386548	1	646667	2487.18076923077	444.827244190942	355.899697907212	2	NaN	NaN	NaN	NaN	NaN	246.002754350599	0.999660666095028	23.3102436478686	12.7896157457523	10.2438303698935	3.23470782903057	0.00296411630453736	0.00167726216434599	1	1.00002883049487	1921.15077735937	1	14716.2423076923	1	1	1	1	2019-05-24T18:14:42.362	NG_ecoli_LTEE_910_DM25	-0	-0	160.825	DIA_100X_EMPTY_1x1_100ms	7d731dc6-c494-476e-81aa-01ee291c7a76	EPI_100X_YFP_1x1_200ms_25sola	EPI_100X_RFP_1x1_200ms_25sola
91	27	11.1480792417764	301	41.2619255907214	1881.51827242525	49.3222591362126	4402286	14625.5348837209	79.835105133717	243.609593386548	1	768065	2551.71096345515	444.827244190942	355.899697907212	2	NaN	NaN	NaN	NaN	NaN	273.778984602358	0.990856478241011	26.5837702397443	12.8220992210612	9.96483100328839	3.01049620254595	0.00984937005185208	0.00470159494043313	0	1.0010040542692	2073.22449627362	1	14689.5348837209	1	1	1	1	2019-05-24T18:14:42.362	NG_ecoli_LTEE_910_DM25	-0	-0	160.825	DIA_100X_EMPTY_1x1_100ms	3b92498b-1596-42f1-bcc8-7137039eb2de	EPI_100X_YFP_1x1_200ms_25sola	EPI_100X_RFP_1x1_200ms_25sola
92	36	12.8211382151848	462	49.1844177831673	1896.01082251082	1308.43506493506	2733206	5916.0303030303	79.835105133717	243.609593386548	2	725242	1569.78787878788	444.827244190942	355.899697907212	4	NaN	NaN	NaN	NaN	NaN	394.361570114706	0.955842096895158	34.7202712068294	13.3020080154623	11.112654979643	2.71089015394002	0.0105398039245825	0.00497294276470197	1	1.00169278381726	3367.50812173928	0	13690.3528138528	1	1	1	1	2019-05-24T18:14:42.362	NG_ecoli_LTEE_910_DM25	-0	-0	160.825	DIA_100X_EMPTY_1x1_100ms	8b7df9ac-7d6a-4801-b326-ff61d0b8af2e	EPI_100X_YFP_1x1_200ms_25sola	EPI_100X_RFP_1x1_200ms_25sola
93	28	13.7856461128091	386	43.8192902638815	1906.98445595855	1536.89378238342	5255420	13615.0777202073	79.835105133717	243.609593386548	3	629925	1631.93005181347	444.827244190942	355.899697907212	3	NaN	NaN	NaN	NaN	NaN	327.608230883982	0.989665773043325	27.2565004186112	13.9210847919926	11.5633951163301	3.44641727311596	0.0255800679125505	0.010893025024628	1	1.00617902108745	2862.40252671422	0	13643.9507772021	1	1	1	1	2019-05-24T18:14:42.362	NG_ecoli_LTEE_910_DM25	-0	-0	160.825	DIA_100X_EMPTY_1x1_100ms	6a54a05b-c8ab-4b0f-9fb1-05eb42d0b984	EPI_100X_YFP_1x1_200ms_25sola	EPI_100X_RFP_1x1_200ms_25sola
94	26	13.8841904261709	361	27.1433027119281	1914.14958448753	856.174515235457	431836	1196.2216066482	79.835105133717	243.609593386548	0	233585	647.049861495845	444.827244190942	355.899697907212	0	NaN	NaN	NaN	NaN	NaN	295.190803906662	0.999890762495881	24.0187519576385	15.2610585014521	11.8177360463778	4.04490947299857	0.00605300495141461	0.00240168355162863	1	1.00020037615865	2634.56482926202	0	13637.7617728532	1	1	1	1	2019-05-24T18:14:42.362	NG_ecoli_LTEE_910_DM25	-0	-0	160.825	DIA_100X_EMPTY_1x1_100ms	dc436174-7f99-4fb4-b4c0-b2b3e5b0d8ba	EPI_100X_YFP_1x1_200ms_25sola	EPI_100X_RFP_1x1_200ms_25sola
95	34	10.8370164047816	369	49.4130223503604	1959.24661246612	1410.06775067751	11134915	30175.9214092141	79.835105133717	243.609593386548	4	530200	1436.85636856369	444.827244190942	355.899697907212	5	NaN	NaN	NaN	NaN	NaN	340.557817898384	0.975451730548681	33.8471696893253	11.4657396200586	9.86235348240714	2.42894939522545	0.00973127805426487	0.00374943900426069	1	1.00087021720892	2585.67161956571	0	15655.6775067751	1	1	1	1	2019-05-24T18:14:42.362	NG_ecoli_LTEE_910_DM25	-0	-0	160.825	DIA_100X_EMPTY_1x1_100ms	8cd7b4ea-5aa1-467f-80d7-9aa7d5a8d35b	EPI_100X_YFP_1x1_200ms_25sola	EPI_100X_RFP_1x1_200ms_25sola
96	22	11.0302513060993	243	25.7583478945853	1969.90946502058	2038.72016460905	584758	2406.41152263374	79.835105133717	243.609593386548	2	222529	915.75720164609	444.827244190942	355.899697907212	2	NaN	NaN	NaN	NaN	NaN	225.327424808405	0.999787802541688	21.4724344649602	12.6826891174557	10.0139416266006	3.43276315241688	0.00569587624676483	0.00293786863776215	1	1.00027654150165	1691.14668346939	0	15072.3991769547	1	1	1	1	2019-05-24T18:14:42.362	NG_ecoli_LTEE_910_DM25	-0	-0	160.825	DIA_100X_EMPTY_1x1_100ms	8bd971f7-8f6a-441d-8fe5-a9483ebe69d0	EPI_100X_YFP_1x1_200ms_25sola	EPI_100X_RFP_1x1_200ms_25sola
97	44	13.2817545887804	585	47.8059892002827	1987.51452991453	1827.34871794872	19689705	33657.6153846154	79.835105133717	243.609593386548	3	1412524	2414.57094017094	444.827244190942	355.899697907212	8	NaN	NaN	NaN	NaN	NaN	486.134539411191	0.885202879003771	43.0304875241871	13.7736906474695	11.065056601738	2.69219253832589	0.0260204668217481	0.0144913172823262	1	1.02664156126979	4137.83746597831	0	15039.9760683761	1	1	1	1	2019-05-24T18:14:42.362	NG_ecoli_LTEE_910_DM25	-0	-0	160.825	DIA_100X_EMPTY_1x1_100ms	bb820f1b-dd1e-4e03-960e-0eb63b477f4f	EPI_100X_YFP_1x1_200ms_25sola	EPI_100X_RFP_1x1_200ms_25sola
98	34	12.9243083728763	440	45.1839711152171	2018.38409090909	1382.79318181818	1622067	3686.51590909091	79.835105133717	243.609593386548	2	658612	1496.84545454545	444.827244190942	355.899697907212	4	NaN	NaN	NaN	NaN	NaN	382.694357164523	0.958428627097155	34.3118821612108	12.9254160064934	10.9282897663161	2.72463150156316	0.00582486866339279	0.00332447572288648	1	1.00025436300537	3218.39116173011	0	14376.1386363636	1	1	1	1	2019-05-24T18:14:42.362	NG_ecoli_LTEE_910_DM25	-0	-0	160.825	DIA_100X_EMPTY_1x1_100ms	d0c56ee9-e85d-4cde-b6fb-8d9c0bd009b3	EPI_100X_YFP_1x1_200ms_25sola	EPI_100X_RFP_1x1_200ms_25sola
99	36	13.0428176881728	470	48.6779027853142	2030.79574468085	972.312765957447	1332440	2834.97872340426	79.835105133717	243.609593386548	3	470559	1001.18936170213	444.827244190942	355.899697907212	6	NaN	NaN	NaN	NaN	NaN	392.416510984345	0.945947477248721	35.0317621444661	13.1566990677285	10.9073985337509	2.83955767315675	0.0116132159697753	0.00493492708276999	1	1.00066715455052	3273.36344468934	0	14091.8489361702	1	1	1	1	2019-05-24T18:14:42.362	NG_ecoli_LTEE_910_DM25	-0	-0	160.825	DIA_100X_EMPTY_1x1_100ms	9d65f26a-bafd-4cda-932e-335021ab9356	EPI_100X_YFP_1x1_200ms_25sola	EPI_100X_RFP_1x1_200ms_25sola
1	22	12.086856625731	267	4.61624181763596	16.0861423220974	2000.99625468165	7371891	27610.0786516854	42.7164365013467	175.352362184017	1	223538	837.220973782772	422.003692251131	163.991365296064	3	NaN	NaN	NaN	NaN	NaN	235.055094817104	0.999894386270157	21.0446855030177	13.8973534296132	10.6758495490896	3.77805606102354	0.0023864803908421	0.00110343747106965	1	1.00003629656668	1883.81048983732	0	15863.4868913858	1	1	1	3	2019-05-24T18:15:06.389	NG_ecoli_LTEE_910_DM25	-1000	-0	160.825	DIA_100X_EMPTY_1x1_100ms	ac06a9bd-696a-40b5-a25e-cf0375296e69	EPI_100X_YFP_1x1_200ms_25sola	EPI_100X_RFP_1x1_200ms_25sola
2	28	12.5985625803075	353	46.8859438579511	138.971671388102	478.691218130312	10849963	30736.4390934844	42.7164365013467	175.352362184017	1	386980	1096.26062322946	422.003692251131	163.991365296064	2	NaN	NaN	NaN	NaN	NaN	293.561153582829	0.995917241007088	26.8270315216167	12.5763175470679	10.6606726958071	3.04248948864157	0.00355609343876989	0.00159097205162102	1	1.00013729308961	2394.59306604708	0	15309.1699716714	1	1	1	3	2019-05-24T18:15:06.389	NG_ecoli_LTEE_910_DM25	-1000	-0	160.825	DIA_100X_EMPTY_1x1_100ms	395c374e-df1e-4b47-91a6-1c3b7798ff40	EPI_100X_YFP_1x1_200ms_25sola	EPI_100X_RFP_1x1_200ms_25sola
3	28	12.5353567698235	352	44.6905026312735	274.576704545455	1112.36079545455	2563835	7283.62215909091	42.7164365013467	175.352362184017	2	782887	2224.11079545455	422.003692251131	163.991365296064	1	NaN	NaN	NaN	NaN	NaN	291.672386880366	0.992423834561057	26.7041144211819	12.8140028664092	10.4468547166912	3.25815182299842	0.082478401176578	0.00690801475174106	1	1.00071332125004	2288.96510353976	0	15327.6107954545	1	1	1	3	2019-05-24T18:15:06.389	NG_ecoli_LTEE_910_DM25	-1000	-0	160.825	DIA_100X_EMPTY_1x1_100ms	076e81ff-52fa-46ac-8176-ca38f999b5f6	EPI_100X_YFP_1x1_200ms_25sola	EPI_100X_RFP_1x1_200ms_25sola
4	24	10.7989371886475	259	43.0591592638932	317.293436293436	657.19305019305	184945	714.073359073359	42.7164365013467	175.352362184017	4	3150366	12163.5752895753	422.003692251131	163.991365296064	3	NaN	NaN	NaN	NaN	NaN	226.155783008159	0.999708486685716	21.9423490468135	12.4657905649042	9.84696077468967	3.36236706274116	0.00678234453658018	0.00348980087435482	1	1.00042143797707	1671.00371908967	0	16721.4362934363	1	1	1	3	2019-05-24T18:15:06.389	NG_ecoli_LTEE_910_DM25	-1000	-0	160.825	DIA_100X_EMPTY_1x1_100ms	6c07df2f-bfb2-40cd-9b78-8c55dfb94702	EPI_100X_YFP_1x1_200ms_25sola	EPI_100X_RFP_1x1_200ms_25sola
5	28	11.3523750733529	318	46.9571320632124	322.377358490566	539.088050314465	2917411	9174.24842767296	42.7164365013467	175.352362184017	2	193396	608.163522012579	422.003692251131	163.991365296064	2	NaN	NaN	NaN	NaN	NaN	275.02151664768	0.99235785547658	26.7263160564352	11.8994323035311	9.99681900125114	2.80855447454244	0.00640754663477174	0.00385786052370396	0	1.00069470873043	2097.7447327693	0	15639.1100628931	1	1	1	3	2019-05-24T18:15:06.389	NG_ecoli_LTEE_910_DM25	-1000	-0	160.825	DIA_100X_EMPTY_1x1_100ms	38613ba5-eb56-4213-bba1-3591686192cb	EPI_100X_YFP_1x1_200ms_25sola	EPI_100X_RFP_1x1_200ms_25sola
6	24	12.9378659629185	312	8.86761075093674	402.189102564103	1984.59615384615	363200	1164.10256410256	42.7164365013467	175.352362184017	4	1858029	5955.22115384615	422.003692251131	163.991365296064	1	NaN	NaN	NaN	NaN	NaN	265.875024812614	0.99994767717032	23.513634278471	13.5955327143939	10.8790244242972	3.56436152348045	0.00571949426218681	0.0028257372614777	1	1.00008766797638	2185.69492566642	0	15546.7211538462	1	1	1	3	2019-05-24T18:15:06.389	NG_ecoli_LTEE_910_DM25	-1000	-0	160.825	DIA_100X_EMPTY_1x1_100ms	2b7d7d0a-54e7-4f33-b619-4a45a97a7bc5	EPI_100X_YFP_1x1_200ms_25sola	EPI_100X_RFP_1x1_200ms_25sola
7	37	11.2506928759989	417	45.5231687195837	770.064748201439	1417.48920863309	145858	349.779376498801	42.7164365013467	175.352362184017	9	11942912	28640.0767386091	422.003692251131	163.991365296064	3	NaN	NaN	NaN	NaN	NaN	376.999034526911	0.851376796952343	36.888812637146	13.3206795371548	9.97145784972653	3.13153235082842	0.0155924312339632	0.00664988582923979	2	1.00084395851045	2880.72547686612	0	17544.9352517986	1	1	1	3	2019-05-24T18:15:06.389	NG_ecoli_LTEE_910_DM25	-1000	-0	160.825	DIA_100X_EMPTY_1x1_100ms	6425bbda-6073-4ce3-ab7f-308a65dafc5c	EPI_100X_YFP_1x1_200ms_25sola	EPI_100X_RFP_1x1_200ms_25sola
8	23	12.9506496818127	298	19.3951148133243	986.640939597315	1962.95637583893	7260007	24362.4395973154	42.7164365013467	175.352362184017	1	279556	938.107382550336	422.003692251131	163.991365296064	6	NaN	NaN	NaN	NaN	NaN	259.95417673014	0.999874496437294	21.9369106039758	14.4407312139835	11.3208532751405	3.87473826833233	0.00468481573492469	0.001999194222482	1	1.00006584455502	2208.1250786529	0	15016.177852349	1	1	1	3	2019-05-24T18:15:06.389	NG_ecoli_LTEE_910_DM25	-1000	-0	160.825	DIA_100X_EMPTY_1x1_100ms	05fd9453-0958-4580-9c05-15a5107af7ef	EPI_100X_YFP_1x1_200ms_25sola	EPI_100X_RFP_1x1_200ms_25sola
9	24	11.4567387918967	275	36.0065884283214	988.523636363636	1899.17818181818	7013414	25503.3236363636	42.7164365013467	175.352362184017	1	207089	753.050909090909	422.003692251131	163.991365296064	3	NaN	NaN	NaN	NaN	NaN	251.112617869088	0.995184358656023	23.2631756785193	12.6905960127175	10.3280950871641	3.25529311835306	0.0156092525499722	0.00661441309490016	1	1.00162456528674	1948.9438950791	0	15829.7272727273	1	1	1	3	2019-05-24T18:15:06.389	NG_ecoli_LTEE_910_DM25	-1000	-0	160.825	DIA_100X_EMPTY_1x1_100ms	3a6c36ab-eda9-4cd2-9c22-6729aa78b9b6	EPI_100X_YFP_1x1_200ms_25sola	EPI_100X_RFP_1x1_200ms_25sola
10	25	12.857935398465	322	37.2802776733222	1089.20807453416	1028.18944099379	2465866	7657.96894409938	42.7164365013467	175.352362184017	2	628781	1952.73602484472	422.003692251131	163.991365296064	2	NaN	NaN	NaN	NaN	NaN	273.952888373679	0.999473917291427	24.1424775781595	13.3815138476882	10.821572314156	3.58633138183271	0.0145977940900758	0.00663223484826562	1	1.00082583459478	2220.5085510096	0	15022.4968944099	1	1	1	3	2019-05-24T18:15:06.389	NG_ecoli_LTEE_910_DM25	-1000	-0	160.825	DIA_100X_EMPTY_1x1_100ms	11014a51-031c-4002-8736-8eaee04d8d36	EPI_100X_YFP_1x1_200ms_25sola	EPI_100X_RFP_1x1_200ms_25sola
11	32	14.3482837150854	460	43.7519580679591	1130.55434782609	1709.15434782609	15822287	34396.2760869565	42.7164365013467	175.352362184017	3	278992	606.504347826087	422.003692251131	163.991365296064	2	NaN	NaN	NaN	NaN	NaN	376.851942885975	0.992696611734181	31.5681610909607	13.9795470882915	11.6110266357049	3.14335655514027	0.00687007673992435	0.00306148474607723	1	1.00039265272385	3342.56920818217	0	14650.8913043478	1	1	1	3	2019-05-24T18:15:06.389	NG_ecoli_LTEE_910_DM25	-1000	-0	160.825	DIA_100X_EMPTY_1x1_100ms	bee5ed14-4092-4cbf-9946-fe2c5077dfcb	EPI_100X_YFP_1x1_200ms_25sola	EPI_100X_RFP_1x1_200ms_25sola
12	31	12.7904952526225	397	47.482663909469	1158.40050377834	1906.1234256927	14449225	36396.0327455919	42.7164365013467	175.352362184017	3	362938	914.201511335013	422.003692251131	163.991365296064	7	NaN	NaN	NaN	NaN	NaN	333.774714171535	0.963525478726652	30.6964860272555	12.7175668257952	10.615136595446	2.73389843271792	0.0184259325378992	0.00862256332562442	1	1.00511751410085	2716.62515632507	0	15597.5717884131	1	1	1	3	2019-05-24T18:15:06.389	NG_ecoli_LTEE_910_DM25	-1000	-0	160.825	DIA_100X_EMPTY_1x1_100ms	8e666d2f-324a-422d-8bef-aaf9bf18be5d	EPI_100X_YFP_1x1_200ms_25sola	EPI_100X_RFP_1x1_200ms_25sola
13	30	12.0316511380494	361	43.5307326095141	1169.57894736842	514.667590027701	111315	308.351800554017	42.7164365013467	175.352362184017	5	12588018	34869.8559556787	422.003692251131	163.991365296064	5	NaN	NaN	NaN	NaN	NaN	316.732126596839	0.927201179033549	29.3338047961447	12.7545741807859	10.3678949616339	2.87653366333525	0.0459287164000056	0.0256281256389561	0	1.03987246096939	2476.5064093505	0	16726.5429362881	1	1	1	3	2019-05-24T18:15:06.389	NG_ecoli_LTEE_910_DM25	-1000	-0	160.825	DIA_100X_EMPTY_1x1_100ms	1ced3bd6-8532-4a2f-bff6-2730cc0d8765	EPI_100X_YFP_1x1_200ms_25sola	EPI_100X_RFP_1x1_200ms_25sola
14	28	11.3311616328231	318	44.7227428983527	1349.29245283019	991.094339622642	130491	410.349056603774	42.7164365013467	175.352362184017	6	9467970	29773.4905660377	422.003692251131	163.991365296064	3	NaN	NaN	NaN	NaN	NaN	303.674264956131	0.909606008905992	29.1114973271212	12.7621193887281	10.0657797362045	2.74241846390807	0.0433322503439253	0.0208585055175938	1	1.02634813278804	2316.59049696161	0	17108.2452830189	1	1	1	3	2019-05-24T18:15:06.389	NG_ecoli_LTEE_910_DM25	-1000	-0	160.825	DIA_100X_EMPTY_1x1_100ms	9fb6ebd3-088a-4fc0-ac64-3307eca3636f	EPI_100X_YFP_1x1_200ms_25sola	EPI_100X_RFP_1x1_200ms_25sola
15	32	13.1481253763591	421	48.0864248082128	1401.08076009501	590.995249406176	2878271	6836.74821852732	42.7164365013467	175.352362184017	2	250930	596.03325415677	422.003692251131	163.991365296064	3	NaN	NaN	NaN	NaN	NaN	345.191443114304	0.986802467672784	30.7409949838111	12.9919443684865	10.9587371615825	2.9850967843983	0.00894896146090677	0.00423283668515823	1	1.0010747842792	2899.53812148092	0	14344.7790973872	1	1	1	3	2019-05-24T18:15:06.389	NG_ecoli_LTEE_910_DM25	-1000	-0	160.825	DIA_100X_EMPTY_1x1_100ms	445f6f7e-473b-4d80-869c-95404aad5e3a	EPI_100X_YFP_1x1_200ms_25sola	EPI_100X_RFP_1x1_200ms_25sola
16	34	13.1691485681284	448	48.0261774347866	1408.05133928571	51.7254464285714	3167902	7071.20982142857	42.7164365013467	175.352362184017	2	630614	1407.62053571429	422.003692251131	163.991365296064	3	NaN	NaN	NaN	NaN	NaN	358.903309686336	0.955697973868972	33.0733668945193	12.602313389017	10.5627538164003	2.74142442765155	0.00728657659173221	0.00397756017117484	1	1.00042047989248	2898.16165350831	0	15137.2254464286	1	1	1	3	2019-05-24T18:15:06.389	NG_ecoli_LTEE_910_DM25	-1000	-0	160.825	DIA_100X_EMPTY_1x1_100ms	f7039459-a36c-4cf4-a820-17b1ab503cf7	EPI_100X_YFP_1x1_200ms_25sola	EPI_100X_RFP_1x1_200ms_25sola
17	24	12.8102432780573	308	27.1672028263444	1415.78246753247	326.152597402597	9597312	31160.1038961039	42.7164365013467	175.352362184017	2	196719	638.698051948052	422.003692251131	163.991365296064	3	NaN	NaN	NaN	NaN	NaN	264.963592492096	0.999854244513235	22.9523236813015	13.7656833299785	11.0871854622193	3.60834085526848	0.00777860150998824	0.0039347928952239	1	1.00016783310047	2215.94596365965	0	15644.4318181818	1	1	1	3	2019-05-24T18:15:06.389	NG_ecoli_LTEE_910_DM25	-1000	-0	160.825	DIA_100X_EMPTY_1x1_100ms	0a5d088e-292c-480f-959f-110701ae9db3	EPI_100X_YFP_1x1_200ms_25sola	EPI_100X_RFP_1x1_200ms_25sola
18	31	11.9565471589664	371	48.089147022305	1508.53369272237	1146.54986522911	9271915	24991.6846361186	42.7164365013467	175.352362184017	3	515553	1389.6307277628	422.003692251131	163.991365296064	3	NaN	NaN	NaN	NaN	NaN	321.404071146006	0.991829533096595	29.8763781518562	12.6168629905882	10.5234339094165	2.88205957698388	0.00834036128907851	0.00373929362082607	1	1.00091848130181	2598.56021485127	0	15422.6064690027	1	1	1	3	2019-05-24T18:15:06.389	NG_ecoli_LTEE_910_DM25	-1000	-0	160.825	DIA_100X_EMPTY_1x1_100ms	9a94d1be-4d51-44c0-be41-3ae723582335	EPI_100X_YFP_1x1_200ms_25sola	EPI_100X_RFP_1x1_200ms_25sola
19	39	12.4072430766689	485	45.1375562644766	1634.65979381443	1227.6412371134	12212766	25180.9608247423	42.7164365013467	175.352362184017	2	443828	915.109278350515	422.003692251131	163.991365296064	9	NaN	NaN	NaN	NaN	NaN	412.064047825314	0.890619999072905	39.1727822075681	12.8473593675954	10.3096341868987	2.55538796815202	0.0182175043131968	0.00913125896102709	0	1.00805346272729	3270.09832076383	0	16344.9484536082	1	1	1	3	2019-05-24T18:15:06.389	NG_ecoli_LTEE_910_DM25	-1000	-0	160.825	DIA_100X_EMPTY_1x1_100ms	a594e4cb-4c78-4132-8700-46f8b9ff2ca0	EPI_100X_YFP_1x1_200ms_25sola	EPI_100X_RFP_1x1_200ms_25sola
20	42	10.6153664832545	446	42.7440900478708	1788.2264573991	1147.07847533632	179758	403.044843049327	42.7164365013467	175.352362184017	8	15765310	35348.2286995516	422.003692251131	163.991365296064	2	NaN	NaN	NaN	NaN	NaN	427.900680754805	0.840442601876837	42.1552253954699	13.1746448147699	9.98287375275962	2.68777903460861	0.0121127710749731	0.00544267491453045	3	1.00227941383794	3299.53283743498	0	17627.630044843	1	1	1	3	2019-05-24T18:15:06.389	NG_ecoli_LTEE_910_DM25	-1000	-0	160.825	DIA_100X_EMPTY_1x1_100ms	f61cdd76-fc43-40ed-acc2-24e647b561e5	EPI_100X_YFP_1x1_200ms_25sola	EPI_100X_RFP_1x1_200ms_25sola
21	36	12.0502947903304	434	48.8056861993895	1879.21428571429	506.078341013825	1034921	2384.61059907834	42.7164365013467	175.352362184017	2	425926	981.396313364055	422.003692251131	163.991365296064	7	NaN	NaN	NaN	NaN	NaN	364.148725657182	0.912430433882106	34.966672746913	12.5641769808371	10.1056980935986	2.77336145248016	0.00933653664281845	0.00452876418458314	0	1.0015765183821	2804.63810061793	0	16006.6889400922	1	1	1	3	2019-05-24T18:15:06.389	NG_ecoli_LTEE_910_DM25	-1000	-0	160.825	DIA_100X_EMPTY_1x1_100ms	17ca18fc-ab9d-4c5e-aba8-3bf0d5765785	EPI_100X_YFP_1x1_200ms_25sola	EPI_100X_RFP_1x1_200ms_25sola
22	29	12.1608414913254	353	46.312391130235	1910.388101983	1143.36543909348	12848251	36397.3116147309	42.7164365013467	175.352362184017	2	250006	708.232294617564	422.003692251131	163.991365296064	3	NaN	NaN	NaN	NaN	NaN	301.305914492743	0.995522589046199	27.4971203532576	12.7868685235734	10.5510581215889	3.25711063649114	0.00348478159346777	0.00153987750664403	1	1.00002812378343	2404.19188386222	0	14978.8016997167	1	1	1	3	2019-05-24T18:15:06.389	NG_ecoli_LTEE_910_DM25	-1000	-0	160.825	DIA_100X_EMPTY_1x1_100ms	7504d7c7-785b-4234-bf50-c156e6ea4d78	EPI_100X_YFP_1x1_200ms_25sola	EPI_100X_RFP_1x1_200ms_25sola
1	35	11.6913818923155	410	43.3052612878761	23.4829268292683	1344.80243902439	132936	324.234146341463	30.8267976822844	154.617839227069	11	12482855	30445.987804878	368.730943170171	281.379059471781	2	NaN	NaN	NaN	NaN	NaN	370.250506735874	0.856736489333794	35.6550255417961	13.1505965645911	10.0596228163066	3.07667614538198	0.023041331374141	0.014728910109592	0	1.01847275250257	2833.83152778296	0	16988.3512195122	1	1	1	4	2019-05-24T18:15:18.416	NG_ecoli_LTEE_910_DM25	-500	-866	160.825	DIA_100X_EMPTY_1x1_100ms	8a5ac0e9-d534-4893-8f50-3bfdf53d910c	EPI_100X_YFP_1x1_200ms_25sola	EPI_100X_RFP_1x1_200ms_25sola
2	36	9.22730575259844	332	48.7397530199755	41.9518072289157	1021.47590361446	129476	389.987951807229	30.8267976822844	154.617839227069	7	4542910	13683.4638554217	368.730943170171	281.379059471781	2	NaN	NaN	NaN	NaN	NaN	330.602834464	0.932173058942731	34.9073111974504	11.676267519566	9.22812926782236	2.30282296589797	0.00939256978718611	0.00393383210546638	3	1.00019916516381	2334.71362666747	0	17856.2409638554	1	1	1	4	2019-05-24T18:15:18.416	NG_ecoli_LTEE_910_DM25	-500	-866	160.825	DIA_100X_EMPTY_1x1_100ms	8ed66faf-9364-4f1a-be0c-fc96f2a69897	EPI_100X_YFP_1x1_200ms_25sola	EPI_100X_RFP_1x1_200ms_25sola
3	32	11.2844826391572	361	49.2542977953523	58.1191135734072	565.540166204986	129209	357.919667590028	30.8267976822844	154.617839227069	8	13235290	36662.8531855956	368.730943170171	281.379059471781	2	NaN	NaN	NaN	NaN	NaN	327.549579536891	0.908590866864897	31.5859042218865	12.8998998761409	10.0906584701305	2.78297133864526	0.0137066624390419	0.00581549690070559	1	1.00263169799776	2525.93522860869	0	16911.2299168975	1	1	1	4	2019-05-24T18:15:18.416	NG_ecoli_LTEE_910_DM25	-500	-866	160.825	DIA_100X_EMPTY_1x1_100ms	b63cce0f-880f-400a-8da8-b2aadc1a19c1	EPI_100X_YFP_1x1_200ms_25sola	EPI_100X_RFP_1x1_200ms_25sola
4	35	11.7376973761055	411	49.3064898637945	111.873479318735	789.1800486618	1914800	4658.88077858881	30.8267976822844	154.617839227069	2	305239	742.67396593674	368.730943170171	281.379059471781	2	NaN	NaN	NaN	NaN	NaN	362.766004770212	0.950976994743102	34.5830130081429	12.1261405789678	10.233690580553	2.58004294771463	0.0134906614509601	0.0072051749985102	2	1.00437755778166	2844.57424087819	0	15937.9878345499	1	1	1	4	2019-05-24T18:15:18.416	NG_ecoli_LTEE_910_DM25	-500	-866	160.825	DIA_100X_EMPTY_1x1_100ms	9a864f30-fa1f-4dfc-a457-15983d839e21	EPI_100X_YFP_1x1_200ms_25sola	EPI_100X_RFP_1x1_200ms_25sola
5	38	12.0782811642994	459	36.4345233123596	145.636165577342	803.315904139434	4035946	8792.91067538126	30.8267976822844	154.617839227069	2	342661	746.538126361656	368.730943170171	281.379059471781	0	NaN	NaN	NaN	NaN	NaN	403.719880554626	0.874848286184621	37.7556312074898	13.1293450700271	10.4168308574009	2.67206260193264	0.0454431438903808	0.0233518589758884	0	1.05361863105496	3217.67992856332	0	15574.4509803922	1	1	1	4	2019-05-24T18:15:18.416	NG_ecoli_LTEE_910_DM25	-500	-866	160.825	DIA_100X_EMPTY_1x1_100ms	cb9cfd22-ef22-42c6-93fe-72deb8506e51	EPI_100X_YFP_1x1_200ms_25sola	EPI_100X_RFP_1x1_200ms_25sola
6	35	12.7973838400258	448	49.4049019699638	205.395089285714	443.814732142857	5708649	12742.5200892857	30.8267976822844	154.617839227069	3	369481	824.734375	368.730943170171	281.379059471781	6	NaN	NaN	NaN	NaN	NaN	372.694039923922	0.966102325809277	33.6041156830735	12.7840866651209	10.652172529136	3.02346149298499	0.0154469211946929	0.00195705904576177	1	1.00005655294101	2994.73733088363	0	15060.9352678571	1	1	1	4	2019-05-24T18:15:18.416	NG_ecoli_LTEE_910_DM25	-500	-866	160.825	DIA_100X_EMPTY_1x1_100ms	57189cff-4c52-4a84-b49e-1d3e76d912f7	EPI_100X_YFP_1x1_200ms_25sola	EPI_100X_RFP_1x1_200ms_25sola
7	29	10.6952661195652	310	47.7004118785053	213.270967741935	1804.5064516129	11129319	35901.0290322581	30.8267976822844	154.617839227069	3	378949	1222.41612903226	368.730943170171	281.379059471781	2	NaN	NaN	NaN	NaN	NaN	287.33912079422	0.992901260821555	28.0279464188376	11.834201344561	9.90305066194167	2.9262056825754	0.00560260451810777	0.00256373459882964	1	1.00033191645311	2158.83356415555	0	15865.0483870968	1	1	1	4	2019-05-24T18:15:18.416	NG_ecoli_LTEE_910_DM25	-500	-866	160.825	DIA_100X_EMPTY_1x1_100ms	1a4949bc-2c10-4369-88bf-7fe31d49fda9	EPI_100X_YFP_1x1_200ms_25sola	EPI_100X_RFP_1x1_200ms_25sola
8	24	12.5029125556996	301	32.5157757211723	242.996677740864	1206.81395348837	7750584	25749.4485049834	30.8267976822844	154.617839227069	1	217707	723.279069767442	368.730943170171	281.379059471781	4	NaN	NaN	NaN	NaN	NaN	258.954048007579	0.999779223063775	22.9678181741082	13.4651897131129	10.8208156032887	3.53756660057129	0.00973569945394038	0.00427585474212167	1	1.00045793742053	2112.17362583171	0	14727.877076412	1	1	1	4	2019-05-24T18:15:18.416	NG_ecoli_LTEE_910_DM25	-500	-866	160.825	DIA_100X_EMPTY_1x1_100ms	b6747560-2805-4540-94e1-9ffe1e4a18b5	EPI_100X_YFP_1x1_200ms_25sola	EPI_100X_RFP_1x1_200ms_25sola
9	33	12.9638336701466	428	46.802093917701	286.670560747664	299.530373831776	204502	477.808411214953	30.8267976822844	154.617839227069	7	14240429	33272.0303738318	368.730943170171	281.379059471781	3	NaN	NaN	NaN	NaN	NaN	356.947949214392	0.913281948643247	32.6522711391544	13.0512679362598	10.4754066983938	2.91380310229375	0.0517349777485054	0.0218356164126134	1	1.03592067323075	2814.13586846198	0	15265.9205607477	1	1	1	4	2019-05-24T18:15:18.416	NG_ecoli_LTEE_910_DM25	-500	-866	160.825	DIA_100X_EMPTY_1x1_100ms	7439e28c-3b89-4e6e-8b02-affe794d3418	EPI_100X_YFP_1x1_200ms_25sola	EPI_100X_RFP_1x1_200ms_25sola
10	38	12.9453122195631	492	47.7499385912158	294.363821138211	938.095528455285	13423661	27283.8638211382	30.8267976822844	154.617839227069	2	336571	684.087398373984	368.730943170171	281.379059471781	1	NaN	NaN	NaN	NaN	NaN	415.381898094454	0.929972350087017	37.2787465995838	13.0269293097681	10.8207280167278	2.82091011073739	0.026246261362685	0.0105027287299444	2	1.00933770939849	3428.18417091906	0	15099.4735772358	1	1	1	4	2019-05-24T18:15:18.416	NG_ecoli_LTEE_910_DM25	-500	-866	160.825	DIA_100X_EMPTY_1x1_100ms	7700e844-7653-42e2-98d5-1a3291889e58	EPI_100X_YFP_1x1_200ms_25sola	EPI_100X_RFP_1x1_200ms_25sola
11	33	12.9339956262478	427	47.9285365554101	310.501170960187	428.35831381733	2350670	5505.08196721311	30.8267976822844	154.617839227069	2	553131	1295.3887587822	368.730943170171	281.379059471781	3	NaN	NaN	NaN	NaN	NaN	356.208624737133	0.954899821196064	32.0427020543563	13.1827282414256	10.823429521465	2.83195094981073	0.0197266433065072	0.0117566583718841	0	1.00959994059461	2948.14472935149	0	15047.2833723653	1	1	1	4	2019-05-24T18:15:18.416	NG_ecoli_LTEE_910_DM25	-500	-866	160.825	DIA_100X_EMPTY_1x1_100ms	1340755c-5f20-4a84-a6d5-849e81fd7da1	EPI_100X_YFP_1x1_200ms_25sola	EPI_100X_RFP_1x1_200ms_25sola
12	21	9.86370744837391	207	22.3366684116503	305.685990338164	1859.64734299517	65919	318.449275362319	30.8267976822844	154.617839227069	7	4997736	24143.652173913	368.730943170171	281.379059471781	1	NaN	NaN	NaN	NaN	NaN	204.009243016399	0.996101677263148	20.3899422008079	11.8590743602883	9.57391759644769	3.09362969541419	0.0197747991530308	0.0101874919095535	1	1.00298970464898	1467.86206335438	0	17556.9516908213	1	1	1	4	2019-05-24T18:15:18.416	NG_ecoli_LTEE_910_DM25	-500	-866	160.825	DIA_100X_EMPTY_1x1_100ms	faee1ba7-75c1-4a6a-a91a-126a3e8f39d1	EPI_100X_YFP_1x1_200ms_25sola	EPI_100X_RFP_1x1_200ms_25sola
13	45	11.4086893356877	514	5.95721511746424	343.988326848249	1618.60700389105	13646875	26550.3404669261	30.8267976822844	154.617839227069	2	281222	547.124513618677	368.730943170171	281.379059471781	0	NaN	NaN	NaN	NaN	NaN	450.739666600589	0.84310946958568	44.5499416245763	12.9656335210871	9.90720398470211	3.26551818125073	0.00892781497586407	0.00554918777777775	0	1.0040016688112	3434.30791422637	0	15897.3463035019	1	1	1	4	2019-05-24T18:15:18.416	NG_ecoli_LTEE_910_DM25	-500	-866	160.825	DIA_100X_EMPTY_1x1_100ms	9f01cb16-b4d9-4636-956c-ba21ab56cdbd	EPI_100X_YFP_1x1_200ms_25sola	EPI_100X_RFP_1x1_200ms_25sola
14	25	13.6960035807121	343	28.5649121237198	380.997084548105	1757.01166180758	7884784	22987.7084548105	30.8267976822844	154.617839227069	1	437304	1274.9387755102	368.730943170171	281.379059471781	1	NaN	NaN	NaN	NaN	NaN	290.960186279152	0.999836248288516	23.7552307673585	14.8581442874048	11.8765369173758	3.76354209349734	0.00876880363456561	0.00374971652410116	1	1.00054100153084	2631.65395077127	0	14855.2536443149	1	1	1	4	2019-05-24T18:15:18.416	NG_ecoli_LTEE_910_DM25	-500	-866	160.825	DIA_100X_EMPTY_1x1_100ms	7c182988-e19d-4601-a95b-0677ff66ab6f	EPI_100X_YFP_1x1_200ms_25sola	EPI_100X_RFP_1x1_200ms_25sola
15	32	11.8674625140814	381	47.7471222473322	634.635170603675	721.721784776903	3808797	9996.84251968504	30.8267976822844	154.617839227069	4	297089	779.761154855643	368.730943170171	281.379059471781	4	NaN	NaN	NaN	NaN	NaN	334.522501628653	0.957461876397119	32.4942813145035	12.0066602132044	10.0035910417679	2.6533360617929	0.0133363018220561	0.00587927142677038	1	1.00180671607152	2553.92815150719	0	15096.188976378	1	1	1	4	2019-05-24T18:15:18.416	NG_ecoli_LTEE_910_DM25	-500	-866	160.825	DIA_100X_EMPTY_1x1_100ms	061d9fc5-6d43-4cd8-97e9-511604186026	EPI_100X_YFP_1x1_200ms_25sola	EPI_100X_RFP_1x1_200ms_25sola
16	24	11.304535734646	272	38.7662974146943	657.908088235294	28.9742647058824	75321	276.915441176471	30.8267976822844	154.617839227069	8	11816897	43444.4742647059	368.730943170171	281.379059471781	1	NaN	NaN	NaN	NaN	NaN	256.311126824795	0.998207916822018	23.4431813179974	13.0607701641867	10.6502672438636	3.1782910101815	0.00470399603020307	0.00229252241596511	1	1.00019385465253	2088.46614228844	0	16593.8382352941	1	1	1	4	2019-05-24T18:15:18.416	NG_ecoli_LTEE_910_DM25	-500	-866	160.825	DIA_100X_EMPTY_1x1_100ms	b4551daa-2dc4-4d45-9b02-97f7786019c6	EPI_100X_YFP_1x1_200ms_25sola	EPI_100X_RFP_1x1_200ms_25sola
17	49	11.6739443923625	573	-28.8071688367	819.820244328098	1951.7312390925	17133597	29901.5654450262	30.8267976822844	154.617839227069	4	461475	805.366492146597	368.730943170171	281.379059471781	8	NaN	NaN	NaN	NaN	NaN	503.352457785406	0.804994960062539	49.2429592276082	13.1624756653922	10.0727058284636	3.03282062029357	0.0228806090043597	0.0111164122929415	2	1.02170559308135	3923.97585466598	0	15679.0523560209	1	1	1	4	2019-05-24T18:15:18.416	NG_ecoli_LTEE_910_DM25	-500	-866	160.825	DIA_100X_EMPTY_1x1_100ms	1ee15fd6-2638-4464-b056-723e6e9fe2ca	EPI_100X_YFP_1x1_200ms_25sola	EPI_100X_RFP_1x1_200ms_25sola
18	27	13.382859148525	363	39.7420543733932	885.628099173554	1415.69421487603	9729257	26802.3608815427	30.8267976822844	154.617839227069	1	271021	746.61432506887	368.730943170171	281.379059471781	3	NaN	NaN	NaN	NaN	NaN	309.691204843255	0.996145882377001	26.4365679369056	13.6312025968796	11.2919275723794	3.48443874787495	0.0130130820676933	0.00562713894861078	1	1.00160719419088	2647.4704559417	0	14181.0027548209	1	1	1	4	2019-05-24T18:15:18.416	NG_ecoli_LTEE_910_DM25	-500	-866	160.825	DIA_100X_EMPTY_1x1_100ms	769370d6-bf6b-4524-ba42-7367918c9902	EPI_100X_YFP_1x1_200ms_25sola	EPI_100X_RFP_1x1_200ms_25sola
19	51	13.3678679539045	683	7.41786757164021	921.565153733529	775.830161054173	4266812	6247.16251830161	30.8267976822844	154.617839227069	4	944484	1382.84626647145	368.730943170171	281.379059471781	6	NaN	NaN	NaN	NaN	NaN	569.029850768565	0.839391363641814	51.9689933056571	13.1970604977171	10.7425579704044	2.58195405983571	0.0252997017904996	0.0105074327915412	1	1.02222998459859	4710.3111618081	0	14769.7789165447	1	1	1	4	2019-05-24T18:15:18.416	NG_ecoli_LTEE_910_DM25	-500	-866	160.825	DIA_100X_EMPTY_1x1_100ms	521eacef-7d06-4b61-b446-0b3560a09940	EPI_100X_YFP_1x1_200ms_25sola	EPI_100X_RFP_1x1_200ms_25sola
20	32	11.9590647654032	384	48.4209838954814	1105.86197916667	1338.86197916667	3785385	9857.7734375	30.8267976822844	154.617839227069	2	456340	1188.38541666667	368.730943170171	281.379059471781	4	NaN	NaN	NaN	NaN	NaN	340.826203600056	0.967429672579482	32.0915809872964	12.0680858945352	10.1797367974031	2.91047914828975	0.114269194207081	0.00489921668521578	1	1.00055888373602	2611.88525047123	0	15555.2864583333	1	1	1	4	2019-05-24T18:15:18.416	NG_ecoli_LTEE_910_DM25	-500	-866	160.825	DIA_100X_EMPTY_1x1_100ms	4b40bbd6-9c05-4dd7-ac4f-79379d0baa7a	EPI_100X_YFP_1x1_200ms_25sola	EPI_100X_RFP_1x1_200ms_25sola
21	25	13.8034899822021	345	19.7661932091276	1179.9652173913	294.88115942029	3063413	8879.45797101449	30.8267976822844	154.617839227069	2	183089	530.692753623188	368.730943170171	281.379059471781	0	NaN	NaN	NaN	NaN	NaN	278.98966484295	0.999872394879119	22.3196179943408	15.2978067997391	12.0045872971854	3.99834360059718	0.019999590303122	0.00851353225952583	1	1.00230409264062	2526.21963829415	0	14633.2115942029	1	1	1	4	2019-05-24T18:15:18.416	NG_ecoli_LTEE_910_DM25	-500	-866	160.825	DIA_100X_EMPTY_1x1_100ms	4c908064-076b-464b-a9eb-d83a78ec4a83	EPI_100X_YFP_1x1_200ms_25sola	EPI_100X_RFP_1x1_200ms_25sola
22	29	12.7232706495741	372	41.5276045956677	1185.88978494624	1255.97849462366	6305465	16950.1747311828	30.8267976822844	154.617839227069	3	384958	1034.83333333333	368.730943170171	281.379059471781	4	NaN	NaN	NaN	NaN	NaN	326.02818459296	0.981345461268043	29.3617663917286	12.903986251438	10.8542099970594	2.89827136741614	0.00387524210633255	0.00211953030803077	1	1.00009777600149	2716.86775656861	0	14986.7553763441	1	1	1	4	2019-05-24T18:15:18.416	NG_ecoli_LTEE_910_DM25	-500	-866	160.825	DIA_100X_EMPTY_1x1_100ms	fffddda1-08f1-4597-b3e8-1e29e584e0e0	EPI_100X_YFP_1x1_200ms_25sola	EPI_100X_RFP_1x1_200ms_25sola
23	23	11.9789131890389	284	24.1124001315237	1508.81690140845	1098.90845070423	1774782	6249.2323943662	30.8267976822844	154.617839227069	2	299554	1054.7676056338	368.730943170171	281.379059471781	2	NaN	NaN	NaN	NaN	NaN	242.628850926948	0.999962498489951	23.0614331907881	12.5036986436557	9.90802293498638	3.56137777412834	0.00567515681540395	0.00262820823691834	1	1.00027827420509	1778.07543309875	0	15853.3873239437	1	1	1	4	2019-05-24T18:15:18.416	NG_ecoli_LTEE_910_DM25	-500	-866	160.825	DIA_100X_EMPTY_1x1_100ms	d7cb10e5-32c2-4cd9-a80e-99307d5afdae	EPI_100X_YFP_1x1_200ms_25sola	EPI_100X_RFP_1x1_200ms_25sola
24	34	12.5390623949202	427	47.8876401275681	1910.84777517564	1166.28103044496	15738089	36857.3512880562	30.8267976822844	154.617839227069	2	316867	742.077283372365	368.730943170171	281.379059471781	5	NaN	NaN	NaN	NaN	NaN	364.304979699214	0.9436706987433	33.4664127748093	12.7731721757093	10.445238027544	2.97120907432099	0.0263152500388116	0.0124603238657026	1	1.01245392901543	2867.71327736193	0	15103.8829039813	1	1	1	4	2019-05-24T18:15:18.416	NG_ecoli_LTEE_910_DM25	-500	-866	160.825	DIA_100X_EMPTY_1x1_100ms	8f4830c0-9be6-485d-a216-ad23f7cf4673	EPI_100X_YFP_1x1_200ms_25sola	EPI_100X_RFP_1x1_200ms_25sola
1	52	11.6752743658956	607	45.3830022147826	65.7825370675453	46.0856672158155	16596912	27342.5238879736	21.9653085753356	154.584894034668	3	1156763	1905.70510708402	393.315494860077	230.061977376577	2	NaN	NaN	NaN	NaN	NaN	529.111653101808	0.863210859833823	50.2104778873701	13.154979686325	10.3768754299045	2.62920119194527	0.0164720441513958	0.00625174770471005	2	1.00327554049867	4246.3661842837	0	15477.7067545305	1	1	1	5	2019-05-24T18:15:30.263	NG_ecoli_LTEE_910_DM25	500	-866	160.825	DIA_100X_EMPTY_1x1_100ms	0ae93e36-cd40-4b06-9937-ba82e94e70c2	EPI_100X_YFP_1x1_200ms_25sola	EPI_100X_RFP_1x1_200ms_25sola
2	36	14.111544513092	509	44.2918910388619	90.4066797642436	1840.34970530452	13985256	27475.9449901768	21.9653085753356	154.584894034668	2	1210241	2377.6836935167	393.315494860077	230.061977376577	5	NaN	NaN	NaN	NaN	NaN	430.955894363135	0.912607696893758	36.2971570318768	13.9736527481372	11.5580056554601	2.98919712938435	0.0356279706515564	0.0163235698986174	2	1.0272755958449	3808.2749580152	0	15108.394891945	1	1	1	5	2019-05-24T18:15:30.263	NG_ecoli_LTEE_910_DM25	500	-866	160.825	DIA_100X_EMPTY_1x1_100ms	abd6dfee-1c00-4717-abcb-6876e411bae2	EPI_100X_YFP_1x1_200ms_25sola	EPI_100X_RFP_1x1_200ms_25sola
3	25	12.1919179555771	305	39.8762163038296	125.419672131148	837.373770491803	75624	247.947540983607	21.9653085753356	154.584894034668	4	7266978	23826.1573770492	393.315494860077	230.061977376577	1	NaN	NaN	NaN	NaN	NaN	273.303085919724	0.989867373716092	24.2695103850196	13.281239792076	10.8227935781507	3.33745357660993	0.0168794718371828	0.00738727423789045	1	1.00145414425108	2232.6962700956	0	16365.2295081967	1	1	1	5	2019-05-24T18:15:30.263	NG_ecoli_LTEE_910_DM25	500	-866	160.825	DIA_100X_EMPTY_1x1_100ms	acae7416-fb5f-444a-86ec-b5569518b9a8	EPI_100X_YFP_1x1_200ms_25sola	EPI_100X_RFP_1x1_200ms_25sola
4	25	12.0947926855495	303	41.3694762280568	155.095709570957	756.818481848185	663582	2190.0396039604	21.9653085753356	154.584894034668	3	346978	1145.14191419142	393.315494860077	230.061977376577	3	NaN	NaN	NaN	NaN	NaN	253.78837876744	0.998049149640028	23.0279419392282	12.9900478943163	10.6570307982405	3.24495427545456	0.024469522939128	0.0134835477405348	0	1.00642768400137	2054.08044877944	0	15446.8778877888	1	1	1	5	2019-05-24T18:15:30.263	NG_ecoli_LTEE_910_DM25	500	-866	160.825	DIA_100X_EMPTY_1x1_100ms	fa35b075-3e8c-4bc4-8adc-c3da662170a0	EPI_100X_YFP_1x1_200ms_25sola	EPI_100X_RFP_1x1_200ms_25sola
5	46	13.6262791033198	627	49.1730874263324	385.049441786284	912.730462519936	1486971	2371.56459330144	21.9653085753356	154.584894034668	5	535152	853.511961722488	393.315494860077	230.061977376577	6	NaN	NaN	NaN	NaN	NaN	516.613033842716	0.925055359194783	45.0545799642941	13.4603354181313	11.22426504849	2.65329559841004	0.00350219053085564	0.0015204974295149	0	1.00030374347758	4458.04711070036	0	14547.6762360447	1	1	1	5	2019-05-24T18:15:30.263	NG_ecoli_LTEE_910_DM25	500	-866	160.825	DIA_100X_EMPTY_1x1_100ms	24f785f8-8d11-4134-be1b-fbe5e0347c05	EPI_100X_YFP_1x1_200ms_25sola	EPI_100X_RFP_1x1_200ms_25sola
6	23	12.4606657900195	287	10.3671786441265	476.982578397213	38.7909407665505	1006195	3505.90592334495	21.9653085753356	154.584894034668	2	171689	598.219512195122	393.315494860077	230.061977376577	2	NaN	NaN	NaN	NaN	NaN	237.950480642059	0.999840827786208	20.5768992928562	14.058826228548	10.8208253404558	4.0585892394948	0.0738761360657822	0.00362210530776751	0	1.00010619662776	1892.30260694854	0	14311.4738675958	1	1	1	5	2019-05-24T18:15:30.263	NG_ecoli_LTEE_910_DM25	500	-866	160.825	DIA_100X_EMPTY_1x1_100ms	7b903469-f21f-4e8e-9ddc-138429991ae6	EPI_100X_YFP_1x1_200ms_25sola	EPI_100X_RFP_1x1_200ms_25sola
7	40	13.0508816010519	522	49.5924829060063	561.293103448276	1197.81609195402	8750005	16762.4616858238	21.9653085753356	154.584894034668	3	628431	1203.8908045977	393.315494860077	230.061977376577	7	NaN	NaN	NaN	NaN	NaN	428.972883352327	0.949963731349236	38.6343823821088	12.6713917985347	10.8777019105566	2.57186152095127	0.0180058117368602	0.007898365916473	2	1.00381795591523	3590.36136553964	0	15349.3084291188	1	1	1	5	2019-05-24T18:15:30.263	NG_ecoli_LTEE_910_DM25	500	-866	160.825	DIA_100X_EMPTY_1x1_100ms	090929a7-694d-4351-8c13-27d4b582e07c	EPI_100X_YFP_1x1_200ms_25sola	EPI_100X_RFP_1x1_200ms_25sola
8	18	9.82375772009253	177	-49.8828839779081	644.841807909605	1222.71186440678	34777	196.480225988701	21.9653085753356	154.584894034668	3	7565540	42743.1638418079	393.315494860077	230.061977376577	2	NaN	NaN	NaN	NaN	NaN	179.87308111119	0.999787931162798	16.4168390201251	13.7762982151956	10.404744871942	3.81973159150635	0.0162134695365287	0.00915248501477113	0	1.00150775023022	1395.86138208419	1	15678.5649717514	1	1	1	5	2019-05-24T18:15:30.263	NG_ecoli_LTEE_910_DM25	500	-866	160.825	DIA_100X_EMPTY_1x1_100ms	fb0065c7-20dd-4f78-b3ae-1c50e6b247d1	EPI_100X_YFP_1x1_200ms_25sola	EPI_100X_RFP_1x1_200ms_25sola
9	20	10.3456789391498	207	-49.353219989648	652.492753623188	1236.48792270531	38269	184.874396135266	21.9653085753356	154.584894034668	4	7282129	35179.3671497585	393.315494860077	230.061977376577	3	NaN	NaN	NaN	NaN	NaN	196.346575101821	0.999808556785776	17.8390860279464	13.7943894827024	10.4832499766259	3.78353923996961	0.0187719263433611	0.0105447674130086	0	1.00236562590092	1539.7647209541	1	15497.7971014493	1	1	1	5	2019-05-24T18:15:30.263	NG_ecoli_LTEE_910_DM25	500	-866	160.825	DIA_100X_EMPTY_1x1_100ms	04f54f46-2255-4763-bd2e-78a591493b78	EPI_100X_YFP_1x1_200ms_25sola	EPI_100X_RFP_1x1_200ms_25sola
10	25	11.9134479892101	298	44.0368404943624	827.107382550336	1566.88926174497	374671	1257.28523489933	21.9653085753356	154.584894034668	2	279424	937.664429530201	393.315494860077	230.061977376577	2	NaN	NaN	NaN	NaN	NaN	258.968092399033	0.999695442420923	23.1090496333046	13.5574455494749	10.8356940536729	3.4803884804045	0.0142569431618423	0.00761017171072926	1	1.00212504643268	2131.00974211942	0	15125.5637583893	1	1	1	5	2019-05-24T18:15:30.263	NG_ecoli_LTEE_910_DM25	500	-866	160.825	DIA_100X_EMPTY_1x1_100ms	099abd99-1890-4746-8aa0-5fa6932c7259	EPI_100X_YFP_1x1_200ms_25sola	EPI_100X_RFP_1x1_200ms_25sola
11	21	12.1165495586147	255	-1.25604527807663	857.062745098039	775.937254901961	260982	1023.45882352941	21.9653085753356	154.584894034668	2	139011	545.141176470588	393.315494860077	230.061977376577	4	NaN	NaN	NaN	NaN	NaN	218.540945991538	0.999771085545517	20.1949608548765	12.9637421191788	10.2241326893424	3.60699146830861	0.0259814780438056	0.00875474300075725	0	1.00187412679326	1658.00505895805	0	15528.262745098	1	1	1	5	2019-05-24T18:15:30.263	NG_ecoli_LTEE_910_DM25	500	-866	160.825	DIA_100X_EMPTY_1x1_100ms	3739ae37-e614-4721-8a1a-dae69abdae18	EPI_100X_YFP_1x1_200ms_25sola	EPI_100X_RFP_1x1_200ms_25sola
12	25	13.069966357494	327	37.1916483025717	1016.47094801223	476.418960244648	3243915	9920.22935779817	21.9653085753356	154.584894034668	1	574128	1755.74311926606	393.315494860077	230.061977376577	4	NaN	NaN	NaN	NaN	NaN	279.09188464256	0.999858412400308	23.7760269313931	14.1661152888959	11.3838311989826	3.61440481205078	0.00275629479888308	0.00172007082304898	0	1.00010602203109	2419.94814563355	0	14252.0122324159	1	1	1	5	2019-05-24T18:15:30.263	NG_ecoli_LTEE_910_DM25	500	-866	160.825	DIA_100X_EMPTY_1x1_100ms	03e2290f-56e6-4b04-b06d-118af244d0c5	EPI_100X_YFP_1x1_200ms_25sola	EPI_100X_RFP_1x1_200ms_25sola
13	40	13.0493244474409	522	48.4795897454764	1062.95402298851	862.277777777778	7611427	14581.2777777778	21.9653085753356	154.584894034668	2	854529	1637.02873563218	393.315494860077	230.061977376577	5	NaN	NaN	NaN	NaN	NaN	437.783000503963	0.922442104757979	39.0788437536107	13.2628352779919	10.9623146789757	2.61043454519832	0.024874780265693	0.0118934833565324	1	1.01605939637174	3688.38388639838	0	15769.1206896552	1	1	1	5	2019-05-24T18:15:30.263	NG_ecoli_LTEE_910_DM25	500	-866	160.825	DIA_100X_EMPTY_1x1_100ms	e4385662-eb01-40b2-937d-5c42979c9a32	EPI_100X_YFP_1x1_200ms_25sola	EPI_100X_RFP_1x1_200ms_25sola
14	35	12.7620554122328	447	49.5323894362876	1136.8903803132	589.266219239374	733490	1640.91722595078	21.9653085753356	154.584894034668	5	1701390	3806.24161073826	393.315494860077	230.061977376577	2	NaN	NaN	NaN	NaN	NaN	373.969460600216	0.980652499436587	33.2909529233983	12.7782654754902	10.9962290573479	2.81285208964985	0.00605922913902088	0.00323689124920588	0	1.00077279121712	3161.57627348229	0	14718.8344519016	1	1	1	5	2019-05-24T18:15:30.263	NG_ecoli_LTEE_910_DM25	500	-866	160.825	DIA_100X_EMPTY_1x1_100ms	8de42c5b-b6b3-4b50-946b-84520fcd5674	EPI_100X_YFP_1x1_200ms_25sola	EPI_100X_RFP_1x1_200ms_25sola
15	28	11.3285377137377	319	48.2651060878946	1148.76489028213	1779.23824451411	6581680	20632.2257053292	21.9653085753356	154.584894034668	1	789121	2473.73354231975	393.315494860077	230.061977376577	2	NaN	NaN	NaN	NaN	NaN	287.452815618942	0.994576057841495	27.3603724163109	12.2944991099869	10.2478910449739	2.92586571855215	0.00451921111550936	0.00187100513741383	1	1.0001380825343	2256.73666339111	0	15611.1410658307	1	1	1	5	2019-05-24T18:15:30.263	NG_ecoli_LTEE_910_DM25	500	-866	160.825	DIA_100X_EMPTY_1x1_100ms	231497ac-5050-44ff-8586-39df206cc3d3	EPI_100X_YFP_1x1_200ms_25sola	EPI_100X_RFP_1x1_200ms_25sola
16	25	11.6180083657095	293	36.2952723084614	1235.78498293515	1529.80887372014	587712	2005.84300341297	21.9653085753356	154.584894034668	2	376970	1286.58703071672	393.315494860077	230.061977376577	2	NaN	NaN	NaN	NaN	NaN	261.760779384568	0.999843426628631	25.1640748141394	12.7717927924944	10.083754756572	3.2351421280038	0.0119092280152738	0.00594743624731837	1	1.00157226917724	2009.62673021397	1	15214.7235494881	1	1	1	5	2019-05-24T18:15:30.263	NG_ecoli_LTEE_910_DM25	500	-866	160.825	DIA_100X_EMPTY_1x1_100ms	c7b72fe6-46a5-4054-8832-688e5160108f	EPI_100X_YFP_1x1_200ms_25sola	EPI_100X_RFP_1x1_200ms_25sola
17	28	11.8301930953056	332	45.7673583709949	1263.01807228916	1532.79819277108	717365	2160.73795180723	21.9653085753356	154.584894034668	3	448559	1351.0813253012	393.315494860077	230.061977376577	3	NaN	NaN	NaN	NaN	NaN	286.643303673577	0.99973120646654	27.0621660501527	12.9220980485684	10.2514618552092	3.29235104957936	0.0135342329895165	0.00621691411942875	1	1.00200136125134	2233.69584308708	1	15319.2951807229	1	1	1	5	2019-05-24T18:15:30.263	NG_ecoli_LTEE_910_DM25	500	-866	160.825	DIA_100X_EMPTY_1x1_100ms	96e62d07-7914-4c45-a08a-e44b330eb1f4	EPI_100X_YFP_1x1_200ms_25sola	EPI_100X_RFP_1x1_200ms_25sola
18	25	12.3281290489306	309	38.1303265334825	1307.30097087379	1655.11650485437	2101624	6801.37216828479	21.9653085753356	154.584894034668	2	344602	1115.21682847896	393.315494860077	230.061977376577	1	NaN	NaN	NaN	NaN	NaN	258.311514255151	0.999705660006692	23.773844769913	13.0288929536095	10.3504808371927	3.57945276746399	0.0488484148414876	0.00403908664736147	1	1.00012426068512	2000.37010420621	0	14782.7766990291	1	1	1	5	2019-05-24T18:15:30.263	NG_ecoli_LTEE_910_DM25	500	-866	160.825	DIA_100X_EMPTY_1x1_100ms	57217817-d659-4b3c-993e-2b2261340afb	EPI_100X_YFP_1x1_200ms_25sola	EPI_100X_RFP_1x1_200ms_25sola
19	29	13.2204736591097	385	44.5577184583013	1312.46233766234	436.101298701299	3647704	9474.55584415584	21.9653085753356	154.584894034668	3	692627	1799.03116883117	393.315494860077	230.061977376577	2	NaN	NaN	NaN	NaN	NaN	324.505618018845	0.99636279714482	28.1108817183141	13.4344780712055	11.2038603380803	3.26782316028144	0.0108675669108596	0.00576960935782274	1	1.00180833791344	2771.40325118802	0	14386.4	1	1	1	5	2019-05-24T18:15:30.263	NG_ecoli_LTEE_910_DM25	500	-866	160.825	DIA_100X_EMPTY_1x1_100ms	76a79ac0-242f-4f5b-a4df-c530832bbc77	EPI_100X_YFP_1x1_200ms_25sola	EPI_100X_RFP_1x1_200ms_25sola
20	28	11.5541727545843	324	47.2904796531163	1422.16049382716	1898.17592592593	63872	197.135802469136	21.9653085753356	154.584894034668	5	14679574	45307.3271604938	393.315494860077	230.061977376577	1	NaN	NaN	NaN	NaN	NaN	303.786978130165	0.927270998183916	28.7020768185422	12.3319849058595	10.2666057758139	2.62225047639213	0.0513467190051402	0.0270831971913753	1	1.04180970578768	2376.0576618077	0	17283.8796296296	1	1	1	5	2019-05-24T18:15:30.263	NG_ecoli_LTEE_910_DM25	500	-866	160.825	DIA_100X_EMPTY_1x1_100ms	f8080f0e-9454-47d6-9551-90dda843a1f4	EPI_100X_YFP_1x1_200ms_25sola	EPI_100X_RFP_1x1_200ms_25sola
21	24	11.2524822387738	270	34.9988339388511	1463.11111111111	1493.52592592593	1056731	3913.81851851852	21.9653085753356	154.584894034668	1	168832	625.303703703704	393.315494860077	230.061977376577	5	NaN	NaN	NaN	NaN	NaN	239.624498235209	0.999844147152046	22.2387785183413	12.9731698092413	10.2303188143976	3.55796324300579	0.0105527694047186	0.0061674405904345	0	1.0012106282277	1828.01244161945	0	15384.7111111111	1	1	1	5	2019-05-24T18:15:30.263	NG_ecoli_LTEE_910_DM25	500	-866	160.825	DIA_100X_EMPTY_1x1_100ms	5266efaa-593e-441a-9367-f99095d4ec5a	EPI_100X_YFP_1x1_200ms_25sola	EPI_100X_RFP_1x1_200ms_25sola
22	30	11.5138881829911	347	48.236721964023	1515.61383285303	249.991354466859	1656501	4773.77809798271	21.9653085753356	154.584894034668	2	545516	1572.09221902017	393.315494860077	230.061977376577	3	NaN	NaN	NaN	NaN	NaN	305.187110475349	0.983884048470452	29.396666906892	11.890723329409	10.1635408287513	2.60742471745071	0.0110974751685742	0.00490078153318314	1	1.00144246464037	2384.94322626721	0	15861.7435158501	1	1	1	5	2019-05-24T18:15:30.263	NG_ecoli_LTEE_910_DM25	500	-866	160.825	DIA_100X_EMPTY_1x1_100ms	a70ba57e-ecc1-48d3-b0bb-58c4d026032c	EPI_100X_YFP_1x1_200ms_25sola	EPI_100X_RFP_1x1_200ms_25sola
23	41	12.5579668190364	515	49.6640093586792	1534.97281553398	602.361165048544	508765	987.893203883495	21.9653085753356	154.584894034668	2	1009446	1960.08932038835	393.315494860077	230.061977376577	2	NaN	NaN	NaN	NaN	NaN	434.407610831693	0.964113837099125	38.6544505743584	13.1011542385025	10.9962447622221	2.72077398824072	0.00539617158520583	0.00280009115904704	2	1.00080905426817	3670.94757428347	0	14244.6194174757	1	1	1	5	2019-05-24T18:15:30.263	NG_ecoli_LTEE_910_DM25	500	-866	160.825	DIA_100X_EMPTY_1x1_100ms	765c30b3-64a3-4f1f-a66f-e2cc70591b3a	EPI_100X_YFP_1x1_200ms_25sola	EPI_100X_RFP_1x1_200ms_25sola
24	26	11.7308192143743	305	45.2383995044027	1584	1215.74754098361	7294660	23916.9180327869	21.9653085753356	154.584894034668	1	396814	1301.02950819672	393.315494860077	230.061977376577	1	NaN	NaN	NaN	NaN	NaN	264.943640465568	0.99986139876122	23.7172964855904	13.6179522225953	10.6099891507231	3.76278646214647	0.00511038313910232	0.00229793579276464	1	1.00021431080891	2096.93487962504	0	15074.3016393443	1	1	1	5	2019-05-24T18:15:30.263	NG_ecoli_LTEE_910_DM25	500	-866	160.825	DIA_100X_EMPTY_1x1_100ms	0d569502-d7ca-4192-9891-fc65e64801cf	EPI_100X_YFP_1x1_200ms_25sola	EPI_100X_RFP_1x1_200ms_25sola
25	25	12.1381972029232	304	44.5158844758055	1603.54276315789	279.592105263158	598380	1968.35526315789	21.9653085753356	154.584894034668	1	515795	1696.69407894737	393.315494860077	230.061977376577	1	NaN	NaN	NaN	NaN	NaN	254.179876830288	0.999740899768844	23.0058319558178	13.4149182847973	10.5824802446029	3.5825691220709	0.00360235210148977	0.00167898024054746	1	1.00010710283096	2023.49789702297	0	15150.9013157895	1	1	1	5	2019-05-24T18:15:30.263	NG_ecoli_LTEE_910_DM25	500	-866	160.825	DIA_100X_EMPTY_1x1_100ms	f8caf20b-1825-408a-9303-a822a945e0b8	EPI_100X_YFP_1x1_200ms_25sola	EPI_100X_RFP_1x1_200ms_25sola
26	40	12.0986719297281	485	36.54636445117	1707.90103092784	714.232989690722	626217	1291.16907216495	21.9653085753356	154.584894034668	5	4324929	8917.3793814433	393.315494860077	230.061977376577	2	NaN	NaN	NaN	NaN	NaN	417.368589974223	0.882510218494048	40.4868551567955	12.8764431835437	9.94250108973288	2.91471679374269	0.00967089821035909	0.00544050831424874	1	1.00082798477225	3143.36794343753	0	16132.1030927835	1	1	1	5	2019-05-24T18:15:30.263	NG_ecoli_LTEE_910_DM25	500	-866	160.825	DIA_100X_EMPTY_1x1_100ms	63ac4dfa-3683-40ab-90c6-297d35914f3a	EPI_100X_YFP_1x1_200ms_25sola	EPI_100X_RFP_1x1_200ms_25sola
27	24	13.2919672893278	319	16.744065056878	1716.7210031348	606.849529780564	544278	1706.20062695925	21.9653085753356	154.584894034668	2	222394	697.159874608151	393.315494860077	230.061977376577	3	NaN	NaN	NaN	NaN	NaN	259.788578061771	0.999872699671627	22.6357087681105	13.8939518527035	11.0800260367928	3.57903331824591	0.0099242586326101	0.00462080883795338	1	1.00075761326599	2182.55672992643	0	14924.9059561129	1	1	1	5	2019-05-24T18:15:30.263	NG_ecoli_LTEE_910_DM25	500	-866	160.825	DIA_100X_EMPTY_1x1_100ms	9f79df9b-0026-4688-96c7-fd11727b2413	EPI_100X_YFP_1x1_200ms_25sola	EPI_100X_RFP_1x1_200ms_25sola
28	36	16.0328279048897	578	48.2725742946745	1756.78200692042	743.38062283737	14088923	24375.2993079585	21.9653085753356	154.584894034668	2	1216661	2104.94982698962	393.315494860077	230.061977376577	5	NaN	NaN	NaN	NaN	NaN	452.156157884742	0.983391531595337	33.552969717148	15.6356247402637	13.182930260582	3.53335493193551	0.0313879333194311	0.0167709586961208	0	1.01936889863487	4579.78146868275	0	14136.6799307958	1	1	1	5	2019-05-24T18:15:30.263	NG_ecoli_LTEE_910_DM25	500	-866	160.825	DIA_100X_EMPTY_1x1_100ms	a6ed80b1-e0a2-46ed-8d76-d1143ca1a193	EPI_100X_YFP_1x1_200ms_25sola	EPI_100X_RFP_1x1_200ms_25sola
29	39	11.6731129391058	456	49.3141640784312	1814	604.708333333333	810832	1778.14035087719	21.9653085753356	154.584894034668	2	420438	922.013157894737	393.315494860077	230.061977376577	6	NaN	NaN	NaN	NaN	NaN	395.323017413593	0.899642688343197	37.7254507537855	12.8822035175584	10.2720365712967	2.67708763358169	0.0103898822805977	0.0056510148692002	1	1.00273224231464	3126.34882230189	0	15727.4627192982	1	1	1	5	2019-05-24T18:15:30.263	NG_ecoli_LTEE_910_DM25	500	-866	160.825	DIA_100X_EMPTY_1x1_100ms	f5094f96-b4e8-47e7-8120-f2bf213f47ae	EPI_100X_YFP_1x1_200ms_25sola	EPI_100X_RFP_1x1_200ms_25sola
30	28	12.8410521999926	360	45.2604546803222	1842.69444444444	763.555555555556	8340744	23168.7333333333	21.9653085753356	154.584894034668	1	554614	1540.59444444444	393.315494860077	230.061977376577	5	NaN	NaN	NaN	NaN	NaN	306.687228632644	0.959038001222452	27.6315956377915	13.197668959061	10.778599880442	2.88556834376174	0.0146451258750137	0.00777542326426094	0	1.003090709125	2521.27691340421	0	15455.2083333333	1	1	1	5	2019-05-24T18:15:30.263	NG_ecoli_LTEE_910_DM25	500	-866	160.825	DIA_100X_EMPTY_1x1_100ms	9ac7c7e3-9ffc-444d-9488-9f29bf57b925	EPI_100X_YFP_1x1_200ms_25sola	EPI_100X_RFP_1x1_200ms_25sola
31	29	12.5557622131328	368	22.9636302846031	1883.83695652174	1629.20652173913	2661819	7233.20380434783	21.9653085753356	154.584894034668	3	365834	994.114130434783	393.315494860077	230.061977376577	4	NaN	NaN	NaN	NaN	NaN	315.59755089169	0.973582235678672	29.9374864690165	12.4495567022098	10.039867835928	3.09174621726444	0.0169356561958759	0.00913576209741714	1	1.00518711246644	2370.0701877514	0	16061.7934782609	1	1	1	5	2019-05-24T18:15:30.263	NG_ecoli_LTEE_910_DM25	500	-866	160.825	DIA_100X_EMPTY_1x1_100ms	cdac6b4d-6566-4774-9446-4b48b75bd5c5	EPI_100X_YFP_1x1_200ms_25sola	EPI_100X_RFP_1x1_200ms_25sola
32	37	11.6919275066536	433	49.1775814363451	1916.73903002309	159.872979214781	3467442	8007.94919168591	21.9653085753356	154.584894034668	3	756558	1747.24711316397	393.315494860077	230.061977376577	3	NaN	NaN	NaN	NaN	NaN	378.539841746947	0.917621357428647	36.0899225118767	12.5384378072416	10.2398287461533	2.57073479268254	0.0183939609138178	0.00913142175657661	1	1.00803926371329	2972.08494510551	0	15318.272517321	1	1	1	5	2019-05-24T18:15:30.263	NG_ecoli_LTEE_910_DM25	500	-866	160.825	DIA_100X_EMPTY_1x1_100ms	5369e98f-5577-41d5-abdc-3f4077aad2c7	EPI_100X_YFP_1x1_200ms_25sola	EPI_100X_RFP_1x1_200ms_25sola
33	38	11.3551361479252	434	32.9112924689897	1962.26497695853	1527.69585253456	350158	806.815668202765	21.9653085753356	154.584894034668	5	1292594	2978.32718894009	393.315494860077	230.061977376577	3	NaN	NaN	NaN	NaN	NaN	380.477313945055	0.872085812699884	38.2705070983658	12.4785292632642	9.75439915998986	2.70253285660074	0.0151117166166088	0.00634612098640776	1	1.00178525721151	2859.92829814325	0	16779.2626728111	1	1	1	5	2019-05-24T18:15:30.263	NG_ecoli_LTEE_910_DM25	500	-866	160.825	DIA_100X_EMPTY_1x1_100ms	6bffc498-9a85-4699-a801-569785590a09	EPI_100X_YFP_1x1_200ms_25sola	EPI_100X_RFP_1x1_200ms_25sola
34	34	11.318601887371	385	49.3217757881083	2005.77662337662	220.748051948052	459345	1193.1038961039	21.9653085753356	154.584894034668	3	888696	2308.3012987013	393.315494860077	230.061977376577	4	NaN	NaN	NaN	NaN	NaN	336.539324955592	0.96957152792548	33.2675249327905	11.819494794323	9.89554397791702	2.49989472645121	0.0109801517953433	0.00428986228273974	1	1.00096422376236	2558.52531783797	0	15990.1506493506	1	1	1	5	2019-05-24T18:15:30.263	NG_ecoli_LTEE_910_DM25	500	-866	160.825	DIA_100X_EMPTY_1x1_100ms	2ad37ca9-9cbb-4038-af93-1039077e826c	EPI_100X_YFP_1x1_200ms_25sola	EPI_100X_RFP_1x1_200ms_25sola
1	37	11.7641458905018	436	48.8897914408356	72.9977064220184	319.270642201835	174796	400.908256880734	22.6474431588511	127.501632233226	9	5693060	13057.4770642202	370.89612390716	127.534380203466	2	NaN	NaN	NaN	NaN	NaN	386.284370174636	0.900791156526456	36.8528845178805	12.7968316553583	10.1804641845945	2.7658394884402	0.0156210842781881	0.00539256473714068	2	1.00284605640425	2999.82920136672	0	15681.2018348624	1	1	1	6	2019-05-24T18:15:42.368	NG_ecoli_LTEE_910_DM25	1000	-0	160.825	DIA_100X_EMPTY_1x1_100ms	3f4ce723-9a36-4b37-8a80-6f61592c314b	EPI_100X_YFP_1x1_200ms_25sola	EPI_100X_RFP_1x1_200ms_25sola
2	21	12.2745802327055	257	-9.31666671381729	99.2178988326848	780.264591439689	744148	2895.51750972763	22.6474431588511	127.501632233226	1	126642	492.770428015564	370.89612390716	127.534380203466	3	NaN	NaN	NaN	NaN	NaN	224.269464433356	0.999809850009073	19.5147797965269	14.1598043738785	10.9399099738683	3.88214529270352	0.00387729768787555	0.00187304218926309	1	1.00009709849169	1834.34505267225	0	15063.0428015564	1	1	1	6	2019-05-24T18:15:42.368	NG_ecoli_LTEE_910_DM25	1000	-0	160.825	DIA_100X_EMPTY_1x1_100ms	34e70eeb-e6f3-4c2d-86e7-14154c0baa09	EPI_100X_YFP_1x1_200ms_25sola	EPI_100X_RFP_1x1_200ms_25sola
3	25	11.4736217010189	287	39.0024654172396	100.020905923345	1371.61324041812	45516	158.592334494774	22.6474431588511	127.501632233226	3	12504765	43570.6097560976	370.89612390716	127.534380203466	3	NaN	NaN	NaN	NaN	NaN	265.75632572819	0.983374024771595	24.4996908520541	12.6164121302121	10.4796213525569	3.06705006578209	0.0201748360877491	0.0102102532146737	0	1.00437635374997	2113.20518610524	0	16018.7351916376	1	1	1	6	2019-05-24T18:15:42.368	NG_ecoli_LTEE_910_DM25	1000	-0	160.825	DIA_100X_EMPTY_1x1_100ms	6ea537fc-0d37-4d18-8214-50def2eb1f07	EPI_100X_YFP_1x1_200ms_25sola	EPI_100X_RFP_1x1_200ms_25sola
4	27	11.5750978173465	313	46.2921272858731	114.035143769968	142.210862619808	477737	1526.31629392971	22.6474431588511	127.501632233226	4	1144179	3655.52396166134	370.89612390716	127.534380203466	1	NaN	NaN	NaN	NaN	NaN	267.815322442425	0.997306788160281	25.784993852032	11.9820197969294	10.1055990327634	2.90806005870009	0.00992247618469814	0.00480275660077057	1	1.00105909399087	2068.14525733596	0	15615.1533546326	1	1	1	6	2019-05-24T18:15:42.368	NG_ecoli_LTEE_910_DM25	1000	-0	160.825	DIA_100X_EMPTY_1x1_100ms	611e1db6-d3fe-4854-b459-12afdc093eaf	EPI_100X_YFP_1x1_200ms_25sola	EPI_100X_RFP_1x1_200ms_25sola
5	46	11.7987985396861	543	49.52396694953	145.570902394107	1340.75506445672	7706090	14191.6942909761	22.6474431588511	127.501632233226	4	1867672	3439.54327808471	370.89612390716	127.534380203466	4	NaN	NaN	NaN	NaN	NaN	484.215086975298	0.9130237265548	46.1612424125092	12.7728217219632	10.2039261795074	2.54959824497811	0.00859632424569272	0.00419674901720611	1	1.00086245928444	3774.86988481575	0	15678.2154696133	1	1	1	6	2019-05-24T18:15:42.368	NG_ecoli_LTEE_910_DM25	1000	-0	160.825	DIA_100X_EMPTY_1x1_100ms	e647527d-43bb-4d6f-bf9c-ec481247dece	EPI_100X_YFP_1x1_200ms_25sola	EPI_100X_RFP_1x1_200ms_25sola
6	23	12.927703897247	298	11.3918541778603	186.536912751678	1516.18791946309	5529187	18554.3187919463	22.6474431588511	127.501632233226	1	405333	1360.17785234899	370.89612390716	127.534380203466	1	NaN	NaN	NaN	NaN	NaN	250.219561458664	0.999773562765182	22.3539601795129	13.4858261568573	10.8592801440051	3.40638975392111	0.000360990743094141	0.000185740389462127	2	1.00000104011418	2070.3626699462	0	15694.0637583893	1	1	1	6	2019-05-24T18:15:42.368	NG_ecoli_LTEE_910_DM25	1000	-0	160.825	DIA_100X_EMPTY_1x1_100ms	d572a19f-8a09-4fb1-a1a9-b525f97c0e58	EPI_100X_YFP_1x1_200ms_25sola	EPI_100X_RFP_1x1_200ms_25sola
7	24	12.2122497595302	294	39.2807848995457	301.28231292517	1312.10544217687	839718	2856.18367346939	22.6474431588511	127.501632233226	1	294995	1003.3843537415	370.89612390716	127.534380203466	1	NaN	NaN	NaN	NaN	NaN	249.940692922804	0.999781112290775	22.6362766425676	13.2518804144682	10.6629605895829	3.40385172994348	0.00724207580645596	0.00330817708581297	1	1.00020548364158	2021.39171978181	0	14811.2993197279	1	1	1	6	2019-05-24T18:15:42.368	NG_ecoli_LTEE_910_DM25	1000	-0	160.825	DIA_100X_EMPTY_1x1_100ms	1652b295-e039-42ba-a597-ed5445af2c4c	EPI_100X_YFP_1x1_200ms_25sola	EPI_100X_RFP_1x1_200ms_25sola
8	24	11.3633481817652	273	43.8088437405128	352.794871794872	935.527472527473	1206023	4417.66666666667	22.6474431588511	127.501632233226	2	377807	1383.90842490842	370.89612390716	127.534380203466	3	NaN	NaN	NaN	NaN	NaN	244.863101315548	0.999651320615729	22.7304921285915	12.9459900010163	10.4331895260379	3.2900159046727	0.0114788826645063	0.00564165004492338	1	1.00115489393615	1943.26895840347	0	15061.1208791209	1	1	1	6	2019-05-24T18:15:42.368	NG_ecoli_LTEE_910_DM25	1000	-0	160.825	DIA_100X_EMPTY_1x1_100ms	a45a3e05-83bc-4748-b5ce-bb86688406f2	EPI_100X_YFP_1x1_200ms_25sola	EPI_100X_RFP_1x1_200ms_25sola
9	31	12.9863446144233	403	47.9796739187698	372.290322580645	962.330024813896	10840921	26900.5483870968	22.6474431588511	127.501632233226	3	583001	1446.65260545906	370.89612390716	127.534380203466	1	NaN	NaN	NaN	NaN	NaN	328.750674741419	0.981203780700348	29.5922363172379	12.8228641011526	10.7793456614258	3.03969070762274	0.00404240059089885	0.00194889110753012	1	1.0001838486237	2700.55150901399	0	14302.9156327543	1	1	1	6	2019-05-24T18:15:42.368	NG_ecoli_LTEE_910_DM25	1000	-0	160.825	DIA_100X_EMPTY_1x1_100ms	fff56a69-9899-4f57-84ee-83c8e8c3b9a8	EPI_100X_YFP_1x1_200ms_25sola	EPI_100X_RFP_1x1_200ms_25sola
10	28	11.8173992641939	331	47.5773481867848	371.374622356495	1474.76132930514	766258	2314.97885196375	22.6474431588511	127.501632233226	2	376322	1136.92447129909	370.89612390716	127.534380203466	2	NaN	NaN	NaN	NaN	NaN	283.938554535043	0.99185996326221	26.6902983868587	12.2383517289405	10.1590789865527	3.12766919892834	0.00986254434362485	0.00436681091200925	1	1.00094087833571	2163.47551443811	0	15393.6072507553	1	1	1	6	2019-05-24T18:15:42.368	NG_ecoli_LTEE_910_DM25	1000	-0	160.825	DIA_100X_EMPTY_1x1_100ms	ae25b4da-e04c-4739-9b79-a39a986777fe	EPI_100X_YFP_1x1_200ms_25sola	EPI_100X_RFP_1x1_200ms_25sola
11	31	12.2616377910096	381	48.124960569399	433.475065616798	970.335958005249	939511	2465.90813648294	22.6474431588511	127.501632233226	2	484631	1271.99737532808	370.89612390716	127.534380203466	2	NaN	NaN	NaN	NaN	NaN	324.809592370654	0.987907754878078	30.2928190510556	12.1842279711837	10.4719734607078	2.80761427406875	0.006585927187866	0.00307896099478214	1	1.0001880773528	2609.07544709584	0	15335.2335958005	1	1	1	6	2019-05-24T18:15:42.368	NG_ecoli_LTEE_910_DM25	1000	-0	160.825	DIA_100X_EMPTY_1x1_100ms	7f567a7f-f691-4a51-b4b5-d9a1a07fa24e	EPI_100X_YFP_1x1_200ms_25sola	EPI_100X_RFP_1x1_200ms_25sola
12	35	13.7083594762748	480	48.5982342623312	447.59375	42.3520833333333	1133375	2361.19791666667	22.6474431588511	127.501632233226	3	917805	1912.09375	370.89612390716	127.534380203466	3	NaN	NaN	NaN	NaN	NaN	396.368938547956	0.944526905908949	33.8036612374931	13.6073069728169	11.4022622542846	2.92180737942576	0.0381447077431189	0.0221697035591768	1	1.03866331765555	3451.7209099292	0	13941.51875	1	1	1	6	2019-05-24T18:15:42.368	NG_ecoli_LTEE_910_DM25	1000	-0	160.825	DIA_100X_EMPTY_1x1_100ms	5f4f6663-1c16-431a-bc07-655ad58018b1	EPI_100X_YFP_1x1_200ms_25sola	EPI_100X_RFP_1x1_200ms_25sola
13	30	12.1330521255177	364	46.1476424421095	496.467032967033	42.0467032967033	2005894	5510.6978021978	22.6474431588511	127.501632233226	2	862930	2370.68681318681	370.89612390716	127.534380203466	2	NaN	NaN	NaN	NaN	NaN	304.580618568095	0.9903341362953	28.5535053848293	12.3098291961729	10.3351153017712	2.98635424212449	0.0143065921918235	0.00737009916068854	1	1.00308810526222	2395.41059332453	0	15068.2032967033	1	1	1	6	2019-05-24T18:15:42.368	NG_ecoli_LTEE_910_DM25	1000	-0	160.825	DIA_100X_EMPTY_1x1_100ms	0cfcfd3b-3223-45e8-9063-5b6e6a455c91	EPI_100X_YFP_1x1_200ms_25sola	EPI_100X_RFP_1x1_200ms_25sola
14	24	12.2960754612921	296	27.6617558922281	551.236486486486	1052.07432432432	480445	1623.125	22.6474431588511	127.501632233226	2	272597	920.935810810811	370.89612390716	127.534380203466	2	NaN	NaN	NaN	NaN	NaN	250.965393686389	0.999613409174761	23.1488720613245	12.7319912204086	10.4832186208093	3.22107279549955	0.0104690639251235	0.0044766517736583	1	1.00055484616176	1998.06219053202	0	14887.9763513514	1	1	1	6	2019-05-24T18:15:42.368	NG_ecoli_LTEE_910_DM25	1000	-0	160.825	DIA_100X_EMPTY_1x1_100ms	012d429b-044a-4023-a7f9-9eb67d36feb7	EPI_100X_YFP_1x1_200ms_25sola	EPI_100X_RFP_1x1_200ms_25sola
15	26	11.638503914771	303	43.8720985760153	585.095709570957	184.554455445545	164119	541.646864686469	22.6474431588511	127.501632233226	2	288518	952.204620462046	370.89612390716	127.534380203466	2	NaN	NaN	NaN	NaN	NaN	264.930816168795	0.999771898556225	24.5058475611488	13.0296256651968	10.3802940097506	3.45122035139277	0.00591912605927359	0.00272693154805399	1	1.0002952164409	2073.85753131455	0	14975.6468646865	1	1	1	6	2019-05-24T18:15:42.368	NG_ecoli_LTEE_910_DM25	1000	-0	160.825	DIA_100X_EMPTY_1x1_100ms	9467e76a-6b51-414a-8e7d-b62fa8ae1005	EPI_100X_YFP_1x1_200ms_25sola	EPI_100X_RFP_1x1_200ms_25sola
16	28	11.9023015930466	333	47.331239370649	589.096096096096	1796.54654654655	524601	1575.37837837838	22.6474431588511	127.501632233226	2	406834	1221.72372372372	370.89612390716	127.534380203466	2	NaN	NaN	NaN	NaN	NaN	279.995791194155	0.993949817180688	26.4188054861949	12.5007892123811	10.3574990930745	2.89573339375964	0.0041883420548142	0.00217487107693213	1	1.00005247073372	2225.9369901717	0	15414.8708708709	1	1	1	6	2019-05-24T18:15:42.368	NG_ecoli_LTEE_910_DM25	1000	-0	160.825	DIA_100X_EMPTY_1x1_100ms	95f9703a-eb4b-47b7-9dcc-02e48da66d5d	EPI_100X_YFP_1x1_200ms_25sola	EPI_100X_RFP_1x1_200ms_25sola
17	31	12.8752140021586	400	48.02647793048	662.4675	1407.4275	6302669	15756.6725	22.6474431588511	127.501632233226	4	1104174	2760.435	370.89612390716	127.534380203466	2	NaN	NaN	NaN	NaN	NaN	342.859074153195	0.988454090220628	30.5502690707194	13.0501113091772	10.7303077300071	3.35525700033275	0.0126762740949853	0.00561683375515382	1	1.00192927576923	2762.67167621602	0	15007.33	1	1	1	6	2019-05-24T18:15:42.368	NG_ecoli_LTEE_910_DM25	1000	-0	160.825	DIA_100X_EMPTY_1x1_100ms	6f2baf37-f7ec-43f3-b51d-15c00ec4aca8	EPI_100X_YFP_1x1_200ms_25sola	EPI_100X_RFP_1x1_200ms_25sola
18	41	12.1953113719651	500	47.8874540787569	671.962	324.772	4129033	8258.066	22.6474431588511	127.501632233226	4	1671482	3342.964	370.89612390716	127.534380203466	2	NaN	NaN	NaN	NaN	NaN	429.235069726963	0.881629399065638	40.4615637002492	12.899863027758	10.3751469746548	2.5577744673682	0.0223290731119799	0.0128930854883675	1	1.01872062856599	3420.74782444613	0	15664.382	1	1	1	6	2019-05-24T18:15:42.368	NG_ecoli_LTEE_910_DM25	1000	-0	160.825	DIA_100X_EMPTY_1x1_100ms	d0afd1a1-c51b-450a-b70e-69b77ccf3a12	EPI_100X_YFP_1x1_200ms_25sola	EPI_100X_RFP_1x1_200ms_25sola
19	29	12.0135065344609	349	47.4680305910697	699.481375358166	1234.25501432665	1405081	4026.02005730659	22.6474431588511	127.501632233226	2	280448	803.575931232092	370.89612390716	127.534380203466	4	NaN	NaN	NaN	NaN	NaN	300.48230916047	0.979296130783104	28.0120644597272	12.3559885167989	10.2571594532711	3.04525406068324	0.0276830536540552	0.0139181619051374	0	1.01051299010256	2314.67068956997	0	15310.7163323782	1	1	1	6	2019-05-24T18:15:42.368	NG_ecoli_LTEE_910_DM25	1000	-0	160.825	DIA_100X_EMPTY_1x1_100ms	46516552-3fe3-487c-8df5-531e6b80c379	EPI_100X_YFP_1x1_200ms_25sola	EPI_100X_RFP_1x1_200ms_25sola
20	35	12.5767123351149	440	49.4616270898622	780.993181818182	78.1727272727273	7897939	17949.8613636364	22.6474431588511	127.501632233226	3	928474	2110.16818181818	370.89612390716	127.534380203466	4	NaN	NaN	NaN	NaN	NaN	367.398623955213	0.980749345290501	32.7308516847313	14.0487369085504	10.9689451562085	3.04044735465178	0.0113525170004452	0.00518226941267979	1	1.0008259179902	3092.97861755984	0	14184.6909090909	1	1	1	6	2019-05-24T18:15:42.368	NG_ecoli_LTEE_910_DM25	1000	-0	160.825	DIA_100X_EMPTY_1x1_100ms	809792a1-8935-47b7-b049-3da583683707	EPI_100X_YFP_1x1_200ms_25sola	EPI_100X_RFP_1x1_200ms_25sola
21	31	12.9767956409467	403	47.9990118689052	853.203473945409	1282.1141439206	4122577	10229.7196029777	22.6474431588511	127.501632233226	2	1457983	3617.82382133995	370.89612390716	127.534380203466	2	NaN	NaN	NaN	NaN	NaN	344.515088772788	0.999245704225054	30.2067681908182	13.3716065415259	11.1147730893488	3.21393679490468	0.00281984818821085	0.00131574997261017	1	1.00003132427761	2930.86183696429	0	14544.7444168734	1	1	1	6	2019-05-24T18:15:42.368	NG_ecoli_LTEE_910_DM25	1000	-0	160.825	DIA_100X_EMPTY_1x1_100ms	e707f6fb-4a75-438a-bf96-4ffc2b05d64e	EPI_100X_YFP_1x1_200ms_25sola	EPI_100X_RFP_1x1_200ms_25sola
22	34	11.6047824277517	395	49.3750587128466	862.420253164557	375.835443037975	2884264	7301.93417721519	22.6474431588511	127.501632233226	2	712065	1802.69620253165	370.89612390716	127.534380203466	4	NaN	NaN	NaN	NaN	NaN	337.069858097745	0.987578764568538	31.5507265529874	12.4463142002306	10.2317879235644	3.07592634753053	0.0545292711810269	0.00681950860938363	1	1.00219300623475	2594.19313504222	0	14961.417721519	1	1	1	6	2019-05-24T18:15:42.368	NG_ecoli_LTEE_910_DM25	1000	-0	160.825	DIA_100X_EMPTY_1x1_100ms	51aded5b-6b0a-478a-84ea-ffb180fe5c17	EPI_100X_YFP_1x1_200ms_25sola	EPI_100X_RFP_1x1_200ms_25sola
23	30	10.5975730400968	319	46.5029165398216	922.959247648903	12	2447898	7673.66144200627	22.6474431588511	127.501632233226	2	341133	1069.38244514107	370.89612390716	127.534380203466	3	NaN	NaN	NaN	NaN	NaN	NaN	NaN	NaN	NaN	NaN	NaN	NaN	NaN	NaN	NaN	NaN	0	15940.8275862069	1	1	1	6	2019-05-24T18:15:42.368	NG_ecoli_LTEE_910_DM25	1000	-0	160.825	DIA_100X_EMPTY_1x1_100ms	4c5b18f9-e842-48cc-ad41-4099ccee2c5e	EPI_100X_YFP_1x1_200ms_25sola	EPI_100X_RFP_1x1_200ms_25sola
24	22	11.5669662968383	255	-0.305795808031578	954.407843137255	1178.99215686275	3739104	14663.1529411765	22.6474431588511	127.501632233226	1	355120	1392.62745098039	370.89612390716	127.534380203466	1	NaN	NaN	NaN	NaN	NaN	235.426447270415	0.999856601300284	22.3827900241414	12.5352093253518	10.2155038393541	3.17182845226985	0.00284963476635762	0.00152027861305453	1	1.00001920939906	1834.52521184151	0	15280.4784313725	1	1	1	6	2019-05-24T18:15:42.368	NG_ecoli_LTEE_910_DM25	1000	-0	160.825	DIA_100X_EMPTY_1x1_100ms	7b4ef0e9-3186-4eba-9373-b7f26d5b04b3	EPI_100X_YFP_1x1_200ms_25sola	EPI_100X_RFP_1x1_200ms_25sola
25	28	11.7839850796422	330	48.0645488496776	972.860606060606	251.739393939394	5133891	15557.2454545455	22.6474431588511	127.501632233226	2	409992	1242.4	370.89612390716	127.534380203466	3	NaN	NaN	NaN	NaN	NaN	282.778443481295	0.99722222027811	26.6355926905661	12.3856481475953	10.2841316937149	3.06154501755094	0.0021832649659631	0.00115941028757466	1	1.0000566744357	2212.52152842172	0	14867.9212121212	1	1	1	6	2019-05-24T18:15:42.368	NG_ecoli_LTEE_910_DM25	1000	-0	160.825	DIA_100X_EMPTY_1x1_100ms	8c25bedf-9b56-41ee-8398-e69237eb8d6b	EPI_100X_YFP_1x1_200ms_25sola	EPI_100X_RFP_1x1_200ms_25sola
26	33	13.5288535614347	448	48.8270825046379	994.59375	904.888392857143	2029763	4530.72098214286	22.6474431588511	127.501632233226	2	888483	1983.22098214286	370.89612390716	127.534380203466	4	NaN	NaN	NaN	NaN	NaN	383.077852696853	0.999195850752691	32.5185132790742	13.9043384917324	11.4191128693682	3.3350682979607	0.00442247342544609	0.00231274353790094	1	1.00009671450287	3330.31485406614	0	14598.8459821429	1	1	1	6	2019-05-24T18:15:42.368	NG_ecoli_LTEE_910_DM25	1000	-0	160.825	DIA_100X_EMPTY_1x1_100ms	fb1e9fd5-1f4b-4e9d-bb10-c4a263a1b2ec	EPI_100X_YFP_1x1_200ms_25sola	EPI_100X_RFP_1x1_200ms_25sola
27	29	12.2876075664267	356	47.9852631490646	1009.6404494382	1022.30337078652	1868015	5247.23314606742	22.6474431588511	127.501632233226	2	1304455	3664.19943820225	370.89612390716	127.534380203466	2	NaN	NaN	NaN	NaN	NaN	303.791283888324	0.998912278655896	27.4830914079868	12.9093924978355	10.6718055754191	3.19774738116657	0.00263686050263336	0.00154573698864598	0	1.00011530684877	2458.27957383902	0	14802.6460674157	1	1	1	6	2019-05-24T18:15:42.368	NG_ecoli_LTEE_910_DM25	1000	-0	160.825	DIA_100X_EMPTY_1x1_100ms	b8589d93-9ae7-45ea-912a-a9e8ceb6fb60	EPI_100X_YFP_1x1_200ms_25sola	EPI_100X_RFP_1x1_200ms_25sola
28	22	11.8059406170478	265	4.74832117619978	1078.94716981132	420	3191369	12042.9018867925	22.6474431588511	127.501632233226	1	498237	1880.13962264151	370.89612390716	127.534380203466	1	NaN	NaN	NaN	NaN	NaN	235.001721722018	0.999877856457184	21.1072110402758	13.870903629872	10.6889668147328	3.69245375555714	0.0044424385429194	0.00198600642686742	1	1.00006150473326	1894.05327874337	0	15119.5433962264	1	1	1	6	2019-05-24T18:15:42.368	NG_ecoli_LTEE_910_DM25	1000	-0	160.825	DIA_100X_EMPTY_1x1_100ms	6fd35cfb-ae46-4c32-8ce5-6913001937af	EPI_100X_YFP_1x1_200ms_25sola	EPI_100X_RFP_1x1_200ms_25sola
29	30	12.3005890719064	370	42.5912890542301	1165.2972972973	1407.23513513514	972852	2629.32972972973	22.6474431588511	127.501632233226	2	313380	846.972972972973	370.89612390716	127.534380203466	3	NaN	NaN	NaN	NaN	NaN	321.100164872315	0.983900633955309	29.8303173567569	12.6280574541258	10.527948164842	2.84608543144329	0.0153566354313806	0.00945394157648147	0	1.00514068939216	2596.78043921495	0	14920.5513513514	1	1	1	6	2019-05-24T18:15:42.368	NG_ecoli_LTEE_910_DM25	1000	-0	160.825	DIA_100X_EMPTY_1x1_100ms	b0bd7662-ef6f-4d4e-bcd2-be7b97c2c651	EPI_100X_YFP_1x1_200ms_25sola	EPI_100X_RFP_1x1_200ms_25sola
30	31	12.8439200760985	399	46.6398822137336	1187.85964912281	1076.46115288221	647042	1621.65914786967	22.6474431588511	127.501632233226	2	403123	1010.33333333333	370.89612390716	127.534380203466	3	NaN	NaN	NaN	NaN	NaN	333.935537952906	0.974809885283467	30.7238080849809	12.7571920819222	10.6002672342063	2.81265249788665	0.00590450524720829	0.00360079558684579	0	1.00078388583534	2711.43097501971	0	14811.6215538847	1	1	1	6	2019-05-24T18:15:42.368	NG_ecoli_LTEE_910_DM25	1000	-0	160.825	DIA_100X_EMPTY_1x1_100ms	58685548-8fd8-4da5-b385-bc892c12b31b	EPI_100X_YFP_1x1_200ms_25sola	EPI_100X_RFP_1x1_200ms_25sola
31	22	12.0353153497887	265	19.6424071670262	1211.7358490566	1267.30943396226	278381	1050.49433962264	22.6474431588511	127.501632233226	2	224101	845.664150943396	370.89612390716	127.534380203466	3	NaN	NaN	NaN	NaN	NaN	224.217929214786	0.999789307656538	20.6042034686726	13.1935985779804	10.2090012025186	3.76876313556977	0.0320632761268189	0.00375481067447495	0	1.000278379014	1686.60048641536	0	15390.3245283019	1	1	1	6	2019-05-24T18:15:42.368	NG_ecoli_LTEE_910_DM25	1000	-0	160.825	DIA_100X_EMPTY_1x1_100ms	fc8585b4-91fe-4caa-bf3e-e1e7f58a8e9c	EPI_100X_YFP_1x1_200ms_25sola	EPI_100X_RFP_1x1_200ms_25sola
32	27	12.2844579735077	332	43.6089784686172	1233.10240963855	650.442771084337	1488538	4483.54819277108	22.6474431588511	127.501632233226	2	349890	1053.88554216867	370.89612390716	127.534380203466	2	NaN	NaN	NaN	NaN	NaN	275.569255449334	0.999924500253069	24.6971728303371	13.3642924722064	10.8135658758951	3.39883271396483	0.00510056448175245	0.00265855584216932	1	1.00030661125483	2268.16676692822	0	14403.9819277108	1	1	1	6	2019-05-24T18:15:42.368	NG_ecoli_LTEE_910_DM25	1000	-0	160.825	DIA_100X_EMPTY_1x1_100ms	8c0bc9c8-a594-4682-b2de-4ef5526dec35	EPI_100X_YFP_1x1_200ms_25sola	EPI_100X_RFP_1x1_200ms_25sola
33	29	12.5720417037865	365	46.3113799745913	1354.86301369863	1366.32054794521	326561	894.687671232877	22.6474431588511	127.501632233226	5	2050420	5617.58904109589	370.89612390716	127.534380203466	2	NaN	NaN	NaN	NaN	NaN	304.276177994149	0.992654777643754	27.8377599207437	12.9280806427576	10.6778434796199	3.01770758335997	0.0156766321118416	0.00871414615592329	0	1.00397274945452	2492.82199203627	0	15201.8657534247	1	1	1	6	2019-05-24T18:15:42.368	NG_ecoli_LTEE_910_DM25	1000	-0	160.825	DIA_100X_EMPTY_1x1_100ms	34feb39b-7bd6-4b7f-94d9-422d430c3744	EPI_100X_YFP_1x1_200ms_25sola	EPI_100X_RFP_1x1_200ms_25sola
34	28	13.6927688551645	384	25.310625049259	1402.06510416667	282.375	5930997	15445.3046875	22.6474431588511	127.501632233226	2	1035842	2697.50520833333	370.89612390716	127.534380203466	5	NaN	NaN	NaN	NaN	NaN	314.374170832502	0.99551741701405	26.9646244148014	13.8679797696727	11.2478066795609	3.51112373201924	0.0119811441854294	0.00508570882004937	1	1.0010938290835	2679.29135953244	0	14701.2786458333	1	1	1	6	2019-05-24T18:15:42.368	NG_ecoli_LTEE_910_DM25	1000	-0	160.825	DIA_100X_EMPTY_1x1_100ms	a86738ea-b336-433a-bf94-68ee3d1c497c	EPI_100X_YFP_1x1_200ms_25sola	EPI_100X_RFP_1x1_200ms_25sola
35	28	12.7600013830874	358	46.2531449077164	1410.02793296089	1261.28212290503	1270613	3549.19832402235	22.6474431588511	127.501632233226	2	359695	1004.73463687151	370.89612390716	127.534380203466	4	NaN	NaN	NaN	NaN	NaN	299.080679076619	0.997267873485916	27.0469833182486	13.1059711172181	10.7034600333562	3.21440064873288	0.0114358510853201	0.0046911097536942	1	1.00079848778428	2433.64427602056	0	14829.4301675978	1	1	1	6	2019-05-24T18:15:42.368	NG_ecoli_LTEE_910_DM25	1000	-0	160.825	DIA_100X_EMPTY_1x1_100ms	85da1900-932e-471e-8edd-98167ac2fea3	EPI_100X_YFP_1x1_200ms_25sola	EPI_100X_RFP_1x1_200ms_25sola
36	37	13.1513112627306	487	49.1274166832564	1423.20533880903	1129.97741273101	4816360	9889.85626283367	22.6474431588511	127.501632233226	2	872643	1791.87474332649	370.89612390716	127.534380203466	4	NaN	NaN	NaN	NaN	NaN	405.879393791193	0.972778891904559	35.6057682509206	13.2204183025771	11.1368354851804	2.91020240660335	0.0168196889487877	0.00715398550271993	1	1.00412798252181	3468.43732106119	0	14895.340862423	1	1	1	6	2019-05-24T18:15:42.368	NG_ecoli_LTEE_910_DM25	1000	-0	160.825	DIA_100X_EMPTY_1x1_100ms	5acbcba9-01f2-4281-b134-9726e8853220	EPI_100X_YFP_1x1_200ms_25sola	EPI_100X_RFP_1x1_200ms_25sola
37	25	12.6157100510698	316	35.7078243631699	1517.27848101266	792.45253164557	43526	137.740506329114	22.6474431588511	127.501632233226	3	13897764	43980.2658227848	370.89612390716	127.534380203466	3	NaN	NaN	NaN	NaN	NaN	271.295949523909	0.996603970033374	24.2023609947269	13.6704983748966	10.8616455077955	3.29454875639669	0.00872593918324352	0.00416038499528327	1	1.00067986895099	2242.53311553618	0	15295.996835443	1	1	1	6	2019-05-24T18:15:42.368	NG_ecoli_LTEE_910_DM25	1000	-0	160.825	DIA_100X_EMPTY_1x1_100ms	9b43ad03-4013-4854-9cd0-7ecb69b6c4e7	EPI_100X_YFP_1x1_200ms_25sola	EPI_100X_RFP_1x1_200ms_25sola
38	26	12.7301153674885	331	44.5736387037854	1541.66767371601	289.296072507553	634388	1916.58006042296	22.6474431588511	127.501632233226	2	330648	998.936555891239	370.89612390716	127.534380203466	2	NaN	NaN	NaN	NaN	NaN	275.479067886262	0.999781189825431	24.6655665795535	13.0652210448081	10.8199239046675	3.25149699683941	0.0103402945465216	0.00438939657719517	1	1.00067577102402	2267.92866436553	0	15056.5770392749	1	1	1	6	2019-05-24T18:15:42.368	NG_ecoli_LTEE_910_DM25	1000	-0	160.825	DIA_100X_EMPTY_1x1_100ms	0099d1f7-6a22-4fdb-99bd-89c7e2a8873f	EPI_100X_YFP_1x1_200ms_25sola	EPI_100X_RFP_1x1_200ms_25sola
39	24	11.8259774450629	284	34.1435349279938	1539.05985915493	883.246478873239	2084395	7339.41901408451	22.6474431588511	127.501632233226	1	254059	894.573943661972	370.89612390716	127.534380203466	2	NaN	NaN	NaN	NaN	NaN	241.43779422976	0.999647093702771	23.2925621304069	12.3839214592048	9.86184586090827	3.34724124763335	0.00427386085604407	0.00184028899449653	1	1.00006433674607	1779.19506197273	0	15739.6161971831	1	1	1	6	2019-05-24T18:15:42.368	NG_ecoli_LTEE_910_DM25	1000	-0	160.825	DIA_100X_EMPTY_1x1_100ms	41a92c38-b2e2-4d15-917e-97d47aeb2955	EPI_100X_YFP_1x1_200ms_25sola	EPI_100X_RFP_1x1_200ms_25sola
40	22	3.28465182220244	73	-49.9983391354934	1600.28767123288	3.28767123287671	257767	3531.05479452055	22.6474431588511	127.501632233226	1	81624	1118.13698630137	370.89612390716	127.534380203466	0	NaN	NaN	NaN	NaN	NaN	NaN	NaN	NaN	NaN	NaN	NaN	NaN	NaN	NaN	NaN	NaN	1	16599.0821917808	1	1	1	6	2019-05-24T18:15:42.368	NG_ecoli_LTEE_910_DM25	1000	-0	160.825	DIA_100X_EMPTY_1x1_100ms	941d84c9-c5ef-41b0-9ccf-5c4f8a86b3b8	EPI_100X_YFP_1x1_200ms_25sola	EPI_100X_RFP_1x1_200ms_25sola
41	29	11.2336153379282	326	48.433002731071	1609.63803680982	648.125766871166	3552038	10895.8220858896	22.6474431588511	127.501632233226	2	191035	585.996932515337	370.89612390716	127.534380203466	4	NaN	NaN	NaN	NaN	NaN	282.991027512126	0.997553827196772	27.5310937318916	12.0189227790732	9.9249375486393	3.00003521127641	0.00194440358332985	0.000782647954067614	2	1.00002520483064	2129.94756338869	0	15459.8312883436	1	1	1	6	2019-05-24T18:15:42.368	NG_ecoli_LTEE_910_DM25	1000	-0	160.825	DIA_100X_EMPTY_1x1_100ms	ac97745a-e9ba-4a1a-b449-07703b9c9398	EPI_100X_YFP_1x1_200ms_25sola	EPI_100X_RFP_1x1_200ms_25sola
42	24	11.7926752882728	284	36.6548738935853	1608.92253521127	1070.63028169014	2876539	10128.6584507042	22.6474431588511	127.501632233226	2	207694	731.316901408451	370.89612390716	127.534380203466	7	NaN	NaN	NaN	NaN	NaN	242.121246999658	0.999456086638278	23.0824516545896	12.2557090907652	10.084757758892	3.17538634514802	0.00448612203393764	0.00242138579884234	1	1.00021358870825	1843.75307389335	0	15988.838028169	1	1	1	6	2019-05-24T18:15:42.368	NG_ecoli_LTEE_910_DM25	1000	-0	160.825	DIA_100X_EMPTY_1x1_100ms	e247bc37-9ee0-492b-a81b-bd2098c6eed1	EPI_100X_YFP_1x1_200ms_25sola	EPI_100X_RFP_1x1_200ms_25sola
43	26	10.1431588449348	264	-37.185168752194	1625.10606060606	7.94318181818182	2037187	7716.61742424242	22.6474431588511	127.501632233226	1	391353	1482.39772727273	370.89612390716	127.534380203466	3	NaN	NaN	NaN	NaN	NaN	NaN	NaN	NaN	NaN	NaN	NaN	NaN	NaN	NaN	NaN	NaN	1	14559.4924242424	1	1	1	6	2019-05-24T18:15:42.368	NG_ecoli_LTEE_910_DM25	1000	-0	160.825	DIA_100X_EMPTY_1x1_100ms	34566f33-07c7-4c22-a096-bbd41d358f9d	EPI_100X_YFP_1x1_200ms_25sola	EPI_100X_RFP_1x1_200ms_25sola
44	33	13.8286728488633	458	47.444673509148	1664.84934497817	221.585152838428	1046388	2284.68995633188	22.6474431588511	127.501632233226	3	2068368	4516.08733624454	370.89612390716	127.534380203466	3	NaN	NaN	NaN	NaN	NaN	367.864037021549	0.986364943526338	31.9898566674913	13.1911580810153	11.1706284982615	3.1179065530453	0.0171298843275553	0.00805681682332503	1	1.004660806843	3135.1432769435	0	14063.8187772926	1	1	1	6	2019-05-24T18:15:42.368	NG_ecoli_LTEE_910_DM25	1000	-0	160.825	DIA_100X_EMPTY_1x1_100ms	e5378ab4-fcb6-4415-b098-a4d94bbb1c6f	EPI_100X_YFP_1x1_200ms_25sola	EPI_100X_RFP_1x1_200ms_25sola
45	26	12.0175039512962	313	45.2792728783998	1711.12779552716	1042.89137380192	3167769	10120.6677316294	22.6474431588511	127.501632233226	2	341868	1092.23003194888	370.89612390716	127.534380203466	3	NaN	NaN	NaN	NaN	NaN	268.80877379031	0.991937177046852	25.0005126942698	12.5761299938896	10.4066424413919	3.07055428649627	0.0250427987246591	0.0124981895281609	0	1.00686505431815	2126.4739283665	0	15216.8913738019	1	1	1	6	2019-05-24T18:15:42.368	NG_ecoli_LTEE_910_DM25	1000	-0	160.825	DIA_100X_EMPTY_1x1_100ms	449cbfed-a9ef-433a-b9a8-14d9c5e180e8	EPI_100X_YFP_1x1_200ms_25sola	EPI_100X_RFP_1x1_200ms_25sola
46	30	12.6364425076575	379	47.7891980652397	1716.26121372032	1145.44854881266	582734	1537.55672823219	22.6474431588511	127.501632233226	3	560661	1479.31662269129	370.89612390716	127.534380203466	2	NaN	NaN	NaN	NaN	NaN	307.10773857087	0.994690958624848	27.1048032421384	13.3813658308743	10.997350953813	3.23797009735691	0.0190698129258014	0.0107960207452162	0	1.00580775347095	2574.61508700013	0	14653.2796833773	1	1	1	6	2019-05-24T18:15:42.368	NG_ecoli_LTEE_910_DM25	1000	-0	160.825	DIA_100X_EMPTY_1x1_100ms	ae40414f-5990-4a80-99fc-9dafb4cee585	EPI_100X_YFP_1x1_200ms_25sola	EPI_100X_RFP_1x1_200ms_25sola
47	26	12.5402318995135	327	43.4821840955122	1764.80122324159	1009.77981651376	3153065	9642.40061162079	22.6474431588511	127.501632233226	3	958808	2932.13455657492	370.89612390716	127.534380203466	2	NaN	NaN	NaN	NaN	NaN	272.503822477514	0.999791752976358	23.9218961685053	13.598434772561	10.8845944630739	3.64377652296419	0.0314351421599292	0.00318228617103868	0	1.0002626194013	2225.92223625362	0	15166.7706422018	1	1	1	6	2019-05-24T18:15:42.368	NG_ecoli_LTEE_910_DM25	1000	-0	160.825	DIA_100X_EMPTY_1x1_100ms	eba45db8-0a3e-4b3c-8fe2-a365db56e018	EPI_100X_YFP_1x1_200ms_25sola	EPI_100X_RFP_1x1_200ms_25sola
48	38	12.6314263746551	480	49.4270831823281	1771.88541666667	1458.1125	1047962	2183.25416666667	22.6474431588511	127.501632233226	3	395230	823.395833333333	370.89612390716	127.534380203466	6	NaN	NaN	NaN	NaN	NaN	403.016190186644	0.963633294806348	36.6713136072278	12.910868499638	10.7555600297487	2.61420190991255	0.0137429367748551	0.0055638485397136	1	1.00288343953228	3331.82671101812	0	14902.7416666667	1	1	1	6	2019-05-24T18:15:42.368	NG_ecoli_LTEE_910_DM25	1000	-0	160.825	DIA_100X_EMPTY_1x1_100ms	bcaa2d31-d6ea-4a26-8522-078a96431f28	EPI_100X_YFP_1x1_200ms_25sola	EPI_100X_RFP_1x1_200ms_25sola
49	22	10.64005272972	234	11.8270356491472	1842.14102564103	498.461538461538	240090	1026.02564102564	22.6474431588511	127.501632233226	2	1190220	5086.41025641026	370.89612390716	127.534380203466	2	NaN	NaN	NaN	NaN	NaN	206.883365627951	0.999764044406968	20.2711597478638	12.5678538258907	9.70093584831785	3.4261000901618	0.0142336925714883	0.00790679308647043	0	1.00177626551207	1498.28952336192	1	16488.4700854701	1	1	1	6	2019-05-24T18:15:42.368	NG_ecoli_LTEE_910_DM25	1000	-0	160.825	DIA_100X_EMPTY_1x1_100ms	70374be7-737c-4281-8d74-09613306af38	EPI_100X_YFP_1x1_200ms_25sola	EPI_100X_RFP_1x1_200ms_25sola
50	23	10.9549549652449	253	27.1882948778682	1861.41501976285	512.343873517787	270302	1068.38735177866	22.6474431588511	127.501632233226	2	1284784	5078.1976284585	370.89612390716	127.534380203466	2	NaN	NaN	NaN	NaN	NaN	221.997322683295	0.999712846787247	21.5795079766622	12.6830876869971	9.86518717877401	3.40337351710839	0.00256168504907992	0.00137688818759441	1	1.0000604237037	1649.4611057505	1	16688.0039525692	1	1	1	6	2019-05-24T18:15:42.368	NG_ecoli_LTEE_910_DM25	1000	-0	160.825	DIA_100X_EMPTY_1x1_100ms	21cb9758-ecf2-46fc-8e71-55ceb83fc649	EPI_100X_YFP_1x1_200ms_25sola	EPI_100X_RFP_1x1_200ms_25sola
51	26	11.5058279057692	299	47.2185961293465	1866.58528428094	713.71237458194	1016552	3399.83946488294	22.6474431588511	127.501632233226	2	224265	750.05016722408	370.89612390716	127.534380203466	3	NaN	NaN	NaN	NaN	NaN	252.698815141333	0.999008240432332	23.8263660640169	12.4240782498749	10.1370367430933	3.26683145833508	0.0172785557860615	0.00914408737230473	0	1.00320089523166	1922.95770705545	0	15591.2341137124	1	1	1	6	2019-05-24T18:15:42.368	NG_ecoli_LTEE_910_DM25	1000	-0	160.825	DIA_100X_EMPTY_1x1_100ms	87d89f5a-8d9d-48a8-9ab5-f9bbddc8c924	EPI_100X_YFP_1x1_200ms_25sola	EPI_100X_RFP_1x1_200ms_25sola
52	22	11.8969363189337	262	8.41360317385307	1908.15648854962	1027.61450381679	4484131	17115.0038167939	22.6474431588511	127.501632233226	1	441183	1683.90458015267	370.89612390716	127.534380203466	3	NaN	NaN	NaN	NaN	NaN	223.920954011545	0.999856230752741	20.7348358148771	13.437074796132	10.4396849472507	3.5160541216265	0.00576070371539261	0.00275939101086554	1	1.00009033893912	1774.86476309607	0	16237.5076335878	1	1	1	6	2019-05-24T18:15:42.368	NG_ecoli_LTEE_910_DM25	1000	-0	160.825	DIA_100X_EMPTY_1x1_100ms	88f87574-86bc-490c-baf3-48d791d9eb78	EPI_100X_YFP_1x1_200ms_25sola	EPI_100X_RFP_1x1_200ms_25sola
53	41	11.2217989957328	460	45.2468439741019	2001.23913043478	548.060869565217	9254132	20117.6782608696	22.6474431588511	127.501632233226	2	594355	1292.07608695652	370.89612390716	127.534380203466	5	NaN	NaN	NaN	NaN	NaN	402.621290833231	0.860463863430127	39.6509904924083	12.7189594596417	9.85225559093816	2.81494362156831	0.0202500656998078	0.00977619176554647	2	1.01121878410614	3022.84070587411	0	15810.7239130435	1	1	1	6	2019-05-24T18:15:42.368	NG_ecoli_LTEE_910_DM25	1000	-0	160.825	DIA_100X_EMPTY_1x1_100ms	de99e129-ad7e-46ce-a11d-d6eafb486f2d	EPI_100X_YFP_1x1_200ms_25sola	EPI_100X_RFP_1x1_200ms_25sola
54	24	12.4429844900206	299	17.6845562884257	2030.65886287625	1762.7525083612	950155	3177.77591973244	22.6474431588511	127.501632233226	2	275467	921.294314381271	370.89612390716	127.534380203466	3	NaN	NaN	NaN	NaN	NaN	251.36180732813	0.99985076859275	23.4616022019699	12.8390425328268	10.286823807422	3.36353076713658	0.0097762461389814	0.00423856770399401	1	1.00068849896047	1949.89017468112	0	15840.0401337793	1	1	1	6	2019-05-24T18:15:42.368	NG_ecoli_LTEE_910_DM25	1000	-0	160.825	DIA_100X_EMPTY_1x1_100ms	60e96de2-4802-4892-95b4-1ddbbd272660	EPI_100X_YFP_1x1_200ms_25sola	EPI_100X_RFP_1x1_200ms_25sola
1	31	12.60394803904	391	48.0761224395631	95.1278772378517	509.350383631714	7176509	18354.2429667519	44.1387867901797	245.35397682702	1	508496	1300.50127877238	481.84671488516	195.231710721471	4	NaN	NaN	NaN	NaN	NaN	330.277108946149	0.984492246250237	29.8225206435401	12.8786630487457	10.6549808162984	3.15527574271865	0.0548761204297332	0.00425752683758123	1	1.00043837141644	2659.13002319815	0	14572.915601023	1	1	1	11	2019-05-24T18:16:42.630	NG_ecoli_LTEE_910_DM25	-2000	-0	160.825	DIA_100X_EMPTY_1x1_100ms	5ea531ec-3045-42a1-b68d-f3f6bb3d77b9	EPI_100X_YFP_1x1_200ms_25sola	EPI_100X_RFP_1x1_200ms_25sola
2	29	11.9919310185644	348	48.6394181209702	121.465517241379	1979.75862068966	303225	871.336206896552	44.1387867901797	245.35397682702	3	1673743	4809.60632183908	481.84671488516	195.231710721471	2	NaN	NaN	NaN	NaN	NaN	299.167983689125	0.997918074190327	27.965716571886	12.3777434518142	10.2970017249282	3.19687187260202	0.00461877972305581	0.00212634493981929	1	1.00020864953537	2328.82794695675	0	15101.2327586207	1	1	1	11	2019-05-24T18:16:42.630	NG_ecoli_LTEE_910_DM25	-2000	-0	160.825	DIA_100X_EMPTY_1x1_100ms	3e7c0dd7-a6d3-424f-b343-e5311c0a4a63	EPI_100X_YFP_1x1_200ms_25sola	EPI_100X_RFP_1x1_200ms_25sola
3	26	12.887380077371	336	42.7184773141557	182.85119047619	1386.9494047619	5443020	16199.4642857143	44.1387867901797	245.35397682702	1	228104	678.880952380952	481.84671488516	195.231710721471	2	NaN	NaN	NaN	NaN	NaN	284.173708026138	0.992889976527054	25.6761592528086	13.0148192850559	10.537717217412	3.4225284789177	0.00802102535842715	0.00371440456239817	1	1.00061572920573	2239.30382536265	0	14999.2261904762	1	1	1	11	2019-05-24T18:16:42.630	NG_ecoli_LTEE_910_DM25	-2000	-0	160.825	DIA_100X_EMPTY_1x1_100ms	3c3444d7-b1cc-4bba-8ef1-5276b1f4f35e	EPI_100X_YFP_1x1_200ms_25sola	EPI_100X_RFP_1x1_200ms_25sola
4	31	14.9542498615306	464	44.8766431284335	248.657327586207	621.336206896552	9582471	20651.8771551724	44.1387867901797	245.35397682702	2	685418	1477.19396551724	481.84671488516	195.231710721471	3	NaN	NaN	NaN	NaN	NaN	390.079166434359	0.986282521912314	29.7786581560976	15.4240798512697	12.4471552820952	3.98915043947802	0.0214010799893806	0.00845728633900394	1	1.0026269770089	3623.55802962341	0	13751.25	1	1	1	11	2019-05-24T18:16:42.630	NG_ecoli_LTEE_910_DM25	-2000	-0	160.825	DIA_100X_EMPTY_1x1_100ms	0da2a3a1-0d63-443c-9a92-2734bd425f6e	EPI_100X_YFP_1x1_200ms_25sola	EPI_100X_RFP_1x1_200ms_25sola
5	25	11.6335966764865	291	42.1754222252096	264.151202749141	1644.69072164948	8581968	29491.2989690722	44.1387867901797	245.35397682702	1	353794	1215.78694158076	481.84671488516	195.231710721471	2	NaN	NaN	NaN	NaN	NaN	263.034837063517	0.999747650054598	23.2216207042052	13.5554183182202	10.7829955279346	3.65486674756667	0.114760072958525	0.0138585588250548	0	1.00490662004497	2120.61221506227	0	14895.5979381443	1	1	1	11	2019-05-24T18:16:42.630	NG_ecoli_LTEE_910_DM25	-2000	-0	160.825	DIA_100X_EMPTY_1x1_100ms	60112a09-735a-4c5b-a164-3f7ff282ecb0	EPI_100X_YFP_1x1_200ms_25sola	EPI_100X_RFP_1x1_200ms_25sola
6	29	11.2801843796405	329	43.0786197319106	331.09726443769	1716.60486322188	352618	1071.78723404255	44.1387867901797	245.35397682702	2	226695	689.042553191489	481.84671488516	195.231710721471	2	NaN	NaN	NaN	NaN	NaN	298.649865111764	0.994273938203349	29.1487372464276	11.8039010368612	9.95471388195179	2.81412469670097	0.00753961111184576	0.00440401624845806	1	1.00110657488586	2268.64838800066	0	14969.7720364742	1	1	1	11	2019-05-24T18:16:42.630	NG_ecoli_LTEE_910_DM25	-2000	-0	160.825	DIA_100X_EMPTY_1x1_100ms	ced38b7e-3653-41cd-b31e-275e4e4d4ff9	EPI_100X_YFP_1x1_200ms_25sola	EPI_100X_RFP_1x1_200ms_25sola
7	29	11.8713509672344	345	47.1386678571643	369.498550724638	1073.33623188406	1218419	3531.64927536232	44.1387867901797	245.35397682702	2	245848	712.602898550725	481.84671488516	195.231710721471	3	NaN	NaN	NaN	NaN	NaN	313.588170534158	0.990744518543374	28.9327940548577	12.3862903088514	10.4418411186252	3.06982473171132	0.017633947412148	0.00323110425780879	1	1.00012082850148	2477.61840558389	0	14812.3188405797	1	1	1	11	2019-05-24T18:16:42.630	NG_ecoli_LTEE_910_DM25	-2000	-0	160.825	DIA_100X_EMPTY_1x1_100ms	38301c43-8a3b-450e-be02-9e2a5d879548	EPI_100X_YFP_1x1_200ms_25sola	EPI_100X_RFP_1x1_200ms_25sola
8	25	12.8119087682939	321	35.5245460309308	380.968847352025	1041.04672897196	10580293	32960.4143302181	44.1387867901797	245.35397682702	1	274058	853.763239875389	481.84671488516	195.231710721471	1	NaN	NaN	NaN	NaN	NaN	278.532049521383	0.999376851433281	23.9328661917581	13.8495183254585	11.3376309815965	3.42632500630456	0.0033036801060788	0.00176025987131539	0	1.00011904836606	2416.17968719589	0	14411.2087227414	1	1	1	11	2019-05-24T18:16:42.630	NG_ecoli_LTEE_910_DM25	-2000	-0	160.825	DIA_100X_EMPTY_1x1_100ms	ee0e3bda-d39f-45cb-b2e6-269c3d45665c	EPI_100X_YFP_1x1_200ms_25sola	EPI_100X_RFP_1x1_200ms_25sola
9	28	11.7323947465367	329	47.7644961838485	469.237082066869	1766.85410334347	1048498	3186.92401215805	44.1387867901797	245.35397682702	2	268799	817.018237082067	481.84671488516	195.231710721471	3	NaN	NaN	NaN	NaN	NaN	296.468715437097	0.996672674298793	26.9660472062636	12.7432323720025	10.755015402837	3.06010657197184	0.00555316024798594	0.00252551491177545	1	1.00022672195663	2449.79218691443	0	14676.2249240122	1	1	1	11	2019-05-24T18:16:42.630	NG_ecoli_LTEE_910_DM25	-2000	-0	160.825	DIA_100X_EMPTY_1x1_100ms	765ca263-fc11-4093-9f25-b5b77017de61	EPI_100X_YFP_1x1_200ms_25sola	EPI_100X_RFP_1x1_200ms_25sola
10	33	12.0071392347491	396	49.2539954012542	608.739898989899	1525.37878787879	8269226	20881.8838383838	44.1387867901797	245.35397682702	2	452788	1143.40404040404	481.84671488516	195.231710721471	4	NaN	NaN	NaN	NaN	NaN	342.172629069019	0.978140637359873	31.0331165836989	12.8841995890794	10.7064439490604	2.89706226160692	0.0144850889616	0.00746523960340311	0	1.00374751913391	2793.86726842673	0	15042.25	1	1	1	11	2019-05-24T18:16:42.630	NG_ecoli_LTEE_910_DM25	-2000	-0	160.825	DIA_100X_EMPTY_1x1_100ms	b242e4ee-35e0-4a14-b00a-89e8c1ee90fb	EPI_100X_YFP_1x1_200ms_25sola	EPI_100X_RFP_1x1_200ms_25sola
11	25	13.1296762037819	329	33.908583426779	700.300911854103	1807.21580547112	3577838	10874.8875379939	44.1387867901797	245.35397682702	2	214965	653.38905775076	481.84671488516	195.231710721471	3	NaN	NaN	NaN	NaN	NaN	285.894042431754	0.999868823968388	24.4837590985414	14.144757539292	11.2752165603248	3.61190902241366	0.0173259884636468	0.00990984815590317	0	1.00397956801164	2444.65604027503	0	14409.2431610942	1	1	1	11	2019-05-24T18:16:42.630	NG_ecoli_LTEE_910_DM25	-2000	-0	160.825	DIA_100X_EMPTY_1x1_100ms	eaf81be6-3a23-44e9-baab-508dccbe4173	EPI_100X_YFP_1x1_200ms_25sola	EPI_100X_RFP_1x1_200ms_25sola
12	25	12.4303251082597	311	43.170963272809	755.286173633441	957.340836012862	367160	1180.57877813505	44.1387867901797	245.35397682702	1	962593	3095.15434083601	481.84671488516	195.231710721471	1	NaN	NaN	NaN	NaN	NaN	270.845661431164	0.999801105406671	23.2487371156709	14.0132767869945	11.293404380763	3.54715339007254	0.00958116099894999	0.00504584173976541	1	1.00093562589177	2328.83653830162	0	14559.6109324759	1	1	1	11	2019-05-24T18:16:42.630	NG_ecoli_LTEE_910_DM25	-2000	-0	160.825	DIA_100X_EMPTY_1x1_100ms	aaf3dadb-cab3-4d84-9a3d-567881f74417	EPI_100X_YFP_1x1_200ms_25sola	EPI_100X_RFP_1x1_200ms_25sola
13	32	13.8582487045191	444	43.5341630734353	812.858108108108	477.869369369369	10553967	23770.1959459459	44.1387867901797	245.35397682702	2	505204	1137.84684684685	481.84671488516	195.231710721471	3	NaN	NaN	NaN	NaN	NaN	368.151137205912	0.986700545160213	31.7367373079305	13.2054621314742	11.3298530806862	2.90120165428929	0.010636617238348	0.00536765643088135	0	1.00182557712916	3199.63703425467	0	14595.5157657658	1	1	1	11	2019-05-24T18:16:42.630	NG_ecoli_LTEE_910_DM25	-2000	-0	160.825	DIA_100X_EMPTY_1x1_100ms	a6bb11c2-3f4b-4c35-8191-2e2db0f1d98d	EPI_100X_YFP_1x1_200ms_25sola	EPI_100X_RFP_1x1_200ms_25sola
14	31	11.9796112053682	372	47.2403510377754	852.631720430108	631.298387096774	6591083	17717.9650537634	44.1387867901797	245.35397682702	2	485980	1306.39784946237	481.84671488516	195.231710721471	2	NaN	NaN	NaN	NaN	NaN	330.367262835549	0.977266867337465	31.3434663487274	12.1026199130145	10.3159409140635	2.62852704156139	0.00737201713377779	0.0041463675461024	1	1.00035375713618	2619.71832376355	0	14872.6693548387	1	1	1	11	2019-05-24T18:16:42.630	NG_ecoli_LTEE_910_DM25	-2000	-0	160.825	DIA_100X_EMPTY_1x1_100ms	48ccfc98-5e3f-4624-b937-4b2745e69fd2	EPI_100X_YFP_1x1_200ms_25sola	EPI_100X_RFP_1x1_200ms_25sola
15	37	11.6308353686537	431	48.9788822239339	902.032482598608	560.911832946636	2274345	5276.90255220418	44.1387867901797	245.35397682702	2	332252	770.886310904872	481.84671488516	195.231710721471	4	NaN	NaN	NaN	NaN	NaN	389.489824775843	0.942045308113564	37.4363838012523	12.4157532639544	10.1399058420328	2.51195984695651	0.0139938832012603	0.00674762438763496	1	1.00148811560838	3023.09375991485	0	15618.1090487239	1	1	1	11	2019-05-24T18:16:42.630	NG_ecoli_LTEE_910_DM25	-2000	-0	160.825	DIA_100X_EMPTY_1x1_100ms	d01d9c3b-ddf4-4b7d-9c2c-b9b5d5bda24f	EPI_100X_YFP_1x1_200ms_25sola	EPI_100X_RFP_1x1_200ms_25sola
16	28	11.9390261674546	334	47.7826761492821	916.437125748503	1408.42215568862	45826	137.203592814371	44.1387867901797	245.35397682702	0	11769258	35237.2994011976	481.84671488516	195.231710721471	4	NaN	NaN	NaN	NaN	NaN	303.689373374496	0.986616997083287	27.1469560507738	14.0393371974382	10.8596211113945	3.21998240645216	0.00919664195625188	0.00450068874159678	1	1.00032104035328	2514.43473475058	0	15105.5419161677	1	1	1	11	2019-05-24T18:16:42.630	NG_ecoli_LTEE_910_DM25	-2000	-0	160.825	DIA_100X_EMPTY_1x1_100ms	8addd84e-ca54-4f6f-a9c2-c0285b6818a9	EPI_100X_YFP_1x1_200ms_25sola	EPI_100X_RFP_1x1_200ms_25sola
17	27	10.5911984951056	286	48.0176095609357	928.199300699301	576.954545454545	3052030	10671.4335664336	44.1387867901797	245.35397682702	2	213475	746.416083916084	481.84671488516	195.231710721471	3	NaN	NaN	NaN	NaN	NaN	265.454430333552	0.989472696406076	25.9051912269783	12.0100328060598	10.0008396762742	2.79726479756515	0.00621045203219056	0.00365137113125385	0	1.00056598116589	2034.93065477354	0	15304.6853146853	1	1	1	11	2019-05-24T18:16:42.630	NG_ecoli_LTEE_910_DM25	-2000	-0	160.825	DIA_100X_EMPTY_1x1_100ms	e30fa1c9-1b74-40b9-870b-2a46d8a6cdd1	EPI_100X_YFP_1x1_200ms_25sola	EPI_100X_RFP_1x1_200ms_25sola
18	26	9.54222889150784	248	14.7097962657312	945.096774193548	1276.13306451613	2841756	11458.6935483871	44.1387867901797	245.35397682702	2	219886	886.637096774194	481.84671488516	195.231710721471	3	NaN	NaN	NaN	NaN	NaN	242.183296915476	0.998969690266991	24.4902620286165	12.1207790304453	9.48547554740848	3.12389655051432	0.00364517630152828	0.00125227855376176	1	1.00005212332675	1730.61925252556	1	15010.5322580645	1	1	1	11	2019-05-24T18:16:42.630	NG_ecoli_LTEE_910_DM25	-2000	-0	160.825	DIA_100X_EMPTY_1x1_100ms	c8520c17-2171-4d8f-804a-505c0c38ffe6	EPI_100X_YFP_1x1_200ms_25sola	EPI_100X_RFP_1x1_200ms_25sola
19	33	12.1755202232795	402	48.2382642610091	960.957711442786	1254.22885572139	9016268	22428.5273631841	44.1387867901797	245.35397682702	3	489197	1216.907960199	481.84671488516	195.231710721471	4	NaN	NaN	NaN	NaN	NaN	359.677795352875	0.974073636340093	32.1258928995264	12.8929561551673	10.8234630851757	3.0762365430335	0.031019818895008	0.0118637788439125	0	1.00971472948988	2955.81718029396	1	15041.1791044776	1	1	1	11	2019-05-24T18:16:42.630	NG_ecoli_LTEE_910_DM25	-2000	-0	160.825	DIA_100X_EMPTY_1x1_100ms	5a4a28f6-111a-4926-b847-31bdfdf545b4	EPI_100X_YFP_1x1_200ms_25sola	EPI_100X_RFP_1x1_200ms_25sola
20	37	11.5896910084704	429	49.2351957330707	1019.25174825175	344.484848484848	1849477	4311.1351981352	44.1387867901797	245.35397682702	2	416542	970.960372960373	481.84671488516	195.231710721471	5	NaN	NaN	NaN	NaN	NaN	374.856142856386	0.953252537300243	35.9178138946198	11.9414430014784	10.2558768679866	2.39822731247934	0.0146466644969308	0.00587108846328883	1	1.00304249583378	2967.19011404991	0	14920.6946386946	1	1	1	11	2019-05-24T18:16:42.630	NG_ecoli_LTEE_910_DM25	-2000	-0	160.825	DIA_100X_EMPTY_1x1_100ms	d7aa3f3e-4fd8-49d0-91a3-26e0fe90c6f6	EPI_100X_YFP_1x1_200ms_25sola	EPI_100X_RFP_1x1_200ms_25sola
21	34	13.0883132852667	446	48.8045430419736	1057.29147982063	1402.47757847534	8291774	18591.4215246637	44.1387867901797	245.35397682702	2	646290	1449.08071748879	481.84671488516	195.231710721471	3	NaN	NaN	NaN	NaN	NaN	384.540811148412	0.95880079779718	33.7024597451519	13.4063102109586	11.149026050397	2.84967333009027	0.00711721061525661	0.00238368121494719	3	1.00036862574379	3290.2230492832	0	14726.7623318386	1	1	1	11	2019-05-24T18:16:42.630	NG_ecoli_LTEE_910_DM25	-2000	-0	160.825	DIA_100X_EMPTY_1x1_100ms	e1b0f753-7ef0-4794-aa46-823bcd04df9a	EPI_100X_YFP_1x1_200ms_25sola	EPI_100X_RFP_1x1_200ms_25sola
22	24	11.0529252975538	266	36.8600481105983	1093.00751879699	897.793233082707	4993614	18772.984962406	44.1387867901797	245.35397682702	1	676114	2541.78195488722	481.84671488516	195.231710721471	1	NaN	NaN	NaN	NaN	NaN	258.507073094743	0.999647766394761	23.5034199782686	13.0838103955303	10.5969179133926	3.34776069826523	0.0140372001125506	0.00778293616141036	0	1.00222966133118	2072.90826296345	1	15584.4285714286	1	1	1	11	2019-05-24T18:16:42.630	NG_ecoli_LTEE_910_DM25	-2000	-0	160.825	DIA_100X_EMPTY_1x1_100ms	dbed164e-67fd-4199-a97e-1a6dda59a736	EPI_100X_YFP_1x1_200ms_25sola	EPI_100X_RFP_1x1_200ms_25sola
23	30	11.3332352777813	340	48.2027085911237	1109.24411764706	894.517647058824	782847	2302.49117647059	44.1387867901797	245.35397682702	3	12715599	37398.8205882353	481.84671488516	195.231710721471	4	NaN	NaN	NaN	NaN	NaN	320.861504825627	0.945022848187971	29.3964769858399	13.0480531320091	10.4199282502872	3.1801902923259	0.0269234325037027	0.0127586842499564	2	1.01077293220537	2506.77078139793	1	15301.1882352941	1	1	1	11	2019-05-24T18:16:42.630	NG_ecoli_LTEE_910_DM25	-2000	-0	160.825	DIA_100X_EMPTY_1x1_100ms	987c85cb-a729-4b84-963b-a3fae9320de7	EPI_100X_YFP_1x1_200ms_25sola	EPI_100X_RFP_1x1_200ms_25sola
24	27	12.0044059569964	324	44.985663224702	1231.73148148148	1374.73456790123	1557768	4807.92592592593	44.1387867901797	245.35397682702	1	233180	719.691358024691	481.84671488516	195.231710721471	3	NaN	NaN	NaN	NaN	NaN	287.893405621354	0.995806114267745	25.9287563622915	12.8210187965463	10.6676271549246	3.28292189160984	0.00805985115951478	0.00449262668086074	0	1.00092964976202	2317.43320145272	0	14454.1481481481	1	1	1	11	2019-05-24T18:16:42.630	NG_ecoli_LTEE_910_DM25	-2000	-0	160.825	DIA_100X_EMPTY_1x1_100ms	67bb7a09-42b5-4ce6-b7e2-4e5dfc0e02bf	EPI_100X_YFP_1x1_200ms_25sola	EPI_100X_RFP_1x1_200ms_25sola
25	25	12.0395343321979	301	41.9287509962392	1244.80398671096	676.558139534884	2022461	6719.13953488372	44.1387867901797	245.35397682702	2	202577	673.013289036545	481.84671488516	195.231710721471	3	NaN	NaN	NaN	NaN	NaN	259.469164001754	0.998864717993999	23.6981293212874	12.7721283445066	10.3985929621352	3.47907857911948	0.0112050145418475	0.00510022983830761	1	1.00105327135943	2012.57977437557	0	14697.8172757475	1	1	1	11	2019-05-24T18:16:42.630	NG_ecoli_LTEE_910_DM25	-2000	-0	160.825	DIA_100X_EMPTY_1x1_100ms	baef9575-6b98-45b9-9a60-bf43adc6c74d	EPI_100X_YFP_1x1_200ms_25sola	EPI_100X_RFP_1x1_200ms_25sola
26	30	12.9455698626545	389	47.3523743758638	1321.64781491003	1437.62724935733	2556569	6572.15681233933	44.1387867901797	245.35397682702	1	538037	1383.12853470437	481.84671488516	195.231710721471	2	NaN	NaN	NaN	NaN	NaN	336.112663088374	0.989030453633248	29.0635769740545	13.3935447020196	11.2210078011014	3.179740816284	0.0113570346940261	0.00557916561286506	1	1.00188242514278	2874.10528728291	0	14371.8174807198	1	1	1	11	2019-05-24T18:16:42.630	NG_ecoli_LTEE_910_DM25	-2000	-0	160.825	DIA_100X_EMPTY_1x1_100ms	62edc5c6-ca30-41b6-bc5a-a8a450014145	EPI_100X_YFP_1x1_200ms_25sola	EPI_100X_RFP_1x1_200ms_25sola
27	26	11.3980839552521	297	31.4151282356126	1332.91245791246	146.107744107744	6964049	23447.9764309764	44.1387867901797	245.35397682702	1	605115	2037.42424242424	481.84671488516	195.231710721471	4	NaN	NaN	NaN	NaN	NaN	277.317608972275	0.986915378608209	25.2965127219409	13.0318228933183	10.5612019236751	3.14517641438814	0.0308919294159456	0.0161420781361348	1	1.01146385473271	2216.03813033139	1	14848.8080808081	1	1	1	11	2019-05-24T18:16:42.630	NG_ecoli_LTEE_910_DM25	-2000	-0	160.825	DIA_100X_EMPTY_1x1_100ms	10056111-8f40-4df3-855c-85b82a854ce5	EPI_100X_YFP_1x1_200ms_25sola	EPI_100X_RFP_1x1_200ms_25sola
28	25	11.7843167477221	295	36.0566937371665	1346.03050847458	151.04406779661	7712423	26143.806779661	44.1387867901797	245.35397682702	2	448497	1520.32881355932	481.84671488516	195.231710721471	3	NaN	NaN	NaN	NaN	NaN	269.73265622062	0.994841700703062	23.649886187254	13.6549847430484	10.8861025377342	3.54666315690986	0.0183557388305279	0.00730508482816346	1	1.00210951088373	2201.22166098578	1	15483.5389830508	1	1	1	11	2019-05-24T18:16:42.630	NG_ecoli_LTEE_910_DM25	-2000	-0	160.825	DIA_100X_EMPTY_1x1_100ms	d56b4b05-3752-47f8-8aed-3d3386dddcab	EPI_100X_YFP_1x1_200ms_25sola	EPI_100X_RFP_1x1_200ms_25sola
29	30	13.7357258714993	411	46.7721360849641	1397.68126520681	1671.20924574209	3557184	8654.94890510949	44.1387867901797	245.35397682702	2	391912	953.557177615572	481.84671488516	195.231710721471	2	NaN	NaN	NaN	NaN	NaN	346.956440816044	0.999366933351758	27.8704714802938	14.6085792212486	12.1566142143415	3.44984048685795	0.00680937945686426	0.00299023910804241	1	1.00047261082992	3234.88962098076	0	13418.0364963504	1	1	1	11	2019-05-24T18:16:42.630	NG_ecoli_LTEE_910_DM25	-2000	-0	160.825	DIA_100X_EMPTY_1x1_100ms	27a491bf-d46e-487f-b912-cf78e7f3ba61	EPI_100X_YFP_1x1_200ms_25sola	EPI_100X_RFP_1x1_200ms_25sola
30	29	12.8650230545172	374	47.3830110834777	1411.81016042781	258.561497326203	108413	289.874331550802	44.1387867901797	245.35397682702	0	3506724	9376.26737967914	481.84671488516	195.231710721471	2	NaN	NaN	NaN	NaN	NaN	307.745752570524	0.997376774689728	27.6707941999067	12.7121292857329	10.6298997028799	3.3285857022283	0.013271732025189	0.00748079150380632	0	1.00288154446549	2455.66906513067	0	14675.0989304813	1	1	1	11	2019-05-24T18:16:42.630	NG_ecoli_LTEE_910_DM25	-2000	-0	160.825	DIA_100X_EMPTY_1x1_100ms	84df9515-a537-4a5e-bba9-97ee444fc54d	EPI_100X_YFP_1x1_200ms_25sola	EPI_100X_RFP_1x1_200ms_25sola
31	26	9.00742052730229	234	-2.85436132451037	1479.52564102564	8.97863247863248	4028933	17217.6623931624	44.1387867901797	245.35397682702	2	322060	1376.32478632479	481.84671488516	195.231710721471	4	NaN	NaN	NaN	NaN	NaN	NaN	NaN	NaN	NaN	NaN	NaN	NaN	NaN	NaN	NaN	NaN	0	15789.9572649573	1	1	1	11	2019-05-24T18:16:42.630	NG_ecoli_LTEE_910_DM25	-2000	-0	160.825	DIA_100X_EMPTY_1x1_100ms	ecd22317-bcb0-4326-bc79-4394ca1498f1	EPI_100X_YFP_1x1_200ms_25sola	EPI_100X_RFP_1x1_200ms_25sola
32	23	11.1602782892582	257	34.2952734553497	1525.08560311284	117.731517509728	3453833	13439.0389105058	44.1387867901797	245.35397682702	1	335844	1306.7859922179	481.84671488516	195.231710721471	2	NaN	NaN	NaN	NaN	NaN	230.550568812516	0.999735895791275	21.4169030014695	13.1807906534738	10.2267492339098	3.64344890489281	0.023874065587165	0.0035325378315844	0	1.00028540799236	1759.22652657877	0	15384.5914396887	1	1	1	11	2019-05-24T18:16:42.630	NG_ecoli_LTEE_910_DM25	-2000	-0	160.825	DIA_100X_EMPTY_1x1_100ms	683f421f-c54e-4429-a3a5-a8e03bdda089	EPI_100X_YFP_1x1_200ms_25sola	EPI_100X_RFP_1x1_200ms_25sola
33	35	13.0467321204271	457	48.5378061748023	1536.80525164114	1495.62363238512	4298003	9404.82056892779	44.1387867901797	245.35397682702	3	1296362	2836.67833698031	481.84671488516	195.231710721471	2	NaN	NaN	NaN	NaN	NaN	383.102567715642	0.93412110996343	34.9579044830471	13.1830261928469	10.6704793719166	2.73500604484814	0.0240137808983548	0.0106122465328941	0	1.00952170631385	3126.10192516213	0	14950.7002188184	1	1	1	11	2019-05-24T18:16:42.630	NG_ecoli_LTEE_910_DM25	-2000	-0	160.825	DIA_100X_EMPTY_1x1_100ms	7c3cbdcc-7932-4915-ae39-ba4bae559e29	EPI_100X_YFP_1x1_200ms_25sola	EPI_100X_RFP_1x1_200ms_25sola
34	16	8.79956719495434	141	-49.9918558451793	1538.5390070922	27.9148936170213	32332	229.304964539007	44.1387867901797	245.35397682702	0	6561366	46534.5106382979	481.84671488516	195.231710721471	2	NaN	NaN	NaN	NaN	NaN	156.132338888738	0.999705593054614	14.8888270725277	13.2962357806231	10.0351354805629	3.71036920450193	0.00133263631906004	0.000767751046870195	0	1.00000833910153	1177.59742510634	1	17228.0283687943	1	1	1	11	2019-05-24T18:16:42.630	NG_ecoli_LTEE_910_DM25	-2000	-0	160.825	DIA_100X_EMPTY_1x1_100ms	0c961f7f-7a3b-435e-8fa0-0edb83e97bbd	EPI_100X_YFP_1x1_200ms_25sola	EPI_100X_RFP_1x1_200ms_25sola
35	17	9.03144853195476	154	-48.0409576289491	1544.8961038961	41.8571428571429	34654	225.025974025974	44.1387867901797	245.35397682702	0	6527926	42389.1298701299	481.84671488516	195.231710721471	2	NaN	NaN	NaN	NaN	NaN	162.424331235285	0.999758610206257	16.7633729498032	12.4649121112827	9.07676087434651	3.6486224579993	0.0483889095900658	0.006782596943866	0	1.00057195851897	1084.70858393283	2	17359.2272727273	1	1	1	11	2019-05-24T18:16:42.630	NG_ecoli_LTEE_910_DM25	-2000	-0	160.825	DIA_100X_EMPTY_1x1_100ms	93098d6f-bbcf-41f8-bd68-e4bf4ebdea41	EPI_100X_YFP_1x1_200ms_25sola	EPI_100X_RFP_1x1_200ms_25sola
36	30	13.3636870951521	401	33.5903675687832	1551.29925187032	60.1496259351621	78433	195.593516209476	44.1387867901797	245.35397682702	0	18063711	45046.6608478803	481.84671488516	195.231710721471	3	NaN	NaN	NaN	NaN	NaN	332.384135231165	0.985390984980069	28.7096203913569	14.1261357036597	11.203312860854	3.41202782148696	0.0449690661144904	0.0229062284140056	1	1.03129573830759	2830.15525065818	1	14937.72319202	1	1	1	11	2019-05-24T18:16:42.630	NG_ecoli_LTEE_910_DM25	-2000	-0	160.825	DIA_100X_EMPTY_1x1_100ms	9d1910be-505d-418b-adaf-fabade12b96e	EPI_100X_YFP_1x1_200ms_25sola	EPI_100X_RFP_1x1_200ms_25sola
37	24	11.9539426344004	287	29.5911884179657	1611.78048780488	858.121951219512	283501	987.808362369338	44.1387867901797	245.35397682702	1	1306047	4550.68641114983	481.84671488516	195.231710721471	1	NaN	NaN	NaN	NaN	NaN	253.963617740982	0.999870015363207	23.2404128773468	13.2431467380106	10.5781078520937	3.38518697607162	0.00501621299632701	0.00216481186938969	1	1.00011711255449	2042.44185613396	0	15359.1672473868	1	1	1	11	2019-05-24T18:16:42.630	NG_ecoli_LTEE_910_DM25	-2000	-0	160.825	DIA_100X_EMPTY_1x1_100ms	e9dcb0d7-9d16-4ba5-ad64-bad8bc1d01db	EPI_100X_YFP_1x1_200ms_25sola	EPI_100X_RFP_1x1_200ms_25sola
38	28	10.3411494022208	292	36.3242832977028	1614.60273972603	630.746575342466	1233110	4222.97945205479	44.1387867901797	245.35397682702	2	173260	593.356164383562	481.84671488516	195.231710721471	0	NaN	NaN	NaN	NaN	NaN	291.460906678473	0.950165008360981	29.4741105261284	11.5143735195999	9.45987885768043	2.77951469265709	0.0187462024991502	0.00834729283447305	2	1.00482678139701	2071.58014048802	0	16333.1746575342	1	1	1	11	2019-05-24T18:16:42.630	NG_ecoli_LTEE_910_DM25	-2000	-0	160.825	DIA_100X_EMPTY_1x1_100ms	aca1d319-b00b-4da3-b382-a0402c9be85b	EPI_100X_YFP_1x1_200ms_25sola	EPI_100X_RFP_1x1_200ms_25sola
39	23	12.9785971558232	299	1.12660367977502	1617.05016722408	1176.72909698997	7100595	23747.8093645485	44.1387867901797	245.35397682702	1	365246	1221.55852842809	481.84671488516	195.231710721471	1	NaN	NaN	NaN	NaN	NaN	253.139116270761	0.999854950425082	22.4291256996151	13.5403822531435	10.9805515637306	3.41782719654766	0.00446795256673322	0.00192603706831673	1	1.00010592691293	2123.98056060028	0	14647.618729097	1	1	1	11	2019-05-24T18:16:42.630	NG_ecoli_LTEE_910_DM25	-2000	-0	160.825	DIA_100X_EMPTY_1x1_100ms	65d225b2-49bc-406e-9f1d-8047317b3472	EPI_100X_YFP_1x1_200ms_25sola	EPI_100X_RFP_1x1_200ms_25sola
40	23	12.1523674898471	280	29.5379134326282	1619.56428571429	53.55	518477	1851.70357142857	44.1387867901797	245.35397682702	1	177949	635.532142857143	481.84671488516	195.231710721471	0	NaN	NaN	NaN	NaN	NaN	237.459284357576	0.999807654776058	21.516122837371	13.4471179144623	10.5384808709863	3.65342423831226	0.00396440892540873	0.0022102608630506	0	1.00015489786284	1876.76510314009	0	14536.9857142857	1	1	1	11	2019-05-24T18:16:42.630	NG_ecoli_LTEE_910_DM25	-2000	-0	160.825	DIA_100X_EMPTY_1x1_100ms	f69e7023-3a39-48f7-b3b6-2c79aba33b26	EPI_100X_YFP_1x1_200ms_25sola	EPI_100X_RFP_1x1_200ms_25sola
41	35	11.4169531929584	400	49.3727776403112	1637.9575	521.815	1753213	4383.0325	44.1387867901797	245.35397682702	3	286024	715.06	481.84671488516	195.231710721471	4	NaN	NaN	NaN	NaN	NaN	368.062780850225	0.946501003641835	34.3724415268826	12.5000735660313	10.3970164198084	2.73449156044784	0.0178895055775716	0.00745416261492368	1	1.00418530777994	2918.21793929066	0	15378.555	1	1	1	11	2019-05-24T18:16:42.630	NG_ecoli_LTEE_910_DM25	-2000	-0	160.825	DIA_100X_EMPTY_1x1_100ms	ec4c3144-b929-4093-b091-e8afb14f9968	EPI_100X_YFP_1x1_200ms_25sola	EPI_100X_RFP_1x1_200ms_25sola
42	32	14.8178623241896	475	44.4001186269642	1638.15578947368	635.141052631579	12799446	26946.2021052632	44.1387867901797	245.35397682702	2	583977	1229.42526315789	481.84671488516	195.231710721471	9	NaN	NaN	NaN	NaN	NaN	376.67192888467	0.997589864040081	30.192103856833	14.596029878679	12.1581982928058	3.5720893119985	0.0154513050982774	0.00861577341878659	0	1.00455659644724	3505.27182840998	0	14244.7410526316	1	1	1	11	2019-05-24T18:16:42.630	NG_ecoli_LTEE_910_DM25	-2000	-0	160.825	DIA_100X_EMPTY_1x1_100ms	ff536599-2f18-4c36-b76d-974adbf8b159	EPI_100X_YFP_1x1_200ms_25sola	EPI_100X_RFP_1x1_200ms_25sola
43	65	12.6139894944356	820	45.2805911341916	1721.16463414634	75.7658536585366	1860281	2268.63536585366	44.1387867901797	245.35397682702	7	643773	785.089024390244	481.84671488516	195.231710721471	6	NaN	NaN	NaN	NaN	NaN	685.299567962372	0.836266142618548	64.8391544680144	12.5104537169018	10.3661554877711	2.05080256986474	0.0388586297681232	0.0119878127764689	1	1.00796907863118	5472.20881991484	1	14964.1646341463	1	1	1	11	2019-05-24T18:16:42.630	NG_ecoli_LTEE_910_DM25	-2000	-0	160.825	DIA_100X_EMPTY_1x1_100ms	342789c3-ed0a-44b2-929c-ff6e4324ac24	EPI_100X_YFP_1x1_200ms_25sola	EPI_100X_RFP_1x1_200ms_25sola
44	35	14.3909726339223	504	49.2257581619599	1726.31746031746	1162.97817460317	16003201	31752.3829365079	44.1387867901797	245.35397682702	2	446031	884.982142857143	481.84671488516	195.231710721471	4	NaN	NaN	NaN	NaN	NaN	405.22019834337	0.968474955180339	33.2647600642027	14.157249203701	11.9187382646366	3.09950500313083	0.00755566515180449	0.00385825500605358	1	1.0004656533913	3711.37503584112	0	14230.5833333333	1	1	1	11	2019-05-24T18:16:42.630	NG_ecoli_LTEE_910_DM25	-2000	-0	160.825	DIA_100X_EMPTY_1x1_100ms	0b8705b8-af86-4592-92e8-c5152b2a6575	EPI_100X_YFP_1x1_200ms_25sola	EPI_100X_RFP_1x1_200ms_25sola
45	25	10.0025656512594	250	31.969435158906	1725.612	38.116	3798761	15195.044	44.1387867901797	245.35397682702	1	259521	1038.084	481.84671488516	195.231710721471	2	NaN	NaN	NaN	NaN	NaN	236.167636834204	0.998108755188799	23.2076669482305	12.101761079943	9.85831924823627	3.06869979436686	0.0122779940857513	0.00622687863927409	1	1.00148723953034	1771.44274834614	1	15473.48	1	1	1	11	2019-05-24T18:16:42.630	NG_ecoli_LTEE_910_DM25	-2000	-0	160.825	DIA_100X_EMPTY_1x1_100ms	ae516276-ccab-42e0-be18-3c25ae5d7921	EPI_100X_YFP_1x1_200ms_25sola	EPI_100X_RFP_1x1_200ms_25sola
46	26	12.1888968653344	318	38.0268600354548	1738.79874213836	324.987421383648	6501288	20444.3018867925	44.1387867901797	245.35397682702	1	385819	1213.26729559748	481.84671488516	195.231710721471	4	NaN	NaN	NaN	NaN	NaN	273.952226546609	0.992771999408568	25.4935960723646	12.6805432710089	10.1912418176973	3.33489637760327	0.0182867607851244	0.0108416178282981	0	1.00522677145379	2079.57790783297	0	15534.820754717	1	1	1	11	2019-05-24T18:16:42.630	NG_ecoli_LTEE_910_DM25	-2000	-0	160.825	DIA_100X_EMPTY_1x1_100ms	5afbf4fe-e235-4f9e-bf5b-5cd0aedc33bd	EPI_100X_YFP_1x1_200ms_25sola	EPI_100X_RFP_1x1_200ms_25sola
47	26	10.9673650520337	286	44.7902623930307	1745.15734265734	1801.47902097902	6545967	22887.9965034965	44.1387867901797	245.35397682702	1	264764	925.748251748252	481.84671488516	195.231710721471	3	NaN	NaN	NaN	NaN	NaN	267.527276984359	0.979824811857929	26.5039096791805	11.6035953138623	9.7399851824965	2.743759375863	0.0102968032604493	0.00406133630877406	1	1.00067523682152	1974.76952554852	0	16189.7412587413	1	1	1	11	2019-05-24T18:16:42.630	NG_ecoli_LTEE_910_DM25	-2000	-0	160.825	DIA_100X_EMPTY_1x1_100ms	148c2464-481c-43a3-8198-403d1f04ff8f	EPI_100X_YFP_1x1_200ms_25sola	EPI_100X_RFP_1x1_200ms_25sola
48	26	12.4928417584839	326	38.4452100762041	1749.16564417178	148.751533742331	9101574	27918.9386503067	44.1387867901797	245.35397682702	1	413835	1269.43251533742	481.84671488516	195.231710721471	2	NaN	NaN	NaN	NaN	NaN	280.27742028804	0.999687178989748	25.2479452792499	13.0952219161562	10.7692229014906	3.27243526698844	0.00190320746646352	0.000860139828239246	0	1.0000279391751	2299.77132072811	0	14875.0582822086	1	1	1	11	2019-05-24T18:16:42.630	NG_ecoli_LTEE_910_DM25	-2000	-0	160.825	DIA_100X_EMPTY_1x1_100ms	9bfb54e2-200c-45f0-b87e-defe341e244a	EPI_100X_YFP_1x1_200ms_25sola	EPI_100X_RFP_1x1_200ms_25sola
49	22	10.8374687230388	239	11.2754456177077	1757.45606694561	110.029288702929	563039	2355.81171548117	44.1387867901797	245.35397682702	2	701184	2933.82426778243	481.84671488516	195.231710721471	2	NaN	NaN	NaN	NaN	NaN	221.470033322486	0.99980648568847	20.8530346432292	13.1103147598977	10.1962026128419	3.42158337243422	0.0269530913620122	0.0143310169242372	0	1.00616470500657	1702.691860469	1	15272.0669456067	1	1	1	11	2019-05-24T18:16:42.630	NG_ecoli_LTEE_910_DM25	-2000	-0	160.825	DIA_100X_EMPTY_1x1_100ms	c3d93e31-d9f6-4bf2-b35b-bff70d67e523	EPI_100X_YFP_1x1_200ms_25sola	EPI_100X_RFP_1x1_200ms_25sola
50	20	10.8583785973279	218	-18.0640627374994	1763.77064220183	80.3440366972477	4982007	22853.2431192661	44.1387867901797	245.35397682702	1	538940	2472.20183486239	481.84671488516	195.231710721471	1	NaN	NaN	NaN	NaN	NaN	211.243480324698	0.999903428327319	19.9994050176918	13.108027187501	10.0573503486568	3.60600736679609	0.00742198328374362	0.00398629308628667	0	1.00043976527777	1588.81786733752	1	15938.3853211009	1	1	1	11	2019-05-24T18:16:42.630	NG_ecoli_LTEE_910_DM25	-2000	-0	160.825	DIA_100X_EMPTY_1x1_100ms	ef862437-4114-4c8e-ab20-cfad865d6c8b	EPI_100X_YFP_1x1_200ms_25sola	EPI_100X_RFP_1x1_200ms_25sola
51	23	12.1933354809099	283	18.9731082455319	1764.89752650177	94.7703180212014	6470729	22864.7667844523	44.1387867901797	245.35397682702	1	754843	2667.28975265018	481.84671488516	195.231710721471	1	NaN	NaN	NaN	NaN	NaN	265.450896448543	0.999929947918351	22.3741885230316	14.4900935952741	11.3360956736319	3.95280719320182	0.0113033398923926	0.00571434282966661	1	1.00116826896899	2258.20923758165	2	15095.2296819788	1	1	1	11	2019-05-24T18:16:42.630	NG_ecoli_LTEE_910_DM25	-2000	-0	160.825	DIA_100X_EMPTY_1x1_100ms	964516b7-e64d-415e-964b-464391f17017	EPI_100X_YFP_1x1_200ms_25sola	EPI_100X_RFP_1x1_200ms_25sola
52	26	11.463849267192	298	46.4303766911011	1776.36577181208	629.436241610738	272450	914.261744966443	44.1387867901797	245.35397682702	2	167527	562.171140939597	481.84671488516	195.231710721471	0	NaN	NaN	NaN	NaN	NaN	257.759678805742	0.999785181916427	23.642894158253	13.143411265173	10.3107344955822	3.68121211796781	0.137861361455657	0.00415160682174386	1	1.00002142454121	1974.10262945599	0	14657.677852349	1	1	1	11	2019-05-24T18:16:42.630	NG_ecoli_LTEE_910_DM25	-2000	-0	160.825	DIA_100X_EMPTY_1x1_100ms	fde2fcc0-4f00-4d22-8a7f-138bef051d1e	EPI_100X_YFP_1x1_200ms_25sola	EPI_100X_RFP_1x1_200ms_25sola
53	28	12.2135811144475	342	45.5744877537199	1781.13450292398	1860.09356725146	8865085	25921.3011695906	44.1387867901797	245.35397682702	1	418236	1222.91228070175	481.84671488516	195.231710721471	2	NaN	NaN	NaN	NaN	NaN	302.790460675838	0.979579159249789	27.8181950273311	12.899250902169	10.4881501750599	3.02781789345226	0.0109365242576968	0.00466994716470577	1	1.00042708514344	2403.34779502872	0	15345.1549707602	1	1	1	11	2019-05-24T18:16:42.630	NG_ecoli_LTEE_910_DM25	-2000	-0	160.825	DIA_100X_EMPTY_1x1_100ms	2b81f53b-f196-42ef-8bbd-969964e02e8e	EPI_100X_YFP_1x1_200ms_25sola	EPI_100X_RFP_1x1_200ms_25sola
54	30	12.9372183308415	389	46.3862449712534	1820.42673521851	1229.78663239075	11578920	29765.8611825193	44.1387867901797	245.35397682702	3	326859	840.254498714653	481.84671488516	195.231710721471	6	NaN	NaN	NaN	NaN	NaN	330.832039302263	0.995470150676225	28.9608156625354	13.2322263019894	11.1852151716878	3.06532323089305	0.000422198702605343	0.000183005929075797	2	1.00000064925978	2845.70159234519	0	14140.6401028278	1	1	1	11	2019-05-24T18:16:42.630	NG_ecoli_LTEE_910_DM25	-2000	-0	160.825	DIA_100X_EMPTY_1x1_100ms	b6dee931-5d46-4dc1-9e0c-02cc008a61d5	EPI_100X_YFP_1x1_200ms_25sola	EPI_100X_RFP_1x1_200ms_25sola
55	30	12.0286870134018	361	46.8771663930682	1880.06925207756	1277.85041551247	69690	193.047091412742	44.1387867901797	245.35397682702	0	14914435	41314.2243767313	481.84671488516	195.231710721471	2	NaN	NaN	NaN	NaN	NaN	322.697656337766	0.970411988267978	29.9861288168396	12.6099426481064	10.2731535980731	3.15789892671183	0.0253541043073871	0.00781104733462556	1	1.002773810928	2485.52334556139	0	14884.6149584488	1	1	1	11	2019-05-24T18:16:42.630	NG_ecoli_LTEE_910_DM25	-2000	-0	160.825	DIA_100X_EMPTY_1x1_100ms	872214c2-105e-47fa-9a7e-6c4faf9b0f57	EPI_100X_YFP_1x1_200ms_25sola	EPI_100X_RFP_1x1_200ms_25sola
56	29	11.5172690055672	334	48.5834840243068	1879.8622754491	490.550898203593	1168357	3498.0748502994	44.1387867901797	245.35397682702	2	416107	1245.82934131737	481.84671488516	195.231710721471	4	NaN	NaN	NaN	NaN	NaN	283.864912673639	0.999217967621156	27.008588217129	12.2174567070439	10.1233480911079	3.1296334229077	0.00226685601652972	0.000250295999346426	2	1.00000039148266	2173.90271777249	0	14663.3652694611	1	1	1	11	2019-05-24T18:16:42.630	NG_ecoli_LTEE_910_DM25	-2000	-0	160.825	DIA_100X_EMPTY_1x1_100ms	74b89b4a-8709-441d-8c32-64edeec41b25	EPI_100X_YFP_1x1_200ms_25sola	EPI_100X_RFP_1x1_200ms_25sola
57	23	11.5867836626157	267	27.0101881175382	1882.73782771536	1613.10861423221	51132	191.505617977528	44.1387867901797	245.35397682702	0	11477423	42986.6029962547	481.84671488516	195.231710721471	2	NaN	NaN	NaN	NaN	NaN	252.795890568914	0.991946859059097	23.3333521501754	13.0794801043506	10.353214437563	3.34893781346942	0.0134795208155551	0.00669812284594043	1	1.00166291550266	1964.34350608923	0	16848.1348314607	1	1	1	11	2019-05-24T18:16:42.630	NG_ecoli_LTEE_910_DM25	-2000	-0	160.825	DIA_100X_EMPTY_1x1_100ms	ded9af02-f6da-471e-b9bb-2da8c8ffdb8b	EPI_100X_YFP_1x1_200ms_25sola	EPI_100X_RFP_1x1_200ms_25sola
58	27	12.2490979830457	331	44.0955421799783	1897.81873111782	129.616314199396	6416691	19385.7734138973	44.1387867901797	245.35397682702	1	538938	1628.21148036254	481.84671488516	195.231710721471	1	NaN	NaN	NaN	NaN	NaN	281.958176251177	0.998357307683721	25.07933658813	13.1716817198059	10.8776224180849	3.29389684277604	0.0160256607031657	0.00768663604720985	1	1.00258440778186	2330.63296370681	0	14823.580060423	1	1	1	11	2019-05-24T18:16:42.630	NG_ecoli_LTEE_910_DM25	-2000	-0	160.825	DIA_100X_EMPTY_1x1_100ms	5ce802fa-a609-4a0d-9796-2c5cf77c79ca	EPI_100X_YFP_1x1_200ms_25sola	EPI_100X_RFP_1x1_200ms_25sola
59	25	12.4786518988701	312	33.9108177319174	1967.39743589744	1488.44230769231	10003517	32062.5544871795	44.1387867901797	245.35397682702	1	343256	1100.17948717949	481.84671488516	195.231710721471	2	NaN	NaN	NaN	NaN	NaN	270.416143415238	0.996977597219693	24.0522074698601	12.9737262191829	10.8233774845971	3.3121436358823	0.00831436009011444	0.00475041797690903	0	1.00087542607861	2212.94404968679	0	15198.7884615385	1	1	1	11	2019-05-24T18:16:42.630	NG_ecoli_LTEE_910_DM25	-2000	-0	160.825	DIA_100X_EMPTY_1x1_100ms	4f4faf1e-54a2-4f7c-bcf6-b3862ed79fd9	EPI_100X_YFP_1x1_200ms_25sola	EPI_100X_RFP_1x1_200ms_25sola
60	31	11.0237546598945	342	47.9592233808995	1972.18128654971	1569.2134502924	4734717	13844.201754386	44.1387867901797	245.35397682702	2	507099	1482.74561403509	481.84671488516	195.231710721471	2	NaN	NaN	NaN	NaN	NaN	303.509923008195	0.996063610197283	28.6727738596965	12.4225021774805	10.2895749992948	2.96344806872478	0.00509960850317873	0.00219371129088839	1	1.00027718540511	2384.26467787354	1	14432.8479532164	1	1	1	11	2019-05-24T18:16:42.630	NG_ecoli_LTEE_910_DM25	-2000	-0	160.825	DIA_100X_EMPTY_1x1_100ms	66dbefbb-a629-49fd-ad35-fb77269f3249	EPI_100X_YFP_1x1_200ms_25sola	EPI_100X_RFP_1x1_200ms_25sola
61	22	11.2100837927717	247	35.7093054639611	1977.02024291498	1428.74898785425	249414	1009.77327935223	44.1387867901797	245.35397682702	3	164369	665.461538461538	481.84671488516	195.231710721471	1	NaN	NaN	NaN	NaN	NaN	219.597070924535	0.999791660927433	20.9938241011292	12.7873116906127	9.99398902133898	3.46060692295143	0.002187849417211	0.00124662038937045	1	1.00001182850404	1646.8694431898	0	15594.3765182186	1	1	1	11	2019-05-24T18:16:42.630	NG_ecoli_LTEE_910_DM25	-2000	-0	160.825	DIA_100X_EMPTY_1x1_100ms	0dd90170-8952-4392-9bc6-6e35ad065e0c	EPI_100X_YFP_1x1_200ms_25sola	EPI_100X_RFP_1x1_200ms_25sola
62	22	11.3531872918409	250	16.9627899232272	1983.92	1547.344	3989290	15957.16	44.1387867901797	245.35397682702	2	354611	1418.444	481.84671488516	195.231710721471	2	NaN	NaN	NaN	NaN	NaN	227.749553772105	0.999647640512394	21.6166828358946	12.86441272204	9.98061125484596	3.4986939331017	0.0159817662749639	0.00727037146725628	1	1.00173428832146	1691.19315498756	1	15527.724	1	1	1	11	2019-05-24T18:16:42.630	NG_ecoli_LTEE_910_DM25	-2000	-0	160.825	DIA_100X_EMPTY_1x1_100ms	99945983-7d1f-4bff-bfe1-174695e78127	EPI_100X_YFP_1x1_200ms_25sola	EPI_100X_RFP_1x1_200ms_25sola
63	24	9.84882095434372	237	39.6730203861345	2005.81856540084	1003.89873417722	1073079	4527.75949367089	44.1387867901797	245.35397682702	3	199951	843.675105485232	481.84671488516	195.231710721471	5	NaN	NaN	NaN	NaN	NaN	226.989541297855	0.998209735910748	23.277932540246	11.6608457704257	9.334397217919	3.02724025291825	0.0211245726690683	0.0113426696761427	0	1.00478831484728	1592.96723331573	1	16574.3248945148	1	1	1	11	2019-05-24T18:16:42.630	NG_ecoli_LTEE_910_DM25	-2000	-0	160.825	DIA_100X_EMPTY_1x1_100ms	ad1f07f7-ab41-4729-acd1-0fddf37f8317	EPI_100X_YFP_1x1_200ms_25sola	EPI_100X_RFP_1x1_200ms_25sola
64	27	11.9107493290791	322	45.7087242088881	2012.73602484472	99.2857142857143	77389	240.33850931677	44.1387867901797	245.35397682702	0	14347444	44557.2795031056	481.84671488516	195.231710721471	2	NaN	NaN	NaN	NaN	NaN	277.603650335017	0.992299075117836	25.8292684754673	12.4653383102121	10.4734233947122	2.97022383895437	0.00482690029416092	0.00213623176435209	1	1.00019474327644	2225.25255756003	0	15213.2732919255	1	1	1	11	2019-05-24T18:16:42.630	NG_ecoli_LTEE_910_DM25	-2000	-0	160.825	DIA_100X_EMPTY_1x1_100ms	e61d988c-0778-459e-951f-45fd57fd71d3	EPI_100X_YFP_1x1_200ms_25sola	EPI_100X_RFP_1x1_200ms_25sola
65	33	12.057626979589	398	49.0933404607861	2015.27386934673	976.949748743719	778585	1956.24371859296	44.1387867901797	245.35397682702	3	933517	2345.52010050251	481.84671488516	195.231710721471	4	NaN	NaN	NaN	NaN	NaN	332.674256536401	0.989057659167035	31.1052743324695	12.7590592521883	10.4136676246571	2.99680296098006	0.00791814239368358	0.00278015808076667	2	1.00047416395569	2649.30123227542	1	14979.6733668342	1	1	1	11	2019-05-24T18:16:42.630	NG_ecoli_LTEE_910_DM25	-2000	-0	160.825	DIA_100X_EMPTY_1x1_100ms	db08a7ba-aca3-4c8e-96e9-c1ef50f48c81	EPI_100X_YFP_1x1_200ms_25sola	EPI_100X_RFP_1x1_200ms_25sola
66	25	12.9286729699636	324	34.0952473719837	2017.30864197531	145.493827160494	284234	877.265432098765	44.1387867901797	245.35397682702	3	3340931	10311.5154320988	481.84671488516	195.231710721471	2	NaN	NaN	NaN	NaN	NaN	272.817179816661	0.999425649048392	24.2987282614901	13.2151079431648	10.9038996108797	3.29441607203935	0.00604248833692912	0.00251296194512009	1	1.0002467617756	2269.01368085725	0	14997.2716049383	1	1	1	11	2019-05-24T18:16:42.630	NG_ecoli_LTEE_910_DM25	-2000	-0	160.825	DIA_100X_EMPTY_1x1_100ms	5b356bdb-3deb-4b16-9e31-ec78b76b10d9	EPI_100X_YFP_1x1_200ms_25sola	EPI_100X_RFP_1x1_200ms_25sola
1	30	11.5212603791197	346	48.8100935549205	18.621387283237	1687.30924855491	10978603	31730.0664739884	25.250599247685	102.089322764334	3	384598	1111.5549132948	517.277459988573	124.572102085722	5	NaN	NaN	NaN	NaN	NaN	295.767400822862	0.995957333207401	28.4300495010846	11.9993359097136	10.0327665852011	2.98139226540356	0.0100126553511825	0.00454409602296706	1	1.00104462281864	2247.54768152124	0	15761.8728323699	1	1	1	12	2019-05-24T18:16:54.641	NG_ecoli_LTEE_910_DM25	-1500	-866	160.825	DIA_100X_EMPTY_1x1_100ms	4bd6ac97-99f2-4e59-8f0f-6519fb2dfa0e	EPI_100X_YFP_1x1_200ms_25sola	EPI_100X_RFP_1x1_200ms_25sola
2	40	11.4743468997468	460	-33.7525025860988	40.9847826086957	1379.56956521739	5872390	12766.0652173913	25.250599247685	102.089322764334	3	908064	1974.05217391304	517.277459988573	124.572102085722	5	NaN	NaN	NaN	NaN	NaN	393.13649698155	0.810800816683255	40.2072844114246	13.0226947586669	9.50069654772815	3.66132851026652	0.0279538438969884	0.0105296677286802	1	1.01110552402423	2850.398082753	0	16597.7760869565	1	1	1	12	2019-05-24T18:16:54.641	NG_ecoli_LTEE_910_DM25	-1500	-866	160.825	DIA_100X_EMPTY_1x1_100ms	4e6c1598-2751-41ed-86b3-a0cde9593d7d	EPI_100X_YFP_1x1_200ms_25sola	EPI_100X_RFP_1x1_200ms_25sola
3	25	11.3648255129912	285	-32.574460750929	120.385964912281	1243.83859649123	26566	93.2140350877193	25.250599247685	102.089322764334	1	2196952	7708.60350877193	517.277459988573	124.572102085722	4	NaN	NaN	NaN	NaN	NaN	242.316090977409	0.982704229051422	22.7038021141592	14.4653059471687	10.2595958908167	3.64785506667073	0.0196965165153432	0.0083380259989675	1	1.00164056566092	1876.9339248215	0	16711.7754385965	1	1	1	12	2019-05-24T18:16:54.641	NG_ecoli_LTEE_910_DM25	-1500	-866	160.825	DIA_100X_EMPTY_1x1_100ms	9f6b082f-726d-4fe6-a027-c3692ebcb766	EPI_100X_YFP_1x1_200ms_25sola	EPI_100X_RFP_1x1_200ms_25sola
4	32	12.6886305421316	409	45.7885684766078	133.479217603912	960.660146699267	5171014	12643.0660146699	25.250599247685	102.089322764334	2	284386	695.320293398533	517.277459988573	124.572102085722	3	NaN	NaN	NaN	NaN	NaN	341.467572259325	0.976720882331228	31.7838074930966	12.4872606448891	10.5057040773707	2.73094875547297	0.00980282342358421	0.0045718572380882	1	1.00105806319742	2755.15559345588	0	14277.9584352078	1	1	1	12	2019-05-24T18:16:54.641	NG_ecoli_LTEE_910_DM25	-1500	-866	160.825	DIA_100X_EMPTY_1x1_100ms	a2efaa03-d117-4311-bb29-cd70e311c4b8	EPI_100X_YFP_1x1_200ms_25sola	EPI_100X_RFP_1x1_200ms_25sola
5	34	12.8813149558247	438	48.338887539784	206.376712328767	1224.97716894977	9741202	22240.1872146119	25.250599247685	102.089322764334	3	533875	1218.89269406393	517.277459988573	124.572102085722	2	NaN	NaN	NaN	NaN	NaN	358.476496843616	0.960081595881408	32.5657316017301	12.6942032292287	10.7148952138637	2.79832058887884	0.0143001336013016	0.00615829987536724	1	1.00262960344835	2936.47682048874	0	15389.3515981735	1	1	1	12	2019-05-24T18:16:54.641	NG_ecoli_LTEE_910_DM25	-1500	-866	160.825	DIA_100X_EMPTY_1x1_100ms	7beb7cde-fddb-4e00-80ee-ac61f3029fd1	EPI_100X_YFP_1x1_200ms_25sola	EPI_100X_RFP_1x1_200ms_25sola
6	24	12.5467724958178	301	27.7846542416615	245.897009966777	1062.01328903654	414548	1377.23588039867	25.250599247685	102.089322764334	3	739348	2456.30564784053	517.277459988573	124.572102085722	1	NaN	NaN	NaN	NaN	NaN	259.263431400854	0.999787483013216	22.3419721335503	13.9065240362449	11.2686437405384	3.51494174738004	0.00710331079552027	0.00391736084273446	1	1.00050751146562	2228.20264196877	0	15311.9235880399	1	1	1	12	2019-05-24T18:16:54.641	NG_ecoli_LTEE_910_DM25	-1500	-866	160.825	DIA_100X_EMPTY_1x1_100ms	088e7d7d-8b21-4451-ba99-032483b90bba	EPI_100X_YFP_1x1_200ms_25sola	EPI_100X_RFP_1x1_200ms_25sola
7	26	11.8934575005516	309	45.6760686647587	464.009708737864	987.411003236246	5734055	18556.8122977346	25.250599247685	102.089322764334	1	577670	1869.48220064725	517.277459988573	124.572102085722	1	NaN	NaN	NaN	NaN	NaN	273.552211672449	0.999064148340011	24.4731728151435	13.3134013643101	10.7338069321702	3.4849064270404	0.00472176839330923	0.00271270050082177	1	1.0000716570338	2214.56135554699	0	14777.1132686084	1	1	1	12	2019-05-24T18:16:54.641	NG_ecoli_LTEE_910_DM25	-1500	-866	160.825	DIA_100X_EMPTY_1x1_100ms	57690252-825c-45c5-8c5c-c7ae5f8ab9a0	EPI_100X_YFP_1x1_200ms_25sola	EPI_100X_RFP_1x1_200ms_25sola
8	26	13.1885497039922	343	38.4302562963928	650.037900874636	717.909620991254	6536400	19056.5597667638	25.250599247685	102.089322764334	1	439512	1281.37609329446	517.277459988573	124.572102085722	4	NaN	NaN	NaN	NaN	NaN	289.410972061191	0.999883656129088	23.9789330048385	14.7186652513178	11.5821462793737	3.913933925608	0.00293389499294127	0.00132796292143291	1	1.00002271276945	2526.37506923403	0	13568.332361516	1	1	1	12	2019-05-24T18:16:54.641	NG_ecoli_LTEE_910_DM25	-1500	-866	160.825	DIA_100X_EMPTY_1x1_100ms	af3b073d-7db5-48f8-a906-0a5ffeaeddd3	EPI_100X_YFP_1x1_200ms_25sola	EPI_100X_RFP_1x1_200ms_25sola
9	34	12.1730321167686	414	49.0929516247125	649.673913043478	350.43961352657	9889982	23888.845410628	25.250599247685	102.089322764334	3	406852	982.734299516908	517.277459988573	124.572102085722	4	NaN	NaN	NaN	NaN	NaN	348.947762923418	0.962520580284157	33.1767271303879	12.0779582214076	10.2653990971912	2.61383968039502	0.00584137983826791	0.00329559435558495	1	1.00023169218791	2745.83918995995	0	15945.2342995169	1	1	1	12	2019-05-24T18:16:54.641	NG_ecoli_LTEE_910_DM25	-1500	-866	160.825	DIA_100X_EMPTY_1x1_100ms	2ee90913-2c36-4555-8be0-6b6ce4e0369d	EPI_100X_YFP_1x1_200ms_25sola	EPI_100X_RFP_1x1_200ms_25sola
10	42	12.3341453819704	518	40.631521579869	780.102316602317	1221.71042471042	9332793	18016.9749034749	25.250599247685	102.089322764334	4	815525	1574.37258687259	517.277459988573	124.572102085722	6	NaN	NaN	NaN	NaN	NaN	437.121415971366	0.851114622761737	41.4660836472037	13.1586887355929	10.3119797311768	2.75160830232576	0.0291871500061257	0.0149694246514624	1	1.02706601047081	3463.11570791873	0	15363.4864864865	1	1	1	12	2019-05-24T18:16:54.641	NG_ecoli_LTEE_910_DM25	-1500	-866	160.825	DIA_100X_EMPTY_1x1_100ms	33441f3d-de9b-41fa-b2c5-0c159b9a3831	EPI_100X_YFP_1x1_200ms_25sola	EPI_100X_RFP_1x1_200ms_25sola
11	25	13.1431959850148	329	28.0301588362179	966.048632218845	189.29179331307	89858	273.12462006079	25.250599247685	102.089322764334	8	14704396	44694.2127659574	517.277459988573	124.572102085722	4	NaN	NaN	NaN	NaN	NaN	263.569112757182	0.99989591225815	22.8363120989662	14.1040243549136	10.9775715989512	3.87602846607615	0.0400820273522466	0.00292215564372034	1	1.00015881568202	2161.36646047447	0	15658.6808510638	1	1	1	12	2019-05-24T18:16:54.641	NG_ecoli_LTEE_910_DM25	-1500	-866	160.825	DIA_100X_EMPTY_1x1_100ms	5d24e121-1628-47ae-b5a2-cdb93e6a72f5	EPI_100X_YFP_1x1_200ms_25sola	EPI_100X_RFP_1x1_200ms_25sola
12	24	11.778407839681	283	41.4059258323377	1069.42756183746	859.717314487633	1324338	4679.63957597173	25.250599247685	102.089322764334	1	177128	625.893992932862	517.277459988573	124.572102085722	2	NaN	NaN	NaN	NaN	NaN	243.054783234445	0.999800125301591	21.9672441401373	13.5764572275671	10.5554019543195	3.72162774819787	0.00535651821415314	0.00269304255005216	1	1.00024626983271	1922.27275354304	0	14808.332155477	1	1	1	12	2019-05-24T18:16:54.641	NG_ecoli_LTEE_910_DM25	-1500	-866	160.825	DIA_100X_EMPTY_1x1_100ms	9a3fef44-6fc5-4c28-967a-a76325b820c5	EPI_100X_YFP_1x1_200ms_25sola	EPI_100X_RFP_1x1_200ms_25sola
13	38	12.096860758424	460	40.3707740643033	1254.20869565217	659.445652173913	814529	1770.7152173913	25.250599247685	102.089322764334	3	1230380	2674.73913043478	517.277459988573	124.572102085722	2	NaN	NaN	NaN	NaN	NaN	386.671211662473	0.859101690393596	37.2619732228881	13.0907117606984	10.0786103455595	2.96384445949128	0.025513429177788	0.016519443033519	0	1.02423090341918	2972.7407802793	0	16086.3434782609	1	1	1	12	2019-05-24T18:16:54.641	NG_ecoli_LTEE_910_DM25	-1500	-866	160.825	DIA_100X_EMPTY_1x1_100ms	831bfe04-567e-415d-a69d-91a27c309a2c	EPI_100X_YFP_1x1_200ms_25sola	EPI_100X_RFP_1x1_200ms_25sola
14	36	9.34890837441726	338	45.0212377824128	1425.52662721893	964.014792899408	83888	248.189349112426	25.250599247685	102.089322764334	10	7982813	23617.7899408284	517.277459988573	124.572102085722	3	NaN	NaN	NaN	NaN	NaN	348.384848851629	0.895372674576005	37.2385997372567	11.4663804426974	9.17130365290502	2.36144244466985	0.0121551065052823	0.00636200823682124	0	1.00337634116383	2460.05812743836	0	17944.7337278106	1	1	1	12	2019-05-24T18:16:54.641	NG_ecoli_LTEE_910_DM25	-1500	-866	160.825	DIA_100X_EMPTY_1x1_100ms	56697af7-7d16-4f98-ae7a-96deff165731	EPI_100X_YFP_1x1_200ms_25sola	EPI_100X_RFP_1x1_200ms_25sola
15	27	11.6431276747469	315	45.1753387172729	1578.23174603175	1793.73650793651	9486075	30114.5238095238	25.250599247685	102.089322764334	1	390394	1239.34603174603	517.277459988573	124.572102085722	2	NaN	NaN	NaN	NaN	NaN	273.774609979562	0.999525901824563	25.3454602757154	12.8740097018702	10.5142185860486	3.21771586394906	0.00575893268268327	0.00271087324304674	1	1.00034948144898	2200.61499016004	0	15235.2507936508	1	1	1	12	2019-05-24T18:16:54.641	NG_ecoli_LTEE_910_DM25	-1500	-866	160.825	DIA_100X_EMPTY_1x1_100ms	7fcbb84b-cc17-48fe-864b-c5dc1f49e7e5	EPI_100X_YFP_1x1_200ms_25sola	EPI_100X_RFP_1x1_200ms_25sola
16	37	9.027174110727	334	49.5191073989103	1636.14670658683	1494.94910179641	1556131	4659.0748502994	25.250599247685	102.089322764334	5	561628	1681.52095808383	517.277459988573	124.572102085722	4	NaN	NaN	NaN	NaN	NaN	340.711103189776	0.95093005329684	36.6685632692505	10.3425056209881	9.00127977112172	2.24050615587487	0.0169241136435828	0.00855676612419938	2	1.00163681939301	2333.41666914202	0	14211.3622754491	1	1	1	12	2019-05-24T18:16:54.641	NG_ecoli_LTEE_910_DM25	-1500	-866	160.825	DIA_100X_EMPTY_1x1_100ms	ca221831-b3b1-4cd6-85f3-41f3e331782a	EPI_100X_YFP_1x1_200ms_25sola	EPI_100X_RFP_1x1_200ms_25sola
17	26	11.161218511192	290	47.2957437324515	1703.28275862069	1802.18965517241	85492	294.8	25.250599247685	102.089322764334	5	13227344	45611.5310344828	517.277459988573	124.572102085722	4	NaN	NaN	NaN	NaN	NaN	259.850827476932	0.994160126158629	23.8388255649767	12.6759301703514	10.4065026136809	3.32962456557089	0.0461514952159999	0.00766072312929244	0	1.0017451694469	2027.60957039638	0	16462.9689655172	1	1	1	12	2019-05-24T18:16:54.641	NG_ecoli_LTEE_910_DM25	-1500	-866	160.825	DIA_100X_EMPTY_1x1_100ms	0fb59b3c-23b1-454d-b13e-afc8e1b5c4ac	EPI_100X_YFP_1x1_200ms_25sola	EPI_100X_RFP_1x1_200ms_25sola
1	21	12.2648432236709	258	-32.3619214290417	10.5542635658915	1416.88759689922	273142	1058.68992248062	73.9772554018701	280.763690062426	1	165899	643.019379844961	469.984143442409	377.611872718004	0	NaN	NaN	NaN	NaN	NaN	NaN	NaN	NaN	NaN	NaN	NaN	NaN	NaN	NaN	NaN	NaN	0	14831.8449612403	1	1	1	15	2019-05-24T18:17:30.644	NG_ecoli_LTEE_910_DM25	1000	-1732	160.825	DIA_100X_EMPTY_1x1_100ms	4f44bd3a-b3f7-4436-8b02-24c15ee27b6e	EPI_100X_YFP_1x1_200ms_25sola	EPI_100X_RFP_1x1_200ms_25sola
2	46	11.4944985377628	529	23.4762350286871	36.1984877126654	1861.41209829868	1573082	2973.68998109641	73.9772554018701	280.763690062426	4	857793	1621.53686200378	469.984143442409	377.611872718004	3	NaN	NaN	NaN	NaN	NaN	454.64412094522	0.82525784424817	45.0275167782873	12.7765775295921	9.90867268624883	2.81553749756266	0.0380745023701462	0.012885469055392	2	1.02660727714471	3472.15291348229	0	16130.5085066163	1	1	1	15	2019-05-24T18:17:30.644	NG_ecoli_LTEE_910_DM25	1000	-1732	160.825	DIA_100X_EMPTY_1x1_100ms	6a487140-daa5-4a48-9bb9-4ed669f27e31	EPI_100X_YFP_1x1_200ms_25sola	EPI_100X_RFP_1x1_200ms_25sola
3	31	12.7664234543616	396	48.9483017722439	47.6893939393939	164.123737373737	3634740	9178.63636363636	73.9772554018701	280.763690062426	2	898212	2268.21212121212	469.984143442409	377.611872718004	3	NaN	NaN	NaN	NaN	NaN	322.365744153493	0.995762303714061	28.9113809569092	12.8741940677741	10.7425348103889	3.28700363348027	0.00529055702357369	0.00214583593043152	2	1.0003097549919	2620.42815478559	0	14680.1691919192	1	1	1	15	2019-05-24T18:17:30.644	NG_ecoli_LTEE_910_DM25	1000	-1732	160.825	DIA_100X_EMPTY_1x1_100ms	0ff5d6e6-4053-46e6-98be-c204d9fbf534	EPI_100X_YFP_1x1_200ms_25sola	EPI_100X_RFP_1x1_200ms_25sola
4	46	11.1957152294189	515	43.6426650438712	58.2834951456311	1454.57669902913	2791897	5421.15922330097	73.9772554018701	280.763690062426	3	707662	1374.10097087379	469.984143442409	377.611872718004	4	NaN	NaN	NaN	NaN	NaN	451.073918596174	0.854946300427459	44.7240030349983	12.7529839977013	9.91508739997875	2.75464407818591	0.0134401484032019	0.00502993785317765	1	1.00270644022075	3453.21519490479	0	16345.8854368932	1	1	1	15	2019-05-24T18:17:30.644	NG_ecoli_LTEE_910_DM25	1000	-1732	160.825	DIA_100X_EMPTY_1x1_100ms	448096f1-2384-4a9e-ae68-4297bb1fcb10	EPI_100X_YFP_1x1_200ms_25sola	EPI_100X_RFP_1x1_200ms_25sola
5	34	12.7060983507775	432	48.7333328687773	112.606481481481	2017.00925925926	15583012	36071.787037037	73.9772554018701	280.763690062426	0	1264127	2926.21990740741	469.984143442409	377.611872718004	4	NaN	NaN	NaN	NaN	NaN	377.209546725548	0.93270183489262	32.021390709451	15.0788735594218	11.4043634387736	3.27954315736609	0.0240819685782945	0.0103903456920504	2	1.0018119479467	3270.93692346393	1	15467.0347222222	1	1	1	15	2019-05-24T18:17:30.644	NG_ecoli_LTEE_910_DM25	1000	-1732	160.825	DIA_100X_EMPTY_1x1_100ms	8a1be881-f464-4ba7-b22f-403f272a8b4a	EPI_100X_YFP_1x1_200ms_25sola	EPI_100X_RFP_1x1_200ms_25sola
6	32	13.5317248402602	433	48.6247029631893	113.441108545035	15.1593533487298	1786108	4124.96073903002	73.9772554018701	280.763690062426	4	1284961	2967.57736720554	469.984143442409	377.611872718004	4	NaN	NaN	NaN	NaN	NaN	353.48842627499	0.986207793792923	30.291480676751	13.6265620220744	11.4033400896193	3.06424784847136	0.0082490631996915	0.00345419895340205	2	1.00080609645416	3093.67392939349	0	15030.7967667436	1	1	1	15	2019-05-24T18:17:30.644	NG_ecoli_LTEE_910_DM25	1000	-1732	160.825	DIA_100X_EMPTY_1x1_100ms	08c426df-6b7c-43f5-bab7-3d0dde4b63f8	EPI_100X_YFP_1x1_200ms_25sola	EPI_100X_RFP_1x1_200ms_25sola
7	30	11.2216971566561	337	48.519866168464	114.928783382789	2002.51038575668	2635595	7820.75667655786	73.9772554018701	280.763690062426	2	10524200	31229.0801186944	469.984143442409	377.611872718004	2	NaN	NaN	NaN	NaN	NaN	318.068131325216	0.942708611512323	29.3298892227161	13.0348329666893	10.4885400497328	2.92900025242415	0.0228709418685967	0.011281816356881	0	1.00734329604298	2534.13872632656	1	16383.6083086053	1	1	1	15	2019-05-24T18:17:30.644	NG_ecoli_LTEE_910_DM25	1000	-1732	160.825	DIA_100X_EMPTY_1x1_100ms	d0417cfe-7da5-4af2-8368-a4d2b48d1ac7	EPI_100X_YFP_1x1_200ms_25sola	EPI_100X_RFP_1x1_200ms_25sola
8	31	15.4093869550076	478	44.8112535006958	165.571129707113	523.426778242678	8525473	17835.7175732218	73.9772554018701	280.763690062426	3	742124	1552.56066945607	469.984143442409	377.611872718004	4	NaN	NaN	NaN	NaN	NaN	368.717259256845	0.999810806944566	28.1443725515753	15.4628534571387	12.5273023244533	4.10405933782285	0.0120747533713706	0.00498308558368829	1	1.00109122331282	3468.93825165262	0	13644.4414225941	1	1	1	15	2019-05-24T18:17:30.644	NG_ecoli_LTEE_910_DM25	1000	-1732	160.825	DIA_100X_EMPTY_1x1_100ms	9a789952-dcfc-4b00-9a4b-58147c1f0271	EPI_100X_YFP_1x1_200ms_25sola	EPI_100X_RFP_1x1_200ms_25sola
9	38	13.0088625171587	498	48.0656956721161	180.584337349398	122.620481927711	1195261	2400.12248995984	73.9772554018701	280.763690062426	3	629970	1265	469.984143442409	377.611872718004	3	NaN	NaN	NaN	NaN	NaN	409.804188585795	0.910246768682659	37.1485171426039	13.1771400489818	10.6906023624217	2.77677813566237	0.0311001631013651	0.0165349756045119	2	1.02804860571915	3334.53835012534	0	15029.1064257028	1	1	1	15	2019-05-24T18:17:30.644	NG_ecoli_LTEE_910_DM25	1000	-1732	160.825	DIA_100X_EMPTY_1x1_100ms	319b6370-b337-4720-9e45-39e7978a01bb	EPI_100X_YFP_1x1_200ms_25sola	EPI_100X_RFP_1x1_200ms_25sola
10	40	12.6065499258144	505	49.4088214192472	191.287128712871	1786.4495049505	8488226	16808.3683168317	73.9772554018701	280.763690062426	2	508530	1006.9900990099	469.984143442409	377.611872718004	0	NaN	NaN	NaN	NaN	NaN	424.035574604335	0.923989943947558	39.6948439405945	12.8705730056285	10.4785658081015	2.57288539121527	0.0248681505456704	0.0116079602444168	2	1.01614535676655	3423.16371990608	1	15433.9386138614	1	1	1	15	2019-05-24T18:17:30.644	NG_ecoli_LTEE_910_DM25	1000	-1732	160.825	DIA_100X_EMPTY_1x1_100ms	a35215d4-9754-4bb4-82a1-566804512dd4	EPI_100X_YFP_1x1_200ms_25sola	EPI_100X_RFP_1x1_200ms_25sola
11	26	11.5450574745416	301	35.3237078706467	224.212624584718	1796.20930232558	4244440	14101.1295681063	73.9772554018701	280.763690062426	1	279993	930.209302325581	469.984143442409	377.611872718004	1	NaN	NaN	NaN	NaN	NaN	262.5709925219	0.99987458903301	24.8135023884256	13.6384077314854	10.2919519795225	3.55155248464814	0.00926729968485944	0.00500557413163417	1	1.00106248653229	2064.30304116027	1	15755.049833887	1	1	1	15	2019-05-24T18:17:30.644	NG_ecoli_LTEE_910_DM25	1000	-1732	160.825	DIA_100X_EMPTY_1x1_100ms	e7fbaa0f-bf34-4e57-a068-c1c7915ae862	EPI_100X_YFP_1x1_200ms_25sola	EPI_100X_RFP_1x1_200ms_25sola
12	29	12.5595394220775	365	47.6619588661527	222.087671232877	962.306849315068	2146728	5881.44657534247	73.9772554018701	280.763690062426	2	320157	877.142465753425	469.984143442409	377.611872718004	2	NaN	NaN	NaN	NaN	NaN	311.325023204774	0.987252073664659	28.6895943720208	12.6602678247917	10.5510514014313	2.93871950153291	0.00801001769473051	0.00409990223063556	0	1.00094054016066	2508.45183754587	0	15824.9643835616	1	1	1	15	2019-05-24T18:17:30.644	NG_ecoli_LTEE_910_DM25	1000	-1732	160.825	DIA_100X_EMPTY_1x1_100ms	f9457ffc-8f28-45a1-be71-b0eb45d8d4ea	EPI_100X_YFP_1x1_200ms_25sola	EPI_100X_RFP_1x1_200ms_25sola
13	34	14.1455217816463	481	49.2636609443085	235.887733887734	445.686070686071	5168425	10745.1663201663	73.9772554018701	280.763690062426	2	2418505	5028.07692307692	469.984143442409	377.611872718004	2	NaN	NaN	NaN	NaN	NaN	408.739161844503	0.997419452155507	32.6482228546099	14.4557619385201	12.2003404189453	3.50489604954669	0.00839829848247848	0.00369563382726754	1	1.00045036730447	3816.74657919143	0	14206.3929313929	1	1	1	15	2019-05-24T18:17:30.644	NG_ecoli_LTEE_910_DM25	1000	-1732	160.825	DIA_100X_EMPTY_1x1_100ms	52a2d8b6-e6c6-4a5e-9a82-386a5aadb6d5	EPI_100X_YFP_1x1_200ms_25sola	EPI_100X_RFP_1x1_200ms_25sola
14	38	12.9732906602247	493	48.9725454682126	256.553752535497	1197.37119675456	4896940	9932.94117647059	73.9772554018701	280.763690062426	4	1063326	2156.84787018256	469.984143442409	377.611872718004	4	NaN	NaN	NaN	NaN	NaN	421.518170343949	0.950378686107835	37.2591758226692	13.167062099314	11.0961545050709	2.66065313949093	0.02113734237801	0.0111494489449941	0	1.01215101036258	3603.0319728062	0	15733.0649087221	1	1	1	15	2019-05-24T18:17:30.644	NG_ecoli_LTEE_910_DM25	1000	-1732	160.825	DIA_100X_EMPTY_1x1_100ms	04ac55c5-6123-46a6-9eea-d5fd1e432e1a	EPI_100X_YFP_1x1_200ms_25sola	EPI_100X_RFP_1x1_200ms_25sola
15	38	13.3442721845087	508	49.2100647969811	266.072834645669	623.911417322835	6883212	13549.6299212598	73.9772554018701	280.763690062426	2	452597	890.938976377953	469.984143442409	377.611872718004	1	NaN	NaN	NaN	NaN	NaN	419.369634318409	0.953883414075665	37.0692905402913	13.3165552439058	11.0358570399243	2.80998055348846	0.0107732538098361	0.0067179920041279	0	1.00377219134319	3545.81675201797	0	14593.6318897638	1	1	1	15	2019-05-24T18:17:30.644	NG_ecoli_LTEE_910_DM25	1000	-1732	160.825	DIA_100X_EMPTY_1x1_100ms	0bbec19c-fd5f-422d-aae6-e3abe782d38d	EPI_100X_YFP_1x1_200ms_25sola	EPI_100X_RFP_1x1_200ms_25sola
16	30	13.807057199195	415	48.0899313378826	280.795180722892	427.098795180723	1410154	3397.96144578313	73.9772554018701	280.763690062426	2	2288002	5513.2578313253	469.984143442409	377.611872718004	2	NaN	NaN	NaN	NaN	NaN	338.765916322779	0.999360627543903	28.0007364709895	14.1452472131736	11.6627127632984	3.65785495048368	0.00396418862501103	0.00201660438890225	0	1.00021522399518	2991.28983361961	0	14186.6120481928	1	1	1	15	2019-05-24T18:17:30.644	NG_ecoli_LTEE_910_DM25	1000	-1732	160.825	DIA_100X_EMPTY_1x1_100ms	935ec7ce-a030-41d7-bf95-41aa23ca1f04	EPI_100X_YFP_1x1_200ms_25sola	EPI_100X_RFP_1x1_200ms_25sola
17	28	13.1425931831827	368	45.5463518417136	288.122282608696	1819.21467391304	2243951	6097.69293478261	73.9772554018701	280.763690062426	3	536220	1457.11956521739	469.984143442409	377.611872718004	4	NaN	NaN	NaN	NaN	NaN	314.22993204215	0.9999049179009	25.854218566791	14.796467951843	11.8522255744162	3.72507979279938	0.0105284548302898	0.00591089027038997	0	1.00156864675968	2852.47018860266	0	14201.2309782609	1	1	1	15	2019-05-24T18:17:30.644	NG_ecoli_LTEE_910_DM25	1000	-1732	160.825	DIA_100X_EMPTY_1x1_100ms	30f7201c-364a-4107-a806-bdb4e67ec435	EPI_100X_YFP_1x1_200ms_25sola	EPI_100X_RFP_1x1_200ms_25sola
18	24	13.6106087890782	327	23.0315529682445	289.495412844037	1548.79816513761	1134720	3470.09174311927	73.9772554018701	280.763690062426	2	689294	2107.93272171254	469.984143442409	377.611872718004	1	NaN	NaN	NaN	NaN	NaN	275.104089668982	0.999844007548817	23.4609909862274	14.0296569175232	11.2017708746915	3.79595919625119	0.00699637773606075	0.00120087012839925	2	1.00004499134225	2312.11592202174	0	15001.0489296636	1	1	1	15	2019-05-24T18:17:30.644	NG_ecoli_LTEE_910_DM25	1000	-1732	160.825	DIA_100X_EMPTY_1x1_100ms	925b4e32-4949-443e-b8ab-b14d64a666be	EPI_100X_YFP_1x1_200ms_25sola	EPI_100X_RFP_1x1_200ms_25sola
19	30	12.7211096324431	382	48.1044655659331	301.094240837696	1655.92146596859	397409	1040.33769633508	73.9772554018701	280.763690062426	0	415892	1088.72251308901	469.984143442409	377.611872718004	2	NaN	NaN	NaN	NaN	NaN	324.532652387905	0.977733765966296	29.2706931609608	12.8676478722	10.6508737221559	3.12896688023602	0.0184383404082026	0.00515557192022214	1	1.00116839102167	2607.91456484056	0	15570.4685863874	1	1	1	15	2019-05-24T18:17:30.644	NG_ecoli_LTEE_910_DM25	1000	-1732	160.825	DIA_100X_EMPTY_1x1_100ms	94e04fcd-bb7d-4ace-b44c-95b22f8592a6	EPI_100X_YFP_1x1_200ms_25sola	EPI_100X_RFP_1x1_200ms_25sola
20	27	11.2822545805624	305	47.7819744861421	327.340983606557	1511.94426229508	353007	1157.4	73.9772554018701	280.763690062426	1	282632	926.662295081967	469.984143442409	377.611872718004	1	NaN	NaN	NaN	NaN	NaN	265.167924078676	0.999556059128636	24.9671815091344	12.5249191205424	10.3689933503491	3.04784849736482	0.000617562069188907	0.000335855705718732	1	1.00000438389281	2108.30088883704	0	15462.6032786885	1	1	1	15	2019-05-24T18:17:30.644	NG_ecoli_LTEE_910_DM25	1000	-1732	160.825	DIA_100X_EMPTY_1x1_100ms	cbdfecd3-1592-4687-a0f4-147cd41cd330	EPI_100X_YFP_1x1_200ms_25sola	EPI_100X_RFP_1x1_200ms_25sola
21	26	13.2786127089352	345	40.5041629006652	353.976811594203	1057.07826086957	416940	1208.52173913043	73.9772554018701	280.763690062426	2	361501	1047.82898550725	469.984143442409	377.611872718004	3	NaN	NaN	NaN	NaN	NaN	284.474743388319	0.99769674539405	24.7424500645287	13.7421641603506	11.1813633926852	3.33115202555124	0.0150359096778265	0.00702373122277514	1	1.00208022980298	2429.52911666276	0	15213.7855072464	1	1	1	15	2019-05-24T18:17:30.644	NG_ecoli_LTEE_910_DM25	1000	-1732	160.825	DIA_100X_EMPTY_1x1_100ms	f3b38170-6208-47c3-a16e-67bc6f6f33d9	EPI_100X_YFP_1x1_200ms_25sola	EPI_100X_RFP_1x1_200ms_25sola
22	37	13.0511258822762	485	45.6063177775103	356.8	1010.11546391753	1215395	2505.96907216495	73.9772554018701	280.763690062426	3	521468	1075.19175257732	469.984143442409	377.611872718004	4	NaN	NaN	NaN	NaN	NaN	395.962089390613	0.920581835284752	36.3043235168395	13.1186908766462	10.5864122367804	2.8514687188487	0.0189688865239128	0.00940163519680617	2	1.00881950439491	3195.55158763935	0	15343.8969072165	1	1	1	15	2019-05-24T18:17:30.644	NG_ecoli_LTEE_910_DM25	1000	-1732	160.825	DIA_100X_EMPTY_1x1_100ms	1b1cfa37-29e1-4809-acc5-4160639caf82	EPI_100X_YFP_1x1_200ms_25sola	EPI_100X_RFP_1x1_200ms_25sola
23	28	11.4277041302025	320	46.4454703823761	366.190625	1152.01875	242182	756.81875	73.9772554018701	280.763690062426	0	1025168	3203.65	469.984143442409	377.611872718004	2	NaN	NaN	NaN	NaN	NaN	281.497184451484	0.991198324972911	26.8644558563073	11.9310273437705	10.2281849819301	2.76900374623968	0.0117607150372935	0.00496217456837085	1	1.00111817152105	2207.31887694756	0	16006.484375	1	1	1	15	2019-05-24T18:17:30.644	NG_ecoli_LTEE_910_DM25	1000	-1732	160.825	DIA_100X_EMPTY_1x1_100ms	2a682b14-f6e3-495e-894c-b28653ad9879	EPI_100X_YFP_1x1_200ms_25sola	EPI_100X_RFP_1x1_200ms_25sola
24	24	12.4544577953849	299	18.678132394163	383.632107023411	1929.79264214047	813549	2720.89966555184	73.9772554018701	280.763690062426	2	162525	543.561872909699	469.984143442409	377.611872718004	0	NaN	NaN	NaN	NaN	NaN	249.609313437308	0.999890411571267	22.4601519467294	13.68816405027	10.6260847866446	3.69812365974563	0.00330896190871178	0.00178449598720206	1	1.00002902263587	1991.81558005055	0	15303.6488294314	1	1	1	15	2019-05-24T18:17:30.644	NG_ecoli_LTEE_910_DM25	1000	-1732	160.825	DIA_100X_EMPTY_1x1_100ms	2ac3d8ee-ac60-4186-92bf-8dc8452aa4f6	EPI_100X_YFP_1x1_200ms_25sola	EPI_100X_RFP_1x1_200ms_25sola
25	32	14.4682944537044	463	46.5168096412441	410.958963282937	1436.09503239741	5967055	12887.807775378	73.9772554018701	280.763690062426	2	1723721	3722.93952483801	469.984143442409	377.611872718004	2	NaN	NaN	NaN	NaN	NaN	368.640007765817	0.988594630494539	30.4794201170339	14.0685001121134	11.7401871334855	3.41533170089741	0.023619854961054	0.0127784889005619	0	1.01059958236286	3299.48851016261	0	14867.101511879	1	1	1	15	2019-05-24T18:17:30.644	NG_ecoli_LTEE_910_DM25	1000	-1732	160.825	DIA_100X_EMPTY_1x1_100ms	c01d5bad-0791-4a82-811a-aac9df13c084	EPI_100X_YFP_1x1_200ms_25sola	EPI_100X_RFP_1x1_200ms_25sola
26	26	13.7998183186114	359	40.7362955204222	430.548746518106	259.66852367688	568437	1583.38997214485	73.9772554018701	280.763690062426	3	328470	914.958217270195	469.984143442409	377.611872718004	3	NaN	NaN	NaN	NaN	NaN	286.973627425161	0.999680480368091	24.7843737932933	13.7384684017472	11.243253923017	3.37942020756502	0.00259447046424359	0.00109566574605797	1	1.00005038495513	2460.66147567344	0	15011.4122562674	1	1	1	15	2019-05-24T18:17:30.644	NG_ecoli_LTEE_910_DM25	1000	-1732	160.825	DIA_100X_EMPTY_1x1_100ms	06e508c6-9825-41fa-900c-97841ab202e1	EPI_100X_YFP_1x1_200ms_25sola	EPI_100X_RFP_1x1_200ms_25sola
27	37	12.1075203085539	448	49.6068564753196	454.761160714286	1744.70089285714	3841980	8575.84821428571	73.9772554018701	280.763690062426	4	1521202	3395.54017857143	469.984143442409	377.611872718004	1	NaN	NaN	NaN	NaN	NaN	383.119503637433	0.952803886670954	35.3229175337904	13.0455078151172	10.5220825025335	2.89218406358752	0.0184944690191135	0.0105317747814752	0	1.00941040276291	3071.49529384673	1	15841.4263392857	1	1	1	15	2019-05-24T18:17:30.644	NG_ecoli_LTEE_910_DM25	1000	-1732	160.825	DIA_100X_EMPTY_1x1_100ms	28a70cf6-b028-49bb-b3de-cf6899b4f2bc	EPI_100X_YFP_1x1_200ms_25sola	EPI_100X_RFP_1x1_200ms_25sola
28	23	12.1113401745642	280	24.0445668548285	465.117857142857	1581.12142857143	4369737	15606.2035714286	73.9772554018701	280.763690062426	2	511627	1827.23928571429	469.984143442409	377.611872718004	1	NaN	NaN	NaN	NaN	NaN	242.057283915868	0.999800456915524	22.4021007578343	13.0177037524132	10.2945415063211	3.55103394365281	0.0086721350588268	0.00422849540051185	1	1.00059512939617	1864.62990656141	0	15501.75	1	1	1	15	2019-05-24T18:17:30.644	NG_ecoli_LTEE_910_DM25	1000	-1732	160.825	DIA_100X_EMPTY_1x1_100ms	782141b2-7c9f-4551-bc5f-2ce04cbb4e61	EPI_100X_YFP_1x1_200ms_25sola	EPI_100X_RFP_1x1_200ms_25sola
29	32	11.2636781361411	361	49.1321550710363	474.398891966759	1073.29639889197	2295407	6358.46814404432	73.9772554018701	280.763690062426	2	721158	1997.6675900277	469.984143442409	377.611872718004	3	NaN	NaN	NaN	NaN	NaN	317.83693508624	0.986054634712624	31.4379336496664	11.3794897985927	9.77265229876295	2.70835747581721	0.00947271501707291	0.00309719749870584	1	1.00038884963214	2358.13556860178	0	16500.2631578947	1	1	1	15	2019-05-24T18:17:30.644	NG_ecoli_LTEE_910_DM25	1000	-1732	160.825	DIA_100X_EMPTY_1x1_100ms	f4a7d6dd-7251-40e5-bb0f-e55721fe1f99	EPI_100X_YFP_1x1_200ms_25sola	EPI_100X_RFP_1x1_200ms_25sola
30	23	11.602796684268	268	27.5259969054297	474.660447761194	1721.0671641791	390863	1458.44402985075	73.9772554018701	280.763690062426	1	266799	995.518656716418	469.984143442409	377.611872718004	1	NaN	NaN	NaN	NaN	NaN	242.894734802529	0.999661634521537	23.3355616008606	12.8184153559537	10.1199786496567	3.23846899294523	0.012466720043525	0.00711491377983494	0	1.00182755067135	1877.01321867487	1	15749.4701492537	1	1	1	15	2019-05-24T18:17:30.644	NG_ecoli_LTEE_910_DM25	1000	-1732	160.825	DIA_100X_EMPTY_1x1_100ms	fde1d32d-acd7-4054-b78a-439a33e76b30	EPI_100X_YFP_1x1_200ms_25sola	EPI_100X_RFP_1x1_200ms_25sola
31	46	12.4224625855201	572	47.5651796443248	496.536713286713	1624.08216783217	12920094	22587.5769230769	73.9772554018701	280.763690062426	3	585147	1022.98426573427	469.984143442409	377.611872718004	2	NaN	NaN	NaN	NaN	NaN	482.676737406634	0.882289942412534	45.0796698818496	13.2273103241541	10.503546796234	2.75293177113771	0.00899570650873723	0.00290119646672812	1	1.00093140767221	3906.09280759553	0	15655.4475524476	1	1	1	15	2019-05-24T18:17:30.644	NG_ecoli_LTEE_910_DM25	1000	-1732	160.825	DIA_100X_EMPTY_1x1_100ms	8aa80d33-9de2-4cf8-8a81-80f14a4cdd5b	EPI_100X_YFP_1x1_200ms_25sola	EPI_100X_RFP_1x1_200ms_25sola
32	28	12.7311086095942	357	40.215076691532	506.114845938375	651.148459383753	2167561	6071.59943977591	73.9772554018701	280.763690062426	2	1606095	4498.86554621849	469.984143442409	377.611872718004	2	NaN	NaN	NaN	NaN	NaN	301.145852920283	0.987425371717092	27.9951331198242	12.5060020646433	10.3829382073175	3.05546283702235	0.00888469411052033	0.00420359796952276	1	1.00103170063368	2370.35261696229	0	15992.7675070028	1	1	1	15	2019-05-24T18:17:30.644	NG_ecoli_LTEE_910_DM25	1000	-1732	160.825	DIA_100X_EMPTY_1x1_100ms	6a28a780-e13a-465e-b98a-b42a3c049202	EPI_100X_YFP_1x1_200ms_25sola	EPI_100X_RFP_1x1_200ms_25sola
33	34	12.4828448272151	425	48.3825076536143	513.705882352941	781.256470588235	767935	1806.90588235294	73.9772554018701	280.763690062426	3	308030	724.776470588235	469.984143442409	377.611872718004	0	NaN	NaN	NaN	NaN	NaN	359.03997030969	0.974358442947443	32.8608296170614	12.5460210894376	10.7074004285927	2.6910850370599	0.0102767401215422	0.00490746201763665	1	1.00180761873974	2958.94228268127	0	14013.0211764706	1	1	1	15	2019-05-24T18:17:30.644	NG_ecoli_LTEE_910_DM25	1000	-1732	160.825	DIA_100X_EMPTY_1x1_100ms	7955bac4-e0ba-41de-aada-6633b3d90214	EPI_100X_YFP_1x1_200ms_25sola	EPI_100X_RFP_1x1_200ms_25sola
34	31	12.3655294196928	384	48.4757710796738	517.6875	2026.984375	584902	1523.18229166667	73.9772554018701	280.763690062426	4	554219	1443.27864583333	469.984143442409	377.611872718004	4	NaN	NaN	NaN	NaN	NaN	319.507176183957	0.997097570004901	29.0423113198087	12.7757461004696	10.6467937839773	3.10651505690693	0.00453725986294784	0.00185657612535643	1	1.00012531290136	2585.58454193056	0	14945.3567708333	1	1	1	15	2019-05-24T18:17:30.644	NG_ecoli_LTEE_910_DM25	1000	-1732	160.825	DIA_100X_EMPTY_1x1_100ms	40cefb2d-1cd0-478c-91e7-044f2581210a	EPI_100X_YFP_1x1_200ms_25sola	EPI_100X_RFP_1x1_200ms_25sola
35	23	13.2357190169971	305	15.4908777583603	544.344262295082	876.072131147541	1574252	5161.48196721311	73.9772554018701	280.763690062426	1	268988	881.927868852459	469.984143442409	377.611872718004	1	NaN	NaN	NaN	NaN	NaN	254.012134816873	0.99978483986137	21.9614339075508	13.7178343052261	10.8848689271945	3.85883998922554	0.0151567431471445	0.00785218357588568	1	1.00210482143341	2043.6051174853	0	15638.462295082	1	1	1	15	2019-05-24T18:17:30.644	NG_ecoli_LTEE_910_DM25	1000	-1732	160.825	DIA_100X_EMPTY_1x1_100ms	25afd2c5-eae0-4d63-ae67-a756d03e2d3a	EPI_100X_YFP_1x1_200ms_25sola	EPI_100X_RFP_1x1_200ms_25sola
36	32	12.6500275280897	406	44.6698847028313	560.366995073892	1262.6921182266	1075792	2649.73399014778	73.9772554018701	280.763690062426	2	324398	799.009852216749	469.984143442409	377.611872718004	2	NaN	NaN	NaN	NaN	NaN	344.940792264721	0.975049264602309	31.9798267883615	12.4717602838198	10.4696569498688	2.84582279069111	0.00733579519424275	0.00388101619873327	1	1.00024960143966	2753.1564555346	0	15148.2881773399	1	1	1	15	2019-05-24T18:17:30.644	NG_ecoli_LTEE_910_DM25	1000	-1732	160.825	DIA_100X_EMPTY_1x1_100ms	c798227b-bca7-4d63-a3a7-b0058fbec4e6	EPI_100X_YFP_1x1_200ms_25sola	EPI_100X_RFP_1x1_200ms_25sola
37	42	13.7515190928778	578	49.0548336078351	557.463667820069	272.546712802768	4978526	8613.36678200692	73.9772554018701	280.763690062426	3	1584071	2740.60726643599	469.984143442409	377.611872718004	5	NaN	NaN	NaN	NaN	NaN	466.824070618637	0.923800600437206	41.3715618723004	13.2885745960038	11.0048744794802	2.75628955833235	0.0205153800016059	0.00837063732273717	1	1.00782564212562	3935.15628423921	0	15193.6522491349	1	1	1	15	2019-05-24T18:17:30.644	NG_ecoli_LTEE_910_DM25	1000	-1732	160.825	DIA_100X_EMPTY_1x1_100ms	5d63f97c-0702-43bc-9ba9-521f558469fb	EPI_100X_YFP_1x1_200ms_25sola	EPI_100X_RFP_1x1_200ms_25sola
38	32	13.3174951991466	427	47.4856655158666	562.620608899297	791.613583138173	662730	1552.06088992974	73.9772554018701	280.763690062426	2	383362	897.803278688525	469.984143442409	377.611872718004	2	NaN	NaN	NaN	NaN	NaN	352.872485535253	0.994829378592699	30.5827422537197	13.6239599400595	11.1904982820237	3.18653698425919	0.00138346963531987	0.000690023055874013	1	1.00000718933452	3007.91220377695	0	14099.5480093677	1	1	1	15	2019-05-24T18:17:30.644	NG_ecoli_LTEE_910_DM25	1000	-1732	160.825	DIA_100X_EMPTY_1x1_100ms	c59d8cca-5f49-4959-8913-ca87583d5abc	EPI_100X_YFP_1x1_200ms_25sola	EPI_100X_RFP_1x1_200ms_25sola
39	35	12.3847829008181	434	48.9869524346364	612.357142857143	860.730414746544	4981310	11477.6728110599	73.9772554018701	280.763690062426	4	856010	1972.3732718894	469.984143442409	377.611872718004	3	NaN	NaN	NaN	NaN	NaN	365.67499272241	0.938747648575709	33.940859565384	12.7237231560135	10.479445460194	2.74006412929501	0.0140545712486725	0.00643251408730156	1	1.00317777101102	2927.44889083194	0	15584.9861751152	1	1	1	15	2019-05-24T18:17:30.644	NG_ecoli_LTEE_910_DM25	1000	-1732	160.825	DIA_100X_EMPTY_1x1_100ms	cf93a2b1-e4a2-4235-87ca-3cf644fb7f68	EPI_100X_YFP_1x1_200ms_25sola	EPI_100X_RFP_1x1_200ms_25sola
40	29	12.1647700126884	353	47.6111544032156	639.56657223796	1423.18696883853	4449274	12604.1756373938	73.9772554018701	280.763690062426	5	1129228	3198.94617563739	469.984143442409	377.611872718004	2	NaN	NaN	NaN	NaN	NaN	295.147122029888	0.993619254091727	27.2492317708525	12.7046236493073	10.5573272226103	3.10806965550951	0.0146526493057835	0.00719979800117406	1	1.00278108150085	2385.34998833843	0	15438.9291784703	1	1	1	15	2019-05-24T18:17:30.644	NG_ecoli_LTEE_910_DM25	1000	-1732	160.825	DIA_100X_EMPTY_1x1_100ms	bad97482-1d0a-4deb-999b-ea9626b746d0	EPI_100X_YFP_1x1_200ms_25sola	EPI_100X_RFP_1x1_200ms_25sola
41	28	13.3926094609843	375	47.5598410113766	653.672	390.786666666667	484074	1290.864	73.9772554018701	280.763690062426	3	716760	1911.36	469.984143442409	377.611872718004	2	NaN	NaN	NaN	NaN	NaN	301.495528985795	0.999913105365011	25.5494296211269	14.1251749534972	11.3917663870575	3.63346604118124	0.0065120062425124	0.00283626324305565	1	1.00024794730909	2604.07345775587	0	13908.8986666667	1	1	1	15	2019-05-24T18:17:30.644	NG_ecoli_LTEE_910_DM25	1000	-1732	160.825	DIA_100X_EMPTY_1x1_100ms	9741b4cc-8c31-45e9-9449-ab20d02bf026	EPI_100X_YFP_1x1_200ms_25sola	EPI_100X_RFP_1x1_200ms_25sola
42	21	11.9156621346489	251	-13.7621405108008	667.286852589641	1930.18326693227	99857	397.836653386454	73.9772554018701	280.763690062426	0	533267	2124.56972111554	469.984143442409	377.611872718004	1	NaN	NaN	NaN	NaN	NaN	225.247433580615	0.999827993188865	19.9957813494369	14.1874181481683	10.7284121496119	3.94137887427383	0.00608624675214641	0.00291756289210311	1	1.00024363117147	1807.58679136463	0	15585.4581673307	1	1	1	15	2019-05-24T18:17:30.644	NG_ecoli_LTEE_910_DM25	1000	-1732	160.825	DIA_100X_EMPTY_1x1_100ms	6cc37498-b2bc-47eb-8ed6-72fa58f90e81	EPI_100X_YFP_1x1_200ms_25sola	EPI_100X_RFP_1x1_200ms_25sola
43	28	13.352302746685	374	46.1652248872184	699.98128342246	979.775401069519	168905	451.617647058824	73.9772554018701	280.763690062426	0	434531	1161.84759358289	469.984143442409	377.611872718004	2	NaN	NaN	NaN	NaN	NaN	302.021716288022	0.99994182124682	25.981948886013	14.0783843563799	11.1627561761908	3.70613116894438	0.00618399812327008	0.00369751030264033	0	1.00060695064859	2542.75480025605	0	14001.7005347594	1	1	1	15	2019-05-24T18:17:30.644	NG_ecoli_LTEE_910_DM25	1000	-1732	160.825	DIA_100X_EMPTY_1x1_100ms	f7ba826c-3bf8-471d-934a-254ce5973a7a	EPI_100X_YFP_1x1_200ms_25sola	EPI_100X_RFP_1x1_200ms_25sola
44	32	12.7402535971405	408	42.7394776130231	716.769607843137	1928.09068627451	1096992	2688.70588235294	73.9772554018701	280.763690062426	2	849438	2081.95588235294	469.984143442409	377.611872718004	4	NaN	NaN	NaN	NaN	NaN	342.37974056949	0.98990615255056	30.2380434291822	13.1057775267416	10.9084363134573	3.19476736687858	0.023980609615339	0.0131788485325845	1	1.01064673362281	2825.97664731653	1	15085.2352941176	1	1	1	15	2019-05-24T18:17:30.644	NG_ecoli_LTEE_910_DM25	1000	-1732	160.825	DIA_100X_EMPTY_1x1_100ms	10052798-fe46-470e-a5e2-67acbaf382b8	EPI_100X_YFP_1x1_200ms_25sola	EPI_100X_RFP_1x1_200ms_25sola
45	26	11.7692926323581	306	43.5834289673004	723.696078431373	1333.64052287582	5296237	17307.9640522876	73.9772554018701	280.763690062426	1	735628	2404.01307189542	469.984143442409	377.611872718004	1	NaN	NaN	NaN	NaN	NaN	272.156975691942	0.999501261582595	24.2249398127191	13.4114010205619	10.9068241765766	3.40644665341999	0.0136024072464504	0.00605156942801261	1	1.00151102400701	2263.33694395759	0	15714.7450980392	1	1	1	15	2019-05-24T18:17:30.644	NG_ecoli_LTEE_910_DM25	1000	-1732	160.825	DIA_100X_EMPTY_1x1_100ms	800d5fff-6b78-4652-9081-06603978e949	EPI_100X_YFP_1x1_200ms_25sola	EPI_100X_RFP_1x1_200ms_25sola
46	42	9.38709400262432	395	49.2190393026773	752.789873417722	1934.66075949367	783208	1982.80506329114	73.9772554018701	280.763690062426	4	326939	827.693670886076	469.984143442409	377.611872718004	0	NaN	NaN	NaN	NaN	NaN	392.618698688627	0.960183788234812	42.1917934146978	10.917130163222	9.03916601015212	2.20788872793862	0.0141875619321822	0.0030661837166018	4	1.00068731481215	2707.53819878158	2	17296.582278481	1	1	1	15	2019-05-24T18:17:30.644	NG_ecoli_LTEE_910_DM25	1000	-1732	160.825	DIA_100X_EMPTY_1x1_100ms	7b12546a-375d-404e-989c-076c5b6b7d6f	EPI_100X_YFP_1x1_200ms_25sola	EPI_100X_RFP_1x1_200ms_25sola
47	40	12.9195554482837	517	49.0394681210319	758.203094777563	1961.35976789168	940669	1819.47582205029	73.9772554018701	280.763690062426	5	597053	1154.8413926499	469.984143442409	377.611872718004	4	NaN	NaN	NaN	NaN	NaN	425.368045413062	0.899619717395419	38.019175765869	13.353046246875	10.7924295023508	2.95678780094826	0.020823275839153	0.0119360520717185	1	1.01433036518708	3478.01154815621	1	15310.7427466151	1	1	1	15	2019-05-24T18:17:30.644	NG_ecoli_LTEE_910_DM25	1000	-1732	160.825	DIA_100X_EMPTY_1x1_100ms	fb9c552d-8603-45bc-939d-7104645daf30	EPI_100X_YFP_1x1_200ms_25sola	EPI_100X_RFP_1x1_200ms_25sola
48	29	11.8224398622974	344	47.4218124330484	753.779069767442	1072.93604651163	1180187	3430.7761627907	73.9772554018701	280.763690062426	2	291680	847.906976744186	469.984143442409	377.611872718004	3	NaN	NaN	NaN	NaN	NaN	294.389888250307	0.976986620355333	28.6237922131769	11.6664326084644	9.8317776505256	2.91932442417753	0.0132722967520266	0.00595688971401935	1	1.00185461541298	2173.10718867708	0	16278.0813953488	1	1	1	15	2019-05-24T18:17:30.644	NG_ecoli_LTEE_910_DM25	1000	-1732	160.825	DIA_100X_EMPTY_1x1_100ms	fd89eb90-a385-464a-be65-a96633ca1966	EPI_100X_YFP_1x1_200ms_25sola	EPI_100X_RFP_1x1_200ms_25sola
49	38	12.4607753576282	474	48.7089686936228	764.64135021097	268.481012658228	3364076	7097.20675105485	73.9772554018701	280.763690062426	3	1569871	3311.9641350211	469.984143442409	377.611872718004	2	NaN	NaN	NaN	NaN	NaN	396.716044966194	0.913660277035201	37.3636279375189	12.6944812480713	10.3393039882717	2.59982411032624	0.0244837868475471	0.0110639674837027	1	1.01180963211467	3137.0506355319	0	15692.2784810127	1	1	1	15	2019-05-24T18:17:30.644	NG_ecoli_LTEE_910_DM25	1000	-1732	160.825	DIA_100X_EMPTY_1x1_100ms	77ca0d09-bdfb-46b7-96cc-40293b9b4190	EPI_100X_YFP_1x1_200ms_25sola	EPI_100X_RFP_1x1_200ms_25sola
50	27	12.6106149058163	341	46.6334860593768	762.152492668622	1029.98826979472	4468909	13105.3049853372	73.9772554018701	280.763690062426	3	952399	2792.95894428152	469.984143442409	377.611872718004	2	NaN	NaN	NaN	NaN	NaN	288.761228495401	0.993887924687571	26.3094255776749	12.9023688566329	10.6915705779469	3.02916652920741	0.0072596786979945	0.00331969487382345	1	1.00055924854836	2362.02375950982	0	15751.9941348974	1	1	1	15	2019-05-24T18:17:30.644	NG_ecoli_LTEE_910_DM25	1000	-1732	160.825	DIA_100X_EMPTY_1x1_100ms	1b11f467-6f04-4014-9860-7885fed1314a	EPI_100X_YFP_1x1_200ms_25sola	EPI_100X_RFP_1x1_200ms_25sola
51	26	12.2175176392021	318	41.6549681752741	759.204402515723	1277.11949685535	1120833	3524.6320754717	73.9772554018701	280.763690062426	2	1027190	3230.1572327044	469.984143442409	377.611872718004	2	NaN	NaN	NaN	NaN	NaN	273.077682865378	0.996644860190542	25.5009064059163	12.5220944737293	10.3062565074528	3.15863170331294	0.00327915401256563	0.00142518386914911	1	1.00002720393331	2127.39136967181	0	15384.6257861635	1	1	1	15	2019-05-24T18:17:30.644	NG_ecoli_LTEE_910_DM25	1000	-1732	160.825	DIA_100X_EMPTY_1x1_100ms	090e4e33-9f5e-4445-bae5-6e13fce513ad	EPI_100X_YFP_1x1_200ms_25sola	EPI_100X_RFP_1x1_200ms_25sola
52	22	12.805729390529	282	-5.34878194038272	764.13475177305	996.911347517731	486950	1726.77304964539	73.9772554018701	280.763690062426	2	337063	1195.25886524823	469.984143442409	377.611872718004	2	NaN	NaN	NaN	NaN	NaN	239.90411421842	0.99991532214987	20.925336395012	14.1823779625925	10.9321336032109	3.85783972990302	0.00220999757858607	0.00118173807782346	1	1.00001250119865	1964.13887318545	0	15127.4184397163	1	1	1	15	2019-05-24T18:17:30.644	NG_ecoli_LTEE_910_DM25	1000	-1732	160.825	DIA_100X_EMPTY_1x1_100ms	0f945a15-a745-4f26-b9b1-052e6a1b540b	EPI_100X_YFP_1x1_200ms_25sola	EPI_100X_RFP_1x1_200ms_25sola
53	25	11.9538945212468	299	42.1817711863984	770.498327759197	793.234113712375	5461608	18266.2474916388	73.9772554018701	280.763690062426	2	712276	2382.19397993311	469.984143442409	377.611872718004	1	NaN	NaN	NaN	NaN	NaN	262.671164365734	0.999908278749457	23.4318541702884	13.4774676923031	10.9195595281175	3.40666067877831	0.00304181780898749	0.0014485824822754	0	1.00008311243123	2194.3544394285	0	15929.2809364549	1	1	1	15	2019-05-24T18:17:30.644	NG_ecoli_LTEE_910_DM25	1000	-1732	160.825	DIA_100X_EMPTY_1x1_100ms	d30dd099-497c-46f5-ad76-81912df9cac9	EPI_100X_YFP_1x1_200ms_25sola	EPI_100X_RFP_1x1_200ms_25sola
54	35	12.7361356361386	448	45.8282284639198	768.459821428571	1573.04464285714	9549134	21315.03125	73.9772554018701	280.763690062426	2	756948	1689.61607142857	469.984143442409	377.611872718004	3	NaN	NaN	NaN	NaN	NaN	374.467485240494	0.90725300727644	35.4409411173181	12.8624641373412	10.2632772901427	2.7834288124063	0.0161706503279727	0.0079046262147701	1	1.00579189172325	2932.02218885199	0	15921.1428571429	1	1	1	15	2019-05-24T18:17:30.644	NG_ecoli_LTEE_910_DM25	1000	-1732	160.825	DIA_100X_EMPTY_1x1_100ms	3d5638d8-0dfb-4011-b7c8-803036018b5b	EPI_100X_YFP_1x1_200ms_25sola	EPI_100X_RFP_1x1_200ms_25sola
55	26	12.304881330256	320	44.9364408942895	804.915625	1839.10625	1209383	3779.321875	73.9772554018701	280.763690062426	2	234661	733.315625	469.984143442409	377.611872718004	0	NaN	NaN	NaN	NaN	NaN	267.384152914929	0.9997439903275	23.9093075634335	13.3618890203009	10.8995090550746	3.34555284344559	0.00511748511419212	0.00255951820143617	1	1.00008557762498	2230.85196919875	0	15281.734375	1	1	1	15	2019-05-24T18:17:30.644	NG_ecoli_LTEE_910_DM25	1000	-1732	160.825	DIA_100X_EMPTY_1x1_100ms	9ab98132-170c-4879-a664-1a431721d6ee	EPI_100X_YFP_1x1_200ms_25sola	EPI_100X_RFP_1x1_200ms_25sola
56	25	11.5661475541808	290	35.475466041879	806.665517241379	223.658620689655	2110242	7276.69655172414	73.9772554018701	280.763690062426	2	351042	1210.48965517241	469.984143442409	377.611872718004	1	NaN	NaN	NaN	NaN	NaN	262.846742403911	0.999501460728966	24.6635308138526	13.2609985884112	10.3347351768773	3.32613071819935	0.0167950294085024	0.00819285309266829	1	1.00273160484473	2068.92065963068	1	14785.5206896552	1	1	1	15	2019-05-24T18:17:30.644	NG_ecoli_LTEE_910_DM25	1000	-1732	160.825	DIA_100X_EMPTY_1x1_100ms	477d6e48-9345-4a82-968c-003aa0400b36	EPI_100X_YFP_1x1_200ms_25sola	EPI_100X_RFP_1x1_200ms_25sola
57	53	11.2117825295418	595	49.1615972842646	822.633613445378	506.317647058824	1941794	3263.51932773109	73.9772554018701	280.763690062426	4	790461	1328.50588235294	469.984143442409	377.611872718004	8	NaN	NaN	NaN	NaN	NaN	524.160593969463	0.915930907441935	52.589546529611	11.4671815464121	9.71382879156056	2.15363452904916	0.0156955017975451	0.0085796188056065	1	1.00438888697932	3897.35706693617	0	16084.0235294118	1	1	1	15	2019-05-24T18:17:30.644	NG_ecoli_LTEE_910_DM25	1000	-1732	160.825	DIA_100X_EMPTY_1x1_100ms	78a35d96-674a-44d3-8a1f-fe89807f396d	EPI_100X_YFP_1x1_200ms_25sola	EPI_100X_RFP_1x1_200ms_25sola
58	27	13.735684138799	372	38.6906842362275	826.85752688172	1386.90860215054	4101244	11024.8494623656	73.9772554018701	280.763690062426	2	578375	1554.77150537634	469.984143442409	377.611872718004	2	NaN	NaN	NaN	NaN	NaN	297.51838076854	0.999727947266725	25.1681859188603	14.0130097010857	11.4456254145798	3.52533487736212	0.00477593843089629	0.00202108732276789	1	1.0000834206692	2589.52943381415	0	14840.9677419355	1	1	1	15	2019-05-24T18:17:30.644	NG_ecoli_LTEE_910_DM25	1000	-1732	160.825	DIA_100X_EMPTY_1x1_100ms	1e7ccbde-e30e-44ad-807c-0e3e9ba72620	EPI_100X_YFP_1x1_200ms_25sola	EPI_100X_RFP_1x1_200ms_25sola
59	28	11.1035302098177	311	38.1223370127667	827.032154340836	207.710610932476	2299732	7394.63665594855	73.9772554018701	280.763690062426	2	387373	1245.57234726688	469.984143442409	377.611872718004	2	NaN	NaN	NaN	NaN	NaN	275.47840608633	0.996244665990331	26.3834549301878	13.1174032213762	10.1951506453387	3.16617498358654	0.0107497944900519	0.00512315738468329	1	1.00133124874647	2153.81720668427	1	14980.0160771704	1	1	1	15	2019-05-24T18:17:30.644	NG_ecoli_LTEE_910_DM25	1000	-1732	160.825	DIA_100X_EMPTY_1x1_100ms	14125625-0cdd-44b9-b46e-d22901b94457	EPI_100X_YFP_1x1_200ms_25sola	EPI_100X_RFP_1x1_200ms_25sola
60	35	12.8247304521178	449	49.115847660235	839.046770601336	920.570155902004	988708	2202.02227171492	73.9772554018701	280.763690062426	3	2724023	6066.86636971047	469.984143442409	377.611872718004	2	NaN	NaN	NaN	NaN	NaN	370.189189450974	0.97633794011884	32.132957918242	13.416117569931	11.2220946018188	2.9784836057325	0.00591090319911316	0.00291210266890211	1	1.00015054016435	3178.25279491487	0	14591.3919821826	1	1	1	15	2019-05-24T18:17:30.644	NG_ecoli_LTEE_910_DM25	1000	-1732	160.825	DIA_100X_EMPTY_1x1_100ms	2e1c4fc3-5d5a-4c81-b022-4d1afd863d48	EPI_100X_YFP_1x1_200ms_25sola	EPI_100X_RFP_1x1_200ms_25sola
61	37	12.7564241320116	473	49.0626818094172	847.057082452431	1700.47568710359	360619	762.408033826639	73.9772554018701	280.763690062426	0	1969603	4164.06553911205	469.984143442409	377.611872718004	2	NaN	NaN	NaN	NaN	NaN	406.362637355382	0.924673481972326	36.1121483681582	13.3955565693084	11.0094161687175	2.79637124656652	0.0205227865624554	0.0116920219810769	0	1.0114482674184	3437.73016656723	0	15555.1183932347	1	1	1	15	2019-05-24T18:17:30.644	NG_ecoli_LTEE_910_DM25	1000	-1732	160.825	DIA_100X_EMPTY_1x1_100ms	b02f2574-6871-49e8-aea7-216f7cd86e26	EPI_100X_YFP_1x1_200ms_25sola	EPI_100X_RFP_1x1_200ms_25sola
62	36	12.1469584262176	438	47.9160628190084	851.986301369863	829.194063926941	751634	1716.05936073059	73.9772554018701	280.763690062426	3	395743	903.522831050228	469.984143442409	377.611872718004	1	NaN	NaN	NaN	NaN	NaN	368.57578187156	0.910938300337299	35.3153840808686	12.73848912597	10.2360139142625	2.55320022460016	0.00794235736631279	0.0045702651905811	1	1.00042768561938	2906.13343072237	0	16015.9885844749	1	1	1	15	2019-05-24T18:17:30.644	NG_ecoli_LTEE_910_DM25	1000	-1732	160.825	DIA_100X_EMPTY_1x1_100ms	85ab4b93-1eaf-4e80-9006-ab9d710f9f9e	EPI_100X_YFP_1x1_200ms_25sola	EPI_100X_RFP_1x1_200ms_25sola
63	22	12.5939572143977	278	-2.80980444196515	847.467625899281	1295.24820143885	4249248	15285.0647482014	73.9772554018701	280.763690062426	0	619498	2228.41007194245	469.984143442409	377.611872718004	1	NaN	NaN	NaN	NaN	NaN	254.304360355664	0.997711619838679	21.1612537445664	14.1059841139711	11.4821666722103	3.67662408722079	0.0301420033712492	0.0165397521550581	0	1.0084557019797	2191.18461322122	1	15467.5143884892	1	1	1	15	2019-05-24T18:17:30.644	NG_ecoli_LTEE_910_DM25	1000	-1732	160.825	DIA_100X_EMPTY_1x1_100ms	4411206b-8572-4abe-9cf1-b637102371c7	EPI_100X_YFP_1x1_200ms_25sola	EPI_100X_RFP_1x1_200ms_25sola
64	30	11.7207856881136	352	41.3658354959923	861.198863636364	1290.09659090909	2882690	8189.46022727273	73.9772554018701	280.763690062426	4	842547	2393.59943181818	469.984143442409	377.611872718004	3	NaN	NaN	NaN	NaN	NaN	320.366328526282	0.975473873243357	29.2491131153299	13.2541872921705	10.5998505352981	3.08538869369301	0.0246520183992844	0.0164727389000245	0	1.01485845672177	2581.08357035361	1	16178.6988636364	1	1	1	15	2019-05-24T18:17:30.644	NG_ecoli_LTEE_910_DM25	1000	-1732	160.825	DIA_100X_EMPTY_1x1_100ms	6e1fb4e4-592d-449b-9cf6-2a5a8a81f092	EPI_100X_YFP_1x1_200ms_25sola	EPI_100X_RFP_1x1_200ms_25sola
65	32	13.1275763078608	420	47.9372440145889	877.390476190476	132.969047619048	3314274	7891.12857142857	73.9772554018701	280.763690062426	3	2248973	5354.69761904762	469.984143442409	377.611872718004	2	NaN	NaN	NaN	NaN	NaN	346.96876663851	0.973954092936879	30.3142519218793	13.0266854489684	11.0498675592232	3.12042384330573	0.0196184909390507	0.00984187504910397	1	1.00652381204962	2907.03916093102	0	15035.230952381	1	1	1	15	2019-05-24T18:17:30.644	NG_ecoli_LTEE_910_DM25	1000	-1732	160.825	DIA_100X_EMPTY_1x1_100ms	22de1439-c007-4434-bdae-8fd3b99f6cf6	EPI_100X_YFP_1x1_200ms_25sola	EPI_100X_RFP_1x1_200ms_25sola
66	33	11.6358556667975	384	48.372287795102	899.908854166667	1744.26302083333	7294994	18997.3802083333	73.9772554018701	280.763690062426	3	639758	1666.03645833333	469.984143442409	377.611872718004	4	NaN	NaN	NaN	NaN	NaN	333.657328932677	0.950607105547039	30.9081916379396	12.5173960212142	10.4835849279776	2.774797282298	0.0269322148018139	0.0111820938686904	1	1.00788826377288	2667.9833393922	0	15743.1953125	1	1	1	15	2019-05-24T18:17:30.644	NG_ecoli_LTEE_910_DM25	1000	-1732	160.825	DIA_100X_EMPTY_1x1_100ms	d60dbd15-64ef-49c5-8adf-13a7c00e22fa	EPI_100X_YFP_1x1_200ms_25sola	EPI_100X_RFP_1x1_200ms_25sola
67	24	13.0610014495245	314	-12.3432408778991	925.261146496815	195.863057324841	924601	2944.58917197452	73.9772554018701	280.763690062426	3	198515	632.213375796178	469.984143442409	377.611872718004	0	NaN	NaN	NaN	NaN	NaN	252.298185286112	0.999961568744741	21.8324848618228	14.3742487371531	11.2027226875957	3.72295255614761	0.00460098750782034	0.00207221374311828	1	1.00012339086447	2151.98985787221	0	14508.0541401274	1	1	1	15	2019-05-24T18:17:30.644	NG_ecoli_LTEE_910_DM25	1000	-1732	160.825	DIA_100X_EMPTY_1x1_100ms	57d05db9-6132-4433-8c78-ed0c25ae01c6	EPI_100X_YFP_1x1_200ms_25sola	EPI_100X_RFP_1x1_200ms_25sola
68	32	11.8736423973818	380	49.0918545588382	928.302631578947	597.671052631579	1361435	3582.72368421053	73.9772554018701	280.763690062426	4	209267	550.702631578947	469.984143442409	377.611872718004	0	NaN	NaN	NaN	NaN	NaN	317.861030249267	0.974225451425741	30.3270883373182	12.1616175600227	10.247516538888	2.65508950010101	0.00933454657586812	0.00450195225545703	1	1.00076592358528	2501.25433009845	0	15786.8315789474	1	1	1	15	2019-05-24T18:17:30.644	NG_ecoli_LTEE_910_DM25	1000	-1732	160.825	DIA_100X_EMPTY_1x1_100ms	cc652bbe-f8a4-4c9c-be0a-b403f3e71cff	EPI_100X_YFP_1x1_200ms_25sola	EPI_100X_RFP_1x1_200ms_25sola
69	38	13.8507054253616	527	42.7227886165197	940.855787476281	1770.15180265655	682802	1295.6394686907	73.9772554018701	280.763690062426	1	1021146	1937.65844402277	469.984143442409	377.611872718004	5	NaN	NaN	NaN	NaN	NaN	432.252038541143	0.892276744052919	38.5575907752043	13.7937691787245	10.8748250163097	2.82592914422653	0.0372067975085154	0.0228436054689266	0	1.05309570220518	3581.32988046702	0	14963.6888045541	1	1	1	15	2019-05-24T18:17:30.644	NG_ecoli_LTEE_910_DM25	1000	-1732	160.825	DIA_100X_EMPTY_1x1_100ms	9f7efa8f-f5a5-4532-be13-78d000df6b42	EPI_100X_YFP_1x1_200ms_25sola	EPI_100X_RFP_1x1_200ms_25sola
70	21	12.9809495012859	279	-45.6372399983941	948.598566308244	1990.43369175627	54718	196.121863799283	73.9772554018701	280.763690062426	0	3442837	12339.917562724	469.984143442409	377.611872718004	2	NaN	NaN	NaN	NaN	NaN	254.957537280809	0.999768742981817	21.1720429544473	15.3701297982591	11.5029856820514	4.04668624372952	0.0217873766910498	0.00991365939164801	1	1.00312179008565	2200.25900058029	0	17744.9426523297	1	1	1	15	2019-05-24T18:17:30.644	NG_ecoli_LTEE_910_DM25	1000	-1732	160.825	DIA_100X_EMPTY_1x1_100ms	409bedf9-20f7-4f67-9fe7-c1d8915611fb	EPI_100X_YFP_1x1_200ms_25sola	EPI_100X_RFP_1x1_200ms_25sola
71	23	12.5792208816301	290	26.3945329427186	950.913793103448	869.220689655172	4735545	16329.4655172414	73.9772554018701	280.763690062426	1	441811	1523.48620689655	469.984143442409	377.611872718004	3	NaN	NaN	NaN	NaN	NaN	250.117756475097	0.999395942012496	22.8312581277181	13.1179891001204	10.6511886655873	3.22904163120041	0.012994493356195	0.0065501595751117	1	1.00148567561965	2034.30412833734	0	15837.8862068966	1	1	1	15	2019-05-24T18:17:30.644	NG_ecoli_LTEE_910_DM25	1000	-1732	160.825	DIA_100X_EMPTY_1x1_100ms	713e2821-a269-40a0-9fa7-663fca92d44e	EPI_100X_YFP_1x1_200ms_25sola	EPI_100X_RFP_1x1_200ms_25sola
72	23	12.8083758397427	295	13.117977794848	971.372881355932	1701.27118644068	375071	1271.42711864407	73.9772554018701	280.763690062426	2	489363	1658.85762711864	469.984143442409	377.611872718004	1	NaN	NaN	NaN	NaN	NaN	248.576838908115	0.999887573233775	21.4659254904871	14.5384581677436	11.0167594904645	4.03527758926164	0.00504529302850483	0.00154593218177852	1	1.00006727674632	2046.1960201446	0	15023.6338983051	1	1	1	15	2019-05-24T18:17:30.644	NG_ecoli_LTEE_910_DM25	1000	-1732	160.825	DIA_100X_EMPTY_1x1_100ms	072d59f2-9873-46e9-940f-a816fb67d20d	EPI_100X_YFP_1x1_200ms_25sola	EPI_100X_RFP_1x1_200ms_25sola
73	36	11.1976486687532	404	39.6815652194138	987.467821782178	783.574257425743	49638	122.866336633663	73.9772554018701	280.763690062426	0	8966504	22194.3168316832	469.984143442409	377.611872718004	4	NaN	NaN	NaN	NaN	NaN	371.636154242119	0.834183098029451	35.9967252499274	13.9159447701513	10.0163945671516	3.31295637763628	0.0182170407846205	0.00942473178906997	2	1.00227698802777	2836.45385487664	0	18402.3465346535	1	1	1	15	2019-05-24T18:17:30.644	NG_ecoli_LTEE_910_DM25	1000	-1732	160.825	DIA_100X_EMPTY_1x1_100ms	1a0a3513-a238-4f00-830f-b432ccf902c6	EPI_100X_YFP_1x1_200ms_25sola	EPI_100X_RFP_1x1_200ms_25sola
74	24	11.5183192068173	277	37.236205283536	989.823104693141	1178.5559566787	3378453	12196.5812274368	73.9772554018701	280.763690062426	2	283291	1022.71119133574	469.984143442409	377.611872718004	3	NaN	NaN	NaN	NaN	NaN	230.777558184024	0.99974035612504	21.7646806278603	12.7389231393999	10.254263538112	3.26028153201868	0.00612789671846339	0.00334612391662467	0	1.0003608778889	1797.42645579971	0	15881.2202166065	1	1	1	15	2019-05-24T18:17:30.644	NG_ecoli_LTEE_910_DM25	1000	-1732	160.825	DIA_100X_EMPTY_1x1_100ms	2ff655b2-77ad-48a7-988c-2a3ee6a5c062	EPI_100X_YFP_1x1_200ms_25sola	EPI_100X_RFP_1x1_200ms_25sola
75	27	11.6693925931339	315	46.9296735377849	994.079365079365	1613.70476190476	533332	1693.11746031746	73.9772554018701	280.763690062426	2	327793	1040.6126984127	469.984143442409	377.611872718004	3	NaN	NaN	NaN	NaN	NaN	267.271599443548	0.991828883179273	25.1047471951187	12.4919344577028	10.1481803712505	3.25084323293333	0.0263715531734479	0.0133863213824931	1	1.00803606686121	2030.58927986652	0	15515.7365079365	1	1	1	15	2019-05-24T18:17:30.644	NG_ecoli_LTEE_910_DM25	1000	-1732	160.825	DIA_100X_EMPTY_1x1_100ms	ff733a9e-ad04-4f88-8211-68fbb9e545d3	EPI_100X_YFP_1x1_200ms_25sola	EPI_100X_RFP_1x1_200ms_25sola
76	22	10.8628335599792	239	26.198290083492	1000.13389121339	1023.30962343096	477800	1999.16317991632	73.9772554018701	280.763690062426	0	1243753	5203.98744769875	469.984143442409	377.611872718004	1	NaN	NaN	NaN	NaN	NaN	216.595072398895	0.999762297158686	21.2661811037937	12.7083613117152	9.83716538283935	3.32989538746204	0.00177580349626765	0.000808614001844655	1	1.00001091255664	1616.29018271083	1	16573.2468619247	1	1	1	15	2019-05-24T18:17:30.644	NG_ecoli_LTEE_910_DM25	1000	-1732	160.825	DIA_100X_EMPTY_1x1_100ms	ef32fcf3-6b0d-4989-bcc9-194221507193	EPI_100X_YFP_1x1_200ms_25sola	EPI_100X_RFP_1x1_200ms_25sola
77	24	10.9505242642852	264	21.0454091773456	1001.15909090909	1046.875	5107562	19346.8257575758	73.9772554018701	280.763690062426	2	397780	1506.74242424242	469.984143442409	377.611872718004	3	NaN	NaN	NaN	NaN	NaN	242.825870131356	0.99932297792896	24.3761557760707	12.2054750346169	9.70270222703073	3.00302237691858	0.00313387479374459	0.00133147592530582	0	1.00006628134089	1802.35570019144	1	16687.5454545455	1	1	1	15	2019-05-24T18:17:30.644	NG_ecoli_LTEE_910_DM25	1000	-1732	160.825	DIA_100X_EMPTY_1x1_100ms	42639cc9-fba6-47ea-be34-caa7df82a4dc	EPI_100X_YFP_1x1_200ms_25sola	EPI_100X_RFP_1x1_200ms_25sola
78	27	13.0958230383567	354	43.7657556145163	1005.73728813559	366.725988700565	10351128	29240.4745762712	73.9772554018701	280.763690062426	0	326258	921.632768361582	469.984143442409	377.611872718004	2	NaN	NaN	NaN	NaN	NaN	283.732900249083	0.999186185613353	24.7707793058714	13.5528407400158	11.1198878070479	3.3606056110589	0.00516281420234498	0.00203252667251614	1	1.00012635241665	2405.63848196559	0	14733.8502824859	1	1	1	15	2019-05-24T18:17:30.644	NG_ecoli_LTEE_910_DM25	1000	-1732	160.825	DIA_100X_EMPTY_1x1_100ms	5e648c7b-7202-48a7-8fe2-7ae6c73251b2	EPI_100X_YFP_1x1_200ms_25sola	EPI_100X_RFP_1x1_200ms_25sola
79	19	11.2496261918133	214	-46.5310402423593	1028.76168224299	860.03738317757	1351253	6314.26635514019	73.9772554018701	280.763690062426	2	916160	4281.1214953271	469.984143442409	377.611872718004	1	NaN	NaN	NaN	NaN	NaN	210.999826822825	0.999785506994182	18.7732447780724	14.3970447442653	10.5354289554673	4.07146488619346	0.0271676434390041	0.0143088175705959	0	1.00519023117311	1636.566548139	3	15693.1261682243	1	1	1	15	2019-05-24T18:17:30.644	NG_ecoli_LTEE_910_DM25	1000	-1732	160.825	DIA_100X_EMPTY_1x1_100ms	086e2fc8-6cd8-4c71-af76-15f29af5c3d3	EPI_100X_YFP_1x1_200ms_25sola	EPI_100X_RFP_1x1_200ms_25sola
80	23	11.6671383658594	269	28.2249359806358	1034.82899628253	877.802973977695	422881	1572.04832713755	73.9772554018701	280.763690062426	2	227822	846.921933085502	469.984143442409	377.611872718004	2	NaN	NaN	NaN	NaN	NaN	244.635754188507	0.999789456163687	22.673074163003	13.1686544575126	10.4020002438424	3.39035189596544	0.00194729624503926	0.000906543912801846	1	1.00001217913622	1926.78833862039	2	16197.9256505576	1	1	1	15	2019-05-24T18:17:30.644	NG_ecoli_LTEE_910_DM25	1000	-1732	160.825	DIA_100X_EMPTY_1x1_100ms	f5286d3c-e8a3-4638-8e2c-b50c015588a4	EPI_100X_YFP_1x1_200ms_25sola	EPI_100X_RFP_1x1_200ms_25sola
81	18	10.690667802321	193	-41.2124284634556	1038.34715025907	849.103626943005	2504183	12975.0414507772	73.9772554018701	280.763690062426	1	721583	3738.77202072539	469.984143442409	377.611872718004	1	NaN	NaN	NaN	NaN	NaN	193.751059633074	0.999854996998582	17.505416737789	13.7258428416842	10.5018541933477	3.81879704015536	0.00894270037848414	0.00482409371479049	0	1.00049178340356	1516.33201347007	2	16932.5803108808	1	1	1	15	2019-05-24T18:17:30.644	NG_ecoli_LTEE_910_DM25	1000	-1732	160.825	DIA_100X_EMPTY_1x1_100ms	87c4a6d0-e781-45b6-a60c-4081d9c3e926	EPI_100X_YFP_1x1_200ms_25sola	EPI_100X_RFP_1x1_200ms_25sola
82	33	13.1533289555631	435	49.0444477042161	1051.42298850575	1306	1333359	3065.19310344828	73.9772554018701	280.763690062426	2	438783	1008.69655172414	469.984143442409	377.611872718004	4	NaN	NaN	NaN	NaN	NaN	362.824931681669	0.989666796509298	31.7911563485673	13.1425719439557	10.9987211805819	3.27427472360067	0.00686899100105366	0.00207023951175654	1	1.00006347004157	3020.5121831256	0	14500.0298850575	1	1	1	15	2019-05-24T18:17:30.644	NG_ecoli_LTEE_910_DM25	1000	-1732	160.825	DIA_100X_EMPTY_1x1_100ms	63f9e1e9-5e91-44bf-b887-08b6104d446f	EPI_100X_YFP_1x1_200ms_25sola	EPI_100X_RFP_1x1_200ms_25sola
83	24	12.4210012964688	298	28.6900454668985	1046.14429530201	697.677852348993	1741461	5843.8288590604	73.9772554018701	280.763690062426	2	1038828	3486	469.984143442409	377.611872718004	1	NaN	NaN	NaN	NaN	NaN	248.754997178502	0.999797878177541	21.4872121788653	14.0312202547517	11.0996642043718	3.71074445536166	0.00757997533173305	0.00416778423085492	1	1.00054781641061	2079.1682492135	0	15296.1577181208	1	1	1	15	2019-05-24T18:17:30.644	NG_ecoli_LTEE_910_DM25	1000	-1732	160.825	DIA_100X_EMPTY_1x1_100ms	4a423e8a-eec2-4efa-b100-fd6979a600e8	EPI_100X_YFP_1x1_200ms_25sola	EPI_100X_RFP_1x1_200ms_25sola
84	19	11.338034152965	216	-49.74422816085	1045.35648148148	865.37037037037	1460179	6760.08796296296	73.9772554018701	280.763690062426	1	1030403	4770.38425925926	469.984143442409	377.611872718004	1	NaN	NaN	NaN	NaN	NaN	213.650774937921	0.999873382507548	18.9009920344982	14.1017414926294	10.6418018735649	3.82747111508764	0.0455809552031076	0.0235596346200219	0	1.01391780070092	1681.14362707135	3	16002.7314814815	1	1	1	15	2019-05-24T18:17:30.644	NG_ecoli_LTEE_910_DM25	1000	-1732	160.825	DIA_100X_EMPTY_1x1_100ms	bac23c7a-1d1d-443f-bd30-61b89d9faf26	EPI_100X_YFP_1x1_200ms_25sola	EPI_100X_RFP_1x1_200ms_25sola
85	41	11.0350680634324	453	45.4131617138308	1055.14569536424	1672.30905077263	56948	125.713024282561	73.9772554018701	280.763690062426	0	17539513	38718.5717439294	469.984143442409	377.611872718004	2	NaN	NaN	NaN	NaN	NaN	404.833573046835	0.886386012788561	39.7946584585226	12.7926029004129	10.001874874204	2.53463220696484	0.014072008188469	0.00661256560177362	2	1.00501052524113	3126.63724730342	0	16562.3289183223	1	1	1	15	2019-05-24T18:17:30.644	NG_ecoli_LTEE_910_DM25	1000	-1732	160.825	DIA_100X_EMPTY_1x1_100ms	79e60206-9a48-4941-a41b-0947c96878ed	EPI_100X_YFP_1x1_200ms_25sola	EPI_100X_RFP_1x1_200ms_25sola
86	28	11.9641751079519	335	46.3763271880653	1050.63880597015	1100.23582089552	1322262	3947.05074626866	73.9772554018701	280.763690062426	2	293003	874.635820895522	469.984143442409	377.611872718004	2	NaN	NaN	NaN	NaN	NaN	281.17385619856	0.99973410308225	25.908703844715	13.0703251655786	10.5878315329093	3.20326333786292	0.00229886922358556	0.00106542747457696	1	1.00005497029468	2281.12777763687	0	14659.1970149254	1	1	1	15	2019-05-24T18:17:30.644	NG_ecoli_LTEE_910_DM25	1000	-1732	160.825	DIA_100X_EMPTY_1x1_100ms	7ad64a51-6373-499a-878b-fadd824d6b8d	EPI_100X_YFP_1x1_200ms_25sola	EPI_100X_RFP_1x1_200ms_25sola
87	28	13.0691204957368	369	44.9056839309061	1066.85907859079	1966.9783197832	836098	2265.84823848238	73.9772554018701	280.763690062426	3	1448576	3925.68021680217	469.984143442409	377.611872718004	2	NaN	NaN	NaN	NaN	NaN	301.786211459642	0.999886028151254	26.310724238687	13.5776021676652	10.9695898219229	3.66417751442187	0.00373230482155727	0.00202953198950863	1	1.0002017432791	2486.58586969625	0	14664.6260162602	1	1	1	15	2019-05-24T18:17:30.644	NG_ecoli_LTEE_910_DM25	1000	-1732	160.825	DIA_100X_EMPTY_1x1_100ms	c2ecd11d-7991-4fa6-9154-2333e919b705	EPI_100X_YFP_1x1_200ms_25sola	EPI_100X_RFP_1x1_200ms_25sola
88	41	12.2211820960753	501	49.1484279027997	1114.76047904192	1490.99800399202	1719536	3432.20758483034	73.9772554018701	280.763690062426	5	917444	1831.2255489022	469.984143442409	377.611872718004	4	NaN	NaN	NaN	NaN	NaN	427.342414384507	0.913486371551912	39.9441572579193	12.7212557916347	10.4409272414916	2.56360396862648	0.0165818905299098	0.00783203320098773	2	1.0073434371904	3419.96201876452	0	15642.7784431138	1	1	1	15	2019-05-24T18:17:30.644	NG_ecoli_LTEE_910_DM25	1000	-1732	160.825	DIA_100X_EMPTY_1x1_100ms	0d958009-aeb2-4cb5-8390-595b4f1542f6	EPI_100X_YFP_1x1_200ms_25sola	EPI_100X_RFP_1x1_200ms_25sola
89	26	14.318273029682	373	33.5473986364972	1111.27882037534	898.892761394102	1815286	4866.71849865952	73.9772554018701	280.763690062426	2	236873	635.048257372654	469.984143442409	377.611872718004	0	NaN	NaN	NaN	NaN	NaN	291.68308989144	0.999757644473657	24.6711955567427	13.893550989051	11.439755274793	3.51112301752103	0.0070476160130774	0.00295170469734047	1	1.00034121359484	2535.79151849589	0	15033.3190348525	1	1	1	15	2019-05-24T18:17:30.644	NG_ecoli_LTEE_910_DM25	1000	-1732	160.825	DIA_100X_EMPTY_1x1_100ms	7920f43e-2102-4edb-b617-29476bb6f49a	EPI_100X_YFP_1x1_200ms_25sola	EPI_100X_RFP_1x1_200ms_25sola
90	35	12.453044853428	436	48.6406115005809	1113.49541284404	1366.07798165138	106851	245.071100917431	73.9772554018701	280.763690062426	0	6265356	14370.0825688073	469.984143442409	377.611872718004	2	NaN	NaN	NaN	NaN	NaN	366.156515251568	0.913285706141312	34.5210320792578	12.6641816819815	10.356870031825	2.54033131128154	0.0343549442739393	0.0192638008372257	0	1.029340255919	2908.24309354445	0	16064.9564220183	1	1	1	15	2019-05-24T18:17:30.644	NG_ecoli_LTEE_910_DM25	1000	-1732	160.825	DIA_100X_EMPTY_1x1_100ms	aca3511f-90e5-41e4-9825-7b060e7cae10	EPI_100X_YFP_1x1_200ms_25sola	EPI_100X_RFP_1x1_200ms_25sola
91	22	11.3539095226657	250	8.33325627118386	1111.876	1867.296	39059	156.236	73.9772554018701	280.763690062426	0	10179720	40718.88	469.984143442409	377.611872718004	3	NaN	NaN	NaN	NaN	NaN	224.592475859647	0.999825687410172	19.7917262248247	13.9473232340183	10.7366673165035	3.84822771699607	0.0109081616562773	0.00593599947221326	0	1.00094233831723	1791.89496415815	1	14804.408	1	1	1	15	2019-05-24T18:17:30.644	NG_ecoli_LTEE_910_DM25	1000	-1732	160.825	DIA_100X_EMPTY_1x1_100ms	b6010be3-44f1-4369-b309-919d297f7a99	EPI_100X_YFP_1x1_200ms_25sola	EPI_100X_RFP_1x1_200ms_25sola
92	32	12.9145257346449	414	47.1380628855526	1117.42995169082	351.608695652174	1787340	4317.24637681159	73.9772554018701	280.763690062426	2	1173048	2833.44927536232	469.984143442409	377.611872718004	2	NaN	NaN	NaN	NaN	NaN	334.217909895794	0.958134548607795	30.6585122367122	12.6707565566984	10.6136193190766	2.72410580599802	0.00545870039986751	0.00250683805162222	1	1.00009754170266	2712.48890658639	0	15480.7101449275	1	1	1	15	2019-05-24T18:17:30.644	NG_ecoli_LTEE_910_DM25	1000	-1732	160.825	DIA_100X_EMPTY_1x1_100ms	6d8bc71e-4a3c-41a5-a008-f051993fbe2e	EPI_100X_YFP_1x1_200ms_25sola	EPI_100X_RFP_1x1_200ms_25sola
93	36	12.3054488928235	443	47.5015220290062	1122.88261851016	1084.83295711061	162388	366.564334085779	73.9772554018701	280.763690062426	0	8080179	18239.6817155756	469.984143442409	377.611872718004	2	NaN	NaN	NaN	NaN	NaN	379.501190345576	0.933526694842736	35.578487599322	13.2951464661434	10.4113062646686	2.70057496021532	0.0134428772989164	0.00606042269609313	1	1.00338274733345	3028.92003828279	1	15589.6343115124	1	1	1	15	2019-05-24T18:17:30.644	NG_ecoli_LTEE_910_DM25	1000	-1732	160.825	DIA_100X_EMPTY_1x1_100ms	d11d3b97-43f5-4c53-a7a9-0914bd1ecc2f	EPI_100X_YFP_1x1_200ms_25sola	EPI_100X_RFP_1x1_200ms_25sola
94	32	8.220620385268	264	42.1424128130524	1125.62878787879	6.04166666666667	766425	2903.125	73.9772554018701	280.763690062426	1	484492	1835.19696969697	469.984143442409	377.611872718004	0	NaN	NaN	NaN	NaN	NaN	NaN	NaN	NaN	NaN	NaN	NaN	NaN	NaN	NaN	NaN	NaN	0	16262.7727272727	1	1	1	15	2019-05-24T18:17:30.644	NG_ecoli_LTEE_910_DM25	1000	-1732	160.825	DIA_100X_EMPTY_1x1_100ms	4e0e5fe2-a147-4409-aa51-9a03c71b548a	EPI_100X_YFP_1x1_200ms_25sola	EPI_100X_RFP_1x1_200ms_25sola
95	21	12.4592597134547	262	2.38853010112718	1126.16030534351	1852.95801526718	44260	168.931297709924	73.9772554018701	280.763690062426	0	13234623	50513.8282442748	469.984143442409	377.611872718004	3	NaN	NaN	NaN	NaN	NaN	232.126047235041	0.999798876488804	20.2171417984772	14.190904967637	10.8455184425082	3.94008263817176	0.0123056717311748	0.00639831395918466	1	1.0011618457266	1867.71356443124	1	14548.072519084	1	1	1	15	2019-05-24T18:17:30.644	NG_ecoli_LTEE_910_DM25	1000	-1732	160.825	DIA_100X_EMPTY_1x1_100ms	60a1f622-31fd-4077-a554-f71657b41aaf	EPI_100X_YFP_1x1_200ms_25sola	EPI_100X_RFP_1x1_200ms_25sola
96	32	13.6819538510849	438	44.5703839889498	1142.64383561644	2011.81050228311	5491801	12538.3584474886	73.9772554018701	280.763690062426	2	1376670	3143.08219178082	469.984143442409	377.611872718004	2	NaN	NaN	NaN	NaN	NaN	353.765385943672	0.99435965828353	29.9643293246225	13.7960585952562	11.2409180049861	3.61154587423256	0.0390063373411512	0.00746524118993303	0	1.00270212334185	2973.70581979342	0	14927.3105022831	1	1	1	15	2019-05-24T18:17:30.644	NG_ecoli_LTEE_910_DM25	1000	-1732	160.825	DIA_100X_EMPTY_1x1_100ms	d993ee39-bac2-403f-a3f6-123a7eb05b68	EPI_100X_YFP_1x1_200ms_25sola	EPI_100X_RFP_1x1_200ms_25sola
97	37	10.8346367633399	401	49.2110279407962	1147.42144638404	1079.47132169576	586475	1462.53117206983	73.9772554018701	280.763690062426	1	696225	1736.22194513716	469.984143442409	377.611872718004	0	NaN	NaN	NaN	NaN	NaN	370.763829653773	0.898540579088094	37.061773728094	12.5869324558718	9.68961948392026	2.64970706934211	0.0393375356433917	0.0135476365844129	3	1.017779174683	2732.93640894269	1	17229.5386533666	1	1	1	15	2019-05-24T18:17:30.644	NG_ecoli_LTEE_910_DM25	1000	-1732	160.825	DIA_100X_EMPTY_1x1_100ms	72b15240-5123-4826-9d8f-0bc4113573a4	EPI_100X_YFP_1x1_200ms_25sola	EPI_100X_RFP_1x1_200ms_25sola
98	22	12.7062918813004	280	3.74807340168307	1150.175	1939.77857142857	4025783	14377.7964285714	73.9772554018701	280.763690062426	0	674983	2410.65357142857	469.984143442409	377.611872718004	1	NaN	NaN	NaN	NaN	NaN	242.012647003272	0.999869701020382	20.7140071686808	14.5235942131802	11.2599851686045	3.83465291615795	0.00502403573631101	0.00253902844062463	1	1.00019135079971	2062.66946987542	0	15506.2892857143	1	1	1	15	2019-05-24T18:17:30.644	NG_ecoli_LTEE_910_DM25	1000	-1732	160.825	DIA_100X_EMPTY_1x1_100ms	e3e038a6-41e2-43b7-8b18-5a7f7e39bc80	EPI_100X_YFP_1x1_200ms_25sola	EPI_100X_RFP_1x1_200ms_25sola
99	35	11.3381872935675	398	48.374512023923	1162.99246231156	1107.44221105528	6125003	15389.4547738693	73.9772554018701	280.763690062426	3	645900	1622.86432160804	469.984143442409	377.611872718004	3	NaN	NaN	NaN	NaN	NaN	360.316629214481	0.930158724534757	35.6434921889556	12.3335178968113	9.88927046087017	2.44871508625139	0.0255242801751664	0.0118606289732778	1	1.01210660203313	2737.7805771154	0	16398.3341708543	1	1	1	15	2019-05-24T18:17:30.644	NG_ecoli_LTEE_910_DM25	1000	-1732	160.825	DIA_100X_EMPTY_1x1_100ms	b1aba4ff-2919-4b9d-be8d-f8076ad66a55	EPI_100X_YFP_1x1_200ms_25sola	EPI_100X_RFP_1x1_200ms_25sola
100	34	13.4410786880161	457	48.0832349180155	1164.74835886214	1546.26914660832	592060	1295.53610503282	73.9772554018701	280.763690062426	2	466302	1020.35448577681	469.984143442409	377.611872718004	5	NaN	NaN	NaN	NaN	NaN	364.503519038368	0.962722464480654	33.0013430797177	12.6602215811764	10.7409528337054	2.74791458849819	0.0173864529938098	0.00793293739683972	0	1.00425018232541	2990.24735829111	0	15119.0087527352	1	1	1	15	2019-05-24T18:17:30.644	NG_ecoli_LTEE_910_DM25	1000	-1732	160.825	DIA_100X_EMPTY_1x1_100ms	7050564c-d472-4884-bd2a-065c81c45903	EPI_100X_YFP_1x1_200ms_25sola	EPI_100X_RFP_1x1_200ms_25sola
101	24	13.1867104151738	317	20.859919975579	1165.95899053628	1475.34700315457	2658538	8386.55520504732	73.9772554018701	280.763690062426	2	339662	1071.48895899054	469.984143442409	377.611872718004	2	NaN	NaN	NaN	NaN	NaN	259.560766232873	0.999900141507184	21.6800212117236	14.7067348097013	11.5617091387103	3.80543475975342	0.0133899156873409	0.00744782330338172	1	1.00173997358086	2276.11218185376	0	14122.7413249211	1	1	1	15	2019-05-24T18:17:30.644	NG_ecoli_LTEE_910_DM25	1000	-1732	160.825	DIA_100X_EMPTY_1x1_100ms	f381c612-db3e-46f8-94d1-af8d77441b0e	EPI_100X_YFP_1x1_200ms_25sola	EPI_100X_RFP_1x1_200ms_25sola
102	28	13.8200473939378	387	43.2305017476377	1173.7157622739	1443.50645994832	1745109	4509.32558139535	73.9772554018701	280.763690062426	4	3306372	8543.59689922481	469.984143442409	377.611872718004	1	NaN	NaN	NaN	NaN	NaN	321.337412632607	0.999022918857109	25.5139541351195	15.4434266308699	12.0313875849485	4.03611854766653	0.0361328010270117	0.0185735653801919	1	1.01569685937789	2900.67510096238	0	14757.2403100775	1	1	1	15	2019-05-24T18:17:30.644	NG_ecoli_LTEE_910_DM25	1000	-1732	160.825	DIA_100X_EMPTY_1x1_100ms	300ebaf5-f9b6-4d8a-bc68-80f597b9d4e2	EPI_100X_YFP_1x1_200ms_25sola	EPI_100X_RFP_1x1_200ms_25sola
103	39	12.5427092911081	490	48.2426329229734	1187.78775510204	1783.12448979592	4436930	9054.95918367347	73.9772554018701	280.763690062426	4	1688802	3446.53469387755	469.984143442409	377.611872718004	3	NaN	NaN	NaN	NaN	NaN	410.136124101347	0.92290384299566	39.5925116919918	11.9453438843828	10.1482314273601	2.32437723749333	0.0270530218997694	0.0120455509816697	1	1.0133391275233	3202.45960405464	0	16530.4346938776	1	1	1	15	2019-05-24T18:17:30.644	NG_ecoli_LTEE_910_DM25	1000	-1732	160.825	DIA_100X_EMPTY_1x1_100ms	c6b9ec9a-34e7-4050-8061-8598df34bb68	EPI_100X_YFP_1x1_200ms_25sola	EPI_100X_RFP_1x1_200ms_25sola
104	29	12.9150636657727	375	46.8828395533206	1187.77066666667	1868.16533333333	911827	2431.53866666667	73.9772554018701	280.763690062426	3	790843	2108.91466666667	469.984143442409	377.611872718004	2	NaN	NaN	NaN	NaN	NaN	307.640469644073	0.988201505721264	27.7481753658444	12.6359395834342	10.8024321972914	2.98607625652144	0.015118890413127	0.0073637875041687	1	1.00304178001543	2543.12326019591	0	15452.3226666667	1	1	1	15	2019-05-24T18:17:30.644	NG_ecoli_LTEE_910_DM25	1000	-1732	160.825	DIA_100X_EMPTY_1x1_100ms	a8d54d02-7b04-4347-af0f-97e6c8d66e5a	EPI_100X_YFP_1x1_200ms_25sola	EPI_100X_RFP_1x1_200ms_25sola
105	28	12.8560144207699	360	29.7067100868485	1218.70555555556	771.466666666667	457929	1272.025	73.9772554018701	280.763690062426	1	486647	1351.79722222222	469.984143442409	377.611872718004	2	NaN	NaN	NaN	NaN	NaN	298.263139639101	0.99661320820825	27.5277085515809	12.5497228919492	10.4681620679916	3.10736497227894	0.0064953837770849	0.00295899819972683	1	1.0002383019319	2369.19506017333	0	15779.4861111111	1	1	1	15	2019-05-24T18:17:30.644	NG_ecoli_LTEE_910_DM25	1000	-1732	160.825	DIA_100X_EMPTY_1x1_100ms	9784edbc-0d11-4462-9cff-7bcc68517b19	EPI_100X_YFP_1x1_200ms_25sola	EPI_100X_RFP_1x1_200ms_25sola
106	22	12.1057157949294	268	21.0381650528133	1226.91044776119	1339.63432835821	32211	120.190298507463	73.9772554018701	280.763690062426	0	10584657	39494.9888059701	469.984143442409	377.611872718004	3	NaN	NaN	NaN	NaN	NaN	258.368162893154	0.949486167745158	24.1816585096532	12.5543353917571	10.2018657864709	3.07024521313678	0.0218324238073629	0.0120419274467014	0	1.00578886346007	1976.6745772873	0	17951.6417910448	1	1	1	15	2019-05-24T18:17:30.644	NG_ecoli_LTEE_910_DM25	1000	-1732	160.825	DIA_100X_EMPTY_1x1_100ms	e2a5a171-2dec-46ea-b2d9-151e31f7226e	EPI_100X_YFP_1x1_200ms_25sola	EPI_100X_RFP_1x1_200ms_25sola
107	24	12.8492779972177	309	33.6527357060165	1259.99029126214	37.7378640776699	802949	2598.54045307443	73.9772554018701	280.763690062426	2	349320	1130.4854368932	469.984143442409	377.611872718004	3	NaN	NaN	NaN	NaN	NaN	256.207462961612	0.999305221387159	23.4318447178822	12.7998126935213	10.6416543256903	3.1442187523113	0.0022055248722416	0.000971166936076979	1	1.00003403117133	2084.0813016869	0	16010.1682847896	1	1	1	15	2019-05-24T18:17:30.644	NG_ecoli_LTEE_910_DM25	1000	-1732	160.825	DIA_100X_EMPTY_1x1_100ms	e56f6ef9-78e0-4334-ac8c-b9f9e20fa3e4	EPI_100X_YFP_1x1_200ms_25sola	EPI_100X_RFP_1x1_200ms_25sola
108	41	12.5250830686141	514	49.1059393750775	1261.25875486381	699.933852140078	685340	1333.34630350195	73.9772554018701	280.763690062426	0	886846	1725.3813229572	469.984143442409	377.611872718004	5	NaN	NaN	NaN	NaN	NaN	415.84528409428	0.900163051140443	39.5623556109306	12.636582927567	10.2747323174764	2.58341302076074	0.0144278233792966	0.00696831659824862	1	1.00524165998987	3280.29616468818	0	15796.9105058366	1	1	1	15	2019-05-24T18:17:30.644	NG_ecoli_LTEE_910_DM25	1000	-1732	160.825	DIA_100X_EMPTY_1x1_100ms	e54ea83a-90d0-4b9a-a4e2-d4a8613c4de0	EPI_100X_YFP_1x1_200ms_25sola	EPI_100X_RFP_1x1_200ms_25sola
109	28	12.8582131292554	361	42.3688871667696	1277.32686980609	801.05540166205	718845	1991.26038781163	73.9772554018701	280.763690062426	4	594368	1646.4487534626	469.984143442409	377.611872718004	4	NaN	NaN	NaN	NaN	NaN	304.460178672164	0.991818051076248	26.7324997471542	13.5098119465491	10.8231310436888	3.45982236520079	0.0331289429050472	0.0140988429587444	1	1.01009948988679	2459.4346444346	1	15166.4432132964	1	1	1	15	2019-05-24T18:17:30.644	NG_ecoli_LTEE_910_DM25	1000	-1732	160.825	DIA_100X_EMPTY_1x1_100ms	89bcc6d4-2520-4f38-9f36-8d7223b80a72	EPI_100X_YFP_1x1_200ms_25sola	EPI_100X_RFP_1x1_200ms_25sola
110	31	12.1412377925048	377	47.4819893989718	1296.40053050398	812.198938992042	925087	2453.81167108753	73.9772554018701	280.763690062426	2	384493	1019.87533156499	469.984143442409	377.611872718004	2	NaN	NaN	NaN	NaN	NaN	331.964654797754	0.953914309396857	30.3487073376019	13.2821638372131	10.4864435647019	3.11068844539788	0.0406099762191371	0.0195760572893184	1	1.02572215709763	2621.11772221294	1	15857.7029177719	1	1	1	15	2019-05-24T18:17:30.644	NG_ecoli_LTEE_910_DM25	1000	-1732	160.825	DIA_100X_EMPTY_1x1_100ms	b8b8fc43-3795-45b2-9a7a-e4e9e0867753	EPI_100X_YFP_1x1_200ms_25sola	EPI_100X_RFP_1x1_200ms_25sola
111	30	12.4528042784406	374	45.7422933936419	1295.06417112299	655.708556149733	698020	1866.36363636364	73.9772554018701	280.763690062426	3	666348	1781.67914438503	469.984143442409	377.611872718004	2	NaN	NaN	NaN	NaN	NaN	321.461793967786	0.970858798557297	30.2969426369853	12.1378937225358	10.2335597932867	2.89071215109067	0.0208437824581382	0.0112602861126822	0	1.00819971391636	2491.96620823884	0	16459.5160427807	1	1	1	15	2019-05-24T18:17:30.644	NG_ecoli_LTEE_910_DM25	1000	-1732	160.825	DIA_100X_EMPTY_1x1_100ms	4d24c98d-a18e-4395-8532-fa8aa6cbcf74	EPI_100X_YFP_1x1_200ms_25sola	EPI_100X_RFP_1x1_200ms_25sola
112	36	12.3595048028131	445	48.0209014989147	1313.86966292135	1988.88539325843	6008317	13501.8359550562	73.9772554018701	280.763690062426	3	1448129	3254.22247191011	469.984143442409	377.611872718004	3	NaN	NaN	NaN	NaN	NaN	375.315764939922	0.930318234732275	34.6679133699127	12.7433996051223	10.5893065297258	2.64556613321858	0.020685659848149	0.0109764656515657	0	1.00980811549459	3053.18151342483	0	15558.6651685393	1	1	1	15	2019-05-24T18:17:30.644	NG_ecoli_LTEE_910_DM25	1000	-1732	160.825	DIA_100X_EMPTY_1x1_100ms	3f04080d-731c-4e27-914c-da6f21f2caee	EPI_100X_YFP_1x1_200ms_25sola	EPI_100X_RFP_1x1_200ms_25sola
113	27	11.2585940098929	304	47.5222132655684	1310.80263157895	1476.53947368421	1025502	3373.36184210526	73.9772554018701	280.763690062426	2	712911	2345.10197368421	469.984143442409	377.611872718004	2	NaN	NaN	NaN	NaN	NaN	262.60533676226	0.99608232580362	26.1977237699404	11.5155574495063	9.71945711401816	2.79589893879854	0.00284642963677737	0.00147100618067358	1	1.00002961859327	1943.73679357653	0	16439.3388157895	1	1	1	15	2019-05-24T18:17:30.644	NG_ecoli_LTEE_910_DM25	1000	-1732	160.825	DIA_100X_EMPTY_1x1_100ms	8b095a0f-5c12-4629-ac8f-48415b66a13b	EPI_100X_YFP_1x1_200ms_25sola	EPI_100X_RFP_1x1_200ms_25sola
114	28	13.0574822761699	367	43.2531174028378	1315.77384196185	1210.04904632153	884716	2410.67029972752	73.9772554018701	280.763690062426	2	1857753	5061.99727520436	469.984143442409	377.611872718004	2	NaN	NaN	NaN	NaN	NaN	305.859814520614	0.997722441581995	27.7609292415143	13.09038866549	10.726234714815	3.07756087657863	0.00318922519998666	0.00145591945614187	1	1.00011979328124	2508.5252261695	0	15225.8501362398	1	1	1	15	2019-05-24T18:17:30.644	NG_ecoli_LTEE_910_DM25	1000	-1732	160.825	DIA_100X_EMPTY_1x1_100ms	474de561-cf12-4709-9665-02d56237dfd8	EPI_100X_YFP_1x1_200ms_25sola	EPI_100X_RFP_1x1_200ms_25sola
115	30	12.634280858571	379	47.7547609190202	1316.94722955145	1053.21372031662	1772095	4675.71240105541	73.9772554018701	280.763690062426	3	513184	1354.04749340369	469.984143442409	377.611872718004	2	NaN	NaN	NaN	NaN	NaN	305.71750687655	0.990536959541706	28.4564251016647	12.5830257548204	10.3645672886806	3.03588986069208	0.00917783286040588	0.00372881120544965	1	1.00082888532399	2400.89171081094	0	15413.4142480211	1	1	1	15	2019-05-24T18:17:30.644	NG_ecoli_LTEE_910_DM25	1000	-1732	160.825	DIA_100X_EMPTY_1x1_100ms	29d31687-4c89-490d-bb9e-ce4ab5372cb4	EPI_100X_YFP_1x1_200ms_25sola	EPI_100X_RFP_1x1_200ms_25sola
116	35	13.4989384629824	473	48.53170630132	1317.76321353066	1832.53699788584	10628902	22471.2515856237	73.9772554018701	280.763690062426	4	737390	1558.96405919662	469.984143442409	377.611872718004	6	NaN	NaN	NaN	NaN	NaN	381.393289746748	0.956824159054238	34.3377036373849	12.8822655725709	10.8888743573828	2.7049049613127	0.00574684792709842	0.00219866585195646	1	1.00022339181199	3197.62184869103	0	15264.6553911205	1	1	1	15	2019-05-24T18:17:30.644	NG_ecoli_LTEE_910_DM25	1000	-1732	160.825	DIA_100X_EMPTY_1x1_100ms	a6c6d817-a49d-4d8d-9aa2-1d35765a282f	EPI_100X_YFP_1x1_200ms_25sola	EPI_100X_RFP_1x1_200ms_25sola
117	26	12.348721953109	322	44.1397587191593	1319.72670807453	591.378881987578	874272	2715.13043478261	73.9772554018701	280.763690062426	2	607960	1888.07453416149	469.984143442409	377.611872718004	3	NaN	NaN	NaN	NaN	NaN	264.691372933049	0.99984109302014	23.6870679026698	13.5112092650637	10.7971276759427	3.46271895386115	0.00229076574270804	0.000982024474764203	1	1.00003914114317	2168.79078977261	0	15114.7391304348	1	1	1	15	2019-05-24T18:17:30.644	NG_ecoli_LTEE_910_DM25	1000	-1732	160.825	DIA_100X_EMPTY_1x1_100ms	602f31db-3081-4f58-9d68-719fe711ee36	EPI_100X_YFP_1x1_200ms_25sola	EPI_100X_RFP_1x1_200ms_25sola
118	21	11.2418702170186	236	-32.077370000192	1336.27966101695	631.444915254237	3893836	16499.3050847458	73.9772554018701	280.763690062426	1	1417850	6007.83898305085	469.984143442409	377.611872718004	1	NaN	NaN	NaN	NaN	NaN	239.659074237549	0.98836195533544	21.59936532005	14.0713177154329	10.5220689245634	3.49966396465483	0.0699530753236263	0.0327735140702526	1	1.03521949123366	1878.16246060241	0	15907.6016949153	1	1	1	15	2019-05-24T18:17:30.644	NG_ecoli_LTEE_910_DM25	1000	-1732	160.825	DIA_100X_EMPTY_1x1_100ms	1cbb57d7-c964-4304-8ac4-6c7bb7b55f32	EPI_100X_YFP_1x1_200ms_25sola	EPI_100X_RFP_1x1_200ms_25sola
119	23	10.3323733141261	238	32.7664126004963	1348.18487394958	1988.00840336134	2951073	12399.4663865546	73.9772554018701	280.763690062426	1	601513	2527.36554621849	469.984143442409	377.611872718004	1	NaN	NaN	NaN	NaN	NaN	222.785085819671	0.999309084317915	22.5415046550043	11.6323945105839	9.48344834176009	3.04665585872262	0.00311645857072297	0.00149906839510099	1	1.00003392152497	1592.22833799403	0	16828.756302521	1	1	1	15	2019-05-24T18:17:30.644	NG_ecoli_LTEE_910_DM25	1000	-1732	160.825	DIA_100X_EMPTY_1x1_100ms	e36d95d7-cccc-40c2-bbb6-589186b16660	EPI_100X_YFP_1x1_200ms_25sola	EPI_100X_RFP_1x1_200ms_25sola
120	28	12.7453134537611	357	44.6193365284602	1375.16526610644	1056.44537815126	716239	2006.27170868347	73.9772554018701	280.763690062426	2	704042	1972.10644257703	469.984143442409	377.611872718004	2	NaN	NaN	NaN	NaN	NaN	297.767176256016	0.996832953844232	25.8551790706688	13.9119910603129	11.0721095120375	3.5564093454211	0.0202777646305994	0.0112037548540151	0	1.00585662086619	2489.42001335603	0	15149.781512605	1	1	1	15	2019-05-24T18:17:30.644	NG_ecoli_LTEE_910_DM25	1000	-1732	160.825	DIA_100X_EMPTY_1x1_100ms	67e4b318-3bd4-4437-96ef-adf04ce911b5	EPI_100X_YFP_1x1_200ms_25sola	EPI_100X_RFP_1x1_200ms_25sola
121	22	11.8307877941351	261	18.2254592351091	1382.29885057471	1953.85823754789	253340	970.651340996169	73.9772554018701	280.763690062426	0	746732	2861.04214559387	469.984143442409	377.611872718004	1	NaN	NaN	NaN	NaN	NaN	230.956357315384	0.999887897779764	21.1668574463775	13.5550273302254	10.4995852216378	3.60963973050128	0.00321355374541192	0.00160443770526328	1	1.00008097378627	1832.69650719678	0	15933.3601532567	1	1	1	15	2019-05-24T18:17:30.644	NG_ecoli_LTEE_910_DM25	1000	-1732	160.825	DIA_100X_EMPTY_1x1_100ms	85c160da-e663-4138-aaa5-05568676485c	EPI_100X_YFP_1x1_200ms_25sola	EPI_100X_RFP_1x1_200ms_25sola
122	46	14.469666445718	667	44.5689147731945	1401.07496251874	1656.91904047976	13327669	19981.5127436282	73.9772554018701	280.763690062426	4	2369630	3552.66866566717	469.984143442409	377.611872718004	4	NaN	NaN	NaN	NaN	NaN	516.537996757359	0.878812059678745	46.3577764916481	13.1294426684035	10.9800590100551	2.33715488550086	0.0313159020324793	0.0130424814079067	1	1.02803434226932	4389.56846214943	0	15481.7316341829	1	1	1	15	2019-05-24T18:17:30.644	NG_ecoli_LTEE_910_DM25	1000	-1732	160.825	DIA_100X_EMPTY_1x1_100ms	ad3cddfc-ebba-4803-a07f-e6cd39d89f16	EPI_100X_YFP_1x1_200ms_25sola	EPI_100X_RFP_1x1_200ms_25sola
123	25	12.1341594518774	304	39.046469706318	1403.33552631579	1393.34539473684	1040841	3423.81907894737	73.9772554018701	280.763690062426	2	563322	1853.03289473684	469.984143442409	377.611872718004	2	NaN	NaN	NaN	NaN	NaN	256.060456012953	0.999250392030817	23.2220084830875	13.1958037878731	10.5388193564427	3.4916843838149	0.0199718054888307	0.0108032644509052	0	1.00444478644601	2025.69278661848	0	15676.625	1	1	1	15	2019-05-24T18:17:30.644	NG_ecoli_LTEE_910_DM25	1000	-1732	160.825	DIA_100X_EMPTY_1x1_100ms	3fa67cfa-04e9-478b-8671-236684be9392	EPI_100X_YFP_1x1_200ms_25sola	EPI_100X_RFP_1x1_200ms_25sola
124	22	10.5712962647672	233	15.0035941101764	1409.96566523605	567.81974248927	1244914	5342.97854077253	73.9772554018701	280.763690062426	1	595086	2554.01716738197	469.984143442409	377.611872718004	1	NaN	NaN	NaN	NaN	NaN	214.640338786963	0.999748375954263	21.7338152331653	12.1334908871002	9.5338030526302	3.15739358663133	0.00311992787002207	0.00126258461754013	1	1.00003911245941	1551.52295083054	1	16874.6909871245	1	1	1	15	2019-05-24T18:17:30.644	NG_ecoli_LTEE_910_DM25	1000	-1732	160.825	DIA_100X_EMPTY_1x1_100ms	cf907d09-b34f-40f0-a1c1-26d9e738cad7	EPI_100X_YFP_1x1_200ms_25sola	EPI_100X_RFP_1x1_200ms_25sola
125	34	12.3713793379674	421	48.5598706744222	1413.21377672209	1252.57482185273	2864514	6804.07125890736	73.9772554018701	280.763690062426	4	805657	1913.67458432304	469.984143442409	377.611872718004	4	NaN	NaN	NaN	NaN	NaN	357.230385664759	0.944635018926792	33.8090528327429	12.3100239071387	10.2301244330651	2.72575620575902	0.0159418855799266	0.00859274648323778	1	1.00575021846097	2778.97549980991	0	16373.9619952494	1	1	1	15	2019-05-24T18:17:30.644	NG_ecoli_LTEE_910_DM25	1000	-1732	160.825	DIA_100X_EMPTY_1x1_100ms	e8a2664b-6f56-42f9-8b50-8822cc4d1828	EPI_100X_YFP_1x1_200ms_25sola	EPI_100X_RFP_1x1_200ms_25sola
126	28	12.5570928175788	353	45.0401963855723	1421.64872521246	795.57223796034	2760810	7820.99150141643	73.9772554018701	280.763690062426	2	385937	1093.3059490085	469.984143442409	377.611872718004	3	NaN	NaN	NaN	NaN	NaN	305.30582939141	0.992674493258035	27.844617891912	12.6756259072727	10.5455788028397	3.20198386802752	0.00681547326467838	0.00321759559509233	1	1.00048684761173	2432.04712882663	0	15143.9348441926	1	1	1	15	2019-05-24T18:17:30.644	NG_ecoli_LTEE_910_DM25	1000	-1732	160.825	DIA_100X_EMPTY_1x1_100ms	fbdb8c95-f0d3-420e-bf58-707e1ec797d7	EPI_100X_YFP_1x1_200ms_25sola	EPI_100X_RFP_1x1_200ms_25sola
127	20	8.65410993136515	174	-17.1317953889327	1415.41954022989	589.132183908046	1065042	6120.93103448276	73.9772554018701	280.763690062426	1	1043235	5995.60344827586	469.984143442409	377.611872718004	1	NaN	NaN	NaN	NaN	NaN	195.460887486065	0.999607282946128	21.367455205236	10.9586302143729	8.86277410328608	2.79990983259662	0.00125512989672906	0.000711567764310763	1	1.00000428538179	1318.20223488686	2	17800.316091954	1	1	1	15	2019-05-24T18:17:30.644	NG_ecoli_LTEE_910_DM25	1000	-1732	160.825	DIA_100X_EMPTY_1x1_100ms	2669c4fe-81ae-4bea-ad52-09de6a0675c2	EPI_100X_YFP_1x1_200ms_25sola	EPI_100X_RFP_1x1_200ms_25sola
128	33	13.1636331455986	435	48.3963022798722	1426.48505747126	603.903448275862	165267	379.924137931034	73.9772554018701	280.763690062426	0	15878708	36502.7770114943	469.984143442409	377.611872718004	3	NaN	NaN	NaN	NaN	NaN	372.486102231628	0.983008123989318	32.1306083558623	13.4600127011936	11.3170050012955	3.06276203971714	0.0134470575425838	0.00440765186031428	2	1.00119044311487	3232.00367174901	1	15276.1057471264	1	1	1	15	2019-05-24T18:17:30.644	NG_ecoli_LTEE_910_DM25	1000	-1732	160.825	DIA_100X_EMPTY_1x1_100ms	2dcf1a21-9232-4c65-9f7b-d5141bcf9aef	EPI_100X_YFP_1x1_200ms_25sola	EPI_100X_RFP_1x1_200ms_25sola
129	24	12.3185405237333	296	32.1256936103371	1438.75	1281.09797297297	5167922	17459.1959459459	73.9772554018701	280.763690062426	2	825336	2788.2972972973	469.984143442409	377.611872718004	1	NaN	NaN	NaN	NaN	NaN	247.830969365195	0.999188912110162	23.0891648356262	12.9246475360493	10.3573595268233	3.27008969700692	0.0148398614340975	0.00795910090507622	0	1.00235691562312	1945.34310154326	0	15935.8547297297	1	1	1	15	2019-05-24T18:17:30.644	NG_ecoli_LTEE_910_DM25	1000	-1732	160.825	DIA_100X_EMPTY_1x1_100ms	e1d3b21b-acf6-404a-84f3-4b13b1581abf	EPI_100X_YFP_1x1_200ms_25sola	EPI_100X_RFP_1x1_200ms_25sola
130	25	13.0220556696067	327	38.0331456152794	1446.99082568807	2004.80733944954	3227981	9871.50152905199	73.9772554018701	280.763690062426	1	1638461	5010.58409785933	469.984143442409	377.611872718004	1	NaN	NaN	NaN	NaN	NaN	269.609165910586	0.999346121372054	23.9249141931492	13.2763128574984	10.820361246656	3.45952127640262	0.0172171705083838	0.00937309401134296	0	1.00346454436915	2200.00562280684	0	15625.8623853211	1	1	1	15	2019-05-24T18:17:30.644	NG_ecoli_LTEE_910_DM25	1000	-1732	160.825	DIA_100X_EMPTY_1x1_100ms	5687c81d-5c13-4ff9-8748-67db46690e33	EPI_100X_YFP_1x1_200ms_25sola	EPI_100X_RFP_1x1_200ms_25sola
131	26	12.8433213303825	334	43.8264489899672	1448.76347305389	775.152694610778	713844	2137.25748502994	73.9772554018701	280.763690062426	2	455238	1362.9880239521	469.984143442409	377.611872718004	2	NaN	NaN	NaN	NaN	NaN	269.73502058228	0.998601960804387	23.9130469297944	13.2465585222571	10.8074847278975	3.38332188066817	0.00811118355581061	0.00347949695540922	1	1.00050515222953	2193.68395389979	0	15371.8173652695	1	1	1	15	2019-05-24T18:17:30.644	NG_ecoli_LTEE_910_DM25	1000	-1732	160.825	DIA_100X_EMPTY_1x1_100ms	29b4f043-f16a-44c6-b63e-a18488a6f71b	EPI_100X_YFP_1x1_200ms_25sola	EPI_100X_RFP_1x1_200ms_25sola
132	32	13.0392165826934	418	48.1963810416292	1456.0980861244	991.736842105263	600319	1436.16985645933	73.9772554018701	280.763690062426	1	351808	841.645933014354	469.984143442409	377.611872718004	1	NaN	NaN	NaN	NaN	NaN	334.522983367137	0.99209252431265	29.2134813090783	13.1524521080899	11.1769832861604	3.11202655313699	0.0202855606860483	0.0115167460853812	0	1.00746768155172	2866.30498094067	0	15005.9449760766	1	1	1	15	2019-05-24T18:17:30.644	NG_ecoli_LTEE_910_DM25	1000	-1732	160.825	DIA_100X_EMPTY_1x1_100ms	7179111d-9e07-4a75-abfa-fe009b72d8ca	EPI_100X_YFP_1x1_200ms_25sola	EPI_100X_RFP_1x1_200ms_25sola
133	25	13.0469357757304	327	35.5159125810251	1459.22324159021	236.003058103976	406825	1244.11314984709	73.9772554018701	280.763690062426	1	246821	754.804281345566	469.984143442409	377.611872718004	0	NaN	NaN	NaN	NaN	NaN	269.113760377745	0.999722184144135	24.0209619389959	13.1127934934085	10.7922335958748	3.33670813612915	0.00747822353208168	0.00310686149772623	1	1.0003519760416	2197.3687831578	0	15864.8042813456	1	1	1	15	2019-05-24T18:17:30.644	NG_ecoli_LTEE_910_DM25	1000	-1732	160.825	DIA_100X_EMPTY_1x1_100ms	813b34eb-5e48-4993-bb07-f670afa2a5e5	EPI_100X_YFP_1x1_200ms_25sola	EPI_100X_RFP_1x1_200ms_25sola
134	30	9.25228802448482	278	45.2428665840042	1460.08633093525	690.39928057554	1592602	5728.78417266187	73.9772554018701	280.763690062426	2	740328	2663.05035971223	469.984143442409	377.611872718004	3	NaN	NaN	NaN	NaN	NaN	296.691947114209	0.944350059403222	30.1476130932904	11.7965509179761	9.59823904234944	2.43922523098846	0.0117790068843041	0.0081157469225776	0	1.00322038182667	2181.35293172953	1	17647.1115107914	1	1	1	15	2019-05-24T18:17:30.644	NG_ecoli_LTEE_910_DM25	1000	-1732	160.825	DIA_100X_EMPTY_1x1_100ms	bb80d766-00b6-4859-a208-c3c257d54169	EPI_100X_YFP_1x1_200ms_25sola	EPI_100X_RFP_1x1_200ms_25sola
135	30	12.9919591156401	390	47.5343588753058	1472.08205128205	683.894871794872	903811	2317.4641025641	73.9772554018701	280.763690062426	0	593358	1521.43076923077	469.984143442409	377.611872718004	3	NaN	NaN	NaN	NaN	NaN	340.106791010826	0.973858635000224	28.7536843316002	14.4266560843931	11.362423668223	3.42546603832523	0.0397910096050664	0.0236172941778474	0	1.03023944291776	2915.58253019786	1	15306.4538461538	1	1	1	15	2019-05-24T18:17:30.644	NG_ecoli_LTEE_910_DM25	1000	-1732	160.825	DIA_100X_EMPTY_1x1_100ms	9fd2fdc9-f057-47da-87f8-f136aeb23994	EPI_100X_YFP_1x1_200ms_25sola	EPI_100X_RFP_1x1_200ms_25sola
136	30	11.6001806929418	348	48.7330510089173	1488.73275862069	186.57183908046	2752970	7910.83333333333	73.9772554018701	280.763690062426	2	373789	1074.10632183908	469.984143442409	377.611872718004	4	NaN	NaN	NaN	NaN	NaN	298.81846530414	0.995505441201127	27.9462401506306	12.401952923585	10.4621295362129	2.93985432632383	0.00756469423890243	0.00384116626639547	1	1.00080183050675	2402.44499975171	0	15369.0402298851	1	1	1	15	2019-05-24T18:17:30.644	NG_ecoli_LTEE_910_DM25	1000	-1732	160.825	DIA_100X_EMPTY_1x1_100ms	9c58bc4b-d7e5-4e67-a9db-98269c1e1825	EPI_100X_YFP_1x1_200ms_25sola	EPI_100X_RFP_1x1_200ms_25sola
137	24	14.167519667324	341	15.3407894115946	1486.1642228739	1307.5366568915	4136298	12129.9061583578	73.9772554018701	280.763690062426	2	859007	2519.08211143695	469.984143442409	377.611872718004	1	NaN	NaN	NaN	NaN	NaN	269.133205300787	0.999839655448039	22.967589045011	14.2823698643658	11.2030950326849	3.8154678516225	0.00600053294000974	0.00330235501247756	0	1.0003987321599	2264.02558384753	0	15405.0058651026	1	1	1	15	2019-05-24T18:17:30.644	NG_ecoli_LTEE_910_DM25	1000	-1732	160.825	DIA_100X_EMPTY_1x1_100ms	f73bed78-5c77-4e4e-b9de-3c4b84f9e497	EPI_100X_YFP_1x1_200ms_25sola	EPI_100X_RFP_1x1_200ms_25sola
138	43	13.3935402328741	576	48.7454024645498	1503.82118055556	876.560763888889	9185348	15946.7847222222	73.9772554018701	280.763690062426	4	1720863	2987.609375	469.984143442409	377.611872718004	5	NaN	NaN	NaN	NaN	NaN	468.779284661087	0.914873917599905	41.6191998611896	13.1394167740407	11.0353115422186	2.62915744182639	0.0249642922754895	0.00962102821589443	2	1.01299182182427	3980.63910147651	0	14877.0885416667	1	1	1	15	2019-05-24T18:17:30.644	NG_ecoli_LTEE_910_DM25	1000	-1732	160.825	DIA_100X_EMPTY_1x1_100ms	08c3b7af-0a90-4cf8-abe0-811b8b3536af	EPI_100X_YFP_1x1_200ms_25sola	EPI_100X_RFP_1x1_200ms_25sola
139	30	10.2645409040729	308	47.3751128592314	1504.53896103896	686.873376623377	347988	1129.83116883117	73.9772554018701	280.763690062426	0	252425	819.561688311688	469.984143442409	377.611872718004	1	NaN	NaN	NaN	NaN	NaN	280.466128604641	0.981795457341077	28.4864931720388	11.790508993619	9.49398397607139	2.78448653395406	0.00610186275954332	0.00253664924397336	1	1.00023092735324	2016.62830637458	0	16583.1428571429	1	1	1	15	2019-05-24T18:17:30.644	NG_ecoli_LTEE_910_DM25	1000	-1732	160.825	DIA_100X_EMPTY_1x1_100ms	8d2b8315-38f8-4d0a-91d1-33641e2d2b44	EPI_100X_YFP_1x1_200ms_25sola	EPI_100X_RFP_1x1_200ms_25sola
140	20	11.1994180397674	224	-36.1646543410168	1503.38839285714	1250.83482142857	315628	1409.05357142857	73.9772554018701	280.763690062426	0	1006090	4491.47321428571	469.984143442409	377.611872718004	1	NaN	NaN	NaN	NaN	NaN	213.978439853869	0.999864395480737	18.9512403974804	14.0968212398811	10.7265947700068	3.90381314730106	0.00983478674803988	0.00522027547515097	0	1.00068350895849	1712.58158687983	2	16887.8526785714	1	1	1	15	2019-05-24T18:17:30.644	NG_ecoli_LTEE_910_DM25	1000	-1732	160.825	DIA_100X_EMPTY_1x1_100ms	a8f37bad-e5bd-4c10-9c1d-30f0632d2b3c	EPI_100X_YFP_1x1_200ms_25sola	EPI_100X_RFP_1x1_200ms_25sola
141	24	12.1836819014612	293	37.1530135059154	1505.05460750853	1267.98976109215	429842	1467.03754266212	73.9772554018701	280.763690062426	2	442775	1511.17747440273	469.984143442409	377.611872718004	3	NaN	NaN	NaN	NaN	NaN	261.244063348544	0.982527153684014	23.4556875678725	13.6208820505621	10.707549142413	3.22971395162916	0.0423499032335231	0.0233357450858697	0	1.02034547534928	2112.11811828172	1	15804.1535836177	1	1	1	15	2019-05-24T18:17:30.644	NG_ecoli_LTEE_910_DM25	1000	-1732	160.825	DIA_100X_EMPTY_1x1_100ms	211e738d-07c1-4bce-946e-429c1fa5c858	EPI_100X_YFP_1x1_200ms_25sola	EPI_100X_RFP_1x1_200ms_25sola
142	19	10.8600696960385	209	-47.7497430939927	1510.85167464115	1237.5980861244	222098	1062.66985645933	73.9772554018701	280.763690062426	0	409084	1957.33971291866	469.984143442409	377.611872718004	2	NaN	NaN	NaN	NaN	NaN	205.059870166018	0.999819000635019	18.4726677232761	14.6068687125177	10.6081321989541	4.02827991736355	0.0161345782834	0.0082595968974763	0	1.00165124395008	1632.66599117456	2	16735.5598086124	1	1	1	15	2019-05-24T18:17:30.644	NG_ecoli_LTEE_910_DM25	1000	-1732	160.825	DIA_100X_EMPTY_1x1_100ms	c15ef971-8388-4b24-a673-41f15af52e65	EPI_100X_YFP_1x1_200ms_25sola	EPI_100X_RFP_1x1_200ms_25sola
143	25	11.4725898506542	287	44.3295727446053	1511.28919860627	1217.98257839721	339301	1182.23344947735	73.9772554018701	280.763690062426	0	325656	1134.68989547038	469.984143442409	377.611872718004	4	NaN	NaN	NaN	NaN	NaN	259.311041795658	0.999895167037689	24.8142064810464	12.5867066389845	9.96591423158771	3.3838330349737	0.352698250495269	0.00795699298349692	1	1.0000084212809	1935.63989000691	1	15692.9407665505	1	1	1	15	2019-05-24T18:17:30.644	NG_ecoli_LTEE_910_DM25	1000	-1732	160.825	DIA_100X_EMPTY_1x1_100ms	8853020a-e53c-4e9a-8658-521b271c0090	EPI_100X_YFP_1x1_200ms_25sola	EPI_100X_RFP_1x1_200ms_25sola
144	27	11.5556413520623	312	48.1228254015227	1517.08333333333	491.807692307692	5707165	18292.1955128205	73.9772554018701	280.763690062426	2	458316	1468.96153846154	469.984143442409	377.611872718004	3	NaN	NaN	NaN	NaN	NaN	257.555266997485	0.999742660751337	23.9560175905821	13.0990882464626	10.2748729667046	3.51378808765148	0.0421169725813977	0.00152182501986316	1	1.00001588542661	1986.35755736416	0	15163.0641025641	1	1	1	15	2019-05-24T18:17:30.644	NG_ecoli_LTEE_910_DM25	1000	-1732	160.825	DIA_100X_EMPTY_1x1_100ms	9baea504-b256-4c3d-afe1-6c225bf8a5cf	EPI_100X_YFP_1x1_200ms_25sola	EPI_100X_RFP_1x1_200ms_25sola
145	34	13.3258468065303	454	47.9976597048541	1530.77092511013	952.922907488987	75016	165.233480176211	73.9772554018701	280.763690062426	0	16072436	35401.8414096916	469.984143442409	377.611872718004	2	NaN	NaN	NaN	NaN	NaN	363.046014845331	0.958692152678275	33.1544041999794	12.8302634269868	10.7001859813228	2.61165240944011	0.0166672248344638	0.00703542405563208	0	1.0030134819043	2981.35547881596	0	15631.5286343612	1	1	1	15	2019-05-24T18:17:30.644	NG_ecoli_LTEE_910_DM25	1000	-1732	160.825	DIA_100X_EMPTY_1x1_100ms	0159af82-2eec-443b-b5c2-758f55b6b890	EPI_100X_YFP_1x1_200ms_25sola	EPI_100X_RFP_1x1_200ms_25sola
146	43	12.8470935073774	553	46.2547250334243	1529.79204339964	1161.53526220615	987583	1785.8643761302	73.9772554018701	280.763690062426	4	1144611	2069.82097649186	469.984143442409	377.611872718004	3	NaN	NaN	NaN	NaN	NaN	455.551320888615	0.880903820528401	43.0282906594446	12.9319351723346	10.366449674883	2.50753965142792	0.0193229661721504	0.0105260662889903	1	1.01353136252884	3631.65063259781	0	15961.9945750452	1	1	1	15	2019-05-24T18:17:30.644	NG_ecoli_LTEE_910_DM25	1000	-1732	160.825	DIA_100X_EMPTY_1x1_100ms	4a15ca5c-a533-4a2c-b193-b9672f6fb1bc	EPI_100X_YFP_1x1_200ms_25sola	EPI_100X_RFP_1x1_200ms_25sola
147	29	12.0258519110149	349	47.0563090837055	1538.27220630372	1061.82808022923	301180	862.97994269341	73.9772554018701	280.763690062426	0	843092	2415.73638968481	469.984143442409	377.611872718004	2	NaN	NaN	NaN	NaN	NaN	305.629472888435	0.997091589149483	26.5672050913962	13.7759426158431	11.1389859652219	3.32998326765386	0.0155507481015227	0.00891650943238603	0	1.00378951699407	2588.97026969599	1	14508.8595988539	1	1	1	15	2019-05-24T18:17:30.644	NG_ecoli_LTEE_910_DM25	1000	-1732	160.825	DIA_100X_EMPTY_1x1_100ms	2bbf892d-0f0a-4bfd-bdd5-6390f9bbcb23	EPI_100X_YFP_1x1_200ms_25sola	EPI_100X_RFP_1x1_200ms_25sola
148	34	12.7643182072026	434	49.513173291171	1545.50460829493	1978.0069124424	14071915	32423.767281106	73.9772554018701	280.763690062426	0	560224	1290.83870967742	469.984143442409	377.611872718004	4	NaN	NaN	NaN	NaN	NaN	361.507401368415	0.985027252860342	31.2697984706015	13.3518149162285	11.2974655174978	3.0696114783376	0.00642409401547538	0.00344182620702552	1	1.00081639719591	3134.56306927397	0	14726.5230414747	1	1	1	15	2019-05-24T18:17:30.644	NG_ecoli_LTEE_910_DM25	1000	-1732	160.825	DIA_100X_EMPTY_1x1_100ms	b4ab65e9-a484-42e2-8124-9c78b05940ed	EPI_100X_YFP_1x1_200ms_25sola	EPI_100X_RFP_1x1_200ms_25sola
149	40	12.8333177500767	514	48.9524543134534	1552.58171206226	19.3599221789883	2352544	4576.93385214008	73.9772554018701	280.763690062426	3	940947	1830.63618677043	469.984143442409	377.611872718004	5	NaN	NaN	NaN	NaN	NaN	423.67017855973	0.934744283523092	39.0836540989397	12.7420998251894	10.4606084039108	2.8723641840448	0.00654156413234778	0.00198621681942172	2	1.00034203358425	3358.91436162105	0	15777.8754863813	1	1	1	15	2019-05-24T18:17:30.644	NG_ecoli_LTEE_910_DM25	1000	-1732	160.825	DIA_100X_EMPTY_1x1_100ms	0e88787c-eeaa-4b98-8cc4-5cb488d9a705	EPI_100X_YFP_1x1_200ms_25sola	EPI_100X_RFP_1x1_200ms_25sola
150	32	10.2489040041974	328	46.1849270374912	1545.25	1216.6737804878	905934	2761.99390243902	73.9772554018701	280.763690062426	3	605108	1844.84146341463	469.984143442409	377.611872718004	3	NaN	NaN	NaN	NaN	NaN	322.529508549425	0.902019777514378	32.0807165116498	12.1980448618459	9.69846197777836	2.69698567222479	0.0390887315865508	0.0178100837110736	0	1.0219907185536	2369.95268672041	1	17147.3658536585	1	1	1	15	2019-05-24T18:17:30.644	NG_ecoli_LTEE_910_DM25	1000	-1732	160.825	DIA_100X_EMPTY_1x1_100ms	300836e4-aa2f-4b3f-a42d-441078f994e3	EPI_100X_YFP_1x1_200ms_25sola	EPI_100X_RFP_1x1_200ms_25sola
151	27	12.3765822999175	335	41.4994333585071	1553.83880597015	994.149253731343	659765	1969.44776119403	73.9772554018701	280.763690062426	2	840243	2508.18805970149	469.984143442409	377.611872718004	2	NaN	NaN	NaN	NaN	NaN	287.459077879304	0.999813154691924	25.5862430541735	13.4319622460633	10.680620414205	3.61446625969389	0.0118582649950288	0.00480736007353935	1	1.000740991479	2292.3945315445	0	14511.1402985075	1	1	1	15	2019-05-24T18:17:30.644	NG_ecoli_LTEE_910_DM25	1000	-1732	160.825	DIA_100X_EMPTY_1x1_100ms	33a9d7ab-50bd-4ddd-9fda-34a11aad5f4b	EPI_100X_YFP_1x1_200ms_25sola	EPI_100X_RFP_1x1_200ms_25sola
152	36	13.1067120038237	472	47.9584156053639	1560.45127118644	510.243644067797	281298	595.970338983051	73.9772554018701	280.763690062426	0	505998	1072.02966101695	469.984143442409	377.611872718004	4	NaN	NaN	NaN	NaN	NaN	387.583696545441	0.943490890998442	35.0268250337322	13.0098049020724	10.763587853607	2.7466700648198	0.00400086405837554	0.00175449906579124	2	1.00006659981421	3187.1666633423	0	14772.4703389831	1	1	1	15	2019-05-24T18:17:30.644	NG_ecoli_LTEE_910_DM25	1000	-1732	160.825	DIA_100X_EMPTY_1x1_100ms	12c8d1dc-5716-4d2b-b929-6fece56bd0bf	EPI_100X_YFP_1x1_200ms_25sola	EPI_100X_RFP_1x1_200ms_25sola
153	27	11.9618748406915	323	41.605549188768	1553.83900928793	1067.48297213622	1155871	3578.5479876161	73.9772554018701	280.763690062426	3	244311	756.38080495356	469.984143442409	377.611872718004	0	NaN	NaN	NaN	NaN	NaN	286.77779481774	0.996305441881501	25.3830556070798	13.3057515557904	10.9334741560896	3.18822583015183	0.0273504017753868	0.0133392623500612	1	1.00753506845568	2383.14324762334	1	15238.3095975232	1	1	1	15	2019-05-24T18:17:30.644	NG_ecoli_LTEE_910_DM25	1000	-1732	160.825	DIA_100X_EMPTY_1x1_100ms	de7a831c-3236-4343-89ab-7b6968e79567	EPI_100X_YFP_1x1_200ms_25sola	EPI_100X_RFP_1x1_200ms_25sola
154	26	11.9296062493717	311	39.6059035461706	1557.13504823151	1609.39549839228	5750357	18489.8938906752	73.9772554018701	280.763690062426	3	719964	2314.99678456592	469.984143442409	377.611872718004	2	NaN	NaN	NaN	NaN	NaN	279.718917128207	0.987095790404371	25.6811033759715	12.6111135001114	10.5627496217446	3.01506645320948	0.00702944307885828	0.0034661164179418	1	1.00049867688248	2250.38866312209	1	16159.9678456592	1	1	1	15	2019-05-24T18:17:30.644	NG_ecoli_LTEE_910_DM25	1000	-1732	160.825	DIA_100X_EMPTY_1x1_100ms	1fd12657-ec48-4ac4-b76e-1fdce244f10a	EPI_100X_YFP_1x1_200ms_25sola	EPI_100X_RFP_1x1_200ms_25sola
155	30	11.8706760333013	358	47.4469698904643	1557.1843575419	1230.02234636872	983251	2746.51117318436	73.9772554018701	280.763690062426	4	351978	983.178770949721	469.984143442409	377.611872718004	2	NaN	NaN	NaN	NaN	NaN	321.326117559013	0.96301235971667	29.5984096972466	12.7416477313303	10.4284239867738	3.05539333486752	0.026153542584101	0.0106739904986867	0	1.00697347718006	2528.10797415202	2	16509.717877095	1	1	1	15	2019-05-24T18:17:30.644	NG_ecoli_LTEE_910_DM25	1000	-1732	160.825	DIA_100X_EMPTY_1x1_100ms	3ed5a4bf-9e76-40b1-8095-e9addd136a01	EPI_100X_YFP_1x1_200ms_25sola	EPI_100X_RFP_1x1_200ms_25sola
156	24	11.2097690426625	270	34.0495007445223	1562.0037037037	1026.48888888889	1070137	3963.47037037037	73.9772554018701	280.763690062426	2	159123	589.344444444444	469.984143442409	377.611872718004	0	NaN	NaN	NaN	NaN	NaN	239.727288528327	0.996036830351227	23.5877988645861	11.8700028643582	9.82209689803933	2.94287916390481	0.0181510487914383	0.0101917657989104	0	1.00389468408693	1787.25172847681	0	16011.5185185185	1	1	1	15	2019-05-24T18:17:30.644	NG_ecoli_LTEE_910_DM25	1000	-1732	160.825	DIA_100X_EMPTY_1x1_100ms	a7c9248c-8631-41c0-a1b9-4852bb004871	EPI_100X_YFP_1x1_200ms_25sola	EPI_100X_RFP_1x1_200ms_25sola
157	37	11.6393254465192	431	47.0158152569485	1570.11832946636	781.983758700696	688317	1597.02320185615	73.9772554018701	280.763690062426	3	870978	2020.83062645012	469.984143442409	377.611872718004	4	NaN	NaN	NaN	NaN	NaN	373.502887038178	0.894057066749653	36.2005722062967	12.6282538266208	10.0931077536344	2.58188104348108	0.0109636020109056	0.00559725656068077	1	1.00292781349729	2896.37730759651	0	16630.7238979118	1	1	1	15	2019-05-24T18:17:30.644	NG_ecoli_LTEE_910_DM25	1000	-1732	160.825	DIA_100X_EMPTY_1x1_100ms	09c9614f-cbd8-4589-be27-2f5c1d891d1d	EPI_100X_YFP_1x1_200ms_25sola	EPI_100X_RFP_1x1_200ms_25sola
158	36	11.6095559781692	418	45.0755120106775	1571.28947368421	1790.47129186603	58537	140.040669856459	73.9772554018701	280.763690062426	0	12502745	29910.8732057416	469.984143442409	377.611872718004	3	NaN	NaN	NaN	NaN	NaN	366.76368923836	0.888537833663685	35.8674842512673	12.5937358496159	10.0428479994595	2.56899866656774	0.018909745944198	0.0115253683911019	0	1.01101529342454	2841.21812737218	0	17548.8110047847	1	1	1	15	2019-05-24T18:17:30.644	NG_ecoli_LTEE_910_DM25	1000	-1732	160.825	DIA_100X_EMPTY_1x1_100ms	7b4af4ce-1003-42fb-bad2-5123bf9cd3c4	EPI_100X_YFP_1x1_200ms_25sola	EPI_100X_RFP_1x1_200ms_25sola
159	27	13.2123173865964	357	40.1907241864308	1571.6106442577	896.733893557423	4453398	12474.5042016807	73.9772554018701	280.763690062426	3	1409887	3949.26330532213	469.984143442409	377.611872718004	1	NaN	NaN	NaN	NaN	NaN	292.764632978977	0.999755107420005	25.1521095405466	14.2432227414667	11.2934234065828	3.51302754400541	0.014716970336191	0.00641220140315177	1	1.0018116184907	2519.5067062519	0	15568.3893557423	1	1	1	15	2019-05-24T18:17:30.644	NG_ecoli_LTEE_910_DM25	1000	-1732	160.825	DIA_100X_EMPTY_1x1_100ms	5991f44f-1327-47fa-a602-3d03ed675e58	EPI_100X_YFP_1x1_200ms_25sola	EPI_100X_RFP_1x1_200ms_25sola
160	23	10.941824376496	252	39.0483874723453	1567.25	1597.61111111111	3548746	14082.3253968254	73.9772554018701	280.763690062426	1	1270540	5041.8253968254	469.984143442409	377.611872718004	1	NaN	NaN	NaN	NaN	NaN	250.607669114672	0.982985679401706	23.5631289221473	13.0959974120668	10.0410146584537	3.45608517768427	0.0428923975914876	0.0220673784019259	0	1.01992368967969	1865.85565432877	2	16658.2896825397	1	1	1	15	2019-05-24T18:17:30.644	NG_ecoli_LTEE_910_DM25	1000	-1732	160.825	DIA_100X_EMPTY_1x1_100ms	0c79109c-5a87-4660-91cc-af101fefbbde	EPI_100X_YFP_1x1_200ms_25sola	EPI_100X_RFP_1x1_200ms_25sola
161	27	12.6214394197167	341	45.3705299532237	1572.81231671554	718.190615835777	934905	2741.6568914956	73.9772554018701	280.763690062426	2	688306	2018.4926686217	469.984143442409	377.611872718004	2	NaN	NaN	NaN	NaN	NaN	273.514237803422	0.999888560156262	24.1917897346161	13.6651885553918	10.9329473806985	3.54595350900434	0.0039833605464552	0.00190284386935226	1	1.00015643379269	2271.0798092566	0	15551.8768328446	1	1	1	15	2019-05-24T18:17:30.644	NG_ecoli_LTEE_910_DM25	1000	-1732	160.825	DIA_100X_EMPTY_1x1_100ms	6ee9bacd-ddfd-45de-954f-261f596bde75	EPI_100X_YFP_1x1_200ms_25sola	EPI_100X_RFP_1x1_200ms_25sola
162	35	10.8562251043484	380	49.4334561947551	1576.59473684211	1582.11578947368	6323025	16639.5394736842	73.9772554018701	280.763690062426	3	867700	2283.42105263158	469.984143442409	377.611872718004	5	NaN	NaN	NaN	NaN	NaN	357.602489477898	0.91086781140256	34.931053526408	12.6454781790707	9.95891413919663	2.64358813338389	0.0142533003850166	0.00651517181641832	1	1.00351619663611	2720.98120436321	1	16762.9026315789	1	1	1	15	2019-05-24T18:17:30.644	NG_ecoli_LTEE_910_DM25	1000	-1732	160.825	DIA_100X_EMPTY_1x1_100ms	c06e089b-1470-4dae-9b9a-44358c7c8873	EPI_100X_YFP_1x1_200ms_25sola	EPI_100X_RFP_1x1_200ms_25sola
163	26	11.4076848409762	298	41.7658931172422	1574.9932885906	1231.35234899329	637314	2138.63758389262	73.9772554018701	280.763690062426	1	631158	2117.97986577181	469.984143442409	377.611872718004	2	NaN	NaN	NaN	NaN	NaN	265.310913974471	0.988874661550737	24.5827756069429	13.1028982538222	10.3240556243444	3.39491142348289	0.0265002711716406	0.0127953976311927	1	1.00745495060805	2057.88674494215	1	15643.8724832215	1	1	1	15	2019-05-24T18:17:30.644	NG_ecoli_LTEE_910_DM25	1000	-1732	160.825	DIA_100X_EMPTY_1x1_100ms	1fb2b130-abf5-4928-a021-7d6e8dea60b9	EPI_100X_YFP_1x1_200ms_25sola	EPI_100X_RFP_1x1_200ms_25sola
164	25	13.2196064409471	332	40.9544540139866	1579.57530120482	2017.59939759036	775850	2336.89759036145	73.9772554018701	280.763690062426	2	331707	999.117469879518	469.984143442409	377.611872718004	3	NaN	NaN	NaN	NaN	NaN	271.108670145394	0.998974773530345	24.0444493395859	13.2868487684933	10.8443764557031	3.38353096642396	0.00628339881701116	0.00265166708798538	1	1.00028423155493	2220.82269860067	0	15444.1897590361	1	1	1	15	2019-05-24T18:17:30.644	NG_ecoli_LTEE_910_DM25	1000	-1732	160.825	DIA_100X_EMPTY_1x1_100ms	3b9a6651-ec39-43ec-875a-7f89c2c0a7b4	EPI_100X_YFP_1x1_200ms_25sola	EPI_100X_RFP_1x1_200ms_25sola
165	19	13.3253091570712	259	-49.9308063369848	1582.83783783784	1503.45945945946	5653786	21829.2895752896	73.9772554018701	280.763690062426	0	495467	1913	469.984143442409	377.611872718004	2	NaN	NaN	NaN	NaN	NaN	219.88987208243	0.999866641636853	19.5667628990669	14.1323045069084	10.5361010990128	4.02047302408761	0.00661953156335022	0.00282203577490818	1	1.00019337129159	1705.95952214789	1	15846.9536679537	1	1	1	15	2019-05-24T18:17:30.644	NG_ecoli_LTEE_910_DM25	1000	-1732	160.825	DIA_100X_EMPTY_1x1_100ms	cf4074cc-98b0-49b0-86bb-13a692a0e1ff	EPI_100X_YFP_1x1_200ms_25sola	EPI_100X_RFP_1x1_200ms_25sola
166	27	13.2641052303526	360	40.4677833880323	1589.22777777778	1174.09444444444	408359	1134.33055555556	73.9772554018701	280.763690062426	2	348841	969.002777777778	469.984143442409	377.611872718004	3	NaN	NaN	NaN	NaN	NaN	289.150934589623	0.998777180977939	26.3944710462883	12.7137597548865	10.6970014801042	3.00302920744013	0.0103349087201784	0.00580792900097715	0	1.00150919943029	2372.06702452602	0	15286.7583333333	1	1	1	15	2019-05-24T18:17:30.644	NG_ecoli_LTEE_910_DM25	1000	-1732	160.825	DIA_100X_EMPTY_1x1_100ms	b93785ec-4b50-4443-a3f9-4235aaae4837	EPI_100X_YFP_1x1_200ms_25sola	EPI_100X_RFP_1x1_200ms_25sola
167	20	12.176188314747	245	-44.1086855970868	1586.6693877551	1484.54693877551	4660403	19022.0530612245	73.9772554018701	280.763690062426	2	456567	1863.5387755102	469.984143442409	377.611872718004	2	NaN	NaN	NaN	NaN	NaN	221.799564718448	0.999851658440243	19.7201044034148	14.252498726049	10.8424686271271	3.77986751363316	0.00323089062936991	0.00175427230732327	1	1.00001838803597	1820.77146952001	1	15340.3428571429	1	1	1	15	2019-05-24T18:17:30.644	NG_ecoli_LTEE_910_DM25	1000	-1732	160.825	DIA_100X_EMPTY_1x1_100ms	09599661-b725-43ed-8b20-16fccb04a776	EPI_100X_YFP_1x1_200ms_25sola	EPI_100X_RFP_1x1_200ms_25sola
168	28	11.524916049129	323	47.5042066089198	1595.76470588235	912.938080495356	3609755	11175.7120743034	73.9772554018701	280.763690062426	2	337389	1044.5479876161	469.984143442409	377.611872718004	0	NaN	NaN	NaN	NaN	NaN	281.357398834243	0.99388550249824	27.0369264228764	12.0858438215369	10.0443446255799	3.03652910175861	0.00420678978799949	0.00212186464254118	1	1.0002315973431	2142.34993548443	0	15865.8390092879	1	1	1	15	2019-05-24T18:17:30.644	NG_ecoli_LTEE_910_DM25	1000	-1732	160.825	DIA_100X_EMPTY_1x1_100ms	1735b7f0-4b06-454b-a421-a05d71177148	EPI_100X_YFP_1x1_200ms_25sola	EPI_100X_RFP_1x1_200ms_25sola
169	36	13.2589290880411	478	49.5149854339344	1601.33682008368	669.305439330544	1162922	2432.89121338912	73.9772554018701	280.763690062426	2	1097570	2296.17154811715	469.984143442409	377.611872718004	6	NaN	NaN	NaN	NaN	NaN	392.33563579333	0.975411536332367	34.593315676922	13.1159307316202	11.0490614437344	2.99642617598501	0.00735835482061148	0.00356007582947495	1	1.00109339564163	3316.90359256429	1	14939.7677824268	1	1	1	15	2019-05-24T18:17:30.644	NG_ecoli_LTEE_910_DM25	1000	-1732	160.825	DIA_100X_EMPTY_1x1_100ms	0347bc8a-def0-4b8a-996d-694af4703e4f	EPI_100X_YFP_1x1_200ms_25sola	EPI_100X_RFP_1x1_200ms_25sola
170	22	12.5270205653105	276	10.3723641118013	1595.8115942029	1114.80797101449	377797	1368.82971014493	73.9772554018701	280.763690062426	0	746826	2705.89130434783	469.984143442409	377.611872718004	2	NaN	NaN	NaN	NaN	NaN	227.640859761258	0.999744606883208	20.5791453005591	13.4696862982665	10.4634010981294	3.71182706202697	0.0158245090545591	0.00721393184343395	1	1.00155430056187	1769.55050409842	0	15606.2282608696	1	1	1	15	2019-05-24T18:17:30.644	NG_ecoli_LTEE_910_DM25	1000	-1732	160.825	DIA_100X_EMPTY_1x1_100ms	a110e6ac-0ee5-4cd2-9825-2840390b4636	EPI_100X_YFP_1x1_200ms_25sola	EPI_100X_RFP_1x1_200ms_25sola
171	22	10.7647184278241	238	-20.8573299487721	1602.8025210084	653.147058823529	201015	844.600840336134	73.9772554018701	280.763690062426	0	7857344	33014.0504201681	469.984143442409	377.611872718004	2	NaN	NaN	NaN	NaN	NaN	231.223185775026	0.999850390838994	20.6481638894283	14.4738285215665	10.7747971125232	3.90671748405052	0.006083418588491	0.00265472963054767	1	1.00019578919677	1882.73641437416	2	16227.474789916	1	1	1	15	2019-05-24T18:17:30.644	NG_ecoli_LTEE_910_DM25	1000	-1732	160.825	DIA_100X_EMPTY_1x1_100ms	7da95a45-3c4c-4a0c-a80d-7b515156a56c	EPI_100X_YFP_1x1_200ms_25sola	EPI_100X_RFP_1x1_200ms_25sola
172	29	10.9416223428861	318	46.0302158289522	1613.6320754717	1091.95911949686	1711725	5382.78301886792	73.9772554018701	280.763690062426	3	776035	2440.36163522013	469.984143442409	377.611872718004	2	NaN	NaN	NaN	NaN	NaN	290.733154639434	0.976841714485472	28.5044553970347	12.2288970971041	9.90654099403357	2.74730424298063	0.0179567930944036	0.00658117996496616	1	1.00134147176894	2197.08425216729	2	16595.6635220126	1	1	1	15	2019-05-24T18:17:30.644	NG_ecoli_LTEE_910_DM25	1000	-1732	160.825	DIA_100X_EMPTY_1x1_100ms	86b058dd-a656-402f-ac65-9519c64b9de9	EPI_100X_YFP_1x1_200ms_25sola	EPI_100X_RFP_1x1_200ms_25sola
173	25	11.4168823041336	286	40.1494376865837	1607.55594405594	812.933566433566	527732	1845.21678321678	73.9772554018701	280.763690062426	2	787947	2755.05944055944	469.984143442409	377.611872718004	3	NaN	NaN	NaN	NaN	NaN	260.766841419177	0.999006774678311	24.4134777108884	13.1855927269331	10.2602507977418	3.3620540353463	0.0117953350109242	0.00476669886882594	1	1.00073282842346	2018.53128048259	1	15604.3811188811	1	1	1	15	2019-05-24T18:17:30.644	NG_ecoli_LTEE_910_DM25	1000	-1732	160.825	DIA_100X_EMPTY_1x1_100ms	d20047b5-6ab7-42cc-bba6-9bde0fbe438e	EPI_100X_YFP_1x1_200ms_25sola	EPI_100X_RFP_1x1_200ms_25sola
174	32	12.4908185654009	400	49.2509155183648	1611.905	856.59	1534515	3836.2875	73.9772554018701	280.763690062426	2	1314849	3287.1225	469.984143442409	377.611872718004	3	NaN	NaN	NaN	NaN	NaN	331.934923224749	0.993100977643787	30.1837111291619	12.6031608861909	10.7157167388339	2.96204201181592	0.0093489544091299	0.00362114262126214	1	1.00056927969526	2722.10558709794	0	14995.35	1	1	1	15	2019-05-24T18:17:30.644	NG_ecoli_LTEE_910_DM25	1000	-1732	160.825	DIA_100X_EMPTY_1x1_100ms	70218d27-7f9a-48d9-afe5-17957183e1e5	EPI_100X_YFP_1x1_200ms_25sola	EPI_100X_RFP_1x1_200ms_25sola
175	31	12.33953528186	383	46.8588884333681	1618.96083550914	800.305483028721	1491264	3893.63968668407	73.9772554018701	280.763690062426	2	879298	2295.81723237598	469.984143442409	377.611872718004	3	NaN	NaN	NaN	NaN	NaN	333.417006186242	0.946661577578119	30.7256626042609	12.5626090944005	10.4064187874424	3.02989667249977	0.0507053869178841	0.0245336174795379	2	1.04337455930257	2613.32689053052	1	15794.0182767624	1	1	1	15	2019-05-24T18:17:30.644	NG_ecoli_LTEE_910_DM25	1000	-1732	160.825	DIA_100X_EMPTY_1x1_100ms	6102ef7f-cab3-4f4f-b710-533dfb028a00	EPI_100X_YFP_1x1_200ms_25sola	EPI_100X_RFP_1x1_200ms_25sola
176	42	11.5626989649069	487	45.6499620358417	1625.50718685832	632.761806981519	2987063	6133.59958932238	73.9772554018701	280.763690062426	3	3184835	6539.7022587269	469.984143442409	377.611872718004	3	NaN	NaN	NaN	NaN	NaN	431.760512487846	0.875567080053797	41.8967667302891	13.292795491876	10.0801036780418	2.65891382514628	0.030767433769378	0.0135652889419103	2	1.02257558610836	3343.49276823543	1	16186.1909650924	1	1	1	15	2019-05-24T18:17:30.644	NG_ecoli_LTEE_910_DM25	1000	-1732	160.825	DIA_100X_EMPTY_1x1_100ms	ab136a59-4849-4fce-8ffe-f8ad49b6d8b6	EPI_100X_YFP_1x1_200ms_25sola	EPI_100X_RFP_1x1_200ms_25sola
177	24	11.3756046425588	274	17.7899154863554	1626.12773722628	1079.32116788321	1053399	3844.52189781022	73.9772554018701	280.763690062426	3	583147	2128.27372262774	469.984143442409	377.611872718004	2	NaN	NaN	NaN	NaN	NaN	248.300668156836	0.99988224780683	23.1208600086329	12.8891987771814	10.1922655565344	3.47467685105973	0.00799284961670673	0.00316246297446664	1	1.00033904350836	1886.40668432808	1	16725.7445255474	1	1	1	15	2019-05-24T18:17:30.644	NG_ecoli_LTEE_910_DM25	1000	-1732	160.825	DIA_100X_EMPTY_1x1_100ms	9d13a5f8-0858-4c47-b338-a50383f53569	EPI_100X_YFP_1x1_200ms_25sola	EPI_100X_RFP_1x1_200ms_25sola
178	29	10.8783817197632	316	47.6796564532079	1632.11392405063	881.76582278481	374807	1186.09810126582	73.9772554018701	280.763690062426	0	1087231	3440.60443037975	469.984143442409	377.611872718004	3	NaN	NaN	NaN	NaN	NaN	289.46095887544	0.949654090096099	28.7654346312132	12.9440118377272	9.71183200969246	2.89798578808881	0.0255669745036507	0.0132327725932792	0	1.01029560291714	2130.90037064509	1	17532.8481012658	1	1	1	15	2019-05-24T18:17:30.644	NG_ecoli_LTEE_910_DM25	1000	-1732	160.825	DIA_100X_EMPTY_1x1_100ms	8524bb2a-de40-413c-afb5-f5c9ebc54b3d	EPI_100X_YFP_1x1_200ms_25sola	EPI_100X_RFP_1x1_200ms_25sola
179	24	10.2002164828989	245	34.4814702024826	1628.60408163265	898.395918367347	372971	1522.3306122449	73.9772554018701	280.763690062426	0	382795	1562.42857142857	469.984143442409	377.611872718004	4	NaN	NaN	NaN	NaN	NaN	221.113540323433	0.999660591322725	21.485753777979	12.4717996035209	9.69467828270324	3.49055909277997	0.0193287375887635	0.0100560045562235	1	1.00333337152566	1586.01495871333	1	16274.3836734694	1	1	1	15	2019-05-24T18:17:30.644	NG_ecoli_LTEE_910_DM25	1000	-1732	160.825	DIA_100X_EMPTY_1x1_100ms	82cecc72-aea8-456b-8a98-bc2aa49684d3	EPI_100X_YFP_1x1_200ms_25sola	EPI_100X_RFP_1x1_200ms_25sola
180	26	11.2158019501395	292	45.8283679072207	1633.21232876712	936.352739726027	1948733	6673.74315068493	73.9772554018701	280.763690062426	2	1296305	4439.40068493151	469.984143442409	377.611872718004	3	NaN	NaN	NaN	NaN	NaN	253.098764675021	0.999800710827815	23.8763919066201	12.6904576126496	10.3091822237585	3.15145138561499	0.0050310965740938	0.00225577816164079	1	1.00020373207057	1992.99868704705	0	15523.8732876712	1	1	1	15	2019-05-24T18:17:30.644	NG_ecoli_LTEE_910_DM25	1000	-1732	160.825	DIA_100X_EMPTY_1x1_100ms	2f12a8d6-6483-4fbf-8e94-2d6d8ba02beb	EPI_100X_YFP_1x1_200ms_25sola	EPI_100X_RFP_1x1_200ms_25sola
181	31	10.0074159161898	311	5.56506260792122	1640.72990353698	1104.63987138264	180619	580.768488745981	73.9772554018701	280.763690062426	0	11234172	36122.7395498392	469.984143442409	377.611872718004	5	NaN	NaN	NaN	NaN	NaN	325.641587899242	0.880252784015012	33.2786405627816	12.1313465169408	9.48298352553102	2.59092717682354	0.0435473618298125	0.0184881103444026	0	1.01987317796747	2350.41987325144	2	17611.6012861736	1	1	1	15	2019-05-24T18:17:30.644	NG_ecoli_LTEE_910_DM25	1000	-1732	160.825	DIA_100X_EMPTY_1x1_100ms	e6412810-870e-4ec9-96de-e5774d6e582d	EPI_100X_YFP_1x1_200ms_25sola	EPI_100X_RFP_1x1_200ms_25sola
182	36	11.192776131338	403	49.5235322459114	1648.317617866	728.900744416873	1478893	3669.70967741935	73.9772554018701	280.763690062426	4	1424141	3533.84863523573	469.984143442409	377.611872718004	5	NaN	NaN	NaN	NaN	NaN	351.445461776485	0.94104651949114	34.7639043161716	11.6578581805486	9.90684193221286	2.29592723207463	0.0128742769701821	0.00708944438208959	1	1.00097101484445	2679.71677331714	0	16732.888337469	1	1	1	15	2019-05-24T18:17:30.644	NG_ecoli_LTEE_910_DM25	1000	-1732	160.825	DIA_100X_EMPTY_1x1_100ms	5ae1bc53-bb6c-4d87-ad4e-a01fcb0267d9	EPI_100X_YFP_1x1_200ms_25sola	EPI_100X_RFP_1x1_200ms_25sola
183	32	10.4740785852095	336	48.0917033912708	1659.18154761905	589.380952380952	1513162	4503.45833333333	73.9772554018701	280.763690062426	3	707103	2104.47321428571	469.984143442409	377.611872718004	3	NaN	NaN	NaN	NaN	NaN	299.941401906802	0.993602095635672	30.2338917353428	12.1806789635172	9.52925027119586	2.94274878483679	0.0564130258980011	0.00473117137979072	1	1.00048934241612	2156.26136421025	1	16451.5238095238	1	1	1	15	2019-05-24T18:17:30.644	NG_ecoli_LTEE_910_DM25	1000	-1732	160.825	DIA_100X_EMPTY_1x1_100ms	59dc6921-4c79-49f7-ac7b-a32248e2adfa	EPI_100X_YFP_1x1_200ms_25sola	EPI_100X_RFP_1x1_200ms_25sola
184	27	11.5471627112589	312	43.1186379324785	1656.23717948718	1512.88461538462	253035	811.009615384615	73.9772554018701	280.763690062426	0	2926766	9380.66025641026	469.984143442409	377.611872718004	2	NaN	NaN	NaN	NaN	NaN	268.777786920411	0.987781899966766	25.5374231325448	12.6980505652583	10.1586113771456	3.03947733209033	0.0133440598899004	0.00637365549859701	0	1.00176330378671	2069.83462041481	0	16365.9326923077	1	1	1	15	2019-05-24T18:17:30.644	NG_ecoli_LTEE_910_DM25	1000	-1732	160.825	DIA_100X_EMPTY_1x1_100ms	70d0af65-28a1-45b8-9cec-c9b91ebc2bac	EPI_100X_YFP_1x1_200ms_25sola	EPI_100X_RFP_1x1_200ms_25sola
185	46	10.6787953095366	491	7.02961685118983	1673.97759674134	570.250509164969	1107186	2254.96130346232	73.9772554018701	280.763690062426	4	948464	1931.69857433809	469.984143442409	377.611872718004	4	NaN	NaN	NaN	NaN	NaN	460.131134534167	0.816552713309905	46.7389022244282	12.1957817460974	9.65828483355924	2.45722606654574	0.0355383408460705	0.0173594346477555	1	1.0332378681682	3424.27320310982	2	16857.3034623218	1	1	1	15	2019-05-24T18:17:30.644	NG_ecoli_LTEE_910_DM25	1000	-1732	160.825	DIA_100X_EMPTY_1x1_100ms	e298f83f-cadd-4c89-b5a7-6085d9641e11	EPI_100X_YFP_1x1_200ms_25sola	EPI_100X_RFP_1x1_200ms_25sola
186	26	11.7740231160343	306	45.0936623930521	1664.80065359477	1106.03267973856	3500152	11438.4052287582	73.9772554018701	280.763690062426	2	1574083	5144.06209150327	469.984143442409	377.611872718004	2	NaN	NaN	NaN	NaN	NaN	267.975803120832	0.980647145026276	24.866361329964	13.7293968204503	10.2853409590885	3.41009821113872	0.024194213565966	0.0109598066604233	1	1.00193724908606	2066.04372089842	1	16315.1078431373	1	1	1	15	2019-05-24T18:17:30.644	NG_ecoli_LTEE_910_DM25	1000	-1732	160.825	DIA_100X_EMPTY_1x1_100ms	a517ffb5-5c1e-4704-aef3-4cd9c9294ccd	EPI_100X_YFP_1x1_200ms_25sola	EPI_100X_RFP_1x1_200ms_25sola
187	34	13.7158373193132	474	48.5701685795242	1681.20886075949	1734.8417721519	676073	1426.31434599156	73.9772554018701	280.763690062426	0	2611412	5509.30801687764	469.984143442409	377.611872718004	3	NaN	NaN	NaN	NaN	NaN	372.429473639074	0.985686669238245	31.4388208274108	13.7410716636904	11.6229518990125	3.11400244427801	0.0107051620839015	0.00573006580880817	0	1.00209108860858	3335.71556162289	0	14169.641350211	1	1	1	15	2019-05-24T18:17:30.644	NG_ecoli_LTEE_910_DM25	1000	-1732	160.825	DIA_100X_EMPTY_1x1_100ms	a7e531f6-d4f7-4aa8-8939-ba27c9a385ac	EPI_100X_YFP_1x1_200ms_25sola	EPI_100X_RFP_1x1_200ms_25sola
188	24	12.2577892919358	295	37.0827614928086	1681.06779661017	1258.23050847458	315988	1071.14576271186	73.9772554018701	280.763690062426	1	244185	827.745762711864	469.984143442409	377.611872718004	2	NaN	NaN	NaN	NaN	NaN	242.852354594391	0.999839088470677	21.7352725380689	13.7789427361005	10.7965324628696	3.61571673347248	0.00565925095993845	0.00266324443972598	1	1.00022890533453	1989.86476251302	0	15036.8	1	1	1	15	2019-05-24T18:17:30.644	NG_ecoli_LTEE_910_DM25	1000	-1732	160.825	DIA_100X_EMPTY_1x1_100ms	d1331b4b-1ff2-4e5f-a10a-ffec2a5e392a	EPI_100X_YFP_1x1_200ms_25sola	EPI_100X_RFP_1x1_200ms_25sola
189	34	13.3498340942582	454	49.0364601613658	1688.90969162996	745.343612334802	3080170	6784.5154185022	73.9772554018701	280.763690062426	3	525305	1157.05947136564	469.984143442409	377.611872718004	4	NaN	NaN	NaN	NaN	NaN	366.439551777535	0.990850034759569	31.9152648074155	13.1825021199181	11.1100655913882	3.17470085949031	0.0150666997347359	0.00686541438678574	1	1.00338225931586	3094.00904823157	0	15945.7334801762	1	1	1	15	2019-05-24T18:17:30.644	NG_ecoli_LTEE_910_DM25	1000	-1732	160.825	DIA_100X_EMPTY_1x1_100ms	ff8b3d07-a9b6-4630-b2ab-dc5264a4aa95	EPI_100X_YFP_1x1_200ms_25sola	EPI_100X_RFP_1x1_200ms_25sola
190	31	11.7735975174967	368	41.5952956494618	1689.08152173913	1149.25543478261	421207	1144.58423913043	73.9772554018701	280.763690062426	0	1168458	3175.15760869565	469.984143442409	377.611872718004	2	NaN	NaN	NaN	NaN	NaN	314.450903333298	0.961663515486413	30.8141873820599	12.2283035653012	9.83267494404471	2.82937053410495	0.0118277483362659	0.00584349418504683	1	1.00066156651833	2339.82816788098	0	16245.4565217391	1	1	1	15	2019-05-24T18:17:30.644	NG_ecoli_LTEE_910_DM25	1000	-1732	160.825	DIA_100X_EMPTY_1x1_100ms	4e74cad9-dae4-4a0d-b685-e19ff6e8ec1c	EPI_100X_YFP_1x1_200ms_25sola	EPI_100X_RFP_1x1_200ms_25sola
191	41	13.8858497283288	570	-2.4922907677505	1704.65614035088	1095.04210526316	7507059	13170.2789473684	73.9772554018701	280.763690062426	5	1006740	1766.21052631579	469.984143442409	377.611872718004	4	NaN	NaN	NaN	NaN	NaN	480.608585565772	0.797131105652947	42.5685587255187	14.036439725139	10.6379682649055	2.60252089484095	0.103358382565148	0.0439248718366278	3	1.05666201978716	3783.52151891197	0	16017.2298245614	1	1	1	15	2019-05-24T18:17:30.644	NG_ecoli_LTEE_910_DM25	1000	-1732	160.825	DIA_100X_EMPTY_1x1_100ms	4fca3737-275d-4d84-ae55-364e18d45859	EPI_100X_YFP_1x1_200ms_25sola	EPI_100X_RFP_1x1_200ms_25sola
192	29	12.2968477831889	357	48.4517904501273	1704.15406162465	889.47619047619	3734656	10461.2212885154	73.9772554018701	280.763690062426	1	1480084	4145.89355742297	469.984143442409	377.611872718004	1	NaN	NaN	NaN	NaN	NaN	299.266290884581	0.999767930769333	26.8075682869232	13.1623133075436	10.6883179391053	3.48253519758016	0.0272866331963832	0.00464228172870142	1	1.00081197817975	2405.28216129493	0	15359.9579831933	1	1	1	15	2019-05-24T18:17:30.644	NG_ecoli_LTEE_910_DM25	1000	-1732	160.825	DIA_100X_EMPTY_1x1_100ms	70bcf9b9-0529-4847-98a9-79c67112e08c	EPI_100X_YFP_1x1_200ms_25sola	EPI_100X_RFP_1x1_200ms_25sola
193	20	11.6789741271828	234	-44.3302595266642	1703.40170940171	569.653846153846	249030	1064.23076923077	73.9772554018701	280.763690062426	0	254371	1087.05555555556	469.984143442409	377.611872718004	2	NaN	NaN	NaN	NaN	NaN	214.372358410049	0.999908320859217	18.9562156641935	14.2905647298662	10.7586024368639	3.81156543182631	0.0288789205342042	0.0147507042726039	1	1.00534937054802	1723.26965652591	2	15792.6239316239	1	1	1	15	2019-05-24T18:17:30.644	NG_ecoli_LTEE_910_DM25	1000	-1732	160.825	DIA_100X_EMPTY_1x1_100ms	6859b641-22ce-4500-842f-3f835a7f7072	EPI_100X_YFP_1x1_200ms_25sola	EPI_100X_RFP_1x1_200ms_25sola
194	37	12.268791121276	454	49.7051311670035	1712.87665198238	822.764317180617	4222899	9301.53964757709	73.9772554018701	280.763690062426	4	1114128	2454.02643171806	469.984143442409	377.611872718004	5	NaN	NaN	NaN	NaN	NaN	372.679016846513	0.940767188595618	35.1949769562151	12.3696631148237	10.3648651302296	2.51010873671504	0.0220197849966157	0.0117947970340244	1	1.01200881801309	2969.59947135886	0	16193.8700440529	1	1	1	15	2019-05-24T18:17:30.644	NG_ecoli_LTEE_910_DM25	1000	-1732	160.825	DIA_100X_EMPTY_1x1_100ms	16758444-dbdb-473a-a49b-e9e0c2faa10c	EPI_100X_YFP_1x1_200ms_25sola	EPI_100X_RFP_1x1_200ms_25sola
195	34	13.668113735727	465	47.077270960795	1717.57849462366	504.303225806452	2121396	4562.14193548387	73.9772554018701	280.763690062426	2	1039635	2235.77419354839	469.984143442409	377.611872718004	5	NaN	NaN	NaN	NaN	NaN	365.962104860035	0.984355110279346	31.6912651486988	13.285745576053	11.2632655056158	3.07156132006675	0.0114771185433163	0.00565197870672515	1	1.00224309569748	3157.60718679315	0	14793.1956989247	1	1	1	15	2019-05-24T18:17:30.644	NG_ecoli_LTEE_910_DM25	1000	-1732	160.825	DIA_100X_EMPTY_1x1_100ms	aa7aa92c-8a3a-440b-bda3-ca883a26cc99	EPI_100X_YFP_1x1_200ms_25sola	EPI_100X_RFP_1x1_200ms_25sola
196	24	10.6954420801295	257	24.3507758891091	1712.37743190661	588.941634241245	207146	806.015564202335	73.9772554018701	280.763690062426	0	248397	966.525291828794	469.984143442409	377.611872718004	2	NaN	NaN	NaN	NaN	NaN	221.990961320509	0.999655718540411	22.145641144429	12.9441176642283	9.64478942240516	3.46662124236084	0.0046192436422692	0.00220596621795943	1	1.00017468720329	1617.94457274185	1	16156.2178988327	1	1	1	15	2019-05-24T18:17:30.644	NG_ecoli_LTEE_910_DM25	1000	-1732	160.825	DIA_100X_EMPTY_1x1_100ms	5dd85175-cd23-4cbf-ab16-7b29e2f46706	EPI_100X_YFP_1x1_200ms_25sola	EPI_100X_RFP_1x1_200ms_25sola
197	24	10.6818107994602	258	17.2471627842227	1731.89534883721	658.903100775194	41975	162.693798449612	73.9772554018701	280.763690062426	0	11484678	44514.2558139535	469.984143442409	377.611872718004	3	NaN	NaN	NaN	NaN	NaN	263.388996533029	0.967595460614905	25.8377655275319	12.7386863935062	9.80324170965561	2.95368861489135	0.0192935139338265	0.0082284393225734	1	1.00319154281396	1950.2229178467	1	17849.1240310078	1	1	1	15	2019-05-24T18:17:30.644	NG_ecoli_LTEE_910_DM25	1000	-1732	160.825	DIA_100X_EMPTY_1x1_100ms	87d15ca4-82cd-411d-9b8d-04f2f44f7c24	EPI_100X_YFP_1x1_200ms_25sola	EPI_100X_RFP_1x1_200ms_25sola
198	24	11.567719203336	278	42.434061049424	1737.69784172662	1090.40287769784	692482	2490.94244604317	73.9772554018701	280.763690062426	3	328374	1181.20143884892	469.984143442409	377.611872718004	2	NaN	NaN	NaN	NaN	NaN	235.949176130229	0.999753571724153	22.5827050609085	12.4993292157579	10.0313842028834	3.27081256996417	0.00339250329228439	0.00163517576603166	0	1.00009329504855	1784.79184272858	0	15975.5323741007	1	1	1	15	2019-05-24T18:17:30.644	NG_ecoli_LTEE_910_DM25	1000	-1732	160.825	DIA_100X_EMPTY_1x1_100ms	3d749840-d68b-48d5-aeb1-0ee8a0b41f57	EPI_100X_YFP_1x1_200ms_25sola	EPI_100X_RFP_1x1_200ms_25sola
199	31	11.3747143262457	355	45.7744956976827	1742.18028169014	1604.9661971831	4040467	11381.5971830986	73.9772554018701	280.763690062426	2	1138278	3206.41690140845	469.984143442409	377.611872718004	2	NaN	NaN	NaN	NaN	NaN	313.541725761973	0.986408763905531	30.5759279482903	11.7129782971953	9.79732449962353	3.01131732859088	0.0314139705425878	0.002280057510723	1	1.00004970902145	2305.07209377004	0	16414.4816901408	1	1	1	15	2019-05-24T18:17:30.644	NG_ecoli_LTEE_910_DM25	1000	-1732	160.825	DIA_100X_EMPTY_1x1_100ms	eafb09df-5325-4f38-ae21-7612bf2fec04	EPI_100X_YFP_1x1_200ms_25sola	EPI_100X_RFP_1x1_200ms_25sola
200	34	12.0142417730188	409	42.2122238750902	1757.62836185819	647.139364303178	762251	1863.69437652812	73.9772554018701	280.763690062426	3	1684948	4119.67726161369	469.984143442409	377.611872718004	3	NaN	NaN	NaN	NaN	NaN	337.338617404279	0.968952234199959	32.0974219333984	12.1365972308363	10.1721535317089	2.79919894482701	0.0323579041927715	0.0127577511514494	1	1.00787856920751	2608.4699961403	3	15654.1882640587	1	1	1	15	2019-05-24T18:17:30.644	NG_ecoli_LTEE_910_DM25	1000	-1732	160.825	DIA_100X_EMPTY_1x1_100ms	72b32814-06f4-4d31-bf0f-96a4d799efb9	EPI_100X_YFP_1x1_200ms_25sola	EPI_100X_RFP_1x1_200ms_25sola
201	26	12.1540031706197	316	43.3474464020963	1757.96202531646	1108.82911392405	1033519	3270.62974683544	73.9772554018701	280.763690062426	2	800235	2532.38924050633	469.984143442409	377.611872718004	3	NaN	NaN	NaN	NaN	NaN	266.204844220596	0.999833960116897	24.2427749170812	13.0848791930222	10.6409749576023	3.33061413167473	0.00769284644292168	0.00394185725994605	1	1.00063280514033	2155.93197122161	0	15082.003164557	1	1	1	15	2019-05-24T18:17:30.644	NG_ecoli_LTEE_910_DM25	1000	-1732	160.825	DIA_100X_EMPTY_1x1_100ms	d5443597-d05b-46c9-bfd5-3891fceaa15a	EPI_100X_YFP_1x1_200ms_25sola	EPI_100X_RFP_1x1_200ms_25sola
202	31	13.0434177162896	405	48.6513076841215	1760.74320987654	979.696296296296	405488	1001.2049382716	73.9772554018701	280.763690062426	0	528384	1304.65185185185	469.984143442409	377.611872718004	2	NaN	NaN	NaN	NaN	NaN	331.594645119751	0.972366264435894	30.1359910950722	12.7209531577086	10.5426622012515	3.11902370489169	0.016908405438409	0.00822100730142554	0	1.0042332789672	2630.72797538703	0	15046.6493827161	1	1	1	15	2019-05-24T18:17:30.644	NG_ecoli_LTEE_910_DM25	1000	-1732	160.825	DIA_100X_EMPTY_1x1_100ms	1aaa3d00-1915-4fa5-8105-529c84684f28	EPI_100X_YFP_1x1_200ms_25sola	EPI_100X_RFP_1x1_200ms_25sola
203	28	12.9251118248776	362	46.8633627621033	1765.61602209945	904.121546961326	587336	1622.47513812155	73.9772554018701	280.763690062426	2	1212750	3350.13812154696	469.984143442409	377.611872718004	2	NaN	NaN	NaN	NaN	NaN	290.023165279058	0.996357913107552	26.2039223192483	13.0072501161912	10.5719877319789	3.37885789494741	0.0126292202614526	0.0052769592599722	1	1.00111409624313	2300.22058482549	0	15297.6464088398	1	1	1	15	2019-05-24T18:17:30.644	NG_ecoli_LTEE_910_DM25	1000	-1732	160.825	DIA_100X_EMPTY_1x1_100ms	907ab1d8-85b9-458e-b820-572103d51572	EPI_100X_YFP_1x1_200ms_25sola	EPI_100X_RFP_1x1_200ms_25sola
204	36	10.8664508744478	392	48.9634904258111	1782.17857142857	624.801020408163	1264642	3226.12755102041	73.9772554018701	280.763690062426	2	681494	1738.50510204082	469.984143442409	377.611872718004	0	NaN	NaN	NaN	NaN	NaN	379.120042422444	0.925747007916656	37.2452673030914	12.1421763193	9.9773252744447	2.37435896069246	0.0177749986340122	0.00960608379041508	0	1.00904705826749	2911.98570665966	3	16849.8673469388	1	1	1	15	2019-05-24T18:17:30.644	NG_ecoli_LTEE_910_DM25	1000	-1732	160.825	DIA_100X_EMPTY_1x1_100ms	ef87fd44-4721-4907-a336-597b9a28d6fb	EPI_100X_YFP_1x1_200ms_25sola	EPI_100X_RFP_1x1_200ms_25sola
205	41	10.7204423650189	440	48.6050837875937	1786.18181818182	637.784090909091	3545296	8057.49090909091	73.9772554018701	280.763690062426	3	2501305	5684.78409090909	469.984143442409	377.611872718004	4	NaN	NaN	NaN	NaN	NaN	418.27632974562	0.906172411723395	41.0792211299133	12.9969989508404	9.97399607636733	2.61852605025146	0.00927638655661034	0.00335321030812135	3	1.00051847156219	3209.59672454548	3	18305.3090909091	1	1	1	15	2019-05-24T18:17:30.644	NG_ecoli_LTEE_910_DM25	1000	-1732	160.825	DIA_100X_EMPTY_1x1_100ms	e03e2c0e-1264-43f3-bb9f-1188d07c94f9	EPI_100X_YFP_1x1_200ms_25sola	EPI_100X_RFP_1x1_200ms_25sola
206	23	13.3962086318891	309	10.9627256574831	1793.5501618123	1513.03883495146	3796508	12286.4336569579	73.9772554018701	280.763690062426	1	494370	1599.90291262136	469.984143442409	377.611872718004	1	NaN	NaN	NaN	NaN	NaN	245.855704867286	0.999864909875843	21.0860101471357	14.2964716421556	11.227031006484	3.71615459627739	0.011581855350329	0.00537069353140657	1	1.00087327197075	2087.44065089621	0	15691.5663430421	1	1	1	15	2019-05-24T18:17:30.644	NG_ecoli_LTEE_910_DM25	1000	-1732	160.825	DIA_100X_EMPTY_1x1_100ms	3b4271cc-e942-4172-91a3-292160d74632	EPI_100X_YFP_1x1_200ms_25sola	EPI_100X_RFP_1x1_200ms_25sola
207	39	10.8365039124932	423	47.3759758829662	1800.6524822695	520.274231678487	817963	1933.71867612293	73.9772554018701	280.763690062426	2	517873	1224.28605200946	469.984143442409	377.611872718004	0	NaN	NaN	NaN	NaN	NaN	392.700812851036	0.885191994698901	39.2530920647407	12.1258265221157	9.7012040437314	2.60216700298438	0.0207903417330436	0.0107505597973799	1	1.01190003661642	2901.44961007397	1	16741.2671394799	1	1	1	15	2019-05-24T18:17:30.644	NG_ecoli_LTEE_910_DM25	1000	-1732	160.825	DIA_100X_EMPTY_1x1_100ms	db035a3c-608f-4ebb-a0aa-9d88f17ff9cb	EPI_100X_YFP_1x1_200ms_25sola	EPI_100X_RFP_1x1_200ms_25sola
208	24	11.5198866514695	277	39.3529257355771	1802.39350180505	536.927797833935	1093000	3945.84837545126	73.9772554018701	280.763690062426	3	905946	3270.56317689531	469.984143442409	377.611872718004	3	NaN	NaN	NaN	NaN	NaN	247.955933810603	0.998301487928974	22.956603557457	12.6222805315758	10.4089188438401	3.24905766866437	0.0148944488686096	0.00633962061410371	1	1.00146523945264	1953.47906173233	1	16319.7075812274	1	1	1	15	2019-05-24T18:17:30.644	NG_ecoli_LTEE_910_DM25	1000	-1732	160.825	DIA_100X_EMPTY_1x1_100ms	1fb82e6e-bca9-4db1-ba48-d919feac8e36	EPI_100X_YFP_1x1_200ms_25sola	EPI_100X_RFP_1x1_200ms_25sola
209	31	11.2818356551683	350	49.0260480490956	1808.78571428571	1053.33142857143	5760525	16458.6428571429	73.9772554018701	280.763690062426	2	963424	2752.64	469.984143442409	377.611872718004	2	NaN	NaN	NaN	NaN	NaN	304.612708248215	0.989833682622978	29.796583896144	11.6527229617729	9.98021232041739	2.68348296188858	0.00550231528151072	0.00249207098644452	1	1.0003984201995	2330.9658922475	0	16080.6314285714	1	1	1	15	2019-05-24T18:17:30.644	NG_ecoli_LTEE_910_DM25	1000	-1732	160.825	DIA_100X_EMPTY_1x1_100ms	fc5a09d5-f9cf-458c-bbce-7f4c510efa99	EPI_100X_YFP_1x1_200ms_25sola	EPI_100X_RFP_1x1_200ms_25sola
210	42	13.1085536094461	551	46.3657512916699	1815.96551724138	923.049001814882	1842109	3343.21052631579	73.9772554018701	280.763690062426	3	671848	1219.32486388385	469.984143442409	377.611872718004	5	NaN	NaN	NaN	NaN	NaN	447.957449570557	0.89876644829896	41.5604648687235	13.2450533587835	10.5527107659425	2.50963504884891	0.0209098021608042	0.00834812678830655	2	1.00701340316496	3634.94921768779	0	16161.3103448276	1	1	1	15	2019-05-24T18:17:30.644	NG_ecoli_LTEE_910_DM25	1000	-1732	160.825	DIA_100X_EMPTY_1x1_100ms	15014a1c-d01f-4d03-81cb-a39137a5ccff	EPI_100X_YFP_1x1_200ms_25sola	EPI_100X_RFP_1x1_200ms_25sola
211	21	10.2999547906359	217	-27.8005471784353	1806.74193548387	620.198156682028	622862	2870.33179723502	73.9772554018701	280.763690062426	2	258647	1191.92165898618	469.984143442409	377.611872718004	0	NaN	NaN	NaN	NaN	NaN	212.845726555329	0.999741322847853	20.2615521210538	13.4578169749675	10.1565014461128	3.49011018528508	0.00909183802265682	0.00392423700277825	1	1.00038180082058	1641.53770205107	2	17300.8571428571	1	1	1	15	2019-05-24T18:17:30.644	NG_ecoli_LTEE_910_DM25	1000	-1732	160.825	DIA_100X_EMPTY_1x1_100ms	a0274a11-6de1-4615-87e0-6db3317a74c3	EPI_100X_YFP_1x1_200ms_25sola	EPI_100X_RFP_1x1_200ms_25sola
212	27	12.2151393884591	330	46.2079556818515	1815.27878787879	442.348484848485	795151	2409.54848484848	73.9772554018701	280.763690062426	2	641607	1944.26363636364	469.984143442409	377.611872718004	2	NaN	NaN	NaN	NaN	NaN	273.395267222122	0.989772924438445	25.7280817078111	12.2477846342031	10.3395940776276	2.90664977213374	0.0114120575231119	0.00559157409706896	1	1.00061642087619	2160.25125399406	0	16072.1515151515	1	1	1	15	2019-05-24T18:17:30.644	NG_ecoli_LTEE_910_DM25	1000	-1732	160.825	DIA_100X_EMPTY_1x1_100ms	c2ed56e9-715f-4c17-ae16-b0cebe7af0b0	EPI_100X_YFP_1x1_200ms_25sola	EPI_100X_RFP_1x1_200ms_25sola
213	32	11.9495342685368	383	45.7236337134135	1835.36031331593	649.968668407311	4864369	12700.7023498695	73.9772554018701	280.763690062426	2	894664	2335.93733681462	469.984143442409	377.611872718004	4	NaN	NaN	NaN	NaN	NaN	331.152469146397	0.982371912619757	31.4151757854187	12.5649243829208	10.1984335089547	2.94249669077462	0.0153132905412069	0.00618900901134725	1	1.00228136169558	2566.23434517691	1	16051.6240208877	1	1	1	15	2019-05-24T18:17:30.644	NG_ecoli_LTEE_910_DM25	1000	-1732	160.825	DIA_100X_EMPTY_1x1_100ms	8f116d88-bb52-4743-ae12-101d219706ba	EPI_100X_YFP_1x1_200ms_25sola	EPI_100X_RFP_1x1_200ms_25sola
214	37	13.2488980856058	492	48.562337529973	1840.56504065041	68.5386178861789	7270721	14777.8882113821	73.9772554018701	280.763690062426	2	1649608	3352.86178861789	469.984143442409	377.611872718004	4	NaN	NaN	NaN	NaN	NaN	405.60950971657	0.951092890062995	36.2114416098261	12.6706029139383	10.8601202621956	2.82216714569879	0.0257938562040734	0.0147784779721874	0	1.01951710717631	3354.32365794125	0	15321.575203252	1	1	1	15	2019-05-24T18:17:30.644	NG_ecoli_LTEE_910_DM25	1000	-1732	160.825	DIA_100X_EMPTY_1x1_100ms	0d76289f-517c-4b49-9e3e-d02e84b8e62c	EPI_100X_YFP_1x1_200ms_25sola	EPI_100X_RFP_1x1_200ms_25sola
215	33	12.1722353501901	402	48.9911039688066	1836.23631840796	1188.48507462687	1212054	3015.05970149254	73.9772554018701	280.763690062426	2	709834	1765.75621890547	469.984143442409	377.611872718004	3	NaN	NaN	NaN	NaN	NaN	338.687508459992	0.967111992974863	31.8852509607666	12.1294073423941	10.2945683878175	2.76315317122664	0.0146461860241756	0.00750067016386377	1	1.00104727834053	2653.96998526358	0	15651.6393034826	1	1	1	15	2019-05-24T18:17:30.644	NG_ecoli_LTEE_910_DM25	1000	-1732	160.825	DIA_100X_EMPTY_1x1_100ms	c2da0471-84ca-44c2-a6ef-cf95f6a28950	EPI_100X_YFP_1x1_200ms_25sola	EPI_100X_RFP_1x1_200ms_25sola
216	28	11.0894946498952	311	45.7283487325389	1842.94533762058	669.106109324759	1566902	5038.27009646302	73.9772554018701	280.763690062426	2	839555	2699.53376205788	469.984143442409	377.611872718004	2	NaN	NaN	NaN	NaN	NaN	278.027935248835	0.96673466115009	27.5721993840357	11.6735054102657	9.55224766645247	2.99883914849882	0.0389411537063838	0.0198817490878511	0	1.02038017817904	1975.93402622081	1	16635.652733119	1	1	1	15	2019-05-24T18:17:30.644	NG_ecoli_LTEE_910_DM25	1000	-1732	160.825	DIA_100X_EMPTY_1x1_100ms	db42f239-b102-4972-82c3-d0817c40fa78	EPI_100X_YFP_1x1_200ms_25sola	EPI_100X_RFP_1x1_200ms_25sola
217	23	11.9097946482425	274	17.4477457325927	1842.31751824818	857.474452554745	992434	3622.02189781022	73.9772554018701	280.763690062426	2	288039	1051.23722627737	469.984143442409	377.611872718004	2	NaN	NaN	NaN	NaN	NaN	221.215901773374	0.999865221958806	19.5446774751407	14.1453778087902	10.8184851253454	3.84653073643299	0.00687941220383846	0.00318970582270743	1	1.00026368134913	1796.59958107078	0	15532.4379562044	1	1	1	15	2019-05-24T18:17:30.644	NG_ecoli_LTEE_910_DM25	1000	-1732	160.825	DIA_100X_EMPTY_1x1_100ms	5495701e-77df-43af-a39a-6a722e280f4c	EPI_100X_YFP_1x1_200ms_25sola	EPI_100X_RFP_1x1_200ms_25sola
218	32	12.5275245470164	401	48.4481230501273	1853.13466334165	1437.70573566085	2564619	6395.55860349127	73.9772554018701	280.763690062426	2	857104	2137.41645885287	469.984143442409	377.611872718004	4	NaN	NaN	NaN	NaN	NaN	336.668492200381	0.971584355415451	30.6064006907152	13.0317585292808	10.694899940366	2.90708243706463	0.00917129565543093	0.00412391802881699	1	1.00076777877633	2749.51182911067	0	15704.3665835411	1	1	1	15	2019-05-24T18:17:30.644	NG_ecoli_LTEE_910_DM25	1000	-1732	160.825	DIA_100X_EMPTY_1x1_100ms	b2af32b4-6e25-4719-8a48-a0839c119283	EPI_100X_YFP_1x1_200ms_25sola	EPI_100X_RFP_1x1_200ms_25sola
219	28	13.2498537263052	371	42.7748963307324	1873.02425876011	1660.93530997305	5768471	15548.4393530997	73.9772554018701	280.763690062426	2	1432522	3861.24528301887	469.984143442409	377.611872718004	3	NaN	NaN	NaN	NaN	NaN	295.805144423265	0.999958090386921	24.969748969404	14.3880186064944	11.4040590961423	3.75302324356155	0.0130916654506361	0.00596425842456552	1	1.00158772613456	2550.48618780881	0	15051.9380053908	1	1	1	15	2019-05-24T18:17:30.644	NG_ecoli_LTEE_910_DM25	1000	-1732	160.825	DIA_100X_EMPTY_1x1_100ms	1624badf-e131-4112-926e-eca6f6392391	EPI_100X_YFP_1x1_200ms_25sola	EPI_100X_RFP_1x1_200ms_25sola
220	24	11.6895617921693	281	35.2358432288134	1869.19217081851	838.761565836299	1315647	4682.01779359431	73.9772554018701	280.763690062426	1	314486	1119.16725978648	469.984143442409	377.611872718004	2	NaN	NaN	NaN	NaN	NaN	243.793026426812	0.999057625552706	23.6600124916346	12.044913351698	9.95584695151901	3.05654279025386	0.00457100662201232	0.00241363998250504	1	1.00005838260262	1841.87975490261	0	16540.7153024911	1	1	1	15	2019-05-24T18:17:30.644	NG_ecoli_LTEE_910_DM25	1000	-1732	160.825	DIA_100X_EMPTY_1x1_100ms	13b40d3a-3609-44b5-8060-23e7a9ada434	EPI_100X_YFP_1x1_200ms_25sola	EPI_100X_RFP_1x1_200ms_25sola
221	31	11.9072898971988	370	44.0646363846937	1885.25675675676	558.089189189189	894133	2416.57567567568	73.9772554018701	280.763690062426	3	2974061	8038.0027027027	469.984143442409	377.611872718004	2	NaN	NaN	NaN	NaN	NaN	313.335983839664	0.975531853904748	29.6220767089806	12.1817955492401	10.3081653048624	2.72774211867517	0.023353309892023	0.0103954517731648	1	1.00636947347693	2472.11194134839	1	15889.4243243243	1	1	1	15	2019-05-24T18:17:30.644	NG_ecoli_LTEE_910_DM25	1000	-1732	160.825	DIA_100X_EMPTY_1x1_100ms	d24b0478-e8bb-4084-aa97-2799863fc078	EPI_100X_YFP_1x1_200ms_25sola	EPI_100X_RFP_1x1_200ms_25sola
222	31	11.8824502945616	369	47.0257051060171	1891.91598915989	1121.12195121951	2029321	5499.51490514905	73.9772554018701	280.763690062426	2	848772	2300.19512195122	469.984143442409	377.611872718004	3	NaN	NaN	NaN	NaN	NaN	307.319001838576	0.99829361698323	29.3268565229496	12.7457133727168	10.0812215092832	3.33121871655523	0.0178128376213978	0.00420730661109937	2	1.00104231857349	2340.89379561779	1	15528.4850948509	1	1	1	15	2019-05-24T18:17:30.644	NG_ecoli_LTEE_910_DM25	1000	-1732	160.825	DIA_100X_EMPTY_1x1_100ms	9a053695-69a6-40dc-9b3b-8c3fadb1bb54	EPI_100X_YFP_1x1_200ms_25sola	EPI_100X_RFP_1x1_200ms_25sola
223	40	10.9500718163866	438	43.3158348711446	1894.38812785388	488.431506849315	356184	813.205479452055	73.9772554018701	280.763690062426	0	382067	872.299086757991	469.984143442409	377.611872718004	2	NaN	NaN	NaN	NaN	NaN	389.111112614039	0.85366544752515	39.1920012955706	12.8024805074485	9.63599409352123	2.88550488986119	0.0186481212093532	0.00994562061063116	2	1.01062195881082	2858.11943036621	0	16573.1164383562	1	1	1	15	2019-05-24T18:17:30.644	NG_ecoli_LTEE_910_DM25	1000	-1732	160.825	DIA_100X_EMPTY_1x1_100ms	8ef3bec8-1660-408c-919d-a9365d859ab4	EPI_100X_YFP_1x1_200ms_25sola	EPI_100X_RFP_1x1_200ms_25sola
224	26	11.6120868729136	302	44.0803352191995	1902.5298013245	1067.61589403974	926318	3067.27814569536	73.9772554018701	280.763690062426	2	221594	733.754966887417	469.984143442409	377.611872718004	0	NaN	NaN	NaN	NaN	NaN	254.319495016363	0.997590517654066	24.7317701969092	12.6535419260966	9.82189309383191	3.35379967831411	0.0181284014038269	0.00909224309963517	1	1.00367700181102	1873.85287476017	1	16407.7814569536	1	1	1	15	2019-05-24T18:17:30.644	NG_ecoli_LTEE_910_DM25	1000	-1732	160.825	DIA_100X_EMPTY_1x1_100ms	350a50e2-2bb9-4e66-bd39-e25a9ddd755c	EPI_100X_YFP_1x1_200ms_25sola	EPI_100X_RFP_1x1_200ms_25sola
225	27	10.7762797917008	291	45.8184057409827	1901.70446735395	1094.57731958763	1020651	3507.39175257732	73.9772554018701	280.763690062426	2	255471	877.907216494845	469.984143442409	377.611872718004	0	NaN	NaN	NaN	NaN	NaN	259.962087257501	0.999815798318304	26.3330338762917	11.8577444041057	9.61943732510383	2.92870226713511	0.0101697334714569	0.00580202755912141	0	1.00151820166931	1913.77165499144	2	16537.6323024055	1	1	1	15	2019-05-24T18:17:30.644	NG_ecoli_LTEE_910_DM25	1000	-1732	160.825	DIA_100X_EMPTY_1x1_100ms	45fd1ba1-bfdc-4bec-9ccc-4e6c27d0ff3f	EPI_100X_YFP_1x1_200ms_25sola	EPI_100X_RFP_1x1_200ms_25sola
226	32	11.4620980799902	367	41.2739615092519	1907.3514986376	578.019073569482	1806848	4923.29155313351	73.9772554018701	280.763690062426	4	1882227	5128.68392370572	469.984143442409	377.611872718004	3	NaN	NaN	NaN	NaN	NaN	304.684479021929	0.991084638799144	28.8738979455299	13.2998856195208	10.036964716114	3.42816969744647	0.0212369623634039	0.0091971213087285	1	1.00436900388916	2284.54697971504	1	16039.9918256131	1	1	1	15	2019-05-24T18:17:30.644	NG_ecoli_LTEE_910_DM25	1000	-1732	160.825	DIA_100X_EMPTY_1x1_100ms	22cea733-1682-4aea-a913-6c4fd90b052f	EPI_100X_YFP_1x1_200ms_25sola	EPI_100X_RFP_1x1_200ms_25sola
227	30	12.3977822927426	373	45.1145090942486	1917.65415549598	257.919571045576	682295	1829.2091152815	73.9772554018701	280.763690062426	2	1645645	4411.91689008043	469.984143442409	377.611872718004	2	NaN	NaN	NaN	NaN	NaN	302.361267982532	0.986651740471212	28.5930137303987	12.1430288706759	10.246678264877	2.92568350993892	0.00558733271217032	0.00242958221340338	1	1.00016524487973	2357.84913796326	0	15314.7131367292	1	1	1	15	2019-05-24T18:17:30.644	NG_ecoli_LTEE_910_DM25	1000	-1732	160.825	DIA_100X_EMPTY_1x1_100ms	fe8b83b2-abca-4bc6-b2a3-47a932bf1121	EPI_100X_YFP_1x1_200ms_25sola	EPI_100X_RFP_1x1_200ms_25sola
228	41	9.85458242190313	405	48.1394532081164	1923.58271604938	624.711111111111	1383882	3416.99259259259	73.9772554018701	280.763690062426	4	592229	1462.29382716049	469.984143442409	377.611872718004	5	NaN	NaN	NaN	NaN	NaN	395.420770068707	0.88378118118559	41.0004518369534	11.8806966756356	9.41808494886034	2.54955082181466	0.0116744315801137	0.00448378992121092	1	1.00145376484361	2856.29941465775	1	17349.9481481481	1	1	1	15	2019-05-24T18:17:30.644	NG_ecoli_LTEE_910_DM25	1000	-1732	160.825	DIA_100X_EMPTY_1x1_100ms	4149dae0-8523-420e-8ccf-69768afb58e1	EPI_100X_YFP_1x1_200ms_25sola	EPI_100X_RFP_1x1_200ms_25sola
229	29	11.4456576565528	333	47.5655687886776	1920.04804804805	1285.6996996997	1220738	3665.87987987988	73.9772554018701	280.763690062426	2	1231503	3698.20720720721	469.984143442409	377.611872718004	2	NaN	NaN	NaN	NaN	NaN	287.185222752565	0.995467983718187	27.3733606359004	12.1670314243369	10.2368463598075	2.82049967298692	0.00149477184267867	0.000724605924849483	1	1.00000866723822	2252.94386540225	0	15975.9129129129	1	1	1	15	2019-05-24T18:17:30.644	NG_ecoli_LTEE_910_DM25	1000	-1732	160.825	DIA_100X_EMPTY_1x1_100ms	285d95d9-16e7-4044-9019-ef72dade1770	EPI_100X_YFP_1x1_200ms_25sola	EPI_100X_RFP_1x1_200ms_25sola
230	34	11.8744594544561	404	48.8435460266553	1923.53465346535	457.544554455446	3634874	8997.21287128713	73.9772554018701	280.763690062426	3	1896092	4693.29702970297	469.984143442409	377.611872718004	3	NaN	NaN	NaN	NaN	NaN	349.459934331833	0.965039149832386	32.8364860084092	12.4161157786441	10.4323940928612	2.58267784708023	0.0177491673079081	0.00867545864786309	1	1.00574062550202	2806.81976097104	0	16084.7623762376	1	1	1	15	2019-05-24T18:17:30.644	NG_ecoli_LTEE_910_DM25	1000	-1732	160.825	DIA_100X_EMPTY_1x1_100ms	a5317b47-2b2a-4118-98bc-7397dcbcf013	EPI_100X_YFP_1x1_200ms_25sola	EPI_100X_RFP_1x1_200ms_25sola
231	27	12.7647909422799	346	41.4183948860819	1923.34104046243	638.14450867052	612267	1769.55780346821	73.9772554018701	280.763690062426	3	578507	1671.98554913295	469.984143442409	377.611872718004	2	NaN	NaN	NaN	NaN	NaN	292.039240031516	0.992052500739722	25.6066742652719	13.7941630073345	11.0851411851744	3.26928262145996	0.0181808033965522	0.0122143554097246	0	1.00602652973052	2471.30026673771	1	15670.1416184971	1	1	1	15	2019-05-24T18:17:30.644	NG_ecoli_LTEE_910_DM25	1000	-1732	160.825	DIA_100X_EMPTY_1x1_100ms	f172dc6b-d13e-4600-89a2-9ad616865247	EPI_100X_YFP_1x1_200ms_25sola	EPI_100X_RFP_1x1_200ms_25sola
232	23	10.5615900534771	243	38.9989919033709	1923.97119341564	308.082304526749	2768889	11394.6049382716	73.9772554018701	280.763690062426	2	639562	2631.94238683128	469.984143442409	377.611872718004	2	NaN	NaN	NaN	NaN	NaN	219.104365783672	0.999663157395989	21.7251186570073	12.1385428685429	9.7436548239743	3.11297101106962	0.0106344331325649	0.00565304948082882	0	1.00104252495407	1619.92839945234	1	16838.950617284	1	1	1	15	2019-05-24T18:17:30.644	NG_ecoli_LTEE_910_DM25	1000	-1732	160.825	DIA_100X_EMPTY_1x1_100ms	a2ca0150-9f48-49c9-83e4-2a5ccfad8c28	EPI_100X_YFP_1x1_200ms_25sola	EPI_100X_RFP_1x1_200ms_25sola
233	22	10.7173518240295	236	-8.56850008645777	1928.55508474576	326.050847457627	458757	1943.88559322034	73.9772554018701	280.763690062426	0	258653	1095.98728813559	469.984143442409	377.611872718004	2	NaN	NaN	NaN	NaN	NaN	222.595013206035	0.998079271927509	21.9134386683541	12.7489027182129	9.77273436020824	3.22078163439993	0.0244673217225956	0.0134833691375535	0	1.00592736710018	1643.73802573739	2	16919.7923728814	1	1	1	15	2019-05-24T18:17:30.644	NG_ecoli_LTEE_910_DM25	1000	-1732	160.825	DIA_100X_EMPTY_1x1_100ms	8ecdcc13-9406-4e2f-bd4b-b7298e220702	EPI_100X_YFP_1x1_200ms_25sola	EPI_100X_RFP_1x1_200ms_25sola
234	25	11.8250365960638	296	4.62132451180625	1934.38851351351	519.405405405405	701099	2368.5777027027	73.9772554018701	280.763690062426	2	396427	1339.28040540541	469.984143442409	377.611872718004	2	NaN	NaN	NaN	NaN	NaN	253.270938875528	0.998160025018113	23.535153009719	13.5743372175919	10.2574137084415	3.53383984347925	0.0226051512308694	0.0101537149559346	2	1.00444419785433	1944.83450778705	2	16154.6148648649	1	1	1	15	2019-05-24T18:17:30.644	NG_ecoli_LTEE_910_DM25	1000	-1732	160.825	DIA_100X_EMPTY_1x1_100ms	f02ff561-cdc3-4228-a8ce-2ece12deb062	EPI_100X_YFP_1x1_200ms_25sola	EPI_100X_RFP_1x1_200ms_25sola
235	23	12.7275000973917	293	9.2917328426791	1936.94197952218	74.2798634812287	1703197	5812.9590443686	73.9772554018701	280.763690062426	1	241574	824.484641638225	469.984143442409	377.611872718004	0	NaN	NaN	NaN	NaN	NaN	242.96985093753	0.999857917756	21.4821266697508	14.106827553763	10.8547913955025	3.71176368373032	0.010005092096818	0.00453136703956758	1	1.00063550878369	1987.97133480833	0	15884.7883959044	1	1	1	15	2019-05-24T18:17:30.644	NG_ecoli_LTEE_910_DM25	1000	-1732	160.825	DIA_100X_EMPTY_1x1_100ms	7f979295-5dd3-4ec8-8b31-f872a37f8d06	EPI_100X_YFP_1x1_200ms_25sola	EPI_100X_RFP_1x1_200ms_25sola
236	24	9.80264085517662	236	34.7725712493467	1945.60169491525	340.14406779661	1841261	7801.95338983051	73.9772554018701	280.763690062426	1	568962	2410.85593220339	469.984143442409	377.611872718004	2	NaN	NaN	NaN	NaN	NaN	229.758525108029	0.999676012179853	23.7315343086243	11.5526557455001	9.20707868766389	3.13315552974462	0.00507925876079113	0.00288196566570842	1	1.00007680694976	1580.00844595845	2	17151.3516949153	1	1	1	15	2019-05-24T18:17:30.644	NG_ecoli_LTEE_910_DM25	1000	-1732	160.825	DIA_100X_EMPTY_1x1_100ms	eec5eebf-e71d-43ce-a192-6c95b31f2f1f	EPI_100X_YFP_1x1_200ms_25sola	EPI_100X_RFP_1x1_200ms_25sola
237	23	10.8774095651391	251	25.0460952615881	1948.65338645418	503.270916334661	579548	2308.9561752988	73.9772554018701	280.763690062426	2	746524	2974.19920318725	469.984143442409	377.611872718004	2	NaN	NaN	NaN	NaN	NaN	233.387495598737	0.998689854264779	22.713163486854	12.8919792967139	9.8122598533364	3.40607576132597	0.0197711368089156	0.00986232646244837	1	1.00367740669416	1717.53497701296	2	16061.764940239	1	1	1	15	2019-05-24T18:17:30.644	NG_ecoli_LTEE_910_DM25	1000	-1732	160.825	DIA_100X_EMPTY_1x1_100ms	aec6756e-a68e-468f-a3f2-fa737dc903ea	EPI_100X_YFP_1x1_200ms_25sola	EPI_100X_RFP_1x1_200ms_25sola
238	29	13.1011760903161	381	46.2464711804275	1954.26509186352	1793.54593175853	1942019	5097.16272965879	73.9772554018701	280.763690062426	2	759027	1992.1968503937	469.984143442409	377.611872718004	3	NaN	NaN	NaN	NaN	NaN	300.406381980153	0.999543287261079	27.3350983898133	12.8954311641026	10.5415170408965	3.38392885566812	0.0057415693422162	0.00305619840231114	1	1.00011786577911	2385.70506778081	0	15394.0052493438	1	1	1	15	2019-05-24T18:17:30.644	NG_ecoli_LTEE_910_DM25	1000	-1732	160.825	DIA_100X_EMPTY_1x1_100ms	1994e779-bf01-414c-a838-3f1258ff6508	EPI_100X_YFP_1x1_200ms_25sola	EPI_100X_RFP_1x1_200ms_25sola
239	28	10.2773682091056	288	47.995177251704	1954.38194444444	774.829861111111	1164812	4044.48611111111	73.9772554018701	280.763690062426	2	668394	2320.8125	469.984143442409	377.611872718004	2	NaN	NaN	NaN	NaN	NaN	264.981945202029	0.995410283961023	27.0454789603669	11.6409454340147	9.48420140964867	2.83788370624893	0.0148310820813908	0.00592277184992574	1	1.00144387891618	1910.67180425327	1	15955.6388888889	1	1	1	15	2019-05-24T18:17:30.644	NG_ecoli_LTEE_910_DM25	1000	-1732	160.825	DIA_100X_EMPTY_1x1_100ms	8ef7c5f7-921c-4e9a-85a4-40822a97f2b7	EPI_100X_YFP_1x1_200ms_25sola	EPI_100X_RFP_1x1_200ms_25sola
240	24	11.3484770107901	273	25.680166062015	1952.34432234432	362.380952380952	1893422	6935.61172161172	73.9772554018701	280.763690062426	1	600395	2199.24908424908	469.984143442409	377.611872718004	1	NaN	NaN	NaN	NaN	NaN	239.905020037764	0.999802028119863	23.4585699325499	12.8352427398509	9.77381434712152	3.43540783071897	0.210850630972819	0.00539065211167582	2	1.00002372139072	1760.02803452042	1	16476.5714285714	1	1	1	15	2019-05-24T18:17:30.644	NG_ecoli_LTEE_910_DM25	1000	-1732	160.825	DIA_100X_EMPTY_1x1_100ms	74b2af1a-8a73-4a33-8d47-28889983d6bd	EPI_100X_YFP_1x1_200ms_25sola	EPI_100X_RFP_1x1_200ms_25sola
241	26	11.8602467363353	309	42.4244805446411	1954.37540453074	519.051779935275	499372	1616.09061488673	73.9772554018701	280.763690062426	1	310411	1004.56634304207	469.984143442409	377.611872718004	1	NaN	NaN	NaN	NaN	NaN	286.445957808316	0.962210558107587	25.9529986006125	13.098701336338	10.5024135380531	3.19505377279003	0.0587829841203698	0.0321651579583072	0	1.05031138160632	2248.30721624931	2	16594.1650485437	1	1	1	15	2019-05-24T18:17:30.644	NG_ecoli_LTEE_910_DM25	1000	-1732	160.825	DIA_100X_EMPTY_1x1_100ms	3fcc5dee-ac18-40e3-b0aa-e8631af5cb88	EPI_100X_YFP_1x1_200ms_25sola	EPI_100X_RFP_1x1_200ms_25sola
242	32	11.1955694369676	359	48.9503004513372	1963.21727019499	1463.68245125348	5915751	16478.4150417827	73.9772554018701	280.763690062426	2	1217023	3390.03621169916	469.984143442409	377.611872718004	2	NaN	NaN	NaN	NaN	NaN	313.401569894608	0.982247788145351	30.4704007298702	11.7604894559907	9.96028702121298	2.76629762580982	0.0144613011601857	0.00712620585182721	1	1.00328735523085	2374.16967877689	0	15892.4986072423	1	1	1	15	2019-05-24T18:17:30.644	NG_ecoli_LTEE_910_DM25	1000	-1732	160.825	DIA_100X_EMPTY_1x1_100ms	cdad63b9-bc50-435a-8986-e35c2e46ce89	EPI_100X_YFP_1x1_200ms_25sola	EPI_100X_RFP_1x1_200ms_25sola
243	25	12.2310512284922	309	10.4316929150315	1971.12297734628	477.812297734628	240415	778.042071197411	73.9772554018701	280.763690062426	0	510642	1652.56310679612	469.984143442409	377.611872718004	3	NaN	NaN	NaN	NaN	NaN	261.496782268772	0.999811718652797	24.0878034908645	13.3042225804175	10.4650246555251	3.38135280912998	0.00251190667241433	0.00127016159026822	1	1.00002055077486	2071.89428576707	0	15883.2977346278	1	1	1	15	2019-05-24T18:17:30.644	NG_ecoli_LTEE_910_DM25	1000	-1732	160.825	DIA_100X_EMPTY_1x1_100ms	844936d6-6dd2-4c0f-8bf9-4c359248aa5e	EPI_100X_YFP_1x1_200ms_25sola	EPI_100X_RFP_1x1_200ms_25sola
244	26	13.3960404878952	349	38.013153103616	1970.16045845272	670.959885386819	2022170	5794.18338108883	73.9772554018701	280.763690062426	3	315744	904.710601719198	469.984143442409	377.611872718004	1	NaN	NaN	NaN	NaN	NaN	283.754273613622	0.999803324557744	24.139559517573	14.0759547959755	11.3427878575234	3.62403604496764	0.00433743402763878	0.00201140168402918	1	1.00017057449931	2439.26419904082	0	14583.9111747851	1	1	1	15	2019-05-24T18:17:30.644	NG_ecoli_LTEE_910_DM25	1000	-1732	160.825	DIA_100X_EMPTY_1x1_100ms	9a7beba0-49e0-4ccd-8ad4-db3d74b03cb3	EPI_100X_YFP_1x1_200ms_25sola	EPI_100X_RFP_1x1_200ms_25sola
245	27	11.8193165115837	319	39.4003525991101	1972.8934169279	762.849529780564	1615206	5063.34169278997	73.9772554018701	280.763690062426	2	345841	1084.14106583072	469.984143442409	377.611872718004	2	NaN	NaN	NaN	NaN	NaN	282.737235376266	0.98246056851087	24.6566364381147	13.5986594397406	11.0318555643632	3.37543893631445	0.0264257028556143	0.0111604136507146	1	1.00513664206835	2356.78978549311	2	16387.7429467085	1	1	1	15	2019-05-24T18:17:30.644	NG_ecoli_LTEE_910_DM25	1000	-1732	160.825	DIA_100X_EMPTY_1x1_100ms	5a5579a8-4d6c-450e-a63b-6d47508f7a66	EPI_100X_YFP_1x1_200ms_25sola	EPI_100X_RFP_1x1_200ms_25sola
246	22	11.3632249498446	250	-5.41044778691296	1982.696	751.416	4817805	19271.22	73.9772554018701	280.763690062426	0	277120	1108.48	469.984143442409	377.611872718004	2	NaN	NaN	NaN	NaN	NaN	232.849940570728	0.999897852433879	20.3490906445012	14.4677255044243	10.8326034487364	4.12260332929038	0.00507684673612148	0.0022296353185575	1	1.00009836779159	1875.42878710529	1	16291.788	1	1	1	15	2019-05-24T18:17:30.644	NG_ecoli_LTEE_910_DM25	1000	-1732	160.825	DIA_100X_EMPTY_1x1_100ms	f3546092-45de-4e04-9dbb-077d9f04584e	EPI_100X_YFP_1x1_200ms_25sola	EPI_100X_RFP_1x1_200ms_25sola
247	26	12.1719415743633	317	44.5088879691713	1993.46687697161	338.242902208202	313985	990.488958990536	73.9772554018701	280.763690062426	0	1364771	4305.27129337539	469.984143442409	377.611872718004	2	NaN	NaN	NaN	NaN	NaN	263.83310613657	0.998482292503289	24.8693490981047	12.4180267834345	10.3383870618432	2.98517134166225	0.00673711255505513	0.00339635563021509	1	1.00017196220646	2087.66050742843	0	16230.7917981073	1	1	1	15	2019-05-24T18:17:30.644	NG_ecoli_LTEE_910_DM25	1000	-1732	160.825	DIA_100X_EMPTY_1x1_100ms	8345331b-7962-4d68-8d5d-95a123d02965	EPI_100X_YFP_1x1_200ms_25sola	EPI_100X_RFP_1x1_200ms_25sola
248	27	13.9279726436275	377	41.767585684164	1994.71087533156	599.305039787798	3555004	9429.71883289125	73.9772554018701	280.763690062426	2	1591687	4221.98143236074	469.984143442409	377.611872718004	4	NaN	NaN	NaN	NaN	NaN	302.84177248652	0.994580249144987	26.3387201203434	13.3983799423889	11.0339584253021	3.417398728283	0.0180192068620766	0.0097451618169073	0	1.00443884003578	2518.53061985093	0	15882.5941644562	1	1	1	15	2019-05-24T18:17:30.644	NG_ecoli_LTEE_910_DM25	1000	-1732	160.825	DIA_100X_EMPTY_1x1_100ms	40fef2d6-60e1-4739-9ad0-7ab5f8840b8f	EPI_100X_YFP_1x1_200ms_25sola	EPI_100X_RFP_1x1_200ms_25sola
249	26	12.0326661798904	314	44.2568453658286	1996.63375796178	1189.96178343949	4979988	15859.8343949045	73.9772554018701	280.763690062426	1	1056202	3363.70063694268	469.984143442409	377.611872718004	2	NaN	NaN	NaN	NaN	NaN	259.256906250009	0.999774344633426	23.5049994598905	13.2229443358613	10.5845049099072	3.51299894332648	0.00596712555628649	0.00257872655419358	1	1.00014375082374	2068.19376409936	0	16153.7133757962	1	1	1	15	2019-05-24T18:17:30.644	NG_ecoli_LTEE_910_DM25	1000	-1732	160.825	DIA_100X_EMPTY_1x1_100ms	9bc80954-3a13-419c-8cc9-189054d4f5bb	EPI_100X_YFP_1x1_200ms_25sola	EPI_100X_RFP_1x1_200ms_25sola
250	31	12.2605598581564	380	48.8402368102468	2008.91052631579	1689.20526315789	1540185	4053.11842105263	73.9772554018701	280.763690062426	2	349643	920.113157894737	469.984143442409	377.611872718004	0	NaN	NaN	NaN	NaN	NaN	317.714665665895	0.971669312777731	29.9330923065332	12.3512652085707	10.3942828231322	2.66631469162769	0.00351984862504292	0.00152287322897648	1	1.0000604378178	2539.98133639419	0	15853.9342105263	1	1	1	15	2019-05-24T18:17:30.644	NG_ecoli_LTEE_910_DM25	1000	-1732	160.825	DIA_100X_EMPTY_1x1_100ms	39112ba5-36c0-49d5-a655-956d6fe92374	EPI_100X_YFP_1x1_200ms_25sola	EPI_100X_RFP_1x1_200ms_25sola
251	27	12.3262572365329	333	42.3356162665564	2018.47747747748	1059.97597597598	440283	1322.17117117117	73.9772554018701	280.763690062426	2	418362	1256.34234234234	469.984143442409	377.611872718004	2	NaN	NaN	NaN	NaN	NaN	271.58252746732	0.99885084163975	24.8659537102535	12.8533782961745	10.6450792179142	3.14974234172164	0.00979225340343468	0.00454158726673302	1	1.00085694969699	2213.05800762043	0	15599.8798798799	1	1	1	15	2019-05-24T18:17:30.644	NG_ecoli_LTEE_910_DM25	1000	-1732	160.825	DIA_100X_EMPTY_1x1_100ms	3346ac7d-8801-4760-9a1a-4a6445bc57b7	EPI_100X_YFP_1x1_200ms_25sola	EPI_100X_RFP_1x1_200ms_25sola
252	28	12.6756496668713	355	47.7240233277161	2021.14929577465	791.608450704225	1753083	4938.26197183099	73.9772554018701	280.763690062426	3	509007	1433.82253521127	469.984143442409	377.611872718004	3	NaN	NaN	NaN	NaN	NaN	288.054585246224	0.999904558953372	25.5139637884122	13.6132863829953	10.667896846114	3.81513653888546	0.0085216392862633	0.0015157434044897	1	1.00001926848649	2280.47560794706	0	14971.6563380282	1	1	1	15	2019-05-24T18:17:30.644	NG_ecoli_LTEE_910_DM25	1000	-1732	160.825	DIA_100X_EMPTY_1x1_100ms	4cd23645-4261-4e58-b203-00ff48dd4071	EPI_100X_YFP_1x1_200ms_25sola	EPI_100X_RFP_1x1_200ms_25sola
253	26	11.4945519399761	299	40.3944042083677	2022.53177257525	213.688963210702	425780	1424.01337792642	73.9772554018701	280.763690062426	0	611686	2045.77257525084	469.984143442409	377.611872718004	2	NaN	NaN	NaN	NaN	NaN	259.039518436626	0.999683364746863	23.7653983198043	13.0213724400282	10.4319747483838	3.37111513981759	0.0132280366356159	0.00580148351926775	1	1.00077844216402	2031.27177213086	1	15669.8996655518	1	1	1	15	2019-05-24T18:17:30.644	NG_ecoli_LTEE_910_DM25	1000	-1732	160.825	DIA_100X_EMPTY_1x1_100ms	b9f17026-a376-42d1-bd63-46bf9f159989	EPI_100X_YFP_1x1_200ms_25sola	EPI_100X_RFP_1x1_200ms_25sola
254	36	13.418035698089	484	48.8093306859628	2021.30785123967	525.971074380165	2453448	5069.10743801653	73.9772554018701	280.763690062426	2	866461	1790.20867768595	469.984143442409	377.611872718004	2	NaN	NaN	NaN	NaN	NaN	397.686285565484	0.952176801427495	35.4965612600495	13.0090970085271	10.9228708092123	2.76064135338829	0.0155258561857259	0.00769785952209808	1	1.00272035279445	3326.21071415319	0	15719.7768595041	1	1	1	15	2019-05-24T18:17:30.644	NG_ecoli_LTEE_910_DM25	1000	-1732	160.825	DIA_100X_EMPTY_1x1_100ms	6f0a4dfe-f5d6-4118-9801-1fe19b63700e	EPI_100X_YFP_1x1_200ms_25sola	EPI_100X_RFP_1x1_200ms_25sola
255	43	9.956065229752	428	-40.3971071785705	2033.69392523364	867.808411214953	5213241	12180.4696261682	73.9772554018701	280.763690062426	3	458796	1071.95327102804	469.984143442409	377.611872718004	3	NaN	NaN	NaN	NaN	NaN	NaN	NaN	NaN	NaN	NaN	NaN	NaN	NaN	NaN	NaN	NaN	0	15866.9672897196	1	1	1	15	2019-05-24T18:17:30.644	NG_ecoli_LTEE_910_DM25	1000	-1732	160.825	DIA_100X_EMPTY_1x1_100ms	8fa39091-6048-4759-ab18-960520e2ddab	EPI_100X_YFP_1x1_200ms_25sola	EPI_100X_RFP_1x1_200ms_25sola
256	32	10.7882507217845	345	48.5218286857965	2036.3768115942	219.188405797101	468421	1357.74202898551	73.9772554018701	280.763690062426	0	356474	1033.25797101449	469.984143442409	377.611872718004	0	NaN	NaN	NaN	NaN	NaN	NaN	NaN	NaN	NaN	NaN	NaN	NaN	NaN	NaN	NaN	NaN	1	17380.6086956522	1	1	1	15	2019-05-24T18:17:30.644	NG_ecoli_LTEE_910_DM25	1000	-1732	160.825	DIA_100X_EMPTY_1x1_100ms	3310981d-7510-431e-a20c-073c553e9541	EPI_100X_YFP_1x1_200ms_25sola	EPI_100X_RFP_1x1_200ms_25sola
257	25	10.189426932828	255	-13.1293947527466	2040.13333333333	81.878431372549	661431	2593.84705882353	73.9772554018701	280.763690062426	2	538329	2111.09411764706	469.984143442409	377.611872718004	1	NaN	NaN	NaN	NaN	NaN	NaN	NaN	NaN	NaN	NaN	NaN	NaN	NaN	NaN	NaN	NaN	0	15002.6117647059	1	1	1	15	2019-05-24T18:17:30.644	NG_ecoli_LTEE_910_DM25	1000	-1732	160.825	DIA_100X_EMPTY_1x1_100ms	b49cc0d0-1a5c-4c53-a4b5-05608be77112	EPI_100X_YFP_1x1_200ms_25sola	EPI_100X_RFP_1x1_200ms_25sola
258	22	12.4687782864389	278	-17.8136753628807	2040.58992805755	676.543165467626	1638255	5893.0035971223	73.9772554018701	280.763690062426	1	510644	1836.84892086331	469.984143442409	377.611872718004	2	NaN	NaN	NaN	NaN	NaN	239.040037368404	0.99992321558341	20.4602264282464	14.7989933367721	11.2074655461684	4.05345905215976	0.0170959396135378	0.00841429099297802	1	1.00206319320493	2018.43673616669	1	16111.1223021583	1	1	1	15	2019-05-24T18:17:30.644	NG_ecoli_LTEE_910_DM25	1000	-1732	160.825	DIA_100X_EMPTY_1x1_100ms	1ee3d35e-0969-405b-b06a-82e0ede04e44	EPI_100X_YFP_1x1_200ms_25sola	EPI_100X_RFP_1x1_200ms_25sola
259	31	7.8586255505662	244	4.82948774303477	2042.68442622951	909.180327868852	1755535	7194.81557377049	73.9772554018701	280.763690062426	0	716020	2934.50819672131	469.984143442409	377.611872718004	1	NaN	NaN	NaN	NaN	NaN	NaN	NaN	NaN	NaN	NaN	NaN	NaN	NaN	NaN	NaN	NaN	0	16325.5327868852	1	1	1	15	2019-05-24T18:17:30.644	NG_ecoli_LTEE_910_DM25	1000	-1732	160.825	DIA_100X_EMPTY_1x1_100ms	35fab90e-c656-44fd-af81-75729a2ee5e1	EPI_100X_YFP_1x1_200ms_25sola	EPI_100X_RFP_1x1_200ms_25sola
260	25	8.63348360155124	216	-40.3454986449882	2042.41666666667	1846.88425925926	4681611	21674.125	73.9772554018701	280.763690062426	1	748277	3464.24537037037	469.984143442409	377.611872718004	1	NaN	NaN	NaN	NaN	NaN	NaN	NaN	NaN	NaN	NaN	NaN	NaN	NaN	NaN	NaN	NaN	0	15535.0231481481	1	1	1	15	2019-05-24T18:17:30.644	NG_ecoli_LTEE_910_DM25	1000	-1732	160.825	DIA_100X_EMPTY_1x1_100ms	a7e75427-4311-4c98-bdc4-3a38707096cb	EPI_100X_YFP_1x1_200ms_25sola	EPI_100X_RFP_1x1_200ms_25sola
261	14	6.48420280011779	91	-49.9994136516731	2043.51648351648	659.637362637363	1084120	11913.4065934066	73.9772554018701	280.763690062426	0	333210	3661.64835164835	469.984143442409	377.611872718004	0	NaN	NaN	NaN	NaN	NaN	NaN	NaN	NaN	NaN	NaN	NaN	NaN	NaN	NaN	NaN	NaN	1	17560.7252747253	1	1	1	15	2019-05-24T18:17:30.644	NG_ecoli_LTEE_910_DM25	1000	-1732	160.825	DIA_100X_EMPTY_1x1_100ms	f1d2d02c-f9e2-4f12-af62-d05b88cafe53	EPI_100X_YFP_1x1_200ms_25sola	EPI_100X_RFP_1x1_200ms_25sola
1	27	9.21700059780686	249	2.41053258465144	6.99598393574297	1814.10040160643	3265560	13114.6987951807	51.3609448252939	226.678745210174	3	942723	3786.03614457831	442.957595193687	407.543350086198	0	NaN	NaN	NaN	NaN	NaN	NaN	NaN	NaN	NaN	NaN	NaN	NaN	NaN	NaN	NaN	NaN	0	15997.4257028112	1	1	1	16	2019-05-24T18:17:42.576	NG_ecoli_LTEE_910_DM25	1500	-866	160.825	DIA_100X_EMPTY_1x1_100ms	63a07d57-8b9c-4609-8518-48d1c479cbe5	EPI_100X_YFP_1x1_200ms_25sola	EPI_100X_RFP_1x1_200ms_25sola
2	27	11.0734972700737	299	45.0838234426376	33.8327759197324	885.117056856187	652226	2181.35785953177	51.3609448252939	226.678745210174	3	1463172	4893.55183946488	442.957595193687	407.543350086198	2	NaN	NaN	NaN	NaN	NaN	272.710735461552	0.993479744965324	26.136456640748	12.4751753477656	10.1406884125699	3.06239517955818	0.0244013423815325	0.0121013914360293	0	1.00723625340424	2110.91850859567	1	16398.9866220736	1	1	1	16	2019-05-24T18:17:42.576	NG_ecoli_LTEE_910_DM25	1500	-866	160.825	DIA_100X_EMPTY_1x1_100ms	fd58b2ec-e3fc-4318-9935-f7b2418f0d2f	EPI_100X_YFP_1x1_200ms_25sola	EPI_100X_RFP_1x1_200ms_25sola
3	27	11.8275488786265	320	39.831091407024	29.096875	904.690625	622557	1945.490625	51.3609448252939	226.678745210174	2	668694	2089.66875	442.957595193687	407.543350086198	2	NaN	NaN	NaN	NaN	NaN	288.67357121606	0.977886441710877	27.9358030698521	11.8501806561773	10.0099441209204	2.77811492652645	0.0193833312009472	0.0082630141105209	1	1.00208781952515	2198.43863716087	1	16146.303125	1	1	1	16	2019-05-24T18:17:42.576	NG_ecoli_LTEE_910_DM25	1500	-866	160.825	DIA_100X_EMPTY_1x1_100ms	f336adb9-248c-42e9-b4b4-31d724da60f2	EPI_100X_YFP_1x1_200ms_25sola	EPI_100X_RFP_1x1_200ms_25sola
4	28	10.5455758996903	296	38.1835456989352	36.3817567567568	508.689189189189	29015	98.0236486486486	51.3609448252939	226.678745210174	0	13434871	45388.0777027027	442.957595193687	407.543350086198	3	NaN	NaN	NaN	NaN	NaN	270.724871464836	0.986934773277914	27.6771557496303	13.0905305477956	9.50832434067245	3.13849667606119	0.0070471814087305	0.00347978331768692	1	1.00017602512227	1965.25683012473	1	17482.9459459459	1	1	1	16	2019-05-24T18:17:42.576	NG_ecoli_LTEE_910_DM25	1500	-866	160.825	DIA_100X_EMPTY_1x1_100ms	803fbace-c16b-4cad-975b-f20534e803ce	EPI_100X_YFP_1x1_200ms_25sola	EPI_100X_RFP_1x1_200ms_25sola
5	22	16.5504881170678	365	-48.723479539071	39.4219178082192	771.367123287671	6379776	17478.8383561644	51.3609448252939	226.678745210174	2	702276	1924.04383561644	442.957595193687	407.543350086198	5	NaN	NaN	NaN	NaN	NaN	284.982457251321	0.999939198969359	19.3483991682335	18.6166123290623	13.8027878179251	5.16587720540772	0.0482040429619966	0.025068131788757	0	1.01700461406579	2895.13316019929	0	13967.3232876712	1	1	1	16	2019-05-24T18:17:42.576	NG_ecoli_LTEE_910_DM25	1500	-866	160.825	DIA_100X_EMPTY_1x1_100ms	775924af-4a3c-433d-8a27-b0993fbcbe77	EPI_100X_YFP_1x1_200ms_25sola	EPI_100X_RFP_1x1_200ms_25sola
6	29	13.1562306621529	382	26.6273731985062	40.4712041884817	1623.68586387435	1169499	3061.51570680628	51.3609448252939	226.678745210174	2	516292	1351.5497382199	442.957595193687	407.543350086198	2	NaN	NaN	NaN	NaN	NaN	310.401937163574	0.998960856460709	27.42824267839	13.7841324575412	10.9546161752011	3.4844448172051	0.0132532088926999	0.00719701793249323	1	1.00070730782139	2585.12885740123	1	14812.9685863874	1	1	1	16	2019-05-24T18:17:42.576	NG_ecoli_LTEE_910_DM25	1500	-866	160.825	DIA_100X_EMPTY_1x1_100ms	02ae2257-6808-46e5-a36a-119ebddb06fe	EPI_100X_YFP_1x1_200ms_25sola	EPI_100X_RFP_1x1_200ms_25sola
7	25	11.3482287737821	284	39.4923789984115	45.5422535211268	483.010563380282	32763	115.362676056338	51.3609448252939	226.678745210174	0	12382593	43600.6795774648	442.957595193687	407.543350086198	2	NaN	NaN	NaN	NaN	NaN	240.77613604727	0.999775953873094	23.722183078231	12.6040278507624	9.82889013564415	3.2464916676226	0.00744239720770112	0.00377397766341647	0	1.00057272129365	1799.9212156851	1	16791.5563380282	1	1	1	16	2019-05-24T18:17:42.576	NG_ecoli_LTEE_910_DM25	1500	-866	160.825	DIA_100X_EMPTY_1x1_100ms	ac7a93dc-8dc1-4019-a8a8-4bf8cabbc3c2	EPI_100X_YFP_1x1_200ms_25sola	EPI_100X_RFP_1x1_200ms_25sola
8	32	12.4076539487132	397	46.072336371546	53.27959697733	1595.60705289673	2730959	6878.98992443325	51.3609448252939	226.678745210174	3	781666	1968.93198992443	442.957595193687	407.543350086198	2	NaN	NaN	NaN	NaN	NaN	331.313216197875	0.999408019431242	29.0360902834872	13.7448187613929	11.0908253910914	3.42034803497416	0.0200787660065684	0.00783590204433529	1	1.00237913413268	2805.14784410646	1	15092.2569269521	1	1	1	16	2019-05-24T18:17:42.576	NG_ecoli_LTEE_910_DM25	1500	-866	160.825	DIA_100X_EMPTY_1x1_100ms	7ff919ae-8425-4e25-8478-e95a7b356ec7	EPI_100X_YFP_1x1_200ms_25sola	EPI_100X_RFP_1x1_200ms_25sola
9	20	11.3173013179731	227	-43.335575163299	51.2819383259912	1670.29515418502	21331	93.9691629955947	51.3609448252939	226.678745210174	0	9079086	39995.9735682819	442.957595193687	407.543350086198	2	NaN	NaN	NaN	NaN	NaN	207.605864650975	0.999771709554934	19.437683752763	13.4649503150241	10.1376086279179	3.77529662148497	0.00405941521478474	0.0023933359152357	0	1.00014484704527	1568.93674717562	1	16753.8017621145	1	1	1	16	2019-05-24T18:17:42.576	NG_ecoli_LTEE_910_DM25	1500	-866	160.825	DIA_100X_EMPTY_1x1_100ms	5438e15f-3400-4d6c-9872-4a4dbade7ab5	EPI_100X_YFP_1x1_200ms_25sola	EPI_100X_RFP_1x1_200ms_25sola
10	22	11.2706570171543	249	26.7154065225405	70.0522088353414	1671.68273092369	25944	104.192771084337	51.3609448252939	226.678745210174	0	11400038	45783.2851405622	442.957595193687	407.543350086198	2	NaN	NaN	NaN	NaN	NaN	228.822841397023	0.999400978909404	21.5694036928535	13.1045596246953	10.1987632121708	3.42049809091029	0.00763650020314826	0.00325676358732068	1	1.00034299912169	1762.06951491981	1	16521.1967871486	1	1	1	16	2019-05-24T18:17:42.576	NG_ecoli_LTEE_910_DM25	1500	-866	160.825	DIA_100X_EMPTY_1x1_100ms	ad956283-71ef-4ef7-a66f-acd1482d1bb3	EPI_100X_YFP_1x1_200ms_25sola	EPI_100X_RFP_1x1_200ms_25sola
11	43	12.5401962821874	540	25.44071923562	99.4907407407407	243.685185185185	51082	94.5962962962963	51.3609448252939	226.678745210174	0	20531106	38020.5666666667	442.957595193687	407.543350086198	5	NaN	NaN	NaN	NaN	NaN	438.245088348265	0.798669221797989	42.1051402279222	14.0389692689198	10.1080300265097	3.6281372987411	0.0287916356302906	0.0133038226939345	2	1.02495032686626	3378.76546197237	0	16383.7611111111	1	1	1	16	2019-05-24T18:17:42.576	NG_ecoli_LTEE_910_DM25	1500	-866	160.825	DIA_100X_EMPTY_1x1_100ms	b41a5ad4-fe95-475d-93d0-200a7b64f8aa	EPI_100X_YFP_1x1_200ms_25sola	EPI_100X_RFP_1x1_200ms_25sola
12	28	12.6761095067286	355	42.5377988755346	128.307042253521	616.616901408451	6137631	17289.1014084507	51.3609448252939	226.678745210174	1	577248	1626.05070422535	442.957595193687	407.543350086198	2	NaN	NaN	NaN	NaN	NaN	289.585201099821	0.999750478527276	25.8463444450339	13.279383746776	10.9154747380685	3.29324807587851	0.00445518873544449	0.00198825982471821	1	1.0001941203383	2418.65690674871	0	15094.8056338028	1	1	1	16	2019-05-24T18:17:42.576	NG_ecoli_LTEE_910_DM25	1500	-866	160.825	DIA_100X_EMPTY_1x1_100ms	212fb1e6-e4f3-40d1-ac3d-9e8151798474	EPI_100X_YFP_1x1_200ms_25sola	EPI_100X_RFP_1x1_200ms_25sola
13	25	13.5980916522472	344	21.3486232511049	130.549418604651	1486.99127906977	7241433	21050.6773255814	51.3609448252939	226.678745210174	3	881345	2562.04941860465	442.957595193687	407.543350086198	1	NaN	NaN	NaN	NaN	NaN	283.722995795306	0.998237345048429	24.9957256659674	13.2238153186074	10.9465025037111	3.36130041450124	0.00921194339492663	0.00445195272361069	1	1.000241897737	2352.37411764615	0	15562.7529069767	1	1	1	16	2019-05-24T18:17:42.576	NG_ecoli_LTEE_910_DM25	1500	-866	160.825	DIA_100X_EMPTY_1x1_100ms	31b0e7a0-86ff-4acf-a805-859ba1b9494c	EPI_100X_YFP_1x1_200ms_25sola	EPI_100X_RFP_1x1_200ms_25sola
14	37	12.3606421989687	458	48.1694713316238	148.89519650655	960.521834061135	8432339	18411.2205240175	51.3609448252939	226.678745210174	3	821594	1793.87336244541	442.957595193687	407.543350086198	3	NaN	NaN	NaN	NaN	NaN	393.475692289123	0.926450945396781	36.2441680010434	12.4930797197755	10.5367483818501	2.68936421111544	0.0295831403457084	0.0149653275207695	1	1.02149841069199	3160.39404328427	0	15716.480349345	1	1	1	16	2019-05-24T18:17:42.576	NG_ecoli_LTEE_910_DM25	1500	-866	160.825	DIA_100X_EMPTY_1x1_100ms	a778d0f0-7c1d-48d8-b0c9-af102cd0125f	EPI_100X_YFP_1x1_200ms_25sola	EPI_100X_RFP_1x1_200ms_25sola
15	34	13.94325528724	474	47.6018743004993	145.616033755274	1548.54008438819	1542249	3253.68987341772	51.3609448252939	226.678745210174	4	3302642	6967.59915611814	442.957595193687	407.543350086198	3	NaN	NaN	NaN	NaN	NaN	386.211610569373	0.942464686150817	32.9622273471232	13.6651038305792	11.4100497467972	2.91004191706206	0.0283937689304156	0.0166390710308207	0	1.02049083394594	3370.40047755264	0	14878.0548523207	1	1	1	16	2019-05-24T18:17:42.576	NG_ecoli_LTEE_910_DM25	1500	-866	160.825	DIA_100X_EMPTY_1x1_100ms	b736b2da-2176-4ccd-afbb-db3f7cffa115	EPI_100X_YFP_1x1_200ms_25sola	EPI_100X_RFP_1x1_200ms_25sola
16	28	12.4829156854435	351	46.0300946383999	162.002849002849	1821.47578347578	1899885	5412.77777777778	51.3609448252939	226.678745210174	2	753823	2147.64387464387	442.957595193687	407.543350086198	2	NaN	NaN	NaN	NaN	NaN	297.181813233009	0.999941194337862	26.1806228942052	13.6044837522206	10.999970696132	3.46742992484836	0.00638792667226643	0.00298094118709983	0	1.00042434909475	2488.01453352824	0	14682.9772079772	1	1	1	16	2019-05-24T18:17:42.576	NG_ecoli_LTEE_910_DM25	1500	-866	160.825	DIA_100X_EMPTY_1x1_100ms	1447e96a-9e3a-4211-9c34-12954e1e88fc	EPI_100X_YFP_1x1_200ms_25sola	EPI_100X_RFP_1x1_200ms_25sola
17	28	12.5619255241984	353	45.6425002682507	158.57790368272	762.178470254957	2804808	7945.63172804533	51.3609448252939	226.678745210174	2	1239088	3510.16430594901	442.957595193687	407.543350086198	3	NaN	NaN	NaN	NaN	NaN	291.344412434459	0.988998751062069	27.5592606347847	12.0490970861574	10.2166174486926	2.95127643222734	0.00668258875451616	0.00375310379093954	0	1.0007294372935	2259.28858114168	0	16030.9943342776	1	1	1	16	2019-05-24T18:17:42.576	NG_ecoli_LTEE_910_DM25	1500	-866	160.825	DIA_100X_EMPTY_1x1_100ms	832de607-d7bd-4363-b093-8a0d74422306	EPI_100X_YFP_1x1_200ms_25sola	EPI_100X_RFP_1x1_200ms_25sola
18	35	12.1351427230247	425	49.4363578148367	167.388235294118	2029.08470588235	2717500	6394.11764705882	51.3609448252939	226.678745210174	2	613625	1443.82352941176	442.957595193687	407.543350086198	3	NaN	NaN	NaN	NaN	NaN	361.442819479548	0.957173853351022	34.0386370010545	12.334203278571	10.3245598557107	2.60160430497202	0.00926263685883687	0.00400828222042553	1	1.00120631916014	2849.73932577475	0	16124.4305882353	1	1	1	16	2019-05-24T18:17:42.576	NG_ecoli_LTEE_910_DM25	1500	-866	160.825	DIA_100X_EMPTY_1x1_100ms	c7d8f824-ef6c-4919-9330-03b1bf1cedb6	EPI_100X_YFP_1x1_200ms_25sola	EPI_100X_RFP_1x1_200ms_25sola
19	24	12.312385848753	296	36.2068893402091	179.222972972973	1589.15540540541	173257	585.327702702703	51.3609448252939	226.678745210174	0	1550732	5238.95945945946	442.957595193687	407.543350086198	1	NaN	NaN	NaN	NaN	NaN	250.936533295312	0.999394637762914	23.2038498843012	12.8349671477007	10.4577820298696	3.1939778513358	0.00767616865911292	0.00382616968388068	1	1.00052338329814	1993.10004901593	0	16071.5743243243	1	1	1	16	2019-05-24T18:17:42.576	NG_ecoli_LTEE_910_DM25	1500	-866	160.825	DIA_100X_EMPTY_1x1_100ms	4f53452e-62f8-49ea-9888-1eed74e76b15	EPI_100X_YFP_1x1_200ms_25sola	EPI_100X_RFP_1x1_200ms_25sola
20	29	14.9473209844393	434	44.4218732491681	227.490783410138	1052.48156682028	13099282	30182.6774193548	51.3609448252939	226.678745210174	3	454072	1046.24884792627	442.957595193687	407.543350086198	3	NaN	NaN	NaN	NaN	NaN	340.55176974841	0.999625643099401	26.5622437800937	15.3711339325046	12.2626954739236	4.01017914143483	0.0297108139488347	0.0169940710878441	0	1.01401812845658	3137.08673409701	0	14447.3456221198	1	1	1	16	2019-05-24T18:17:42.576	NG_ecoli_LTEE_910_DM25	1500	-866	160.825	DIA_100X_EMPTY_1x1_100ms	2c37c4da-1747-4eb6-b6f0-107ec4941831	EPI_100X_YFP_1x1_200ms_25sola	EPI_100X_RFP_1x1_200ms_25sola
21	25	13.3461253248156	335	33.4899798667813	256.949253731343	1657.85074626866	1654351	4938.36119402985	51.3609448252939	226.678745210174	2	389327	1162.17014925373	442.957595193687	407.543350086198	3	NaN	NaN	NaN	NaN	NaN	273.180037444373	0.998881957422299	24.6356658925363	12.9674060006765	10.7430492102442	3.26009689861934	0.00840655665532819	0.00372312396262582	1	1.00044276010688	2233.10589041508	0	15482.4567164179	1	1	1	16	2019-05-24T18:17:42.576	NG_ecoli_LTEE_910_DM25	1500	-866	160.825	DIA_100X_EMPTY_1x1_100ms	d00a60d7-0c68-4c83-af5d-3c840dcba655	EPI_100X_YFP_1x1_200ms_25sola	EPI_100X_RFP_1x1_200ms_25sola
22	44	15.4357785817796	680	48.8196457682653	281.591176470588	1468.07941176471	11648986	17130.8617647059	51.3609448252939	226.678745210174	5	2694863	3963.03382352941	442.957595193687	407.543350086198	3	NaN	NaN	NaN	NaN	NaN	555.517953182959	0.959698138045255	42.0329968226081	15.0752072690036	12.9500800478283	3.25357847421297	0.0238362607282265	0.0118643676732156	1	1.01689025975853	5536.37045244063	0	14338.7308823529	1	1	1	16	2019-05-24T18:17:42.576	NG_ecoli_LTEE_910_DM25	1500	-866	160.825	DIA_100X_EMPTY_1x1_100ms	9a0d3632-8221-43f5-adb7-698f2790eeba	EPI_100X_YFP_1x1_200ms_25sola	EPI_100X_RFP_1x1_200ms_25sola
23	25	12.7081844486754	318	42.4211975188312	290.619496855346	1350.91509433962	1214720	3819.87421383648	51.3609448252939	226.678745210174	3	886173	2786.70754716981	442.957595193687	407.543350086198	2	NaN	NaN	NaN	NaN	NaN	269.172046760053	0.999863335341804	22.7911931411381	14.5194715218549	11.443138625206	3.7198719689246	0.00322022611508134	0.00123380868166606	1	1.00004896707109	2343.94415950667	0	14692.5974842767	1	1	1	16	2019-05-24T18:17:42.576	NG_ecoli_LTEE_910_DM25	1500	-866	160.825	DIA_100X_EMPTY_1x1_100ms	02f3c359-217c-4abd-b90e-a8a00108651a	EPI_100X_YFP_1x1_200ms_25sola	EPI_100X_RFP_1x1_200ms_25sola
24	28	12.8517341643498	360	47.335748820028	297.338888888889	1398.1	11684633	32457.3138888889	51.3609448252939	226.678745210174	3	431115	1197.54166666667	442.957595193687	407.543350086198	4	NaN	NaN	NaN	NaN	NaN	297.641980630367	0.999776710653471	25.9270002127546	13.7458732097363	11.0135777776538	3.66296317802509	0.00849845929240428	0.00379292638538865	1	1.00031468327603	2470.01163411662	0	14835.4805555556	1	1	1	16	2019-05-24T18:17:42.576	NG_ecoli_LTEE_910_DM25	1500	-866	160.825	DIA_100X_EMPTY_1x1_100ms	f51d57ce-d98e-4f59-a2ac-71cb08048cda	EPI_100X_YFP_1x1_200ms_25sola	EPI_100X_RFP_1x1_200ms_25sola
25	34	13.5578287117467	461	48.9186538286679	323.329718004338	1091.62255965293	1787849	3878.19739696312	51.3609448252939	226.678745210174	2	953546	2068.4295010846	442.957595193687	407.543350086198	3	NaN	NaN	NaN	NaN	NaN	389.687589164512	0.997163001408952	31.8470457225496	14.262087667867	11.8051353667503	3.6195427425263	0.00524392656851927	0.00255616701683795	1	1.0001308091199	3485.78804071771	0	13915.3904555315	1	1	1	16	2019-05-24T18:17:42.576	NG_ecoli_LTEE_910_DM25	1500	-866	160.825	DIA_100X_EMPTY_1x1_100ms	8f3b9b41-6e9b-4182-b025-f8f26170187f	EPI_100X_YFP_1x1_200ms_25sola	EPI_100X_RFP_1x1_200ms_25sola
26	46	12.7225432649578	585	15.6105696938377	331.381196581197	84.6495726495726	8067026	13789.788034188	51.3609448252939	226.678745210174	4	1522292	2602.20854700855	442.957595193687	407.543350086198	5	NaN	NaN	NaN	NaN	NaN	476.523081141639	0.854683957752156	45.6550771341454	12.930588653071	10.1534992299102	2.79191564737474	0.0266901795515709	0.0108656569933336	2	1.01478426038955	3696.66795384741	0	15711.6307692308	1	1	1	16	2019-05-24T18:17:42.576	NG_ecoli_LTEE_910_DM25	1500	-866	160.825	DIA_100X_EMPTY_1x1_100ms	3aa9cdeb-dfc9-4940-b2fe-e739b61861c6	EPI_100X_YFP_1x1_200ms_25sola	EPI_100X_RFP_1x1_200ms_25sola
27	26	9.95673241773362	259	47.7027581830352	340.938223938224	1988.3166023166	307673	1187.92664092664	51.3609448252939	226.678745210174	3	301070	1162.43243243243	442.957595193687	407.543350086198	2	NaN	NaN	NaN	NaN	NaN	242.585853867118	0.994557468638102	25.0682703946057	11.1419637761414	9.1521122190782	3.0582415901232	0.151468189859662	0.00378286831781224	1	1.00000905487919	1649.13771941938	0	17100.4517374517	1	1	1	16	2019-05-24T18:17:42.576	NG_ecoli_LTEE_910_DM25	1500	-866	160.825	DIA_100X_EMPTY_1x1_100ms	654d32f0-e31e-41f2-9630-6db180e53e41	EPI_100X_YFP_1x1_200ms_25sola	EPI_100X_RFP_1x1_200ms_25sola
28	32	14.0565275308928	450	43.7793769504298	362.346666666667	1270.03333333333	98806	219.568888888889	51.3609448252939	226.678745210174	0	13353197	29673.7711111111	442.957595193687	407.543350086198	2	NaN	NaN	NaN	NaN	NaN	374.686869966023	0.969634567112838	31.7003508553924	13.4221524806774	11.4497603719166	3.0702308918944	0.0376253366597071	0.0192775127919699	0	1.02458609174284	3263.97441226494	0	14714.4088888889	1	1	1	16	2019-05-24T18:17:42.576	NG_ecoli_LTEE_910_DM25	1500	-866	160.825	DIA_100X_EMPTY_1x1_100ms	5c761146-b94c-49b6-b756-15e983f9fd54	EPI_100X_YFP_1x1_200ms_25sola	EPI_100X_RFP_1x1_200ms_25sola
29	30	12.1669975865623	365	47.993600940219	371.476712328767	360.260273972603	802840	2199.56164383562	51.3609448252939	226.678745210174	4	561625	1538.69863013699	442.957595193687	407.543350086198	3	NaN	NaN	NaN	NaN	NaN	304.598436381971	0.989378687881868	29.3440783985258	11.9762422494548	9.98568848542184	2.97767014531133	0.016995590623427	0.00355631924167705	0	1.00061289217349	2298.08656043865	0	16038.1753424658	1	1	1	16	2019-05-24T18:17:42.576	NG_ecoli_LTEE_910_DM25	1500	-866	160.825	DIA_100X_EMPTY_1x1_100ms	a9b590d9-7c82-40b0-8abd-ca2ceb54f648	EPI_100X_YFP_1x1_200ms_25sola	EPI_100X_RFP_1x1_200ms_25sola
30	28	13.2773918905687	372	46.6055047190365	399.666666666667	781.153225806452	94783	254.793010752688	51.3609448252939	226.678745210174	0	6682995	17965.0403225806	442.957595193687	407.543350086198	1	NaN	NaN	NaN	NaN	NaN	301.798032438878	0.994511124808476	26.8203994534007	12.8794678374822	10.9724439472956	3.0410956184068	0.01096892234541	0.00563886824975221	1	1.00160472193063	2536.07366925557	0	15284.7849462366	1	1	1	16	2019-05-24T18:17:42.576	NG_ecoli_LTEE_910_DM25	1500	-866	160.825	DIA_100X_EMPTY_1x1_100ms	057c8384-0dee-4d56-9911-dd351e0f01cc	EPI_100X_YFP_1x1_200ms_25sola	EPI_100X_RFP_1x1_200ms_25sola
31	26	11.2248232677041	292	45.9963417245271	402.356164383562	157.496575342466	467733	1601.82534246575	51.3609448252939	226.678745210174	2	213768	732.082191780822	442.957595193687	407.543350086198	1	NaN	NaN	NaN	NaN	NaN	253.582854888576	0.998802120397542	24.2033292901513	12.3068536899238	10.1671891261937	3.07613179210968	0.0163825641273871	0.00939922546560165	0	1.00344364829568	1965.01918688941	0	15706.3767123288	1	1	1	16	2019-05-24T18:17:42.576	NG_ecoli_LTEE_910_DM25	1500	-866	160.825	DIA_100X_EMPTY_1x1_100ms	2201dc45-3e6c-4b6a-ab37-d3a71815bd6b	EPI_100X_YFP_1x1_200ms_25sola	EPI_100X_RFP_1x1_200ms_25sola
32	22	11.3608912354978	250	2.86690637584632	425.556	611.476	293041	1172.164	51.3609448252939	226.678745210174	2	1044287	4177.148	442.957595193687	407.543350086198	1	NaN	NaN	NaN	NaN	NaN	225.469307029214	0.999854695406403	20.5622887950408	14.3249129804196	10.3484238720336	4.06051578784008	0.0171870933909906	0.00850320516924151	1	1.00228549846399	1729.45694272937	2	16310.108	1	1	1	16	2019-05-24T18:17:42.576	NG_ecoli_LTEE_910_DM25	1500	-866	160.825	DIA_100X_EMPTY_1x1_100ms	71fabfc4-b224-4cc7-a5fa-a1edbf4d6c9f	EPI_100X_YFP_1x1_200ms_25sola	EPI_100X_RFP_1x1_200ms_25sola
33	24	10.9571827475265	264	28.9032348658257	426.916666666667	593.632575757576	836352	3168	51.3609448252939	226.678745210174	2	330861	1253.26136363636	442.957595193687	407.543350086198	1	NaN	NaN	NaN	NaN	NaN	248.783589371862	0.971867610230585	23.9629098581417	12.0335169006668	9.85836700401532	2.91137312563643	0.0529407592593183	0.0265919274981834	0	1.02851294508477	1829.10821049993	1	16192.6287878788	1	1	1	16	2019-05-24T18:17:42.576	NG_ecoli_LTEE_910_DM25	1500	-866	160.825	DIA_100X_EMPTY_1x1_100ms	16cedbc2-ab91-4076-bd01-3e98cf27c7de	EPI_100X_YFP_1x1_200ms_25sola	EPI_100X_RFP_1x1_200ms_25sola
34	48	11.6232725590985	558	45.5653439416627	450.363799283154	913.655913978495	6424828	11514.0286738351	51.3609448252939	226.678745210174	4	1312779	2352.65053763441	442.957595193687	407.543350086198	3	NaN	NaN	NaN	NaN	NaN	484.007167060619	0.871060782580363	46.2174590972122	13.1550775904597	10.2975375785906	2.77925627430798	0.00783029709530996	0.00328273047924696	2	1.00058755561791	3849.13122970214	0	15461.5734767025	1	1	1	16	2019-05-24T18:17:42.576	NG_ecoli_LTEE_910_DM25	1500	-866	160.825	DIA_100X_EMPTY_1x1_100ms	89339dd0-ae49-4618-be13-8bdb09758910	EPI_100X_YFP_1x1_200ms_25sola	EPI_100X_RFP_1x1_200ms_25sola
35	24	11.1485207725253	268	-15.303314473026	448.436567164179	616.835820895522	276304	1030.98507462687	51.3609448252939	226.678745210174	2	1032681	3853.28731343284	442.957595193687	407.543350086198	1	NaN	NaN	NaN	NaN	NaN	236.631358739102	0.999862926374518	23.0612855801947	13.2480805333211	9.85032475964489	3.64793020528493	0.00301553990879094	0.00123241712935463	0	1.00005762081484	1757.41566665521	1	16398.0037313433	1	1	1	16	2019-05-24T18:17:42.576	NG_ecoli_LTEE_910_DM25	1500	-866	160.825	DIA_100X_EMPTY_1x1_100ms	9143d910-4935-430c-8602-7f41764280e0	EPI_100X_YFP_1x1_200ms_25sola	EPI_100X_RFP_1x1_200ms_25sola
36	29	12.8739365728618	374	45.5573963939199	447.919786096257	869.483957219251	2009871	5373.98663101604	51.3609448252939	226.678745210174	2	392070	1048.31550802139	442.957595193687	407.543350086198	3	NaN	NaN	NaN	NaN	NaN	308.137308321713	0.988477699377596	28.2091526071201	12.4063222374892	10.6341106364765	2.88846617680161	0.0117936240184142	0.00517343476721255	1	1.00079691850709	2505.42998295603	0	15204.3235294118	1	1	1	16	2019-05-24T18:17:42.576	NG_ecoli_LTEE_910_DM25	1500	-866	160.825	DIA_100X_EMPTY_1x1_100ms	dc2625ca-5c05-4b70-a7bb-cee6a2ff0668	EPI_100X_YFP_1x1_200ms_25sola	EPI_100X_RFP_1x1_200ms_25sola
37	42	12.9648531200964	545	49.5535458336858	458.904587155963	1094.17064220183	2203389	4042.91559633028	51.3609448252939	226.678745210174	5	1192278	2187.66605504587	442.957595193687	407.543350086198	4	NaN	NaN	NaN	NaN	NaN	454.311209693567	0.938533823233084	40.3739795903739	13.2601081773103	10.9757577941593	2.70330531991758	0.016624550390166	0.00918793517701351	0	1.00766569407292	3819.97455434533	0	15552.9834862385	1	1	1	16	2019-05-24T18:17:42.576	NG_ecoli_LTEE_910_DM25	1500	-866	160.825	DIA_100X_EMPTY_1x1_100ms	defa44fa-241b-4396-9806-847782fa53bb	EPI_100X_YFP_1x1_200ms_25sola	EPI_100X_RFP_1x1_200ms_25sola
38	31	12.0578751565573	374	48.5492625872008	462.807486631016	1502.70320855615	1444687	3862.79946524064	51.3609448252939	226.678745210174	2	717932	1919.60427807487	442.957595193687	407.543350086198	2	NaN	NaN	NaN	NaN	NaN	324.664464987945	0.987458895619084	29.7469911113975	12.7627069687341	10.4947956317717	3.1892004931789	0.0110743151527779	0.0047663687859563	2	1.00151752704663	2573.24357312487	0	15553.5401069519	1	1	1	16	2019-05-24T18:17:42.576	NG_ecoli_LTEE_910_DM25	1500	-866	160.825	DIA_100X_EMPTY_1x1_100ms	84020e2b-e7af-4007-8a4c-4c0407691480	EPI_100X_YFP_1x1_200ms_25sola	EPI_100X_RFP_1x1_200ms_25sola
39	26	11.6369104944416	303	45.231308036071	474.924092409241	1365.51485148515	2395779	7906.86138613861	51.3609448252939	226.678745210174	3	1279642	4223.24092409241	442.957595193687	407.543350086198	2	NaN	NaN	NaN	NaN	NaN	277.02167839982	0.999859436886686	24.1777105483246	13.8244132533302	10.8638109752489	3.80661768195074	0.0521730675456664	0.00310499299451896	0	1.00017675096584	2241.14242209084	0	15179.702970297	1	1	1	16	2019-05-24T18:17:42.576	NG_ecoli_LTEE_910_DM25	1500	-866	160.825	DIA_100X_EMPTY_1x1_100ms	0f655d0b-af40-4b11-b0df-885f1fe1e401	EPI_100X_YFP_1x1_200ms_25sola	EPI_100X_RFP_1x1_200ms_25sola
40	30	12.6592913192586	380	48.0800889716568	487.065789473684	1813.10789473684	1345563	3540.95526315789	51.3609448252939	226.678745210174	2	876429	2306.39210526316	442.957595193687	407.543350086198	2	NaN	NaN	NaN	NaN	NaN	319.564098393567	0.998505318960647	28.2937378114909	13.2624640272423	11.0229396634108	3.21439463257519	0.0129213076410283	0.00575571506774646	1	1.00158482052408	2700.07026757219	0	14768.7894736842	1	1	1	16	2019-05-24T18:17:42.576	NG_ecoli_LTEE_910_DM25	1500	-866	160.825	DIA_100X_EMPTY_1x1_100ms	df06a8a3-7ec2-4529-bf3c-583702534829	EPI_100X_YFP_1x1_200ms_25sola	EPI_100X_RFP_1x1_200ms_25sola
41	22	13.5175882192041	298	-28.7956652656489	484.375838926174	459.60067114094	68468	229.758389261745	51.3609448252939	226.678745210174	0	4918091	16503.6610738255	442.957595193687	407.543350086198	1	NaN	NaN	NaN	NaN	NaN	248.398468537543	0.999910245622196	22.1274060975241	13.4439668638822	10.8237856750101	3.46796494166581	0.00463473866798361	0.00237358992882403	1	1.00006123177929	2036.00460492163	0	16025.0100671141	1	1	1	16	2019-05-24T18:17:42.576	NG_ecoli_LTEE_910_DM25	1500	-866	160.825	DIA_100X_EMPTY_1x1_100ms	3044105b-027c-4550-a914-93ea504b95f3	EPI_100X_YFP_1x1_200ms_25sola	EPI_100X_RFP_1x1_200ms_25sola
42	35	12.8783484314573	454	46.662195953364	496.65859030837	1586.4845814978	2504384	5516.26431718062	51.3609448252939	226.678745210174	3	583873	1286.06387665198	442.957595193687	407.543350086198	3	NaN	NaN	NaN	NaN	NaN	382.82865923896	0.973253343864958	34.5433769196748	13.055814807332	10.7997501799299	2.91384660924822	0.0173736136296607	0.00874950220352244	1	1.00626195417869	3164.33235422464	0	14790.9933920705	1	1	1	16	2019-05-24T18:17:42.576	NG_ecoli_LTEE_910_DM25	1500	-866	160.825	DIA_100X_EMPTY_1x1_100ms	27247cd4-48f4-4e09-a2c2-255b690d035a	EPI_100X_YFP_1x1_200ms_25sola	EPI_100X_RFP_1x1_200ms_25sola
43	31	12.6731589159576	393	47.8014068599299	495.910941475827	1629.05597964377	5835480	14848.5496183206	51.3609448252939	226.678745210174	3	1032927	2628.31297709924	442.957595193687	407.543350086198	3	NaN	NaN	NaN	NaN	NaN	333.424557446022	0.990867913023087	30.0109299527109	12.9455077658968	10.7897596550032	3.06400092499816	0.0195528098316827	0.00977115632894387	1	1.00590622125342	2744.05540579328	0	15484.9567430025	1	1	1	16	2019-05-24T18:17:42.576	NG_ecoli_LTEE_910_DM25	1500	-866	160.825	DIA_100X_EMPTY_1x1_100ms	ad9411ac-e2e4-4df8-9fc9-6e5d3e118665	EPI_100X_YFP_1x1_200ms_25sola	EPI_100X_RFP_1x1_200ms_25sola
44	28	10.5404448098176	296	44.518531810099	499.591216216216	1377.54054054054	1651371	5578.95608108108	51.3609448252939	226.678745210174	2	577650	1951.52027027027	442.957595193687	407.543350086198	2	NaN	NaN	NaN	NaN	NaN	275.261664455283	0.990326522260649	27.6942051380342	11.6225809261921	9.65917361902203	2.76209081631409	0.00689712759235982	0.00339127959618461	0	1.00059359414981	2029.35829455246	0	16484.8141891892	1	1	1	16	2019-05-24T18:17:42.576	NG_ecoli_LTEE_910_DM25	1500	-866	160.825	DIA_100X_EMPTY_1x1_100ms	e7802542-3505-469e-bdd7-daede286be32	EPI_100X_YFP_1x1_200ms_25sola	EPI_100X_RFP_1x1_200ms_25sola
45	28	12.464093440326	349	46.3847978262081	502.292263610315	1335.84813753582	7833575	22445.7736389685	51.3609448252939	226.678745210174	1	1836463	5262.07163323782	442.957595193687	407.543350086198	2	NaN	NaN	NaN	NaN	NaN	286.890856064809	0.995372511450475	25.5039126464488	13.058585226988	10.8244552170675	3.37572427563538	0.00580015382704108	0.00285097013928004	1	1.0003901644217	2346.97676222562	0	14653.1747851003	1	1	1	16	2019-05-24T18:17:42.576	NG_ecoli_LTEE_910_DM25	1500	-866	160.825	DIA_100X_EMPTY_1x1_100ms	e5fcb3a2-e87f-4cbe-aa87-30d1b4334113	EPI_100X_YFP_1x1_200ms_25sola	EPI_100X_RFP_1x1_200ms_25sola
46	23	13.4725401959504	311	14.5066726497689	502.938906752412	1685.38906752412	307690	989.35691318328	51.3609448252939	226.678745210174	4	267831	861.192926045016	442.957595193687	407.543350086198	1	NaN	NaN	NaN	NaN	NaN	251.372765102704	0.999912039781968	21.8387556825654	13.8851666739632	10.92798910953	3.83052108379517	0.0634864672275059	0.00477597944874466	0	1.00037248218722	2048.32222921334	0	15166.6495176849	1	1	1	16	2019-05-24T18:17:42.576	NG_ecoli_LTEE_910_DM25	1500	-866	160.825	DIA_100X_EMPTY_1x1_100ms	57481235-8514-4303-9aa6-ae3d2e59ebdf	EPI_100X_YFP_1x1_200ms_25sola	EPI_100X_RFP_1x1_200ms_25sola
47	36	13.8057089774987	497	48.2948871552091	523.762575452716	1015.94969818913	61236	123.211267605634	51.3609448252939	226.678745210174	0	787780	1585.07042253521	442.957595193687	407.543350086198	6	NaN	NaN	NaN	NaN	NaN	393.538961693037	0.966932579668704	34.0630032670726	13.4510619237245	11.2623601662559	2.93541944098269	0.0137527547194201	0.0061096377129323	1	1.0007991994787	3393.37332194543	0	14849.0684104628	1	1	1	16	2019-05-24T18:17:42.576	NG_ecoli_LTEE_910_DM25	1500	-866	160.825	DIA_100X_EMPTY_1x1_100ms	b4f50105-bbc2-4229-8848-1ced04ca240b	EPI_100X_YFP_1x1_200ms_25sola	EPI_100X_RFP_1x1_200ms_25sola
48	30	12.6334975730079	379	46.6377887657359	533.343007915567	1271.2691292876	2144737	5658.93667546174	51.3609448252939	226.678745210174	2	529417	1396.87862796834	442.957595193687	407.543350086198	2	NaN	NaN	NaN	NaN	NaN	314.515323021174	0.98529932869031	29.1448213270358	12.3278206579166	10.496733650115	2.8789039373861	0.0122174513717937	0.00539946862660263	1	1.00087711296321	2522.08450065175	0	15410.2928759894	1	1	1	16	2019-05-24T18:17:42.576	NG_ecoli_LTEE_910_DM25	1500	-866	160.825	DIA_100X_EMPTY_1x1_100ms	65bc25b4-922e-4967-a031-cedd5b21775a	EPI_100X_YFP_1x1_200ms_25sola	EPI_100X_RFP_1x1_200ms_25sola
49	30	11.9732731272473	359	48.7492304988608	554.526462395543	1064.10306406685	2236851	6230.78272980501	51.3609448252939	226.678745210174	3	1461123	4069.98050139276	442.957595193687	407.543350086198	1	NaN	NaN	NaN	NaN	NaN	302.7169652404	0.985895812793323	28.4146726283601	12.1428708886431	10.2747758417373	2.97851433732986	0.00870427104765459	0.00494398737510214	1	1.00035456979127	2356.01065401025	0	15726.3091922006	1	1	1	16	2019-05-24T18:17:42.576	NG_ecoli_LTEE_910_DM25	1500	-866	160.825	DIA_100X_EMPTY_1x1_100ms	d1afe855-1cd6-4415-9ba6-27d5191ab05b	EPI_100X_YFP_1x1_200ms_25sola	EPI_100X_RFP_1x1_200ms_25sola
50	30	12.0233964309004	361	48.5478664341601	576.650969529086	1558.09695290859	547544	1516.74238227147	51.3609448252939	226.678745210174	2	245265	679.404432132964	442.957595193687	407.543350086198	0	NaN	NaN	NaN	NaN	NaN	303.716967790171	0.998751875748253	28.0137909979985	12.7297930270505	10.2936813858761	3.35843671417279	0.0244427791331593	0.00260816582373724	0	1.0002545085078	2331.3270829425	0	15078.5207756233	1	1	1	16	2019-05-24T18:17:42.576	NG_ecoli_LTEE_910_DM25	1500	-866	160.825	DIA_100X_EMPTY_1x1_100ms	619e79c4-eae4-4d08-b8db-fceb65b484e3	EPI_100X_YFP_1x1_200ms_25sola	EPI_100X_RFP_1x1_200ms_25sola
51	37	13.3390086241628	494	43.7111705643883	593.957489878543	263.091093117409	343293	694.925101214575	51.3609448252939	226.678745210174	2	875524	1772.31578947368	442.957595193687	407.543350086198	4	NaN	NaN	NaN	NaN	NaN	408.478145235773	0.887507509777777	36.2732955883389	13.7920790595025	10.9422808381968	2.98494124806824	0.0294182371126314	0.0112813346780904	1	1.00971955264233	3411.08553839157	0	15544.3805668016	1	1	1	16	2019-05-24T18:17:42.576	NG_ecoli_LTEE_910_DM25	1500	-866	160.825	DIA_100X_EMPTY_1x1_100ms	e63c35ba-fa2e-4966-9cb1-08e037e80286	EPI_100X_YFP_1x1_200ms_25sola	EPI_100X_RFP_1x1_200ms_25sola
52	23	11.9147028049256	275	-4.01606761601918	605.425454545454	1904.43636363636	755364	2746.77818181818	51.3609448252939	226.678745210174	3	847390	3081.41818181818	442.957595193687	407.543350086198	2	NaN	NaN	NaN	NaN	NaN	258.128382272813	0.999230543044245	22.6072897357073	13.9764646610785	11.0785184302126	3.43628058659106	0.0156360972954295	0.00709419048537524	1	1.00105853518701	2179.22338535501	1	16153.6	1	1	1	16	2019-05-24T18:17:42.576	NG_ecoli_LTEE_910_DM25	1500	-866	160.825	DIA_100X_EMPTY_1x1_100ms	96099fc0-1e14-427f-8288-9aac4fb4f1df	EPI_100X_YFP_1x1_200ms_25sola	EPI_100X_RFP_1x1_200ms_25sola
53	37	12.0528595279513	446	49.5849650968926	621.291479820628	1271	972761	2181.07847533632	51.3609448252939	226.678745210174	4	323968	726.385650224215	442.957595193687	407.543350086198	1	NaN	NaN	NaN	NaN	NaN	378.727061709363	0.971677983069694	34.6039391589693	12.6694879499013	10.6758649501681	2.74555056280617	0.00797336385580867	0.00327853765911541	1	1.00094640062136	3097.57309738061	0	14798.2757847534	1	1	1	16	2019-05-24T18:17:42.576	NG_ecoli_LTEE_910_DM25	1500	-866	160.825	DIA_100X_EMPTY_1x1_100ms	cfa56727-8f82-4cf4-b161-61c25d3fad94	EPI_100X_YFP_1x1_200ms_25sola	EPI_100X_RFP_1x1_200ms_25sola
54	26	13.0367548347279	339	29.109816159669	618.802359882006	1667.05604719764	1502531	4432.24483775811	51.3609448252939	226.678745210174	3	811059	2392.50442477876	442.957595193687	407.543350086198	2	NaN	NaN	NaN	NaN	NaN	284.473511397834	0.999935684243123	23.977686438758	14.4332684339943	11.4198877780293	3.75911062609278	0.0174809924539648	0.00974229122347063	0	1.00364255699836	2455.95740448163	0	14642.0855457227	1	1	1	16	2019-05-24T18:17:42.576	NG_ecoli_LTEE_910_DM25	1500	-866	160.825	DIA_100X_EMPTY_1x1_100ms	db79438c-5670-4124-b149-bb5a4009cf24	EPI_100X_YFP_1x1_200ms_25sola	EPI_100X_RFP_1x1_200ms_25sola
55	31	11.6643022093922	363	42.9523062602869	619.955922865014	1901.21763085399	2939052	8096.56198347107	51.3609448252939	226.678745210174	3	916426	2524.58953168044	442.957595193687	407.543350086198	3	NaN	NaN	NaN	NaN	NaN	334.512993864713	0.979350818961743	31.3996155846604	12.9644414163685	10.3440491128294	3.08041745365292	0.0281024055656492	0.0136289506454816	2	1.01388187674749	2638.73246478018	1	16437.5785123967	1	1	1	16	2019-05-24T18:17:42.576	NG_ecoli_LTEE_910_DM25	1500	-866	160.825	DIA_100X_EMPTY_1x1_100ms	14d392f1-a455-4480-b752-33d43ac3dd33	EPI_100X_YFP_1x1_200ms_25sola	EPI_100X_RFP_1x1_200ms_25sola
56	25	12.5566494167258	314	41.9064386676017	626.178343949045	216.866242038217	339069	1079.83757961783	51.3609448252939	226.678745210174	2	339177	1080.18152866242	442.957595193687	407.543350086198	4	NaN	NaN	NaN	NaN	NaN	252.789969567173	0.999804524199926	21.5571767140047	14.4418746790378	11.2355371267869	3.86957164980667	0.00668372156000442	0.00354106386375551	0	1.00040876726009	2137.31946771354	0	14799.0414012739	1	1	1	16	2019-05-24T18:17:42.576	NG_ecoli_LTEE_910_DM25	1500	-866	160.825	DIA_100X_EMPTY_1x1_100ms	8e785f7a-fa26-4623-81c9-452b83faa823	EPI_100X_YFP_1x1_200ms_25sola	EPI_100X_RFP_1x1_200ms_25sola
57	26	12.9191192161141	336	39.6368577365344	628.294642857143	403.3125	2030298	6042.55357142857	51.3609448252939	226.678745210174	2	286387	852.342261904762	442.957595193687	407.543350086198	2	NaN	NaN	NaN	NaN	NaN	276.469101065932	0.99989207769673	23.3025996321113	14.6687848871225	11.5357737584255	3.73225389135043	0.0149738939468112	0.00793173708734534	0	1.00233784633241	2435.49765011162	0	14395.2946428571	1	1	1	16	2019-05-24T18:17:42.576	NG_ecoli_LTEE_910_DM25	1500	-866	160.825	DIA_100X_EMPTY_1x1_100ms	17f3ec29-b9aa-4eb3-9779-2ad42f9fa7b0	EPI_100X_YFP_1x1_200ms_25sola	EPI_100X_RFP_1x1_200ms_25sola
58	40	12.8221870116103	513	49.3194701018339	644.239766081871	1391.65886939571	3623883	7064.09941520468	51.3609448252939	226.678745210174	3	795750	1551.16959064327	442.957595193687	407.543350086198	4	NaN	NaN	NaN	NaN	NaN	428.132755381265	0.902900694320029	38.2586687842493	13.6404085753246	10.9813633645671	2.79199108945578	0.00679428621936521	0.00306136186845932	2	1.00042762231196	3623.5333305206	0	15931.5692007797	1	1	1	16	2019-05-24T18:17:42.576	NG_ecoli_LTEE_910_DM25	1500	-866	160.825	DIA_100X_EMPTY_1x1_100ms	8defb228-fabd-4a44-b3cb-4454617a6da7	EPI_100X_YFP_1x1_200ms_25sola	EPI_100X_RFP_1x1_200ms_25sola
59	26	12.347849275978	322	43.9269857859521	647.332298136646	1715.78571428571	665717	2067.44409937888	51.3609448252939	226.678745210174	2	473622	1470.87577639752	442.957595193687	407.543350086198	2	NaN	NaN	NaN	NaN	NaN	276.438863118836	0.999828890724025	24.0276781352993	14.033362020123	11.0664283498356	3.59430561002697	0.00972491450531023	0.0047071571745331	1	1.00088920637501	2311.08883814252	0	15072.9906832298	1	1	1	16	2019-05-24T18:17:42.576	NG_ecoli_LTEE_910_DM25	1500	-866	160.825	DIA_100X_EMPTY_1x1_100ms	d78adb7c-9cab-4473-89e5-94d59956ae81	EPI_100X_YFP_1x1_200ms_25sola	EPI_100X_RFP_1x1_200ms_25sola
60	26	12.2226980089292	318	34.8215250316	655.688679245283	1936.47169811321	478770	1505.56603773585	51.3609448252939	226.678745210174	2	183034	575.578616352201	442.957595193687	407.543350086198	0	NaN	NaN	NaN	NaN	NaN	273.393704984748	0.999652016532979	25.0826364021792	13.1323173886111	10.5344145188037	3.28008134598494	0.00684566774671987	0.00339400306444266	1	1.0001463428673	2186.16970059024	0	15783.5660377358	1	1	1	16	2019-05-24T18:17:42.576	NG_ecoli_LTEE_910_DM25	1500	-866	160.825	DIA_100X_EMPTY_1x1_100ms	719c2a74-1fbe-4741-918d-18f181a9c7f3	EPI_100X_YFP_1x1_200ms_25sola	EPI_100X_RFP_1x1_200ms_25sola
61	25	13.0787365433884	327	27.3151972989141	681.119266055046	142.978593272171	13193934	40348.4220183486	51.3609448252939	226.678745210174	1	472894	1446.15902140673	442.957595193687	407.543350086198	1	NaN	NaN	NaN	NaN	NaN	264.833819044839	0.999957395697437	22.7088489159764	14.2312851574199	11.2668109658835	3.70140748670389	0.0059554507689127	0.00299588013248681	1	1.00031744424266	2264.05523490228	0	14235.1039755352	1	1	1	16	2019-05-24T18:17:42.576	NG_ecoli_LTEE_910_DM25	1500	-866	160.825	DIA_100X_EMPTY_1x1_100ms	2131587f-79d7-4358-9d68-54cdfd57e5df	EPI_100X_YFP_1x1_200ms_25sola	EPI_100X_RFP_1x1_200ms_25sola
62	33	13.378717476401	442	48.5187433461034	694.898190045249	927.984162895928	1392227	3149.83484162896	51.3609448252939	226.678745210174	4	2814252	6367.08597285068	442.957595193687	407.543350086198	2	NaN	NaN	NaN	NaN	NaN	368.6209678167	0.982648566090443	31.7352543964416	13.3291111609352	11.3404824587967	2.99857472350885	0.0075093844656427	0.00361344794488398	0	1.00073750236678	3205.49370064137	0	14967.9411764706	1	1	1	16	2019-05-24T18:17:42.576	NG_ecoli_LTEE_910_DM25	1500	-866	160.825	DIA_100X_EMPTY_1x1_100ms	67692cd9-b64f-4a8b-a048-0018c1b6dda0	EPI_100X_YFP_1x1_200ms_25sola	EPI_100X_RFP_1x1_200ms_25sola
63	24	12.4327148768266	298	34.9149786175615	716.694630872483	1698.69127516779	278129	933.318791946309	51.3609448252939	226.678745210174	2	273160	916.644295302013	442.957595193687	407.543350086198	2	NaN	NaN	NaN	NaN	NaN	256.497001888973	0.9998440775613	22.2865816914158	13.8269533415241	10.9554234307266	3.77277708628213	0.00719402223323578	0.00339186821713746	1	1.00017619429789	2100.83371583418	0	15716.9597315436	1	1	1	16	2019-05-24T18:17:42.576	NG_ecoli_LTEE_910_DM25	1500	-866	160.825	DIA_100X_EMPTY_1x1_100ms	34378fd2-7314-4833-b3b8-bf1fc90eeabd	EPI_100X_YFP_1x1_200ms_25sola	EPI_100X_RFP_1x1_200ms_25sola
64	28	13.4840104506659	378	40.7095723421131	731.029100529101	1267.80423280423	845335	2236.33597883598	51.3609448252939	226.678745210174	2	446921	1182.33068783069	442.957595193687	407.543350086198	4	NaN	NaN	NaN	NaN	NaN	313.688747041295	0.999598784471293	26.334646484831	14.832280396809	11.473527459905	3.82682918703809	0.0218629872582099	0.0111072993879796	0	1.00619356926636	2722.77210718	0	14695.0899470899	1	1	1	16	2019-05-24T18:17:42.576	NG_ecoli_LTEE_910_DM25	1500	-866	160.825	DIA_100X_EMPTY_1x1_100ms	15edc4a9-bf99-47d1-88d1-b7db07b86126	EPI_100X_YFP_1x1_200ms_25sola	EPI_100X_RFP_1x1_200ms_25sola
65	28	11.8211667466947	331	48.1502746722805	733.767371601208	193.009063444109	522482	1578.49546827795	51.3609448252939	226.678745210174	3	854828	2582.56193353474	442.957595193687	407.543350086198	2	NaN	NaN	NaN	NaN	NaN	282.337414576775	0.998209869963973	26.4713543507821	12.7337315324769	10.2558480360868	3.23538054034881	0.00823354483187491	0.00337529379993967	1	1.00051489065557	2186.80066506568	0	15023.4048338369	1	1	1	16	2019-05-24T18:17:42.576	NG_ecoli_LTEE_910_DM25	1500	-866	160.825	DIA_100X_EMPTY_1x1_100ms	01bb6202-a35b-49c5-8e3a-c840a9f3704b	EPI_100X_YFP_1x1_200ms_25sola	EPI_100X_RFP_1x1_200ms_25sola
66	26	11.7336201343504	305	45.4324751991963	733.75737704918	1146.40655737705	872575	2860.90163934426	51.3609448252939	226.678745210174	2	182554	598.537704918033	442.957595193687	407.543350086198	0	NaN	NaN	NaN	NaN	NaN	254.484171760815	0.999645241064881	24.1322112168898	12.7021988905971	10.0125189700076	3.4342831386164	0.202984006767042	0.0109081852253518	1	1.00192033324817	1900.08794682262	0	15505.462295082	1	1	1	16	2019-05-24T18:17:42.576	NG_ecoli_LTEE_910_DM25	1500	-866	160.825	DIA_100X_EMPTY_1x1_100ms	b52a7ed5-1930-45da-ba96-7edf05fcee64	EPI_100X_YFP_1x1_200ms_25sola	EPI_100X_RFP_1x1_200ms_25sola
67	24	12.1564759088105	292	36.0392429061877	736.558219178082	1220.09246575342	339312	1162.02739726027	51.3609448252939	226.678745210174	2	601394	2059.56849315068	442.957595193687	407.543350086198	1	NaN	NaN	NaN	NaN	NaN	250.276754990069	0.997218063634891	23.3497085805881	12.6970046073402	10.2705495804225	3.26055801026892	0.00886824559956306	0.00395962982309569	1	1.00024219019468	1934.45536294708	0	15776.6609589041	1	1	1	16	2019-05-24T18:17:42.576	NG_ecoli_LTEE_910_DM25	1500	-866	160.825	DIA_100X_EMPTY_1x1_100ms	2fa5f03c-31ae-4d8c-89ff-554c3dab5875	EPI_100X_YFP_1x1_200ms_25sola	EPI_100X_RFP_1x1_200ms_25sola
68	34	13.146462097783	447	48.3465927055825	767.912751677852	1012.23042505593	8805970	19700.1565995526	51.3609448252939	226.678745210174	2	333076	745.136465324385	442.957595193687	407.543350086198	0	NaN	NaN	NaN	NaN	NaN	365.760239744692	0.968079542325095	32.162445096395	13.1340876106587	11.0908436894276	2.89982330574164	0.0135644351343175	0.00508671921827794	2	1.00179340750564	3107.19213038954	0	14973.0760626398	1	1	1	16	2019-05-24T18:17:42.576	NG_ecoli_LTEE_910_DM25	1500	-866	160.825	DIA_100X_EMPTY_1x1_100ms	65ae7e8c-fcf7-4bfe-8638-f23747150070	EPI_100X_YFP_1x1_200ms_25sola	EPI_100X_RFP_1x1_200ms_25sola
69	32	12.3128662257897	394	48.5010692466377	768.692893401015	1797.0152284264	707795	1796.43401015228	51.3609448252939	226.678745210174	2	613420	1556.90355329949	442.957595193687	407.543350086198	3	NaN	NaN	NaN	NaN	NaN	335.154998347394	0.970362604690862	30.9604393031233	12.3717126732537	10.501714654449	2.81754596408064	0.0144551392166142	0.00554387564788776	1	1.00093091260108	2681.74465195342	0	15734.0685279188	1	1	1	16	2019-05-24T18:17:42.576	NG_ecoli_LTEE_910_DM25	1500	-866	160.825	DIA_100X_EMPTY_1x1_100ms	029471c4-ea2c-4c1d-b78a-981c8af2d795	EPI_100X_YFP_1x1_200ms_25sola	EPI_100X_RFP_1x1_200ms_25sola
70	34	14.0487371225385	478	48.9319994967546	782.738493723849	247.751046025105	958483	2005.19456066946	51.3609448252939	226.678745210174	3	873047	1826.45815899582	442.957595193687	407.543350086198	4	NaN	NaN	NaN	NaN	NaN	374.233860971776	0.968880867637755	32.8219989638512	13.1940351560381	11.1640695766545	2.83013116908723	0.0138060974061667	0.00787118310639532	0	1.00432587562259	3212.92048591251	0	14478.9937238494	1	1	1	16	2019-05-24T18:17:42.576	NG_ecoli_LTEE_910_DM25	1500	-866	160.825	DIA_100X_EMPTY_1x1_100ms	31894417-cbe8-40ef-878f-18b74c330705	EPI_100X_YFP_1x1_200ms_25sola	EPI_100X_RFP_1x1_200ms_25sola
71	25	12.0146110067165	301	42.8196116334509	792.700996677741	1930.5780730897	1622998	5392.01993355482	51.3609448252939	226.678745210174	2	914433	3037.98338870432	442.957595193687	407.543350086198	2	NaN	NaN	NaN	NaN	NaN	259.430136074421	0.999846665016718	23.7742949340394	13.0366984974762	10.3863022947681	3.55242595458305	0.00725321757085789	0.00312617640665509	1	1.00035642769072	2014.27816396678	0	15305.3986710963	1	1	1	16	2019-05-24T18:17:42.576	NG_ecoli_LTEE_910_DM25	1500	-866	160.825	DIA_100X_EMPTY_1x1_100ms	1b8b0d13-d14b-4497-bc8a-53102b15e9ad	EPI_100X_YFP_1x1_200ms_25sola	EPI_100X_RFP_1x1_200ms_25sola
72	27	10.5935693776832	286	44.3073906181542	823.489510489511	788.132867132867	35945	125.681818181818	51.3609448252939	226.678745210174	0	5846302	20441.6153846154	442.957595193687	407.543350086198	1	NaN	NaN	NaN	NaN	NaN	265.724507431057	0.994889046832259	25.9387221229018	12.1427388681251	10.0002252852062	2.81964979696251	0.00361253040198161	0.00228633725820072	0	1.0002140352627	2037.31426387126	1	16444.1888111888	1	1	1	16	2019-05-24T18:17:42.576	NG_ecoli_LTEE_910_DM25	1500	-866	160.825	DIA_100X_EMPTY_1x1_100ms	5d65844c-bc83-4d08-a340-bfa8881e4ed6	EPI_100X_YFP_1x1_200ms_25sola	EPI_100X_RFP_1x1_200ms_25sola
73	23	12.0109856173207	277	18.6896563308629	818.927797833935	1960.62815884477	704317	2542.66064981949	51.3609448252939	226.678745210174	2	712889	2573.60649819495	442.957595193687	407.543350086198	2	NaN	NaN	NaN	NaN	NaN	240.001475872662	0.999759707438757	22.6740800030415	12.4801237118324	10.2370868820988	3.17337655243742	0.0107791571412754	0.00507706839306016	1	1.00090231747023	1866.26080152374	0	16277.9855595668	1	1	1	16	2019-05-24T18:17:42.576	NG_ecoli_LTEE_910_DM25	1500	-866	160.825	DIA_100X_EMPTY_1x1_100ms	d8a46dd6-0678-4055-9af1-137b2485ab4b	EPI_100X_YFP_1x1_200ms_25sola	EPI_100X_RFP_1x1_200ms_25sola
74	22	11.1658221114601	246	30.2444937561902	830.19918699187	726.943089430894	132560	538.861788617886	51.3609448252939	226.678745210174	0	528020	2146.42276422764	442.957595193687	407.543350086198	2	NaN	NaN	NaN	NaN	NaN	220.490928704309	0.999838187105679	21.1872560845243	12.7516475336561	10.0269824511577	3.32917069992214	0.00537082633594651	0.0024844925878351	1	1.00020571246825	1673.03530961504	1	16365.1504065041	1	1	1	16	2019-05-24T18:17:42.576	NG_ecoli_LTEE_910_DM25	1500	-866	160.825	DIA_100X_EMPTY_1x1_100ms	98e3b982-4d90-41a8-9d66-2fdcb15dda9c	EPI_100X_YFP_1x1_200ms_25sola	EPI_100X_RFP_1x1_200ms_25sola
75	21	11.6949277413843	246	-40.7840098617811	833.626016260163	747.715447154472	120217	488.686991869919	51.3609448252939	226.678745210174	0	565290	2297.92682926829	442.957595193687	407.543350086198	1	NaN	NaN	NaN	NaN	NaN	225.124934438965	0.999862476841328	21.2896370222821	13.4621010088144	10.2307336887773	3.48842760031044	0.0100041331147252	0.00543565241417902	0	1.00091355629791	1750.1355966706	1	16285.406504065	1	1	1	16	2019-05-24T18:17:42.576	NG_ecoli_LTEE_910_DM25	1500	-866	160.825	DIA_100X_EMPTY_1x1_100ms	e6d36cb4-ce69-4f61-8f9f-0f68a7a9e8d6	EPI_100X_YFP_1x1_200ms_25sola	EPI_100X_RFP_1x1_200ms_25sola
76	24	12.0137801944403	289	1.34913126229901	838.093425605536	1814.89273356401	708300	2450.86505190311	51.3609448252939	226.678745210174	2	1197629	4144.04498269896	442.957595193687	407.543350086198	1	NaN	NaN	NaN	NaN	NaN	253.299491842326	0.999921966658062	23.2712053604361	13.3203967519795	10.5566524907339	3.42236404941	0.00773307608864156	0.00348583812357909	1	1.00045700929805	2036.86014734772	0	15168.6366782007	1	1	1	16	2019-05-24T18:17:42.576	NG_ecoli_LTEE_910_DM25	1500	-866	160.825	DIA_100X_EMPTY_1x1_100ms	f78b732f-ed22-4c49-bebc-326f7742e472	EPI_100X_YFP_1x1_200ms_25sola	EPI_100X_RFP_1x1_200ms_25sola
77	26	11.179533749376	291	35.3577930089503	844.817869415808	798.027491408935	38246	131.429553264605	51.3609448252939	226.678745210174	0	4127606	14184.2130584192	442.957595193687	407.543350086198	1	NaN	NaN	NaN	NaN	NaN	258.63003826699	0.994034629377342	24.9708192794311	12.3640568375998	9.97768261098024	3.06522249591035	0.00569331198036312	0.00328491139612094	1	1.00010884225085	1952.45953958536	1	16319.4879725086	1	1	1	16	2019-05-24T18:17:42.576	NG_ecoli_LTEE_910_DM25	1500	-866	160.825	DIA_100X_EMPTY_1x1_100ms	7f67a7ff-f23d-416f-a23d-a386a01ca3f2	EPI_100X_YFP_1x1_200ms_25sola	EPI_100X_RFP_1x1_200ms_25sola
[truncated: 2,344 more rows]
