# Supplementary material for: Genomic and phenotypic evolution of Escherichia coli in a novel citrate-only resource environment
Source: eLife. 2020 May 29;9:e55414. doi: 10.7554/eLife.55414 (PMC7299349; doi:10.7554/eLife.55414)
Supplement: Figure 10—source data 3. [file elife-55414-fig10-data3.zip]

Archive with 19 entries (19 files):
- 20190329_NG_ecoli_LTEE_11364_DM0_001.superSegger.txt
- 20190329_NG_ecoli_LTEE_11364_DM25_001.superSegger.txt
- 20190329_NG_ecoli_LTEE_151_DM0_001.superSegger.txt
- 20190329_NG_ecoli_LTEE_151_DM25_001.superSegger.txt
- 20190329_NG_ecoli_LTEE_606_DM25_001.superSegger.txt
- 20190329_NG_ecoli_LTEE_871_DM0_001.superSegger.txt
- 20190329_NG_ecoli_LTEE_871_DM25_001.superSegger.txt
- 20190329_NG_ecoli_LTEE_910_DM25_001.superSegger.txt
- 20190515_NG_ecoli_LTEE_11364_DM0_001.superSegger.txt
- 20190515_NG_ecoli_LTEE_11364_DM25_001.superSegger.txt
- 20190515_NG_ecoli_LTEE_151_DM0_001.superSegger.txt
- 20190515_NG_ecoli_LTEE_151_DM25_002.superSegger.txt
- 20190515_NG_ecoli_LTEE_606_DM25_001.superSegger.txt
- 20190515_NG_ecoli_LTEE_871_DM0_001.superSegger.txt
- 20190515_NG_ecoli_LTEE_871_DM25_001.superSegger.txt
- 20190515_NG_ecoli_LTEE_910_DM25_001.superSegger.txt
- 20190516_NG_ecoli_LTEE_151_DM0_001.superSegger.txt
- 20190516_NG_ecoli_LTEE_151_DM25_001.superSegger.txt
- 20190516_NG_ecoli_LTEE_606_DM25_001.superSegger.txt
