# Supplementary material for: Genomic and phenotypic evolution of Escherichia coli in a novel citrate-only resource environment
Source: eLife. 2020 May 29;9:e55414. doi: 10.7554/eLife.55414 (PMC7299349; doi:10.7554/eLife.55414)
Supplement: Figure 10—source data 3. [file elife-55414-fig10-data3.zip › 20190329_NG_ecoli_LTEE_11364_DM0_001.superSegger.txt]

CellID	LongAxis	ShortAxis	Area	RegionScore	XPosition	YPosition	Fluor1Sum	Fluor1Mean	Fluor1Background	Fluor1BgStd	Fluor1FociNumber	Fluor2Sum	Fluor2Mean	Fluor2Background	Fluor2BgStd	Fluor2FociNumber	Fluor3Sum	Fluor3Mean	Fluor3Background	Fluor3BgStd	Fluor3FociNumber	MeshArea	MeshSolidity	MeshAxisLength	MeshRibsLengthMax	MeshRibsLengthMean	MeshRibsLengthStd	MeshCurvatureMax	MeshCurvatureMean	MeshCurvatureInflection	MeshSinuosity	MeshVolume	NumOfNeighbors	RegionGrayVal	TimeFrames	AgeFrames	RelativeAge	xyFolder	DateTime	Folder	StageXposition	StageYposition	StageZposition	PhaseConfig	UUID	Fluo1Config	Fluo2Config	Fluo3Config
1	31	14.4449939003251	448	44.0927409824359	21.0513392857143	1055.09375	1786020	3986.65178571429	138.622716692791	146.580819680337	2	1345979	3004.41741071429	578.768557710439	718.872899563915	0	NaN	NaN	NaN	NaN	NaN	363.985674104784	0.992028868568416	29.7335533875154	14.3468203800303	11.7569008566394	3.60698839099317	0.220743781823872	0.00795853301632691	0	1.00094336076079	3227.91735598618	1	10365.9017857143	1	1	1	1	2019-03-29T16:08:43.242	NG_ecoli_LTEE_11364_DM0	-0	-0	163	DIA_100X_EMPTY_1x1_100ms	d1743869-132d-4fac-b0df-bfbbcef18abf	EPI_100X_YFP_1x1_200ms_25sola	EPI_100X_RFP_1x1_200ms_25sola
2	46	15.409984662577	709	49.145107493144	24.2595204513399	356.119887165021	6346276	8951.023977433	138.622716692791	146.580819680337	5	604947	853.239774330042	578.768557710439	718.872899563915	0	NaN	NaN	NaN	NaN	NaN	554.882085955509	0.950160510607101	44.0991573515017	14.7308602324156	12.3609307769944	2.83972858561129	0.0191934095350348	0.00730240956375136	2	1.00163836206264	5292.03272393355	0	10201.7799717913	1	1	1	1	2019-03-29T16:08:43.242	NG_ecoli_LTEE_11364_DM0	-0	-0	163	DIA_100X_EMPTY_1x1_100ms	f4a3c616-e94a-4326-b9ce-822586bcb9a9	EPI_100X_YFP_1x1_200ms_25sola	EPI_100X_RFP_1x1_200ms_25sola
3	33	14.6287405134012	483	46.7965617606165	28.51966873706	1084.92339544513	1866237	3863.84472049689	138.622716692791	146.580819680337	1	1423485	2947.17391304348	578.768557710439	718.872899563915	0	NaN	NaN	NaN	NaN	NaN	399.078651006372	0.993629846981576	32.6012553862992	14.1072843605746	11.9395729565188	3.31680829308881	0.0163928252473837	0.0104247267174873	0	1.00689924992396	3650.07503617432	1	10459.0724637681	1	1	1	1	2019-03-29T16:08:43.242	NG_ecoli_LTEE_11364_DM0	-0	-0	163	DIA_100X_EMPTY_1x1_100ms	f938ea89-58df-4886-a569-2a4a530d3aef	EPI_100X_YFP_1x1_200ms_25sola	EPI_100X_RFP_1x1_200ms_25sola
4	44	15.0209728669299	661	49.65604812518	59.732223903177	484.729198184569	408431	617.898638426626	138.622716692791	146.580819680337	6	21794264	32971.6550680787	578.768557710439	718.872899563915	2	NaN	NaN	NaN	NaN	NaN	566.054522248747	0.938316600406849	43.1302081582706	16.0703828161203	12.7828457279426	3.17570040454963	0.0339589076241399	0.0118124908105506	2	1.01821723907251	5535.11350017924	0	12135.7140695915	1	1	1	1	2019-03-29T16:08:43.242	NG_ecoli_LTEE_11364_DM0	-0	-0	163	DIA_100X_EMPTY_1x1_100ms	a0eeca1c-3800-4037-a85f-4858fc4e336a	EPI_100X_YFP_1x1_200ms_25sola	EPI_100X_RFP_1x1_200ms_25sola
5	40	14.9301559842471	598	48.7134783486887	95.0351170568562	115.901337792642	361127	603.891304347826	138.622716692791	146.580819680337	4	16791368	28079.2107023411	578.768557710439	718.872899563915	3	NaN	NaN	NaN	NaN	NaN	477.45723411617	0.944918416333866	39.6287155847676	14.0179845620482	11.7014170566157	2.96755769934072	0.0101325323669386	0.00358260878750937	3	1.00043092577856	4261.64034249336	0	10953.8110367893	1	1	1	1	2019-03-29T16:08:43.242	NG_ecoli_LTEE_11364_DM0	-0	-0	163	DIA_100X_EMPTY_1x1_100ms	da8c69a8-af58-4239-bd65-e5b3a5e7d49d	EPI_100X_YFP_1x1_200ms_25sola	EPI_100X_RFP_1x1_200ms_25sola
6	36	12.4935023380952	450	49.4106345542533	110.842222222222	83.7177777777778	295654	657.008888888889	138.622716692791	146.580819680337	6	17091438	37980.9733333333	578.768557710439	718.872899563915	2	NaN	NaN	NaN	NaN	NaN	394.348250994405	0.957827167639169	34.4994605165249	13.4019095495251	11.0202552312317	2.86583587592736	0.0538199408084963	0.017688520464575	2	1.01446640225227	3290.67878402966	0	12040.7022222222	1	1	1	1	2019-03-29T16:08:43.242	NG_ecoli_LTEE_11364_DM0	-0	-0	163	DIA_100X_EMPTY_1x1_100ms	cd86e9bf-6fac-44c8-9c19-8bc8306f6787	EPI_100X_YFP_1x1_200ms_25sola	EPI_100X_RFP_1x1_200ms_25sola
7	47	15.3544872255439	722	49.3890485666792	190.450138504155	1665.79085872576	995892	1379.35180055402	138.622716692791	146.580819680337	8	386384	535.157894736842	578.768557710439	718.872899563915	0	NaN	NaN	NaN	NaN	NaN	569.018037874425	0.955918556354534	44.7282602777765	14.4217490809069	12.4456868364715	2.80405919655927	0.0258813142154015	0.0133588918181496	1	1.00598719222635	5441.38713642528	0	10169.3587257618	1	1	1	1	2019-03-29T16:08:43.242	NG_ecoli_LTEE_11364_DM0	-0	-0	163	DIA_100X_EMPTY_1x1_100ms	a5fea799-1033-447c-95dd-6fa8c2611d69	EPI_100X_YFP_1x1_200ms_25sola	EPI_100X_RFP_1x1_200ms_25sola
8	41	14.8058641171852	607	49.5183709158639	197.940691927512	1164.53377265239	1024865	1688.41021416804	138.622716692791	146.580819680337	4	416083	685.474464579901	578.768557710439	718.872899563915	0	NaN	NaN	NaN	NaN	NaN	493.630966375037	0.987962307176981	39.1289268949047	14.2868198456514	12.3425717269954	3.04076463034958	0.00694690611307326	0.00252908480376253	2	1.00045088766179	4681.65210969313	0	10363.5815485997	1	1	1	1	2019-03-29T16:08:43.242	NG_ecoli_LTEE_11364_DM0	-0	-0	163	DIA_100X_EMPTY_1x1_100ms	c856b4b3-24c1-4e75-85f5-ae4ade628ab0	EPI_100X_YFP_1x1_200ms_25sola	EPI_100X_RFP_1x1_200ms_25sola
9	45	15.5510584026723	700	49.4705542058866	238.858571428571	253.197142857143	1188827	1698.32428571429	138.622716692791	146.580819680337	8	506489	723.555714285714	578.768557710439	718.872899563915	0	NaN	NaN	NaN	NaN	NaN	536.118654889417	0.949771155684513	43.0290781232781	14.5570584371645	12.0919767663827	3.0108447197067	0.0165102167750476	0.00656082075373794	1	1.00225627544831	4941.3604071192	0	10426.5271428571	1	1	1	1	2019-03-29T16:08:43.242	NG_ecoli_LTEE_11364_DM0	-0	-0	163	DIA_100X_EMPTY_1x1_100ms	6a4d8cf2-8469-45b2-94c0-1fe05bad5397	EPI_100X_YFP_1x1_200ms_25sola	EPI_100X_RFP_1x1_200ms_25sola
10	30	12.5654935813265	377	47.2634894429001	287.04774535809	1070.76923076923	211842	561.915119363395	138.622716692791	146.580819680337	5	5852392	15523.5862068966	578.768557710439	718.872899563915	2	NaN	NaN	NaN	NaN	NaN	312.560820426237	0.987715685458677	28.345183423066	13.576255843932	10.7720444512402	3.04458610570783	0.00537331251648188	0.0021105796479051	2	1.00012558483978	2583.24398483405	0	11579.3899204244	1	1	1	1	2019-03-29T16:08:43.242	NG_ecoli_LTEE_11364_DM0	-0	-0	163	DIA_100X_EMPTY_1x1_100ms	58bce3bf-f436-4927-8b2f-680d93f0307e	EPI_100X_YFP_1x1_200ms_25sola	EPI_100X_RFP_1x1_200ms_25sola
11	49	15.0170051232866	736	49.1345411258347	309.493206521739	628.258152173913	569230	773.410326086957	138.622716692791	146.580819680337	5	380725	517.289402173913	578.768557710439	718.872899563915	0	NaN	NaN	NaN	NaN	NaN	571.17820446979	0.944125635367629	47.2940685090409	13.9541799681704	11.9062194730225	2.53217882311466	0.0204091529421775	0.00822728606708743	1	1.00765886138071	5265.55708253795	0	10591.9986413043	1	1	1	1	2019-03-29T16:08:43.242	NG_ecoli_LTEE_11364_DM0	-0	-0	163	DIA_100X_EMPTY_1x1_100ms	92827bf2-36c4-4d75-969b-2f88696329ea	EPI_100X_YFP_1x1_200ms_25sola	EPI_100X_RFP_1x1_200ms_25sola
12	27	11.8629723344289	321	23.983038173254	303.694704049844	1639.11214953271	39145	121.947040498442	138.622716692791	146.580819680337	0	144270	449.439252336449	578.768557710439	718.872899563915	0	NaN	NaN	NaN	NaN	NaN	275.016269779117	0.989255056424266	23.940824865249	14.0653352091444	11.0395261346093	3.38255201054436	0.0123462283519927	0.00492070945203741	1	1.0009744249816	2291.55272920587	0	12684.8598130841	1	1	1	1	2019-03-29T16:08:43.242	NG_ecoli_LTEE_11364_DM0	-0	-0	163	DIA_100X_EMPTY_1x1_100ms	7a813795-b996-4fa4-8e27-73eb8df1b484	EPI_100X_YFP_1x1_200ms_25sola	EPI_100X_RFP_1x1_200ms_25sola
13	64	14.5204368351988	929	46.9093960711741	376.684607104413	1006.4434876211	32512477	34997.2841765339	138.622716692791	146.580819680337	6	643996	693.214208826695	578.768557710439	718.872899563915	0	NaN	NaN	NaN	NaN	NaN	759.558761399695	0.841418511970304	62.5407923431867	14.591643879465	11.9623428984314	2.33831159883286	0.0240898244639861	0.00788751012123995	2	1.02079275037406	7028.8739472357	0	10289.0290635091	1	1	1	1	2019-03-29T16:08:43.242	NG_ecoli_LTEE_11364_DM0	-0	-0	163	DIA_100X_EMPTY_1x1_100ms	b920f9ea-09ea-48a7-afa5-ddd9610d910f	EPI_100X_YFP_1x1_200ms_25sola	EPI_100X_RFP_1x1_200ms_25sola
14	37	15.9405225021146	590	48.5501225153418	466.401694915254	1934.60338983051	1293095	2191.68644067797	138.622716692791	146.580819680337	3	418043	708.547457627119	578.768557710439	718.872899563915	0	NaN	NaN	NaN	NaN	NaN	459.83970951797	0.987006195797411	35.2950391106963	14.8190642318619	12.7613201357615	3.17311934510555	0.00426901436979822	0.00153364282966438	2	1.00018311079658	4514.34510519059	0	10290.1305084746	1	1	1	1	2019-03-29T16:08:43.242	NG_ecoli_LTEE_11364_DM0	-0	-0	163	DIA_100X_EMPTY_1x1_100ms	4f40c7ea-2352-44b8-834a-262d561ae705	EPI_100X_YFP_1x1_200ms_25sola	EPI_100X_RFP_1x1_200ms_25sola
15	27	13.434113993399	363	28.5451961312372	483.922865013774	1175.79614325069	161987	446.245179063361	138.622716692791	146.580819680337	2	5659246	15590.2093663912	578.768557710439	718.872899563915	1	NaN	NaN	NaN	NaN	NaN	348.145859473188	0.990259423107655	28.3368430386304	15.385104781459	11.8180470151314	3.93171181280178	0.039039342221647	0.0140396104235934	1	1.00917481736533	3108.37045746287	1	12595.479338843	1	1	1	1	2019-03-29T16:08:43.242	NG_ecoli_LTEE_11364_DM0	-0	-0	163	DIA_100X_EMPTY_1x1_100ms	9f1f23cd-ea84-4841-979a-0ba1330ff539	EPI_100X_YFP_1x1_200ms_25sola	EPI_100X_RFP_1x1_200ms_25sola
16	26	13.957342889788	364	-2.45536778892174	510.016483516484	1177.79120879121	184171	505.964285714286	138.622716692791	146.580819680337	2	7105344	19520.1758241758	578.768557710439	718.872899563915	2	NaN	NaN	NaN	NaN	NaN	349.854934484004	0.988911458554297	26.1259167476423	15.8787931230609	12.6038754486456	4.38904173504604	0.03881127121609	0.0140107974338581	1	1.00614290201493	3259.63990323078	1	12473.2582417582	1	1	1	1	2019-03-29T16:08:43.242	NG_ecoli_LTEE_11364_DM0	-0	-0	163	DIA_100X_EMPTY_1x1_100ms	ea882bc1-d6db-4aff-be7a-030b8bd4cc6d	EPI_100X_YFP_1x1_200ms_25sola	EPI_100X_RFP_1x1_200ms_25sola
17	44	15.463973305866	681	49.3776498540414	517.704845814978	1294.39353891336	1628772	2391.73568281938	138.622716692791	146.580819680337	6	337811	496.051395007342	578.768557710439	718.872899563915	0	NaN	NaN	NaN	NaN	NaN	554.468020561564	0.982635010636466	41.7221157971519	15.2414443600244	12.9075190036849	3.34204017040516	0.0150961271695318	0.00372023599548897	2	1.00070775113932	5459.36023027112	1	10458.7797356828	1	1	1	1	2019-03-29T16:08:43.242	NG_ecoli_LTEE_11364_DM0	-0	-0	163	DIA_100X_EMPTY_1x1_100ms	9cd8b6b6-1ede-4846-a5a2-2701c6d198f2	EPI_100X_YFP_1x1_200ms_25sola	EPI_100X_RFP_1x1_200ms_25sola
18	60	13.7993078593552	831	48.6890758097021	530.990373044525	1332.91335740072	7234531	8705.81347773767	138.622716692791	146.580819680337	4	344465	414.518652226233	578.768557710439	718.872899563915	0	NaN	NaN	NaN	NaN	NaN	688.36089059638	0.914286939209073	60.5869468613964	12.9852777260431	11.1990682002788	2.12464754782983	0.0167595799812852	0.00641145042771292	3	1.00342134815178	5968.05377947514	1	10721.8339350181	1	1	1	1	2019-03-29T16:08:43.242	NG_ecoli_LTEE_11364_DM0	-0	-0	163	DIA_100X_EMPTY_1x1_100ms	f33b50dd-f156-4571-8aad-af7e478a2dc0	EPI_100X_YFP_1x1_200ms_25sola	EPI_100X_RFP_1x1_200ms_25sola
19	37	11.3645224071155	422	47.3484584191353	557.255924170616	476.014218009479	245468	581.677725118483	138.622716692791	146.580819680337	6	4440049	10521.4431279621	578.768557710439	718.872899563915	1	NaN	NaN	NaN	NaN	NaN	388.507851167689	0.87932793595859	37.3610019798279	13.5682114130435	10.143547413121	2.9422398669818	0.0151507045857042	0.0050086481422504	3	1.00222600025664	3019.17386493674	0	12412.4976303318	1	1	1	1	2019-03-29T16:08:43.242	NG_ecoli_LTEE_11364_DM0	-0	-0	163	DIA_100X_EMPTY_1x1_100ms	235e8dda-86bc-4c08-802d-b6e677128a5d	EPI_100X_YFP_1x1_200ms_25sola	EPI_100X_RFP_1x1_200ms_25sola
20	36	14.7666953698668	532	48.5379761101983	615.656015037594	1721.31015037594	695528	1307.38345864662	138.622716692791	146.580819680337	3	260321	489.325187969925	578.768557710439	718.872899563915	0	NaN	NaN	NaN	NaN	NaN	425.04179934515	0.988563964336758	35.2079006358907	13.7325214254987	11.8062453768009	2.91766953322373	0.00476658915429639	0.00256551560699062	0	1.00047433998536	3854.37194595989	0	10345.4398496241	1	1	1	1	2019-03-29T16:08:43.242	NG_ecoli_LTEE_11364_DM0	-0	-0	163	DIA_100X_EMPTY_1x1_100ms	9977fa1c-c78b-4a1e-beeb-9b14723501dd	EPI_100X_YFP_1x1_200ms_25sola	EPI_100X_RFP_1x1_200ms_25sola
21	38	14.5691158067698	555	47.397640087985	641.2	892.079279279279	3056258	5506.77117117117	138.622716692791	146.580819680337	2	357739	644.574774774775	578.768557710439	718.872899563915	0	NaN	NaN	NaN	NaN	NaN	452.746631894238	0.954519417983723	37.5505677138404	14.3799520958253	11.6294229500122	3.17094306670259	0.262715552528026	0.00845558811939686	0	1.0018232835686	3988.62052717142	0	10581.1927927928	1	1	1	1	2019-03-29T16:08:43.242	NG_ecoli_LTEE_11364_DM0	-0	-0	163	DIA_100X_EMPTY_1x1_100ms	0a22293b-2c33-46e0-9a29-9afa92f743c3	EPI_100X_YFP_1x1_200ms_25sola	EPI_100X_RFP_1x1_200ms_25sola
22	33	11.1858565063492	370	-49.9780734088625	658.691891891892	252.845945945946	286202	773.518918918919	138.622716692791	146.580819680337	6	490702	1326.22162162162	578.768557710439	718.872899563915	0	NaN	NaN	NaN	NaN	NaN	374.769589744338	0.768051402788958	40.4500512387815	12.2491045049922	8.9417365682226	2.62341059111242	0.0921227230885618	0.0381029771961247	1	1.18629474442913	2540.11102479247	0	13036.627027027	1	1	1	1	2019-03-29T16:08:43.242	NG_ecoli_LTEE_11364_DM0	-0	-0	163	DIA_100X_EMPTY_1x1_100ms	f0e040c1-2901-454e-a9b9-bf061addbca9	EPI_100X_YFP_1x1_200ms_25sola	EPI_100X_RFP_1x1_200ms_25sola
23	38	12.9472659478091	492	47.3968865876581	696.955284552846	1341.21341463415	896263	1821.67276422764	138.622716692791	146.580819680337	3	214561	436.099593495935	578.768557710439	718.872899563915	0	NaN	NaN	NaN	NaN	NaN	416.066686857528	0.968706940551323	37.7196295201245	13.1277902298621	10.6911233792912	2.88982936855504	0.0162805815587187	0.00992227431282386	0	1.00814716508615	3386.13277038794	1	10606.7276422764	1	1	1	1	2019-03-29T16:08:43.242	NG_ecoli_LTEE_11364_DM0	-0	-0	163	DIA_100X_EMPTY_1x1_100ms	45434fed-f3cd-409f-a465-c719faabc98e	EPI_100X_YFP_1x1_200ms_25sola	EPI_100X_RFP_1x1_200ms_25sola
24	38	12.9282626806487	492	49.0072864341453	703.965447154472	1378.36991869919	927608	1885.38211382114	138.622716692791	146.580819680337	3	220058	447.272357723577	578.768557710439	718.872899563915	0	NaN	NaN	NaN	NaN	NaN	425.988001924168	0.976373643489092	38.4182747400321	12.594045106837	10.7819989342012	2.79501598884209	0.0106452871121473	0.00398342986052109	2	1.00058881360089	3507.73122267868	1	10596.4268292683	1	1	1	1	2019-03-29T16:08:43.242	NG_ecoli_LTEE_11364_DM0	-0	-0	163	DIA_100X_EMPTY_1x1_100ms	76af828f-6c17-4d46-a396-5a92d9fb13d7	EPI_100X_YFP_1x1_200ms_25sola	EPI_100X_RFP_1x1_200ms_25sola
25	50	14.2975962423306	715	49.3739175035027	721.348251748252	1440.78741258741	13702950	19164.965034965	138.622716692791	146.580819680337	4	285871	399.81958041958	578.768557710439	718.872899563915	0	NaN	NaN	NaN	NaN	NaN	582.857620566115	0.947530315212685	48.8621790341539	13.9747253325824	11.6660668253507	2.69726945861735	0.00955717938056774	0.00253834043545567	3	1.00020919280781	5222.89904923197	0	10387.3734265734	1	1	1	1	2019-03-29T16:08:43.242	NG_ecoli_LTEE_11364_DM0	-0	-0	163	DIA_100X_EMPTY_1x1_100ms	0deb40eb-1103-469b-b75d-23a22c696221	EPI_100X_YFP_1x1_200ms_25sola	EPI_100X_RFP_1x1_200ms_25sola
26	61	14.1451220627387	865	48.8732714419406	770.180346820809	637.979190751445	803906	929.371098265896	138.622716692791	146.580819680337	7	330286	381.833526011561	578.768557710439	718.872899563915	0	NaN	NaN	NaN	NaN	NaN	693.842818295562	0.906836511301086	60.5472051083646	13.2142147391867	11.2912913921821	2.22400421506072	0.00992153608446914	0.00333900356004846	4	1.00282227808171	6062.77167087414	0	11093.5583815029	1	1	1	1	2019-03-29T16:08:43.242	NG_ecoli_LTEE_11364_DM0	-0	-0	163	DIA_100X_EMPTY_1x1_100ms	c1046d69-b886-4ac5-9440-68e57887c9b7	EPI_100X_YFP_1x1_200ms_25sola	EPI_100X_RFP_1x1_200ms_25sola
27	64	13.4077809898982	859	47.5763594910894	793.114086146682	823.839348079162	965399	1123.86379511059	138.622716692791	146.580819680337	9	438344	510.295692665891	578.768557710439	718.872899563915	0	NaN	NaN	NaN	NaN	NaN	730.472149641535	0.854061338967196	64.7540378868378	12.8393450781581	11.0735595153442	2.19892566435681	0.0217004724055837	0.0102071680001286	1	1.01227301401663	6236.36067976873	0	10691.7834691502	1	1	1	1	2019-03-29T16:08:43.242	NG_ecoli_LTEE_11364_DM0	-0	-0	163	DIA_100X_EMPTY_1x1_100ms	2ee53e5c-0d5b-4ba9-8020-521696aafd80	EPI_100X_YFP_1x1_200ms_25sola	EPI_100X_RFP_1x1_200ms_25sola
28	80	14.784942103516	1183	45.4471847096793	853.068469991547	1526.99492814877	1997399	1688.41842772612	138.622716692791	146.580819680337	14	595016	502.972104818259	578.768557710439	718.872899563915	0	NaN	NaN	NaN	NaN	NaN	975.177621380752	0.916853374750126	78.3775434942807	14.6538000082306	12.2705761481265	2.26002430394054	0.0119245621869905	0.00387502531944364	0	1.00360298093581	9268.54235510614	0	10475.1259509721	1	1	1	1	2019-03-29T16:08:43.242	NG_ecoli_LTEE_11364_DM0	-0	-0	163	DIA_100X_EMPTY_1x1_100ms	7a0b65a7-50fa-4ab3-b948-8beb30505eaf	EPI_100X_YFP_1x1_200ms_25sola	EPI_100X_RFP_1x1_200ms_25sola
29	43	14.8739196831406	640	49.2373625802233	847.9296875	1973.1796875	929062	1451.659375	138.622716692791	146.580819680337	4	433804	677.81875	578.768557710439	718.872899563915	0	NaN	NaN	NaN	NaN	NaN	506.85608187818	0.960033236354399	41.9517912717025	13.6200902708437	11.6914817248516	2.99468406307259	0.0239201770658575	0.00848383878337835	1	1.00484691285177	4503.8041926012	0	10496.590625	1	1	1	1	2019-03-29T16:08:43.242	NG_ecoli_LTEE_11364_DM0	-0	-0	163	DIA_100X_EMPTY_1x1_100ms	f0f8dc79-c4ef-42d5-b12d-1e2237cc6ade	EPI_100X_YFP_1x1_200ms_25sola	EPI_100X_RFP_1x1_200ms_25sola
30	37	12.1579699628395	450	49.3139600348077	873.782222222222	1402.4	212904	473.12	138.622716692791	146.580819680337	4	9525037	21166.7488888889	578.768557710439	718.872899563915	4	NaN	NaN	NaN	NaN	NaN	397.816303688285	0.946632453693648	36.8894621602857	12.6630595388231	10.4100705956964	2.76562083156224	0.0250484056652809	0.0132615773528247	0	1.01282196381513	3139.78242449845	0	12035.3866666667	1	1	1	1	2019-03-29T16:08:43.242	NG_ecoli_LTEE_11364_DM0	-0	-0	163	DIA_100X_EMPTY_1x1_100ms	05f88be0-bc1d-4373-be2a-f8d03918d2f3	EPI_100X_YFP_1x1_200ms_25sola	EPI_100X_RFP_1x1_200ms_25sola
31	42	13.8097625817894	580	49.7681563697237	966.670689655172	1752.1775862069	1505406	2595.5275862069	138.622716692791	146.580819680337	4	471719	813.308620689655	578.768557710439	718.872899563915	0	NaN	NaN	NaN	NaN	NaN	468.342006980359	0.960294440634103	40.0095569502199	13.3631418812364	11.4404007946093	2.76713382423454	0.0111664042751586	0.0050236016244407	1	1.00264157541652	4112.78590539054	0	10387.8051724138	1	1	1	1	2019-03-29T16:08:43.242	NG_ecoli_LTEE_11364_DM0	-0	-0	163	DIA_100X_EMPTY_1x1_100ms	5858ca3e-7438-4e83-a580-67129979ab6d	EPI_100X_YFP_1x1_200ms_25sola	EPI_100X_RFP_1x1_200ms_25sola
32	36	11.8885635377246	428	49.2045471927621	967.238317757009	1573.43925233645	201376	470.504672897196	138.622716692791	146.580819680337	3	8672919	20263.8294392523	578.768557710439	718.872899563915	3	NaN	NaN	NaN	NaN	NaN	370.220173402767	0.953829094251221	35.3069861237743	12.2567056937052	10.2823738296446	2.5533333818449	0.0138441532295404	0.00787002216816162	0	1.00527428231887	2931.82002344591	0	11961.1355140187	1	1	1	1	2019-03-29T16:08:43.242	NG_ecoli_LTEE_11364_DM0	-0	-0	163	DIA_100X_EMPTY_1x1_100ms	cfb99da5-3f58-426e-b87b-03c21acd6916	EPI_100X_YFP_1x1_200ms_25sola	EPI_100X_RFP_1x1_200ms_25sola
33	40	14.4394940045424	579	48.5535901278785	983.775474956822	1155.20034542314	1769739	3056.54404145078	138.622716692791	146.580819680337	2	333241	575.545768566494	578.768557710439	718.872899563915	0	NaN	NaN	NaN	NaN	NaN	460.676192692673	0.956432569575171	39.7956985039724	13.571525317924	11.3688298275791	2.65899678415305	0.00371950940899884	0.00141092798576657	1	1.00014886064608	4039.77842131994	0	10474.2141623489	1	1	1	1	2019-03-29T16:08:43.242	NG_ecoli_LTEE_11364_DM0	-0	-0	163	DIA_100X_EMPTY_1x1_100ms	4e2246e0-2957-4d27-a361-cfe0a551b1e2	EPI_100X_YFP_1x1_200ms_25sola	EPI_100X_RFP_1x1_200ms_25sola
34	35	13.2250036306814	463	48.9125895124864	986.686825053996	951.170626349892	436854	943.529157667387	138.622716692791	146.580819680337	2	228291	493.069114470842	578.768557710439	718.872899563915	0	NaN	NaN	NaN	NaN	NaN	389.792150428356	0.972980151704691	33.9535589610617	13.1608286368126	11.1587525327393	2.93394776534279	0.0178638945853348	0.0070484235457264	1	1.00368716520563	3320.52288069858	0	10667.7667386609	1	1	1	1	2019-03-29T16:08:43.242	NG_ecoli_LTEE_11364_DM0	-0	-0	163	DIA_100X_EMPTY_1x1_100ms	62395a8f-0551-4ac0-ac65-e13d6da2ef28	EPI_100X_YFP_1x1_200ms_25sola	EPI_100X_RFP_1x1_200ms_25sola
35	48	13.93012109109	669	49.409944895781	1001.32436472347	1419.69357249626	3732994	5579.96113602392	138.622716692791	146.580819680337	5	563118	841.730941704036	578.768557710439	718.872899563915	0	NaN	NaN	NaN	NaN	NaN	558.79327943826	0.92953395408932	48.0085541481738	13.3842912440909	11.4087920044584	2.56338076400766	0.0138478055336582	0.00746263252301653	1	1.00582077666259	4907.8110386921	0	10492.6532137519	1	1	1	1	2019-03-29T16:08:43.242	NG_ecoli_LTEE_11364_DM0	-0	-0	163	DIA_100X_EMPTY_1x1_100ms	27286735-4ccf-49dd-ab64-1ed80dac48c6	EPI_100X_YFP_1x1_200ms_25sola	EPI_100X_RFP_1x1_200ms_25sola
36	37	13.4872320938249	500	48.7370501567313	1039.646	554.674	2954580	5909.16	138.622716692791	146.580819680337	3	194006	388.012	578.768557710439	718.872899563915	0	NaN	NaN	NaN	NaN	NaN	412.046615391678	0.990430601569944	35.7678600117865	13.4096966707286	11.2939560168752	2.76834681821339	0.0149649746910256	0.00629132346847232	1	1.00105578246325	3583.23278178412	0	10662.544	1	1	1	1	2019-03-29T16:08:43.242	NG_ecoli_LTEE_11364_DM0	-0	-0	163	DIA_100X_EMPTY_1x1_100ms	3423ddf0-38b9-47cb-b4c0-b1a8d2d95d54	EPI_100X_YFP_1x1_200ms_25sola	EPI_100X_RFP_1x1_200ms_25sola
37	44	13.9246912938352	613	49.4879663583583	1080.82544861338	1026.49592169657	801958	1308.25122349103	138.622716692791	146.580819680337	5	252015	411.117455138662	578.768557710439	718.872899563915	0	NaN	NaN	NaN	NaN	NaN	513.240793062968	0.95553079128359	43.2234269938026	13.6133391901109	11.6750176484473	2.6257881304243	0.0096296815200995	0.00471268654152718	2	1.00134170949678	4627.2628488513	0	10699.4926590538	1	1	1	1	2019-03-29T16:08:43.242	NG_ecoli_LTEE_11364_DM0	-0	-0	163	DIA_100X_EMPTY_1x1_100ms	85d4edcc-5810-4036-a05f-6594f372f7a2	EPI_100X_YFP_1x1_200ms_25sola	EPI_100X_RFP_1x1_200ms_25sola
38	62	12.9575443850913	804	48.9853903483994	1116.20024875622	33.2786069651741	1997776	2484.7960199005	138.622716692791	146.580819680337	6	500216	622.1592039801	578.768557710439	718.872899563915	0	NaN	NaN	NaN	NaN	NaN	673.695976736754	0.912191409609908	62.7502807286302	12.1826123272017	10.6097167790699	1.97709076349061	0.0111082144144478	0.0043930662538686	3	1.00115966242402	5547.70214726665	0	10926.2512437811	1	1	1	1	2019-03-29T16:08:43.242	NG_ecoli_LTEE_11364_DM0	-0	-0	163	DIA_100X_EMPTY_1x1_100ms	3c342240-c686-4642-984e-b7f6b9bc1a1c	EPI_100X_YFP_1x1_200ms_25sola	EPI_100X_RFP_1x1_200ms_25sola
39	55	14.7083469258157	809	46.4308128921998	1120.46724351051	2007.08529048208	1324053	1636.65389369592	138.622716692791	146.580819680337	7	528958	653.841779975278	578.768557710439	718.872899563915	0	NaN	NaN	NaN	NaN	NaN	645.083273207526	0.856884624380842	54.2550709989255	13.7059768672179	11.6508631728541	2.52921250952778	0.0341080516683227	0.0138526812250811	1	1.03057979348597	5784.24155814428	0	10641.9258343634	1	1	1	1	2019-03-29T16:08:43.242	NG_ecoli_LTEE_11364_DM0	-0	-0	163	DIA_100X_EMPTY_1x1_100ms	bf28d2b3-0e39-4c08-81be-04d989caeaed	EPI_100X_YFP_1x1_200ms_25sola	EPI_100X_RFP_1x1_200ms_25sola
40	36	12.7909124276693	465	48.5198797166875	1119.27956989247	1295.48817204301	834869	1795.41720430108	138.622716692791	146.580819680337	4	258504	555.922580645161	578.768557710439	718.872899563915	0	NaN	NaN	NaN	NaN	NaN	396.647258604615	0.9721962157854	36.2056332861535	12.5637444622404	10.5747357725391	2.86322868514264	0.00464440316233411	0.00178351522480714	1	1.00017208523298	3179.83861420929	0	10869.0215053763	1	1	1	1	2019-03-29T16:08:43.242	NG_ecoli_LTEE_11364_DM0	-0	-0	163	DIA_100X_EMPTY_1x1_100ms	20ddfba0-1c24-485e-b0a5-dfd27f5036c1	EPI_100X_YFP_1x1_200ms_25sola	EPI_100X_RFP_1x1_200ms_25sola
41	39	15.0079795952005	586	49.3788945112335	1155.67747440273	1809.83788395904	1028668	1755.40614334471	138.622716692791	146.580819680337	4	366769	625.88566552901	578.768557710439	718.872899563915	0	NaN	NaN	NaN	NaN	NaN	483.926976261371	0.971339104081079	37.8427041904774	14.6996758856239	12.5627499457816	3.10067548020248	0.00607823439516133	0.00258913094790709	1	1.00050755569299	4690.74123020926	0	10411.3720136519	1	1	1	1	2019-03-29T16:08:43.242	NG_ecoli_LTEE_11364_DM0	-0	-0	163	DIA_100X_EMPTY_1x1_100ms	b3b1a788-bd13-4824-b32e-02b8d6ee50c9	EPI_100X_YFP_1x1_200ms_25sola	EPI_100X_RFP_1x1_200ms_25sola
42	50	12.5816720657811	629	49.0055870390442	1217.38950715421	830.055643879173	4893817	7780.31319554849	138.622716692791	146.580819680337	4	226892	360.718600953895	578.768557710439	718.872899563915	0	NaN	NaN	NaN	NaN	NaN	527.351411646895	0.935938015075196	48.8090770532951	12.1125825601726	10.5436275441739	2.42458058054447	0.0464976949674705	0.00579371359096824	1	1.00346663126194	4261.57944308633	0	11013.6899841017	1	1	1	1	2019-03-29T16:08:43.242	NG_ecoli_LTEE_11364_DM0	-0	-0	163	DIA_100X_EMPTY_1x1_100ms	9334f00b-cc5c-4d8d-9543-db0f29bc99a0	EPI_100X_YFP_1x1_200ms_25sola	EPI_100X_RFP_1x1_200ms_25sola
43	33	11.2800015635463	373	48.765854720248	1246.98123324397	258.667560321716	189387	507.739946380697	138.622716692791	146.580819680337	5	7135682	19130.5147453083	578.768557710439	718.872899563915	4	NaN	NaN	NaN	NaN	NaN	343.37709541135	0.983298558588501	33.4209041699831	12.0309849935851	10.0840222731066	2.5102794625165	0.00989088589704077	0.00466293058406527	1	1.00154680756829	2669.1665215531	0	12032.8605898123	1	1	1	1	2019-03-29T16:08:43.242	NG_ecoli_LTEE_11364_DM0	-0	-0	163	DIA_100X_EMPTY_1x1_100ms	b77711c9-0f8a-4f9f-8852-76978831ceed	EPI_100X_YFP_1x1_200ms_25sola	EPI_100X_RFP_1x1_200ms_25sola
44	33	12.4516081518605	411	48.5457861731321	1248.51338199513	91.0632603406326	212134	516.141119221411	138.622716692791	146.580819680337	10	16583328	40348.7299270073	578.768557710439	718.872899563915	2	NaN	NaN	NaN	NaN	NaN	365.933260084173	0.86968010116727	33.0661718190622	14.3272926511267	10.6922058602967	3.38046333339336	0.0246445636678005	0.00935722096938879	2	1.00519019646847	2968.98786827655	0	12330.6107055961	1	1	1	1	2019-03-29T16:08:43.242	NG_ecoli_LTEE_11364_DM0	-0	-0	163	DIA_100X_EMPTY_1x1_100ms	a1d1c64b-55e7-4a67-ac4a-671388045ba3	EPI_100X_YFP_1x1_200ms_25sola	EPI_100X_RFP_1x1_200ms_25sola
45	39	13.64715938542	532	49.2361554249194	1263.42857142857	1727.41165413534	1368658	2572.66541353383	138.622716692791	146.580819680337	5	324372	609.721804511278	578.768557710439	718.872899563915	0	NaN	NaN	NaN	NaN	NaN	430.96319741913	0.971805253046193	37.5504563382883	13.0674023506717	11.0754697453513	2.95526182763743	0.023459197759697	0.00570329222957845	1	1.00068704600784	3617.67385074074	0	10641.6917293233	1	1	1	1	2019-03-29T16:08:43.242	NG_ecoli_LTEE_11364_DM0	-0	-0	163	DIA_100X_EMPTY_1x1_100ms	d2080198-8669-4b33-b6c2-34fb46c611ea	EPI_100X_YFP_1x1_200ms_25sola	EPI_100X_RFP_1x1_200ms_25sola
46	44	14.156283079362	623	49.1719884489516	1271.0481540931	1577.17014446228	5274396	8466.12520064205	138.622716692791	146.580819680337	4	621533	997.645264847512	578.768557710439	718.872899563915	0	NaN	NaN	NaN	NaN	NaN	499.957511230424	0.950548942062197	42.8671581295906	13.5224688574054	11.3730460740252	2.72687179381048	0.00934186951498392	0.00536910626340392	1	1.00130445694408	4354.79957084726	0	10850.5906902087	1	1	1	1	2019-03-29T16:08:43.242	NG_ecoli_LTEE_11364_DM0	-0	-0	163	DIA_100X_EMPTY_1x1_100ms	7c386304-b8c7-47e6-a362-d5d9467bebfc	EPI_100X_YFP_1x1_200ms_25sola	EPI_100X_RFP_1x1_200ms_25sola
47	63	12.9774546151259	818	46.0937627511987	1289.47432762836	1094.76528117359	1108189	1354.75427872861	138.622716692791	146.580819680337	6	359908	439.98533007335	578.768557710439	718.872899563915	0	NaN	NaN	NaN	NaN	NaN	696.422975210749	0.877528211277047	63.373645192279	12.8600305264664	10.8761366010573	1.96657992292879	0.0201281805594967	0.00506798679029332	3	1.00695869502319	5887.7298734318	0	11129.4755501222	1	1	1	1	2019-03-29T16:08:43.242	NG_ecoli_LTEE_11364_DM0	-0	-0	163	DIA_100X_EMPTY_1x1_100ms	6bee3bbb-8678-4747-92e7-53db36b95255	EPI_100X_YFP_1x1_200ms_25sola	EPI_100X_RFP_1x1_200ms_25sola
48	46	15.2355800176161	701	47.9106345583253	1293.60912981455	2009.8059914408	1466958	2092.66476462197	138.622716692791	146.580819680337	9	451384	643.914407988588	578.768557710439	718.872899563915	0	NaN	NaN	NaN	NaN	NaN	565.561938405401	0.948846344913639	44.6806411029314	14.9480839732647	12.320416338476	2.99484449113988	0.0167686004136141	0.00755217757814163	1	1.0065787262237	5326.72216776816	0	10499.937232525	1	1	1	1	2019-03-29T16:08:43.242	NG_ecoli_LTEE_11364_DM0	-0	-0	163	DIA_100X_EMPTY_1x1_100ms	ba716e48-355a-407a-ae44-a6482605d9af	EPI_100X_YFP_1x1_200ms_25sola	EPI_100X_RFP_1x1_200ms_25sola
49	41	14.1433555169718	583	48.566719930895	1367.78902229846	1675.80274442539	9109170	15624.6483704974	138.622716692791	146.580819680337	2	312386	535.825042881647	578.768557710439	718.872899563915	0	NaN	NaN	NaN	NaN	NaN	480.009869714682	0.955192945798913	41.0376280413431	13.4365309597573	11.4386836230747	2.72290338803868	0.0137970995397087	0.00576788992753008	0	1.00330153279464	4217.20029853959	0	10545.8987993139	1	1	1	1	2019-03-29T16:08:43.242	NG_ecoli_LTEE_11364_DM0	-0	-0	163	DIA_100X_EMPTY_1x1_100ms	4aebc7c3-db56-4d4e-b892-b9d1f58a8867	EPI_100X_YFP_1x1_200ms_25sola	EPI_100X_RFP_1x1_200ms_25sola
50	36	13.5005068718051	486	49.0233320114126	1388.58436213992	888.740740740741	568008	1168.74074074074	138.622716692791	146.580819680337	6	221577	455.91975308642	578.768557710439	718.872899563915	0	NaN	NaN	NaN	NaN	NaN	400.08512978361	0.974599419278095	34.4876489634622	13.1437496437632	11.2600690693396	2.9841027798363	0.00365085464394579	0.00213823239356327	1	1.00031671590808	3434.27904315938	0	10900.8518518519	1	1	1	1	2019-03-29T16:08:43.242	NG_ecoli_LTEE_11364_DM0	-0	-0	163	DIA_100X_EMPTY_1x1_100ms	086d2098-8bfc-4129-8661-3a8ce5df6c98	EPI_100X_YFP_1x1_200ms_25sola	EPI_100X_RFP_1x1_200ms_25sola
51	41	13.7304215151228	563	49.7091757285272	1422.73889875666	1437.83126110124	1226391	2178.31438721137	138.622716692791	146.580819680337	5	289967	515.039076376554	578.768557710439	718.872899563915	0	NaN	NaN	NaN	NaN	NaN	475.140698763526	0.968318755824517	39.6171870244448	13.8352932238524	11.6276474126746	2.99808042178185	0.0155930752120744	0.00845406937502739	1	1.0025527759604	4206.85192020119	0	10647.6891651865	1	1	1	1	2019-03-29T16:08:43.242	NG_ecoli_LTEE_11364_DM0	-0	-0	163	DIA_100X_EMPTY_1x1_100ms	3537a548-6955-4275-a4d7-ae7faee5de59	EPI_100X_YFP_1x1_200ms_25sola	EPI_100X_RFP_1x1_200ms_25sola
52	27	8.27981636501345	224	10.9286980467206	1428.61607142857	1952.82142857143	150556	672.125	138.622716692791	146.580819680337	4	4076917	18200.5223214286	578.768557710439	718.872899563915	1	NaN	NaN	NaN	NaN	NaN	293.61495028259	0.895625873567965	29.7877617599812	12.1479852267643	9.56364763852531	2.42674022977361	0.0420055758469468	0.0197958797949792	2	1.02496941343008	2139.80839202298	0	13304.2857142857	1	1	1	1	2019-03-29T16:08:43.242	NG_ecoli_LTEE_11364_DM0	-0	-0	163	DIA_100X_EMPTY_1x1_100ms	f2fa8762-518f-4889-9593-0b51405433e4	EPI_100X_YFP_1x1_200ms_25sola	EPI_100X_RFP_1x1_200ms_25sola
53	43	14.7595132604	635	49.4554783203025	1433.96377952756	2025.48188976378	1228323	1934.36692913386	138.622716692791	146.580819680337	7	403031	634.694488188976	578.768557710439	718.872899563915	0	NaN	NaN	NaN	NaN	NaN	510.839779208609	0.961495403704732	41.9616440394865	13.8673815869318	11.7549308294929	3.07802450005032	0.0205653411924904	0.00613620999470346	2	1.00346518901973	4553.88996408873	0	10375.3716535433	1	1	1	1	2019-03-29T16:08:43.242	NG_ecoli_LTEE_11364_DM0	-0	-0	163	DIA_100X_EMPTY_1x1_100ms	a6837abf-6271-4b6c-a43d-b8ccb73100bb	EPI_100X_YFP_1x1_200ms_25sola	EPI_100X_RFP_1x1_200ms_25sola
54	109	13.9304808885625	1519	46.7825551479627	1453.68268597762	1570.68795260039	3743680	2464.56879526004	138.622716692791	146.580819680337	13	660703	434.959183673469	578.768557710439	718.872899563915	0	NaN	NaN	NaN	NaN	NaN	1238.4301700415	0.77540324970022	110.113397104673	13.2676920454858	11.1626017724224	1.58999033645382	0.0158678059110927	0.00482423557531726	5	1.01020785877333	10776.0824499633	0	11094.1369321922	1	1	1	1	2019-03-29T16:08:43.242	NG_ecoli_LTEE_11364_DM0	-0	-0	163	DIA_100X_EMPTY_1x1_100ms	cfff23a1-fd5f-4b01-ad51-1bd6c7a21937	EPI_100X_YFP_1x1_200ms_25sola	EPI_100X_RFP_1x1_200ms_25sola
55	42	11.8904727548459	501	48.9889053532066	1497.90219560878	194.369261477046	11636284	23226.1157684631	138.622716692791	146.580819680337	4	312736	624.223552894212	578.768557710439	718.872899563915	0	NaN	NaN	NaN	NaN	NaN	444.679216685344	0.954564260300904	42.217267717972	12.1782685327828	10.3438193356659	2.34000848898199	0.0114578916172231	0.0048703793084968	1	1.00302253880983	3547.65890344187	0	11174.0838323353	1	1	1	1	2019-03-29T16:08:43.242	NG_ecoli_LTEE_11364_DM0	-0	-0	163	DIA_100X_EMPTY_1x1_100ms	6b1c00bb-37c1-4a70-995d-10db71d51378	EPI_100X_YFP_1x1_200ms_25sola	EPI_100X_RFP_1x1_200ms_25sola
56	38	14.1421004901621	538	49.1014329899828	1493.79925650558	1137.41449814126	752856	1399.36059479554	138.622716692791	146.580819680337	5	235764	438.223048327138	578.768557710439	718.872899563915	0	NaN	NaN	NaN	NaN	NaN	439.553142603366	0.970117017294034	37.2114315790134	13.8757296525744	11.5656335488156	2.82908557166386	0.00872255134723871	0.00409697442527302	0	1.00166784982506	3909.35505112029	0	10813.5223048327	1	1	1	1	2019-03-29T16:08:43.242	NG_ecoli_LTEE_11364_DM0	-0	-0	163	DIA_100X_EMPTY_1x1_100ms	197b6952-0a4c-4d11-b937-d650f16ffdd4	EPI_100X_YFP_1x1_200ms_25sola	EPI_100X_RFP_1x1_200ms_25sola
57	36	13.3891783634756	482	48.8151828016373	1499.87966804979	1018.64522821577	555019	1151.49170124481	138.622716692791	146.580819680337	3	230780	478.796680497925	578.768557710439	718.872899563915	0	NaN	NaN	NaN	NaN	NaN	403.682876807489	0.975287019500922	35.2052041369453	13.4922592136773	11.2133723779723	2.79950849782785	0.0065595634214029	0.00348038759885764	1	1.00026431452568	3476.7161702541	0	10804.1597510373	1	1	1	1	2019-03-29T16:08:43.242	NG_ecoli_LTEE_11364_DM0	-0	-0	163	DIA_100X_EMPTY_1x1_100ms	206b6e80-f8b4-407d-97c4-fbd8762b826c	EPI_100X_YFP_1x1_200ms_25sola	EPI_100X_RFP_1x1_200ms_25sola
58	60	14.5497744126612	873	47.0404353969407	1504.29782359679	1629.00687285223	1611277	1845.67812142039	138.622716692791	146.580819680337	9	527585	604.335624284078	578.768557710439	718.872899563915	0	NaN	NaN	NaN	NaN	NaN	710.941472337332	0.871198637677029	59.4117297587526	13.3765243224078	11.7533677846535	2.41955323351883	0.0279838474345489	0.00914898588104089	2	1.01637478536972	6445.94700700767	0	10710.403207331	1	1	1	1	2019-03-29T16:08:43.242	NG_ecoli_LTEE_11364_DM0	-0	-0	163	DIA_100X_EMPTY_1x1_100ms	7524b120-96ad-4954-ade4-6fb4eab5e1e6	EPI_100X_YFP_1x1_200ms_25sola	EPI_100X_RFP_1x1_200ms_25sola
59	83	15.152807966983	1258	43.1464045197903	1512.03020667727	1758.85135135135	1313139	1043.8306836248	138.622716692791	146.580819680337	14	685889	545.221780604134	578.768557710439	718.872899563915	0	NaN	NaN	NaN	NaN	NaN	1038.07718331838	0.908019720425523	82.4554518332254	15.7171784618437	12.3700211609426	2.61294405858274	0.014816187398713	0.00372953163766608	5	1.00061059621033	9909.4634996597	0	11076.2726550079	1	1	1	1	2019-03-29T16:08:43.242	NG_ecoli_LTEE_11364_DM0	-0	-0	163	DIA_100X_EMPTY_1x1_100ms	1a14eff6-8791-4e90-9504-71af96e23fca	EPI_100X_YFP_1x1_200ms_25sola	EPI_100X_RFP_1x1_200ms_25sola
60	48	12.0686219294958	579	49.5146891640553	1518.31260794473	407.269430051813	1455009	2512.9689119171	138.622716692791	146.580819680337	5	357878	618.096718480138	578.768557710439	718.872899563915	0	NaN	NaN	NaN	NaN	NaN	505.555396757016	0.929564588246193	47.6416697751841	12.2235316155225	10.4281917476159	2.18106598385487	0.0156317199964605	0.00707450278252944	1	1.0033458795734	4069.06729283409	0	11484.1537132988	1	1	1	1	2019-03-29T16:08:43.242	NG_ecoli_LTEE_11364_DM0	-0	-0	163	DIA_100X_EMPTY_1x1_100ms	c89a6125-aa0a-463d-877e-adcd4a615f0e	EPI_100X_YFP_1x1_200ms_25sola	EPI_100X_RFP_1x1_200ms_25sola
61	34	12.4018903302399	422	44.0414115967566	1556.27014218009	1154.55450236967	534742	1267.16113744076	138.622716692791	146.580819680337	3	201055	476.4336492891	578.768557710439	718.872899563915	0	NaN	NaN	NaN	NaN	NaN	384.841031946682	0.982054459766937	33.8519555889335	12.8104581504211	11.0364455934722	2.89988075625227	0.0201956209941138	0.00772797995196486	1	1.00169821261729	3238.41197808034	1	11218.2109004739	1	1	1	1	2019-03-29T16:08:43.242	NG_ecoli_LTEE_11364_DM0	-0	-0	163	DIA_100X_EMPTY_1x1_100ms	3fc9dcbd-41e0-4f43-a1e9-98fc3a8bca37	EPI_100X_YFP_1x1_200ms_25sola	EPI_100X_RFP_1x1_200ms_25sola
62	48	12.6426997175248	608	49.6835247498786	1578.74342105263	257.269736842105	1392567	2290.40625	138.622716692791	146.580819680337	6	398633	655.646381578947	578.768557710439	718.872899563915	0	NaN	NaN	NaN	NaN	NaN	522.725024344488	0.944388287664218	47.5420372453501	12.8314908797193	10.7849678157503	2.33408195708848	0.012335892919151	0.00439572960577087	1	1.0026267240926	4343.15547278063	0	11434.8092105263	1	1	1	1	2019-03-29T16:08:43.242	NG_ecoli_LTEE_11364_DM0	-0	-0	163	DIA_100X_EMPTY_1x1_100ms	70c86274-5b48-4e18-9935-0ef09328980a	EPI_100X_YFP_1x1_200ms_25sola	EPI_100X_RFP_1x1_200ms_25sola
63	36	12.543987077889	453	42.5117076442216	1589.03973509934	1149.4701986755	621295	1371.51214128035	138.622716692791	146.580819680337	5	227408	502.004415011038	578.768557710439	718.872899563915	0	NaN	NaN	NaN	NaN	NaN	409.124747827132	0.972571244796198	37.5516563119294	12.6049477215605	10.4972193919031	2.82291364976896	0.0234019342159768	0.00427977956970605	1	1.0014284027024	3249.88150942221	1	11360.2913907285	1	1	1	1	2019-03-29T16:08:43.242	NG_ecoli_LTEE_11364_DM0	-0	-0	163	DIA_100X_EMPTY_1x1_100ms	a5239c30-9e37-4ee5-8b9d-7384d6c62f1c	EPI_100X_YFP_1x1_200ms_25sola	EPI_100X_RFP_1x1_200ms_25sola
64	36	12.1657151573995	438	49.4308217647377	1622.18264840183	319.271689497717	626867	1431.20319634703	138.622716692791	146.580819680337	5	317992	726.009132420091	578.768557710439	718.872899563915	0	NaN	NaN	NaN	NaN	NaN	399.473897641695	0.983247947817397	35.4389808568377	12.7097388746497	10.9501727236896	2.9015432823819	0.0112750081222331	0.00450437947063751	1	1.00137769422723	3337.4367565269	0	11176.0844748858	1	1	1	1	2019-03-29T16:08:43.242	NG_ecoli_LTEE_11364_DM0	-0	-0	163	DIA_100X_EMPTY_1x1_100ms	e642c86f-017c-4725-aaaa-52d4f8d541b0	EPI_100X_YFP_1x1_200ms_25sola	EPI_100X_RFP_1x1_200ms_25sola
65	41	14.1428185311208	580	49.3992073733411	1639.50517241379	1216.92413793103	1260560	2173.37931034483	138.622716692791	146.580819680337	8	317432	547.296551724138	578.768557710439	718.872899563915	0	NaN	NaN	NaN	NaN	NaN	468.319875946632	0.975796678453326	39.3716668685137	13.4368135196346	11.6975451708558	2.69125735148987	0.00502839904131437	0.00354008820672932	0	1.00107884329634	4231.19601525941	0	10988.1379310345	1	1	1	1	2019-03-29T16:08:43.242	NG_ecoli_LTEE_11364_DM0	-0	-0	163	DIA_100X_EMPTY_1x1_100ms	2b51ce67-28ab-4a93-8442-7573facd6631	EPI_100X_YFP_1x1_200ms_25sola	EPI_100X_RFP_1x1_200ms_25sola
66	38	13.5273445704742	514	49.6580110168305	1645.8326848249	1760.61284046693	3518142	6844.63424124514	138.622716692791	146.580819680337	4	355011	690.682879377432	578.768557710439	718.872899563915	0	NaN	NaN	NaN	NaN	NaN	413.680110277662	0.985450210913717	35.9663793330789	12.9016251832123	11.1707449362269	2.92838674706931	0.00750562839139146	0.00291910417751398	1	1.00047978582359	3524.93305198397	0	10715.8852140078	1	1	1	1	2019-03-29T16:08:43.242	NG_ecoli_LTEE_11364_DM0	-0	-0	163	DIA_100X_EMPTY_1x1_100ms	c101d162-bf56-45a0-aaf4-a2634ba62b08	EPI_100X_YFP_1x1_200ms_25sola	EPI_100X_RFP_1x1_200ms_25sola
67	55	12.8266121291771	706	43.5058192107552	1665.03682719547	847.094900849858	1056457	1496.39801699717	138.622716692791	146.580819680337	7	522118	739.543909348442	578.768557710439	718.872899563915	0	NaN	NaN	NaN	NaN	NaN	595.43781102945	0.837517556031777	55.1054767817618	12.6827393715017	10.6397594785759	2.17211424158068	0.0279386755931215	0.0114042408900777	1	1.02682035116152	4899.46056664607	0	11433.2025495751	1	1	1	1	2019-03-29T16:08:43.242	NG_ecoli_LTEE_11364_DM0	-0	-0	163	DIA_100X_EMPTY_1x1_100ms	86e9e786-14ae-4fce-8241-fdd499008c15	EPI_100X_YFP_1x1_200ms_25sola	EPI_100X_RFP_1x1_200ms_25sola
68	32	11.8610002723776	380	49.1562983870181	1693.48684210526	140.75	775443	2040.63947368421	138.622716692791	146.580819680337	3	268396	706.305263157895	578.768557710439	718.872899563915	0	NaN	NaN	NaN	NaN	NaN	335.926528164214	0.994907783905951	30.9521893328874	12.5766129607387	10.5033673839411	3.06136947805879	0.00965579471450182	0.00424247728784614	0	1.00125504708077	2681.87398440235	1	11508.2421052632	1	1	1	1	2019-03-29T16:08:43.242	NG_ecoli_LTEE_11364_DM0	-0	-0	163	DIA_100X_EMPTY_1x1_100ms	45d5b157-cc9b-4ad7-90b5-019204eccfa8	EPI_100X_YFP_1x1_200ms_25sola	EPI_100X_RFP_1x1_200ms_25sola
69	32	11.9030676174166	382	47.6221244079684	1715.17015706806	115.714659685864	815714	2135.37696335079	138.622716692791	146.580819680337	3	301725	789.856020942408	578.768557710439	718.872899563915	0	NaN	NaN	NaN	NaN	NaN	347.771532901085	0.996748875326568	32.1505487033557	12.3738549192801	10.5482196313855	2.90237328804218	0.00623377788528924	0.0033903367015143	1	1.0007118110074	2809.54892061545	1	11624.8062827225	1	1	1	1	2019-03-29T16:08:43.242	NG_ecoli_LTEE_11364_DM0	-0	-0	163	DIA_100X_EMPTY_1x1_100ms	a5b2140d-ae6f-40f0-9b3e-4b4d569b0d1a	EPI_100X_YFP_1x1_200ms_25sola	EPI_100X_RFP_1x1_200ms_25sola
70	45	12.3166959496841	555	49.513292868561	1734.2018018018	292.113513513514	2908559	5240.64684684685	138.622716692791	146.580819680337	6	379968	684.627027027027	578.768557710439	718.872899563915	0	NaN	NaN	NaN	NaN	NaN	487.317633974699	0.951827851437078	44.9438814854389	12.2510721899553	10.6936045770838	2.28565766148664	0.00941146763216269	0.00397256444955284	1	1.00239323919625	4036.53478955747	0	11422.7873873874	1	1	1	1	2019-03-29T16:08:43.242	NG_ecoli_LTEE_11364_DM0	-0	-0	163	DIA_100X_EMPTY_1x1_100ms	dddcc64d-4fa0-40b0-a625-e180d41d3332	EPI_100X_YFP_1x1_200ms_25sola	EPI_100X_RFP_1x1_200ms_25sola
71	73	13.0946899199611	957	44.226311354885	1736.96551724138	1934.04493207941	2953752	3086.47021943574	138.622716692791	146.580819680337	10	613355	640.914315569488	578.768557710439	718.872899563915	0	NaN	NaN	NaN	NaN	NaN	802.727824323352	0.915262722014167	73.2118126810135	12.4778811328815	10.778172000244	2.08529643476482	0.0821365367161401	0.00338191615054171	3	1.00152822400934	6679.76618572916	0	10862.1358411703	1	1	1	1	2019-03-29T16:08:43.242	NG_ecoli_LTEE_11364_DM0	-0	-0	163	DIA_100X_EMPTY_1x1_100ms	ee73805e-f207-41d6-8a0f-dfa0929e5026	EPI_100X_YFP_1x1_200ms_25sola	EPI_100X_RFP_1x1_200ms_25sola
72	50	12.1254701174853	607	49.0411484389792	1745.2471169687	425.108731466227	1438097	2369.18780889621	138.622716692791	146.580819680337	6	437655	721.013179571664	578.768557710439	718.872899563915	0	NaN	NaN	NaN	NaN	NaN	533.405546704358	0.918605168795213	50.5888314250799	12.0881285621573	10.3578967308686	2.17272330557905	0.0139737781559343	0.00508988811904305	2	1.00495825950315	4262.72859621529	0	11526.2108731466	1	1	1	1	2019-03-29T16:08:43.242	NG_ecoli_LTEE_11364_DM0	-0	-0	163	DIA_100X_EMPTY_1x1_100ms	3b10d822-2530-40fd-bb80-8292cc0850ab	EPI_100X_YFP_1x1_200ms_25sola	EPI_100X_RFP_1x1_200ms_25sola
73	41	12.1733251970204	500	49.4600941694368	1783.064	1730.344	897106	1794.212	138.622716692791	146.580819680337	4	315601	631.202	578.768557710439	718.872899563915	0	NaN	NaN	NaN	NaN	NaN	436.136114363979	0.957181376020332	41.2509629738817	12.3606779461124	10.3852276409536	2.37027695757601	0.0127853730001227	0.0049389917014857	1	1.00244628834324	3494.26641325572	0	11427.882	1	1	1	1	2019-03-29T16:08:43.242	NG_ecoli_LTEE_11364_DM0	-0	-0	163	DIA_100X_EMPTY_1x1_100ms	85d3f194-5a89-4565-8b22-accd153e6fa7	EPI_100X_YFP_1x1_200ms_25sola	EPI_100X_RFP_1x1_200ms_25sola
74	30	10.5865632700764	318	48.0619447645446	1786.73270440252	447.830188679245	526954	1657.08805031447	138.622716692791	146.580819680337	3	212504	668.251572327044	578.768557710439	718.872899563915	0	NaN	NaN	NaN	NaN	NaN	309.482180480372	0.988422125022014	29.8905341071888	12.1896596323053	10.1334839972323	2.74345978891948	0.00382821102902244	0.00209777669317438	0	1.00021197544811	2410.68868125892	1	11596.4182389937	1	1	1	1	2019-03-29T16:08:43.242	NG_ecoli_LTEE_11364_DM0	-0	-0	163	DIA_100X_EMPTY_1x1_100ms	e64e5847-166e-4ce0-8a6b-b65926684388	EPI_100X_YFP_1x1_200ms_25sola	EPI_100X_RFP_1x1_200ms_25sola
75	30	10.5178954338343	317	46.3603505864143	1792.6403785489	413.646687697161	571839	1803.90851735016	138.622716692791	146.580819680337	3	233346	736.107255520505	578.768557710439	718.872899563915	0	NaN	NaN	NaN	NaN	NaN	301.08974761249	0.99130080725464	30.2037248079382	11.3591877199255	9.71594014533673	2.62780935233163	0.0048173796233211	0.00186096880923731	0	1.00015049803413	2239.34005002031	1	11740.6876971609	1	1	1	1	2019-03-29T16:08:43.242	NG_ecoli_LTEE_11364_DM0	-0	-0	163	DIA_100X_EMPTY_1x1_100ms	ad67abdb-f20d-4fac-98a3-fb71ff0abb1b	EPI_100X_YFP_1x1_200ms_25sola	EPI_100X_RFP_1x1_200ms_25sola
76	53	12.8476918723005	681	39.021514060118	1806.66519823789	883.14684287812	1501286	2204.5315712188	138.622716692791	146.580819680337	5	403074	591.885462555066	578.768557710439	718.872899563915	0	NaN	NaN	NaN	NaN	NaN	613.289817682085	0.843768624167572	53.7046104253226	14.1087966822389	11.1488511021879	2.77937003914478	0.0612732104404943	0.0109827899958999	1	1.02595089111297	5242.78058543879	1	11979.6637298091	1	1	1	1	2019-03-29T16:08:43.242	NG_ecoli_LTEE_11364_DM0	-0	-0	163	DIA_100X_EMPTY_1x1_100ms	b386ccc1-1e90-462d-800f-b5967ee6ce3e	EPI_100X_YFP_1x1_200ms_25sola	EPI_100X_RFP_1x1_200ms_25sola
77	28	13.4002422289946	375	37.4154466317667	1813.36533333333	896.429333333333	1538027	4101.40533333333	138.622716692791	146.580819680337	2	207703	553.874666666667	578.768557710439	718.872899563915	0	NaN	NaN	NaN	NaN	NaN	365.973973031693	0.950384105644388	28.9394563720656	15.7143900314116	11.9803466255214	3.71073453897004	0.0453546895104061	0.0148717935522146	3	1.01324731860634	3262.26335131302	1	12511.28	1	1	1	1	2019-03-29T16:08:43.242	NG_ecoli_LTEE_11364_DM0	-0	-0	163	DIA_100X_EMPTY_1x1_100ms	54354bce-775a-452f-9fdd-9c86b372316c	EPI_100X_YFP_1x1_200ms_25sola	EPI_100X_RFP_1x1_200ms_25sola
78	42	9.53747725618147	401	49.02865046235	1823.81795511222	421.593516209476	1222767	3049.29426433915	138.622716692791	146.580819680337	5	360784	899.71072319202	578.768557710439	718.872899563915	0	NaN	NaN	NaN	NaN	NaN	409.382692426118	0.93952021932415	42.2814580127461	11.4185032686164	9.51626951774637	2.04541555406359	0.00479648569833731	0.00258950391664867	1	1.00044113224716	3007.27610367206	0	12123.463840399	1	1	1	1	2019-03-29T16:08:43.242	NG_ecoli_LTEE_11364_DM0	-0	-0	163	DIA_100X_EMPTY_1x1_100ms	de13a928-4072-46aa-8945-c461b3d030df	EPI_100X_YFP_1x1_200ms_25sola	EPI_100X_RFP_1x1_200ms_25sola
79	36	11.6412370390066	419	49.0131917566494	1823.48210023866	353.620525059666	1514633	3614.87589498807	138.622716692791	146.580819680337	3	312580	746.014319809069	578.768557710439	718.872899563915	0	NaN	NaN	NaN	NaN	NaN	385.802964519675	0.975172371487516	36.5402626913796	12.0327789346228	10.1668565044843	2.77672204654319	0.0111631496777616	0.00367148253697137	0	1.00100721084892	2966.43566854586	0	11439.0501193317	1	1	1	1	2019-03-29T16:08:43.242	NG_ecoli_LTEE_11364_DM0	-0	-0	163	DIA_100X_EMPTY_1x1_100ms	afb4167b-1163-4f7d-b7df-f9a6ccf56e2c	EPI_100X_YFP_1x1_200ms_25sola	EPI_100X_RFP_1x1_200ms_25sola
80	35	12.8342456755762	449	49.0153230058424	1832.83518930958	1520.80846325167	552235	1229.92204899777	138.622716692791	146.580819680337	2	285425	635.690423162584	578.768557710439	718.872899563915	0	NaN	NaN	NaN	NaN	NaN	378.96938142379	0.967124064191742	34.7034380131693	12.4942694124134	10.6832469648785	2.57547290954685	0.0148483288035406	0.00779217359031234	1	1.00496964809901	3110.77728705333	0	10955.3273942094	1	1	1	1	2019-03-29T16:08:43.242	NG_ecoli_LTEE_11364_DM0	-0	-0	163	DIA_100X_EMPTY_1x1_100ms	54f4be23-3182-4178-9148-ed5394d4c12e	EPI_100X_YFP_1x1_200ms_25sola	EPI_100X_RFP_1x1_200ms_25sola
81	42	11.1383319992076	468	49.2262943977216	1857.57905982906	372.980769230769	1238707	2646.80982905983	138.622716692791	146.580819680337	6	383631	819.724358974359	578.768557710439	718.872899563915	0	NaN	NaN	NaN	NaN	NaN	428.575369396555	0.946013777602005	42.3997517079642	11.5467651876024	9.85850981247665	2.30950015682273	0.00443501906050022	0.00204259667176231	3	1.00007969602283	3236.50096490133	0	11728.3504273504	1	1	1	1	2019-03-29T16:08:43.242	NG_ecoli_LTEE_11364_DM0	-0	-0	163	DIA_100X_EMPTY_1x1_100ms	57e99caf-8924-4475-b59b-4a6114e0ac54	EPI_100X_YFP_1x1_200ms_25sola	EPI_100X_RFP_1x1_200ms_25sola
82	26	9.91570701900658	258	-8.77991495126883	1873.28294573643	10.5968992248062	1467940	5689.68992248062	138.622716692791	146.580819680337	2	345554	1339.35658914729	578.768557710439	718.872899563915	0	NaN	NaN	NaN	NaN	NaN	NaN	NaN	NaN	NaN	NaN	NaN	NaN	NaN	NaN	NaN	NaN	0	11774.2248062015	1	1	1	1	2019-03-29T16:08:43.242	NG_ecoli_LTEE_11364_DM0	-0	-0	163	DIA_100X_EMPTY_1x1_100ms	c79b3295-2711-4a1b-91c0-894f777cfaf6	EPI_100X_YFP_1x1_200ms_25sola	EPI_100X_RFP_1x1_200ms_25sola
83	31	12.0798401713319	375	-34.4367350236815	1971.20533333333	614.538666666667	1103744	2943.31733333333	138.622716692791	146.580819680337	4	1343176	3581.80266666667	578.768557710439	718.872899563915	0	NaN	NaN	NaN	NaN	NaN	322.380879687164	0.95005298002222	30.9213289339257	13.7999855419346	10.1739102384127	2.85935359276106	0.0253897030531448	0.00945502963786566	1	1.00237557079561	2513.76013954267	0	12057.9893333333	1	1	1	1	2019-03-29T16:08:43.242	NG_ecoli_LTEE_11364_DM0	-0	-0	163	DIA_100X_EMPTY_1x1_100ms	db13deb9-a3ef-4300-aea8-8709b56184d0	EPI_100X_YFP_1x1_200ms_25sola	EPI_100X_RFP_1x1_200ms_25sola
84	38	10.8370801395748	412	49.5802298036475	2026.33009708738	637.288834951456	1063151	2580.46359223301	138.622716692791	146.580819680337	4	365406	886.907766990291	578.768557710439	718.872899563915	0	NaN	NaN	NaN	NaN	NaN	388.967058452664	0.981084353873529	37.8669555506856	11.8751896728438	9.96569413548523	2.61279777720995	0.0564183668410523	0.0030516360505995	1	1.00043808583293	2953.69317031899	0	11464.5291262136	1	1	1	1	2019-03-29T16:08:43.242	NG_ecoli_LTEE_11364_DM0	-0	-0	163	DIA_100X_EMPTY_1x1_100ms	ae0b42fd-125d-4767-be8b-fe725e4bf6b9	EPI_100X_YFP_1x1_200ms_25sola	EPI_100X_RFP_1x1_200ms_25sola
1	46	14.323584691519	660	49.4415292836276	44.9333333333333	873.263636363636	2220359	3364.1803030303	129.59873511867	132.925046194032	3	433058	656.148484848485	494.112407824893	676.450840211475	0	NaN	NaN	NaN	NaN	NaN	532.665933146595	0.942755474840762	45.9117311397364	13.3830008760184	11.2967521272309	2.59218791832268	0.0446941572355291	0.0146581102601945	1	1.01124053699205	4601.72592686255	1	9232.75	1	1	1	2	2019-03-29T16:08:55.499	NG_ecoli_LTEE_11364_DM0	-500	866	163	DIA_100X_EMPTY_1x1_100ms	06d970ba-0c40-4d23-8081-50f6433237e8	EPI_100X_YFP_1x1_200ms_25sola	EPI_100X_RFP_1x1_200ms_25sola
2	31	13.5971532524468	422	48.8079956737451	47.0687203791469	842.518957345972	5220726	12371.3886255924	129.59873511867	132.925046194032	2	296831	703.390995260664	494.112407824893	676.450840211475	0	NaN	NaN	NaN	NaN	NaN	341.194963251042	0.994095011904954	28.864213666901	14.2931966603988	11.4357505810073	3.50337143163426	0.0183502431771718	0.00722292923210113	2	1.00349728359043	2964.6877668467	1	9227.5663507109	1	1	1	2	2019-03-29T16:08:55.499	NG_ecoli_LTEE_11364_DM0	-500	866	163	DIA_100X_EMPTY_1x1_100ms	86405bb6-50ad-4efc-9b03-ecbf1eae6aa2	EPI_100X_YFP_1x1_200ms_25sola	EPI_100X_RFP_1x1_200ms_25sola
3	26	10.119206555331	264	25.1174287937234	143.931818181818	851.299242424242	169415	641.723484848485	129.59873511867	132.925046194032	7	1661586	6293.88636363636	494.112407824893	676.450840211475	3	NaN	NaN	NaN	NaN	NaN	295.280715618342	0.978597538525959	27.7568703942584	13.2769638434777	10.2279662054454	3.19811127340853	0.0563011722498065	0.0258097641762046	1	1.03631860745223	2280.54658312257	0	11877.6439393939	1	1	1	2	2019-03-29T16:08:55.499	NG_ecoli_LTEE_11364_DM0	-500	866	163	DIA_100X_EMPTY_1x1_100ms	801c250b-32a2-424c-9c99-94e08c75fad4	EPI_100X_YFP_1x1_200ms_25sola	EPI_100X_RFP_1x1_200ms_25sola
4	35	13.6110180053876	477	47.7276535401777	164.568134171908	922.654088050314	315194	660.784067085954	129.59873511867	132.925046194032	7	12958786	27167.2662473795	494.112407824893	676.450840211475	2	NaN	NaN	NaN	NaN	NaN	399.85053266586	0.940190688424191	35.3632435399292	13.4512648478145	11.0353207381818	2.68273440456566	0.0277012332079643	0.0148924878011275	1	1.00551203925226	3382.2981957898	0	10812.3983228512	1	1	1	2	2019-03-29T16:08:55.499	NG_ecoli_LTEE_11364_DM0	-500	866	163	DIA_100X_EMPTY_1x1_100ms	86f92775-71b6-40f0-83c4-763835df07e8	EPI_100X_YFP_1x1_200ms_25sola	EPI_100X_RFP_1x1_200ms_25sola
5	49	17.3041585321752	849	-49.9999952974314	194.283863368669	1357.49941107185	1576513	1856.90577149588	129.59873511867	132.925046194032	8	3560894	4194.22143698469	494.112407824893	676.450840211475	3	NaN	NaN	NaN	NaN	NaN	623.730509121598	0.825582330386737	52.8821925672177	15.4091093972555	11.3652269890386	3.6187524305808	0.114790314066874	0.0283458097915507	3	1.08902890320987	5364.82503361176	0	9810.79623085983	1	1	1	2	2019-03-29T16:08:55.499	NG_ecoli_LTEE_11364_DM0	-500	866	163	DIA_100X_EMPTY_1x1_100ms	521f50a3-438c-431d-a7c3-1fbe0136d5ad	EPI_100X_YFP_1x1_200ms_25sola	EPI_100X_RFP_1x1_200ms_25sola
6	29	11.804963806116	343	38.6253399495663	223.405247813411	1384.76967930029	385535	1124.00874635569	129.59873511867	132.925046194032	5	5519437	16091.6530612245	494.112407824893	676.450840211475	3	NaN	NaN	NaN	NaN	NaN	303.000698723821	0.943644811376551	27.6362347847524	14.3796020586204	10.5678506200011	3.23501929192907	0.0312470004448139	0.0154758551930537	0	1.0120159422439	2424.05286252388	0	10852.2244897959	1	1	1	2	2019-03-29T16:08:55.499	NG_ecoli_LTEE_11364_DM0	-500	866	163	DIA_100X_EMPTY_1x1_100ms	b43a6b4b-0357-4555-981f-bf26123f8d51	EPI_100X_YFP_1x1_200ms_25sola	EPI_100X_RFP_1x1_200ms_25sola
7	39	13.8110321515658	539	49.5801127788625	306.654916512059	780.528756957328	1662139	3083.74582560297	129.59873511867	132.925046194032	3	336867	624.985157699443	494.112407824893	676.450840211475	0	NaN	NaN	NaN	NaN	NaN	420.189265034104	0.977349747598644	37.1034288612038	13.4240055297533	11.0583407316526	2.85574179947008	0.00539193128664538	0.00227194179081535	2	1.00020298361126	3563.55825093761	0	9043.21150278293	1	1	1	2	2019-03-29T16:08:55.499	NG_ecoli_LTEE_11364_DM0	-500	866	163	DIA_100X_EMPTY_1x1_100ms	c89db5b5-fb9f-4bce-88b5-39b0464048fd	EPI_100X_YFP_1x1_200ms_25sola	EPI_100X_RFP_1x1_200ms_25sola
8	57	14.1494826918056	807	49.6830144304011	331.277571251549	1321.94175960347	2138833	2650.35068153655	129.59873511867	132.925046194032	9	2492823	3089	494.112407824893	676.450840211475	2	NaN	NaN	NaN	NaN	NaN	645.140946927061	0.935278115701644	53.4327428124561	14.6981161348838	11.8504664872944	2.70548312575781	0.0108105891788113	0.00345750581636548	3	1.00039396795714	5893.43153000864	0	9472.02354399009	1	1	1	2	2019-03-29T16:08:55.499	NG_ecoli_LTEE_11364_DM0	-500	866	163	DIA_100X_EMPTY_1x1_100ms	fa7cab35-2bbb-4192-a96e-f8c60e1723c3	EPI_100X_YFP_1x1_200ms_25sola	EPI_100X_RFP_1x1_200ms_25sola
9	40	14.8015246499633	592	49.5855718913942	347.221283783784	1622.375	2671267	4512.27533783784	129.59873511867	132.925046194032	2	336302	568.077702702703	494.112407824893	676.450840211475	0	NaN	NaN	NaN	NaN	NaN	477.159076948404	0.973147256119096	37.6149341791935	14.4332362941921	12.4001292077054	3.11597237877085	0.00301624977577941	0.00135380148451497	3	1.00004137251598	4542.58025160479	0	9558.14695945946	1	1	1	2	2019-03-29T16:08:55.499	NG_ecoli_LTEE_11364_DM0	-500	866	163	DIA_100X_EMPTY_1x1_100ms	94201129-c6e8-4714-9403-eeabed08f819	EPI_100X_YFP_1x1_200ms_25sola	EPI_100X_RFP_1x1_200ms_25sola
10	27	11.9281296296382	323	37.6442176803865	463.616099071207	265.074303405573	210921	653.006191950464	129.59873511867	132.925046194032	8	5886504	18224.4705882353	494.112407824893	676.450840211475	2	NaN	NaN	NaN	NaN	NaN	287.074573927133	0.9900913658995	26.9287222729219	12.241206279236	10.4169039097297	2.90176992261339	0.00595012149235273	0.0029363970743338	0	1.00044127011776	2295.00134688284	0	10965.1114551084	1	1	1	2	2019-03-29T16:08:55.499	NG_ecoli_LTEE_11364_DM0	-500	866	163	DIA_100X_EMPTY_1x1_100ms	a2f608e4-ba44-4ac7-8332-f36ec88303a1	EPI_100X_YFP_1x1_200ms_25sola	EPI_100X_RFP_1x1_200ms_25sola
11	39	12.0432380486249	471	46.9816134010802	553.278131634819	38.2165605095541	456910	970.084925690021	129.59873511867	132.925046194032	6	7324605	15551.178343949	494.112407824893	676.450840211475	3	NaN	NaN	NaN	NaN	NaN	428.642829766398	0.866131307413712	40.2588004331714	13.7899697084728	10.3876639717738	2.81435360405463	0.0144461625491947	0.00535160686595599	3	1.00232055384931	3411.82302919598	0	11358.5456475584	1	1	1	2	2019-03-29T16:08:55.499	NG_ecoli_LTEE_11364_DM0	-500	866	163	DIA_100X_EMPTY_1x1_100ms	c4ebd1ec-17e3-435f-80e7-07fe828fdb5f	EPI_100X_YFP_1x1_200ms_25sola	EPI_100X_RFP_1x1_200ms_25sola
12	23	10.5224292270558	243	38.4227679032303	549.041152263374	1905.07407407407	439891	1810.25102880658	129.59873511867	132.925046194032	4	767347	3157.80658436214	494.112407824893	676.450840211475	2	NaN	NaN	NaN	NaN	NaN	232.702125636699	0.998289390231375	22.7806638940685	12.6991200046818	9.91942644764673	3.1790427816342	0.0146678250979539	0.00733471130024485	1	1.00194830764365	1760.47304897548	0	11052.2427983539	1	1	1	2	2019-03-29T16:08:55.499	NG_ecoli_LTEE_11364_DM0	-500	866	163	DIA_100X_EMPTY_1x1_100ms	ae2ecde2-e37d-49bb-bb02-5de8ef6c7018	EPI_100X_YFP_1x1_200ms_25sola	EPI_100X_RFP_1x1_200ms_25sola
13	30	8.57688773070282	258	-29.1537403148545	561.197674418605	1957.88759689922	249145	965.678294573643	129.59873511867	132.925046194032	8	1223710	4743.06201550388	494.112407824893	676.450840211475	3	NaN	NaN	NaN	NaN	NaN	313.128809602004	0.985423108869742	31.9472521515327	11.9566759882972	9.39338501712292	2.86522493667941	0.0211780520410955	0.00954045959390099	0	1.00679861012263	2213.94913143047	0	11790.1976744186	1	1	1	2	2019-03-29T16:08:55.499	NG_ecoli_LTEE_11364_DM0	-500	866	163	DIA_100X_EMPTY_1x1_100ms	d270608c-8b09-4c9f-8d9e-047c1df6b500	EPI_100X_YFP_1x1_200ms_25sola	EPI_100X_RFP_1x1_200ms_25sola
14	39	14.4843916907337	566	49.4370395442798	630.282685512367	528.08480565371	2628709	4644.36219081272	129.59873511867	132.925046194032	4	372208	657.611307420495	494.112407824893	676.450840211475	0	NaN	NaN	NaN	NaN	NaN	447.369857006128	0.991932085924289	36.4181665252805	14.3231233777172	11.7939603384434	3.45335214234529	0.0143251717555043	0.00626408544438439	0	1.00274572836122	3978.57257585428	0	8869.6183745583	1	1	1	2	2019-03-29T16:08:55.499	NG_ecoli_LTEE_11364_DM0	-500	866	163	DIA_100X_EMPTY_1x1_100ms	13ea0abe-63d9-474f-8249-edc22a6e92cb	EPI_100X_YFP_1x1_200ms_25sola	EPI_100X_RFP_1x1_200ms_25sola
15	18	6.1405060758298	119	-47.6677359996866	737.966386554622	1157.17647058824	122269	1027.47058823529	129.59873511867	132.925046194032	3	359755	3023.1512605042	494.112407824893	676.450840211475	0	NaN	NaN	NaN	NaN	NaN	159.167691943578	0.999857904119594	17.47935304942	11.4460523183005	8.64966731757248	3.19245658776042	0.0102478281623626	0.00555968689103833	0	1.00065290461969	1027.10310884466	1	11174.9663865546	1	1	1	2	2019-03-29T16:08:55.499	NG_ecoli_LTEE_11364_DM0	-500	866	163	DIA_100X_EMPTY_1x1_100ms	217a52f8-4381-4998-8fd2-7ba371f96a1d	EPI_100X_YFP_1x1_200ms_25sola	EPI_100X_RFP_1x1_200ms_25sola
16	18	6.72494029592168	122	-49.3675719293232	741.680327868852	1148.43442622951	137242	1124.93442622951	129.59873511867	132.925046194032	2	554669	4546.46721311475	494.112407824893	676.450840211475	1	NaN	NaN	NaN	NaN	NaN	157.269779723345	0.999687817829108	17.3442305784932	11.5085525177318	8.72631718942829	3.12170332198358	0.00684485770076351	0.00369696316768765	0	1.0002756267911	1037.30604728201	1	10800.2459016393	1	1	1	2	2019-03-29T16:08:55.499	NG_ecoli_LTEE_11364_DM0	-500	866	163	DIA_100X_EMPTY_1x1_100ms	dda08a0e-b80c-44e1-a819-b529b9759c34	EPI_100X_YFP_1x1_200ms_25sola	EPI_100X_RFP_1x1_200ms_25sola
17	53	11.125866461401	590	24.7935550444012	793.259322033898	1773.81186440678	521136	883.281355932203	129.59873511867	132.925046194032	12	12091156	20493.4847457627	494.112407824893	676.450840211475	3	NaN	NaN	NaN	NaN	NaN	597.84775408803	0.879540891124358	53.9674521405727	13.7499024977616	10.7492890781188	2.80424001928281	0.0325593213421954	0.0120432108329461	3	1.00766362328118	4897.57709634423	0	11596.4779661017	1	1	1	2	2019-03-29T16:08:55.499	NG_ecoli_LTEE_11364_DM0	-500	866	163	DIA_100X_EMPTY_1x1_100ms	c31eb301-610d-49b5-9eb8-48bc8dd8356c	EPI_100X_YFP_1x1_200ms_25sola	EPI_100X_RFP_1x1_200ms_25sola
18	33	12.8610422986364	425	46.8829170413334	815.345882352941	169.12	284878	670.301176470588	129.59873511867	132.925046194032	7	9459674	22258.0564705882	494.112407824893	676.450840211475	2	NaN	NaN	NaN	NaN	NaN	371.730104470263	0.967616854607867	32.5581045606162	13.0595999092719	11.0322386712753	2.98112783325469	0.0269631446814775	0.0132241522119909	1	1.00351205899317	3112.26302039056	0	10931.4894117647	1	1	1	2	2019-03-29T16:08:55.499	NG_ecoli_LTEE_11364_DM0	-500	866	163	DIA_100X_EMPTY_1x1_100ms	677765bb-c159-4b8a-92cc-cd0dfb7e3adf	EPI_100X_YFP_1x1_200ms_25sola	EPI_100X_RFP_1x1_200ms_25sola
19	56	15.2396129260356	854	47.9599413120111	904.266978922717	84.6381733021077	2680981	3139.32201405152	129.59873511867	132.925046194032	8	450500	527.51756440281	494.112407824893	676.450840211475	0	NaN	NaN	NaN	NaN	NaN	686.899901788175	0.937680170697999	54.7934538198146	14.1461902289634	12.3738273788715	2.50632861859129	0.0152245159249114	0.00686924406900601	2	1.00679467333289	6589.10857572557	0	9236.39344262295	1	1	1	2	2019-03-29T16:08:55.499	NG_ecoli_LTEE_11364_DM0	-500	866	163	DIA_100X_EMPTY_1x1_100ms	632f56c4-c3e5-4e14-830c-96a950b8f02a	EPI_100X_YFP_1x1_200ms_25sola	EPI_100X_RFP_1x1_200ms_25sola
20	45	13.8953011535856	628	48.8137931488804	890.62898089172	1061.25	1388538	2211.04777070064	129.59873511867	132.925046194032	5	246800	392.993630573248	494.112407824893	676.450840211475	0	NaN	NaN	NaN	NaN	NaN	511.392253724526	0.944473835136321	44.675379122344	13.2529353703771	11.1318277400827	2.70662862073649	0.0142764843335409	0.00536732653358744	2	1.00130164575381	4348.01548853582	0	9364.45541401274	1	1	1	2	2019-03-29T16:08:55.499	NG_ecoli_LTEE_11364_DM0	-500	866	163	DIA_100X_EMPTY_1x1_100ms	ba75ea85-b97e-4845-adfb-8b6826e34e5d	EPI_100X_YFP_1x1_200ms_25sola	EPI_100X_RFP_1x1_200ms_25sola
21	35	12.555476282489	440	46.3941674807679	938.027272727273	509.570454545455	890274	2023.35	129.59873511867	132.925046194032	3	206598	469.540909090909	494.112407824893	676.450840211475	0	NaN	NaN	NaN	NaN	NaN	366.917049310216	0.998356356039379	32.4114148372754	13.267630517146	10.94686168942	3.36796333475834	0.14024571699935	0.00549846865893265	0	1.00063521909225	3050.47262993122	1	9204.01590909091	1	1	1	2	2019-03-29T16:08:55.499	NG_ecoli_LTEE_11364_DM0	-500	866	163	DIA_100X_EMPTY_1x1_100ms	87d25fa5-d756-4699-bc2f-d353f2b1ecd6	EPI_100X_YFP_1x1_200ms_25sola	EPI_100X_RFP_1x1_200ms_25sola
22	35	11.4494260449473	402	-49.8558973597154	942.213930348259	862.037313432836	213014	529.885572139303	129.59873511867	132.925046194032	1	7250428	18035.8905472637	494.112407824893	676.450840211475	3	NaN	NaN	NaN	NaN	NaN	403.834324191583	0.80525871965496	38.9510933763914	12.7980893558076	9.93588653279594	2.44752431651129	0.082819073831807	0.0597213952339145	0	1.40743148980852	3020.11013597753	0	11509.1343283582	1	1	1	2	2019-03-29T16:08:55.499	NG_ecoli_LTEE_11364_DM0	-500	866	163	DIA_100X_EMPTY_1x1_100ms	cc8d61b9-035e-4bb6-b4b2-9d1105474921	EPI_100X_YFP_1x1_200ms_25sola	EPI_100X_RFP_1x1_200ms_25sola
23	34	13.112360680166	446	36.2382609280468	967.152466367713	494.488789237668	981628	2200.95964125561	129.59873511867	132.925046194032	3	214488	480.914798206278	494.112407824893	676.450840211475	0	NaN	NaN	NaN	NaN	NaN	374.533068648227	0.998588948487905	32.6165507727874	13.7748209357793	11.197582658308	3.28908718341707	0.0178761933954188	0.00777050966329144	0	1.00426495527733	3212.00688483907	1	9200.50224215247	1	1	1	2	2019-03-29T16:08:55.499	NG_ecoli_LTEE_11364_DM0	-500	866	163	DIA_100X_EMPTY_1x1_100ms	d1ead50f-963e-49c0-ac5f-5542051bd62c	EPI_100X_YFP_1x1_200ms_25sola	EPI_100X_RFP_1x1_200ms_25sola
24	38	13.6233647136777	518	48.8741467829598	980.532818532819	342.671814671815	284132	548.517374517374	129.59873511867	132.925046194032	5	18902513	36491.3378378378	494.112407824893	676.450840211475	2	NaN	NaN	NaN	NaN	NaN	430.455714533835	0.983739904422783	37.7556052662813	13.4847821463529	11.0850881619261	3.0282814863216	0.00878747975934444	0.00379322679694165	3	1.000818135191	3643.75880250328	1	10370.4189189189	1	1	1	2	2019-03-29T16:08:55.499	NG_ecoli_LTEE_11364_DM0	-500	866	163	DIA_100X_EMPTY_1x1_100ms	108d9296-ea80-45d2-8ea0-abbf59ebe504	EPI_100X_YFP_1x1_200ms_25sola	EPI_100X_RFP_1x1_200ms_25sola
25	49	12.8373729038006	629	49.7737266052382	984.931637519873	299.774244833068	328671	522.529411764706	129.59873511867	132.925046194032	14	23290248	37027.4213036566	494.112407824893	676.450840211475	7	NaN	NaN	NaN	NaN	NaN	508.97210178639	0.955043458117537	47.4308446972892	12.9449867821003	10.4896388253685	2.59200503326397	0.00600259167710514	0.00243356722437574	2	1.00010445916292	4098.94235282204	1	10331.7424483307	1	1	1	2	2019-03-29T16:08:55.499	NG_ecoli_LTEE_11364_DM0	-500	866	163	DIA_100X_EMPTY_1x1_100ms	317b048a-45c9-4885-9b63-adaa5f5245ef	EPI_100X_YFP_1x1_200ms_25sola	EPI_100X_RFP_1x1_200ms_25sola
26	43	13.4848564268398	580	49.5571184403239	997.758620689655	1937.20862068966	545087	939.805172413793	129.59873511867	132.925046194032	10	18180704	31346.0413793103	494.112407824893	676.450840211475	5	NaN	NaN	NaN	NaN	NaN	476.569234460232	0.871567471064677	41.9461689272774	14.7291044875449	10.9194448692652	3.62226037056554	0.0537517203246121	0.018225386223685	2	1.01139773906148	3928.1069413117	0	10607.0379310345	1	1	1	2	2019-03-29T16:08:55.499	NG_ecoli_LTEE_11364_DM0	-500	866	163	DIA_100X_EMPTY_1x1_100ms	7bc9e2b2-2e58-424d-a799-95a4e3afa6a0	EPI_100X_YFP_1x1_200ms_25sola	EPI_100X_RFP_1x1_200ms_25sola
27	49	14.8713338782315	729	49.4991758759673	1005.36625514403	1679.59670781893	2252711	3090.13854595336	129.59873511867	132.925046194032	5	301354	413.379972565158	494.112407824893	676.450840211475	0	NaN	NaN	NaN	NaN	NaN	575.844130124322	0.966405303391558	46.6437939419559	14.2330417663426	12.1263799746207	2.69811043777109	0.00622482405828312	0.00317933374320645	3	1.00024952958096	5386.98907192453	0	8912.00274348422	1	1	1	2	2019-03-29T16:08:55.499	NG_ecoli_LTEE_11364_DM0	-500	866	163	DIA_100X_EMPTY_1x1_100ms	2a048515-69b9-477d-84f4-773d789b973f	EPI_100X_YFP_1x1_200ms_25sola	EPI_100X_RFP_1x1_200ms_25sola
28	49	13.8145529555613	678	49.4996841679834	1055.78908554572	876.491150442478	1121628	1654.3185840708	129.59873511867	132.925046194032	9	386112	569.486725663717	494.112407824893	676.450840211475	0	NaN	NaN	NaN	NaN	NaN	551.859807692797	0.949896269272312	47.1112748607425	13.3967094396758	11.4928314262119	2.5798173569017	0.01008513282902	0.00384421469552736	1	1.00244739987422	4887.29789463999	0	9162.05604719764	1	1	1	2	2019-03-29T16:08:55.499	NG_ecoli_LTEE_11364_DM0	-500	866	163	DIA_100X_EMPTY_1x1_100ms	6e8c03bd-f511-4070-9cca-547c2262545a	EPI_100X_YFP_1x1_200ms_25sola	EPI_100X_RFP_1x1_200ms_25sola
29	31	14.1894419379856	440	48.0670836800707	1068.63636363636	1607.30454545455	14945436	33966.9	129.59873511867	132.925046194032	4	216249	491.475	494.112407824893	676.450840211475	0	NaN	NaN	NaN	NaN	NaN	355.395262383679	0.998109568435951	28.5357113637871	14.5833698569367	12.0394376931062	3.65709250292615	0.00365341254905826	0.00182295634995412	1	1.00004355622228	3248.56074337243	0	9155.80454545455	1	1	1	2	2019-03-29T16:08:55.499	NG_ecoli_LTEE_11364_DM0	-500	866	163	DIA_100X_EMPTY_1x1_100ms	675feb65-844d-436f-8e06-1285ada2230e	EPI_100X_YFP_1x1_200ms_25sola	EPI_100X_RFP_1x1_200ms_25sola
30	39	14.8396899149834	579	49.6724757335759	1167.26943005181	1322.75647668394	1518941	2623.38687392055	129.59873511867	132.925046194032	3	279180	482.176165803109	494.112407824893	676.450840211475	0	NaN	NaN	NaN	NaN	NaN	446.903997320909	0.965716230921441	36.8111921460377	14.3487443003754	11.789048257707	3.03147641839667	0.0202795921228117	0.00674971805745517	0	1.00362372025572	4018.16026595047	0	9385.98791018998	1	1	1	2	2019-03-29T16:08:55.499	NG_ecoli_LTEE_11364_DM0	-500	866	163	DIA_100X_EMPTY_1x1_100ms	ee19c95e-9353-4c58-b92f-7aa91939b68c	EPI_100X_YFP_1x1_200ms_25sola	EPI_100X_RFP_1x1_200ms_25sola
31	69	13.4019340911644	925	45.902681064216	1187.74702702703	1516.61837837838	4512710	4878.60540540541	129.59873511867	132.925046194032	5	434609	469.847567567568	494.112407824893	676.450840211475	0	NaN	NaN	NaN	NaN	NaN	752.552661166971	0.904250178678555	67.0551170610415	12.9940739460175	11.0682939488424	2.1287544014996	0.0126708748155809	0.00443736974457196	3	1.00120855876704	6451.83385940726	0	9381.72432432432	1	1	1	2	2019-03-29T16:08:55.499	NG_ecoli_LTEE_11364_DM0	-500	866	163	DIA_100X_EMPTY_1x1_100ms	d44ee72e-b791-4ee8-86c2-aef03dab8c52	EPI_100X_YFP_1x1_200ms_25sola	EPI_100X_RFP_1x1_200ms_25sola
32	41	14.9045432295075	611	49.5687916741234	1249.28477905074	1510.77250409165	869490	1423.06055646481	129.59873511867	132.925046194032	5	261128	427.378068739771	494.112407824893	676.450840211475	0	NaN	NaN	NaN	NaN	NaN	483.889019248399	0.984234324655999	38.3621111888199	14.3308498427772	12.1291611748673	3.41301687838043	0.0325321922943829	0.00789656963707979	1	1.00212933068513	4432.55277694495	0	8829.56301145663	1	1	1	2	2019-03-29T16:08:55.499	NG_ecoli_LTEE_11364_DM0	-500	866	163	DIA_100X_EMPTY_1x1_100ms	113e1d90-e225-4ab2-8715-d3d689020316	EPI_100X_YFP_1x1_200ms_25sola	EPI_100X_RFP_1x1_200ms_25sola
33	38	14.2511025971782	543	48.0876958597022	1252.07182320442	1426.7532228361	862199	1587.84346224678	129.59873511867	132.925046194032	2	264447	487.011049723757	494.112407824893	676.450840211475	0	NaN	NaN	NaN	NaN	NaN	427.737988634055	0.96307628099642	37.5109288657754	12.987969652244	11.1067696666432	2.70941817423981	0.00741764067707404	0.00395968786931482	1	1.00142678835571	3634.3205594691	0	9252.62062615101	1	1	1	2	2019-03-29T16:08:55.499	NG_ecoli_LTEE_11364_DM0	-500	866	163	DIA_100X_EMPTY_1x1_100ms	5981a244-df00-4f69-9ddf-04bf7e371618	EPI_100X_YFP_1x1_200ms_25sola	EPI_100X_RFP_1x1_200ms_25sola
34	31	13.7844563161175	428	-0.0472961073111344	1262.27570093458	1069.35280373832	12324971	28796.6612149533	129.59873511867	132.925046194032	3	163224	381.364485981308	494.112407824893	676.450840211475	0	NaN	NaN	NaN	NaN	NaN	362.330875254062	0.997960215115729	29.7954073778026	14.6076087705209	11.7809297459007	3.62615650008064	0.0333552827301768	0.0169093289130495	0	1.01665867256532	3247.86778329397	1	9029.73130841122	1	1	1	2	2019-03-29T16:08:55.499	NG_ecoli_LTEE_11364_DM0	-500	866	163	DIA_100X_EMPTY_1x1_100ms	3191d9df-45ad-4573-addb-59528ff41fa2	EPI_100X_YFP_1x1_200ms_25sola	EPI_100X_RFP_1x1_200ms_25sola
35	37	13.1407035168199	487	40.5751751623766	1291.340862423	1056.46406570842	16207839	33280.9835728953	129.59873511867	132.925046194032	2	196915	404.342915811088	494.112407824893	676.450840211475	0	NaN	NaN	NaN	NaN	NaN	409.271216567078	0.996893870205461	35.1710924806987	13.6617321320582	11.2616187375832	3.32048565306614	0.0203294095405682	0.00635680551502225	2	1.00277556202373	3503.30041316472	1	9051.78028747433	1	1	1	2	2019-03-29T16:08:55.499	NG_ecoli_LTEE_11364_DM0	-500	866	163	DIA_100X_EMPTY_1x1_100ms	030a1a04-af19-42ba-ac11-e56a072bfbe4	EPI_100X_YFP_1x1_200ms_25sola	EPI_100X_RFP_1x1_200ms_25sola
36	54	15.0958995717384	816	48.4094753566693	1301.01102941176	1681.68382352941	1741117	2133.72181372549	129.59873511867	132.925046194032	8	668313	819.011029411765	494.112407824893	676.450840211475	0	NaN	NaN	NaN	NaN	NaN	621.556434480132	0.950746461360452	51.7756931998424	14.0129356582462	11.8336980025964	2.45484894295692	0.00763506589223193	0.00244591534623898	1	1.00090739941176	5694.51533999965	0	9027.59068627451	1	1	1	2	2019-03-29T16:08:55.499	NG_ecoli_LTEE_11364_DM0	-500	866	163	DIA_100X_EMPTY_1x1_100ms	11045367-ab0e-4ad0-86c8-99771e961eb8	EPI_100X_YFP_1x1_200ms_25sola	EPI_100X_RFP_1x1_200ms_25sola
37	34	10.7176055870583	365	49.2945663709356	1317.49315068493	1190.92054794521	215912	591.539726027397	129.59873511867	132.925046194032	5	5012349	13732.4630136986	494.112407824893	676.450840211475	3	NaN	NaN	NaN	NaN	NaN	347.64796008458	0.964996392995052	34.4290929788848	11.75801268676	9.91671985817847	2.421388945705	0.00386040533596057	0.00196906788297509	1	1.00007955129605	2659.20337046213	0	11244.197260274	1	1	1	2	2019-03-29T16:08:55.499	NG_ecoli_LTEE_11364_DM0	-500	866	163	DIA_100X_EMPTY_1x1_100ms	4327be68-31af-470a-a693-b272d4ae2601	EPI_100X_YFP_1x1_200ms_25sola	EPI_100X_RFP_1x1_200ms_25sola
38	32	12.2163933912052	394	-8.52768742542757	1326.06091370558	1730.15482233503	320380	813.147208121827	129.59873511867	132.925046194032	7	11192630	28407.6903553299	494.112407824893	676.450840211475	3	NaN	NaN	NaN	NaN	NaN	365.73891747564	0.838091538850043	35.9918210375937	13.1359123219829	9.69772145036357	2.85195369030809	0.0857190483232354	0.0384267793463166	1	1.15215757735569	2658.47826103204	1	11164.4314720812	1	1	1	2	2019-03-29T16:08:55.499	NG_ecoli_LTEE_11364_DM0	-500	866	163	DIA_100X_EMPTY_1x1_100ms	8136231f-2dee-4530-b024-7a294b1174cc	EPI_100X_YFP_1x1_200ms_25sola	EPI_100X_RFP_1x1_200ms_25sola
39	33	12.8256254284726	424	22.4180650795109	1345.22405660377	1719.70047169811	420965	992.841981132075	129.59873511867	132.925046194032	7	12138035	28627.4410377359	494.112407824893	676.450840211475	4	NaN	NaN	NaN	NaN	NaN	400.011470771305	0.894534245729491	34.783522527491	13.9937707864416	11.0299733206773	3.02868872198772	0.0638163305015628	0.0279905619856828	1	1.06529227842126	3323.6276721767	1	11127.6367924528	1	1	1	2	2019-03-29T16:08:55.499	NG_ecoli_LTEE_11364_DM0	-500	866	163	DIA_100X_EMPTY_1x1_100ms	2e9e29f6-09ec-4090-a5dc-994cc3efaa09	EPI_100X_YFP_1x1_200ms_25sola	EPI_100X_RFP_1x1_200ms_25sola
40	40	12.3879800158957	496	48.7372074885192	1368.10887096774	1422.46572580645	284714	574.020161290323	129.59873511867	132.925046194032	4	13347004	26909.2822580645	494.112407824893	676.450840211475	3	NaN	NaN	NaN	NaN	NaN	425.907768903196	0.897706793482995	40.1601778041348	13.2974789298625	10.3997326530985	2.66791529299505	0.0209832388562842	0.00749546897630246	1	1.00710185239904	3411.37810931548	0	10904.9899193548	1	1	1	2	2019-03-29T16:08:55.499	NG_ecoli_LTEE_11364_DM0	-500	866	163	DIA_100X_EMPTY_1x1_100ms	fdf3ae72-6daa-4774-94ea-d14061ee9455	EPI_100X_YFP_1x1_200ms_25sola	EPI_100X_RFP_1x1_200ms_25sola
41	32	13.107457035399	420	-49.9780557038976	1386.72619047619	628.52619047619	417547	994.159523809524	129.59873511867	132.925046194032	7	2385993	5680.93571428571	494.112407824893	676.450840211475	0	NaN	NaN	NaN	NaN	NaN	NaN	NaN	NaN	NaN	NaN	NaN	NaN	NaN	NaN	NaN	NaN	0	11362.880952381	1	1	1	2	2019-03-29T16:08:55.499	NG_ecoli_LTEE_11364_DM0	-500	866	163	DIA_100X_EMPTY_1x1_100ms	0ce4a7e4-f571-444c-b6b7-c9e68fb838ec	EPI_100X_YFP_1x1_200ms_25sola	EPI_100X_RFP_1x1_200ms_25sola
42	24	8.874270161606	218	-48.3484756615886	1389.14220183486	34.6100917431193	354330	1625.36697247706	129.59873511867	132.925046194032	4	277571	1273.26146788991	494.112407824893	676.450840211475	0	NaN	NaN	NaN	NaN	NaN	229.715468386241	0.989382285921873	24.0990405037825	12.3168548590956	9.03424333710704	3.27435904912272	0.0402356998707299	0.0182704409936989	1	1.01495442365735	1544.80334501468	1	10741.6513761468	1	1	1	2	2019-03-29T16:08:55.499	NG_ecoli_LTEE_11364_DM0	-500	866	163	DIA_100X_EMPTY_1x1_100ms	a49a5a77-9bb6-49b3-9ede-8b7c6860e558	EPI_100X_YFP_1x1_200ms_25sola	EPI_100X_RFP_1x1_200ms_25sola
43	26	10.6206480199527	276	28.1821599135383	1402.47101449275	49.3260869565217	532895	1930.77898550725	129.59873511867	132.925046194032	4	477044	1728.42028985507	494.112407824893	676.450840211475	0	NaN	NaN	NaN	NaN	NaN	231.698853075847	0.99956639340544	22.3518022145757	13.430056364912	9.96991965440434	3.54342910390034	0.0199428812544111	0.00899257055601296	1	1.0027390870922	1744.96107700779	2	10597.1195652174	1	1	1	2	2019-03-29T16:08:55.499	NG_ecoli_LTEE_11364_DM0	-500	866	163	DIA_100X_EMPTY_1x1_100ms	d095cd1b-1f05-45b9-8f87-f9921244ba25	EPI_100X_YFP_1x1_200ms_25sola	EPI_100X_RFP_1x1_200ms_25sola
44	41	13.9957011029868	574	-40.150237341624	1419.30662020906	68.0400696864111	1070973	1865.80662020906	129.59873511867	132.925046194032	12	961926	1675.82926829268	494.112407824893	676.450840211475	0	NaN	NaN	NaN	NaN	NaN	461.378225722474	0.841726492936457	38.2411384224339	19.3600253313296	11.3610408948496	5.90403301315661	0.0580725593311711	0.0203791138483069	5	1.0099714410447	3876.65309995593	1	10964.2770034843	1	1	1	2	2019-03-29T16:08:55.499	NG_ecoli_LTEE_11364_DM0	-500	866	163	DIA_100X_EMPTY_1x1_100ms	29220169-ed36-4829-8dfd-2f2b66381713	EPI_100X_YFP_1x1_200ms_25sola	EPI_100X_RFP_1x1_200ms_25sola
45	23	14.0589594128054	324	-42.8677454612894	1457.79012345679	1478.53395061728	348537	1075.73148148148	129.59873511867	132.925046194032	6	1372381	4235.74382716049	494.112407824893	676.450840211475	0	NaN	NaN	NaN	NaN	NaN	279.976289181742	0.968500182322259	24.6367180153815	14.2317874792022	10.6728878829256	3.60586098824448	0.0891823797960242	0.0410186697948335	1	1.07843560575136	2204.12707109318	0	11233.987654321	1	1	1	2	2019-03-29T16:08:55.499	NG_ecoli_LTEE_11364_DM0	-500	866	163	DIA_100X_EMPTY_1x1_100ms	d1283d57-904c-4ad4-b83f-62d78eed655f	EPI_100X_YFP_1x1_200ms_25sola	EPI_100X_RFP_1x1_200ms_25sola
46	31	10.7005983468115	333	44.4978011342068	1540.24624624625	1657.64264264264	228155	685.15015015015	129.59873511867	132.925046194032	7	3543322	10640.6066066066	494.112407824893	676.450840211475	3	NaN	NaN	NaN	NaN	NaN	333.999474250429	0.94896953583983	33.0127797031193	12.0876651919912	9.82739153730056	2.57911438191336	0.00227144876953374	0.00115082883752385	1	1.00002293382469	2504.08169668948	0	11340.3273273273	1	1	1	2	2019-03-29T16:08:55.499	NG_ecoli_LTEE_11364_DM0	-500	866	163	DIA_100X_EMPTY_1x1_100ms	e9d28c3b-efd1-44dc-afa1-ab120d609dc5	EPI_100X_YFP_1x1_200ms_25sola	EPI_100X_RFP_1x1_200ms_25sola
47	31	13.4538315146997	418	48.5538401064303	1574.62679425837	1912.77990430622	321848	769.971291866029	129.59873511867	132.925046194032	6	12055500	28840.9090909091	494.112407824893	676.450840211475	3	NaN	NaN	NaN	NaN	NaN	332.131360281997	0.999834830129773	29.4061463409821	14.2739828187913	11.0592655253178	3.57982140824647	0.00441568070710928	0.00157127545113905	2	1.00010602026433	2824.75356972905	1	10191.5837320574	1	1	1	2	2019-03-29T16:08:55.499	NG_ecoli_LTEE_11364_DM0	-500	866	163	DIA_100X_EMPTY_1x1_100ms	73c8a38f-faaf-49d0-b926-b5cdf30615b6	EPI_100X_YFP_1x1_200ms_25sola	EPI_100X_RFP_1x1_200ms_25sola
48	31	13.4565950717343	418	47.9087877361994	1606.02153110048	1918.67703349282	329169	787.485645933014	129.59873511867	132.925046194032	10	15390036	36818.2679425837	494.112407824893	676.450840211475	3	NaN	NaN	NaN	NaN	NaN	341.213690023259	0.999024824622648	30.3946429275905	13.6624052016051	10.9943649099909	3.39657846889686	0.00569135391329459	0.00212293870013551	2	1.00008993763458	2885.54081635142	1	10351.5861244019	1	1	1	2	2019-03-29T16:08:55.499	NG_ecoli_LTEE_11364_DM0	-500	866	163	DIA_100X_EMPTY_1x1_100ms	eb05d8e0-ad99-4f07-9d4c-593488600711	EPI_100X_YFP_1x1_200ms_25sola	EPI_100X_RFP_1x1_200ms_25sola
49	36	15.1864557262191	547	26.2061618949264	1612.68007312614	856.299817184644	352396	644.234003656307	129.59873511867	132.925046194032	7	4388710	8023.23583180987	494.112407824893	676.450840211475	5	NaN	NaN	NaN	NaN	NaN	428.579057138205	0.941879087829301	34.2658721936296	14.8433422680594	12.0122705795384	3.35744166080986	0.064098270033008	0.0238041491480579	1	1.04123621844843	3883.30842085947	0	10236.21023766	1	1	1	2	2019-03-29T16:08:55.499	NG_ecoli_LTEE_11364_DM0	-500	866	163	DIA_100X_EMPTY_1x1_100ms	b7d0bbbf-ec10-484f-8355-b522a8e8f583	EPI_100X_YFP_1x1_200ms_25sola	EPI_100X_RFP_1x1_200ms_25sola
50	43	15.4164465481248	665	48.9265321335754	1711.89323308271	1979.87969924812	1686820	2536.57142857143	129.59873511867	132.925046194032	6	464498	698.493233082707	494.112407824893	676.450840211475	0	NaN	NaN	NaN	NaN	NaN	505.173320073218	0.975188885303668	41.3744468940692	13.8614931091045	12.0162765385398	2.75753990841692	0.0095976482460519	0.00447020694670916	1	1.00117664291607	4692.042220421	0	9414.56691729323	1	1	1	2	2019-03-29T16:08:55.499	NG_ecoli_LTEE_11364_DM0	-500	866	163	DIA_100X_EMPTY_1x1_100ms	5db0c7fc-9ef6-46fa-bb7d-dcd66076eb49	EPI_100X_YFP_1x1_200ms_25sola	EPI_100X_RFP_1x1_200ms_25sola
51	28	12.0663562975244	338	45.1244583043108	1761.24852071006	1127.62426035503	290308	858.899408284024	129.59873511867	132.925046194032	7	5540908	16393.2189349112	494.112407824893	676.450840211475	2	NaN	NaN	NaN	NaN	NaN	295.632344925761	0.98650261645371	27.3838657743631	12.7515677956156	10.4508880418364	3.16181594391114	0.0260544314179285	0.0118737033369833	1	1.00766130059106	2349.04333813167	0	11106.6331360947	1	1	1	2	2019-03-29T16:08:55.499	NG_ecoli_LTEE_11364_DM0	-500	866	163	DIA_100X_EMPTY_1x1_100ms	e75816b4-22f6-45ae-9708-54b05a629c29	EPI_100X_YFP_1x1_200ms_25sola	EPI_100X_RFP_1x1_200ms_25sola
52	71	16.0491764011325	1140	42.7509428668482	1821.99298245614	1776.33596491228	16409503	14394.300877193	129.59873511867	132.925046194032	9	875753	768.204385964912	494.112407824893	676.450840211475	0	NaN	NaN	NaN	NaN	NaN	883.275540171518	0.888697279259482	69.0069374443454	14.3847503718652	12.6251168293317	2.37859203738782	0.0134662728739627	0.0064910099214572	2	1.00718420598912	8638.80053159056	0	9098.94385964912	1	1	1	2	2019-03-29T16:08:55.499	NG_ecoli_LTEE_11364_DM0	-500	866	163	DIA_100X_EMPTY_1x1_100ms	d7139d6d-1380-4934-9449-99846283cfdb	EPI_100X_YFP_1x1_200ms_25sola	EPI_100X_RFP_1x1_200ms_25sola
53	40	8.55083625790845	344	6.22201307196014	1923.19476744186	6.12209302325581	7915324	23009.6627906977	129.59873511867	132.925046194032	2	234973	683.061046511628	494.112407824893	676.450840211475	0	NaN	NaN	NaN	NaN	NaN	NaN	NaN	NaN	NaN	NaN	NaN	NaN	NaN	NaN	NaN	NaN	0	8893.76162790698	1	1	1	2	2019-03-29T16:08:55.499	NG_ecoli_LTEE_11364_DM0	-500	866	163	DIA_100X_EMPTY_1x1_100ms	2bfaddd7-47e1-4c50-97cf-12ed60ffc61d	EPI_100X_YFP_1x1_200ms_25sola	EPI_100X_RFP_1x1_200ms_25sola
54	46	16.6029905058316	764	48.751440212823	1922.86780104712	208.013089005236	4285629	5609.46204188482	129.59873511867	132.925046194032	9	447295	585.464659685864	494.112407824893	676.450840211475	0	NaN	NaN	NaN	NaN	NaN	599.716268539132	0.948819950930251	44.5753592382712	15.587594240792	13.1785260924936	3.03675359793867	0.00701416863069563	0.00236062672963176	2	1.00051543051294	6080.20769707768	0	9102.79842931937	1	1	1	2	2019-03-29T16:08:55.499	NG_ecoli_LTEE_11364_DM0	-500	866	163	DIA_100X_EMPTY_1x1_100ms	711f76f0-aacb-4f8b-b82f-843cc09ca60e	EPI_100X_YFP_1x1_200ms_25sola	EPI_100X_RFP_1x1_200ms_25sola
55	45	11.5096262193078	519	48.1709366984727	2038.31599229287	1065.39113680154	779186	1501.32177263969	129.59873511867	132.925046194032	2	327466	630.955684007707	494.112407824893	676.450840211475	0	NaN	NaN	NaN	NaN	NaN	NaN	NaN	NaN	NaN	NaN	NaN	NaN	NaN	NaN	NaN	NaN	0	9253.6204238921	1	1	1	2	2019-03-29T16:08:55.499	NG_ecoli_LTEE_11364_DM0	-500	866	163	DIA_100X_EMPTY_1x1_100ms	83e4b9f5-ffb3-47f0-af24-374cf679d922	EPI_100X_YFP_1x1_200ms_25sola	EPI_100X_RFP_1x1_200ms_25sola
1	46	11.782436147631	542	-45.9938890782392	42.5830258302583	306.916974169742	361688	667.321033210332	101.596728429421	185.172831627202	9	6226862	11488.6752767528	473.03982295889	526.73255145827	3	NaN	NaN	NaN	NaN	NaN	496.498177787539	0.807254822071459	44.2813921787317	15.4757410858162	10.9020433080431	4.2275214275176	0.0248971973475055	0.00870491086589191	4	1.00311062970758	4133.58577090849	0	12088.1808118081	1	1	1	3	2019-03-29T16:09:07.732	NG_ecoli_LTEE_11364_DM0	-1000	-0	163	DIA_100X_EMPTY_1x1_100ms	1e5a02cb-ff1e-4d70-a687-941b00524937	EPI_100X_YFP_1x1_200ms_25sola	EPI_100X_RFP_1x1_200ms_25sola
2	46	15.2080557870231	700	49.6505723853219	51.8657142857143	1573.13428571429	29362130	41945.9	101.596728429421	185.172831627202	4	460255	657.507142857143	473.03982295889	526.73255145827	0	NaN	NaN	NaN	NaN	NaN	543.524771956615	0.954887380031081	43.5599328822589	14.7292433803137	12.2251446118379	2.88596303359269	0.0140794791337441	0.00495115178045179	1	1.00223951387419	5113.10950047542	0	9191.14428571429	1	1	1	3	2019-03-29T16:09:07.732	NG_ecoli_LTEE_11364_DM0	-1000	-0	163	DIA_100X_EMPTY_1x1_100ms	04c14acb-899c-4825-9675-1a29b19fd779	EPI_100X_YFP_1x1_200ms_25sola	EPI_100X_RFP_1x1_200ms_25sola
3	10	4.29727170884014	43	-49.9993874895072	56.5813953488372	338.093023255814	23103	537.279069767442	101.596728429421	185.172831627202	1	734303	17076.8139534884	473.03982295889	526.73255145827	1	NaN	NaN	NaN	NaN	NaN	129.734303313097	0.999953771264228	NaN	NaN	NaN	NaN	NaN	NaN	NaN	NaN	NaN	1	12513.4418604651	1	1	1	3	2019-03-29T16:09:07.732	NG_ecoli_LTEE_11364_DM0	-1000	-0	163	DIA_100X_EMPTY_1x1_100ms	7d43c6eb-a08d-4f47-8723-fdd04b4eb6a6	EPI_100X_YFP_1x1_200ms_25sola	EPI_100X_RFP_1x1_200ms_25sola
4	24	9.45717370745762	229	-2.18476180713343	65.5676855895197	352.890829694323	124416	543.301310043668	101.596728429421	185.172831627202	6	3102259	13546.9825327511	473.03982295889	526.73255145827	2	NaN	NaN	NaN	NaN	NaN	258.085219231796	0.999025669628106	25.1907402934666	12.208413451944	9.94497885071972	3.06033862027925	0.0123068664556087	0.00516543621432021	1	1.00115678867341	1956.76440510372	1	12277.1703056769	1	1	1	3	2019-03-29T16:09:07.732	NG_ecoli_LTEE_11364_DM0	-1000	-0	163	DIA_100X_EMPTY_1x1_100ms	fbb59cf4-78d4-46d7-af83-03c58a18a593	EPI_100X_YFP_1x1_200ms_25sola	EPI_100X_RFP_1x1_200ms_25sola
5	47	14.233832969286	671	29.1356842967308	97.2324888226528	18.2846497764531	2394717	3568.87779433681	101.596728429421	185.172831627202	5	505645	753.569299552906	473.03982295889	526.73255145827	0	NaN	NaN	NaN	NaN	NaN	NaN	NaN	NaN	NaN	NaN	NaN	NaN	NaN	NaN	NaN	NaN	0	9708.94485842027	1	1	1	3	2019-03-29T16:09:07.732	NG_ecoli_LTEE_11364_DM0	-1000	-0	163	DIA_100X_EMPTY_1x1_100ms	d7fe7e79-c194-4630-8627-5b5e76cab044	EPI_100X_YFP_1x1_200ms_25sola	EPI_100X_RFP_1x1_200ms_25sola
6	41	16.1704259901093	663	47.0776379664862	190.419306184012	214.800904977376	1819730	2744.69079939668	101.596728429421	185.172831627202	4	597851	901.73604826546	473.03982295889	526.73255145827	0	NaN	NaN	NaN	NaN	NaN	482.49368056361	0.963732490060441	38.287304709717	14.7145746671846	12.1218723396175	3.32735528108203	0.0236241387061094	0.0109892808166986	1	1.00320279113774	4418.59389254461	0	9413.81297134238	1	1	1	3	2019-03-29T16:09:07.732	NG_ecoli_LTEE_11364_DM0	-1000	-0	163	DIA_100X_EMPTY_1x1_100ms	1cd2db27-11c6-4c70-a5e4-001e57c6b1fc	EPI_100X_YFP_1x1_200ms_25sola	EPI_100X_RFP_1x1_200ms_25sola
7	41	15.0044574198821	616	49.0515325748348	310.503246753247	422.905844155844	302568	491.181818181818	101.596728429421	185.172831627202	6	24640501	40000.8133116883	473.03982295889	526.73255145827	4	NaN	NaN	NaN	NaN	NaN	472.124530419928	0.874592143681749	40.4670249635624	14.7275922714312	11.3630275597194	2.95483729945814	0.0537131356198278	0.0226355476381856	1	1.05627929922308	4103.73472014292	0	10495.3587662338	1	1	1	3	2019-03-29T16:09:07.732	NG_ecoli_LTEE_11364_DM0	-1000	-0	163	DIA_100X_EMPTY_1x1_100ms	96be668f-82f5-42a4-a1f0-cd01c397aefa	EPI_100X_YFP_1x1_200ms_25sola	EPI_100X_RFP_1x1_200ms_25sola
8	21	9.0233275485542	190	-41.9526953641919	425.947368421053	122.194736842105	150909	794.257894736842	101.596728429421	185.172831627202	4	388333	2043.85789473684	473.03982295889	526.73255145827	1	NaN	NaN	NaN	NaN	NaN	201.521309800186	0.994827442846927	21.5102247792974	12.2020784370002	9.00617264906366	3.16743482806612	0.00866272789005233	0.00388598493996128	1	1.00026918825201	1370.29908091574	1	11710.1157894737	1	1	1	3	2019-03-29T16:09:07.732	NG_ecoli_LTEE_11364_DM0	-1000	-0	163	DIA_100X_EMPTY_1x1_100ms	4b0b5d3e-cd47-45e3-be79-df27cc123cd7	EPI_100X_YFP_1x1_200ms_25sola	EPI_100X_RFP_1x1_200ms_25sola
9	63	15.8682523457081	1000	40.7980094481157	447.634	1838.017	3382270	3382.27	101.596728429421	185.172831627202	5	1031438	1031.438	473.03982295889	526.73255145827	0	NaN	NaN	NaN	NaN	NaN	764.86553623551	0.884977942158103	61.7349932285255	14.1354233279923	12.1615919212095	2.69878414131334	0.0218776077795029	0.0117438475921187	1	1.01237696840196	7171.37015696544	0	9695.81	1	1	1	3	2019-03-29T16:09:07.732	NG_ecoli_LTEE_11364_DM0	-1000	-0	163	DIA_100X_EMPTY_1x1_100ms	c50c593e-3149-40c4-bedd-8aef1a0459ff	EPI_100X_YFP_1x1_200ms_25sola	EPI_100X_RFP_1x1_200ms_25sola
10	18	10.4842437310333	193	-49.8694068593272	447.077720207254	124.580310880829	139703	723.849740932642	101.596728429421	185.172831627202	4	501962	2600.83937823834	473.03982295889	526.73255145827	1	NaN	NaN	NaN	NaN	NaN	197.673460505351	0.999719588737981	19.4105339950798	13.8268709612345	9.65805262115508	3.9812193326198	0.00656377746368544	0.00319816449976488	1	1.00027017119017	1422.02260185356	1	11738.3989637306	1	1	1	3	2019-03-29T16:09:07.732	NG_ecoli_LTEE_11364_DM0	-1000	-0	163	DIA_100X_EMPTY_1x1_100ms	fdf63201-816e-4cab-847f-d0892b9ded18	EPI_100X_YFP_1x1_200ms_25sola	EPI_100X_RFP_1x1_200ms_25sola
11	68	14.2492756749883	969	47.5457684117982	614.278637770898	2028.60990712074	2028900	2093.8080495356	101.596728429421	185.172831627202	4	1032411	1065.43962848297	473.03982295889	526.73255145827	0	NaN	NaN	NaN	NaN	NaN	778.689650460946	0.928673226199825	67.1160709374485	13.2737940092561	11.4513627947898	2.27272541183493	0.00624893230184283	0.00294201736574767	2	1.00029593718923	6912.43011537478	0	9700.05779153767	1	1	1	3	2019-03-29T16:09:07.732	NG_ecoli_LTEE_11364_DM0	-1000	-0	163	DIA_100X_EMPTY_1x1_100ms	2ece0cbb-e8a7-42bd-be8b-7aea3e33d5c8	EPI_100X_YFP_1x1_200ms_25sola	EPI_100X_RFP_1x1_200ms_25sola
12	20	8.66893831205705	174	-29.0105212530744	594.385057471264	246.718390804598	149909	861.545977011494	101.596728429421	185.172831627202	5	247544	1422.66666666667	473.03982295889	526.73255145827	0	NaN	NaN	NaN	NaN	NaN	196.134091730733	0.999195344817183	20.8148003069855	12.4664329228082	9.04034374418552	3.23973396996812	0.0254303797127426	0.0125615477344313	1	1.00481423305028	1336.07863190929	1	12065.9367816092	1	1	1	3	2019-03-29T16:09:07.732	NG_ecoli_LTEE_11364_DM0	-1000	-0	163	DIA_100X_EMPTY_1x1_100ms	448895ce-486e-4e21-994b-2740d9edc53a	EPI_100X_YFP_1x1_200ms_25sola	EPI_100X_RFP_1x1_200ms_25sola
13	10	4.917444876333	50	-49.999772446071	599.1	260.28	37246	744.92	101.596728429421	185.172831627202	2	66072	1321.44	473.03982295889	526.73255145827	0	NaN	NaN	NaN	NaN	NaN	128.009471696505	0.999625950486484	NaN	NaN	NaN	NaN	NaN	NaN	NaN	NaN	NaN	1	12349.44	1	1	1	3	2019-03-29T16:09:07.732	NG_ecoli_LTEE_11364_DM0	-1000	-0	163	DIA_100X_EMPTY_1x1_100ms	a165ae7c-5361-44c7-be6c-c7045d807b57	EPI_100X_YFP_1x1_200ms_25sola	EPI_100X_RFP_1x1_200ms_25sola
14	42	5.91461938896571	249	0.172349982089148	680.714859437751	1364.8875502008	142163	570.935742971888	101.596728429421	185.172831627202	7	130718	524.971887550201	473.03982295889	526.73255145827	0	NaN	NaN	NaN	NaN	NaN	385.033499725191	0.84702496947621	NaN	NaN	NaN	NaN	NaN	NaN	NaN	NaN	NaN	0	12092.578313253	1	1	1	3	2019-03-29T16:09:07.732	NG_ecoli_LTEE_11364_DM0	-1000	-0	163	DIA_100X_EMPTY_1x1_100ms	2d8c7458-a60f-4f14-8d09-0f7697e8cc65	EPI_100X_YFP_1x1_200ms_25sola	EPI_100X_RFP_1x1_200ms_25sola
15	21	9.34759667721968	197	-49.8014577751493	751.761421319797	1499.25888324873	141459	718.065989847716	101.596728429421	185.172831627202	3	1759857	8933.28426395939	473.03982295889	526.73255145827	1	NaN	NaN	NaN	NaN	NaN	214.691832194111	0.98481908225016	21.557311685217	13.9261192910323	9.54600598481356	3.90194745771419	0.0370626582571554	0.0176747610567251	1	1.01054238960776	1542.86485727041	1	11495.3299492386	1	1	1	3	2019-03-29T16:09:07.732	NG_ecoli_LTEE_11364_DM0	-1000	-0	163	DIA_100X_EMPTY_1x1_100ms	87ae5b5b-7b88-413e-9179-9c0b3ab59a19	EPI_100X_YFP_1x1_200ms_25sola	EPI_100X_RFP_1x1_200ms_25sola
16	29	13.1396540418119	381	32.461278573013	769.259842519685	1506.52755905512	241739	634.485564304462	101.596728429421	185.172831627202	6	5971071	15672.1023622047	473.03982295889	526.73255145827	2	NaN	NaN	NaN	NaN	NaN	352.241128868668	0.941299304454255	29.4407568142241	15.1705203206368	11.543532569601	3.19612103518729	0.0708587611485714	0.0309881560622744	2	1.06279521835583	3081.17465320341	1	11626.406824147	1	1	1	3	2019-03-29T16:09:07.732	NG_ecoli_LTEE_11364_DM0	-1000	-0	163	DIA_100X_EMPTY_1x1_100ms	cca101c4-06e5-46f8-ac6e-7faf7b33414f	EPI_100X_YFP_1x1_200ms_25sola	EPI_100X_RFP_1x1_200ms_25sola
17	47	13.8317292879302	651	41.3625139411057	805.122887864823	1340.72811059908	438965	674.293394777266	101.596728429421	185.172831627202	12	10029440	15406.2058371736	473.03982295889	526.73255145827	3	NaN	NaN	NaN	NaN	NaN	534.78769853942	0.869005943313318	45.4485380893634	15.5846770064656	11.4172654296417	3.36155489625021	0.0238497271869324	0.0116615252460141	0	1.01552503987063	4653.0100963424	0	10743.6513056836	1	1	1	3	2019-03-29T16:09:07.732	NG_ecoli_LTEE_11364_DM0	-1000	-0	163	DIA_100X_EMPTY_1x1_100ms	288820fc-4a2b-484b-a253-2dcc6ad9478e	EPI_100X_YFP_1x1_200ms_25sola	EPI_100X_RFP_1x1_200ms_25sola
18	30	19.1613360524007	576	-28.9533755003896	948.871527777778	593.928819444444	737269	1279.98090277778	101.596728429421	185.172831627202	5	848384	1472.88888888889	473.03982295889	526.73255145827	1	NaN	NaN	NaN	NaN	NaN	NaN	NaN	NaN	NaN	NaN	NaN	NaN	NaN	NaN	NaN	NaN	1	10355.6614583333	1	1	1	3	2019-03-29T16:09:07.732	NG_ecoli_LTEE_11364_DM0	-1000	-0	163	DIA_100X_EMPTY_1x1_100ms	623364a8-b6af-4841-92eb-600fc40fc0bb	EPI_100X_YFP_1x1_200ms_25sola	EPI_100X_RFP_1x1_200ms_25sola
19	27	11.0118942740979	298	-44.9932865203133	960.872483221477	610.55033557047	427916	1435.95973154362	101.596728429421	185.172831627202	3	175172	587.825503355705	473.03982295889	526.73255145827	0	NaN	NaN	NaN	NaN	NaN	320.665448984591	0.853855000394155	32.7838792341024	11.3182923648306	9.20250458800766	2.6426541690789	0.147357262289967	0.0592603416243339	0	1.31087387696155	2180.53121389829	1	11352.2382550336	1	1	1	3	2019-03-29T16:09:07.732	NG_ecoli_LTEE_11364_DM0	-1000	-0	163	DIA_100X_EMPTY_1x1_100ms	c2da5e9d-119b-4ac7-ba81-ff35722d1794	EPI_100X_YFP_1x1_200ms_25sola	EPI_100X_RFP_1x1_200ms_25sola
20	42	9.81371052043836	413	-43.0231240541173	1006.16222760291	541.518159806295	216618	524.498789346247	101.596728429421	185.172831627202	6	801619	1940.96610169492	473.03982295889	526.73255145827	0	NaN	NaN	NaN	NaN	NaN	463.643999204923	0.833487931090804	44.2367843887926	12.9755572745281	10.1800318701808	2.76370969632308	0.0251531199045725	0.0104118416104136	4	1.00363551606848	3600.57371585825	0	12211.210653753	1	1	1	3	2019-03-29T16:09:07.732	NG_ecoli_LTEE_11364_DM0	-1000	-0	163	DIA_100X_EMPTY_1x1_100ms	5fc879ca-3a99-463b-9643-45f6d63998ab	EPI_100X_YFP_1x1_200ms_25sola	EPI_100X_RFP_1x1_200ms_25sola
21	42	14.4501924207319	607	49.1074128433978	1071.80230642504	1642.89291598023	428136	705.331136738056	101.596728429421	185.172831627202	12	18395274	30305.2289950577	473.03982295889	526.73255145827	5	NaN	NaN	NaN	NaN	NaN	489.022064006721	0.940340898163072	39.955064759635	14.4987044892231	11.9484884161199	2.93199591537881	0.0153471282477087	0.0074805314165362	1	1.00155107381368	4480.09944349991	0	9412.53212520593	1	1	1	3	2019-03-29T16:09:07.732	NG_ecoli_LTEE_11364_DM0	-1000	-0	163	DIA_100X_EMPTY_1x1_100ms	014a117a-5471-4751-a087-a8b900705844	EPI_100X_YFP_1x1_200ms_25sola	EPI_100X_RFP_1x1_200ms_25sola
22	49	14.6033101414234	720	46.3434280261249	1190.14444444444	1618.60555555556	482431	670.043055555556	101.596728429421	185.172831627202	11	10700710	14862.0972222222	473.03982295889	526.73255145827	3	NaN	NaN	NaN	NaN	NaN	576.011575885195	0.893054562336856	48.430182853366	13.3221041050476	11.6428629129424	2.61740319078742	0.0310119613144916	0.0136035091895293	1	1.03134922360429	5156.15017720082	0	10527.3597222222	1	1	1	3	2019-03-29T16:09:07.732	NG_ecoli_LTEE_11364_DM0	-1000	-0	163	DIA_100X_EMPTY_1x1_100ms	8a89064b-0013-4db9-b2d9-171d168b17ee	EPI_100X_YFP_1x1_200ms_25sola	EPI_100X_RFP_1x1_200ms_25sola
23	21	9.93355060442873	209	-38.2453925682164	1369.01913875598	238.047846889952	174036	832.708133971292	101.596728429421	185.172831627202	2	147694	706.66985645933	473.03982295889	526.73255145827	0	NaN	NaN	NaN	NaN	NaN	201.741622593392	0.997085125891727	20.2268978552602	12.8146736485216	9.40975021285728	3.50571079687317	0.0380781777424258	0.0198917888358352	0	1.01163167090653	1406.61535067695	0	11614.6794258373	1	1	1	3	2019-03-29T16:09:07.732	NG_ecoli_LTEE_11364_DM0	-1000	-0	163	DIA_100X_EMPTY_1x1_100ms	e4730917-fead-4a2b-991c-8f4b939bb8c3	EPI_100X_YFP_1x1_200ms_25sola	EPI_100X_RFP_1x1_200ms_25sola
24	40	13.447915893675	538	49.5485420733718	1392.13940520446	1189.5594795539	345855	642.853159851301	101.596728429421	185.172831627202	9	6735118	12518.8066914498	473.03982295889	526.73255145827	3	NaN	NaN	NaN	NaN	NaN	436.380217550731	0.960556933624339	37.3304464111586	13.7264713823979	11.3556683716901	3.11824441873147	0.0177796274054279	0.00636309876624665	2	1.00387389676293	3780.75440457816	0	10739.2267657993	1	1	1	3	2019-03-29T16:09:07.732	NG_ecoli_LTEE_11364_DM0	-1000	-0	163	DIA_100X_EMPTY_1x1_100ms	b0d6e3cb-fd97-4bc2-8d7a-507ac7c4d898	EPI_100X_YFP_1x1_200ms_25sola	EPI_100X_RFP_1x1_200ms_25sola
25	13	7.74149663281199	101	-49.9993667113883	1405.80198019802	1229.30693069307	63477	628.485148514852	101.596728429421	185.172831627202	3	243421	2410.10891089109	473.03982295889	526.73255145827	0	NaN	NaN	NaN	NaN	NaN	145.721891071419	0.999937671027611	14.1362390283763	13.2484032130245	9.81899837020266	3.75224148354733	0.00526543811165897	0.00283563016969827	0	1.00009590466697	1070.42966743649	1	12212.3465346535	1	1	1	3	2019-03-29T16:09:07.732	NG_ecoli_LTEE_11364_DM0	-1000	-0	163	DIA_100X_EMPTY_1x1_100ms	7c069fd0-72fe-40ba-aa93-ced782c27232	EPI_100X_YFP_1x1_200ms_25sola	EPI_100X_RFP_1x1_200ms_25sola
26	23	10.5837611748765	245	-21.701996199592	1421.69795918367	1228.7306122449	222730	909.102040816327	101.596728429421	185.172831627202	5	524027	2138.88571428571	473.03982295889	526.73255145827	0	NaN	NaN	NaN	NaN	NaN	223.263000684781	0.999662339377902	21.0032590225393	13.7769332634665	10.2236790132344	3.70272177058311	0.0177742700634196	0.00858229225070072	1	1.00239710314197	1724.21326196284	1	11907.3714285714	1	1	1	3	2019-03-29T16:09:07.732	NG_ecoli_LTEE_11364_DM0	-1000	-0	163	DIA_100X_EMPTY_1x1_100ms	a303b376-58a4-4fc8-beee-e6dcc1648b5a	EPI_100X_YFP_1x1_200ms_25sola	EPI_100X_RFP_1x1_200ms_25sola
27	46	13.4279760541823	618	49.0981104035687	1484.75404530744	648.378640776699	373115	603.745954692557	101.596728429421	185.172831627202	10	11487808	18588.6860841424	473.03982295889	526.73255145827	4	NaN	NaN	NaN	NaN	NaN	516.867288596286	0.912235080522162	45.8680607815242	13.2075283576889	11.0031238338441	2.6819396450698	0.0198771781214611	0.00718804693474918	2	1.00809580414706	4361.46369906334	0	11143.713592233	1	1	1	3	2019-03-29T16:09:07.732	NG_ecoli_LTEE_11364_DM0	-1000	-0	163	DIA_100X_EMPTY_1x1_100ms	4b5f8617-f933-4630-9f1f-40e6fad7d50b	EPI_100X_YFP_1x1_200ms_25sola	EPI_100X_RFP_1x1_200ms_25sola
28	32	12.809104230677	410	48.4941478851802	1487.39756097561	1646.76585365854	247642	604.00487804878	101.596728429421	185.172831627202	6	11884870	28987.487804878	473.03982295889	526.73255145827	2	NaN	NaN	NaN	NaN	NaN	363.885931900131	0.904258729471203	31.7325103635354	13.9328995960242	10.8430309397778	3.18460270986599	0.0567886039839283	0.0267071020972235	1	1.01518337759205	2930.18948755026	0	11269.0292682927	1	1	1	3	2019-03-29T16:09:07.732	NG_ecoli_LTEE_11364_DM0	-1000	-0	163	DIA_100X_EMPTY_1x1_100ms	f1c91be1-d2cb-4cbe-bdb2-535f6d870cc5	EPI_100X_YFP_1x1_200ms_25sola	EPI_100X_RFP_1x1_200ms_25sola
29	15	6.9731322939143	105	-49.9847667210256	1551.4	1584.88571428571	82203	782.885714285714	101.596728429421	185.172831627202	2	70316	669.676190476191	473.03982295889	526.73255145827	0	NaN	NaN	NaN	NaN	NaN	155.858117888884	0.999601803344967	17.2433230696109	11.3666882642929	8.68038977701488	3.0611202179695	0.00979092798687864	0.00528810732745297	0	1.00056563382367	1020.44429068927	1	12118.9619047619	1	1	1	3	2019-03-29T16:09:07.732	NG_ecoli_LTEE_11364_DM0	-1000	-0	163	DIA_100X_EMPTY_1x1_100ms	d655a1a5-3be3-480d-8082-44bcd07e1641	EPI_100X_YFP_1x1_200ms_25sola	EPI_100X_RFP_1x1_200ms_25sola
30	17	6.25512891052449	107	-49.9727342285696	1566.57943925234	1591.4953271028	92682	866.18691588785	101.596728429421	185.172831627202	1	87626	818.934579439252	473.03982295889	526.73255145827	0	NaN	NaN	NaN	NaN	NaN	157.603976050732	0.99959700148726	17.3735147278887	11.5708798469787	8.7356205296531	3.10663788952049	0.00659035566080112	0.0035018970746463	0	1.0002517940106	1041.27415394526	1	12040.9626168224	1	1	1	3	2019-03-29T16:09:07.732	NG_ecoli_LTEE_11364_DM0	-1000	-0	163	DIA_100X_EMPTY_1x1_100ms	cca66a5f-c2b4-4a35-8567-07f51e536d7f	EPI_100X_YFP_1x1_200ms_25sola	EPI_100X_RFP_1x1_200ms_25sola
31	58	14.1434722635335	821	49.0715737171295	1626.66747868453	1540.67478684531	553757	674.490864799026	101.596728429421	185.172831627202	12	24899711	30328.515225335	473.03982295889	526.73255145827	5	NaN	NaN	NaN	NaN	NaN	672.79197106947	0.90731422390424	58.3644424389702	13.4341722034483	11.3426160447957	2.18719873679786	0.0163261649147606	0.00762761591010312	3	1.00122628496142	5897.45566543942	0	11219.7929354446	1	1	1	3	2019-03-29T16:09:07.732	NG_ecoli_LTEE_11364_DM0	-1000	-0	163	DIA_100X_EMPTY_1x1_100ms	099210a8-eeca-408f-baf1-1f9e5c9c096b	EPI_100X_YFP_1x1_200ms_25sola	EPI_100X_RFP_1x1_200ms_25sola
32	20	13.4006990047473	268	-48.8362726664532	1705.38059701493	1665.92537313433	445364	1661.80597014925	101.596728429421	185.172831627202	3	1752993	6541.01865671642	473.03982295889	526.73255145827	1	NaN	NaN	NaN	NaN	NaN	228.412469207807	0.999909601548831	17.8947762362477	15.8461426760587	12.3183415297452	4.16508271188	0.000527727178288905	0.000246668732218474	2	1.00000095306588	2132.65514746194	0	11289.3059701493	1	1	1	3	2019-03-29T16:09:07.732	NG_ecoli_LTEE_11364_DM0	-1000	-0	163	DIA_100X_EMPTY_1x1_100ms	81225a62-a10e-4a6d-bf04-5e21aa6c9cb4	EPI_100X_YFP_1x1_200ms_25sola	EPI_100X_RFP_1x1_200ms_25sola
33	23	11.9271706074835	275	13.688793528362	1747.48363636364	1830.98181818182	389667	1416.97090909091	101.596728429421	185.172831627202	6	550047	2000.17090909091	473.03982295889	526.73255145827	0	NaN	NaN	NaN	NaN	NaN	237.397569583109	0.994290837212565	20.6654266252526	14.4548782397368	10.7202185208326	3.83447502402934	0.0722121923732988	0.037362310501607	0	1.04334628215606	1865.26925998567	1	11631.9890909091	1	1	1	3	2019-03-29T16:09:07.732	NG_ecoli_LTEE_11364_DM0	-1000	-0	163	DIA_100X_EMPTY_1x1_100ms	fa40289c-6740-4f68-976f-a5466e36fba8	EPI_100X_YFP_1x1_200ms_25sola	EPI_100X_RFP_1x1_200ms_25sola
34	19	8.04633841233262	153	-49.9967393892713	1749.56209150327	1812.3137254902	223900	1463.39869281046	101.596728429421	185.172831627202	4	420638	2749.26797385621	473.03982295889	526.73255145827	0	NaN	NaN	NaN	NaN	NaN	202.291607119358	0.967097390361016	NaN	NaN	NaN	NaN	NaN	NaN	NaN	NaN	NaN	2	12176.8562091503	1	1	1	3	2019-03-29T16:09:07.732	NG_ecoli_LTEE_11364_DM0	-1000	-0	163	DIA_100X_EMPTY_1x1_100ms	937a3869-1b1b-4a70-b38c-849a3446bb8c	EPI_100X_YFP_1x1_200ms_25sola	EPI_100X_RFP_1x1_200ms_25sola
35	24	9.37218009038227	225	7.06929850958369	1752.03111111111	1793.68444444444	343037	1524.60888888889	101.596728429421	185.172831627202	3	441860	1963.82222222222	473.03982295889	526.73255145827	0	NaN	NaN	NaN	NaN	NaN	237.959442994118	0.983065631827899	23.5394849737264	12.0598986444513	9.77300402255026	2.82093831072407	0.0198117170999804	0.0114206974406135	0	1.00461454931522	1765.80601961094	1	11840.9733333333	1	1	1	3	2019-03-29T16:09:07.732	NG_ecoli_LTEE_11364_DM0	-1000	-0	163	DIA_100X_EMPTY_1x1_100ms	cf6b0a44-57d9-4ad7-a17a-d5b36c46229d	EPI_100X_YFP_1x1_200ms_25sola	EPI_100X_RFP_1x1_200ms_25sola
36	29	14.1404437837061	411	41.0507709266411	1869.38442822384	1998.41119221411	444499	1081.50608272506	101.596728429421	185.172831627202	6	12088955	29413.5158150852	473.03982295889	526.73255145827	3	NaN	NaN	NaN	NaN	NaN	319.4344662921	0.996810753936418	27.5919399369355	13.2105684660254	11.2451735733414	3.1986261677854	0.0170904545965065	0.00719248224154278	1	1.00201615235564	2740.33996175952	0	10842.7226277372	1	1	1	3	2019-03-29T16:09:07.732	NG_ecoli_LTEE_11364_DM0	-1000	-0	163	DIA_100X_EMPTY_1x1_100ms	7cb1daba-3fac-4797-8481-606ddaa97844	EPI_100X_YFP_1x1_200ms_25sola	EPI_100X_RFP_1x1_200ms_25sola
37	51	15.0298229757393	767	49.6830398147538	1938.30247718383	340.006518904824	43173093	56288.2568448501	101.596728429421	185.172831627202	13	476477	621.221642764016	473.03982295889	526.73255145827	0	NaN	NaN	NaN	NaN	NaN	620.019863160221	0.968429489765947	49.0632065461582	14.154927615032	12.3957738856502	2.85042772387465	0.00422836094357879	0.00169172705398111	1	1.00047567091257	5920.97327427082	0	9049.50847457627	1	1	1	3	2019-03-29T16:09:07.732	NG_ecoli_LTEE_11364_DM0	-1000	-0	163	DIA_100X_EMPTY_1x1_100ms	17af199d-a4b2-481d-bf72-213510becbe3	EPI_100X_YFP_1x1_200ms_25sola	EPI_100X_RFP_1x1_200ms_25sola
38	31	11.3033916631942	351	48.4291665063043	1953.50712250712	1333.36752136752	232520	662.450142450142	101.596728429421	185.172831627202	8	2282640	6503.24786324786	473.03982295889	526.73255145827	3	NaN	NaN	NaN	NaN	NaN	346.72762166789	0.973282769041991	32.1318487631673	12.7866977977514	10.5107990965336	2.81570751385117	0.00934008706081491	0.00344546132618093	2	1.00049601886453	2788.0275802916	0	12012.6695156695	1	1	1	3	2019-03-29T16:09:07.732	NG_ecoli_LTEE_11364_DM0	-1000	-0	163	DIA_100X_EMPTY_1x1_100ms	f1715ae8-5e20-484a-8fe2-3fe62200f82c	EPI_100X_YFP_1x1_200ms_25sola	EPI_100X_RFP_1x1_200ms_25sola
39	20	12.4727859670325	250	-44.988649830702	1976.284	770.86	186500	746	101.596728429421	185.172831627202	4	2784425	11137.7	473.03982295889	526.73255145827	1	NaN	NaN	NaN	NaN	NaN	224.565875221205	0.999868838764537	17.7203231190686	16.2696523702998	12.1343554523966	4.50110349146535	0.00201544162481051	0.000938155198516262	1	1.00001800160802	2049.24999781721	0	11213.844	1	1	1	3	2019-03-29T16:09:07.732	NG_ecoli_LTEE_11364_DM0	-1000	-0	163	DIA_100X_EMPTY_1x1_100ms	8a452af6-5e78-454d-8e6e-97d41182ccf1	EPI_100X_YFP_1x1_200ms_25sola	EPI_100X_RFP_1x1_200ms_25sola
40	28	10.6124783264377	298	36.7288225839132	2019.90939597315	838.513422818792	288162	966.986577181208	101.596728429421	185.172831627202	5	387742	1301.14765100671	473.03982295889	526.73255145827	1	NaN	NaN	NaN	NaN	NaN	302.828404118051	0.933498145141461	29.6913051999509	12.1248678540949	9.74459616428323	2.76742843139965	0.0370787085277543	0.0151906715640044	1	1.0118915952368	2214.35303672026	0	12042.567114094	1	1	1	3	2019-03-29T16:09:07.732	NG_ecoli_LTEE_11364_DM0	-1000	-0	163	DIA_100X_EMPTY_1x1_100ms	a46dc222-ff55-496c-b190-244d377e079d	EPI_100X_YFP_1x1_200ms_25sola	EPI_100X_RFP_1x1_200ms_25sola
1	50	15.7539423907569	789	43.6520621559314	183.764258555133	614.797211660329	25980493	32928.381495564	56.7193219980647	113.730795355566	4	426827	540.972116603295	448.045632372433	410.798834071541	0	NaN	NaN	NaN	NaN	NaN	604.747128188481	0.880078995207018	49.963047301376	14.233979347693	11.8640133335088	2.5816008978723	0.0253660817561329	0.0127962926703507	1	1.02865910401815	5523.34348850664	0	9494.44106463878	1	1	1	4	2019-03-29T16:09:19.986	NG_ecoli_LTEE_11364_DM0	-500	-866	163	DIA_100X_EMPTY_1x1_100ms	75035931-a885-4df8-9452-8e8fd9804561	EPI_100X_YFP_1x1_200ms_25sola	EPI_100X_RFP_1x1_200ms_25sola
2	33	14.3135287050861	474	43.2584857994495	192.002109704641	974.440928270042	202754	427.751054852321	56.7193219980647	113.730795355566	7	10195606	21509.7172995781	448.045632372433	410.798834071541	2	NaN	NaN	NaN	NaN	NaN	419.639200469557	0.968598600031907	33.8455964397992	14.2344142693142	12.0780014912753	3.13309567401048	0.0218458291114052	0.0129100523194296	1	1.00339599875898	3877.7714689426	0	11256.2552742616	1	1	1	4	2019-03-29T16:09:19.986	NG_ecoli_LTEE_11364_DM0	-500	-866	163	DIA_100X_EMPTY_1x1_100ms	0d4c766c-68ff-4b96-bc9e-47d5a3298d5e	EPI_100X_YFP_1x1_200ms_25sola	EPI_100X_RFP_1x1_200ms_25sola
3	19	12.4203248533204	237	-49.7897738330431	892.860759493671	1574.5864978903	70047	295.556962025316	56.7193219980647	113.730795355566	4	5396471	22769.9198312236	448.045632372433	410.798834071541	1	NaN	NaN	NaN	NaN	NaN	214.59168008441	0.999926133479645	18.2560711230497	15.0854233844892	11.1404950279263	4.28196773482519	0.0191479288950552	0.00985734183125559	0	1.00226948867521	1779.53354343222	1	11409.8776371308	1	1	1	4	2019-03-29T16:09:19.986	NG_ecoli_LTEE_11364_DM0	-500	-866	163	DIA_100X_EMPTY_1x1_100ms	2248f2ba-2562-404f-a7b9-63ec0f0af257	EPI_100X_YFP_1x1_200ms_25sola	EPI_100X_RFP_1x1_200ms_25sola
4	20	15.2457972615323	307	-48.9665514128627	910.703583061889	1575.41693811075	130387	424.71335504886	56.7193219980647	113.730795355566	5	8173796	26624.7426710098	448.045632372433	410.798834071541	1	NaN	NaN	NaN	NaN	NaN	266.38469624923	0.999870684974684	20.7584216850586	16.444081265835	12.0360076384617	4.69926467684278	0.0490182402031538	0.0256005735008168	0	1.02062470261024	2361.8326427647	1	11071.8469055375	1	1	1	4	2019-03-29T16:09:19.986	NG_ecoli_LTEE_11364_DM0	-500	-866	163	DIA_100X_EMPTY_1x1_100ms	3d3b9858-d5ce-4819-91b5-d889473af540	EPI_100X_YFP_1x1_200ms_25sola	EPI_100X_RFP_1x1_200ms_25sola
5	42	12.1136658184147	509	49.4601581585472	928.102161100196	223.24557956778	270349	531.137524557957	56.7193219980647	113.730795355566	8	3213020	6312.41650294696	448.045632372433	410.798834071541	5	NaN	NaN	NaN	NaN	NaN	436.90222370096	0.953444796904233	41.1084389382881	12.1533271426989	10.4147419054712	2.35549142740243	0.0113229274501802	0.00443352118135685	2	1.00043654893262	3502.01409910545	0	11436.2691552063	1	1	1	4	2019-03-29T16:09:19.986	NG_ecoli_LTEE_11364_DM0	-500	-866	163	DIA_100X_EMPTY_1x1_100ms	1a49a0a3-2b6b-47da-a866-587e745a695e	EPI_100X_YFP_1x1_200ms_25sola	EPI_100X_RFP_1x1_200ms_25sola
6	29	10.6391963733006	309	41.2182934015523	1179.12944983819	1680.47896440129	135011	436.928802588997	56.7193219980647	113.730795355566	8	1750575	5665.29126213592	448.045632372433	410.798834071541	3	NaN	NaN	NaN	NaN	NaN	313.039441890826	0.971151800617967	29.7244981536462	11.8798161080017	10.1316868318957	2.85036602762834	0.255001441586555	0.00924299641360044	1	1.00048620522319	2396.4475442736	0	12217.4466019417	1	1	1	4	2019-03-29T16:09:19.986	NG_ecoli_LTEE_11364_DM0	-500	-866	163	DIA_100X_EMPTY_1x1_100ms	c7bf8b78-7ba4-483b-a73b-1cda65c59e84	EPI_100X_YFP_1x1_200ms_25sola	EPI_100X_RFP_1x1_200ms_25sola
7	27	13.3057051127955	360	42.9350279716424	1249.10555555556	1122.3	116679	324.108333333333	56.7193219980647	113.730795355566	7	5147441	14298.4472222222	448.045632372433	410.798834071541	2	NaN	NaN	NaN	NaN	NaN	296.264787746341	0.998120965983405	26.5358226117178	13.0620899192268	10.7698874706255	3.27766071501362	0.00713111110229511	0.00296456254027057	1	1.00042825044731	2417.37912709338	0	11299.8277777778	1	1	1	4	2019-03-29T16:09:19.986	NG_ecoli_LTEE_11364_DM0	-500	-866	163	DIA_100X_EMPTY_1x1_100ms	703dc43f-195b-4107-be00-ecbbc20d2215	EPI_100X_YFP_1x1_200ms_25sola	EPI_100X_RFP_1x1_200ms_25sola
8	62	15.2075329770449	943	-49.983523275552	1301.83987274655	1752.88016967126	384405	407.640509013786	56.7193219980647	113.730795355566	14	14901532	15802.2608695652	448.045632372433	410.798834071541	5	NaN	NaN	NaN	NaN	NaN	775.083682068165	0.673587646413502	66.1498626775525	14.5986707010479	11.4237633161331	2.25001206722858	0.101081421475023	0.0227350151706487	4	1.14355019201507	6780.11751837027	0	10584.487804878	1	1	1	4	2019-03-29T16:09:19.986	NG_ecoli_LTEE_11364_DM0	-500	-866	163	DIA_100X_EMPTY_1x1_100ms	4dd5bc84-05c5-45ea-9093-50e37a84e3b4	EPI_100X_YFP_1x1_200ms_25sola	EPI_100X_RFP_1x1_200ms_25sola
9	54	13.5475654255014	732	49.6903674033759	1335.66256830601	1266.58333333333	283933	387.886612021858	56.7193219980647	113.730795355566	16	15533785	21221.0177595628	448.045632372433	410.798834071541	3	NaN	NaN	NaN	NaN	NaN	591.472149613101	0.911754275407682	52.3813458517884	13.722727847302	11.0852712181288	2.50340902885166	0.0172859474267903	0.00859296527605538	2	1.00338807696523	5055.44256350393	0	10783.9713114754	1	1	1	4	2019-03-29T16:09:19.986	NG_ecoli_LTEE_11364_DM0	-500	-866	163	DIA_100X_EMPTY_1x1_100ms	8c2ef017-38e1-474b-b9e4-195ae7ecb409	EPI_100X_YFP_1x1_200ms_25sola	EPI_100X_RFP_1x1_200ms_25sola
10	32	13.7477679233391	440	48.6047011771521	1729.31363636364	518.945454545455	182295	414.306818181818	56.7193219980647	113.730795355566	9	9171624	20844.6	448.045632372433	410.798834071541	4	NaN	NaN	NaN	NaN	NaN	366.071209290059	0.979122243646535	30.9533352664995	14.3287335298612	11.4577265524955	3.33120547171321	0.00927829738464837	0.00352792731840563	2	1.00075921401942	3191.49552362758	0	11029.1454545455	1	1	1	4	2019-03-29T16:09:19.986	NG_ecoli_LTEE_11364_DM0	-500	-866	163	DIA_100X_EMPTY_1x1_100ms	3aa0f82e-f798-4e71-83e4-4b4461fa69d0	EPI_100X_YFP_1x1_200ms_25sola	EPI_100X_RFP_1x1_200ms_25sola
11	40	11.2647474640422	451	-48.8930666922304	1756.0421286031	602.456762749446	368874	817.90243902439	56.7193219980647	113.730795355566	7	2241256	4969.52549889135	448.045632372433	410.798834071541	3	NaN	NaN	NaN	NaN	NaN	401.760593047054	0.804381605044952	40.7624511232497	13.1583158534546	9.54062620918819	3.18932691567969	0.0588912722364882	0.0272015214057216	2	1.09784940744591	2914.09653481807	0	11439.4301552106	1	1	1	4	2019-03-29T16:09:19.986	NG_ecoli_LTEE_11364_DM0	-500	-866	163	DIA_100X_EMPTY_1x1_100ms	be23a61c-14af-4dc8-aee1-3deca5c1d2e9	EPI_100X_YFP_1x1_200ms_25sola	EPI_100X_RFP_1x1_200ms_25sola
12	33	13.3967163748092	442	48.2201044334937	1770.70814479638	1825.48190045249	236930	536.0407239819	56.7193219980647	113.730795355566	7	5743128	12993.5022624434	448.045632372433	410.798834071541	3	NaN	NaN	NaN	NaN	NaN	368.701030424856	0.956870090731762	31.5962556284878	13.8550588244936	11.3808507807477	3.03497196339142	0.0113046475798236	0.00369739206543471	2	1.00075817035063	3214.21525888638	0	11494.778280543	1	1	1	4	2019-03-29T16:09:19.986	NG_ecoli_LTEE_11364_DM0	-500	-866	163	DIA_100X_EMPTY_1x1_100ms	7fc95487-f03e-4630-8ae9-0f0dcfeaa2d2	EPI_100X_YFP_1x1_200ms_25sola	EPI_100X_RFP_1x1_200ms_25sola
13	41	7.45699588496561	307	-30.9646136074491	1787.25081433225	1323.4332247557	159476	519.465798045603	56.7193219980647	113.730795355566	9	160000	521.172638436482	448.045632372433	410.798834071541	0	NaN	NaN	NaN	NaN	NaN	419.665142508936	0.845576079445715	45.0193320403687	10.9975410090272	9.03373363395941	2.02047181087291	0.056638319171754	0.0216402934167715	2	1.0223644296092	2885.5160229668	0	12485.8110749186	1	1	1	4	2019-03-29T16:09:19.986	NG_ecoli_LTEE_11364_DM0	-500	-866	163	DIA_100X_EMPTY_1x1_100ms	19c1f21f-a798-4d0a-b6bb-20ddce12c0a6	EPI_100X_YFP_1x1_200ms_25sola	EPI_100X_RFP_1x1_200ms_25sola
14	41	11.4069883309626	469	28.0188671547173	1803.28784648188	2039.95948827292	2547047	5430.80383795309	56.7193219980647	113.730795355566	4	377608	805.134328358209	448.045632372433	410.798834071541	0	NaN	NaN	NaN	NaN	NaN	NaN	NaN	NaN	NaN	NaN	NaN	NaN	NaN	NaN	NaN	NaN	0	9360.05970149254	1	1	1	4	2019-03-29T16:09:19.986	NG_ecoli_LTEE_11364_DM0	-500	-866	163	DIA_100X_EMPTY_1x1_100ms	88503561-6a41-4217-bc57-557a5ae9a789	EPI_100X_YFP_1x1_200ms_25sola	EPI_100X_RFP_1x1_200ms_25sola
1	36	11.366503142026	410	40.4414105542625	17.0121951219512	72.2	1532524	3737.86341463415	143.131133918702	340.978111759996	5	17385526	42403.7219512195	623.778250179036	871.73432820324	0	NaN	NaN	NaN	NaN	NaN	NaN	NaN	NaN	NaN	NaN	NaN	NaN	NaN	NaN	NaN	NaN	1	11422.7024390244	1	1	1	6	2019-03-29T16:09:44.592	NG_ecoli_LTEE_11364_DM0	1000	-0	163	DIA_100X_EMPTY_1x1_100ms	a91a68df-db77-4bb7-87d1-3e1790c39499	EPI_100X_YFP_1x1_200ms_25sola	EPI_100X_RFP_1x1_200ms_25sola
2	30	10.9628185852271	330	-3.5413844734075	9.86060606060606	1554.46666666667	15853432	48040.703030303	143.131133918702	340.978111759996	4	268180	812.666666666667	623.778250179036	871.73432820324	0	NaN	NaN	NaN	NaN	NaN	NaN	NaN	NaN	NaN	NaN	NaN	NaN	NaN	NaN	NaN	NaN	0	9981.0303030303	1	1	1	6	2019-03-29T16:09:44.592	NG_ecoli_LTEE_11364_DM0	1000	-0	163	DIA_100X_EMPTY_1x1_100ms	92ddab7a-14c2-4caf-8747-aeb7d43cb42e	EPI_100X_YFP_1x1_200ms_25sola	EPI_100X_RFP_1x1_200ms_25sola
3	38	13.8443411736285	527	49.2853028831927	17.3434535104364	744.176470588235	926408	1757.889943074	143.131133918702	340.978111759996	3	438603	832.26375711575	623.778250179036	871.73432820324	0	NaN	NaN	NaN	NaN	NaN	409.932970258607	0.964695007833019	36.6396918482545	12.7718574371922	10.7987318835199	2.89861861492064	0.00659669917921132	0.00403690132417055	1	1.00055984914159	3355.73154666168	0	9907.5275142315	1	1	1	6	2019-03-29T16:09:44.592	NG_ecoli_LTEE_11364_DM0	1000	-0	163	DIA_100X_EMPTY_1x1_100ms	df0e0ac3-4c68-4edd-8020-195331f77588	EPI_100X_YFP_1x1_200ms_25sola	EPI_100X_RFP_1x1_200ms_25sola
4	31	7.88974467584219	245	23.1038561121711	15.1142857142857	161.481632653061	161831	660.534693877551	143.131133918702	340.978111759996	0	2423825	9893.16326530612	623.778250179036	871.73432820324	0	NaN	NaN	NaN	NaN	NaN	311.243214830533	0.902260777248115	33.643401116844	11.3787677422682	8.94537186177382	2.38943761704725	0.0262726374347392	0.010669645052673	2	1.01022442010073	2114.39719003509	0	12178.5836734694	1	1	1	6	2019-03-29T16:09:44.592	NG_ecoli_LTEE_11364_DM0	1000	-0	163	DIA_100X_EMPTY_1x1_100ms	f3b90174-f218-4bee-9344-2292225e4da2	EPI_100X_YFP_1x1_200ms_25sola	EPI_100X_RFP_1x1_200ms_25sola
5	41	14.6659714067779	602	48.961599325808	39.4501661129568	57.2392026578073	29922920	49705.8471760797	143.131133918702	340.978111759996	9	5645245	9377.48338870432	623.778250179036	871.73432820324	0	NaN	NaN	NaN	NaN	NaN	472.482629935381	0.930061204835844	39.0132982765801	14.8043462819953	11.7736525120521	3.12111835272148	0.0540640203981894	0.0194403463823674	1	1.03793679619974	4247.41774653016	1	9742.74584717608	1	1	1	6	2019-03-29T16:09:44.592	NG_ecoli_LTEE_11364_DM0	1000	-0	163	DIA_100X_EMPTY_1x1_100ms	264f05cd-8ffa-4851-b44e-e0ed74fa0c73	EPI_100X_YFP_1x1_200ms_25sola	EPI_100X_RFP_1x1_200ms_25sola
6	22	9.47264272296481	209	13.2085721226524	42.3157894736842	1917.25358851675	231571	1107.995215311	143.131133918702	340.978111759996	1	3083720	14754.6411483254	623.778250179036	871.73432820324	0	NaN	NaN	NaN	NaN	NaN	224.072205298296	0.994671335800709	22.6865003226546	12.0511921654838	9.47292609321893	3.13989399248538	0.0301674929323018	0.0152525074834723	1	1.00852072743318	1598.91613479785	1	11650.2535885167	1	1	1	6	2019-03-29T16:09:44.592	NG_ecoli_LTEE_11364_DM0	1000	-0	163	DIA_100X_EMPTY_1x1_100ms	fa50e49c-9636-440f-8d32-ad5d24d7c580	EPI_100X_YFP_1x1_200ms_25sola	EPI_100X_RFP_1x1_200ms_25sola
7	17	10.2064106438026	175	-49.1611916889015	57.9657142857143	1911.45714285714	197326	1127.57714285714	143.131133918702	340.978111759996	1	3788283	21647.3314285714	623.778250179036	871.73432820324	0	NaN	NaN	NaN	NaN	NaN	180.469677060346	0.999890320119125	17.6811835032016	13.0889004016462	9.51488973228728	3.86805782378668	0.00835800825901017	0.00153951676588921	1	1.00001993461477	1257.21262072258	1	11498.3257142857	1	1	1	6	2019-03-29T16:09:44.592	NG_ecoli_LTEE_11364_DM0	1000	-0	163	DIA_100X_EMPTY_1x1_100ms	e42430f4-c48a-4708-b9f3-ceb9f508f361	EPI_100X_YFP_1x1_200ms_25sola	EPI_100X_RFP_1x1_200ms_25sola
8	34	13.6173193764704	463	49.3317118839719	127.177105831533	965.995680345572	1707998	3688.98056155508	143.131133918702	340.978111759996	3	306818	662.673866090713	623.778250179036	871.73432820324	0	NaN	NaN	NaN	NaN	NaN	362.796367297534	0.986533233463725	30.786436183093	13.8515773516546	11.3497687213262	3.43190865745752	0.00928083694226012	0.00393183515887662	1	1.00041465402941	3114.75092307234	0	9899.49028077754	1	1	1	6	2019-03-29T16:09:44.592	NG_ecoli_LTEE_11364_DM0	1000	-0	163	DIA_100X_EMPTY_1x1_100ms	dd536bd2-5616-40d2-9267-3b9c1176e31b	EPI_100X_YFP_1x1_200ms_25sola	EPI_100X_RFP_1x1_200ms_25sola
9	35	14.8230042297537	519	48.9797861905818	176.811175337187	1079.27552986513	7183060	13840.1926782274	143.131133918702	340.978111759996	3	487983	940.236994219653	623.778250179036	871.73432820324	0	NaN	NaN	NaN	NaN	NaN	395.121650653134	0.990783301066189	32.488639776305	14.0569346603355	11.6100309535712	3.64721428963736	0.00992583164332061	0.00301595651713719	1	1.00018675763859	3439.44338728589	0	9728.09055876686	1	1	1	6	2019-03-29T16:09:44.592	NG_ecoli_LTEE_11364_DM0	1000	-0	163	DIA_100X_EMPTY_1x1_100ms	ddf89d36-5b4d-4509-87a5-c1d9a5f6e88b	EPI_100X_YFP_1x1_200ms_25sola	EPI_100X_RFP_1x1_200ms_25sola
10	30	12.0254295255435	361	34.1956646149167	252.434903047091	12.5678670360111	406168	1125.11911357341	143.131133918702	340.978111759996	3	799475	2214.61218836565	623.778250179036	871.73432820324	0	NaN	NaN	NaN	NaN	NaN	285.937139371573	0.995510275990296	25.008869644859	14.3853176783237	11.067625026911	3.64207471377344	0.0166403209015292	0.00692461330388914	1	1.00131400250586	2405.98445868593	0	10889.8781163435	1	1	1	6	2019-03-29T16:09:44.592	NG_ecoli_LTEE_11364_DM0	1000	-0	163	DIA_100X_EMPTY_1x1_100ms	2df812c7-2dfa-46f0-a686-29c81e5227dd	EPI_100X_YFP_1x1_200ms_25sola	EPI_100X_RFP_1x1_200ms_25sola
11	28	11.0336761857229	309	44.7504884826037	268.611650485437	1555.32038834951	220616	713.967637540453	143.131133918702	340.978111759996	1	5548601	17956.6375404531	623.778250179036	871.73432820324	0	NaN	NaN	NaN	NaN	NaN	297.629859173308	0.998132602554807	27.0618505897045	13.8178832717065	10.6580963309046	3.64703479026886	0.0186956386755805	0.00892655173414521	0	1.00432589159856	2414.38573070849	0	11707.0970873786	1	1	1	6	2019-03-29T16:09:44.592	NG_ecoli_LTEE_11364_DM0	1000	-0	163	DIA_100X_EMPTY_1x1_100ms	2e68c062-919e-43fb-80c3-a69afe5fe4cc	EPI_100X_YFP_1x1_200ms_25sola	EPI_100X_RFP_1x1_200ms_25sola
12	36	26.0845232536336	940	-49.9792479329196	326.290425531915	1951.63510638298	4644626	4941.0914893617	143.131133918702	340.978111759996	9	519239	552.381914893617	623.778250179036	871.73432820324	0	NaN	NaN	NaN	NaN	NaN	763.959231190768	0.999953656993828	33.418133930537	30.3132886924275	22.3730332817976	8.2438040716135	0.165589874569074	0.0577065938189949	2	1.34587441528175	13137.7748236038	0	9915.55425531915	1	1	1	6	2019-03-29T16:09:44.592	NG_ecoli_LTEE_11364_DM0	1000	-0	163	DIA_100X_EMPTY_1x1_100ms	e45bf19d-e56f-4bb3-b640-5a46a4c23ed3	EPI_100X_YFP_1x1_200ms_25sola	EPI_100X_RFP_1x1_200ms_25sola
13	39	13.9501713145875	545	49.5026115305018	359.620183486239	932.957798165138	12576980	23077.0275229358	143.131133918702	340.978111759996	4	228165	418.651376146789	623.778250179036	871.73432820324	0	NaN	NaN	NaN	NaN	NaN	431.595715935258	0.959144216863538	38.0120028781763	12.8810352907528	11.0930204898223	2.70610006419039	0.0160701797450944	0.00812089374430414	1	1.00469190517874	3673.7556346632	0	9631.11559633028	1	1	1	6	2019-03-29T16:09:44.592	NG_ecoli_LTEE_11364_DM0	1000	-0	163	DIA_100X_EMPTY_1x1_100ms	82993a59-5667-4a89-a287-cd3abe6c9aee	EPI_100X_YFP_1x1_200ms_25sola	EPI_100X_RFP_1x1_200ms_25sola
14	120	10.6266106451406	1276	48.6616722841143	496.925548589342	431.5	662677	519.33934169279	143.131133918702	340.978111759996	1	39990155	31340.2468652038	623.778250179036	871.73432820324	3	NaN	NaN	NaN	NaN	NaN	1225.82606060331	0.778154010357022	120.840712253233	12.518801664055	10.0565118524868	1.54481538655716	0.0158380792035122	0.00472681993012993	7	1.00361837299315	9598.37906510892	1	11725.7774294671	1	1	1	6	2019-03-29T16:09:44.592	NG_ecoli_LTEE_11364_DM0	1000	-0	163	DIA_100X_EMPTY_1x1_100ms	43a400e8-798a-4bf5-8fcf-9b8e309ab688	EPI_100X_YFP_1x1_200ms_25sola	EPI_100X_RFP_1x1_200ms_25sola
15	41	15.1041840732044	620	49.2632594139709	477.490322580645	1515.67096774194	7326912	11817.6	143.131133918702	340.978111759996	3	303133	488.924193548387	623.778250179036	871.73432820324	0	NaN	NaN	NaN	NaN	NaN	499.063669764233	0.983779024934892	39.6340104916457	14.2689900662936	12.3203075279382	3.12387413005586	0.0066215762999611	0.00222951116479974	1	1.00045531053146	4724.99113692031	0	8948.92258064516	1	1	1	6	2019-03-29T16:09:44.592	NG_ecoli_LTEE_11364_DM0	1000	-0	163	DIA_100X_EMPTY_1x1_100ms	6c3ce590-0c4d-49e3-af12-22a4837e5c08	EPI_100X_YFP_1x1_200ms_25sola	EPI_100X_RFP_1x1_200ms_25sola
16	33	12.9331310965961	427	47.7301152115467	504.615925058548	1818.57845433255	2492523	5837.29039812646	143.131133918702	340.978111759996	2	809328	1895.38173302108	623.778250179036	871.73432820324	0	NaN	NaN	NaN	NaN	NaN	358.242130089729	0.965643752260856	30.955144354985	13.4906790678448	11.2059847829301	3.04385990943986	0.0166830633248379	0.0081158426492058	1	1.00461567849347	3052.97165223941	1	9802.84543325527	1	1	1	6	2019-03-29T16:09:44.592	NG_ecoli_LTEE_11364_DM0	1000	-0	163	DIA_100X_EMPTY_1x1_100ms	8547bc3f-d1ff-4ba2-9c56-71ec5a3f4b82	EPI_100X_YFP_1x1_200ms_25sola	EPI_100X_RFP_1x1_200ms_25sola
17	54	13.673706476831	739	49.1662421312398	533.278755074425	1834.14343707713	2079079	2813.36806495264	143.131133918702	340.978111759996	4	477010	645.480378890392	623.778250179036	871.73432820324	0	NaN	NaN	NaN	NaN	NaN	602.35476764571	0.922931745240848	53.5238155047828	13.1653655416718	11.0058154197334	2.40514787508208	0.0309249354512112	0.00995483008042056	2	1.01051721806671	5091.91794189721	1	9772.40866035183	1	1	1	6	2019-03-29T16:09:44.592	NG_ecoli_LTEE_11364_DM0	1000	-0	163	DIA_100X_EMPTY_1x1_100ms	a8ad23a8-df73-466d-b812-257ff1221265	EPI_100X_YFP_1x1_200ms_25sola	EPI_100X_RFP_1x1_200ms_25sola
18	48	10.6649376195676	512	46.3789541925929	534.54296875	338.09375	309158	603.82421875	143.131133918702	340.978111759996	1	15242583	29770.669921875	623.778250179036	871.73432820324	1	NaN	NaN	NaN	NaN	NaN	479.794508660417	0.896185805940214	47.8313600692355	12.0187725246437	9.89264893670274	2.31059306397911	0.00997230041073318	0.00364813055159465	2	1.00085977771205	3676.44273979771	0	11390.654296875	1	1	1	6	2019-03-29T16:09:44.592	NG_ecoli_LTEE_11364_DM0	1000	-0	163	DIA_100X_EMPTY_1x1_100ms	f4a9c66c-9bff-48ca-b3b2-123abb55b29e	EPI_100X_YFP_1x1_200ms_25sola	EPI_100X_RFP_1x1_200ms_25sola
19	14	7.1072790251207	100	-49.9993093016616	545.01	388.95	46127	461.27	143.131133918702	340.978111759996	0	6027211	60272.11	623.778250179036	871.73432820324	0	NaN	NaN	NaN	NaN	NaN	162.427876482779	0.999746073115767	NaN	NaN	NaN	NaN	NaN	NaN	NaN	NaN	NaN	2	12331.91	1	1	1	6	2019-03-29T16:09:44.592	NG_ecoli_LTEE_11364_DM0	1000	-0	163	DIA_100X_EMPTY_1x1_100ms	ff9a6864-af8b-4a48-a9b8-785a10b31260	EPI_100X_YFP_1x1_200ms_25sola	EPI_100X_RFP_1x1_200ms_25sola
20	128	10.9631773072535	1403	45.5427525871382	581.022095509622	326.378474697078	1030761	734.68353528154	143.131133918702	340.978111759996	1	48838206	34809.840342124	623.778250179036	871.73432820324	5	NaN	NaN	NaN	NaN	NaN	1301.49074134854	0.766206343379452	129.439326343671	12.4906769008315	9.98674946839492	1.45900866740099	0.0223667418190578	0.0103958651853323	4	1.01301224052766	10139.217413228	1	11661.4333570919	1	1	1	6	2019-03-29T16:09:44.592	NG_ecoli_LTEE_11364_DM0	1000	-0	163	DIA_100X_EMPTY_1x1_100ms	5801ef40-16cc-4953-a3bd-cad655cc7338	EPI_100X_YFP_1x1_200ms_25sola	EPI_100X_RFP_1x1_200ms_25sola
21	39	11.7424115911454	458	49.7495850105161	556.768558951965	467.759825327511	289942	633.061135371179	143.131133918702	340.978111759996	1	9301963	20309.9628820961	623.778250179036	871.73432820324	0	NaN	NaN	NaN	NaN	NaN	388.06952366018	0.954351088706502	36.5596490773801	12.0709886863045	10.3692954078962	2.50581793703969	0.0105075242663276	0.00426606650357389	2	1.0005633489338	3087.38218690985	0	10967.8165938865	1	1	1	6	2019-03-29T16:09:44.592	NG_ecoli_LTEE_11364_DM0	1000	-0	163	DIA_100X_EMPTY_1x1_100ms	d4df9708-4fa8-45b9-8771-d0917d51c40a	EPI_100X_YFP_1x1_200ms_25sola	EPI_100X_RFP_1x1_200ms_25sola
22	30	14.1883668780148	426	40.1581360780206	603.767605633803	901.943661971831	4733278	11110.9812206573	143.131133918702	340.978111759996	2	331884	779.070422535211	623.778250179036	871.73432820324	0	NaN	NaN	NaN	NaN	NaN	343.152654372796	0.999852942590747	29.3492615413294	13.9772967674648	11.2579072747768	3.62491433465244	0.0141787439762961	0.00606073325237249	1	1.00174472407491	2921.4764805781	1	9979.28873239437	1	1	1	6	2019-03-29T16:09:44.592	NG_ecoli_LTEE_11364_DM0	1000	-0	163	DIA_100X_EMPTY_1x1_100ms	0a5d8723-7891-4679-bbf1-33187277e217	EPI_100X_YFP_1x1_200ms_25sola	EPI_100X_RFP_1x1_200ms_25sola
23	50	15.6802372220748	784	48.7045997525637	603.658163265306	816.714285714286	1068386	1362.73724489796	143.131133918702	340.978111759996	2	407279	519.488520408163	623.778250179036	871.73432820324	0	NaN	NaN	NaN	NaN	NaN	610.190770261963	0.965011303655961	47.4110531378494	14.6847212148058	12.5800536613252	3.04121923753648	0.0148181756734293	0.00564052883727996	1	1.00194565005756	5892.97326769948	0	9529.33163265306	1	1	1	6	2019-03-29T16:09:44.592	NG_ecoli_LTEE_11364_DM0	1000	-0	163	DIA_100X_EMPTY_1x1_100ms	94d71d06-d18e-4472-af17-f4f2abd4df62	EPI_100X_YFP_1x1_200ms_25sola	EPI_100X_RFP_1x1_200ms_25sola
24	33	13.4230208929934	443	48.2656872523662	635.16704288939	900.936794582393	11262495	25423.2392776524	143.131133918702	340.978111759996	1	245435	554.029345372461	623.778250179036	871.73432820324	0	NaN	NaN	NaN	NaN	NaN	367.74304193831	0.989547558602339	31.7741978936259	13.8961575678245	11.2033279708318	3.35922102465552	0.0277350769813638	0.0110314097609617	1	1.00695540910723	3132.26557320175	1	10065.6591422122	1	1	1	6	2019-03-29T16:09:44.592	NG_ecoli_LTEE_11364_DM0	1000	-0	163	DIA_100X_EMPTY_1x1_100ms	b4c4b7ea-c4e6-4583-9436-37aac391859b	EPI_100X_YFP_1x1_200ms_25sola	EPI_100X_RFP_1x1_200ms_25sola
25	42	13.1945177555374	554	49.6204145203319	663.014440433213	96.586642599278	8995376	16237.1407942238	143.131133918702	340.978111759996	3	557335	1006.01985559567	623.778250179036	871.73432820324	0	NaN	NaN	NaN	NaN	NaN	456.311563185482	0.956173066019669	42.2442739268116	12.7751913914659	10.6233708489067	2.36062225587744	0.0164148789195579	0.00689362249162677	1	1.00331623321962	3744.40154967084	1	10048.202166065	1	1	1	6	2019-03-29T16:09:44.592	NG_ecoli_LTEE_11364_DM0	1000	-0	163	DIA_100X_EMPTY_1x1_100ms	cdb90ad0-0876-4ec0-bbeb-9a929b2346bd	EPI_100X_YFP_1x1_200ms_25sola	EPI_100X_RFP_1x1_200ms_25sola
26	57	14.5551427183686	829	36.6806337067563	671.796139927624	133.24246079614	1920234	2316.32569360676	143.131133918702	340.978111759996	7	615587	742.56574185766	623.778250179036	871.73432820324	0	NaN	NaN	NaN	NaN	NaN	676.608444577919	0.850363869089944	56.583659320942	14.4932097728227	11.7133490220213	2.73036382200224	0.0308083034816835	0.01569595842885	1	1.03899152631061	6097.37744478976	1	9838.82629674306	1	1	1	6	2019-03-29T16:09:44.592	NG_ecoli_LTEE_11364_DM0	1000	-0	163	DIA_100X_EMPTY_1x1_100ms	2d384cab-4510-4217-992c-30f4e4a73cb8	EPI_100X_YFP_1x1_200ms_25sola	EPI_100X_RFP_1x1_200ms_25sola
27	26	9.95405442448412	259	42.8064738550449	678.540540540541	1668.87644787645	135175	521.911196911197	143.131133918702	340.978111759996	0	3611032	13942.2084942085	623.778250179036	871.73432820324	0	NaN	NaN	NaN	NaN	NaN	273.682243154238	0.997535109414174	26.5255074869898	12.0965853390848	9.96567444697843	3.04654305864943	0.00735043591714905	0.00352272341412028	1	1.00015871421853	2069.03088961374	0	11824.1042471042	1	1	1	6	2019-03-29T16:09:44.592	NG_ecoli_LTEE_11364_DM0	1000	-0	163	DIA_100X_EMPTY_1x1_100ms	c8e22581-98bf-4ce3-a5fb-afc8f340d7ce	EPI_100X_YFP_1x1_200ms_25sola	EPI_100X_RFP_1x1_200ms_25sola
28	27	13.3093830838374	360	42.4766687892137	696.177777777778	576.061111111111	158189	439.413888888889	143.131133918702	340.978111759996	0	5789789	16082.7472222222	623.778250179036	871.73432820324	0	NaN	NaN	NaN	NaN	NaN	308.862379640746	0.931643886081226	27.2078797978607	13.7331538175734	10.7767279222428	3.1709283969561	0.0530150507846922	0.0199088175485093	1	1.01746514125458	2481.75221707272	0	10970.5666666667	1	1	1	6	2019-03-29T16:09:44.592	NG_ecoli_LTEE_11364_DM0	1000	-0	163	DIA_100X_EMPTY_1x1_100ms	328fe330-c72f-4d5e-963c-c21235bc0505	EPI_100X_YFP_1x1_200ms_25sola	EPI_100X_RFP_1x1_200ms_25sola
29	46	14.6144680619008	673	49.6498030217709	707.493313521545	1317.5705794948	27139601	40326.3016344725	143.131133918702	340.978111759996	9	489055	726.679049034175	623.778250179036	871.73432820324	0	NaN	NaN	NaN	NaN	NaN	525.686336276736	0.950734411750888	44.1142008591123	13.5533259195736	11.708442910743	2.53748235548079	0.0198438962002775	0.00785208741394311	1	1.00180467214333	4749.70441193394	0	9456.12184249628	1	1	1	6	2019-03-29T16:09:44.592	NG_ecoli_LTEE_11364_DM0	1000	-0	163	DIA_100X_EMPTY_1x1_100ms	b3356ffc-0b01-433a-ae9e-ea48d5bacc55	EPI_100X_YFP_1x1_200ms_25sola	EPI_100X_RFP_1x1_200ms_25sola
30	35	8.25043964749676	290	18.5329694796089	774.624137931035	211.558620689655	297052	1024.31724137931	143.131133918702	340.978111759996	3	162127	559.058620689655	623.778250179036	871.73432820324	0	NaN	NaN	NaN	NaN	NaN	321.778776112888	0.881139970597453	36.2251855293037	11.210579536096	8.61674677563658	2.54359470036026	0.0132991213803274	0.00696338027183248	1	1.00125609171428	2112.45351224104	0	11162.3793103448	1	1	1	6	2019-03-29T16:09:44.592	NG_ecoli_LTEE_11364_DM0	1000	-0	163	DIA_100X_EMPTY_1x1_100ms	7c84a31e-061c-4015-b080-70a97697d6c3	EPI_100X_YFP_1x1_200ms_25sola	EPI_100X_RFP_1x1_200ms_25sola
31	38	13.6448028311151	519	49.5839738651976	854.601156069364	703.21387283237	19152471	36902.6416184971	143.131133918702	340.978111759996	8	317729	612.194605009634	623.778250179036	871.73432820324	0	NaN	NaN	NaN	NaN	NaN	506.04160008332	0.963908601463204	38.7682035794419	16.142427947966	12.7540520056713	3.35290000567322	0.0245461934642699	0.0105431805549226	2	1.0031308052886	4952.92698533788	2	10448.7225433526	1	1	1	6	2019-03-29T16:09:44.592	NG_ecoli_LTEE_11364_DM0	1000	-0	163	DIA_100X_EMPTY_1x1_100ms	6606f69a-67ee-45c1-adb2-df785e6a97cd	EPI_100X_YFP_1x1_200ms_25sola	EPI_100X_RFP_1x1_200ms_25sola
32	46	13.5569280203434	625	47.16943569324	855.232	728.6624	1766855	2826.968	143.131133918702	340.978111759996	3	293917	470.2672	623.778250179036	871.73432820324	0	NaN	NaN	NaN	NaN	NaN	591.528522985416	0.93699065593121	48.2449327908534	13.9479939662893	11.9599149233202	2.84456040892269	0.0437708754169258	0.015340902542303	0	1.02888951092753	5419.98104527414	2	10772.096	1	1	1	6	2019-03-29T16:09:44.592	NG_ecoli_LTEE_11364_DM0	1000	-0	163	DIA_100X_EMPTY_1x1_100ms	92fcc3be-9a48-4254-9d42-be0fd7eb61a7	EPI_100X_YFP_1x1_200ms_25sola	EPI_100X_RFP_1x1_200ms_25sola
33	42	13.1630376795162	556	41.7613869046411	880.676258992806	721.821942446043	5616722	10102.0179856115	143.131133918702	340.978111759996	3	309562	556.76618705036	623.778250179036	871.73432820324	0	NaN	NaN	NaN	NaN	NaN	531.311257485219	0.923510373158905	42.380171100431	15.0551221568298	12.221315419163	3.03206094281924	0.0516927369783119	0.0170664788244607	1	1.02637318552076	4971.51201059008	2	10405.7625899281	1	1	1	6	2019-03-29T16:09:44.592	NG_ecoli_LTEE_11364_DM0	1000	-0	163	DIA_100X_EMPTY_1x1_100ms	eac72f63-6620-497f-9de9-9bb360a9bc57	EPI_100X_YFP_1x1_200ms_25sola	EPI_100X_RFP_1x1_200ms_25sola
34	27	10.8791669561839	295	24.467161639349	893.427118644068	290.254237288136	132908	450.535593220339	143.131133918702	340.978111759996	0	4207881	14264.0033898305	623.778250179036	871.73432820324	0	NaN	NaN	NaN	NaN	NaN	295.04329198415	0.985762600087571	27.9842270592287	13.2453950636525	10.1467221516944	3.25386115189079	0.0467403538617066	0.0225895944105493	1	1.02947636036264	2262.84461973648	0	11990.2677966102	1	1	1	6	2019-03-29T16:09:44.592	NG_ecoli_LTEE_11364_DM0	1000	-0	163	DIA_100X_EMPTY_1x1_100ms	aedfc0c8-d8d6-49c0-bc47-d0aea6b4fa13	EPI_100X_YFP_1x1_200ms_25sola	EPI_100X_RFP_1x1_200ms_25sola
35	22	7.27232290666355	160	0.580242936415043	890.44375	630.21875	85875	536.71875	143.131133918702	340.978111759996	1	1779320	11120.75	623.778250179036	871.73432820324	0	NaN	NaN	NaN	NaN	NaN	213.787139031381	0.990027019847053	23.3283012505936	10.5564408873794	8.90171825964037	2.54151169504171	0.00491607172100432	0.00215811283489406	1	1.00014453731339	1451.84644568708	1	12007.9875	1	1	1	6	2019-03-29T16:09:44.592	NG_ecoli_LTEE_11364_DM0	1000	-0	163	DIA_100X_EMPTY_1x1_100ms	da1eb7c9-c71b-4e59-b46a-a03164180151	EPI_100X_YFP_1x1_200ms_25sola	EPI_100X_RFP_1x1_200ms_25sola
36	27	9.7459705584844	264	35.2894815835678	899.80303030303	652.640151515152	153565	581.685606060606	143.131133918702	340.978111759996	0	2766376	10478.696969697	623.778250179036	871.73432820324	0	NaN	NaN	NaN	NaN	NaN	258.355603466336	0.99929124747286	26.959631696275	11.232061891024	9.23012925939797	2.87801015958384	0.00945708492926618	0.00488630169525779	0	1.00119582301845	1803.92884137993	1	11568.9393939394	1	1	1	6	2019-03-29T16:09:44.592	NG_ecoli_LTEE_11364_DM0	1000	-0	163	DIA_100X_EMPTY_1x1_100ms	24f37768-6e0b-48f6-a8ff-456e3baad44f	EPI_100X_YFP_1x1_200ms_25sola	EPI_100X_RFP_1x1_200ms_25sola
37	38	14.420719352421	548	48.9380788430518	934.496350364964	1260.69343065693	8173645	14915.4105839416	143.131133918702	340.978111759996	2	304303	555.297445255474	623.778250179036	871.73432820324	0	NaN	NaN	NaN	NaN	NaN	421.758103763754	0.988103560399226	33.937838886569	14.6890777670719	12.2066776730932	3.21290316089958	0.00195519733808739	0.000881029318954693	2	1.00002753014495	3971.63215946525	0	9096.9197080292	1	1	1	6	2019-03-29T16:09:44.592	NG_ecoli_LTEE_11364_DM0	1000	-0	163	DIA_100X_EMPTY_1x1_100ms	37ce3bcc-405b-48f6-a85d-67a87a6a9e4b	EPI_100X_YFP_1x1_200ms_25sola	EPI_100X_RFP_1x1_200ms_25sola
38	38	13.4306731974762	511	48.6109956030486	939.675146771037	1767.80234833659	772300	1511.35029354207	143.131133918702	340.978111759996	4	641975	1256.31115459883	623.778250179036	871.73432820324	0	NaN	NaN	NaN	NaN	NaN	414.235138531231	0.988092412763218	36.7390363479544	13.0793973585788	11.0474168029906	2.94115090629227	0.0087809105077727	0.00406606969656739	1	1.00140162938548	3521.59267063448	0	9526.76320939335	1	1	1	6	2019-03-29T16:09:44.592	NG_ecoli_LTEE_11364_DM0	1000	-0	163	DIA_100X_EMPTY_1x1_100ms	ddab82a8-3a28-4a02-b864-10274fe0d8af	EPI_100X_YFP_1x1_200ms_25sola	EPI_100X_RFP_1x1_200ms_25sola
39	33	12.2192769385079	404	49.0073872246701	972.792079207921	788.314356435644	194858	482.321782178218	143.131133918702	340.978111759996	0	6485596	16053.4554455446	623.778250179036	871.73432820324	0	NaN	NaN	NaN	NaN	NaN	341.779259639071	0.967421828774558	31.2013989708195	13.1460789590792	10.7022543628645	2.8594386205968	0.015900905767218	0.00609947073887587	2	1.00263340114658	2806.81950384375	0	11346.0123762376	1	1	1	6	2019-03-29T16:09:44.592	NG_ecoli_LTEE_11364_DM0	1000	-0	163	DIA_100X_EMPTY_1x1_100ms	82dcc591-8eb7-4c68-b9ad-70e6092666b2	EPI_100X_YFP_1x1_200ms_25sola	EPI_100X_RFP_1x1_200ms_25sola
40	66	12.5863946073535	831	49.291953467526	1001.21901323706	551.623345367028	29069293	34981.0986762936	143.131133918702	340.978111759996	6	472043	568.042117930205	623.778250179036	871.73432820324	0	NaN	NaN	NaN	NaN	NaN	709.016210398198	0.907369315173617	64.6292132099565	12.9443558652625	10.8309231294167	2.10701998051955	0.0158456898136183	0.00530961439762709	4	1.00304686327612	5954.56029599155	1	9865.39229843562	1	1	1	6	2019-03-29T16:09:44.592	NG_ecoli_LTEE_11364_DM0	1000	-0	163	DIA_100X_EMPTY_1x1_100ms	74ede840-6049-4169-a515-c56104c350e3	EPI_100X_YFP_1x1_200ms_25sola	EPI_100X_RFP_1x1_200ms_25sola
41	35	8.63156673539907	302	46.9004843413522	986.817880794702	1572.69536423841	135349	448.175496688742	143.131133918702	340.978111759996	1	5540780	18346.9536423841	623.778250179036	871.73432820324	0	NaN	NaN	NaN	NaN	NaN	346.63838744986	0.916294301236455	35.5851746901246	12.5200885823826	9.39628055607791	2.65251132325052	0.0966990344433262	0.00646452517148819	2	1.00196936184934	2467.57825591043	0	12075.0298013245	1	1	1	6	2019-03-29T16:09:44.592	NG_ecoli_LTEE_11364_DM0	1000	-0	163	DIA_100X_EMPTY_1x1_100ms	35645f48-6c84-47d0-9458-1a2a0c24a6ce	EPI_100X_YFP_1x1_200ms_25sola	EPI_100X_RFP_1x1_200ms_25sola
42	45	12.6720153655058	571	49.057905054151	1044.76882661997	518.066549912434	17767683	31116.7828371278	143.131133918702	340.978111759996	4	287041	502.69877408056	623.778250179036	871.73432820324	0	NaN	NaN	NaN	NaN	NaN	475.213821567257	0.984024575321063	43.1740876216287	13.2931600595138	10.8079680980416	2.7369383498851	0.0129360416622569	0.00462983912739429	2	1.00092144709081	3960.9663979022	1	9765.39404553415	1	1	1	6	2019-03-29T16:09:44.592	NG_ecoli_LTEE_11364_DM0	1000	-0	163	DIA_100X_EMPTY_1x1_100ms	bcc788f7-8e71-4cef-a9e4-005a82ec257f	EPI_100X_YFP_1x1_200ms_25sola	EPI_100X_RFP_1x1_200ms_25sola
43	56	16.006442581794	898	47.9592778596708	1067.50779510022	1802.02672605791	3017480	3360.22271714922	143.131133918702	340.978111759996	8	582306	648.447661469933	623.778250179036	871.73432820324	0	NaN	NaN	NaN	NaN	NaN	681.794895452605	0.940131742188209	54.8291628111766	14.1424901064906	12.2818545713244	2.42754605228432	0.00875510875596276	0.00448306478853627	0	1.00316681693067	6495.75142529273	0	9457.77394209354	1	1	1	6	2019-03-29T16:09:44.592	NG_ecoli_LTEE_11364_DM0	1000	-0	163	DIA_100X_EMPTY_1x1_100ms	f69c64e2-ad56-494e-af14-84a50c245a72	EPI_100X_YFP_1x1_200ms_25sola	EPI_100X_RFP_1x1_200ms_25sola
44	51	15.3385996930795	783	49.1780403029651	1058.81864623244	600.309067688378	1177992	1504.45977011494	143.131133918702	340.978111759996	3	530844	677.961685823755	623.778250179036	871.73432820324	0	NaN	NaN	NaN	NaN	NaN	604.419438489536	0.950077861736323	48.8727957808706	14.314779217479	12.0821446523274	2.80451639996624	0.0241283841329402	0.00369685744206135	2	1.00064445106937	5603.3161510576	0	9468.75734355045	1	1	1	6	2019-03-29T16:09:44.592	NG_ecoli_LTEE_11364_DM0	1000	-0	163	DIA_100X_EMPTY_1x1_100ms	fbaeaa95-447b-403c-a4cb-207015415f9c	EPI_100X_YFP_1x1_200ms_25sola	EPI_100X_RFP_1x1_200ms_25sola
45	40	14.3912317811813	576	49.2252848129735	1092.30208333333	1212.83854166667	840872	1459.84722222222	143.131133918702	340.978111759996	3	259176	449.958333333333	623.778250179036	871.73432820324	0	NaN	NaN	NaN	NaN	NaN	465.045396665472	0.971453249632686	38.9878177001029	13.9143802848391	11.6640620613379	2.84594808170636	0.0161959853909907	0.00837380010615936	1	1.00178369946835	4165.99219125989	0	9458.77430555555	1	1	1	6	2019-03-29T16:09:44.592	NG_ecoli_LTEE_11364_DM0	1000	-0	163	DIA_100X_EMPTY_1x1_100ms	aa229d02-88b1-401f-894d-46d7377cc35e	EPI_100X_YFP_1x1_200ms_25sola	EPI_100X_RFP_1x1_200ms_25sola
46	35	15.1677429204309	535	36.6689918654534	1110.47663551402	1097.41121495327	10084489	18849.5121495327	143.131133918702	340.978111759996	2	219573	410.416822429907	623.778250179036	871.73432820324	0	NaN	NaN	NaN	NaN	NaN	434.776757470682	0.978124962609387	35.669603177468	14.1644484388761	11.8206168661085	3.26125683638983	0.0316738883365102	0.0146779569014419	1	1.01779992854414	3914.4291903311	1	9344.58878504673	1	1	1	6	2019-03-29T16:09:44.592	NG_ecoli_LTEE_11364_DM0	1000	-0	163	DIA_100X_EMPTY_1x1_100ms	9e370504-def7-4b84-8e5d-4562beae77d3	EPI_100X_YFP_1x1_200ms_25sola	EPI_100X_RFP_1x1_200ms_25sola
47	33	13.325223600426	440	47.8861836893416	1134.80454545455	764.343181818182	151421	344.138636363636	143.131133918702	340.978111759996	0	10138912	23042.9818181818	623.778250179036	871.73432820324	0	NaN	NaN	NaN	NaN	NaN	364.843442280279	0.942804704043858	32.0069220897503	13.6208301905493	10.9563614979693	3.14863966355581	0.0617595152502452	0.0128376147245798	1	1.00751412383209	3017.63355463716	0	10804.7704545455	1	1	1	6	2019-03-29T16:09:44.592	NG_ecoli_LTEE_11364_DM0	1000	-0	163	DIA_100X_EMPTY_1x1_100ms	146712e9-0b26-47a2-8f6f-ff23165428c7	EPI_100X_YFP_1x1_200ms_25sola	EPI_100X_RFP_1x1_200ms_25sola
48	36	14.540775969602	525	44.8840395077551	1145.51238095238	1103.11238095238	10313168	19644.1295238095	143.131133918702	340.978111759996	3	214772	409.089523809524	623.778250179036	871.73432820324	0	NaN	NaN	NaN	NaN	NaN	436.611653221159	0.991107348509694	36.0527762861639	14.1272207065675	11.8387041283676	3.18491103111705	0.0255959891226617	0.0119211302290888	0	1.01119737289694	3968.59635142774	1	9551.67619047619	1	1	1	6	2019-03-29T16:09:44.592	NG_ecoli_LTEE_11364_DM0	1000	-0	163	DIA_100X_EMPTY_1x1_100ms	026f2e27-0468-46db-8017-e03ebf0e41d1	EPI_100X_YFP_1x1_200ms_25sola	EPI_100X_RFP_1x1_200ms_25sola
49	34	14.7552771654727	502	47.8038000045793	1144.49203187251	1904.25099601594	3074808	6125.11553784861	143.131133918702	340.978111759996	3	356443	710.045816733068	623.778250179036	871.73432820324	0	NaN	NaN	NaN	NaN	NaN	414.434325378934	0.999606241979481	32.7049959517364	15.063439999901	12.3676940036008	3.50735678710545	0.00636605567516098	0.00225443328903107	0	1.00031585227954	3928.99471128569	1	9459.77290836653	1	1	1	6	2019-03-29T16:09:44.592	NG_ecoli_LTEE_11364_DM0	1000	-0	163	DIA_100X_EMPTY_1x1_100ms	ac8e5c01-0bc7-4529-b432-cb32eec76c26	EPI_100X_YFP_1x1_200ms_25sola	EPI_100X_RFP_1x1_200ms_25sola
50	57	14.7113853968031	839	49.2439114795168	1174.66507747318	635.194278903457	1549492	1846.83194278903	143.131133918702	340.978111759996	7	568423	677.500595947557	623.778250179036	871.73432820324	0	NaN	NaN	NaN	NaN	NaN	669.15242990511	0.922448117672909	55.581532612192	13.6889193167648	11.7406317584936	2.70949605417558	0.0139701711209035	0.00469446369227432	2	1.00383444265033	6017.32311670398	0	9497.05244338498	1	1	1	6	2019-03-29T16:09:44.592	NG_ecoli_LTEE_11364_DM0	1000	-0	163	DIA_100X_EMPTY_1x1_100ms	3041f077-05e3-4082-aa73-d9c88cf93169	EPI_100X_YFP_1x1_200ms_25sola	EPI_100X_RFP_1x1_200ms_25sola
51	48	13.5685118934939	651	49.2983725055925	1178.35944700461	1896.15360983103	1894717	2910.47158218126	143.131133918702	340.978111759996	5	348514	535.351766513057	623.778250179036	871.73432820324	0	NaN	NaN	NaN	NaN	NaN	517.102181985934	0.908900271322184	45.6587910733232	13.7229231682712	11.1436097410464	2.37058150860581	0.0164542522640579	0.00609796705201001	1	1.00121241765572	4453.13722522831	1	9894.32411674347	1	1	1	6	2019-03-29T16:09:44.592	NG_ecoli_LTEE_11364_DM0	1000	-0	163	DIA_100X_EMPTY_1x1_100ms	a9d05c3d-40a0-4e95-a5fa-0d417ea126dd	EPI_100X_YFP_1x1_200ms_25sola	EPI_100X_RFP_1x1_200ms_25sola
52	31	8.91092766656687	277	-26.8617724447214	1209.1083032491	8.58483754512635	258522	933.292418772563	143.131133918702	340.978111759996	5	1624671	5865.23826714801	623.778250179036	871.73432820324	0	NaN	NaN	NaN	NaN	NaN	NaN	NaN	NaN	NaN	NaN	NaN	NaN	NaN	NaN	NaN	NaN	0	11450.0469314079	1	1	1	6	2019-03-29T16:09:44.592	NG_ecoli_LTEE_11364_DM0	1000	-0	163	DIA_100X_EMPTY_1x1_100ms	31f87ad2-1332-46e9-8d5d-779ce5f988e1	EPI_100X_YFP_1x1_200ms_25sola	EPI_100X_RFP_1x1_200ms_25sola
53	38	12.5261109982743	476	49.2618584568927	1268.37394957983	1960.13865546218	676995	1422.25840336134	143.131133918702	340.978111759996	3	332643	698.829831932773	623.778250179036	871.73432820324	0	NaN	NaN	NaN	NaN	NaN	391.647755197059	0.980768684983705	36.6117792237642	12.5668183806817	10.4451232724384	2.66449065486165	0.00850382539376448	0.00388281259410497	1	1.00125314368708	3137.16857393915	0	9917.71638655462	1	1	1	6	2019-03-29T16:09:44.592	NG_ecoli_LTEE_11364_DM0	1000	-0	163	DIA_100X_EMPTY_1x1_100ms	5b1d6002-52b3-4053-97f3-30dcfa669a2b	EPI_100X_YFP_1x1_200ms_25sola	EPI_100X_RFP_1x1_200ms_25sola
54	40	14.4724887727104	580	48.3440741880503	1314.3224137931	820.201724137931	666272	1148.74482758621	143.131133918702	340.978111759996	5	231252	398.710344827586	623.778250179036	871.73432820324	0	NaN	NaN	NaN	NaN	NaN	444.620743093629	0.952936103756689	38.8410538298117	13.3470697738137	11.129859702395	2.85366418257579	0.0191211751458362	0.00840544492287468	2	1.00676789568533	3778.85533029488	0	9748.96551724138	1	1	1	6	2019-03-29T16:09:44.592	NG_ecoli_LTEE_11364_DM0	1000	-0	163	DIA_100X_EMPTY_1x1_100ms	5280a53a-9a96-402c-9c1f-af3c83bd59fe	EPI_100X_YFP_1x1_200ms_25sola	EPI_100X_RFP_1x1_200ms_25sola
55	31	12.7877026302771	398	46.7882678413768	1315.28894472362	1789.55778894472	292435	734.761306532663	143.131133918702	340.978111759996	0	5425960	13633.0653266332	623.778250179036	871.73432820324	1	NaN	NaN	NaN	NaN	NaN	342.474215635199	0.99028899598335	31.0512576122105	13.042470062004	10.5990708126286	3.08550469172712	0.0226257702155479	0.00854499482698294	0	1.00456832522614	2739.71042989429	0	11076.9773869347	1	1	1	6	2019-03-29T16:09:44.592	NG_ecoli_LTEE_11364_DM0	1000	-0	163	DIA_100X_EMPTY_1x1_100ms	d5b40961-e425-4c05-b974-37ff3cbf8365	EPI_100X_YFP_1x1_200ms_25sola	EPI_100X_RFP_1x1_200ms_25sola
56	48	14.5799413263017	700	48.9995495816937	1323.39285714286	1239.16714285714	17727826	25325.4657142857	143.131133918702	340.978111759996	2	308735	441.05	623.778250179036	871.73432820324	0	NaN	NaN	NaN	NaN	NaN	545.202751337434	0.940923924610961	46.7178504635224	13.4976451734719	11.486538265609	2.44001222591512	0.00983056980915748	0.00411865115267587	1	1.00054471981567	4841.17811110252	0	9712.89285714286	1	1	1	6	2019-03-29T16:09:44.592	NG_ecoli_LTEE_11364_DM0	1000	-0	163	DIA_100X_EMPTY_1x1_100ms	772c22fd-e945-4ea2-a634-38c075b75728	EPI_100X_YFP_1x1_200ms_25sola	EPI_100X_RFP_1x1_200ms_25sola
57	33	10.4322671087429	345	-18.5257521016652	1341.00289855072	2037.90144927536	259805	753.057971014493	143.131133918702	340.978111759996	0	8676017	25147.8753623188	623.778250179036	871.73432820324	0	NaN	NaN	NaN	NaN	NaN	NaN	NaN	NaN	NaN	NaN	NaN	NaN	NaN	NaN	NaN	NaN	0	11007.7971014493	1	1	1	6	2019-03-29T16:09:44.592	NG_ecoli_LTEE_11364_DM0	1000	-0	163	DIA_100X_EMPTY_1x1_100ms	880a6d90-532d-4e12-97fd-d20356aeed64	EPI_100X_YFP_1x1_200ms_25sola	EPI_100X_RFP_1x1_200ms_25sola
58	36	11.7689690913556	425	49.2608352667547	1346.89882352941	538.122352941176	215802	507.769411764706	143.131133918702	340.978111759996	1	6655874	15660.88	623.778250179036	871.73432820324	0	NaN	NaN	NaN	NaN	NaN	404.248862255695	0.962389483425181	37.304723543898	12.7640918479214	10.5145195500562	2.84484050880505	0.0161144554439692	0.00564811412740617	1	1.00313986154164	3239.16128435391	0	11638.1247058824	1	1	1	6	2019-03-29T16:09:44.592	NG_ecoli_LTEE_11364_DM0	1000	-0	163	DIA_100X_EMPTY_1x1_100ms	33c91717-0ab6-4bfa-8680-b2f9e8e5570b	EPI_100X_YFP_1x1_200ms_25sola	EPI_100X_RFP_1x1_200ms_25sola
59	40	10.3706518969555	416	48.2457161774831	1379.18509615385	949.651442307692	188742	453.706730769231	143.131133918702	340.978111759996	0	8459261	20334.7620192308	623.778250179036	871.73432820324	0	NaN	NaN	NaN	NaN	NaN	406.142960461317	0.863905094630278	40.6087256331406	13.2418128694822	9.73826162734471	2.69254985520108	0.0327134882412066	0.0107350061474559	0	1.0096874147485	3024.62904562048	0	11768.6490384615	1	1	1	6	2019-03-29T16:09:44.592	NG_ecoli_LTEE_11364_DM0	1000	-0	163	DIA_100X_EMPTY_1x1_100ms	538a7744-e3d0-4914-ae05-fbd1ac5388d2	EPI_100X_YFP_1x1_200ms_25sola	EPI_100X_RFP_1x1_200ms_25sola
60	51	13.6620745158537	697	49.7587712095346	1402.7087517934	340.951219512195	2770031	3974.21951219512	143.131133918702	340.978111759996	6	313419	449.668579626973	623.778250179036	871.73432820324	0	NaN	NaN	NaN	NaN	NaN	563.940933404267	0.965077757186945	47.9708984204008	13.2256890918298	11.5072370945389	2.64930071863191	0.00735959576588134	0.0034948646276219	1	1.00054575938536	4988.95809762295	0	9304.74461979914	1	1	1	6	2019-03-29T16:09:44.592	NG_ecoli_LTEE_11364_DM0	1000	-0	163	DIA_100X_EMPTY_1x1_100ms	72b694d3-9fcc-4656-9e94-61156e7770c7	EPI_100X_YFP_1x1_200ms_25sola	EPI_100X_RFP_1x1_200ms_25sola
61	54	14.3055062661097	773	48.9652638844803	1418.77749029754	1595.99741267788	1237954	1601.49288486417	143.131133918702	340.978111759996	6	594217	768.715394566624	623.778250179036	871.73432820324	0	NaN	NaN	NaN	NaN	NaN	615.088056298014	0.911485000495372	53.2826989773156	13.3227723304435	11.3905746944506	2.27366838828102	0.0156071073365945	0.00738855940964628	1	1.00907606006226	5429.59416454006	0	9666.57050452781	1	1	1	6	2019-03-29T16:09:44.592	NG_ecoli_LTEE_11364_DM0	1000	-0	163	DIA_100X_EMPTY_1x1_100ms	d78216f6-e70e-4c0e-ae8f-cee3218589d8	EPI_100X_YFP_1x1_200ms_25sola	EPI_100X_RFP_1x1_200ms_25sola
62	53	12.0131896987438	637	49.3110743228952	1423.84458398744	1559.56200941915	386460	606.68759811617	143.131133918702	340.978111759996	0	5493551	8624.0989010989	623.778250179036	871.73432820324	0	NaN	NaN	NaN	NaN	NaN	562.284141180399	0.928689298846528	53.077509166961	12.5498196247108	10.4216499760511	2.28403427408138	0.013347479547886	0.00479223232126548	1	1.00229805501155	4527.65556284504	0	11127.2260596546	1	1	1	6	2019-03-29T16:09:44.592	NG_ecoli_LTEE_11364_DM0	1000	-0	163	DIA_100X_EMPTY_1x1_100ms	745ff6b8-2714-4aec-8a2e-f65a89c25d7e	EPI_100X_YFP_1x1_200ms_25sola	EPI_100X_RFP_1x1_200ms_25sola
63	35	7.41823713441579	261	-46.1428491571692	1449.09195402299	85.2260536398467	161173	617.521072796935	143.131133918702	340.978111759996	0	3319757	12719.3754789272	623.778250179036	871.73432820324	0	NaN	NaN	NaN	NaN	NaN	349.536621781791	0.819677409240795	38.0502848060035	11.9072729335848	8.88980971935304	2.8887756256669	0.034856276851803	0.0135253310965937	2	1.0217946494819	2361.74347261602	0	12195.5823754789	1	1	1	6	2019-03-29T16:09:44.592	NG_ecoli_LTEE_11364_DM0	1000	-0	163	DIA_100X_EMPTY_1x1_100ms	0f086030-e2b3-4f5d-b59a-747efa15dc3b	EPI_100X_YFP_1x1_200ms_25sola	EPI_100X_RFP_1x1_200ms_25sola
64	28	8.93088773611067	251	39.9916333248102	1477.48605577689	1373.59760956175	130028	518.03984063745	143.131133918702	340.978111759996	0	3807327	15168.6334661355	623.778250179036	871.73432820324	0	NaN	NaN	NaN	NaN	NaN	287.683099453418	0.947038502603284	30.1455732287715	11.3318175595472	9.28451325860105	2.38354379096578	0.00782299657563175	0.0030937179976084	2	1.0005572114062	2040.94691751287	0	11893.625498008	1	1	1	6	2019-03-29T16:09:44.592	NG_ecoli_LTEE_11364_DM0	1000	-0	163	DIA_100X_EMPTY_1x1_100ms	8bfa6ba1-5390-4237-aa30-10cf44096ae6	EPI_100X_YFP_1x1_200ms_25sola	EPI_100X_RFP_1x1_200ms_25sola
65	29	20.1325450008987	584	-49.9939520153598	1506.92465753425	1111.03767123288	523301	896.063356164384	143.131133918702	340.978111759996	0	9196554	15747.5239726027	623.778250179036	871.73432820324	0	NaN	NaN	NaN	NaN	NaN	483.872152494856	0.999155125969815	25.7321993722988	23.7390740140673	17.5594925617687	6.15303018026274	0.149876035547124	0.0602114037357844	2	1.20974069915196	6231.47291673328	1	10507.1044520548	1	1	1	6	2019-03-29T16:09:44.592	NG_ecoli_LTEE_11364_DM0	1000	-0	163	DIA_100X_EMPTY_1x1_100ms	5aa01e25-ae79-4ace-aa8d-6ec227ca7f2a	EPI_100X_YFP_1x1_200ms_25sola	EPI_100X_RFP_1x1_200ms_25sola
66	54	14.169491114132	766	46.6798284862664	1521.40731070496	1140.9138381201	1653140	2158.14621409922	143.131133918702	340.978111759996	6	1182697	1543.9908616188	623.778250179036	871.73432820324	0	NaN	NaN	NaN	NaN	NaN	603.087338470499	0.837757867675511	53.79226031541	13.2170567563459	10.937236568218	2.29465304150281	0.0901592130043909	0.0226497393349475	1	1.08089106853624	5053.87954286423	1	9864.53785900783	1	1	1	6	2019-03-29T16:09:44.592	NG_ecoli_LTEE_11364_DM0	1000	-0	163	DIA_100X_EMPTY_1x1_100ms	a2a392d0-a64a-46a3-bad0-a4e234a547cd	EPI_100X_YFP_1x1_200ms_25sola	EPI_100X_RFP_1x1_200ms_25sola
67	31	10.3255441771144	321	47.8903536636569	1524.89719626168	1965.29595015576	280428	873.607476635514	143.131133918702	340.978111759996	2	3730635	11621.9158878505	623.778250179036	871.73432820324	0	NaN	NaN	NaN	NaN	NaN	314.348685444123	0.952869065547633	31.0546219200096	12.3998677559343	9.84278441545366	2.59005282938686	0.0159777418762718	0.00611335815949263	1	1.00217184770895	2362.93662311824	0	11391.5919003115	1	1	1	6	2019-03-29T16:09:44.592	NG_ecoli_LTEE_11364_DM0	1000	-0	163	DIA_100X_EMPTY_1x1_100ms	5a235487-e50f-4916-9a9f-cc10b5786e0f	EPI_100X_YFP_1x1_200ms_25sola	EPI_100X_RFP_1x1_200ms_25sola
68	48	13.9144949219432	668	49.5280975413054	1635.95658682635	103.387724550898	2159028	3232.07784431138	143.131133918702	340.978111759996	7	514860	770.748502994012	623.778250179036	871.73432820324	0	NaN	NaN	NaN	NaN	NaN	552.381991815598	0.946823135941831	45.6340045817384	13.8172784757094	11.8901113704988	2.67062061254579	0.013529246620629	0.00790198727282927	1	1.00786422800303	5066.99304387405	0	9492.60778443114	1	1	1	6	2019-03-29T16:09:44.592	NG_ecoli_LTEE_11364_DM0	1000	-0	163	DIA_100X_EMPTY_1x1_100ms	0559e297-678d-448c-92c0-f58be2f14fa1	EPI_100X_YFP_1x1_200ms_25sola	EPI_100X_RFP_1x1_200ms_25sola
69	54	14.592740789663	788	49.553778368909	1680.46065989848	1601.30710659898	1572420	1995.45685279188	143.131133918702	340.978111759996	7	503678	639.185279187817	623.778250179036	871.73432820324	0	NaN	NaN	NaN	NaN	NaN	611.429045364078	0.946864993115194	51.5845438012597	13.6626654232375	11.6469001164748	2.5921237399951	0.0107465194679431	0.00394242213551759	1	1.00224706466151	5495.79060679173	0	9629.27791878173	1	1	1	6	2019-03-29T16:09:44.592	NG_ecoli_LTEE_11364_DM0	1000	-0	163	DIA_100X_EMPTY_1x1_100ms	0fc276cf-e883-4af3-a916-cb8ecaa21d36	EPI_100X_YFP_1x1_200ms_25sola	EPI_100X_RFP_1x1_200ms_25sola
70	46	14.6378381933252	673	49.1661011283776	1689.09955423477	1522.9955423477	1637705	2433.43982169391	143.131133918702	340.978111759996	4	541065	803.959881129272	623.778250179036	871.73432820324	0	NaN	NaN	NaN	NaN	NaN	523.839391818291	0.955264768513088	44.238609658028	13.7963886917918	11.6392686302683	2.5551977684366	0.0118663249450983	0.00530385681201468	1	1.00153907500731	4706.98413058797	0	9657.50668647845	1	1	1	6	2019-03-29T16:09:44.592	NG_ecoli_LTEE_11364_DM0	1000	-0	163	DIA_100X_EMPTY_1x1_100ms	951315a6-ee68-46c4-a62e-efe22a1d9c92	EPI_100X_YFP_1x1_200ms_25sola	EPI_100X_RFP_1x1_200ms_25sola
71	40	13.5306218389167	543	49.4243301458851	1693.9576427256	1173.1197053407	16130285	29705.8655616943	143.131133918702	340.978111759996	3	284029	523.073664825046	623.778250179036	871.73432820324	0	NaN	NaN	NaN	NaN	NaN	428.26057435014	0.954013924344845	39.4186203144956	12.5646159691345	10.6113626097829	2.54862618885136	0.0212581731959908	0.0109016500419938	1	1.00374298263133	3486.04999921831	0	9668.30939226519	1	1	1	6	2019-03-29T16:09:44.592	NG_ecoli_LTEE_11364_DM0	1000	-0	163	DIA_100X_EMPTY_1x1_100ms	4e4eb076-685c-437b-a8ee-f1863c18ddf1	EPI_100X_YFP_1x1_200ms_25sola	EPI_100X_RFP_1x1_200ms_25sola
72	33	13.7178516094088	453	48.180426216585	1711.39293598234	1411.51434878587	263507	581.693156732892	143.131133918702	340.978111759996	0	11468185	25316.0816777042	623.778250179036	871.73432820324	0	NaN	NaN	NaN	NaN	NaN	371.05817124865	0.99536411338367	30.9389091472339	13.5866361299519	11.6381569890026	3.1709146313294	0.0155062521025429	0.00878136987771762	1	1.00121631164287	3291.26840597861	0	10903.5982339956	1	1	1	6	2019-03-29T16:09:44.592	NG_ecoli_LTEE_11364_DM0	1000	-0	163	DIA_100X_EMPTY_1x1_100ms	89558730-2f8f-4bda-a91a-ee1f9b69c626	EPI_100X_YFP_1x1_200ms_25sola	EPI_100X_RFP_1x1_200ms_25sola
73	48	11.120239836755	534	47.6788961685636	1778.4606741573	1287.9925093633	368258	689.621722846442	143.131133918702	340.978111759996	0	9784057	18322.2041198502	623.778250179036	871.73432820324	0	NaN	NaN	NaN	NaN	NaN	478.940604562069	0.876639686582553	46.6347068684056	12.7303536713445	10.0927375861836	2.76758063212488	0.0126159062307694	0.00441233733615408	2	1.00311125326703	3730.92995739053	0	11544.1086142322	1	1	1	6	2019-03-29T16:09:44.592	NG_ecoli_LTEE_11364_DM0	1000	-0	163	DIA_100X_EMPTY_1x1_100ms	e37fbc13-65d9-4756-99b1-cede9021a396	EPI_100X_YFP_1x1_200ms_25sola	EPI_100X_RFP_1x1_200ms_25sola
74	42	16.5329784279889	695	44.1078818852733	1820.28489208633	1308.34100719424	4013582	5774.9381294964	143.131133918702	340.978111759996	6	1124839	1618.47338129496	623.778250179036	871.73432820324	0	NaN	NaN	NaN	NaN	NaN	523.329683328483	0.953998181025812	40.4869606673394	15.4352393434608	12.6061573267093	3.07926239202029	0.0485097935674057	0.0141294247834459	2	1.01847487353481	5053.24672133881	0	9916.05899280576	1	1	1	6	2019-03-29T16:09:44.592	NG_ecoli_LTEE_11364_DM0	1000	-0	163	DIA_100X_EMPTY_1x1_100ms	4a141f46-3fa3-41a1-b636-8d7001e0057f	EPI_100X_YFP_1x1_200ms_25sola	EPI_100X_RFP_1x1_200ms_25sola
75	40	15.0688823590307	603	49.0275671672383	1852.92868988391	48.6334991708126	1526494	2531.4991708126	143.131133918702	340.978111759996	4	580667	962.96351575456	623.778250179036	871.73432820324	0	NaN	NaN	NaN	NaN	NaN	465.473512274548	0.95252912579991	38.5111019462477	14.1744565619122	11.8150448131332	2.82887962230134	0.0215771015011148	0.0128425197715397	0	1.01493015649717	4222.27555931448	0	9582.32835820896	1	1	1	6	2019-03-29T16:09:44.592	NG_ecoli_LTEE_11364_DM0	1000	-0	163	DIA_100X_EMPTY_1x1_100ms	9b574418-7531-4301-88f2-7d947934dfd5	EPI_100X_YFP_1x1_200ms_25sola	EPI_100X_RFP_1x1_200ms_25sola
76	43	14.2464597584323	613	49.7378260551339	1856.71125611746	424.926590538336	1272018	2075.07014681892	143.131133918702	340.978111759996	3	416585	679.584013050571	623.778250179036	871.73432820324	0	NaN	NaN	NaN	NaN	NaN	488.500967535798	0.989374214591359	41.1367426741126	13.7685930074159	11.6377274708533	2.84424005559681	0.00860712104102054	0.00371891872187493	2	1.00081835801709	4375.78673061373	0	9651.85807504078	1	1	1	6	2019-03-29T16:09:44.592	NG_ecoli_LTEE_11364_DM0	1000	-0	163	DIA_100X_EMPTY_1x1_100ms	79506223-4c9e-46a7-83da-0c9419381054	EPI_100X_YFP_1x1_200ms_25sola	EPI_100X_RFP_1x1_200ms_25sola
77	37	11.7489976529345	435	49.4767882316669	1862.33563218391	1217.00689655172	300146	689.990804597701	143.131133918702	340.978111759996	0	4529266	10412.1057471264	623.778250179036	871.73432820324	0	NaN	NaN	NaN	NaN	NaN	400.950067540234	0.937709895716633	36.9026623039996	12.9355736016887	10.5958535058571	2.7341287204928	0.0188124982804119	0.00961180055711115	1	1.00255992825416	3254.0144033558	0	11597.9103448276	1	1	1	6	2019-03-29T16:09:44.592	NG_ecoli_LTEE_11364_DM0	1000	-0	163	DIA_100X_EMPTY_1x1_100ms	bb4c8bb9-e2c0-496e-85db-8dd663a84865	EPI_100X_YFP_1x1_200ms_25sola	EPI_100X_RFP_1x1_200ms_25sola
78	39	13.8947875494242	542	49.4155721611784	1861.92250922509	136.743542435424	517732	955.225092250923	143.131133918702	340.978111759996	4	22118269	40808.6143911439	623.778250179036	871.73432820324	0	NaN	NaN	NaN	NaN	NaN	435.322726249255	0.891992547339351	37.6435119972203	14.5421090315051	11.3469415530106	3.06877427776494	0.0164793664283546	0.00696003412026106	2	1.00079409338084	3806.60358049146	0	10877.8653136531	1	1	1	6	2019-03-29T16:09:44.592	NG_ecoli_LTEE_11364_DM0	1000	-0	163	DIA_100X_EMPTY_1x1_100ms	ad069bf7-794c-43b6-b9d1-be4fc383712b	EPI_100X_YFP_1x1_200ms_25sola	EPI_100X_RFP_1x1_200ms_25sola
79	55	13.9477839697568	768	47.8021849013608	1887.43489583333	400.282552083333	25974758	33821.2994791667	143.131133918702	340.978111759996	5	664138	864.763020833333	623.778250179036	871.73432820324	0	NaN	NaN	NaN	NaN	NaN	611.273990352171	0.913331451955923	54.5430804485439	13.7388610484035	11.0249426090169	2.28424969430924	0.0128555538362033	0.00560822090352672	1	1.00401034347493	5206.93574342935	0	9919.06510416667	1	1	1	6	2019-03-29T16:09:44.592	NG_ecoli_LTEE_11364_DM0	1000	-0	163	DIA_100X_EMPTY_1x1_100ms	1b0b66ec-a3db-4cbe-915e-a291e8007e69	EPI_100X_YFP_1x1_200ms_25sola	EPI_100X_RFP_1x1_200ms_25sola
80	34	14.085762767812	480	48.6666951278487	1899.20833333333	1880.54791666667	1786597	3722.07708333333	143.131133918702	340.978111759996	2	438009	912.51875	623.778250179036	871.73432820324	0	NaN	NaN	NaN	NaN	NaN	380.184711561578	0.993690288452775	32.1259900804836	13.9818159568999	11.3484958395064	3.48080038731316	0.00784359034176153	0.00307300010578992	0	1.00057092975216	3249.54838458542	0	9359.79791666667	1	1	1	6	2019-03-29T16:09:44.592	NG_ecoli_LTEE_11364_DM0	1000	-0	163	DIA_100X_EMPTY_1x1_100ms	70a26e55-a71e-4cc8-a626-44d356c74cfe	EPI_100X_YFP_1x1_200ms_25sola	EPI_100X_RFP_1x1_200ms_25sola
81	36	13.3065686350127	479	49.1964786163144	1919.88308977035	485.164926931106	1228064	2563.80793319415	143.131133918702	340.978111759996	2	452472	944.617954070981	623.778250179036	871.73432820324	0	NaN	NaN	NaN	NaN	NaN	401.552941457515	0.986533368013457	34.0133611024981	13.8504289526703	11.4820318077267	3.16993493461206	0.00581326735745081	0.00261378903607276	2	1.0005987732637	3521.8992040293	0	9430.12734864301	1	1	1	6	2019-03-29T16:09:44.592	NG_ecoli_LTEE_11364_DM0	1000	-0	163	DIA_100X_EMPTY_1x1_100ms	5ec2f1fe-c6fe-4cea-84fd-2e053ab1c1b3	EPI_100X_YFP_1x1_200ms_25sola	EPI_100X_RFP_1x1_200ms_25sola
82	41	15.002096235163	615	49.3151767815777	1981.8243902439	1102.48292682927	1944012	3160.99512195122	143.131133918702	340.978111759996	4	540245	878.447154471545	623.778250179036	871.73432820324	0	NaN	NaN	NaN	NaN	NaN	468.823877795839	0.965756261812084	39.053655641496	13.6922942435143	11.5912931304553	3.07907097437912	0.0304650682060179	0.00603295560561196	0	1.00277064710924	4121.12086173249	0	9510.70894308943	1	1	1	6	2019-03-29T16:09:44.592	NG_ecoli_LTEE_11364_DM0	1000	-0	163	DIA_100X_EMPTY_1x1_100ms	b16fd938-0565-443f-943b-3e9b2cf11dab	EPI_100X_YFP_1x1_200ms_25sola	EPI_100X_RFP_1x1_200ms_25sola
83	37	15.3054045831108	567	49.0121112728581	1992.68430335097	1281.23633156966	3016309	5319.76895943563	143.131133918702	340.978111759996	4	840714	1482.74074074074	623.778250179036	871.73432820324	0	NaN	NaN	NaN	NaN	NaN	421.193575684159	0.979914747005937	34.6914070070329	13.9865100281851	11.8809509354486	2.95708539269199	0.00910442989886692	0.00455367487989345	1	1.00039471788521	3846.04357460619	0	9541.35273368607	1	1	1	6	2019-03-29T16:09:44.592	NG_ecoli_LTEE_11364_DM0	1000	-0	163	DIA_100X_EMPTY_1x1_100ms	3b4238f3-705f-4016-a920-16a1b30c7aaa	EPI_100X_YFP_1x1_200ms_25sola	EPI_100X_RFP_1x1_200ms_25sola
84	35	15.0741511518986	528	31.0369834241309	2031.40151515152	1088.5946969697	1072652	2031.53787878788	143.131133918702	340.978111759996	4	392250	742.897727272727	623.778250179036	871.73432820324	0	NaN	NaN	NaN	NaN	NaN	NaN	NaN	NaN	NaN	NaN	NaN	NaN	NaN	NaN	NaN	NaN	0	9151.25568181818	1	1	1	6	2019-03-29T16:09:44.592	NG_ecoli_LTEE_11364_DM0	1000	-0	163	DIA_100X_EMPTY_1x1_100ms	5dfc1003-efae-4b30-8586-658bd3df0281	EPI_100X_YFP_1x1_200ms_25sola	EPI_100X_RFP_1x1_200ms_25sola
1	29	7.51914816237158	220	-47.5267963089265	6.16818181818182	562.540909090909	554608	2520.94545454545	168.365566986721	244.654861259003	0	145077	659.440909090909	683.947295445401	1020.76848102519	0	NaN	NaN	NaN	NaN	NaN	NaN	NaN	NaN	NaN	NaN	NaN	NaN	NaN	NaN	NaN	NaN	0	9295.85	1	1	1	7	2019-03-29T16:09:56.757	NG_ecoli_LTEE_11364_DM0	500	866	163	DIA_100X_EMPTY_1x1_100ms	1bae0f65-8560-4df9-868f-7aba01af5215	EPI_100X_YFP_1x1_200ms_25sola	EPI_100X_RFP_1x1_200ms_25sola
2	45	14.4345934685338	650	49.0022276009787	38.3584615384615	1657.48615384615	762170	1172.56923076923	168.365566986721	244.654861259003	3	737446	1134.53230769231	683.947295445401	1020.76848102519	0	NaN	NaN	NaN	NaN	NaN	511.602780768802	0.972371447366804	43.6071810010047	14.4508015396335	11.5049381588277	2.96331892576884	0.0109865479968644	0.00537203152181635	1	1.00205899103903	4533.32098889232	0	9144.51230769231	1	1	1	7	2019-03-29T16:09:56.757	NG_ecoli_LTEE_11364_DM0	500	866	163	DIA_100X_EMPTY_1x1_100ms	8244f436-ea9d-4628-9ec6-a9d007af4b0e	EPI_100X_YFP_1x1_200ms_25sola	EPI_100X_RFP_1x1_200ms_25sola
3	50	12.6380404671995	632	49.7908010294867	73.7262658227848	1028.64556962025	756478	1196.95886075949	168.365566986721	244.654861259003	4	373315	590.688291139241	683.947295445401	1020.76848102519	0	NaN	NaN	NaN	NaN	NaN	505.748200081091	0.954703222422098	47.1546177982414	12.1904252350309	10.5360053552086	2.30871730517792	0.00538178126940404	0.00264395828043005	2	1.00068302718949	4111.1760614906	0	9342.77848101266	1	1	1	7	2019-03-29T16:09:56.757	NG_ecoli_LTEE_11364_DM0	500	866	163	DIA_100X_EMPTY_1x1_100ms	261f76e4-2369-4947-8979-c8e0807ec370	EPI_100X_YFP_1x1_200ms_25sola	EPI_100X_RFP_1x1_200ms_25sola
4	67	14.3966952256301	965	47.9087944746026	96.7751295336788	1623.28186528497	1744703	1807.98238341969	168.365566986721	244.654861259003	6	799754	828.760621761658	683.947295445401	1020.76848102519	0	NaN	NaN	NaN	NaN	NaN	755.11539279355	0.896553028354273	65.7570166285806	13.2044325216079	11.3569652257854	2.11313692840774	0.0141559296802216	0.00683101780331822	3	1.00290029280595	6661.26290444316	0	9433.67564766839	1	1	1	7	2019-03-29T16:09:56.757	NG_ecoli_LTEE_11364_DM0	500	866	163	DIA_100X_EMPTY_1x1_100ms	db46de08-8d2a-426f-9fde-460ba79554e8	EPI_100X_YFP_1x1_200ms_25sola	EPI_100X_RFP_1x1_200ms_25sola
5	44	13.2287820245177	583	49.2548609182561	112.396226415094	1987.88507718696	1202358	2062.36363636364	168.365566986721	244.654861259003	4	626044	1073.83190394511	683.947295445401	1020.76848102519	0	NaN	NaN	NaN	NaN	NaN	472.609550383828	0.967413482188038	43.1771626838837	12.5436311996892	10.7366147936961	2.43649890782892	0.00506836973953148	0.00337006669676647	0	1.00122233896485	3909.11750390683	0	9419.31217838765	1	1	1	7	2019-03-29T16:09:56.757	NG_ecoli_LTEE_11364_DM0	500	866	163	DIA_100X_EMPTY_1x1_100ms	3b30569b-4db6-46e6-b79a-48eddabcc925	EPI_100X_YFP_1x1_200ms_25sola	EPI_100X_RFP_1x1_200ms_25sola
6	59	13.079111020308	771	45.1462480112546	124.998702983139	1890.91699092088	11060145	14345.1945525292	168.365566986721	244.654861259003	2	1871010	2426.73151750973	683.947295445401	1020.76848102519	0	NaN	NaN	NaN	NaN	NaN	620.95419305627	0.879917512656122	56.1774001241974	12.9082301981828	10.8949598621376	2.43735814092056	0.0116225022349447	0.00528617867098462	1	1.0053490927907	5237.24374667836	0	9386.8261997406	1	1	1	7	2019-03-29T16:09:56.757	NG_ecoli_LTEE_11364_DM0	500	866	163	DIA_100X_EMPTY_1x1_100ms	0f35c5b3-3861-496c-9440-b5e4c733d20a	EPI_100X_YFP_1x1_200ms_25sola	EPI_100X_RFP_1x1_200ms_25sola
7	53	14.7871670457651	784	48.6774615972503	135.747448979592	936.668367346939	7235326	9228.73214285714	168.365566986721	244.654861259003	4	495790	632.385204081633	683.947295445401	1020.76848102519	0	NaN	NaN	NaN	NaN	NaN	605.93966370292	0.921402137118314	50.6260945983277	14.1025548196084	11.6632410376096	2.76562248934578	0.18314896727571	0.0101249466405632	2	1.00656476783561	5408.82349888421	0	8823.1262755102	1	1	1	7	2019-03-29T16:09:56.757	NG_ecoli_LTEE_11364_DM0	500	866	163	DIA_100X_EMPTY_1x1_100ms	df3d824d-8fc7-4fcd-90a0-441937771ca7	EPI_100X_YFP_1x1_200ms_25sola	EPI_100X_RFP_1x1_200ms_25sola
8	38	12.6321336478052	480	49.0859155379158	167.80625	1586.03125	285627	595.05625	168.365566986721	244.654861259003	1	19380789	40376.64375	683.947295445401	1020.76848102519	0	NaN	NaN	NaN	NaN	NaN	404.575606032064	0.937784622776274	36.5712441431609	12.8945805930877	10.6898456535799	2.87038803306048	0.0223711196675808	0.00999821616751242	1	1.00376256543281	3282.25626400295	0	10690.1208333333	1	1	1	7	2019-03-29T16:09:56.757	NG_ecoli_LTEE_11364_DM0	500	866	163	DIA_100X_EMPTY_1x1_100ms	ebda993b-ae81-4dbc-97f2-cc94595a45fc	EPI_100X_YFP_1x1_200ms_25sola	EPI_100X_RFP_1x1_200ms_25sola
9	34	15.1132819825689	514	48.5953363042949	243.151750972763	1686.5233463035	2425741	4719.34046692607	168.365566986721	244.654861259003	4	1478926	2877.28793774319	683.947295445401	1020.76848102519	0	NaN	NaN	NaN	NaN	NaN	401.911992103034	0.997296076126282	31.1545559314278	15.4257217940644	12.5720379519966	3.6341506075885	0.0111309455002722	0.0046403249955808	1	1.00087227307148	3867.43313172195	0	9179.11089494163	1	1	1	7	2019-03-29T16:09:56.757	NG_ecoli_LTEE_11364_DM0	500	866	163	DIA_100X_EMPTY_1x1_100ms	84c2e25a-b9a3-497b-b1fb-280aa3cf6278	EPI_100X_YFP_1x1_200ms_25sola	EPI_100X_RFP_1x1_200ms_25sola
10	36	11.5443823265483	416	49.4208333845244	287.96875	1734.84615384615	251834	605.370192307692	168.365566986721	244.654861259003	0	12024854	28905.8990384615	683.947295445401	1020.76848102519	0	NaN	NaN	NaN	NaN	NaN	383.779703152875	0.973679042458656	35.424176016717	12.3644023466846	10.5341763021222	2.74416579354992	0.00972298342489573	0.00372379612215822	2	1.00056674717549	3087.38509765269	0	11278.4735576923	1	1	1	7	2019-03-29T16:09:56.757	NG_ecoli_LTEE_11364_DM0	500	866	163	DIA_100X_EMPTY_1x1_100ms	0500bbed-c6fc-4759-a6c8-0a24bfde0f72	EPI_100X_YFP_1x1_200ms_25sola	EPI_100X_RFP_1x1_200ms_25sola
11	36	16.166690928041	583	46.3629811700309	305.264150943396	190.711835334477	6532354	11204.7238421955	168.365566986721	244.654861259003	3	395519	678.420240137221	683.947295445401	1020.76848102519	0	NaN	NaN	NaN	NaN	NaN	443.862212100907	0.982509163817813	34.3692446135797	14.6692237178345	12.5482060399539	3.28882055345702	0.0144159332047684	0.00793122095057379	1	1.0015225897968	4250.33489632138	0	9152.06689536878	1	1	1	7	2019-03-29T16:09:56.757	NG_ecoli_LTEE_11364_DM0	500	866	163	DIA_100X_EMPTY_1x1_100ms	65c5803c-55e9-4c44-8ac3-7d5a99b66dc5	EPI_100X_YFP_1x1_200ms_25sola	EPI_100X_RFP_1x1_200ms_25sola
12	38	14.2361729136801	541	49.3877197235168	333.739371534196	230.212569316081	3648830	6744.60258780037	168.365566986721	244.654861259003	2	423953	783.646950092421	683.947295445401	1020.76848102519	0	NaN	NaN	NaN	NaN	NaN	428.975319982253	0.975604105727791	36.331698774214	13.8002288199165	11.5866850713742	2.96096825606505	0.00929962113529291	0.003666494196642	1	1.0012085242876	3830.83981025621	0	9277.573012939	1	1	1	7	2019-03-29T16:09:56.757	NG_ecoli_LTEE_11364_DM0	500	866	163	DIA_100X_EMPTY_1x1_100ms	d82809b0-c60d-4acd-abc6-c2411487fb51	EPI_100X_YFP_1x1_200ms_25sola	EPI_100X_RFP_1x1_200ms_25sola
13	32	14.9042115066062	477	47.2389081996049	326.222222222222	958.920335429769	695256	1457.55974842767	168.365566986721	244.654861259003	2	391400	820.545073375262	683.947295445401	1020.76848102519	0	NaN	NaN	NaN	NaN	NaN	363.941939098247	0.99000031260977	29.7409799946398	14.1124474454398	11.7981991633585	3.41039138034807	0.0195993375040337	0.00882765984583363	1	1.00162905603228	3251.44642574472	0	9353.98742138365	1	1	1	7	2019-03-29T16:09:56.757	NG_ecoli_LTEE_11364_DM0	500	866	163	DIA_100X_EMPTY_1x1_100ms	feb26906-973f-458b-b7f8-90dd178d794b	EPI_100X_YFP_1x1_200ms_25sola	EPI_100X_RFP_1x1_200ms_25sola
14	41	13.1961572138943	541	49.7436001094763	358.351201478743	1951.86691312384	1377712	2546.60258780037	168.365566986721	244.654861259003	4	333142	615.789279112754	683.947295445401	1020.76848102519	0	NaN	NaN	NaN	NaN	NaN	427.849038245925	0.982237522210013	38.604870778743	12.8753429494074	10.8277495420263	2.69052118411113	0.00520039744303753	0.00265766683498767	1	1.00020611165533	3554.74447144391	0	9233.72088724584	1	1	1	7	2019-03-29T16:09:56.757	NG_ecoli_LTEE_11364_DM0	500	866	163	DIA_100X_EMPTY_1x1_100ms	ace0ff7b-6ac7-4314-acbf-c37e53ed7781	EPI_100X_YFP_1x1_200ms_25sola	EPI_100X_RFP_1x1_200ms_25sola
15	51	14.5782209868897	743	49.4997164694472	364.535666218035	1677.02557200538	1481325	1993.70794078062	168.365566986721	244.654861259003	7	635021	854.671601615074	683.947295445401	1020.76848102519	0	NaN	NaN	NaN	NaN	NaN	576.405895917173	0.973899478135872	47.6959121059928	13.6292592555811	11.881725759857	2.60089641330132	0.00358470907245564	0.00107018837585542	1	1.00009926205134	5288.4705263753	0	9071.46164199192	1	1	1	7	2019-03-29T16:09:56.757	NG_ecoli_LTEE_11364_DM0	500	866	163	DIA_100X_EMPTY_1x1_100ms	fa40084b-b00c-4a2c-b244-8132dd9de0f8	EPI_100X_YFP_1x1_200ms_25sola	EPI_100X_RFP_1x1_200ms_25sola
16	29	12.6315136257516	373	35.9210756449636	364.600536193029	923.412868632708	231952	621.855227882038	168.365566986721	244.654861259003	3	7554381	20253.0321715818	683.947295445401	1020.76848102519	0	NaN	NaN	NaN	NaN	NaN	325.426275835523	0.975269043958291	29.3163917965654	12.8738752872394	10.5993769719877	3.13971709224932	0.0302437679025066	0.0113186270464452	1	1.00728068835376	2586.7894149805	0	10507.691689008	1	1	1	7	2019-03-29T16:09:56.757	NG_ecoli_LTEE_11364_DM0	500	866	163	DIA_100X_EMPTY_1x1_100ms	4ae68ded-ae5c-4d11-b3a9-872c688477fc	EPI_100X_YFP_1x1_200ms_25sola	EPI_100X_RFP_1x1_200ms_25sola
17	50	14.2725502440113	714	49.6429372638766	371.624649859944	325.31512605042	438236	613.775910364146	168.365566986721	244.654861259003	8	27458258	38456.943977591	683.947295445401	1020.76848102519	0	NaN	NaN	NaN	NaN	NaN	562.72394190488	0.929529635250467	47.5242451153761	14.2079233577943	11.5750481038508	2.69901872151768	0.0269144319025282	0.0137313336967256	2	1.0038133557663	5000.92933246283	0	10509.3515406162	1	1	1	7	2019-03-29T16:09:56.757	NG_ecoli_LTEE_11364_DM0	500	866	163	DIA_100X_EMPTY_1x1_100ms	afcdcd39-581d-48d7-90f1-c6a5e5014c13	EPI_100X_YFP_1x1_200ms_25sola	EPI_100X_RFP_1x1_200ms_25sola
18	33	12.7286883095245	420	49.2358554821592	368.923809523809	1213.29523809524	263550	627.5	168.365566986721	244.654861259003	6	8242896	19625.9428571429	683.947295445401	1020.76848102519	0	NaN	NaN	NaN	NaN	NaN	392.049604463035	0.985592160873456	31.6174216584903	14.670702906253	12.0877124356486	3.47950026060138	0.0137916987634119	0.00539756597647853	1	1.00217181103447	3628.31155469179	0	11175.3023809524	1	1	1	7	2019-03-29T16:09:56.757	NG_ecoli_LTEE_11364_DM0	500	866	163	DIA_100X_EMPTY_1x1_100ms	cbd42ebe-1dcf-4f62-af82-8af485727861	EPI_100X_YFP_1x1_200ms_25sola	EPI_100X_RFP_1x1_200ms_25sola
19	14	8.59018808195833	121	-49.9971168775591	372.371900826446	1597.90909090909	81069	669.99173553719	168.365566986721	244.654861259003	1	2181675	18030.3719008264	683.947295445401	1020.76848102519	0	NaN	NaN	NaN	NaN	NaN	150.818807206257	0.999701928350444	15.2652256241901	12.5439568082363	9.19671845802093	3.72970087700818	0.0093677225006078	0.00505921242076861	0	1.00041118454283	1014.04888541667	1	11402.2561983471	1	1	1	7	2019-03-29T16:09:56.757	NG_ecoli_LTEE_11364_DM0	500	866	163	DIA_100X_EMPTY_1x1_100ms	37cd9562-3b49-4f29-8d6a-a8a781f3281c	EPI_100X_YFP_1x1_200ms_25sola	EPI_100X_RFP_1x1_200ms_25sola
20	24	10.9557505263094	263	30.7758716433502	374.51711026616	1579.96577946768	209268	795.695817490494	168.365566986721	244.654861259003	2	4371710	16622.4714828897	683.947295445401	1020.76848102519	0	NaN	NaN	NaN	NaN	NaN	231.270191589835	0.999889172247447	22.0739558317252	13.1552622176662	10.0684962671927	3.5029247280019	0.0102830112800952	0.00546477770341902	0	1.0009927594226	1757.51595934136	1	10605.1901140684	1	1	1	7	2019-03-29T16:09:56.757	NG_ecoli_LTEE_11364_DM0	500	866	163	DIA_100X_EMPTY_1x1_100ms	cf8b53ec-71a3-4ef8-a909-749f341d2a69	EPI_100X_YFP_1x1_200ms_25sola	EPI_100X_RFP_1x1_200ms_25sola
21	26	10.7678464366214	280	-46.4707894440526	401.628571428571	8.56071428571429	1050439	3751.56785714286	168.365566986721	244.654861259003	1	283583	1012.79642857143	683.947295445401	1020.76848102519	0	NaN	NaN	NaN	NaN	NaN	NaN	NaN	NaN	NaN	NaN	NaN	NaN	NaN	NaN	NaN	NaN	0	8977.23928571429	1	1	1	7	2019-03-29T16:09:56.757	NG_ecoli_LTEE_11364_DM0	500	866	163	DIA_100X_EMPTY_1x1_100ms	8d0c4bdf-ce11-4039-9c05-aef43506dbf5	EPI_100X_YFP_1x1_200ms_25sola	EPI_100X_RFP_1x1_200ms_25sola
22	25	11.1414548035005	279	32.425054010414	421.26523297491	546.390681003584	878848	3149.99283154122	168.365566986721	244.654861259003	4	117634	421.627240143369	683.947295445401	1020.76848102519	0	NaN	NaN	NaN	NaN	NaN	270.283078624692	0.99946436279961	23.7008234977149	14.3185174399399	11.0589589515243	3.6723701272558	0.0083369922321897	0.00357517417290171	1	1.00032653853771	2276.57419885897	1	8982.17204301075	1	1	1	7	2019-03-29T16:09:56.757	NG_ecoli_LTEE_11364_DM0	500	866	163	DIA_100X_EMPTY_1x1_100ms	88363c9e-833c-411f-a9ac-29a8388d1dab	EPI_100X_YFP_1x1_200ms_25sola	EPI_100X_RFP_1x1_200ms_25sola
23	31	12.1304040033214	378	-49.7691544663519	430.806878306878	554.73544973545	1204303	3185.98677248677	168.365566986721	244.654861259003	4	155977	412.637566137566	683.947295445401	1020.76848102519	0	NaN	NaN	NaN	NaN	NaN	359.072993440744	0.827294154345859	36.2495671252113	11.9434221567449	9.4976098623936	2.82246670801833	0.092905671395371	0.0458756749253452	0	1.22152960631574	2568.15574574149	1	9593.02380952381	1	1	1	7	2019-03-29T16:09:56.757	NG_ecoli_LTEE_11364_DM0	500	866	163	DIA_100X_EMPTY_1x1_100ms	0733c9d0-662e-4b09-9593-3de04b654930	EPI_100X_YFP_1x1_200ms_25sola	EPI_100X_RFP_1x1_200ms_25sola
24	29	12.7844791038199	371	45.5968082647731	432.876010781671	762.566037735849	225464	607.719676549865	168.365566986721	244.654861259003	3	5348998	14417.7843665768	683.947295445401	1020.76848102519	0	NaN	NaN	NaN	NaN	NaN	321.296927225904	0.921980353939437	29.4700648529629	14.4748295261	10.5737987991705	3.10226626136659	0.0156132943219571	0.00647469739290217	2	1.00283562035789	2587.81399676942	0	10611.102425876	1	1	1	7	2019-03-29T16:09:56.757	NG_ecoli_LTEE_11364_DM0	500	866	163	DIA_100X_EMPTY_1x1_100ms	9a898571-cd13-4f49-95be-3c9ffe0f8915	EPI_100X_YFP_1x1_200ms_25sola	EPI_100X_RFP_1x1_200ms_25sola
25	43	10.382879817451	447	48.9595225940128	453.306487695749	1824.86577181208	287693	643.608501118568	168.365566986721	244.654861259003	2	10874984	24328.8232662192	683.947295445401	1020.76848102519	0	NaN	NaN	NaN	NaN	NaN	416.097428461528	0.866736577626694	41.9297016274837	14.2761246976574	9.67406411900782	3.2036152126914	0.0100884272784232	0.00450361244167918	1	1.00055681670933	3081.97829892035	0	11251.3310961969	1	1	1	7	2019-03-29T16:09:56.757	NG_ecoli_LTEE_11364_DM0	500	866	163	DIA_100X_EMPTY_1x1_100ms	be403f18-b8a8-4955-87a5-c2451ff3556a	EPI_100X_YFP_1x1_200ms_25sola	EPI_100X_RFP_1x1_200ms_25sola
26	36	12.4611010021413	449	48.5014669768287	449.086859688196	33.6057906458797	385593	858.781737193764	168.365566986721	244.654861259003	4	12652598	28179.5055679287	683.947295445401	1020.76848102519	0	NaN	NaN	NaN	NaN	NaN	388.084956723514	0.91727638004866	36.111526230899	13.2419796317039	10.509411644126	2.64216006140171	0.0126711514558282	0.0044671646268091	2	1.0004448203036	3132.51047509611	0	10802.013363029	1	1	1	7	2019-03-29T16:09:56.757	NG_ecoli_LTEE_11364_DM0	500	866	163	DIA_100X_EMPTY_1x1_100ms	dbb734ba-0418-416a-a0e4-ec85c0709cf9	EPI_100X_YFP_1x1_200ms_25sola	EPI_100X_RFP_1x1_200ms_25sola
27	43	10.3123085806323	444	46.8128444482139	492.488738738739	1795.68468468468	372680	839.369369369369	168.365566986721	244.654861259003	3	11673964	26292.7117117117	683.947295445401	1020.76848102519	0	NaN	NaN	NaN	NaN	NaN	390.670846238116	0.956187617163183	39.8342117194989	12.2541984196285	9.65270477746738	2.55037145450266	0.0169826438048519	0.00694054205575279	2	1.0054390975134	2915.03756799512	1	10780.6148648649	1	1	1	7	2019-03-29T16:09:56.757	NG_ecoli_LTEE_11364_DM0	500	866	163	DIA_100X_EMPTY_1x1_100ms	33f55485-ea48-40ee-bdcd-167bc797c503	EPI_100X_YFP_1x1_200ms_25sola	EPI_100X_RFP_1x1_200ms_25sola
28	41	11.8480715959623	486	42.546693001681	526.399176954733	1775.59259259259	382420	786.872427983539	168.365566986721	244.654861259003	5	14308218	29440.7777777778	683.947295445401	1020.76848102519	0	NaN	NaN	NaN	NaN	NaN	424.471176625256	0.871058803721056	40.3763766876271	14.2881015396184	10.3096443949906	3.13634755703309	0.0211543600125459	0.00778658350513736	2	1.00234812494462	3370.57966354791	1	10944.146090535	1	1	1	7	2019-03-29T16:09:56.757	NG_ecoli_LTEE_11364_DM0	500	866	163	DIA_100X_EMPTY_1x1_100ms	9a22de57-b1ac-4125-ad73-30ba3e2e3efc	EPI_100X_YFP_1x1_200ms_25sola	EPI_100X_RFP_1x1_200ms_25sola
29	26	10.6402094640898	278	46.6167235281435	549.035971223022	1501.8273381295	174474	627.604316546763	168.365566986721	244.654861259003	3	3864164	13899.8705035971	683.947295445401	1020.76848102519	0	NaN	NaN	NaN	NaN	NaN	268.76452275461	0.99493195360137	27.0330938145861	11.5427753699911	9.60630883719517	2.88017866081544	0.00462668123296703	0.00178487424481725	1	1.00014603285775	1959.29000325842	0	11418.3669064748	1	1	1	7	2019-03-29T16:09:56.757	NG_ecoli_LTEE_11364_DM0	500	866	163	DIA_100X_EMPTY_1x1_100ms	d0b962ab-835d-444f-8989-98cf4a1b5870	EPI_100X_YFP_1x1_200ms_25sola	EPI_100X_RFP_1x1_200ms_25sola
30	45	13.2017041459912	595	49.4798262564063	578.850420168067	1045.39495798319	479544	805.956302521008	168.365566986721	244.654861259003	4	11870519	19950.4521008403	683.947295445401	1020.76848102519	0	NaN	NaN	NaN	NaN	NaN	506.831473942064	0.935851035967896	44.6660181160551	12.8452876374308	11.0627456310173	2.54253756025266	0.0210021159913655	0.01126719398396	1	1.00817513380394	4293.31716110472	0	10514.5243697479	1	1	1	7	2019-03-29T16:09:56.757	NG_ecoli_LTEE_11364_DM0	500	866	163	DIA_100X_EMPTY_1x1_100ms	ae0eca69-58c7-4418-a70d-f46558ccd0fc	EPI_100X_YFP_1x1_200ms_25sola	EPI_100X_RFP_1x1_200ms_25sola
31	51	13.1744120992133	673	48.9161522128567	639.274888558692	1822.97028231798	1613235	2397.08023774146	168.365566986721	244.654861259003	7	500887	744.260029717682	683.947295445401	1020.76848102519	0	NaN	NaN	NaN	NaN	NaN	549.37555197241	0.938488072931045	49.5972402279041	12.930915712273	10.8753784694065	2.32111824012501	0.00571877886278235	0.0020625586585863	1	1.00084874886406	4607.19030858469	0	9300.05646359584	1	1	1	7	2019-03-29T16:09:56.757	NG_ecoli_LTEE_11364_DM0	500	866	163	DIA_100X_EMPTY_1x1_100ms	dfc9601d-0bee-4c1f-91a8-506412ac7d25	EPI_100X_YFP_1x1_200ms_25sola	EPI_100X_RFP_1x1_200ms_25sola
32	29	13.056682294586	379	45.0881972551212	635.174142480211	1910.76781002639	281440	742.585751978892	168.365566986721	244.654861259003	8	9092438	23990.6015831135	683.947295445401	1020.76848102519	0	NaN	NaN	NaN	NaN	NaN	345.733612590183	0.998627669906628	28.2890364622053	14.312325081417	11.9424440286937	3.41563704178479	0.0163706810801477	0.006907267327139	0	1.00231154351925	3168.79734747686	0	11163.0422163588	1	1	1	7	2019-03-29T16:09:56.757	NG_ecoli_LTEE_11364_DM0	500	866	163	DIA_100X_EMPTY_1x1_100ms	40883b75-8201-48ab-83ef-8cbc344db1f3	EPI_100X_YFP_1x1_200ms_25sola	EPI_100X_RFP_1x1_200ms_25sola
33	31	15.1272625987039	470	47.1267887087376	662.646808510638	1678.14680851064	2034639	4329.01914893617	168.365566986721	244.654861259003	4	266508	567.03829787234	683.947295445401	1020.76848102519	0	NaN	NaN	NaN	NaN	NaN	363.703979466268	0.999859064533101	27.92686528431	15.540533325685	12.739322769983	3.74422524935651	0.00738795591542299	0.0035211447132111	1	1.00069045132173	3559.62914471606	0	8962.94042553192	1	1	1	7	2019-03-29T16:09:56.757	NG_ecoli_LTEE_11364_DM0	500	866	163	DIA_100X_EMPTY_1x1_100ms	25bb30e0-c417-404f-9315-3f9a594bd123	EPI_100X_YFP_1x1_200ms_25sola	EPI_100X_RFP_1x1_200ms_25sola
34	38	12.6943675412555	483	49.4432430733655	671.687370600414	1837.28364389234	7892080	16339.7101449275	168.365566986721	244.654861259003	4	439899	910.763975155279	683.947295445401	1020.76848102519	0	NaN	NaN	NaN	NaN	NaN	400.723949228768	0.985142354943346	36.6943083645584	12.4292758725491	10.6883191575859	2.65052347155463	0.00368777080630273	0.00207165786190137	1	1.00010349688083	3292.3607433989	0	9414.02277432712	1	1	1	7	2019-03-29T16:09:56.757	NG_ecoli_LTEE_11364_DM0	500	866	163	DIA_100X_EMPTY_1x1_100ms	65ee6a21-25ea-4c67-87b1-1a0b39ee5f95	EPI_100X_YFP_1x1_200ms_25sola	EPI_100X_RFP_1x1_200ms_25sola
35	36	12.3897524137657	448	47.8581770379891	672.642857142857	382.323660714286	281034	627.308035714286	168.365566986721	244.654861259003	2	12300695	27456.9084821429	683.947295445401	1020.76848102519	0	NaN	NaN	NaN	NaN	NaN	405.343211823538	0.952709985776275	35.9230729663282	13.8892002014534	11.0158611049646	2.89150938005971	0.0181760012005129	0.00748891802761439	2	1.00137356930186	3423.73596246441	0	10674.1852678571	1	1	1	7	2019-03-29T16:09:56.757	NG_ecoli_LTEE_11364_DM0	500	866	163	DIA_100X_EMPTY_1x1_100ms	cd723395-6f9c-439a-893d-f1c0b41a07e4	EPI_100X_YFP_1x1_200ms_25sola	EPI_100X_RFP_1x1_200ms_25sola
36	32	14.4894485813891	464	48.1886161092489	721.681034482759	617.377155172414	1708295	3681.67025862069	168.365566986721	244.654861259003	3	348207	750.446120689655	683.947295445401	1020.76848102519	0	NaN	NaN	NaN	NaN	NaN	376.315740120674	0.997424201506435	29.9194263605051	14.885247337098	12.319057344836	3.48162264593001	0.00273134007617047	0.00137868561041163	1	1.00007813623788	3566.13760998139	0	9100.38793103448	1	1	1	7	2019-03-29T16:09:56.757	NG_ecoli_LTEE_11364_DM0	500	866	163	DIA_100X_EMPTY_1x1_100ms	80e47734-dc92-484e-ac88-0ad144b5f616	EPI_100X_YFP_1x1_200ms_25sola	EPI_100X_RFP_1x1_200ms_25sola
37	34	13.1722748193535	448	47.5483126685556	744.758928571429	1448.83928571429	313281	699.287946428571	168.365566986721	244.654861259003	4	7034589	15702.2075892857	683.947295445401	1020.76848102519	0	NaN	NaN	NaN	NaN	NaN	387.854982204337	0.947195930903027	33.6460769331375	14.1157530567086	11.1015557646625	3.01570237616726	0.054764289486708	0.0211712861771045	1	1.0195667557552	3256.80686316773	0	10769.3549107143	1	1	1	7	2019-03-29T16:09:56.757	NG_ecoli_LTEE_11364_DM0	500	866	163	DIA_100X_EMPTY_1x1_100ms	ec334cda-acc9-4dff-8225-281981a0fba8	EPI_100X_YFP_1x1_200ms_25sola	EPI_100X_RFP_1x1_200ms_25sola
38	33	12.3747540774842	409	48.6707468338202	747.542787286064	209.349633251834	318833	779.542787286064	168.365566986721	244.654861259003	4	5029967	12298.2078239609	683.947295445401	1020.76848102519	0	NaN	NaN	NaN	NaN	NaN	371.011478511866	0.945469414771857	32.8450633098673	14.5697692371074	10.934862094628	3.22362113722418	0.00611767859785763	0.00363093945983905	2	1.00011873104758	3084.51300214401	0	11035.4180929095	1	1	1	7	2019-03-29T16:09:56.757	NG_ecoli_LTEE_11364_DM0	500	866	163	DIA_100X_EMPTY_1x1_100ms	d7b4e2f8-1553-4651-a75d-16d33a2368f7	EPI_100X_YFP_1x1_200ms_25sola	EPI_100X_RFP_1x1_200ms_25sola
39	33	12.9992382444634	430	44.9817228382885	777.460465116279	396.867441860465	202880	471.813953488372	168.365566986721	244.654861259003	0	11809611	27464.211627907	683.947295445401	1020.76848102519	0	NaN	NaN	NaN	NaN	NaN	362.797354021591	0.993797241448565	32.4285777405972	13.0945938209392	10.8273462973511	3.17880429529352	0.00487192937468619	0.00218895655182577	2	1.00005232292318	2985.80772735187	0	10450.0069767442	1	1	1	7	2019-03-29T16:09:56.757	NG_ecoli_LTEE_11364_DM0	500	866	163	DIA_100X_EMPTY_1x1_100ms	bcc47615-56c5-40b5-a01b-6629e8227514	EPI_100X_YFP_1x1_200ms_25sola	EPI_100X_RFP_1x1_200ms_25sola
40	18	8.36174794140181	151	-27.283834422411	780.019867549669	1477.56291390728	125335	830.033112582781	168.365566986721	244.654861259003	2	626988	4152.23841059603	683.947295445401	1020.76848102519	0	NaN	NaN	NaN	NaN	NaN	178.226207295869	0.996514758238806	18.6840341350833	11.7070467187393	9.00102533630176	3.05614506195951	0.0394368498895063	0.020869454451248	0	1.01077802635081	1188.8977407089	1	11416.7682119205	1	1	1	7	2019-03-29T16:09:56.757	NG_ecoli_LTEE_11364_DM0	500	866	163	DIA_100X_EMPTY_1x1_100ms	8cdcd48c-45a2-4eb9-9e40-80bfde21c38d	EPI_100X_YFP_1x1_200ms_25sola	EPI_100X_RFP_1x1_200ms_25sola
41	31	11.7680391318791	365	48.4878405570172	795.052054794521	1247.75342465753	201929	553.230136986301	168.365566986721	244.654861259003	3	6820863	18687.295890411	683.947295445401	1020.76848102519	0	NaN	NaN	NaN	NaN	NaN	331.896458874799	0.987500273738819	29.5436669357814	13.7133742267562	10.8912075266404	3.22196334647389	0.00772778927175559	0.00290813940535932	2	1.00036833943438	2752.36702909754	0	11138.5150684932	1	1	1	7	2019-03-29T16:09:56.757	NG_ecoli_LTEE_11364_DM0	500	866	163	DIA_100X_EMPTY_1x1_100ms	da1c4469-3355-4b31-a114-5c0d64ec1c4f	EPI_100X_YFP_1x1_200ms_25sola	EPI_100X_RFP_1x1_200ms_25sola
42	19	7.1368933051853	136	-47.1322865411534	790.779411764706	1483.25	103452	760.676470588235	168.365566986721	244.654861259003	2	441647	3247.40441176471	683.947295445401	1020.76848102519	0	NaN	NaN	NaN	NaN	NaN	200.63566189032	0.9657315118891	21.5962272280494	10.5874456424285	8.78380218625908	2.73664749109317	0.0482513647612674	0.0254670020342861	0	1.02172057819519	1308.67818572723	1	11730.4779411765	1	1	1	7	2019-03-29T16:09:56.757	NG_ecoli_LTEE_11364_DM0	500	866	163	DIA_100X_EMPTY_1x1_100ms	dd523256-915c-4af9-9897-5efc1e45c9ed	EPI_100X_YFP_1x1_200ms_25sola	EPI_100X_RFP_1x1_200ms_25sola
43	42	14.203128825686	597	49.5205268438192	793.804020100502	1365.4757118928	982233	1645.28140703518	168.365566986721	244.654861259003	6	487604	816.757118927973	683.947295445401	1020.76848102519	0	NaN	NaN	NaN	NaN	NaN	462.822209507326	0.958122099866033	40.5239591863331	13.4367517963488	11.1627332830063	2.69784337709225	0.00953116169179353	0.0037267057762216	2	1.0015706096459	3965.90993033998	0	9296.71859296482	1	1	1	7	2019-03-29T16:09:56.757	NG_ecoli_LTEE_11364_DM0	500	866	163	DIA_100X_EMPTY_1x1_100ms	c719053c-70ed-46ba-b57b-8edd4451a45b	EPI_100X_YFP_1x1_200ms_25sola	EPI_100X_RFP_1x1_200ms_25sola
44	35	14.4633548523899	507	47.9702627940747	803.960552268245	1793.13806706114	1235715	2437.30769230769	168.365566986721	244.654861259003	2	279122	550.536489151874	683.947295445401	1020.76848102519	0	NaN	NaN	NaN	NaN	NaN	390.774309330222	0.981553564567416	33.0037212590295	13.3907129720994	11.5153482578016	3.0329857782588	0.0109152822995326	0.00549794512047896	1	1.000846701427	3437.21695620436	0	9033.63905325444	1	1	1	7	2019-03-29T16:09:56.757	NG_ecoli_LTEE_11364_DM0	500	866	163	DIA_100X_EMPTY_1x1_100ms	3ade43db-d29a-4fdd-87e4-808e59f53cf8	EPI_100X_YFP_1x1_200ms_25sola	EPI_100X_RFP_1x1_200ms_25sola
45	75	12.0981600544595	908	-42.2212983907438	878.133259911894	1354.86123348018	591520	651.453744493392	168.365566986721	244.654861259003	9	23030036	25363.4757709251	683.947295445401	1020.76848102519	0	NaN	NaN	NaN	NaN	NaN	922.84183371514	0.863820310172077	74.7063217095933	16.1032575871498	12.1245771286085	3.43473214213986	0.0463056635523717	0.0185385216660211	3	1.01690273599176	8625.42366876415	1	11418.2522026432	1	1	1	7	2019-03-29T16:09:56.757	NG_ecoli_LTEE_11364_DM0	500	866	163	DIA_100X_EMPTY_1x1_100ms	8e173b64-6d77-442c-aab2-dac4f58a87e9	EPI_100X_YFP_1x1_200ms_25sola	EPI_100X_RFP_1x1_200ms_25sola
46	34	13.2351138654709	450	48.902532465827	858.844444444444	1941.94	313400	696.444444444444	168.365566986721	244.654861259003	2	15859051	35242.3355555556	683.947295445401	1020.76848102519	0	NaN	NaN	NaN	NaN	NaN	371.979740858007	0.991740000983817	32.3046445572388	13.3125277680317	11.2654458823427	3.1214532695837	0.00823037228998883	0.00415436256116608	1	1.00116425607651	3219.96847328868	1	10283.4933333333	1	1	1	7	2019-03-29T16:09:56.757	NG_ecoli_LTEE_11364_DM0	500	866	163	DIA_100X_EMPTY_1x1_100ms	68151ce4-95f4-425a-a42a-d033b27b3e50	EPI_100X_YFP_1x1_200ms_25sola	EPI_100X_RFP_1x1_200ms_25sola
47	33	7.49010671944487	247	-30.3030830814818	858.7004048583	1377.45748987854	134903	546.165991902834	168.365566986721	244.654861259003	2	5202779	21063.8825910931	683.947295445401	1020.76848102519	0	NaN	NaN	NaN	NaN	NaN	296.807757173405	0.947983228096858	32.812782995968	10.5577411437369	8.73011345920962	2.36616067584268	0.0393261296573974	0.0177451151620402	1	1.00905275540774	1964.14128198234	1	10957.967611336	1	1	1	7	2019-03-29T16:09:56.757	NG_ecoli_LTEE_11364_DM0	500	866	163	DIA_100X_EMPTY_1x1_100ms	20bcb6c3-588a-43f7-9a24-4489d005a21a	EPI_100X_YFP_1x1_200ms_25sola	EPI_100X_RFP_1x1_200ms_25sola
48	26	11.0861071758591	289	37.8367339976609	872.550173010381	93.3425605536332	194802	674.055363321799	168.365566986721	244.654861259003	3	4545427	15728.1211072664	683.947295445401	1020.76848102519	0	NaN	NaN	NaN	NaN	NaN	279.471688431039	0.973881562000606	25.8950439791385	13.352006604797	10.4436528908798	3.10295210187671	0.026930793167263	0.0163820056775647	0	1.01199466407376	2218.25460795184	0	11467.0519031142	1	1	1	7	2019-03-29T16:09:56.757	NG_ecoli_LTEE_11364_DM0	500	866	163	DIA_100X_EMPTY_1x1_100ms	8ad03b9e-7c20-4fb4-9ea2-378d3f408d81	EPI_100X_YFP_1x1_200ms_25sola	EPI_100X_RFP_1x1_200ms_25sola
49	57	15.086305530716	861	46.591718782366	885.164924506388	639.095238095238	1544509	1793.85481997677	168.365566986721	244.654861259003	7	386732	449.166085946574	683.947295445401	1020.76848102519	0	NaN	NaN	NaN	NaN	NaN	666.778965168316	0.91740789155831	55.6368891220718	14.3025002417264	11.8064822480817	2.57710629565772	0.0143471334055512	0.00552099765367025	2	1.00138841428034	6091.07233689206	0	9290.49128919861	1	1	1	7	2019-03-29T16:09:56.757	NG_ecoli_LTEE_11364_DM0	500	866	163	DIA_100X_EMPTY_1x1_100ms	8f0e6a8e-9de9-41ff-90da-a92bf4770b9f	EPI_100X_YFP_1x1_200ms_25sola	EPI_100X_RFP_1x1_200ms_25sola
50	34	12.9706990705927	441	47.8985843843711	893.154195011338	1943.03401360544	320447	726.637188208617	168.365566986721	244.654861259003	2	17983803	40779.5986394558	683.947295445401	1020.76848102519	0	NaN	NaN	NaN	NaN	NaN	376.503966680943	0.987953176233555	32.6401665053924	13.7883149336868	11.2613404356565	3.2749826093074	0.0214800193525038	0.00940866180084132	1	1.00687826571861	3251.04081678174	1	10457.2993197279	1	1	1	7	2019-03-29T16:09:56.757	NG_ecoli_LTEE_11364_DM0	500	866	163	DIA_100X_EMPTY_1x1_100ms	99459f4d-8c47-4d65-9626-d95467576013	EPI_100X_YFP_1x1_200ms_25sola	EPI_100X_RFP_1x1_200ms_25sola
51	37	11.6799763698545	433	45.5312600394264	902.221709006928	833.175519630485	226560	523.233256351039	168.365566986721	244.654861259003	0	5421860	12521.6166281755	683.947295445401	1020.76848102519	0	NaN	NaN	NaN	NaN	NaN	381.768758902691	0.89964744584187	35.9354631631	12.9741592141829	10.2042163480254	3.03699297553892	0.0134711839046462	0.00668538196780497	1	1.00302157571816	2938.81632624273	0	10893.6674364896	1	1	1	7	2019-03-29T16:09:56.757	NG_ecoli_LTEE_11364_DM0	500	866	163	DIA_100X_EMPTY_1x1_100ms	8389d308-e9b6-405d-8ea3-7010dd449486	EPI_100X_YFP_1x1_200ms_25sola	EPI_100X_RFP_1x1_200ms_25sola
52	32	11.3286919143541	364	45.8315144990704	905.414835164835	1308.02747252747	253617	696.75	168.365566986721	244.654861259003	3	3869169	10629.5851648352	683.947295445401	1020.76848102519	0	NaN	NaN	NaN	NaN	NaN	335.827077758098	0.947563293258946	32.6210141967521	11.6187135530581	9.93911744983365	2.59583946978635	0.037056915352681	0.0143572840469253	1	1.01400049345755	2530.94662206749	0	10987.2527472527	1	1	1	7	2019-03-29T16:09:56.757	NG_ecoli_LTEE_11364_DM0	500	866	163	DIA_100X_EMPTY_1x1_100ms	db451d0b-b52f-4ad6-aa40-a932c7cd4a0a	EPI_100X_YFP_1x1_200ms_25sola	EPI_100X_RFP_1x1_200ms_25sola
53	41	10.0736948546238	414	11.4583903824813	948.410628019324	2038.90821256039	1599762	3864.15942028986	168.365566986721	244.654861259003	2	280517	677.57729468599	683.947295445401	1020.76848102519	0	NaN	NaN	NaN	NaN	NaN	NaN	NaN	NaN	NaN	NaN	NaN	NaN	NaN	NaN	NaN	NaN	0	9439.79710144928	1	1	1	7	2019-03-29T16:09:56.757	NG_ecoli_LTEE_11364_DM0	500	866	163	DIA_100X_EMPTY_1x1_100ms	0801295a-3958-46f8-b78c-1ab3e880921e	EPI_100X_YFP_1x1_200ms_25sola	EPI_100X_RFP_1x1_200ms_25sola
54	33	8.99711317016016	298	-49.8669230315503	950.684563758389	1291.46644295302	265896	892.268456375839	168.365566986721	244.654861259003	4	5820598	19532.2080536913	683.947295445401	1020.76848102519	0	NaN	NaN	NaN	NaN	NaN	379.133040148865	0.857961968309468	NaN	NaN	NaN	NaN	NaN	NaN	NaN	NaN	NaN	0	12014.177852349	1	1	1	7	2019-03-29T16:09:56.757	NG_ecoli_LTEE_11364_DM0	500	866	163	DIA_100X_EMPTY_1x1_100ms	a7273445-6385-48b4-9815-6a7954de05e7	EPI_100X_YFP_1x1_200ms_25sola	EPI_100X_RFP_1x1_200ms_25sola
55	23	9.85078617375321	227	36.0016281321752	963.872246696035	1233.4140969163	195424	860.898678414097	168.365566986721	244.654861259003	2	4096243	18045.1233480176	683.947295445401	1020.76848102519	0	NaN	NaN	NaN	NaN	NaN	227.108446900815	0.989458335079395	23.1558632722496	12.0299704921295	9.27439440034356	3.21457248136938	0.0376466986525821	0.0182773910723038	1	1.01338445598446	1564.30696572091	1	11489.4273127753	1	1	1	7	2019-03-29T16:09:56.757	NG_ecoli_LTEE_11364_DM0	500	866	163	DIA_100X_EMPTY_1x1_100ms	7ed52fb9-5c8a-4f7f-a2b9-9152ed7cd1fb	EPI_100X_YFP_1x1_200ms_25sola	EPI_100X_RFP_1x1_200ms_25sola
56	27	11.3650289498356	307	41.2391320675358	963.211726384365	1253.5016286645	306035	996.85667752443	168.365566986721	244.654861259003	2	5630350	18339.9022801303	683.947295445401	1020.76848102519	0	NaN	NaN	NaN	NaN	NaN	286.250552896112	0.898523393946264	27.4642514804302	14.7157038207905	9.94273629269699	3.37120568757873	0.0117242434822293	0.00559746544664522	1	1.00178054565865	2132.40400914267	1	11173.8697068404	1	1	1	7	2019-03-29T16:09:56.757	NG_ecoli_LTEE_11364_DM0	500	866	163	DIA_100X_EMPTY_1x1_100ms	1f255674-0032-4372-b040-519478edfb28	EPI_100X_YFP_1x1_200ms_25sola	EPI_100X_RFP_1x1_200ms_25sola
57	51	14.3566525880449	732	49.6018623580345	978.846994535519	1691.09289617486	4615195	6304.91120218579	168.365566986721	244.654861259003	6	478403	653.556010928962	683.947295445401	1020.76848102519	0	NaN	NaN	NaN	NaN	NaN	586.850240967356	0.952697986657877	48.3491113697168	13.8345885526677	11.8637884392045	2.7571436421356	0.0162833304543698	0.00810630930936281	0	1.00725618191795	5344.72254242141	0	9074.7650273224	1	1	1	7	2019-03-29T16:09:56.757	NG_ecoli_LTEE_11364_DM0	500	866	163	DIA_100X_EMPTY_1x1_100ms	f78ed1d5-916a-4546-bb42-aacc903ff69e	EPI_100X_YFP_1x1_200ms_25sola	EPI_100X_RFP_1x1_200ms_25sola
58	20	10.3034702032125	207	-17.4680259832851	971.797101449275	555.478260869565	129788	626.995169082126	168.365566986721	244.654861259003	1	242351	1170.77777777778	683.947295445401	1020.76848102519	0	NaN	NaN	NaN	NaN	NaN	201.434936440131	0.999793684898673	19.4403478607677	13.0685848435878	9.8531036559708	3.57631082421699	0.00267938903531395	0.00128109033386938	1	1.00001655833054	1482.31333811211	0	11100.1111111111	1	1	1	7	2019-03-29T16:09:56.757	NG_ecoli_LTEE_11364_DM0	500	866	163	DIA_100X_EMPTY_1x1_100ms	d0b700c4-6294-401d-9786-143f6fbfb550	EPI_100X_YFP_1x1_200ms_25sola	EPI_100X_RFP_1x1_200ms_25sola
59	45	14.5078192546085	653	49.7407813960826	985.989280245023	370.800918836141	1979978	3032.12557427259	168.365566986721	244.654861259003	8	366855	561.799387442573	683.947295445401	1020.76848102519	0	NaN	NaN	NaN	NaN	NaN	528.371024922345	0.970299092859251	42.5227738676141	14.4318963115464	12.1426001762583	3.05371968212816	0.0102815231047797	0.00531783757219637	1	1.00339650832477	4924.19064155251	0	9217.48851454824	1	1	1	7	2019-03-29T16:09:56.757	NG_ecoli_LTEE_11364_DM0	500	866	163	DIA_100X_EMPTY_1x1_100ms	c8299123-489c-43bf-9c4a-e0009a287d6f	EPI_100X_YFP_1x1_200ms_25sola	EPI_100X_RFP_1x1_200ms_25sola
60	42	13.4276905584574	565	49.4745279690534	999.976991150442	1280.16991150442	598227	1058.80884955752	168.365566986721	244.654861259003	5	1135010	2008.86725663717	683.947295445401	1020.76848102519	0	NaN	NaN	NaN	NaN	NaN	463.914251235058	0.953574431517275	40.7154435798972	13.2756450695068	11.1818653230992	2.57763770228093	0.0131558540976575	0.00696041601216137	1	1.00549284265919	3998.32015741305	0	9235.89911504425	1	1	1	7	2019-03-29T16:09:56.757	NG_ecoli_LTEE_11364_DM0	500	866	163	DIA_100X_EMPTY_1x1_100ms	c30f318e-3ef1-4e70-aa52-667c61e63712	EPI_100X_YFP_1x1_200ms_25sola	EPI_100X_RFP_1x1_200ms_25sola
61	45	9.16398536894341	413	-49.0367237025208	1033.96852300242	1806.90799031477	405107	980.888619854722	168.365566986721	244.654861259003	7	4182116	10126.1888619855	683.947295445401	1020.76848102519	0	NaN	NaN	NaN	NaN	NaN	NaN	NaN	NaN	NaN	NaN	NaN	NaN	NaN	NaN	NaN	NaN	0	11112.3849878935	1	1	1	7	2019-03-29T16:09:56.757	NG_ecoli_LTEE_11364_DM0	500	866	163	DIA_100X_EMPTY_1x1_100ms	9954bca6-c251-405e-986d-2d4eac5a2ece	EPI_100X_YFP_1x1_200ms_25sola	EPI_100X_RFP_1x1_200ms_25sola
62	41	15.0585760434613	619	48.8900554243416	1038.14378029079	1742.59127625202	17495013	28263.3489499192	168.365566986721	244.654861259003	5	524783	847.791599353796	683.947295445401	1020.76848102519	0	NaN	NaN	NaN	NaN	NaN	489.024820723802	0.974310937359489	39.3223955560913	14.0641879017838	12.2272348314999	2.9181422184113	0.021244842222148	0.00903772151540845	1	1.00766323931546	4617.28152636668	0	8867.56381260097	1	1	1	7	2019-03-29T16:09:56.757	NG_ecoli_LTEE_11364_DM0	500	866	163	DIA_100X_EMPTY_1x1_100ms	ce9e340b-88f7-473f-8f6c-b5c0565f3b27	EPI_100X_YFP_1x1_200ms_25sola	EPI_100X_RFP_1x1_200ms_25sola
63	62	14.15632349713	878	46.7528803889521	1068.77676537585	380.76993166287	2667213	3037.82801822323	168.365566986721	244.654861259003	6	568425	647.408883826879	683.947295445401	1020.76848102519	0	NaN	NaN	NaN	NaN	NaN	707.917407501253	0.878829291840218	60.8228496989313	13.960834394668	11.4150236727623	2.48106905816587	0.0210983130526131	0.00690876032642894	3	1.01182640571107	6224.58323029242	0	9101.66287015945	1	1	1	7	2019-03-29T16:09:56.757	NG_ecoli_LTEE_11364_DM0	500	866	163	DIA_100X_EMPTY_1x1_100ms	75d8fd79-9509-4130-9061-c1b9288c0a93	EPI_100X_YFP_1x1_200ms_25sola	EPI_100X_RFP_1x1_200ms_25sola
64	63	13.5759393312496	856	39.6822351350259	1090.13200934579	975.617990654206	23224872	27131.8598130841	168.365566986721	244.654861259003	5	650070	759.427570093458	683.947295445401	1020.76848102519	0	NaN	NaN	NaN	NaN	NaN	703.027541364727	0.847202926786208	62.6851704277119	14.4663075122404	11.0848168730433	2.3806769033928	0.0174287714922886	0.00730756612291527	3	1.00964456397435	6049.39214124565	1	9724.39836448598	1	1	1	7	2019-03-29T16:09:56.757	NG_ecoli_LTEE_11364_DM0	500	866	163	DIA_100X_EMPTY_1x1_100ms	7f2f8e05-0120-4c46-8562-23e531ed8ca2	EPI_100X_YFP_1x1_200ms_25sola	EPI_100X_RFP_1x1_200ms_25sola
65	20	9.71189861037723	195	-49.9016074379104	1075.75384615385	7.52820512820513	2737576	14038.8512820513	168.365566986721	244.654861259003	2	94410	484.153846153846	683.947295445401	1020.76848102519	0	NaN	NaN	NaN	NaN	NaN	NaN	NaN	NaN	NaN	NaN	NaN	NaN	NaN	NaN	NaN	NaN	0	9540.08205128205	1	1	1	7	2019-03-29T16:09:56.757	NG_ecoli_LTEE_11364_DM0	500	866	163	DIA_100X_EMPTY_1x1_100ms	4d5a4918-a0f2-4080-8357-150db7a7365b	EPI_100X_YFP_1x1_200ms_25sola	EPI_100X_RFP_1x1_200ms_25sola
66	42	26.1059504535791	1096	-49.999999999672	1092.2901459854	169.284671532847	1825814	1665.88868613139	168.365566986721	244.654861259003	13	14833236	13533.9744525547	683.947295445401	1020.76848102519	0	NaN	NaN	NaN	NaN	NaN	861.549352558912	0.86902108457016	35.9458278558484	32.372898545542	22.9612873023412	6.7518909088247	0.177003228736292	0.0552193646211478	3	1.21405295020816	14884.3830108148	2	9437.07937956204	1	1	1	7	2019-03-29T16:09:56.757	NG_ecoli_LTEE_11364_DM0	500	866	163	DIA_100X_EMPTY_1x1_100ms	178b907d-00fd-4d83-8384-119f6ee281c6	EPI_100X_YFP_1x1_200ms_25sola	EPI_100X_RFP_1x1_200ms_25sola
67	27	11.8940347273429	322	45.6229587831195	1089.60559006211	1342.10559006211	209296	649.987577639752	168.365566986721	244.654861259003	1	4486179	13932.2329192547	683.947295445401	1020.76848102519	0	NaN	NaN	NaN	NaN	NaN	293.042431274451	0.99802571870595	27.144448328293	12.5671041120567	10.4662476276258	3.13081301215571	0.00310354882091971	0.00182714284796425	0	1.00013728186959	2335.35502724088	0	10838.6739130435	1	1	1	7	2019-03-29T16:09:56.757	NG_ecoli_LTEE_11364_DM0	500	866	163	DIA_100X_EMPTY_1x1_100ms	fcd10b39-1248-456a-b59e-1c920dc7b2a1	EPI_100X_YFP_1x1_200ms_25sola	EPI_100X_RFP_1x1_200ms_25sola
68	18	8.78212103997981	159	-26.0495596745112	1089.76100628931	195.446540880503	236369	1486.59748427673	168.365566986721	244.654861259003	2	1491368	9379.67295597484	683.947295445401	1020.76848102519	0	NaN	NaN	NaN	NaN	NaN	190.827017177867	0.997662156707178	19.458600488487	11.5354970198962	9.27944076244382	3.06759269838601	0.0308226680617803	0.0173123454261233	0	1.00780528830651	1315.96727714708	1	11186.0503144654	1	1	1	7	2019-03-29T16:09:56.757	NG_ecoli_LTEE_11364_DM0	500	866	163	DIA_100X_EMPTY_1x1_100ms	4611738a-b0d1-48b9-9edf-fb0918ac1cb1	EPI_100X_YFP_1x1_200ms_25sola	EPI_100X_RFP_1x1_200ms_25sola
69	51	12.1278316458496	619	47.3923298377275	1111.26978998384	961.730210016155	18849411	30451.3909531502	168.365566986721	244.654861259003	2	604511	976.592891760905	683.947295445401	1020.76848102519	0	NaN	NaN	NaN	NaN	NaN	539.805052964773	0.844250267104997	51.4221632575831	13.4191287462851	10.305882557434	2.45631068592344	0.0242501875391855	0.0118504751221301	2	1.0146406495608	4289.53881843377	1	10099.8222940226	1	1	1	7	2019-03-29T16:09:56.757	NG_ecoli_LTEE_11364_DM0	500	866	163	DIA_100X_EMPTY_1x1_100ms	7fc122fe-f26f-4efb-a84b-18fcc81ed0de	EPI_100X_YFP_1x1_200ms_25sola	EPI_100X_RFP_1x1_200ms_25sola
70	96	14.1248244765933	1356	41.9814934026524	1137.37241887906	1457.36356932153	777224	573.174041297935	168.365566986721	244.654861259003	4	27501064	20281.0206489676	683.947295445401	1020.76848102519	0	NaN	NaN	NaN	NaN	NaN	1120.83608065398	0.797554698382732	96.6155148783701	14.0287181630518	11.4037705047126	2.05375825444587	0.0443825323551893	0.014245868153932	5	1.01261117592912	9868.10340135609	0	10421.8738938053	1	1	1	7	2019-03-29T16:09:56.757	NG_ecoli_LTEE_11364_DM0	500	866	163	DIA_100X_EMPTY_1x1_100ms	81e575b9-2873-46de-b554-d1876dd120f8	EPI_100X_YFP_1x1_200ms_25sola	EPI_100X_RFP_1x1_200ms_25sola
71	28	14.8815704234177	418	20.0482542028795	1102.31578947368	256.662679425837	16102790	38523.4210526316	168.365566986721	244.654861259003	2	370429	886.193779904306	683.947295445401	1020.76848102519	0	NaN	NaN	NaN	NaN	NaN	330.98327586585	0.99538490786369	28.2822631515351	13.6503901677592	11.3182417950611	3.32228485973071	0.0238205608654953	0.0120748864522161	0	1.00691146087637	2845.52218245571	1	9200.85885167464	1	1	1	7	2019-03-29T16:09:56.757	NG_ecoli_LTEE_11364_DM0	500	866	163	DIA_100X_EMPTY_1x1_100ms	81b19e99-1cc0-45bb-940c-23b35bd56777	EPI_100X_YFP_1x1_200ms_25sola	EPI_100X_RFP_1x1_200ms_25sola
72	24	12.1785799154365	293	15.1673765758623	1110.36518771331	783.648464163822	535916	1829.06484641638	168.365566986721	244.654861259003	4	188333	642.774744027304	683.947295445401	1020.76848102519	0	NaN	NaN	NaN	NaN	NaN	263.227654289903	0.996315868306111	23.7819921543954	14.1437822878197	10.7580639112659	3.50671343286773	0.00859383147833448	0.00381530287040281	1	1.00050410712577	2161.75440630014	0	11273.6757679181	1	1	1	7	2019-03-29T16:09:56.757	NG_ecoli_LTEE_11364_DM0	500	866	163	DIA_100X_EMPTY_1x1_100ms	c571c30d-c149-465c-8d21-0c0d8fe6aca5	EPI_100X_YFP_1x1_200ms_25sola	EPI_100X_RFP_1x1_200ms_25sola
73	31	13.3859297970425	415	45.271572224154	1114.0265060241	283.269879518072	17276311	41629.665060241	168.365566986721	244.654861259003	3	293003	706.031325301205	683.947295445401	1020.76848102519	0	NaN	NaN	NaN	NaN	NaN	334.042018594879	0.99495693387036	29.4861998691813	13.2080007025157	10.9515532781279	3.29991324664397	0.00635104021820185	0.00247076051456285	0	1.00028921593496	2777.53875260688	1	9526.4	1	1	1	7	2019-03-29T16:09:56.757	NG_ecoli_LTEE_11364_DM0	500	866	163	DIA_100X_EMPTY_1x1_100ms	1597ab92-ef44-4997-a166-e7ed5e5dbb1b	EPI_100X_YFP_1x1_200ms_25sola	EPI_100X_RFP_1x1_200ms_25sola
74	37	16.5351359414196	612	45.5426136002182	1117.24509803922	144.68954248366	551880	901.764705882353	168.365566986721	244.654861259003	6	15647744	25568.2091503268	683.947295445401	1020.76848102519	0	NaN	NaN	NaN	NaN	NaN	503.063062758866	0.971464705067938	34.9527146503697	16.7811020548825	13.9434520504747	3.79436706689468	0.0342894522758061	0.0151355798529603	2	1.00686568942313	5337.17456798505	1	9819.38888888889	1	1	1	7	2019-03-29T16:09:56.757	NG_ecoli_LTEE_11364_DM0	500	866	163	DIA_100X_EMPTY_1x1_100ms	08d14a52-10ac-41f2-a8ea-504bcb4947fe	EPI_100X_YFP_1x1_200ms_25sola	EPI_100X_RFP_1x1_200ms_25sola
75	49	14.6074490679388	716	48.5266639014113	1127.46229050279	1805.20530726257	1503983	2100.53491620112	168.365566986721	244.654861259003	6	526297	735.051675977654	683.947295445401	1020.76848102519	0	NaN	NaN	NaN	NaN	NaN	567.796507429892	0.952873144578165	47.1145817770356	13.9659072691562	11.8312118176722	2.63823573406964	0.00682498124107628	0.00254976021997091	2	1.00045960703263	5179.6889602162	0	9195.28770949721	1	1	1	7	2019-03-29T16:09:56.757	NG_ecoli_LTEE_11364_DM0	500	866	163	DIA_100X_EMPTY_1x1_100ms	abcd18cd-c505-44aa-946a-b3dd3d8cb53e	EPI_100X_YFP_1x1_200ms_25sola	EPI_100X_RFP_1x1_200ms_25sola
76	53	13.5807506128517	720	49.6261562370715	1242.42083333333	1522.47222222222	2016339	2800.47083333333	168.365566986721	244.654861259003	7	372886	517.897222222222	683.947295445401	1020.76848102519	0	NaN	NaN	NaN	NaN	NaN	589.701332891222	0.944476073889744	51.5256876501815	13.058263638694	11.2559440488403	2.26699365062841	0.0157541133380134	0.00539211653216205	3	1.00244526034435	5127.16777671494	1	9224.75694444445	1	1	1	7	2019-03-29T16:09:56.757	NG_ecoli_LTEE_11364_DM0	500	866	163	DIA_100X_EMPTY_1x1_100ms	88b92073-bdb7-4ecb-8964-352e130bfe53	EPI_100X_YFP_1x1_200ms_25sola	EPI_100X_RFP_1x1_200ms_25sola
77	61	15.5536701801591	949	48.3759532302935	1248.23393045311	1005.57850368809	845535	890.974710221286	168.365566986721	244.654861259003	5	392574	413.671232876712	683.947295445401	1020.76848102519	0	NaN	NaN	NaN	NaN	NaN	759.158553072979	0.928181679009203	59.2810687698857	14.687673173096	12.64924689446	2.47794381457112	0.0152352185128771	0.00465514425063655	3	1.00530742302446	7449.63929534657	0	9126.07903055848	1	1	1	7	2019-03-29T16:09:56.757	NG_ecoli_LTEE_11364_DM0	500	866	163	DIA_100X_EMPTY_1x1_100ms	b2840da3-4c52-47fa-93ad-57b4f43fcc56	EPI_100X_YFP_1x1_200ms_25sola	EPI_100X_RFP_1x1_200ms_25sola
78	70	13.7532287187795	963	24.2010955953923	1246.22429906542	426.271028037383	2268757	2355.92627206646	168.365566986721	244.654861259003	5	572215	594.20041536864	683.947295445401	1020.76848102519	0	NaN	NaN	NaN	NaN	NaN	762.199808960467	0.893936701089555	69.496770329739	12.82308845061	10.819953207937	2.13190032889045	0.00913272731231632	0.00404423870502465	2	1.00098918302769	6390.06489979797	0	9498.68328141225	1	1	1	7	2019-03-29T16:09:56.757	NG_ecoli_LTEE_11364_DM0	500	866	163	DIA_100X_EMPTY_1x1_100ms	f55dd8ca-c2f9-4cd1-a73d-cee38e667537	EPI_100X_YFP_1x1_200ms_25sola	EPI_100X_RFP_1x1_200ms_25sola
79	38	14.6049664636669	555	49.4868205017663	1284.33693693694	2029.65045045045	5079280	9151.85585585586	168.365566986721	244.654861259003	3	346172	623.733333333333	683.947295445401	1020.76848102519	0	NaN	NaN	NaN	NaN	NaN	423.044690960419	0.982388319782987	35.6591611363992	13.4667764398779	11.4497921948382	3.22210711289099	0.0306812534805101	0.00375055168578202	2	1.00026764986451	3671.60720160051	0	9057.46306306306	1	1	1	7	2019-03-29T16:09:56.757	NG_ecoli_LTEE_11364_DM0	500	866	163	DIA_100X_EMPTY_1x1_100ms	1d3e97b8-86b1-4ff2-973c-bd874c4f6a74	EPI_100X_YFP_1x1_200ms_25sola	EPI_100X_RFP_1x1_200ms_25sola
80	48	13.9057595373857	668	48.7449354534649	1279.34281437126	1538.7245508982	1375243	2058.74700598802	168.365566986721	244.654861259003	5	402208	602.107784431138	683.947295445401	1020.76848102519	0	NaN	NaN	NaN	NaN	NaN	530.682266015308	0.923766286322787	47.5367535625128	13.226232257797	10.8690649908397	2.65366227644198	0.0252967356510152	0.0135649659663729	0	1.02179627687119	4410.66193513057	1	9397.35479041916	1	1	1	7	2019-03-29T16:09:56.757	NG_ecoli_LTEE_11364_DM0	500	866	163	DIA_100X_EMPTY_1x1_100ms	2d8fcbbc-38c2-409e-88b6-b3b10c42f156	EPI_100X_YFP_1x1_200ms_25sola	EPI_100X_RFP_1x1_200ms_25sola
81	6	2.52297758066461	15	-49.9962094959708	1278.2	300.666666666667	8976	598.4	168.365566986721	244.654861259003	0	104141	6942.73333333333	683.947295445401	1020.76848102519	0	NaN	NaN	NaN	NaN	NaN	108.148442132586	0.999607239462592	NaN	NaN	NaN	NaN	NaN	NaN	NaN	NaN	NaN	1	11824.6666666667	1	1	1	7	2019-03-29T16:09:56.757	NG_ecoli_LTEE_11364_DM0	500	866	163	DIA_100X_EMPTY_1x1_100ms	e1b5b5ed-74bb-46a7-af7b-c6ba2c4a6d7b	EPI_100X_YFP_1x1_200ms_25sola	EPI_100X_RFP_1x1_200ms_25sola
82	30	14.3210877852418	431	-9.91207061743643	1291.27610208817	297.336426914153	321155	745.139211136891	168.365566986721	244.654861259003	3	7415753	17205.9234338747	683.947295445401	1020.76848102519	0	NaN	NaN	NaN	NaN	NaN	352.970371271208	0.999699267952387	26.6810028264144	17.7369657924329	12.650679295701	4.52007380536309	0.0631861552714037	0.0251880830388958	1	1.03055404506894	3353.66534075092	2	11038.8863109049	1	1	1	7	2019-03-29T16:09:56.757	NG_ecoli_LTEE_11364_DM0	500	866	163	DIA_100X_EMPTY_1x1_100ms	2fb4cc0f-24b0-4dbf-bc00-9b8c2edb0dc3	EPI_100X_YFP_1x1_200ms_25sola	EPI_100X_RFP_1x1_200ms_25sola
83	72	13.3180807492582	959	39.454413952604	1314.3086548488	426.558915537018	2073095	2161.72575599583	168.365566986721	244.654861259003	6	580300	605.109489051095	683.947295445401	1020.76848102519	0	NaN	NaN	NaN	NaN	NaN	787.906270857264	0.787086791429529	72.1714180395832	12.2332742537003	10.7932702878773	1.89254386099698	0.0181732803243051	0.00844569210107622	1	1.02588707538583	6603.30299789272	0	9615.79144942649	1	1	1	7	2019-03-29T16:09:56.757	NG_ecoli_LTEE_11364_DM0	500	866	163	DIA_100X_EMPTY_1x1_100ms	ff46a99d-11e5-4bf6-b769-35c665c294fc	EPI_100X_YFP_1x1_200ms_25sola	EPI_100X_RFP_1x1_200ms_25sola
84	20	8.68589005066816	175	-49.9203186857891	1305.01714285714	310.205714285714	118293	675.96	168.365566986721	244.654861259003	3	2502803	14301.7314285714	683.947295445401	1020.76848102519	0	NaN	NaN	NaN	NaN	NaN	222.426059816659	0.988445394851276	20.870602372495	13.7589315684173	9.97104271315678	3.88492835548248	0.0384285351536618	0.018283957667688	1	1.01096300555602	1629.69381994956	1	11842.48	1	1	1	7	2019-03-29T16:09:56.757	NG_ecoli_LTEE_11364_DM0	500	866	163	DIA_100X_EMPTY_1x1_100ms	9f0617d6-7231-43cb-bf0e-d3ea95e05c65	EPI_100X_YFP_1x1_200ms_25sola	EPI_100X_RFP_1x1_200ms_25sola
85	36	15.3603210884937	554	48.9811949297841	1321.96750902527	975.308664259928	6620070	11949.5848375451	168.365566986721	244.654861259003	4	458378	827.397111913357	683.947295445401	1020.76848102519	0	NaN	NaN	NaN	NaN	NaN	429.764311754085	0.995510431241978	33.3224884180034	15.2439219960742	12.6360609572618	3.45472198088473	0.00810584785421494	0.00400699861723907	1	1.00124607450302	4178.79177920222	0	9068.35198555957	1	1	1	7	2019-03-29T16:09:56.757	NG_ecoli_LTEE_11364_DM0	500	866	163	DIA_100X_EMPTY_1x1_100ms	5601d4bb-d33b-45bf-8b59-24eb70885ec5	EPI_100X_YFP_1x1_200ms_25sola	EPI_100X_RFP_1x1_200ms_25sola
86	52	15.1729144009756	789	49.5647460639152	1335.68187579214	1790.7680608365	1840881	2333.1825095057	168.365566986721	244.654861259003	12	595235	754.416983523447	683.947295445401	1020.76848102519	0	NaN	NaN	NaN	NaN	NaN	621.450394228567	0.963434043043212	49.4775333139542	14.5162214800711	12.4119138194738	2.67642600396271	0.00742359630848012	0.0026989085680916	2	1.00126831316967	5986.53359722117	0	8884.58174904943	1	1	1	7	2019-03-29T16:09:56.757	NG_ecoli_LTEE_11364_DM0	500	866	163	DIA_100X_EMPTY_1x1_100ms	09427b2d-fdc4-4297-bddd-1d965261e29d	EPI_100X_YFP_1x1_200ms_25sola	EPI_100X_RFP_1x1_200ms_25sola
87	24	8.49436478278203	204	-48.4430209583727	1339.5637254902	1111.79411764706	89523	438.838235294118	168.365566986721	244.654861259003	0	2137096	10475.9607843137	683.947295445401	1020.76848102519	0	NaN	NaN	NaN	NaN	NaN	216.912743422009	0.913050339247292	25.2550486178563	12.5144579442629	8.16951894530519	3.42476023901444	0.0651359998605065	0.0350628181652077	0	1.05555890837793	1323.82646444413	1	11310.1715686275	1	1	1	7	2019-03-29T16:09:56.757	NG_ecoli_LTEE_11364_DM0	500	866	163	DIA_100X_EMPTY_1x1_100ms	f98392b8-fe0b-4a3c-b53c-f05934ff91ba	EPI_100X_YFP_1x1_200ms_25sola	EPI_100X_RFP_1x1_200ms_25sola
88	16	8.28487833513643	133	-49.945738319274	1344.95488721805	1096.71428571429	59228	445.323308270677	168.365566986721	244.654861259003	0	1947464	14642.5864661654	683.947295445401	1020.76848102519	0	NaN	NaN	NaN	NaN	NaN	162.719802967263	0.999803224097632	16.4484322427355	12.7539882056307	9.28434972252247	3.747653551715	0.00438431170837244	0.00230606061731694	0	1.00010170618528	1113.56961872392	1	11448.7518796992	1	1	1	7	2019-03-29T16:09:56.757	NG_ecoli_LTEE_11364_DM0	500	866	163	DIA_100X_EMPTY_1x1_100ms	519d51ad-8bfe-441c-85ab-d08600aaaa74	EPI_100X_YFP_1x1_200ms_25sola	EPI_100X_RFP_1x1_200ms_25sola
89	37	14.4382303119666	534	49.1613747656237	1366.31835205993	684.955056179775	964539	1806.25280898876	168.365566986721	244.654861259003	3	242597	454.301498127341	683.947295445401	1020.76848102519	0	NaN	NaN	NaN	NaN	NaN	407.248139509886	0.981064697465667	34.6975931832347	13.2200978674452	11.3146768073895	3.14445449721196	0.00814936398196859	0.00307186607938434	1	1.00019814741801	3488.77963589612	0	9203.6011235955	1	1	1	7	2019-03-29T16:09:56.757	NG_ecoli_LTEE_11364_DM0	500	866	163	DIA_100X_EMPTY_1x1_100ms	854afa5f-a548-473f-bade-1518e98acd09	EPI_100X_YFP_1x1_200ms_25sola	EPI_100X_RFP_1x1_200ms_25sola
90	32	9.59004993554879	307	48.2508995233124	1411.54071661238	1742.44625407166	269167	876.765472312704	168.365566986721	244.654861259003	3	2010937	6550.28338762215	683.947295445401	1020.76848102519	0	NaN	NaN	NaN	NaN	NaN	312.239295818083	0.915107794727778	32.5603310272528	12.1956559258658	9.33913893685546	2.5192653571129	0.0137057549712777	0.0058122674735426	2	1.00142769293732	2230.449350561	0	11229.7850162866	1	1	1	7	2019-03-29T16:09:56.757	NG_ecoli_LTEE_11364_DM0	500	866	163	DIA_100X_EMPTY_1x1_100ms	9a13ccae-2458-40dd-8b2c-bcf7e14c152c	EPI_100X_YFP_1x1_200ms_25sola	EPI_100X_RFP_1x1_200ms_25sola
91	44	11.8323924673994	521	49.5149408792564	1447.74472168906	1802.78886756238	283410	543.973128598848	168.365566986721	244.654861259003	0	14970437	28734.0441458733	683.947295445401	1020.76848102519	0	NaN	NaN	NaN	NaN	NaN	465.259295211703	0.945430937828115	43.976871442167	11.925269193103	10.3761073275733	2.44624240450995	0.0211679027666206	0.0105463182382831	1	1.00597081175652	3718.63131311719	0	11157.1708253359	1	1	1	7	2019-03-29T16:09:56.757	NG_ecoli_LTEE_11364_DM0	500	866	163	DIA_100X_EMPTY_1x1_100ms	ce833716-5395-4047-a4d4-494427068baa	EPI_100X_YFP_1x1_200ms_25sola	EPI_100X_RFP_1x1_200ms_25sola
92	24	11.5326368246093	277	39.9693119515678	1480.38267148014	1591.84115523466	189426	683.848375451264	168.365566986721	244.654861259003	2	4661827	16829.7003610108	683.947295445401	1020.76848102519	0	NaN	NaN	NaN	NaN	NaN	252.212798060625	0.99288226507463	23.5831799560023	13.1673113867655	10.1218080359995	3.46099332827356	0.0145071558678157	0.00765934936264194	0	1.00225492405959	1897.61646231771	0	11276.2093862816	1	1	1	7	2019-03-29T16:09:56.757	NG_ecoli_LTEE_11364_DM0	500	866	163	DIA_100X_EMPTY_1x1_100ms	83341ff8-34db-4c22-a000-83c2b42aebde	EPI_100X_YFP_1x1_200ms_25sola	EPI_100X_RFP_1x1_200ms_25sola
93	43	11.8168581583795	508	-41.8292011338472	1556.82480314961	1780.18897637795	595007	1171.27362204724	168.365566986721	244.654861259003	6	8206121	16153.781496063	683.947295445401	1020.76848102519	0	NaN	NaN	NaN	NaN	NaN	426.757362128258	0.914523736788383	38.6742895967671	15.1833066231008	10.7629376753533	3.47018110578846	0.0372225369141536	0.0122652582875617	2	1.00839871606398	3518.63223590455	0	11262.2106299213	1	1	1	7	2019-03-29T16:09:56.757	NG_ecoli_LTEE_11364_DM0	500	866	163	DIA_100X_EMPTY_1x1_100ms	8cead8a0-f41a-4920-b4a9-d0cbf35443f0	EPI_100X_YFP_1x1_200ms_25sola	EPI_100X_RFP_1x1_200ms_25sola
94	48	14.6828126041739	705	49.3518952613941	1556.26808510638	1132.33475177305	2146596	3044.8170212766	168.365566986721	244.654861259003	4	420478	596.422695035461	683.947295445401	1020.76848102519	0	NaN	NaN	NaN	NaN	NaN	543.392769934909	0.938859592421806	46.9285906626923	13.1455510805301	11.3411808121351	2.49053545900153	0.0155615822381609	0.00741945166467112	0	1.00628831121346	4740.71603408702	0	9438.57021276596	1	1	1	7	2019-03-29T16:09:56.757	NG_ecoli_LTEE_11364_DM0	500	866	163	DIA_100X_EMPTY_1x1_100ms	27eb30f5-6313-4cdf-9d66-4adfd97a13d5	EPI_100X_YFP_1x1_200ms_25sola	EPI_100X_RFP_1x1_200ms_25sola
95	28	9.42752697643403	264	-49.9997302066321	1565.09848484848	453.450757575758	210887	798.814393939394	168.365566986721	244.654861259003	2	1637026	6200.85606060606	683.947295445401	1020.76848102519	0	NaN	NaN	NaN	NaN	NaN	368.639081919615	0.841848119514056	NaN	NaN	NaN	NaN	NaN	NaN	NaN	NaN	NaN	0	12047.0037878788	1	1	1	7	2019-03-29T16:09:56.757	NG_ecoli_LTEE_11364_DM0	500	866	163	DIA_100X_EMPTY_1x1_100ms	0ff6ea0a-bc19-4920-807a-d866066d4131	EPI_100X_YFP_1x1_200ms_25sola	EPI_100X_RFP_1x1_200ms_25sola
96	46	13.8007154624995	635	49.6598380847197	1618.87559055118	1083.35905511811	783762	1234.27086614173	168.365566986721	244.654861259003	6	359042	565.420472440945	683.947295445401	1020.76848102519	0	NaN	NaN	NaN	NaN	NaN	496.693339929903	0.948776409324234	43.9968220836443	12.7217986095621	10.9408128818831	2.63867748954908	0.0166256145949294	0.00646289902294469	1	1.00139355128654	4136.284195306	0	9484.01102362205	1	1	1	7	2019-03-29T16:09:56.757	NG_ecoli_LTEE_11364_DM0	500	866	163	DIA_100X_EMPTY_1x1_100ms	b2bfb0ab-474d-44f5-ba0f-0936e69a5316	EPI_100X_YFP_1x1_200ms_25sola	EPI_100X_RFP_1x1_200ms_25sola
97	53	14.4437650285075	766	49.3651061291417	1621.9634464752	1465.99477806789	2688891	3510.30156657963	168.365566986721	244.654861259003	6	1036163	1352.69321148825	683.947295445401	1020.76848102519	0	NaN	NaN	NaN	NaN	NaN	595.32411072716	0.91786734934225	49.8460248406136	14.1460196435854	11.7855582127711	2.66891231414557	0.00707672900261068	0.00418779875849456	1	1.00119037483767	5437.76863781688	0	9105.95561357702	1	1	1	7	2019-03-29T16:09:56.757	NG_ecoli_LTEE_11364_DM0	500	866	163	DIA_100X_EMPTY_1x1_100ms	1dde500d-1e6c-4af5-8037-a5bb9d30ed29	EPI_100X_YFP_1x1_200ms_25sola	EPI_100X_RFP_1x1_200ms_25sola
98	28	9.25931267613733	259	25.7109573635007	1640.82625482625	1173.25096525097	199977	772.111969111969	168.365566986721	244.654861259003	3	2982568	11515.7065637066	683.947295445401	1020.76848102519	0	NaN	NaN	NaN	NaN	NaN	295.796406647981	0.830180860248428	29.8361784026757	13.8067083853292	9.53465527103789	3.41182930004755	0.0398130500056473	0.0201158476509753	0	1.02263135186687	2130.31128437702	0	11607.0579150579	1	1	1	7	2019-03-29T16:09:56.757	NG_ecoli_LTEE_11364_DM0	500	866	163	DIA_100X_EMPTY_1x1_100ms	ffdbd3ca-2be9-4ebd-9642-1d6a164e698a	EPI_100X_YFP_1x1_200ms_25sola	EPI_100X_RFP_1x1_200ms_25sola
99	26	10.5972832221321	276	44.1423893217499	1656.71376811594	544.677536231884	221772	803.521739130435	168.365566986721	244.654861259003	2	7352770	26640.4710144928	683.947295445401	1020.76848102519	0	NaN	NaN	NaN	NaN	NaN	263.864560710507	0.962219792481646	26.1114018316702	12.5612382434686	9.70260349768778	2.85767765547119	0.0186387561744231	0.00920752077974032	1	1.001129973453	1930.61927458651	1	10565.9601449275	1	1	1	7	2019-03-29T16:09:56.757	NG_ecoli_LTEE_11364_DM0	500	866	163	DIA_100X_EMPTY_1x1_100ms	b459a0f5-081b-4308-b4f0-d01e497cdcb2	EPI_100X_YFP_1x1_200ms_25sola	EPI_100X_RFP_1x1_200ms_25sola
100	42	11.0813892279671	467	19.3530372102762	1680.53319057816	558.421841541756	495236	1060.4625267666	168.365566986721	244.654861259003	7	14150672	30301.2248394004	683.947295445401	1020.76848102519	0	NaN	NaN	NaN	NaN	NaN	412.441150001081	0.898279475987344	41.4355761387625	11.8170583363171	9.75046976606073	2.42367905011248	0.0481548152191632	0.0180436124432613	2	1.02914645702095	3093.9574961822	1	10124.7644539615	1	1	1	7	2019-03-29T16:09:56.757	NG_ecoli_LTEE_11364_DM0	500	866	163	DIA_100X_EMPTY_1x1_100ms	7407b150-ed17-4b36-913c-59f1696e01b3	EPI_100X_YFP_1x1_200ms_25sola	EPI_100X_RFP_1x1_200ms_25sola
101	44	14.5934560609744	643	49.5409778043477	1680.10886469673	1286.2534992224	1736551	2700.70139968896	168.365566986721	244.654861259003	6	521598	811.194401244168	683.947295445401	1020.76848102519	0	NaN	NaN	NaN	NaN	NaN	506.313204243362	0.96976405340851	41.4498277015429	14.2744682449955	11.9047499713213	2.99237408767108	0.0093147380665249	0.00391431489330745	1	1.00073229167338	4613.74054476746	0	9039.8367029549	1	1	1	7	2019-03-29T16:09:56.757	NG_ecoli_LTEE_11364_DM0	500	866	163	DIA_100X_EMPTY_1x1_100ms	83b1348c-cf15-4fae-8ec4-a07e20a712f9	EPI_100X_YFP_1x1_200ms_25sola	EPI_100X_RFP_1x1_200ms_25sola
102	62	14.5697180877971	904	47.6905295401384	1701.91261061947	137.783185840708	4858659	5374.62278761062	168.365566986721	244.654861259003	9	540411	597.799778761062	683.947295445401	1020.76848102519	0	NaN	NaN	NaN	NaN	NaN	728.867376557281	0.898534474279394	61.1014778252621	13.6137681527535	11.7631349737383	2.30567355790659	0.0198964858661856	0.00932971429563797	2	1.00803275983976	6640.30085077309	0	9173.59955752212	1	1	1	7	2019-03-29T16:09:56.757	NG_ecoli_LTEE_11364_DM0	500	866	163	DIA_100X_EMPTY_1x1_100ms	ff3847c3-7312-4c79-b994-81bd23d8340e	EPI_100X_YFP_1x1_200ms_25sola	EPI_100X_RFP_1x1_200ms_25sola
103	50	10.9675434692857	548	49.2826064237809	1765.68795620438	1279.03649635037	323026	589.463503649635	168.365566986721	244.654861259003	1	12532853	22870.1697080292	683.947295445401	1020.76848102519	0	NaN	NaN	NaN	NaN	NaN	530.373451644279	0.921877886035955	50.9440937557179	12.0570502484899	10.2187420501103	2.30783218340746	0.00877976550760496	0.00474655938326488	2	1.00134563991702	4178.09773899472	0	11494.2572992701	1	1	1	7	2019-03-29T16:09:56.757	NG_ecoli_LTEE_11364_DM0	500	866	163	DIA_100X_EMPTY_1x1_100ms	1283772b-d9a8-4908-b7a6-28433cb2f089	EPI_100X_YFP_1x1_200ms_25sola	EPI_100X_RFP_1x1_200ms_25sola
104	50	14.8729532078086	743	49.6077042194221	1843.733512786	1608.90713324361	2770285	3728.51278600269	168.365566986721	244.654861259003	6	428704	576.990578734859	683.947295445401	1020.76848102519	0	NaN	NaN	NaN	NaN	NaN	580.947817662361	0.960499539226894	46.5985043623034	14.1991426311326	12.1442846789795	2.87595566259015	0.0251899455823846	0.00813461257883468	2	1.00714342601721	5397.66264194163	0	9064.3135935397	1	1	1	7	2019-03-29T16:09:56.757	NG_ecoli_LTEE_11364_DM0	500	866	163	DIA_100X_EMPTY_1x1_100ms	f81c8e7d-f4f8-49f9-947e-2bdbd85e6175	EPI_100X_YFP_1x1_200ms_25sola	EPI_100X_RFP_1x1_200ms_25sola
105	34	21.6664808589449	737	-22.7173884177034	1850.11668928087	645.035278154681	4709258	6389.76662143826	168.365566986721	244.654861259003	8	386992	525.090909090909	683.947295445401	1020.76848102519	0	NaN	NaN	NaN	NaN	NaN	596.372023594699	0.999705377776725	30.2217844438756	26.1854211701964	19.1746152639084	6.93535181276062	0.0355027616775634	0.0161960636608172	1	1.01722441922729	8726.96636869187	0	9550.01763907734	1	1	1	7	2019-03-29T16:09:56.757	NG_ecoli_LTEE_11364_DM0	500	866	163	DIA_100X_EMPTY_1x1_100ms	ddce4606-4412-475a-ab37-fc3d2657b8f3	EPI_100X_YFP_1x1_200ms_25sola	EPI_100X_RFP_1x1_200ms_25sola
106	51	15.822259752039	807	-25.1858887907437	1891.31598513011	1361.60718711276	2062438	2555.68525402726	168.365566986721	244.654861259003	6	4464009	5531.60966542751	683.947295445401	1020.76848102519	0	NaN	NaN	NaN	NaN	NaN	600.617066282274	0.852792684769869	48.0961171172601	18.4886279559445	12.1697446478224	3.53953738198603	0.00898842044025087	0.0045329426489993	3	1.00291674843278	5594.51998066569	0	9453.64560099133	1	1	1	7	2019-03-29T16:09:56.757	NG_ecoli_LTEE_11364_DM0	500	866	163	DIA_100X_EMPTY_1x1_100ms	86316fdf-bab7-4f67-a871-2156177a9acb	EPI_100X_YFP_1x1_200ms_25sola	EPI_100X_RFP_1x1_200ms_25sola
107	46	13.9719705953268	643	49.3653150368082	1949.91446345257	585.340590979782	34748497	54041.2083981337	168.365566986721	244.654861259003	3	382388	594.693623639191	683.947295445401	1020.76848102519	0	NaN	NaN	NaN	NaN	NaN	527.913762916436	0.940673171805123	44.5247197300506	13.8029910929515	11.6167388833217	2.6958837467511	0.0162790852793418	0.00856733255116404	1	1.00684150409459	4719.10380883529	0	9091.49300155521	1	1	1	7	2019-03-29T16:09:56.757	NG_ecoli_LTEE_11364_DM0	500	866	163	DIA_100X_EMPTY_1x1_100ms	87ef41bf-1be9-4f8b-8808-ce114e2a8b17	EPI_100X_YFP_1x1_200ms_25sola	EPI_100X_RFP_1x1_200ms_25sola
108	32	9.39698330096184	301	46.6905228690177	1970.64451827243	1906.60132890365	334143	1110.10963455149	168.365566986721	244.654861259003	4	5965620	19819.3355481728	683.947295445401	1020.76848102519	0	NaN	NaN	NaN	NaN	NaN	327.857074105367	0.971072297157228	33.1375986709999	12.1111746526732	9.65219474234715	2.60730281034158	0.00652930708151327	0.00320889508664769	2	1.00026163290435	2424.72821748606	0	11568.4086378738	1	1	1	7	2019-03-29T16:09:56.757	NG_ecoli_LTEE_11364_DM0	500	866	163	DIA_100X_EMPTY_1x1_100ms	7355df14-466f-4ee8-a259-299b63acb06c	EPI_100X_YFP_1x1_200ms_25sola	EPI_100X_RFP_1x1_200ms_25sola
109	31	10.4231433782499	325	39.3913919343793	2001.09538461538	1940.69846153846	338723	1042.22461538462	168.365566986721	244.654861259003	9	11205531	34478.5569230769	683.947295445401	1020.76848102519	0	NaN	NaN	NaN	NaN	NaN	325.61604893223	0.984601901928148	32.0891435689989	11.7925260613451	9.74404087100103	2.94047376427747	0.00845020610057569	0.00260264930002851	2	1.00016750349521	2392.90910135798	0	11580.5230769231	1	1	1	7	2019-03-29T16:09:56.757	NG_ecoli_LTEE_11364_DM0	500	866	163	DIA_100X_EMPTY_1x1_100ms	da9dcc9c-20da-482b-9b06-24aa665cb7a5	EPI_100X_YFP_1x1_200ms_25sola	EPI_100X_RFP_1x1_200ms_25sola
1	15	5.13267851795775	78	-49.9991479926981	5.48717948717949	255.807692307692	44488	570.358974358974	88.5525968916066	109.894346166541	1	2175443	27890.2948717949	339.117219964679	549.32134570098	0	NaN	NaN	NaN	NaN	NaN	NaN	NaN	NaN	NaN	NaN	NaN	NaN	NaN	NaN	NaN	NaN	1	11774.0769230769	1	1	1	8	2019-03-29T16:10:09.019	NG_ecoli_LTEE_11364_DM0	-0	1732	163	DIA_100X_EMPTY_1x1_100ms	7e6940e7-cbe1-46bd-ac91-1323e6f93916	EPI_100X_YFP_1x1_200ms_25sola	EPI_100X_RFP_1x1_200ms_25sola
2	63	14.9672524947525	943	-9.43656710122689	31.2778366914104	1620.48250265111	1541035	1634.18345705196	88.5525968916066	109.894346166541	10	511990	542.937433722163	339.117219964679	549.32134570098	0	NaN	NaN	NaN	NaN	NaN	741.641829711749	0.801534154886823	61.8221250653353	14.6967007830559	11.6869307603466	3.00572800241904	0.0338530700619941	0.0137193631493774	2	1.03375821369475	6631.85088736784	0	9319.68716861082	1	1	1	8	2019-03-29T16:10:09.019	NG_ecoli_LTEE_11364_DM0	-0	1732	163	DIA_100X_EMPTY_1x1_100ms	6cce8ce5-483a-47f4-a8f2-e4114321be11	EPI_100X_YFP_1x1_200ms_25sola	EPI_100X_RFP_1x1_200ms_25sola
3	45	14.3136021598374	645	48.7706161970422	23.662015503876	603.637209302326	1131932	1754.93333333333	88.5525968916066	109.894346166541	6	480114	744.362790697674	339.117219964679	549.32134570098	0	NaN	NaN	NaN	NaN	NaN	506.869182795404	0.961613891678475	43.5668536177559	13.0832255519883	11.3944881285243	2.6134476180692	0.00775056719455803	0.00411528163034169	1	1.0015114833802	4442.58471823095	0	9002.7984496124	1	1	1	8	2019-03-29T16:10:09.019	NG_ecoli_LTEE_11364_DM0	-0	1732	163	DIA_100X_EMPTY_1x1_100ms	80078b7e-cd83-4807-a0ae-af23fa93a249	EPI_100X_YFP_1x1_200ms_25sola	EPI_100X_RFP_1x1_200ms_25sola
4	28	6.42737756121787	180	-48.7830592519402	24.8333333333333	244.244444444444	144025	800.138888888889	88.5525968916066	109.894346166541	6	5143803	28576.6833333333	339.117219964679	549.32134570098	3	NaN	NaN	NaN	NaN	NaN	270.339573005419	0.958999757544492	29.9091532767909	11.4867484353889	8.73827145975378	2.61387536094399	0.00928820177649516	0.00446012848595794	2	1.00045657347649	1793.68040685806	1	11661.3277777778	1	1	1	8	2019-03-29T16:10:09.019	NG_ecoli_LTEE_11364_DM0	-0	1732	163	DIA_100X_EMPTY_1x1_100ms	f0e3c1d9-248e-4541-a89c-7e9149fd19b0	EPI_100X_YFP_1x1_200ms_25sola	EPI_100X_RFP_1x1_200ms_25sola
5	65	13.5312705433641	881	47.7390347119718	40.2826333711691	148.49829738933	912622	1035.8933030647	88.5525968916066	109.894346166541	8	496058	563.062429057889	339.117219964679	549.32134570098	0	NaN	NaN	NaN	NaN	NaN	708.348481949682	0.909351421362584	63.3810717070618	13.4918148288054	10.9894282944492	2.36746446678828	0.0145923211250949	0.00547156669600156	3	1.00156951556627	6011.73265402241	0	9108.24290578888	1	1	1	8	2019-03-29T16:10:09.019	NG_ecoli_LTEE_11364_DM0	-0	1732	163	DIA_100X_EMPTY_1x1_100ms	fff66d4f-2a0b-4565-9a47-c0834e8a0104	EPI_100X_YFP_1x1_200ms_25sola	EPI_100X_RFP_1x1_200ms_25sola
6	51	12.5234877556607	640	49.2772648537429	55.4453125	1887.2078125	329420	514.71875	88.5525968916066	109.894346166541	7	288873	451.3640625	339.117219964679	549.32134570098	0	NaN	NaN	NaN	NaN	NaN	526.858304632261	0.91307947941356	50.0925246345025	11.9062861623434	10.3276511822559	2.17215891422738	0.0138253879513775	0.00602759743949007	1	1.00687130777212	4196.29415516342	0	9368.7328125	1	1	1	8	2019-03-29T16:10:09.019	NG_ecoli_LTEE_11364_DM0	-0	1732	163	DIA_100X_EMPTY_1x1_100ms	ae0d90a8-eef3-4c4b-97e0-202191e4fcc2	EPI_100X_YFP_1x1_200ms_25sola	EPI_100X_RFP_1x1_200ms_25sola
7	66	15.2326314698537	1005	44.7364415863096	159.866666666667	1310.98905472637	2178615	2167.77611940298	88.5525968916066	109.894346166541	7	462969	460.665671641791	339.117219964679	549.32134570098	0	NaN	NaN	NaN	NaN	NaN	778.494919964482	0.844523117821729	63.9499385269924	14.0015904258631	11.9708408268556	2.54413902581201	0.0216874030096161	0.00932178692029737	0	1.02621475477304	7197.46107774103	0	8928.16019900497	1	1	1	8	2019-03-29T16:10:09.019	NG_ecoli_LTEE_11364_DM0	-0	1732	163	DIA_100X_EMPTY_1x1_100ms	17d02727-4efe-49f2-925f-e44807b4daf9	EPI_100X_YFP_1x1_200ms_25sola	EPI_100X_RFP_1x1_200ms_25sola
8	46	13.401584016719	617	48.9818314028859	243.35170178282	1099.74392220421	2867457	4647.41815235008	88.5525968916066	109.894346166541	4	601244	974.463533225284	339.117219964679	549.32134570098	2	NaN	NaN	NaN	NaN	NaN	496.64778994471	0.930326852896826	45.6517558444955	12.9037084369982	10.7032773566985	2.26745268154948	0.0193911632957508	0.00612659260827309	1	1.00129733410656	4107.53172432446	0	9335.72285251216	1	1	1	8	2019-03-29T16:10:09.019	NG_ecoli_LTEE_11364_DM0	-0	1732	163	DIA_100X_EMPTY_1x1_100ms	5a71062f-359b-418a-a2b4-9275d9b1afb5	EPI_100X_YFP_1x1_200ms_25sola	EPI_100X_RFP_1x1_200ms_25sola
9	39	15.4152640185669	602	47.2048871007146	295.101328903654	702.865448504983	890350	1478.98671096346	88.5525968916066	109.894346166541	4	280010	465.132890365449	339.117219964679	549.32134570098	0	NaN	NaN	NaN	NaN	NaN	459.606968824296	0.986912283838297	36.6147291078768	14.7386303564114	12.0952150085156	3.4784525644033	0.0193701504491582	0.000954165271906099	2	1.00001426671764	4207.00368672059	0	8871.42857142857	1	1	1	8	2019-03-29T16:10:09.019	NG_ecoli_LTEE_11364_DM0	-0	1732	163	DIA_100X_EMPTY_1x1_100ms	0d45eb30-ce9e-4e15-aef3-163d42f1dd7d	EPI_100X_YFP_1x1_200ms_25sola	EPI_100X_RFP_1x1_200ms_25sola
10	34	13.7235502403887	467	47.1557117583951	299	532.766595289079	670438	1435.62740899358	88.5525968916066	109.894346166541	5	167128	357.875802997859	339.117219964679	549.32134570098	0	NaN	NaN	NaN	NaN	NaN	369.352109258728	0.986930359016969	32.1317019367183	13.2241929475985	11.191126057677	3.009492054035	0.00565094927138299	0.0025542080320301	1	1.00030614675838	3160.61201269674	0	9081.89935760171	1	1	1	8	2019-03-29T16:10:09.019	NG_ecoli_LTEE_11364_DM0	-0	1732	163	DIA_100X_EMPTY_1x1_100ms	57354499-1e85-4b91-8ab7-2cdce071f23e	EPI_100X_YFP_1x1_200ms_25sola	EPI_100X_RFP_1x1_200ms_25sola
11	51	13.6065848541779	696	49.2864927301193	415.777298850575	1247.05890804598	912443	1310.98132183908	88.5525968916066	109.894346166541	4	200799	288.504310344828	339.117219964679	549.32134570098	0	NaN	NaN	NaN	NaN	NaN	553.614153401312	0.906943390329092	50.3362280213437	12.8964137105413	10.8485401508793	2.27062846782314	0.0119583601745902	0.00431077179220758	2	1.00359662448137	4652.78678112222	0	9394.62787356322	1	1	1	8	2019-03-29T16:10:09.019	NG_ecoli_LTEE_11364_DM0	-0	1732	163	DIA_100X_EMPTY_1x1_100ms	9b68d6b1-ddab-4c80-b084-4ada03584cba	EPI_100X_YFP_1x1_200ms_25sola	EPI_100X_RFP_1x1_200ms_25sola
12	53	13.4033981280727	711	49.5323629085793	444.926863572433	350.974683544304	769225	1081.89170182841	88.5525968916066	109.894346166541	5	297679	418.676511954993	339.117219964679	549.32134570098	0	NaN	NaN	NaN	NaN	NaN	554.098252942106	0.918229973654393	50.7255016440791	12.9129908082788	10.7629091544995	2.29439068257618	0.01531484561262	0.00524838234135266	1	1.00446728298255	4615.04118609838	0	9276.80872011252	1	1	1	8	2019-03-29T16:10:09.019	NG_ecoli_LTEE_11364_DM0	-0	1732	163	DIA_100X_EMPTY_1x1_100ms	f6679904-8114-4034-b88c-d980d27c0590	EPI_100X_YFP_1x1_200ms_25sola	EPI_100X_RFP_1x1_200ms_25sola
13	36	14.4693816464846	521	48.4178745151639	467.218809980806	486.907869481766	2374624	4557.81957773512	88.5525968916066	109.894346166541	4	292013	560.485604606526	339.117219964679	549.32134570098	0	NaN	NaN	NaN	NaN	NaN	410.70115422685	0.979807391448043	34.9471332784912	13.4109858394964	11.5501084432115	2.81622091003891	0.0113782892709525	0.00632044756228933	0	1.00325625621643	3661.62244235664	0	9242.17658349328	1	1	1	8	2019-03-29T16:10:09.019	NG_ecoli_LTEE_11364_DM0	-0	1732	163	DIA_100X_EMPTY_1x1_100ms	612aa117-c1f8-42d1-8b5f-b3d6122cb073	EPI_100X_YFP_1x1_200ms_25sola	EPI_100X_RFP_1x1_200ms_25sola
14	49	13.6647482260789	670	48.1719968995456	535.355223880597	1301.18955223881	577374	861.75223880597	88.5525968916066	109.894346166541	6	231510	345.537313432836	339.117219964679	549.32134570098	0	NaN	NaN	NaN	NaN	NaN	544.715622313136	0.894579196054877	48.8312643969838	12.9948852330821	10.9994701331111	2.24364716813659	0.0209204470423195	0.00956967490837889	1	1.01599010888733	4640.14316915554	0	9318.87910447761	1	1	1	8	2019-03-29T16:10:09.019	NG_ecoli_LTEE_11364_DM0	-0	1732	163	DIA_100X_EMPTY_1x1_100ms	cc571521-08e6-4d0b-872c-518046dee0f6	EPI_100X_YFP_1x1_200ms_25sola	EPI_100X_RFP_1x1_200ms_25sola
15	29	11.3997921072313	331	46.6683648289618	640.456193353474	1467.49546827795	106347	321.29003021148	88.5525968916066	109.894346166541	6	6992819	21126.3413897281	339.117219964679	549.32134570098	2	NaN	NaN	NaN	NaN	NaN	262.267096121573	0.997644260107432	24.6740141856521	12.8122642205123	10.1594259870809	3.47793716095427	0.262877544574302	0.0150763837494606	2	1.00405678052589	2000.17517606941	0	10103.2719033233	1	1	1	8	2019-03-29T16:10:09.019	NG_ecoli_LTEE_11364_DM0	-0	1732	163	DIA_100X_EMPTY_1x1_100ms	fc6eafbc-a833-4b9d-a2d1-44c1d6d9990a	EPI_100X_YFP_1x1_200ms_25sola	EPI_100X_RFP_1x1_200ms_25sola
16	34	12.2951809532236	418	48.8092735831618	707.602870813397	663.722488038278	527084	1260.96650717703	88.5525968916066	109.894346166541	2	147160	352.057416267943	339.117219964679	549.32134570098	0	NaN	NaN	NaN	NaN	NaN	351.219262344157	0.986024510885767	32.3633605786601	12.5705835661709	10.6276928064881	2.6680972166742	0.00205884233002926	0.000843074098841937	2	1.00002114304843	2870.92256386059	1	9629.28947368421	1	1	1	8	2019-03-29T16:10:09.019	NG_ecoli_LTEE_11364_DM0	-0	1732	163	DIA_100X_EMPTY_1x1_100ms	7753527e-ea7b-4d74-9de8-af5bfe03b3ca	EPI_100X_YFP_1x1_200ms_25sola	EPI_100X_RFP_1x1_200ms_25sola
17	37	12.268436172815	454	48.8966174743972	729.517621145375	693.055066079295	559680	1232.77533039648	88.5525968916066	109.894346166541	2	176862	389.563876651982	339.117219964679	549.32134570098	0	NaN	NaN	NaN	NaN	NaN	365.468691871303	0.982939295675425	34.1099157618209	12.1853363142964	10.4394112282842	2.73626804658741	0.00956631439249006	0.00467080674522208	0	1.00181240954444	2919.59451754486	1	9590.6563876652	1	1	1	8	2019-03-29T16:10:09.019	NG_ecoli_LTEE_11364_DM0	-0	1732	163	DIA_100X_EMPTY_1x1_100ms	518bbe1c-d25b-4bc7-a655-bd1f12d1be3c	EPI_100X_YFP_1x1_200ms_25sola	EPI_100X_RFP_1x1_200ms_25sola
18	58	12.6746300293154	736	45.1108740845339	1048.99320652174	841.89402173913	747753	1015.96875	88.5525968916066	109.894346166541	7	298727	405.879076086957	339.117219964679	549.32134570098	0	NaN	NaN	NaN	NaN	NaN	614.335103996225	0.828781694727478	58.1922569434847	12.0607025489035	10.4195981155426	1.98677154238235	0.0246178941377886	0.0120860982126104	1	1.02645371486345	4962.00296820487	0	9351.44701086957	1	1	1	8	2019-03-29T16:10:09.019	NG_ecoli_LTEE_11364_DM0	-0	1732	163	DIA_100X_EMPTY_1x1_100ms	31dbfac2-5f1a-4061-8916-447650fd7ec5	EPI_100X_YFP_1x1_200ms_25sola	EPI_100X_RFP_1x1_200ms_25sola
19	45	10.9927800725195	495	-27.2257050514106	1059.40808080808	1995.48686868687	241202	487.276767676768	88.5525968916066	109.894346166541	12	6512852	13157.2767676768	339.117219964679	549.32134570098	6	NaN	NaN	NaN	NaN	NaN	506.956751596423	0.806916989441364	46.4856564642061	14.7510756469678	10.5668608653694	3.45886977871223	0.0450894650525136	0.0189482775310567	3	1.02333925588769	4076.62560478939	0	11475.9232323232	1	1	1	8	2019-03-29T16:10:09.019	NG_ecoli_LTEE_11364_DM0	-0	1732	163	DIA_100X_EMPTY_1x1_100ms	e1919a07-f780-478f-9766-f58a4433d73d	EPI_100X_YFP_1x1_200ms_25sola	EPI_100X_RFP_1x1_200ms_25sola
20	32	11.1015584924134	356	48.5007606368998	1081.39606741573	1148.93258426966	159815	448.918539325843	88.5525968916066	109.894346166541	8	2340707	6575.01966292135	339.117219964679	549.32134570098	3	NaN	NaN	NaN	NaN	NaN	289.395135530242	0.995339125906043	28.0899063195056	11.955251442461	9.97824464796022	2.96852355694928	0.00524867203010033	0.00214380710073684	1	1.00026173914312	2196.58729759232	0	10113.3848314607	1	1	1	8	2019-03-29T16:10:09.019	NG_ecoli_LTEE_11364_DM0	-0	1732	163	DIA_100X_EMPTY_1x1_100ms	590839af-6717-4d9e-b956-d7eea4505a6f	EPI_100X_YFP_1x1_200ms_25sola	EPI_100X_RFP_1x1_200ms_25sola
21	25	10.3388275797609	259	29.8783977437242	1080.8416988417	1848.85714285714	696552	2689.38996138996	88.5525968916066	109.894346166541	3	176896	682.996138996139	339.117219964679	549.32134570098	0	NaN	NaN	NaN	NaN	NaN	241.424169439573	0.980869848364945	23.9700108096527	12.0480865237467	9.5207205530458	3.1503306061743	0.035587816853141	0.0144869510013486	1	1.00696653451975	1706.4664238562	0	9190.55984555984	1	1	1	8	2019-03-29T16:10:09.019	NG_ecoli_LTEE_11364_DM0	-0	1732	163	DIA_100X_EMPTY_1x1_100ms	de1d6e90-40c9-4c5c-b809-c16ef70c67b8	EPI_100X_YFP_1x1_200ms_25sola	EPI_100X_RFP_1x1_200ms_25sola
22	25	8.2838848997566	209	-48.0165842424047	1133.11961722488	1135.3971291866	86923	415.899521531101	88.5525968916066	109.894346166541	7	5332697	25515.2966507177	339.117219964679	549.32134570098	3	NaN	NaN	NaN	NaN	NaN	223.590121454652	0.986955687483546	24.3194589077608	13.2407958368498	8.78450517674196	4.15584353049326	0.0135585855872177	0.00589898551013378	1	1.00127497835301	1473.93521650878	1	11390.4258373206	1	1	1	8	2019-03-29T16:10:09.019	NG_ecoli_LTEE_11364_DM0	-0	1732	163	DIA_100X_EMPTY_1x1_100ms	365e29b2-3192-4a0d-9dc7-6dc204f3fd37	EPI_100X_YFP_1x1_200ms_25sola	EPI_100X_RFP_1x1_200ms_25sola
23	25	5.44333642070696	137	-49.9999726138465	1153.99270072993	1124.05839416058	57026	416.248175182482	88.5525968916066	109.894346166541	6	3650476	26645.8102189781	339.117219964679	549.32134570098	3	NaN	NaN	NaN	NaN	NaN	248.000933436578	0.98453571926661	NaN	NaN	NaN	NaN	NaN	NaN	NaN	NaN	NaN	1	11836.4160583942	1	1	1	8	2019-03-29T16:10:09.019	NG_ecoli_LTEE_11364_DM0	-0	1732	163	DIA_100X_EMPTY_1x1_100ms	2958c32f-8437-4897-af9f-ab84372d110f	EPI_100X_YFP_1x1_200ms_25sola	EPI_100X_RFP_1x1_200ms_25sola
24	76	9.72326340527839	739	25.4470529371335	1197.65087956698	1092.91339648173	370867	501.849797023004	88.5525968916066	109.894346166541	16	5895446	7977.59945872801	339.117219964679	549.32134570098	5	NaN	NaN	NaN	NaN	NaN	668.007254040519	0.979586289991021	72.6571111376204	10.5379267859937	9.09061469469634	2.12888391379702	0.00431283795514705	0.0018988954463913	3	1.00033704147046	4715.79056050899	0	10453.251691475	1	1	1	8	2019-03-29T16:10:09.019	NG_ecoli_LTEE_11364_DM0	-0	1732	163	DIA_100X_EMPTY_1x1_100ms	7502625d-7525-4aff-8dc8-c829f2801cba	EPI_100X_YFP_1x1_200ms_25sola	EPI_100X_RFP_1x1_200ms_25sola
25	30	12.9188419658759	388	47.5200006213582	1222.40206185567	723.701030927835	424239	1093.39948453608	88.5525968916066	109.894346166541	3	119302	307.479381443299	339.117219964679	549.32134570098	0	NaN	NaN	NaN	NaN	NaN	322.614011326763	0.996709332345129	27.8330527214779	13.6307986114559	11.3183072704834	3.32728396441693	0.0152372200841058	0.00762870740697964	1	1.00314793408126	2800.35882677591	0	9202.12113402062	1	1	1	8	2019-03-29T16:10:09.019	NG_ecoli_LTEE_11364_DM0	-0	1732	163	DIA_100X_EMPTY_1x1_100ms	0f7764b5-46f6-4be3-b398-469f9fc10eb6	EPI_100X_YFP_1x1_200ms_25sola	EPI_100X_RFP_1x1_200ms_25sola
26	44	8.34604491964357	368	42.1163367738013	1251.98369565217	1032.97010869565	147908	401.923913043478	88.5525968916066	109.894346166541	3	3932975	10687.4320652174	339.117219964679	549.32134570098	4	NaN	NaN	NaN	NaN	NaN	400.285497770279	0.847840733743239	44.9544982473988	11.903776306298	8.71995299594523	2.29889406967661	0.0221771366338009	0.00785970730630165	2	1.00333511113587	2684.67256007451	0	10891.7255434783	1	1	1	8	2019-03-29T16:10:09.019	NG_ecoli_LTEE_11364_DM0	-0	1732	163	DIA_100X_EMPTY_1x1_100ms	d32abc5a-24d7-4e0a-a1de-ecfb7dee8411	EPI_100X_YFP_1x1_200ms_25sola	EPI_100X_RFP_1x1_200ms_25sola
27	36	12.6696386067784	456	48.3717459713015	1291.39692982456	913.820175438596	1091936	2394.59649122807	88.5525968916066	109.894346166541	2	177203	388.603070175439	339.117219964679	549.32134570098	0	NaN	NaN	NaN	NaN	NaN	385.597076619876	0.995331747659931	33.9733617579506	13.5166480081693	11.0230812510185	3.16929996902223	0.004983955184723	0.0024739680704995	0	1.00030242523354	3242.1598418664	1	8872.74342105263	1	1	1	8	2019-03-29T16:10:09.019	NG_ecoli_LTEE_11364_DM0	-0	1732	163	DIA_100X_EMPTY_1x1_100ms	f6206e94-f3bf-40d4-bc4d-84032f047c36	EPI_100X_YFP_1x1_200ms_25sola	EPI_100X_RFP_1x1_200ms_25sola
28	35	12.5764474991601	441	45.7718200905964	1321.94784580499	898.820861678005	1180795	2677.53968253968	88.5525968916066	109.894346166541	2	174451	395.580498866213	339.117219964679	549.32134570098	0	NaN	NaN	NaN	NaN	NaN	383.398066200192	0.999322603587396	35.0734688068286	12.6362648816149	10.6722893135261	2.91651544662314	0.0167434276209348	0.00718530755835498	0	1.00390007270439	3137.50033973793	1	9079.44897959184	1	1	1	8	2019-03-29T16:10:09.019	NG_ecoli_LTEE_11364_DM0	-0	1732	163	DIA_100X_EMPTY_1x1_100ms	5f9b1deb-59ce-4236-8c9a-9c7b6a034552	EPI_100X_YFP_1x1_200ms_25sola	EPI_100X_RFP_1x1_200ms_25sola
29	68	12.5294554250731	852	47.1746213704718	1364.87558685446	802.302816901409	638241	749.109154929577	88.5525968916066	109.894346166541	9	655246	769.068075117371	339.117219964679	549.32134570098	0	NaN	NaN	NaN	NaN	NaN	702.657347662262	0.910148631714554	66.1061204119491	12.087551516395	10.4896748513232	2.07635388820143	0.00831990774749227	0.00370736155386403	3	1.0010937630873	5712.8866182537	0	9348.6338028169	1	1	1	8	2019-03-29T16:10:09.019	NG_ecoli_LTEE_11364_DM0	-0	1732	163	DIA_100X_EMPTY_1x1_100ms	9b7680e2-22ed-4f67-82e8-893809800081	EPI_100X_YFP_1x1_200ms_25sola	EPI_100X_RFP_1x1_200ms_25sola
30	52	13.9515235296269	726	48.5265032256019	1371.2258953168	571.429752066116	754410	1039.13223140496	88.5525968916066	109.894346166541	6	237117	326.607438016529	339.117219964679	549.32134570098	0	NaN	NaN	NaN	NaN	NaN	602.56618821969	0.908896847500883	51.248651461231	13.5787469005296	11.5840989016737	2.40268031846683	0.0226740180889104	0.00716743722281204	3	1.01193817780954	5401.28180796382	0	9171.00688705234	1	1	1	8	2019-03-29T16:10:09.019	NG_ecoli_LTEE_11364_DM0	-0	1732	163	DIA_100X_EMPTY_1x1_100ms	b65d6ed0-e7f8-4108-b143-7d33b0e0edd8	EPI_100X_YFP_1x1_200ms_25sola	EPI_100X_RFP_1x1_200ms_25sola
31	47	14.3662670440857	676	49.6033847348488	1372.42455621302	205.146449704142	6469066	9569.62426035503	88.5525968916066	109.894346166541	10	260459	385.294378698225	339.117219964679	549.32134570098	0	NaN	NaN	NaN	NaN	NaN	554.365642958489	0.96365628636925	45.6017785236443	14.0459890558158	11.9186137186483	2.78193436933541	0.00465952165791693	0.00241811320192378	1	1.00038736095819	5087.71940650402	0	9102.5	1	1	1	8	2019-03-29T16:10:09.019	NG_ecoli_LTEE_11364_DM0	-0	1732	163	DIA_100X_EMPTY_1x1_100ms	f96e52e2-1d2a-4c4d-bd51-379e271d32a9	EPI_100X_YFP_1x1_200ms_25sola	EPI_100X_RFP_1x1_200ms_25sola
32	45	11.8615560382238	534	49.4783711258288	1839.29588014981	1942.83895131086	383788	718.704119850187	88.5525968916066	109.894346166541	12	21230772	39758	339.117219964679	549.32134570098	3	NaN	NaN	NaN	NaN	NaN	473.998652588779	0.904664253203623	43.549337342253	13.225372311522	10.667712740132	2.67877260535015	0.0134323334856133	0.00489335510346387	3	1.00081038172344	3892.36946954971	0	10490.3389513109	1	1	1	8	2019-03-29T16:10:09.019	NG_ecoli_LTEE_11364_DM0	-0	1732	163	DIA_100X_EMPTY_1x1_100ms	65cc2799-9eef-434f-b3e8-3d15c0053793	EPI_100X_YFP_1x1_200ms_25sola	EPI_100X_RFP_1x1_200ms_25sola
33	38	13.1973761825506	502	49.2816075318219	1841.06175298805	1160.75099601594	504349	1004.67928286853	88.5525968916066	109.894346166541	4	199109	396.631474103586	339.117219964679	549.32134570098	0	NaN	NaN	NaN	NaN	NaN	414.568974513778	0.978411018625352	36.2555467085954	13.1500534303595	11.0582152310343	2.98846072074607	1.19618163870579	0.019326621209504	1	1.00043348619802	3482.04530028164	0	9187.56573705179	1	1	1	8	2019-03-29T16:10:09.019	NG_ecoli_LTEE_11364_DM0	-0	1732	163	DIA_100X_EMPTY_1x1_100ms	ec87fc99-e053-4bb4-b78e-d3f375ad43b4	EPI_100X_YFP_1x1_200ms_25sola	EPI_100X_RFP_1x1_200ms_25sola
34	47	14.2281379154276	669	49.0697235202803	1918.11659192825	1964.22869955157	1203777	1799.36771300448	88.5525968916066	109.894346166541	7	5875776	8782.92376681614	339.117219964679	549.32134570098	3	NaN	NaN	NaN	NaN	NaN	540.868848634485	0.935750148701715	46.1743962497368	13.8618546856536	11.4107019727874	2.7203509884022	0.0639418632839677	0.00793320933460778	0	1.00570069862627	4721.88963384361	1	9370.18086696562	1	1	1	8	2019-03-29T16:10:09.019	NG_ecoli_LTEE_11364_DM0	-0	1732	163	DIA_100X_EMPTY_1x1_100ms	8b87bb08-03ce-43a3-a649-c0065d10d3a4	EPI_100X_YFP_1x1_200ms_25sola	EPI_100X_RFP_1x1_200ms_25sola
35	20	7.54563311576147	151	-49.9577152312201	1918.75496688742	1987.2582781457	114097	755.609271523179	88.5525968916066	109.894346166541	4	4729480	31321.059602649	339.117219964679	549.32134570098	2	NaN	NaN	NaN	NaN	NaN	182.067422904671	0.984890097392426	20.0465249407875	12.7083121978873	8.59463396224115	3.60313273946274	0.025544245640135	0.0138088449049675	0	1.00541480798656	1163.01080729279	1	11248.6490066225	1	1	1	8	2019-03-29T16:10:09.019	NG_ecoli_LTEE_11364_DM0	-0	1732	163	DIA_100X_EMPTY_1x1_100ms	d664a8d3-1bfb-49d6-b3c4-36785919a4d7	EPI_100X_YFP_1x1_200ms_25sola	EPI_100X_RFP_1x1_200ms_25sola
36	41	13.5538589099724	556	49.3888773158231	1947.6726618705	980.78417266187	696201	1252.16007194245	88.5525968916066	109.894346166541	8	216497	389.38309352518	339.117219964679	549.32134570098	0	NaN	NaN	NaN	NaN	NaN	454.102856284629	0.989386394186288	39.2863830150581	13.3440840289519	11.3547375725279	2.70836577161321	0.0162841493336786	0.00566185469573645	1	1.00258682709015	3978.19557999639	0	8890.70863309353	1	1	1	8	2019-03-29T16:10:09.019	NG_ecoli_LTEE_11364_DM0	-0	1732	163	DIA_100X_EMPTY_1x1_100ms	e3b057fc-938f-4546-9271-0630822739ed	EPI_100X_YFP_1x1_200ms_25sola	EPI_100X_RFP_1x1_200ms_25sola
37	46	15.1297833296397	697	49.1870735974465	1960.93400286944	44.2367288378766	888683	1275.01147776184	88.5525968916066	109.894346166541	14	21037623	30183.1032998565	339.117219964679	549.32134570098	3	NaN	NaN	NaN	NaN	NaN	580.562575053206	0.970115038164403	44.867788887997	15.0062095695419	12.7480544301852	2.92360624976237	0.00554309767769592	0.00242568817565809	2	1.00076427321163	5726.80462917626	0	8868.93256814921	1	1	1	8	2019-03-29T16:10:09.019	NG_ecoli_LTEE_11364_DM0	-0	1732	163	DIA_100X_EMPTY_1x1_100ms	9d3fa83a-b466-461c-97a8-00d181c53ee6	EPI_100X_YFP_1x1_200ms_25sola	EPI_100X_RFP_1x1_200ms_25sola
1	24	8.94056616309452	215	-40.0703806540726	7.2046511627907	1345.48837209302	303322	1410.8	132.69342127251	186.494505248696	1	215126	1000.58604651163	619.40284986105	946.515682179422	0	NaN	NaN	NaN	NaN	NaN	NaN	NaN	NaN	NaN	NaN	NaN	NaN	NaN	NaN	NaN	NaN	0	9122.47441860465	1	1	1	9	2019-03-29T16:10:21.145	NG_ecoli_LTEE_11364_DM0	-1000	1732	163	DIA_100X_EMPTY_1x1_100ms	da345fc2-9c15-41f8-b4ba-988c10da4b53	EPI_100X_YFP_1x1_200ms_25sola	EPI_100X_RFP_1x1_200ms_25sola
2	24	12.0921964423421	291	29.8840349703725	11.5979381443299	529.219931271478	218629	751.302405498282	132.69342127251	186.494505248696	6	5114409	17575.2886597938	619.40284986105	946.515682179422	0	NaN	NaN	NaN	NaN	NaN	261.770232336639	0.999748720303115	23.4502891697589	13.5276931729791	10.7095990906797	3.5279439572731	0.0108275146676552	0.00500736604399722	1	1.00098379447371	2112.44062440081	0	10824.2439862543	1	1	1	9	2019-03-29T16:10:21.145	NG_ecoli_LTEE_11364_DM0	-1000	1732	163	DIA_100X_EMPTY_1x1_100ms	9dea5397-b3d7-4ef8-b05d-de56a317a167	EPI_100X_YFP_1x1_200ms_25sola	EPI_100X_RFP_1x1_200ms_25sola
3	49	13.3815987590244	656	49.3238565235194	56.280487804878	1272.93140243902	2318525	3534.3368902439	132.69342127251	186.494505248696	5	459383	700.278963414634	619.40284986105	946.515682179422	0	NaN	NaN	NaN	NaN	NaN	537.565957993894	0.935826087609524	47.8459101453392	12.5964662306652	11.0750055157451	2.27434300670482	0.0127773244168948	0.00630776493652144	1	1.0058736569774	4609.16870069961	0	9164.4756097561	1	1	1	9	2019-03-29T16:10:21.145	NG_ecoli_LTEE_11364_DM0	-1000	1732	163	DIA_100X_EMPTY_1x1_100ms	d298043d-2900-4e70-a9dd-7ff519b9288b	EPI_100X_YFP_1x1_200ms_25sola	EPI_100X_RFP_1x1_200ms_25sola
4	41	14.8622627282659	610	49.5027396044702	104.106557377049	249.234426229508	1950597	3197.7	132.69342127251	186.494505248696	5	818494	1341.79344262295	619.40284986105	946.515682179422	0	NaN	NaN	NaN	NaN	NaN	472.379124892438	0.972926764049366	39.1215215018114	13.6063048392168	11.8194190247209	2.84892850049248	0.0127708195794305	0.00738933112305248	1	1.00145340399171	4292.37718188809	0	9090.91803278689	1	1	1	9	2019-03-29T16:10:21.145	NG_ecoli_LTEE_11364_DM0	-1000	1732	163	DIA_100X_EMPTY_1x1_100ms	8522f49e-4eee-42f9-9c2a-cf5e4e840b4d	EPI_100X_YFP_1x1_200ms_25sola	EPI_100X_RFP_1x1_200ms_25sola
5	51	11.9881919473308	612	-0.977002635630364	120.058823529412	1310.19934640523	290669	474.949346405229	132.69342127251	186.494505248696	4	22873166	37374.454248366	619.40284986105	946.515682179422	0	NaN	NaN	NaN	NaN	NaN	571.741381975834	0.852954547989902	53.5715978198302	13.3359408767142	10.4663370965898	2.33081429240428	0.0282808452156543	0.0153746946368097	0	1.03421191840258	4609.07651256723	1	11204.4215686275	1	1	1	9	2019-03-29T16:10:21.145	NG_ecoli_LTEE_11364_DM0	-1000	1732	163	DIA_100X_EMPTY_1x1_100ms	6bbee79e-cc35-4e54-80f3-51e7f3c4be7b	EPI_100X_YFP_1x1_200ms_25sola	EPI_100X_RFP_1x1_200ms_25sola
6	29	10.6694972318172	310	47.9475286641924	145.874193548387	1343.03225806452	147294	475.141935483871	132.69342127251	186.494505248696	3	8627838	27831.735483871	619.40284986105	946.515682179422	0	NaN	NaN	NaN	NaN	NaN	294.69120831603	0.982362147813125	29.3607382868785	11.6500033206567	9.67150381335053	2.78382483824249	0.0176841459743453	0.0103297986931577	0	1.00605379892064	2156.97379061622	1	11221.9290322581	1	1	1	9	2019-03-29T16:10:21.145	NG_ecoli_LTEE_11364_DM0	-1000	1732	163	DIA_100X_EMPTY_1x1_100ms	d464ab19-712f-4c02-ae63-6511ee17d1f4	EPI_100X_YFP_1x1_200ms_25sola	EPI_100X_RFP_1x1_200ms_25sola
7	41	15.1313154795893	623	47.9047257220085	225.136436597111	504.91974317817	2101086	3372.52969502408	132.69342127251	186.494505248696	4	541275	868.820224719101	619.40284986105	946.515682179422	0	NaN	NaN	NaN	NaN	NaN	485.271889531376	0.971659482956322	39.7817573438603	13.9317191853856	11.8347364851222	3.12542277558607	0.0111040468501307	0.00214952272896554	0	1.00027227502977	4376.13821213755	0	9067.2632423756	1	1	1	9	2019-03-29T16:10:21.145	NG_ecoli_LTEE_11364_DM0	-1000	1732	163	DIA_100X_EMPTY_1x1_100ms	99d4c647-7c43-45b9-9b0e-3858f2dceae7	EPI_100X_YFP_1x1_200ms_25sola	EPI_100X_RFP_1x1_200ms_25sola
8	47	13.9468673354991	656	49.1768156933535	240.582317073171	1682.86585365854	7320131	11158.7362804878	132.69342127251	186.494505248696	5	607749	926.446646341463	619.40284986105	946.515682179422	0	NaN	NaN	NaN	NaN	NaN	520.605765272092	0.930575271013383	45.8654198622842	13.4834597351834	11.0955390208904	2.54681993173234	0.0173409422813737	0.0102440447615848	1	1.01298529825867	4434.77984439356	0	9543.05487804878	1	1	1	9	2019-03-29T16:10:21.145	NG_ecoli_LTEE_11364_DM0	-1000	1732	163	DIA_100X_EMPTY_1x1_100ms	36d35510-2059-4c2b-9b8f-0725c1783a15	EPI_100X_YFP_1x1_200ms_25sola	EPI_100X_RFP_1x1_200ms_25sola
9	52	14.4992737377335	754	45.8189320399598	260.392572944297	1175.45888594164	5424504	7194.3023872679	132.69342127251	186.494505248696	3	1272032	1687.0450928382	619.40284986105	946.515682179422	0	NaN	NaN	NaN	NaN	NaN	591.05295579355	0.879258874081264	51.1665273182214	14.479961054212	11.3730382608429	2.53162360654349	0.0202829063840023	0.00879218039464159	2	1.00818694952854	5197.9108198153	0	9208.48408488064	1	1	1	9	2019-03-29T16:10:21.145	NG_ecoli_LTEE_11364_DM0	-1000	1732	163	DIA_100X_EMPTY_1x1_100ms	c34f5aac-2131-4080-af23-130d8f8c76cc	EPI_100X_YFP_1x1_200ms_25sola	EPI_100X_RFP_1x1_200ms_25sola
10	30	14.9262306238922	449	43.7338668028252	295.432071269488	1343.49220489978	1006430	2241.49220489978	132.69342127251	186.494505248696	2	532476	1185.9153674833	619.40284986105	946.515682179422	0	NaN	NaN	NaN	NaN	NaN	342.002366347047	0.994232292066535	28.2501680658321	13.9109005163118	11.7938826560465	3.35380930166427	0.00880065850619855	0.00411718369331839	1	1.00060434310232	3086.20323444429	0	9061.93318485523	1	1	1	9	2019-03-29T16:10:21.145	NG_ecoli_LTEE_11364_DM0	-1000	1732	163	DIA_100X_EMPTY_1x1_100ms	07596d16-4572-4da2-a3e6-7c74ce5f813a	EPI_100X_YFP_1x1_200ms_25sola	EPI_100X_RFP_1x1_200ms_25sola
11	33	9.04950627372476	299	44.2355604983465	296.120401337793	1135.20401337793	173727	581.026755852843	132.69342127251	186.494505248696	2	3890682	13012.3143812709	619.40284986105	946.515682179422	0	NaN	NaN	NaN	NaN	NaN	348.632659668121	0.928345478602251	35.67217394001	11.4911391884693	9.49933886319473	2.26445709925434	0.0203103356831464	0.00675098217326367	2	1.00148479204916	2528.16968137181	0	11732.4414715719	1	1	1	9	2019-03-29T16:10:21.145	NG_ecoli_LTEE_11364_DM0	-1000	1732	163	DIA_100X_EMPTY_1x1_100ms	7403b4e7-c4d7-4666-85e6-a176957060d2	EPI_100X_YFP_1x1_200ms_25sola	EPI_100X_RFP_1x1_200ms_25sola
12	41	7.40336552859074	304	38.1655341107215	417.213815789474	18.4013157894737	270385	889.424342105263	132.69342127251	186.494505248696	5	292796	963.144736842105	619.40284986105	946.515682179422	0	NaN	NaN	NaN	NaN	NaN	NaN	NaN	NaN	NaN	NaN	NaN	NaN	NaN	NaN	NaN	NaN	0	11583.4046052632	1	1	1	9	2019-03-29T16:10:21.145	NG_ecoli_LTEE_11364_DM0	-1000	1732	163	DIA_100X_EMPTY_1x1_100ms	aa006aa2-861c-428f-9819-0f25b1076c56	EPI_100X_YFP_1x1_200ms_25sola	EPI_100X_RFP_1x1_200ms_25sola
13	40	15.0764217250553	603	49.6654523163217	425.519071310116	759.242122719735	18949931	31426.087893864	132.69342127251	186.494505248696	4	288591	478.592039800995	619.40284986105	946.515682179422	0	NaN	NaN	NaN	NaN	NaN	488.560757340307	0.976443628022613	37.4919048433094	15.1455680740782	12.6780419849963	3.43901550772909	0.00328089698064368	0.00144768694126977	1	1.00007741374417	4732.9482811251	0	9036.69983416252	1	1	1	9	2019-03-29T16:10:21.145	NG_ecoli_LTEE_11364_DM0	-1000	1732	163	DIA_100X_EMPTY_1x1_100ms	df8d425e-14d8-40ba-b31d-46bfae9e2bc4	EPI_100X_YFP_1x1_200ms_25sola	EPI_100X_RFP_1x1_200ms_25sola
14	30	15.0320716129813	451	38.083738817157	463.419068736142	1850.0066518847	1702423	3774.77383592018	132.69342127251	186.494505248696	1	1114437	2471.0354767184	619.40284986105	946.515682179422	0	NaN	NaN	NaN	NaN	NaN	347.943799162894	0.99835853415035	28.0243810562373	14.4377968910416	11.8113111212965	3.9440252328955	0.00817291668510759	0.00422812298282626	1	1.00025538480871	3070.59211065895	0	9062.47006651885	1	1	1	9	2019-03-29T16:10:21.145	NG_ecoli_LTEE_11364_DM0	-1000	1732	163	DIA_100X_EMPTY_1x1_100ms	be0b45d8-640f-4a80-bf91-65f96dc1f484	EPI_100X_YFP_1x1_200ms_25sola	EPI_100X_RFP_1x1_200ms_25sola
15	31	8.06401976797495	251	16.1756878230052	466.498007968127	822.402390438247	141292	562.916334661355	132.69342127251	186.494505248696	0	1522570	6066.01593625498	619.40284986105	946.515682179422	0	NaN	NaN	NaN	NaN	NaN	328.931349819773	0.943630128140013	33.9804247459258	11.5636834092023	9.44583132551115	2.32372136647505	0.0205663598929777	0.00934919932049621	1	1.00173438353381	2381.21745117323	0	11931.03187251	1	1	1	9	2019-03-29T16:10:21.145	NG_ecoli_LTEE_11364_DM0	-1000	1732	163	DIA_100X_EMPTY_1x1_100ms	b9ccbc2b-e022-46e9-b686-3824234a5e64	EPI_100X_YFP_1x1_200ms_25sola	EPI_100X_RFP_1x1_200ms_25sola
16	41	11.7491710313728	482	49.1559909727042	506.848547717842	227.574688796681	226005	468.890041493776	132.69342127251	186.494505248696	8	12730639	26412.1141078838	619.40284986105	946.515682179422	0	NaN	NaN	NaN	NaN	NaN	444.60071997205	0.947609399216736	41.3461848115497	13.477137641906	10.4048592742923	3.29536711266857	0.0158966761230808	0.00820036486170762	2	1.00288345317668	3515.58614640588	0	11139.6473029046	1	1	1	9	2019-03-29T16:10:21.145	NG_ecoli_LTEE_11364_DM0	-1000	1732	163	DIA_100X_EMPTY_1x1_100ms	a7619ff8-7809-485e-b90f-7734803cae7d	EPI_100X_YFP_1x1_200ms_25sola	EPI_100X_RFP_1x1_200ms_25sola
17	38	14.6837997879906	558	49.2091758866707	537.854838709677	130.136200716846	3021862	5415.52329749104	132.69342127251	186.494505248696	3	459282	823.086021505376	619.40284986105	946.515682179422	0	NaN	NaN	NaN	NaN	NaN	439.907044568348	0.988674113934872	34.7741224383577	14.8104257211013	12.3885545039029	3.31286665408118	0.00487176785554465	0.00197638115626843	2	1.00017403290781	4191.67239026562	0	8880.87096774194	1	1	1	9	2019-03-29T16:10:21.145	NG_ecoli_LTEE_11364_DM0	-1000	1732	163	DIA_100X_EMPTY_1x1_100ms	8dd3cb9e-e2ca-4cb1-b7aa-23e3780c6ae6	EPI_100X_YFP_1x1_200ms_25sola	EPI_100X_RFP_1x1_200ms_25sola
18	42	14.0856414234579	592	49.2089915894042	540.440878378378	761.079391891892	1516557	2561.75168918919	132.69342127251	186.494505248696	3	332876	562.290540540541	619.40284986105	946.515682179422	0	NaN	NaN	NaN	NaN	NaN	472.378530923788	0.962108140965436	40.8243729730086	13.4706000409053	11.3739119935125	2.61505730455591	0.00398872740871411	0.00202218092444587	0	1.00042703428827	4147.90815559396	0	9279.7347972973	1	1	1	9	2019-03-29T16:10:21.145	NG_ecoli_LTEE_11364_DM0	-1000	1732	163	DIA_100X_EMPTY_1x1_100ms	010cb779-defb-40ec-87d9-487240073cf3	EPI_100X_YFP_1x1_200ms_25sola	EPI_100X_RFP_1x1_200ms_25sola
19	37	14.0911431419965	522	48.1180800535267	659.172413793103	783.362068965517	10937088	20952.275862069	132.69342127251	186.494505248696	2	309468	592.850574712644	619.40284986105	946.515682179422	0	NaN	NaN	NaN	NaN	NaN	435.914717037956	0.98228808108986	36.8077317658754	13.5062289475786	11.6176691053395	2.95136155752688	0.0106448077614859	0.0055394913717834	0	1.00254574799639	3901.81740980138	1	9208.14367816092	1	1	1	9	2019-03-29T16:10:21.145	NG_ecoli_LTEE_11364_DM0	-1000	1732	163	DIA_100X_EMPTY_1x1_100ms	13a0ee36-50fd-42b5-8432-ac834cb6daba	EPI_100X_YFP_1x1_200ms_25sola	EPI_100X_RFP_1x1_200ms_25sola
20	36	13.1718784329621	475	49.0229203346329	672.366315789474	749.743157894737	10283933	21650.3852631579	132.69342127251	186.494505248696	1	283423	596.68	619.40284986105	946.515682179422	0	NaN	NaN	NaN	NaN	NaN	396.33593829875	0.986537648505497	34.9214052806077	13.3954764326685	11.1521416747679	2.85250711905423	0.00712773238611769	0.00245867302604234	2	1.00016377105281	3411.1290445366	1	9263.72631578947	1	1	1	9	2019-03-29T16:10:21.145	NG_ecoli_LTEE_11364_DM0	-1000	1732	163	DIA_100X_EMPTY_1x1_100ms	c6eacc57-63f5-4a19-8866-31a3797977bf	EPI_100X_YFP_1x1_200ms_25sola	EPI_100X_RFP_1x1_200ms_25sola
21	41	13.7880909256963	566	49.2482292299183	739.980565371025	812.213780918728	573352	1012.98939929329	132.69342127251	186.494505248696	4	280544	495.660777385159	619.40284986105	946.515682179422	0	NaN	NaN	NaN	NaN	NaN	456.767827870733	0.966683025684545	40.4391808636125	12.9468042728204	11.0017420971992	2.72849503571835	0.00711317540494656	0.00411987632268497	1	1.00144326471452	3844.28123137348	0	9124.46113074205	1	1	1	9	2019-03-29T16:10:21.145	NG_ecoli_LTEE_11364_DM0	-1000	1732	163	DIA_100X_EMPTY_1x1_100ms	ab1cbaad-79dd-4385-86fc-7846e50a0108	EPI_100X_YFP_1x1_200ms_25sola	EPI_100X_RFP_1x1_200ms_25sola
22	41	11.8246076302076	485	44.6008609404134	807.498969072165	2034.24948453608	2192094	4519.78144329897	132.69342127251	186.494505248696	3	479687	989.045360824742	619.40284986105	946.515682179422	0	NaN	NaN	NaN	NaN	NaN	NaN	NaN	NaN	NaN	NaN	NaN	NaN	NaN	NaN	NaN	NaN	0	9284.82680412371	1	1	1	9	2019-03-29T16:10:21.145	NG_ecoli_LTEE_11364_DM0	-1000	1732	163	DIA_100X_EMPTY_1x1_100ms	ed7720df-7a05-4822-bbe0-dd873b7e3f2a	EPI_100X_YFP_1x1_200ms_25sola	EPI_100X_RFP_1x1_200ms_25sola
23	45	13.6758795163446	616	49.3271645152518	803.410714285714	50.9918831168831	1248336	2026.51948051948	132.69342127251	186.494505248696	5	471474	765.37987012987	619.40284986105	946.515682179422	0	NaN	NaN	NaN	NaN	NaN	498.622116100477	0.931324425947589	44.5300532962538	13.1715302401226	10.8535871819967	2.70874612963352	0.038674765695811	0.00632551294025138	1	1.00440158114616	4119.92864623584	0	9365.61850649351	1	1	1	9	2019-03-29T16:10:21.145	NG_ecoli_LTEE_11364_DM0	-1000	1732	163	DIA_100X_EMPTY_1x1_100ms	6b61f0e9-fd0f-43bf-941b-5e9c992aca0c	EPI_100X_YFP_1x1_200ms_25sola	EPI_100X_RFP_1x1_200ms_25sola
24	40	12.994572030611	520	49.6628171100414	824.811538461538	1955.52307692308	279420	537.346153846154	132.69342127251	186.494505248696	4	14864646	28585.8576923077	619.40284986105	946.515682179422	0	NaN	NaN	NaN	NaN	NaN	469.787352667935	0.966508206223811	41.3009794669468	13.362115885946	11.0841220670272	2.90367102881868	0.016998217793278	0.00747512833780643	2	1.00153613836717	3985.22487505569	0	11126.65	1	1	1	9	2019-03-29T16:10:21.145	NG_ecoli_LTEE_11364_DM0	-1000	1732	163	DIA_100X_EMPTY_1x1_100ms	0c0a6205-8863-4a6b-8c99-22cd916d230b	EPI_100X_YFP_1x1_200ms_25sola	EPI_100X_RFP_1x1_200ms_25sola
25	36	15.446968568929	557	46.5148039272688	879.385996409336	1764.12567324955	2227724	3999.50448833034	132.69342127251	186.494505248696	2	359544	645.500897666068	619.40284986105	946.515682179422	0	NaN	NaN	NaN	NaN	NaN	437.775612770742	0.989882789992517	34.555776514622	14.6294065053072	12.3642489078229	3.18255993183978	0.0202404193927034	0.00994074256357635	1	1.00219288935639	4149.02466581212	0	9170.77019748654	1	1	1	9	2019-03-29T16:10:21.145	NG_ecoli_LTEE_11364_DM0	-1000	1732	163	DIA_100X_EMPTY_1x1_100ms	2ecc35d6-65f5-4d86-8304-4891ef7d8f28	EPI_100X_YFP_1x1_200ms_25sola	EPI_100X_RFP_1x1_200ms_25sola
26	43	14.0035611331989	603	49.3567199914669	1000.21061359867	1899.71310116086	11958332	19831.3963515755	132.69342127251	186.494505248696	4	726687	1205.11940298507	619.40284986105	946.515682179422	0	NaN	NaN	NaN	NaN	NaN	478.370112762465	0.964153226303323	41.4024836495326	13.3765603090474	11.3749908553736	2.59369605817226	0.00501356328752596	0.00196453063506095	2	1.00029287192746	4207.44442374352	0	9369.44444444445	1	1	1	9	2019-03-29T16:10:21.145	NG_ecoli_LTEE_11364_DM0	-1000	1732	163	DIA_100X_EMPTY_1x1_100ms	91d24d8e-a854-4970-aa49-dd66de77fa70	EPI_100X_YFP_1x1_200ms_25sola	EPI_100X_RFP_1x1_200ms_25sola
27	27	8.25728102958935	224	-4.21891194156669	1062.25892857143	651.763392857143	167562	748.044642857143	132.69342127251	186.494505248696	3	704778	3146.33035714286	619.40284986105	946.515682179422	0	NaN	NaN	NaN	NaN	NaN	252.216438023905	0.996305377808287	28.3230232556665	11.7068122499776	8.6999098846942	2.86513042125541	0.0115558002314366	0.0050258500779416	1	1.00105775160736	1683.67785043765	0	11786.8794642857	1	1	1	9	2019-03-29T16:10:21.145	NG_ecoli_LTEE_11364_DM0	-1000	1732	163	DIA_100X_EMPTY_1x1_100ms	3bdf6e4e-7148-48ae-8a96-31fc2f0f99bb	EPI_100X_YFP_1x1_200ms_25sola	EPI_100X_RFP_1x1_200ms_25sola
28	36	11.5903004847539	417	49.3722445361999	1068.12949640288	1524.3932853717	1104683	2649.11990407674	132.69342127251	186.494505248696	2	251305	602.649880095923	619.40284986105	946.515682179422	0	NaN	NaN	NaN	NaN	NaN	372.196986059632	0.983082393348314	35.1525846064543	12.0044703709261	10.3469999988973	2.66014281619253	0.0137016752559387	0.0077904291151332	0	1.00473568530181	2955.80678446077	2	9490.41966426859	1	1	1	9	2019-03-29T16:10:21.145	NG_ecoli_LTEE_11364_DM0	-1000	1732	163	DIA_100X_EMPTY_1x1_100ms	3945eb35-8524-4946-b5bb-ad47b9bfda3e	EPI_100X_YFP_1x1_200ms_25sola	EPI_100X_RFP_1x1_200ms_25sola
29	43	13.0032441331952	559	49.0590708571118	1070.26296958855	1546.16994633274	681589	1219.30053667263	132.69342127251	186.494505248696	4	303933	543.708407871199	619.40284986105	946.515682179422	0	NaN	NaN	NaN	NaN	NaN	466.462428247844	0.901861777463843	41.054533809594	13.3452740129864	11.1254616690671	2.47295201399913	0.0275035083721293	0.012090182828674	2	1.01924899058535	3991.04927550809	1	9662.88729874776	1	1	1	9	2019-03-29T16:10:21.145	NG_ecoli_LTEE_11364_DM0	-1000	1732	163	DIA_100X_EMPTY_1x1_100ms	33020ad3-6121-454b-a8a8-43ecc9d3ef51	EPI_100X_YFP_1x1_200ms_25sola	EPI_100X_RFP_1x1_200ms_25sola
30	42	13.568111051722	570	49.5623761128412	1094.66315789474	1927.7	8095594	14202.7964912281	132.69342127251	186.494505248696	6	383627	673.029824561404	619.40284986105	946.515682179422	0	NaN	NaN	NaN	NaN	NaN	457.781410498247	0.958875114516836	40.5966004145917	12.9363709974995	10.9519880909808	2.79429091661363	0.0255795442246881	0.00952236182796655	0	1.0088153845067	3824.41906160019	1	9620.14561403509	1	1	1	9	2019-03-29T16:10:21.145	NG_ecoli_LTEE_11364_DM0	-1000	1732	163	DIA_100X_EMPTY_1x1_100ms	ba131c54-da7c-4b6e-a57c-2562e28fa856	EPI_100X_YFP_1x1_200ms_25sola	EPI_100X_RFP_1x1_200ms_25sola
31	39	12.8398537916783	501	49.5440576097774	1096.95209580838	1501.10778443114	1416054	2826.45508982036	132.69342127251	186.494505248696	3	298165	595.139720558882	619.40284986105	946.515682179422	0	NaN	NaN	NaN	NaN	NaN	427.768125938331	0.990341199426114	38.3399892301701	12.7633279604556	10.9621460360068	2.71027130001017	0.00830753946939573	0.00307106596403981	2	1.00026902564191	3618.5371413873	1	9250.69860279441	1	1	1	9	2019-03-29T16:10:21.145	NG_ecoli_LTEE_11364_DM0	-1000	1732	163	DIA_100X_EMPTY_1x1_100ms	9253546a-487f-4553-ace3-2150995507c0	EPI_100X_YFP_1x1_200ms_25sola	EPI_100X_RFP_1x1_200ms_25sola
32	53	16.530287947089	877	47.3514386125155	1113.05359179019	1950.90763968073	8472559	9660.84264538198	132.69342127251	186.494505248696	8	694961	792.429874572406	619.40284986105	946.515682179422	0	NaN	NaN	NaN	NaN	NaN	703.613843822148	0.925380902664952	51.6459301892918	15.5896718209525	13.3126174553341	3.06193814591646	0.0231503359177949	0.0105850083069638	2	1.00258651589808	7188.74188353182	1	9288.22234891676	1	1	1	9	2019-03-29T16:10:21.145	NG_ecoli_LTEE_11364_DM0	-1000	1732	163	DIA_100X_EMPTY_1x1_100ms	f2853659-956b-4b12-8bb8-57da7ed0aa8c	EPI_100X_YFP_1x1_200ms_25sola	EPI_100X_RFP_1x1_200ms_25sola
33	33	12.4924489987856	413	47.6217235817381	1100.06779661017	1076.89104116223	211579	512.297820823245	132.69342127251	186.494505248696	7	5962247	14436.4334140436	619.40284986105	946.515682179422	0	NaN	NaN	NaN	NaN	NaN	359.737978316652	0.985604806612896	32.8323846470251	12.5476469296975	10.6050122420988	2.89281964459539	0.0123761293556805	0.00712218693013064	1	1.00089290426008	2900.11124213469	0	10696.9588377724	1	1	1	9	2019-03-29T16:10:21.145	NG_ecoli_LTEE_11364_DM0	-1000	1732	163	DIA_100X_EMPTY_1x1_100ms	a7d6bb20-0d5c-49ae-900b-bf773698a4aa	EPI_100X_YFP_1x1_200ms_25sola	EPI_100X_RFP_1x1_200ms_25sola
34	38	15.3663713416915	584	49.4707659794983	1135.49315068493	720.820205479452	2155435	3690.81335616438	132.69342127251	186.494505248696	5	470431	805.532534246575	619.40284986105	946.515682179422	0	NaN	NaN	NaN	NaN	NaN	461.804366732097	0.987547189608264	35.9776571012496	14.8422445201764	12.4659501585868	3.4281178501179	0.00962058884240168	0.00594094797506547	0	1.0029980429613	4391.10206670679	0	9269.01198630137	1	1	1	9	2019-03-29T16:10:21.145	NG_ecoli_LTEE_11364_DM0	-1000	1732	163	DIA_100X_EMPTY_1x1_100ms	b658d8f1-95b2-4493-aebe-04bdccbafabb	EPI_100X_YFP_1x1_200ms_25sola	EPI_100X_RFP_1x1_200ms_25sola
35	39	11.7776616351058	460	49.5014740193245	1133.27826086957	894.534782608696	225415	490.032608695652	132.69342127251	186.494505248696	2	6478680	14084.0869565217	619.40284986105	946.515682179422	0	NaN	NaN	NaN	NaN	NaN	404.777479851696	0.898771295370184	39.02726093252	13.1785402173605	10.0454342841167	2.75462041300223	0.0251836752919091	0.0115080203687832	1	1.00537106933563	3093.11015804812	0	10559.4108695652	1	1	1	9	2019-03-29T16:10:21.145	NG_ecoli_LTEE_11364_DM0	-1000	1732	163	DIA_100X_EMPTY_1x1_100ms	c5c2daba-a9d9-46fa-aaaa-660cb93fec6a	EPI_100X_YFP_1x1_200ms_25sola	EPI_100X_RFP_1x1_200ms_25sola
36	55	12.7992908246836	704	49.2376873749544	1218.02840909091	1881.68607954545	2282078	3241.58806818182	132.69342127251	186.494505248696	5	520912	739.931818181818	619.40284986105	946.515682179422	0	NaN	NaN	NaN	NaN	NaN	583.775237526101	0.916173496745115	54.1076429293251	12.6564923562004	10.6174064269993	2.10776083266565	0.00805334426821558	0.00419022133905976	0	1.00230433320792	4790.55004073151	0	9613.25568181818	1	1	1	9	2019-03-29T16:10:21.145	NG_ecoli_LTEE_11364_DM0	-1000	1732	163	DIA_100X_EMPTY_1x1_100ms	505aaaea-8d72-4c74-9347-7e057421d08a	EPI_100X_YFP_1x1_200ms_25sola	EPI_100X_RFP_1x1_200ms_25sola
37	51	15.6813430215423	800	48.0916487193244	1312.17875	1822.6175	2634183	3292.72875	132.69342127251	186.494505248696	7	743535	929.41875	619.40284986105	946.515682179422	0	NaN	NaN	NaN	NaN	NaN	609.789451652025	0.94708005014673	49.5160504486568	14.3138353676769	12.1005139203128	2.58716559651118	0.0188412023635095	0.0101936312188756	0	1.01173782386048	5694.34150392641	0	9178.71125	1	1	1	9	2019-03-29T16:10:21.145	NG_ecoli_LTEE_11364_DM0	-1000	1732	163	DIA_100X_EMPTY_1x1_100ms	abc71a89-f1fd-4067-ab57-70e1ea78f2c1	EPI_100X_YFP_1x1_200ms_25sola	EPI_100X_RFP_1x1_200ms_25sola
38	54	14.2030121503604	767	49.6084850921455	1322.65319426336	1673.62320730117	24466977	31899.5788787484	132.69342127251	186.494505248696	4	579297	755.276401564537	619.40284986105	946.515682179422	0	NaN	NaN	NaN	NaN	NaN	618.149049558523	0.922632558089314	52.7285940444594	13.708851373082	11.5542486904411	2.4873290453487	0.0134533743858698	0.0052138551359548	2	1.00509314178695	5528.65506148038	0	9675.00260756193	1	1	1	9	2019-03-29T16:10:21.145	NG_ecoli_LTEE_11364_DM0	-1000	1732	163	DIA_100X_EMPTY_1x1_100ms	e77097a3-fab5-4e68-942d-a2631c459a8d	EPI_100X_YFP_1x1_200ms_25sola	EPI_100X_RFP_1x1_200ms_25sola
39	41	11.2924750960785	463	49.2948165596987	1376.25701943845	665.77969762419	206641	446.308855291577	132.69342127251	186.494505248696	3	10157714	21938.9071274298	619.40284986105	946.515682179422	0	NaN	NaN	NaN	NaN	NaN	421.144528802454	0.937087719582534	41.1727936817156	12.1626533855579	9.93732691447367	2.46139751891675	0.0188478382356958	0.00707959511973762	2	1.00170813298191	3193.29743397378	0	11080.9762419006	1	1	1	9	2019-03-29T16:10:21.145	NG_ecoli_LTEE_11364_DM0	-1000	1732	163	DIA_100X_EMPTY_1x1_100ms	7ea36e51-cc5a-4561-a593-04ca7494b875	EPI_100X_YFP_1x1_200ms_25sola	EPI_100X_RFP_1x1_200ms_25sola
40	33	11.3484628597045	374	48.3926932613089	1382.41443850267	1771.18181818182	228962	612.197860962567	132.69342127251	186.494505248696	6	7768037	20770.1524064171	619.40284986105	946.515682179422	0	NaN	NaN	NaN	NaN	NaN	346.371616917675	0.93396317499176	32.9869100241695	13.9924241455331	10.2260165913251	3.08847779557774	0.0216555143219721	0.00988408351006617	1	1.00685072225665	2709.22143655079	0	10823.7914438503	1	1	1	9	2019-03-29T16:10:21.145	NG_ecoli_LTEE_11364_DM0	-1000	1732	163	DIA_100X_EMPTY_1x1_100ms	1adee0f2-6e37-4ba8-9410-f37262e6940b	EPI_100X_YFP_1x1_200ms_25sola	EPI_100X_RFP_1x1_200ms_25sola
41	94	12.6058605705808	1185	45.4319665204317	1554.45654008439	502.039662447257	32378841	27323.9164556962	132.69342127251	186.494505248696	5	1191001	1005.0641350211	619.40284986105	946.515682179422	0	NaN	NaN	NaN	NaN	NaN	1103.39376443089	0.847626369535043	95.2403021144721	14.4464045685566	11.4025024689268	2.21705255587499	0.0257090085174528	0.00884972742459997	4	1.00576744766609	9725.47889269611	1	10217.3696202532	1	1	1	9	2019-03-29T16:10:21.145	NG_ecoli_LTEE_11364_DM0	-1000	1732	163	DIA_100X_EMPTY_1x1_100ms	aa3131dd-f9a3-4081-bd1b-8310f5467e41	EPI_100X_YFP_1x1_200ms_25sola	EPI_100X_RFP_1x1_200ms_25sola
42	30	9.79877446853682	294	40.3472065803184	1519.28231292517	1746.60204081633	175451	596.772108843537	132.69342127251	186.494505248696	3	4968177	16898.5612244898	619.40284986105	946.515682179422	0	NaN	NaN	NaN	NaN	NaN	285.510651668897	0.999260760323215	28.7261407910292	12.9678002696673	9.52053589760789	3.6829443545376	0.0847627420050813	0.00628301568569587	0	1.0012671868467	2044.9841950534	0	11646.4387755102	1	1	1	9	2019-03-29T16:10:21.145	NG_ecoli_LTEE_11364_DM0	-1000	1732	163	DIA_100X_EMPTY_1x1_100ms	081a55ef-9acf-4a7d-8576-36a00fce5f8f	EPI_100X_YFP_1x1_200ms_25sola	EPI_100X_RFP_1x1_200ms_25sola
43	71	13.7482518579834	977	38.1751220498439	1546.50972364381	487.770726714432	13308125	13621.417604913	132.69342127251	186.494505248696	6	720513	737.474923234391	619.40284986105	946.515682179422	0	NaN	NaN	NaN	NaN	NaN	894.25998981597	0.880998538262397	71.5820412314094	14.9040691651624	12.3452676026605	2.9243139657146	0.0157866428376044	0.00541548957547811	4	1.00216783736876	8568.30616973172	1	9756.74002047083	1	1	1	9	2019-03-29T16:10:21.145	NG_ecoli_LTEE_11364_DM0	-1000	1732	163	DIA_100X_EMPTY_1x1_100ms	3c1920d2-5f5c-4659-8f44-b71d7ab72a5e	EPI_100X_YFP_1x1_200ms_25sola	EPI_100X_RFP_1x1_200ms_25sola
44	39	12.124246737274	473	49.5257268032381	1587.5221987315	1038.86046511628	257809	545.050739957717	132.69342127251	186.494505248696	8	8449453	17863.5369978858	619.40284986105	946.515682179422	0	NaN	NaN	NaN	NaN	NaN	417.220681880812	0.973066225262022	37.7570952630407	12.8629093924899	10.839630574541	2.61765887001743	0.00738159642786904	0.00390356427088853	1	1.00044942090807	3484.31507223199	0	10777.1797040169	1	1	1	9	2019-03-29T16:10:21.145	NG_ecoli_LTEE_11364_DM0	-1000	1732	163	DIA_100X_EMPTY_1x1_100ms	ecdd2d2a-8ce2-4849-8742-182474826d89	EPI_100X_YFP_1x1_200ms_25sola	EPI_100X_RFP_1x1_200ms_25sola
45	39	14.5673700648945	569	49.2011056188102	1591.45166959578	302.724077328647	3439164	6044.22495606327	132.69342127251	186.494505248696	5	1407408	2473.4762741652	619.40284986105	946.515682179422	0	NaN	NaN	NaN	NaN	NaN	445.482165228365	0.968855491989201	37.7858668326559	13.6193762648699	11.4262971685706	3.01613925955809	0.0779285821176635	0.00476085731272346	1	1.00038209948508	3874.63056917374	0	9575.02284710018	1	1	1	9	2019-03-29T16:10:21.145	NG_ecoli_LTEE_11364_DM0	-1000	1732	163	DIA_100X_EMPTY_1x1_100ms	44e3451c-91b6-4894-9c34-10e6cbe4c07f	EPI_100X_YFP_1x1_200ms_25sola	EPI_100X_RFP_1x1_200ms_25sola
46	55	13.9992722040718	771	48.4419776964369	1646.84046692607	582.422827496757	1152362	1494.63294422827	132.69342127251	186.494505248696	5	1097054	1422.89753566796	619.40284986105	946.515682179422	0	NaN	NaN	NaN	NaN	NaN	615.784119708511	0.908145318869528	54.5889375230383	12.9291164260084	11.0228820112096	2.38502039369854	0.0220915226627727	0.00790593686186666	1	1.00964585024281	5209.3656317136	0	9349.35019455253	1	1	1	9	2019-03-29T16:10:21.145	NG_ecoli_LTEE_11364_DM0	-1000	1732	163	DIA_100X_EMPTY_1x1_100ms	314e45b5-a02b-4c1e-9956-12aa138081eb	EPI_100X_YFP_1x1_200ms_25sola	EPI_100X_RFP_1x1_200ms_25sola
47	35	12.1369100111281	425	49.0887427297998	1731.37647058824	179.487058823529	341243	802.924705882353	132.69342127251	186.494505248696	9	14218245	33454.6941176471	619.40284986105	946.515682179422	0	NaN	NaN	NaN	NaN	NaN	368.53809585234	0.933159937689923	34.41226469817	13.4045043954836	10.4155395312496	2.75738863516736	0.0260237669090875	0.0121633714210382	0	1.01142185136088	2932.01831861509	0	10746.8423529412	1	1	1	9	2019-03-29T16:10:21.145	NG_ecoli_LTEE_11364_DM0	-1000	1732	163	DIA_100X_EMPTY_1x1_100ms	e573e448-3ff3-467f-826c-8dda1782df1e	EPI_100X_YFP_1x1_200ms_25sola	EPI_100X_RFP_1x1_200ms_25sola
48	41	14.1914218394293	582	49.458543598467	1776.7852233677	1309.97766323024	925370	1589.98281786942	132.69342127251	186.494505248696	4	241171	414.383161512027	619.40284986105	946.515682179422	0	NaN	NaN	NaN	NaN	NaN	470.585338817213	0.969290552302899	39.8711801275285	13.5139052835064	11.6142270872452	2.69950531247714	0.0114445020483763	0.0060786482161662	1	1.00131899257545	4224.05533044941	0	9399.51202749141	1	1	1	9	2019-03-29T16:10:21.145	NG_ecoli_LTEE_11364_DM0	-1000	1732	163	DIA_100X_EMPTY_1x1_100ms	a84f2171-933c-4e01-8397-1d21f4a0d4d8	EPI_100X_YFP_1x1_200ms_25sola	EPI_100X_RFP_1x1_200ms_25sola
49	69	14.5393593319619	1004	23.5186612250179	1833.45717131474	896.941235059761	2911215	2899.61653386454	132.69342127251	186.494505248696	9	518033	515.969123505976	619.40284986105	946.515682179422	0	NaN	NaN	NaN	NaN	NaN	819.989618216259	0.885257570521917	68.1474051012311	13.9385736170606	11.8994637071407	2.53253808533494	0.0192861191550606	0.00845576727805278	1	1.0072302361683	7578.68719839672	0	9303.30577689243	1	1	1	9	2019-03-29T16:10:21.145	NG_ecoli_LTEE_11364_DM0	-1000	1732	163	DIA_100X_EMPTY_1x1_100ms	7eb15260-2eba-44e8-8fb7-3299178329fe	EPI_100X_YFP_1x1_200ms_25sola	EPI_100X_RFP_1x1_200ms_25sola
50	44	12.3184498224691	542	49.3900508997065	1861.25276752768	1653.4704797048	429336	792.132841328413	132.69342127251	186.494505248696	10	12457639	22984.573800738	619.40284986105	946.515682179422	0	NaN	NaN	NaN	NaN	NaN	465.309005677991	0.908844098362364	43.1903910635175	13.0579279801571	10.58150435386	2.34701903123791	0.0142988722069556	0.00489762054833586	2	1.00220743777893	3798.14768558288	0	10578.5535055351	1	1	1	9	2019-03-29T16:10:21.145	NG_ecoli_LTEE_11364_DM0	-1000	1732	163	DIA_100X_EMPTY_1x1_100ms	4e27e684-0ddd-46e9-b456-7883c3d43034	EPI_100X_YFP_1x1_200ms_25sola	EPI_100X_RFP_1x1_200ms_25sola
51	41	8.99797356582791	370	42.485906285309	1903.98918918919	1970.75675675676	331553	896.089189189189	132.69342127251	186.494505248696	10	8529837	23053.6135135135	619.40284986105	946.515682179422	0	NaN	NaN	NaN	NaN	NaN	418.431409760478	0.891430616593156	43.2731231046594	11.832234066896	9.45332332985675	2.25473421870146	0.0241074760084528	0.0112858601270833	2	1.00362727210331	3037.22625900777	0	11658.8486486486	1	1	1	9	2019-03-29T16:10:21.145	NG_ecoli_LTEE_11364_DM0	-1000	1732	163	DIA_100X_EMPTY_1x1_100ms	2e927021-62f6-4fba-beab-af5069db887c	EPI_100X_YFP_1x1_200ms_25sola	EPI_100X_RFP_1x1_200ms_25sola
52	36	13.2510162150248	477	49.0270639516216	2010.95178197065	1496.01677148847	294334	617.052410901468	132.69342127251	186.494505248696	6	18294291	38352.8113207547	619.40284986105	946.515682179422	0	NaN	NaN	NaN	NaN	NaN	389.785980523863	0.971887740887938	34.1806051892112	13.7572568467268	11.1460852081636	2.96621673034083	0.0153263924398408	0.00680571597942007	1	1.00398719519597	3335.14213256658	0	10530.893081761	1	1	1	9	2019-03-29T16:10:21.145	NG_ecoli_LTEE_11364_DM0	-1000	1732	163	DIA_100X_EMPTY_1x1_100ms	a4f604c5-fa57-4749-8c09-4d59e90985cb	EPI_100X_YFP_1x1_200ms_25sola	EPI_100X_RFP_1x1_200ms_25sola
53	23	9.38346544704023	218	-45.973058592611	2029.73394495413	1137.83944954128	214262	982.853211009174	132.69342127251	186.494505248696	5	288804	1324.78899082569	619.40284986105	946.515682179422	0	NaN	NaN	NaN	NaN	NaN	238.156750276764	0.993848050037449	24.1249177251742	12.8676894658316	9.45013280836618	3.30094918535928	0.0225593256073759	0.0139162570611409	0	1.00745036874942	1692.12150998198	0	11701.6743119266	1	1	1	9	2019-03-29T16:10:21.145	NG_ecoli_LTEE_11364_DM0	-1000	1732	163	DIA_100X_EMPTY_1x1_100ms	d460e3f2-0bd6-4a88-9c69-cafa0ac929f6	EPI_100X_YFP_1x1_200ms_25sola	EPI_100X_RFP_1x1_200ms_25sola
1	40	13.5991743557255	544	49.468301523051	30.53125	1070.30330882353	3179727	5845.08639705882	110.651350005087	158.518637890692	2	389483	715.961397058824	512.142756089917	691.578799460072	0	NaN	NaN	NaN	NaN	NaN	428.736583462522	0.958504972301545	38.3655742699262	12.9911279189815	10.8568395636397	2.79947840239329	0.00546506100800889	0.00230757308144178	2	1.00039135074419	3551.71757945427	0	9007.92830882353	1	1	1	10	2019-03-29T16:10:33.375	NG_ecoli_LTEE_11364_DM0	-1500	866	163	DIA_100X_EMPTY_1x1_100ms	e45a2cf7-4bd0-46f1-bbcd-edf8c99b7817	EPI_100X_YFP_1x1_200ms_25sola	EPI_100X_RFP_1x1_200ms_25sola
2	28	12.1623978501371	341	46.8141716359966	21.6862170087977	1336.48387096774	313041	918.008797653959	110.651350005087	158.518637890692	6	2889391	8473.28739002933	512.142756089917	691.578799460072	2	NaN	NaN	NaN	NaN	NaN	288.027740749602	0.99821741990785	26.5671175191554	12.6101256796202	10.4905331552283	3.14724855259877	0.00889982123686306	0.00411603942458311	1	1.00036995854628	2296.30430284927	0	10365.1202346041	1	1	1	10	2019-03-29T16:10:33.375	NG_ecoli_LTEE_11364_DM0	-1500	866	163	DIA_100X_EMPTY_1x1_100ms	2b0cc121-7ec9-41b4-8ca4-128fa5a7c0b6	EPI_100X_YFP_1x1_200ms_25sola	EPI_100X_RFP_1x1_200ms_25sola
3	34	10.2915977620852	350	44.378552879173	40.5742857142857	816.145714285714	239695	684.842857142857	110.651350005087	158.518637890692	5	7677606	21936.0171428571	512.142756089917	691.578799460072	3	NaN	NaN	NaN	NaN	NaN	356.716142732775	0.892795032542409	34.0954309253772	13.2431747597	10.115631551498	2.86838223445167	0.0306543801605101	0.0152331892711664	2	1.02059482869589	2740.13569305938	0	11643.5085714286	1	1	1	10	2019-03-29T16:10:33.375	NG_ecoli_LTEE_11364_DM0	-1500	866	163	DIA_100X_EMPTY_1x1_100ms	6145ddb6-c746-42f0-b565-cfc562b7ae05	EPI_100X_YFP_1x1_200ms_25sola	EPI_100X_RFP_1x1_200ms_25sola
4	47	14.8108527745776	697	49.3096418629173	71.9583931133429	849.608321377331	23886698	34270.7288378766	110.651350005087	158.518637890692	4	1018437	1461.17216642755	512.142756089917	691.578799460072	0	NaN	NaN	NaN	NaN	NaN	531.069894111247	0.932160786170105	45.692847351691	13.6231783841113	11.4247356151813	2.53448883803799	0.0165127242268314	0.0066914986078855	2	1.00363784463915	4684.14597346313	0	9071.11334289814	1	1	1	10	2019-03-29T16:10:33.375	NG_ecoli_LTEE_11364_DM0	-1500	866	163	DIA_100X_EMPTY_1x1_100ms	41829f2d-ba54-4f34-b4f5-946bc7f9f222	EPI_100X_YFP_1x1_200ms_25sola	EPI_100X_RFP_1x1_200ms_25sola
5	46	13.6871644869895	631	49.4460521831366	69.0206022187005	958.725832012678	986973	1564.1410459588	110.651350005087	158.518637890692	3	480788	761.946117274168	512.142756089917	691.578799460072	0	NaN	NaN	NaN	NaN	NaN	508.940779660976	0.955157505938816	44.9353189273036	12.9885615938711	11.0556883720052	2.65596574110178	0.00763583189877414	0.00452263087596913	1	1.00078202351194	4313.69353138307	0	9124.10776545166	1	1	1	10	2019-03-29T16:10:33.375	NG_ecoli_LTEE_11364_DM0	-1500	866	163	DIA_100X_EMPTY_1x1_100ms	275bfa65-6bc9-4a97-a506-237f6c5edca3	EPI_100X_YFP_1x1_200ms_25sola	EPI_100X_RFP_1x1_200ms_25sola
6	27	13.1134955473287	358	23.0648271384527	93.6731843575419	1533.28212290503	231172	645.731843575419	110.651350005087	158.518637890692	6	10864657	30348.2039106145	512.142756089917	691.578799460072	1	NaN	NaN	NaN	NaN	NaN	320.147940546218	0.943851675685843	27.4030024451155	14.3917544500296	11.1631725699846	3.25583006998819	0.0383690002656565	0.0175823157965233	1	1.00553971387505	2682.02800184326	0	10543.7988826816	1	1	1	10	2019-03-29T16:10:33.375	NG_ecoli_LTEE_11364_DM0	-1500	866	163	DIA_100X_EMPTY_1x1_100ms	fffae6f4-f807-4e56-95fa-b634f54c917c	EPI_100X_YFP_1x1_200ms_25sola	EPI_100X_RFP_1x1_200ms_25sola
7	41	14.0083087117596	575	47.9766172556679	196.83652173913	1559.69043478261	3311505	5759.13913043478	110.651350005087	158.518637890692	5	366949	638.172173913043	512.142756089917	691.578799460072	0	NaN	NaN	NaN	NaN	NaN	463.469196523807	0.951468813685346	41.2834948235268	12.9854460494144	10.9715207834048	2.5389605054194	0.0420714786395161	0.0153343244438518	1	1.01297954093947	3903.01298983827	1	9657.18782608696	1	1	1	10	2019-03-29T16:10:33.375	NG_ecoli_LTEE_11364_DM0	-1500	866	163	DIA_100X_EMPTY_1x1_100ms	4dadac78-721d-4432-9eb4-15e09c408230	EPI_100X_YFP_1x1_200ms_25sola	EPI_100X_RFP_1x1_200ms_25sola
8	40	13.7704381667879	551	47.4380915609432	200.230490018149	1599.58802177858	4726187	8577.47186932849	110.651350005087	158.518637890692	4	1527340	2771.94192377495	512.142756089917	691.578799460072	0	NaN	NaN	NaN	NaN	NaN	450.721563782917	0.954686799550868	39.7399336205752	13.1512526103589	11.0651598608752	2.68542668109698	0.0362730036398406	0.0130743520788094	1	1.01191406609577	3821.48715402848	1	9520.94192377496	1	1	1	10	2019-03-29T16:10:33.375	NG_ecoli_LTEE_11364_DM0	-1500	866	163	DIA_100X_EMPTY_1x1_100ms	56493c12-d8f9-4a58-b1c6-190ca2fa847a	EPI_100X_YFP_1x1_200ms_25sola	EPI_100X_RFP_1x1_200ms_25sola
9	38	13.33332738773	507	49.3425456589683	262.712031558185	1871.48520710059	278476	549.262327416174	110.651350005087	158.518637890692	9	22685177	44743.9388560158	512.142756089917	691.578799460072	4	NaN	NaN	NaN	NaN	NaN	424.664019544604	0.925396102552176	36.9974556101586	13.6411560286278	11.1780949445156	2.96198879203126	0.00719486257771024	0.00266846637646102	3	1.00023580330308	3630.75820404352	0	10315.8875739645	1	1	1	10	2019-03-29T16:10:33.375	NG_ecoli_LTEE_11364_DM0	-1500	866	163	DIA_100X_EMPTY_1x1_100ms	5df30b32-4d02-4c70-86ec-883a27248bb9	EPI_100X_YFP_1x1_200ms_25sola	EPI_100X_RFP_1x1_200ms_25sola
10	41	12.7561941102763	524	49.279234924191	272.141221374046	572.940839694656	1042033	1988.61259541985	110.651350005087	158.518637890692	3	656670	1253.18702290076	512.142756089917	691.578799460072	0	NaN	NaN	NaN	NaN	NaN	429.061546273986	0.963739858497093	40.4235869225577	12.5954224910177	10.3604703083313	2.55982466215147	0.00925038369322408	0.00391133894099223	0	1.00118975332935	3407.87510186636	1	9576.35687022901	1	1	1	10	2019-03-29T16:10:33.375	NG_ecoli_LTEE_11364_DM0	-1500	866	163	DIA_100X_EMPTY_1x1_100ms	fe764eae-bf1a-4c6d-84e4-5290a4267b34	EPI_100X_YFP_1x1_200ms_25sola	EPI_100X_RFP_1x1_200ms_25sola
11	41	12.901099486877	529	49.1744297426092	309.674858223062	590.574669187146	1035677	1957.80151228733	110.651350005087	158.518637890692	3	1527271	2887.09073724008	512.142756089917	691.578799460072	2	NaN	NaN	NaN	NaN	NaN	424.258360205258	0.980968708206163	39.3770103093081	12.2924927491289	10.4832537878249	2.78523163774936	0.00999449847602396	0.00407566179326231	2	1.00070839649155	3398.7938216756	1	9526.15879017013	1	1	1	10	2019-03-29T16:10:33.375	NG_ecoli_LTEE_11364_DM0	-1500	866	163	DIA_100X_EMPTY_1x1_100ms	5b231c69-1e3e-4abd-a8af-5dfc62fae22c	EPI_100X_YFP_1x1_200ms_25sola	EPI_100X_RFP_1x1_200ms_25sola
12	42	15.0238302728372	632	49.147500827958	321.181962025316	1119.53955696203	2359087	3732.73259493671	110.651350005087	158.518637890692	5	540458	855.155063291139	512.142756089917	691.578799460072	0	NaN	NaN	NaN	NaN	NaN	499.501378337761	0.954630215566368	41.3865907020866	13.9001547046132	11.7840585085298	2.82497062675296	0.0157751417063817	0.0051840776075955	1	1.00170548768486	4513.76883537267	0	9005.6503164557	1	1	1	10	2019-03-29T16:10:33.375	NG_ecoli_LTEE_11364_DM0	-1500	866	163	DIA_100X_EMPTY_1x1_100ms	cc4d0719-7b51-4882-a339-85330a1d97a8	EPI_100X_YFP_1x1_200ms_25sola	EPI_100X_RFP_1x1_200ms_25sola
13	22	12.6753835174336	279	-36.3081271779576	444.677419354839	518.727598566308	164999	591.394265232975	110.651350005087	158.518637890692	6	4336517	15543.0716845878	512.142756089917	691.578799460072	0	NaN	NaN	NaN	NaN	NaN	237.243410739906	0.999860472457825	19.6597802816249	15.2306889151672	11.4904702563826	4.15666868863374	0.0261825560367695	0.0136151113510576	1	1.00505901576875	2038.65692602056	1	10314.4050179211	1	1	1	10	2019-03-29T16:10:33.375	NG_ecoli_LTEE_11364_DM0	-1500	866	163	DIA_100X_EMPTY_1x1_100ms	329a1ffc-96ee-4c75-935a-5bf7b58c45de	EPI_100X_YFP_1x1_200ms_25sola	EPI_100X_RFP_1x1_200ms_25sola
14	16	10.8541240964752	174	-49.9406071154471	459.218390804598	528.310344827586	118256	679.632183908046	110.651350005087	158.518637890692	3	5946013	34172.4885057471	512.142756089917	691.578799460072	2	NaN	NaN	NaN	NaN	NaN	185.737980690631	0.999810666985492	15.6201577158385	14.6894210519262	11.2714551737919	4.07009870132165	0.00339480324342166	0.00187763171958319	0	1.00005676922476	1558.60215496979	1	11223.3735632184	1	1	1	10	2019-03-29T16:10:33.375	NG_ecoli_LTEE_11364_DM0	-1500	866	163	DIA_100X_EMPTY_1x1_100ms	3da5c6be-4415-4e9d-928c-f5bf93bb63c5	EPI_100X_YFP_1x1_200ms_25sola	EPI_100X_RFP_1x1_200ms_25sola
15	38	14.8576117654322	565	47.3909409285599	474.814159292035	1045.32389380531	2645136	4681.65663716814	110.651350005087	158.518637890692	2	383718	679.146902654867	512.142756089917	691.578799460072	0	NaN	NaN	NaN	NaN	NaN	437.202598604764	0.970384979469363	36.4181475050566	13.7608451420428	11.697886475059	2.94937227190963	0.0256761212492983	0.0129641117669782	0	1.01411551784657	3914.01545902161	0	9313.24778761062	1	1	1	10	2019-03-29T16:10:33.375	NG_ecoli_LTEE_11364_DM0	-1500	866	163	DIA_100X_EMPTY_1x1_100ms	2e1d7b71-efb9-4213-932c-4b821b8bf5e1	EPI_100X_YFP_1x1_200ms_25sola	EPI_100X_RFP_1x1_200ms_25sola
16	37	14.6732257269221	543	49.0265716905924	582.443830570902	836.211786372007	1218136	2243.34438305709	110.651350005087	158.518637890692	4	407798	751.009208103131	512.142756089917	691.578799460072	0	NaN	NaN	NaN	NaN	NaN	424.971701780688	0.975315126327731	35.5130414624178	13.6663007439029	11.6551026238028	3.01316749042744	0.0112615809662328	0.00643438408125094	1	1.00092102799276	3788.87217277253	0	9138.50092081031	1	1	1	10	2019-03-29T16:10:33.375	NG_ecoli_LTEE_11364_DM0	-1500	866	163	DIA_100X_EMPTY_1x1_100ms	a43d9a2e-cc47-42f4-b558-f96cb8dfefc3	EPI_100X_YFP_1x1_200ms_25sola	EPI_100X_RFP_1x1_200ms_25sola
17	20	11.936544465537	239	-45.8282659518986	627.217573221757	891.142259414226	169923	710.974895397489	110.651350005087	158.518637890692	5	373914	1564.49372384937	512.142756089917	691.578799460072	0	NaN	NaN	NaN	NaN	NaN	197.050094694992	0.999798949681947	17.0360589617509	14.8879354118692	10.9566827709278	4.25597304342302	0.00633489367221176	0.00345754742383548	0	1.00023986064442	1606.26498122914	0	9760.68619246862	1	1	1	10	2019-03-29T16:10:33.375	NG_ecoli_LTEE_11364_DM0	-1500	866	163	DIA_100X_EMPTY_1x1_100ms	fe15b7bc-259b-4610-97a7-f51e39465616	EPI_100X_YFP_1x1_200ms_25sola	EPI_100X_RFP_1x1_200ms_25sola
18	35	12.1797270776537	426	48.5651577759215	641.908450704225	59.9788732394366	225447	529.218309859155	110.651350005087	158.518637890692	8	11254893	26419.9366197183	512.142756089917	691.578799460072	3	NaN	NaN	NaN	NaN	NaN	393.973048219746	0.932506144132791	35.3490836613782	13.3261228247551	10.8697753113045	2.77774811758676	0.0454083827648585	0.0178040657521834	0	1.02665627973652	3280.26685278127	0	11491.5610328639	1	1	1	10	2019-03-29T16:10:33.375	NG_ecoli_LTEE_11364_DM0	-1500	866	163	DIA_100X_EMPTY_1x1_100ms	a73da06e-c289-4dcf-a195-b003387f5848	EPI_100X_YFP_1x1_200ms_25sola	EPI_100X_RFP_1x1_200ms_25sola
19	80	14.8431681381508	1188	33.197499481782	687.797138047138	1636.10269360269	3998990	3366.1531986532	110.651350005087	158.518637890692	13	692108	582.582491582492	512.142756089917	691.578799460072	0	NaN	NaN	NaN	NaN	NaN	953.110319992278	0.874194712119588	79.0951518143684	13.8515710461449	11.9156078044756	2.44358676547083	0.0122205650019085	0.00453837466161346	4	1.00257598577258	8820.07231266442	0	8995.81481481482	1	1	1	10	2019-03-29T16:10:33.375	NG_ecoli_LTEE_11364_DM0	-1500	866	163	DIA_100X_EMPTY_1x1_100ms	eabde8d5-5687-41d9-82cb-55f835c027ab	EPI_100X_YFP_1x1_200ms_25sola	EPI_100X_RFP_1x1_200ms_25sola
20	24	11.7500590905872	283	-14.9851917351278	713.314487632509	15.8515901060071	307566	1086.80565371025	110.651350005087	158.518637890692	3	914599	3231.79858657244	512.142756089917	691.578799460072	1	NaN	NaN	NaN	NaN	NaN	254.287985705795	0.990829175990141	23.9497052686249	14.2154031136043	10.1341030472903	3.67405166788416	0.0347487095455228	0.0181966097157476	0	1.01333051407663	1931.79343884734	0	10978.8798586572	1	1	1	10	2019-03-29T16:10:33.375	NG_ecoli_LTEE_11364_DM0	-1500	866	163	DIA_100X_EMPTY_1x1_100ms	7eeda056-91cd-46b0-b840-49bb6124aa40	EPI_100X_YFP_1x1_200ms_25sola	EPI_100X_RFP_1x1_200ms_25sola
21	45	12.9150448252627	581	49.416659330725	755.664371772805	286.438898450947	2289380	3940.41308089501	110.651350005087	158.518637890692	2	381781	657.110154905336	512.142756089917	691.578799460072	0	NaN	NaN	NaN	NaN	NaN	486.540065275063	0.954348565122526	43.7628455340169	12.6472970426461	10.931411109068	2.36460240050982	0.0097966114472734	0.00381203489441964	0	1.0019687086643	4107.21927376634	0	9119.63339070568	1	1	1	10	2019-03-29T16:10:33.375	NG_ecoli_LTEE_11364_DM0	-1500	866	163	DIA_100X_EMPTY_1x1_100ms	4522fa12-cd67-4965-86e2-d5a7d170a750	EPI_100X_YFP_1x1_200ms_25sola	EPI_100X_RFP_1x1_200ms_25sola
22	39	10.0401691996457	392	-23.9098672089405	923.298469387755	1615.73214285714	197030	502.627551020408	110.651350005087	158.518637890692	11	8087639	20631.7321428571	512.142756089917	691.578799460072	3	NaN	NaN	NaN	NaN	NaN	410.49121921016	0.847790536924987	40.0117912690417	13.0019499436228	9.90926367542829	2.89003775458389	0.043278444751116	0.0179690393431756	3	1.01429992474288	3085.74934376396	0	11687.5433673469	1	1	1	10	2019-03-29T16:10:33.375	NG_ecoli_LTEE_11364_DM0	-1500	866	163	DIA_100X_EMPTY_1x1_100ms	104f8354-2765-47e8-94cd-f678901feaee	EPI_100X_YFP_1x1_200ms_25sola	EPI_100X_RFP_1x1_200ms_25sola
23	31	13.5473664001122	420	48.0185413451673	1058.99523809524	745.580952380952	1469758	3499.42380952381	110.651350005087	158.518637890692	4	467813	1113.84047619048	512.142756089917	691.578799460072	0	NaN	NaN	NaN	NaN	NaN	362.031860574042	0.988428201193979	30.4307822178658	13.8236467593544	11.5490030576466	3.19366561082225	0.0258176420686203	0.0118328909015528	1	1.00856640803212	3187.80678007828	1	9174.29523809524	1	1	1	10	2019-03-29T16:10:33.375	NG_ecoli_LTEE_11364_DM0	-1500	866	163	DIA_100X_EMPTY_1x1_100ms	947c77b9-3297-4801-a51b-1cfe3ec672c7	EPI_100X_YFP_1x1_200ms_25sola	EPI_100X_RFP_1x1_200ms_25sola
24	18	7.26587046805315	132	-36.3008515822959	1066.89393939394	494.772727272727	148769	1127.03787878788	110.651350005087	158.518637890692	3	60462	458.045454545455	512.142756089917	691.578799460072	0	NaN	NaN	NaN	NaN	NaN	176.410884663827	0.999622924642234	19.2991605271248	11.3066818910417	8.81836070192834	2.97085466543582	0.00358686526517246	0.00173158363772155	1	1.00002862967643	1178.7019932162	1	11442.6818181818	1	1	1	10	2019-03-29T16:10:33.375	NG_ecoli_LTEE_11364_DM0	-1500	866	163	DIA_100X_EMPTY_1x1_100ms	080bc25e-29f9-4b8c-8450-e028d0bd6b55	EPI_100X_YFP_1x1_200ms_25sola	EPI_100X_RFP_1x1_200ms_25sola
25	25	11.0862433732885	278	-49.7767970196083	1075.04316546763	479.420863309353	346067	1244.84532374101	110.651350005087	158.518637890692	7	130430	469.172661870504	512.142756089917	691.578799460072	0	NaN	NaN	NaN	NaN	NaN	275.445311000523	0.92550482301621	NaN	NaN	NaN	NaN	NaN	NaN	NaN	NaN	NaN	1	11104.8165467626	1	1	1	10	2019-03-29T16:10:33.375	NG_ecoli_LTEE_11364_DM0	-1500	866	163	DIA_100X_EMPTY_1x1_100ms	561a5aca-d80e-4e4f-b6c2-738ba7e86c21	EPI_100X_YFP_1x1_200ms_25sola	EPI_100X_RFP_1x1_200ms_25sola
26	33	12.5821631695697	416	45.3564726017706	1089.21875	751.699519230769	495816	1191.86538461538	110.651350005087	158.518637890692	2	322061	774.185096153846	512.142756089917	691.578799460072	0	NaN	NaN	NaN	NaN	NaN	349.369497598155	0.996892877290218	31.9064410941085	12.8334082531207	10.4602436434851	3.38053980676686	0.0145936987944002	0.00749415156916148	1	1.00111986887311	2741.90148630298	1	9346.88701923077	1	1	1	10	2019-03-29T16:10:33.375	NG_ecoli_LTEE_11364_DM0	-1500	866	163	DIA_100X_EMPTY_1x1_100ms	9df45d47-e12f-4bf8-8ee5-0cd536759da1	EPI_100X_YFP_1x1_200ms_25sola	EPI_100X_RFP_1x1_200ms_25sola
27	47	15.7627047344201	741	49.3015176424219	1134.90148448043	100.102564102564	1732677	2338.2955465587	110.651350005087	158.518637890692	7	572364	772.421052631579	512.142756089917	691.578799460072	0	NaN	NaN	NaN	NaN	NaN	581.274137006075	0.963274050478788	44.9344124745126	14.985728946904	12.5003358219895	3.35817763204922	0.0419252466883614	0.00590196494904882	2	1.00341910870524	5514.57833079282	0	8863.34278002699	1	1	1	10	2019-03-29T16:10:33.375	NG_ecoli_LTEE_11364_DM0	-1500	866	163	DIA_100X_EMPTY_1x1_100ms	8e09afb9-cc20-4748-8d67-0a2d54acab0d	EPI_100X_YFP_1x1_200ms_25sola	EPI_100X_RFP_1x1_200ms_25sola
28	21	10.6475464590409	224	-45.8444199478313	1134.57589285714	624.995535714286	296683	1324.47767857143	110.651350005087	158.518637890692	4	359998	1607.13392857143	512.142756089917	691.578799460072	0	NaN	NaN	NaN	NaN	NaN	221.062097781508	0.98053915332948	21.1859052752328	13.9708062049668	9.66103966315725	3.71713617887476	0.0841710313315679	0.0381046979231658	1	1.05108443170143	1553.04713842869	2	11058.9553571429	1	1	1	10	2019-03-29T16:10:33.375	NG_ecoli_LTEE_11364_DM0	-1500	866	163	DIA_100X_EMPTY_1x1_100ms	34344820-bb01-48a2-b116-90e9b494fae1	EPI_100X_YFP_1x1_200ms_25sola	EPI_100X_RFP_1x1_200ms_25sola
29	26	8.12713617451195	216	-49.9948119398673	1137.5787037037	608.023148148148	255972	1185.05555555556	110.651350005087	158.518637890692	2	462696	2142.11111111111	512.142756089917	691.578799460072	0	NaN	NaN	NaN	NaN	NaN	198.759781969801	0.99673298915193	19.0844629784038	13.2676124683362	9.86978640402885	3.58524899316085	0.0217747539704993	0.0111067843943267	1	1.00315179522211	1460.10918577377	1	10904.6759259259	1	1	1	10	2019-03-29T16:10:33.375	NG_ecoli_LTEE_11364_DM0	-1500	866	163	DIA_100X_EMPTY_1x1_100ms	23ef3bac-6615-43d7-b697-7ad85f51569e	EPI_100X_YFP_1x1_200ms_25sola	EPI_100X_RFP_1x1_200ms_25sola
30	27	13.7981467969853	373	-49.4395178752713	1151.65415549598	641.8418230563	435732	1168.18230563003	110.651350005087	158.518637890692	6	735100	1970.77747989276	512.142756089917	691.578799460072	0	NaN	NaN	NaN	NaN	NaN	304.583460250373	0.997779113521826	22.6426210494779	18.272832159988	12.7476530512556	4.53284993933211	0.0699891825272762	0.030531444483298	2	1.03710402522259	2889.86163442552	1	11082.9222520107	1	1	1	10	2019-03-29T16:10:33.375	NG_ecoli_LTEE_11364_DM0	-1500	866	163	DIA_100X_EMPTY_1x1_100ms	d59f1f70-9961-4c2a-bd6c-b1d24e06499f	EPI_100X_YFP_1x1_200ms_25sola	EPI_100X_RFP_1x1_200ms_25sola
31	33	17.1634352919151	567	-49.9999208447103	1169.04409171076	719.169312169312	752173	1326.58377425044	110.651350005087	158.518637890692	13	2378976	4195.72486772487	512.142756089917	691.578799460072	1	NaN	NaN	NaN	NaN	NaN	454.032974209142	0.871873616057722	37.3036849929478	17.5033136680342	11.7470025450879	4.6919036426338	0.0941087077656784	0.0444392417390886	1	1.22762798340678	4042.9255336226	0	10768.7548500882	1	1	1	10	2019-03-29T16:10:33.375	NG_ecoli_LTEE_11364_DM0	-1500	866	163	DIA_100X_EMPTY_1x1_100ms	c3dc2c28-c505-4c58-97e5-0f7b22c72f22	EPI_100X_YFP_1x1_200ms_25sola	EPI_100X_RFP_1x1_200ms_25sola
32	25	9.35232665661097	234	-0.124603264458234	1164.17094017094	576.495726495726	183088	782.42735042735	110.651350005087	158.518637890692	3	280068	1196.87179487179	512.142756089917	691.578799460072	0	NaN	NaN	NaN	NaN	NaN	233.393340851634	0.999772789025092	22.5816543462488	13.7590111840029	9.95262320808403	3.73680488060597	0.00938617063176513	0.00453918297264405	0	1.0007000305566	1756.79368660822	0	11320.188034188	1	1	1	10	2019-03-29T16:10:33.375	NG_ecoli_LTEE_11364_DM0	-1500	866	163	DIA_100X_EMPTY_1x1_100ms	04b223ae-d5cf-4845-9b51-660089fc967b	EPI_100X_YFP_1x1_200ms_25sola	EPI_100X_RFP_1x1_200ms_25sola
33	24	9.64560602647058	233	15.7932561372157	1222.49785407725	506.738197424893	341209	1464.41630901288	110.651350005087	158.518637890692	3	333431	1431.03433476395	512.142756089917	691.578799460072	0	NaN	NaN	NaN	NaN	NaN	224.724123322507	0.991865495439246	24.1649714440883	11.2727696848642	8.86820420429568	2.94619434092472	0.0225690966686274	0.011565185856264	0	1.00569053797435	1492.61409139701	0	9712.19313304721	1	1	1	10	2019-03-29T16:10:33.375	NG_ecoli_LTEE_11364_DM0	-1500	866	163	DIA_100X_EMPTY_1x1_100ms	d7dab4b8-b6cc-40ad-aca5-07b3cf6e66ee	EPI_100X_YFP_1x1_200ms_25sola	EPI_100X_RFP_1x1_200ms_25sola
34	18	10.4601804781327	189	-45.9974007341896	1295.47619047619	1105.79365079365	102014	539.756613756614	110.651350005087	158.518637890692	2	3949910	20898.9947089947	512.142756089917	691.578799460072	0	NaN	NaN	NaN	NaN	NaN	183.667303967404	0.99985910280205	17.2653522978823	13.5692896137504	10.0612307148326	3.83005934129845	0.0163993302853188	0.00875673750303739	0	1.00159088840667	1372.67442371097	1	10801.417989418	1	1	1	10	2019-03-29T16:10:33.375	NG_ecoli_LTEE_11364_DM0	-1500	866	163	DIA_100X_EMPTY_1x1_100ms	ca4034dd-5c0c-4aae-83cc-319fadccefbf	EPI_100X_YFP_1x1_200ms_25sola	EPI_100X_RFP_1x1_200ms_25sola
35	21	12.0653549764858	254	-23.9571989484664	1312.48031496063	1105.96062992126	154898	609.834645669291	110.651350005087	158.518637890692	5	7632288	30048.3779527559	512.142756089917	691.578799460072	2	NaN	NaN	NaN	NaN	NaN	220.880271417902	0.99996596537481	19.3776458691579	14.5142124480641	10.8740077721036	3.99016038478657	0.0146310851055366	0.00818472266273091	0	1.00169366474032	1799.5759243886	1	10366.8858267717	1	1	1	10	2019-03-29T16:10:33.375	NG_ecoli_LTEE_11364_DM0	-1500	866	163	DIA_100X_EMPTY_1x1_100ms	17dceac6-8b1d-4d02-86af-bd9249289789	EPI_100X_YFP_1x1_200ms_25sola	EPI_100X_RFP_1x1_200ms_25sola
36	21	12.2950153095744	259	-49.2596156449192	1369.9305019305	2039.42084942085	1542255	5954.65250965251	110.651350005087	158.518637890692	2	1556101	6008.11196911197	512.142756089917	691.578799460072	0	NaN	NaN	NaN	NaN	NaN	NaN	NaN	NaN	NaN	NaN	NaN	NaN	NaN	NaN	NaN	NaN	0	9673.79150579151	1	1	1	10	2019-03-29T16:10:33.375	NG_ecoli_LTEE_11364_DM0	-1500	866	163	DIA_100X_EMPTY_1x1_100ms	c5c8dffd-9707-43f8-961c-06ef205a4df5	EPI_100X_YFP_1x1_200ms_25sola	EPI_100X_RFP_1x1_200ms_25sola
37	54	13.5854151730322	734	49.0049587566797	1763.0136239782	1290.44005449591	14019732	19100.4523160763	110.651350005087	158.518637890692	6	575563	784.145776566757	512.142756089917	691.578799460072	0	NaN	NaN	NaN	NaN	NaN	584.788430195872	0.913328331015787	51.8404855480768	13.2861685715269	11.1335904812341	2.25963773894745	0.0112993591237137	0.00561772167548002	2	1.00616225569744	5046.95494563736	0	9318.91825613079	1	1	1	10	2019-03-29T16:10:33.375	NG_ecoli_LTEE_11364_DM0	-1500	866	163	DIA_100X_EMPTY_1x1_100ms	d84284a8-00db-4083-942b-f3ebeab4f695	EPI_100X_YFP_1x1_200ms_25sola	EPI_100X_RFP_1x1_200ms_25sola
38	58	13.2473489517586	769	43.8985467474788	1811.56566970091	750.456436931079	29701302	38623.2795838752	110.651350005087	158.518637890692	4	631222	820.834850455137	512.142756089917	691.578799460072	0	NaN	NaN	NaN	NaN	NaN	639.208577651336	0.895541806698087	57.5292245246219	13.2744725111312	10.8493214041672	2.24300584248352	0.0437650118333734	0.010715269248323	2	1.00616829317215	5318.43127265033	1	9306.47074122237	1	1	1	10	2019-03-29T16:10:33.375	NG_ecoli_LTEE_11364_DM0	-1500	866	163	DIA_100X_EMPTY_1x1_100ms	d3043091-427b-4dfd-b01a-3da8af444dd2	EPI_100X_YFP_1x1_200ms_25sola	EPI_100X_RFP_1x1_200ms_25sola
39	42	13.6609744259576	574	48.2346318397695	1844.34843205575	779.644599303136	3676855	6405.67073170732	110.651350005087	158.518637890692	3	551639	961.043554006969	512.142756089917	691.578799460072	0	NaN	NaN	NaN	NaN	NaN	468.847497729117	0.931376147808313	41.1004425484347	13.4061700120585	11.1090126987588	2.80504310791844	0.0324602050660069	0.0197599800822653	0	1.03860354653899	3983.70624055055	1	9415.84320557491	1	1	1	10	2019-03-29T16:10:33.375	NG_ecoli_LTEE_11364_DM0	-1500	866	163	DIA_100X_EMPTY_1x1_100ms	e59ce88f-47e5-40d5-a663-afc3da0add81	EPI_100X_YFP_1x1_200ms_25sola	EPI_100X_RFP_1x1_200ms_25sola
40	38	11.8536786558682	451	49.363711061408	1857.78713968958	1495.91352549889	306974	680.651884700665	110.651350005087	158.518637890692	10	11553644	25617.8359201774	512.142756089917	691.578799460072	3	NaN	NaN	NaN	NaN	NaN	416.248769868886	0.947201612824271	37.8984877962714	12.4657751851472	10.70327770187	2.69687891141626	0.0247201988644945	0.0117154761944549	0	1.01405394020364	3409.92910541635	0	11178.1241685144	1	1	1	10	2019-03-29T16:10:33.375	NG_ecoli_LTEE_11364_DM0	-1500	866	163	DIA_100X_EMPTY_1x1_100ms	2014c523-521b-4eb7-a8fc-852b2a35cb66	EPI_100X_YFP_1x1_200ms_25sola	EPI_100X_RFP_1x1_200ms_25sola
41	48	14.750137930081	708	49.6750596340133	1909.92796610169	596.519774011299	2548923	3600.17372881356	110.651350005087	158.518637890692	7	628050	887.076271186441	512.142756089917	691.578799460072	0	NaN	NaN	NaN	NaN	NaN	564.516799553181	0.947219253506126	45.4749421894132	14.2181948923763	12.14298322181	2.79527038789178	0.0114102491486159	0.00544743823415346	2	1.00437235992827	5266.38768941335	0	8905.71751412429	1	1	1	10	2019-03-29T16:10:33.375	NG_ecoli_LTEE_11364_DM0	-1500	866	163	DIA_100X_EMPTY_1x1_100ms	76f151a7-0be9-478f-a006-16c1a8087b8a	EPI_100X_YFP_1x1_200ms_25sola	EPI_100X_RFP_1x1_200ms_25sola
42	29	12.4798385918143	362	45.4496602042596	1902.57458563536	14.378453038674	308194	851.364640883978	110.651350005087	158.518637890692	9	18421632	50888.4861878453	512.142756089917	691.578799460072	5	NaN	NaN	NaN	NaN	NaN	NaN	NaN	NaN	NaN	NaN	NaN	NaN	NaN	NaN	NaN	NaN	0	10729.7071823204	1	1	1	10	2019-03-29T16:10:33.375	NG_ecoli_LTEE_11364_DM0	-1500	866	163	DIA_100X_EMPTY_1x1_100ms	658ddf34-c5a7-40b4-aab1-06bd9499b81d	EPI_100X_YFP_1x1_200ms_25sola	EPI_100X_RFP_1x1_200ms_25sola
43	19	11.5452496165902	220	-48.5992186546262	1908.70909090909	1923.56818181818	403672	1834.87272727273	110.651350005087	158.518637890692	5	491339	2233.35909090909	512.142756089917	691.578799460072	0	NaN	NaN	NaN	NaN	NaN	212.028084016208	0.999777724675541	19.1659045804281	13.7254971446277	10.3696553814748	3.88298418282522	0.0288434009724459	0.0146028124741338	1	1.00558626397804	1618.63098653555	0	11222.3681818182	1	1	1	10	2019-03-29T16:10:33.375	NG_ecoli_LTEE_11364_DM0	-1500	866	163	DIA_100X_EMPTY_1x1_100ms	c28d9ccb-1bfc-4b15-ae8f-16b457ecd872	EPI_100X_YFP_1x1_200ms_25sola	EPI_100X_RFP_1x1_200ms_25sola
1	45	14.9355869825712	674	49.5258121950135	41.7581602373887	1605.37240356083	8520659	12641.9272997033	161.026924579044	165.070455021185	4	773433	1147.52670623145	479.576550264263	588.951861052699	0	NaN	NaN	NaN	NaN	NaN	524.097359575855	0.961888940710024	43.7008509863146	13.7560676110306	11.6544969319264	2.93186741151263	0.0135104476668783	0.00568395323534907	1	1.00404691043672	4661.94171119821	0	8817.05637982196	1	1	1	11	2019-03-29T16:10:45.637	NG_ecoli_LTEE_11364_DM0	-2000	-0	163	DIA_100X_EMPTY_1x1_100ms	5e3cf96e-4cc0-4f0b-8ae6-fcc378674c90	EPI_100X_YFP_1x1_200ms_25sola	EPI_100X_RFP_1x1_200ms_25sola
2	50	14.2719866251605	714	49.0358717473413	53.9117647058824	1369.26890756303	3394452	4754.13445378151	161.026924579044	165.070455021185	5	568154	795.733893557423	479.576550264263	588.951861052699	0	NaN	NaN	NaN	NaN	NaN	556.601876604726	0.939748935054427	48.2523018460344	13.6436930806424	11.3559283869696	2.43123379126034	0.008873755253612	0.00315709932872796	2	1.0009143570995	4887.12230150464	0	9012.1918767507	1	1	1	11	2019-03-29T16:10:45.637	NG_ecoli_LTEE_11364_DM0	-2000	-0	163	DIA_100X_EMPTY_1x1_100ms	8917e67d-f1c3-4372-86da-7f28ed4386f5	EPI_100X_YFP_1x1_200ms_25sola	EPI_100X_RFP_1x1_200ms_25sola
3	41	14.1246653166722	579	49.6716714745801	107.948186528497	923.352331606218	1867980	3226.21761658031	161.026924579044	165.070455021185	3	451063	779.037996545769	479.576550264263	588.951861052699	0	NaN	NaN	NaN	NaN	NaN	467.618274539947	0.989913485225309	37.4561034293077	14.6523954480693	12.1293639074544	3.31597279087874	0.0149839629797163	0.00259185200549677	2	1.0002671366668	4328.01272534331	0	8546.95509499136	1	1	1	11	2019-03-29T16:10:45.637	NG_ecoli_LTEE_11364_DM0	-2000	-0	163	DIA_100X_EMPTY_1x1_100ms	925fca08-2b00-483e-b413-765b14e97236	EPI_100X_YFP_1x1_200ms_25sola	EPI_100X_RFP_1x1_200ms_25sola
4	27	13.8367305397039	374	35.3974248258693	149.687165775401	406.136363636364	254619	680.799465240642	161.026924579044	165.070455021185	6	11087146	29644.7754010695	479.576550264263	588.951861052699	2	NaN	NaN	NaN	NaN	NaN	359.5359244154	0.960404350436175	27.8632897217223	15.3510245354067	12.3483451486921	3.79181928360252	0.0327355576910525	0.0133747118490278	1	1.01045590065637	3336.87387679601	0	11287.1069518717	1	1	1	11	2019-03-29T16:10:45.637	NG_ecoli_LTEE_11364_DM0	-2000	-0	163	DIA_100X_EMPTY_1x1_100ms	92620bef-88d1-4223-8b9e-16d4887adce6	EPI_100X_YFP_1x1_200ms_25sola	EPI_100X_RFP_1x1_200ms_25sola
5	48	13.8354873993827	664	49.6442455008265	158.472891566265	1611.17620481928	1709135	2573.9984939759	161.026924579044	165.070455021185	5	591092	890.198795180723	479.576550264263	588.951861052699	0	NaN	NaN	NaN	NaN	NaN	546.182546547201	0.96301328363433	46.5968930882081	13.310999985794	11.3805495971188	2.82296875822319	0.00467283106067744	0.00241917592695009	2	1.0002032716678	4739.94512102329	0	8917.68975903614	1	1	1	11	2019-03-29T16:10:45.637	NG_ecoli_LTEE_11364_DM0	-2000	-0	163	DIA_100X_EMPTY_1x1_100ms	cfa163eb-0070-4ea6-aeb5-44ad5c79c91f	EPI_100X_YFP_1x1_200ms_25sola	EPI_100X_RFP_1x1_200ms_25sola
6	37	13.7565171141876	509	26.869900302008	227.962671905697	2030.71119842829	10204619	20048.3673870334	161.026924579044	165.070455021185	5	626485	1230.81532416503	479.576550264263	588.951861052699	0	NaN	NaN	NaN	NaN	NaN	NaN	NaN	NaN	NaN	NaN	NaN	NaN	NaN	NaN	NaN	NaN	0	8988.26129666012	1	1	1	11	2019-03-29T16:10:45.637	NG_ecoli_LTEE_11364_DM0	-2000	-0	163	DIA_100X_EMPTY_1x1_100ms	e3b9e242-fef6-464f-884f-0c96bc70d51a	EPI_100X_YFP_1x1_200ms_25sola	EPI_100X_RFP_1x1_200ms_25sola
7	89	13.4876061231115	1201	47.6072485884345	282.957535387177	1976.06910907577	9202285	7662.18567860117	161.026924579044	165.070455021185	8	1107282	921.966694421316	479.576550264263	588.951861052699	0	NaN	NaN	NaN	NaN	NaN	976.231319350029	0.882695689118321	89.4390888746937	13.1576676446958	10.7971191017192	1.87154387195871	0.0171833705164307	0.00634076950569841	4	1.00154683152865	8189.04074221493	2	9754.99167360533	1	1	1	11	2019-03-29T16:10:45.637	NG_ecoli_LTEE_11364_DM0	-2000	-0	163	DIA_100X_EMPTY_1x1_100ms	d2512fd3-a9ed-482d-bdfe-04e6d35784c0	EPI_100X_YFP_1x1_200ms_25sola	EPI_100X_RFP_1x1_200ms_25sola
8	24	9.2767406664861	223	43.0467546661569	283.345291479821	1022.87443946188	120380	539.820627802691	161.026924579044	165.070455021185	2	2652337	11893.8878923767	479.576550264263	588.951861052699	2	NaN	NaN	NaN	NaN	NaN	253.986218414562	0.948283377124681	25.6887248728334	12.0238630606716	9.32735867034742	2.98827314245416	0.0303117147765554	0.0135065190732463	1	1.00892378647927	1755.29365658911	0	11617.5201793722	1	1	1	11	2019-03-29T16:10:45.637	NG_ecoli_LTEE_11364_DM0	-2000	-0	163	DIA_100X_EMPTY_1x1_100ms	03f448d0-e4cb-435d-b4ec-10a0a3bc71e5	EPI_100X_YFP_1x1_200ms_25sola	EPI_100X_RFP_1x1_200ms_25sola
9	53	15.189960180232	805	49.5827672501938	289.306832298137	1860.60621118012	4252529	5282.64472049689	161.026924579044	165.070455021185	7	624663	775.978881987578	479.576550264263	588.951861052699	0	NaN	NaN	NaN	NaN	NaN	633.286912451487	0.9581909562433	50.196386586569	14.4770777507139	12.4156498073614	2.71397410493671	0.00780674776524784	0.00279685993998224	2	1.00138384847483	6077.16804682971	0	8743.31180124224	1	1	1	11	2019-03-29T16:10:45.637	NG_ecoli_LTEE_11364_DM0	-2000	-0	163	DIA_100X_EMPTY_1x1_100ms	6d6df753-a610-4123-bed4-53fedc94c9ee	EPI_100X_YFP_1x1_200ms_25sola	EPI_100X_RFP_1x1_200ms_25sola
10	36	13.3363086998265	480	49.4975355999641	298.63125	1954.77916666667	2480818	5168.37083333333	161.026924579044	165.070455021185	5	508660	1059.70833333333	479.576550264263	588.951861052699	0	NaN	NaN	NaN	NaN	NaN	398.197137495928	0.977089789985251	34.487008842584	14.3109718164805	11.26121598823	3.02524176137892	0.0185990998685448	0.00820886742227024	1	1.00148919050566	3434.91493454831	1	9568.42916666667	1	1	1	11	2019-03-29T16:10:45.637	NG_ecoli_LTEE_11364_DM0	-2000	-0	163	DIA_100X_EMPTY_1x1_100ms	c0a23c0e-afde-46b8-92ba-f51c2f44eaa7	EPI_100X_YFP_1x1_200ms_25sola	EPI_100X_RFP_1x1_200ms_25sola
11	45	13.5086890203539	608	49.1192220426743	324.893092105263	635.842105263158	950094	1562.65460526316	161.026924579044	165.070455021185	6	415648	683.631578947368	479.576550264263	588.951861052699	0	NaN	NaN	NaN	NaN	NaN	491.810008760439	0.933775175321441	44.2380793583076	13.1919689433163	10.8545459760934	2.57305221018123	0.0303894136310019	0.0124263098965811	0	1.01783915041131	4093.63832358255	1	9248.45065789474	1	1	1	11	2019-03-29T16:10:45.637	NG_ecoli_LTEE_11364_DM0	-2000	-0	163	DIA_100X_EMPTY_1x1_100ms	fd3b4722-f64e-457e-b12f-0aef9a597f1a	EPI_100X_YFP_1x1_200ms_25sola	EPI_100X_RFP_1x1_200ms_25sola
12	50	12.9125869738261	646	49.6600959152369	354.43653250774	1961.8653250774	4234626	6555.14860681115	161.026924579044	165.070455021185	5	521894	807.885448916409	479.576550264263	588.951861052699	0	NaN	NaN	NaN	NaN	NaN	534.551546240714	0.943623216457312	49.1093518622202	12.8453531179559	10.6877367794277	2.51670969020131	0.0136139771637085	0.0046336817957589	2	1.00405332528412	4405.80815500758	1	9631.00773993808	1	1	1	11	2019-03-29T16:10:45.637	NG_ecoli_LTEE_11364_DM0	-2000	-0	163	DIA_100X_EMPTY_1x1_100ms	c53394ec-0a38-4fa1-b203-3116fa301eeb	EPI_100X_YFP_1x1_200ms_25sola	EPI_100X_RFP_1x1_200ms_25sola
13	48	14.8555691468758	714	49.7940634925058	358.011204481793	630.858543417367	4205799	5890.47478991597	161.026924579044	165.070455021185	8	681095	953.914565826331	479.576550264263	588.951861052699	0	NaN	NaN	NaN	NaN	NaN	576.403283579135	0.976332355086117	46.1001478727007	14.6522824410694	12.150516865889	3.17623912186997	0.0250215482405709	0.00630849179597767	2	1.00353282337055	5345.418409543	1	9624.12464985994	1	1	1	11	2019-03-29T16:10:45.637	NG_ecoli_LTEE_11364_DM0	-2000	-0	163	DIA_100X_EMPTY_1x1_100ms	45966560-310c-4f02-a18e-e6acf1428c3f	EPI_100X_YFP_1x1_200ms_25sola	EPI_100X_RFP_1x1_200ms_25sola
14	58	14.2435651344275	827	45.9497956174581	365.80169286578	1452.38210399033	4448809	5379.4546553809	161.026924579044	165.070455021185	5	341636	413.102781136638	479.576550264263	588.951861052699	0	NaN	NaN	NaN	NaN	NaN	663.910229784921	0.8425155301084	58.4765737994482	13.1856499122297	11.1584735498691	2.24239016137588	0.0261707666452393	0.0101724037215966	1	1.02822599628881	5718.49014416116	0	9108.80652962515	1	1	1	11	2019-03-29T16:10:45.637	NG_ecoli_LTEE_11364_DM0	-2000	-0	163	DIA_100X_EMPTY_1x1_100ms	e3fcceac-4f50-45fd-b70b-1e5c8ce0570c	EPI_100X_YFP_1x1_200ms_25sola	EPI_100X_RFP_1x1_200ms_25sola
15	54	13.8255999618039	747	47.4936991389956	400.469879518072	1621.40562248996	427957	572.90093708166	161.026924579044	165.070455021185	3	34088565	45633.9558232932	479.576550264263	588.951861052699	4	NaN	NaN	NaN	NaN	NaN	590.506072340031	0.85651061214944	52.8458247859635	13.5511273846274	10.9576690863507	2.86106491862721	0.0273686385449972	0.0103284734629964	2	1.00962347962661	4983.52824108899	0	9643.65595716198	1	1	1	11	2019-03-29T16:10:45.637	NG_ecoli_LTEE_11364_DM0	-2000	-0	163	DIA_100X_EMPTY_1x1_100ms	5bfb1412-90a3-4277-99c1-440ab5ed6040	EPI_100X_YFP_1x1_200ms_25sola	EPI_100X_RFP_1x1_200ms_25sola
16	38	18.3226262467146	701	43.1834022099735	418.226818830243	484.865905848787	17105648	24401.7803138374	161.026924579044	165.070455021185	4	564188	804.833095577746	479.576550264263	588.951861052699	0	NaN	NaN	NaN	NaN	NaN	561.648756640152	0.987927198802007	35.6798671417744	18.4105291100133	15.2776378108491	4.40247428341443	0.0339683302626441	0.0142386007741019	2	1.01180530707121	6540.71957621486	0	9107.33380884451	1	1	1	11	2019-03-29T16:10:45.637	NG_ecoli_LTEE_11364_DM0	-2000	-0	163	DIA_100X_EMPTY_1x1_100ms	cda7a38d-2da9-4bf4-aa9f-8b4af49f2508	EPI_100X_YFP_1x1_200ms_25sola	EPI_100X_RFP_1x1_200ms_25sola
17	45	14.3485448082101	645	49.2549634405721	502.965891472868	1571.72558139535	1699906	2635.51317829457	161.026924579044	165.070455021185	5	317023	491.508527131783	479.576550264263	588.951861052699	0	NaN	NaN	NaN	NaN	NaN	536.243542260604	0.963421710083275	43.64426826489	14.3240361830639	12.0494391343477	2.79725977120003	0.0089698510753723	0.00315289152318215	2	1.00097447606506	4976.80657901582	0	8988.50542635659	1	1	1	11	2019-03-29T16:10:45.637	NG_ecoli_LTEE_11364_DM0	-2000	-0	163	DIA_100X_EMPTY_1x1_100ms	a003461a-c440-4666-b681-e6841069a892	EPI_100X_YFP_1x1_200ms_25sola	EPI_100X_RFP_1x1_200ms_25sola
18	59	14.4368599855494	853	47.4011150812651	557.339976553341	1675.86869871043	4583456	5373.33645955451	161.026924579044	165.070455021185	5	491340	576.014067995311	479.576550264263	588.951861052699	0	NaN	NaN	NaN	NaN	NaN	699.52823225343	0.896202025098187	58.7505661887658	14.1563881313626	11.7610000601155	2.3519152518733	0.00942902522280086	0.00578822442820527	1	1.00429993177242	6382.49439494167	0	9172.90152403282	1	1	1	11	2019-03-29T16:10:45.637	NG_ecoli_LTEE_11364_DM0	-2000	-0	163	DIA_100X_EMPTY_1x1_100ms	7e17bed4-d418-44cb-a856-10a4488eadf9	EPI_100X_YFP_1x1_200ms_25sola	EPI_100X_RFP_1x1_200ms_25sola
19	33	15.2035642255401	502	47.7753145912989	586.388446215139	523.400398406375	13114102	26123.7091633466	161.026924579044	165.070455021185	1	569928	1135.31474103586	479.576550264263	588.951861052699	0	NaN	NaN	NaN	NaN	NaN	408.884806158787	0.997301838419944	30.5347408486129	15.4368557344294	12.9776606975829	3.81535921370082	0.00200251258294152	0.000938255637094785	2	1.0000187088101	4039.02880476155	0	8587.6374501992	1	1	1	11	2019-03-29T16:10:45.637	NG_ecoli_LTEE_11364_DM0	-2000	-0	163	DIA_100X_EMPTY_1x1_100ms	7c877f79-cf1e-4d20-9f8c-fa9267f4beac	EPI_100X_YFP_1x1_200ms_25sola	EPI_100X_RFP_1x1_200ms_25sola
20	26	12.7659261552981	332	29.9110871076324	604.846385542169	550.894578313253	370909	1117.19578313253	161.026924579044	165.070455021185	3	7026271	21163.4668674699	479.576550264263	588.951861052699	2	NaN	NaN	NaN	NaN	NaN	295.130253947143	0.992892707618084	25.5236051571648	14.0692205619898	11.0174084619955	3.67558483892927	0.0227879250514132	0.010138763756794	1	1.00430847844565	2433.2727957598	0	10914.4728915663	1	1	1	11	2019-03-29T16:10:45.637	NG_ecoli_LTEE_11364_DM0	-2000	-0	163	DIA_100X_EMPTY_1x1_100ms	0e31c64f-ce83-4c87-8e84-86a2ab74d0e6	EPI_100X_YFP_1x1_200ms_25sola	EPI_100X_RFP_1x1_200ms_25sola
21	53	14.853987362186	789	49.5314885673274	620.7845373891	792.456273764259	2516665	3189.68948035488	161.026924579044	165.070455021185	8	421172	533.804816223067	479.576550264263	588.951861052699	0	NaN	NaN	NaN	NaN	NaN	653.159112311707	0.948203484856011	52.2256532527875	14.3333552459145	12.3253799801923	2.5887424696979	0.0078466763388384	0.00446499456937084	1	1.00281056788307	6231.23881985866	0	9002.81242078581	1	1	1	11	2019-03-29T16:10:45.637	NG_ecoli_LTEE_11364_DM0	-2000	-0	163	DIA_100X_EMPTY_1x1_100ms	cedb4d8d-d81a-4949-bb63-8fb62974b3de	EPI_100X_YFP_1x1_200ms_25sola	EPI_100X_RFP_1x1_200ms_25sola
22	56	14.6025723119092	818	49.5751044716383	624.460880195599	1381.63202933985	1481006	1810.52078239609	161.026924579044	165.070455021185	8	339311	414.805623471883	479.576550264263	588.951861052699	0	NaN	NaN	NaN	NaN	NaN	663.291266257794	0.946482041536662	53.868932414164	14.2210616220567	12.058022305135	2.69005820671241	0.0153708059944825	0.00349458720371946	2	1.00027022322527	6151.4913244203	0	9044.56479217604	1	1	1	11	2019-03-29T16:10:45.637	NG_ecoli_LTEE_11364_DM0	-2000	-0	163	DIA_100X_EMPTY_1x1_100ms	5b1ec665-259c-481a-a87f-4d7ed6639832	EPI_100X_YFP_1x1_200ms_25sola	EPI_100X_RFP_1x1_200ms_25sola
23	25	13.8250750183027	351	-24.4490750530666	638.470085470085	180.34188034188	292884	834.42735042735	161.026924579044	165.070455021185	6	7984732	22748.5242165242	479.576550264263	588.951861052699	1	NaN	NaN	NaN	NaN	NaN	318.956593172546	0.985019243540596	26.1598337577447	14.324396783348	11.8166398350352	3.3308827006811	0.00552833839505968	0.00213013861471644	1	1.00019083883951	2868.88314165721	1	10245.1965811966	1	1	1	11	2019-03-29T16:10:45.637	NG_ecoli_LTEE_11364_DM0	-2000	-0	163	DIA_100X_EMPTY_1x1_100ms	bffc648f-d86c-4677-a48e-179096831f51	EPI_100X_YFP_1x1_200ms_25sola	EPI_100X_RFP_1x1_200ms_25sola
24	31	13.9257317903944	445	10.661420878634	641.233707865169	152.4	385820	867.011235955056	161.026924579044	165.070455021185	4	11202820	25174.8764044944	479.576550264263	588.951861052699	2	NaN	NaN	NaN	NaN	NaN	398.887148532753	0.910980295254489	33.968769359664	14.0159303502843	11.4131646220354	3.02008203775726	0.0688322960608709	0.0254540148005474	0	1.05807632580994	3475.21643694831	1	10374.8696629213	1	1	1	11	2019-03-29T16:10:45.637	NG_ecoli_LTEE_11364_DM0	-2000	-0	163	DIA_100X_EMPTY_1x1_100ms	819bb399-324f-4a27-9da2-ccb307df6fc1	EPI_100X_YFP_1x1_200ms_25sola	EPI_100X_RFP_1x1_200ms_25sola
25	45	15.0471263802153	677	49.6292946618539	749.837518463811	558.531757754801	1312563	1938.79320531758	161.026924579044	165.070455021185	7	507275	749.298375184638	479.576550264263	588.951861052699	0	NaN	NaN	NaN	NaN	NaN	541.614553292216	0.967061761113121	43.0919128334967	14.4035919573827	12.1833164746568	3.13456744965902	0.312107887740483	0.00772098758934717	2	1.00136270476307	5023.61912674305	0	8886.98079763663	1	1	1	11	2019-03-29T16:10:45.637	NG_ecoli_LTEE_11364_DM0	-2000	-0	163	DIA_100X_EMPTY_1x1_100ms	b2a2a8cc-3c5e-4846-a593-62872bcaf817	EPI_100X_YFP_1x1_200ms_25sola	EPI_100X_RFP_1x1_200ms_25sola
26	36	11.9430174329589	431	45.332755082462	798.99535962877	1112.31786542923	245173	568.84686774942	161.026924579044	165.070455021185	4	10335339	23979.9048723898	479.576550264263	588.951861052699	3	NaN	NaN	NaN	NaN	NaN	400.666831991635	0.9114343717649	36.9003642913405	13.4940598131077	10.5862986928319	2.77387070452512	0.0183742512492296	0.00831066156487964	1	1.00176766659195	3247.94616350055	0	11021.2088167053	1	1	1	11	2019-03-29T16:10:45.637	NG_ecoli_LTEE_11364_DM0	-2000	-0	163	DIA_100X_EMPTY_1x1_100ms	09d2586f-445d-427a-ac81-8a7e16805e0d	EPI_100X_YFP_1x1_200ms_25sola	EPI_100X_RFP_1x1_200ms_25sola
27	41	13.2706911011676	545	48.353868093658	795.436697247706	120.249541284404	306941	563.194495412844	161.026924579044	165.070455021185	3	15897753	29170.1889908257	479.576550264263	588.951861052699	3	NaN	NaN	NaN	NaN	NaN	461.556439924973	0.92449186646054	41.0267194398913	13.3744537495925	11.0183385635554	2.69749253755445	0.0149073479665112	0.00591788940346684	3	1.00087527054512	3911.91039774874	0	10405.1963302752	1	1	1	11	2019-03-29T16:10:45.637	NG_ecoli_LTEE_11364_DM0	-2000	-0	163	DIA_100X_EMPTY_1x1_100ms	da82198a-2322-457b-a5b0-6cf195468324	EPI_100X_YFP_1x1_200ms_25sola	EPI_100X_RFP_1x1_200ms_25sola
28	36	12.624097275816	455	49.1837766278532	902.353846153846	1297.63296703297	308715	678.494505494505	161.026924579044	165.070455021185	7	9951561	21871.5626373626	479.576550264263	588.951861052699	2	NaN	NaN	NaN	NaN	NaN	NaN	NaN	NaN	NaN	NaN	NaN	NaN	NaN	NaN	NaN	NaN	0	10490.4725274725	1	1	1	11	2019-03-29T16:10:45.637	NG_ecoli_LTEE_11364_DM0	-2000	-0	163	DIA_100X_EMPTY_1x1_100ms	97f5e179-668e-4719-9ae6-7cba29c9ef31	EPI_100X_YFP_1x1_200ms_25sola	EPI_100X_RFP_1x1_200ms_25sola
29	41	14.8923778924561	611	49.3441976803265	948.808510638298	1840.73322422259	876083	1433.85106382979	161.026924579044	165.070455021185	6	259343	424.456628477905	479.576550264263	588.951861052699	0	NaN	NaN	NaN	NaN	NaN	502.617422491282	0.976561590041978	39.0622321100183	14.6093535605395	12.4258137638234	3.45103751139849	0.0119325391570231	0.00676414924810882	2	1.00134889329383	4736.92619390862	0	8800.94271685761	1	1	1	11	2019-03-29T16:10:45.637	NG_ecoli_LTEE_11364_DM0	-2000	-0	163	DIA_100X_EMPTY_1x1_100ms	2a517ee9-40b8-469d-9b86-dbbc77b5c020	EPI_100X_YFP_1x1_200ms_25sola	EPI_100X_RFP_1x1_200ms_25sola
30	57	13.3024714582931	767	48.9183824875923	985.181225554107	1946.49674054759	1261281	1644.43415906128	161.026924579044	165.070455021185	6	364689	475.474576271186	479.576550264263	588.951861052699	0	NaN	NaN	NaN	NaN	NaN	633.247365549838	0.891572387282646	57.6484113876019	12.7154814842768	10.8223895858483	2.09779363093561	0.0158708345225462	0.00554805123155176	3	1.00738907928427	5303.02351238726	0	9172.96088657106	1	1	1	11	2019-03-29T16:10:45.637	NG_ecoli_LTEE_11364_DM0	-2000	-0	163	DIA_100X_EMPTY_1x1_100ms	3b53af81-5037-4894-aa4d-0b7df6978c1d	EPI_100X_YFP_1x1_200ms_25sola	EPI_100X_RFP_1x1_200ms_25sola
31	35	12.6942327617414	445	49.564080877057	1002.4606741573	1054.93707865169	3717873	8354.77078651685	161.026924579044	165.070455021185	2	219325	492.865168539326	479.576550264263	588.951861052699	0	NaN	NaN	NaN	NaN	NaN	393.428349216572	0.982303523023432	34.8258497404265	12.6304274586992	11.0670736833468	2.63966761280358	0.00317293084530273	0.00150342916987046	2	1.00006312532974	3350.09564374928	1	9096.59775280899	1	1	1	11	2019-03-29T16:10:45.637	NG_ecoli_LTEE_11364_DM0	-2000	-0	163	DIA_100X_EMPTY_1x1_100ms	a55bec65-b5f1-43b9-b1d7-0fc13f450c6f	EPI_100X_YFP_1x1_200ms_25sola	EPI_100X_RFP_1x1_200ms_25sola
32	34	12.746007563412	433	48.8642745913627	1027.12702078522	1031.73672055427	3924556	9063.63972286374	161.026924579044	165.070455021185	3	233197	538.561200923788	479.576550264263	588.951861052699	0	NaN	NaN	NaN	NaN	NaN	378.859241002195	0.982437829618488	33.6384257328335	12.9815916676389	10.8308049856937	3.02255915804653	0.0159212743732003	0.00323201382032407	0	1.00058788814874	3099.18153996166	1	9157.50808314088	1	1	1	11	2019-03-29T16:10:45.637	NG_ecoli_LTEE_11364_DM0	-2000	-0	163	DIA_100X_EMPTY_1x1_100ms	869ac852-329f-499a-b2e7-f9e46bdbfa4d	EPI_100X_YFP_1x1_200ms_25sola	EPI_100X_RFP_1x1_200ms_25sola
33	51	13.2557269920172	676	48.6315524265179	1059.27071005917	1794.73372781065	11840277	17515.2026627219	161.026924579044	165.070455021185	2	328362	485.742603550296	479.576550264263	588.951861052699	0	NaN	NaN	NaN	NaN	NaN	559.003855570596	0.912111253288661	49.8572404974805	12.8943920685811	11.0604778862836	2.19010739237538	0.0185563854537368	0.00742169029968669	2	1.00461703720263	4790.33518356013	0	8982.85059171598	1	1	1	11	2019-03-29T16:10:45.637	NG_ecoli_LTEE_11364_DM0	-2000	-0	163	DIA_100X_EMPTY_1x1_100ms	c7036557-33d1-4e20-b79d-129ed105c706	EPI_100X_YFP_1x1_200ms_25sola	EPI_100X_RFP_1x1_200ms_25sola
34	36	13.1941606865921	475	48.8315835768835	1059.70947368421	1843.36210526316	1057350	2226	161.026924579044	165.070455021185	3	329738	694.185263157895	479.576550264263	588.951861052699	0	NaN	NaN	NaN	NaN	NaN	387.239088201987	0.97824280574681	34.4418017373934	13.0636272988262	11.0453030587975	2.7257904401697	0.0067377612707274	0.00331475913069883	1	1.00092753732091	3300.12976124064	0	8927.42736842105	1	1	1	11	2019-03-29T16:10:45.637	NG_ecoli_LTEE_11364_DM0	-2000	-0	163	DIA_100X_EMPTY_1x1_100ms	27a407ee-a815-47de-981d-56e44d468da5	EPI_100X_YFP_1x1_200ms_25sola	EPI_100X_RFP_1x1_200ms_25sola
35	53	15.1934028580459	806	49.4328346739232	1082.11538461538	1264.53349875931	2602835	3229.32382133995	161.026924579044	165.070455021185	7	440687	546.758064516129	479.576550264263	588.951861052699	0	NaN	NaN	NaN	NaN	NaN	638.942363472726	0.931730116098876	51.3738623831441	14.0060080431807	12.2782228606633	2.52744757500752	0.0178698653934902	0.00669116533189391	2	1.00610655924779	6082.79420162966	0	8563.93920595534	1	1	1	11	2019-03-29T16:10:45.637	NG_ecoli_LTEE_11364_DM0	-2000	-0	163	DIA_100X_EMPTY_1x1_100ms	27d077cc-a6c1-46df-9272-c4eea3a54ada	EPI_100X_YFP_1x1_200ms_25sola	EPI_100X_RFP_1x1_200ms_25sola
36	40	16.5834869802659	665	-49.998757816073	1139.17894736842	223.714285714286	1045102	1571.58195488722	161.026924579044	165.070455021185	11	1784386	2683.28721804511	479.576550264263	588.951861052699	0	NaN	NaN	NaN	NaN	NaN	551.683300911061	0.742679053377395	48.7760604590963	17.4745148804906	10.8559715178404	3.76026035380699	0.122085550776153	0.0440402161810122	2	1.33918195153866	4514.75296763471	0	10408.184962406	1	1	1	11	2019-03-29T16:10:45.637	NG_ecoli_LTEE_11364_DM0	-2000	-0	163	DIA_100X_EMPTY_1x1_100ms	67a50a6c-3398-47b7-89e8-fb9bbc5abfdd	EPI_100X_YFP_1x1_200ms_25sola	EPI_100X_RFP_1x1_200ms_25sola
37	38	9.98546132097209	380	38.4234388516317	1199.59210526316	1757.12894736842	222366	585.173684210526	161.026924579044	165.070455021185	2	5365271	14119.1342105263	479.576550264263	588.951861052699	3	NaN	NaN	NaN	NaN	NaN	388.840473920321	0.962119592523941	38.0231378730541	11.7309715906348	9.96870948670016	2.48794964945564	0.00801313838883528	0.00369685541088844	1	1.00139484845721	2967.67074288103	0	11414.1657894737	1	1	1	11	2019-03-29T16:10:45.637	NG_ecoli_LTEE_11364_DM0	-2000	-0	163	DIA_100X_EMPTY_1x1_100ms	31563720-ccee-40c0-ac53-6b12fadc7ba5	EPI_100X_YFP_1x1_200ms_25sola	EPI_100X_RFP_1x1_200ms_25sola
38	19	14.6020935293851	285	-49.995143888794	1251.39649122807	2035.59298245614	322499	1131.57543859649	161.026924579044	165.070455021185	3	9192479	32254.3122807018	479.576550264263	588.951861052699	2	NaN	NaN	NaN	NaN	NaN	242.228642733079	0.999911020282485	19.1194933342261	15.8554864393018	12.1326796959592	4.24812589490054	0.000989109599237491	0.00049826464283216	2	1.00000068133451	2210.44506114129	1	10002.4210526316	1	1	1	11	2019-03-29T16:10:45.637	NG_ecoli_LTEE_11364_DM0	-2000	-0	163	DIA_100X_EMPTY_1x1_100ms	4087a22c-c14d-4fd0-8a69-06add5d1c25b	EPI_100X_YFP_1x1_200ms_25sola	EPI_100X_RFP_1x1_200ms_25sola
39	18	11.3616189527171	205	-47.1178398873654	1249.44390243902	2017.94634146341	154192	752.156097560976	161.026924579044	165.070455021185	1	8808706	42969.2975609756	479.576550264263	588.951861052699	2	NaN	NaN	NaN	NaN	NaN	197.8141417734	0.999882599536474	17.9847755368477	13.8104513792976	10.2708052203957	4.04552594651523	0.0160017966621562	0.00813685617034616	1	1.0015299626358	1490.06045681673	1	10350.6829268293	1	1	1	11	2019-03-29T16:10:45.637	NG_ecoli_LTEE_11364_DM0	-2000	-0	163	DIA_100X_EMPTY_1x1_100ms	652b20d8-f7d7-4019-bfb8-af52316c5b55	EPI_100X_YFP_1x1_200ms_25sola	EPI_100X_RFP_1x1_200ms_25sola
40	20	6.78244287910754	136	-49.3544871246652	1320.08088235294	564.242647058824	104527	768.580882352941	161.026924579044	165.070455021185	2	1221077	8978.50735294118	479.576550264263	588.951861052699	1	NaN	NaN	NaN	NaN	NaN	184.104488431311	0.999326394425825	20.7661837602348	10.7683402802194	8.40067648771318	2.98090992626161	0.0125374097944398	0.00662194145650254	0	1.00135061818066	1150.99939302897	1	11240.4779411765	1	1	1	11	2019-03-29T16:10:45.637	NG_ecoli_LTEE_11364_DM0	-2000	-0	163	DIA_100X_EMPTY_1x1_100ms	14eb84bc-ccc1-416f-a418-97f3b3945954	EPI_100X_YFP_1x1_200ms_25sola	EPI_100X_RFP_1x1_200ms_25sola
41	26	10.5353191327702	276	43.1321908026803	1339.19202898551	550.496376811594	218192	790.550724637681	161.026924579044	165.070455021185	4	3513473	12729.9746376812	479.576550264263	588.951861052699	1	NaN	NaN	NaN	NaN	NaN	278.645549175199	0.947627961324563	27.4830747745546	12.2892397267709	9.7793521271905	2.84231097520591	0.0123405668938664	0.0060062332672984	1	1.0019388318315	2064.31215191938	1	11052.1413043478	1	1	1	11	2019-03-29T16:10:45.637	NG_ecoli_LTEE_11364_DM0	-2000	-0	163	DIA_100X_EMPTY_1x1_100ms	43e0697d-dc26-472d-bc21-7bfa81fe668f	EPI_100X_YFP_1x1_200ms_25sola	EPI_100X_RFP_1x1_200ms_25sola
42	36	15.2178228940251	548	48.7865748486035	1377.90510948905	1858.19525547445	1735621	3167.19160583942	161.026924579044	165.070455021185	4	534809	975.928832116788	479.576550264263	588.951861052699	0	NaN	NaN	NaN	NaN	NaN	424.813860022925	0.989006017229396	33.4237252409563	14.4290225566265	12.3215499810359	3.44956817799219	0.00653895738894791	0.00273265612908456	1	1.000571649546	3985.4321510751	0	8578.06204379562	1	1	1	11	2019-03-29T16:10:45.637	NG_ecoli_LTEE_11364_DM0	-2000	-0	163	DIA_100X_EMPTY_1x1_100ms	d1a78f4f-57ee-48d3-9848-7f001d6ffce5	EPI_100X_YFP_1x1_200ms_25sola	EPI_100X_RFP_1x1_200ms_25sola
43	35	10.7235603917822	377	39.1633020567206	1407.44031830239	869.594164456233	294929	782.305039787798	161.026924579044	165.070455021185	5	9893813	26243.5358090186	479.576550264263	588.951861052699	4	NaN	NaN	NaN	NaN	NaN	375.14945455964	0.863721927343554	37.8650288174578	12.4647175952272	9.59613509262863	2.73064749986456	0.0796144921828076	0.0288744919584109	1	1.0885971668549	2738.55129235301	1	11237.7877984085	1	1	1	11	2019-03-29T16:10:45.637	NG_ecoli_LTEE_11364_DM0	-2000	-0	163	DIA_100X_EMPTY_1x1_100ms	07195d59-67a8-43e0-8226-e28dac8b8370	EPI_100X_YFP_1x1_200ms_25sola	EPI_100X_RFP_1x1_200ms_25sola
44	37	13.1963894517865	489	35.7266559727473	1419.16155419223	889.815950920245	460312	941.333333333333	161.026924579044	165.070455021185	4	1182300	2417.79141104294	479.576550264263	588.951861052699	0	NaN	NaN	NaN	NaN	NaN	427.829163712985	0.947334387304366	38.3014578872734	12.7046475353938	10.8375522371926	2.71630456382998	0.050221207399841	0.022391039601126	0	1.04116062710722	3533.19489288431	2	9282.23108384458	1	1	1	11	2019-03-29T16:10:45.637	NG_ecoli_LTEE_11364_DM0	-2000	-0	163	DIA_100X_EMPTY_1x1_100ms	ca95b497-d016-4969-8ee7-55c1292e7936	EPI_100X_YFP_1x1_200ms_25sola	EPI_100X_RFP_1x1_200ms_25sola
45	36	11.6943873213779	422	48.0061582621618	1421.24881516588	773.099526066351	211062	500.14691943128	161.026924579044	165.070455021185	1	7934653	18802.4952606635	479.576550264263	588.951861052699	2	NaN	NaN	NaN	NaN	NaN	374.3323216984	0.94827117269559	35.6825299470511	12.1423015202409	10.1500135417886	2.71748838485727	0.0127985897385384	0.00608623383596346	2	1.00180565256682	2887.21259541806	0	10760.1327014218	1	1	1	11	2019-03-29T16:10:45.637	NG_ecoli_LTEE_11364_DM0	-2000	-0	163	DIA_100X_EMPTY_1x1_100ms	f69d3b51-60ea-447e-8714-1c38d45dcebf	EPI_100X_YFP_1x1_200ms_25sola	EPI_100X_RFP_1x1_200ms_25sola
46	40	12.7072646387151	509	49.6416561778935	1456.06876227898	881.365422396857	511723	1005.34970530452	161.026924579044	165.070455021185	3	446754	877.709233791748	479.576550264263	588.951861052699	0	NaN	NaN	NaN	NaN	NaN	437.646574781004	0.974237571530098	38.8398039181303	12.8767574717515	10.9496251969717	2.85836076745621	0.0546965697548796	0.00707250525479352	1	1.00279439394995	3657.3406863287	1	9174.73280943026	1	1	1	11	2019-03-29T16:10:45.637	NG_ecoli_LTEE_11364_DM0	-2000	-0	163	DIA_100X_EMPTY_1x1_100ms	bf6122e7-2484-4c78-b2bc-0e08f2e59084	EPI_100X_YFP_1x1_200ms_25sola	EPI_100X_RFP_1x1_200ms_25sola
47	30	16.3532474595859	491	0.545744321976227	1474.8350305499	1533.78411405295	1410647	2873.00814663951	161.026924579044	165.070455021185	7	2023823	4121.83910386965	479.576550264263	588.951861052699	0	NaN	NaN	NaN	NaN	NaN	409.976985782452	0.995154284860648	28.4529123865038	16.6563489752388	13.7871109650858	4.29488904892113	0.0277662383379968	0.0111761972783599	1	1.00513517994528	4247.7910932102	0	9992.38696537678	1	1	1	11	2019-03-29T16:10:45.637	NG_ecoli_LTEE_11364_DM0	-2000	-0	163	DIA_100X_EMPTY_1x1_100ms	879cbc10-eaae-4258-aa5d-601a87410a3e	EPI_100X_YFP_1x1_200ms_25sola	EPI_100X_RFP_1x1_200ms_25sola
48	47	11.3124519436472	532	42.4341302376324	1523.56766917293	1815.18609022556	335869	631.332706766917	161.026924579044	165.070455021185	3	10739399	20186.8402255639	479.576550264263	588.951861052699	4	NaN	NaN	NaN	NaN	NaN	474.351787028039	0.863626262891457	46.533382497178	12.7604675897305	9.88563034354971	2.84169598519357	0.0116696647777422	0.00659445112419046	1	1.00667991058851	3571.60347810199	0	10719.7894736842	1	1	1	11	2019-03-29T16:10:45.637	NG_ecoli_LTEE_11364_DM0	-2000	-0	163	DIA_100X_EMPTY_1x1_100ms	37ab5592-c979-4779-a849-265beea3bc06	EPI_100X_YFP_1x1_200ms_25sola	EPI_100X_RFP_1x1_200ms_25sola
49	32	11.4928940278679	368	48.2165901117722	1618.92663043478	1259.73913043478	263370	715.679347826087	161.026924579044	165.070455021185	4	4793508	13025.8369565217	479.576550264263	588.951861052699	1	NaN	NaN	NaN	NaN	NaN	342.571830751846	0.901771240720326	31.9312580390053	13.515816801051	10.337634136924	3.04237644708371	0.0365382616659448	0.0144386200032167	1	1.01365774495835	2680.08289135984	0	10792.9266304348	1	1	1	11	2019-03-29T16:10:45.637	NG_ecoli_LTEE_11364_DM0	-2000	-0	163	DIA_100X_EMPTY_1x1_100ms	d03f174a-c173-480e-b80a-51319bafc313	EPI_100X_YFP_1x1_200ms_25sola	EPI_100X_RFP_1x1_200ms_25sola
50	19	9.65511767994072	184	-49.8517065961686	1670.02717391304	1296.54891304348	104804	569.586956521739	161.026924579044	165.070455021185	0	1954178	10620.5326086957	479.576550264263	588.951861052699	0	NaN	NaN	NaN	NaN	NaN	190.086455263283	0.999808809933075	17.4728718455351	14.2593633879727	10.2654888240781	4.1489149660778	0.00181409845048539	0.00083235918519623	1	1.00001310315662	1446.15033327667	1	11231.4891304348	1	1	1	11	2019-03-29T16:10:45.637	NG_ecoli_LTEE_11364_DM0	-2000	-0	163	DIA_100X_EMPTY_1x1_100ms	2753111a-059e-4ac8-b1cb-bc605642e0c5	EPI_100X_YFP_1x1_200ms_25sola	EPI_100X_RFP_1x1_200ms_25sola
51	26	11.6008219596102	303	41.0123130476043	1670.71617161716	569.924092409241	198326	654.541254125413	161.026924579044	165.070455021185	3	3499467	11549.396039604	479.576550264263	588.951861052699	3	NaN	NaN	NaN	NaN	NaN	282.312804759023	0.986280610192056	26.8479530929503	11.9953711665497	10.1502845191016	2.94544159982217	0.0181670499281117	0.00792698454557295	1	1.00208637225951	2172.48853749963	0	11021.3168316832	1	1	1	11	2019-03-29T16:10:45.637	NG_ecoli_LTEE_11364_DM0	-2000	-0	163	DIA_100X_EMPTY_1x1_100ms	c4456b00-0109-4573-ae56-3451416bad24	EPI_100X_YFP_1x1_200ms_25sola	EPI_100X_RFP_1x1_200ms_25sola
52	20	10.8884733405276	218	-44.2857046407821	1686.47247706422	1284.40825688073	136601	626.610091743119	161.026924579044	165.070455021185	1	3172234	14551.5321100917	479.576550264263	588.951861052699	1	NaN	NaN	NaN	NaN	NaN	204.256538423316	0.99981813614731	17.8687339988881	14.7976530410197	10.8542834120879	4.20558251725116	0.0147494778529428	0.00765858046011189	1	1.00130214804425	1653.4306323732	1	11060.380733945	1	1	1	11	2019-03-29T16:10:45.637	NG_ecoli_LTEE_11364_DM0	-2000	-0	163	DIA_100X_EMPTY_1x1_100ms	373b913e-9a62-4775-9815-96d0a7d00343	EPI_100X_YFP_1x1_200ms_25sola	EPI_100X_RFP_1x1_200ms_25sola
53	10	5.96663241613432	61	-49.9999027289334	1698.83606557377	1987.6393442623	121849	1997.52459016393	161.026924579044	165.070455021185	2	206812	3390.3606557377	479.576550264263	588.951861052699	0	NaN	NaN	NaN	NaN	NaN	123.425991640128	0.99970929325422	NaN	NaN	NaN	NaN	NaN	NaN	NaN	NaN	NaN	1	11527.6721311475	1	1	1	11	2019-03-29T16:10:45.637	NG_ecoli_LTEE_11364_DM0	-2000	-0	163	DIA_100X_EMPTY_1x1_100ms	4210a693-8031-45ab-b961-0656c9979818	EPI_100X_YFP_1x1_200ms_25sola	EPI_100X_RFP_1x1_200ms_25sola
54	32	15.7788612833636	505	-49.9992699152792	1713.28712871287	1994.01584158416	1209198	2394.45148514852	161.026924579044	165.070455021185	6	1958540	3878.29702970297	479.576550264263	588.951861052699	0	NaN	NaN	NaN	NaN	NaN	414.967331736754	0.918260999231174	33.3704876251405	20.9505201984141	12.0711069145448	5.45463546538056	0.100306487348867	0.0309307093313401	2	1.07904365531757	3818.97334531228	2	10867.3603960396	1	1	1	11	2019-03-29T16:10:45.637	NG_ecoli_LTEE_11364_DM0	-2000	-0	163	DIA_100X_EMPTY_1x1_100ms	4e0bfc8e-cba7-4f0c-ba91-b8d64cf1867d	EPI_100X_YFP_1x1_200ms_25sola	EPI_100X_RFP_1x1_200ms_25sola
55	11	5.21919496599519	59	-49.9997937555289	1723.91525423729	1980.93220338983	140666	2384.16949152542	161.026924579044	165.070455021185	2	188104	3188.20338983051	479.576550264263	588.951861052699	0	NaN	NaN	NaN	NaN	NaN	138.317335354595	0.999708816794763	NaN	NaN	NaN	NaN	NaN	NaN	NaN	NaN	NaN	1	11822.1525423729	1	1	1	11	2019-03-29T16:10:45.637	NG_ecoli_LTEE_11364_DM0	-2000	-0	163	DIA_100X_EMPTY_1x1_100ms	878e4d4a-5b55-402c-8a82-764c4df20331	EPI_100X_YFP_1x1_200ms_25sola	EPI_100X_RFP_1x1_200ms_25sola
56	24	12.107023927894	291	-48.3637857188769	1802.11683848797	1453.32302405498	460281	1581.72164948454	161.026924579044	165.070455021185	5	1140089	3917.83161512027	479.576550264263	588.951861052699	0	NaN	NaN	NaN	NaN	NaN	339.704463821283	0.891779151362748	26.0389178207714	17.9828693175437	12.2999943345968	4.00046083269339	0.104544237421036	0.0484093098221348	2	1.1269446175152	3094.01656929287	1	11858.3058419244	1	1	1	11	2019-03-29T16:10:45.637	NG_ecoli_LTEE_11364_DM0	-2000	-0	163	DIA_100X_EMPTY_1x1_100ms	a16a14b3-4755-4688-9dd2-2f8cf8b1fcaf	EPI_100X_YFP_1x1_200ms_25sola	EPI_100X_RFP_1x1_200ms_25sola
57	18	9.82165955039314	180	-41.7104109364666	1802.9	1434.93333333333	255781	1421.00555555556	161.026924579044	165.070455021185	1	501665	2787.02777777778	479.576550264263	588.951861052699	0	NaN	NaN	NaN	NaN	NaN	182.162878326742	0.999760138552255	16.9864680334748	13.1993721021724	10.1530923725789	3.68691269044947	0.00820271018371757	0.0040404335602879	0	1.00032639662977	1375.27529753727	1	11129.8555555556	1	1	1	11	2019-03-29T16:10:45.637	NG_ecoli_LTEE_11364_DM0	-2000	-0	163	DIA_100X_EMPTY_1x1_100ms	8a04cf6b-9c25-40c3-a6dc-f3b256eb4290	EPI_100X_YFP_1x1_200ms_25sola	EPI_100X_RFP_1x1_200ms_25sola
58	30	10.5213427058441	317	-49.7465043159556	1810.72555205047	1485.98422712934	659281	2079.75078864353	161.026924579044	165.070455021185	7	1186518	3742.95899053628	479.576550264263	588.951861052699	0	NaN	NaN	NaN	NaN	NaN	287.840884903794	0.952352306410763	25.4629725875859	16.2565565734894	10.73954835015	4.24974021241601	0.13327955925527	0.00757630816769734	1	1.0002625703504	2306.59326181954	0	11150.6340694006	1	1	1	11	2019-03-29T16:10:45.637	NG_ecoli_LTEE_11364_DM0	-2000	-0	163	DIA_100X_EMPTY_1x1_100ms	b6b0b32d-0efa-4e3c-b8aa-56751069bdce	EPI_100X_YFP_1x1_200ms_25sola	EPI_100X_RFP_1x1_200ms_25sola
59	50	15.232989780672	762	49.2347561258854	1831.22440944882	234.610236220472	2886841	3788.50524934383	161.026924579044	165.070455021185	7	801389	1051.69160104987	479.576550264263	588.951861052699	0	NaN	NaN	NaN	NaN	NaN	608.98423610563	0.961842135976107	48.4897383468029	14.2006051667867	12.2941990577608	2.81928518201535	0.00473500187914703	0.00216528690465409	3	1.00007373332355	5756.25736469104	0	8792.46850393701	1	1	1	11	2019-03-29T16:10:45.637	NG_ecoli_LTEE_11364_DM0	-2000	-0	163	DIA_100X_EMPTY_1x1_100ms	190c421e-627b-4766-8b30-66e61742e857	EPI_100X_YFP_1x1_200ms_25sola	EPI_100X_RFP_1x1_200ms_25sola
60	46	14.8211270610706	682	49.2765023276761	1888.27859237537	1738.93401759531	3167873	4644.97507331378	161.026924579044	165.070455021185	5	575561	843.931085043988	479.576550264263	588.951861052699	0	NaN	NaN	NaN	NaN	NaN	560.336148033972	0.952974582759518	44.6806290465339	14.3082549337172	12.3129326659454	2.81958061896734	0.0127075375846375	0.00471927185650435	2	1.00273765460696	5320.25157783532	0	8966.37976539589	1	1	1	11	2019-03-29T16:10:45.637	NG_ecoli_LTEE_11364_DM0	-2000	-0	163	DIA_100X_EMPTY_1x1_100ms	af403a90-db6c-4a99-a12f-24d9a087a323	EPI_100X_YFP_1x1_200ms_25sola	EPI_100X_RFP_1x1_200ms_25sola
61	25	12.5566156875673	314	31.2148614834655	1887.43312101911	1530.12420382166	405889	1292.64012738854	161.026924579044	165.070455021185	3	4705238	14984.8343949045	479.576550264263	588.951861052699	1	NaN	NaN	NaN	NaN	NaN	266.055939104215	0.987783126620059	24.3344691464905	14.1920048644868	10.4824426984806	3.5026984647424	0.013401279362261	0.0054161932846297	1	1.00123836543144	2100.08441531511	0	9821.49363057325	1	1	1	11	2019-03-29T16:10:45.637	NG_ecoli_LTEE_11364_DM0	-2000	-0	163	DIA_100X_EMPTY_1x1_100ms	352255b7-a292-43f1-a22a-89b4678fa78c	EPI_100X_YFP_1x1_200ms_25sola	EPI_100X_RFP_1x1_200ms_25sola
62	31	14.7007551439439	456	-49.9285313135707	1981.04166666667	1563.70614035088	690199	1513.59429824561	161.026924579044	165.070455021185	5	791126	1734.92543859649	479.576550264263	588.951861052699	0	NaN	NaN	NaN	NaN	NaN	321.722887585993	0.992717873849764	22.8477400958412	19.4693386756822	13.4076336802579	5.54086987132518	0.0762670374441756	0.0352319804528684	1	1.05002099129979	3225.79974112478	0	10176.774122807	1	1	1	11	2019-03-29T16:10:45.637	NG_ecoli_LTEE_11364_DM0	-2000	-0	163	DIA_100X_EMPTY_1x1_100ms	9b32ca97-68f5-454b-928d-0412dbe4feda	EPI_100X_YFP_1x1_200ms_25sola	EPI_100X_RFP_1x1_200ms_25sola
63	28	9.41688161053539	265	-44.3147210305944	2022.01132075472	1568.89433962264	536241	2023.55094339623	161.026924579044	165.070455021185	7	629145	2374.1320754717	479.576550264263	588.951861052699	0	NaN	NaN	NaN	NaN	NaN	302.454068976772	0.900544217969501	31.2165363050646	12.7950386567716	9.25680577957079	2.93303730063897	0.062241054138386	0.033480715168553	1	1.08008485631772	2100.85896450018	0	11580.720754717	1	1	1	11	2019-03-29T16:10:45.637	NG_ecoli_LTEE_11364_DM0	-2000	-0	163	DIA_100X_EMPTY_1x1_100ms	7fc2771c-411c-47a1-a432-42212ac5a96d	EPI_100X_YFP_1x1_200ms_25sola	EPI_100X_RFP_1x1_200ms_25sola
64	26	8.92296115057521	232	43.1072888347367	2016.99137931034	1725.875	658244	2837.25862068966	161.026924579044	165.070455021185	3	1321495	5696.09913793103	479.576550264263	588.951861052699	0	NaN	NaN	NaN	NaN	NaN	247.525912534287	0.985246307281949	25.584980933807	11.3519402193032	9.3467072586743	2.72783125863546	0.00348699008530693	0.0019323263869389	1	1.00004212438186	1755.46534505982	1	11072.2155172414	1	1	1	11	2019-03-29T16:10:45.637	NG_ecoli_LTEE_11364_DM0	-2000	-0	163	DIA_100X_EMPTY_1x1_100ms	c0e54b8f-ef80-49e9-87d2-77ec58b06f4e	EPI_100X_YFP_1x1_200ms_25sola	EPI_100X_RFP_1x1_200ms_25sola
65	35	15.5219392644539	553	-41.8628668655026	2022.79746835443	1754.39421338156	2068796	3741.04159132007	161.026924579044	165.070455021185	10	3895006	7043.41048824593	479.576550264263	588.951861052699	0	NaN	NaN	NaN	NaN	NaN	446.776055568095	0.858354118156779	35.0942692963453	21.7507180777651	12.1986353785151	4.78532417911501	0.0977429638726206	0.0315194656830015	4	1.03460417563786	4101.55544053254	2	10710.5424954792	1	1	1	11	2019-03-29T16:10:45.637	NG_ecoli_LTEE_11364_DM0	-2000	-0	163	DIA_100X_EMPTY_1x1_100ms	5d326b3b-e29c-4f1e-be37-9899a95b49e3	EPI_100X_YFP_1x1_200ms_25sola	EPI_100X_RFP_1x1_200ms_25sola
66	31	10.7617588003061	334	22.4124025413806	2031.02694610778	1777.58383233533	1099961	3293.29640718563	161.026924579044	165.070455021185	3	2365982	7083.77844311377	479.576550264263	588.951861052699	3	NaN	NaN	NaN	NaN	NaN	310.206680659102	0.917024029668281	30.8657802582438	11.7138674400586	9.62675173696177	2.54877738945702	0.0631540914802856	0.0266609517935523	1	1.04469934218905	2246.60481509164	1	10521.0508982036	1	1	1	11	2019-03-29T16:10:45.637	NG_ecoli_LTEE_11364_DM0	-2000	-0	163	DIA_100X_EMPTY_1x1_100ms	1b36fe5b-9041-4141-a54d-f150311361f6	EPI_100X_YFP_1x1_200ms_25sola	EPI_100X_RFP_1x1_200ms_25sola
67	24	9.07814908550368	222	-49.0869258594714	2038.96846846847	1686.76126126126	589626	2655.97297297297	161.026924579044	165.070455021185	1	1101037	4959.62612612613	479.576550264263	588.951861052699	1	NaN	NaN	NaN	NaN	NaN	265.089069198974	0.895207198623273	27.8142469433852	11.2974474593532	9.05672987179161	2.47770825868783	0.0693673008961003	0.034133429081681	0	1.06644186374734	1791.84325665365	0	11336.9009009009	1	1	1	11	2019-03-29T16:10:45.637	NG_ecoli_LTEE_11364_DM0	-2000	-0	163	DIA_100X_EMPTY_1x1_100ms	ed75648c-721f-42e3-bf31-07f5d08de812	EPI_100X_YFP_1x1_200ms_25sola	EPI_100X_RFP_1x1_200ms_25sola
1	57	15.0361030459853	858	36.7827741762155	28.3391608391608	691.941724941725	900170	1049.14918414918	123.394904586985	140.448574711054	7	24988515	29124.1433566434	447.083555616559	485.731122177514	8	NaN	NaN	NaN	NaN	NaN	NaN	NaN	NaN	NaN	NaN	NaN	NaN	NaN	NaN	NaN	NaN	0	9756.5675990676	1	1	1	12	2019-03-29T16:10:57.956	NG_ecoli_LTEE_11364_DM0	-1500	-866	163	DIA_100X_EMPTY_1x1_100ms	9b509370-3ace-4be9-9342-ada8e81b56b7	EPI_100X_YFP_1x1_200ms_25sola	EPI_100X_RFP_1x1_200ms_25sola
2	42	16.1553243381957	679	47.68717905467	16.5729013254786	2000.941089838	1233135	1816.10456553756	123.394904586985	140.448574711054	7	733035	1079.58026509573	447.083555616559	485.731122177514	0	NaN	NaN	NaN	NaN	NaN	504.55155312206	0.966412464468759	39.4620043606934	14.6154667675078	12.3880089308607	3.13662743009818	0.0260291803515751	0.0130998306641898	1	1.00536107536466	4756.33068213515	0	9832.58026509573	1	1	1	12	2019-03-29T16:10:57.956	NG_ecoli_LTEE_11364_DM0	-1500	-866	163	DIA_100X_EMPTY_1x1_100ms	0d5f1fb3-d93c-46e5-adcc-0b1c1556c4cf	EPI_100X_YFP_1x1_200ms_25sola	EPI_100X_RFP_1x1_200ms_25sola
3	33	13.1038890794842	433	48.6727561643792	36.8545034642032	1214.59122401848	284587	657.24480369515	123.394904586985	140.448574711054	8	4384661	10126.2378752887	447.083555616559	485.731122177514	3	NaN	NaN	NaN	NaN	NaN	389.215826576304	0.926315231804352	33.0463809182923	15.070439922804	11.4821554760571	3.15546604441634	0.0183357844846936	0.00954140876499105	0	1.00616287252331	3421.84735606407	0	11962.5866050808	1	1	1	12	2019-03-29T16:10:57.956	NG_ecoli_LTEE_11364_DM0	-1500	-866	163	DIA_100X_EMPTY_1x1_100ms	9785a222-6106-4ab8-8cd6-9d02576147f6	EPI_100X_YFP_1x1_200ms_25sola	EPI_100X_RFP_1x1_200ms_25sola
4	48	16.9483910535407	814	47.9578772311862	222.857493857494	953.77886977887	1731814	2127.53562653563	123.394904586985	140.448574711054	7	622898	765.230958230958	447.083555616559	485.731122177514	0	NaN	NaN	NaN	NaN	NaN	601.173198602591	0.957243324772634	45.8211463927026	15.0440578186694	12.7264428203573	3.09358808247455	0.29187715156757	0.0121006616769392	1	1.00343607456238	5828.67570855519	0	9564.42628992629	1	1	1	12	2019-03-29T16:10:57.956	NG_ecoli_LTEE_11364_DM0	-1500	-866	163	DIA_100X_EMPTY_1x1_100ms	6d5a36f9-55b4-4fc2-a9f6-6eb87116fe5e	EPI_100X_YFP_1x1_200ms_25sola	EPI_100X_RFP_1x1_200ms_25sola
5	54	14.5700870710113	787	49.2482941464075	554.250317662008	1284.17026683609	1434380	1822.59212198221	123.394904586985	140.448574711054	6	567677	721.317662007624	447.083555616559	485.731122177514	0	NaN	NaN	NaN	NaN	NaN	636.564838882534	0.924069200312647	52.6520344815729	13.9380916440966	11.906131276846	2.53365698328264	0.0156290006324366	0.00825956707487275	1	1.00863633764244	5862.00752959686	0	9527.12452350699	1	1	1	12	2019-03-29T16:10:57.956	NG_ecoli_LTEE_11364_DM0	-1500	-866	163	DIA_100X_EMPTY_1x1_100ms	d71deb58-232c-47c0-af2d-4d75e1ffc432	EPI_100X_YFP_1x1_200ms_25sola	EPI_100X_RFP_1x1_200ms_25sola
6	29	11.8184045343568	343	13.3261336677868	549.606413994169	1541.21282798834	205617	599.466472303207	123.394904586985	140.448574711054	4	3701964	10792.8979591837	447.083555616559	485.731122177514	1	NaN	NaN	NaN	NaN	NaN	326.266352450763	0.845575543770462	30.6402729287751	14.7598401133261	10.0872856322453	3.48342029132593	0.0472780261276299	0.0271809297505831	1	1.0116340233963	2448.6750032325	0	11675.9241982507	1	1	1	12	2019-03-29T16:10:57.956	NG_ecoli_LTEE_11364_DM0	-1500	-866	163	DIA_100X_EMPTY_1x1_100ms	ff70eb1a-b74e-4d4f-a20f-0bc47e8f6f87	EPI_100X_YFP_1x1_200ms_25sola	EPI_100X_RFP_1x1_200ms_25sola
7	39	14.412954543447	563	49.2492746291523	599.186500888099	449.371225577265	1620265	2877.91296625222	123.394904586985	140.448574711054	5	394754	701.16163410302	447.083555616559	485.731122177514	0	NaN	NaN	NaN	NaN	NaN	443.800930825014	0.986801967857865	36.6274029813693	13.9793521317565	11.8408908576386	3.06633499142215	0.005992363254032	0.00310239729034831	1	1.00028844068598	4033.33935659893	0	9535.43694493783	1	1	1	12	2019-03-29T16:10:57.956	NG_ecoli_LTEE_11364_DM0	-1500	-866	163	DIA_100X_EMPTY_1x1_100ms	06d47530-b320-4e5e-9af9-9bc713e22c26	EPI_100X_YFP_1x1_200ms_25sola	EPI_100X_RFP_1x1_200ms_25sola
8	31	13.2123562255681	410	48.2500496260911	654.507317073171	1006.64146341463	224786	548.258536585366	123.394904586985	140.448574711054	6	5768290	14069	447.083555616559	485.731122177514	2	NaN	NaN	NaN	NaN	NaN	338.296124058368	0.983968738424354	30.1102765491976	13.2888671177379	10.8019377103693	3.26192345583991	0.0229796683084278	0.00980520965498414	2	1.00677676637273	2759.3574486244	0	11262.1951219512	1	1	1	12	2019-03-29T16:10:57.956	NG_ecoli_LTEE_11364_DM0	-1500	-866	163	DIA_100X_EMPTY_1x1_100ms	038e5bf9-d731-4eb1-aa16-ec3a6a306538	EPI_100X_YFP_1x1_200ms_25sola	EPI_100X_RFP_1x1_200ms_25sola
9	32	9.81137645645901	314	-45.0666877880208	666.554140127389	669.582802547771	264465	842.245222929936	123.394904586985	140.448574711054	3	490278	1561.3949044586	447.083555616559	485.731122177514	0	NaN	NaN	NaN	NaN	NaN	272.624822967113	0.982079877104738	28.9531159129684	14.1533544308799	9.0693677211761	3.85696138087039	0.0422245593420929	0.0173117233820265	2	1.02038468959784	1870.42032100848	0	11628.1847133758	1	1	1	12	2019-03-29T16:10:57.956	NG_ecoli_LTEE_11364_DM0	-1500	-866	163	DIA_100X_EMPTY_1x1_100ms	b7957846-d308-4965-a01c-850b614c4fad	EPI_100X_YFP_1x1_200ms_25sola	EPI_100X_RFP_1x1_200ms_25sola
10	23	9.80159537574546	227	-46.4104244852083	696.26872246696	501.039647577093	159422	702.299559471366	123.394904586985	140.448574711054	2	310576	1368.17621145374	447.083555616559	485.731122177514	0	NaN	NaN	NaN	NaN	NaN	233.571800241036	0.984493374830956	22.8123010256019	14.2386552936258	9.8308064094618	3.86470419268435	0.0149506419267993	0.00624813861601431	1	1.00100960865122	1731.55887670386	0	12022.6167400881	1	1	1	12	2019-03-29T16:10:57.956	NG_ecoli_LTEE_11364_DM0	-1500	-866	163	DIA_100X_EMPTY_1x1_100ms	9728caf8-b10e-460b-8188-3ae3d740adf8	EPI_100X_YFP_1x1_200ms_25sola	EPI_100X_RFP_1x1_200ms_25sola
11	38	13.0898702758793	501	48.9023968321864	730.117764471058	1079.1377245509	244988	488.998003992016	123.394904586985	140.448574711054	6	11693253	23339.8263473054	447.083555616559	485.731122177514	4	NaN	NaN	NaN	NaN	NaN	416.7430362165	0.883928058042181	37.531517163948	13.9954227808167	10.8500050823545	2.96640160043854	0.0141493465763281	0.00520423342251254	2	1.00156005719726	3470.13112092331	0	11199.4510978044	1	1	1	12	2019-03-29T16:10:57.956	NG_ecoli_LTEE_11364_DM0	-1500	-866	163	DIA_100X_EMPTY_1x1_100ms	2f1631a3-e3df-46d9-b787-4c941c2de549	EPI_100X_YFP_1x1_200ms_25sola	EPI_100X_RFP_1x1_200ms_25sola
12	34	11.4741428928605	390	49.1097122891969	764.782051282051	1797.63076923077	200173	513.264102564103	123.394904586985	140.448574711054	6	7630414	19565.1641025641	447.083555616559	485.731122177514	3	NaN	NaN	NaN	NaN	NaN	376.404917294678	0.947265175279088	33.9682964645893	13.7194687561444	10.641544091552	3.13120232603119	0.016667024961727	0.00688956758994828	1	1.00133621712639	3021.1545751369	0	11858.8	1	1	1	12	2019-03-29T16:10:57.956	NG_ecoli_LTEE_11364_DM0	-1500	-866	163	DIA_100X_EMPTY_1x1_100ms	5373303b-afb8-44ad-b50e-0ab22ef849a1	EPI_100X_YFP_1x1_200ms_25sola	EPI_100X_RFP_1x1_200ms_25sola
13	57	14.4600300316291	825	49.2909183725059	1042.12	1210.04484848485	2034192	2465.68727272727	123.394904586985	140.448574711054	6	352909	427.768484848485	447.083555616559	485.731122177514	0	NaN	NaN	NaN	NaN	NaN	638.925361523035	0.928098122258998	56.1590649557332	13.6030645298803	11.2102802475904	2.24879516731439	0.0100974187349316	0.00464783839545423	1	1.00148928969566	5542.97205422272	0	9952.00848484849	1	1	1	12	2019-03-29T16:10:57.956	NG_ecoli_LTEE_11364_DM0	-1500	-866	163	DIA_100X_EMPTY_1x1_100ms	6c3dedac-a854-45f3-8063-3c3d7f23e6c0	EPI_100X_YFP_1x1_200ms_25sola	EPI_100X_RFP_1x1_200ms_25sola
14	48	12.1962665500015	586	48.7208558766451	1047.6843003413	1858.88566552901	1399564	2388.33447098976	123.394904586985	140.448574711054	4	291482	497.409556313993	447.083555616559	485.731122177514	0	NaN	NaN	NaN	NaN	NaN	524.445483007052	0.929067904727835	47.9786186241684	12.9715328194766	10.6439891744437	2.53027878746921	0.0294465611163989	0.00937254152659194	2	1.00999835156438	4269.19969322843	1	10482.9436860068	1	1	1	12	2019-03-29T16:10:57.956	NG_ecoli_LTEE_11364_DM0	-1500	-866	163	DIA_100X_EMPTY_1x1_100ms	12f68a15-959c-4076-905f-fb7a89307002	EPI_100X_YFP_1x1_200ms_25sola	EPI_100X_RFP_1x1_200ms_25sola
15	44	15.6942569440872	696	48.3346962075671	1063.07327586207	1862.68247126437	1022635	1469.30316091954	123.394904586985	140.448574711054	5	304092	436.913793103448	447.083555616559	485.731122177514	0	NaN	NaN	NaN	NaN	NaN	586.348420606727	0.932095907817662	44.297772852444	15.932648453093	12.8182235849495	3.17448194241055	0.0514072927311538	0.0222711550054125	1	1.02024026453699	5716.46381051481	1	10175.1681034483	1	1	1	12	2019-03-29T16:10:57.956	NG_ecoli_LTEE_11364_DM0	-1500	-866	163	DIA_100X_EMPTY_1x1_100ms	dc6874ef-74b9-48d6-a74a-12021bc3d308	EPI_100X_YFP_1x1_200ms_25sola	EPI_100X_RFP_1x1_200ms_25sola
16	26	9.87283423155136	257	38.73134519448	1187.61089494163	1175.20622568093	97606	379.789883268482	123.394904586985	140.448574711054	1	610455	2375.31128404669	447.083555616559	485.731122177514	1	NaN	NaN	NaN	NaN	NaN	233.706337630778	0.992566030163783	24.3027611882593	12.8515567614741	9.20012511457973	3.38876906022656	0.0174172109130266	0.00955415171244438	0	1.0037767522534	1615.5967378236	0	10847.9105058366	1	1	1	12	2019-03-29T16:10:57.956	NG_ecoli_LTEE_11364_DM0	-1500	-866	163	DIA_100X_EMPTY_1x1_100ms	eaed1aa8-4f4e-4845-8224-ef0deee9bd86	EPI_100X_YFP_1x1_200ms_25sola	EPI_100X_RFP_1x1_200ms_25sola
17	43	13.9844145376272	602	49.3123564801051	1231.28903654485	1412.19435215947	450797	748.832225913621	123.394904586985	140.448574711054	9	8987929	14930.1146179402	447.083555616559	485.731122177514	5	NaN	NaN	NaN	NaN	NaN	500.30516590206	0.938068422385832	42.7042656388333	13.0508469440288	11.5228429637894	2.43088986414775	0.0150745106119507	0.00777066391776778	1	1.00718591667144	4453.28434320438	0	10794.0830564784	1	1	1	12	2019-03-29T16:10:57.956	NG_ecoli_LTEE_11364_DM0	-1500	-866	163	DIA_100X_EMPTY_1x1_100ms	3aae2f34-477b-4b9a-af1c-c2830aecc24d	EPI_100X_YFP_1x1_200ms_25sola	EPI_100X_RFP_1x1_200ms_25sola
18	76	14.8422839639227	1128	-7.36238109012122	1281.59308510638	1472.38209219858	2257200	2001.06382978723	123.394904586985	140.448574711054	5	698367	619.119680851064	447.083555616559	485.731122177514	0	NaN	NaN	NaN	NaN	NaN	881.08499620167	0.835309693012235	74.4983276715558	13.9199875022689	11.6768853337219	2.71799934286614	0.0164485231166322	0.00617497625682545	1	1.01126032324258	7977.93394598918	0	9777.49822695035	1	1	1	12	2019-03-29T16:10:57.956	NG_ecoli_LTEE_11364_DM0	-1500	-866	163	DIA_100X_EMPTY_1x1_100ms	63709a7f-4a0f-4e03-8591-0eef2aabb9f3	EPI_100X_YFP_1x1_200ms_25sola	EPI_100X_RFP_1x1_200ms_25sola
19	39	14.5124064703177	566	47.2386649715784	1354.48409893993	2029.44522968198	400911	708.32332155477	123.394904586985	140.448574711054	12	11270882	19913.2190812721	447.083555616559	485.731122177514	2	NaN	NaN	NaN	NaN	NaN	463.93806149136	0.894387557561441	37.264080775963	15.5503344042303	12.0313782365013	3.21863892566922	0.0699870841602624	0.0232250685464322	0	1.04016433854574	4236.53749317927	0	11142.6236749117	1	1	1	12	2019-03-29T16:10:57.956	NG_ecoli_LTEE_11364_DM0	-1500	-866	163	DIA_100X_EMPTY_1x1_100ms	81f0f1f7-9cc1-43f5-9b26-b24fe43a0a37	EPI_100X_YFP_1x1_200ms_25sola	EPI_100X_RFP_1x1_200ms_25sola
20	47	8.80720723313145	415	24.3469051998542	1515.99277108434	802.975903614458	260751	628.315662650602	123.394904586985	140.448574711054	8	5680398	13687.7060240964	447.083555616559	485.731122177514	5	NaN	NaN	NaN	NaN	NaN	463.576692770864	0.859931999778922	48.8257699559092	12.460827936658	9.28968470365544	2.42655972191762	0.0224215305311438	0.0070884505593999	1	1.00392971458596	3309.33650600647	1	11796.1903614458	1	1	1	12	2019-03-29T16:10:57.956	NG_ecoli_LTEE_11364_DM0	-1500	-866	163	DIA_100X_EMPTY_1x1_100ms	fff992fd-2a91-4a62-8be3-280dbe92374a	EPI_100X_YFP_1x1_200ms_25sola	EPI_100X_RFP_1x1_200ms_25sola
21	53	7.16966294231589	385	11.7084310869336	1565.12987012987	818.628571428571	296352	769.745454545455	123.394904586985	140.448574711054	9	2474446	6427.13246753247	447.083555616559	485.731122177514	3	NaN	NaN	NaN	NaN	NaN	493.856641309342	0.839097973112532	56.0569373245334	11.0344306614574	8.64357403549444	2.23990632458009	0.0342019514105748	0.0100714732570746	2	1.00391141525521	3289.31874677773	1	12057.0025974026	1	1	1	12	2019-03-29T16:10:57.956	NG_ecoli_LTEE_11364_DM0	-1500	-866	163	DIA_100X_EMPTY_1x1_100ms	f6544632-b212-4047-8252-c8847094158d	EPI_100X_YFP_1x1_200ms_25sola	EPI_100X_RFP_1x1_200ms_25sola
22	25	11.2762783067804	283	45.3185696771517	1585.73144876325	635.890459363958	163560	577.950530035336	123.394904586985	140.448574711054	7	3766446	13308.9964664311	447.083555616559	485.731122177514	2	NaN	NaN	NaN	NaN	NaN	259.900476353943	0.997177982863168	24.5853575175863	12.2927971553586	10.0344496468303	3.29819342433648	0.0163279134997505	0.00877637520533593	0	1.00320962892952	1944.25634754582	0	11348.8197879859	1	1	1	12	2019-03-29T16:10:57.956	NG_ecoli_LTEE_11364_DM0	-1500	-866	163	DIA_100X_EMPTY_1x1_100ms	e0bf8349-301d-4169-9d89-74398f44c986	EPI_100X_YFP_1x1_200ms_25sola	EPI_100X_RFP_1x1_200ms_25sola
23	32	14.5476746007642	467	48.6168461063702	1870.82869379015	1816.99143468951	1641609	3515.22269807281	123.394904586985	140.448574711054	2	528865	1132.47323340471	447.083555616559	485.731122177514	0	NaN	NaN	NaN	NaN	NaN	374.142615342556	0.99966241695041	29.5458049543199	14.7827600423843	12.2596037576006	3.67266578219724	0.0023428859420645	0.000996152911795812	0	1.00004825130472	3487.69561292775	0	9800.85010706638	1	1	1	12	2019-03-29T16:10:57.956	NG_ecoli_LTEE_11364_DM0	-1500	-866	163	DIA_100X_EMPTY_1x1_100ms	b099cce8-5ac4-49b6-8dae-9e5784e8dc8f	EPI_100X_YFP_1x1_200ms_25sola	EPI_100X_RFP_1x1_200ms_25sola
24	36	15.5024970786788	559	-47.6491564688747	1937.8908765653	149.127012522361	615361	1100.82468694097	123.394904586985	140.448574711054	9	7752386	13868.3112701252	447.083555616559	485.731122177514	2	NaN	NaN	NaN	NaN	NaN	454.014127159943	0.895367217657611	31.7756235199386	20.8967191592857	13.5469214275402	4.82655032447045	0.0408058580835999	0.0202798015874642	3	1.00587054791603	4579.99692526674	0	10922.2021466905	1	1	1	12	2019-03-29T16:10:57.956	NG_ecoli_LTEE_11364_DM0	-1500	-866	163	DIA_100X_EMPTY_1x1_100ms	3b14c07c-5aa4-4735-9fa2-65228609231a	EPI_100X_YFP_1x1_200ms_25sola	EPI_100X_RFP_1x1_200ms_25sola
25	62	13.9816151117008	867	37.7312164284358	1972.9261822376	1035.64359861592	36714275	42346.3379469435	123.394904586985	140.448574711054	4	499103	575.666666666667	447.083555616559	485.731122177514	0	NaN	NaN	NaN	NaN	NaN	714.697692499321	0.849984377670582	60.7770865285402	14.0418277294197	11.5335520428938	2.8651519131538	0.0212408739208495	0.00823633710246871	2	1.01203142263182	6349.73963896076	0	10112.8881199539	1	1	1	12	2019-03-29T16:10:57.956	NG_ecoli_LTEE_11364_DM0	-1500	-866	163	DIA_100X_EMPTY_1x1_100ms	25d99ecf-243a-448c-8d23-e2ca493f20dd	EPI_100X_YFP_1x1_200ms_25sola	EPI_100X_RFP_1x1_200ms_25sola
26	44	15.137633759684	666	49.4176801487524	1977.85135135135	657.244744744745	11745125	17635.3228228228	123.394904586985	140.448574711054	4	464330	697.192192192192	447.083555616559	485.731122177514	0	NaN	NaN	NaN	NaN	NaN	526.790170886243	0.969386611089891	42.6788132363717	13.9884585091374	12.0039375765494	2.91206127566975	0.0165496687177577	0.00824958255638152	1	1.00214207789385	4830.02826878936	0	9932.68468468468	1	1	1	12	2019-03-29T16:10:57.956	NG_ecoli_LTEE_11364_DM0	-1500	-866	163	DIA_100X_EMPTY_1x1_100ms	95b6eb0f-b25a-4d31-a127-ebc273f71c6d	EPI_100X_YFP_1x1_200ms_25sola	EPI_100X_RFP_1x1_200ms_25sola
1	64	14.5599765389009	933	35.052535441287	85.967845659164	416.085744908896	1861474	1995.14898177921	87.6555694157141	228.594958356737	10	753183	807.270096463022	496.183845985277	494.76348901152	0	NaN	NaN	NaN	NaN	NaN	736.718226393795	0.829302203034189	64.312188706294	13.5172823035388	11.2594493718051	2.24970175535655	0.0249266289591326	0.010018202162437	1	1.01557787800377	6403.50091971287	0	9512.76741693462	1	1	1	13	2019-03-29T16:11:10.301	NG_ecoli_LTEE_11364_DM0	-1000	-1732	163	DIA_100X_EMPTY_1x1_100ms	46b995eb-f1b6-401f-bfd9-e03412f61ea4	EPI_100X_YFP_1x1_200ms_25sola	EPI_100X_RFP_1x1_200ms_25sola
2	38	14.3130648525469	545	49.4159686479942	88.0403669724771	910.774311926605	760699	1395.77798165138	87.6555694157141	228.594958356737	3	537496	986.231192660551	496.183845985277	494.76348901152	0	NaN	NaN	NaN	NaN	NaN	436.785980323159	0.981058373266339	36.2788223599024	13.772514093276	11.6515928182219	3.1867536133248	0.190510929116447	0.00572917739320843	2	1.00021727702537	3868.2422203384	0	8893.60550458716	1	1	1	13	2019-03-29T16:11:10.301	NG_ecoli_LTEE_11364_DM0	-1000	-1732	163	DIA_100X_EMPTY_1x1_100ms	df7ecfa3-22a9-4a34-a23e-89de2402d022	EPI_100X_YFP_1x1_200ms_25sola	EPI_100X_RFP_1x1_200ms_25sola
3	26	12.7056435457983	331	43.497636493572	186.435045317221	1578.05438066465	1106535	3343.00604229607	87.6555694157141	228.594958356737	5	1742024	5262.91238670695	496.183845985277	494.76348901152	0	NaN	NaN	NaN	NaN	NaN	292.870374488333	0.999819397656432	23.8375525751566	14.9368662907234	11.7543972932339	3.96251388261035	0.0500908740849689	0.00936897235319928	1	1.00277914731078	2586.73700766442	0	10553.5528700906	1	1	1	13	2019-03-29T16:11:10.301	NG_ecoli_LTEE_11364_DM0	-1000	-1732	163	DIA_100X_EMPTY_1x1_100ms	ad7b9470-a217-4360-a709-a2f0728792d8	EPI_100X_YFP_1x1_200ms_25sola	EPI_100X_RFP_1x1_200ms_25sola
4	47	13.4139407158366	631	49.2576543636423	261.488114104596	404.690966719493	9077885	14386.5055467512	87.6555694157141	228.594958356737	3	579361	918.16323296355	496.183845985277	494.76348901152	0	NaN	NaN	NaN	NaN	NaN	509.014047788316	0.946309355615318	46.0322165240671	12.5749066447089	10.8491539080153	2.3704065904524	0.0207354300465025	0.00871753428438972	1	1.00270855440703	4255.43057046176	0	9149.29318541997	1	1	1	13	2019-03-29T16:11:10.301	NG_ecoli_LTEE_11364_DM0	-1000	-1732	163	DIA_100X_EMPTY_1x1_100ms	10e36e5a-873b-4323-9b72-e5d9c96b67d4	EPI_100X_YFP_1x1_200ms_25sola	EPI_100X_RFP_1x1_200ms_25sola
5	46	14.7521971476429	680	47.8195141282608	276.416176470588	1520.58235294118	1064618	1565.61470588235	87.6555694157141	228.594958356737	5	731176	1075.25882352941	496.183845985277	494.76348901152	0	NaN	NaN	NaN	NaN	NaN	540.412337750724	0.934377323696094	45.9747479215133	13.4305418840636	11.5229612442064	2.49619277733497	0.0192300969557896	0.00969658881844055	0	1.01082271170937	4794.4350590905	0	8979.33382352941	1	1	1	13	2019-03-29T16:11:10.301	NG_ecoli_LTEE_11364_DM0	-1000	-1732	163	DIA_100X_EMPTY_1x1_100ms	a7dd28f7-31bf-44bd-862c-3b540108a963	EPI_100X_YFP_1x1_200ms_25sola	EPI_100X_RFP_1x1_200ms_25sola
6	41	15.55657238342	638	48.3429503218372	292.769592476489	257.012539184953	1142526	1790.79310344828	87.6555694157141	228.594958356737	6	601156	942.25078369906	496.183845985277	494.76348901152	0	NaN	NaN	NaN	NaN	NaN	493.753353357373	0.950002916178654	39.8248681839307	14.1955150035398	11.9969951865435	3.06246517949581	0.02938987167087	0.0188595452508565	0	1.03125478426757	4501.8311052045	0	9155.63793103448	1	1	1	13	2019-03-29T16:11:10.301	NG_ecoli_LTEE_11364_DM0	-1000	-1732	163	DIA_100X_EMPTY_1x1_100ms	3394695f-b271-4836-a945-4c517478147a	EPI_100X_YFP_1x1_200ms_25sola	EPI_100X_RFP_1x1_200ms_25sola
7	37	12.8774515537162	477	49.6705242628089	302.733752620545	1648.32075471698	264293	554.073375262054	87.6555694157141	228.594958356737	2	19690188	41279.2201257862	496.183845985277	494.76348901152	4	NaN	NaN	NaN	NaN	NaN	425.568234285921	0.955765363495266	36.6360066309246	14.6875307217455	11.2174677979947	3.18572471442774	0.0947048715685297	0.0109453136208992	3	1.00804053706562	3620.65940969542	0	10923.2557651992	1	1	1	13	2019-03-29T16:11:10.301	NG_ecoli_LTEE_11364_DM0	-1000	-1732	163	DIA_100X_EMPTY_1x1_100ms	c17887ef-04d9-4ca7-9a1d-f56bf17786ba	EPI_100X_YFP_1x1_200ms_25sola	EPI_100X_RFP_1x1_200ms_25sola
8	43	13.7390955561785	591	49.575080168934	337.773265651438	407.751269035533	13205375	22344.1201353638	87.6555694157141	228.594958356737	1	443489	750.404399323181	496.183845985277	494.76348901152	0	NaN	NaN	NaN	NaN	NaN	481.50237025288	0.956918700479769	40.9938596189505	13.4934662176966	11.4657817597165	2.80345271905184	0.00909432119960222	0.00348637003405392	2	1.00080356129391	4232.68581950668	0	8899.57021996616	1	1	1	13	2019-03-29T16:11:10.301	NG_ecoli_LTEE_11364_DM0	-1000	-1732	163	DIA_100X_EMPTY_1x1_100ms	0beddf1b-1a39-487f-8c17-c5e990bb04e2	EPI_100X_YFP_1x1_200ms_25sola	EPI_100X_RFP_1x1_200ms_25sola
9	38	16.596345095266	631	-44.4149447163477	370.38351822504	1441.63391442155	856713	1357.70681458003	87.6555694157141	228.594958356737	5	851248	1349.04595879556	496.183845985277	494.76348901152	1	NaN	NaN	NaN	NaN	NaN	484.488249732709	0.920582526270085	38.1233991217586	17.1688456058288	12.2719010032823	3.77414549951437	0.0993952361291107	0.0312395613278593	2	1.10720007239194	4509.2590293602	0	9444.90174326466	1	1	1	13	2019-03-29T16:11:10.301	NG_ecoli_LTEE_11364_DM0	-1000	-1732	163	DIA_100X_EMPTY_1x1_100ms	c6656776-d459-471e-80b8-8801d5945d6e	EPI_100X_YFP_1x1_200ms_25sola	EPI_100X_RFP_1x1_200ms_25sola
10	36	13.8294993380075	499	48.1154816942247	388.917835671343	1028.47695390782	8314114	16661.5511022044	87.6555694157141	228.594958356737	3	208557	417.949899799599	496.183845985277	494.76348901152	0	NaN	NaN	NaN	NaN	NaN	405.234374957161	0.967535082567602	35.6469555735674	13.2692399024326	11.1035822919334	2.8339746210635	0.00820750230833563	0.00376440378371796	0	1.001154002587	3451.74383173539	0	9299.14428857715	1	1	1	13	2019-03-29T16:11:10.301	NG_ecoli_LTEE_11364_DM0	-1000	-1732	163	DIA_100X_EMPTY_1x1_100ms	4a889756-ec3f-4784-9c24-e15a7c7e7534	EPI_100X_YFP_1x1_200ms_25sola	EPI_100X_RFP_1x1_200ms_25sola
11	36	12.9644256664067	467	49.4349429988475	412.646680942184	1171.21199143469	384340	822.997858672377	87.6555694157141	228.594958356737	4	392630	840.749464668094	496.183845985277	494.76348901152	0	NaN	NaN	NaN	NaN	NaN	381.617542030918	0.970486136166919	34.9207645859522	12.5552363889921	10.6052353844641	2.80676086918227	0.0114683577644168	0.00558801597110899	1	1.0016313866176	3084.7093488353	0	9252.57815845824	1	1	1	13	2019-03-29T16:11:10.301	NG_ecoli_LTEE_11364_DM0	-1000	-1732	163	DIA_100X_EMPTY_1x1_100ms	bd46031d-0687-44e6-a8a6-589608437e6b	EPI_100X_YFP_1x1_200ms_25sola	EPI_100X_RFP_1x1_200ms_25sola
12	28	9.97315603182468	280	27.670004972597	482.060714285714	1452.51071428571	152261	543.789285714286	87.6555694157141	228.594958356737	3	8044135	28729.0535714286	496.183845985277	494.76348901152	1	NaN	NaN	NaN	NaN	NaN	284.074810424463	0.995150875244711	28.9653171793313	11.2198554064427	9.32028920480985	2.95976241324731	0.00642201427478918	0.00142065736485615	1	1.00002663787157	1976.18203532046	2	10846.6464285714	1	1	1	13	2019-03-29T16:11:10.301	NG_ecoli_LTEE_11364_DM0	-1000	-1732	163	DIA_100X_EMPTY_1x1_100ms	c649834e-1db7-4198-abf7-7ac74d069885	EPI_100X_YFP_1x1_200ms_25sola	EPI_100X_RFP_1x1_200ms_25sola
13	53	14.7512255661984	782	48.7270047328986	493.621483375959	1300.83759590793	1101866	1409.0358056266	87.6555694157141	228.594958356737	6	592453	757.612531969309	496.183845985277	494.76348901152	0	NaN	NaN	NaN	NaN	NaN	613.803189037378	0.911352945836315	51.6935601804349	14.0108698412199	11.698696307663	2.53009090943073	0.0125970792858405	0.00744743070094797	1	1.0046379605174	5556.49923516208	0	9348.58439897698	1	1	1	13	2019-03-29T16:11:10.301	NG_ecoli_LTEE_11364_DM0	-1000	-1732	163	DIA_100X_EMPTY_1x1_100ms	fe662c0c-70d0-40e7-866f-fffbaadf5e2b	EPI_100X_YFP_1x1_200ms_25sola	EPI_100X_RFP_1x1_200ms_25sola
14	48	14.1261737153112	678	49.1249515927728	500.146017699115	1422.92625368732	864773	1275.47640117994	87.6555694157141	228.594958356737	7	3620555	5340.05162241888	496.183845985277	494.76348901152	0	NaN	NaN	NaN	NaN	NaN	553.328106870253	0.951785720954839	47.9095508048106	13.2801735479722	11.3125753838631	2.72337072216807	0.0175449239154778	0.00888943217628934	1	1.01128593191774	4815.42865556563	2	9299.26991150443	1	1	1	13	2019-03-29T16:11:10.301	NG_ecoli_LTEE_11364_DM0	-1000	-1732	163	DIA_100X_EMPTY_1x1_100ms	8adfe9b1-32f6-47a5-961f-ba3fd4649942	EPI_100X_YFP_1x1_200ms_25sola	EPI_100X_RFP_1x1_200ms_25sola
15	22	9.71754482176913	214	11.2351505229824	505.827102803738	1449.51401869159	92639	432.892523364486	87.6555694157141	228.594958356737	1	8423365	39361.5186915888	496.183845985277	494.76348901152	2	NaN	NaN	NaN	NaN	NaN	217.907399166873	0.999437547037102	21.6567221507572	12.7142570011406	9.50156410646686	3.57851902764612	0.00564595039672745	0.00263930389333687	1	1.00007272512473	1535.58128958233	2	10975.6775700935	1	1	1	13	2019-03-29T16:11:10.301	NG_ecoli_LTEE_11364_DM0	-1000	-1732	163	DIA_100X_EMPTY_1x1_100ms	58fdae5b-04f0-4809-9a88-c5ab1809944f	EPI_100X_YFP_1x1_200ms_25sola	EPI_100X_RFP_1x1_200ms_25sola
16	46	14.2826151410264	657	48.3850992808035	513.884322678843	99.7305936073059	998086	1519.15677321157	87.6555694157141	228.594958356737	5	504411	767.748858447489	496.183845985277	494.76348901152	0	NaN	NaN	NaN	NaN	NaN	526.315083185937	0.94580234460608	44.5450239355828	13.8359604310425	11.5997521023439	2.60193934722282	0.0215304879692213	0.0125839030292101	1	1.00693085144619	4707.45843530422	0	9193.85388127854	1	1	1	13	2019-03-29T16:11:10.301	NG_ecoli_LTEE_11364_DM0	-1000	-1732	163	DIA_100X_EMPTY_1x1_100ms	749ce7d5-63b7-433a-84b4-3b3702eba52d	EPI_100X_YFP_1x1_200ms_25sola	EPI_100X_RFP_1x1_200ms_25sola
17	26	11.6296313008153	303	44.4380510570548	531.425742574257	439.184818481848	130821	431.752475247525	87.6555694157141	228.594958356737	3	5159807	17029.0660066007	496.183845985277	494.76348901152	2	NaN	NaN	NaN	NaN	NaN	281.732438471564	0.998022308500276	26.1551781462386	12.6490326288481	10.436868065811	3.04766814517218	0.0103241659578395	0.00478985445919482	1	1.00111466656437	2237.62832442874	0	10821.303630363	1	1	1	13	2019-03-29T16:11:10.301	NG_ecoli_LTEE_11364_DM0	-1000	-1732	163	DIA_100X_EMPTY_1x1_100ms	dbb0cf4a-e3a4-4e33-a0b9-7cce3d358014	EPI_100X_YFP_1x1_200ms_25sola	EPI_100X_RFP_1x1_200ms_25sola
18	33	12.5770206821113	415	48.9872180062413	596.995180722892	1679.93975903614	168597	406.257831325301	87.6555694157141	228.594958356737	6	20157008	48571.1036144578	496.183845985277	494.76348901152	6	NaN	NaN	NaN	NaN	NaN	376.916332747881	0.925032608277586	32.1117810412289	14.2082881022198	11.4700694417455	2.99574534015715	0.0145638858160165	0.00608207406620342	2	1.00105414259768	3318.07630847945	0	10687.7253012048	1	1	1	13	2019-03-29T16:11:10.301	NG_ecoli_LTEE_11364_DM0	-1000	-1732	163	DIA_100X_EMPTY_1x1_100ms	24dad89c-e108-41e6-9e48-7ff465030a7f	EPI_100X_YFP_1x1_200ms_25sola	EPI_100X_RFP_1x1_200ms_25sola
19	40	13.0616758857774	523	49.4749526313804	692.311663479923	636.738049713193	376354	719.606118546845	87.6555694157141	228.594958356737	5	246940	472.160611854685	496.183845985277	494.76348901152	0	NaN	NaN	NaN	NaN	NaN	426.059002933498	0.954205151534516	39.0953740236768	12.8099784315613	10.6619175039398	2.49636318174169	0.00850479803820462	0.00451016504208804	1	1.00179859626261	3490.48591186739	0	9535.91586998088	1	1	1	13	2019-03-29T16:11:10.301	NG_ecoli_LTEE_11364_DM0	-1000	-1732	163	DIA_100X_EMPTY_1x1_100ms	03a5562e-d78f-48fb-96d0-e2330d1ad887	EPI_100X_YFP_1x1_200ms_25sola	EPI_100X_RFP_1x1_200ms_25sola
20	40	12.2999195061778	492	49.5803128351046	725.821138211382	127.90243902439	440141	894.595528455285	87.6555694157141	228.594958356737	5	341949	695.018292682927	496.183845985277	494.76348901152	0	NaN	NaN	NaN	NaN	NaN	411.80367175568	0.973431463363093	37.9706131203699	12.2876931400659	10.5544866280077	2.71241302774792	0.00722369449830358	0.00344644539979933	1	1.00037828815074	3322.09248841358	0	9666.7174796748	1	1	1	13	2019-03-29T16:11:10.301	NG_ecoli_LTEE_11364_DM0	-1000	-1732	163	DIA_100X_EMPTY_1x1_100ms	0b8830c0-a69d-4334-871d-d4605bd98b1a	EPI_100X_YFP_1x1_200ms_25sola	EPI_100X_RFP_1x1_200ms_25sola
21	37	16.056717008796	595	48.9237333227285	765.026890756303	1717.65378151261	590424	992.309243697479	87.6555694157141	228.594958356737	5	259955	436.899159663866	496.183845985277	494.76348901152	0	NaN	NaN	NaN	NaN	NaN	465.864900387592	0.991489496180749	35.4950099736883	14.8339409936519	12.6535028053222	3.51815566132799	0.0181198822928016	0.0104616907956509	0	1.00729591758645	4463.5326438804	0	8877.38151260504	1	1	1	13	2019-03-29T16:11:10.301	NG_ecoli_LTEE_11364_DM0	-1000	-1732	163	DIA_100X_EMPTY_1x1_100ms	507e2e5f-6264-42e1-8f5b-9cc727aa9b78	EPI_100X_YFP_1x1_200ms_25sola	EPI_100X_RFP_1x1_200ms_25sola
22	40	13.827741611914	554	49.1749348783548	855.918772563177	88.5379061371841	648291	1170.20036101083	87.6555694157141	228.594958356737	3	441829	797.525270758123	496.183845985277	494.76348901152	0	NaN	NaN	NaN	NaN	NaN	454.254800866346	0.967619980272323	39.0649067608514	13.1269629019466	11.2246413742603	2.9800555989106	0.0170911668367015	0.00571541694039792	1	1.00114430928614	3865.64191747725	0	9164.26353790614	1	1	1	13	2019-03-29T16:11:10.301	NG_ecoli_LTEE_11364_DM0	-1000	-1732	163	DIA_100X_EMPTY_1x1_100ms	35d1d0c4-3433-47c4-a945-599c74e2d667	EPI_100X_YFP_1x1_200ms_25sola	EPI_100X_RFP_1x1_200ms_25sola
23	49	10.7207061056225	526	48.1316989888371	1093.05133079848	317.809885931559	165958	315.509505703422	87.6555694157141	228.594958356737	0	15111898	28729.8441064639	496.183845985277	494.76348901152	3	NaN	NaN	NaN	NaN	NaN	510.893108356502	0.871014341062683	50.3133371868492	11.7180809390803	9.93726052524486	2.13722924809562	0.0250206204322809	0.0090401571944993	1	1.01497130198848	3902.17154165461	0	11077.0836501901	1	1	1	13	2019-03-29T16:11:10.301	NG_ecoli_LTEE_11364_DM0	-1000	-1732	163	DIA_100X_EMPTY_1x1_100ms	5fba58ce-45ae-45c7-8706-001b1f94cd47	EPI_100X_YFP_1x1_200ms_25sola	EPI_100X_RFP_1x1_200ms_25sola
24	41	14.3133746097922	587	49.4193954269193	1129.16695059625	574.146507666099	887070	1511.19250425894	87.6555694157141	228.594958356737	6	387540	660.204429301533	496.183845985277	494.76348901152	0	NaN	NaN	NaN	NaN	NaN	461.054271930908	0.953019794678542	39.4854398925993	13.4240823530625	11.3941982278514	2.75267011892234	0.00664349435470663	0.00379372533341033	1	1.00097355532711	4026.19127623028	0	9327.92844974446	1	1	1	13	2019-03-29T16:11:10.301	NG_ecoli_LTEE_11364_DM0	-1000	-1732	163	DIA_100X_EMPTY_1x1_100ms	e5071a8f-5b3e-4e3c-a3b1-216f0ad9abb8	EPI_100X_YFP_1x1_200ms_25sola	EPI_100X_RFP_1x1_200ms_25sola
25	36	13.456946421514	485	48.3293105598609	1126.60412371134	1104.90103092784	805502	1660.82886597938	87.6555694157141	228.594958356737	4	526131	1084.80618556701	496.183845985277	494.76348901152	0	NaN	NaN	NaN	NaN	NaN	397.23721438028	0.975386381337029	35.2879738380993	12.8935962103514	11.0347067244338	2.68315778688323	0.00966421093743546	0.00439865379265046	1	1.00039070707746	3374.72349031853	0	9193.65773195876	1	1	1	13	2019-03-29T16:11:10.301	NG_ecoli_LTEE_11364_DM0	-1000	-1732	163	DIA_100X_EMPTY_1x1_100ms	2317b2ae-b5c0-4c0d-bf28-d9b2825a51e9	EPI_100X_YFP_1x1_200ms_25sola	EPI_100X_RFP_1x1_200ms_25sola
26	17	8.03571950657732	137	-49.0206681070832	1181.26277372263	1494.70802919708	69760	509.197080291971	87.6555694157141	228.594958356737	3	2668451	19477.7445255474	496.183845985277	494.76348901152	1	NaN	NaN	NaN	NaN	NaN	173.534184895094	0.999784372044321	17.9523810097217	12.1491902293653	9.16644027360005	3.40122441729789	0.00364424727186916	0.0015943602466877	1	1.00003185738268	1184.71357346452	1	11377.5401459854	1	1	1	13	2019-03-29T16:11:10.301	NG_ecoli_LTEE_11364_DM0	-1000	-1732	163	DIA_100X_EMPTY_1x1_100ms	9b689fb8-4dec-41bd-bf68-571c1a9e97a5	EPI_100X_YFP_1x1_200ms_25sola	EPI_100X_RFP_1x1_200ms_25sola
27	49	14.297947374442	701	44.7909933025431	1209.13980028531	1504.09985734665	1324343	1889.21968616262	87.6555694157141	228.594958356737	4	2634225	3757.81027104137	496.183845985277	494.76348901152	0	NaN	NaN	NaN	NaN	NaN	544.638236478393	0.897429122276221	46.3275451858231	14.2179332990352	11.4215548485279	3.03046852302205	0.0288403838574916	0.00891057198822318	2	1.00324388115615	4746.56714759298	1	9418.62910128388	1	1	1	13	2019-03-29T16:11:10.301	NG_ecoli_LTEE_11364_DM0	-1000	-1732	163	DIA_100X_EMPTY_1x1_100ms	eac0865a-0939-4ecb-b3ff-ed2be5725f4c	EPI_100X_YFP_1x1_200ms_25sola	EPI_100X_RFP_1x1_200ms_25sola
28	38	13.4323853542445	511	49.1343587763978	1440.82974559687	154.66927592955	942509	1844.44031311155	87.6555694157141	228.594958356737	3	434734	850.751467710372	496.183845985277	494.76348901152	0	NaN	NaN	NaN	NaN	NaN	415.228792968214	0.98088424842193	37.8351390549837	12.2694972006696	10.7805903895557	2.53091730657559	0.00974840930091198	0.00419110835389232	1	1.00043159183689	3453.58624824444	1	9391.20547945206	1	1	1	13	2019-03-29T16:11:10.301	NG_ecoli_LTEE_11364_DM0	-1000	-1732	163	DIA_100X_EMPTY_1x1_100ms	9c670161-ed14-4d31-ad8d-2874848ddf34	EPI_100X_YFP_1x1_200ms_25sola	EPI_100X_RFP_1x1_200ms_25sola
29	20	8.61239535550176	173	-47.9164806436412	1450.01734104046	220.28901734104	97127	561.42774566474	87.6555694157141	228.594958356737	5	3874882	22398.161849711	496.183845985277	494.76348901152	1	NaN	NaN	NaN	NaN	NaN	207.217629206606	0.999190019903696	21.3526886819832	12.330030165674	9.20189534280911	3.34690882089649	0.014781444727864	0.00212327589774404	0	1.00009551975837	1420.02839486106	1	11240.4566473988	1	1	1	13	2019-03-29T16:11:10.301	NG_ecoli_LTEE_11364_DM0	-1000	-1732	163	DIA_100X_EMPTY_1x1_100ms	a60ee82f-2c52-4db1-a536-1bc2a31ff1f5	EPI_100X_YFP_1x1_200ms_25sola	EPI_100X_RFP_1x1_200ms_25sola
30	41	13.2239368275792	543	37.6690231213353	1450.63720073665	193.802946593002	996108	1834.45303867403	87.6555694157141	228.594958356737	2	2015706	3712.16574585635	496.183845985277	494.76348901152	0	NaN	NaN	NaN	NaN	NaN	447.861948319112	0.98561795227512	42.2224182006792	12.1491204692975	10.3261775377089	2.72727923185162	0.0151280685216262	0.00845987738901651	0	1.0072869014572	3535.99921182681	2	9389.04051565377	1	1	1	13	2019-03-29T16:11:10.301	NG_ecoli_LTEE_11364_DM0	-1000	-1732	163	DIA_100X_EMPTY_1x1_100ms	c68ee879-1128-4b8a-a321-c20ecda4d38c	EPI_100X_YFP_1x1_200ms_25sola	EPI_100X_RFP_1x1_200ms_25sola
31	41	13.9154006812455	571	49.5357973152865	1522.74956217163	1713.35726795096	882601	1545.71103327496	87.6555694157141	228.594958356737	4	530565	929.185639229422	496.183845985277	494.76348901152	0	NaN	NaN	NaN	NaN	NaN	458.457678501821	0.971775634042537	39.9821043595466	13.3426349889815	11.1953117968989	2.76718116587742	0.0100231146770008	0.00482019774166116	1	1.00074289543229	3935.75373911745	0	8930.26444833625	1	1	1	13	2019-03-29T16:11:10.301	NG_ecoli_LTEE_11364_DM0	-1000	-1732	163	DIA_100X_EMPTY_1x1_100ms	1cf28f51-52f0-41e3-87b0-a6100552b9b7	EPI_100X_YFP_1x1_200ms_25sola	EPI_100X_RFP_1x1_200ms_25sola
32	29	13.6621506091868	397	27.6029727119518	1538.64987405542	14.0680100755668	447127	1126.2644836272	87.6555694157141	228.594958356737	5	2223701	5601.26196473552	496.183845985277	494.76348901152	2	NaN	NaN	NaN	NaN	NaN	NaN	NaN	NaN	NaN	NaN	NaN	NaN	NaN	NaN	NaN	NaN	0	9160.58186397985	1	1	1	13	2019-03-29T16:11:10.301	NG_ecoli_LTEE_11364_DM0	-1000	-1732	163	DIA_100X_EMPTY_1x1_100ms	78cdf56d-d90d-49ca-ac88-21588fdfec7e	EPI_100X_YFP_1x1_200ms_25sola	EPI_100X_RFP_1x1_200ms_25sola
33	36	12.9157569258927	465	49.2833312629351	1564.75268817204	1066.97849462366	486413	1046.04946236559	87.6555694157141	228.594958356737	2	281196	604.722580645161	496.183845985277	494.76348901152	0	NaN	NaN	NaN	NaN	NaN	386.294443150451	0.981245188579108	34.0821454969526	13.4407006264938	10.896511718411	3.20104828563118	0.00863145680938983	0.00491241407943464	1	1.00060833969788	3178.27731388889	0	9095.36129032258	1	1	1	13	2019-03-29T16:11:10.301	NG_ecoli_LTEE_11364_DM0	-1000	-1732	163	DIA_100X_EMPTY_1x1_100ms	0e8aa098-731c-42d5-bce3-b520a956773a	EPI_100X_YFP_1x1_200ms_25sola	EPI_100X_RFP_1x1_200ms_25sola
34	44	14.4088829042962	634	49.6286850195684	1642.4952681388	982.954258675079	6614671	10433.2350157729	87.6555694157141	228.594958356737	3	374205	590.228706624606	496.183845985277	494.76348901152	0	NaN	NaN	NaN	NaN	NaN	511.971159868527	0.968796136773422	42.2471239787401	13.6664732912204	11.9126707930597	2.71451112578178	0.0151147389901068	0.00850454214913873	1	1.00274932746019	4708.74650634889	0	9007.52365930599	1	1	1	13	2019-03-29T16:11:10.301	NG_ecoli_LTEE_11364_DM0	-1000	-1732	163	DIA_100X_EMPTY_1x1_100ms	05fe45eb-26b2-4764-be69-5246e976a906	EPI_100X_YFP_1x1_200ms_25sola	EPI_100X_RFP_1x1_200ms_25sola
35	47	15.2811820467612	719	47.2727208879514	1706.26703755216	47.3282336578581	7601330	10572.0862308762	87.6555694157141	228.594958356737	3	657903	915.025034770515	496.183845985277	494.76348901152	0	NaN	NaN	NaN	NaN	NaN	559.281361112762	0.946055734509735	45.8240708515629	14.0791571982961	12.0226842130303	2.57258231616876	0.0120345170278042	0.00528677117597704	1	1.00360858153544	5202.19262864548	0	9027.76077885953	1	1	1	13	2019-03-29T16:11:10.301	NG_ecoli_LTEE_11364_DM0	-1000	-1732	163	DIA_100X_EMPTY_1x1_100ms	fc36fb08-9265-4531-9db8-987d1866b121	EPI_100X_YFP_1x1_200ms_25sola	EPI_100X_RFP_1x1_200ms_25sola
36	63	13.0731470970465	825	40.7154966236463	1727.25939393939	423.530909090909	5799972	7030.26909090909	87.6555694157141	228.594958356737	4	1701370	2062.26666666667	496.183845985277	494.76348901152	0	NaN	NaN	NaN	NaN	NaN	678.769233309274	0.904738595860717	62.43075007302	12.9173140023526	10.7216250220535	2.18847977918217	0.0206369006706002	0.00781747169050119	3	1.00274052511345	5636.50196114222	0	9362.29696969697	1	1	1	13	2019-03-29T16:11:10.301	NG_ecoli_LTEE_11364_DM0	-1000	-1732	163	DIA_100X_EMPTY_1x1_100ms	99055256-414e-40c5-9cf1-c2b119612986	EPI_100X_YFP_1x1_200ms_25sola	EPI_100X_RFP_1x1_200ms_25sola
37	63	13.7836491373937	869	-21.726986197345	1790.53049482163	1731.68239355581	1523718	1753.41542002302	87.6555694157141	228.594958356737	7	1147106	1320.02991944764	496.183845985277	494.76348901152	0	NaN	NaN	NaN	NaN	NaN	696.560252566747	0.795040110007385	63.5235692529434	14.4911925913324	10.8354003435743	2.25052777440461	0.0277383850512765	0.0125052281007631	1	1.03238873197025	5857.53237767276	0	9763.70655926352	1	1	1	13	2019-03-29T16:11:10.301	NG_ecoli_LTEE_11364_DM0	-1000	-1732	163	DIA_100X_EMPTY_1x1_100ms	6d897a06-5efa-47ed-a2f0-0f9c3da3c760	EPI_100X_YFP_1x1_200ms_25sola	EPI_100X_RFP_1x1_200ms_25sola
38	33	14.9971540485525	495	47.7698437946485	1853.27878787879	1534.79191919192	16347563	33025.3797979798	87.6555694157141	228.594958356737	1	414679	837.735353535354	496.183845985277	494.76348901152	0	NaN	NaN	NaN	NaN	NaN	416.84476493588	0.999099749526828	31.5442732183207	15.4917330630131	12.8293541929276	3.87107109761278	0.00958442185485706	0.00480988864085014	1	1.00156948858438	4077.74437836444	1	9252.33333333333	1	1	1	13	2019-03-29T16:11:10.301	NG_ecoli_LTEE_11364_DM0	-1000	-1732	163	DIA_100X_EMPTY_1x1_100ms	061a925e-f07c-40bb-98bb-6449b1099f66	EPI_100X_YFP_1x1_200ms_25sola	EPI_100X_RFP_1x1_200ms_25sola
39	34	14.4418899173362	491	48.2718238727273	1885.85132382892	1530.56619144603	18682694	38050.2932790224	87.6555694157141	228.594958356737	1	418640	852.627291242363	496.183845985277	494.76348901152	0	NaN	NaN	NaN	NaN	NaN	412.121278278769	0.99957526620466	33.0574095096785	15.33030699448	12.1403158057461	3.82307311855989	0.0149721699990742	0.00567367322061146	1	1.00177141417371	3826.6493452978	1	9364.9266802444	1	1	1	13	2019-03-29T16:11:10.301	NG_ecoli_LTEE_11364_DM0	-1000	-1732	163	DIA_100X_EMPTY_1x1_100ms	8ef5ea51-c0d2-4f32-b46b-52d664c0e94a	EPI_100X_YFP_1x1_200ms_25sola	EPI_100X_RFP_1x1_200ms_25sola
40	57	13.4613747602414	768	47.8136331030532	1901.45572916667	1935.15494791667	39131346	50952.2734375	87.6555694157141	228.594958356737	11	596307	776.44140625	496.183845985277	494.76348901152	0	NaN	NaN	NaN	NaN	NaN	620.990089031974	0.8967728708068	54.7947332299515	14.1389221775341	11.0951585181777	2.72268317396275	0.0100225102725411	0.00307370343717705	3	1.00083296226221	5297.80197802641	0	9184.33723958333	1	1	1	13	2019-03-29T16:11:10.301	NG_ecoli_LTEE_11364_DM0	-1000	-1732	163	DIA_100X_EMPTY_1x1_100ms	b6d3d55c-5f31-43e0-8d2d-47e364334dc6	EPI_100X_YFP_1x1_200ms_25sola	EPI_100X_RFP_1x1_200ms_25sola
41	35	13.316446649442	467	39.081932629768	1893.80942184154	1000.83511777302	14544946	31145.4946466809	87.6555694157141	228.594958356737	1	306953	657.286937901499	496.183845985277	494.76348901152	0	NaN	NaN	NaN	NaN	NaN	404.134331290664	0.989098805052312	34.5563479080482	13.8994166231292	11.4120096354927	3.0658818789966	0.0216739517204762	0.00878754738162078	1	1.00318941259035	3534.61387944859	1	9123.11991434689	1	1	1	13	2019-03-29T16:11:10.301	NG_ecoli_LTEE_11364_DM0	-1000	-1732	163	DIA_100X_EMPTY_1x1_100ms	143454db-71f1-4499-9b12-cb3954ebfdee	EPI_100X_YFP_1x1_200ms_25sola	EPI_100X_RFP_1x1_200ms_25sola
42	31	12.6030853947098	391	40.4016292837004	1910.48849104859	974.132992327366	13599127	34780.3759590793	87.6555694157141	228.594958356737	1	269379	688.948849104859	496.183845985277	494.76348901152	0	NaN	NaN	NaN	NaN	NaN	340.223121789807	0.989485248397766	29.9669695611987	13.1155208090583	11.0129371663766	3.14043140527925	0.0127302838651947	0.006804536507895	1	1.00069391809237	2854.55904686286	1	9286.67774936061	1	1	1	13	2019-03-29T16:11:10.301	NG_ecoli_LTEE_11364_DM0	-1000	-1732	163	DIA_100X_EMPTY_1x1_100ms	0c2ee2e4-616d-4bbf-90ce-bcb56de8ac48	EPI_100X_YFP_1x1_200ms_25sola	EPI_100X_RFP_1x1_200ms_25sola
1	36	11.0489601740964	398	40.2384634267511	10.2814070351759	264.723618090452	282966	710.969849246231	49.3493170278456	163.430162002676	3	324078	814.266331658292	425.156395166976	387.834413380238	1	NaN	NaN	NaN	NaN	NaN	NaN	NaN	NaN	NaN	NaN	NaN	NaN	NaN	NaN	NaN	NaN	0	9435.33668341708	1	1	1	14	2019-03-29T16:11:22.672	NG_ecoli_LTEE_11364_DM0	-0	-1732	163	DIA_100X_EMPTY_1x1_100ms	c3d2a0d9-04a3-4f7e-b0cd-7e6297ef345b	EPI_100X_YFP_1x1_200ms_25sola	EPI_100X_RFP_1x1_200ms_25sola
2	14	3.69921679434799	52	-49.9995043473519	4	447.846153846154	41165	791.634615384615	49.3493170278456	163.430162002676	0	38344	737.384615384615	425.156395166976	387.834413380238	0	NaN	NaN	NaN	NaN	NaN	NaN	NaN	NaN	NaN	NaN	NaN	NaN	NaN	NaN	NaN	NaN	1	10280.7884615385	1	1	1	14	2019-03-29T16:11:22.672	NG_ecoli_LTEE_11364_DM0	-0	-1732	163	DIA_100X_EMPTY_1x1_100ms	1e5bd2ac-0d99-4b5d-8784-aeeed00e0c6b	EPI_100X_YFP_1x1_200ms_25sola	EPI_100X_RFP_1x1_200ms_25sola
3	34	10.8326308073647	368	43.6315176642041	14.6657608695652	465.527173913043	356349	968.339673913043	49.3493170278456	163.430162002676	3	280005	760.883152173913	425.156395166976	387.834413380238	0	NaN	NaN	NaN	NaN	NaN	NaN	NaN	NaN	NaN	NaN	NaN	NaN	NaN	NaN	NaN	NaN	2	9964.49184782609	1	1	1	14	2019-03-29T16:11:22.672	NG_ecoli_LTEE_11364_DM0	-0	-1732	163	DIA_100X_EMPTY_1x1_100ms	030d4909-1b8a-4d2f-bd9b-db6bf3136324	EPI_100X_YFP_1x1_200ms_25sola	EPI_100X_RFP_1x1_200ms_25sola
4	30	10.971460824071	331	-49.5436520110729	11.8429003021148	491.577039274924	327651	989.882175226586	49.3493170278456	163.430162002676	3	274527	829.38670694864	425.156395166976	387.834413380238	0	NaN	NaN	NaN	NaN	NaN	NaN	NaN	NaN	NaN	NaN	NaN	NaN	NaN	NaN	NaN	NaN	2	10100.7280966767	1	1	1	14	2019-03-29T16:11:22.672	NG_ecoli_LTEE_11364_DM0	-0	-1732	163	DIA_100X_EMPTY_1x1_100ms	b67b77a5-b3f8-40fd-9b8a-9ad41a0c2f66	EPI_100X_YFP_1x1_200ms_25sola	EPI_100X_RFP_1x1_200ms_25sola
5	40	12.5552424069286	502	49.7416919707148	31.2709163346614	646.796812749004	546386	1088.41832669323	49.3493170278456	163.430162002676	5	281945	561.643426294821	425.156395166976	387.834413380238	0	NaN	NaN	NaN	NaN	NaN	436.573381738609	0.944673217794728	38.4441109277892	13.6846027443409	11.0918219523578	2.71137726606435	0.0236318121170044	0.0125692455675951	0	1.01434611518526	3714.71485284919	1	9265.19123505976	1	1	1	14	2019-03-29T16:11:22.672	NG_ecoli_LTEE_11364_DM0	-0	-1732	163	DIA_100X_EMPTY_1x1_100ms	7b194984-c3aa-4f8c-8baa-95ed29aa4946	EPI_100X_YFP_1x1_200ms_25sola	EPI_100X_RFP_1x1_200ms_25sola
6	38	11.7039835189535	445	47.9120514250808	47.6134831460674	492.294382022472	393219	883.638202247191	49.3493170278456	163.430162002676	5	325850	732.247191011236	425.156395166976	387.834413380238	0	NaN	NaN	NaN	NaN	NaN	375.969466090898	0.983246945167384	35.5679500578427	12.7793956475134	10.3113704082373	2.81257592086752	0.0043422739987973	0.00238478437393748	1	1.00013657234423	2970.17126999577	1	9607.47415730337	1	1	1	14	2019-03-29T16:11:22.672	NG_ecoli_LTEE_11364_DM0	-0	-1732	163	DIA_100X_EMPTY_1x1_100ms	896989e8-a949-400a-b21c-989d26078fda	EPI_100X_YFP_1x1_200ms_25sola	EPI_100X_RFP_1x1_200ms_25sola
7	39	14.5829032418633	570	45.9597458193218	50.9385964912281	642.585964912281	596658	1046.76842105263	49.3493170278456	163.430162002676	8	402804	706.673684210526	425.156395166976	387.834413380238	0	NaN	NaN	NaN	NaN	NaN	464.965757203678	0.941454785846779	38.1078143353172	15.0205851816051	11.8534600880164	3.25568417864944	0.0213745350411442	0.0127819131645849	2	1.01609447347132	4205.2731030539	1	9257.81228070175	1	1	1	14	2019-03-29T16:11:22.672	NG_ecoli_LTEE_11364_DM0	-0	-1732	163	DIA_100X_EMPTY_1x1_100ms	9b7b0147-fa1d-4ad6-9020-9aa3fd3e92c8	EPI_100X_YFP_1x1_200ms_25sola	EPI_100X_RFP_1x1_200ms_25sola
8	50	13.0777178942525	654	49.3409023154389	98.4663608562691	1230.32110091743	877850	1342.27828746177	49.3493170278456	163.430162002676	5	295180	451.345565749235	425.156395166976	387.834413380238	0	NaN	NaN	NaN	NaN	NaN	524.936651868351	0.945344065148357	48.5670210999784	12.7913835341132	10.6081417163917	2.23677595294164	0.00777065055966796	0.00408452233081753	2	1.00101312827675	4292.49673693482	0	9425.36391437309	1	1	1	14	2019-03-29T16:11:22.672	NG_ecoli_LTEE_11364_DM0	-0	-1732	163	DIA_100X_EMPTY_1x1_100ms	02ef7330-3e78-4c19-8bf9-5abec6ec21f8	EPI_100X_YFP_1x1_200ms_25sola	EPI_100X_RFP_1x1_200ms_25sola
9	60	13.5441730124284	813	49.5681112593101	105.237392373924	1295.63345633456	575446	707.805658056581	49.3493170278456	163.430162002676	7	420951	517.774907749077	425.156395166976	387.834413380238	0	NaN	NaN	NaN	NaN	NaN	653.442151590726	0.92226054230249	58.4714461016741	12.9007125707686	10.9763300713801	2.32728103006146	0.0048813918173013	0.00191241540481307	3	1.00014716647691	5532.83899949982	0	9249.47724477245	1	1	1	14	2019-03-29T16:11:22.672	NG_ecoli_LTEE_11364_DM0	-0	-1732	163	DIA_100X_EMPTY_1x1_100ms	fe1128a8-5bad-4990-85f3-e875e1cedd91	EPI_100X_YFP_1x1_200ms_25sola	EPI_100X_RFP_1x1_200ms_25sola
10	37	12.5614398922516	465	49.5783571592878	120.956989247312	198.591397849462	581014	1249.49247311828	49.3493170278456	163.430162002676	3	552873	1188.97419354839	425.156395166976	387.834413380238	0	NaN	NaN	NaN	NaN	NaN	384.697784586253	0.967582370985396	34.7765696190112	12.6198131161964	10.8410154586049	2.72342134969524	0.0202356868016321	0.00921532931824565	1	1.00749197853174	3210.08512728188	0	9081.04516129032	1	1	1	14	2019-03-29T16:11:22.672	NG_ecoli_LTEE_11364_DM0	-0	-1732	163	DIA_100X_EMPTY_1x1_100ms	1ea654dd-b815-43cf-ac6c-e2369d32d5e3	EPI_100X_YFP_1x1_200ms_25sola	EPI_100X_RFP_1x1_200ms_25sola
[truncated: 1,001 more rows]
