# Supplementary material for: Genomic and phenotypic evolution of Escherichia coli in a novel citrate-only resource environment
Source: eLife. 2020 May 29;9:e55414. doi: 10.7554/eLife.55414 (PMC7299349; doi:10.7554/eLife.55414)
Supplement: Figure 10—source data 3. [file elife-55414-fig10-data3.zip › 20190329_NG_ecoli_LTEE_11364_DM25_001.superSegger.txt]

CellID	LongAxis	ShortAxis	Area	RegionScore	XPosition	YPosition	Fluor1Sum	Fluor1Mean	Fluor1Background	Fluor1BgStd	Fluor1FociNumber	Fluor2Sum	Fluor2Mean	Fluor2Background	Fluor2BgStd	Fluor2FociNumber	Fluor3Sum	Fluor3Mean	Fluor3Background	Fluor3BgStd	Fluor3FociNumber	MeshArea	MeshSolidity	MeshAxisLength	MeshRibsLengthMax	MeshRibsLengthMean	MeshRibsLengthStd	MeshCurvatureMax	MeshCurvatureMean	MeshCurvatureInflection	MeshSinuosity	MeshVolume	NumOfNeighbors	RegionGrayVal	TimeFrames	AgeFrames	RelativeAge	xyFolder	DateTime	Folder	StageXposition	StageYposition	StageZposition	PhaseConfig	UUID	Fluo1Config	Fluo2Config	Fluo3Config
1	36	8.48429417406176	306	-2.19861324133576	6.83006535947712	1011.28104575163	181788	594.078431372549	111.653492690355	242.761133692101	4	188313	615.401960784314	507.10698172757	387.268344598946	0	NaN	NaN	NaN	NaN	NaN	NaN	NaN	NaN	NaN	NaN	NaN	NaN	NaN	NaN	NaN	NaN	0	8119.80065359477	1	1	1	1	2019-03-29T15:41:26.932	NG_ecoli_LTEE_11364_DM25	-0	-0	163.75	DIA_100X_EMPTY_1x1_100ms	1f5321c9-50a8-49c0-9772-e7eeaedead31	EPI_100X_YFP_1x1_200ms_25sola	EPI_100X_RFP_1x1_200ms_25sola
2	63	12.4681990561043	786	46.1841575745292	59.089058524173	203.226463104326	2657202	3380.6641221374	111.653492690355	242.761133692101	4	704360	896.132315521628	507.10698172757	387.268344598946	0	NaN	NaN	NaN	NaN	NaN	678.171709801199	0.899382662563775	62.8751709889291	12.8130433382066	10.6106378779133	2.27635201466248	0.0190971763014668	0.00672656830908787	4	1.00154375038423	5559.70881893152	1	8796.89821882952	1	1	1	1	2019-03-29T15:41:26.932	NG_ecoli_LTEE_11364_DM25	-0	-0	163.75	DIA_100X_EMPTY_1x1_100ms	4873e70e-f253-4d32-b5f6-f5d015728f6a	EPI_100X_YFP_1x1_200ms_25sola	EPI_100X_RFP_1x1_200ms_25sola
3	16	8.15416918666732	132	-49.0805174985754	54.5454545454545	1139.32575757576	68548	519.30303030303	111.653492690355	242.761133692101	1	351730	2664.62121212121	507.10698172757	387.268344598946	0	NaN	NaN	NaN	NaN	NaN	176.994446115989	0.999852087097177	18.1095583541484	12.0462682857464	9.34245176820611	3.28298114552736	0.00377263248859161	0.00170799061977082	1	1.00003521419869	1241.42209088824	1	10222.1363636364	1	1	1	1	2019-03-29T15:41:26.932	NG_ecoli_LTEE_11364_DM25	-0	-0	163.75	DIA_100X_EMPTY_1x1_100ms	7488bfab-47b3-482a-acd4-fbdd3e98c305	EPI_100X_YFP_1x1_200ms_25sola	EPI_100X_RFP_1x1_200ms_25sola
4	70	8.88107031439662	622	37.8622935311529	76.1479099678457	1122.64790996785	402299	646.782958199357	111.653492690355	242.761133692101	4	2421812	3893.5884244373	507.10698172757	387.268344598946	4	NaN	NaN	NaN	NaN	NaN	666.737415314874	0.789257724165143	71.1078734746881	15.7620098466777	9.22433680614227	2.95977881514705	0.0316036067885109	0.0123867924568043	3	1.00645924020373	4752.01580149211	2	9860.41318327974	1	1	1	1	2019-03-29T15:41:26.932	NG_ecoli_LTEE_11364_DM25	-0	-0	163.75	DIA_100X_EMPTY_1x1_100ms	519fe9be-3f67-4ece-b587-5a722234fed7	EPI_100X_YFP_1x1_200ms_25sola	EPI_100X_RFP_1x1_200ms_25sola
5	68	11.9686281708481	814	18.7876779997161	97.522113022113	182.842751842752	5174423	6356.78501228501	111.653492690355	242.761133692101	5	576414	708.125307125307	507.10698172757	387.268344598946	0	NaN	NaN	NaN	NaN	NaN	711.529853562963	0.869919832741306	68.32964559283	12.8564892359928	10.2508132554343	2.24576360248828	0.0169938050754654	0.00570605945968214	0	1.00784305980258	5639.17657036181	2	8883.86486486487	1	1	1	1	2019-03-29T15:41:26.932	NG_ecoli_LTEE_11364_DM25	-0	-0	163.75	DIA_100X_EMPTY_1x1_100ms	70ffd804-651f-49d1-9f55-2a53a3d61454	EPI_100X_YFP_1x1_200ms_25sola	EPI_100X_RFP_1x1_200ms_25sola
6	55	14.4770941905855	798	48.102502540187	94.6127819548872	1912.11528822055	42012647	52647.4273182957	111.653492690355	242.761133692101	5	623830	781.741854636591	507.10698172757	387.268344598946	0	NaN	NaN	NaN	NaN	NaN	658.506388730963	0.890152146840997	55.70486024354	13.5557567134124	11.656484498902	2.37784273378475	0.0205606612805568	0.00844662343639247	1	1.0153932860681	5944.53859830832	0	8431.95112781955	1	1	1	1	2019-03-29T15:41:26.932	NG_ecoli_LTEE_11364_DM25	-0	-0	163.75	DIA_100X_EMPTY_1x1_100ms	4a8d4a69-67aa-4fd5-8932-e477b1fdc19e	EPI_100X_YFP_1x1_200ms_25sola	EPI_100X_RFP_1x1_200ms_25sola
7	52	8.67222467214977	451	42.5044580309598	139.729490022173	1097.11086474501	235621	522.441241685144	111.653492690355	242.761133692101	6	1570706	3482.71840354767	507.10698172757	387.268344598946	1	NaN	NaN	NaN	NaN	NaN	480.868941211739	0.860518235085396	53.0452526250222	12.2487148544161	8.90130841521926	2.0964837920166	0.0393633731398573	0.0110243769397276	2	1.00734618464515	3300.98918264049	1	9616.84035476718	1	1	1	1	2019-03-29T15:41:26.932	NG_ecoli_LTEE_11364_DM25	-0	-0	163.75	DIA_100X_EMPTY_1x1_100ms	727fccc4-3be6-4d59-84f9-cb3f719a8b1a	EPI_100X_YFP_1x1_200ms_25sola	EPI_100X_RFP_1x1_200ms_25sola
8	62	12.8064271606331	794	36.6240618869538	139.212846347607	147.594458438287	2037075	2565.58564231738	111.653492690355	242.761133692101	4	495537	624.10201511335	507.10698172757	387.268344598946	0	NaN	NaN	NaN	NaN	NaN	673.87301412453	0.875359540504858	60.726151146775	13.2370765401922	10.8697957058183	2.32199479373656	0.0438941173162329	0.0112066709265193	2	1.0164255835349	5635.18789077141	1	8556.47858942065	1	1	1	1	2019-03-29T15:41:26.932	NG_ecoli_LTEE_11364_DM25	-0	-0	163.75	DIA_100X_EMPTY_1x1_100ms	6854f4fc-dff5-4b1a-95f9-f44fd7ba70a1	EPI_100X_YFP_1x1_200ms_25sola	EPI_100X_RFP_1x1_200ms_25sola
9	62	12.337700186506	765	49.0890579390342	227.635294117647	992.56339869281	1628239	2128.41699346405	111.653492690355	242.761133692101	5	981688	1283.2522875817	507.10698172757	387.268344598946	0	NaN	NaN	NaN	NaN	NaN	648.017142424943	0.900226145683701	61.6729995831648	12.1735749899132	10.3735089110903	1.98280476661855	0.0148840095992372	0.00581001900707621	2	1.00184408825436	5212.3830247505	0	8447.48496732026	1	1	1	1	2019-03-29T15:41:26.932	NG_ecoli_LTEE_11364_DM25	-0	-0	163.75	DIA_100X_EMPTY_1x1_100ms	1338b30f-1bb4-452a-a38f-35558c5b8069	EPI_100X_YFP_1x1_200ms_25sola	EPI_100X_RFP_1x1_200ms_25sola
10	56	13.1609063747043	737	40.9594899597124	224.340569877883	97.9647218453189	2193447	2976.18317503392	111.653492690355	242.761133692101	7	449069	609.320217096336	507.10698172757	387.268344598946	0	NaN	NaN	NaN	NaN	NaN	595.590999952199	0.851297669368305	55.6848690370733	12.2821611560166	10.5482557712825	2.03013366490219	0.0200078824535502	0.00895616281172341	1	1.01607272773336	4866.18244635417	0	8583.24694708277	1	1	1	1	2019-03-29T15:41:26.932	NG_ecoli_LTEE_11364_DM25	-0	-0	163.75	DIA_100X_EMPTY_1x1_100ms	080e608f-2345-4d9a-b117-09239f57292f	EPI_100X_YFP_1x1_200ms_25sola	EPI_100X_RFP_1x1_200ms_25sola
11	47	13.8063046225242	649	49.0799275591583	362.967642526965	1169.14175654854	14818800	22833.281972265	111.653492690355	242.761133692101	4	330160	508.721109399075	507.10698172757	387.268344598946	0	NaN	NaN	NaN	NaN	NaN	561.796825008213	0.970146544540867	46.4409390119438	13.5369704521145	11.8329675965122	2.65955045492732	0.0101427748512083	0.00409811800969077	2	1.00049827546541	5107.14542185166	0	7833.0092449923	1	1	1	1	2019-03-29T15:41:26.932	NG_ecoli_LTEE_11364_DM25	-0	-0	163.75	DIA_100X_EMPTY_1x1_100ms	af0b624b-886a-4d98-bf35-47b5a0fac2e8	EPI_100X_YFP_1x1_200ms_25sola	EPI_100X_RFP_1x1_200ms_25sola
12	36	14.3139343710728	516	48.5121585148193	388.218992248062	1292.46705426357	1559453	3022.19573643411	111.653492690355	242.761133692101	3	236360	458.062015503876	507.10698172757	387.268344598946	0	NaN	NaN	NaN	NaN	NaN	421.618686182377	0.965343400190098	35.0626408879391	13.9134599660791	11.7290461972013	3.01692966893267	0.0112978382731929	0.0044042245709965	0	1.00119636591819	3788.43551013598	0	7900.42441860465	1	1	1	1	2019-03-29T15:41:26.932	NG_ecoli_LTEE_11364_DM25	-0	-0	163.75	DIA_100X_EMPTY_1x1_100ms	b93757e7-2d1b-4702-a807-ae53536ec708	EPI_100X_YFP_1x1_200ms_25sola	EPI_100X_RFP_1x1_200ms_25sola
13	37	14.4149884504701	533	49.1460597453381	426.37148217636	1627.74484052533	5036862	9450.02251407129	111.653492690355	242.761133692101	4	266518	500.033771106942	507.10698172757	387.268344598946	0	NaN	NaN	NaN	NaN	NaN	449.185312636271	0.996966798847004	34.6455778004439	15.5412896880556	12.6773029700209	3.76806124006968	0.0162565428495551	0.00695860356217874	1	1.00144825693661	4373.12034539709	1	7973.07879924953	1	1	1	1	2019-03-29T15:41:26.932	NG_ecoli_LTEE_11364_DM25	-0	-0	163.75	DIA_100X_EMPTY_1x1_100ms	33bee1fc-d35a-473b-b84a-a39d318d899f	EPI_100X_YFP_1x1_200ms_25sola	EPI_100X_RFP_1x1_200ms_25sola
14	39	14.8322519402124	579	49.1583680247576	436.67530224525	1591.55440414508	5527101	9545.94300518135	111.653492690355	242.761133692101	5	279702	483.077720207254	507.10698172757	387.268344598946	0	NaN	NaN	NaN	NaN	NaN	491.456189192757	0.994401146546824	38.5897848208424	14.9232987081455	12.4489223115186	3.57627010796025	0.009952732101898	0.00370178856362475	2	1.00100566212598	4697.05614772348	1	7973.96200345423	1	1	1	1	2019-03-29T15:41:26.932	NG_ecoli_LTEE_11364_DM25	-0	-0	163.75	DIA_100X_EMPTY_1x1_100ms	9557ab38-649d-48b8-a25d-65acbe73fe3b	EPI_100X_YFP_1x1_200ms_25sola	EPI_100X_RFP_1x1_200ms_25sola
15	44	13.1926199074696	581	48.9463007358737	507.531841652324	550.290877796902	5366252	9236.23407917384	111.653492690355	242.761133692101	5	260497	448.359724612737	507.10698172757	387.268344598946	0	NaN	NaN	NaN	NaN	NaN	471.637192691875	0.941160015385786	43.4198977504849	12.4495602388446	10.5943758007294	2.4486324298389	0.0200668511812424	0.00447960518705099	2	1.00058218309016	3827.6253821239	0	8227.58003442341	1	1	1	1	2019-03-29T15:41:26.932	NG_ecoli_LTEE_11364_DM25	-0	-0	163.75	DIA_100X_EMPTY_1x1_100ms	8d1521ea-2194-4164-a805-2d853fb354f1	EPI_100X_YFP_1x1_200ms_25sola	EPI_100X_RFP_1x1_200ms_25sola
16	74	12.7739041687162	947	38.3067513041262	579.0232312566	1627.87117212249	2149224	2269.50791974657	111.653492690355	242.761133692101	7	445226	470.143611404435	507.10698172757	387.268344598946	0	NaN	NaN	NaN	NaN	NaN	809.663849323471	0.86895631637072	74.8765997249881	12.5030424078606	10.7165000194111	1.77100032761251	0.0104643455303175	0.00365434141630932	2	1.00394391203166	6753.70261765719	0	8183.80781414995	1	1	1	1	2019-03-29T15:41:26.932	NG_ecoli_LTEE_11364_DM25	-0	-0	163.75	DIA_100X_EMPTY_1x1_100ms	a038c512-c185-49b1-8cba-69cb1ecefd74	EPI_100X_YFP_1x1_200ms_25sola	EPI_100X_RFP_1x1_200ms_25sola
17	37	13.1616509619297	487	49.4293225925787	643.798767967146	610.544147843942	12339502	25337.7864476386	111.653492690355	242.761133692101	3	198559	407.718685831622	507.10698172757	387.268344598946	0	NaN	NaN	NaN	NaN	NaN	414.232759241192	0.983546088736892	35.6447245334103	13.4856220497469	11.3581324651744	2.90907049749672	0.00598136625540113	0.00263961640695123	1	1.00046139987218	3611.59466564746	0	7987.09240246407	1	1	1	1	2019-03-29T15:41:26.932	NG_ecoli_LTEE_11364_DM25	-0	-0	163.75	DIA_100X_EMPTY_1x1_100ms	e44bee21-e9d3-4f1d-ad84-251ce5b389f9	EPI_100X_YFP_1x1_200ms_25sola	EPI_100X_RFP_1x1_200ms_25sola
18	43	13.6801525436457	588	49.7216953810794	730.188775510204	424.530612244898	881923	1499.86904761905	111.653492690355	242.761133692101	5	245258	417.105442176871	507.10698172757	387.268344598946	0	NaN	NaN	NaN	NaN	NaN	492.422235314299	0.965633058385449	41.8422868369077	13.431276651466	11.5796582531474	2.62970843856476	0.0038105311801407	0.00164735329935799	2	1.0000532367736	4406.53047964297	0	7963.04421768707	1	1	1	1	2019-03-29T15:41:26.932	NG_ecoli_LTEE_11364_DM25	-0	-0	163.75	DIA_100X_EMPTY_1x1_100ms	d399f38f-2e65-4780-b34d-24c8a75a176c	EPI_100X_YFP_1x1_200ms_25sola	EPI_100X_RFP_1x1_200ms_25sola
19	44	12.4472132352009	548	48.9856504428022	901.087591240876	415.574817518248	128005	233.585766423358	111.653492690355	242.761133692101	1	14912731	27213.0127737226	507.10698172757	387.268344598946	4	NaN	NaN	NaN	NaN	NaN	474.047551734985	0.928128543773157	44.1994282575328	12.6901162892592	10.4308282250486	2.64862010364972	0.0252046822631821	0.0049425163901759	2	1.00056181227715	3776.9750843921	0	9475.53467153285	1	1	1	1	2019-03-29T15:41:26.932	NG_ecoli_LTEE_11364_DM25	-0	-0	163.75	DIA_100X_EMPTY_1x1_100ms	392c095e-89c1-4d92-8d20-0af0e3ef53c2	EPI_100X_YFP_1x1_200ms_25sola	EPI_100X_RFP_1x1_200ms_25sola
20	42	14.3539042069056	603	49.6551820762844	995.905472636816	1651.96517412935	936725	1553.44112769486	111.653492690355	242.761133692101	6	268766	445.714759535655	507.10698172757	387.268344598946	0	NaN	NaN	NaN	NaN	NaN	505.480610560118	0.962294959321295	41.0214380767141	13.9957678865479	11.8946229021748	3.15842793662284	0.373678563218597	0.00778129701776003	1	1.00030809391131	4558.2917531177	0	7696.28855721393	1	1	1	1	2019-03-29T15:41:26.932	NG_ecoli_LTEE_11364_DM25	-0	-0	163.75	DIA_100X_EMPTY_1x1_100ms	aa1d2f9d-fed3-4880-bef5-b2703c0880f8	EPI_100X_YFP_1x1_200ms_25sola	EPI_100X_RFP_1x1_200ms_25sola
21	51	14.0349567966385	716	49.7202211170413	1018.56424581006	78.6717877094972	554517	774.465083798883	111.653492690355	242.761133692101	14	9875746	13792.9413407821	507.10698172757	387.268344598946	3	NaN	NaN	NaN	NaN	NaN	589.435223521641	0.954989558149957	50.0523870383853	13.551003045201	11.5597757755035	2.56569054500735	0.00473436080304512	0.00202655600887729	3	1.00007755856017	5253.07372333023	0	8049.43575418994	1	1	1	1	2019-03-29T15:41:26.932	NG_ecoli_LTEE_11364_DM25	-0	-0	163.75	DIA_100X_EMPTY_1x1_100ms	c0f142f1-8eba-4b96-a907-0a9246070d73	EPI_100X_YFP_1x1_200ms_25sola	EPI_100X_RFP_1x1_200ms_25sola
22	74	12.9190316898529	957	17.0539069756536	1023.19017763845	699.894461859979	1288181	1346.06165099269	111.653492690355	242.761133692101	8	342119	357.491118077325	507.10698172757	387.268344598946	0	NaN	NaN	NaN	NaN	NaN	813.467408643024	0.894221492459404	73.7935314168477	12.8646173417657	10.9202732618624	2.07482612476892	0.0119630106623114	0.00466688074837582	2	1.00255385017482	6911.54575690287	0	8105.17659352142	1	1	1	1	2019-03-29T15:41:26.932	NG_ecoli_LTEE_11364_DM25	-0	-0	163.75	DIA_100X_EMPTY_1x1_100ms	bbb305d6-86b0-4244-bba4-5790c35a2de1	EPI_100X_YFP_1x1_200ms_25sola	EPI_100X_RFP_1x1_200ms_25sola
23	41	13.0192375812255	535	47.6448979050314	1026.89719626168	1290.8523364486	114092	213.256074766355	111.653492690355	242.761133692101	0	14387653	26892.8093457944	507.10698172757	387.268344598946	3	NaN	NaN	NaN	NaN	NaN	492.614722097637	0.909714564192978	42.2197888181479	13.7706161938042	11.3822971004047	2.72631744253048	0.0319023033126698	0.00962338998788976	3	1.00963849778422	4296.01483839992	0	9708.96635514019	1	1	1	1	2019-03-29T15:41:26.932	NG_ecoli_LTEE_11364_DM25	-0	-0	163.75	DIA_100X_EMPTY_1x1_100ms	872955a9-2985-4117-8a2f-978eae3a64a7	EPI_100X_YFP_1x1_200ms_25sola	EPI_100X_RFP_1x1_200ms_25sola
24	46	13.8932419134359	640	49.6646060621295	1231.8265625	1150.6203125	17096608	26713.45	111.653492690355	242.761133692101	3	285148	445.54375	507.10698172757	387.268344598946	0	NaN	NaN	NaN	NaN	NaN	539.980340594817	0.971533103638825	44.9716663837571	13.5583710113918	11.7242683837931	2.81902767149363	2.40878449024767	0.0284006261203411	3	1.00008902565791	4855.12442739636	0	7854.2671875	1	1	1	1	2019-03-29T15:41:26.932	NG_ecoli_LTEE_11364_DM25	-0	-0	163.75	DIA_100X_EMPTY_1x1_100ms	45c1a5c3-261c-4324-ae1e-9f914e333fca	EPI_100X_YFP_1x1_200ms_25sola	EPI_100X_RFP_1x1_200ms_25sola
25	50	13.8866690163998	695	49.4897342164517	1381.24460431655	753.469064748201	23175507	33346.0532374101	111.653492690355	242.761133692101	4	308038	443.220143884892	507.10698172757	387.268344598946	0	NaN	NaN	NaN	NaN	NaN	584.02523467192	0.929441189786629	49.8180164555568	13.5623390779019	11.5570493278253	2.42465952428076	0.00607783991179504	0.00314749478790445	1	1.00149387272711	5226.01012737012	0	8072.31079136691	1	1	1	1	2019-03-29T15:41:26.932	NG_ecoli_LTEE_11364_DM25	-0	-0	163.75	DIA_100X_EMPTY_1x1_100ms	5360d238-f585-470a-a0b9-855e321e7d32	EPI_100X_YFP_1x1_200ms_25sola	EPI_100X_RFP_1x1_200ms_25sola
26	14	4.00062221308757	56	-49.9991274095245	1399.67857142857	547.464285714286	27445	490.089285714286	111.653492690355	242.761133692101	1	31545	563.303571428571	507.10698172757	387.268344598946	0	NaN	NaN	NaN	NaN	NaN	126.973622487331	0.999624235035493	NaN	NaN	NaN	NaN	NaN	NaN	NaN	NaN	NaN	1	10223.2142857143	1	1	1	1	2019-03-29T15:41:26.932	NG_ecoli_LTEE_11364_DM25	-0	-0	163.75	DIA_100X_EMPTY_1x1_100ms	34cc60a1-d67a-45ff-94e5-aa7e2b7976bf	EPI_100X_YFP_1x1_200ms_25sola	EPI_100X_RFP_1x1_200ms_25sola
27	39	7.41236872659495	290	8.57599064546266	1429.43448275862	551.048275862069	204885	706.5	111.653492690355	242.761133692101	4	149665	516.086206896552	507.10698172757	387.268344598946	0	NaN	NaN	NaN	NaN	NaN	343.431951633463	0.908518542757146	40.2970212661499	10.4789200414865	8.3811267919981	2.07017457836542	0.0211078426715039	0.0122642127060877	0	1.01657968662568	2223.14427295542	1	8712.76896551724	1	1	1	1	2019-03-29T15:41:26.932	NG_ecoli_LTEE_11364_DM25	-0	-0	163.75	DIA_100X_EMPTY_1x1_100ms	3c1eee04-bb0b-4923-9512-804c05c7dc6b	EPI_100X_YFP_1x1_200ms_25sola	EPI_100X_RFP_1x1_200ms_25sola
28	56	14.4494617200804	815	46.6304019855508	1599.05030674847	860.905521472393	1019935	1251.45398773006	111.653492690355	242.761133692101	9	397685	487.957055214724	507.10698172757	387.268344598946	0	NaN	NaN	NaN	NaN	NaN	660.665100936861	0.876056142660608	56.7165950763016	13.3466507193311	11.4889062540371	2.23669263217526	0.0243503562140225	0.00829721229919195	0	1.01820312914655	5879.73026876988	0	7960.74110429448	1	1	1	1	2019-03-29T15:41:26.932	NG_ecoli_LTEE_11364_DM25	-0	-0	163.75	DIA_100X_EMPTY_1x1_100ms	97ebf34b-8f71-4a08-a833-f0846aa3b409	EPI_100X_YFP_1x1_200ms_25sola	EPI_100X_RFP_1x1_200ms_25sola
29	40	13.5247793789368	541	49.4999749592488	1681.9168207024	260.118299445471	5493910	10155.101663586	111.653492690355	242.761133692101	2	800705	1480.04621072089	507.10698172757	387.268344598946	1	NaN	NaN	NaN	NaN	NaN	470.514862269158	0.967702423581578	38.8751774827179	13.6407203558058	11.9028633968411	2.73152087152098	0.0138652963121522	0.00535062603213952	1	1.00199248496813	4325.78733772371	0	8056.66543438078	1	1	1	1	2019-03-29T15:41:26.932	NG_ecoli_LTEE_11364_DM25	-0	-0	163.75	DIA_100X_EMPTY_1x1_100ms	6c7fb6a2-6e82-4790-a5a2-916511d33c55	EPI_100X_YFP_1x1_200ms_25sola	EPI_100X_RFP_1x1_200ms_25sola
30	41	15.7683954848886	647	48.2410409579822	1710.3771251932	911.474497681607	5493249	8490.33848531685	111.653492690355	242.761133692101	4	4839744	7480.28438948995	507.10698172757	387.268344598946	4	NaN	NaN	NaN	NaN	NaN	517.729709940444	0.968474047308697	40.4516063272985	14.4864348754609	12.4762568048622	3.10642129258838	0.00847721977246268	0.00500451796815453	0	1.00232363908312	4945.31846679671	0	8068.89335394127	1	1	1	1	2019-03-29T15:41:26.932	NG_ecoli_LTEE_11364_DM25	-0	-0	163.75	DIA_100X_EMPTY_1x1_100ms	cb242268-4983-4916-8acd-e626aad900d5	EPI_100X_YFP_1x1_200ms_25sola	EPI_100X_RFP_1x1_200ms_25sola
1	63	12.9973355991707	818	44.9524856660628	22.5977995110024	508.480440097799	5206962	6365.47921760391	69.1762525405252	109.290053209609	4	442309	540.720048899756	464.824927975601	703.487731380984	0	NaN	NaN	NaN	NaN	NaN	NaN	NaN	NaN	NaN	NaN	NaN	NaN	NaN	NaN	NaN	NaN	0	8237.57701711491	1	1	1	2	2019-03-29T15:41:39.134	NG_ecoli_LTEE_11364_DM25	-500	866	163.75	DIA_100X_EMPTY_1x1_100ms	9434cc45-b4bb-48fd-af0a-858addeba554	EPI_100X_YFP_1x1_200ms_25sola	EPI_100X_RFP_1x1_200ms_25sola
2	37	11.6317727123924	431	49.4663909101798	340.470997679814	607.84222737819	68347	158.577726218097	69.1762525405252	109.290053209609	1	12206188	28320.6218097448	464.824927975601	703.487731380984	3	NaN	NaN	NaN	NaN	NaN	396.153369604662	0.960857669020453	37.6792640825302	12.0238645315517	10.2942577104251	2.44433877044262	0.00515000989388147	0.00234271278520811	3	1.00007952039877	3136.04557870077	0	10134.6589327146	1	1	1	2	2019-03-29T15:41:39.134	NG_ecoli_LTEE_11364_DM25	-500	866	163.75	DIA_100X_EMPTY_1x1_100ms	6c086b6d-5b6b-4df7-8a88-e18ff99b40e4	EPI_100X_YFP_1x1_200ms_25sola	EPI_100X_RFP_1x1_200ms_25sola
3	31	12.2803950053263	381	45.9977731525076	366.002624671916	486.913385826772	259290	680.551181102362	69.1762525405252	109.290053209609	9	2014721	5287.98162729659	464.824927975601	703.487731380984	6	NaN	NaN	NaN	NaN	NaN	328.767750022725	0.992698000273767	28.5030133585891	13.605988686397	11.1615334119112	3.26562518481428	0.0113291091400648	0.00635321932634981	0	1.00209491340644	2788.87073479336	0	10182.4461942257	1	1	1	2	2019-03-29T15:41:39.134	NG_ecoli_LTEE_11364_DM25	-500	866	163.75	DIA_100X_EMPTY_1x1_100ms	f0711787-9f34-43eb-974f-28af354faa06	EPI_100X_YFP_1x1_200ms_25sola	EPI_100X_RFP_1x1_200ms_25sola
4	57	3.26847006847884	218	-49.9999696936183	683.807339449541	3.43119266055046	315067	1445.26146788991	69.1762525405252	109.290053209609	3	194482	892.119266055046	464.824927975601	703.487731380984	9	NaN	NaN	NaN	NaN	NaN	NaN	NaN	NaN	NaN	NaN	NaN	NaN	NaN	NaN	NaN	NaN	0	9308.45412844037	1	1	1	2	2019-03-29T15:41:39.134	NG_ecoli_LTEE_11364_DM25	-500	866	163.75	DIA_100X_EMPTY_1x1_100ms	d037329a-8c8a-4c10-a799-251be5ae56d4	EPI_100X_YFP_1x1_200ms_25sola	EPI_100X_RFP_1x1_200ms_25sola
5	51	14.7007893701375	750	49.7132348785698	704.813333333333	938.641333333333	1076190	1434.92	69.1762525405252	109.290053209609	3	430521	574.028	464.824927975601	703.487731380984	0	NaN	NaN	NaN	NaN	NaN	605.615178437558	0.95831311081054	48.4511147049112	14.0464406020346	12.2522611540264	2.78410853850103	0.0136631405458782	0.00702844648431193	2	1.00253116399261	5712.49910224179	0	7941.90266666667	1	1	1	2	2019-03-29T15:41:39.134	NG_ecoli_LTEE_11364_DM25	-500	866	163.75	DIA_100X_EMPTY_1x1_100ms	6fed1011-56c3-49f0-b173-b51e929379db	EPI_100X_YFP_1x1_200ms_25sola	EPI_100X_RFP_1x1_200ms_25sola
6	35	12.3388543590858	433	47.7236819488032	780.655889145497	1943.58429561201	87339	201.706697459584	69.1762525405252	109.290053209609	4	15662556	36172.1847575058	464.824927975601	703.487731380984	2	NaN	NaN	NaN	NaN	NaN	380.217478772956	0.92964978152986	35.7976605024426	12.2719972307731	10.3634733727787	2.45241123182818	0.0339575347355156	0.0178597039226221	1	1.01476301751775	3019.6401978182	0	9597.17782909931	1	1	1	2	2019-03-29T15:41:39.134	NG_ecoli_LTEE_11364_DM25	-500	866	163.75	DIA_100X_EMPTY_1x1_100ms	c687db18-7d9f-4e4d-ac0e-048f3604db89	EPI_100X_YFP_1x1_200ms_25sola	EPI_100X_RFP_1x1_200ms_25sola
7	60	14.0320141719201	842	47.0308759363039	957.210213776722	1996.02494061758	19281422	22899.5510688836	69.1762525405252	109.290053209609	4	484476	575.387173396675	464.824927975601	703.487731380984	0	NaN	NaN	NaN	NaN	NaN	689.283013814176	0.864411649453246	59.9221144565006	13.4917253563905	11.2345549585582	2.42200379943119	0.0194026048625701	0.0110451663957105	1	1.01526547588445	5940.03162788891	0	8313.26365795724	1	1	1	2	2019-03-29T15:41:39.134	NG_ecoli_LTEE_11364_DM25	-500	866	163.75	DIA_100X_EMPTY_1x1_100ms	b93d3e75-8235-43cc-8811-08f9538bca12	EPI_100X_YFP_1x1_200ms_25sola	EPI_100X_RFP_1x1_200ms_25sola
8	38	14.6302256534991	556	49.4328162935653	1157.87050359712	527.298561151079	8483003	15257.1996402878	69.1762525405252	109.290053209609	2	223484	401.94964028777	464.824927975601	703.487731380984	0	NaN	NaN	NaN	NaN	NaN	426.881966937007	0.971120392296771	36.1738468146195	13.6123475369686	11.533449019964	2.89631193856423	0.00647490599664943	0.00321604505826687	0	1.00095549583406	3779.22698633167	0	8273.38848920863	1	1	1	2	2019-03-29T15:41:39.134	NG_ecoli_LTEE_11364_DM25	-500	866	163.75	DIA_100X_EMPTY_1x1_100ms	c45b4b22-8c0c-46f1-bd65-ad4d47243942	EPI_100X_YFP_1x1_200ms_25sola	EPI_100X_RFP_1x1_200ms_25sola
9	72	13.3923390410014	964	42.7461418355661	1460.85892116183	872.362033195021	741723	769.422199170124	69.1762525405252	109.290053209609	10	358151	371.525933609958	464.824927975601	703.487731380984	0	NaN	NaN	NaN	NaN	NaN	785.146144027028	0.872885267449784	69.8794626678719	13.0672051626454	11.1321555523805	2.10744177121256	0.0120339671677347	0.00428201244616536	2	1.0034107235089	6801.39457455862	0	8284.10892116183	1	1	1	2	2019-03-29T15:41:39.134	NG_ecoli_LTEE_11364_DM25	-500	866	163.75	DIA_100X_EMPTY_1x1_100ms	c0aae62f-03a8-47a2-993a-39a90a950300	EPI_100X_YFP_1x1_200ms_25sola	EPI_100X_RFP_1x1_200ms_25sola
10	42	13.6385363788982	573	49.7216553550404	1652.81151832461	1298.9057591623	1227570	2142.35602094241	69.1762525405252	109.290053209609	3	241325	421.160558464223	464.824927975601	703.487731380984	0	NaN	NaN	NaN	NaN	NaN	460.657652081501	0.968136589229493	40.1086957807267	13.2571497751075	11.2405475321903	2.74740867952959	0.00798209959998409	0.0035005666559145	2	1.00076609397043	3980.18587772939	0	8165.74520069808	1	1	1	2	2019-03-29T15:41:39.134	NG_ecoli_LTEE_11364_DM25	-500	866	163.75	DIA_100X_EMPTY_1x1_100ms	7b0f2a19-4ce7-43b9-a280-6a467fba829b	EPI_100X_YFP_1x1_200ms_25sola	EPI_100X_RFP_1x1_200ms_25sola
11	27	8.74487360514884	245	39.3245271015496	1712.40816326531	1534.61224489796	84701	345.718367346939	69.1762525405252	109.290053209609	6	792708	3235.54285714286	464.824927975601	703.487731380984	3	NaN	NaN	NaN	NaN	NaN	255.175056643426	0.976759556155356	27.1182852705013	11.2119708881091	9.13530683408907	2.55158958537705	0.0183104779584121	0.0103271189167175	0	1.00538156105335	1777.45405729536	0	9925.68571428571	1	1	1	2	2019-03-29T15:41:39.134	NG_ecoli_LTEE_11364_DM25	-500	866	163.75	DIA_100X_EMPTY_1x1_100ms	2936a564-0648-49f0-961a-8510d140a08c	EPI_100X_YFP_1x1_200ms_25sola	EPI_100X_RFP_1x1_200ms_25sola
12	63	11.1069988019425	700	41.6961690475135	1730.30142857143	1740.85714285714	175880	251.257142857143	69.1762525405252	109.290053209609	11	33354443	47649.2042857143	464.824927975601	703.487731380984	6	NaN	NaN	NaN	NaN	NaN	634.581876707973	0.877061856046586	63.3413385192988	11.5409710042117	9.91324736445225	1.88129458239289	0.0194998771849105	0.0090512455812819	1	1.00612227112021	4888.87580088274	0	9630.27142857143	1	1	1	2	2019-03-29T15:41:39.134	NG_ecoli_LTEE_11364_DM25	-500	866	163.75	DIA_100X_EMPTY_1x1_100ms	1c875b14-c8ad-4942-a777-599c4d8c72c0	EPI_100X_YFP_1x1_200ms_25sola	EPI_100X_RFP_1x1_200ms_25sola
1	29	13.5720294647399	397	18.3600502026069	14.3098236775819	1251.9798488665	7559687	19042.0327455919	50.8071775347635	183.249134779645	3	235872	594.136020151133	453.073622498485	899.531959351188	0	NaN	NaN	NaN	NaN	NaN	NaN	NaN	NaN	NaN	NaN	NaN	NaN	NaN	NaN	NaN	NaN	0	8235.71788413098	1	1	1	4	2019-03-29T15:42:03.559	NG_ecoli_LTEE_11364_DM25	-500	-866	163.75	DIA_100X_EMPTY_1x1_100ms	36b281ac-974e-4fde-84ae-0a8a14d3f8cf	EPI_100X_YFP_1x1_200ms_25sola	EPI_100X_RFP_1x1_200ms_25sola
2	58	13.7552860111206	798	48.5143445536861	117.578947368421	160.200501253133	491707	616.174185463659	50.8071775347635	183.249134779645	8	406223	509.051378446115	453.073622498485	899.531959351188	0	NaN	NaN	NaN	NaN	NaN	621.515889636002	0.915133065993178	56.3688403598201	12.508897532096	10.827731263636	2.17595390700706	0.0121539915169619	0.00547543524908103	1	1.00178144934185	5190.43693385435	0	8525.95614035088	1	1	1	4	2019-03-29T15:42:03.559	NG_ecoli_LTEE_11364_DM25	-500	-866	163.75	DIA_100X_EMPTY_1x1_100ms	4fb1dab2-d223-4c38-9456-4790714136f0	EPI_100X_YFP_1x1_200ms_25sola	EPI_100X_RFP_1x1_200ms_25sola
3	41	9.28598904689138	381	48.8641601645592	165.330708661417	1890.27034120735	64702	169.821522309711	50.8071775347635	183.249134779645	3	15730957	41288.6010498688	453.073622498485	899.531959351188	3	NaN	NaN	NaN	NaN	NaN	407.094349377644	0.932820188413175	41.2702469401043	11.9800067960796	9.69507704160809	2.26244916263074	0.0079061356626575	0.00278885732506932	3	1.00048356596895	3046.6984941644	0	10470.4330708661	1	1	1	4	2019-03-29T15:42:03.559	NG_ecoli_LTEE_11364_DM25	-500	-866	163.75	DIA_100X_EMPTY_1x1_100ms	3be046fc-8400-4b68-b861-3c9909dd0f11	EPI_100X_YFP_1x1_200ms_25sola	EPI_100X_RFP_1x1_200ms_25sola
4	38	14.2144332743704	540	49.3315624548482	173.562962962963	457.318518518519	4144642	7675.26296296296	50.8071775347635	183.249134779645	3	290879	538.664814814815	453.073622498485	899.531959351188	0	NaN	NaN	NaN	NaN	NaN	424.968753156865	0.982742641978757	35.5647915626605	13.3928748367778	11.6672264861708	3.01372017434715	0.0156705109070422	0.00890531611721053	0	1.00684443309998	3802.29147821084	0	8099.05185185185	1	1	1	4	2019-03-29T15:42:03.559	NG_ecoli_LTEE_11364_DM25	-500	-866	163.75	DIA_100X_EMPTY_1x1_100ms	ec03b1f1-f612-4d41-971d-3c9cc664b197	EPI_100X_YFP_1x1_200ms_25sola	EPI_100X_RFP_1x1_200ms_25sola
5	34	11.3696813196543	389	47.0504454244971	193.874035989717	1343.45501285347	43096	110.786632390745	50.8071775347635	183.249134779645	0	11117780	28580.411311054	453.073622498485	899.531959351188	2	NaN	NaN	NaN	NaN	NaN	387.131428035616	0.950663620236228	34.021879203918	13.489335276204	11.0410230224723	2.98591444509143	0.0445878187942148	0.016807846042708	1	1.01259888663038	3257.36788712023	0	10459.4010282776	1	1	1	4	2019-03-29T15:42:03.559	NG_ecoli_LTEE_11364_DM25	-500	-866	163.75	DIA_100X_EMPTY_1x1_100ms	940da3ef-9e70-4dd9-bf29-116629435fea	EPI_100X_YFP_1x1_200ms_25sola	EPI_100X_RFP_1x1_200ms_25sola
6	71	14.4760558279557	1029	42.338150589554	390.637512147716	151.090379008746	638340	620.349854227405	50.8071775347635	183.249134779645	14	463248	450.192419825073	453.073622498485	899.531959351188	0	NaN	NaN	NaN	NaN	NaN	809.835553839819	0.924649671026179	70.3979132536468	13.3222450433923	11.336691604426	2.18878234794103	0.00875058275754492	0.0051396638868426	1	1.00227405263147	7105.95302788952	0	8382.02235179786	1	1	1	4	2019-03-29T15:42:03.559	NG_ecoli_LTEE_11364_DM25	-500	-866	163.75	DIA_100X_EMPTY_1x1_100ms	c6e8db0a-d482-4ca9-a83a-717fcac32ceb	EPI_100X_YFP_1x1_200ms_25sola	EPI_100X_RFP_1x1_200ms_25sola
7	54	13.792837823034	745	49.358702649173	500.743624161074	373.731543624161	880792	1182.2711409396	50.8071775347635	183.249134779645	5	374597	502.814765100671	453.073622498485	899.531959351188	0	NaN	NaN	NaN	NaN	NaN	595.783467166454	0.958706948089093	52.8879213829093	12.8286250362067	11.1293289189233	2.26435543452768	0.00684349193697088	0.00366305672701093	1	1.00061571144707	5144.98763841532	0	8273.39731543624	1	1	1	4	2019-03-29T15:42:03.559	NG_ecoli_LTEE_11364_DM25	-500	-866	163.75	DIA_100X_EMPTY_1x1_100ms	e27b5f93-6a37-49d4-b5bf-2de3e60cec01	EPI_100X_YFP_1x1_200ms_25sola	EPI_100X_RFP_1x1_200ms_25sola
8	51	13.3518303315581	682	49.6081135656195	499.809384164223	1996.45161290323	471659	691.58211143695	50.8071775347635	183.249134779645	8	330326	484.348973607038	453.073622498485	899.531959351188	0	NaN	NaN	NaN	NaN	NaN	553.866494473789	0.933370121872273	50.3436211857186	12.692551902531	10.8596130936845	2.15848288079365	0.00659523313618383	0.00265111634789708	3	1.00051149433305	4662.97446491183	0	8416.39442815249	1	1	1	4	2019-03-29T15:42:03.559	NG_ecoli_LTEE_11364_DM25	-500	-866	163.75	DIA_100X_EMPTY_1x1_100ms	14926ac8-c6df-48f8-994c-6ff855747c7e	EPI_100X_YFP_1x1_200ms_25sola	EPI_100X_RFP_1x1_200ms_25sola
9	34	8.90951033269742	304	36.1256081685419	551.832236842105	111.766447368421	33065	108.766447368421	50.8071775347635	183.249134779645	0	9671188	31813.1184210526	453.073622498485	899.531959351188	4	NaN	NaN	NaN	NaN	NaN	312.7476235693	0.983252914188849	32.2923204286082	11.2833701599777	9.47279833575822	2.4674777796212	0.00301372330721499	0.00141524275562774	0	1.00012760887618	2275.86091905336	1	10336.1776315789	1	1	1	4	2019-03-29T15:42:03.559	NG_ecoli_LTEE_11364_DM25	-500	-866	163.75	DIA_100X_EMPTY_1x1_100ms	8a65596f-fa34-4f81-b5d9-6180ca82e31c	EPI_100X_YFP_1x1_200ms_25sola	EPI_100X_RFP_1x1_200ms_25sola
10	45	13.8569966179396	624	48.8259833973863	566.74358974359	1511.50480769231	345424	553.564102564103	50.8071775347635	183.249134779645	7	262654	420.919871794872	453.073622498485	899.531959351188	0	NaN	NaN	NaN	NaN	NaN	507.463721615355	0.961026262161678	43.940287192554	13.0293172365438	11.266902624825	2.67950532843621	0.0339268544835386	0.00409794111259489	1	1.00141607388101	4380.88501398775	0	7999.96314102564	1	1	1	4	2019-03-29T15:42:03.559	NG_ecoli_LTEE_11364_DM25	-500	-866	163.75	DIA_100X_EMPTY_1x1_100ms	47ba8e06-8cbc-4821-9e69-32b4445e00a8	EPI_100X_YFP_1x1_200ms_25sola	EPI_100X_RFP_1x1_200ms_25sola
11	31	9.33098466022854	291	42.7819235223986	577.192439862543	85.3127147766323	35652	122.515463917526	50.8071775347635	183.249134779645	0	8829311	30341.2749140893	453.073622498485	899.531959351188	3	NaN	NaN	NaN	NaN	NaN	306.069676766768	0.972162550569458	31.4913398274986	11.3571054561521	9.44759666995486	2.56969581087449	0.016960013690799	0.00965569918636985	0	1.00632308490352	2207.61689290116	1	10268.1237113402	1	1	1	4	2019-03-29T15:42:03.559	NG_ecoli_LTEE_11364_DM25	-500	-866	163.75	DIA_100X_EMPTY_1x1_100ms	afeb4e06-b8f4-4f69-8cfa-030d8e3c8c41	EPI_100X_YFP_1x1_200ms_25sola	EPI_100X_RFP_1x1_200ms_25sola
12	58	14.2797730419407	829	49.6750153143594	722.227985524729	1440.05790108565	626795	756.08564535585	50.8071775347635	183.249134779645	8	322290	388.769601930036	453.073622498485	899.531959351188	0	NaN	NaN	NaN	NaN	NaN	665.122996918676	0.960940896840587	55.8789176091532	13.3400343094947	11.7623226697454	2.29339440015469	0.0052651623670394	0.00128497010441173	4	1.0003633479114	6071.89208779151	0	7840.6441495778	1	1	1	4	2019-03-29T15:42:03.559	NG_ecoli_LTEE_11364_DM25	-500	-866	163.75	DIA_100X_EMPTY_1x1_100ms	d498ba45-ee68-4532-a107-70a828ca6bec	EPI_100X_YFP_1x1_200ms_25sola	EPI_100X_RFP_1x1_200ms_25sola
13	44	13.9986905379706	616	48.7996249339015	797.149350649351	77.75	348009	564.949675324675	50.8071775347635	183.249134779645	8	263884	428.383116883117	453.073622498485	899.531959351188	0	NaN	NaN	NaN	NaN	NaN	490.574215251911	0.960692131779621	42.5092564106516	13.8736665619353	11.2805429184207	2.7342502062261	0.00694033751279955	0.00403773528616401	1	1.00052730057784	4248.47819825824	0	8176.75649350649	1	1	1	4	2019-03-29T15:42:03.559	NG_ecoli_LTEE_11364_DM25	-500	-866	163.75	DIA_100X_EMPTY_1x1_100ms	86a60d33-1c4c-49ea-9973-84dd1c8221e8	EPI_100X_YFP_1x1_200ms_25sola	EPI_100X_RFP_1x1_200ms_25sola
14	66	13.6802467459654	904	48.9897184202571	859.577433628319	1460.68473451327	306682	339.25	50.8071775347635	183.249134779645	9	6082432	6728.35398230089	453.073622498485	899.531959351188	7	NaN	NaN	NaN	NaN	NaN	726.754143333356	0.918774714067359	65.5731682344993	12.9531578378657	10.9307439103112	2.13418283965046	0.00919751401995958	0.00313163777737635	3	1.0006338574536	6153.40483058084	0	8529.05199115044	1	1	1	4	2019-03-29T15:42:03.559	NG_ecoli_LTEE_11364_DM25	-500	-866	163.75	DIA_100X_EMPTY_1x1_100ms	13e374c2-5510-49cb-888f-832168c1bbc6	EPI_100X_YFP_1x1_200ms_25sola	EPI_100X_RFP_1x1_200ms_25sola
15	41	15.3019146759139	630	48.3899521733733	870.988888888889	15.5888888888889	664965	1055.5	50.8071775347635	183.249134779645	7	1634821	2594.95396825397	453.073622498485	899.531959351188	4	NaN	NaN	NaN	NaN	NaN	489.557806144481	0.986745880620456	39.847463483833	13.7933946170442	12.0861016260692	2.90117560278524	0.0150769257738919	0.00667573147820533	1	1.00187885081612	4571.5454944276	0	8080.80317460317	1	1	1	4	2019-03-29T15:42:03.559	NG_ecoli_LTEE_11364_DM25	-500	-866	163.75	DIA_100X_EMPTY_1x1_100ms	6ce9a60f-a538-4070-bffc-56fdbf820995	EPI_100X_YFP_1x1_200ms_25sola	EPI_100X_RFP_1x1_200ms_25sola
16	44	13.4550289131221	592	49.3772839886746	942.484797297297	712.964527027027	403584	681.72972972973	50.8071775347635	183.249134779645	6	358457	605.501689189189	453.073622498485	899.531959351188	0	NaN	NaN	NaN	NaN	NaN	469.801400891223	0.947960591845334	42.3894134800647	12.7655632827095	10.915737378706	2.38407191297769	0.010292335209807	0.00608472882619824	0	1.00345331218726	3966.92003224864	0	8371.32432432433	1	1	1	4	2019-03-29T15:42:03.559	NG_ecoli_LTEE_11364_DM25	-500	-866	163.75	DIA_100X_EMPTY_1x1_100ms	b6647512-8b97-4489-afe6-973fc5a8042f	EPI_100X_YFP_1x1_200ms_25sola	EPI_100X_RFP_1x1_200ms_25sola
17	46	13.3653622494254	616	49.1154996854293	1121.54545454545	682.702922077922	1636008	2655.85714285714	50.8071775347635	183.249134779645	3	187680	304.675324675325	453.073622498485	899.531959351188	0	NaN	NaN	NaN	NaN	NaN	510.931599583489	0.937722027193599	45.6646265365414	13.5620474073427	10.9897110528774	2.48828090858864	0.0110470482452507	0.006073286933878	1	1.00507137148531	4331.54009980527	0	8157.48538961039	1	1	1	4	2019-03-29T15:42:03.559	NG_ecoli_LTEE_11364_DM25	-500	-866	163.75	DIA_100X_EMPTY_1x1_100ms	999b2a01-8d6b-43a3-8956-23ff756f49fb	EPI_100X_YFP_1x1_200ms_25sola	EPI_100X_RFP_1x1_200ms_25sola
18	60	14.1291090486238	848	48.4966383775238	1162.07075471698	38.8054245283019	728082	858.587264150943	50.8071775347635	183.249134779645	10	343585	405.170990566038	453.073622498485	899.531959351188	0	NaN	NaN	NaN	NaN	NaN	703.700188633664	0.893195110996967	59.7677118128535	13.2057965240583	11.6392062974986	2.14922160712222	0.0244829706088653	0.00948655183501936	2	1.01438615140073	6359.21110524485	1	8574.75235849057	1	1	1	4	2019-03-29T15:42:03.559	NG_ecoli_LTEE_11364_DM25	-500	-866	163.75	DIA_100X_EMPTY_1x1_100ms	08453d9a-041d-42ea-9af2-f1de69101b2e	EPI_100X_YFP_1x1_200ms_25sola	EPI_100X_RFP_1x1_200ms_25sola
19	42	13.2216491877746	556	49.4743521755049	1174.15107913669	26.4262589928058	389406	700.370503597122	50.8071775347635	183.249134779645	6	236893	426.06654676259	453.073622498485	899.531959351188	0	NaN	NaN	NaN	NaN	NaN	461.408883164615	0.907097703504667	40.7705293734905	13.4141974837706	11.1185980451152	2.4838570728137	0.0225748865471897	0.0090558766354861	2	1.00873749208316	3958.55143249978	1	8794.49460431655	1	1	1	4	2019-03-29T15:42:03.559	NG_ecoli_LTEE_11364_DM25	-500	-866	163.75	DIA_100X_EMPTY_1x1_100ms	82a8f867-917d-4d93-8011-8344bdf963a3	EPI_100X_YFP_1x1_200ms_25sola	EPI_100X_RFP_1x1_200ms_25sola
20	44	13.6836664821237	603	49.5815339740448	1257.89220563847	1123.38308457711	481855	799.096185737977	50.8071775347635	183.249134779645	5	196889	326.515754560531	453.073622498485	899.531959351188	0	NaN	NaN	NaN	NaN	NaN	476.16558531748	0.96271798993442	42.7071245224965	12.4810957918491	10.9419406909708	2.39338150132928	0.00669585516940157	0.00232932713169177	1	1.00080683462946	4015.86334167183	0	8204.77611940298	1	1	1	4	2019-03-29T15:42:03.559	NG_ecoli_LTEE_11364_DM25	-500	-866	163.75	DIA_100X_EMPTY_1x1_100ms	778048e4-58ca-4906-8696-db55e57709be	EPI_100X_YFP_1x1_200ms_25sola	EPI_100X_RFP_1x1_200ms_25sola
21	44	10.6072082915888	467	49.2513243013339	1532.65524625268	1903.10064239829	67604	144.762312633833	50.8071775347635	183.249134779645	1	15599149	33402.8886509636	453.073622498485	899.531959351188	5	NaN	NaN	NaN	NaN	NaN	463.557784034671	0.949252362487151	45.1963901677512	11.8015969855539	10.0907982650699	2.1733379538791	0.00700135667475725	0.00323576222129824	3	1.00058324404256	3614.47044731249	0	10123.1948608137	1	1	1	4	2019-03-29T15:42:03.559	NG_ecoli_LTEE_11364_DM25	-500	-866	163.75	DIA_100X_EMPTY_1x1_100ms	73e0edcd-3af1-420d-8122-e1209bd106f9	EPI_100X_YFP_1x1_200ms_25sola	EPI_100X_RFP_1x1_200ms_25sola
22	46	7.71779013449193	356	-6.28638223439888	1550.62078651685	693.300561797753	43148	121.202247191011	50.8071775347635	183.249134779645	0	8409025	23620.856741573	453.073622498485	899.531959351188	5	NaN	NaN	NaN	NaN	NaN	440.200634684312	0.877701511007566	48.2391751959137	11.270421923196	8.94219459028726	2.0677215810942	0.0308696100059103	0.0109774849058694	2	1.00453847968622	3029.54904377442	0	10598.5617977528	1	1	1	4	2019-03-29T15:42:03.559	NG_ecoli_LTEE_11364_DM25	-500	-866	163.75	DIA_100X_EMPTY_1x1_100ms	6f9fb523-8089-4a20-861a-ca88afa87eb0	EPI_100X_YFP_1x1_200ms_25sola	EPI_100X_RFP_1x1_200ms_25sola
23	47	14.627114349857	690	48.5573211315464	1648.27101449275	1522.28985507246	287573	416.772463768116	50.8071775347635	183.249134779645	7	265650	385	453.073622498485	899.531959351188	0	NaN	NaN	NaN	NaN	NaN	545.013486966722	0.95523277677668	46.7144205306769	13.3229506414507	11.3648266344597	2.67758120904783	0.0115908142235829	0.00589061020085778	1	1.0014158572206	4738.7792448916	0	8266.52173913043	1	1	1	4	2019-03-29T15:42:03.559	NG_ecoli_LTEE_11364_DM25	-500	-866	163.75	DIA_100X_EMPTY_1x1_100ms	38b784a5-c712-4085-b388-97748d3c93ee	EPI_100X_YFP_1x1_200ms_25sola	EPI_100X_RFP_1x1_200ms_25sola
24	47	13.9762769622513	666	49.6674003053946	1784.84084084084	1898.16216216216	2660684	3995.02102102102	50.8071775347635	183.249134779645	6	334441	502.163663663664	453.073622498485	899.531959351188	0	NaN	NaN	NaN	NaN	NaN	526.739600377983	0.961589062469319	45.3267567198952	13.1634368469817	11.4485750715667	2.49467840660234	0.00765897174982169	0.00251533778346396	3	1.00015216128072	4666.02862624292	0	7990.81681681682	1	1	1	4	2019-03-29T15:42:03.559	NG_ecoli_LTEE_11364_DM25	-500	-866	163.75	DIA_100X_EMPTY_1x1_100ms	dc0846eb-9a75-4bb7-9bd7-8e57f9611646	EPI_100X_YFP_1x1_200ms_25sola	EPI_100X_RFP_1x1_200ms_25sola
25	49	13.3664077967933	655	49.6429594530348	1805.85954198473	1313.82442748092	4245766	6482.08549618321	50.8071775347635	183.249134779645	5	276129	421.570992366412	453.073622498485	899.531959351188	0	NaN	NaN	NaN	NaN	NaN	538.563514267576	0.93768492444495	47.9775845630804	12.9803661208166	11.0110210855354	2.41281808346144	0.0137810605532869	0.00752191449029405	1	1.00289944740911	4568.60330417968	0	8210.06259541985	1	1	1	4	2019-03-29T15:42:03.559	NG_ecoli_LTEE_11364_DM25	-500	-866	163.75	DIA_100X_EMPTY_1x1_100ms	ed632a93-a69e-453f-9948-e9a0b1126dd6	EPI_100X_YFP_1x1_200ms_25sola	EPI_100X_RFP_1x1_200ms_25sola
26	56	14.3567132111245	804	49.6140451941436	1831.66044776119	464.078358208955	426567	530.555970149254	50.8071775347635	183.249134779645	12	319054	396.833333333333	453.073622498485	899.531959351188	0	NaN	NaN	NaN	NaN	NaN	638.527516015923	0.939190284708689	54.0502047665719	13.5272668283862	11.6099821587671	2.44289489459118	0.00656722141428436	0.0029019029537627	2	1.00144979293078	5722.03262496469	0	7974.29850746269	1	1	1	4	2019-03-29T15:42:03.559	NG_ecoli_LTEE_11364_DM25	-500	-866	163.75	DIA_100X_EMPTY_1x1_100ms	17d6ecea-200b-42f1-b0f3-06a7ff04b406	EPI_100X_YFP_1x1_200ms_25sola	EPI_100X_RFP_1x1_200ms_25sola
27	61	13.759354803574	841	44.906369594683	1861.8644470868	1989.19976218787	30259263	35980.0986920333	50.8071775347635	183.249134779645	7	599304	712.608799048752	453.073622498485	899.531959351188	0	NaN	NaN	NaN	NaN	NaN	686.512454551256	0.860981799581172	61.6945862736222	12.8053283910119	10.9134412226412	2.27024962101333	0.0167364802663625	0.00868092737116303	1	1.01383865498052	5771.12345928845	0	8562.07253269917	1	1	1	4	2019-03-29T15:42:03.559	NG_ecoli_LTEE_11364_DM25	-500	-866	163.75	DIA_100X_EMPTY_1x1_100ms	92e03b8f-4fb3-4f31-a43c-c807d572f9d8	EPI_100X_YFP_1x1_200ms_25sola	EPI_100X_RFP_1x1_200ms_25sola
28	36	12.1701969960921	439	-20.0044408899684	2034.61047835991	733.895216400911	292950	667.312072892939	50.8071775347635	183.249134779645	3	181075	412.4715261959	453.073622498485	899.531959351188	0	NaN	NaN	NaN	NaN	NaN	NaN	NaN	NaN	NaN	NaN	NaN	NaN	NaN	NaN	NaN	NaN	0	8428.89293849658	1	1	1	4	2019-03-29T15:42:03.559	NG_ecoli_LTEE_11364_DM25	-500	-866	163.75	DIA_100X_EMPTY_1x1_100ms	c7efbc60-513e-42fa-b42b-11d5cf89535b	EPI_100X_YFP_1x1_200ms_25sola	EPI_100X_RFP_1x1_200ms_25sola
1	44	14.7991871680333	652	49.7860699777735	49.9371165644172	111.223926380368	2131501	3269.17331288344	122.668560702231	110.629242037962	3	522164	800.865030674847	606.295808871749	1002.91659088332	0	NaN	NaN	NaN	NaN	NaN	499.971611708057	0.982027001323557	41.7659873044161	13.5083881955538	11.6250133829822	3.09043048799227	0.0066788538267373	0.00290761501283975	1	1.00029672868511	4433.01863115666	0	8861.61809815951	1	1	1	7	2019-03-29T15:42:40.526	NG_ecoli_LTEE_11364_DM25	500	866	163.75	DIA_100X_EMPTY_1x1_100ms	849b78ed-e5a5-400a-9ed8-ab8981ff1ee4	EPI_100X_YFP_1x1_200ms_25sola	EPI_100X_RFP_1x1_200ms_25sola
2	61	14.359347993974	876	48.8705477108632	150.9600456621	883.553652968037	1897999	2166.66552511416	122.668560702231	110.629242037962	6	407861	465.594748858447	606.295808871749	1002.91659088332	0	NaN	NaN	NaN	NaN	NaN	688.498591123949	0.945168378534563	58.4671363181907	13.7492410070032	11.5675322698969	2.47999313097601	0.021935166655269	0.00221189684174823	3	1.00021009559877	6144.45182760617	0	8545.8801369863	1	1	1	7	2019-03-29T15:42:40.526	NG_ecoli_LTEE_11364_DM25	500	866	163.75	DIA_100X_EMPTY_1x1_100ms	c2f6cab0-eec9-443a-8392-755c5acdef38	EPI_100X_YFP_1x1_200ms_25sola	EPI_100X_RFP_1x1_200ms_25sola
3	42	15.5424640423594	653	49.0871465475399	232.191424196018	517.004594180704	4766529	7299.43185298622	122.668560702231	110.629242037962	4	288796	442.260336906585	606.295808871749	1002.91659088332	0	NaN	NaN	NaN	NaN	NaN	498.710706809667	0.960503298533715	40.597847727118	14.4252013109157	12.0430959493677	2.80428973157736	0.0178984286376576	0.00885443151773888	0	1.0071810393813	4624.54686143527	0	8917.80398162328	1	1	1	7	2019-03-29T15:42:40.526	NG_ecoli_LTEE_11364_DM25	500	866	163.75	DIA_100X_EMPTY_1x1_100ms	36f1ebcb-2fe4-49c4-9824-50dc277209f0	EPI_100X_YFP_1x1_200ms_25sola	EPI_100X_RFP_1x1_200ms_25sola
4	37	15.080696985888	559	43.0817378779247	332.584973166369	1314.90697674419	146249	261.626118067979	122.668560702231	110.629242037962	0	3358480	6008.01431127013	606.295808871749	1002.91659088332	4	NaN	NaN	NaN	NaN	NaN	490.170521504621	0.957761715790085	36.0447513090875	15.6358023396777	13.1261936106035	3.47520365521987	0.0508812340821193	0.0217053465955264	0	1.03621700411253	4877.63756116706	0	10866.4078711986	1	1	1	7	2019-03-29T15:42:40.526	NG_ecoli_LTEE_11364_DM25	500	866	163.75	DIA_100X_EMPTY_1x1_100ms	dd3b9c02-7032-4d2b-b9d3-929cdef9f7f9	EPI_100X_YFP_1x1_200ms_25sola	EPI_100X_RFP_1x1_200ms_25sola
5	75	14.8751283114444	1116	45.6882187621999	361.277777777778	1532.01792114695	5432316	4867.66666666667	122.668560702231	110.629242037962	5	10217314	9155.29928315412	606.295808871749	1002.91659088332	3	NaN	NaN	NaN	NaN	NaN	922.196594079698	0.873343161165704	74.2766523597309	14.5225293582421	12.1899218226625	2.47357003039661	0.0307527679458326	0.00969403409687173	3	1.00546730116604	8668.50180644838	1	9025.37544802867	1	1	1	7	2019-03-29T15:42:40.526	NG_ecoli_LTEE_11364_DM25	500	866	163.75	DIA_100X_EMPTY_1x1_100ms	dbf17dff-8a1b-46f9-a09b-99cb485547d3	EPI_100X_YFP_1x1_200ms_25sola	EPI_100X_RFP_1x1_200ms_25sola
6	34	7.74468038636366	264	42.0675331309767	347.32196969697	1524.125	215162	815.007575757576	122.668560702231	110.629242037962	6	7983688	30241.2424242424	606.295808871749	1002.91659088332	3	NaN	NaN	NaN	NaN	NaN	343.248353008498	0.879892857881683	37.4503198167702	11.1909234724397	8.93840467623393	2.24656197148142	0.0326809018184057	0.015466570735579	1	1.02484510671804	2349.98688275499	1	11171.2537878788	1	1	1	7	2019-03-29T15:42:40.526	NG_ecoli_LTEE_11364_DM25	500	866	163.75	DIA_100X_EMPTY_1x1_100ms	fa84bb4d-5a7c-403a-ab7e-81217312117f	EPI_100X_YFP_1x1_200ms_25sola	EPI_100X_RFP_1x1_200ms_25sola
7	42	11.3330445042218	476	47.7750039302288	399.033613445378	1596.11764705882	195688	411.109243697479	122.668560702231	110.629242037962	4	5926125	12449.8424369748	606.295808871749	1002.91659088332	2	NaN	NaN	NaN	NaN	NaN	418.479106041933	0.84181605077998	41.5815111029377	12.9558172262848	9.85825262200099	2.79033495739863	0.015136403057552	0.00818293742888681	1	1.00541344066246	3173.87658320446	0	10347.1533613445	1	1	1	7	2019-03-29T15:42:40.526	NG_ecoli_LTEE_11364_DM25	500	866	163.75	DIA_100X_EMPTY_1x1_100ms	ca86abd0-a065-4051-9c3f-a3066ef95794	EPI_100X_YFP_1x1_200ms_25sola	EPI_100X_RFP_1x1_200ms_25sola
8	44	15.7063181790938	691	49.2843583037296	508.34008683068	515.688856729378	27166914	39315.3603473227	122.668560702231	110.629242037962	3	465739	674.007235890014	606.295808871749	1002.91659088332	0	NaN	NaN	NaN	NaN	NaN	520.043661782811	0.958181694576271	41.7496186232956	14.2291833457986	12.248949549636	2.74182568528918	0.0205695592359893	0.00873121792802057	0	1.00782119600557	4919.71659773475	0	8474.7004341534	1	1	1	7	2019-03-29T15:42:40.526	NG_ecoli_LTEE_11364_DM25	500	866	163.75	DIA_100X_EMPTY_1x1_100ms	c6668381-8112-46aa-a818-b74599a2a8da	EPI_100X_YFP_1x1_200ms_25sola	EPI_100X_RFP_1x1_200ms_25sola
9	37	8.42855834936715	311	26.9893134057709	525.389067524116	1568.91318327974	75903	244.061093247588	122.668560702231	110.629242037962	0	6232707	20040.8585209003	606.295808871749	1002.91659088332	3	NaN	NaN	NaN	NaN	NaN	393.748229091739	0.849375050782946	39.9698695821931	12.1471128591281	9.63772700494014	2.27019503776359	0.0286811812493741	0.0123476355822783	1	1.0176738028194	2915.89481398626	0	11374.7813504823	1	1	1	7	2019-03-29T15:42:40.526	NG_ecoli_LTEE_11364_DM25	500	866	163.75	DIA_100X_EMPTY_1x1_100ms	aa1a5b97-0f71-414b-ba24-d1fb8ba0d1c9	EPI_100X_YFP_1x1_200ms_25sola	EPI_100X_RFP_1x1_200ms_25sola
10	68	14.7263002555272	1002	47.7948029379301	576.270459081836	49.0758483033932	1241250	1238.77245508982	122.668560702231	110.629242037962	9	450663	449.763473053892	606.295808871749	1002.91659088332	0	NaN	NaN	NaN	NaN	NaN	768.887721129838	0.917827534974276	66.0269062105985	13.5470571689818	11.389820964296	2.53350158420734	0.00759714755320863	0.0029116204266997	3	1.00180474828196	6727.35931773677	0	8777.56387225549	1	1	1	7	2019-03-29T15:42:40.526	NG_ecoli_LTEE_11364_DM25	500	866	163.75	DIA_100X_EMPTY_1x1_100ms	f688fb7e-9d15-4d7e-be67-a06784ddebcb	EPI_100X_YFP_1x1_200ms_25sola	EPI_100X_RFP_1x1_200ms_25sola
11	31	14.0408378519331	436	-34.5786114035038	559.637614678899	723.947247706422	115244	264.321100917431	122.668560702231	110.629242037962	1	8694716	19942.0091743119	606.295808871749	1002.91659088332	2	NaN	NaN	NaN	NaN	NaN	402.676755406194	0.870577441668263	30.576788662174	20.5257653786503	11.9705534448715	4.58840162354593	0.0462903953736288	0.0186528204817279	2	1.00683432398273	3441.20236632617	1	10564.3279816514	1	1	1	7	2019-03-29T15:42:40.526	NG_ecoli_LTEE_11364_DM25	500	866	163.75	DIA_100X_EMPTY_1x1_100ms	a2fd670b-8fe1-437f-bb22-6d0a535bc1d8	EPI_100X_YFP_1x1_200ms_25sola	EPI_100X_RFP_1x1_200ms_25sola
12	30	12.305996203192	369	30.599796590731	583.119241192412	746.417344173442	96931	262.685636856369	122.668560702231	110.629242037962	0	7922792	21470.9810298103	606.295808871749	1002.91659088332	4	NaN	NaN	NaN	NaN	NaN	319.537091812274	0.998604183787052	28.7033621023057	14.7231713247413	10.8787264424566	3.52723953697577	0.0212637343261548	0.00802900045546251	2	1.00397598057281	2667.95661688624	2	10408.3631436314	1	1	1	7	2019-03-29T15:42:40.526	NG_ecoli_LTEE_11364_DM25	500	866	163.75	DIA_100X_EMPTY_1x1_100ms	4143083e-5525-4702-a946-7b821921ccd9	EPI_100X_YFP_1x1_200ms_25sola	EPI_100X_RFP_1x1_200ms_25sola
13	18	7.80315092637093	141	-48.632015020408	588.744680851064	732.049645390071	51636	366.212765957447	122.668560702231	110.629242037962	0	2474414	17549.0354609929	606.295808871749	1002.91659088332	2	NaN	NaN	NaN	NaN	NaN	192.767174449247	0.998512310642424	20.0580289991305	12.4824050822881	9.28268548045679	3.15332865544702	0.0200910409967056	0.00925740955766511	1	1.00241224086497	1357.45489449888	1	11035.5886524823	1	1	1	7	2019-03-29T15:42:40.526	NG_ecoli_LTEE_11364_DM25	500	866	163.75	DIA_100X_EMPTY_1x1_100ms	4fd50508-2c3a-4dc8-af03-1d3671c42298	EPI_100X_YFP_1x1_200ms_25sola	EPI_100X_RFP_1x1_200ms_25sola
14	45	15.9772592384764	720	49.357664545633	627.227777777778	968.258333333333	8970844	12459.5055555556	122.668560702231	110.629242037962	4	423880	588.722222222222	606.295808871749	1002.91659088332	0	NaN	NaN	NaN	NaN	NaN	573.228779456392	0.953317363694262	43.2227719831493	14.7307284665464	13.0431796660794	2.92734992261948	0.0230542151882605	0.0123940484185454	1	1.01551676358032	5775.23220206164	0	8484.30694444444	1	1	1	7	2019-03-29T15:42:40.526	NG_ecoli_LTEE_11364_DM25	500	866	163.75	DIA_100X_EMPTY_1x1_100ms	3353b869-e47b-40e1-b62c-39dcbff3c231	EPI_100X_YFP_1x1_200ms_25sola	EPI_100X_RFP_1x1_200ms_25sola
15	36	13.4694913792286	486	49.0960508256102	663.541152263374	1681.92386831276	122294	251.633744855967	122.668560702231	110.629242037962	0	11296737	23244.3148148148	606.295808871749	1002.91659088332	4	NaN	NaN	NaN	NaN	NaN	411.139197845484	0.971013760286523	35.2101820061829	13.5590061585369	11.2951364826926	3.07354731468472	0.027116891866523	0.0108276729860346	0	1.00781211448748	3528.10187788337	0	10119.4218106996	1	1	1	7	2019-03-29T15:42:40.526	NG_ecoli_LTEE_11364_DM25	500	866	163.75	DIA_100X_EMPTY_1x1_100ms	0bba9729-cb87-4a5e-b20e-dce9a73ac0f2	EPI_100X_YFP_1x1_200ms_25sola	EPI_100X_RFP_1x1_200ms_25sola
16	67	14.8885649200606	998	48.2574164274331	682.424849699399	804.48997995992	2767481	2773.02705410822	122.668560702231	110.629242037962	6	5190632	5201.03406813627	606.295808871749	1002.91659088332	2	NaN	NaN	NaN	NaN	NaN	778.64057176859	0.919001749602295	64.5077517128106	14.0212107553645	11.889072034045	2.35931823577445	0.00776109965579138	0.00329985571296717	2	1.00077122532384	7161.39623895007	0	8969.5130260521	1	1	1	7	2019-03-29T15:42:40.526	NG_ecoli_LTEE_11364_DM25	500	866	163.75	DIA_100X_EMPTY_1x1_100ms	f82d6c8b-69cf-457f-8969-b71459b21c6a	EPI_100X_YFP_1x1_200ms_25sola	EPI_100X_RFP_1x1_200ms_25sola
17	57	14.0080509967927	799	49.1279950461116	752.883604505632	66.1276595744681	2145752	2685.54693366708	122.668560702231	110.629242037962	6	644865	807.090112640801	606.295808871749	1002.91659088332	0	NaN	NaN	NaN	NaN	NaN	620.096314566084	0.896484625729186	55.5352019914263	12.7627244961707	10.9743633779162	2.31636396407458	0.0156860498119906	0.00654237235112288	2	1.00881773517523	5253.11501569957	0	8931.70963704631	1	1	1	7	2019-03-29T15:42:40.526	NG_ecoli_LTEE_11364_DM25	500	866	163.75	DIA_100X_EMPTY_1x1_100ms	52174193-9323-4730-b18c-81137a2872df	EPI_100X_YFP_1x1_200ms_25sola	EPI_100X_RFP_1x1_200ms_25sola
18	16	9.87225960480895	158	-49.7861596876611	890.183544303797	745.379746835443	36599	231.639240506329	122.668560702231	110.629242037962	0	1897513	12009.5759493671	606.295808871749	1002.91659088332	1	NaN	NaN	NaN	NaN	NaN	192.306093427311	0.999731115315438	17.2058835084841	13.5449669225075	10.680973555142	3.63805987740505	0.00134483712600598	0.000611244690918155	2	1.00000558318178	1541.65976876991	1	11202.0949367089	1	1	1	7	2019-03-29T15:42:40.526	NG_ecoli_LTEE_11364_DM25	500	866	163.75	DIA_100X_EMPTY_1x1_100ms	ecadfd97-d7c3-4b8a-b665-da6421fd5ae9	EPI_100X_YFP_1x1_200ms_25sola	EPI_100X_RFP_1x1_200ms_25sola
19	26	7.27644901805692	190	-47.2686285338217	901.747368421053	731.894736842105	49623	261.173684210526	122.668560702231	110.629242037962	0	3827575	20145.1315789474	606.295808871749	1002.91659088332	2	NaN	NaN	NaN	NaN	NaN	257.110870275717	0.962887979569094	28.3256274625311	11.7192486207549	8.77204376002439	2.60711250904568	0.0135908703025704	0.0066876822065777	1	1.00060380652884	1711.87086056249	2	11208.4210526316	1	1	1	7	2019-03-29T15:42:40.526	NG_ecoli_LTEE_11364_DM25	500	866	163.75	DIA_100X_EMPTY_1x1_100ms	13661c3e-6e81-422f-9167-a66b836ff3b1	EPI_100X_YFP_1x1_200ms_25sola	EPI_100X_RFP_1x1_200ms_25sola
20	23	9.42479257828044	217	-33.1022123760569	914.239631336406	715.502304147465	53955	248.640552995392	122.668560702231	110.629242037962	0	3304906	15229.9815668203	606.295808871749	1002.91659088332	2	NaN	NaN	NaN	NaN	NaN	235.496011096552	0.999613696534965	22.5655763209177	12.8459541849691	9.91444753139946	3.52135475704087	0.0169537760931034	0.00680591739280655	1	1.00144806164978	1742.10107485147	1	11070.2764976959	1	1	1	7	2019-03-29T15:42:40.526	NG_ecoli_LTEE_11364_DM25	500	866	163.75	DIA_100X_EMPTY_1x1_100ms	bb23d7e7-3ef5-4b6e-ad65-0ee1baa5d2dd	EPI_100X_YFP_1x1_200ms_25sola	EPI_100X_RFP_1x1_200ms_25sola
21	51	13.5881627179497	693	29.6145645164054	941.076479076479	996.82683982684	144069	207.891774891775	122.668560702231	110.629242037962	0	17130681	24719.5974025974	606.295808871749	1002.91659088332	6	NaN	NaN	NaN	NaN	NaN	561.38766742467	0.886858823070634	49.6340764037938	14.4514911101271	11.1354923915449	2.73395870637649	0.0169806434003261	0.00586141261914361	3	1.00181124250508	4833.79999916898	0	10318.937950938	1	1	1	7	2019-03-29T15:42:40.526	NG_ecoli_LTEE_11364_DM25	500	866	163.75	DIA_100X_EMPTY_1x1_100ms	5daee1c4-e47e-4abe-b264-80953ab52796	EPI_100X_YFP_1x1_200ms_25sola	EPI_100X_RFP_1x1_200ms_25sola
22	45	11.8985372218101	536	49.1858165940773	1016.64925373134	725.64552238806	117432	219.089552238806	122.668560702231	110.629242037962	0	8663726	16163.6679104478	606.295808871749	1002.91659088332	4	NaN	NaN	NaN	NaN	NaN	477.421569157776	0.968755471333193	43.479207093989	12.4972470935005	10.7586758447742	2.55380092230176	0.00980629034510479	0.00422977181461476	2	1.00070773932177	3952.65711673185	0	10582.0149253731	1	1	1	7	2019-03-29T15:42:40.526	NG_ecoli_LTEE_11364_DM25	500	866	163.75	DIA_100X_EMPTY_1x1_100ms	d9c677cc-8530-4f7c-bd29-9e5320d415a2	EPI_100X_YFP_1x1_200ms_25sola	EPI_100X_RFP_1x1_200ms_25sola
23	49	15.119847986954	742	45.5787677658682	1088.14555256065	624.544474393531	181170	244.164420485175	122.668560702231	110.629242037962	0	17625470	23754.0026954178	606.295808871749	1002.91659088332	4	NaN	NaN	NaN	NaN	NaN	594.793418822443	0.865123423102618	48.4771587339116	16.8632896377498	12.0192388392132	3.1478327869329	0.0337891812960378	0.015073892747314	2	1.02174555654102	5500.2315094057	0	10306.3153638814	1	1	1	7	2019-03-29T15:42:40.526	NG_ecoli_LTEE_11364_DM25	500	866	163.75	DIA_100X_EMPTY_1x1_100ms	f8a3979e-30ab-45a7-873b-208d417a3b14	EPI_100X_YFP_1x1_200ms_25sola	EPI_100X_RFP_1x1_200ms_25sola
24	59	11.8077226009683	697	5.56983675257865	1151.27977044476	636.727403156385	165517	237.470588235294	122.668560702231	110.629242037962	0	19356628	27771.3457675753	606.295808871749	1002.91659088332	7	NaN	NaN	NaN	NaN	NaN	615.708763415363	0.845373518262306	58.777659551297	13.2559741197118	10.3179333632123	2.26018986558875	0.0262464494076495	0.012496297354233	1	1.01706056582463	4914.59356718202	0	10532.2324246772	1	1	1	7	2019-03-29T15:42:40.526	NG_ecoli_LTEE_11364_DM25	500	866	163.75	DIA_100X_EMPTY_1x1_100ms	91014b0e-2baf-421d-9ec2-1ce7d024d179	EPI_100X_YFP_1x1_200ms_25sola	EPI_100X_RFP_1x1_200ms_25sola
25	43	14.1402695557495	609	49.4582849310543	1187.10180623974	1381.96551724138	150539	247.190476190476	122.668560702231	110.629242037962	0	14488601	23790.8062397373	606.295808871749	1002.91659088332	4	NaN	NaN	NaN	NaN	NaN	494.150996262192	0.978666269309287	41.0369752145211	13.6246932329566	11.7725797030465	2.87516023326778	0.0154806383446768	0.00564482502459739	2	1.0023590792688	4466.9233690329	0	9925.48275862069	1	1	1	7	2019-03-29T15:42:40.526	NG_ecoli_LTEE_11364_DM25	500	866	163.75	DIA_100X_EMPTY_1x1_100ms	787af0a0-8541-4d12-90b6-b13929ae735c	EPI_100X_YFP_1x1_200ms_25sola	EPI_100X_RFP_1x1_200ms_25sola
26	71	14.1020346245894	1002	42.5351413011496	1225.22055888224	1735.48403193613	284060	283.493013972056	122.668560702231	110.629242037962	0	30844698	30783.1317365269	606.295808871749	1002.91659088332	6	NaN	NaN	NaN	NaN	NaN	780.313841645727	0.911590878440424	69.6205785016974	12.8000007056266	10.9971454231801	2.36170181115134	0.00897960595969191	0.00281442820418091	3	1.00098741807768	6612.83132499384	0	10035.9750499002	1	1	1	7	2019-03-29T15:42:40.526	NG_ecoli_LTEE_11364_DM25	500	866	163.75	DIA_100X_EMPTY_1x1_100ms	bc19a826-d6a9-488c-ad75-56867fb34577	EPI_100X_YFP_1x1_200ms_25sola	EPI_100X_RFP_1x1_200ms_25sola
27	40	12.371503666411	495	49.7023097148367	1472.43838383838	386.551515151515	130537	263.711111111111	122.668560702231	110.629242037962	1	11863452	23966.5696969697	606.295808871749	1002.91659088332	3	NaN	NaN	NaN	NaN	NaN	445.487368804018	0.983028998530165	39.0430495915712	13.0398801232382	11.1454426948912	2.78763833202229	0.00563029187294738	0.0026288205061444	1	1.00061915955208	3809.1516246853	0	10558.5474747475	1	1	1	7	2019-03-29T15:42:40.526	NG_ecoli_LTEE_11364_DM25	500	866	163.75	DIA_100X_EMPTY_1x1_100ms	c228b1f2-9f51-408b-b458-fde5573b5567	EPI_100X_YFP_1x1_200ms_25sola	EPI_100X_RFP_1x1_200ms_25sola
28	41	11.1550698053789	459	48.737810987324	1552.52287581699	383.838779956427	129042	281.137254901961	122.668560702231	110.629242037962	0	10585122	23061.2679738562	606.295808871749	1002.91659088332	3	NaN	NaN	NaN	NaN	NaN	446.988550660943	0.92018888479327	41.7159543468699	13.0745194305972	10.5338996666611	2.44752699250583	0.016825205912921	0.00506227840206728	2	1.00142806927439	3635.55249380609	0	10880.2331154684	1	1	1	7	2019-03-29T15:42:40.526	NG_ecoli_LTEE_11364_DM25	500	866	163.75	DIA_100X_EMPTY_1x1_100ms	dd16899a-3a91-4c90-b477-8c3e8e003196	EPI_100X_YFP_1x1_200ms_25sola	EPI_100X_RFP_1x1_200ms_25sola
29	43	12.2985864444615	529	49.4450619801867	1614.17391304348	1287.08695652174	177290	335.141776937618	122.668560702231	110.629242037962	2	3280463	6201.25330812854	606.295808871749	1002.91659088332	3	NaN	NaN	NaN	NaN	NaN	463.635587730297	0.909071079898595	42.7386944377117	13.0585153915623	10.6683929699627	2.45741462722835	0.00937197152246045	0.00534489363148746	1	1.00263343317049	3820.4026869678	0	10503.2911153119	1	1	1	7	2019-03-29T15:42:40.526	NG_ecoli_LTEE_11364_DM25	500	866	163.75	DIA_100X_EMPTY_1x1_100ms	66c76fa6-2e3f-4f7d-a4c2-be0da3f18e4c	EPI_100X_YFP_1x1_200ms_25sola	EPI_100X_RFP_1x1_200ms_25sola
30	80	14.2112922735259	1137	-20.3968299046255	1612.11609498681	1138.64995602463	3197869	2812.54969217238	122.668560702231	110.629242037962	10	11841890	10415.0307827617	606.295808871749	1002.91659088332	5	NaN	NaN	NaN	NaN	NaN	868.83570242345	0.877790267748994	79.6035666576763	12.6459771223828	10.7051863133814	2.16998926783312	0.0269705628587546	0.0114198498208239	4	1.00427740883802	7164.91212909884	2	9327.4107299912	1	1	1	7	2019-03-29T15:42:40.526	NG_ecoli_LTEE_11364_DM25	500	866	163.75	DIA_100X_EMPTY_1x1_100ms	159ddf83-bb70-4798-9f29-4afcc5fa35fd	EPI_100X_YFP_1x1_200ms_25sola	EPI_100X_RFP_1x1_200ms_25sola
31	27	9.05275902037405	245	-12.3862040761668	1636.15102040816	1108.35102040816	167569	683.955102040816	122.668560702231	110.629242037962	0	8521859	34783.0979591837	606.295808871749	1002.91659088332	4	NaN	NaN	NaN	NaN	NaN	260.942127437655	0.967200916780955	26.4245562119945	11.9244244526048	9.46252676169089	2.77508306096988	0.0349314174607538	0.0149900279033912	0	1.01020905396509	1858.28287715299	2	10822.4163265306	1	1	1	7	2019-03-29T15:42:40.526	NG_ecoli_LTEE_11364_DM25	500	866	163.75	DIA_100X_EMPTY_1x1_100ms	5fe20eb9-795c-49e2-988c-99bf6f57e5e3	EPI_100X_YFP_1x1_200ms_25sola	EPI_100X_RFP_1x1_200ms_25sola
32	13	5.9224056413227	78	-49.999593121497	1629.92307692308	1123.05128205128	88234	1131.20512820513	122.668560702231	110.629242037962	1	2577973	33050.9358974359	606.295808871749	1002.91659088332	1	NaN	NaN	NaN	NaN	NaN	144.648393516725	0.99969893914268	15.3900026256644	10.8102386747266	6.47470131469549	3.84978415153742	0.00215306431500869	0.00108102927609678	1	1.00001789644938	506.720007819987	2	11272.0641025641	1	1	1	7	2019-03-29T15:42:40.526	NG_ecoli_LTEE_11364_DM25	500	866	163.75	DIA_100X_EMPTY_1x1_100ms	b9eb18ce-cde2-4049-94bf-b57fefabc63e	EPI_100X_YFP_1x1_200ms_25sola	EPI_100X_RFP_1x1_200ms_25sola
33	38	13.2928262984884	505	48.8950936146809	1662.23564356436	1014.27920792079	138694	274.641584158416	122.668560702231	110.629242037962	0	16479126	32631.9326732673	606.295808871749	1002.91659088332	3	NaN	NaN	NaN	NaN	NaN	414.603353751555	0.948596480801412	36.0423873068968	13.3885240348259	11.2245553867674	2.75065108212412	0.00702661307365627	0.00254214436836977	2	1.00018775535974	3566.49586761314	0	9726.02574257426	1	1	1	7	2019-03-29T15:42:40.526	NG_ecoli_LTEE_11364_DM25	500	866	163.75	DIA_100X_EMPTY_1x1_100ms	621a6b63-10f6-4e34-81b4-91763adcf30f	EPI_100X_YFP_1x1_200ms_25sola	EPI_100X_RFP_1x1_200ms_25sola
34	35	8.65197784166181	305	-30.2769971236536	1658.32459016393	959.849180327869	701818	2301.04262295082	122.668560702231	110.629242037962	7	984768	3228.74754098361	606.295808871749	1002.91659088332	0	NaN	NaN	NaN	NaN	NaN	336.550930465272	0.918736181986147	36.0400756331879	12.5457870370225	9.10763250796283	2.66691490193477	0.0134667002717759	0.00514916104395501	2	1.00193446310487	2347.93771624215	0	11113.8295081967	1	1	1	7	2019-03-29T15:42:40.526	NG_ecoli_LTEE_11364_DM25	500	866	163.75	DIA_100X_EMPTY_1x1_100ms	eeb55724-2f80-4965-8b24-a237f90459d4	EPI_100X_YFP_1x1_200ms_25sola	EPI_100X_RFP_1x1_200ms_25sola
35	44	14.2274214338538	626	49.711691958383	1682.22204472843	1445.64217252396	190517	304.340255591054	122.668560702231	110.629242037962	0	22705879	36271.3722044728	606.295808871749	1002.91659088332	3	NaN	NaN	NaN	NaN	NaN	487.642552079296	0.913099004058273	41.4332325001295	14.9742700928772	11.5183705451467	2.97225001614622	0.0135644672499697	0.00545997670070501	3	1.00046414741069	4317.38511280267	0	9505.30511182109	1	1	1	7	2019-03-29T15:42:40.526	NG_ecoli_LTEE_11364_DM25	500	866	163.75	DIA_100X_EMPTY_1x1_100ms	7cd99858-5419-4543-aa64-2280d7423d81	EPI_100X_YFP_1x1_200ms_25sola	EPI_100X_RFP_1x1_200ms_25sola
36	40	13.8259093632351	553	49.2974565774223	1761.01084990958	465.654611211573	173263	313.314647377939	122.668560702231	110.629242037962	2	20120757	36384.7323688969	606.295808871749	1002.91659088332	4	NaN	NaN	NaN	NaN	NaN	453.384132554704	0.955024521643721	37.5937106977895	14.276268198093	11.7785972907671	2.98451798192493	0.01177623408858	0.00473509793293135	1	1.00172820892545	4096.30441387732	0	9811.62929475588	1	1	1	7	2019-03-29T15:42:40.526	NG_ecoli_LTEE_11364_DM25	500	866	163.75	DIA_100X_EMPTY_1x1_100ms	a16b1c69-574c-4c5c-af1b-476912001d1b	EPI_100X_YFP_1x1_200ms_25sola	EPI_100X_RFP_1x1_200ms_25sola
37	58	14.8096891473424	859	48.8804852385811	1885.38998835856	97.4947613504074	5862809	6825.15599534342	122.668560702231	110.629242037962	5	1427662	1662.00465657742	606.295808871749	1002.91659088332	0	NaN	NaN	NaN	NaN	NaN	679.564716389202	0.945408217293416	56.1416986864443	13.931880211404	11.931143211116	2.42275950661818	0.0106791855827495	0.00548355044226651	1	1.00317522617444	6276.81816503448	0	8526.71594877765	1	1	1	7	2019-03-29T15:42:40.526	NG_ecoli_LTEE_11364_DM25	500	866	163.75	DIA_100X_EMPTY_1x1_100ms	f57ed0cd-0c9f-42ba-90d2-2c7e4e830fce	EPI_100X_YFP_1x1_200ms_25sola	EPI_100X_RFP_1x1_200ms_25sola
1	27	8.73794077355285	236	25.8919081979827	24.5169491525424	1386.88983050847	31768	134.610169491525	106.030197112317	292.485655705221	0	6627728	28083.593220339	610.148202943521	1034.21512229947	3	NaN	NaN	NaN	NaN	NaN	257.849569818164	0.999328594052937	26.5681622040444	11.9533937426862	9.38035485127742	2.93434415247537	0.00489584855835466	0.00244492871957607	1	1.00008181698757	1836.07294335	0	10535.0889830508	1	1	1	8	2019-03-29T15:42:52.760	NG_ecoli_LTEE_11364_DM25	-0	1732	163.75	DIA_100X_EMPTY_1x1_100ms	d87045cd-16a1-4518-b25d-b6ea44b67f93	EPI_100X_YFP_1x1_200ms_25sola	EPI_100X_RFP_1x1_200ms_25sola
2	37	9.98423430649044	371	47.528036440879	34.0242587601078	1635.70080862534	100335	270.44474393531	106.030197112317	292.485655705221	0	5451064	14692.8948787062	610.148202943521	1034.21512229947	2	NaN	NaN	NaN	NaN	NaN	362.7047042977	0.874150373036468	37.5104481207002	12.18204377853	9.46401327046108	2.60738810140307	0.0191984553256492	0.00901536921389242	2	1.00180838622972	2638.71700012467	0	10054.3665768194	1	1	1	8	2019-03-29T15:42:52.760	NG_ecoli_LTEE_11364_DM25	-0	1732	163.75	DIA_100X_EMPTY_1x1_100ms	33f1e8a5-407a-4492-b893-6741225eeb30	EPI_100X_YFP_1x1_200ms_25sola	EPI_100X_RFP_1x1_200ms_25sola
3	39	13.5921255340965	530	49.2484925846315	63.2377358490566	1854.70566037736	742501	1400.94528301887	106.030197112317	292.485655705221	4	1868056	3524.63396226415	610.148202943521	1034.21512229947	0	NaN	NaN	NaN	NaN	NaN	434.17929492283	0.977034950498005	37.245921816189	13.1957905191931	11.4212089101009	2.82114154379558	0.00745609968331868	0.00416240828803324	0	1.00140263508443	3815.86287395191	0	8513.35471698113	1	1	1	8	2019-03-29T15:42:52.760	NG_ecoli_LTEE_11364_DM25	-0	1732	163.75	DIA_100X_EMPTY_1x1_100ms	e41dfcb0-1168-4cfe-ab83-038297e85b0b	EPI_100X_YFP_1x1_200ms_25sola	EPI_100X_RFP_1x1_200ms_25sola
4	58	14.3797429612686	834	46.3692661306789	82.7589928057554	764.236211031175	14380593	17242.9172661871	106.030197112317	292.485655705221	9	542108	650.009592326139	610.148202943521	1034.21512229947	0	NaN	NaN	NaN	NaN	NaN	646.002477156518	0.861403210398292	55.4449345221836	13.2514708533004	11.4360365769543	2.39858217809742	0.030703006152679	0.0117418899642162	1	1.02692205545584	5695.11932300906	0	8303.24220623501	1	1	1	8	2019-03-29T15:42:52.760	NG_ecoli_LTEE_11364_DM25	-0	1732	163.75	DIA_100X_EMPTY_1x1_100ms	4e39ddb2-1af7-4669-9186-36b4fb7a03df	EPI_100X_YFP_1x1_200ms_25sola	EPI_100X_RFP_1x1_200ms_25sola
5	62	14.1860632346772	881	48.8562861018542	74.3132803632236	999.683314415437	1349915	1532.25312145289	106.030197112317	292.485655705221	7	711584	807.700340522134	610.148202943521	1034.21512229947	0	NaN	NaN	NaN	NaN	NaN	691.180755993482	0.880053796883183	62.3188014333105	13.1722670651112	10.9687094728204	1.97476188986636	0.018119340333983	0.00645951557775851	2	1.00552749808523	5888.70828061363	0	8828.95686719637	1	1	1	8	2019-03-29T15:42:52.760	NG_ecoli_LTEE_11364_DM25	-0	1732	163.75	DIA_100X_EMPTY_1x1_100ms	c6b2315e-7f20-42d4-99f2-bcc5a970b834	EPI_100X_YFP_1x1_200ms_25sola	EPI_100X_RFP_1x1_200ms_25sola
6	56	13.4286187065601	752	48.9353323283451	108.470744680851	298.558510638298	1037147	1379.18484042553	106.030197112317	292.485655705221	7	402076	534.675531914894	610.148202943521	1034.21512229947	0	NaN	NaN	NaN	NaN	NaN	597.869477980971	0.925031692176628	54.7907991558947	12.591674190949	10.6799606084547	2.27015832512281	0.10277278250016	0.0057915753733619	1	1.00416378988227	4908.36463130682	0	9084.56781914894	1	1	1	8	2019-03-29T15:42:52.760	NG_ecoli_LTEE_11364_DM25	-0	1732	163.75	DIA_100X_EMPTY_1x1_100ms	b13e8230-983d-4da3-a40e-29738b5256af	EPI_100X_YFP_1x1_200ms_25sola	EPI_100X_RFP_1x1_200ms_25sola
7	35	8.7111849489064	306	48.2664354844984	115.238562091503	1270.37908496732	43900	143.464052287582	106.030197112317	292.485655705221	0	8227381	26886.8660130719	610.148202943521	1034.21512229947	4	NaN	NaN	NaN	NaN	NaN	357.4814677135	0.952384273964451	37.2973877678964	11.5604873270162	9.30586059687875	2.37265308291748	0.0284584355499747	0.00541281669689733	1	1.00089751001923	2536.77168808497	0	10678.2647058824	1	1	1	8	2019-03-29T15:42:52.760	NG_ecoli_LTEE_11364_DM25	-0	1732	163.75	DIA_100X_EMPTY_1x1_100ms	3deddadd-9ce1-45ad-b2dc-5a5d82724cf9	EPI_100X_YFP_1x1_200ms_25sola	EPI_100X_RFP_1x1_200ms_25sola
8	52	14.8324856222392	772	48.0359582345359	165.862694300518	848.327720207254	814815	1055.45984455959	106.030197112317	292.485655705221	4	471547	610.812176165803	610.148202943521	1034.21512229947	0	NaN	NaN	NaN	NaN	NaN	594.060172148744	0.911181899992463	51.5188072090397	13.2139747139181	11.2073272750984	2.70177146515115	0.0223004369437132	0.00753191365821631	0	1.00918503484355	5082.29405884337	0	8509.95207253886	1	1	1	8	2019-03-29T15:42:52.760	NG_ecoli_LTEE_11364_DM25	-0	1732	163.75	DIA_100X_EMPTY_1x1_100ms	2c622394-4ed0-4293-a7de-6a40dddc9926	EPI_100X_YFP_1x1_200ms_25sola	EPI_100X_RFP_1x1_200ms_25sola
9	56	14.8886610631361	834	49.159684113659	204.916067146283	583.145083932854	2117140	2538.53717026379	106.030197112317	292.485655705221	6	401742	481.705035971223	610.148202943521	1034.21512229947	0	NaN	NaN	NaN	NaN	NaN	654.442307614675	0.936040649525695	54.8733075577513	13.7613177518812	11.7838671502762	2.33407853788578	0.00845120943769521	0.0036942335221297	2	1.00171949495492	5984.48379568351	0	8502.03117505995	1	1	1	8	2019-03-29T15:42:52.760	NG_ecoli_LTEE_11364_DM25	-0	1732	163.75	DIA_100X_EMPTY_1x1_100ms	918cef90-da6c-4d75-8feb-cf6f7045bad9	EPI_100X_YFP_1x1_200ms_25sola	EPI_100X_RFP_1x1_200ms_25sola
10	54	13.1021272483831	708	49.2462446519159	238.710451977401	126.314971751412	17762141	25087.7697740113	106.030197112317	292.485655705221	4	495866	700.375706214689	610.148202943521	1034.21512229947	0	NaN	NaN	NaN	NaN	NaN	573.161007129491	0.926264558595477	53.3378580183399	12.4279124996827	10.5153408626365	2.33049287597485	0.00606705794658224	0.00333703392311778	1	1.00128167195126	4632.03852516798	0	9088.16666666667	1	1	1	8	2019-03-29T15:42:52.760	NG_ecoli_LTEE_11364_DM25	-0	1732	163.75	DIA_100X_EMPTY_1x1_100ms	2fef3173-1976-4db3-af3d-c91bc32e88ab	EPI_100X_YFP_1x1_200ms_25sola	EPI_100X_RFP_1x1_200ms_25sola
11	59	13.6550310161288	806	49.2711927072369	270.281637717122	2018.87096774194	1898465	2355.41563275434	106.030197112317	292.485655705221	8	487941	605.385856079404	610.148202943521	1034.21512229947	0	NaN	NaN	NaN	NaN	NaN	654.24482847638	0.894832906724969	57.6914290089372	12.9765856648823	11.184145553324	2.18566696066318	0.01831269486154	0.00676427624180626	2	1.01055214283818	5667.69927536227	0	8192.34491315136	1	1	1	8	2019-03-29T15:42:52.760	NG_ecoli_LTEE_11364_DM25	-0	1732	163.75	DIA_100X_EMPTY_1x1_100ms	7361849b-9ffb-430a-a277-cf738ee886ca	EPI_100X_YFP_1x1_200ms_25sola	EPI_100X_RFP_1x1_200ms_25sola
12	74	12.3685280142541	915	48.6372240533963	294.221857923497	1316.28196721311	1660517	1814.77267759563	106.030197112317	292.485655705221	7	4818871	5266.52568306011	610.148202943521	1034.21512229947	0	NaN	NaN	NaN	NaN	NaN	746.950557535944	0.909484065111951	70.3571738515956	12.1220802704067	10.4604310186748	2.05608258204297	0.0203131670580148	0.00698297952936324	2	1.00336250642055	6046.40769432381	0	9037.22841530055	1	1	1	8	2019-03-29T15:42:52.760	NG_ecoli_LTEE_11364_DM25	-0	1732	163.75	DIA_100X_EMPTY_1x1_100ms	67c4bc95-87c3-461d-8b39-4ee68e70630b	EPI_100X_YFP_1x1_200ms_25sola	EPI_100X_RFP_1x1_200ms_25sola
13	38	13.6970618404357	521	49.5255887197383	284.234165067178	1259.84069097889	644651	1237.3339731286	106.030197112317	292.485655705221	4	5797285	11127.226487524	610.148202943521	1034.21512229947	3	NaN	NaN	NaN	NaN	NaN	417.708327470624	0.965553001701553	36.9860526651284	13.7107448754661	11.0214941971675	2.91970462094403	0.0184934589857003	0.00948392019976805	1	1.00545236064137	3528.65190200783	1	8982.54318618042	1	1	1	8	2019-03-29T15:42:52.760	NG_ecoli_LTEE_11364_DM25	-0	1732	163.75	DIA_100X_EMPTY_1x1_100ms	64a64a5e-630c-4eea-a3e1-5902216b35c6	EPI_100X_YFP_1x1_200ms_25sola	EPI_100X_RFP_1x1_200ms_25sola
14	41	12.5786368671997	516	47.6744865002266	322.18023255814	1268.72868217054	769358	1491.00387596899	106.030197112317	292.485655705221	2	7007689	13580.7926356589	610.148202943521	1034.21512229947	1	NaN	NaN	NaN	NaN	NaN	434.698798940319	0.97239536513672	40.6466671338703	12.9263912756862	10.4888379963718	2.71101284843088	0.0159720914973367	0.0085339619844	0	1.00681496160337	3512.12187134379	1	8873.74418604651	1	1	1	8	2019-03-29T15:42:52.760	NG_ecoli_LTEE_11364_DM25	-0	1732	163.75	DIA_100X_EMPTY_1x1_100ms	98c11935-f90e-40d0-8c93-e1ad89bdd023	EPI_100X_YFP_1x1_200ms_25sola	EPI_100X_RFP_1x1_200ms_25sola
15	55	13.6112647077859	749	49.2405777662943	394.308411214953	476.959946595461	740549	988.716955941255	106.030197112317	292.485655705221	4	425171	567.651535380507	610.148202943521	1034.21512229947	0	NaN	NaN	NaN	NaN	NaN	600.130724626737	0.939109951403804	53.7606261623858	12.5753371782039	11.0165993074579	2.18828841057851	0.0139866901211031	0.00773553985983895	0	1.00796469803254	5124.47415512015	0	8679.59279038718	1	1	1	8	2019-03-29T15:42:52.760	NG_ecoli_LTEE_11364_DM25	-0	1732	163.75	DIA_100X_EMPTY_1x1_100ms	dc9d1e6a-721a-455e-ae20-883c33b5e5ff	EPI_100X_YFP_1x1_200ms_25sola	EPI_100X_RFP_1x1_200ms_25sola
16	60	13.4643417588056	808	49.5701055387594	422.127475247525	1919.38613861386	3099369	3835.85272277228	106.030197112317	292.485655705221	5	413439	511.681930693069	610.148202943521	1034.21512229947	0	NaN	NaN	NaN	NaN	NaN	643.090339050534	0.937740157557396	58.1686059540233	12.8538235086138	10.9013589680169	2.16904912334681	0.009981250366697	0.00443805115271133	1	1.00102076490643	5429.24973042489	0	8487.45915841584	1	1	1	8	2019-03-29T15:42:52.760	NG_ecoli_LTEE_11364_DM25	-0	1732	163.75	DIA_100X_EMPTY_1x1_100ms	b2d4d7f8-1745-4eaf-8ed8-12697b0cb615	EPI_100X_YFP_1x1_200ms_25sola	EPI_100X_RFP_1x1_200ms_25sola
17	37	11.1019838627614	411	49.1903899564281	412.21897810219	1236.11192214112	52470	127.664233576642	106.030197112317	292.485655705221	0	9960665	24235.1946472019	610.148202943521	1034.21512229947	5	NaN	NaN	NaN	NaN	NaN	391.349949312236	0.931828988069656	37.1787771341033	12.4396384955781	10.3133127194992	2.4476521741605	0.014802179063538	0.0083823399993174	0	1.00591037343757	3105.85628183854	0	10236.5547445255	1	1	1	8	2019-03-29T15:42:52.760	NG_ecoli_LTEE_11364_DM25	-0	1732	163.75	DIA_100X_EMPTY_1x1_100ms	60ad764d-7012-49a6-b74e-f16ef8e2640e	EPI_100X_YFP_1x1_200ms_25sola	EPI_100X_RFP_1x1_200ms_25sola
18	45	11.2464329035651	506	48.2460689460046	419.061264822134	1046.77272727273	60577	119.717391304348	106.030197112317	292.485655705221	0	15099855	29841.6106719368	610.148202943521	1034.21512229947	6	NaN	NaN	NaN	NaN	NaN	454.699374325292	0.932173635614214	43.3675806224047	12.5751447978054	10.1319364575833	2.66897994834436	0.017586798914573	0.0103210622441771	1	1.00553120800798	3496.5519954787	1	10115.2727272727	1	1	1	8	2019-03-29T15:42:52.760	NG_ecoli_LTEE_11364_DM25	-0	1732	163.75	DIA_100X_EMPTY_1x1_100ms	d00b241d-8689-4906-842c-bf72994b0b88	EPI_100X_YFP_1x1_200ms_25sola	EPI_100X_RFP_1x1_200ms_25sola
19	44	10.8625994927697	478	49.4969679121909	424.135983263598	998.776150627615	61214	128.062761506276	106.030197112317	292.485655705221	0	12129262	25375.0251046025	610.148202943521	1034.21512229947	4	NaN	NaN	NaN	NaN	NaN	446.920040318882	0.967244932634478	44.075439693272	12.5680336490083	9.9435212268501	2.46128651648069	0.0101406143299814	0.00396120332775374	2	1.0009389233639	3422.68510766107	1	10201.2322175732	1	1	1	8	2019-03-29T15:42:52.760	NG_ecoli_LTEE_11364_DM25	-0	1732	163.75	DIA_100X_EMPTY_1x1_100ms	caca8b84-ff17-4386-a8a3-114c43097c4c	EPI_100X_YFP_1x1_200ms_25sola	EPI_100X_RFP_1x1_200ms_25sola
20	70	13.9735476863477	979	46.0316605575978	489.723186925434	1511.34831460674	506600	517.466802860061	106.030197112317	292.485655705221	0	2687481	2745.12870275792	610.148202943521	1034.21512229947	1	NaN	NaN	NaN	NaN	NaN	797.117061374869	0.895747696986357	69.4499844698543	13.2199378185737	11.30629538992	2.30249609739366	0.00935709597856353	0.00377147250866623	3	1.00273676026402	6972.727448696	0	8363.80796731359	1	1	1	8	2019-03-29T15:42:52.760	NG_ecoli_LTEE_11364_DM25	-0	1732	163.75	DIA_100X_EMPTY_1x1_100ms	69c3a52d-c163-4465-960f-68f7dd203c6a	EPI_100X_YFP_1x1_200ms_25sola	EPI_100X_RFP_1x1_200ms_25sola
21	37	13.2120669064333	490	48.3945503723	523.557142857143	1036.08979591837	2927880	5975.26530612245	106.030197112317	292.485655705221	3	860579	1756.28367346939	610.148202943521	1034.21512229947	0	NaN	NaN	NaN	NaN	NaN	407.138253441461	0.979717858535987	37.1768539384167	12.5998722015341	10.7311496724722	2.65477340930488	0.00958412763774264	0.00502589799389251	0	1.00148494612011	3362.44369719674	1	8653.16530612245	1	1	1	8	2019-03-29T15:42:52.760	NG_ecoli_LTEE_11364_DM25	-0	1732	163.75	DIA_100X_EMPTY_1x1_100ms	3be8d59e-6685-4a95-b375-b3649e106651	EPI_100X_YFP_1x1_200ms_25sola	EPI_100X_RFP_1x1_200ms_25sola
22	47	13.3585551812106	628	49.7427587615022	534.001592356688	1874.4347133758	14278869	22737.0525477707	106.030197112317	292.485655705221	3	307309	489.345541401274	610.148202943521	1034.21512229947	0	NaN	NaN	NaN	NaN	NaN	524.306133218329	0.977445828571145	44.9191717936987	13.1279758478859	11.5082930581975	2.49112865407495	0.00218261244905923	0.000914270713746202	3	1.00001541218308	4672.43692018439	0	8228.12261146497	1	1	1	8	2019-03-29T15:42:52.760	NG_ecoli_LTEE_11364_DM25	-0	1732	163.75	DIA_100X_EMPTY_1x1_100ms	1ffc1b5f-5981-4503-8cd6-685cfd961189	EPI_100X_YFP_1x1_200ms_25sola	EPI_100X_RFP_1x1_200ms_25sola
23	65	14.0844944982759	916	49.0421471531036	553.264192139738	741.006550218341	10990947	11998.8504366812	106.030197112317	292.485655705221	4	443251	483.89847161572	610.148202943521	1034.21512229947	0	NaN	NaN	NaN	NaN	NaN	722.813859077347	0.913344827981839	63.5068446726906	12.977312168062	11.210214132409	2.15183827060951	0.0103564075707127	0.0049610000087332	2	1.00380651860893	6268.13344141962	0	8384.0251091703	1	1	1	8	2019-03-29T15:42:52.760	NG_ecoli_LTEE_11364_DM25	-0	1732	163.75	DIA_100X_EMPTY_1x1_100ms	8d7d3404-2f35-4fa1-8625-6943d9ffddc1	EPI_100X_YFP_1x1_200ms_25sola	EPI_100X_RFP_1x1_200ms_25sola
24	39	13.0162401525971	508	49.2058051759612	540.318897637795	1001.61023622047	3189395	6278.33661417323	106.030197112317	292.485655705221	4	3579321	7045.90748031496	610.148202943521	1034.21512229947	1	NaN	NaN	NaN	NaN	NaN	417.999479652244	0.975406443608719	38.2100151438394	12.9686133009734	10.6029079702305	2.78797156927568	0.046500506668742	0.00854982688070231	1	1.00255761166981	3373.78245160071	1	8757.70472440945	1	1	1	8	2019-03-29T15:42:52.760	NG_ecoli_LTEE_11364_DM25	-0	1732	163.75	DIA_100X_EMPTY_1x1_100ms	94329bbf-21ba-43da-a05d-9608eb71b397	EPI_100X_YFP_1x1_200ms_25sola	EPI_100X_RFP_1x1_200ms_25sola
25	35	14.544882557623	510	-31.4235164826426	552.998039215686	1538.00588235294	83943	164.594117647059	106.030197112317	292.485655705221	0	15006823	29425.1431372549	610.148202943521	1034.21512229947	4	NaN	NaN	NaN	NaN	NaN	411.030785915159	0.900460478059753	36.6072267167716	13.8008248938262	10.883812646447	2.97823554836164	0.0682063370875782	0.0290622755582897	1	1.08865014965751	3405.79751902116	0	9470.0568627451	1	1	1	8	2019-03-29T15:42:52.760	NG_ecoli_LTEE_11364_DM25	-0	1732	163.75	DIA_100X_EMPTY_1x1_100ms	9e10e823-afe5-4510-b501-e243350356a5	EPI_100X_YFP_1x1_200ms_25sola	EPI_100X_RFP_1x1_200ms_25sola
26	31	8.66673466929949	269	-0.298146365985846	589.453531598513	1487.7249070632	31838	118.35687732342	106.030197112317	292.485655705221	0	306338	1138.8029739777	610.148202943521	1034.21512229947	0	NaN	NaN	NaN	NaN	NaN	258.489745351113	0.982753335780023	26.9687637520051	11.5768847965532	9.28551316187476	3.00849986673037	0.0226170523240542	0.00966202794815275	2	1.00533900776185	1826.26055959535	0	10219.750929368	1	1	1	8	2019-03-29T15:42:52.760	NG_ecoli_LTEE_11364_DM25	-0	1732	163.75	DIA_100X_EMPTY_1x1_100ms	bd462a4f-d120-40bd-9ccd-02063c5a5c40	EPI_100X_YFP_1x1_200ms_25sola	EPI_100X_RFP_1x1_200ms_25sola
27	53	14.3390580831786	760	49.6698322200663	632.426315789474	15.975	10446688	13745.6421052632	106.030197112317	292.485655705221	8	385408	507.115789473684	610.148202943521	1034.21512229947	0	NaN	NaN	NaN	NaN	NaN	584.835659814308	0.952912212360795	50.8812524021596	13.1925754501625	11.3519686503077	2.30190450224876	0.00874975201467604	0.00398410743648841	1	1.00088230324952	5149.79617284919	0	8508.41842105263	1	1	1	8	2019-03-29T15:42:52.760	NG_ecoli_LTEE_11364_DM25	-0	1732	163.75	DIA_100X_EMPTY_1x1_100ms	8c868dff-9b23-423f-87ee-1ccccef3c442	EPI_100X_YFP_1x1_200ms_25sola	EPI_100X_RFP_1x1_200ms_25sola
28	53	13.5165475119446	717	49.3923496064654	664.804741980474	2027.09205020921	2636944	3677.74616457462	106.030197112317	292.485655705221	5	372407	519.39609483961	610.148202943521	1034.21512229947	0	NaN	NaN	NaN	NaN	NaN	567.764655941531	0.926811933375507	52.0287111052147	12.6576379958241	10.7166703756486	2.16370008566398	0.00671735152462598	0.00317534787990655	1	1.00157472743666	4693.02312718121	0	8621.82984658298	1	1	1	8	2019-03-29T15:42:52.760	NG_ecoli_LTEE_11364_DM25	-0	1732	163.75	DIA_100X_EMPTY_1x1_100ms	c669fe55-6893-4e68-93d2-e4884dad8a5e	EPI_100X_YFP_1x1_200ms_25sola	EPI_100X_RFP_1x1_200ms_25sola
29	31	11.376936951619	353	48.1214426344008	675.317280453258	770.257790368272	49218	139.42776203966	106.030197112317	292.485655705221	0	4807131	13617.9348441926	610.148202943521	1034.21512229947	1	NaN	NaN	NaN	NaN	NaN	315.564234352757	0.991717833867874	29.8744189261045	12.6546138806492	10.3348381639372	2.84355080858868	0.00794849059047202	0.00414624082925314	1	1.00104952435829	2506.09026054925	0	9605.22946175637	1	1	1	8	2019-03-29T15:42:52.760	NG_ecoli_LTEE_11364_DM25	-0	1732	163.75	DIA_100X_EMPTY_1x1_100ms	8d08836d-f665-4a42-b537-9941fe858c8d	EPI_100X_YFP_1x1_200ms_25sola	EPI_100X_RFP_1x1_200ms_25sola
30	63	13.2981756483126	838	48.6752853940509	712.099045346062	347.389021479714	866684	1034.22911694511	106.030197112317	292.485655705221	6	340992	406.91169451074	610.148202943521	1034.21512229947	0	NaN	NaN	NaN	NaN	NaN	686.268696768088	0.898092713361789	61.6835776800077	12.8618368600879	10.9804373199446	2.1597935964856	0.0111703332679082	0.00619403811736093	0	1.00817091085523	5841.15473176833	0	8469.2661097852	1	1	1	8	2019-03-29T15:42:52.760	NG_ecoli_LTEE_11364_DM25	-0	1732	163.75	DIA_100X_EMPTY_1x1_100ms	214b84ed-ad58-4f12-a8d0-bd896956dd8e	EPI_100X_YFP_1x1_200ms_25sola	EPI_100X_RFP_1x1_200ms_25sola
31	38	12.2884771594302	468	49.1600099091796	731.786324786325	1675.7264957265	992328	2120.35897435897	106.030197112317	292.485655705221	5	211519	451.963675213675	610.148202943521	1034.21512229947	0	NaN	NaN	NaN	NaN	NaN	410.455459192009	0.935199608238634	36.8250087176021	12.9296714413592	10.7538102147131	2.79023875145963	0.0415879741387616	0.0154117520566232	1	1.01812003072648	3344.70234822543	1	8637.19017094017	1	1	1	8	2019-03-29T15:42:52.760	NG_ecoli_LTEE_11364_DM25	-0	1732	163.75	DIA_100X_EMPTY_1x1_100ms	cf586d9b-c44e-401b-8de1-d7f359b0dd9c	EPI_100X_YFP_1x1_200ms_25sola	EPI_100X_RFP_1x1_200ms_25sola
32	65	13.0230808281183	847	27.8722648109737	748.946871310508	1677.96576151122	1366899	1613.81227863046	106.030197112317	292.485655705221	4	401720	474.285714285714	610.148202943521	1034.21512229947	0	NaN	NaN	NaN	NaN	NaN	732.514557091308	0.865323797772581	64.2642024252996	14.0285436789081	11.2082432851213	2.96066445577903	0.0174605171712401	0.00506217421915943	5	1.00219825205718	6340.65467955001	1	8757.73081463991	1	1	1	8	2019-03-29T15:42:52.760	NG_ecoli_LTEE_11364_DM25	-0	1732	163.75	DIA_100X_EMPTY_1x1_100ms	274f234b-d3d4-4356-8a86-a7a4822402c8	EPI_100X_YFP_1x1_200ms_25sola	EPI_100X_RFP_1x1_200ms_25sola
33	47	13.8444114186348	651	49.4320834304806	794.079877112135	1302.94623655914	1152458	1770.28878648233	106.030197112317	292.485655705221	6	271412	416.915514592934	610.148202943521	1034.21512229947	0	NaN	NaN	NaN	NaN	NaN	510.411840655383	0.946298154301985	45.8034483646475	13.1208026151099	10.9694398006043	2.35458923339113	0.00415867338973044	0.00212038431836524	2	1.00007277001654	4328.69468797367	0	8316.31029185868	1	1	1	8	2019-03-29T15:42:52.760	NG_ecoli_LTEE_11364_DM25	-0	1732	163.75	DIA_100X_EMPTY_1x1_100ms	b5ed9c84-365f-45e5-b5de-363b2dd9cc4f	EPI_100X_YFP_1x1_200ms_25sola	EPI_100X_RFP_1x1_200ms_25sola
34	48	14.3647273106178	691	49.4855440860427	824.018813314038	525.043415340087	11186371	16188.6700434153	106.030197112317	292.485655705221	4	257411	372.519536903039	610.148202943521	1034.21512229947	0	NaN	NaN	NaN	NaN	NaN	552.971822963314	0.945662504665333	46.7161005459604	13.6162567940422	11.6369398756584	2.60099995228865	0.00820880163830823	0.00379109771446934	1	1.00203360068521	4968.60013452931	0	8152.59334298119	1	1	1	8	2019-03-29T15:42:52.760	NG_ecoli_LTEE_11364_DM25	-0	1732	163.75	DIA_100X_EMPTY_1x1_100ms	24b9cc48-d1cb-44ba-af13-357f9bbe2982	EPI_100X_YFP_1x1_200ms_25sola	EPI_100X_RFP_1x1_200ms_25sola
35	45	13.529813194787	610	49.5343285624528	823.924590163934	1218.39836065574	555801	911.149180327869	106.030197112317	292.485655705221	5	1097424	1799.05573770492	610.148202943521	1034.21512229947	0	NaN	NaN	NaN	NaN	NaN	500.519491689157	0.963169319505163	43.1660811963946	13.4004835857238	11.394625850597	2.52972745695728	0.0209336373507536	0.0102066103090439	1	1.00498574682302	4401.82369142892	0	8135.84098360656	1	1	1	8	2019-03-29T15:42:52.760	NG_ecoli_LTEE_11364_DM25	-0	1732	163.75	DIA_100X_EMPTY_1x1_100ms	c2c934ad-cb7f-44da-97ac-49a707c4487b	EPI_100X_YFP_1x1_200ms_25sola	EPI_100X_RFP_1x1_200ms_25sola
36	38	14.1534390275961	538	49.0802689010365	836.555762081784	2017.40334572491	14365133	26700.9907063197	106.030197112317	292.485655705221	2	1323262	2459.59479553903	610.148202943521	1034.21512229947	0	NaN	NaN	NaN	NaN	NaN	433.804001169758	0.947049847207074	37.0596362572423	13.5642554706209	11.4515866505511	2.72456297070565	0.0213556686699365	0.00946497020205512	1	1.00397444300425	3817.0017666044	0	8337.27881040892	1	1	1	8	2019-03-29T15:42:52.760	NG_ecoli_LTEE_11364_DM25	-0	1732	163.75	DIA_100X_EMPTY_1x1_100ms	da5e6285-0d90-4c50-b4e1-b9946e16724f	EPI_100X_YFP_1x1_200ms_25sola	EPI_100X_RFP_1x1_200ms_25sola
37	51	14.1306598881299	721	49.4779288524905	862.578363384189	753.658807212205	3172765	4400.50624133148	106.030197112317	292.485655705221	5	300079	416.198335644938	610.148202943521	1034.21512229947	0	NaN	NaN	NaN	NaN	NaN	560.729494536962	0.947697862341772	49.8943647726654	13.0110142040465	11.0930658459592	2.25890550882888	0.00735917795821866	0.00367300831580783	1	1.0007057499072	4822.19269609333	0	8299.70457697642	1	1	1	8	2019-03-29T15:42:52.760	NG_ecoli_LTEE_11364_DM25	-0	1732	163.75	DIA_100X_EMPTY_1x1_100ms	c1b82239-cefd-44b6-b774-ac4d9ca22da1	EPI_100X_YFP_1x1_200ms_25sola	EPI_100X_RFP_1x1_200ms_25sola
38	40	14.2665465651549	571	49.6983943881446	872.355516637478	867.218914185639	15534960	27206.584938704	106.030197112317	292.485655705221	2	412406	722.252189141856	610.148202943521	1034.21512229947	0	NaN	NaN	NaN	NaN	NaN	453.303175402576	0.979264290294238	37.35052486915	13.9182930515138	11.9213624608932	2.86378414248762	0.00508779637831339	0.00243319190276633	0	1.00038542161222	4169.06221062473	0	8123.71628721541	1	1	1	8	2019-03-29T15:42:52.760	NG_ecoli_LTEE_11364_DM25	-0	1732	163.75	DIA_100X_EMPTY_1x1_100ms	243224bf-7bf1-4888-bae3-b5986507c692	EPI_100X_YFP_1x1_200ms_25sola	EPI_100X_RFP_1x1_200ms_25sola
39	40	14.3086902721378	573	49.1936926867273	873.253054101222	1634.91623036649	3125820	5455.1832460733	106.030197112317	292.485655705221	4	260142	454	610.148202943521	1034.21512229947	0	NaN	NaN	NaN	NaN	NaN	444.613673301698	0.969034411347415	38.8327373460094	12.9285082423287	11.1151910250527	2.84156567404519	0.0311202748034766	0.00570762448767351	1	1.00114621572287	3768.0941746356	0	8198.14485165794	1	1	1	8	2019-03-29T15:42:52.760	NG_ecoli_LTEE_11364_DM25	-0	1732	163.75	DIA_100X_EMPTY_1x1_100ms	db42fb6c-d374-4258-9726-64f9114c1e65	EPI_100X_YFP_1x1_200ms_25sola	EPI_100X_RFP_1x1_200ms_25sola
40	44	14.5442482360974	640	49.4244762840659	935.8546875	678.9296875	15598309	24372.3578125	106.030197112317	292.485655705221	3	289015	451.5859375	610.148202943521	1034.21512229947	0	NaN	NaN	NaN	NaN	NaN	504.237228555975	0.953387707411243	42.5159663636163	13.5464748883491	11.5964620032442	2.71217626001633	0.0086949752348961	0.0054283688326039	0	1.00343935777545	4490.48194770216	0	8242.1546875	1	1	1	8	2019-03-29T15:42:52.760	NG_ecoli_LTEE_11364_DM25	-0	1732	163.75	DIA_100X_EMPTY_1x1_100ms	8d5e3206-612c-46fa-85b6-1a843b2c823b	EPI_100X_YFP_1x1_200ms_25sola	EPI_100X_RFP_1x1_200ms_25sola
41	69	13.4106997518712	926	39.3166150611403	991.17494600432	1182.97516198704	763519	824.534557235421	106.030197112317	292.485655705221	5	1751345	1891.30129589633	610.148202943521	1034.21512229947	0	NaN	NaN	NaN	NaN	NaN	743.504837976629	0.874139798252393	67.3705026150664	12.9479023942799	10.8578354798367	2.33282428715863	0.0148535876893387	0.00643124595484171	1	1.00430803407304	6238.01166387019	0	8525.88660907127	1	1	1	8	2019-03-29T15:42:52.760	NG_ecoli_LTEE_11364_DM25	-0	1732	163.75	DIA_100X_EMPTY_1x1_100ms	fe27c56a-4225-43eb-803b-e5764149ac4d	EPI_100X_YFP_1x1_200ms_25sola	EPI_100X_RFP_1x1_200ms_25sola
42	52	13.8152175602301	719	49.2827012400395	982.606397774687	1877.22392211405	1528479	2125.84005563282	106.030197112317	292.485655705221	6	313822	436.470097357441	610.148202943521	1034.21512229947	0	NaN	NaN	NaN	NaN	NaN	584.382507406205	0.942881135399943	51.1124462057448	12.8290980939044	11.2422131139833	2.42821040023711	0.0116498599416822	0.00595745404591372	1	1.00452677197062	5073.64615403727	0	8149.9471488178	1	1	1	8	2019-03-29T15:42:52.760	NG_ecoli_LTEE_11364_DM25	-0	1732	163.75	DIA_100X_EMPTY_1x1_100ms	ebeee35f-908b-44f4-8af8-f12d26bc716f	EPI_100X_YFP_1x1_200ms_25sola	EPI_100X_RFP_1x1_200ms_25sola
43	57	14.3581543731976	818	49.1966183306087	994.887530562347	1349.40709046455	870140	1063.74083129584	106.030197112317	292.485655705221	3	625335	764.468215158924	610.148202943521	1034.21512229947	0	NaN	NaN	NaN	NaN	NaN	647.139607011241	0.918017095208041	55.151289563407	13.6393259841375	11.5612041278031	2.40408893560054	0.015364255196335	0.00645159867383579	2	1.00517767872861	5789.64175294241	0	8262.35574572127	1	1	1	8	2019-03-29T15:42:52.760	NG_ecoli_LTEE_11364_DM25	-0	1732	163.75	DIA_100X_EMPTY_1x1_100ms	88169bd7-a5f6-463f-bfa5-7c5ace5b5587	EPI_100X_YFP_1x1_200ms_25sola	EPI_100X_RFP_1x1_200ms_25sola
44	34	12.1111068113855	412	49.2130915988523	1013.97330097087	1895.34951456311	406400	986.407766990291	106.030197112317	292.485655705221	3	184764	448.456310679612	610.148202943521	1034.21512229947	0	NaN	NaN	NaN	NaN	NaN	347.988420267499	0.98085640588303	32.1102760678785	12.351026569144	10.5412212993254	2.77373477859024	0.00500124866545241	0.00264298446652327	1	1.00014962447134	2802.30745754008	0	8518.68932038835	1	1	1	8	2019-03-29T15:42:52.760	NG_ecoli_LTEE_11364_DM25	-0	1732	163.75	DIA_100X_EMPTY_1x1_100ms	56676561-fe23-47bb-be85-52767a446fc4	EPI_100X_YFP_1x1_200ms_25sola	EPI_100X_RFP_1x1_200ms_25sola
45	53	12.4191166755647	658	47.5818442201416	1033.32522796353	1258.35714285714	18774210	28532.2340425532	106.030197112317	292.485655705221	4	321167	488.095744680851	610.148202943521	1034.21512229947	0	NaN	NaN	NaN	NaN	NaN	564.390502981006	0.907869389413434	51.7602450811827	12.9213336554477	10.7477100140881	2.31768854627239	0.012708347640766	0.00444195059834713	3	1.00313242627879	4695.89184404551	1	8450.94984802432	1	1	1	8	2019-03-29T15:42:52.760	NG_ecoli_LTEE_11364_DM25	-0	1732	163.75	DIA_100X_EMPTY_1x1_100ms	1730dffc-52c5-4c19-b0d6-c18fa5ccd68d	EPI_100X_YFP_1x1_200ms_25sola	EPI_100X_RFP_1x1_200ms_25sola
46	33	13.0846182418067	433	47.6955319238097	1040.13394919169	1271.10161662818	3878363	8956.9584295612	106.030197112317	292.485655705221	4	194082	448.226327944573	610.148202943521	1034.21512229947	0	NaN	NaN	NaN	NaN	NaN	384.243817745132	0.970869379130393	31.7818918404059	14.0110196459649	11.7419366578769	3.15322299222741	0.0233417545179581	0.0123892495849524	1	1.00254374178051	3441.51045452043	1	8684.60046189376	1	1	1	8	2019-03-29T15:42:52.760	NG_ecoli_LTEE_11364_DM25	-0	1732	163.75	DIA_100X_EMPTY_1x1_100ms	2b6c545c-86ef-402c-9cb1-6ff26b1df95a	EPI_100X_YFP_1x1_200ms_25sola	EPI_100X_RFP_1x1_200ms_25sola
47	46	17.7822336778333	819	-49.9154861937423	1093.88156288156	1824.69597069597	282925	345.45177045177	106.030197112317	292.485655705221	0	594759	726.201465201465	610.148202943521	1034.21512229947	0	NaN	NaN	NaN	NaN	NaN	635.981782329662	0.813463427893507	47.7084442017485	21.3060131786236	12.9553820645433	4.02881831825832	0.0969340243630622	0.0312211259419114	2	1.13298249361528	6289.05779740283	0	9723.46275946276	1	1	1	8	2019-03-29T15:42:52.760	NG_ecoli_LTEE_11364_DM25	-0	1732	163.75	DIA_100X_EMPTY_1x1_100ms	2b4e5622-22e8-44a7-acf6-fe6d65e4f7a3	EPI_100X_YFP_1x1_200ms_25sola	EPI_100X_RFP_1x1_200ms_25sola
48	60	11.4112165234291	685	48.0117650285096	1083.92554744526	1920.14598540146	1065911	1556.07445255474	106.030197112317	292.485655705221	7	306623	447.624817518248	610.148202943521	1034.21512229947	0	NaN	NaN	NaN	NaN	NaN	619.10756912987	0.875821328624558	60.0208914661615	12.5910487332789	10.1083595043381	2.113892734975	0.0178616793638146	0.00632567968717166	1	1.00284466513522	4816.74528975594	2	9180.90218978102	1	1	1	8	2019-03-29T15:42:52.760	NG_ecoli_LTEE_11364_DM25	-0	1732	163.75	DIA_100X_EMPTY_1x1_100ms	b5b8449e-ab6e-4a5b-81f5-d28778786742	EPI_100X_YFP_1x1_200ms_25sola	EPI_100X_RFP_1x1_200ms_25sola
49	42	13.8192839233005	581	48.9384629580703	1097.07401032702	1993.95524956971	874414	1505.01549053356	106.030197112317	292.485655705221	4	743263	1279.28227194492	610.148202943521	1034.21512229947	0	NaN	NaN	NaN	NaN	NaN	451.321278259054	0.980964260876831	39.622792997937	13.4376706667056	11.1480469857515	2.85380462271642	0.0101669584552462	0.00486258632503291	0	1.00198120091028	3867.51981861666	1	8222.84681583477	1	1	1	8	2019-03-29T15:42:52.760	NG_ecoli_LTEE_11364_DM25	-0	1732	163.75	DIA_100X_EMPTY_1x1_100ms	a4b3f10f-b21d-4990-8925-d8d97c01b4e3	EPI_100X_YFP_1x1_200ms_25sola	EPI_100X_RFP_1x1_200ms_25sola
50	35	13.410214875095	470	46.5103840943679	1098.33617021277	1918.07234042553	667127	1419.41914893617	106.030197112317	292.485655705221	4	221929	472.189361702128	610.148202943521	1034.21512229947	0	NaN	NaN	NaN	NaN	NaN	407.811977075242	0.986108417674268	34.8339306294451	13.7350588544656	11.2318349332085	3.3243031467007	0.0228615513965897	0.0124084121507629	1	1.01187489428515	3451.38803014638	2	9055.57446808511	1	1	1	8	2019-03-29T15:42:52.760	NG_ecoli_LTEE_11364_DM25	-0	1732	163.75	DIA_100X_EMPTY_1x1_100ms	07a1507f-dae8-4ddd-8e20-3424aac56b93	EPI_100X_YFP_1x1_200ms_25sola	EPI_100X_RFP_1x1_200ms_25sola
51	36	11.7854467664649	425	32.5633008372088	1096.15529411765	1952.43764705882	499970	1176.4	106.030197112317	292.485655705221	6	214458	504.607058823529	610.148202943521	1034.21512229947	0	NaN	NaN	NaN	NaN	NaN	391.670481797942	0.964630772379665	37.4976819275001	12.6221945696843	10.2005917356967	2.58973797929797	0.00955847439512193	0.00431220201443935	2	1.00034191048863	3064.39703889665	3	9121.67058823529	1	1	1	8	2019-03-29T15:42:52.760	NG_ecoli_LTEE_11364_DM25	-0	1732	163.75	DIA_100X_EMPTY_1x1_100ms	b8c59172-fd74-4ae3-8c9c-ca75408abf82	EPI_100X_YFP_1x1_200ms_25sola	EPI_100X_RFP_1x1_200ms_25sola
52	31	8.63732620325408	268	44.1221158917967	1155.99253731343	379.679104477612	31036	115.805970149254	106.030197112317	292.485655705221	0	5363498	20013.052238806	610.148202943521	1034.21512229947	3	NaN	NaN	NaN	NaN	NaN	312.487122879439	0.922576515369254	32.7394812769439	11.3247878361882	9.2355645214038	2.40983072870249	0.0195983214745679	0.0079214049835278	2	1.00519334012483	2193.25217643113	0	10642.0335820896	1	1	1	8	2019-03-29T15:42:52.760	NG_ecoli_LTEE_11364_DM25	-0	1732	163.75	DIA_100X_EMPTY_1x1_100ms	a7bed8f0-fc1a-4c16-a0a4-1ecc7dcb1c3d	EPI_100X_YFP_1x1_200ms_25sola	EPI_100X_RFP_1x1_200ms_25sola
53	62	13.9000727985277	862	48.9862776470499	1165.88283062645	697.756380510441	622702	722.392111368909	106.030197112317	292.485655705221	3	283279	328.629930394432	610.148202943521	1034.21512229947	0	NaN	NaN	NaN	NaN	NaN	672.726684618527	0.895574449299348	60.3901668194151	12.7458959459961	10.9321095681949	2.26945678298431	0.015899683723094	0.00561717780118272	2	1.00619938356008	5668.44663355866	0	8394.32482598608	1	1	1	8	2019-03-29T15:42:52.760	NG_ecoli_LTEE_11364_DM25	-0	1732	163.75	DIA_100X_EMPTY_1x1_100ms	1dbaca57-2694-4b16-a347-223900be6d9f	EPI_100X_YFP_1x1_200ms_25sola	EPI_100X_RFP_1x1_200ms_25sola
54	58	14.311396814737	832	46.3322895207833	1203.42427884615	1475.40865384615	1883587	2263.92668269231	106.030197112317	292.485655705221	7	398447	478.902644230769	610.148202943521	1034.21512229947	0	NaN	NaN	NaN	NaN	NaN	641.601426382503	0.906109067701265	57.8469688754285	12.6405929950839	10.8886553335837	2.21956942893285	0.0127813040386264	0.00622720912543338	1	1.00573347491017	5386.65288548397	0	8387.85817307692	1	1	1	8	2019-03-29T15:42:52.760	NG_ecoli_LTEE_11364_DM25	-0	1732	163.75	DIA_100X_EMPTY_1x1_100ms	f3c48926-265c-4562-9a05-9b4b083ae2af	EPI_100X_YFP_1x1_200ms_25sola	EPI_100X_RFP_1x1_200ms_25sola
55	64	12.5196696841987	802	49.1015081241417	1242.07855361596	1747.78428927681	25563388	31874.5486284289	106.030197112317	292.485655705221	4	402779	502.218204488778	610.148202943521	1034.21512229947	0	NaN	NaN	NaN	NaN	NaN	745.624422094729	0.883770362157206	64.7745316562935	13.4835359807266	11.3859676332107	2.2126147893145	0.0178938488464583	0.00714641108294917	1	1.00421345713564	6595.29237185188	1	9014.90523690773	1	1	1	8	2019-03-29T15:42:52.760	NG_ecoli_LTEE_11364_DM25	-0	1732	163.75	DIA_100X_EMPTY_1x1_100ms	dc63e798-ed61-46a6-9bfd-a38ec9ff2451	EPI_100X_YFP_1x1_200ms_25sola	EPI_100X_RFP_1x1_200ms_25sola
56	69	14.0456094905699	970	47.9805543207933	1251.20412371134	1761.08350515464	14878616	15338.7793814433	106.030197112317	292.485655705221	6	472644	487.261855670103	610.148202943521	1034.21512229947	0	NaN	NaN	NaN	NaN	NaN	889.249021967067	0.877862531758238	70.6223962521142	14.6626277824904	12.3950374432757	2.4697128882714	0.0286130319972552	0.00998852280433657	1	1.01631393941484	8521.73484098149	1	9350.34742268041	1	1	1	8	2019-03-29T15:42:52.760	NG_ecoli_LTEE_11364_DM25	-0	1732	163.75	DIA_100X_EMPTY_1x1_100ms	0a6e55c7-29a6-46e4-99cb-4886acc2f587	EPI_100X_YFP_1x1_200ms_25sola	EPI_100X_RFP_1x1_200ms_25sola
57	42	14.1916200763627	596	49.5518695972509	1261.69630872483	540.087248322148	627205	1052.35738255034	106.030197112317	292.485655705221	7	307490	515.922818791946	610.148202943521	1034.21512229947	0	NaN	NaN	NaN	NaN	NaN	483.730169232556	0.976713489335022	39.8579375761942	13.7900897609456	11.7955097388712	3.11778021672654	0.110815943651668	0.00543491441867536	1	1.00043367631301	4355.50113295362	0	8059.33389261745	1	1	1	8	2019-03-29T15:42:52.760	NG_ecoli_LTEE_11364_DM25	-0	1732	163.75	DIA_100X_EMPTY_1x1_100ms	fafc18bc-19a9-4af1-8349-f08e671c846d	EPI_100X_YFP_1x1_200ms_25sola	EPI_100X_RFP_1x1_200ms_25sola
58	58	13.5479530559667	786	49.3232497630743	1270.48854961832	1079.23409669211	3489363	4439.39312977099	106.030197112317	292.485655705221	4	331985	422.372773536896	610.148202943521	1034.21512229947	0	NaN	NaN	NaN	NaN	NaN	646.772240687284	0.939968834304004	57.2449965644814	12.9334703261105	11.0566408189078	2.42947411084729	0.00939526177753924	0.00382349727189162	2	1.00077071021234	5496.34288557205	0	8399.79643765903	1	1	1	8	2019-03-29T15:42:52.760	NG_ecoli_LTEE_11364_DM25	-0	1732	163.75	DIA_100X_EMPTY_1x1_100ms	31fc45a1-51d3-4d6f-8f52-38fd4e691876	EPI_100X_YFP_1x1_200ms_25sola	EPI_100X_RFP_1x1_200ms_25sola
59	40	13.5621715665348	543	49.6540294571629	1274.61694290976	693.766114180479	657008	1209.95948434622	106.030197112317	292.485655705221	6	324142	596.946593001842	610.148202943521	1034.21512229947	0	NaN	NaN	NaN	NaN	NaN	438.949353719464	0.981906415435539	37.282761330943	13.3773623269641	11.5462844260125	2.81075481494214	0.0093249252579076	0.00373288888017585	0	1.00127972620947	3903.75411546594	0	8111.35174953959	1	1	1	8	2019-03-29T15:42:52.760	NG_ecoli_LTEE_11364_DM25	-0	1732	163.75	DIA_100X_EMPTY_1x1_100ms	671f3265-e4f1-4efd-b495-cbef885d8abc	EPI_100X_YFP_1x1_200ms_25sola	EPI_100X_RFP_1x1_200ms_25sola
60	67	13.5584359368203	908	46.2520512830355	1305.11784140969	2009.17841409692	906266	998.090308370044	106.030197112317	292.485655705221	7	649833	715.675110132159	610.148202943521	1034.21512229947	0	NaN	NaN	NaN	NaN	NaN	729.735073424757	0.913334004128093	64.9766595954667	13.1646424332825	11.0594668939631	2.31345669082908	0.00673211648124399	0.00258777390234786	3	1.00070722774026	6241.8833474018	0	8416.31938325991	1	1	1	8	2019-03-29T15:42:52.760	NG_ecoli_LTEE_11364_DM25	-0	1732	163.75	DIA_100X_EMPTY_1x1_100ms	d5f12c5b-9890-4d8d-9f99-c8765450c4a3	EPI_100X_YFP_1x1_200ms_25sola	EPI_100X_RFP_1x1_200ms_25sola
61	67	14.4389529834858	968	48.901271394771	1325.65082644628	1896.82851239669	4593438	4745.28719008264	106.030197112317	292.485655705221	12	448611	463.441115702479	610.148202943521	1034.21512229947	0	NaN	NaN	NaN	NaN	NaN	772.181245386946	0.946331319982765	65.1561560065002	13.5280743283298	11.7060987433964	2.20129337129856	0.00646750050642832	0.00227830665680434	4	1.00034561490884	7012.44878069777	0	8026.5867768595	1	1	1	8	2019-03-29T15:42:52.760	NG_ecoli_LTEE_11364_DM25	-0	1732	163.75	DIA_100X_EMPTY_1x1_100ms	c5fdbccc-090a-414d-a521-75b11c34b53d	EPI_100X_YFP_1x1_200ms_25sola	EPI_100X_RFP_1x1_200ms_25sola
62	62	13.6198595584489	845	48.4827675388751	1344.77514792899	158.534911242604	18683547	22110.7065088757	106.030197112317	292.485655705221	6	507368	600.43550295858	610.148202943521	1034.21512229947	0	NaN	NaN	NaN	NaN	NaN	688.984711769798	0.933266849400615	61.3504007744087	12.9982374573239	11.1075885308161	2.12561838944898	0.00627279148086911	0.00325400999016024	1	1.00185637285167	5944.93146435647	0	8514.48402366864	1	1	1	8	2019-03-29T15:42:52.760	NG_ecoli_LTEE_11364_DM25	-0	1732	163.75	DIA_100X_EMPTY_1x1_100ms	5696789a-cc6e-4e41-b7f1-977576476bfc	EPI_100X_YFP_1x1_200ms_25sola	EPI_100X_RFP_1x1_200ms_25sola
63	53	13.864493633116	736	49.5256756048359	1395.70244565217	761.957880434783	10397155	14126.5692934783	106.030197112317	292.485655705221	6	301089	409.088315217391	610.148202943521	1034.21512229947	0	NaN	NaN	NaN	NaN	NaN	598.445661041314	0.953625528030278	51.568915811506	13.1672141943325	11.4024801416543	2.47106138566294	0.00829215827117254	0.00512292820533292	1	1.00175186698788	5265.94757688923	0	8208.71875	1	1	1	8	2019-03-29T15:42:52.760	NG_ecoli_LTEE_11364_DM25	-0	1732	163.75	DIA_100X_EMPTY_1x1_100ms	19927430-6bab-4075-9a78-e3d33b176bab	EPI_100X_YFP_1x1_200ms_25sola	EPI_100X_RFP_1x1_200ms_25sola
64	43	13.7737906312172	593	49.3749830014003	1425.22934232715	84.7352445193929	2148447	3623.01349072513	106.030197112317	292.485655705221	3	272217	459.050590219224	610.148202943521	1034.21512229947	0	NaN	NaN	NaN	NaN	NaN	487.872917207248	0.954944587208631	42.5575453887539	13.3310011999482	11.2276278819904	2.6218640877186	0.0105695804916761	0.0053161403935473	0	1.00368279456695	4213.49490468906	0	8331.86340640809	1	1	1	8	2019-03-29T15:42:52.760	NG_ecoli_LTEE_11364_DM25	-0	1732	163.75	DIA_100X_EMPTY_1x1_100ms	3205b823-e696-4762-9937-9734d36ff074	EPI_100X_YFP_1x1_200ms_25sola	EPI_100X_RFP_1x1_200ms_25sola
65	69	13.4090992587804	926	48.3885026693533	1435.19006479482	1897.26457883369	36405069	39314.3293736501	106.030197112317	292.485655705221	5	551147	595.191144708423	610.148202943521	1034.21512229947	0	NaN	NaN	NaN	NaN	NaN	778.172479952024	0.889553883509396	68.2674714353442	13.0283439762486	11.2788531480748	2.04639035041277	0.0126823410364011	0.0057055295125566	1	1.00621211654126	6820.77279196591	1	8571.41792656587	1	1	1	8	2019-03-29T15:42:52.760	NG_ecoli_LTEE_11364_DM25	-0	1732	163.75	DIA_100X_EMPTY_1x1_100ms	b22027ff-4afe-4a31-94d4-7465e4badcd5	EPI_100X_YFP_1x1_200ms_25sola	EPI_100X_RFP_1x1_200ms_25sola
66	41	14.150815988176	581	48.9252599127641	1468.61101549053	1878.52151462995	9817211	16897.0929432014	106.030197112317	292.485655705221	3	348379	599.619621342513	610.148202943521	1034.21512229947	0	NaN	NaN	NaN	NaN	NaN	469.774049863943	0.960427392498405	38.7414147332828	14.5097071634209	11.8933323187475	2.79960634557441	0.00391924876041225	0.00163727024185494	2	1.00017321279686	4304.00200714209	1	8454.63339070568	1	1	1	8	2019-03-29T15:42:52.760	NG_ecoli_LTEE_11364_DM25	-0	1732	163.75	DIA_100X_EMPTY_1x1_100ms	6104d0de-1930-4fb9-926b-cc4190545ffe	EPI_100X_YFP_1x1_200ms_25sola	EPI_100X_RFP_1x1_200ms_25sola
67	52	14.2105965954989	739	49.5429915596785	1484.80920162382	1464.31529093369	2048039	2771.36535859269	106.030197112317	292.485655705221	7	276369	373.97699594046	610.148202943521	1034.21512229947	0	NaN	NaN	NaN	NaN	NaN	584.850117946144	0.948309793306622	50.2588808795024	13.6234307651657	11.4741128222165	2.40838634792308	0.0216675191030086	0.00871937327433176	1	1.00342085527931	5196.85891866722	0	8096.4749661705	1	1	1	8	2019-03-29T15:42:52.760	NG_ecoli_LTEE_11364_DM25	-0	1732	163.75	DIA_100X_EMPTY_1x1_100ms	48e74a03-c219-46fe-aed8-37576c20d793	EPI_100X_YFP_1x1_200ms_25sola	EPI_100X_RFP_1x1_200ms_25sola
68	36	11.3287631543672	408	49.2655261053786	1477.96323529412	1007.64215686275	70075	171.752450980392	106.030197112317	292.485655705221	1	10816313	26510.5710784314	610.148202943521	1034.21512229947	3	NaN	NaN	NaN	NaN	NaN	387.243897532265	0.957495138737844	34.9120384223925	12.935782646978	10.7756520564533	2.85126082139396	0.0218985114282213	0.00949896790180804	1	1.00833981440174	3183.84713232479	0	10287.1348039216	1	1	1	8	2019-03-29T15:42:52.760	NG_ecoli_LTEE_11364_DM25	-0	1732	163.75	DIA_100X_EMPTY_1x1_100ms	7a7bce75-8cf5-4ee6-b4b8-5416eb7ad8db	EPI_100X_YFP_1x1_200ms_25sola	EPI_100X_RFP_1x1_200ms_25sola
69	52	14.0693863764472	732	49.0313618248279	1482.5956284153	293.659836065574	8980364	12268.2568306011	106.030197112317	292.485655705221	4	305173	416.903005464481	610.148202943521	1034.21512229947	0	NaN	NaN	NaN	NaN	NaN	592.462190702299	0.932740789129691	51.4455505161373	13.2222904719945	11.3796367639144	2.27530633705108	0.00908346450750985	0.00424990839680931	1	1.00186846452209	5232.32244332925	0	8268.4849726776	1	1	1	8	2019-03-29T15:42:52.760	NG_ecoli_LTEE_11364_DM25	-0	1732	163.75	DIA_100X_EMPTY_1x1_100ms	52b04fc4-2f76-464c-b950-5e54382f3f88	EPI_100X_YFP_1x1_200ms_25sola	EPI_100X_RFP_1x1_200ms_25sola
70	44	14.0391301029031	619	49.3843782745087	1504.51050080775	48.1744749596123	952785	1539.23263327948	106.030197112317	292.485655705221	3	437312	706.481421647819	610.148202943521	1034.21512229947	0	NaN	NaN	NaN	NaN	NaN	490.640323283561	0.972043429863443	42.2953378804621	12.9684002382824	11.4008178969569	2.52606178380565	0.00578801818645029	0.00315454322253008	1	1.00066840753036	4317.71922853973	0	8226.01777059774	1	1	1	8	2019-03-29T15:42:52.760	NG_ecoli_LTEE_11364_DM25	-0	1732	163.75	DIA_100X_EMPTY_1x1_100ms	665eca01-e82f-45d1-9a50-0d3673ee0d00	EPI_100X_YFP_1x1_200ms_25sola	EPI_100X_RFP_1x1_200ms_25sola
71	56	13.8122741531949	774	48.3897760865652	1561.42764857881	729.235142118863	1492218	1927.93023255814	106.030197112317	292.485655705221	4	313937	405.603359173127	610.148202943521	1034.21512229947	0	NaN	NaN	NaN	NaN	NaN	628.978554729915	0.930978059185151	55.2796619981584	13.1541326740729	11.2353849599587	2.27519843729521	0.00951453003483949	0.00407257530225922	1	1.00088848911448	5480.63872390989	0	8403.74418604651	1	1	1	8	2019-03-29T15:42:52.760	NG_ecoli_LTEE_11364_DM25	-0	1732	163.75	DIA_100X_EMPTY_1x1_100ms	6e9d61db-d649-4ec0-91cc-7ae016fed1b7	EPI_100X_YFP_1x1_200ms_25sola	EPI_100X_RFP_1x1_200ms_25sola
72	65	13.5791077439875	883	47.4283329872591	1553.71460928652	73.9580973952435	444865	503.81087202718	106.030197112317	292.485655705221	0	401340	454.518686296716	610.148202943521	1034.21512229947	0	NaN	NaN	NaN	NaN	NaN	694.663417608101	0.860963384544597	64.4272036362588	12.3350390101827	10.6059627145141	2.0847067692296	0.0233496200570781	0.00714646895014574	3	1.00943634815829	5691.92744197338	0	8799.76330690827	1	1	1	8	2019-03-29T15:42:52.760	NG_ecoli_LTEE_11364_DM25	-0	1732	163.75	DIA_100X_EMPTY_1x1_100ms	7ed88acf-0237-41db-b62e-c2cae2074231	EPI_100X_YFP_1x1_200ms_25sola	EPI_100X_RFP_1x1_200ms_25sola
73	50	13.751118157142	691	49.3324844274043	1591.06078147612	200.426917510854	12843040	18586.1649782923	106.030197112317	292.485655705221	4	316472	457.991316931983	610.148202943521	1034.21512229947	0	NaN	NaN	NaN	NaN	NaN	563.484681298982	0.928229415896291	49.7032326206131	13.1132676151244	11.1590339141674	2.29844408162613	0.0102270573793942	0.00417088836514041	1	1.00176760583421	4861.02340134808	0	8452.65557163531	1	1	1	8	2019-03-29T15:42:52.760	NG_ecoli_LTEE_11364_DM25	-0	1732	163.75	DIA_100X_EMPTY_1x1_100ms	91917d40-6771-47fc-bc04-0a3e7a044788	EPI_100X_YFP_1x1_200ms_25sola	EPI_100X_RFP_1x1_200ms_25sola
74	32	12.6510812304858	406	35.2112642652506	1615.9236453202	939.226600985222	3391718	8353.98522167488	106.030197112317	292.485655705221	2	235907	581.051724137931	610.148202943521	1034.21512229947	0	NaN	NaN	NaN	NaN	NaN	349.705739392764	0.983731411671053	31.982844146247	12.7729329495228	10.6322079593422	2.83371368025409	0.0185454327535081	0.00636634215113149	1	1.00240663049107	2839.57855861539	1	8531.34975369458	1	1	1	8	2019-03-29T15:42:52.760	NG_ecoli_LTEE_11364_DM25	-0	1732	163.75	DIA_100X_EMPTY_1x1_100ms	3f61ff96-c59b-4b3e-ac10-dbd27aa4369e	EPI_100X_YFP_1x1_200ms_25sola	EPI_100X_RFP_1x1_200ms_25sola
75	37	11.9930247415016	445	45.0085527859913	1642.11011235955	959.876404494382	3818644	8581.22247191011	106.030197112317	292.485655705221	4	258880	581.752808988764	610.148202943521	1034.21512229947	0	NaN	NaN	NaN	NaN	NaN	381.593304202797	0.956237464197782	37.0038803323533	11.6479307872131	10.0688905610409	2.45825341733103	0.0148617091470008	0.00665806344372878	2	1.00224966349715	2946.45891839222	1	8788.23595505618	1	1	1	8	2019-03-29T15:42:52.760	NG_ecoli_LTEE_11364_DM25	-0	1732	163.75	DIA_100X_EMPTY_1x1_100ms	79d56f58-d3b6-4261-86b2-9255e19d400f	EPI_100X_YFP_1x1_200ms_25sola	EPI_100X_RFP_1x1_200ms_25sola
76	64	12.6680923903074	811	24.9601297511233	1647.62762022195	1295.5598027127	2672255	3295.01233045623	106.030197112317	292.485655705221	7	316186	389.87176325524	610.148202943521	1034.21512229947	0	NaN	NaN	NaN	NaN	NaN	678.420504713461	0.85816023589022	62.4221929808637	12.8109803860794	10.6927968983077	2.42804992844435	0.0103209119351491	0.00404957331741999	4	1.00293694412069	5605.46362842923	1	8673.08384710234	1	1	1	8	2019-03-29T15:42:52.760	NG_ecoli_LTEE_11364_DM25	-0	1732	163.75	DIA_100X_EMPTY_1x1_100ms	750c529b-d723-4462-8263-0ec5ebcbc354	EPI_100X_YFP_1x1_200ms_25sola	EPI_100X_RFP_1x1_200ms_25sola
77	36	13.925573388287	502	49.3291317084675	1654.1593625498	512.426294820717	1211040	2412.43027888446	106.030197112317	292.485655705221	3	471059	938.364541832669	610.148202943521	1034.21512229947	0	NaN	NaN	NaN	NaN	NaN	398.776018024802	0.994504232429821	32.422529974658	14.0009188235832	12.0651872213832	3.17730695901366	0.0101547160984921	0.00568791956371028	0	1.00228631367101	3706.84914921107	0	7991.38047808765	1	1	1	8	2019-03-29T15:42:52.760	NG_ecoli_LTEE_11364_DM25	-0	1732	163.75	DIA_100X_EMPTY_1x1_100ms	807522c6-46b1-48c7-9f95-8656d81d88f4	EPI_100X_YFP_1x1_200ms_25sola	EPI_100X_RFP_1x1_200ms_25sola
78	69	14.3421192756177	991	45.9580001674694	1666.09081735621	1694.1897073663	2371297	2392.83249243189	106.030197112317	292.485655705221	8	545520	550.474268415742	610.148202943521	1034.21512229947	0	NaN	NaN	NaN	NaN	NaN	773.745435219927	0.914026150925748	67.4256535027346	13.7726442217678	11.2901857200983	2.33411218213482	0.0558959248561434	0.00347931011524042	3	1.0003865300801	6750.2089705065	0	8237.98183652876	1	1	1	8	2019-03-29T15:42:52.760	NG_ecoli_LTEE_11364_DM25	-0	1732	163.75	DIA_100X_EMPTY_1x1_100ms	9b963d21-c011-4a36-9b28-3d4352164828	EPI_100X_YFP_1x1_200ms_25sola	EPI_100X_RFP_1x1_200ms_25sola
79	54	12.5995667244351	681	49.3151260057354	1669.07195301028	1285.61086637298	16202719	23792.5389133627	106.030197112317	292.485655705221	4	295350	433.700440528634	610.148202943521	1034.21512229947	0	NaN	NaN	NaN	NaN	NaN	573.628278338835	0.874157100082984	53.514503639085	12.2621787954229	10.506873907814	2.20723624461017	0.0446390859620365	0.017151387489755	2	1.0263855012812	4639.89789532502	2	9510.99706314244	1	1	1	8	2019-03-29T15:42:52.760	NG_ecoli_LTEE_11364_DM25	-0	1732	163.75	DIA_100X_EMPTY_1x1_100ms	6b12f0aa-0469-491c-be98-3b5e8a2758e2	EPI_100X_YFP_1x1_200ms_25sola	EPI_100X_RFP_1x1_200ms_25sola
80	45	13.7450048839791	619	44.7993991728378	1697.25525040388	1266.6817447496	4206453	6795.56219709208	106.030197112317	292.485655705221	5	274408	443.308562197092	610.148202943521	1034.21512229947	0	NaN	NaN	NaN	NaN	NaN	509.610993263109	0.898095016037906	45.2110876408292	13.0100040799196	10.9977725530504	2.61927420383019	0.0313167747308499	0.0137457185729468	1	1.02588410716203	4294.81344251674	1	8748.41841680129	1	1	1	8	2019-03-29T15:42:52.760	NG_ecoli_LTEE_11364_DM25	-0	1732	163.75	DIA_100X_EMPTY_1x1_100ms	1a1a8964-8ae9-445d-8d60-8ccf6fcf1e31	EPI_100X_YFP_1x1_200ms_25sola	EPI_100X_RFP_1x1_200ms_25sola
81	34	9.03264690577394	308	35.4222050282223	1714.70454545455	619.75974025974	183473	595.691558441558	106.030197112317	292.485655705221	2	6210782	20164.8766233766	610.148202943521	1034.21512229947	5	NaN	NaN	NaN	NaN	NaN	344.07809088062	0.926760914574234	35.8994469082905	11.9650723050212	9.19527623653633	2.58130916504137	0.0466411179419609	0.0101674063977989	1	1.00741429005429	2384.00520845186	0	10341.8701298701	1	1	1	8	2019-03-29T15:42:52.760	NG_ecoli_LTEE_11364_DM25	-0	1732	163.75	DIA_100X_EMPTY_1x1_100ms	1eb6f330-ab44-4d50-b9e3-41116a75b481	EPI_100X_YFP_1x1_200ms_25sola	EPI_100X_RFP_1x1_200ms_25sola
82	50	13.2901602954327	666	49.4184745650504	1732.6021021021	645.552552552553	6941900	10423.2732732733	106.030197112317	292.485655705221	5	2127295	3194.13663663664	610.148202943521	1034.21512229947	0	NaN	NaN	NaN	NaN	NaN	561.165679335721	0.93180269224176	49.6899930865266	12.6034990647616	11.1151537085199	2.28347317112681	0.0197766940847404	0.00761081341578035	2	1.00782402450699	4821.58428902151	0	8524.53753753754	1	1	1	8	2019-03-29T15:42:52.760	NG_ecoli_LTEE_11364_DM25	-0	1732	163.75	DIA_100X_EMPTY_1x1_100ms	c4241114-7c99-45a5-bd2c-6b876f350058	EPI_100X_YFP_1x1_200ms_25sola	EPI_100X_RFP_1x1_200ms_25sola
83	70	14.3508330126703	1005	48.5999559184324	1748.18606965174	1061.33333333333	468038	465.709452736318	106.030197112317	292.485655705221	0	452354	450.103482587065	610.148202943521	1034.21512229947	0	NaN	NaN	NaN	NaN	NaN	797.79862967384	0.908135463255398	67.8050848834256	13.4869631404301	11.5653631684876	2.31042583022138	0.0118947388660717	0.00553139253877778	3	1.00502445843354	7123.12712033055	0	8229.21890547264	1	1	1	8	2019-03-29T15:42:52.760	NG_ecoli_LTEE_11364_DM25	-0	1732	163.75	DIA_100X_EMPTY_1x1_100ms	514e9fbd-006e-4a90-b384-905ebe5efcee	EPI_100X_YFP_1x1_200ms_25sola	EPI_100X_RFP_1x1_200ms_25sola
84	29	9.16952916170096	266	38.9761669489274	1745.6992481203	605.15037593985	152734	574.187969924812	106.030197112317	292.485655705221	1	4615204	17350.3909774436	610.148202943521	1034.21512229947	1	NaN	NaN	NaN	NaN	NaN	273.247303700232	0.929338982664908	29.9118345964543	11.9172989622068	8.86346274133951	2.71986153445661	0.0303873320233339	0.0173852362631592	0	1.01830681308416	1845.609337969	1	10209.7293233083	1	1	1	8	2019-03-29T15:42:52.760	NG_ecoli_LTEE_11364_DM25	-0	1732	163.75	DIA_100X_EMPTY_1x1_100ms	f5bf5e93-52c0-42f4-a170-c1c7d0fbcf8c	EPI_100X_YFP_1x1_200ms_25sola	EPI_100X_RFP_1x1_200ms_25sola
85	48	11.7808413377085	566	49.6061320557743	1762.82862190813	311.826855123675	123096	217.484098939929	106.030197112317	292.485655705221	0	20747215	36655.8568904594	610.148202943521	1034.21512229947	4	NaN	NaN	NaN	NaN	NaN	510.940789986765	0.94080202255428	47.3102003605395	12.6091358122325	10.6448988897558	2.31248128162908	0.00824216928353212	0.00480076274755785	1	1.0030324496553	4210.44258935278	0	10157.074204947	1	1	1	8	2019-03-29T15:42:52.760	NG_ecoli_LTEE_11364_DM25	-0	1732	163.75	DIA_100X_EMPTY_1x1_100ms	676643dc-8fc5-4b49-9f37-a96d4c15ac75	EPI_100X_YFP_1x1_200ms_25sola	EPI_100X_RFP_1x1_200ms_25sola
86	25	9.8620414547141	247	-24.199225991728	1764.70850202429	590.2995951417	95748	387.643724696356	106.030197112317	292.485655705221	0	4307346	17438.6477732794	610.148202943521	1034.21512229947	2	NaN	NaN	NaN	NaN	NaN	228.238731914009	0.999311217779741	21.9622117957917	13.1250424817001	9.78603517474905	3.87371183720632	0.0151929338114281	0.00654253685699639	1	1.00141396115638	1651.88382888191	1	10160.5910931174	1	1	1	8	2019-03-29T15:42:52.760	NG_ecoli_LTEE_11364_DM25	-0	1732	163.75	DIA_100X_EMPTY_1x1_100ms	b4f30af9-f6e1-4944-bd77-fb8a6ee6ce2c	EPI_100X_YFP_1x1_200ms_25sola	EPI_100X_RFP_1x1_200ms_25sola
87	74	12.862130079303	952	34.1800802408524	1829.20693277311	876.96218487395	832433	874.404411764706	106.030197112317	292.485655705221	6	621859	653.213235294118	610.148202943521	1034.21512229947	0	NaN	NaN	NaN	NaN	NaN	774.905336523545	0.895735611986099	72.983626599364	12.4453762079744	10.4785672444502	2.08520805650928	0.0125346239560396	0.00560806069684565	3	1.00197838082227	6293.88974518243	0	8768.42962184874	1	1	1	8	2019-03-29T15:42:52.760	NG_ecoli_LTEE_11364_DM25	-0	1732	163.75	DIA_100X_EMPTY_1x1_100ms	264a558d-79f2-401c-8f94-df75f02f95ff	EPI_100X_YFP_1x1_200ms_25sola	EPI_100X_RFP_1x1_200ms_25sola
88	59	14.3086999671511	846	48.4687945166352	1842.29196217494	1660.20685579196	13558296	16026.3546099291	106.030197112317	292.485655705221	4	434574	513.68085106383	610.148202943521	1034.21512229947	0	NaN	NaN	NaN	NaN	NaN	667.335380189915	0.924984736547135	57.7681785868014	13.1762883629749	11.3173853529994	2.48989059041216	0.0150981066039889	0.00814786136670682	1	1.00390135571855	5811.26611312217	0	8121.09456264775	1	1	1	8	2019-03-29T15:42:52.760	NG_ecoli_LTEE_11364_DM25	-0	1732	163.75	DIA_100X_EMPTY_1x1_100ms	53036ae3-7492-42a1-b6fb-79412c7d40e2	EPI_100X_YFP_1x1_200ms_25sola	EPI_100X_RFP_1x1_200ms_25sola
89	52	13.9745139259464	727	49.3792419235306	1844.67950481431	1170.9477303989	1723819	2371.14030261348	106.030197112317	292.485655705221	4	294978	405.746905089409	610.148202943521	1034.21512229947	0	NaN	NaN	NaN	NaN	NaN	573.586696615428	0.944990332428839	50.5220911845122	12.9103159386919	11.1382516064621	2.40171009356384	0.0109668620069908	0.00503352781690648	1	1.00209627087991	4922.72128953974	0	8233.99449793673	1	1	1	8	2019-03-29T15:42:52.760	NG_ecoli_LTEE_11364_DM25	-0	1732	163.75	DIA_100X_EMPTY_1x1_100ms	b3229e9b-a798-4b15-9f78-2c9bb7607a69	EPI_100X_YFP_1x1_200ms_25sola	EPI_100X_RFP_1x1_200ms_25sola
90	47	14.6697338625891	690	49.3937048406992	1851.19130434783	957.346376811594	5606777	8125.76376811594	106.030197112317	292.485655705221	5	400583	580.555072463768	610.148202943521	1034.21512229947	0	NaN	NaN	NaN	NaN	NaN	528.441750378695	0.938851209957547	45.5976495429797	13.4895764846111	11.3740106604025	2.49879773281818	0.0109238187291349	0.00658425977742703	1	1.00352510134862	4632.9711906326	0	8414.10579710145	1	1	1	8	2019-03-29T15:42:52.760	NG_ecoli_LTEE_11364_DM25	-0	1732	163.75	DIA_100X_EMPTY_1x1_100ms	e4904416-9c66-4da2-be2e-7e009e9e68b8	EPI_100X_YFP_1x1_200ms_25sola	EPI_100X_RFP_1x1_200ms_25sola
91	46	14.313035581003	659	49.5548269783321	1911.45371775417	554.522003034901	1566969	2377.79817905918	106.030197112317	292.485655705221	6	591166	897.065250379363	610.148202943521	1034.21512229947	0	NaN	NaN	NaN	NaN	NaN	534.057344701605	0.962715039776795	44.3282836863968	13.5027287231378	11.7391742836282	2.89505004097386	0.0187665838535087	0.00625780524892987	1	1.00439738347769	4797.84152109884	0	8034.44764795144	1	1	1	8	2019-03-29T15:42:52.760	NG_ecoli_LTEE_11364_DM25	-0	1732	163.75	DIA_100X_EMPTY_1x1_100ms	426d765c-ef2c-4a32-b3d3-7c37f109cfb0	EPI_100X_YFP_1x1_200ms_25sola	EPI_100X_RFP_1x1_200ms_25sola
92	33	11.2260661087491	371	48.9589343159136	1928.25876010782	643.733153638814	101450	273.450134770889	106.030197112317	292.485655705221	0	7911127	21323.7924528302	610.148202943521	1034.21512229947	2	NaN	NaN	NaN	NaN	NaN	371.467503989606	0.990919278195207	33.0629506729247	12.7900451888933	10.9221672188671	3.03319722973708	0.00165108411965763	0.000805013613153728	1	1.00003051687781	3097.76974041636	0	10302.8948787062	1	1	1	8	2019-03-29T15:42:52.760	NG_ecoli_LTEE_11364_DM25	-0	1732	163.75	DIA_100X_EMPTY_1x1_100ms	c680f41a-0523-4465-a878-ca623cd9f057	EPI_100X_YFP_1x1_200ms_25sola	EPI_100X_RFP_1x1_200ms_25sola
93	52	14.2809321197954	743	49.5610271318589	1937.61507402423	95.235531628533	25967224	34949.1574697174	106.030197112317	292.485655705221	6	555492	747.633916554509	610.148202943521	1034.21512229947	0	NaN	NaN	NaN	NaN	NaN	600.574874573506	0.961780918641843	50.8257150422358	13.6042898803186	11.6543443470871	2.43633382899302	0.00916201726023057	0.00435462529624392	2	1.00087544762754	5421.86962662604	0	8162.31224764468	1	1	1	8	2019-03-29T15:42:52.760	NG_ecoli_LTEE_11364_DM25	-0	1732	163.75	DIA_100X_EMPTY_1x1_100ms	c040efca-d7e3-416d-8020-27da7c9fd9cb	EPI_100X_YFP_1x1_200ms_25sola	EPI_100X_RFP_1x1_200ms_25sola
94	45	10.9824244507233	495	48.4411702993277	2006.98383838384	521.307070707071	129155	260.919191919192	106.030197112317	292.485655705221	0	19085467	38556.498989899	610.148202943521	1034.21512229947	3	NaN	NaN	NaN	NaN	NaN	469.992756506076	0.919221186473459	45.7589221788242	12.3333543078285	10.107494051231	2.25959962965766	0.0085117225312062	0.0026371596252063	2	1.00104376715089	3671.5771346665	0	10180.7050505051	1	1	1	8	2019-03-29T15:42:52.760	NG_ecoli_LTEE_11364_DM25	-0	1732	163.75	DIA_100X_EMPTY_1x1_100ms	5c13dc09-8ee0-448b-bb6f-3f5ea914f507	EPI_100X_YFP_1x1_200ms_25sola	EPI_100X_RFP_1x1_200ms_25sola
95	28	13.5194440782549	379	39.019716624538	2023.52506596306	380.472295514512	190233	501.934036939314	106.030197112317	292.485655705221	1	9690757	25569.2796833773	610.148202943521	1034.21512229947	3	NaN	NaN	NaN	NaN	NaN	314.842023928204	0.986744061370592	27.3447878639465	14.3802726716773	10.8973589569204	3.69826912224553	0.0158064041481105	0.00610781036054807	1	1.00127553507057	2550.39209333998	0	9382.43535620053	1	1	1	8	2019-03-29T15:42:52.760	NG_ecoli_LTEE_11364_DM25	-0	1732	163.75	DIA_100X_EMPTY_1x1_100ms	09707040-9a80-4887-a691-205e720cdfb7	EPI_100X_YFP_1x1_200ms_25sola	EPI_100X_RFP_1x1_200ms_25sola
1	45	14.2448047362251	641	49.6909593159557	156.458658346334	496.078003120125	545970	851.747269890796	53.1268090016974	171.60621719749	7	467434	729.226209048362	490.174225116322	805.643409342288	0	NaN	NaN	NaN	NaN	NaN	504.551174099396	0.976402331530128	43.135739003524	12.9545578083178	11.4704453333099	2.60569229821118	0.00654652666527835	0.00427618745122428	1	1.00085305545149	4457.46234467595	0	8283.10452418097	1	1	1	9	2019-03-29T15:43:04.971	NG_ecoli_LTEE_11364_DM25	-1000	1732	163.75	DIA_100X_EMPTY_1x1_100ms	af2bba50-93c8-4f08-99d6-acf7d5ab8987	EPI_100X_YFP_1x1_200ms_25sola	EPI_100X_RFP_1x1_200ms_25sola
2	41	14.1586249400186	581	49.3682689218479	161.301204819277	1565.07917383821	1097330	1888.69191049914	53.1268090016974	171.60621719749	5	327885	564.34595524957	490.174225116322	805.643409342288	0	NaN	NaN	NaN	NaN	NaN	464.883575523473	0.974694495161748	39.7679279866917	13.3125751577474	11.4752921981975	2.68181172445643	0.00851561781707236	0.00283551884141558	1	1.00073949314529	4112.92083986408	0	8196.77280550775	1	1	1	9	2019-03-29T15:43:04.971	NG_ecoli_LTEE_11364_DM25	-1000	1732	163.75	DIA_100X_EMPTY_1x1_100ms	fe971637-3529-42b8-9061-b5d643aa22bb	EPI_100X_YFP_1x1_200ms_25sola	EPI_100X_RFP_1x1_200ms_25sola
3	52	13.2847337533442	691	49.4722373708807	246.46020260492	112.545586107091	450357	651.746743849493	53.1268090016974	171.60621719749	7	361193	522.710564399421	490.174225116322	805.643409342288	0	NaN	NaN	NaN	NaN	NaN	532.106867308529	0.928630457314618	49.0607504977881	12.7451897693662	10.6680828619577	2.31651088315454	0.0174795584690224	0.00826022716029587	1	1.00776060453089	4385.27496320795	1	8684.20839363242	1	1	1	9	2019-03-29T15:43:04.971	NG_ecoli_LTEE_11364_DM25	-1000	1732	163.75	DIA_100X_EMPTY_1x1_100ms	252275c5-b323-4060-8822-29789acfea07	EPI_100X_YFP_1x1_200ms_25sola	EPI_100X_RFP_1x1_200ms_25sola
4	72	13.018909843314	938	31.6944486672575	292.862473347548	74.1215351812367	1166465	1243.56609808102	53.1268090016974	171.60621719749	12	503983	537.295309168444	490.174225116322	805.643409342288	0	NaN	NaN	NaN	NaN	NaN	780.329180996067	0.856788325652157	72.4747284664779	12.3159466758273	10.6282021237662	2.08321962346323	0.0213604695262351	0.0103200637147689	2	1.00651305978092	6429.77962991089	1	8814.92217484009	1	1	1	9	2019-03-29T15:43:04.971	NG_ecoli_LTEE_11364_DM25	-1000	1732	163.75	DIA_100X_EMPTY_1x1_100ms	6c044590-dbeb-42ac-9d30-3147668e02f6	EPI_100X_YFP_1x1_200ms_25sola	EPI_100X_RFP_1x1_200ms_25sola
5	64	14.3847421850505	921	49.3949808915498	300.504885993485	752.505971769815	1517298	1647.44625407166	53.1268090016974	171.60621719749	6	3648092	3961.01194353963	490.174225116322	805.643409342288	1	NaN	NaN	NaN	NaN	NaN	724.673387354396	0.942149794966107	62.5465885464484	13.4988478927613	11.4165346148411	2.30350747583848	0.0126543321191972	0.00542862368711982	4	1.0009851871946	6402.68453062416	0	8445.17372421281	1	1	1	9	2019-03-29T15:43:04.971	NG_ecoli_LTEE_11364_DM25	-1000	1732	163.75	DIA_100X_EMPTY_1x1_100ms	ba7c33f5-1f17-4f34-91d9-ac705e3ce097	EPI_100X_YFP_1x1_200ms_25sola	EPI_100X_RFP_1x1_200ms_25sola
6	58	13.0715001071044	758	49.3587538903262	295.422163588391	209.348284960422	403077	531.763852242744	53.1268090016974	171.60621719749	6	540670	713.284960422164	490.174225116322	805.643409342288	0	NaN	NaN	NaN	NaN	NaN	615.363011299538	0.928570731530574	57.2536977041728	12.3593109837888	10.6119859075917	1.96875595240136	0.0129995396530827	0.00576444430105772	2	1.00275170761586	5063.91900999025	0	8925.09366754617	1	1	1	9	2019-03-29T15:43:04.971	NG_ecoli_LTEE_11364_DM25	-1000	1732	163.75	DIA_100X_EMPTY_1x1_100ms	3479e726-ee61-4d49-b244-52f4c7463a8a	EPI_100X_YFP_1x1_200ms_25sola	EPI_100X_RFP_1x1_200ms_25sola
7	56	14.5004223465593	812	48.8346056671533	369.527093596059	815.10960591133	7012265	8635.79433497537	53.1268090016974	171.60621719749	4	410589	505.651477832512	490.174225116322	805.643409342288	0	NaN	NaN	NaN	NaN	NaN	658.336750460352	0.91009099955556	54.3555723034308	13.9323067365163	11.9650446416034	2.44903781255344	0.0179614614020446	0.00852480055902166	1	1.01438333402314	6111.70805638411	0	8295.68965517241	1	1	1	9	2019-03-29T15:43:04.971	NG_ecoli_LTEE_11364_DM25	-1000	1732	163.75	DIA_100X_EMPTY_1x1_100ms	88be5f70-0d18-4bd4-88bd-fbdc32052913	EPI_100X_YFP_1x1_200ms_25sola	EPI_100X_RFP_1x1_200ms_25sola
8	35	13.486414467095	474	48.2863239684744	370.101265822785	377.856540084388	278080	586.666666666667	53.1268090016974	171.60621719749	3	6265613	13218.5928270042	490.174225116322	805.643409342288	3	NaN	NaN	NaN	NaN	NaN	436.372289645284	0.948044844636219	35.6301051291466	14.6502668615899	11.9216449625846	3.131937259388	0.0239814828366156	0.00946786204275426	1	1.00557272404905	3977.217605044	2	9539.79957805907	1	1	1	9	2019-03-29T15:43:04.971	NG_ecoli_LTEE_11364_DM25	-1000	1732	163.75	DIA_100X_EMPTY_1x1_100ms	13e760c3-6fdc-444b-aa65-c7ad4a6f74bb	EPI_100X_YFP_1x1_200ms_25sola	EPI_100X_RFP_1x1_200ms_25sola
9	58	13.0422451586477	757	48.3715618792344	396.118890356671	351.23249669749	10655046	14075.357992074	53.1268090016974	171.60621719749	5	1642322	2169.51387054161	490.174225116322	805.643409342288	0	NaN	NaN	NaN	NaN	NaN	646.762292010616	0.929234208941022	57.0505747816367	12.9217936077132	11.1027923212317	2.41931840751605	0.0245451860040686	0.00975109858170423	3	1.00443763026303	5523.49974609727	2	8850.32628797886	1	1	1	9	2019-03-29T15:43:04.971	NG_ecoli_LTEE_11364_DM25	-1000	1732	163.75	DIA_100X_EMPTY_1x1_100ms	dd027e84-a753-420d-adc8-e85187d0ce3c	EPI_100X_YFP_1x1_200ms_25sola	EPI_100X_RFP_1x1_200ms_25sola
10	42	11.3072384762534	476	49.3486437117175	398.153361344538	370.155462184874	2532288	5319.93277310924	53.1268090016974	171.60621719749	5	1070559	2249.07352941176	490.174225116322	805.643409342288	0	NaN	NaN	NaN	NaN	NaN	450.664034928096	0.945776733567004	42.0830664835171	12.6502138209096	10.5303275660126	2.38649150380066	0.0286586161712095	0.0119978698554504	0	1.01349501818312	3665.05943205315	2	9613.73739495798	1	1	1	9	2019-03-29T15:43:04.971	NG_ecoli_LTEE_11364_DM25	-1000	1732	163.75	DIA_100X_EMPTY_1x1_100ms	020b7ffb-af55-4ab8-848d-e3887d801fa6	EPI_100X_YFP_1x1_200ms_25sola	EPI_100X_RFP_1x1_200ms_25sola
11	51	13.9208121851481	710	49.7774470173302	444.935211267606	59.4788732394366	835943	1177.38450704225	53.1268090016974	171.60621719749	5	329058	463.461971830986	490.174225116322	805.643409342288	0	NaN	NaN	NaN	NaN	NaN	553.576545235511	0.968409768136269	49.0885461628512	12.6019887501218	11.0747997577845	2.48746761476414	0.00952704676405225	0.00504851944767667	0	1.0035245451969	4728.700589914	0	8119.95774647887	1	1	1	9	2019-03-29T15:43:04.971	NG_ecoli_LTEE_11364_DM25	-1000	1732	163.75	DIA_100X_EMPTY_1x1_100ms	f105c59d-2186-4577-8e76-056435d7e5a5	EPI_100X_YFP_1x1_200ms_25sola	EPI_100X_RFP_1x1_200ms_25sola
12	29	13.2022199569857	383	21.1202025259328	451.618798955614	1695.27937336815	51799	135.245430809399	53.1268090016974	171.60621719749	0	17357684	45320.3237597911	490.174225116322	805.643409342288	4	NaN	NaN	NaN	NaN	NaN	347.224290111011	0.983905720719374	28.2396089972965	16.0211683296584	11.7582917243754	4.0623300114219	0.0611647039840601	0.024446417422577	2	1.03677989963302	3066.45801150164	0	10045.2140992167	1	1	1	9	2019-03-29T15:43:04.971	NG_ecoli_LTEE_11364_DM25	-1000	1732	163.75	DIA_100X_EMPTY_1x1_100ms	eddda3c9-9db7-4def-8780-15ccd931205e	EPI_100X_YFP_1x1_200ms_25sola	EPI_100X_RFP_1x1_200ms_25sola
13	30	12.7403687110877	383	48.3816881180638	473.942558746736	1661.93472584856	45750	119.451697127937	53.1268090016974	171.60621719749	0	16898246	44120.7467362924	490.174225116322	805.643409342288	2	NaN	NaN	NaN	NaN	NaN	327.320342199498	0.994183242027353	27.8575331024644	14.0278129602949	11.3932818165948	3.36500540950639	0.0325279735012785	0.0134836124678949	1	1.00970273555044	2840.07766511174	0	9643.96083550914	1	1	1	9	2019-03-29T15:43:04.971	NG_ecoli_LTEE_11364_DM25	-1000	1732	163.75	DIA_100X_EMPTY_1x1_100ms	217eb723-a548-4f89-a36a-5126f34f9681	EPI_100X_YFP_1x1_200ms_25sola	EPI_100X_RFP_1x1_200ms_25sola
14	47	13.5255236015292	635	49.7227354205299	512.714960629921	99.1354330708661	1148110	1808.04724409449	53.1268090016974	171.60621719749	5	299041	470.930708661417	490.174225116322	805.643409342288	0	NaN	NaN	NaN	NaN	NaN	512.248542703038	0.968536543417294	45.7146351378053	12.3744485019657	11.033515930359	2.3118849158947	0.0132724004386439	0.00671460144944499	2	1.00139899462986	4370.92135124841	1	8572.15118110236	1	1	1	9	2019-03-29T15:43:04.971	NG_ecoli_LTEE_11364_DM25	-1000	1732	163.75	DIA_100X_EMPTY_1x1_100ms	507e9988-d346-485b-aec3-4eccbfe43f22	EPI_100X_YFP_1x1_200ms_25sola	EPI_100X_RFP_1x1_200ms_25sola
15	35	12.6476762751231	444	48.073834785434	532.423423423423	1579.99774774775	53845	121.272522522523	53.1268090016974	171.60621719749	0	15302102	34464.1936936937	490.174225116322	805.643409342288	2	NaN	NaN	NaN	NaN	NaN	377.537786623197	0.971317401666323	34.6714338289501	12.3321644331129	10.5231260470445	2.8841919298297	0.0315576062030194	0.00901347267784667	2	1.0020021140884	3015.44372831805	0	9241.57432432433	1	1	1	9	2019-03-29T15:43:04.971	NG_ecoli_LTEE_11364_DM25	-1000	1732	163.75	DIA_100X_EMPTY_1x1_100ms	970fb62c-812c-41d5-af9b-97816c3b0aac	EPI_100X_YFP_1x1_200ms_25sola	EPI_100X_RFP_1x1_200ms_25sola
16	47	12.5505918988587	590	49.5937597931295	541.906779661017	110.659322033898	9463090	16039.1355932203	53.1268090016974	171.60621719749	4	304594	516.261016949153	490.174225116322	805.643409342288	0	NaN	NaN	NaN	NaN	NaN	493.703118705131	0.981305365027418	45.9370459906819	12.484548824255	10.4074366678236	2.6585080251284	0.0168734687470405	0.00504027514364804	2	1.00271952976935	3907.87351940819	1	8592.49152542373	1	1	1	9	2019-03-29T15:43:04.971	NG_ecoli_LTEE_11364_DM25	-1000	1732	163.75	DIA_100X_EMPTY_1x1_100ms	59a71435-f73e-492d-a857-0ff5abb66d23	EPI_100X_YFP_1x1_200ms_25sola	EPI_100X_RFP_1x1_200ms_25sola
17	59	14.0079347794034	827	49.5209825829876	553.143893591294	704.475211608222	398225	481.529625151149	53.1268090016974	171.60621719749	8	385575	466.233373639661	490.174225116322	805.643409342288	0	NaN	NaN	NaN	NaN	NaN	662.446757251557	0.950739364276174	57.3634092075705	12.8297184584625	11.4159579330621	2.15893198449726	0.0102381313111461	0.00404899222468812	3	1.00068683099316	5871.50662447966	0	8444.15235792019	1	1	1	9	2019-03-29T15:43:04.971	NG_ecoli_LTEE_11364_DM25	-1000	1732	163.75	DIA_100X_EMPTY_1x1_100ms	7410f94b-8d85-46cf-adca-3071e6b446ad	EPI_100X_YFP_1x1_200ms_25sola	EPI_100X_RFP_1x1_200ms_25sola
18	37	13.5382999838041	501	49.3772171131369	592.890219560878	1623.65868263473	3162280	6311.93612774451	53.1268090016974	171.60621719749	2	240249	479.538922155689	490.174225116322	805.643409342288	0	NaN	NaN	NaN	NaN	NaN	401.240275368648	0.980970257363953	35.2067134492191	13.2085213478533	11.1738220456333	2.90990242023015	0.0255245173608489	0.00907878392611097	1	1.00529040543212	3452.38219293173	0	8053.99800399202	1	1	1	9	2019-03-29T15:43:04.971	NG_ecoli_LTEE_11364_DM25	-1000	1732	163.75	DIA_100X_EMPTY_1x1_100ms	3bc648ff-2e8a-42c3-a797-2d5ad1e3ab2a	EPI_100X_YFP_1x1_200ms_25sola	EPI_100X_RFP_1x1_200ms_25sola
19	60	13.7784654048024	827	49.0177387573158	618.074969770254	497.337363966143	707779	855.839177750907	53.1268090016974	171.60621719749	7	314798	380.650544135429	490.174225116322	805.643409342288	0	NaN	NaN	NaN	NaN	NaN	687.823145063478	0.919605683538189	59.2304954056401	13.9327765743095	11.4743351851923	2.27539029956273	0.0140291493941722	0.00578763137390569	3	1.00222275484859	6124.77742365757	1	8827.5961305925	1	1	1	9	2019-03-29T15:43:04.971	NG_ecoli_LTEE_11364_DM25	-1000	1732	163.75	DIA_100X_EMPTY_1x1_100ms	6387c850-bb7d-4e41-9edd-8b89c70178c6	EPI_100X_YFP_1x1_200ms_25sola	EPI_100X_RFP_1x1_200ms_25sola
20	53	12.3453435969708	654	49.2841572922416	620.584097859327	479.422018348624	1239621	1895.44495412844	53.1268090016974	171.60621719749	6	249177	381.004587155963	490.174225116322	805.643409342288	0	NaN	NaN	NaN	NaN	NaN	554.353889754925	0.92326147516716	50.6282503130377	13.25342495038	10.7944979848137	2.23352222780033	0.0205713254516257	0.00532107085058405	3	1.00088978204495	4633.27096118583	1	8808.53822629969	1	1	1	9	2019-03-29T15:43:04.971	NG_ecoli_LTEE_11364_DM25	-1000	1732	163.75	DIA_100X_EMPTY_1x1_100ms	3c546095-8838-4d61-9f5b-d49eb7cd25c7	EPI_100X_YFP_1x1_200ms_25sola	EPI_100X_RFP_1x1_200ms_25sola
21	30	11.6014339455377	349	48.0703248465962	706.825214899714	1998.87106017192	46194	132.361031518625	53.1268090016974	171.60621719749	0	10685914	30618.664756447	490.174225116322	805.643409342288	1	NaN	NaN	NaN	NaN	NaN	295.995779818628	0.992933389651549	28.29412803708	12.0250512384475	10.0916186320649	2.9274432056683	0.0129512147103236	0.00663079046561262	1	1.00081563399344	2263.12142276391	0	9707.73065902579	1	1	1	9	2019-03-29T15:43:04.971	NG_ecoli_LTEE_11364_DM25	-1000	1732	163.75	DIA_100X_EMPTY_1x1_100ms	99f18d91-3d0b-44c3-afc0-4c12ea60ea65	EPI_100X_YFP_1x1_200ms_25sola	EPI_100X_RFP_1x1_200ms_25sola
22	36	10.8918700265149	393	-49.9958654441159	725.671755725191	2030.40712468193	55455	141.106870229008	53.1268090016974	171.60621719749	0	16445807	41846.8371501272	490.174225116322	805.643409342288	5	NaN	NaN	NaN	NaN	NaN	NaN	NaN	NaN	NaN	NaN	NaN	NaN	NaN	NaN	NaN	NaN	0	10558.9160305344	1	1	1	9	2019-03-29T15:43:04.971	NG_ecoli_LTEE_11364_DM25	-1000	1732	163.75	DIA_100X_EMPTY_1x1_100ms	eba292ef-e006-4164-a615-3ea4968b5209	EPI_100X_YFP_1x1_200ms_25sola	EPI_100X_RFP_1x1_200ms_25sola
23	50	12.2759446234904	614	49.4220507018077	759.112377850163	246.109120521173	1596805	2600.65960912052	53.1268090016974	171.60621719749	6	250643	408.21335504886	490.174225116322	805.643409342288	0	NaN	NaN	NaN	NaN	NaN	528.62361507245	0.927642761956648	49.9092356665726	11.8814948479814	10.3931005499858	2.13506951534209	0.0233043790327946	0.0121291315371283	1	1.00590358005661	4234.09948680304	1	8751.59609120521	1	1	1	9	2019-03-29T15:43:04.971	NG_ecoli_LTEE_11364_DM25	-1000	1732	163.75	DIA_100X_EMPTY_1x1_100ms	a7544b9c-e85d-4b56-af71-ef6f1ba40876	EPI_100X_YFP_1x1_200ms_25sola	EPI_100X_RFP_1x1_200ms_25sola
24	41	12.6315325873767	519	48.3592631461634	778.897880539499	247.934489402697	3447363	6642.31791907514	53.1268090016974	171.60621719749	5	249353	480.44894026975	490.174225116322	805.643409342288	0	NaN	NaN	NaN	NaN	NaN	453.923651220395	0.902079412074881	40.4118582669146	13.9891019139314	10.8477946027668	2.74874702967112	0.0498495215051622	0.0199857041379087	1	1.01261312001397	3734.92262779301	2	9192.53564547206	1	1	1	9	2019-03-29T15:43:04.971	NG_ecoli_LTEE_11364_DM25	-1000	1732	163.75	DIA_100X_EMPTY_1x1_100ms	5f633378-79fe-4f82-aeb3-da1e42f78db1	EPI_100X_YFP_1x1_200ms_25sola	EPI_100X_RFP_1x1_200ms_25sola
25	66	14.0574235759172	928	49.1632279025427	815.006465517241	32.5441810344828	12948037	13952.6260775862	53.1268090016974	171.60621719749	8	441362	475.605603448276	490.174225116322	805.643409342288	0	NaN	NaN	NaN	NaN	NaN	738.549804494019	0.906322314989372	65.008016333984	13.3232723632545	11.1933307702026	2.14697550963372	0.00651429717013342	0.00413395389337651	1	1.0027346620129	6396.98703824443	0	8365.15193965517	1	1	1	9	2019-03-29T15:43:04.971	NG_ecoli_LTEE_11364_DM25	-1000	1732	163.75	DIA_100X_EMPTY_1x1_100ms	dc95221a-174b-443f-a570-9c6d6d93f981	EPI_100X_YFP_1x1_200ms_25sola	EPI_100X_RFP_1x1_200ms_25sola
26	41	14.7429876721267	606	48.4871930041709	813.059405940594	248.986798679868	4183949	6904.20627062706	53.1268090016974	171.60621719749	4	249217	411.249174917492	490.174225116322	805.643409342288	0	NaN	NaN	NaN	NaN	NaN	476.181723532665	0.969604682327006	40.2569380583242	13.7139374401173	11.4408615697247	3.1182324264084	0.0408478265966035	0.0134394280392073	2	1.01428886203146	4138.54881738501	1	8345.45874587459	1	1	1	9	2019-03-29T15:43:04.971	NG_ecoli_LTEE_11364_DM25	-1000	1732	163.75	DIA_100X_EMPTY_1x1_100ms	2ae7c1f6-8230-4324-b42c-3375d3a54938	EPI_100X_YFP_1x1_200ms_25sola	EPI_100X_RFP_1x1_200ms_25sola
27	45	14.1502639186443	637	49.1780455396372	878.664050235479	121.009419152276	432878	679.557299843014	53.1268090016974	171.60621719749	5	585439	919.056514913658	490.174225116322	805.643409342288	0	NaN	NaN	NaN	NaN	NaN	498.998632256981	0.960352047900268	43.6552965742658	13.1630882845889	11.2195926605562	2.5064393245728	0.0123369441940841	0.00347676072915959	1	1.00117346206579	4315.99570354437	0	8258.01726844584	1	1	1	9	2019-03-29T15:43:04.971	NG_ecoli_LTEE_11364_DM25	-1000	1732	163.75	DIA_100X_EMPTY_1x1_100ms	43c4a89f-9b9b-43b0-ab74-f9725c98002c	EPI_100X_YFP_1x1_200ms_25sola	EPI_100X_RFP_1x1_200ms_25sola
28	54	8.8220555400319	477	4.01333550718124	953.775681341719	378.593291404612	39847	83.5366876310272	53.1268090016974	171.60621719749	0	12010882	25180.0461215933	490.174225116322	805.643409342288	4	NaN	NaN	NaN	NaN	NaN	533.680588676731	0.827311347993181	54.3640510130168	12.4861649380032	9.63458098914391	2.32442091090534	0.0168131620252165	0.00808290471014975	2	1.00363266007236	3963.39499210985	1	10426.5199161426	1	1	1	9	2019-03-29T15:43:04.971	NG_ecoli_LTEE_11364_DM25	-1000	1732	163.75	DIA_100X_EMPTY_1x1_100ms	198f8cda-c367-41c1-9451-e99579a8fcd4	EPI_100X_YFP_1x1_200ms_25sola	EPI_100X_RFP_1x1_200ms_25sola
29	35	11.7894732307891	413	48.6069291857104	968.668280871671	2026.8014527845	43514	105.360774818402	53.1268090016974	171.60621719749	0	9126562	22098.2130750605	490.174225116322	805.643409342288	5	NaN	NaN	NaN	NaN	NaN	436.295790741586	0.919088085696734	36.3686124046072	14.7711912969774	11.4430631119595	3.08609970717251	0.0511989626585955	0.0268002707570406	1	1.01862811715313	3740.25488857361	0	10670.1549636804	1	1	1	9	2019-03-29T15:43:04.971	NG_ecoli_LTEE_11364_DM25	-1000	1732	163.75	DIA_100X_EMPTY_1x1_100ms	d9635720-5889-4c94-bfe0-11d2e6713d9c	EPI_100X_YFP_1x1_200ms_25sola	EPI_100X_RFP_1x1_200ms_25sola
30	66	12.7415738611435	841	49.1978873996549	1005.20689655172	387.115338882283	414119	492.412604042806	53.1268090016974	171.60621719749	9	3052098	3629.12960760999	490.174225116322	805.643409342288	0	NaN	NaN	NaN	NaN	NaN	688.114715157118	0.940431149180904	64.1910830603836	12.1967115235855	10.590256501203	2.11287111569431	0.0145849477173712	0.00404674660575119	2	1.00326368873317	5654.28301906198	1	8494.29845422117	1	1	1	9	2019-03-29T15:43:04.971	NG_ecoli_LTEE_11364_DM25	-1000	1732	163.75	DIA_100X_EMPTY_1x1_100ms	fad543fa-6677-454d-bf07-9033e294043f	EPI_100X_YFP_1x1_200ms_25sola	EPI_100X_RFP_1x1_200ms_25sola
31	66	13.0469454396988	861	49.5859615689698	1059.63298490128	1199.74332171893	4674105	5428.69337979094	53.1268090016974	171.60621719749	5	283748	329.556329849013	490.174225116322	805.643409342288	0	NaN	NaN	NaN	NaN	NaN	711.637921572488	0.945764785246557	64.1210135777104	12.742585890391	10.8712343193394	2.22155418834428	0.074498881380085	0.00432649288804818	4	1.00088999271648	5951.79512612019	0	8145.80255516841	1	1	1	9	2019-03-29T15:43:04.971	NG_ecoli_LTEE_11364_DM25	-1000	1732	163.75	DIA_100X_EMPTY_1x1_100ms	2c3568cb-39a5-4cda-beb1-c7346be53df6	EPI_100X_YFP_1x1_200ms_25sola	EPI_100X_RFP_1x1_200ms_25sola
32	55	12.9786682501784	714	49.501104536628	1133.5756302521	285.459383753501	3360021	4705.91176470588	53.1268090016974	171.60621719749	6	338139	473.584033613445	490.174225116322	805.643409342288	0	NaN	NaN	NaN	NaN	NaN	588.62715570583	0.944384421922419	53.7388899486752	12.5045830454975	10.8030780541134	2.16559973452321	0.00868423693378153	0.00337985359952969	1	1.0011576004177	4925.76400164028	0	8356.837535014	1	1	1	9	2019-03-29T15:43:04.971	NG_ecoli_LTEE_11364_DM25	-1000	1732	163.75	DIA_100X_EMPTY_1x1_100ms	7bef50ad-89a2-4429-a158-f05681f2c0f7	EPI_100X_YFP_1x1_200ms_25sola	EPI_100X_RFP_1x1_200ms_25sola
33	42	11.0666017902195	465	49.0816051019049	1159.90752688172	1899.89677419355	59713	128.415053763441	53.1268090016974	171.60621719749	0	13981195	30067.0860215054	490.174225116322	805.643409342288	3	NaN	NaN	NaN	NaN	NaN	467.466697617215	0.894465101316697	42.505171251531	13.1919434774488	10.6925170175568	2.69086487356841	0.0316294038668176	0.0110181178750444	3	1.00971828846282	3816.73099624163	0	10455.064516129	1	1	1	9	2019-03-29T15:43:04.971	NG_ecoli_LTEE_11364_DM25	-1000	1732	163.75	DIA_100X_EMPTY_1x1_100ms	6b8d17e7-8131-47c3-8bc4-5abf41969738	EPI_100X_YFP_1x1_200ms_25sola	EPI_100X_RFP_1x1_200ms_25sola
34	46	12.4614751228774	573	48.5481482787088	1246.93717277487	1784.66492146597	65311	113.980802792321	53.1268090016974	171.60621719749	0	20182161	35221.9214659686	490.174225116322	805.643409342288	3	NaN	NaN	NaN	NaN	NaN	488.914707320772	0.877996021409627	44.7456065373228	13.9275328498009	10.654670358063	2.78535580449655	0.0208330555545819	0.0108399640642157	1	1.00652089742591	3989.51696558347	0	9639.78184991274	1	1	1	9	2019-03-29T15:43:04.971	NG_ecoli_LTEE_11364_DM25	-1000	1732	163.75	DIA_100X_EMPTY_1x1_100ms	41dd653d-baac-4e7a-bdd5-7565e47a6771	EPI_100X_YFP_1x1_200ms_25sola	EPI_100X_RFP_1x1_200ms_25sola
35	37	12.5572806629666	465	46.1641334029013	1256.09247311828	1607.78064516129	362080	778.666666666667	53.1268090016974	171.60621719749	4	184987	397.821505376344	490.174225116322	805.643409342288	0	NaN	NaN	NaN	NaN	NaN	431.266068647422	0.983104647235914	35.5390061289194	14.659631430678	11.847462039418	3.21865718096733	0.00809728401614231	0.00297787048703458	3	1.00022606020947	3917.83202017176	2	8665.18494623656	1	1	1	9	2019-03-29T15:43:04.971	NG_ecoli_LTEE_11364_DM25	-1000	1732	163.75	DIA_100X_EMPTY_1x1_100ms	14245248-3e2f-40c6-a397-9fda1147a350	EPI_100X_YFP_1x1_200ms_25sola	EPI_100X_RFP_1x1_200ms_25sola
36	48	11.9929034556681	576	49.1019865563075	1264.39583333333	1582.69965277778	352731	612.380208333333	53.1268090016974	171.60621719749	4	218184	378.791666666667	490.174225116322	805.643409342288	0	NaN	NaN	NaN	NaN	NaN	540.626418676064	0.922726672962597	48.4018872375907	13.085834956938	10.9390717882004	2.44350200143406	0.0206137609572051	0.00784101002408704	1	1.00315488483931	4548.970513712	2	8693.63194444445	1	1	1	9	2019-03-29T15:43:04.971	NG_ecoli_LTEE_11364_DM25	-1000	1732	163.75	DIA_100X_EMPTY_1x1_100ms	8a069b02-e36c-4ff4-ab88-8f49d02665ec	EPI_100X_YFP_1x1_200ms_25sola	EPI_100X_RFP_1x1_200ms_25sola
37	40	12.8826465782473	515	45.6727679745162	1285.33980582524	1585.69902912621	430134	835.211650485437	53.1268090016974	171.60621719749	3	205629	399.279611650485	490.174225116322	805.643409342288	0	NaN	NaN	NaN	NaN	NaN	481.016659423365	0.989896778072718	40.0225459665912	14.4919711482455	11.7731276108731	3.1674296837814	0.0193662450953538	0.00971051186306566	0	1.0079621425131	4356.90706504804	2	8846.7067961165	1	1	1	9	2019-03-29T15:43:04.971	NG_ecoli_LTEE_11364_DM25	-1000	1732	163.75	DIA_100X_EMPTY_1x1_100ms	0d3a4bee-754d-4e4b-848b-165c3ec57d3f	EPI_100X_YFP_1x1_200ms_25sola	EPI_100X_RFP_1x1_200ms_25sola
38	48	13.9816040197885	672	49.5076688594278	1296.37797619048	1311.47767857143	498875	742.373511904762	53.1268090016974	171.60621719749	8	225372	335.375	490.174225116322	805.643409342288	0	NaN	NaN	NaN	NaN	NaN	540.821634962789	0.963363844406061	46.1484226286071	13.0390847243917	11.5042337353025	2.54310152633334	0.00990504596060983	0.00416533131936447	2	1.00241327611547	4796.91625178876	0	7901.72767857143	1	1	1	9	2019-03-29T15:43:04.971	NG_ecoli_LTEE_11364_DM25	-1000	1732	163.75	DIA_100X_EMPTY_1x1_100ms	67ddaf66-0d67-4abb-a1ca-94b8e3f6f227	EPI_100X_YFP_1x1_200ms_25sola	EPI_100X_RFP_1x1_200ms_25sola
39	40	13.6387106056143	547	49.1993922022223	1298.09323583181	1113.71846435101	330821	604.791590493601	53.1268090016974	171.60621719749	8	257443	470.645338208409	490.174225116322	805.643409342288	0	NaN	NaN	NaN	NaN	NaN	454.925212580753	0.982680604275806	39.363334691554	13.0244698302954	11.2401854795491	2.90614341997434	0.00836701355846022	0.00400410079400899	1	1.00169263340322	3905.96834934133	1	8142.65447897623	1	1	1	9	2019-03-29T15:43:04.971	NG_ecoli_LTEE_11364_DM25	-1000	1732	163.75	DIA_100X_EMPTY_1x1_100ms	26c4fe82-eb69-4980-a332-d0e03a9713f5	EPI_100X_YFP_1x1_200ms_25sola	EPI_100X_RFP_1x1_200ms_25sola
40	39	14.1717325822273	553	49.5126918245952	1318.16998191682	1050.88788426763	452970	819.113924050633	53.1268090016974	171.60621719749	5	188399	340.685352622061	490.174225116322	805.643409342288	0	NaN	NaN	NaN	NaN	NaN	433.627892398924	0.983367798775395	37.2488806156284	13.4671079597753	11.417574693457	2.94614521917056	0.00667395517650679	0.00366099477827565	1	1.00044511112014	3813.7377907828	0	8070.58951175407	1	1	1	9	2019-03-29T15:43:04.971	NG_ecoli_LTEE_11364_DM25	-1000	1732	163.75	DIA_100X_EMPTY_1x1_100ms	4b45e8ad-3a72-474f-a523-bbb465dd21ba	EPI_100X_YFP_1x1_200ms_25sola	EPI_100X_RFP_1x1_200ms_25sola
41	36	12.6013666118189	454	48.6075214351814	1322.94933920705	1084.98017621145	310872	684.740088105727	53.1268090016974	171.60621719749	8	228864	504.105726872247	490.174225116322	805.643409342288	0	NaN	NaN	NaN	NaN	NaN	398.932913172931	0.981369311319783	36.3708238695534	12.4023136467607	10.7759059684568	2.5364204742385	0.0136875714501184	0.00558393939735169	1	1.00094694158617	3317.03921739579	1	8512.34801762115	1	1	1	9	2019-03-29T15:43:04.971	NG_ecoli_LTEE_11364_DM25	-1000	1732	163.75	DIA_100X_EMPTY_1x1_100ms	816e02fc-d173-4210-adaf-8d90638aab54	EPI_100X_YFP_1x1_200ms_25sola	EPI_100X_RFP_1x1_200ms_25sola
42	56	13.9758154339555	783	49.5689084649655	1341.92848020434	1759.75606641124	485318	619.818646232439	53.1268090016974	171.60621719749	8	1364859	1743.11494252874	490.174225116322	805.643409342288	0	NaN	NaN	NaN	NaN	NaN	617.75522026519	0.933151374019661	54.3667458477422	12.915833325887	11.140875244024	2.42134986531685	0.00865325359977935	0.00390582961138012	2	1.00103605034313	5299.82881685647	0	8132.47765006386	1	1	1	9	2019-03-29T15:43:04.971	NG_ecoli_LTEE_11364_DM25	-1000	1732	163.75	DIA_100X_EMPTY_1x1_100ms	33666d0b-01a5-4266-8f9c-45d1d27ecfa7	EPI_100X_YFP_1x1_200ms_25sola	EPI_100X_RFP_1x1_200ms_25sola
43	50	13.0591899343627	653	49.6534925300329	1447.95099540582	490.37212863706	2507206	3839.5191424196	53.1268090016974	171.60621719749	5	417603	639.514548238897	490.174225116322	805.643409342288	0	NaN	NaN	NaN	NaN	NaN	533.343503433108	0.935509001853213	48.9722616968767	12.5112306882348	10.6658531565065	2.3520881604018	0.00785251577272914	0.00302849658711891	3	1.00135102438852	4375.53581820194	0	8428.27258805513	1	1	1	9	2019-03-29T15:43:04.971	NG_ecoli_LTEE_11364_DM25	-1000	1732	163.75	DIA_100X_EMPTY_1x1_100ms	b3034ce8-f50a-438c-8062-9c64ed27f179	EPI_100X_YFP_1x1_200ms_25sola	EPI_100X_RFP_1x1_200ms_25sola
44	55	14.0190129411435	772	48.8496170498664	1489.05310880829	1098.45725388601	1290270	1671.33419689119	53.1268090016974	171.60621719749	4	267277	346.213730569948	490.174225116322	805.643409342288	0	NaN	NaN	NaN	NaN	NaN	629.010523066153	0.93087482348045	54.2485058214804	13.1136421163441	11.4359118726618	2.32479052111232	0.0120155923364354	0.00601801110049576	2	1.00284920281497	5572.10462087884	0	8006.87564766839	1	1	1	9	2019-03-29T15:43:04.971	NG_ecoli_LTEE_11364_DM25	-1000	1732	163.75	DIA_100X_EMPTY_1x1_100ms	f14c2e64-eed3-4340-a96d-722112a8d02e	EPI_100X_YFP_1x1_200ms_25sola	EPI_100X_RFP_1x1_200ms_25sola
45	53	13.8803407264374	737	49.1128923673535	1510.39620081411	667.293080054274	70006	94.9877883310719	53.1268090016974	171.60621719749	0	26499518	35955.9267299864	490.174225116322	805.643409342288	5	NaN	NaN	NaN	NaN	NaN	609.351706695611	0.912310464705403	52.5748531963499	13.7984739555626	11.4166489404342	2.58359280062411	0.0131270020480412	0.00711421372752927	2	1.0045558591538	5382.01921113132	0	9239.2618724559	1	1	1	9	2019-03-29T15:43:04.971	NG_ecoli_LTEE_11364_DM25	-1000	1732	163.75	DIA_100X_EMPTY_1x1_100ms	214d3dac-f892-46ed-b23e-5bb1673afded	EPI_100X_YFP_1x1_200ms_25sola	EPI_100X_RFP_1x1_200ms_25sola
46	42	13.3779133924996	563	49.3615692524627	1515.7460035524	398.300177619893	674253	1197.60746003552	53.1268090016974	171.60621719749	6	228879	406.534635879218	490.174225116322	805.643409342288	0	NaN	NaN	NaN	NaN	NaN	470.737660379348	0.961564085317115	40.9244778992176	13.3072683391236	11.2138660127059	2.77713552711146	0.0117042299459148	0.00581082269174699	1	1.00274502422386	4041.88315259291	0	8198.76021314387	1	1	1	9	2019-03-29T15:43:04.971	NG_ecoli_LTEE_11364_DM25	-1000	1732	163.75	DIA_100X_EMPTY_1x1_100ms	ca221484-2f41-4a74-bd51-bca3f012b1c6	EPI_100X_YFP_1x1_200ms_25sola	EPI_100X_RFP_1x1_200ms_25sola
47	53	14.1122159610003	749	48.7024242518589	1512.04005340454	1624.52336448598	494291	659.934579439252	53.1268090016974	171.60621719749	9	298241	398.185580774366	490.174225116322	805.643409342288	0	NaN	NaN	NaN	NaN	NaN	586.819567109364	0.943895402065839	52.5012520314777	12.6651776633923	10.9616395143383	2.3753555391872	0.00912577351632983	0.00302138617652894	2	1.00143595839377	4954.62253063813	0	8236.98531375167	1	1	1	9	2019-03-29T15:43:04.971	NG_ecoli_LTEE_11364_DM25	-1000	1732	163.75	DIA_100X_EMPTY_1x1_100ms	f8fb1944-3764-46a0-8c55-b8915056a299	EPI_100X_YFP_1x1_200ms_25sola	EPI_100X_RFP_1x1_200ms_25sola
48	43	13.9428404477889	600	49.2863473819066	1535.73	785.401666666667	1940653	3234.42166666667	53.1268090016974	171.60621719749	5	242112	403.52	490.174225116322	805.643409342288	0	NaN	NaN	NaN	NaN	NaN	487.817186862436	0.954975416133851	41.9229675147961	13.2773100191748	11.4642417811508	2.54650220052769	0.00657842718552962	0.0038536790750194	1	1.00146831695216	4327.45510971675	0	8063.95833333333	1	1	1	9	2019-03-29T15:43:04.971	NG_ecoli_LTEE_11364_DM25	-1000	1732	163.75	DIA_100X_EMPTY_1x1_100ms	320292cf-f1af-44de-a280-3e42d201f6ff	EPI_100X_YFP_1x1_200ms_25sola	EPI_100X_RFP_1x1_200ms_25sola
49	57	13.4443732922862	767	48.8902660727977	1571.75880052151	1518.5814863103	462688	603.243807040417	53.1268090016974	171.60621719749	8	339762	442.975228161669	490.174225116322	805.643409342288	0	NaN	NaN	NaN	NaN	NaN	612.503850177497	0.904628268689927	53.8319822252893	13.503667182744	11.1687698515658	2.454632797831	0.0261130056981491	0.0100570275029666	1	1.01513729931983	5274.00985291087	0	8217.40677966102	1	1	1	9	2019-03-29T15:43:04.971	NG_ecoli_LTEE_11364_DM25	-1000	1732	163.75	DIA_100X_EMPTY_1x1_100ms	c34a0dd4-6d18-4383-905f-dd03f1fcc777	EPI_100X_YFP_1x1_200ms_25sola	EPI_100X_RFP_1x1_200ms_25sola
50	61	13.7304236955781	838	48.7590530271501	1570.47971360382	1937.09546539379	947045	1130.12529832936	53.1268090016974	171.60621719749	11	441270	526.575178997613	490.174225116322	805.643409342288	0	NaN	NaN	NaN	NaN	NaN	667.250068607584	0.935171753207268	60.141574859927	12.6157335693827	10.9370859488192	2.11541971570222	0.00545970938134848	0.0024237699840562	3	1.00016194262781	5650.2534312833	0	8257.50477326969	1	1	1	9	2019-03-29T15:43:04.971	NG_ecoli_LTEE_11364_DM25	-1000	1732	163.75	DIA_100X_EMPTY_1x1_100ms	b1ef6daa-f211-489e-aedb-f66a973611c7	EPI_100X_YFP_1x1_200ms_25sola	EPI_100X_RFP_1x1_200ms_25sola
51	57	13.7481636278092	784	48.6818736867897	1591.99489795918	1101.61352040816	17334838	22110.762755102	53.1268090016974	171.60621719749	4	374028	477.076530612245	490.174225116322	805.643409342288	0	NaN	NaN	NaN	NaN	NaN	633.114116553609	0.919850728706163	56.0887417434553	13.1408556621722	11.1168339463888	2.18575191621805	0.0121606347156817	0.00674470898346614	1	1.00252888245606	5444.12158697653	0	8448.36224489796	1	1	1	9	2019-03-29T15:43:04.971	NG_ecoli_LTEE_11364_DM25	-1000	1732	163.75	DIA_100X_EMPTY_1x1_100ms	8c740161-74a7-4538-8855-96609b6c6d05	EPI_100X_YFP_1x1_200ms_25sola	EPI_100X_RFP_1x1_200ms_25sola
52	51	10.9620971601851	560	47.5156956357134	1733.03392857143	1692.86607142857	539598	963.567857142857	53.1268090016974	171.60621719749	8	256218	457.532142857143	490.174225116322	805.643409342288	0	NaN	NaN	NaN	NaN	NaN	501.674613827371	0.950051393203979	50.3685056111136	11.3748125580929	9.83361004095778	2.02868876232589	0.00717006631657229	0.00334381096223286	3	1.00020894814274	3825.38289261248	2	8743.32321428571	1	1	1	9	2019-03-29T15:43:04.971	NG_ecoli_LTEE_11364_DM25	-1000	1732	163.75	DIA_100X_EMPTY_1x1_100ms	5590866e-0c1f-4ea4-bc77-2d41811b23b4	EPI_100X_YFP_1x1_200ms_25sola	EPI_100X_RFP_1x1_200ms_25sola
53	41	13.068489892562	536	49.027029931259	1744.60634328358	622.682835820896	356901	665.860074626866	53.1268090016974	171.60621719749	4	204788	382.067164179104	490.174225116322	805.643409342288	0	NaN	NaN	NaN	NaN	NaN	438.243201433057	0.938204570636252	39.7803883509858	12.8554261032246	10.8203435285229	2.47878954641336	0.0196734202633126	0.00998408604676763	0	1.01131018890873	3657.97723361718	0	8138.69402985075	1	1	1	9	2019-03-29T15:43:04.971	NG_ecoli_LTEE_11364_DM25	-1000	1732	163.75	DIA_100X_EMPTY_1x1_100ms	d99836c6-8da9-4057-93df-e5910da420cf	EPI_100X_YFP_1x1_200ms_25sola	EPI_100X_RFP_1x1_200ms_25sola
54	48	11.8201698911511	568	49.225630506732	1755.49295774648	1649.7411971831	603915	1063.23063380282	53.1268090016974	171.60621719749	6	263221	463.417253521127	490.174225116322	805.643409342288	0	NaN	NaN	NaN	NaN	NaN	486.414681270703	0.946142737796839	46.674451923067	12.5967744575252	10.1447568453099	2.47052535480221	0.0099078693952128	0.00513447242708405	2	1.00056913078832	3772.70104622278	2	8586.19718309859	1	1	1	9	2019-03-29T15:43:04.971	NG_ecoli_LTEE_11364_DM25	-1000	1732	163.75	DIA_100X_EMPTY_1x1_100ms	e6966b8c-dc05-49e9-9268-d460cd944fd3	EPI_100X_YFP_1x1_200ms_25sola	EPI_100X_RFP_1x1_200ms_25sola
55	38	13.0547890854534	496	49.1093127148031	1756.75806451613	1678.71370967742	882801	1779.84072580645	53.1268090016974	171.60621719749	4	284442	573.471774193548	490.174225116322	805.643409342288	0	NaN	NaN	NaN	NaN	NaN	413.508702649114	0.949148043131583	36.5845484071042	13.1625267057143	10.9333713930468	2.9677867920098	0.0208301394990051	0.0120878633771298	1	1.01115611149032	3434.75513528909	2	8806.1814516129	1	1	1	9	2019-03-29T15:43:04.971	NG_ecoli_LTEE_11364_DM25	-1000	1732	163.75	DIA_100X_EMPTY_1x1_100ms	4fee437a-5540-474d-ba2f-992945e586d2	EPI_100X_YFP_1x1_200ms_25sola	EPI_100X_RFP_1x1_200ms_25sola
56	40	12.1246778733072	485	49.6331810681565	1776.37319587629	503.243298969072	1137794	2345.96701030928	53.1268090016974	171.60621719749	4	241625	498.19587628866	490.174225116322	805.643409342288	0	NaN	NaN	NaN	NaN	NaN	423.64308669182	0.962200032137994	38.5471075113721	12.7121331960085	10.7197543414487	2.60988719952135	0.00907065901363669	0.00359626885683044	1	1.00134483393705	3478.97527686075	1	8396.76288659794	1	1	1	9	2019-03-29T15:43:04.971	NG_ecoli_LTEE_11364_DM25	-1000	1732	163.75	DIA_100X_EMPTY_1x1_100ms	4ea462c2-bca3-44e4-b856-f314faa1eb7a	EPI_100X_YFP_1x1_200ms_25sola	EPI_100X_RFP_1x1_200ms_25sola
57	50	13.2190884624505	661	49.7362391471355	1793.68835098336	384.009077155825	325573	492.546142208775	53.1268090016974	171.60621719749	7	320868	485.428139183056	490.174225116322	805.643409342288	0	NaN	NaN	NaN	NaN	NaN	544.285690301021	0.943875923798801	48.6542870608215	12.9523528309992	10.9963802520711	2.37886795486981	0.00765191834669754	0.00329909195386813	1	1.00038273212251	4620.72894183752	0	8167.04841149773	1	1	1	9	2019-03-29T15:43:04.971	NG_ecoli_LTEE_11364_DM25	-1000	1732	163.75	DIA_100X_EMPTY_1x1_100ms	249f725b-368e-4d05-8ac0-71d22fd3dffe	EPI_100X_YFP_1x1_200ms_25sola	EPI_100X_RFP_1x1_200ms_25sola
58	33	11.8868934276942	393	46.8231948030984	1787.74809160305	513.783715012723	3251797	8274.29262086514	53.1268090016974	171.60621719749	2	185779	472.72010178117	490.174225116322	805.643409342288	0	NaN	NaN	NaN	NaN	NaN	353.342804941783	0.980459987513438	32.6240490550496	13.6612322987794	10.4888421885452	3.24794991817231	0.0382617440766128	0.0166689529155251	1	1.02071198642156	2818.92061238238	2	9018.80661577608	1	1	1	9	2019-03-29T15:43:04.971	NG_ecoli_LTEE_11364_DM25	-1000	1732	163.75	DIA_100X_EMPTY_1x1_100ms	c034d0b4-e5de-4432-8a5f-0559b42d705f	EPI_100X_YFP_1x1_200ms_25sola	EPI_100X_RFP_1x1_200ms_25sola
59	38	11.158933633161	424	48.0645264366761	1822.2570754717	498.365566037736	3875186	9139.58962264151	53.1268090016974	171.60621719749	4	202619	477.875	490.174225116322	805.643409342288	0	NaN	NaN	NaN	NaN	NaN	373.836138753297	0.987044103061026	35.7809396312912	12.3357335926971	10.2416386857274	2.71245964531377	0.00960798139783781	0.00581441426783333	0	1.00243155232968	2947.68127927564	1	8628.29716981132	1	1	1	9	2019-03-29T15:43:04.971	NG_ecoli_LTEE_11364_DM25	-1000	1732	163.75	DIA_100X_EMPTY_1x1_100ms	8a81d537-a5fe-4ed4-9aad-9bda014758de	EPI_100X_YFP_1x1_200ms_25sola	EPI_100X_RFP_1x1_200ms_25sola
60	42	14.5953568177831	613	49.548208899644	1839.14192495922	309.177814029364	478784	781.05057096248	53.1268090016974	171.60621719749	9	972160	1585.90538336052	490.174225116322	805.643409342288	0	NaN	NaN	NaN	NaN	NaN	500.438371397938	0.976317998333579	40.4843980999737	13.903906740065	12.0788854215627	2.9672883611149	0.00594128295305911	0.00332456247033653	1	1.00112302562461	4639.07390642642	0	8168.96411092985	1	1	1	9	2019-03-29T15:43:04.971	NG_ecoli_LTEE_11364_DM25	-1000	1732	163.75	DIA_100X_EMPTY_1x1_100ms	930aa592-8e5f-4fe7-921e-8d76d1248f39	EPI_100X_YFP_1x1_200ms_25sola	EPI_100X_RFP_1x1_200ms_25sola
61	45	13.7081453778563	617	49.6753507281155	1831.6677471637	1296.64667747164	10746316	17417.0437601297	53.1268090016974	171.60621719749	4	311362	504.638573743922	490.174225116322	805.643409342288	0	NaN	NaN	NaN	NaN	NaN	487.226728503676	0.957644623515995	42.7877498220954	12.9703231870413	11.0770822855667	2.74437157791129	0.00785417929195975	0.00336998641213663	1	1.00064792435098	4123.44392487536	0	8269.41653160454	1	1	1	9	2019-03-29T15:43:04.971	NG_ecoli_LTEE_11364_DM25	-1000	1732	163.75	DIA_100X_EMPTY_1x1_100ms	4e4e477f-7e44-48fe-826f-cf69e6747798	EPI_100X_YFP_1x1_200ms_25sola	EPI_100X_RFP_1x1_200ms_25sola
62	43	13.6615894661398	588	49.3230660262375	1842.79591836735	404.591836734694	579224	985.074829931973	53.1268090016974	171.60621719749	7	313236	532.714285714286	490.174225116322	805.643409342288	0	NaN	NaN	NaN	NaN	NaN	469.61089600187	0.953919356666507	42.2328256701785	12.7574857601536	10.9224382224331	2.42383805534912	0.0109352050843354	0.00497646478428712	0	1.00239253087984	3957.11995101202	0	8340.81632653061	1	1	1	9	2019-03-29T15:43:04.971	NG_ecoli_LTEE_11364_DM25	-1000	1732	163.75	DIA_100X_EMPTY_1x1_100ms	02483a2a-72b4-4e33-bc0b-568c4c78b03c	EPI_100X_YFP_1x1_200ms_25sola	EPI_100X_RFP_1x1_200ms_25sola
63	48	14.7570868670649	709	48.1743873678548	1873.05923836389	513.739069111425	1946127	2744.88998589563	53.1268090016974	171.60621719749	8	572026	806.806770098731	490.174225116322	805.643409342288	0	NaN	NaN	NaN	NaN	NaN	541.04144521126	0.934811739574321	46.7468540802678	13.8172223451038	11.2765577539739	2.79755151093708	0.00814213387139333	0.00415004392571977	2	1.00060239415499	4668.69354863889	0	8394.69252468265	1	1	1	9	2019-03-29T15:43:04.971	NG_ecoli_LTEE_11364_DM25	-1000	1732	163.75	DIA_100X_EMPTY_1x1_100ms	e292e922-0266-432f-885d-dd8ba2a74498	EPI_100X_YFP_1x1_200ms_25sola	EPI_100X_RFP_1x1_200ms_25sola
64	48	14.0229800465507	674	49.5232238931664	1894.70474777448	798.047477744807	6497666	9640.45400593472	53.1268090016974	171.60621719749	4	326753	484.796735905044	490.174225116322	805.643409342288	0	NaN	NaN	NaN	NaN	NaN	541.308605170854	0.944842814330185	47.1287423797243	13.3599118187023	11.2880856400216	2.39299274483695	0.0118530626364891	0.00461454097988377	2	1.00086243547438	4716.46182400651	0	8288.6290801187	1	1	1	9	2019-03-29T15:43:04.971	NG_ecoli_LTEE_11364_DM25	-1000	1732	163.75	DIA_100X_EMPTY_1x1_100ms	8de981a8-a64c-4c9d-b9ea-edbaa369b4fa	EPI_100X_YFP_1x1_200ms_25sola	EPI_100X_RFP_1x1_200ms_25sola
65	53	13.6421258050921	724	49.3823849300381	1961.88397790055	445.361878453039	848340	1171.74033149171	53.1268090016974	171.60621719749	7	376409	519.901933701657	490.174225116322	805.643409342288	0	NaN	NaN	NaN	NaN	NaN	596.38847251018	0.957353187751833	52.0018633345168	12.8812427662978	11.137961746528	2.66262089715798	0.00668245487075948	0.00268327844522703	1	1.00069288469992	5066.64213990446	0	8119.12569060774	1	1	1	9	2019-03-29T15:43:04.971	NG_ecoli_LTEE_11364_DM25	-1000	1732	163.75	DIA_100X_EMPTY_1x1_100ms	07da0ddb-6314-4b7a-b91b-ed1e82ec435d	EPI_100X_YFP_1x1_200ms_25sola	EPI_100X_RFP_1x1_200ms_25sola
66	36	10.5850015474646	382	49.1274144410965	1970.62303664921	46.2879581151832	58693	153.646596858639	53.1268090016974	171.60621719749	0	17262972	45191.0261780105	490.174225116322	805.643409342288	3	NaN	NaN	NaN	NaN	NaN	381.578474810312	0.973656761771808	37.2323182928662	11.2925429295919	9.92100250392578	2.58841080786875	0.0453487453692616	0.00702709683097454	0	1.00346087193637	2878.20072683512	0	10247.8560209424	1	1	1	9	2019-03-29T15:43:04.971	NG_ecoli_LTEE_11364_DM25	-1000	1732	163.75	DIA_100X_EMPTY_1x1_100ms	d9006271-e2c5-46c3-89a7-73a97e512970	EPI_100X_YFP_1x1_200ms_25sola	EPI_100X_RFP_1x1_200ms_25sola
67	43	12.7665179854447	550	49.13306746094	1988.59818181818	532.258181818182	424175	771.227272727273	53.1268090016974	171.60621719749	4	289778	526.869090909091	490.174225116322	805.643409342288	0	NaN	NaN	NaN	NaN	NaN	478.730430829224	0.979413754270775	43.6900856631623	12.6651021652258	10.7594501905748	2.51956017596627	0.00783270244656486	0.00358921538999806	1	1.00129898071331	3972.39966298801	1	8369.21818181818	1	1	1	9	2019-03-29T15:43:04.971	NG_ecoli_LTEE_11364_DM25	-1000	1732	163.75	DIA_100X_EMPTY_1x1_100ms	9a5dc062-0231-4fe2-a076-5e2507f79159	EPI_100X_YFP_1x1_200ms_25sola	EPI_100X_RFP_1x1_200ms_25sola
68	74	13.5711605246447	1004	22.0428035641936	1999.6484063745	491.067729083665	2456733	2446.94521912351	53.1268090016974	171.60621719749	13	523828	521.741035856574	490.174225116322	805.643409342288	0	NaN	NaN	NaN	NaN	NaN	818.67282980633	0.819250046114308	74.0566909487886	13.7379649914026	10.8786674038411	2.27588813606024	0.0233881665266756	0.00889924586129115	4	1.0146949874031	6883.44081149253	1	8620.33466135458	1	1	1	9	2019-03-29T15:43:04.971	NG_ecoli_LTEE_11364_DM25	-1000	1732	163.75	DIA_100X_EMPTY_1x1_100ms	416a3eb9-e5da-45bc-aa16-bcff36dfbb85	EPI_100X_YFP_1x1_200ms_25sola	EPI_100X_RFP_1x1_200ms_25sola
69	60	13.3036725378069	799	47.7961428969492	2013.19399249061	1963.31789737171	1796340	2248.23529411765	53.1268090016974	171.60621719749	8	583765	730.619524405507	490.174225116322	805.643409342288	0	NaN	NaN	NaN	NaN	NaN	671.216437869163	0.878477123443316	60.4578345302818	12.7482285175895	10.8779021488369	2.21461279926578	0.035687791008223	0.0130415195481766	1	1.00987001507619	5618.66015644814	1	8353.95744680851	1	1	1	9	2019-03-29T15:43:04.971	NG_ecoli_LTEE_11364_DM25	-1000	1732	163.75	DIA_100X_EMPTY_1x1_100ms	9c973306-20c5-4782-9402-58ac84293aa3	EPI_100X_YFP_1x1_200ms_25sola	EPI_100X_RFP_1x1_200ms_25sola
70	49	10.8838820103351	533	49.3662182328931	2015.79549718574	115.966228893058	80991	151.953095684803	53.1268090016974	171.60621719749	0	29349702	55065.1069418386	490.174225116322	805.643409342288	5	NaN	NaN	NaN	NaN	NaN	507.148512004982	0.900542216521207	49.031235869072	12.0044861377408	10.0646007020231	2.30926997029156	0.299779229114016	0.0113058329745996	0	1.00946063962208	3900.81919168154	0	10079.8574108818	1	1	1	9	2019-03-29T15:43:04.971	NG_ecoli_LTEE_11364_DM25	-1000	1732	163.75	DIA_100X_EMPTY_1x1_100ms	c234261e-3ad6-412e-93cd-1150c90bac02	EPI_100X_YFP_1x1_200ms_25sola	EPI_100X_RFP_1x1_200ms_25sola
71	44	13.1104597079819	578	49.600635114145	2032.41349480969	1666.73010380623	1334288	2308.45674740484	53.1268090016974	171.60621719749	3	342423	592.427335640138	490.174225116322	805.643409342288	0	NaN	NaN	NaN	NaN	NaN	469.775413552212	0.974246946481558	41.9148922418204	12.9172468078051	10.9300571331373	2.73406495500447	0.0120429403721003	0.00431741454978935	1	1.00058809976618	3932.81121357303	0	7833.66262975779	1	1	1	9	2019-03-29T15:43:04.971	NG_ecoli_LTEE_11364_DM25	-1000	1732	163.75	DIA_100X_EMPTY_1x1_100ms	d9385206-def3-4236-a6a5-998e8428e167	EPI_100X_YFP_1x1_200ms_25sola	EPI_100X_RFP_1x1_200ms_25sola
72	25	8.82673478906967	222	-49.2799572305746	2040.98198198198	1938.11261261261	609278	2744.4954954955	53.1268090016974	171.60621719749	1	165892	747.261261261261	490.174225116322	805.643409342288	0	NaN	NaN	NaN	NaN	NaN	NaN	NaN	NaN	NaN	NaN	NaN	NaN	NaN	NaN	NaN	NaN	1	8472.21171171171	1	1	1	9	2019-03-29T15:43:04.971	NG_ecoli_LTEE_11364_DM25	-1000	1732	163.75	DIA_100X_EMPTY_1x1_100ms	6e039e85-75b0-42e8-91b8-a8dd3bf6bb7b	EPI_100X_YFP_1x1_200ms_25sola	EPI_100X_RFP_1x1_200ms_25sola
1	43	13.848723390451	596	49.7456129781873	622.726510067114	128.536912751678	128276	215.228187919463	83.2913506429644	68.6614876335508	3	21014704	35259.5704697987	603.54434744567	736.702890201298	3	NaN	NaN	NaN	NaN	NaN	447.19832989468	0.964337373386481	39.0424575881586	13.1630543832667	11.0469547636722	3.04845262606525	0.0135468760784704	0.00611342526008556	0	1.00412301389463	3742.07234832087	0	9687.8389261745	1	1	1	10	2019-03-29T15:43:16.975	NG_ecoli_LTEE_11364_DM25	-1500	866	163.75	DIA_100X_EMPTY_1x1_100ms	62ce89cc-41ab-4b8b-9fc6-31532a6b79d9	EPI_100X_YFP_1x1_200ms_25sola	EPI_100X_RFP_1x1_200ms_25sola
2	32	11.5114893602311	369	46.8179703820836	677.769647696477	215.192411924119	71618	194.086720867209	83.2913506429644	68.6614876335508	0	1501163	4068.19241192412	603.54434744567	736.702890201298	2	NaN	NaN	NaN	NaN	NaN	333.401116891969	0.976945146352133	31.1363274933206	12.863795756678	10.4428068409874	2.85883002433423	0.0199322356459032	0.00882059362848152	1	1.00508553630196	2666.80805303075	0	10966.0894308943	1	1	1	10	2019-03-29T15:43:16.975	NG_ecoli_LTEE_11364_DM25	-1500	866	163.75	DIA_100X_EMPTY_1x1_100ms	f1065c5c-9b99-43a9-a584-27f1628170c9	EPI_100X_YFP_1x1_200ms_25sola	EPI_100X_RFP_1x1_200ms_25sola
3	48	11.8544185994297	569	47.319165441517	778.492091388401	225.866432337434	123387	216.848857644991	83.2913506429644	68.6614876335508	1	6477314	11383.6801405975	603.54434744567	736.702890201298	5	NaN	NaN	NaN	NaN	NaN	527.706927190861	0.946358679049883	46.6702742430027	12.697171934427	11.0413843317884	2.39477622706615	0.0108931716510703	0.00602131353262832	2	1.00125738646888	4468.65975525541	0	11113.3866432337	1	1	1	10	2019-03-29T15:43:16.975	NG_ecoli_LTEE_11364_DM25	-1500	866	163.75	DIA_100X_EMPTY_1x1_100ms	79e17944-59d6-4cab-b794-5ec61f1129ae	EPI_100X_YFP_1x1_200ms_25sola	EPI_100X_RFP_1x1_200ms_25sola
4	79	14.7003279625191	1162	30.8231751244256	804.765060240964	1714.48881239243	18336762	15780.3459552496	83.2913506429644	68.6614876335508	7	764832	658.203098106713	603.54434744567	736.702890201298	0	NaN	NaN	NaN	NaN	NaN	921.352782601539	0.892458430961602	77.4362868644307	13.9328421331066	11.7327702065384	2.42564267839496	0.0100352404539188	0.00390420012023157	2	1.00137241371495	8372.12166681301	0	8659.61531841652	1	1	1	10	2019-03-29T15:43:16.975	NG_ecoli_LTEE_11364_DM25	-1500	866	163.75	DIA_100X_EMPTY_1x1_100ms	cb2f3dc8-54b2-4b8d-b93b-24305df2d0eb	EPI_100X_YFP_1x1_200ms_25sola	EPI_100X_RFP_1x1_200ms_25sola
5	52	14.6639808892077	763	49.1903495837154	913.584534731324	516.1625163827	4311975	5651.34338138925	83.2913506429644	68.6614876335508	4	977923	1281.68152031455	603.54434744567	736.702890201298	0	NaN	NaN	NaN	NaN	NaN	586.847986523219	0.961038826248361	48.915796784628	13.8461996230768	11.7400451106598	2.91124670044916	0.0137290736902831	0.00808301736634153	1	1.00508884931529	5295.15338446645	2	8729.38269986894	1	1	1	10	2019-03-29T15:43:16.975	NG_ecoli_LTEE_11364_DM25	-1500	866	163.75	DIA_100X_EMPTY_1x1_100ms	9394034d-d448-48fe-8098-d1ce2db1f458	EPI_100X_YFP_1x1_200ms_25sola	EPI_100X_RFP_1x1_200ms_25sola
6	15	4.90780201568115	74	-49.999452088097	939.864864864865	500.5	87679	1184.85135135135	83.2913506429644	68.6614876335508	0	965338	13045.1081081081	603.54434744567	736.702890201298	1	NaN	NaN	NaN	NaN	NaN	156.525153839886	0.987544892074208	NaN	NaN	NaN	NaN	NaN	NaN	NaN	NaN	NaN	2	11276.0540540541	1	1	1	10	2019-03-29T15:43:16.975	NG_ecoli_LTEE_11364_DM25	-1500	866	163.75	DIA_100X_EMPTY_1x1_100ms	0c3a4d2e-a155-4f0a-a14f-0e5796359a39	EPI_100X_YFP_1x1_200ms_25sola	EPI_100X_RFP_1x1_200ms_25sola
7	22	9.7038840512318	214	34.2355558580402	947.205607476635	512.864485981308	134274	627.448598130841	83.2913506429644	68.6614876335508	3	3128426	14618.8130841121	603.54434744567	736.702890201298	3	NaN	NaN	NaN	NaN	NaN	249.298752591961	0.968549143499109	23.6801690579807	12.8216687277873	9.96185956093238	3.17465006968917	0.0205214810070135	0.00988756253282911	1	1.00139311266641	1845.67619030706	2	11086.0560747664	1	1	1	10	2019-03-29T15:43:16.975	NG_ecoli_LTEE_11364_DM25	-1500	866	163.75	DIA_100X_EMPTY_1x1_100ms	8889890b-9265-44cb-ae7f-77c304ecdfbe	EPI_100X_YFP_1x1_200ms_25sola	EPI_100X_RFP_1x1_200ms_25sola
8	55	14.4717385785196	797	48.9559773023509	973.149309912171	1733.85696361355	13865943	17397.6700125471	83.2913506429644	68.6614876335508	4	548885	688.688833124216	603.54434744567	736.702890201298	0	NaN	NaN	NaN	NaN	NaN	634.856203059938	0.942377405699903	54.0232830555587	13.3286732020942	11.5375821161147	2.45866849853473	0.00729824493361754	0.0032616934841467	1	1.0012140144329	5648.07512535836	0	8512.23588456713	1	1	1	10	2019-03-29T15:43:16.975	NG_ecoli_LTEE_11364_DM25	-1500	866	163.75	DIA_100X_EMPTY_1x1_100ms	3d6ff37b-2bf0-4649-a242-340285e2bb87	EPI_100X_YFP_1x1_200ms_25sola	EPI_100X_RFP_1x1_200ms_25sola
9	51	10.4463343993962	533	-49.8763150578642	1090.46341463415	292.444652908068	96360	180.78799249531	83.2913506429644	68.6614876335508	0	8828575	16563.9305816135	603.54434744567	736.702890201298	8	NaN	NaN	NaN	NaN	NaN	583.696068167117	0.688022520083275	57.8646049632326	12.1950666211308	9.90873334398953	1.98177735340081	0.045082582706732	0.0248277112359964	2	1.15928720712479	4462.09853365487	0	11408.9212007505	1	1	1	10	2019-03-29T15:43:16.975	NG_ecoli_LTEE_11364_DM25	-1500	866	163.75	DIA_100X_EMPTY_1x1_100ms	a8dcba08-4ba4-4701-a8d6-9ddd2ea0bb69	EPI_100X_YFP_1x1_200ms_25sola	EPI_100X_RFP_1x1_200ms_25sola
10	40	12.4486911477606	499	47.6882650499208	1239.71943887776	367.709418837675	115966	232.396793587174	83.2913506429644	68.6614876335508	1	3958955	7933.77755511022	603.54434744567	736.702890201298	6	NaN	NaN	NaN	NaN	NaN	432.511942428146	0.922029750439768	40.1776099390053	13.1461158711545	10.5443558963601	2.63870967085706	0.00495064187216832	0.00157139303500248	2	1.00021135171413	3508.44030367869	0	10315.9258517034	1	1	1	10	2019-03-29T15:43:16.975	NG_ecoli_LTEE_11364_DM25	-1500	866	163.75	DIA_100X_EMPTY_1x1_100ms	a9e99879-1938-4333-b7c6-f8c0fdeb5299	EPI_100X_YFP_1x1_200ms_25sola	EPI_100X_RFP_1x1_200ms_25sola
11	37	8.41560294819891	312	-32.4490596587325	1298.52564102564	363.50641025641	59740	191.474358974359	83.2913506429644	68.6614876335508	1	5024505	16104.1826923077	603.54434744567	736.702890201298	3	NaN	NaN	NaN	NaN	NaN	342.899914644968	0.966033616285831	34.0048655213673	12.2056275439582	9.71685012551209	3.19870540897512	0.0212666171394118	0.00917478138514476	2	1.00163658805318	2521.63341797041	3	10891.4070512821	1	1	1	10	2019-03-29T15:43:16.975	NG_ecoli_LTEE_11364_DM25	-1500	866	163.75	DIA_100X_EMPTY_1x1_100ms	e388acd8-669b-4a06-92b0-5142b496ed80	EPI_100X_YFP_1x1_200ms_25sola	EPI_100X_RFP_1x1_200ms_25sola
12	16	10.3113766465741	165	-49.9853339539341	1303.32121212121	347.8	32854	199.115151515152	83.2913506429644	68.6614876335508	0	2179710	13210.3636363636	603.54434744567	736.702890201298	2	NaN	NaN	NaN	NaN	NaN	197.214647160906	0.999849601984047	17.9291915006273	13.6834069727254	10.4713755330494	3.62193130350512	0.00723992451312864	0.00325802311252089	1	1.00023630119636	1544.03825815557	2	10798.4909090909	1	1	1	10	2019-03-29T15:43:16.975	NG_ecoli_LTEE_11364_DM25	-1500	866	163.75	DIA_100X_EMPTY_1x1_100ms	b25c209b-ebe5-4f31-97f0-96253b826891	EPI_100X_YFP_1x1_200ms_25sola	EPI_100X_RFP_1x1_200ms_25sola
13	43	18.0888902632612	778	-48.0632593693609	1325.98457583548	356.497429305913	210392	270.426735218509	83.2913506429644	68.6614876335508	6	21829019	28057.8650385604	603.54434744567	736.702890201298	5	NaN	NaN	NaN	NaN	NaN	NaN	NaN	NaN	NaN	NaN	NaN	NaN	NaN	NaN	NaN	NaN	4	11154.7159383033	1	1	1	10	2019-03-29T15:43:16.975	NG_ecoli_LTEE_11364_DM25	-1500	866	163.75	DIA_100X_EMPTY_1x1_100ms	1dae3362-22c3-4334-976e-c5db7d6a1ae0	EPI_100X_YFP_1x1_200ms_25sola	EPI_100X_RFP_1x1_200ms_25sola
14	34	11.2169938992214	382	-2.65356752740403	1313.81151832461	380.11780104712	78199	204.70942408377	83.2913506429644	68.6614876335508	2	8878551	23242.280104712	603.54434744567	736.702890201298	3	NaN	NaN	NaN	NaN	NaN	397.411357354937	0.895201641789623	35.2600750034104	12.8869961854797	10.8039720565955	2.82767383271246	0.0649175014918008	0.028496040576476	1	1.07673051186752	3232.51104634153	2	11050.609947644	1	1	1	10	2019-03-29T15:43:16.975	NG_ecoli_LTEE_11364_DM25	-1500	866	163.75	DIA_100X_EMPTY_1x1_100ms	be896ff5-bd77-407f-85fc-51741d901935	EPI_100X_YFP_1x1_200ms_25sola	EPI_100X_RFP_1x1_200ms_25sola
15	27	11.5673591988094	313	45.2634431380685	1339.76038338658	383.894568690096	69356	221.584664536741	83.2913506429644	68.6614876335508	1	8836012	28230.0702875399	603.54434744567	736.702890201298	2	NaN	NaN	NaN	NaN	NaN	305.003293139563	0.985916388635578	27.3969664818342	12.9227916772047	10.7908332709071	2.94009729599816	0.0174653930373412	0.00975780651586684	1	1.00121669261946	2505.54567635316	1	10660.642172524	1	1	1	10	2019-03-29T15:43:16.975	NG_ecoli_LTEE_11364_DM25	-1500	866	163.75	DIA_100X_EMPTY_1x1_100ms	872bd146-5aa4-4740-b5f7-ee605856fa64	EPI_100X_YFP_1x1_200ms_25sola	EPI_100X_RFP_1x1_200ms_25sola
16	28	11.6621625956967	327	45.9594866350143	1496.70948012232	176.45871559633	89671	274.223241590214	83.2913506429644	68.6614876335508	1	3586082	10966.6116207951	603.54434744567	736.702890201298	3	NaN	NaN	NaN	NaN	NaN	312.404885258277	0.971338220738837	28.7800059432349	13.4607958358257	10.4969842691052	3.07619909376862	0.0267240172939303	0.0134741417134901	1	1.01093243113425	2490.63366142169	1	11228.6636085627	1	1	1	10	2019-03-29T15:43:16.975	NG_ecoli_LTEE_11364_DM25	-1500	866	163.75	DIA_100X_EMPTY_1x1_100ms	9106abd4-2acf-4f39-b796-b7ed8d3a10bb	EPI_100X_YFP_1x1_200ms_25sola	EPI_100X_RFP_1x1_200ms_25sola
17	32	9.12381741711081	292	-11.1619566924179	1518.15410958904	180.982876712329	75475	258.47602739726	83.2913506429644	68.6614876335508	1	6165600	21115.0684931507	603.54434744567	736.702890201298	7	NaN	NaN	NaN	NaN	NaN	356.408001584155	0.883207473215139	35.4439294594306	11.8755661091767	9.74123042442609	2.44361261805495	0.0419073983561037	0.0184033268736739	2	1.02248979553131	2641.55329900365	1	11450.448630137	1	1	1	10	2019-03-29T15:43:16.975	NG_ecoli_LTEE_11364_DM25	-1500	866	163.75	DIA_100X_EMPTY_1x1_100ms	f807ed9b-9076-48bc-a0d1-db61b7b3a9b1	EPI_100X_YFP_1x1_200ms_25sola	EPI_100X_RFP_1x1_200ms_25sola
18	43	12.6778030727678	545	49.4375541387645	1582.16513761468	319.939449541284	338438	620.987155963303	83.2913506429644	68.6614876335508	8	7538098	13831.3724770642	603.54434744567	736.702890201298	4	NaN	NaN	NaN	NaN	NaN	447.974086725328	0.928581795242271	41.6379245399366	12.4086205582084	10.5542023086377	2.39483247697106	0.0191242350830678	0.00942122891800299	1	1.00404810343951	3642.75350363989	0	9956.43486238532	1	1	1	10	2019-03-29T15:43:16.975	NG_ecoli_LTEE_11364_DM25	-1500	866	163.75	DIA_100X_EMPTY_1x1_100ms	993b179e-6981-4cf2-801d-6f35087988b1	EPI_100X_YFP_1x1_200ms_25sola	EPI_100X_RFP_1x1_200ms_25sola
19	77	17.4429671546269	1343	-49.9980759428715	1609.98734177215	260.963514519732	4421965	3292.60238272524	83.2913506429644	68.6614876335508	12	12170058	9061.84512285927	603.54434744567	736.702890201298	10	NaN	NaN	NaN	NaN	NaN	988.111168567446	0.641045019866019	84.0508790953097	15.1891590893246	11.5724239838992	2.45262548246916	0.0494992652058537	0.0157135829054729	2	1.1274765074681	8840.58114767963	1	9042.54206999255	1	1	1	10	2019-03-29T15:43:16.975	NG_ecoli_LTEE_11364_DM25	-1500	866	163.75	DIA_100X_EMPTY_1x1_100ms	4f93cdea-5aea-49eb-8618-8b8375240f5b	EPI_100X_YFP_1x1_200ms_25sola	EPI_100X_RFP_1x1_200ms_25sola
20	24	9.24386362959098	222	28.1808156850205	1637.52252252252	266.130630630631	141925	639.301801801802	83.2913506429644	68.6614876335508	6	7628575	34362.9504504505	603.54434744567	736.702890201298	1	NaN	NaN	NaN	NaN	NaN	254.763233482546	0.989825545328395	25.447114363993	12.3041615786476	9.68090047414581	3.04621198071743	0.022275659160306	0.0115137871804451	1	1.00610075791534	1873.09555659622	1	11228.8333333333	1	1	1	10	2019-03-29T15:43:16.975	NG_ecoli_LTEE_11364_DM25	-1500	866	163.75	DIA_100X_EMPTY_1x1_100ms	5d15513f-3028-42f0-a7e5-e8b82e2bcb0b	EPI_100X_YFP_1x1_200ms_25sola	EPI_100X_RFP_1x1_200ms_25sola
21	30	10.0260399226994	301	-18.7401896000891	1763.14617940199	278.777408637874	159476	529.820598006645	83.2913506429644	68.6614876335508	9	6723849	22338.3687707641	603.54434744567	736.702890201298	2	NaN	NaN	NaN	NaN	NaN	289.393272808411	0.983296799499866	28.9206483971377	13.2243739286675	9.60923840155843	3.32358526089534	0.0425382426232658	0.0171078582706288	1	1.01760679532316	2097.37382290532	0	11089.9933554817	1	1	1	10	2019-03-29T15:43:16.975	NG_ecoli_LTEE_11364_DM25	-1500	866	163.75	DIA_100X_EMPTY_1x1_100ms	a648a2ae-af97-4406-988c-783a72e9ffdb	EPI_100X_YFP_1x1_200ms_25sola	EPI_100X_RFP_1x1_200ms_25sola
22	29	10.9600662150851	318	40.1361990932615	1765.33333333333	240.738993710692	130234	409.540880503145	83.2913506429644	68.6614876335508	5	2995271	9419.09119496855	603.54434744567	736.702890201298	3	NaN	NaN	NaN	NaN	NaN	278.836977844072	0.986568672571303	26.8108615156361	12.9623044422906	10.0182956978322	3.18320016659233	0.0181986282915668	0.00783890447941252	1	1.00244099153694	2113.43231175705	0	10698.6761006289	1	1	1	10	2019-03-29T15:43:16.975	NG_ecoli_LTEE_11364_DM25	-1500	866	163.75	DIA_100X_EMPTY_1x1_100ms	8ebfc579-3222-425b-b51c-98abf04a632f	EPI_100X_YFP_1x1_200ms_25sola	EPI_100X_RFP_1x1_200ms_25sola
23	30	10.8768798638927	327	47.956761342959	1770.12844036697	805.018348623853	75918	232.165137614679	83.2913506429644	68.6614876335508	1	6676514	20417.4740061162	603.54434744567	736.702890201298	3	NaN	NaN	NaN	NaN	NaN	321.993701029451	0.959089237402073	30.432862368621	12.2193736538874	10.2582789480266	2.78904688321827	0.0194554251139099	0.0101477502242481	1	1.00685521693402	2515.25309554186	1	11025.6177370031	1	1	1	10	2019-03-29T15:43:16.975	NG_ecoli_LTEE_11364_DM25	-1500	866	163.75	DIA_100X_EMPTY_1x1_100ms	dc94bbb9-98ad-4e50-8d77-ed0fd3409969	EPI_100X_YFP_1x1_200ms_25sola	EPI_100X_RFP_1x1_200ms_25sola
24	36	8.00728091061355	289	44.3193861208156	1780.10034602076	562.480968858132	95872	331.737024221453	83.2913506429644	68.6614876335508	4	1046259	3620.27335640138	603.54434744567	736.702890201298	1	NaN	NaN	NaN	NaN	NaN	370.195803409134	0.89815138476894	38.9426374523118	10.9064991223837	9.15953137431362	2.18530525078751	0.0480067845698351	0.0205855658279498	1	1.01290260979076	2566.03013303384	0	11475.8027681661	1	1	1	10	2019-03-29T15:43:16.975	NG_ecoli_LTEE_11364_DM25	-1500	866	163.75	DIA_100X_EMPTY_1x1_100ms	df9c90fe-cf5f-4fd0-82cc-e5d753900526	EPI_100X_YFP_1x1_200ms_25sola	EPI_100X_RFP_1x1_200ms_25sola
25	32	11.6184390992299	373	43.9681236991478	1779.75067024129	834.86327077748	84855	227.493297587131	83.2913506429644	68.6614876335508	2	6808551	18253.4879356568	603.54434744567	736.702890201298	3	NaN	NaN	NaN	NaN	NaN	353.793430009705	0.979226838421621	32.9784447815428	12.8324166787077	10.4188675971675	3.00325819703009	0.00954481871445445	0.00574459686948944	0	1.00186961879181	2811.64891687713	1	10926.1126005362	1	1	1	10	2019-03-29T15:43:16.975	NG_ecoli_LTEE_11364_DM25	-1500	866	163.75	DIA_100X_EMPTY_1x1_100ms	be7420d5-df34-408c-bbc0-f317aab3c595	EPI_100X_YFP_1x1_200ms_25sola	EPI_100X_RFP_1x1_200ms_25sola
26	32	12.1323402095987	389	9.83601967006129	1806.78406169666	67.26735218509	164543	422.98971722365	83.2913506429644	68.6614876335508	6	3494292	8982.7557840617	603.54434744567	736.702890201298	8	NaN	NaN	NaN	NaN	NaN	354.762647387416	0.948796891554326	31.8009276373904	15.2721968807082	10.9237830218157	3.30556729211897	0.0112606742297719	0.00370423867580781	1	1.00053363799355	2980.40854834551	0	11029.8303341902	1	1	1	10	2019-03-29T15:43:16.975	NG_ecoli_LTEE_11364_DM25	-1500	866	163.75	DIA_100X_EMPTY_1x1_100ms	6d836f78-5063-415e-bfd1-79e5fee5a04d	EPI_100X_YFP_1x1_200ms_25sola	EPI_100X_RFP_1x1_200ms_25sola
27	85	13.8377338190639	1177	31.1004784808462	1857.59388275276	1177.48088360238	7410009	6295.67459643161	83.2913506429644	68.6614876335508	10	594763	505.321155480034	603.54434744567	736.702890201298	0	NaN	NaN	NaN	NaN	NaN	936.266004906562	0.860336780223765	83.0172031001547	13.0668623363739	11.0811547358747	2.40186051210312	0.0168283796417088	0.00593739158263791	1	1.004522799574	8006.22917999336	0	8574.60152931181	1	1	1	10	2019-03-29T15:43:16.975	NG_ecoli_LTEE_11364_DM25	-1500	866	163.75	DIA_100X_EMPTY_1x1_100ms	5b77773c-42c0-4e74-b55b-30180a1e159c	EPI_100X_YFP_1x1_200ms_25sola	EPI_100X_RFP_1x1_200ms_25sola
28	25	11.0714248685622	277	41.7269696721374	1843.29241877256	444.971119133574	95300	344.043321299639	83.2913506429644	68.6614876335508	7	2109126	7614.17328519856	603.54434744567	736.702890201298	2	NaN	NaN	NaN	NaN	NaN	278.04519375046	0.97896273235734	25.158067348558	13.5413527302841	10.618836021767	3.16564530439193	0.0167676972580715	0.00798878524599955	1	1.00086440334209	2228.02975022068	0	11236.119133574	1	1	1	10	2019-03-29T15:43:16.975	NG_ecoli_LTEE_11364_DM25	-1500	866	163.75	DIA_100X_EMPTY_1x1_100ms	2d3f5ae4-4ffe-4f86-a686-c7d824230a09	EPI_100X_YFP_1x1_200ms_25sola	EPI_100X_RFP_1x1_200ms_25sola
29	40	12.5433928431969	502	49.0871339740565	1968.5438247012	23.105577689243	190242	378.96812749004	83.2913506429644	68.6614876335508	12	6073851	12099.3047808765	603.54434744567	736.702890201298	3	NaN	NaN	NaN	NaN	NaN	440.910891590121	0.950734771244045	40.1130120745804	12.7882465627983	10.6767368524457	2.79552375323755	0.0225745651548934	0.009204659504412	2	1.00296584099824	3591.30453038938	0	10817.7509960159	1	1	1	10	2019-03-29T15:43:16.975	NG_ecoli_LTEE_11364_DM25	-1500	866	163.75	DIA_100X_EMPTY_1x1_100ms	8c8af38f-9798-401b-b0af-7c9169537992	EPI_100X_YFP_1x1_200ms_25sola	EPI_100X_RFP_1x1_200ms_25sola
30	50	14.8319595292462	743	49.5591297297749	1985.19111709287	103.873485868102	281369	378.693135935397	83.2913506429644	68.6614876335508	17	33307383	44828.2409152086	603.54434744567	736.702890201298	4	NaN	NaN	NaN	NaN	NaN	592.991595402645	0.948224558104188	47.7799957587302	14.7477463853134	12.1150529466059	2.9376194660113	0.0133841194919094	0.00604297155244352	1	1.00428726227075	5507.90728571481	0	10243.0161507402	1	1	1	10	2019-03-29T15:43:16.975	NG_ecoli_LTEE_11364_DM25	-1500	866	163.75	DIA_100X_EMPTY_1x1_100ms	c44e401c-ce48-462d-ad2c-5691a87c1981	EPI_100X_YFP_1x1_200ms_25sola	EPI_100X_RFP_1x1_200ms_25sola
31	42	7.08935870221007	298	-15.8160369637307	2030.70805369128	6.21140939597315	127556	428.040268456376	83.2913506429644	68.6614876335508	8	6776642	22740.4093959732	603.54434744567	736.702890201298	8	NaN	NaN	NaN	NaN	NaN	NaN	NaN	NaN	NaN	NaN	NaN	NaN	NaN	NaN	NaN	NaN	0	11481.966442953	1	1	1	10	2019-03-29T15:43:16.975	NG_ecoli_LTEE_11364_DM25	-1500	866	163.75	DIA_100X_EMPTY_1x1_100ms	c3c9bd9c-b5bd-4bee-b24b-f46caff6addd	EPI_100X_YFP_1x1_200ms_25sola	EPI_100X_RFP_1x1_200ms_25sola
32	42	12.2854404268628	518	48.8162214850001	2021.22200772201	1502.30888030888	120267	232.175675675676	83.2913506429644	68.6614876335508	4	12221396	23593.4285714286	603.54434744567	736.702890201298	3	NaN	NaN	NaN	NaN	NaN	483.852383645597	0.936211511171729	43.4703427875902	12.8265436411465	10.9003799008822	2.40066265054384	0.0167610486083615	0.00567910651483485	1	1.0014936236212	4056.63762849286	0	11086.7046332046	1	1	1	10	2019-03-29T15:43:16.975	NG_ecoli_LTEE_11364_DM25	-1500	866	163.75	DIA_100X_EMPTY_1x1_100ms	8a0caa2b-2da3-4da6-bf4c-7df4e9f9678a	EPI_100X_YFP_1x1_200ms_25sola	EPI_100X_RFP_1x1_200ms_25sola
1	47	13.1678232288715	620	48.8265025832864	22.6596774193548	579.214516129032	362707	585.011290322581	45.1204290494991	139.36695569881	6	247403	399.037096774194	299.805848296611	316.721834538419	0	NaN	NaN	NaN	NaN	NaN	NaN	NaN	NaN	NaN	NaN	NaN	NaN	NaN	NaN	NaN	NaN	0	8296.74516129032	1	1	1	11	2019-03-29T15:43:29.193	NG_ecoli_LTEE_11364_DM25	-2000	-0	163.75	DIA_100X_EMPTY_1x1_100ms	3b6b0c82-db1b-488c-90d4-05daafda8699	EPI_100X_YFP_1x1_200ms_25sola	EPI_100X_RFP_1x1_200ms_25sola
2	58	12.6515195023427	734	49.533794403551	37.2683923705722	713.483651226158	1937785	2640.0340599455	45.1204290494991	139.36695569881	6	363101	494.688010899183	299.805848296611	316.721834538419	0	NaN	NaN	NaN	NaN	NaN	614.538024213533	0.925578642357541	56.6283635671402	12.4711014218606	10.5997002503726	2.37570984581162	0.0142462458975292	0.00345145105319061	3	1.00076500756967	4997.01969357276	1	8861.62670299728	1	1	1	11	2019-03-29T15:43:29.193	NG_ecoli_LTEE_11364_DM25	-2000	-0	163.75	DIA_100X_EMPTY_1x1_100ms	1b46adbd-84a9-4def-b6e3-a59febf704e5	EPI_100X_YFP_1x1_200ms_25sola	EPI_100X_RFP_1x1_200ms_25sola
3	44	13.7247769524476	605	48.7125171066813	50.7801652892562	720.56694214876	584029	965.337190082645	45.1204290494991	139.36695569881	7	272264	450.023140495868	299.805848296611	316.721834538419	0	NaN	NaN	NaN	NaN	NaN	516.751517663546	0.929815954068092	43.0240930466951	14.1106706134816	11.7217298235023	2.70421381104698	0.031214142479973	0.0103162548131722	2	1.00388032148819	4642.85392025114	1	8903.68429752066	1	1	1	11	2019-03-29T15:43:29.193	NG_ecoli_LTEE_11364_DM25	-2000	-0	163.75	DIA_100X_EMPTY_1x1_100ms	df111fe8-ce32-4aeb-9ce9-8e6392003eb8	EPI_100X_YFP_1x1_200ms_25sola	EPI_100X_RFP_1x1_200ms_25sola
4	40	13.0745688825016	523	49.2579607046498	88.4378585086042	804.200764818356	225689	431.527724665392	45.1204290494991	139.36695569881	4	183974	351.76673040153	299.805848296611	316.721834538419	0	NaN	NaN	NaN	NaN	NaN	445.396932883808	0.962989238443821	38.3220297808375	14.0095688218017	11.3457824975409	2.79730663286606	0.0209342473919583	0.0118398022239185	0	1.00958211148702	3874.42530794914	2	8708.42447418738	1	1	1	11	2019-03-29T15:43:29.193	NG_ecoli_LTEE_11364_DM25	-2000	-0	163.75	DIA_100X_EMPTY_1x1_100ms	f14f969e-4fc6-441f-adc2-33dff6db4af8	EPI_100X_YFP_1x1_200ms_25sola	EPI_100X_RFP_1x1_200ms_25sola
5	44	13.9381698197265	614	49.2998512009482	100.934853420195	961.109120521173	624041	1016.35342019544	45.1204290494991	139.36695569881	6	268166	436.752442996743	299.805848296611	316.721834538419	0	NaN	NaN	NaN	NaN	NaN	476.473742817224	0.962523133211815	42.0494777907315	12.7165346820707	11.0924856168369	2.57852291441786	0.0125378128347443	0.00684628467035549	1	1.00528454161149	4063.57459571686	0	8417.31270358306	1	1	1	11	2019-03-29T15:43:29.193	NG_ecoli_LTEE_11364_DM25	-2000	-0	163.75	DIA_100X_EMPTY_1x1_100ms	ec24dabc-d2ee-4eb8-b242-68414ee4c4bc	EPI_100X_YFP_1x1_200ms_25sola	EPI_100X_RFP_1x1_200ms_25sola
6	37	11.6727687531383	432	48.9093791817148	96.8287037037037	830.291666666667	388895	900.219907407407	45.1204290494991	139.36695569881	4	166754	386.00462962963	299.805848296611	316.721834538419	0	NaN	NaN	NaN	NaN	NaN	378.647880975479	0.948959150564087	36.1739719619181	12.6154628548028	10.2580067900798	2.54090366503062	0.0146233200948485	0.00505332259495864	2	1.00062448086316	2989.59283094178	2	9192.63888888889	1	1	1	11	2019-03-29T15:43:29.193	NG_ecoli_LTEE_11364_DM25	-2000	-0	163.75	DIA_100X_EMPTY_1x1_100ms	11c8b7ed-dada-40c5-8e86-b5f9db52a36a	EPI_100X_YFP_1x1_200ms_25sola	EPI_100X_RFP_1x1_200ms_25sola
7	33	11.6959876084224	386	45.6544402348202	104.857512953368	796.979274611399	378565	980.738341968912	45.1204290494991	139.36695569881	4	145660	377.357512953368	299.805848296611	316.721834538419	0	NaN	NaN	NaN	NaN	NaN	355.352626708306	0.983523574511015	32.2778263724699	13.2785556336266	10.4968031806324	3.39479311147526	0.0230957120965324	0.00783457889290647	2	1.00462062938978	2793.24011585147	2	9097.36010362694	1	1	1	11	2019-03-29T15:43:29.193	NG_ecoli_LTEE_11364_DM25	-2000	-0	163.75	DIA_100X_EMPTY_1x1_100ms	0362a643-e979-4873-ad58-e7998d98d04c	EPI_100X_YFP_1x1_200ms_25sola	EPI_100X_RFP_1x1_200ms_25sola
8	54	12.7941354023132	691	49.290362810905	131.866859623734	650.124457308249	324271	469.277858176556	45.1204290494991	139.36695569881	6	241879	350.041968162084	299.805848296611	316.721834538419	0	NaN	NaN	NaN	NaN	NaN	566.461159540547	0.931896769860495	52.5272558151412	12.3250208609491	10.5888097027338	2.22784722998533	0.00897713982103313	0.00519234110824655	1	1.00243492333533	4625.60858911299	0	8457.68017366136	1	1	1	11	2019-03-29T15:43:29.193	NG_ecoli_LTEE_11364_DM25	-2000	-0	163.75	DIA_100X_EMPTY_1x1_100ms	d29e0a44-fb67-4745-9e83-b59436ae03fd	EPI_100X_YFP_1x1_200ms_25sola	EPI_100X_RFP_1x1_200ms_25sola
9	51	13.2976478788902	679	49.7731346312001	137.477172312224	860.696612665685	13014096	19166.5625920471	45.1204290494991	139.36695569881	4	493988	727.522827687776	299.805848296611	316.721834538419	0	NaN	NaN	NaN	NaN	NaN	611.885741849572	0.954896252578732	51.4571532624464	13.5110297926017	11.5581405969132	2.77681853280222	0.0305946067804891	0.00414186170303969	3	1.00073501662302	5398.97832299685	2	8816.42268041237	1	1	1	11	2019-03-29T15:43:29.193	NG_ecoli_LTEE_11364_DM25	-2000	-0	163.75	DIA_100X_EMPTY_1x1_100ms	6884a3a5-a681-4080-9421-08b70a445383	EPI_100X_YFP_1x1_200ms_25sola	EPI_100X_RFP_1x1_200ms_25sola
10	56	11.9411338136296	669	47.6420222942187	151.291479820628	893.210762331839	1016283	1519.10762331839	45.1204290494991	139.36695569881	6	277012	414.068759342302	299.805848296611	316.721834538419	0	NaN	NaN	NaN	NaN	NaN	634.331655353401	0.885641901998423	56.5890792364381	13.2420116097338	10.985845887374	2.22388793102117	0.0372652300039286	0.0152029888951772	1	1.01854638733067	5364.00919404657	2	9261.29596412556	1	1	1	11	2019-03-29T15:43:29.193	NG_ecoli_LTEE_11364_DM25	-2000	-0	163.75	DIA_100X_EMPTY_1x1_100ms	dd3ede0e-4c89-4169-92ca-6544d5c78494	EPI_100X_YFP_1x1_200ms_25sola	EPI_100X_RFP_1x1_200ms_25sola
11	38	11.7145447149971	445	47.8387068861769	161.687640449438	873.283146067416	1112247	2499.43146067416	45.1204290494991	139.36695569881	6	189803	426.523595505618	299.805848296611	316.721834538419	0	NaN	NaN	NaN	NaN	NaN	442.519950891397	0.948393565338322	38.5529337549447	14.0279152587434	11.1098095065413	2.90829531121421	0.0158361184077104	0.00383271688189113	1	1.00068233232541	3737.32217956461	2	9785.87865168539	1	1	1	11	2019-03-29T15:43:29.193	NG_ecoli_LTEE_11364_DM25	-2000	-0	163.75	DIA_100X_EMPTY_1x1_100ms	989a267d-3113-4a63-be19-661c4bd334f5	EPI_100X_YFP_1x1_200ms_25sola	EPI_100X_RFP_1x1_200ms_25sola
12	52	12.9611987870183	674	48.0091272164225	163.501483679525	1018.41394658754	1265525	1877.63353115727	45.1204290494991	139.36695569881	5	229313	340.227002967359	299.805848296611	316.721834538419	0	NaN	NaN	NaN	NaN	NaN	579.530615239515	0.877087149721113	51.9128301493612	12.5916924197419	10.8565755539579	2.19565717451897	0.0616484018196344	0.0224097169401535	0	1.04998055054073	4805.6297293178	2	8891.87685459941	1	1	1	11	2019-03-29T15:43:29.193	NG_ecoli_LTEE_11364_DM25	-2000	-0	163.75	DIA_100X_EMPTY_1x1_100ms	b1432ad1-2fae-4fb7-a869-90850c94fb97	EPI_100X_YFP_1x1_200ms_25sola	EPI_100X_RFP_1x1_200ms_25sola
13	40	12.9011854395468	517	48.5962386344883	176.340425531915	1007.10251450677	833877	1612.91489361702	45.1204290494991	139.36695569881	6	194531	376.268858800774	299.805848296611	316.721834538419	0	NaN	NaN	NaN	NaN	NaN	453.850656490461	0.908761930859413	39.6736690122589	14.4667467490427	11.1148728683189	2.75700199665164	0.0494509173457596	0.024003172018778	1	1.02224060638722	3849.47272100559	1	9276.98646034816	1	1	1	11	2019-03-29T15:43:29.193	NG_ecoli_LTEE_11364_DM25	-2000	-0	163.75	DIA_100X_EMPTY_1x1_100ms	eb677911-7d88-420f-b5e8-a604f11a47a7	EPI_100X_YFP_1x1_200ms_25sola	EPI_100X_RFP_1x1_200ms_25sola
14	48	12.4714274856858	600	49.6890555501436	197.538333333333	1046.585	760431	1267.385	45.1204290494991	139.36695569881	7	216884	361.473333333333	299.805848296611	316.721834538419	0	NaN	NaN	NaN	NaN	NaN	494.800947576684	0.963641434766122	47.7090494265919	12.4628446601133	10.2135615881596	2.26611502573355	0.016039415404854	0.00877650506796207	1	1.00299138865396	3908.81457554444	1	8546.63833333333	1	1	1	11	2019-03-29T15:43:29.193	NG_ecoli_LTEE_11364_DM25	-2000	-0	163.75	DIA_100X_EMPTY_1x1_100ms	aea2e02e-d282-4f7b-b437-b949100335cc	EPI_100X_YFP_1x1_200ms_25sola	EPI_100X_RFP_1x1_200ms_25sola
15	41	13.0504455768918	535	49.5070740755581	227.543925233645	1183.66355140187	388284	725.764485981308	45.1204290494991	139.36695569881	4	199560	373.009345794393	299.805848296611	316.721834538419	0	NaN	NaN	NaN	NaN	NaN	436.978564859432	0.979968007013446	38.3625990902662	13.1865554030785	11.0587232628213	2.89421716669025	0.0209784324039193	0.00177506818280022	2	1.00016862911232	3684.74879176702	0	8282.54579439252	1	1	1	11	2019-03-29T15:43:29.193	NG_ecoli_LTEE_11364_DM25	-2000	-0	163.75	DIA_100X_EMPTY_1x1_100ms	4bbd1358-4e4e-44f4-9320-b00f148411f2	EPI_100X_YFP_1x1_200ms_25sola	EPI_100X_RFP_1x1_200ms_25sola
16	40	13.5725730265877	543	49.0758793423652	233.112338858195	1381.3241252302	861245	1586.08655616943	45.1204290494991	139.36695569881	5	221426	407.782688766114	299.805848296611	316.721834538419	0	NaN	NaN	NaN	NaN	NaN	460.369344445873	0.952553249683705	39.0314186843003	14.1961399413553	11.5426264481476	2.83608891442726	0.0124093463669576	0.00537808732917914	2	1.00064891831437	4084.26111980782	1	8450.07550644567	1	1	1	11	2019-03-29T15:43:29.193	NG_ecoli_LTEE_11364_DM25	-2000	-0	163.75	DIA_100X_EMPTY_1x1_100ms	c17b4766-1bac-4696-baa3-8f9c245de944	EPI_100X_YFP_1x1_200ms_25sola	EPI_100X_RFP_1x1_200ms_25sola
17	48	12.84254790727	636	49.7182286058909	239.577044025157	1365.71383647799	7885069	12397.9072327044	45.1204290494991	139.36695569881	3	308294	484.738993710692	299.805848296611	316.721834538419	0	NaN	NaN	NaN	NaN	NaN	536.892208158218	0.956317664071873	46.934151439746	13.0989222633816	11.2169836494253	2.54773434897243	0.0139443747106328	0.00610873054870505	3	1.00342127507801	4638.00300109373	1	8435.5644654088	1	1	1	11	2019-03-29T15:43:29.193	NG_ecoli_LTEE_11364_DM25	-2000	-0	163.75	DIA_100X_EMPTY_1x1_100ms	c1655a54-f518-46ed-a02f-7fe26db3422d	EPI_100X_YFP_1x1_200ms_25sola	EPI_100X_RFP_1x1_200ms_25sola
18	45	12.6352267900533	569	49.7993953410649	259.400702987698	1103.15114235501	13515361	23752.8312829525	45.1204290494991	139.36695569881	3	323954	569.339191564148	299.805848296611	316.721834538419	0	NaN	NaN	NaN	NaN	NaN	472.10879684266	0.954573946440816	43.3332864827387	12.1536092826193	10.7223536234988	2.40526511204663	0.0115900586498777	0.00641966191365841	1	1.0054173817258	3912.83704685383	0	8301.31634446397	1	1	1	11	2019-03-29T15:43:29.193	NG_ecoli_LTEE_11364_DM25	-2000	-0	163.75	DIA_100X_EMPTY_1x1_100ms	8dcec2ab-943b-461c-8778-94d2247b6d58	EPI_100X_YFP_1x1_200ms_25sola	EPI_100X_RFP_1x1_200ms_25sola
19	41	12.746162811868	523	45.4927221806117	248.51051625239	1236.30401529637	518710	991.797323135755	45.1204290494991	139.36695569881	5	431060	824.206500956023	299.805848296611	316.721834538419	0	NaN	NaN	NaN	NaN	NaN	483.267928864104	0.950265146509236	41.1336928881131	13.4803288538954	11.4469777969466	2.8268631159487	0.025019231843336	0.0110656924410421	2	1.00311142060167	4233.20463987302	2	8808.01912045889	1	1	1	11	2019-03-29T15:43:29.193	NG_ecoli_LTEE_11364_DM25	-2000	-0	163.75	DIA_100X_EMPTY_1x1_100ms	ccca23dd-ae28-46e3-b977-ca731a25f65c	EPI_100X_YFP_1x1_200ms_25sola	EPI_100X_RFP_1x1_200ms_25sola
20	50	14.5013904518319	725	36.5445029733821	280.118620689655	1249.82482758621	10905591	15042.1944827586	45.1204290494991	139.36695569881	4	3746169	5167.12965517241	299.805848296611	316.721834538419	5	NaN	NaN	NaN	NaN	NaN	659.603277299634	0.92718994861348	50.7498382237775	15.8139811452615	12.603342829439	3.33568719178348	0.0669924901557562	0.0214912357998412	2	1.02249053913777	6331.34593391053	3	9130.94206896552	1	1	1	11	2019-03-29T15:43:29.193	NG_ecoli_LTEE_11364_DM25	-2000	-0	163.75	DIA_100X_EMPTY_1x1_100ms	4917eadb-f168-436e-8a31-e32c15468aa1	EPI_100X_YFP_1x1_200ms_25sola	EPI_100X_RFP_1x1_200ms_25sola
21	10	4.05689673708395	41	-49.999347924595	261.463414634146	1239.39024390244	58335	1422.80487804878	45.1204290494991	139.36695569881	1	418719	10212.6585365854	299.805848296611	316.721834538419	1	NaN	NaN	NaN	NaN	NaN	121.521216883346	0.999780346097412	NaN	NaN	NaN	NaN	NaN	NaN	NaN	NaN	NaN	2	10731.2195121951	1	1	1	11	2019-03-29T15:43:29.193	NG_ecoli_LTEE_11364_DM25	-2000	-0	163.75	DIA_100X_EMPTY_1x1_100ms	ad5b36fa-44fc-4e36-9628-5a6679468138	EPI_100X_YFP_1x1_200ms_25sola	EPI_100X_RFP_1x1_200ms_25sola
22	12	5.74830317656129	70	-49.9998471397924	289.028571428571	1233.45714285714	169973	2428.18571428571	45.1204290494991	139.36695569881	3	1881729	26881.8428571429	299.805848296611	316.721834538419	2	NaN	NaN	NaN	NaN	NaN	133.099437130016	0.999802354499302	NaN	NaN	NaN	NaN	NaN	NaN	NaN	NaN	NaN	1	10715.6	1	1	1	11	2019-03-29T15:43:29.193	NG_ecoli_LTEE_11364_DM25	-2000	-0	163.75	DIA_100X_EMPTY_1x1_100ms	dd8cc1f3-4adc-4c4b-b654-86c10965d5bd	EPI_100X_YFP_1x1_200ms_25sola	EPI_100X_RFP_1x1_200ms_25sola
23	49	13.5744718831586	665	49.7365391483454	444.827067669173	1844.46766917293	433931	652.527819548872	45.1204290494991	139.36695569881	8	305408	459.26015037594	299.805848296611	316.721834538419	0	NaN	NaN	NaN	NaN	NaN	530.982834093981	0.979578478588547	46.6364800473435	12.6229346803578	11.1825464235785	2.47527102604651	0.00826230961462548	0.00298098907962958	1	1.00051987642156	4580.33312313045	0	8130.51578947368	1	1	1	11	2019-03-29T15:43:29.193	NG_ecoli_LTEE_11364_DM25	-2000	-0	163.75	DIA_100X_EMPTY_1x1_100ms	65d6ccda-d8f1-4794-8b52-7df7fe3797fe	EPI_100X_YFP_1x1_200ms_25sola	EPI_100X_RFP_1x1_200ms_25sola
24	40	14.0480522041118	563	49.3943851203231	440.509769094139	1992.24156305506	9388879	16676.5168738899	45.1204290494991	139.36695569881	5	448654	796.898756660746	299.805848296611	316.721834538419	0	NaN	NaN	NaN	NaN	NaN	443.692737798347	0.99055845952328	37.5189580740458	13.2706560483437	11.5188069284559	2.96862982062584	0.00604934315053162	0.00192878512479798	2	1.00024544722545	3909.8099588871	0	7996.87921847247	1	1	1	11	2019-03-29T15:43:29.193	NG_ecoli_LTEE_11364_DM25	-2000	-0	163.75	DIA_100X_EMPTY_1x1_100ms	9a24b844-6578-4763-ba28-dbc45d487da0	EPI_100X_YFP_1x1_200ms_25sola	EPI_100X_RFP_1x1_200ms_25sola
25	35	6.65121692434743	233	-49.8528981184588	466.270386266094	1767.87553648069	28547	122.519313304721	45.1204290494991	139.36695569881	0	5604443	24053.4034334764	299.805848296611	316.721834538419	4	NaN	NaN	NaN	NaN	NaN	339.086968134274	0.834967869509348	37.5661537655157	11.2969668599167	8.76466040303674	2.35955639330697	0.0446274025054105	0.019086664577943	2	1.03868850447677	2266.50561970799	0	10706.4120171674	1	1	1	11	2019-03-29T15:43:29.193	NG_ecoli_LTEE_11364_DM25	-2000	-0	163.75	DIA_100X_EMPTY_1x1_100ms	4dba9fb5-f2ff-41b9-aa9b-6680fda0d5e2	EPI_100X_YFP_1x1_200ms_25sola	EPI_100X_RFP_1x1_200ms_25sola
26	46	13.4406932489203	619	49.44256395865	528.016155088853	2008.87399030695	753131	1216.68982229402	45.1204290494991	139.36695569881	4	311625	503.43295638126	299.805848296611	316.721834538419	0	NaN	NaN	NaN	NaN	NaN	498.367801839585	0.932255853238728	44.4457799557912	13.0893025364709	10.9945557445616	2.50220911578909	0.0243825452872159	0.00932243506287658	0	1.00957621143647	4219.64372870167	1	8359.99192245557	1	1	1	11	2019-03-29T15:43:29.193	NG_ecoli_LTEE_11364_DM25	-2000	-0	163.75	DIA_100X_EMPTY_1x1_100ms	ac977c13-d901-4ef1-81ab-13301c18a6cb	EPI_100X_YFP_1x1_200ms_25sola	EPI_100X_RFP_1x1_200ms_25sola
27	45	12.7967138772753	576	49.4753983668216	524.53125	1970.33680555556	679569	1179.80729166667	45.1204290494991	139.36695569881	7	1053881	1829.65451388889	299.805848296611	316.721834538419	4	NaN	NaN	NaN	NaN	NaN	470.270344606776	0.935184613349911	43.7269981664996	12.7774970781976	10.5741915420954	2.3901997945963	0.0172823533051839	0.00946812188748773	0	1.01082565720242	3840.02358411788	1	8600.97743055555	1	1	1	11	2019-03-29T15:43:29.193	NG_ecoli_LTEE_11364_DM25	-2000	-0	163.75	DIA_100X_EMPTY_1x1_100ms	709a9ef1-4ffd-4ab6-9f18-1504f3d12c36	EPI_100X_YFP_1x1_200ms_25sola	EPI_100X_RFP_1x1_200ms_25sola
28	38	20.0433907718766	762	-43.6445983178309	561.103674540682	1130.64566929134	125476	164.666666666667	45.1204290494991	139.36695569881	4	195342	256.354330708661	299.805848296611	316.721834538419	0	NaN	NaN	NaN	NaN	NaN	548.045411294521	0.945274848238222	35.8825266959452	20.9506457518806	14.6412040555937	4.72265000274767	0.117618727853287	0.0365611406850234	2	1.13512858778124	6041.24550402678	0	6724.36089238845	1	1	1	11	2019-03-29T15:43:29.193	NG_ecoli_LTEE_11364_DM25	-2000	-0	163.75	DIA_100X_EMPTY_1x1_100ms	b23cb2d1-2c5e-495d-89c5-b18ec8a933e1	EPI_100X_YFP_1x1_200ms_25sola	EPI_100X_RFP_1x1_200ms_25sola
29	46	14.0575074848104	647	49.1726898728975	651.996908809892	1341.72179289026	429779	664.26429675425	45.1204290494991	139.36695569881	6	226420	349.953632148377	299.805848296611	316.721834538419	0	NaN	NaN	NaN	NaN	NaN	514.584348493521	0.955740270702944	43.7003974095998	13.329461117627	11.5736221644826	2.58179321444181	0.0203717616483688	0.00709707341013438	1	1.00552768976582	4597.41669035253	0	7862.07109737249	1	1	1	11	2019-03-29T15:43:29.193	NG_ecoli_LTEE_11364_DM25	-2000	-0	163.75	DIA_100X_EMPTY_1x1_100ms	0cd8b736-3852-4122-b2f8-ac2847876290	EPI_100X_YFP_1x1_200ms_25sola	EPI_100X_RFP_1x1_200ms_25sola
30	68	14.4490665609023	983	39.2216748870261	679.27975584944	199.953204476094	864619	879.571719226857	45.1204290494991	139.36695569881	14	373377	379.834181078332	299.805848296611	316.721834538419	0	NaN	NaN	NaN	NaN	NaN	772.779336190723	0.896887346041518	66.555635038002	13.8431495894676	11.3891155481803	2.48892140907148	0.0191070892175339	0.00788896000174819	2	1.00409215474008	6780.39056956903	0	8489.19633774161	1	1	1	11	2019-03-29T15:43:29.193	NG_ecoli_LTEE_11364_DM25	-2000	-0	163.75	DIA_100X_EMPTY_1x1_100ms	08d44b37-1b19-4bf4-9b10-393d038589d4	EPI_100X_YFP_1x1_200ms_25sola	EPI_100X_RFP_1x1_200ms_25sola
31	54	13.742280265362	743	49.6863456639873	685.239569313594	89.9838492597577	641817	863.818304172275	45.1204290494991	139.36695569881	10	662098	891.114401076716	299.805848296611	316.721834538419	0	NaN	NaN	NaN	NaN	NaN	579.819078529276	0.946586969245186	51.1898527780687	13.0599189921329	11.0471398535387	2.53370295936185	0.0174522076916503	0.00323615093571584	2	1.00100608686594	4906.51878658329	0	8731.52489905787	1	1	1	11	2019-03-29T15:43:29.193	NG_ecoli_LTEE_11364_DM25	-2000	-0	163.75	DIA_100X_EMPTY_1x1_100ms	a6ab9f30-94df-44d4-a98c-084d1cf893ff	EPI_100X_YFP_1x1_200ms_25sola	EPI_100X_RFP_1x1_200ms_25sola
32	44	10.2237997542208	450	37.5124740323919	938.544444444444	1079.77111111111	34856	77.4577777777778	45.1204290494991	139.36695569881	0	9568422	21263.16	299.805848296611	316.721834538419	4	NaN	NaN	NaN	NaN	NaN	428.703057242566	0.817010522653863	44.1007870730654	12.7741709703336	9.53858958073132	2.93845521506655	0.0141013369775711	0.00736295762920417	1	1.00597146633037	3151.40737629018	0	10007.5666666667	1	1	1	11	2019-03-29T15:43:29.193	NG_ecoli_LTEE_11364_DM25	-2000	-0	163.75	DIA_100X_EMPTY_1x1_100ms	7fda2f16-be8e-48ff-a188-e8973e310e88	EPI_100X_YFP_1x1_200ms_25sola	EPI_100X_RFP_1x1_200ms_25sola
33	46	14.1239886194009	650	49.439634752539	1164.51538461538	1686.71384615385	9681582	14894.7415384615	45.1204290494991	139.36695569881	6	342471	526.878461538462	299.805848296611	316.721834538419	0	NaN	NaN	NaN	NaN	NaN	506.48388934966	0.954293321935564	43.1963809989423	13.3872381020668	11.5091765423607	2.64055642063243	0.0105460839534079	0.00430677355618612	2	1.00162248923764	4493.92425561426	0	8112.00153846154	1	1	1	11	2019-03-29T15:43:29.193	NG_ecoli_LTEE_11364_DM25	-2000	-0	163.75	DIA_100X_EMPTY_1x1_100ms	a1cb3fdb-ac7e-4d28-85a0-61d9c7366ef8	EPI_100X_YFP_1x1_200ms_25sola	EPI_100X_RFP_1x1_200ms_25sola
34	34	13.3998220477588	456	47.5481047115665	1416.37719298246	1803.16666666667	65316	143.236842105263	45.1204290494991	139.36695569881	2	14562899	31936.1820175439	299.805848296611	316.721834538419	2	NaN	NaN	NaN	NaN	NaN	373.796215057494	0.931082174758982	33.4169271752193	13.9109077524679	10.7804461671943	2.99093398451865	0.0382973855013981	0.0172474838312743	1	1.02272981707286	3050.21086744416	0	9428.13157894737	1	1	1	11	2019-03-29T15:43:29.193	NG_ecoli_LTEE_11364_DM25	-2000	-0	163.75	DIA_100X_EMPTY_1x1_100ms	85350b24-d9dd-4e38-bbe5-04ce6856b425	EPI_100X_YFP_1x1_200ms_25sola	EPI_100X_RFP_1x1_200ms_25sola
35	45	13.6148346365727	613	49.6894193809942	1580.90538336052	277.463295269168	1990245	3246.72920065253	45.1204290494991	139.36695569881	5	200214	326.613376835237	299.805848296611	316.721834538419	0	NaN	NaN	NaN	NaN	NaN	477.868928363826	0.970454221799772	42.7319531688947	12.6965580909958	10.9817609816451	2.47101761007321	0.00559173448528734	0.0023209434022184	2	1.00042676916502	4047.49759360962	0	8159.0766721044	1	1	1	11	2019-03-29T15:43:29.193	NG_ecoli_LTEE_11364_DM25	-2000	-0	163.75	DIA_100X_EMPTY_1x1_100ms	54b37bd5-29e3-4dea-b677-d12cf9808c4d	EPI_100X_YFP_1x1_200ms_25sola	EPI_100X_RFP_1x1_200ms_25sola
36	33	13.4806292704555	445	48.5722450710901	1771.3595505618	439.008988764045	16721256	37575.8561797753	45.1204290494991	139.36695569881	2	185389	416.604494382022	299.805848296611	316.721834538419	0	NaN	NaN	NaN	NaN	NaN	345.445097558955	0.985432615616297	30.7226486223346	12.9936851598165	10.958312091539	2.94886594918859	0.00233413587492809	0.000970203073154027	1	1.00002460046997	2897.58286701912	0	8184.87191011236	1	1	1	11	2019-03-29T15:43:29.193	NG_ecoli_LTEE_11364_DM25	-2000	-0	163.75	DIA_100X_EMPTY_1x1_100ms	58c36383-e711-4074-99b2-e574f6a903dd	EPI_100X_YFP_1x1_200ms_25sola	EPI_100X_RFP_1x1_200ms_25sola
1	40	13.7425717820376	550	45.2264169243834	44.0127272727273	645.205454545455	869485	1580.88181818182	64.6261533929193	234.071428222202	6	625727	1137.68545454545	592.81508510602	1911.84768100554	0	NaN	NaN	NaN	NaN	NaN	447.466628091315	0.97822793792465	38.5555330008859	13.2299229990198	11.3493602674934	2.87475941306699	0.014452259814585	0.00497683992708225	2	1.00177698069874	3900.49169117534	2	8502.98181818182	1	1	1	13	2019-03-29T15:43:53.578	NG_ecoli_LTEE_11364_DM25	-1000	-1732	163.75	DIA_100X_EMPTY_1x1_100ms	bccf6024-4940-4cab-87b8-ddf0fc297eab	EPI_100X_YFP_1x1_200ms_25sola	EPI_100X_RFP_1x1_200ms_25sola
2	62	12.7488834128403	791	48.6912193562968	66.7812895069532	1625.93426042984	1029384	1301.37041719343	64.6261533929193	234.071428222202	6	351817	444.774968394437	592.81508510602	1911.84768100554	0	NaN	NaN	NaN	NaN	NaN	667.01410600637	0.945412525492583	61.4735675653962	12.9062362311787	10.6769942349162	2.21466570007344	0.00921519075493165	0.00309269616377667	2	1.00176413240727	5503.97326350722	1	8525.92414664981	1	1	1	13	2019-03-29T15:43:53.578	NG_ecoli_LTEE_11364_DM25	-1000	-1732	163.75	DIA_100X_EMPTY_1x1_100ms	9b3a0957-b549-456a-ae57-b3c0d8b84b85	EPI_100X_YFP_1x1_200ms_25sola	EPI_100X_RFP_1x1_200ms_25sola
3	65	14.3875504124091	940	47.8368728559967	87.0829787234043	324.998936170213	1896902	2017.98085106383	64.6261533929193	234.071428222202	10	4980374	5298.27021276596	592.81508510602	1911.84768100554	0	NaN	NaN	NaN	NaN	NaN	744.327314943476	0.891837459445306	65.3202520982096	12.9603115304573	11.2742366637016	2.11085494985134	0.0173012125487938	0.00521968835407968	3	1.0077904954699	6520.96738024019	0	8406.6170212766	1	1	1	13	2019-03-29T15:43:53.578	NG_ecoli_LTEE_11364_DM25	-1000	-1732	163.75	DIA_100X_EMPTY_1x1_100ms	c0f79a25-a0d7-4c0e-b2b1-4f9203f6ce23	EPI_100X_YFP_1x1_200ms_25sola	EPI_100X_RFP_1x1_200ms_25sola
4	8	6.14938452799759	50	-49.9999124084549	63.52	639.78	27915	558.3	64.6261533929193	234.071428222202	0	560523	11210.46	592.81508510602	1911.84768100554	0	NaN	NaN	NaN	NaN	NaN	125.833335256072	0.999633174359867	NaN	NaN	NaN	NaN	NaN	NaN	NaN	NaN	NaN	2	11266.18	1	1	1	13	2019-03-29T15:43:53.578	NG_ecoli_LTEE_11364_DM25	-1000	-1732	163.75	DIA_100X_EMPTY_1x1_100ms	1ad81474-442a-4c8c-870a-b15eb19ac651	EPI_100X_YFP_1x1_200ms_25sola	EPI_100X_RFP_1x1_200ms_25sola
5	40	13.6765549183519	548	45.6211204824452	79.8813868613139	655.972627737226	905913	1653.12591240876	64.6261533929193	234.071428222202	6	853254	1557.03284671533	592.81508510602	1911.84768100554	0	NaN	NaN	NaN	NaN	NaN	471.140993286534	0.99297819736355	39.5423432788343	13.4758282996098	11.4977058372633	3.20316773137198	0.0147649032655084	0.00586928513986108	0	1.00300307255942	4105.58142592942	2	8505.70620437956	1	1	1	13	2019-03-29T15:43:53.578	NG_ecoli_LTEE_11364_DM25	-1000	-1732	163.75	DIA_100X_EMPTY_1x1_100ms	2f5dd2da-7004-4f67-a415-db22650c6d14	EPI_100X_YFP_1x1_200ms_25sola	EPI_100X_RFP_1x1_200ms_25sola
6	52	13.27755652276	691	49.4779307941682	100.312590448625	1603.62518089725	14624596	21164.3936324168	64.6261533929193	234.071428222202	4	446612	646.327062228654	592.81508510602	1911.84768100554	0	NaN	NaN	NaN	NaN	NaN	569.847189153037	0.933935757727457	51.9122221486876	12.7688685540895	10.7626258432997	2.28413267674104	0.0129191925051285	0.00594904218580914	3	1.00359672830931	4722.76119396877	1	8694.70332850941	1	1	1	13	2019-03-29T15:43:53.578	NG_ecoli_LTEE_11364_DM25	-1000	-1732	163.75	DIA_100X_EMPTY_1x1_100ms	200c9448-4f76-45b6-9f3e-6a49b65e9c70	EPI_100X_YFP_1x1_200ms_25sola	EPI_100X_RFP_1x1_200ms_25sola
7	73	13.7280905296203	1002	47.2535903654019	139.394211576846	721.09880239521	893401	891.617764471058	64.6261533929193	234.071428222202	15	2415144	2410.32335329341	592.81508510602	1911.84768100554	0	NaN	NaN	NaN	NaN	NaN	798.926591684815	0.913505295115286	70.7229132165242	12.7133373460698	11.1757075874645	2.09464818709546	0.00605139370011627	0.00299608025680489	4	1.00144856422572	6937.45346615367	0	8154.75848303393	1	1	1	13	2019-03-29T15:43:53.578	NG_ecoli_LTEE_11364_DM25	-1000	-1732	163.75	DIA_100X_EMPTY_1x1_100ms	4df44572-145c-4b0c-8725-b7c644293f7e	EPI_100X_YFP_1x1_200ms_25sola	EPI_100X_RFP_1x1_200ms_25sola
8	24	8.48836934277607	204	-40.9302492527264	125.392156862745	289.588235294118	31952	156.627450980392	64.6261533929193	234.071428222202	0	10646844	52190.4117647059	592.81508510602	1911.84768100554	3	NaN	NaN	NaN	NaN	NaN	228.153914816153	0.966409509333346	23.8212633427889	13.2025487746857	9.18176349191971	3.3039810415102	0.019517328121481	0.00866077426613748	1	1.00305936630937	1577.27302243346	1	10373.3578431373	1	1	1	13	2019-03-29T15:43:53.578	NG_ecoli_LTEE_11364_DM25	-1000	-1732	163.75	DIA_100X_EMPTY_1x1_100ms	fefb8b42-d8b8-42a4-b1c7-d3ba11be8db7	EPI_100X_YFP_1x1_200ms_25sola	EPI_100X_RFP_1x1_200ms_25sola
9	49	11.6147935272449	569	46.5634639534048	147.757469244288	317.043936731107	92260	162.144112478032	64.6261533929193	234.071428222202	0	26718584	46957.0896309315	592.81508510602	1911.84768100554	7	NaN	NaN	NaN	NaN	NaN	545.176595528455	0.901614733777048	48.7491460787747	13.5875346545968	10.7993182233814	2.751864885577	0.0418253383424441	0.016937224397466	0	1.03007415533549	4465.28899184184	1	10211.9156414763	1	1	1	13	2019-03-29T15:43:53.578	NG_ecoli_LTEE_11364_DM25	-1000	-1732	163.75	DIA_100X_EMPTY_1x1_100ms	c4aad746-e1d8-4312-b456-27d364e7b15f	EPI_100X_YFP_1x1_200ms_25sola	EPI_100X_RFP_1x1_200ms_25sola
10	37	12.9604191244834	480	48.8615993459496	147.510416666667	2012.58958333333	18776202	39117.0875	64.6261533929193	234.071428222202	3	420235	875.489583333333	592.81508510602	1911.84768100554	0	NaN	NaN	NaN	NaN	NaN	400.118598247155	0.978140651979807	36.7837731695395	12.6481548985694	10.6677324085897	2.56903136452652	0.00661586669181502	0.00370212571902428	1	1.00040631550523	3287.68638873102	1	8445.86875	1	1	1	13	2019-03-29T15:43:53.578	NG_ecoli_LTEE_11364_DM25	-1000	-1732	163.75	DIA_100X_EMPTY_1x1_100ms	e3ea203d-2fd4-410e-acaf-fc5a9fc02019	EPI_100X_YFP_1x1_200ms_25sola	EPI_100X_RFP_1x1_200ms_25sola
11	43	12.1864678733773	524	49.4346023741646	185.498091603053	2022.93129770992	19649274	37498.6145038168	64.6261533929193	234.071428222202	3	455730	869.713740458015	592.81508510602	1911.84768100554	0	NaN	NaN	NaN	NaN	NaN	455.583538103204	0.980445843694895	43.3089939376097	11.628327793221	10.2490815534624	2.47965006639278	0.0138377930973598	0.00541789492072504	0	1.00229143419376	3573.03996919222	1	8565.06106870229	1	1	1	13	2019-03-29T15:43:53.578	NG_ecoli_LTEE_11364_DM25	-1000	-1732	163.75	DIA_100X_EMPTY_1x1_100ms	227539e3-e7a2-495a-a856-2f8628e6edbc	EPI_100X_YFP_1x1_200ms_25sola	EPI_100X_RFP_1x1_200ms_25sola
12	40	13.5738889652381	543	49.0837264788961	198.696132596685	1121.11602209945	3673522	6765.23388581952	64.6261533929193	234.071428222202	3	278328	512.574585635359	592.81508510602	1911.84768100554	0	NaN	NaN	NaN	NaN	NaN	431.544003683275	0.968709272983944	37.6063821918175	13.6218037646339	11.2097789904405	2.77488663501413	0.00589013155162758	0.00251717202888545	2	1.00014146344088	3711.46643446109	0	8178.30386740332	1	1	1	13	2019-03-29T15:43:53.578	NG_ecoli_LTEE_11364_DM25	-1000	-1732	163.75	DIA_100X_EMPTY_1x1_100ms	3637a0c2-f684-4be7-bd81-e36ade0aa858	EPI_100X_YFP_1x1_200ms_25sola	EPI_100X_RFP_1x1_200ms_25sola
13	22	11.4689339094817	253	26.0600456628041	216.343873517787	239.9604743083	31497	124.494071146245	64.6261533929193	234.071428222202	0	1224432	4839.65217391304	592.81508510602	1911.84768100554	0	NaN	NaN	NaN	NaN	NaN	248.699267527218	0.99984289224347	20.3599135010389	14.6363119590536	11.5781063456141	4.01114282441701	0.288214043117388	0.00856692662836081	1	1.00006771934191	2143.58583476671	0	10306.5849802372	1	1	1	13	2019-03-29T15:43:53.578	NG_ecoli_LTEE_11364_DM25	-1000	-1732	163.75	DIA_100X_EMPTY_1x1_100ms	c56db9b1-c946-4b1e-81b9-15c6f2dff753	EPI_100X_YFP_1x1_200ms_25sola	EPI_100X_RFP_1x1_200ms_25sola
14	56	13.6106858572753	763	47.2615886951924	221.992136304063	1833.44036697248	897870	1176.7627785059	64.6261533929193	234.071428222202	7	402739	527.836173001311	592.81508510602	1911.84768100554	0	NaN	NaN	NaN	NaN	NaN	610.382115580785	0.910997126312722	56.0207008841352	12.4633347077054	10.7100625847113	2.17698393262401	0.00849715527411269	0.00499187539728262	1	1.0046731022959	5046.87370293996	0	8619.50327653997	1	1	1	13	2019-03-29T15:43:53.578	NG_ecoli_LTEE_11364_DM25	-1000	-1732	163.75	DIA_100X_EMPTY_1x1_100ms	6fb68f5a-d7f3-4b36-9592-dd90c938676e	EPI_100X_YFP_1x1_200ms_25sola	EPI_100X_RFP_1x1_200ms_25sola
15	54	14.1161031412977	763	49.3607841794046	240.613368283093	1998.64089121887	2056552	2695.3499344692	64.6261533929193	234.071428222202	7	386625	506.716906946265	592.81508510602	1911.84768100554	0	NaN	NaN	NaN	NaN	NaN	604.537147016452	0.954277835515062	53.216294269308	12.6366440779757	11.0948123584897	2.45635856840914	0.00640317614839029	0.00268438955182958	3	1.00041364499485	5144.87033290476	0	7949.07732634338	1	1	1	13	2019-03-29T15:43:53.578	NG_ecoli_LTEE_11364_DM25	-1000	-1732	163.75	DIA_100X_EMPTY_1x1_100ms	4c8e9539-7ce5-4365-9558-24c71ba70a71	EPI_100X_YFP_1x1_200ms_25sola	EPI_100X_RFP_1x1_200ms_25sola
16	49	12.3837704088329	607	49.3390320320625	237.164744645799	1710.5568369028	716879	1181.0197693575	64.6261533929193	234.071428222202	6	260103	428.505766062603	592.81508510602	1911.84768100554	0	NaN	NaN	NaN	NaN	NaN	529.540178914898	0.925659926259961	48.4295547117594	12.9473774061572	10.7250154620587	2.34401623688698	0.0166124379146332	0.00771558086721677	2	1.00395416177866	4375.18288246724	1	8659.69686985173	1	1	1	13	2019-03-29T15:43:53.578	NG_ecoli_LTEE_11364_DM25	-1000	-1732	163.75	DIA_100X_EMPTY_1x1_100ms	8f2b37b3-5009-40e8-9825-0aa8359e59f2	EPI_100X_YFP_1x1_200ms_25sola	EPI_100X_RFP_1x1_200ms_25sola
17	47	13.3276088182025	627	49.599303227117	250.224880382775	1701.41467304625	3401391	5424.86602870813	64.6261533929193	234.071428222202	4	263208	419.789473684211	592.81508510602	1911.84768100554	0	NaN	NaN	NaN	NaN	NaN	535.467974139587	0.951907056008051	46.0950447792408	13.7481435528209	11.4184635913174	2.45530039407855	0.0131681692195014	0.00590279688066756	3	1.0032652289318	4720.18983695485	1	8699.0350877193	1	1	1	13	2019-03-29T15:43:53.578	NG_ecoli_LTEE_11364_DM25	-1000	-1732	163.75	DIA_100X_EMPTY_1x1_100ms	da4d9ac4-e708-4076-8b37-444ecccd5d72	EPI_100X_YFP_1x1_200ms_25sola	EPI_100X_RFP_1x1_200ms_25sola
18	46	8.21384775653209	378	-49.9999939337387	345.391534391534	198.944444444444	50360	133.227513227513	64.6261533929193	234.071428222202	1	11939868	31586.9523809524	592.81508510602	1911.84768100554	2	NaN	NaN	NaN	NaN	NaN	737.374081370747	0.657433676277625	NaN	NaN	NaN	NaN	NaN	NaN	NaN	NaN	NaN	0	10030.3862433862	1	1	1	13	2019-03-29T15:43:53.578	NG_ecoli_LTEE_11364_DM25	-1000	-1732	163.75	DIA_100X_EMPTY_1x1_100ms	30b6cba0-0398-4340-9d57-d0a7b5fdc259	EPI_100X_YFP_1x1_200ms_25sola	EPI_100X_RFP_1x1_200ms_25sola
19	55	12.9115538391974	711	49.3187607156731	404.831223628692	242.79746835443	2260893	3179.8776371308	64.6261533929193	234.071428222202	4	12646061	17786.3023909986	592.81508510602	1911.84768100554	0	NaN	NaN	NaN	NaN	NaN	603.791155896846	0.942177555556399	55.1166999918936	12.1550238515433	10.8006818539994	2.17403293250102	0.0187911203101946	0.0067675274430724	1	1.00216152404965	5049.81462489148	1	8967.89732770745	1	1	1	13	2019-03-29T15:43:53.578	NG_ecoli_LTEE_11364_DM25	-1000	-1732	163.75	DIA_100X_EMPTY_1x1_100ms	ba5d2343-5208-4dbf-9ae1-080ba50e0ed5	EPI_100X_YFP_1x1_200ms_25sola	EPI_100X_RFP_1x1_200ms_25sola
20	60	13.8708409381065	833	48.5793329294212	404.205282112845	742.357743097239	312629	375.304921968788	64.6261533929193	234.071428222202	5	254784	305.863145258103	592.81508510602	1911.84768100554	0	NaN	NaN	NaN	NaN	NaN	659.612753326422	0.873454540338714	58.3226437996696	12.8038626728115	11.0053685634263	2.46393807937613	0.0263468066592489	0.010647191673728	1	1.01295916050869	5547.99762840176	0	8075.79351740696	1	1	1	13	2019-03-29T15:43:53.578	NG_ecoli_LTEE_11364_DM25	-1000	-1732	163.75	DIA_100X_EMPTY_1x1_100ms	005a31eb-ca8a-4a64-96f9-c338814b124f	EPI_100X_YFP_1x1_200ms_25sola	EPI_100X_RFP_1x1_200ms_25sola
21	11	4.67740606466136	53	-49.9995554783764	407.188679245283	257.377358490566	27514	519.132075471698	64.6261533929193	234.071428222202	0	1949111	36775.679245283	592.81508510602	1911.84768100554	2	NaN	NaN	NaN	NaN	NaN	137.083180390519	0.999716380038407	NaN	NaN	NaN	NaN	NaN	NaN	NaN	NaN	NaN	1	11454.9433962264	1	1	1	13	2019-03-29T15:43:53.578	NG_ecoli_LTEE_11364_DM25	-1000	-1732	163.75	DIA_100X_EMPTY_1x1_100ms	0704e02c-0c74-4b3c-a44c-cbec2f22201c	EPI_100X_YFP_1x1_200ms_25sola	EPI_100X_RFP_1x1_200ms_25sola
22	42	9.76203164195235	410	48.6651763550861	448.578048780488	274.09756097561	65425	159.573170731707	64.6261533929193	234.071428222202	0	16250168	39634.556097561	592.81508510602	1911.84768100554	1	NaN	NaN	NaN	NaN	NaN	405.824014308419	0.92947383077888	41.5070065752599	12.2020012427966	9.54143219474771	2.57779818753963	0.0104120116688795	0.00396824550167036	2	1.00150625424635	2967.82597767812	0	10088.5463414634	1	1	1	13	2019-03-29T15:43:53.578	NG_ecoli_LTEE_11364_DM25	-1000	-1732	163.75	DIA_100X_EMPTY_1x1_100ms	076aacf4-387c-4365-ad8f-5cee7be08910	EPI_100X_YFP_1x1_200ms_25sola	EPI_100X_RFP_1x1_200ms_25sola
23	66	14.0176121787471	926	48.9964421500103	470.723542116631	993.698704103672	459132	495.822894168467	64.6261533929193	234.071428222202	8	308743	333.415766738661	592.81508510602	1911.84768100554	0	NaN	NaN	NaN	NaN	NaN	739.021722208221	0.925529752254788	64.9332263524133	12.9832989897489	11.2749172797444	2.05513294908137	0.00810762385653458	0.00335050077695839	2	1.00061547144208	6483.11301297148	0	8013.83909287257	1	1	1	13	2019-03-29T15:43:53.578	NG_ecoli_LTEE_11364_DM25	-1000	-1732	163.75	DIA_100X_EMPTY_1x1_100ms	03c81680-15d4-47f3-9e53-967baf6a9f22	EPI_100X_YFP_1x1_200ms_25sola	EPI_100X_RFP_1x1_200ms_25sola
24	59	12.8381719216734	758	49.4831573523572	556.245382585752	317.175461741425	824204	1087.34036939314	64.6261533929193	234.071428222202	8	1065886	1406.18205804749	592.81508510602	1911.84768100554	0	NaN	NaN	NaN	NaN	NaN	640.341442577866	0.906837888133312	58.3653581970313	12.5482948819663	10.7293389555762	2.27100244052226	0.0319962589358645	0.00889732551940913	3	1.00375720405497	5277.04706494591	1	9004.2691292876	1	1	1	13	2019-03-29T15:43:53.578	NG_ecoli_LTEE_11364_DM25	-1000	-1732	163.75	DIA_100X_EMPTY_1x1_100ms	17f313d9-1619-4f4b-ba21-93f412ae9d88	EPI_100X_YFP_1x1_200ms_25sola	EPI_100X_RFP_1x1_200ms_25sola
25	68	13.1493546693453	894	49.6021566542891	561.41163310962	1829.68008948546	659021	737.159955257271	64.6261533929193	234.071428222202	11	523148	585.176733780761	592.81508510602	1911.84768100554	0	NaN	NaN	NaN	NaN	NaN	725.007540580989	0.924754197579752	65.8418833966081	12.9627219272071	10.899115027163	1.9840227446331	0.0045210696900981	0.00224052016417752	3	1.00021948103289	6142.91631279472	0	8218.90827740492	1	1	1	13	2019-03-29T15:43:53.578	NG_ecoli_LTEE_11364_DM25	-1000	-1732	163.75	DIA_100X_EMPTY_1x1_100ms	a6d10a6d-fc5e-4441-9ef8-3df766d7f4ee	EPI_100X_YFP_1x1_200ms_25sola	EPI_100X_RFP_1x1_200ms_25sola
26	60	15.4871142416098	930	48.1001740807095	575.889247311828	308.240860215054	4943447	5315.53440860215	64.6261533929193	234.071428222202	11	1169303	1257.31505376344	592.81508510602	1911.84768100554	0	NaN	NaN	NaN	NaN	NaN	748.732511666212	0.867895451387447	59.3230534061011	14.6592014285047	12.4754116296415	2.39664848936181	0.0214999770762913	0.00891830725377388	2	1.0189358081811	7251.42143808351	1	8714.66774193548	1	1	1	13	2019-03-29T15:43:53.578	NG_ecoli_LTEE_11364_DM25	-1000	-1732	163.75	DIA_100X_EMPTY_1x1_100ms	820d65e6-c334-4d42-b13c-5baeb3912f41	EPI_100X_YFP_1x1_200ms_25sola	EPI_100X_RFP_1x1_200ms_25sola
27	71	14.8531168325294	1055	46.7375872643734	563.254028436019	75.5184834123223	4626349	4385.16492890995	64.6261533929193	234.071428222202	11	612638	580.699526066351	592.81508510602	1911.84768100554	0	NaN	NaN	NaN	NaN	NaN	823.296721951257	0.912229308922821	70.2280151625672	13.3981809299792	11.5925762359972	2.08018664184553	0.0103998475249715	0.0036657490089493	2	1.00252717794244	7412.42303196725	0	8391.92227488152	1	1	1	13	2019-03-29T15:43:53.578	NG_ecoli_LTEE_11364_DM25	-1000	-1732	163.75	DIA_100X_EMPTY_1x1_100ms	c1c85e47-ffce-4b55-9e3b-7b8210c1dafa	EPI_100X_YFP_1x1_200ms_25sola	EPI_100X_RFP_1x1_200ms_25sola
28	73	14.9994799722659	1095	35.4287438853852	658.419178082192	573.309589041096	507446	463.42100456621	64.6261533929193	234.071428222202	5	8266676	7549.47579908676	592.81508510602	1911.84768100554	2	NaN	NaN	NaN	NaN	NaN	842.802749926467	0.882158883816561	70.8626023299719	14.4889350674357	11.6862769809986	2.36772400932254	0.0408428965735983	0.0111223890286225	3	1.01177888566536	7600.800426821	0	8493.72054794521	1	1	1	13	2019-03-29T15:43:53.578	NG_ecoli_LTEE_11364_DM25	-1000	-1732	163.75	DIA_100X_EMPTY_1x1_100ms	a14f67ae-e837-47dd-91f6-f411a0c966ae	EPI_100X_YFP_1x1_200ms_25sola	EPI_100X_RFP_1x1_200ms_25sola
29	46	13.8437606010851	637	49.5135747114545	673.535321821036	1899.68288854003	1048269	1645.63422291994	64.6261533929193	234.071428222202	5	407045	639.003139717425	592.81508510602	1911.84768100554	0	NaN	NaN	NaN	NaN	NaN	516.452853726579	0.947807953137264	45.2477740549052	13.0668368791352	11.1042885865936	2.67070795457372	0.00984767741385324	0.00378340830559248	1	1.00198843095618	4381.9617324242	0	7967.87127158556	1	1	1	13	2019-03-29T15:43:53.578	NG_ecoli_LTEE_11364_DM25	-1000	-1732	163.75	DIA_100X_EMPTY_1x1_100ms	1fd2a0ae-e3f9-4db7-a2b6-3935c7ae5a2b	EPI_100X_YFP_1x1_200ms_25sola	EPI_100X_RFP_1x1_200ms_25sola
30	47	7.37484745563902	347	-48.7884779536761	714.538904899135	909.576368876081	679706	1958.80691642651	64.6261533929193	234.071428222202	6	10003136	28827.4812680115	592.81508510602	1911.84768100554	1	NaN	NaN	NaN	NaN	NaN	NaN	NaN	NaN	NaN	NaN	NaN	NaN	NaN	NaN	NaN	NaN	1	10404.9193083573	1	1	1	13	2019-03-29T15:43:53.578	NG_ecoli_LTEE_11364_DM25	-1000	-1732	163.75	DIA_100X_EMPTY_1x1_100ms	d6d43afa-f12d-45a9-86b8-1e174ce55387	EPI_100X_YFP_1x1_200ms_25sola	EPI_100X_RFP_1x1_200ms_25sola
31	48	14.9169693507934	716	48.7005393231089	720.748603351955	922.540502793296	9936857	13878.2918994413	64.6261533929193	234.071428222202	5	4557865	6365.73324022346	592.81508510602	1911.84768100554	0	NaN	NaN	NaN	NaN	NaN	545.859100496077	0.92462373990044	46.2443052791215	13.6391893782913	11.5020377071289	2.74734996846489	0.109757494709657	0.00920330823381922	2	1.00377899519498	4805.04782822834	1	8426.97765363129	1	1	1	13	2019-03-29T15:43:53.578	NG_ecoli_LTEE_11364_DM25	-1000	-1732	163.75	DIA_100X_EMPTY_1x1_100ms	85e48ac0-99cb-4ae0-b93c-9fcd17893042	EPI_100X_YFP_1x1_200ms_25sola	EPI_100X_RFP_1x1_200ms_25sola
32	72	13.1498675328578	947	44.1459056989209	734.583949313622	154.665258711721	640166	675.993664202746	64.6261533929193	234.071428222202	7	441021	465.703273495248	592.81508510602	1911.84768100554	0	NaN	NaN	NaN	NaN	NaN	771.502278035299	0.907148921535964	70.7882842937576	12.6367806074614	10.7870104311545	2.07698790134107	0.0106678382666662	0.00417332455313651	4	1.00087243703838	6469.24300882671	0	8249.07497360085	1	1	1	13	2019-03-29T15:43:53.578	NG_ecoli_LTEE_11364_DM25	-1000	-1732	163.75	DIA_100X_EMPTY_1x1_100ms	8a6dd3c6-0bba-491b-bcf1-2b4967e5a382	EPI_100X_YFP_1x1_200ms_25sola	EPI_100X_RFP_1x1_200ms_25sola
33	69	13.5296359748179	936	49.251726900805	744.384615384615	1196.06837606838	624929	667.659188034188	64.6261533929193	234.071428222202	6	248327	265.306623931624	592.81508510602	1911.84768100554	0	NaN	NaN	NaN	NaN	NaN	756.810929507441	0.915840973890961	68.3141540005227	12.9941494746707	10.963469146285	1.95984266728758	0.012980347828167	0.00461436671900241	4	1.00200471116458	6449.06231307104	0	7925.62713675214	1	1	1	13	2019-03-29T15:43:53.578	NG_ecoli_LTEE_11364_DM25	-1000	-1732	163.75	DIA_100X_EMPTY_1x1_100ms	671d6a99-321f-455b-9694-b6449e51c897	EPI_100X_YFP_1x1_200ms_25sola	EPI_100X_RFP_1x1_200ms_25sola
34	75	15.3573430658659	1153	-0.504463000208649	738.055507372073	2003.62012142238	573681	497.555073720729	64.6261533929193	234.071428222202	9	16957037	14706.8837814397	592.81508510602	1911.84768100554	3	NaN	NaN	NaN	NaN	NaN	891.567904251129	0.763275982660596	76.9881156413123	13.6013535168772	11.4515120679222	2.11396175440322	0.0263906890314403	0.0119864889465328	0	1.04328785735994	7929.38019125231	0	8496.6105810928	1	1	1	13	2019-03-29T15:43:53.578	NG_ecoli_LTEE_11364_DM25	-1000	-1732	163.75	DIA_100X_EMPTY_1x1_100ms	72d943d9-f991-4e86-b392-4b3cba9d4a3c	EPI_100X_YFP_1x1_200ms_25sola	EPI_100X_RFP_1x1_200ms_25sola
35	56	13.8966529544912	780	49.4890642409828	777.317948717949	1546.08717948718	312902	401.15641025641	64.6261533929193	234.071428222202	5	235916	302.45641025641	592.81508510602	1911.84768100554	0	NaN	NaN	NaN	NaN	NaN	628.056169439028	0.91312730215643	54.9396658881238	12.9812352204249	11.2088645150177	2.42568634775078	0.0135256414381864	0.00647300821316892	1	1.007547442218	5421.24625090175	0	7834.45641025641	1	1	1	13	2019-03-29T15:43:53.578	NG_ecoli_LTEE_11364_DM25	-1000	-1732	163.75	DIA_100X_EMPTY_1x1_100ms	5287e961-0821-425d-b408-2316bf05e7e2	EPI_100X_YFP_1x1_200ms_25sola	EPI_100X_RFP_1x1_200ms_25sola
36	36	7.74557732356391	279	-49.9960945380555	774.347670250896	1863.37275985663	38364	137.505376344086	64.6261533929193	234.071428222202	0	6255551	22421.3297491039	592.81508510602	1911.84768100554	2	NaN	NaN	NaN	NaN	NaN	384.429075005185	0.78173488369652	NaN	NaN	NaN	NaN	NaN	NaN	NaN	NaN	NaN	1	10876.9713261649	1	1	1	13	2019-03-29T15:43:53.578	NG_ecoli_LTEE_11364_DM25	-1000	-1732	163.75	DIA_100X_EMPTY_1x1_100ms	959e666e-94ce-4194-ac84-f2b2d8b10229	EPI_100X_YFP_1x1_200ms_25sola	EPI_100X_RFP_1x1_200ms_25sola
37	44	12.7210785645275	560	49.5464849736601	788.814285714286	483.823214285714	59961	107.073214285714	64.6261533929193	234.071428222202	0	18102590	32326.0535714286	592.81508510602	1911.84768100554	2	NaN	NaN	NaN	NaN	NaN	476.040801051983	0.908609696462858	43.1928394191184	13.3245171490112	10.8319446643981	2.5562160044853	0.0118008292765911	0.00452174821380363	1	1.00098020831189	3980.28803915426	0	9316.81607142857	1	1	1	13	2019-03-29T15:43:53.578	NG_ecoli_LTEE_11364_DM25	-1000	-1732	163.75	DIA_100X_EMPTY_1x1_100ms	228e2bf1-6933-4110-a395-aa49d39a9491	EPI_100X_YFP_1x1_200ms_25sola	EPI_100X_RFP_1x1_200ms_25sola
38	7	4.0140557465622	29	-49.9996096086446	784.413793103448	1841.27586206897	3662	126.275862068966	64.6261533929193	234.071428222202	0	971971	33516.2413793103	592.81508510602	1911.84768100554	1	NaN	NaN	NaN	NaN	NaN	118.250292770549	0.999611126628236	NaN	NaN	NaN	NaN	NaN	NaN	NaN	NaN	NaN	1	11054.1379310345	1	1	1	13	2019-03-29T15:43:53.578	NG_ecoli_LTEE_11364_DM25	-1000	-1732	163.75	DIA_100X_EMPTY_1x1_100ms	48ec7227-a919-47c9-a06d-fa170abaa291	EPI_100X_YFP_1x1_200ms_25sola	EPI_100X_RFP_1x1_200ms_25sola
39	56	13.2500870854774	742	49.735102208217	998.699460916442	595.323450134771	442157	595.898921832884	64.6261533929193	234.071428222202	7	241160	325.013477088949	592.81508510602	1911.84768100554	0	NaN	NaN	NaN	NaN	NaN	592.363968460217	0.952740684123303	53.4013106872275	12.497357833393	10.9584728917792	2.19774572988571	0.00842186353984837	0.00304824120177821	2	1.00045206055204	5036.65116756182	0	8152.90835579515	1	1	1	13	2019-03-29T15:43:53.578	NG_ecoli_LTEE_11364_DM25	-1000	-1732	163.75	DIA_100X_EMPTY_1x1_100ms	e8aa2b69-9144-43f0-88ad-4ee965cd96ac	EPI_100X_YFP_1x1_200ms_25sola	EPI_100X_RFP_1x1_200ms_25sola
40	52	12.6349319917401	658	48.6887280276168	997.094224924012	369.579027355623	540503	821.433130699088	64.6261533929193	234.071428222202	6	217569	330.651975683891	592.81508510602	1911.84768100554	0	NaN	NaN	NaN	NaN	NaN	544.580777200141	0.905030947837253	52.1482834998647	12.2438361731427	10.2784974136135	2.10536497469152	0.0120071625315881	0.00701092728988665	0	1.00806555581539	4327.02257593706	0	8334.99088145897	1	1	1	13	2019-03-29T15:43:53.578	NG_ecoli_LTEE_11364_DM25	-1000	-1732	163.75	DIA_100X_EMPTY_1x1_100ms	74c87b80-aba8-47e7-940d-6873fb113725	EPI_100X_YFP_1x1_200ms_25sola	EPI_100X_RFP_1x1_200ms_25sola
41	68	11.7047202267817	796	46.3283553725506	1028.108040201	208.099246231156	621664	780.984924623116	64.6261533929193	234.071428222202	8	286529	359.961055276382	592.81508510602	1911.84768100554	0	NaN	NaN	NaN	NaN	NaN	707.593842956934	0.863783465411944	67.2782270526994	12.7695554193949	10.4101381906979	2.09012150816014	0.00757933499139742	0.00397914730596265	3	1.00085225208486	5726.34366936707	1	9163.28768844221	1	1	1	13	2019-03-29T15:43:53.578	NG_ecoli_LTEE_11364_DM25	-1000	-1732	163.75	DIA_100X_EMPTY_1x1_100ms	72524f1c-7b02-4c26-8f49-88c983cfdaea	EPI_100X_YFP_1x1_200ms_25sola	EPI_100X_RFP_1x1_200ms_25sola
42	71	14.4109940546861	1024	38.750725175279	1036.3203125	1360.98828125	1153704	1126.6640625	64.6261533929193	234.071428222202	10	272218	265.837890625	592.81508510602	1911.84768100554	0	NaN	NaN	NaN	NaN	NaN	812.536736563111	0.915107645621497	69.6002808418288	13.5001973804406	11.5298345024335	2.37980145768209	0.0124115642813722	0.00542117804752389	3	1.00141019510086	7266.86380016755	0	7883.072265625	1	1	1	13	2019-03-29T15:43:53.578	NG_ecoli_LTEE_11364_DM25	-1000	-1732	163.75	DIA_100X_EMPTY_1x1_100ms	98d4d505-72ca-4f75-ada3-c14110529ad5	EPI_100X_YFP_1x1_200ms_25sola	EPI_100X_RFP_1x1_200ms_25sola
43	64	13.6550238681409	874	49.2573438101429	1034.39016018307	194.592677345538	2400829	2746.94393592677	64.6261533929193	234.071428222202	10	360583	412.566361556064	592.81508510602	1911.84768100554	0	NaN	NaN	NaN	NaN	NaN	742.718232151345	0.933872960123467	62.9606002266352	13.4503413628969	11.610227197059	2.36553561052464	0.010654954456199	0.00429384338079943	1	1.00107437099364	6665.61426699912	1	8423.57780320366	1	1	1	13	2019-03-29T15:43:53.578	NG_ecoli_LTEE_11364_DM25	-1000	-1732	163.75	DIA_100X_EMPTY_1x1_100ms	0cfc3c7c-908c-44b9-88f0-931170db8785	EPI_100X_YFP_1x1_200ms_25sola	EPI_100X_RFP_1x1_200ms_25sola
44	47	13.7297340216018	646	48.9354668242479	1033.15944272446	1554.1439628483	11463884	17745.9504643963	64.6261533929193	234.071428222202	4	280143	433.657894736842	592.81508510602	1911.84768100554	0	NaN	NaN	NaN	NaN	NaN	510.152282634136	0.938968074439577	45.8678377709764	12.6936022270081	10.9657013210551	2.27217321335331	0.00504466990989908	0.0026632103556561	1	1.00045347589993	4331.82570764082	0	8059.15944272446	1	1	1	13	2019-03-29T15:43:53.578	NG_ecoli_LTEE_11364_DM25	-1000	-1732	163.75	DIA_100X_EMPTY_1x1_100ms	f6f37019-9b2c-457c-b7e9-2b2faae63107	EPI_100X_YFP_1x1_200ms_25sola	EPI_100X_RFP_1x1_200ms_25sola
45	57	13.3832468413177	763	47.0504186280197	1071.82830930537	900.749672346003	440291	577.052424639581	64.6261533929193	234.071428222202	4	341416	447.465268676278	592.81508510602	1911.84768100554	0	NaN	NaN	NaN	NaN	NaN	612.66559356292	0.875372954235889	56.4319029417103	12.2438151498704	10.6575843027855	2.18334151706958	0.0274731317736311	0.0100613423444874	2	1.01572355685111	5034.21929704452	0	8382.70249017038	1	1	1	13	2019-03-29T15:43:53.578	NG_ecoli_LTEE_11364_DM25	-1000	-1732	163.75	DIA_100X_EMPTY_1x1_100ms	084f0337-76c9-42f0-90c1-06e91a8366c9	EPI_100X_YFP_1x1_200ms_25sola	EPI_100X_RFP_1x1_200ms_25sola
46	42	13.804788232649	580	48.7741356796453	1095.35517241379	1746.53965517241	1255256	2164.23448275862	64.6261533929193	234.071428222202	3	322094	555.334482758621	592.81508510602	1911.84768100554	0	NaN	NaN	NaN	NaN	NaN	457.726329370367	0.952202096855293	41.0520716034405	12.7775160133927	10.900123789356	2.48570179731035	0.0105596741098741	0.00426140935261094	0	1.00166480085642	3830.7853627776	0	8072.50689655172	1	1	1	13	2019-03-29T15:43:53.578	NG_ecoli_LTEE_11364_DM25	-1000	-1732	163.75	DIA_100X_EMPTY_1x1_100ms	c0ff9dd6-a7d5-45ee-ad36-c5d2ce97a23f	EPI_100X_YFP_1x1_200ms_25sola	EPI_100X_RFP_1x1_200ms_25sola
47	42	12.9333500135812	544	49.0336332804427	1126.45036764706	979.090073529412	45805	84.2003676470588	64.6261533929193	234.071428222202	0	15941437	29304.1121323529	592.81508510602	1911.84768100554	2	NaN	NaN	NaN	NaN	NaN	473.111734262608	0.944624093143045	42.4019491501358	12.6925237569924	10.8983563053915	2.56815969613508	0.0150210694732843	0.00605476183453049	2	1.00225407008245	3955.46646683075	0	9919.63970588235	1	1	1	13	2019-03-29T15:43:53.578	NG_ecoli_LTEE_11364_DM25	-1000	-1732	163.75	DIA_100X_EMPTY_1x1_100ms	0ac0dd34-4106-4d4e-9881-6c509ac3f24b	EPI_100X_YFP_1x1_200ms_25sola	EPI_100X_RFP_1x1_200ms_25sola
48	61	14.5002607626802	885	43.7853619862924	1170.7581920904	89.6282485875706	16492337	18635.409039548	64.6261533929193	234.071428222202	4	5056847	5713.95141242938	592.81508510602	1911.84768100554	0	NaN	NaN	NaN	NaN	NaN	690.71932585651	0.8928218438834	60.0466349302075	13.5767424781054	11.2525004477426	2.61350557890153	0.0276328621328143	0.00970771976114728	2	1.00417940871224	5971.40645556913	1	8629.10960451977	1	1	1	13	2019-03-29T15:43:53.578	NG_ecoli_LTEE_11364_DM25	-1000	-1732	163.75	DIA_100X_EMPTY_1x1_100ms	924e5ba4-497c-4084-9384-965312d7b693	EPI_100X_YFP_1x1_200ms_25sola	EPI_100X_RFP_1x1_200ms_25sola
49	51	14.556507961713	742	49.250498894443	1171.46495956873	376.784366576819	2779988	3746.61455525606	64.6261533929193	234.071428222202	5	260449	351.009433962264	592.81508510602	1911.84768100554	0	NaN	NaN	NaN	NaN	NaN	583.654006659547	0.946941244156814	49.6830878998806	13.1496665906401	11.5570567590036	2.38203653274821	0.0129230556564918	0.00553160179604347	1	1.00359217394632	5211.86255293669	0	7875.14690026954	1	1	1	13	2019-03-29T15:43:53.578	NG_ecoli_LTEE_11364_DM25	-1000	-1732	163.75	DIA_100X_EMPTY_1x1_100ms	afea5409-d34f-47a6-a303-c88083742948	EPI_100X_YFP_1x1_200ms_25sola	EPI_100X_RFP_1x1_200ms_25sola
50	11	5.56585142858727	62	-49.9998323384629	1169.54838709677	70.2096774193548	297755	4802.5	64.6261533929193	234.071428222202	0	1833616	29574.4516129032	592.81508510602	1911.84768100554	1	NaN	NaN	NaN	NaN	NaN	134.743264294871	0.999722152669037	NaN	NaN	NaN	NaN	NaN	NaN	NaN	NaN	NaN	1	11050.3870967742	1	1	1	13	2019-03-29T15:43:53.578	NG_ecoli_LTEE_11364_DM25	-1000	-1732	163.75	DIA_100X_EMPTY_1x1_100ms	04c0dafa-340c-481b-ab42-ec890ec06dea	EPI_100X_YFP_1x1_200ms_25sola	EPI_100X_RFP_1x1_200ms_25sola
51	43	13.6034220459465	586	49.2210349147187	1190.96587030717	173.4795221843	366085	624.71843003413	64.6261533929193	234.071428222202	8	255873	436.643344709898	592.81508510602	1911.84768100554	0	NaN	NaN	NaN	NaN	NaN	475.056563882434	0.97158756773752	42.0885832087638	12.9638742750434	11.0521429341622	2.5809633486449	0.00708935587670669	0.00323886492891329	2	1.00033528217026	4037.82203629485	0	8064.94368600683	1	1	1	13	2019-03-29T15:43:53.578	NG_ecoli_LTEE_11364_DM25	-1000	-1732	163.75	DIA_100X_EMPTY_1x1_100ms	eb14bc43-0b54-46d0-97a7-d48e35f782ca	EPI_100X_YFP_1x1_200ms_25sola	EPI_100X_RFP_1x1_200ms_25sola
52	55	12.6793907452211	698	49.4568653443989	1315.24928366762	538.829512893983	13377791	19165.8896848138	64.6261533929193	234.071428222202	4	969300	1388.68194842407	592.81508510602	1911.84768100554	0	NaN	NaN	NaN	NaN	NaN	583.418991773799	0.94603539862101	54.6352461920704	11.8908186542327	10.4196487551755	2.32300302763039	0.00750889390221856	0.00348533474621807	2	1.00134669246244	4658.74504846765	0	8602.72922636103	1	1	1	13	2019-03-29T15:43:53.578	NG_ecoli_LTEE_11364_DM25	-1000	-1732	163.75	DIA_100X_EMPTY_1x1_100ms	279906fb-9ab8-476a-9106-0c094d080fe8	EPI_100X_YFP_1x1_200ms_25sola	EPI_100X_RFP_1x1_200ms_25sola
53	41	11.0864459724925	455	49.2542913629623	1388.13626373626	2012.18901098901	62572	137.520879120879	64.6261533929193	234.071428222202	0	16163651	35524.5076923077	592.81508510602	1911.84768100554	3	NaN	NaN	NaN	NaN	NaN	431.367512761235	0.944357247210658	41.6761876071438	11.8482838747579	10.1521929981091	2.24615763354982	0.00602020731399568	0.00264424168518662	2	1.00077490749304	3373.63113697021	0	10188.7054945055	1	1	1	13	2019-03-29T15:43:53.578	NG_ecoli_LTEE_11364_DM25	-1000	-1732	163.75	DIA_100X_EMPTY_1x1_100ms	2c6cfa7a-d459-424f-80fe-fb74f45f59cc	EPI_100X_YFP_1x1_200ms_25sola	EPI_100X_RFP_1x1_200ms_25sola
54	24	8.07465595587988	194	-49.9225566338611	1415.07731958763	406.443298969072	25757	132.768041237113	64.6261533929193	234.071428222202	0	3891477	20059.1597938144	592.81508510602	1911.84768100554	1	NaN	NaN	NaN	NaN	NaN	253.549320002795	0.900408946104481	NaN	NaN	NaN	NaN	NaN	NaN	NaN	NaN	NaN	1	10752.7680412371	1	1	1	13	2019-03-29T15:43:53.578	NG_ecoli_LTEE_11364_DM25	-1000	-1732	163.75	DIA_100X_EMPTY_1x1_100ms	75126720-60a1-40d2-911c-ce5749620b0b	EPI_100X_YFP_1x1_200ms_25sola	EPI_100X_RFP_1x1_200ms_25sola
55	12	3.06280901799682	43	-49.9996211567408	1413.53488372093	425.023255813953	5266	122.46511627907	64.6261533929193	234.071428222202	0	1132484	26336.8372093023	592.81508510602	1911.84768100554	0	NaN	NaN	NaN	NaN	NaN	147.453745391729	0.999871335292651	NaN	NaN	NaN	NaN	NaN	NaN	NaN	NaN	NaN	1	10954.9534883721	1	1	1	13	2019-03-29T15:43:53.578	NG_ecoli_LTEE_11364_DM25	-1000	-1732	163.75	DIA_100X_EMPTY_1x1_100ms	d3ab5064-e3db-4153-b232-bf5da01fc475	EPI_100X_YFP_1x1_200ms_25sola	EPI_100X_RFP_1x1_200ms_25sola
56	40	11.0501055768852	442	49.4714308216762	1445.39592760181	443.233031674208	51378	116.239819004525	64.6261533929193	234.071428222202	0	15447701	34949.5497737557	592.81508510602	1911.84768100554	2	NaN	NaN	NaN	NaN	NaN	409.19368371562	0.914792471649526	40.001599925506	12.5374961322705	10.0082083452431	2.44559641610731	0.0246528355068344	0.00780308010283513	3	1.00730993692815	3146.87808994998	0	9726.03393665158	1	1	1	13	2019-03-29T15:43:53.578	NG_ecoli_LTEE_11364_DM25	-1000	-1732	163.75	DIA_100X_EMPTY_1x1_100ms	d9863758-6c7d-484c-a1d2-e00ba142d990	EPI_100X_YFP_1x1_200ms_25sola	EPI_100X_RFP_1x1_200ms_25sola
57	53	14.6236952553308	776	49.2410556712696	1508.78865979381	1934.05283505155	545489	702.949742268041	64.6261533929193	234.071428222202	8	409136	527.237113402062	592.81508510602	1911.84768100554	0	NaN	NaN	NaN	NaN	NaN	605.330963633408	0.910707288724447	51.8432405056149	13.4595155378155	11.4427731018443	2.45748933391288	0.0135455324260263	0.00874441516367488	1	1.00715754605729	5331.44083284936	0	7909.55798969072	1	1	1	13	2019-03-29T15:43:53.578	NG_ecoli_LTEE_11364_DM25	-1000	-1732	163.75	DIA_100X_EMPTY_1x1_100ms	dd440550-3b08-409e-aa63-663b19195910	EPI_100X_YFP_1x1_200ms_25sola	EPI_100X_RFP_1x1_200ms_25sola
58	48	14.0447615817573	674	49.5414973866571	1504.71810089021	1367.04451038576	11563175	17156.0459940653	64.6261533929193	234.071428222202	4	386936	574.089020771513	592.81508510602	1911.84768100554	0	NaN	NaN	NaN	NaN	NaN	530.552839402912	0.959355716786267	46.8691002973266	12.7259439955825	11.0469281230297	2.57511294551378	0.0771965032213174	0.00157722479642092	2	1.00003178010784	4492.20487453042	0	8221.13204747774	1	1	1	13	2019-03-29T15:43:53.578	NG_ecoli_LTEE_11364_DM25	-1000	-1732	163.75	DIA_100X_EMPTY_1x1_100ms	c9b56af7-c81c-401a-82b6-26384d405726	EPI_100X_YFP_1x1_200ms_25sola	EPI_100X_RFP_1x1_200ms_25sola
59	68	12.5444998487652	853	46.5303875698518	1535.9366940211	858.776084407972	17772294	20835.0457209848	64.6261533929193	234.071428222202	6	282290	330.937866354045	592.81508510602	1911.84768100554	0	NaN	NaN	NaN	NaN	NaN	705.017335395735	0.877154966972132	67.4032566961167	12.2386951468968	10.3613797944945	1.80180959993316	0.0159679335529212	0.00607410604640253	2	1.00611333537886	5683.37022902774	0	8465.65885111372	1	1	1	13	2019-03-29T15:43:53.578	NG_ecoli_LTEE_11364_DM25	-1000	-1732	163.75	DIA_100X_EMPTY_1x1_100ms	3939ed34-7102-4356-8ae8-aa4b23e3a09b	EPI_100X_YFP_1x1_200ms_25sola	EPI_100X_RFP_1x1_200ms_25sola
60	192	14.7156906769676	2827	48.5278599330871	1586.93809692253	1149.6285815352	20989132	7424.52493809692	64.6261533929193	234.071428222202	25	1202983	425.533427661832	592.81508510602	1911.84768100554	0	NaN	NaN	NaN	NaN	NaN	2266.081230844	0.693120025361833	192.267463740522	13.3822148914125	11.7411433462882	1.28747675824682	0.0169275678071674	0.00534422063660697	7	1.00836337045299	20816.9193414183	0	7995.67456667846	1	1	1	13	2019-03-29T15:43:53.578	NG_ecoli_LTEE_11364_DM25	-1000	-1732	163.75	DIA_100X_EMPTY_1x1_100ms	504034b3-b146-4a03-aec7-3ca8a05c7352	EPI_100X_YFP_1x1_200ms_25sola	EPI_100X_RFP_1x1_200ms_25sola
61	40	11.9559638722036	478	49.2526364476633	1609.19456066946	1032.83682008368	677984	1418.37656903766	64.6261533929193	234.071428222202	4	136549	285.667364016736	592.81508510602	1911.84768100554	0	NaN	NaN	NaN	NaN	NaN	429.451802499832	0.942639238624751	39.2354794901968	12.9160644531966	10.6437202169625	2.54797995962123	0.0213595637019619	0.00901584394768306	1	1.00227406082171	3491.04740327514	1	8587.03974895398	1	1	1	13	2019-03-29T15:43:53.578	NG_ecoli_LTEE_11364_DM25	-1000	-1732	163.75	DIA_100X_EMPTY_1x1_100ms	35133adf-dd7d-4eff-818a-88ef4384ded7	EPI_100X_YFP_1x1_200ms_25sola	EPI_100X_RFP_1x1_200ms_25sola
62	51	12.5569896112089	641	49.3999188035498	1623.78003120125	1027.16380655226	1621561	2529.73634945398	64.6261533929193	234.071428222202	7	183967	287	592.81508510602	1911.84768100554	0	NaN	NaN	NaN	NaN	NaN	553.631765446211	0.94539355389738	49.9062475518121	12.8299504614995	10.8552677145937	2.41445891997247	0.0069805217771634	0.00330324055308839	3	1.00020313332369	4618.76509422127	1	8584.64898595944	1	1	1	13	2019-03-29T15:43:53.578	NG_ecoli_LTEE_11364_DM25	-1000	-1732	163.75	DIA_100X_EMPTY_1x1_100ms	36e537ed-ae4c-452d-aee9-10ac7e7479d4	EPI_100X_YFP_1x1_200ms_25sola	EPI_100X_RFP_1x1_200ms_25sola
63	32	12.2851094484264	393	47.0368681712765	1733.58524173028	782.674300254453	252747	643.12213740458	64.6261533929193	234.071428222202	3	114637	291.697201017812	592.81508510602	1911.84768100554	0	NaN	NaN	NaN	NaN	NaN	340.375486234685	0.995852893403978	30.4894888589926	13.0128427891482	10.829753321775	3.14909192305907	0.0102050909145572	0.00568065043239217	0	1.00195882882845	2808.51762702545	1	8160.2417302799	1	1	1	13	2019-03-29T15:43:53.578	NG_ecoli_LTEE_11364_DM25	-1000	-1732	163.75	DIA_100X_EMPTY_1x1_100ms	f5b40ef1-d033-44aa-bbf4-85a3dc6e3ace	EPI_100X_YFP_1x1_200ms_25sola	EPI_100X_RFP_1x1_200ms_25sola
64	33	13.8501534787418	458	38.8971584796468	1741.96506550218	753.764192139738	279385	610.010917030568	64.6261533929193	234.071428222202	5	135567	295.997816593886	592.81508510602	1911.84768100554	0	NaN	NaN	NaN	NaN	NaN	381.942274148693	0.968167001879906	33.8693154322941	13.0121609009105	10.8742265994866	2.86519776058832	0.0418278439675307	0.0145384908403446	2	1.01247680594864	3145.52439355792	1	8214.78165938865	1	1	1	13	2019-03-29T15:43:53.578	NG_ecoli_LTEE_11364_DM25	-1000	-1732	163.75	DIA_100X_EMPTY_1x1_100ms	dda3ef1a-c169-4684-ad9e-a9d48e845120	EPI_100X_YFP_1x1_200ms_25sola	EPI_100X_RFP_1x1_200ms_25sola
65	56	10.946758778761	613	48.3958522212321	1763.52691680261	1375.15334420881	65595	107.006525285481	64.6261533929193	234.071428222202	0	17785044	29013.1223491028	592.81508510602	1911.84768100554	4	NaN	NaN	NaN	NaN	NaN	581.307056123742	0.906837893824699	56.0050751184726	12.0344728638765	10.1304252658587	2.24573025619101	0.00863727842419734	0.00314350395606793	5	1.00053593225744	4514.11500701403	0	10316.3605220228	1	1	1	13	2019-03-29T15:43:53.578	NG_ecoli_LTEE_11364_DM25	-1000	-1732	163.75	DIA_100X_EMPTY_1x1_100ms	b40dcd43-4f42-4377-aa11-531eb774ab03	EPI_100X_YFP_1x1_200ms_25sola	EPI_100X_RFP_1x1_200ms_25sola
66	44	12.8574462297647	566	49.6375625929397	1796.8816254417	393.680212014134	769145	1358.91342756184	64.6261533929193	234.071428222202	7	318361	562.475265017668	592.81508510602	1911.84768100554	0	NaN	NaN	NaN	NaN	NaN	472.512835120022	0.961295442858194	43.3052314611391	12.1541889021644	10.6331023631607	2.50452992075707	0.0199724136135739	0.00720139459392717	2	1.00512387235266	3845.47715016315	1	8185.6183745583	1	1	1	13	2019-03-29T15:43:53.578	NG_ecoli_LTEE_11364_DM25	-1000	-1732	163.75	DIA_100X_EMPTY_1x1_100ms	48c6d3bc-42dc-4e2f-abe0-7ab9f06a236f	EPI_100X_YFP_1x1_200ms_25sola	EPI_100X_RFP_1x1_200ms_25sola
67	49	13.619311505997	668	48.9369603994401	1818.84580838323	53.5059880239521	398951	597.232035928144	64.6261533929193	234.071428222202	7	5175910	7748.36826347305	592.81508510602	1911.84768100554	0	NaN	NaN	NaN	NaN	NaN	538.180518322774	0.943996569990289	47.2908443442596	12.8920388652595	11.1602190809531	2.32844955354724	0.0335415921778311	0.0089025953173243	3	1.00707106609754	4626.07201988555	0	8331.68413173653	1	1	1	13	2019-03-29T15:43:53.578	NG_ecoli_LTEE_11364_DM25	-1000	-1732	163.75	DIA_100X_EMPTY_1x1_100ms	25a4c751-02ff-4da7-a929-a6a02047f663	EPI_100X_YFP_1x1_200ms_25sola	EPI_100X_RFP_1x1_200ms_25sola
68	35	9.84155267045414	346	44.7585436648648	1819.06069364162	400.456647398844	1068681	3088.67341040462	64.6261533929193	234.071428222202	3	157374	454.838150289017	592.81508510602	1911.84768100554	0	NaN	NaN	NaN	NaN	NaN	347.15064976666	0.938870121529826	35.9499127244939	11.730907784041	9.41280510479154	2.4643039427561	0.0255436347416913	0.0130369880450391	0	1.01493920503574	2501.64600475516	3	9393.89884393064	1	1	1	13	2019-03-29T15:43:53.578	NG_ecoli_LTEE_11364_DM25	-1000	-1732	163.75	DIA_100X_EMPTY_1x1_100ms	eb5399ea-65d8-43cc-ae9c-5c77b949fca7	EPI_100X_YFP_1x1_200ms_25sola	EPI_100X_RFP_1x1_200ms_25sola
69	34	12.502074937431	426	48.807493437193	1834.6338028169	396.765258215962	15083758	35407.882629108	64.6261533929193	234.071428222202	3	218308	512.460093896714	592.81508510602	1911.84768100554	0	NaN	NaN	NaN	NaN	NaN	370.787945538647	0.981050053686875	33.3957592763588	12.7477968543678	10.8163510572955	2.71322969965657	0.0202029043351332	0.00844467952558843	1	1.00185573872791	3068.61746147238	2	8975.42018779343	1	1	1	13	2019-03-29T15:43:53.578	NG_ecoli_LTEE_11364_DM25	-1000	-1732	163.75	DIA_100X_EMPTY_1x1_100ms	2c0be987-2472-40c7-b553-b4f72c1e167d	EPI_100X_YFP_1x1_200ms_25sola	EPI_100X_RFP_1x1_200ms_25sola
70	37	12.0947006326922	448	48.327319809506	1845.27678571429	425.207589285714	739087	1649.74776785714	64.6261533929193	234.071428222202	5	180721	403.395089285714	592.81508510602	1911.84768100554	0	NaN	NaN	NaN	NaN	NaN	396.144148221985	0.976436146364686	37.0359680252399	12.7298119275854	10.3057040910614	2.9257783829231	0.00975622770496667	0.00633283500791317	1	1.00339571044321	3089.36284118174	2	8693.46428571429	1	1	1	13	2019-03-29T15:43:53.578	NG_ecoli_LTEE_11364_DM25	-1000	-1732	163.75	DIA_100X_EMPTY_1x1_100ms	621fd7d5-9ac1-4712-b123-47f12ee8dfc8	EPI_100X_YFP_1x1_200ms_25sola	EPI_100X_RFP_1x1_200ms_25sola
71	38	12.854009309342	489	49.4278609598976	1878.25357873211	819.243353783231	2528696	5171.15746421268	64.6261533929193	234.071428222202	2	185475	379.294478527607	592.81508510602	1911.84768100554	0	NaN	NaN	NaN	NaN	NaN	404.394199304048	0.960964557027314	37.2236922352128	12.3689266056507	10.6364036990551	2.42974700755293	0.00365318166907332	0.0014883619123423	2	1.00007861893059	3307.49316167138	0	8285.22085889571	1	1	1	13	2019-03-29T15:43:53.578	NG_ecoli_LTEE_11364_DM25	-1000	-1732	163.75	DIA_100X_EMPTY_1x1_100ms	013c49d1-c470-4b06-9f8f-bd6190721482	EPI_100X_YFP_1x1_200ms_25sola	EPI_100X_RFP_1x1_200ms_25sola
72	44	15.5482883021154	685	48.9915072326565	1882.93576642336	1591.60145985401	672193	981.303649635037	64.6261533929193	234.071428222202	6	1042723	1522.22335766423	592.81508510602	1911.84768100554	0	NaN	NaN	NaN	NaN	NaN	526.58225023586	0.964967245033723	42.8136815096052	14.1662632912149	11.9697701809733	3.01569834362941	0.0621006298799141	0.00542366035945569	1	1.00249368556813	4817.74799677936	0	7951.85839416058	1	1	1	13	2019-03-29T15:43:53.578	NG_ecoli_LTEE_11364_DM25	-1000	-1732	163.75	DIA_100X_EMPTY_1x1_100ms	2792d63c-c7e6-43e2-803c-05e92dc722be	EPI_100X_YFP_1x1_200ms_25sola	EPI_100X_RFP_1x1_200ms_25sola
73	48	14.144427682537	679	49.5033892237575	1938.9381443299	621.259204712813	493304	726.515463917526	64.6261533929193	234.071428222202	6	262583	386.720176730486	592.81508510602	1911.84768100554	0	NaN	NaN	NaN	NaN	NaN	560.695796675884	0.925173975686052	46.9706371229782	13.6204351259935	11.6772603927569	2.6612380809384	0.0121902414423268	0.00755648258693579	1	1.00853216013408	5030.35067864778	0	7873.13696612666	1	1	1	13	2019-03-29T15:43:53.578	NG_ecoli_LTEE_11364_DM25	-1000	-1732	163.75	DIA_100X_EMPTY_1x1_100ms	fd4806b0-8b62-4d1b-a5da-3d8f41c02809	EPI_100X_YFP_1x1_200ms_25sola	EPI_100X_RFP_1x1_200ms_25sola
74	58	31.5203496989746	1829	-49.9999673649155	1970.40131219245	1355.85948605796	334662	182.975396391471	64.6261533929193	234.071428222202	0	784051	428.677419354839	592.81508510602	1911.84768100554	0	NaN	NaN	NaN	NaN	NaN	NaN	NaN	NaN	NaN	NaN	NaN	NaN	NaN	NaN	NaN	NaN	0	6358.78786221979	1	1	1	13	2019-03-29T15:43:53.578	NG_ecoli_LTEE_11364_DM25	-1000	-1732	163.75	DIA_100X_EMPTY_1x1_100ms	802d61eb-b749-4203-ba52-47166d1aa909	EPI_100X_YFP_1x1_200ms_25sola	EPI_100X_RFP_1x1_200ms_25sola
1	61	14.3933032670653	879	48.427633298118	74.3754266211604	62.1183162684869	3968870	4515.21046643914	42.3147690610682	38.4617144064526	8	492383	560.16268486917	397.206720473714	696.240872577981	0	NaN	NaN	NaN	NaN	NaN	694.745730737704	0.914969068358373	60.0550478741473	13.4279952609767	11.3889714590027	2.3591109271969	0.0096827521225387	0.00424826085926559	2	1.00358989847201	6117.98500324625	0	8490.51080773606	1	1	1	14	2019-03-29T15:44:05.907	NG_ecoli_LTEE_11364_DM25	-0	-1732	163.75	DIA_100X_EMPTY_1x1_100ms	cb326f48-4834-42a6-9a72-cc2baecd4235	EPI_100X_YFP_1x1_200ms_25sola	EPI_100X_RFP_1x1_200ms_25sola
2	52	14.6535863626573	762	49.4891375977465	110.518372703412	719.725721784777	423876	556.267716535433	42.3147690610682	38.4617144064526	10	290389	381.087926509186	397.206720473714	696.240872577981	0	NaN	NaN	NaN	NaN	NaN	613.175935992051	0.965925083644289	50.1615071366933	13.7517370482902	12.0267246610687	2.64820152139284	0.0098671155772376	0.00409857081299426	1	1.00219790145473	5698.42969931019	0	8086.41601049869	1	1	1	14	2019-03-29T15:44:05.907	NG_ecoli_LTEE_11364_DM25	-0	-1732	163.75	DIA_100X_EMPTY_1x1_100ms	f8c11c25-67bc-42f2-8e91-1f60e48d340a	EPI_100X_YFP_1x1_200ms_25sola	EPI_100X_RFP_1x1_200ms_25sola
3	36	14.3164394190434	516	49.0749119058714	249.71511627907	1497.95542635659	500903	970.742248062016	42.3147690610682	38.4617144064526	3	818380	1586.00775193798	397.206720473714	696.240872577981	1	NaN	NaN	NaN	NaN	NaN	421.928061591212	0.993513282107603	34.3272526591439	13.8938348846743	11.8870987683678	3.37272995545046	0.0114178000298086	0.00206496061513942	2	1.00006950772972	3809.6113361122	0	8174.54263565892	1	1	1	14	2019-03-29T15:44:05.907	NG_ecoli_LTEE_11364_DM25	-0	-1732	163.75	DIA_100X_EMPTY_1x1_100ms	f5122741-baf7-4483-8317-aa5a0ceddb7e	EPI_100X_YFP_1x1_200ms_25sola	EPI_100X_RFP_1x1_200ms_25sola
4	82	12.9429991722699	1062	25.0653605268215	282.335216572505	1956.93973634652	699323	658.496233521657	42.3147690610682	38.4617144064526	15	474672	446.960451977401	397.206720473714	696.240872577981	0	NaN	NaN	NaN	NaN	NaN	889.639979826843	0.851871804445146	81.350194153808	12.7253844321297	10.7851969877481	2.1323335624119	0.0238081526555578	0.00459152564874627	5	1.00482752515605	7431.98182018517	1	8635.50188323917	1	1	1	14	2019-03-29T15:44:05.907	NG_ecoli_LTEE_11364_DM25	-0	-1732	163.75	DIA_100X_EMPTY_1x1_100ms	c30b3936-2668-41d9-83e8-c3ce1c717fd4	EPI_100X_YFP_1x1_200ms_25sola	EPI_100X_RFP_1x1_200ms_25sola
5	57	13.0005183017738	742	45.2925367104747	284.21832884097	1913.54177897574	614190	827.749326145553	42.3147690610682	38.4617144064526	8	377538	508.811320754717	397.206720473714	696.240872577981	0	NaN	NaN	NaN	NaN	NaN	605.794748628625	0.871712852352914	57.4439223750443	12.8035484639106	10.3595683697183	2.21374709803031	0.0247685605451713	0.0103722321326193	2	1.01334364410269	4841.91643618391	1	8775.92857142857	1	1	1	14	2019-03-29T15:44:05.907	NG_ecoli_LTEE_11364_DM25	-0	-1732	163.75	DIA_100X_EMPTY_1x1_100ms	265efc80-932f-4316-9cbc-b5aca9dfebaa	EPI_100X_YFP_1x1_200ms_25sola	EPI_100X_RFP_1x1_200ms_25sola
6	42	12.9350146107776	543	49.5298426558228	596.734806629834	1435.51012891344	546978	1007.32596685083	42.3147690610682	38.4617144064526	5	155887	287.084714548803	397.206720473714	696.240872577981	0	NaN	NaN	NaN	NaN	NaN	448.285418997887	0.961698223148862	40.7480561756926	12.9252662685477	10.6950938907803	2.63744873436736	0.00539712915170239	0.00220693438595017	1	1.00016423369317	3660.71552141826	1	8530.65009208103	1	1	1	14	2019-03-29T15:44:05.907	NG_ecoli_LTEE_11364_DM25	-0	-1732	163.75	DIA_100X_EMPTY_1x1_100ms	9150c45d-d302-4562-8220-e65fa8ad86ad	EPI_100X_YFP_1x1_200ms_25sola	EPI_100X_RFP_1x1_200ms_25sola
7	35	12.5089307827441	439	47.8554765018416	622.157175398633	1464.08883826879	454657	1035.66514806378	42.3147690610682	38.4617144064526	4	128931	293.692482915718	397.206720473714	696.240872577981	0	NaN	NaN	NaN	NaN	NaN	369.522396490903	0.996490657601794	34.289067462667	12.6315822829407	10.5501259695291	2.73940285817458	0.0053511128906752	0.00234117095653086	1	1.00038285802195	2997.51141602385	1	8500.53530751708	1	1	1	14	2019-03-29T15:44:05.907	NG_ecoli_LTEE_11364_DM25	-0	-1732	163.75	DIA_100X_EMPTY_1x1_100ms	bc5c8b97-1097-46cb-a859-2d5eed74f997	EPI_100X_YFP_1x1_200ms_25sola	EPI_100X_RFP_1x1_200ms_25sola
8	43	13.9226029337502	599	49.6062467690434	678.821368948247	416.277128547579	1052291	1756.74624373957	42.3147690610682	38.4617144064526	5	213812	356.948247078464	397.206720473714	696.240872577981	0	NaN	NaN	NaN	NaN	NaN	463.534606951534	0.9718634106549	39.9067049529659	13.004547824605	11.4379260717914	2.57779509468399	0.00969153859183573	0.00512672836051084	1	1.00073923355562	4100.43868214571	0	8299.38063439065	1	1	1	14	2019-03-29T15:44:05.907	NG_ecoli_LTEE_11364_DM25	-0	-1732	163.75	DIA_100X_EMPTY_1x1_100ms	8585c677-4fce-4e93-9596-7c0558e1091e	EPI_100X_YFP_1x1_200ms_25sola	EPI_100X_RFP_1x1_200ms_25sola
9	37	9.77889777087011	362	30.1465628255263	820.417127071823	1902.98066298343	45096	124.574585635359	42.3147690610682	38.4617144064526	4	7378316	20382.0883977901	397.206720473714	696.240872577981	2	NaN	NaN	NaN	NaN	NaN	NaN	NaN	NaN	NaN	NaN	NaN	NaN	NaN	NaN	NaN	NaN	0	10221.0718232044	1	1	1	14	2019-03-29T15:44:05.907	NG_ecoli_LTEE_11364_DM25	-0	-1732	163.75	DIA_100X_EMPTY_1x1_100ms	43e86f7e-f015-4024-8a65-403947b96cea	EPI_100X_YFP_1x1_200ms_25sola	EPI_100X_RFP_1x1_200ms_25sola
10	42	13.3713686242645	562	49.5741090424683	900.366548042705	671.250889679715	4514293	8032.54982206406	42.3147690610682	38.4617144064526	2	150686	268.124555160142	397.206720473714	696.240872577981	0	NaN	NaN	NaN	NaN	NaN	454.558278601285	0.986245278546743	40.4299181710743	12.6123464981236	10.9576777086351	2.79625636173303	0.00310968146461658	0.00169289387091577	1	1.00014679184838	3812.67502002978	0	8132.44839857651	1	1	1	14	2019-03-29T15:44:05.907	NG_ecoli_LTEE_11364_DM25	-0	-1732	163.75	DIA_100X_EMPTY_1x1_100ms	68649137-2884-4a8c-a8ba-25d94ad8060c	EPI_100X_YFP_1x1_200ms_25sola	EPI_100X_RFP_1x1_200ms_25sola
11	48	13.3766386845889	642	49.5695223408298	905.261682242991	829.595015576324	298779	465.38785046729	42.3147690610682	38.4617144064526	6	191386	298.109034267913	397.206720473714	696.240872577981	0	NaN	NaN	NaN	NaN	NaN	518.781553027148	0.954416260006348	46.6615180396368	12.6287656628574	10.8136246511793	2.61870199931621	0.00812343088171687	0.00510791556581202	1	1.00231608529977	4285.39961841554	0	8226.94080996885	1	1	1	14	2019-03-29T15:44:05.907	NG_ecoli_LTEE_11364_DM25	-0	-1732	163.75	DIA_100X_EMPTY_1x1_100ms	9e8cd88f-a6e0-453e-8cd6-1ace4dbf7501	EPI_100X_YFP_1x1_200ms_25sola	EPI_100X_RFP_1x1_200ms_25sola
12	52	13.8767461253792	723	48.9380838228758	909.005532503458	513.491009681881	330725	457.434301521438	42.3147690610682	38.4617144064526	9	211475	292.496542185339	397.206720473714	696.240872577981	0	NaN	NaN	NaN	NaN	NaN	570.684668216047	0.921246873738863	51.3197259273516	13.0222488647605	10.9707002411882	2.20096176558467	0.009820264943446	0.00409889012521832	2	1.00141270888214	4851.12993581846	0	8423.25587828492	1	1	1	14	2019-03-29T15:44:05.907	NG_ecoli_LTEE_11364_DM25	-0	-1732	163.75	DIA_100X_EMPTY_1x1_100ms	5542833d-70a7-43e6-924a-48eb44df4385	EPI_100X_YFP_1x1_200ms_25sola	EPI_100X_RFP_1x1_200ms_25sola
13	20	10.8531190114447	217	-30.1527098061457	909.599078341014	1069.14285714286	32903	151.626728110599	42.3147690610682	38.4617144064526	4	65958	303.953917050691	397.206720473714	696.240872577981	0	NaN	NaN	NaN	NaN	NaN	191.137753498925	0.999756986646733	17.3576314217621	13.6484638964213	10.6049606594898	3.64047876690906	0.00582967030439978	0.0031224722104244	0	1.00019611445804	1533.19878737648	0	9515.73732718894	1	1	1	14	2019-03-29T15:44:05.907	NG_ecoli_LTEE_11364_DM25	-0	-1732	163.75	DIA_100X_EMPTY_1x1_100ms	7875902e-f22a-4bc7-b860-b1fc09878bce	EPI_100X_YFP_1x1_200ms_25sola	EPI_100X_RFP_1x1_200ms_25sola
14	42	12.976957353315	546	49.6544908391804	918.85347985348	1211.04029304029	125734	230.282051282051	42.3147690610682	38.4617144064526	9	392985	719.752747252747	397.206720473714	696.240872577981	0	NaN	NaN	NaN	NaN	NaN	445.861643127775	0.978786589979297	39.4942270326884	12.6510678775049	11.0120292765192	2.68360742767878	0.00438745505241138	0.00266990484754769	1	1.00023702219095	3761.47530072016	0	8120.39377289377	1	1	1	14	2019-03-29T15:44:05.907	NG_ecoli_LTEE_11364_DM25	-0	-1732	163.75	DIA_100X_EMPTY_1x1_100ms	f627939e-f3da-45d9-a46a-5105c8977286	EPI_100X_YFP_1x1_200ms_25sola	EPI_100X_RFP_1x1_200ms_25sola
15	31	6.51412884616616	203	-9.9913207735049	968.536945812808	958.458128078818	23285	114.704433497537	42.3147690610682	38.4617144064526	2	5231272	25769.8128078818	397.206720473714	696.240872577981	3	NaN	NaN	NaN	NaN	NaN	307.358510006466	0.857421193300966	NaN	NaN	NaN	NaN	NaN	NaN	NaN	NaN	NaN	1	10665.4433497537	1	1	1	14	2019-03-29T15:44:05.907	NG_ecoli_LTEE_11364_DM25	-0	-1732	163.75	DIA_100X_EMPTY_1x1_100ms	350ec8f9-f955-493b-a4c1-586c47d968e9	EPI_100X_YFP_1x1_200ms_25sola	EPI_100X_RFP_1x1_200ms_25sola
16	38	13.7253428978297	523	48.7116394869507	978.53154875717	939.214149139579	185936	355.518164435946	42.3147690610682	38.4617144064526	4	4223832	8076.16061185468	397.206720473714	696.240872577981	1	NaN	NaN	NaN	NaN	NaN	425.698722473655	0.955043176957956	37.5831213369243	13.2849655253104	10.9358425726301	2.91804880181514	0.0162842145875174	0.00604002628360968	2	1.00281860344185	3530.10177760407	1	8694.55258126195	1	1	1	14	2019-03-29T15:44:05.907	NG_ecoli_LTEE_11364_DM25	-0	-1732	163.75	DIA_100X_EMPTY_1x1_100ms	f39c5334-4726-4e15-a9af-c80094ec6a15	EPI_100X_YFP_1x1_200ms_25sola	EPI_100X_RFP_1x1_200ms_25sola
17	53	13.9686073282594	742	46.3065328398632	1118.28571428571	1123.8948787062	250699	337.869272237197	42.3147690610682	38.4617144064526	9	198082	266.956873315364	397.206720473714	696.240872577981	0	NaN	NaN	NaN	NaN	NaN	598.339209031498	0.912982011874496	52.4038039504832	13.0064510357926	11.2817654657613	2.24253123947109	0.0133263800554473	0.0077727396268034	0	1.01023349895015	5238.49855728474	0	8255.61994609165	1	1	1	14	2019-03-29T15:44:05.907	NG_ecoli_LTEE_11364_DM25	-0	-1732	163.75	DIA_100X_EMPTY_1x1_100ms	5995451b-779e-455d-8111-b5d38688840d	EPI_100X_YFP_1x1_200ms_25sola	EPI_100X_RFP_1x1_200ms_25sola
18	58	13.3094258506415	772	49.3364602021294	1146.59844559585	1830.65803108808	372100	481.99481865285	42.3147690610682	38.4617144064526	6	281992	365.274611398964	397.206720473714	696.240872577981	0	NaN	NaN	NaN	NaN	NaN	621.82575312917	0.91529259214255	56.7222854040997	13.0168706244019	10.8182959312963	2.16551889404944	0.0158400169935992	0.00535146717807962	3	1.00345103559334	5213.88342378932	0	8216.58808290156	1	1	1	14	2019-03-29T15:44:05.907	NG_ecoli_LTEE_11364_DM25	-0	-1732	163.75	DIA_100X_EMPTY_1x1_100ms	12b11267-be9b-42d4-bee4-d0b4f8a645a0	EPI_100X_YFP_1x1_200ms_25sola	EPI_100X_RFP_1x1_200ms_25sola
19	58	13.135570872647	762	47.8531809986945	1173.69816272966	462.990813648294	1704036	2236.26771653543	42.3147690610682	38.4617144064526	5	219416	287.94750656168	397.206720473714	696.240872577981	0	NaN	NaN	NaN	NaN	NaN	616.917530880684	0.904925836240414	56.3363045432255	13.0945490615667	10.8161009772218	2.3001525439914	0.00755847041803219	0.00325751865132563	3	1.0004023147362	5176.30315229737	0	8318.84120734908	1	1	1	14	2019-03-29T15:44:05.907	NG_ecoli_LTEE_11364_DM25	-0	-1732	163.75	DIA_100X_EMPTY_1x1_100ms	b5953d0f-a67f-42ae-b3de-e07ef2b8db43	EPI_100X_YFP_1x1_200ms_25sola	EPI_100X_RFP_1x1_200ms_25sola
20	67	14.0389007004134	941	47.3745340841095	1353.30074388948	1558.48246546227	868833	923.308182784272	42.3147690610682	38.4617144064526	9	304495	323.586609989373	397.206720473714	696.240872577981	0	NaN	NaN	NaN	NaN	NaN	720.107304030126	0.882371611475283	65.5310553911476	12.482671324377	10.8327699557274	2.02621472600308	0.00869184091889688	0.00515721157724709	1	1.00555746910466	6039.70998213887	0	8436.19766206164	1	1	1	14	2019-03-29T15:44:05.907	NG_ecoli_LTEE_11364_DM25	-0	-1732	163.75	DIA_100X_EMPTY_1x1_100ms	f0c6af2e-4b1e-4186-83ce-17b3e71fa786	EPI_100X_YFP_1x1_200ms_25sola	EPI_100X_RFP_1x1_200ms_25sola
21	78	13.4833158007566	1052	34.5791437598334	1393.03136882129	1725.1891634981	547388	520.330798479087	42.3147690610682	38.4617144064526	10	340298	323.477186311787	397.206720473714	696.240872577981	0	NaN	NaN	NaN	NaN	NaN	853.306149699646	0.839684125038054	77.2789054314756	13.100025986449	10.9401083391252	2.10450595519161	0.0182740226253808	0.00599062279902422	1	1.00677106549071	7264.3053161597	0	8241.29847908745	1	1	1	14	2019-03-29T15:44:05.907	NG_ecoli_LTEE_11364_DM25	-0	-1732	163.75	DIA_100X_EMPTY_1x1_100ms	3f318c19-74cf-4ea5-823d-bc7bce7adeb3	EPI_100X_YFP_1x1_200ms_25sola	EPI_100X_RFP_1x1_200ms_25sola
22	47	13.5953686013648	641	49.5290076124604	1637.22152886115	1329.95319812793	206097	321.524180967239	42.3147690610682	38.4617144064526	11	228591	356.616224648986	397.206720473714	696.240872577981	0	NaN	NaN	NaN	NaN	NaN	502.971818349455	0.963421243808799	45.9828705358815	12.4378408802254	10.6958737248464	2.53629815236194	0.0048120967056219	0.00231201886179274	1	1.00018617426193	4131.60214794307	0	8109.10296411857	1	1	1	14	2019-03-29T15:44:05.907	NG_ecoli_LTEE_11364_DM25	-0	-1732	163.75	DIA_100X_EMPTY_1x1_100ms	061837dd-df44-43ae-8c48-6c42e02c4f08	EPI_100X_YFP_1x1_200ms_25sola	EPI_100X_RFP_1x1_200ms_25sola
23	50	13.9054246589228	696	49.3242906217693	1708.94683908046	1133.22988505747	7330475	10532.2916666667	42.3147690610682	38.4617144064526	4	359719	516.837643678161	397.206720473714	696.240872577981	0	NaN	NaN	NaN	NaN	NaN	557.912730372809	0.943365138078788	49.0212905505366	13.1284312253592	11.1663520692249	2.46454701470063	0.00950481398737221	0.00392920612604343	1	1.00059384788301	4800.61917431043	0	8198.79022988506	1	1	1	14	2019-03-29T15:44:05.907	NG_ecoli_LTEE_11364_DM25	-0	-1732	163.75	DIA_100X_EMPTY_1x1_100ms	41619f98-14cc-4b7e-ba06-916ef6709d99	EPI_100X_YFP_1x1_200ms_25sola	EPI_100X_RFP_1x1_200ms_25sola
24	40	14.1486347945184	566	49.6419566828048	1764.69964664311	124.159010600707	1024701	1810.425795053	42.3147690610682	38.4617144064526	7	294487	520.295053003534	397.206720473714	696.240872577981	0	NaN	NaN	NaN	NaN	NaN	452.673040087815	0.980613170748512	38.0987460053917	13.3404171832085	11.4719672579199	3.08536430475229	0.00699853169819164	0.00404660744884283	1	1.00058809471197	3938.00588105513	0	8174.90106007067	1	1	1	14	2019-03-29T15:44:05.907	NG_ecoli_LTEE_11364_DM25	-0	-1732	163.75	DIA_100X_EMPTY_1x1_100ms	f03d35de-bd04-4f2a-80d5-503945120865	EPI_100X_YFP_1x1_200ms_25sola	EPI_100X_RFP_1x1_200ms_25sola
25	40	10.0016906054208	400	49.3382350083666	1836.4325	1600.8925	55966	139.915	42.3147690610682	38.4617144064526	9	13672678	34181.695	397.206720473714	696.240872577981	4	NaN	NaN	NaN	NaN	NaN	418.281744092092	0.943946640638908	40.9545643720076	12.0536524104832	9.97004774160778	2.33104800956947	0.0168569386843103	0.00637049361359928	2	1.00273077165527	3197.32415006509	0	10548.38	1	1	1	14	2019-03-29T15:44:05.907	NG_ecoli_LTEE_11364_DM25	-0	-1732	163.75	DIA_100X_EMPTY_1x1_100ms	adb646cb-4e68-4ed7-97a9-715b7ffd4d29	EPI_100X_YFP_1x1_200ms_25sola	EPI_100X_RFP_1x1_200ms_25sola
26	34	8.71586738094085	297	45.3181652654367	1875.3569023569	1024.84848484848	39545	133.148148148148	42.3147690610682	38.4617144064526	6	8052546	27112.9494949495	397.206720473714	696.240872577981	3	NaN	NaN	NaN	NaN	NaN	349.876635888933	0.936966718877821	36.938994680646	11.0909025074554	9.24310214606779	2.19270968217004	0.0118246237404754	0.0048019828154167	3	1.00047940833944	2478.62290083152	0	10572.3771043771	1	1	1	14	2019-03-29T15:44:05.907	NG_ecoli_LTEE_11364_DM25	-0	-1732	163.75	DIA_100X_EMPTY_1x1_100ms	afc726bf-71ba-494a-8b75-7782995c528a	EPI_100X_YFP_1x1_200ms_25sola	EPI_100X_RFP_1x1_200ms_25sola
27	28	11.5251266523609	323	46.8794477737787	1918.31269349845	1724.7306501548	52156	161.473684210526	42.3147690610682	38.4617144064526	6	12059010	37334.3962848297	397.206720473714	696.240872577981	4	NaN	NaN	NaN	NaN	NaN	337.681260748357	0.967623623678318	29.2682433185189	13.0398555066453	11.1302750856769	3.05095602187233	0.024529745586317	0.0123354872240329	1	1.00960797170525	2847.72687851423	0	10607.4582043344	1	1	1	14	2019-03-29T15:44:05.907	NG_ecoli_LTEE_11364_DM25	-0	-1732	163.75	DIA_100X_EMPTY_1x1_100ms	a6fc12b6-3bc9-4e94-973d-ddfa52d1abcf	EPI_100X_YFP_1x1_200ms_25sola	EPI_100X_RFP_1x1_200ms_25sola
28	37	9.29883852604298	344	20.5659913692469	1926.32558139535	90.9389534883721	61173	177.828488372093	42.3147690610682	38.4617144064526	9	17775016	51671.5581395349	397.206720473714	696.240872577981	3	NaN	NaN	NaN	NaN	NaN	356.601006371993	0.944658579701765	36.3581620014016	11.4604078884845	9.53307524946723	2.50642716992833	0.0190922408332566	0.00837243919347219	2	1.0071608604361	2595.12238635234	1	10327.7296511628	1	1	1	14	2019-03-29T15:44:05.907	NG_ecoli_LTEE_11364_DM25	-0	-1732	163.75	DIA_100X_EMPTY_1x1_100ms	79bc7140-8d7e-4a85-8906-1555554270c3	EPI_100X_YFP_1x1_200ms_25sola	EPI_100X_RFP_1x1_200ms_25sola
29	50	11.0929133526986	556	49.32848185223	1943.69064748201	1350.17625899281	79110	142.284172661871	42.3147690610682	38.4617144064526	9	20082087	36118.8615107914	397.206720473714	696.240872577981	3	NaN	NaN	NaN	NaN	NaN	517.108451366941	0.939740811958799	50.2311559462479	12.0527481152838	10.1373699111018	2.11148667464715	0.00714046730235484	0.00355892410839645	1	1.00072920428023	4054.27909552271	0	9796.64208633094	1	1	1	14	2019-03-29T15:44:05.907	NG_ecoli_LTEE_11364_DM25	-0	-1732	163.75	DIA_100X_EMPTY_1x1_100ms	8a341563-b74c-4479-8d4e-cdfc0f037133	EPI_100X_YFP_1x1_200ms_25sola	EPI_100X_RFP_1x1_200ms_25sola
30	30	9.48527619787734	285	39.0720882043552	1960.03859649123	107.828070175439	56292	197.515789473684	42.3147690610682	38.4617144064526	10	14818593	51995.0631578947	397.206720473714	696.240872577981	3	NaN	NaN	NaN	NaN	NaN	287.880986811929	0.982838067812142	28.7737565162188	11.5467218797606	9.76395559923624	2.61975701632417	0.0131378366627814	0.00612041017722323	1	1.00222865520747	2154.45802550571	1	10261.1403508772	1	1	1	14	2019-03-29T15:44:05.907	NG_ecoli_LTEE_11364_DM25	-0	-1732	163.75	DIA_100X_EMPTY_1x1_100ms	d698d9b6-9613-469e-8b0b-5cd30d6ece08	EPI_100X_YFP_1x1_200ms_25sola	EPI_100X_RFP_1x1_200ms_25sola
1	49	14.4873338572896	712	49.1981028290687	25.1671348314607	60.2654494382022	4218837	5925.33286516854	58.3495498960981	160.497116932893	6	448621	630.085674157303	681.333479041252	1403.80157048066	0	NaN	NaN	NaN	NaN	NaN	NaN	NaN	NaN	NaN	NaN	NaN	NaN	NaN	NaN	NaN	NaN	0	8793.79915730337	1	1	1	15	2019-03-29T15:44:18.160	NG_ecoli_LTEE_11364_DM25	1000	-1732	163.75	DIA_100X_EMPTY_1x1_100ms	6d804565-c167-4424-b82b-aecf6abe4a1e	EPI_100X_YFP_1x1_200ms_25sola	EPI_100X_RFP_1x1_200ms_25sola
2	39	11.5998401472295	454	8.72084421982732	37.704845814978	1107.46916299559	51260	112.907488986784	58.3495498960981	160.497116932893	0	17525271	38601.9185022026	681.333479041252	1403.80157048066	2	NaN	NaN	NaN	NaN	NaN	433.855780992015	0.851789544668415	41.7282307024856	12.5067923174587	10.0634648637226	2.42290137484435	0.0737234396954451	0.0316949487792051	0	1.09711571063402	3319.05860898431	1	10354.627753304	1	1	1	15	2019-03-29T15:44:18.160	NG_ecoli_LTEE_11364_DM25	1000	-1732	163.75	DIA_100X_EMPTY_1x1_100ms	0f329090-5dd4-4a5d-b794-251540567f99	EPI_100X_YFP_1x1_200ms_25sola	EPI_100X_RFP_1x1_200ms_25sola
3	43	9.96249037550622	429	48.9523578093864	34.995337995338	1814.40326340326	98389	229.344988344988	58.3495498960981	160.497116932893	0	16371118	38161.1142191142	681.333479041252	1403.80157048066	1	NaN	NaN	NaN	NaN	NaN	430.679085322084	0.919186074051841	43.2427902522832	12.1869563667379	9.69268332696761	2.37216161944157	0.0217682126768947	0.00735877825642282	2	1.00167099316347	3190.74162866799	0	10625.1515151515	1	1	1	15	2019-03-29T15:44:18.160	NG_ecoli_LTEE_11364_DM25	1000	-1732	163.75	DIA_100X_EMPTY_1x1_100ms	638c71e8-dae4-4ea5-b270-81c469c6c030	EPI_100X_YFP_1x1_200ms_25sola	EPI_100X_RFP_1x1_200ms_25sola
4	45	8.81127520082718	397	-37.0756096094395	53.7329974811083	1131.16876574307	44073	111.015113350126	58.3495498960981	160.497116932893	0	15084398	37995.9647355164	681.333479041252	1403.80157048066	4	NaN	NaN	NaN	NaN	NaN	464.748051588327	0.835315886910331	47.840606982108	13.3574314105748	9.4848641407357	2.38992955329882	0.0356124289997131	0.0148959700586976	2	1.01872712950944	3380.24976741055	1	10940.8866498741	1	1	1	15	2019-03-29T15:44:18.160	NG_ecoli_LTEE_11364_DM25	1000	-1732	163.75	DIA_100X_EMPTY_1x1_100ms	309a7535-8c7b-4a13-aa2f-be2c019457d2	EPI_100X_YFP_1x1_200ms_25sola	EPI_100X_RFP_1x1_200ms_25sola
5	40	9.45118738693777	381	26.1237450951288	49.511811023622	1152.1968503937	36455	95.6824146981627	58.3495498960981	160.497116932893	0	9410104	24698.4356955381	681.333479041252	1403.80157048066	2	NaN	NaN	NaN	NaN	NaN	421.709363777035	0.85933807852139	43.2189723549692	12.0796543852765	9.53315946879693	2.21346965144334	0.0342672332777626	0.0169790134043573	0	1.03003140083748	3084.87828378721	0	10914.4619422572	1	1	1	15	2019-03-29T15:44:18.160	NG_ecoli_LTEE_11364_DM25	1000	-1732	163.75	DIA_100X_EMPTY_1x1_100ms	da118ee9-406f-4d2b-bf80-101bae8905bb	EPI_100X_YFP_1x1_200ms_25sola	EPI_100X_RFP_1x1_200ms_25sola
6	50	14.3381354264304	717	49.3192520069025	56.9651324965132	1771.15062761506	15340365	21395.2092050209	58.3495498960981	160.497116932893	3	2100312	2929.30543933054	681.333479041252	1403.80157048066	0	NaN	NaN	NaN	NaN	NaN	565.207648660612	0.939272323025454	48.4211124276226	13.2853928879262	11.5239096491485	2.41041086892304	0.0099711792180293	0.00599150954094061	1	1.0045933579291	5050.38321949939	0	8627.23709902371	1	1	1	15	2019-03-29T15:44:18.160	NG_ecoli_LTEE_11364_DM25	1000	-1732	163.75	DIA_100X_EMPTY_1x1_100ms	b2944787-cd2b-471b-9985-e6ecdb776a64	EPI_100X_YFP_1x1_200ms_25sola	EPI_100X_RFP_1x1_200ms_25sola
7	23	10.0319591146696	231	0.221959753030976	191.272727272727	1044.0303030303	35452	153.471861471861	58.3495498960981	160.497116932893	1	1217511	5270.61038961039	681.333479041252	1403.80157048066	1	NaN	NaN	NaN	NaN	NaN	228.011358346308	0.953735494674465	23.101717622746	11.9154939059316	9.21331632380161	2.96140811540309	0.0817660696181053	0.0373079573270161	2	1.05169976088133	1540.16098174075	0	10345.1471861472	1	1	1	15	2019-03-29T15:44:18.160	NG_ecoli_LTEE_11364_DM25	1000	-1732	163.75	DIA_100X_EMPTY_1x1_100ms	ef5bc649-b918-4ea3-9ed7-303436c6b6c9	EPI_100X_YFP_1x1_200ms_25sola	EPI_100X_RFP_1x1_200ms_25sola
8	55	13.0687518646304	719	2.32356672170935	239.471488178025	2027.38108484006	1148341	1597.13630041725	58.3495498960981	160.497116932893	6	3401969	4731.52851182198	681.333479041252	1403.80157048066	0	NaN	NaN	NaN	NaN	NaN	NaN	NaN	NaN	NaN	NaN	NaN	NaN	NaN	NaN	NaN	NaN	0	8659.49652294854	1	1	1	15	2019-03-29T15:44:18.160	NG_ecoli_LTEE_11364_DM25	1000	-1732	163.75	DIA_100X_EMPTY_1x1_100ms	18cd3b5c-3173-4dc8-9e2d-23f2052f5f88	EPI_100X_YFP_1x1_200ms_25sola	EPI_100X_RFP_1x1_200ms_25sola
9	74	14.6116188764548	1082	39.6112598931673	290.309611829945	1132.50554528651	761819	704.084103512015	58.3495498960981	160.497116932893	11	1503134	1389.21811460259	681.333479041252	1403.80157048066	0	NaN	NaN	NaN	NaN	NaN	870.392776911181	0.891129196577946	72.6758852019399	13.8896340744174	11.8427050242059	2.43688452590961	0.00823201903888338	0.00409874938760378	2	1.00239608141923	8005.38154691427	0	8655.01293900185	1	1	1	15	2019-03-29T15:44:18.160	NG_ecoli_LTEE_11364_DM25	1000	-1732	163.75	DIA_100X_EMPTY_1x1_100ms	40179496-04c6-4608-967b-7567298bb785	EPI_100X_YFP_1x1_200ms_25sola	EPI_100X_RFP_1x1_200ms_25sola
10	60	11.4265269871647	687	34.2792416301087	322.2634643377	1524.94177583697	61942	90.1630276564774	58.3495498960981	160.497116932893	0	18558778	27014.2328966521	681.333479041252	1403.80157048066	3	NaN	NaN	NaN	NaN	NaN	622.058144859841	0.876216682192949	60.7223312163075	12.4690834032175	9.99508079747683	2.30162634015691	0.0299462874245397	0.00867233056484711	3	1.0037249589453	4764.42984135124	0	10294.3857350801	1	1	1	15	2019-03-29T15:44:18.160	NG_ecoli_LTEE_11364_DM25	1000	-1732	163.75	DIA_100X_EMPTY_1x1_100ms	b399815d-6a16-4391-91ba-665026d066ac	EPI_100X_YFP_1x1_200ms_25sola	EPI_100X_RFP_1x1_200ms_25sola
11	46	14.6794663686926	676	49.3622672982821	383.07100591716	540.489644970414	6760309	10000.4571005917	58.3495498960981	160.497116932893	3	446980	661.213017751479	681.333479041252	1403.80157048066	0	NaN	NaN	NaN	NaN	NaN	525.810266347215	0.972269306912291	43.6831781586759	13.6338542939104	11.708450870259	2.92929833958059	0.020472431319577	0.00804413580293452	1	1.00221456421702	4703.30329199882	0	8594.89053254438	1	1	1	15	2019-03-29T15:44:18.160	NG_ecoli_LTEE_11364_DM25	1000	-1732	163.75	DIA_100X_EMPTY_1x1_100ms	c381aab2-0815-49e0-be7e-f27a5bd01a0b	EPI_100X_YFP_1x1_200ms_25sola	EPI_100X_RFP_1x1_200ms_25sola
12	32	10.9663241427221	351	46.8815190465577	394.481481481481	1883.28205128205	36186	103.094017094017	58.3495498960981	160.497116932893	0	12597744	35891.0085470085	681.333479041252	1403.80157048066	1	NaN	NaN	NaN	NaN	NaN	350.037022747967	0.837854406014576	NaN	NaN	NaN	NaN	NaN	NaN	NaN	NaN	NaN	0	10916.6011396011	1	1	1	15	2019-03-29T15:44:18.160	NG_ecoli_LTEE_11364_DM25	1000	-1732	163.75	DIA_100X_EMPTY_1x1_100ms	f9d41567-d0aa-4882-ad9c-9ba917df2e00	EPI_100X_YFP_1x1_200ms_25sola	EPI_100X_RFP_1x1_200ms_25sola
13	38	11.4844698674636	437	49.2688591725535	448.224256292906	588.512585812357	41096	94.0411899313501	58.3495498960981	160.497116932893	0	10852720	24834.5995423341	681.333479041252	1403.80157048066	3	NaN	NaN	NaN	NaN	NaN	395.426760096242	0.950054688156845	37.9348929257058	12.4082373874377	10.1698643632657	2.53351151092412	0.0128700401518796	0.00702238615155081	0	1.00416233970151	3081.47795685501	0	10384.0297482838	1	1	1	15	2019-03-29T15:44:18.160	NG_ecoli_LTEE_11364_DM25	1000	-1732	163.75	DIA_100X_EMPTY_1x1_100ms	ac118dbd-d788-4643-94aa-cbfe89095776	EPI_100X_YFP_1x1_200ms_25sola	EPI_100X_RFP_1x1_200ms_25sola
14	34	14.8931599075287	506	47.4571925977782	533.328063241107	1184.1581027668	1131316	2235.8023715415	58.3495498960981	160.497116932893	2	1920238	3794.93675889328	681.333479041252	1403.80157048066	1	NaN	NaN	NaN	NaN	NaN	395.111629167127	0.98771649730848	33.8337381565686	13.9119328896746	11.3650982718752	3.06636552764316	0.0231011668243692	0.0140118440658363	0	1.01361106442943	3432.30802687011	1	8907.80434782609	1	1	1	15	2019-03-29T15:44:18.160	NG_ecoli_LTEE_11364_DM25	1000	-1732	163.75	DIA_100X_EMPTY_1x1_100ms	f0553884-f063-42c1-a618-b52c2e8ecc2c	EPI_100X_YFP_1x1_200ms_25sola	EPI_100X_RFP_1x1_200ms_25sola
15	54	15.1296754339414	818	49.2507949327529	558	1681.63447432763	1499237	1832.80806845966	58.3495498960981	160.497116932893	7	435507	532.404645476773	681.333479041252	1403.80157048066	0	NaN	NaN	NaN	NaN	NaN	659.241561743669	0.933906136783041	53.0093535885716	14.2046040066326	12.2005982254743	2.76343876046208	0.0146167574711681	0.00640233567377507	1	1.00822339332059	6197.33026784827	0	8250.16014669927	1	1	1	15	2019-03-29T15:44:18.160	NG_ecoli_LTEE_11364_DM25	1000	-1732	163.75	DIA_100X_EMPTY_1x1_100ms	5e081fcf-24b9-4434-9018-05a1b6f532c3	EPI_100X_YFP_1x1_200ms_25sola	EPI_100X_RFP_1x1_200ms_25sola
16	33	12.7717144236865	422	42.4583216714591	556.590047393365	1207.81753554502	1047703	2482.70853080569	58.3495498960981	160.497116932893	3	705945	1672.85545023697	681.333479041252	1403.80157048066	0	NaN	NaN	NaN	NaN	NaN	378.576679858872	0.980311350964074	33.8458023471366	13.1672730259647	10.8718317162845	2.76735280957374	0.0206599480721212	0.012007434740543	0	1.00940335229393	3141.95628346317	2	9117.79857819905	1	1	1	15	2019-03-29T15:44:18.160	NG_ecoli_LTEE_11364_DM25	1000	-1732	163.75	DIA_100X_EMPTY_1x1_100ms	da42718f-05a8-449c-b2ac-64fafc6218b3	EPI_100X_YFP_1x1_200ms_25sola	EPI_100X_RFP_1x1_200ms_25sola
17	40	13.0613182693163	522	49.3467476711098	576.250957854406	1206.87356321839	405497	776.814176245211	58.3495498960981	160.497116932893	3	865664	1658.3601532567	681.333479041252	1403.80157048066	0	NaN	NaN	NaN	NaN	NaN	439.341938852802	0.981350088462735	38.1587547772393	12.9799551572108	11.3034854449306	2.59060989136326	0.0277467545715361	0.00961717481421599	2	1.0077839605521	3829.20691288504	1	8969.73563218391	1	1	1	15	2019-03-29T15:44:18.160	NG_ecoli_LTEE_11364_DM25	1000	-1732	163.75	DIA_100X_EMPTY_1x1_100ms	6fe905bc-a4aa-4e00-9e94-98dbcbb2bf8d	EPI_100X_YFP_1x1_200ms_25sola	EPI_100X_RFP_1x1_200ms_25sola
18	36	13.2048259082811	476	49.1728668217137	647.235294117647	1639.73739495798	42604	89.5042016806723	58.3495498960981	160.497116932893	0	14084518	29589.3235294118	681.333479041252	1403.80157048066	4	NaN	NaN	NaN	NaN	NaN	425.530824399058	0.97516200149854	35.7159153125361	13.6771829777235	11.6660701552047	2.95518587527429	0.00691628086399962	0.00305447849036564	2	1.00022918533172	3817.69152142745	0	10150.987394958	1	1	1	15	2019-03-29T15:44:18.160	NG_ecoli_LTEE_11364_DM25	1000	-1732	163.75	DIA_100X_EMPTY_1x1_100ms	0091e36e-3853-4cb0-be7c-62ff9888bf01	EPI_100X_YFP_1x1_200ms_25sola	EPI_100X_RFP_1x1_200ms_25sola
19	41	6.47739956751082	266	-5.48509164111933	673.721804511278	1184.60902255639	45893	172.53007518797	58.3495498960981	160.497116932893	1	6679078	25109.3157894737	681.333479041252	1403.80157048066	4	NaN	NaN	NaN	NaN	NaN	401.099456383312	0.876924766468665	44.6535645210479	10.555146166318	8.78186013828319	1.93111483507722	0.029628604664909	0.00874484256677121	2	1.00799987560751	2704.69965943463	1	11125.022556391	1	1	1	15	2019-03-29T15:44:18.160	NG_ecoli_LTEE_11364_DM25	1000	-1732	163.75	DIA_100X_EMPTY_1x1_100ms	d725dc16-28bd-46c4-869a-744695dd9367	EPI_100X_YFP_1x1_200ms_25sola	EPI_100X_RFP_1x1_200ms_25sola
20	40	13.6247871627458	545	49.0471461702585	678.038532110092	1130.40366972477	1252898	2298.89541284404	58.3495498960981	160.497116932893	4	958788	1759.24403669725	681.333479041252	1403.80157048066	0	NaN	NaN	NaN	NaN	NaN	436.087113527724	0.967152293730892	39.3160223708507	13.3362473130868	10.897689910532	2.71647759804814	0.0102086062997325	0.00401575490329768	1	1.00165267846236	3667.14723404686	1	8689.77614678899	1	1	1	15	2019-03-29T15:44:18.160	NG_ecoli_LTEE_11364_DM25	1000	-1732	163.75	DIA_100X_EMPTY_1x1_100ms	438a58df-d878-4db9-9712-5a0d179b589e	EPI_100X_YFP_1x1_200ms_25sola	EPI_100X_RFP_1x1_200ms_25sola
21	42	15.0046810898612	630	49.2248298171858	682.363492063492	1171.58888888889	1218455	1934.05555555556	58.3495498960981	160.497116932893	4	7333078	11639.8063492063	681.333479041252	1403.80157048066	0	NaN	NaN	NaN	NaN	NaN	472.318773529021	0.959434410981189	40.2351532277646	13.7357197555213	11.3451652637078	3.05608382787538	0.0349822943966638	0.0148539070854751	1	1.00683154464762	4067.40290176423	2	9104.92222222222	1	1	1	15	2019-03-29T15:44:18.160	NG_ecoli_LTEE_11364_DM25	1000	-1732	163.75	DIA_100X_EMPTY_1x1_100ms	6e69c52f-f770-47c5-a3ef-f4d15a6453ba	EPI_100X_YFP_1x1_200ms_25sola	EPI_100X_RFP_1x1_200ms_25sola
22	46	14.0164023675655	645	49.4918405051436	720.82480620155	1314.20620155039	352817	547.003100775194	58.3495498960981	160.497116932893	5	735985	1141.06201550388	681.333479041252	1403.80157048066	0	NaN	NaN	NaN	NaN	NaN	514.491606524572	0.953856093988363	44.5777907510208	13.1236333760353	11.314097509528	2.58558810235666	0.00965873575651916	0.00363957967244047	3	1.00190222360913	4481.75650350187	0	8438.95658914729	1	1	1	15	2019-03-29T15:44:18.160	NG_ecoli_LTEE_11364_DM25	1000	-1732	163.75	DIA_100X_EMPTY_1x1_100ms	45673393-a3f9-4dd5-abe4-223266574dc5	EPI_100X_YFP_1x1_200ms_25sola	EPI_100X_RFP_1x1_200ms_25sola
23	38	12.5796110640157	479	49.2486792730189	795.567849686848	550.21503131524	37153	77.5636743215031	58.3495498960981	160.497116932893	0	11376406	23750.3256784969	681.333479041252	1403.80157048066	2	NaN	NaN	NaN	NaN	NaN	404.551548884888	0.955392459124331	37.329854593083	12.5502214219888	10.6470384752283	2.51858707848391	0.0109310097154617	0.00679174782790622	0	1.00378153360267	3323.56231977745	0	10187.3235908142	1	1	1	15	2019-03-29T15:44:18.160	NG_ecoli_LTEE_11364_DM25	1000	-1732	163.75	DIA_100X_EMPTY_1x1_100ms	e7d5f908-1365-4880-8c8e-d2d4e29d3f24	EPI_100X_YFP_1x1_200ms_25sola	EPI_100X_RFP_1x1_200ms_25sola
24	46	10.1658391982784	468	48.7834905095007	829.965811965812	1142.5	39564	84.5384615384615	58.3495498960981	160.497116932893	0	7659004	16365.3931623932	681.333479041252	1403.80157048066	4	NaN	NaN	NaN	NaN	NaN	481.480329725457	0.904786053426307	46.6416691154818	12.5114928716695	10.1559816719582	2.25018037746662	0.0132937090819647	0.00403055733730224	2	1.0008953107319	3778.39868941697	0	10712.3482905983	1	1	1	15	2019-03-29T15:44:18.160	NG_ecoli_LTEE_11364_DM25	1000	-1732	163.75	DIA_100X_EMPTY_1x1_100ms	bc1b5c09-df64-4a7d-a235-225c37cb50ff	EPI_100X_YFP_1x1_200ms_25sola	EPI_100X_RFP_1x1_200ms_25sola
25	50	14.1764518805829	711	49.3980691223235	878.796061884669	246.338959212377	269092	378.469760900141	58.3495498960981	160.497116932893	5	258032	362.914205344585	681.333479041252	1403.80157048066	0	NaN	NaN	NaN	NaN	NaN	548.863632868906	0.949854983221067	48.8460981603223	12.7016477512834	11.0827178721637	2.30211971054099	0.00803419502529488	0.00281816157977234	3	1.00076447721511	4712.07630639374	0	8520.57805907173	1	1	1	15	2019-03-29T15:44:18.160	NG_ecoli_LTEE_11364_DM25	1000	-1732	163.75	DIA_100X_EMPTY_1x1_100ms	69b1c045-5dc4-40cb-8cc3-8723eb7b4a63	EPI_100X_YFP_1x1_200ms_25sola	EPI_100X_RFP_1x1_200ms_25sola
26	49	10.8337370114975	531	49.5169997917497	893.427495291902	1539.04519774011	44868	84.4971751412429	58.3495498960981	160.497116932893	0	11385014	21440.7043314501	681.333479041252	1403.80157048066	3	NaN	NaN	NaN	NaN	NaN	484.267396766993	0.917600633972786	48.216054243026	11.7710023217602	9.8871108517201	2.14515425559395	0.0103287865311013	0.00466931005688451	3	1.00122844375794	3701.8631107642	0	10378.4105461394	1	1	1	15	2019-03-29T15:44:18.160	NG_ecoli_LTEE_11364_DM25	1000	-1732	163.75	DIA_100X_EMPTY_1x1_100ms	8530008d-6a1d-4c08-9378-9562093a71e2	EPI_100X_YFP_1x1_200ms_25sola	EPI_100X_RFP_1x1_200ms_25sola
27	64	14.440260232085	925	42.0942431647902	949.707027027027	1388.46594594595	673284	727.874594594595	58.3495498960981	160.497116932893	7	381172	412.077837837838	681.333479041252	1403.80157048066	0	NaN	NaN	NaN	NaN	NaN	709.199055735863	0.902933982180005	62.7709292705623	13.5235024648957	11.0930170752412	2.33526860960703	0.0146039849256165	0.00664974272911804	2	1.00430609255752	6066.63410694694	0	8668.28432432432	1	1	1	15	2019-03-29T15:44:18.160	NG_ecoli_LTEE_11364_DM25	1000	-1732	163.75	DIA_100X_EMPTY_1x1_100ms	488291b5-d68d-4273-92aa-faff0ba10ecc	EPI_100X_YFP_1x1_200ms_25sola	EPI_100X_RFP_1x1_200ms_25sola
28	49	12.0424484542562	591	47.9139609914624	997.373942470389	1200.12182741117	50970	86.243654822335	58.3495498960981	160.497116932893	0	12503070	21155.7868020305	681.333479041252	1403.80157048066	7	NaN	NaN	NaN	NaN	NaN	536.852763279912	0.914820312565156	49.3936063278897	13.0098039878504	10.5410933740639	2.64950427490948	0.0193709791176532	0.00545832992193289	2	1.00133077114164	4310.54256709418	0	10556.820642978	1	1	1	15	2019-03-29T15:44:18.160	NG_ecoli_LTEE_11364_DM25	1000	-1732	163.75	DIA_100X_EMPTY_1x1_100ms	d86abc2b-7e00-4ee4-9127-7e4d2c35784f	EPI_100X_YFP_1x1_200ms_25sola	EPI_100X_RFP_1x1_200ms_25sola
29	49	14.6683788746249	719	49.270072710775	1025.421418637	1310.98887343533	9926240	13805.6189151599	58.3495498960981	160.497116932893	4	471425	655.667593880389	681.333479041252	1403.80157048066	0	NaN	NaN	NaN	NaN	NaN	575.359774626231	0.952604237636782	47.8738648064293	13.6951367047004	11.6319182084575	2.90860594395973	0.0189742969713484	0.00800742278357342	1	1.00277799969242	5087.34335279782	0	8442.9652294854	1	1	1	15	2019-03-29T15:44:18.160	NG_ecoli_LTEE_11364_DM25	1000	-1732	163.75	DIA_100X_EMPTY_1x1_100ms	aa27d96b-a89a-40c3-9d91-6bc82da880a8	EPI_100X_YFP_1x1_200ms_25sola	EPI_100X_RFP_1x1_200ms_25sola
30	61	13.7301204469546	837	49.0041505570317	1043.256869773	55.3584229390681	1048326	1252.48028673835	58.3495498960981	160.497116932893	8	338878	404.872162485066	681.333479041252	1403.80157048066	0	NaN	NaN	NaN	NaN	NaN	660.513551092955	0.871792791096529	59.1474898332364	13.0309050456683	10.9205676525995	2.1694588282816	0.0480296412790311	0.0129930579750904	1	1.02636935989332	5540.0875371963	1	8757.97132616487	1	1	1	15	2019-03-29T15:44:18.160	NG_ecoli_LTEE_11364_DM25	1000	-1732	163.75	DIA_100X_EMPTY_1x1_100ms	bd6a49ae-58a5-4f01-8425-09ff9dd4287f	EPI_100X_YFP_1x1_200ms_25sola	EPI_100X_RFP_1x1_200ms_25sola
31	46	14.2057004126155	654	49.6327474495612	1059.89143730887	1589.43272171254	403495	616.964831804281	58.3495498960981	160.497116932893	6	278579	425.961773700306	681.333479041252	1403.80157048066	0	NaN	NaN	NaN	NaN	NaN	520.291612163046	0.964761320219807	43.9219897146576	13.486472033861	11.5625867275477	2.83691552785321	0.00830097244176319	0.00339849429684166	3	1.00057489724578	4611.92136521863	0	8203.7996941896	1	1	1	15	2019-03-29T15:44:18.160	NG_ecoli_LTEE_11364_DM25	1000	-1732	163.75	DIA_100X_EMPTY_1x1_100ms	daaae79e-1c70-46cb-8eff-d39b275b1bca	EPI_100X_YFP_1x1_200ms_25sola	EPI_100X_RFP_1x1_200ms_25sola
32	35	13.9338974393162	488	47.965837833982	1083.35245901639	40.4815573770492	2548835	5223.02254098361	58.3495498960981	160.497116932893	3	223563	458.120901639344	681.333479041252	1403.80157048066	0	NaN	NaN	NaN	NaN	NaN	386.223541475562	0.963620492800689	33.9259569304419	12.8855780168196	11.0188793106505	2.89695481456295	0.0504031043714366	0.0187866324318435	1	1.02433770546304	3235.16801590855	1	8713.4631147541	1	1	1	15	2019-03-29T15:44:18.160	NG_ecoli_LTEE_11364_DM25	1000	-1732	163.75	DIA_100X_EMPTY_1x1_100ms	5fe60f96-db1f-4274-bb99-c2dcd3b1c666	EPI_100X_YFP_1x1_200ms_25sola	EPI_100X_RFP_1x1_200ms_25sola
33	58	14.3682646803866	833	48.8308476659355	1102.4693877551	432.811524609844	6204355	7448.20528211285	58.3495498960981	160.497116932893	4	372156	446.765906362545	681.333479041252	1403.80157048066	0	NaN	NaN	NaN	NaN	NaN	652.951215048365	0.922490266584684	55.9765955525157	13.5861979258022	11.4434591483446	2.42284305194396	0.12344185925684	0.00415862918845974	2	1.0005348580463	5757.19593461468	0	8714.05882352941	1	1	1	15	2019-03-29T15:44:18.160	NG_ecoli_LTEE_11364_DM25	1000	-1732	163.75	DIA_100X_EMPTY_1x1_100ms	e4cd7e47-a4bc-41d6-a2f5-30cfa37d108e	EPI_100X_YFP_1x1_200ms_25sola	EPI_100X_RFP_1x1_200ms_25sola
34	43	14.199357949143	613	49.3687022470364	1122.92169657423	1150.60358890701	1621395	2645.0163132137	58.3495498960981	160.497116932893	4	239090	390.032626427406	681.333479041252	1403.80157048066	0	NaN	NaN	NaN	NaN	NaN	498.957448062647	0.969737171606184	41.7272562750934	13.5031182887943	11.609955038367	3.0118424736448	0.0120464268199735	0.00649595015789872	1	1.001205798858	4417.44129002544	0	8215.24632952692	1	1	1	15	2019-03-29T15:44:18.160	NG_ecoli_LTEE_11364_DM25	1000	-1732	163.75	DIA_100X_EMPTY_1x1_100ms	6361bf32-5c32-4e92-b9f8-fe108b76ba69	EPI_100X_YFP_1x1_200ms_25sola	EPI_100X_RFP_1x1_200ms_25sola
35	44	12.3899940748089	545	49.4937293592563	1123.57431192661	1691.55963302752	50181	92.0752293577982	58.3495498960981	160.497116932893	0	15537396	28508.9834862385	681.333479041252	1403.80157048066	3	NaN	NaN	NaN	NaN	NaN	464.796398419985	0.976357790528046	41.9854242723007	12.6181404124852	10.8279854498056	2.5870132999027	0.0163714236691032	0.00490844615138689	3	1.0022253710606	3866.19499770633	0	10096.4440366972	1	1	1	15	2019-03-29T15:44:18.160	NG_ecoli_LTEE_11364_DM25	1000	-1732	163.75	DIA_100X_EMPTY_1x1_100ms	e95b273f-f8fa-4ec0-963f-6ccbba8b5d7f	EPI_100X_YFP_1x1_200ms_25sola	EPI_100X_RFP_1x1_200ms_25sola
36	61	13.562325403533	827	48.96002094425	1141.96130592503	1962.93107617896	315987	382.088270858525	58.3495498960981	160.497116932893	6	389488	470.964933494559	681.333479041252	1403.80157048066	0	NaN	NaN	NaN	NaN	NaN	673.150936426697	0.885182671174426	59.158425822992	13.148131068348	11.2137386770895	2.2100172965697	0.0142959908248388	0.00635228958565141	1	1.01065727795122	5842.61612265827	0	8590.48246674728	1	1	1	15	2019-03-29T15:44:18.160	NG_ecoli_LTEE_11364_DM25	1000	-1732	163.75	DIA_100X_EMPTY_1x1_100ms	85b435a9-0eb3-4fba-906f-fd03876800f6	EPI_100X_YFP_1x1_200ms_25sola	EPI_100X_RFP_1x1_200ms_25sola
37	39	14.446988363721	564	46.5760554571997	1211.33333333333	1421.13120567376	3544640	6284.82269503546	58.3495498960981	160.497116932893	5	241143	427.558510638298	681.333479041252	1403.80157048066	0	NaN	NaN	NaN	NaN	NaN	458.639004211801	0.966359151569946	37.7893907307364	13.9869225224554	11.8290565841563	2.85539084990962	0.0324211655852092	0.0135220661357764	1	1.01154358992274	4152.9814359554	2	8486.10106382979	1	1	1	15	2019-03-29T15:44:18.160	NG_ecoli_LTEE_11364_DM25	1000	-1732	163.75	DIA_100X_EMPTY_1x1_100ms	bbc9940c-fd85-4f65-bfe5-7b3b8f0d7ea0	EPI_100X_YFP_1x1_200ms_25sola	EPI_100X_RFP_1x1_200ms_25sola
38	38	12.4993442456192	475	49.3021563556776	1223.57684210526	1398.67789473684	6107756	12858.4336842105	58.3495498960981	160.497116932893	4	220133	463.437894736842	681.333479041252	1403.80157048066	0	NaN	NaN	NaN	NaN	NaN	408.338852427334	0.946198347031216	36.7800454068852	12.8486111222408	10.8909198019605	2.49297392688928	0.0153262416583729	0.00555562126608347	2	1.00291573040396	3426.34635976293	2	9210.49894736842	1	1	1	15	2019-03-29T15:44:18.160	NG_ecoli_LTEE_11364_DM25	1000	-1732	163.75	DIA_100X_EMPTY_1x1_100ms	face3c7d-9d56-4eb9-98ee-4fe058f13156	EPI_100X_YFP_1x1_200ms_25sola	EPI_100X_RFP_1x1_200ms_25sola
39	41	12.0720800117942	495	46.8084178565872	1228.70909090909	1438.01818181818	6699377	13534.0949494949	58.3495498960981	160.497116932893	3	220975	446.414141414141	681.333479041252	1403.80157048066	0	NaN	NaN	NaN	NaN	NaN	435.593281417535	0.95684401990262	41.3318347023175	12.5014935621631	10.3708522875656	2.40699745186368	0.0203158208742957	0.00905153004319056	2	1.00633432972993	3491.43099071241	2	9405.13535353535	1	1	1	15	2019-03-29T15:44:18.160	NG_ecoli_LTEE_11364_DM25	1000	-1732	163.75	DIA_100X_EMPTY_1x1_100ms	952ba1d6-ca65-4f48-b0a0-99579dc2549e	EPI_100X_YFP_1x1_200ms_25sola	EPI_100X_RFP_1x1_200ms_25sola
40	57	15.0402650974767	858	48.1830905779024	1261.02564102564	1184.37645687646	713519	831.607226107226	58.3495498960981	160.497116932893	7	545971	636.329836829837	681.333479041252	1403.80157048066	0	NaN	NaN	NaN	NaN	NaN	663.443890717689	0.919250163278815	55.9226334690543	13.4343228436815	11.6537524969675	2.39546313106995	0.0144949270353526	0.00701038531638283	1	1.00617536316522	5964.98116439244	0	8570.36013986014	1	1	1	15	2019-03-29T15:44:18.160	NG_ecoli_LTEE_11364_DM25	1000	-1732	163.75	DIA_100X_EMPTY_1x1_100ms	f313c967-60a0-4670-af12-b7404ce3d604	EPI_100X_YFP_1x1_200ms_25sola	EPI_100X_RFP_1x1_200ms_25sola
41	21	13.5621445087813	285	-49.4173662815468	1282.61754385965	1277.76842105263	15644	54.8912280701754	58.3495498960981	160.497116932893	0	164367	576.726315789474	681.333479041252	1403.80157048066	0	NaN	NaN	NaN	NaN	NaN	213.370616248929	0.99987072228573	17.1856849266465	15.8176449111125	11.8651022119606	4.21518087247082	0.03220983831334	0.017511978184002	0	1.00606179376022	1900.20166532707	0	9584.62807017544	1	1	1	15	2019-03-29T15:44:18.160	NG_ecoli_LTEE_11364_DM25	1000	-1732	163.75	DIA_100X_EMPTY_1x1_100ms	d2e94ecb-8c2e-48c0-b5d0-721bcb6dc129	EPI_100X_YFP_1x1_200ms_25sola	EPI_100X_RFP_1x1_200ms_25sola
42	40	12.7672370723556	511	49.5217705798096	1302.49902152642	835.356164383562	38112	74.5831702544031	58.3495498960981	160.497116932893	0	11817671	23126.5577299413	681.333479041252	1403.80157048066	4	NaN	NaN	NaN	NaN	NaN	449.780369903929	0.953630154250672	39.8770824800927	12.9251339045453	11.0038512771241	2.68781477681612	0.0243630777279688	0.00820369608717261	1	1.00433087235021	3792.29996494298	0	10308.7416829746	1	1	1	15	2019-03-29T15:44:18.160	NG_ecoli_LTEE_11364_DM25	1000	-1732	163.75	DIA_100X_EMPTY_1x1_100ms	97108efc-9f93-4f76-bcc9-d2f0a450eba3	EPI_100X_YFP_1x1_200ms_25sola	EPI_100X_RFP_1x1_200ms_25sola
43	52	14.5018698510163	755	49.5263409181196	1339.40529801325	1238.36291390728	4599148	6091.58675496689	58.3495498960981	160.497116932893	5	4188396	5547.54437086093	681.333479041252	1403.80157048066	4	NaN	NaN	NaN	NaN	NaN	589.881754677482	0.931163574130833	50.6457347122391	12.9514573751164	11.4558348358795	2.42603296469676	0.0172807614380657	0.00716570199519341	2	1.00599270494716	5220.18920598283	0	8490.60264900662	1	1	1	15	2019-03-29T15:44:18.160	NG_ecoli_LTEE_11364_DM25	1000	-1732	163.75	DIA_100X_EMPTY_1x1_100ms	76b78c20-88f7-47b6-8965-477e62e967fb	EPI_100X_YFP_1x1_200ms_25sola	EPI_100X_RFP_1x1_200ms_25sola
44	51	13.7210016175198	701	49.3693459508484	1350.74750356633	801.055634807418	266456	380.108416547789	58.3495498960981	160.497116932893	5	524391	748.061340941512	681.333479041252	1403.80157048066	0	NaN	NaN	NaN	NaN	NaN	562.147610907816	0.946474126253041	49.5362338590216	12.9774104641901	11.049249284736	2.53523796475889	0.0175434966941053	0.00800996618958509	1	1.00263215368634	4749.83376190567	0	8369.88873038516	1	1	1	15	2019-03-29T15:44:18.160	NG_ecoli_LTEE_11364_DM25	1000	-1732	163.75	DIA_100X_EMPTY_1x1_100ms	ceea43f1-5d5f-4544-bd57-8024146a118e	EPI_100X_YFP_1x1_200ms_25sola	EPI_100X_RFP_1x1_200ms_25sola
45	38	12.8328224852376	488	30.4559939010711	1354.23975409836	533.686475409836	48306	98.9877049180328	58.3495498960981	160.497116932893	0	15972236	32729.9918032787	681.333479041252	1403.80157048066	1	NaN	NaN	NaN	NaN	NaN	417.42831128222	0.899167178324143	37.7207581964124	13.6159767663536	10.6401500928082	2.8940266610572	0.0472570484102302	0.0266864276255535	1	1.01792103943474	3354.02120109902	0	10200.3831967213	1	1	1	15	2019-03-29T15:44:18.160	NG_ecoli_LTEE_11364_DM25	1000	-1732	163.75	DIA_100X_EMPTY_1x1_100ms	cf169b23-90fe-4ae0-b4d3-978061ac30be	EPI_100X_YFP_1x1_200ms_25sola	EPI_100X_RFP_1x1_200ms_25sola
46	37	11.4149077285516	423	47.9535598979303	1372.22458628842	632.295508274232	35298	83.4468085106383	58.3495498960981	160.497116932893	0	10840346	25627.2955082742	681.333479041252	1403.80157048066	4	NaN	NaN	NaN	NaN	NaN	404.050860926478	0.946519880425902	38.9174395897142	12.4347327382331	10.1266881471882	2.46570846949683	0.0149498571340057	0.00666616012154887	1	1.00285095081429	3134.50533504582	1	10264.1182033097	1	1	1	15	2019-03-29T15:44:18.160	NG_ecoli_LTEE_11364_DM25	1000	-1732	163.75	DIA_100X_EMPTY_1x1_100ms	5009c9d4-3471-4990-a951-bc5f69836da0	EPI_100X_YFP_1x1_200ms_25sola	EPI_100X_RFP_1x1_200ms_25sola
47	36	10.9057962919234	393	42.219840802694	1393.62595419847	657.493638676845	33989	86.4860050890585	58.3495498960981	160.497116932893	0	9350512	23792.6513994911	681.333479041252	1403.80157048066	2	NaN	NaN	NaN	NaN	NaN	361.839097401456	0.978604708287481	35.0573899979803	11.848607800027	10.1005565675112	2.70245988783552	0.0283805367670926	0.0113586346645248	1	1.00531412518826	2809.05389546664	1	10280.2239185751	1	1	1	15	2019-03-29T15:44:18.160	NG_ecoli_LTEE_11364_DM25	1000	-1732	163.75	DIA_100X_EMPTY_1x1_100ms	a06931ae-0f3a-4984-b32a-5408792f104c	EPI_100X_YFP_1x1_200ms_25sola	EPI_100X_RFP_1x1_200ms_25sola
48	42	14.0002311427365	588	49.6651926395932	1410.34013605442	1054.23639455782	812924	1382.52380952381	58.3495498960981	160.497116932893	4	198562	337.690476190476	681.333479041252	1403.80157048066	0	NaN	NaN	NaN	NaN	NaN	460.0119729118	0.979476171920537	39.3742740561364	13.3732650861353	11.4880926160568	2.6819456827104	0.006261767978286	0.00326268328001305	1	1.00028571124612	4081.29791629129	0	8305.93707482993	1	1	1	15	2019-03-29T15:44:18.160	NG_ecoli_LTEE_11364_DM25	1000	-1732	163.75	DIA_100X_EMPTY_1x1_100ms	34c235f1-2789-45d8-81cd-25dd568bf495	EPI_100X_YFP_1x1_200ms_25sola	EPI_100X_RFP_1x1_200ms_25sola
49	44	13.2756960815013	584	48.4330397286599	1434.92979452055	1130.20890410959	1846030	3161.0102739726	58.3495498960981	160.497116932893	6	213943	366.340753424658	681.333479041252	1403.80157048066	0	NaN	NaN	NaN	NaN	NaN	499.185808511333	0.937061456380211	42.8292834696452	13.5773428368396	11.3970511110627	2.57825888181507	0.0221409287114225	0.00872299010964494	2	1.00220868325488	4369.33840337837	1	8752.46917808219	1	1	1	15	2019-03-29T15:44:18.160	NG_ecoli_LTEE_11364_DM25	1000	-1732	163.75	DIA_100X_EMPTY_1x1_100ms	e0ec3b7f-4ac3-4519-8bab-a56eae8201a6	EPI_100X_YFP_1x1_200ms_25sola	EPI_100X_RFP_1x1_200ms_25sola
50	52	13.16328044054	685	49.5474533454214	1449.08759124088	1120.80291970803	3614051	5275.98686131387	58.3495498960981	160.497116932893	4	275092	401.594160583942	681.333479041252	1403.80157048066	0	NaN	NaN	NaN	NaN	NaN	579.87548505042	0.949123461172656	50.0011335752895	13.3366103674674	11.3808092061353	2.41000351845787	0.0106267624323829	0.00344470830006482	4	1.00125578310884	5086.46449127989	1	8844.50510948905	1	1	1	15	2019-03-29T15:44:18.160	NG_ecoli_LTEE_11364_DM25	1000	-1732	163.75	DIA_100X_EMPTY_1x1_100ms	bb0acbff-b92a-4acf-90be-ec06406d243e	EPI_100X_YFP_1x1_200ms_25sola	EPI_100X_RFP_1x1_200ms_25sola
51	32	8.3815183563558	269	44.0174843433494	1491.36431226766	1968.77695167286	29475	109.57249070632	58.3495498960981	160.497116932893	0	6882970	25587.249070632	681.333479041252	1403.80157048066	3	NaN	NaN	NaN	NaN	NaN	319.600164727276	0.970511008621886	34.2272037345638	10.8151528306082	9.01949618679624	2.51687958361869	0.0627263757529431	0.00646622871481098	1	1.00094304864096	2186.88456783586	0	10939.1598513011	1	1	1	15	2019-03-29T15:44:18.160	NG_ecoli_LTEE_11364_DM25	1000	-1732	163.75	DIA_100X_EMPTY_1x1_100ms	577f6c56-68cd-4291-be21-7cc0fda2c78d	EPI_100X_YFP_1x1_200ms_25sola	EPI_100X_RFP_1x1_200ms_25sola
52	40	12.6629629767751	508	47.7685459640016	1540.42322834646	828.5	39795	78.3366141732283	58.3495498960981	160.497116932893	0	12772328	25142.3779527559	681.333479041252	1403.80157048066	4	NaN	NaN	NaN	NaN	NaN	463.283022722523	0.945863594885819	41.310180113649	13.1389325090329	11.0348176628916	2.40301040959475	0.00829688074191377	0.00392827837495963	1	1.00129959592681	3950.72947583444	0	10563.1673228346	1	1	1	15	2019-03-29T15:44:18.160	NG_ecoli_LTEE_11364_DM25	1000	-1732	163.75	DIA_100X_EMPTY_1x1_100ms	04a2c5c7-64c6-419e-ab1e-d602b6d8861c	EPI_100X_YFP_1x1_200ms_25sola	EPI_100X_RFP_1x1_200ms_25sola
53	40	16.754538205461	671	48.8140083091207	1573.3695976155	582.619970193741	18533708	27621.0253353204	58.3495498960981	160.497116932893	4	429864	640.631892697466	681.333479041252	1403.80157048066	0	NaN	NaN	NaN	NaN	NaN	512.937674030022	0.97031414710995	38.3534262266686	15.049635211867	13.0330148568419	3.30034396474231	0.0287928870976153	0.0143997507118864	0	1.01893442244288	5116.62783215095	0	8361.38748137109	1	1	1	15	2019-03-29T15:44:18.160	NG_ecoli_LTEE_11364_DM25	1000	-1732	163.75	DIA_100X_EMPTY_1x1_100ms	57486327-9551-4052-bfbc-55ec2971d241	EPI_100X_YFP_1x1_200ms_25sola	EPI_100X_RFP_1x1_200ms_25sola
54	71	14.0287606345911	996	30.1559091658702	1591.6124497992	308.726907630522	961252	965.112449799197	58.3495498960981	160.497116932893	11	571955	574.252008032129	681.333479041252	1403.80157048066	0	NaN	NaN	NaN	NaN	NaN	800.514159122484	0.896684920964505	69.0456316651351	13.6892500814542	11.3736648541424	2.56186734433193	0.0158206135273841	0.00655917349576939	3	1.00147846063701	7014.98815634024	0	8590.53012048193	1	1	1	15	2019-03-29T15:44:18.160	NG_ecoli_LTEE_11364_DM25	1000	-1732	163.75	DIA_100X_EMPTY_1x1_100ms	0c864fa3-696c-4ec6-a280-a789dfe1361c	EPI_100X_YFP_1x1_200ms_25sola	EPI_100X_RFP_1x1_200ms_25sola
55	43	12.6893760013358	546	42.664579992747	1598.17765567766	1503.89743589744	60104	110.080586080586	58.3495498960981	160.497116932893	0	13984621	25612.858974359	681.333479041252	1403.80157048066	3	NaN	NaN	NaN	NaN	NaN	469.125537330656	0.873565540510957	43.2811632425228	12.6920846373651	10.5079683816926	2.40665396030106	0.0789291077124733	0.0238909614031548	1	1.0534174638372	3753.41271231831	0	10223.3608058608	1	1	1	15	2019-03-29T15:44:18.160	NG_ecoli_LTEE_11364_DM25	1000	-1732	163.75	DIA_100X_EMPTY_1x1_100ms	f82305c4-538f-48b9-b8ee-b7bac206650c	EPI_100X_YFP_1x1_200ms_25sola	EPI_100X_RFP_1x1_200ms_25sola
56	32	12.58518139403	404	48.4535206917067	1616.28465346535	1684.69059405941	41860	103.613861386139	58.3495498960981	160.497116932893	0	12084029	29910.9628712871	681.333479041252	1403.80157048066	3	NaN	NaN	NaN	NaN	NaN	374.49222268009	0.977963203795958	32.5119386550556	13.6931616289722	11.2148759194084	3.07224145311005	0.013010065930376	0.00777577626618758	1	1.00139492565704	3211.60181051363	0	10542.2178217822	1	1	1	15	2019-03-29T15:44:18.160	NG_ecoli_LTEE_11364_DM25	1000	-1732	163.75	DIA_100X_EMPTY_1x1_100ms	f1a9e35c-a5fe-4132-bfb1-d60c50c97261	EPI_100X_YFP_1x1_200ms_25sola	EPI_100X_RFP_1x1_200ms_25sola
57	46	14.9121030942951	686	49.6919139836911	1626.66618075802	1119.94023323615	22359715	32594.3367346939	58.3495498960981	160.497116932893	3	340667	496.599125364431	681.333479041252	1403.80157048066	0	NaN	NaN	NaN	NaN	NaN	544.594581120387	0.95885902782882	44.3506641120331	14.0233269708533	11.9782548447837	2.98639071030493	0.0152243991119994	0.00712361795976686	1	1.00331034813444	4997.77967149544	0	8210.92857142857	1	1	1	15	2019-03-29T15:44:18.160	NG_ecoli_LTEE_11364_DM25	1000	-1732	163.75	DIA_100X_EMPTY_1x1_100ms	d845ccf1-6ce0-4dc3-b4bd-97072b9189e7	EPI_100X_YFP_1x1_200ms_25sola	EPI_100X_RFP_1x1_200ms_25sola
58	49	10.4381445849368	512	-41.1684077855417	1671.5859375	1805.828125	79966	156.18359375	58.3495498960981	160.497116932893	0	20362624	39770.75	681.333479041252	1403.80157048066	2	NaN	NaN	NaN	NaN	NaN	540.214038856595	0.775506347835287	52.9586372364721	13.5998839378137	9.90464760190711	2.48514081974562	0.0837507614316954	0.023919030302443	2	1.06879855197782	4080.41879321326	0	10858.1484375	1	1	1	15	2019-03-29T15:44:18.160	NG_ecoli_LTEE_11364_DM25	1000	-1732	163.75	DIA_100X_EMPTY_1x1_100ms	44f3aff9-5a26-4f26-88c6-2185877e669c	EPI_100X_YFP_1x1_200ms_25sola	EPI_100X_RFP_1x1_200ms_25sola
59	33	10.9418397042495	361	48.0824178214307	1665.81717451524	1659.31024930748	38727	107.277008310249	58.3495498960981	160.497116932893	0	11217712	31073.9944598338	681.333479041252	1403.80157048066	1	NaN	NaN	NaN	NaN	NaN	341.74869857605	0.939934004267009	32.3973046477619	12.444970002931	10.2487344765046	2.56962272761048	0.0312620298788204	0.0142772526592899	0	1.01429787026006	2672.63249459448	0	10569.3684210526	1	1	1	15	2019-03-29T15:44:18.160	NG_ecoli_LTEE_11364_DM25	1000	-1732	163.75	DIA_100X_EMPTY_1x1_100ms	5c1a47d6-2262-4be6-ba35-dceee87a7106	EPI_100X_YFP_1x1_200ms_25sola	EPI_100X_RFP_1x1_200ms_25sola
60	45	11.7321393882963	528	42.6701062184857	1670.875	1587.21401515152	50769	96.1534090909091	58.3495498960981	160.497116932893	0	14740179	27917.0056818182	681.333479041252	1403.80157048066	4	NaN	NaN	NaN	NaN	NaN	476.775468022686	0.857199050279646	44.6966732779309	14.4611842364556	10.3218643905638	2.62434158825858	0.0723691728180604	0.0209158692541309	1	1.04080148295901	3740.08420081169	1	10592.2954545455	1	1	1	15	2019-03-29T15:44:18.160	NG_ecoli_LTEE_11364_DM25	1000	-1732	163.75	DIA_100X_EMPTY_1x1_100ms	e72c9e84-ab4e-4df5-81b0-1a4df9b381a3	EPI_100X_YFP_1x1_200ms_25sola	EPI_100X_RFP_1x1_200ms_25sola
61	16	4.4700352423348	72	-49.9990324890059	1678.36111111111	1566.69444444444	7410	102.916666666667	58.3495498960981	160.497116932893	0	1684208	23391.7777777778	681.333479041252	1403.80157048066	1	NaN	NaN	NaN	NaN	NaN	163.330254724219	0.999414843188788	NaN	NaN	NaN	NaN	NaN	NaN	NaN	NaN	NaN	1	11127.0416666667	1	1	1	15	2019-03-29T15:44:18.160	NG_ecoli_LTEE_11364_DM25	1000	-1732	163.75	DIA_100X_EMPTY_1x1_100ms	fe529310-7954-4f43-aafa-0237206c26e8	EPI_100X_YFP_1x1_200ms_25sola	EPI_100X_RFP_1x1_200ms_25sola
62	42	11.8827861628965	504	48.8578803168976	1709.73015873016	1102.54761904762	73221	145.279761904762	58.3495498960981	160.497116932893	0	13116408	26024.619047619	681.333479041252	1403.80157048066	3	NaN	NaN	NaN	NaN	NaN	457.739830921658	0.930128299722753	43.1944624891886	12.6564206667119	10.3119611614024	2.43762339246359	0.01526137944552	0.00650168426897246	1	1.00183896506451	3607.45143094927	0	10521.7817460317	1	1	1	15	2019-03-29T15:44:18.160	NG_ecoli_LTEE_11364_DM25	1000	-1732	163.75	DIA_100X_EMPTY_1x1_100ms	267defe9-af2a-463d-ab7c-f6a4b3ec2de2	EPI_100X_YFP_1x1_200ms_25sola	EPI_100X_RFP_1x1_200ms_25sola
63	60	15.0223841885669	902	38.8598875180069	1758.35365853659	1054.34257206208	6845238	7588.955654102	58.3495498960981	160.497116932893	7	643318	713.212860310421	681.333479041252	1403.80157048066	0	NaN	NaN	NaN	NaN	NaN	693.834663971506	0.866232096357851	59.5944176500565	13.4249692107015	11.3911407358596	2.42007848232196	0.0244426837990712	0.00996350385756976	0	1.01907918455537	6073.3721928981	0	8773.95676274945	1	1	1	15	2019-03-29T15:44:18.160	NG_ecoli_LTEE_11364_DM25	1000	-1732	163.75	DIA_100X_EMPTY_1x1_100ms	3046c68b-e130-427d-92de-04233b5fc90c	EPI_100X_YFP_1x1_200ms_25sola	EPI_100X_RFP_1x1_200ms_25sola
64	60	12.1993585107906	732	48.5026545018446	1757.84699453552	1531.21174863388	94179	128.659836065574	58.3495498960981	160.497116932893	0	16152304	22065.9890710382	681.333479041252	1403.80157048066	4	NaN	NaN	NaN	NaN	NaN	615.537645567403	0.909015612911643	58.6688953341366	12.3565571081308	10.3514124393227	1.99932929669852	0.0104154424136157	0.00395512556544808	2	1.0004458390795	4937.38528224576	0	10178.1051912568	1	1	1	15	2019-03-29T15:44:18.160	NG_ecoli_LTEE_11364_DM25	1000	-1732	163.75	DIA_100X_EMPTY_1x1_100ms	4e3e3064-027d-4400-9b81-43ab2cbac49c	EPI_100X_YFP_1x1_200ms_25sola	EPI_100X_RFP_1x1_200ms_25sola
65	57	12.5621708714105	717	32.4232738445621	1797.82845188285	1889.34449093445	400912	559.152022315202	58.3495498960981	160.497116932893	8	655305	913.953974895397	681.333479041252	1403.80157048066	0	NaN	NaN	NaN	NaN	NaN	638.420204801193	0.869874247480563	57.9083066410418	12.4900873162038	10.8212346140486	1.98334253994114	0.0287941180093723	0.0141835603247501	2	1.00479974178372	5325.79410820131	1	9174.62343096234	1	1	1	15	2019-03-29T15:44:18.160	NG_ecoli_LTEE_11364_DM25	1000	-1732	163.75	DIA_100X_EMPTY_1x1_100ms	45b640de-a58e-45df-9932-3379de2a0b49	EPI_100X_YFP_1x1_200ms_25sola	EPI_100X_RFP_1x1_200ms_25sola
66	47	13.9928934930122	658	47.1413482256665	1809.88145896657	1877.79027355623	1749956	2659.50759878419	58.3495498960981	160.497116932893	5	502622	763.863221884498	681.333479041252	1403.80157048066	0	NaN	NaN	NaN	NaN	NaN	570.305521631479	0.918699048189069	45.5065238544438	14.2343964523697	12.2532941713237	2.58905552696877	0.0443886618248173	0.0177508703376603	1	1.03457277728946	5366.2297577717	1	8835.23252279635	1	1	1	15	2019-03-29T15:44:18.160	NG_ecoli_LTEE_11364_DM25	1000	-1732	163.75	DIA_100X_EMPTY_1x1_100ms	49650f53-a1d3-4d35-87d1-60c488ccda55	EPI_100X_YFP_1x1_200ms_25sola	EPI_100X_RFP_1x1_200ms_25sola
67	40	13.9731835717687	560	49.5939918149323	1846.24821428571	1605.60178571429	4756132	8493.09285714286	58.3495498960981	160.497116932893	3	470933	840.951785714286	681.333479041252	1403.80157048066	0	NaN	NaN	NaN	NaN	NaN	433.070646107711	0.948830406994919	37.6564446051159	13.8006496597832	11.1245393517984	2.91691739530591	0.0130020994149359	0.00515333581149401	1	1.00073772246915	3660.10266668229	0	8876.60892857143	1	1	1	15	2019-03-29T15:44:18.160	NG_ecoli_LTEE_11364_DM25	1000	-1732	163.75	DIA_100X_EMPTY_1x1_100ms	92cfe8b0-9fdd-45da-b1e9-839bb9ea2f97	EPI_100X_YFP_1x1_200ms_25sola	EPI_100X_RFP_1x1_200ms_25sola
68	38	11.7183815302569	446	49.5746382587196	1856.59641255605	121.892376681614	62418	139.95067264574	58.3495498960981	160.497116932893	0	18437919	41340.6255605381	681.333479041252	1403.80157048066	2	NaN	NaN	NaN	NaN	NaN	404.199341560428	0.951353885790078	37.2965045543959	12.6070230177835	10.5282538860676	2.66031036379272	0.0106852061152887	0.00520920093929495	2	1.00285491741349	3246.91344401467	0	10350.4798206278	1	1	1	15	2019-03-29T15:44:18.160	NG_ecoli_LTEE_11364_DM25	1000	-1732	163.75	DIA_100X_EMPTY_1x1_100ms	46bdebeb-200f-47da-a297-331e12eee219	EPI_100X_YFP_1x1_200ms_25sola	EPI_100X_RFP_1x1_200ms_25sola
69	64	14.6097144448353	936	47.8426775170978	1984.13888888889	849.426282051282	349472	373.367521367521	58.3495498960981	160.497116932893	6	454309	485.372863247863	681.333479041252	1403.80157048066	0	NaN	NaN	NaN	NaN	NaN	738.65659240557	0.9291688063627	63.0435844505874	13.5107398596568	11.5620271556003	2.20767694168595	0.0182524589387028	0.0058277091940128	1	1.00171783494698	6619.09705634217	0	8533.24145299145	1	1	1	15	2019-03-29T15:44:18.160	NG_ecoli_LTEE_11364_DM25	1000	-1732	163.75	DIA_100X_EMPTY_1x1_100ms	5fed2c48-881c-4816-8c04-9304b9f2a42c	EPI_100X_YFP_1x1_200ms_25sola	EPI_100X_RFP_1x1_200ms_25sola
70	50	13.3602988180098	668	49.6688422261415	2019.68562874252	1666.40568862275	3275194	4902.98502994012	58.3495498960981	160.497116932893	5	440718	659.75748502994	681.333479041252	1403.80157048066	0	NaN	NaN	NaN	NaN	NaN	539.42683246255	0.913936053105135	48.3399651435577	13.2174635533502	10.9293475756235	2.53310103568466	0.0187162434984438	0.0082375440930938	2	1.0025372328382	4535.0772538441	1	8726.55988023952	1	1	1	15	2019-03-29T15:44:18.160	NG_ecoli_LTEE_11364_DM25	1000	-1732	163.75	DIA_100X_EMPTY_1x1_100ms	a0cf4219-2fd8-44aa-aa26-aa74615084a7	EPI_100X_YFP_1x1_200ms_25sola	EPI_100X_RFP_1x1_200ms_25sola
71	47	12.9941899375584	611	49.1299446227591	2031.58265139116	1698.59083469722	4975780	8143.66612111293	58.3495498960981	160.497116932893	5	422997	692.302782324059	681.333479041252	1403.80157048066	0	NaN	NaN	NaN	NaN	NaN	497.85944866939	0.960623212048336	46.8857655832836	13.4949816698332	10.4746111878301	2.45134727641884	0.00848817319011007	0.0022535394046403	3	1.00043152873395	4040.23582773161	1	9089.69721767594	1	1	1	15	2019-03-29T15:44:18.160	NG_ecoli_LTEE_11364_DM25	1000	-1732	163.75	DIA_100X_EMPTY_1x1_100ms	45aebf98-9760-4825-9970-d4e3145acb76	EPI_100X_YFP_1x1_200ms_25sola	EPI_100X_RFP_1x1_200ms_25sola
72	26	11.7254289686283	306	-44.2136400085737	2038.39869281046	1783.1045751634	527931	1725.26470588235	58.3495498960981	160.497116932893	2	237944	777.59477124183	681.333479041252	1403.80157048066	0	NaN	NaN	NaN	NaN	NaN	NaN	NaN	NaN	NaN	NaN	NaN	NaN	NaN	NaN	NaN	NaN	0	8869.19934640523	1	1	1	15	2019-03-29T15:44:18.160	NG_ecoli_LTEE_11364_DM25	1000	-1732	163.75	DIA_100X_EMPTY_1x1_100ms	be4ec54b-290a-434f-b201-d4f649e572ca	EPI_100X_YFP_1x1_200ms_25sola	EPI_100X_RFP_1x1_200ms_25sola
1	44	12.6091070847302	555	49.5162917797092	261.659459459459	1591.90990990991	757181	1364.29009009009	54.301204894268	34.2147712501392	5	356701	642.704504504504	631.899007783419	678.482803878595	0	NaN	NaN	NaN	NaN	NaN	476.810310322765	0.962626950713044	44.1066668831518	12.3562666144437	10.5939131186763	2.379332340693	0.00675151025176454	0.0034480059301481	1	1.00083497238513	3887.8270300533	0	9585.82162162162	1	1	1	16	2019-03-29T15:44:30.297	NG_ecoli_LTEE_11364_DM25	1500	-866	163.75	DIA_100X_EMPTY_1x1_100ms	e58c4478-31fc-4dbd-b685-f43b3957ffa4	EPI_100X_YFP_1x1_200ms_25sola	EPI_100X_RFP_1x1_200ms_25sola
2	79	15.0838830925195	1193	-29.3749858709483	750.063704945515	287.937971500419	1908937	1600.11483654652	54.301204894268	34.2147712501392	16	730801	612.574182732607	631.899007783419	678.482803878595	0	NaN	NaN	NaN	NaN	NaN	974.487149459961	0.809150610582813	78.911508651537	14.568025267626	12.1937500672854	2.52146170981193	0.0124799492563835	0.0076769228218743	1	1.01479705707264	9215.20086546977	0	9083.90025146689	1	1	1	16	2019-03-29T15:44:30.297	NG_ecoli_LTEE_11364_DM25	1500	-866	163.75	DIA_100X_EMPTY_1x1_100ms	3eaee8f2-be52-49a2-8337-f4e62f943c1e	EPI_100X_YFP_1x1_200ms_25sola	EPI_100X_RFP_1x1_200ms_25sola
3	33	11.5946777883507	383	48.1263907256971	783.639686684073	1178.66318537859	25510	66.6057441253264	54.301204894268	34.2147712501392	0	6513667	17006.9634464752	631.899007783419	678.482803878595	3	NaN	NaN	NaN	NaN	NaN	344.845428992308	0.985449114910304	31.6379248152172	12.4708601695892	10.6345708521966	2.74810814158223	0.0129616062182134	0.00720866066089117	0	1.00283366908167	2810.20375103999	0	10800.7362924282	1	1	1	16	2019-03-29T15:44:30.297	NG_ecoli_LTEE_11364_DM25	1500	-866	163.75	DIA_100X_EMPTY_1x1_100ms	c34c7bda-3a9e-4f3b-8dd3-cdcf5db90856	EPI_100X_YFP_1x1_200ms_25sola	EPI_100X_RFP_1x1_200ms_25sola
4	5	2.40023421616615	13	-49.993979327263	801.153846153846	1194.23076923077	833	64.0769230769231	54.301204894268	34.2147712501392	0	337629	25971.4615384615	631.899007783419	678.482803878595	0	NaN	NaN	NaN	NaN	NaN	109.14982540711	0.999609706636911	NaN	NaN	NaN	NaN	NaN	NaN	NaN	NaN	NaN	1	11866.0769230769	1	1	1	16	2019-03-29T15:44:30.297	NG_ecoli_LTEE_11364_DM25	1500	-866	163.75	DIA_100X_EMPTY_1x1_100ms	a5213b63-64e0-4e87-a03c-a41aa8d03c64	EPI_100X_YFP_1x1_200ms_25sola	EPI_100X_RFP_1x1_200ms_25sola
5	38	9.71166870303492	369	-19.4362776784504	808.761517615176	1214.55284552846	25096	68.0108401084011	54.301204894268	34.2147712501392	0	7083095	19195.379403794	631.899007783419	678.482803878595	2	NaN	NaN	NaN	NaN	NaN	319.958435914049	0.980820035977543	30.747595296258	12.2641147845834	10.1548976689704	2.86824364447896	0.0108931259923777	0.00570274520964747	1	1.00215782715029	2490.30270493739	1	10775.8428184282	1	1	1	16	2019-03-29T15:44:30.297	NG_ecoli_LTEE_11364_DM25	1500	-866	163.75	DIA_100X_EMPTY_1x1_100ms	fa45d85a-9b67-45bd-b4b5-ac554798fb70	EPI_100X_YFP_1x1_200ms_25sola	EPI_100X_RFP_1x1_200ms_25sola
6	44	13.3245558304366	587	48.8139843462433	870.729131175469	1722.94548551959	1067459	1818.49914821124	54.301204894268	34.2147712501392	6	462798	788.412265758092	631.899007783419	678.482803878595	0	NaN	NaN	NaN	NaN	NaN	503.230452667991	0.941816265467185	43.8173556121852	13.1002708775393	11.2046801663013	2.60577028386829	0.0184698679750359	0.0106638196433604	1	1.00511852179163	4320.50959677028	0	9171.50085178876	1	1	1	16	2019-03-29T15:44:30.297	NG_ecoli_LTEE_11364_DM25	1500	-866	163.75	DIA_100X_EMPTY_1x1_100ms	a3aaee0e-41e4-40b7-b26a-08cf342f315e	EPI_100X_YFP_1x1_200ms_25sola	EPI_100X_RFP_1x1_200ms_25sola
7	82	13.8009400257347	1132	5.77614774324574	987.893109540636	1893.3038869258	986593	871.548586572438	54.301204894268	34.2147712501392	15	7562251	6680.43374558304	631.899007783419	678.482803878595	8	NaN	NaN	NaN	NaN	NaN	951.536232520201	0.858337362304696	82.2582924921289	13.0912210227516	11.460671970912	2.32194874955012	0.0196981220572988	0.00509453314894781	4	1.00597247747678	8485.74029545361	0	9610.49911660777	1	1	1	16	2019-03-29T15:44:30.297	NG_ecoli_LTEE_11364_DM25	1500	-866	163.75	DIA_100X_EMPTY_1x1_100ms	a71dc20c-82b5-4a82-928f-e48028dd7d2a	EPI_100X_YFP_1x1_200ms_25sola	EPI_100X_RFP_1x1_200ms_25sola
8	55	14.7571801597762	812	49.391455661962	1324.41748768473	299.59236453202	955887	1177.20073891626	54.301204894268	34.2147712501392	8	451621	556.183497536946	631.899007783419	678.482803878595	0	NaN	NaN	NaN	NaN	NaN	647.912494400348	0.948421318086616	53.8837398108132	13.1996990028892	11.7807435874024	2.56862285573503	0.0100571752785705	0.00683378905273263	0	1.00722340667305	5873.44652085545	0	8764.6736453202	1	1	1	16	2019-03-29T15:44:30.297	NG_ecoli_LTEE_11364_DM25	1500	-866	163.75	DIA_100X_EMPTY_1x1_100ms	052a7267-2413-496b-91dc-6295f31529aa	EPI_100X_YFP_1x1_200ms_25sola	EPI_100X_RFP_1x1_200ms_25sola
9	36	13.8755319284374	500	48.153362280071	1319.176	1731.676	328905	657.81	54.301204894268	34.2147712501392	4	342062	684.124	631.899007783419	678.482803878595	0	NaN	NaN	NaN	NaN	NaN	416.433873140828	0.965721815232631	35.1097464479223	13.6736131949306	11.5795298431489	2.79538055316652	0.0162228906079251	0.00649887213023152	1	1.0022966259605	3697.42545827473	0	9050.558	1	1	1	16	2019-03-29T15:44:30.297	NG_ecoli_LTEE_11364_DM25	1500	-866	163.75	DIA_100X_EMPTY_1x1_100ms	cd9c2c76-26c1-4eca-b321-46b936fb8a64	EPI_100X_YFP_1x1_200ms_25sola	EPI_100X_RFP_1x1_200ms_25sola
10	50	13.679516037859	685	49.6286941393888	1409.62773722628	611.922627737226	820290	1197.50364963504	54.301204894268	34.2147712501392	5	343607	501.616058394161	631.899007783419	678.482803878595	0	NaN	NaN	NaN	NaN	NaN	560.133022858259	0.947653198465623	49.7162356565482	12.9094604658262	10.9868908671035	2.53621402172223	0.00788564146042643	0.00410043771962313	1	1.00077900581088	4713.43736901196	0	9075.08905109489	1	1	1	16	2019-03-29T15:44:30.297	NG_ecoli_LTEE_11364_DM25	1500	-866	163.75	DIA_100X_EMPTY_1x1_100ms	db3adbc8-da9e-4f13-8a2b-be18c2a25ac4	EPI_100X_YFP_1x1_200ms_25sola	EPI_100X_RFP_1x1_200ms_25sola
11	67	13.6220306347591	914	46.7685013035751	1464.61487964989	541.663019693654	482145	527.510940919037	54.301204894268	34.2147712501392	11	484785	530.399343544858	631.899007783419	678.482803878595	0	NaN	NaN	NaN	NaN	NaN	763.75646945753	0.875133688361989	67.2239896221711	13.0904548119037	11.2316838564202	2.10343251588195	0.0141704160586768	0.00563998196164147	1	1.00777833175185	6660.45511896641	0	9198.795404814	1	1	1	16	2019-03-29T15:44:30.297	NG_ecoli_LTEE_11364_DM25	1500	-866	163.75	DIA_100X_EMPTY_1x1_100ms	dfebac08-eb93-4d67-934a-cd63f3bbf050	EPI_100X_YFP_1x1_200ms_25sola	EPI_100X_RFP_1x1_200ms_25sola
12	53	13.7777952256351	731	49.5331684269588	1794.16142270862	1814.87004103967	6122610	8375.6634746922	54.301204894268	34.2147712501392	5	653946	894.59097127223	631.899007783419	678.482803878595	0	NaN	NaN	NaN	NaN	NaN	603.159822143628	0.940408971453863	52.2592079271541	13.2058282866298	11.3841393677589	2.34081302907471	0.0132688618555611	0.00652174169471115	1	1.002444339492	5319.28319030363	0	9253.13953488372	1	1	1	16	2019-03-29T15:44:30.297	NG_ecoli_LTEE_11364_DM25	1500	-866	163.75	DIA_100X_EMPTY_1x1_100ms	8c22a7e9-adbc-4fbd-a0bf-6447d5d34548	EPI_100X_YFP_1x1_200ms_25sola	EPI_100X_RFP_1x1_200ms_25sola
13	30	8.59146452601955	258	43.3838363899594	1929.93023255814	1682.96899224806	31021	120.236434108527	54.301204894268	34.2147712501392	0	8971079	34771.6240310078	631.899007783419	678.482803878595	2	NaN	NaN	NaN	NaN	NaN	300.115827846907	0.978095906964708	31.5024362476108	11.3923598688705	9.24549829798979	2.50518667242769	0.0121162623871235	0.00444614855276456	0	1.00127815890302	2114.92352812724	1	11548.7945736434	1	1	1	16	2019-03-29T15:44:30.297	NG_ecoli_LTEE_11364_DM25	1500	-866	163.75	DIA_100X_EMPTY_1x1_100ms	4d955675-0f6e-4967-be7e-c43f8c048ceb	EPI_100X_YFP_1x1_200ms_25sola	EPI_100X_RFP_1x1_200ms_25sola
14	40	8.30644243295512	333	-47.371986593254	1947.85285285285	1678.63363363363	47066	141.339339339339	54.301204894268	34.2147712501392	2	15935982	47855.8018018018	631.899007783419	678.482803878595	3	NaN	NaN	NaN	NaN	NaN	404.672572854495	0.789240093875492	41.5298782462674	13.3330865236585	9.55481644809948	2.69800462526986	0.029332457214013	0.0149861000609999	1	1.02446076853313	2977.79801613944	1	11518.5465465465	1	1	1	16	2019-03-29T15:44:30.297	NG_ecoli_LTEE_11364_DM25	1500	-866	163.75	DIA_100X_EMPTY_1x1_100ms	9430110d-100e-4303-b30f-f22191570997	EPI_100X_YFP_1x1_200ms_25sola	EPI_100X_RFP_1x1_200ms_25sola
15	59	11.5676192007389	683	-49.5874268604522	1997.09224011713	1619.18301610542	81950	119.985358711567	54.301204894268	34.2147712501392	5	26396212	38647.4553440703	631.899007783419	678.482803878595	5	NaN	NaN	NaN	NaN	NaN	NaN	NaN	NaN	NaN	NaN	NaN	NaN	NaN	NaN	NaN	NaN	0	10965.0717423133	1	1	1	16	2019-03-29T15:44:30.297	NG_ecoli_LTEE_11364_DM25	1500	-866	163.75	DIA_100X_EMPTY_1x1_100ms	f197baed-f7b0-4464-8ecf-6889948ed5ab	EPI_100X_YFP_1x1_200ms_25sola	EPI_100X_RFP_1x1_200ms_25sola
1	55	12.2913869420515	679	46.5242554541598	60.5095729013255	803.575846833579	7269705	10706.4874815906	60.5136651477561	84.7168386825048	5	335761	494.493372606775	365.607949211117	94.4698378164076	0	NaN	NaN	NaN	NaN	NaN	581.069708924641	0.877581039001795	55.7938601627153	12.1027674079141	10.2781771887644	2.09885789743104	0.01308259403826	0.00532551572495294	1	1.00688144462705	4629.22715142864	0	10312.7245949926	1	1	1	17	2019-03-29T15:44:42.758	NG_ecoli_LTEE_11364_DM25	2000	-0	163.75	DIA_100X_EMPTY_1x1_100ms	6096e03b-45e7-4078-a09f-c59a5afad3f0	EPI_100X_YFP_1x1_200ms_25sola	EPI_100X_RFP_1x1_200ms_25sola
2	66	12.081407027148	797	37.2236469453071	116.421580928482	542.205771643664	937006	1175.66624843162	60.5136651477561	84.7168386825048	10	368747	462.668757841907	365.607949211117	94.4698378164076	0	NaN	NaN	NaN	NaN	NaN	665.440234274027	0.866517970426277	64.6253479115158	12.36795775939	10.1596534918594	2.25593675996912	0.00825809209780472	0.0050582202675744	0	1.00601551028784	5239.0261665272	0	9900.4278544542	1	1	1	17	2019-03-29T15:44:42.758	NG_ecoli_LTEE_11364_DM25	2000	-0	163.75	DIA_100X_EMPTY_1x1_100ms	48b52468-c36b-4677-84c5-eaeafffae2dc	EPI_100X_YFP_1x1_200ms_25sola	EPI_100X_RFP_1x1_200ms_25sola
3	67	12.7386000019691	854	45.0876624034726	166.023419203747	666.324355971897	95323	111.61943793911	60.5136651477561	84.7168386825048	0	377220	441.709601873536	365.607949211117	94.4698378164076	0	NaN	NaN	NaN	NaN	NaN	713.830717054659	0.901686487303786	66.6968099234294	13.134533663843	10.578392576363	2.03630818597451	0.0116136538257468	0.00322551332924372	3	1.00104854175037	5861.84464133041	0	10110.6323185012	1	1	1	17	2019-03-29T15:44:42.758	NG_ecoli_LTEE_11364_DM25	2000	-0	163.75	DIA_100X_EMPTY_1x1_100ms	79f9ac04-accd-464f-ae6e-1046f4840b0f	EPI_100X_YFP_1x1_200ms_25sola	EPI_100X_RFP_1x1_200ms_25sola
4	50	12.7215021495395	637	49.0244144230407	204.649921507064	329.786499215071	72622	114.006279434851	60.5136651477561	84.7168386825048	0	336931	528.934065934066	365.607949211117	94.4698378164076	0	NaN	NaN	NaN	NaN	NaN	537.732780539323	0.923648800780104	50.1258514708282	12.4910521056031	10.5487774182799	2.22983310447125	0.0123060758984773	0.00554313347146114	1	1.00190479111802	4380.82496815359	0	10236.306122449	1	1	1	17	2019-03-29T15:44:42.758	NG_ecoli_LTEE_11364_DM25	2000	-0	163.75	DIA_100X_EMPTY_1x1_100ms	bd0033a4-d64a-4137-875d-eb33131ba45d	EPI_100X_YFP_1x1_200ms_25sola	EPI_100X_RFP_1x1_200ms_25sola
5	56	14.1572257921559	793	49.1709957139193	269.445145018916	812.500630517024	6027022	7600.27994955864	60.5136651477561	84.7168386825048	6	320090	403.644388398487	365.607949211117	94.4698378164076	0	NaN	NaN	NaN	NaN	NaN	641.495540189823	0.90933121289163	55.2822447821123	13.1555079781465	11.4577448261607	2.23480548145047	0.0135868901618453	0.00900584959892439	0	1.01310003600915	5699.98670636319	0	9651.44766708701	1	1	1	17	2019-03-29T15:44:42.758	NG_ecoli_LTEE_11364_DM25	2000	-0	163.75	DIA_100X_EMPTY_1x1_100ms	ad127e00-d7b3-43ce-b19b-f5ddce2b0a83	EPI_100X_YFP_1x1_200ms_25sola	EPI_100X_RFP_1x1_200ms_25sola
6	47	12.0004170848696	564	49.1587280967493	271.326241134752	567.771276595745	4593964	8145.32624113475	60.5136651477561	84.7168386825048	5	239426	424.514184397163	365.607949211117	94.4698378164076	0	NaN	NaN	NaN	NaN	NaN	477.60476696382	0.926077418866271	44.9290637585751	12.4381765788808	10.4136648104954	2.33801495438996	0.0193977198341764	0.00722352948526536	2	1.00240334644266	3826.70020445039	1	10062.7996453901	1	1	1	17	2019-03-29T15:44:42.758	NG_ecoli_LTEE_11364_DM25	2000	-0	163.75	DIA_100X_EMPTY_1x1_100ms	9eb7feb9-eaae-42ad-a633-aa9cb6e7bf0d	EPI_100X_YFP_1x1_200ms_25sola	EPI_100X_RFP_1x1_200ms_25sola
7	51	11.6395983652059	594	49.7511774515071	303.195286195286	585.570707070707	8056358	13562.8922558923	60.5136651477561	84.7168386825048	4	248992	419.178451178451	365.607949211117	94.4698378164076	0	NaN	NaN	NaN	NaN	NaN	512.887675164892	0.923823771730982	49.1021556179546	12.0335258227564	10.2649059931967	2.16601819937465	0.0174948111466282	0.00945517528663541	1	1.00415953807826	4063.50120218648	1	10106.2693602694	1	1	1	17	2019-03-29T15:44:42.758	NG_ecoli_LTEE_11364_DM25	2000	-0	163.75	DIA_100X_EMPTY_1x1_100ms	68afdfeb-507f-415b-bd8c-dcc1f30cf418	EPI_100X_YFP_1x1_200ms_25sola	EPI_100X_RFP_1x1_200ms_25sola
8	44	13.922903358729	614	49.2817833630666	484.405537459283	1643.95765472313	2640453	4300.41205211726	60.5136651477561	84.7168386825048	4	248457	404.653094462541	365.607949211117	94.4698378164076	0	NaN	NaN	NaN	NaN	NaN	500.595301487789	0.972927295573329	43.1919181885916	12.8998690401024	11.3872005620826	2.56097408500421	0.018697882992759	0.00700840695227128	2	1.00307972604362	4398.71995101895	0	9199.94788273616	1	1	1	17	2019-03-29T15:44:42.758	NG_ecoli_LTEE_11364_DM25	2000	-0	163.75	DIA_100X_EMPTY_1x1_100ms	1c9724c7-c07d-411b-8df9-116c924e7ad1	EPI_100X_YFP_1x1_200ms_25sola	EPI_100X_RFP_1x1_200ms_25sola
9	48	13.5086991984357	649	49.3813478421109	497.351309707242	228.010785824345	66555	102.550077041602	60.5136651477561	84.7168386825048	0	509320	784.77657935285	365.607949211117	94.4698378164076	0	NaN	NaN	NaN	NaN	NaN	517.057541773257	0.939331180087902	46.8782329166513	12.2861791490545	10.7762429189004	2.47910848382812	0.0142370763542415	0.0104554553214997	0	1.01299563872541	4275.58809678637	0	9560.31278890601	1	1	1	17	2019-03-29T15:44:42.758	NG_ecoli_LTEE_11364_DM25	2000	-0	163.75	DIA_100X_EMPTY_1x1_100ms	b83e6576-20c3-4e05-b5af-9d7cdd755d46	EPI_100X_YFP_1x1_200ms_25sola	EPI_100X_RFP_1x1_200ms_25sola
10	48	13.3311920777447	640	49.6486581054565	548.078125	1499.053125	211275	330.1171875	60.5136651477561	84.7168386825048	9	221064	345.4125	365.607949211117	94.4698378164076	0	NaN	NaN	NaN	NaN	NaN	514.142359175555	0.966051274222957	45.5315636838463	13.0159679995679	11.0543318214391	2.5169765118076	0.00455071943301404	0.00211595247623459	2	1.00010540920098	4369.85916502579	0	9188.821875	1	1	1	17	2019-03-29T15:44:42.758	NG_ecoli_LTEE_11364_DM25	2000	-0	163.75	DIA_100X_EMPTY_1x1_100ms	0a52d505-0796-431b-88e2-6f4187811960	EPI_100X_YFP_1x1_200ms_25sola	EPI_100X_RFP_1x1_200ms_25sola
11	44	12.9439487269562	570	48.7591898207078	588.70350877193	916.882456140351	5006340	8783.05263157895	60.5136651477561	84.7168386825048	4	190701	334.563157894737	365.607949211117	94.4698378164076	0	NaN	NaN	NaN	NaN	NaN	471.388840512006	0.926803704850813	43.9877986509614	12.7622252594433	10.4913590843247	2.3967147963614	0.0172588097884721	0.00979534931711445	1	1.01171870849349	3802.6435116784	0	9548.70701754386	1	1	1	17	2019-03-29T15:44:42.758	NG_ecoli_LTEE_11364_DM25	2000	-0	163.75	DIA_100X_EMPTY_1x1_100ms	5e582214-b643-414a-b44c-5bf70b950e15	EPI_100X_YFP_1x1_200ms_25sola	EPI_100X_RFP_1x1_200ms_25sola
12	55	13.7247876445021	760	47.4080960109734	672.05	1519.66184210526	242563	319.161842105263	60.5136651477561	84.7168386825048	8	246280	324.052631578947	365.607949211117	94.4698378164076	0	NaN	NaN	NaN	NaN	NaN	606.430646426523	0.899514028396025	54.2439161391525	13.5010457237295	11.0283146244258	2.29356589997299	0.0114675786581056	0.00695602927843868	1	1.00564087864519	5181.54426079687	0	9419.83157894737	1	1	1	17	2019-03-29T15:44:42.758	NG_ecoli_LTEE_11364_DM25	2000	-0	163.75	DIA_100X_EMPTY_1x1_100ms	a7e8ceef-4f21-4ec0-8754-f88c9e768ea0	EPI_100X_YFP_1x1_200ms_25sola	EPI_100X_RFP_1x1_200ms_25sola
13	53	13.6107716206902	723	49.3746618685257	763.107883817427	800.869986168741	1210129	1673.76071922545	60.5136651477561	84.7168386825048	8	242761	335.769017980636	365.607949211117	94.4698378164076	0	NaN	NaN	NaN	NaN	NaN	573.768521675343	0.93621915870497	51.283969790303	12.8537110653828	11.0307608983443	2.27348013843847	0.00954513096012139	0.00416797780524954	2	1.0014025311187	4900.97468194286	0	9483.95988934993	1	1	1	17	2019-03-29T15:44:42.758	NG_ecoli_LTEE_11364_DM25	2000	-0	163.75	DIA_100X_EMPTY_1x1_100ms	a934ca1d-ae8c-4e81-87fc-28e4bd7da4eb	EPI_100X_YFP_1x1_200ms_25sola	EPI_100X_RFP_1x1_200ms_25sola
14	36	13.3064521800081	480	48.0996585179832	781.008333333333	485.1	139992	291.65	60.5136651477561	84.7168386825048	7	159121	331.502083333333	365.607949211117	94.4698378164076	0	NaN	NaN	NaN	NaN	NaN	386.153492551996	0.98648498787442	35.3952427436553	12.6891704841373	10.7134313941896	2.77282438666974	0.00482054841471451	0.00204535290636465	2	1.00006913780544	3190.74400689182	1	9470.50625	1	1	1	17	2019-03-29T15:44:42.758	NG_ecoli_LTEE_11364_DM25	2000	-0	163.75	DIA_100X_EMPTY_1x1_100ms	2023b3f2-afc6-4f5e-8845-1c26994ebb57	EPI_100X_YFP_1x1_200ms_25sola	EPI_100X_RFP_1x1_200ms_25sola
15	42	13.5692751517636	571	49.1559600166957	785.152364273205	445.788091068301	178594	312.77408056042	60.5136651477561	84.7168386825048	6	195885	343.056042031524	365.607949211117	94.4698378164076	0	NaN	NaN	NaN	NaN	NaN	452.584799894861	0.972359124872477	41.694290257267	12.2883255558328	10.6524870828046	2.50531995362443	0.0132029936796572	0.00504415993263545	0	1.00295573276965	3715.93834288064	1	9395.74255691769	1	1	1	17	2019-03-29T15:44:42.758	NG_ecoli_LTEE_11364_DM25	2000	-0	163.75	DIA_100X_EMPTY_1x1_100ms	03557ebc-88de-49c5-a984-cbddf5ffcada	EPI_100X_YFP_1x1_200ms_25sola	EPI_100X_RFP_1x1_200ms_25sola
16	45	14.020973150845	632	49.0814946291099	870.488924050633	951.287974683544	54580	86.3607594936709	60.5136651477561	84.7168386825048	0	194171	307.232594936709	365.607949211117	94.4698378164076	0	NaN	NaN	NaN	NaN	NaN	518.797723169188	0.958315120333621	44.6129434129012	13.3133074173067	11.4015186986854	2.52266599766191	0.00660846633700814	0.00336904878752899	0	1.00142283984725	4554.87188983466	0	9315.1582278481	1	1	1	17	2019-03-29T15:44:42.758	NG_ecoli_LTEE_11364_DM25	2000	-0	163.75	DIA_100X_EMPTY_1x1_100ms	e6b9d5d1-5171-4a1d-8e02-a672a08c03d6	EPI_100X_YFP_1x1_200ms_25sola	EPI_100X_RFP_1x1_200ms_25sola
17	38	15.0445888537822	573	47.1541194177353	982.277486910995	1778.30890052356	2545415	4442.26003490401	60.5136651477561	84.7168386825048	5	242995	424.075043630017	365.607949211117	94.4698378164076	0	NaN	NaN	NaN	NaN	NaN	444.374196271512	0.977299673200925	37.3915617769128	13.5206478078196	11.5516938256043	3.02775943922346	0.00916294344523155	0.0045745580795182	1	1.00047761262106	3918.81557667739	0	9085.38045375218	1	1	1	17	2019-03-29T15:44:42.758	NG_ecoli_LTEE_11364_DM25	2000	-0	163.75	DIA_100X_EMPTY_1x1_100ms	52bcf94b-4b0a-4537-94ce-f529641a8061	EPI_100X_YFP_1x1_200ms_25sola	EPI_100X_RFP_1x1_200ms_25sola
18	43	11.5065500735781	496	43.4724650361779	1108.28830645161	1580.96169354839	27143	54.7237903225806	60.5136651477561	84.7168386825048	0	2056623	4146.41733870968	365.607949211117	94.4698378164076	5	NaN	NaN	NaN	NaN	NaN	465.025440371728	0.89065935682208	44.0626119938271	13.1911245338254	10.254859875518	2.63034895196046	0.0232729399380508	0.0101706079822432	3	1.00269233707478	3639.31443854394	0	11239.7721774194	1	1	1	17	2019-03-29T15:44:42.758	NG_ecoli_LTEE_11364_DM25	2000	-0	163.75	DIA_100X_EMPTY_1x1_100ms	dcda6598-c817-4323-8f8e-167a30c5b05e	EPI_100X_YFP_1x1_200ms_25sola	EPI_100X_RFP_1x1_200ms_25sola
19	62	12.1762883788474	755	47.947019084595	1101.85298013245	1243.3761589404	1387964	1838.36291390728	60.5136651477561	84.7168386825048	8	221753	293.712582781457	365.607949211117	94.4698378164076	0	NaN	NaN	NaN	NaN	NaN	687.867883315256	0.878128066059751	62.4674468651844	13.4718187520362	10.8534423630932	2.15494309497361	0.0165299592314453	0.00714943052227131	3	1.0055127232994	5779.34533803486	2	9832.60794701987	1	1	1	17	2019-03-29T15:44:42.758	NG_ecoli_LTEE_11364_DM25	2000	-0	163.75	DIA_100X_EMPTY_1x1_100ms	8c18ed65-f541-42b8-971c-bbf4145b6bcc	EPI_100X_YFP_1x1_200ms_25sola	EPI_100X_RFP_1x1_200ms_25sola
20	52	11.3418549390642	590	49.2889561317757	1128.8406779661	1230.01186440678	359023	608.513559322034	60.5136651477561	84.7168386825048	5	163422	276.986440677966	365.607949211117	94.4698378164076	0	NaN	NaN	NaN	NaN	NaN	575.909746476624	0.935586536490489	51.7659004756125	13.3654308327135	10.8966938842335	2.45069023155288	0.00952428652169633	0.00446543130638279	2	1.00055456480916	4827.50970643629	2	9979.51694915254	1	1	1	17	2019-03-29T15:44:42.758	NG_ecoli_LTEE_11364_DM25	2000	-0	163.75	DIA_100X_EMPTY_1x1_100ms	b8348ce2-3649-4e1a-a97f-429bee579e24	EPI_100X_YFP_1x1_200ms_25sola	EPI_100X_RFP_1x1_200ms_25sola
21	54	13.5404724084004	732	49.412018899808	1130.28005464481	1247.55601092896	407125	556.181693989071	60.5136651477561	84.7168386825048	8	217394	296.986338797814	365.607949211117	94.4698378164076	0	NaN	NaN	NaN	NaN	NaN	683.550616853587	0.93974205920788	54.596764356812	14.7743259413174	12.2816107630987	2.8882604792319	0.0252248809574844	0.00806384725473136	4	1.00502810551677	6467.96178499589	2	10062.1147540984	1	1	1	17	2019-03-29T15:44:42.758	NG_ecoli_LTEE_11364_DM25	2000	-0	163.75	DIA_100X_EMPTY_1x1_100ms	6ddc3d27-4a36-4291-9a70-864f838bf7cd	EPI_100X_YFP_1x1_200ms_25sola	EPI_100X_RFP_1x1_200ms_25sola
22	38	12.3947671202372	471	49.5012845170005	1493.93842887473	1540.50530785563	35801	76.0106157112527	60.5136651477561	84.7168386825048	0	4035400	8567.72823779193	365.607949211117	94.4698378164076	3	NaN	NaN	NaN	NaN	NaN	424.967607090565	0.915213412032023	38.151637577703	13.5024547341121	10.9215894181909	2.75300186777838	0.0250296558797024	0.00955473802526344	1	1.00484843042221	3574.16630999862	0	10851.3566878981	1	1	1	17	2019-03-29T15:44:42.758	NG_ecoli_LTEE_11364_DM25	2000	-0	163.75	DIA_100X_EMPTY_1x1_100ms	d92adcb6-b6d4-40b3-b23b-e51e756fd643	EPI_100X_YFP_1x1_200ms_25sola	EPI_100X_RFP_1x1_200ms_25sola
23	63	14.6350225305808	923	48.541888384472	1501.52654387866	1717.8082340195	787116	852.780065005417	60.5136651477561	84.7168386825048	11	420979	456.098591549296	365.607949211117	94.4698378164076	0	NaN	NaN	NaN	NaN	NaN	724.235488040321	0.90084487130312	61.8974070596807	13.1636146594561	11.5805483900787	2.26929963071781	0.0132921908708326	0.00566294412810804	1	1.00436326386969	6519.59456510371	0	9218.53737811484	1	1	1	17	2019-03-29T15:44:42.758	NG_ecoli_LTEE_11364_DM25	2000	-0	163.75	DIA_100X_EMPTY_1x1_100ms	1934ac26-c11a-428c-8d24-f9fd40a89719	EPI_100X_YFP_1x1_200ms_25sola	EPI_100X_RFP_1x1_200ms_25sola
24	52	13.0762047993041	681	49.3743066584078	1580.06607929515	1225.98384728341	40877	60.0249632892805	60.5136651477561	84.7168386825048	0	3074745	4515.04405286344	365.607949211117	94.4698378164076	6	NaN	NaN	NaN	NaN	NaN	588.529819922768	0.945337871004941	51.8244049678036	12.7922155490243	11.2083465950917	2.20593748714987	0.00903930696964108	0.00392277516277862	3	1.00078437519232	5113.37107029372	0	10675.436123348	1	1	1	17	2019-03-29T15:44:42.758	NG_ecoli_LTEE_11364_DM25	2000	-0	163.75	DIA_100X_EMPTY_1x1_100ms	5e0f0be7-8e1a-480b-8beb-8cf0eff36676	EPI_100X_YFP_1x1_200ms_25sola	EPI_100X_RFP_1x1_200ms_25sola
25	18	12.5643220026046	227	-49.9997295799534	1593.88105726872	341.95154185022	121869	536.867841409692	60.5136651477561	84.7168386825048	1	165701	729.960352422907	365.607949211117	94.4698378164076	2	NaN	NaN	NaN	NaN	NaN	205.618432261938	0.914468685402255	18.978260660432	13.5601482181507	9.42446375572335	3.44345721722972	0.152437978738142	0.0690083202193999	0	1.1307099811518	1323.91342396224	0	10374.8414096916	1	1	1	17	2019-03-29T15:44:42.758	NG_ecoli_LTEE_11364_DM25	2000	-0	163.75	DIA_100X_EMPTY_1x1_100ms	bef4b7ec-304e-4241-a43c-bd154c583177	EPI_100X_YFP_1x1_200ms_25sola	EPI_100X_RFP_1x1_200ms_25sola
26	32	15.06132251661	482	17.8097415393573	1634.11203319502	1189.65767634855	712895	1479.03526970954	60.5136651477561	84.7168386825048	7	777643	1613.36721991701	365.607949211117	94.4698378164076	6	NaN	NaN	NaN	NaN	NaN	NaN	NaN	NaN	NaN	NaN	NaN	NaN	NaN	NaN	NaN	NaN	0	9232.88589211618	1	1	1	17	2019-03-29T15:44:42.758	NG_ecoli_LTEE_11364_DM25	2000	-0	163.75	DIA_100X_EMPTY_1x1_100ms	758ab753-a11f-422c-851a-6bb340e35f7f	EPI_100X_YFP_1x1_200ms_25sola	EPI_100X_RFP_1x1_200ms_25sola
27	60	14.5337343975484	873	48.434777471007	1885.59793814433	1885.29209621993	135031	154.674684994273	60.5136651477561	84.7168386825048	3	414264	474.529209621993	365.607949211117	94.4698378164076	0	NaN	NaN	NaN	NaN	NaN	668.207920107987	0.936500594479951	58.5916858848073	13.1871452717896	11.234335620354	2.23728492477269	0.0108500311669438	0.00489923477403499	2	1.00153361021281	5807.920511041	0	9122.84879725086	1	1	1	17	2019-03-29T15:44:42.758	NG_ecoli_LTEE_11364_DM25	2000	-0	163.75	DIA_100X_EMPTY_1x1_100ms	f2a59856-f345-44fb-9890-7ec09a0af865	EPI_100X_YFP_1x1_200ms_25sola	EPI_100X_RFP_1x1_200ms_25sola
28	55	13.8726314633705	763	28.0263876226217	2002.02228047182	740.224115334207	1028825	1348.39449541284	60.5136651477561	84.7168386825048	6	269384	353.058977719528	365.607949211117	94.4698378164076	0	NaN	NaN	NaN	NaN	NaN	610.517365086708	0.813255204873286	55.2757232264077	12.925766662126	10.9015222336328	2.16282493211851	0.0297472581014137	0.0156932918093765	1	1.05149895852072	5159.39293567649	0	9318.55176933159	1	1	1	17	2019-03-29T15:44:42.758	NG_ecoli_LTEE_11364_DM25	2000	-0	163.75	DIA_100X_EMPTY_1x1_100ms	82f7802a-b8c5-4ced-851b-eb9e4e79d45b	EPI_100X_YFP_1x1_200ms_25sola	EPI_100X_RFP_1x1_200ms_25sola
29	40	14.970390030803	599	46.0732098831215	2021.39899833055	1450.35559265442	3047020	5086.84474123539	60.5136651477561	84.7168386825048	4	266366	444.684474123539	365.607949211117	94.4698378164076	0	NaN	NaN	NaN	NaN	NaN	452.836537138869	0.955654843714546	37.5307170341395	15.0010380525128	11.7944095134751	3.091008599864	0.0205893762073071	0.0100127565477874	1	1.00396766503091	4100.42760700306	0	9134.63772954925	1	1	1	17	2019-03-29T15:44:42.758	NG_ecoli_LTEE_11364_DM25	2000	-0	163.75	DIA_100X_EMPTY_1x1_100ms	0eb772f8-8379-42cb-8eaf-4c2d153a814e	EPI_100X_YFP_1x1_200ms_25sola	EPI_100X_RFP_1x1_200ms_25sola
1	21	12.4764020028886	263	-23.2112596876349	10.8403041825095	1570.58174904943	90468	343.984790874525	138.232384914039	453.432853574829	0	11304081	42981.2965779468	617.133286842591	894.547361163724	0	NaN	NaN	NaN	NaN	NaN	NaN	NaN	NaN	NaN	NaN	NaN	NaN	NaN	NaN	NaN	NaN	1	10368.2281368821	1	1	1	19	2019-03-29T15:45:07.168	NG_ecoli_LTEE_11364_DM25	1000	1732	163.75	DIA_100X_EMPTY_1x1_100ms	98b318e6-1c54-4e09-af39-a3ff5fa82e71	EPI_100X_YFP_1x1_200ms_25sola	EPI_100X_RFP_1x1_200ms_25sola
2	38	12.4207328346924	472	49.3717074623306	19.1567796610169	1583.76483050847	151466	320.902542372881	138.232384914039	453.432853574829	0	18395969	38974.5105932203	617.133286842591	894.547361163724	4	NaN	NaN	NaN	NaN	NaN	NaN	NaN	NaN	NaN	NaN	NaN	NaN	NaN	NaN	NaN	NaN	1	10499.5677966102	1	1	1	19	2019-03-29T15:45:07.168	NG_ecoli_LTEE_11364_DM25	1000	1732	163.75	DIA_100X_EMPTY_1x1_100ms	66d0533e-3bb3-4852-87e5-75d641b43d3e	EPI_100X_YFP_1x1_200ms_25sola	EPI_100X_RFP_1x1_200ms_25sola
3	47	12.8608639155335	605	49.5896481611465	28.6628099173554	637.978512396694	130691	216.018181818182	138.232384914039	453.432853574829	0	12203943	20171.8066115702	617.133286842591	894.547361163724	4	NaN	NaN	NaN	NaN	NaN	514.122549617173	0.954343507261655	46.2865795704197	12.7170223023266	10.8443908545422	2.57943055555062	0.0333616672745803	0.00674481245929444	1	1.0013424867738	4275.18875867475	0	10563.694214876	1	1	1	19	2019-03-29T15:45:07.168	NG_ecoli_LTEE_11364_DM25	1000	1732	163.75	DIA_100X_EMPTY_1x1_100ms	79e7a7b1-7891-4446-82f4-4f28943fd58b	EPI_100X_YFP_1x1_200ms_25sola	EPI_100X_RFP_1x1_200ms_25sola
4	50	13.9986624134703	700	49.797853336268	45.6628571428571	1877.94714285714	216495	309.278571428571	138.232384914039	453.432853574829	0	25239795	36056.85	617.133286842591	894.547361163724	1	NaN	NaN	NaN	NaN	NaN	595.703180004812	0.960510425381324	48.9539008717537	13.9294528962404	11.9290249514731	2.69013636085255	0.0129046582697197	0.00655000486399324	3	1.00193087528405	5471.256548522	0	10255.1642857143	1	1	1	19	2019-03-29T15:45:07.168	NG_ecoli_LTEE_11364_DM25	1000	1732	163.75	DIA_100X_EMPTY_1x1_100ms	7d770856-70a7-4c70-99d7-c67ae821aeca	EPI_100X_YFP_1x1_200ms_25sola	EPI_100X_RFP_1x1_200ms_25sola
5	50	15.651481915569	783	48.3818374506364	87.1609195402299	1113.61047254151	13969287	17840.724137931	138.232384914039	453.432853574829	6	1092254	1394.96040868455	617.133286842591	894.547361163724	0	NaN	NaN	NaN	NaN	NaN	595.848259203624	0.965036486675251	48.3052948622056	14.0469608646347	12.156865956781	2.63625817536376	0.00412764742130328	0.00160624344090696	4	1.00022481165794	5606.96538661305	0	8739.45083014049	1	1	1	19	2019-03-29T15:45:07.168	NG_ecoli_LTEE_11364_DM25	1000	1732	163.75	DIA_100X_EMPTY_1x1_100ms	1a9fc6ca-008d-4729-b453-7925d58e6399	EPI_100X_YFP_1x1_200ms_25sola	EPI_100X_RFP_1x1_200ms_25sola
6	45	10.9887239163651	495	46.6065126710317	110.321212121212	1717.46060606061	164233	331.783838383838	138.232384914039	453.432853574829	0	14783319	29865.2909090909	617.133286842591	894.547361163724	0	NaN	NaN	NaN	NaN	NaN	459.893174845043	0.908199397549982	45.0424661390749	12.2879946347917	10.0297330892987	2.21542326060085	0.0282404031503415	0.0118773448064367	2	1.0057524871637	3558.69520868385	1	10722.2181818182	1	1	1	19	2019-03-29T15:45:07.168	NG_ecoli_LTEE_11364_DM25	1000	1732	163.75	DIA_100X_EMPTY_1x1_100ms	81cf8cf8-fdba-412b-a0bb-774278c8d833	EPI_100X_YFP_1x1_200ms_25sola	EPI_100X_RFP_1x1_200ms_25sola
7	31	12.8391057440869	399	42.8137917248897	123.734335839599	485.105263157895	107524	269.483709273183	138.232384914039	453.432853574829	0	12554494	31464.8972431078	617.133286842591	894.547361163724	2	NaN	NaN	NaN	NaN	NaN	359.674797045048	0.978999868944138	31.3712649423216	15.4572017679766	11.1829124037294	3.80033611141355	0.0401104099815385	0.0195725165263827	1	1.02653530896103	3081.28420730844	1	10132.4486215539	1	1	1	19	2019-03-29T15:45:07.168	NG_ecoli_LTEE_11364_DM25	1000	1732	163.75	DIA_100X_EMPTY_1x1_100ms	34504531-321a-4c38-979d-a1c89c0a118f	EPI_100X_YFP_1x1_200ms_25sola	EPI_100X_RFP_1x1_200ms_25sola
8	41	13.6092564625726	558	49.3701092474572	134.732974910394	1708.57168458781	1083466	1941.69534050179	138.232384914039	453.432853574829	4	6491383	11633.3028673835	617.133286842591	894.547361163724	0	NaN	NaN	NaN	NaN	NaN	435.900128444206	0.993283028410249	38.5978788993526	13.0284998653869	10.9002908239216	3.18965508225999	0.013817685675745	0.00255214724831885	2	1.00013967308047	3601.8820836392	1	8889.16487455197	1	1	1	19	2019-03-29T15:45:07.168	NG_ecoli_LTEE_11364_DM25	1000	1732	163.75	DIA_100X_EMPTY_1x1_100ms	0e7137fd-781c-4a98-864f-21a49bccd383	EPI_100X_YFP_1x1_200ms_25sola	EPI_100X_RFP_1x1_200ms_25sola
9	46	11.1688048699111	514	30.7081917649349	135.72373540856	493.963035019455	139300	271.011673151751	138.232384914039	453.432853574829	0	14288493	27798.6245136187	617.133286842591	894.547361163724	1	NaN	NaN	NaN	NaN	NaN	497.628694905555	0.884686063701288	47.0148374584191	13.6433823091927	10.3706279994379	2.65750640548936	0.0454228667676021	0.015117207033297	2	1.02169615017517	3971.3204544095	2	10687.5836575875	1	1	1	19	2019-03-29T15:45:07.168	NG_ecoli_LTEE_11364_DM25	1000	1732	163.75	DIA_100X_EMPTY_1x1_100ms	73729c02-a5cf-4836-ab1b-7d24b9b10ae0	EPI_100X_YFP_1x1_200ms_25sola	EPI_100X_RFP_1x1_200ms_25sola
10	47	12.5323104357019	589	48.316308954938	146.018675721562	534.617996604414	132467	224.901528013582	138.232384914039	453.432853574829	0	16159412	27435.3344651952	617.133286842591	894.547361163724	2	NaN	NaN	NaN	NaN	NaN	503.606803618748	0.928407153610578	46.799077616316	13.15880944191	10.5073820718864	2.68640651537363	0.0287346426770321	0.0115693221563415	1	1.01434867001972	4058.03906746187	1	10556.337860781	1	1	1	19	2019-03-29T15:45:07.168	NG_ecoli_LTEE_11364_DM25	1000	1732	163.75	DIA_100X_EMPTY_1x1_100ms	f4b5bf90-a06b-4094-ac55-61acb87267fe	EPI_100X_YFP_1x1_200ms_25sola	EPI_100X_RFP_1x1_200ms_25sola
11	64	13.9309295196184	892	49.2396372355364	158.132286995516	1540.7466367713	786359	881.568385650224	138.232384914039	453.432853574829	0	1175640	1317.98206278027	617.133286842591	894.547361163724	0	NaN	NaN	NaN	NaN	NaN	701.682886184714	0.909796553427654	61.3103132079902	12.637713255814	11.3108371932582	2.1324211505749	0.0141489579894342	0.00480650636979746	3	1.00658503011454	6160.45683096296	0	8559.39798206278	1	1	1	19	2019-03-29T15:45:07.168	NG_ecoli_LTEE_11364_DM25	1000	1732	163.75	DIA_100X_EMPTY_1x1_100ms	faa30ae6-cd70-439d-9c75-20ee4a44b266	EPI_100X_YFP_1x1_200ms_25sola	EPI_100X_RFP_1x1_200ms_25sola
12	59	15.4396875789222	911	43.8003641802108	188.796926454446	697.190998902305	793113	870.596048298573	138.232384914039	453.432853574829	0	3914807	4297.2634467618	617.133286842591	894.547361163724	0	NaN	NaN	NaN	NaN	NaN	675.402509677622	0.864513626635404	55.9018150512094	13.8406093843072	11.8495247167899	2.5822278744675	0.0245582063474605	0.0142144735171666	0	1.0410381638106	6164.78099444257	0	8956.88474204171	1	1	1	19	2019-03-29T15:45:07.168	NG_ecoli_LTEE_11364_DM25	1000	1732	163.75	DIA_100X_EMPTY_1x1_100ms	125aa708-b5d6-4064-9066-aceabe04f6c0	EPI_100X_YFP_1x1_200ms_25sola	EPI_100X_RFP_1x1_200ms_25sola
13	46	13.3886476646209	617	47.9195202973697	211.209076175041	1643.36628849271	161974	262.518638573744	138.232384914039	453.432853574829	0	17378595	28166.2803889789	617.133286842591	894.547361163724	0	NaN	NaN	NaN	NaN	NaN	497.762814864927	0.9311745595378	43.17531828552	13.9055211676954	11.2406821859565	2.82274909352584	0.0361971679449392	0.0148504302096873	1	1.0111801676409	4284.60477128038	0	10099.5478119935	1	1	1	19	2019-03-29T15:45:07.168	NG_ecoli_LTEE_11364_DM25	1000	1732	163.75	DIA_100X_EMPTY_1x1_100ms	5e8e18b9-b85d-41f5-a605-6a056f4495b5	EPI_100X_YFP_1x1_200ms_25sola	EPI_100X_RFP_1x1_200ms_25sola
14	49	9.816181038617	482	1.32038464190198	225.647302904564	8.36099585062241	15872535	32930.5705394191	138.232384914039	453.432853574829	2	290830	603.381742738589	617.133286842591	894.547361163724	0	NaN	NaN	NaN	NaN	NaN	NaN	NaN	NaN	NaN	NaN	NaN	NaN	NaN	NaN	NaN	NaN	0	9127.53526970954	1	1	1	19	2019-03-29T15:45:07.168	NG_ecoli_LTEE_11364_DM25	1000	1732	163.75	DIA_100X_EMPTY_1x1_100ms	b7165cc4-f374-4bb4-8e46-7f5b1df0b1af	EPI_100X_YFP_1x1_200ms_25sola	EPI_100X_RFP_1x1_200ms_25sola
15	24	8.66570769765377	208	42.0230012141121	221.817307692308	890.389423076923	57470	276.298076923077	138.232384914039	453.432853574829	0	767191	3688.41826923077	617.133286842591	894.547361163724	0	NaN	NaN	NaN	NaN	NaN	217.357147214686	0.99983055368105	22.921085158855	11.6474072701324	9.05869258360866	3.11029701897507	0.0033614110568165	0.00143019692765859	1	1.00005974484966	1477.25714565692	0	10803.2788461538	1	1	1	19	2019-03-29T15:45:07.168	NG_ecoli_LTEE_11364_DM25	1000	1732	163.75	DIA_100X_EMPTY_1x1_100ms	8a73752c-45f2-4b6c-b3d9-262e9b03fc6d	EPI_100X_YFP_1x1_200ms_25sola	EPI_100X_RFP_1x1_200ms_25sola
16	38	13.3920382458699	509	48.985615687627	250.958742632613	433.447937131631	97091	190.748526522593	138.232384914039	453.432853574829	0	10051875	19748.2809430255	617.133286842591	894.547361163724	1	NaN	NaN	NaN	NaN	NaN	429.261341430947	0.913325377796769	37.3404249820344	13.9304630097402	11.1718715314106	3.02436011471358	0.0127093541717268	0.00501629864987714	2	1.00032906905386	3660.3364262503	0	10438.7799607073	1	1	1	19	2019-03-29T15:45:07.168	NG_ecoli_LTEE_11364_DM25	1000	1732	163.75	DIA_100X_EMPTY_1x1_100ms	8bef7fa2-bf2e-4224-a6ac-9a57c2291e85	EPI_100X_YFP_1x1_200ms_25sola	EPI_100X_RFP_1x1_200ms_25sola
17	35	10.6166135412575	373	45.6698688394308	269.01072386059	946.064343163539	87760	235.281501340483	138.232384914039	453.432853574829	0	2905666	7789.98927613941	617.133286842591	894.547361163724	0	NaN	NaN	NaN	NaN	NaN	365.611924548624	0.956030146722864	35.5572888744426	12.2537960660638	9.99665717524057	2.57739716109894	0.0216520175437378	0.0130148621685734	1	1.01212468386951	2790.79617324086	0	10994.8873994638	1	1	1	19	2019-03-29T15:45:07.168	NG_ecoli_LTEE_11364_DM25	1000	1732	163.75	DIA_100X_EMPTY_1x1_100ms	0fb02698-3b2e-486b-b85e-3cbaa18d0509	EPI_100X_YFP_1x1_200ms_25sola	EPI_100X_RFP_1x1_200ms_25sola
18	66	14.7575840388019	974	46.4042076190379	335.832648870637	117.260780287474	1746543	1793.16529774127	138.232384914039	453.432853574829	5	1224629	1257.31930184805	617.133286842591	894.547361163724	0	NaN	NaN	NaN	NaN	NaN	732.323154017722	0.898018220202599	63.0578416797883	13.6730930909609	11.4515223611435	2.32255092889815	0.0138590015529589	0.00683160601520565	3	1.00448504898853	6494.64525042591	0	9112.04722792608	1	1	1	19	2019-03-29T15:45:07.168	NG_ecoli_LTEE_11364_DM25	1000	1732	163.75	DIA_100X_EMPTY_1x1_100ms	13205e49-927d-4cd7-a0b6-47928705bdeb	EPI_100X_YFP_1x1_200ms_25sola	EPI_100X_RFP_1x1_200ms_25sola
19	69	15.1149286838019	1043	23.7345862743999	367.307766059444	437.691275167785	1269310	1216.97986577181	138.232384914039	453.432853574829	4	672634	644.903163950144	617.133286842591	894.547361163724	0	NaN	NaN	NaN	NaN	NaN	782.237980483341	0.868204390304434	66.9194317533059	13.7968600325771	11.5174973499291	2.344972673488	0.0168196701669447	0.00911654065283075	2	1.01115476089388	6972.01588372186	0	8840.27996164909	1	1	1	19	2019-03-29T15:45:07.168	NG_ecoli_LTEE_11364_DM25	1000	1732	163.75	DIA_100X_EMPTY_1x1_100ms	014ea4e9-730b-4401-a1ea-6610a15ff376	EPI_100X_YFP_1x1_200ms_25sola	EPI_100X_RFP_1x1_200ms_25sola
20	73	15.4408972815119	1128	46.2172252580894	415.912234042553	744.114361702128	27664349	24525.1320921986	138.232384914039	453.432853574829	5	663382	588.104609929078	617.133286842591	894.547361163724	0	NaN	NaN	NaN	NaN	NaN	871.928915489861	0.87814637221304	71.522450342781	13.7105737808852	11.9589642354098	2.35961087091388	0.0177952377816761	0.00887945444478173	1	1.01077966130706	8033.77011678336	0	8720.18528368794	1	1	1	19	2019-03-29T15:45:07.168	NG_ecoli_LTEE_11364_DM25	1000	1732	163.75	DIA_100X_EMPTY_1x1_100ms	26e027ff-6faf-46c6-b9fa-763e697ca6ac	EPI_100X_YFP_1x1_200ms_25sola	EPI_100X_RFP_1x1_200ms_25sola
21	36	13.8170288269496	498	48.1176935687882	417.767068273092	1303.91967871486	376216	755.453815261044	138.232384914039	453.432853574829	0	284862	572.012048192771	617.133286842591	894.547361163724	0	NaN	NaN	NaN	NaN	NaN	398.353640803865	0.99488451630079	34.5674832756403	13.2956438467655	11.2437825703421	2.94823300133769	0.0171877240263106	0.00797970148649963	0	1.00447810105549	3432.27850269461	1	8574.86144578313	1	1	1	19	2019-03-29T15:45:07.168	NG_ecoli_LTEE_11364_DM25	1000	1732	163.75	DIA_100X_EMPTY_1x1_100ms	97738cb1-94d4-4825-9f41-d39045abc3a7	EPI_100X_YFP_1x1_200ms_25sola	EPI_100X_RFP_1x1_200ms_25sola
22	45	14.3185584016291	644	49.6199892632462	438.253105590062	969.841614906832	1475869	2291.72204968944	138.232384914039	453.432853574829	5	365157	567.013975155279	617.133286842591	894.547361163724	0	NaN	NaN	NaN	NaN	NaN	501.382705807395	0.953410904488399	42.9874533813377	13.4125068506208	11.4006524198009	2.65644952321869	0.00943204369396879	0.00606811618775228	0	1.00407723426036	4388.2464447318	0	8959.78571428571	1	1	1	19	2019-03-29T15:45:07.168	NG_ecoli_LTEE_11364_DM25	1000	1732	163.75	DIA_100X_EMPTY_1x1_100ms	0356fc85-6635-4725-a718-78529f611451	EPI_100X_YFP_1x1_200ms_25sola	EPI_100X_RFP_1x1_200ms_25sola
23	132	15.6194127205536	2062	43.5187220504676	481.854025218235	1541.1935014549	14807805	7181.28273520854	138.232384914039	453.432853574829	19	890186	431.709990300679	617.133286842591	894.547361163724	0	NaN	NaN	NaN	NaN	NaN	1592.43613951148	0.615480456178916	133.453019714021	13.9184908673713	11.8502030821569	1.60056768977854	0.0273509426650704	0.00578731866203108	7	1.03634868608927	14718.7142116814	0	8509.34675072745	1	1	1	19	2019-03-29T15:45:07.168	NG_ecoli_LTEE_11364_DM25	1000	1732	163.75	DIA_100X_EMPTY_1x1_100ms	3dc7925d-6183-486a-bbd8-cdc7541658c0	EPI_100X_YFP_1x1_200ms_25sola	EPI_100X_RFP_1x1_200ms_25sola
24	38	13.7429745775166	522	49.1667243870341	443.593869731801	1277.6245210728	407725	781.082375478927	138.232384914039	453.432853574829	2	319111	611.323754789272	617.133286842591	894.547361163724	0	NaN	NaN	NaN	NaN	NaN	441.557744083975	0.990892919579841	38.2096237113112	13.0483652451637	11.3193225294828	2.77672942273322	0.00349283350383586	0.00187926511009154	0	1.00032201832658	3845.06345770926	1	8666.43486590038	1	1	1	19	2019-03-29T15:45:07.168	NG_ecoli_LTEE_11364_DM25	1000	1732	163.75	DIA_100X_EMPTY_1x1_100ms	ddb75530-b331-459c-b3ed-4760aa7e7388	EPI_100X_YFP_1x1_200ms_25sola	EPI_100X_RFP_1x1_200ms_25sola
25	45	13.9042508746492	626	48.3599209338933	494.463258785943	222.394568690096	150031	239.666134185304	138.232384914039	453.432853574829	0	18237403	29133.231629393	617.133286842591	894.547361163724	3	NaN	NaN	NaN	NaN	NaN	510.049304600066	0.902409331022264	43.7773046531876	14.4386083065664	11.3897004291102	2.86047571299843	0.0264519229779475	0.0106944509504062	1	1.00515100635688	4460.29417342409	1	10054.0335463259	1	1	1	19	2019-03-29T15:45:07.168	NG_ecoli_LTEE_11364_DM25	1000	1732	163.75	DIA_100X_EMPTY_1x1_100ms	5d966670-8fa1-4ee6-9dae-ab23d98401d7	EPI_100X_YFP_1x1_200ms_25sola	EPI_100X_RFP_1x1_200ms_25sola
26	34	11.9606130029381	407	43.3753461149552	502.243243243243	236.186732186732	95083	233.619164619165	138.232384914039	453.432853574829	0	12549366	30833.8230958231	617.133286842591	894.547361163724	3	NaN	NaN	NaN	NaN	NaN	381.477769503518	0.967897649674036	32.9550333330789	14.4006611636767	11.2061290114799	3.14903444001948	0.0277844891798607	0.0158934407428376	1	1.0045524375871	3250.29569508819	1	10827.4029484029	1	1	1	19	2019-03-29T15:45:07.168	NG_ecoli_LTEE_11364_DM25	1000	1732	163.75	DIA_100X_EMPTY_1x1_100ms	7db2610d-93fb-4bac-bbcd-b4b4eddde68a	EPI_100X_YFP_1x1_200ms_25sola	EPI_100X_RFP_1x1_200ms_25sola
27	40	11.0961934336944	444	45.7936381015092	521.756756756757	456.254504504504	76947	173.304054054054	138.232384914039	453.432853574829	0	6946437	15645.1283783784	617.133286842591	894.547361163724	1	NaN	NaN	NaN	NaN	NaN	432.795239175014	0.930238856232361	40.7338872599213	12.7719468684224	10.3672714618711	2.53208023460568	0.0186888185192583	0.00806897485562412	3	1.00509402260761	3438.54473922133	0	10869.5990990991	1	1	1	19	2019-03-29T15:45:07.168	NG_ecoli_LTEE_11364_DM25	1000	1732	163.75	DIA_100X_EMPTY_1x1_100ms	e7eec388-1e69-4418-9dda-2e835bb41813	EPI_100X_YFP_1x1_200ms_25sola	EPI_100X_RFP_1x1_200ms_25sola
28	49	12.7134684395856	623	49.6756212567792	613.325842696629	190.507223113965	125314	201.14606741573	138.232384914039	453.432853574829	0	13680129	21958.4735152488	617.133286842591	894.547361163724	3	NaN	NaN	NaN	NaN	NaN	539.978282228846	0.94248965763571	48.0997970400982	12.8343694507254	11.0197670024364	2.4759365235818	0.00917329871271646	0.005004623398212	1	1.00353746148372	4587.51977502209	0	10221.1316211878	1	1	1	19	2019-03-29T15:45:07.168	NG_ecoli_LTEE_11364_DM25	1000	1732	163.75	DIA_100X_EMPTY_1x1_100ms	2136a294-6645-4513-afa5-2f1f58a3bb48	EPI_100X_YFP_1x1_200ms_25sola	EPI_100X_RFP_1x1_200ms_25sola
29	44	13.9378689381848	614	25.52628175519	632.483713355049	751.083061889251	111718	181.951140065147	138.232384914039	453.432853574829	0	12043968	19615.5830618893	617.133286842591	894.547361163724	1	NaN	NaN	NaN	NaN	NaN	473.807071959081	0.935553259788535	42.548415809559	12.793613880086	10.8094316314583	2.66200030571877	0.0196551561277263	0.0107969718184911	1	1.00379090696523	3904.62197519024	0	10143.4169381107	1	1	1	19	2019-03-29T15:45:07.168	NG_ecoli_LTEE_11364_DM25	1000	1732	163.75	DIA_100X_EMPTY_1x1_100ms	4879ee78-f70d-40cc-acd5-bb0d4b03c76a	EPI_100X_YFP_1x1_200ms_25sola	EPI_100X_RFP_1x1_200ms_25sola
30	49	15.0578277310752	739	48.7487744647204	790.04600811908	1188.90121786198	4766426	6449.83220568336	138.232384914039	453.432853574829	3	285718	386.627875507442	617.133286842591	894.547361163724	0	NaN	NaN	NaN	NaN	NaN	569.613658913471	0.963681419109596	46.7581114570536	13.9959165830464	11.9877499777776	2.59712271487117	0.00601791029639063	0.00326281220230507	1	1.00049946433094	5277.4265334114	0	8227.36535859269	1	1	1	19	2019-03-29T15:45:07.168	NG_ecoli_LTEE_11364_DM25	1000	1732	163.75	DIA_100X_EMPTY_1x1_100ms	e1bfaff6-d845-4050-81b8-40ac8cc425b1	EPI_100X_YFP_1x1_200ms_25sola	EPI_100X_RFP_1x1_200ms_25sola
31	59	15.173496774642	896	48.2538223340129	804.049107142857	1653.11049107143	867007	967.641741071429	138.232384914039	453.432853574829	0	1225973	1368.2734375	617.133286842591	894.547361163724	0	NaN	NaN	NaN	NaN	NaN	705.384032432821	0.931545520524557	56.6521180126576	14.0082283914887	12.274445122734	2.44725113025272	0.0145772666552386	0.00379536755300288	2	1.00328309425571	6703.62589136955	0	8238.67522321429	1	1	1	19	2019-03-29T15:45:07.168	NG_ecoli_LTEE_11364_DM25	1000	1732	163.75	DIA_100X_EMPTY_1x1_100ms	1ab76c12-6574-4833-b32f-264e701eaaee	EPI_100X_YFP_1x1_200ms_25sola	EPI_100X_RFP_1x1_200ms_25sola
32	56	15.3566487097189	860	48.7630645014719	898.582558139535	1543.2488372093	30398142	35346.676744186	138.232384914039	453.432853574829	7	360642	419.351162790698	617.133286842591	894.547361163724	0	NaN	NaN	NaN	NaN	NaN	670.041768513597	0.942143873988584	52.6399983082699	14.9784420992906	12.5245913779808	2.67822438416264	0.0117735765365034	0.00640306825106636	1	1.00365445748479	6485.34194173388	0	8227.97441860465	1	1	1	19	2019-03-29T15:45:07.168	NG_ecoli_LTEE_11364_DM25	1000	1732	163.75	DIA_100X_EMPTY_1x1_100ms	e4d08f80-08a2-4061-9dbb-556e12abe700	EPI_100X_YFP_1x1_200ms_25sola	EPI_100X_RFP_1x1_200ms_25sola
33	38	14.5981393988765	556	47.0360702322057	930.602517985611	1997.94964028777	1047260	1883.56115107914	138.232384914039	453.432853574829	5	413477	743.663669064748	617.133286842591	894.547361163724	0	NaN	NaN	NaN	NaN	NaN	440.358527870248	0.982257630667238	37.1213809333921	13.8150327246055	11.6025548061109	3.06717369294864	0.0165183093805247	0.00975107698464222	0	1.00840941628145	3924.83372146989	1	8570.00179856115	1	1	1	19	2019-03-29T15:45:07.168	NG_ecoli_LTEE_11364_DM25	1000	1732	163.75	DIA_100X_EMPTY_1x1_100ms	2523c709-7250-4504-b03b-07e8e4eaa6f1	EPI_100X_YFP_1x1_200ms_25sola	EPI_100X_RFP_1x1_200ms_25sola
34	41	14.4291675886133	592	48.4591228792105	968.04222972973	2013.10810810811	1176016	1986.51351351351	138.232384914039	453.432853574829	3	439114	741.746621621622	617.133286842591	894.547361163724	0	NaN	NaN	NaN	NaN	NaN	463.098731296627	0.985542081188496	39.7441668731145	13.8729776703983	11.435762225074	3.09281328698816	0.00901859248579095	0.00414694435493697	0	1.00141345973497	4082.1928025832	1	8588.85304054054	1	1	1	19	2019-03-29T15:45:07.168	NG_ecoli_LTEE_11364_DM25	1000	1732	163.75	DIA_100X_EMPTY_1x1_100ms	012e4ba4-eb39-426d-bf0a-4a56c8d2f87f	EPI_100X_YFP_1x1_200ms_25sola	EPI_100X_RFP_1x1_200ms_25sola
35	50	8.59309449092922	430	-44.1359085427549	962.9	1001.86511627907	79319	184.462790697674	138.232384914039	453.432853574829	0	3252398	7563.71627906977	617.133286842591	894.547361163724	0	NaN	NaN	NaN	NaN	NaN	509.916505166862	0.733376374303526	54.8782930956673	12.295184626017	9.15491494060237	2.1862314062519	0.0454215150949998	0.0208278212231138	0	1.07586493988333	3612.4271975199	0	11282.5186046512	1	1	1	19	2019-03-29T15:45:07.168	NG_ecoli_LTEE_11364_DM25	1000	1732	163.75	DIA_100X_EMPTY_1x1_100ms	b9af365d-046c-45b1-a6ad-26ddd020c836	EPI_100X_YFP_1x1_200ms_25sola	EPI_100X_RFP_1x1_200ms_25sola
36	38	14.375640400373	547	49.2997315380729	965.197440585009	675.776965265082	317150	579.798903107861	138.232384914039	453.432853574829	0	303478	554.804387568556	617.133286842591	894.547361163724	0	NaN	NaN	NaN	NaN	NaN	421.081891925045	0.98238372173467	36.2132651766989	14.0800191424212	11.3784246408472	3.03544255415609	0.00397635183075682	0.00192913263115087	2	1.00019079288181	3682.32266667581	1	8616.74040219378	1	1	1	19	2019-03-29T15:45:07.168	NG_ecoli_LTEE_11364_DM25	1000	1732	163.75	DIA_100X_EMPTY_1x1_100ms	9e7c9568-7391-4600-a7fe-7b79ebf09e3f	EPI_100X_YFP_1x1_200ms_25sola	EPI_100X_RFP_1x1_200ms_25sola
37	39	14.2368094122668	557	48.7657553659122	973.54039497307	713.545780969479	304695	547.028725314183	138.232384914039	453.432853574829	0	374005	671.463195691203	617.133286842591	894.547361163724	0	NaN	NaN	NaN	NaN	NaN	435.562490114228	0.970455829385972	39.0119021095631	12.8425651261264	10.9107639234232	2.84715205832184	0.00832732105891114	0.00416922605837772	2	1.00108756764763	3647.51700448361	1	8734.27648114901	1	1	1	19	2019-03-29T15:45:07.168	NG_ecoli_LTEE_11364_DM25	1000	1732	163.75	DIA_100X_EMPTY_1x1_100ms	3ad4b1e4-9db5-454f-8b07-80b7b931b041	EPI_100X_YFP_1x1_200ms_25sola	EPI_100X_RFP_1x1_200ms_25sola
38	53	14.6279381287097	776	48.9111661914619	1013.16108247423	1359.40335051546	10431526	13442.6881443299	138.232384914039	453.432853574829	6	310876	400.613402061856	617.133286842591	894.547361163724	0	NaN	NaN	NaN	NaN	NaN	601.703436106941	0.963336511313904	50.1590811579337	13.4354448155599	11.8033123082671	2.47780265320769	0.00723085775309803	0.00443612810111666	0	1.00217049605926	5488.41889088812	0	8368.36211340206	1	1	1	19	2019-03-29T15:45:07.168	NG_ecoli_LTEE_11364_DM25	1000	1732	163.75	DIA_100X_EMPTY_1x1_100ms	8460448e-74fb-405d-a13b-699a88f141c2	EPI_100X_YFP_1x1_200ms_25sola	EPI_100X_RFP_1x1_200ms_25sola
39	48	14.9957856698946	720	49.3715945470925	1030.37222222222	789.927777777778	2391910	3322.09722222222	138.232384914039	453.432853574829	6	1848848	2567.84444444444	617.133286842591	894.547361163724	1	NaN	NaN	NaN	NaN	NaN	551.85075675541	0.979407540918129	44.681764180048	13.9372966611664	12.0461444373287	2.87568340791975	0.0136073269903803	0.00811098050146649	0	1.00598398039959	5092.32749393519	0	8389.45277777778	1	1	1	19	2019-03-29T15:45:07.168	NG_ecoli_LTEE_11364_DM25	1000	1732	163.75	DIA_100X_EMPTY_1x1_100ms	232512c2-2fab-4102-b488-d8a62dd16ea8	EPI_100X_YFP_1x1_200ms_25sola	EPI_100X_RFP_1x1_200ms_25sola
40	46	14.179211720939	653	49.5959154112354	1039.19448698315	828.967840735069	13765106	21079.7947932619	138.232384914039	453.432853574829	4	2268860	3474.51761102603	617.133286842591	894.547361163724	0	NaN	NaN	NaN	NaN	NaN	528.965656806883	0.947573765436045	44.6476028234411	13.6630704806947	11.5069818516211	2.92916055668296	0.00918648724173525	0.00437596304789143	2	1.00047031996929	4643.13043199624	0	8722.91117917305	1	1	1	19	2019-03-29T15:45:07.168	NG_ecoli_LTEE_11364_DM25	1000	1732	163.75	DIA_100X_EMPTY_1x1_100ms	e91ccec3-cebf-4fa6-b816-7a79a589c82d	EPI_100X_YFP_1x1_200ms_25sola	EPI_100X_RFP_1x1_200ms_25sola
41	54	14.5664527055815	787	48.8521038352786	1062.99110546379	1731.80940279543	13821747	17562.5756035578	138.232384914039	453.432853574829	5	413563	525.493011435832	617.133286842591	894.547361163724	0	NaN	NaN	NaN	NaN	NaN	600.045167274103	0.94581757003824	52.1338149511399	13.0345755531706	11.3192003407969	2.37088320253609	0.00547149140783335	0.00181720383048285	2	1.00012122455527	5246.15213574046	0	8365.20711562897	1	1	1	19	2019-03-29T15:45:07.168	NG_ecoli_LTEE_11364_DM25	1000	1732	163.75	DIA_100X_EMPTY_1x1_100ms	583f6d74-8003-474f-8427-f229cc2f07ff	EPI_100X_YFP_1x1_200ms_25sola	EPI_100X_RFP_1x1_200ms_25sola
42	38	11.2363894829321	428	48.5622946827982	1132.18457943925	1713.08177570093	114243	266.922897196262	138.232384914039	453.432853574829	0	6960698	16263.3130841121	617.133286842591	894.547361163724	4	NaN	NaN	NaN	NaN	NaN	406.879046532788	0.934009315214799	39.0614574301689	12.0392104305956	10.2175905527136	2.2828363213798	0.0150995313321986	0.00824000377103489	2	1.00083609222164	3202.84052765904	0	10685.7126168224	1	1	1	19	2019-03-29T15:45:07.168	NG_ecoli_LTEE_11364_DM25	1000	1732	163.75	DIA_100X_EMPTY_1x1_100ms	45bf3598-9074-4092-9ef2-5a113ff537fb	EPI_100X_YFP_1x1_200ms_25sola	EPI_100X_RFP_1x1_200ms_25sola
43	39	14.6402274190895	571	49.0806834649922	1158.97022767075	772.376532399299	2636483	4617.30823117338	138.232384914039	453.432853574829	2	801065	1402.91593695271	617.133286842591	894.547361163724	0	NaN	NaN	NaN	NaN	NaN	456.06270701932	0.985161641612053	36.3365998471044	14.7355841462262	12.3155128914713	3.0998023086682	0.00339078838128512	0.00161778616872163	2	1.00005191206177	4328.51746319663	0	8607.33975481611	1	1	1	19	2019-03-29T15:45:07.168	NG_ecoli_LTEE_11364_DM25	1000	1732	163.75	DIA_100X_EMPTY_1x1_100ms	04e13282-c927-456a-b0b8-fb226a180bd0	EPI_100X_YFP_1x1_200ms_25sola	EPI_100X_RFP_1x1_200ms_25sola
44	40	13.6780071189817	547	48.896299089455	1154.97257769653	75.6270566727605	21104854	38582.9140767825	138.232384914039	453.432853574829	2	239730	438.263254113346	617.133286842591	894.547361163724	0	NaN	NaN	NaN	NaN	NaN	429.725184247889	0.972219684973977	38.2098644030767	13.5127201696703	11.0160072700697	2.73395339876568	0.000536836224327157	0.000313201766089957	2	1.00000241582689	3641.78083077645	1	8630.25228519196	1	1	1	19	2019-03-29T15:45:07.168	NG_ecoli_LTEE_11364_DM25	1000	1732	163.75	DIA_100X_EMPTY_1x1_100ms	59bba20f-a11b-4c01-a24b-168650775805	EPI_100X_YFP_1x1_200ms_25sola	EPI_100X_RFP_1x1_200ms_25sola
45	47	14.8773073824052	700	49.6118576136358	1175.20571428571	1081.64428571429	13309388	19013.4114285714	138.232384914039	453.432853574829	6	288538	412.197142857143	617.133286842591	894.547361163724	0	NaN	NaN	NaN	NaN	NaN	535.808468586099	0.961408418552555	43.9763057529378	14.0316667761958	11.9145716791884	2.82051845793141	0.00956526254560985	0.00333357255104839	1	1.00112161918112	4903.0406464241	0	8260.66571428571	1	1	1	19	2019-03-29T15:45:07.168	NG_ecoli_LTEE_11364_DM25	1000	1732	163.75	DIA_100X_EMPTY_1x1_100ms	5894614a-36cb-4c76-8ff4-8174390aedfe	EPI_100X_YFP_1x1_200ms_25sola	EPI_100X_RFP_1x1_200ms_25sola
46	37	13.5424973554929	501	49.3798834635066	1163.45908183633	39.249500998004	20139203	40198.0099800399	138.232384914039	453.432853574829	2	244444	487.912175648703	617.133286842591	894.547361163724	0	NaN	NaN	NaN	NaN	NaN	401.720170869079	0.97249399675241	35.8494959630801	13.2320211156496	10.8805995057837	2.86991744606045	0.00811022951808991	0.00319617392510431	2	1.00036643701063	3333.33210616541	1	8757.45309381238	1	1	1	19	2019-03-29T15:45:07.168	NG_ecoli_LTEE_11364_DM25	1000	1732	163.75	DIA_100X_EMPTY_1x1_100ms	20dfbcf5-ed99-41dc-91ec-348ee5497a86	EPI_100X_YFP_1x1_200ms_25sola	EPI_100X_RFP_1x1_200ms_25sola
47	35	11.0476504712338	387	48.5271023231589	1179.21188630491	1267.48062015504	49508	127.927648578811	138.232384914039	453.432853574829	0	6303207	16287.3565891473	617.133286842591	894.547361163724	1	NaN	NaN	NaN	NaN	NaN	374.622382519925	0.89712653508881	35.7184048102633	12.8854234092156	10.1590365602941	2.79537504111126	0.0222155719003106	0.0115840846031248	0	1.00912638502559	2895.25608388606	0	10929.8992248062	1	1	1	19	2019-03-29T15:45:07.168	NG_ecoli_LTEE_11364_DM25	1000	1732	163.75	DIA_100X_EMPTY_1x1_100ms	7e73e1df-c855-4e3c-aa74-20036542c1f6	EPI_100X_YFP_1x1_200ms_25sola	EPI_100X_RFP_1x1_200ms_25sola
48	40	14.3050730400678	574	48.0715098007529	1282.64982578397	1893.83972125436	13351928	23261.1986062718	138.232384914039	453.432853574829	3	1026712	1788.6968641115	617.133286842591	894.547361163724	0	NaN	NaN	NaN	NaN	NaN	449.134573103155	0.957243997398751	39.6339754029211	13.2314886660316	11.1156561406661	2.67915499561616	0.0229901041237517	0.00988187460321268	2	1.00544964370542	3846.16333949348	1	8412.62369337979	1	1	1	19	2019-03-29T15:45:07.168	NG_ecoli_LTEE_11364_DM25	1000	1732	163.75	DIA_100X_EMPTY_1x1_100ms	65282f88-fef0-427b-980b-03522dfbe791	EPI_100X_YFP_1x1_200ms_25sola	EPI_100X_RFP_1x1_200ms_25sola
49	67	14.2235719229474	953	46.8354229130665	1316.16684155299	854.530954879328	10446194	10961.3788037775	138.232384914039	453.432853574829	6	3478012	3649.54039874082	617.133286842591	894.547361163724	0	NaN	NaN	NaN	NaN	NaN	732.656525094764	0.927629817208611	63.2091613458196	14.1804013538408	11.453708973407	2.57862008380308	0.0133096226185671	0.00638331787042149	1	1.00661749240053	6512.7168570285	0	8853.79643231899	1	1	1	19	2019-03-29T15:45:07.168	NG_ecoli_LTEE_11364_DM25	1000	1732	163.75	DIA_100X_EMPTY_1x1_100ms	2cc5e1d9-a1c7-4c51-b359-61c5b1bdecd0	EPI_100X_YFP_1x1_200ms_25sola	EPI_100X_RFP_1x1_200ms_25sola
50	51	13.0476772580639	666	45.7299606646979	1303.68618618619	1854.14864864865	933724	1401.98798798799	138.232384914039	453.432853574829	1	15797494	23719.960960961	617.133286842591	894.547361163724	3	NaN	NaN	NaN	NaN	NaN	557.190861966822	0.916822471288813	50.5621422925479	12.8856995606323	10.8457231914585	2.26224750326738	0.0177259014805418	0.00788759624218935	2	1.0027924118396	4671.24213789972	1	9929.57957957958	1	1	1	19	2019-03-29T15:45:07.168	NG_ecoli_LTEE_11364_DM25	1000	1732	163.75	DIA_100X_EMPTY_1x1_100ms	1f6d4610-5df0-4ae9-92fa-8dcef7065a31	EPI_100X_YFP_1x1_200ms_25sola	EPI_100X_RFP_1x1_200ms_25sola
51	52	14.4274664700348	751	49.6623807370313	1307.27163781624	287.830892143808	22572203	30056.1957390146	138.232384914039	453.432853574829	5	309193	411.708388814913	617.133286842591	894.547361163724	0	NaN	NaN	NaN	NaN	NaN	582.626406283414	0.947127245903882	49.4452231212041	13.3527524617539	11.5688682974311	2.58922596254765	0.0211599090738604	0.0113844577436155	1	1.00606913525288	5197.51769232281	1	8522.25965379494	1	1	1	19	2019-03-29T15:45:07.168	NG_ecoli_LTEE_11364_DM25	1000	1732	163.75	DIA_100X_EMPTY_1x1_100ms	54868604-6013-4d4f-b505-7ba9e7afaedb	EPI_100X_YFP_1x1_200ms_25sola	EPI_100X_RFP_1x1_200ms_25sola
52	53	15.4082451103318	817	48.9268429525534	1327.40146878825	1287.39534883721	17112346	20945.3439412485	138.232384914039	453.432853574829	7	259880	318.090575275398	617.133286842591	894.547361163724	0	NaN	NaN	NaN	NaN	NaN	624.848224210792	0.935195654660355	50.1675474705089	14.1656630683284	12.2564250575217	2.66377263318582	0.015746024540842	0.00789173542068165	1	1.00886376323946	5918.89151119008	0	8415.83108935128	1	1	1	19	2019-03-29T15:45:07.168	NG_ecoli_LTEE_11364_DM25	1000	1732	163.75	DIA_100X_EMPTY_1x1_100ms	8ec5731c-48c0-45ba-bb1b-658f67e0748c	EPI_100X_YFP_1x1_200ms_25sola	EPI_100X_RFP_1x1_200ms_25sola
53	48	13.4222509202916	645	49.4823797080458	1333.63720930233	247.441860465116	3744237	5805.01860465116	138.232384914039	453.432853574829	4	312578	484.617054263566	617.133286842591	894.547361163724	0	NaN	NaN	NaN	NaN	NaN	517.758353010129	0.968011209757118	46.3698396596473	13.0749673021684	11.0086659308993	2.36265535488971	0.00321173891201821	0.00128216342431031	3	1.00007785097293	4413.61920978012	1	8728.88217054264	1	1	1	19	2019-03-29T15:45:07.168	NG_ecoli_LTEE_11364_DM25	1000	1732	163.75	DIA_100X_EMPTY_1x1_100ms	60659b60-3526-4f61-a7c6-b83998f06f36	EPI_100X_YFP_1x1_200ms_25sola	EPI_100X_RFP_1x1_200ms_25sola
54	36	13.2266154883241	476	47.7709444923512	1347.66596638655	143.039915966387	94307	198.123949579832	138.232384914039	453.432853574829	0	15448432	32454.6890756303	617.133286842591	894.547361163724	1	NaN	NaN	NaN	NaN	NaN	373.147942229625	0.987138562167601	32.0364292682835	13.8812066988542	11.3713471662727	3.27922838491092	0.0277370707523339	0.0103423619208388	2	1.00481906109523	3253.55253070163	1	9967.08193277311	1	1	1	19	2019-03-29T15:45:07.168	NG_ecoli_LTEE_11364_DM25	1000	1732	163.75	DIA_100X_EMPTY_1x1_100ms	e8aa409a-855a-4ce8-ab7a-9cdd5c72c690	EPI_100X_YFP_1x1_200ms_25sola	EPI_100X_RFP_1x1_200ms_25sola
55	42	12.9027775808464	544	49.4095755135964	1363.54411764706	1564.35477941176	107287	197.21875	138.232384914039	453.432853574829	0	9056923	16648.7555147059	617.133286842591	894.547361163724	2	NaN	NaN	NaN	NaN	NaN	471.896867454867	0.934254682535872	42.1325125688187	13.207057988561	10.9856331781311	2.60535549731759	0.0147217489984351	0.0054287708056613	2	1.00160974070057	3993.53437581516	0	10363.9283088235	1	1	1	19	2019-03-29T15:45:07.168	NG_ecoli_LTEE_11364_DM25	1000	1732	163.75	DIA_100X_EMPTY_1x1_100ms	0f415add-1bb6-4c26-8869-83345e88fe7b	EPI_100X_YFP_1x1_200ms_25sola	EPI_100X_RFP_1x1_200ms_25sola
56	57	14.6441753426282	835	48.9866560442267	1369.75808383234	1696.28143712575	11813568	14147.9856287425	138.232384914039	453.432853574829	5	391069	468.346107784431	617.133286842591	894.547361163724	0	NaN	NaN	NaN	NaN	NaN	640.010030631626	0.945327623913546	54.9926286425818	13.2852351470457	11.3306309484168	2.62619596636923	0.0128877668595284	0.00384317806065671	2	1.0008754739695	5545.01275401319	0	8441.14610778443	1	1	1	19	2019-03-29T15:45:07.168	NG_ecoli_LTEE_11364_DM25	1000	1732	163.75	DIA_100X_EMPTY_1x1_100ms	6dea3e02-adde-4309-afc0-60b7ae94b36e	EPI_100X_YFP_1x1_200ms_25sola	EPI_100X_RFP_1x1_200ms_25sola
57	35	13.6963473827439	481	47.6744285696643	1372.47193347193	118.101871101871	90912	189.006237006237	138.232384914039	453.432853574829	0	15080524	31352.4407484407	617.133286842591	894.547361163724	1	NaN	NaN	NaN	NaN	NaN	367.019645947869	0.995960510021795	30.6618297686347	14.4138462431746	11.6522245528634	3.34514204936864	0.00890720329096622	0.00474391771086449	1	1.00136391863176	3269.68293294713	1	9811.16424116424	1	1	1	19	2019-03-29T15:45:07.168	NG_ecoli_LTEE_11364_DM25	1000	1732	163.75	DIA_100X_EMPTY_1x1_100ms	88a2c33c-2d9a-4061-9f2a-5be5dfe52252	EPI_100X_YFP_1x1_200ms_25sola	EPI_100X_RFP_1x1_200ms_25sola
58	35	10.9575570255046	384	47.2822316553632	1523.4609375	516.700520833333	56306	146.630208333333	138.232384914039	453.432853574829	0	7255701	18895.0546875	617.133286842591	894.547361163724	4	NaN	NaN	NaN	NaN	NaN	366.541316166613	0.96899132240724	35.2379245865153	12.0866749955195	10.0952210073309	2.82041861207253	0.0182315724124521	0.00916527747594887	1	1.00290141566848	2820.5374163007	1	10807.2916666667	1	1	1	19	2019-03-29T15:45:07.168	NG_ecoli_LTEE_11364_DM25	1000	1732	163.75	DIA_100X_EMPTY_1x1_100ms	1a62aef5-7643-4bad-b04b-14642e7962b5	EPI_100X_YFP_1x1_200ms_25sola	EPI_100X_RFP_1x1_200ms_25sola
59	35	12.1520862762613	426	48.2479720898357	1554.32863849765	500.455399061033	69184	162.403755868545	138.232384914039	453.432853574829	0	9881991	23197.161971831	617.133286842591	894.547361163724	2	NaN	NaN	NaN	NaN	NaN	399.761678492635	0.963020569319926	35.8141333814575	13.2262384708393	10.7952092112003	3.02813868839848	0.0467808850233725	0.01587526676081	1	1.01099441278013	3277.98117264336	1	10776.5938967136	1	1	1	19	2019-03-29T15:45:07.168	NG_ecoli_LTEE_11364_DM25	1000	1732	163.75	DIA_100X_EMPTY_1x1_100ms	0e3b7e5d-654d-46ac-8100-f0c032ce9067	EPI_100X_YFP_1x1_200ms_25sola	EPI_100X_RFP_1x1_200ms_25sola
60	50	13.5313764960221	678	49.1061315264815	1552.19174041298	714.606194690266	99932	147.392330383481	138.232384914039	453.432853574829	0	13285690	19595.412979351	617.133286842591	894.547361163724	4	NaN	NaN	NaN	NaN	NaN	569.880494289431	0.913368826957369	50.5911964304904	12.7996050788832	11.0846648577893	2.31075724272131	0.0178871322077143	0.00667659255412967	3	1.00141285431265	4882.13703415342	0	10266.0353982301	1	1	1	19	2019-03-29T15:45:07.168	NG_ecoli_LTEE_11364_DM25	1000	1732	163.75	DIA_100X_EMPTY_1x1_100ms	317310ec-c62d-4c30-8c7e-96306869959b	EPI_100X_YFP_1x1_200ms_25sola	EPI_100X_RFP_1x1_200ms_25sola
61	61	14.3794618605607	878	48.1288552182198	1594.44077448747	1739.91571753986	597229	680.215261958998	138.232384914039	453.432853574829	0	349380	397.927107061503	617.133286842591	894.547361163724	0	NaN	NaN	NaN	NaN	NaN	671.736734565523	0.926706933030728	58.6262708005437	13.0931716458626	11.1973872584891	2.5142426365347	0.0115751076734794	0.00316594939087394	2	1.00099681597369	5773.18597533065	0	8366.99544419134	1	1	1	19	2019-03-29T15:45:07.168	NG_ecoli_LTEE_11364_DM25	1000	1732	163.75	DIA_100X_EMPTY_1x1_100ms	bedf056e-463e-4a84-9934-546377def1ff	EPI_100X_YFP_1x1_200ms_25sola	EPI_100X_RFP_1x1_200ms_25sola
62	33	8.57101383591261	283	-18.1776101341558	1584.11307420495	772.141342756184	47299	167.134275618375	138.232384914039	453.432853574829	0	5410153	19117.148409894	617.133286842591	894.547361163724	3	NaN	NaN	NaN	NaN	NaN	306.607252586424	0.972779585023056	31.3113663866737	11.3311650638037	9.51842786439316	2.62809852111915	0.0276226546072176	0.010464596593155	1	1.00429770625562	2228.03673644608	1	11064.1590106007	1	1	1	19	2019-03-29T15:45:07.168	NG_ecoli_LTEE_11364_DM25	1000	1732	163.75	DIA_100X_EMPTY_1x1_100ms	ea8a4698-5413-4fd5-8ea3-d4bc3ad1914b	EPI_100X_YFP_1x1_200ms_25sola	EPI_100X_RFP_1x1_200ms_25sola
63	58	10.7068461929212	621	46.5782576323334	1593.56199677939	827.14653784219	90089	145.070853462158	138.232384914039	453.432853574829	0	9622159	15494.6199677939	617.133286842591	894.547361163724	2	NaN	NaN	NaN	NaN	NaN	604.344047189267	0.90188923468197	58.5802791099437	12.9512529993395	10.1780857440949	2.17435642325739	0.0213549893771807	0.0100432378464377	2	1.00412965988721	4766.21389441633	1	10890.7552334944	1	1	1	19	2019-03-29T15:45:07.168	NG_ecoli_LTEE_11364_DM25	1000	1732	163.75	DIA_100X_EMPTY_1x1_100ms	23d085a5-70de-430c-81ac-2a72d467f528	EPI_100X_YFP_1x1_200ms_25sola	EPI_100X_RFP_1x1_200ms_25sola
64	27	9.88105888490496	268	-4.46845312030039	1606.10074626866	799.298507462687	48888	182.417910447761	138.232384914039	453.432853574829	0	5594058	20873.3507462687	617.133286842591	894.547361163724	2	NaN	NaN	NaN	NaN	NaN	289.703693566806	0.976684112525521	26.5125939973345	14.9093188193837	10.482644106459	3.58128545141145	0.0562956426007986	0.0252229138421208	2	1.03263602950442	2288.14628137014	2	11026.1119402985	1	1	1	19	2019-03-29T15:45:07.168	NG_ecoli_LTEE_11364_DM25	1000	1732	163.75	DIA_100X_EMPTY_1x1_100ms	35f808a4-3a5c-4bc9-9c5e-8d2e1fe827ae	EPI_100X_YFP_1x1_200ms_25sola	EPI_100X_RFP_1x1_200ms_25sola
65	14	3.6907141334625	52	-49.9994962178089	1628.76923076923	771.461538461538	7072	136	138.232384914039	453.432853574829	0	350100	6732.69230769231	617.133286842591	894.547361163724	0	NaN	NaN	NaN	NaN	NaN	167.534743264666	0.988835680814366	NaN	NaN	NaN	NaN	NaN	NaN	NaN	NaN	NaN	1	11388.3653846154	1	1	1	19	2019-03-29T15:45:07.168	NG_ecoli_LTEE_11364_DM25	1000	1732	163.75	DIA_100X_EMPTY_1x1_100ms	624f2bb8-77fc-4ec8-93af-a72f02fa44d3	EPI_100X_YFP_1x1_200ms_25sola	EPI_100X_RFP_1x1_200ms_25sola
66	105	14.7646703567473	1551	-49.9999700746228	1697.42746615087	766.512572533849	643851	415.119922630561	138.232384914039	453.432853574829	0	10519937	6782.6802063185	617.133286842591	894.547361163724	0	NaN	NaN	NaN	NaN	NaN	1364.25500357375	0.561947814827981	117.214482869441	19.6317658140496	11.3712709372205	3.40270697461184	0.111444056803876	0.031075470482004	7	1.19239309555941	11903.8973156422	4	10406.5499677627	1	1	1	19	2019-03-29T15:45:07.168	NG_ecoli_LTEE_11364_DM25	1000	1732	163.75	DIA_100X_EMPTY_1x1_100ms	cdc4d991-185b-4e71-ab44-768b43db5620	EPI_100X_YFP_1x1_200ms_25sola	EPI_100X_RFP_1x1_200ms_25sola
67	37	9.81463157487163	364	47.8350344723517	1671.07142857143	763.769230769231	77204	212.098901098901	138.232384914039	453.432853574829	0	9390725	25798.6950549451	617.133286842591	894.547361163724	6	NaN	NaN	NaN	NaN	NaN	372.953561941601	0.957085851438844	38.1582190945993	11.6836173530407	9.46331006454152	2.56906402734426	0.0199051419066332	0.00745646549557119	2	1.0033514637161	2683.88633139495	1	10659.9038461538	1	1	1	19	2019-03-29T15:45:07.168	NG_ecoli_LTEE_11364_DM25	1000	1732	163.75	DIA_100X_EMPTY_1x1_100ms	dba44254-a60f-4647-a8dc-4d7d3ccf8004	EPI_100X_YFP_1x1_200ms_25sola	EPI_100X_RFP_1x1_200ms_25sola
68	48	11.7252451592576	563	49.4980711697634	1725.92895204263	787.930728241563	514953	914.658969804618	138.232384914039	453.432853574829	0	829494	1473.34635879218	617.133286842591	894.547361163724	0	NaN	NaN	NaN	NaN	NaN	493.292569933008	0.943120752749563	47.684499721201	12.2628356964367	10.0914862496569	2.49081624403113	0.0120541123863481	0.00534050806812717	3	1.00166366858112	3813.97092141689	1	9891.3055062167	1	1	1	19	2019-03-29T15:45:07.168	NG_ecoli_LTEE_11364_DM25	1000	1732	163.75	DIA_100X_EMPTY_1x1_100ms	d2ac7804-6b9a-46e0-aa65-31c057e349fe	EPI_100X_YFP_1x1_200ms_25sola	EPI_100X_RFP_1x1_200ms_25sola
69	34	9.45472991323428	322	33.6568445922476	1737.73913043478	855.527950310559	75672	235.006211180124	138.232384914039	453.432853574829	0	938718	2915.27329192547	617.133286842591	894.547361163724	0	NaN	NaN	NaN	NaN	NaN	321.120831032032	0.910279497443562	34.5693955692077	11.9243228334701	8.96083856046168	2.51857763452448	0.0523133749489702	0.0181574890174781	1	1.01472405108623	2180.11284486314	0	10463.7670807453	1	1	1	19	2019-03-29T15:45:07.168	NG_ecoli_LTEE_11364_DM25	1000	1732	163.75	DIA_100X_EMPTY_1x1_100ms	c7a763ae-7649-4a7b-ba6a-1248c0cbe544	EPI_100X_YFP_1x1_200ms_25sola	EPI_100X_RFP_1x1_200ms_25sola
70	33	15.7385518571082	520	-20.4421076626739	1739.25576923077	745.855769230769	424077	815.532692307692	138.232384914039	453.432853574829	0	1861424	3579.66153846154	617.133286842591	894.547361163724	0	NaN	NaN	NaN	NaN	NaN	466.295128806084	0.885175892615454	37.260668061308	14.9780460444269	11.9709755839833	3.21343972181923	0.102640239238237	0.0431232985615661	1	1.20570592778462	4193.72171778412	2	10668.7519230769	1	1	1	19	2019-03-29T15:45:07.168	NG_ecoli_LTEE_11364_DM25	1000	1732	163.75	DIA_100X_EMPTY_1x1_100ms	29ff5215-47b0-4fac-8458-ed693d5316ac	EPI_100X_YFP_1x1_200ms_25sola	EPI_100X_RFP_1x1_200ms_25sola
71	38	14.5452805906828	553	49.2531648519866	1752.98734177215	1858.7287522604	11403947	20621.965641953	138.232384914039	453.432853574829	2	300412	543.240506329114	617.133286842591	894.547361163724	0	NaN	NaN	NaN	NaN	NaN	417.131313825896	0.978911999162231	35.4626140862174	13.4698886887891	11.4214554625232	3.10362862700705	0.00545527839939293	0.0018819805192151	3	1.00034652572756	3633.3189879921	0	8609.43399638336	1	1	1	19	2019-03-29T15:45:07.168	NG_ecoli_LTEE_11364_DM25	1000	1732	163.75	DIA_100X_EMPTY_1x1_100ms	d28e6f4e-153e-4ffe-b6f1-71b44a5a15fd	EPI_100X_YFP_1x1_200ms_25sola	EPI_100X_RFP_1x1_200ms_25sola
72	62	14.8803256840065	923	44.5759014473681	1758.80065005417	747.060671722644	2979621	3228.1917659805	138.232384914039	453.432853574829	6	1601163	1734.73781148429	617.133286842591	894.547361163724	0	NaN	NaN	NaN	NaN	NaN	812.824308363812	0.879878263022334	63.7087708967461	15.3828879894832	12.5866791982089	2.51907781827788	0.0292728428804576	0.00696460789040966	4	1.00734025411435	7927.04702418905	3	10268.7313109426	1	1	1	19	2019-03-29T15:45:07.168	NG_ecoli_LTEE_11364_DM25	1000	1732	163.75	DIA_100X_EMPTY_1x1_100ms	8214263b-662b-4683-8284-da60f5faf644	EPI_100X_YFP_1x1_200ms_25sola	EPI_100X_RFP_1x1_200ms_25sola
73	157	32.2757755329938	5069	-49.9999999997942	1843.82797395936	813.071019925035	2888506	569.837443282699	138.232384914039	453.432853574829	1	14883521	2936.18484908266	617.133286842591	894.547361163724	1	NaN	NaN	NaN	NaN	NaN	NaN	NaN	NaN	NaN	NaN	NaN	NaN	NaN	NaN	NaN	NaN	5	10868.0769382521	1	1	1	19	2019-03-29T15:45:07.168	NG_ecoli_LTEE_11364_DM25	1000	1732	163.75	DIA_100X_EMPTY_1x1_100ms	0abeee60-bc67-4add-af22-be0f15619575	EPI_100X_YFP_1x1_200ms_25sola	EPI_100X_RFP_1x1_200ms_25sola
74	47	13.2122087089401	621	45.8281314417296	1775.37520128824	753.657004830918	13767362	22169.6650563607	138.232384914039	453.432853574829	4	782664	1260.32850241546	617.133286842591	894.547361163724	0	NaN	NaN	NaN	NaN	NaN	529.176271091394	0.889336448320556	46.8747615905049	15.5184942972855	10.992593156307	2.88448253277619	0.0625076466382373	0.0186553578642912	3	1.02055401017194	4448.6604887313	2	10098.0048309179	1	1	1	19	2019-03-29T15:45:07.168	NG_ecoli_LTEE_11364_DM25	1000	1732	163.75	DIA_100X_EMPTY_1x1_100ms	8455a815-771d-4d6b-bead-6c12421a60a3	EPI_100X_YFP_1x1_200ms_25sola	EPI_100X_RFP_1x1_200ms_25sola
75	56	15.2492343626769	854	49.4062633233049	1777.79391100703	148.813817330211	23368715	27363.8348946136	138.232384914039	453.432853574829	5	496196	581.025761124122	617.133286842591	894.547361163724	0	NaN	NaN	NaN	NaN	NaN	646.199074685273	0.918128561956736	54.2012769920418	13.7988992151543	11.7606096864546	2.36553558377276	0.0189832698100738	0.011357202938906	1	1.00815736531354	5887.88167390036	0	8592.55269320843	1	1	1	19	2019-03-29T15:45:07.168	NG_ecoli_LTEE_11364_DM25	1000	1732	163.75	DIA_100X_EMPTY_1x1_100ms	9c728d10-bb02-4dd6-b2be-03033dd5955e	EPI_100X_YFP_1x1_200ms_25sola	EPI_100X_RFP_1x1_200ms_25sola
76	38	15.7634800497421	599	-49.9999891672618	1793.73455759599	673.233722871452	170390	284.457429048414	138.232384914039	453.432853574829	0	773101	1290.65275459099	617.133286842591	894.547361163724	0	NaN	NaN	NaN	NaN	NaN	531.299615120694	0.684017628287665	NaN	NaN	NaN	NaN	NaN	NaN	NaN	NaN	NaN	0	10777.7278797997	1	1	1	19	2019-03-29T15:45:07.168	NG_ecoli_LTEE_11364_DM25	1000	1732	163.75	DIA_100X_EMPTY_1x1_100ms	ed2d29e8-225a-46d2-a024-c55b948ddd30	EPI_100X_YFP_1x1_200ms_25sola	EPI_100X_RFP_1x1_200ms_25sola
77	9	4.54498752896143	41	-49.9996691487496	1814.43902439024	809.463414634146	13818	337.024390243902	138.232384914039	453.432853574829	0	153528	3744.58536585366	617.133286842591	894.547361163724	0	NaN	NaN	NaN	NaN	NaN	118.825690388198	0.999571307645469	NaN	NaN	NaN	NaN	NaN	NaN	NaN	NaN	NaN	1	11112.8292682927	1	1	1	19	2019-03-29T15:45:07.168	NG_ecoli_LTEE_11364_DM25	1000	1732	163.75	DIA_100X_EMPTY_1x1_100ms	53b78771-2587-4666-98f6-e82612b41e40	EPI_100X_YFP_1x1_200ms_25sola	EPI_100X_RFP_1x1_200ms_25sola
78	20	10.0909023578192	202	-41.6634565716482	1833.00495049505	765.267326732673	81481	403.371287128713	138.232384914039	453.432853574829	0	295854	1464.62376237624	617.133286842591	894.547361163724	0	NaN	NaN	NaN	NaN	NaN	205.626255929794	0.999788393685761	18.8983077185315	13.6396244910043	10.3989456225637	3.69259854724426	0.0170907240788301	0.00810720059806666	1	1.00164461705051	1605.06051869971	1	10747.6881188119	1	1	1	19	2019-03-29T15:45:07.168	NG_ecoli_LTEE_11364_DM25	1000	1732	163.75	DIA_100X_EMPTY_1x1_100ms	e672a28c-181c-4a9b-8b1f-7f57e406b698	EPI_100X_YFP_1x1_200ms_25sola	EPI_100X_RFP_1x1_200ms_25sola
79	74	14.1857813440658	1050	47.2071223030708	1855.67142857143	1689.47047619048	21778796	20741.7104761905	138.232384914039	453.432853574829	6	569586	542.462857142857	617.133286842591	894.547361163724	0	NaN	NaN	NaN	NaN	NaN	814.023183336311	0.89347649223085	71.0394780073853	13.0319152590801	11.2366738882876	2.30816004546119	0.015214601242684	0.00790610351714657	2	1.00689186862591	7044.74369140876	0	8608.86380952381	1	1	1	19	2019-03-29T15:45:07.168	NG_ecoli_LTEE_11364_DM25	1000	1732	163.75	DIA_100X_EMPTY_1x1_100ms	2979d17b-360f-4253-97cd-0d5bd6a50c5b	EPI_100X_YFP_1x1_200ms_25sola	EPI_100X_RFP_1x1_200ms_25sola
80	47	13.603751772812	639	49.2407747057876	1865.2034428795	884.153364632238	1648860	2580.37558685446	138.232384914039	453.432853574829	7	548738	858.744913928012	617.133286842591	894.547361163724	0	NaN	NaN	NaN	NaN	NaN	509.250984751056	0.983932758809961	45.2546055298045	13.0755616514076	11.0754260725944	2.73957202081761	0.0120351470218452	0.00399245679722689	3	1.00141781643832	4359.87010241416	1	8703.52112676056	1	1	1	19	2019-03-29T15:45:07.168	NG_ecoli_LTEE_11364_DM25	1000	1732	163.75	DIA_100X_EMPTY_1x1_100ms	69594ec1-8faf-499d-bc74-836b2589bd76	EPI_100X_YFP_1x1_200ms_25sola	EPI_100X_RFP_1x1_200ms_25sola
81	55	9.74392349712511	536	45.641851171125	1877.31529850746	741.460820895522	126145	235.345149253731	138.232384914039	453.432853574829	0	442794	826.108208955224	617.133286842591	894.547361163724	0	NaN	NaN	NaN	NaN	NaN	547.4558770853	0.903065025604797	56.8910889889514	11.4920905219611	9.44555624144418	2.12028705737571	0.0226420468552941	0.00729802945176421	1	1.00806834609561	3986.4764685268	0	10743.2164179104	1	1	1	19	2019-03-29T15:45:07.168	NG_ecoli_LTEE_11364_DM25	1000	1732	163.75	DIA_100X_EMPTY_1x1_100ms	691d6820-9e42-4bfb-98c1-f459a7cdf89a	EPI_100X_YFP_1x1_200ms_25sola	EPI_100X_RFP_1x1_200ms_25sola
82	22	11.7423517083147	259	-49.5774012557489	1897.88030888031	778.46332046332	57809	223.200772200772	138.232384914039	453.432853574829	0	240606	928.980694980695	617.133286842591	894.547361163724	0	NaN	NaN	NaN	NaN	NaN	255.052292169457	0.962685779793358	23.4807768552136	13.2256432161948	10.3666302194464	3.19872362047306	0.0507087808626248	0.0216027389047137	2	1.02004481912953	1981.88092399182	0	10836.0579150579	1	1	1	19	2019-03-29T15:45:07.168	NG_ecoli_LTEE_11364_DM25	1000	1732	163.75	DIA_100X_EMPTY_1x1_100ms	034bf4a1-1683-488f-b4e2-bacd8d627647	EPI_100X_YFP_1x1_200ms_25sola	EPI_100X_RFP_1x1_200ms_25sola
83	47	14.8809249752402	700	49.283089494633	1918.81857142857	1706.87571428571	965331	1379.04428571429	138.232384914039	453.432853574829	3	459037	655.767142857143	617.133286842591	894.547361163724	0	NaN	NaN	NaN	NaN	NaN	547.211553914387	0.940805454542861	44.6331563452219	13.9164196450574	12.0345135407864	2.72211641440336	0.0213489925279507	0.00744080924840162	2	1.00922231068996	5076.96958129518	0	8423.09285714286	1	1	1	19	2019-03-29T15:45:07.168	NG_ecoli_LTEE_11364_DM25	1000	1732	163.75	DIA_100X_EMPTY_1x1_100ms	88f7aad6-ba21-4ba6-af6e-44d26d9cad85	EPI_100X_YFP_1x1_200ms_25sola	EPI_100X_RFP_1x1_200ms_25sola
84	49	14.6216690273837	718	49.4248168176829	1998.71448467967	1664.45961002786	7587721	10567.856545961	138.232384914039	453.432853574829	3	409153	569.850974930362	617.133286842591	894.547361163724	0	NaN	NaN	NaN	NaN	NaN	556.448870469395	0.941268894998864	47.0347127228469	13.782903212786	11.6067664051485	2.63786002179866	0.00955562294015584	0.00434872563273078	1	1.0025304954284	4976.57857159219	0	8234.59052924791	1	1	1	19	2019-03-29T15:45:07.168	NG_ecoli_LTEE_11364_DM25	1000	1732	163.75	DIA_100X_EMPTY_1x1_100ms	43ef4e1c-4d32-4cf7-9245-94cb5cb997ec	EPI_100X_YFP_1x1_200ms_25sola	EPI_100X_RFP_1x1_200ms_25sola
85	56	14.1428616590097	792	49.1218081441872	2003.03787878788	1875.08080808081	42396116	53530.4494949495	138.232384914039	453.432853574829	10	838550	1058.77525252525	617.133286842591	894.547361163724	0	NaN	NaN	NaN	NaN	NaN	609.582945120758	0.925336820367498	53.6744342050128	13.3572017934275	11.1981951292466	2.268167681286	0.0167460038070373	0.0089126936724783	1	1.00361586496309	5286.31962463496	0	8849.36111111111	1	1	1	19	2019-03-29T15:45:07.168	NG_ecoli_LTEE_11364_DM25	1000	1732	163.75	DIA_100X_EMPTY_1x1_100ms	e8d48346-5c1f-4291-967d-354d0ac698e3	EPI_100X_YFP_1x1_200ms_25sola	EPI_100X_RFP_1x1_200ms_25sola
86	26	6.9817217041195	182	-47.3893700848967	2043.39010989011	1925.57142857143	87579	481.203296703297	138.232384914039	453.432853574829	0	4004545	22002.9945054945	617.133286842591	894.547361163724	2	NaN	NaN	NaN	NaN	NaN	NaN	NaN	NaN	NaN	NaN	NaN	NaN	NaN	NaN	NaN	NaN	0	10287.8241758242	1	1	1	19	2019-03-29T15:45:07.168	NG_ecoli_LTEE_11364_DM25	1000	1732	163.75	DIA_100X_EMPTY_1x1_100ms	a7635779-1b69-4281-8af9-a6dec38acc48	EPI_100X_YFP_1x1_200ms_25sola	EPI_100X_RFP_1x1_200ms_25sola
1	33	11.691718904191	386	35.8972582043558	12.5414507772021	83.5181347150259	3860117	10000.3031088083	151.023482159739	161.236233937901	2	105519	273.365284974093	124.886941148275	68.1788381989545	2	NaN	NaN	NaN	NaN	NaN	NaN	NaN	NaN	NaN	NaN	NaN	NaN	NaN	NaN	NaN	NaN	0	8909.28497409326	1	1	1	20	2019-03-29T15:45:19.523	NG_ecoli_LTEE_11364_DM25	2000	1732	163.75	DIA_100X_EMPTY_1x1_100ms	f381ead5-9414-4780-acb0-69d0e8feab0b	EPI_100X_YFP_1x1_200ms_25sola	EPI_100X_RFP_1x1_200ms_25sola
2	39	3.76582081419981	168	-49.9999721365893	3.70833333333333	1664.42857142857	2318085	13798.125	151.023482159739	161.236233937901	1	28926	172.178571428571	124.886941148275	68.1788381989545	0	NaN	NaN	NaN	NaN	NaN	NaN	NaN	NaN	NaN	NaN	NaN	NaN	NaN	NaN	NaN	NaN	0	9226.91071428571	1	1	1	20	2019-03-29T15:45:19.523	NG_ecoli_LTEE_11364_DM25	2000	1732	163.75	DIA_100X_EMPTY_1x1_100ms	47095096-e10b-41a3-8441-7b40ae5350ef	EPI_100X_YFP_1x1_200ms_25sola	EPI_100X_RFP_1x1_200ms_25sola
3	57	13.7353407016629	783	49.2609582701458	106.902937420179	757.807151979566	8383693	10707.1430395913	151.023482159739	161.236233937901	5	108688	138.809706257982	124.886941148275	68.1788381989545	0	NaN	NaN	NaN	NaN	NaN	621.869215494854	0.906335654054576	55.4097606255337	12.7587076153823	11.0087131536072	2.33401270788733	0.0154465492744944	0.0070968672965455	1	1.00656949654861	5274.11101291802	0	8471.69731800766	1	1	1	20	2019-03-29T15:45:19.523	NG_ecoli_LTEE_11364_DM25	2000	1732	163.75	DIA_100X_EMPTY_1x1_100ms	f32c487f-d047-4129-94e2-e9ca8ea7d431	EPI_100X_YFP_1x1_200ms_25sola	EPI_100X_RFP_1x1_200ms_25sola
4	52	13.378334651146	696	48.1637887712936	177.349137931034	1704.57040229885	14068899	20213.9353448276	151.023482159739	161.236233937901	5	101853	146.340517241379	124.886941148275	68.1788381989545	0	NaN	NaN	NaN	NaN	NaN	582.285829727351	0.891047651791941	52.4633826607026	12.8221240387799	10.8782964732694	2.31502427649472	0.0143663128479912	0.00786775298107229	1	1.01150744219864	4876.04777182209	0	8818.82183908046	1	1	1	20	2019-03-29T15:45:19.523	NG_ecoli_LTEE_11364_DM25	2000	1732	163.75	DIA_100X_EMPTY_1x1_100ms	e1822732-43bb-4699-8eec-efa24c1cfe1b	EPI_100X_YFP_1x1_200ms_25sola	EPI_100X_RFP_1x1_200ms_25sola
5	70	13.1976473243403	924	46.8771640070313	228.604978354978	371.99025974026	14400016	15584.4329004329	151.023482159739	161.236233937901	5	195750	211.850649350649	124.886941148275	68.1788381989545	0	NaN	NaN	NaN	NaN	NaN	755.838804424685	0.894921689306473	69.230887050714	12.6069122366922	10.7989206972322	2.06653593879133	0.0146537397509493	0.00465676819740336	4	1.00147384307473	6340.89382797192	0	8754.00324675325	1	1	1	20	2019-03-29T15:45:19.523	NG_ecoli_LTEE_11364_DM25	2000	1732	163.75	DIA_100X_EMPTY_1x1_100ms	35784fb0-8fa9-4708-9166-4206c3f5caff	EPI_100X_YFP_1x1_200ms_25sola	EPI_100X_RFP_1x1_200ms_25sola
6	60	12.9112753366624	775	49.5485230252502	296.055483870968	434.943225806452	448516	578.730322580645	151.023482159739	161.236233937901	3	123703	159.616774193548	124.886941148275	68.1788381989545	0	NaN	NaN	NaN	NaN	NaN	650.58786865983	0.919014872495986	58.9264585077947	12.7690493168002	10.8529875300063	2.23398463135304	0.012251845620515	0.00529657171391538	3	1.00164700947707	5451.28427194911	0	8607.23483870968	1	1	1	20	2019-03-29T15:45:19.523	NG_ecoli_LTEE_11364_DM25	2000	1732	163.75	DIA_100X_EMPTY_1x1_100ms	517797c0-c7e2-4f48-872b-2b7c7fc7ca50	EPI_100X_YFP_1x1_200ms_25sola	EPI_100X_RFP_1x1_200ms_25sola
7	41	14.5352097377975	596	48.9436097086271	431.523489932886	1928.81543624161	270835	454.421140939597	151.023482159739	161.236233937901	0	117197	196.639261744966	124.886941148275	68.1788381989545	0	NaN	NaN	NaN	NaN	NaN	463.737859467831	0.972792720635004	39.1512534210629	13.4931556247563	11.6077363677802	2.70655471612118	0.0126735680675793	0.00468404569019371	2	1.00168172498545	4143.14968342301	0	8385.05033557047	1	1	1	20	2019-03-29T15:45:19.523	NG_ecoli_LTEE_11364_DM25	2000	1732	163.75	DIA_100X_EMPTY_1x1_100ms	39969121-a915-47fa-950f-ecf78ee47d54	EPI_100X_YFP_1x1_200ms_25sola	EPI_100X_RFP_1x1_200ms_25sola
8	50	13.2549211710742	664	49.4647178772803	503.578313253012	1998.03162650602	300879	453.131024096386	151.023482159739	161.236233937901	1	132720	199.879518072289	124.886941148275	68.1788381989545	0	NaN	NaN	NaN	NaN	NaN	545.068537613607	0.928848763589216	49.7726848031103	13.013125134445	10.7888055117196	2.1435340572349	0.00490958804695926	0.00159199901400271	3	1.00015886398479	4550.17057428018	0	8780.38855421687	1	1	1	20	2019-03-29T15:45:19.523	NG_ecoli_LTEE_11364_DM25	2000	1732	163.75	DIA_100X_EMPTY_1x1_100ms	40b21436-dff5-4000-9ea5-7ac15c6afcf3	EPI_100X_YFP_1x1_200ms_25sola	EPI_100X_RFP_1x1_200ms_25sola
9	25	14.1724028312631	355	-19.6733852760523	537.059154929578	1741.11549295775	68665	193.422535211268	151.023482159739	161.236233937901	0	900253	2535.92394366197	124.886941148275	68.1788381989545	5	NaN	NaN	NaN	NaN	NaN	287.238960217738	0.999863061047721	22.075841923403	16.5142769636934	12.3979922573951	4.40432555571649	0.0284760832510222	0.0129928281616383	1	1.00605386186632	2665.07771964395	1	9306.30422535211	1	1	1	20	2019-03-29T15:45:19.523	NG_ecoli_LTEE_11364_DM25	2000	1732	163.75	DIA_100X_EMPTY_1x1_100ms	adabfbf6-eb23-40c0-868c-d2a5b4ae84e2	EPI_100X_YFP_1x1_200ms_25sola	EPI_100X_RFP_1x1_200ms_25sola
[truncated: 863 more rows]
