# Supplementary material for: Genomic and phenotypic evolution of Escherichia coli in a novel citrate-only resource environment
Source: eLife. 2020 May 29;9:e55414. doi: 10.7554/eLife.55414 (PMC7299349; doi:10.7554/eLife.55414)
Supplement: Figure 10—source data 3. [file elife-55414-fig10-data3.zip › 20190329_NG_ecoli_LTEE_151_DM0_001.superSegger.txt]

CellID	LongAxis	ShortAxis	Area	RegionScore	XPosition	YPosition	Fluor1Sum	Fluor1Mean	Fluor1Background	Fluor1BgStd	Fluor1FociNumber	Fluor2Sum	Fluor2Mean	Fluor2Background	Fluor2BgStd	Fluor2FociNumber	Fluor3Sum	Fluor3Mean	Fluor3Background	Fluor3BgStd	Fluor3FociNumber	MeshArea	MeshSolidity	MeshAxisLength	MeshRibsLengthMax	MeshRibsLengthMean	MeshRibsLengthStd	MeshCurvatureMax	MeshCurvatureMean	MeshCurvatureInflection	MeshSinuosity	MeshVolume	NumOfNeighbors	RegionGrayVal	TimeFrames	AgeFrames	RelativeAge	xyFolder	DateTime	Folder	StageXposition	StageYposition	StageZposition	PhaseConfig	UUID	Fluo1Config	Fluo2Config	Fluo3Config
1	16	3.46615169315323	58	-49.9999527028983	9.51724137931035	3.31034482758621	221277	3815.12068965517	131.775806832755	250.321102566567	0	48731	840.189655172414	353.937949217661	573.91974576574	0	NaN	NaN	NaN	NaN	NaN	NaN	NaN	NaN	NaN	NaN	NaN	NaN	NaN	NaN	NaN	NaN	1	10630.224137931	1	1	1	1	2019-03-29T15:51:43.274	NG_ecoli_LTEE_151_DM0	-0	-0	164.275	DIA_100X_EMPTY_1x1_100ms	dddb1a6d-1865-4ba8-9e71-9cc2d633a580	EPI_100X_YFP_1x1_200ms_25sola	EPI_100X_RFP_1x1_200ms_25sola
2	15	10.3163446231706	155	-49.9941486669756	7.85806451612903	12.2193548387097	807774	5211.44516129032	131.775806832755	250.321102566567	0	108788	701.858064516129	353.937949217661	573.91974576574	0	NaN	NaN	NaN	NaN	NaN	NaN	NaN	NaN	NaN	NaN	NaN	NaN	NaN	NaN	NaN	NaN	2	10299.2193548387	1	1	1	1	2019-03-29T15:51:43.274	NG_ecoli_LTEE_151_DM0	-0	-0	164.275	DIA_100X_EMPTY_1x1_100ms	f5368c8f-142b-4338-abe4-6f27a9a7f0d7	EPI_100X_YFP_1x1_200ms_25sola	EPI_100X_RFP_1x1_200ms_25sola
3	13	9.1385593052163	129	-49.999075613325	6.55813953488372	25.8837209302326	496825	3851.35658914729	131.775806832755	250.321102566567	0	82134	636.697674418605	353.937949217661	573.91974576574	0	NaN	NaN	NaN	NaN	NaN	NaN	NaN	NaN	NaN	NaN	NaN	NaN	NaN	NaN	NaN	NaN	1	9880.58139534884	1	1	1	1	2019-03-29T15:51:43.274	NG_ecoli_LTEE_151_DM0	-0	-0	164.275	DIA_100X_EMPTY_1x1_100ms	28ce2b5d-6e44-4834-b1a3-d0f423e31a4a	EPI_100X_YFP_1x1_200ms_25sola	EPI_100X_RFP_1x1_200ms_25sola
4	24	9.62286811573234	233	6.11126717955296	6.63948497854077	1209.44635193133	628178	2696.04291845494	131.775806832755	250.321102566567	0	77603	333.06008583691	353.937949217661	573.91974576574	0	NaN	NaN	NaN	NaN	NaN	NaN	NaN	NaN	NaN	NaN	NaN	NaN	NaN	NaN	NaN	NaN	0	8661.63090128755	1	1	1	1	2019-03-29T15:51:43.274	NG_ecoli_LTEE_151_DM0	-0	-0	164.275	DIA_100X_EMPTY_1x1_100ms	887ccea1-c6b3-4786-9a96-9130d9f845c8	EPI_100X_YFP_1x1_200ms_25sola	EPI_100X_RFP_1x1_200ms_25sola
5	19	9.94325326648216	189	-49.9628702033542	8.24867724867725	1500.11111111111	516353	2732.02645502646	131.775806832755	250.321102566567	0	72632	384.296296296296	353.937949217661	573.91974576574	0	NaN	NaN	NaN	NaN	NaN	NaN	NaN	NaN	NaN	NaN	NaN	NaN	NaN	NaN	NaN	NaN	0	9221.53968253968	1	1	1	1	2019-03-29T15:51:43.274	NG_ecoli_LTEE_151_DM0	-0	-0	164.275	DIA_100X_EMPTY_1x1_100ms	b125e063-1a13-40df-a390-027f0eb98211	EPI_100X_YFP_1x1_200ms_25sola	EPI_100X_RFP_1x1_200ms_25sola
6	44	9.64686420691077	426	38.3840546396223	6.83098591549296	1770.45774647887	1254262	2944.27699530516	131.775806832755	250.321102566567	0	712575	1672.71126760563	353.937949217661	573.91974576574	0	NaN	NaN	NaN	NaN	NaN	NaN	NaN	NaN	NaN	NaN	NaN	NaN	NaN	NaN	NaN	NaN	0	8846.5	1	1	1	1	2019-03-29T15:51:43.274	NG_ecoli_LTEE_151_DM0	-0	-0	164.275	DIA_100X_EMPTY_1x1_100ms	c539c7ca-5fcf-4455-9be1-fd4370bcda56	EPI_100X_YFP_1x1_200ms_25sola	EPI_100X_RFP_1x1_200ms_25sola
7	19	4.01308978665538	80	-49.9999774552989	3.7875	2034.9875	273379	3417.2375	131.775806832755	250.321102566567	0	46084	576.05	353.937949217661	573.91974576574	0	NaN	NaN	NaN	NaN	NaN	NaN	NaN	NaN	NaN	NaN	NaN	NaN	NaN	NaN	NaN	NaN	1	9867.05	1	1	1	1	2019-03-29T15:51:43.274	NG_ecoli_LTEE_151_DM0	-0	-0	164.275	DIA_100X_EMPTY_1x1_100ms	1c3196f0-d51a-4385-b259-da6c46efa7c7	EPI_100X_YFP_1x1_200ms_25sola	EPI_100X_RFP_1x1_200ms_25sola
8	25	5.47867294226157	137	-49.9999881940955	13.5401459854015	2043.83211678832	541422	3951.98540145985	131.775806832755	250.321102566567	0	81150	592.335766423358	353.937949217661	573.91974576574	0	NaN	NaN	NaN	NaN	NaN	NaN	NaN	NaN	NaN	NaN	NaN	NaN	NaN	NaN	NaN	NaN	1	9752.92700729927	1	1	1	1	2019-03-29T15:51:43.274	NG_ecoli_LTEE_151_DM0	-0	-0	164.275	DIA_100X_EMPTY_1x1_100ms	6e59da7c-94e7-49b4-8445-74cdc38181e2	EPI_100X_YFP_1x1_200ms_25sola	EPI_100X_RFP_1x1_200ms_25sola
9	37	11.2862223839508	418	49.1348595445528	34.0837320574163	479.404306220096	928984	2222.44976076555	131.775806832755	250.321102566567	0	804772	1925.29186602871	353.937949217661	573.91974576574	0	NaN	NaN	NaN	NaN	NaN	379.439291385153	0.950081054092147	35.3553477352735	12.692160097189	10.4235723131889	2.67430939985033	0.00604702481195464	0.00358513584227819	2	1.00013313294004	3017.01980960932	2	9331.62918660287	1	1	1	1	2019-03-29T15:51:43.274	NG_ecoli_LTEE_151_DM0	-0	-0	164.275	DIA_100X_EMPTY_1x1_100ms	7b4cec46-551d-4b87-b1a3-eb7b255f007d	EPI_100X_YFP_1x1_200ms_25sola	EPI_100X_RFP_1x1_200ms_25sola
10	32	12.1247083993315	388	48.7301525556796	36.951030927835	1289.59793814433	1387659	3576.44072164948	131.775806832755	250.321102566567	0	131511	338.94587628866	353.937949217661	573.91974576574	0	NaN	NaN	NaN	NaN	NaN	330.731509932795	0.974775043326116	30.9153880553305	12.1810680266782	10.316480771406	2.9164351243438	0.00474229735715599	0.00112230096438095	1	1.00001918784901	2584.20956530888	0	9079.52319587629	1	1	1	1	2019-03-29T15:51:43.274	NG_ecoli_LTEE_151_DM0	-0	-0	164.275	DIA_100X_EMPTY_1x1_100ms	8aa134b2-37b1-4fd5-8635-6b7824e50d17	EPI_100X_YFP_1x1_200ms_25sola	EPI_100X_RFP_1x1_200ms_25sola
11	28	12.0141145586706	337	46.2808479152806	35.6231454005935	295.899109792285	1312550	3894.80712166172	131.775806832755	250.321102566567	0	161944	480.545994065282	353.937949217661	573.91974576574	0	NaN	NaN	NaN	NaN	NaN	301.439246217855	0.992525657972723	28.1687427036044	12.3785898880435	10.2486791764741	3.08052060841391	0.0150811414730125	0.00667364821819676	1	1.00134465462518	2323.77000066015	1	9319.60237388724	1	1	1	1	2019-03-29T15:51:43.274	NG_ecoli_LTEE_151_DM0	-0	-0	164.275	DIA_100X_EMPTY_1x1_100ms	2c7bb71d-f999-4f4c-abcb-aa78d109ab67	EPI_100X_YFP_1x1_200ms_25sola	EPI_100X_RFP_1x1_200ms_25sola
12	31	13.1536696419515	408	46.7278944286128	41.6666666666667	713.071078431373	1621998	3975.48529411765	131.775806832755	250.321102566567	0	142389	348.992647058824	353.937949217661	573.91974576574	0	NaN	NaN	NaN	NaN	NaN	334.221110187812	0.993093920106704	29.7000838471309	12.7454677881046	10.958214049892	2.92904852362188	0.00738324127999115	0.00344867445770941	1	1.00066751548943	2801.09033815761	0	8712.01470588235	1	1	1	1	2019-03-29T15:51:43.274	NG_ecoli_LTEE_151_DM0	-0	-0	164.275	DIA_100X_EMPTY_1x1_100ms	8ffb649c-05b3-4c63-bbfb-b53c94303e97	EPI_100X_YFP_1x1_200ms_25sola	EPI_100X_RFP_1x1_200ms_25sola
13	21	11.8920912230956	250	-35.9393821221973	43.504	467.42	181461	725.844	131.775806832755	250.321102566567	0	5496199	21984.796	353.937949217661	573.91974576574	1	NaN	NaN	NaN	NaN	NaN	226.062986371782	0.999906620569356	17.9987591475166	15.906391513932	11.971305051729	4.38419215874632	0.0132174685920799	0.00693903474055944	0	1.00106757818434	2025.88804674135	2	9168	1	1	1	1	2019-03-29T15:51:43.274	NG_ecoli_LTEE_151_DM0	-0	-0	164.275	DIA_100X_EMPTY_1x1_100ms	462eb701-1956-4dce-81de-de917dc13771	EPI_100X_YFP_1x1_200ms_25sola	EPI_100X_RFP_1x1_200ms_25sola
14	33	13.400769895829	448	47.4380343970968	45.8526785714286	1099.65401785714	943702	2106.47767857143	131.775806832755	250.321102566567	0	138172	308.419642857143	353.937949217661	573.91974576574	0	NaN	NaN	NaN	NaN	NaN	365.136000287987	0.968828909692465	31.6595618870938	13.6374229019412	11.246607062385	3.01680536102314	0.0169913787835122	0.00920167418972593	1	1.00598613234735	3145.12438503463	0	8734.86607142857	1	1	1	1	2019-03-29T15:51:43.274	NG_ecoli_LTEE_151_DM0	-0	-0	164.275	DIA_100X_EMPTY_1x1_100ms	977b4b0c-4dca-479d-934c-b5f073b4ea1a	EPI_100X_YFP_1x1_200ms_25sola	EPI_100X_RFP_1x1_200ms_25sola
15	26	10.3022867118821	269	-11.2404386400701	49.1672862453532	13.4981412639405	136446	507.234200743494	131.775806832755	250.321102566567	0	212855	791.282527881041	353.937949217661	573.91974576574	0	NaN	NaN	NaN	NaN	NaN	NaN	NaN	NaN	NaN	NaN	NaN	NaN	NaN	NaN	NaN	NaN	0	10686.249070632	1	1	1	1	2019-03-29T15:51:43.274	NG_ecoli_LTEE_151_DM0	-0	-0	164.275	DIA_100X_EMPTY_1x1_100ms	861f8f09-7e48-4ded-ad4f-9295f4d35b2a	EPI_100X_YFP_1x1_200ms_25sola	EPI_100X_RFP_1x1_200ms_25sola
16	30	12.1666053201504	370	48.7497074589805	50.1162162162162	1864.58378378378	1006032	2719.00540540541	131.775806832755	250.321102566567	0	202247	546.613513513514	353.937949217661	573.91974576574	0	NaN	NaN	NaN	NaN	NaN	305.579937439403	0.994029771464603	27.9787866845142	12.7231161461664	10.556755669117	3.12146237431011	0.00552096585952718	0.0030107332292307	1	1.00012505523101	2448.94876242454	0	8722.78108108108	1	1	1	1	2019-03-29T15:51:43.274	NG_ecoli_LTEE_151_DM0	-0	-0	164.275	DIA_100X_EMPTY_1x1_100ms	337c71f1-87c2-4395-a5aa-849c03718c87	EPI_100X_YFP_1x1_200ms_25sola	EPI_100X_RFP_1x1_200ms_25sola
17	25	14.4324471404813	361	18.3303022375956	54.0941828254848	280.936288088643	5311638	14713.6786703601	131.775806832755	250.321102566567	0	247261	684.93351800554	353.937949217661	573.91974576574	0	NaN	NaN	NaN	NaN	NaN	293.67581228427	0.999888930290259	22.7869346906229	16.2120577098477	12.3469959163383	4.31033393643817	0.0210929122003599	0.0102181864611231	1	1.003958037481	2728.3394205421	1	8954.26869806094	1	1	1	1	2019-03-29T15:51:43.274	NG_ecoli_LTEE_151_DM0	-0	-0	164.275	DIA_100X_EMPTY_1x1_100ms	d70165dc-821c-448b-9f19-c7962edc33ef	EPI_100X_YFP_1x1_200ms_25sola	EPI_100X_RFP_1x1_200ms_25sola
18	22	12.7270081052113	280	-35.3332124365635	54.6678571428571	484.607142857143	156881	560.289285714286	131.775806832755	250.321102566567	0	5149650	18391.6071428571	353.937949217661	573.91974576574	2	NaN	NaN	NaN	NaN	NaN	249.405250105823	0.999925333043667	20.4024126043505	15.9480270853734	11.6894278727708	4.40001104524127	0.0100643449048355	0.00409641315938094	1	1.00041937824129	2189.5653852485	2	8954.91785714286	1	1	1	1	2019-03-29T15:51:43.274	NG_ecoli_LTEE_151_DM0	-0	-0	164.275	DIA_100X_EMPTY_1x1_100ms	c052ba95-068d-45f1-bc33-d9ed6bb4d9d8	EPI_100X_YFP_1x1_200ms_25sola	EPI_100X_RFP_1x1_200ms_25sola
19	40	13.1971356970846	528	49.5707662783338	69.2405303030303	1353.07196969697	2182415	4133.36174242424	131.775806832755	250.321102566567	0	193643	366.748106060606	353.937949217661	573.91974576574	0	NaN	NaN	NaN	NaN	NaN	432.793359500844	0.963001622332196	38.8326322714979	12.7657174750032	10.9484971456035	2.4759617851733	0.00341592102747196	0.00132350184017446	2	1.00015469766268	3655.91197543272	0	8629.05303030303	1	1	1	1	2019-03-29T15:51:43.274	NG_ecoli_LTEE_151_DM0	-0	-0	164.275	DIA_100X_EMPTY_1x1_100ms	4bceadb6-99f5-48e2-a247-12fe3c3ac626	EPI_100X_YFP_1x1_200ms_25sola	EPI_100X_RFP_1x1_200ms_25sola
20	35	13.9420898111193	488	48.252811562399	67.6127049180328	1763.06762295082	1594046	3266.48770491803	131.775806832755	250.321102566567	0	227790	466.782786885246	353.937949217661	573.91974576574	0	NaN	NaN	NaN	NaN	NaN	395.751835416514	0.954187849373326	33.6391242104617	13.5336410986846	11.3644445269602	2.98736667153734	0.0192282072973568	0.0137224992073977	0	1.01210113199112	3412.17257447785	0	8816.09836065574	1	1	1	1	2019-03-29T15:51:43.274	NG_ecoli_LTEE_151_DM0	-0	-0	164.275	DIA_100X_EMPTY_1x1_100ms	fc2c0d0c-e6f1-4e47-9903-c98d5575a4c2	EPI_100X_YFP_1x1_200ms_25sola	EPI_100X_RFP_1x1_200ms_25sola
21	30	11.9589336660608	359	48.718380820527	60.8245125348189	1253.22841225627	1126642	3138.27855153203	131.775806832755	250.321102566567	0	130463	363.406685236769	353.937949217661	573.91974576574	0	NaN	NaN	NaN	NaN	NaN	311.875142491462	0.989114027064045	28.3854192817041	12.5652502503708	10.7420878461927	2.90163647020626	0.00668043291271792	0.0027711528444765	2	1.00048817694559	2572.54271241048	1	8823.60167130919	1	1	1	1	2019-03-29T15:51:43.274	NG_ecoli_LTEE_151_DM0	-0	-0	164.275	DIA_100X_EMPTY_1x1_100ms	8a9444c9-b3ac-45df-88e5-a1d6a4d74112	EPI_100X_YFP_1x1_200ms_25sola	EPI_100X_RFP_1x1_200ms_25sola
22	24	11.4832017829119	276	30.2599387472731	64.3695652173913	1726.86231884058	1038588	3763	131.775806832755	250.321102566567	0	120007	434.807971014493	353.937949217661	573.91974576574	0	NaN	NaN	NaN	NaN	NaN	241.80206591832	0.999532509274177	22.7049781312979	13.023222000516	10.3251908776836	3.24625878162424	0.0169943453188443	0.0087069457138726	1	1.00264603617865	1901.10956702933	0	9272.57608695652	1	1	1	1	2019-03-29T15:51:43.274	NG_ecoli_LTEE_151_DM0	-0	-0	164.275	DIA_100X_EMPTY_1x1_100ms	53ae82af-b4cd-44d4-a08a-dfbda0995019	EPI_100X_YFP_1x1_200ms_25sola	EPI_100X_RFP_1x1_200ms_25sola
23	31	11.1191600281403	345	45.788975687348	75.4753623188406	1269.49565217391	635502	1842.0347826087	131.775806832755	250.321102566567	0	109555	317.550724637681	353.937949217661	573.91974576574	0	NaN	NaN	NaN	NaN	NaN	312.193447882025	0.961477682214683	30.3218632784128	12.16961705996	9.90330048042604	2.76188671434676	0.0413105035290635	0.0176295554672247	1	1.01920156016431	2335.63878965009	1	9339.42028985507	1	1	1	1	2019-03-29T15:51:43.274	NG_ecoli_LTEE_151_DM0	-0	-0	164.275	DIA_100X_EMPTY_1x1_100ms	57b6a385-4151-437f-8836-d33a0776a5fe	EPI_100X_YFP_1x1_200ms_25sola	EPI_100X_RFP_1x1_200ms_25sola
24	48	11.2516445932669	541	19.2368372898903	89.6654343807763	1610.16635859519	1186363	2192.90757855823	131.775806832755	250.321102566567	0	625287	1155.79852125693	353.937949217661	573.91974576574	0	NaN	NaN	NaN	NaN	NaN	534.396489590731	0.866127465382878	49.5943255153532	13.9860564537876	10.6051002795333	2.55708244083467	0.0171199398572547	0.0103696466944924	1	1.01598358229108	4380.77984652215	3	9718.8853974122	1	1	1	1	2019-03-29T15:51:43.274	NG_ecoli_LTEE_151_DM0	-0	-0	164.275	DIA_100X_EMPTY_1x1_100ms	e0c97d3a-56e1-451c-a454-8584725b35af	EPI_100X_YFP_1x1_200ms_25sola	EPI_100X_RFP_1x1_200ms_25sola
25	19	9.35815100986846	178	-28.075561184299	85.5955056179775	1633.27528089888	153525	862.5	131.775806832755	250.321102566567	0	3093371	17378.4887640449	353.937949217661	573.91974576574	1	NaN	NaN	NaN	NaN	NaN	219.400043685219	0.995362567501415	21.241997459995	12.8954749090788	9.89700103821745	3.23203862827068	0.02143671267064	0.00916889410811486	1	1.00264209830514	1634.15205938246	3	10260.8988764045	1	1	1	1	2019-03-29T15:51:43.274	NG_ecoli_LTEE_151_DM0	-0	-0	164.275	DIA_100X_EMPTY_1x1_100ms	fc2f5542-2987-4ef5-918a-85365c4780ea	EPI_100X_YFP_1x1_200ms_25sola	EPI_100X_RFP_1x1_200ms_25sola
26	22	11.4608462839781	252	-34.3112357913146	89.3611111111111	1652.28968253968	904482	3589.21428571429	131.775806832755	250.321102566567	0	249166	988.753968253968	353.937949217661	573.91974576574	0	NaN	NaN	NaN	NaN	NaN	229.579312256266	0.991785739467765	21.2830266180582	13.3866003691664	10.4430938423048	3.27068165281926	0.0116843305126658	0.00594039843992818	1	1.00112758039347	1822.97885315068	1	9466.36904761905	1	1	1	1	2019-03-29T15:51:43.274	NG_ecoli_LTEE_151_DM0	-0	-0	164.275	DIA_100X_EMPTY_1x1_100ms	d0f105b4-da8d-4a67-b105-121a5b62f7a3	EPI_100X_YFP_1x1_200ms_25sola	EPI_100X_RFP_1x1_200ms_25sola
27	28	12.857099118754	360	43.9608996592366	89.6722222222222	756.111111111111	927514	2576.42777777778	131.775806832755	250.321102566567	0	116679	324.108333333333	353.937949217661	573.91974576574	0	NaN	NaN	NaN	NaN	NaN	296.553361295368	0.99452688400764	26.3992474490233	13.1530031076178	10.820202176816	3.32143389315554	0.0137375776040307	0.00714390658127733	1	1.00254670356526	2427.46054379484	0	8774.53333333333	1	1	1	1	2019-03-29T15:51:43.274	NG_ecoli_LTEE_151_DM0	-0	-0	164.275	DIA_100X_EMPTY_1x1_100ms	21eb07e5-541e-4d41-b7f1-6a6b91f6cddd	EPI_100X_YFP_1x1_200ms_25sola	EPI_100X_RFP_1x1_200ms_25sola
28	30	13.2103526039137	397	47.5988345154204	96.4785894206549	1209.85138539043	748275	1884.82367758186	131.775806832755	250.321102566567	0	122164	307.717884130982	353.937949217661	573.91974576574	0	NaN	NaN	NaN	NaN	NaN	324.434121099946	0.984384967745449	29.1385732414002	12.7685275406205	10.8122151052604	2.97494693470282	0.00226132502352254	0.00130940070419818	1	1.00003136199833	2675.39258316502	0	8829.54911838791	1	1	1	1	2019-03-29T15:51:43.274	NG_ecoli_LTEE_151_DM0	-0	-0	164.275	DIA_100X_EMPTY_1x1_100ms	e90e83c2-94e0-4fd3-877c-a754f90d0432	EPI_100X_YFP_1x1_200ms_25sola	EPI_100X_RFP_1x1_200ms_25sola
29	22	11.8144035223896	260	-30.1897325265148	97.4423076923077	1624.92692307692	892113	3431.20384615385	131.775806832755	250.321102566567	0	1215967	4676.79615384615	353.937949217661	573.91974576574	0	NaN	NaN	NaN	NaN	NaN	267.496406995397	0.989832240170227	23.9997465108247	13.3126657038919	10.5588691724123	3.49879886985821	0.0471348901773551	0.0233657411479335	1	1.02266524037286	2101.50948140926	2	9729.42307692308	1	1	1	1	2019-03-29T15:51:43.274	NG_ecoli_LTEE_151_DM0	-0	-0	164.275	DIA_100X_EMPTY_1x1_100ms	f9381ac2-3eff-47cf-8f15-382d05a413d1	EPI_100X_YFP_1x1_200ms_25sola	EPI_100X_RFP_1x1_200ms_25sola
30	28	11.7490356932096	329	44.9046232099078	111.051671732523	1584.0820668693	854252	2596.51063829787	131.775806832755	250.321102566567	0	167173	508.12462006079	353.937949217661	573.91974576574	0	NaN	NaN	NaN	NaN	NaN	297.350396458637	0.970195282738059	27.8226171811432	12.6729744274819	10.4337953647329	2.78934925161964	0.00647342626885626	0.00238788592529194	2	1.00030346102936	2378.87975919044	1	9227.05167173252	1	1	1	1	2019-03-29T15:51:43.274	NG_ecoli_LTEE_151_DM0	-0	-0	164.275	DIA_100X_EMPTY_1x1_100ms	fa370281-d730-42ba-a8a9-2f4339636048	EPI_100X_YFP_1x1_200ms_25sola	EPI_100X_RFP_1x1_200ms_25sola
31	29	13.0219386868387	378	44.3322112669772	121.645502645503	236.145502645503	897945	2375.51587301587	131.775806832755	250.321102566567	0	145101	383.865079365079	353.937949217661	573.91974576574	0	NaN	NaN	NaN	NaN	NaN	311.358139746491	0.995211406587032	27.016932116021	13.4202805955844	11.1151907081487	3.30024188443381	0.00449420303734824	0.00297751959033799	0	1.00039848180597	2621.55968586168	0	8687.99206349206	1	1	1	1	2019-03-29T15:51:43.274	NG_ecoli_LTEE_151_DM0	-0	-0	164.275	DIA_100X_EMPTY_1x1_100ms	260089b7-d42b-4ce5-8856-4252137c9f3e	EPI_100X_YFP_1x1_200ms_25sola	EPI_100X_RFP_1x1_200ms_25sola
32	39	12.3715024553891	483	49.6252452846254	130.312629399586	1301.84265010352	745983	1544.47826086957	131.775806832755	250.321102566567	0	147004	304.356107660456	353.937949217661	573.91974576574	0	NaN	NaN	NaN	NaN	NaN	406.600896482968	0.977337518077071	38.1864213482495	12.3627229804681	10.4262784682641	2.48828383264249	0.00537797065108614	0.00267848666545634	2	1.00017106344508	3260.29938190808	0	8844.38302277433	1	1	1	1	2019-03-29T15:51:43.274	NG_ecoli_LTEE_151_DM0	-0	-0	164.275	DIA_100X_EMPTY_1x1_100ms	e7846f8d-4239-4e41-b2ba-84ed081f6abe	EPI_100X_YFP_1x1_200ms_25sola	EPI_100X_RFP_1x1_200ms_25sola
33	28	11.8779223329017	333	47.5577792639377	127.021021021021	387.687687687688	808061	2426.60960960961	131.775806832755	250.321102566567	0	244712	734.870870870871	353.937949217661	573.91974576574	0	NaN	NaN	NaN	NaN	NaN	287.086917631676	0.99305466032312	27.0326258406423	12.66553322153	10.2577380034768	3.00660821488222	0.00701015718532024	0.00329635547147612	1	1.00021743732084	2233.99048757136	0	9005.43543543543	1	1	1	1	2019-03-29T15:51:43.274	NG_ecoli_LTEE_151_DM0	-0	-0	164.275	DIA_100X_EMPTY_1x1_100ms	bd1f8b67-8df8-4eb9-b207-09b7fbfebf83	EPI_100X_YFP_1x1_200ms_25sola	EPI_100X_RFP_1x1_200ms_25sola
34	11	5.273020075734	60	-49.999795158462	123.533333333333	2036.91666666667	26456	440.933333333333	131.775806832755	250.321102566567	0	2654476	44241.2666666667	353.937949217661	573.91974576574	3	NaN	NaN	NaN	NaN	NaN	145.933549222012	0.999496892454294	NaN	NaN	NaN	NaN	NaN	NaN	NaN	NaN	NaN	1	11903.2833333333	1	1	1	1	2019-03-29T15:51:43.274	NG_ecoli_LTEE_151_DM0	-0	-0	164.275	DIA_100X_EMPTY_1x1_100ms	26335e2f-4ec2-44d7-9940-70660c26230f	EPI_100X_YFP_1x1_200ms_25sola	EPI_100X_RFP_1x1_200ms_25sola
35	26	13.860410627294	361	23.385279825309	133.432132963989	1678.74792243767	928814	2572.891966759	131.775806832755	250.321102566567	0	151678	420.160664819945	353.937949217661	573.91974576574	0	NaN	NaN	NaN	NaN	NaN	294.651646693443	0.995845537269587	25.7586197701981	13.7498970935064	11.1215194639362	3.25876155882359	0.00835400966933005	0.00330940099723617	1	1.00047319265462	2502.30775744499	0	9068.31578947369	1	1	1	1	2019-03-29T15:51:43.274	NG_ecoli_LTEE_151_DM0	-0	-0	164.275	DIA_100X_EMPTY_1x1_100ms	31c3ca9a-b424-4b75-bbb9-e08af0bdb3c8	EPI_100X_YFP_1x1_200ms_25sola	EPI_100X_RFP_1x1_200ms_25sola
36	28	12.0363591229464	337	46.3789629819739	131.255192878338	901.946587537092	34678	102.902077151335	131.775806832755	250.321102566567	0	10387193	30822.53115727	353.937949217661	573.91974576574	2	NaN	NaN	NaN	NaN	NaN	297.190118161256	0.999897087928143	26.1734974660184	13.6094998560011	10.9969727318154	3.46564796777446	0.00102159616867623	0.000412686778602956	1	1.00000742996675	2485.98175734032	0	9792.92878338279	1	1	1	1	2019-03-29T15:51:43.274	NG_ecoli_LTEE_151_DM0	-0	-0	164.275	DIA_100X_EMPTY_1x1_100ms	2eefaee7-1cc5-4292-bf76-a7cde6f86257	EPI_100X_YFP_1x1_200ms_25sola	EPI_100X_RFP_1x1_200ms_25sola
37	35	13.5842770894776	476	48.9757219458539	142.525210084034	1020.48109243697	2185415	4591.20798319328	131.775806832755	250.321102566567	0	163993	344.523109243697	353.937949217661	573.91974576574	0	NaN	NaN	NaN	NaN	NaN	390.9854813122	0.967847351007844	34.3060371722513	13.4812064487387	11.0545296697134	2.93324597928325	0.0147505846155183	0.0064505574071007	1	1.0007555575524	3292.6151680854	1	8895.72058823529	1	1	1	1	2019-03-29T15:51:43.274	NG_ecoli_LTEE_151_DM0	-0	-0	164.275	DIA_100X_EMPTY_1x1_100ms	1b0cbedd-c59a-48e6-91b1-c3f3980a6c9f	EPI_100X_YFP_1x1_200ms_25sola	EPI_100X_RFP_1x1_200ms_25sola
38	29	13.4584553780311	391	16.2888490878303	139.007672634271	2036.50127877238	1388213	3550.4168797954	131.775806832755	250.321102566567	0	3952968	10109.8925831202	353.937949217661	573.91974576574	0	NaN	NaN	NaN	NaN	NaN	NaN	NaN	NaN	NaN	NaN	NaN	NaN	NaN	NaN	NaN	NaN	1	9122.39641943734	1	1	1	1	2019-03-29T15:51:43.274	NG_ecoli_LTEE_151_DM0	-0	-0	164.275	DIA_100X_EMPTY_1x1_100ms	54cf1169-336c-4b59-a705-e34eeb3877ce	EPI_100X_YFP_1x1_200ms_25sola	EPI_100X_RFP_1x1_200ms_25sola
39	23	11.5220116142106	265	34.590157142743	137.320754716981	1268.83773584906	750769	2833.09056603774	131.775806832755	250.321102566567	0	90133	340.124528301887	353.937949217661	573.91974576574	0	NaN	NaN	NaN	NaN	NaN	232.192320810231	0.999773687497933	21.4826830385456	12.9738330109274	10.5151767628868	3.26546954852396	0.000993833396087316	0.000459997610940037	1	1.0000017339324	1865.57003537658	0	8948.73962264151	1	1	1	1	2019-03-29T15:51:43.274	NG_ecoli_LTEE_151_DM0	-0	-0	164.275	DIA_100X_EMPTY_1x1_100ms	9bb23be9-eac9-4ca2-8b8e-7b0e84f857d9	EPI_100X_YFP_1x1_200ms_25sola	EPI_100X_RFP_1x1_200ms_25sola
40	28	11.4286226746759	320	47.6355784506571	142.703125	1876.65625	1710325	5344.765625	131.775806832755	250.321102566567	0	154992	484.35	353.937949217661	573.91974576574	0	NaN	NaN	NaN	NaN	NaN	280.125546374246	0.992088573929659	26.8536117175992	12.0251992919695	10.1803052826372	2.82245931218825	0.00785273633544535	0.00377160417983868	1	1.00074600687857	2185.81896475063	0	9147.85625	1	1	1	1	2019-03-29T15:51:43.274	NG_ecoli_LTEE_151_DM0	-0	-0	164.275	DIA_100X_EMPTY_1x1_100ms	ec3a336d-fc20-4f87-a5be-5f07e1c8af44	EPI_100X_YFP_1x1_200ms_25sola	EPI_100X_RFP_1x1_200ms_25sola
41	29	11.9521640128543	350	43.6983838891281	143.711428571429	1095.96	1527385	4363.95714285714	131.775806832755	250.321102566567	0	114241	326.402857142857	353.937949217661	573.91974576574	0	NaN	NaN	NaN	NaN	NaN	305.157598235336	0.982928790194129	29.5532558075343	11.9537154917	10.0029861699878	2.77062900327032	0.00556558551208266	0.00234850672956892	1	1.00022837814803	2322.49373452487	0	9121.18857142857	1	1	1	1	2019-03-29T15:51:43.274	NG_ecoli_LTEE_151_DM0	-0	-0	164.275	DIA_100X_EMPTY_1x1_100ms	0827a654-9c0c-4a47-88ec-c6ee66cb6d2b	EPI_100X_YFP_1x1_200ms_25sola	EPI_100X_RFP_1x1_200ms_25sola
42	14	3.27338828700277	54	-49.9998517542009	147.888888888889	3.51851851851852	79835	1478.42592592593	131.775806832755	250.321102566567	0	837318	15505.8888888889	353.937949217661	573.91974576574	2	NaN	NaN	NaN	NaN	NaN	NaN	NaN	NaN	NaN	NaN	NaN	NaN	NaN	NaN	NaN	NaN	1	9731.31481481482	1	1	1	1	2019-03-29T15:51:43.274	NG_ecoli_LTEE_151_DM0	-0	-0	164.275	DIA_100X_EMPTY_1x1_100ms	1637c856-2016-4301-9ecf-242bccd1e1b3	EPI_100X_YFP_1x1_200ms_25sola	EPI_100X_RFP_1x1_200ms_25sola
43	27	12.3171970805909	333	45.83659232494	152.39039039039	1232.63663663664	669518	2010.56456456456	131.775806832755	250.321102566567	0	98041	294.417417417417	353.937949217661	573.91974576574	0	NaN	NaN	NaN	NaN	NaN	279.067805273038	0.999704901714828	24.3581904822237	13.3663383251049	10.9274900753941	3.59868856978937	0.0215252414336858	0.000766961193181427	1	1.00000162519292	2284.41890290914	0	8794.67267267267	1	1	1	1	2019-03-29T15:51:43.274	NG_ecoli_LTEE_151_DM0	-0	-0	164.275	DIA_100X_EMPTY_1x1_100ms	1105b36c-6ef6-4872-ae31-407d02a33bef	EPI_100X_YFP_1x1_200ms_25sola	EPI_100X_RFP_1x1_200ms_25sola
44	26	10.1363697139704	264	-38.1826672112065	157.693181818182	9.90530303030303	121823	461.450757575758	131.775806832755	250.321102566567	0	12591607	47695.4810606061	353.937949217661	573.91974576574	3	NaN	NaN	NaN	NaN	NaN	NaN	NaN	NaN	NaN	NaN	NaN	NaN	NaN	NaN	NaN	NaN	1	10196.3787878788	1	1	1	1	2019-03-29T15:51:43.274	NG_ecoli_LTEE_151_DM0	-0	-0	164.275	DIA_100X_EMPTY_1x1_100ms	726aee13-3f22-4b3e-bc9d-e6d6ab2ae0c2	EPI_100X_YFP_1x1_200ms_25sola	EPI_100X_RFP_1x1_200ms_25sola
45	41	12.3774171888452	508	48.2466641940282	159.521653543307	670.403543307087	1082637	2131.17519685039	131.775806832755	250.321102566567	0	169146	332.964566929134	353.937949217661	573.91974576574	0	NaN	NaN	NaN	NaN	NaN	433.169168514275	0.90582542599515	40.2367795425237	13.2157217149072	10.4479174994255	2.79683268991971	0.0141270980472564	0.00545504925360641	1	1.00165563153666	3449.63038143004	2	9011.15354330709	1	1	1	1	2019-03-29T15:51:43.274	NG_ecoli_LTEE_151_DM0	-0	-0	164.275	DIA_100X_EMPTY_1x1_100ms	43f5f376-0d9b-43ab-9c65-90a15ab6df1f	EPI_100X_YFP_1x1_200ms_25sola	EPI_100X_RFP_1x1_200ms_25sola
46	43	12.8997350646978	555	48.8541576461211	162.67027027027	1363.97657657658	2165795	3902.33333333333	131.775806832755	250.321102566567	0	185855	334.873873873874	353.937949217661	573.91974576574	0	NaN	NaN	NaN	NaN	NaN	460.673885530409	0.919634578409117	42.2374933955674	12.9042138308715	10.6005447581772	2.62642398848676	0.0162973005905992	0.00704019165854168	2	1.0045671953108	3727.72946422255	0	9113.82342342342	1	1	1	1	2019-03-29T15:51:43.274	NG_ecoli_LTEE_151_DM0	-0	-0	164.275	DIA_100X_EMPTY_1x1_100ms	d8e6a902-2488-4b00-85b8-e3c10f685d0d	EPI_100X_YFP_1x1_200ms_25sola	EPI_100X_RFP_1x1_200ms_25sola
47	26	12.8004878195688	333	39.3753407530168	163.201201201201	1503.3993993994	1268896	3810.4984984985	131.775806832755	250.321102566567	0	448855	1347.91291291291	353.937949217661	573.91974576574	0	NaN	NaN	NaN	NaN	NaN	282.105250577325	0.994858586465321	25.1776925132385	13.3111352209929	10.8561422662239	3.16756396993637	0.00960298022882501	0.00444470222284377	1	1.00085168077898	2330.54159573455	0	9148.94294294294	1	1	1	1	2019-03-29T15:51:43.274	NG_ecoli_LTEE_151_DM0	-0	-0	164.275	DIA_100X_EMPTY_1x1_100ms	db2b2b08-8961-45a1-a0e3-120e70ca3b65	EPI_100X_YFP_1x1_200ms_25sola	EPI_100X_RFP_1x1_200ms_25sola
48	24	12.70396047106	305	17.8193376716168	165.567213114754	1835.05573770492	1096648	3595.56721311475	131.775806832755	250.321102566567	0	120905	396.409836065574	353.937949217661	573.91974576574	0	NaN	NaN	NaN	NaN	NaN	256.423238779466	0.999425946790008	22.7231257493413	13.625823395959	10.9081329238999	3.43890314634392	0.00538890054428031	0.00215894896960769	1	1.00014760447377	2123.53193343093	0	9063.72131147541	1	1	1	1	2019-03-29T15:51:43.274	NG_ecoli_LTEE_151_DM0	-0	-0	164.275	DIA_100X_EMPTY_1x1_100ms	1b85e565-a752-4da0-b4e7-7683c544df3f	EPI_100X_YFP_1x1_200ms_25sola	EPI_100X_RFP_1x1_200ms_25sola
49	40	7.7230142960107	316	47.7205356662089	176.803797468354	2043.42088607595	7139862	22594.5	131.775806832755	250.321102566567	0	353577	1118.91455696203	353.937949217661	573.91974576574	0	NaN	NaN	NaN	NaN	NaN	NaN	NaN	NaN	NaN	NaN	NaN	NaN	NaN	NaN	NaN	NaN	0	8964.17405063291	1	1	1	1	2019-03-29T15:51:43.274	NG_ecoli_LTEE_151_DM0	-0	-0	164.275	DIA_100X_EMPTY_1x1_100ms	6ee1da10-2f63-4907-90f0-cb3932e748e0	EPI_100X_YFP_1x1_200ms_25sola	EPI_100X_RFP_1x1_200ms_25sola
50	28	12.4236870826254	348	45.7509633118374	171.155172413793	1888.57471264368	643346	1848.69540229885	131.775806832755	250.321102566567	0	155439	446.663793103448	353.937949217661	573.91974576574	0	NaN	NaN	NaN	NaN	NaN	298.350946495065	0.983076691757867	27.4469616035701	12.6095083145844	10.5109773161068	2.9531620343255	0.0111161327183178	0.00539056582322432	1	1.00045142880831	2381.6084021103	0	9026.7183908046	1	1	1	1	2019-03-29T15:51:43.274	NG_ecoli_LTEE_151_DM0	-0	-0	164.275	DIA_100X_EMPTY_1x1_100ms	760f25b0-13c1-4f86-bbe3-41cff7266e01	EPI_100X_YFP_1x1_200ms_25sola	EPI_100X_RFP_1x1_200ms_25sola
51	28	11.9946608817702	340	41.0775931635546	166.508823529412	1022.52352941176	1232438	3624.81764705882	131.775806832755	250.321102566567	0	114695	337.338235294118	353.937949217661	573.91974576574	0	NaN	NaN	NaN	NaN	NaN	301.103704777847	0.987120304384894	28.1842934270089	12.4857093424691	10.3961598791876	2.96674992619401	0.0162312281724538	0.00765090478305056	1	1.00346413067225	2392.45034335665	1	9124.71470588235	1	1	1	1	2019-03-29T15:51:43.274	NG_ecoli_LTEE_151_DM0	-0	-0	164.275	DIA_100X_EMPTY_1x1_100ms	59319a46-8b52-4579-9820-a2934bd8b40c	EPI_100X_YFP_1x1_200ms_25sola	EPI_100X_RFP_1x1_200ms_25sola
52	26	11.7498430267746	307	41.6828105184381	170.563517915309	1767.21498371335	1280716	4171.71335504886	131.775806832755	250.321102566567	0	113084	368.351791530945	353.937949217661	573.91974576574	0	NaN	NaN	NaN	NaN	NaN	275.929057714627	0.994381726474289	26.4432052880629	12.5265445240612	10.1940460527918	2.8819547905441	0.00648956699173038	0.00280095593428628	0	1.0003837462721	2158.22719407791	1	9292.63517915309	1	1	1	1	2019-03-29T15:51:43.274	NG_ecoli_LTEE_151_DM0	-0	-0	164.275	DIA_100X_EMPTY_1x1_100ms	2047df08-535d-4853-8477-8f6c67a43d85	EPI_100X_YFP_1x1_200ms_25sola	EPI_100X_RFP_1x1_200ms_25sola
53	22	12.1509465056028	268	-22.0461069019742	173.992537313433	697.320895522388	282063	1052.47388059701	131.775806832755	250.321102566567	0	233115	869.832089552239	353.937949217661	573.91974576574	0	NaN	NaN	NaN	NaN	NaN	236.588032835326	0.9997855446073	20.3774011804953	14.1926686358769	11.0182794939563	3.91740330624238	0.0121857698266976	0.00648199403550638	0	1.00117274616369	1942.97067725399	2	9270.63432835821	1	1	1	1	2019-03-29T15:51:43.274	NG_ecoli_LTEE_151_DM0	-0	-0	164.275	DIA_100X_EMPTY_1x1_100ms	4d0e0258-d93a-4d12-a354-ffd1209f165f	EPI_100X_YFP_1x1_200ms_25sola	EPI_100X_RFP_1x1_200ms_25sola
54	26	12.3164273984599	321	37.254010303807	180.068535825545	1069.5015576324	5531760	17232.8971962617	131.775806832755	250.321102566567	0	131619	410.028037383178	353.937949217661	573.91974576574	0	NaN	NaN	NaN	NaN	NaN	279.868907245353	0.991572820685619	26.2861105959447	13.1758064392503	10.1786052141963	3.30720421754781	0.0192491135466936	0.00235946651596733	2	1.00016664221929	2138.91119026757	0	9226.89719626168	1	1	1	1	2019-03-29T15:51:43.274	NG_ecoli_LTEE_151_DM0	-0	-0	164.275	DIA_100X_EMPTY_1x1_100ms	acf45941-c05e-4d64-acae-b2cb6ac1dbf5	EPI_100X_YFP_1x1_200ms_25sola	EPI_100X_RFP_1x1_200ms_25sola
55	47	12.4042196645544	583	48.6719045527539	192.291595197256	955.152658662093	1437210	2465.19725557461	131.775806832755	250.321102566567	0	212193	363.967409948542	353.937949217661	573.91974576574	0	NaN	NaN	NaN	NaN	NaN	490.604438813622	0.899112576900798	45.9451768164168	12.7856593787862	10.4533461241967	2.50935635198887	0.0163239224901044	0.00686675881982831	2	1.00483560684246	3943.12432116993	0	8996.28987993139	1	1	1	1	2019-03-29T15:51:43.274	NG_ecoli_LTEE_151_DM0	-0	-0	164.275	DIA_100X_EMPTY_1x1_100ms	ecfdf549-811e-4b73-a90d-bac1234973ce	EPI_100X_YFP_1x1_200ms_25sola	EPI_100X_RFP_1x1_200ms_25sola
56	39	9.85678419476819	385	41.8415995437579	190.555844155844	1531.00519480519	149385	388.012987012987	131.775806832755	250.321102566567	0	14122483	36681.774025974	353.937949217661	573.91974576574	3	NaN	NaN	NaN	NaN	NaN	387.632805444198	0.875123008060683	40.4197882007921	12.0704837403593	9.38426824263952	2.46974963101982	0.0244426271802522	0.00785782866500939	2	1.00506813804361	2795.66250255957	1	10487.6415584416	1	1	1	1	2019-03-29T15:51:43.274	NG_ecoli_LTEE_151_DM0	-0	-0	164.275	DIA_100X_EMPTY_1x1_100ms	a0c9d3a0-e959-4168-a49a-3a36b419be11	EPI_100X_YFP_1x1_200ms_25sola	EPI_100X_RFP_1x1_200ms_25sola
57	36	11.9169023972541	429	49.4812439703474	178.454545454545	1556.58974358974	1155212	2692.80186480186	131.775806832755	250.321102566567	0	1064282	2480.84382284382	353.937949217661	573.91974576574	0	NaN	NaN	NaN	NaN	NaN	361.466324909815	0.968881986001393	34.1687509244957	12.2515174344165	10.3240879493917	2.71305575817237	0.00199331262582994	0.000718604436593464	3	1.0000098901092	2860.37106080828	1	9092.37296037296	1	1	1	1	2019-03-29T15:51:43.274	NG_ecoli_LTEE_151_DM0	-0	-0	164.275	DIA_100X_EMPTY_1x1_100ms	f4f5e02f-5037-48f1-8971-3d8c272485b5	EPI_100X_YFP_1x1_200ms_25sola	EPI_100X_RFP_1x1_200ms_25sola
58	32	11.4066412290615	365	48.4575690309046	186.890410958904	682.178082191781	876251	2400.68767123288	131.775806832755	250.321102566567	0	135326	370.756164383562	353.937949217661	573.91974576574	0	NaN	NaN	NaN	NaN	NaN	331.837479839361	0.972694914537864	31.9093712242262	12.0355210463757	10.0736499466699	2.8391747149419	0.0113425985155564	0.00463970578536228	1	1.00127614372965	2543.20775070213	2	9541.21643835616	1	1	1	1	2019-03-29T15:51:43.274	NG_ecoli_LTEE_151_DM0	-0	-0	164.275	DIA_100X_EMPTY_1x1_100ms	444546df-dea2-4ced-b779-26e873f2c30f	EPI_100X_YFP_1x1_200ms_25sola	EPI_100X_RFP_1x1_200ms_25sola
59	22	14.3081129842602	316	-33.951250618749	186.351265822785	1752.83860759494	1414694	4476.87974683544	131.775806832755	250.321102566567	0	124391	393.642405063291	353.937949217661	573.91974576574	0	NaN	NaN	NaN	NaN	NaN	269.538538168141	0.999945878491328	20.8457728138425	16.4746214828838	12.5267212737531	4.35278301741827	0.00782792795674732	0.00392209236611209	0	1.00044614188472	2569.11006273038	2	9081.06962025317	1	1	1	1	2019-03-29T15:51:43.274	NG_ecoli_LTEE_151_DM0	-0	-0	164.275	DIA_100X_EMPTY_1x1_100ms	2bfab197-1a52-4874-8d36-ecd760fa5adc	EPI_100X_YFP_1x1_200ms_25sola	EPI_100X_RFP_1x1_200ms_25sola
60	30	14.5454668415347	437	43.2738687771259	185.491990846682	1962.1533180778	829488	1898.14187643021	131.775806832755	250.321102566567	0	382764	875.890160183066	353.937949217661	573.91974576574	0	NaN	NaN	NaN	NaN	NaN	338.227909447963	0.997512174371859	27.5806396070115	14.6187913902049	11.8926776903747	3.59968034164592	0.00994834344909803	0.00484575654356684	1	1.00042511245768	3063.75133010629	0	8541.823798627	1	1	1	1	2019-03-29T15:51:43.274	NG_ecoli_LTEE_151_DM0	-0	-0	164.275	DIA_100X_EMPTY_1x1_100ms	636f9c96-a0c5-4588-ad9c-f7a14536f744	EPI_100X_YFP_1x1_200ms_25sola	EPI_100X_RFP_1x1_200ms_25sola
61	21	11.7247194533007	247	12.9094816401516	188.506072874494	984.502024291498	3258097	13190.6761133603	131.775806832755	250.321102566567	0	90271	365.46963562753	353.937949217661	573.91974576574	0	NaN	NaN	NaN	NaN	NaN	230.41638195206	0.999252239927446	21.8685858469577	12.3858954549217	10.2150694573924	3.10311834153399	0.00391053499576726	0.00233163294558523	0	1.00016529375837	1792.22788092057	1	9019.8016194332	1	1	1	1	2019-03-29T15:51:43.274	NG_ecoli_LTEE_151_DM0	-0	-0	164.275	DIA_100X_EMPTY_1x1_100ms	29d7225a-0df1-4712-8817-dac7c4c4c012	EPI_100X_YFP_1x1_200ms_25sola	EPI_100X_RFP_1x1_200ms_25sola
62	34	12.5513958371263	427	48.6704107462034	194.037470725995	1190.09836065574	1198860	2807.63466042155	131.775806832755	250.321102566567	0	135252	316.749414519906	353.937949217661	573.91974576574	0	NaN	NaN	NaN	NaN	NaN	358.761003051587	0.956666869802934	33.1334269123731	12.7529160811846	10.5546653538081	2.70834643291451	0.0116989453921677	0.00543580375802199	2	1.00246911534806	2898.97969758111	0	9022.10538641686	1	1	1	1	2019-03-29T15:51:43.274	NG_ecoli_LTEE_151_DM0	-0	-0	164.275	DIA_100X_EMPTY_1x1_100ms	8a47c5a7-8a60-4d5b-83fa-6d1651054882	EPI_100X_YFP_1x1_200ms_25sola	EPI_100X_RFP_1x1_200ms_25sola
63	27	12.3614105601023	334	44.7185458516618	191.72754491018	1237.55389221557	1746350	5228.59281437126	131.775806832755	250.321102566567	0	102636	307.293413173653	353.937949217661	573.91974576574	0	NaN	NaN	NaN	NaN	NaN	285.380092004816	0.998788410494007	25.6533414646165	13.1300726871969	10.773041975764	3.18325606876474	0.00409725070538608	0.00191198251588661	1	1.00007427725403	2338.35544494876	0	8919.96107784431	1	1	1	1	2019-03-29T15:51:43.274	NG_ecoli_LTEE_151_DM0	-0	-0	164.275	DIA_100X_EMPTY_1x1_100ms	274c521b-d66e-49ae-bf5b-7f2a50c8108f	EPI_100X_YFP_1x1_200ms_25sola	EPI_100X_RFP_1x1_200ms_25sola
64	44	11.0241311860013	485	49.6695924026115	208.721649484536	1734.39587628866	1969431	4060.6824742268	131.775806832755	250.321102566567	0	187608	386.820618556701	353.937949217661	573.91974576574	0	NaN	NaN	NaN	NaN	NaN	439.979400096463	0.927516929876382	43.5815414006623	12.0244701608974	9.90284700974015	2.29137016252478	0.00935902353334894	0.00372957920582837	3	1.00031639688996	3356.70060645119	2	9623.2618556701	1	1	1	1	2019-03-29T15:51:43.274	NG_ecoli_LTEE_151_DM0	-0	-0	164.275	DIA_100X_EMPTY_1x1_100ms	22dbfb36-eea0-4dbb-90fb-98c8f17c5f49	EPI_100X_YFP_1x1_200ms_25sola	EPI_100X_RFP_1x1_200ms_25sola
65	46	13.3905012070024	616	46.4934412298851	210.644480519481	1108.29545454545	3191734	5181.38636363636	131.775806832755	250.321102566567	0	208769	338.910714285714	353.937949217661	573.91974576574	0	NaN	NaN	NaN	NaN	NaN	501.819078028123	0.890275622378091	43.8618532706895	14.029736432277	11.1908888793445	2.91210445721415	0.015647193160661	0.00618036902738262	3	1.00198413225606	4314.25713393527	0	8711.28409090909	1	1	1	1	2019-03-29T15:51:43.274	NG_ecoli_LTEE_151_DM0	-0	-0	164.275	DIA_100X_EMPTY_1x1_100ms	bac0972a-eefb-4200-b8c4-e37b7dd96986	EPI_100X_YFP_1x1_200ms_25sola	EPI_100X_RFP_1x1_200ms_25sola
66	34	13.6195251365121	464	48.4442719083594	205.879310344828	1433.2025862069	969461	2089.35560344828	131.775806832755	250.321102566567	0	177243	381.989224137931	353.937949217661	573.91974576574	0	NaN	NaN	NaN	NaN	NaN	383.298170662011	0.981501098033775	32.8407746996438	13.3962897473933	11.4377319838438	2.83556616036526	0.0117272034274506	0.00419305658709227	0	1.00108254650842	3374.29544822107	0	8359.51293103448	1	1	1	1	2019-03-29T15:51:43.274	NG_ecoli_LTEE_151_DM0	-0	-0	164.275	DIA_100X_EMPTY_1x1_100ms	35249200-2a87-4838-be0c-e7424840934e	EPI_100X_YFP_1x1_200ms_25sola	EPI_100X_RFP_1x1_200ms_25sola
67	21	11.1344815048389	234	8.20047612188894	206.952991452991	995.119658119658	532482	2275.5641025641	131.775806832755	250.321102566567	0	83419	356.491452991453	353.937949217661	573.91974576574	0	NaN	NaN	NaN	NaN	NaN	223.512266184265	0.999825976836846	21.0345127854748	12.9283395935213	10.1545100906784	3.528307851779	0.00594868657213566	0.00339882835523096	0	1.00034775629219	1703.4927494518	1	9082.86324786325	1	1	1	1	2019-03-29T15:51:43.274	NG_ecoli_LTEE_151_DM0	-0	-0	164.275	DIA_100X_EMPTY_1x1_100ms	c510de20-517f-4a7b-8dce-b8eb9050cbeb	EPI_100X_YFP_1x1_200ms_25sola	EPI_100X_RFP_1x1_200ms_25sola
68	27	12.6559656553108	342	42.5618465751051	207.526315789474	1064.16374269006	1758452	5141.67251461988	131.775806832755	250.321102566567	0	123821	362.049707602339	353.937949217661	573.91974576574	0	NaN	NaN	NaN	NaN	NaN	288.030125749925	0.991838367242911	26.0497633950583	13.0696338271051	10.7192354273733	3.06250957006699	0.0201934984721637	0.00964046068781174	1	1.00425707279642	2350.83031958517	0	8979.03216374269	1	1	1	1	2019-03-29T15:51:43.274	NG_ecoli_LTEE_151_DM0	-0	-0	164.275	DIA_100X_EMPTY_1x1_100ms	292bd498-a658-4473-bb37-765178deae8f	EPI_100X_YFP_1x1_200ms_25sola	EPI_100X_RFP_1x1_200ms_25sola
69	36	12.3874215246091	447	47.1661561933985	207.48322147651	1707.06487695749	786124	1758.66666666667	131.775806832755	250.321102566567	0	183679	410.914988814318	353.937949217661	573.91974576574	0	NaN	NaN	NaN	NaN	NaN	388.628339729033	0.964169971647165	36.9397364888726	12.1741320714897	10.1180459872778	2.80687434343279	0.0242989189824814	0.00874217549042241	1	1.00465306325671	2970.1403539284	1	9100.07158836689	1	1	1	1	2019-03-29T15:51:43.274	NG_ecoli_LTEE_151_DM0	-0	-0	164.275	DIA_100X_EMPTY_1x1_100ms	b3662a78-a113-42a6-b44f-b16fa6830ac4	EPI_100X_YFP_1x1_200ms_25sola	EPI_100X_RFP_1x1_200ms_25sola
70	27	10.6652850167234	289	47.0611244117537	208.221453287197	2019.26297577855	1260913	4363.02076124567	131.775806832755	250.321102566567	0	146595	507.249134948097	353.937949217661	573.91974576574	0	NaN	NaN	NaN	NaN	NaN	267.665144741039	0.989836305653339	26.849443231498	11.5582829395758	9.72825371332184	2.65618688636117	0.00807215022776601	0.00418634270907643	1	1.0002534471156	1995.69855403961	0	9558.38062283737	1	1	1	1	2019-03-29T15:51:43.274	NG_ecoli_LTEE_151_DM0	-0	-0	164.275	DIA_100X_EMPTY_1x1_100ms	fe9a6409-0684-475a-a64c-01283b1e5e5b	EPI_100X_YFP_1x1_200ms_25sola	EPI_100X_RFP_1x1_200ms_25sola
71	26	11.254454049949	293	42.374316094406	216.539249146758	10.1877133105802	1265630	4319.55631399317	131.775806832755	250.321102566567	0	167155	570.494880546075	353.937949217661	573.91974576574	0	NaN	NaN	NaN	NaN	NaN	NaN	NaN	NaN	NaN	NaN	NaN	NaN	NaN	NaN	NaN	NaN	0	8966.29351535836	1	1	1	1	2019-03-29T15:51:43.274	NG_ecoli_LTEE_151_DM0	-0	-0	164.275	DIA_100X_EMPTY_1x1_100ms	fc99075b-0e82-4e89-9cbb-e32202240fbb	EPI_100X_YFP_1x1_200ms_25sola	EPI_100X_RFP_1x1_200ms_25sola
72	32	12.4720156141296	399	48.9252356646842	225.694235588972	1274.45614035088	1297764	3252.54135338346	131.775806832755	250.321102566567	0	119864	300.411027568922	353.937949217661	573.91974576574	0	NaN	NaN	NaN	NaN	NaN	358.941013610174	0.992145995597444	31.7038811039534	13.2039688677668	10.8138585423878	3.23934307337087	0.0285953446534864	0.00932100684919646	2	1.00482152189518	2911.81433945268	2	9178.15288220551	1	1	1	1	2019-03-29T15:51:43.274	NG_ecoli_LTEE_151_DM0	-0	-0	164.275	DIA_100X_EMPTY_1x1_100ms	10ee3c32-91f0-4a43-b494-fb695e55e35f	EPI_100X_YFP_1x1_200ms_25sola	EPI_100X_RFP_1x1_200ms_25sola
73	47	13.1705522436457	620	42.3267665587241	231.037096774194	833.398387096774	3437569	5544.46612903226	131.775806832755	250.321102566567	0	218664	352.683870967742	353.937949217661	573.91974576574	0	NaN	NaN	NaN	NaN	NaN	506.114068070635	0.89647182925963	45.8113275348792	13.4623818540339	10.7739959088027	2.92013527207049	0.012117288852416	0.00492748080102947	1	1.00113716792975	4176.53736406244	0	8762.97419354839	1	1	1	1	2019-03-29T15:51:43.274	NG_ecoli_LTEE_151_DM0	-0	-0	164.275	DIA_100X_EMPTY_1x1_100ms	9c7029a8-074a-49be-85a1-7bdaa1bbb9fd	EPI_100X_YFP_1x1_200ms_25sola	EPI_100X_RFP_1x1_200ms_25sola
74	42	11.244387286757	473	36.718557676739	227.511627906977	1303.63847780127	1574866	3329.52642706131	131.775806832755	250.321102566567	0	147734	312.334038054968	353.937949217661	573.91974576574	0	NaN	NaN	NaN	NaN	NaN	446.189050071112	0.881414759228759	42.0214703649402	13.3611740366994	10.3297449628927	2.73936740005873	0.0211127939859984	0.00941524860752639	2	1.00242134877917	3521.60242459616	3	9395.79492600423	1	1	1	1	2019-03-29T15:51:43.274	NG_ecoli_LTEE_151_DM0	-0	-0	164.275	DIA_100X_EMPTY_1x1_100ms	9371a15d-dbd4-46ed-85ea-fd135e5c374a	EPI_100X_YFP_1x1_200ms_25sola	EPI_100X_RFP_1x1_200ms_25sola
75	28	13.1729329412633	369	42.3702071115216	231.718157181572	897.479674796748	1119690	3034.39024390244	131.775806832755	250.321102566567	0	122303	331.444444444444	353.937949217661	573.91974576574	0	NaN	NaN	NaN	NaN	NaN	308.521222048762	0.995415861800728	26.6300929515848	13.3624397712794	11.2240254964192	3.31214961062548	0.00365578799295126	0.0019173228551348	1	1.00004208910578	2634.87400482048	0	8914.80216802168	1	1	1	1	2019-03-29T15:51:43.274	NG_ecoli_LTEE_151_DM0	-0	-0	164.275	DIA_100X_EMPTY_1x1_100ms	c3875a01-5591-499e-bddd-d7b5ad0a489d	EPI_100X_YFP_1x1_200ms_25sola	EPI_100X_RFP_1x1_200ms_25sola
76	41	13.508412721248	555	49.251472072124	235.466666666667	1146.34054054054	1360486	2451.32612612613	131.775806832755	250.321102566567	0	159863	288.041441441441	353.937949217661	573.91974576574	0	NaN	NaN	NaN	NaN	NaN	459.881477010803	0.926307783623927	41.2980197059137	13.2028850285941	10.8288891386834	2.64533159781091	0.0198877744791136	0.0134456848166703	0	1.01859624100997	3803.53068065071	0	8950.77297297297	1	1	1	1	2019-03-29T15:51:43.274	NG_ecoli_LTEE_151_DM0	-0	-0	164.275	DIA_100X_EMPTY_1x1_100ms	c9aa5bae-2cbd-45f3-9597-3e060144e53c	EPI_100X_YFP_1x1_200ms_25sola	EPI_100X_RFP_1x1_200ms_25sola
77	25	13.0275880811484	326	36.7758239670399	241.122699386503	975.386503067485	816547	2504.74539877301	131.775806832755	250.321102566567	0	100391	307.947852760736	353.937949217661	573.91974576574	0	NaN	NaN	NaN	NaN	NaN	271.411796808949	0.999823107580675	23.7856778088856	14.1435121158794	10.8820873536121	3.80190058196843	0.0103473049371075	0.00445864515537363	1	1.00054002529598	2212.22771423044	0	8721.42331288343	1	1	1	1	2019-03-29T15:51:43.274	NG_ecoli_LTEE_151_DM0	-0	-0	164.275	DIA_100X_EMPTY_1x1_100ms	1aff0d12-f5ed-4505-b984-5971460d3d9d	EPI_100X_YFP_1x1_200ms_25sola	EPI_100X_RFP_1x1_200ms_25sola
78	32	10.4581855218788	335	43.1497473576003	249.280597014925	1283.91343283582	1441314	4302.42985074627	131.775806832755	250.321102566567	0	114354	341.355223880597	353.937949217661	573.91974576574	0	NaN	NaN	NaN	NaN	NaN	332.244979921628	0.990229474775207	31.2252339867028	12.3316781686823	10.3887172653788	2.71039761037515	0.0123343120823619	0.00729321678906676	0	1.0031424084668	2646.7897038842	2	9810.21791044776	1	1	1	1	2019-03-29T15:51:43.274	NG_ecoli_LTEE_151_DM0	-0	-0	164.275	DIA_100X_EMPTY_1x1_100ms	2c4a7b4c-b372-4be6-bf18-00d161711a69	EPI_100X_YFP_1x1_200ms_25sola	EPI_100X_RFP_1x1_200ms_25sola
79	36	12.0567066289116	435	45.9192121426434	243.547126436782	1327.29885057471	1067094	2453.08965517241	131.775806832755	250.321102566567	0	124969	287.285057471264	353.937949217661	573.91974576574	0	NaN	NaN	NaN	NaN	NaN	382.048843678249	0.937822246573526	36.0087625327588	12.6116954330389	10.3422256771831	2.50539804253022	0.00736956343052592	0.00238680545999518	4	1.00046928693091	3025.00501277268	1	9372.86436781609	1	1	1	1	2019-03-29T15:51:43.274	NG_ecoli_LTEE_151_DM0	-0	-0	164.275	DIA_100X_EMPTY_1x1_100ms	e2221560-e856-427c-ac2c-dce68bc486da	EPI_100X_YFP_1x1_200ms_25sola	EPI_100X_RFP_1x1_200ms_25sola
80	38	13.8050962674264	525	47.9545168613222	261.097142857143	677.059047619048	1384056	2636.29714285714	131.775806832755	250.321102566567	0	154368	294.034285714286	353.937949217661	573.91974576574	0	NaN	NaN	NaN	NaN	NaN	432.253448742797	0.977504969049688	38.0833049386473	13.1302532110536	10.9501166054074	2.97133102076768	0.0122802933918106	0.00547052150116123	0	1.00285951350462	3586.42703296355	0	8868.5619047619	1	1	1	1	2019-03-29T15:51:43.274	NG_ecoli_LTEE_151_DM0	-0	-0	164.275	DIA_100X_EMPTY_1x1_100ms	18e956cc-a688-4d39-a4fe-98bde3126b22	EPI_100X_YFP_1x1_200ms_25sola	EPI_100X_RFP_1x1_200ms_25sola
81	29	12.2734583552398	357	48.4118112429091	254.535014005602	1978.54621848739	1089909	3052.96638655462	131.775806832755	250.321102566567	0	152435	426.988795518207	353.937949217661	573.91974576574	0	NaN	NaN	NaN	NaN	NaN	304.453504374509	0.979965363875903	27.3597473799547	12.7280081288807	10.560310510268	3.2898567466775	0.0214718134403326	0.0111033613570234	1	1.0063196579367	2396.3780934028	0	8872.06442577031	1	1	1	1	2019-03-29T15:51:43.274	NG_ecoli_LTEE_151_DM0	-0	-0	164.275	DIA_100X_EMPTY_1x1_100ms	e3e5e050-d1b2-481b-8289-a1a2f7d60ed9	EPI_100X_YFP_1x1_200ms_25sola	EPI_100X_RFP_1x1_200ms_25sola
82	25	12.4657619457286	312	40.4103095757409	255.471153846154	1702.97756410256	1020277	3270.11858974359	131.775806832755	250.321102566567	0	107304	343.923076923077	353.937949217661	573.91974576574	0	NaN	NaN	NaN	NaN	NaN	260.059694300907	0.99972147218002	23.4057838286958	13.2353584848245	10.8150034654658	3.30330729957287	0.00693957387998183	0.00351449405705709	0	1.00047969216207	2150.13830807618	0	8914.11217948718	1	1	1	1	2019-03-29T15:51:43.274	NG_ecoli_LTEE_151_DM0	-0	-0	164.275	DIA_100X_EMPTY_1x1_100ms	0e7f8b9c-76ee-419f-be77-d51eb9de477b	EPI_100X_YFP_1x1_200ms_25sola	EPI_100X_RFP_1x1_200ms_25sola
83	39	12.0387764941863	470	48.6541549962083	262.357446808511	1613.34042553191	1181951	2514.78936170213	131.775806832755	250.321102566567	0	208126	442.821276595745	353.937949217661	573.91974576574	0	NaN	NaN	NaN	NaN	NaN	409.639664143188	0.914522650048635	39.0163867252387	12.6255981444808	10.2873634022313	2.35100318173033	0.0278023949762506	0.0165070336135399	0	1.02274141259491	3242.98613461356	1	9394.55106382979	1	1	1	1	2019-03-29T15:51:43.274	NG_ecoli_LTEE_151_DM0	-0	-0	164.275	DIA_100X_EMPTY_1x1_100ms	d9e4f58c-bf38-427d-9ae7-d7b7d2632666	EPI_100X_YFP_1x1_200ms_25sola	EPI_100X_RFP_1x1_200ms_25sola
84	37	12.4650555940904	462	48.8267334392261	262.24025974026	610.082251082251	836710	1811.06060606061	131.775806832755	250.321102566567	0	132506	286.809523809524	353.937949217661	573.91974576574	0	NaN	NaN	NaN	NaN	NaN	398.026829660671	0.97960626642857	35.6055037698172	13.0775896953286	10.9279044428686	2.76055132984821	0.0119977887136248	0.00430092076848143	2	1.00064422239594	3339.49497016427	1	8891.02597402597	1	1	1	1	2019-03-29T15:51:43.274	NG_ecoli_LTEE_151_DM0	-0	-0	164.275	DIA_100X_EMPTY_1x1_100ms	5db62e61-650c-47c0-aba7-499bf3d35fec	EPI_100X_YFP_1x1_200ms_25sola	EPI_100X_RFP_1x1_200ms_25sola
85	30	13.2106855511676	397	46.0332312462345	266.191435768262	489.564231738035	1090489	2746.82367758186	131.775806832755	250.321102566567	0	116186	292.659949622166	353.937949217661	573.91974576574	0	NaN	NaN	NaN	NaN	NaN	329.451463244728	0.989699741494517	28.2978045043415	13.4786894085827	11.3541921219211	3.15494862140543	0.0042114724744344	0.00152445434301705	2	1.00006129571562	2865.20104191322	0	8788.34256926952	1	1	1	1	2019-03-29T15:51:43.274	NG_ecoli_LTEE_151_DM0	-0	-0	164.275	DIA_100X_EMPTY_1x1_100ms	dbf40969-3948-44e5-8701-eed55eb2a290	EPI_100X_YFP_1x1_200ms_25sola	EPI_100X_RFP_1x1_200ms_25sola
86	32	11.434064031526	366	48.3859840612986	271.060109289618	1635.45901639344	1163325	3178.48360655738	131.775806832755	250.321102566567	0	131390	358.989071038251	353.937949217661	573.91974576574	0	NaN	NaN	NaN	NaN	NaN	336.384808546242	0.977337747597193	32.0298857466752	11.9284365042022	10.2148718548022	2.76411618138187	0.0199468706050911	0.00917319204871603	2	1.00648449380329	2624.89004896751	2	9687.85792349727	1	1	1	1	2019-03-29T15:51:43.274	NG_ecoli_LTEE_151_DM0	-0	-0	164.275	DIA_100X_EMPTY_1x1_100ms	7ebb8d1d-8447-4c32-a5c0-fd409fc3d5c0	EPI_100X_YFP_1x1_200ms_25sola	EPI_100X_RFP_1x1_200ms_25sola
87	41	11.2756916457421	462	49.0109375699368	280.753246753247	1441.25108225108	1003010	2171.01731601732	131.775806832755	250.321102566567	0	151193	327.257575757576	353.937949217661	573.91974576574	0	NaN	NaN	NaN	NaN	NaN	407.959207541942	0.931331875847393	39.9738564821762	12.0128023710885	9.96519933156462	2.31557946299148	0.0178833065530256	0.00637253199417395	2	1.00443335464813	3117.72575547188	1	9435.19913419913	1	1	1	1	2019-03-29T15:51:43.274	NG_ecoli_LTEE_151_DM0	-0	-0	164.275	DIA_100X_EMPTY_1x1_100ms	b19d6de8-978a-442a-8f74-c7ca9be20b2a	EPI_100X_YFP_1x1_200ms_25sola	EPI_100X_RFP_1x1_200ms_25sola
88	27	11.0734057724592	299	45.0708393322002	280.347826086957	2008.33110367893	804259	2689.82943143813	131.775806832755	250.321102566567	0	123615	413.428093645485	353.937949217661	573.91974576574	0	NaN	NaN	NaN	NaN	NaN	268.314042044852	0.994175927740861	25.8340778101342	12.1074154019817	10.1229486875285	2.83510366889374	0.0135126424229278	0.00838622980819822	0	1.00297550509123	2079.20310745646	1	9265.53846153846	1	1	1	1	2019-03-29T15:51:43.274	NG_ecoli_LTEE_151_DM0	-0	-0	164.275	DIA_100X_EMPTY_1x1_100ms	9c6c31c7-1172-452f-8949-8b998d7a0731	EPI_100X_YFP_1x1_200ms_25sola	EPI_100X_RFP_1x1_200ms_25sola
89	38	13.2643668389641	505	45.6422183340939	280.794059405941	718.70495049505	980657	1941.89504950495	131.775806832755	250.321102566567	0	164609	325.958415841584	353.937949217661	573.91974576574	0	NaN	NaN	NaN	NaN	NaN	415.999330204929	0.957502919673689	38.4609528589405	12.514895687658	10.5331514563237	2.65114780480262	0.0107183521026833	0.00427862935899911	2	1.00112401948963	3351.40241931631	0	9004.13861386139	1	1	1	1	2019-03-29T15:51:43.274	NG_ecoli_LTEE_151_DM0	-0	-0	164.275	DIA_100X_EMPTY_1x1_100ms	eda6f6e8-2947-459c-a7a9-1ede9627a887	EPI_100X_YFP_1x1_200ms_25sola	EPI_100X_RFP_1x1_200ms_25sola
90	29	12.4667525151741	362	41.9292399940967	283.207182320442	588.511049723757	1177231	3252.01933701657	131.775806832755	250.321102566567	0	110000	303.867403314917	353.937949217661	573.91974576574	0	NaN	NaN	NaN	NaN	NaN	304.293168289919	0.978138166777252	27.4641671148732	12.9606997434192	10.6563666675612	3.09907442289445	0.0405272532009271	0.0175009856652952	1	1.01594851590329	2449.48410293543	1	9121.13535911602	1	1	1	1	2019-03-29T15:51:43.274	NG_ecoli_LTEE_151_DM0	-0	-0	164.275	DIA_100X_EMPTY_1x1_100ms	7dd1c74c-7344-40b0-93dd-74cb13446a8c	EPI_100X_YFP_1x1_200ms_25sola	EPI_100X_RFP_1x1_200ms_25sola
91	29	13.1089476373987	381	45.0225327967142	285.62467191601	1726.23359580052	1306078	3428.02624671916	131.775806832755	250.321102566567	0	146629	384.853018372703	353.937949217661	573.91974576574	0	NaN	NaN	NaN	NaN	NaN	316.959174793669	0.986755306561083	27.9698718986602	13.0788836146901	10.9313113508692	3.09845908420705	0.00822878263441575	0.00357747615009567	1	1.00030455254272	2624.97328117744	0	9045.59317585302	1	1	1	1	2019-03-29T15:51:43.274	NG_ecoli_LTEE_151_DM0	-0	-0	164.275	DIA_100X_EMPTY_1x1_100ms	77a46400-4789-4be5-b247-790055bcd2c9	EPI_100X_YFP_1x1_200ms_25sola	EPI_100X_RFP_1x1_200ms_25sola
92	34	11.8508035264074	403	48.4281132545822	284.759305210918	1129.63027295285	714211	1772.23573200993	131.775806832755	250.321102566567	0	111001	275.436724565757	353.937949217661	573.91974576574	0	NaN	NaN	NaN	NaN	NaN	357.31231339724	0.962087281716156	34.2589687187257	12.2159146610407	10.2037219020076	2.52173657582564	0.00791142928644696	0.00324833977513855	1	1.00090074187093	2801.44044278112	0	9176.08684863524	1	1	1	1	2019-03-29T15:51:43.274	NG_ecoli_LTEE_151_DM0	-0	-0	164.275	DIA_100X_EMPTY_1x1_100ms	a1314e0a-18a8-4ba1-91b8-4f577f6e8e34	EPI_100X_YFP_1x1_200ms_25sola	EPI_100X_RFP_1x1_200ms_25sola
93	32	12.8777338546476	413	47.2647164173156	297.924939467312	309.009685230024	859156	2080.2808716707	131.775806832755	250.321102566567	0	131399	318.157384987893	353.937949217661	573.91974576574	0	NaN	NaN	NaN	NaN	NaN	345.546877764011	0.986532141216136	31.1595029442972	12.6803917610887	10.7986023616455	2.8539129836577	0.00636091577102556	0.00277875042657012	1	1.00041516193091	2853.74721939745	0	9011.2808716707	1	1	1	1	2019-03-29T15:51:43.274	NG_ecoli_LTEE_151_DM0	-0	-0	164.275	DIA_100X_EMPTY_1x1_100ms	0bc5e834-c452-4e73-8152-04c9f1ea9a5e	EPI_100X_YFP_1x1_200ms_25sola	EPI_100X_RFP_1x1_200ms_25sola
94	35	11.8518512820396	415	49.5003651563694	299.113253012048	1655.68915662651	1012504	2439.7686746988	131.775806832755	250.321102566567	0	137835	332.132530120482	353.937949217661	573.91974576574	0	NaN	NaN	NaN	NaN	NaN	360.199718137615	0.981159694048024	33.620239451183	12.2108062562678	10.3059757538072	2.89663415991541	0.0145966099282335	0.0064935335823926	1	1.00335336465005	2804.5869985349	1	9168.18313253012	1	1	1	1	2019-03-29T15:51:43.274	NG_ecoli_LTEE_151_DM0	-0	-0	164.275	DIA_100X_EMPTY_1x1_100ms	50ef9dc4-973d-4aba-a764-f8772931a064	EPI_100X_YFP_1x1_200ms_25sola	EPI_100X_RFP_1x1_200ms_25sola
95	26	17.5770886322765	457	-49.9663510431615	299.809628008753	1587.65207877462	747064	1634.71334792123	131.775806832755	250.321102566567	0	4249258	9298.15754923414	353.937949217661	573.91974576574	2	NaN	NaN	NaN	NaN	NaN	NaN	NaN	NaN	NaN	NaN	NaN	NaN	NaN	NaN	NaN	NaN	1	9959.5579868709	1	1	1	1	2019-03-29T15:51:43.274	NG_ecoli_LTEE_151_DM0	-0	-0	164.275	DIA_100X_EMPTY_1x1_100ms	8504074e-1907-4684-9a90-128211a836ab	EPI_100X_YFP_1x1_200ms_25sola	EPI_100X_RFP_1x1_200ms_25sola
96	28	12.6422582073144	355	44.6943852619569	298.743661971831	1087.52676056338	756163	2130.03661971831	131.775806832755	250.321102566567	0	121650	342.676056338028	353.937949217661	573.91974576574	0	NaN	NaN	NaN	NaN	NaN	303.657965309604	0.995284385650888	26.8930131372949	13.057302731352	11.0260791692478	3.01660406430213	0.00725372471517187	0.00366338274595534	1	1.00067757353727	2567.86127747669	0	8874.83943661972	1	1	1	1	2019-03-29T15:51:43.274	NG_ecoli_LTEE_151_DM0	-0	-0	164.275	DIA_100X_EMPTY_1x1_100ms	95840ddc-cd63-46ac-aeb4-bd9372240e6c	EPI_100X_YFP_1x1_200ms_25sola	EPI_100X_RFP_1x1_200ms_25sola
97	23	10.696055862415	246	-28.5349349830275	299.19512195122	2002.58536585366	552189	2244.67073170732	131.775806832755	250.321102566567	0	119380	485.284552845528	353.937949217661	573.91974576574	0	NaN	NaN	NaN	NaN	NaN	232.382814031033	0.995337371690473	22.0491607902172	12.6333564135696	10.146696253756	3.23424660197205	0.00707970298950601	0.00332638771968423	1	1.00019030471504	1782.91757231799	2	9381.17886178862	1	1	1	1	2019-03-29T15:51:43.274	NG_ecoli_LTEE_151_DM0	-0	-0	164.275	DIA_100X_EMPTY_1x1_100ms	091a7696-5856-4cd1-bfa4-0186b87cf9b7	EPI_100X_YFP_1x1_200ms_25sola	EPI_100X_RFP_1x1_200ms_25sola
98	33	13.6864418480756	452	34.7333374032119	309.146017699115	1467.61725663717	1800300	3982.96460176991	131.775806832755	250.321102566567	0	162498	359.508849557522	353.937949217661	573.91974576574	0	NaN	NaN	NaN	NaN	NaN	372.327190036549	0.946099697750118	32.407664579161	13.7718229205809	11.1190763787724	2.84603726573533	0.0482626224581148	0.025062249181847	0	1.04206806571088	3146.84276530748	2	8912.33407079646	1	1	1	1	2019-03-29T15:51:43.274	NG_ecoli_LTEE_151_DM0	-0	-0	164.275	DIA_100X_EMPTY_1x1_100ms	be677911-1c25-4d48-a414-cfec83a15276	EPI_100X_YFP_1x1_200ms_25sola	EPI_100X_RFP_1x1_200ms_25sola
99	31	11.5785420216326	359	48.0027056190545	304.061281337047	1904.06128133705	1070418	2981.66573816156	131.775806832755	250.321102566567	0	137403	382.738161559889	353.937949217661	573.91974576574	0	NaN	NaN	NaN	NaN	NaN	311.199963621162	0.989492547368985	29.3605356780581	12.0357777500519	10.3634306252861	2.74210814100673	0.00774070021303215	0.00400817361435118	1	1.00027819768871	2476.62895063219	0	9136.36211699164	1	1	1	1	2019-03-29T15:51:43.274	NG_ecoli_LTEE_151_DM0	-0	-0	164.275	DIA_100X_EMPTY_1x1_100ms	c8a47135-b9d7-4b56-8f05-fc3515d6042b	EPI_100X_YFP_1x1_200ms_25sola	EPI_100X_RFP_1x1_200ms_25sola
100	23	10.4514946510217	241	-15.5013145035445	309.796680497925	2021.12033195021	496051	2058.30290456432	131.775806832755	250.321102566567	0	119202	494.614107883817	353.937949217661	573.91974576574	0	NaN	NaN	NaN	NaN	NaN	226.572442530714	0.999623869840333	21.7756579041527	12.7444108711073	9.90669274083444	3.42852031659946	0.0163701415073137	0.00912705536656604	0	1.00272015772833	1678.48920837033	1	9297.86307053942	1	1	1	1	2019-03-29T15:51:43.274	NG_ecoli_LTEE_151_DM0	-0	-0	164.275	DIA_100X_EMPTY_1x1_100ms	70b1b732-e793-4238-9811-303697fd9ab4	EPI_100X_YFP_1x1_200ms_25sola	EPI_100X_RFP_1x1_200ms_25sola
101	36	14.8419669024317	535	47.6463071337417	311.242990654206	843.54953271028	8970656	16767.5813084112	131.775806832755	250.321102566567	0	362512	677.592523364486	353.937949217661	573.91974576574	0	NaN	NaN	NaN	NaN	NaN	427.314443955583	0.965788388125093	35.190626904985	14.0507525929058	11.8738075934772	2.99721023169505	0.0108266234924873	0.0052051832958394	1	1.0014828746311	3896.69935346318	0	8810.31588785047	1	1	1	1	2019-03-29T15:51:43.274	NG_ecoli_LTEE_151_DM0	-0	-0	164.275	DIA_100X_EMPTY_1x1_100ms	c5d3714e-e850-433d-9608-48b1f06c765f	EPI_100X_YFP_1x1_200ms_25sola	EPI_100X_RFP_1x1_200ms_25sola
102	31	10.7062662062298	333	42.2378618172225	314.441441441441	1427.72372372372	964209	2895.52252252252	131.775806832755	250.321102566567	0	100450	301.651651651652	353.937949217661	573.91974576574	0	NaN	NaN	NaN	NaN	NaN	323.538421008323	0.962768106264833	30.8533605003371	12.7554244094356	10.1278693243144	2.78342195066133	0.0136961163895284	0.00720869248670235	0	1.00318152048094	2485.58450777673	3	9558.92492492492	1	1	1	1	2019-03-29T15:51:43.274	NG_ecoli_LTEE_151_DM0	-0	-0	164.275	DIA_100X_EMPTY_1x1_100ms	d79321ce-53b5-4f70-b412-7f7d4394c8a3	EPI_100X_YFP_1x1_200ms_25sola	EPI_100X_RFP_1x1_200ms_25sola
103	25	12.6583489818186	317	36.8957249215713	317.883280757098	1539.70347003155	576729	1819.33438485804	131.775806832755	250.321102566567	0	364017	1148.31861198738	353.937949217661	573.91974576574	0	NaN	NaN	NaN	NaN	NaN	269.946254390248	0.990996152294929	24.8012255834587	12.757824926709	10.492065611152	3.08615624928587	0.0272845846058802	0.0126856772911048	1	1.00683458620347	2144.2974020825	0	8976.34700315457	1	1	1	1	2019-03-29T15:51:43.274	NG_ecoli_LTEE_151_DM0	-0	-0	164.275	DIA_100X_EMPTY_1x1_100ms	67ad6ddd-9907-4a8f-b4ef-be8703d0adca	EPI_100X_YFP_1x1_200ms_25sola	EPI_100X_RFP_1x1_200ms_25sola
104	34	11.5717469059922	394	49.0859553444031	321.883248730964	1117.21319796954	818094	2076.3807106599	131.775806832755	250.321102566567	0	105861	268.682741116751	353.937949217661	573.91974576574	0	NaN	NaN	NaN	NaN	NaN	351.65836572987	0.970192597172309	33.805622974886	11.9056335633589	10.1854841587839	2.44757545399373	0.00914087145434861	0.00414891860563229	1	1.00134789986493	2754.49621718989	0	9212.77918781726	1	1	1	1	2019-03-29T15:51:43.274	NG_ecoli_LTEE_151_DM0	-0	-0	164.275	DIA_100X_EMPTY_1x1_100ms	d18179bb-9872-4993-8e91-df5b2309c51d	EPI_100X_YFP_1x1_200ms_25sola	EPI_100X_RFP_1x1_200ms_25sola
105	27	11.29625403309	306	29.5281693942063	322.764705882353	1601.01633986928	685904	2241.51633986928	131.775806832755	250.321102566567	0	240580	786.209150326797	353.937949217661	573.91974576574	0	NaN	NaN	NaN	NaN	NaN	279.878836730277	0.993419793589885	27.5497713661954	11.919644947175	9.6683297456293	3.14060316840268	0.0125336458965747	0.0067808625112811	0	1.00210252790652	2022.60365747556	1	9218.97058823529	1	1	1	1	2019-03-29T15:51:43.274	NG_ecoli_LTEE_151_DM0	-0	-0	164.275	DIA_100X_EMPTY_1x1_100ms	725861c2-1962-4f42-9783-7c35bb049326	EPI_100X_YFP_1x1_200ms_25sola	EPI_100X_RFP_1x1_200ms_25sola
106	36	12.7077375078897	458	48.8766761043623	328.539301310044	1809.03056768559	1224025	2672.54366812227	131.775806832755	250.321102566567	0	182485	398.438864628821	353.937949217661	573.91974576574	0	NaN	NaN	NaN	NaN	NaN	376.545108754939	0.962449221654536	35.2931603116633	12.0342837750788	10.3236067938848	2.72779651290942	0.0142862598998423	0.00782898578681135	0	1.00517128876586	2954.22344008447	0	9024.06986899563	1	1	1	1	2019-03-29T15:51:43.274	NG_ecoli_LTEE_151_DM0	-0	-0	164.275	DIA_100X_EMPTY_1x1_100ms	00914302-883c-4837-9f0c-3d5a2d70d407	EPI_100X_YFP_1x1_200ms_25sola	EPI_100X_RFP_1x1_200ms_25sola
107	28	11.4506165198925	321	45.7638917529994	326.831775700935	1144.54828660436	726545	2263.3800623053	131.775806832755	250.321102566567	0	89306	278.211838006231	353.937949217661	573.91974576574	0	NaN	NaN	NaN	NaN	NaN	294.471031316388	0.977370784962976	27.8861642967967	12.2747768977828	10.020650552132	3.1052835662333	0.0280936666619445	0.00923331125447047	1	1.00427250412037	2199.2292235766	1	9171.54517133956	1	1	1	1	2019-03-29T15:51:43.274	NG_ecoli_LTEE_151_DM0	-0	-0	164.275	DIA_100X_EMPTY_1x1_100ms	97e5b4df-3e36-43ed-9db8-8955bae9ac3c	EPI_100X_YFP_1x1_200ms_25sola	EPI_100X_RFP_1x1_200ms_25sola
108	30	12.4549648381608	374	47.2827345997919	327.048128342246	1938.58823529412	991238	2650.36898395722	131.775806832755	250.321102566567	0	139327	372.532085561497	353.937949217661	573.91974576574	0	NaN	NaN	NaN	NaN	NaN	312.52621210241	0.981415367202058	28.7789634854707	12.7941547356825	10.5968442932206	2.82372041953635	0.0137464292951425	0.00701803709578481	0	1.00260579068576	2538.15497344363	0	9173.64438502674	1	1	1	1	2019-03-29T15:51:43.274	NG_ecoli_LTEE_151_DM0	-0	-0	164.275	DIA_100X_EMPTY_1x1_100ms	1a0e9079-8ff7-4468-b0cf-185579cced88	EPI_100X_YFP_1x1_200ms_25sola	EPI_100X_RFP_1x1_200ms_25sola
109	23	11.7202408076734	270	18.6522870073791	322.633333333333	1452.97777777778	999082	3700.3037037037	131.775806832755	250.321102566567	0	86546	320.540740740741	353.937949217661	573.91974576574	0	NaN	NaN	NaN	NaN	NaN	291.216738074346	0.979030623574982	24.7522404506044	14.616194297546	11.2929584592701	3.48863942432392	0.010592647992799	0.00556679605821472	1	1.00032421548367	2479.24735069552	4	11071.7814814815	1	1	1	1	2019-03-29T15:51:43.274	NG_ecoli_LTEE_151_DM0	-0	-0	164.275	DIA_100X_EMPTY_1x1_100ms	7596a5ed-f537-4b5b-897b-5dfbf4e745f3	EPI_100X_YFP_1x1_200ms_25sola	EPI_100X_RFP_1x1_200ms_25sola
110	34	13.1764235866602	448	49.1655322839142	334.910714285714	871.071428571429	2571347	5739.61383928571	131.775806832755	250.321102566567	0	401896	897.089285714286	353.937949217661	573.91974576574	0	NaN	NaN	NaN	NaN	NaN	367.364725025636	0.976784682395691	32.0742514667245	13.0895544832506	11.1506196763229	2.95875352293434	0.0162389067912777	0.00762815779771816	1	1.00406734485334	3132.16345177743	0	8806.57366071429	1	1	1	1	2019-03-29T15:51:43.274	NG_ecoli_LTEE_151_DM0	-0	-0	164.275	DIA_100X_EMPTY_1x1_100ms	b94e0e9d-8a9e-4097-b4ab-4d8b1fe01e75	EPI_100X_YFP_1x1_200ms_25sola	EPI_100X_RFP_1x1_200ms_25sola
111	27	9.78020458349232	265	-49.6835875522569	330.924528301887	950.275471698113	829943	3131.86037735849	131.775806832755	250.321102566567	0	87789	331.279245283019	353.937949217661	573.91974576574	0	NaN	NaN	NaN	NaN	NaN	264.524621478474	0.988292697455794	24.9473261135244	12.5479835616942	10.2456986480176	2.94390778886761	0.0207453899206891	0.00865249711354502	1	1.00294297295384	2056.8235757122	2	9500.79245283019	1	1	1	1	2019-03-29T15:51:43.274	NG_ecoli_LTEE_151_DM0	-0	-0	164.275	DIA_100X_EMPTY_1x1_100ms	03eea7b0-a4ae-4898-95f0-676717867727	EPI_100X_YFP_1x1_200ms_25sola	EPI_100X_RFP_1x1_200ms_25sola
112	7	1	8	-49.9987280372631	322.5	1441	18816	2352	131.775806832755	250.321102566567	0	2312	289	353.937949217661	573.91974576574	0	NaN	NaN	NaN	NaN	NaN	NaN	NaN	NaN	NaN	NaN	NaN	NaN	NaN	NaN	NaN	NaN	3	12832.875	1	1	1	1	2019-03-29T15:51:43.274	NG_ecoli_LTEE_151_DM0	-0	-0	164.275	DIA_100X_EMPTY_1x1_100ms	2c639ed8-cec1-4c8e-a846-46057d8245dc	EPI_100X_YFP_1x1_200ms_25sola	EPI_100X_RFP_1x1_200ms_25sola
113	46	13.0953196204871	603	49.7642836897353	336.285240464345	1440.17744610282	1479789	2454.0447761194	131.775806832755	250.321102566567	0	187880	311.575456053068	353.937949217661	573.91974576574	0	NaN	NaN	NaN	NaN	NaN	574.236646493118	0.910003090574707	47.4659777339827	14.8378568094224	11.7693816566371	3.1532113061554	0.0210138512373689	0.0088925875493981	2	1.00166092983402	5163.92118572653	3	10112.6948590381	1	1	1	1	2019-03-29T15:51:43.274	NG_ecoli_LTEE_151_DM0	-0	-0	164.275	DIA_100X_EMPTY_1x1_100ms	cc9a97e9-2207-4b2b-8528-c8e898ca04c7	EPI_100X_YFP_1x1_200ms_25sola	EPI_100X_RFP_1x1_200ms_25sola
114	33	13.8020438961033	457	47.3704813635923	343.374179431072	905.92341356674	759388	1661.68052516411	131.775806832755	250.321102566567	0	168185	368.019693654267	353.937949217661	573.91974576574	0	NaN	NaN	NaN	NaN	NaN	377.650666013395	0.983788053520079	32.6229210310202	12.9760931704987	11.2797290288883	2.83776856677379	0.00966467704097801	0.00481032022721486	1	1.00047867837415	3259.94339982849	0	8735.1772428884	1	1	1	1	2019-03-29T15:51:43.274	NG_ecoli_LTEE_151_DM0	-0	-0	164.275	DIA_100X_EMPTY_1x1_100ms	7e9ed4fd-6c01-4d57-a462-b09af8e2db14	EPI_100X_YFP_1x1_200ms_25sola	EPI_100X_RFP_1x1_200ms_25sola
115	34	12.2621138967675	417	48.5698520314283	346.235011990408	1154.64268585132	1009089	2419.87769784173	131.775806832755	250.321102566567	0	120836	289.774580335731	353.937949217661	573.91974576574	0	NaN	NaN	NaN	NaN	NaN	359.944940446028	0.963062773585638	32.7248453065998	13.0294183894821	10.7701766018104	2.60706122403566	0.0227641624659786	0.00994308773047553	0	1.00676695490979	2981.35116152375	1	9198.24700239808	1	1	1	1	2019-03-29T15:51:43.274	NG_ecoli_LTEE_151_DM0	-0	-0	164.275	DIA_100X_EMPTY_1x1_100ms	fe5a8433-baac-4116-9ead-4ee1fcfa3dbd	EPI_100X_YFP_1x1_200ms_25sola	EPI_100X_RFP_1x1_200ms_25sola
116	32	12.7111265942456	408	47.6266011695607	342.161764705882	1228.50490196078	465438	1140.77941176471	131.775806832755	250.321102566567	0	112008	274.529411764706	353.937949217661	573.91974576574	0	NaN	NaN	NaN	NaN	NaN	340.590230166295	0.979212512908839	31.0210772209222	12.5327829804039	10.6436199647981	2.93223057014539	0.0123582494762373	0.00605876642318516	0	1.00248961420787	2760.10418212531	0	8732.02941176471	1	1	1	1	2019-03-29T15:51:43.274	NG_ecoli_LTEE_151_DM0	-0	-0	164.275	DIA_100X_EMPTY_1x1_100ms	bdbeb5db-ee16-4b5b-87f0-48302ffac2a1	EPI_100X_YFP_1x1_200ms_25sola	EPI_100X_RFP_1x1_200ms_25sola
117	28	12.121278201443	346	13.4612543332898	345.627167630058	967.14450867052	5916141	17098.6734104046	131.775806832755	250.321102566567	0	134226	387.936416184971	353.937949217661	573.91974576574	0	NaN	NaN	NaN	NaN	NaN	353.03053120214	0.96198971072668	31.0939489039307	13.1159131903599	10.9418627375168	3.04776991573053	0.0203463487472836	0.0096333681746842	1	1.001340279167	2923.8042071276	4	10314.6676300578	1	1	1	1	2019-03-29T15:51:43.274	NG_ecoli_LTEE_151_DM0	-0	-0	164.275	DIA_100X_EMPTY_1x1_100ms	3324a74a-d340-45b5-a017-9a4164128ee9	EPI_100X_YFP_1x1_200ms_25sola	EPI_100X_RFP_1x1_200ms_25sola
118	24	13.1443456018935	317	22.7859325567422	351.056782334385	1762.03154574132	251488	793.337539432177	131.775806832755	250.321102566567	0	269201	849.214511041009	353.937949217661	573.91974576574	0	NaN	NaN	NaN	NaN	NaN	270.385239373308	0.995288418232465	23.9354704542655	13.1410357117335	10.850378846392	3.30762844323989	0.0136312651997261	0.00786268705338247	0	1.00238461370952	2213.20505504675	0	8936.41955835962	1	1	1	1	2019-03-29T15:51:43.274	NG_ecoli_LTEE_151_DM0	-0	-0	164.275	DIA_100X_EMPTY_1x1_100ms	57a6cf9c-7af9-4291-9901-cfded246716e	EPI_100X_YFP_1x1_200ms_25sola	EPI_100X_RFP_1x1_200ms_25sola
119	31	11.9401731395051	371	48.38651850494	353.261455525606	1832.11590296496	750246	2022.22641509434	131.775806832755	250.321102566567	0	127858	344.630727762803	353.937949217661	573.91974576574	0	NaN	NaN	NaN	NaN	NaN	330.294242129088	0.991153990310465	30.737619687907	12.1948549441539	10.476725578937	2.74060726184517	0.000878061312033298	0.000488171151788004	2	1.00000406203649	2649.78874454964	0	8976.07008086253	1	1	1	1	2019-03-29T15:51:43.274	NG_ecoli_LTEE_151_DM0	-0	-0	164.275	DIA_100X_EMPTY_1x1_100ms	69b3a965-c9c1-431a-a6e1-443ee751c991	EPI_100X_YFP_1x1_200ms_25sola	EPI_100X_RFP_1x1_200ms_25sola
120	30	11.2597068596058	338	33.8053465361966	357.677514792899	946.044378698225	2199361	6506.98520710059	131.775806832755	250.321102566567	0	116015	343.239644970414	353.937949217661	573.91974576574	0	NaN	NaN	NaN	NaN	NaN	355.082241770682	0.971191983608927	32.8845378625474	12.9240931479005	10.329890345084	3.15111361576656	0.608152198506982	0.0184950986858538	1	1.00446209905896	2755.9608702646	3	10424.0828402367	1	1	1	1	2019-03-29T15:51:43.274	NG_ecoli_LTEE_151_DM0	-0	-0	164.275	DIA_100X_EMPTY_1x1_100ms	c44c9849-4b51-44c6-a1c7-69ff580a6c8a	EPI_100X_YFP_1x1_200ms_25sola	EPI_100X_RFP_1x1_200ms_25sola
121	22	11.0412158105577	243	22.1317990454271	350.411522633745	1080.65843621399	707066	2909.7366255144	131.775806832755	250.321102566567	0	63912	263.012345679012	353.937949217661	573.91974576574	0	NaN	NaN	NaN	NaN	NaN	229.042377743243	0.999872825558494	21.460706630031	12.9610608559776	10.1491902703591	3.58873121016158	0.0188309685139258	0.00267890064457573	0	1.00016383218969	1736.18775146244	2	9450.35390946502	1	1	1	1	2019-03-29T15:51:43.274	NG_ecoli_LTEE_151_DM0	-0	-0	164.275	DIA_100X_EMPTY_1x1_100ms	0733318c-0071-44b6-afb6-75f9baa941b5	EPI_100X_YFP_1x1_200ms_25sola	EPI_100X_RFP_1x1_200ms_25sola
122	41	12.9082093032869	530	48.1321197547375	365.877358490566	1542.27358490566	998880	1884.67924528302	131.775806832755	250.321102566567	0	224957	424.447169811321	353.937949217661	573.91974576574	0	NaN	NaN	NaN	NaN	NaN	434.175523113691	0.919068039554049	40.1913542334934	12.9536405798262	10.6001736351768	2.55137860680652	0.0145220531460895	0.00661229991475486	1	1.00279473676656	3546.8962054928	0	8981.00188679245	1	1	1	1	2019-03-29T15:51:43.274	NG_ecoli_LTEE_151_DM0	-0	-0	164.275	DIA_100X_EMPTY_1x1_100ms	21268e87-9fe3-44ed-94ae-7ad1ebf08626	EPI_100X_YFP_1x1_200ms_25sola	EPI_100X_RFP_1x1_200ms_25sola
123	27	11.2232991207913	303	47.3440496142448	362.36303630363	1696.41914191419	624318	2060.45544554455	131.775806832755	250.321102566567	0	98134	323.874587458746	353.937949217661	573.91974576574	0	NaN	NaN	NaN	NaN	NaN	279.902677788113	0.984310271969118	26.3324867125842	12.3686349921475	10.2636880757293	3.03497996120265	0.024979832089227	0.0114317362252443	1	1.00653512817894	2178.65591155824	1	9459.80198019802	1	1	1	1	2019-03-29T15:51:43.274	NG_ecoli_LTEE_151_DM0	-0	-0	164.275	DIA_100X_EMPTY_1x1_100ms	df2dec9c-dfe7-474d-8ba1-50fc13efaef4	EPI_100X_YFP_1x1_200ms_25sola	EPI_100X_RFP_1x1_200ms_25sola
124	33	14.7746234709984	488	44.48864568306	365.842213114754	376.911885245902	1371558	2810.56967213115	131.775806832755	250.321102566567	0	186483	382.137295081967	353.937949217661	573.91974576574	0	NaN	NaN	NaN	NaN	NaN	396.578410015135	0.980243377190326	31.6345280113435	14.2525451605327	12.2219026269556	3.22979170506693	0.0163707038402805	0.00874437080524563	1	1.00538199989453	3711.32407779285	0	8597.76639344262	1	1	1	1	2019-03-29T15:51:43.274	NG_ecoli_LTEE_151_DM0	-0	-0	164.275	DIA_100X_EMPTY_1x1_100ms	0641c76e-d0ac-4bfa-82ee-6ccfc64bb615	EPI_100X_YFP_1x1_200ms_25sola	EPI_100X_RFP_1x1_200ms_25sola
125	44	12.5235888538625	551	33.8668200213457	372.223230490018	964.555353901996	13014952	23620.6025408348	131.775806832755	250.321102566567	0	324225	588.430127041742	353.937949217661	573.91974576574	0	NaN	NaN	NaN	NaN	NaN	537.88524878735	0.88727101918547	44.9645661282976	14.8197888084284	11.7189747769135	2.94607772257523	0.0274308436796909	0.00955661132867714	0	1.01491249896023	4849.97530832339	3	10246.6751361162	1	1	1	1	2019-03-29T15:51:43.274	NG_ecoli_LTEE_151_DM0	-0	-0	164.275	DIA_100X_EMPTY_1x1_100ms	38c576fc-5670-4f5b-84af-370bb0f0ef8f	EPI_100X_YFP_1x1_200ms_25sola	EPI_100X_RFP_1x1_200ms_25sola
126	26	11.4593656613836	298	19.4859681505519	364.526845637584	977.654362416107	1624534	5451.45637583893	131.775806832755	250.321102566567	0	99314	333.268456375839	353.937949217661	573.91974576574	0	NaN	NaN	NaN	NaN	NaN	311.369296720421	0.996965220415932	25.4522847852738	15.22532487908	11.8243915337738	3.79700588525251	0.0222633831765378	0.0102262310663347	1	1.0050541164379	2794.95138931587	3	10061.4865771812	1	1	1	1	2019-03-29T15:51:43.274	NG_ecoli_LTEE_151_DM0	-0	-0	164.275	DIA_100X_EMPTY_1x1_100ms	c8b72599-9dbe-4bd6-bd83-d6c12dc10326	EPI_100X_YFP_1x1_200ms_25sola	EPI_100X_RFP_1x1_200ms_25sola
127	23	11.1740210491308	259	31.2618790878772	362.857142857143	997.459459459459	992572	3832.32432432432	131.775806832755	250.321102566567	0	75349	290.92277992278	353.937949217661	573.91974576574	0	NaN	NaN	NaN	NaN	NaN	241.213663044612	0.996626548193116	23.4418015555551	12.0730214770661	9.94411203856372	2.93628520949484	0.0254822860165353	0.0115070494192198	1	1.00488236023411	1820.59306494421	1	9647.4054054054	1	1	1	1	2019-03-29T15:51:43.274	NG_ecoli_LTEE_151_DM0	-0	-0	164.275	DIA_100X_EMPTY_1x1_100ms	e50859fb-eb0b-46ef-be63-883780373a7f	EPI_100X_YFP_1x1_200ms_25sola	EPI_100X_RFP_1x1_200ms_25sola
128	30	12.4821419388647	375	42.2438549370027	360.981333333333	1718.696	817803	2180.808	131.775806832755	250.321102566567	0	124194	331.184	353.937949217661	573.91974576574	0	NaN	NaN	NaN	NaN	NaN	335.840766118914	0.980410679509872	30.7080223563496	12.5602698147817	10.5420382434237	3.04478662070109	0.0300838866237662	0.0126314199086473	1	1.01018755928358	2680.34627438318	1	9112.8	1	1	1	1	2019-03-29T15:51:43.274	NG_ecoli_LTEE_151_DM0	-0	-0	164.275	DIA_100X_EMPTY_1x1_100ms	68689d83-ef7f-4438-9b63-b5fa9c77f63a	EPI_100X_YFP_1x1_200ms_25sola	EPI_100X_RFP_1x1_200ms_25sola
129	30	10.0848212448051	303	47.4368157797054	368.904290429043	1098.98349834983	1925466	6354.67326732673	131.775806832755	250.321102566567	0	85468	282.072607260726	353.937949217661	573.91974576574	0	NaN	NaN	NaN	NaN	NaN	294.788812525702	0.977824516620519	29.3499474134506	11.5707442610841	9.82514655649487	2.57781796533042	0.0147752104658105	0.00632023624909991	1	1.00254722545646	2225.23193133049	2	9976.89768976898	1	1	1	1	2019-03-29T15:51:43.274	NG_ecoli_LTEE_151_DM0	-0	-0	164.275	DIA_100X_EMPTY_1x1_100ms	8a8b52d5-182c-4fb6-8bde-c1649f5516dd	EPI_100X_YFP_1x1_200ms_25sola	EPI_100X_RFP_1x1_200ms_25sola
130	32	11.6501787278585	373	48.4285897334433	370.895442359249	1084.05361930295	1719308	4609.40482573727	131.775806832755	250.321102566567	0	109287	292.994638069705	353.937949217661	573.91974576574	0	NaN	NaN	NaN	NaN	NaN	345.630294177161	0.9700583972335	31.5857733271166	12.7214510461496	10.6717929272917	2.71695904768026	0.0196776371001993	0.00836126154375151	1	1.00378476678479	2825.24539139957	2	9508.48257372654	1	1	1	1	2019-03-29T15:51:43.274	NG_ecoli_LTEE_151_DM0	-0	-0	164.275	DIA_100X_EMPTY_1x1_100ms	4a6b9271-ad3e-4a62-8c7f-b2eb19343fc4	EPI_100X_YFP_1x1_200ms_25sola	EPI_100X_RFP_1x1_200ms_25sola
131	52	12.3834394075241	644	31.0341381873884	385.532608695652	1026.22049689441	2343441	3638.88354037267	131.775806832755	250.321102566567	0	172714	268.189440993789	353.937949217661	573.91974576574	0	NaN	NaN	NaN	NaN	NaN	555.931800725993	0.829241185872509	52.3202057816936	12.7394061966331	10.4159410190688	2.50645150925312	0.0265811377448097	0.0132047283205442	1	1.02621345242921	4458.16716430545	1	9576.06832298137	1	1	1	1	2019-03-29T15:51:43.274	NG_ecoli_LTEE_151_DM0	-0	-0	164.275	DIA_100X_EMPTY_1x1_100ms	8b396920-4471-4b8a-9400-14e803f081c2	EPI_100X_YFP_1x1_200ms_25sola	EPI_100X_RFP_1x1_200ms_25sola
132	25	11.2715167887874	283	29.9230501742975	377.43816254417	1038.25088339223	644639	2277.87632508834	131.775806832755	250.321102566567	0	75837	267.975265017668	353.937949217661	573.91974576574	0	NaN	NaN	NaN	NaN	NaN	268.343626016669	0.97371296831451	25.2203416870055	13.6955163850502	10.2007676192157	3.30492069217521	0.027359662383888	0.0140181451962686	1	1.00869917038789	2061.13555854756	2	9998.66077738516	1	1	1	1	2019-03-29T15:51:43.274	NG_ecoli_LTEE_151_DM0	-0	-0	164.275	DIA_100X_EMPTY_1x1_100ms	a5182df8-ee30-42c7-bdd8-600ba2ea0492	EPI_100X_YFP_1x1_200ms_25sola	EPI_100X_RFP_1x1_200ms_25sola
133	41	10.1140138698618	415	48.2236858916598	387.313253012048	1061.43373493976	899165	2166.66265060241	131.775806832755	250.321102566567	0	109500	263.855421686747	353.937949217661	573.91974576574	0	NaN	NaN	NaN	NaN	NaN	391.260277226096	0.914977634750274	40.2723614631515	12.0019918197677	9.46035702499866	2.37509012194365	0.0195032408487085	0.00921072188901928	0	1.00715501162189	2830.8185364254	1	9788.02891566265	1	1	1	1	2019-03-29T15:51:43.274	NG_ecoli_LTEE_151_DM0	-0	-0	164.275	DIA_100X_EMPTY_1x1_100ms	a8a3812a-a079-4ff0-8a19-16014c473895	EPI_100X_YFP_1x1_200ms_25sola	EPI_100X_RFP_1x1_200ms_25sola
134	24	12.3715481559817	297	36.0128657732201	382.841750841751	243.643097643098	1755301	5910.10437710438	131.775806832755	250.321102566567	0	103750	349.326599326599	353.937949217661	573.91974576574	0	NaN	NaN	NaN	NaN	NaN	245.408069831599	0.999845535173911	21.8316741923419	13.7145952967222	10.8834447780152	3.51472701058715	0.00288905688341552	0.00161424138760066	0	1.00008387925765	2030.99885640188	0	9089.05723905724	1	1	1	1	2019-03-29T15:51:43.274	NG_ecoli_LTEE_151_DM0	-0	-0	164.275	DIA_100X_EMPTY_1x1_100ms	0a4fa2e9-65c1-42d7-b212-706bcc3de79e	EPI_100X_YFP_1x1_200ms_25sola	EPI_100X_RFP_1x1_200ms_25sola
135	25	12.6535313636542	319	23.9801848249761	395.890282131661	542.476489028213	716764	2246.90909090909	131.775806832755	250.321102566567	0	85085	266.724137931034	353.937949217661	573.91974576574	0	NaN	NaN	NaN	NaN	NaN	262.187788357211	0.999906253606777	23.6022820283049	13.2886939076092	10.6942057536202	3.46593003945939	0.00303166107690122	0.00160259160101632	0	1.00010031128122	2120.02483258746	0	8857.27586206897	1	1	1	1	2019-03-29T15:51:43.274	NG_ecoli_LTEE_151_DM0	-0	-0	164.275	DIA_100X_EMPTY_1x1_100ms	8ce8660d-674d-402d-8dd6-17267608d2f3	EPI_100X_YFP_1x1_200ms_25sola	EPI_100X_RFP_1x1_200ms_25sola
136	31	12.7194830686453	395	48.383017012002	406.582278481013	1675.8835443038	1194620	3024.35443037975	131.775806832755	250.321102566567	0	125128	316.779746835443	353.937949217661	573.91974576574	0	NaN	NaN	NaN	NaN	NaN	328.609631503367	0.989829971618168	29.3918721012683	12.7300155450195	10.9345788094484	2.90037441300141	0.00703901649190316	0.00358376094005092	0	1.00076630444026	2760.07732100761	0	8774.73670886076	1	1	1	1	2019-03-29T15:51:43.274	NG_ecoli_LTEE_151_DM0	-0	-0	164.275	DIA_100X_EMPTY_1x1_100ms	e17ae9ec-0652-4e67-8452-cd14ba5e7acb	EPI_100X_YFP_1x1_200ms_25sola	EPI_100X_RFP_1x1_200ms_25sola
137	24	13.9991137072987	336	-3.12630764809066	406.842261904762	820.919642857143	778913	2318.19345238095	131.775806832755	250.321102566567	0	114955	342.127976190476	353.937949217661	573.91974576574	0	NaN	NaN	NaN	NaN	NaN	269.782741144583	0.999895834680788	21.8573342339839	15.2268613959053	11.7917335084724	4.10414924382138	0.00905134284875696	0.00393533839751108	1	1.00033944741185	2386.94485658588	0	8322.3869047619	1	1	1	1	2019-03-29T15:51:43.274	NG_ecoli_LTEE_151_DM0	-0	-0	164.275	DIA_100X_EMPTY_1x1_100ms	89b73300-277d-4bb4-bb7e-ffa0867273ab	EPI_100X_YFP_1x1_200ms_25sola	EPI_100X_RFP_1x1_200ms_25sola
138	24	10.7072248746875	257	16.0942036922902	411.43579766537	1541.30350194553	445078	1731.82101167315	131.775806832755	250.321102566567	0	72668	282.75486381323	353.937949217661	573.91974576574	0	NaN	NaN	NaN	NaN	NaN	237.717982765917	0.999313450397083	22.8220349745619	12.2327109299702	9.93186904199088	3.32410531326588	0.0142937719420162	0.00830529818290626	0	1.00240836803147	1768.0975277452	1	9189.4513618677	1	1	1	1	2019-03-29T15:51:43.274	NG_ecoli_LTEE_151_DM0	-0	-0	164.275	DIA_100X_EMPTY_1x1_100ms	8ff00410-b121-4177-afa6-a7987206cb39	EPI_100X_YFP_1x1_200ms_25sola	EPI_100X_RFP_1x1_200ms_25sola
139	30	11.6125424897041	348	49.041488215834	416.252873563218	670.827586206897	740060	2126.6091954023	131.775806832755	250.321102566567	0	98698	283.614942528736	353.937949217661	573.91974576574	0	NaN	NaN	NaN	NaN	NaN	301.045983133447	0.998305498721455	27.9907655076647	12.7277976746229	10.3949422850219	3.08233807304918	0.00662336382588432	0.00334480226462128	1	1.00018108155304	2375.46601823858	1	9085.84770114943	1	1	1	1	2019-03-29T15:51:43.274	NG_ecoli_LTEE_151_DM0	-0	-0	164.275	DIA_100X_EMPTY_1x1_100ms	fe74387a-3199-4fbd-95bb-af1bd2752eb2	EPI_100X_YFP_1x1_200ms_25sola	EPI_100X_RFP_1x1_200ms_25sola
140	26	10.9231497903101	284	27.8852673156396	412.577464788732	1624.72887323944	666742	2347.68309859155	131.775806832755	250.321102566567	0	89233	314.200704225352	353.937949217661	573.91974576574	0	NaN	NaN	NaN	NaN	NaN	257.180042793827	0.994806953793683	24.6319406404536	12.3139364872641	10.1223409698786	3.04749019799061	0.0172455022762259	0.00964290074597048	0	1.00383838487894	1982.2135265932	1	9128.80633802817	1	1	1	1	2019-03-29T15:51:43.274	NG_ecoli_LTEE_151_DM0	-0	-0	164.275	DIA_100X_EMPTY_1x1_100ms	cb3889f5-cd4b-475c-b6ed-8238eaae3855	EPI_100X_YFP_1x1_200ms_25sola	EPI_100X_RFP_1x1_200ms_25sola
141	44	12.3999693834603	546	49.0497531002548	417.897435897436	696.406593406593	1283288	2350.34432234432	131.775806832755	250.321102566567	0	141573	259.291208791209	353.937949217661	573.91974576574	0	NaN	NaN	NaN	NaN	NaN	465.066885578599	0.901246086022184	43.1286388780436	13.4253633213621	10.5784844647141	2.54588106027256	0.0130359217084701	0.00488860696502896	0	1.00312999868432	3790.55269795366	1	8937.52197802198	1	1	1	1	2019-03-29T15:51:43.274	NG_ecoli_LTEE_151_DM0	-0	-0	164.275	DIA_100X_EMPTY_1x1_100ms	3df16a00-15cf-42d5-978b-ad3902ebff87	EPI_100X_YFP_1x1_200ms_25sola	EPI_100X_RFP_1x1_200ms_25sola
142	25	12.4219230577133	311	43.3493439230229	416.006430868167	386.742765273312	912361	2933.63665594855	131.775806832755	250.321102566567	0	92131	296.24115755627	353.937949217661	573.91974576574	0	NaN	NaN	NaN	NaN	NaN	265.719827484338	0.999556897934387	23.4401303264243	13.4753607527267	10.9034462522863	3.41150118261189	0.0147856419238726	0.00700329622195246	1	1.00182710642231	2188.65585123805	0	9061.90996784566	1	1	1	1	2019-03-29T15:51:43.274	NG_ecoli_LTEE_151_DM0	-0	-0	164.275	DIA_100X_EMPTY_1x1_100ms	17306c9c-4b1c-49d5-aa3f-4261960173f8	EPI_100X_YFP_1x1_200ms_25sola	EPI_100X_RFP_1x1_200ms_25sola
143	24	9.94253681617241	239	14.7152327120414	424.163179916318	1644.28870292887	593483	2483.19246861925	131.775806832755	250.321102566567	0	74274	310.769874476987	353.937949217661	573.91974576574	0	NaN	NaN	NaN	NaN	NaN	231.187188773857	0.999466426720386	23.0267643512677	12.0083248386567	9.62915542135501	3.18537434533891	0.00692798216287919	0.00376087175812588	0	1.0004859931649	1676.86921240239	1	9509.7949790795	1	1	1	1	2019-03-29T15:51:43.274	NG_ecoli_LTEE_151_DM0	-0	-0	164.275	DIA_100X_EMPTY_1x1_100ms	6dafcfae-71ec-4a9f-bc04-9f11eb458a0a	EPI_100X_YFP_1x1_200ms_25sola	EPI_100X_RFP_1x1_200ms_25sola
144	46	12.5173370832463	576	48.634295413038	426.769097222222	1847.09895833333	1225867	2128.24131944444	131.775806832755	250.321102566567	0	190261	330.314236111111	353.937949217661	573.91974576574	0	NaN	NaN	NaN	NaN	NaN	486.441215666576	0.912917893745118	45.2637163479806	12.9603255975201	10.4623562509584	2.62095485420229	0.0134077759542949	0.00566412755961493	1	1.0038385806784	3891.33927965714	0	8899.92708333333	1	1	1	1	2019-03-29T15:51:43.274	NG_ecoli_LTEE_151_DM0	-0	-0	164.275	DIA_100X_EMPTY_1x1_100ms	a06b19d1-4f0e-4f0e-a004-f8b16c5e5d73	EPI_100X_YFP_1x1_200ms_25sola	EPI_100X_RFP_1x1_200ms_25sola
145	26	10.9979331391367	287	20.5909758337221	432.282229965157	1550.1149825784	546272	1903.38675958188	131.775806832755	250.321102566567	0	80374	280.048780487805	353.937949217661	573.91974576574	0	NaN	NaN	NaN	NaN	NaN	266.350003977598	0.995535080456972	26.0492246608942	11.7818328082274	9.74121533209581	3.09117822456521	0.0926516455939572	0.00948383558831882	0	1.00278907381222	1941.38187186684	1	9206.94425087108	1	1	1	1	2019-03-29T15:51:43.274	NG_ecoli_LTEE_151_DM0	-0	-0	164.275	DIA_100X_EMPTY_1x1_100ms	ba4ad841-6ddc-432f-8372-209c64da5cc3	EPI_100X_YFP_1x1_200ms_25sola	EPI_100X_RFP_1x1_200ms_25sola
146	32	12.06389495284	387	47.7605879421763	446.475452196382	105.658914728682	1896986	4901.77260981912	131.775806832755	250.321102566567	0	124892	322.71834625323	353.937949217661	573.91974576574	0	NaN	NaN	NaN	NaN	NaN	325.357962321687	0.993035345181471	30.5854671530403	12.2271924847947	10.3317645854036	2.82512786461379	0.00399813196309202	0.00211527877226947	0	1.00019490140223	2564.21244426672	0	9184.42118863049	1	1	1	1	2019-03-29T15:51:43.274	NG_ecoli_LTEE_151_DM0	-0	-0	164.275	DIA_100X_EMPTY_1x1_100ms	e98ec08e-4ab7-41b0-a2b8-722db32fe4a5	EPI_100X_YFP_1x1_200ms_25sola	EPI_100X_RFP_1x1_200ms_25sola
147	39	10.879715818195	425	42.7353279418649	452.844705882353	1677.80470588235	3314381	7798.54352941177	131.775806832755	250.321102566567	0	154234	362.903529411765	353.937949217661	573.91974576574	0	NaN	NaN	NaN	NaN	NaN	397.513617674707	0.891336135622853	39.4138105370013	12.5964736687817	9.81848569104282	2.63689978217628	0.0128400196633205	0.00723377581016334	0	1.00546470335323	2984.19589784272	2	9759.86352941176	1	1	1	1	2019-03-29T15:51:43.274	NG_ecoli_LTEE_151_DM0	-0	-0	164.275	DIA_100X_EMPTY_1x1_100ms	2f36701c-8b8c-4f05-9620-f26c085ba6f1	EPI_100X_YFP_1x1_200ms_25sola	EPI_100X_RFP_1x1_200ms_25sola
148	28	12.6275339318528	354	43.476944920432	453.598870056497	937.669491525424	616741	1742.20621468927	131.775806832755	250.321102566567	0	91505	258.488700564972	353.937949217661	573.91974576574	0	NaN	NaN	NaN	NaN	NaN	297.989204098613	0.99064026758646	27.3431531509124	13.0164921131791	10.6327594829547	2.98572682351338	0.00462491560092361	0.00207728330008042	0	1.00021166194452	2427.89810708355	0	8835.25141242938	1	1	1	1	2019-03-29T15:51:43.274	NG_ecoli_LTEE_151_DM0	-0	-0	164.275	DIA_100X_EMPTY_1x1_100ms	8e159b4b-06a8-4f00-b069-95d2a70fc628	EPI_100X_YFP_1x1_200ms_25sola	EPI_100X_RFP_1x1_200ms_25sola
149	28	11.9673004213187	335	46.7143035605571	449.597014925373	183.223880597015	1391140	4152.65671641791	131.775806832755	250.321102566567	0	116767	348.558208955224	353.937949217661	573.91974576574	0	NaN	NaN	NaN	NaN	NaN	280.503206429152	0.997917463663473	26.0494713208568	12.5823402390205	10.3821417344931	3.19658509667066	0.00540483333876573	0.00261757683900353	1	1.00034299626273	2205.274734913	0	9158.98805970149	1	1	1	1	2019-03-29T15:51:43.274	NG_ecoli_LTEE_151_DM0	-0	-0	164.275	DIA_100X_EMPTY_1x1_100ms	839e397b-8d44-4504-8367-71fbbf68c427	EPI_100X_YFP_1x1_200ms_25sola	EPI_100X_RFP_1x1_200ms_25sola
150	26	12.6940892042737	330	44.2395939856476	457.587878787879	1174.36666666667	718265	2176.56060606061	131.775806832755	250.321102566567	0	83989	254.512121212121	353.937949217661	573.91974576574	0	NaN	NaN	NaN	NaN	NaN	273.435568836879	0.999855255441094	23.7055214514858	13.8514369750852	11.1694999323603	3.52122353809449	0.00863125597618262	0.00466879303035691	0	1.00083961898264	2322.77345381705	0	8535.58484848485	1	1	1	1	2019-03-29T15:51:43.274	NG_ecoli_LTEE_151_DM0	-0	-0	164.275	DIA_100X_EMPTY_1x1_100ms	7f2a351b-684a-44e0-bdfa-e4317b395239	EPI_100X_YFP_1x1_200ms_25sola	EPI_100X_RFP_1x1_200ms_25sola
151	33	11.087884986094	366	48.4361790136634	463.66393442623	1544.64480874317	811586	2217.44808743169	131.775806832755	250.321102566567	0	99787	272.642076502732	353.937949217661	573.91974576574	0	NaN	NaN	NaN	NaN	NaN	339.111006853661	0.952701892242676	32.7515680340083	12.6946077392777	10.0144580865155	2.74228282912052	0.0248743594151753	0.0126508200013957	1	1.01212786215582	2579.7456286457	1	9346.79781420765	1	1	1	1	2019-03-29T15:51:43.274	NG_ecoli_LTEE_151_DM0	-0	-0	164.275	DIA_100X_EMPTY_1x1_100ms	d2826b1e-e9a9-4921-a97e-8c1d3e717b7c	EPI_100X_YFP_1x1_200ms_25sola	EPI_100X_RFP_1x1_200ms_25sola
152	22	11.1821540671423	246	16.639876765679	461.99593495935	1074.59349593496	403121	1638.70325203252	131.775806832755	250.321102566567	0	72528	294.829268292683	353.937949217661	573.91974576574	0	NaN	NaN	NaN	NaN	NaN	222.7448755704	0.999898584572669	20.9175408322819	12.9456483010407	10.3279638298529	3.33059062479251	0.0019328569950778	0.000948031054905945	1	1.00001116657118	1752.38659914413	0	9156.42682926829	1	1	1	1	2019-03-29T15:51:43.274	NG_ecoli_LTEE_151_DM0	-0	-0	164.275	DIA_100X_EMPTY_1x1_100ms	59fed4e4-7f0a-48ac-87c6-a2f55c2595eb	EPI_100X_YFP_1x1_200ms_25sola	EPI_100X_RFP_1x1_200ms_25sola
153	39	11.8909993110666	468	45.2662897984895	474.681623931624	1657.22222222222	1721228	3677.83760683761	131.775806832755	250.321102566567	0	148412	317.119658119658	353.937949217661	573.91974576574	0	NaN	NaN	NaN	NaN	NaN	430.838803647048	0.913108031659561	40.0977802609509	13.485323577588	10.4167209040825	2.79443790298151	0.0145004907137576	0.0061787831756951	2	1.00063061350575	3417.21472723852	3	9949.58547008547	1	1	1	1	2019-03-29T15:51:43.274	NG_ecoli_LTEE_151_DM0	-0	-0	164.275	DIA_100X_EMPTY_1x1_100ms	db15a5e9-51b0-4259-972f-937d878bd9b0	EPI_100X_YFP_1x1_200ms_25sola	EPI_100X_RFP_1x1_200ms_25sola
154	26	11.3330269090187	295	46.685498397918	479.054237288136	1054.13220338983	474878	1609.75593220339	131.775806832755	250.321102566567	0	77129	261.454237288136	353.937949217661	573.91974576574	0	NaN	NaN	NaN	NaN	NaN	259.814393229373	0.998910941281111	24.3358092449118	12.603293654078	10.1990170980391	3.30913780513648	0.0101693385228656	0.00577513869523183	0	1.00130439095265	1988.16449397941	0	9280.81016949153	1	1	1	1	2019-03-29T15:51:43.274	NG_ecoli_LTEE_151_DM0	-0	-0	164.275	DIA_100X_EMPTY_1x1_100ms	39b01b50-9b7d-4445-944e-a7a599de697b	EPI_100X_YFP_1x1_200ms_25sola	EPI_100X_RFP_1x1_200ms_25sola
155	32	13.0366533173942	419	47.2516567435581	481.062052505967	76.381861575179	2800157	6682.9522673031	131.775806832755	250.321102566567	0	139865	333.806682577566	353.937949217661	573.91974576574	0	NaN	NaN	NaN	NaN	NaN	352.196278379878	0.977416207856855	31.95292210349	12.5470747405585	10.5557979502692	3.11650366916979	0.0129537085602955	0.0086457414127005	0	1.00455419962026	2796.29251066486	0	9329.41050119332	1	1	1	1	2019-03-29T15:51:43.274	NG_ecoli_LTEE_151_DM0	-0	-0	164.275	DIA_100X_EMPTY_1x1_100ms	712af326-f6c7-485e-8b4a-fa41bc439f89	EPI_100X_YFP_1x1_200ms_25sola	EPI_100X_RFP_1x1_200ms_25sola
156	27	10.129881014429	275	33.0283150056939	482.018181818182	1564.68	746442	2714.33454545455	131.775806832755	250.321102566567	0	76552	278.370909090909	353.937949217661	573.91974576574	0	NaN	NaN	NaN	NaN	NaN	274.065825824549	0.968447251816089	27.7836198647573	11.5098976902973	9.46884304091484	2.74711339619271	0.00976579487270281	0.00537311162801153	1	1.00037816619358	1956.46708050607	2	9933.53090909091	1	1	1	1	2019-03-29T15:51:43.274	NG_ecoli_LTEE_151_DM0	-0	-0	164.275	DIA_100X_EMPTY_1x1_100ms	3598d0b6-584d-4e32-9628-d8049c44de58	EPI_100X_YFP_1x1_200ms_25sola	EPI_100X_RFP_1x1_200ms_25sola
157	46	14.1066702763851	650	46.6639975539741	489.664615384615	1585.92923076923	2843660	4374.86153846154	131.775806832755	250.321102566567	0	210020	323.107692307692	353.937949217661	573.91974576574	0	NaN	NaN	NaN	NaN	NaN	527.625729916997	0.888880137733571	44.7043524344619	14.7377507911798	11.5411815421321	2.94899873140018	0.0236771666292048	0.0117192251514806	0	1.01293276420681	4676.70778452016	1	8382.42153846154	1	1	1	1	2019-03-29T15:51:43.274	NG_ecoli_LTEE_151_DM0	-0	-0	164.275	DIA_100X_EMPTY_1x1_100ms	1ecd6a6a-14ed-479a-8494-1e458190eab2	EPI_100X_YFP_1x1_200ms_25sola	EPI_100X_RFP_1x1_200ms_25sola
158	35	12.1343383509382	425	47.9775872653276	486.974117647059	1680.17411764706	1155286	2718.32	131.775806832755	250.321102566567	0	127313	299.56	353.937949217661	573.91974576574	0	NaN	NaN	NaN	NaN	NaN	381.727115654055	0.96768034672164	34.0289336387659	13.066687057131	10.8229662420275	2.94808201414537	0.0239083577316413	0.0114992953609078	1	1.00249197612086	3130.62341323695	2	9286.83764705882	1	1	1	1	2019-03-29T15:51:43.274	NG_ecoli_LTEE_151_DM0	-0	-0	164.275	DIA_100X_EMPTY_1x1_100ms	91420940-bb77-4d8c-9e2c-e85bbc7146ce	EPI_100X_YFP_1x1_200ms_25sola	EPI_100X_RFP_1x1_200ms_25sola
159	26	15.7680026538918	411	10.194378810936	488.783454987835	1850.68126520681	1260306	3066.43795620438	131.775806832755	250.321102566567	0	126157	306.951338199513	353.937949217661	573.91974576574	0	NaN	NaN	NaN	NaN	NaN	322.146508370549	0.999914204410713	24.0883688343624	16.1205894630249	12.9193031002579	4.1044604918811	0.0134652747973728	0.00626302518643479	1	1.00157863995832	3157.73331030755	0	8107.15571776156	1	1	1	1	2019-03-29T15:51:43.274	NG_ecoli_LTEE_151_DM0	-0	-0	164.275	DIA_100X_EMPTY_1x1_100ms	b1cab02f-b88b-4a53-b203-bf7f7b2c8bb6	EPI_100X_YFP_1x1_200ms_25sola	EPI_100X_RFP_1x1_200ms_25sola
160	29	11.2957466785338	328	46.7204474434604	489.207317073171	1636.35365853659	1023529	3120.51524390244	131.775806832755	250.321102566567	0	98571	300.521341463415	353.937949217661	573.91974576574	0	NaN	NaN	NaN	NaN	NaN	300.188826415062	0.974563053829455	29.0008259040973	12.6900791125207	10.0637261862772	2.78949160798071	0.0166389467903324	0.00977361053758152	1	1.00128775092449	2306.84211495138	1	9344.28963414634	1	1	1	1	2019-03-29T15:51:43.274	NG_ecoli_LTEE_151_DM0	-0	-0	164.275	DIA_100X_EMPTY_1x1_100ms	22f3492b-57b3-4bc4-8027-5b6bb9c41db8	EPI_100X_YFP_1x1_200ms_25sola	EPI_100X_RFP_1x1_200ms_25sola
161	30	14.0914505361533	429	44.1735041380003	500.142191142191	1907.37529137529	1370606	3194.88578088578	131.775806832755	250.321102566567	0	154645	360.477855477855	353.937949217661	573.91974576574	0	NaN	NaN	NaN	NaN	NaN	340.765539655119	0.994561880669441	28.2473384365567	14.2539629948829	11.5602155024609	3.67501194072265	0.0107891558980771	0.00356014239565736	1	1.00031094275248	2964.82644026643	0	8741.58508158508	1	1	1	1	2019-03-29T15:51:43.274	NG_ecoli_LTEE_151_DM0	-0	-0	164.275	DIA_100X_EMPTY_1x1_100ms	35360db0-8cf0-442d-b4c8-3ba4ebb28098	EPI_100X_YFP_1x1_200ms_25sola	EPI_100X_RFP_1x1_200ms_25sola
162	20	10.9182500356545	218	-42.1132271984416	506.5	962.330275229358	441853	2026.84862385321	131.775806832755	250.321102566567	0	65347	299.756880733945	353.937949217661	573.91974576574	0	NaN	NaN	NaN	NaN	NaN	209.014944394055	0.999773629391013	19.0630049939833	13.4867347896116	10.3196067115366	3.79370247547865	0.00970448293142323	0.00446901247213316	1	1.00047970046279	1594.43763034934	2	8828.79816513761	1	1	1	1	2019-03-29T15:51:43.274	NG_ecoli_LTEE_151_DM0	-0	-0	164.275	DIA_100X_EMPTY_1x1_100ms	214dacf1-5a2e-45b2-83a2-32796423210a	EPI_100X_YFP_1x1_200ms_25sola	EPI_100X_RFP_1x1_200ms_25sola
163	42	11.7772515603411	496	49.494227046374	522.665322580645	1223.25806451613	742029	1496.02620967742	131.775806832755	250.321102566567	0	124146	250.29435483871	353.937949217661	573.91974576574	0	NaN	NaN	NaN	NaN	NaN	429.6270755319	0.908616251974334	41.3166556015775	12.4795305897697	10.1106313463446	2.68516622031105	0.0127613489162157	0.0060328655120822	0	1.00361271290896	3317.19950818626	0	9053.77217741935	1	1	1	1	2019-03-29T15:51:43.274	NG_ecoli_LTEE_151_DM0	-0	-0	164.275	DIA_100X_EMPTY_1x1_100ms	0b00b4b7-3849-49af-845c-4200d789d1d2	EPI_100X_YFP_1x1_200ms_25sola	EPI_100X_RFP_1x1_200ms_25sola
164	34	12.4523336403616	433	47.7035553301848	514.859122401848	589.928406466513	681974	1574.99769053118	131.775806832755	250.321102566567	0	123399	284.986143187067	353.937949217661	573.91974576574	0	NaN	NaN	NaN	NaN	NaN	364.835142896803	0.979941833028116	33.7188946842919	12.6536115672097	10.5696494275185	2.71634958929337	0.00359373312700324	0.00165401630883754	1	1.00022352690917	2958.587221279	0	8907.90300230947	1	1	1	1	2019-03-29T15:51:43.274	NG_ecoli_LTEE_151_DM0	-0	-0	164.275	DIA_100X_EMPTY_1x1_100ms	08ea7b1d-ac03-436e-a10f-b102d6a3cdfb	EPI_100X_YFP_1x1_200ms_25sola	EPI_100X_RFP_1x1_200ms_25sola
165	45	11.5914887507336	524	39.410698180969	526.916030534351	1691.99045801527	1486802	2837.40839694657	131.775806832755	250.321102566567	0	153256	292.473282442748	353.937949217661	573.91974576574	0	NaN	NaN	NaN	NaN	NaN	471.39013392986	0.894902251568517	46.1918543307768	11.7809675530817	10.0340031190262	2.18243667303152	0.0188879482082743	0.00728633077732887	1	1.00835511047395	3652.61368318804	1	9371.0572519084	1	1	1	1	2019-03-29T15:51:43.274	NG_ecoli_LTEE_151_DM0	-0	-0	164.275	DIA_100X_EMPTY_1x1_100ms	f1123da4-cfc3-45b2-8951-3f94ec17c037	EPI_100X_YFP_1x1_200ms_25sola	EPI_100X_RFP_1x1_200ms_25sola
166	20	9.89082977941449	199	-38.3494542377282	519.909547738694	948.904522613065	563370	2831.00502512563	131.775806832755	250.321102566567	0	62547	314.306532663317	353.937949217661	573.91974576574	0	NaN	NaN	NaN	NaN	NaN	209.348929513852	0.999780547599664	19.9900315009634	12.6534865265065	9.96859582947987	3.49426599115515	0.00682609625885058	0.00368007918184284	1	1.00037044289896	1560.16789280427	3	9155.37688442211	1	1	1	1	2019-03-29T15:51:43.274	NG_ecoli_LTEE_151_DM0	-0	-0	164.275	DIA_100X_EMPTY_1x1_100ms	ad0f6215-aa77-4db7-88f8-6988a0d35528	EPI_100X_YFP_1x1_200ms_25sola	EPI_100X_RFP_1x1_200ms_25sola
167	32	12.0005177539354	385	43.0610418075359	525.966233766234	962.994805194805	2351314	6107.30909090909	131.775806832755	250.321102566567	0	123023	319.54025974026	353.937949217661	573.91974576574	0	NaN	NaN	NaN	NaN	NaN	361.950693642771	0.966221432565418	32.0720153056361	14.0050390360676	11.0476650333815	2.96102392363768	0.0241487732129912	0.0113105686535089	0	1.00713070061159	3074.37703715697	3	9880.54285714286	1	1	1	1	2019-03-29T15:51:43.274	NG_ecoli_LTEE_151_DM0	-0	-0	164.275	DIA_100X_EMPTY_1x1_100ms	35a22d62-d9e5-419d-a3cd-95edc0662218	EPI_100X_YFP_1x1_200ms_25sola	EPI_100X_RFP_1x1_200ms_25sola
168	61	11.7262367198568	715	7.11085822540669	535.40979020979	1554.2027972028	1918831	2683.67972027972	131.775806832755	250.321102566567	0	224915	314.566433566434	353.937949217661	573.91974576574	0	NaN	NaN	NaN	NaN	NaN	662.640247511624	0.874271487218069	60.3286560277526	13.1493173597421	10.7766925754549	2.38132355560987	0.0177646055829907	0.00733804556104656	0	1.01187347162975	5502.81002488953	2	9251.97202797203	1	1	1	1	2019-03-29T15:51:43.274	NG_ecoli_LTEE_151_DM0	-0	-0	164.275	DIA_100X_EMPTY_1x1_100ms	c8fa2b5d-d180-4f0c-bc20-89bd007d7394	EPI_100X_YFP_1x1_200ms_25sola	EPI_100X_RFP_1x1_200ms_25sola
169	37	12.5378517814513	464	49.1029850376971	536.290948275862	216.637931034483	105770	227.952586206897	131.775806832755	250.321102566567	0	17560774	37846.4956896552	353.937949217661	573.91974576574	2	NaN	NaN	NaN	NaN	NaN	411.442848244957	0.892482307108839	36.4766598019321	14.1479669632733	11.0386455169482	2.83624026889109	0.0291309989584301	0.00983565003119097	0	1.00674713959026	3490.89284704435	1	9702.06465517241	1	1	1	1	2019-03-29T15:51:43.274	NG_ecoli_LTEE_151_DM0	-0	-0	164.275	DIA_100X_EMPTY_1x1_100ms	b2f93a28-3c59-4197-b454-058f66b6a4b8	EPI_100X_YFP_1x1_200ms_25sola	EPI_100X_RFP_1x1_200ms_25sola
170	36	13.9666628582374	504	48.7281598377429	543.978174603175	945.28373015873	2373551	4709.42658730159	131.775806832755	250.321102566567	0	169687	336.680555555556	353.937949217661	573.91974576574	0	NaN	NaN	NaN	NaN	NaN	458.162156390897	0.944925373396003	37.3611516111176	13.6001508830177	11.9239739170203	2.87191083422514	0.0439730691732135	0.0263994669078938	0	1.05596990543242	4172.0756096709	2	9333.9126984127	1	1	1	1	2019-03-29T15:51:43.274	NG_ecoli_LTEE_151_DM0	-0	-0	164.275	DIA_100X_EMPTY_1x1_100ms	4c57db5c-eba4-4642-be96-1eaec1e65033	EPI_100X_YFP_1x1_200ms_25sola	EPI_100X_RFP_1x1_200ms_25sola
171	26	11.0972939242362	289	45.2155917251383	539.937716262976	1683.6678200692	709690	2455.67474048443	131.775806832755	250.321102566567	0	88418	305.944636678201	353.937949217661	573.91974576574	0	NaN	NaN	NaN	NaN	NaN	267.681109184237	0.991364956946958	25.1615399243942	12.4718648504349	10.3268202051916	2.95284050477012	0.0156821903525905	0.00698111331901591	1	1.00203255519193	2107.4648025436	1	9399.03114186851	1	1	1	1	2019-03-29T15:51:43.274	NG_ecoli_LTEE_151_DM0	-0	-0	164.275	DIA_100X_EMPTY_1x1_100ms	0f9231e1-0279-4676-b7c0-a6e4ea05a36e	EPI_100X_YFP_1x1_200ms_25sola	EPI_100X_RFP_1x1_200ms_25sola
172	38	11.6828330092567	445	47.3355112848829	545.833707865169	1613.81797752809	6024927	13539.1617977528	131.775806832755	250.321102566567	0	176277	396.12808988764	353.937949217661	573.91974576574	0	NaN	NaN	NaN	NaN	NaN	387.870123409843	0.963576357550731	36.828484237237	12.2757483803801	10.3458234702206	2.473898409122	0.0137873217974571	0.00726244082016039	1	1.00280343838448	3096.02068637575	1	9030.04269662921	1	1	1	1	2019-03-29T15:51:43.274	NG_ecoli_LTEE_151_DM0	-0	-0	164.275	DIA_100X_EMPTY_1x1_100ms	6930a81f-978d-4481-b8ce-ff6b0535ba24	EPI_100X_YFP_1x1_200ms_25sola	EPI_100X_RFP_1x1_200ms_25sola
173	27	13.0966481987121	354	41.5386386324398	544.370056497175	571.550847457627	366414	1035.06779661017	131.775806832755	250.321102566567	0	669426	1891.03389830508	353.937949217661	573.91974576574	0	NaN	NaN	NaN	NaN	NaN	297.259177040176	0.998040965514802	25.7913123337807	13.4678973827673	11.2197785014817	3.26901378533008	0.0120646680550861	0.00689018083046616	0	1.00210320245185	2549.95131470868	0	8492.87853107345	1	1	1	1	2019-03-29T15:51:43.274	NG_ecoli_LTEE_151_DM0	-0	-0	164.275	DIA_100X_EMPTY_1x1_100ms	d8cec44b-e6c7-4c93-9708-21b84ad4e49d	EPI_100X_YFP_1x1_200ms_25sola	EPI_100X_RFP_1x1_200ms_25sola
174	37	13.5457547711863	502	48.78416020629	551.717131474104	1359.57768924303	836450	1666.23505976096	131.775806832755	250.321102566567	0	142362	283.589641434263	353.937949217661	573.91974576574	0	NaN	NaN	NaN	NaN	NaN	409.51538991681	0.971695825992338	36.4608490733102	13.0898577627804	10.9502011206142	2.72487710515787	0.0145127205062012	0.00504952490822271	1	1.0010898331623	3433.68816094841	0	8799.34661354582	1	1	1	1	2019-03-29T15:51:43.274	NG_ecoli_LTEE_151_DM0	-0	-0	164.275	DIA_100X_EMPTY_1x1_100ms	17aaad23-f542-4264-b9f3-bea5602b7805	EPI_100X_YFP_1x1_200ms_25sola	EPI_100X_RFP_1x1_200ms_25sola
175	38	11.9918727357619	456	48.7902593886573	552.282894736842	217.524122807018	985845	2161.94078947368	131.775806832755	250.321102566567	0	6405993	14048.2302631579	353.937949217661	573.91974576574	0	NaN	NaN	NaN	NaN	NaN	406.445390016042	0.920757778142845	38.2918050477729	13.2670736596117	10.2654248714398	2.68045989261921	0.0358156539137988	0.0109491988424489	1	1.00790654182457	3169.19949717584	1	10057.2324561404	1	1	1	1	2019-03-29T15:51:43.274	NG_ecoli_LTEE_151_DM0	-0	-0	164.275	DIA_100X_EMPTY_1x1_100ms	8397f5d5-7914-49b5-89de-d1c69fbcf191	EPI_100X_YFP_1x1_200ms_25sola	EPI_100X_RFP_1x1_200ms_25sola
176	41	12.4507491964104	511	48.0708093050384	560.632093933464	1293.03326810176	1219006	2385.53033268102	131.775806832755	250.321102566567	0	124905	244.432485322896	353.937949217661	573.91974576574	0	NaN	NaN	NaN	NaN	NaN	434.257172073077	0.90500028930488	39.9473654195072	13.0806218260142	10.6278905146433	2.70966835897879	0.0150020211474334	0.00791846140636306	0	1.00540814913693	3543.8241815395	1	9108.25831702544	1	1	1	1	2019-03-29T15:51:43.274	NG_ecoli_LTEE_151_DM0	-0	-0	164.275	DIA_100X_EMPTY_1x1_100ms	1281a888-4b28-41c0-95ab-135fd7325244	EPI_100X_YFP_1x1_200ms_25sola	EPI_100X_RFP_1x1_200ms_25sola
177	26	10.2186751386177	266	41.1868349712691	556.906015037594	1591.2030075188	1559513	5862.83082706767	131.775806832755	250.321102566567	0	89754	337.421052631579	353.937949217661	573.91974576574	0	NaN	NaN	NaN	NaN	NaN	274.55255583575	0.978850446621812	25.8127751877497	12.5586843334398	10.2193597614585	3.01445543353527	0.0107164311980931	0.00464100421053085	0	1.00081137000891	2117.24910005378	3	9992.87969924812	1	1	1	1	2019-03-29T15:51:43.274	NG_ecoli_LTEE_151_DM0	-0	-0	164.275	DIA_100X_EMPTY_1x1_100ms	000ccec6-8700-4681-ac67-da42ef33b13c	EPI_100X_YFP_1x1_200ms_25sola	EPI_100X_RFP_1x1_200ms_25sola
178	34	12.492184981793	426	48.4341620231122	560.720657276995	1264.16901408451	908016	2131.49295774648	131.775806832755	250.321102566567	0	102113	239.701877934272	353.937949217661	573.91974576574	0	NaN	NaN	NaN	NaN	NaN	362.062063325553	0.967281607625049	33.7617085262573	12.8089822110722	10.5057797843089	2.70026798213522	0.00891587163320988	0.00357546443012255	2	1.00017645618124	2926.65064600413	1	9038.54929577465	1	1	1	1	2019-03-29T15:51:43.274	NG_ecoli_LTEE_151_DM0	-0	-0	164.275	DIA_100X_EMPTY_1x1_100ms	148fa024-0919-4fbe-8fe1-fff3e91bafdb	EPI_100X_YFP_1x1_200ms_25sola	EPI_100X_RFP_1x1_200ms_25sola
179	29	11.960385656493	348	43.0307143828747	564.224137931035	1578.66091954023	1289242	3704.7183908046	131.775806832755	250.321102566567	0	107509	308.933908045977	353.937949217661	573.91974576574	0	NaN	NaN	NaN	NaN	NaN	339.146750458711	0.943206451716757	30.225938452475	13.1695720383763	10.7041868629861	2.83027084630325	0.0484122001355269	0.0225128474425504	1	1.01211230007658	2720.0509499304	2	9945.61206896552	1	1	1	1	2019-03-29T15:51:43.274	NG_ecoli_LTEE_151_DM0	-0	-0	164.275	DIA_100X_EMPTY_1x1_100ms	43b51dd5-ff69-4dd5-9ad8-0fef5a9bced1	EPI_100X_YFP_1x1_200ms_25sola	EPI_100X_RFP_1x1_200ms_25sola
180	19	9.60562913140778	183	-49.9607404569284	573.065573770492	2040.96721311475	705009	3852.50819672131	131.775806832755	250.321102566567	0	83771	457.765027322404	353.937949217661	573.91974576574	0	NaN	NaN	NaN	NaN	NaN	NaN	NaN	NaN	NaN	NaN	NaN	NaN	NaN	NaN	NaN	NaN	1	9415.92349726776	1	1	1	1	2019-03-29T15:51:43.274	NG_ecoli_LTEE_151_DM0	-0	-0	164.275	DIA_100X_EMPTY_1x1_100ms	641e3733-da90-4d66-b767-57fed4f9a50e	EPI_100X_YFP_1x1_200ms_25sola	EPI_100X_RFP_1x1_200ms_25sola
181	40	12.2499134878598	490	49.3176775562613	589.604081632653	1002.05306122449	1320790	2695.48979591837	131.775806832755	250.321102566567	0	131064	267.477551020408	353.937949217661	573.91974576574	0	NaN	NaN	NaN	NaN	NaN	423.752562039079	0.933391831798244	39.2467689848577	13.1103528238733	10.4625045336956	2.76915707880471	0.0077846894033956	0.000858845832058292	3	1.00003356884037	3374.15561885827	0	9062.58163265306	1	1	1	1	2019-03-29T15:51:43.274	NG_ecoli_LTEE_151_DM0	-0	-0	164.275	DIA_100X_EMPTY_1x1_100ms	5c20b1c6-2812-4683-87c9-b306c3bfed77	EPI_100X_YFP_1x1_200ms_25sola	EPI_100X_RFP_1x1_200ms_25sola
182	7	1.12499999254942	10	-49.9965085180317	585	2046.9	29924	2992.4	131.775806832755	250.321102566567	0	4381	438.1	353.937949217661	573.91974576574	0	NaN	NaN	NaN	NaN	NaN	NaN	NaN	NaN	NaN	NaN	NaN	NaN	NaN	NaN	NaN	NaN	1	11364.1	1	1	1	1	2019-03-29T15:51:43.274	NG_ecoli_LTEE_151_DM0	-0	-0	164.275	DIA_100X_EMPTY_1x1_100ms	d06f40d9-0447-40f3-a108-9e5e60f78ced	EPI_100X_YFP_1x1_200ms_25sola	EPI_100X_RFP_1x1_200ms_25sola
183	32	11.450766686776	367	48.8538045610058	612.544959128065	181.08174386921	1004455	2736.93460490463	131.775806832755	250.321102566567	0	123143	335.539509536785	353.937949217661	573.91974576574	0	NaN	NaN	NaN	NaN	NaN	324.835739021962	0.986441495418232	30.6730815573181	12.5175988894931	10.3177160796614	2.82604513692161	0.0133829345898498	0.00543359527274031	1	1.0020264292743	2564.56928481029	1	9125.25340599455	1	1	1	1	2019-03-29T15:51:43.274	NG_ecoli_LTEE_151_DM0	-0	-0	164.275	DIA_100X_EMPTY_1x1_100ms	2e54a5ab-6f0f-46c1-a995-2f2126722547	EPI_100X_YFP_1x1_200ms_25sola	EPI_100X_RFP_1x1_200ms_25sola
184	28	13.523351283266	379	44.4808906707147	620.298153034301	1021.03693931398	1006870	2656.64907651715	131.775806832755	250.321102566567	0	89637	236.509234828496	353.937949217661	573.91974576574	0	NaN	NaN	NaN	NaN	NaN	311.476697254039	0.996905920215718	26.2692794747789	13.705290999456	11.5382815269847	3.34669578329134	0.0103288477865374	0.00568098792532451	0	1.00152013267333	2746.75741025802	0	8559.09762532982	1	1	1	1	2019-03-29T15:51:43.274	NG_ecoli_LTEE_151_DM0	-0	-0	164.275	DIA_100X_EMPTY_1x1_100ms	c7b3167b-12b5-4f32-b9f9-086ad1f8dd77	EPI_100X_YFP_1x1_200ms_25sola	EPI_100X_RFP_1x1_200ms_25sola
185	35	12.9516559038133	454	49.1986219747391	624.31718061674	538.290748898678	742799	1636.12114537445	131.775806832755	250.321102566567	0	126545	278.733480176211	353.937949217661	573.91974576574	0	NaN	NaN	NaN	NaN	NaN	389.052689276257	0.969325700726749	34.46947450689	13.0745289243313	10.9673516498743	2.86059458662706	0.009585542683021	0.00470847208888502	1	1.00107843560301	3256.32753208763	0	8831.25991189427	1	1	1	1	2019-03-29T15:51:43.274	NG_ecoli_LTEE_151_DM0	-0	-0	164.275	DIA_100X_EMPTY_1x1_100ms	afd6eb6b-69f1-4353-a627-b4670f3828f2	EPI_100X_YFP_1x1_200ms_25sola	EPI_100X_RFP_1x1_200ms_25sola
186	23	12.475897151669	288	11.4174852726523	623.263888888889	1557.33333333333	1369712	4755.94444444444	131.775806832755	250.321102566567	0	197533	685.878472222222	353.937949217661	573.91974576574	0	NaN	NaN	NaN	NaN	NaN	258.034928141795	0.998293996225223	23.0441991176087	12.8223194345117	10.7823858912466	3.25570377419949	0.00441733227880683	0.00177259708827262	2	1.00011271221941	2104.17202351372	3	9318.67013888889	1	1	1	1	2019-03-29T15:51:43.274	NG_ecoli_LTEE_151_DM0	-0	-0	164.275	DIA_100X_EMPTY_1x1_100ms	e5f77bc9-8877-42cb-971c-5faee56bc05c	EPI_100X_YFP_1x1_200ms_25sola	EPI_100X_RFP_1x1_200ms_25sola
187	32	13.1206043963689	422	47.8224693040511	621.864928909953	262.590047393365	5001207	11851.2014218009	131.775806832755	250.321102566567	0	187848	445.137440758294	353.937949217661	573.91974576574	0	NaN	NaN	NaN	NaN	NaN	344.154408948625	0.977986453669812	30.3884969120932	13.0365918589997	10.9221337197161	3.15341544809817	0.0107912939694903	0.00585110918380043	0	1.0019686051948	2847.17446045731	0	8747.98341232228	1	1	1	1	2019-03-29T15:51:43.274	NG_ecoli_LTEE_151_DM0	-0	-0	164.275	DIA_100X_EMPTY_1x1_100ms	b7cb4766-2d21-4d3b-a0f2-64e95c6ea4a8	EPI_100X_YFP_1x1_200ms_25sola	EPI_100X_RFP_1x1_200ms_25sola
188	27	10.3937309200203	281	43.7201185146794	622.992882562278	1580.05693950178	1688534	6009.01779359431	131.775806832755	250.321102566567	0	116542	414.740213523132	353.937949217661	573.91974576574	0	NaN	NaN	NaN	NaN	NaN	265.14363418434	0.985696100024341	26.5275553978839	11.9482731103974	9.66083775445958	2.83512893689059	0.0176405917196451	0.00918911404774368	1	1.00418617133547	1944.53913787563	2	9448.75800711744	1	1	1	1	2019-03-29T15:51:43.274	NG_ecoli_LTEE_151_DM0	-0	-0	164.275	DIA_100X_EMPTY_1x1_100ms	890fb8e7-7de8-4194-b74d-b09339786c68	EPI_100X_YFP_1x1_200ms_25sola	EPI_100X_RFP_1x1_200ms_25sola
189	38	13.8600798629003	527	49.0486668426009	635.472485768501	175.948766603416	6251205	11861.8690702087	131.775806832755	250.321102566567	0	191335	363.064516129032	353.937949217661	573.91974576574	0	NaN	NaN	NaN	NaN	NaN	441.208704100874	0.965927127239631	36.4057345440419	14.0368786052712	11.8048871454442	3.10826439251226	0.0234241558649149	0.00896366932398829	1	1.00382036809879	3984.58741187977	1	8745.52182163188	1	1	1	1	2019-03-29T15:51:43.274	NG_ecoli_LTEE_151_DM0	-0	-0	164.275	DIA_100X_EMPTY_1x1_100ms	68355c5c-c3dc-4c1a-8265-371c941e1c1e	EPI_100X_YFP_1x1_200ms_25sola	EPI_100X_RFP_1x1_200ms_25sola
190	33	11.3603097808637	375	48.7626301994644	634.458666666667	1984.71466666667	1281777	3418.072	131.775806832755	250.321102566567	0	132358	352.954666666667	353.937949217661	573.91974576574	0	NaN	NaN	NaN	NaN	NaN	343.212207586218	0.978957919161228	32.4262141512041	12.3684051935732	10.2460756425616	2.83100508711137	0.00372296882299487	0.00133106047736899	2	1.00003459408692	2673.62961714329	1	9272.304	1	1	1	1	2019-03-29T15:51:43.274	NG_ecoli_LTEE_151_DM0	-0	-0	164.275	DIA_100X_EMPTY_1x1_100ms	424e716f-dcf6-4325-af1b-730413c9be91	EPI_100X_YFP_1x1_200ms_25sola	EPI_100X_RFP_1x1_200ms_25sola
191	28	12.0055035954585	336	47.2113448846424	640.705357142857	1790.52976190476	858280	2554.40476190476	131.775806832755	250.321102566567	0	105482	313.934523809524	353.937949217661	573.91974576574	0	NaN	NaN	NaN	NaN	NaN	293.643546501419	0.994938394394446	26.9283949821097	12.6514358322724	10.4908718469898	3.11058281894732	0.00641547743284235	0.00339193568542298	0	1.00054919613947	2327.68128046907	0	9010.39583333333	1	1	1	1	2019-03-29T15:51:43.274	NG_ecoli_LTEE_151_DM0	-0	-0	164.275	DIA_100X_EMPTY_1x1_100ms	5e5b9df4-c4b8-4993-900e-8d67f27e1e8f	EPI_100X_YFP_1x1_200ms_25sola	EPI_100X_RFP_1x1_200ms_25sola
192	20	11.6373291634745	233	-19.4035120971143	640.459227467811	1570.20600858369	948942	4072.71244635193	131.775806832755	250.321102566567	0	394560	1693.39055793991	353.937949217661	573.91974576574	0	NaN	NaN	NaN	NaN	NaN	225.5968890833	0.999823376707447	19.4291477228211	14.1746097331846	10.7985518651087	4.00608260695356	0.0404061091660015	0.0213899177111566	0	1.01247996449057	1779.40443518709	3	9419.14163090129	1	1	1	1	2019-03-29T15:51:43.274	NG_ecoli_LTEE_151_DM0	-0	-0	164.275	DIA_100X_EMPTY_1x1_100ms	6f9ff102-ffdd-495f-8e6a-5d502a5e2ece	EPI_100X_YFP_1x1_200ms_25sola	EPI_100X_RFP_1x1_200ms_25sola
193	25	9.52873793061989	238	45.8307691638077	647.117647058824	1558.6218487395	290090	1218.86554621849	131.775806832755	250.321102566567	0	4999527	21006.4159663866	353.937949217661	573.91974576574	2	NaN	NaN	NaN	NaN	NaN	249.244547686917	0.981279910281127	25.2307301449595	12.2368625295016	9.47250199577392	2.94173784046267	0.0222192026854002	0.0130443057371766	0	1.00736458916161	1778.0710496742	2	10713.8991596639	1	1	1	1	2019-03-29T15:51:43.274	NG_ecoli_LTEE_151_DM0	-0	-0	164.275	DIA_100X_EMPTY_1x1_100ms	bbe7bd3c-27d1-4b4b-b5cc-b4719e19df1f	EPI_100X_YFP_1x1_200ms_25sola	EPI_100X_RFP_1x1_200ms_25sola
194	43	12.5427137013732	540	47.8431748039242	662.157407407407	1981.65	2171732	4021.72592592593	131.775806832755	250.321102566567	0	193019	357.442592592593	353.937949217661	573.91974576574	0	NaN	NaN	NaN	NaN	NaN	460.468344537853	0.91206326818714	43.086572297711	13.8117267086508	10.4859872315951	2.60017883466378	0.0135606874311506	0.00615214620415426	2	1.00100529359485	3720.92122841585	2	9238.35185185185	1	1	1	1	2019-03-29T15:51:43.274	NG_ecoli_LTEE_151_DM0	-0	-0	164.275	DIA_100X_EMPTY_1x1_100ms	b2ad6aae-3dd8-4920-907d-28f2779ca4f3	EPI_100X_YFP_1x1_200ms_25sola	EPI_100X_RFP_1x1_200ms_25sola
195	34	11.9899158094382	408	48.9874968273762	655.686274509804	488.294117647059	808711	1982.13480392157	131.775806832755	250.321102566567	0	154160	377.843137254902	353.937949217661	573.91974576574	0	NaN	NaN	NaN	NaN	NaN	346.446086630959	0.973861464397453	32.9414015292043	12.1522097704517	10.1913051903454	2.71126820938243	0.0135338963744979	0.0066030705876767	1	1.00337946923307	2687.14788792015	0	9105.32843137255	1	1	1	1	2019-03-29T15:51:43.274	NG_ecoli_LTEE_151_DM0	-0	-0	164.275	DIA_100X_EMPTY_1x1_100ms	eae33f1d-ba8f-48ce-95fa-bf66e1e929d0	EPI_100X_YFP_1x1_200ms_25sola	EPI_100X_RFP_1x1_200ms_25sola
196	34	13.2579873912649	451	48.8294680772319	662.60310421286	218.658536585366	1087609	2411.54988913525	131.775806832755	250.321102566567	0	141247	313.186252771619	353.937949217661	573.91974576574	0	NaN	NaN	NaN	NaN	NaN	368.574511874675	0.977225650607075	32.2234719758603	13.407247220418	11.1788032577976	2.92198031082133	0.0105914580490486	0.00421820139312197	2	1.00133242252703	3162.66242946553	0	8798.29933481153	1	1	1	1	2019-03-29T15:51:43.274	NG_ecoli_LTEE_151_DM0	-0	-0	164.275	DIA_100X_EMPTY_1x1_100ms	1ac0ff34-e5a3-4cf9-a131-dccf0fc54059	EPI_100X_YFP_1x1_200ms_25sola	EPI_100X_RFP_1x1_200ms_25sola
197	28	12.4543573789881	349	42.3673411343648	659.707736389685	596.080229226361	886809	2541	131.775806832755	250.321102566567	0	115389	330.627507163324	353.937949217661	573.91974576574	0	NaN	NaN	NaN	NaN	NaN	292.159324691104	0.996072853553479	25.8870287990652	13.2153045752111	11.0117341433962	3.10341167421151	0.00828877532206108	0.00360835316671114	1	1.00044132957826	2465.37804172947	1	8913.7106017192	1	1	1	1	2019-03-29T15:51:43.274	NG_ecoli_LTEE_151_DM0	-0	-0	164.275	DIA_100X_EMPTY_1x1_100ms	6d7f7986-76b0-48dc-b05f-e37c3b052044	EPI_100X_YFP_1x1_200ms_25sola	EPI_100X_RFP_1x1_200ms_25sola
198	27	12.4452491858474	336	45.1179796116599	663.110119047619	1404.13392857143	861035	2562.60416666667	131.775806832755	250.321102566567	0	85999	255.949404761905	353.937949217661	573.91974576574	0	NaN	NaN	NaN	NaN	NaN	283.078929647269	0.992234734928202	25.4037682443351	12.8983182461347	10.5096169828831	3.54068354489951	0.0143874313807977	0.0061565476918555	1	1.00172979191445	2203.74733861684	0	8745.79761904762	1	1	1	1	2019-03-29T15:51:43.274	NG_ecoli_LTEE_151_DM0	-0	-0	164.275	DIA_100X_EMPTY_1x1_100ms	cdbd0388-acea-4564-bb91-b6cea5771a19	EPI_100X_YFP_1x1_200ms_25sola	EPI_100X_RFP_1x1_200ms_25sola
199	23	11.893157802333	274	36.7135031843672	670.076642335766	144.270072992701	496019	1810.28832116788	131.775806832755	250.321102566567	0	83456	304.583941605839	353.937949217661	573.91974576574	0	NaN	NaN	NaN	NaN	NaN	226.727883335951	0.999723589001118	20.4516637488088	13.5875233236618	10.5834673063898	3.66496080150726	0.00535301627794254	0.00289363203273981	0	1.00024223926066	1799.17940125302	0	9382.52189781022	1	1	1	1	2019-03-29T15:51:43.274	NG_ecoli_LTEE_151_DM0	-0	-0	164.275	DIA_100X_EMPTY_1x1_100ms	6ea0fc3a-8f72-4800-b819-e71ae0f148ba	EPI_100X_YFP_1x1_200ms_25sola	EPI_100X_RFP_1x1_200ms_25sola
200	43	12.6435644514595	545	47.318633574918	681.730275229358	570.785321100917	3280100	6018.53211009174	131.775806832755	250.321102566567	0	225264	413.328440366972	353.937949217661	573.91974576574	0	NaN	NaN	NaN	NaN	NaN	456.13359897944	0.898657980837711	41.2741267411588	13.6488668367062	10.7994560144424	2.75456679917138	0.0239661734520557	0.0085639701755363	2	1.00193802487301	3780.69405759838	1	9069.63669724771	1	1	1	1	2019-03-29T15:51:43.274	NG_ecoli_LTEE_151_DM0	-0	-0	164.275	DIA_100X_EMPTY_1x1_100ms	55ce1832-fb8a-46fd-8bcf-102882e60dbe	EPI_100X_YFP_1x1_200ms_25sola	EPI_100X_RFP_1x1_200ms_25sola
201	28	11.6717226476336	327	47.1451325144459	675.455657492355	529.021406727829	877458	2683.35779816514	131.775806832755	250.321102566567	0	138238	422.746177370031	353.937949217661	573.91974576574	0	NaN	NaN	NaN	NaN	NaN	279.815490348325	0.996591115820832	26.3223992894504	12.3012092115296	10.3513993085313	2.89448937610772	0.00470539019832594	0.00207977866805433	1	1.00011182503069	2215.20273027657	0	9159.1498470948	1	1	1	1	2019-03-29T15:51:43.274	NG_ecoli_LTEE_151_DM0	-0	-0	164.275	DIA_100X_EMPTY_1x1_100ms	5eda35f9-3dc7-44a8-b11d-26ad325fec18	EPI_100X_YFP_1x1_200ms_25sola	EPI_100X_RFP_1x1_200ms_25sola
202	30	12.3740623679331	373	37.6096683061415	673.879356568365	1959.11260053619	986218	2644.01608579088	131.775806832755	250.321102566567	0	122375	328.083109919571	353.937949217661	573.91974576574	0	NaN	NaN	NaN	NaN	NaN	329.109524183383	0.981104598989181	31.5562482063437	12.8559304293851	10.1693838087772	2.78076885526201	0.0169928752239062	0.00908694866210986	1	1.0013284347429	2563.0939289699	1	9186.76943699732	1	1	1	1	2019-03-29T15:51:43.274	NG_ecoli_LTEE_151_DM0	-0	-0	164.275	DIA_100X_EMPTY_1x1_100ms	045caaf7-e4d9-4619-94fe-614dde425744	EPI_100X_YFP_1x1_200ms_25sola	EPI_100X_RFP_1x1_200ms_25sola
203	30	13.6770892908229	411	45.4642946341712	682.318734793187	455.98296836983	1248542	3037.81508515815	131.775806832755	250.321102566567	0	361119	878.63503649635	353.937949217661	573.91974576574	0	NaN	NaN	NaN	NaN	NaN	330.660968867729	0.996560776357785	27.8438915159268	13.8361956447296	11.5944156391931	3.3316063473541	0.0106542500219535	0.00528560728971036	0	1.00144707987575	2939.79836737569	0	8865.1800486618	1	1	1	1	2019-03-29T15:51:43.274	NG_ecoli_LTEE_151_DM0	-0	-0	164.275	DIA_100X_EMPTY_1x1_100ms	69584d2f-8e1c-4683-9ec2-652cc80643d8	EPI_100X_YFP_1x1_200ms_25sola	EPI_100X_RFP_1x1_200ms_25sola
204	28	12.9936165406785	364	46.1346874482888	676.373626373626	741.31043956044	2659158	7305.37912087912	131.775806832755	250.321102566567	0	111095	305.206043956044	353.937949217661	573.91974576574	0	NaN	NaN	NaN	NaN	NaN	294.566025532645	0.997402745547469	26.7921618451854	12.5762766684357	10.5105918125549	3.3156106973092	0.0043195841527051	0.00120537060837572	1	1.000022312732	2324.62005289533	0	8905.78021978022	1	1	1	1	2019-03-29T15:51:43.274	NG_ecoli_LTEE_151_DM0	-0	-0	164.275	DIA_100X_EMPTY_1x1_100ms	893144de-bb32-4070-bd93-426bba6011e7	EPI_100X_YFP_1x1_200ms_25sola	EPI_100X_RFP_1x1_200ms_25sola
205	26	13.7294983247221	357	19.1454969825542	690.781512605042	684.549019607843	857527	2402.03641456583	131.775806832755	250.321102566567	0	88485	247.857142857143	353.937949217661	573.91974576574	0	NaN	NaN	NaN	NaN	NaN	288.071744103817	0.999287619311743	24.1840592526774	14.2967149383119	11.4100032567109	3.65761019234111	0.0205539370411877	0.00932337989628838	1	1.00349821013257	2472.80924844589	0	8623.17086834734	1	1	1	1	2019-03-29T15:51:43.274	NG_ecoli_LTEE_151_DM0	-0	-0	164.275	DIA_100X_EMPTY_1x1_100ms	7b279ba0-9c59-47df-af02-ca1bfc818eb4	EPI_100X_YFP_1x1_200ms_25sola	EPI_100X_RFP_1x1_200ms_25sola
206	30	12.5574709751613	377	47.7644126342249	697.416445623342	1785.92572944297	2491527	6608.824933687	131.775806832755	250.321102566567	0	404651	1073.34482758621	353.937949217661	573.91974576574	0	NaN	NaN	NaN	NaN	NaN	328.575109069501	0.987327424644884	28.8196116961725	13.4243590369313	11.1341437566778	3.01096778616717	0.00620651244268675	0.00278188126671678	1	1.00036479203801	2806.02576900529	1	8735.14588859416	1	1	1	1	2019-03-29T15:51:43.274	NG_ecoli_LTEE_151_DM0	-0	-0	164.275	DIA_100X_EMPTY_1x1_100ms	225d6299-f095-4470-8107-6594fb5cb50e	EPI_100X_YFP_1x1_200ms_25sola	EPI_100X_RFP_1x1_200ms_25sola
207	38	12.3091534650671	468	48.9045671063236	710.987179487179	1450.04273504274	1216985	2600.3952991453	131.775806832755	250.321102566567	0	118868	253.991452991453	353.937949217661	573.91974576574	0	NaN	NaN	NaN	NaN	NaN	398.630123056186	0.954656138534271	37.4558709930582	12.2325349364017	10.3468434586136	2.64986178055269	0.0106718959490881	0.00505526658149822	1	1.00225222733456	3149.38343565595	0	9027.41025641026	1	1	1	1	2019-03-29T15:51:43.274	NG_ecoli_LTEE_151_DM0	-0	-0	164.275	DIA_100X_EMPTY_1x1_100ms	8ed89ee5-9295-487d-81bf-cbd789cd64a3	EPI_100X_YFP_1x1_200ms_25sola	EPI_100X_RFP_1x1_200ms_25sola
208	41	13.0390575992053	535	44.569868009762	708.938317757009	1614.80186915888	1057465	1976.57009345794	131.775806832755	250.321102566567	0	154714	289.185046728972	353.937949217661	573.91974576574	0	NaN	NaN	NaN	NaN	NaN	445.434718360174	0.89159036185507	40.910481135416	13.085588723505	10.6268732126027	2.70183310661845	0.0186151652074384	0.010814254048165	1	1.01267661449449	3628.56967504382	0	8993.52710280374	1	1	1	1	2019-03-29T15:51:43.274	NG_ecoli_LTEE_151_DM0	-0	-0	164.275	DIA_100X_EMPTY_1x1_100ms	289f80f8-d76d-42a7-bc50-9b1165a155d3	EPI_100X_YFP_1x1_200ms_25sola	EPI_100X_RFP_1x1_200ms_25sola
209	28	10.8186716060704	303	44.8525049038919	708.541254125413	1033.12541254125	770878	2544.15181518152	131.775806832755	250.321102566567	0	77041	254.260726072607	353.937949217661	573.91974576574	0	NaN	NaN	NaN	NaN	NaN	287.233582528497	0.977830405632015	28.3040629094249	12.4330851502178	9.7944542041645	2.81273397411021	0.0232867125599291	0.0113358119844632	1	1.00705638650112	2132.54960537608	1	9372.23102310231	1	1	1	1	2019-03-29T15:51:43.274	NG_ecoli_LTEE_151_DM0	-0	-0	164.275	DIA_100X_EMPTY_1x1_100ms	5652c818-aace-44e1-8931-4e52f16f30a9	EPI_100X_YFP_1x1_200ms_25sola	EPI_100X_RFP_1x1_200ms_25sola
210	35	11.9709085230227	419	49.0102790330424	709.505966587112	1762.19570405728	6326570	15099.2124105012	131.775806832755	250.321102566567	0	239163	570.794749403341	353.937949217661	573.91974576574	0	NaN	NaN	NaN	NaN	NaN	361.856987107784	0.971837470824014	33.7333046606213	12.8142203157881	10.491570707845	2.64631632785023	0.0141443463389885	0.0052510720125312	1	1.00173989089992	2916.28385683707	1	8855.90930787589	1	1	1	1	2019-03-29T15:51:43.274	NG_ecoli_LTEE_151_DM0	-0	-0	164.275	DIA_100X_EMPTY_1x1_100ms	ac33c7e9-7091-426c-8538-720b56d50836	EPI_100X_YFP_1x1_200ms_25sola	EPI_100X_RFP_1x1_200ms_25sola
211	25	11.4215702993503	286	31.6349384373189	713.465034965035	1065.74125874126	1278416	4469.98601398601	131.775806832755	250.321102566567	0	75448	263.804195804196	353.937949217661	573.91974576574	0	NaN	NaN	NaN	NaN	NaN	286.319145556415	0.999613769756853	24.5657053669167	14.294824994759	11.2503150002673	3.61652208938392	0.00674496977385915	0.0027510237748842	1	1.00022159943776	2442.01588803872	2	9245.07342657343	1	1	1	1	2019-03-29T15:51:43.274	NG_ecoli_LTEE_151_DM0	-0	-0	164.275	DIA_100X_EMPTY_1x1_100ms	a7f2b756-9ee8-4af9-ab8c-fa19ddd3b91d	EPI_100X_YFP_1x1_200ms_25sola	EPI_100X_RFP_1x1_200ms_25sola
212	32	13.3807318275994	429	41.1072742712424	722.480186480186	2012.71794871795	2899445	6758.61305361305	131.775806832755	250.321102566567	0	152131	354.617715617716	353.937949217661	573.91974576574	0	NaN	NaN	NaN	NaN	NaN	358.287237899644	0.956136991690058	32.7019555095723	13.3217621830985	10.6920313448667	2.78170035789485	0.00804051727440006	0.00349301482476199	2	1.00101880181578	2936.18929709298	1	8774.34965034965	1	1	1	1	2019-03-29T15:51:43.274	NG_ecoli_LTEE_151_DM0	-0	-0	164.275	DIA_100X_EMPTY_1x1_100ms	e8ae8ac3-b8df-4c3c-8eba-a8cdfdb1071f	EPI_100X_YFP_1x1_200ms_25sola	EPI_100X_RFP_1x1_200ms_25sola
213	38	11.4465834733792	435	48.0200248564204	717.066666666667	1089	4531643	10417.5701149425	131.775806832755	250.321102566567	0	150029	344.894252873563	353.937949217661	573.91974576574	0	NaN	NaN	NaN	NaN	NaN	412.483535931284	0.953361528996495	36.4651610533105	13.2685214012896	10.8989818455577	2.96672712718947	0.0179843507883647	0.00819822711072204	0	1.00448532962401	3402.04360463325	2	9332.34252873563	1	1	1	1	2019-03-29T15:51:43.274	NG_ecoli_LTEE_151_DM0	-0	-0	164.275	DIA_100X_EMPTY_1x1_100ms	d5ef4253-a9fd-43d0-a442-8397fff4fa2d	EPI_100X_YFP_1x1_200ms_25sola	EPI_100X_RFP_1x1_200ms_25sola
214	26	12.3294976452245	321	37.6911272391396	718.133956386293	1012.42990654206	992919	3093.20560747664	131.775806832755	250.321102566567	0	87909	273.859813084112	353.937949217661	573.91974576574	0	NaN	NaN	NaN	NaN	NaN	276.332336361691	0.994812657384362	25.6090089861985	12.4837997341947	10.3151536667889	3.25010957870958	0.0215269755946126	0.0085819772554036	1	1.00290194563341	2140.09995630063	1	9071.44859813084	1	1	1	1	2019-03-29T15:51:43.274	NG_ecoli_LTEE_151_DM0	-0	-0	164.275	DIA_100X_EMPTY_1x1_100ms	e64c688b-d372-4f21-8d93-330273d7b772	EPI_100X_YFP_1x1_200ms_25sola	EPI_100X_RFP_1x1_200ms_25sola
215	32	14.3483025630493	460	43.5501577988778	728.219565217391	1517.52391304348	1532816	3332.20869565217	131.775806832755	250.321102566567	0	174786	379.969565217391	353.937949217661	573.91974576574	0	NaN	NaN	NaN	NaN	NaN	375.013748561937	0.963720815225595	31.3138037872292	13.945135393477	11.7120496963669	2.89582948558733	0.0049222302578238	0.00283871434362635	1	1.00049218554925	3373.58393837005	1	8685.82608695652	1	1	1	1	2019-03-29T15:51:43.274	NG_ecoli_LTEE_151_DM0	-0	-0	164.275	DIA_100X_EMPTY_1x1_100ms	08037e27-ef2d-4575-85fe-812d87149894	EPI_100X_YFP_1x1_200ms_25sola	EPI_100X_RFP_1x1_200ms_25sola
216	28	12.3660343054502	347	43.4896663993378	722.919308357349	1183.95389048991	3277060	9443.97694524496	131.775806832755	250.321102566567	0	101654	292.951008645533	353.937949217661	573.91974576574	0	NaN	NaN	NaN	NaN	NaN	300.155418848642	0.984176739298476	28.1635107628302	12.3721057116913	10.3690519466599	2.82594755477666	0.00986689051098471	0.00466579244202761	1	1.00065794726804	2378.23503817428	0	9194.52449567723	1	1	1	1	2019-03-29T15:51:43.274	NG_ecoli_LTEE_151_DM0	-0	-0	164.275	DIA_100X_EMPTY_1x1_100ms	8f949656-78da-495c-9098-5f68eac57818	EPI_100X_YFP_1x1_200ms_25sola	EPI_100X_RFP_1x1_200ms_25sola
217	24	12.0553536301089	290	4.42704810636171	731.989655172414	1065.6724137931	1331154	4590.18620689655	131.775806832755	250.321102566567	0	84818	292.475862068966	353.937949217661	573.91974576574	0	NaN	NaN	NaN	NaN	NaN	297.025405593179	0.974313056353138	25.3505274951669	14.2391244251313	11.0896704261111	3.5262783929159	0.037353836769244	0.0149914404123178	2	1.00565744693091	2448.57922864068	3	10215.7413793103	1	1	1	1	2019-03-29T15:51:43.274	NG_ecoli_LTEE_151_DM0	-0	-0	164.275	DIA_100X_EMPTY_1x1_100ms	1fbcbd4c-88a1-4280-8b61-f6935cfaac50	EPI_100X_YFP_1x1_200ms_25sola	EPI_100X_RFP_1x1_200ms_25sola
218	30	10.3025918946791	310	42.3743185099649	741.561290322581	1535.06129032258	1068098	3445.47741935484	131.775806832755	250.321102566567	0	215737	695.925806451613	353.937949217661	573.91974576574	0	NaN	NaN	NaN	NaN	NaN	311.796331121454	0.958658944120218	31.4592643647247	11.4884475989866	9.46844666021228	2.78003857224551	0.0152252557515045	0.00610735649688517	1	1.0014653685476	2215.11316510522	2	10258.5935483871	1	1	1	1	2019-03-29T15:51:43.274	NG_ecoli_LTEE_151_DM0	-0	-0	164.275	DIA_100X_EMPTY_1x1_100ms	8125a211-f0d0-4c90-978b-ca7794398942	EPI_100X_YFP_1x1_200ms_25sola	EPI_100X_RFP_1x1_200ms_25sola
219	31	12.0134734724839	373	47.5817216487401	742.112600536193	1956.47989276139	932347	2499.58981233244	131.775806832755	250.321102566567	0	119668	320.825737265416	353.937949217661	573.91974576574	0	NaN	NaN	NaN	NaN	NaN	318.63424655883	0.972826036677252	29.5853673543791	12.8625359436061	10.4784254498079	2.88052205821578	0.0200605843965339	0.00916043831563571	1	1.00542030526295	2551.28457503678	0	8918.30294906166	1	1	1	1	2019-03-29T15:51:43.274	NG_ecoli_LTEE_151_DM0	-0	-0	164.275	DIA_100X_EMPTY_1x1_100ms	6cce4d98-791c-4008-b264-8189117e3dc2	EPI_100X_YFP_1x1_200ms_25sola	EPI_100X_RFP_1x1_200ms_25sola
220	28	11.2828593313298	317	43.1374274804462	741.18927444795	1572.34069400631	737942	2327.8927444795	131.775806832755	250.321102566567	0	298316	941.059936908517	353.937949217661	573.91974576574	0	NaN	NaN	NaN	NaN	NaN	306.619062011154	0.986108204576222	29.0669508569093	12.159885738105	10.227769216769	2.85016023137116	0.0104625239562336	0.00569129364910376	0	1.00172859127725	2388.09279045173	2	9508.20189274448	1	1	1	1	2019-03-29T15:51:43.274	NG_ecoli_LTEE_151_DM0	-0	-0	164.275	DIA_100X_EMPTY_1x1_100ms	b740e4a5-c7a0-47fc-8772-104b8b87facb	EPI_100X_YFP_1x1_200ms_25sola	EPI_100X_RFP_1x1_200ms_25sola
221	40	12.5245214239101	501	49.0651855284319	744.900199600798	759.850299401198	564150	1126.04790419162	131.775806832755	250.321102566567	0	1320708	2636.14371257485	353.937949217661	573.91974576574	2	NaN	NaN	NaN	NaN	NaN	410.769976715796	0.910754072151909	38.3839459460527	13.0137423402223	10.426365105538	2.73716183969898	0.0131098087238456	0.00620731534217568	1	1.00108697627866	3277.21819929839	0	8664.63672654691	1	1	1	1	2019-03-29T15:51:43.274	NG_ecoli_LTEE_151_DM0	-0	-0	164.275	DIA_100X_EMPTY_1x1_100ms	d53453d9-33a5-4bb8-80c7-9a97e1528afd	EPI_100X_YFP_1x1_200ms_25sola	EPI_100X_RFP_1x1_200ms_25sola
222	37	10.1518852441635	377	44.3273442293832	754.366047745358	1547.07957559682	1433851	3803.31830238727	131.775806832755	250.321102566567	0	829485	2200.22546419098	353.937949217661	573.91974576574	0	NaN	NaN	NaN	NaN	NaN	370.078427928937	0.905549438834069	38.1836064262833	11.8838211510057	9.37787571402628	2.62621025158215	0.0146582843577276	0.00809824073902608	1	1.00663463239769	2637.39860221075	3	10283.6392572944	1	1	1	1	2019-03-29T15:51:43.274	NG_ecoli_LTEE_151_DM0	-0	-0	164.275	DIA_100X_EMPTY_1x1_100ms	ec211047-b1e2-43ea-adb6-26067ba3dc2d	EPI_100X_YFP_1x1_200ms_25sola	EPI_100X_RFP_1x1_200ms_25sola
223	27	12.6917626641581	343	42.5218083709744	749.626822157434	487.755102040816	739004	2154.5306122449	131.775806832755	250.321102566567	0	280961	819.128279883382	353.937949217661	573.91974576574	0	NaN	NaN	NaN	NaN	NaN	287.587243779824	0.993855554722978	26.418343456037	12.8867293244997	10.4908340956767	3.16090857306406	0.0145931239064132	0.00824178148466593	0	1.00323695538892	2283.57616552028	0	9064.95335276968	1	1	1	1	2019-03-29T15:51:43.274	NG_ecoli_LTEE_151_DM0	-0	-0	164.275	DIA_100X_EMPTY_1x1_100ms	5a985ba9-3238-4f6b-8ab6-291d61f43648	EPI_100X_YFP_1x1_200ms_25sola	EPI_100X_RFP_1x1_200ms_25sola
224	34	12.9270827042354	441	46.1818029907932	752.419501133787	1071.63718820862	7777473	17635.9931972789	131.775806832755	250.321102566567	0	174566	395.84126984127	353.937949217661	573.91974576574	0	NaN	NaN	NaN	NaN	NaN	375.071492815696	0.94165039217585	34.3040616883776	12.8020359312706	10.5679941194595	2.70048620194003	0.0497711915463596	0.0186366451348251	0	1.0267174329165	3008.9886662484	1	9177.65306122449	1	1	1	1	2019-03-29T15:51:43.274	NG_ecoli_LTEE_151_DM0	-0	-0	164.275	DIA_100X_EMPTY_1x1_100ms	c7833255-a883-4f3f-8c5a-d99ac5e5ba06	EPI_100X_YFP_1x1_200ms_25sola	EPI_100X_RFP_1x1_200ms_25sola
225	39	12.1639924493661	477	42.7445894805405	747.945492662474	2002.10482180294	2057101	4312.58071278826	131.775806832755	250.321102566567	0	167204	350.53249475891	353.937949217661	573.91974576574	0	NaN	NaN	NaN	NaN	NaN	408.918349099573	0.887729252746341	38.6213315328076	13.3017193288258	10.3794235668214	2.61668807999322	0.0227153976336755	0.00946401989781685	2	1.00759409323024	3267.86114310876	1	9074.3857442348	1	1	1	1	2019-03-29T15:51:43.274	NG_ecoli_LTEE_151_DM0	-0	-0	164.275	DIA_100X_EMPTY_1x1_100ms	003f7fc4-04e0-4cf2-9805-e6c96620b838	EPI_100X_YFP_1x1_200ms_25sola	EPI_100X_RFP_1x1_200ms_25sola
226	40	12.2499037010763	490	49.2504270825001	763.369387755102	1895.06530612245	1029516	2101.05306122449	131.775806832755	250.321102566567	0	147676	301.379591836735	353.937949217661	573.91974576574	0	NaN	NaN	NaN	NaN	NaN	412.047331100779	0.948119739846064	39.2206046554818	12.191702217858	10.3024715514263	2.3130188030059	0.0097097513880202	0.00355522133116431	2	1.00138495904782	3269.54270385937	0	9024.84285714286	1	1	1	1	2019-03-29T15:51:43.274	NG_ecoli_LTEE_151_DM0	-0	-0	164.275	DIA_100X_EMPTY_1x1_100ms	6c6a40ae-c4d8-482e-b0d4-a391566db9f6	EPI_100X_YFP_1x1_200ms_25sola	EPI_100X_RFP_1x1_200ms_25sola
227	25	11.0213525388944	276	39.0823493219356	757.644927536232	1562.69927536232	255783	926.75	131.775806832755	250.321102566567	0	7005577	25382.5253623188	353.937949217661	573.91974576574	1	NaN	NaN	NaN	NaN	NaN	290.609711256797	0.950765412872688	26.3540401350167	13.2313900839505	10.441423523443	3.31907588884028	0.0327094081897465	0.00550742562432546	1	1.00028886167059	2256.60999907411	2	10063.2898550725	1	1	1	1	2019-03-29T15:51:43.274	NG_ecoli_LTEE_151_DM0	-0	-0	164.275	DIA_100X_EMPTY_1x1_100ms	9d12c4ec-3075-440f-a216-c12e5de77b99	EPI_100X_YFP_1x1_200ms_25sola	EPI_100X_RFP_1x1_200ms_25sola
228	30	12.5372459690999	377	45.6185615979328	754.803713527851	1017.05835543767	754748	2001.98408488064	131.775806832755	250.321102566567	0	88719	235.328912466843	353.937949217661	573.91974576574	0	NaN	NaN	NaN	NaN	NaN	316.713328318137	0.982454654728571	29.6725619526747	12.4473942265238	10.3838625276787	2.82523222174321	0.00881514510653234	0.00512509878156308	0	1.00154993694965	2512.82813688794	0	8766.80371352785	1	1	1	1	2019-03-29T15:51:43.274	NG_ecoli_LTEE_151_DM0	-0	-0	164.275	DIA_100X_EMPTY_1x1_100ms	55b70033-5eaa-4d9f-b20a-c9755b925397	EPI_100X_YFP_1x1_200ms_25sola	EPI_100X_RFP_1x1_200ms_25sola
229	26	12.7603599034724	332	39.1713352902193	769.569277108434	533.322289156627	2437080	7340.60240963855	131.775806832755	250.321102566567	0	407095	1226.18975903614	353.937949217661	573.91974576574	0	NaN	NaN	NaN	NaN	NaN	280.900634923191	0.999050711064117	24.8910100110519	13.5351677381585	10.8382335364393	3.43844282742125	0.0158363098802296	0.00720720609333174	1	1.00225412294832	2296.40989902229	0	9084.06325301205	1	1	1	1	2019-03-29T15:51:43.274	NG_ecoli_LTEE_151_DM0	-0	-0	164.275	DIA_100X_EMPTY_1x1_100ms	64cbc02c-76da-4ef8-8c10-b14ba80e2166	EPI_100X_YFP_1x1_200ms_25sola	EPI_100X_RFP_1x1_200ms_25sola
230	43	11.9008313906952	512	49.1312253656319	780.39453125	1718.669921875	1735238	3389.13671875	131.775806832755	250.321102566567	0	150841	294.611328125	353.937949217661	573.91974576574	0	NaN	NaN	NaN	NaN	NaN	443.842337474383	0.907649824889727	42.7105184879737	12.304220415448	10.2050368858336	2.22243400031599	0.015436301647446	0.00944248017167434	1	1.01054504426867	3493.44477774742	0	9241.60546875	1	1	1	1	2019-03-29T15:51:43.274	NG_ecoli_LTEE_151_DM0	-0	-0	164.275	DIA_100X_EMPTY_1x1_100ms	a494e635-6b47-42a5-bf41-246830a52539	EPI_100X_YFP_1x1_200ms_25sola	EPI_100X_RFP_1x1_200ms_25sola
231	49	12.4383785606197	611	49.0426651000532	796.219312602291	1436.73813420622	1055100	1726.84124386252	131.775806832755	250.321102566567	0	149311	244.371522094926	353.937949217661	573.91974576574	0	NaN	NaN	NaN	NaN	NaN	514.681911087199	0.912832643489334	48.1363996838017	12.3855534144996	10.5052713969141	2.28933756271322	0.0139166240573885	0.00765643258207407	0	1.00879171673368	4172.32412560991	0	8852.99181669394	1	1	1	1	2019-03-29T15:51:43.274	NG_ecoli_LTEE_151_DM0	-0	-0	164.275	DIA_100X_EMPTY_1x1_100ms	f642dff7-754c-4c5b-b8aa-d7dbf9d5c368	EPI_100X_YFP_1x1_200ms_25sola	EPI_100X_RFP_1x1_200ms_25sola
232	31	12.5458641580496	389	48.2354701422824	798.789203084833	1693.85861182519	924334	2376.17994858612	131.775806832755	250.321102566567	0	121626	312.66323907455	353.937949217661	573.91974576574	0	NaN	NaN	NaN	NaN	NaN	326.834664484561	0.989277883643639	29.9705100328425	12.4596196837589	10.5496144488158	2.96704759605235	0.00585306143719676	0.00249064564657755	1	1.00010588131585	2619.73396693746	0	9040.77892030848	1	1	1	1	2019-03-29T15:51:43.274	NG_ecoli_LTEE_151_DM0	-0	-0	164.275	DIA_100X_EMPTY_1x1_100ms	25278f9f-c34d-4a6d-a8e4-40a72a49f64c	EPI_100X_YFP_1x1_200ms_25sola	EPI_100X_RFP_1x1_200ms_25sola
233	22	11.039076492505	243	6.67528598081282	796.395061728395	154.098765432099	579481	2384.69547325103	131.775806832755	250.321102566567	0	74776	307.720164609053	353.937949217661	573.91974576574	0	NaN	NaN	NaN	NaN	NaN	225.87302137368	0.999758899560717	21.1174968106414	12.8834535700647	10.0570768475456	3.66744293252686	0.240308539167751	0.00816072875539136	0	1.00020356841564	1677.55147779576	1	8963.77366255144	1	1	1	1	2019-03-29T15:51:43.274	NG_ecoli_LTEE_151_DM0	-0	-0	164.275	DIA_100X_EMPTY_1x1_100ms	18691073-61ee-43b6-a80c-d10e360c7529	EPI_100X_YFP_1x1_200ms_25sola	EPI_100X_RFP_1x1_200ms_25sola
234	26	11.9555962913626	312	43.3591084474742	797.919871794872	1980.75	784769	2515.28525641026	131.775806832755	250.321102566567	0	120689	386.823717948718	353.937949217661	573.91974576574	0	NaN	NaN	NaN	NaN	NaN	286.306034100719	0.984195232962435	26.2713255106595	12.487958523416	10.4347516054115	3.13395841238653	0.128015911700305	0.00911660532908829	1	1.00215373341099	2246.6535049166	1	9274.17307692308	1	1	1	1	2019-03-29T15:51:43.274	NG_ecoli_LTEE_151_DM0	-0	-0	164.275	DIA_100X_EMPTY_1x1_100ms	9a46602b-a019-4f04-b5a4-3cf99a25aeae	EPI_100X_YFP_1x1_200ms_25sola	EPI_100X_RFP_1x1_200ms_25sola
235	30	13.0616714620724	394	43.173050915326	801.434010152284	1170.06598984772	1052044	2670.16243654822	131.775806832755	250.321102566567	0	106449	270.175126903553	353.937949217661	573.91974576574	0	NaN	NaN	NaN	NaN	NaN	347.62961810475	0.986828878502237	29.9054344058575	13.5037243718447	11.3817657758528	3.0221366729967	0.00576438541681416	0.00351164800803985	0	1.00064281019982	3042.7010533748	1	8785.2538071066	1	1	1	1	2019-03-29T15:51:43.274	NG_ecoli_LTEE_151_DM0	-0	-0	164.275	DIA_100X_EMPTY_1x1_100ms	235d44f8-769f-4bef-9bc2-9158f5e46325	EPI_100X_YFP_1x1_200ms_25sola	EPI_100X_RFP_1x1_200ms_25sola
236	31	12.4896979755429	388	48.5352925705346	815.626288659794	1847.64948453608	1309665	3375.42525773196	131.775806832755	250.321102566567	0	115046	296.510309278351	353.937949217661	573.91974576574	0	NaN	NaN	NaN	NaN	NaN	329.759033700017	0.983662517981485	29.9815061749391	12.6573063548828	10.6575834773115	2.94355985548238	0.014620883498001	0.00663869808612955	1	1.00281591843115	2674.61215538659	0	9066.49742268041	1	1	1	1	2019-03-29T15:51:43.274	NG_ecoli_LTEE_151_DM0	-0	-0	164.275	DIA_100X_EMPTY_1x1_100ms	d3e557fd-c3dc-4c3c-bbe6-ef88bee77a87	EPI_100X_YFP_1x1_200ms_25sola	EPI_100X_RFP_1x1_200ms_25sola
237	35	12.8165538338195	449	49.4875817166366	815.073496659243	19.109131403118	1325191	2951.4276169265	131.775806832755	250.321102566567	0	137240	305.6570155902	353.937949217661	573.91974576574	0	NaN	NaN	NaN	NaN	NaN	366.290088229171	0.980519061574517	33.5419652857431	12.4189003559965	10.6221229441614	2.81443410089083	0.0112829810327337	0.00473978078423425	0	1.00176629969549	2972.35743922001	0	9068.68151447662	1	1	1	1	2019-03-29T15:51:43.274	NG_ecoli_LTEE_151_DM0	-0	-0	164.275	DIA_100X_EMPTY_1x1_100ms	b449bbce-05e8-40af-b6d4-63b2be71c609	EPI_100X_YFP_1x1_200ms_25sola	EPI_100X_RFP_1x1_200ms_25sola
238	27	13.7674946589004	372	41.0793743863781	816.338709677419	374.220430107527	1330884	3577.64516129032	131.775806832755	250.321102566567	0	116290	312.60752688172	353.937949217661	573.91974576574	0	NaN	NaN	NaN	NaN	NaN	306.027176230002	0.998736372128345	25.430717747216	14.1681248158554	11.6356057555512	3.51310721335151	0.0251698823157732	0.0142210013283054	0	1.00876279958954	2704.12332756514	0	8737.79301075269	1	1	1	1	2019-03-29T15:51:43.274	NG_ecoli_LTEE_151_DM0	-0	-0	164.275	DIA_100X_EMPTY_1x1_100ms	2b6d2871-3718-49d3-b1ec-2200e0e6a6a6	EPI_100X_YFP_1x1_200ms_25sola	EPI_100X_RFP_1x1_200ms_25sola
239	24	10.9851308198576	264	26.3030921653141	817.242424242424	158.651515151515	724259	2743.4053030303	131.775806832755	250.321102566567	0	84211	318.981060606061	353.937949217661	573.91974576574	0	NaN	NaN	NaN	NaN	NaN	260.129629668419	0.998966456014434	25.4072241363086	11.8084435838409	9.84504603365398	2.99967458137094	0.0144639530974024	0.0076625778409154	0	1.00243454721555	1934.11637800604	2	9258.63636363636	1	1	1	1	2019-03-29T15:51:43.274	NG_ecoli_LTEE_151_DM0	-0	-0	164.275	DIA_100X_EMPTY_1x1_100ms	87fa1f35-b0a4-4b3a-8a04-ab9e05879bf5	EPI_100X_YFP_1x1_200ms_25sola	EPI_100X_RFP_1x1_200ms_25sola
240	32	11.9988368923016	385	48.5558388315083	817.677922077922	1984.56623376623	1202804	3124.16623376623	131.775806832755	250.321102566567	0	135100	350.909090909091	353.937949217661	573.91974576574	0	NaN	NaN	NaN	NaN	NaN	342.081556999622	0.968656213183146	31.7882702587755	12.5459768041614	10.4436171520899	2.7874476303284	0.0170897263686859	0.00974287234758153	1	1.00184479721815	2723.06911039298	2	9498.89090909091	1	1	1	1	2019-03-29T15:51:43.274	NG_ecoli_LTEE_151_DM0	-0	-0	164.275	DIA_100X_EMPTY_1x1_100ms	06914992-39cd-47a6-98df-6dd203c48b36	EPI_100X_YFP_1x1_200ms_25sola	EPI_100X_RFP_1x1_200ms_25sola
241	42	13.0712229829117	549	49.5290629757876	829.142076502732	653.730418943534	706207	1286.35154826958	131.775806832755	250.321102566567	0	179398	326.772313296903	353.937949217661	573.91974576574	0	NaN	NaN	NaN	NaN	NaN	449.466977676267	0.937504700089402	39.3740800869628	13.288404059308	11.1149390800129	2.72100289786606	0.0136074779214731	0.00568647710272734	2	1.00407515612702	3820.44960291418	0	8829.11111111111	1	1	1	1	2019-03-29T15:51:43.274	NG_ecoli_LTEE_151_DM0	-0	-0	164.275	DIA_100X_EMPTY_1x1_100ms	97b46f48-f6f8-427a-bc4d-8c3192d63d4d	EPI_100X_YFP_1x1_200ms_25sola	EPI_100X_RFP_1x1_200ms_25sola
242	30	11.0971505293155	333	47.9225499832542	816.033033033033	1176.31231231231	1236104	3712.02402402402	131.775806832755	250.321102566567	0	93585	281.036036036036	353.937949217661	573.91974576574	0	NaN	NaN	NaN	NaN	NaN	309.769849178388	0.983830209427468	29.8441725144108	12.3420037297931	10.1445314335524	2.64351175660829	0.00610842768657468	0.00286996960348241	0	1.00044692225593	2412.20052408891	1	9758.41141141141	1	1	1	1	2019-03-29T15:51:43.274	NG_ecoli_LTEE_151_DM0	-0	-0	164.275	DIA_100X_EMPTY_1x1_100ms	2ccf19a4-d4d4-4ee3-a06d-82d0270da49f	EPI_100X_YFP_1x1_200ms_25sola	EPI_100X_RFP_1x1_200ms_25sola
243	34	12.6781751007561	431	48.8145667649542	834.640371229698	993.30162412993	1172997	2721.57076566125	131.775806832755	250.321102566567	0	102955	238.874709976798	353.937949217661	573.91974576574	0	NaN	NaN	NaN	NaN	NaN	362.747255161159	0.965062898022168	33.0411398397294	12.6100524968028	10.5355551114813	2.98971490331425	0.0164901170647936	0.00728347752268649	1	1.00395111598469	2880.44607285339	0	8786.75870069605	1	1	1	1	2019-03-29T15:51:43.274	NG_ecoli_LTEE_151_DM0	-0	-0	164.275	DIA_100X_EMPTY_1x1_100ms	cfc1d8a6-d6c4-4181-ba4c-fa1ee7b60f98	EPI_100X_YFP_1x1_200ms_25sola	EPI_100X_RFP_1x1_200ms_25sola
244	29	11.8100033287367	345	42.9489424287492	836.96231884058	1289.09855072464	912269	2644.25797101449	131.775806832755	250.321102566567	0	85862	248.875362318841	353.937949217661	573.91974576574	0	NaN	NaN	NaN	NaN	NaN	297.475072227417	0.982864302003805	28.6140684522701	11.9947509770516	10.0887848168372	2.82576146386447	0.00674383722804713	0.00309774856705941	1	1.00036838706272	2287.42683273373	0	9132.05507246377	1	1	1	1	2019-03-29T15:51:43.274	NG_ecoli_LTEE_151_DM0	-0	-0	164.275	DIA_100X_EMPTY_1x1_100ms	df06be99-f1da-4064-ae9a-b568a46f6850	EPI_100X_YFP_1x1_200ms_25sola	EPI_100X_RFP_1x1_200ms_25sola
245	32	12.0924235454452	387	48.8687736598335	832.733850129199	1969.21705426357	1485060	3837.36434108527	131.775806832755	250.321102566567	0	136564	352.878552971576	353.937949217661	573.91974576574	0	NaN	NaN	NaN	NaN	NaN	333.206215164655	0.970515588616063	30.9043304919788	12.7882255634307	10.457103849784	2.8361745631679	0.0217337411041195	0.00942120959674053	1	1.00534342890092	2654.19033227527	1	8931.37209302326	1	1	1	1	2019-03-29T15:51:43.274	NG_ecoli_LTEE_151_DM0	-0	-0	164.275	DIA_100X_EMPTY_1x1_100ms	d7676d34-3fcc-483b-b1de-ae2557612fd9	EPI_100X_YFP_1x1_200ms_25sola	EPI_100X_RFP_1x1_200ms_25sola
246	48	12.2990652919431	591	49.3806653618667	846.507614213198	1134.46700507614	1463473	2476.26565143824	131.775806832755	250.321102566567	0	233885	395.744500846024	353.937949217661	573.91974576574	0	NaN	NaN	NaN	NaN	NaN	511.149372308847	0.91741419350783	47.2793694182538	12.7925559448777	10.6515710697555	2.34232233366589	0.0146416473336599	0.00718398689229056	0	1.00562446346023	4212.97513371376	1	9197.40947546531	1	1	1	1	2019-03-29T15:51:43.274	NG_ecoli_LTEE_151_DM0	-0	-0	164.275	DIA_100X_EMPTY_1x1_100ms	c038fa9a-03ba-4887-b416-bdcdc9862b32	EPI_100X_YFP_1x1_200ms_25sola	EPI_100X_RFP_1x1_200ms_25sola
247	31	13.5700180933696	421	48.0944889519672	843.627078384798	1648.57957244656	1141004	2710.22327790974	131.775806832755	250.321102566567	0	124391	295.465558194774	353.937949217661	573.91974576574	0	NaN	NaN	NaN	NaN	NaN	339.663512814387	0.991918783150626	28.9754815267927	13.6726114920004	11.1840813574074	3.52476122899848	0.0159878062554987	0.00550856422671718	2	1.00174061756616	2846.56548148919	0	8422.80997624703	1	1	1	1	2019-03-29T15:51:43.274	NG_ecoli_LTEE_151_DM0	-0	-0	164.275	DIA_100X_EMPTY_1x1_100ms	11818b3b-ac09-49fa-8062-7af2bf0d2ee7	EPI_100X_YFP_1x1_200ms_25sola	EPI_100X_RFP_1x1_200ms_25sola
248	44	14.1860413541301	625	5.11272684574814	840.4928	173.504	2777902	4444.6432	131.775806832755	250.321102566567	0	200185	320.296	353.937949217661	573.91974576574	0	NaN	NaN	NaN	NaN	NaN	526.355645242549	0.836062324529242	44.5486793553988	14.4510813257289	11.5091306678378	2.8785663891297	0.0521301603073004	0.0268178545871822	1	1.0903693977843	4634.57331701044	2	8929.6272	1	1	1	1	2019-03-29T15:51:43.274	NG_ecoli_LTEE_151_DM0	-0	-0	164.275	DIA_100X_EMPTY_1x1_100ms	e3e6d53b-41e3-48b1-9acc-e256f78fd29e	EPI_100X_YFP_1x1_200ms_25sola	EPI_100X_RFP_1x1_200ms_25sola
249	36	12.4628962073123	450	48.6093366290059	860.32	1162.90222222222	1201366	2669.70222222222	131.775806832755	250.321102566567	0	337474	749.942222222222	353.937949217661	573.91974576574	0	NaN	NaN	NaN	NaN	NaN	391.21443975792	0.930001665801823	35.3758742925021	12.992868528312	10.6308039657703	2.70398070680156	0.0479871578465045	0.0177458611638536	2	1.00915861128151	3139.99735927937	2	9137.55555555555	1	1	1	1	2019-03-29T15:51:43.274	NG_ecoli_LTEE_151_DM0	-0	-0	164.275	DIA_100X_EMPTY_1x1_100ms	ac0a96be-8518-4c27-86fe-9a66f60e5c9c	EPI_100X_YFP_1x1_200ms_25sola	EPI_100X_RFP_1x1_200ms_25sola
250	21	10.2852008753613	216	-0.177152798573849	855.398148148148	1586.56018518519	668175	3093.40277777778	131.775806832755	250.321102566567	0	71994	333.305555555556	353.937949217661	573.91974576574	0	NaN	NaN	NaN	NaN	NaN	214.975926679861	0.999779226527806	20.5433014007992	12.7553163893128	9.76718434933407	3.71560592058791	0.145186079663813	0.00382705615041506	0	1.00000287052219	1539.21358923652	2	9067.57407407407	1	1	1	1	2019-03-29T15:51:43.274	NG_ecoli_LTEE_151_DM0	-0	-0	164.275	DIA_100X_EMPTY_1x1_100ms	7f25253a-deb2-4ebb-b557-c6fb9afee2eb	EPI_100X_YFP_1x1_200ms_25sola	EPI_100X_RFP_1x1_200ms_25sola
251	23	10.506479141105	242	2.45084999801204	856.797520661157	174.842975206612	3061870	12652.3553719008	131.775806832755	250.321102566567	0	104559	432.061983471074	353.937949217661	573.91974576574	0	NaN	NaN	NaN	NaN	NaN	230.387692387923	0.999731056893535	21.978366620067	13.2515342090725	9.82415606469035	3.82926926168032	0.0123337526084003	0.00289402048436982	1	1.00005625651826	1666.00308344028	1	9856.64876033058	1	1	1	1	2019-03-29T15:51:43.274	NG_ecoli_LTEE_151_DM0	-0	-0	164.275	DIA_100X_EMPTY_1x1_100ms	961075f5-253b-47e5-9167-ac00cc396cfe	EPI_100X_YFP_1x1_200ms_25sola	EPI_100X_RFP_1x1_200ms_25sola
252	23	9.95564146505809	229	42.8656973446043	860.410480349345	1606.91703056769	669812	2924.94323144105	131.775806832755	250.321102566567	0	74050	323.362445414847	353.937949217661	573.91974576574	0	NaN	NaN	NaN	NaN	NaN	225.055644468952	0.999547283377576	22.9829962728964	11.7452550306143	9.35783641399018	3.13789314253475	0.00857397299720916	0.00279054200366976	0	1.00024254773447	1580.69262086307	1	9304.12227074236	1	1	1	1	2019-03-29T15:51:43.274	NG_ecoli_LTEE_151_DM0	-0	-0	164.275	DIA_100X_EMPTY_1x1_100ms	987d8be8-9b48-42c2-b474-fb489911a32c	EPI_100X_YFP_1x1_200ms_25sola	EPI_100X_RFP_1x1_200ms_25sola
253	36	14.6505556786334	529	45.547785432486	874.015122873346	1027.43100189036	4666776	8821.88279773157	131.775806832755	250.321102566567	0	205419	388.315689981096	353.937949217661	573.91974576574	0	NaN	NaN	NaN	NaN	NaN	440.425858118249	0.955699763943262	35.2327494410409	15.2891330339679	12.2474600968236	3.10229393733895	0.0133814965039301	0.00618235221119545	1	1.00077315507394	4150.76822088994	1	8816.1606805293	1	1	1	1	2019-03-29T15:51:43.274	NG_ecoli_LTEE_151_DM0	-0	-0	164.275	DIA_100X_EMPTY_1x1_100ms	c0262dbd-fbfc-4cc3-80d5-9019d2d51968	EPI_100X_YFP_1x1_200ms_25sola	EPI_100X_RFP_1x1_200ms_25sola
254	43	11.5815130784469	499	48.3210377050303	879.953907815631	1592.14829659319	890836	1785.24248496994	131.775806832755	250.321102566567	0	163675	328.006012024048	353.937949217661	573.91974576574	0	NaN	NaN	NaN	NaN	NaN	454.873774282915	0.882638479316767	43.7178940687464	12.1910353940753	10.1444343660615	2.33804982435407	0.0290627476871226	0.0152036167173032	1	1.01150577336612	3533.49749721572	1	9339.00801603206	1	1	1	1	2019-03-29T15:51:43.274	NG_ecoli_LTEE_151_DM0	-0	-0	164.275	DIA_100X_EMPTY_1x1_100ms	3ff991da-54c0-4e2f-9a61-8b654d67bfd7	EPI_100X_YFP_1x1_200ms_25sola	EPI_100X_RFP_1x1_200ms_25sola
255	35	14.1443055994997	495	49.457202556256	878.69898989899	1178.47676767677	1245956	2517.08282828283	131.775806832755	250.321102566567	0	922809	1864.26060606061	353.937949217661	573.91974576574	0	NaN	NaN	NaN	NaN	NaN	404.556553444024	0.987918210731831	34.4010016754359	14.2621734196871	11.4337077451248	3.24468418606465	0.0183885024474736	0.00660116963046526	2	1.00298258745076	3532.11751209731	2	8974.38383838384	1	1	1	1	2019-03-29T15:51:43.274	NG_ecoli_LTEE_151_DM0	-0	-0	164.275	DIA_100X_EMPTY_1x1_100ms	9f54da22-ded8-4772-8832-c297d26450a6	EPI_100X_YFP_1x1_200ms_25sola	EPI_100X_RFP_1x1_200ms_25sola
256	32	13.7155622277197	440	47.2589381727978	882.336363636364	500.522727272727	42246	96.0136363636364	131.775806832755	250.321102566567	0	10361028	23547.7909090909	353.937949217661	573.91974576574	2	NaN	NaN	NaN	NaN	NaN	354.494913177674	0.999339411202253	30.777215544806	13.2508150171636	11.2648733747593	3.06020181638096	0.0167111070279188	0.00859584060781656	0	1.00443539494236	3067.41004931847	0	8853.39318181818	1	1	1	1	2019-03-29T15:51:43.274	NG_ecoli_LTEE_151_DM0	-0	-0	164.275	DIA_100X_EMPTY_1x1_100ms	39e004b8-bd1e-4931-b6ed-9a034a06f17f	EPI_100X_YFP_1x1_200ms_25sola	EPI_100X_RFP_1x1_200ms_25sola
257	28	13.3273368922776	374	42.7536969532234	888.938502673797	1883.6550802139	913867	2443.49465240642	131.775806832755	250.321102566567	0	124639	333.25935828877	353.937949217661	573.91974576574	0	NaN	NaN	NaN	NaN	NaN	311.37998579409	0.989117674053231	27.3980969421547	13.129860776944	10.9676521869369	3.23289292052008	0.0114670165899081	0.00510452531806335	1	1.0011424225235	2588.43711309237	0	8785.75935828877	1	1	1	1	2019-03-29T15:51:43.274	NG_ecoli_LTEE_151_DM0	-0	-0	164.275	DIA_100X_EMPTY_1x1_100ms	e19fbef2-ca32-4a4b-8bba-3cc9991de78f	EPI_100X_YFP_1x1_200ms_25sola	EPI_100X_RFP_1x1_200ms_25sola
258	22	12.0413548877629	265	24.2571500221247	885.894339622641	1016.39245283019	1536848	5799.42641509434	131.775806832755	250.321102566567	0	86699	327.166037735849	353.937949217661	573.91974576574	0	NaN	NaN	NaN	NaN	NaN	240.804541933445	0.999836959503128	21.2140598338616	14.0449618257275	10.9451264474642	3.71408718759538	0.00325635001889588	0.00155052166722467	1	1.00004048195728	1995.97564340148	2	9608.14716981132	1	1	1	1	2019-03-29T15:51:43.274	NG_ecoli_LTEE_151_DM0	-0	-0	164.275	DIA_100X_EMPTY_1x1_100ms	2ca257a3-919d-4619-8cf7-44eb73990c08	EPI_100X_YFP_1x1_200ms_25sola	EPI_100X_RFP_1x1_200ms_25sola
259	29	12.5715197305912	365	44.5298083902903	896.868493150685	1726.20547945205	682701	1870.41369863014	131.775806832755	250.321102566567	0	98047	268.621917808219	353.937949217661	573.91974576574	0	NaN	NaN	NaN	NaN	NaN	311.971101376398	0.984741508376757	28.2464751804266	12.8430052391638	10.7554193474816	2.94914506407755	0.00820110988907426	0.00342726617595504	1	1.000387837216	2566.30835619901	0	8758.70136986301	1	1	1	1	2019-03-29T15:51:43.274	NG_ecoli_LTEE_151_DM0	-0	-0	164.275	DIA_100X_EMPTY_1x1_100ms	67c487c8-3551-4e9e-acdd-0ef0014a024f	EPI_100X_YFP_1x1_200ms_25sola	EPI_100X_RFP_1x1_200ms_25sola
260	16	6.48245053510233	106	-49.9986823757413	893.952830188679	1161.66037735849	43099	406.594339622641	131.775806832755	250.321102566567	0	2935890	27697.0754716981	353.937949217661	573.91974576574	2	NaN	NaN	NaN	NaN	NaN	146.449586451924	0.999803112015239	14.9994396686974	12.5077044297718	8.60252699942903	4.32180868455403	0.0026727106955758	0.00140531222657629	0	1.00002803191538	871.800282804043	1	11468.2830188679	1	1	1	1	2019-03-29T15:51:43.274	NG_ecoli_LTEE_151_DM0	-0	-0	164.275	DIA_100X_EMPTY_1x1_100ms	1b4ebdbe-0d03-4813-9a54-e09ad170ab1d	EPI_100X_YFP_1x1_200ms_25sola	EPI_100X_RFP_1x1_200ms_25sola
261	53	11.8162151863848	625	49.373714806968	910.6544	1931.2272	2536529	4058.4464	131.775806832755	250.321102566567	0	224922	359.8752	353.937949217661	573.91974576574	0	NaN	NaN	NaN	NaN	NaN	582.611822051293	0.931941952792293	53.2596172102207	12.5218011096302	10.7851087514077	2.16895104350289	0.00465552798711939	0.00188860589283932	1	1.00053448982831	4865.60646013781	2	9355.2592	1	1	1	1	2019-03-29T15:51:43.274	NG_ecoli_LTEE_151_DM0	-0	-0	164.275	DIA_100X_EMPTY_1x1_100ms	ba5b0a7a-4341-4dfb-92c2-07020320a336	EPI_100X_YFP_1x1_200ms_25sola	EPI_100X_RFP_1x1_200ms_25sola
262	26	11.4745782783324	299	40.796587659749	902.441471571906	1004.51505016722	988059	3304.54515050167	131.775806832755	250.321102566567	0	89633	299.775919732441	353.937949217661	573.91974576574	0	NaN	NaN	NaN	NaN	NaN	265.605344922993	0.99278728371161	25.100547765904	12.733804029709	10.088142443655	3.25429653962197	0.0155993446642537	0.00760408668087856	1	1.00263149836676	2006.29823973073	1	9177.25752508361	1	1	1	1	2019-03-29T15:51:43.274	NG_ecoli_LTEE_151_DM0	-0	-0	164.275	DIA_100X_EMPTY_1x1_100ms	af10c26e-6a5d-436c-8d40-3310ad409cfb	EPI_100X_YFP_1x1_200ms_25sola	EPI_100X_RFP_1x1_200ms_25sola
263	43	11.0874836177666	477	48.6190920813191	905.417190775681	861.343815513627	3473857	7282.71907756813	131.775806832755	250.321102566567	0	139011	291.427672955975	353.937949217661	573.91974576574	0	NaN	NaN	NaN	NaN	NaN	428.650133648245	0.950645728547252	43.5549652129289	11.1844657848168	9.65084106622751	2.16497508802552	0.0142963239372006	0.00631970845158659	2	1.00092816604494	3186.0888275141	2	9534.58909853249	1	1	1	1	2019-03-29T15:51:43.274	NG_ecoli_LTEE_151_DM0	-0	-0	164.275	DIA_100X_EMPTY_1x1_100ms	7b86e0df-6299-490b-9a9e-b30eb900585d	EPI_100X_YFP_1x1_200ms_25sola	EPI_100X_RFP_1x1_200ms_25sola
264	31	10.9066859931428	339	45.0716789932951	912.713864306785	889.206489675516	1126057	3321.70206489676	131.775806832755	250.321102566567	0	87189	257.194690265487	353.937949217661	573.91974576574	0	NaN	NaN	NaN	NaN	NaN	320.208014464433	0.949349006079937	30.6025124637963	12.9503589366912	10.1928779388297	2.76237374213881	0.0180887378097422	0.00891829063989311	0	1.00489582641141	2497.12689309231	2	9676.34513274336	1	1	1	1	2019-03-29T15:51:43.274	NG_ecoli_LTEE_151_DM0	-0	-0	164.275	DIA_100X_EMPTY_1x1_100ms	77094904-6e6d-4284-9af6-6cb8fefe5ffa	EPI_100X_YFP_1x1_200ms_25sola	EPI_100X_RFP_1x1_200ms_25sola
265	24	11.7502951871109	282	28.7717510606695	910.847517730496	249.90780141844	650189	2305.63475177305	131.775806832755	250.321102566567	0	79449	281.734042553192	353.937949217661	573.91974576574	0	NaN	NaN	NaN	NaN	NaN	236.986401462859	0.999699923438175	22.1425182380965	12.7744994616714	10.3037535592007	3.26337411244636	0.00281155307267028	0.00133805581473471	1	1.00002460702648	1846.32358819185	0	9240.80141843972	1	1	1	1	2019-03-29T15:51:43.274	NG_ecoli_LTEE_151_DM0	-0	-0	164.275	DIA_100X_EMPTY_1x1_100ms	d6d2d4fc-a879-42a9-8c38-6d47f7613336	EPI_100X_YFP_1x1_200ms_25sola	EPI_100X_RFP_1x1_200ms_25sola
266	24	11.1905183638168	269	31.2722512143521	913	903.029739776952	905028	3364.41635687732	131.775806832755	250.321102566567	0	70525	262.174721189591	353.937949217661	573.91974576574	0	NaN	NaN	NaN	NaN	NaN	294.639135885425	0.972197232633034	25.6227518585861	13.7801586463263	11.1386046852472	3.22875767192262	0.0284191734959684	0.0133962970676956	1	1.00308756952573	2496.76250584106	3	10369.4907063197	1	1	1	1	2019-03-29T15:51:43.274	NG_ecoli_LTEE_151_DM0	-0	-0	164.275	DIA_100X_EMPTY_1x1_100ms	4e1c81e2-ff78-432a-a8c2-d1c608badf1b	EPI_100X_YFP_1x1_200ms_25sola	EPI_100X_RFP_1x1_200ms_25sola
267	23	10.2339619407274	236	31.0967632368032	909.135593220339	922.300847457627	475590	2015.21186440678	131.775806832755	250.321102566567	0	60981	258.39406779661	353.937949217661	573.91974576574	0	NaN	NaN	NaN	NaN	NaN	257.588230014957	0.998732786594205	24.2248525233711	12.654297506247	10.3074446250376	3.12799305559815	0.00631054837150626	0.00239783410697641	1	1.00021786294151	2021.4036418253	2	10053.8771186441	1	1	1	1	2019-03-29T15:51:43.274	NG_ecoli_LTEE_151_DM0	-0	-0	164.275	DIA_100X_EMPTY_1x1_100ms	c1103279-2904-4803-b493-fc9d47408a6b	EPI_100X_YFP_1x1_200ms_25sola	EPI_100X_RFP_1x1_200ms_25sola
268	23	11.1723596605627	257	28.0726822087097	915.027237354086	1147.66926070039	473013	1840.51750972763	131.775806832755	250.321102566567	0	570508	2219.87548638132	353.937949217661	573.91974576574	0	NaN	NaN	NaN	NaN	NaN	242.696733559755	0.999794238164625	22.087253331617	13.2096799442004	10.6130378218552	3.38920370250582	0.0162940366202177	0.00782790792485615	1	1.00200926460158	1953.9390731447	1	8639.60700389105	1	1	1	1	2019-03-29T15:51:43.274	NG_ecoli_LTEE_151_DM0	-0	-0	164.275	DIA_100X_EMPTY_1x1_100ms	af1c81f4-4248-4a20-97c2-4103dd4fe9f9	EPI_100X_YFP_1x1_200ms_25sola	EPI_100X_RFP_1x1_200ms_25sola
269	22	10.3491574794732	228	-29.2972039904169	915.868421052632	832.078947368421	492126	2158.44736842105	131.775806832755	250.321102566567	0	55253	242.337719298246	353.937949217661	573.91974576574	0	NaN	NaN	NaN	NaN	NaN	219.445659525657	0.999792776989249	20.4064947319876	13.3212835152795	10.2236407071258	3.7117934813798	0.006589512176835	0.00290371357953571	1	1.00018121405539	1675.21074449347	2	9234.14912280702	1	1	1	1	2019-03-29T15:51:43.274	NG_ecoli_LTEE_151_DM0	-0	-0	164.275	DIA_100X_EMPTY_1x1_100ms	e186eba8-f940-40a6-9e6a-d9993feff216	EPI_100X_YFP_1x1_200ms_25sola	EPI_100X_RFP_1x1_200ms_25sola
270	35	12.915466181678	452	48.3558575531287	924.533185840708	1844.99115044248	1738470	3846.17256637168	131.775806832755	250.321102566567	0	140906	311.738938053097	353.937949217661	573.91974576574	0	NaN	NaN	NaN	NaN	NaN	374.693098317482	0.958928282597663	34.1373733191458	12.6340006937426	10.7106167666211	2.67741326758661	0.0163954115907162	0.00744949742762756	1	1.0045686702703	3075.73520298584	0	8888.76769911504	1	1	1	1	2019-03-29T15:51:43.274	NG_ecoli_LTEE_151_DM0	-0	-0	164.275	DIA_100X_EMPTY_1x1_100ms	c92e9e78-936b-4fac-abb1-b0cbde4b16de	EPI_100X_YFP_1x1_200ms_25sola	EPI_100X_RFP_1x1_200ms_25sola
271	41	11.3933377736898	468	49.361901269408	921.333333333333	927.395299145299	1471192	3143.57264957265	131.775806832755	250.321102566567	0	124045	265.053418803419	353.937949217661	573.91974576574	0	NaN	NaN	NaN	NaN	NaN	471.973671459276	0.94526499937554	42.2028290849236	13.5581669563648	10.904869116427	2.69183738900954	0.0207943698484364	0.00642323108795416	2	1.00192849867382	3941.59829353014	3	10247.6282051282	1	1	1	1	2019-03-29T15:51:43.274	NG_ecoli_LTEE_151_DM0	-0	-0	164.275	DIA_100X_EMPTY_1x1_100ms	ad24bd49-71f6-480b-bfed-78de927b3046	EPI_100X_YFP_1x1_200ms_25sola	EPI_100X_RFP_1x1_200ms_25sola
272	50	11.8260505483983	592	46.5427498986234	936.224662162162	1614.6097972973	1783386	3012.47635135135	131.775806832755	250.321102566567	0	218124	368.452702702703	353.937949217661	573.91974576574	0	NaN	NaN	NaN	NaN	NaN	514.089171479575	0.88414475970062	49.5891120192277	12.2142898346684	10.1947461685307	2.29560852308617	0.0195151023299997	0.0074055065883925	0	1.00939997383939	4047.89321436599	1	9117.97466216216	1	1	1	1	2019-03-29T15:51:43.274	NG_ecoli_LTEE_151_DM0	-0	-0	164.275	DIA_100X_EMPTY_1x1_100ms	f4fc2a26-a133-48f2-b7c9-cb11059321aa	EPI_100X_YFP_1x1_200ms_25sola	EPI_100X_RFP_1x1_200ms_25sola
273	40	11.7809607492441	472	48.0185092216252	930.588983050847	947.01906779661	2090818	4429.69915254237	131.775806832755	250.321102566567	0	134544	285.050847457627	353.937949217661	573.91974576574	0	NaN	NaN	NaN	NaN	NaN	416.781217717698	0.893232361519655	40.0451017582394	13.2655187977044	10.1909719236516	2.72578522632105	0.0123461152536075	0.00522215777778069	1	1.00085741756068	3266.40847060664	2	9938.55720338983	1	1	1	1	2019-03-29T15:51:43.274	NG_ecoli_LTEE_151_DM0	-0	-0	164.275	DIA_100X_EMPTY_1x1_100ms	9d97312d-c309-4d98-bbb1-df1ca54f97a5	EPI_100X_YFP_1x1_200ms_25sola	EPI_100X_RFP_1x1_200ms_25sola
274	32	13.741985904372	440	48.0085911479046	938.370454545455	93.5659090909091	1152348	2618.97272727273	131.775806832755	250.321102566567	0	134948	306.7	353.937949217661	573.91974576574	0	NaN	NaN	NaN	NaN	NaN	352.580940224531	0.987336662398083	29.9795745902173	13.6183054192489	11.3504972643368	3.31406919346223	0.0223968487655033	0.00102970574281449	2	1.00000748638719	3033.50785599272	0	8876.40909090909	1	1	1	1	2019-03-29T15:51:43.274	NG_ecoli_LTEE_151_DM0	-0	-0	164.275	DIA_100X_EMPTY_1x1_100ms	26af78c7-095f-4c46-8cf6-4361d915d36e	EPI_100X_YFP_1x1_200ms_25sola	EPI_100X_RFP_1x1_200ms_25sola
275	23	10.5558543030833	243	29.2348555537826	933.172839506173	821.382716049383	493245	2029.81481481481	131.775806832755	250.321102566567	0	58564	241.004115226337	353.937949217661	573.91974576574	0	NaN	NaN	NaN	NaN	NaN	238.173122634508	0.999306370875195	23.0561924749945	12.4961969348433	9.99014900979081	3.18428545344928	0.0163634965099191	0.00698240333909089	1	1.00143746770058	1807.26318775361	2	9677.35802469136	1	1	1	1	2019-03-29T15:51:43.274	NG_ecoli_LTEE_151_DM0	-0	-0	164.275	DIA_100X_EMPTY_1x1_100ms	a4c63aa2-d028-4bc9-9b6c-f2390140f14d	EPI_100X_YFP_1x1_200ms_25sola	EPI_100X_RFP_1x1_200ms_25sola
276	28	6.44462550033693	181	-47.1976088658737	938.011049723757	5.17127071823204	458802	2534.81767955801	131.775806832755	250.321102566567	0	60067	331.861878453039	353.937949217661	573.91974576574	0	NaN	NaN	NaN	NaN	NaN	NaN	NaN	NaN	NaN	NaN	NaN	NaN	NaN	NaN	NaN	NaN	0	9074.67403314917	1	1	1	1	2019-03-29T15:51:43.274	NG_ecoli_LTEE_151_DM0	-0	-0	164.275	DIA_100X_EMPTY_1x1_100ms	4cb167c6-54c9-4062-96bd-b2656096a50b	EPI_100X_YFP_1x1_200ms_25sola	EPI_100X_RFP_1x1_200ms_25sola
277	24	11.623247076777	279	35.2963558055414	936.437275985663	1144.84946236559	566679	2031.10752688172	131.775806832755	250.321102566567	0	117895	422.562724014337	353.937949217661	573.91974576574	0	NaN	NaN	NaN	NaN	NaN	255.033447216874	0.999852425156003	23.8610576383624	12.7242693215253	10.3927457194898	3.13467486376304	0.00475936202841717	0.00236732727302269	0	1.000227776211	2024.13826098038	1	8651.1935483871	1	1	1	1	2019-03-29T15:51:43.274	NG_ecoli_LTEE_151_DM0	-0	-0	164.275	DIA_100X_EMPTY_1x1_100ms	f0ad3dbe-352a-410a-82e1-d5410247c2bd	EPI_100X_YFP_1x1_200ms_25sola	EPI_100X_RFP_1x1_200ms_25sola
278	30	11.1496620033533	335	46.3510839348808	937.134328358209	1925.74328358209	2247468	6708.85970149254	131.775806832755	250.321102566567	0	144102	430.155223880597	353.937949217661	573.91974576574	0	NaN	NaN	NaN	NaN	NaN	329.845633492849	0.956937238915133	30.4508060779789	12.9919830100796	10.4632721888495	2.88210174451827	0.0467123001392511	0.0253057871914443	0	1.03993230441282	2618.3260168105	4	9673.80597014925	1	1	1	1	2019-03-29T15:51:43.274	NG_ecoli_LTEE_151_DM0	-0	-0	164.275	DIA_100X_EMPTY_1x1_100ms	b0a92bea-64ee-40cd-9ee2-82210f117e1e	EPI_100X_YFP_1x1_200ms_25sola	EPI_100X_RFP_1x1_200ms_25sola
279	25	12.5870147363812	315	40.4830143995457	937.812698412698	1902.47301587302	1032050	3276.34920634921	131.775806832755	250.321102566567	0	389977	1238.02222222222	353.937949217661	573.91974576574	0	NaN	NaN	NaN	NaN	NaN	267.370979549824	0.999842706172812	22.9103886867472	14.3605732912488	11.1988496021564	3.77328340788949	0.0187598753666148	0.00931051451994383	0	1.00324653440317	2256.67575538598	1	8954	1	1	1	1	2019-03-29T15:51:43.274	NG_ecoli_LTEE_151_DM0	-0	-0	164.275	DIA_100X_EMPTY_1x1_100ms	ab707a41-0af1-4e78-b12a-9976da7b9c03	EPI_100X_YFP_1x1_200ms_25sola	EPI_100X_RFP_1x1_200ms_25sola
280	22	11.4903996030862	253	-21.2846776431768	939.897233201581	1944.6837944664	570771	2256.01185770751	131.775806832755	250.321102566567	0	90060	355.96837944664	353.937949217661	573.91974576574	0	NaN	NaN	NaN	NaN	NaN	256.790158357628	0.998138204268334	22.3143378106533	13.6247869659977	11.0395039571155	3.52608622306167	0.0149984750866913	0.0060997870990079	1	1.00120304044751	2135.86108868687	3	9994.7628458498	1	1	1	1	2019-03-29T15:51:43.274	NG_ecoli_LTEE_151_DM0	-0	-0	164.275	DIA_100X_EMPTY_1x1_100ms	5eb46fd5-6694-4081-83af-6e783a359dbf	EPI_100X_YFP_1x1_200ms_25sola	EPI_100X_RFP_1x1_200ms_25sola
281	37	10.8353057538245	401	48.583787370202	949.962593516209	769.945137157107	957740	2388.37905236908	131.775806832755	250.321102566567	0	102754	256.244389027431	353.937949217661	573.91974576574	0	NaN	NaN	NaN	NaN	NaN	404.368743620262	0.9737767423178	37.9479057432039	12.3521560801391	10.3621341996796	2.74628848036275	0.367543260597941	0.00674124817801033	1	1.00018651587546	3200.19262185916	2	9993.21695760598	1	1	1	1	2019-03-29T15:51:43.274	NG_ecoli_LTEE_151_DM0	-0	-0	164.275	DIA_100X_EMPTY_1x1_100ms	d1b7bf7d-77d2-4917-95c6-dbfbe0922568	EPI_100X_YFP_1x1_200ms_25sola	EPI_100X_RFP_1x1_200ms_25sola
282	26	10.62967143593	277	43.4509502990544	945.870036101083	787.963898916968	752788	2717.64620938628	131.775806832755	250.321102566567	0	69335	250.306859205776	353.937949217661	573.91974576574	0	NaN	NaN	NaN	NaN	NaN	287.927252971833	0.998098658859158	27.0927347240869	12.8449340456361	10.1297519985172	3.35958687949222	0.0104098905112906	0.00433447200278107	1	1.00044887673286	2183.43542293533	3	10388.0577617329	1	1	1	1	2019-03-29T15:51:43.274	NG_ecoli_LTEE_151_DM0	-0	-0	164.275	DIA_100X_EMPTY_1x1_100ms	c5503255-12db-412f-aee2-cdd5c887dfe3	EPI_100X_YFP_1x1_200ms_25sola	EPI_100X_RFP_1x1_200ms_25sola
283	40	12.8739400138811	515	49.2765062407049	959.38640776699	1514.39029126214	2009055	3901.07766990291	131.775806832755	250.321102566567	0	151779	294.716504854369	353.937949217661	573.91974576574	0	NaN	NaN	NaN	NaN	NaN	426.772807061936	0.903750766060398	38.9240906207806	13.1143495267018	10.7153066996909	2.60953637197173	0.0233891051290795	0.0157370069790969	0	1.02330700693596	3510.08447688013	0	8895.84660194175	1	1	1	1	2019-03-29T15:51:43.274	NG_ecoli_LTEE_151_DM0	-0	-0	164.275	DIA_100X_EMPTY_1x1_100ms	83d00568-2686-4fc5-ae34-11e787c79353	EPI_100X_YFP_1x1_200ms_25sola	EPI_100X_RFP_1x1_200ms_25sola
284	32	12.8139948281741	411	23.7593538635459	956.985401459854	814.815085158151	1047226	2547.99513381995	131.775806832755	250.321102566567	0	98122	238.739659367397	353.937949217661	573.91974576574	0	NaN	NaN	NaN	NaN	NaN	405.031623409783	0.933000809491502	34.824103026908	13.6083523033815	11.2090871687453	3.03123213820919	0.0426471699313037	0.0203615798535915	1	1.03873869715585	3436.45224770045	4	10409.498783455	1	1	1	1	2019-03-29T15:51:43.274	NG_ecoli_LTEE_151_DM0	-0	-0	164.275	DIA_100X_EMPTY_1x1_100ms	2816e8d3-5a8c-4dca-86ce-bad2fec475cc	EPI_100X_YFP_1x1_200ms_25sola	EPI_100X_RFP_1x1_200ms_25sola
285	34	11.7812042484958	401	47.8283069904387	954.650872817955	948.014962593516	2269424	5659.4114713217	131.775806832755	250.321102566567	0	100009	249.399002493766	353.937949217661	573.91974576574	0	NaN	NaN	NaN	NaN	NaN	353.54540262584	0.964622408728689	34.1257980423071	12.1164935197628	9.89840125336022	2.83514082218891	0.0253663396334649	0.0132163034788766	0	1.01111768464503	2626.04889141203	1	9418.76059850374	1	1	1	1	2019-03-29T15:51:43.274	NG_ecoli_LTEE_151_DM0	-0	-0	164.275	DIA_100X_EMPTY_1x1_100ms	8d69bbe6-1585-49e8-a5b0-ac1dba3bcaba	EPI_100X_YFP_1x1_200ms_25sola	EPI_100X_RFP_1x1_200ms_25sola
286	23	10.8579304905206	250	21.9160068102422	953.244	1928.18	697700	2790.8	131.775806832755	250.321102566567	0	88754	355.016	353.937949217661	573.91974576574	0	NaN	NaN	NaN	NaN	NaN	238.472458186282	0.999777676604823	22.6303769871489	12.5874371758312	10.1450116111099	3.26522600896469	0.0016082969617419	0.000634298919769958	2	1.00000929718994	1829.30771885402	2	9741.656	1	1	1	1	2019-03-29T15:51:43.274	NG_ecoli_LTEE_151_DM0	-0	-0	164.275	DIA_100X_EMPTY_1x1_100ms	af6522d2-ee21-41eb-965c-37db56854489	EPI_100X_YFP_1x1_200ms_25sola	EPI_100X_RFP_1x1_200ms_25sola
287	31	11.743461466149	365	47.1968977866923	962.397260273973	321.2	3555769	9741.83287671233	131.775806832755	250.321102566567	0	103502	283.567123287671	353.937949217661	573.91974576574	0	NaN	NaN	NaN	NaN	NaN	319.50062756826	0.988593236918873	29.9683963514448	12.3036439216382	10.3192946496058	2.91433833675594	0.0126304810721791	0.00591473115969818	0	1.0019227063098	2506.41748508468	1	8870.26301369863	1	1	1	1	2019-03-29T15:51:43.274	NG_ecoli_LTEE_151_DM0	-0	-0	164.275	DIA_100X_EMPTY_1x1_100ms	c73fe533-4ae9-4239-b74a-2f69cdecb7fd	EPI_100X_YFP_1x1_200ms_25sola	EPI_100X_RFP_1x1_200ms_25sola
288	28	12.1303527969501	341	41.3470168781872	963.181818181818	1555.4926686217	632735	1855.52785923754	131.775806832755	250.321102566567	0	92413	271.005865102639	353.937949217661	573.91974576574	0	NaN	NaN	NaN	NaN	NaN	300.457602123419	0.985917521538497	28.0984089926873	12.3137506372588	10.3598419690037	2.96606916255403	0.00504598469788992	0.00288264808047237	1	1.00010845981863	2368.52445048514	0	8970.49560117302	1	1	1	1	2019-03-29T15:51:43.274	NG_ecoli_LTEE_151_DM0	-0	-0	164.275	DIA_100X_EMPTY_1x1_100ms	5a5f0f41-609b-4f02-97a2-6948d2b94708	EPI_100X_YFP_1x1_200ms_25sola	EPI_100X_RFP_1x1_200ms_25sola
289	38	12.9331376753245	492	49.3409294496683	971.615853658537	529.211382113821	1740205	3537.00203252033	131.775806832755	250.321102566567	0	129727	263.672764227642	353.937949217661	573.91974576574	0	NaN	NaN	NaN	NaN	NaN	405.969001331657	0.963656080030807	36.7038026421628	12.6649115631399	10.8198019872292	2.63582884520207	0.00570408084192655	0.00274699865437901	1	1.00074756690746	3374.73416372447	0	8840.07317073171	1	1	1	1	2019-03-29T15:51:43.274	NG_ecoli_LTEE_151_DM0	-0	-0	164.275	DIA_100X_EMPTY_1x1_100ms	bf6ff8d5-0c17-4efc-bc1e-c23e47a63c9f	EPI_100X_YFP_1x1_200ms_25sola	EPI_100X_RFP_1x1_200ms_25sola
290	28	10.2500606335265	288	40.7980267927603	961.371527777778	792.527777777778	896177	3111.72569444444	131.775806832755	250.321102566567	0	69903	242.71875	353.937949217661	573.91974576574	0	NaN	NaN	NaN	NaN	NaN	308.493646390381	0.960536230433016	29.3723497814291	11.911446446358	10.2044725905021	2.68691011436209	0.0421796234194952	0.0231662738789233	0	1.03154875853673	2402.20297077932	4	11602.6458333333	1	1	1	1	2019-03-29T15:51:43.274	NG_ecoli_LTEE_151_DM0	-0	-0	164.275	DIA_100X_EMPTY_1x1_100ms	825ad2a1-dfd1-49d3-aad5-b55b79bf18df	EPI_100X_YFP_1x1_200ms_25sola	EPI_100X_RFP_1x1_200ms_25sola
291	39	11.5393213750165	450	49.1835696647829	971.32	1642.08888888889	1262261	2805.02444444444	131.775806832755	250.321102566567	0	132645	294.766666666667	353.937949217661	573.91974576574	0	NaN	NaN	NaN	NaN	NaN	385.459593733918	0.942083787793175	36.9855945450577	12.1776527828313	10.18472498095	2.4904876633544	0.0244063744659052	0.0104955675427766	1	1.0093296377092	3013.15240054439	1	9245.45333333333	1	1	1	1	2019-03-29T15:51:43.274	NG_ecoli_LTEE_151_DM0	-0	-0	164.275	DIA_100X_EMPTY_1x1_100ms	0714d132-b9e2-4183-9057-ee36bbd27c81	EPI_100X_YFP_1x1_200ms_25sola	EPI_100X_RFP_1x1_200ms_25sola
292	35	13.4396180065372	471	47.8921543093572	974.341825902335	718.554140127389	1129487	2398.06157112527	131.775806832755	250.321102566567	0	116618	247.596602972399	353.937949217661	573.91974576574	0	NaN	NaN	NaN	NaN	NaN	393.134893835392	0.929204091084112	34.2569886014685	13.8877596182161	11.0032264455757	3.19839497963944	0.0304684723095983	0.0193481518106201	0	1.02864511761908	3257.46055983424	0	8964.44161358811	1	1	1	1	2019-03-29T15:51:43.274	NG_ecoli_LTEE_151_DM0	-0	-0	164.275	DIA_100X_EMPTY_1x1_100ms	1cdfd47d-c179-4778-8449-814d6a390866	EPI_100X_YFP_1x1_200ms_25sola	EPI_100X_RFP_1x1_200ms_25sola
293	22	11.0922866789882	245	-5.84629806639874	972.612244897959	335.808163265306	2000714	8166.17959183673	131.775806832755	250.321102566567	0	87560	357.387755102041	353.937949217661	573.91974576574	0	NaN	NaN	NaN	NaN	NaN	224.776402920221	0.999770663404589	20.7484816503367	13.5477396814367	10.3710957675386	3.55560541066413	0.0269931819823554	0.0141680050639441	0	1.00595468349148	1752.77226116463	1	9387.89795918367	1	1	1	1	2019-03-29T15:51:43.274	NG_ecoli_LTEE_151_DM0	-0	-0	164.275	DIA_100X_EMPTY_1x1_100ms	09b5405b-5d62-4c59-aab6-9ebfcbac03a1	EPI_100X_YFP_1x1_200ms_25sola	EPI_100X_RFP_1x1_200ms_25sola
294	26	13.1900712011138	343	40.1476429968621	976.542274052478	1320.65014577259	720060	2099.30029154519	131.775806832755	250.321102566567	0	80203	233.827988338192	353.937949217661	573.91974576574	0	NaN	NaN	NaN	NaN	NaN	277.812224491844	0.999819016991287	23.2797292576019	14.3046597194319	11.5743557039031	3.58947311608481	0.00708165050680732	0.00396052984681416	0	1.00057232481923	2449.40983067798	0	8309.4693877551	1	1	1	1	2019-03-29T15:51:43.274	NG_ecoli_LTEE_151_DM0	-0	-0	164.275	DIA_100X_EMPTY_1x1_100ms	2b3187de-fa86-4fe2-a108-a742b429ba36	EPI_100X_YFP_1x1_200ms_25sola	EPI_100X_RFP_1x1_200ms_25sola
295	34	11.232234867903	382	48.2914559705167	975.319371727749	801.450261780105	1342517	3514.44240837696	131.775806832755	250.321102566567	0	94657	247.793193717277	353.937949217661	573.91974576574	0	NaN	NaN	NaN	NaN	NaN	389.410285580618	0.974911674775481	35.915471511679	12.4746834367265	10.5678173969908	2.79073894695985	0.02117635439479	0.00769476989215194	2	1.00301603115615	3150.22848822341	2	10568.3036649215	1	1	1	1	2019-03-29T15:51:43.274	NG_ecoli_LTEE_151_DM0	-0	-0	164.275	DIA_100X_EMPTY_1x1_100ms	7c75758f-e0fa-42f0-8251-4e7ac9fe93fd	EPI_100X_YFP_1x1_200ms_25sola	EPI_100X_RFP_1x1_200ms_25sola
296	19	9.84337138143654	188	-23.6452924154285	978.984042553191	746.664893617021	540544	2875.23404255319	131.775806832755	250.321102566567	0	47786	254.18085106383	353.937949217661	573.91974576574	0	NaN	NaN	NaN	NaN	NaN	196.435193301329	0.999765053903898	19.4917579581838	12.5569826431833	9.61496154277964	3.40648855992026	0.00769641870987501	0.00390699641705475	0	1.00041898292123	1415.25922443905	1	10071.6755319149	1	1	1	1	2019-03-29T15:51:43.274	NG_ecoli_LTEE_151_DM0	-0	-0	164.275	DIA_100X_EMPTY_1x1_100ms	71cd223d-13d4-44a1-a2a8-84e6c96e1d18	EPI_100X_YFP_1x1_200ms_25sola	EPI_100X_RFP_1x1_200ms_25sola
297	40	11.8244200909022	473	39.8637718510585	992.731501057082	772.441860465116	2334323	4935.14376321353	131.775806832755	250.321102566567	0	115941	245.118393234672	353.937949217661	573.91974576574	0	NaN	NaN	NaN	NaN	NaN	417.102083353719	0.875784899826641	39.7479192049954	12.8495351653373	10.2366224569477	2.82943087173085	0.028052930802282	0.0105598266450253	2	1.01137030343751	3271.2794989549	1	9894.53065539112	1	1	1	1	2019-03-29T15:51:43.274	NG_ecoli_LTEE_151_DM0	-0	-0	164.275	DIA_100X_EMPTY_1x1_100ms	00a7dadf-746e-4bc9-abd5-bc67b8931b6f	EPI_100X_YFP_1x1_200ms_25sola	EPI_100X_RFP_1x1_200ms_25sola
298	41	12.0464171550778	494	49.5937748855749	995.435222672065	575.585020242915	1151429	2330.82793522267	131.775806832755	250.321102566567	0	125901	254.86032388664	353.937949217661	573.91974576574	0	NaN	NaN	NaN	NaN	NaN	426.860107120703	0.936140994689234	39.6919178522465	12.5571841371949	10.5385135751231	2.54282808763609	0.0099171698943579	0.00373105805570985	0	1.00141139514864	3462.18829531295	0	8947.88663967611	1	1	1	1	2019-03-29T15:51:43.274	NG_ecoli_LTEE_151_DM0	-0	-0	164.275	DIA_100X_EMPTY_1x1_100ms	3ae68de2-07c8-4468-8f36-094763a703e9	EPI_100X_YFP_1x1_200ms_25sola	EPI_100X_RFP_1x1_200ms_25sola
299	27	13.6020254903206	368	40.9860790136734	988.369565217391	218.921195652174	1663675	4520.85597826087	131.775806832755	250.321102566567	0	124997	339.665760869565	353.937949217661	573.91974576574	0	NaN	NaN	NaN	NaN	NaN	300.977637501801	0.997744045848088	25.6824299390905	13.6587656292062	11.3690100841767	3.35202677932574	0.00836903719991683	0.0031174817878816	1	1.0004192830302	2607.1816860973	0	8681.125	1	1	1	1	2019-03-29T15:51:43.274	NG_ecoli_LTEE_151_DM0	-0	-0	164.275	DIA_100X_EMPTY_1x1_100ms	903286f0-6b04-4437-a362-c3289546154c	EPI_100X_YFP_1x1_200ms_25sola	EPI_100X_RFP_1x1_200ms_25sola
300	46	12.2425800859266	564	47.311618339203	997.941489361702	1038.85638297872	93729	166.186170212766	131.775806832755	250.321102566567	0	7904525	14015.1152482269	353.937949217661	573.91974576574	3	NaN	NaN	NaN	NaN	NaN	469.329768273493	0.867590874398845	44.0558444668106	13.3932610725621	10.3339278980158	3.04620889492136	0.0322909941148079	0.00561164159703708	1	1.0012851587091	3695.08357559308	0	9296.92021276596	1	1	1	1	2019-03-29T15:51:43.274	NG_ecoli_LTEE_151_DM0	-0	-0	164.275	DIA_100X_EMPTY_1x1_100ms	8d407304-20c4-4c1b-bbf8-db121bb80220	EPI_100X_YFP_1x1_200ms_25sola	EPI_100X_RFP_1x1_200ms_25sola
301	22	10.1560547125707	225	16.583250208997	993.871111111111	758.244444444444	804222	3574.32	131.775806832755	250.321102566567	0	55504	246.684444444444	353.937949217661	573.91974576574	0	NaN	NaN	NaN	NaN	NaN	229.909959683626	0.990354022482697	22.7897799932225	11.7132984082038	9.55762639301677	3.16268462054534	0.0186601089650378	0.00874408692416167	1	1.00103631516423	1635.04652119796	2	10223.2088888889	1	1	1	1	2019-03-29T15:51:43.274	NG_ecoli_LTEE_151_DM0	-0	-0	164.275	DIA_100X_EMPTY_1x1_100ms	b9e511e7-23d9-49d8-8b6d-0c07bad7930c	EPI_100X_YFP_1x1_200ms_25sola	EPI_100X_RFP_1x1_200ms_25sola
302	34	12.674446827251	442	47.1881034145075	1008.34162895928	818.807692307692	909040	2056.65158371041	131.775806832755	250.321102566567	0	108712	245.954751131222	353.937949217661	573.91974576574	0	NaN	NaN	NaN	NaN	NaN	372.479970969937	0.977660919970152	33.3506745416531	12.8672920874927	10.9431381597767	2.74625080945573	0.00886720465460652	0.00499131915184522	0	1.00190901786597	3136.73816663609	0	8788.84389140272	1	1	1	1	2019-03-29T15:51:43.274	NG_ecoli_LTEE_151_DM0	-0	-0	164.275	DIA_100X_EMPTY_1x1_100ms	ea04579a-899d-49c8-b813-4a56a9ad270d	EPI_100X_YFP_1x1_200ms_25sola	EPI_100X_RFP_1x1_200ms_25sola
303	36	13.3911592531891	482	49.1471530996085	1010.55186721992	1384.99170124481	4795383	9948.92738589212	131.775806832755	250.321102566567	0	128683	266.977178423237	353.937949217661	573.91974576574	0	NaN	NaN	NaN	NaN	NaN	391.441698425523	0.974825852830653	33.4229110093281	13.4612147831348	11.4952372798196	2.87563682914761	0.0022906876141811	0.000808907801804633	2	1.00003934467713	3468.72631000296	0	8604.36099585062	1	1	1	1	2019-03-29T15:51:43.274	NG_ecoli_LTEE_151_DM0	-0	-0	164.275	DIA_100X_EMPTY_1x1_100ms	ba23310b-b677-4295-83e3-c8c7f38b627b	EPI_100X_YFP_1x1_200ms_25sola	EPI_100X_RFP_1x1_200ms_25sola
304	30	14.3294652995237	430	45.6644660751697	1014.46511627907	1110.40697674419	2021389	4700.90465116279	131.775806832755	250.321102566567	0	126278	293.66976744186	353.937949217661	573.91974576574	0	NaN	NaN	NaN	NaN	NaN	341.642551269529	0.995991778803986	27.8105606339336	14.1178682959515	11.9928695903622	3.24088527864721	0.0133289518727158	0.00810662676182136	0	1.00323836512507	3141.56353786021	0	8734.88837209302	1	1	1	1	2019-03-29T15:51:43.274	NG_ecoli_LTEE_151_DM0	-0	-0	164.275	DIA_100X_EMPTY_1x1_100ms	bb842c9d-5284-4d17-b32e-111bd0db0212	EPI_100X_YFP_1x1_200ms_25sola	EPI_100X_RFP_1x1_200ms_25sola
305	39	12.1554704632678	474	49.2625806924742	1029.78902953586	1742.92405063291	878469	1853.31012658228	131.775806832755	250.321102566567	0	133994	282.68776371308	353.937949217661	573.91974576574	0	NaN	NaN	NaN	NaN	NaN	402.577222104618	0.959777804448418	37.8802825341547	12.086930493672	10.441964128197	2.2952697553371	0.00350300436983697	0.00127366486584733	2	1.00008667247768	3243.90020226108	0	9018.80168776371	1	1	1	1	2019-03-29T15:51:43.274	NG_ecoli_LTEE_151_DM0	-0	-0	164.275	DIA_100X_EMPTY_1x1_100ms	fa920e1c-4b70-4b64-9b57-da41c783563d	EPI_100X_YFP_1x1_200ms_25sola	EPI_100X_RFP_1x1_200ms_25sola
306	31	7.57454421188892	235	-3.88940518852432	1031.2085106383	2007.98723404255	39728	169.055319148936	131.775806832755	250.321102566567	0	4722145	20094.2340425532	353.937949217661	573.91974576574	4	NaN	NaN	NaN	NaN	NaN	300.800514092154	0.875447574824844	33.140932895626	11.9032428698558	8.78626963871671	2.52503753434099	0.0451692293793744	0.0193323097189289	1	1.02933785093068	2009.38735445086	0	11642.3489361702	1	1	1	1	2019-03-29T15:51:43.274	NG_ecoli_LTEE_151_DM0	-0	-0	164.275	DIA_100X_EMPTY_1x1_100ms	ebde2f87-0ebc-422f-9981-42754d5900a3	EPI_100X_YFP_1x1_200ms_25sola	EPI_100X_RFP_1x1_200ms_25sola
307	32	11.5959725728248	371	49.1095862511971	1037.41239892183	1905.18598382749	668980	1803.18059299191	131.775806832755	250.321102566567	0	122673	330.654986522911	353.937949217661	573.91974576574	0	NaN	NaN	NaN	NaN	NaN	342.706646557119	0.988040336457027	31.6726255619448	12.2003498273391	10.4034567692247	2.95524453244096	0.0115645347283407	0.00557640523816556	1	1.00057440027802	2692.33614407507	1	9441.29919137466	1	1	1	1	2019-03-29T15:51:43.274	NG_ecoli_LTEE_151_DM0	-0	-0	164.275	DIA_100X_EMPTY_1x1_100ms	fb93ce4c-c30b-487b-9231-d225e2f7bdf4	EPI_100X_YFP_1x1_200ms_25sola	EPI_100X_RFP_1x1_200ms_25sola
308	40	11.2466375386798	451	46.4367787280697	1044.53436807095	792.330376940133	797661	1768.64966740577	131.775806832755	250.321102566567	0	104433	231.558758314856	353.937949217661	573.91974576574	0	NaN	NaN	NaN	NaN	NaN	412.857554422182	0.890900794829466	40.0288760231998	12.5990820706546	10.0054295678988	2.61865566414334	0.0333773341037178	0.0141628100198219	0	1.02009180537943	3147.27545885223	2	9465.46563192905	1	1	1	1	2019-03-29T15:51:43.274	NG_ecoli_LTEE_151_DM0	-0	-0	164.275	DIA_100X_EMPTY_1x1_100ms	fb114c2c-44ff-4660-a793-f957e9dc956f	EPI_100X_YFP_1x1_200ms_25sola	EPI_100X_RFP_1x1_200ms_25sola
309	29	11.9637154562853	348	46.7991155202572	1047.52011494253	1885.20114942529	695750	1999.2816091954	131.775806832755	250.321102566567	0	115473	331.818965517241	353.937949217661	573.91974576574	0	NaN	NaN	NaN	NaN	NaN	314.467585170747	0.987955537278962	29.6334154719212	12.4204417844024	10.1570096953614	3.07340819728622	0.0156476208747507	0.00263687977304969	2	1.00022357300793	2401.06172858333	1	9053.04597701149	1	1	1	1	2019-03-29T15:51:43.274	NG_ecoli_LTEE_151_DM0	-0	-0	164.275	DIA_100X_EMPTY_1x1_100ms	470aab47-120b-4b0c-964a-6a8d4df357a8	EPI_100X_YFP_1x1_200ms_25sola	EPI_100X_RFP_1x1_200ms_25sola
310	44	12.609303289844	555	47.9801040053397	1051.26306306306	1298.29369369369	4741709	8543.61981981982	131.775806832755	250.321102566567	0	175367	315.976576576577	353.937949217661	573.91974576574	0	NaN	NaN	NaN	NaN	NaN	462.333565412297	0.890437311549099	43.2323169555211	12.5785507642333	10.4071545817676	2.59130886816756	0.0218868278698053	0.0101556760447985	1	1.01428294336708	3677.58232494362	0	8801.62522522523	1	1	1	1	2019-03-29T15:51:43.274	NG_ecoli_LTEE_151_DM0	-0	-0	164.275	DIA_100X_EMPTY_1x1_100ms	15219a1f-4674-4410-9d6f-246254db9ff5	EPI_100X_YFP_1x1_200ms_25sola	EPI_100X_RFP_1x1_200ms_25sola
311	51	12.2931820008389	627	49.3743169869161	1064.45614035088	313.652312599681	1733469	2764.7033492823	131.775806832755	250.321102566567	0	172613	275.299840510367	353.937949217661	573.91974576574	0	NaN	NaN	NaN	NaN	NaN	533.631938041033	0.930834127476065	50.8169581515457	12.2972714405962	10.3570848915877	2.24885446862989	0.00990636785562585	0.00417505402372452	0	1.00259880420764	4281.27986485761	1	9195.83891547049	1	1	1	1	2019-03-29T15:51:43.274	NG_ecoli_LTEE_151_DM0	-0	-0	164.275	DIA_100X_EMPTY_1x1_100ms	96881692-812e-43a1-9402-2f79ba1c4db6	EPI_100X_YFP_1x1_200ms_25sola	EPI_100X_RFP_1x1_200ms_25sola
312	41	13.7982404788848	566	49.6306370552231	1052.51060070671	166.422261484099	2925010	5167.86219081272	131.775806832755	250.321102566567	0	159588	281.957597173145	353.937949217661	573.91974576574	0	NaN	NaN	NaN	NaN	NaN	451.593489153812	0.94697041493743	39.2461450988779	13.1053317635253	11.2922863532535	2.58742364469085	0.0143480453103958	0.00848466926217446	0	1.00688110578446	3930.52580341293	0	8735.93639575972	1	1	1	1	2019-03-29T15:51:43.274	NG_ecoli_LTEE_151_DM0	-0	-0	164.275	DIA_100X_EMPTY_1x1_100ms	d08d1e18-89c1-4e1c-93f5-384010ddf1fe	EPI_100X_YFP_1x1_200ms_25sola	EPI_100X_RFP_1x1_200ms_25sola
313	24	12.1785557209942	293	11.9294560761415	1054.64846416382	718.610921501706	736208	2512.65529010239	131.775806832755	250.321102566567	0	69058	235.692832764505	353.937949217661	573.91974576574	0	NaN	NaN	NaN	NaN	NaN	265.083191295787	0.999717930980431	23.0213704721809	13.9093331784796	11.1001496596427	3.53371840458155	0.0103610808753118	0.00424770527188327	1	1.00060784697389	2227.81294795458	1	8791.27986348123	1	1	1	1	2019-03-29T15:51:43.274	NG_ecoli_LTEE_151_DM0	-0	-0	164.275	DIA_100X_EMPTY_1x1_100ms	3075aded-9a28-43f8-9eff-2bba63a127a5	EPI_100X_YFP_1x1_200ms_25sola	EPI_100X_RFP_1x1_200ms_25sola
314	23	9.65178664482423	222	42.9470353714565	1056.6036036036	805.572072072072	653800	2945.04504504504	131.775806832755	250.321102566567	0	55978	252.153153153153	353.937949217661	573.91974576574	0	NaN	NaN	NaN	NaN	NaN	220.963562173415	0.999453298615169	22.9506219630274	11.9067809054744	9.18878736919495	3.16039404608213	0.0391491674093622	0.00122251054980571	0	1.00000378524291	1521.95126072821	1	9763.13963963964	1	1	1	1	2019-03-29T15:51:43.274	NG_ecoli_LTEE_151_DM0	-0	-0	164.275	DIA_100X_EMPTY_1x1_100ms	dfe35ab4-9f18-413f-8a62-b12e44d9577e	EPI_100X_YFP_1x1_200ms_25sola	EPI_100X_RFP_1x1_200ms_25sola
315	22	13.1713280202109	290	-40.6558185190566	1060.33103448276	1569.19655172414	545080	1879.58620689655	131.775806832755	250.321102566567	0	105621	364.210344827586	353.937949217661	573.91974576574	0	NaN	NaN	NaN	NaN	NaN	244.696822616702	0.999924478173377	20.6974861124345	14.6563428666826	11.3780688845107	3.88972337903083	0.00255579466390998	0.00112405303201407	1	1.00002416769258	2104.4790110017	0	8587.17931034483	1	1	1	1	2019-03-29T15:51:43.274	NG_ecoli_LTEE_151_DM0	-0	-0	164.275	DIA_100X_EMPTY_1x1_100ms	f18ba2ab-245a-40b9-8bbf-aa0e8467df3d	EPI_100X_YFP_1x1_200ms_25sola	EPI_100X_RFP_1x1_200ms_25sola
316	36	11.9164694661398	429	49.4753537695106	1069.06293706294	1929.82983682984	1786147	4163.51282051282	131.775806832755	250.321102566567	0	189635	442.039627039627	353.937949217661	573.91974576574	0	NaN	NaN	NaN	NaN	NaN	363.680736236941	0.972641315388182	34.1488271337549	12.4255541880156	10.4036519553271	2.60128884763764	0.0102468155956244	0.00536573996950605	1	1.00059908844178	2902.93494364198	0	9127.21445221445	1	1	1	1	2019-03-29T15:51:43.274	NG_ecoli_LTEE_151_DM0	-0	-0	164.275	DIA_100X_EMPTY_1x1_100ms	ff57440d-b70c-4cf7-ba95-aabc0edccab7	EPI_100X_YFP_1x1_200ms_25sola	EPI_100X_RFP_1x1_200ms_25sola
317	34	12.4201240975298	423	48.3847457618514	1068	1125.44208037825	655773	1550.29078014184	131.775806832755	250.321102566567	0	103317	244.248226950355	353.937949217661	573.91974576574	0	NaN	NaN	NaN	NaN	NaN	361.724369412686	0.980703691378875	33.7170464018523	12.6558270169782	10.4937321423788	2.6079190272298	0.0084937912986828	0.00473944865546614	1	1.00041318370168	2916.0794598273	0	8807.27659574468	1	1	1	1	2019-03-29T15:51:43.274	NG_ecoli_LTEE_151_DM0	-0	-0	164.275	DIA_100X_EMPTY_1x1_100ms	6346f795-33c2-489d-be70-3ceaf00b8410	EPI_100X_YFP_1x1_200ms_25sola	EPI_100X_RFP_1x1_200ms_25sola
318	31	12.6093165909307	391	48.3286165079919	1066.44501278772	231.81074168798	936205	2394.38618925831	131.775806832755	250.321102566567	0	111482	285.120204603581	353.937949217661	573.91974576574	0	NaN	NaN	NaN	NaN	NaN	325.483664199637	0.987640451520176	29.3863641368961	12.5137865742845	10.8384023630919	2.82456238554436	0.00661558960657203	0.00281439777411621	2	1.00034194285255	2711.22946999548	0	8821.58567774936	1	1	1	1	2019-03-29T15:51:43.274	NG_ecoli_LTEE_151_DM0	-0	-0	164.275	DIA_100X_EMPTY_1x1_100ms	f4ed6e7e-c300-407a-a25f-2df0cbe95388	EPI_100X_YFP_1x1_200ms_25sola	EPI_100X_RFP_1x1_200ms_25sola
319	33	13.5331149771823	447	48.1841316235579	1071.34675615213	49.4295302013423	2292646	5128.96196868009	131.775806832755	250.321102566567	0	143422	320.854586129754	353.937949217661	573.91974576574	0	NaN	NaN	NaN	NaN	NaN	359.406816904895	0.989942072230736	31.3018044632986	13.2957005857422	11.2320453811858	2.95303595359156	0.0082406656950251	0.004782500136688	1	1.0003844330759	3101.53691437005	0	8737.92170022371	1	1	1	1	2019-03-29T15:51:43.274	NG_ecoli_LTEE_151_DM0	-0	-0	164.275	DIA_100X_EMPTY_1x1_100ms	85832719-b0b0-434c-8a72-65c4311b5643	EPI_100X_YFP_1x1_200ms_25sola	EPI_100X_RFP_1x1_200ms_25sola
320	25	13.4641981112077	337	35.8926286900356	1066.93471810089	1029.05934718101	1017744	3020.0118694362	131.775806832755	250.321102566567	0	89446	265.418397626113	353.937949217661	573.91974576574	0	NaN	NaN	NaN	NaN	NaN	275.686313925831	0.999820944377537	23.3102285585307	14.1416150127907	11.4747876585916	3.53891508444958	0.00577847770633691	0.0030897702928004	0	1.00035683590884	2410.60319862875	0	8541.09792284866	1	1	1	1	2019-03-29T15:51:43.274	NG_ecoli_LTEE_151_DM0	-0	-0	164.275	DIA_100X_EMPTY_1x1_100ms	88987626-872e-48c2-be21-d696975670d7	EPI_100X_YFP_1x1_200ms_25sola	EPI_100X_RFP_1x1_200ms_25sola
321	32	11.556609062266	370	48.4968109017288	1073.69189189189	2003.2	2927846	7913.0972972973	131.775806832755	250.321102566567	0	851590	2301.59459459459	353.937949217661	573.91974576574	0	NaN	NaN	NaN	NaN	NaN	324.433056181051	0.972800452169305	30.9835831593722	11.8335893698161	10.1390544844087	2.67734005153325	0.00757799338187198	0.0028893747693955	1	1.00043531725004	2501.59175147764	0	8748.6972972973	1	1	1	1	2019-03-29T15:51:43.274	NG_ecoli_LTEE_151_DM0	-0	-0	164.275	DIA_100X_EMPTY_1x1_100ms	b8fa1159-7382-47ed-9a76-7c885dba97d8	EPI_100X_YFP_1x1_200ms_25sola	EPI_100X_RFP_1x1_200ms_25sola
322	29	11.5277633075001	335	46.1971032774756	1073.73731343284	778.385074626866	1017150	3036.26865671642	131.775806832755	250.321102566567	0	85376	254.853731343284	353.937949217661	573.91974576574	0	NaN	NaN	NaN	NaN	NaN	306.659162226855	0.955619706207698	28.5543439260714	12.7519699791464	10.3947612675358	2.75228462185298	0.0393365899377976	0.0172904510224512	1	1.00805207571492	2423.21030102384	2	9504.90149253731	1	1	1	1	2019-03-29T15:51:43.274	NG_ecoli_LTEE_151_DM0	-0	-0	164.275	DIA_100X_EMPTY_1x1_100ms	f9873b78-5c37-4d91-90cd-d51d2991c16e	EPI_100X_YFP_1x1_200ms_25sola	EPI_100X_RFP_1x1_200ms_25sola
323	29	12.1399095001707	353	48.0222514368229	1069.89801699717	715.903682719547	751453	2128.76203966006	131.775806832755	250.321102566567	0	82721	234.337110481586	353.937949217661	573.91974576574	0	NaN	NaN	NaN	NaN	NaN	310.482961465128	0.989935111354722	28.0113837924669	13.1424169691892	10.7464904598501	3.17115655260422	0.0240456874556841	0.0123571102829504	1	1.00855140881291	2540.72558127061	1	9180.24079320113	1	1	1	1	2019-03-29T15:51:43.274	NG_ecoli_LTEE_151_DM0	-0	-0	164.275	DIA_100X_EMPTY_1x1_100ms	afe2df01-0bf2-4266-a6bf-dba98a3b3b6e	EPI_100X_YFP_1x1_200ms_25sola	EPI_100X_RFP_1x1_200ms_25sola
324	25	11.3958944503707	286	44.3187903078187	1075.11888111888	760.870629370629	1526090	5335.97902097902	131.775806832755	250.321102566567	0	68736	240.335664335664	353.937949217661	573.91974576574	0	NaN	NaN	NaN	NaN	NaN	258.243274873473	0.999707827057938	24.1027801334083	12.6314574478659	10.347307170281	3.20199710916908	0.0116013812324554	0.0065012105415082	0	1.00163561515833	2026.80377259576	1	9219.31468531468	1	1	1	1	2019-03-29T15:51:43.274	NG_ecoli_LTEE_151_DM0	-0	-0	164.275	DIA_100X_EMPTY_1x1_100ms	3917dff9-25c0-4dde-abbe-b16987613423	EPI_100X_YFP_1x1_200ms_25sola	EPI_100X_RFP_1x1_200ms_25sola
325	29	12.633822407569	367	47.5676893566258	1083.47411444142	1537.84196185286	1051990	2866.45776566758	131.775806832755	250.321102566567	0	98048	267.160762942779	353.937949217661	573.91974576574	0	NaN	NaN	NaN	NaN	NaN	309.948804569261	0.996512887336368	27.3637411846215	13.0057824408329	10.8829981344613	3.36940883764093	0.0128649829500475	0.00572896513777318	1	1.00123438081976	2545.43765787918	0	8770.05994550409	1	1	1	1	2019-03-29T15:51:43.274	NG_ecoli_LTEE_151_DM0	-0	-0	164.275	DIA_100X_EMPTY_1x1_100ms	327aab7c-d274-41c1-9558-252550f80040	EPI_100X_YFP_1x1_200ms_25sola	EPI_100X_RFP_1x1_200ms_25sola
326	49	12.3451718403286	605	38.4785617583197	1100.50413223141	1851.9173553719	1388209	2294.56033057851	131.775806832755	250.321102566567	0	217452	359.42479338843	353.937949217661	573.91974576574	0	NaN	NaN	NaN	NaN	NaN	524.549874534248	0.86051415571663	48.3896631477665	12.7928445010974	10.6325774612425	2.50640637115161	0.0364044375092311	0.0105831168444098	1	1.01993350982364	4296.54723793516	0	9048.71074380165	1	1	1	1	2019-03-29T15:51:43.274	NG_ecoli_LTEE_151_DM0	-0	-0	164.275	DIA_100X_EMPTY_1x1_100ms	444bbeaf-5189-40bd-bad8-2eb4d635778e	EPI_100X_YFP_1x1_200ms_25sola	EPI_100X_RFP_1x1_200ms_25sola
327	39	11.2483269550896	439	49.2163445185914	1106.70387243736	300.46013667426	1266888	2885.84965831435	131.775806832755	250.321102566567	0	125272	285.357630979499	353.937949217661	573.91974576574	0	NaN	NaN	NaN	NaN	NaN	381.18250025194	0.972092549584386	37.4013429268137	11.8223375730148	9.92917667022214	2.46798365808426	0.0168175250335681	0.00943213710006318	1	1.00219290878688	2896.03331760066	1	9328.97266514806	1	1	1	1	2019-03-29T15:51:43.274	NG_ecoli_LTEE_151_DM0	-0	-0	164.275	DIA_100X_EMPTY_1x1_100ms	11f8ba2c-636e-490e-bf7d-30ffde4acc6b	EPI_100X_YFP_1x1_200ms_25sola	EPI_100X_RFP_1x1_200ms_25sola
328	36	12.0265990710917	433	48.8666813270907	1116.90531177829	1460.42956120092	920996	2127.01154734411	131.775806832755	250.321102566567	0	113081	261.157043879908	353.937949217661	573.91974576574	0	NaN	NaN	NaN	NaN	NaN	386.826426235456	0.944142968725956	35.1836392853718	12.9338762494062	10.6331065119682	2.87267596894089	0.0220178473421944	0.0104377317181717	0	1.00808919372159	3124.28734236304	1	9213.49653579677	1	1	1	1	2019-03-29T15:51:43.274	NG_ecoli_LTEE_151_DM0	-0	-0	164.275	DIA_100X_EMPTY_1x1_100ms	1fbbfecc-b536-40de-b2e4-cbb2ebdf0095	EPI_100X_YFP_1x1_200ms_25sola	EPI_100X_RFP_1x1_200ms_25sola
329	38	11.9047715595264	453	48.5434853656546	1119.18543046358	1445.87637969095	694847	1533.87858719647	131.775806832755	250.321102566567	0	110677	244.320088300221	353.937949217661	573.91974576574	0	NaN	NaN	NaN	NaN	NaN	416.749695795388	0.942851189542996	38.2899766018412	12.7787639961805	10.6913577209192	2.56085468665621	0.0115241541388604	0.00457395623317269	2	1.00094344003514	3437.48414670052	1	9201.43929359823	1	1	1	1	2019-03-29T15:51:43.274	NG_ecoli_LTEE_151_DM0	-0	-0	164.275	DIA_100X_EMPTY_1x1_100ms	2fc03885-6724-4582-9057-bfa8a82b560a	EPI_100X_YFP_1x1_200ms_25sola	EPI_100X_RFP_1x1_200ms_25sola
330	32	12.5631197151739	402	48.3932795398282	1117.42786069652	617.92039800995	1372658	3414.57213930348	131.775806832755	250.321102566567	0	128013	318.440298507463	353.937949217661	573.91974576574	0	NaN	NaN	NaN	NaN	NaN	336.291929076097	0.991325565498176	30.7328652853858	12.4493728284932	10.6726067921656	2.80179927090947	0.0045025318873255	0.00221303410744518	1	1.0000902951627	2749.37482642	0	8823.99751243781	1	1	1	1	2019-03-29T15:51:43.274	NG_ecoli_LTEE_151_DM0	-0	-0	164.275	DIA_100X_EMPTY_1x1_100ms	87b8bccd-4eba-4107-a6f5-1f359ad116ea	EPI_100X_YFP_1x1_200ms_25sola	EPI_100X_RFP_1x1_200ms_25sola
331	34	11.931273878402	406	48.9422980217038	1120.43596059113	844.083743842365	906479	2232.70689655172	131.775806832755	250.321102566567	0	111991	275.839901477832	353.937949217661	573.91974576574	0	NaN	NaN	NaN	NaN	NaN	351.506409093367	0.983881799450567	32.9396653852221	12.1129614827625	10.4723440774768	2.54761726684218	0.00575173970585233	0.00336198388959473	1	1.00073752887884	2837.24520185743	0	9114.89162561576	1	1	1	1	2019-03-29T15:51:43.274	NG_ecoli_LTEE_151_DM0	-0	-0	164.275	DIA_100X_EMPTY_1x1_100ms	636ee4f7-29b0-4645-bcff-a0c86ac4d8cd	EPI_100X_YFP_1x1_200ms_25sola	EPI_100X_RFP_1x1_200ms_25sola
332	22	12.0746503819444	266	8.74494980232557	1120.55639097744	1178.1954887218	1282728	4822.28571428571	131.775806832755	250.321102566567	0	63616	239.157894736842	353.937949217661	573.91974576574	0	NaN	NaN	NaN	NaN	NaN	238.548488765489	0.999531368854676	22.3524062635007	12.3841811507015	10.3478084700578	3.08414925453075	0.00181475797240044	0.000726573557230537	1	1.0000133360085	1879.79689107478	1	9192.05263157895	1	1	1	1	2019-03-29T15:51:43.274	NG_ecoli_LTEE_151_DM0	-0	-0	164.275	DIA_100X_EMPTY_1x1_100ms	99437726-16e0-4f79-bf3a-7290504a8f1f	EPI_100X_YFP_1x1_200ms_25sola	EPI_100X_RFP_1x1_200ms_25sola
333	27	12.6780697425076	343	45.8538941954738	1134.53644314869	726.889212827988	942247	2747.07580174927	131.775806832755	250.321102566567	0	91118	265.650145772595	353.937949217661	573.91974576574	0	NaN	NaN	NaN	NaN	NaN	285.209808288502	0.99931118601954	25.0409180363853	13.3009194906568	10.9657152849814	3.44086263401595	0.00389093361992611	0.00156253719205826	1	1.00008471284885	2364.90695937098	0	8804.50437317784	1	1	1	1	2019-03-29T15:51:43.274	NG_ecoli_LTEE_151_DM0	-0	-0	164.275	DIA_100X_EMPTY_1x1_100ms	35cf1bf3-91c3-421d-93b8-10a7f80d66e8	EPI_100X_YFP_1x1_200ms_25sola	EPI_100X_RFP_1x1_200ms_25sola
334	25	11.2273942026602	282	38.5020427217009	1133.41843971631	1197.4219858156	1302987	4620.52127659574	131.775806832755	250.321102566567	0	66350	235.283687943262	353.937949217661	573.91974576574	0	NaN	NaN	NaN	NaN	NaN	256.905673471182	0.998721368255852	24.7270264303601	12.1777133093507	10.0784500360036	3.00292682809061	0.00419522969517889	0.00216913636664694	1	1.00006278209512	1972.64651094847	1	9280.74468085106	1	1	1	1	2019-03-29T15:51:43.274	NG_ecoli_LTEE_151_DM0	-0	-0	164.275	DIA_100X_EMPTY_1x1_100ms	02b72dbe-e26a-4245-ac43-4f30a084bff5	EPI_100X_YFP_1x1_200ms_25sola	EPI_100X_RFP_1x1_200ms_25sola
335	27	12.7361520933903	344	44.6260280368491	1139.5726744186	1857.7761627907	1027332	2986.43023255814	131.775806832755	250.321102566567	0	104887	304.904069767442	353.937949217661	573.91974576574	0	NaN	NaN	NaN	NaN	NaN	284.363200871218	0.99457955541673	25.3350992388519	13.2518372502761	10.9142501093526	3.05526489743357	0.00312898421434928	0.00146574006142596	1	1.00010070722885	2370.28350769441	0	8730.2238372093	1	1	1	1	2019-03-29T15:51:43.274	NG_ecoli_LTEE_151_DM0	-0	-0	164.275	DIA_100X_EMPTY_1x1_100ms	6597756d-0e3a-49d1-b646-4279e250d85b	EPI_100X_YFP_1x1_200ms_25sola	EPI_100X_RFP_1x1_200ms_25sola
336	25	13.0459455750522	330	14.9621984928501	1138.37575757576	397.593939393939	1081109	3276.08787878788	131.775806832755	250.321102566567	0	81719	247.633333333333	353.937949217661	573.91974576574	0	NaN	NaN	NaN	NaN	NaN	279.224802428496	0.997576750201271	25.1878362883681	13.23030419736	10.5925405087812	3.39419047282392	0.0146898610152053	0.00819951262729163	0	1.00284626474556	2219.63216866349	0	9154.55757575758	1	1	1	1	2019-03-29T15:51:43.274	NG_ecoli_LTEE_151_DM0	-0	-0	164.275	DIA_100X_EMPTY_1x1_100ms	3dbc72e1-5713-4bca-8f56-782dd0a12704	EPI_100X_YFP_1x1_200ms_25sola	EPI_100X_RFP_1x1_200ms_25sola
337	41	13.3467293573352	548	47.9983086258313	1153.33394160584	1615.89598540146	916599	1672.62591240876	131.775806832755	250.321102566567	0	151769	276.950729927007	353.937949217661	573.91974576574	0	NaN	NaN	NaN	NaN	NaN	447.658976977336	0.920570960011693	40.7826931512394	12.6078930997884	10.6767960977567	2.57458302903491	0.0192879007020463	0.0113660331370606	1	1.01432221805559	3651.30137466544	0	9000.24087591241	1	1	1	1	2019-03-29T15:51:43.274	NG_ecoli_LTEE_151_DM0	-0	-0	164.275	DIA_100X_EMPTY_1x1_100ms	affa6ddf-fe58-4a49-ac5f-8a4f5c7194ae	EPI_100X_YFP_1x1_200ms_25sola	EPI_100X_RFP_1x1_200ms_25sola
338	42	12.347051989277	519	49.3605198098755	1152.68015414258	1781.6493256262	1088700	2097.68786127168	131.775806832755	250.321102566567	0	154388	297.472061657033	353.937949217661	573.91974576574	0	NaN	NaN	NaN	NaN	NaN	437.342074424992	0.93008656070457	41.372535676062	12.2812774825757	10.3146973054946	2.39027122344959	0.0172060071709217	0.00722541090437726	2	1.00442278676181	3457.12430923513	0	9119.03275529865	1	1	1	1	2019-03-29T15:51:43.274	NG_ecoli_LTEE_151_DM0	-0	-0	164.275	DIA_100X_EMPTY_1x1_100ms	bfadcbc2-9c0b-4717-9c30-6de0d00d190b	EPI_100X_YFP_1x1_200ms_25sola	EPI_100X_RFP_1x1_200ms_25sola
339	33	14.1461275369534	467	48.2469230056775	1153.85010706638	1319.05781584582	813221	1741.37259100642	131.775806832755	250.321102566567	0	110974	237.631691648822	353.937949217661	573.91974576574	0	NaN	NaN	NaN	NaN	NaN	387.615611231096	0.989988536270277	31.8501819071861	14.2634399461133	11.920516874762	3.14592346562965	0.00847433407168196	0.00411529504990501	1	1.00050568783626	3554.61011329448	0	8439.17773019272	1	1	1	1	2019-03-29T15:51:43.274	NG_ecoli_LTEE_151_DM0	-0	-0	164.275	DIA_100X_EMPTY_1x1_100ms	e19a65cc-228d-4269-8007-35fc05e9e43d	EPI_100X_YFP_1x1_200ms_25sola	EPI_100X_RFP_1x1_200ms_25sola
340	35	13.4972772625975	473	48.7367101425254	1157.42917547569	559.154334038055	667460	1411.12050739958	131.775806832755	250.321102566567	0	119189	251.985200845666	353.937949217661	573.91974576574	0	NaN	NaN	NaN	NaN	NaN	389.683318924361	0.971182806892173	33.6325846108453	13.2087530840203	11.1625149939248	3.08974607202745	0.0362015290916571	0.0108225729123221	0	1.00800535676315	3291.35127307319	0	8710.22198731501	1	1	1	1	2019-03-29T15:51:43.274	NG_ecoli_LTEE_151_DM0	-0	-0	164.275	DIA_100X_EMPTY_1x1_100ms	5d19549c-db5b-4d32-8e8f-3884137d8f50	EPI_100X_YFP_1x1_200ms_25sola	EPI_100X_RFP_1x1_200ms_25sola
341	38	14.7884150250654	562	48.3943546774426	1154.96797153025	122.992882562278	1521471	2707.24377224199	131.775806832755	250.321102566567	0	193708	344.67615658363	353.937949217661	573.91974576574	0	NaN	NaN	NaN	NaN	NaN	441.981788558128	0.979655374564284	35.5222792123711	14.341780182341	12.1425347622104	3.12062662037118	0.0171487109657696	0.00739553811486428	1	1.00277847397748	4113.48024445811	0	8417.08896797153	1	1	1	1	2019-03-29T15:51:43.274	NG_ecoli_LTEE_151_DM0	-0	-0	164.275	DIA_100X_EMPTY_1x1_100ms	a08e783d-fd8e-4c1f-8bd9-e72c887e7d12	EPI_100X_YFP_1x1_200ms_25sola	EPI_100X_RFP_1x1_200ms_25sola
342	26	12.1486875599327	316	42.252308580041	1161.06329113924	316.174050632911	639655	2024.2246835443	131.775806832755	250.321102566567	0	81135	256.756329113924	353.937949217661	573.91974576574	0	NaN	NaN	NaN	NaN	NaN	261.86671996964	0.999544372242666	23.9646873409378	13.0538854068309	10.5095725329605	3.35405607405612	0.0134586601392347	0.00743117163677259	0	1.0021823649647	2078.89115932467	0	8831.45253164557	1	1	1	1	2019-03-29T15:51:43.274	NG_ecoli_LTEE_151_DM0	-0	-0	164.275	DIA_100X_EMPTY_1x1_100ms	05f83d86-f94d-4447-b933-1e856a529b5a	EPI_100X_YFP_1x1_200ms_25sola	EPI_100X_RFP_1x1_200ms_25sola
343	47	12.5612547993994	592	48.4650650578695	1160.28378378378	1695.77871621622	1483943	2506.66047297297	131.775806832755	250.321102566567	0	163885	276.83277027027	353.937949217661	573.91974576574	0	NaN	NaN	NaN	NaN	NaN	490.842263649419	0.893064501633872	45.9314328106315	12.482418477167	10.5408367548844	2.31809545215563	0.016050600117049	0.00743914757775697	1	1.00830087473938	4008.20614590648	0	8625.77195945946	1	1	1	1	2019-03-29T15:51:43.274	NG_ecoli_LTEE_151_DM0	-0	-0	164.275	DIA_100X_EMPTY_1x1_100ms	03db0289-925b-4982-94b9-8ef905136cc8	EPI_100X_YFP_1x1_200ms_25sola	EPI_100X_RFP_1x1_200ms_25sola
344	26	11.5758815823571	301	32.2096660850831	1170.03322259136	1071.15946843854	788704	2620.27906976744	131.775806832755	250.321102566567	0	75496	250.817275747508	353.937949217661	573.91974576574	0	NaN	NaN	NaN	NaN	NaN	272.46960642734	0.997749311888045	24.9470383631373	12.7088659973058	10.5647440802756	3.1360156126673	0.0279304389228661	0.0164583969855178	0	1.01095785885627	2186.88949623522	1	9014.64451827243	1	1	1	1	2019-03-29T15:51:43.274	NG_ecoli_LTEE_151_DM0	-0	-0	164.275	DIA_100X_EMPTY_1x1_100ms	2d1ec1bf-b4f0-41f4-89cb-4c96cc310d1a	EPI_100X_YFP_1x1_200ms_25sola	EPI_100X_RFP_1x1_200ms_25sola
345	24	13.1832396022582	317	16.6324723666976	1170.72555205047	85.0504731861199	407234	1284.64984227129	131.775806832755	250.321102566567	0	962373	3035.87697160883	353.937949217661	573.91974576574	1	NaN	NaN	NaN	NaN	NaN	257.774037042378	0.999762279915157	22.1419946475196	13.9550003101596	11.1981370323294	3.6666347971943	0.000648464424389929	0.000296479643767829	1	1.00000313162431	2180.71132092996	0	8630.5141955836	1	1	1	1	2019-03-29T15:51:43.274	NG_ecoli_LTEE_151_DM0	-0	-0	164.275	DIA_100X_EMPTY_1x1_100ms	1804c54b-525a-47d0-abea-0672473ca86e	EPI_100X_YFP_1x1_200ms_25sola	EPI_100X_RFP_1x1_200ms_25sola
346	22	11.1705267998232	246	32.0693502588848	1169.62195121951	1649.67479674797	1091380	4436.50406504065	131.775806832755	250.321102566567	0	77748	316.048780487805	353.937949217661	573.91974576574	0	NaN	NaN	NaN	NaN	NaN	230.857886450279	0.999751166679783	21.8302195291782	12.7364839228836	10.2418701049131	3.28406983459671	0.00126117155702227	0.000660212983171389	1	1.0000032479259	1798.48372212316	1	9199.26829268293	1	1	1	1	2019-03-29T15:51:43.274	NG_ecoli_LTEE_151_DM0	-0	-0	164.275	DIA_100X_EMPTY_1x1_100ms	9757e1d0-a667-46b5-a51e-d8433cd141fe	EPI_100X_YFP_1x1_200ms_25sola	EPI_100X_RFP_1x1_200ms_25sola
347	36	13.194613829973	476	49.0382251275942	1179.26470588235	620.829831932773	2180426	4580.7268907563	131.775806832755	250.321102566567	0	116130	243.970588235294	353.937949217661	573.91974576574	0	NaN	NaN	NaN	NaN	NaN	402.897932979096	0.977741151513613	35.0861579721584	13.2726579641496	11.054166788297	3.10490793542586	0.025264429715417	0.00659707137185143	1	1.00195614465268	3367.26830028679	1	8848.9012605042	1	1	1	1	2019-03-29T15:51:43.274	NG_ecoli_LTEE_151_DM0	-0	-0	164.275	DIA_100X_EMPTY_1x1_100ms	ae6c7f25-5a14-45c5-bd52-8cbf91245f83	EPI_100X_YFP_1x1_200ms_25sola	EPI_100X_RFP_1x1_200ms_25sola
348	32	12.3567517250039	396	47.3895441262216	1170.79797979798	1207.31565656566	870005	2196.98232323232	131.775806832755	250.321102566567	0	102311	258.361111111111	353.937949217661	573.91974576574	0	NaN	NaN	NaN	NaN	NaN	332.38877741377	0.974686341627478	31.0821502867016	12.4976790489795	10.2304679285848	3.06161842507769	0.00935652222296674	0.0042053858951562	0	1.00123785058588	2555.00605590883	0	8735.83585858586	1	1	1	1	2019-03-29T15:51:43.274	NG_ecoli_LTEE_151_DM0	-0	-0	164.275	DIA_100X_EMPTY_1x1_100ms	87b84034-4d79-47f4-91da-3c3d07b56114	EPI_100X_YFP_1x1_200ms_25sola	EPI_100X_RFP_1x1_200ms_25sola
349	33	11.8242735181157	390	49.4602165222178	1183	1662.67179487179	2800840	7181.64102564103	131.775806832755	250.321102566567	0	121669	311.971794871795	353.937949217661	573.91974576574	0	NaN	NaN	NaN	NaN	NaN	346.803143239366	0.986567012225744	31.8156440911773	12.7215352955724	10.52137584565	3.09785128196993	0.0728525505818063	0.00512769474017272	2	1.00037221246079	2766.14964189548	1	9052.01282051282	1	1	1	1	2019-03-29T15:51:43.274	NG_ecoli_LTEE_151_DM0	-0	-0	164.275	DIA_100X_EMPTY_1x1_100ms	6ba16169-e8de-4528-8511-927e7750cd2b	EPI_100X_YFP_1x1_200ms_25sola	EPI_100X_RFP_1x1_200ms_25sola
350	26	14.5999885389445	380	31.8430167885642	1183.21052631579	284.886842105263	2474749	6512.49736842105	131.775806832755	250.321102566567	0	128214	337.405263157895	353.937949217661	573.91974576574	0	NaN	NaN	NaN	NaN	NaN	301.721277062365	0.999877785238168	23.7989807520821	15.1829452549666	12.0896226061988	4.0823131945289	0.0121628164735885	0.00586815018844174	1	1.00136680194205	2731.95616759475	0	8502.48684210526	1	1	1	1	2019-03-29T15:51:43.274	NG_ecoli_LTEE_151_DM0	-0	-0	164.275	DIA_100X_EMPTY_1x1_100ms	40f59ccb-18cd-4ed5-8820-5801f93b8492	EPI_100X_YFP_1x1_200ms_25sola	EPI_100X_RFP_1x1_200ms_25sola
351	34	10.5908223572878	361	46.6565908327742	1193.76731301939	638.310249307479	730060	2022.32686980609	131.775806832755	250.321102566567	0	83591	231.554016620499	353.937949217661	573.91974576574	0	NaN	NaN	NaN	NaN	NaN	331.93227747094	0.955600131874585	33.4239371308038	11.5439755892665	9.6524916442058	2.5384989914536	0.0247752053978835	0.0114769565286693	0	1.0098563796355	2445.83049642146	1	9502.93905817175	1	1	1	1	2019-03-29T15:51:43.274	NG_ecoli_LTEE_151_DM0	-0	-0	164.275	DIA_100X_EMPTY_1x1_100ms	d5e717a7-6e1c-4b57-a8ec-9e954b081a16	EPI_100X_YFP_1x1_200ms_25sola	EPI_100X_RFP_1x1_200ms_25sola
352	27	11.8773085561825	321	34.8205713713819	1192.34579439252	1059.38629283489	866446	2699.20872274143	131.775806832755	250.321102566567	0	84816	264.224299065421	353.937949217661	573.91974576574	0	NaN	NaN	NaN	NaN	NaN	289.54369915743	0.984964886820972	27.2726602001682	12.1680442387194	10.0933344492731	3.15266573085594	0.0329090092922957	0.0162570182667709	1	1.0139347204135	2182.16060501727	1	9056.7476635514	1	1	1	1	2019-03-29T15:51:43.274	NG_ecoli_LTEE_151_DM0	-0	-0	164.275	DIA_100X_EMPTY_1x1_100ms	4018e29a-2463-4590-9a73-493a8d5ca515	EPI_100X_YFP_1x1_200ms_25sola	EPI_100X_RFP_1x1_200ms_25sola
353	28	12.5571769730666	352	44.0019284875098	1192.96022727273	1007.54829545455	200518	569.653409090909	131.775806832755	250.321102566567	0	196705	558.821022727273	353.937949217661	573.91974576574	0	NaN	NaN	NaN	NaN	NaN	295.718352619494	0.977707129232321	27.2183105419119	12.7522275075644	10.562096949232	2.89971908559031	0.0089781965962411	0.00483796862503847	1	1.00119596783183	2384.79660756637	0	8981.76136363636	1	1	1	1	2019-03-29T15:51:43.274	NG_ecoli_LTEE_151_DM0	-0	-0	164.275	DIA_100X_EMPTY_1x1_100ms	63ecb54c-0557-45e5-a560-865b7a7deeb8	EPI_100X_YFP_1x1_200ms_25sola	EPI_100X_RFP_1x1_200ms_25sola
354	30	11.9704908700267	360	45.413348675133	1194.875	778.508333333333	534096	1483.6	131.775806832755	250.321102566567	0	84909	235.858333333333	353.937949217661	573.91974576574	0	NaN	NaN	NaN	NaN	NaN	317.332190654161	0.978733156699022	30.5083609351047	12.3634987135059	9.90566919895839	3.09044184341828	0.00377978515142519	0.00203553217578718	0	1.00020199293437	2351.12867482648	0	9074.71111111111	1	1	1	1	2019-03-29T15:51:43.274	NG_ecoli_LTEE_151_DM0	-0	-0	164.275	DIA_100X_EMPTY_1x1_100ms	a0f39cef-d6c7-4511-a2af-2dccf5cea452	EPI_100X_YFP_1x1_200ms_25sola	EPI_100X_RFP_1x1_200ms_25sola
355	30	13.1599353575855	395	46.9985788985358	1200.89873417722	1937.36962025316	595889	1508.57974683544	131.775806832755	250.321102566567	0	132027	334.245569620253	353.937949217661	573.91974576574	0	NaN	NaN	NaN	NaN	NaN	321.713889521467	0.989521807836429	28.4277303919486	13.193238491652	11.0786413098851	2.93786743106462	0.0111310520167497	0.00606911836391425	1	1.00191843629755	2740.34392734824	0	8790.96455696203	1	1	1	1	2019-03-29T15:51:43.274	NG_ecoli_LTEE_151_DM0	-0	-0	164.275	DIA_100X_EMPTY_1x1_100ms	4f558578-1217-4928-9a07-b617dc22a3e5	EPI_100X_YFP_1x1_200ms_25sola	EPI_100X_RFP_1x1_200ms_25sola
356	22	12.3523341900929	272	11.5689144882323	1199.01102941176	1250.15441176471	519443	1909.71691176471	131.775806832755	250.321102566567	0	67415	247.849264705882	353.937949217661	573.91974576574	0	NaN	NaN	NaN	NaN	NaN	238.245766255389	0.999726666735395	21.6232222630038	13.0515819954762	10.5796661424094	3.45018967846083	0.00119593055074183	0.000641067308559961	1	1.00000343333633	1900.87789314393	0	9219.33823529412	1	1	1	1	2019-03-29T15:51:43.274	NG_ecoli_LTEE_151_DM0	-0	-0	164.275	DIA_100X_EMPTY_1x1_100ms	5508def6-c4aa-4c89-89c4-715286aee923	EPI_100X_YFP_1x1_200ms_25sola	EPI_100X_RFP_1x1_200ms_25sola
357	28	12.4140729352736	348	45.1164293399639	1203.75	1834.17528735632	855205	2457.48563218391	131.775806832755	250.321102566567	0	106288	305.425287356322	353.937949217661	573.91974576574	0	NaN	NaN	NaN	NaN	NaN	290.894242855329	0.995061087497669	27.0686943587521	12.4655448965351	10.3838110708287	3.08167631890616	0.00296743253610489	0.00144088956596002	1	1.00002449442253	2292.29625647273	0	8961.09482758621	1	1	1	1	2019-03-29T15:51:43.274	NG_ecoli_LTEE_151_DM0	-0	-0	164.275	DIA_100X_EMPTY_1x1_100ms	44b15276-06dd-4144-a324-8ab873fc674f	EPI_100X_YFP_1x1_200ms_25sola	EPI_100X_RFP_1x1_200ms_25sola
358	29	12.5375406542113	364	45.1730146812684	1208.18131868132	1125.66483516484	1153109	3167.88186813187	131.775806832755	250.321102566567	0	110137	302.574175824176	353.937949217661	573.91974576574	0	NaN	NaN	NaN	NaN	NaN	303.941611031659	0.997332252821666	27.6126935471666	13.0790238031089	10.6983309796398	3.09027296484184	0.00958218761699283	0.00525336284809056	1	1.00034874742335	2482.16537935898	0	8753.07142857143	1	1	1	1	2019-03-29T15:51:43.274	NG_ecoli_LTEE_151_DM0	-0	-0	164.275	DIA_100X_EMPTY_1x1_100ms	2d79f300-1d45-459d-ab71-afe714ab91d7	EPI_100X_YFP_1x1_200ms_25sola	EPI_100X_RFP_1x1_200ms_25sola
359	44	11.1007205233631	489	43.4007539080888	1218.65439672802	1517.53578732106	1384822	2831.94683026585	131.775806832755	250.321102566567	0	126672	259.042944785276	353.937949217661	573.91974576574	0	NaN	NaN	NaN	NaN	NaN	450.120943112844	0.896790134957948	43.3590181672109	12.7436667483476	10.2238815222766	2.45210639394572	0.0112220122651858	0.00573744279927677	1	1.00272314702417	3559.59785932588	1	9151.51942740286	1	1	1	1	2019-03-29T15:51:43.274	NG_ecoli_LTEE_151_DM0	-0	-0	164.275	DIA_100X_EMPTY_1x1_100ms	16f98800-591f-4931-9cf8-3107a1313e9c	EPI_100X_YFP_1x1_200ms_25sola	EPI_100X_RFP_1x1_200ms_25sola
360	41	13.2979704722186	546	48.8588820313578	1232.11355311355	1797.47619047619	1880766	3444.62637362637	131.775806832755	250.321102566567	0	163463	299.382783882784	353.937949217661	573.91974576574	0	NaN	NaN	NaN	NaN	NaN	462.579844599793	0.915652890249957	40.4627970553352	13.3670443965769	11.1560491615472	2.46919212910029	0.0590467364493986	0.021064863378226	1	1.03750823203998	3955.18335106385	1	8819.25274725275	1	1	1	1	2019-03-29T15:51:43.274	NG_ecoli_LTEE_151_DM0	-0	-0	164.275	DIA_100X_EMPTY_1x1_100ms	754dca73-040d-4d0f-91c7-3517738f526a	EPI_100X_YFP_1x1_200ms_25sola	EPI_100X_RFP_1x1_200ms_25sola
361	29	10.896800001966	316	46.1001189882999	1230.96202531646	1775.87658227848	1114453	3526.75	131.775806832755	250.321102566567	0	93618	296.259493670886	353.937949217661	573.91974576574	0	NaN	NaN	NaN	NaN	NaN	289.99139362463	0.982237702640398	27.7927858319161	12.1716191349925	10.0034059033733	3.04871606649434	0.0183163592609528	0.00166557967037114	2	1.0000142762464	2184.3274566466	1	9141.06012658228	1	1	1	1	2019-03-29T15:51:43.274	NG_ecoli_LTEE_151_DM0	-0	-0	164.275	DIA_100X_EMPTY_1x1_100ms	853c7d1b-ee46-49da-9670-561a7c9a943a	EPI_100X_YFP_1x1_200ms_25sola	EPI_100X_RFP_1x1_200ms_25sola
362	26	11.5255389907208	300	45.2546855611656	1228.47333333333	791.56	489568	1631.89333333333	131.775806832755	250.321102566567	0	179278	597.593333333333	353.937949217661	573.91974576574	0	NaN	NaN	NaN	NaN	NaN	269.955806683001	0.996244905797187	25.2802251677404	12.3099922346661	10.3734883770316	2.95558024072579	0.00111221500777986	0.000570844259317993	1	1.00001064556348	2136.58644377136	0	9020.88666666667	1	1	1	1	2019-03-29T15:51:43.274	NG_ecoli_LTEE_151_DM0	-0	-0	164.275	DIA_100X_EMPTY_1x1_100ms	566c6a22-bf56-4877-8063-0ceaefebda29	EPI_100X_YFP_1x1_200ms_25sola	EPI_100X_RFP_1x1_200ms_25sola
363	32	13.6649028409732	437	47.7812603294135	1233.08466819222	1523.28604118993	1675111	3833.20594965675	131.775806832755	250.321102566567	0	115598	264.526315789474	353.937949217661	573.91974576574	0	NaN	NaN	NaN	NaN	NaN	368.052676134655	0.98811319786739	29.7398870924643	14.0585474199326	12.0773417777238	3.18447692402806	0.0129341871223888	0.00529918002239993	1	1.00176526001636	3406.99824595293	1	8842.5881006865	1	1	1	1	2019-03-29T15:51:43.274	NG_ecoli_LTEE_151_DM0	-0	-0	164.275	DIA_100X_EMPTY_1x1_100ms	58ad39bd-f2f5-4b14-99e0-f8d20df027e1	EPI_100X_YFP_1x1_200ms_25sola	EPI_100X_RFP_1x1_200ms_25sola
364	25	9.92814261132937	249	44.3877866103927	1235.40562248996	1679.93172690763	1049061	4213.09638554217	131.775806832755	250.321102566567	0	71895	288.734939759036	353.937949217661	573.91974576574	0	NaN	NaN	NaN	NaN	NaN	247.327532599093	0.99223712261516	25.2128033233464	11.4838686327994	9.5264163231345	2.69262444157748	0.00742922857781896	0.00284919708921323	1	1.0003212597833	1797.09125834182	2	10125.4738955823	1	1	1	1	2019-03-29T15:51:43.274	NG_ecoli_LTEE_151_DM0	-0	-0	164.275	DIA_100X_EMPTY_1x1_100ms	5a63b506-1112-4ab9-a894-ad6cd6bea855	EPI_100X_YFP_1x1_200ms_25sola	EPI_100X_RFP_1x1_200ms_25sola
365	30	11.1470843797016	335	46.3526200088551	1238.98805970149	851.334328358209	1001427	2989.33432835821	131.775806832755	250.321102566567	0	81025	241.865671641791	353.937949217661	573.91974576574	0	NaN	NaN	NaN	NaN	NaN	306.873292628886	0.978729516163053	30.3427835751582	11.8592057663974	9.75310288963704	2.79622566045825	0.0248642711197371	0.00559832470345455	1	1.00041250458471	2266.89243096968	1	9330.76119402985	1	1	1	1	2019-03-29T15:51:43.274	NG_ecoli_LTEE_151_DM0	-0	-0	164.275	DIA_100X_EMPTY_1x1_100ms	5393c9df-5055-418a-9aaa-26670d48c94d	EPI_100X_YFP_1x1_200ms_25sola	EPI_100X_RFP_1x1_200ms_25sola
366	34	10.156807544619	346	42.0302848821051	1249.6098265896	1651.87572254335	979522	2830.98843930636	131.775806832755	250.321102566567	0	103396	298.832369942197	353.937949217661	573.91974576574	0	NaN	NaN	NaN	NaN	NaN	365.430826215941	0.955382197236725	36.4918676114398	11.5206557426218	9.78813941115258	2.35303083630439	0.0292336939549455	0.00996739595579532	2	1.00683308624273	2745.90978465568	3	10174.3930635838	1	1	1	1	2019-03-29T15:51:43.274	NG_ecoli_LTEE_151_DM0	-0	-0	164.275	DIA_100X_EMPTY_1x1_100ms	23824213-205f-4886-a291-dfe9a2644929	EPI_100X_YFP_1x1_200ms_25sola	EPI_100X_RFP_1x1_200ms_25sola
367	52	11.7709284391891	614	47.9757976913218	1262.02117263844	1731.71172638436	1478167	2407.43811074919	131.775806832755	250.321102566567	0	180740	294.364820846906	353.937949217661	573.91974576574	0	NaN	NaN	NaN	NaN	NaN	533.91118108015	0.88596997334131	52.2355704369999	12.6782265483924	9.92724037638533	2.38621404183205	0.0192924081167014	0.00644147962735219	2	1.00166024891993	4043.08897667257	1	9182.50488599349	1	1	1	1	2019-03-29T15:51:43.274	NG_ecoli_LTEE_151_DM0	-0	-0	164.275	DIA_100X_EMPTY_1x1_100ms	f88a53f0-82ef-4d80-883e-8bc5f564b865	EPI_100X_YFP_1x1_200ms_25sola	EPI_100X_RFP_1x1_200ms_25sola
368	32	11.8675035408028	381	36.9060385318811	1245.83464566929	1706.80839895013	1325290	3478.45144356955	131.775806832755	250.321102566567	0	109633	287.750656167979	353.937949217661	573.91974576574	0	NaN	NaN	NaN	NaN	NaN	328.962957231533	0.997317595145697	31.6764221774082	11.7333408989519	10.1321186891932	2.71264395131037	0.0134008817509469	0.00691725508346277	0	1.00293279913171	2554.0332152651	2	9198.64566929134	1	1	1	1	2019-03-29T15:51:43.274	NG_ecoli_LTEE_151_DM0	-0	-0	164.275	DIA_100X_EMPTY_1x1_100ms	e5450658-2f8b-4b53-9e0a-bd0918896c1f	EPI_100X_YFP_1x1_200ms_25sola	EPI_100X_RFP_1x1_200ms_25sola
369	22	11.2734894173549	248	12.1182438736241	1250.22177419355	1671.79838709677	1710203	6895.97983870968	131.775806832755	250.321102566567	0	74408	300.032258064516	353.937949217661	573.91974576574	0	NaN	NaN	NaN	NaN	NaN	267.070889858646	0.997831410110562	22.9350178415406	13.9952972945874	10.9261638950595	3.83084111457788	0.0438572203197904	0.0220497661115356	0	1.01823786720823	2150.42542006158	3	10525.6814516129	1	1	1	1	2019-03-29T15:51:43.274	NG_ecoli_LTEE_151_DM0	-0	-0	164.275	DIA_100X_EMPTY_1x1_100ms	25d45364-1532-4e79-9662-709b32ff83dd	EPI_100X_YFP_1x1_200ms_25sola	EPI_100X_RFP_1x1_200ms_25sola
370	26	10.4499331280093	273	41.3222332269534	1254.94505494505	860.454212454212	1032678	3782.7032967033	131.775806832755	250.321102566567	0	65444	239.721611721612	353.937949217661	573.91974576574	0	NaN	NaN	NaN	NaN	NaN	264.193771279321	0.986456674412183	25.5853330108616	12.0373968203621	9.89593637483163	3.03062627967914	0.0291812482184606	0.0138442200339618	1	1.00910627534565	1967.86247413085	2	9750.76923076923	1	1	1	1	2019-03-29T15:51:43.274	NG_ecoli_LTEE_151_DM0	-0	-0	164.275	DIA_100X_EMPTY_1x1_100ms	3ffbdbcb-9b21-48d3-9833-03d5a0aaaf8c	EPI_100X_YFP_1x1_200ms_25sola	EPI_100X_RFP_1x1_200ms_25sola
371	24	11.8172909007958	284	30.8246510701188	1262.77112676056	639.890845070423	942031	3317.01056338028	131.775806832755	250.321102566567	0	67398	237.316901408451	353.937949217661	573.91974576574	0	NaN	NaN	NaN	NaN	NaN	256.043671612362	0.99974846782306	23.0626094682548	13.3752372335292	10.488553886164	3.689224137941	0.0145745773444814	0.00846181907855065	0	1.00257582769304	1992.64325676958	1	9161.09507042254	1	1	1	1	2019-03-29T15:51:43.274	NG_ecoli_LTEE_151_DM0	-0	-0	164.275	DIA_100X_EMPTY_1x1_100ms	1f593d87-87f8-4998-b0c1-7425c1fe1666	EPI_100X_YFP_1x1_200ms_25sola	EPI_100X_RFP_1x1_200ms_25sola
372	29	13.3619707018032	388	42.7503221969784	1267.32731958763	1668.76804123711	1442891	3718.7912371134	131.775806832755	250.321102566567	0	247148	636.979381443299	353.937949217661	573.91974576574	0	NaN	NaN	NaN	NaN	NaN	379.818196750422	0.988253741463091	28.348948057717	15.782935035471	12.8102119041976	3.97937935579864	0.0322999445337873	0.0132650830201106	1	1.01064123616307	3653.75529052051	3	9636.30412371134	1	1	1	1	2019-03-29T15:51:43.274	NG_ecoli_LTEE_151_DM0	-0	-0	164.275	DIA_100X_EMPTY_1x1_100ms	006c1f6d-e52e-482c-beba-8dbbade0b794	EPI_100X_YFP_1x1_200ms_25sola	EPI_100X_RFP_1x1_200ms_25sola
373	32	13.2178707468366	423	48.4563148538056	1273.62647754137	850.096926713948	3419522	8083.97635933806	131.775806832755	250.321102566567	0	112049	264.891252955083	353.937949217661	573.91974576574	0	NaN	NaN	NaN	NaN	NaN	355.346740158288	0.983204738519193	30.3050144173931	13.4852618784089	11.357003548977	3.21155235451921	0.030122800756744	0.0120133758547395	1	1.00799338489328	3069.95422080318	1	8917.78250591017	1	1	1	1	2019-03-29T15:51:43.274	NG_ecoli_LTEE_151_DM0	-0	-0	164.275	DIA_100X_EMPTY_1x1_100ms	f87b5822-6cd7-4cf2-b29e-32940c9a3f16	EPI_100X_YFP_1x1_200ms_25sola	EPI_100X_RFP_1x1_200ms_25sola
374	38	13.3026722251227	506	49.2727014773458	1270.10079051383	208.982213438735	2114585	4179.02173913043	131.775806832755	250.321102566567	0	162370	320.889328063241	353.937949217661	573.91974576574	0	NaN	NaN	NaN	NaN	NaN	415.251174714048	0.96732030225133	37.2105655176115	12.9265680065484	10.9266597659055	2.61342396756313	0.00448982791931125	0.00172054399276543	2	1.00007944371464	3489.24120282626	0	8811.39328063241	1	1	1	1	2019-03-29T15:51:43.274	NG_ecoli_LTEE_151_DM0	-0	-0	164.275	DIA_100X_EMPTY_1x1_100ms	aa191531-2310-4a27-a52a-3fc5c8602046	EPI_100X_YFP_1x1_200ms_25sola	EPI_100X_RFP_1x1_200ms_25sola
375	26	11.6927748044021	304	39.9017909745975	1273.625	658.723684210526	754528	2482	131.775806832755	250.321102566567	0	71655	235.707236842105	353.937949217661	573.91974576574	0	NaN	NaN	NaN	NaN	NaN	266.443782691785	0.999516292634754	23.8528897604916	13.1584129007654	10.6961355010581	3.47839352914969	0.0141874199784335	0.00652494782880183	1	1.00174214156119	2143.30844151941	1	9115.47368421053	1	1	1	1	2019-03-29T15:51:43.274	NG_ecoli_LTEE_151_DM0	-0	-0	164.275	DIA_100X_EMPTY_1x1_100ms	8d0c97c9-72e6-4bee-ab36-cff99ea56f75	EPI_100X_YFP_1x1_200ms_25sola	EPI_100X_RFP_1x1_200ms_25sola
376	37	12.0861479505942	447	49.3849984840513	1281.38926174497	1661.48545861298	822977	1841.11185682327	131.775806832755	250.321102566567	0	178510	399.351230425056	353.937949217661	573.91974576574	0	NaN	NaN	NaN	NaN	NaN	393.197868670521	0.967076949918359	36.051687682875	12.5102617063071	10.666765234392	2.58846374601636	0.0178043791776584	0.00661265261371894	1	1.00278020599425	3221.66927323976	2	9608.98210290828	1	1	1	1	2019-03-29T15:51:43.274	NG_ecoli_LTEE_151_DM0	-0	-0	164.275	DIA_100X_EMPTY_1x1_100ms	2d3baae1-deab-454c-8694-04c163d3b13c	EPI_100X_YFP_1x1_200ms_25sola	EPI_100X_RFP_1x1_200ms_25sola
377	26	10.4668539918705	272	44.5369526504933	1278.37132352941	2028.52573529412	39713	146.003676470588	131.775806832755	250.321102566567	0	10173012	37400.7794117647	353.937949217661	573.91974576574	2	NaN	NaN	NaN	NaN	NaN	265.500795361356	0.988913163008956	25.8847741396711	12.0844385829942	9.92166656548581	2.85704215194029	0.0220357770931056	0.00901760726066402	1	1.00214899037159	2001.26000764291	0	10523.9007352941	1	1	1	1	2019-03-29T15:51:43.274	NG_ecoli_LTEE_151_DM0	-0	-0	164.275	DIA_100X_EMPTY_1x1_100ms	0426d133-4ca3-444c-ae83-0f7172e2e5fa	EPI_100X_YFP_1x1_200ms_25sola	EPI_100X_RFP_1x1_200ms_25sola
378	36	11.0609881467153	399	48.4740346641903	1289.95488721805	1977.92481203008	1021100	2559.14786967419	131.775806832755	250.321102566567	0	283245	709.887218045113	353.937949217661	573.91974576574	0	NaN	NaN	NaN	NaN	NaN	368.37530758287	0.922082667420973	35.9193964370496	12.6203483496867	9.98583330168158	2.60213204194201	0.0185574703612035	0.00782587402426352	2	1.00580520495455	2813.11531856594	2	9609.08270676692	1	1	1	1	2019-03-29T15:51:43.274	NG_ecoli_LTEE_151_DM0	-0	-0	164.275	DIA_100X_EMPTY_1x1_100ms	18b35e8d-70e7-4602-8aca-292e5dc3608c	EPI_100X_YFP_1x1_200ms_25sola	EPI_100X_RFP_1x1_200ms_25sola
379	33	12.0784054629692	399	48.5530310416936	1290.12030075188	104.007518796992	2376721	5956.69423558897	131.775806832755	250.321102566567	0	125394	314.270676691729	353.937949217661	573.91974576574	0	NaN	NaN	NaN	NaN	NaN	334.089790614507	0.965867878432459	31.4680944450024	12.105354623607	10.3179205707032	2.67145595335602	0.018848901337713	0.0119685018226442	0	1.00922036319063	2631.14442161113	0	9483.06015037594	1	1	1	1	2019-03-29T15:51:43.274	NG_ecoli_LTEE_151_DM0	-0	-0	164.275	DIA_100X_EMPTY_1x1_100ms	94a9d155-4a58-48cc-ae7e-7be46ff50e6e	EPI_100X_YFP_1x1_200ms_25sola	EPI_100X_RFP_1x1_200ms_25sola
380	23	11.473554607328	265	26.4165379764884	1292.94339622642	578.233962264151	840879	3173.12830188679	131.775806832755	250.321102566567	0	65649	247.732075471698	353.937949217661	573.91974576574	0	NaN	NaN	NaN	NaN	NaN	237.696706497143	0.999767136607029	21.7656930275289	13.1556782308616	10.5716900436293	3.37091368252632	0.0101841550515281	0.00494245675960194	1	1.00078759455293	1910.51839651201	0	9196.83018867925	1	1	1	1	2019-03-29T15:51:43.274	NG_ecoli_LTEE_151_DM0	-0	-0	164.275	DIA_100X_EMPTY_1x1_100ms	16a61461-1114-4ddf-9831-e314c4ed7e8d	EPI_100X_YFP_1x1_200ms_25sola	EPI_100X_RFP_1x1_200ms_25sola
381	32	10.3879713517053	333	48.0588174443316	1296.61261261261	1999	1230758	3695.96996996997	131.775806832755	250.321102566567	0	649739	1951.16816816817	353.937949217661	573.91974576574	0	NaN	NaN	NaN	NaN	NaN	317.413123372275	0.979028781069539	31.8500160361941	11.32062978895	9.64389834542586	2.62700494920745	0.00971888806501497	0.00525152240378816	1	1.00056945989755	2326.50925499277	2	9495.5975975976	1	1	1	1	2019-03-29T15:51:43.274	NG_ecoli_LTEE_151_DM0	-0	-0	164.275	DIA_100X_EMPTY_1x1_100ms	08cd8d43-895a-4606-8f03-cad887e20c4f	EPI_100X_YFP_1x1_200ms_25sola	EPI_100X_RFP_1x1_200ms_25sola
382	24	11.2610972284882	271	41.1362386440623	1300.46494464945	598.051660516605	596187	2199.9520295203	131.775806832755	250.321102566567	0	63826	235.520295202952	353.937949217661	573.91974576574	0	NaN	NaN	NaN	NaN	NaN	241.600309699861	0.998213838411971	23.1050702094465	12.3054876083003	10.0967922855187	3.10343118717986	0.0115520906790597	0.00534136053544757	1	1.00104584584349	1849.96715447912	0	9212.32841328413	1	1	1	1	2019-03-29T15:51:43.274	NG_ecoli_LTEE_151_DM0	-0	-0	164.275	DIA_100X_EMPTY_1x1_100ms	b4cdef65-7c2a-421f-b616-03db3a958b74	EPI_100X_YFP_1x1_200ms_25sola	EPI_100X_RFP_1x1_200ms_25sola
383	27	12.4694520672477	339	41.0478590976989	1303.08849557522	555.191740412979	1084680	3199.64601769911	131.775806832755	250.321102566567	0	95897	282.882005899705	353.937949217661	573.91974576574	0	NaN	NaN	NaN	NaN	NaN	290.553507678895	0.996977797357694	26.6170653772086	12.807142443789	10.3759381113334	3.41151191241256	0.00206703437036321	0.000915277359491266	1	1.00002566389962	2250.63359906161	0	8827.41887905605	1	1	1	1	2019-03-29T15:51:43.274	NG_ecoli_LTEE_151_DM0	-0	-0	164.275	DIA_100X_EMPTY_1x1_100ms	bb680c62-8e0b-445f-8b43-4987756cbaea	EPI_100X_YFP_1x1_200ms_25sola	EPI_100X_RFP_1x1_200ms_25sola
384	37	13.4832997383195	499	49.2791767319506	1302.70941883768	1461.17835671343	1062394	2129.04609218437	131.775806832755	250.321102566567	0	129580	259.679358717435	353.937949217661	573.91974576574	0	NaN	NaN	NaN	NaN	NaN	403.273383144363	0.959965904096823	35.249353847512	13.3362829377996	11.202544481352	2.72462973788877	0.00842591404284519	0.00314591651825134	2	1.0005699997295	3474.35663523722	0	8586.07615230461	1	1	1	1	2019-03-29T15:51:43.274	NG_ecoli_LTEE_151_DM0	-0	-0	164.275	DIA_100X_EMPTY_1x1_100ms	7dbe19f4-057c-471a-a1fd-a9f8fdf0ec5b	EPI_100X_YFP_1x1_200ms_25sola	EPI_100X_RFP_1x1_200ms_25sola
385	37	13.0840976758124	485	47.01754227513	1301.9587628866	1413.56701030928	4381932	9034.91134020618	131.775806832755	250.321102566567	0	132604	273.41030927835	353.937949217661	573.91974576574	0	NaN	NaN	NaN	NaN	NaN	401.251746920493	0.942511873244998	36.8505523453419	12.83833482966	10.5666852922293	2.76115150891105	0.011298634148738	0.00625654170514294	1	1.00089018824107	3231.55408716225	0	8944.11546391753	1	1	1	1	2019-03-29T15:51:43.274	NG_ecoli_LTEE_151_DM0	-0	-0	164.275	DIA_100X_EMPTY_1x1_100ms	3639cdb3-12c6-4c40-b174-201b77d5107b	EPI_100X_YFP_1x1_200ms_25sola	EPI_100X_RFP_1x1_200ms_25sola
386	45	13.0572582582755	588	43.3829190888786	1318.87925170068	769.164965986395	1365099	2321.59693877551	131.775806832755	250.321102566567	0	145548	247.530612244898	353.937949217661	573.91974576574	0	NaN	NaN	NaN	NaN	NaN	481.611138096606	0.867280740595682	43.3072574227088	13.6170182341331	10.8688890594878	2.82854416343552	0.0236765456682047	0.0138946128703443	0	1.02146760740883	4018.10123548981	0	8786.74489795918	1	1	1	1	2019-03-29T15:51:43.274	NG_ecoli_LTEE_151_DM0	-0	-0	164.275	DIA_100X_EMPTY_1x1_100ms	f8d4de01-0c65-47fd-bb40-eab46b6e5282	EPI_100X_YFP_1x1_200ms_25sola	EPI_100X_RFP_1x1_200ms_25sola
387	39	12.4780404257165	487	49.419131577564	1321.06776180698	265.127310061602	963307	1978.0431211499	131.775806832755	250.321102566567	0	162978	334.657084188912	353.937949217661	573.91974576574	0	NaN	NaN	NaN	NaN	NaN	419.196634391761	0.955535925905113	37.7616983511126	12.9017636751084	10.783715582946	2.6478410139468	0.0232123176534492	0.00966532630578575	1	1.0090738425809	3448.88131937116	1	9035.78850102669	1	1	1	1	2019-03-29T15:51:43.274	NG_ecoli_LTEE_151_DM0	-0	-0	164.275	DIA_100X_EMPTY_1x1_100ms	25e19cf9-1880-4fb0-a7d4-7c0513fd4c78	EPI_100X_YFP_1x1_200ms_25sola	EPI_100X_RFP_1x1_200ms_25sola
388	25	12.631906584465	319	31.636685317545	1318.05015673981	1695.9592476489	1174544	3681.95611285266	131.775806832755	250.321102566567	0	88476	277.354231974922	353.937949217661	573.91974576574	0	NaN	NaN	NaN	NaN	NaN	269.925669509795	0.995990853728989	24.8149683946141	12.9316016459031	10.5730954389224	3.12157498431977	0.00243720658102972	0.0012333891359493	1	1.00002191823266	2178.75257101702	0	8971.58620689655	1	1	1	1	2019-03-29T15:51:43.274	NG_ecoli_LTEE_151_DM0	-0	-0	164.275	DIA_100X_EMPTY_1x1_100ms	1bfec1a6-83da-4243-87cb-f7d99bd48199	EPI_100X_YFP_1x1_200ms_25sola	EPI_100X_RFP_1x1_200ms_25sola
389	23	12.9218189584943	297	6.39027221173675	1314.9696969697	2016.13131313131	1266815	4265.37037037037	131.775806832755	250.321102566567	0	451048	1518.68013468013	353.937949217661	573.91974576574	0	NaN	NaN	NaN	NaN	NaN	247.958051488611	0.999839583542243	20.7216560695712	15.2519205332308	11.2118172765048	4.29696064054551	0.0256823949528147	0.0125165056945169	1	1.00498784437855	2045.81503076857	1	9016.45454545455	1	1	1	1	2019-03-29T15:51:43.274	NG_ecoli_LTEE_151_DM0	-0	-0	164.275	DIA_100X_EMPTY_1x1_100ms	4e172faa-7355-472f-aaac-8dbfe84ae6b7	EPI_100X_YFP_1x1_200ms_25sola	EPI_100X_RFP_1x1_200ms_25sola
390	36	11.8114181106612	425	48.9823555663048	1321.17882352941	245.950588235294	1640798	3860.70117647059	131.775806832755	250.321102566567	0	132333	311.371764705882	353.937949217661	573.91974576574	0	NaN	NaN	NaN	NaN	NaN	377.20185349088	0.972648460649538	34.8919192072321	12.3186831909621	10.6150322603196	2.4989394776455	0.00976325270330975	0.00585330067437764	1	1.00065997471969	3087.85839743596	1	9398.68235294118	1	1	1	1	2019-03-29T15:51:43.274	NG_ecoli_LTEE_151_DM0	-0	-0	164.275	DIA_100X_EMPTY_1x1_100ms	bd2e1232-dfc8-4259-a597-acfdf9752a5f	EPI_100X_YFP_1x1_200ms_25sola	EPI_100X_RFP_1x1_200ms_25sola
391	31	13.4847624853038	419	47.9211572881666	1316.05727923628	1971.84248210024	1492657	3562.42720763723	131.775806832755	250.321102566567	0	264291	630.766109785203	353.937949217661	573.91974576574	0	NaN	NaN	NaN	NaN	NaN	344.633782421273	0.997942311477305	29.5263757979949	14.0297121658775	11.3200479298778	3.40746875492903	0.00595513258776584	0.00227275161963168	2	1.00016029914831	2971.64246413651	1	8922.74940334129	1	1	1	1	2019-03-29T15:51:43.274	NG_ecoli_LTEE_151_DM0	-0	-0	164.275	DIA_100X_EMPTY_1x1_100ms	89385118-ae5b-4be2-adc2-b623b366531a	EPI_100X_YFP_1x1_200ms_25sola	EPI_100X_RFP_1x1_200ms_25sola
392	37	15.7294952523348	582	44.1237888212881	1327.77147766323	896.780068728522	1628111	2797.44158075601	131.775806832755	250.321102566567	0	152986	262.862542955326	353.937949217661	573.91974576574	0	NaN	NaN	NaN	NaN	NaN	459.43416180255	0.953595410920196	33.8475892309575	16.7326051065507	13.2028446224547	3.50800832990501	0.00447020571161905	0.00224732395663172	2	1.00029090693	4633.96391767445	1	8503.78006872852	1	1	1	1	2019-03-29T15:51:43.274	NG_ecoli_LTEE_151_DM0	-0	-0	164.275	DIA_100X_EMPTY_1x1_100ms	e0a8769f-55aa-46ae-b322-d00c15ec4f45	EPI_100X_YFP_1x1_200ms_25sola	EPI_100X_RFP_1x1_200ms_25sola
393	29	14.2104490817866	413	42.9992521479501	1326.16707021792	1162.22276029056	1295053	3135.7215496368	131.775806832755	250.321102566567	0	166870	404.043583535109	353.937949217661	573.91974576574	0	NaN	NaN	NaN	NaN	NaN	329.807824659904	0.990682755204352	27.9403493864961	13.8353799998614	11.2170640302868	3.60530316685714	0.0109450509176645	0.00576678565415178	1	1.00051310439284	2761.08713130056	0	8575.99515738499	1	1	1	1	2019-03-29T15:51:43.274	NG_ecoli_LTEE_151_DM0	-0	-0	164.275	DIA_100X_EMPTY_1x1_100ms	569bdb09-4f37-4d57-b5b6-f85e2f667e50	EPI_100X_YFP_1x1_200ms_25sola	EPI_100X_RFP_1x1_200ms_25sola
394	40	14.5476652010331	583	48.4241691899265	1328.77015437393	1908.06689536878	1690236	2899.20411663808	131.775806832755	250.321102566567	0	220734	378.617495711835	353.937949217661	573.91974576574	0	NaN	NaN	NaN	NaN	NaN	461.401226515193	0.958418213818164	38.897423999326	13.5266230402015	11.5679424825201	2.79901641287494	0.0220316770608211	0.0113059073838449	0	1.01088508138171	4088.1136755723	0	8424.02572898799	1	1	1	1	2019-03-29T15:51:43.274	NG_ecoli_LTEE_151_DM0	-0	-0	164.275	DIA_100X_EMPTY_1x1_100ms	230753ec-9a9b-45ad-b616-00bb155365b2	EPI_100X_YFP_1x1_200ms_25sola	EPI_100X_RFP_1x1_200ms_25sola
395	32	12.4948642920909	400	47.8864750808785	1337.9075	470.7125	719655	1799.1375	131.775806832755	250.321102566567	0	107542	268.855	353.937949217661	573.91974576574	0	NaN	NaN	NaN	NaN	NaN	343.491824107525	0.976177784439904	31.7660306540531	13.481730091728	10.5762726262397	2.87207342849389	0.0103472886641875	0.00507159522940816	1	1.00041709570831	2790.73183350439	1	9022.4475	1	1	1	1	2019-03-29T15:51:43.274	NG_ecoli_LTEE_151_DM0	-0	-0	164.275	DIA_100X_EMPTY_1x1_100ms	bf20efc6-e5d9-4fc6-b9c6-4e08eaa37114	EPI_100X_YFP_1x1_200ms_25sola	EPI_100X_RFP_1x1_200ms_25sola
396	44	12.7207075400523	564	49.0632651139738	1332.26418439716	439.941489361702	2028743	3597.06205673759	131.775806832755	250.321102566567	0	161374	286.124113475177	353.937949217661	573.91974576574	0	NaN	NaN	NaN	NaN	NaN	474.677808120328	0.950994924159086	44.8550040231195	12.0857483317195	10.4240353108086	2.22286955515945	0.00982526207647749	0.00430962186542716	2	1.00123239911697	3828.00528799865	1	9066.65780141844	1	1	1	1	2019-03-29T15:51:43.274	NG_ecoli_LTEE_151_DM0	-0	-0	164.275	DIA_100X_EMPTY_1x1_100ms	f1fe681c-d905-48ea-967c-2d7b0370f595	EPI_100X_YFP_1x1_200ms_25sola	EPI_100X_RFP_1x1_200ms_25sola
397	36	8.79432760234415	317	46.2512135391796	1352.3880126183	918.463722397476	849711	2680.47634069401	131.775806832755	250.321102566567	0	78402	247.324921135647	353.937949217661	573.91974576574	0	NaN	NaN	NaN	NaN	NaN	321.825162593027	0.980641591993961	34.5004312235666	11.3536754941724	9.07980766917242	2.518559913567	0.00820566893570374	0.00365528237331691	1	1.00025094000539	2233.92044745379	2	10289.3911671924	1	1	1	1	2019-03-29T15:51:43.274	NG_ecoli_LTEE_151_DM0	-0	-0	164.275	DIA_100X_EMPTY_1x1_100ms	5529d257-0b38-43e1-9cbd-d1499001e0a0	EPI_100X_YFP_1x1_200ms_25sola	EPI_100X_RFP_1x1_200ms_25sola
398	43	11.9157974598793	513	49.555317037022	1369.17543859649	1356.05653021443	983855	1917.84600389864	131.775806832755	250.321102566567	0	146542	285.656920077973	353.937949217661	573.91974576574	0	NaN	NaN	NaN	NaN	NaN	439.90215651399	0.935278797032349	42.4092993978646	12.0246665538913	10.2218366498606	2.18002762119258	0.0103836025749524	0.00376918031403999	3	1.00163521030921	3480.23725884167	0	9184.68031189084	1	1	1	1	2019-03-29T15:51:43.274	NG_ecoli_LTEE_151_DM0	-0	-0	164.275	DIA_100X_EMPTY_1x1_100ms	e823abc1-4799-4ec1-8c49-c9b26d370be3	EPI_100X_YFP_1x1_200ms_25sola	EPI_100X_RFP_1x1_200ms_25sola
399	34	13.8002462802232	470	48.6584731764106	1370.43191489362	916.689361702128	1322579	2813.99787234043	131.775806832755	250.321102566567	0	116450	247.765957446808	353.937949217661	573.91974576574	0	NaN	NaN	NaN	NaN	NaN	398.648419647809	0.965221527975625	32.6029927125362	15.0474760690953	11.9222622370325	3.06534496729562	0.00850524316576102	0.00469375609923837	1	1.00145195794433	3639.692456611	2	9364.15957446809	1	1	1	1	2019-03-29T15:51:43.274	NG_ecoli_LTEE_151_DM0	-0	-0	164.275	DIA_100X_EMPTY_1x1_100ms	bf4425c3-6a3d-47aa-ab2a-20b725604f79	EPI_100X_YFP_1x1_200ms_25sola	EPI_100X_RFP_1x1_200ms_25sola
400	21	10.7017260421317	226	13.4618336979214	1367.05752212389	1619.28761061947	754662	3339.21238938053	131.775806832755	250.321102566567	0	65812	291.203539823009	353.937949217661	573.91974576574	0	NaN	NaN	NaN	NaN	NaN	217.430040824665	0.999902406370147	21.1570402175204	12.5892077335805	9.90352426290073	3.29838905972071	0.00267881173080254	0.00146874622255884	1	1.00001564340005	1629.76254540891	2	9516.6814159292	1	1	1	1	2019-03-29T15:51:43.274	NG_ecoli_LTEE_151_DM0	-0	-0	164.275	DIA_100X_EMPTY_1x1_100ms	bd06f6c4-e400-44f4-83a8-fcc52a217a22	EPI_100X_YFP_1x1_200ms_25sola	EPI_100X_RFP_1x1_200ms_25sola
401	33	12.024285714921	398	47.6894167474063	1373.42211055276	897.502512562814	796294	2000.73869346734	131.775806832755	250.321102566567	0	102038	256.376884422111	353.937949217661	573.91974576574	0	NaN	NaN	NaN	NaN	NaN	358.222525420804	0.978711316998366	32.9563107819922	12.8867404066346	10.3934973565985	3.19968010779143	0.0740558623121992	0.0102621611406679	1	1.00671046832034	2796.09479393865	1	9664.64572864322	1	1	1	1	2019-03-29T15:51:43.274	NG_ecoli_LTEE_151_DM0	-0	-0	164.275	DIA_100X_EMPTY_1x1_100ms	5433e202-7c4a-4ffe-a2e8-1b957b45be1d	EPI_100X_YFP_1x1_200ms_25sola	EPI_100X_RFP_1x1_200ms_25sola
402	37	10.859691722935	402	47.7552662492333	1376.25124378109	1585.39054726368	1468179	3652.18656716418	131.775806832755	250.321102566567	0	119429	297.087064676617	353.937949217661	573.91974576574	0	NaN	NaN	NaN	NaN	NaN	415.079349003868	0.918999006009381	37.8370566525686	13.6119391576391	10.7772526512379	2.68800274898234	0.012710916116587	0.005384861624561	1	1.00164149072614	3451.6230050906	2	10132.4502487562	1	1	1	1	2019-03-29T15:51:43.274	NG_ecoli_LTEE_151_DM0	-0	-0	164.275	DIA_100X_EMPTY_1x1_100ms	86a6db55-c816-42e9-bbf1-ae9a543bb19a	EPI_100X_YFP_1x1_200ms_25sola	EPI_100X_RFP_1x1_200ms_25sola
403	33	12.3020477443729	406	48.4718834601721	1369.72413793103	523.64039408867	1633001	4022.16995073892	131.775806832755	250.321102566567	0	120604	297.054187192118	353.937949217661	573.91974576574	0	NaN	NaN	NaN	NaN	NaN	337.410753025947	0.978305697028535	31.8367973736277	12.3736946355664	10.3720844670399	2.63431400145079	0.00653143405973502	0.00204703380013778	2	1.00012578726525	2689.9942053446	0	9037.55418719212	1	1	1	1	2019-03-29T15:51:43.274	NG_ecoli_LTEE_151_DM0	-0	-0	164.275	DIA_100X_EMPTY_1x1_100ms	76e94c8e-24f8-4060-b0e8-a86ad9e8e762	EPI_100X_YFP_1x1_200ms_25sola	EPI_100X_RFP_1x1_200ms_25sola
404	29	13.0133063356026	378	46.8535485265637	1376.17195767196	1303.28042328042	992832	2626.53968253968	131.775806832755	250.321102566567	0	118344	313.079365079365	353.937949217661	573.91974576574	0	NaN	NaN	NaN	NaN	NaN	308.686064106158	0.989495069534708	28.2458670089316	12.5430377368844	10.6389270769802	2.89227702149452	0.00326796760590048	0.00179591003570458	0	1.00017490230164	2510.96382250364	0	8949.70105820106	1	1	1	1	2019-03-29T15:51:43.274	NG_ecoli_LTEE_151_DM0	-0	-0	164.275	DIA_100X_EMPTY_1x1_100ms	292598ac-e3be-4755-baa4-d319bd9728da	EPI_100X_YFP_1x1_200ms_25sola	EPI_100X_RFP_1x1_200ms_25sola
405	32	11.8130465641836	378	48.3087550132921	1383.9126984127	697.888888888889	555690	1470.07936507937	131.775806832755	250.321102566567	0	87680	231.957671957672	353.937949217661	573.91974576574	0	NaN	NaN	NaN	NaN	NaN	322.41687979628	0.978593330756878	29.9723104614182	12.3747125235298	10.414165385565	2.8834006065739	0.00875431276062344	0.00449073964502103	1	1.00113583425089	2553.04837906036	0	8834.49470899471	1	1	1	1	2019-03-29T15:51:43.274	NG_ecoli_LTEE_151_DM0	-0	-0	164.275	DIA_100X_EMPTY_1x1_100ms	0695d2a9-a016-4e2d-a82f-18f8142a7245	EPI_100X_YFP_1x1_200ms_25sola	EPI_100X_RFP_1x1_200ms_25sola
406	26	12.2165586182197	318	40.0747521939151	1383.68867924528	1597.55031446541	1091133	3431.2358490566	131.775806832755	250.321102566567	0	90898	285.842767295597	353.937949217661	573.91974576574	0	NaN	NaN	NaN	NaN	NaN	325.061101137527	0.992990580450128	27.372003058054	14.30094628653	11.4306833718679	3.51419053370598	0.0195370095177774	0.0105678191002812	0	1.00588934744549	2808.92957814746	3	10531.8176100629	1	1	1	1	2019-03-29T15:51:43.274	NG_ecoli_LTEE_151_DM0	-0	-0	164.275	DIA_100X_EMPTY_1x1_100ms	c7ceee0e-6969-42ca-8cc6-2f2c2e6b3f50	EPI_100X_YFP_1x1_200ms_25sola	EPI_100X_RFP_1x1_200ms_25sola
407	32	11.0682846917194	355	48.0673716498389	1389.14647887324	1632.54084507042	1007470	2837.94366197183	131.775806832755	250.321102566567	0	103512	291.583098591549	353.937949217661	573.91974576574	0	NaN	NaN	NaN	NaN	NaN	317.251870914601	0.979449882781747	31.2174431796193	11.7736768386453	9.94187521525692	2.52400561842137	0.0182854347952796	0.00760345169137963	0	1.00333042304794	2423.39287627233	2	9605.79154929577	1	1	1	1	2019-03-29T15:51:43.274	NG_ecoli_LTEE_151_DM0	-0	-0	164.275	DIA_100X_EMPTY_1x1_100ms	04ec018a-1d24-4345-8591-01da9d12151f	EPI_100X_YFP_1x1_200ms_25sola	EPI_100X_RFP_1x1_200ms_25sola
408	20	11.5344902617427	233	-38.7705018354531	1386.78111587983	1613.77253218884	921927	3956.76824034335	131.775806832755	250.321102566567	0	73280	314.50643776824	353.937949217661	573.91974576574	0	NaN	NaN	NaN	NaN	NaN	224.444080350489	0.999488942013109	21.8695090698103	12.309036311257	9.8885131236474	3.102220924462	0.0218064282732954	0.00966308669239666	1	1.0030337229937	1679.54213640125	3	10115.7124463519	1	1	1	1	2019-03-29T15:51:43.274	NG_ecoli_LTEE_151_DM0	-0	-0	164.275	DIA_100X_EMPTY_1x1_100ms	bddef590-b1a1-4dce-a05e-947ae679897f	EPI_100X_YFP_1x1_200ms_25sola	EPI_100X_RFP_1x1_200ms_25sola
409	32	12.528730057881	401	48.4574976298972	1393.73815461347	1057.44139650873	826924	2062.15461346633	131.775806832755	250.321102566567	0	114016	284.329177057357	353.937949217661	573.91974576574	0	NaN	NaN	NaN	NaN	NaN	336.138255599843	0.985095346589162	30.6030788325747	12.6798265085048	10.6717321870692	2.88155059980008	0.00640438324448582	0.00355510291862372	1	1.00019454917615	2737.31538329192	0	8947.29925187032	1	1	1	1	2019-03-29T15:51:43.274	NG_ecoli_LTEE_151_DM0	-0	-0	164.275	DIA_100X_EMPTY_1x1_100ms	77db4f65-68f5-431d-b6fb-e790667ab6d4	EPI_100X_YFP_1x1_200ms_25sola	EPI_100X_RFP_1x1_200ms_25sola
410	32	12.0536190505076	386	48.1741975500194	1401.28497409326	499.334196891192	756147	1958.93005181347	131.775806832755	250.321102566567	0	97490	252.564766839378	353.937949217661	573.91974576574	0	NaN	NaN	NaN	NaN	NaN	332.186311754206	0.966611142268803	31.0036916488898	12.6163954758413	10.4080725988609	2.73099608604443	0.0155381437101791	0.00590005717804665	1	1.00192761253024	2637.81246400575	0	9131.18911917098	1	1	1	1	2019-03-29T15:51:43.274	NG_ecoli_LTEE_151_DM0	-0	-0	164.275	DIA_100X_EMPTY_1x1_100ms	bd5db9d8-c5e5-40ec-a14d-24ef376e0c1a	EPI_100X_YFP_1x1_200ms_25sola	EPI_100X_RFP_1x1_200ms_25sola
411	34	14.6250518023519	500	46.2178548123999	1401.512	1577.1	1481140	2962.28	131.775806832755	250.321102566567	0	142517	285.034	353.937949217661	573.91974576574	0	NaN	NaN	NaN	NaN	NaN	476.28013418716	0.985679229803277	35.6062439430875	15.0452979843205	13.0080993505407	3.37937884102947	0.0415703660434828	0.0129815056744157	2	1.01214867687966	4731.98909095739	2	9228.454	1	1	1	1	2019-03-29T15:51:43.274	NG_ecoli_LTEE_151_DM0	-0	-0	164.275	DIA_100X_EMPTY_1x1_100ms	9712d7f7-24df-40d0-a150-c67ebd2c89aa	EPI_100X_YFP_1x1_200ms_25sola	EPI_100X_RFP_1x1_200ms_25sola
412	26	12.8702893547056	335	37.2671103746016	1417.53432835821	273.817910447761	670203	2000.60597014925	131.775806832755	250.321102566567	0	94260	281.373134328358	353.937949217661	573.91974576574	0	NaN	NaN	NaN	NaN	NaN	278.611400172594	0.99532559416544	25.1165530811577	12.7356525588105	10.7132169384914	3.21117412594764	0.00680873722877017	0.00355814090977586	0	1.00056603574182	2264.069310433	0	8970.10149253731	1	1	1	1	2019-03-29T15:51:43.274	NG_ecoli_LTEE_151_DM0	-0	-0	164.275	DIA_100X_EMPTY_1x1_100ms	509a80a5-70dc-4835-ab51-0733d4846f58	EPI_100X_YFP_1x1_200ms_25sola	EPI_100X_RFP_1x1_200ms_25sola
413	30	12.660296681998	381	47.1640178877628	1425.23884514436	211.658792650919	1033001	2711.28871391076	131.775806832755	250.321102566567	0	114714	301.086614173228	353.937949217661	573.91974576574	0	NaN	NaN	NaN	NaN	NaN	315.431057234048	0.991677147036615	29.193371726715	12.2629907208987	10.5156011371175	2.85429272478002	0.00575614397139942	0.00211099832849127	1	1.00012337798109	2535.37584302436	0	9001.78215223097	1	1	1	1	2019-03-29T15:51:43.274	NG_ecoli_LTEE_151_DM0	-0	-0	164.275	DIA_100X_EMPTY_1x1_100ms	5f974c49-1df9-4d88-9669-a41764c62550	EPI_100X_YFP_1x1_200ms_25sola	EPI_100X_RFP_1x1_200ms_25sola
414	43	14.4632590015894	622	48.7639651871904	1441.50643086817	1837.46463022508	2198372	3534.36012861736	131.775806832755	250.321102566567	0	209657	337.069131832797	353.937949217661	573.91974576574	0	NaN	NaN	NaN	NaN	NaN	489.65841150328	0.919978554716664	41.4335451443539	13.6723868251587	11.5529690233771	2.79257724977202	0.0262168522866354	0.00972026305977659	2	1.01140397105439	4343.39366124718	0	8561.60289389067	1	1	1	1	2019-03-29T15:51:43.274	NG_ecoli_LTEE_151_DM0	-0	-0	164.275	DIA_100X_EMPTY_1x1_100ms	433d0621-9cc6-4f3f-b71b-67107b01081d	EPI_100X_YFP_1x1_200ms_25sola	EPI_100X_RFP_1x1_200ms_25sola
415	30	10.8946368359687	328	48.4030087415479	1432.96036585366	955.442073170732	1300284	3964.28048780488	131.775806832755	250.321102566567	0	86558	263.896341463415	353.937949217661	573.91974576574	0	NaN	NaN	NaN	NaN	NaN	312.045771824379	0.978204024078245	29.1754144406306	12.328645938342	10.3996912718254	2.77607713237203	0.00668421584120852	0.00391871331738467	0	1.00078792765874	2478.26537469736	1	9062.47256097561	1	1	1	1	2019-03-29T15:51:43.274	NG_ecoli_LTEE_151_DM0	-0	-0	164.275	DIA_100X_EMPTY_1x1_100ms	fd52fb05-dc13-4d4e-961a-1e64279e84fb	EPI_100X_YFP_1x1_200ms_25sola	EPI_100X_RFP_1x1_200ms_25sola
416	41	11.5676363818217	475	48.3317486360745	1431.31157894737	1004.77684210526	997230	2099.43157894737	131.775806832755	250.321102566567	0	123542	260.088421052632	353.937949217661	573.91974576574	0	NaN	NaN	NaN	NaN	NaN	405.215599348071	0.91623899840455	40.0506834310537	12.3180724070455	9.88512767509169	2.57609618236636	0.0116026273224108	0.00415799182132959	3	1.00211621791956	3073.72053572498	1	9172.53263157895	1	1	1	1	2019-03-29T15:51:43.274	NG_ecoli_LTEE_151_DM0	-0	-0	164.275	DIA_100X_EMPTY_1x1_100ms	bb7dcd36-3e01-421a-9b43-345a39799f9f	EPI_100X_YFP_1x1_200ms_25sola	EPI_100X_RFP_1x1_200ms_25sola
417	27	14.1108084327238	382	33.577912122429	1435.50785340314	115.227748691099	1370653	3588.09685863874	131.775806832755	250.321102566567	0	147929	387.248691099476	353.937949217661	573.91974576574	0	NaN	NaN	NaN	NaN	NaN	304.6649659505	0.99904594642586	24.871515400497	14.6337341060482	11.9262037883209	3.53690448242418	0.0028401000265176	0.00122936699038495	1	1.00007153515655	2778.41158236288	0	8490.80366492147	1	1	1	1	2019-03-29T15:51:43.274	NG_ecoli_LTEE_151_DM0	-0	-0	164.275	DIA_100X_EMPTY_1x1_100ms	097bab67-c449-4fbb-9c69-5e4baf4e19a0	EPI_100X_YFP_1x1_200ms_25sola	EPI_100X_RFP_1x1_200ms_25sola
418	27	12.1729794834621	329	43.219566899105	1433.71732522796	1930.68693009119	950260	2888.3282674772	131.775806832755	250.321102566567	0	105070	319.36170212766	353.937949217661	573.91974576574	0	NaN	NaN	NaN	NaN	NaN	276.952642799568	0.997920931697323	25.4058473735102	12.7072863475922	10.6308692310755	3.06364702214722	0.00582512167918962	0.00259748753287274	1	1.00017883541306	2255.07566307093	0	9008.79331306991	1	1	1	1	2019-03-29T15:51:43.274	NG_ecoli_LTEE_151_DM0	-0	-0	164.275	DIA_100X_EMPTY_1x1_100ms	87a5b651-2156-4c5b-98db-b0bff29767d3	EPI_100X_YFP_1x1_200ms_25sola	EPI_100X_RFP_1x1_200ms_25sola
419	36	12.9492857174824	467	49.1668739733801	1442.15417558887	967.558886509636	1181389	2529.7408993576	131.775806832755	250.321102566567	0	126982	271.910064239829	353.937949217661	573.91974576574	0	NaN	NaN	NaN	NaN	NaN	415.586161527668	0.962436606761568	36.1277530838062	14.0821564413789	11.1363530059189	3.05983927611093	0.0238566976233676	0.0126856711566614	0	1.01145831958411	3518.98010398167	2	9215.28265524625	1	1	1	1	2019-03-29T15:51:43.274	NG_ecoli_LTEE_151_DM0	-0	-0	164.275	DIA_100X_EMPTY_1x1_100ms	1143c26d-cbaa-4d09-a795-fee3728f2bcd	EPI_100X_YFP_1x1_200ms_25sola	EPI_100X_RFP_1x1_200ms_25sola
420	40	15.054941143937	602	49.3561401918133	1443.79734219269	1355.82724252492	1657154	2752.74750830565	131.775806832755	250.321102566567	0	1776059	2950.26411960133	353.937949217661	573.91974576574	1	NaN	NaN	NaN	NaN	NaN	462.466863336181	0.964227904718112	37.9240965633386	14.544585891555	11.8787507038859	3.01999647563809	0.0137710244325685	0.00863862086906375	0	1.005800625536	4202.87681443224	1	8705.21594684385	1	1	1	1	2019-03-29T15:51:43.274	NG_ecoli_LTEE_151_DM0	-0	-0	164.275	DIA_100X_EMPTY_1x1_100ms	39260294-5314-4cf7-af9b-a5eba9a85659	EPI_100X_YFP_1x1_200ms_25sola	EPI_100X_RFP_1x1_200ms_25sola
421	36	12.6268170000514	455	48.3967191334858	1463.77582417582	2038.19120879121	1101639	2421.18461538462	131.775806832755	250.321102566567	0	164815	362.230769230769	353.937949217661	573.91974576574	0	NaN	NaN	NaN	NaN	NaN	380.267927439834	0.968067326226981	35.5016784360618	12.5715470501415	10.4131603520139	2.7263103094504	0.0109628436501629	0.00573114550636588	0	1.00283913524779	3023.4575792475	0	9002.51868131868	1	1	1	1	2019-03-29T15:51:43.274	NG_ecoli_LTEE_151_DM0	-0	-0	164.275	DIA_100X_EMPTY_1x1_100ms	0e7a3bca-32f0-4924-ab45-7ffae1383f3e	EPI_100X_YFP_1x1_200ms_25sola	EPI_100X_RFP_1x1_200ms_25sola
422	28	6.31386632652631	177	-49.3937525006222	1457.1581920904	1351.9604519774	230529	1302.42372881356	131.775806832755	250.321102566567	0	3666350	20713.8418079096	353.937949217661	573.91974576574	3	NaN	NaN	NaN	NaN	NaN	289.208400573013	0.927305543866397	32.1566976255153	10.842682666959	8.77888116296954	2.26782398247081	0.0123860852533006	0.00401970981962816	2	1.00088769851295	1946.43391671929	2	12092.1073446328	1	1	1	1	2019-03-29T15:51:43.274	NG_ecoli_LTEE_151_DM0	-0	-0	164.275	DIA_100X_EMPTY_1x1_100ms	f611f7b5-c8c1-4fb9-8d79-15854ed9584b	EPI_100X_YFP_1x1_200ms_25sola	EPI_100X_RFP_1x1_200ms_25sola
423	39	12.6007559216697	492	49.418622949842	1465.50609756098	1573.58333333333	3277635	6661.85975609756	131.775806832755	250.321102566567	0	146204	297.162601626016	353.937949217661	573.91974576574	0	NaN	NaN	NaN	NaN	NaN	403.573034186427	0.924880370064739	37.6771137051146	12.765440813501	10.4920971121291	2.51033017793375	0.0141571830182998	0.00821765162760797	1	1.00639822691041	3257.55765141321	0	8957.21951219512	1	1	1	1	2019-03-29T15:51:43.274	NG_ecoli_LTEE_151_DM0	-0	-0	164.275	DIA_100X_EMPTY_1x1_100ms	5c2853df-7f6c-42c8-b458-a7b255aa9c27	EPI_100X_YFP_1x1_200ms_25sola	EPI_100X_RFP_1x1_200ms_25sola
424	30	10.720927159286	322	43.6481128313096	1476.70807453416	1327.62422360248	1873881	5819.50621118012	131.775806832755	250.321102566567	0	948738	2946.39130434783	353.937949217661	573.91974576574	0	NaN	NaN	NaN	NaN	NaN	331.045075310734	0.983840285474541	31.1395549512596	12.2271042777762	10.2369085297963	3.00254385841827	0.0293693343626321	0.0112555838852656	1	1.00821843207387	2562.94878687085	2	9570.33540372671	1	1	1	1	2019-03-29T15:51:43.274	NG_ecoli_LTEE_151_DM0	-0	-0	164.275	DIA_100X_EMPTY_1x1_100ms	c5f3390a-bee6-443a-a55e-6c96d6213d4c	EPI_100X_YFP_1x1_200ms_25sola	EPI_100X_RFP_1x1_200ms_25sola
425	31	13.6161009231614	422	44.0463680083797	1473.84123222749	339.57345971564	1271389	3012.77014218009	131.775806832755	250.321102566567	0	117051	277.372037914692	353.937949217661	573.91974576574	0	NaN	NaN	NaN	NaN	NaN	342.568125953817	0.993439138268046	29.553272242375	13.6886568686163	11.238312899361	3.31933814293275	0.00913781056323587	0.00470071614355775	1	1.00140516809247	2931.55262789015	1	8762.35308056872	1	1	1	1	2019-03-29T15:51:43.274	NG_ecoli_LTEE_151_DM0	-0	-0	164.275	DIA_100X_EMPTY_1x1_100ms	81b10db2-aeef-4305-94c2-a766d74c7006	EPI_100X_YFP_1x1_200ms_25sola	EPI_100X_RFP_1x1_200ms_25sola
426	24	12.5691084411079	302	28.1701537232942	1471.72185430464	770.629139072848	810929	2685.19536423841	131.775806832755	250.321102566567	0	81278	269.132450331126	353.937949217661	573.91974576574	0	NaN	NaN	NaN	NaN	NaN	249.42948943986	0.99975661159221	23.3037825943879	12.5216309739262	10.3876848159296	3.16575140036213	0.00168395434061774	0.00104414717303214	1	1.00000958239882	1974.93964934135	0	8918.02317880795	1	1	1	1	2019-03-29T15:51:43.274	NG_ecoli_LTEE_151_DM0	-0	-0	164.275	DIA_100X_EMPTY_1x1_100ms	3d4ee2af-609c-4b6a-812e-97d50940f0a1	EPI_100X_YFP_1x1_200ms_25sola	EPI_100X_RFP_1x1_200ms_25sola
427	34	12.3514820211658	420	49.1814617692401	1474.30714285714	1800.21904761905	1377343	3279.3880952381	131.775806832755	250.321102566567	0	145046	345.347619047619	353.937949217661	573.91974576574	0	NaN	NaN	NaN	NaN	NaN	354.485146133985	0.967994028842823	32.5621224603101	12.4940796948182	10.4384607804031	3.00247841745992	0.164292112511536	0.00685279395250112	1	1.00052545213754	2786.60565597484	0	9256.62619047619	1	1	1	1	2019-03-29T15:51:43.274	NG_ecoli_LTEE_151_DM0	-0	-0	164.275	DIA_100X_EMPTY_1x1_100ms	6be69e39-8289-41ea-b691-7c9bbad3fec7	EPI_100X_YFP_1x1_200ms_25sola	EPI_100X_RFP_1x1_200ms_25sola
428	32	14.0500120531342	451	47.0273435637132	1480.93126385809	1343.31707317073	2397307	5315.53658536585	131.775806832755	250.321102566567	0	1889223	4188.9645232816	353.937949217661	573.91974576574	0	NaN	NaN	NaN	NaN	NaN	404.740465844787	0.997709116115146	31.8894475700602	15.8869847441494	12.3525829304174	3.75787486360966	0.0284494348949285	0.0117955546527104	1	1.00692154404823	3821.66340576852	2	9290.54101995565	1	1	1	1	2019-03-29T15:51:43.274	NG_ecoli_LTEE_151_DM0	-0	-0	164.275	DIA_100X_EMPTY_1x1_100ms	e7b9ccaf-c65c-4abd-8446-54762f6e6c54	EPI_100X_YFP_1x1_200ms_25sola	EPI_100X_RFP_1x1_200ms_25sola
429	31	12.529189103574	389	41.5586295547837	1477.39845758355	1107.16709511568	780265	2005.82262210797	131.775806832755	250.321102566567	0	479870	1233.59897172237	353.937949217661	573.91974576574	0	NaN	NaN	NaN	NaN	NaN	362.84238574899	0.948577796574575	31.5772875046173	13.555406589985	11.1992661676547	2.92619205940041	0.0167823956394575	0.00676008777296109	1	1.00175394409188	3110.5976211765	2	9152.37532133676	1	1	1	1	2019-03-29T15:51:43.274	NG_ecoli_LTEE_151_DM0	-0	-0	164.275	DIA_100X_EMPTY_1x1_100ms	ef8a2258-99b9-4213-8457-5247648bde92	EPI_100X_YFP_1x1_200ms_25sola	EPI_100X_RFP_1x1_200ms_25sola
430	52	12.0728115579599	628	48.5198937064198	1494.21178343949	667.270700636943	3868563	6160.1321656051	131.775806832755	250.321102566567	0	172391	274.507961783439	353.937949217661	573.91974576574	0	NaN	NaN	NaN	NaN	NaN	538.806661255892	0.878183564465536	51.7175736907248	12.3016993096828	10.2697311013228	2.07961877840984	0.0279293984843335	0.0105522263319521	2	1.01532139320032	4283.96750557285	1	9226.70222929936	1	1	1	1	2019-03-29T15:51:43.274	NG_ecoli_LTEE_151_DM0	-0	-0	164.275	DIA_100X_EMPTY_1x1_100ms	6e332023-60cf-4cb0-b3be-5de360b517ad	EPI_100X_YFP_1x1_200ms_25sola	EPI_100X_RFP_1x1_200ms_25sola
431	41	12.2257772773358	501	45.4068874772769	1487.21157684631	1305.06387225549	1640988	3275.4251497006	131.775806832755	250.321102566567	0	225893	450.884231536926	353.937949217661	573.91974576574	0	NaN	NaN	NaN	NaN	NaN	435.138695134588	0.909250491094989	40.4016583634865	13.1427776849135	10.4217828307616	2.73285602947307	0.0192959736514668	0.00655928523140483	1	1.00103394448464	3446.45896109151	1	9336.80439121757	1	1	1	1	2019-03-29T15:51:43.274	NG_ecoli_LTEE_151_DM0	-0	-0	164.275	DIA_100X_EMPTY_1x1_100ms	01ae048a-b652-448b-9b00-962f69c27bfc	EPI_100X_YFP_1x1_200ms_25sola	EPI_100X_RFP_1x1_200ms_25sola
432	25	11.7074406371912	295	43.2320929233479	1478.43389830508	312.796610169492	972290	3295.89830508475	131.775806832755	250.321102566567	0	83538	283.179661016949	353.937949217661	573.91974576574	0	NaN	NaN	NaN	NaN	NaN	270.396276487948	0.998759004289743	25.6304598752964	12.2905410234137	10.0372959115017	3.30132671828501	0.0117235981443142	0.00575664669177763	1	1.00153707176671	2028.05503258031	1	9505.89491525424	1	1	1	1	2019-03-29T15:51:43.274	NG_ecoli_LTEE_151_DM0	-0	-0	164.275	DIA_100X_EMPTY_1x1_100ms	e3faf6b6-693c-4e39-a9bb-f051cc80141f	EPI_100X_YFP_1x1_200ms_25sola	EPI_100X_RFP_1x1_200ms_25sola
433	40	10.7907735051361	432	45.5827097094322	1489.63657407407	1465.02546296296	1365922	3161.85648148148	131.775806832755	250.321102566567	0	143163	331.395833333333	353.937949217661	573.91974576574	0	NaN	NaN	NaN	NaN	NaN	399.985975189333	0.878087141149605	38.4924524629205	12.9176549976976	10.1337170985583	2.81955683857787	0.0164785058109281	0.00683524189340479	2	1.00440645685298	3104.58114420346	1	9302.13194444445	1	1	1	1	2019-03-29T15:51:43.274	NG_ecoli_LTEE_151_DM0	-0	-0	164.275	DIA_100X_EMPTY_1x1_100ms	43802014-8b86-4f3a-ace2-f3e8e734b04c	EPI_100X_YFP_1x1_200ms_25sola	EPI_100X_RFP_1x1_200ms_25sola
434	32	13.0958434398088	419	48.8357263087864	1495.08353221957	1478.28639618138	1141119	2723.43436754177	131.775806832755	250.321102566567	0	120353	287.238663484487	353.937949217661	573.91974576574	0	NaN	NaN	NaN	NaN	NaN	367.835266612794	0.962812643961649	30.2710638806344	14.3349417574218	11.8243550660363	3.20061857590675	0.0312922770305413	0.0189657749289488	0	1.01964330584622	3324.08783314628	1	8973.94749403341	1	1	1	1	2019-03-29T15:51:43.274	NG_ecoli_LTEE_151_DM0	-0	-0	164.275	DIA_100X_EMPTY_1x1_100ms	e0d1d73d-ac1a-4cac-9588-e4c766bc213a	EPI_100X_YFP_1x1_200ms_25sola	EPI_100X_RFP_1x1_200ms_25sola
435	42	11.4719903609645	482	48.4447688402056	1497.63070539419	1121.70539419087	961687	1995.20124481328	131.775806832755	250.321102566567	0	496750	1030.60165975104	353.937949217661	573.91974576574	0	NaN	NaN	NaN	NaN	NaN	456.884884741383	0.89059287424377	41.0034144007512	13.6488767356946	10.9046326668031	2.79423693033376	0.0217206356935664	0.00912864863309831	1	1.00449790236182	3829.41103858236	2	9487.42323651452	1	1	1	1	2019-03-29T15:51:43.274	NG_ecoli_LTEE_151_DM0	-0	-0	164.275	DIA_100X_EMPTY_1x1_100ms	5facc96d-cdd6-45e0-90f3-ab7630d8560b	EPI_100X_YFP_1x1_200ms_25sola	EPI_100X_RFP_1x1_200ms_25sola
436	22	12.3164994499188	271	-13.2323099511442	1495.81918819188	214.952029520295	769063	2837.87084870849	131.775806832755	250.321102566567	0	93312	344.324723247232	353.937949217661	573.91974576574	0	NaN	NaN	NaN	NaN	NaN	224.52948944471	0.999827058205145	19.4945207485328	14.3144635904558	10.9473633515803	3.98213420948406	0.00233307771339005	0.00102665128923278	1	1.00001507310189	1834.93848813794	0	9236.77490774908	1	1	1	1	2019-03-29T15:51:43.274	NG_ecoli_LTEE_151_DM0	-0	-0	164.275	DIA_100X_EMPTY_1x1_100ms	fec7d954-d889-47fe-a90b-dc24a762a01d	EPI_100X_YFP_1x1_200ms_25sola	EPI_100X_RFP_1x1_200ms_25sola
437	16	10.0257159412348	161	-49.8974385280668	1494.86335403727	1096.01863354037	103242	641.254658385093	131.775806832755	250.321102566567	0	3307598	20544.0869565217	353.937949217661	573.91974576574	2	NaN	NaN	NaN	NaN	NaN	194.456944520469	0.999840531516945	18.1660273759039	13.6229576603947	9.98437706908126	4.01537365886232	0.00784337218638166	0.00178396328701051	1	1.00006174331919	1422.30191259305	2	11521.8136645963	1	1	1	1	2019-03-29T15:51:43.274	NG_ecoli_LTEE_151_DM0	-0	-0	164.275	DIA_100X_EMPTY_1x1_100ms	790702b8-f460-457c-8025-27d52a3f2126	EPI_100X_YFP_1x1_200ms_25sola	EPI_100X_RFP_1x1_200ms_25sola
438	31	11.8631367746272	368	48.483914934572	1504.58152173913	708.290760869565	4779807	12988.6059782609	131.775806832755	250.321102566567	0	108626	295.179347826087	353.937949217661	573.91974576574	0	NaN	NaN	NaN	NaN	NaN	329.308474462691	0.959478654554908	30.582781662312	13.6260580456118	10.2476661662419	3.16843144223604	0.0346395441745186	0.0169039050521933	0	1.01674274689643	2522.41653043617	1	9259.67663043478	1	1	1	1	2019-03-29T15:51:43.274	NG_ecoli_LTEE_151_DM0	-0	-0	164.275	DIA_100X_EMPTY_1x1_100ms	d48aac14-e92e-4a23-b675-79f954758bbc	EPI_100X_YFP_1x1_200ms_25sola	EPI_100X_RFP_1x1_200ms_25sola
439	42	11.6357613707535	489	-43.8029161456046	1507.45603271984	860.271983640082	138183	282.58282208589	131.775806832755	250.321102566567	0	4099156	8382.73210633947	353.937949217661	573.91974576574	3	NaN	NaN	NaN	NaN	NaN	493.500535410004	0.787217350948693	45.4548995155888	13.6628597515283	9.26078704846425	2.91898688091909	0.0879701140907383	0.0199381896763935	3	1.0368672123122	3061.72639928381	2	10656.6482617587	1	1	1	1	2019-03-29T15:51:43.274	NG_ecoli_LTEE_151_DM0	-0	-0	164.275	DIA_100X_EMPTY_1x1_100ms	97997721-5875-4d56-8c8e-f6fc6530a440	EPI_100X_YFP_1x1_200ms_25sola	EPI_100X_RFP_1x1_200ms_25sola
440	28	12.2505054094961	344	47.5870070023108	1507.27906976744	1209.14244186047	1128318	3279.99418604651	131.775806832755	250.321102566567	0	93792	272.651162790698	353.937949217661	573.91974576574	0	NaN	NaN	NaN	NaN	NaN	289.495466529132	0.994500700370286	26.5048267070419	12.7075732989532	10.5475815536339	3.08770406246649	0.0114334042373979	0.00475636880433968	1	1.00068928090359	2315.90443541304	0	9063.19476744186	1	1	1	1	2019-03-29T15:51:43.274	NG_ecoli_LTEE_151_DM0	-0	-0	164.275	DIA_100X_EMPTY_1x1_100ms	6541fda8-c08e-455f-a8a5-318fbc1430c5	EPI_100X_YFP_1x1_200ms_25sola	EPI_100X_RFP_1x1_200ms_25sola
441	36	10.970077471398	395	46.6816801818275	1517.97215189873	692.060759493671	1588483	4021.47594936709	131.775806832755	250.321102566567	0	110927	280.827848101266	353.937949217661	573.91974576574	0	NaN	NaN	NaN	NaN	NaN	370.724290126521	0.882862463741656	36.7789841145711	12.3631820941646	9.79009323706915	2.62102325760129	0.0268301938806611	0.010239554281243	0	1.00928677303959	2768.61945524388	2	9947.26329113924	1	1	1	1	2019-03-29T15:51:43.274	NG_ecoli_LTEE_151_DM0	-0	-0	164.275	DIA_100X_EMPTY_1x1_100ms	e2cdac45-6803-4f37-8ac9-3c2d99108b1e	EPI_100X_YFP_1x1_200ms_25sola	EPI_100X_RFP_1x1_200ms_25sola
442	26	10.9157087309236	284	32.7436433493323	1514.06690140845	879.419014084507	572394	2015.47183098592	131.775806832755	250.321102566567	0	542463	1910.08098591549	353.937949217661	573.91974576574	0	NaN	NaN	NaN	NaN	NaN	287.981268805713	0.979512211755818	26.914678177456	12.2733159399217	10.3397199568659	2.87042785987509	0.00908628462765331	0.00488562440992508	1	1.00037695686694	2259.93852405686	2	10066.014084507	1	1	1	1	2019-03-29T15:51:43.274	NG_ecoli_LTEE_151_DM0	-0	-0	164.275	DIA_100X_EMPTY_1x1_100ms	206cad64-572a-43af-bbdc-e4359e36f3af	EPI_100X_YFP_1x1_200ms_25sola	EPI_100X_RFP_1x1_200ms_25sola
443	31	12.9824133125409	403	48.3953061218516	1526.72456575682	420.808933002481	2012820	4994.5905707196	131.775806832755	250.321102566567	0	123769	307.119106699752	353.937949217661	573.91974576574	0	NaN	NaN	NaN	NaN	NaN	333.923887093861	0.987229329184927	29.4405113246988	13.1391699542415	11.1103291944719	2.89122138054105	0.0103751142684766	0.00563011364048908	0	1.00181159432007	2854.23077270997	0	9090.32506203474	1	1	1	1	2019-03-29T15:51:43.274	NG_ecoli_LTEE_151_DM0	-0	-0	164.275	DIA_100X_EMPTY_1x1_100ms	e0a3d744-12c6-44b0-95ce-dc7aa8c18a16	EPI_100X_YFP_1x1_200ms_25sola	EPI_100X_RFP_1x1_200ms_25sola
444	38	14.0838466981498	536	47.9531882405495	1527.1921641791	860.147388059701	851080	1587.83582089552	131.775806832755	250.321102566567	0	1198729	2236.43470149254	353.937949217661	573.91974576574	0	NaN	NaN	NaN	NaN	NaN	484.290901911766	0.872353656389344	40.5561213982509	14.0885470597374	11.4651050230212	2.94828990708218	0.063446241054122	0.0352498564313321	0	1.1132438544234	4186.99430699218	3	10136.6847014925	1	1	1	1	2019-03-29T15:51:43.274	NG_ecoli_LTEE_151_DM0	-0	-0	164.275	DIA_100X_EMPTY_1x1_100ms	bd04269d-e420-4350-9e8c-5bc391129a9f	EPI_100X_YFP_1x1_200ms_25sola	EPI_100X_RFP_1x1_200ms_25sola
445	26	13.4695592798248	351	26.0619755358566	1530.46723646724	66.7692307692308	1095479	3121.02279202279	131.775806832755	250.321102566567	0	120189	342.418803418803	353.937949217661	573.91974576574	0	NaN	NaN	NaN	NaN	NaN	286.790897644293	0.998493918320486	24.6075704776801	13.5888690134087	11.0592323432532	3.70248882056405	0.0109650170858359	0.00558928607053798	1	1.00130036629615	2363.78832602597	0	8903.67521367521	1	1	1	1	2019-03-29T15:51:43.274	NG_ecoli_LTEE_151_DM0	-0	-0	164.275	DIA_100X_EMPTY_1x1_100ms	f6f8cb56-6435-47e4-915f-be820dda388b	EPI_100X_YFP_1x1_200ms_25sola	EPI_100X_RFP_1x1_200ms_25sola
446	22	10.5416089030121	232	10.3468893088221	1534.04310344828	532.64224137931	596940	2573.01724137931	131.775806832755	250.321102566567	0	77515	334.116379310345	353.937949217661	573.91974576574	0	NaN	NaN	NaN	NaN	NaN	218.333057829598	0.999880944020637	21.1337893284226	12.5717616436648	9.94432811337516	3.27623630183679	0.00345941133595214	0.00196244904188371	1	1.00002710095069	1641.41404829473	1	9343.09051724138	1	1	1	1	2019-03-29T15:51:43.274	NG_ecoli_LTEE_151_DM0	-0	-0	164.275	DIA_100X_EMPTY_1x1_100ms	b9037a5c-08fd-4b6c-89d1-0cfed6415ecc	EPI_100X_YFP_1x1_200ms_25sola	EPI_100X_RFP_1x1_200ms_25sola
447	27	11.4447376134996	310	42.7766727110689	1539.9935483871	714.422580645161	565395	1823.85483870968	131.775806832755	250.321102566567	0	92841	299.487096774194	353.937949217661	573.91974576574	0	NaN	NaN	NaN	NaN	NaN	275.298747470199	0.996771122389675	26.7836322600963	12.5061416962368	9.83710957214029	3.1388548062386	0.0107386291053599	0.00501928204811201	1	1.00126600181765	2035.60904802161	0	9349.53225806452	1	1	1	1	2019-03-29T15:51:43.274	NG_ecoli_LTEE_151_DM0	-0	-0	164.275	DIA_100X_EMPTY_1x1_100ms	feab78a2-1c62-4fb6-a472-0a56e2767045	EPI_100X_YFP_1x1_200ms_25sola	EPI_100X_RFP_1x1_200ms_25sola
448	48	13.2666395618765	637	49.3572596000687	1548.6671899529	775.587127158556	1313899	2062.63579277865	131.775806832755	250.321102566567	0	317159	497.894819466248	353.937949217661	573.91974576574	0	NaN	NaN	NaN	NaN	NaN	526.939233704392	0.906595735450339	46.7266993389225	13.2517873116406	11.0970307903059	2.45747438238419	0.0161094949079769	0.00720201544856793	2	1.00836834503106	4519.27290737241	0	8675.63265306122	1	1	1	1	2019-03-29T15:51:43.274	NG_ecoli_LTEE_151_DM0	-0	-0	164.275	DIA_100X_EMPTY_1x1_100ms	f10ab794-06e6-4c2a-96a6-e3ba3ef4c3d9	EPI_100X_YFP_1x1_200ms_25sola	EPI_100X_RFP_1x1_200ms_25sola
449	24	9.54623467567772	234	29.7967321796123	1540.10256410256	840.576923076923	680916	2909.89743589744	131.775806832755	250.321102566567	0	129454	553.222222222222	353.937949217661	573.91974576574	0	NaN	NaN	NaN	NaN	NaN	257.842517288126	0.960765566190775	26.2431643240365	11.3919495616763	9.4658405596789	2.6071029623984	0.0193009150653102	0.00829154597124321	1	1.0016002828551	1846.81949909091	2	10507.3290598291	1	1	1	1	2019-03-29T15:51:43.274	NG_ecoli_LTEE_151_DM0	-0	-0	164.275	DIA_100X_EMPTY_1x1_100ms	c2de0ea5-839a-4c06-a53a-8c3c697168f8	EPI_100X_YFP_1x1_200ms_25sola	EPI_100X_RFP_1x1_200ms_25sola
450	28	13.3567944600221	377	27.9683512754711	1543.77453580902	14.7347480106101	991781	2630.71883289125	131.775806832755	250.321102566567	0	143839	381.535809018568	353.937949217661	573.91974576574	0	NaN	NaN	NaN	NaN	NaN	NaN	NaN	NaN	NaN	NaN	NaN	NaN	NaN	NaN	NaN	NaN	0	9103.22811671088	1	1	1	1	2019-03-29T15:51:43.274	NG_ecoli_LTEE_151_DM0	-0	-0	164.275	DIA_100X_EMPTY_1x1_100ms	ac5f18fb-1a19-4bda-bcdb-930647a707e9	EPI_100X_YFP_1x1_200ms_25sola	EPI_100X_RFP_1x1_200ms_25sola
451	31	13.3726688907503	415	43.276882835221	1550.69638554217	549.773493975904	1124516	2709.67710843374	131.775806832755	250.321102566567	0	119139	287.081927710843	353.937949217661	573.91974576574	0	NaN	NaN	NaN	NaN	NaN	348.485250572934	0.991931000582304	29.2658409981705	14.0606685875572	11.5086074839224	3.3365670941176	0.0190110911502582	0.0104117137836238	1	1.00156861223171	3044.36307935261	1	8668.60722891566	1	1	1	1	2019-03-29T15:51:43.274	NG_ecoli_LTEE_151_DM0	-0	-0	164.275	DIA_100X_EMPTY_1x1_100ms	3128fbbd-957a-4bfd-a160-7e9f66914335	EPI_100X_YFP_1x1_200ms_25sola	EPI_100X_RFP_1x1_200ms_25sola
452	35	12.9068129654766	452	48.8948746758742	1557.82079646018	1284.30309734513	1306323	2890.09513274336	131.775806832755	250.321102566567	0	119279	263.891592920354	353.937949217661	573.91974576574	0	NaN	NaN	NaN	NaN	NaN	372.759249259403	0.977946065413366	33.4036850828988	12.903173481077	10.821190244727	2.9118996065587	0.005186449321345	0.00245216176152074	1	1.00015817205377	3072.09277330001	0	8925.34955752212	1	1	1	1	2019-03-29T15:51:43.274	NG_ecoli_LTEE_151_DM0	-0	-0	164.275	DIA_100X_EMPTY_1x1_100ms	231bd5af-6f2a-4988-8067-511e986232e5	EPI_100X_YFP_1x1_200ms_25sola	EPI_100X_RFP_1x1_200ms_25sola
453	39	10.7196295697128	418	39.4764803732289	1553.96172248804	830.748803827751	4351108	10409.3492822967	131.775806832755	250.321102566567	0	173039	413.968899521531	353.937949217661	573.91974576574	0	NaN	NaN	NaN	NaN	NaN	417.831352561272	0.880406733007192	39.7607925579439	13.9160135560834	10.3202496745965	2.95387739241942	0.00478410861804296	0.00147318295531757	4	1.00004574177139	3326.02356874307	2	10079.6028708134	1	1	1	1	2019-03-29T15:51:43.274	NG_ecoli_LTEE_151_DM0	-0	-0	164.275	DIA_100X_EMPTY_1x1_100ms	e79d0897-f23a-410d-90be-684213b57b62	EPI_100X_YFP_1x1_200ms_25sola	EPI_100X_RFP_1x1_200ms_25sola
454	38	13.7033277062326	521	48.9057774562325	1557.37811900192	1113.91362763916	1765730	3389.11708253359	131.775806832755	250.321102566567	0	230313	442.059500959693	353.937949217661	573.91974576574	0	NaN	NaN	NaN	NaN	NaN	420.27183454915	0.944255908823492	36.4392295564193	13.3283220745554	11.2278355349718	2.78490993660732	0.0141214141107261	0.00711143622785482	1	1.00126502925605	3607.87225808134	0	8661.80614203455	1	1	1	1	2019-03-29T15:51:43.274	NG_ecoli_LTEE_151_DM0	-0	-0	164.275	DIA_100X_EMPTY_1x1_100ms	de8fe35c-934b-4080-9d71-acba4afdeecf	EPI_100X_YFP_1x1_200ms_25sola	EPI_100X_RFP_1x1_200ms_25sola
455	27	10.6951026939247	288	42.217548233635	1568.01388888889	824.746527777778	1484583	5154.80208333333	131.775806832755	250.321102566567	0	136263	473.135416666667	353.937949217661	573.91974576574	0	NaN	NaN	NaN	NaN	NaN	294.11131099163	0.932295877038166	27.780802525138	12.6628988153469	10.2016074021057	2.74056339647904	0.0507243859908106	0.0272677889705885	0	1.03684852829995	2270.76337585234	2	10309.3506944444	1	1	1	1	2019-03-29T15:51:43.274	NG_ecoli_LTEE_151_DM0	-0	-0	164.275	DIA_100X_EMPTY_1x1_100ms	687bceb0-d2f5-4ff6-88c4-95530d5c0ac1	EPI_100X_YFP_1x1_200ms_25sola	EPI_100X_RFP_1x1_200ms_25sola
456	34	13.812329356085	470	47.5793852850078	1575.61063829787	1193.7914893617	1517002	3227.66382978723	131.775806832755	250.321102566567	0	131027	278.78085106383	353.937949217661	573.91974576574	0	NaN	NaN	NaN	NaN	NaN	381.860890882399	0.980804596954758	32.8488093154641	13.4602123404327	11.3921978700983	2.93300080920628	0.0112561642477644	0.0054605047612665	2	1.00235151567728	3348.30146332992	0	8481.85531914894	1	1	1	1	2019-03-29T15:51:43.274	NG_ecoli_LTEE_151_DM0	-0	-0	164.275	DIA_100X_EMPTY_1x1_100ms	9f126c71-cc4d-4521-bf5d-6669466e1458	EPI_100X_YFP_1x1_200ms_25sola	EPI_100X_RFP_1x1_200ms_25sola
457	27	12.6139477060964	341	46.7428046573385	1574.8211143695	135.234604105572	697146	2044.41642228739	131.775806832755	250.321102566567	0	119828	351.401759530792	353.937949217661	573.91974576574	0	NaN	NaN	NaN	NaN	NaN	276.372807910953	0.999835755933113	24.1402806638106	13.4678123636051	10.8395413116844	3.68073411864708	0.00351475971360951	0.00152675372348965	0	1.00008239646585	2227.68615746402	0	8887.85337243402	1	1	1	1	2019-03-29T15:51:43.274	NG_ecoli_LTEE_151_DM0	-0	-0	164.275	DIA_100X_EMPTY_1x1_100ms	3c13e077-9297-43d5-8a59-a8a5909d712c	EPI_100X_YFP_1x1_200ms_25sola	EPI_100X_RFP_1x1_200ms_25sola
458	43	11.2185437937579	483	48.9497356539927	1594.65631469979	2035.83022774327	3847934	7966.73706004141	131.775806832755	250.321102566567	0	187883	388.991718426501	353.937949217661	573.91974576574	0	NaN	NaN	NaN	NaN	NaN	NaN	NaN	NaN	NaN	NaN	NaN	NaN	NaN	NaN	NaN	NaN	0	8659.85507246377	1	1	1	1	2019-03-29T15:51:43.274	NG_ecoli_LTEE_151_DM0	-0	-0	164.275	DIA_100X_EMPTY_1x1_100ms	977beb2e-05ab-4c53-b6c3-04bc680a88e8	EPI_100X_YFP_1x1_200ms_25sola	EPI_100X_RFP_1x1_200ms_25sola
459	29	12.1820100269585	354	38.448860109333	1591.27118644068	1011.11016949153	1000157	2825.30225988701	131.775806832755	250.321102566567	0	105302	297.463276836158	353.937949217661	573.91974576574	0	NaN	NaN	NaN	NaN	NaN	316.557919164501	0.981408009521878	29.7500145012363	12.7626767395789	10.3924507412426	2.73060213979911	0.0178991216280609	0.00774029967555221	1	1.00256452585156	2523.55638311417	1	9116.68079096045	1	1	1	1	2019-03-29T15:51:43.274	NG_ecoli_LTEE_151_DM0	-0	-0	164.275	DIA_100X_EMPTY_1x1_100ms	55898f53-53ed-434b-a321-902c307832b0	EPI_100X_YFP_1x1_200ms_25sola	EPI_100X_RFP_1x1_200ms_25sola
460	35	12.7154107796323	446	47.7296225749766	1586.45515695067	825.091928251121	1560021	3497.80493273543	131.775806832755	250.321102566567	0	468011	1049.35201793722	353.937949217661	573.91974576574	0	NaN	NaN	NaN	NaN	NaN	387.903703503933	0.948667934213397	35.2510088096629	12.6672660934722	10.7097207374654	2.64470098859929	0.0321636498348716	0.0135701989071616	1	1.01199463833296	3175.54100048551	2	9521.4730941704	1	1	1	1	2019-03-29T15:51:43.274	NG_ecoli_LTEE_151_DM0	-0	-0	164.275	DIA_100X_EMPTY_1x1_100ms	167c640f-1166-49cf-a42b-5c514dee63ce	EPI_100X_YFP_1x1_200ms_25sola	EPI_100X_RFP_1x1_200ms_25sola
461	36	13.1542860957436	474	48.5182513939465	1595.18987341772	1874.11603375527	1589959	3354.34388185654	131.775806832755	250.321102566567	0	172259	363.415611814346	353.937949217661	573.91974576574	0	NaN	NaN	NaN	NaN	NaN	389.032903441354	0.976501256591246	34.5314022114479	12.761251799011	10.9607411543412	2.88977678037431	0.0121114891716842	0.00655649290680508	1	1.0036265496224	3258.24651042905	0	8753.69620253165	1	1	1	1	2019-03-29T15:51:43.274	NG_ecoli_LTEE_151_DM0	-0	-0	164.275	DIA_100X_EMPTY_1x1_100ms	85e3bfb0-9529-49a2-a7a5-c5d09ede768c	EPI_100X_YFP_1x1_200ms_25sola	EPI_100X_RFP_1x1_200ms_25sola
462	24	12.6002573576645	303	18.5294752071752	1595.58085808581	744.940594059406	796476	2628.63366336634	131.775806832755	250.321102566567	0	196284	647.80198019802	353.937949217661	573.91974576574	0	NaN	NaN	NaN	NaN	NaN	257.3345288109	0.999882789482605	23.2278796247062	13.2907312578658	10.7151758593861	3.42112250710141	0.0031118106314612	0.00139752248877117	1	1.00004194119441	2094.58531487357	0	8936.74917491749	1	1	1	1	2019-03-29T15:51:43.274	NG_ecoli_LTEE_151_DM0	-0	-0	164.275	DIA_100X_EMPTY_1x1_100ms	6372d658-ea21-47d1-9bfa-8232c288f376	EPI_100X_YFP_1x1_200ms_25sola	EPI_100X_RFP_1x1_200ms_25sola
463	28	12.160175983779	341	44.5199404354585	1592.38123167155	603.014662756598	897891	2633.11143695015	131.775806832755	250.321102566567	0	89368	262.076246334311	353.937949217661	573.91974576574	0	NaN	NaN	NaN	NaN	NaN	295.539417835882	0.987640171279142	27.745682378327	12.2232866905117	10.3654677821785	2.83060979331726	0.00818681579607135	0.0049772982158678	0	1.00122176233219	2341.33255557874	1	9155.33137829912	1	1	1	1	2019-03-29T15:51:43.274	NG_ecoli_LTEE_151_DM0	-0	-0	164.275	DIA_100X_EMPTY_1x1_100ms	6f022e1d-ed8a-4344-ad53-e142e98ec59d	EPI_100X_YFP_1x1_200ms_25sola	EPI_100X_RFP_1x1_200ms_25sola
464	29	14.0008193812345	406	44.6640227151735	1600.72413793103	1824.36206896552	1449620	3570.49261083744	131.775806832755	250.321102566567	0	151009	371.943349753695	353.937949217661	573.91974576574	0	NaN	NaN	NaN	NaN	NaN	319.855670593915	0.999333084379209	25.7976233602089	14.836093328087	11.8921925117227	3.85432443434913	0.0194365053299477	0.00892350729890897	1	1.00376284183052	2865.45400132204	0	8348.0763546798	1	1	1	1	2019-03-29T15:51:43.274	NG_ecoli_LTEE_151_DM0	-0	-0	164.275	DIA_100X_EMPTY_1x1_100ms	9978c116-c3bd-4e84-86aa-0c1e5ea6ff42	EPI_100X_YFP_1x1_200ms_25sola	EPI_100X_RFP_1x1_200ms_25sola
465	33	14.0146763467402	463	48.3252739331742	1604.93088552916	1493.19870410367	882243	1905.49244060475	131.775806832755	250.321102566567	0	131359	283.712742980562	353.937949217661	573.91974576574	0	NaN	NaN	NaN	NaN	NaN	368.242053628672	0.994527548803272	31.3453712082397	13.283384807939	11.4999769168546	2.95299583117343	0.00682361483698588	0.00486505692655882	0	1.00128296388988	3255.79638003163	0	8665.80561555076	1	1	1	1	2019-03-29T15:51:43.274	NG_ecoli_LTEE_151_DM0	-0	-0	164.275	DIA_100X_EMPTY_1x1_100ms	7beccecf-f65d-411d-ab7f-8d08f9a1ccfa	EPI_100X_YFP_1x1_200ms_25sola	EPI_100X_RFP_1x1_200ms_25sola
466	26	8.4902268941459	221	20.781292220751	1600.31221719457	802.628959276018	115219	521.352941176471	131.775806832755	250.321102566567	0	4543778	20560.0814479638	353.937949217661	573.91974576574	2	NaN	NaN	NaN	NaN	NaN	221.040848767584	0.998868194432289	23.5319026737377	12.1916430519293	8.84727682078524	3.3862129535378	0.0488672132121071	0.00472567506317221	1	1.00055859555926	1446.65894581578	2	10568.2805429864	1	1	1	1	2019-03-29T15:51:43.274	NG_ecoli_LTEE_151_DM0	-0	-0	164.275	DIA_100X_EMPTY_1x1_100ms	ba0a2eaf-756d-490d-926d-d8944348bf4a	EPI_100X_YFP_1x1_200ms_25sola	EPI_100X_RFP_1x1_200ms_25sola
467	31	12.1448070812558	378	47.8716226402065	1613.87301587302	586.915343915344	1603304	4241.54497354497	131.775806832755	250.321102566567	0	112028	296.37037037037	353.937949217661	573.91974576574	0	NaN	NaN	NaN	NaN	NaN	318.657269976898	0.99801079950019	29.5269073933426	13.1320101743238	10.4422370830971	3.2222425854091	0.00445797284367871	0.00258427130018351	1	1.00009974690452	2528.68622036248	1	9117.41798941799	1	1	1	1	2019-03-29T15:51:43.274	NG_ecoli_LTEE_151_DM0	-0	-0	164.275	DIA_100X_EMPTY_1x1_100ms	f8225207-e540-47ee-bbbd-2def26f4ad0c	EPI_100X_YFP_1x1_200ms_25sola	EPI_100X_RFP_1x1_200ms_25sola
468	21	10.6627505538067	224	-3.90058189822237	1611.00892857143	1133.85267857143	20723	92.5133928571429	131.775806832755	250.321102566567	0	1207250	5389.50892857143	353.937949217661	573.91974576574	3	NaN	NaN	NaN	NaN	NaN	229.615655999674	0.999441840084715	20.9171873643414	13.0007716613597	10.4483387479076	3.57111846755903	0.0120027275855781	0.00628974556320915	0	1.00112780328799	1793.44332498029	0	11321.3883928571	1	1	1	1	2019-03-29T15:51:43.274	NG_ecoli_LTEE_151_DM0	-0	-0	164.275	DIA_100X_EMPTY_1x1_100ms	c1057152-e704-475c-a16a-6153beb26b64	EPI_100X_YFP_1x1_200ms_25sola	EPI_100X_RFP_1x1_200ms_25sola
469	38	13.3716018616654	508	49.5569649524487	1619.90551181102	366.379921259843	980676	1930.46456692913	131.775806832755	250.321102566567	0	149208	293.716535433071	353.937949217661	573.91974576574	0	NaN	NaN	NaN	NaN	NaN	411.245747008677	0.966476739268542	35.7840280146766	13.3834601586123	11.2736799860318	2.7165140593652	0.0150339591595891	0.00845584930136978	1	1.0019069359465	3571.99228447732	0	8602.86811023622	1	1	1	1	2019-03-29T15:51:43.274	NG_ecoli_LTEE_151_DM0	-0	-0	164.275	DIA_100X_EMPTY_1x1_100ms	8aa22bf9-7fa7-4560-a04f-16aa93bf37ba	EPI_100X_YFP_1x1_200ms_25sola	EPI_100X_RFP_1x1_200ms_25sola
470	44	14.200988158316	625	48.8098929418601	1618.8864	1977.6976	2025525	3240.84	131.775806832755	250.321102566567	0	236120	377.792	353.937949217661	573.91974576574	0	NaN	NaN	NaN	NaN	NaN	492.089033824019	0.935908283594895	41.9816516902518	13.6020148210195	11.4553124990061	2.7306964555032	0.0190889598038024	0.00926126399243418	1	1.01016892860385	4326.7647692001	0	8934.3632	1	1	1	1	2019-03-29T15:51:43.274	NG_ecoli_LTEE_151_DM0	-0	-0	164.275	DIA_100X_EMPTY_1x1_100ms	d1fb9f83-00cc-4af5-a3e6-9b2c235f6f3b	EPI_100X_YFP_1x1_200ms_25sola	EPI_100X_RFP_1x1_200ms_25sola
471	34	14.2057850367598	483	47.2632937751074	1614.88612836439	1006.08488612836	5385638	11150.3892339545	131.775806832755	250.321102566567	0	183757	380.449275362319	353.937949217661	573.91974576574	0	NaN	NaN	NaN	NaN	NaN	388.474430212094	0.961085459778736	32.5734282012361	14.5868164134103	11.5041927734348	3.3189069846873	0.0258442928676697	0.0113540601367743	0	1.00960048373211	3385.83391409824	1	8589.87163561077	1	1	1	1	2019-03-29T15:51:43.274	NG_ecoli_LTEE_151_DM0	-0	-0	164.275	DIA_100X_EMPTY_1x1_100ms	b2db725b-097f-43ce-ad59-ca395ba6a214	EPI_100X_YFP_1x1_200ms_25sola	EPI_100X_RFP_1x1_200ms_25sola
472	24	10.2390314563071	247	23.5980038581537	1621.28340080972	785.712550607287	37357	151.242914979757	131.775806832755	250.321102566567	0	6266000	25368.4210526316	353.937949217661	573.91974576574	2	NaN	NaN	NaN	NaN	NaN	224.439638565487	0.999664799224661	21.7452150097966	13.1172016838229	9.97108036492856	3.47771558659015	0.00123903922990859	0.000464604577225697	1	1.00000397205815	1698.00130916049	1	10354.5303643725	1	1	1	1	2019-03-29T15:51:43.274	NG_ecoli_LTEE_151_DM0	-0	-0	164.275	DIA_100X_EMPTY_1x1_100ms	fb4ef1ee-0e89-42da-a4f9-e45dadb20892	EPI_100X_YFP_1x1_200ms_25sola	EPI_100X_RFP_1x1_200ms_25sola
473	29	12.3491193668105	359	46.4152301669404	1629.36768802228	1349.35097493036	800982	2231.14763231198	131.775806832755	250.321102566567	0	120792	336.467966573816	353.937949217661	573.91974576574	0	NaN	NaN	NaN	NaN	NaN	303.582826787226	0.99007684525803	28.0729547786213	12.6493815607148	10.2978011492158	3.25146664011894	0.0176029439395725	0.00285055492981748	1	1.0000870396234	2338.12114836457	0	8945.8217270195	1	1	1	1	2019-03-29T15:51:43.274	NG_ecoli_LTEE_151_DM0	-0	-0	164.275	DIA_100X_EMPTY_1x1_100ms	009663cb-fc25-4cff-afa7-891a60b0d86a	EPI_100X_YFP_1x1_200ms_25sola	EPI_100X_RFP_1x1_200ms_25sola
474	25	11.360913360938	284	39.8921863935204	1634.20774647887	72.4260563380282	264260	930.492957746479	131.775806832755	250.321102566567	0	183730	646.93661971831	353.937949217661	573.91974576574	0	NaN	NaN	NaN	NaN	NaN	255.182046534745	0.998280083265931	24.2269073127796	12.3225589628683	10.2353470649323	3.01902138079923	0.013744464783703	0.00582885682607025	1	1.00123085337095	1993.39335486562	1	9367.89788732394	1	1	1	1	2019-03-29T15:51:43.274	NG_ecoli_LTEE_151_DM0	-0	-0	164.275	DIA_100X_EMPTY_1x1_100ms	e72c8303-58ac-4737-8eb4-a50b28afdad7	EPI_100X_YFP_1x1_200ms_25sola	EPI_100X_RFP_1x1_200ms_25sola
475	37	10.9432243875616	405	48.8353933121496	1643.30617283951	101.059259259259	1986822	4905.73333333333	131.775806832755	250.321102566567	0	265299	655.059259259259	353.937949217661	573.91974576574	0	NaN	NaN	NaN	NaN	NaN	361.766535241563	0.981969660371376	35.965893846888	11.2670123293694	9.7769187460791	2.55941255795488	0.00594918084522499	0.00357224886367523	0	1.00087593835616	2700.13047937373	1	9530.0962962963	1	1	1	1	2019-03-29T15:51:43.274	NG_ecoli_LTEE_151_DM0	-0	-0	164.275	DIA_100X_EMPTY_1x1_100ms	8cd9a850-f38d-4396-842e-6e4fcffb34c6	EPI_100X_YFP_1x1_200ms_25sola	EPI_100X_RFP_1x1_200ms_25sola
476	23	12.8543070240683	296	17.6277487765412	1647.18918918919	850.239864864865	217997	736.476351351351	131.775806832755	250.321102566567	0	296952	1003.21621621622	353.937949217661	573.91974576574	0	NaN	NaN	NaN	NaN	NaN	248.375205664653	0.999836772008204	21.072484027661	14.4555374711305	11.3171379081235	3.81836925139068	0.00872030346231629	0.00404337806317312	1	1.00050113081604	2119.72162762181	0	8725.26351351351	1	1	1	1	2019-03-29T15:51:43.274	NG_ecoli_LTEE_151_DM0	-0	-0	164.275	DIA_100X_EMPTY_1x1_100ms	02002d16-deb4-45d5-b235-dd4b8441c54c	EPI_100X_YFP_1x1_200ms_25sola	EPI_100X_RFP_1x1_200ms_25sola
477	40	13.5750011809274	543	47.7523609438894	1647.30755064457	160.596685082873	2206474	4063.48802946593	131.775806832755	250.321102566567	0	244575	450.414364640884	353.937949217661	573.91974576574	0	NaN	NaN	NaN	NaN	NaN	443.324104582585	0.934654379950773	38.8143131004611	13.6021982744122	11.230528362038	2.61147941371959	0.0198524050571138	0.0115361082159847	1	1.01350355517442	3844.87446025411	0	9005.14364640884	1	1	1	1	2019-03-29T15:51:43.274	NG_ecoli_LTEE_151_DM0	-0	-0	164.275	DIA_100X_EMPTY_1x1_100ms	7fa1def6-9163-4818-9741-1fda63837d9a	EPI_100X_YFP_1x1_200ms_25sola	EPI_100X_RFP_1x1_200ms_25sola
478	29	12.1706317183992	353	45.2859549987525	1653.26345609065	1267.28611898017	779028	2206.87818696884	131.775806832755	250.321102566567	0	98182	278.13597733711	353.937949217661	573.91974576574	0	NaN	NaN	NaN	NaN	NaN	295.625934688346	0.991612031107459	26.9621730723216	12.6262980131891	10.5629036396054	3.1445674582411	0.0109913941282624	0.0055245366878559	1	1.00157123746762	2362.71538580119	0	8770.46458923513	1	1	1	1	2019-03-29T15:51:43.274	NG_ecoli_LTEE_151_DM0	-0	-0	164.275	DIA_100X_EMPTY_1x1_100ms	64f9fbd8-43cf-4c0f-a555-c42da850bbfd	EPI_100X_YFP_1x1_200ms_25sola	EPI_100X_RFP_1x1_200ms_25sola
479	51	13.2416405256241	678	45.9789761011052	1668.65634218289	1533.41887905605	3064116	4519.34513274336	131.775806832755	250.321102566567	0	205228	302.69616519174	353.937949217661	573.91974576574	0	NaN	NaN	NaN	NaN	NaN	546.498005096167	0.868747631246155	50.3599223303474	12.5752574789681	10.6275422372356	2.49931076754888	0.0248418032794357	0.00942939239489573	1	1.01599735763076	4467.25364979448	0	8941.99115044248	1	1	1	1	2019-03-29T15:51:43.274	NG_ecoli_LTEE_151_DM0	-0	-0	164.275	DIA_100X_EMPTY_1x1_100ms	1832ee34-60a1-4372-9617-540f9a95fcf3	EPI_100X_YFP_1x1_200ms_25sola	EPI_100X_RFP_1x1_200ms_25sola
480	31	10.4120366639565	323	44.0235694418557	1658.31888544892	931.012383900929	533792	1652.60681114551	131.775806832755	250.321102566567	0	92846	287.448916408669	353.937949217661	573.91974576574	0	NaN	NaN	NaN	NaN	NaN	311.796712963416	0.9765325732863	30.4234039346673	12.1788784022939	9.94894354751669	2.62991564132662	0.0189531705020841	0.00994354437244175	0	1.00517616456357	2365.11149133284	2	9203.75541795666	1	1	1	1	2019-03-29T15:51:43.274	NG_ecoli_LTEE_151_DM0	-0	-0	164.275	DIA_100X_EMPTY_1x1_100ms	eaf264e5-18bd-41e0-a96b-29f0eec3144f	EPI_100X_YFP_1x1_200ms_25sola	EPI_100X_RFP_1x1_200ms_25sola
481	22	10.65278261417	236	14.5327137672496	1667.07203389831	182.334745762712	2947000	12487.2881355932	131.775806832755	250.321102566567	0	122545	519.258474576271	353.937949217661	573.91974576574	0	NaN	NaN	NaN	NaN	NaN	219.402538864368	0.999492308678444	21.7219835154143	12.3257026344636	9.54878529054369	3.39291590426146	0.0449890764393887	0.00427581832665459	1	1.00035999209838	1555.5558819538	1	9590.26271186441	1	1	1	1	2019-03-29T15:51:43.274	NG_ecoli_LTEE_151_DM0	-0	-0	164.275	DIA_100X_EMPTY_1x1_100ms	32a5502c-951b-4edb-b8aa-6c251951974b	EPI_100X_YFP_1x1_200ms_25sola	EPI_100X_RFP_1x1_200ms_25sola
482	41	12.756696149236	524	48.6813991892168	1671.71755725191	1731.85496183206	1233460	2353.93129770992	131.775806832755	250.321102566567	0	179159	341.906488549618	353.937949217661	573.91974576574	0	NaN	NaN	NaN	NaN	NaN	429.288110192118	0.933768878301408	39.6401530752431	12.8256113717391	10.4773047877005	2.7235786664155	0.0845112362811818	0.00402358306732161	1	1.00064270231342	3417.6246226531	0	9067.79389312977	1	1	1	1	2019-03-29T15:51:43.274	NG_ecoli_LTEE_151_DM0	-0	-0	164.275	DIA_100X_EMPTY_1x1_100ms	848c2a70-1960-460b-8789-0412ffc535d3	EPI_100X_YFP_1x1_200ms_25sola	EPI_100X_RFP_1x1_200ms_25sola
483	41	12.1625185962047	499	49.4051323104676	1668.25851703407	1475.58917835671	1116931	2238.33867735471	131.775806832755	250.321102566567	0	143405	287.384769539078	353.937949217661	573.91974576574	0	NaN	NaN	NaN	NaN	NaN	419.676909717369	0.950462673524229	40.3720261256157	11.9188063842669	10.227491594387	2.27194291522421	0.00586436731694212	0.00203296277822669	3	1.00028147460671	3316.71908254625	0	9035.69338677355	1	1	1	1	2019-03-29T15:51:43.274	NG_ecoli_LTEE_151_DM0	-0	-0	164.275	DIA_100X_EMPTY_1x1_100ms	f304a432-6f16-4e2c-908a-5ea54ae12dc3	EPI_100X_YFP_1x1_200ms_25sola	EPI_100X_RFP_1x1_200ms_25sola
484	23	12.1228354001557	279	22.6894684284725	1670.48028673835	917.283154121864	742536	2661.41935483871	131.775806832755	250.321102566567	0	88066	315.648745519713	353.937949217661	573.91974576574	0	NaN	NaN	NaN	NaN	NaN	251.155340191811	0.998848531643682	22.9553684109197	13.5648405851185	10.577996585138	3.36212349051988	0.0261788901069743	0.0126581785035008	1	1.00589256346555	2017.34879617681	2	9191.53046594982	1	1	1	1	2019-03-29T15:51:43.274	NG_ecoli_LTEE_151_DM0	-0	-0	164.275	DIA_100X_EMPTY_1x1_100ms	e59d30d2-d408-42c2-b098-460667b6365a	EPI_100X_YFP_1x1_200ms_25sola	EPI_100X_RFP_1x1_200ms_25sola
485	24	12.0254754388307	289	12.0903035421685	1670.2214532872	204.425605536332	2555927	8844.03806228374	131.775806832755	250.321102566567	0	122600	424.221453287197	353.937949217661	573.91974576574	0	NaN	NaN	NaN	NaN	NaN	258.998460934965	0.998253766489311	24.9559865044714	12.4456602525902	9.95554613111849	3.19980899678037	0.00878067048919328	0.00551713238415634	0	1.001236481355	1942.65107011612	1	9451.90657439446	1	1	1	1	2019-03-29T15:51:43.274	NG_ecoli_LTEE_151_DM0	-0	-0	164.275	DIA_100X_EMPTY_1x1_100ms	efbed417-b61e-4cff-aff9-9dd8b0f6a2da	EPI_100X_YFP_1x1_200ms_25sola	EPI_100X_RFP_1x1_200ms_25sola
486	20	13.1248940649838	264	-42.9758680615051	1672.67803030303	938.181818181818	688705	2608.73106060606	131.775806832755	250.321102566567	0	84507	320.102272727273	353.937949217661	573.91974576574	0	NaN	NaN	NaN	NaN	NaN	236.979184363261	0.999949534448502	20.6332760619459	14.5083795932801	11.0474396511407	3.89563360874935	0.0111744350078906	0.0056184720473598	1	1.00094365045025	1977.7953243134	2	9381.31060606061	1	1	1	1	2019-03-29T15:51:43.274	NG_ecoli_LTEE_151_DM0	-0	-0	164.275	DIA_100X_EMPTY_1x1_100ms	63ee35fa-4c5e-48bf-8298-f92a866e4703	EPI_100X_YFP_1x1_200ms_25sola	EPI_100X_RFP_1x1_200ms_25sola
487	41	12.4595767993517	511	47.7252765224287	1680.63992172211	1935.7240704501	3280844	6420.43835616438	131.775806832755	250.321102566567	0	219212	428.986301369863	353.937949217661	573.91974576574	0	NaN	NaN	NaN	NaN	NaN	425.783599339424	0.906206089355209	39.814490630542	12.6051659868159	10.397906928686	2.60960364657167	0.0229247201949574	0.0148561503250067	0	1.02164588121117	3380.82660077997	0	9137.72994129159	1	1	1	1	2019-03-29T15:51:43.274	NG_ecoli_LTEE_151_DM0	-0	-0	164.275	DIA_100X_EMPTY_1x1_100ms	8f08c2c0-b71f-48d7-8121-d57df7165ac0	EPI_100X_YFP_1x1_200ms_25sola	EPI_100X_RFP_1x1_200ms_25sola
488	34	12.3399849846221	420	48.2507900784455	1684.46428571429	1437.55	1358576	3234.70476190476	131.775806832755	250.321102566567	0	119410	284.309523809524	353.937949217661	573.91974576574	0	NaN	NaN	NaN	NaN	NaN	361.3260789901	0.962310771714664	34.071577800275	12.0657686801188	10.3425559385525	2.54668447703179	0.0182901133734329	0.00876269638394032	1	1.00629867866618	2862.44983201014	0	9208.48333333333	1	1	1	1	2019-03-29T15:51:43.274	NG_ecoli_LTEE_151_DM0	-0	-0	164.275	DIA_100X_EMPTY_1x1_100ms	9dca9bc1-975c-48c8-b4da-56a4db171114	EPI_100X_YFP_1x1_200ms_25sola	EPI_100X_RFP_1x1_200ms_25sola
489	45	12.8931862546438	580	48.7865599723222	1686.73793103448	98.7379310344828	2208379	3807.55	131.775806832755	250.321102566567	0	1743326	3005.73448275862	353.937949217661	573.91974576574	0	NaN	NaN	NaN	NaN	NaN	553.169744831446	0.922945386219096	46.0222512736157	14.9619246852146	11.6725578565163	3.07451798277484	0.0181115338534282	0.00652762715179114	2	1.00277506998086	4924.81375479711	2	10476.9706896552	1	1	1	1	2019-03-29T15:51:43.274	NG_ecoli_LTEE_151_DM0	-0	-0	164.275	DIA_100X_EMPTY_1x1_100ms	3485f280-e64b-4ffa-9c5a-a28ab55cfef6	EPI_100X_YFP_1x1_200ms_25sola	EPI_100X_RFP_1x1_200ms_25sola
490	33	10.8292010775703	358	49.0478596920713	1683.22905027933	70.3212290502793	1426557	3984.79608938547	131.775806832755	250.321102566567	0	265336	741.162011173184	353.937949217661	573.91974576574	0	NaN	NaN	NaN	NaN	NaN	330.544356470844	0.977259060423972	32.8588242200547	11.8285370040841	9.85977527552515	2.44959893852805	0.013360457061167	0.00739562086424743	0	1.00378466025089	2508.85714784998	1	9646.37430167598	1	1	1	1	2019-03-29T15:51:43.274	NG_ecoli_LTEE_151_DM0	-0	-0	164.275	DIA_100X_EMPTY_1x1_100ms	032c09a5-81de-4da4-ab58-f8d97dfadf8a	EPI_100X_YFP_1x1_200ms_25sola	EPI_100X_RFP_1x1_200ms_25sola
491	30	13.3429761030684	401	46.8493898169069	1693.2144638404	1662.52867830424	1114289	2778.77556109726	131.775806832755	250.321102566567	0	121444	302.852867830424	353.937949217661	573.91974576574	0	NaN	NaN	NaN	NaN	NaN	327.279822922122	0.996350884080465	29.0117930715007	13.2826202613227	10.9264732601962	3.17685961741949	0.0105234762160467	0.0046048815367073	1	1.00067404922569	2720.34801515769	0	8928.03740648379	1	1	1	1	2019-03-29T15:51:43.274	NG_ecoli_LTEE_151_DM0	-0	-0	164.275	DIA_100X_EMPTY_1x1_100ms	23c7f27f-fa42-4a97-8a77-2450d4373849	EPI_100X_YFP_1x1_200ms_25sola	EPI_100X_RFP_1x1_200ms_25sola
492	32	12.8392441222624	411	47.292914689526	1696.07785888078	694.542579075426	1748542	4254.3600973236	131.775806832755	250.321102566567	0	171333	416.868613138686	353.937949217661	573.91974576574	0	NaN	NaN	NaN	NaN	NaN	362.738733497857	0.970895848569008	30.5539211436376	14.4286611425377	11.5841053066301	3.13828772629847	0.0172328685891252	0.00691568840061625	1	1.00080478574474	3220.19245820768	1	9030.33576642336	1	1	1	1	2019-03-29T15:51:43.274	NG_ecoli_LTEE_151_DM0	-0	-0	164.275	DIA_100X_EMPTY_1x1_100ms	cd147d33-822b-4c5a-a43d-d1a684a3773c	EPI_100X_YFP_1x1_200ms_25sola	EPI_100X_RFP_1x1_200ms_25sola
493	33	12.8779912138771	425	48.7998566575456	1697.52941176471	678.665882352941	3051163	7179.20705882353	131.775806832755	250.321102566567	0	159322	374.875294117647	353.937949217661	573.91974576574	0	NaN	NaN	NaN	NaN	NaN	368.924902245677	0.967622805558891	31.524522015083	13.9234111740079	11.4130455014301	3.10032007935893	0.0231719902457382	0.00763811359363296	1	1.00361961323247	3225.08740476699	1	8745.39058823529	1	1	1	1	2019-03-29T15:51:43.274	NG_ecoli_LTEE_151_DM0	-0	-0	164.275	DIA_100X_EMPTY_1x1_100ms	24a497c3-3e65-4102-a06b-38b9195d2e60	EPI_100X_YFP_1x1_200ms_25sola	EPI_100X_RFP_1x1_200ms_25sola
494	28	14.1578593077972	397	42.5245389879859	1693.88161209068	1783.89672544081	279380	703.727959697733	131.775806832755	250.321102566567	0	479892	1208.7959697733	353.937949217661	573.91974576574	0	NaN	NaN	NaN	NaN	NaN	315.251194089137	0.99958354134173	26.1116454052011	13.9773277827408	11.6910307005143	3.45862882423831	0.00495668032456026	0.0023923115903487	1	1.00010615771203	2803.04275875632	0	8644.32493702771	1	1	1	1	2019-03-29T15:51:43.274	NG_ecoli_LTEE_151_DM0	-0	-0	164.275	DIA_100X_EMPTY_1x1_100ms	3cc83584-f5d3-4c20-b4d5-765f67daf307	EPI_100X_YFP_1x1_200ms_25sola	EPI_100X_RFP_1x1_200ms_25sola
495	31	11.9047490131639	369	49.1079941589341	1697.17344173442	267.360433604336	1096728	2972.16260162602	131.775806832755	250.321102566567	0	114946	311.506775067751	353.937949217661	573.91974576574	0	NaN	NaN	NaN	NaN	NaN	310.273531925335	0.995879933019878	28.8780048003969	12.3423213774588	10.5109289213584	2.85209036610713	0.0112117712048263	0.00471575106979429	1	1.00055585990047	2505.75879925794	0	9073.37940379404	1	1	1	1	2019-03-29T15:51:43.274	NG_ecoli_LTEE_151_DM0	-0	-0	164.275	DIA_100X_EMPTY_1x1_100ms	6fc5d65c-5aae-47a0-9152-e6601347088a	EPI_100X_YFP_1x1_200ms_25sola	EPI_100X_RFP_1x1_200ms_25sola
496	37	14.3722369856342	532	47.641401379197	1701.98308270677	119.866541353383	365313	686.678571428571	131.775806832755	250.321102566567	0	23659093	44471.9793233083	353.937949217661	573.91974576574	4	NaN	NaN	NaN	NaN	NaN	485.89294254809	0.926513364032424	38.5203134426122	15.1353029956698	12.3650069328663	2.96440108670967	0.029756645078051	0.0192774957431973	0	1.03283971126135	4625.60370427243	2	11249.0902255639	1	1	1	1	2019-03-29T15:51:43.274	NG_ecoli_LTEE_151_DM0	-0	-0	164.275	DIA_100X_EMPTY_1x1_100ms	f52c6977-21f0-471a-87b4-ea5db3b32118	EPI_100X_YFP_1x1_200ms_25sola	EPI_100X_RFP_1x1_200ms_25sola
497	23	11.1755653594689	258	20.5259184150858	1694.21705426357	779.108527131783	779329	3020.65503875969	131.775806832755	250.321102566567	0	1048266	4063.04651162791	353.937949217661	573.91974576574	0	NaN	NaN	NaN	NaN	NaN	237.976011727866	0.998175814891232	22.6737197228765	12.6796550986914	10.1382122193302	3.14854572854023	0.00318294371888172	0.00182626638650553	1	1.00003508468748	1830.35534184309	2	9444.42248062015	1	1	1	1	2019-03-29T15:51:43.274	NG_ecoli_LTEE_151_DM0	-0	-0	164.275	DIA_100X_EMPTY_1x1_100ms	7178f0fb-da0c-4faf-9965-cdc8fe6ff9e3	EPI_100X_YFP_1x1_200ms_25sola	EPI_100X_RFP_1x1_200ms_25sola
498	34	13.1083766198674	446	48.6338879969015	1702.79820627803	834.275784753363	1452882	3257.58295964126	131.775806832755	250.321102566567	0	254948	571.632286995516	353.937949217661	573.91974576574	0	NaN	NaN	NaN	NaN	NaN	368.732367187868	0.980493602851415	32.8407637641979	13.0862014511304	10.9980464360617	2.802420530129	0.00491349061714423	0.00267345531451869	1	1.00020025411545	3119.85369408909	0	8665.17488789238	1	1	1	1	2019-03-29T15:51:43.274	NG_ecoli_LTEE_151_DM0	-0	-0	164.275	DIA_100X_EMPTY_1x1_100ms	7b00d5ae-ea33-4926-a29f-76d89e5f5352	EPI_100X_YFP_1x1_200ms_25sola	EPI_100X_RFP_1x1_200ms_25sola
499	41	11.2156322844212	461	-3.17037017863419	1713.24945770065	794.872017353579	150963	327.468546637744	131.775806832755	250.321102566567	0	15868669	34422.2754880694	353.937949217661	573.91974576574	3	NaN	NaN	NaN	NaN	NaN	438.660996736452	0.873319877765424	43.1322962805517	12.2890465725221	9.81657634888517	2.65711582636145	0.0447576872568069	0.0195035596391479	1	1.02500618420578	3264.46907268417	1	10388.6225596529	1	1	1	1	2019-03-29T15:51:43.274	NG_ecoli_LTEE_151_DM0	-0	-0	164.275	DIA_100X_EMPTY_1x1_100ms	c5ecc142-5912-44f1-9da2-731b17ddc4e4	EPI_100X_YFP_1x1_200ms_25sola	EPI_100X_RFP_1x1_200ms_25sola
500	31	13.5418879849403	420	47.6844169399929	1707.72857142857	403.678571428571	4911051	11692.9785714286	131.775806832755	250.321102566567	0	156415	372.416666666667	353.937949217661	573.91974576574	0	NaN	NaN	NaN	NaN	NaN	337.279823917343	0.985977715445955	29.169729652915	13.1844937087636	11.2357785719955	3.11831478834716	0.00413658240112622	0.00174905406084354	1	1.00018789759923	2892.20204614622	0	8712.37857142857	1	1	1	1	2019-03-29T15:51:43.274	NG_ecoli_LTEE_151_DM0	-0	-0	164.275	DIA_100X_EMPTY_1x1_100ms	6291d533-da6d-471e-8dc5-cb4ead882c8f	EPI_100X_YFP_1x1_200ms_25sola	EPI_100X_RFP_1x1_200ms_25sola
501	28	10.6763896579304	299	46.3666744219048	1710.8093645485	1827.59866220736	56621	189.367892976589	131.775806832755	250.321102566567	0	5584521	18677.3277591973	353.937949217661	573.91974576574	2	NaN	NaN	NaN	NaN	NaN	269.485338886531	0.9995950214799	25.5794842762367	12.2496752941061	10.1699191775161	3.08157718217041	0.0058095308127698	0.0035643807787653	0	1.00054736006443	2077.86184579399	0	10832.0702341137	1	1	1	1	2019-03-29T15:51:43.274	NG_ecoli_LTEE_151_DM0	-0	-0	164.275	DIA_100X_EMPTY_1x1_100ms	f4a216a1-5707-4f73-b162-e07a5b272f4e	EPI_100X_YFP_1x1_200ms_25sola	EPI_100X_RFP_1x1_200ms_25sola
502	24	10.5419867308634	253	38.7369502026677	1710.71936758893	762.656126482213	938793	3710.6442687747	131.775806832755	250.321102566567	0	688397	2720.93675889328	353.937949217661	573.91974576574	0	NaN	NaN	NaN	NaN	NaN	246.24836367584	0.993496600680616	24.2592430607171	11.9726951281558	9.6973693761608	3.06474681897117	0.020024314885308	0.0111995049279601	0	1.00508622469789	1791.7400603822	2	9630.39130434783	1	1	1	1	2019-03-29T15:51:43.274	NG_ecoli_LTEE_151_DM0	-0	-0	164.275	DIA_100X_EMPTY_1x1_100ms	dd3c3dfa-fd47-4328-8473-dc9091fa729f	EPI_100X_YFP_1x1_200ms_25sola	EPI_100X_RFP_1x1_200ms_25sola
503	29	13.2931166396891	386	46.367178475375	1717.60880829016	80.4740932642487	1359230	3521.32124352332	131.775806832755	250.321102566567	0	517461	1340.5725388601	353.937949217661	573.91974576574	0	NaN	NaN	NaN	NaN	NaN	370.217568397303	0.988513170859437	30.961231292527	13.8553821834403	11.6359650347202	3.20949746302402	0.0208888165704627	0.00990066181269147	1	1.00540505737435	3292.40248050756	1	10319.4715025907	1	1	1	1	2019-03-29T15:51:43.274	NG_ecoli_LTEE_151_DM0	-0	-0	164.275	DIA_100X_EMPTY_1x1_100ms	a68d1731-8285-4196-8613-ea9e360edf6b	EPI_100X_YFP_1x1_200ms_25sola	EPI_100X_RFP_1x1_200ms_25sola
504	49	11.6938823300258	573	48.4339494109401	1732.57068062827	1438.35427574171	1734528	3027.09947643979	131.775806832755	250.321102566567	0	162285	283.219895287958	353.937949217661	573.91974576574	0	NaN	NaN	NaN	NaN	NaN	496.065769888781	0.9033763133631	48.2775628489538	12.0470423912248	10.1238126834517	2.34600049308387	0.0155921481000924	0.00606260481987519	1	1.00438217720681	3886.18455363122	0	9238.48342059337	1	1	1	1	2019-03-29T15:51:43.274	NG_ecoli_LTEE_151_DM0	-0	-0	164.275	DIA_100X_EMPTY_1x1_100ms	e3041f35-f80e-4abf-bb1b-603cc9c96291	EPI_100X_YFP_1x1_200ms_25sola	EPI_100X_RFP_1x1_200ms_25sola
505	34	14.0538126778378	478	48.0051628945914	1721.88493723849	109.479079497908	1369401	2864.85564853556	131.775806832755	250.321102566567	0	3843439	8040.66736401674	353.937949217661	573.91974576574	1	NaN	NaN	NaN	NaN	NaN	433.557110148896	0.963548107678063	33.8158218807581	14.9161355497873	12.4487470158811	3.34941807884589	0.0230956521175983	0.0124623669515151	1	1.01257743396812	4115.86490201747	3	11579.0669456067	1	1	1	1	2019-03-29T15:51:43.274	NG_ecoli_LTEE_151_DM0	-0	-0	164.275	DIA_100X_EMPTY_1x1_100ms	9bb8da54-1ce4-47b1-a7e0-08a44bed7101	EPI_100X_YFP_1x1_200ms_25sola	EPI_100X_RFP_1x1_200ms_25sola
506	30	12.6556435124674	380	46.3142612502579	1724.91578947368	443.794736842105	1227952	3231.45263157895	131.775806832755	250.321102566567	0	111900	294.473684210526	353.937949217661	573.91974576574	0	NaN	NaN	NaN	NaN	NaN	319.745517393341	0.986531884062325	28.8026719374307	13.0264914688459	10.6636854888274	3.17557982968383	0.00907955019700373	0.00432716039790685	1	1.00105847582824	2572.39297273824	0	9035.76842105263	1	1	1	1	2019-03-29T15:51:43.274	NG_ecoli_LTEE_151_DM0	-0	-0	164.275	DIA_100X_EMPTY_1x1_100ms	eba406f9-3903-4daf-912e-fdd2585ecf3b	EPI_100X_YFP_1x1_200ms_25sola	EPI_100X_RFP_1x1_200ms_25sola
507	41	12.0397700495785	494	49.6302360045445	1734.13562753036	240.406882591093	1375544	2784.5020242915	131.775806832755	250.321102566567	0	176036	356.348178137652	353.937949217661	573.91974576574	0	NaN	NaN	NaN	NaN	NaN	415.511418972107	0.964048468593851	39.6604032450519	11.8654468363391	10.1344303789093	2.60272752545852	0.00743108459364239	0.00341764062749627	1	1.00132185384308	3199.23169689969	0	9211.27732793522	1	1	1	1	2019-03-29T15:51:43.274	NG_ecoli_LTEE_151_DM0	-0	-0	164.275	DIA_100X_EMPTY_1x1_100ms	b8a4f04e-a77f-469f-be1a-93a66675a627	EPI_100X_YFP_1x1_200ms_25sola	EPI_100X_RFP_1x1_200ms_25sola
508	33	12.8805103720167	425	49.3455360628151	1727.48941176471	1384.47058823529	1523622	3584.99294117647	131.775806832755	250.321102566567	0	135925	319.823529411765	353.937949217661	573.91974576574	0	NaN	NaN	NaN	NaN	NaN	354.497763121203	0.989084718904424	30.9910218971163	13.6070638734875	10.9138974110457	3.37525588040705	0.0280848717951402	0.00371370093905101	1	1.00034451128985	2899.24897695188	1	8680.16941176471	1	1	1	1	2019-03-29T15:51:43.274	NG_ecoli_LTEE_151_DM0	-0	-0	164.275	DIA_100X_EMPTY_1x1_100ms	05305a60-838a-4862-a18a-079a59a9c728	EPI_100X_YFP_1x1_200ms_25sola	EPI_100X_RFP_1x1_200ms_25sola
509	22	10.7912637173818	238	14.6864373022829	1730.43697478992	1038.81092436975	1052312	4421.47899159664	131.775806832755	250.321102566567	0	280379	1178.06302521008	353.937949217661	573.91974576574	0	NaN	NaN	NaN	NaN	NaN	229.482404455765	0.999947403759453	21.7722586738122	12.4653662312499	10.2155088416221	3.17482240937501	0.0127166601919179	0.00649784033332605	0	1.00132122314665	1784.48694419525	1	9474.28151260504	1	1	1	1	2019-03-29T15:51:43.274	NG_ecoli_LTEE_151_DM0	-0	-0	164.275	DIA_100X_EMPTY_1x1_100ms	bff8d0d8-8994-4d25-b398-6028487d250f	EPI_100X_YFP_1x1_200ms_25sola	EPI_100X_RFP_1x1_200ms_25sola
510	40	11.7572186378755	471	49.5586412157295	1732.11040339703	750.906581740977	1541080	3271.93205944798	131.775806832755	250.321102566567	0	629133	1335.73885350318	353.937949217661	573.91974576574	0	NaN	NaN	NaN	NaN	NaN	422.893752799723	0.927721379570182	39.8105996643461	13.2344960419792	10.3397381818852	2.66591213003628	0.012999474825307	0.00573769037420117	2	1.00193475375699	3342.77914894012	2	9390.70063694267	1	1	1	1	2019-03-29T15:51:43.274	NG_ecoli_LTEE_151_DM0	-0	-0	164.275	DIA_100X_EMPTY_1x1_100ms	75d84edf-6e43-470e-99df-9ae3179060de	EPI_100X_YFP_1x1_200ms_25sola	EPI_100X_RFP_1x1_200ms_25sola
511	29	11.3910777892127	331	25.8668570814929	1737.10574018127	91.4380664652568	1751679	5292.08157099698	131.775806832755	250.321102566567	0	347090	1048.61027190332	353.937949217661	573.91974576574	0	NaN	NaN	NaN	NaN	NaN	350.043323485429	0.96894451019238	31.0194281469138	13.4552365730728	11.0074964760693	3.05790195673434	0.040729513644596	0.0198601236609246	0	1.02766520691489	2951.89413911832	3	10565.8731117825	1	1	1	1	2019-03-29T15:51:43.274	NG_ecoli_LTEE_151_DM0	-0	-0	164.275	DIA_100X_EMPTY_1x1_100ms	bfaf67b1-3dff-4e3d-a306-0f0a68f095c1	EPI_100X_YFP_1x1_200ms_25sola	EPI_100X_RFP_1x1_200ms_25sola
512	24	12.1673219520995	292	35.3707819206611	1736.90410958904	1333.11643835616	152568	522.493150684931	131.775806832755	250.321102566567	0	477627	1635.70890410959	353.937949217661	573.91974576574	1	NaN	NaN	NaN	NaN	NaN	246.966430940145	0.99973125574406	22.32952948077	13.275200984966	10.5061817888993	3.65934170246648	0.251886038973595	0.00869800077846887	1	1.00034449222016	1935.79460671446	0	8883.00684931507	1	1	1	1	2019-03-29T15:51:43.274	NG_ecoli_LTEE_151_DM0	-0	-0	164.275	DIA_100X_EMPTY_1x1_100ms	d5a97f9b-f9d3-40eb-a92c-4edde8be0262	EPI_100X_YFP_1x1_200ms_25sola	EPI_100X_RFP_1x1_200ms_25sola
513	42	9.50235842159737	400	39.8291078563187	1747.2575	566.845	1698192	4245.48	131.775806832755	250.321102566567	0	139326	348.315	353.937949217661	573.91974576574	0	NaN	NaN	NaN	NaN	NaN	411.825534213631	0.886137521082137	43.1519894775396	11.9481880079934	9.37264851234614	2.47518355054207	0.0164591617874031	0.00533277300508087	1	1.00379315470825	2977.25042491885	2	10134.01	1	1	1	1	2019-03-29T15:51:43.274	NG_ecoli_LTEE_151_DM0	-0	-0	164.275	DIA_100X_EMPTY_1x1_100ms	3977ed01-0a13-451a-8688-96c7056f26d0	EPI_100X_YFP_1x1_200ms_25sola	EPI_100X_RFP_1x1_200ms_25sola
514	29	14.7016053282153	427	33.9941148118291	1742.0281030445	1055.93442622951	1636787	3833.22482435597	131.775806832755	250.321102566567	0	649181	1520.33021077283	353.937949217661	573.91974576574	0	NaN	NaN	NaN	NaN	NaN	355.406182041607	0.97579543226266	28.1011942646436	15.6911903029118	12.1088068883802	3.74570723576801	0.0375892527352356	0.0172513754248141	1	1.00654235232908	3236.06595762319	2	8658.6112412178	1	1	1	1	2019-03-29T15:51:43.274	NG_ecoli_LTEE_151_DM0	-0	-0	164.275	DIA_100X_EMPTY_1x1_100ms	f7e5ab56-d384-4e1f-9e44-02a42da5d985	EPI_100X_YFP_1x1_200ms_25sola	EPI_100X_RFP_1x1_200ms_25sola
515	44	12.5512980281211	553	49.0996788637998	1747.52983725136	122.580470162749	4382009	7924.06690777577	131.775806832755	250.321102566567	0	639701	1156.78300180832	353.937949217661	573.91974576574	0	NaN	NaN	NaN	NaN	NaN	504.817926313532	0.950673914026684	43.2289662771688	13.6285102931267	11.4778628361286	2.68343720811251	0.01332856591357	0.00595763600764376	1	1.00331944565873	4472.87532333776	2	9415.75768535262	1	1	1	1	2019-03-29T15:51:43.274	NG_ecoli_LTEE_151_DM0	-0	-0	164.275	DIA_100X_EMPTY_1x1_100ms	ce93da78-01b3-48b5-ac7b-da47b27970e2	EPI_100X_YFP_1x1_200ms_25sola	EPI_100X_RFP_1x1_200ms_25sola
516	31	12.147370225191	379	45.4916533227737	1743	1373.25857519789	1320116	3483.15567282322	131.775806832755	250.321102566567	0	124466	328.406332453826	353.937949217661	573.91974576574	0	NaN	NaN	NaN	NaN	NaN	336.882967112803	0.966344106953317	31.0971979668884	13.2711995708593	10.3994230614945	3.04836067796353	0.170392547002165	0.0118774461107457	0	1.00530944026049	2641.37237961298	1	9117.8073878628	1	1	1	1	2019-03-29T15:51:43.274	NG_ecoli_LTEE_151_DM0	-0	-0	164.275	DIA_100X_EMPTY_1x1_100ms	2a8d6b82-01af-4620-a7de-4843e190037d	EPI_100X_YFP_1x1_200ms_25sola	EPI_100X_RFP_1x1_200ms_25sola
517	28	10.7718234140431	303	45.9570345966711	1752.42904290429	579.432343234323	2010400	6634.98349834983	131.775806832755	250.321102566567	0	113205	373.613861386139	353.937949217661	573.91974576574	0	NaN	NaN	NaN	NaN	NaN	308.025230053372	0.966413882715274	28.860863080712	12.1923971551917	10.3728315415853	2.64870142712753	0.0230286993197617	0.00762796409358096	2	1.00180291036136	2438.89916809719	2	10322.5082508251	1	1	1	1	2019-03-29T15:51:43.274	NG_ecoli_LTEE_151_DM0	-0	-0	164.275	DIA_100X_EMPTY_1x1_100ms	5cb897bd-7e75-4856-86ea-9bdbc2ae867e	EPI_100X_YFP_1x1_200ms_25sola	EPI_100X_RFP_1x1_200ms_25sola
518	27	11.8873900460178	321	42.5331349949426	1748.09345794393	727.757009345794	715806	2229.92523364486	131.775806832755	250.321102566567	0	148552	462.778816199377	353.937949217661	573.91974576574	0	NaN	NaN	NaN	NaN	NaN	284.83442532279	0.973072068355632	25.9109753306623	13.3682898823163	10.4779121512076	3.08838589934564	0.0507054853330111	0.0221903346647998	1	1.02209216506841	2234.20566179136	1	9255.50778816199	1	1	1	1	2019-03-29T15:51:43.274	NG_ecoli_LTEE_151_DM0	-0	-0	164.275	DIA_100X_EMPTY_1x1_100ms	ca88155a-4bf5-459f-97a4-b01965d2b23a	EPI_100X_YFP_1x1_200ms_25sola	EPI_100X_RFP_1x1_200ms_25sola
519	33	11.0899989888107	368	41.7466818850201	1752.21739130435	1033.07336956522	294176	799.391304347826	131.775806832755	250.321102566567	0	9866396	26810.8586956522	353.937949217661	573.91974576574	3	NaN	NaN	NaN	NaN	NaN	358.23889667796	0.921165593142551	34.5655895420262	12.849637681791	10.1184720936949	2.63333628567351	0.0156890785384443	0.00736797637367215	1	1.00100919374084	2779.48110719616	1	9808.88043478261	1	1	1	1	2019-03-29T15:51:43.274	NG_ecoli_LTEE_151_DM0	-0	-0	164.275	DIA_100X_EMPTY_1x1_100ms	59c5dc36-1d9d-4530-98a7-b46c5e672125	EPI_100X_YFP_1x1_200ms_25sola	EPI_100X_RFP_1x1_200ms_25sola
520	29	13.2756847106742	386	43.3224023323794	1757.51813471503	317.676165803109	2199599	5698.44300518135	131.775806832755	250.321102566567	0	143787	372.50518134715	353.937949217661	573.91974576574	0	NaN	NaN	NaN	NaN	NaN	314.128212328697	0.993626001511546	27.8378596189853	13.0678127104912	10.8213066678535	3.33137731495589	0.0188208039131083	0.00174252451339702	1	1.00003138691833	2560.2662507019	0	8890.66839378238	1	1	1	1	2019-03-29T15:51:43.274	NG_ecoli_LTEE_151_DM0	-0	-0	164.275	DIA_100X_EMPTY_1x1_100ms	b782c5a9-4a6e-44b8-8d8e-4b2383fbabc5	EPI_100X_YFP_1x1_200ms_25sola	EPI_100X_RFP_1x1_200ms_25sola
521	40	11.5885955275172	464	49.5485387099154	1758.10775862069	1828.99784482759	4044138	8715.81465517241	131.775806832755	250.321102566567	0	467538	1007.625	353.937949217661	573.91974576574	0	NaN	NaN	NaN	NaN	NaN	401.833038550882	0.95750932297249	39.2785360385049	11.8651036151095	10.0448414203602	2.2338281321974	0.00780094769949564	0.003679488332987	2	1.00029311338806	3112.65755653302	0	9439.3599137931	1	1	1	1	2019-03-29T15:51:43.274	NG_ecoli_LTEE_151_DM0	-0	-0	164.275	DIA_100X_EMPTY_1x1_100ms	37917ce9-10ba-44cb-890f-7f489f2ef9c6	EPI_100X_YFP_1x1_200ms_25sola	EPI_100X_RFP_1x1_200ms_25sola
522	37	12.9127860580255	478	48.9240482257725	1763.08368200837	1224.96443514644	1300729	2721.19037656904	131.775806832755	250.321102566567	0	130822	273.686192468619	353.937949217661	573.91974576574	0	NaN	NaN	NaN	NaN	NaN	393.919995736555	0.951105020960002	36.1378459250348	12.6230295923962	10.6525518015938	2.5602683363705	0.0101500763980269	0.00411002443895524	2	1.00159439810076	3220.7680758588	0	8809.2050209205	1	1	1	1	2019-03-29T15:51:43.274	NG_ecoli_LTEE_151_DM0	-0	-0	164.275	DIA_100X_EMPTY_1x1_100ms	e62c2e76-e38d-4af8-a437-c5d5782d98eb	EPI_100X_YFP_1x1_200ms_25sola	EPI_100X_RFP_1x1_200ms_25sola
523	23	12.0802781303239	281	26.8524705388306	1761.10676156584	669.44128113879	1936371	6891	131.775806832755	250.321102566567	0	124642	443.565836298932	353.937949217661	573.91974576574	0	NaN	NaN	NaN	NaN	NaN	243.139843396581	0.999940559391731	22.683590994917	12.6361208602497	10.3382049252557	3.2741521799483	0.00274595568785547	0.00115923148446579	1	1.00004922448043	1904.10968691948	0	9162.06761565836	1	1	1	1	2019-03-29T15:51:43.274	NG_ecoli_LTEE_151_DM0	-0	-0	164.275	DIA_100X_EMPTY_1x1_100ms	28bd9a32-d39f-4077-af65-90502f0c406a	EPI_100X_YFP_1x1_200ms_25sola	EPI_100X_RFP_1x1_200ms_25sola
524	33	12.4600511105548	411	49.01273215263	1763.90267639903	589.223844282238	1296250	3153.89294403893	131.775806832755	250.321102566567	0	135244	329.060827250608	353.937949217661	573.91974576574	0	NaN	NaN	NaN	NaN	NaN	347.668766995298	0.989990229377247	30.8650820472091	13.3626282243066	10.7372784628158	3.41661916283858	0.0208446275653077	0.0108087366402171	1	1.00719533695727	2794.76792188084	1	9487.3795620438	1	1	1	1	2019-03-29T15:51:43.274	NG_ecoli_LTEE_151_DM0	-0	-0	164.275	DIA_100X_EMPTY_1x1_100ms	ef14a45d-3432-4718-8633-dd398987895d	EPI_100X_YFP_1x1_200ms_25sola	EPI_100X_RFP_1x1_200ms_25sola
525	36	14.1368526387792	510	49.0216473497609	1772.91764705882	2028.96470588235	1701199	3335.68431372549	131.775806832755	250.321102566567	0	231127	453.190196078431	353.937949217661	573.91974576574	0	NaN	NaN	NaN	NaN	NaN	409.557617865932	0.980248061393822	34.1323575994325	13.8961853437332	11.5879663758384	3.13249305207868	0.0426277581423285	0.00805143001178954	2	1.00161447198432	3599.73574951386	0	8613.3862745098	1	1	1	1	2019-03-29T15:51:43.274	NG_ecoli_LTEE_151_DM0	-0	-0	164.275	DIA_100X_EMPTY_1x1_100ms	63eff634-a414-43e9-be35-676137353316	EPI_100X_YFP_1x1_200ms_25sola	EPI_100X_RFP_1x1_200ms_25sola
526	30	13.4869288699335	405	46.757818124083	1773.66172839506	549.782716049383	984360	2430.51851851852	131.775806832755	250.321102566567	0	130064	321.145679012346	353.937949217661	573.91974576574	0	NaN	NaN	NaN	NaN	NaN	340.513823812175	0.989668384609076	29.4657543124746	13.545708291288	11.2133718190663	3.11186271649793	0.0124699736807642	0.00616180974390335	1	1.00052375439078	2909.91223559499	1	9050.83950617284	1	1	1	1	2019-03-29T15:51:43.274	NG_ecoli_LTEE_151_DM0	-0	-0	164.275	DIA_100X_EMPTY_1x1_100ms	79485b10-63a5-4f5b-a526-3f6d30a6ff9d	EPI_100X_YFP_1x1_200ms_25sola	EPI_100X_RFP_1x1_200ms_25sola
527	32	13.4877986006989	432	47.3413314599368	1778.36111111111	219.543981481481	1325441	3068.15046296296	131.775806832755	250.321102566567	0	158394	366.652777777778	353.937949217661	573.91974576574	0	NaN	NaN	NaN	NaN	NaN	347.739200025235	0.9907342482042	30.3839351403573	13.1363306105362	11.208852813213	2.98698622854667	0.0102936733175781	0.00494057740542903	1	1.00075841741363	2998.16986287114	0	8862.97685185185	1	1	1	1	2019-03-29T15:51:43.274	NG_ecoli_LTEE_151_DM0	-0	-0	164.275	DIA_100X_EMPTY_1x1_100ms	ffea0eae-54ca-46f2-a3f0-9a177c3384c2	EPI_100X_YFP_1x1_200ms_25sola	EPI_100X_RFP_1x1_200ms_25sola
528	32	12.8027137751163	410	47.9134041145126	1785.37804878049	787.60243902439	10300151	25122.3195121951	131.775806832755	250.321102566567	0	190383	464.348780487805	353.937949217661	573.91974576574	0	NaN	NaN	NaN	NaN	NaN	340.842626697128	0.96707494588304	31.0894034659691	12.65213716714	10.6543162515732	2.83736295105741	0.00622589363060653	0.00298470614909579	1	1.00045138323353	2771.74605417586	0	8708.20487804878	1	1	1	1	2019-03-29T15:51:43.274	NG_ecoli_LTEE_151_DM0	-0	-0	164.275	DIA_100X_EMPTY_1x1_100ms	32980873-fbbf-4830-b51e-7d8a107a17ab	EPI_100X_YFP_1x1_200ms_25sola	EPI_100X_RFP_1x1_200ms_25sola
529	29	12.4999081826358	363	45.8580337896439	1792.67768595041	1655.5867768595	1206546	3323.81818181818	131.775806832755	250.321102566567	0	131227	361.506887052342	353.937949217661	573.91974576574	0	NaN	NaN	NaN	NaN	NaN	303.937333012333	0.981918253409328	28.0381871493712	12.4565777101433	10.3141728088623	3.18592901492069	0.0108375767613907	0.00520707424394544	0	1.00150731664213	2342.65652858965	0	9103.77961432507	1	1	1	1	2019-03-29T15:51:43.274	NG_ecoli_LTEE_151_DM0	-0	-0	164.275	DIA_100X_EMPTY_1x1_100ms	cf0b836a-9cb7-4e76-b3f8-6cf9ee66d1f1	EPI_100X_YFP_1x1_200ms_25sola	EPI_100X_RFP_1x1_200ms_25sola
530	37	12.6641642919823	470	48.2069703210279	1796.81914893617	96.6510638297872	1601902	3408.30212765957	131.775806832755	250.321102566567	0	199065	423.542553191489	353.937949217661	573.91974576574	0	NaN	NaN	NaN	NaN	NaN	391.934078269379	0.953625931269485	36.3609221268955	12.2960640285003	10.5873070672385	2.44309215528864	0.0104002275133817	0.00440892153418812	2	1.00149670446536	3201.07454899375	0	9095.81489361702	1	1	1	1	2019-03-29T15:51:43.274	NG_ecoli_LTEE_151_DM0	-0	-0	164.275	DIA_100X_EMPTY_1x1_100ms	cd9b9ae4-f7c4-4170-8e2b-153b14ba7439	EPI_100X_YFP_1x1_200ms_25sola	EPI_100X_RFP_1x1_200ms_25sola
531	27	12.6226755107316	341	42.8476057977518	1798.95307917889	616.58651026393	917323	2690.09677419355	131.775806832755	250.321102566567	0	111809	327.885630498534	353.937949217661	573.91974576574	0	NaN	NaN	NaN	NaN	NaN	287.400676381565	0.995133905282526	26.1135028983372	12.7975548649758	10.6485111769904	3.12037373086966	0.00452958305953548	0.00201309606930016	1	1.00018277547623	2325.58809772665	0	9094.04105571848	1	1	1	1	2019-03-29T15:51:43.274	NG_ecoli_LTEE_151_DM0	-0	-0	164.275	DIA_100X_EMPTY_1x1_100ms	37083320-3688-4d25-9f68-29c26ebc783f	EPI_100X_YFP_1x1_200ms_25sola	EPI_100X_RFP_1x1_200ms_25sola
532	24	11.5799291861796	278	38.9872610600529	1802.07194244604	1392.45323741007	177817	639.629496402878	131.775806832755	250.321102566567	0	179995	647.464028776978	353.937949217661	573.91974576574	0	NaN	NaN	NaN	NaN	NaN	242.053568502573	0.999793627709921	22.9259283083451	12.5580577256106	10.2749258457944	3.17169634419929	0.00472452868146158	0.00244934790868268	1	1.00021236883499	1900.96536341753	0	9120	1	1	1	1	2019-03-29T15:51:43.274	NG_ecoli_LTEE_151_DM0	-0	-0	164.275	DIA_100X_EMPTY_1x1_100ms	a235c230-c2a6-413b-85ce-545613dbf5fa	EPI_100X_YFP_1x1_200ms_25sola	EPI_100X_RFP_1x1_200ms_25sola
533	36	12.9272508564323	466	49.454464822928	1804.21888412017	883.163090128755	956580	2052.74678111588	131.775806832755	250.321102566567	0	237895	510.504291845494	353.937949217661	573.91974576574	0	NaN	NaN	NaN	NaN	NaN	385.716698993056	0.975971735036387	34.8427717539209	12.6403488987106	10.601303904978	3.03320239315249	0.0209034512048338	0.0079026359621894	0	1.00435396249575	3075.53834702067	0	8815.69313304721	1	1	1	1	2019-03-29T15:51:43.274	NG_ecoli_LTEE_151_DM0	-0	-0	164.275	DIA_100X_EMPTY_1x1_100ms	bb29f85e-d108-442b-b1af-4c7dd7eee01f	EPI_100X_YFP_1x1_200ms_25sola	EPI_100X_RFP_1x1_200ms_25sola
534	44	12.1754554418132	536	35.6758659346552	1825.20149253731	1218.77611940299	1204389	2246.99440298507	131.775806832755	250.321102566567	0	157547	293.930970149254	353.937949217661	573.91974576574	0	NaN	NaN	NaN	NaN	NaN	466.359109730936	0.860714655649197	43.7521940548522	13.3096362538275	10.3052919979047	2.95151703078365	0.0220372594250921	0.0125066525699201	2	1.00847677347974	3649.3063415128	1	9264.70149253731	1	1	1	1	2019-03-29T15:51:43.274	NG_ecoli_LTEE_151_DM0	-0	-0	164.275	DIA_100X_EMPTY_1x1_100ms	f80389c6-19bf-430f-a13a-a894c1e6fa2b	EPI_100X_YFP_1x1_200ms_25sola	EPI_100X_RFP_1x1_200ms_25sola
535	28	11.964146685267	335	46.6796802909341	1817.18208955224	1429.87164179104	1644623	4909.3223880597	131.775806832755	250.321102566567	0	110124	328.728358208955	353.937949217661	573.91974576574	0	NaN	NaN	NaN	NaN	NaN	288.615328865422	0.989740773703987	27.0158405909052	12.2463225030214	10.3238419941872	2.97138433898554	0.00548332721464892	0.00242901499820459	1	1.00028215351403	2261.47121670355	0	9049.23880597015	1	1	1	1	2019-03-29T15:51:43.274	NG_ecoli_LTEE_151_DM0	-0	-0	164.275	DIA_100X_EMPTY_1x1_100ms	93ba6742-a816-4298-bbe8-bd6e0aff012a	EPI_100X_YFP_1x1_200ms_25sola	EPI_100X_RFP_1x1_200ms_25sola
536	31	11.5685768676586	360	47.1052162375179	1820.61388888889	1619.39722222222	1000212	2778.36666666667	131.775806832755	250.321102566567	0	113566	315.461111111111	353.937949217661	573.91974576574	0	NaN	NaN	NaN	NaN	NaN	320.195205959647	0.979366735781012	31.7995247216941	12.0429414105432	9.85000135093804	2.53636277647564	0.0120554081918722	0.00673034726778054	0	1.00309011622812	2423.16557505945	1	9343.93888888889	1	1	1	1	2019-03-29T15:51:43.274	NG_ecoli_LTEE_151_DM0	-0	-0	164.275	DIA_100X_EMPTY_1x1_100ms	1c7df2a8-430a-4df9-9596-23820ee2835f	EPI_100X_YFP_1x1_200ms_25sola	EPI_100X_RFP_1x1_200ms_25sola
537	37	11.4635623657726	425	47.6208620180063	1820.30117647059	718.905882352941	62888	147.971764705882	131.775806832755	250.321102566567	0	10319795	24281.8705882353	353.937949217661	573.91974576574	2	NaN	NaN	NaN	NaN	NaN	383.539099923658	0.952448457383427	37.3330331044681	11.2338199813837	10.087395462143	2.2093083452932	0.0117390064115469	0.00419971940589558	2	1.00151734491023	2983.60448216504	1	10074.7929411765	1	1	1	1	2019-03-29T15:51:43.274	NG_ecoli_LTEE_151_DM0	-0	-0	164.275	DIA_100X_EMPTY_1x1_100ms	8a4a64f0-ef6b-49ab-9abd-18e6f2a8ed7a	EPI_100X_YFP_1x1_200ms_25sola	EPI_100X_RFP_1x1_200ms_25sola
538	50	12.737710385596	637	47.4508050555327	1838.60910518053	1650.87755102041	2212919	3473.97017268446	131.775806832755	250.321102566567	0	231351	363.188383045526	353.937949217661	573.91974576574	0	NaN	NaN	NaN	NaN	NaN	530.388706115902	0.882212570301122	49.2924626438459	12.5451379116612	10.6097096109002	2.29671494219455	0.0178508705574004	0.00909619018142706	0	1.01130971156403	4357.90132197826	1	9142.16797488226	1	1	1	1	2019-03-29T15:51:43.274	NG_ecoli_LTEE_151_DM0	-0	-0	164.275	DIA_100X_EMPTY_1x1_100ms	45751aa5-6a1a-41ed-a008-6adb748c767c	EPI_100X_YFP_1x1_200ms_25sola	EPI_100X_RFP_1x1_200ms_25sola
539	24	12.37142811127	297	21.0213354013941	1829.98653198653	74.7744107744108	1541668	5190.80134680135	131.775806832755	250.321102566567	0	132653	446.643097643098	353.937949217661	573.91974576574	0	NaN	NaN	NaN	NaN	NaN	248.250241107641	0.999934837533391	22.6734774228703	13.3006171902107	10.3439412177187	3.69883297676695	0.044560903149066	0.00196155813345955	0	1.00003802099772	1905.37341755557	0	9169.89562289562	1	1	1	1	2019-03-29T15:51:43.274	NG_ecoli_LTEE_151_DM0	-0	-0	164.275	DIA_100X_EMPTY_1x1_100ms	a2dec3ba-e200-46ab-be25-b3e388302731	EPI_100X_YFP_1x1_200ms_25sola	EPI_100X_RFP_1x1_200ms_25sola
540	30	13.4106007147916	403	45.5597279786904	1833.20843672457	1238.4540942928	1500300	3722.82878411911	131.775806832755	250.321102566567	0	118955	295.173697270471	353.937949217661	573.91974576574	0	NaN	NaN	NaN	NaN	NaN	334.833727751355	0.98312848774553	29.4151814976278	13.0760502133422	11.0597370034082	3.0745009823268	0.0285843022231985	0.0138058595763136	1	1.01159399878964	2825.8624152775	1	8895.36972704715	1	1	1	1	2019-03-29T15:51:43.274	NG_ecoli_LTEE_151_DM0	-0	-0	164.275	DIA_100X_EMPTY_1x1_100ms	9ea06dda-2f3b-411b-88a9-6e5ffb1af7e7	EPI_100X_YFP_1x1_200ms_25sola	EPI_100X_RFP_1x1_200ms_25sola
541	7	4.18131721495517	30	-49.9995922782047	1829.13333333333	706.366666666667	3388	112.933333333333	131.775806832755	250.321102566567	0	602271	20075.7	353.937949217661	573.91974576574	1	NaN	NaN	NaN	NaN	NaN	113.212174610466	0.999784721988283	NaN	NaN	NaN	NaN	NaN	NaN	NaN	NaN	NaN	1	11858.0666666667	1	1	1	1	2019-03-29T15:51:43.274	NG_ecoli_LTEE_151_DM0	-0	-0	164.275	DIA_100X_EMPTY_1x1_100ms	18cc4793-f534-452d-a289-0478aa4de93b	EPI_100X_YFP_1x1_200ms_25sola	EPI_100X_RFP_1x1_200ms_25sola
542	25	11.5263736904224	289	40.0340546299106	1840.09342560554	1108.97577854671	1256390	4347.37024221453	131.775806832755	250.321102566567	0	90746	314	353.937949217661	573.91974576574	0	NaN	NaN	NaN	NaN	NaN	261.04359035541	0.995696798649321	24.7552743969804	12.075286624871	10.2292379450282	2.96941026730945	0.00760130890778704	0.00381257006367138	0	1.00063273347019	2034.43672919473	1	9122.89619377163	1	1	1	1	2019-03-29T15:51:43.274	NG_ecoli_LTEE_151_DM0	-0	-0	164.275	DIA_100X_EMPTY_1x1_100ms	f4148b57-178f-40da-bf4f-3c677670528f	EPI_100X_YFP_1x1_200ms_25sola	EPI_100X_RFP_1x1_200ms_25sola
543	27	12.020634087914	339	8.29970471260123	1837.30383480826	1133.58112094395	1344666	3966.56637168142	131.775806832755	250.321102566567	0	102990	303.805309734513	353.937949217661	573.91974576574	0	NaN	NaN	NaN	NaN	NaN	296.56923663429	0.995783038627855	28.2711508090097	12.1444858503928	10.2252498895425	2.87350786887561	0.00992947085976509	0.00454687633821953	1	1.00121762710166	2321.56703971168	1	8923.16814159292	1	1	1	1	2019-03-29T15:51:43.274	NG_ecoli_LTEE_151_DM0	-0	-0	164.275	DIA_100X_EMPTY_1x1_100ms	75b722ba-d15b-4c68-9bb4-0106b8a80046	EPI_100X_YFP_1x1_200ms_25sola	EPI_100X_RFP_1x1_200ms_25sola
544	38	12.302836614695	468	48.431193838167	1845.43376068376	960.854700854701	1054962	2254.19230769231	131.775806832755	250.321102566567	0	167156	357.17094017094	353.937949217661	573.91974576574	0	NaN	NaN	NaN	NaN	NaN	404.68715013477	0.959101729441546	37.9637334390791	12.1628942879443	10.4884703657186	2.32249747237385	0.00792228979424284	0.00311993162323163	2	1.00112498718626	3280.06996666694	0	9105.24786324786	1	1	1	1	2019-03-29T15:51:43.274	NG_ecoli_LTEE_151_DM0	-0	-0	164.275	DIA_100X_EMPTY_1x1_100ms	125fe61a-2a05-4633-a83f-88c0c916a72d	EPI_100X_YFP_1x1_200ms_25sola	EPI_100X_RFP_1x1_200ms_25sola
545	35	12.71797361886	446	47.7478660000175	1847.80717488789	108.383408071749	1680035	3766.89461883408	131.775806832755	250.321102566567	0	185111	415.047085201794	353.937949217661	573.91974576574	0	NaN	NaN	NaN	NaN	NaN	377.313806484937	0.966618703246347	34.6123118096444	12.5324949257998	10.6244521050664	2.65604091618742	0.00297215049563918	0.00124308359616488	2	1.00004025963321	3068.5526194484	0	9268.43946188341	1	1	1	1	2019-03-29T15:51:43.274	NG_ecoli_LTEE_151_DM0	-0	-0	164.275	DIA_100X_EMPTY_1x1_100ms	606a01a9-ed76-4df4-921f-3c1b458ca558	EPI_100X_YFP_1x1_200ms_25sola	EPI_100X_RFP_1x1_200ms_25sola
546	26	11.7741415982999	307	39.6584467393695	1847.79153094463	2012.55048859935	1829613	5959.65146579805	131.775806832755	250.321102566567	0	148521	483.781758957655	353.937949217661	573.91974576574	0	NaN	NaN	NaN	NaN	NaN	272.544855535568	0.998702218200508	25.3160449827414	13.040762599853	10.4827551724416	3.17532491074379	0.00989713182783482	0.00414724784935763	1	1.00068579671736	2184.92546198809	1	9200.14657980456	1	1	1	1	2019-03-29T15:51:43.274	NG_ecoli_LTEE_151_DM0	-0	-0	164.275	DIA_100X_EMPTY_1x1_100ms	d9a5a9ec-20af-4580-8783-bdb41a1ea08b	EPI_100X_YFP_1x1_200ms_25sola	EPI_100X_RFP_1x1_200ms_25sola
547	26	11.7226461094894	305	41.9119927848867	1851.8	1590.37049180328	719997	2360.64590163934	131.775806832755	250.321102566567	0	95232	312.23606557377	353.937949217661	573.91974576574	0	NaN	NaN	NaN	NaN	NaN	264.638702590411	0.996312729164709	24.8976194105888	12.4182041829402	10.2114260747335	3.10548998916933	0.0127596439937667	0.00667951732849074	0	1.00181060268875	2039.01537519115	0	9238.21639344262	1	1	1	1	2019-03-29T15:51:43.274	NG_ecoli_LTEE_151_DM0	-0	-0	164.275	DIA_100X_EMPTY_1x1_100ms	e054d1cc-88e6-4fcf-a7ca-bfbf8605d927	EPI_100X_YFP_1x1_200ms_25sola	EPI_100X_RFP_1x1_200ms_25sola
548	28	13.4386217916428	377	44.4292883245952	1854.27851458886	1458.99469496021	900164	2387.70291777188	131.775806832755	250.321102566567	0	120295	319.084880636605	353.937949217661	573.91974576574	0	NaN	NaN	NaN	NaN	NaN	301.358860483449	0.997985531350342	26.7884935451208	13.4174108113698	10.9487961900761	3.17316520593091	0.0051762751984825	0.00205656467187496	1	1.00017903512297	2522.15002481071	0	8807.6949602122	1	1	1	1	2019-03-29T15:51:43.274	NG_ecoli_LTEE_151_DM0	-0	-0	164.275	DIA_100X_EMPTY_1x1_100ms	f2706881-ac44-4050-a5f9-39fa49d970a2	EPI_100X_YFP_1x1_200ms_25sola	EPI_100X_RFP_1x1_200ms_25sola
549	26	10.8780839878077	283	46.0602082181463	1858.32862190813	197.632508833922	1473107	5205.32508833922	131.775806832755	250.321102566567	0	110051	388.872791519435	353.937949217661	573.91974576574	0	NaN	NaN	NaN	NaN	NaN	254.655815022586	0.99768524001125	24.835450256092	12.0095233641541	9.79193097593109	3.18499094112883	0.00632345827723536	0.00336185706436773	0	1.00047883974235	1870.24544727458	1	9568.66431095406	1	1	1	1	2019-03-29T15:51:43.274	NG_ecoli_LTEE_151_DM0	-0	-0	164.275	DIA_100X_EMPTY_1x1_100ms	5ccfc1c5-e243-4aa9-a2bb-eca13df5c089	EPI_100X_YFP_1x1_200ms_25sola	EPI_100X_RFP_1x1_200ms_25sola
550	38	11.4238585405731	435	47.8704613347345	1860.07586206897	1997.92643678161	2327579	5350.75632183908	131.775806832755	250.321102566567	0	252664	580.836781609195	353.937949217661	573.91974576574	2	NaN	NaN	NaN	NaN	NaN	396.343437863505	0.94560936786623	37.835700810346	12.2423340756744	10.2954605002516	2.46348807791228	0.00854329490810946	0.00380133835410384	2	1.00043157482216	3149.80173138392	3	9448.3724137931	1	1	1	1	2019-03-29T15:51:43.274	NG_ecoli_LTEE_151_DM0	-0	-0	164.275	DIA_100X_EMPTY_1x1_100ms	3a16b9dd-7971-4b88-8081-0aa36f07f843	EPI_100X_YFP_1x1_200ms_25sola	EPI_100X_RFP_1x1_200ms_25sola
551	28	12.6971790915838	356	46.6664983282434	1862.30337078652	1081.69662921348	1172339	3293.08707865169	131.775806832755	250.321102566567	0	113222	318.039325842697	353.937949217661	573.91974576574	0	NaN	NaN	NaN	NaN	NaN	297.088234745492	0.992440994202823	26.5927380937317	12.7058141126138	10.6296783939775	3.37022728547842	0.269149980893804	0.0117339771478448	1	1.00229945570778	2359.89775732249	0	8900.89325842697	1	1	1	1	2019-03-29T15:51:43.274	NG_ecoli_LTEE_151_DM0	-0	-0	164.275	DIA_100X_EMPTY_1x1_100ms	10bb0c36-e0bc-4442-9367-eeec3b37e7d4	EPI_100X_YFP_1x1_200ms_25sola	EPI_100X_RFP_1x1_200ms_25sola
552	31	16.0426596931359	498	40.5577962263649	1866.22489959839	1346.72489959839	1793232	3600.86746987952	131.775806832755	250.321102566567	0	150211	301.628514056225	353.937949217661	573.91974576574	0	NaN	NaN	NaN	NaN	NaN	391.153629198588	0.99558960266082	29.4127247485193	15.4607636824895	12.8738929085691	3.7763625921642	0.0175337648022389	0.00945848124756575	1	1.005147442316	3828.64345580401	0	7984.640562249	1	1	1	1	2019-03-29T15:51:43.274	NG_ecoli_LTEE_151_DM0	-0	-0	164.275	DIA_100X_EMPTY_1x1_100ms	a317fd7b-436c-4041-b057-10fbc43338fa	EPI_100X_YFP_1x1_200ms_25sola	EPI_100X_RFP_1x1_200ms_25sola
553	36	12.819321261638	474	48.0880349191631	1865.84388185654	886.154008438819	77369	163.225738396624	131.775806832755	250.321102566567	0	17124653	36127.9599156118	353.937949217661	573.91974576574	3	NaN	NaN	NaN	NaN	NaN	392.442360214035	0.93260996937372	35.2682155564199	13.478695939496	10.9033346276478	2.73297820344239	0.0131274844098769	0.0045817642671508	1	1.00132607418742	3293.00241935028	0	9069.50421940928	1	1	1	1	2019-03-29T15:51:43.274	NG_ecoli_LTEE_151_DM0	-0	-0	164.275	DIA_100X_EMPTY_1x1_100ms	c7071997-e228-4764-ab00-55e9abe9b703	EPI_100X_YFP_1x1_200ms_25sola	EPI_100X_RFP_1x1_200ms_25sola
554	38	12.4009734954873	472	49.394361470493	1880.58050847458	1564.22457627119	4218097	8936.64618644068	131.775806832755	250.321102566567	0	214875	455.243644067797	353.937949217661	573.91974576574	0	NaN	NaN	NaN	NaN	NaN	394.521511930114	0.955635318983495	37.0242720191625	12.1262074088044	10.4008744492006	2.50185210743634	0.0145658681624751	0.0069258926756117	1	1.00126295424572	3145.69141686075	0	8935.70550847458	1	1	1	1	2019-03-29T15:51:43.274	NG_ecoli_LTEE_151_DM0	-0	-0	164.275	DIA_100X_EMPTY_1x1_100ms	46c75f37-d3bf-4706-a186-9be6134975c1	EPI_100X_YFP_1x1_200ms_25sola	EPI_100X_RFP_1x1_200ms_25sola
555	21	11.7068559436662	246	9.89180108745046	1871.63414634146	1990.81300813008	1394186	5667.42276422764	131.775806832755	250.321102566567	0	137470	558.821138211382	353.937949217661	573.91974576574	0	NaN	NaN	NaN	NaN	NaN	231.60858650498	0.999605432293034	20.2719406099066	13.656069576835	11.0285278801265	3.52763671238846	0.00543975949704861	0.0028197318403144	0	1.00022953422657	1936.51246768566	1	9391.4837398374	1	1	1	1	2019-03-29T15:51:43.274	NG_ecoli_LTEE_151_DM0	-0	-0	164.275	DIA_100X_EMPTY_1x1_100ms	76dc0db7-f230-47bc-b9e6-65b310df1f0e	EPI_100X_YFP_1x1_200ms_25sola	EPI_100X_RFP_1x1_200ms_25sola
556	30	11.8391289454572	355	45.9024051043474	1876.22816901408	367.123943661972	867287	2443.06197183099	131.775806832755	250.321102566567	0	132567	373.428169014085	353.937949217661	573.91974576574	0	NaN	NaN	NaN	NaN	NaN	314.648296992133	0.976840211017281	28.8063264263921	12.9435201274612	10.5537839580152	2.93231944147642	0.0164753499620623	0.00869230300235858	1	1.00105079435494	2519.96296652705	1	9104.12676056338	1	1	1	1	2019-03-29T15:51:43.274	NG_ecoli_LTEE_151_DM0	-0	-0	164.275	DIA_100X_EMPTY_1x1_100ms	494ae828-83fa-4a2e-aa07-0a355daf9365	EPI_100X_YFP_1x1_200ms_25sola	EPI_100X_RFP_1x1_200ms_25sola
557	26	12.0029198615607	313	38.3917219129035	1882.3482428115	206.434504792332	1653242	5281.92332268371	131.775806832755	250.321102566567	0	120881	386.201277955272	353.937949217661	573.91974576574	0	NaN	NaN	NaN	NaN	NaN	263.488805018458	0.998595335081827	24.6333743555581	12.7898874853602	10.3643286149527	3.22648130894679	0.015656164108371	0.00832592036781619	0	1.00291828135999	2078.24209436569	1	9120.03514376997	1	1	1	1	2019-03-29T15:51:43.274	NG_ecoli_LTEE_151_DM0	-0	-0	164.275	DIA_100X_EMPTY_1x1_100ms	a045891b-3850-4b80-b969-16a75653f2fe	EPI_100X_YFP_1x1_200ms_25sola	EPI_100X_RFP_1x1_200ms_25sola
558	40	12.1956574907416	488	49.5290223103723	1883.48770491803	506.737704918033	2039999	4180.32581967213	131.775806832755	250.321102566567	0	184249	377.559426229508	353.937949217661	573.91974576574	0	NaN	NaN	NaN	NaN	NaN	415.016211522922	0.9417286019997	39.3825831176673	12.3048191746707	10.3699607712101	2.3352664795101	0.0075560875363972	0.00324166586636477	2	1.000383672203	3326.19959705795	0	9300.07581967213	1	1	1	1	2019-03-29T15:51:43.274	NG_ecoli_LTEE_151_DM0	-0	-0	164.275	DIA_100X_EMPTY_1x1_100ms	53b6b291-d34c-4fc7-819f-19b6bf204dfb	EPI_100X_YFP_1x1_200ms_25sola	EPI_100X_RFP_1x1_200ms_25sola
559	30	11.1874905563678	337	48.3501083270992	1885.28486646884	2027.12759643917	6362231	18879.0237388724	131.775806832755	250.321102566567	0	219477	651.26706231454	353.937949217661	573.91974576574	0	NaN	NaN	NaN	NaN	NaN	300.774242694613	0.989811196968376	28.9098241786597	12.2082423567231	10.0253788122624	3.00139075142241	0.011139106253473	0.00482836226566714	0	1.0012499781086	2282.11179133315	2	9571.95548961424	1	1	1	1	2019-03-29T15:51:43.274	NG_ecoli_LTEE_151_DM0	-0	-0	164.275	DIA_100X_EMPTY_1x1_100ms	a7894e42-6380-4ab8-a56d-8653c6276684	EPI_100X_YFP_1x1_200ms_25sola	EPI_100X_RFP_1x1_200ms_25sola
560	38	12.8677955700966	489	49.4732937626562	1893.06339468303	1704.78118609407	1527390	3123.49693251534	131.775806832755	250.321102566567	0	193600	395.910020449898	353.937949217661	573.91974576574	0	NaN	NaN	NaN	NaN	NaN	398.156341022485	0.949160141724999	35.7479661907256	12.9454788824085	10.910729458007	2.63425960084516	0.00876293140583444	0.00455296804026755	1	1.00081872049744	3342.32589888799	0	8889.75051124744	1	1	1	1	2019-03-29T15:51:43.274	NG_ecoli_LTEE_151_DM0	-0	-0	164.275	DIA_100X_EMPTY_1x1_100ms	65ebdbfb-5f69-48f9-95fe-a666898070e0	EPI_100X_YFP_1x1_200ms_25sola	EPI_100X_RFP_1x1_200ms_25sola
561	26	11.6763692773379	304	42.6685632222264	1890.55592105263	543.569078947368	988497	3251.63486842105	131.775806832755	250.321102566567	0	103977	342.029605263158	353.937949217661	573.91974576574	0	NaN	NaN	NaN	NaN	NaN	262.220845201052	0.999119133764276	25.0284667450741	12.2904050911599	9.8909186220794	3.40111347773048	0.0220682900074548	0.000665354243374919	2	1.00000124615329	1923.08014562545	0	9021	1	1	1	1	2019-03-29T15:51:43.274	NG_ecoli_LTEE_151_DM0	-0	-0	164.275	DIA_100X_EMPTY_1x1_100ms	ee165e70-9cd4-4699-b9e5-18ee0719fb05	EPI_100X_YFP_1x1_200ms_25sola	EPI_100X_RFP_1x1_200ms_25sola
562	32	12.1729637083011	389	49.0144450232219	1893.13110539846	863	1529097	3930.84061696658	131.775806832755	250.321102566567	0	790645	2032.50642673522	353.937949217661	573.91974576574	0	NaN	NaN	NaN	NaN	NaN	328.932784310703	0.990563881373702	30.2581254993097	12.3579355505643	10.6125194613005	2.79385292567597	0.00972975598719136	0.00519477790067893	0	1.00164217576947	2676.51018608454	0	9112.7557840617	1	1	1	1	2019-03-29T15:51:43.274	NG_ecoli_LTEE_151_DM0	-0	-0	164.275	DIA_100X_EMPTY_1x1_100ms	069fb326-729f-4fd9-97d3-355bee6987ea	EPI_100X_YFP_1x1_200ms_25sola	EPI_100X_RFP_1x1_200ms_25sola
563	16	5.69719994256125	92	-49.9977349080381	1892.28260869565	2044.0652173913	420173	4567.09782608696	131.775806832755	250.321102566567	0	51046	554.847826086957	353.937949217661	573.91974576574	0	NaN	NaN	NaN	NaN	NaN	NaN	NaN	NaN	NaN	NaN	NaN	NaN	NaN	NaN	NaN	NaN	1	9764.86956521739	1	1	1	1	2019-03-29T15:51:43.274	NG_ecoli_LTEE_151_DM0	-0	-0	164.275	DIA_100X_EMPTY_1x1_100ms	d3b44ce5-e1c3-4c65-8487-009af7984665	EPI_100X_YFP_1x1_200ms_25sola	EPI_100X_RFP_1x1_200ms_25sola
564	40	13.5506652541385	543	48.4821001160934	1898.25966850829	383.19152854512	3349854	6169.16022099447	131.775806832755	250.321102566567	0	211673	389.821362799263	353.937949217661	573.91974576574	0	NaN	NaN	NaN	NaN	NaN	448.689880888173	0.903984126088505	39.7804311710995	14.4473414131776	11.0142115584443	2.76850005482296	0.0224860015144098	0.0100458319666727	1	1.00281596083661	3790.23550465694	1	9173.1270718232	1	1	1	1	2019-03-29T15:51:43.274	NG_ecoli_LTEE_151_DM0	-0	-0	164.275	DIA_100X_EMPTY_1x1_100ms	6db2c4e1-3948-4b2c-ab1e-4cae16fa9017	EPI_100X_YFP_1x1_200ms_25sola	EPI_100X_RFP_1x1_200ms_25sola
565	25	10.2800401609613	257	45.1732670657506	1902.27626459144	1937.20233463035	1400174	5448.14785992218	131.775806832755	250.321102566567	0	118120	459.610894941634	353.937949217661	573.91974576574	0	NaN	NaN	NaN	NaN	NaN	252.160271552547	0.990888319574024	24.8038037774719	11.7857085635967	9.89689924868472	2.75724340668138	0.0128323197717999	0.00734495147677423	0	1.00213571554835	1908.12344016316	2	9761.53696498055	1	1	1	1	2019-03-29T15:51:43.274	NG_ecoli_LTEE_151_DM0	-0	-0	164.275	DIA_100X_EMPTY_1x1_100ms	6b0b16d5-24b7-4c50-b4d0-b556cb6d17f6	EPI_100X_YFP_1x1_200ms_25sola	EPI_100X_RFP_1x1_200ms_25sola
566	26	10.5875578011468	276	3.71690368066805	1905.19202898551	1962.47826086957	1569200	5685.50724637681	131.775806832755	250.321102566567	0	128541	465.728260869565	353.937949217661	573.91974576574	0	NaN	NaN	NaN	NaN	NaN	307.34126745953	0.989420451039815	29.1781443674639	11.8549449673598	10.1130380426198	2.96551370244119	0.0133405881662775	0.00677801809184346	1	1.00127957756337	2343.74755500485	3	10068.7644927536	1	1	1	1	2019-03-29T15:51:43.274	NG_ecoli_LTEE_151_DM0	-0	-0	164.275	DIA_100X_EMPTY_1x1_100ms	736e73d9-53ff-4c41-98dc-f3a90fb88fa9	EPI_100X_YFP_1x1_200ms_25sola	EPI_100X_RFP_1x1_200ms_25sola
567	34	13.5495099188098	462	48.3751781160241	1918.1038961039	1036.93722943723	1907150	4128.0303030303	131.775806832755	250.321102566567	0	421643	912.647186147186	353.937949217661	573.91974576574	0	NaN	NaN	NaN	NaN	NaN	389.602861703908	0.967502140166481	33.5975813723439	13.3339557930689	11.318004104265	2.82631778423871	0.0122920713653573	0.0059085129791031	1	1.0022738903569	3380.16258315591	1	8810.98917748918	1	1	1	1	2019-03-29T15:51:43.274	NG_ecoli_LTEE_151_DM0	-0	-0	164.275	DIA_100X_EMPTY_1x1_100ms	04718884-3504-4fae-aba2-b90ee8e440ec	EPI_100X_YFP_1x1_200ms_25sola	EPI_100X_RFP_1x1_200ms_25sola
568	31	14.093806053491	437	43.8235403699213	1921.46681922197	1971.20366132723	3186979	7292.85812356979	131.775806832755	250.321102566567	0	207026	473.743707093822	353.937949217661	573.91974576574	0	NaN	NaN	NaN	NaN	NaN	411.739415731618	0.953324809294917	32.0415848657876	16.0041192736572	12.5294517941342	3.43068139244271	0.0342959009680368	0.0164147029356741	0	1.01583636939449	3950.64503238341	2	9883.16247139588	1	1	1	1	2019-03-29T15:51:43.274	NG_ecoli_LTEE_151_DM0	-0	-0	164.275	DIA_100X_EMPTY_1x1_100ms	b18a4a07-ae43-489d-ad22-849f3189022a	EPI_100X_YFP_1x1_200ms_25sola	EPI_100X_RFP_1x1_200ms_25sola
569	24	13.3807096603948	322	1.13532793419711	1917.85093167702	1948.95031055901	2008188	6236.60869565217	131.775806832755	250.321102566567	0	153855	477.810559006211	353.937949217661	573.91974576574	0	NaN	NaN	NaN	NaN	NaN	330.713555613208	0.992926695465685	23.7407490420991	15.7847412685792	13.4200799303122	3.77841417063299	0.0160606908446176	0.00642800139361353	1	1.00149392128893	3358.10679565228	3	9840.5248447205	1	1	1	1	2019-03-29T15:51:43.274	NG_ecoli_LTEE_151_DM0	-0	-0	164.275	DIA_100X_EMPTY_1x1_100ms	7786d5f0-f215-408f-ae8f-a85e2fa3471d	EPI_100X_YFP_1x1_200ms_25sola	EPI_100X_RFP_1x1_200ms_25sola
570	28	11.8824209641627	333	45.5848517881907	1923.32732732733	1767.89189189189	932813	2801.24024024024	131.775806832755	250.321102566567	0	135323	406.375375375375	353.937949217661	573.91974576574	0	NaN	NaN	NaN	NaN	NaN	285.091885683033	0.986195177666762	27.5280774633967	12.61072323898	10.0517301152762	2.8920311127957	0.0243424883498741	0.0130610692855871	0	1.00884207476232	2184.47662540722	0	9345.80780780781	1	1	1	1	2019-03-29T15:51:43.274	NG_ecoli_LTEE_151_DM0	-0	-0	164.275	DIA_100X_EMPTY_1x1_100ms	a90778cf-2094-480c-a221-197a5079aa81	EPI_100X_YFP_1x1_200ms_25sola	EPI_100X_RFP_1x1_200ms_25sola
571	23	12.3444916286967	284	-2.32429657450849	1920.76056338028	798.468309859155	1334525	4699.03169014085	131.775806832755	250.321102566567	0	96816	340.901408450704	353.937949217661	573.91974576574	0	NaN	NaN	NaN	NaN	NaN	249.197356399226	0.999874527736809	22.3741934990356	13.6744945856351	10.6625895476905	3.60205154276589	0.0118619369187802	0.0051719544710131	1	1.00093181140174	1997.84897012472	1	8700.88028169014	1	1	1	1	2019-03-29T15:51:43.274	NG_ecoli_LTEE_151_DM0	-0	-0	164.275	DIA_100X_EMPTY_1x1_100ms	1e83d3cf-1208-4ca3-96f3-47e8d1bb9a53	EPI_100X_YFP_1x1_200ms_25sola	EPI_100X_RFP_1x1_200ms_25sola
572	29	10.26422198217	298	30.4765802873036	1924.40604026846	12.2046979865772	2007359	6736.10402684564	131.775806832755	250.321102566567	0	240686	807.671140939597	353.937949217661	573.91974576574	0	NaN	NaN	NaN	NaN	NaN	NaN	NaN	NaN	NaN	NaN	NaN	NaN	NaN	NaN	NaN	NaN	0	9361.14429530201	1	1	1	1	2019-03-29T15:51:43.274	NG_ecoli_LTEE_151_DM0	-0	-0	164.275	DIA_100X_EMPTY_1x1_100ms	1d35e8e1-6192-4438-be9a-33d6b6129988	EPI_100X_YFP_1x1_200ms_25sola	EPI_100X_RFP_1x1_200ms_25sola
573	22	12.6384115570817	279	-28.7006360010093	1925.36559139785	778.025089605735	1373547	4923.10752688172	131.775806832755	250.321102566567	0	93685	335.78853046595	353.937949217661	573.91974576574	0	NaN	NaN	NaN	NaN	NaN	247.359136695072	0.99991433106676	21.630905209497	13.754016505163	10.8741389943958	3.73016316202164	0.0188642915167748	0.00926742710497407	1	1.00279394674885	2008.88157404337	1	8458.04659498208	1	1	1	1	2019-03-29T15:51:43.274	NG_ecoli_LTEE_151_DM0	-0	-0	164.275	DIA_100X_EMPTY_1x1_100ms	5cc4be90-5cad-4c31-9349-097e15a13e46	EPI_100X_YFP_1x1_200ms_25sola	EPI_100X_RFP_1x1_200ms_25sola
574	37	13.3669044612164	495	49.1999174458542	1929.60404040404	1063.25454545455	2473753	4997.48080808081	131.775806832755	250.321102566567	0	802222	1620.6505050505	353.937949217661	573.91974576574	0	NaN	NaN	NaN	NaN	NaN	398.391464499575	0.973130946844801	35.4644066254642	13.5368617936058	10.9475713300368	3.02715493257422	0.0215293527255486	0.00963458503050769	1	1.00388888630388	3338.24453210126	1	8892.71515151515	1	1	1	1	2019-03-29T15:51:43.274	NG_ecoli_LTEE_151_DM0	-0	-0	164.275	DIA_100X_EMPTY_1x1_100ms	aa86785c-870e-4df7-9904-1ac306f901c0	EPI_100X_YFP_1x1_200ms_25sola	EPI_100X_RFP_1x1_200ms_25sola
575	30	12.1289448374616	364	47.4878107693188	1943.6456043956	516.340659340659	1807038	4964.39010989011	131.775806832755	250.321102566567	0	118710	326.126373626374	353.937949217661	573.91974576574	0	NaN	NaN	NaN	NaN	NaN	304.655306326024	0.990778445120272	28.1719265865212	12.4963897819822	10.4987013435924	2.89408458964923	0.00614818594283714	0.0035836238561805	0	1.00068049010723	2438.80789581472	0	9054.1510989011	1	1	1	1	2019-03-29T15:51:43.274	NG_ecoli_LTEE_151_DM0	-0	-0	164.275	DIA_100X_EMPTY_1x1_100ms	a3629ce5-9b63-4fe3-822d-1d42f914f005	EPI_100X_YFP_1x1_200ms_25sola	EPI_100X_RFP_1x1_200ms_25sola
576	48	10.4263045933404	501	47.399187631719	1960.25948103792	2040.19361277445	2706222	5401.64071856287	131.775806832755	250.321102566567	0	315037	628.816367265469	353.937949217661	573.91974576574	0	NaN	NaN	NaN	NaN	NaN	NaN	NaN	NaN	NaN	NaN	NaN	NaN	NaN	NaN	NaN	NaN	0	8776.02794411178	1	1	1	1	2019-03-29T15:51:43.274	NG_ecoli_LTEE_151_DM0	-0	-0	164.275	DIA_100X_EMPTY_1x1_100ms	54cf9cd1-3d4f-4daa-957c-ed506da8c304	EPI_100X_YFP_1x1_200ms_25sola	EPI_100X_RFP_1x1_200ms_25sola
577	21	11.4848322292216	242	-9.38700166268379	1952.95454545455	1060.54545454545	149411	617.400826446281	131.775806832755	250.321102566567	0	9977886	41230.9338842975	353.937949217661	573.91974576574	2	NaN	NaN	NaN	NaN	NaN	213.826827436447	0.999814131513345	19.8576455211653	13.4499021327526	10.2503759065568	3.67389432170949	0.00754625037562871	0.00331944079968517	1	1.00024590808092	1638.69157119219	0	9608.86363636364	1	1	1	1	2019-03-29T15:51:43.274	NG_ecoli_LTEE_151_DM0	-0	-0	164.275	DIA_100X_EMPTY_1x1_100ms	171101f0-a3aa-47e8-b0e2-48f90eb13731	EPI_100X_YFP_1x1_200ms_25sola	EPI_100X_RFP_1x1_200ms_25sola
578	17	11.1653081763112	191	-49.1590406582876	1955.05235602094	8.71727748691099	688278	3603.5497382199	131.775806832755	250.321102566567	0	1313658	6877.79057591623	353.937949217661	573.91974576574	0	NaN	NaN	NaN	NaN	NaN	NaN	NaN	NaN	NaN	NaN	NaN	NaN	NaN	NaN	NaN	NaN	1	9625.88481675393	1	1	1	1	2019-03-29T15:51:43.274	NG_ecoli_LTEE_151_DM0	-0	-0	164.275	DIA_100X_EMPTY_1x1_100ms	027089d2-195e-4e46-9a28-247091bc66ff	EPI_100X_YFP_1x1_200ms_25sola	EPI_100X_RFP_1x1_200ms_25sola
579	29	13.2426238590683	385	42.2475620527599	1963.17662337662	41.2935064935065	1319788	3428.02077922078	131.775806832755	250.321102566567	0	700976	1820.71688311688	353.937949217661	573.91974576574	0	NaN	NaN	NaN	NaN	NaN	318.12576915517	0.993269702516313	27.9336022631928	13.6634274976391	10.9797923135497	3.31463646048065	0.00674899063480363	0.00389518500957972	0	1.00078596853199	2644.8745469798	0	9068.55844155844	1	1	1	1	2019-03-29T15:51:43.274	NG_ecoli_LTEE_151_DM0	-0	-0	164.275	DIA_100X_EMPTY_1x1_100ms	70f750d8-50a8-4054-a7b7-b77b4eb5dc16	EPI_100X_YFP_1x1_200ms_25sola	EPI_100X_RFP_1x1_200ms_25sola
580	15	10.5773751750279	159	-49.9949105432403	1968.96226415094	7.61635220125786	142543	896.496855345912	131.775806832755	250.321102566567	0	6269800	39432.7044025157	353.937949217661	573.91974576574	1	NaN	NaN	NaN	NaN	NaN	NaN	NaN	NaN	NaN	NaN	NaN	NaN	NaN	NaN	NaN	NaN	1	10206.8050314465	1	1	1	1	2019-03-29T15:51:43.274	NG_ecoli_LTEE_151_DM0	-0	-0	164.275	DIA_100X_EMPTY_1x1_100ms	22599691-c63b-4f9b-b3b2-69f79bbdee1f	EPI_100X_YFP_1x1_200ms_25sola	EPI_100X_RFP_1x1_200ms_25sola
581	30	15.061351140143	452	45.254138729857	1987.72787610619	1114.8296460177	5737290	12693.1194690265	131.775806832755	250.321102566567	0	274212	606.663716814159	353.937949217661	573.91974576574	0	NaN	NaN	NaN	NaN	NaN	356.923599875614	0.990939273473622	28.4121259983811	14.6264327560125	12.1804986982586	3.41466403521113	0.0258169738803606	0.0151171376172687	0	1.01216837747354	3310.72991268058	0	8365.37389380531	1	1	1	1	2019-03-29T15:51:43.274	NG_ecoli_LTEE_151_DM0	-0	-0	164.275	DIA_100X_EMPTY_1x1_100ms	0ad75b78-a066-484e-b5e0-163bec639cb5	EPI_100X_YFP_1x1_200ms_25sola	EPI_100X_RFP_1x1_200ms_25sola
582	22	12.7244939728626	282	14.1950150329675	1996.13829787234	1593.76595744681	509089	1805.28014184397	131.775806832755	250.321102566567	0	120107	425.911347517731	353.937949217661	573.91974576574	0	NaN	NaN	NaN	NaN	NaN	237.317453800967	0.999790282402681	21.408258285745	13.3885194505497	10.557843445998	3.62756612087242	0.00437394740199178	0.00227976568427987	1	1.00004752147569	1874.22468228395	0	9058.86879432624	1	1	1	1	2019-03-29T15:51:43.274	NG_ecoli_LTEE_151_DM0	-0	-0	164.275	DIA_100X_EMPTY_1x1_100ms	ec9aec8e-d100-4681-8323-428f5b189f3a	EPI_100X_YFP_1x1_200ms_25sola	EPI_100X_RFP_1x1_200ms_25sola
583	25	14.3520289537855	360	20.9460731741694	2010.78888888889	850.844444444444	956650	2657.36111111111	131.775806832755	250.321102566567	0	163636	454.544444444444	353.937949217661	573.91974576574	0	NaN	NaN	NaN	NaN	NaN	295.64276929502	0.999822425279195	23.5949295706842	15.0065463391194	11.9074018782228	4.04853858255371	0.0149732975645339	0.00770993545233625	1	1.0023390373343	2627.49918252366	0	8382.36388888889	1	1	1	1	2019-03-29T15:51:43.274	NG_ecoli_LTEE_151_DM0	-0	-0	164.275	DIA_100X_EMPTY_1x1_100ms	65403569-03b2-4d53-93a7-19872c350ae8	EPI_100X_YFP_1x1_200ms_25sola	EPI_100X_RFP_1x1_200ms_25sola
584	35	13.6157964939697	479	48.6317745130248	2012.38204592902	743.966597077244	2364693	4936.72860125261	131.775806832755	250.321102566567	0	169512	353.887265135699	353.937949217661	573.91974576574	0	NaN	NaN	NaN	NaN	NaN	384.827811093241	0.962556574635806	34.3489931011303	12.8968966016011	10.9842897313518	2.69008690398398	0.00686516920299908	0.00275159244817136	2	1.0003269178706	3254.97645602421	0	8759.55114822547	1	1	1	1	2019-03-29T15:51:43.274	NG_ecoli_LTEE_151_DM0	-0	-0	164.275	DIA_100X_EMPTY_1x1_100ms	86f4fb6e-2e53-47ea-a043-e6b59cc5d6f6	EPI_100X_YFP_1x1_200ms_25sola	EPI_100X_RFP_1x1_200ms_25sola
585	39	12.0007727372174	468	46.2611264188538	2029.79487179487	684.465811965812	1378721	2945.98504273504	131.775806832755	250.321102566567	0	164413	351.309829059829	353.937949217661	573.91974576574	0	NaN	NaN	NaN	NaN	NaN	NaN	NaN	NaN	NaN	NaN	NaN	NaN	NaN	NaN	NaN	NaN	0	9042.37393162393	1	1	1	1	2019-03-29T15:51:43.274	NG_ecoli_LTEE_151_DM0	-0	-0	164.275	DIA_100X_EMPTY_1x1_100ms	a110b110-c746-4a49-ac6c-d9a808d3eabe	EPI_100X_YFP_1x1_200ms_25sola	EPI_100X_RFP_1x1_200ms_25sola
586	34	12.2405719233595	416	49.468913176304	2027.57932692308	797.653846153846	1242409	2986.56009615385	131.775806832755	250.321102566567	0	136913	329.117788461538	353.937949217661	573.91974576574	0	NaN	NaN	NaN	NaN	NaN	349.114265021989	0.983804951928121	31.7605882199467	12.518801838513	10.7421198107854	2.76068512859469	0.00443719023733999	0.00257422608277696	1	1.00013157677913	2878.44809369113	0	8831.52884615385	1	1	1	1	2019-03-29T15:51:43.274	NG_ecoli_LTEE_151_DM0	-0	-0	164.275	DIA_100X_EMPTY_1x1_100ms	46785bfe-5d82-4a2e-b007-d8aed3d69ae3	EPI_100X_YFP_1x1_200ms_25sola	EPI_100X_RFP_1x1_200ms_25sola
587	21	11.5940566993553	244	7.01042353614603	2026.19262295082	486.508196721311	1025466	4202.72950819672	131.775806832755	250.321102566567	0	87930	360.368852459016	353.937949217661	573.91974576574	0	NaN	NaN	NaN	NaN	NaN	230.365906741934	0.999767961731106	21.3642065100047	12.8276845087541	10.3042557662542	3.41297679804627	0.0093924187714893	0.00396702005897984	1	1.00046465384724	1781.59878790191	1	9100.02459016393	1	1	1	1	2019-03-29T15:51:43.274	NG_ecoli_LTEE_151_DM0	-0	-0	164.275	DIA_100X_EMPTY_1x1_100ms	c8ee16e9-5345-4c6f-ab87-654adf405bf5	EPI_100X_YFP_1x1_200ms_25sola	EPI_100X_RFP_1x1_200ms_25sola
588	29	13.4223548123147	391	28.3075133108512	2034.32992327366	334.340153452685	1550756	3966.12787723785	131.775806832755	250.321102566567	0	165156	422.393861892583	353.937949217661	573.91974576574	0	NaN	NaN	NaN	NaN	NaN	NaN	NaN	NaN	NaN	NaN	NaN	NaN	NaN	NaN	NaN	NaN	1	8940.90025575448	1	1	1	1	2019-03-29T15:51:43.274	NG_ecoli_LTEE_151_DM0	-0	-0	164.275	DIA_100X_EMPTY_1x1_100ms	76d99012-0478-44fd-943c-baa497328ced	EPI_100X_YFP_1x1_200ms_25sola	EPI_100X_RFP_1x1_200ms_25sola
589	40	10.2803776625667	412	46.0073808155028	2035.08980582524	2007.68446601942	2553721	6198.35194174757	131.775806832755	250.321102566567	0	247708	601.233009708738	353.937949217661	573.91974576574	0	NaN	NaN	NaN	NaN	NaN	NaN	NaN	NaN	NaN	NaN	NaN	NaN	NaN	NaN	NaN	NaN	0	9242.44174757282	1	1	1	1	2019-03-29T15:51:43.274	NG_ecoli_LTEE_151_DM0	-0	-0	164.275	DIA_100X_EMPTY_1x1_100ms	5223cdeb-cac1-474f-9ceb-23085150d5c1	EPI_100X_YFP_1x1_200ms_25sola	EPI_100X_RFP_1x1_200ms_25sola
590	49	11.3233089746953	555	49.5195356557377	2036.22162162162	1724.31171171171	2710795	4884.31531531532	131.775806832755	250.321102566567	0	244951	441.353153153153	353.937949217661	573.91974576574	0	NaN	NaN	NaN	NaN	NaN	NaN	NaN	NaN	NaN	NaN	NaN	NaN	NaN	NaN	NaN	NaN	1	9008.05225225225	1	1	1	1	2019-03-29T15:51:43.274	NG_ecoli_LTEE_151_DM0	-0	-0	164.275	DIA_100X_EMPTY_1x1_100ms	44909f27-4c78-4c33-8d78-65773d9fb174	EPI_100X_YFP_1x1_200ms_25sola	EPI_100X_RFP_1x1_200ms_25sola
591	21	10.8466794672835	228	-8.03379712253146	2038.50877192982	319.570175438596	1176624	5160.63157894737	131.775806832755	250.321102566567	0	105575	463.048245614035	353.937949217661	573.91974576574	0	NaN	NaN	NaN	NaN	NaN	NaN	NaN	NaN	NaN	NaN	NaN	NaN	NaN	NaN	NaN	NaN	1	8992.84210526316	1	1	1	1	2019-03-29T15:51:43.274	NG_ecoli_LTEE_151_DM0	-0	-0	164.275	DIA_100X_EMPTY_1x1_100ms	2bcba85a-6c24-4592-9434-1cb1fcb2e26c	EPI_100X_YFP_1x1_200ms_25sola	EPI_100X_RFP_1x1_200ms_25sola
592	27	12.7961456189277	346	44.950062092779	2037.12716763006	1691.65895953757	1950914	5638.47976878613	131.775806832755	250.321102566567	0	175835	508.193641618497	353.937949217661	573.91974576574	0	NaN	NaN	NaN	NaN	NaN	297.136823880567	0.985065562904353	25.9411940359893	13.6157477774385	10.942434424898	3.40509512884654	0.0349259983485842	0.0188469229831473	0	1.01670543025652	2439.53890721633	2	8854.7225433526	1	1	1	1	2019-03-29T15:51:43.274	NG_ecoli_LTEE_151_DM0	-0	-0	164.275	DIA_100X_EMPTY_1x1_100ms	eb79792d-b48b-47d7-9c2c-c8d1d94d9710	EPI_100X_YFP_1x1_200ms_25sola	EPI_100X_RFP_1x1_200ms_25sola
593	19	10.9964560874645	209	-45.298893208242	2039.46411483254	716.11004784689	579140	2771.004784689	131.775806832755	250.321102566567	0	72004	344.516746411483	353.937949217661	573.91974576574	0	NaN	NaN	NaN	NaN	NaN	NaN	NaN	NaN	NaN	NaN	NaN	NaN	NaN	NaN	NaN	NaN	0	9111.68899521531	1	1	1	1	2019-03-29T15:51:43.274	NG_ecoli_LTEE_151_DM0	-0	-0	164.275	DIA_100X_EMPTY_1x1_100ms	610ecb7e-3a51-4ab4-a4ef-f9ce3db47914	EPI_100X_YFP_1x1_200ms_25sola	EPI_100X_RFP_1x1_200ms_25sola
594	20	11.8181538701309	238	-44.2739828455457	2040.84453781513	31.4453781512605	1218553	5119.97058823529	131.775806832755	250.321102566567	0	140822	591.689075630252	353.937949217661	573.91974576574	0	NaN	NaN	NaN	NaN	NaN	224.831248847204	0.999916898171274	21.8473556722719	12.4252024067829	9.98668622301797	3.13512926627155	0.00540269777245087	0.00243852179868921	1	1.00013093934879	1711.32135536075	1	9415.41596638655	1	1	1	1	2019-03-29T15:51:43.274	NG_ecoli_LTEE_151_DM0	-0	-0	164.275	DIA_100X_EMPTY_1x1_100ms	f4f88c27-2fa4-412a-86a2-e5f560ebb6a3	EPI_100X_YFP_1x1_200ms_25sola	EPI_100X_RFP_1x1_200ms_25sola
595	17	11.2643529747791	198	-49.5199748909559	2041.30303030303	12.2979797979798	995857	5029.58080808081	131.775806832755	250.321102566567	0	115274	582.191919191919	353.937949217661	573.91974576574	0	NaN	NaN	NaN	NaN	NaN	203.42446186572	0.999904996733662	18.7793835880419	13.1002032417512	10.4269622482939	3.44994570213692	0.00455000040069181	0.00201720208070801	1	1.00009523499826	1603.56591563909	1	9363.9898989899	1	1	1	1	2019-03-29T15:51:43.274	NG_ecoli_LTEE_151_DM0	-0	-0	164.275	DIA_100X_EMPTY_1x1_100ms	39432318-4e6f-4383-8db7-5d717711e1be	EPI_100X_YFP_1x1_200ms_25sola	EPI_100X_RFP_1x1_200ms_25sola
596	15	9.12910362293942	138	-49.9904362286932	2042.28260869565	488.934782608696	627358	4546.07246376812	131.775806832755	250.321102566567	0	50959	369.268115942029	353.937949217661	573.91974576574	0	NaN	NaN	NaN	NaN	NaN	NaN	NaN	NaN	NaN	NaN	NaN	NaN	NaN	NaN	NaN	NaN	1	8953.96376811594	1	1	1	1	2019-03-29T15:51:43.274	NG_ecoli_LTEE_151_DM0	-0	-0	164.275	DIA_100X_EMPTY_1x1_100ms	35650cb9-f998-4522-8bfb-7e5ac08f7d6b	EPI_100X_YFP_1x1_200ms_25sola	EPI_100X_RFP_1x1_200ms_25sola
597	10	3.24632965243475	34	-49.9987520244935	2045.76470588235	1682.76470588235	133520	3927.05882352941	131.775806832755	250.321102566567	0	37291	1096.79411764706	353.937949217661	573.91974576574	0	NaN	NaN	NaN	NaN	NaN	NaN	NaN	NaN	NaN	NaN	NaN	NaN	NaN	NaN	NaN	NaN	1	9924.55882352941	1	1	1	1	2019-03-29T15:51:43.274	NG_ecoli_LTEE_151_DM0	-0	-0	164.275	DIA_100X_EMPTY_1x1_100ms	e2962dd8-c47f-4762-8fd4-9d0758ab4a6c	EPI_100X_YFP_1x1_200ms_25sola	EPI_100X_RFP_1x1_200ms_25sola
1	30	11.5360917500534	346	48.4626507002831	161.64450867052	1304.60404624277	874518	2527.50867052023	53.6092384228221	105.828037163612	2	131339	379.592485549133	364.287322917274	371.65878396915	0	NaN	NaN	NaN	NaN	NaN	312.207711828202	0.975059120245039	29.1899013519233	12.5338113902857	10.4132192136566	2.71077895600924	0.00514822677370079	0.00201683544603108	0	1.00016590458442	2485.95080875665	0	9222.48843930636	1	1	1	2	2019-03-29T15:51:55.469	NG_ecoli_LTEE_151_DM0	-500	866	164.275	DIA_100X_EMPTY_1x1_100ms	4fa0fdec-1fb2-48d3-a938-d70550e49e09	EPI_100X_YFP_1x1_200ms_25sola	EPI_100X_RFP_1x1_200ms_25sola
2	27	11.0181475565882	298	45.7740516891349	213.969798657718	1925.38255033557	890749	2989.09060402685	53.6092384228221	105.828037163612	2	160561	538.795302013423	364.287322917274	371.65878396915	0	NaN	NaN	NaN	NaN	NaN	277.684196772683	0.997351379674432	26.0754888400425	12.2794719828848	10.2988118927078	3.07166035115374	0.0113434536779936	0.00469653425084852	1	1.00097857276694	2172.18390791318	1	9153.69127516778	1	1	1	2	2019-03-29T15:51:55.469	NG_ecoli_LTEE_151_DM0	-500	866	164.275	DIA_100X_EMPTY_1x1_100ms	7ad0add7-575c-4e65-9696-d46edfddd253	EPI_100X_YFP_1x1_200ms_25sola	EPI_100X_RFP_1x1_200ms_25sola
3	26	11.8654340622818	314	39.9338711064859	227.974522292994	1922.58280254777	1419187	4519.70382165605	53.6092384228221	105.828037163612	2	160884	512.369426751592	364.287322917274	371.65878396915	0	NaN	NaN	NaN	NaN	NaN	284.739229665785	0.997425967384342	25.1119548253987	13.7066414732557	10.8526297019723	3.5313359427315	0.02719151038602	0.0142011755294309	0	1.00882813242794	2322.95273092189	1	9320.71656050955	1	1	1	2	2019-03-29T15:51:55.469	NG_ecoli_LTEE_151_DM0	-500	866	164.275	DIA_100X_EMPTY_1x1_100ms	b03bb06b-c6e0-4045-b7ff-01e594d918e1	EPI_100X_YFP_1x1_200ms_25sola	EPI_100X_RFP_1x1_200ms_25sola
4	28	12.8198318711074	359	47.1734238472698	322.025069637883	1924.74930362117	961630	2678.63509749304	53.6092384228221	105.828037163612	2	168126	468.317548746518	364.287322917274	371.65878396915	0	NaN	NaN	NaN	NaN	NaN	295.296732744587	0.998253004958346	26.6738779419663	12.7956314215714	10.7402644046135	3.18697848871746	0.00219968837832916	0.000665965776828353	2	1.00001376059382	2416.60676485032	0	9075.09192200557	1	1	1	2	2019-03-29T15:51:55.469	NG_ecoli_LTEE_151_DM0	-500	866	164.275	DIA_100X_EMPTY_1x1_100ms	e0e0c6ce-3895-4a60-b170-5146f87972c2	EPI_100X_YFP_1x1_200ms_25sola	EPI_100X_RFP_1x1_200ms_25sola
5	22	8.83686146554797	195	-6.85572214177528	331.441025641026	2042.75897435897	556953	2856.16923076923	53.6092384228221	105.828037163612	0	139837	717.11282051282	364.287322917274	371.65878396915	0	NaN	NaN	NaN	NaN	NaN	NaN	NaN	NaN	NaN	NaN	NaN	NaN	NaN	NaN	NaN	NaN	0	8627.8358974359	1	1	1	2	2019-03-29T15:51:55.469	NG_ecoli_LTEE_151_DM0	-500	866	164.275	DIA_100X_EMPTY_1x1_100ms	bbba29c6-a434-43f6-a2be-72456250a417	EPI_100X_YFP_1x1_200ms_25sola	EPI_100X_RFP_1x1_200ms_25sola
6	26	12.2686451901677	319	43.6853661290987	425.188087774295	1335.05329153605	197366	618.702194357367	53.6092384228221	105.828037163612	1	149244	467.849529780564	364.287322917274	371.65878396915	0	NaN	NaN	NaN	NaN	NaN	280.896430771576	0.996050018034465	24.9449295424657	13.433262930565	10.7831118427973	3.52751107235874	0.0775369854047575	0.00317546767416114	2	1.00010362125304	2278.03494818355	0	9176.96865203762	1	1	1	2	2019-03-29T15:51:55.469	NG_ecoli_LTEE_151_DM0	-500	866	164.275	DIA_100X_EMPTY_1x1_100ms	f5506b58-4a48-4435-8a82-dc4949066e6e	EPI_100X_YFP_1x1_200ms_25sola	EPI_100X_RFP_1x1_200ms_25sola
7	35	14.6845863593163	514	47.3244409010614	437.856031128405	2016.25097276265	2649535	5154.7373540856	53.6092384228221	105.828037163612	3	248593	483.643968871595	364.287322917274	371.65878396915	0	NaN	NaN	NaN	NaN	NaN	414.292617408263	0.978252242808322	33.4443667244255	14.4268942908058	11.9471998090457	3.23704221980112	0.032457272308268	0.01414574574046	1	1.00514978688784	3749.25614860826	0	8572.92412451362	1	1	1	2	2019-03-29T15:51:55.469	NG_ecoli_LTEE_151_DM0	-500	866	164.275	DIA_100X_EMPTY_1x1_100ms	dfe3eeb7-0f89-411c-9a25-3458a798d046	EPI_100X_YFP_1x1_200ms_25sola	EPI_100X_RFP_1x1_200ms_25sola
8	23	11.5549654154858	266	28.0611451708517	444.981203007519	452.710526315789	253103	951.515037593985	53.6092384228221	105.828037163612	1	139407	524.086466165414	364.287322917274	371.65878396915	0	NaN	NaN	NaN	NaN	NaN	242.556871648214	0.999642150267118	22.2681783625177	13.1397899617472	10.5386358943271	3.30837379634968	0.00184060351555037	0.000856851503131116	1	1.0000235142613	1942.42103603473	0	9161.87593984962	1	1	1	2	2019-03-29T15:51:55.469	NG_ecoli_LTEE_151_DM0	-500	866	164.275	DIA_100X_EMPTY_1x1_100ms	0f8dec69-1fab-475b-9bb3-721b85d451bb	EPI_100X_YFP_1x1_200ms_25sola	EPI_100X_RFP_1x1_200ms_25sola
9	29	12.7115385537697	369	46.4469329035678	507.040650406504	2017.31165311653	1407617	3814.68021680217	53.6092384228221	105.828037163612	2	170711	462.631436314363	364.287322917274	371.65878396915	0	NaN	NaN	NaN	NaN	NaN	324.95964017355	0.987402015601287	28.9593999886971	13.1874979165763	10.8602436362891	3.08692118683783	0.0194730985941272	0.0097290340801524	0	1.00530878128677	2682.6164122289	0	9123.57994579946	1	1	1	2	2019-03-29T15:51:55.469	NG_ecoli_LTEE_151_DM0	-500	866	164.275	DIA_100X_EMPTY_1x1_100ms	f2c10aff-6eb9-4903-be9c-dd2bbe9766dc	EPI_100X_YFP_1x1_200ms_25sola	EPI_100X_RFP_1x1_200ms_25sola
10	28	12.8081967910459	360	43.390359385411	521.580555555556	945.994444444444	956385	2656.625	53.6092384228221	105.828037163612	2	100371	278.808333333333	364.287322917274	371.65878396915	0	NaN	NaN	NaN	NaN	NaN	308.601575431264	0.994152529865259	27.981641851102	12.9225687828706	10.6646872229434	3.16229988764065	0.0148372459571723	0.00749440328843886	0	1.00302971817505	2499.53556555975	0	8885.65277777778	1	1	1	2	2019-03-29T15:51:55.469	NG_ecoli_LTEE_151_DM0	-500	866	164.275	DIA_100X_EMPTY_1x1_100ms	4fc2b950-8d8f-45ca-b941-95636712e74d	EPI_100X_YFP_1x1_200ms_25sola	EPI_100X_RFP_1x1_200ms_25sola
11	26	12.1919845452015	317	42.0973822352093	538.82334384858	1422.58359621451	1736960	5479.3690851735	53.6092384228221	105.828037163612	2	109026	343.930599369085	364.287322917274	371.65878396915	0	NaN	NaN	NaN	NaN	NaN	268.186370404921	0.999452842841085	24.0871676837909	12.9709531821841	10.7226366735913	3.34741988543738	0.00548184695299688	0.00293610439589729	0	1.00034053037458	2175.09784709132	0	9115.9905362776	1	1	1	2	2019-03-29T15:51:55.469	NG_ecoli_LTEE_151_DM0	-500	866	164.275	DIA_100X_EMPTY_1x1_100ms	71fcb973-424c-4bf0-b9cd-bfb9e6808fa9	EPI_100X_YFP_1x1_200ms_25sola	EPI_100X_RFP_1x1_200ms_25sola
12	35	14.6639043962498	513	48.3728361564314	671.243664717349	1763.97660818713	1178258	2296.7992202729	53.6092384228221	105.828037163612	3	192381	375.011695906433	364.287322917274	371.65878396915	0	NaN	NaN	NaN	NaN	NaN	409.225818831374	0.962431146632474	33.1281138916212	14.1875796635256	12.0686097132551	3.05986205230472	0.0213160368228237	0.0110540984800267	0	1.00947364810524	3789.66724176197	0	8343.29824561403	1	1	1	2	2019-03-29T15:51:55.469	NG_ecoli_LTEE_151_DM0	-500	866	164.275	DIA_100X_EMPTY_1x1_100ms	e737f7cf-0a11-422b-ae69-819ddd72ab8e	EPI_100X_YFP_1x1_200ms_25sola	EPI_100X_RFP_1x1_200ms_25sola
13	25	14.236559491967	356	5.89085201188886	685.087078651685	2012.88202247191	1530325	4298.66573033708	53.6092384228221	105.828037163612	2	160925	452.036516853933	364.287322917274	371.65878396915	0	NaN	NaN	NaN	NaN	NaN	286.282541914863	0.999921390774353	22.5983891825399	15.6987005673282	12.228553363216	4.04329851317467	0.00814083685684281	0.00379719924336447	1	1.00022481422716	2654.10152284242	1	8693.86516853933	1	1	1	2	2019-03-29T15:51:55.469	NG_ecoli_LTEE_151_DM0	-500	866	164.275	DIA_100X_EMPTY_1x1_100ms	0264677d-3ecc-4833-a32f-07a77b6edbbe	EPI_100X_YFP_1x1_200ms_25sola	EPI_100X_RFP_1x1_200ms_25sola
14	14	6.22846292328027	89	-49.9989833819376	699.123595505618	2044.14606741573	219211	2463.04494382022	53.6092384228221	105.828037163612	0	38712	434.966292134831	364.287322917274	371.65878396915	0	NaN	NaN	NaN	NaN	NaN	NaN	NaN	NaN	NaN	NaN	NaN	NaN	NaN	NaN	NaN	NaN	1	10214.2584269663	1	1	1	2	2019-03-29T15:51:55.469	NG_ecoli_LTEE_151_DM0	-500	866	164.275	DIA_100X_EMPTY_1x1_100ms	041ae649-0ecc-40c2-b392-d3a56ced1f8c	EPI_100X_YFP_1x1_200ms_25sola	EPI_100X_RFP_1x1_200ms_25sola
15	37	11.0667517012676	410	47.3156262595918	708.514634146341	2036.72682926829	575367	1403.33414634146	53.6092384228221	105.828037163612	4	218860	533.80487804878	364.287322917274	371.65878396915	0	NaN	NaN	NaN	NaN	NaN	NaN	NaN	NaN	NaN	NaN	NaN	NaN	NaN	NaN	NaN	NaN	2	9638.9512195122	1	1	1	2	2019-03-29T15:51:55.469	NG_ecoli_LTEE_151_DM0	-500	866	164.275	DIA_100X_EMPTY_1x1_100ms	97cd21b7-75fb-4037-afe1-50d4dee30800	EPI_100X_YFP_1x1_200ms_25sola	EPI_100X_RFP_1x1_200ms_25sola
16	44	12.7220069876609	561	49.2072449109184	724.401069518717	1948.53297682709	1347059	2401.17468805704	53.6092384228221	105.828037163612	5	260490	464.331550802139	364.287322917274	371.65878396915	0	NaN	NaN	NaN	NaN	NaN	490.730440768404	0.93738090447518	44.4831868618797	12.7234446260224	10.670847954642	2.7595262513455	0.0148706999076286	0.00654094918340504	1	1.0044213120405	3978.17275199749	0	8846.83957219251	1	1	1	2	2019-03-29T15:51:55.469	NG_ecoli_LTEE_151_DM0	-500	866	164.275	DIA_100X_EMPTY_1x1_100ms	dd240e80-94ca-4284-8687-635d7a4e02ea	EPI_100X_YFP_1x1_200ms_25sola	EPI_100X_RFP_1x1_200ms_25sola
17	22	12.3862306706867	275	-14.4217040725338	794.341818181818	1222.68727272727	576691	2097.05818181818	53.6092384228221	105.828037163612	2	79486	289.04	364.287322917274	371.65878396915	0	NaN	NaN	NaN	NaN	NaN	242.720285332491	0.999869832958007	22.2600905318701	13.0233342788175	10.5755537071464	3.31716329905494	0.0149774625977967	0.00836205462588697	0	1.00233340350527	1955.34339134061	0	9133.83272727273	1	1	1	2	2019-03-29T15:51:55.469	NG_ecoli_LTEE_151_DM0	-500	866	164.275	DIA_100X_EMPTY_1x1_100ms	9803f312-c98f-46ba-9549-37ef523561fc	EPI_100X_YFP_1x1_200ms_25sola	EPI_100X_RFP_1x1_200ms_25sola
18	35	13.3945523202998	469	48.8795047278899	824.791044776119	1946.45628997868	1432553	3054.48400852878	53.6092384228221	105.828037163612	3	179201	382.091684434968	364.287322917274	371.65878396915	0	NaN	NaN	NaN	NaN	NaN	387.127444915159	0.970806957094988	33.4315577145691	13.3197324741964	11.2513341239428	2.97488476359731	0.0132433778043374	0.00591116185136827	1	1.00097464120556	3323.95042369713	0	8797.91044776119	1	1	1	2	2019-03-29T15:51:55.469	NG_ecoli_LTEE_151_DM0	-500	866	164.275	DIA_100X_EMPTY_1x1_100ms	335bd2ba-7d3f-4c96-878f-ef783be6adaf	EPI_100X_YFP_1x1_200ms_25sola	EPI_100X_RFP_1x1_200ms_25sola
19	42	12.0139879845532	505	40.3267347716886	842.160396039604	1039.62574257426	595915	1180.0297029703	53.6092384228221	105.828037163612	4	261256	517.338613861386	364.287322917274	371.65878396915	0	NaN	NaN	NaN	NaN	NaN	445.134850554199	0.880167140276687	42.4539049492265	12.4362342016989	10.2421456312083	2.51687547559407	0.026912195728241	0.0131093943350425	1	1.02185443731626	3497.75525692414	0	9102.86336633663	1	1	1	2	2019-03-29T15:51:55.469	NG_ecoli_LTEE_151_DM0	-500	866	164.275	DIA_100X_EMPTY_1x1_100ms	9664a240-dc9f-40ea-9f97-b1fa2d69947e	EPI_100X_YFP_1x1_200ms_25sola	EPI_100X_RFP_1x1_200ms_25sola
20	36	12.6931611118866	457	48.586475158273	881.28227571116	1517.08315098468	1132094	2477.22975929978	53.6092384228221	105.828037163612	2	155733	340.772428884026	364.287322917274	371.65878396915	0	NaN	NaN	NaN	NaN	NaN	388.648604424565	0.965751287949784	35.4474256750805	12.6404809887484	10.6620096092953	2.72288530184835	0.0123708761693421	0.00653083035555552	1	1.00086855495555	3164.84701186995	0	9002.13347921225	1	1	1	2	2019-03-29T15:51:55.469	NG_ecoli_LTEE_151_DM0	-500	866	164.275	DIA_100X_EMPTY_1x1_100ms	4f5a25bc-b996-40ec-84b5-7550804108b9	EPI_100X_YFP_1x1_200ms_25sola	EPI_100X_RFP_1x1_200ms_25sola
21	29	12.0918878863014	351	47.3302037206855	890.441595441595	1329.70085470085	164471	468.578347578348	53.6092384228221	105.828037163612	1	180733	514.908831908832	364.287322917274	371.65878396915	0	NaN	NaN	NaN	NaN	NaN	305.459275790938	0.97610519351872	28.2166223900398	12.4202798196754	10.5452965468338	2.82497734034348	0.00760217282857965	0.00392234449465409	1	1.00032751166565	2464.40738697367	0	8815.30769230769	1	1	1	2	2019-03-29T15:51:55.469	NG_ecoli_LTEE_151_DM0	-500	866	164.275	DIA_100X_EMPTY_1x1_100ms	80c76394-1fa7-49c6-8af8-a7e63e066089	EPI_100X_YFP_1x1_200ms_25sola	EPI_100X_RFP_1x1_200ms_25sola
22	40	14.0978430043861	565	48.1409678858452	928.359292035398	936.76814159292	1044763	1849.13805309735	53.6092384228221	105.828037163612	3	154463	273.385840707965	364.287322917274	371.65878396915	0	NaN	NaN	NaN	NaN	NaN	466.175583912027	0.913476306094595	40.1068040126139	13.6711307012817	11.2886387474678	2.8260847659559	0.026682573896079	0.0170874457876141	0	1.03117214640558	4014.126804862	0	8878.38584070796	1	1	1	2	2019-03-29T15:51:55.469	NG_ecoli_LTEE_151_DM0	-500	866	164.275	DIA_100X_EMPTY_1x1_100ms	6c906d0e-7881-42ba-af64-a1572858a5ac	EPI_100X_YFP_1x1_200ms_25sola	EPI_100X_RFP_1x1_200ms_25sola
23	46	12.4105223955646	571	49.0590508254109	936.420315236427	1162.31173380035	1352419	2368.50963222417	53.6092384228221	105.828037163612	4	159474	279.288966725044	364.287322917274	371.65878396915	0	NaN	NaN	NaN	NaN	NaN	485.029040836114	0.882312399771848	44.4339552454115	13.1595275338337	10.6766626482495	2.6515698354659	0.0209766483103539	0.0105160601326388	1	1.01487658447279	3978.10182781355	0	8836.79509632224	1	1	1	2	2019-03-29T15:51:55.469	NG_ecoli_LTEE_151_DM0	-500	866	164.275	DIA_100X_EMPTY_1x1_100ms	34c4f289-b16c-4910-916d-d1bca3a8d90a	EPI_100X_YFP_1x1_200ms_25sola	EPI_100X_RFP_1x1_200ms_25sola
24	30	12.3262431434382	371	47.6251721001468	1008.34770889488	1530.56334231806	658891	1775.98652291105	53.6092384228221	105.828037163612	4	242388	653.33692722372	364.287322917274	371.65878396915	0	NaN	NaN	NaN	NaN	NaN	319.551426834128	0.980506484848426	29.8636247367727	12.2967873882265	10.3090587147572	2.97520706646429	0.00970347095663269	0.00407334190810116	1	1.00067176631048	2492.7023739274	0	8901.82210242588	1	1	1	2	2019-03-29T15:51:55.469	NG_ecoli_LTEE_151_DM0	-500	866	164.275	DIA_100X_EMPTY_1x1_100ms	827eb5c1-915e-4d83-ae81-562c5a3719ed	EPI_100X_YFP_1x1_200ms_25sola	EPI_100X_RFP_1x1_200ms_25sola
25	34	12.4974041758911	425	48.9536377830054	1082.05411764706	1784.59764705882	855077	2011.94588235294	53.6092384228221	105.828037163612	2	273916	644.508235294118	364.287322917274	371.65878396915	0	NaN	NaN	NaN	NaN	NaN	358.721139481298	0.980686155448347	32.946458879015	12.473113146697	10.4166141297854	3.02914919841891	0.0224910711283472	0.00652481692177936	1	1.00130334876609	2807.70695317733	0	8882.87294117647	1	1	1	2	2019-03-29T15:51:55.469	NG_ecoli_LTEE_151_DM0	-500	866	164.275	DIA_100X_EMPTY_1x1_100ms	9c3c9a7c-12a5-46f2-9108-fe2f98d7da72	EPI_100X_YFP_1x1_200ms_25sola	EPI_100X_RFP_1x1_200ms_25sola
26	32	13.3440326213727	427	47.9864235039216	1090.25995316159	1588.17096018735	168851	395.435597189696	53.6092384228221	105.828037163612	2	276945	648.583138173302	364.287322917274	371.65878396915	0	NaN	NaN	NaN	NaN	NaN	352.419557319346	0.98368759941194	30.3569908378081	13.281387700917	11.3556131861888	3.0209028505291	0.00282378562025901	0.00144648497797883	1	1.00008131881487	3074.46661722108	0	9019.52224824356	1	1	1	2	2019-03-29T15:51:55.469	NG_ecoli_LTEE_151_DM0	-500	866	164.275	DIA_100X_EMPTY_1x1_100ms	ca6776e2-0966-4a55-8a8b-b0b18b287bd7	EPI_100X_YFP_1x1_200ms_25sola	EPI_100X_RFP_1x1_200ms_25sola
27	33	12.0279297187418	398	48.7263837683628	1107.33668341709	1643.12311557789	1133976	2849.18592964824	53.6092384228221	105.828037163612	3	153728	386.251256281407	364.287322917274	371.65878396915	0	NaN	NaN	NaN	NaN	NaN	351.992264638455	0.960728095680657	32.6602394474069	12.348069749397	10.5047004506156	2.63577727958489	0.00272002830166382	0.00111273944104835	0	1.00008722324168	2830.58754362221	0	9187.3216080402	1	1	1	2	2019-03-29T15:51:55.469	NG_ecoli_LTEE_151_DM0	-500	866	164.275	DIA_100X_EMPTY_1x1_100ms	9909cde8-d14b-41ce-8618-ee536d340c39	EPI_100X_YFP_1x1_200ms_25sola	EPI_100X_RFP_1x1_200ms_25sola
28	30	12.3250343662679	371	45.7578903231421	1111.80053908356	92.455525606469	789767	2128.75202156334	53.6092384228221	105.828037163612	3	115469	311.237196765499	364.287322917274	371.65878396915	0	NaN	NaN	NaN	NaN	NaN	317.402694474512	0.988936009727154	29.7992920006332	12.3926234527034	10.3985827161646	2.79122263889097	0.00584502380500807	0.00257456582825276	1	1.00024285638596	2530.72018351054	0	9118.91913746631	1	1	1	2	2019-03-29T15:51:55.469	NG_ecoli_LTEE_151_DM0	-500	866	164.275	DIA_100X_EMPTY_1x1_100ms	e2d9c523-b3f1-4be5-aa0f-604835a8628a	EPI_100X_YFP_1x1_200ms_25sola	EPI_100X_RFP_1x1_200ms_25sola
29	25	12.3209374161154	308	42.6108288520761	1115.52922077922	785.512987012987	550894	1788.61688311688	53.6092384228221	105.828037163612	1	158786	515.538961038961	364.287322917274	371.65878396915	0	NaN	NaN	NaN	NaN	NaN	266.079515043722	0.992468878152617	24.418393828833	12.5497921572919	10.5026617741075	3.10157263397013	0.0207228206974783	0.0105842558815477	1	1.0045932944204	2115.46446620276	0	9000.62337662338	1	1	1	2	2019-03-29T15:51:55.469	NG_ecoli_LTEE_151_DM0	-500	866	164.275	DIA_100X_EMPTY_1x1_100ms	74853ce4-0de4-44f1-a8a7-e293dcf29aec	EPI_100X_YFP_1x1_200ms_25sola	EPI_100X_RFP_1x1_200ms_25sola
30	30	13.1019488695566	393	47.6856297607153	1126.50890585242	1445.11704834606	6421630	16340.0254452926	53.6092384228221	105.828037163612	3	136294	346.804071246819	364.287322917274	371.65878396915	0	NaN	NaN	NaN	NaN	NaN	329.474823396469	0.995780640245072	28.3665746159261	13.517608878772	11.1756971797876	3.38480175384938	0.0115171856281508	0.0049818018817424	0	1.00132083582195	2782.56955075633	0	8668.72773536896	1	1	1	2	2019-03-29T15:51:55.469	NG_ecoli_LTEE_151_DM0	-500	866	164.275	DIA_100X_EMPTY_1x1_100ms	32f324cb-f401-41a6-85e8-513860d32c07	EPI_100X_YFP_1x1_200ms_25sola	EPI_100X_RFP_1x1_200ms_25sola
31	34	11.2241489394899	382	48.8453917981404	1136.90837696335	1016.12565445026	892945	2337.55235602094	53.6092384228221	105.828037163612	2	101852	266.628272251309	364.287322917274	371.65878396915	0	NaN	NaN	NaN	NaN	NaN	351.573174167566	0.953406743279853	32.4787348668785	12.9199997704119	10.51128773031	2.77591071388997	0.00992888018593387	0.00479046803432917	0	1.00127953722777	2818.38834437697	1	8977.37696335079	1	1	1	2	2019-03-29T15:51:55.469	NG_ecoli_LTEE_151_DM0	-500	866	164.275	DIA_100X_EMPTY_1x1_100ms	75bce603-5454-42b9-865d-2a95c9ade5a8	EPI_100X_YFP_1x1_200ms_25sola	EPI_100X_RFP_1x1_200ms_25sola
32	26	13.3331052631718	347	36.959214237444	1137.1613832853	1550.26801152738	650086	1873.44668587896	53.6092384228221	105.828037163612	2	107917	311	364.287322917274	371.65878396915	0	NaN	NaN	NaN	NaN	NaN	288.587945626144	0.999898438453704	22.9953176268722	15.3446270247187	12.0339082325193	4.01579712971252	0.00176186987851916	0.000709850038306972	1	1.00001999446738	2615.42749372796	0	8470.98847262248	1	1	1	2	2019-03-29T15:51:55.469	NG_ecoli_LTEE_151_DM0	-500	866	164.275	DIA_100X_EMPTY_1x1_100ms	d24a7df7-61b8-4ad1-816d-ec56b1b3e1de	EPI_100X_YFP_1x1_200ms_25sola	EPI_100X_RFP_1x1_200ms_25sola
33	50	12.2012526101574	610	47.8844830068666	1142.81967213115	1912.81803278689	1461782	2396.36393442623	53.6092384228221	105.828037163612	4	236820	388.229508196721	364.287322917274	371.65878396915	0	NaN	NaN	NaN	NaN	NaN	519.441952644013	0.891821290137262	49.3040712073522	12.4496024668453	10.311866747713	2.45418118552299	0.0214451050091648	0.00674382945426506	3	1.00411414926936	4117.6293227151	0	8858.86557377049	1	1	1	2	2019-03-29T15:51:55.469	NG_ecoli_LTEE_151_DM0	-500	866	164.275	DIA_100X_EMPTY_1x1_100ms	97a86f69-0f0f-428d-8617-25a814d2684a	EPI_100X_YFP_1x1_200ms_25sola	EPI_100X_RFP_1x1_200ms_25sola
34	22	12.2750808447316	271	17.5034408765537	1149.0442804428	1009.036900369	989690	3651.9926199262	53.6092384228221	105.828037163612	2	75288	277.815498154982	364.287322917274	371.65878396915	0	NaN	NaN	NaN	NaN	NaN	258.202100182346	0.999707368637864	21.9730356240562	13.6600898906677	11.2115065317622	3.6785828868381	0.00446578202056844	0.0023464709281102	1	1.00017895964017	2169.24142689584	1	9198	1	1	1	2	2019-03-29T15:51:55.469	NG_ecoli_LTEE_151_DM0	-500	866	164.275	DIA_100X_EMPTY_1x1_100ms	56f63fee-4f5a-4af0-9524-3f2f32cff188	EPI_100X_YFP_1x1_200ms_25sola	EPI_100X_RFP_1x1_200ms_25sola
35	38	13.024311404145	496	48.960784477889	1157.97580645161	1837.54838709677	1112493	2242.92943548387	53.6092384228221	105.828037163612	4	191199	385.48185483871	364.287322917274	371.65878396915	0	NaN	NaN	NaN	NaN	NaN	415.723087036647	0.961384491684861	37.1092687495934	12.8194559525587	10.8101142965939	2.89368917138154	0.117194942254657	0.00871121888722675	0	1.00453339900022	3405.90750481808	0	8775.64314516129	1	1	1	2	2019-03-29T15:51:55.469	NG_ecoli_LTEE_151_DM0	-500	866	164.275	DIA_100X_EMPTY_1x1_100ms	80bcc221-c01e-41af-8fb1-5988fded1f0d	EPI_100X_YFP_1x1_200ms_25sola	EPI_100X_RFP_1x1_200ms_25sola
36	24	11.9868899282362	288	25.6695119926686	1198.13541666667	765.503472222222	646751	2245.66319444444	53.6092384228221	105.828037163612	2	77107	267.732638888889	364.287322917274	371.65878396915	0	NaN	NaN	NaN	NaN	NaN	247.028170938285	0.999835213526313	22.9867932804866	12.5888352405551	10.269643252782	3.42745656559317	0.00522367721243722	0.00293098618067714	0	1.00030980839127	1904.0527952467	0	9222.69444444445	1	1	1	2	2019-03-29T15:51:55.469	NG_ecoli_LTEE_151_DM0	-500	866	164.275	DIA_100X_EMPTY_1x1_100ms	c2729fd1-f0a1-42d4-9834-807d26de9b40	EPI_100X_YFP_1x1_200ms_25sola	EPI_100X_RFP_1x1_200ms_25sola
37	38	12.0350702989864	458	49.0630791692658	1210.16812227074	1205.65283842795	523197	1142.35152838428	53.6092384228221	105.828037163612	4	142278	310.650655021834	364.287322917274	371.65878396915	0	NaN	NaN	NaN	NaN	NaN	395.24135484636	0.928430133995487	37.5802980531592	12.3543734471322	10.2829084223805	2.44163650294492	0.024671188601542	0.0115729930467516	0	1.01301196339554	3120.91569834761	0	9061.10043668122	1	1	1	2	2019-03-29T15:51:55.469	NG_ecoli_LTEE_151_DM0	-500	866	164.275	DIA_100X_EMPTY_1x1_100ms	ae1f1fc0-f3dd-400c-a84e-bebc7751ff1d	EPI_100X_YFP_1x1_200ms_25sola	EPI_100X_RFP_1x1_200ms_25sola
38	44	12.9772088160368	572	48.5034805342073	1216.63811188811	1324.21503496503	2132864	3728.78321678322	53.6092384228221	105.828037163612	6	165798	289.856643356643	364.287322917274	371.65878396915	0	NaN	NaN	NaN	NaN	NaN	480.550521885563	0.911570347241683	43.8722085436224	13.001450121047	10.7913978369392	2.42903547998599	0.00836787955773871	0.00317207235356818	3	1.00085774808984	4012.68239021781	0	9022.5034965035	1	1	1	2	2019-03-29T15:51:55.469	NG_ecoli_LTEE_151_DM0	-500	866	164.275	DIA_100X_EMPTY_1x1_100ms	61b2fe83-ff15-431f-a12d-ef1064950215	EPI_100X_YFP_1x1_200ms_25sola	EPI_100X_RFP_1x1_200ms_25sola
39	31	12.2510164543633	380	48.1239693118968	1237.72105263158	1785.13421052632	907813	2388.98157894737	53.6092384228221	105.828037163612	3	140162	368.847368421053	364.287322917274	371.65878396915	0	NaN	NaN	NaN	NaN	NaN	323.547420525137	0.979276971112179	29.9216882971388	12.5614783483555	10.5910328549029	2.74113197934369	0.0019777533859473	0.000820301116674616	1	1.00003260364459	2636.04370441034	0	8956.86842105263	1	1	1	2	2019-03-29T15:51:55.469	NG_ecoli_LTEE_151_DM0	-500	866	164.275	DIA_100X_EMPTY_1x1_100ms	7fa705ae-0df4-4186-82fa-7678d99cf9bf	EPI_100X_YFP_1x1_200ms_25sola	EPI_100X_RFP_1x1_200ms_25sola
40	30	12.3833711818735	372	43.3565750192759	1253.75	486.661290322581	236705	636.30376344086	53.6092384228221	105.828037163612	4	166752	448.258064516129	364.287322917274	371.65878396915	0	NaN	NaN	NaN	NaN	NaN	318.35765359874	0.970659152146014	30.0786943756015	12.1841489581118	10.2696656347029	2.78508012209024	0.00321262103888226	0.00136130447041708	1	1.00009870603227	2491.503318547	0	9130.2876344086	1	1	1	2	2019-03-29T15:51:55.469	NG_ecoli_LTEE_151_DM0	-500	866	164.275	DIA_100X_EMPTY_1x1_100ms	835502e4-4e9a-47c3-aa44-735b98d4a76d	EPI_100X_YFP_1x1_200ms_25sola	EPI_100X_RFP_1x1_200ms_25sola
41	34	13.9074424988162	473	48.2439979716478	1255.12050739958	1250.95137420719	762119	1611.24524312896	53.6092384228221	105.828037163612	3	137582	290.871035940803	364.287322917274	371.65878396915	0	NaN	NaN	NaN	NaN	NaN	385.425910021585	0.978763646010425	33.0601828708894	13.4633983551794	11.3395643271508	3.01464857249023	0.00348501707095482	0.00133194493557554	1	1.00007183241568	3338.78051980654	0	8786.18816067653	1	1	1	2	2019-03-29T15:51:55.469	NG_ecoli_LTEE_151_DM0	-500	866	164.275	DIA_100X_EMPTY_1x1_100ms	8c9f3151-fc46-4ee0-9fee-6367706d380d	EPI_100X_YFP_1x1_200ms_25sola	EPI_100X_RFP_1x1_200ms_25sola
42	22	11.6577095544406	258	8.16251013990138	1261.62790697674	1207.40697674419	168397	652.701550387597	53.6092384228221	105.828037163612	1	86552	335.472868217054	364.287322917274	371.65878396915	0	NaN	NaN	NaN	NaN	NaN	226.119910276569	0.999897368716447	21.1670998557791	13.0724349032921	10.2975306155077	3.43309893886687	0.00721186404691884	0.00326403956051045	1	1.0003248071059	1762.85837654609	0	9115.62403100775	1	1	1	2	2019-03-29T15:51:55.469	NG_ecoli_LTEE_151_DM0	-500	866	164.275	DIA_100X_EMPTY_1x1_100ms	8e8ff03b-1121-40da-a45a-95761133620b	EPI_100X_YFP_1x1_200ms_25sola	EPI_100X_RFP_1x1_200ms_25sola
43	30	15.2300885999398	457	40.0571011202668	1264.38730853392	1958.85557986871	648726	1419.53172866521	53.6092384228221	105.828037163612	4	951424	2081.89059080963	364.287322917274	371.65878396915	2	NaN	NaN	NaN	NaN	NaN	359.548466034018	0.999815888965266	27.7622861153335	15.1872058431107	12.4656847835152	3.88800686400022	0.0189603520885471	0.00786073599042393	1	1.00285946830114	3388.26514848962	0	8334.04595185996	1	1	1	2	2019-03-29T15:51:55.469	NG_ecoli_LTEE_151_DM0	-500	866	164.275	DIA_100X_EMPTY_1x1_100ms	12e50024-24b3-48c3-86a3-6307dd935af8	EPI_100X_YFP_1x1_200ms_25sola	EPI_100X_RFP_1x1_200ms_25sola
44	37	12.6502282729448	469	48.2812153681031	1277.74840085288	767.496801705757	790164	1684.78464818763	53.6092384228221	105.828037163612	3	123922	264.226012793177	364.287322917274	371.65878396915	0	NaN	NaN	NaN	NaN	NaN	399.977019199216	0.95993735233636	37.0396198305203	12.42576990507	10.5196552797232	2.6351130566372	0.00598672172324698	0.00233569313853766	1	1.00026974596877	3219.28494810091	0	9089.1684434968	1	1	1	2	2019-03-29T15:51:55.469	NG_ecoli_LTEE_151_DM0	-500	866	164.275	DIA_100X_EMPTY_1x1_100ms	10f5a2b8-7eab-4b92-be07-4ff4e2141d13	EPI_100X_YFP_1x1_200ms_25sola	EPI_100X_RFP_1x1_200ms_25sola
45	45	13.4315733292712	605	48.9198714904866	1295.22809917355	1574.38347107438	3145708	5199.5173553719	53.6092384228221	105.828037163612	4	213281	352.530578512397	364.287322917274	371.65878396915	0	NaN	NaN	NaN	NaN	NaN	494.129183600394	0.918441182273146	44.1653605055868	13.0630816483799	10.8796777967212	2.61654006976833	0.0151496948059916	0.0086726368212143	1	1.00832763379922	4105.85614243663	0	8988.58016528926	1	1	1	2	2019-03-29T15:51:55.469	NG_ecoli_LTEE_151_DM0	-500	866	164.275	DIA_100X_EMPTY_1x1_100ms	e65c2638-3d20-416f-903c-c0c7d3e4577e	EPI_100X_YFP_1x1_200ms_25sola	EPI_100X_RFP_1x1_200ms_25sola
46	20	12.8767148866085	258	-42.4975427202292	1301.51937984496	1795.23255813953	1544651	5987.01937984496	53.6092384228221	105.828037163612	1	100630	390.038759689922	364.287322917274	371.65878396915	0	NaN	NaN	NaN	NaN	NaN	222.617801075797	0.999824194270601	18.7378187846958	14.8408471432239	11.206870615058	4.19091577924623	0.00507628874710929	0.00231488148111566	1	1.00007066408173	1848.32199582736	0	8946.74031007752	1	1	1	2	2019-03-29T15:51:55.469	NG_ecoli_LTEE_151_DM0	-500	866	164.275	DIA_100X_EMPTY_1x1_100ms	8a5b05e7-700a-4f3a-b372-138873a8cbc8	EPI_100X_YFP_1x1_200ms_25sola	EPI_100X_RFP_1x1_200ms_25sola
47	46	12.5738470392902	579	49.5150031752582	1311.20725388601	609.820379965458	1031650	1781.77892918826	53.6092384228221	105.828037163612	6	157680	272.331606217617	364.287322917274	371.65878396915	0	NaN	NaN	NaN	NaN	NaN	482.079508273401	0.934906492676107	44.8450429354522	12.3972559445938	10.5010335990367	2.44420085102852	0.0135423878379615	0.00446148353964741	1	1.00050927627706	3883.90341758363	0	8968.64075993092	1	1	1	2	2019-03-29T15:51:55.469	NG_ecoli_LTEE_151_DM0	-500	866	164.275	DIA_100X_EMPTY_1x1_100ms	d6e42284-cbf9-40a1-bde9-9e056f32723a	EPI_100X_YFP_1x1_200ms_25sola	EPI_100X_RFP_1x1_200ms_25sola
48	27	12.7256140177191	345	43.5167884800358	1315.03188405797	1827.75362318841	1685267	4884.83188405797	53.6092384228221	105.828037163612	3	121651	352.611594202899	364.287322917274	371.65878396915	0	NaN	NaN	NaN	NaN	NaN	292.016473431676	0.993528224864591	26.4578785039658	12.777447821789	10.7948831034961	2.96942369874133	0.00387540213355043	0.00195022814756282	1	1.00004221278808	2421.47944438746	0	8966.5652173913	1	1	1	2	2019-03-29T15:51:55.469	NG_ecoli_LTEE_151_DM0	-500	866	164.275	DIA_100X_EMPTY_1x1_100ms	f97376da-15ce-42bd-a82c-56eef1cef661	EPI_100X_YFP_1x1_200ms_25sola	EPI_100X_RFP_1x1_200ms_25sola
49	31	12.7966695029367	397	47.8629921133531	1374.36523929471	1674.25188916877	570119	1436.06801007557	53.6092384228221	105.828037163612	3	149595	376.813602015113	364.287322917274	371.65878396915	0	NaN	NaN	NaN	NaN	NaN	333.853524915434	0.989266235524434	29.8669327078029	12.7573609967782	10.7755874530651	3.07576445883709	0.011983258626318	0.0054651027645268	1	1.0008649244741	2723.71972947433	0	8971.3879093199	1	1	1	2	2019-03-29T15:51:55.469	NG_ecoli_LTEE_151_DM0	-500	866	164.275	DIA_100X_EMPTY_1x1_100ms	16360167-7c0b-470e-80fa-82a99b45a9a3	EPI_100X_YFP_1x1_200ms_25sola	EPI_100X_RFP_1x1_200ms_25sola
50	24	11.5497050148852	279	34.8956572954187	1383.70967741935	24.0716845878136	639032	2290.43727598566	53.6092384228221	105.828037163612	3	179696	644.071684587814	364.287322917274	371.65878396915	0	NaN	NaN	NaN	NaN	NaN	248.958211866585	0.999915439650788	23.4840946739818	12.4939334158609	10.1596665359742	3.30194592546378	0.00752402303736489	0.00455767366693375	0	1.00075324771264	1903.80564902019	0	9348.59498207885	1	1	1	2	2019-03-29T15:51:55.469	NG_ecoli_LTEE_151_DM0	-500	866	164.275	DIA_100X_EMPTY_1x1_100ms	5a1d6bbf-0acd-4c42-a13c-cd001497c2e7	EPI_100X_YFP_1x1_200ms_25sola	EPI_100X_RFP_1x1_200ms_25sola
51	48	12.2921682468887	590	49.6621255888611	1385.3593220339	1986.62203389831	5498486	9319.46779661017	53.6092384228221	105.828037163612	6	242333	410.733898305085	364.287322917274	371.65878396915	0	NaN	NaN	NaN	NaN	NaN	499.01534494768	0.938704384501379	46.8942156071124	12.4581041515555	10.3944205756767	2.425451176855	0.0437648425931878	0.00539697923360452	1	1.00122080686821	3979.32790581806	0	9392.25762711864	1	1	1	2	2019-03-29T15:51:55.469	NG_ecoli_LTEE_151_DM0	-500	866	164.275	DIA_100X_EMPTY_1x1_100ms	9fca77a3-3d3c-4030-abbb-cfb4e97e6c37	EPI_100X_YFP_1x1_200ms_25sola	EPI_100X_RFP_1x1_200ms_25sola
52	31	13.0477376955664	405	47.7090473016086	1395.9037037037	1618.1012345679	829715	2048.67901234568	53.6092384228221	105.828037163612	2	137940	340.592592592593	364.287322917274	371.65878396915	0	NaN	NaN	NaN	NaN	NaN	334.223902028979	0.98332251133412	29.8088209947687	12.6330174399971	10.8252218707425	3.00969309925162	0.0196689366859757	0.00956555375465057	1	1.00566527091263	2743.52102658947	0	9113.92345679012	1	1	1	2	2019-03-29T15:51:55.469	NG_ecoli_LTEE_151_DM0	-500	866	164.275	DIA_100X_EMPTY_1x1_100ms	f508cec4-3f8f-4294-a09c-7eb78fa298ee	EPI_100X_YFP_1x1_200ms_25sola	EPI_100X_RFP_1x1_200ms_25sola
53	33	10.998974483833	363	48.7770984587678	1393.11570247934	58.3223140495868	505073	1391.38567493113	53.6092384228221	105.828037163612	1	182631	503.115702479339	364.287322917274	371.65878396915	0	NaN	NaN	NaN	NaN	NaN	330.429750715352	0.956849816224147	32.6320137116719	11.6336901777054	9.86677141392341	2.48325244039153	0.0112453009554435	0.00481672567830372	0	1.00183637852669	2495.07663887743	0	9473.02479338843	1	1	1	2	2019-03-29T15:51:55.469	NG_ecoli_LTEE_151_DM0	-500	866	164.275	DIA_100X_EMPTY_1x1_100ms	439524f6-7e5f-4a92-aabb-0f6d9aa89fff	EPI_100X_YFP_1x1_200ms_25sola	EPI_100X_RFP_1x1_200ms_25sola
54	22	10.9137760257381	241	6.67214333213673	1402.26141078838	875.767634854772	19017	78.9087136929461	53.6092384228221	105.828037163612	0	3434108	14249.4107883817	364.287322917274	371.65878396915	1	NaN	NaN	NaN	NaN	NaN	223.944520624174	0.999870011409374	22.034208797614	12.4151130400135	9.52796543841867	3.60140767532682	0.0119344890162413	0.00141895684867381	1	1.00001481127412	1571.04161140087	1	9673.08298755187	1	1	1	2	2019-03-29T15:51:55.469	NG_ecoli_LTEE_151_DM0	-500	866	164.275	DIA_100X_EMPTY_1x1_100ms	7afbbbe4-b130-4b25-b1e8-0f6e78c0e630	EPI_100X_YFP_1x1_200ms_25sola	EPI_100X_RFP_1x1_200ms_25sola
55	19	10.4632833318542	202	-48.4622835855366	1403.14851485149	897.10396039604	16279	80.5891089108911	53.6092384228221	105.828037163612	0	3498582	17319.7128712871	364.287322917274	371.65878396915	2	NaN	NaN	NaN	NaN	NaN	189.654966185427	0.99985260779766	18.909682007783	13.0625924276047	9.46839298446401	3.79474068473453	0.036613051939471	0.00384493109103326	0	1.00021344464919	1331.45550293541	1	9984.75247524753	1	1	1	2	2019-03-29T15:51:55.469	NG_ecoli_LTEE_151_DM0	-500	866	164.275	DIA_100X_EMPTY_1x1_100ms	dce24e9d-c03c-4ba5-842f-b9e91b57bd03	EPI_100X_YFP_1x1_200ms_25sola	EPI_100X_RFP_1x1_200ms_25sola
56	27	11.3243952915722	306	45.8655331415139	1417.29738562092	1538.77777777778	397995	1300.63725490196	53.6092384228221	105.828037163612	2	99744	325.960784313725	364.287322917274	371.65878396915	0	NaN	NaN	NaN	NaN	NaN	271.691578393896	0.995871764962218	25.9736134862506	12.1515086076971	10.0517559969834	3.10750468620509	0.00853833041700217	0.00495091968461442	0	1.0011211928585	2061.13353907687	0	9018.98039215686	1	1	1	2	2019-03-29T15:51:55.469	NG_ecoli_LTEE_151_DM0	-500	866	164.275	DIA_100X_EMPTY_1x1_100ms	bb41cdc2-a3d5-48ef-bed5-69a520ecb565	EPI_100X_YFP_1x1_200ms_25sola	EPI_100X_RFP_1x1_200ms_25sola
57	29	13.277587404298	385	45.5718381322861	1419.75584415584	1476.62597402597	750288	1948.8	53.6092384228221	105.828037163612	2	122577	318.381818181818	364.287322917274	371.65878396915	0	NaN	NaN	NaN	NaN	NaN	320.796864088281	0.992190893616282	27.8546785188509	13.1274728900682	11.0744529485362	3.32662390024984	0.013378038842064	0.00523078793729414	1	1.0014075247195	2683.07366428869	0	8672.25714285714	1	1	1	2	2019-03-29T15:51:55.469	NG_ecoli_LTEE_151_DM0	-500	866	164.275	DIA_100X_EMPTY_1x1_100ms	fb3a1737-57c7-4deb-b528-d9ea96f529e8	EPI_100X_YFP_1x1_200ms_25sola	EPI_100X_RFP_1x1_200ms_25sola
58	36	11.093411537279	400	48.8891749298969	1433.3125	1870.1725	609815	1524.5375	53.6092384228221	105.828037163612	3	240279	600.6975	364.287322917274	371.65878396915	0	NaN	NaN	NaN	NaN	NaN	364.099491337385	0.915781179295123	35.7390095169092	12.2480917305782	9.86516976466897	2.59812862632256	0.0182099020321401	0.00894341218786149	1	1.00726864861547	2731.75357388847	1	9489.915	1	1	1	2	2019-03-29T15:51:55.469	NG_ecoli_LTEE_151_DM0	-500	866	164.275	DIA_100X_EMPTY_1x1_100ms	63b46ea0-125b-4431-8315-52a0a4e16932	EPI_100X_YFP_1x1_200ms_25sola	EPI_100X_RFP_1x1_200ms_25sola
59	25	13.9785818039483	350	30.8504732599965	1453.60285714286	646.594285714286	2185564	6244.46857142857	53.6092384228221	105.828037163612	2	95532	272.948571428571	364.287322917274	371.65878396915	0	NaN	NaN	NaN	NaN	NaN	284.745041660603	0.999874491561155	23.1034288059152	14.9166744838149	11.8799740043468	3.86475768330835	0.00739638458689892	0.00469566606213528	0	1.00075457370441	2560.92760076136	0	8656.66	1	1	1	2	2019-03-29T15:51:55.469	NG_ecoli_LTEE_151_DM0	-500	866	164.275	DIA_100X_EMPTY_1x1_100ms	fb0d789e-b4c0-4bbe-99bc-e4c578233cf5	EPI_100X_YFP_1x1_200ms_25sola	EPI_100X_RFP_1x1_200ms_25sola
60	38	11.7963560687032	449	48.4609041651955	1468.24276169265	1875.63697104677	1736977	3868.54565701559	53.6092384228221	105.828037163612	3	185951	414.144766146993	364.287322917274	371.65878396915	0	NaN	NaN	NaN	NaN	NaN	403.660692046445	0.89224131741765	39.4427803842183	11.628534171056	9.95278026827045	2.28019517615321	0.0472244259685667	0.0222966297073389	0	1.04516077626986	3068.64207139797	2	9550.65924276169	1	1	1	2	2019-03-29T15:51:55.469	NG_ecoli_LTEE_151_DM0	-500	866	164.275	DIA_100X_EMPTY_1x1_100ms	a2476327-2485-4cf1-9345-49ca88758228	EPI_100X_YFP_1x1_200ms_25sola	EPI_100X_RFP_1x1_200ms_25sola
61	20	10.0529631982592	202	-24.1035919042342	1462.66831683168	1713.77227722772	44893	222.242574257426	53.6092384228221	105.828037163612	0	3805244	18837.8415841584	364.287322917274	371.65878396915	2	NaN	NaN	NaN	NaN	NaN	210.608293829973	0.999639965828253	19.2070299115852	13.4970835846748	10.4457732504661	3.61579666045947	0.0248566463281387	0.0127837612180399	1	1.00428177325722	1646.00550199572	1	10639.2871287129	1	1	1	2	2019-03-29T15:51:55.469	NG_ecoli_LTEE_151_DM0	-500	866	164.275	DIA_100X_EMPTY_1x1_100ms	24f8d130-4a03-44ae-9c9b-fb7c956f1aed	EPI_100X_YFP_1x1_200ms_25sola	EPI_100X_RFP_1x1_200ms_25sola
62	30	11.561375469332	347	48.3914093158967	1476.16714697406	1699.50144092219	1333884	3844.04610951009	53.6092384228221	105.828037163612	2	1518509	4376.10662824208	364.287322917274	371.65878396915	0	NaN	NaN	NaN	NaN	NaN	303.57234221967	0.987503115492896	28.7413556658365	12.202725647054	10.1646056809887	3.06949175365866	0.0220026512525913	0.0111342700599533	0	1.00734066388769	2332.26664628902	1	9122.06628242075	1	1	1	2	2019-03-29T15:51:55.469	NG_ecoli_LTEE_151_DM0	-500	866	164.275	DIA_100X_EMPTY_1x1_100ms	8d244a22-d49f-4203-a117-8523efc7b694	EPI_100X_YFP_1x1_200ms_25sola	EPI_100X_RFP_1x1_200ms_25sola
63	26	10.7340800039345	287	26.7517066320471	1474.8362369338	1904.54355400697	683890	2382.89198606272	53.6092384228221	105.828037163612	2	113215	394.477351916376	364.287322917274	371.65878396915	0	NaN	NaN	NaN	NaN	NaN	270.001435780105	0.994119028950613	26.8727918114903	12.3412673054085	9.65005700899713	3.02987274417896	0.0114042568095765	0.00476944476740997	1	1.00080544508796	1965.45193190489	1	9387.20905923345	1	1	1	2	2019-03-29T15:51:55.469	NG_ecoli_LTEE_151_DM0	-500	866	164.275	DIA_100X_EMPTY_1x1_100ms	6cb2d87f-c481-46c0-bb4a-fc016c54fea3	EPI_100X_YFP_1x1_200ms_25sola	EPI_100X_RFP_1x1_200ms_25sola
64	26	12.6901332666041	330	42.3383736684306	1485.09393939394	1495.95757575758	199928	605.842424242424	53.6092384228221	105.828037163612	1	172507	522.748484848485	364.287322917274	371.65878396915	0	NaN	NaN	NaN	NaN	NaN	286.69006246691	0.995205077711159	24.6385362766301	13.56337538895	11.2739327111101	3.28462312605483	0.00995298577422241	0.00479136573928012	1	1.00032667130468	2459.55003489663	0	8897.91515151515	1	1	1	2	2019-03-29T15:51:55.469	NG_ecoli_LTEE_151_DM0	-500	866	164.275	DIA_100X_EMPTY_1x1_100ms	e9b91508-4a53-4b1b-a000-3329419fab35	EPI_100X_YFP_1x1_200ms_25sola	EPI_100X_RFP_1x1_200ms_25sola
65	28	14.6451721057818	411	38.6265463694322	1491.92214111922	854.832116788321	1583264	3852.22384428224	53.6092384228221	105.828037163612	3	121383	295.335766423358	364.287322917274	371.65878396915	0	NaN	NaN	NaN	NaN	NaN	333.517771708132	0.999707311905564	26.1209142813359	15.1479829275997	12.3998101981343	3.7233138508706	0.0166199513194606	0.00680780464058888	1	1.00175568839653	3154.33874485701	0	8501.04622871046	1	1	1	2	2019-03-29T15:51:55.469	NG_ecoli_LTEE_151_DM0	-500	866	164.275	DIA_100X_EMPTY_1x1_100ms	e197c480-08a8-4025-a5e6-ef7ddcea675e	EPI_100X_YFP_1x1_200ms_25sola	EPI_100X_RFP_1x1_200ms_25sola
66	26	10.5005496062229	273	45.618834885024	1495.95238095238	281.835164835165	28457	104.238095238095	53.6092384228221	105.828037163612	0	4878949	17871.6080586081	364.287322917274	371.65878396915	2	NaN	NaN	NaN	NaN	NaN	259.128510199747	0.99839631719342	25.6077962078366	12.0468000250646	9.78752006607788	3.00164494944024	0.00916965570892593	0.00416534770014559	1	1.00084605851219	1926.67036432934	0	10503.9487179487	1	1	1	2	2019-03-29T15:51:55.469	NG_ecoli_LTEE_151_DM0	-500	866	164.275	DIA_100X_EMPTY_1x1_100ms	f8f2cd8c-854b-4ecf-a29d-ef7b6a08dac6	EPI_100X_YFP_1x1_200ms_25sola	EPI_100X_RFP_1x1_200ms_25sola
67	30	12.736380402432	382	48.1625591415279	1544.1387434555	584.109947643979	981702	2569.90052356021	53.6092384228221	105.828037163612	3	111329	291.437172774869	364.287322917274	371.65878396915	0	NaN	NaN	NaN	NaN	NaN	324.752785424966	0.990683592171108	28.7837193202249	12.9932211703221	10.8183456852666	3.30789145968364	0.0168664164193335	0.00191062691744293	1	1.00009004471768	2645.80907450376	0	8845.17539267016	1	1	1	2	2019-03-29T15:51:55.469	NG_ecoli_LTEE_151_DM0	-500	866	164.275	DIA_100X_EMPTY_1x1_100ms	cc7bb36c-830d-455b-8684-d2e3e2fba0aa	EPI_100X_YFP_1x1_200ms_25sola	EPI_100X_RFP_1x1_200ms_25sola
[truncated: 7,249 more rows]
