# Supplementary material for: Genomic and phenotypic evolution of Escherichia coli in a novel citrate-only resource environment
Source: eLife. 2020 May 29;9:e55414. doi: 10.7554/eLife.55414 (PMC7299349; doi:10.7554/eLife.55414)
Supplement: Figure 10—source data 3. [file elife-55414-fig10-data3.zip › 20190329_NG_ecoli_LTEE_151_DM25_001.superSegger.txt]

CellID	LongAxis	ShortAxis	Area	RegionScore	XPosition	YPosition	Fluor1Sum	Fluor1Mean	Fluor1Background	Fluor1BgStd	Fluor1FociNumber	Fluor2Sum	Fluor2Mean	Fluor2Background	Fluor2BgStd	Fluor2FociNumber	Fluor3Sum	Fluor3Mean	Fluor3Background	Fluor3BgStd	Fluor3FociNumber	MeshArea	MeshSolidity	MeshAxisLength	MeshRibsLengthMax	MeshRibsLengthMean	MeshRibsLengthStd	MeshCurvatureMax	MeshCurvatureMean	MeshCurvatureInflection	MeshSinuosity	MeshVolume	NumOfNeighbors	RegionGrayVal	TimeFrames	AgeFrames	RelativeAge	xyFolder	DateTime	Folder	StageXposition	StageYposition	StageZposition	PhaseConfig	UUID	Fluo1Config	Fluo2Config	Fluo3Config
1	28	10.5720036341556	296	46.9975079561764	7.81756756756757	872.125	2335516	7890.25675675676	92.4379004968701	174.409811063199	0	268323	906.496621621622	445.423664380311	781.873810076432	0	NaN	NaN	NaN	NaN	NaN	NaN	NaN	NaN	NaN	NaN	NaN	NaN	NaN	NaN	NaN	NaN	1	8376.60810810811	1	1	1	1	2019-03-29T15:11:53.518	NG_ecoli_LTEE_151_DM25	-0	-0	165.15	DIA_100X_EMPTY_1x1_100ms	e7bd4f7a-a531-4b74-bb3a-7642cae5a25b	EPI_100X_YFP_1x1_200ms_25sola	EPI_100X_RFP_1x1_200ms_25sola
2	22	11.3174926208615	249	7.8049918870707	7.95180722891566	1443.40562248996	586632	2355.95180722892	92.4379004968701	174.409811063199	0	185514	745.036144578313	445.423664380311	781.873810076432	0	NaN	NaN	NaN	NaN	NaN	NaN	NaN	NaN	NaN	NaN	NaN	NaN	NaN	NaN	NaN	NaN	0	7895.19678714859	1	1	1	1	2019-03-29T15:11:53.518	NG_ecoli_LTEE_151_DM25	-0	-0	165.15	DIA_100X_EMPTY_1x1_100ms	6e358584-b2b4-4b29-ac2a-cdbd95e17282	EPI_100X_YFP_1x1_200ms_25sola	EPI_100X_RFP_1x1_200ms_25sola
3	35	7.68002750040489	270	25.9553697449861	5.81481481481481	1488.25555555556	850445	3149.7962962963	92.4379004968701	174.409811063199	0	114295	423.314814814815	445.423664380311	781.873810076432	0	NaN	NaN	NaN	NaN	NaN	NaN	NaN	NaN	NaN	NaN	NaN	NaN	NaN	NaN	NaN	NaN	0	8553.22222222222	1	1	1	1	2019-03-29T15:11:53.518	NG_ecoli_LTEE_151_DM25	-0	-0	165.15	DIA_100X_EMPTY_1x1_100ms	eee36ca4-4a6f-4dcb-87ba-cf466eff0c5a	EPI_100X_YFP_1x1_200ms_25sola	EPI_100X_RFP_1x1_200ms_25sola
4	25	13.118210495262	329	32.3385491061455	14.5410334346505	383.501519756839	1617643	4916.84802431611	92.4379004968701	174.409811063199	0	180481	548.574468085106	445.423664380311	781.873810076432	0	NaN	NaN	NaN	NaN	NaN	279.077544005101	0.999264782422374	23.7866604772757	14.1437110726953	11.3790705230214	3.48234652163088	0.00482707593926734	0.00257334556819467	0	1.0002566328885	2419.00593024272	0	7986.9179331307	1	1	1	1	2019-03-29T15:11:53.518	NG_ecoli_LTEE_151_DM25	-0	-0	165.15	DIA_100X_EMPTY_1x1_100ms	d7bd7b29-9f83-4e7d-8229-77c9a9fe9fe3	EPI_100X_YFP_1x1_200ms_25sola	EPI_100X_RFP_1x1_200ms_25sola
5	26	11.8528334602796	309	45.5968387898911	23.9676375404531	883.15857605178	1168786	3782.47896440129	92.4379004968701	174.409811063199	0	146330	473.559870550162	445.423664380311	781.873810076432	0	NaN	NaN	NaN	NaN	NaN	281.546355737771	0.979005400070842	26.1250903510354	12.8420787179983	10.387990279192	2.97415928603536	0.0398493532788817	0.0206816980730906	0	1.01977480763993	2214.16892624702	1	8624.45307443366	1	1	1	1	2019-03-29T15:11:53.518	NG_ecoli_LTEE_151_DM25	-0	-0	165.15	DIA_100X_EMPTY_1x1_100ms	76a447a6-caa9-4c8c-811c-83b8f4204338	EPI_100X_YFP_1x1_200ms_25sola	EPI_100X_RFP_1x1_200ms_25sola
6	24	11.4537328965498	275	42.2388626471179	36.5054545454545	1519.27636363636	500772	1820.98909090909	92.4379004968701	174.409811063199	0	186376	677.730909090909	445.423664380311	781.873810076432	0	NaN	NaN	NaN	NaN	NaN	245.531680894897	0.999692016703543	22.4590391556438	12.8803869318474	10.503196838724	3.35979952448518	0.016346200085367	0.00914210185229755	0	1.00284034400015	1945.91588293709	1	8453.50181818182	1	1	1	1	2019-03-29T15:11:53.518	NG_ecoli_LTEE_151_DM25	-0	-0	165.15	DIA_100X_EMPTY_1x1_100ms	8de90374-f93b-4444-9190-b7eccd9f7add	EPI_100X_YFP_1x1_200ms_25sola	EPI_100X_RFP_1x1_200ms_25sola
7	21	12.8635888633066	271	-44.8566350257165	52.4059040590406	484.084870848708	156931	579.081180811808	92.4379004968701	174.409811063199	0	1184167	4369.61992619926	445.423664380311	781.873810076432	0	NaN	NaN	NaN	NaN	NaN	230.718037653775	0.999903018777311	19.2089936163757	15.2193076160672	11.5511800531651	4.10105271428965	0.00780042353856489	0.00425224010459987	0	1.00045411246274	2013.01587795838	0	8173.76383763838	1	1	1	1	2019-03-29T15:11:53.518	NG_ecoli_LTEE_151_DM25	-0	-0	165.15	DIA_100X_EMPTY_1x1_100ms	35ec4de7-ac9e-4a40-acff-d6859be6d6e3	EPI_100X_YFP_1x1_200ms_25sola	EPI_100X_RFP_1x1_200ms_25sola
8	18	13.3041228988352	240	-49.622575231389	55.5666666666667	1355.10833333333	712916	2970.48333333333	92.4379004968701	174.409811063199	0	97245	405.1875	445.423664380311	781.873810076432	0	NaN	NaN	NaN	NaN	NaN	208.830295411733	0.999869984327453	16.5187895661376	16.15066214643	11.9636954369632	4.59183862574012	0.0020155023320012	0.000892034570296558	1	1.00001619661699	1856.94396700643	0	7883.8375	1	1	1	1	2019-03-29T15:11:53.518	NG_ecoli_LTEE_151_DM25	-0	-0	165.15	DIA_100X_EMPTY_1x1_100ms	2727ecd7-c62f-486f-af0c-3b120d52aad4	EPI_100X_YFP_1x1_200ms_25sola	EPI_100X_RFP_1x1_200ms_25sola
9	31	11.4938897479179	357	48.1237902731547	57.4341736694678	1517.918767507	806751	2259.80672268908	92.4379004968701	174.409811063199	0	1896022	5310.98599439776	445.423664380311	781.873810076432	0	NaN	NaN	NaN	NaN	NaN	324.672765547107	0.978242328553886	30.0143628034852	12.9137614869097	10.5084059882825	2.98841686562152	0.012273695111682	0.00728724284824858	0	1.0028615054507	2603.11104979889	1	9132.5350140056	1	1	1	1	2019-03-29T15:11:53.518	NG_ecoli_LTEE_151_DM25	-0	-0	165.15	DIA_100X_EMPTY_1x1_100ms	5c9d6fa9-b7c7-4fd8-9aec-883a70870cf5	EPI_100X_YFP_1x1_200ms_25sola	EPI_100X_RFP_1x1_200ms_25sola
10	23	12.9210949487873	297	21.259264777659	62	405.13468013468	769220	2589.96632996633	92.4379004968701	174.409811063199	0	143313	482.535353535354	445.423664380311	781.873810076432	0	NaN	NaN	NaN	NaN	NaN	249.325505267196	0.999808902023524	21.2695816526161	14.2476398660989	11.1400009201947	3.91135874068929	0.0170874429229612	0.00942101740270796	0	1.00268942762021	2073.09537489561	0	8080.44444444444	1	1	1	1	2019-03-29T15:11:53.518	NG_ecoli_LTEE_151_DM25	-0	-0	165.15	DIA_100X_EMPTY_1x1_100ms	1f04097b-16de-449b-8049-7685b4ff3f5b	EPI_100X_YFP_1x1_200ms_25sola	EPI_100X_RFP_1x1_200ms_25sola
11	17	11.9540579358665	204	-49.6187383409941	63.7352941176471	1655.32352941176	104628	512.882352941176	92.4379004968701	174.409811063199	0	2698549	13228.181372549	445.423664380311	781.873810076432	0	NaN	NaN	NaN	NaN	NaN	191.969411032948	0.999895066085835	NaN	NaN	NaN	NaN	NaN	NaN	NaN	NaN	NaN	0	8466.62254901961	1	1	1	1	2019-03-29T15:11:53.518	NG_ecoli_LTEE_151_DM25	-0	-0	165.15	DIA_100X_EMPTY_1x1_100ms	1daab6fe-a5b8-415b-b8e8-bd98e87e6fc6	EPI_100X_YFP_1x1_200ms_25sola	EPI_100X_RFP_1x1_200ms_25sola
12	22	12.6162496245851	279	-12.4718751435967	65.8458781362007	1703.8853046595	1157791	4149.78853046595	92.4379004968701	174.409811063199	0	131417	471.028673835125	445.423664380311	781.873810076432	0	NaN	NaN	NaN	NaN	NaN	244.755274886682	0.99980335930647	21.931434721465	13.2756804977273	10.8494007413117	3.34773039104842	0.0042019473440816	0.00186005443009985	1	1.00010489202125	2027.53531184865	0	8475.11827956989	1	1	1	1	2019-03-29T15:11:53.518	NG_ecoli_LTEE_151_DM25	-0	-0	165.15	DIA_100X_EMPTY_1x1_100ms	3c3addcd-0013-4b06-8cd6-a2ac13a426fb	EPI_100X_YFP_1x1_200ms_25sola	EPI_100X_RFP_1x1_200ms_25sola
13	24	10.2328115107564	246	37.9978423953212	71.6341463414634	1000.33333333333	394211	1602.4837398374	92.4379004968701	174.409811063199	0	87194	354.447154471545	445.423664380311	781.873810076432	0	NaN	NaN	NaN	NaN	NaN	247.177087572963	0.988882782841875	23.5711824693819	12.0296382716786	10.1006380487303	2.98098996713614	0.0121869110491474	0.00627407656287114	0	1.00154346677116	1888.72560738079	1	8799.71951219512	1	1	1	1	2019-03-29T15:11:53.518	NG_ecoli_LTEE_151_DM25	-0	-0	165.15	DIA_100X_EMPTY_1x1_100ms	fc4da17c-e59d-4c64-8341-fef03b060f5f	EPI_100X_YFP_1x1_200ms_25sola	EPI_100X_RFP_1x1_200ms_25sola
14	24	13.4524167903644	323	15.3065970687843	76.8173374613003	835.715170278638	458292	1418.86068111455	92.4379004968701	174.409811063199	0	149831	463.87306501548	445.423664380311	781.873810076432	0	NaN	NaN	NaN	NaN	NaN	271.672506412021	0.999839704643344	22.5981136993292	14.5336939071115	11.4519979571775	3.916519545609	0.0224687218998072	0.0127231328533843	0	1.00572376463568	2327.68707206936	0	7698.0866873065	1	1	1	1	2019-03-29T15:11:53.518	NG_ecoli_LTEE_151_DM25	-0	-0	165.15	DIA_100X_EMPTY_1x1_100ms	f4b6e222-7615-4bdb-bbdd-86c39deedb73	EPI_100X_YFP_1x1_200ms_25sola	EPI_100X_RFP_1x1_200ms_25sola
15	23	12.7898617282857	294	-1.53075291235949	81.8095238095238	363.877551020408	268644	913.755102040816	92.4379004968701	174.409811063199	0	2849776	9693.1156462585	445.423664380311	781.873810076432	0	NaN	NaN	NaN	NaN	NaN	248.321259636506	0.999858192756455	20.5248537832855	15.016399922949	11.5888437017201	4.02366863834751	0.00780414140741694	0.00415993562603301	0	1.0004915687559	2164.96143462677	0	8071.36054421769	1	1	1	1	2019-03-29T15:11:53.518	NG_ecoli_LTEE_151_DM25	-0	-0	165.15	DIA_100X_EMPTY_1x1_100ms	3b426e90-630e-4672-b7df-2684095585b8	EPI_100X_YFP_1x1_200ms_25sola	EPI_100X_RFP_1x1_200ms_25sola
16	38	12.0973075098584	460	49.431329278825	88.7260869565217	996.980434782609	1549224	3367.87826086957	92.4379004968701	174.409811063199	0	170122	369.830434782609	445.423664380311	781.873810076432	0	NaN	NaN	NaN	NaN	NaN	407.572623774576	0.973732944201444	37.4927628219144	12.317390373256	10.4763695024539	2.76552976231977	0.0130792972711947	0.00677006000687791	1	1.00106216157324	3231.90763958656	1	8338.7652173913	1	1	1	1	2019-03-29T15:11:53.518	NG_ecoli_LTEE_151_DM25	-0	-0	165.15	DIA_100X_EMPTY_1x1_100ms	1f615488-3ebd-4627-9456-f1c68eb117f3	EPI_100X_YFP_1x1_200ms_25sola	EPI_100X_RFP_1x1_200ms_25sola
17	28	13.8973643390535	389	45.3106675913579	87.987146529563	313.118251928021	876020	2251.9794344473	92.4379004968701	174.409811063199	0	189682	487.614395886889	445.423664380311	781.873810076432	0	NaN	NaN	NaN	NaN	NaN	325.874660906586	0.999891143475564	25.7856881448495	15.1783180267247	12.2871383412615	3.78896462374141	0.00233503110114708	0.00110285007796475	1	1.00001711072405	3057.52560994171	0	7845.78663239075	1	1	1	1	2019-03-29T15:11:53.518	NG_ecoli_LTEE_151_DM25	-0	-0	165.15	DIA_100X_EMPTY_1x1_100ms	f1c8fe28-5434-4f84-9a43-8d8511c8aeaf	EPI_100X_YFP_1x1_200ms_25sola	EPI_100X_RFP_1x1_200ms_25sola
18	26	11.9221331091571	310	41.9465472482083	85.6483870967742	1585.38709677419	908783	2931.55806451613	92.4379004968701	174.409811063199	0	131393	423.848387096774	445.423664380311	781.873810076432	0	NaN	NaN	NaN	NaN	NaN	271.418647834169	0.994460077318776	24.9744693318186	12.6972911493862	10.4886056816795	3.15057842404025	0.0176748453412795	0.00996974331486744	0	1.00407588198819	2157.85206288858	0	8810.62580645161	1	1	1	1	2019-03-29T15:11:53.518	NG_ecoli_LTEE_151_DM25	-0	-0	165.15	DIA_100X_EMPTY_1x1_100ms	d4a4fc77-f0ed-4e11-9b73-265f4bbc2f75	EPI_100X_YFP_1x1_200ms_25sola	EPI_100X_RFP_1x1_200ms_25sola
19	44	12.0170214752477	529	-45.1379383351157	100.561436672968	1231.3156899811	631725	1194.18714555766	92.4379004968701	174.409811063199	0	201960	381.776937618147	445.423664380311	781.873810076432	0	NaN	NaN	NaN	NaN	NaN	444.60772764882	0.881599413025883	43.253202078938	11.9390072882712	9.9582566351951	2.62883428094946	0.0582932737356975	0.0209566297372157	1	1.05228422620844	3368.79647732843	0	8441.36483931947	1	1	1	1	2019-03-29T15:11:53.518	NG_ecoli_LTEE_151_DM25	-0	-0	165.15	DIA_100X_EMPTY_1x1_100ms	f3a667db-0cd5-4761-8f10-889bfda198fd	EPI_100X_YFP_1x1_200ms_25sola	EPI_100X_RFP_1x1_200ms_25sola
20	25	11.9717716704182	300	41.1595458793736	97.7566666666667	60.5566666666667	1739488	5798.29333333333	92.4379004968701	174.409811063199	0	176003	586.676666666667	445.423664380311	781.873810076432	0	NaN	NaN	NaN	NaN	NaN	268.320040954035	0.987615832045187	24.8131002279397	12.5251831810381	10.4139606796035	3.0468135272614	0.0249192548892867	0.0127668583863675	1	1.00691850861104	2113.50256038429	1	8552.09	1	1	1	1	2019-03-29T15:11:53.518	NG_ecoli_LTEE_151_DM25	-0	-0	165.15	DIA_100X_EMPTY_1x1_100ms	4ba28698-4b5e-4af6-a219-5a75b979f4df	EPI_100X_YFP_1x1_200ms_25sola	EPI_100X_RFP_1x1_200ms_25sola
21	25	11.3549715820854	285	43.2527617219231	99.8140350877193	37.8280701754386	357119	1253.04912280702	92.4379004968701	174.409811063199	0	791179	2776.06666666667	445.423664380311	781.873810076432	0	NaN	NaN	NaN	NaN	NaN	261.667018384315	0.992420399117413	24.5849021382764	12.6299820542139	10.1929349423218	3.17572544544677	0.0345921186303065	0.0203273121225849	0	1.01689149854824	2006.11982533178	1	8789.55789473684	1	1	1	1	2019-03-29T15:11:53.518	NG_ecoli_LTEE_151_DM25	-0	-0	165.15	DIA_100X_EMPTY_1x1_100ms	6c3e78d0-12b8-4764-9f81-33f96cc4bce5	EPI_100X_YFP_1x1_200ms_25sola	EPI_100X_RFP_1x1_200ms_25sola
22	22	11.8629388020919	261	1.37600604460312	122.287356321839	1708.70881226054	395447	1515.12260536398	92.4379004968701	174.409811063199	0	110056	421.670498084291	445.423664380311	781.873810076432	0	NaN	NaN	NaN	NaN	NaN	235.731619746261	0.999915646604426	22.0341362822696	12.9751405948747	10.2478820571377	3.47149767413542	0.00501748149295861	0.00266204358131598	1	1.00022597887721	1817.41517313714	1	8568.57471264368	1	1	1	1	2019-03-29T15:11:53.518	NG_ecoli_LTEE_151_DM25	-0	-0	165.15	DIA_100X_EMPTY_1x1_100ms	be336fad-a297-4684-9e10-bd01b26f0629	EPI_100X_YFP_1x1_200ms_25sola	EPI_100X_RFP_1x1_200ms_25sola
23	27	11.9199183432047	322	46.2284632901282	121.484472049689	426.167701863354	721508	2240.70807453416	92.4379004968701	174.409811063199	0	124944	388.024844720497	445.423664380311	781.873810076432	0	NaN	NaN	NaN	NaN	NaN	285.41078246366	0.996892956132198	25.9511919251382	12.5901410502379	10.5542563693923	3.29169846601527	0.00449993424087973	0.00185754687150667	1	1.00012552843989	2270.40047740853	0	8405.33850931677	1	1	1	1	2019-03-29T15:11:53.518	NG_ecoli_LTEE_151_DM25	-0	-0	165.15	DIA_100X_EMPTY_1x1_100ms	c6dd805d-7c47-423d-8c54-fd06989f6a00	EPI_100X_YFP_1x1_200ms_25sola	EPI_100X_RFP_1x1_200ms_25sola
24	25	13.1982536746827	330	32.5845918850979	127.281818181818	1328.55151515152	1683058	5100.17575757576	92.4379004968701	174.409811063199	0	129683	392.978787878788	445.423664380311	781.873810076432	0	NaN	NaN	NaN	NaN	NaN	275.447579460902	0.999844355305215	22.9042246158389	14.345214555984	11.6943734789149	3.59132150777396	0.00153173330564698	0.000713867836132893	0	1.00001729866112	2460.13757733673	0	8042.51212121212	1	1	1	1	2019-03-29T15:11:53.518	NG_ecoli_LTEE_151_DM25	-0	-0	165.15	DIA_100X_EMPTY_1x1_100ms	55511102-54e5-4ac8-8991-6e61bca39255	EPI_100X_YFP_1x1_200ms_25sola	EPI_100X_RFP_1x1_200ms_25sola
25	24	11.1673818623089	268	43.6357135629897	137.723880597015	882.675373134328	516948	1928.91044776119	92.4379004968701	174.409811063199	0	89918	335.514925373134	445.423664380311	781.873810076432	0	NaN	NaN	NaN	NaN	NaN	240.391791575884	0.999902775141022	22.6371858623272	12.8258261135762	10.2256266761799	3.33121515910937	0.00292875834676846	0.00153897409478445	0	1.0000854525508	1859.05476806134	0	8289.83582089552	1	1	1	1	2019-03-29T15:11:53.518	NG_ecoli_LTEE_151_DM25	-0	-0	165.15	DIA_100X_EMPTY_1x1_100ms	476e13a0-7a15-43ba-82de-4eb69d64fb02	EPI_100X_YFP_1x1_200ms_25sola	EPI_100X_RFP_1x1_200ms_25sola
26	42	11.5718309971624	486	49.2182775487695	137.401234567901	1723.6646090535	1322857	2721.92798353909	92.4379004968701	174.409811063199	0	213339	438.969135802469	445.423664380311	781.873810076432	0	NaN	NaN	NaN	NaN	NaN	439.97252343439	0.93412260450695	41.747487241514	12.1951025702123	10.1785370271347	2.59757018674578	0.0259864406925876	0.012338024794514	1	1.0045015421069	3396.96399476775	1	8912.20987654321	1	1	1	1	2019-03-29T15:11:53.518	NG_ecoli_LTEE_151_DM25	-0	-0	165.15	DIA_100X_EMPTY_1x1_100ms	a8fd07da-1646-4ac1-9a00-d2164d7407d3	EPI_100X_YFP_1x1_200ms_25sola	EPI_100X_RFP_1x1_200ms_25sola
27	27	11.2953417174315	305	44.9478839140995	137.990163934426	1943.02950819672	658402	2158.69508196721	92.4379004968701	174.409811063199	0	152918	501.370491803279	445.423664380311	781.873810076432	0	NaN	NaN	NaN	NaN	NaN	273.274012141226	0.991496063074683	26.302505515368	11.9942686991963	10.0007910951422	3.0013032653743	0.0219219782090436	0.0130308939708658	0	1.00791898864885	2066.12081329266	0	8717.23606557377	1	1	1	1	2019-03-29T15:11:53.518	NG_ecoli_LTEE_151_DM25	-0	-0	165.15	DIA_100X_EMPTY_1x1_100ms	fa504f46-a846-414a-afcb-05a23cea880c	EPI_100X_YFP_1x1_200ms_25sola	EPI_100X_RFP_1x1_200ms_25sola
28	31	12.5079352434545	388	45.2900501367154	149.327319587629	2022.70618556701	1975483	5091.45103092783	92.4379004968701	174.409811063199	0	251110	647.190721649485	445.423664380311	781.873810076432	0	NaN	NaN	NaN	NaN	NaN	335.601090361846	0.969540607908366	29.4125336468571	13.6454338814293	11.0300662755578	3.11620846293767	0.014120987494214	0.00580332534090265	1	1.00114904445441	2810.46746619545	0	8325.3118556701	1	1	1	1	2019-03-29T15:11:53.518	NG_ecoli_LTEE_151_DM25	-0	-0	165.15	DIA_100X_EMPTY_1x1_100ms	7abf71bc-0dfe-4a9c-84af-a670d2a8b7a0	EPI_100X_YFP_1x1_200ms_25sola	EPI_100X_RFP_1x1_200ms_25sola
29	27	12.216721392368	330	46.8957494988724	155.442424242424	996.951515151515	196622	595.824242424242	92.4379004968701	174.409811063199	0	3887307	11779.7181818182	445.423664380311	781.873810076432	0	NaN	NaN	NaN	NaN	NaN	286.964778329826	0.998013252668119	26.0019837101212	12.8784034547247	10.6190345963133	3.30764402433026	0.00665647652000188	0.00323624697049294	1	1.00050466744664	2302.85415867393	0	8520.47575757576	1	1	1	1	2019-03-29T15:11:53.518	NG_ecoli_LTEE_151_DM25	-0	-0	165.15	DIA_100X_EMPTY_1x1_100ms	a4aeadfc-f8d0-4508-af7e-cdfdea133c31	EPI_100X_YFP_1x1_200ms_25sola	EPI_100X_RFP_1x1_200ms_25sola
30	37	12.9158162272204	479	47.6655472469926	160.503131524008	27.3695198329854	1121410	2341.14822546973	92.4379004968701	174.409811063199	0	271222	566.225469728601	445.423664380311	781.873810076432	0	NaN	NaN	NaN	NaN	NaN	408.065147505016	0.916990609353723	36.7611741381109	13.6357759576696	10.7415784737862	2.96163493471934	1.0926449818498	0.0194125556901374	1	1.00063655008097	3331.31320766269	0	8160.22964509395	1	1	1	1	2019-03-29T15:11:53.518	NG_ecoli_LTEE_151_DM25	-0	-0	165.15	DIA_100X_EMPTY_1x1_100ms	60725769-21af-444a-9720-b599831a8835	EPI_100X_YFP_1x1_200ms_25sola	EPI_100X_RFP_1x1_200ms_25sola
31	52	11.9235457664154	620	49.388804035608	164.333870967742	1919.42096774194	1835622	2960.68064516129	92.4379004968701	174.409811063199	0	303689	489.820967741935	445.423664380311	781.873810076432	0	NaN	NaN	NaN	NaN	NaN	541.17748730884	0.92129066384132	51.1763803452057	12.2076672326231	10.4101398086397	2.08306678697949	0.0167570350946887	0.00675710994818278	1	1.00244450128525	4355.8465426564	0	8715.14677419355	1	1	1	1	2019-03-29T15:11:53.518	NG_ecoli_LTEE_151_DM25	-0	-0	165.15	DIA_100X_EMPTY_1x1_100ms	78ec4afa-9329-431c-badd-a0f47e442654	EPI_100X_YFP_1x1_200ms_25sola	EPI_100X_RFP_1x1_200ms_25sola
32	31	11.2573338025686	349	49.3523485420061	166.607449856734	1980.8452722063	741033	2123.30372492837	92.4379004968701	174.409811063199	0	179187	513.429799426934	445.423664380311	781.873810076432	0	NaN	NaN	NaN	NaN	NaN	311.895785672994	0.980411479581594	30.0284014404913	11.9723436364193	10.0698497603215	2.80506359822705	0.00642076514106295	0.00353337243551279	1	1.00018624299425	2391.48728748635	0	8558.61891117478	1	1	1	1	2019-03-29T15:11:53.518	NG_ecoli_LTEE_151_DM25	-0	-0	165.15	DIA_100X_EMPTY_1x1_100ms	d2498570-8b2c-4c95-a54c-2c7b348cd413	EPI_100X_YFP_1x1_200ms_25sola	EPI_100X_RFP_1x1_200ms_25sola
33	28	12.3165983607402	345	46.9668107702538	179.469565217391	824.721739130435	576215	1670.1884057971	92.4379004968701	174.409811063199	0	118243	342.733333333333	445.423664380311	781.873810076432	0	NaN	NaN	NaN	NaN	NaN	290.662398038672	0.999094364124474	26.4925061684822	12.730647137371	10.5897960687916	3.19976252492842	0.00765043383475278	0.00331073219945486	1	1.00050471694064	2333.39422759744	0	8164.79710144928	1	1	1	1	2019-03-29T15:11:53.518	NG_ecoli_LTEE_151_DM25	-0	-0	165.15	DIA_100X_EMPTY_1x1_100ms	b7c54acd-0ab6-4aff-a587-8202bcae07aa	EPI_100X_YFP_1x1_200ms_25sola	EPI_100X_RFP_1x1_200ms_25sola
34	39	13.85816271785	541	49.1555540696593	194.922365988909	1636.80406654344	1123612	2076.9168207024	92.4379004968701	174.409811063199	0	220995	408.493530499076	445.423664380311	781.873810076432	0	NaN	NaN	NaN	NaN	NaN	451.709864885527	0.93943945462078	37.7821956689432	14.1211931753957	11.7391253675468	2.92442949914517	0.0131088576317519	0.00700416763586954	1	1.00340478303949	4089.29607398963	0	8399.19963031423	1	1	1	1	2019-03-29T15:11:53.518	NG_ecoli_LTEE_151_DM25	-0	-0	165.15	DIA_100X_EMPTY_1x1_100ms	95148648-d275-460b-b8b0-c005f78d9b42	EPI_100X_YFP_1x1_200ms_25sola	EPI_100X_RFP_1x1_200ms_25sola
35	31	13.1653541879795	409	47.5893725031369	197.38630806846	941.019559902201	625496	1529.33007334963	92.4379004968701	174.409811063199	0	149742	366.117359413203	445.423664380311	781.873810076432	0	NaN	NaN	NaN	NaN	NaN	345.731856772456	0.986308006739899	29.9852509081703	13.0832204035473	11.1612842003354	3.10007286590651	0.0120868447049769	0.00527084112732385	1	1.00158594386196	2933.76891111449	0	8166.64792176039	1	1	1	1	2019-03-29T15:11:53.518	NG_ecoli_LTEE_151_DM25	-0	-0	165.15	DIA_100X_EMPTY_1x1_100ms	88fedc44-221a-46b0-8d26-5a433d74377e	EPI_100X_YFP_1x1_200ms_25sola	EPI_100X_RFP_1x1_200ms_25sola
36	19	10.8743293711881	207	-48.6605062352269	190.80193236715	1406.11111111111	78269	378.111111111111	92.4379004968701	174.409811063199	0	279819	1351.78260869565	445.423664380311	781.873810076432	0	NaN	NaN	NaN	NaN	NaN	187.704126907536	0.999262853739018	17.6101948285603	13.7997675776601	9.81318969782719	3.80148389748534	0.0526022512435779	0.0258865572650471	1	1.01531277512226	1331.90862290588	0	10142.8647342995	1	1	1	1	2019-03-29T15:11:53.518	NG_ecoli_LTEE_151_DM25	-0	-0	165.15	DIA_100X_EMPTY_1x1_100ms	7a1f74ea-1955-4e9e-8b57-25319abeef48	EPI_100X_YFP_1x1_200ms_25sola	EPI_100X_RFP_1x1_200ms_25sola
37	26	12.4974193799101	326	41.7503883326279	198.466257668712	614.763803680982	597585	1833.08282208589	92.4379004968701	174.409811063199	0	115716	354.957055214724	445.423664380311	781.873810076432	0	NaN	NaN	NaN	NaN	NaN	284.38956827833	0.997409401820519	25.7211906662663	12.7328872642176	10.729606251908	3.10860957262194	0.00795276505358261	0.00357624328500131	1	1.00054646160588	2325.67229732958	0	8149.85582822086	1	1	1	1	2019-03-29T15:11:53.518	NG_ecoli_LTEE_151_DM25	-0	-0	165.15	DIA_100X_EMPTY_1x1_100ms	2d74e92c-062b-4321-9d8f-4cec4923e09d	EPI_100X_YFP_1x1_200ms_25sola	EPI_100X_RFP_1x1_200ms_25sola
38	22	10.1817988104363	224	29.6590796214649	209.035714285714	254.825892857143	107704	480.821428571429	92.4379004968701	174.409811063199	0	6688288	29858.4285714286	445.423664380311	781.873810076432	0	NaN	NaN	NaN	NaN	NaN	222.736790639919	0.999463080188145	21.5334684422785	12.5222572657349	9.9121701498438	3.32023998861482	0.00953302114480908	0.00451456005088347	1	1.00067500764754	1661.65694255837	1	9095.125	1	1	1	1	2019-03-29T15:11:53.518	NG_ecoli_LTEE_151_DM25	-0	-0	165.15	DIA_100X_EMPTY_1x1_100ms	1542b9e6-f63b-403c-8843-0857f6dcc710	EPI_100X_YFP_1x1_200ms_25sola	EPI_100X_RFP_1x1_200ms_25sola
39	29	13.0049621738926	380	43.4369324431118	209.247368421053	1585.90526315789	668151	1758.29210526316	92.4379004968701	174.409811063199	0	143332	377.189473684211	445.423664380311	781.873810076432	0	NaN	NaN	NaN	NaN	NaN	323.670349909043	0.991389654093752	28.4623532596827	13.117993974958	10.9601316386137	3.30461924385587	0.0219614492228881	0.00224601469218519	1	1.00020429816724	2685.29638165385	0	8271.52894736842	1	1	1	1	2019-03-29T15:11:53.518	NG_ecoli_LTEE_151_DM25	-0	-0	165.15	DIA_100X_EMPTY_1x1_100ms	0f46546b-82ca-470e-b09e-e604fd9eca70	EPI_100X_YFP_1x1_200ms_25sola	EPI_100X_RFP_1x1_200ms_25sola
40	19	11.1357396894161	212	-47.4249749762094	212.72641509434	426.188679245283	522277	2463.57075471698	92.4379004968701	174.409811063199	0	78610	370.801886792453	445.423664380311	781.873810076432	0	NaN	NaN	NaN	NaN	NaN	203.433325135037	0.999830889431646	18.0676496152965	14.1352527114514	10.7067181580025	3.94920194309572	0.00486081903113881	0.00273948231394149	0	1.00016642898741	1626.68807203661	1	8252.66037735849	1	1	1	1	2019-03-29T15:11:53.518	NG_ecoli_LTEE_151_DM25	-0	-0	165.15	DIA_100X_EMPTY_1x1_100ms	93307a93-7105-4c32-82d0-94d365ebfe5e	EPI_100X_YFP_1x1_200ms_25sola	EPI_100X_RFP_1x1_200ms_25sola
41	33	12.4239512655925	410	44.6579027951655	219.173170731707	1670.63414634146	917399	2237.55853658537	92.4379004968701	174.409811063199	0	159440	388.878048780488	445.423664380311	781.873810076432	0	NaN	NaN	NaN	NaN	NaN	354.645795687112	0.921211577060633	32.1957384317447	13.2591517551226	10.607675510668	3.00494038783062	0.0133205890212381	0.00842685602870025	0	1.00460486988055	2845.30432556066	0	8721.02195121951	1	1	1	1	2019-03-29T15:11:53.518	NG_ecoli_LTEE_151_DM25	-0	-0	165.15	DIA_100X_EMPTY_1x1_100ms	fb92396b-0c09-4ae6-98f0-e64bd6379be3	EPI_100X_YFP_1x1_200ms_25sola	EPI_100X_RFP_1x1_200ms_25sola
42	18	12.95479307388	234	-49.925165790326	215.615384615385	409.038461538462	604739	2584.3547008547	92.4379004968701	174.409811063199	0	86751	370.730769230769	445.423664380311	781.873810076432	0	NaN	NaN	NaN	NaN	NaN	215.978480698909	0.999941051871815	19.0311170288739	14.0918979350394	10.5627677461654	4.02708254959786	0.0303565312198869	0.0156069232284774	1	1.00647302476457	1667.66810424503	1	8038.97863247863	1	1	1	1	2019-03-29T15:11:53.518	NG_ecoli_LTEE_151_DM25	-0	-0	165.15	DIA_100X_EMPTY_1x1_100ms	d316b421-6b3c-416b-9669-58139fa7d9ce	EPI_100X_YFP_1x1_200ms_25sola	EPI_100X_RFP_1x1_200ms_25sola
43	20	12.6279000592109	253	-36.7552458141151	217.181818181818	882.612648221344	378457	1495.87747035573	92.4379004968701	174.409811063199	0	79236	313.185770750988	445.423664380311	781.873810076432	0	NaN	NaN	NaN	NaN	NaN	220.394275899284	0.999845170520188	19.1688318955203	14.2948926132919	11.0137353595224	3.86012666100806	0.002872084642825	0.00147976874961217	1	1.00005599018435	1826.22718789729	0	8199.73517786561	1	1	1	1	2019-03-29T15:11:53.518	NG_ecoli_LTEE_151_DM25	-0	-0	165.15	DIA_100X_EMPTY_1x1_100ms	dda00195-4345-481c-b8e0-8169a051835e	EPI_100X_YFP_1x1_200ms_25sola	EPI_100X_RFP_1x1_200ms_25sola
44	24	12.592447420017	302	28.643832881124	219.496688741722	660.596026490066	731789	2423.14238410596	92.4379004968701	174.409811063199	0	244725	810.347682119205	445.423664380311	781.873810076432	0	NaN	NaN	NaN	NaN	NaN	262.650972419801	0.999792313173808	22.5052192283696	14.0200041722152	11.02151569902	3.87122760717203	0.0178581889685349	0.0096128500132934	0	1.00325211944716	2147.11732578909	0	8115.02649006623	1	1	1	1	2019-03-29T15:11:53.518	NG_ecoli_LTEE_151_DM25	-0	-0	165.15	DIA_100X_EMPTY_1x1_100ms	a3a7c92e-f74c-4163-946c-26c92dd7a9c8	EPI_100X_YFP_1x1_200ms_25sola	EPI_100X_RFP_1x1_200ms_25sola
45	22	13.7271524314633	302	-40.4432878026313	222.950331125828	277.480132450331	1378110	4563.27814569536	92.4379004968701	174.409811063199	0	554452	1835.93377483444	445.423664380311	781.873810076432	0	NaN	NaN	NaN	NaN	NaN	272.94254014305	0.999962223186726	22.0146460514111	15.2132507014816	11.7697015612112	4.11893162181205	0.0234623544467447	0.0115547766142404	1	1.00452337917654	2395.14874963966	1	8339.62582781457	1	1	1	1	2019-03-29T15:11:53.518	NG_ecoli_LTEE_151_DM25	-0	-0	165.15	DIA_100X_EMPTY_1x1_100ms	7865e104-0e10-4c2b-a877-e35c9e16be63	EPI_100X_YFP_1x1_200ms_25sola	EPI_100X_RFP_1x1_200ms_25sola
46	21	14.3724487222805	302	-49.0942110414563	225.221854304636	256.990066225166	1426932	4724.94039735099	92.4379004968701	174.409811063199	0	2296232	7603.41721854305	445.423664380311	781.873810076432	0	NaN	NaN	NaN	NaN	NaN	264.672968819023	0.999906418512875	20.3042680996377	16.759070896692	12.3968415715652	4.62882946190454	0.011605664408179	0.00530711348357625	1	1.00087620682453	2450.75175753415	2	8386.10927152318	1	1	1	1	2019-03-29T15:11:53.518	NG_ecoli_LTEE_151_DM25	-0	-0	165.15	DIA_100X_EMPTY_1x1_100ms	79ddfb46-38e4-4edb-a280-4f5bb864f3db	EPI_100X_YFP_1x1_200ms_25sola	EPI_100X_RFP_1x1_200ms_25sola
47	32	11.9534717185631	383	46.291967416349	232.509138381201	1317.97911227154	1066038	2783.38903394256	92.4379004968701	174.409811063199	0	134367	350.827676240209	445.423664380311	781.873810076432	0	NaN	NaN	NaN	NaN	NaN	338.33977772908	0.986048718861548	31.6957885992748	12.311546684874	10.407150436452	2.86393197021662	0.0060739550072239	0.00282721969986602	1	1.00056490353044	2696.21864564269	0	8012.83289817232	1	1	1	1	2019-03-29T15:11:53.518	NG_ecoli_LTEE_151_DM25	-0	-0	165.15	DIA_100X_EMPTY_1x1_100ms	bcf9d323-5cc1-44cc-99cc-f0d3f7d567e7	EPI_100X_YFP_1x1_200ms_25sola	EPI_100X_RFP_1x1_200ms_25sola
48	32	11.850073322969	379	49.1440731824352	234.23746701847	1286.48548812665	482497	1273.07915567282	92.4379004968701	174.409811063199	0	127990	337.704485488127	445.423664380311	781.873810076432	0	NaN	NaN	NaN	NaN	NaN	334.259530782175	0.986099347746864	30.147627853152	12.7534099554648	10.7842462187059	2.97121280265948	0.00514701806087358	0.00274492345344754	1	1.00011585055435	2753.73799380098	0	8092.90501319261	1	1	1	1	2019-03-29T15:11:53.518	NG_ecoli_LTEE_151_DM25	-0	-0	165.15	DIA_100X_EMPTY_1x1_100ms	31f06e6c-27c2-4d4a-9f3e-4ae95cf5012a	EPI_100X_YFP_1x1_200ms_25sola	EPI_100X_RFP_1x1_200ms_25sola
49	31	12.2118489709755	384	44.3459598972299	227.903645833333	1233.03645833333	437860	1140.26041666667	92.4379004968701	174.409811063199	0	126549	329.5546875	445.423664380311	781.873810076432	0	NaN	NaN	NaN	NaN	NaN	334.619277760298	0.953018696148987	31.5113651158383	12.4558960246435	10.3143910378455	2.75575750056779	0.0148571914837229	0.00541068582494938	1	1.00197393835732	2632.96013603637	0	8263.984375	1	1	1	1	2019-03-29T15:11:53.518	NG_ecoli_LTEE_151_DM25	-0	-0	165.15	DIA_100X_EMPTY_1x1_100ms	71d96f77-27d3-4bf4-97b4-640c8ca0e670	EPI_100X_YFP_1x1_200ms_25sola	EPI_100X_RFP_1x1_200ms_25sola
50	38	12.6658978602252	481	49.3553915138455	236.503118503119	1388.33471933472	1667438	3466.60706860707	92.4379004968701	174.409811063199	0	979909	2037.23284823285	445.423664380311	781.873810076432	0	NaN	NaN	NaN	NaN	NaN	417.565395158817	0.954645461605513	37.1904661787529	12.9678588471138	10.8894087424629	2.82927243642513	0.0286527303722607	0.0109722482795418	1	1.01142174116058	3463.61891743772	0	8308.76091476091	1	1	1	1	2019-03-29T15:11:53.518	NG_ecoli_LTEE_151_DM25	-0	-0	165.15	DIA_100X_EMPTY_1x1_100ms	77758054-1961-4d47-bbf8-8dbacd1a7f6f	EPI_100X_YFP_1x1_200ms_25sola	EPI_100X_RFP_1x1_200ms_25sola
51	28	12.3716565004016	347	46.4411478362439	249.299711815562	1486.03170028818	589062	1697.58501440922	92.4379004968701	174.409811063199	0	118393	341.190201729107	445.423664380311	781.873810076432	0	NaN	NaN	NaN	NaN	NaN	296.899462048659	0.987128547274004	27.107599382081	12.7922446082398	10.6143850014045	2.9623081797341	0.0101481841304957	0.00540233949513528	0	1.00151412356239	2398.67060134729	0	8374.0144092219	1	1	1	1	2019-03-29T15:11:53.518	NG_ecoli_LTEE_151_DM25	-0	-0	165.15	DIA_100X_EMPTY_1x1_100ms	35fea36a-542b-4194-80d3-4bf682b3dc89	EPI_100X_YFP_1x1_200ms_25sola	EPI_100X_RFP_1x1_200ms_25sola
52	22	14.6577196912007	327	-48.7689080051323	267.929663608563	1116	1170297	3578.88990825688	92.4379004968701	174.409811063199	0	127396	389.590214067278	445.423664380311	781.873810076432	0	NaN	NaN	NaN	NaN	NaN	276.467255950228	0.999934195643392	21.330086080255	16.3480575454591	12.3044221251629	4.59454362808902	0.0104481978978476	0.00521531330136564	1	1.00087540706521	2536.32518058714	0	7893.02752293578	1	1	1	1	2019-03-29T15:11:53.518	NG_ecoli_LTEE_151_DM25	-0	-0	165.15	DIA_100X_EMPTY_1x1_100ms	679f8077-d293-437b-889f-98d381a4045a	EPI_100X_YFP_1x1_200ms_25sola	EPI_100X_RFP_1x1_200ms_25sola
53	25	11.7606786423277	295	42.2419917754101	281.793220338983	1637.75593220339	1258324	4265.50508474576	92.4379004968701	174.409811063199	0	115668	392.094915254237	445.423664380311	781.873810076432	0	NaN	NaN	NaN	NaN	NaN	267.466790788348	0.989539398493648	24.9917089988894	12.4229775446963	10.2917882516066	3.06263233383823	0.0110513120491436	0.00604100302706054	0	1.00158807035296	2079.06238539257	0	8760.86779661017	1	1	1	1	2019-03-29T15:11:53.518	NG_ecoli_LTEE_151_DM25	-0	-0	165.15	DIA_100X_EMPTY_1x1_100ms	33204ef0-340b-45b1-a1c3-cd57851b0c88	EPI_100X_YFP_1x1_200ms_25sola	EPI_100X_RFP_1x1_200ms_25sola
54	36	12.0486995403337	434	49.0324133313632	299.619815668203	1139.14285714286	766915	1767.08525345622	92.4379004968701	174.409811063199	0	159015	366.39400921659	445.423664380311	781.873810076432	0	NaN	NaN	NaN	NaN	NaN	381.974816520156	0.968662898390049	35.3302307446278	12.5423609742264	10.4614313462257	2.76126482248151	0.00638829197202648	0.00335158421037585	0	1.00086881153213	3036.81666389313	0	8261.86405529954	1	1	1	1	2019-03-29T15:11:53.518	NG_ecoli_LTEE_151_DM25	-0	-0	165.15	DIA_100X_EMPTY_1x1_100ms	960c65f0-0fb7-48f4-8db3-67a5589ed702	EPI_100X_YFP_1x1_200ms_25sola	EPI_100X_RFP_1x1_200ms_25sola
55	18	11.4325072515149	207	-45.5437175053952	294	1243.61835748792	311201	1503.38647342995	92.4379004968701	174.409811063199	0	77981	376.719806763285	445.423664380311	781.873810076432	0	NaN	NaN	NaN	NaN	NaN	203.200929963172	0.999865220436841	18.4273111527068	13.9516378867326	10.5287110646214	3.81486525682923	0.0185746133905427	0.00998688720792889	0	1.00234323121646	1604.36162643358	1	8546.42512077295	1	1	1	1	2019-03-29T15:11:53.518	NG_ecoli_LTEE_151_DM25	-0	-0	165.15	DIA_100X_EMPTY_1x1_100ms	0fa63e83-14e6-4ffb-9397-b4e1c787bb9f	EPI_100X_YFP_1x1_200ms_25sola	EPI_100X_RFP_1x1_200ms_25sola
56	26	12.0596820723392	314	42.8199516335812	305.082802547771	1899.94267515924	1817409	5787.92675159236	92.4379004968701	174.409811063199	0	184221	586.691082802548	445.423664380311	781.873810076432	0	NaN	NaN	NaN	NaN	NaN	273.392876677481	0.997656440958212	25.3227894172326	12.6488996829652	10.3409489017096	3.3057620905244	0.00962063252849573	0.00517100720120147	2	1.00029304045877	2126.77824419496	0	8498.88216560509	1	1	1	1	2019-03-29T15:11:53.518	NG_ecoli_LTEE_151_DM25	-0	-0	165.15	DIA_100X_EMPTY_1x1_100ms	d71bd582-bbb8-4142-8dab-e88808cf7252	EPI_100X_YFP_1x1_200ms_25sola	EPI_100X_RFP_1x1_200ms_25sola
57	23	10.7773018722125	249	34.655722195139	307.767068273092	1848.89959839357	495194	1988.73092369478	92.4379004968701	174.409811063199	0	105880	425.220883534137	445.423664380311	781.873810076432	0	NaN	NaN	NaN	NaN	NaN	244.459175597964	0.998572338112182	23.7784710273898	11.9660347393751	9.97129571516808	2.9806711024569	0.00640298736133784	0.00320362650280398	1	1.00041420324288	1856.85075863987	1	8722.31726907631	1	1	1	1	2019-03-29T15:11:53.518	NG_ecoli_LTEE_151_DM25	-0	-0	165.15	DIA_100X_EMPTY_1x1_100ms	842f926a-7968-435f-8d8d-2cebbc1a1b1d	EPI_100X_YFP_1x1_200ms_25sola	EPI_100X_RFP_1x1_200ms_25sola
58	21	11.9949665609438	253	-8.76297939477891	310.233201581028	1243.90118577075	674404	2665.62845849802	92.4379004968701	174.409811063199	0	99415	392.944664031621	445.423664380311	781.873810076432	0	NaN	NaN	NaN	NaN	NaN	242.661590294249	0.998197613936844	21.5950605512358	13.3589213909194	10.6583445860964	3.63385126677557	0.023802075626521	0.0128005766068012	1	1.00514905097425	1926.74313993899	2	8527.84584980237	1	1	1	1	2019-03-29T15:11:53.518	NG_ecoli_LTEE_151_DM25	-0	-0	165.15	DIA_100X_EMPTY_1x1_100ms	e262eea5-dc87-462c-a137-11b7a67e1c38	EPI_100X_YFP_1x1_200ms_25sola	EPI_100X_RFP_1x1_200ms_25sola
59	28	12.5331759209637	352	45.3491902798965	316.542613636364	643.548295454545	1005785	2857.34375	92.4379004968701	174.409811063199	0	191822	544.948863636364	445.423664380311	781.873810076432	0	NaN	NaN	NaN	NaN	NaN	305.756395574432	0.988206264375457	27.9520051769159	13.3394345463885	10.3975303501735	3.42751641133332	0.0295408280622375	0.00651427416051273	1	1.00048115335915	2373.35794689076	1	8283.76136363636	1	1	1	1	2019-03-29T15:11:53.518	NG_ecoli_LTEE_151_DM25	-0	-0	165.15	DIA_100X_EMPTY_1x1_100ms	eefbe7e1-4b68-4fb9-8574-a8f823f85a33	EPI_100X_YFP_1x1_200ms_25sola	EPI_100X_RFP_1x1_200ms_25sola
60	28	14.390032856048	403	40.6699092041841	322.342431761787	1570.75434243176	982092	2436.95285359801	92.4379004968701	174.409811063199	0	135530	336.302729528536	445.423664380311	781.873810076432	0	NaN	NaN	NaN	NaN	NaN	339.330647511648	0.999876430349921	26.5764108354645	15.108412157509	12.3660123365999	3.76141958294587	0.00839456291043744	0.00509353249770394	0	1.00120659642884	3191.8726906345	0	8003.00496277916	1	1	1	1	2019-03-29T15:11:53.518	NG_ecoli_LTEE_151_DM25	-0	-0	165.15	DIA_100X_EMPTY_1x1_100ms	609d9fce-1418-453e-92e6-f9d298e6ec2e	EPI_100X_YFP_1x1_200ms_25sola	EPI_100X_RFP_1x1_200ms_25sola
61	21	11.7087553830021	246	1.87082989489885	326.727642276423	1256.84959349593	653151	2655.08536585366	92.4379004968701	174.409811063199	0	90696	368.682926829268	445.423664380311	781.873810076432	0	NaN	NaN	NaN	NaN	NaN	222.117678986664	0.999825806607747	20.43001317409	13.464024031323	10.3168492816687	3.75196466214126	0.00786774796031579	0.00438800687118489	0	1.00052923251122	1707.86170303449	1	8529.43089430894	1	1	1	1	2019-03-29T15:11:53.518	NG_ecoli_LTEE_151_DM25	-0	-0	165.15	DIA_100X_EMPTY_1x1_100ms	ec51c4e2-27b8-4e17-9446-d28183d882cd	EPI_100X_YFP_1x1_200ms_25sola	EPI_100X_RFP_1x1_200ms_25sola
62	24	12.5621464379712	302	12.3798675318428	326.013245033113	1853.73178807947	542922	1797.75496688742	92.4379004968701	174.409811063199	0	139762	462.788079470199	445.423664380311	781.873810076432	0	NaN	NaN	NaN	NaN	NaN	266.57553600805	0.998046900329152	23.393129695397	14.0095589534641	10.9496088657832	3.57569251620935	0.0102317921020222	0.00469219567221584	1	1.00024937184173	2202.80179537914	1	8693.10264900662	1	1	1	1	2019-03-29T15:11:53.518	NG_ecoli_LTEE_151_DM25	-0	-0	165.15	DIA_100X_EMPTY_1x1_100ms	4854a8f9-596a-4bc6-be4d-dd850c804a81	EPI_100X_YFP_1x1_200ms_25sola	EPI_100X_RFP_1x1_200ms_25sola
63	22	13.0808500713177	290	-27.7079729718634	334.879310344828	642.520689655172	288156	993.641379310345	92.4379004968701	174.409811063199	0	1563129	5390.1	445.423664380311	781.873810076432	0	NaN	NaN	NaN	NaN	NaN	261.079670981767	0.999915925498847	21.2115083106098	15.323299004673	11.7048994107458	4.22000281500829	0.0476068511801386	0.0125914816007213	1	1.00429868955196	2282.42651815899	1	8361.10689655172	1	1	1	1	2019-03-29T15:11:53.518	NG_ecoli_LTEE_151_DM25	-0	-0	165.15	DIA_100X_EMPTY_1x1_100ms	f5fd6014-fbe6-40b8-b494-2e15b15faf61	EPI_100X_YFP_1x1_200ms_25sola	EPI_100X_RFP_1x1_200ms_25sola
64	23	12.1227551728791	279	27.8206201436921	334.240143369176	1661.08602150538	553837	1985.07885304659	92.4379004968701	174.409811063199	0	119833	429.508960573477	445.423664380311	781.873810076432	0	NaN	NaN	NaN	NaN	NaN	252.596653435556	0.999806042623571	21.5972452222725	14.2584736720276	11.1078235267641	3.87707825128366	0.015337695961652	0.00647200324637007	1	1.00117253185187	2092.88894290759	0	7941.62007168459	1	1	1	1	2019-03-29T15:11:53.518	NG_ecoli_LTEE_151_DM25	-0	-0	165.15	DIA_100X_EMPTY_1x1_100ms	a0dc4a93-c03a-4289-8054-8eee47295e59	EPI_100X_YFP_1x1_200ms_25sola	EPI_100X_RFP_1x1_200ms_25sola
65	29	14.4559961352696	420	43.7130561677337	346.430952380952	1190.20714285714	14423509	34341.6880952381	92.4379004968701	174.409811063199	0	157658	375.37619047619	445.423664380311	781.873810076432	0	NaN	NaN	NaN	NaN	NaN	351.477297007801	0.998348078759426	27.6259703957188	14.8196305669924	12.2094371319978	3.78911412331898	0.0139132126988579	0.00730251045771075	1	1.0007485271371	3234.43709658082	0	7547.02857142857	1	1	1	1	2019-03-29T15:11:53.518	NG_ecoli_LTEE_151_DM25	-0	-0	165.15	DIA_100X_EMPTY_1x1_100ms	0e487f22-e373-48c6-9e5d-c5df17fc944f	EPI_100X_YFP_1x1_200ms_25sola	EPI_100X_RFP_1x1_200ms_25sola
66	29	12.3391553047722	358	47.214629425844	350.254189944134	932.245810055866	562422	1571.01117318436	92.4379004968701	174.409811063199	0	118692	331.541899441341	445.423664380311	781.873810076432	0	NaN	NaN	NaN	NaN	NaN	303.331488565434	0.996032360383368	27.2320173217527	13.2392561305917	10.6747454877781	3.36611146365355	0.0183737978807165	0.00961353093126889	0	1.00471535203028	2437.16399965115	0	8195.65363128492	1	1	1	1	2019-03-29T15:11:53.518	NG_ecoli_LTEE_151_DM25	-0	-0	165.15	DIA_100X_EMPTY_1x1_100ms	23624ef4-0e84-4799-8e14-de7917c359f4	EPI_100X_YFP_1x1_200ms_25sola	EPI_100X_RFP_1x1_200ms_25sola
67	26	13.3237229403028	347	36.8909457609118	354.268011527377	162.138328530259	478427	1378.75216138329	92.4379004968701	174.409811063199	0	138672	399.631123919308	445.423664380311	781.873810076432	0	NaN	NaN	NaN	NaN	NaN	290.542598571808	0.999847122924298	24.0434138692868	14.2493993910798	11.4327719093363	3.92439022466179	0.012814634625245	0.00623989647334094	1	1.00150511001296	2468.24969397042	0	7822.1325648415	1	1	1	1	2019-03-29T15:11:53.518	NG_ecoli_LTEE_151_DM25	-0	-0	165.15	DIA_100X_EMPTY_1x1_100ms	8e426e2d-0781-435a-9143-070b513ff6b7	EPI_100X_YFP_1x1_200ms_25sola	EPI_100X_RFP_1x1_200ms_25sola
68	29	12.3071291522366	357	47.9230322610925	361.333333333333	1703.2324929972	133243	373.229691876751	92.4379004968701	174.409811063199	0	6021765	16867.6890756303	445.423664380311	781.873810076432	0	NaN	NaN	NaN	NaN	NaN	314.631857428422	0.992434394530307	28.242464494421	12.9838800530102	10.8546122516699	3.07418477007862	0.00508193402992906	0.00246987040175855	1	1.00011268664865	2613.49155575997	0	8613.53221288515	1	1	1	1	2019-03-29T15:11:53.518	NG_ecoli_LTEE_151_DM25	-0	-0	165.15	DIA_100X_EMPTY_1x1_100ms	56515dc6-da91-47fe-9e24-57be5f7ed73f	EPI_100X_YFP_1x1_200ms_25sola	EPI_100X_RFP_1x1_200ms_25sola
69	15	5.97820050787559	90	-49.9959218371348	358.877777777778	1933.05555555556	25056	278.4	92.4379004968701	174.409811063199	0	1003128	11145.8666666667	445.423664380311	781.873810076432	0	NaN	NaN	NaN	NaN	NaN	170.397740123609	0.995635110974819	18.787827431773	10.5900512053139	8.33593816643983	3.32891865626019	0.00744309898251627	0.00343922559288247	1	1.00030208193801	1025.35773710124	1	10882.0222222222	1	1	1	1	2019-03-29T15:11:53.518	NG_ecoli_LTEE_151_DM25	-0	-0	165.15	DIA_100X_EMPTY_1x1_100ms	44572314-3b3f-48d6-933a-78eab96763b8	EPI_100X_YFP_1x1_200ms_25sola	EPI_100X_RFP_1x1_200ms_25sola
70	24	14.0573005843618	338	-22.285119842687	373.044378698225	1926.5325443787	1445272	4275.95266272189	92.4379004968701	174.409811063199	0	1494272	4420.92307692308	445.423664380311	781.873810076432	0	NaN	NaN	NaN	NaN	NaN	267.964764443597	0.999886785479615	21.6802758311501	16.0482863947898	11.8411711540799	4.3350564926497	0.0294687945680056	0.0143811203187237	1	1.00699506894921	2387.50341630821	1	8330.45857988166	1	1	1	1	2019-03-29T15:11:53.518	NG_ecoli_LTEE_151_DM25	-0	-0	165.15	DIA_100X_EMPTY_1x1_100ms	8c7d4fe0-cb7d-4382-902e-9cdb27415425	EPI_100X_YFP_1x1_200ms_25sola	EPI_100X_RFP_1x1_200ms_25sola
71	38	12.2005173315247	464	48.8833428248136	396.42025862069	394.26724137931	571839	1232.41163793103	92.4379004968701	174.409811063199	0	158039	340.601293103448	445.423664380311	781.873810076432	0	NaN	NaN	NaN	NaN	NaN	400.407219491632	0.941636669840735	37.3248944671092	12.5530127582218	10.5326503775929	2.5008071624027	0.0158348041456389	0.00827320750030045	1	1.00605478648074	3252.09936502165	0	8301.59267241379	1	1	1	1	2019-03-29T15:11:53.518	NG_ecoli_LTEE_151_DM25	-0	-0	165.15	DIA_100X_EMPTY_1x1_100ms	0f2f56e1-8e42-4c79-8355-1a51e98352c3	EPI_100X_YFP_1x1_200ms_25sola	EPI_100X_RFP_1x1_200ms_25sola
72	32	11.7182725822947	375	48.1677151010867	392.509333333333	1535.984	890959	2375.89066666667	92.4379004968701	174.409811063199	0	120555	321.48	445.423664380311	781.873810076432	0	NaN	NaN	NaN	NaN	NaN	337.536645175436	0.958089409128651	31.6770791551931	12.1684225557385	10.2541804423196	2.87573024055378	0.0217045258069198	0.00884710539571529	2	1.00586605561829	2615.99507512419	0	8373.29333333333	1	1	1	1	2019-03-29T15:11:53.518	NG_ecoli_LTEE_151_DM25	-0	-0	165.15	DIA_100X_EMPTY_1x1_100ms	a891d372-cb15-4ea0-bc0c-182f96eda012	EPI_100X_YFP_1x1_200ms_25sola	EPI_100X_RFP_1x1_200ms_25sola
73	20	10.790647332016	216	-30.9735708862541	390.435185185185	1179.85185185185	266329	1233.00462962963	92.4379004968701	174.409811063199	0	111813	517.652777777778	445.423664380311	781.873810076432	0	NaN	NaN	NaN	NaN	NaN	200.19579066478	0.999924136297955	19.0827748063025	12.8532580772352	9.76768569260008	3.7980038852289	0.0253145016829398	0.00252103867472903	0	1.0000899964058	1429.92993900704	0	8629.53240740741	1	1	1	1	2019-03-29T15:11:53.518	NG_ecoli_LTEE_151_DM25	-0	-0	165.15	DIA_100X_EMPTY_1x1_100ms	4b86d48a-54ac-4d96-ae36-857c5381dfcd	EPI_100X_YFP_1x1_200ms_25sola	EPI_100X_RFP_1x1_200ms_25sola
74	24	13.0787788283977	314	29.0951260740823	405.503184713376	108.767515923567	772291	2459.52547770701	92.4379004968701	174.409811063199	0	116320	370.445859872611	445.423664380311	781.873810076432	0	NaN	NaN	NaN	NaN	NaN	268.60830045519	0.999852758468548	22.7101651453267	14.1738421410145	11.4488310220307	3.61932629755285	0.00905117005577987	0.0039747888685799	1	1.00053006029198	2337.93517282203	0	8286.63057324841	1	1	1	1	2019-03-29T15:11:53.518	NG_ecoli_LTEE_151_DM25	-0	-0	165.15	DIA_100X_EMPTY_1x1_100ms	a916d81f-2322-48d9-a909-4c403c5e1756	EPI_100X_YFP_1x1_200ms_25sola	EPI_100X_RFP_1x1_200ms_25sola
75	23	12.0355141307175	278	30.154971717961	409.021582733813	1067.32014388489	77472	278.676258992806	92.4379004968701	174.409811063199	0	4468014	16071.9928057554	445.423664380311	781.873810076432	0	NaN	NaN	NaN	NaN	NaN	251.722254119485	0.996759446178736	22.7665478249589	12.8167873344492	10.7152291340048	3.20060789184602	0.00980678701013499	0.0042411030971694	1	1.0006214314146	2053.00491045722	0	8597.56474820144	1	1	1	1	2019-03-29T15:11:53.518	NG_ecoli_LTEE_151_DM25	-0	-0	165.15	DIA_100X_EMPTY_1x1_100ms	590921f7-20d5-4ded-96ff-bfc316555776	EPI_100X_YFP_1x1_200ms_25sola	EPI_100X_RFP_1x1_200ms_25sola
76	23	11.5426010084517	266	31.1572001369922	424.06015037594	1901.01127819549	707812	2660.94736842105	92.4379004968701	174.409811063199	0	126752	476.511278195489	445.423664380311	781.873810076432	0	NaN	NaN	NaN	NaN	NaN	239.743371568801	0.99982711035428	22.0782808265319	13.217961760846	10.2042368639452	3.79965327667194	0.0259662784090531	0.0014464212586564	1	1.00000774324576	1805.57775913806	0	8660.42105263158	1	1	1	1	2019-03-29T15:11:53.518	NG_ecoli_LTEE_151_DM25	-0	-0	165.15	DIA_100X_EMPTY_1x1_100ms	71a606a6-e57e-48ee-b640-54be13197b0c	EPI_100X_YFP_1x1_200ms_25sola	EPI_100X_RFP_1x1_200ms_25sola
77	27	12.1124105909272	327	46.9763735571707	427.37003058104	1275.60244648318	548102	1676.15290519878	92.4379004968701	174.409811063199	0	98532	301.321100917431	445.423664380311	781.873810076432	0	NaN	NaN	NaN	NaN	NaN	285.039413292026	0.998836132488365	25.8155152654397	12.7746574176959	10.7450400705704	3.13488097220344	0.00485602661530036	0.00242409966333705	1	1.00028349093024	2340.92100178076	0	8242.52293577982	1	1	1	1	2019-03-29T15:11:53.518	NG_ecoli_LTEE_151_DM25	-0	-0	165.15	DIA_100X_EMPTY_1x1_100ms	0e7d742d-1237-43f6-b96c-0cdb32c2d7fb	EPI_100X_YFP_1x1_200ms_25sola	EPI_100X_RFP_1x1_200ms_25sola
78	20	12.859488234726	258	-42.1687422343387	428.577519379845	1666.5	6387941	24759.4612403101	92.4379004968701	174.409811063199	0	100832	390.821705426357	445.423664380311	781.873810076432	0	NaN	NaN	NaN	NaN	NaN	231.776719259515	0.999874935142877	19.4624178580981	15.1154416405905	11.3311624800309	4.19700599181131	0.0006305461449199	0.000288336196894687	1	1.00000127368333	1962.61723372328	0	8087.51550387597	1	1	1	1	2019-03-29T15:11:53.518	NG_ecoli_LTEE_151_DM25	-0	-0	165.15	DIA_100X_EMPTY_1x1_100ms	803f779f-4e8c-45e1-af9b-04c32aba2ed6	EPI_100X_YFP_1x1_200ms_25sola	EPI_100X_RFP_1x1_200ms_25sola
79	22	14.1662850808181	312	-40.9998786386675	447.163461538462	291.689102564103	1207270	3869.45512820513	92.4379004968701	174.409811063199	0	103599	332.048076923077	445.423664380311	781.873810076432	0	NaN	NaN	NaN	NaN	NaN	256.156179916168	0.999917397518946	19.8375458383655	16.4530239357499	12.4746921030078	4.38398035467574	0.00389139755858288	0.00199486271802021	1	1.00010579066265	2424.58545337054	0	7751.13461538462	1	1	1	1	2019-03-29T15:11:53.518	NG_ecoli_LTEE_151_DM25	-0	-0	165.15	DIA_100X_EMPTY_1x1_100ms	9601d1fd-7984-4219-9529-d6cf82c08dca	EPI_100X_YFP_1x1_200ms_25sola	EPI_100X_RFP_1x1_200ms_25sola
80	24	12.0285448127393	289	38.4253100224047	452.650519031142	1944.51557093426	900692	3116.58131487889	92.4379004968701	174.409811063199	0	125689	434.910034602076	445.423664380311	781.873810076432	0	NaN	NaN	NaN	NaN	NaN	258.01983993638	0.994217854591469	23.6734931815242	12.6563486941763	10.2504416190576	3.49900839064028	0.0259929507558772	0.0108809472584683	1	1.00471528795773	1953.60779747544	1	8449.17993079585	1	1	1	1	2019-03-29T15:11:53.518	NG_ecoli_LTEE_151_DM25	-0	-0	165.15	DIA_100X_EMPTY_1x1_100ms	b43e24d1-8d28-4589-8cf3-42cdedaa982c	EPI_100X_YFP_1x1_200ms_25sola	EPI_100X_RFP_1x1_200ms_25sola
81	32	12.3654887008594	396	48.8706150403483	462.300505050505	1263.21717171717	616440	1556.66666666667	92.4379004968701	174.409811063199	0	117672	297.151515151515	445.423664380311	781.873810076432	0	NaN	NaN	NaN	NaN	NaN	344.237101441194	0.986643387117137	31.4021384664536	12.3119677020699	10.7350600791669	2.69461809649893	0.00505602177967251	0.00257757522591733	1	1.00045835464813	2842.22244199205	0	8267.12373737374	1	1	1	1	2019-03-29T15:11:53.518	NG_ecoli_LTEE_151_DM25	-0	-0	165.15	DIA_100X_EMPTY_1x1_100ms	84449411-ce96-4034-932f-d165c92021c3	EPI_100X_YFP_1x1_200ms_25sola	EPI_100X_RFP_1x1_200ms_25sola
82	37	11.1060892880492	411	46.4091047647403	461.070559610706	1922.68126520681	1275777	3104.0802919708	92.4379004968701	174.409811063199	0	175434	426.846715328467	445.423664380311	781.873810076432	0	NaN	NaN	NaN	NaN	NaN	376.492161303461	0.900413981130111	36.982608300571	12.2053090757568	9.94476256797338	2.4323727419317	0.0339963388289009	0.0133933530658142	1	1.01586546420819	2872.60727905177	1	8859.16301703163	1	1	1	1	2019-03-29T15:11:53.518	NG_ecoli_LTEE_151_DM25	-0	-0	165.15	DIA_100X_EMPTY_1x1_100ms	cef1cf43-1378-4f26-a762-cadf9e6c4be9	EPI_100X_YFP_1x1_200ms_25sola	EPI_100X_RFP_1x1_200ms_25sola
83	31	14.174573586375	441	42.6363089821995	461.30612244898	67.2698412698413	1194302	2708.16780045351	92.4379004968701	174.409811063199	0	188339	427.072562358277	445.423664380311	781.873810076432	0	NaN	NaN	NaN	NaN	NaN	383.5543276932	0.980028837629573	30.884039298807	14.4767716896394	12.0393754481385	3.42668509980895	0.0262015227298677	0.0149752475833117	0	1.01475418540504	3515.862596523	1	8174.48072562358	1	1	1	1	2019-03-29T15:11:53.518	NG_ecoli_LTEE_151_DM25	-0	-0	165.15	DIA_100X_EMPTY_1x1_100ms	a6f85bac-69f2-4056-a86d-52e39533ad34	EPI_100X_YFP_1x1_200ms_25sola	EPI_100X_RFP_1x1_200ms_25sola
84	33	12.4012617309167	410	47.5997857070425	478.329268292683	808.621951219512	659870	1609.43902439024	92.4379004968701	174.409811063199	0	131218	320.043902439024	445.423664380311	781.873810076432	0	NaN	NaN	NaN	NaN	NaN	349.755628885526	0.984163715194394	32.133216101933	12.5258747716578	10.5988835429717	2.8439614037443	0.00347595878173033	0.00154641935133208	1	1.0001261423068	2835.07346175947	0	8060.88780487805	1	1	1	1	2019-03-29T15:11:53.518	NG_ecoli_LTEE_151_DM25	-0	-0	165.15	DIA_100X_EMPTY_1x1_100ms	18655c34-cae3-47c9-9bcd-d30a3d4356db	EPI_100X_YFP_1x1_200ms_25sola	EPI_100X_RFP_1x1_200ms_25sola
85	28	11.6764239278278	327	47.1372481098606	471.599388379205	324.795107033639	1122384	3432.36697247706	92.4379004968701	174.409811063199	0	108046	330.415902140673	445.423664380311	781.873810076432	0	NaN	NaN	NaN	NaN	NaN	278.993832650456	0.996454146128611	26.456931550768	12.140788788707	10.1273394806542	3.17248743454523	0.00673552891613465	0.00286506562649348	2	1.00013337070102	2131.17980272709	0	8493.08868501529	1	1	1	1	2019-03-29T15:11:53.518	NG_ecoli_LTEE_151_DM25	-0	-0	165.15	DIA_100X_EMPTY_1x1_100ms	77d0d1f8-d0af-4911-b87e-d73f1c7a78b2	EPI_100X_YFP_1x1_200ms_25sola	EPI_100X_RFP_1x1_200ms_25sola
86	27	15.3799891929023	416	25.3181208599532	477.682692307692	57.7572115384615	4811598	11566.3413461538	92.4379004968701	174.409811063199	0	160263	385.247596153846	445.423664380311	781.873810076432	0	NaN	NaN	NaN	NaN	NaN	346.869040657324	0.999402956563072	25.431344119012	17.1682123558092	12.8768129974497	4.71391364605068	0.0437390099496777	0.0213804476282751	2	1.0227335398672	3311.89052977406	1	7857.04086538462	1	1	1	1	2019-03-29T15:11:53.518	NG_ecoli_LTEE_151_DM25	-0	-0	165.15	DIA_100X_EMPTY_1x1_100ms	14c5c9fa-6151-40c2-9206-7cb793f15782	EPI_100X_YFP_1x1_200ms_25sola	EPI_100X_RFP_1x1_200ms_25sola
87	19	10.9994218582098	209	-47.9388389990523	484.607655502392	1056.64114832536	1092223	5225.94736842105	92.4379004968701	174.409811063199	0	142755	683.038277511962	445.423664380311	781.873810076432	0	NaN	NaN	NaN	NaN	NaN	194.661198074271	0.999827118073131	17.2350260240958	14.371009447336	10.8390096665302	3.91550536701638	0.00435431431586096	0.00238976727859989	0	1.00011011303242	1590.30722525057	0	8437.22966507177	1	1	1	1	2019-03-29T15:11:53.518	NG_ecoli_LTEE_151_DM25	-0	-0	165.15	DIA_100X_EMPTY_1x1_100ms	9846ca7b-c217-4eed-913b-d5fbd3e7680f	EPI_100X_YFP_1x1_200ms_25sola	EPI_100X_RFP_1x1_200ms_25sola
88	27	12.0664718534502	327	45.1711712373354	488.042813455657	753.960244648318	391318	1196.69113149847	92.4379004968701	174.409811063199	0	101340	309.908256880734	445.423664380311	781.873810076432	0	NaN	NaN	NaN	NaN	NaN	282.285115627169	0.997010695381651	25.523902364259	12.8525834446146	10.6637651212049	3.21575189486632	0.00851998141653781	0.00392089238421535	1	1.00072229349098	2279.59710945996	0	8271.37614678899	1	1	1	1	2019-03-29T15:11:53.518	NG_ecoli_LTEE_151_DM25	-0	-0	165.15	DIA_100X_EMPTY_1x1_100ms	e8f074fb-c628-40a3-97f9-14b9385171c4	EPI_100X_YFP_1x1_200ms_25sola	EPI_100X_RFP_1x1_200ms_25sola
89	26	12.5280912046734	326	35.7029477768953	489.549079754601	713.668711656442	817395	2507.34662576687	92.4379004968701	174.409811063199	0	124329	381.377300613497	445.423664380311	781.873810076432	0	NaN	NaN	NaN	NaN	NaN	282.973959397276	0.995732244906083	25.5657015594023	12.935644141018	10.4981258747223	3.4271589872299	0.0205858289621238	0.00344748664596435	1	1.00017927473537	2212.94768803896	0	8274.24539877301	1	1	1	1	2019-03-29T15:11:53.518	NG_ecoli_LTEE_151_DM25	-0	-0	165.15	DIA_100X_EMPTY_1x1_100ms	9ff509e2-4404-4935-a7f1-5dcbf204bda9	EPI_100X_YFP_1x1_200ms_25sola	EPI_100X_RFP_1x1_200ms_25sola
90	20	14.0769087117452	282	-47.6223737665816	499.691489361702	993.145390070922	1302258	4617.93617021277	92.4379004968701	174.409811063199	0	112039	397.301418439716	445.423664380311	781.873810076432	0	NaN	NaN	NaN	NaN	NaN	234.586176070696	0.999911915665505	18.4621015507903	15.9610630943006	11.9046132056124	4.56081661403864	0.0216079904472992	0.0112428481508309	0	1.00311700682549	2054.95159000391	0	7718.41843971631	1	1	1	1	2019-03-29T15:11:53.518	NG_ecoli_LTEE_151_DM25	-0	-0	165.15	DIA_100X_EMPTY_1x1_100ms	b026def4-71f5-46b1-9d98-8f27a75088cf	EPI_100X_YFP_1x1_200ms_25sola	EPI_100X_RFP_1x1_200ms_25sola
91	18	11.138607608529	201	-49.4723033304638	506.606965174129	1687.5671641791	460456	2290.82587064677	92.4379004968701	174.409811063199	0	69667	346.601990049751	445.423664380311	781.873810076432	0	NaN	NaN	NaN	NaN	NaN	195.688448210108	0.999834454058286	17.7834397273468	13.7852059896227	10.3359355216778	3.99165735945139	0.0915385243344251	0.00755990442670365	0	1.00055370608322	1492.12508468666	1	8588.05472636816	1	1	1	1	2019-03-29T15:11:53.518	NG_ecoli_LTEE_151_DM25	-0	-0	165.15	DIA_100X_EMPTY_1x1_100ms	35a26b48-8a5f-4489-8b20-858ba70f01de	EPI_100X_YFP_1x1_200ms_25sola	EPI_100X_RFP_1x1_200ms_25sola
92	25	15.4138288528076	386	10.4013136447956	509.89896373057	1902.19170984456	1891115	4899.26165803109	92.4379004968701	174.409811063199	0	159871	414.173575129534	445.423664380311	781.873810076432	0	NaN	NaN	NaN	NaN	NaN	320.239572420609	0.999916005113404	22.977764257994	17.6701083169429	13.3964475877312	4.50956097166975	0.0469482212534444	0.023690617663162	1	1.02080023633627	3238.74644579751	0	7769.4585492228	1	1	1	1	2019-03-29T15:11:53.518	NG_ecoli_LTEE_151_DM25	-0	-0	165.15	DIA_100X_EMPTY_1x1_100ms	6c0023d3-8601-4e86-a5f2-870072bc5c9f	EPI_100X_YFP_1x1_200ms_25sola	EPI_100X_RFP_1x1_200ms_25sola
93	26	14.1087797925501	367	31.6521467975078	513.245231607629	1421.57220708447	619675	1688.48773841962	92.4379004968701	174.409811063199	0	113358	308.877384196185	445.423664380311	781.873810076432	0	NaN	NaN	NaN	NaN	NaN	307.730334894753	0.999881680366436	23.9990274914088	15.5204659004698	12.2867740045123	4.14197105809525	0.0103128284065082	0.00106057481273054	1	1.0000169618395	2845.50442288111	0	7702.06539509537	1	1	1	1	2019-03-29T15:11:53.518	NG_ecoli_LTEE_151_DM25	-0	-0	165.15	DIA_100X_EMPTY_1x1_100ms	c7418014-18cb-49cc-b3ed-511646c23a8a	EPI_100X_YFP_1x1_200ms_25sola	EPI_100X_RFP_1x1_200ms_25sola
94	20	12.5303332122767	251	-37.5809770396172	511.884462151394	1071.15139442231	398496	1587.63346613546	92.4379004968701	174.409811063199	0	97714	389.298804780876	445.423664380311	781.873810076432	0	NaN	NaN	NaN	NaN	NaN	225.174637119387	0.999916314433048	19.6891293886911	14.1766020398743	10.9765465959132	3.79048494847295	0.00285076131532372	0.00158555747838943	0	1.00006602350453	1863.15010377833	0	7764.75697211155	1	1	1	1	2019-03-29T15:11:53.518	NG_ecoli_LTEE_151_DM25	-0	-0	165.15	DIA_100X_EMPTY_1x1_100ms	425ab288-19f7-4c1b-b448-dc1808336d9e	EPI_100X_YFP_1x1_200ms_25sola	EPI_100X_RFP_1x1_200ms_25sola
95	18	12.2887204966169	222	-49.0471757251866	521.612612612613	937.81981981982	383903	1729.29279279279	92.4379004968701	174.409811063199	0	67147	302.463963963964	445.423664380311	781.873810076432	0	NaN	NaN	NaN	NaN	NaN	200.123605412812	0.999823975451594	16.4714293955419	15.2003658529752	11.4429515435897	4.34404756151585	0.0030787730176274	0.00167650748500727	0	1.00005125004386	1693.93713215772	0	8087.57207207207	1	1	1	1	2019-03-29T15:11:53.518	NG_ecoli_LTEE_151_DM25	-0	-0	165.15	DIA_100X_EMPTY_1x1_100ms	56efdd0d-fc09-41cf-ab24-87aa9f43bf63	EPI_100X_YFP_1x1_200ms_25sola	EPI_100X_RFP_1x1_200ms_25sola
96	22	11.2282243468983	247	-16.5963386811522	525.234817813765	1692.45748987854	472787	1914.11740890688	92.4379004968701	174.409811063199	0	103943	420.821862348178	445.423664380311	781.873810076432	0	NaN	NaN	NaN	NaN	NaN	219.296154739168	0.999784416960467	20.3366627402813	13.5133474237881	10.257055660961	3.72566386498452	0.00674894362277283	0.00333757597084035	1	1.00031498802988	1680.40897461198	1	8106.04048582996	1	1	1	1	2019-03-29T15:11:53.518	NG_ecoli_LTEE_151_DM25	-0	-0	165.15	DIA_100X_EMPTY_1x1_100ms	9d7134e6-802c-48fb-9b0b-4ab2669c770b	EPI_100X_YFP_1x1_200ms_25sola	EPI_100X_RFP_1x1_200ms_25sola
97	17	12.3287249345536	211	-49.8026196813163	531.075829383886	490.156398104265	138217	655.056872037915	92.4379004968701	174.409811063199	0	601952	2852.85308056872	445.423664380311	781.873810076432	0	NaN	NaN	NaN	NaN	NaN	192.212904537859	0.999868287101152	16.6154547304807	14.724695702058	10.7045146343093	4.42922725479134	0.00756411863915772	0.00405425552409054	0	1.00032602100687	1495.32664960251	0	8553.77251184834	1	1	1	1	2019-03-29T15:11:53.518	NG_ecoli_LTEE_151_DM25	-0	-0	165.15	DIA_100X_EMPTY_1x1_100ms	f43ff1f6-b24f-4845-b6d5-72ea1275739e	EPI_100X_YFP_1x1_200ms_25sola	EPI_100X_RFP_1x1_200ms_25sola
98	20	11.0382916153688	221	-19.6192563249856	541.203619909502	703.108597285068	36356	164.506787330317	92.4379004968701	174.409811063199	0	4640936	20999.7104072398	445.423664380311	781.873810076432	0	NaN	NaN	NaN	NaN	NaN	203.881223573851	0.999774567014077	19.2962489641565	13.1756586656407	9.99055851861608	3.68892348922151	0.0154677973858642	0.00840599511278065	0	1.00183780707696	1512.66344260986	0	9104.42986425339	1	1	1	1	2019-03-29T15:11:53.518	NG_ecoli_LTEE_151_DM25	-0	-0	165.15	DIA_100X_EMPTY_1x1_100ms	402ca986-81b9-4838-aefc-92f40b67a0ca	EPI_100X_YFP_1x1_200ms_25sola	EPI_100X_RFP_1x1_200ms_25sola
99	26	12.3013811568246	320	44.6393045604811	545.65	918.25	735906	2299.70625	92.4379004968701	174.409811063199	0	92187	288.084375	445.423664380311	781.873810076432	0	NaN	NaN	NaN	NaN	NaN	278.101633072841	0.999096127879332	24.5892245461905	13.1379255305049	10.9445043610286	3.27551222437457	0.0158217589189774	0.00674607129365138	1	1.00187931287236	2313.27312076379	0	8179.190625	1	1	1	1	2019-03-29T15:11:53.518	NG_ecoli_LTEE_151_DM25	-0	-0	165.15	DIA_100X_EMPTY_1x1_100ms	bd24563e-cd78-4eac-8e90-bd3ca6dc0ac2	EPI_100X_YFP_1x1_200ms_25sola	EPI_100X_RFP_1x1_200ms_25sola
100	29	12.436404536343	361	46.6596338682319	559.659279778393	358.277008310249	696469	1929.27700831025	92.4379004968701	174.409811063199	0	116173	321.808864265928	445.423664380311	781.873810076432	0	NaN	NaN	NaN	NaN	NaN	305.179914020993	0.991951912459133	27.2423762718374	13.3510203274676	10.9039243432628	3.10749793523333	0.0124114145152429	0.00602816353463358	1	1.00195930025811	2543.90288276527	0	8313.03324099723	1	1	1	1	2019-03-29T15:11:53.518	NG_ecoli_LTEE_151_DM25	-0	-0	165.15	DIA_100X_EMPTY_1x1_100ms	157f1b06-62d5-4e80-a1c3-6d6e24eb7e34	EPI_100X_YFP_1x1_200ms_25sola	EPI_100X_RFP_1x1_200ms_25sola
101	24	14.0808933283153	339	18.897081962397	562.610619469027	1556.92920353982	4484011	13227.1710914454	92.4379004968701	174.409811063199	0	112932	333.132743362832	445.423664380311	781.873810076432	0	NaN	NaN	NaN	NaN	NaN	280.474023376215	0.999877907605502	23.0237348706484	14.7798996167062	11.4930228000947	4.13124298044016	0.0139879133272178	0.0072764583926481	1	1.00201814907872	2388.54921089035	0	7827.39528023599	1	1	1	1	2019-03-29T15:11:53.518	NG_ecoli_LTEE_151_DM25	-0	-0	165.15	DIA_100X_EMPTY_1x1_100ms	02211732-f0bf-4292-9007-a8a16663d1fb	EPI_100X_YFP_1x1_200ms_25sola	EPI_100X_RFP_1x1_200ms_25sola
102	29	12.1621923087899	353	47.0857135747151	567.240793201133	530.881019830028	606723	1718.76203966006	92.4379004968701	174.409811063199	0	115683	327.71388101983	445.423664380311	781.873810076432	0	NaN	NaN	NaN	NaN	NaN	307.111702261944	0.990640920003106	27.0563194932847	13.0124149982674	10.9748344460249	3.20267591938506	0.0101760251524883	0.00579576548759363	0	1.00156693157194	2559.49659053508	0	8045	1	1	1	1	2019-03-29T15:11:53.518	NG_ecoli_LTEE_151_DM25	-0	-0	165.15	DIA_100X_EMPTY_1x1_100ms	4d6c84a7-cf33-41de-824c-db08d0e63a0c	EPI_100X_YFP_1x1_200ms_25sola	EPI_100X_RFP_1x1_200ms_25sola
103	29	11.964771644669	347	48.5930461128488	567.968299711816	1396.1325648415	822522	2370.38040345821	92.4379004968701	174.409811063199	0	99425	286.527377521614	445.423664380311	781.873810076432	0	NaN	NaN	NaN	NaN	NaN	307.865960219073	0.987088465478994	28.1167743120671	12.4107246958735	10.6215379580111	2.88340402133639	0.00588960386082512	0.0024661335720897	1	1.00034738867383	2491.323859134	0	8269.64841498559	1	1	1	1	2019-03-29T15:11:53.518	NG_ecoli_LTEE_151_DM25	-0	-0	165.15	DIA_100X_EMPTY_1x1_100ms	ea2e4a8e-b5cf-4c4a-ae99-a4af629ce5cd	EPI_100X_YFP_1x1_200ms_25sola	EPI_100X_RFP_1x1_200ms_25sola
104	43	13.9848510587336	602	49.1551886023627	595.958471760797	1112.02159468439	863481	1434.35382059801	92.4379004968701	174.409811063199	0	752368	1249.78073089701	445.423664380311	781.873810076432	0	NaN	NaN	NaN	NaN	NaN	509.236834270829	0.916350612839788	41.9197621495569	14.2479103023233	11.8942918536266	2.85495513522496	0.0333764477889332	0.0117892416891194	2	1.01102264161277	4657.8540117602	0	7851.88704318937	1	1	1	1	2019-03-29T15:11:53.518	NG_ecoli_LTEE_151_DM25	-0	-0	165.15	DIA_100X_EMPTY_1x1_100ms	0f1d284b-3eb5-4c10-913a-39204325d7c3	EPI_100X_YFP_1x1_200ms_25sola	EPI_100X_RFP_1x1_200ms_25sola
105	29	11.5470179774739	335	46.556738346635	591.949253731343	1478.04179104478	437104	1304.78805970149	92.4379004968701	174.409811063199	0	107525	320.970149253731	445.423664380311	781.873810076432	0	NaN	NaN	NaN	NaN	NaN	303.426301544622	0.983445230316514	28.7183587849343	12.3549502044071	10.2914174381974	2.8104880625069	0.0134449668162056	0.00631293378818645	1	1.00217471011467	2388.91054196316	0	8291.48955223881	1	1	1	1	2019-03-29T15:11:53.518	NG_ecoli_LTEE_151_DM25	-0	-0	165.15	DIA_100X_EMPTY_1x1_100ms	41e25eb9-2249-4f2c-8451-2a9977e5da36	EPI_100X_YFP_1x1_200ms_25sola	EPI_100X_RFP_1x1_200ms_25sola
106	25	11.2269637274929	281	44.8787871528975	588.071174377224	1957.94661921708	683244	2431.47330960854	92.4379004968701	174.409811063199	0	111504	396.811387900356	445.423664380311	781.873810076432	0	NaN	NaN	NaN	NaN	NaN	263.600435403732	0.997995402351018	24.2087817934326	12.7240142586064	10.5607173590597	3.18278359262932	0.0117269829289757	0.0047135767497933	1	1.00086906957896	2120.5555632928	1	8257.72597864769	1	1	1	1	2019-03-29T15:11:53.518	NG_ecoli_LTEE_151_DM25	-0	-0	165.15	DIA_100X_EMPTY_1x1_100ms	9d2b6bfc-4721-429b-94ec-0d33190a5693	EPI_100X_YFP_1x1_200ms_25sola	EPI_100X_RFP_1x1_200ms_25sola
107	21	12.3493935787615	260	-0.203420568970752	591.584615384615	1676.80769230769	504205	1939.25	92.4379004968701	174.409811063199	0	109762	422.161538461538	445.423664380311	781.873810076432	0	NaN	NaN	NaN	NaN	NaN	228.720321826193	0.99987608218473	19.1785547653207	14.7989841511644	11.4410219170287	3.96736647982891	0.00581881560834167	0.0030916370282536	1	1.00024074812577	1971.67528921465	0	8044.29615384615	1	1	1	1	2019-03-29T15:11:53.518	NG_ecoli_LTEE_151_DM25	-0	-0	165.15	DIA_100X_EMPTY_1x1_100ms	05aefcdd-e501-441f-ac1f-18df14e5f762	EPI_100X_YFP_1x1_200ms_25sola	EPI_100X_RFP_1x1_200ms_25sola
108	29	11.1394499126726	323	47.8715383600131	595.219814241486	1632.77708978328	497605	1540.57275541796	92.4379004968701	174.409811063199	0	112631	348.702786377709	445.423664380311	781.873810076432	0	NaN	NaN	NaN	NaN	NaN	301.108063635716	0.988210974040643	28.7979548124815	12.2192871229671	10.209384343145	2.72917525390001	0.0136212454097357	0.00574234358971556	1	1.00180252620795	2357.49420835439	1	8671.80185758514	1	1	1	1	2019-03-29T15:11:53.518	NG_ecoli_LTEE_151_DM25	-0	-0	165.15	DIA_100X_EMPTY_1x1_100ms	f7eae3fb-0b55-46bc-aa1c-36d7f5c912c7	EPI_100X_YFP_1x1_200ms_25sola	EPI_100X_RFP_1x1_200ms_25sola
109	22	11.2170911518142	247	12.528273351225	598.793522267207	1890.92307692308	483754	1958.51821862348	92.4379004968701	174.409811063199	0	190448	771.044534412955	445.423664380311	781.873810076432	0	NaN	NaN	NaN	NaN	NaN	226.280999842286	0.999692313421686	21.562330391516	12.5593134866068	10.0610060607256	3.32736300732568	0.00642383832230389	0.00325123254056768	0	1.00035616975491	1714.22726720772	0	8648.21052631579	1	1	1	1	2019-03-29T15:11:53.518	NG_ecoli_LTEE_151_DM25	-0	-0	165.15	DIA_100X_EMPTY_1x1_100ms	97fb17ff-ae63-43a5-9d8f-8be1baeeb247	EPI_100X_YFP_1x1_200ms_25sola	EPI_100X_RFP_1x1_200ms_25sola
110	29	13.7367264796538	399	46.8941055519883	599.057644110276	330.616541353383	587182	1471.63408521303	92.4379004968701	174.409811063199	0	163523	409.832080200501	445.423664380311	781.873810076432	0	NaN	NaN	NaN	NaN	NaN	327.121317034086	0.996744571764809	27.3495000706096	13.8354576345533	11.6845834354253	3.32305770050254	0.0131431121079677	0.00830638782730722	0	1.00328730413485	2932.68718636675	0	7775.11779448622	1	1	1	1	2019-03-29T15:11:53.518	NG_ecoli_LTEE_151_DM25	-0	-0	165.15	DIA_100X_EMPTY_1x1_100ms	00ffaaa8-8df3-4141-9c6b-56df7979dad7	EPI_100X_YFP_1x1_200ms_25sola	EPI_100X_RFP_1x1_200ms_25sola
111	29	12.4652079133044	361	45.8150185583509	607.742382271468	1621.09141274238	1525042	4224.49307479224	92.4379004968701	174.409811063199	0	131150	363.296398891967	445.423664380311	781.873810076432	0	NaN	NaN	NaN	NaN	NaN	313.444875744081	0.977334434474622	28.1313829631072	13.5694239462572	10.6890925092577	3.203533087626	0.0250177862105193	0.0133538445247885	0	1.00936029442863	2524.42594931813	1	8572.19390581717	1	1	1	1	2019-03-29T15:11:53.518	NG_ecoli_LTEE_151_DM25	-0	-0	165.15	DIA_100X_EMPTY_1x1_100ms	c88ac6b8-f93f-499b-975f-9ed761a13a37	EPI_100X_YFP_1x1_200ms_25sola	EPI_100X_RFP_1x1_200ms_25sola
112	18	10.3361585250609	186	-48.2280141749002	601.725806451613	1951.79032258065	378001	2032.26344086022	92.4379004968701	174.409811063199	0	136436	733.52688172043	445.423664380311	781.873810076432	0	NaN	NaN	NaN	NaN	NaN	188.459470487566	0.999807134854855	16.3744230410017	14.5244383160848	10.7867644604565	4.11882490460215	0.0304732399170973	0.016269396509497	0	1.00499238605034	1496.36754093356	1	8930.18279569893	1	1	1	1	2019-03-29T15:11:53.518	NG_ecoli_LTEE_151_DM25	-0	-0	165.15	DIA_100X_EMPTY_1x1_100ms	93827835-c1e5-466d-a238-ed1c4843f029	EPI_100X_YFP_1x1_200ms_25sola	EPI_100X_RFP_1x1_200ms_25sola
113	32	14.5942687603183	467	43.0879464124628	617.683083511777	561.758029978587	12566376	26908.7280513919	92.4379004968701	174.409811063199	0	150521	322.3147751606	445.423664380311	781.873810076432	0	NaN	NaN	NaN	NaN	NaN	396.427862072569	0.97964499114823	29.7865152709053	15.8331410050973	12.9934248891872	3.59263902842475	0.00624683383824076	0.00319273132866252	1	1.00020292077703	3949.63406430927	0	7059.38972162741	1	1	1	1	2019-03-29T15:11:53.518	NG_ecoli_LTEE_151_DM25	-0	-0	165.15	DIA_100X_EMPTY_1x1_100ms	11e0b8d8-a7d0-4099-8f59-07a03141d5dc	EPI_100X_YFP_1x1_200ms_25sola	EPI_100X_RFP_1x1_200ms_25sola
114	22	11.047636883491	243	23.2705731022797	615.045267489712	294.847736625514	110628	455.259259259259	92.4379004968701	174.409811063199	0	3648094	15012.7325102881	445.423664380311	781.873810076432	0	NaN	NaN	NaN	NaN	NaN	213.941713888405	0.99983395044719	20.1897355141699	13.3095403674543	10.2038171073151	3.54078861579794	0.00863509173608815	0.00431144772994832	1	1.00054000943544	1650.99532138663	0	8914.82716049383	1	1	1	1	2019-03-29T15:11:53.518	NG_ecoli_LTEE_151_DM25	-0	-0	165.15	DIA_100X_EMPTY_1x1_100ms	cd394a2a-dcbb-4e92-82b3-df4bec9732ca	EPI_100X_YFP_1x1_200ms_25sola	EPI_100X_RFP_1x1_200ms_25sola
115	26	14.0657003409118	367	32.5483071726225	625.207084468665	1372.96457765668	614352	1673.98365122616	92.4379004968701	174.409811063199	0	114210	311.198910081744	445.423664380311	781.873810076432	0	NaN	NaN	NaN	NaN	NaN	300.70422065984	0.999459509229279	25.6695347887633	13.6064162406966	11.3427887761975	3.41939085402406	0.00433113665119069	0.00234026399030984	0	1.0002456925288	2593.86619350958	0	8073.66757493188	1	1	1	1	2019-03-29T15:11:53.518	NG_ecoli_LTEE_151_DM25	-0	-0	165.15	DIA_100X_EMPTY_1x1_100ms	6fd8ffef-1fae-41dc-b69b-22aab7230bb3	EPI_100X_YFP_1x1_200ms_25sola	EPI_100X_RFP_1x1_200ms_25sola
116	25	12.8919564752122	323	38.8098822955197	628.743034055728	402.947368421053	394712	1222.01857585139	92.4379004968701	174.409811063199	0	128877	399	445.423664380311	781.873810076432	0	NaN	NaN	NaN	NaN	NaN	278.684111978657	0.999782685588036	24.2294035288453	13.8196962421678	11.1549298078994	3.45592323228953	0.00941618728767556	0.00552686955050547	0	1.00116866024329	2367.9159778916	0	8041.73374613003	1	1	1	1	2019-03-29T15:11:53.518	NG_ecoli_LTEE_151_DM25	-0	-0	165.15	DIA_100X_EMPTY_1x1_100ms	c89d5fb0-9e5f-43e7-a48a-ad1c32da0f0b	EPI_100X_YFP_1x1_200ms_25sola	EPI_100X_RFP_1x1_200ms_25sola
117	30	11.922924807052	358	-28.5578018373045	635.488826815642	1825.67877094972	784874	2192.38547486034	92.4379004968701	174.409811063199	0	251968	703.821229050279	445.423664380311	781.873810076432	0	NaN	NaN	NaN	NaN	NaN	294.316274899463	0.986596408780194	27.7695650164292	15.4956182357567	10.1827881401354	4.86136015099366	0.00950636583590179	0.00384648955705674	2	1.00029343413005	2261.4780379082	0	8534.35195530726	1	1	1	1	2019-03-29T15:11:53.518	NG_ecoli_LTEE_151_DM25	-0	-0	165.15	DIA_100X_EMPTY_1x1_100ms	64dc44a4-fd80-45e8-a69f-27065a41218c	EPI_100X_YFP_1x1_200ms_25sola	EPI_100X_RFP_1x1_200ms_25sola
118	28	14.5939230876794	409	36.3636565426983	627.963325183374	1903.71149144254	923513	2257.97799511002	92.4379004968701	174.409811063199	0	219019	535.498777506112	445.423664380311	781.873810076432	0	NaN	NaN	NaN	NaN	NaN	345.500237194617	0.999873194815179	26.279815059427	16.2061083009551	12.8007254327637	4.07517689765952	0.00551665590684617	0.0027707747362825	1	1.00015793591947	3382.06033223468	0	7853.77261613692	1	1	1	1	2019-03-29T15:11:53.518	NG_ecoli_LTEE_151_DM25	-0	-0	165.15	DIA_100X_EMPTY_1x1_100ms	b4ac3737-836c-48e6-8e69-acc237f795fa	EPI_100X_YFP_1x1_200ms_25sola	EPI_100X_RFP_1x1_200ms_25sola
119	28	13.1370966204821	368	40.7207927650193	634.79347826087	2008.7472826087	1269058	3448.52717391304	92.4379004968701	174.409811063199	0	162305	441.046195652174	445.423664380311	781.873810076432	0	NaN	NaN	NaN	NaN	NaN	309.675597597469	0.994988164388977	27.3409522738431	13.2664486274091	11.0475901786767	3.12166423874097	0.00790339280289311	0.0033590012895986	1	1.00051953871441	2620.82865639407	0	8325.29619565217	1	1	1	1	2019-03-29T15:11:53.518	NG_ecoli_LTEE_151_DM25	-0	-0	165.15	DIA_100X_EMPTY_1x1_100ms	85e0a7fa-8fa7-402f-aafd-e6fe5ef7c76e	EPI_100X_YFP_1x1_200ms_25sola	EPI_100X_RFP_1x1_200ms_25sola
120	24	11.2449725936415	271	38.2417312893304	645.092250922509	1328.45387453875	424012	1564.61992619926	92.4379004968701	174.409811063199	0	83075	306.549815498155	445.423664380311	781.873810076432	0	NaN	NaN	NaN	NaN	NaN	245.972817384563	0.999287070820882	23.8824710311058	12.0148091464697	10.0178752307144	2.98441960364437	0.00224819927547788	0.00128662472782877	1	1.00001711811474	1882.43668493895	0	8561.50922509225	1	1	1	1	2019-03-29T15:11:53.518	NG_ecoli_LTEE_151_DM25	-0	-0	165.15	DIA_100X_EMPTY_1x1_100ms	e504476b-25f4-4e47-8f5b-dd54a2c29b07	EPI_100X_YFP_1x1_200ms_25sola	EPI_100X_RFP_1x1_200ms_25sola
121	24	14.8673173985273	358	5.16933138081994	650.611731843575	1916.14525139665	683500	1909.21787709497	92.4379004968701	174.409811063199	0	163829	457.622905027933	445.423664380311	781.873810076432	0	NaN	NaN	NaN	NaN	NaN	299.732200801878	0.999904535019554	22.7920026853904	16.2051045794326	12.7531851587041	4.17679404183527	0.00499553963011502	0.00245917749201684	1	1.00021370453584	2911.45243235542	0	8267.80167597765	1	1	1	1	2019-03-29T15:11:53.518	NG_ecoli_LTEE_151_DM25	-0	-0	165.15	DIA_100X_EMPTY_1x1_100ms	e0af9181-2c6c-425a-aafc-d6fdc67289a6	EPI_100X_YFP_1x1_200ms_25sola	EPI_100X_RFP_1x1_200ms_25sola
122	26	15.4950213829239	403	-13.0909139511549	651.970223325062	1045.42183622829	416443	1033.35732009926	92.4379004968701	174.409811063199	0	135186	335.449131513648	445.423664380311	781.873810076432	0	NaN	NaN	NaN	NaN	NaN	341.970326971744	0.99995023985705	24.6084288954224	16.9927179680259	13.2420615510585	4.64132295397979	0.021719424848591	0.00906844696445302	1	1.00344149560998	3389.10460215529	0	7617.96277915633	1	1	1	1	2019-03-29T15:11:53.518	NG_ecoli_LTEE_151_DM25	-0	-0	165.15	DIA_100X_EMPTY_1x1_100ms	37141969-56dc-47ee-ac99-263645a781dd	EPI_100X_YFP_1x1_200ms_25sola	EPI_100X_RFP_1x1_200ms_25sola
123	19	12.5330574137139	239	-45.531542600711	650.774058577406	950.476987447699	382484	1600.35146443515	92.4379004968701	174.409811063199	0	72111	301.719665271967	445.423664380311	781.873810076432	0	NaN	NaN	NaN	NaN	NaN	214.372494753994	0.999870377766188	18.6963861020007	14.3409656750878	11.0302588834496	3.84224292772193	0.00469854822058239	0.00207754238168786	1	1.00008030685241	1786.56557209166	0	8263.8870292887	1	1	1	1	2019-03-29T15:11:53.518	NG_ecoli_LTEE_151_DM25	-0	-0	165.15	DIA_100X_EMPTY_1x1_100ms	fa386a44-e668-413c-bba5-eb3e9cce4be2	EPI_100X_YFP_1x1_200ms_25sola	EPI_100X_RFP_1x1_200ms_25sola
124	25	13.5558521591439	339	30.1821347510973	652.469026548673	1461.91445427729	751207	2215.94985250737	92.4379004968701	174.409811063199	0	112306	331.286135693215	445.423664380311	781.873810076432	0	NaN	NaN	NaN	NaN	NaN	284.665010030063	0.999888384496561	22.7923007539098	15.3873909495254	11.7245893456189	4.33630136872381	0.0227821790055436	0.0114625989007125	1	1.00482175293294	2460.78306458682	0	7791.35693215339	1	1	1	1	2019-03-29T15:11:53.518	NG_ecoli_LTEE_151_DM25	-0	-0	165.15	DIA_100X_EMPTY_1x1_100ms	23716497-1213-48c3-9bd9-f8ce6dc8ef5a	EPI_100X_YFP_1x1_200ms_25sola	EPI_100X_RFP_1x1_200ms_25sola
125	28	13.3352343773809	374	40.4271819436531	666.529411764706	1666.40106951872	791099	2115.23796791444	92.4379004968701	174.409811063199	0	203632	544.470588235294	445.423664380311	781.873810076432	0	NaN	NaN	NaN	NaN	NaN	320.270686845553	0.999222367575486	25.9793258481311	14.7021292893682	11.6927603452176	3.9853184266425	0.0249405852902948	0.00565747213841701	1	1.0011079769141	2789.66372673336	0	7624.60427807487	1	1	1	1	2019-03-29T15:11:53.518	NG_ecoli_LTEE_151_DM25	-0	-0	165.15	DIA_100X_EMPTY_1x1_100ms	daafb76a-93a9-45df-89f8-e7f302aea990	EPI_100X_YFP_1x1_200ms_25sola	EPI_100X_RFP_1x1_200ms_25sola
126	22	13.3495505312346	295	-16.8331645967493	676.915254237288	1765.65084745763	387598	1313.89152542373	92.4379004968701	174.409811063199	0	105534	357.742372881356	445.423664380311	781.873810076432	0	NaN	NaN	NaN	NaN	NaN	253.891001902132	0.999880117253704	21.6633396272908	14.245943930959	11.3007086358511	3.72201009665627	0.007592715103508	0.0033481146041588	1	1.00035303788585	2172.83448460186	0	7992.47457627119	1	1	1	1	2019-03-29T15:11:53.518	NG_ecoli_LTEE_151_DM25	-0	-0	165.15	DIA_100X_EMPTY_1x1_100ms	d4de0c53-e4de-454a-85cb-2e8b93bf8e6b	EPI_100X_YFP_1x1_200ms_25sola	EPI_100X_RFP_1x1_200ms_25sola
127	21	12.1637362037319	256	-3.11685704407108	683.12890625	1310.26953125	460311	1798.08984375	92.4379004968701	174.409811063199	0	75884	296.421875	445.423664380311	781.873810076432	0	NaN	NaN	NaN	NaN	NaN	227.657694157979	0.999795149015269	20.3176102833143	13.6844115197439	10.6279493625089	3.79567059622058	0.0146496449030618	0.00774978522089648	0	1.00174368700517	1802.44267041131	0	8190.51953125	1	1	1	1	2019-03-29T15:11:53.518	NG_ecoli_LTEE_151_DM25	-0	-0	165.15	DIA_100X_EMPTY_1x1_100ms	93ccb8e8-062a-4c70-a162-bbdd6ef91f60	EPI_100X_YFP_1x1_200ms_25sola	EPI_100X_RFP_1x1_200ms_25sola
128	26	12.6476114135733	329	41.7311995817143	684.440729483283	1263.45288753799	977087	2969.86930091185	92.4379004968701	174.409811063199	0	105298	320.054711246201	445.423664380311	781.873810076432	0	NaN	NaN	NaN	NaN	NaN	280.894940581977	0.998926424658029	25.3105165349374	12.9920429228016	10.7891817918938	3.19770618495754	0.00553671298727839	0.00238310511762016	1	1.00025223580894	2314.0242786209	0	8021.01519756839	1	1	1	1	2019-03-29T15:11:53.518	NG_ecoli_LTEE_151_DM25	-0	-0	165.15	DIA_100X_EMPTY_1x1_100ms	59e16d66-6838-4568-966f-d2b4f769c407	EPI_100X_YFP_1x1_200ms_25sola	EPI_100X_RFP_1x1_200ms_25sola
129	20	11.7001547311666	234	-29.6828619407921	687.884615384615	1155.63247863248	246970	1055.42735042735	92.4379004968701	174.409811063199	0	94133	402.277777777778	445.423664380311	781.873810076432	0	NaN	NaN	NaN	NaN	NaN	211.567387485634	0.999872073940344	18.6615414943971	14.401787507831	10.8467334305797	3.94907615448227	0.00417281494529932	0.00217327092172861	0	1.00011463772339	1724.3893434581	0	8278.82478632479	1	1	1	1	2019-03-29T15:11:53.518	NG_ecoli_LTEE_151_DM25	-0	-0	165.15	DIA_100X_EMPTY_1x1_100ms	85fc02b5-8648-428b-9220-633b5210db72	EPI_100X_YFP_1x1_200ms_25sola	EPI_100X_RFP_1x1_200ms_25sola
130	21	10.6034417073368	224	20.8691973920915	691.053571428571	847.46875	508607	2270.56696428571	92.4379004968701	174.409811063199	0	64527	288.066964285714	445.423664380311	781.873810076432	0	NaN	NaN	NaN	NaN	NaN	220.039834806303	0.999683052326338	21.7061855262511	12.0601673302057	9.77899012324409	3.13550430565703	0.00772662717775087	0.00436687273828864	0	1.00060530167072	1630.27702054702	1	8337.625	1	1	1	1	2019-03-29T15:11:53.518	NG_ecoli_LTEE_151_DM25	-0	-0	165.15	DIA_100X_EMPTY_1x1_100ms	fc7a8c6e-156f-4bc5-ab4c-45ce3c82c51e	EPI_100X_YFP_1x1_200ms_25sola	EPI_100X_RFP_1x1_200ms_25sola
131	22	10.4229390373577	230	27.4384195516649	699.808695652174	1420.71304347826	33736	146.678260869565	92.4379004968701	174.409811063199	0	2312200	10053.0434782609	445.423664380311	781.873810076432	0	NaN	NaN	NaN	NaN	NaN	229.919302259576	0.999201615452592	22.5226773574387	12.0543321320607	9.80258952261906	3.14852622233033	0.00581767607545307	0.00270025884064169	1	1.00008854365698	1699.77536736299	0	10155.8260869565	1	1	1	1	2019-03-29T15:11:53.518	NG_ecoli_LTEE_151_DM25	-0	-0	165.15	DIA_100X_EMPTY_1x1_100ms	678f6e30-17ea-4c39-8086-21407db209e4	EPI_100X_YFP_1x1_200ms_25sola	EPI_100X_RFP_1x1_200ms_25sola
132	28	14.8400884689804	415	35.1135238535497	702.640963855422	1727.29156626506	579600	1396.6265060241	92.4379004968701	174.409811063199	0	193387	465.992771084337	445.423664380311	781.873810076432	0	NaN	NaN	NaN	NaN	NaN	337.514024213155	0.999935514220033	25.7027298706647	16.2362549150543	12.5095349883972	4.38666783150124	0.0153004911108879	0.00225425198415445	1	1.00016675116078	3159.01338164516	0	7255.28915662651	1	1	1	1	2019-03-29T15:11:53.518	NG_ecoli_LTEE_151_DM25	-0	-0	165.15	DIA_100X_EMPTY_1x1_100ms	4fdba5b3-6832-4a09-995e-b95858779313	EPI_100X_YFP_1x1_200ms_25sola	EPI_100X_RFP_1x1_200ms_25sola
133	23	14.8603392777054	343	-38.7179482005017	703.690962099125	864.924198250729	1031339	3006.81924198251	92.4379004968701	174.409811063199	0	104828	305.620991253644	445.423664380311	781.873810076432	0	NaN	NaN	NaN	NaN	NaN	297.745317897464	0.999963215658916	22.6385943855106	16.0626178541427	12.630969603088	4.17099517980092	0.0354744260447016	0.0177333876574588	1	1.01110770289371	2836.69549955852	1	7939.79883381924	1	1	1	1	2019-03-29T15:11:53.518	NG_ecoli_LTEE_151_DM25	-0	-0	165.15	DIA_100X_EMPTY_1x1_100ms	90531a99-9f39-4bfb-ae96-a822e4371579	EPI_100X_YFP_1x1_200ms_25sola	EPI_100X_RFP_1x1_200ms_25sola
134	29	11.3381569532284	329	47.2040750760214	708.933130699088	1193.71124620061	78828	239.598784194529	92.4379004968701	174.409811063199	0	5176606	15734.3647416413	445.423664380311	781.873810076432	0	NaN	NaN	NaN	NaN	NaN	304.43744114166	0.96285248757008	28.6418395748537	12.9372788662089	10.182066110379	3.02945313232264	0.0164496562679247	0.00874547863446927	0	1.00392453933971	2332.18294070067	0	9165.35258358663	1	1	1	1	2019-03-29T15:11:53.518	NG_ecoli_LTEE_151_DM25	-0	-0	165.15	DIA_100X_EMPTY_1x1_100ms	c45ac5f9-77a0-491a-8fb1-762ecde62083	EPI_100X_YFP_1x1_200ms_25sola	EPI_100X_RFP_1x1_200ms_25sola
135	28	12.455859866326	349	45.4934286490054	707.925501432665	1600.22063037249	313495	898.266475644699	92.4379004968701	174.409811063199	0	119720	343.037249283668	445.423664380311	781.873810076432	0	NaN	NaN	NaN	NaN	NaN	304.299378634432	0.997681209653909	27.0409668072857	13.1681865877712	10.6908966713056	3.51661886501934	0.0247071268404598	0.00486447031116539	1	1.00102499001521	2427.39448309869	0	8350.12893982808	1	1	1	1	2019-03-29T15:11:53.518	NG_ecoli_LTEE_151_DM25	-0	-0	165.15	DIA_100X_EMPTY_1x1_100ms	d3254fcb-34a7-4e7b-993a-e0e0822565f5	EPI_100X_YFP_1x1_200ms_25sola	EPI_100X_RFP_1x1_200ms_25sola
136	26	11.7570769812035	306	43.9371842788747	708.434640522876	383.062091503268	159616	521.62091503268	92.4379004968701	174.409811063199	0	963890	3149.96732026144	445.423664380311	781.873810076432	0	NaN	NaN	NaN	NaN	NaN	271.947691612998	0.997853172449306	25.3425674993707	12.4201007206735	10.2710303713593	3.28580313442792	0.011544081498207	0.00588023699145657	1	1.00142317596582	2099.75449733485	0	8651.52614379085	1	1	1	1	2019-03-29T15:11:53.518	NG_ecoli_LTEE_151_DM25	-0	-0	165.15	DIA_100X_EMPTY_1x1_100ms	0604493f-3d56-4478-b806-8849c1dd7353	EPI_100X_YFP_1x1_200ms_25sola	EPI_100X_RFP_1x1_200ms_25sola
137	19	12.1520306038121	232	-43.719485694546	721.51724137931	1498.65517241379	664518	2864.30172413793	92.4379004968701	174.409811063199	0	75471	325.306034482759	445.423664380311	781.873810076432	0	NaN	NaN	NaN	NaN	NaN	206.120023999003	0.999843306703275	17.9033639601603	14.437043056148	11.1062650751805	3.86427183314704	0.00387823859918799	0.00191882400137711	1	1.00008082905276	1734.44523368863	0	8273.34051724138	1	1	1	1	2019-03-29T15:11:53.518	NG_ecoli_LTEE_151_DM25	-0	-0	165.15	DIA_100X_EMPTY_1x1_100ms	138c414b-4553-41d4-8042-e46a71397d6c	EPI_100X_YFP_1x1_200ms_25sola	EPI_100X_RFP_1x1_200ms_25sola
138	30	11.6658457682965	350	45.2140812975623	735.848571428571	1229.86857142857	741221	2117.77428571429	92.4379004968701	174.409811063199	0	135086	385.96	445.423664380311	781.873810076432	0	NaN	NaN	NaN	NaN	NaN	307.544352097681	0.983340508170048	28.2427629593185	12.7873634804894	10.4415474948346	3.21476124997397	0.0173230375493466	0.00886843158272017	1	1.00454047421532	2418.39256462887	1	8490.48285714286	1	1	1	1	2019-03-29T15:11:53.518	NG_ecoli_LTEE_151_DM25	-0	-0	165.15	DIA_100X_EMPTY_1x1_100ms	b614c75f-c2a4-4ad1-a6c3-142b217faa5c	EPI_100X_YFP_1x1_200ms_25sola	EPI_100X_RFP_1x1_200ms_25sola
139	25	13.4125263500192	339	-1.67021243522789	730.424778761062	697.023598820059	1748061	5156.52212389381	92.4379004968701	174.409811063199	0	93805	276.710914454277	445.423664380311	781.873810076432	0	NaN	NaN	NaN	NaN	NaN	284.172871914879	0.999975394811188	24.7106826175685	13.7750894718246	11.1351121527147	3.52186392036081	0.002498290011225	0.00122575681814049	1	1.00006341786576	2406.37781608627	0	8168.67256637168	1	1	1	1	2019-03-29T15:11:53.518	NG_ecoli_LTEE_151_DM25	-0	-0	165.15	DIA_100X_EMPTY_1x1_100ms	f40ad7b8-cfd5-4058-a5b3-0d69a3a4ffe0	EPI_100X_YFP_1x1_200ms_25sola	EPI_100X_RFP_1x1_200ms_25sola
140	26	11.3133552353291	295	41.535369390233	739.2	1720.84406779661	264488	896.569491525424	92.4379004968701	174.409811063199	0	2471589	8378.26779661017	445.423664380311	781.873810076432	0	NaN	NaN	NaN	NaN	NaN	287.55541668455	0.988076960837717	27.3774078185338	12.0263182508057	10.251139370148	2.73315882993177	0.00380719028052543	0.00192356092865702	1	1.00019504807473	2259.57355227924	1	8899.70508474576	1	1	1	1	2019-03-29T15:11:53.518	NG_ecoli_LTEE_151_DM25	-0	-0	165.15	DIA_100X_EMPTY_1x1_100ms	cb6732c7-cd16-47d6-b0d0-a0dd3ad47f37	EPI_100X_YFP_1x1_200ms_25sola	EPI_100X_RFP_1x1_200ms_25sola
141	31	12.5281486272336	389	47.3273549876167	735.984575835476	512.897172236504	446156	1146.93059125964	92.4379004968701	174.409811063199	0	106112	272.781491002571	445.423664380311	781.873810076432	0	NaN	NaN	NaN	NaN	NaN	333.911419714407	0.938169491060602	30.3268232514857	13.3900183025003	10.7648542543098	2.84638971865425	0.00712977023262201	0.00362858309990432	1	1.00020992898487	2760.15270537903	0	7991.14395886889	1	1	1	1	2019-03-29T15:11:53.518	NG_ecoli_LTEE_151_DM25	-0	-0	165.15	DIA_100X_EMPTY_1x1_100ms	f1984203-3061-4f47-8a70-fef9d7cc2f55	EPI_100X_YFP_1x1_200ms_25sola	EPI_100X_RFP_1x1_200ms_25sola
142	27	12.556276157841	340	45.1333820273286	739.308823529412	1388.6	551732	1622.74117647059	92.4379004968701	174.409811063199	0	356744	1049.24705882353	445.423664380311	781.873810076432	0	NaN	NaN	NaN	NaN	NaN	298.208046296947	0.99807565758093	26.7628604802049	12.8618461243752	10.6792754529246	3.33078803551118	0.00302111039290985	0.00141563334221132	1	1.00008175702089	2397.2094906783	0	8150.44705882353	1	1	1	1	2019-03-29T15:11:53.518	NG_ecoli_LTEE_151_DM25	-0	-0	165.15	DIA_100X_EMPTY_1x1_100ms	4ba5d7c0-7006-4a9a-84d6-dc2ecb355328	EPI_100X_YFP_1x1_200ms_25sola	EPI_100X_RFP_1x1_200ms_25sola
143	34	11.7280367019914	399	48.9710038018413	754.796992481203	727.952380952381	570148	1428.94235588972	92.4379004968701	174.409811063199	0	109919	275.486215538847	445.423664380311	781.873810076432	0	NaN	NaN	NaN	NaN	NaN	351.424361925155	0.935434376249262	33.1474509878889	12.7947747451795	10.3428221635922	2.69254453178275	0.00727045409829389	0.0037244018308564	1	1.00026607542696	2784.95468697663	0	8590.51629072682	1	1	1	1	2019-03-29T15:11:53.518	NG_ecoli_LTEE_151_DM25	-0	-0	165.15	DIA_100X_EMPTY_1x1_100ms	2ca681ec-16e7-4850-8a3d-41c9554f5a97	EPI_100X_YFP_1x1_200ms_25sola	EPI_100X_RFP_1x1_200ms_25sola
144	23	13.5379905985762	312	-8.36454055764908	754.448717948718	1246.00320512821	902791	2893.5608974359	92.4379004968701	174.409811063199	0	111166	356.301282051282	445.423664380311	781.873810076432	0	NaN	NaN	NaN	NaN	NaN	276.869779102639	0.999898282829088	22.7087076851701	15.6503579998995	11.5870819270124	4.33681034785222	0.00821419231598227	0.00343850617825119	1	1.00037239756226	2394.58609703922	1	7784.63782051282	1	1	1	1	2019-03-29T15:11:53.518	NG_ecoli_LTEE_151_DM25	-0	-0	165.15	DIA_100X_EMPTY_1x1_100ms	e387f568-2656-4781-98c3-7945130421ab	EPI_100X_YFP_1x1_200ms_25sola	EPI_100X_RFP_1x1_200ms_25sola
145	27	11.2577779949021	304	46.657873879343	763.927631578947	1114.57894736842	1401159	4609.07565789474	92.4379004968701	174.409811063199	0	101186	332.848684210526	445.423664380311	781.873810076432	0	NaN	NaN	NaN	NaN	NaN	268.352433809861	0.996876674985654	25.462286562274	12.4955994675808	9.97260626263935	3.33717170892069	0.0146096178388009	0.00769874748343342	0	1.00265488338956	1988.86189972143	2	8511.82894736842	1	1	1	1	2019-03-29T15:11:53.518	NG_ecoli_LTEE_151_DM25	-0	-0	165.15	DIA_100X_EMPTY_1x1_100ms	cb20368e-2466-45ad-87d1-6e7c5e183aa0	EPI_100X_YFP_1x1_200ms_25sola	EPI_100X_RFP_1x1_200ms_25sola
146	30	11.3535830841504	346	37.1174307149571	767.523121387283	1718.26589595376	2056248	5942.91329479769	92.4379004968701	174.409811063199	0	558345	1613.71387283237	445.423664380311	781.873810076432	0	NaN	NaN	NaN	NaN	NaN	316.211461734493	0.983765366068961	31.3602152150215	11.5218442550055	9.8803657510587	2.59621655801151	0.0107668486294587	0.00633033155923289	0	1.00254839188773	2404.44561808502	1	8883.74277456647	1	1	1	1	2019-03-29T15:11:53.518	NG_ecoli_LTEE_151_DM25	-0	-0	165.15	DIA_100X_EMPTY_1x1_100ms	d850550e-2251-4f86-8770-559d5badc8b1	EPI_100X_YFP_1x1_200ms_25sola	EPI_100X_RFP_1x1_200ms_25sola
147	23	11.7887633274081	272	28.8765516042026	763.643382352941	609.841911764706	464013	1705.93014705882	92.4379004968701	174.409811063199	0	89216	328	445.423664380311	781.873810076432	0	NaN	NaN	NaN	NaN	NaN	240.276987669506	0.999814456055013	21.6041241419043	13.4538516097175	10.6720554216548	3.53534063883617	0.00340064958021921	0.00175451893929266	0	1.0001027488518	1932.51418057276	0	8503.01102941176	1	1	1	1	2019-03-29T15:11:53.518	NG_ecoli_LTEE_151_DM25	-0	-0	165.15	DIA_100X_EMPTY_1x1_100ms	83d5c00a-181f-450d-a357-3e816a6e3ebc	EPI_100X_YFP_1x1_200ms_25sola	EPI_100X_RFP_1x1_200ms_25sola
148	34	12.4259181051206	425	43.8091464431991	773.564705882353	403.094117647059	2363306	5560.72	92.4379004968701	174.409811063199	0	125706	295.778823529412	445.423664380311	781.873810076432	0	NaN	NaN	NaN	NaN	NaN	377.803612239532	0.983926691103558	34.8120110868121	12.3809145028573	10.6328304298203	2.61838555058079	0.00419041037779978	0.001566589144976	0	1.00019661405747	3091.12644305495	0	8214.66823529412	1	1	1	1	2019-03-29T15:11:53.518	NG_ecoli_LTEE_151_DM25	-0	-0	165.15	DIA_100X_EMPTY_1x1_100ms	7e2af271-9bfd-4f03-b0dd-a73d8b7698b1	EPI_100X_YFP_1x1_200ms_25sola	EPI_100X_RFP_1x1_200ms_25sola
149	27	12.4214801672996	336	44.7262861037525	766.988095238095	1859.44642857143	868868	2585.91666666667	92.4379004968701	174.409811063199	0	131481	391.3125	445.423664380311	781.873810076432	0	NaN	NaN	NaN	NaN	NaN	288.592680760941	0.997971377408566	26.1671715244907	12.7792165769184	10.692444498013	3.16374160929792	0.00659350546985264	0.00306236485713787	1	1.00037728384844	2349.63645536016	0	8170.07142857143	1	1	1	1	2019-03-29T15:11:53.518	NG_ecoli_LTEE_151_DM25	-0	-0	165.15	DIA_100X_EMPTY_1x1_100ms	c385214a-79bb-486f-a303-ce93dbb2d2b5	EPI_100X_YFP_1x1_200ms_25sola	EPI_100X_RFP_1x1_200ms_25sola
150	19	11.5642947874122	221	-43.3404776758321	776.013574660633	1132.21266968326	630880	2854.66063348416	92.4379004968701	174.409811063199	0	75113	339.877828054299	445.423664380311	781.873810076432	0	NaN	NaN	NaN	NaN	NaN	215.693931489683	0.999867273970299	18.9481861512206	14.4417937880914	10.8799647740403	3.92755665460371	0.0126024004609975	0.00609891521832228	1	1.00093800776789	1761.62109630715	2	8716.55203619909	1	1	1	1	2019-03-29T15:11:53.518	NG_ecoli_LTEE_151_DM25	-0	-0	165.15	DIA_100X_EMPTY_1x1_100ms	105092a3-f769-40ad-9389-077a72237879	EPI_100X_YFP_1x1_200ms_25sola	EPI_100X_RFP_1x1_200ms_25sola
151	34	13.4402266814183	457	45.7869051436104	779.120350109409	770.901531728665	309225	676.64113785558	92.4379004968701	174.409811063199	0	134898	295.181619256017	445.423664380311	781.873810076432	0	NaN	NaN	NaN	NaN	NaN	384.613418449014	0.917305411238764	32.5040521038256	14.7814929627058	11.5161965630101	3.24792852313644	0.0132375463403394	0.00686184994490328	1	1.00290380000765	3385.67701234525	1	7767.0306345733	1	1	1	1	2019-03-29T15:11:53.518	NG_ecoli_LTEE_151_DM25	-0	-0	165.15	DIA_100X_EMPTY_1x1_100ms	260c1ec4-190a-46a5-8700-3335ef0deac2	EPI_100X_YFP_1x1_200ms_25sola	EPI_100X_RFP_1x1_200ms_25sola
152	30	13.4998355178536	405	47.8268276160239	785.402469135802	1070.72345679012	647392	1598.4987654321	92.4379004968701	174.409811063199	0	125120	308.938271604938	445.423664380311	781.873810076432	0	NaN	NaN	NaN	NaN	NaN	337.025962669989	0.996706079128292	28.6163300152062	14.0760820149509	11.4223174917183	3.36786156244808	0.00442259732104096	0.00234404511759295	1	1.0002846811892	2932.32614122584	0	7983.5037037037	1	1	1	1	2019-03-29T15:11:53.518	NG_ecoli_LTEE_151_DM25	-0	-0	165.15	DIA_100X_EMPTY_1x1_100ms	cb7b59ab-78cc-4811-8b7d-57ab677d74f5	EPI_100X_YFP_1x1_200ms_25sola	EPI_100X_RFP_1x1_200ms_25sola
153	28	10.8932368745636	305	44.2237924965769	790.616393442623	1121.26229508197	880558	2887.07540983607	92.4379004968701	174.409811063199	0	98330	322.393442622951	445.423664380311	781.873810076432	0	NaN	NaN	NaN	NaN	NaN	281.164775847825	0.98320173956229	26.9251140252433	12.3449480203895	10.0792249424266	3.00199074493131	0.0140613556318978	0.00592935787549935	2	1.00202489134194	2148.33353546586	2	8482.44918032787	1	1	1	1	2019-03-29T15:11:53.518	NG_ecoli_LTEE_151_DM25	-0	-0	165.15	DIA_100X_EMPTY_1x1_100ms	3ebde889-4327-4968-98be-e293813fea23	EPI_100X_YFP_1x1_200ms_25sola	EPI_100X_RFP_1x1_200ms_25sola
154	20	12.6525995611455	253	-48.6772318522772	787.268774703557	1193.07114624506	598605	2366.02766798419	92.4379004968701	174.409811063199	0	531116	2099.27272727273	445.423664380311	781.873810076432	0	NaN	NaN	NaN	NaN	NaN	221.871278777463	0.999885035219855	18.0003266528513	15.6974315720675	11.8072776735788	4.27450574722154	0.020415589438828	0.0109784039782557	0	1.00267752564456	1970.92374230631	0	8355.95256916996	1	1	1	1	2019-03-29T15:11:53.518	NG_ecoli_LTEE_151_DM25	-0	-0	165.15	DIA_100X_EMPTY_1x1_100ms	18597826-a137-4578-b6ae-c38afa06f5b8	EPI_100X_YFP_1x1_200ms_25sola	EPI_100X_RFP_1x1_200ms_25sola
155	18	10.0544988458489	181	-42.0091078744735	794.121546961326	770.314917127072	425417	2350.37016574586	92.4379004968701	174.409811063199	0	65098	359.657458563536	445.423664380311	781.873810076432	0	NaN	NaN	NaN	NaN	NaN	192.414637747976	0.999909172840741	17.4934942893446	13.597851237698	10.4318350044807	3.77465844941416	0.00228141701234889	0.00090434055095857	2	1.00001667447377	1495.16068131275	2	9506.88397790055	1	1	1	1	2019-03-29T15:11:53.518	NG_ecoli_LTEE_151_DM25	-0	-0	165.15	DIA_100X_EMPTY_1x1_100ms	b81834e1-dc74-4b6f-b89c-5a47e8e2d766	EPI_100X_YFP_1x1_200ms_25sola	EPI_100X_RFP_1x1_200ms_25sola
156	33	12.7858865830891	422	43.1729746471913	810.364928909953	965.502369668247	81617	193.405213270142	92.4379004968701	174.409811063199	0	9490309	22488.8838862559	445.423664380311	781.873810076432	0	NaN	NaN	NaN	NaN	NaN	371.28344648561	0.918030356518297	32.5314969932075	13.542839971413	11.0077872114772	2.95634048790062	0.0649048397178992	0.0268864020023556	0	1.04931564919572	3095.95030835943	0	9201.41943127962	1	1	1	1	2019-03-29T15:11:53.518	NG_ecoli_LTEE_151_DM25	-0	-0	165.15	DIA_100X_EMPTY_1x1_100ms	fcbe7c6a-9750-4eaf-a85d-322ea8b3b1a1	EPI_100X_YFP_1x1_200ms_25sola	EPI_100X_RFP_1x1_200ms_25sola
157	33	11.2693189936884	372	44.1120335364966	813.873655913978	763.688172043011	960267	2581.36290322581	92.4379004968701	174.409811063199	0	713553	1918.15322580645	445.423664380311	781.873810076432	0	NaN	NaN	NaN	NaN	NaN	357.320575332086	0.920698718621463	33.8258977526202	12.9766178550458	10.1191079116519	2.71403068703841	0.0509152013186168	0.0208452545760929	1	1.01350858131268	2720.34300857769	1	9058.05913978495	1	1	1	1	2019-03-29T15:11:53.518	NG_ecoli_LTEE_151_DM25	-0	-0	165.15	DIA_100X_EMPTY_1x1_100ms	a6e2d7e2-f54b-4cb4-a0f9-9a5e2c139e44	EPI_100X_YFP_1x1_200ms_25sola	EPI_100X_RFP_1x1_200ms_25sola
158	34	11.5144323306913	392	48.971482816365	818.852040816327	692.262755102041	404575	1032.07908163265	92.4379004968701	174.409811063199	0	202955	517.742346938776	445.423664380311	781.873810076432	0	NaN	NaN	NaN	NaN	NaN	362.706594059814	0.925952145510878	33.9230134571517	13.1195520487119	10.3561063350993	2.89265817332688	0.0164041850414362	0.0023851630968239	1	1.0001122297825	2857.4412383456	0	8232.02806122449	1	1	1	1	2019-03-29T15:11:53.518	NG_ecoli_LTEE_151_DM25	-0	-0	165.15	DIA_100X_EMPTY_1x1_100ms	e7b96d05-f442-475d-988b-ca329753704e	EPI_100X_YFP_1x1_200ms_25sola	EPI_100X_RFP_1x1_200ms_25sola
159	23	13.7178669472846	319	-22.4880499193322	815.009404388715	799.438871473354	1037057	3250.96238244514	92.4379004968701	174.409811063199	0	99640	312.351097178683	445.423664380311	781.873810076432	0	NaN	NaN	NaN	NaN	NaN	276.247120683443	0.999965462450346	22.5773414540606	14.8513825541349	11.5271861149218	4.19605330501667	0.156212506743605	0.00642432847424706	1	1.00033912313469	2356.18449086154	0	8224.02507836991	1	1	1	1	2019-03-29T15:11:53.518	NG_ecoli_LTEE_151_DM25	-0	-0	165.15	DIA_100X_EMPTY_1x1_100ms	5aeb35ef-c5b5-424c-baef-9c747d3fedaf	EPI_100X_YFP_1x1_200ms_25sola	EPI_100X_RFP_1x1_200ms_25sola
160	23	11.8437181859691	273	33.0925676298824	812.714285714286	1975.30402930403	447071	1637.62271062271	92.4379004968701	174.409811063199	0	103448	378.930402930403	445.423664380311	781.873810076432	0	NaN	NaN	NaN	NaN	NaN	240.631299746716	0.999449874435154	22.3235193351046	12.7023798037283	10.4587734091664	3.20704961348642	0.0067254008504308	0.00363904286747402	0	1.00045009377945	1917.84741842659	0	8441.663003663	1	1	1	1	2019-03-29T15:11:53.518	NG_ecoli_LTEE_151_DM25	-0	-0	165.15	DIA_100X_EMPTY_1x1_100ms	21beb3ec-317e-498b-a8cc-500ae51e1377	EPI_100X_YFP_1x1_200ms_25sola	EPI_100X_RFP_1x1_200ms_25sola
161	32	16.5218799798911	530	40.7009319050312	829.149056603774	871.737735849057	1715940	3237.62264150943	92.4379004968701	174.409811063199	0	169983	320.722641509434	445.423664380311	781.873810076432	0	NaN	NaN	NaN	NaN	NaN	430.623592471011	0.999164939931665	29.9406415249467	17.0220241731277	13.7945059947222	4.47748699955774	0.0226466973564983	0.0123516530540191	1	1.00242594743828	4474.69344140771	1	7283.59245283019	1	1	1	1	2019-03-29T15:11:53.518	NG_ecoli_LTEE_151_DM25	-0	-0	165.15	DIA_100X_EMPTY_1x1_100ms	85a940c3-70b0-43c8-83d8-d42640cc0b95	EPI_100X_YFP_1x1_200ms_25sola	EPI_100X_RFP_1x1_200ms_25sola
162	20	11.4565896481055	229	-20.028395175674	828.235807860262	461.829694323144	655228	2861.2576419214	92.4379004968701	174.409811063199	0	64863	283.244541484716	445.423664380311	781.873810076432	0	NaN	NaN	NaN	NaN	NaN	213.844738046523	0.999852441873582	19.2433275044822	13.7134963729607	10.4273664950603	3.97728252101867	0.0295155806847289	0.00210525422924707	1	1.0000492590801	1643.30935983741	0	8501.5327510917	1	1	1	1	2019-03-29T15:11:53.518	NG_ecoli_LTEE_151_DM25	-0	-0	165.15	DIA_100X_EMPTY_1x1_100ms	81c52dec-5764-4384-96bf-17075aadca4c	EPI_100X_YFP_1x1_200ms_25sola	EPI_100X_RFP_1x1_200ms_25sola
163	19	11.267672158508	215	-44.8454043940684	830.348837209302	1017.52558139535	1620389	7536.69302325581	92.4379004968701	174.409811063199	0	90532	421.079069767442	445.423664380311	781.873810076432	0	NaN	NaN	NaN	NaN	NaN	201.537130626505	0.999842133595923	18.8733101069343	13.6782064884708	10.0832311624305	3.91153025571338	0.0110846686601042	0.00604541778751344	0	1.00090749625591	1507.0838106442	1	8520.64651162791	1	1	1	1	2019-03-29T15:11:53.518	NG_ecoli_LTEE_151_DM25	-0	-0	165.15	DIA_100X_EMPTY_1x1_100ms	5768ae89-e061-4cbc-bd74-3e96745bfcb9	EPI_100X_YFP_1x1_200ms_25sola	EPI_100X_RFP_1x1_200ms_25sola
164	23	12.0821499043423	279	24.4643765553058	833.881720430108	48.8602150537634	1484705	5321.52329749104	92.4379004968701	174.409811063199	0	205260	735.698924731183	445.423664380311	781.873810076432	0	NaN	NaN	NaN	NaN	NaN	250.772709234277	0.999502217825253	22.3100830135345	13.7320887402559	10.6757143448525	3.73831505351778	0.123885542717149	0.00514408729216119	1	1.00015514276176	1997.03169167384	0	8331.21146953405	1	1	1	1	2019-03-29T15:11:53.518	NG_ecoli_LTEE_151_DM25	-0	-0	165.15	DIA_100X_EMPTY_1x1_100ms	eca24aae-8cbe-453f-bf92-afbbd3c333a4	EPI_100X_YFP_1x1_200ms_25sola	EPI_100X_RFP_1x1_200ms_25sola
165	30	8.96222392287667	270	41.5571222205582	837.774074074074	661.62962962963	52317	193.766666666667	92.4379004968701	174.409811063199	0	4222333	15638.2703703704	445.423664380311	781.873810076432	0	NaN	NaN	NaN	NaN	NaN	280.59949995281	0.92414610784721	29.1032381780259	11.7971950325455	9.39148475693804	2.52341735311286	0.0213559089366519	0.00966224727102369	1	1.00507222973108	2016.04262820665	0	10182.5	1	1	1	1	2019-03-29T15:11:53.518	NG_ecoli_LTEE_151_DM25	-0	-0	165.15	DIA_100X_EMPTY_1x1_100ms	9ca37ec5-4e54-4539-9b6a-fcebb51eae68	EPI_100X_YFP_1x1_200ms_25sola	EPI_100X_RFP_1x1_200ms_25sola
166	24	13.5007071222581	324	19.5392175608558	840.950617283951	423.293209876543	530349	1636.87962962963	92.4379004968701	174.409811063199	0	92343	285.009259259259	445.423664380311	781.873810076432	0	NaN	NaN	NaN	NaN	NaN	269.673525710002	0.999801496407472	22.7049481389616	14.2541517926399	11.4843566435598	3.63880565595431	0.00855994825861993	0.00462678213031266	0	1.00074134054671	2351.92645662673	0	8049.71296296296	1	1	1	1	2019-03-29T15:11:53.518	NG_ecoli_LTEE_151_DM25	-0	-0	165.15	DIA_100X_EMPTY_1x1_100ms	93987098-cf89-42df-a143-e7ae88981e01	EPI_100X_YFP_1x1_200ms_25sola	EPI_100X_RFP_1x1_200ms_25sola
167	18	10.9671057068653	198	-44.2211992088469	837.868686868687	846.666666666667	500970	2530.15151515152	92.4379004968701	174.409811063199	0	57884	292.343434343434	445.423664380311	781.873810076432	0	NaN	NaN	NaN	NaN	NaN	190.018966413366	0.999808472157308	17.2084266911331	14.0856876229168	10.5688003771016	3.8785575928384	0.00726990142922788	0.00376556620710475	1	1.00029199015289	1509.67143437616	1	8543.5101010101	1	1	1	1	2019-03-29T15:11:53.518	NG_ecoli_LTEE_151_DM25	-0	-0	165.15	DIA_100X_EMPTY_1x1_100ms	7090cd90-6081-4f33-9fe9-39d3ed9b4b7c	EPI_100X_YFP_1x1_200ms_25sola	EPI_100X_RFP_1x1_200ms_25sola
168	34	12.7092469044347	432	49.3903047328127	846.180555555556	1211.97685185185	464214	1074.56944444444	92.4379004968701	174.409811063199	0	127131	294.284722222222	445.423664380311	781.873810076432	0	NaN	NaN	NaN	NaN	NaN	371.843221171004	0.986402433997106	31.8105965070436	13.2684083703988	11.4373809974751	2.968990500399	0.00690916254222671	0.0040067573053746	0	1.00090213848175	3268.24699964764	0	7962.34953703704	1	1	1	1	2019-03-29T15:11:53.518	NG_ecoli_LTEE_151_DM25	-0	-0	165.15	DIA_100X_EMPTY_1x1_100ms	f76d1709-4f3f-4ce0-ae8b-2d08edadee83	EPI_100X_YFP_1x1_200ms_25sola	EPI_100X_RFP_1x1_200ms_25sola
169	20	11.1502754633028	223	-40.6621138984436	841.591928251121	1001.86995515695	476167	2135.27802690583	92.4379004968701	174.409811063199	0	110520	495.605381165919	445.423664380311	781.873810076432	0	NaN	NaN	NaN	NaN	NaN	211.596703723926	0.999890898419735	19.1790976461228	13.9610765813044	10.4414569042001	3.86550531528837	0.0208121850709524	0.0109079323536047	0	1.00309725546654	1642.25371240697	1	8107.10762331839	1	1	1	1	2019-03-29T15:11:53.518	NG_ecoli_LTEE_151_DM25	-0	-0	165.15	DIA_100X_EMPTY_1x1_100ms	f4d8ceed-21be-4707-9298-de981f5bd817	EPI_100X_YFP_1x1_200ms_25sola	EPI_100X_RFP_1x1_200ms_25sola
170	24	13.8314311254575	332	3.64906855248394	848.933734939759	762.180722891566	1521089	4581.59337349398	92.4379004968701	174.409811063199	0	117455	353.780120481928	445.423664380311	781.873810076432	0	NaN	NaN	NaN	NaN	NaN	287.068487598198	0.999924154022706	22.4746620967009	15.5628383653991	12.2892490547753	4.08970312175717	0.0189019886863233	0.0102524966135046	0	1.00365253439787	2665.8379354818	0	7856.15662650602	1	1	1	1	2019-03-29T15:11:53.518	NG_ecoli_LTEE_151_DM25	-0	-0	165.15	DIA_100X_EMPTY_1x1_100ms	13ec6c88-46d5-474a-88a4-0b44feab9c0e	EPI_100X_YFP_1x1_200ms_25sola	EPI_100X_RFP_1x1_200ms_25sola
171	21	16.1591869350509	341	-49.5556431396258	848.017595307918	1995.73020527859	861705	2526.99413489736	92.4379004968701	174.409811063199	0	133934	392.768328445748	445.423664380311	781.873810076432	0	NaN	NaN	NaN	NaN	NaN	279.730782676084	0.999889601450764	19.9486328552359	17.4835886966118	13.3724671854976	4.7534192884573	0.0120844525758444	0.00642001806521934	0	1.00114613920592	2801.72883932271	0	7751.06451612903	1	1	1	1	2019-03-29T15:11:53.518	NG_ecoli_LTEE_151_DM25	-0	-0	165.15	DIA_100X_EMPTY_1x1_100ms	9b7d45df-65c3-48a0-a81e-06a197cff637	EPI_100X_YFP_1x1_200ms_25sola	EPI_100X_RFP_1x1_200ms_25sola
172	21	11.701359186203	247	-1.44239343136275	860.295546558704	1631.21457489879	624966	2530.22672064777	92.4379004968701	174.409811063199	0	81499	329.955465587045	445.423664380311	781.873810076432	0	NaN	NaN	NaN	NaN	NaN	225.315377868936	0.999791910032021	20.4171131424734	13.4981484410489	10.7012559658071	3.48174174401416	0.00495701031936585	0.00276247862625581	0	1.00021326255522	1836.34265048626	0	7969.25506072874	1	1	1	1	2019-03-29T15:11:53.518	NG_ecoli_LTEE_151_DM25	-0	-0	165.15	DIA_100X_EMPTY_1x1_100ms	2820c287-a725-4c7b-9a04-131985245c9d	EPI_100X_YFP_1x1_200ms_25sola	EPI_100X_RFP_1x1_200ms_25sola
173	24	12.604820648546	303	32.5983203645158	870.42904290429	520.943894389439	527291	1740.23432343234	92.4379004968701	174.409811063199	0	90369	298.247524752475	445.423664380311	781.873810076432	0	NaN	NaN	NaN	NaN	NaN	260.757785313376	0.999603567630136	22.7487095710958	13.6359569795245	10.7763456618151	3.77305302142853	0.0268292004053736	0.0153559741022894	0	1.00845277426483	2074.86418511699	0	7994.11551155115	1	1	1	1	2019-03-29T15:11:53.518	NG_ecoli_LTEE_151_DM25	-0	-0	165.15	DIA_100X_EMPTY_1x1_100ms	8c877c9d-e960-40c2-97e6-179876c44995	EPI_100X_YFP_1x1_200ms_25sola	EPI_100X_RFP_1x1_200ms_25sola
174	18	13.0740830757223	236	-48.049147402251	869.940677966102	23.9533898305085	701994	2974.55084745763	92.4379004968701	174.409811063199	0	80101	339.411016949153	445.423664380311	781.873810076432	0	NaN	NaN	NaN	NaN	NaN	219.025588357432	0.999860519477624	17.1091055370791	15.9331736262006	12.1721919869677	4.41735532983967	0.00261039150710859	0.00145296451424172	0	1.00004116943267	1990.92442206942	0	8072.1313559322	1	1	1	1	2019-03-29T15:11:53.518	NG_ecoli_LTEE_151_DM25	-0	-0	165.15	DIA_100X_EMPTY_1x1_100ms	442e62bc-e568-47ae-97aa-baba8485efbd	EPI_100X_YFP_1x1_200ms_25sola	EPI_100X_RFP_1x1_200ms_25sola
175	32	11.1246649266268	366	47.8478178863085	876.51912568306	1038.10655737705	415380	1134.91803278689	92.4379004968701	174.409811063199	0	183941	502.571038251366	445.423664380311	781.873810076432	0	NaN	NaN	NaN	NaN	NaN	331.367808684545	0.944825496797297	32.0484881910954	12.2461618572775	10.0533982995776	2.66467111592163	0.0178503733352907	0.00727221407283324	1	1.00386093151808	2544.03573179858	1	8505.15573770492	1	1	1	1	2019-03-29T15:11:53.518	NG_ecoli_LTEE_151_DM25	-0	-0	165.15	DIA_100X_EMPTY_1x1_100ms	27dc8b72-93f3-4bbd-a155-afafd6d0eb36	EPI_100X_YFP_1x1_200ms_25sola	EPI_100X_RFP_1x1_200ms_25sola
176	26	10.6920624777718	278	47.0142415284295	877.287769784173	1129.0071942446	523774	1884.07913669065	92.4379004968701	174.409811063199	0	79956	287.611510791367	445.423664380311	781.873810076432	0	NaN	NaN	NaN	NaN	NaN	257.325991295872	0.995372458630996	25.1264348626439	11.7087926046662	9.89941728252981	2.91878975168708	0.0019727900688791	0.0010195518478243	1	1.00001227098328	1933.9267270427	0	8649.72661870504	1	1	1	1	2019-03-29T15:11:53.518	NG_ecoli_LTEE_151_DM25	-0	-0	165.15	DIA_100X_EMPTY_1x1_100ms	c5c70dd7-abef-449b-b788-a5483fe07810	EPI_100X_YFP_1x1_200ms_25sola	EPI_100X_RFP_1x1_200ms_25sola
177	24	11.3272356639623	273	41.9487989476355	877.677655677656	1074.49084249084	70900	259.70695970696	92.4379004968701	174.409811063199	0	2201044	8062.43223443223	445.423664380311	781.873810076432	0	NaN	NaN	NaN	NaN	NaN	250.183011750633	0.997824961162208	23.7353882987043	12.3962419511298	10.2094410348869	3.07057566532127	0.00671690321373147	0.00340500448936555	1	1.0004578166737	1943.07763348077	0	8739.41391941392	1	1	1	1	2019-03-29T15:11:53.518	NG_ecoli_LTEE_151_DM25	-0	-0	165.15	DIA_100X_EMPTY_1x1_100ms	35bea639-a24f-40d5-b095-a255e7d1248e	EPI_100X_YFP_1x1_200ms_25sola	EPI_100X_RFP_1x1_200ms_25sola
178	17	11.0901422652348	189	-49.9316370782726	882.005291005291	684.42328042328	214351	1134.13227513228	92.4379004968701	174.409811063199	0	73573	389.275132275132	445.423664380311	781.873810076432	0	NaN	NaN	NaN	NaN	NaN	190.353204769395	0.99985529587701	17.086430795616	14.1147967404497	10.6491079746397	3.85333637429505	0.0150023419247375	0.00824434399790071	0	1.0013441372922	1521.83544246925	1	8131.60317460317	1	1	1	1	2019-03-29T15:11:53.518	NG_ecoli_LTEE_151_DM25	-0	-0	165.15	DIA_100X_EMPTY_1x1_100ms	81f9363e-5ff5-4705-a1f3-adbd4dbcfc6a	EPI_100X_YFP_1x1_200ms_25sola	EPI_100X_RFP_1x1_200ms_25sola
179	19	11.3266612013929	216	-48.3204691378458	885.722222222222	700.555555555556	219865	1017.89351851852	92.4379004968701	174.409811063199	0	72543	335.847222222222	445.423664380311	781.873810076432	0	NaN	NaN	NaN	NaN	NaN	208.563139444969	0.999813119441411	18.8895883742112	13.909783803022	10.485779759867	3.83707152613545	0.0091300947894342	0.00500309368784834	0	1.00062320939687	1631.22488809807	1	8121.74537037037	1	1	1	1	2019-03-29T15:11:53.518	NG_ecoli_LTEE_151_DM25	-0	-0	165.15	DIA_100X_EMPTY_1x1_100ms	65ae18a0-4438-4bc0-ae64-7d6735d6caee	EPI_100X_YFP_1x1_200ms_25sola	EPI_100X_RFP_1x1_200ms_25sola
180	24	13.1829390948257	317	27.0976258465865	892.889589905363	1445.39747634069	512321	1616.15457413249	92.4379004968701	174.409811063199	0	536035	1690.96214511041	445.423664380311	781.873810076432	0	NaN	NaN	NaN	NaN	NaN	271.922515991629	0.999242247991787	23.5999510830873	13.5705521116946	11.0920913101227	3.45327960932792	0.00141502954028388	0.000627182781121892	2	1.00000343715484	2280.48834082835	0	7935.71293375394	1	1	1	1	2019-03-29T15:11:53.518	NG_ecoli_LTEE_151_DM25	-0	-0	165.15	DIA_100X_EMPTY_1x1_100ms	4b6713e5-de0a-4d73-9b35-5798b377d256	EPI_100X_YFP_1x1_200ms_25sola	EPI_100X_RFP_1x1_200ms_25sola
181	20	10.9584530675486	220	-21.5606394695143	892.986363636364	1050.40454545455	243598	1107.26363636364	92.4379004968701	174.409811063199	0	145657	662.077272727273	445.423664380311	781.873810076432	0	NaN	NaN	NaN	NaN	NaN	214.672195795218	0.999799564953513	20.2397339536831	13.4181762825963	10.0289489281691	3.75917416350384	0.0290656852328831	0.0088621876198525	0	1.00200492234106	1598.84189710354	1	8916.87272727273	1	1	1	1	2019-03-29T15:11:53.518	NG_ecoli_LTEE_151_DM25	-0	-0	165.15	DIA_100X_EMPTY_1x1_100ms	00398789-bcaa-491a-89a9-12aa7e031801	EPI_100X_YFP_1x1_200ms_25sola	EPI_100X_RFP_1x1_200ms_25sola
182	26	12.1776572692007	317	42.247653783932	892.558359621451	1383.61829652997	734529	2317.1261829653	92.4379004968701	174.409811063199	0	343948	1085.0094637224	445.423664380311	781.873810076432	0	NaN	NaN	NaN	NaN	NaN	269.035083720726	0.998931996365527	25.0622296304824	12.7992683287993	10.3487074219973	3.25212032536125	0.00335911382699317	0.0016966949851996	1	1.00003007086024	2108.05435034415	0	8497.12302839117	1	1	1	1	2019-03-29T15:11:53.518	NG_ecoli_LTEE_151_DM25	-0	-0	165.15	DIA_100X_EMPTY_1x1_100ms	8f86f5b1-dc49-42cf-87a3-d3e1a85159e9	EPI_100X_YFP_1x1_200ms_25sola	EPI_100X_RFP_1x1_200ms_25sola
183	24	12.2915515027024	295	19.9479360981387	897.2	598.972881355932	280734	951.640677966102	92.4379004968701	174.409811063199	0	108188	366.738983050847	445.423664380311	781.873810076432	0	NaN	NaN	NaN	NaN	NaN	253.643488224556	0.999946038170998	22.4235933548594	13.9891020158811	10.81841891271	3.76000155107835	0.00843570850780766	0.00475063978718882	0	1.0007596059281	2061.21207938903	0	8026.1593220339	1	1	1	1	2019-03-29T15:11:53.518	NG_ecoli_LTEE_151_DM25	-0	-0	165.15	DIA_100X_EMPTY_1x1_100ms	133f7fc2-974f-4e72-8869-7c9611a303e5	EPI_100X_YFP_1x1_200ms_25sola	EPI_100X_RFP_1x1_200ms_25sola
184	18	11.4822304833162	207	-48.9371790943041	898.502415458937	1410.10628019324	283787	1370.95169082126	92.4379004968701	174.409811063199	0	992216	4793.31400966184	445.423664380311	781.873810076432	0	NaN	NaN	NaN	NaN	NaN	190.220186849595	0.999799756030193	18.105613726991	13.4114377220409	9.79667237037433	3.96564881756503	0.0285402849187202	0.00525531407387635	1	1.00048930129061	1364.77261799573	0	8859.48792270531	1	1	1	1	2019-03-29T15:11:53.518	NG_ecoli_LTEE_151_DM25	-0	-0	165.15	DIA_100X_EMPTY_1x1_100ms	89494917-06da-43ce-9092-37a8577003f9	EPI_100X_YFP_1x1_200ms_25sola	EPI_100X_RFP_1x1_200ms_25sola
185	31	11.6904005539527	362	49.4014147917609	902.441988950276	659.92817679558	492712	1361.08287292818	92.4379004968701	174.409811063199	0	131894	364.348066298343	445.423664380311	781.873810076432	0	NaN	NaN	NaN	NaN	NaN	322.795419167083	0.984299240082513	29.5386792234741	12.4681359058783	10.6220765936525	2.88105867323061	0.0214749422086766	0.0101014349940433	1	1.00615664174128	2617.57908183144	0	8276.00552486188	1	1	1	1	2019-03-29T15:11:53.518	NG_ecoli_LTEE_151_DM25	-0	-0	165.15	DIA_100X_EMPTY_1x1_100ms	36ed8f62-eea6-4d6c-9071-39f1d2f3fa53	EPI_100X_YFP_1x1_200ms_25sola	EPI_100X_RFP_1x1_200ms_25sola
186	26	11.2659080024425	293	45.2592219017793	899.03071672355	792.156996587031	118454	404.279863481229	92.4379004968701	174.409811063199	0	414653	1415.19795221843	445.423664380311	781.873810076432	0	NaN	NaN	NaN	NaN	NaN	261.483424567066	0.996400902090997	25.1699183296204	12.1054935682625	10.0668234112753	2.96192870341517	0.00926414588158279	0.00437912105427177	1	1.00083332152067	2003.34888478036	0	8733.00682593857	1	1	1	1	2019-03-29T15:11:53.518	NG_ecoli_LTEE_151_DM25	-0	-0	165.15	DIA_100X_EMPTY_1x1_100ms	599e76a0-3fe6-44f5-a470-c48c004d6158	EPI_100X_YFP_1x1_200ms_25sola	EPI_100X_RFP_1x1_200ms_25sola
187	22	11.9716275140679	263	31.251939153662	901.262357414449	79.1140684410646	1060323	4031.6463878327	92.4379004968701	174.409811063199	0	88174	335.262357414449	445.423664380311	781.873810076432	0	NaN	NaN	NaN	NaN	NaN	225.232737169951	0.999759202362093	20.305588840331	13.3211046792956	10.7124313603021	3.46294528263528	0.00216422823740468	0.000889900098783642	1	1.00002250071565	1830.12845643409	0	8353.54372623574	1	1	1	1	2019-03-29T15:11:53.518	NG_ecoli_LTEE_151_DM25	-0	-0	165.15	DIA_100X_EMPTY_1x1_100ms	b55c9cb6-ab6c-4793-aa32-ed4c209892fb	EPI_100X_YFP_1x1_200ms_25sola	EPI_100X_RFP_1x1_200ms_25sola
188	23	13.8383292494678	318	31.6822258348676	906.424528301887	561.729559748428	1425532	4482.80503144654	92.4379004968701	174.409811063199	0	100824	317.056603773585	445.423664380311	781.873810076432	0	NaN	NaN	NaN	NaN	NaN	282.248266132779	0.998142741376782	22.1975394450405	15.2797162805083	12.1302096762768	3.96527795788568	0.0502191064882896	0.0257936157806996	1	1.02323681384334	2565.25967113422	1	8245.45911949686	1	1	1	1	2019-03-29T15:11:53.518	NG_ecoli_LTEE_151_DM25	-0	-0	165.15	DIA_100X_EMPTY_1x1_100ms	b9179e44-41dc-4415-8ea2-3d2e807ff036	EPI_100X_YFP_1x1_200ms_25sola	EPI_100X_RFP_1x1_200ms_25sola
189	23	11.8361699703326	273	31.2509169596879	904.300366300366	753.091575091575	344876	1263.28205128205	92.4379004968701	174.409811063199	0	81458	298.380952380952	445.423664380311	781.873810076432	0	NaN	NaN	NaN	NaN	NaN	244.679858778481	0.999882540826001	22.5049813351345	13.0297955981461	10.4141272429596	3.48627595695797	0.00398605013931503	0.00166242753690084	1	1.00004335734431	1916.96550446925	0	8454.36996336996	1	1	1	1	2019-03-29T15:11:53.518	NG_ecoli_LTEE_151_DM25	-0	-0	165.15	DIA_100X_EMPTY_1x1_100ms	f711edc8-2084-48e8-83f4-4fa651953dcc	EPI_100X_YFP_1x1_200ms_25sola	EPI_100X_RFP_1x1_200ms_25sola
190	18	12.8018255127394	231	-49.7638445837245	910.484848484848	138.264069264069	423675	1834.09090909091	92.4379004968701	174.409811063199	0	83071	359.614718614719	445.423664380311	781.873810076432	0	NaN	NaN	NaN	NaN	NaN	208.490927698538	0.999889029318972	17.575398547749	15.1859453927305	11.2653601755517	4.29124888094689	0.00251900479381971	0.00123332000511321	1	1.00003309852256	1751.8028416046	0	7968.84415584416	1	1	1	1	2019-03-29T15:11:53.518	NG_ecoli_LTEE_151_DM25	-0	-0	165.15	DIA_100X_EMPTY_1x1_100ms	864820cd-0331-43fc-bcf6-2585e0660528	EPI_100X_YFP_1x1_200ms_25sola	EPI_100X_RFP_1x1_200ms_25sola
191	26	11.1533182708293	290	44.9866482774947	914.872413793103	301.210344827586	478070	1648.51724137931	92.4379004968701	174.409811063199	0	84877	292.679310344828	445.423664380311	781.873810076432	0	NaN	NaN	NaN	NaN	NaN	260.239532816728	0.995527046302762	24.7539748350995	12.4393337947778	10.2014110349453	3.04890614309197	0.00773611637014063	0.00397146744840778	0	1.00067958311111	2023.27688276852	0	8256.94827586207	1	1	1	1	2019-03-29T15:11:53.518	NG_ecoli_LTEE_151_DM25	-0	-0	165.15	DIA_100X_EMPTY_1x1_100ms	fdbe2d2c-f445-41ba-8337-e3d553892f51	EPI_100X_YFP_1x1_200ms_25sola	EPI_100X_RFP_1x1_200ms_25sola
192	29	12.6773439669702	369	44.2207969125393	919.108401084011	1824.56368563686	415765	1126.73441734417	92.4379004968701	174.409811063199	0	146784	397.788617886179	445.423664380311	781.873810076432	0	NaN	NaN	NaN	NaN	NaN	318.337859433047	0.986031660181129	28.4096768124405	12.774758195671	10.9577031286776	2.94322459735474	0.00789603425119209	0.0046282021740769	0	1.00112092395589	2679.13892893443	0	7959.65311653117	1	1	1	1	2019-03-29T15:11:53.518	NG_ecoli_LTEE_151_DM25	-0	-0	165.15	DIA_100X_EMPTY_1x1_100ms	84d59b98-f362-44ae-9e00-9b6a556e91ac	EPI_100X_YFP_1x1_200ms_25sola	EPI_100X_RFP_1x1_200ms_25sola
193	29	11.2935823659995	330	40.8195933244694	924.157575757576	576.872727272727	627502	1901.52121212121	92.4379004968701	174.409811063199	0	112525	340.984848484848	445.423664380311	781.873810076432	0	NaN	NaN	NaN	NaN	NaN	305.923241595437	0.970091541026742	29.8114937066795	11.7176188693013	9.91300449068961	2.72559165467786	0.0200533965314487	0.00748461768793947	0	1.00305651122517	2300.82837209814	2	9029.83333333333	1	1	1	1	2019-03-29T15:11:53.518	NG_ecoli_LTEE_151_DM25	-0	-0	165.15	DIA_100X_EMPTY_1x1_100ms	b7b7edb9-88cb-44ba-acc6-5a7c12cc3895	EPI_100X_YFP_1x1_200ms_25sola	EPI_100X_RFP_1x1_200ms_25sola
194	24	15.2680500574607	367	-5.69033251469279	927.893732970027	902.716621253406	491179	1338.36239782016	92.4379004968701	174.409811063199	0	121171	330.16621253406	445.423664380311	781.873810076432	0	NaN	NaN	NaN	NaN	NaN	307.96818501517	0.99991074786243	22.3922667181992	17.1202292082166	13.0521291027095	4.66157219567538	0.0326110406039968	0.0174323011365829	0	1.01088862848656	2996.0610703058	0	7346.78474114441	1	1	1	1	2019-03-29T15:11:53.518	NG_ecoli_LTEE_151_DM25	-0	-0	165.15	DIA_100X_EMPTY_1x1_100ms	9ab9c3ab-1ed9-4bd2-8e6f-63f01dc87ebd	EPI_100X_YFP_1x1_200ms_25sola	EPI_100X_RFP_1x1_200ms_25sola
195	23	13.7061260779892	316	7.81723259163575	928	1607.88924050633	310994	984.158227848101	92.4379004968701	174.409811063199	0	210654	666.626582278481	445.423664380311	781.873810076432	0	NaN	NaN	NaN	NaN	NaN	275.787899786032	0.999876839770063	22.3548416881827	14.8091910812582	11.7272137107003	4.0764967509328	0.0368021711718035	0.00212622486255516	1	1.00006004853551	2414.63315276538	0	7897.73101265823	1	1	1	1	2019-03-29T15:11:53.518	NG_ecoli_LTEE_151_DM25	-0	-0	165.15	DIA_100X_EMPTY_1x1_100ms	6d70cf1e-8fde-4b2f-9292-16c12523e972	EPI_100X_YFP_1x1_200ms_25sola	EPI_100X_RFP_1x1_200ms_25sola
196	25	12.5939436843526	315	42.3321930635216	929.669841269841	116.555555555556	575382	1826.60952380952	92.4379004968701	174.409811063199	0	113794	361.250793650794	445.423664380311	781.873810076432	0	NaN	NaN	NaN	NaN	NaN	281.295092907789	0.99979470799463	23.7634091733004	14.2588533770327	11.3605428562906	3.65942234621329	0.0204821185052004	0.00835787436404276	1	1.00260019615329	2408.77811153019	0	7852.66349206349	1	1	1	1	2019-03-29T15:11:53.518	NG_ecoli_LTEE_151_DM25	-0	-0	165.15	DIA_100X_EMPTY_1x1_100ms	b4677010-4ad8-4eeb-b4f5-ff6583a89287	EPI_100X_YFP_1x1_200ms_25sola	EPI_100X_RFP_1x1_200ms_25sola
197	34	11.646992236612	396	48.8957226130146	929.088383838384	1660.34848484848	880885	2224.45707070707	92.4379004968701	174.409811063199	0	124133	313.467171717172	445.423664380311	781.873810076432	0	NaN	NaN	NaN	NaN	NaN	355.323617607071	0.986174200961036	33.398582645572	11.973041183083	10.4355711476656	2.63009901842232	0.0101011921923196	0.00495592755339526	1	1.00177256446672	2856.6061370495	1	8273.01515151515	1	1	1	1	2019-03-29T15:11:53.518	NG_ecoli_LTEE_151_DM25	-0	-0	165.15	DIA_100X_EMPTY_1x1_100ms	317618a0-eb9d-45a4-b4ab-82b5aa75f754	EPI_100X_YFP_1x1_200ms_25sola	EPI_100X_RFP_1x1_200ms_25sola
198	36	12.0271588269389	433	49.4570701766485	940.290993071594	970.750577367206	476083	1099.49884526559	92.4379004968701	174.409811063199	0	130219	300.736720554272	445.423664380311	781.873810076432	0	NaN	NaN	NaN	NaN	NaN	376.31384522146	0.973169830450609	35.0540238954457	12.4521136997527	10.307837545489	2.95967750877041	0.00357625006435348	0.00169020811996651	1	1.00020162522635	2925.24934241767	0	8215.72286374134	1	1	1	1	2019-03-29T15:11:53.518	NG_ecoli_LTEE_151_DM25	-0	-0	165.15	DIA_100X_EMPTY_1x1_100ms	ea4d2b20-59d0-49a3-bf0b-df10ae7c1ecf	EPI_100X_YFP_1x1_200ms_25sola	EPI_100X_RFP_1x1_200ms_25sola
199	25	11.9614505487837	299	43.3467961941789	940.173913043478	1941.14715719064	771909	2581.63545150502	92.4379004968701	174.409811063199	0	142525	476.672240802676	445.423664380311	781.873810076432	0	NaN	NaN	NaN	NaN	NaN	255.792690198416	0.999770388712597	22.6671933370451	13.5284435156546	10.8779422362312	3.50608581362551	0.00326821942218277	0.00151728806031631	1	1.00008153014767	2106.59537750159	0	7911.28762541806	1	1	1	1	2019-03-29T15:11:53.518	NG_ecoli_LTEE_151_DM25	-0	-0	165.15	DIA_100X_EMPTY_1x1_100ms	e824b17a-37bd-4010-a14a-6769d69a1994	EPI_100X_YFP_1x1_200ms_25sola	EPI_100X_RFP_1x1_200ms_25sola
200	24	10.5034646916318	252	35.7811383290003	940.543650793651	563.416666666667	398456	1581.1746031746	92.4379004968701	174.409811063199	0	83906	332.960317460317	445.423664380311	781.873810076432	0	NaN	NaN	NaN	NaN	NaN	245.290552882464	0.987770624188467	23.4663036211136	12.212118658892	10.1150242167623	2.95750029049147	0.0182914553843819	0.00820693575691882	1	1.00122246742842	1885.68184872102	2	9304.02380952381	1	1	1	1	2019-03-29T15:11:53.518	NG_ecoli_LTEE_151_DM25	-0	-0	165.15	DIA_100X_EMPTY_1x1_100ms	7496f1d6-b189-4883-b07a-9fbd4c32e16b	EPI_100X_YFP_1x1_200ms_25sola	EPI_100X_RFP_1x1_200ms_25sola
201	21	11.3833651449383	239	8.9771919396717	943.81589958159	1098.78242677824	777906	3254.83682008368	92.4379004968701	174.409811063199	0	72938	305.179916317992	445.423664380311	781.873810076432	0	NaN	NaN	NaN	NaN	NaN	218.337075599639	0.999724905843448	19.7713696368183	13.3962617024983	10.6709827463154	3.48623406875609	0.00910278343825595	0.00414800823795953	1	1.00045350570258	1768.21663636291	0	8395.34728033473	1	1	1	1	2019-03-29T15:11:53.518	NG_ecoli_LTEE_151_DM25	-0	-0	165.15	DIA_100X_EMPTY_1x1_100ms	a3c0e35a-2c92-4690-9c00-0cff1ceb2615	EPI_100X_YFP_1x1_200ms_25sola	EPI_100X_RFP_1x1_200ms_25sola
202	27	10.7742598117655	291	45.9780611958228	948.92439862543	1660.0824742268	829082	2849.07903780069	92.4379004968701	174.409811063199	0	96198	330.577319587629	445.423664380311	781.873810076432	0	NaN	NaN	NaN	NaN	NaN	269.35895197826	0.991000423788566	26.4884908772254	12.237259582891	9.81720351670688	2.95589193052672	0.0112066168565849	0.00488675846657952	1	1.00078523083992	2005.0383604512	1	8436.0824742268	1	1	1	1	2019-03-29T15:11:53.518	NG_ecoli_LTEE_151_DM25	-0	-0	165.15	DIA_100X_EMPTY_1x1_100ms	0bce1293-0446-409d-a3fd-117ef9781108	EPI_100X_YFP_1x1_200ms_25sola	EPI_100X_RFP_1x1_200ms_25sola
203	25	15.2942390330883	383	14.8461198316855	951.075718015666	347.791122715405	2313847	6041.37597911227	92.4379004968701	174.409811063199	0	111711	291.67362924282	445.423664380311	781.873810076432	0	NaN	NaN	NaN	NaN	NaN	316.831241505106	0.999892957948448	23.0458588437013	17.021957140749	13.3214533632341	4.35511318945981	0.0252466959091638	0.0132674517698942	1	1.0063255289056	3212.07735964981	0	7734.84334203655	1	1	1	1	2019-03-29T15:11:53.518	NG_ecoli_LTEE_151_DM25	-0	-0	165.15	DIA_100X_EMPTY_1x1_100ms	5b7a1a1a-c3ef-4d6f-81ad-0419e38197ab	EPI_100X_YFP_1x1_200ms_25sola	EPI_100X_RFP_1x1_200ms_25sola
204	24	13.1510322187385	316	30.7576069380007	951.348101265823	435.132911392405	807083	2554.06012658228	92.4379004968701	174.409811063199	0	102274	323.651898734177	445.423664380311	781.873810076432	0	NaN	NaN	NaN	NaN	NaN	272.581370630322	0.999898729060804	22.0346909728707	15.2482523888108	11.8850781550269	4.02764851948778	0.0112337961467231	0.00582800903652228	1	1.00114387236015	2444.56128435371	0	7685.37658227848	1	1	1	1	2019-03-29T15:11:53.518	NG_ecoli_LTEE_151_DM25	-0	-0	165.15	DIA_100X_EMPTY_1x1_100ms	757c97cf-e4ad-4b61-9b1a-687ee943a80e	EPI_100X_YFP_1x1_200ms_25sola	EPI_100X_RFP_1x1_200ms_25sola
205	28	11.9608073216561	335	47.7042643332571	952.376119402985	1316.5671641791	277953	829.710447761194	92.4379004968701	174.409811063199	0	104341	311.465671641791	445.423664380311	781.873810076432	0	NaN	NaN	NaN	NaN	NaN	289.170095966724	0.998524094900807	26.1746214725845	13.0116249812867	10.7109503915468	3.15985977759609	0.00385191331033954	0.0015319429433034	1	1.00010365487917	2358.44800910366	0	8188.60298507463	1	1	1	1	2019-03-29T15:11:53.518	NG_ecoli_LTEE_151_DM25	-0	-0	165.15	DIA_100X_EMPTY_1x1_100ms	09ac8c5a-8a3f-40f6-8f16-31011b02791c	EPI_100X_YFP_1x1_200ms_25sola	EPI_100X_RFP_1x1_200ms_25sola
206	20	11.9378558155032	239	-42.2731867131163	951.979079497908	1475.79916317992	563763	2358.8410041841	92.4379004968701	174.409811063199	0	347223	1452.81589958159	445.423664380311	781.873810076432	0	NaN	NaN	NaN	NaN	NaN	211.657683583601	0.999911299383522	18.7819700909045	14.149367680249	10.8653193602	3.76518157211593	0.00271563171659542	0.00165872940648652	1	1.00001497499035	1741.47008196748	0	8535.60251046025	1	1	1	1	2019-03-29T15:11:53.518	NG_ecoli_LTEE_151_DM25	-0	-0	165.15	DIA_100X_EMPTY_1x1_100ms	1ffb0b81-98af-4274-871e-8950605782f8	EPI_100X_YFP_1x1_200ms_25sola	EPI_100X_RFP_1x1_200ms_25sola
207	31	12.9877896327248	403	47.7891523056045	956.074441687345	2010.84615384615	2008591	4984.09677419355	92.4379004968701	174.409811063199	0	181075	449.317617866005	445.423664380311	781.873810076432	0	NaN	NaN	NaN	NaN	NaN	335.161673140156	0.985369064116753	29.1927421293741	13.2529924189177	11.0436944067023	3.24467327340787	0.0177531987884037	0.00852396267237938	1	1.0043097948642	2796.36291319739	0	8033.0223325062	1	1	1	1	2019-03-29T15:11:53.518	NG_ecoli_LTEE_151_DM25	-0	-0	165.15	DIA_100X_EMPTY_1x1_100ms	eb431028-6a81-42b6-a196-85545d7a1579	EPI_100X_YFP_1x1_200ms_25sola	EPI_100X_RFP_1x1_200ms_25sola
208	28	12.1862045456196	342	35.7402047086719	956.219298245614	625.681286549708	194213	567.874269005848	92.4379004968701	174.409811063199	0	108805	318.143274853801	445.423664380311	781.873810076432	0	NaN	NaN	NaN	NaN	NaN	305.549869218717	0.981914333797311	27.7173080784693	12.6853326366542	10.6382749097604	3.00953941956438	0.0261229836247654	0.0111778049321778	1	1.00466637993766	2463.67461325374	1	8328.97660818713	1	1	1	1	2019-03-29T15:11:53.518	NG_ecoli_LTEE_151_DM25	-0	-0	165.15	DIA_100X_EMPTY_1x1_100ms	ebf1b21c-f990-4b2a-9077-7fb3b88f6275	EPI_100X_YFP_1x1_200ms_25sola	EPI_100X_RFP_1x1_200ms_25sola
209	24	11.2432387900654	271	38.2261973383715	960.642066420664	559.025830258303	565232	2085.72693726937	92.4379004968701	174.409811063199	0	89814	331.416974169742	445.423664380311	781.873810076432	0	NaN	NaN	NaN	NaN	NaN	250.229515248592	0.999791379532168	24.1847672097504	12.9258658287166	10.0089840015039	3.29682405232609	0.00249705374712002	0.00129795871675504	1	1.00002281295155	1902.88167116772	1	8595.84870848708	1	1	1	1	2019-03-29T15:11:53.518	NG_ecoli_LTEE_151_DM25	-0	-0	165.15	DIA_100X_EMPTY_1x1_100ms	9f1fbefa-65c2-4837-b1a4-82d3bccaa5d0	EPI_100X_YFP_1x1_200ms_25sola	EPI_100X_RFP_1x1_200ms_25sola
210	20	11.5244256663529	231	-19.5082332574358	955.69696969697	1616.22943722944	628696	2721.62770562771	92.4379004968701	174.409811063199	0	81544	353.004329004329	445.423664380311	781.873810076432	0	NaN	NaN	NaN	NaN	NaN	211.552215246074	0.999691462621732	19.770906426882	13.0716219708203	10.3189767540356	3.39553036828708	0.00995181395735253	0.00533116827541627	0	1.00076109974159	1653.44491264023	0	8762.55411255411	1	1	1	1	2019-03-29T15:11:53.518	NG_ecoli_LTEE_151_DM25	-0	-0	165.15	DIA_100X_EMPTY_1x1_100ms	73b920f0-f46b-4cb9-add5-e7b269ed97d8	EPI_100X_YFP_1x1_200ms_25sola	EPI_100X_RFP_1x1_200ms_25sola
211	25	12.4476527788659	312	37.1947753876429	967.817307692308	606.36858974359	348044	1115.52564102564	92.4379004968701	174.409811063199	0	128669	412.400641025641	445.423664380311	781.873810076432	0	NaN	NaN	NaN	NaN	NaN	279.473741124342	0.997570497917434	25.322287822885	13.1145880710951	10.6004434347132	3.28747829968113	0.0178709057425111	0.00801044481142067	1	1.00284392675995	2234.81145138087	1	8461.34294871795	1	1	1	1	2019-03-29T15:11:53.518	NG_ecoli_LTEE_151_DM25	-0	-0	165.15	DIA_100X_EMPTY_1x1_100ms	1d99789a-da41-4f4e-a8ae-4fb66d597ca5	EPI_100X_YFP_1x1_200ms_25sola	EPI_100X_RFP_1x1_200ms_25sola
212	28	13.747526048618	385	42.0603457621237	974	1551.66493506493	1585465	4118.09090909091	92.4379004968701	174.409811063199	0	124710	323.922077922078	445.423664380311	781.873810076432	0	NaN	NaN	NaN	NaN	NaN	322.342548809113	0.997010147690019	25.4840725317842	14.8998425885143	12.0597359135021	3.99094552605683	0.0269825102201233	0.0115065686038831	1	1.0061343227553	2910.9470729209	0	7830.06233766234	1	1	1	1	2019-03-29T15:11:53.518	NG_ecoli_LTEE_151_DM25	-0	-0	165.15	DIA_100X_EMPTY_1x1_100ms	8f619418-3539-4f17-bd0d-ff6515e5aae5	EPI_100X_YFP_1x1_200ms_25sola	EPI_100X_RFP_1x1_200ms_25sola
213	20	12.1469469207575	243	-30.1836277038025	971.131687242798	1176.44032921811	725690	2986.37860082305	92.4379004968701	174.409811063199	0	71308	293.448559670782	445.423664380311	781.873810076432	0	NaN	NaN	NaN	NaN	NaN	217.382635717149	0.999791143681858	19.072741199431	14.2651443885237	10.9086294760677	3.84361096036915	0.00687493784294714	0.00309026785581336	1	1.00022906245589	1782.5568054689	0	8341.36625514403	1	1	1	1	2019-03-29T15:11:53.518	NG_ecoli_LTEE_151_DM25	-0	-0	165.15	DIA_100X_EMPTY_1x1_100ms	422c1edc-da7b-4a5f-a666-7904728c18b4	EPI_100X_YFP_1x1_200ms_25sola	EPI_100X_RFP_1x1_200ms_25sola
214	21	11.7051726764954	246	13.6608128179999	973.308943089431	1333.0487804878	632635	2571.68699186992	92.4379004968701	174.409811063199	0	80693	328.020325203252	445.423664380311	781.873810076432	0	NaN	NaN	NaN	NaN	NaN	216.768618973897	0.999748765698814	19.8181025673769	13.578346509655	10.3891042170324	3.70949615155361	0.0143427261988132	0.00779610632403052	0	1.00167304196934	1679.99565628952	0	8309.00406504065	1	1	1	1	2019-03-29T15:11:53.518	NG_ecoli_LTEE_151_DM25	-0	-0	165.15	DIA_100X_EMPTY_1x1_100ms	1673c3e3-9705-4c4d-b9d2-7af5d13a95fb	EPI_100X_YFP_1x1_200ms_25sola	EPI_100X_RFP_1x1_200ms_25sola
215	19	11.0327201464839	210	-30.5513533802012	984.4	499.780952380952	273892	1304.24761904762	92.4379004968701	174.409811063199	0	62752	298.819047619048	445.423664380311	781.873810076432	0	NaN	NaN	NaN	NaN	NaN	191.587927857506	0.999832335099527	17.8338700715562	13.3740303333137	10.1005889054681	3.82590738836994	0.00261342970439325	0.00115354399369385	1	1.000021301819	1428.9889514291	0	8361.72857142857	1	1	1	1	2019-03-29T15:11:53.518	NG_ecoli_LTEE_151_DM25	-0	-0	165.15	DIA_100X_EMPTY_1x1_100ms	08dc03a2-03af-4293-b03f-9c7d7c3ed6ea	EPI_100X_YFP_1x1_200ms_25sola	EPI_100X_RFP_1x1_200ms_25sola
216	26	14.3434686552486	374	4.92673077179603	996.358288770053	1702.18449197861	774043	2069.63368983957	92.4379004968701	174.409811063199	0	134254	358.967914438503	445.423664380311	781.873810076432	0	NaN	NaN	NaN	NaN	NaN	312.511699554569	0.999888912731929	24.3553858235877	15.7356772720164	12.491634280199	3.96468539898096	0.00726148985995744	0.00431441936557215	0	1.0007218433791	2984.85622507754	0	7115.89304812834	1	1	1	1	2019-03-29T15:11:53.518	NG_ecoli_LTEE_151_DM25	-0	-0	165.15	DIA_100X_EMPTY_1x1_100ms	7658166e-db80-4e61-9d8d-98c74dc71271	EPI_100X_YFP_1x1_200ms_25sola	EPI_100X_RFP_1x1_200ms_25sola
217	34	12.7428196461042	434	48.7705087861061	1002.06221198157	1811.133640553	929274	2141.18433179724	92.4379004968701	174.409811063199	0	158388	364.94930875576	445.423664380311	781.873810076432	0	NaN	NaN	NaN	NaN	NaN	372.681212961331	0.974908890375291	33.7010130419169	12.5048255769914	10.7974504836372	2.7090217238154	0.00417794403288563	0.0020952859410854	0	1.0002776521722	3085.85332333956	0	8283.7465437788	1	1	1	1	2019-03-29T15:11:53.518	NG_ecoli_LTEE_151_DM25	-0	-0	165.15	DIA_100X_EMPTY_1x1_100ms	b452ea5e-8c65-4f75-8fe6-a9ca2d785a6b	EPI_100X_YFP_1x1_200ms_25sola	EPI_100X_RFP_1x1_200ms_25sola
218	32	12.4300023848343	399	48.0026338882449	1000.45112781955	456.428571428571	435708	1092	92.4379004968701	174.409811063199	0	113737	285.055137844612	445.423664380311	781.873810076432	0	NaN	NaN	NaN	NaN	NaN	340.491800016844	0.979106266776093	31.9007012929159	12.1230355821034	10.3211773747011	2.86009025986148	0.00591596462798887	0.00291466345369443	1	1.00035096015441	2669.00013201362	0	8211.66165413534	1	1	1	1	2019-03-29T15:11:53.518	NG_ecoli_LTEE_151_DM25	-0	-0	165.15	DIA_100X_EMPTY_1x1_100ms	54be0d87-352d-4ad6-9825-adcd3ad38cd4	EPI_100X_YFP_1x1_200ms_25sola	EPI_100X_RFP_1x1_200ms_25sola
219	26	14.1703543270379	369	24.5138377739472	1003.21680216802	1176.62872628726	952506	2581.31707317073	92.4379004968701	174.409811063199	0	122560	332.140921409214	445.423664380311	781.873810076432	0	NaN	NaN	NaN	NaN	NaN	314.778863933145	0.999746096878281	25.1120472058827	14.8258856932058	12.132265168261	3.78311108404855	0.00810625246596564	0.00364013306381773	1	1.00025572130613	2903.05850500743	0	7830.14905149051	1	1	1	1	2019-03-29T15:11:53.518	NG_ecoli_LTEE_151_DM25	-0	-0	165.15	DIA_100X_EMPTY_1x1_100ms	89039bf9-b2a8-4056-9e64-b72ee6420a64	EPI_100X_YFP_1x1_200ms_25sola	EPI_100X_RFP_1x1_200ms_25sola
220	26	12.1181853296673	316	45.0707289690875	1011.05063291139	958.715189873418	392983	1243.61708860759	92.4379004968701	174.409811063199	0	113279	358.477848101266	445.423664380311	781.873810076432	0	NaN	NaN	NaN	NaN	NaN	274.434804932706	0.998626893490074	24.7401688203236	12.9350489514248	10.5759506672691	3.4819212131453	0.0125568150495468	0.00580151937045127	0	1.00129677712154	2173.35851417566	0	8291.03481012658	1	1	1	1	2019-03-29T15:11:53.518	NG_ecoli_LTEE_151_DM25	-0	-0	165.15	DIA_100X_EMPTY_1x1_100ms	8b3fee77-0259-45f2-9c5b-1b4c17c19d76	EPI_100X_YFP_1x1_200ms_25sola	EPI_100X_RFP_1x1_200ms_25sola
221	27	10.9212919367466	295	47.0011006741539	1012.71186440678	738.830508474576	305296	1034.90169491525	92.4379004968701	174.409811063199	0	81255	275.440677966102	445.423664380311	781.873810076432	0	NaN	NaN	NaN	NaN	NaN	281.514299175319	0.990906511460521	26.9917186799966	11.8352915722054	10.0826780504731	2.85563762368962	0.0145223956360045	0.00728156721247787	1	1.0025999678927	2155.12378573705	1	8557.85762711864	1	1	1	1	2019-03-29T15:11:53.518	NG_ecoli_LTEE_151_DM25	-0	-0	165.15	DIA_100X_EMPTY_1x1_100ms	deb51677-843b-448a-8134-c9ba56892906	EPI_100X_YFP_1x1_200ms_25sola	EPI_100X_RFP_1x1_200ms_25sola
222	29	11.7016457836825	340	47.0234757954029	1023.13235294118	805.470588235294	369129	1085.67352941176	92.4379004968701	174.409811063199	0	94358	277.523529411765	445.423664380311	781.873810076432	0	NaN	NaN	NaN	NaN	NaN	297.553206041078	0.985691879007466	27.8640403613667	12.2804673504878	10.431152337121	2.87789991264812	0.00448809046848609	0.00173374944945796	2	1.00008387212737	2381.21466046635	1	8405.93529411765	1	1	1	1	2019-03-29T15:11:53.518	NG_ecoli_LTEE_151_DM25	-0	-0	165.15	DIA_100X_EMPTY_1x1_100ms	78ba2270-989b-498a-8dd7-7d2f427493eb	EPI_100X_YFP_1x1_200ms_25sola	EPI_100X_RFP_1x1_200ms_25sola
223	31	12.5745520097046	391	46.8125364097319	1020.45268542199	883.350383631713	1042092	2665.19693094629	92.4379004968701	174.409811063199	0	163475	418.09462915601	445.423664380311	781.873810076432	0	NaN	NaN	NaN	NaN	NaN	330.708436017838	0.985076555929455	30.5508611764644	12.4454543041365	10.5261200673809	2.81833489981641	0.0093850490075335	0.00482835606036901	1	1.00048849138577	2658.58149306715	0	8361.64705882353	1	1	1	1	2019-03-29T15:11:53.518	NG_ecoli_LTEE_151_DM25	-0	-0	165.15	DIA_100X_EMPTY_1x1_100ms	08ad9d9d-a1cf-4066-b698-8321883c5a3f	EPI_100X_YFP_1x1_200ms_25sola	EPI_100X_RFP_1x1_200ms_25sola
224	20	13.2746150185503	266	-48.7813259636764	1020.27067669173	593.87969924812	299598	1126.30827067669	92.4379004968701	174.409811063199	0	76961	289.327067669173	445.423664380311	781.873810076432	0	NaN	NaN	NaN	NaN	NaN	227.715041545508	0.999881032391267	17.8620652126244	16.3701062770332	11.9864368195549	4.78907674845145	0.0286577766890063	0.00554343770600437	0	1.0005037042948	2015.58794902836	0	7672.45488721804	1	1	1	1	2019-03-29T15:11:53.518	NG_ecoli_LTEE_151_DM25	-0	-0	165.15	DIA_100X_EMPTY_1x1_100ms	a9f013af-a515-4777-8b10-40451f71ce6f	EPI_100X_YFP_1x1_200ms_25sola	EPI_100X_RFP_1x1_200ms_25sola
225	20	13.0962865347452	262	-44.0408220307072	1027.78625954198	734.389312977099	539562	2059.39694656489	92.4379004968701	174.409811063199	0	75709	288.965648854962	445.423664380311	781.873810076432	0	NaN	NaN	NaN	NaN	NaN	237.183114634891	0.999890113883277	18.01249196108	16.9152649484478	12.2425375090664	4.86464404042886	0.0363149475564408	0.0191302327749911	0	1.00858361477426	2120.34518307773	1	8296.0534351145	1	1	1	1	2019-03-29T15:11:53.518	NG_ecoli_LTEE_151_DM25	-0	-0	165.15	DIA_100X_EMPTY_1x1_100ms	45833184-4a84-4b56-85c4-5c5254d2f54b	EPI_100X_YFP_1x1_200ms_25sola	EPI_100X_RFP_1x1_200ms_25sola
226	23	12.5410293442183	289	20.4379095462337	1037.07958477509	656.134948096886	317643	1099.1107266436	92.4379004968701	174.409811063199	0	190946	660.712802768166	445.423664380311	781.873810076432	0	NaN	NaN	NaN	NaN	NaN	256.936195004462	0.999830493094511	21.4812753657407	14.4178101029126	11.1251931239499	4.17791285524512	0.0326123581060257	0.0157015777395698	1	1.00760164340797	2088.16619656739	1	8043.64705882353	1	1	1	1	2019-03-29T15:11:53.518	NG_ecoli_LTEE_151_DM25	-0	-0	165.15	DIA_100X_EMPTY_1x1_100ms	265cc271-3aa9-4d08-98fd-b6b02cf2fa3a	EPI_100X_YFP_1x1_200ms_25sola	EPI_100X_RFP_1x1_200ms_25sola
227	17	10.6417746939723	181	-49.939474036448	1034.55248618785	838.674033149171	816091	4508.79005524862	92.4379004968701	174.409811063199	0	67475	372.790055248619	445.423664380311	781.873810076432	0	NaN	NaN	NaN	NaN	NaN	177.790458576656	0.999795060396394	15.5653516297176	14.4661641623577	10.8248720022325	4.0756909529176	0.000737328989962067	0.000451841486861729	0	1.00000313195634	1432.49909741011	1	8568.03314917127	1	1	1	1	2019-03-29T15:11:53.518	NG_ecoli_LTEE_151_DM25	-0	-0	165.15	DIA_100X_EMPTY_1x1_100ms	92f07def-c552-4c36-9d3b-c9c3acb2dda3	EPI_100X_YFP_1x1_200ms_25sola	EPI_100X_RFP_1x1_200ms_25sola
228	24	11.8003769856737	284	35.6679599538526	1038.39788732394	999.961267605634	3581481	12610.8485915493	92.4379004968701	174.409811063199	0	108124	380.718309859155	445.423664380311	781.873810076432	0	NaN	NaN	NaN	NaN	NaN	252.827686053401	0.995941422757246	23.4255006830939	12.3968281406462	10.3693813735008	3.18944081418984	0.0183263560615767	0.0102970593926073	0	1.00393125254222	1978.26495985624	0	8531.0176056338	1	1	1	1	2019-03-29T15:11:53.518	NG_ecoli_LTEE_151_DM25	-0	-0	165.15	DIA_100X_EMPTY_1x1_100ms	1493a67f-e6cd-4542-98c6-e2b379468487	EPI_100X_YFP_1x1_200ms_25sola	EPI_100X_RFP_1x1_200ms_25sola
229	26	10.1936828757558	266	46.3996559931056	1037.69172932331	822.007518796992	599576	2254.04511278195	92.4379004968701	174.409811063199	0	85430	321.165413533835	445.423664380311	781.873810076432	0	NaN	NaN	NaN	NaN	NaN	248.221476210052	0.998852126791542	24.1512562706714	12.4757516292674	9.75459020465971	3.41675455376629	0.00659042366304918	0.00318538816364714	1	1.00021713674376	1804.87723003612	2	9164.37969924812	1	1	1	1	2019-03-29T15:11:53.518	NG_ecoli_LTEE_151_DM25	-0	-0	165.15	DIA_100X_EMPTY_1x1_100ms	2252fe0d-6542-41c7-99bd-f78faf5e1623	EPI_100X_YFP_1x1_200ms_25sola	EPI_100X_RFP_1x1_200ms_25sola
230	36	11.7732361228113	424	49.1020881388088	1039.66273584906	501.919811320755	1302074	3070.92924528302	92.4379004968701	174.409811063199	0	117242	276.514150943396	445.423664380311	781.873810076432	0	NaN	NaN	NaN	NaN	NaN	374.144772073187	0.96457158724031	35.2165294615432	12.1966434871874	10.3927880921879	2.54783136159249	0.00849416633316152	0.00373024073695624	2	1.0011924406948	2987.44955259012	0	8044.53537735849	1	1	1	1	2019-03-29T15:11:53.518	NG_ecoli_LTEE_151_DM25	-0	-0	165.15	DIA_100X_EMPTY_1x1_100ms	13c33c62-d64e-4fd9-9138-89dd61f46068	EPI_100X_YFP_1x1_200ms_25sola	EPI_100X_RFP_1x1_200ms_25sola
231	32	12.1191451896929	388	44.6259204929755	1049.77577319588	636.306701030928	1281200	3302.0618556701	92.4379004968701	174.409811063199	0	121861	314.074742268041	445.423664380311	781.873810076432	0	NaN	NaN	NaN	NaN	NaN	345.467450133158	0.930837388689732	31.9230121223599	13.351810410344	10.4831888862234	2.89735835702183	0.0101061719453971	0.00512659371236667	0	1.00184944676803	2755.37406429602	2	8790.51804123711	1	1	1	1	2019-03-29T15:11:53.518	NG_ecoli_LTEE_151_DM25	-0	-0	165.15	DIA_100X_EMPTY_1x1_100ms	b50dcde0-68eb-45a7-ba1d-9d07a175c25d	EPI_100X_YFP_1x1_200ms_25sola	EPI_100X_RFP_1x1_200ms_25sola
232	17	9.44022733601746	161	-49.7927688455677	1047.14285714286	592.496894409938	335853	2086.04347826087	92.4379004968701	174.409811063199	0	48318	300.111801242236	445.423664380311	781.873810076432	0	NaN	NaN	NaN	NaN	NaN	171.038042541955	0.999789699657263	16.5111007374027	13.0795988182124	9.75936364783522	3.77269491111292	0.00209133321776016	0.00112499570423241	0	1.00002421040102	1235.11930539536	1	8912.13043478261	1	1	1	1	2019-03-29T15:11:53.518	NG_ecoli_LTEE_151_DM25	-0	-0	165.15	DIA_100X_EMPTY_1x1_100ms	e45f0f1b-a5fe-48ce-a6dc-ac6cfa9ce1ce	EPI_100X_YFP_1x1_200ms_25sola	EPI_100X_RFP_1x1_200ms_25sola
233	22	13.4199381444399	296	-27.4481612108195	1049.33108108108	1576.28716216216	5288308	17865.9054054054	92.4379004968701	174.409811063199	0	764272	2582	445.423664380311	781.873810076432	0	NaN	NaN	NaN	NaN	NaN	257.007252790092	0.999894907964798	21.1822551761602	15.8219952375316	11.5621328463396	4.36001871611378	0.0245189607242664	0.0128603240021176	0	1.00531153241686	2224.01640774577	1	8030.23648648649	1	1	1	1	2019-03-29T15:11:53.518	NG_ecoli_LTEE_151_DM25	-0	-0	165.15	DIA_100X_EMPTY_1x1_100ms	1028bede-83da-421d-8156-5aff1d9ddbae	EPI_100X_YFP_1x1_200ms_25sola	EPI_100X_RFP_1x1_200ms_25sola
234	26	11.9237935684337	310	45.9270516399697	1052.55161290323	1896.27419354839	873689	2818.35161290323	92.4379004968701	174.409811063199	0	167429	540.093548387097	445.423664380311	781.873810076432	0	NaN	NaN	NaN	NaN	NaN	276.239185549534	0.99480708279748	24.9059430074457	12.9817110118788	10.8053198156066	3.04210334756414	0.00280583429808505	0.00129826881324655	0	1.00006341518032	2283.85287103808	0	8339.8	1	1	1	1	2019-03-29T15:11:53.518	NG_ecoli_LTEE_151_DM25	-0	-0	165.15	DIA_100X_EMPTY_1x1_100ms	d8b2f29a-9b43-45f6-ba57-719e5218de23	EPI_100X_YFP_1x1_200ms_25sola	EPI_100X_RFP_1x1_200ms_25sola
235	23	9.65221662952714	222	14.4643985975232	1055.7972972973	617.936936936937	946409	4263.1036036036	92.4379004968701	174.409811063199	0	64222	289.288288288288	445.423664380311	781.873810076432	0	NaN	NaN	NaN	NaN	NaN	228.934288081024	0.997778013390815	22.3264597356999	12.3678255366557	9.78418404611038	3.21469770008708	0.00691798558379249	0.0028347176717905	1	1.00012603871108	1678.64542633973	2	9080.48648648649	1	1	1	1	2019-03-29T15:11:53.518	NG_ecoli_LTEE_151_DM25	-0	-0	165.15	DIA_100X_EMPTY_1x1_100ms	d89891a1-adb3-400b-ab56-f7209a7c8af5	EPI_100X_YFP_1x1_200ms_25sola	EPI_100X_RFP_1x1_200ms_25sola
236	19	11.7217364033813	223	-48.7165076515011	1059.23766816144	1811.08520179372	294726	1321.64125560538	92.4379004968701	174.409811063199	0	71686	321.461883408072	445.423664380311	781.873810076432	0	NaN	NaN	NaN	NaN	NaN	201.242585758118	0.999827026034705	17.4170022621262	14.8332828318556	10.8802340961281	4.31778141780048	0.00280857258301966	0.00137285237203266	1	1.00004117010274	1619.34643255361	0	7976.5067264574	1	1	1	1	2019-03-29T15:11:53.518	NG_ecoli_LTEE_151_DM25	-0	-0	165.15	DIA_100X_EMPTY_1x1_100ms	266a8fbc-db17-4f74-a765-d8296b3f6e46	EPI_100X_YFP_1x1_200ms_25sola	EPI_100X_RFP_1x1_200ms_25sola
237	19	12.2148315849625	232	-49.8095142240743	1060.39224137931	1560.41379310345	647981	2793.02155172414	92.4379004968701	174.409811063199	0	9214446	39717.4396551724	445.423664380311	781.873810076432	0	NaN	NaN	NaN	NaN	NaN	229.075019445881	0.999799979276652	17.4235013407511	15.68868193771	12.3639377378873	4.46498300284877	0.0225465910788758	0.00295023346007277	0	1.00009109163982	2091.89043064804	1	9287.21120689655	1	1	1	1	2019-03-29T15:11:53.518	NG_ecoli_LTEE_151_DM25	-0	-0	165.15	DIA_100X_EMPTY_1x1_100ms	d588b8c9-43b2-4ae2-bc21-048f4b92a182	EPI_100X_YFP_1x1_200ms_25sola	EPI_100X_RFP_1x1_200ms_25sola
238	19	9.82143994166173	188	-46.8693831533344	1062.63829787234	599.515957446809	459642	2444.90425531915	92.4379004968701	174.409811063199	0	55521	295.324468085106	445.423664380311	781.873810076432	0	NaN	NaN	NaN	NaN	NaN	194.745288328519	0.999691745013004	19.1165120208304	12.5570390917411	9.51759766885484	3.62690632308489	0.00693299732328308	0.00361773099644393	1	1.00034169128726	1360.04481789655	3	9049.49468085106	1	1	1	1	2019-03-29T15:11:53.518	NG_ecoli_LTEE_151_DM25	-0	-0	165.15	DIA_100X_EMPTY_1x1_100ms	baef2798-2f01-4362-b571-8ccb065c41fc	EPI_100X_YFP_1x1_200ms_25sola	EPI_100X_RFP_1x1_200ms_25sola
239	25	10.3245874779775	258	45.0407198428503	1064.88759689922	834.515503875969	395543	1533.11240310078	92.4379004968701	174.409811063199	0	135340	524.573643410853	445.423664380311	781.873810076432	0	NaN	NaN	NaN	NaN	NaN	254.268807039733	0.990568823004107	24.7410956780302	11.8239081465021	9.97777622673456	2.91906232907448	0.0124702511509449	0.0061192193632645	1	1.00165563662487	1934.53383340543	1	8905.08914728682	1	1	1	1	2019-03-29T15:11:53.518	NG_ecoli_LTEE_151_DM25	-0	-0	165.15	DIA_100X_EMPTY_1x1_100ms	d765814f-86f0-4c90-8618-39df945e946b	EPI_100X_YFP_1x1_200ms_25sola	EPI_100X_RFP_1x1_200ms_25sola
240	31	13.7562602686057	436	35.3723215785238	1071.90596330275	443.660550458716	910362	2087.98623853211	92.4379004968701	174.409811063199	0	125000	286.697247706422	445.423664380311	781.873810076432	0	NaN	NaN	NaN	NaN	NaN	378.966552100452	0.922522700128426	31.1001998690675	14.9563996242126	11.8364382281389	3.2980760273568	0.00530488857269738	0.002774228684447	0	1.00052893487166	3422.11920349548	0	7780.78211009174	1	1	1	1	2019-03-29T15:11:53.518	NG_ecoli_LTEE_151_DM25	-0	-0	165.15	DIA_100X_EMPTY_1x1_100ms	e6609587-faea-4929-bedb-50577e996808	EPI_100X_YFP_1x1_200ms_25sola	EPI_100X_RFP_1x1_200ms_25sola
241	23	11.2237512505865	258	24.5624527823868	1068.37596899225	1342.68217054264	77025	298.546511627907	92.4379004968701	174.409811063199	0	1050848	4073.05426356589	445.423664380311	781.873810076432	0	NaN	NaN	NaN	NaN	NaN	241.997800038065	0.999739241815904	21.8790206132771	13.1837535941808	10.5345420786829	3.58517446277388	0.00965973610310125	0.00512127078739571	0	1.00087567025002	1906.99293122267	1	8845.68217054264	1	1	1	1	2019-03-29T15:11:53.518	NG_ecoli_LTEE_151_DM25	-0	-0	165.15	DIA_100X_EMPTY_1x1_100ms	91d7941a-c7d3-47e8-90c3-f323ce15142f	EPI_100X_YFP_1x1_200ms_25sola	EPI_100X_RFP_1x1_200ms_25sola
242	25	12.2696625027745	308	33.7569853752504	1074.36363636364	1055.02272727273	601120	1951.68831168831	92.4379004968701	174.409811063199	0	137027	444.892857142857	445.423664380311	781.873810076432	0	NaN	NaN	NaN	NaN	NaN	271.991776784841	0.999269725765348	24.4473839438383	13.3638291891256	10.8497720022989	3.23622254892455	0.00199394129423154	0.00105447127328313	1	1.00002345482385	2260.2865382576	0	8301.37987012987	1	1	1	1	2019-03-29T15:11:53.518	NG_ecoli_LTEE_151_DM25	-0	-0	165.15	DIA_100X_EMPTY_1x1_100ms	5b03ee02-d5ac-40de-8ae8-bd505e50a077	EPI_100X_YFP_1x1_200ms_25sola	EPI_100X_RFP_1x1_200ms_25sola
243	22	11.9564839682732	268	-10.6708691234869	1074.86940298507	848.559701492537	604043	2253.89179104478	92.4379004968701	174.409811063199	0	197194	735.798507462687	445.423664380311	781.873810076432	0	NaN	NaN	NaN	NaN	NaN	247.379616238386	0.997836527272054	22.3279950587596	13.0591008094793	10.4950193600374	3.5154449907856	0.0310526929368445	0.0159209109609244	1	1.00888479795273	1931.55063199938	1	8365.95149253731	1	1	1	1	2019-03-29T15:11:53.518	NG_ecoli_LTEE_151_DM25	-0	-0	165.15	DIA_100X_EMPTY_1x1_100ms	5e251184-d759-4556-815a-8b1b6ccf772f	EPI_100X_YFP_1x1_200ms_25sola	EPI_100X_RFP_1x1_200ms_25sola
244	33	13.5014753010675	446	48.7310566246571	1085.2869955157	1333.32959641256	978983	2195.02914798206	92.4379004968701	174.409811063199	0	440677	988.065022421525	445.423664380311	781.873810076432	0	NaN	NaN	NaN	NaN	NaN	384.996453220502	0.96700591960306	31.9285774247726	14.6818734692065	11.6555706011544	3.18926307926569	0.0447705724930964	0.0162232404227214	1	1.01709158652081	3406.72069775976	1	8434.13901345292	1	1	1	1	2019-03-29T15:11:53.518	NG_ecoli_LTEE_151_DM25	-0	-0	165.15	DIA_100X_EMPTY_1x1_100ms	8945619e-5f0a-494f-9445-5e4a05a42ece	EPI_100X_YFP_1x1_200ms_25sola	EPI_100X_RFP_1x1_200ms_25sola
245	18	11.0668986485142	200	-49.9646324603924	1079.98	597.675	469754	2348.77	92.4379004968701	174.409811063199	0	59833	299.165	445.423664380311	781.873810076432	0	NaN	NaN	NaN	NaN	NaN	198.799194326272	0.999839532898793	17.2663445129865	14.899087533217	10.8503073183772	4.22230367969329	0.00296788572555993	0.00176842284600423	1	1.00006207984327	1596.51999336349	2	8879.275	1	1	1	1	2019-03-29T15:11:53.518	NG_ecoli_LTEE_151_DM25	-0	-0	165.15	DIA_100X_EMPTY_1x1_100ms	d17d753b-484f-42b8-9930-00f578017372	EPI_100X_YFP_1x1_200ms_25sola	EPI_100X_RFP_1x1_200ms_25sola
246	20	12.3103976219176	247	-47.0845329442692	1079.13765182186	807.076923076923	361052	1461.74898785425	92.4379004968701	174.409811063199	0	81548	330.153846153846	445.423664380311	781.873810076432	0	NaN	NaN	NaN	NaN	NaN	222.184250839909	0.999895735414631	19.502885806146	14.1448715513424	10.809579547305	3.96663443414838	0.00400701886634534	0.0003440718827551	1	1.0000008260733	1789.80766191102	0	8318.48987854251	1	1	1	1	2019-03-29T15:11:53.518	NG_ecoli_LTEE_151_DM25	-0	-0	165.15	DIA_100X_EMPTY_1x1_100ms	2ff53792-56ff-42e7-b938-6dfbc353a0ba	EPI_100X_YFP_1x1_200ms_25sola	EPI_100X_RFP_1x1_200ms_25sola
247	27	13.729456643298	371	39.7723441536068	1080.85983827493	1100.14555256065	1289124	3474.72776280323	92.4379004968701	174.409811063199	0	153188	412.905660377359	445.423664380311	781.873810076432	0	NaN	NaN	NaN	NaN	NaN	310.626184962671	0.999867351268062	25.6091425495286	14.7930922446816	11.7321725791033	3.7735568413308	0.00730491745024092	0.00315078187021623	1	1.00027911124473	2768.48263958483	0	7658.18059299191	1	1	1	1	2019-03-29T15:11:53.518	NG_ecoli_LTEE_151_DM25	-0	-0	165.15	DIA_100X_EMPTY_1x1_100ms	e9cfd6d8-c9d1-4063-843b-2740e1802166	EPI_100X_YFP_1x1_200ms_25sola	EPI_100X_RFP_1x1_200ms_25sola
248	16	10.8150863667336	174	-49.8071707680833	1081.46551724138	1567.87931034483	454751	2613.51149425287	92.4379004968701	174.409811063199	0	411915	2367.3275862069	445.423664380311	781.873810076432	0	NaN	NaN	NaN	NaN	NaN	183.865565193932	0.999789407396291	15.5406084782478	14.7470578055163	10.9802844493795	4.23899559812118	0.0233754826353274	0.0118948333466449	1	1.00233354180453	1471.58408480714	1	7982.09770114943	1	1	1	1	2019-03-29T15:11:53.518	NG_ecoli_LTEE_151_DM25	-0	-0	165.15	DIA_100X_EMPTY_1x1_100ms	2fa5fd88-6626-4b56-a2f1-fc117151e8c2	EPI_100X_YFP_1x1_200ms_25sola	EPI_100X_RFP_1x1_200ms_25sola
249	24	13.4138197699849	323	12.3372723871564	1084.44891640867	1929.29102167183	69778	216.030959752322	92.4379004968701	174.409811063199	0	10245385	31719.4582043344	445.423664380311	781.873810076432	0	NaN	NaN	NaN	NaN	NaN	276.338179851877	0.998712960881362	23.3939356206684	13.9204756962074	11.3351167827426	3.68164279723523	0.0201483387647066	0.0112290299841483	0	1.00476818400168	2360.72375180194	0	8375.38699690402	1	1	1	1	2019-03-29T15:11:53.518	NG_ecoli_LTEE_151_DM25	-0	-0	165.15	DIA_100X_EMPTY_1x1_100ms	190539e1-2148-4199-8dc9-06e22465aeb1	EPI_100X_YFP_1x1_200ms_25sola	EPI_100X_RFP_1x1_200ms_25sola
250	22	10.3609438598128	229	-10.6385789683784	1087.85152838428	613.995633187773	483860	2112.92576419214	92.4379004968701	174.409811063199	0	68388	298.637554585153	445.423664380311	781.873810076432	0	NaN	NaN	NaN	NaN	NaN	224.376240186075	0.999718937962773	21.8429724597584	12.6692626697576	9.96429088498624	3.242010461784	0.00754476545300902	0.00470655813727908	0	1.00066302852824	1703.31281611131	1	8790.50655021834	1	1	1	1	2019-03-29T15:11:53.518	NG_ecoli_LTEE_151_DM25	-0	-0	165.15	DIA_100X_EMPTY_1x1_100ms	9ef7eed4-9eff-49c7-b65a-11a346e117f5	EPI_100X_YFP_1x1_200ms_25sola	EPI_100X_RFP_1x1_200ms_25sola
251	36	12.8436881964903	463	49.1504033013991	1094.15334773218	113.041036717063	2582534	5577.82721382289	92.4379004968701	174.409811063199	0	162396	350.747300215983	445.423664380311	781.873810076432	0	NaN	NaN	NaN	NaN	NaN	391.363424513266	0.977521034470338	34.8291886756363	12.6391920889695	11.0135240541403	2.66634690420108	0.00716452599020323	0.00281284372522743	1	1.00032843970161	3318.07232803442	0	8020.5788336933	1	1	1	1	2019-03-29T15:11:53.518	NG_ecoli_LTEE_151_DM25	-0	-0	165.15	DIA_100X_EMPTY_1x1_100ms	192bd783-8a87-451d-9abb-d4edfed420bb	EPI_100X_YFP_1x1_200ms_25sola	EPI_100X_RFP_1x1_200ms_25sola
252	18	10.8809656834338	196	-49.9567344964327	1092.00510204082	1577.82653061224	453322	2312.86734693878	92.4379004968701	174.409811063199	0	112985	576.454081632653	445.423664380311	781.873810076432	0	NaN	NaN	NaN	NaN	NaN	197.174510814056	0.999847041285567	16.7238423470181	15.0306205650819	11.0538164465795	4.41581902179571	0.0144786950996758	0.00769655337712537	0	1.00115397964706	1604.90911478435	1	7963.08163265306	1	1	1	1	2019-03-29T15:11:53.518	NG_ecoli_LTEE_151_DM25	-0	-0	165.15	DIA_100X_EMPTY_1x1_100ms	5d6a8080-3a19-4d76-919c-b2c627e7aa59	EPI_100X_YFP_1x1_200ms_25sola	EPI_100X_RFP_1x1_200ms_25sola
253	32	13.1792339932767	422	47.9419348279789	1101.42180094787	750.078199052133	535318	1268.52606635071	92.4379004968701	174.409811063199	0	117439	278.291469194313	445.423664380311	781.873810076432	0	NaN	NaN	NaN	NaN	NaN	352.310520979799	0.937591383600104	31.3579307154184	13.5245113863574	11.0121452825362	2.79275576882208	0.0162572353382304	0.0094370041058397	0	1.00570712243367	2986.62806873557	0	8339.55213270142	1	1	1	1	2019-03-29T15:11:53.518	NG_ecoli_LTEE_151_DM25	-0	-0	165.15	DIA_100X_EMPTY_1x1_100ms	db40c564-8aaf-4756-acf2-b7f955af164f	EPI_100X_YFP_1x1_200ms_25sola	EPI_100X_RFP_1x1_200ms_25sola
254	20	9.84966973760737	197	-34.7207935366879	1097.97461928934	1044.04568527919	378997	1923.84263959391	92.4379004968701	174.409811063199	0	67100	340.609137055838	445.423664380311	781.873810076432	0	NaN	NaN	NaN	NaN	NaN	194.915117598686	0.999912049556465	19.0244008198422	12.5874362152686	9.76687163415021	3.43444747843896	0.00727525781293288	0.00357023580971015	1	1.00032416212561	1425.31819249622	1	8560.24873096447	1	1	1	1	2019-03-29T15:11:53.518	NG_ecoli_LTEE_151_DM25	-0	-0	165.15	DIA_100X_EMPTY_1x1_100ms	f4a69b0f-24ca-4038-860f-2ef5ed42f23f	EPI_100X_YFP_1x1_200ms_25sola	EPI_100X_RFP_1x1_200ms_25sola
255	24	10.5964667479829	255	32.9255282998091	1103.12549019608	680.721568627451	354348	1389.6	92.4379004968701	174.409811063199	0	70379	275.996078431373	445.423664380311	781.873810076432	0	NaN	NaN	NaN	NaN	NaN	241.840666713255	0.998068053023218	23.1691858725399	12.4953261653768	9.90825467759108	3.36508919592947	0.0146548949364359	0.00763448940583323	1	1.00223496712804	1786.4669125862	1	8399.12549019608	1	1	1	1	2019-03-29T15:11:53.518	NG_ecoli_LTEE_151_DM25	-0	-0	165.15	DIA_100X_EMPTY_1x1_100ms	093beb4b-c945-42b0-894f-4f3352bceba5	EPI_100X_YFP_1x1_200ms_25sola	EPI_100X_RFP_1x1_200ms_25sola
256	29	13.1830002449994	383	44.7140863308854	1107.55352480418	969.177545691906	512561	1338.27937336815	92.4379004968701	174.409811063199	0	133605	348.838120104439	445.423664380311	781.873810076432	0	NaN	NaN	NaN	NaN	NaN	328.945396361983	0.992268015194992	28.1536900070502	13.6078419172524	11.175390743338	3.50855788780527	0.00714669170786136	0.00388840251832786	1	1.00019343432913	2761.53555891932	0	8104.19321148825	1	1	1	1	2019-03-29T15:11:53.518	NG_ecoli_LTEE_151_DM25	-0	-0	165.15	DIA_100X_EMPTY_1x1_100ms	86cf3e75-528d-492d-94a3-ba691a79747d	EPI_100X_YFP_1x1_200ms_25sola	EPI_100X_RFP_1x1_200ms_25sola
257	41	12.2127254689499	502	47.6670760443988	1117.30677290837	1726.76693227092	1707479	3401.35258964143	92.4379004968701	174.409811063199	0	157648	314.03984063745	445.423664380311	781.873810076432	0	NaN	NaN	NaN	NaN	NaN	425.779905941031	0.905061496856801	40.4497196542186	12.5662782685958	10.1400531226596	2.83073820181111	0.0387957202149451	0.0088994636856342	0	1.00796564069287	3266.52403302082	0	8408.15139442231	1	1	1	1	2019-03-29T15:11:53.518	NG_ecoli_LTEE_151_DM25	-0	-0	165.15	DIA_100X_EMPTY_1x1_100ms	f55f1141-3ed1-496a-a359-3f1bd10301db	EPI_100X_YFP_1x1_200ms_25sola	EPI_100X_RFP_1x1_200ms_25sola
258	21	10.9756919558831	231	14.1954296148287	1108.8658008658	1029.57575757576	337910	1462.81385281385	92.4379004968701	174.409811063199	0	72477	313.753246753247	445.423664380311	781.873810076432	0	NaN	NaN	NaN	NaN	NaN	216.647009501421	0.999793834109462	20.4573232787194	12.9592711683107	10.1353224789887	3.47655687531541	0.0142325610619921	0.00777449804027316	0	1.00174510832679	1650.49355292337	1	8417.0303030303	1	1	1	1	2019-03-29T15:11:53.518	NG_ecoli_LTEE_151_DM25	-0	-0	165.15	DIA_100X_EMPTY_1x1_100ms	8935058b-e7f9-44a1-8205-2c79d42b0411	EPI_100X_YFP_1x1_200ms_25sola	EPI_100X_RFP_1x1_200ms_25sola
259	20	11.7534624641668	236	-21.1466193727474	1112.69491525424	518.974576271186	293444	1243.40677966102	92.4379004968701	174.409811063199	0	69298	293.635593220339	445.423664380311	781.873810076432	0	NaN	NaN	NaN	NaN	NaN	217.222012083278	0.999872733646088	20.1807817176801	13.2714062730996	10.3326010505788	3.53354720575478	0.00080189780876882	0.000430722311765819	1	1.00000500459445	1692.18245896378	0	8550.03389830508	1	1	1	1	2019-03-29T15:11:53.518	NG_ecoli_LTEE_151_DM25	-0	-0	165.15	DIA_100X_EMPTY_1x1_100ms	969a6657-9262-40b2-9276-5934986294d6	EPI_100X_YFP_1x1_200ms_25sola	EPI_100X_RFP_1x1_200ms_25sola
260	29	13.6523348257694	396	46.3253729223883	1119.51515151515	647.724747474747	1671600	4221.21212121212	92.4379004968701	174.409811063199	0	122616	309.636363636364	445.423664380311	781.873810076432	0	NaN	NaN	NaN	NaN	NaN	330.28400567921	0.978192886214375	27.3255487757267	14.4841682942396	11.6629238657177	3.50357665015179	0.0201171264003673	0.00931933115914991	1	1.00453449595483	2919.2659058661	1	8305.55555555555	1	1	1	1	2019-03-29T15:11:53.518	NG_ecoli_LTEE_151_DM25	-0	-0	165.15	DIA_100X_EMPTY_1x1_100ms	1d3c92de-6a0d-427c-85ee-8c702ae71505	EPI_100X_YFP_1x1_200ms_25sola	EPI_100X_RFP_1x1_200ms_25sola
261	28	12.0543959143431	338	46.1222049821437	1118.50295857988	1885.77810650888	768598	2273.95857988166	92.4379004968701	174.409811063199	0	220630	652.751479289941	445.423664380311	781.873810076432	0	NaN	NaN	NaN	NaN	NaN	289.709600294548	0.994206451301211	27.0630314130516	12.4472740973523	10.1629871390668	3.31816591663774	0.00423703541233384	0.00180405086099582	1	1.00005267970953	2195.37682313838	0	8306.5325443787	1	1	1	1	2019-03-29T15:11:53.518	NG_ecoli_LTEE_151_DM25	-0	-0	165.15	DIA_100X_EMPTY_1x1_100ms	47b8ea72-120a-4424-bdb4-0c96b8807fe9	EPI_100X_YFP_1x1_200ms_25sola	EPI_100X_RFP_1x1_200ms_25sola
262	28	14.5390408901103	408	36.3861605176029	1122.37254901961	672.392156862745	595811	1460.32107843137	92.4379004968701	174.409811063199	0	121720	298.333333333333	445.423664380311	781.873810076432	0	NaN	NaN	NaN	NaN	NaN	335.864572729472	0.999898606609412	27.0086053590474	15.9092776117621	11.8846718025693	4.23841649252425	0.0198667289255267	0.00930258229407243	1	1.0044063143801	2996.16983107355	2	7876.9068627451	1	1	1	1	2019-03-29T15:11:53.518	NG_ecoli_LTEE_151_DM25	-0	-0	165.15	DIA_100X_EMPTY_1x1_100ms	d151d47f-c220-430d-8b6a-f9525944c8bf	EPI_100X_YFP_1x1_200ms_25sola	EPI_100X_RFP_1x1_200ms_25sola
263	24	9.9728856637794	240	30.9933939962016	1126.68333333333	909.229166666667	675141	2813.0875	92.4379004968701	174.409811063199	0	94926	395.525	445.423664380311	781.873810076432	0	NaN	NaN	NaN	NaN	NaN	241.267098449747	0.99917939895534	22.4111103340386	13.4066220860303	10.3129832528145	3.4539018538441	0.0105938280433066	0.00445096790124009	1	1.0007132747888	1872.06912211692	3	9058.72916666667	1	1	1	1	2019-03-29T15:11:53.518	NG_ecoli_LTEE_151_DM25	-0	-0	165.15	DIA_100X_EMPTY_1x1_100ms	9a2fce50-d033-44a8-b866-2f3d81f2a50a	EPI_100X_YFP_1x1_200ms_25sola	EPI_100X_RFP_1x1_200ms_25sola
264	20	13.2363055121364	266	-49.5048583382997	1127.07142857143	926.815789473684	900036	3383.59398496241	92.4379004968701	174.409811063199	0	95814	360.203007518797	445.423664380311	781.873810076432	0	NaN	NaN	NaN	NaN	NaN	232.366793170912	0.999866529127464	18.6332506752455	16.4632520410758	11.8580407088053	4.53330697259305	0.0283155796768359	0.014421547660147	0	1.0051538501021	2057.80577593428	1	8247.13157894737	1	1	1	1	2019-03-29T15:11:53.518	NG_ecoli_LTEE_151_DM25	-0	-0	165.15	DIA_100X_EMPTY_1x1_100ms	5e6cac2b-6094-4615-8eb9-100912ff5c62	EPI_100X_YFP_1x1_200ms_25sola	EPI_100X_RFP_1x1_200ms_25sola
265	28	13.7622432713396	386	44.4503311576667	1128.69689119171	1255.42227979275	1394379	3612.38082901554	92.4379004968701	174.409811063199	0	171593	444.541450777202	445.423664380311	781.873810076432	0	NaN	NaN	NaN	NaN	NaN	313.930291501046	0.999789486079715	25.9398006378008	14.3331076036841	11.6410953606379	3.68227164899235	0.00953496491215258	0.00436144861786112	1	1.00047054683722	2760.85888390542	0	8155.18652849741	1	1	1	1	2019-03-29T15:11:53.518	NG_ecoli_LTEE_151_DM25	-0	-0	165.15	DIA_100X_EMPTY_1x1_100ms	0915b526-3f6c-4fd9-8d29-d44f3a38605f	EPI_100X_YFP_1x1_200ms_25sola	EPI_100X_RFP_1x1_200ms_25sola
266	30	11.5875548880186	348	49.0591932894993	1131.5775862069	1104.33333333333	1842566	5294.72988505747	92.4379004968701	174.409811063199	0	124466	357.66091954023	445.423664380311	781.873810076432	0	NaN	NaN	NaN	NaN	NaN	310.434503385214	0.985281601820064	29.2538030552449	12.2230393546414	10.3491693752548	2.76551239603823	0.00803760415731052	0.00363971861580399	1	1.00082793306074	2460.83901730635	0	8324.7183908046	1	1	1	1	2019-03-29T15:11:53.518	NG_ecoli_LTEE_151_DM25	-0	-0	165.15	DIA_100X_EMPTY_1x1_100ms	cb600f78-218c-4f64-ac88-54332fb89885	EPI_100X_YFP_1x1_200ms_25sola	EPI_100X_RFP_1x1_200ms_25sola
267	20	11.6361230781662	233	-39.1148055542507	1132.84978540773	1608.37768240343	509361	2186.09871244635	92.4379004968701	174.409811063199	0	71086	305.090128755365	445.423664380311	781.873810076432	0	NaN	NaN	NaN	NaN	NaN	212.913556158545	0.999875046507673	19.0311058128176	14.0093343100686	10.6405553491976	3.90465176597575	0.00271063480491924	0.00135991699939183	1	1.0000474317407	1692.32003341147	0	8234.82832618026	1	1	1	1	2019-03-29T15:11:53.518	NG_ecoli_LTEE_151_DM25	-0	-0	165.15	DIA_100X_EMPTY_1x1_100ms	950e7d00-1bd0-4685-9d57-182ca786ac90	EPI_100X_YFP_1x1_200ms_25sola	EPI_100X_RFP_1x1_200ms_25sola
268	24	11.8037370931498	284	34.8073089098658	1137.94366197183	889.887323943662	341234	1201.52816901408	92.4379004968701	174.409811063199	0	113334	399.06338028169	445.423664380311	781.873810076432	0	NaN	NaN	NaN	NaN	NaN	248.946313560841	0.99977125237097	21.8661799290835	14.0434244843577	11.0485969647884	3.5224460921227	0.00439535978499083	0.0025221378063509	1	1.00004976845849	2096.41405069569	2	8037.82394366197	1	1	1	1	2019-03-29T15:11:53.518	NG_ecoli_LTEE_151_DM25	-0	-0	165.15	DIA_100X_EMPTY_1x1_100ms	ca7837d9-f75b-4ff7-8fe9-eb2dd5ca831b	EPI_100X_YFP_1x1_200ms_25sola	EPI_100X_RFP_1x1_200ms_25sola
269	29	9.80719243396948	285	47.6564111258606	1149.85964912281	897.319298245614	297945	1045.42105263158	92.4379004968701	174.409811063199	0	287460	1008.63157894737	445.423664380311	781.873810076432	0	NaN	NaN	NaN	NaN	NaN	311.458766700101	0.962327514709829	29.9600586139736	12.7693649745966	9.91728721285281	3.05659802553741	0.0324988861093182	0.00708853115575954	1	1.0015266053753	2314.2928944205	2	9863.76140350877	1	1	1	1	2019-03-29T15:11:53.518	NG_ecoli_LTEE_151_DM25	-0	-0	165.15	DIA_100X_EMPTY_1x1_100ms	c0eddded-b954-453d-8018-8568064f3ab1	EPI_100X_YFP_1x1_200ms_25sola	EPI_100X_RFP_1x1_200ms_25sola
270	26	11.7104313722232	305	44.2122720858874	1164.96393442623	583.531147540984	87980	288.459016393443	92.4379004968701	174.409811063199	0	2452187	8039.95737704918	445.423664380311	781.873810076432	0	NaN	NaN	NaN	NaN	NaN	267.200817976674	0.998569036546064	24.9669083707578	12.4625396719231	10.4456429258167	3.07131448427943	0.000526193464159425	0.000212719765319307	2	1.00000078698338	2139.56261314188	0	8632.20655737705	1	1	1	1	2019-03-29T15:11:53.518	NG_ecoli_LTEE_151_DM25	-0	-0	165.15	DIA_100X_EMPTY_1x1_100ms	e3d18e25-10f2-4737-afa5-d0578362e28d	EPI_100X_YFP_1x1_200ms_25sola	EPI_100X_RFP_1x1_200ms_25sola
271	25	12.9622147111262	325	36.7024016437344	1165.59384615385	456.750769230769	383905	1181.24615384615	92.4379004968701	174.409811063199	0	110162	338.96	445.423664380311	781.873810076432	0	NaN	NaN	NaN	NaN	NaN	281.208545432758	0.999124312355374	24.4664824187321	13.4113713229555	10.8285373452143	3.72451978539735	0.014612118747628	0.0039054939514299	0	1.00054194375684	2253.20659323425	0	8252.19692307692	1	1	1	1	2019-03-29T15:11:53.518	NG_ecoli_LTEE_151_DM25	-0	-0	165.15	DIA_100X_EMPTY_1x1_100ms	8b824ecc-d692-4191-838a-3bdb97b0c98e	EPI_100X_YFP_1x1_200ms_25sola	EPI_100X_RFP_1x1_200ms_25sola
272	24	14.2557133270918	343	-0.951305097975313	1164.98250728863	2021.17201166181	201183	586.539358600583	92.4379004968701	174.409811063199	0	4819190	14050.1166180758	445.423664380311	781.873810076432	0	NaN	NaN	NaN	NaN	NaN	285.204489369903	0.999933800820104	21.8860968928205	16.1385454260837	12.6508112867613	4.13962514011906	0.00815552768928188	0.0044340744491117	0	1.000641024341	2751.02763907	0	8292.62390670554	1	1	1	1	2019-03-29T15:11:53.518	NG_ecoli_LTEE_151_DM25	-0	-0	165.15	DIA_100X_EMPTY_1x1_100ms	2e53a160-7e7e-4bfe-9358-cfb509094a3f	EPI_100X_YFP_1x1_200ms_25sola	EPI_100X_RFP_1x1_200ms_25sola
273	28	12.3178899068366	346	47.435931423252	1164.85549132948	814.031791907515	456745	1320.07225433526	92.4379004968701	174.409811063199	0	111208	321.410404624277	445.423664380311	781.873810076432	0	NaN	NaN	NaN	NaN	NaN	301.598364296019	0.995373721691921	27.8771433520794	12.6844851581179	10.3884187323799	3.2315451368202	0.0170878109587484	0.00121111138357401	1	1.00002585112064	2362.85484625812	0	8111.03757225433	1	1	1	1	2019-03-29T15:11:53.518	NG_ecoli_LTEE_151_DM25	-0	-0	165.15	DIA_100X_EMPTY_1x1_100ms	14b54dce-bf37-44be-b25d-9863642449dd	EPI_100X_YFP_1x1_200ms_25sola	EPI_100X_RFP_1x1_200ms_25sola
274	24	13.8985989955157	334	12.4170765071842	1178.29341317365	1347.98203592814	918327	2749.48203592814	92.4379004968701	174.409811063199	0	91870	275.059880239521	445.423664380311	781.873810076432	0	NaN	NaN	NaN	NaN	NaN	288.008136994812	0.999874929172202	21.6746932024566	16.4415791520663	12.6399259163798	4.49511043904297	0.0237760581794757	0.0123470813501368	1	1.00502878327892	2719.76823561339	0	7862.79940119761	1	1	1	1	2019-03-29T15:11:53.518	NG_ecoli_LTEE_151_DM25	-0	-0	165.15	DIA_100X_EMPTY_1x1_100ms	42dca303-6c7e-4199-83cd-4c6459e94bd2	EPI_100X_YFP_1x1_200ms_25sola	EPI_100X_RFP_1x1_200ms_25sola
275	29	12.5462971875221	364	47.0400614554624	1183.38186813187	779.269230769231	576818	1584.66483516484	92.4379004968701	174.409811063199	0	135970	373.543956043956	445.423664380311	781.873810076432	0	NaN	NaN	NaN	NaN	NaN	362.752775652389	0.964232833453679	29.887772430306	14.0337393057165	11.542888178432	3.4546481202518	0.041142487089199	0.00814377356024969	2	1.00403149215141	3127.60865346053	2	9130.68131868132	1	1	1	1	2019-03-29T15:11:53.518	NG_ecoli_LTEE_151_DM25	-0	-0	165.15	DIA_100X_EMPTY_1x1_100ms	7c289c9f-da90-4aae-bdec-7cd8d77d90a3	EPI_100X_YFP_1x1_200ms_25sola	EPI_100X_RFP_1x1_200ms_25sola
276	34	12.9668210197401	442	46.7885302226395	1183.40497737557	297.513574660633	564546	1277.25339366516	92.4379004968701	174.409811063199	0	139290	315.135746606335	445.423664380311	781.873810076432	0	NaN	NaN	NaN	NaN	NaN	374.680294984781	0.965844311954418	34.4842889087191	12.4019313513629	10.5959218932831	2.66145360974495	0.0215292140485426	0.00773725566435256	1	1.00266675476639	3040.80557532388	0	8198.45022624434	1	1	1	1	2019-03-29T15:11:53.518	NG_ecoli_LTEE_151_DM25	-0	-0	165.15	DIA_100X_EMPTY_1x1_100ms	82693e32-78bf-48e1-ab79-be7690c10ac0	EPI_100X_YFP_1x1_200ms_25sola	EPI_100X_RFP_1x1_200ms_25sola
277	22	11.8636139489715	261	-6.87198958502785	1191.95402298851	765.406130268199	498890	1911.45593869732	92.4379004968701	174.409811063199	0	97270	372.681992337165	445.423664380311	781.873810076432	0	NaN	NaN	NaN	NaN	NaN	271.904527549408	0.999791261358069	22.5977669073555	14.7450003515798	11.6370184031058	3.68948512765067	0.019860955082568	0.0105827752706118	0	1.00378212517378	2403.47078922329	2	8997.93486590038	1	1	1	1	2019-03-29T15:11:53.518	NG_ecoli_LTEE_151_DM25	-0	-0	165.15	DIA_100X_EMPTY_1x1_100ms	7643bd4e-1439-4dad-97e1-f1cd467f13db	EPI_100X_YFP_1x1_200ms_25sola	EPI_100X_RFP_1x1_200ms_25sola
278	30	11.6650184691886	350	48.1920657398747	1196.98285714286	1749.38	467927	1336.93428571429	92.4379004968701	174.409811063199	0	113137	323.248571428571	445.423664380311	781.873810076432	0	NaN	NaN	NaN	NaN	NaN	312.69246919692	0.972253964919639	29.4192071736866	12.4478462899806	10.1720945696032	2.96036882584516	0.0371841948388134	0.0106928769491275	1	1.00368278808999	2390.79106601769	1	8325.64571428571	1	1	1	1	2019-03-29T15:11:53.518	NG_ecoli_LTEE_151_DM25	-0	-0	165.15	DIA_100X_EMPTY_1x1_100ms	7e01d960-af6d-4522-8cbf-4439f4046757	EPI_100X_YFP_1x1_200ms_25sola	EPI_100X_RFP_1x1_200ms_25sola
279	29	11.9138326126893	346	32.1329836330532	1197.08092485549	603.85838150289	81991	236.968208092486	92.4379004968701	174.409811063199	0	4119188	11905.1676300578	445.423664380311	781.873810076432	0	NaN	NaN	NaN	NaN	NaN	329.505288317779	0.892581733041067	29.8606964515826	14.0502163493259	10.7051124979804	3.04603853035932	0.0204194928776503	0.00996152049221321	1	1.0016579359511	2687.64735923905	0	8547.52023121387	1	1	1	1	2019-03-29T15:11:53.518	NG_ecoli_LTEE_151_DM25	-0	-0	165.15	DIA_100X_EMPTY_1x1_100ms	b59fc97a-10d3-4c18-8251-eba41dd48846	EPI_100X_YFP_1x1_200ms_25sola	EPI_100X_RFP_1x1_200ms_25sola
280	26	9.5243919242382	249	9.36135458309498	1205.10441767068	783.562248995984	747445	3001.78714859438	92.4379004968701	174.409811063199	0	218937	879.265060240964	445.423664380311	781.873810076432	0	NaN	NaN	NaN	NaN	NaN	278.621073604173	0.979034332663797	25.3721408875828	13.6624932986896	10.6474303557221	3.14343971688613	0.0265952536768224	0.0122446845809153	1	1.00333247425868	2259.10601436087	2	9467.83935742972	1	1	1	1	2019-03-29T15:11:53.518	NG_ecoli_LTEE_151_DM25	-0	-0	165.15	DIA_100X_EMPTY_1x1_100ms	feec1279-b810-4d3e-86d4-61af25e7cd7e	EPI_100X_YFP_1x1_200ms_25sola	EPI_100X_RFP_1x1_200ms_25sola
281	22	13.9561612248151	307	-33.0003797536547	1217.49511400651	724.309446254072	533343	1737.27361563518	92.4379004968701	174.409811063199	0	98997	322.465798045603	445.423664380311	781.873810076432	0	NaN	NaN	NaN	NaN	NaN	260.250355569597	0.999907594830791	19.9561935766077	16.4526207067186	12.2519911607909	4.68050243382617	0.0158288107933672	0.00741548143493895	1	1.0016097512301	2352.77793707945	0	7540.52442996743	1	1	1	1	2019-03-29T15:11:53.518	NG_ecoli_LTEE_151_DM25	-0	-0	165.15	DIA_100X_EMPTY_1x1_100ms	077f197f-be7f-4020-b3c9-f0c2efe9798b	EPI_100X_YFP_1x1_200ms_25sola	EPI_100X_RFP_1x1_200ms_25sola
282	34	12.0536569080541	410	49.504222273221	1226.41707317073	954.787804878049	494060	1205.0243902439	92.4379004968701	174.409811063199	0	136225	332.256097560976	445.423664380311	781.873810076432	0	NaN	NaN	NaN	NaN	NaN	357.47072297438	0.97762257005193	33.2926381410821	12.1575971663612	10.5119904602997	2.70551675592434	0.0111536479950782	0.00494060379287635	1	1.0019467249706	2889.40225895508	0	8273.07317073171	1	1	1	1	2019-03-29T15:11:53.518	NG_ecoli_LTEE_151_DM25	-0	-0	165.15	DIA_100X_EMPTY_1x1_100ms	054de646-fcaf-4b42-a2c2-4112e7be08f6	EPI_100X_YFP_1x1_200ms_25sola	EPI_100X_RFP_1x1_200ms_25sola
283	19	8.94747325292322	171	-41.2873264475121	1218.21052631579	1742.00584795322	414594	2424.52631578947	92.4379004968701	174.409811063199	0	65324	382.011695906433	445.423664380311	781.873810076432	0	NaN	NaN	NaN	NaN	NaN	191.453043211919	0.999517905194678	19.6951033074558	12.0242929510121	9.0841568562159	3.39704957426806	0.0262687035823011	0.0135846617472801	0	1.00527212294138	1276.48993180419	2	9270.88304093567	1	1	1	1	2019-03-29T15:11:53.518	NG_ecoli_LTEE_151_DM25	-0	-0	165.15	DIA_100X_EMPTY_1x1_100ms	929def97-fed7-4642-b635-bd2a306a2b31	EPI_100X_YFP_1x1_200ms_25sola	EPI_100X_RFP_1x1_200ms_25sola
284	27	13.3406081280336	360	32.0161975938428	1226.48333333333	1721.71666666667	3862057	10727.9361111111	92.4379004968701	174.409811063199	0	141158	392.105555555556	445.423664380311	781.873810076432	0	NaN	NaN	NaN	NaN	NaN	300.932560142348	0.999453771107737	24.1328588626525	15.3730945627735	11.918879704921	4.05390719292213	0.0265870264953971	0.0145445497918621	0	1.00859548736507	2692.58565331378	1	7759.3	1	1	1	1	2019-03-29T15:11:53.518	NG_ecoli_LTEE_151_DM25	-0	-0	165.15	DIA_100X_EMPTY_1x1_100ms	8af288a8-f4c9-40e6-a4a8-fa7772067f2d	EPI_100X_YFP_1x1_200ms_25sola	EPI_100X_RFP_1x1_200ms_25sola
285	23	13.5274449326238	312	8.95890191812837	1234.42628205128	521.964743589744	141654	454.019230769231	92.4379004968701	174.409811063199	0	90594	290.365384615385	445.423664380311	781.873810076432	0	NaN	NaN	NaN	NaN	NaN	260.112395803128	0.999849396011679	21.4022302005965	14.7104204994369	11.7891501717286	3.73198790421465	0.00326356933960461	0.00170669921989857	0	1.00009278733816	2336.2209385884	0	7722.37179487179	1	1	1	1	2019-03-29T15:11:53.518	NG_ecoli_LTEE_151_DM25	-0	-0	165.15	DIA_100X_EMPTY_1x1_100ms	77f79821-f11f-4f67-9c0b-5401a4f96092	EPI_100X_YFP_1x1_200ms_25sola	EPI_100X_RFP_1x1_200ms_25sola
286	24	11.3898415979023	274	38.9283448468229	1236.88321167883	1785.02189781022	609699	2225.17883211679	92.4379004968701	174.409811063199	0	119628	436.598540145985	445.423664380311	781.873810076432	0	NaN	NaN	NaN	NaN	NaN	249.626927295608	0.999298837359876	23.5725774306302	12.4494838439509	10.1863988522003	3.1925471784575	0.00426429428249369	0.00236688644524079	0	1.00019617841795	1921.04839884979	0	8708.92335766423	1	1	1	1	2019-03-29T15:11:53.518	NG_ecoli_LTEE_151_DM25	-0	-0	165.15	DIA_100X_EMPTY_1x1_100ms	af578677-f413-44ca-acd6-a4028d898bf0	EPI_100X_YFP_1x1_200ms_25sola	EPI_100X_RFP_1x1_200ms_25sola
287	27	12.2769873127017	332	43.5757560590327	1242.22590361446	1385.47289156627	304373	916.786144578313	92.4379004968701	174.409811063199	0	93628	282.012048192771	445.423664380311	781.873810076432	0	NaN	NaN	NaN	NaN	NaN	286.311881647999	0.990239300098666	26.2765937534626	12.4203994477971	10.6213593060824	2.90129412029905	0.0221537790175469	0.0118198774849154	1	1.006463478741	2328.19391311658	0	8394.40963855422	1	1	1	1	2019-03-29T15:11:53.518	NG_ecoli_LTEE_151_DM25	-0	-0	165.15	DIA_100X_EMPTY_1x1_100ms	f3a8773a-efe8-49ba-bf67-2dcb00f0cdc1	EPI_100X_YFP_1x1_200ms_25sola	EPI_100X_RFP_1x1_200ms_25sola
288	22	11.0378505571879	243	16.1329413190811	1245.9012345679	1622.23868312757	741074	3049.68724279835	92.4379004968701	174.409811063199	0	79778	328.304526748971	445.423664380311	781.873810076432	0	NaN	NaN	NaN	NaN	NaN	216.20723962016	0.999746104109555	19.6096743313977	13.682444931781	10.5483167173261	3.67288011554389	0.00357335874368201	0.00165166995863415	1	1.00007166069534	1713.66759685325	0	8339.65843621399	1	1	1	1	2019-03-29T15:11:53.518	NG_ecoli_LTEE_151_DM25	-0	-0	165.15	DIA_100X_EMPTY_1x1_100ms	ce1c8f7c-8b7d-4bc4-94ad-5e72606ce355	EPI_100X_YFP_1x1_200ms_25sola	EPI_100X_RFP_1x1_200ms_25sola
289	35	12.1804955034425	427	48.4847632687514	1291.93442622951	916.032786885246	1411648	3305.96721311475	92.4379004968701	174.409811063199	0	728401	1705.85714285714	445.423664380311	781.873810076432	0	NaN	NaN	NaN	NaN	NaN	370.616458510075	0.921045985981593	34.7071241303662	12.8239249048206	10.4522693913316	2.65066196443904	0.0107750094515066	0.00640665383773569	1	1.00078969824855	2978.03432656998	0	8563.54800936768	1	1	1	1	2019-03-29T15:11:53.518	NG_ecoli_LTEE_151_DM25	-0	-0	165.15	DIA_100X_EMPTY_1x1_100ms	25f76e46-7779-49a5-8be0-829680f8cc8b	EPI_100X_YFP_1x1_200ms_25sola	EPI_100X_RFP_1x1_200ms_25sola
290	21	10.7621013850017	229	-24.1984234991884	1303.98689956332	857.816593886463	427967	1868.85152838428	92.4379004968701	174.409811063199	0	67785	296.004366812227	445.423664380311	781.873810076432	0	NaN	NaN	NaN	NaN	NaN	217.86940446685	0.999947393785202	20.665784830353	12.9438562304722	10.1352667562083	3.43406270566088	0.00728993606348126	0.00377700232989437	0	1.0004124067891	1667.29386407968	1	8400.64628820961	1	1	1	1	2019-03-29T15:11:53.518	NG_ecoli_LTEE_151_DM25	-0	-0	165.15	DIA_100X_EMPTY_1x1_100ms	c91d49fb-e344-4204-80e5-a380f923c78e	EPI_100X_YFP_1x1_200ms_25sola	EPI_100X_RFP_1x1_200ms_25sola
291	24	11.3330401769192	272	42.3194308339394	1312.78308823529	506.849264705882	1907017	7011.09191176471	92.4379004968701	174.409811063199	0	81940	301.25	445.423664380311	781.873810076432	0	NaN	NaN	NaN	NaN	NaN	248.455405170451	0.999641040013354	23.2731565325807	12.7177808043936	10.3518254873927	3.22563533913369	0.0069819478945113	0.00303114177679833	1	1.00018339852815	1958.75020926258	0	8353.30147058824	1	1	1	1	2019-03-29T15:11:53.518	NG_ecoli_LTEE_151_DM25	-0	-0	165.15	DIA_100X_EMPTY_1x1_100ms	839b1374-776e-4b84-9625-a33568bb1ac9	EPI_100X_YFP_1x1_200ms_25sola	EPI_100X_RFP_1x1_200ms_25sola
292	21	11.6739401243099	246	-0.8244904933639	1314.25203252033	1965.03658536585	574620	2335.85365853659	92.4379004968701	174.409811063199	0	107755	438.028455284553	445.423664380311	781.873810076432	0	NaN	NaN	NaN	NaN	NaN	224.054647510193	0.999504421083249	20.7527912072214	12.9650412719615	10.4232213715443	3.32493182961015	0.00846226844165979	0.00437665580992329	1	1.00057080733234	1770.80329384317	0	8726.75609756098	1	1	1	1	2019-03-29T15:11:53.518	NG_ecoli_LTEE_151_DM25	-0	-0	165.15	DIA_100X_EMPTY_1x1_100ms	bb6ae874-284d-4367-92e7-2ff54611195c	EPI_100X_YFP_1x1_200ms_25sola	EPI_100X_RFP_1x1_200ms_25sola
293	23	12.8201977570513	295	20.8575351872199	1317.00338983051	1650.57627118644	2240437	7594.70169491525	92.4379004968701	174.409811063199	0	93220	316	445.423664380311	781.873810076432	0	NaN	NaN	NaN	NaN	NaN	244.790072976562	0.999848831494576	20.9651125615838	14.244005237953	11.3488141813262	3.63697879373349	0.00456500504708906	0.00260363945492862	0	1.00019599088822	2120.74303924317	0	8066.3220338983	1	1	1	1	2019-03-29T15:11:53.518	NG_ecoli_LTEE_151_DM25	-0	-0	165.15	DIA_100X_EMPTY_1x1_100ms	99d2a3d5-8b59-45c4-aa48-9eb175aad02a	EPI_100X_YFP_1x1_200ms_25sola	EPI_100X_RFP_1x1_200ms_25sola
294	20	12.9999358071124	260	-49.8601697885929	1318.01538461538	867.669230769231	340751	1310.58076923077	92.4379004968701	174.409811063199	0	76099	292.688461538462	445.423664380311	781.873810076432	0	NaN	NaN	NaN	NaN	NaN	226.374440634133	0.999861524428491	17.7473241631265	16.2707574790423	12.2433733229607	4.42327949031518	0.00148440589218516	0.000723253791550661	2	1.00000468428291	2089.41615175197	1	7907.29230769231	1	1	1	1	2019-03-29T15:11:53.518	NG_ecoli_LTEE_151_DM25	-0	-0	165.15	DIA_100X_EMPTY_1x1_100ms	cb742511-ad04-4fa1-8725-144fcd8f4b53	EPI_100X_YFP_1x1_200ms_25sola	EPI_100X_RFP_1x1_200ms_25sola
295	28	13.2253537813362	371	44.3356173811044	1322.84636118598	1828.87870619946	723378	1949.80592991914	92.4379004968701	174.409811063199	0	165616	446.404312668464	445.423664380311	781.873810076432	0	NaN	NaN	NaN	NaN	NaN	309.509338717827	0.995742710774847	26.1639064910885	14.2028002011439	11.4040179526031	3.51034896569585	0.0417348654994417	0.0224077766910291	0	1.02370498218607	2672.44178968964	0	7899.22641509434	1	1	1	1	2019-03-29T15:11:53.518	NG_ecoli_LTEE_151_DM25	-0	-0	165.15	DIA_100X_EMPTY_1x1_100ms	d76cbd1d-c8c2-430c-96af-a3a5c75d9cab	EPI_100X_YFP_1x1_200ms_25sola	EPI_100X_RFP_1x1_200ms_25sola
296	24	13.3956396989116	322	18.2680619462303	1330.75776397516	582.39751552795	1118788	3474.49689440994	92.4379004968701	174.409811063199	0	106471	330.655279503106	445.423664380311	781.873810076432	0	NaN	NaN	NaN	NaN	NaN	281.502126356834	0.999884570065055	22.7916276412288	15.4596848312473	11.9738212662329	3.97026789409927	0.00796504200343296	0.00415144302498694	0	1.00062924724653	2566.43792654321	1	7632.00621118012	1	1	1	1	2019-03-29T15:11:53.518	NG_ecoli_LTEE_151_DM25	-0	-0	165.15	DIA_100X_EMPTY_1x1_100ms	4c667072-66e9-4f35-a5c6-5ffa8c0ae7fd	EPI_100X_YFP_1x1_200ms_25sola	EPI_100X_RFP_1x1_200ms_25sola
297	33	12.6611401553948	419	49.1733819975418	1335.94510739857	1220.45107398568	604784	1443.39856801909	92.4379004968701	174.409811063199	0	133713	319.124105011933	445.423664380311	781.873810076432	0	NaN	NaN	NaN	NaN	NaN	361.554428539186	0.97769600535154	32.7068594282702	12.7903038908083	10.7935076586552	2.75762930761778	0.00699234649726206	0.00313634788795523	2	1.00029360102209	2992.63626048364	0	8265.46062052506	1	1	1	1	2019-03-29T15:11:53.518	NG_ecoli_LTEE_151_DM25	-0	-0	165.15	DIA_100X_EMPTY_1x1_100ms	400731e2-e9d9-4f04-b664-dc18ed31ec07	EPI_100X_YFP_1x1_200ms_25sola	EPI_100X_RFP_1x1_200ms_25sola
298	24	10.5417684844795	253	43.4794676947528	1334.2371541502	194.01976284585	48897	193.268774703557	92.4379004968701	174.409811063199	0	3973042	15703.7233201581	445.423664380311	781.873810076432	0	NaN	NaN	NaN	NaN	NaN	241.506710788263	0.999458401381507	22.7927447169511	12.4564340135904	10.2660506930799	3.15733353108359	0.00247931805823145	0.00104343901180298	1	1.00003532597981	1886.65858707082	0	9262.95256916996	1	1	1	1	2019-03-29T15:11:53.518	NG_ecoli_LTEE_151_DM25	-0	-0	165.15	DIA_100X_EMPTY_1x1_100ms	555bf8e0-7725-4d81-a1aa-9514b83c9a67	EPI_100X_YFP_1x1_200ms_25sola	EPI_100X_RFP_1x1_200ms_25sola
299	27	13.5773283026471	368	41.3287937049048	1346.67391304348	595.951086956522	809858	2200.70108695652	92.4379004968701	174.409811063199	0	129044	350.663043478261	445.423664380311	781.873810076432	0	NaN	NaN	NaN	NaN	NaN	316.405255843477	0.998135297271874	25.8745495225059	15.2205344363313	11.6184221319263	4.02782603064829	0.0189996749293621	0.0084423777777245	1	1.00159090715326	2743.19690479999	1	8487.60869565217	1	1	1	1	2019-03-29T15:11:53.518	NG_ecoli_LTEE_151_DM25	-0	-0	165.15	DIA_100X_EMPTY_1x1_100ms	904586b1-bab3-4371-829b-8df80b506b31	EPI_100X_YFP_1x1_200ms_25sola	EPI_100X_RFP_1x1_200ms_25sola
300	26	12.8613755047194	336	32.7532540942249	1356.66666666667	1636.14880952381	818692	2436.58333333333	92.4379004968701	174.409811063199	0	113769	338.598214285714	445.423664380311	781.873810076432	0	NaN	NaN	NaN	NaN	NaN	281.812327343092	0.998202257431623	25.4180288138651	12.9999784654233	10.6710008820597	3.27133524897195	0.0145459535695624	0.00588608219821889	1	1.00120785742326	2273.22310027223	0	8031.1130952381	1	1	1	1	2019-03-29T15:11:53.518	NG_ecoli_LTEE_151_DM25	-0	-0	165.15	DIA_100X_EMPTY_1x1_100ms	53b46eb0-5aa3-4482-8437-2469e35a9be9	EPI_100X_YFP_1x1_200ms_25sola	EPI_100X_RFP_1x1_200ms_25sola
301	18	12.0910400136138	219	-48.5794726950007	1357.92237442922	1876.50684931507	1035825	4729.79452054795	92.4379004968701	174.409811063199	0	107902	492.703196347032	445.423664380311	781.873810076432	0	NaN	NaN	NaN	NaN	NaN	201.405398231345	0.999912214621263	18.1469778894533	13.8682319680565	10.3319623749809	4.08963773399772	0.0630559109371842	0.00372012526486572	0	1.00009499619685	1521.45749296284	0	8508.35616438356	1	1	1	1	2019-03-29T15:11:53.518	NG_ecoli_LTEE_151_DM25	-0	-0	165.15	DIA_100X_EMPTY_1x1_100ms	eebcdc16-e0ab-4e7f-a1ca-aabae06dff38	EPI_100X_YFP_1x1_200ms_25sola	EPI_100X_RFP_1x1_200ms_25sola
302	30	11.2465905038307	338	41.1801913639249	1368.6449704142	1809.76035502959	131407	388.778106508876	92.4379004968701	174.409811063199	0	3101900	9177.21893491124	445.423664380311	781.873810076432	0	NaN	NaN	NaN	NaN	NaN	317.044420852597	0.920194360972283	29.6630134405457	13.5330123426187	10.266680000413	3.13759776050523	0.0183253547788156	0.0107291286464399	0	1.00634907602707	2455.64284152823	1	9036.65976331361	1	1	1	1	2019-03-29T15:11:53.518	NG_ecoli_LTEE_151_DM25	-0	-0	165.15	DIA_100X_EMPTY_1x1_100ms	deb4cfbc-f6be-4417-9a0b-51b8dd344805	EPI_100X_YFP_1x1_200ms_25sola	EPI_100X_RFP_1x1_200ms_25sola
303	23	12.6539669190197	292	23.3262941703007	1364.41095890411	1921.23287671233	1175291	4024.96917808219	92.4379004968701	174.409811063199	0	116322	398.36301369863	445.423664380311	781.873810076432	0	NaN	NaN	NaN	NaN	NaN	253.234140198561	0.999725105220651	22.6489173245	13.4521367455974	10.7888251374186	3.49367557379098	0.0043728602651146	0.00233463032363841	1	1.00005029689253	2070.54958945931	0	8449.05136986301	1	1	1	1	2019-03-29T15:11:53.518	NG_ecoli_LTEE_151_DM25	-0	-0	165.15	DIA_100X_EMPTY_1x1_100ms	79a4fe18-4853-453f-83dc-58a8129ceece	EPI_100X_YFP_1x1_200ms_25sola	EPI_100X_RFP_1x1_200ms_25sola
304	34	13.3119851093474	453	47.6748777446329	1369.63796909492	951.525386313466	1264486	2791.35982339956	92.4379004968701	174.409811063199	0	148824	328.529801324503	445.423664380311	781.873810076432	0	NaN	NaN	NaN	NaN	NaN	378.101166764345	0.979395113015993	32.6938755261657	13.1632119357056	11.2972348828755	2.88995023517802	0.0142364969529911	0.00766475085422734	1	1.00430111178783	3277.18231736855	0	7850.66004415011	1	1	1	1	2019-03-29T15:11:53.518	NG_ecoli_LTEE_151_DM25	-0	-0	165.15	DIA_100X_EMPTY_1x1_100ms	de27e554-d0d7-4864-9e18-32c21f80daef	EPI_100X_YFP_1x1_200ms_25sola	EPI_100X_RFP_1x1_200ms_25sola
305	30	11.5611216999596	347	47.6611449904861	1374.59942363112	1796.50720461095	594378	1712.90489913545	92.4379004968701	174.409811063199	0	1114527	3211.89337175793	445.423664380311	781.873810076432	0	NaN	NaN	NaN	NaN	NaN	324.47964032533	0.960124106283504	29.5185311358765	12.8295380180065	10.6707266344981	2.91648405229175	0.0157610743514597	0.00774697735377164	1	1.00373671024761	2639.80965285408	1	8533.90778097983	1	1	1	1	2019-03-29T15:11:53.518	NG_ecoli_LTEE_151_DM25	-0	-0	165.15	DIA_100X_EMPTY_1x1_100ms	54aa720b-294e-43c7-bc12-97062e0d7832	EPI_100X_YFP_1x1_200ms_25sola	EPI_100X_RFP_1x1_200ms_25sola
306	24	12.0425948593625	290	10.5791450758131	1372.86551724138	470.475862068966	694225	2393.87931034483	92.4379004968701	174.409811063199	0	97395	335.844827586207	445.423664380311	781.873810076432	0	NaN	NaN	NaN	NaN	NaN	260.884784499689	0.999405292527968	23.8672559203498	13.0000848423146	10.5284087553897	3.2743981722681	0.0242555401715347	0.0128486031817272	0	1.00638511792413	2077.86748231616	1	8054.61379310345	1	1	1	1	2019-03-29T15:11:53.518	NG_ecoli_LTEE_151_DM25	-0	-0	165.15	DIA_100X_EMPTY_1x1_100ms	e7ff72ca-70f9-4671-815c-523bbed7bffe	EPI_100X_YFP_1x1_200ms_25sola	EPI_100X_RFP_1x1_200ms_25sola
307	25	11.9789545224888	300	43.143756971331	1381.16666666667	1141.63	735624	2452.08	92.4379004968701	174.409811063199	0	106311	354.37	445.423664380311	781.873810076432	0	NaN	NaN	NaN	NaN	NaN	260.924634139965	0.996607816459008	24.4957260424238	12.3996947230006	10.2563077572041	3.19665095792555	0.012568915956379	0.00675922009063471	0	1.0019193424942	2023.77527544802	0	8403.69	1	1	1	1	2019-03-29T15:11:53.518	NG_ecoli_LTEE_151_DM25	-0	-0	165.15	DIA_100X_EMPTY_1x1_100ms	121bcc4a-37e7-45dd-ba4c-f14d2fc5b095	EPI_100X_YFP_1x1_200ms_25sola	EPI_100X_RFP_1x1_200ms_25sola
308	23	11.8988340938407	275	-15.9473400488529	1390.21090909091	459.636363636364	530506	1929.11272727273	92.4379004968701	174.409811063199	0	717169	2607.88727272727	445.423664380311	781.873810076432	0	NaN	NaN	NaN	NaN	NaN	242.978324208074	0.999655817043292	21.618947162624	14.255477225295	10.5455098891733	3.94605396269852	0.0352399224920047	0.0183124140309409	0	1.01131032076915	1888.25041162207	1	8308.62545454545	1	1	1	1	2019-03-29T15:11:53.518	NG_ecoli_LTEE_151_DM25	-0	-0	165.15	DIA_100X_EMPTY_1x1_100ms	c103fa26-2138-47df-8ce7-cfc6d3a3c6a7	EPI_100X_YFP_1x1_200ms_25sola	EPI_100X_RFP_1x1_200ms_25sola
309	35	12.5993920121418	441	49.0510234530564	1390.67346938776	1741.1179138322	977599	2216.77777777778	92.4379004968701	174.409811063199	0	198473	450.052154195011	445.423664380311	781.873810076432	0	NaN	NaN	NaN	NaN	NaN	367.542404866617	0.925193125331592	33.2697456837919	13.3215235500369	10.8072375165772	2.80087874656722	0.00928966234358707	0.00577491865444821	0	1.00230391360877	3051.88914890747	0	8054.10657596372	1	1	1	1	2019-03-29T15:11:53.518	NG_ecoli_LTEE_151_DM25	-0	-0	165.15	DIA_100X_EMPTY_1x1_100ms	8c0c5d20-f8b3-42af-96ff-08538bcb6bec	EPI_100X_YFP_1x1_200ms_25sola	EPI_100X_RFP_1x1_200ms_25sola
310	18	11.3609277194178	205	-43.7999822891608	1391.34634146341	353.639024390244	481316	2347.88292682927	92.4379004968701	174.409811063199	0	69827	340.619512195122	445.423664380311	781.873810076432	0	NaN	NaN	NaN	NaN	NaN	190.607922180098	0.999796722898451	16.802763091032	14.2699316141378	10.5969021541784	4.22113001010158	0.0071367119531732	0.00387611753439271	0	1.00029110867051	1481.93253950423	0	8265.24878048781	1	1	1	1	2019-03-29T15:11:53.518	NG_ecoli_LTEE_151_DM25	-0	-0	165.15	DIA_100X_EMPTY_1x1_100ms	52263646-73f7-455a-b659-ad7d312442ce	EPI_100X_YFP_1x1_200ms_25sola	EPI_100X_RFP_1x1_200ms_25sola
311	23	11.760470905879	271	29.3899033867012	1396.39483394834	1676.05904059041	634805	2342.45387453875	92.4379004968701	174.409811063199	0	91442	337.424354243542	445.423664380311	781.873810076432	0	NaN	NaN	NaN	NaN	NaN	233.330105576198	0.99992121782435	21.6404616132266	13.1434548566066	10.3993341573184	3.40351829923431	0.00947277167072697	0.00425448020312006	1	1.00057934059143	1838.09294738278	0	8405.73431734317	1	1	1	1	2019-03-29T15:11:53.518	NG_ecoli_LTEE_151_DM25	-0	-0	165.15	DIA_100X_EMPTY_1x1_100ms	2c12d03d-7350-483c-afa2-cf201b339429	EPI_100X_YFP_1x1_200ms_25sola	EPI_100X_RFP_1x1_200ms_25sola
312	19	11.885562467444	226	-48.3531237617292	1394.13274336283	1860.63716814159	316556	1400.69026548673	92.4379004968701	174.409811063199	0	276443	1223.19911504425	445.423664380311	781.873810076432	0	NaN	NaN	NaN	NaN	NaN	200.610278255511	0.999846765326022	16.4436785480492	15.2533416053155	11.7460605553899	4.11373255125554	0.00314614702791599	0.001800447894669	0	1.00005636025081	1781.85898210196	0	7849.80088495575	1	1	1	1	2019-03-29T15:11:53.518	NG_ecoli_LTEE_151_DM25	-0	-0	165.15	DIA_100X_EMPTY_1x1_100ms	5457e127-99fd-4b7a-8aef-c25480d89bd1	EPI_100X_YFP_1x1_200ms_25sola	EPI_100X_RFP_1x1_200ms_25sola
313	29	12.9662156979659	377	47.4500625234757	1401.07957559682	423.066312997347	650790	1726.23342175066	92.4379004968701	174.409811063199	0	131383	348.496021220159	445.423664380311	781.873810076432	0	NaN	NaN	NaN	NaN	NaN	320.634590676457	0.994451472273857	27.6942247826119	13.5935567254598	11.247526664045	3.29366215636978	0.0038582052134704	0.00168066759957356	1	1.00009406791144	2751.64977612417	0	7898.89389920424	1	1	1	1	2019-03-29T15:11:53.518	NG_ecoli_LTEE_151_DM25	-0	-0	165.15	DIA_100X_EMPTY_1x1_100ms	9a3cbc11-5329-48a9-adf3-8b83282074ab	EPI_100X_YFP_1x1_200ms_25sola	EPI_100X_RFP_1x1_200ms_25sola
314	45	11.9835605589501	540	46.0191309620963	1400.91851851852	994.955555555556	1376155	2548.43518518519	92.4379004968701	174.409811063199	0	501442	928.596296296296	445.423664380311	781.873810076432	0	NaN	NaN	NaN	NaN	NaN	467.295266005925	0.877910384399851	43.5955366475771	13.5160828112953	10.5167574527372	2.68963226779843	0.0198767666934866	0.00729131206642632	2	1.00738350873908	3787.00279184404	1	8207.72222222222	1	1	1	1	2019-03-29T15:11:53.518	NG_ecoli_LTEE_151_DM25	-0	-0	165.15	DIA_100X_EMPTY_1x1_100ms	a75d2997-fa41-4883-a15a-f64a7dfe55e9	EPI_100X_YFP_1x1_200ms_25sola	EPI_100X_RFP_1x1_200ms_25sola
315	13	9.55210412509059	125	-49.9997031313324	1408.08	1008.216	124390	995.12	92.4379004968701	174.409811063199	0	1510397	12083.176	445.423664380311	781.873810076432	0	NaN	NaN	NaN	NaN	NaN	155.950549875371	0.999724628144741	14.9991056026526	13.1561548967116	9.71731633680481	3.75873952478201	0.0222954137191311	0.0122636243782809	0	1.00233707686412	1112.36656379683	1	10022.384	1	1	1	1	2019-03-29T15:11:53.518	NG_ecoli_LTEE_151_DM25	-0	-0	165.15	DIA_100X_EMPTY_1x1_100ms	10d26857-6ae0-4b22-8f20-f5db137df5a5	EPI_100X_YFP_1x1_200ms_25sola	EPI_100X_RFP_1x1_200ms_25sola
316	20	11.2499694397783	225	-22.6359063452199	1420.64444444444	633.466666666667	32423	144.102222222222	92.4379004968701	174.409811063199	0	5650864	25114.9511111111	445.423664380311	781.873810076432	0	NaN	NaN	NaN	NaN	NaN	199.467288134365	0.99978071179528	18.1419726266382	13.7814681428505	10.3167444441587	3.94420597179629	0.0125438675908728	0.0065865104404365	0	1.00102941891033	1516.56047899682	0	8432.41333333333	1	1	1	1	2019-03-29T15:11:53.518	NG_ecoli_LTEE_151_DM25	-0	-0	165.15	DIA_100X_EMPTY_1x1_100ms	e5cb6567-f78f-4021-be65-a7bc3849082b	EPI_100X_YFP_1x1_200ms_25sola	EPI_100X_RFP_1x1_200ms_25sola
317	23	11.576695821764	267	-35.8793732056892	1426.24719101124	1320.65543071161	73847	276.580524344569	92.4379004968701	174.409811063199	0	212683	796.565543071161	445.423664380311	781.873810076432	0	NaN	NaN	NaN	NaN	NaN	262.674996122779	0.975885112239018	23.4748084407472	15.3939410552964	10.7721891693189	3.88729363467552	0.0138075565373994	0.00565056844548277	1	1.00115022928064	2139.43886637015	0	10082.6629213483	1	1	1	1	2019-03-29T15:11:53.518	NG_ecoli_LTEE_151_DM25	-0	-0	165.15	DIA_100X_EMPTY_1x1_100ms	031a6ec2-29be-43e0-a8a6-543a70ed31b8	EPI_100X_YFP_1x1_200ms_25sola	EPI_100X_RFP_1x1_200ms_25sola
318	21	12.9463343507843	272	-35.8893900505584	1427.38602941176	909.529411764706	242469	891.430147058824	92.4379004968701	174.409811063199	0	80590	296.286764705882	445.423664380311	781.873810076432	0	NaN	NaN	NaN	NaN	NaN	230.599841492206	0.999845706198055	19.5335564885715	14.8613108109628	11.2384747950156	4.14257022613353	0.00311401089187794	0.00143597772313425	1	1.00005669124601	1937.69739753766	0	7862.51470588235	1	1	1	1	2019-03-29T15:11:53.518	NG_ecoli_LTEE_151_DM25	-0	-0	165.15	DIA_100X_EMPTY_1x1_100ms	2be459bd-c59b-4a7f-b1bb-10b2220c3db6	EPI_100X_YFP_1x1_200ms_25sola	EPI_100X_RFP_1x1_200ms_25sola
319	27	13.7022313560855	370	41.6118954020263	1428.28918918919	1946.3027027027	839639	2269.29459459459	92.4379004968701	174.409811063199	0	148804	402.172972972973	445.423664380311	781.873810076432	0	NaN	NaN	NaN	NaN	NaN	306.017808579197	0.999884889458412	25.1123184319077	14.7435214965202	11.8323337251674	3.69718088790848	0.025534104385732	0.0146037435620575	0	1.00900056068165	2761.32491525709	0	7743.58108108108	1	1	1	1	2019-03-29T15:11:53.518	NG_ecoli_LTEE_151_DM25	-0	-0	165.15	DIA_100X_EMPTY_1x1_100ms	2addfb5a-b12a-483a-a975-fc8f516503e6	EPI_100X_YFP_1x1_200ms_25sola	EPI_100X_RFP_1x1_200ms_25sola
320	34	12.9759673109234	441	48.3993827897238	1432.56009070295	565.659863945578	713133	1617.08163265306	92.4379004968701	174.409811063199	0	180366	408.993197278912	445.423664380311	781.873810076432	0	NaN	NaN	NaN	NaN	NaN	369.554019010358	0.989720658707679	32.3889558712205	13.1383877781238	11.023686797122	3.15515581022801	0.00660065360212459	0.0028701447833307	1	1.00035180736598	3091.29577601426	0	7904.86394557823	1	1	1	1	2019-03-29T15:11:53.518	NG_ecoli_LTEE_151_DM25	-0	-0	165.15	DIA_100X_EMPTY_1x1_100ms	76c45263-a7e0-4c05-b4d2-4734251a4ec7	EPI_100X_YFP_1x1_200ms_25sola	EPI_100X_RFP_1x1_200ms_25sola
321	30	11.5510886191832	347	47.9186875200746	1442.23342939481	748.636887608069	419656	1209.38328530259	92.4379004968701	174.409811063199	0	114437	329.789625360231	445.423664380311	781.873810076432	0	NaN	NaN	NaN	NaN	NaN	304.231998849249	0.990551596453527	28.5057306816466	12.1600331855941	10.1349172522061	3.25577018389964	0.0288991690629622	0.00228316632645511	1	1.00004604126307	2299.65386925847	0	8456.14121037464	1	1	1	1	2019-03-29T15:11:53.518	NG_ecoli_LTEE_151_DM25	-0	-0	165.15	DIA_100X_EMPTY_1x1_100ms	e2bd3dd6-8f62-4d73-a5e6-f07eb05e518d	EPI_100X_YFP_1x1_200ms_25sola	EPI_100X_RFP_1x1_200ms_25sola
322	21	11.0161535615562	232	-14.2628963400635	1440.78017241379	992.275862068965	750147	3233.39224137931	92.4379004968701	174.409811063199	0	130244	561.396551724138	445.423664380311	781.873810076432	0	NaN	NaN	NaN	NaN	NaN	214.161955742007	0.999885025877444	20.6513166509931	12.676480179893	9.95964676322846	3.36194200432333	0.00565094558503452	0.00303599324588182	1	1.00026807396857	1608.88683706722	1	8904.84482758621	1	1	1	1	2019-03-29T15:11:53.518	NG_ecoli_LTEE_151_DM25	-0	-0	165.15	DIA_100X_EMPTY_1x1_100ms	9a6753a6-a98e-4775-ab33-de6e6a0afd62	EPI_100X_YFP_1x1_200ms_25sola	EPI_100X_RFP_1x1_200ms_25sola
323	32	11.6012893588787	371	48.7152650710384	1445.0269541779	1068.45013477089	350818	945.601078167116	92.4379004968701	174.409811063199	0	191487	516.137466307278	445.423664380311	781.873810076432	0	NaN	NaN	NaN	NaN	NaN	325.110454988458	0.979530174558382	30.8849659618005	11.9735896536158	10.1596207060105	2.87346219930364	0.0174466309660767	0.00619425350844198	1	1.00172023161659	2503.75596778956	0	8534.14285714286	1	1	1	1	2019-03-29T15:11:53.518	NG_ecoli_LTEE_151_DM25	-0	-0	165.15	DIA_100X_EMPTY_1x1_100ms	f888b296-4ff6-4245-af7a-2cad8f2113a8	EPI_100X_YFP_1x1_200ms_25sola	EPI_100X_RFP_1x1_200ms_25sola
324	30	10.6280597960663	319	48.1533252430535	1439.31347962382	1541.41379310345	750057	2351.27586206897	92.4379004968701	174.409811063199	0	96899	303.758620689655	445.423664380311	781.873810076432	0	NaN	NaN	NaN	NaN	NaN	300.187386325904	0.961558949238399	29.1769631989236	11.7605211370038	10.0401790048925	2.58729011505042	0.0208186850132396	0.00918933835563307	1	1.0042881360997	2310.00479124141	1	8546.06896551724	1	1	1	1	2019-03-29T15:11:53.518	NG_ecoli_LTEE_151_DM25	-0	-0	165.15	DIA_100X_EMPTY_1x1_100ms	da1065f6-60c9-4187-b70d-8c2a68e8cb52	EPI_100X_YFP_1x1_200ms_25sola	EPI_100X_RFP_1x1_200ms_25sola
325	21	11.3510908014743	239	0.26926120316948	1446.41841004184	1895.48953974895	148006	619.271966527197	92.4379004968701	174.409811063199	0	1279748	5354.59414225941	445.423664380311	781.873810076432	0	NaN	NaN	NaN	NaN	NaN	216.215726611558	0.999884703698528	20.5241162186169	12.8195665840718	10.040971801358	3.49092533011395	0.000485782018916394	0.000188042528435032	2	1.00000055434437	1625.19636173039	0	8602.87447698745	1	1	1	1	2019-03-29T15:11:53.518	NG_ecoli_LTEE_151_DM25	-0	-0	165.15	DIA_100X_EMPTY_1x1_100ms	9e3ec1cb-4b0c-4d6c-9cd0-b837cb2f50ab	EPI_100X_YFP_1x1_200ms_25sola	EPI_100X_RFP_1x1_200ms_25sola
326	20	10.3885178439276	208	-16.8182582636227	1445.77884615385	1017.24038461538	638197	3068.25480769231	92.4379004968701	174.409811063199	0	230176	1106.61538461538	445.423664380311	781.873810076432	0	NaN	NaN	NaN	NaN	NaN	203.209032496881	0.999554289992506	20.1819469347781	12.22808658673	9.55815000004676	3.28517928025713	0.0160575102544744	0.00805999359100877	1	1.0018599240383	1448.10690672165	1	8998.01442307692	1	1	1	1	2019-03-29T15:11:53.518	NG_ecoli_LTEE_151_DM25	-0	-0	165.15	DIA_100X_EMPTY_1x1_100ms	15e798cf-e7f1-41ca-9229-604f6548c149	EPI_100X_YFP_1x1_200ms_25sola	EPI_100X_RFP_1x1_200ms_25sola
327	26	13.2696170565098	345	39.5593772353135	1457.96811594203	772.968115942029	461785	1338.50724637681	92.4379004968701	174.409811063199	0	115267	334.107246376812	445.423664380311	781.873810076432	0	NaN	NaN	NaN	NaN	NaN	285.21386564249	0.99994476217201	23.1348983086583	15.010989452039	11.9032562063757	3.91477130303551	0.00351365332979861	0.00198479963961093	1	1.00003596178759	2574.47713591692	0	7862.10724637681	1	1	1	1	2019-03-29T15:11:53.518	NG_ecoli_LTEE_151_DM25	-0	-0	165.15	DIA_100X_EMPTY_1x1_100ms	1bfa05b9-65b9-45fa-b810-6dfb5e7de677	EPI_100X_YFP_1x1_200ms_25sola	EPI_100X_RFP_1x1_200ms_25sola
328	33	15.2201549440461	503	45.256078995555	1456.41749502982	1556.34990059642	4560450	9066.50099403578	92.4379004968701	174.409811063199	0	178491	354.852882703777	445.423664380311	781.873810076432	0	NaN	NaN	NaN	NaN	NaN	408.497494243449	0.975612278131322	31.9679014369108	14.7109736720354	12.35268802998	3.39007350946448	0.0417854904934351	0.0158873162946272	1	1.01580117725102	3831.13058795496	1	8048.46719681909	1	1	1	1	2019-03-29T15:11:53.518	NG_ecoli_LTEE_151_DM25	-0	-0	165.15	DIA_100X_EMPTY_1x1_100ms	f3d06580-f781-4d8d-94fe-fefc7fe55289	EPI_100X_YFP_1x1_200ms_25sola	EPI_100X_RFP_1x1_200ms_25sola
329	26	11.0455299085006	288	43.7390676607621	1455.81597222222	1689.46180555556	712831	2475.10763888889	92.4379004968701	174.409811063199	0	125946	437.3125	445.423664380311	781.873810076432	0	NaN	NaN	NaN	NaN	NaN	268.677435683053	0.997295387380161	26.0072432857203	11.8982337615938	9.96565564280248	2.9544975318901	0.00790300158365756	0.00370049126869467	1	1.00018988313253	2028.59781934992	1	8388.69097222222	1	1	1	1	2019-03-29T15:11:53.518	NG_ecoli_LTEE_151_DM25	-0	-0	165.15	DIA_100X_EMPTY_1x1_100ms	e22e05d6-ba7d-4e28-9827-ff54fcac2304	EPI_100X_YFP_1x1_200ms_25sola	EPI_100X_RFP_1x1_200ms_25sola
330	29	13.5480007302068	393	46.428759963286	1457.06870229008	875.374045801527	625428	1591.41984732824	92.4379004968701	174.409811063199	0	115296	293.374045801527	445.423664380311	781.873810076432	0	NaN	NaN	NaN	NaN	NaN	322.92379657445	0.999610774051108	26.613592157561	14.3082796662073	11.7618366566511	3.5644918778189	0.00907747003140698	0.00405603227202849	1	1.00076862052807	2891.63628800216	0	7781.83460559796	1	1	1	1	2019-03-29T15:11:53.518	NG_ecoli_LTEE_151_DM25	-0	-0	165.15	DIA_100X_EMPTY_1x1_100ms	0f954d62-22ce-44ec-b5d3-23f576bc7896	EPI_100X_YFP_1x1_200ms_25sola	EPI_100X_RFP_1x1_200ms_25sola
331	20	9.34190493846728	187	-48.9797220292736	1456.48128342246	1001.42245989305	664714	3554.62032085561	92.4379004968701	174.409811063199	0	132823	710.283422459893	445.423664380311	781.873810076432	0	NaN	NaN	NaN	NaN	NaN	192.23977765085	0.999837152463566	18.5858538877029	13.4344671239433	9.69287479149029	3.87415959148532	0.0109737097838039	0.00514044806178717	1	1.0006894022338	1371.44250526702	3	8816.1871657754	1	1	1	1	2019-03-29T15:11:53.518	NG_ecoli_LTEE_151_DM25	-0	-0	165.15	DIA_100X_EMPTY_1x1_100ms	433c17b7-6cd9-4a45-8e62-191d4ca5e526	EPI_100X_YFP_1x1_200ms_25sola	EPI_100X_RFP_1x1_200ms_25sola
332	23	12.2939979379156	283	33.4227426335533	1466.06007067138	1655.3074204947	132017	466.491166077739	92.4379004968701	174.409811063199	0	3534298	12488.6855123675	445.423664380311	781.873810076432	0	NaN	NaN	NaN	NaN	NaN	248.410185047302	0.999878586705589	21.4461305641625	14.3321316566566	11.0960888086858	3.82036062798244	0.0133046105861116	0.00645392845548129	1	1.00134455525305	2073.8563702208	0	8587.43462897526	1	1	1	1	2019-03-29T15:11:53.518	NG_ecoli_LTEE_151_DM25	-0	-0	165.15	DIA_100X_EMPTY_1x1_100ms	483d6ceb-b5f6-4aa4-a03d-77da003ff3fc	EPI_100X_YFP_1x1_200ms_25sola	EPI_100X_RFP_1x1_200ms_25sola
333	30	11.8007272304318	354	48.7168485839372	1472.12994350282	1790.83615819209	546843	1544.75423728814	92.4379004968701	174.409811063199	0	140309	396.353107344633	445.423664380311	781.873810076432	0	NaN	NaN	NaN	NaN	NaN	304.062290778351	0.987129409008988	28.2361743681151	12.4317629114375	10.4858435572478	2.95257113232203	0.00895128776897994	0.00390771349399241	1	1.00062530655619	2438.38615921381	0	8269.89830508475	1	1	1	1	2019-03-29T15:11:53.518	NG_ecoli_LTEE_151_DM25	-0	-0	165.15	DIA_100X_EMPTY_1x1_100ms	eab6b5a7-5634-4448-85e5-9d4ff57ec21f	EPI_100X_YFP_1x1_200ms_25sola	EPI_100X_RFP_1x1_200ms_25sola
334	25	11.7602555481526	295	42.7203080879876	1467.02033898305	825.291525423729	493714	1673.60677966102	92.4379004968701	174.409811063199	0	83084	281.640677966102	445.423664380311	781.873810076432	0	NaN	NaN	NaN	NaN	NaN	258.371275724432	0.997483516458878	24.4636878088714	12.3216189071955	10.1303384960528	3.22762134256845	0.00941400518950442	0.00479166362396641	0	1.00097954973331	1971.78574052118	0	8162.8779661017	1	1	1	1	2019-03-29T15:11:53.518	NG_ecoli_LTEE_151_DM25	-0	-0	165.15	DIA_100X_EMPTY_1x1_100ms	a19cae11-b282-43b9-81be-63462a6288ed	EPI_100X_YFP_1x1_200ms_25sola	EPI_100X_RFP_1x1_200ms_25sola
335	29	12.7367481302329	370	47.4361671339689	1474.21891891892	298.478378378378	600562	1623.14054054054	92.4379004968701	174.409811063199	0	120609	325.97027027027	445.423664380311	781.873810076432	0	NaN	NaN	NaN	NaN	NaN	315.968703440726	0.996168207127968	27.8575838791995	12.9651039720858	11.0703607018836	3.04108046890772	0.00474110665783456	0.00207019508921324	1	1.00016871348975	2681.37077382229	0	8032.97297297297	1	1	1	1	2019-03-29T15:11:53.518	NG_ecoli_LTEE_151_DM25	-0	-0	165.15	DIA_100X_EMPTY_1x1_100ms	d7b92c41-410b-4705-9d45-bc2720d39222	EPI_100X_YFP_1x1_200ms_25sola	EPI_100X_RFP_1x1_200ms_25sola
336	27	10.9500097698374	296	46.3880077564409	1473.06756756757	1686.47635135135	1056779	3570.19932432432	92.4379004968701	174.409811063199	0	149525	505.152027027027	445.423664380311	781.873810076432	0	NaN	NaN	NaN	NaN	NaN	278.040630368936	0.993969253887875	26.5826507835661	12.6610912421456	9.9943968531963	3.18803158628098	0.0206563131949777	0.00879355884221101	1	1.00375558207951	2085.45751976511	1	8843.27027027027	1	1	1	1	2019-03-29T15:11:53.518	NG_ecoli_LTEE_151_DM25	-0	-0	165.15	DIA_100X_EMPTY_1x1_100ms	e1fbe11a-3b45-498b-9e95-cf55e0748b3d	EPI_100X_YFP_1x1_200ms_25sola	EPI_100X_RFP_1x1_200ms_25sola
337	26	11.8801273590744	310	30.8942931999883	1473.69032258065	990.529032258064	568168	1832.8	92.4379004968701	174.409811063199	0	141854	457.593548387097	445.423664380311	781.873810076432	0	NaN	NaN	NaN	NaN	NaN	270.988216679869	0.997106020401126	23.7653743158707	14.0672642398456	10.9476257081305	3.62830035957063	0.0279436549867345	0.0155597301544638	0	1.00944665673889	2237.04346262349	1	8281.23548387097	1	1	1	1	2019-03-29T15:11:53.518	NG_ecoli_LTEE_151_DM25	-0	-0	165.15	DIA_100X_EMPTY_1x1_100ms	6b7d65ab-fb7d-4726-87e6-bd3a0baee33c	EPI_100X_YFP_1x1_200ms_25sola	EPI_100X_RFP_1x1_200ms_25sola
338	24	13.4457714409648	323	21.1833234964624	1479.87616099071	371.953560371517	494414	1530.69349845201	92.4379004968701	174.409811063199	0	101052	312.854489164087	445.423664380311	781.873810076432	0	NaN	NaN	NaN	NaN	NaN	265.808852726946	0.999818290929861	22.2626121065892	14.5173017296596	11.5817537265901	3.69656854306187	0.0110065388827312	0.00484407943070992	1	1.00076589182069	2345.38775049393	0	7644.67492260062	1	1	1	1	2019-03-29T15:11:53.518	NG_ecoli_LTEE_151_DM25	-0	-0	165.15	DIA_100X_EMPTY_1x1_100ms	a906a16c-dc06-4b7e-822c-fc69bb2b3ae7	EPI_100X_YFP_1x1_200ms_25sola	EPI_100X_RFP_1x1_200ms_25sola
339	16	9.62148886595355	154	-49.8903499115829	1477.81818181818	542.623376623377	64210	416.948051948052	92.4379004968701	174.409811063199	0	2138308	13885.1168831169	445.423664380311	781.873810076432	0	NaN	NaN	NaN	NaN	NaN	174.90569095346	0.999804965272155	16.4449066599906	13.6000548295276	9.98507206048736	4.01420126359674	0.00755821571937665	0.00411919770833978	0	1.00031432542737	1287.72670153001	1	9480.13636363636	1	1	1	1	2019-03-29T15:11:53.518	NG_ecoli_LTEE_151_DM25	-0	-0	165.15	DIA_100X_EMPTY_1x1_100ms	9e53abf6-f5cb-401d-b41c-f5db70211265	EPI_100X_YFP_1x1_200ms_25sola	EPI_100X_RFP_1x1_200ms_25sola
340	23	11.1254556514192	256	30.2804326033625	1479.83203125	1179.19921875	53944	210.71875	92.4379004968701	174.409811063199	0	3769073	14722.94140625	445.423664380311	781.873810076432	0	NaN	NaN	NaN	NaN	NaN	250.627529600602	0.999876137682182	22.7430970282587	14.0594220661722	10.6674866258547	3.61559687287698	0.00163650508099959	0.000819207301713613	2	1.00000275141074	2032.65512638855	0	9727.265625	1	1	1	1	2019-03-29T15:11:53.518	NG_ecoli_LTEE_151_DM25	-0	-0	165.15	DIA_100X_EMPTY_1x1_100ms	91ae2da2-54e3-4165-82f1-498212754fb2	EPI_100X_YFP_1x1_200ms_25sola	EPI_100X_RFP_1x1_200ms_25sola
341	33	12.9319880381144	427	48.7914824595129	1488.27634660422	1229.49882903981	1454776	3406.96955503513	92.4379004968701	174.409811063199	0	189038	442.711943793911	445.423664380311	781.873810076432	0	NaN	NaN	NaN	NaN	NaN	360.838744090505	0.991590808950788	31.7860007105341	12.884470564767	11.1087611697083	2.83989253668879	0.0157951768029812	0.00638318209945937	1	1.00261563951355	3080.7540624475	0	8097.88290398126	1	1	1	1	2019-03-29T15:11:53.518	NG_ecoli_LTEE_151_DM25	-0	-0	165.15	DIA_100X_EMPTY_1x1_100ms	2077f491-f504-4140-9d5b-06155a237640	EPI_100X_YFP_1x1_200ms_25sola	EPI_100X_RFP_1x1_200ms_25sola
342	26	10.367770510931	270	46.5708690021212	1488.82962962963	951.903703703704	473776	1754.72592592593	92.4379004968701	174.409811063199	0	83777	310.285185185185	445.423664380311	781.873810076432	0	NaN	NaN	NaN	NaN	NaN	251.577343596827	0.998743279842423	24.8259081132613	11.8187368921455	9.66990545660385	3.09689048544367	0.045255859778996	0.0015954054735809	1	1.00000768858509	1823.22169899815	0	8557.91111111111	1	1	1	1	2019-03-29T15:11:53.518	NG_ecoli_LTEE_151_DM25	-0	-0	165.15	DIA_100X_EMPTY_1x1_100ms	e3bd90ad-3015-40be-acfa-ef788547ed28	EPI_100X_YFP_1x1_200ms_25sola	EPI_100X_RFP_1x1_200ms_25sola
343	31	14.5178905090492	450	44.0896937451761	1489.81333333333	555.64	1150572	2556.82666666667	92.4379004968701	174.409811063199	0	889044	1975.65333333333	445.423664380311	781.873810076432	0	NaN	NaN	NaN	NaN	NaN	372.739354774795	0.982748752475067	28.8029531635612	16.0394211244803	12.3558094651714	3.96216029267888	0.0275256321627482	0.00968989435323484	1	1.00463712230595	3453.57828310714	1	8078.24444444444	1	1	1	1	2019-03-29T15:11:53.518	NG_ecoli_LTEE_151_DM25	-0	-0	165.15	DIA_100X_EMPTY_1x1_100ms	b90c0179-7c99-468a-9401-9cbd12f49f53	EPI_100X_YFP_1x1_200ms_25sola	EPI_100X_RFP_1x1_200ms_25sola
344	23	10.9517433351924	255	17.9545489922992	1486.33333333333	889.776470588235	318967	1250.85098039216	92.4379004968701	174.409811063199	0	76289	299.172549019608	445.423664380311	781.873810076432	0	NaN	NaN	NaN	NaN	NaN	238.688328780438	0.998417496211279	23.420068030931	11.9185313339831	9.73911452591249	3.17409291767082	0.0116785377478921	0.00655332597429438	0	1.00162263608126	1744.68480805599	0	8402.34509803922	1	1	1	1	2019-03-29T15:11:53.518	NG_ecoli_LTEE_151_DM25	-0	-0	165.15	DIA_100X_EMPTY_1x1_100ms	2432a9d8-afb2-4fe5-82db-09599e7895c5	EPI_100X_YFP_1x1_200ms_25sola	EPI_100X_RFP_1x1_200ms_25sola
345	31	11.0871873022087	344	48.0394588423876	1500.98837209302	930.918604651163	499852	1453.05813953488	92.4379004968701	174.409811063199	0	103656	301.325581395349	445.423664380311	781.873810076432	0	NaN	NaN	NaN	NaN	NaN	316.511667937877	0.977823998201029	31.3658363898713	11.3397365827829	9.88599151606179	2.50786655986824	0.0131396765841098	0.005488823670025	2	1.00233004951543	2407.61600098087	0	8513.72674418605	1	1	1	1	2019-03-29T15:11:53.518	NG_ecoli_LTEE_151_DM25	-0	-0	165.15	DIA_100X_EMPTY_1x1_100ms	3104d983-7387-4142-a6c7-1f7381321d60	EPI_100X_YFP_1x1_200ms_25sola	EPI_100X_RFP_1x1_200ms_25sola
346	28	11.5699789977791	324	47.0667434867928	1503.09259259259	618.339506172839	317367	979.527777777778	92.4379004968701	174.409811063199	0	103076	318.135802469136	445.423664380311	781.873810076432	0	NaN	NaN	NaN	NaN	NaN	286.99702602916	0.992269008787825	26.8055755535447	12.3618292778599	10.2749492992894	3.14385675679639	0.014202987542546	0.00668465740534331	1	1.00225947192185	2222.66695658532	0	8036.88580246914	1	1	1	1	2019-03-29T15:11:53.518	NG_ecoli_LTEE_151_DM25	-0	-0	165.15	DIA_100X_EMPTY_1x1_100ms	88ca9a36-5506-4312-959b-969a374b2e37	EPI_100X_YFP_1x1_200ms_25sola	EPI_100X_RFP_1x1_200ms_25sola
347	32	10.7202614489756	344	48.2336551715936	1512.88372093023	908.514534883721	914932	2659.68604651163	92.4379004968701	174.409811063199	0	100953	293.468023255814	445.423664380311	781.873810076432	0	NaN	NaN	NaN	NaN	NaN	321.219755832983	0.955913501639722	32.5044748862477	11.3251256493172	9.60319361886654	2.46575251995864	0.0107831779979565	0.0060092089361727	1	1.00254263095692	2354.31411315556	0	8880.03197674419	1	1	1	1	2019-03-29T15:11:53.518	NG_ecoli_LTEE_151_DM25	-0	-0	165.15	DIA_100X_EMPTY_1x1_100ms	5101d16f-d877-4941-99c9-81a74f5f0591	EPI_100X_YFP_1x1_200ms_25sola	EPI_100X_RFP_1x1_200ms_25sola
348	18	11.7531743150218	212	-48.5641411583621	1514.02830188679	982.344339622642	405296	1911.77358490566	92.4379004968701	174.409811063199	0	68935	325.165094339623	445.423664380311	781.873810076432	0	NaN	NaN	NaN	NaN	NaN	191.617823023193	0.999847700526812	16.7851449288254	14.2214888439458	10.9288616036349	3.88346444563222	0.000552370407384252	0.000293056455752331	0	1.00000160907675	1574.58035790315	0	8533.11320754717	1	1	1	1	2019-03-29T15:11:53.518	NG_ecoli_LTEE_151_DM25	-0	-0	165.15	DIA_100X_EMPTY_1x1_100ms	ab24687e-8b6d-452d-b62f-9118b0fe79b4	EPI_100X_YFP_1x1_200ms_25sola	EPI_100X_RFP_1x1_200ms_25sola
349	19	11.474359345846	218	-36.9065351034005	1520.07339449541	1046.7247706422	506286	2322.4128440367	92.4379004968701	174.409811063199	0	76928	352.880733944954	445.423664380311	781.873810076432	0	NaN	NaN	NaN	NaN	NaN	203.649622094453	0.999865652326637	17.1439118945733	14.805468484108	11.1267786534365	4.25634162422229	0.016218706537428	0.00909528339327708	0	1.00166209928345	1667.01191819809	0	8126.74770642202	1	1	1	1	2019-03-29T15:11:53.518	NG_ecoli_LTEE_151_DM25	-0	-0	165.15	DIA_100X_EMPTY_1x1_100ms	5355dedb-5be8-410f-8dfe-13296fa00f35	EPI_100X_YFP_1x1_200ms_25sola	EPI_100X_RFP_1x1_200ms_25sola
350	30	13.6250745228293	409	47.8086140515681	1530.04156479218	1080.27628361858	2498694	6109.27628361858	92.4379004968701	174.409811063199	0	134062	327.779951100244	445.423664380311	781.873810076432	0	NaN	NaN	NaN	NaN	NaN	333.949184178247	0.99812671363708	27.5150553178969	14.3062559829238	11.7070667708184	3.61326301484797	0.00301491090957352	0.00171632079444006	1	1.00003894324757	2961.80500263855	0	7951.68704156479	1	1	1	1	2019-03-29T15:11:53.518	NG_ecoli_LTEE_151_DM25	-0	-0	165.15	DIA_100X_EMPTY_1x1_100ms	b69e37ea-7ab3-452a-a26b-7138b87d2f2f	EPI_100X_YFP_1x1_200ms_25sola	EPI_100X_RFP_1x1_200ms_25sola
351	22	12.2158455695987	270	-14.3215073284312	1530.55555555556	1887.42592592593	454108	1681.88148148148	92.4379004968701	174.409811063199	0	157003	581.492592592593	445.423664380311	781.873810076432	0	NaN	NaN	NaN	NaN	NaN	236.283652630069	0.999941731857609	21.8880090171849	13.1597418035234	10.4792685767867	3.34397231881976	0.00790556631474468	0.0042829904895125	0	1.00059352927239	1887.80913240556	0	8134.07037037037	1	1	1	1	2019-03-29T15:11:53.518	NG_ecoli_LTEE_151_DM25	-0	-0	165.15	DIA_100X_EMPTY_1x1_100ms	85ada53c-b987-44b9-97c3-2526e45cff43	EPI_100X_YFP_1x1_200ms_25sola	EPI_100X_RFP_1x1_200ms_25sola
352	24	12.611039271949	304	25.5169598175946	1533.13815789474	742.315789473684	1100309	3619.4375	92.4379004968701	174.409811063199	0	101026	332.322368421053	445.423664380311	781.873810076432	0	NaN	NaN	NaN	NaN	NaN	262.102453117359	0.999909685105988	23.1316467099684	13.9090329655736	10.9520215306972	3.58408245652836	0.0114668912860438	0.00490962446752263	1	1.00088578767599	2179.13938414551	0	8495	1	1	1	1	2019-03-29T15:11:53.518	NG_ecoli_LTEE_151_DM25	-0	-0	165.15	DIA_100X_EMPTY_1x1_100ms	61c93188-8199-4a9f-b020-d38dc7baab56	EPI_100X_YFP_1x1_200ms_25sola	EPI_100X_RFP_1x1_200ms_25sola
353	26	11.6544343297829	309	17.0998191890559	1533.6213592233	1838.03236245955	644756	2086.58899676375	92.4379004968701	174.409811063199	0	116829	378.087378640777	445.423664380311	781.873810076432	0	NaN	NaN	NaN	NaN	NaN	266.2700802366	0.996810417731636	25.5837126034062	12.8392999415819	10.043757102528	3.17097424549382	0.00238892227569731	0.00137237522313519	1	1.00002009150356	2026.96314173295	0	8454.87378640777	1	1	1	1	2019-03-29T15:11:53.518	NG_ecoli_LTEE_151_DM25	-0	-0	165.15	DIA_100X_EMPTY_1x1_100ms	89e294f0-d2b2-4ffd-af39-bc1b835dce84	EPI_100X_YFP_1x1_200ms_25sola	EPI_100X_RFP_1x1_200ms_25sola
354	25	11.2775451583227	282	43.1225828531528	1539.8085106383	825.152482269504	768374	2724.7304964539	92.4379004968701	174.409811063199	0	83149	294.854609929078	445.423664380311	781.873810076432	0	NaN	NaN	NaN	NaN	NaN	257.243691277149	0.999448487020542	24.2062823008235	12.4514431436643	10.2884048722302	3.14844934404406	0.00143603513340154	0.000832295083825516	1	1.00000694445437	2012.39888492876	0	8431.62411347518	1	1	1	1	2019-03-29T15:11:53.518	NG_ecoli_LTEE_151_DM25	-0	-0	165.15	DIA_100X_EMPTY_1x1_100ms	246bb6ad-cf09-4ea3-856a-13b5ec6f1df9	EPI_100X_YFP_1x1_200ms_25sola	EPI_100X_RFP_1x1_200ms_25sola
355	28	14.3114315891805	402	34.0464319327197	1545.90049751244	944.154228855721	1516480	3772.33830845771	92.4379004968701	174.409811063199	0	135696	337.55223880597	445.423664380311	781.873810076432	0	NaN	NaN	NaN	NaN	NaN	332.371210974899	0.989681681222365	26.3707372975743	14.542022354495	11.9254611627259	3.97548825389268	0.0225274970722092	0.00617270930060961	1	1.00162071450576	2945.52368002905	0	7901.20646766169	1	1	1	1	2019-03-29T15:11:53.518	NG_ecoli_LTEE_151_DM25	-0	-0	165.15	DIA_100X_EMPTY_1x1_100ms	67844bb3-65a6-4d0b-83ec-af2c8993eea3	EPI_100X_YFP_1x1_200ms_25sola	EPI_100X_RFP_1x1_200ms_25sola
356	23	13.0310847356695	302	-0.859691646834559	1546.11920529801	390.615894039735	430757	1426.34768211921	92.4379004968701	174.409811063199	0	102051	337.917218543046	445.423664380311	781.873810076432	0	NaN	NaN	NaN	NaN	NaN	255.094033929818	0.999909065562965	21.7769809802538	14.4663025136807	11.3296733589356	3.78693229861486	0.00341516036379764	0.0016772945147946	1	1.00009033674767	2195.44383557022	0	7801.96357615894	1	1	1	1	2019-03-29T15:11:53.518	NG_ecoli_LTEE_151_DM25	-0	-0	165.15	DIA_100X_EMPTY_1x1_100ms	9b33e54b-0054-4733-bf7b-f87407d0990c	EPI_100X_YFP_1x1_200ms_25sola	EPI_100X_RFP_1x1_200ms_25sola
357	22	12.9510054371146	286	-13.9740710720605	1546.82867132867	1235.18181818182	553445	1935.12237762238	92.4379004968701	174.409811063199	0	96022	335.741258741259	445.423664380311	781.873810076432	0	NaN	NaN	NaN	NaN	NaN	244.395517949423	0.999887410728288	21.232576539829	14.1245694450626	11.1151422581691	3.68406366319373	0.00532348363282731	0.00236160978665969	1	1.00016778356704	2060.26284523395	0	7929.89160839161	1	1	1	1	2019-03-29T15:11:53.518	NG_ecoli_LTEE_151_DM25	-0	-0	165.15	DIA_100X_EMPTY_1x1_100ms	53f479a0-69dc-4c62-b7c3-45b51cb47155	EPI_100X_YFP_1x1_200ms_25sola	EPI_100X_RFP_1x1_200ms_25sola
358	18	11.7493366007033	213	-45.2582242236076	1555.73708920188	992.225352112676	319589	1500.41784037559	92.4379004968701	174.409811063199	0	65619	308.070422535211	445.423664380311	781.873810076432	0	NaN	NaN	NaN	NaN	NaN	198.301349990094	0.999903541933537	17.8966087982684	13.7610325900105	10.6962833693014	3.65573670473328	0.00300746266202556	0.00139599544769519	1	1.00002475577001	1608.14952234185	0	8528.80751173709	1	1	1	1	2019-03-29T15:11:53.518	NG_ecoli_LTEE_151_DM25	-0	-0	165.15	DIA_100X_EMPTY_1x1_100ms	9e1665ee-3f2e-43b1-8cd0-eaae8ddda688	EPI_100X_YFP_1x1_200ms_25sola	EPI_100X_RFP_1x1_200ms_25sola
359	21	11.7600049466206	248	-28.3138564393773	1557.61693548387	1178.11693548387	1171761	4724.84274193548	92.4379004968701	174.409811063199	0	87633	353.358870967742	445.423664380311	781.873810076432	0	NaN	NaN	NaN	NaN	NaN	227.464052338887	0.999774140705986	20.5531524017975	13.6524074005274	10.3918467292709	3.84532366398543	0.0134427544733987	0.00751253330797066	0	1.00167467644787	1743.22637919463	1	8449.25	1	1	1	1	2019-03-29T15:11:53.518	NG_ecoli_LTEE_151_DM25	-0	-0	165.15	DIA_100X_EMPTY_1x1_100ms	45e660e6-78cb-486f-b2e2-3a0f6266df05	EPI_100X_YFP_1x1_200ms_25sola	EPI_100X_RFP_1x1_200ms_25sola
360	24	11.1425210901834	268	39.3767438529946	1556.36940298507	711.55223880597	692055	2582.2947761194	92.4379004968701	174.409811063199	0	81117	302.675373134328	445.423664380311	781.873810076432	0	NaN	NaN	NaN	NaN	NaN	263.575409336368	0.993336407274294	25.3587040777724	11.9405492920627	10.1285185638047	2.88705948447289	0.00214982851591033	0.00111419546246906	2	1.0000066390231	2043.19018628406	1	8557.65298507463	1	1	1	1	2019-03-29T15:11:53.518	NG_ecoli_LTEE_151_DM25	-0	-0	165.15	DIA_100X_EMPTY_1x1_100ms	b1e31f02-227c-474d-8a30-1d394443b701	EPI_100X_YFP_1x1_200ms_25sola	EPI_100X_RFP_1x1_200ms_25sola
361	26	12.7613897042044	333	43.9572909405108	1560.51351351351	1276.60960960961	512542	1539.16516516517	92.4379004968701	174.409811063199	0	120480	361.801801801802	445.423664380311	781.873810076432	0	NaN	NaN	NaN	NaN	NaN	285.423466663363	0.997989023602324	25.4326436204845	12.9180177403478	10.7697843459349	3.38998857082296	0.0101971202468545	0.00415940277596788	1	1.00067174122923	2316.83657812999	0	8325.65765765766	1	1	1	1	2019-03-29T15:11:53.518	NG_ecoli_LTEE_151_DM25	-0	-0	165.15	DIA_100X_EMPTY_1x1_100ms	2f953200-692d-4bdf-aa53-f7b9f7933be9	EPI_100X_YFP_1x1_200ms_25sola	EPI_100X_RFP_1x1_200ms_25sola
362	27	14.7260898249979	399	25.4197976060626	1563.76441102757	1645.60902255639	752499	1885.96240601504	92.4379004968701	174.409811063199	0	2286818	5731.37343358396	445.423664380311	781.873810076432	0	NaN	NaN	NaN	NaN	NaN	316.139914296235	0.999833422437171	24.9886387845687	15.0421067312959	12.0329873496684	4.03902832695189	0.0304091745948733	0.0177407207201597	1	1.01314820829777	2841.70767934035	0	7909.72180451128	1	1	1	1	2019-03-29T15:11:53.518	NG_ecoli_LTEE_151_DM25	-0	-0	165.15	DIA_100X_EMPTY_1x1_100ms	66961701-f55e-40a3-b4ba-5a7a8d6e5140	EPI_100X_YFP_1x1_200ms_25sola	EPI_100X_RFP_1x1_200ms_25sola
363	29	12.0173986332693	349	45.6284227196554	1563.19770773639	826.36676217765	539990	1547.24928366762	92.4379004968701	174.409811063199	0	112389	322.031518624642	445.423664380311	781.873810076432	0	NaN	NaN	NaN	NaN	NaN	305.442399598417	0.945431024459278	28.601671318094	12.7471604176505	10.359164017302	2.83934111551996	0.00463877964302665	0.00191635095367767	1	1.00020642779583	2410.63085809269	0	8311.16045845272	1	1	1	1	2019-03-29T15:11:53.518	NG_ecoli_LTEE_151_DM25	-0	-0	165.15	DIA_100X_EMPTY_1x1_100ms	f5187460-0b6e-4ca1-aa90-9913b970f3b9	EPI_100X_YFP_1x1_200ms_25sola	EPI_100X_RFP_1x1_200ms_25sola
364	27	13.2772474264298	359	41.5608749650296	1565.37604456825	1075.01114206128	606206	1688.59610027855	92.4379004968701	174.409811063199	0	119405	332.604456824513	445.423664380311	781.873810076432	0	NaN	NaN	NaN	NaN	NaN	299.336935361408	0.99736897365937	26.2611709535746	13.4585750390993	11.088086960598	3.15515584571505	0.0115189209475249	0.00587509340780549	1	1.00160566001399	2535.81294694429	0	8168.77994428969	1	1	1	1	2019-03-29T15:11:53.518	NG_ecoli_LTEE_151_DM25	-0	-0	165.15	DIA_100X_EMPTY_1x1_100ms	ac1af5ec-2ba0-44eb-88c8-f8fad4239341	EPI_100X_YFP_1x1_200ms_25sola	EPI_100X_RFP_1x1_200ms_25sola
365	23	11.6616422157121	269	26.2797782557784	1568.2936802974	696.137546468402	726867	2702.10780669145	92.4379004968701	174.409811063199	0	82959	308.397769516729	445.423664380311	781.873810076432	0	NaN	NaN	NaN	NaN	NaN	243.594829161799	0.996852218158512	22.4144117597822	13.1022198806615	10.2763793727481	3.51999441183277	0.0246448686164301	0.0127304594610318	0	1.00596147674117	1859.07745668285	1	8343.17472118959	1	1	1	1	2019-03-29T15:11:53.518	NG_ecoli_LTEE_151_DM25	-0	-0	165.15	DIA_100X_EMPTY_1x1_100ms	c860b677-9770-45f9-bf51-5d08565b5808	EPI_100X_YFP_1x1_200ms_25sola	EPI_100X_RFP_1x1_200ms_25sola
366	20	13.0109019271024	262	-38.1563406830461	1567.17175572519	1483.01145038168	454577	1735.02671755725	92.4379004968701	174.409811063199	0	83370	318.206106870229	445.423664380311	781.873810076432	0	NaN	NaN	NaN	NaN	NaN	221.8323862767	0.999886997434264	18.9909459123849	14.6578194247608	11.1097065346391	4.07240872537441	0.00716244733564983	0.00370751746125129	1	1.00034844457896	1840.94855529247	0	7771.51526717557	1	1	1	1	2019-03-29T15:11:53.518	NG_ecoli_LTEE_151_DM25	-0	-0	165.15	DIA_100X_EMPTY_1x1_100ms	827420df-b4f3-414f-ac99-c58e6b9309bf	EPI_100X_YFP_1x1_200ms_25sola	EPI_100X_RFP_1x1_200ms_25sola
367	21	11.5976851145812	244	-13.8796532599575	1571.14344262295	19.6967213114754	676764	2773.62295081967	92.4379004968701	174.409811063199	0	298440	1223.11475409836	445.423664380311	781.873810076432	0	NaN	NaN	NaN	NaN	NaN	219.824763082419	0.999869593480437	20.619522650186	12.7060306942831	10.2200779337011	3.38899197013246	0.00374124923515768	0.00187638756242458	1	1.00010603414047	1691.51908985338	0	8263.84836065574	1	1	1	1	2019-03-29T15:11:53.518	NG_ecoli_LTEE_151_DM25	-0	-0	165.15	DIA_100X_EMPTY_1x1_100ms	63e6415a-7b17-40ca-ba82-c87c6da4bf50	EPI_100X_YFP_1x1_200ms_25sola	EPI_100X_RFP_1x1_200ms_25sola
368	23	11.9352641923638	281	10.8136297114584	1572.79715302491	1192.0462633452	791777	2817.71174377224	92.4379004968701	174.409811063199	0	100456	357.494661921708	445.423664380311	781.873810076432	0	NaN	NaN	NaN	NaN	NaN	243.466152704624	0.997714280294494	21.6200194205598	13.4296148908337	10.6125854474332	3.65972163370369	0.0361026486005258	0.0179235975361333	1	1.01074184453107	1912.4423884987	1	8410.68327402135	1	1	1	1	2019-03-29T15:11:53.518	NG_ecoli_LTEE_151_DM25	-0	-0	165.15	DIA_100X_EMPTY_1x1_100ms	a70d65d0-220d-4d2c-a586-bc1547b45a86	EPI_100X_YFP_1x1_200ms_25sola	EPI_100X_RFP_1x1_200ms_25sola
369	25	13.0762036317377	331	9.72985110505539	1580.84290030211	1358.4501510574	150773	455.507552870091	92.4379004968701	174.409811063199	0	2573679	7775.46525679758	445.423664380311	781.873810076432	0	NaN	NaN	NaN	NaN	NaN	281.630364044215	0.999728999520037	24.3436895014675	13.6832491982279	11.253606883217	3.42346718072642	0.00412239114207114	0.00233668688463559	1	1.0000557691911	2421.36221812636	0	8264.02416918429	1	1	1	1	2019-03-29T15:11:53.518	NG_ecoli_LTEE_151_DM25	-0	-0	165.15	DIA_100X_EMPTY_1x1_100ms	775979d3-baf4-446c-b76c-f88c1d008186	EPI_100X_YFP_1x1_200ms_25sola	EPI_100X_RFP_1x1_200ms_25sola
370	23	9.90193604220224	228	29.1098933128888	1581.09649122807	595.100877192982	36765	161.25	92.4379004968701	174.409811063199	0	6646638	29151.9210526316	445.423664380311	781.873810076432	0	NaN	NaN	NaN	NaN	NaN	232.373253738143	0.985706204079295	23.2139815528325	13.0942339806348	9.69829805135337	3.13986022741108	0.0143488194275475	0.00767605514648576	0	1.00210916857142	1714.86750147666	0	10156.298245614	1	1	1	1	2019-03-29T15:11:53.518	NG_ecoli_LTEE_151_DM25	-0	-0	165.15	DIA_100X_EMPTY_1x1_100ms	4a33fcc5-d48e-4294-8f33-f71fa6f6cf90	EPI_100X_YFP_1x1_200ms_25sola	EPI_100X_RFP_1x1_200ms_25sola
371	21	11.6386429392384	245	14.7546105075052	1579.52653061224	1229.70612244898	344636	1406.67755102041	92.4379004968701	174.409811063199	0	88961	363.10612244898	445.423664380311	781.873810076432	0	NaN	NaN	NaN	NaN	NaN	222.594385324174	0.999752538939834	20.5765747803425	13.0916298093795	10.1736523892345	3.68835407942357	0.0613153329550905	0.00957903674426794	0	1.00198104672449	1672.69498033118	0	8324.00816326531	1	1	1	1	2019-03-29T15:11:53.518	NG_ecoli_LTEE_151_DM25	-0	-0	165.15	DIA_100X_EMPTY_1x1_100ms	70c03e48-1f97-41c2-a847-966d4ed54f8a	EPI_100X_YFP_1x1_200ms_25sola	EPI_100X_RFP_1x1_200ms_25sola
372	27	13.2321968149649	357	43.1110477561067	1584.49299719888	1314.61344537815	822155	2302.95518207283	92.4379004968701	174.409811063199	0	190351	533.196078431373	445.423664380311	781.873810076432	0	NaN	NaN	NaN	NaN	NaN	297.396972598816	0.99984574101203	24.8276567948533	14.3174836850959	11.4627654333512	3.73017745511754	0.00978663917803238	0.00409522541507667	1	1.00050857933746	2562.14925465946	0	8270.43137254902	1	1	1	1	2019-03-29T15:11:53.518	NG_ecoli_LTEE_151_DM25	-0	-0	165.15	DIA_100X_EMPTY_1x1_100ms	35a6d7c5-4e18-4d39-900e-b976c134f423	EPI_100X_YFP_1x1_200ms_25sola	EPI_100X_RFP_1x1_200ms_25sola
373	31	11.9545596743314	371	48.0483344251429	1584.18867924528	1015.16442048518	425959	1148.13746630728	92.4379004968701	174.409811063199	0	119755	322.789757412399	445.423664380311	781.873810076432	0	NaN	NaN	NaN	NaN	NaN	328.055678466776	0.984488435272386	30.8532853319485	12.3363706122318	10.2481425529493	2.92992403079707	0.00863696257709444	0.00452075326089735	1	1.00033844990419	2544.96382003298	0	8148.33153638814	1	1	1	1	2019-03-29T15:11:53.518	NG_ecoli_LTEE_151_DM25	-0	-0	165.15	DIA_100X_EMPTY_1x1_100ms	5a175383-cb2b-4bc1-8498-ad0071555cda	EPI_100X_YFP_1x1_200ms_25sola	EPI_100X_RFP_1x1_200ms_25sola
374	24	12.433887561684	299	20.1675060482915	1594.51505016722	1982.17391304348	675651	2259.70234113712	92.4379004968701	174.409811063199	0	126246	422.227424749164	445.423664380311	781.873810076432	0	NaN	NaN	NaN	NaN	NaN	253.671349323263	0.999873561365041	23.5348611942896	13.0926143780974	10.1451697733165	3.69438666208404	0.00700843105679466	0.003034168032283	1	1.00038568158833	1902.48026665045	0	8200.36454849498	1	1	1	1	2019-03-29T15:11:53.518	NG_ecoli_LTEE_151_DM25	-0	-0	165.15	DIA_100X_EMPTY_1x1_100ms	bd3dadbf-4df6-48b9-adac-45b6df71d6bf	EPI_100X_YFP_1x1_200ms_25sola	EPI_100X_RFP_1x1_200ms_25sola
375	30	12.3101392097937	370	41.810433932363	1601.12972972973	771.724324324324	852178	2303.18378378378	92.4379004968701	174.409811063199	0	112736	304.691891891892	445.423664380311	781.873810076432	0	NaN	NaN	NaN	NaN	NaN	317.144086791923	0.981964391868135	29.6124287525776	12.8324311548984	10.3983144720253	2.90650805406321	0.00816095530731566	0.00506745531458942	0	1.00139113910741	2514.7209805449	1	8457.37567567568	1	1	1	1	2019-03-29T15:11:53.518	NG_ecoli_LTEE_151_DM25	-0	-0	165.15	DIA_100X_EMPTY_1x1_100ms	71c65d44-9214-4231-8b5d-23edde8cfbba	EPI_100X_YFP_1x1_200ms_25sola	EPI_100X_RFP_1x1_200ms_25sola
376	22	12.1499541919632	268	13.4737359695983	1600.72388059701	304.268656716418	66345	247.555970149254	92.4379004968701	174.409811063199	0	2725639	10170.2947761194	445.423664380311	781.873810076432	0	NaN	NaN	NaN	NaN	NaN	240.232748590955	0.999839056218918	21.1868222951761	13.9273563170878	10.930306486116	3.63756811356761	0.00356332396507195	0.00201841984856595	1	1.00003252494981	1988.01833202058	0	8473.10074626866	1	1	1	1	2019-03-29T15:11:53.518	NG_ecoli_LTEE_151_DM25	-0	-0	165.15	DIA_100X_EMPTY_1x1_100ms	816db641-bbdc-4960-88eb-2dd5b44a0194	EPI_100X_YFP_1x1_200ms_25sola	EPI_100X_RFP_1x1_200ms_25sola
377	24	11.5268850123327	277	34.5314199439586	1610.05415162455	984.180505415162	856938	3093.63898916967	92.4379004968701	174.409811063199	0	106624	384.924187725632	445.423664380311	781.873810076432	0	NaN	NaN	NaN	NaN	NaN	250.440249978463	0.9975612108338	23.8551073686926	12.3511601599881	10.2070056226781	3.01827423556235	0.00375929990274082	0.00161760234589723	1	1.00007899360558	1951.94674660412	0	8376.19494584838	1	1	1	1	2019-03-29T15:11:53.518	NG_ecoli_LTEE_151_DM25	-0	-0	165.15	DIA_100X_EMPTY_1x1_100ms	66a6b67f-34f4-4bf7-a4df-cbe52b5fb119	EPI_100X_YFP_1x1_200ms_25sola	EPI_100X_RFP_1x1_200ms_25sola
378	24	10.8425095247921	260	3.73534023033489	1621.18846153846	785.980769230769	604601	2325.38846153846	92.4379004968701	174.409811063199	0	85364	328.323076923077	445.423664380311	781.873810076432	0	NaN	NaN	NaN	NaN	NaN	241.100143962447	0.999793309098689	22.0233479801649	13.4469778154914	10.4798435429304	3.66856325000556	0.00445280048971662	0.00193958622666474	1	1.00012835883147	1899.69036580075	2	8850.74230769231	1	1	1	1	2019-03-29T15:11:53.518	NG_ecoli_LTEE_151_DM25	-0	-0	165.15	DIA_100X_EMPTY_1x1_100ms	78abbf4a-6ca2-4553-b720-4e65c214d313	EPI_100X_YFP_1x1_200ms_25sola	EPI_100X_RFP_1x1_200ms_25sola
379	21	10.5826700716094	222	12.3552448693477	1622.8963963964	2027.9009009009	552082	2486.85585585586	92.4379004968701	174.409811063199	0	97738	440.261261261261	445.423664380311	781.873810076432	0	NaN	NaN	NaN	NaN	NaN	216.708195023915	0.99973411480495	19.9056997525288	13.362548004178	10.4510507087343	3.48259174614449	0.0251396283895935	0.0140810063148192	0	1.00530477734163	1707.60430244775	1	8875.67117117117	1	1	1	1	2019-03-29T15:11:53.518	NG_ecoli_LTEE_151_DM25	-0	-0	165.15	DIA_100X_EMPTY_1x1_100ms	601b2773-5969-45c3-bb0b-48b90c1e766a	EPI_100X_YFP_1x1_200ms_25sola	EPI_100X_RFP_1x1_200ms_25sola
380	27	12.2138106774807	331	41.3053357803945	1630.5166163142	1189.94259818731	777331	2348.43202416918	92.4379004968701	174.409811063199	0	119316	360.471299093656	445.423664380311	781.873810076432	0	NaN	NaN	NaN	NaN	NaN	287.258993899895	0.993269281120763	26.4883611491976	12.7658489733357	10.4948352527932	3.08308431649148	0.0157913624152865	0.00628784337277944	1	1.00168162165939	2291.37526858565	1	8401.6253776435	1	1	1	1	2019-03-29T15:11:53.518	NG_ecoli_LTEE_151_DM25	-0	-0	165.15	DIA_100X_EMPTY_1x1_100ms	babee2f2-1dab-4095-b0f4-cdc3c8bddf95	EPI_100X_YFP_1x1_200ms_25sola	EPI_100X_RFP_1x1_200ms_25sola
381	24	12.8215909744679	308	18.387707540706	1632.6461038961	1382.50649350649	900293	2923.02922077922	92.4379004968701	174.409811063199	0	106622	346.175324675325	445.423664380311	781.873810076432	0	NaN	NaN	NaN	NaN	NaN	266.22895105654	0.999937097162426	22.7614340742263	14.4435166411103	11.3345496350135	3.72124603367893	0.00598850123224267	0.00279966517577691	1	1.00012525147074	2296.66705032236	0	7918.13961038961	1	1	1	1	2019-03-29T15:11:53.518	NG_ecoli_LTEE_151_DM25	-0	-0	165.15	DIA_100X_EMPTY_1x1_100ms	dd3d0735-2441-4610-857a-49508b2bcca0	EPI_100X_YFP_1x1_200ms_25sola	EPI_100X_RFP_1x1_200ms_25sola
382	21	10.7174706076348	229	14.8091652179862	1635.61572052402	1174.33624454148	787436	3438.58515283843	92.4379004968701	174.409811063199	0	79160	345.676855895197	445.423664380311	781.873810076432	0	NaN	NaN	NaN	NaN	NaN	230.236066977611	0.999921834425706	21.6299237774102	12.8692531525917	10.2414862477768	3.35206482967103	0.00805299869334624	0.00431899649679648	0	1.00060508903305	1781.84877459188	2	9084.56331877729	1	1	1	1	2019-03-29T15:11:53.518	NG_ecoli_LTEE_151_DM25	-0	-0	165.15	DIA_100X_EMPTY_1x1_100ms	de7ecad0-5ab7-49d2-a65b-26ab241cd83a	EPI_100X_YFP_1x1_200ms_25sola	EPI_100X_RFP_1x1_200ms_25sola
383	42	12.9495011155171	544	49.5894478094277	1645.98161764706	2023.91911764706	1463207	2689.71875	92.4379004968701	174.409811063199	0	274167	503.983455882353	445.423664380311	781.873810076432	0	NaN	NaN	NaN	NaN	NaN	456.357122362505	0.917791134976738	40.4304885216201	13.5781562745779	11.0314919925427	2.75809148481595	0.016092860615758	0.00914742238853401	1	1.00240726822549	3864.26924482996	1	7982.20220588235	1	1	1	1	2019-03-29T15:11:53.518	NG_ecoli_LTEE_151_DM25	-0	-0	165.15	DIA_100X_EMPTY_1x1_100ms	cdaa962f-242d-4737-bcd5-11bf96a0ecb6	EPI_100X_YFP_1x1_200ms_25sola	EPI_100X_RFP_1x1_200ms_25sola
384	27	12.7890740322704	346	41.6473047753465	1636.9450867052	783.754335260116	511615	1478.65606936416	92.4379004968701	174.409811063199	0	113721	328.673410404624	445.423664380311	781.873810076432	0	NaN	NaN	NaN	NaN	NaN	307.936752784071	0.98920571292597	27.1905997482255	13.7463483698251	10.9356884151265	3.34490008921516	0.03663065664999	0.017460835620881	1	1.01617004343381	2553.88256700011	1	8270.26878612717	1	1	1	1	2019-03-29T15:11:53.518	NG_ecoli_LTEE_151_DM25	-0	-0	165.15	DIA_100X_EMPTY_1x1_100ms	6ece3c9d-361e-434a-9896-46873f430918	EPI_100X_YFP_1x1_200ms_25sola	EPI_100X_RFP_1x1_200ms_25sola
385	21	13.0133241980919	274	-20.3561812885776	1652.94160583942	607.124087591241	426167	1555.35401459854	92.4379004968701	174.409811063199	0	98194	358.372262773723	445.423664380311	781.873810076432	0	NaN	NaN	NaN	NaN	NaN	237.638873682636	0.999887637497069	20.2106235820618	14.5667573189104	11.3501275497049	3.81547528509459	0.013817834486011	0.00741512227315625	0	1.00152588876945	2044.8953104669	0	8233.39416058394	1	1	1	1	2019-03-29T15:11:53.518	NG_ecoli_LTEE_151_DM25	-0	-0	165.15	DIA_100X_EMPTY_1x1_100ms	5c909595-e256-4e79-96a0-9885e8464a15	EPI_100X_YFP_1x1_200ms_25sola	EPI_100X_RFP_1x1_200ms_25sola
386	22	11.2696063238202	248	-20.6907401131528	1654.39919354839	1173.72580645161	5868043	23661.4637096774	92.4379004968701	174.409811063199	0	93829	378.342741935484	445.423664380311	781.873810076432	0	NaN	NaN	NaN	NaN	NaN	225.956821032286	0.997999336149469	21.6976366867992	12.9727185092216	9.96817741905032	3.38049415663899	0.0268190620211873	0.0131521365504189	0	1.00592125100153	1693.29970490425	1	8849.52016129032	1	1	1	1	2019-03-29T15:11:53.518	NG_ecoli_LTEE_151_DM25	-0	-0	165.15	DIA_100X_EMPTY_1x1_100ms	1d1e6d02-45ed-4d45-9371-17f3c79eb308	EPI_100X_YFP_1x1_200ms_25sola	EPI_100X_RFP_1x1_200ms_25sola
387	24	11.9651808954347	287	41.4491700959886	1659.82926829268	643.337979094077	551474	1921.51219512195	92.4379004968701	174.409811063199	0	103615	361.02787456446	445.423664380311	781.873810076432	0	NaN	NaN	NaN	NaN	NaN	246.830243362751	0.999820046381138	21.2048264909167	14.1853547513735	11.2238551756387	3.68864776716324	0.00160664478962022	0.00086669145911607	0	1.0000229310933	2098.01559962195	0	8223.91986062718	1	1	1	1	2019-03-29T15:11:53.518	NG_ecoli_LTEE_151_DM25	-0	-0	165.15	DIA_100X_EMPTY_1x1_100ms	4846569f-94d8-41c6-8108-43db056acab3	EPI_100X_YFP_1x1_200ms_25sola	EPI_100X_RFP_1x1_200ms_25sola
388	30	12.042759441074	362	45.6820898922594	1678.81215469613	1853.7044198895	781984	2160.17679558011	92.4379004968701	174.409811063199	0	156461	432.21270718232	445.423664380311	781.873810076432	0	NaN	NaN	NaN	NaN	NaN	320.162922426418	0.989878162539853	30.1701570474738	12.1027389152064	10.1683651837625	3.05513446788187	0.00730890795080154	0.00418293878095093	0	1.00096676229309	2450.02052192147	1	8553.89502762431	1	1	1	1	2019-03-29T15:11:53.518	NG_ecoli_LTEE_151_DM25	-0	-0	165.15	DIA_100X_EMPTY_1x1_100ms	c62cfb9e-ff43-4d7c-8aea-e55b668d89b6	EPI_100X_YFP_1x1_200ms_25sola	EPI_100X_RFP_1x1_200ms_25sola
389	46	12.9774948033971	597	48.9482244467443	1689.00167504188	1029.01340033501	1689751	2830.40368509213	92.4379004968701	174.409811063199	0	271056	454.030150753769	445.423664380311	781.873810076432	0	NaN	NaN	NaN	NaN	NaN	500.49891300229	0.930441018406805	44.8680849022679	13.4530941040776	10.7881829093739	2.76402559652047	0.0169739923479721	0.00643440080320406	1	1.00212784162634	4101.32340710324	0	8228.65326633166	1	1	1	1	2019-03-29T15:11:53.518	NG_ecoli_LTEE_151_DM25	-0	-0	165.15	DIA_100X_EMPTY_1x1_100ms	42dec8c8-d561-4461-bc88-e985942491c2	EPI_100X_YFP_1x1_200ms_25sola	EPI_100X_RFP_1x1_200ms_25sola
390	23	10.5053514102691	242	38.7158528294101	1676.92561983471	1062.43801652893	1320425	5456.30165289256	92.4379004968701	174.409811063199	0	84892	350.793388429752	445.423664380311	781.873810076432	0	NaN	NaN	NaN	NaN	NaN	232.396044875012	0.999229673339743	22.6694854434894	12.123414560938	9.88273573722541	3.0661745687132	0.00170881534710702	0.00102620647500015	0	1.00003562200964	1738.94525153371	0	8726.12809917355	1	1	1	1	2019-03-29T15:11:53.518	NG_ecoli_LTEE_151_DM25	-0	-0	165.15	DIA_100X_EMPTY_1x1_100ms	65046435-8fab-469e-8d70-b49c80933f4f	EPI_100X_YFP_1x1_200ms_25sola	EPI_100X_RFP_1x1_200ms_25sola
391	24	14.2911570706397	343	-36.430043279136	1687.98833819242	619.405247813411	1091368	3181.83090379009	92.4379004968701	174.409811063199	0	122042	355.807580174927	445.423664380311	781.873810076432	0	NaN	NaN	NaN	NaN	NaN	295.27420824114	0.999939221766073	22.6149414265203	16.5350123994668	12.5864264993732	4.39729947941662	0.0109255992915775	0.00534328768347057	1	1.00103772058446	2813.78063651764	0	7532.36443148688	1	1	1	1	2019-03-29T15:11:53.518	NG_ecoli_LTEE_151_DM25	-0	-0	165.15	DIA_100X_EMPTY_1x1_100ms	99ee4a57-af8b-490a-89cc-df3cc15406be	EPI_100X_YFP_1x1_200ms_25sola	EPI_100X_RFP_1x1_200ms_25sola
392	30	14.8622540286234	446	43.2026803363841	1691.466367713	715.069506726457	3741834	8389.76233183856	92.4379004968701	174.409811063199	0	188853	423.437219730942	445.423664380311	781.873810076432	0	NaN	NaN	NaN	NaN	NaN	363.743457678289	0.984374096737001	28.203047868883	14.9911106082667	12.423136244479	3.68666524521235	0.0165213604534363	0.00952375972354946	1	1.00117903399464	3418.60105409912	0	7348.76905829596	1	1	1	1	2019-03-29T15:11:53.518	NG_ecoli_LTEE_151_DM25	-0	-0	165.15	DIA_100X_EMPTY_1x1_100ms	727284bc-02cc-4bad-87b4-27a98fbb014e	EPI_100X_YFP_1x1_200ms_25sola	EPI_100X_RFP_1x1_200ms_25sola
393	24	12.4920437502846	300	4.235428056496	1693.41333333333	534.68	1486753	4955.84333333333	92.4379004968701	174.409811063199	0	104850	349.5	445.423664380311	781.873810076432	0	NaN	NaN	NaN	NaN	NaN	270.403012473325	0.999891935673675	23.3462729697616	13.8525763958047	11.0263593644047	3.79557564204823	0.007441092607092	0.00169671384865751	1	1.00003658462036	2229.31647592295	0	8185.26666666667	1	1	1	1	2019-03-29T15:11:53.518	NG_ecoli_LTEE_151_DM25	-0	-0	165.15	DIA_100X_EMPTY_1x1_100ms	2326aeeb-3a18-4b8b-a5d9-fb4eab0975d5	EPI_100X_YFP_1x1_200ms_25sola	EPI_100X_RFP_1x1_200ms_25sola
394	29	11.9908919057885	357	35.1061621832466	1697.24369747899	1869.73389355742	1642520	4600.89635854342	92.4379004968701	174.409811063199	0	153129	428.932773109244	445.423664380311	781.873810076432	0	NaN	NaN	NaN	NaN	NaN	308.244184678692	0.973757896961559	28.1663385503546	12.7914564136566	10.4699901326909	3.12545257583663	0.0143244894175328	0.001998784191318	2	1.00004251737022	2425.00602074037	1	8530.79831932773	1	1	1	1	2019-03-29T15:11:53.518	NG_ecoli_LTEE_151_DM25	-0	-0	165.15	DIA_100X_EMPTY_1x1_100ms	ab2856f6-4497-4a0e-950c-0d2ab31137c2	EPI_100X_YFP_1x1_200ms_25sola	EPI_100X_RFP_1x1_200ms_25sola
395	24	12.6438849908318	304	21.3864372578229	1715.21710526316	1349.22697368421	430066	1414.69078947368	92.4379004968701	174.409811063199	0	129049	424.503289473684	445.423664380311	781.873810076432	0	NaN	NaN	NaN	NaN	NaN	255.812499145526	0.999847002777129	22.0135491830545	14.0463507770664	11.1408601472629	3.73119520258567	0.00624608417894181	0.00321073741890379	1	1.00034013824855	2145.93910880497	0	7824.49342105263	1	1	1	1	2019-03-29T15:11:53.518	NG_ecoli_LTEE_151_DM25	-0	-0	165.15	DIA_100X_EMPTY_1x1_100ms	db212801-3bf1-4ee4-bdb0-a7794eb013d9	EPI_100X_YFP_1x1_200ms_25sola	EPI_100X_RFP_1x1_200ms_25sola
396	32	9.92767313388137	318	47.5266861036552	1716.59748427673	979.380503144654	89887	282.663522012579	92.4379004968701	174.409811063199	0	9768443	30718.3742138365	445.423664380311	781.873810076432	0	NaN	NaN	NaN	NaN	NaN	303.43641205733	0.980829885927636	31.062100522909	11.0404246449946	9.51210297153678	2.54173116432218	0.0173743440082253	0.0076764837565684	1	1.00215832021815	2207.36315055686	1	9353.22327044025	1	1	1	1	2019-03-29T15:11:53.518	NG_ecoli_LTEE_151_DM25	-0	-0	165.15	DIA_100X_EMPTY_1x1_100ms	30607ffc-42f4-41b6-9df3-8c79ff3e8ff3	EPI_100X_YFP_1x1_200ms_25sola	EPI_100X_RFP_1x1_200ms_25sola
397	30	14.3008261411837	429	45.5523240283811	1721.95337995338	354.319347319347	1124756	2621.80885780886	92.4379004968701	174.409811063199	0	162150	377.972027972028	445.423664380311	781.873810076432	0	NaN	NaN	NaN	NaN	NaN	360.012913848652	0.987096354349996	28.2778794672036	14.6708804988789	12.4255158627241	3.40229183790684	0.0163507669126786	0.00920555190485903	0	1.00441480091234	3428.98493129006	0	7866.4358974359	1	1	1	1	2019-03-29T15:11:53.518	NG_ecoli_LTEE_151_DM25	-0	-0	165.15	DIA_100X_EMPTY_1x1_100ms	2ee355a3-5f69-4b2f-a23e-bc64055992ef	EPI_100X_YFP_1x1_200ms_25sola	EPI_100X_RFP_1x1_200ms_25sola
398	26	11.2526448027177	293	44.7865993364636	1721.35153583618	869.409556313993	409703	1398.30375426621	92.4379004968701	174.409811063199	0	106947	365.006825938567	445.423664380311	781.873810076432	0	NaN	NaN	NaN	NaN	NaN	263.663671504871	0.997724859730911	24.4295995806411	12.622645390617	10.1767912442171	3.46793420423561	0.017377579137226	0.0101162776540921	0	1.00421583308968	1987.13769556665	0	8418.51194539249	1	1	1	1	2019-03-29T15:11:53.518	NG_ecoli_LTEE_151_DM25	-0	-0	165.15	DIA_100X_EMPTY_1x1_100ms	74a4feaf-da13-47e0-9041-cf09e750772d	EPI_100X_YFP_1x1_200ms_25sola	EPI_100X_RFP_1x1_200ms_25sola
399	31	10.889115862534	338	47.6730439418678	1736.76331360947	954.902366863905	666595	1972.17455621302	92.4379004968701	174.409811063199	0	938666	2777.11834319527	445.423664380311	781.873810076432	0	NaN	NaN	NaN	NaN	NaN	305.742318760677	0.989192477208676	30.5189262526726	11.7575683746003	9.69744853167005	2.75944117516243	0.00831987833562448	0.00379841231704809	1	1.00038531041264	2254.10476844496	2	8709.96153846154	1	1	1	1	2019-03-29T15:11:53.518	NG_ecoli_LTEE_151_DM25	-0	-0	165.15	DIA_100X_EMPTY_1x1_100ms	8aa49f84-f0f1-4133-b0dd-19743a56677e	EPI_100X_YFP_1x1_200ms_25sola	EPI_100X_RFP_1x1_200ms_25sola
400	24	15.4994916005354	372	-40.6909118588786	1737.77419354839	1466.80376344086	1379333	3707.88440860215	92.4379004968701	174.409811063199	0	145327	390.663978494624	445.423664380311	781.873810076432	0	NaN	NaN	NaN	NaN	NaN	300.729672086126	0.999910344137776	21.7325361658226	17.5564529810732	13.304337557103	4.62091561273505	0.0333200730673489	0.0175304695154536	1	1.01014455321144	3021.25097030271	0	7054.19892473118	1	1	1	1	2019-03-29T15:11:53.518	NG_ecoli_LTEE_151_DM25	-0	-0	165.15	DIA_100X_EMPTY_1x1_100ms	4e2db716-d689-48c6-8d87-acc2e0e94b78	EPI_100X_YFP_1x1_200ms_25sola	EPI_100X_RFP_1x1_200ms_25sola
401	28	9.36133353369454	262	45.7651921007311	1754.93893129771	963.786259541985	1149294	4386.61832061069	92.4379004968701	174.409811063199	0	199481	761.37786259542	445.423664380311	781.873810076432	0	NaN	NaN	NaN	NaN	NaN	267.682657836802	0.968500271272752	27.6824610329382	11.7438127592027	9.43763411050705	2.57546322159328	0.023845318834295	0.00943283386517996	1	1.00421788319895	1936.5149351966	3	9269.34351145038	1	1	1	1	2019-03-29T15:11:53.518	NG_ecoli_LTEE_151_DM25	-0	-0	165.15	DIA_100X_EMPTY_1x1_100ms	4f9be25b-48e2-4050-947e-3af9521989a5	EPI_100X_YFP_1x1_200ms_25sola	EPI_100X_RFP_1x1_200ms_25sola
402	17	9.107331381616	155	-49.8874576079382	1754.85806451613	978.61935483871	495501	3196.78064516129	92.4379004968701	174.409811063199	0	120492	777.367741935484	445.423664380311	781.873810076432	0	NaN	NaN	NaN	NaN	NaN	165.941366220775	0.999775725352094	16.1104924081455	13.412417879173	9.80519491518163	3.78569905656601	0.00998493173022268	0.00533578483183839	0	1.00050876411235	1216.49732592299	2	9254.75483870968	1	1	1	1	2019-03-29T15:11:53.518	NG_ecoli_LTEE_151_DM25	-0	-0	165.15	DIA_100X_EMPTY_1x1_100ms	5d9b5289-02f5-4788-9c76-bb4f61a90467	EPI_100X_YFP_1x1_200ms_25sola	EPI_100X_RFP_1x1_200ms_25sola
403	20	12.9406307965175	260	-40.7938898913473	1757.35	1285.86153846154	719377	2766.83461538462	92.4379004968701	174.409811063199	0	433643	1667.85769230769	445.423664380311	781.873810076432	0	NaN	NaN	NaN	NaN	NaN	223.14136803456	0.999855665648544	19.1851563215639	14.7171554451122	10.8981719297168	4.2603898958061	0.00647606987813226	0.00350141197977558	0	1.00030105008364	1789.62704272919	0	8429.40769230769	1	1	1	1	2019-03-29T15:11:53.518	NG_ecoli_LTEE_151_DM25	-0	-0	165.15	DIA_100X_EMPTY_1x1_100ms	2ae63ad4-4d92-47d8-a7ed-f6bce9e973ad	EPI_100X_YFP_1x1_200ms_25sola	EPI_100X_RFP_1x1_200ms_25sola
404	20	11.8009668524121	236	-45.5122296960056	1759.87288135593	1184.6906779661	728108	3085.20338983051	92.4379004968701	174.409811063199	0	129427	548.419491525424	445.423664380311	781.873810076432	0	NaN	NaN	NaN	NaN	NaN	206.877131228802	0.999836017161389	18.3284176015383	14.3736795964066	10.8689041590771	3.88967268451561	0.0011857919120527	0.000606862896199661	1	1.00000872624001	1700.53811799419	0	8038.76694915254	1	1	1	1	2019-03-29T15:11:53.518	NG_ecoli_LTEE_151_DM25	-0	-0	165.15	DIA_100X_EMPTY_1x1_100ms	88d334c5-4985-4434-8fb0-3f6fbdc0859a	EPI_100X_YFP_1x1_200ms_25sola	EPI_100X_RFP_1x1_200ms_25sola
405	25	14.7885202435886	371	19.9668063600345	1765.74123989218	668.964959568733	3285750	8856.46900269542	92.4379004968701	174.409811063199	0	140683	379.199460916442	445.423664380311	781.873810076432	0	NaN	NaN	NaN	NaN	NaN	309.153701675142	0.999896734989751	24.1935388593817	15.4455497624384	12.1425643013423	4.18730887082444	0.0089669215779479	0.00495478893717691	1	1.00097905450687	2801.62564315975	0	7537.77088948787	1	1	1	1	2019-03-29T15:11:53.518	NG_ecoli_LTEE_151_DM25	-0	-0	165.15	DIA_100X_EMPTY_1x1_100ms	dda2d7fd-9131-4b77-bf70-0581790b9011	EPI_100X_YFP_1x1_200ms_25sola	EPI_100X_RFP_1x1_200ms_25sola
406	50	11.5042698913775	576	46.9164125467037	1778.36631944444	758.133680555556	1132210	1965.64236111111	92.4379004968701	174.409811063199	0	267204	463.895833333333	445.423664380311	781.873810076432	0	NaN	NaN	NaN	NaN	NaN	509.630604174019	0.941684482893083	50.0781192429562	11.8611626812019	9.99414639932564	2.06876113898235	0.0093455278902331	0.00404857112998447	1	1.00092340275784	3928.52304551488	0	8469.09895833333	1	1	1	1	2019-03-29T15:11:53.518	NG_ecoli_LTEE_151_DM25	-0	-0	165.15	DIA_100X_EMPTY_1x1_100ms	a47d2974-6ab8-4e1f-99ee-f069678cbd97	EPI_100X_YFP_1x1_200ms_25sola	EPI_100X_RFP_1x1_200ms_25sola
407	20	11.8181513535654	236	-39.9209241802129	1768.10169491525	830.60593220339	371657	1574.81779661017	92.4379004968701	174.409811063199	0	102999	436.436440677966	445.423664380311	781.873810076432	0	NaN	NaN	NaN	NaN	NaN	207.777787509322	0.99979321927747	18.3912686435855	13.9118305629635	10.9069057966436	3.66544525431142	0.000917117516564129	0.000484476303451125	1	1.00000198627623	1718.32256730235	0	8198.12288135593	1	1	1	1	2019-03-29T15:11:53.518	NG_ecoli_LTEE_151_DM25	-0	-0	165.15	DIA_100X_EMPTY_1x1_100ms	9a085e39-e544-4d5f-be2e-e9e5e76b0ba2	EPI_100X_YFP_1x1_200ms_25sola	EPI_100X_RFP_1x1_200ms_25sola
408	13	7.15498903840367	93	-49.9991523052922	1768.93548387097	973.784946236559	345116	3710.9247311828	92.4379004968701	174.409811063199	0	52841	568.182795698925	445.423664380311	781.873810076432	0	NaN	NaN	NaN	NaN	NaN	134.522157701962	0.999704029681563	13.9686124943129	12.2958084446111	9.01934254375727	3.61021074243075	0.00558788743104608	0.00319924334463449	0	1.00013293281623	892.468534960361	1	10037.8172043011	1	1	1	1	2019-03-29T15:11:53.518	NG_ecoli_LTEE_151_DM25	-0	-0	165.15	DIA_100X_EMPTY_1x1_100ms	57c38585-f124-41e8-81f7-137b98497cb3	EPI_100X_YFP_1x1_200ms_25sola	EPI_100X_RFP_1x1_200ms_25sola
409	24	9.65951095996722	232	11.5546179383518	1778.73706896552	958.025862068965	908682	3916.73275862069	92.4379004968701	174.409811063199	0	103499	446.116379310345	445.423664380311	781.873810076432	0	NaN	NaN	NaN	NaN	NaN	236.286484413038	0.980985759224392	23.8494403911616	12.2762592965011	9.63573906062704	2.78803979741607	0.00946841097616463	0.00471375977630722	0	1.0008952443808	1739.15438353627	1	9633.05603448276	1	1	1	1	2019-03-29T15:11:53.518	NG_ecoli_LTEE_151_DM25	-0	-0	165.15	DIA_100X_EMPTY_1x1_100ms	364f4b43-c969-4c0d-837f-37bee0d22864	EPI_100X_YFP_1x1_200ms_25sola	EPI_100X_RFP_1x1_200ms_25sola
410	30	12.2662448516549	368	47.1081050155759	1783.95923913043	985.551630434783	758390	2060.84239130435	92.4379004968701	174.409811063199	0	152599	414.671195652174	445.423664380311	781.873810076432	0	NaN	NaN	NaN	NaN	NaN	324.953063655227	0.968687865892054	28.5274400183815	13.3098749481875	11.0368565550972	3.08746378756132	0.0129252212228741	0.00520947572094049	1	1.00131190749494	2729.25100233891	0	8276.82065217391	1	1	1	1	2019-03-29T15:11:53.518	NG_ecoli_LTEE_151_DM25	-0	-0	165.15	DIA_100X_EMPTY_1x1_100ms	aeb85548-64e5-431b-ae7e-340416643bd1	EPI_100X_YFP_1x1_200ms_25sola	EPI_100X_RFP_1x1_200ms_25sola
411	22	14.374629807585	317	-33.8293492993113	1781.93690851735	1417.8738170347	707704	2232.5047318612	92.4379004968701	174.409811063199	0	128988	406.902208201893	445.423664380311	781.873810076432	0	NaN	NaN	NaN	NaN	NaN	261.781479490309	0.999918156672155	20.6015361236324	16.0100943337007	12.2152224340968	4.2611004092166	0.00856079265987217	0.00456956422971513	1	1.00060204620532	2414.30561752865	0	7646.83911671924	1	1	1	1	2019-03-29T15:11:53.518	NG_ecoli_LTEE_151_DM25	-0	-0	165.15	DIA_100X_EMPTY_1x1_100ms	b41f9c4b-3c64-4fd5-b521-dbca9253f976	EPI_100X_YFP_1x1_200ms_25sola	EPI_100X_RFP_1x1_200ms_25sola
412	22	13.5792170442103	299	-25.9470216419871	1790.2474916388	477.408026755853	917296	3067.87959866221	92.4379004968701	174.409811063199	0	188567	630.658862876254	445.423664380311	781.873810076432	0	NaN	NaN	NaN	NaN	NaN	254.51397401561	0.999899814591654	20.2645510262582	15.9203983749939	12.1031195567743	4.27741497502057	0.00360281888991926	0.00211848864912585	0	1.00012039578851	2331.42534925034	0	7802.40468227425	1	1	1	1	2019-03-29T15:11:53.518	NG_ecoli_LTEE_151_DM25	-0	-0	165.15	DIA_100X_EMPTY_1x1_100ms	65c62686-10f9-4534-8260-5f7a88a6d393	EPI_100X_YFP_1x1_200ms_25sola	EPI_100X_RFP_1x1_200ms_25sola
413	19	12.4343992774762	237	-41.6675800489693	1791.7552742616	1195.86919831224	292449	1233.96202531646	92.4379004968701	174.409811063199	0	1583236	6680.32067510548	445.423664380311	781.873810076432	0	NaN	NaN	NaN	NaN	NaN	215.320485832079	0.999861683211742	18.6968067727286	14.2916948538972	11.0987292973578	3.78828445061793	0.0163206257120014	0.00873972311179506	0	1.00181106052751	1808.85535071971	0	8238.67088607595	1	1	1	1	2019-03-29T15:11:53.518	NG_ecoli_LTEE_151_DM25	-0	-0	165.15	DIA_100X_EMPTY_1x1_100ms	a127a36b-3c49-461b-8e11-d6115b8e6be2	EPI_100X_YFP_1x1_200ms_25sola	EPI_100X_RFP_1x1_200ms_25sola
414	26	13.344541094804	348	34.8415541945116	1804.0316091954	1125.71264367816	494735	1421.65229885057	92.4379004968701	174.409811063199	0	173125	497.485632183908	445.423664380311	781.873810076432	0	NaN	NaN	NaN	NaN	NaN	280.510547995534	0.999402858150367	24.40243258041	13.6572113001973	10.9917870995901	3.61836325858483	0.0416662932208012	0.00569545466136506	0	1.00096777325063	2315.57908795652	0	8144.12356321839	1	1	1	1	2019-03-29T15:11:53.518	NG_ecoli_LTEE_151_DM25	-0	-0	165.15	DIA_100X_EMPTY_1x1_100ms	3649b3db-fdc3-4c64-904f-6828eed24a4e	EPI_100X_YFP_1x1_200ms_25sola	EPI_100X_RFP_1x1_200ms_25sola
415	18	12.3304781142583	222	-49.9683415971815	1804.54504504505	884.527027027027	50297	226.563063063063	92.4379004968701	174.409811063199	0	7008560	31570.0900900901	445.423664380311	781.873810076432	0	NaN	NaN	NaN	NaN	NaN	202.962969636538	0.9998538123081	16.8703062146058	14.9150903939276	11.0279883581889	4.25453161457466	0.0521914160994241	0.0272838993500044	1	1.0154819058964	1611.40773830268	0	9588.39189189189	1	1	1	1	2019-03-29T15:11:53.518	NG_ecoli_LTEE_151_DM25	-0	-0	165.15	DIA_100X_EMPTY_1x1_100ms	e6b5f9e5-3df0-41aa-9bd2-625a034ce14e	EPI_100X_YFP_1x1_200ms_25sola	EPI_100X_RFP_1x1_200ms_25sola
416	24	10.152524936958	244	43.2715592864436	1810.68852459016	738.811475409836	133894	548.745901639344	92.4379004968701	174.409811063199	0	1973753	8089.15163934426	445.423664380311	781.873810076432	0	NaN	NaN	NaN	NaN	NaN	226.804908215356	0.999582788628952	22.9285386990444	11.9375678844958	9.62998694191968	2.92081107145837	0.00644282174037604	0.00312606284060592	1	1.00034619353744	1670.00455081656	0	8920.90163934426	1	1	1	1	2019-03-29T15:11:53.518	NG_ecoli_LTEE_151_DM25	-0	-0	165.15	DIA_100X_EMPTY_1x1_100ms	60a3e0f4-6d37-400f-ba6f-9806a718755d	EPI_100X_YFP_1x1_200ms_25sola	EPI_100X_RFP_1x1_200ms_25sola
417	22	11.1829450487294	246	-13.1807807590209	1809.82113821138	1688.10975609756	2570299	10448.3699186992	92.4379004968701	174.409811063199	0	784027	3187.10162601626	445.423664380311	781.873810076432	0	NaN	NaN	NaN	NaN	NaN	220.990545600385	0.999791895736039	20.0809780953974	13.6846779306989	10.5421204151994	3.69592332690913	0.00951333953736464	0.00486810160172487	0	1.00067964329033	1752.79323700997	1	7941.26829268293	1	1	1	1	2019-03-29T15:11:53.518	NG_ecoli_LTEE_151_DM25	-0	-0	165.15	DIA_100X_EMPTY_1x1_100ms	eccaa6cd-0a29-4e6b-be62-9e34bb10e422	EPI_100X_YFP_1x1_200ms_25sola	EPI_100X_RFP_1x1_200ms_25sola
418	25	14.3259859996216	359	-4.57122346081822	1820.44289693593	519.654596100279	928290	2585.76601671309	92.4379004968701	174.409811063199	0	136513	380.259052924791	445.423664380311	781.873810076432	0	NaN	NaN	NaN	NaN	NaN	301.697852031852	0.999901800113423	23.189124905516	15.7543616471491	12.5789134792697	4.02873015039512	0.0091140617624606	0.00496984301422609	0	1.00090651512611	2881.77786446174	0	8009.77715877437	1	1	1	1	2019-03-29T15:11:53.518	NG_ecoli_LTEE_151_DM25	-0	-0	165.15	DIA_100X_EMPTY_1x1_100ms	31104a09-4991-4c11-b6c3-84e1691be98b	EPI_100X_YFP_1x1_200ms_25sola	EPI_100X_RFP_1x1_200ms_25sola
419	22	10.6820982870707	235	-5.2418389519614	1825.15744680851	1677.05106382979	451247	1920.2	92.4379004968701	174.409811063199	0	6067234	25818.0170212766	445.423664380311	781.873810076432	0	NaN	NaN	NaN	NaN	NaN	228.717016823713	0.994962445805945	20.9872684843026	12.8360499362527	10.3101326101322	3.43666780774334	0.0264895018496416	0.0133023848941504	1	1.0056254524586	1752.16218122845	1	8853.28085106383	1	1	1	1	2019-03-29T15:11:53.518	NG_ecoli_LTEE_151_DM25	-0	-0	165.15	DIA_100X_EMPTY_1x1_100ms	8a160782-4da8-49e8-b00f-c22c733c41cf	EPI_100X_YFP_1x1_200ms_25sola	EPI_100X_RFP_1x1_200ms_25sola
420	26	11.1870104350629	291	47.6307056430801	1827.15463917526	895.790378006873	822787	2827.44673539519	92.4379004968701	174.409811063199	0	562156	1931.80756013746	445.423664380311	781.873810076432	0	NaN	NaN	NaN	NaN	NaN	258.813764553144	0.999222561866882	24.3034521800087	12.5115996013441	10.3564177825892	3.06004298545296	0.00946295464901961	0.00389366388337361	1	1.00050684887564	2047.27871937084	0	8639.05498281787	1	1	1	1	2019-03-29T15:11:53.518	NG_ecoli_LTEE_151_DM25	-0	-0	165.15	DIA_100X_EMPTY_1x1_100ms	683acc33-abd8-451b-9516-d7db7df7ef80	EPI_100X_YFP_1x1_200ms_25sola	EPI_100X_RFP_1x1_200ms_25sola
421	31	12.211170706634	379	48.5761810702887	1828.7598944591	1312.13192612137	550439	1452.34564643799	92.4379004968701	174.409811063199	0	542359	1431.02638522427	445.423664380311	781.873810076432	0	NaN	NaN	NaN	NaN	NaN	334.414532070065	0.985302441059704	29.5841877051986	13.0143554197871	10.9740730126407	3.06698436605202	0.00226862842028064	0.000966145236237846	2	1.0000124430771	2798.24168113079	0	8149.74142480211	1	1	1	1	2019-03-29T15:11:53.518	NG_ecoli_LTEE_151_DM25	-0	-0	165.15	DIA_100X_EMPTY_1x1_100ms	b8120be8-e399-484c-aff0-06554f11b75b	EPI_100X_YFP_1x1_200ms_25sola	EPI_100X_RFP_1x1_200ms_25sola
422	27	13.7032234131158	370	40.7888692915242	1832.46216216216	291.6	693647	1874.72162162162	92.4379004968701	174.409811063199	0	152491	412.137837837838	445.423664380311	781.873810076432	0	NaN	NaN	NaN	NaN	NaN	319.474845177779	0.999376563533821	25.3378922390488	15.1833881728862	12.1404082998652	3.85483156846929	0.0103625596168744	0.00575471243098753	1	1.0003445635113	2933.10055473877	1	7883.35405405405	1	1	1	1	2019-03-29T15:11:53.518	NG_ecoli_LTEE_151_DM25	-0	-0	165.15	DIA_100X_EMPTY_1x1_100ms	1d949386-58e3-43ce-af29-ab75bd23a5ee	EPI_100X_YFP_1x1_200ms_25sola	EPI_100X_RFP_1x1_200ms_25sola
423	29	11.6782965480636	339	48.810299192862	1834.2005899705	1215.36578171091	1341705	3957.83185840708	92.4379004968701	174.409811063199	0	187583	553.342182890855	445.423664380311	781.873810076432	0	NaN	NaN	NaN	NaN	NaN	291.336310237844	0.998191830423707	26.7730538937125	12.6171173203473	10.4210760328237	3.24751972698667	0.015624881925178	0.00916394056076211	0	1.00389718178623	2283.56260595095	0	8071.46312684366	1	1	1	1	2019-03-29T15:11:53.518	NG_ecoli_LTEE_151_DM25	-0	-0	165.15	DIA_100X_EMPTY_1x1_100ms	abf9a21e-7aa3-4fdb-b95a-aba66e9641bc	EPI_100X_YFP_1x1_200ms_25sola	EPI_100X_RFP_1x1_200ms_25sola
424	23	14.0980989879257	325	-41.0038634182415	1839.70461538462	1546.06461538462	442198	1360.60923076923	92.4379004968701	174.409811063199	0	137750	423.846153846154	445.423664380311	781.873810076432	0	NaN	NaN	NaN	NaN	NaN	270.908427699814	0.999947781619116	21.2465405871489	15.9143030591375	12.3181032635177	4.18035043719791	0.00839609945872207	0.00470822762204634	0	1.00067503904436	2532.01217495784	0	7709.18769230769	1	1	1	1	2019-03-29T15:11:53.518	NG_ecoli_LTEE_151_DM25	-0	-0	165.15	DIA_100X_EMPTY_1x1_100ms	fc0c5c57-5109-4ecc-9ff0-f892a2a62523	EPI_100X_YFP_1x1_200ms_25sola	EPI_100X_RFP_1x1_200ms_25sola
425	25	12.1544047879298	304	38.3946088778234	1847.18092105263	283.828947368421	1586846	5219.88815789474	92.4379004968701	174.409811063199	0	129102	424.677631578947	445.423664380311	781.873810076432	0	NaN	NaN	NaN	NaN	NaN	276.542311797589	0.997273628599153	24.1433934383972	13.4808011019002	10.9941217127554	3.44334739453159	0.0302564072477996	0.0182079499186721	0	1.01289396290204	2291.97182315995	1	8729.18092105263	1	1	1	1	2019-03-29T15:11:53.518	NG_ecoli_LTEE_151_DM25	-0	-0	165.15	DIA_100X_EMPTY_1x1_100ms	c135d771-c466-42c1-af9e-5dcaac0a6c05	EPI_100X_YFP_1x1_200ms_25sola	EPI_100X_RFP_1x1_200ms_25sola
426	20	12.3375710438184	247	-36.3393559557425	1850.61943319838	129.437246963563	702150	2842.71255060729	92.4379004968701	174.409811063199	0	115929	469.348178137652	445.423664380311	781.873810076432	0	NaN	NaN	NaN	NaN	NaN	227.559921973538	0.999839088569773	19.6256161034666	14.1865576174321	10.9662575749044	3.88233078396493	0.0190512058948694	0.01026880941407	0	1.00284956862605	1853.6599445558	0	8395.34817813765	1	1	1	1	2019-03-29T15:11:53.518	NG_ecoli_LTEE_151_DM25	-0	-0	165.15	DIA_100X_EMPTY_1x1_100ms	c7e1cf17-de8d-4c94-9fda-ba2ddaa260d9	EPI_100X_YFP_1x1_200ms_25sola	EPI_100X_RFP_1x1_200ms_25sola
427	16	10.2661255072722	165	-49.9116782555411	1848.78787878788	1260.51515151515	95895	581.181818181818	92.4379004968701	174.409811063199	0	2739676	16604.096969697	445.423664380311	781.873810076432	0	NaN	NaN	NaN	NaN	NaN	171.55378552315	0.999769675177792	15.7176327721298	13.8020001949759	10.4184577995698	3.82049655931431	0.00788717762070693	0.00444751641936499	0	1.00032255983034	1339.93549852805	1	8822.83636363636	1	1	1	1	2019-03-29T15:11:53.518	NG_ecoli_LTEE_151_DM25	-0	-0	165.15	DIA_100X_EMPTY_1x1_100ms	61295956-0c90-498e-9c4f-10dff85fff0b	EPI_100X_YFP_1x1_200ms_25sola	EPI_100X_RFP_1x1_200ms_25sola
428	31	15.2407311889049	473	44.943966459344	1863.8266384778	38.4207188160677	4301284	9093.62367864693	92.4379004968701	174.409811063199	0	245111	518.205073995772	445.423664380311	781.873810076432	0	NaN	NaN	NaN	NaN	NaN	389.660429910123	0.99668980170877	29.1800172192985	15.5806963137589	13.0101775529125	3.77900886167046	0.0172747230828973	0.00768457912895567	1	1.00360061888752	3879.19733048387	0	7654.49048625793	1	1	1	1	2019-03-29T15:11:53.518	NG_ecoli_LTEE_151_DM25	-0	-0	165.15	DIA_100X_EMPTY_1x1_100ms	1801083f-ac58-4097-85d1-77d2982dd69a	EPI_100X_YFP_1x1_200ms_25sola	EPI_100X_RFP_1x1_200ms_25sola
429	21	10.6608844372377	224	-1.4568893131605	1863.80357142857	1268.61160714286	1176063	5250.28125	92.4379004968701	174.409811063199	0	558979	2495.44196428571	445.423664380311	781.873810076432	0	NaN	NaN	NaN	NaN	NaN	215.373369784691	0.999683117219377	20.1695919977104	12.7293679570756	10.2503295130961	3.30768979247158	0.00240668178598953	0.00132980912484284	0	1.00004844687321	1664.41893528897	2	8525.53571428571	1	1	1	1	2019-03-29T15:11:53.518	NG_ecoli_LTEE_151_DM25	-0	-0	165.15	DIA_100X_EMPTY_1x1_100ms	362bbfce-f92b-42e6-8d86-571f32c098fd	EPI_100X_YFP_1x1_200ms_25sola	EPI_100X_RFP_1x1_200ms_25sola
430	19	11.7560062496123	224	-49.4040347968775	1867.24553571429	971.321428571429	537483	2399.47767857143	92.4379004968701	174.409811063199	0	90655	404.709821428571	445.423664380311	781.873810076432	0	NaN	NaN	NaN	NaN	NaN	201.285880865064	0.999875769797827	17.7133876773716	14.4594659165204	10.8704035465673	3.9893434590726	0.0033919334713737	0.00187050506344214	0	1.0000741777716	1643.92819038613	0	8258.94642857143	1	1	1	1	2019-03-29T15:11:53.518	NG_ecoli_LTEE_151_DM25	-0	-0	165.15	DIA_100X_EMPTY_1x1_100ms	38533c6b-0194-433b-b3e9-b7153a8ff610	EPI_100X_YFP_1x1_200ms_25sola	EPI_100X_RFP_1x1_200ms_25sola
431	30	12.2491213296358	378	47.5280632408715	1871.59523809524	411.830687830688	1235832	3269.39682539683	92.4379004968701	174.409811063199	0	143094	378.555555555556	445.423664380311	781.873810076432	0	NaN	NaN	NaN	NaN	NaN	330.198937547263	0.977093306216706	29.7623030036415	12.7737095835388	10.8169069424812	2.88955165299146	0.00112199101472048	0.000563463148315984	2	1.00000489176457	2735.03319804413	0	8252.08465608466	1	1	1	1	2019-03-29T15:11:53.518	NG_ecoli_LTEE_151_DM25	-0	-0	165.15	DIA_100X_EMPTY_1x1_100ms	c7579bf7-ffba-4c16-8a5d-534d10d8f6d8	EPI_100X_YFP_1x1_200ms_25sola	EPI_100X_RFP_1x1_200ms_25sola
432	21	11.1863259396014	235	-11.984445548117	1874.4085106383	533.178723404255	615869	2620.71914893617	92.4379004968701	174.409811063199	0	88088	374.842553191489	445.423664380311	781.873810076432	0	NaN	NaN	NaN	NaN	NaN	208.88054156571	0.999801972467049	19.2625367024596	13.382888494838	10.438539622037	3.5564222441791	0.0021761222683575	0.000981626508808575	1	1.00002224996004	1648.47683493431	0	8258.52340425532	1	1	1	1	2019-03-29T15:11:53.518	NG_ecoli_LTEE_151_DM25	-0	-0	165.15	DIA_100X_EMPTY_1x1_100ms	16a17854-8b0b-4c2b-b65c-2548ca333af1	EPI_100X_YFP_1x1_200ms_25sola	EPI_100X_RFP_1x1_200ms_25sola
433	23	11.8252041348356	274	20.7070187174991	1877.52554744526	1280.8102189781	854667	3119.22262773723	92.4379004968701	174.409811063199	0	163925	598.266423357664	445.423664380311	781.873810076432	0	NaN	NaN	NaN	NaN	NaN	241.896386505014	0.997285442120562	22.6117190776221	12.6947034752425	10.3133737965206	3.1977077806951	0.00654234092274789	0.00316313421562152	1	1.00015897089965	1888.96964793716	1	8457.49270072993	1	1	1	1	2019-03-29T15:11:53.518	NG_ecoli_LTEE_151_DM25	-0	-0	165.15	DIA_100X_EMPTY_1x1_100ms	4d7ad7ef-d9e5-4101-99f7-10356f0be312	EPI_100X_YFP_1x1_200ms_25sola	EPI_100X_RFP_1x1_200ms_25sola
434	18	12.4197708082218	224	-49.5236743437074	1893.35714285714	1059.27678571429	522712	2333.53571428571	92.4379004968701	174.409811063199	0	262506	1171.90178571429	445.423664380311	781.873810076432	0	NaN	NaN	NaN	NaN	NaN	199.873360011528	0.99984731908055	16.7487799080718	15.2302874066906	11.2044905297921	4.42660602312463	0.0161305457138451	0.00871572428134351	0	1.00149013842163	1651.41902963294	0	8220.64285714286	1	1	1	1	2019-03-29T15:11:53.518	NG_ecoli_LTEE_151_DM25	-0	-0	165.15	DIA_100X_EMPTY_1x1_100ms	6e8ccbbc-0908-4d53-bd6c-15eeb81d0f15	EPI_100X_YFP_1x1_200ms_25sola	EPI_100X_RFP_1x1_200ms_25sola
435	21	12.5861571550075	265	-44.4998789814394	1894.32452830189	1228.48301886792	68520	258.566037735849	92.4379004968701	174.409811063199	0	4638714	17504.5811320755	445.423664380311	781.873810076432	0	NaN	NaN	NaN	NaN	NaN	226.906462911623	0.999901657142653	18.300270147232	15.9285930974735	11.7051746945	4.56735921446501	0.0124975125055915	0.00645422386672044	0	1.00099589398579	1969.26055371717	0	9145.00377358491	1	1	1	1	2019-03-29T15:11:53.518	NG_ecoli_LTEE_151_DM25	-0	-0	165.15	DIA_100X_EMPTY_1x1_100ms	25e0935d-12bd-47d0-9ed6-77b45bd35901	EPI_100X_YFP_1x1_200ms_25sola	EPI_100X_RFP_1x1_200ms_25sola
436	29	13.745176428072	400	45.1809646847734	1899.3	1984.7525	770208	1925.52	92.4379004968701	174.409811063199	0	211053	527.6325	445.423664380311	781.873810076432	0	NaN	NaN	NaN	NaN	NaN	333.22800833072	0.986271914621636	28.4871879551646	13.5474544580042	11.3160337506096	3.16837272883596	0.00694722197020102	0.00369347382362719	1	1.00017920501254	2865.02179794665	0	8289.98	1	1	1	1	2019-03-29T15:11:53.518	NG_ecoli_LTEE_151_DM25	-0	-0	165.15	DIA_100X_EMPTY_1x1_100ms	04152ee8-c2bd-4ef2-957b-13ff19bc979a	EPI_100X_YFP_1x1_200ms_25sola	EPI_100X_RFP_1x1_200ms_25sola
437	24	12.3994876289342	298	33.5738526934624	1899.08389261745	1439.51342281879	1363998	4577.1744966443	92.4379004968701	174.409811063199	0	153128	513.852348993289	445.423664380311	781.873810076432	0	NaN	NaN	NaN	NaN	NaN	248.855922998086	0.999768108850401	22.0340617103789	13.5213466154909	10.8410873533939	3.53247539190709	0.00290797220503987	0.00132459262267807	1	1.00004182873938	2033.90250131203	0	8276.29530201342	1	1	1	1	2019-03-29T15:11:53.518	NG_ecoli_LTEE_151_DM25	-0	-0	165.15	DIA_100X_EMPTY_1x1_100ms	1a2d3be6-a764-415c-9551-fb9cf373e648	EPI_100X_YFP_1x1_200ms_25sola	EPI_100X_RFP_1x1_200ms_25sola
438	24	11.888122705031	286	15.546309359649	1905.59090909091	1001.60839160839	395667	1383.45104895105	92.4379004968701	174.409811063199	0	113704	397.566433566434	445.423664380311	781.873810076432	0	NaN	NaN	NaN	NaN	NaN	257.830121025773	0.999964769433767	23.8896657532401	12.7430054475508	10.358036704883	3.30794331045733	0.0171746868232868	0.00891608201425948	1	1.00302160987439	2013.0513170551	1	8108.11888111888	1	1	1	1	2019-03-29T15:11:53.518	NG_ecoli_LTEE_151_DM25	-0	-0	165.15	DIA_100X_EMPTY_1x1_100ms	b1b24588-6343-455a-8fbe-0c72a8815bde	EPI_100X_YFP_1x1_200ms_25sola	EPI_100X_RFP_1x1_200ms_25sola
439	38	12.6525023743318	481	49.2383986950588	1912.81081081081	1656.43659043659	1242856	2583.90020790021	92.4379004968701	174.409811063199	0	203437	422.945945945946	445.423664380311	781.873810076432	0	NaN	NaN	NaN	NaN	NaN	408.038592633748	0.962120517907248	36.7260773839183	12.586536230878	10.7736657736329	2.73994416362263	0.0101204669802397	0.0047453653876641	1	1.00061581006884	3348.04605438474	0	8248.05197505197	1	1	1	1	2019-03-29T15:11:53.518	NG_ecoli_LTEE_151_DM25	-0	-0	165.15	DIA_100X_EMPTY_1x1_100ms	6cd7b9c9-72f3-4485-856c-ed57ad439334	EPI_100X_YFP_1x1_200ms_25sola	EPI_100X_RFP_1x1_200ms_25sola
440	23	12.8781805447617	299	-8.88642587289244	1908.85953177258	350.682274247492	664565	2222.6254180602	92.4379004968701	174.409811063199	0	124307	415.742474916388	445.423664380311	781.873810076432	0	NaN	NaN	NaN	NaN	NaN	252.629878362177	0.999952862521386	21.512372404346	14.4332066673015	11.2668248231764	3.82959969423069	0.0102347668630162	0.00512117063005093	1	1.00086230475748	2144.772698284	0	7766.40802675585	1	1	1	1	2019-03-29T15:11:53.518	NG_ecoli_LTEE_151_DM25	-0	-0	165.15	DIA_100X_EMPTY_1x1_100ms	62152a08-c7de-427d-9d82-248748b27966	EPI_100X_YFP_1x1_200ms_25sola	EPI_100X_RFP_1x1_200ms_25sola
441	32	12.530242286448	401	48.6732011516557	1911.97755610973	1186.58354114713	1032432	2574.6433915212	92.4379004968701	174.409811063199	0	262837	655.453865336658	445.423664380311	781.873810076432	0	NaN	NaN	NaN	NaN	NaN	338.45687351375	0.996724173957456	30.0839167235534	12.9937528096084	10.918239694048	3.09628637364303	0.0061714221370701	0.00396371955675646	0	1.00091913859991	2816.62810159162	0	8032.08229426434	1	1	1	1	2019-03-29T15:11:53.518	NG_ecoli_LTEE_151_DM25	-0	-0	165.15	DIA_100X_EMPTY_1x1_100ms	e727f284-2ea9-46a4-929b-e8569f0a7e65	EPI_100X_YFP_1x1_200ms_25sola	EPI_100X_RFP_1x1_200ms_25sola
442	22	12.2470110465618	270	7.29070826206647	1913.25555555556	1491.85555555556	101969	377.662962962963	92.4379004968701	174.409811063199	0	6215327	23019.7296296296	445.423664380311	781.873810076432	0	NaN	NaN	NaN	NaN	NaN	232.522808660976	0.99985411251222	19.7800717462212	14.7022873884717	11.3765056515846	3.84813692374131	0.0163139431377674	0.00859925185494806	0	1.00197431539631	2010.64555319356	0	8562.57407407407	1	1	1	1	2019-03-29T15:11:53.518	NG_ecoli_LTEE_151_DM25	-0	-0	165.15	DIA_100X_EMPTY_1x1_100ms	353c5dae-b8c4-4060-9f59-7a143d78c70b	EPI_100X_YFP_1x1_200ms_25sola	EPI_100X_RFP_1x1_200ms_25sola
443	19	13.9100707985149	265	-49.6845238622639	1916.24150943396	1016.27169811321	911624	3440.09056603774	92.4379004968701	174.409811063199	0	112476	424.437735849057	445.423664380311	781.873810076432	0	NaN	NaN	NaN	NaN	NaN	241.247421564137	0.999886079984358	18.1639762274738	16.7567945511178	12.7056039409269	4.50920806534245	0.00160229255680909	0.000790941342092919	2	1.00000467568907	2302.98671641383	1	7936.87547169811	1	1	1	1	2019-03-29T15:11:53.518	NG_ecoli_LTEE_151_DM25	-0	-0	165.15	DIA_100X_EMPTY_1x1_100ms	6af3c55f-f3ae-46eb-b783-0d5ccb21f87f	EPI_100X_YFP_1x1_200ms_25sola	EPI_100X_RFP_1x1_200ms_25sola
444	25	12.4395191113031	311	38.2066284036691	1923.41479099678	1367.24437299035	1134917	3649.25080385852	92.4379004968701	174.409811063199	0	228739	735.495176848875	445.423664380311	781.873810076432	0	NaN	NaN	NaN	NaN	NaN	263.641816255842	0.999789360070901	22.8745782359546	13.9566666142291	11.1946279950057	3.52587497634036	0.00436267819586805	0.002224107969745	1	1.00017946493174	2251.45001291334	0	8052.48874598071	1	1	1	1	2019-03-29T15:11:53.518	NG_ecoli_LTEE_151_DM25	-0	-0	165.15	DIA_100X_EMPTY_1x1_100ms	cd814860-2eae-4ed1-8913-21b37d2c306c	EPI_100X_YFP_1x1_200ms_25sola	EPI_100X_RFP_1x1_200ms_25sola
445	25	12.2869931293097	307	41.6316938580388	1937.28990228013	1531.35504885993	944394	3076.20195439739	92.4379004968701	174.409811063199	0	155607	506.86319218241	445.423664380311	781.873810076432	0	NaN	NaN	NaN	NaN	NaN	259.398211539362	0.99931864588756	23.5517862106345	12.9113986198558	10.6247627143435	3.24351081760444	0.0150380581014516	0.00861630516930807	0	1.00276328897536	2088.10441197586	0	8424.14657980456	1	1	1	1	2019-03-29T15:11:53.518	NG_ecoli_LTEE_151_DM25	-0	-0	165.15	DIA_100X_EMPTY_1x1_100ms	a728479d-d799-4935-9362-b4fc1bce259d	EPI_100X_YFP_1x1_200ms_25sola	EPI_100X_RFP_1x1_200ms_25sola
446	24	13.5375234416582	325	19.7175935509331	1944.63692307692	824.996923076923	392813	1208.65538461538	92.4379004968701	174.409811063199	0	132140	406.584615384615	445.423664380311	781.873810076432	0	NaN	NaN	NaN	NaN	NaN	270.190615798559	0.999920519807308	21.8579073799593	15.206091588516	11.9907633252422	3.92716126907185	0.00152059514016529	0.000699360958078119	1	1.00000955384415	2468.26693012274	0	7652	1	1	1	1	2019-03-29T15:11:53.518	NG_ecoli_LTEE_151_DM25	-0	-0	165.15	DIA_100X_EMPTY_1x1_100ms	0123d4b2-9880-428f-8ade-45350c7fb64d	EPI_100X_YFP_1x1_200ms_25sola	EPI_100X_RFP_1x1_200ms_25sola
447	22	12.2209275812754	269	-9.69881393088115	1950.29739776952	1100.19330855019	340730	1266.65427509294	92.4379004968701	174.409811063199	0	106525	396.003717472119	445.423664380311	781.873810076432	0	NaN	NaN	NaN	NaN	NaN	243.322665640274	0.999857676712913	20.909402735784	14.4329938485715	11.1431829840817	3.81666462907965	0.0092363076130079	0.00423676664089613	1	1.0003442516213	2039.15403667999	1	7411.63568773234	1	1	1	1	2019-03-29T15:11:53.518	NG_ecoli_LTEE_151_DM25	-0	-0	165.15	DIA_100X_EMPTY_1x1_100ms	4d16544b-875c-416e-a734-f0f826ddf7da	EPI_100X_YFP_1x1_200ms_25sola	EPI_100X_RFP_1x1_200ms_25sola
448	22	13.4337673724585	304	-29.7092065105656	1949.60526315789	38.6282894736842	779246	2563.30921052632	92.4379004968701	174.409811063199	0	309998	1019.73026315789	445.423664380311	781.873810076432	0	NaN	NaN	NaN	NaN	NaN	258.048639378551	0.999919283821548	22.0528850736571	14.1407004345919	11.2430828801589	3.74516209111436	0.00425395056383322	0.00246182916446935	1	1.00004809665768	2189.40507205876	0	8098.63486842105	1	1	1	1	2019-03-29T15:11:53.518	NG_ecoli_LTEE_151_DM25	-0	-0	165.15	DIA_100X_EMPTY_1x1_100ms	4562ca51-9b64-4219-b008-42b4eba4539a	EPI_100X_YFP_1x1_200ms_25sola	EPI_100X_RFP_1x1_200ms_25sola
449	20	12.7056711431675	254	-41.9901496050604	1953.80708661417	791.051181102362	2637643	10384.4212598425	92.4379004968701	174.409811063199	0	106743	420.248031496063	445.423664380311	781.873810076432	0	NaN	NaN	NaN	NaN	NaN	220.81658385942	0.9999212606897	18.2620995809911	15.2056436168294	11.6155322872163	4.08508670326431	0.00555953618730807	0.0029559908439666	0	1.00019978672604	1935.16865389048	0	8304.67322834646	1	1	1	1	2019-03-29T15:11:53.518	NG_ecoli_LTEE_151_DM25	-0	-0	165.15	DIA_100X_EMPTY_1x1_100ms	c4fc87d8-17d0-4dd8-9ab3-1fd8db446bbd	EPI_100X_YFP_1x1_200ms_25sola	EPI_100X_RFP_1x1_200ms_25sola
450	27	14.6628177660147	397	38.340964263027	1960.97481108312	219.055415617128	1289963	3249.27707808564	92.4379004968701	174.409811063199	0	190237	479.186397984887	445.423664380311	781.873810076432	0	NaN	NaN	NaN	NaN	NaN	327.245520855931	0.998523919599271	25.8929681474078	15.2444124923009	12.2065065522086	3.8560845740956	0.0204606998997581	0.00935433689641646	1	1.0041720893288	3030.08279593211	0	7902.55667506297	1	1	1	1	2019-03-29T15:11:53.518	NG_ecoli_LTEE_151_DM25	-0	-0	165.15	DIA_100X_EMPTY_1x1_100ms	f6ff8c93-e0be-43b1-8b53-5676502226e5	EPI_100X_YFP_1x1_200ms_25sola	EPI_100X_RFP_1x1_200ms_25sola
451	23	12.0857272578134	278	27.8294576103677	1960.84532374101	917.942446043165	618414	2224.51079136691	92.4379004968701	174.409811063199	0	646710	2326.29496402878	445.423664380311	781.873810076432	0	NaN	NaN	NaN	NaN	NaN	245.327703002935	0.999093828393858	21.8656505131063	13.0340335740334	10.902487659618	3.2365678790143	0.00554412320377901	0.00321212425982333	0	1.00032259379011	2041.28428085052	0	8195.6654676259	1	1	1	1	2019-03-29T15:11:53.518	NG_ecoli_LTEE_151_DM25	-0	-0	165.15	DIA_100X_EMPTY_1x1_100ms	e78c53a3-44f4-4b63-8d15-14eb02da1484	EPI_100X_YFP_1x1_200ms_25sola	EPI_100X_RFP_1x1_200ms_25sola
452	22	11.9788902034555	265	24.6191075339336	1960.63396226415	715.743396226415	345224	1302.7320754717	92.4379004968701	174.409811063199	0	118070	445.547169811321	445.423664380311	781.873810076432	0	NaN	NaN	NaN	NaN	NaN	241.968465905268	0.99962941405543	22.2958307312898	12.8194806168337	10.3786460260617	3.37025585650353	0.00915215908208192	0.0038900834683674	1	1.00030534082112	1886.23126976689	0	8003.72075471698	1	1	1	1	2019-03-29T15:11:53.518	NG_ecoli_LTEE_151_DM25	-0	-0	165.15	DIA_100X_EMPTY_1x1_100ms	4f2f757e-4575-4a3a-87b4-ecdf7d878259	EPI_100X_YFP_1x1_200ms_25sola	EPI_100X_RFP_1x1_200ms_25sola
453	30	13.6690229275562	410	46.033198126494	1966.39024390244	639.846341463415	661536	1613.50243902439	92.4379004968701	174.409811063199	0	182223	444.446341463415	445.423664380311	781.873810076432	0	NaN	NaN	NaN	NaN	NaN	343.291340778208	0.984861846318709	27.9668539376757	14.1058356670602	11.7832496682265	3.48052247200821	0.0358853892172973	0.0216400375130545	0	1.02433893402374	3049.7458932702	0	7831.78536585366	1	1	1	1	2019-03-29T15:11:53.518	NG_ecoli_LTEE_151_DM25	-0	-0	165.15	DIA_100X_EMPTY_1x1_100ms	cc45689c-a498-4df5-b480-d6f5cb6ce40a	EPI_100X_YFP_1x1_200ms_25sola	EPI_100X_RFP_1x1_200ms_25sola
454	26	13.7347042916423	358	36.2012446262801	1967.69832402235	1021.89664804469	631692	1764.50279329609	92.4379004968701	174.409811063199	0	131521	367.377094972067	445.423664380311	781.873810076432	0	NaN	NaN	NaN	NaN	NaN	300.059950263215	0.999628673524973	24.7734210735262	14.3205033168734	11.7597455485682	3.54679169057844	0.00335395293925737	0.00153383746985884	2	1.00009509814792	2690.73987891193	0	7879.19832402235	1	1	1	1	2019-03-29T15:11:53.518	NG_ecoli_LTEE_151_DM25	-0	-0	165.15	DIA_100X_EMPTY_1x1_100ms	979bd573-95dd-4c78-af98-33dad0b04974	EPI_100X_YFP_1x1_200ms_25sola	EPI_100X_RFP_1x1_200ms_25sola
455	20	10.8100059488785	216	-33.2453934517619	1968.71759259259	1094.58333333333	357047	1652.99537037037	92.4379004968701	174.409811063199	0	86784	401.777777777778	445.423664380311	781.873810076432	0	NaN	NaN	NaN	NaN	NaN	213.440074046811	0.999159524441145	19.180225189188	13.7959010299959	10.542502258216	3.58700369318533	0.046786006067309	0.024262029178218	0	1.01506803788544	1674.29117674093	1	8456.5	1	1	1	1	2019-03-29T15:11:53.518	NG_ecoli_LTEE_151_DM25	-0	-0	165.15	DIA_100X_EMPTY_1x1_100ms	83a2adb4-043c-4f3f-807e-7bd457f501d2	EPI_100X_YFP_1x1_200ms_25sola	EPI_100X_RFP_1x1_200ms_25sola
456	32	12.9604871999019	415	47.9452456660173	1976.73012048193	492.884337349398	2631312	6340.51084337349	92.4379004968701	174.409811063199	0	167179	402.840963855422	445.423664380311	781.873810076432	0	NaN	NaN	NaN	NaN	NaN	357.09287457385	0.977336518348237	31.2475578324539	13.030026273315	11.0338529496039	3.08600336986971	0.020455381637104	0.0105496672220842	0	1.00680231410782	2987.86069586391	0	7921.53493975904	1	1	1	1	2019-03-29T15:11:53.518	NG_ecoli_LTEE_151_DM25	-0	-0	165.15	DIA_100X_EMPTY_1x1_100ms	0f0c9921-fbba-4de8-b159-5b749aec3b84	EPI_100X_YFP_1x1_200ms_25sola	EPI_100X_RFP_1x1_200ms_25sola
457	19	12.1279976976483	232	-46.0917804286837	1970.4224137931	1402.08620689655	72212	311.258620689655	92.4379004968701	174.409811063199	0	7324306	31570.2844827586	445.423664380311	781.873810076432	0	NaN	NaN	NaN	NaN	NaN	213.028490640871	0.99984864211935	19.3675643523772	13.4373418329514	10.4187502639301	3.75138754370238	0.0124429607888416	0.0069098701929733	0	1.00123665152425	1651.18656152946	0	8631.87068965517	1	1	1	1	2019-03-29T15:11:53.518	NG_ecoli_LTEE_151_DM25	-0	-0	165.15	DIA_100X_EMPTY_1x1_100ms	931e855a-7a2e-4ef6-8b05-ec510cdb8a5c	EPI_100X_YFP_1x1_200ms_25sola	EPI_100X_RFP_1x1_200ms_25sola
458	23	11.8464191991674	277	1.76532313096814	1973.72924187726	1360.2166064982	139895	505.036101083032	92.4379004968701	174.409811063199	0	4445797	16049.8086642599	445.423664380311	781.873810076432	0	NaN	NaN	NaN	NaN	NaN	243.016762653131	0.999909294966286	22.1595456943537	13.1442424320092	10.3663963467499	3.68953952872276	0.03089168924025	0.00330572975015252	1	1.00015243236109	1870.27880785161	0	8615.83754512635	1	1	1	1	2019-03-29T15:11:53.518	NG_ecoli_LTEE_151_DM25	-0	-0	165.15	DIA_100X_EMPTY_1x1_100ms	58152b65-981a-4080-a64d-daa664b7f2a7	EPI_100X_YFP_1x1_200ms_25sola	EPI_100X_RFP_1x1_200ms_25sola
459	19	12.2543576383028	233	-47.9139667504455	1976.85836909871	1319.02575107296	402973	1729.49785407725	92.4379004968701	174.409811063199	0	610809	2621.49785407725	445.423664380311	781.873810076432	0	NaN	NaN	NaN	NaN	NaN	206.966650045485	0.999844504895711	17.9314978887477	14.5645656982664	10.8204314869613	4.15078600737567	0.0240826922366385	0.0124121381812751	0	1.00355531659374	1648.9049045181	1	8436.80686695279	1	1	1	1	2019-03-29T15:11:53.518	NG_ecoli_LTEE_151_DM25	-0	-0	165.15	DIA_100X_EMPTY_1x1_100ms	49589891-227b-4676-ae37-2d783113216a	EPI_100X_YFP_1x1_200ms_25sola	EPI_100X_RFP_1x1_200ms_25sola
460	36	12.407445548661	447	48.3949324992881	1990.52125279642	1855.25055928412	1892257	4233.23713646532	92.4379004968701	174.409811063199	0	242889	543.375838926175	445.423664380311	781.873810076432	0	NaN	NaN	NaN	NaN	NaN	382.530890024735	0.96055105550805	35.4108521647971	12.5303006532708	10.6111786460471	2.5356252507266	0.00893888724293879	0.00456922287570031	0	1.00158430290524	3131.50790269555	0	8168.09619686801	1	1	1	1	2019-03-29T15:11:53.518	NG_ecoli_LTEE_151_DM25	-0	-0	165.15	DIA_100X_EMPTY_1x1_100ms	f78777a9-1d74-4543-8792-1811e74b75c9	EPI_100X_YFP_1x1_200ms_25sola	EPI_100X_RFP_1x1_200ms_25sola
461	26	14.4618251989119	376	17.2810982900357	1990.51595744681	1592.78457446809	2494817	6635.15159574468	92.4379004968701	174.409811063199	0	170477	453.396276595745	445.423664380311	781.873810076432	0	NaN	NaN	NaN	NaN	NaN	305.128145207692	0.999895993752314	23.3849925474374	15.8897016255512	12.4645601818336	4.26794539259484	0.00683331504634546	0.00186608526183668	1	1.00011938908191	2853.52074915314	0	7454.64361702128	1	1	1	1	2019-03-29T15:11:53.518	NG_ecoli_LTEE_151_DM25	-0	-0	165.15	DIA_100X_EMPTY_1x1_100ms	9b943087-2df0-40af-be55-5553bcd93d92	EPI_100X_YFP_1x1_200ms_25sola	EPI_100X_RFP_1x1_200ms_25sola
462	36	13.4156778943584	483	49.0626024375444	1989.75362318841	1074.3933747412	1907561	3949.4016563147	92.4379004968701	174.409811063199	0	205191	424.826086956522	445.423664380311	781.873810076432	0	NaN	NaN	NaN	NaN	NaN	402.996007006998	0.946743103163978	35.3650838128761	13.7820022009086	11.1869511391037	2.77015074192041	0.0090001663534293	0.00414767085703834	1	1.0013336496527	3476.06633376374	0	8314.72049689441	1	1	1	1	2019-03-29T15:11:53.518	NG_ecoli_LTEE_151_DM25	-0	-0	165.15	DIA_100X_EMPTY_1x1_100ms	2eafaea4-4eff-417e-8641-758c9c9e56f8	EPI_100X_YFP_1x1_200ms_25sola	EPI_100X_RFP_1x1_200ms_25sola
463	26	9.68403489429355	252	46.5103867627119	1994.23412698413	1318.29365079365	242289	961.464285714286	92.4379004968701	174.409811063199	0	5037751	19991.0753968254	445.423664380311	781.873810076432	0	NaN	NaN	NaN	NaN	NaN	261.841561359701	0.9557925043001	26.520679400062	12.4703849236377	9.54655953211783	2.7623037700507	0.0127271836537107	0.00462266477083644	1	1.00100123278954	1898.31507761152	2	9707.7619047619	1	1	1	1	2019-03-29T15:11:53.518	NG_ecoli_LTEE_151_DM25	-0	-0	165.15	DIA_100X_EMPTY_1x1_100ms	54f57df0-db58-4ffe-a9e5-aec7aaa3e015	EPI_100X_YFP_1x1_200ms_25sola	EPI_100X_RFP_1x1_200ms_25sola
464	21	11.3876282717516	240	0.797127230006611	1992.79166666667	1184.2125	1274636	5310.98333333333	92.4379004968701	174.409811063199	0	111252	463.55	445.423664380311	781.873810076432	0	NaN	NaN	NaN	NaN	NaN	216.872730600171	0.999900740905879	20.2876850115867	13.0925071539161	10.3143453054667	3.43767283927937	0.00243579767681931	0.00100402085615536	1	1.00002611532692	1695.14053137839	0	8300.37083333333	1	1	1	1	2019-03-29T15:11:53.518	NG_ecoli_LTEE_151_DM25	-0	-0	165.15	DIA_100X_EMPTY_1x1_100ms	986e49c3-42b9-4a09-87b0-5a674de3fdab	EPI_100X_YFP_1x1_200ms_25sola	EPI_100X_RFP_1x1_200ms_25sola
465	44	11.4316935944773	503	49.7540526614277	2010.13320079523	824.031809145129	1154011	2294.2564612326	92.4379004968701	174.409811063199	0	205170	407.892644135189	445.423664380311	781.873810076432	0	NaN	NaN	NaN	NaN	NaN	441.447210447039	0.956881632531823	42.9452899660845	12.3362785501284	10.1333227534997	2.25193931284242	0.00873860268705926	0.00363752148620029	1	1.0014720409541	3463.4519888035	0	8254.92246520875	1	1	1	1	2019-03-29T15:11:53.518	NG_ecoli_LTEE_151_DM25	-0	-0	165.15	DIA_100X_EMPTY_1x1_100ms	06cc004e-70d7-4646-b014-5b476acea47a	EPI_100X_YFP_1x1_200ms_25sola	EPI_100X_RFP_1x1_200ms_25sola
466	25	11.4997060955514	288	26.7880773026563	2000.54861111111	1344.53125	90817	315.336805555556	92.4379004968701	174.409811063199	0	11828109	41069.8229166667	445.423664380311	781.873810076432	0	NaN	NaN	NaN	NaN	NaN	271.348294018709	0.997633431564499	25.7530404318365	12.9321790489441	10.1488222432819	3.1958715201059	0.0254540716271427	0.0138768835852337	0	1.00806740033737	2083.28977764387	1	10024.7465277778	1	1	1	1	2019-03-29T15:11:53.518	NG_ecoli_LTEE_151_DM25	-0	-0	165.15	DIA_100X_EMPTY_1x1_100ms	de373a89-a2dc-41f4-87c9-0a49bf04a2ea	EPI_100X_YFP_1x1_200ms_25sola	EPI_100X_RFP_1x1_200ms_25sola
467	34	12.1580509638291	414	48.4966466829519	2004.99275362319	760.987922705314	820402	1981.64734299517	92.4379004968701	174.409811063199	0	196716	475.159420289855	445.423664380311	781.873810076432	0	NaN	NaN	NaN	NaN	NaN	362.35834510284	0.959989081597183	33.7248225546411	12.5875684861553	10.506928949926	2.65116773690655	0.0171803833607759	0.00874382178612239	1	1.00627566710282	2924.09276080539	0	8379	1	1	1	1	2019-03-29T15:11:53.518	NG_ecoli_LTEE_151_DM25	-0	-0	165.15	DIA_100X_EMPTY_1x1_100ms	2600563a-82df-42d5-83f6-7b046d6b61a4	EPI_100X_YFP_1x1_200ms_25sola	EPI_100X_RFP_1x1_200ms_25sola
468	23	11.8908578620436	274	10.016052722804	2000.98175182482	1114.59854014599	563003	2054.75547445255	92.4379004968701	174.409811063199	0	127253	464.42700729927	445.423664380311	781.873810076432	0	NaN	NaN	NaN	NaN	NaN	244.58294221577	0.999864289235039	22.2789903888487	13.2380145343965	10.4509982822694	3.58491197656305	0.0123261648384097	0.00527584046493848	1	1.00092150523051	1911.17713180799	0	7859.97080291971	1	1	1	1	2019-03-29T15:11:53.518	NG_ecoli_LTEE_151_DM25	-0	-0	165.15	DIA_100X_EMPTY_1x1_100ms	9c43d011-6fa4-4731-8878-ff135dd4932b	EPI_100X_YFP_1x1_200ms_25sola	EPI_100X_RFP_1x1_200ms_25sola
469	24	11.6631144440121	281	5.97758507041555	2005.55871886121	1428.8896797153	1406632	5005.80782918149	92.4379004968701	174.409811063199	0	1479630	5265.5871886121	445.423664380311	781.873810076432	0	NaN	NaN	NaN	NaN	NaN	238.01095123427	0.999910191162083	21.1280451332003	14.4259306110571	10.8132728719152	3.92350547841207	0.00399701638553547	0.00219439830477115	0	1.00014692785442	1940.27604714088	0	8476.27402135231	1	1	1	1	2019-03-29T15:11:53.518	NG_ecoli_LTEE_151_DM25	-0	-0	165.15	DIA_100X_EMPTY_1x1_100ms	f206eec9-6919-4022-a5c7-916455bbdb60	EPI_100X_YFP_1x1_200ms_25sola	EPI_100X_RFP_1x1_200ms_25sola
470	19	11.2445005616519	215	-31.7733911551569	2004.40465116279	1246.22325581395	76416	355.423255813953	92.4379004968701	174.409811063199	0	3803846	17692.3069767442	445.423664380311	781.873810076432	0	NaN	NaN	NaN	NaN	NaN	196.984075860804	0.999759463498569	17.9309235995986	13.7088419172469	10.606175640674	3.6541448404175	0.000880653802102404	0.000452378981621609	1	1.00000147584156	1584.20059179128	0	8714.62790697674	1	1	1	1	2019-03-29T15:11:53.518	NG_ecoli_LTEE_151_DM25	-0	-0	165.15	DIA_100X_EMPTY_1x1_100ms	41f0be40-ebbe-42c2-a4b5-2b971b299feb	EPI_100X_YFP_1x1_200ms_25sola	EPI_100X_RFP_1x1_200ms_25sola
471	19	10.5867221141714	202	-48.5408522399891	2006.17326732673	660.212871287129	446272	2209.26732673267	92.4379004968701	174.409811063199	0	90545	448.242574257426	445.423664380311	781.873810076432	0	NaN	NaN	NaN	NaN	NaN	195.542913824434	0.999789122672352	18.1432299836804	13.4900005125302	10.0367045508997	3.96976304708106	0.0407927751667607	0.00151245334803584	1	1.00000418808194	1435.44569526586	1	8310.32673267327	1	1	1	1	2019-03-29T15:11:53.518	NG_ecoli_LTEE_151_DM25	-0	-0	165.15	DIA_100X_EMPTY_1x1_100ms	859e7767-ad96-451f-9a0a-c8659f9ce55f	EPI_100X_YFP_1x1_200ms_25sola	EPI_100X_RFP_1x1_200ms_25sola
472	19	11.792782635837	225	-38.5673197706311	2007.06222222222	1201.58222222222	840294	3734.64	92.4379004968701	174.409811063199	0	139556	620.248888888889	445.423664380311	781.873810076432	0	NaN	NaN	NaN	NaN	NaN	203.06735015169	0.999840200150314	18.3781594674969	13.6958727100124	10.4110384637252	3.954851749808	0.0457371001924904	0.00268066992191315	1	1.000046956757	1564.51596388688	0	8548.36	1	1	1	1	2019-03-29T15:11:53.518	NG_ecoli_LTEE_151_DM25	-0	-0	165.15	DIA_100X_EMPTY_1x1_100ms	653fe32b-b74d-45ac-aa2a-078adc40bf61	EPI_100X_YFP_1x1_200ms_25sola	EPI_100X_RFP_1x1_200ms_25sola
473	25	11.7290206938423	293	43.8145889957128	2011.92150170648	644.60409556314	603205	2058.72013651877	92.4379004968701	174.409811063199	0	141757	483.81228668942	445.423664380311	781.873810076432	0	NaN	NaN	NaN	NaN	NaN	264.408632426498	0.998059925873554	23.5138512441721	12.9835227119189	10.7955308747737	3.39773971598112	0.00757188905356489	0.00320364821220171	1	1.00041282961035	2152.29429923634	1	8401.46075085324	1	1	1	1	2019-03-29T15:11:53.518	NG_ecoli_LTEE_151_DM25	-0	-0	165.15	DIA_100X_EMPTY_1x1_100ms	dfba3505-e285-4083-a99c-006f991a6626	EPI_100X_YFP_1x1_200ms_25sola	EPI_100X_RFP_1x1_200ms_25sola
474	22	12.1848739093979	268	-9.61059999276736	2011.81343283582	222.623134328358	1566792	5846.23880597015	92.4379004968701	174.409811063199	0	172600	644.029850746269	445.423664380311	781.873810076432	0	NaN	NaN	NaN	NaN	NaN	235.396545247716	0.999854447416268	19.8999094218371	14.5329162485351	11.2687856961275	3.96710995368848	0.0148311932004462	0.00759843891555345	0	1.00162271973567	1984.70160350535	0	8224.12686567164	1	1	1	1	2019-03-29T15:11:53.518	NG_ecoli_LTEE_151_DM25	-0	-0	165.15	DIA_100X_EMPTY_1x1_100ms	18de0782-07ff-4c65-ba88-49175696326f	EPI_100X_YFP_1x1_200ms_25sola	EPI_100X_RFP_1x1_200ms_25sola
475	27	11.8973451626646	322	46.5377286649121	2023.42236024845	790.639751552795	452355	1404.82919254658	92.4379004968701	174.409811063199	0	137605	427.344720496894	445.423664380311	781.873810076432	0	NaN	NaN	NaN	NaN	NaN	286.425081381653	0.992224707903119	26.6362848753018	12.283055211585	10.4245855622355	2.96007134409931	0.0111654283095101	0.00496071368604046	1	1.00122030362506	2273.42760410083	0	8219.35093167702	1	1	1	1	2019-03-29T15:11:53.518	NG_ecoli_LTEE_151_DM25	-0	-0	165.15	DIA_100X_EMPTY_1x1_100ms	ed6825c6-3286-4764-9441-400e3e44d28e	EPI_100X_YFP_1x1_200ms_25sola	EPI_100X_RFP_1x1_200ms_25sola
476	22	14.1166897381903	311	-37.3185521402883	2028.98713826367	1001.47588424437	1605922	5163.73633440514	92.4379004968701	174.409811063199	0	124225	399.43729903537	445.423664380311	781.873810076432	0	NaN	NaN	NaN	NaN	NaN	261.544258343116	0.999943892916116	20.3244394738423	16.1978622511699	12.0225492318437	4.65922302541299	0.0144877768934642	0.00647928266897433	1	1.0012477317604	2307.28682803788	1	7537.72347266881	1	1	1	1	2019-03-29T15:11:53.518	NG_ecoli_LTEE_151_DM25	-0	-0	165.15	DIA_100X_EMPTY_1x1_100ms	c91b2307-ebfc-4e16-b5a0-50975b4ac679	EPI_100X_YFP_1x1_200ms_25sola	EPI_100X_RFP_1x1_200ms_25sola
477	24	12.7413129189989	306	20.5208846045361	2027.2908496732	2006.14705882353	1698790	5551.60130718954	92.4379004968701	174.409811063199	0	227867	744.66339869281	445.423664380311	781.873810076432	0	NaN	NaN	NaN	NaN	NaN	266.264984924783	0.999934337011225	22.9445053560454	14.0068949852448	11.1132611135759	3.75059440250532	0.00199017133018533	0.00113114580266413	1	1.00001267583963	2225.62308776964	1	8126.21241830065	1	1	1	1	2019-03-29T15:11:53.518	NG_ecoli_LTEE_151_DM25	-0	-0	165.15	DIA_100X_EMPTY_1x1_100ms	8ed747a2-a4ef-4017-8252-4e53e19e201a	EPI_100X_YFP_1x1_200ms_25sola	EPI_100X_RFP_1x1_200ms_25sola
478	26	12.9225882017146	336	39.146415861045	2032.94345238095	856.526785714286	1821406	5420.85119047619	92.4379004968701	174.409811063199	0	136172	405.27380952381	445.423664380311	781.873810076432	0	NaN	NaN	NaN	NaN	NaN	284.542794952897	0.999013452557413	24.1348006685789	14.081101287292	11.4018594733589	3.57828892690701	0.014223397665765	0.0070471217540015	1	1.002030904051	2464.25113808476	0	8067.30952380952	1	1	1	1	2019-03-29T15:11:53.518	NG_ecoli_LTEE_151_DM25	-0	-0	165.15	DIA_100X_EMPTY_1x1_100ms	b84d300a-7c44-426b-8d54-16be1bdc95e5	EPI_100X_YFP_1x1_200ms_25sola	EPI_100X_RFP_1x1_200ms_25sola
479	21	11.6121221952373	244	-7.65736343229135	2035.66393442623	1082.16393442623	894958	3667.8606557377	92.4379004968701	174.409811063199	0	118808	486.918032786885	445.423664380311	781.873810076432	0	NaN	NaN	NaN	NaN	NaN	223.042301023287	0.999846216025334	19.7204709634951	14.0280680376906	10.8807945488763	3.72292161622107	0.00549567564968772	0.00271050950421247	1	1.00020016556146	1833.70041789169	0	8492.8237704918	1	1	1	1	2019-03-29T15:11:53.518	NG_ecoli_LTEE_151_DM25	-0	-0	165.15	DIA_100X_EMPTY_1x1_100ms	a32da1b3-f54d-4ba4-b541-10d028fcfc1d	EPI_100X_YFP_1x1_200ms_25sola	EPI_100X_RFP_1x1_200ms_25sola
480	38	10.2882009092549	391	36.0773108996549	2038.87723785166	2017.51150895141	6789788	17365.1867007673	92.4379004968701	174.409811063199	0	289295	739.884910485933	445.423664380311	781.873810076432	0	NaN	NaN	NaN	NaN	NaN	NaN	NaN	NaN	NaN	NaN	NaN	NaN	NaN	NaN	NaN	NaN	1	8690.59846547315	1	1	1	1	2019-03-29T15:11:53.518	NG_ecoli_LTEE_151_DM25	-0	-0	165.15	DIA_100X_EMPTY_1x1_100ms	a33f89b7-e290-49ee-9239-f0ad39216adb	EPI_100X_YFP_1x1_200ms_25sola	EPI_100X_RFP_1x1_200ms_25sola
481	24	7.59476377346769	183	-6.1217212298692	2043.33879781421	1015.3606557377	390663	2134.77049180328	92.4379004968701	174.409811063199	0	74970	409.672131147541	445.423664380311	781.873810076432	0	NaN	NaN	NaN	NaN	NaN	NaN	NaN	NaN	NaN	NaN	NaN	NaN	NaN	NaN	NaN	NaN	1	9130.22404371585	1	1	1	1	2019-03-29T15:11:53.518	NG_ecoli_LTEE_151_DM25	-0	-0	165.15	DIA_100X_EMPTY_1x1_100ms	afd65ca3-f301-4231-b780-d9f9303dc114	EPI_100X_YFP_1x1_200ms_25sola	EPI_100X_RFP_1x1_200ms_25sola
1	28	14.9541072825499	421	19.6975770588048	14.375296912114	745.230403800475	327161	777.104513064133	29.4833623538618	63.145129055973	4	179147	425.527315914489	356.331208402269	438.20446737992	0	NaN	NaN	NaN	NaN	NaN	NaN	NaN	NaN	NaN	NaN	NaN	NaN	NaN	NaN	NaN	NaN	0	7725.65558194774	1	1	1	2	2019-03-29T15:12:05.747	NG_ecoli_LTEE_151_DM25	-500	866	165.15	DIA_100X_EMPTY_1x1_100ms	610bcb7c-6088-46fb-857e-dc323b050a7e	EPI_100X_YFP_1x1_200ms_25sola	EPI_100X_RFP_1x1_200ms_25sola
2	29	12.6622976761462	367	46.7151889432434	42.3433242506812	966.291553133515	489811	1334.6348773842	29.4833623538618	63.145129055973	3	195627	533.043596730245	356.331208402269	438.20446737992	0	NaN	NaN	NaN	NaN	NaN	308.690049846836	0.999167797710717	26.881522405003	13.2048727376593	11.089788100653	3.23049332041997	0.0163553218533993	0.00668563184717106	1	1.00133473959627	2596.51142581074	0	8448.48773841962	1	1	1	2	2019-03-29T15:12:05.747	NG_ecoli_LTEE_151_DM25	-500	866	165.15	DIA_100X_EMPTY_1x1_100ms	ce21613a-d792-4fb7-b144-2fcc71f3cb65	EPI_100X_YFP_1x1_200ms_25sola	EPI_100X_RFP_1x1_200ms_25sola
3	20	13.0803494751057	262	-37.786937450654	82.7557251908397	1594.59160305344	245954	938.75572519084	29.4833623538618	63.145129055973	1	1342542	5124.20610687023	356.331208402269	438.20446737992	1	NaN	NaN	NaN	NaN	NaN	227.494063618735	0.999812147658103	19.3158930954071	14.2978927762401	11.3733751656001	3.73251624575568	0.00650013434783748	0.00353947253084815	1	1.00031152546859	1962.38133642882	0	8590.13740458015	1	1	1	2	2019-03-29T15:12:05.747	NG_ecoli_LTEE_151_DM25	-500	866	165.15	DIA_100X_EMPTY_1x1_100ms	0885d03b-03f9-465a-bc03-4f6be410c845	EPI_100X_YFP_1x1_200ms_25sola	EPI_100X_RFP_1x1_200ms_25sola
4	23	12.1424962901155	280	29.6894906492254	125.510714285714	442.810714285714	1059563	3784.15357142857	29.4833623538618	63.145129055973	2	100889	360.317857142857	356.331208402269	438.20446737992	0	NaN	NaN	NaN	NaN	NaN	243.192620216815	0.99947754685356	22.6466331359974	12.5020439464937	10.3589389145659	3.21703310224194	0.00488414666597518	0.00221339788699745	1	1.00016752766842	1908.64021583356	0	8802.575	1	1	1	2	2019-03-29T15:12:05.747	NG_ecoli_LTEE_151_DM25	-500	866	165.15	DIA_100X_EMPTY_1x1_100ms	72fc2358-c7d6-4ab1-8ca7-078ed732e2dc	EPI_100X_YFP_1x1_200ms_25sola	EPI_100X_RFP_1x1_200ms_25sola
5	27	12.3721969755314	334	47.858412546377	129.056886227545	184.407185628743	697146	2087.26347305389	29.4833623538618	63.145129055973	3	137408	411.40119760479	356.331208402269	438.20446737992	0	NaN	NaN	NaN	NaN	NaN	273.023762975985	0.999814547191936	24.2184223356948	13.4216658240204	10.9243827155642	3.34764796850019	0.00644184284660643	0.00291687832526776	1	1.00020437426804	2270.01926354303	0	8558.74850299401	1	1	1	2	2019-03-29T15:12:05.747	NG_ecoli_LTEE_151_DM25	-500	866	165.15	DIA_100X_EMPTY_1x1_100ms	c3632120-4301-47c8-9208-f46dc2e50223	EPI_100X_YFP_1x1_200ms_25sola	EPI_100X_RFP_1x1_200ms_25sola
6	20	11.7124758419366	235	-14.1905680693017	145.578723404255	1240.95319148936	23809	101.314893617021	29.4833623538618	63.145129055973	0	6167809	26245.9957446809	356.331208402269	438.20446737992	1	NaN	NaN	NaN	NaN	NaN	204.917826349693	0.999823546882804	18.9676326075582	13.5181138383767	10.472993381029	3.56971232148633	0.00189475018620612	0.00101064051001046	0	1.0000246150229	1633.97221961215	0	9050.71914893617	1	1	1	2	2019-03-29T15:12:05.747	NG_ecoli_LTEE_151_DM25	-500	866	165.15	DIA_100X_EMPTY_1x1_100ms	fe7b318e-aa6c-4616-b045-18191a8ab2de	EPI_100X_YFP_1x1_200ms_25sola	EPI_100X_RFP_1x1_200ms_25sola
7	25	14.0565936218423	352	25.0125035712774	153.352272727273	849.821022727273	361837	1027.94602272727	29.4833623538618	63.145129055973	2	130354	370.323863636364	356.331208402269	438.20446737992	0	NaN	NaN	NaN	NaN	NaN	289.786357804174	0.999766868041657	24.2351435003494	14.3863840800379	11.5923599803079	3.62718255395133	0.00848678320473705	0.00410163027488808	1	1.00071796672837	2557.87427879506	0	8437.48579545455	1	1	1	2	2019-03-29T15:12:05.747	NG_ecoli_LTEE_151_DM25	-500	866	165.15	DIA_100X_EMPTY_1x1_100ms	bd9acade-3eeb-4b78-a4e4-e78ec4f197c7	EPI_100X_YFP_1x1_200ms_25sola	EPI_100X_RFP_1x1_200ms_25sola
8	37	12.350673250315	457	49.3695268612916	226.080962800875	117.028446389497	838997	1835.87964989059	29.4833623538618	63.145129055973	3	187610	410.525164113786	356.331208402269	438.20446737992	0	NaN	NaN	NaN	NaN	NaN	386.598517366998	0.967213272155968	35.171945508004	12.4534243563048	10.6066114099093	2.83076593733981	0.014640236364756	0.00596830768814375	1	1.00156884727035	3107.70358758708	0	8500.63894967177	1	1	1	2	2019-03-29T15:12:05.747	NG_ecoli_LTEE_151_DM25	-500	866	165.15	DIA_100X_EMPTY_1x1_100ms	30de7b30-f8e4-4370-9eab-b6f4d46805a5	EPI_100X_YFP_1x1_200ms_25sola	EPI_100X_RFP_1x1_200ms_25sola
9	40	12.6394685800811	506	49.4630020661643	271.747035573123	524.363636363636	619897	1225.09288537549	29.4833623538618	63.145129055973	4	159474	315.166007905138	356.331208402269	438.20446737992	0	NaN	NaN	NaN	NaN	NaN	419.492954550121	0.95546172159606	39.2943284674086	12.1902823473775	10.4795448170265	2.35659474807563	0.00936712282750009	0.00547427019642199	0	1.00307679125271	3389.25769816205	0	8695.33003952569	1	1	1	2	2019-03-29T15:12:05.747	NG_ecoli_LTEE_151_DM25	-500	866	165.15	DIA_100X_EMPTY_1x1_100ms	58d79922-3a9a-4b37-8c95-42ac3201646d	EPI_100X_YFP_1x1_200ms_25sola	EPI_100X_RFP_1x1_200ms_25sola
10	20	11.1399286177531	223	-22.9102358489006	299.757847533632	2011.96860986547	27195	121.95067264574	29.4833623538618	63.145129055973	0	7935310	35584.3497757848	356.331208402269	438.20446737992	1	NaN	NaN	NaN	NaN	NaN	204.388230168742	0.999838443532402	18.0302630961816	14.3477153436275	10.7803775108586	4.00745727315596	0.00749249376464289	0.00370681334860359	1	1.00031610918074	1645.73491920654	0	9203.35426008969	1	1	1	2	2019-03-29T15:12:05.747	NG_ecoli_LTEE_151_DM25	-500	866	165.15	DIA_100X_EMPTY_1x1_100ms	a6dc3a40-4a61-478d-a294-525af8f896ae	EPI_100X_YFP_1x1_200ms_25sola	EPI_100X_RFP_1x1_200ms_25sola
11	35	11.69752245199	410	48.4132317726346	338.968292682927	1942.07073170732	520118	1268.58048780488	29.4833623538618	63.145129055973	2	377551	920.856097560976	356.331208402269	438.20446737992	0	NaN	NaN	NaN	NaN	NaN	361.229255530507	0.912487284988368	34.0612119329493	12.9592103524454	10.3366662945457	2.74295789984638	0.00437691259658338	0.00277000712781639	1	1.00034111765575	2858.32079999148	0	8641.41219512195	1	1	1	2	2019-03-29T15:12:05.747	NG_ecoli_LTEE_151_DM25	-500	866	165.15	DIA_100X_EMPTY_1x1_100ms	9ab60797-e9a7-4fc3-b2da-aadf5401e703	EPI_100X_YFP_1x1_200ms_25sola	EPI_100X_RFP_1x1_200ms_25sola
12	20	13.1091624164069	263	-40.4294446359408	335.600760456274	1248.33840304183	190211	723.235741444867	29.4833623538618	63.145129055973	2	81805	311.045627376426	356.331208402269	438.20446737992	0	NaN	NaN	NaN	NaN	NaN	219.769271429955	0.999840521920064	17.5153860937559	16.026034448179	11.9117104904679	4.49665124691108	0.0100070515459215	0.00539535480443984	0	1.00061765042851	1951.90130916764	0	8268.20152091255	1	1	1	2	2019-03-29T15:12:05.747	NG_ecoli_LTEE_151_DM25	-500	866	165.15	DIA_100X_EMPTY_1x1_100ms	8d440872-164a-46d2-84b8-76eb1ff7bc48	EPI_100X_YFP_1x1_200ms_25sola	EPI_100X_RFP_1x1_200ms_25sola
13	36	11.5594612486662	416	47.8788232956924	368.216346153846	768.588942307692	570473	1371.32932692308	29.4833623538618	63.145129055973	2	122266	293.908653846154	356.331208402269	438.20446737992	0	NaN	NaN	NaN	NaN	NaN	355.447204291726	0.907476425538564	34.1022309274403	12.8115239029386	10.1680387917506	2.75803454697268	0.00942454083658064	0.00532393685414372	1	1.00053783546422	2769.15369684405	0	8381.68269230769	1	1	1	2	2019-03-29T15:12:05.747	NG_ecoli_LTEE_151_DM25	-500	866	165.15	DIA_100X_EMPTY_1x1_100ms	5039cd34-f14b-4a33-874e-acab7d38d9cf	EPI_100X_YFP_1x1_200ms_25sola	EPI_100X_RFP_1x1_200ms_25sola
14	30	10.6265457012086	319	48.8764846213692	361.996865203762	1535.86520376176	49345	154.686520376176	29.4833623538618	63.145129055973	1	2920093	9153.89655172414	356.331208402269	438.20446737992	2	NaN	NaN	NaN	NaN	NaN	309.451253012832	0.954943343683665	29.7444413400695	12.5562700949352	10.1691169593731	2.66759178493441	0.01362250696918	0.00649960788995069	0	1.00207160621231	2415.80670624056	0	10036.6457680251	1	1	1	2	2019-03-29T15:12:05.747	NG_ecoli_LTEE_151_DM25	-500	866	165.15	DIA_100X_EMPTY_1x1_100ms	e2607b80-8ee6-4797-8259-c8e308beaa29	EPI_100X_YFP_1x1_200ms_25sola	EPI_100X_RFP_1x1_200ms_25sola
15	32	15.437499944645	494	39.32453587525	371.271255060729	1742.08299595142	758693	1535.81578947368	29.4833623538618	63.145129055973	5	197096	398.97975708502	356.331208402269	438.20446737992	0	NaN	NaN	NaN	NaN	NaN	384.040890649586	0.992821418516618	30.2957306470122	14.8889559073994	12.3918489876989	3.48069780558615	0.0112581745676083	0.00460727946879169	1	1.00106444117444	3653.78961302655	0	8237.87246963563	1	1	1	2	2019-03-29T15:12:05.747	NG_ecoli_LTEE_151_DM25	-500	866	165.15	DIA_100X_EMPTY_1x1_100ms	406afac1-0734-4d29-a104-e1239c3ac9c9	EPI_100X_YFP_1x1_200ms_25sola	EPI_100X_RFP_1x1_200ms_25sola
16	25	12.9879298945395	326	35.5431626342751	416.29754601227	1076.3527607362	829972	2545.9263803681	29.4833623538618	63.145129055973	2	97895	300.291411042945	356.331208402269	438.20446737992	0	NaN	NaN	NaN	NaN	NaN	268.448520208448	0.99985311878453	23.7604570761419	13.6689668365273	10.9504299857093	3.48701283383407	0.00568143693665821	0.0028438049709309	1	1.00033037141657	2237.72656569963	0	8227.11042944785	1	1	1	2	2019-03-29T15:12:05.747	NG_ecoli_LTEE_151_DM25	-500	866	165.15	DIA_100X_EMPTY_1x1_100ms	bbe242eb-b9f3-4333-9192-2e8f92d20950	EPI_100X_YFP_1x1_200ms_25sola	EPI_100X_RFP_1x1_200ms_25sola
17	22	14.12925478967	312	-37.027594390348	577.230769230769	1071.45512820513	229276	734.858974358974	29.4833623538618	63.145129055973	2	104310	334.326923076923	356.331208402269	438.20446737992	0	NaN	NaN	NaN	NaN	NaN	257.587359265528	0.999923282489692	20.3999409335967	15.9720746690342	12.053108899028	4.35916484728912	0.0120592714587674	0.00634998977887425	0	1.00118987346228	2327.64611147088	0	7593.90384615385	1	1	1	2	2019-03-29T15:12:05.747	NG_ecoli_LTEE_151_DM25	-500	866	165.15	DIA_100X_EMPTY_1x1_100ms	d164d29c-6ccd-41df-af01-48ca1b848baa	EPI_100X_YFP_1x1_200ms_25sola	EPI_100X_RFP_1x1_200ms_25sola
18	23	13.0006503252884	300	3.71447349514614	592.46	52.6966666666667	390147	1300.49	29.4833623538618	63.145129055973	1	103754	345.846666666667	356.331208402269	438.20446737992	0	NaN	NaN	NaN	NaN	NaN	246.74363327863	0.999916541240426	21.6956179014049	13.8559302264741	10.962001903717	3.63275718978629	0.00175187655388451	0.000812295632758742	1	1.00002166667339	2047.58364148283	0	8385.99333333333	1	1	1	2	2019-03-29T15:12:05.747	NG_ecoli_LTEE_151_DM25	-500	866	165.15	DIA_100X_EMPTY_1x1_100ms	68d92409-5c83-4f95-8fce-904f248c4878	EPI_100X_YFP_1x1_200ms_25sola	EPI_100X_RFP_1x1_200ms_25sola
19	24	12.7875578100889	308	27.0027166228803	646.75974025974	1030.53571428571	36883	119.75	29.4833623538618	63.145129055973	1	6847732	22232.8961038961	356.331208402269	438.20446737992	2	NaN	NaN	NaN	NaN	NaN	250.243452464903	0.999818060006743	21.0661566235532	14.95638799862	11.1261541312833	4.31881100309614	0.0437250642628676	0.00231808930756864	1	1.00003520281523	2048.16685627749	0	9305.11363636364	1	1	1	2	2019-03-29T15:12:05.747	NG_ecoli_LTEE_151_DM25	-500	866	165.15	DIA_100X_EMPTY_1x1_100ms	881df343-0194-48ab-b29e-cc8b14e25361	EPI_100X_YFP_1x1_200ms_25sola	EPI_100X_RFP_1x1_200ms_25sola
20	35	15.0513457573166	528	48.4370794311281	678.013257575758	531.746212121212	1630572	3088.20454545455	29.4833623538618	63.145129055973	5	144492	273.659090909091	356.331208402269	438.20446737992	0	NaN	NaN	NaN	NaN	NaN	437.164630151378	0.989898323495755	33.9075337747095	14.8984129442967	12.5192760213335	3.50417967705936	0.0194790294988924	0.00868297945897633	1	1.00278993618888	4173.92377713705	0	8378.2178030303	1	1	1	2	2019-03-29T15:12:05.747	NG_ecoli_LTEE_151_DM25	-500	866	165.15	DIA_100X_EMPTY_1x1_100ms	06222e62-753d-40bc-8d89-0195e97d868f	EPI_100X_YFP_1x1_200ms_25sola	EPI_100X_RFP_1x1_200ms_25sola
21	35	11.8299985011293	414	49.4413374173204	716.333333333333	48.7222222222222	450191	1087.41787439614	29.4833623538618	63.145129055973	4	175245	423.297101449275	356.331208402269	438.20446737992	0	NaN	NaN	NaN	NaN	NaN	356.473394551674	0.979454505866116	33.1834248195489	12.3402840670277	10.3492528140531	2.94862938701298	0.0109466608663242	0.00431096495843683	1	1.00051773078249	2791.44503384968	0	8758.18599033816	1	1	1	2	2019-03-29T15:12:05.747	NG_ecoli_LTEE_151_DM25	-500	866	165.15	DIA_100X_EMPTY_1x1_100ms	2f9020e7-638d-4f98-ae52-c29aedd8401e	EPI_100X_YFP_1x1_200ms_25sola	EPI_100X_RFP_1x1_200ms_25sola
22	20	12.7318489590173	255	-39.9518600999189	826.894117647059	1975.84705882353	243265	953.980392156863	29.4833623538618	63.145129055973	1	139686	547.788235294118	356.331208402269	438.20446737992	0	NaN	NaN	NaN	NaN	NaN	222.835962423576	0.999914614026745	18.6627388778807	15.1191597014327	11.4506801907374	4.09836567582401	0.00354315438247788	0.00163494149825443	1	1.00003158970681	1921.88692236021	0	8944.70588235294	1	1	1	2	2019-03-29T15:12:05.747	NG_ecoli_LTEE_151_DM25	-500	866	165.15	DIA_100X_EMPTY_1x1_100ms	754666c1-6ce1-43d6-a7cd-d22e52392aa3	EPI_100X_YFP_1x1_200ms_25sola	EPI_100X_RFP_1x1_200ms_25sola
23	30	13.5431044119973	407	46.1445981799587	878.383292383292	750.579852579853	808973	1987.64864864865	29.4833623538618	63.145129055973	3	129562	318.334152334152	356.331208402269	438.20446737992	0	NaN	NaN	NaN	NaN	NaN	339.252973697356	0.991863499396747	29.6464350559101	13.0730114619475	11.1310983178767	3.0194450262185	0.00895160621093929	0.0057171939721185	0	1.00163411110728	2884.95070252459	0	8485.04176904177	1	1	1	2	2019-03-29T15:12:05.747	NG_ecoli_LTEE_151_DM25	-500	866	165.15	DIA_100X_EMPTY_1x1_100ms	813aae54-b1c4-4435-b85d-96b11feed699	EPI_100X_YFP_1x1_200ms_25sola	EPI_100X_RFP_1x1_200ms_25sola
24	19	10.9321610424422	208	-45.96851426115	965.927884615385	308.5625	32220	154.903846153846	29.4833623538618	63.145129055973	2	2197506	10564.9326923077	356.331208402269	438.20446737992	1	NaN	NaN	NaN	NaN	NaN	193.429640806884	0.999843431225736	17.5695779492879	14.1004012646545	10.4804167426258	3.94862195840635	0.000900230295505502	0.000509402470766855	1	1.00000141876243	1515.68277468762	0	9127.47115384615	1	1	1	2	2019-03-29T15:12:05.747	NG_ecoli_LTEE_151_DM25	-500	866	165.15	DIA_100X_EMPTY_1x1_100ms	c1f53f76-a993-4710-ae7b-dbb6a94542df	EPI_100X_YFP_1x1_200ms_25sola	EPI_100X_RFP_1x1_200ms_25sola
25	35	14.2995874145421	503	43.9437739856929	1015.0675944334	321.974155069582	2340407	4652.89662027833	29.4833623538618	63.145129055973	2	177194	352.27435387674	356.331208402269	438.20446737992	0	NaN	NaN	NaN	NaN	NaN	416.531695555228	0.936675038756495	34.1191486331282	14.641310967233	11.9080260187853	3.15847977514194	0.007815856701432	0.0028552826193995	2	1.00059526427938	3799.86018332419	0	7976.9662027833	1	1	1	2	2019-03-29T15:12:05.747	NG_ecoli_LTEE_151_DM25	-500	866	165.15	DIA_100X_EMPTY_1x1_100ms	43da8eaf-d67f-4277-b08f-48fbeb62deab	EPI_100X_YFP_1x1_200ms_25sola	EPI_100X_RFP_1x1_200ms_25sola
26	28	13.5009550422562	378	44.6375339584424	1016.2962962963	1529.40476190476	1084935	2870.19841269841	29.4833623538618	63.145129055973	2	118605	313.769841269841	356.331208402269	438.20446737992	0	NaN	NaN	NaN	NaN	NaN	305.776110016197	0.999865822185736	24.9495342287962	14.673307392201	11.5648012009334	4.09314969585179	0.0120554263739812	0.00611995981917983	1	1.00163092328641	2620.76854154351	0	8124.35714285714	1	1	1	2	2019-03-29T15:12:05.747	NG_ecoli_LTEE_151_DM25	-500	866	165.15	DIA_100X_EMPTY_1x1_100ms	17490989-de2f-4094-b62e-c0a8ca6ab83d	EPI_100X_YFP_1x1_200ms_25sola	EPI_100X_RFP_1x1_200ms_25sola
27	30	12.5626773048667	377	48.62398798086	1082.24933687003	1557.54376657825	377343	1000.90981432361	29.4833623538618	63.145129055973	2	108029	286.549071618037	356.331208402269	438.20446737992	0	NaN	NaN	NaN	NaN	NaN	313.240661164452	0.990866173920762	27.9007843204183	12.7626585759065	10.8016174810119	3.21461296609847	0.0106413784511812	0.00539529964157265	1	1.00164514667175	2556.72418889979	0	8327.6949602122	1	1	1	2	2019-03-29T15:12:05.747	NG_ecoli_LTEE_151_DM25	-500	866	165.15	DIA_100X_EMPTY_1x1_100ms	2a32581d-c730-4570-ad00-743d65501515	EPI_100X_YFP_1x1_200ms_25sola	EPI_100X_RFP_1x1_200ms_25sola
28	21	13.4872561535961	284	-45.0673791134455	1086.68661971831	1894.66197183099	220508	776.43661971831	29.4833623538618	63.145129055973	3	117794	414.767605633803	356.331208402269	438.20446737992	0	NaN	NaN	NaN	NaN	NaN	226.27163779019	0.999846676258137	17.7412777349644	16.3801062304911	12.2716247012746	4.43929061075386	0.0145016846395872	0.0079695799424203	0	1.00133711549063	2098.35471913292	0	8267.95422535211	1	1	1	2	2019-03-29T15:12:05.747	NG_ecoli_LTEE_151_DM25	-500	866	165.15	DIA_100X_EMPTY_1x1_100ms	d8539454-1851-469d-aae3-25bc3dce1a0b	EPI_100X_YFP_1x1_200ms_25sola	EPI_100X_RFP_1x1_200ms_25sola
29	19	11.9590442334911	228	-41.5182354437086	1125.13157894737	1636.75877192982	272865	1196.77631578947	29.4833623538618	63.145129055973	1	68074	298.570175438596	356.331208402269	438.20446737992	0	NaN	NaN	NaN	NaN	NaN	210.055597597845	0.99981740116302	18.0308164949449	14.4810374522041	11.0485635375209	4.03515381904108	0.000960955524186072	0.000413907234885006	1	1.00000256017101	1728.68916482479	0	8512.73245614035	1	1	1	2	2019-03-29T15:12:05.747	NG_ecoli_LTEE_151_DM25	-500	866	165.15	DIA_100X_EMPTY_1x1_100ms	99c7ba11-0194-4054-8d17-d1723dc79a15	EPI_100X_YFP_1x1_200ms_25sola	EPI_100X_RFP_1x1_200ms_25sola
30	24	13.2727052463914	319	23.6764447836386	1187.41379310345	1875.78056426332	57852	181.354231974922	29.4833623538618	63.145129055973	6	9840040	30846.5203761755	356.331208402269	438.20446737992	2	NaN	NaN	NaN	NaN	NaN	258.274887737681	0.999849695627358	21.8978853280097	14.8900018525963	11.2858647352733	4.02050305871768	0.0142883803320808	0.00724684607786268	1	1.00182474246807	2190.5932249843	0	8498.68338557994	1	1	1	2	2019-03-29T15:12:05.747	NG_ecoli_LTEE_151_DM25	-500	866	165.15	DIA_100X_EMPTY_1x1_100ms	8788164a-3766-42ac-aef9-58a31f9cbfd3	EPI_100X_YFP_1x1_200ms_25sola	EPI_100X_RFP_1x1_200ms_25sola
31	34	12.0456820635737	410	49.300259006161	1192.16097560976	792.5	655474	1598.71707317073	29.4833623538618	63.145129055973	3	103244	251.814634146341	356.331208402269	438.20446737992	0	NaN	NaN	NaN	NaN	NaN	354.214670765523	0.989842920100803	33.0610293737976	12.1643204830573	10.2725105465922	3.00276102972258	0.015350179143561	0.00376313375209241	1	1.00082217516938	2740.0560354995	0	8504.94634146341	1	1	1	2	2019-03-29T15:12:05.747	NG_ecoli_LTEE_151_DM25	-500	866	165.15	DIA_100X_EMPTY_1x1_100ms	01d5eeae-229c-46ad-9a00-ef902fff9323	EPI_100X_YFP_1x1_200ms_25sola	EPI_100X_RFP_1x1_200ms_25sola
32	17	12.0451343771309	206	-49.5586981849254	1190.5145631068	828.354368932039	940797	4566.97572815534	29.4833623538618	63.145129055973	1	58245	282.742718446602	356.331208402269	438.20446737992	0	NaN	NaN	NaN	NaN	NaN	191.311076624748	0.999869318244676	16.6987484746772	14.5556988651129	10.9383903580015	4.05572825751156	0.00185425184256516	0.000899680882245543	1	1.00001502030469	1569.2084586917	0	8550.53398058252	1	1	1	2	2019-03-29T15:12:05.747	NG_ecoli_LTEE_151_DM25	-500	866	165.15	DIA_100X_EMPTY_1x1_100ms	48819f77-345e-4df1-a75d-bbef38b9b68f	EPI_100X_YFP_1x1_200ms_25sola	EPI_100X_RFP_1x1_200ms_25sola
33	32	8.55874335694942	274	9.21203900067656	1197.1897810219	2004.66058394161	34551	126.098540145985	29.4833623538618	63.145129055973	1	7801079	28471.0912408759	356.331208402269	438.20446737992	3	NaN	NaN	NaN	NaN	NaN	292.63890994583	0.861279595093444	31.1105170405446	12.8721909360539	9.16996954312316	2.90165439987263	0.0201396592300009	0.00780456667311482	1	1.00300897481034	2054.62655439153	1	10129.5072992701	1	1	1	2	2019-03-29T15:12:05.747	NG_ecoli_LTEE_151_DM25	-500	866	165.15	DIA_100X_EMPTY_1x1_100ms	42e6dbaa-baab-4e06-a87b-52416f9b9989	EPI_100X_YFP_1x1_200ms_25sola	EPI_100X_RFP_1x1_200ms_25sola
34	28	13.5335155537344	379	46.4139556285187	1208.04221635884	219.160949868074	888339	2343.90237467018	29.4833623538618	63.145129055973	4	133200	351.451187335092	356.331208402269	438.20446737992	0	NaN	NaN	NaN	NaN	NaN	319.5558118411	0.999826748530322	26.1861314624974	14.4443606834444	11.8301329800223	3.668231030155	0.00432341143882504	0.00182528664744969	1	1.00014341744236	2878.32929684458	0	8141.47229551451	1	1	1	2	2019-03-29T15:12:05.747	NG_ecoli_LTEE_151_DM25	-500	866	165.15	DIA_100X_EMPTY_1x1_100ms	3e4f7540-fb98-42c8-9681-f50213ece04b	EPI_100X_YFP_1x1_200ms_25sola	EPI_100X_RFP_1x1_200ms_25sola
35	35	11.5889353226834	406	48.2448233712423	1215.95073891626	52.2536945812808	261947	645.189655172414	29.4833623538618	63.145129055973	3	657008	1618.24630541872	356.331208402269	438.20446737992	1	NaN	NaN	NaN	NaN	NaN	365.032577388231	0.961589296451779	34.6273793346898	11.9385722100053	10.3008604094487	2.49460263609329	0.0140379903453877	0.00675408647270471	2	1.00188416807375	2885.73541810484	0	8682.33497536946	1	1	1	2	2019-03-29T15:12:05.747	NG_ecoli_LTEE_151_DM25	-500	866	165.15	DIA_100X_EMPTY_1x1_100ms	504f2502-95c8-4745-94bb-2b9d6ca960ea	EPI_100X_YFP_1x1_200ms_25sola	EPI_100X_RFP_1x1_200ms_25sola
36	24	9.42069280933176	226	-39.7163175328834	1216.14159292035	1996.62831858407	36377	160.96017699115	29.4833623538618	63.145129055973	1	3811593	16865.4557522124	356.331208402269	438.20446737992	3	NaN	NaN	NaN	NaN	NaN	276.262195829882	0.854273224967037	27.8370368208461	11.8468093810492	9.2742420318632	2.67334321690042	0.108963231172318	0.0576101508353215	0	1.19595842268412	1880.48440626663	1	10405.1238938053	1	1	1	2	2019-03-29T15:12:05.747	NG_ecoli_LTEE_151_DM25	-500	866	165.15	DIA_100X_EMPTY_1x1_100ms	60996dac-0b07-4ec4-927e-e078e1144517	EPI_100X_YFP_1x1_200ms_25sola	EPI_100X_RFP_1x1_200ms_25sola
37	39	12.3259595103885	481	48.462558634975	1220.72557172557	1088.65488565489	271547	564.546777546778	29.4833623538618	63.145129055973	3	181664	377.679833679834	356.331208402269	438.20446737992	0	NaN	NaN	NaN	NaN	NaN	405.353259663495	0.900737911367293	38.4731993025	12.8223270342559	10.2758651722918	2.69121085852477	0.0165179656496643	0.00665998702412415	1	1.00342724320354	3190.69269714261	0	8715.19750519751	1	1	1	2	2019-03-29T15:12:05.747	NG_ecoli_LTEE_151_DM25	-500	866	165.15	DIA_100X_EMPTY_1x1_100ms	bb94b38f-6bfc-4279-b489-be87e69c95e5	EPI_100X_YFP_1x1_200ms_25sola	EPI_100X_RFP_1x1_200ms_25sola
38	24	12.8753725523457	310	28.5287826113818	1234.47419354839	1040.46451612903	35584	114.787096774194	29.4833623538618	63.145129055973	1	9944964	32080.5290322581	356.331208402269	438.20446737992	1	NaN	NaN	NaN	NaN	NaN	260.216160369122	0.999916178333684	22.8887086981886	13.9390892278497	11.0588218173816	3.54735432899875	0.00324168787065932	0.0016537226412734	1	1.0000289925725	2198.51227436254	0	8746.20322580645	1	1	1	2	2019-03-29T15:12:05.747	NG_ecoli_LTEE_151_DM25	-500	866	165.15	DIA_100X_EMPTY_1x1_100ms	8a581e15-9bd8-4891-9f88-74b340c28137	EPI_100X_YFP_1x1_200ms_25sola	EPI_100X_RFP_1x1_200ms_25sola
39	18	12.461181538646	226	-48.1421373275326	1278.97345132743	1492.11946902655	18291	80.9336283185841	29.4833623538618	63.145129055973	0	6499585	28759.2256637168	356.331208402269	438.20446737992	1	NaN	NaN	NaN	NaN	NaN	198.68809868822	0.999815089677785	17.7294085352756	14.4464465751005	10.5020439008626	4.2320350948236	0.0117256032030483	0.00649026391986612	0	1.00086815950157	1535.78983105444	0	9541.60619469026	1	1	1	2	2019-03-29T15:12:05.747	NG_ecoli_LTEE_151_DM25	-500	866	165.15	DIA_100X_EMPTY_1x1_100ms	389ee7b0-9b54-4673-950c-87c93283aa75	EPI_100X_YFP_1x1_200ms_25sola	EPI_100X_RFP_1x1_200ms_25sola
40	22	13.5069447765154	297	-38.4693396037547	1287.49494949495	1351.6430976431	61861	208.286195286195	29.4833623538618	63.145129055973	4	3532539	11894.0707070707	356.331208402269	438.20446737992	1	NaN	NaN	NaN	NaN	NaN	249.797228112166	0.999867929624401	20.0879329873693	15.2663123563309	11.9279926768995	4.05062629559539	0.00939682017592876	0.00500981657653293	0	1.00068631611779	2244.70802865268	0	8448.81481481482	1	1	1	2	2019-03-29T15:12:05.747	NG_ecoli_LTEE_151_DM25	-500	866	165.15	DIA_100X_EMPTY_1x1_100ms	d6c03a23-0c7d-4b15-b729-564f366ba999	EPI_100X_YFP_1x1_200ms_25sola	EPI_100X_RFP_1x1_200ms_25sola
41	36	12.3412375303365	445	47.9995956230622	1304.10786516854	775.532584269663	1820163	4090.25393258427	29.4833623538618	63.145129055973	2	118942	267.285393258427	356.331208402269	438.20446737992	0	NaN	NaN	NaN	NaN	NaN	391.47892079018	0.95700126442518	36.4725302250532	12.4647195633143	10.4603159865568	2.57151369515616	0.0222193861062774	0.00911724912036559	1	1.00563914415892	3134.3347821254	0	8689.84269662921	1	1	1	2	2019-03-29T15:12:05.747	NG_ecoli_LTEE_151_DM25	-500	866	165.15	DIA_100X_EMPTY_1x1_100ms	b5584c31-d978-46b6-986e-80e27e5a3bb3	EPI_100X_YFP_1x1_200ms_25sola	EPI_100X_RFP_1x1_200ms_25sola
42	26	14.0966280894358	367	33.1114178249251	1309.9591280654	2016.13623978202	123584	336.741144414169	29.4833623538618	63.145129055973	7	4675465	12739.6866485014	356.331208402269	438.20446737992	2	NaN	NaN	NaN	NaN	NaN	301.896566155014	0.999858320203343	24.1834724902369	14.9727091069394	12.1039734418806	3.75258555697804	0.013916408597974	0.00734572032396659	0	1.00208192470156	2782.68768907061	0	8290.47138964578	1	1	1	2	2019-03-29T15:12:05.747	NG_ecoli_LTEE_151_DM25	-500	866	165.15	DIA_100X_EMPTY_1x1_100ms	67a95be2-8874-4fcc-9e47-2d4cbbb111ea	EPI_100X_YFP_1x1_200ms_25sola	EPI_100X_RFP_1x1_200ms_25sola
43	28	12.6780685360718	356	44.7199968908321	1364.50561797753	826.457865168539	758545	2130.74438202247	29.4833623538618	63.145129055973	2	95460	268.14606741573	356.331208402269	438.20446737992	0	NaN	NaN	NaN	NaN	NaN	303.281319822581	0.998247526841195	26.812460112978	13.0284037424866	11.0272543174575	3.11417535590583	0.0119378411971619	0.00710630806886487	0	1.00237909221087	2560.71547571955	0	8409.26123595506	1	1	1	2	2019-03-29T15:12:05.747	NG_ecoli_LTEE_151_DM25	-500	866	165.15	DIA_100X_EMPTY_1x1_100ms	9bacbce9-486d-4451-8897-033b8bec02c5	EPI_100X_YFP_1x1_200ms_25sola	EPI_100X_RFP_1x1_200ms_25sola
44	20	11.6814683820362	234	-20.7224363901071	1409.30341880342	23.3760683760684	363628	1553.96581196581	29.4833623538618	63.145129055973	2	84080	359.316239316239	356.331208402269	438.20446737992	0	NaN	NaN	NaN	NaN	NaN	212.829240508082	0.999750567581048	19.511344390642	13.4088607898646	10.1190076777663	4.01946556872731	0.0868349855308875	0.00280171181220433	0	1.00000897519681	1569.10832596127	0	8900.67948717949	1	1	1	2	2019-03-29T15:12:05.747	NG_ecoli_LTEE_151_DM25	-500	866	165.15	DIA_100X_EMPTY_1x1_100ms	0d8819f1-fac2-4061-bdf4-d5fac397af55	EPI_100X_YFP_1x1_200ms_25sola	EPI_100X_RFP_1x1_200ms_25sola
45	22	11.9999708630257	265	19.1928316604093	1414.70943396226	189.060377358491	309859	1169.27924528302	29.4833623538618	63.145129055973	2	110882	418.422641509434	356.331208402269	438.20446737992	0	NaN	NaN	NaN	NaN	NaN	239.206561797588	0.99975996909341	21.7028173799379	13.1534719319154	10.6409557048799	3.35603863665115	0.00471552837199683	0.00223141726277823	1	1.00005646982328	1930.04425861163	0	8620.42641509434	1	1	1	2	2019-03-29T15:12:05.747	NG_ecoli_LTEE_151_DM25	-500	866	165.15	DIA_100X_EMPTY_1x1_100ms	ff53c9e1-b118-487d-a054-b85798d8b163	EPI_100X_YFP_1x1_200ms_25sola	EPI_100X_RFP_1x1_200ms_25sola
46	31	12.6190176362232	391	49.1194710484889	1486.13299232737	1597.38874680307	452417	1157.07672634271	29.4833623538618	63.145129055973	2	130795	334.514066496164	356.331208402269	438.20446737992	0	NaN	NaN	NaN	NaN	NaN	331.648066046447	0.999038066962403	28.7789469871368	13.2061905833894	11.229028269365	3.13664427318041	0.000889023163687843	0.000306646092696238	1	1.00000567865735	2850.02802743565	0	8322.45268542199	1	1	1	2	2019-03-29T15:12:05.747	NG_ecoli_LTEE_151_DM25	-500	866	165.15	DIA_100X_EMPTY_1x1_100ms	e88443e8-cb92-4c09-9f41-9916020ef52c	EPI_100X_YFP_1x1_200ms_25sola	EPI_100X_RFP_1x1_200ms_25sola
47	21	12.5997119711077	265	-33.8549056139008	1488.72452830189	1193.65660377358	26846	101.305660377358	29.4833623538618	63.145129055973	0	6712747	25331.120754717	356.331208402269	438.20446737992	1	NaN	NaN	NaN	NaN	NaN	236.143051634613	0.99991665729784	19.4269522852871	15.3174246546825	11.7747604420175	4.04639921243594	0.00487510846178306	0.00262910948914658	0	1.00017572763382	2115.4302735438	0	8686.60754716981	1	1	1	2	2019-03-29T15:12:05.747	NG_ecoli_LTEE_151_DM25	-500	866	165.15	DIA_100X_EMPTY_1x1_100ms	c3a3627a-e7c7-4b7c-af48-0c8828bab280	EPI_100X_YFP_1x1_200ms_25sola	EPI_100X_RFP_1x1_200ms_25sola
48	23	12.5029302759478	290	0.209514545978662	1507.84827586207	885.275862068965	65612	226.248275862069	29.4833623538618	63.145129055973	5	3177929	10958.375862069	356.331208402269	438.20446737992	1	NaN	NaN	NaN	NaN	NaN	253.254043445456	0.999900876555118	21.9040193111881	14.318658326452	11.0272407997867	3.91765356368081	0.00141098215838999	0.000818454528349728	1	1.00000530472422	2091.93126924974	0	8772.70344827586	1	1	1	2	2019-03-29T15:12:05.747	NG_ecoli_LTEE_151_DM25	-500	866	165.15	DIA_100X_EMPTY_1x1_100ms	7a52bdc7-d558-4fd2-9976-b010cd66adbd	EPI_100X_YFP_1x1_200ms_25sola	EPI_100X_RFP_1x1_200ms_25sola
49	37	14.6916004189317	545	48.7936509252095	1517.05688073395	727.038532110092	1205743	2212.37247706422	29.4833623538618	63.145129055973	4	181794	333.566972477064	356.331208402269	438.20446737992	0	NaN	NaN	NaN	NaN	NaN	448.652347432212	0.960926407954572	35.432451743775	14.7703685114623	12.323081112326	3.15284825434531	0.0162210324898811	0.00578733604790579	2	1.00101766356566	4226.00201554926	0	8051.27706422018	1	1	1	2	2019-03-29T15:12:05.747	NG_ecoli_LTEE_151_DM25	-500	866	165.15	DIA_100X_EMPTY_1x1_100ms	0fe1aa38-b32e-4823-814f-7a8a50dc1bc0	EPI_100X_YFP_1x1_200ms_25sola	EPI_100X_RFP_1x1_200ms_25sola
50	33	14.1778595747386	468	46.8082073253101	1558.19658119658	1357.6047008547	1588806	3394.88461538462	29.4833623538618	63.145129055973	2	151003	322.655982905983	356.331208402269	438.20446737992	0	NaN	NaN	NaN	NaN	NaN	373.214388686273	0.971329419322625	31.4927360318884	13.6924571089129	11.4910077530146	3.10592898212732	0.0106795903469164	0.00441160818694813	1	1.00120691860184	3266.00247638862	0	8490.11111111111	1	1	1	2	2019-03-29T15:12:05.747	NG_ecoli_LTEE_151_DM25	-500	866	165.15	DIA_100X_EMPTY_1x1_100ms	3dd3c370-9b4b-4ea2-bec2-340aa284f444	EPI_100X_YFP_1x1_200ms_25sola	EPI_100X_RFP_1x1_200ms_25sola
51	23	14.1920287507252	327	-29.814806702859	1576.30581039755	1951.4250764526	884277	2704.21100917431	29.4833623538618	63.145129055973	3	1531164	4682.45871559633	356.331208402269	438.20446737992	2	NaN	NaN	NaN	NaN	NaN	269.407773306027	0.999917921732276	21.3206418859283	15.6495824161719	11.9891344849955	4.31687766746359	0.0107017226180008	0.00579837558667447	0	1.00107889707231	2406.94308250536	1	8355.80122324159	1	1	1	2	2019-03-29T15:12:05.747	NG_ecoli_LTEE_151_DM25	-500	866	165.15	DIA_100X_EMPTY_1x1_100ms	7b30b0b7-48e7-43fb-b992-b3990befa257	EPI_100X_YFP_1x1_200ms_25sola	EPI_100X_RFP_1x1_200ms_25sola
52	34	14.4373955343334	491	45.8280217158919	1595.28105906314	1964.65987780041	11436768	23292.8065173116	29.4833623538618	63.145129055973	2	355432	723.894093686354	356.331208402269	438.20446737992	0	NaN	NaN	NaN	NaN	NaN	408.159755499231	0.920603769310987	31.8314227911768	16.3928870187474	12.4207626835979	3.49923734289139	0.0164873774435706	0.00759646007140276	2	1.00430079018807	3856.9362487207	1	8085.07128309572	1	1	1	2	2019-03-29T15:12:05.747	NG_ecoli_LTEE_151_DM25	-500	866	165.15	DIA_100X_EMPTY_1x1_100ms	07ebab08-bcbc-4f09-ab3e-39e73b1f13fc	EPI_100X_YFP_1x1_200ms_25sola	EPI_100X_RFP_1x1_200ms_25sola
53	18	12.7227118831383	229	-49.9384548571062	1603.24890829694	125.96943231441	297984	1301.24017467249	29.4833623538618	63.145129055973	1	106764	466.218340611354	356.331208402269	438.20446737992	0	NaN	NaN	NaN	NaN	NaN	217.923457186607	0.999909761726399	17.4896214295357	16.2651322325206	11.8209349103172	4.61831296511247	0.00333553712569706	0.00155809638003027	1	1.00005534766981	1919.43735444194	1	7930.89956331878	1	1	1	2	2019-03-29T15:12:05.747	NG_ecoli_LTEE_151_DM25	-500	866	165.15	DIA_100X_EMPTY_1x1_100ms	3766c83e-5563-459d-9baf-7f77b598fcc5	EPI_100X_YFP_1x1_200ms_25sola	EPI_100X_RFP_1x1_200ms_25sola
54	19	12.8003718986037	244	-49.7613605700061	1619.68032786885	128.409836065574	393431	1612.42213114754	29.4833623538618	63.145129055973	1	110768	453.967213114754	356.331208402269	438.20446737992	0	NaN	NaN	NaN	NaN	NaN	225.645249021988	0.999924622336145	18.7878214589625	15.102223944135	11.4473238584919	4.11948059157463	0.0224750421802491	0.0123634088430469	0	1.00370631369192	1933.63387232239	1	8103.34426229508	1	1	1	2	2019-03-29T15:12:05.747	NG_ecoli_LTEE_151_DM25	-500	866	165.15	DIA_100X_EMPTY_1x1_100ms	b3b5c9cd-c920-4ba9-8bf0-d4c3cee30acf	EPI_100X_YFP_1x1_200ms_25sola	EPI_100X_RFP_1x1_200ms_25sola
55	21	13.8068694863168	290	-41.2077668205023	1630.31379310345	340.706896551724	66565	229.534482758621	29.4833623538618	63.145129055973	5	9172639	31629.7896551724	356.331208402269	438.20446737992	1	NaN	NaN	NaN	NaN	NaN	245.567094567782	0.999477832439419	20.3737164715808	14.5264913969429	11.2971109178473	3.96093357485096	0.0473869424655606	0.0257032209891091	0	1.01960074924973	2042.18426199897	0	9063.92068965517	1	1	1	2	2019-03-29T15:12:05.747	NG_ecoli_LTEE_151_DM25	-500	866	165.15	DIA_100X_EMPTY_1x1_100ms	0f60e758-ad30-4fca-afcc-b2dc7feac95d	EPI_100X_YFP_1x1_200ms_25sola	EPI_100X_RFP_1x1_200ms_25sola
56	29	12.0732390509513	350	47.6325957499579	1653.58	895.188571428571	272270	777.914285714286	29.4833623538618	63.145129055973	2	102767	293.62	356.331208402269	438.20446737992	0	NaN	NaN	NaN	NaN	NaN	294.29512797923	0.998384842268066	26.7198742330426	12.7094900284671	10.6916595210684	3.14303977660438	0.00351536229873752	0.00173679893298537	1	1.00015322525522	2398.91318343987	0	8286.09714285714	1	1	1	2	2019-03-29T15:12:05.747	NG_ecoli_LTEE_151_DM25	-500	866	165.15	DIA_100X_EMPTY_1x1_100ms	18b543c8-758a-4392-bd8c-9e79800305c1	EPI_100X_YFP_1x1_200ms_25sola	EPI_100X_RFP_1x1_200ms_25sola
57	26	12.4926283726551	325	42.8338804317884	1699.98769230769	1334.29538461538	264618	814.209230769231	29.4833623538618	63.145129055973	3	107706	331.403076923077	356.331208402269	438.20446737992	0	NaN	NaN	NaN	NaN	NaN	268.673014222341	0.999779183974976	23.8604828446108	13.5020528151751	10.9480539297835	3.37925169524899	0.00219525787566113	0.00107090345825442	1	1.00001434963757	2246.17177343652	0	8398.90461538462	1	1	1	2	2019-03-29T15:12:05.747	NG_ecoli_LTEE_151_DM25	-500	866	165.15	DIA_100X_EMPTY_1x1_100ms	6a41ea6c-0602-499a-ac11-f4db91d0a90c	EPI_100X_YFP_1x1_200ms_25sola	EPI_100X_RFP_1x1_200ms_25sola
58	42	12.1597362256781	512	47.9547775991009	1744.359375	1099.93359375	1144831	2235.998046875	29.4833623538618	63.145129055973	4	183027	357.474609375	356.331208402269	438.20446737992	0	NaN	NaN	NaN	NaN	NaN	436.674473166352	0.899563238975154	41.3602300800896	12.8750181987303	10.2692002746406	2.84175476855408	0.0112366421734747	0.00294434295153527	2	1.00072743393071	3425.67434205098	0	8536.505859375	1	1	1	2	2019-03-29T15:12:05.747	NG_ecoli_LTEE_151_DM25	-500	866	165.15	DIA_100X_EMPTY_1x1_100ms	277bda42-4c1b-4f1a-a7e1-1147f7f5be74	EPI_100X_YFP_1x1_200ms_25sola	EPI_100X_RFP_1x1_200ms_25sola
59	25	12.027157956123	301	37.1927385513242	1741.1561461794	1844.98671096346	428537	1423.71096345515	29.4833623538618	63.145129055973	2	132653	440.707641196013	356.331208402269	438.20446737992	0	NaN	NaN	NaN	NaN	NaN	257.008650058304	0.999802339531741	23.1857122876179	13.7421713865531	10.5027392817254	3.80676398672249	0.0148638586244609	0.00394179843709502	1	1.00050298709164	2008.70191349327	0	8502.61794019934	1	1	1	2	2019-03-29T15:12:05.747	NG_ecoli_LTEE_151_DM25	-500	866	165.15	DIA_100X_EMPTY_1x1_100ms	b87c8648-5847-4f80-8533-4b3c0eaae256	EPI_100X_YFP_1x1_200ms_25sola	EPI_100X_RFP_1x1_200ms_25sola
60	24	14.3620753774262	345	-15.6614316911263	1799.5652173913	1898.11304347826	1015337	2943.00579710145	29.4833623538618	63.145129055973	2	190293	551.573913043478	356.331208402269	438.20446737992	0	NaN	NaN	NaN	NaN	NaN	270.758308390252	0.999923965642661	21.2851857803654	15.9663160373723	12.2945401393811	4.19971362425297	0.00495419153336026	0.00268033928439939	0	1.00022368543916	2526.92239767233	0	8175.49855072464	1	1	1	2	2019-03-29T15:12:05.747	NG_ecoli_LTEE_151_DM25	-500	866	165.15	DIA_100X_EMPTY_1x1_100ms	9eac2840-724e-4e8c-b4a9-c0dbd7bbd703	EPI_100X_YFP_1x1_200ms_25sola	EPI_100X_RFP_1x1_200ms_25sola
61	26	11.6911844004056	305	45.3442436534166	1822.31803278689	157.459016393443	1526203	5003.94426229508	29.4833623538618	63.145129055973	3	129675	425.16393442623	356.331208402269	438.20446737992	0	NaN	NaN	NaN	NaN	NaN	273.580845741992	0.999690712464498	25.4670606560416	12.6229981315424	10.3040086497442	3.33267945346159	0.0155962007463399	0.00313751333375496	1	1.00036423310463	2123.64115539502	0	8632.4	1	1	1	2	2019-03-29T15:12:05.747	NG_ecoli_LTEE_151_DM25	-500	866	165.15	DIA_100X_EMPTY_1x1_100ms	41fd002c-3c0d-4d22-b1ca-d236dfc5c5df	EPI_100X_YFP_1x1_200ms_25sola	EPI_100X_RFP_1x1_200ms_25sola
62	32	12.8968023776629	413	45.0205250202286	1853.90314769976	1575.99031476998	1212312	2935.38014527845	29.4833623538618	63.145129055973	2	155486	376.479418886199	356.331208402269	438.20446737992	0	NaN	NaN	NaN	NaN	NaN	346.171552566456	0.971819159072489	31.149038396932	12.9624276452878	10.8294482890461	2.85109175177411	0.0131738634850669	0.00592159814298654	1	1.00123124344658	2869.10993407789	0	8361.85472154964	1	1	1	2	2019-03-29T15:12:05.747	NG_ecoli_LTEE_151_DM25	-500	866	165.15	DIA_100X_EMPTY_1x1_100ms	92def923-cc77-46dd-8032-ef7a2e469852	EPI_100X_YFP_1x1_200ms_25sola	EPI_100X_RFP_1x1_200ms_25sola
63	23	11.8909216822132	274	34.4632668510692	1875.05474452555	157.948905109489	823333	3004.86496350365	29.4833623538618	63.145129055973	2	125919	459.558394160584	356.331208402269	438.20446737992	0	NaN	NaN	NaN	NaN	NaN	244.20623095133	0.99968696458845	22.0697579670949	13.1442347528827	10.6411031103069	3.41704548896106	0.00786710221105519	0.00385012405467404	1	1.00051534268951	1962.73087682013	0	8721.44160583942	1	1	1	2	2019-03-29T15:12:05.747	NG_ecoli_LTEE_151_DM25	-500	866	165.15	DIA_100X_EMPTY_1x1_100ms	60e4308d-1978-42bf-b379-defb8fb93621	EPI_100X_YFP_1x1_200ms_25sola	EPI_100X_RFP_1x1_200ms_25sola
64	20	11.6005608026489	232	-46.273650902865	1898.83189655172	2040.69396551724	210017	905.245689655172	29.4833623538618	63.145129055973	3	1941519	8368.61637931034	356.331208402269	438.20446737992	1	NaN	NaN	NaN	NaN	NaN	NaN	NaN	NaN	NaN	NaN	NaN	NaN	NaN	NaN	NaN	NaN	0	8160.24137931035	1	1	1	2	2019-03-29T15:12:05.747	NG_ecoli_LTEE_151_DM25	-500	866	165.15	DIA_100X_EMPTY_1x1_100ms	200f686e-823d-414b-81da-79a7737eecf1	EPI_100X_YFP_1x1_200ms_25sola	EPI_100X_RFP_1x1_200ms_25sola
65	32	13.182006428842	422	48.8560997298412	1907.44075829384	1075.95971563981	302447	716.699052132701	29.4833623538618	63.145129055973	4	188081	445.689573459716	356.331208402269	438.20446737992	0	NaN	NaN	NaN	NaN	NaN	353.876758493909	0.985258437757888	30.0968134880603	13.8818720798242	11.2379960683893	3.47536707796029	0.00689314098501374	0.00401046043361671	0	1.00093669010451	2985.3011615434	0	8402.05687203791	1	1	1	2	2019-03-29T15:12:05.747	NG_ecoli_LTEE_151_DM25	-500	866	165.15	DIA_100X_EMPTY_1x1_100ms	872b367e-1183-4387-bfbf-6a196c2bc202	EPI_100X_YFP_1x1_200ms_25sola	EPI_100X_RFP_1x1_200ms_25sola
66	20	11.9765507622095	240	-40.4021182265799	2012.9875	396.475	40661	169.420833333333	29.4833623538618	63.145129055973	2	9449525	39373.0208333333	356.331208402269	438.20446737992	2	NaN	NaN	NaN	NaN	NaN	224.922631457011	0.999839328044873	18.9708968378128	15.1499586829902	11.247035248011	4.12104121186989	0.0319570107862358	0.0164347345499679	0	1.0069422489994	1884.75045219504	0	10278.325	1	1	1	2	2019-03-29T15:12:05.747	NG_ecoli_LTEE_151_DM25	-500	866	165.15	DIA_100X_EMPTY_1x1_100ms	e0db6cd8-0747-492c-a4f5-b3a154f3d009	EPI_100X_YFP_1x1_200ms_25sola	EPI_100X_RFP_1x1_200ms_25sola
1	19	10.9453385998292	209	-48.6004087698699	8.09569377990431	856.258373205742	180851	865.315789473684	42.4782639511321	172.904983942255	2	73333	350.875598086124	359.593687161451	553.323884647832	0	NaN	NaN	NaN	NaN	NaN	NaN	NaN	NaN	NaN	NaN	NaN	NaN	NaN	NaN	NaN	NaN	0	8390.15311004785	1	1	1	3	2019-03-29T15:12:18.376	NG_ecoli_LTEE_151_DM25	-1000	-0	165.15	DIA_100X_EMPTY_1x1_100ms	19dad8b0-6057-439b-b3de-76e351806e03	EPI_100X_YFP_1x1_200ms_25sola	EPI_100X_RFP_1x1_200ms_25sola
2	26	12.7432762503047	332	-49.9999887094777	21.7138554216867	1718.77409638554	668210	2012.68072289157	42.4782639511321	172.904983942255	3	3220136	9699.20481927711	359.593687161451	553.323884647832	1	NaN	NaN	NaN	NaN	NaN	246.250001307839	0.996781322048768	21.8014491378595	15.5075750907964	10.8265582700286	3.88707584567583	0.0377813731419895	0.0167572084863912	1	1.01002952196887	2007.0402344787	0	9252.23192771084	1	1	1	3	2019-03-29T15:12:18.376	NG_ecoli_LTEE_151_DM25	-1000	-0	165.15	DIA_100X_EMPTY_1x1_100ms	9a316710-10f3-413a-b830-e22397e70a60	EPI_100X_YFP_1x1_200ms_25sola	EPI_100X_RFP_1x1_200ms_25sola
3	21	11.8939939997605	250	-28.7296345694975	26.3	1073.288	927748	3710.992	42.4782639511321	172.904983942255	1	101485	405.94	359.593687161451	553.323884647832	0	NaN	NaN	NaN	NaN	NaN	217.313161811804	0.999849597591821	19.0822251730494	14.1451596002378	10.5947400421642	4.19883270459366	0.0224932701707114	0.00132489873854741	1	1.00001430570469	1682.28474933522	0	8790.676	1	1	1	3	2019-03-29T15:12:18.376	NG_ecoli_LTEE_151_DM25	-1000	-0	165.15	DIA_100X_EMPTY_1x1_100ms	5c83dbeb-1e86-4d7c-aa37-3984b9468480	EPI_100X_YFP_1x1_200ms_25sola	EPI_100X_RFP_1x1_200ms_25sola
4	30	13.9924090012846	420	47.835254989101	33.3761904761905	1413.30952380952	3462207	8243.35	42.4782639511321	172.904983942255	3	160354	381.795238095238	359.593687161451	553.323884647832	0	NaN	NaN	NaN	NaN	NaN	340.30877305997	0.995877327608096	28.3303247354368	14.0667642826686	11.7193367068375	3.3345145130661	0.00257498573628024	0.00143598410432431	1	1.00003300519589	3055.95882359356	0	8189.32380952381	1	1	1	3	2019-03-29T15:12:18.376	NG_ecoli_LTEE_151_DM25	-1000	-0	165.15	DIA_100X_EMPTY_1x1_100ms	37ffee60-248c-49a2-96fa-0d2138326aac	EPI_100X_YFP_1x1_200ms_25sola	EPI_100X_RFP_1x1_200ms_25sola
5	34	11.3519628561068	386	49.3481074737705	39.2176165803109	105.99481865285	4621079	11971.707253886	42.4782639511321	172.904983942255	3	215474	558.222797927461	359.593687161451	553.323884647832	0	NaN	NaN	NaN	NaN	NaN	340.09459270357	0.970446022376559	32.9878007532281	12.2794022003635	10.011573046139	2.65961587472824	0.00780003410090391	0.00430863301593626	1	1.00141501509001	2596.8561014554	0	9110.19430051813	1	1	1	3	2019-03-29T15:12:18.376	NG_ecoli_LTEE_151_DM25	-1000	-0	165.15	DIA_100X_EMPTY_1x1_100ms	b69d10e1-5aa7-4214-9c92-606900380e57	EPI_100X_YFP_1x1_200ms_25sola	EPI_100X_RFP_1x1_200ms_25sola
6	23	12.4236754898336	286	24.7625443994854	33.4615384615385	428.391608391608	461699	1614.33216783217	42.4782639511321	172.904983942255	2	234275	819.143356643357	359.593687161451	553.323884647832	0	NaN	NaN	NaN	NaN	NaN	237.513866466085	0.999918871459975	21.8797378227819	13.1183656041392	10.5345792055023	3.35212635911259	0.00232103846639092	0.00104797896466062	1	1.00001847569641	1907.06888584694	0	8876.2972027972	1	1	1	3	2019-03-29T15:12:18.376	NG_ecoli_LTEE_151_DM25	-1000	-0	165.15	DIA_100X_EMPTY_1x1_100ms	cf5754c5-7ef5-4bd7-9b8d-9962fc3a5998	EPI_100X_YFP_1x1_200ms_25sola	EPI_100X_RFP_1x1_200ms_25sola
7	25	12.7204512427174	318	37.3871535996358	38.5031446540881	1620.18238993711	473817	1489.99056603774	42.4782639511321	172.904983942255	1	203558	640.119496855346	359.593687161451	553.323884647832	0	NaN	NaN	NaN	NaN	NaN	271.727255473051	0.999803460043985	23.0785096353706	14.3181229016839	11.3527051641141	3.69092538062493	0.0141363687815746	0.00706140871603855	1	1.00187785453141	2336.12651753649	0	8368.70754716981	1	1	1	3	2019-03-29T15:12:18.376	NG_ecoli_LTEE_151_DM25	-1000	-0	165.15	DIA_100X_EMPTY_1x1_100ms	58bbcf7d-fa0d-49fb-91bd-238357e2f625	EPI_100X_YFP_1x1_200ms_25sola	EPI_100X_RFP_1x1_200ms_25sola
8	31	11.8991839221971	372	46.2759345123554	61.3924731182796	132.252688172043	1600333	4301.97043010753	42.4782639511321	172.904983942255	2	198428	533.408602150538	359.593687161451	553.323884647832	0	NaN	NaN	NaN	NaN	NaN	335.367362129185	0.962657179403549	31.049714953909	12.7555150030131	10.4752986888776	2.87023481400919	0.00386758139984866	0.0018844987071509	1	1.00007255089655	2675.96438614603	0	8892.91935483871	1	1	1	3	2019-03-29T15:12:18.376	NG_ecoli_LTEE_151_DM25	-1000	-0	165.15	DIA_100X_EMPTY_1x1_100ms	58668c33-69dd-4ad6-a8ed-e11bf705f197	EPI_100X_YFP_1x1_200ms_25sola	EPI_100X_RFP_1x1_200ms_25sola
9	23	11.4721528954198	264	36.5922987944574	59.2234848484849	233.867424242424	1231524	4664.86363636364	42.4782639511321	172.904983942255	2	199083	754.102272727273	359.593687161451	553.323884647832	0	NaN	NaN	NaN	NaN	NaN	225.272400671239	0.999700305555705	21.1194006305415	12.7374472289914	10.2463743539596	3.34992921339738	0.00764638417075385	0.00420044485390222	0	1.00054059025802	1741.45360185735	0	8832.98106060606	1	1	1	3	2019-03-29T15:12:18.376	NG_ecoli_LTEE_151_DM25	-1000	-0	165.15	DIA_100X_EMPTY_1x1_100ms	bce06713-9601-4764-bd6d-57e743089e0c	EPI_100X_YFP_1x1_200ms_25sola	EPI_100X_RFP_1x1_200ms_25sola
10	26	11.7442710344755	313	44.4606479507057	66.7891373801917	475.600638977636	406339	1298.20766773163	42.4782639511321	172.904983942255	2	119242	380.964856230032	359.593687161451	553.323884647832	0	NaN	NaN	NaN	NaN	NaN	268.454904352431	0.998815318989108	25.1723665560856	12.4328940709015	10.3161975819412	3.1535948659185	0.00293679085270634	0.00147576887923429	1	1.00009309061469	2104.03631552078	0	8506.61661341853	1	1	1	3	2019-03-29T15:12:18.376	NG_ecoli_LTEE_151_DM25	-1000	-0	165.15	DIA_100X_EMPTY_1x1_100ms	cc7d52d9-96b1-41c6-bee9-e4c5dd577fda	EPI_100X_YFP_1x1_200ms_25sola	EPI_100X_RFP_1x1_200ms_25sola
11	24	12.0000801529104	288	36.9451496040114	82.96875	1197.12847222222	36633	127.197916666667	42.4782639511321	172.904983942255	0	8346079	28979.4409722222	359.593687161451	553.323884647832	1	NaN	NaN	NaN	NaN	NaN	244.69223571827	0.999936682351671	22.451861258737	13.0137798827741	10.3902842250641	3.57919843219296	0.00504396529738193	0.00221879707077761	1	1.00017359710542	1903.69376189855	0	9156.30902777778	1	1	1	3	2019-03-29T15:12:18.376	NG_ecoli_LTEE_151_DM25	-1000	-0	165.15	DIA_100X_EMPTY_1x1_100ms	9d8a40f8-7681-4d44-9b99-4a6484fff92c	EPI_100X_YFP_1x1_200ms_25sola	EPI_100X_RFP_1x1_200ms_25sola
12	27	13.0407754828469	353	40.5923573995919	87.7932011331445	97.9008498583569	634587	1797.69688385269	42.4782639511321	172.904983942255	3	172756	489.393767705382	359.593687161451	553.323884647832	0	NaN	NaN	NaN	NaN	NaN	285.331990718933	0.996622734078755	25.5818254719083	13.1165626454311	10.7698250749776	3.27153158562276	0.00440326766193533	0.00213327712116214	1	1.00020406556759	2330.44421802378	0	8433.88101983003	1	1	1	3	2019-03-29T15:12:18.376	NG_ecoli_LTEE_151_DM25	-1000	-0	165.15	DIA_100X_EMPTY_1x1_100ms	6bea95e6-0d9a-454f-b960-195a7057e7db	EPI_100X_YFP_1x1_200ms_25sola	EPI_100X_RFP_1x1_200ms_25sola
13	31	12.096589127696	375	48.5411278166198	91.1786666666667	588.074666666667	434323	1158.19466666667	42.4782639511321	172.904983942255	3	236056	629.482666666667	359.593687161451	553.323884647832	0	NaN	NaN	NaN	NaN	NaN	316.156517872351	0.987371359181643	29.5329375096502	12.335961988412	10.1961028264841	3.20297988306443	0.0266676492482908	0.00296729044447299	1	1.00019106608499	2411.37603847893	0	8767.14666666667	1	1	1	3	2019-03-29T15:12:18.376	NG_ecoli_LTEE_151_DM25	-1000	-0	165.15	DIA_100X_EMPTY_1x1_100ms	de0c6b4d-cf56-4a3e-9a19-98f84b86010d	EPI_100X_YFP_1x1_200ms_25sola	EPI_100X_RFP_1x1_200ms_25sola
14	25	12.5909286588839	316	39.3185950647909	122.806962025316	580.689873417722	63754	201.753164556962	42.4782639511321	172.904983942255	0	11997490	37966.7405063291	359.593687161451	553.323884647832	2	NaN	NaN	NaN	NaN	NaN	264.321309998499	0.999313232264277	23.9639410840735	13.2846140300523	10.5656046378727	3.49098965461179	0.0050630100623249	0.00219977059979722	1	1.00020186328388	2101.05216637506	0	8783.84493670886	1	1	1	3	2019-03-29T15:12:18.376	NG_ecoli_LTEE_151_DM25	-1000	-0	165.15	DIA_100X_EMPTY_1x1_100ms	ca0dbfe2-ceb6-49cb-8086-4b71fe9aec17	EPI_100X_YFP_1x1_200ms_25sola	EPI_100X_RFP_1x1_200ms_25sola
15	32	10.2671834046225	329	41.2841769315074	136.273556231003	1874.30395136778	77011	234.075987841945	42.4782639511321	172.904983942255	2	13573031	41255.4133738602	359.593687161451	553.323884647832	2	NaN	NaN	NaN	NaN	NaN	319.744600993543	0.945377752771419	32.6290422358781	12.2259205420299	9.5799106344413	2.59588182688794	0.0300676847365664	0.0137431316051178	0	1.01369493394051	2351.89063645921	1	9680.84194528875	1	1	1	3	2019-03-29T15:12:18.376	NG_ecoli_LTEE_151_DM25	-1000	-0	165.15	DIA_100X_EMPTY_1x1_100ms	a974a835-9ae4-4775-9b06-4057867fa789	EPI_100X_YFP_1x1_200ms_25sola	EPI_100X_RFP_1x1_200ms_25sola
16	22	11.3282156501623	249	23.7077107082817	133.469879518072	972.261044176707	992254	3984.95582329317	42.4782639511321	172.904983942255	2	82380	330.843373493976	359.593687161451	553.323884647832	0	NaN	NaN	NaN	NaN	NaN	213.72158794367	0.999718643174118	19.7817976569669	13.0817746590394	10.4077738058911	3.43754957768795	0.00199487891556501	0.0011188313643912	0	1.00003310992579	1682.95043920064	0	8731.74698795181	1	1	1	3	2019-03-29T15:12:18.376	NG_ecoli_LTEE_151_DM25	-1000	-0	165.15	DIA_100X_EMPTY_1x1_100ms	27b99963-c62e-4410-9dfe-07abafd026ca	EPI_100X_YFP_1x1_200ms_25sola	EPI_100X_RFP_1x1_200ms_25sola
17	23	12.9035626813757	298	-48.2547720528067	157.956375838926	1875.03355704698	245594	824.140939597315	42.4782639511321	172.904983942255	2	5134532	17229.9731543624	359.593687161451	553.323884647832	1	NaN	NaN	NaN	NaN	NaN	234.629808378742	0.929063218973842	18.0513586283217	16.3433755917062	11.5449244358145	4.41563089892614	0.0906602605896753	0.044094258794414	1	1.04631188275674	1889.65258205553	1	9369.14429530201	1	1	1	3	2019-03-29T15:12:18.376	NG_ecoli_LTEE_151_DM25	-1000	-0	165.15	DIA_100X_EMPTY_1x1_100ms	f947cda8-7511-4261-8afa-8e90f755e3a0	EPI_100X_YFP_1x1_200ms_25sola	EPI_100X_RFP_1x1_200ms_25sola
18	37	12.1231942341263	449	48.9393457519591	171.273942093541	522.02004454343	1574175	3505.95768374165	42.4782639511321	172.904983942255	2	193371	430.670378619154	359.593687161451	553.323884647832	0	NaN	NaN	NaN	NaN	NaN	393.740369260547	0.967218373402621	35.680140741323	12.6008671940461	10.7896001112371	2.65831472258551	0.0105012195194408	0.00580890937574132	1	1.00297768158214	3262.32435305538	0	8610.02004454343	1	1	1	3	2019-03-29T15:12:18.376	NG_ecoli_LTEE_151_DM25	-1000	-0	165.15	DIA_100X_EMPTY_1x1_100ms	9c502572-2a8c-47db-a2e7-d0310ea62ae0	EPI_100X_YFP_1x1_200ms_25sola	EPI_100X_RFP_1x1_200ms_25sola
19	30	11.8554853145968	357	47.9711903837478	256.756302521008	1762.00840336134	297651	833.756302521008	42.4782639511321	172.904983942255	2	420287	1177.27450980392	359.593687161451	553.323884647832	0	NaN	NaN	NaN	NaN	NaN	314.686958977396	0.988758678810997	29.0545505869476	12.5487175452839	10.4931343379088	2.94485715318263	0.00969511053868813	0.00549312116056161	1	1.00174098497512	2512.5488222034	0	8676.50700280112	1	1	1	3	2019-03-29T15:12:18.376	NG_ecoli_LTEE_151_DM25	-1000	-0	165.15	DIA_100X_EMPTY_1x1_100ms	904680c5-db18-45f8-af55-aa23e2e161d2	EPI_100X_YFP_1x1_200ms_25sola	EPI_100X_RFP_1x1_200ms_25sola
20	23	14.2625909826052	329	-13.3140587196531	263.747720364742	1331.02127659574	265800	807.90273556231	42.4782639511321	172.904983942255	1	108716	330.443768996961	359.593687161451	553.323884647832	0	NaN	NaN	NaN	NaN	NaN	271.557974269965	0.999911026391466	21.8828416283536	15.2009322634711	12.0433932795211	3.90912667625802	0.00166606713072659	0.000752772630189878	1	1.00001185595491	2492.82238429695	0	7990.87537993921	1	1	1	3	2019-03-29T15:12:18.376	NG_ecoli_LTEE_151_DM25	-1000	-0	165.15	DIA_100X_EMPTY_1x1_100ms	96d5038b-7532-470b-a88e-3ca6829bea1d	EPI_100X_YFP_1x1_200ms_25sola	EPI_100X_RFP_1x1_200ms_25sola
21	27	13.6606809344936	377	30.7283309393749	283.822281167109	802.023872679045	502517	1332.93633952255	42.4782639511321	172.904983942255	2	144557	383.440318302387	359.593687161451	553.323884647832	0	NaN	NaN	NaN	NaN	NaN	309.822901204746	0.999935882223706	26.0510670687	14.2265443758234	11.269362128917	3.95769475519159	0.00997224469378487	0.002643621367456	1	1.00027797818364	2598.44822490632	0	8175.83023872679	1	1	1	3	2019-03-29T15:12:18.376	NG_ecoli_LTEE_151_DM25	-1000	-0	165.15	DIA_100X_EMPTY_1x1_100ms	579fe5fc-7179-48ba-a8b1-a8702d506a88	EPI_100X_YFP_1x1_200ms_25sola	EPI_100X_RFP_1x1_200ms_25sola
22	25	11.1175003576793	278	45.3866587461364	287.23381294964	1588.98201438849	132526	476.712230215827	42.4782639511321	172.904983942255	3	6055064	21780.8057553957	359.593687161451	553.323884647832	1	NaN	NaN	NaN	NaN	NaN	248.17759098131	0.999639298529238	23.3917705696902	12.7396171443038	10.116764771158	3.44560284912082	0.018115086726831	0.00239631432503481	1	1.00015673247945	1880.33955220391	0	9108.92805755396	1	1	1	3	2019-03-29T15:12:18.376	NG_ecoli_LTEE_151_DM25	-1000	-0	165.15	DIA_100X_EMPTY_1x1_100ms	fa39bd6d-352e-4f59-b817-c57b3bbaa77a	EPI_100X_YFP_1x1_200ms_25sola	EPI_100X_RFP_1x1_200ms_25sola
23	21	9.99452470713826	210	-0.639356919224982	290.961904761905	1614.5619047619	1376662	6555.53333333333	42.4782639511321	172.904983942255	2	143605	683.833333333333	359.593687161451	553.323884647832	0	NaN	NaN	NaN	NaN	NaN	205.568263156812	0.999893986026155	19.9272448604187	12.7510545573572	9.81911695586526	3.52542842880833	0.00713114488370294	0.00308676943776813	1	1.0002525119712	1508.97486087065	1	9585.30476190476	1	1	1	3	2019-03-29T15:12:18.376	NG_ecoli_LTEE_151_DM25	-1000	-0	165.15	DIA_100X_EMPTY_1x1_100ms	be56389d-6654-46f1-bd7a-22c5b6581cbf	EPI_100X_YFP_1x1_200ms_25sola	EPI_100X_RFP_1x1_200ms_25sola
24	39	12.0247253514873	469	48.9663512524256	317.488272921109	1614.99147121535	3058235	6520.75692963753	42.4782639511321	172.904983942255	2	272356	580.716417910448	359.593687161451	553.323884647832	1	NaN	NaN	NaN	NaN	NaN	393.542429456368	0.955745847823175	36.4598153423539	12.6351815141714	10.5026652919453	2.7298433910773	0.0438134945191396	0.0168497143829821	0	1.01979508135412	3158.66375201924	1	8769.35820895522	1	1	1	3	2019-03-29T15:12:18.376	NG_ecoli_LTEE_151_DM25	-1000	-0	165.15	DIA_100X_EMPTY_1x1_100ms	6d12b5a5-c073-4dd5-ade4-a776e14ec82d	EPI_100X_YFP_1x1_200ms_25sola	EPI_100X_RFP_1x1_200ms_25sola
25	24	15.1259920683545	363	-0.147981677969489	320.184573002755	156.906336088154	3301943	9096.26170798898	42.4782639511321	172.904983942255	1	139559	384.460055096419	359.593687161451	553.323884647832	0	NaN	NaN	NaN	NaN	NaN	292.069021918532	0.999894500859043	21.469828252277	17.0114885803033	12.8488202827698	4.71741773330253	0.020795432799156	0.0103056949282262	1	1.00355282566037	2783.84442435595	0	7977.4958677686	1	1	1	3	2019-03-29T15:12:18.376	NG_ecoli_LTEE_151_DM25	-1000	-0	165.15	DIA_100X_EMPTY_1x1_100ms	efc2aa33-e6db-469a-b0ba-83ed8b9c36c6	EPI_100X_YFP_1x1_200ms_25sola	EPI_100X_RFP_1x1_200ms_25sola
26	21	12.4535460148841	262	-22.968674925693	363.618320610687	1754.68702290076	1681397	6417.54580152672	42.4782639511321	172.904983942255	3	98186	374.75572519084	359.593687161451	553.323884647832	0	NaN	NaN	NaN	NaN	NaN	220.597261509133	0.9998038026901	19.8576586722201	13.4721478853161	10.7391087674697	3.50391420403668	0.00192728657500667	0.000875386161543197	1	1.00001875333188	1798.68206744241	0	8614.61832061069	1	1	1	3	2019-03-29T15:12:18.376	NG_ecoli_LTEE_151_DM25	-1000	-0	165.15	DIA_100X_EMPTY_1x1_100ms	3a5c7e64-6dba-4ab0-8dbc-f13a387148e7	EPI_100X_YFP_1x1_200ms_25sola	EPI_100X_RFP_1x1_200ms_25sola
27	38	12.4205780147038	472	49.3643638319895	380.133474576271	1576.60593220339	813919	1724.40466101695	42.4782639511321	172.904983942255	3	174818	370.377118644068	359.593687161451	553.323884647832	0	NaN	NaN	NaN	NaN	NaN	394.079841800689	0.932647524503982	35.8943266338582	12.6838053638297	10.6868675974176	2.67358901266598	0.0252789329807591	0.0127006826423444	1	1.01468987142433	3219.70846601074	0	8553.7436440678	1	1	1	3	2019-03-29T15:12:18.376	NG_ecoli_LTEE_151_DM25	-1000	-0	165.15	DIA_100X_EMPTY_1x1_100ms	790374f4-f17f-4748-bcdd-f78e91ebaa8a	EPI_100X_YFP_1x1_200ms_25sola	EPI_100X_RFP_1x1_200ms_25sola
28	24	13.5824235864963	326	15.8522063828791	392.303680981595	1460.71779141104	370974	1137.95705521472	42.4782639511321	172.904983942255	1	196152	601.693251533742	359.593687161451	553.323884647832	0	NaN	NaN	NaN	NaN	NaN	264.436578896811	0.999846017054323	21.5522704743906	14.898763315609	11.7556259341121	3.9382648832142	0.00630684212940157	0.00326839602044646	1	1.00034526765515	2339.23808815158	0	8062.77607361963	1	1	1	3	2019-03-29T15:12:18.376	NG_ecoli_LTEE_151_DM25	-1000	-0	165.15	DIA_100X_EMPTY_1x1_100ms	b0a8360f-4f4c-4f8b-ad23-34286ba72663	EPI_100X_YFP_1x1_200ms_25sola	EPI_100X_RFP_1x1_200ms_25sola
29	20	10.6449100504431	213	-22.4570007087128	419.821596244131	127.220657276995	64556	303.079812206573	42.4782639511321	172.904983942255	3	1534622	7204.79812206573	359.593687161451	553.323884647832	1	NaN	NaN	NaN	NaN	NaN	193.660949973444	0.99981319839031	18.068474694493	13.4521788638576	10.222220243273	3.70184714825359	0.00303499197287702	0.00137586255509086	1	1.00002786744961	1482.86577224493	0	9126.45539906103	1	1	1	3	2019-03-29T15:12:18.376	NG_ecoli_LTEE_151_DM25	-1000	-0	165.15	DIA_100X_EMPTY_1x1_100ms	ee75d739-f745-47bf-b932-36b1b197835b	EPI_100X_YFP_1x1_200ms_25sola	EPI_100X_RFP_1x1_200ms_25sola
30	26	14.0089696452077	365	35.693188727769	423.915068493151	1353.54246575342	1123165	3077.16438356164	42.4782639511321	172.904983942255	2	119186	326.53698630137	359.593687161451	553.323884647832	0	NaN	NaN	NaN	NaN	NaN	294.938495738157	0.999812358172796	23.88594628068	15.0721258189211	11.8641639264464	3.90779172183526	0.0201557680402593	0.0101783588053019	1	1.0040571993206	2640.62426638972	0	8179.52328767123	1	1	1	3	2019-03-29T15:12:18.376	NG_ecoli_LTEE_151_DM25	-1000	-0	165.15	DIA_100X_EMPTY_1x1_100ms	9d01b366-96bb-46f3-ae6f-6cf87882af99	EPI_100X_YFP_1x1_200ms_25sola	EPI_100X_RFP_1x1_200ms_25sola
31	25	13.1788783474098	330	21.2485947435126	440.390909090909	917.833333333333	2194729	6650.69393939394	42.4782639511321	172.904983942255	3	96397	292.112121212121	359.593687161451	553.323884647832	0	NaN	NaN	NaN	NaN	NaN	269.432069556073	0.999855564787838	23.3883787114844	14.5893072255549	11.035947593449	3.82202971401863	0.0119917973086523	0.00657637715792165	0	1.00162068023194	2237.22290865557	0	8514.81212121212	1	1	1	3	2019-03-29T15:12:18.376	NG_ecoli_LTEE_151_DM25	-1000	-0	165.15	DIA_100X_EMPTY_1x1_100ms	b7af23cc-af7c-4cb4-b0b4-885dda4e7854	EPI_100X_YFP_1x1_200ms_25sola	EPI_100X_RFP_1x1_200ms_25sola
32	21	14.5561198172355	306	-49.3001582784711	449.934640522876	189.006535947712	882710	2884.67320261438	42.4782639511321	172.904983942255	4	422642	1381.18300653595	359.593687161451	553.323884647832	0	NaN	NaN	NaN	NaN	NaN	256.583132822915	0.999917211536538	NaN	NaN	NaN	NaN	NaN	NaN	NaN	NaN	NaN	1	8070.18954248366	1	1	1	3	2019-03-29T15:12:18.376	NG_ecoli_LTEE_151_DM25	-1000	-0	165.15	DIA_100X_EMPTY_1x1_100ms	b3f143bd-4192-4ab7-b0ed-f64992153bdb	EPI_100X_YFP_1x1_200ms_25sola	EPI_100X_RFP_1x1_200ms_25sola
33	26	12.4370625266542	324	36.491420100526	471.527777777778	191.123456790123	174741	539.324074074074	42.4782639511321	172.904983942255	2	7800432	24075.4074074074	359.593687161451	553.323884647832	1	NaN	NaN	NaN	NaN	NaN	279.775819361875	0.976757510537559	25.6120342499805	12.8602177078375	10.3724267428482	3.32296727161007	0.0459876557252206	0.0218328715629855	1	1.02279333658243	2164.1866201914	1	9017.50308641975	1	1	1	3	2019-03-29T15:12:18.376	NG_ecoli_LTEE_151_DM25	-1000	-0	165.15	DIA_100X_EMPTY_1x1_100ms	32564e92-d65e-4f21-b62e-f08ea7dd847a	EPI_100X_YFP_1x1_200ms_25sola	EPI_100X_RFP_1x1_200ms_25sola
34	22	12.8430449214555	283	-20.3931899829313	510.268551236749	1255.74204946996	386443	1365.52296819788	42.4782639511321	172.904983942255	3	614028	2169.71024734982	359.593687161451	553.323884647832	0	NaN	NaN	NaN	NaN	NaN	238.574319190944	0.999910144333226	21.2557572524876	13.7442847161864	10.8329319187541	3.59560093341894	0.00089648491370513	0.000334249129959247	2	1.0000032153768	1959.10850740087	0	8655.51236749117	1	1	1	3	2019-03-29T15:12:18.376	NG_ecoli_LTEE_151_DM25	-1000	-0	165.15	DIA_100X_EMPTY_1x1_100ms	0a8b4b25-cdd0-4a8e-b7b5-3260797dd5d1	EPI_100X_YFP_1x1_200ms_25sola	EPI_100X_RFP_1x1_200ms_25sola
35	30	13.4338034723895	403	48.052969937047	514.240694789082	1486.26302729529	758069	1881.06451612903	42.4782639511321	172.904983942255	2	142750	354.218362282878	359.593687161451	553.323884647832	0	NaN	NaN	NaN	NaN	NaN	333.248672467064	0.992325211359182	28.2590568583611	13.6989631560347	11.3297564213648	3.42193599422888	0.0121298536532149	0.00541769748785994	1	1.00167253507656	2848.9753440243	0	8289.58064516129	1	1	1	3	2019-03-29T15:12:18.376	NG_ecoli_LTEE_151_DM25	-1000	-0	165.15	DIA_100X_EMPTY_1x1_100ms	f45bd293-17aa-4f9c-997c-d766e66d2967	EPI_100X_YFP_1x1_200ms_25sola	EPI_100X_RFP_1x1_200ms_25sola
36	34	13.7345592045131	467	49.0099460071386	516.638115631692	1596.98501070664	782216	1674.98072805139	42.4782639511321	172.904983942255	3	158140	338.629550321199	359.593687161451	553.323884647832	0	NaN	NaN	NaN	NaN	NaN	371.323208824896	0.979181053698165	31.8760366498328	13.3438407998415	11.2523554865605	3.20216014891801	0.00800543162097615	0.00285034379522185	0	1.00048750289164	3169.86733761142	0	8242.75588865096	1	1	1	3	2019-03-29T15:12:18.376	NG_ecoli_LTEE_151_DM25	-1000	-0	165.15	DIA_100X_EMPTY_1x1_100ms	22f831b3-08ec-4b6d-a99c-8d1ea4f377e2	EPI_100X_YFP_1x1_200ms_25sola	EPI_100X_RFP_1x1_200ms_25sola
37	19	13.9325566778265	265	-49.5444314700591	555.954716981132	2006.6641509434	201418	760.067924528302	42.4782639511321	172.904983942255	2	659595	2489.03773584906	359.593687161451	553.323884647832	1	NaN	NaN	NaN	NaN	NaN	226.457876992696	0.999927506699165	18.0116331727628	15.8329397017742	11.6130426227086	4.77613343246872	0.00782079026908643	0.00254583967193247	0	1.00012899502872	1907.80953438162	0	8550.36226415094	1	1	1	3	2019-03-29T15:12:18.376	NG_ecoli_LTEE_151_DM25	-1000	-0	165.15	DIA_100X_EMPTY_1x1_100ms	a3e5da61-ec63-4a97-8390-6228268140df	EPI_100X_YFP_1x1_200ms_25sola	EPI_100X_RFP_1x1_200ms_25sola
38	29	12.2642766466234	356	47.8254297434392	567.800561797753	210.129213483146	765384	2149.95505617978	42.4782639511321	172.904983942255	2	126508	355.359550561798	359.593687161451	553.323884647832	0	NaN	NaN	NaN	NaN	NaN	299.461467535698	0.997338542133821	27.680203995872	12.6393161773651	10.5024336211658	3.07065798769493	0.000964877163013927	0.000404344281413563	1	1.00000175582281	2397.94412044668	0	8595.91573033708	1	1	1	3	2019-03-29T15:12:18.376	NG_ecoli_LTEE_151_DM25	-1000	-0	165.15	DIA_100X_EMPTY_1x1_100ms	c514778d-e404-4af7-8a16-338b32688a0b	EPI_100X_YFP_1x1_200ms_25sola	EPI_100X_RFP_1x1_200ms_25sola
39	17	12.2772693030141	209	-49.955305973409	563.818181818182	17.6650717703349	181023	866.138755980861	42.4782639511321	172.904983942255	3	660978	3162.57416267943	359.593687161451	553.323884647832	1	NaN	NaN	NaN	NaN	NaN	188.808902445063	0.999826132624624	15.8079691437041	15.2295096066941	11.4372450414939	4.21474477355119	0.00115981758060388	0.000482901767906062	2	1.00000380167681	1624.08521492508	0	8813.76555023923	1	1	1	3	2019-03-29T15:12:18.376	NG_ecoli_LTEE_151_DM25	-1000	-0	165.15	DIA_100X_EMPTY_1x1_100ms	79816ed2-5aa6-4055-9ea3-f2a1f4c6c665	EPI_100X_YFP_1x1_200ms_25sola	EPI_100X_RFP_1x1_200ms_25sola
40	25	14.9319625634088	377	-25.9438918731913	654.029177718833	1803.53315649867	62809	166.602122015915	42.4782639511321	172.904983942255	1	16659064	44188.4986737401	359.593687161451	553.323884647832	1	NaN	NaN	NaN	NaN	NaN	318.44799683921	0.99603469051961	24.800719382445	15.0198832733437	12.4940417474502	3.74936385862931	0.0088704113816283	0.00442190726930788	0	1.00073276125854	3040.60541963422	0	8774.48541114058	1	1	1	3	2019-03-29T15:12:18.376	NG_ecoli_LTEE_151_DM25	-1000	-0	165.15	DIA_100X_EMPTY_1x1_100ms	9faaea14-5ca2-4120-b55f-5c8bf5b1cb53	EPI_100X_YFP_1x1_200ms_25sola	EPI_100X_RFP_1x1_200ms_25sola
41	23	11.5832645852811	267	24.3640331362096	660.367041198502	689.479400749064	701377	2626.88014981273	42.4782639511321	172.904983942255	3	70337	263.434456928839	359.593687161451	553.323884647832	0	NaN	NaN	NaN	NaN	NaN	234.122077899249	0.999898276823022	22.4200807135082	12.5724077879598	9.94181462634474	3.46643586236336	0.0254035918641693	0.0015502442977452	1	1.00003419936581	1740.43727205039	0	8798.43445692884	1	1	1	3	2019-03-29T15:12:18.376	NG_ecoli_LTEE_151_DM25	-1000	-0	165.15	DIA_100X_EMPTY_1x1_100ms	10d513cf-ffd1-4c6e-9ab0-852a925e17fe	EPI_100X_YFP_1x1_200ms_25sola	EPI_100X_RFP_1x1_200ms_25sola
42	40	11.9384316809692	478	49.5721623315049	677.334728033473	624.215481171548	719203	1504.60878661088	42.4782639511321	172.904983942255	4	149071	311.864016736402	359.593687161451	553.323884647832	0	NaN	NaN	NaN	NaN	NaN	405.311993913805	0.942493917488913	38.6567689328267	11.9605648846039	10.2704592524656	2.35743162308604	0.0165677180884935	0.00765452389731384	1	1.003191518512	3202.54440733873	0	8778.41841004184	1	1	1	3	2019-03-29T15:12:18.376	NG_ecoli_LTEE_151_DM25	-1000	-0	165.15	DIA_100X_EMPTY_1x1_100ms	d9525bba-3801-42b5-911b-28953e041890	EPI_100X_YFP_1x1_200ms_25sola	EPI_100X_RFP_1x1_200ms_25sola
43	24	10.9318936308074	263	34.7194542601008	726.349809885932	1099.32319391635	47318	179.916349809886	42.4782639511321	172.904983942255	0	4035915	15345.6844106464	359.593687161451	553.323884647832	2	NaN	NaN	NaN	NaN	NaN	238.164373616635	0.999922301924283	22.4494775577513	12.6858728479891	10.1254655428468	3.46550531488869	0.535737801094633	0.014964362844197	1	1.0003284965648	1807.69900982994	1	9324.02281368821	1	1	1	3	2019-03-29T15:12:18.376	NG_ecoli_LTEE_151_DM25	-1000	-0	165.15	DIA_100X_EMPTY_1x1_100ms	33e59b59-d193-4c5f-aa8a-ca2a996696ce	EPI_100X_YFP_1x1_200ms_25sola	EPI_100X_RFP_1x1_200ms_25sola
44	29	12.2007373346925	354	48.0741230516195	725.853107344633	649.279661016949	438818	1239.5988700565	42.4782639511321	172.904983942255	3	99404	280.802259887006	359.593687161451	553.323884647832	0	NaN	NaN	NaN	NaN	NaN	294.549870435877	0.990737806379132	27.1218847032388	12.4065011860003	10.5221568886589	2.97213701777488	0.00847614650841277	0.00397400191591426	1	1.00076447531717	2358.4099190172	0	8494.40395480226	1	1	1	3	2019-03-29T15:12:18.376	NG_ecoli_LTEE_151_DM25	-1000	-0	165.15	DIA_100X_EMPTY_1x1_100ms	df5d252d-5cdd-41ca-8efc-fd981671969e	EPI_100X_YFP_1x1_200ms_25sola	EPI_100X_RFP_1x1_200ms_25sola
45	23	11.5387640144858	266	12.5155833969031	733.947368421053	1114.40977443609	205816	773.744360902256	42.4782639511321	172.904983942255	1	750427	2821.15413533835	359.593687161451	553.323884647832	0	NaN	NaN	NaN	NaN	NaN	245.633892360988	0.998536605287146	22.0904933090894	13.4869694398027	10.4722910656717	3.61039558793097	0.0336619529923809	0.0173695762683795	1	1.01035061880514	1902.73674227213	1	8905.19172932331	1	1	1	3	2019-03-29T15:12:18.376	NG_ecoli_LTEE_151_DM25	-1000	-0	165.15	DIA_100X_EMPTY_1x1_100ms	8c9ccb5e-df7c-47f6-a672-5352d0ab848f	EPI_100X_YFP_1x1_200ms_25sola	EPI_100X_RFP_1x1_200ms_25sola
46	24	11.4353189639351	275	41.3000509894671	763.603636363636	1755.78909090909	324757	1180.93454545455	42.4782639511321	172.904983942255	2	98040	356.509090909091	359.593687161451	553.323884647832	0	NaN	NaN	NaN	NaN	NaN	248.941932937753	0.999719587454403	23.0986674005663	12.9808102974463	10.3710491901513	3.36401809016814	0.00293416049270546	0.00162545928458448	0	1.00009620793246	1951.29169039474	0	8915.45818181818	1	1	1	3	2019-03-29T15:12:18.376	NG_ecoli_LTEE_151_DM25	-1000	-0	165.15	DIA_100X_EMPTY_1x1_100ms	b4ae0535-a672-483c-8b6d-194a2c3d4bc1	EPI_100X_YFP_1x1_200ms_25sola	EPI_100X_RFP_1x1_200ms_25sola
47	22	13.063800424773	288	-42.1751110765175	789.923611111111	1790.12152777778	2876350	9987.32638888889	42.4782639511321	172.904983942255	2	118608	411.833333333333	359.593687161451	553.323884647832	0	NaN	NaN	NaN	NaN	NaN	236.851218455386	0.99990598566384	20.1314895855729	14.7895046741017	11.2698101216775	4.01938427985089	0.00258722246278696	0.0014751019273383	0	1.00005889028405	2008.16313393456	0	8315.29513888889	1	1	1	3	2019-03-29T15:12:18.376	NG_ecoli_LTEE_151_DM25	-1000	-0	165.15	DIA_100X_EMPTY_1x1_100ms	82e8ee7c-6db1-43f4-9e4c-2e470a007b32	EPI_100X_YFP_1x1_200ms_25sola	EPI_100X_RFP_1x1_200ms_25sola
48	24	11.3306942794795	272	44.6313716506422	818.602941176471	1774.91911764706	151320	556.323529411765	42.4782639511321	172.904983942255	2	3756542	13810.8161764706	359.593687161451	553.323884647832	1	NaN	NaN	NaN	NaN	NaN	246.551677106204	0.999708069181799	22.6768266625204	12.92021063177	10.4830835498981	3.33945305369712	0.0016867801662159	0.000844972483999546	1	1.00000649510628	1957.26782100822	0	8916.19852941176	1	1	1	3	2019-03-29T15:12:18.376	NG_ecoli_LTEE_151_DM25	-1000	-0	165.15	DIA_100X_EMPTY_1x1_100ms	37482720-ed12-4044-a965-09c6ec0af25c	EPI_100X_YFP_1x1_200ms_25sola	EPI_100X_RFP_1x1_200ms_25sola
49	32	13.211755235207	423	49.1380481059576	860.713947990544	575.276595744681	1097508	2594.58156028369	42.4782639511321	172.904983942255	3	117705	278.262411347518	359.593687161451	553.323884647832	0	NaN	NaN	NaN	NaN	NaN	348.75454358693	0.99183702670076	29.8906492106292	13.3723987462811	11.4232460431421	3.04698680938416	0.00707662971093537	0.00333885066552277	1	1.00069693173098	3063.40411458907	0	8355.47044917258	1	1	1	3	2019-03-29T15:12:18.376	NG_ecoli_LTEE_151_DM25	-1000	-0	165.15	DIA_100X_EMPTY_1x1_100ms	f24a9c85-b9fe-4691-b194-1764fd4d12ad	EPI_100X_YFP_1x1_200ms_25sola	EPI_100X_RFP_1x1_200ms_25sola
50	25	14.6078308937653	365	4.51976415257965	861.07397260274	1554.87945205479	1754937	4808.04657534247	42.4782639511321	172.904983942255	2	119912	328.52602739726	359.593687161451	553.323884647832	0	NaN	NaN	NaN	NaN	NaN	293.061983616218	0.999918113864966	22.539681756839	15.9689545253972	12.5181756150124	4.17293707951559	0.0154923211270245	0.00821499682661029	1	1.00238093892922	2774.08485277976	0	7871.29589041096	1	1	1	3	2019-03-29T15:12:18.376	NG_ecoli_LTEE_151_DM25	-1000	-0	165.15	DIA_100X_EMPTY_1x1_100ms	2014e2db-f155-473c-9886-79ea26a22373	EPI_100X_YFP_1x1_200ms_25sola	EPI_100X_RFP_1x1_200ms_25sola
51	25	13.1224298776795	329	33.8156233690403	866.419452887538	367.276595744681	247915	753.54103343465	42.4782639511321	172.904983942255	2	91779	278.963525835866	359.593687161451	553.323884647832	0	NaN	NaN	NaN	NaN	NaN	276.212823019255	0.999744114382853	24.1465037405717	13.3797926562325	11.0426531808534	3.38113633506067	0.00491573259650312	0.00282132816289737	0	1.00031304983254	2312.54931452006	0	8295.71732522796	1	1	1	3	2019-03-29T15:12:18.376	NG_ecoli_LTEE_151_DM25	-1000	-0	165.15	DIA_100X_EMPTY_1x1_100ms	b83a1a2d-2fec-434f-bdd0-af3152cefdc6	EPI_100X_YFP_1x1_200ms_25sola	EPI_100X_RFP_1x1_200ms_25sola
52	30	12.4523426593021	374	48.5329645573429	877.756684491979	1621.97326203209	740437	1979.77807486631	42.4782639511321	172.904983942255	2	136364	364.609625668449	359.593687161451	553.323884647832	0	NaN	NaN	NaN	NaN	NaN	310.882825487794	0.992882305090397	28.4578182192906	12.6524123275911	10.3825748799117	3.35127947339177	0.0145060062146732	0.00647377630044554	1	1.0017242941811	2409.35961292532	0	8437.10695187166	1	1	1	3	2019-03-29T15:12:18.376	NG_ecoli_LTEE_151_DM25	-1000	-0	165.15	DIA_100X_EMPTY_1x1_100ms	1f4829d0-17a2-4383-ac63-390ecbab7084	EPI_100X_YFP_1x1_200ms_25sola	EPI_100X_RFP_1x1_200ms_25sola
53	26	14.2877479167456	372	35.0810657909487	877.91935483871	214.338709677419	2359101	6341.66935483871	42.4782639511321	172.904983942255	2	122689	329.809139784946	359.593687161451	553.323884647832	0	NaN	NaN	NaN	NaN	NaN	298.668447898095	0.999909620859756	24.1957365754468	14.8395826497882	11.9406278601517	3.79212368623204	0.00438867735044459	0.00223685456857255	1	1.0002013160746	2709.46194578844	0	8222.17204301075	1	1	1	3	2019-03-29T15:12:18.376	NG_ecoli_LTEE_151_DM25	-1000	-0	165.15	DIA_100X_EMPTY_1x1_100ms	a968cdaf-8db7-4f33-b57c-f57009a6fd15	EPI_100X_YFP_1x1_200ms_25sola	EPI_100X_RFP_1x1_200ms_25sola
54	30	12.2631011125937	368	48.4780637523692	882.701086956522	917.41847826087	715788	1945.07608695652	42.4782639511321	172.904983942255	2	95569	259.698369565217	359.593687161451	553.323884647832	0	NaN	NaN	NaN	NaN	NaN	315.469541779061	0.989420151580738	28.562001379211	12.594437974683	10.7228071554931	2.99475366907218	0.016367972132031	0.00745790284149735	1	1.00324383807186	2579.26228714727	0	8559.97282608696	1	1	1	3	2019-03-29T15:12:18.376	NG_ecoli_LTEE_151_DM25	-1000	-0	165.15	DIA_100X_EMPTY_1x1_100ms	a6cfe8fe-bdb9-4eeb-8f46-01486971caf2	EPI_100X_YFP_1x1_200ms_25sola	EPI_100X_RFP_1x1_200ms_25sola
55	20	12.1421364082597	243	-21.6473265697275	884.950617283951	1087.55144032922	464961	1913.41975308642	42.4782639511321	172.904983942255	3	63651	261.938271604938	359.593687161451	553.323884647832	0	NaN	NaN	NaN	NaN	NaN	215.250699174702	0.999810844175055	19.1804265709519	13.7653385383426	10.5073956378397	3.98664992552475	0.071271391095972	0.003515267435752	1	1.00007698493147	1663.17639798822	0	8508.670781893	1	1	1	3	2019-03-29T15:12:18.376	NG_ecoli_LTEE_151_DM25	-1000	-0	165.15	DIA_100X_EMPTY_1x1_100ms	3c4acf3c-3e7b-4589-bcdb-d036064c1032	EPI_100X_YFP_1x1_200ms_25sola	EPI_100X_RFP_1x1_200ms_25sola
56	32	13.4022522166836	429	46.5972811836919	909.962703962704	422.648018648019	3524236	8215.00233100233	42.4782639511321	172.904983942255	3	119479	278.505827505827	359.593687161451	553.323884647832	0	NaN	NaN	NaN	NaN	NaN	349.443593162797	0.94753642035367	30.2725660010962	14.0748260855377	10.9880000354898	3.37182878610476	0.0170073662802048	0.00916078397319248	1	1.00128769213345	2870.62471997632	0	8269.13752913753	1	1	1	3	2019-03-29T15:12:18.376	NG_ecoli_LTEE_151_DM25	-1000	-0	165.15	DIA_100X_EMPTY_1x1_100ms	0e64e550-87bd-46cb-8c61-cce3d1a8c822	EPI_100X_YFP_1x1_200ms_25sola	EPI_100X_RFP_1x1_200ms_25sola
57	20	11.1852813371084	224	-46.052829730603	947.191964285714	1627.16071428571	55281	246.790178571429	42.4782639511321	172.904983942255	2	5046453	22528.8080357143	359.593687161451	553.323884647832	1	NaN	NaN	NaN	NaN	NaN	207.375636946705	0.999845940237698	19.010992377891	13.5417006733956	10.2129628272821	3.91783330651639	0.131522599542021	0.0122117813901972	0	1.00200654192465	1557.3928318537	1	8682.125	1	1	1	3	2019-03-29T15:12:18.376	NG_ecoli_LTEE_151_DM25	-1000	-0	165.15	DIA_100X_EMPTY_1x1_100ms	26320777-eb20-4637-85ef-cd0b146518a3	EPI_100X_YFP_1x1_200ms_25sola	EPI_100X_RFP_1x1_200ms_25sola
58	30	11.8903949410762	357	47.2300758369447	958.302521008403	1424.98039215686	416181	1165.7731092437	42.4782639511321	172.904983942255	2	344845	965.952380952381	359.593687161451	553.323884647832	0	NaN	NaN	NaN	NaN	NaN	315.863517128895	0.970345848599078	30.0156194816343	12.1010842782046	10.0539485457629	2.95356565016501	0.0848411629291571	0.00683674744472297	1	1.00056369798982	2382.92574241871	0	8792.45378151261	1	1	1	3	2019-03-29T15:12:18.376	NG_ecoli_LTEE_151_DM25	-1000	-0	165.15	DIA_100X_EMPTY_1x1_100ms	2ac3292f-3761-4b78-af6f-85c82597095b	EPI_100X_YFP_1x1_200ms_25sola	EPI_100X_RFP_1x1_200ms_25sola
59	25	11.0266852031718	276	42.3459990390076	965.760869565217	1847.17753623188	1128457	4088.61231884058	42.4782639511321	172.904983942255	3	92138	333.833333333333	359.593687161451	553.323884647832	0	NaN	NaN	NaN	NaN	NaN	250.181353537589	0.995997143586569	24.550544986894	11.7309610451959	9.62232497114415	3.22830104734678	0.108696693595569	0.00389399002202795	1	1.00012706649723	1785.29939907296	0	9015.82246376812	1	1	1	3	2019-03-29T15:12:18.376	NG_ecoli_LTEE_151_DM25	-1000	-0	165.15	DIA_100X_EMPTY_1x1_100ms	29beff86-09a8-422b-bcf4-17146f2b79ff	EPI_100X_YFP_1x1_200ms_25sola	EPI_100X_RFP_1x1_200ms_25sola
60	23	10.0484924288847	231	-44.1461857924589	964.519480519481	1634.96103896104	60562	262.17316017316	42.4782639511321	172.904983942255	1	5668303	24538.1082251082	359.593687161451	553.323884647832	2	NaN	NaN	NaN	NaN	NaN	215.840015842182	0.999678994244673	20.5215354505399	13.3108537946098	10.0350154920936	3.69033314581756	0.00629817571026235	0.00315817185021994	1	1.00030413742513	1623.06468408546	1	8811.69264069264	1	1	1	3	2019-03-29T15:12:18.376	NG_ecoli_LTEE_151_DM25	-1000	-0	165.15	DIA_100X_EMPTY_1x1_100ms	abf3b217-7736-4fc1-904d-b36e99ac0d11	EPI_100X_YFP_1x1_200ms_25sola	EPI_100X_RFP_1x1_200ms_25sola
61	22	12.3752775121328	274	6.04431271693137	985.85401459854	1071.89781021898	272674	995.160583941606	42.4782639511321	172.904983942255	2	71290	260.182481751825	359.593687161451	553.323884647832	0	NaN	NaN	NaN	NaN	NaN	248.012074083767	0.999838802471323	21.0307439317699	14.3903848137892	11.050964530791	4.14388707501195	0.129011438269417	0.00916926165439726	0	1.00120657430367	2017.18108363518	0	8542.72627737226	1	1	1	3	2019-03-29T15:12:18.376	NG_ecoli_LTEE_151_DM25	-1000	-0	165.15	DIA_100X_EMPTY_1x1_100ms	d1893077-876f-46d1-8d56-e9763d0cc417	EPI_100X_YFP_1x1_200ms_25sola	EPI_100X_RFP_1x1_200ms_25sola
62	32	12.9558601027971	415	47.7650027161039	993.24578313253	1456.81204819277	380149	916.021686746988	42.4782639511321	172.904983942255	2	116740	281.301204819277	359.593687161451	553.323884647832	0	NaN	NaN	NaN	NaN	NaN	339.396103280109	0.978853214036174	29.8743033086479	13.3483409966203	11.0178374064692	3.08908702514772	0.0296620847234528	0.0156649555165892	0	1.01493944156323	2848.26494947083	0	8299.68915662651	1	1	1	3	2019-03-29T15:12:18.376	NG_ecoli_LTEE_151_DM25	-1000	-0	165.15	DIA_100X_EMPTY_1x1_100ms	9a32f63d-01e6-4ab9-b7fb-626759a42899	EPI_100X_YFP_1x1_200ms_25sola	EPI_100X_RFP_1x1_200ms_25sola
63	32	12.6724025023108	406	48.9548440093837	1012.92118226601	950.775862068965	1125715	2772.69704433498	42.4782639511321	172.904983942255	2	105665	260.258620689655	359.593687161451	553.323884647832	0	NaN	NaN	NaN	NaN	NaN	339.627897135608	0.992174081316221	30.0978720096205	13.092442404445	10.9554570298448	3.05577358580966	0.00929591426846062	0.00505280641493587	0	1.00151759371057	2837.17857731489	0	8479.85221674877	1	1	1	3	2019-03-29T15:12:18.376	NG_ecoli_LTEE_151_DM25	-1000	-0	165.15	DIA_100X_EMPTY_1x1_100ms	b813f7d6-555a-4e30-860f-14557652ac9a	EPI_100X_YFP_1x1_200ms_25sola	EPI_100X_RFP_1x1_200ms_25sola
64	24	11.624379668244	279	42.5344949168708	1019.82795698925	688.372759856631	83205	298.225806451613	42.4782639511321	172.904983942255	1	1250935	4483.63799283154	359.593687161451	553.323884647832	2	NaN	NaN	NaN	NaN	NaN	240.111998151156	0.999864020880818	22.0902177404726	13.3860394366761	10.4336668718046	3.55728860670569	0.00148221229539432	0.000650206053173766	1	1.00000855143822	1888.70361158045	0	8667.16845878136	1	1	1	3	2019-03-29T15:12:18.376	NG_ecoli_LTEE_151_DM25	-1000	-0	165.15	DIA_100X_EMPTY_1x1_100ms	10480f54-3259-4648-a744-6474fc380a99	EPI_100X_YFP_1x1_200ms_25sola	EPI_100X_RFP_1x1_200ms_25sola
65	29	12.6565243361275	368	46.9444377759639	1025.77173913043	1157.3097826087	640785	1741.26358695652	42.4782639511321	172.904983942255	2	98233	266.9375	359.593687161451	553.323884647832	0	NaN	NaN	NaN	NaN	NaN	307.784131516687	0.995715308171859	27.5789885077761	12.8794159582718	10.6147002482137	3.45006271674207	0.0181111806343846	0.00110643924326953	2	1.00000493753922	2440.52737949461	0	8300.96467391304	1	1	1	3	2019-03-29T15:12:18.376	NG_ecoli_LTEE_151_DM25	-1000	-0	165.15	DIA_100X_EMPTY_1x1_100ms	dcc4bba8-9c29-42e8-bebd-175f2daf12b9	EPI_100X_YFP_1x1_200ms_25sola	EPI_100X_RFP_1x1_200ms_25sola
66	30	11.9615870640032	359	46.9464436902684	1045.11420612813	1759.32311977716	118607	330.381615598886	42.4782639511321	172.904983942255	4	3272236	9114.8635097493	359.593687161451	553.323884647832	3	NaN	NaN	NaN	NaN	NaN	308.925258666534	0.976330231161283	28.5700551664326	12.458983752983	10.3036157687899	3.1276753650222	0.0955788734691443	0.00431352215729569	1	1.00009871899836	2382.21124577204	0	8717.0278551532	1	1	1	3	2019-03-29T15:12:18.376	NG_ecoli_LTEE_151_DM25	-1000	-0	165.15	DIA_100X_EMPTY_1x1_100ms	339b62f8-01ba-4c4b-b79c-be224df02695	EPI_100X_YFP_1x1_200ms_25sola	EPI_100X_RFP_1x1_200ms_25sola
67	22	12.4665697247286	274	0.831829788771099	1074.14233576642	1959.24087591241	660719	2411.38321167883	42.4782639511321	172.904983942255	2	99039	361.456204379562	359.593687161451	553.323884647832	0	NaN	NaN	NaN	NaN	NaN	229.023660679741	0.999814759153356	19.434407018883	14.5671389652096	11.4157317751291	3.79292455267985	0.00340978118124974	0.00188512176292358	0	1.00008789440479	1989.15528227364	0	8412.88321167883	1	1	1	3	2019-03-29T15:12:18.376	NG_ecoli_LTEE_151_DM25	-1000	-0	165.15	DIA_100X_EMPTY_1x1_100ms	3b4ca6f1-4f7b-4a1c-bb34-5c5a53ebf6e6	EPI_100X_YFP_1x1_200ms_25sola	EPI_100X_RFP_1x1_200ms_25sola
68	24	12.4163219474821	298	16.6423441711565	1102.71812080537	193.322147651007	986665	3310.95637583893	42.4782639511321	172.904983942255	2	164410	551.711409395973	359.593687161451	553.323884647832	0	NaN	NaN	NaN	NaN	NaN	257.711698598832	0.999908526347678	22.4427518913953	14.086133790332	11.1732586774359	3.60041626800458	0.000485597783524848	0.000188083080228309	2	1.00000057792635	2200.52190727445	0	8239.93288590604	1	1	1	3	2019-03-29T15:12:18.376	NG_ecoli_LTEE_151_DM25	-1000	-0	165.15	DIA_100X_EMPTY_1x1_100ms	5f2478cd-f5ff-4aae-b240-27a2eb753105	EPI_100X_YFP_1x1_200ms_25sola	EPI_100X_RFP_1x1_200ms_25sola
69	18	8.3300475453495	150	-37.0789893038872	1133.54666666667	200.546666666667	33976	226.506666666667	42.4782639511321	172.904983942255	1	3270642	21804.28	359.593687161451	553.323884647832	2	NaN	NaN	NaN	NaN	NaN	168.328924949179	0.999722253478114	17.5597608478023	12.0339413217032	9.1504670305714	3.2803713675982	0.0118078786667797	0.00642461177226371	0	1.00087126899082	1154.76868809643	1	10095.7	1	1	1	3	2019-03-29T15:12:18.376	NG_ecoli_LTEE_151_DM25	-1000	-0	165.15	DIA_100X_EMPTY_1x1_100ms	8e6f7e1c-c091-4246-ae15-03e31927c424	EPI_100X_YFP_1x1_200ms_25sola	EPI_100X_RFP_1x1_200ms_25sola
70	20	9.02506229793184	181	-28.4189971175198	1138.37569060773	216.834254143646	30575	168.922651933702	42.4782639511321	172.904983942255	0	3508118	19381.8674033149	359.593687161451	553.323884647832	1	NaN	NaN	NaN	NaN	NaN	196.036039110009	0.999621890995922	20.1877250032317	12.2054691912679	9.37134819647788	3.18055084001733	0.00993855303435107	0.00463309005533702	1	1.00063679670068	1392.4557749649	1	10115.8453038674	1	1	1	3	2019-03-29T15:12:18.376	NG_ecoli_LTEE_151_DM25	-1000	-0	165.15	DIA_100X_EMPTY_1x1_100ms	752214c9-f282-47b9-97f5-b3f36752871b	EPI_100X_YFP_1x1_200ms_25sola	EPI_100X_RFP_1x1_200ms_25sola
71	25	12.2670095269796	308	35.844170293645	1145.34090909091	397.123376623377	1787019	5802.00974025974	42.4782639511321	172.904983942255	2	199137	646.548701298701	359.593687161451	553.323884647832	0	NaN	NaN	NaN	NaN	NaN	271.664439666643	0.999544476926516	24.240630494794	13.2213215218475	10.8795340999077	3.34293570528102	0.007982458690338	0.00361557083861995	1	1.00024919598919	2253.4835305706	0	8488.71103896104	1	1	1	3	2019-03-29T15:12:18.376	NG_ecoli_LTEE_151_DM25	-1000	-0	165.15	DIA_100X_EMPTY_1x1_100ms	8e3105d6-dbe1-45b3-a563-55af3116bed7	EPI_100X_YFP_1x1_200ms_25sola	EPI_100X_RFP_1x1_200ms_25sola
72	31	14.9570186746358	464	40.3554130370118	1165.27155172414	1284.83620689655	678035	1461.28232758621	42.4782639511321	172.904983942255	3	858444	1850.09482758621	359.593687161451	553.323884647832	0	NaN	NaN	NaN	NaN	NaN	379.059821270818	0.996337574919736	29.3581810476489	15.056408838566	12.6211955135965	3.60576473887443	0.00435238674651368	0.00157851395468022	0	1.00014216798711	3672.99227164558	0	7881.5	1	1	1	3	2019-03-29T15:12:18.376	NG_ecoli_LTEE_151_DM25	-1000	-0	165.15	DIA_100X_EMPTY_1x1_100ms	f881a7c8-2572-4268-afce-97b9d1a4334c	EPI_100X_YFP_1x1_200ms_25sola	EPI_100X_RFP_1x1_200ms_25sola
73	20	13.2712923087526	266	-47.0479235057339	1181.63157894737	1805.91729323308	487039	1830.97368421053	42.4782639511321	172.904983942255	2	621531	2336.58270676692	359.593687161451	553.323884647832	1	NaN	NaN	NaN	NaN	NaN	219.141259094825	0.999855625187722	17.991102151152	15.3801753595039	11.5315292522718	4.36391913384922	0.00617802353910607	0.00331234639174804	0	1.00024683319089	1878.9769860566	0	8637.96992481203	1	1	1	3	2019-03-29T15:12:18.376	NG_ecoli_LTEE_151_DM25	-1000	-0	165.15	DIA_100X_EMPTY_1x1_100ms	459d0eee-693f-454a-830c-e9316d532d8d	EPI_100X_YFP_1x1_200ms_25sola	EPI_100X_RFP_1x1_200ms_25sola
74	21	14.094812629236	296	-49.0359164124153	1186.11486486486	297.682432432432	261063	881.969594594595	42.4782639511321	172.904983942255	4	97264	328.594594594595	359.593687161451	553.323884647832	0	NaN	NaN	NaN	NaN	NaN	237.346814258576	0.999865104464017	18.0956832986844	16.4593886710817	12.230288736983	4.8107592813298	0.241808189557017	0.0139759317783053	0	1.00128125673834	2125.87775964831	0	7954.56081081081	1	1	1	3	2019-03-29T15:12:18.376	NG_ecoli_LTEE_151_DM25	-1000	-0	165.15	DIA_100X_EMPTY_1x1_100ms	b6aba65e-2059-4db8-9c10-f09230cd3464	EPI_100X_YFP_1x1_200ms_25sola	EPI_100X_RFP_1x1_200ms_25sola
75	38	12.2767305582089	467	49.0651124842829	1190.67023554604	872.779443254818	1502516	3217.37901498929	42.4782639511321	172.904983942255	2	124428	266.441113490364	359.593687161451	553.323884647832	0	NaN	NaN	NaN	NaN	NaN	382.744949886896	0.984016134462929	36.8665317610186	12.4601459857838	10.1935932605572	2.8091051189797	0.00491788246717559	0.00231120573332738	0	1.00049623224788	3008.68531025715	0	8504.00428265525	1	1	1	3	2019-03-29T15:12:18.376	NG_ecoli_LTEE_151_DM25	-1000	-0	165.15	DIA_100X_EMPTY_1x1_100ms	87ad469c-1bbc-4fbd-b41a-d0d0fd12868d	EPI_100X_YFP_1x1_200ms_25sola	EPI_100X_RFP_1x1_200ms_25sola
76	26	14.2500256243019	371	30.5333655094491	1200.72506738544	523.827493261456	536862	1447.06738544474	42.4782639511321	172.904983942255	2	101866	274.571428571429	359.593687161451	553.323884647832	0	NaN	NaN	NaN	NaN	NaN	296.372242543086	0.99986191348569	23.8875631387761	14.9453678685142	12.0706177201745	3.72326371076282	0.0018656344714771	0.00117257602436023	1	1.00004942344537	2733.51034088675	0	8377.95687331536	1	1	1	3	2019-03-29T15:12:18.376	NG_ecoli_LTEE_151_DM25	-1000	-0	165.15	DIA_100X_EMPTY_1x1_100ms	f2d2966b-d9d5-4354-bb21-cf1eccbc5fce	EPI_100X_YFP_1x1_200ms_25sola	EPI_100X_RFP_1x1_200ms_25sola
77	24	13.4103886367571	322	20.2124059001839	1232.16149068323	956.437888198758	295322	917.149068322981	42.4782639511321	172.904983942255	2	91414	283.894409937888	359.593687161451	553.323884647832	0	NaN	NaN	NaN	NaN	NaN	264.371693475205	0.999908297018645	21.9235466586134	15.0076490931159	11.7288036556015	3.86569817979092	0.00810646673818288	0.00423988322750275	1	1.0005885095471	2368.68945469013	0	8162.10559006211	1	1	1	3	2019-03-29T15:12:18.376	NG_ecoli_LTEE_151_DM25	-1000	-0	165.15	DIA_100X_EMPTY_1x1_100ms	d01a22fc-9afa-4cf8-b290-533b5187f438	EPI_100X_YFP_1x1_200ms_25sola	EPI_100X_RFP_1x1_200ms_25sola
78	25	11.9161335913391	298	45.3882626830432	1252.96644295302	1952.19127516779	759204	2547.6644295302	42.4782639511321	172.904983942255	2	104245	349.815436241611	359.593687161451	553.323884647832	0	NaN	NaN	NaN	NaN	NaN	247.646032588812	0.999735403173997	23.1539420534991	12.812650163629	10.3139948798926	3.29646499915847	0.0054590959801199	0.00274095540270261	0	1.00028104768059	1934.49960947159	0	8509.22483221476	1	1	1	3	2019-03-29T15:12:18.376	NG_ecoli_LTEE_151_DM25	-1000	-0	165.15	DIA_100X_EMPTY_1x1_100ms	b0bf640f-0158-472c-bca7-ddcf5628a17b	EPI_100X_YFP_1x1_200ms_25sola	EPI_100X_RFP_1x1_200ms_25sola
79	30	11.3996205979635	343	45.4079529331289	1278.86880466472	98.9766763848396	371539	1083.20408163265	42.4782639511321	172.904983942255	1	120191	350.411078717201	359.593687161451	553.323884647832	0	NaN	NaN	NaN	NaN	NaN	322.155084911169	0.95729713407496	31.3459400985504	12.2018455408959	9.95893476191892	2.66461812507615	0.0271624135915319	0.0111888572038951	1	1.0070728400898	2441.72615686845	1	8993.13411078717	1	1	1	3	2019-03-29T15:12:18.376	NG_ecoli_LTEE_151_DM25	-1000	-0	165.15	DIA_100X_EMPTY_1x1_100ms	3862ab22-e5e9-45e2-afb9-184ec23bc013	EPI_100X_YFP_1x1_200ms_25sola	EPI_100X_RFP_1x1_200ms_25sola
80	26	12.9840902774582	338	39.8396383484725	1286.18934911243	790.334319526627	572302	1693.20118343195	42.4782639511321	172.904983942255	2	84712	250.627218934911	359.593687161451	553.323884647832	0	NaN	NaN	NaN	NaN	NaN	282.222617985053	0.999539657257573	24.9269334989111	13.2976444480611	10.8920983593503	3.41268022609486	0.0164426988941166	0.00873594307275224	0	1.00322840950546	2322.63970243631	0	8501.52071005917	1	1	1	3	2019-03-29T15:12:18.376	NG_ecoli_LTEE_151_DM25	-1000	-0	165.15	DIA_100X_EMPTY_1x1_100ms	707f50d5-d7e7-4e3a-9288-694a35e2cc06	EPI_100X_YFP_1x1_200ms_25sola	EPI_100X_RFP_1x1_200ms_25sola
81	45	12.8859368129276	580	49.5384630416452	1304.82586206897	605.296551724138	1373980	2368.93103448276	42.4782639511321	172.904983942255	4	175941	303.346551724138	359.593687161451	553.323884647832	0	NaN	NaN	NaN	NaN	NaN	479.992721220095	0.943983148500917	43.102041425483	12.9013392749731	10.9129287165854	2.48097935854149	0.00451809967827746	0.00154532399363043	3	1.00019578624696	4031.53429098554	0	8541.84310344828	1	1	1	3	2019-03-29T15:12:18.376	NG_ecoli_LTEE_151_DM25	-1000	-0	165.15	DIA_100X_EMPTY_1x1_100ms	744fbe12-44dc-4ea0-bcab-cfaad9878c59	EPI_100X_YFP_1x1_200ms_25sola	EPI_100X_RFP_1x1_200ms_25sola
82	37	12.9997527846212	481	49.291836749356	1300.35550935551	1703.99376299376	546360	1135.88357588358	42.4782639511321	172.904983942255	4	142781	296.841995841996	359.593687161451	553.323884647832	0	NaN	NaN	NaN	NaN	NaN	403.357509957462	0.96277544249843	36.2151940084641	12.8228124902978	10.9029996230367	2.61147152470689	0.00994464277156645	0.00417979579929657	1	1.00143676090102	3381.2142576634	0	8261.59251559252	1	1	1	3	2019-03-29T15:12:18.376	NG_ecoli_LTEE_151_DM25	-1000	-0	165.15	DIA_100X_EMPTY_1x1_100ms	7c0226a3-b59c-4dc8-8b16-b6b7619e1b99	EPI_100X_YFP_1x1_200ms_25sola	EPI_100X_RFP_1x1_200ms_25sola
83	38	12.7325258928201	484	49.7089967778797	1301.70867768595	97.0123966942149	1310292	2707.21487603306	42.4782639511321	172.904983942255	4	190877	394.373966942149	359.593687161451	553.323884647832	0	NaN	NaN	NaN	NaN	NaN	411.99750010339	0.970917394749844	37.5234795061685	12.5831143146022	10.7302238614961	2.64476435396857	0.00974362847017075	0.0047325005703629	2	1.00022526670996	3393.20852758383	1	8717.54338842975	1	1	1	3	2019-03-29T15:12:18.376	NG_ecoli_LTEE_151_DM25	-1000	-0	165.15	DIA_100X_EMPTY_1x1_100ms	e32a5930-9e3b-41f2-b286-7fc0b289ed52	EPI_100X_YFP_1x1_200ms_25sola	EPI_100X_RFP_1x1_200ms_25sola
84	32	12.6177324122293	405	46.2428618831441	1322.88148148148	1161.36790123457	273022	674.128395061728	42.4782639511321	172.904983942255	4	108451	267.78024691358	359.593687161451	553.323884647832	0	NaN	NaN	NaN	NaN	NaN	333.548354734854	0.961224488450562	31.6320279385287	12.1665412839778	10.2769240908725	2.68457631470744	0.0158842418112743	0.00692819532795249	1	1.00320550659575	2623.8754388876	0	8432.42962962963	1	1	1	3	2019-03-29T15:12:18.376	NG_ecoli_LTEE_151_DM25	-1000	-0	165.15	DIA_100X_EMPTY_1x1_100ms	19c1150a-3143-4fc8-922d-1a52b3264338	EPI_100X_YFP_1x1_200ms_25sola	EPI_100X_RFP_1x1_200ms_25sola
85	23	11.0434554525202	254	36.2378068665722	1322.05118110236	1086.99212598425	476863	1877.41338582677	42.4782639511321	172.904983942255	1	70553	277.767716535433	359.593687161451	553.323884647832	0	NaN	NaN	NaN	NaN	NaN	231.30004633588	0.999821445570617	21.5700789670309	12.9047253462587	10.2690430870083	3.44466211878491	0.00228488424959662	0.00115020469273116	1	1.00004222340365	1786.4940272165	0	8393.02362204724	1	1	1	3	2019-03-29T15:12:18.376	NG_ecoli_LTEE_151_DM25	-1000	-0	165.15	DIA_100X_EMPTY_1x1_100ms	f5de86fc-ea47-4ec5-bb2f-60ff9cb2ae08	EPI_100X_YFP_1x1_200ms_25sola	EPI_100X_RFP_1x1_200ms_25sola
86	26	14.3844384549128	374	26.1297520234166	1332.6871657754	480.139037433155	317847	849.858288770053	42.4782639511321	172.904983942255	3	120496	322.181818181818	359.593687161451	553.323884647832	0	NaN	NaN	NaN	NaN	NaN	295.04448294886	0.999924819618895	23.376357127166	15.5067281124313	12.0956596271385	4.15065509069171	0.0101872934346631	0.00448334532045614	1	1.00040979777754	2686.12259063638	0	7825.50267379679	1	1	1	3	2019-03-29T15:12:18.376	NG_ecoli_LTEE_151_DM25	-1000	-0	165.15	DIA_100X_EMPTY_1x1_100ms	a31daad5-8e26-4733-81c7-7369d2090197	EPI_100X_YFP_1x1_200ms_25sola	EPI_100X_RFP_1x1_200ms_25sola
87	32	13.252232669641	425	47.3054687821881	1346.33882352941	2007.55294117647	1063112	2501.44	42.4782639511321	172.904983942255	2	169824	399.585882352941	359.593687161451	553.323884647832	0	NaN	NaN	NaN	NaN	NaN	344.950152711587	0.950835626780336	31.4577284716084	12.5979354355132	10.6754687694987	2.72562370007437	0.0287392542305647	0.0178796455652248	0	1.02094683247633	2815.73091799064	0	8524.01411764706	1	1	1	3	2019-03-29T15:12:18.376	NG_ecoli_LTEE_151_DM25	-1000	-0	165.15	DIA_100X_EMPTY_1x1_100ms	db43f395-a009-4b03-b4fe-8d56193c1ba6	EPI_100X_YFP_1x1_200ms_25sola	EPI_100X_RFP_1x1_200ms_25sola
88	19	11.4245790197004	217	-42.2936971843331	1344.71428571429	319.078341013825	234361	1080.00460829493	42.4782639511321	172.904983942255	1	73414	338.3133640553	359.593687161451	553.323884647832	0	NaN	NaN	NaN	NaN	NaN	187.59803985034	0.999782960843771	16.9900787341215	13.8132021866745	10.3896504203169	4.00391112218971	0.0290490911625665	0.00237445393431637	0	1.00004671099359	1440.41336740243	0	8426.16589861751	1	1	1	3	2019-03-29T15:12:18.376	NG_ecoli_LTEE_151_DM25	-1000	-0	165.15	DIA_100X_EMPTY_1x1_100ms	a625114b-89ca-4eee-9fbb-e0082738662a	EPI_100X_YFP_1x1_200ms_25sola	EPI_100X_RFP_1x1_200ms_25sola
89	19	10.4644042710053	200	-47.6363230448924	1348.495	1085.495	461828	2309.14	42.4782639511321	172.904983942255	1	59830	299.15	359.593687161451	553.323884647832	0	NaN	NaN	NaN	NaN	NaN	195.172917802032	0.999894144073612	19.0997052524621	12.6547144096445	9.60349217389054	3.60335673959018	0.0159677719647659	0.00823994064674879	1	1.00175719752958	1383.48648258951	1	8852.765	1	1	1	3	2019-03-29T15:12:18.376	NG_ecoli_LTEE_151_DM25	-1000	-0	165.15	DIA_100X_EMPTY_1x1_100ms	351e5300-7b67-443a-9c2a-db2f08fa5755	EPI_100X_YFP_1x1_200ms_25sola	EPI_100X_RFP_1x1_200ms_25sola
90	26	10.2218507905889	266	10.3125611562741	1356.96616541353	1104.31203007519	660498	2483.07518796992	42.4782639511321	172.904983942255	2	78063	293.46992481203	359.593687161451	553.323884647832	0	NaN	NaN	NaN	NaN	NaN	240.263919630512	0.999680092493435	23.5453736001666	12.5081616392513	9.79818183442883	3.24183750749861	0.0023443799061531	0.0012526069226186	1	1.00002341692244	1775.36010701504	1	8752.2969924812	1	1	1	3	2019-03-29T15:12:18.376	NG_ecoli_LTEE_151_DM25	-1000	-0	165.15	DIA_100X_EMPTY_1x1_100ms	eaa3ebda-8cae-4e24-9d82-58010fb2ef94	EPI_100X_YFP_1x1_200ms_25sola	EPI_100X_RFP_1x1_200ms_25sola
91	21	11.804179618461	255	-27.8098540268822	1372.76862745098	578.054901960784	51688	202.698039215686	42.4782639511321	172.904983942255	0	4360839	17101.3294117647	359.593687161451	553.323884647832	1	NaN	NaN	NaN	NaN	NaN	218.446979131909	0.999900377574319	19.709427975769	14.0388785986541	10.6547349313498	3.77096814353919	0.00207442986944026	0.000911234683493253	1	1.00001904331047	1757.31332026541	0	8883.27843137255	1	1	1	3	2019-03-29T15:12:18.376	NG_ecoli_LTEE_151_DM25	-1000	-0	165.15	DIA_100X_EMPTY_1x1_100ms	6e42148b-a97b-4d99-9874-efdde8370130	EPI_100X_YFP_1x1_200ms_25sola	EPI_100X_RFP_1x1_200ms_25sola
92	27	11.5447578324319	312	47.4733892163467	1382.75320512821	637.926282051282	320372	1026.83333333333	42.4782639511321	172.904983942255	2	123566	396.044871794872	359.593687161451	553.323884647832	0	NaN	NaN	NaN	NaN	NaN	274.861376307919	0.993993399477303	25.6989566912066	12.4239507555575	10.3793086993826	2.96696426509469	0.00865395600196483	0.00396189931084806	1	1.00048183010606	2174.41397969563	0	8746.33012820513	1	1	1	3	2019-03-29T15:12:18.376	NG_ecoli_LTEE_151_DM25	-1000	-0	165.15	DIA_100X_EMPTY_1x1_100ms	d958048d-a583-49e5-aaf9-282dabb856e6	EPI_100X_YFP_1x1_200ms_25sola	EPI_100X_RFP_1x1_200ms_25sola
93	28	11.240582984513	315	45.7584341926704	1396.06349206349	1029.0126984127	160071	508.161904761905	42.4782639511321	172.904983942255	2	7484074	23758.9650793651	359.593687161451	553.323884647832	1	NaN	NaN	NaN	NaN	NaN	321.869092039561	0.978430724736396	29.4623615661776	13.2566509392321	10.5665721897112	3.0514166996893	0.0105738884733418	0.00454780801971319	1	1.00037797772273	2583.60243492614	2	9451.53333333333	1	1	1	3	2019-03-29T15:12:18.376	NG_ecoli_LTEE_151_DM25	-1000	-0	165.15	DIA_100X_EMPTY_1x1_100ms	366cb00f-1822-40e5-92c7-69d31236c38b	EPI_100X_YFP_1x1_200ms_25sola	EPI_100X_RFP_1x1_200ms_25sola
94	24	12.2843034684722	295	28.6487408820996	1397.30169491525	1043.77627118644	591974	2006.69152542373	42.4782639511321	172.904983942255	2	919065	3115.47457627119	359.593687161451	553.323884647832	0	NaN	NaN	NaN	NaN	NaN	284.555636780506	0.989786614256874	24.1282082802926	14.3920085857944	11.2611375832779	3.58039422381027	0.0194670958684576	0.008666398802724	1	1.00324008755101	2403.14227556998	2	9221.36271186441	1	1	1	3	2019-03-29T15:12:18.376	NG_ecoli_LTEE_151_DM25	-1000	-0	165.15	DIA_100X_EMPTY_1x1_100ms	7692f2fb-76c6-4f94-ab85-cd316f9d232a	EPI_100X_YFP_1x1_200ms_25sola	EPI_100X_RFP_1x1_200ms_25sola
95	35	15.3947752830309	539	48.2239490644209	1411.05565862709	1932.9332096475	1146851	2127.73840445269	42.4782639511321	172.904983942255	7	202867	376.376623376623	359.593687161451	553.323884647832	0	NaN	NaN	NaN	NaN	NaN	413.891291388008	0.981362721597943	32.2532206890718	14.9504704407859	12.430313508887	3.58314292838176	0.027901616967709	0.0161154511716277	0	1.01890356110909	3914.05689304028	0	7733.14285714286	1	1	1	3	2019-03-29T15:12:18.376	NG_ecoli_LTEE_151_DM25	-1000	-0	165.15	DIA_100X_EMPTY_1x1_100ms	03f38477-8e96-44c6-9a4a-5e2d54478950	EPI_100X_YFP_1x1_200ms_25sola	EPI_100X_RFP_1x1_200ms_25sola
96	25	13.7787025841816	345	20.8080723364833	1418.58260869565	1039.82028985507	732787	2124.02028985507	42.4782639511321	172.904983942255	3	766369	2221.35942028986	359.593687161451	553.323884647832	0	NaN	NaN	NaN	NaN	NaN	320.616986103354	0.998882081979091	24.5855540978895	17.0629024826687	12.5934022952239	4.41418643285638	0.00557671160808342	0.00241218079568339	1	1.00009360926709	3062.35853855453	2	8977.98550724638	1	1	1	3	2019-03-29T15:12:18.376	NG_ecoli_LTEE_151_DM25	-1000	-0	165.15	DIA_100X_EMPTY_1x1_100ms	da7aaf13-f4c8-4e9f-a5ee-a5bcf2e6708f	EPI_100X_YFP_1x1_200ms_25sola	EPI_100X_RFP_1x1_200ms_25sola
97	27	13.88810014798	376	41.7973445189807	1432.87765957447	926.80585106383	520120	1383.29787234043	42.4782639511321	172.904983942255	3	103053	274.077127659574	359.593687161451	553.323884647832	0	NaN	NaN	NaN	NaN	NaN	301.15732494265	0.999881057628318	24.6946783901153	14.6252232657954	11.8205161916365	3.69890804096336	0.00997169037917378	0.00584419607419095	0	1.00137627171443	2709.98034065659	0	8082.375	1	1	1	3	2019-03-29T15:12:18.376	NG_ecoli_LTEE_151_DM25	-1000	-0	165.15	DIA_100X_EMPTY_1x1_100ms	74069789-0b0e-4f0d-b87e-46f28aad673b	EPI_100X_YFP_1x1_200ms_25sola	EPI_100X_RFP_1x1_200ms_25sola
98	22	13.0659515889018	288	-3.21305255421935	1496.65625	1571.73611111111	285020	989.652777777778	42.4782639511321	172.904983942255	2	87949	305.378472222222	359.593687161451	553.323884647832	0	NaN	NaN	NaN	NaN	NaN	238.156814739275	0.999855204957705	20.5723764005393	14.3731482352595	11.0689754617806	3.88850684900289	0.00482061519516864	0.00269377912831	0	1.00021005715468	1979.65354743172	0	8603.70138888889	1	1	1	3	2019-03-29T15:12:18.376	NG_ecoli_LTEE_151_DM25	-1000	-0	165.15	DIA_100X_EMPTY_1x1_100ms	56643e17-42cb-41f4-8d50-1bf5ac4e5dc7	EPI_100X_YFP_1x1_200ms_25sola	EPI_100X_RFP_1x1_200ms_25sola
99	28	12.1102818213313	340	45.6184209648401	1530.92941176471	1143.17058823529	553052	1626.62352941176	42.4782639511321	172.904983942255	2	102535	301.573529411765	359.593687161451	553.323884647832	0	NaN	NaN	NaN	NaN	NaN	289.235403313288	0.996871012825854	27.2855024114876	12.1312894181871	10.3272341289891	2.86945082128782	0.00753296984695685	0.0038452524698595	1	1.00071275167651	2285.54555695652	0	8846.54411764706	1	1	1	3	2019-03-29T15:12:18.376	NG_ecoli_LTEE_151_DM25	-1000	-0	165.15	DIA_100X_EMPTY_1x1_100ms	345935c0-5d4a-40b7-993c-e195d5c0b9b0	EPI_100X_YFP_1x1_200ms_25sola	EPI_100X_RFP_1x1_200ms_25sola
100	32	13.0183418230299	417	48.7579871248179	1550.70023980815	192.225419664269	951843	2282.59712230216	42.4782639511321	172.904983942255	4	161273	386.745803357314	359.593687161451	553.323884647832	0	NaN	NaN	NaN	NaN	NaN	346.486050188274	0.996110071757857	29.6617966747669	13.2945042785186	11.3658366998852	3.15510936428663	0.00710217604886707	0.00376899318735546	1	1.00082452224714	3009.47097351314	0	8255.82254196643	1	1	1	3	2019-03-29T15:12:18.376	NG_ecoli_LTEE_151_DM25	-1000	-0	165.15	DIA_100X_EMPTY_1x1_100ms	0a19fffd-9a74-4d35-943c-bd99d52458b6	EPI_100X_YFP_1x1_200ms_25sola	EPI_100X_RFP_1x1_200ms_25sola
101	25	14.3993776877514	361	9.89585418719963	1548.3296398892	1173.64819944598	757475	2098.26869806094	42.4782639511321	172.904983942255	4	116439	322.545706371191	359.593687161451	553.323884647832	0	NaN	NaN	NaN	NaN	NaN	290.574607347102	0.999920637228022	22.2662723035671	16.1657384822292	12.4108132159028	4.48490715867433	0.106407966493824	0.00647512970436972	1	1.00037760795997	2693.62960278637	0	7619.54293628809	1	1	1	3	2019-03-29T15:12:18.376	NG_ecoli_LTEE_151_DM25	-1000	-0	165.15	DIA_100X_EMPTY_1x1_100ms	af0f284d-ce33-4f2b-ae75-33d1ad5e255b	EPI_100X_YFP_1x1_200ms_25sola	EPI_100X_RFP_1x1_200ms_25sola
102	27	11.814963429067	319	45.2309039377489	1559.05956112853	1706.5329153605	1164833	3651.51410658307	42.4782639511321	172.904983942255	2	109339	342.755485893417	359.593687161451	553.323884647832	0	NaN	NaN	NaN	NaN	NaN	284.695658430922	0.996955188960878	26.9473182111659	12.4274520255992	10.3272264195604	2.83740949438926	0.00193257794889098	0.000989866214688499	0	1.00003762432893	2257.2144916378	1	9033.8934169279	1	1	1	3	2019-03-29T15:12:18.376	NG_ecoli_LTEE_151_DM25	-1000	-0	165.15	DIA_100X_EMPTY_1x1_100ms	78ff62fd-f446-49fd-9f5a-fdcb535ac03d	EPI_100X_YFP_1x1_200ms_25sola	EPI_100X_RFP_1x1_200ms_25sola
103	18	11.4366319440563	206	-49.3381832045559	1574.6359223301	1810.88834951456	39296	190.757281553398	42.4782639511321	172.904983942255	0	2707409	13142.7621359223	359.593687161451	553.323884647832	1	NaN	NaN	NaN	NaN	NaN	177.837283929472	0.99976714776192	15.7677580084134	14.3530801094286	10.7603607295696	4.01525869631922	0.00246746333080938	0.00132434438058992	0	1.0000294118451	1433.88225156045	0	8857.87378640777	1	1	1	3	2019-03-29T15:12:18.376	NG_ecoli_LTEE_151_DM25	-1000	-0	165.15	DIA_100X_EMPTY_1x1_100ms	3aa2773a-6e2e-4d2b-857d-04e968683dfc	EPI_100X_YFP_1x1_200ms_25sola	EPI_100X_RFP_1x1_200ms_25sola
104	24	15.120434766733	364	-4.38978158486423	1578.66483516484	1403.19230769231	461647	1268.26098901099	42.4782639511321	172.904983942255	4	114147	313.590659340659	359.593687161451	553.323884647832	0	NaN	NaN	NaN	NaN	NaN	283.95517601803	0.999893724970732	21.6382467808944	16.2680326486824	12.6888356209517	4.18826230337323	0.0157007280084089	0.00806009340304647	1	1.00206379225004	2736.24822917219	0	8083.06593406593	1	1	1	3	2019-03-29T15:12:18.376	NG_ecoli_LTEE_151_DM25	-1000	-0	165.15	DIA_100X_EMPTY_1x1_100ms	2fb49bd0-ef2b-4e61-bd56-5b738b3942e1	EPI_100X_YFP_1x1_200ms_25sola	EPI_100X_RFP_1x1_200ms_25sola
105	26	12.7965605813475	333	22.6681438594223	1580.96696696697	1707.32732732733	668798	2008.4024024024	42.4782639511321	172.904983942255	2	114698	344.438438438438	359.593687161451	553.323884647832	0	NaN	NaN	NaN	NaN	NaN	280.658244227844	0.996583225713316	24.8618892478785	14.3407357288562	10.7371183416376	3.76240791811027	0.0261795517532824	0.0111803146326549	2	1.00618943023397	2251.1243644247	1	8513.42342342342	1	1	1	3	2019-03-29T15:12:18.376	NG_ecoli_LTEE_151_DM25	-1000	-0	165.15	DIA_100X_EMPTY_1x1_100ms	144e3362-f969-4cff-b5d2-0b67901749e7	EPI_100X_YFP_1x1_200ms_25sola	EPI_100X_RFP_1x1_200ms_25sola
106	24	12.2509828184357	296	32.9943754465722	1585.81418918919	1541.78716216216	334532	1130.17567567568	42.4782639511321	172.904983942255	2	94571	319.496621621622	359.593687161451	553.323884647832	0	NaN	NaN	NaN	NaN	NaN	245.385353458188	0.999770001698991	22.3587361908608	13.3397079187162	10.6464533188676	3.39897432961233	0.00133960155169542	0.000678563464271078	1	1.000007207058	1990.43060834905	0	8430.8277027027	1	1	1	3	2019-03-29T15:12:18.376	NG_ecoli_LTEE_151_DM25	-1000	-0	165.15	DIA_100X_EMPTY_1x1_100ms	3ed9ffb9-6b24-44c4-b5e6-801a49cf5ece	EPI_100X_YFP_1x1_200ms_25sola	EPI_100X_RFP_1x1_200ms_25sola
107	32	13.9749161270186	448	47.4987148601173	1595.99553571429	354.524553571429	144805	323.225446428571	42.4782639511321	172.904983942255	1	3312505	7393.984375	359.593687161451	553.323884647832	3	NaN	NaN	NaN	NaN	NaN	357.747856215261	0.979173382512219	31.0667407627646	13.3183713428102	11.1909213094119	2.98467447246373	0.0120327882869373	0.00713376452219381	0	1.00309164176245	3055.74604766828	0	8518.67410714286	1	1	1	3	2019-03-29T15:12:18.376	NG_ecoli_LTEE_151_DM25	-1000	-0	165.15	DIA_100X_EMPTY_1x1_100ms	89d443af-13ee-4397-b789-9dcc679409e0	EPI_100X_YFP_1x1_200ms_25sola	EPI_100X_RFP_1x1_200ms_25sola
108	33	13.360569816204	441	48.6096896021313	1610.68707482993	1654.9387755102	1727753	3917.80725623583	42.4782639511321	172.904983942255	2	153420	347.891156462585	359.593687161451	553.323884647832	0	NaN	NaN	NaN	NaN	NaN	359.615327504837	0.992545228445706	30.3397774937558	13.440986711552	11.5888064262158	3.09115147571255	0.00881889229074956	0.00477996627796264	0	1.00144587841362	3200.21893239418	0	8325.73242630386	1	1	1	3	2019-03-29T15:12:18.376	NG_ecoli_LTEE_151_DM25	-1000	-0	165.15	DIA_100X_EMPTY_1x1_100ms	4ed78edd-788e-4e10-ad84-a1c0c388ecbf	EPI_100X_YFP_1x1_200ms_25sola	EPI_100X_RFP_1x1_200ms_25sola
109	35	13.6137563330147	477	48.4105413316386	1623.93291404612	1790.10482180294	3458435	7250.38784067086	42.4782639511321	172.904983942255	3	186936	391.899371069182	359.593687161451	553.323884647832	0	NaN	NaN	NaN	NaN	NaN	378.461426504962	0.975113266084548	33.4122169220281	13.0305801386331	11.1201208644027	2.79183251407544	0.0126069372447324	0.0073786996469454	0	1.00392727590581	3244.99617262691	0	8423.91194968553	1	1	1	3	2019-03-29T15:12:18.376	NG_ecoli_LTEE_151_DM25	-1000	-0	165.15	DIA_100X_EMPTY_1x1_100ms	da938c0f-079a-40c0-bc23-645ed2ee7231	EPI_100X_YFP_1x1_200ms_25sola	EPI_100X_RFP_1x1_200ms_25sola
110	20	11.436227223064	229	-33.8243509574658	1621.99563318777	807.248908296943	101165	441.768558951965	42.4782639511321	172.904983942255	1	62458	272.742358078603	359.593687161451	553.323884647832	0	NaN	NaN	NaN	NaN	NaN	199.938664242786	0.999794618364266	17.9632106434604	13.9827294762732	10.5396084871895	3.932259511274	0.00267099139186435	0.00115435106136644	1	1.00002054051734	1567.19414703113	0	8498.00873362445	1	1	1	3	2019-03-29T15:12:18.376	NG_ecoli_LTEE_151_DM25	-1000	-0	165.15	DIA_100X_EMPTY_1x1_100ms	0aeded8c-7ea5-4e88-858b-a4edd38be297	EPI_100X_YFP_1x1_200ms_25sola	EPI_100X_RFP_1x1_200ms_25sola
[truncated: 6,937 more rows]
