# Supplementary material for: Genomic and phenotypic evolution of Escherichia coli in a novel citrate-only resource environment
Source: eLife. 2020 May 29;9:e55414. doi: 10.7554/eLife.55414 (PMC7299349; doi:10.7554/eLife.55414)
Supplement: Figure 10—source data 3. [file elife-55414-fig10-data3.zip › 20190329_NG_ecoli_LTEE_606_DM25_001.superSegger.txt]

CellID	LongAxis	ShortAxis	Area	RegionScore	XPosition	YPosition	Fluor1Sum	Fluor1Mean	Fluor1Background	Fluor1BgStd	Fluor1FociNumber	Fluor2Sum	Fluor2Mean	Fluor2Background	Fluor2BgStd	Fluor2FociNumber	Fluor3Sum	Fluor3Mean	Fluor3Background	Fluor3BgStd	Fluor3FociNumber	MeshArea	MeshSolidity	MeshAxisLength	MeshRibsLengthMax	MeshRibsLengthMean	MeshRibsLengthStd	MeshCurvatureMax	MeshCurvatureMean	MeshCurvatureInflection	MeshSinuosity	MeshVolume	NumOfNeighbors	RegionGrayVal	TimeFrames	AgeFrames	RelativeAge	xyFolder	DateTime	Folder	StageXposition	StageYposition	StageZposition	PhaseConfig	UUID	Fluo1Config	Fluo2Config	Fluo3Config
1	23	10.465627078895	241	6.93547000160851	507.692946058091	153.03734439834	3123786	12961.7676348548	38.9255595844982	90.0277559862525	2	63169	262.112033195021	233.554298857399	74.7461019552629	0	NaN	NaN	NaN	NaN	NaN	222.396357053611	0.999768381132355	22.0630738691561	12.3163081183174	9.69242050077959	3.18043144236169	0.00983306392745271	0.00457602234747947	1	1.00070710965693	1627.8725331958	0	9358.8132780083	1	1	1	1	2019-03-29T15:02:40.624	NG_ecoli_LTEE_606_DM25	-0	-0	165.05	DIA_100X_EMPTY_1x1_100ms	99ef0fbc-66ad-4909-a18a-266d358c7544	EPI_100X_YFP_1x1_200ms_25sola	EPI_100X_RFP_1x1_200ms_25sola
2	21	10.1331189109945	213	28.004152645956	1020.69953051643	235.220657276995	69267	325.197183098592	38.9255595844982	90.0277559862525	5	3109132	14596.8638497653	233.554298857399	74.7461019552629	2	NaN	NaN	NaN	NaN	NaN	209.561560844674	0.999921461792983	20.6802347111765	12.3411069797173	9.74682928235684	3.25059678359577	0.00421244997474892	0.00229368663307402	1	1.00015237534668	1543.02180619032	0	9373.37089201878	1	1	1	1	2019-03-29T15:02:40.624	NG_ecoli_LTEE_REL606_DM25	-0	-0	165.05	DIA_100X_EMPTY_1x1_100ms	ecca5b9f-60ea-4c58-899e-522abc7a5f46	EPI_100X_YFP_1x1_200ms_25sola	EPI_100X_RFP_1x1_200ms_25sola
3	26	10.1126158378083	263	47.1134994998132	1525.8897338403	1152.19011406844	1728172	6570.99619771863	38.9255595844982	90.0277559862525	3	57522	218.714828897338	233.554298857399	74.7461019552629	0	NaN	NaN	NaN	NaN	NaN	251.027721730892	0.988147211523232	25.8557798412578	11.3615872721391	9.30392894458722	2.88951262376977	0.0131495676074929	0.0059063143102922	1	1.00160887096737	1757.84384413678	0	9315.39543726236	1	1	1	1	2019-03-29T15:02:40.624	NG_ecoli_LTEE_REL606_DM25	-0	-0	165.05	DIA_100X_EMPTY_1x1_100ms	7800cc91-efe0-480f-a3c5-01fea686ab01	EPI_100X_YFP_1x1_200ms_25sola	EPI_100X_RFP_1x1_200ms_25sola
4	38	9.06462357816508	345	47.7752350184512	1547.04347826087	1681.03188405797	90916	263.524637681159	38.9255595844982	90.0277559862525	4	4299843	12463.3130434783	233.554298857399	74.7461019552629	2	NaN	NaN	NaN	NaN	NaN	361.117874286369	0.89536705801209	39.6515300512661	11.978569394233	8.92552718443607	2.22690352353824	0.00929667258463638	0.00377162892470413	2	1.00048482259625	2480.94756640453	0	9939.15072463768	1	1	1	1	2019-03-29T15:02:40.624	NG_ecoli_LTEE_REL606_DM25	-0	-0	165.05	DIA_100X_EMPTY_1x1_100ms	23b7f816-9f3d-44fb-831d-3df4fc27bf0d	EPI_100X_YFP_1x1_200ms_25sola	EPI_100X_RFP_1x1_200ms_25sola
5	21	11.0678077636733	233	13.3411327921706	1607.60515021459	40.8454935622318	8879779	38110.6394849785	38.9255595844982	90.0277559862525	3	96162	412.712446351931	233.554298857399	74.7461019552629	3	NaN	NaN	NaN	NaN	NaN	218.687777308231	0.999697441732578	20.4965940996057	12.843666034621	9.92161448561258	3.82596190968426	0.0339965542033931	0.00354784601603345	1	1.00021954283248	1584.6606664588	0	8728.51072961373	1	1	1	1	2019-03-29T15:02:40.624	NG_ecoli_LTEE_REL606_DM25	-0	-0	165.05	DIA_100X_EMPTY_1x1_100ms	6845255d-dd30-4823-85e2-ee5770d76ee1	EPI_100X_YFP_1x1_200ms_25sola	EPI_100X_RFP_1x1_200ms_25sola
6	24	9.52913196750379	229	36.9137786973058	1825.12663755459	1174.92576419214	1569822	6855.11790393013	38.9255595844982	90.0277559862525	2	59038	257.807860262009	233.554298857399	74.7461019552629	0	NaN	NaN	NaN	NaN	NaN	224.065299234982	0.999396148023127	23.3081731126439	11.4980856628185	9.13863695254725	3.13565476262076	0.0364459976433903	0.00356578186812504	1	1.00031610231761	1528.83622853659	0	9349.65065502183	1	1	1	1	2019-03-29T15:02:40.624	NG_ecoli_LTEE_REL606_DM25	-0	-0	165.05	DIA_100X_EMPTY_1x1_100ms	3d76871a-f93a-4668-a515-fbe0f1424464	EPI_100X_YFP_1x1_200ms_25sola	EPI_100X_RFP_1x1_200ms_25sola
1	25	10.0137954109017	251	46.6830738356853	394.195219123506	1272.38247011952	3050111	12151.8366533865	34.8347288738055	55.9187899133844	1	60458	240.868525896414	239.813536726678	94.3204882923679	0	NaN	NaN	NaN	NaN	NaN	242.227723670638	0.997862272169892	24.9411288261955	11.2246779345102	9.47280810314116	2.72301062733684	0.00307816585997844	0.00142013623866752	1	1.0000452624545	1757.77573970389	0	9454.59362549801	1	1	1	2	2019-03-29T15:02:52.931	NG_ecoli_LTEE_REL606_DM25	-500	866	165.05	DIA_100X_EMPTY_1x1_100ms	b38b6215-763d-4f3b-9d7a-e7508caf4857	EPI_100X_YFP_1x1_200ms_25sola	EPI_100X_RFP_1x1_200ms_25sola
2	30	11.1955572436883	336	46.1422382789614	1482.44345238095	646.741071428571	9515724	28320.6071428571	34.8347288738055	55.9187899133844	2	80875	240.699404761905	239.813536726678	94.3204882923679	0	NaN	NaN	NaN	NaN	NaN	310.695980801049	0.977551447135184	30.4692959604732	11.6723061080137	9.88617386204801	2.68509262750124	0.00578129149157419	0.00331867420617354	1	1.0001698405657	2338.88456789377	0	9059.57738095238	1	1	1	2	2019-03-29T15:02:52.931	NG_ecoli_LTEE_REL606_DM25	-500	866	165.05	DIA_100X_EMPTY_1x1_100ms	1ea404df-a452-4f04-bb9f-9162a38ed106	EPI_100X_YFP_1x1_200ms_25sola	EPI_100X_RFP_1x1_200ms_25sola
3	28	9.41022062121577	265	48.3034656405201	1967.51698113208	1840.89811320755	2475071	9339.89056603773	34.8347288738055	55.9187899133844	2	105705	398.88679245283	239.813536726678	94.3204882923679	0	NaN	NaN	NaN	NaN	NaN	266.573281916431	0.98020933307316	27.6399570540549	10.9990389626371	9.36509118555077	2.54668389999223	0.00719468904332067	0.00378055037072261	1	1.00018112708555	1903.93126665504	0	9735.75849056604	1	1	1	2	2019-03-29T15:02:52.931	NG_ecoli_LTEE_REL606_DM25	-500	866	165.05	DIA_100X_EMPTY_1x1_100ms	77ac39bc-b134-4dfa-98cc-b5c75c7cbb18	EPI_100X_YFP_1x1_200ms_25sola	EPI_100X_RFP_1x1_200ms_25sola
1	20	10.3430621068716	207	-13.8026662414208	89.463768115942	1185.02898550725	5094054	24608.9565217391	42.2335332973525	114.282657801022	1	60674	293.111111111111	250.088918713671	71.336286030481	0	NaN	NaN	NaN	NaN	NaN	196.651745347121	0.999763762642993	18.8896051157218	12.7138892293478	9.82938133081651	3.60203692112601	0.000600724094274378	0.000359492005956227	1	1.00000276588239	1433.39250150794	0	9677.62801932367	1	1	1	3	2019-03-29T15:03:05.105	NG_ecoli_LTEE_REL606_DM25	-1000	-0	165.05	DIA_100X_EMPTY_1x1_100ms	b212b93c-8c1f-4e2c-93ee-173b03f60366	EPI_100X_YFP_1x1_200ms_25sola	EPI_100X_RFP_1x1_200ms_25sola
2	26	10.1011296754508	263	44.0006807692543	134.171102661597	65.1520912547528	256006	973.406844106464	42.2335332973525	114.282657801022	3	2158246	8206.25855513308	250.088918713671	71.336286030481	4	NaN	NaN	NaN	NaN	NaN	267.327658138664	0.976979788056108	26.7302013671014	11.5616073016961	9.5801708109101	2.90555464982028	0.0118525572552953	0.00627388966750097	1	1.00050054116935	1926.80878047804	0	10115.0836501901	1	1	1	3	2019-03-29T15:03:05.105	NG_ecoli_LTEE_REL606_DM25	-1000	-0	165.05	DIA_100X_EMPTY_1x1_100ms	ffb283df-450a-4356-81f5-366b600ee22e	EPI_100X_YFP_1x1_200ms_25sola	EPI_100X_RFP_1x1_200ms_25sola
3	34	14.1650381838277	482	-48.9791405822683	308.022821576763	782.794605809129	5952838	12350.2863070539	42.2335332973525	114.282657801022	4	127518	264.560165975104	250.088918713671	71.336286030481	0	NaN	NaN	NaN	NaN	NaN	416.324437076275	0.863809563862333	35.0482381561393	17.184799193993	11.0533828047544	3.47810799588107	0.108383662188066	0.0430530536577266	3	1.0349786919354	3363.15198816885	0	9422.62033195021	1	1	1	3	2019-03-29T15:03:05.105	NG_ecoli_LTEE_REL606_DM25	-1000	-0	165.05	DIA_100X_EMPTY_1x1_100ms	689ceac5-d5bb-4276-aea9-31e8a803f5bf	EPI_100X_YFP_1x1_200ms_25sola	EPI_100X_RFP_1x1_200ms_25sola
4	29	8.89010371912958	262	48.3861508493202	340.06106870229	617.18320610687	95904	366.045801526718	42.2335332973525	114.282657801022	3	1970900	7522.51908396947	250.088918713671	71.336286030481	1	NaN	NaN	NaN	NaN	NaN	275.280414738393	0.966637739221563	29.4769026374558	11.0861771823307	9.15068191630177	2.31205396531632	0.00325150203652672	0.00176243779356263	1	1.0000505258141	1938.55731960225	0	10041.6145038168	1	1	1	3	2019-03-29T15:03:05.105	NG_ecoli_LTEE_REL606_DM25	-1000	-0	165.05	DIA_100X_EMPTY_1x1_100ms	b0814bae-9156-4dc8-adcc-ae31db505011	EPI_100X_YFP_1x1_200ms_25sola	EPI_100X_RFP_1x1_200ms_25sola
5	25	10.2271681149108	257	40.6563477756339	357.610894941634	1036.27237354086	2313282	9001.09727626459	42.2335332973525	114.282657801022	3	64253	250.011673151751	250.088918713671	71.336286030481	0	NaN	NaN	NaN	NaN	NaN	253.367027065695	0.991476197464443	25.6017385654281	11.3652445401914	9.38335643378881	3.03782025022835	0.00384102590411821	0.00186200661183578	1	1.00016335587777	1770.41779868885	0	9840.82879377432	1	1	1	3	2019-03-29T15:03:05.105	NG_ecoli_LTEE_REL606_DM25	-1000	-0	165.05	DIA_100X_EMPTY_1x1_100ms	47321439-3c54-4412-b0be-27d794c248a7	EPI_100X_YFP_1x1_200ms_25sola	EPI_100X_RFP_1x1_200ms_25sola
6	20	11.4513634406141	230	-8.30159784611562	549	342.747826086957	4294000	18669.5652173913	42.2335332973525	114.282657801022	1	60566	263.330434782609	250.088918713671	71.336286030481	0	NaN	NaN	NaN	NaN	NaN	207.673129188762	0.999831202358417	20.0152576040421	12.6170024127393	9.91357136509765	3.41226156465704	0.0029563303798219	0.00165243446580197	1	1.0000186355643	1544.93901234129	0	9628.06086956522	1	1	1	3	2019-03-29T15:03:05.105	NG_ecoli_LTEE_REL606_DM25	-1000	-0	165.05	DIA_100X_EMPTY_1x1_100ms	64b594b6-c7d8-45db-a224-18e47e4a4472	EPI_100X_YFP_1x1_200ms_25sola	EPI_100X_RFP_1x1_200ms_25sola
7	27	12.1538695003281	328	45.4362145123154	1044.375	935.621951219512	9159705	27925.9298780488	42.2335332973525	114.282657801022	2	72018	219.567073170732	250.088918713671	71.336286030481	0	NaN	NaN	NaN	NaN	NaN	280.537834319979	0.992896990426002	25.6797855859295	12.5327251445761	10.5902947690288	3.00324344942219	0.0063815502720449	0.00325176009355983	1	1.00048565352052	2262.0248485475	0	8889.96951219512	1	1	1	3	2019-03-29T15:03:05.105	NG_ecoli_LTEE_REL606_DM25	-1000	-0	165.05	DIA_100X_EMPTY_1x1_100ms	b89ba242-4501-4474-905a-21d4459222f4	EPI_100X_YFP_1x1_200ms_25sola	EPI_100X_RFP_1x1_200ms_25sola
8	29	10.329399713221	300	47.1934778934861	1628.85	1374.35666666667	8931634	29772.1133333333	42.2335332973525	114.282657801022	2	122027	406.756666666667	250.088918713671	71.336286030481	2	NaN	NaN	NaN	NaN	NaN	293.860788348355	0.957137869469512	29.3844226777916	11.7628948111045	9.63169323659993	2.7387507703628	0.00647215892792956	0.00363846428959794	1	1.00018945528773	2140.97860847031	0	9347.63	1	1	1	3	2019-03-29T15:03:05.105	NG_ecoli_LTEE_REL606_DM25	-1000	-0	165.05	DIA_100X_EMPTY_1x1_100ms	b9dcf26d-6ab8-4f0f-bf7d-7dbd85731560	EPI_100X_YFP_1x1_200ms_25sola	EPI_100X_RFP_1x1_200ms_25sola
9	30	9.93660814147394	299	47.2205522870301	1665.58862876254	1838.99331103679	7463876	24962.7959866221	42.2335332973525	114.282657801022	1	143685	480.551839464883	250.088918713671	71.336286030481	4	NaN	NaN	NaN	NaN	NaN	295.341781444095	0.963125023362051	30.4769105199129	11.2426214728369	9.37690455115035	2.55345904615163	0.00531727655792257	0.00274760785721354	1	1.00012428228738	2104.64965210221	0	9631.29765886288	1	1	1	3	2019-03-29T15:03:05.105	NG_ecoli_LTEE_REL606_DM25	-1000	-0	165.05	DIA_100X_EMPTY_1x1_100ms	5ecd2551-90bc-44ce-a168-92e116cccc32	EPI_100X_YFP_1x1_200ms_25sola	EPI_100X_RFP_1x1_200ms_25sola
10	25	10.8861053722411	274	40.6358919363698	1771.21532846715	991.919708029197	6960622	25403.7299270073	42.2335332973525	114.282657801022	1	75483	275.485401459854	250.088918713671	71.336286030481	0	NaN	NaN	NaN	NaN	NaN	254.656100798622	0.998486403483676	24.7475697400132	11.9010577274814	9.98623216533802	2.94336192384829	0.00641259947857838	0.00299104673913175	1	1.00019187416441	1938.32124223579	0	9380.82116788321	1	1	1	3	2019-03-29T15:03:05.105	NG_ecoli_LTEE_REL606_DM25	-1000	-0	165.05	DIA_100X_EMPTY_1x1_100ms	42f8b2be-5a4b-45b4-b12c-d1fac5cd7f20	EPI_100X_YFP_1x1_200ms_25sola	EPI_100X_RFP_1x1_200ms_25sola
11	21	9.59113202974491	202	20.1697933588441	1958.18811881188	1083.14851485149	63981	316.737623762376	42.2335332973525	114.282657801022	4	2584395	12794.0346534653	250.088918713671	71.336286030481	1	NaN	NaN	NaN	NaN	NaN	204.347368141523	0.999520711469844	20.9427633221461	11.8480891066855	9.26802358356243	3.25493395409446	0.104963024542084	0.00395234106700234	1	1.0000359747539	1412.85673608339	0	9700.94059405941	1	1	1	3	2019-03-29T15:03:05.105	NG_ecoli_LTEE_REL606_DM25	-1000	-0	165.05	DIA_100X_EMPTY_1x1_100ms	4fe6dbc8-9433-4f3b-ba61-742df366169f	EPI_100X_YFP_1x1_200ms_25sola	EPI_100X_RFP_1x1_200ms_25sola
1	36	10.1690529329081	366	49.4555705209537	70.3114754098361	36.8989071038251	4702970	12849.6448087432	42.7782665832126	129.115327837769	2	569571	1556.20491803279	243.014888718489	148.401049027707	10	NaN	NaN	NaN	NaN	NaN	335.610728371915	0.967605704092933	34.9395578364398	11.1568661235748	9.32284031474976	2.45001625074158	0.00749514000346613	0.00273854817647717	2	1.0003814148561	2385.08453838484	1	9589.92896174863	1	1	1	4	2019-03-29T15:03:17.198	NG_ecoli_LTEE_REL606_DM25	-500	-866	165.05	DIA_100X_EMPTY_1x1_100ms	16ddbc78-fe16-4e18-b035-46e9827664d5	EPI_100X_YFP_1x1_200ms_25sola	EPI_100X_RFP_1x1_200ms_25sola
2	28	8.17002346567099	230	43.4025314285175	70.395652173913	60.2391304347826	213607	928.726086956522	42.7782665832126	129.115327837769	4	5353060	23274.1739130435	243.014888718489	148.401049027707	2	NaN	NaN	NaN	NaN	NaN	271.644231625365	0.932591677384954	29.7517284283106	10.7913966812813	8.91119289129091	2.30899397012932	0.00543825619271396	0.00219093606651263	2	1.00012316439181	1855.55474289213	1	10382.9826086957	1	1	1	4	2019-03-29T15:03:17.198	NG_ecoli_LTEE_REL606_DM25	-500	-866	165.05	DIA_100X_EMPTY_1x1_100ms	2369ee08-5333-45a6-85a5-2b1484d5937f	EPI_100X_YFP_1x1_200ms_25sola	EPI_100X_RFP_1x1_200ms_25sola
3	25	9.5485594330804	239	42.5650293465583	104.230125523013	46.7531380753138	7392854	30932.4435146444	42.7782665832126	129.115327837769	1	207291	867.326359832636	243.014888718489	148.401049027707	3	NaN	NaN	NaN	NaN	NaN	242.828002482382	0.965606779589638	25.0239934833249	11.2426607117939	9.36245425308469	2.62233861011784	0.0110362767354726	0.00477257160825687	1	1.00099696466903	1722.76451204042	0	10273.7573221757	1	1	1	4	2019-03-29T15:03:17.198	NG_ecoli_LTEE_REL606_DM25	-500	-866	165.05	DIA_100X_EMPTY_1x1_100ms	9d4c4bbf-7eec-4b5e-b231-b11abd04c0b9	EPI_100X_YFP_1x1_200ms_25sola	EPI_100X_RFP_1x1_200ms_25sola
4	40	14.8887089426141	596	-49.9999982459934	1162.50838926174	1055.10067114094	10385946	17426.0838926175	42.7782665832126	129.115327837769	5	129460	217.214765100671	243.014888718489	148.401049027707	0	NaN	NaN	NaN	NaN	NaN	531.794709650961	0.743536412191649	43.6347161318456	12.2996584485239	8.53285942372016	2.34660838059113	0.16728039840681	0.0525055859221817	1	1.41196514779587	2495.23364675049	0	9435.46308724832	1	1	1	4	2019-03-29T15:03:17.198	NG_ecoli_LTEE_REL606_DM25	-500	-866	165.05	DIA_100X_EMPTY_1x1_100ms	3e512d26-e3ae-4350-889d-233d28e8fbd9	EPI_100X_YFP_1x1_200ms_25sola	EPI_100X_RFP_1x1_200ms_25sola
5	26	10.3077744739658	268	47.4020441543236	1367.52985074627	879.421641791045	5394149	20127.421641791	42.7782665832126	129.115327837769	2	71180	265.597014925373	243.014888718489	148.401049027707	0	NaN	NaN	NaN	NaN	NaN	262.613825960492	0.986426056909305	26.0489874129798	11.6925391253246	9.73767035385383	2.79626445226909	0.0122249609829565	0.00640122648858212	0	1.00196757801283	1939.951462853	0	9489.84328358209	1	1	1	4	2019-03-29T15:03:17.198	NG_ecoli_LTEE_REL606_DM25	-500	-866	165.05	DIA_100X_EMPTY_1x1_100ms	9dc4e119-0ee7-441b-a7f7-cbf1afdf42cf	EPI_100X_YFP_1x1_200ms_25sola	EPI_100X_RFP_1x1_200ms_25sola
6	22	11.3000662881873	249	26.5423416687892	1400.89156626506	192.815261044177	6874781	27609.562248996	42.7782665832126	129.115327837769	1	68901	276.710843373494	243.014888718489	148.401049027707	0	NaN	NaN	NaN	NaN	NaN	224.852219452389	0.99965359304752	21.5463807802529	12.525662201063	10.0249442297672	3.28476167163393	0.00371698817840414	0.00214942382680592	1	1.00003539875598	1700.70168721083	0	9297.47791164659	1	1	1	4	2019-03-29T15:03:17.198	NG_ecoli_LTEE_REL606_DM25	-500	-866	165.05	DIA_100X_EMPTY_1x1_100ms	b7259d2c-e116-410c-b506-4584925d2474	EPI_100X_YFP_1x1_200ms_25sola	EPI_100X_RFP_1x1_200ms_25sola
7	27	10.4313077526604	282	47.4302071687553	1476.20567375887	1787.20921985816	6055802	21474.475177305	42.7782665832126	129.115327837769	1	155814	552.531914893617	243.014888718489	148.401049027707	4	NaN	NaN	NaN	NaN	NaN	266.091937705661	0.987495601763556	26.5654814945313	11.4369282504229	9.66692178983491	2.76053057809826	0.00563451555404593	0.00224225878566431	0	1.00025596502129	1949.77269024738	0	9140.98581560284	1	1	1	4	2019-03-29T15:03:17.198	NG_ecoli_LTEE_REL606_DM25	-500	-866	165.05	DIA_100X_EMPTY_1x1_100ms	7d797355-ce4c-47c1-b0da-d764c9fa372d	EPI_100X_YFP_1x1_200ms_25sola	EPI_100X_RFP_1x1_200ms_25sola
8	36	10.3774388385969	375	48.6311588739709	1537.30133333333	78.7386666666667	10706452	28550.5386666667	42.7782665832126	129.115327837769	3	379984	1013.29066666667	243.014888718489	148.401049027707	2	NaN	NaN	NaN	NaN	NaN	365.859650891125	0.915705723831146	37.0582806138502	11.6740910430066	9.64007029733403	2.34238041177667	0.00684513103120417	0.00338509371596467	1	1.00108379432013	2704.80243474384	0	9720.832	1	1	1	4	2019-03-29T15:03:17.198	NG_ecoli_LTEE_REL606_DM25	-500	-866	165.05	DIA_100X_EMPTY_1x1_100ms	dc62c7df-eadb-495f-84eb-2a0e246a6212	EPI_100X_YFP_1x1_200ms_25sola	EPI_100X_RFP_1x1_200ms_25sola
9	22	9.18622042868674	203	34.9476877457786	1558.35467980296	67.8275862068966	8248600	40633.4975369458	42.7782665832126	129.115327837769	2	83380	410.738916256158	243.014888718489	148.401049027707	1	NaN	NaN	NaN	NaN	NaN	224.47521806184	0.988992047008775	23.4107911646908	10.9771982233668	9.33158796316	2.63933066657835	0.00264361989842823	0.00130062851119928	1	1.00001702574543	1601.09492422075	0	9938.56650246305	1	1	1	4	2019-03-29T15:03:17.198	NG_ecoli_LTEE_REL606_DM25	-500	-866	165.05	DIA_100X_EMPTY_1x1_100ms	bd9af587-f7f6-4959-8311-c0b3733860cf	EPI_100X_YFP_1x1_200ms_25sola	EPI_100X_RFP_1x1_200ms_25sola
10	29	9.65845792003001	280	47.8265029940929	1671.17857142857	234.228571428571	119839	427.996428571429	42.7782665832126	129.115327837769	7	7218848	25781.6	243.014888718489	148.401049027707	2	NaN	NaN	NaN	NaN	NaN	280.459191032447	0.984298600349455	28.9799503448183	11.0717009219478	9.33884581971077	2.63504097549979	0.00777334022588828	0.00382086179738713	2	1.00089033199556	1985.06133043277	0	9675.84285714286	1	1	1	4	2019-03-29T15:03:17.198	NG_ecoli_LTEE_REL606_DM25	-500	-866	165.05	DIA_100X_EMPTY_1x1_100ms	91da3742-422b-43d0-801a-9fcf3e2c0275	EPI_100X_YFP_1x1_200ms_25sola	EPI_100X_RFP_1x1_200ms_25sola
1	29	15.9716301591512	463	-26.174772378347	176.922246220302	1373.72354211663	6036045	13036.8142548596	29.5318217415519	71.2039412385859	4	112019	241.941684665227	209.989700568911	53.59750676185	0	NaN	NaN	NaN	NaN	NaN	405.771264092443	0.981502504896206	27.6174560446086	22.3657239814414	14.3074173806785	6.05292759131491	0.0124063988167401	0.00585840871996269	1	1.00059820083989	4440.13368581725	0	9218.27213822894	1	1	1	5	2019-03-29T15:03:29.438	NG_ecoli_LTEE_REL606_DM25	500	-866	165.05	DIA_100X_EMPTY_1x1_100ms	1657d751-70a1-40d7-b944-a93736eb13ef	EPI_100X_YFP_1x1_200ms_25sola	EPI_100X_RFP_1x1_200ms_25sola
2	30	14.4773638525331	435	-49.9999467696848	266.379310344828	451.31724137931	7779349	17883.5609195402	29.5318217415519	71.2039412385859	2	2329174	5354.42298850575	209.989700568911	53.59750676185	7	NaN	NaN	NaN	NaN	NaN	370.523122297959	0.881742824408423	32.8203593179834	15.3524683371928	10.6644489303017	3.28339454331997	0.132833190425656	0.0439692341333898	2	1.13780400555466	2931.63602923883	0	9522.55632183908	1	1	1	5	2019-03-29T15:03:29.438	NG_ecoli_LTEE_REL606_DM25	500	-866	165.05	DIA_100X_EMPTY_1x1_100ms	e5270c04-933f-4461-8eba-13b14ed4225e	EPI_100X_YFP_1x1_200ms_25sola	EPI_100X_RFP_1x1_200ms_25sola
3	25	10.839141461006	272	42.1388881477028	654.988970588235	692.216911764706	1699139	6246.83455882353	29.5318217415519	71.2039412385859	2	50782	186.698529411765	209.989700568911	53.59750676185	0	NaN	NaN	NaN	NaN	NaN	255.144412005659	0.992343747542619	25.3071198607817	11.5254766551183	9.80694729887624	2.72820744297648	0.0043982897579485	0.00204688872820136	1	1.00016417964008	1911.61436903074	0	9214.33823529412	1	1	1	5	2019-03-29T15:03:29.438	NG_ecoli_LTEE_REL606_DM25	500	-866	165.05	DIA_100X_EMPTY_1x1_100ms	a71107ec-7221-4bf2-b0c9-d19ca2765732	EPI_100X_YFP_1x1_200ms_25sola	EPI_100X_RFP_1x1_200ms_25sola
4	27	9.08169255549013	246	45.5548623404853	664.243902439024	1908.80487804878	7368594	29953.6341463415	29.5318217415519	71.2039412385859	1	81530	331.422764227642	209.989700568911	53.59750676185	1	NaN	NaN	NaN	NaN	NaN	258.590598065245	0.982113314109683	27.3368561366106	10.9734847176663	9.23101159397305	2.43027392836493	0.0118420590596261	0.00554582892347277	1	1.0015657243152	1829.51949450131	0	9392.57723577236	1	1	1	5	2019-03-29T15:03:29.438	NG_ecoli_LTEE_REL606_DM25	500	-866	165.05	DIA_100X_EMPTY_1x1_100ms	2993d6c9-1344-4293-ab34-7fa2e9be76cf	EPI_100X_YFP_1x1_200ms_25sola	EPI_100X_RFP_1x1_200ms_25sola
5	24	10.7908032067093	259	43.4703001628437	1624.138996139	1363.55598455598	1489807	5752.15057915058	29.5318217415519	71.2039412385859	2	54121	208.96138996139	209.989700568911	53.59750676185	0	NaN	NaN	NaN	NaN	NaN	235.111122313563	0.998823136117548	23.1170733827014	11.9566912780547	9.61117828578395	3.28825331532269	0.0245311352094815	0.00260343658387925	1	1.00006465235919	1677.16580749101	0	9406.92664092664	1	1	1	5	2019-03-29T15:03:29.438	NG_ecoli_LTEE_REL606_DM25	500	-866	165.05	DIA_100X_EMPTY_1x1_100ms	4850fe56-db7d-40e1-b418-2da27ecb9579	EPI_100X_YFP_1x1_200ms_25sola	EPI_100X_RFP_1x1_200ms_25sola
1	25	10.5698744024389	265	43.5363450629463	1132.92830188679	1060.47547169811	5213416	19673.2679245283	31.3363133101976	52.0887566200952	1	55605	209.830188679245	203.515703671902	44.4518091738916	0	NaN	NaN	NaN	NaN	NaN	239.26903269079	0.997778484962961	23.9691980797284	11.7263549660358	9.73309045399109	2.79014126605125	0.00282343502355434	0.00119978095504664	1	1.00004474891544	1783.38415924669	0	9783.29433962264	1	1	1	6	2019-03-29T15:03:41.623	NG_ecoli_LTEE_REL606_DM25	1000	-0	165.05	DIA_100X_EMPTY_1x1_100ms	dd704a13-bf5c-4f93-98d8-3bd0bae8a4f2	EPI_100X_YFP_1x1_200ms_25sola	EPI_100X_RFP_1x1_200ms_25sola
2	26	11.0937536182523	290	44.5927807086612	1286.56896551724	1298.19310344828	6428932	22168.7310344828	31.3363133101976	52.0887566200952	1	70066	241.606896551724	203.515703671902	44.4518091738916	0	NaN	NaN	NaN	NaN	NaN	269.687577036087	0.979160730002241	26.7403566400168	11.6161205272788	9.81323270241533	2.66414881685105	0.00923830531006535	0.00430893937209757	1	1.00031632249209	2022.46619614888	0	10076.3724137931	1	1	1	6	2019-03-29T15:03:41.623	NG_ecoli_LTEE_REL606_DM25	1000	-0	165.05	DIA_100X_EMPTY_1x1_100ms	89b64096-9cf2-4859-937b-44abf96e3c05	EPI_100X_YFP_1x1_200ms_25sola	EPI_100X_RFP_1x1_200ms_25sola
3	28	6.51442094501823	183	-44.1921986232826	2043.7868852459	1097.54098360656	1255671	6861.59016393443	31.3363133101976	52.0887566200952	0	46734	255.377049180328	203.515703671902	44.4518091738916	0	NaN	NaN	NaN	NaN	NaN	NaN	NaN	NaN	NaN	NaN	NaN	NaN	NaN	NaN	NaN	NaN	0	9989.81420765027	1	1	1	6	2019-03-29T15:03:41.623	NG_ecoli_LTEE_REL606_DM25	1000	-0	165.05	DIA_100X_EMPTY_1x1_100ms	035e5e88-e246-4e48-991c-ef9d72ad0c79	EPI_100X_YFP_1x1_200ms_25sola	EPI_100X_RFP_1x1_200ms_25sola
1	31	11.068874221378	343	49.2170512633877	718.941690962099	1302.44897959184	5409003	15769.6880466472	43.4546423606705	112.348471662546	2	70956	206.868804664723	219.969875509131	48.1946607680303	0	NaN	NaN	NaN	NaN	NaN	295.801070448721	0.988329076535096	29.1333399292383	11.6877545496209	9.86253726461964	2.66514530109678	0.0054531751912192	0.00270152653700593	1	1.00010613218287	2225.65308813213	0	9289.46647230321	1	1	1	7	2019-03-29T15:03:53.781	NG_ecoli_LTEE_REL606_DM25	500	866	165.05	DIA_100X_EMPTY_1x1_100ms	518fe202-fa0d-44b7-9cbc-5d2b4aaebdf6	EPI_100X_YFP_1x1_200ms_25sola	EPI_100X_RFP_1x1_200ms_25sola
2	23	11.507675199556	265	32.2232834452489	1574.63018867925	697.954716981132	2712803	10236.9924528302	43.4546423606705	112.348471662546	1	58917	222.328301886792	219.969875509131	48.1946607680303	0	NaN	NaN	NaN	NaN	NaN	232.916326119779	0.999781311714279	22.2869240376493	12.5790608057948	9.96784849578711	3.36585589500132	0.00689229053835062	0.00358694754784688	1	1.00013032919166	1739.17334621079	0	9443.57358490566	1	1	1	7	2019-03-29T15:03:53.781	NG_ecoli_LTEE_REL606_DM25	500	866	165.05	DIA_100X_EMPTY_1x1_100ms	1ab72b43-2fab-4c5a-ba65-00859d6a17c2	EPI_100X_YFP_1x1_200ms_25sola	EPI_100X_RFP_1x1_200ms_25sola
3	24	10.8421191669796	260	43.3552379593829	1881.46153846154	2037.34230769231	9265160	35635.2307692308	43.4546423606705	112.348471662546	2	115247	443.257692307692	219.969875509131	48.1946607680303	2	NaN	NaN	NaN	NaN	NaN	238.960857063866	0.988546698491978	23.4900878331836	12.0870776400275	9.76864514387722	2.94734063969806	0.00689932867458553	0.00322601773719904	1	1.00039914863971	1760.52902484124	0	9972.76538461538	1	1	1	7	2019-03-29T15:03:53.781	NG_ecoli_LTEE_REL606_DM25	500	866	165.05	DIA_100X_EMPTY_1x1_100ms	cd6b806b-e345-4e19-918e-23477db6c1b6	EPI_100X_YFP_1x1_200ms_25sola	EPI_100X_RFP_1x1_200ms_25sola
1	33	10.4582219429682	346	44.9013970197261	249.404624277457	1380.87572254335	61534	177.843930635838	26.7081066919775	45.8316312689132	5	4288100	12393.3526011561	232.00225907657	73.6764927525442	3	NaN	NaN	NaN	NaN	NaN	333.260105295469	0.903154392119487	33.8593898218372	12.1296827770818	9.54103330870053	2.58123477352797	0.0154028150831681	0.00727355438832582	1	1.00119482192064	2420.80514026042	0	10133.7658959538	1	1	1	9	2019-03-29T15:04:18.326	NG_ecoli_LTEE_REL606_DM25	-1000	1732	165.05	DIA_100X_EMPTY_1x1_100ms	0ccf1d40-d098-499e-9f5f-ca807712a363	EPI_100X_YFP_1x1_200ms_25sola	EPI_100X_RFP_1x1_200ms_25sola
2	24	9.93568634933963	239	39.8329972514485	661.192468619247	241.255230125523	80206	335.589958158996	26.7081066919775	45.8316312689132	4	1665313	6967.83682008368	232.00225907657	73.6764927525442	1	NaN	NaN	NaN	NaN	NaN	230.932593069146	0.999004338294635	23.4768960918803	11.5189879620874	9.39934859468864	3.08891084782252	0.00350734620433182	0.000311178267203375	3	1.00000041264249	1629.01871002247	0	10490.9958158996	1	1	1	9	2019-03-29T15:04:18.326	NG_ecoli_LTEE_REL606_DM25	-1000	1732	165.05	DIA_100X_EMPTY_1x1_100ms	c4c7fa73-c711-409e-adba-d11632e2158d	EPI_100X_YFP_1x1_200ms_25sola	EPI_100X_RFP_1x1_200ms_25sola
3	22	10.4993092500386	232	32.6305159201865	665.288793103448	625.909482758621	45003	193.978448275862	26.7081066919775	45.8316312689132	5	1644082	7086.56034482759	232.00225907657	73.6764927525442	1	NaN	NaN	NaN	NaN	NaN	223.534089695435	0.999494516884649	21.9697045710752	12.1049675049636	9.7450916040569	3.12790737411256	0.00218590253792668	0.00124519394175521	0	1.0000502408684	1638.64904804875	0	10094.2198275862	1	1	1	9	2019-03-29T15:04:18.326	NG_ecoli_LTEE_REL606_DM25	-1000	1732	165.05	DIA_100X_EMPTY_1x1_100ms	cbbde38f-0e55-48f9-a4f5-6cc8ffd9c155	EPI_100X_YFP_1x1_200ms_25sola	EPI_100X_RFP_1x1_200ms_25sola
4	24	10.2081634640475	245	38.4748261694452	866.081632653061	1121.81632653061	2784200	11364.0816326531	26.7081066919775	45.8316312689132	1	50194	204.873469387755	232.00225907657	73.6764927525442	0	NaN	NaN	NaN	NaN	NaN	230.49261215511	0.999946374571092	22.9796531289577	12.0000554871029	9.59622464172216	3.15526453724589	0.00130393092007135	0.000752501677496794	1	1.00000473931305	1662.01202697264	0	9827.16734693878	1	1	1	9	2019-03-29T15:04:18.326	NG_ecoli_LTEE_REL606_DM25	-1000	1732	165.05	DIA_100X_EMPTY_1x1_100ms	e37afe08-c26c-4bc3-ae6e-7607089570bc	EPI_100X_YFP_1x1_200ms_25sola	EPI_100X_RFP_1x1_200ms_25sola
5	35	11.1780777444892	393	47.3861569798683	1748.72773536896	1529.4631043257	5361680	13642.951653944	26.7081066919775	45.8316312689132	2	109925	279.70737913486	232.00225907657	73.6764927525442	0	NaN	NaN	NaN	NaN	NaN	355.547499492563	0.960176818388841	35.600528736766	11.3145768969794	9.75272012148558	2.36357741846699	0.0130120327560754	0.00557555877758628	1	1.00264545662743	2659.48687882952	0	9839.31043256998	1	1	1	9	2019-03-29T15:04:18.326	NG_ecoli_LTEE_REL606_DM25	-1000	1732	165.05	DIA_100X_EMPTY_1x1_100ms	b6fe522d-9eed-424e-9e9d-c0d1b51fec9d	EPI_100X_YFP_1x1_200ms_25sola	EPI_100X_RFP_1x1_200ms_25sola
1	70	31.2443223311418	2188	-49.9999999999833	31.4625228519196	281.25365630713	12535425	5729.17047531993	27.8435033403168	18.72780916875	18	722410	330.169104204753	232.872127247052	50.614112884006	0	NaN	NaN	NaN	NaN	NaN	NaN	NaN	NaN	NaN	NaN	NaN	NaN	NaN	NaN	NaN	NaN	2	13278.508226691	1	1	1	10	2019-03-29T15:04:30.527	NG_ecoli_LTEE_REL606_DM25	-1500	866	165.05	DIA_100X_EMPTY_1x1_100ms	2f619e43-600a-4a84-844b-95b337171aa8	EPI_100X_YFP_1x1_200ms_25sola	EPI_100X_RFP_1x1_200ms_25sola
2	5	2.41308980265012	12	-49.9938006110689	10.25	267.166666666667	7090	590.833333333333	27.8435033403168	18.72780916875	0	3708	309	232.872127247052	50.614112884006	0	NaN	NaN	NaN	NaN	NaN	106.096941294662	0.999673040799934	NaN	NaN	NaN	NaN	NaN	NaN	NaN	NaN	NaN	1	13799.1666666667	1	1	1	10	2019-03-29T15:04:30.527	NG_ecoli_LTEE_REL606_DM25	-1500	866	165.05	DIA_100X_EMPTY_1x1_100ms	95a2638e-dd0b-4806-8cac-23bf49e3c071	EPI_100X_YFP_1x1_200ms_25sola	EPI_100X_RFP_1x1_200ms_25sola
3	34	6.1963568132892	211	-49.9995568078346	21.2843601895735	306.682464454976	100556	476.568720379147	27.8435033403168	18.72780916875	0	65196	308.985781990521	232.872127247052	50.614112884006	0	NaN	NaN	NaN	NaN	NaN	384.361635045013	0.714226418524892	NaN	NaN	NaN	NaN	NaN	NaN	NaN	NaN	NaN	1	13892.9573459716	1	1	1	10	2019-03-29T15:04:30.527	NG_ecoli_LTEE_REL606_DM25	-1500	866	165.05	DIA_100X_EMPTY_1x1_100ms	b2b9fbf6-c7c9-40b5-8b10-82374795df06	EPI_100X_YFP_1x1_200ms_25sola	EPI_100X_RFP_1x1_200ms_25sola
4	79	24.400563929025	1928	-49.9999999999886	153.375518672199	279.115663900415	174511	90.5140041493776	27.8435033403168	18.72780916875	8	9522654	4939.13589211618	232.872127247052	50.614112884006	11	NaN	NaN	NaN	NaN	NaN	NaN	NaN	NaN	NaN	NaN	NaN	NaN	NaN	NaN	NaN	NaN	5	12968.7546680498	1	1	1	10	2019-03-29T15:04:30.527	NG_ecoli_LTEE_REL606_DM25	-1500	866	165.05	DIA_100X_EMPTY_1x1_100ms	927117da-53c9-4fe6-9c4f-ab31c31d3b34	EPI_100X_YFP_1x1_200ms_25sola	EPI_100X_RFP_1x1_200ms_25sola
5	46	6.18322414750209	286	-49.9808276701236	168.398601398601	312.311188811189	9973	34.8706293706294	27.8435033403168	18.72780916875	0	161692	565.356643356643	232.872127247052	50.614112884006	3	NaN	NaN	NaN	NaN	NaN	476.583592324617	0.761328290401877	NaN	NaN	NaN	NaN	NaN	NaN	NaN	NaN	NaN	3	13801.2202797203	1	1	1	10	2019-03-29T15:04:30.527	NG_ecoli_LTEE_REL606_DM25	-1500	866	165.05	DIA_100X_EMPTY_1x1_100ms	b0d1ff65-63de-47b1-94ed-330103a8f621	EPI_100X_YFP_1x1_200ms_25sola	EPI_100X_RFP_1x1_200ms_25sola
6	9	3.70316568559477	34	-49.999086018347	164	305.529411764706	1331	39.1470588235294	27.8435033403168	18.72780916875	0	31263	919.5	232.872127247052	50.614112884006	1	NaN	NaN	NaN	NaN	NaN	127.250595829169	0.999849300683899	NaN	NaN	NaN	NaN	NaN	NaN	NaN	NaN	NaN	1	13992.9705882353	1	1	1	10	2019-03-29T15:04:30.527	NG_ecoli_LTEE_REL606_DM25	-1500	866	165.05	DIA_100X_EMPTY_1x1_100ms	6ed1f3fd-9761-4e67-9302-0d2f987188f3	EPI_100X_YFP_1x1_200ms_25sola	EPI_100X_RFP_1x1_200ms_25sola
7	20	10.3899175965312	209	-49.5083575308478	175.315789473684	260.263157894737	9203	44.0334928229665	27.8435033403168	18.72780916875	0	264694	1266.47846889952	232.872127247052	50.614112884006	3	NaN	NaN	NaN	NaN	NaN	267.97419348321	0.96725879883703	21.6129489266391	16.1097759998564	11.9082047500696	3.78280640760158	0.013412384913881	0.0048868118583708	2	1.0008757145113	2407.11309321601	2	13824.4641148325	1	1	1	10	2019-03-29T15:04:30.527	NG_ecoli_LTEE_REL606_DM25	-1500	866	165.05	DIA_100X_EMPTY_1x1_100ms	ba95fa22-f0cf-467f-b25a-25f7d9c3a32b	EPI_100X_YFP_1x1_200ms_25sola	EPI_100X_RFP_1x1_200ms_25sola
8	22	8.60449124742705	190	-49.9909794402418	190.326315789474	265.184210526316	7357	38.7210526315789	27.8435033403168	18.72780916875	0	154011	810.584210526316	232.872127247052	50.614112884006	0	NaN	NaN	NaN	NaN	NaN	257.624388115858	0.961930807083178	24.4058973704437	12.7352504266433	9.93951757142953	3.25543193856614	0.0591632170093174	0.0257450445739336	1	1.02883543515227	1893.71785374506	3	13791.6684210526	1	1	1	10	2019-03-29T15:04:30.527	NG_ecoli_LTEE_REL606_DM25	-1500	866	165.05	DIA_100X_EMPTY_1x1_100ms	c34a68c9-74e0-4a1f-94e2-84d4cd494ce8	EPI_100X_YFP_1x1_200ms_25sola	EPI_100X_RFP_1x1_200ms_25sola
9	14	1.49432782298186	22	-49.9999877464371	193.227272727273	275.090909090909	945	42.9545454545455	27.8435033403168	18.72780916875	0	23667	1075.77272727273	232.872127247052	50.614112884006	0	NaN	NaN	NaN	NaN	NaN	172.486096361869	0.92905919751688	NaN	NaN	NaN	NaN	NaN	NaN	NaN	NaN	NaN	2	13843.2727272727	1	1	1	10	2019-03-29T15:04:30.527	NG_ecoli_LTEE_REL606_DM25	-1500	866	165.05	DIA_100X_EMPTY_1x1_100ms	a14c50bc-78ca-49de-8037-89cdac23566b	EPI_100X_YFP_1x1_200ms_25sola	EPI_100X_RFP_1x1_200ms_25sola
10	30	9.30125975722009	279	-26.4252065291929	195.519713261649	293.784946236559	11391	40.8279569892473	27.8435033403168	18.72780916875	0	324670	1163.6917562724	232.872127247052	50.614112884006	5	NaN	NaN	NaN	NaN	NaN	356.202418350433	0.928832133768075	33.8080096742516	13.3571570772821	10.1191771620091	3.05028564761157	0.0579253146195982	0.0283071765470752	1	1.06268718940387	2718.94162920789	2	13795.1218637993	1	1	1	10	2019-03-29T15:04:30.527	NG_ecoli_LTEE_REL606_DM25	-1500	866	165.05	DIA_100X_EMPTY_1x1_100ms	7277e970-2ba7-4aeb-b267-fba3cea6a31b	EPI_100X_YFP_1x1_200ms_25sola	EPI_100X_RFP_1x1_200ms_25sola
11	6	1.3204243725031	9	-49.9535197320089	732	51.3333333333333	1115	123.888888888889	27.8435033403168	18.72780916875	1	2538	282	232.872127247052	50.614112884006	0	NaN	NaN	NaN	NaN	NaN	109.144089090936	0.999632514777377	NaN	NaN	NaN	NaN	NaN	NaN	NaN	NaN	NaN	1	13826.4444444444	1	1	1	10	2019-03-29T15:04:30.527	NG_ecoli_LTEE_REL606_DM25	-1500	866	165.05	DIA_100X_EMPTY_1x1_100ms	dc8bb5d2-4f80-463b-9b7e-c2436c64788e	EPI_100X_YFP_1x1_200ms_25sola	EPI_100X_RFP_1x1_200ms_25sola
12	29	7.22512297500152	210	-49.8382355113469	744.247619047619	48.3714285714286	28750	136.904761904762	27.8435033403168	18.72780916875	1	53320	253.904761904762	232.872127247052	50.614112884006	0	NaN	NaN	NaN	NaN	NaN	306.228389077475	0.936231121552965	31.100327406474	12.8074302369166	9.54657919743608	3.0682510665976	0.0239795750320471	0.00856956111128283	2	1.00254354973391	2226.12938281638	3	13776.0333333333	1	1	1	10	2019-03-29T15:04:30.527	NG_ecoli_LTEE_REL606_DM25	-1500	866	165.05	DIA_100X_EMPTY_1x1_100ms	f07b3ec8-c4bc-47c0-9e69-cea047b162b5	EPI_100X_YFP_1x1_200ms_25sola	EPI_100X_RFP_1x1_200ms_25sola
13	28	8.74031921151975	246	-49.9999929904619	744.979674796748	90.1219512195122	25672	104.357723577236	27.8435033403168	18.72780916875	1	59441	241.630081300813	232.872127247052	50.614112884006	0	NaN	NaN	NaN	NaN	NaN	365.227661474732	0.781324888120342	NaN	NaN	NaN	NaN	NaN	NaN	NaN	NaN	NaN	1	13774.5081300813	1	1	1	10	2019-03-29T15:04:30.527	NG_ecoli_LTEE_REL606_DM25	-1500	866	165.05	DIA_100X_EMPTY_1x1_100ms	f7c83cd6-8daa-4a65-8034-748f9b720d96	EPI_100X_YFP_1x1_200ms_25sola	EPI_100X_RFP_1x1_200ms_25sola
14	38	9.63175514500629	366	-49.9999852723943	767.775956284153	95.2513661202186	27276	74.5245901639344	27.8435033403168	18.72780916875	0	90390	246.967213114754	232.872127247052	50.614112884006	0	NaN	NaN	NaN	NaN	NaN	492.785985323701	0.781958930098065	NaN	NaN	NaN	NaN	NaN	NaN	NaN	NaN	NaN	2	13804.3524590164	1	1	1	10	2019-03-29T15:04:30.527	NG_ecoli_LTEE_REL606_DM25	-1500	866	165.05	DIA_100X_EMPTY_1x1_100ms	74f268b0-202c-4766-908c-742518eb7784	EPI_100X_YFP_1x1_200ms_25sola	EPI_100X_RFP_1x1_200ms_25sola
15	10	4.10162312145143	44	-49.9995421319023	759.863636363636	46.75	4159	94.5227272727273	27.8435033403168	18.72780916875	0	11121	252.75	232.872127247052	50.614112884006	0	NaN	NaN	NaN	NaN	NaN	136.823585061751	0.999671233171804	NaN	NaN	NaN	NaN	NaN	NaN	NaN	NaN	NaN	3	13795.8863636364	1	1	1	10	2019-03-29T15:04:30.527	NG_ecoli_LTEE_REL606_DM25	-1500	866	165.05	DIA_100X_EMPTY_1x1_100ms	43b1d772-1403-453c-85c3-52fb31351f07	EPI_100X_YFP_1x1_200ms_25sola	EPI_100X_RFP_1x1_200ms_25sola
16	4	2.87553867158443	12	-49.9983618857572	760.75	52.75	2308	192.333333333333	27.8435033403168	18.72780916875	0	2904	242	232.872127247052	50.614112884006	0	NaN	NaN	NaN	NaN	NaN	104.818709903976	0.999711005436801	NaN	NaN	NaN	NaN	NaN	NaN	NaN	NaN	NaN	3	13900.75	1	1	1	10	2019-03-29T15:04:30.527	NG_ecoli_LTEE_REL606_DM25	-1500	866	165.05	DIA_100X_EMPTY_1x1_100ms	d2c7a94d-e651-4619-bf09-828465900d0e	EPI_100X_YFP_1x1_200ms_25sola	EPI_100X_RFP_1x1_200ms_25sola
17	15	7.57084884914169	114	-49.9967994295457	773.815789473684	53.3333333333333	16785	147.236842105263	27.8435033403168	18.72780916875	0	28600	250.877192982456	232.872127247052	50.614112884006	0	NaN	NaN	NaN	NaN	NaN	171.142470124508	0.999746042501025	15.9044005796964	14.013121010368	9.97749419565568	4.18464344601169	0.0054387260209571	0.00249836205100572	1	1.00011539500581	1243.51249827326	3	13799.850877193	1	1	1	10	2019-03-29T15:04:30.527	NG_ecoli_LTEE_REL606_DM25	-1500	866	165.05	DIA_100X_EMPTY_1x1_100ms	13397b3e-9421-496d-ba7c-ddd742ab4e0c	EPI_100X_YFP_1x1_200ms_25sola	EPI_100X_RFP_1x1_200ms_25sola
18	4	1.99269320026684	8	-49.9712225378021	774.125	88.5	903	112.875	27.8435033403168	18.72780916875	0	2132	266.5	232.872127247052	50.614112884006	0	NaN	NaN	NaN	NaN	NaN	NaN	NaN	NaN	NaN	NaN	NaN	NaN	NaN	NaN	NaN	NaN	1	13956	1	1	1	10	2019-03-29T15:04:30.527	NG_ecoli_LTEE_REL606_DM25	-1500	866	165.05	DIA_100X_EMPTY_1x1_100ms	1fec4be8-2b8b-47d5-82c1-b64907e33e46	EPI_100X_YFP_1x1_200ms_25sola	EPI_100X_RFP_1x1_200ms_25sola
19	16	5.18641720377078	83	-49.9977411023967	786.951807228916	57.2771084337349	9532	114.843373493976	27.8435033403168	18.72780916875	0	20788	250.457831325301	232.872127247052	50.614112884006	0	NaN	NaN	NaN	NaN	NaN	167.495780186882	0.996566515286746	NaN	NaN	NaN	NaN	NaN	NaN	NaN	NaN	NaN	1	13750.9036144578	1	1	1	10	2019-03-29T15:04:30.527	NG_ecoli_LTEE_REL606_DM25	-1500	866	165.05	DIA_100X_EMPTY_1x1_100ms	a3c4ac1f-b550-41e8-a22e-f1d0cc687f35	EPI_100X_YFP_1x1_200ms_25sola	EPI_100X_RFP_1x1_200ms_25sola
20	89	16.8468783731503	1500	-50	1159.10866666667	230.348666666667	344050	229.366666666667	27.8435033403168	18.72780916875	9	368048	245.365333333333	232.872127247052	50.614112884006	0	NaN	NaN	NaN	NaN	NaN	1736.50582748701	0.424789764190711	NaN	NaN	NaN	NaN	NaN	NaN	NaN	NaN	NaN	8	13804.7006666667	1	1	1	10	2019-03-29T15:04:30.527	NG_ecoli_LTEE_REL606_DM25	-1500	866	165.05	DIA_100X_EMPTY_1x1_100ms	ec333f69-ddfe-4d2b-9214-a6ed2b8b3651	EPI_100X_YFP_1x1_200ms_25sola	EPI_100X_RFP_1x1_200ms_25sola
21	4	2.08876109668165	9	-49.9866995280746	1149.55555555556	204.555555555556	945	105	27.8435033403168	18.72780916875	0	1912	212.444444444444	232.872127247052	50.614112884006	0	NaN	NaN	NaN	NaN	NaN	102.34190287573	0.999738897786258	NaN	NaN	NaN	NaN	NaN	NaN	NaN	NaN	NaN	1	13778.3333333333	1	1	1	10	2019-03-29T15:04:30.527	NG_ecoli_LTEE_REL606_DM25	-1500	866	165.05	DIA_100X_EMPTY_1x1_100ms	985d6a2d-56f4-4e61-aa44-d9092bc11d0a	EPI_100X_YFP_1x1_200ms_25sola	EPI_100X_RFP_1x1_200ms_25sola
22	49	9.09741001789846	446	-49.2342124857881	1169.57847533632	271.280269058296	69021	154.755605381166	27.8435033403168	18.72780916875	5	113895	255.369955156951	232.872127247052	50.614112884006	0	NaN	NaN	NaN	NaN	NaN	565.515465131093	0.772012036296102	NaN	NaN	NaN	NaN	NaN	NaN	NaN	NaN	NaN	4	13864.2713004484	1	1	1	10	2019-03-29T15:04:30.527	NG_ecoli_LTEE_REL606_DM25	-1500	866	165.05	DIA_100X_EMPTY_1x1_100ms	fee48c5d-44dc-4436-a736-02cfd7357f9f	EPI_100X_YFP_1x1_200ms_25sola	EPI_100X_RFP_1x1_200ms_25sola
23	34	18.237422133136	621	12.7122955055612	1160.15136876006	240.537842190016	4164532	6706.17069243156	27.8435033403168	18.72780916875	3	153194	246.689210950081	232.872127247052	50.614112884006	0	NaN	NaN	NaN	NaN	NaN	368.269616124837	0.986242289003848	28.8906417378354	14.9628061812348	12.3885358968753	3.49531958098428	0.0224930853440828	0.0115468790306317	1	1.00184924383043	3482.4672211679	2	11611.5458937198	1	1	1	10	2019-03-29T15:04:30.527	NG_ecoli_LTEE_REL606_DM25	-1500	866	165.05	DIA_100X_EMPTY_1x1_100ms	9f443cd3-96fc-4888-90ee-833ca532b80e	EPI_100X_YFP_1x1_200ms_25sola	EPI_100X_RFP_1x1_200ms_25sola
24	40	16.0396473042384	642	47.3745655785182	1197.6230529595	255.252336448598	1495438	2329.34267912773	27.8435033403168	18.72780916875	3	1141766	1778.45171339564	232.872127247052	50.614112884006	2	NaN	NaN	NaN	NaN	NaN	385.683648129268	0.97195086992748	33.1176375534368	13.9630819442487	11.3718618429126	3.09860015828808	0.0149170195631719	0.00702155946237932	0	1.00298426961563	3363.66223895209	3	11907.7710280374	1	1	1	10	2019-03-29T15:04:30.527	NG_ecoli_LTEE_REL606_DM25	-1500	866	165.05	DIA_100X_EMPTY_1x1_100ms	27667b21-ff63-4ce8-929b-20fa83964932	EPI_100X_YFP_1x1_200ms_25sola	EPI_100X_RFP_1x1_200ms_25sola
25	4	2.99999999627471	13	-49.9988524630835	1182	228	6559	504.538461538462	27.8435033403168	18.72780916875	0	3093	237.923076923077	232.872127247052	50.614112884006	0	NaN	NaN	NaN	NaN	NaN	105.902623444349	0.999519104817232	NaN	NaN	NaN	NaN	NaN	NaN	NaN	NaN	NaN	1	13934.1538461538	1	1	1	10	2019-03-29T15:04:30.527	NG_ecoli_LTEE_REL606_DM25	-1500	866	165.05	DIA_100X_EMPTY_1x1_100ms	5f2b2834-1f76-4504-879c-805a855491fd	EPI_100X_YFP_1x1_200ms_25sola	EPI_100X_RFP_1x1_200ms_25sola
26	8	3.11391476618299	25	-49.9983842551292	1190.4	235.44	9598	383.92	27.8435033403168	18.72780916875	1	7656	306.24	232.872127247052	50.614112884006	0	NaN	NaN	NaN	NaN	NaN	109.787729349675	0.999669169999633	NaN	NaN	NaN	NaN	NaN	NaN	NaN	NaN	NaN	2	13921.44	1	1	1	10	2019-03-29T15:04:30.527	NG_ecoli_LTEE_REL606_DM25	-1500	866	165.05	DIA_100X_EMPTY_1x1_100ms	3a9b1a0d-267d-47c8-a394-70e0ba1369d6	EPI_100X_YFP_1x1_200ms_25sola	EPI_100X_RFP_1x1_200ms_25sola
27	58	10.061198348315	585	-49.9996823361444	1215.42393162393	269.244444444444	79412	135.747008547009	27.8435033403168	18.72780916875	6	178156	304.540170940171	232.872127247052	50.614112884006	0	NaN	NaN	NaN	NaN	NaN	685.239493758599	0.71504675420928	NaN	NaN	NaN	NaN	NaN	NaN	NaN	NaN	NaN	3	13816.0871794872	1	1	1	10	2019-03-29T15:04:30.527	NG_ecoli_LTEE_REL606_DM25	-1500	866	165.05	DIA_100X_EMPTY_1x1_100ms	42c0e35b-c6d5-418b-91f2-c45c3f45c77c	EPI_100X_YFP_1x1_200ms_25sola	EPI_100X_RFP_1x1_200ms_25sola
28	4	2.99999999627471	13	-49.9988524630835	1193	229	2357	181.307692307692	27.8435033403168	18.72780916875	0	3786	291.230769230769	232.872127247052	50.614112884006	0	NaN	NaN	NaN	NaN	NaN	103.700049953695	0.999602347424634	NaN	NaN	NaN	NaN	NaN	NaN	NaN	NaN	NaN	2	13982.1538461538	1	1	1	10	2019-03-29T15:04:30.527	NG_ecoli_LTEE_REL606_DM25	-1500	866	165.05	DIA_100X_EMPTY_1x1_100ms	2325a059-cdf1-4585-88ae-7377c4eac86a	EPI_100X_YFP_1x1_200ms_25sola	EPI_100X_RFP_1x1_200ms_25sola
29	17	5.78928076174266	99	-49.9983820501825	1223.0404040404	244.151515151515	18906	190.969696969697	27.8435033403168	18.72780916875	0	37566	379.454545454545	232.872127247052	50.614112884006	0	NaN	NaN	NaN	NaN	NaN	173.268626440453	0.997686476780904	NaN	NaN	NaN	NaN	NaN	NaN	NaN	NaN	NaN	3	13831.7171717172	1	1	1	10	2019-03-29T15:04:30.527	NG_ecoli_LTEE_REL606_DM25	-1500	866	165.05	DIA_100X_EMPTY_1x1_100ms	f7e8af2d-bf60-429e-9a39-4788af99f519	EPI_100X_YFP_1x1_200ms_25sola	EPI_100X_RFP_1x1_200ms_25sola
30	6	3.67264719844272	22	-49.9994362108154	1230.77272727273	242.136363636364	1332	60.5454545454545	27.8435033403168	18.72780916875	0	5603	254.681818181818	232.872127247052	50.614112884006	0	NaN	NaN	NaN	NaN	NaN	112.721110811033	0.999675070449346	NaN	NaN	NaN	NaN	NaN	NaN	NaN	NaN	NaN	1	13805	1	1	1	10	2019-03-29T15:04:30.527	NG_ecoli_LTEE_REL606_DM25	-1500	866	165.05	DIA_100X_EMPTY_1x1_100ms	5e18438e-89b6-4332-a203-bd418dbe6d72	EPI_100X_YFP_1x1_200ms_25sola	EPI_100X_RFP_1x1_200ms_25sola
31	67	9.64124265045755	646	-49.9943105771703	1680.12848297214	1099.58359133127	30624	47.405572755418	27.8435033403168	18.72780916875	0	139898	216.560371517028	232.872127247052	50.614112884006	0	NaN	NaN	NaN	NaN	NaN	814.614268854054	0.54719886966368	NaN	NaN	NaN	NaN	NaN	NaN	NaN	NaN	NaN	4	13819.8808049536	1	1	1	10	2019-03-29T15:04:30.527	NG_ecoli_LTEE_REL606_DM25	-1500	866	165.05	DIA_100X_EMPTY_1x1_100ms	6763f8f6-c4a2-47f0-8507-0c98fee6d28e	EPI_100X_YFP_1x1_200ms_25sola	EPI_100X_RFP_1x1_200ms_25sola
32	6	1.92861010249447	13	-49.9855769692158	1665	1082.23076923077	444	34.1538461538462	27.8435033403168	18.72780916875	0	2669	205.307692307692	232.872127247052	50.614112884006	0	NaN	NaN	NaN	NaN	NaN	NaN	NaN	NaN	NaN	NaN	NaN	NaN	NaN	NaN	NaN	NaN	1	13776.8461538462	1	1	1	10	2019-03-29T15:04:30.527	NG_ecoli_LTEE_REL606_DM25	-1500	866	165.05	DIA_100X_EMPTY_1x1_100ms	b0bf204c-dc79-4529-8e51-d1414aaace79	EPI_100X_YFP_1x1_200ms_25sola	EPI_100X_RFP_1x1_200ms_25sola
33	18	5.19008964351342	94	-49.9992786519151	1688.32978723404	1058.77659574468	4890	52.0212765957447	27.8435033403168	18.72780916875	0	20583	218.968085106383	232.872127247052	50.614112884006	0	NaN	NaN	NaN	NaN	NaN	195.219854043102	0.949950035623927	NaN	NaN	NaN	NaN	NaN	NaN	NaN	NaN	NaN	4	13771.3723404255	1	1	1	10	2019-03-29T15:04:30.527	NG_ecoli_LTEE_REL606_DM25	-1500	866	165.05	DIA_100X_EMPTY_1x1_100ms	02c17709-e024-4e15-aa83-18bc2e37efc7	EPI_100X_YFP_1x1_200ms_25sola	EPI_100X_RFP_1x1_200ms_25sola
34	5	2.33187595320458	12	-49.9910837554098	1688.08333333333	1070.08333333333	851	70.9166666666667	27.8435033403168	18.72780916875	0	2726	227.166666666667	232.872127247052	50.614112884006	0	NaN	NaN	NaN	NaN	NaN	104.895356210449	0.999696554250913	NaN	NaN	NaN	NaN	NaN	NaN	NaN	NaN	NaN	3	14138.9166666667	1	1	1	10	2019-03-29T15:04:30.527	NG_ecoli_LTEE_REL606_DM25	-1500	866	165.05	DIA_100X_EMPTY_1x1_100ms	ab6325a8-5935-4449-ab89-bccf40b75381	EPI_100X_YFP_1x1_200ms_25sola	EPI_100X_RFP_1x1_200ms_25sola
35	8	3.1450784378343	26	-49.9984991227721	1692.19230769231	1063.34615384615	1825	70.1923076923077	27.8435033403168	18.72780916875	0	5824	224	232.872127247052	50.614112884006	0	NaN	NaN	NaN	NaN	NaN	115.775528882151	0.999646805790134	NaN	NaN	NaN	NaN	NaN	NaN	NaN	NaN	NaN	2	14029.8846153846	1	1	1	10	2019-03-29T15:04:30.527	NG_ecoli_LTEE_REL606_DM25	-1500	866	165.05	DIA_100X_EMPTY_1x1_100ms	8ed2f57f-7e41-450d-9def-ede8f76b140f	EPI_100X_YFP_1x1_200ms_25sola	EPI_100X_RFP_1x1_200ms_25sola
36	37	12.207856578366	452	33.5697691994207	1710.70575221239	1084.00884955752	358962	794.163716814159	27.8435033403168	18.72780916875	4	227855	504.103982300885	232.872127247052	50.614112884006	4	NaN	NaN	NaN	NaN	NaN	472.396817632678	0.809397707188306	41.3714759810704	15.2915948525218	10.6610472876962	3.1461522093698	0.12791194000056	0.0463569425511609	3	1.07976710868445	3693.0963307855	1	12824.5066371681	1	1	1	10	2019-03-29T15:04:30.527	NG_ecoli_LTEE_REL606_DM25	-1500	866	165.05	DIA_100X_EMPTY_1x1_100ms	932e85a7-8a5d-40b3-91bf-7c73d28562e9	EPI_100X_YFP_1x1_200ms_25sola	EPI_100X_RFP_1x1_200ms_25sola
37	46	8.66544376269237	400	-49.998997857763	1716.9625	1129.92	16857	42.1425	27.8435033403168	18.72780916875	0	88917	222.2925	232.872127247052	50.614112884006	0	NaN	NaN	NaN	NaN	NaN	590.84645317095	0.646386610476567	NaN	NaN	NaN	NaN	NaN	NaN	NaN	NaN	NaN	3	13828.4875	1	1	1	10	2019-03-29T15:04:30.527	NG_ecoli_LTEE_REL606_DM25	-1500	866	165.05	DIA_100X_EMPTY_1x1_100ms	c59b1708-68fb-49db-b2a4-f9c0f8779e22	EPI_100X_YFP_1x1_200ms_25sola	EPI_100X_RFP_1x1_200ms_25sola
38	9	2.85712311304583	26	-49.9982141272173	1702.88461538462	1054.42307692308	1790	68.8461538461538	27.8435033403168	18.72780916875	0	5857	225.269230769231	232.872127247052	50.614112884006	0	NaN	NaN	NaN	NaN	NaN	120.98489780035	0.999608237241894	NaN	NaN	NaN	NaN	NaN	NaN	NaN	NaN	NaN	2	13950.2692307692	1	1	1	10	2019-03-29T15:04:30.527	NG_ecoli_LTEE_REL606_DM25	-1500	866	165.05	DIA_100X_EMPTY_1x1_100ms	24f08d73-822e-4390-9149-a878a1a8d52c	EPI_100X_YFP_1x1_200ms_25sola	EPI_100X_RFP_1x1_200ms_25sola
39	31	7.69974375473776	239	-49.9964587807156	1721.26778242678	1054.23430962343	19399	81.1673640167364	27.8435033403168	18.72780916875	0	56074	234.619246861925	232.872127247052	50.614112884006	0	NaN	NaN	NaN	NaN	NaN	343.019629114528	0.821635375782796	NaN	NaN	NaN	NaN	NaN	NaN	NaN	NaN	NaN	2	13795.6778242678	1	1	1	10	2019-03-29T15:04:30.527	NG_ecoli_LTEE_REL606_DM25	-1500	866	165.05	DIA_100X_EMPTY_1x1_100ms	46ba2e44-8f19-41de-a83d-cdee7b0c0c6c	EPI_100X_YFP_1x1_200ms_25sola	EPI_100X_RFP_1x1_200ms_25sola
40	12	5.08276149314161	62	-49.9996924269521	1717.51612903226	1095.5	54093	872.467741935484	27.8435033403168	18.72780916875	0	45854	739.58064516129	232.872127247052	50.614112884006	1	NaN	NaN	NaN	NaN	NaN	142.995769430025	0.999425680041642	NaN	NaN	NaN	NaN	NaN	NaN	NaN	NaN	NaN	1	14783.5161290323	1	1	1	10	2019-03-29T15:04:30.527	NG_ecoli_LTEE_REL606_DM25	-1500	866	165.05	DIA_100X_EMPTY_1x1_100ms	685971ee-0114-42fd-8574-e1a96631baea	EPI_100X_YFP_1x1_200ms_25sola	EPI_100X_RFP_1x1_200ms_25sola
41	6	2.97957715561804	20	-49.9981593115708	1728.6	1138.2	836	41.8	27.8435033403168	18.72780916875	0	4469	223.45	232.872127247052	50.614112884006	0	NaN	NaN	NaN	NaN	NaN	112.467176988603	0.999786441337344	NaN	NaN	NaN	NaN	NaN	NaN	NaN	NaN	NaN	1	13740.95	1	1	1	10	2019-03-29T15:04:30.527	NG_ecoli_LTEE_REL606_DM25	-1500	866	165.05	DIA_100X_EMPTY_1x1_100ms	10a6f916-4f02-4319-b5f8-6641cb6b2477	EPI_100X_YFP_1x1_200ms_25sola	EPI_100X_RFP_1x1_200ms_25sola
42	34	6.5204202024077	222	-48.7699835980831	1747.90990990991	1114.33333333333	9080	40.9009009009009	27.8435033403168	18.72780916875	0	49097	221.157657657658	232.872127247052	50.614112884006	0	NaN	NaN	NaN	NaN	NaN	349.716327992094	0.886517989212003	NaN	NaN	NaN	NaN	NaN	NaN	NaN	NaN	NaN	3	13818.7072072072	1	1	1	10	2019-03-29T15:04:30.527	NG_ecoli_LTEE_REL606_DM25	-1500	866	165.05	DIA_100X_EMPTY_1x1_100ms	7278535f-609d-4b30-be8e-e80ad19848dc	EPI_100X_YFP_1x1_200ms_25sola	EPI_100X_RFP_1x1_200ms_25sola
43	6	1.81816705818304	12	-49.9794615961876	1738	1626.66666666667	440	36.6666666666667	27.8435033403168	18.72780916875	0	3884	323.666666666667	232.872127247052	50.614112884006	0	NaN	NaN	NaN	NaN	NaN	NaN	NaN	NaN	NaN	NaN	NaN	NaN	NaN	NaN	NaN	NaN	1	13769.4166666667	1	1	1	10	2019-03-29T15:04:30.527	NG_ecoli_LTEE_REL606_DM25	-1500	866	165.05	DIA_100X_EMPTY_1x1_100ms	7a57171d-ef58-4258-b6de-30d14402f1a3	EPI_100X_YFP_1x1_200ms_25sola	EPI_100X_RFP_1x1_200ms_25sola
44	31	7.21596222124396	224	-49.9999192513667	1749.83482142857	1070.3125	17131	76.4776785714286	27.8435033403168	18.72780916875	1	51396	229.446428571429	232.872127247052	50.614112884006	0	NaN	NaN	NaN	NaN	NaN	336.696038027668	0.845719033827166	NaN	NaN	NaN	NaN	NaN	NaN	NaN	NaN	NaN	3	13798.0044642857	1	1	1	10	2019-03-29T15:04:30.527	NG_ecoli_LTEE_REL606_DM25	-1500	866	165.05	DIA_100X_EMPTY_1x1_100ms	d030ae66-4f14-4753-88e3-9702c62d5780	EPI_100X_YFP_1x1_200ms_25sola	EPI_100X_RFP_1x1_200ms_25sola
45	81	22.6043665526867	1831	-49.9999999992833	1779.07700709995	1661.04259967231	65647	35.8530857454943	27.8435033403168	18.72780916875	2	812746	443.880939377389	232.872127247052	50.614112884006	4	NaN	NaN	NaN	NaN	NaN	NaN	NaN	NaN	NaN	NaN	NaN	NaN	NaN	NaN	NaN	NaN	6	13798.8219552157	1	1	1	10	2019-03-29T15:04:30.527	NG_ecoli_LTEE_REL606_DM25	-1500	866	165.05	DIA_100X_EMPTY_1x1_100ms	578b3131-3d9c-4c5d-917e-a1ce63ff78ca	EPI_100X_YFP_1x1_200ms_25sola	EPI_100X_RFP_1x1_200ms_25sola
46	83	18.035362510178	1497	-49.9999999995808	1783.86506346025	1617.59853039412	52709	35.2097528390114	27.8435033403168	18.72780916875	0	864819	577.701402805611	232.872127247052	50.614112884006	9	NaN	NaN	NaN	NaN	NaN	1614.73500685578	0.651201550675218	NaN	NaN	NaN	NaN	NaN	NaN	NaN	NaN	NaN	7	13809.7561790247	1	1	1	10	2019-03-29T15:04:30.527	NG_ecoli_LTEE_REL606_DM25	-1500	866	165.05	DIA_100X_EMPTY_1x1_100ms	09c63db5-6897-46a6-aa1c-579489405c2b	EPI_100X_YFP_1x1_200ms_25sola	EPI_100X_RFP_1x1_200ms_25sola
47	4	1.67378478041691	9	-49.7567632951952	1744.44444444444	1616.66666666667	274	30.4444444444444	27.8435033403168	18.72780916875	0	3131	347.888888888889	232.872127247052	50.614112884006	0	NaN	NaN	NaN	NaN	NaN	NaN	NaN	NaN	NaN	NaN	NaN	NaN	NaN	NaN	NaN	NaN	1	13786.5555555556	1	1	1	10	2019-03-29T15:04:30.527	NG_ecoli_LTEE_REL606_DM25	-1500	866	165.05	DIA_100X_EMPTY_1x1_100ms	4e76051f-22e5-4b2a-a2be-a2f7913f23e3	EPI_100X_YFP_1x1_200ms_25sola	EPI_100X_RFP_1x1_200ms_25sola
48	8	4.94285629529142	41	-49.9997637030828	1747.43902439024	1084.60975609756	4932	120.292682926829	27.8435033403168	18.72780916875	0	9827	239.682926829268	232.872127247052	50.614112884006	0	NaN	NaN	NaN	NaN	NaN	119.57657585977	0.999707845844744	NaN	NaN	NaN	NaN	NaN	NaN	NaN	NaN	NaN	2	13920.3902439024	1	1	1	10	2019-03-29T15:04:30.527	NG_ecoli_LTEE_REL606_DM25	-1500	866	165.05	DIA_100X_EMPTY_1x1_100ms	b9a547e3-0ede-4ce4-8c3f-929fd6ae5a1d	EPI_100X_YFP_1x1_200ms_25sola	EPI_100X_RFP_1x1_200ms_25sola
49	21	6.75603072650854	142	-49.99935467	1756.11971830986	1092.76056338028	6834	48.1267605633803	27.8435033403168	18.72780916875	0	31481	221.697183098592	232.872127247052	50.614112884006	0	NaN	NaN	NaN	NaN	NaN	243.278546129628	0.895280992400757	NaN	NaN	NaN	NaN	NaN	NaN	NaN	NaN	NaN	3	13808.2394366197	1	1	1	10	2019-03-29T15:04:30.527	NG_ecoli_LTEE_REL606_DM25	-1500	866	165.05	DIA_100X_EMPTY_1x1_100ms	dd2d390a-b066-41ca-82e1-4412383631df	EPI_100X_YFP_1x1_200ms_25sola	EPI_100X_RFP_1x1_200ms_25sola
50	6	2.48786902510613	16	-49.9946668164531	1765.0625	1103.8125	497	31.0625	27.8435033403168	18.72780916875	0	3501	218.8125	232.872127247052	50.614112884006	0	NaN	NaN	NaN	NaN	NaN	108.024422004908	0.999700510723421	NaN	NaN	NaN	NaN	NaN	NaN	NaN	NaN	NaN	1	13729.625	1	1	1	10	2019-03-29T15:04:30.527	NG_ecoli_LTEE_REL606_DM25	-1500	866	165.05	DIA_100X_EMPTY_1x1_100ms	295a38f0-d821-4d19-b6fa-e79d887450b3	EPI_100X_YFP_1x1_200ms_25sola	EPI_100X_RFP_1x1_200ms_25sola
51	15	9.04330719239523	136	-49.9946606811504	1773.63235294118	1622.36029411765	5335	39.2279411764706	27.8435033403168	18.72780916875	0	161080	1184.41176470588	232.872127247052	50.614112884006	1	NaN	NaN	NaN	NaN	NaN	196.812006841962	0.999670034621572	15.7317048541991	14.2242483824975	11.8709372370153	3.78568643039276	0.00458620055709558	0.00270371772393625	1	1.00011457099522	1741.14800250787	2	13881.7573529412	1	1	1	10	2019-03-29T15:04:30.527	NG_ecoli_LTEE_REL606_DM25	-1500	866	165.05	DIA_100X_EMPTY_1x1_100ms	7016c2f9-cbd2-4b28-9003-217348f3c5ba	EPI_100X_YFP_1x1_200ms_25sola	EPI_100X_RFP_1x1_200ms_25sola
52	29	16.5863212039035	481	27.8460868366449	1780.59043659044	1639.841995842	68527	142.467775467775	27.8435033403168	18.72780916875	3	4204334	8740.81912681913	232.872127247052	50.614112884006	1	NaN	NaN	NaN	NaN	NaN	272.714628443575	0.999768400237679	23.0371125430987	14.5507248620113	11.3769908668985	3.77904069275809	0.00366875891798516	0.00169998023494596	1	1.00006141610838	2341.92371404081	4	12095.5592515593	1	1	1	10	2019-03-29T15:04:30.527	NG_ecoli_LTEE_REL606_DM25	-1500	866	165.05	DIA_100X_EMPTY_1x1_100ms	694596a3-3f4d-4b33-afc6-a29cb748840f	EPI_100X_YFP_1x1_200ms_25sola	EPI_100X_RFP_1x1_200ms_25sola
53	22	9.19896174116338	203	-49.8450077515312	1801.89655172414	1642.45812807882	9108	44.8669950738916	27.8435033403168	18.72780916875	0	203955	1004.70443349754	232.872127247052	50.614112884006	3	NaN	NaN	NaN	NaN	NaN	264.028770572897	0.936400054179991	23.5525026124702	16.6830033298887	10.8857699230108	3.98357416979712	0.0111268415253501	0.0051602003028871	1	1.00041033356931	2192.02369312144	4	13910.60591133	1	1	1	10	2019-03-29T15:04:30.527	NG_ecoli_LTEE_REL606_DM25	-1500	866	165.05	DIA_100X_EMPTY_1x1_100ms	c950f723-b781-4da2-a5b7-445db0ddbdcc	EPI_100X_YFP_1x1_200ms_25sola	EPI_100X_RFP_1x1_200ms_25sola
54	5	2.57338440909026	14	-49.9951854871638	1811.71428571429	1636.28571428571	500	35.7142857142857	27.8435033403168	18.72780916875	0	6740	481.428571428571	232.872127247052	50.614112884006	0	NaN	NaN	NaN	NaN	NaN	105.820597583454	0.99979001969299	NaN	NaN	NaN	NaN	NaN	NaN	NaN	NaN	NaN	3	13866.5714285714	1	1	1	10	2019-03-29T15:04:30.527	NG_ecoli_LTEE_REL606_DM25	-1500	866	165.05	DIA_100X_EMPTY_1x1_100ms	40255cc0-35d7-40d3-afbe-6e148a3e16cc	EPI_100X_YFP_1x1_200ms_25sola	EPI_100X_RFP_1x1_200ms_25sola
55	4	2.62408926185756	11	-49.9969175759369	1820.90909090909	1652.36363636364	324	29.4545454545455	27.8435033403168	18.72780916875	0	3382	307.454545454545	232.872127247052	50.614112884006	0	NaN	NaN	NaN	NaN	NaN	NaN	NaN	NaN	NaN	NaN	NaN	NaN	NaN	NaN	NaN	NaN	1	13821.5454545455	1	1	1	10	2019-03-29T15:04:30.527	NG_ecoli_LTEE_REL606_DM25	-1500	866	165.05	DIA_100X_EMPTY_1x1_100ms	65aef006-b145-4bf3-a762-8d1884c27358	EPI_100X_YFP_1x1_200ms_25sola	EPI_100X_RFP_1x1_200ms_25sola
56	4	3	12	-49.9988233148645	1827	1645.5	396	33	27.8435033403168	18.72780916875	0	3514	292.833333333333	232.872127247052	50.614112884006	0	NaN	NaN	NaN	NaN	NaN	NaN	NaN	NaN	NaN	NaN	NaN	NaN	NaN	NaN	NaN	NaN	1	13730.5	1	1	1	10	2019-03-29T15:04:30.527	NG_ecoli_LTEE_REL606_DM25	-1500	866	165.05	DIA_100X_EMPTY_1x1_100ms	45610d88-bc13-4a7a-8424-d7292f37e24f	EPI_100X_YFP_1x1_200ms_25sola	EPI_100X_RFP_1x1_200ms_25sola
1	29	9.89070082543151	287	48.4036676796927	145.146341463415	1766.03832752613	113409	395.15331010453	36.8945227932152	86.8643517646785	3	6586794	22950.5017421603	265.931930944603	108.863188759506	1	NaN	NaN	NaN	NaN	NaN	293.642799701104	0.938405381451489	30.2872749736946	11.5582786676143	9.47493907243598	2.30084753377151	0.0095588243802066	0.0048517345053726	0	1.00113436655506	2135.51651192782	0	9979.37979094077	1	1	1	11	2019-03-29T15:04:42.741	NG_ecoli_LTEE_REL606_DM25	-2000	-0	165.05	DIA_100X_EMPTY_1x1_100ms	89941f7d-8f57-45f7-b4ca-1414ba9576e6	EPI_100X_YFP_1x1_200ms_25sola	EPI_100X_RFP_1x1_200ms_25sola
2	24	8.64720069110232	208	41.5780341742758	453.466346153846	1487.30288461538	4760559	22887.3028846154	36.8945227932152	86.8643517646785	2	75105	361.081730769231	265.931930944603	108.863188759506	0	NaN	NaN	NaN	NaN	NaN	225.386911745252	0.983931757321846	24.2732588605994	10.9042421207076	9.01211467214852	2.52358652918934	0.00406166922256584	0.00169209992167461	1	1.00012285516282	1548.35801687701	0	9731.91826923077	1	1	1	11	2019-03-29T15:04:42.741	NG_ecoli_LTEE_REL606_DM25	-2000	-0	165.05	DIA_100X_EMPTY_1x1_100ms	772ed269-1a2c-411d-b909-3a9fe826376a	EPI_100X_YFP_1x1_200ms_25sola	EPI_100X_RFP_1x1_200ms_25sola
3	34	10.8799443786985	370	48.9907720542138	466.943243243243	175.145945945946	5122609	13844.8891891892	36.8945227932152	86.8643517646785	2	116783	315.62972972973	265.931930944603	108.863188759506	0	NaN	NaN	NaN	NaN	NaN	336.216910222113	0.96218166778091	33.2984027601852	11.5546687504967	9.89140300861998	2.40220825478384	0.0136371759786365	0.00678912993299784	1	1.00180131253978	2558.7571958557	0	9495.56216216216	1	1	1	11	2019-03-29T15:04:42.741	NG_ecoli_LTEE_REL606_DM25	-2000	-0	165.05	DIA_100X_EMPTY_1x1_100ms	17214afe-9ddd-49cd-912d-7d252fd21ac7	EPI_100X_YFP_1x1_200ms_25sola	EPI_100X_RFP_1x1_200ms_25sola
4	47	10.5494370037091	496	48.6736279504884	729.901209677419	101.790322580645	4966141	10012.3810483871	36.8945227932152	86.8643517646785	4	147155	296.683467741935	265.931930944603	108.863188759506	0	NaN	NaN	NaN	NaN	NaN	458.960893660494	0.893085261669347	47.909288019554	11.158061769507	9.36904590272353	2.05627275011239	0.111137992460989	0.00916370141921929	1	1.0058205185365	3302.93731659035	0	9731.45362903226	1	1	1	11	2019-03-29T15:04:42.741	NG_ecoli_LTEE_REL606_DM25	-2000	-0	165.05	DIA_100X_EMPTY_1x1_100ms	a85f3d8b-3061-41d4-bd70-2db416f8a0e5	EPI_100X_YFP_1x1_200ms_25sola	EPI_100X_RFP_1x1_200ms_25sola
5	29	10.8914625707646	317	45.7086865499779	1107.66561514196	806.034700315457	4325378	13644.7255520505	36.8945227932152	86.8643517646785	2	72485	228.659305993691	265.931930944603	108.863188759506	0	NaN	NaN	NaN	NaN	NaN	287.241556001012	0.983512612341504	28.4925692254445	11.4874264712413	9.74253892841687	2.74024945091972	0.0123441861911189	0.00650316918116127	1	1.00243817408989	2124.05517081761	0	8978.04100946372	1	1	1	11	2019-03-29T15:04:42.741	NG_ecoli_LTEE_REL606_DM25	-2000	-0	165.05	DIA_100X_EMPTY_1x1_100ms	5aef726d-9a18-4fd6-b4e9-790ebe642da5	EPI_100X_YFP_1x1_200ms_25sola	EPI_100X_RFP_1x1_200ms_25sola
6	36	10.5835563433667	381	48.7984896215173	1157.66666666667	962.343832020997	333187	874.50656167979	36.8945227932152	86.8643517646785	4	3079436	8082.50918635171	265.931930944603	108.863188759506	2	NaN	NaN	NaN	NaN	NaN	361.644396268202	0.938357487247485	36.6618529641471	11.6711477898039	9.64466881161281	2.2522423848357	0.00758265645306674	0.0039018345823699	1	1.00033305661377	2678.42155053893	0	9544.92125984252	1	1	1	11	2019-03-29T15:04:42.741	NG_ecoli_LTEE_REL606_DM25	-2000	-0	165.05	DIA_100X_EMPTY_1x1_100ms	991fd58d-177c-407f-bf0e-92b5f879ae8c	EPI_100X_YFP_1x1_200ms_25sola	EPI_100X_RFP_1x1_200ms_25sola
7	26	9.73255556536319	254	40.9097669679048	1192.02755905512	610.334645669291	4044314	15922.4960629921	36.8945227932152	86.8643517646785	1	78362	308.511811023622	265.931930944603	108.863188759506	0	NaN	NaN	NaN	NaN	NaN	258.753550306548	0.958042240233122	27.0754859594047	11.2801119809744	9.24140580740699	2.55813080336753	0.00740418225853924	0.00289844409297189	1	1.00033557672517	1816.11031157183	0	9437.03937007874	1	1	1	11	2019-03-29T15:04:42.741	NG_ecoli_LTEE_REL606_DM25	-2000	-0	165.05	DIA_100X_EMPTY_1x1_100ms	b1a2e9ee-dcf8-4dc7-8e09-c353dec7d409	EPI_100X_YFP_1x1_200ms_25sola	EPI_100X_RFP_1x1_200ms_25sola
8	26	10.2687355082751	267	46.3898990839812	1340.72284644195	1290.33707865169	3819322	14304.5767790262	36.8945227932152	86.8643517646785	3	65409	244.977528089888	265.931930944603	108.863188759506	0	NaN	NaN	NaN	NaN	NaN	244.541412353856	0.990025558075903	25.172706013457	11.3908825976554	9.40613403969711	2.73376880901808	0.00972313336393663	0.00507799109092583	0	1.00116003721782	1749.21064525807	0	9391.76029962547	1	1	1	11	2019-03-29T15:04:42.741	NG_ecoli_LTEE_REL606_DM25	-2000	-0	165.05	DIA_100X_EMPTY_1x1_100ms	ddd9c6a9-a2ae-4d11-b3a9-a45ddac706ef	EPI_100X_YFP_1x1_200ms_25sola	EPI_100X_RFP_1x1_200ms_25sola
9	34	8.99947610433695	306	48.7620649999507	1532.23529411765	1922.10784313725	112208	366.692810457516	36.8945227932152	86.8643517646785	6	5413045	17689.6895424837	265.931930944603	108.863188759506	3	NaN	NaN	NaN	NaN	NaN	319.322253328138	0.953212267686337	34.3587844048701	10.8632080844894	9.11064833866287	2.10116486009043	0.00865060079664601	0.00402599452627269	0	1.00121864626531	2239.88766960693	0	9874.49019607843	1	1	1	11	2019-03-29T15:04:42.741	NG_ecoli_LTEE_REL606_DM25	-2000	-0	165.05	DIA_100X_EMPTY_1x1_100ms	8dfe0b7a-4373-4d10-bcf9-76686765ac17	EPI_100X_YFP_1x1_200ms_25sola	EPI_100X_RFP_1x1_200ms_25sola
10	33	11.0574338592909	365	48.9419200043241	1697.12602739726	1906.4904109589	6917557	18952.2109589041	36.8945227932152	86.8643517646785	2	135278	370.624657534247	265.931930944603	108.863188759506	0	NaN	NaN	NaN	NaN	NaN	332.041823309351	0.969472558459433	32.3064576619586	11.740992205528	10.0530386931214	2.46393693691476	0.0112790817462209	0.00474972798662028	1	1.00159259643869	2564.33010344677	0	8890.63287671233	1	1	1	11	2019-03-29T15:04:42.741	NG_ecoli_LTEE_REL606_DM25	-2000	-0	165.05	DIA_100X_EMPTY_1x1_100ms	fc46dad7-9015-430e-a7e9-6555be42eece	EPI_100X_YFP_1x1_200ms_25sola	EPI_100X_RFP_1x1_200ms_25sola
1	22	9.9153926668225	218	28.5412617533701	63.256880733945	842.889908256881	5036181	23101.747706422	51.1687295444586	167.99258699285	1	60175	276.032110091743	226.724010760764	48.0924592300367	0	NaN	NaN	NaN	NaN	NaN	200.779224342115	0.999764848377864	19.5702582473877	12.7479975184138	9.7891149464965	3.49384433864127	0.0044099615930737	0.00194883315918122	1	1.00009837562138	1472.90010883265	0	9450.63302752294	1	1	1	13	2019-03-29T15:05:07.363	NG_ecoli_LTEE_REL606_DM25	-1000	-1732	165.05	DIA_100X_EMPTY_1x1_100ms	ac95331e-2ff4-4e60-bc23-9ec34ff86a5e	EPI_100X_YFP_1x1_200ms_25sola	EPI_100X_RFP_1x1_200ms_25sola
2	25	10.2783889455532	258	42.7410338292367	197.910852713178	1631.3992248062	6016895	23321.2984496124	51.1687295444586	167.99258699285	2	79105	306.608527131783	226.724010760764	48.0924592300367	0	NaN	NaN	NaN	NaN	NaN	255.193126083561	0.9974986680605	25.2685807975424	11.6075475974388	9.80460159145547	2.79158833632685	0.00466974316949702	0.00199402563969493	2	1.00017429113256	1907.79028842529	0	9811.27906976744	1	1	1	13	2019-03-29T15:05:07.363	NG_ecoli_LTEE_REL606_DM25	-1000	-1732	165.05	DIA_100X_EMPTY_1x1_100ms	5e7bff43-c514-4e1c-92ca-b169eb52d458	EPI_100X_YFP_1x1_200ms_25sola	EPI_100X_RFP_1x1_200ms_25sola
3	38	9.65582607804197	367	48.2851329438642	224.119891008174	1038.33242506812	8234388	22437.0245231608	51.1687295444586	167.99258699285	2	132278	360.430517711172	226.724010760764	48.0924592300367	0	NaN	NaN	NaN	NaN	NaN	364.631870364921	0.929312409358973	38.5219440355862	11.1983587591047	9.12815589932717	2.4042949778939	0.0164878415463762	0.00740752800970754	1	1.00320358730162	2520.94966804367	0	9684.04904632153	1	1	1	13	2019-03-29T15:05:07.363	NG_ecoli_LTEE_REL606_DM25	-1000	-1732	165.05	DIA_100X_EMPTY_1x1_100ms	3f057e8f-149a-434c-aad4-365432d70f4a	EPI_100X_YFP_1x1_200ms_25sola	EPI_100X_RFP_1x1_200ms_25sola
4	27	10.8005813468538	292	44.9567593757596	253.328767123288	376.544520547945	8716818	29852.1164383562	51.1687295444586	167.99258699285	2	79857	273.482876712329	226.724010760764	48.0924592300367	0	NaN	NaN	NaN	NaN	NaN	265.468821607893	0.997346922849799	26.5191549312452	11.4818483968585	9.64275757714263	2.90544015005713	0.00336533839672434	0.00141139663116704	1	1.00003622781718	1936.65409754125	0	9419.25342465753	1	1	1	13	2019-03-29T15:05:07.363	NG_ecoli_LTEE_REL606_DM25	-1000	-1732	165.05	DIA_100X_EMPTY_1x1_100ms	7a5a756e-ccfb-42c5-bda9-d1e02ee752ff	EPI_100X_YFP_1x1_200ms_25sola	EPI_100X_RFP_1x1_200ms_25sola
5	26	12.2532028733195	320	41.1372269504521	326.3625	1368.94375	12087765	37774.265625	51.1687295444586	167.99258699285	3	91112	284.725	226.724010760764	48.0924592300367	0	NaN	NaN	NaN	NaN	NaN	292.171001747079	0.994659755570094	26.0210889995882	12.9246130122486	10.8157381904822	3.25464833167367	0.00522359513703723	0.00210434613120681	1	1.00010960010857	2390.71431259877	0	9027.859375	1	1	1	13	2019-03-29T15:05:07.363	NG_ecoli_LTEE_REL606_DM25	-1000	-1732	165.05	DIA_100X_EMPTY_1x1_100ms	16ba0d31-6151-418d-85e1-4862bef6ea88	EPI_100X_YFP_1x1_200ms_25sola	EPI_100X_RFP_1x1_200ms_25sola
6	21	10.560096030002	223	20.1113439401831	429.040358744395	1658.95515695067	2501038	11215.4170403587	51.1687295444586	167.99258699285	2	56966	255.452914798206	226.724010760764	48.0924592300367	0	NaN	NaN	NaN	NaN	NaN	209.264133736252	0.999756187652632	20.2241078194625	12.4094430093864	9.95542386593722	3.249922515276	0.00353845867303154	0.00184320585603115	0	1.00009568297958	1574.26834985547	0	9613.61883408072	1	1	1	13	2019-03-29T15:05:07.363	NG_ecoli_LTEE_REL606_DM25	-1000	-1732	165.05	DIA_100X_EMPTY_1x1_100ms	048b41ba-5dbd-4390-b326-286dad24ccef	EPI_100X_YFP_1x1_200ms_25sola	EPI_100X_RFP_1x1_200ms_25sola
7	32	8.88759028641788	284	48.6913578997829	509.996478873239	1986.91549295775	7724711	27199.6866197183	51.1687295444586	167.99258699285	2	95751	337.151408450704	226.724010760764	48.0924592300367	0	NaN	NaN	NaN	NaN	NaN	297.426640464345	0.966588824755975	32.0147194096751	10.5597550679237	9.01610963328319	2.29961585199832	0.00906823522659453	0.00374923397141301	1	1.00085180979992	2043.98615203431	0	10095.2042253521	1	1	1	13	2019-03-29T15:05:07.363	NG_ecoli_LTEE_REL606_DM25	-1000	-1732	165.05	DIA_100X_EMPTY_1x1_100ms	46b36573-3086-4388-af75-3673470e6419	EPI_100X_YFP_1x1_200ms_25sola	EPI_100X_RFP_1x1_200ms_25sola
8	26	12.2392860959971	319	43.4196318831645	634.583072100314	497.617554858934	10451694	32763.9310344828	51.1687295444586	167.99258699285	3	88691	278.028213166144	226.724010760764	48.0924592300367	0	NaN	NaN	NaN	NaN	NaN	276.136657980971	0.996486446391153	25.0988083006864	13.0117055667673	10.4171599829431	3.53361117746141	0.0375990840676603	0.00167483407465206	0	1.00003744005888	2139.15202864222	0	8823.93103448276	1	1	1	13	2019-03-29T15:05:07.363	NG_ecoli_LTEE_REL606_DM25	-1000	-1732	165.05	DIA_100X_EMPTY_1x1_100ms	5570393c-6d67-4f6b-bb9e-c56cc3611cf5	EPI_100X_YFP_1x1_200ms_25sola	EPI_100X_RFP_1x1_200ms_25sola
9	26	9.45846003108861	246	43.948467473217	788.19512195122	488.126016260163	2660197	10813.8089430894	51.1687295444586	167.99258699285	2	52419	213.085365853659	226.724010760764	48.0924592300367	0	NaN	NaN	NaN	NaN	NaN	258.178205614069	0.987915370268682	26.6186625421519	11.0994748921246	9.3885637281214	2.66319920070274	0.00636333059990681	0.00292205101571849	1	1.0001743425161	1842.78398358991	0	9853.40650406504	1	1	1	13	2019-03-29T15:05:07.363	NG_ecoli_LTEE_REL606_DM25	-1000	-1732	165.05	DIA_100X_EMPTY_1x1_100ms	e8a2cd12-7532-431c-bd16-aa5e3b4ebd08	EPI_100X_YFP_1x1_200ms_25sola	EPI_100X_RFP_1x1_200ms_25sola
10	24	9.68551226584992	233	45.126739508876	897.257510729614	682.038626609442	5192611	22285.8841201717	51.1687295444586	167.99258699285	1	59049	253.429184549356	226.724010760764	48.0924592300367	0	NaN	NaN	NaN	NaN	NaN	236.55993451805	0.993118299687714	24.2555482108258	11.564885781086	9.46383252111485	2.73564641227756	0.0066684480098771	0.00289463960091233	1	1.00022662454527	1706.2201569519	0	9668.07296137339	1	1	1	13	2019-03-29T15:05:07.363	NG_ecoli_LTEE_REL606_DM25	-1000	-1732	165.05	DIA_100X_EMPTY_1x1_100ms	e79eebae-03cd-43a9-b2b8-2beb49851a2f	EPI_100X_YFP_1x1_200ms_25sola	EPI_100X_RFP_1x1_200ms_25sola
11	27	11.0175073185104	299	46.6342552313367	1743.82608695652	871.996655518395	9506027	31792.7324414716	51.1687295444586	167.99258699285	2	76699	256.518394648829	226.724010760764	48.0924592300367	0	NaN	NaN	NaN	NaN	NaN	276.604803119196	0.987845744910038	27.0127448450978	12.0994386107892	9.71373705800839	3.14742558358174	0.0403720372976371	0.00403009685147091	1	1.00013861903715	2001.84885709418	0	9099.46153846154	1	1	1	13	2019-03-29T15:05:07.363	NG_ecoli_LTEE_REL606_DM25	-1000	-1732	165.05	DIA_100X_EMPTY_1x1_100ms	9324d531-4fc2-4ac2-8c98-ced59be1aa6b	EPI_100X_YFP_1x1_200ms_25sola	EPI_100X_RFP_1x1_200ms_25sola
1	25	10.8077192202608	271	42.0535401707423	455.457564575646	572.490774907749	3919920	14464.6494464945	34.5163420226609	113.460038674389	1	101865	375.885608856089	200.010696349404	46.7354328104957	3	NaN	NaN	NaN	NaN	NaN	252.132234894264	0.979188240229513	25.7310301793767	11.2136060765084	9.53289891686085	2.61132787379802	0.00907485396570448	0.00503073976868521	1	1.00030614543633	1836.52579004319	0	9878.71217712177	1	1	1	14	2019-03-29T15:05:19.718	NG_ecoli_LTEE_REL606_DM25	-0	-1732	165.05	DIA_100X_EMPTY_1x1_100ms	0605c07e-2cb3-4b9e-add8-9c0d2a0a38a0	EPI_100X_YFP_1x1_200ms_25sola	EPI_100X_RFP_1x1_200ms_25sola
2	30	11.2436287089626	337	49.1720528548383	1314.52522255193	777.13649851632	3088918	9165.92878338279	34.5163420226609	113.460038674389	2	61247	181.741839762611	200.010696349404	46.7354328104957	0	NaN	NaN	NaN	NaN	NaN	304.145053815236	0.981411243172147	29.5950087767425	11.8070130442831	9.82108899054179	2.90824072865677	0.133529688352142	0.00488001841802343	1	1.00025114670949	2241.95890131515	0	9508.60830860534	1	1	1	14	2019-03-29T15:05:19.718	NG_ecoli_LTEE_REL606_DM25	-0	-1732	165.05	DIA_100X_EMPTY_1x1_100ms	af7ac49f-1dd0-409e-90ac-2fcd5c5924fe	EPI_100X_YFP_1x1_200ms_25sola	EPI_100X_RFP_1x1_200ms_25sola
3	21	11.278310133326	237	17.0615855615769	1774.83544303797	772.936708860759	3004618	12677.7130801688	34.5163420226609	113.460038674389	2	49487	208.805907172996	200.010696349404	46.7354328104957	0	NaN	NaN	NaN	NaN	NaN	219.518435377922	0.999055472379629	21.1424437045152	12.3465736538852	10.0156841056862	3.18405071989318	0.0102478175939488	0.00451920793056727	1	1.00058812739726	1665.73649593775	0	9519.87341772152	1	1	1	14	2019-03-29T15:05:19.718	NG_ecoli_LTEE_REL606_DM25	-0	-1732	165.05	DIA_100X_EMPTY_1x1_100ms	174a837f-4c60-47c7-b5c1-f0e95e0950fa	EPI_100X_YFP_1x1_200ms_25sola	EPI_100X_RFP_1x1_200ms_25sola
4	36	10.792778323281	389	49.0897348511799	1829.6940874036	1967.83033419023	17975147	46208.6041131105	34.5163420226609	113.460038674389	4	245135	630.167095115681	200.010696349404	46.7354328104957	5	NaN	NaN	NaN	NaN	NaN	359.622960451505	0.961563318708692	35.6138477829354	11.6148382667241	9.8535544446866	2.40707626783855	0.00302469343795623	0.0012499402688829	2	1.00005769572104	2715.78021871132	0	9185.50642673522	1	1	1	14	2019-03-29T15:05:19.718	NG_ecoli_LTEE_REL606_DM25	-0	-1732	165.05	DIA_100X_EMPTY_1x1_100ms	9a97114f-e7d8-4e12-9ec0-a51b9744a687	EPI_100X_YFP_1x1_200ms_25sola	EPI_100X_RFP_1x1_200ms_25sola
1	27	13.1957386850287	357	40.1137833588452	742.439775910364	1898.59943977591	1065911	2985.74509803922	25.8104489727276	38.2228241743669	2	88086	246.739495798319	208.117026354149	47.6015719611985	0	NaN	NaN	NaN	NaN	NaN	270.911572845214	0.994940239800018	24.5575544002726	12.7960371551369	10.6302197451182	3.2237656243108	0.00931696331050584	0.00481139693600152	0	1.00099892994023	2179.51308455196	0	10875.4145658263	1	1	1	15	2019-03-29T15:05:31.981	NG_ecoli_LTEE_REL606_DM25	1000	-1732	165.05	DIA_100X_EMPTY_1x1_100ms	94e35924-4ad3-4f81-8256-6f20dca3d664	EPI_100X_YFP_1x1_200ms_25sola	EPI_100X_RFP_1x1_200ms_25sola
2	46	12.7893851246306	589	-47.6289536899243	771.852292020374	248.53480475382	54117	91.8794567062818	25.8104489727276	38.2228241743669	0	134127	227.71986417657	208.117026354149	47.6015719611985	0	NaN	NaN	NaN	NaN	NaN	578.027387595085	0.864819283819508	49.6005826610059	15.1460653324302	11.336946882085	3.24975063282738	0.064356223219655	0.0218088092140067	2	1.08631297924329	5006.89960359726	2	12794.8658743633	1	1	1	15	2019-03-29T15:05:31.981	NG_ecoli_LTEE_REL606_DM25	1000	-1732	165.05	DIA_100X_EMPTY_1x1_100ms	6f9ea8c6-5bba-4d31-bd88-944c34ef93e3	EPI_100X_YFP_1x1_200ms_25sola	EPI_100X_RFP_1x1_200ms_25sola
3	12	4.3415695240981	53	-49.9993381738978	777.566037735849	261.471698113208	5660	106.792452830189	25.8104489727276	38.2228241743669	0	12353	233.075471698113	208.117026354149	47.6015719611985	0	NaN	NaN	NaN	NaN	NaN	146.481719790307	0.999577830562154	NaN	NaN	NaN	NaN	NaN	NaN	NaN	NaN	NaN	1	13001.9245283019	1	1	1	15	2019-03-29T15:05:31.981	NG_ecoli_LTEE_REL606_DM25	1000	-1732	165.05	DIA_100X_EMPTY_1x1_100ms	c8e4455e-599e-42c2-8b59-b028b4c18744	EPI_100X_YFP_1x1_200ms_25sola	EPI_100X_RFP_1x1_200ms_25sola
4	6	2.43852945723551	15	-49.9957313221569	795.8	254.8	1248	83.2	25.8104489727276	38.2228241743669	0	3162	210.8	208.117026354149	47.6015719611985	0	NaN	NaN	NaN	NaN	NaN	110.659716856635	0.999746169755526	NaN	NaN	NaN	NaN	NaN	NaN	NaN	NaN	NaN	1	12940.9333333333	1	1	1	15	2019-03-29T15:05:31.981	NG_ecoli_LTEE_REL606_DM25	1000	-1732	165.05	DIA_100X_EMPTY_1x1_100ms	5e171650-190d-4244-ae38-281e8fc0038b	EPI_100X_YFP_1x1_200ms_25sola	EPI_100X_RFP_1x1_200ms_25sola
5	28	7.12918307754777	201	-14.8951448373663	1520.96019900498	736.751243781095	19867	98.8407960199005	25.8104489727276	38.2228241743669	0	38432	191.203980099502	208.117026354149	47.6015719611985	0	NaN	NaN	NaN	NaN	NaN	291.409967852213	0.950095086643304	30.313307205393	11.3560251993073	9.33149060993892	2.4283924661645	0.0165531147292515	0.0066639257949781	2	1.00064987640632	2073.12385471778	1	12972.5970149254	1	1	1	15	2019-03-29T15:05:31.981	NG_ecoli_LTEE_REL606_DM25	1000	-1732	165.05	DIA_100X_EMPTY_1x1_100ms	257f9027-674b-4b3f-a277-7a0b741dd0b9	EPI_100X_YFP_1x1_200ms_25sola	EPI_100X_RFP_1x1_200ms_25sola
6	37	8.70189635093747	323	-29.9874706914976	1527.17647058824	747.393188854489	36053	111.61919504644	25.8104489727276	38.2228241743669	0	66078	204.575851393189	208.117026354149	47.6015719611985	0	NaN	NaN	NaN	NaN	NaN	395.270165324781	0.946910379935051	40.0835312290057	12.8989260310868	9.50437981580037	2.90479374878744	0.0285454063621398	0.0106515433243579	2	1.00617540999001	2843.82863263139	1	12916.0464396285	1	1	1	15	2019-03-29T15:05:31.981	NG_ecoli_LTEE_REL606_DM25	1000	-1732	165.05	DIA_100X_EMPTY_1x1_100ms	be5e21cc-e8db-47d3-b090-642803ea6913	EPI_100X_YFP_1x1_200ms_25sola	EPI_100X_RFP_1x1_200ms_25sola
7	31	13.3042332533848	413	46.4207543487034	1803.38983050847	428.932203389831	2143768	5190.7215496368	25.8104489727276	38.2228241743669	3	106874	258.774818401937	208.117026354149	47.6015719611985	0	NaN	NaN	NaN	NaN	NaN	315.364851786588	0.984189639731393	29.6477862345961	12.5054149687271	10.2007798070205	3.04259362782178	0.0167994316264234	0.00676906534867454	1	1.00227109654473	2422.9748043017	0	10758.401937046	1	1	1	15	2019-03-29T15:05:31.981	NG_ecoli_LTEE_REL606_DM25	1000	-1732	165.05	DIA_100X_EMPTY_1x1_100ms	adcbe6eb-b120-4ab4-b499-a47f15274535	EPI_100X_YFP_1x1_200ms_25sola	EPI_100X_RFP_1x1_200ms_25sola
8	14	5.98930787768285	84	-49.9995140531695	1896.27380952381	1015.7380952381	10803	128.607142857143	25.8104489727276	38.2228241743669	0	21297	253.535714285714	208.117026354149	47.6015719611985	0	NaN	NaN	NaN	NaN	NaN	158.14817653137	0.999796375287616	16.5590762131419	11.8294380920673	7.32737305145351	4.1926189021949	0.00230341041147159	0.0012311759327362	0	1.00002625540625	698.268727376995	2	12996.5833333333	1	1	1	15	2019-03-29T15:05:31.981	NG_ecoli_LTEE_REL606_DM25	1000	-1732	165.05	DIA_100X_EMPTY_1x1_100ms	cbfa6667-c510-4524-ab2f-b0901b7ae91c	EPI_100X_YFP_1x1_200ms_25sola	EPI_100X_RFP_1x1_200ms_25sola
9	19	10.1525900702927	194	-49.9585503133934	1905.61340206186	1027.83505154639	26903	138.675257731959	25.8104489727276	38.2228241743669	0	50426	259.927835051546	208.117026354149	47.6015719611985	0	NaN	NaN	NaN	NaN	NaN	253.04902981175	0.96912715097013	22.7992754013206	14.092633444299	10.3625454596153	3.81052519856628	0.0955725572867042	0.0450332540398586	1	1.08165699478698	1922.84299101042	1	12952.381443299	1	1	1	15	2019-03-29T15:05:31.981	NG_ecoli_LTEE_REL606_DM25	1000	-1732	165.05	DIA_100X_EMPTY_1x1_100ms	eaff20e6-3fdb-4e4e-adfe-135d06d09fcf	EPI_100X_YFP_1x1_200ms_25sola	EPI_100X_RFP_1x1_200ms_25sola
10	29	13.7647387235268	399	43.5285395434096	1908.02506265664	1795.05012531328	5374246	13469.2882205514	25.8104489727276	38.2228241743669	2	116767	292.649122807018	208.117026354149	47.6015719611985	0	NaN	NaN	NaN	NaN	NaN	289.729152658836	0.990806003531982	26.1559220804229	12.9500646932302	10.753502338363	3.10305314924283	0.0140205368431433	0.00657995992699078	1	1.00207041372982	2375.52597771909	0	10943.0576441103	1	1	1	15	2019-03-29T15:05:31.981	NG_ecoli_LTEE_REL606_DM25	1000	-1732	165.05	DIA_100X_EMPTY_1x1_100ms	96c63003-9c74-4711-830f-6a6f154133e0	EPI_100X_YFP_1x1_200ms_25sola	EPI_100X_RFP_1x1_200ms_25sola
11	24	7.11221227383064	171	-49.4166233323543	1907.29824561404	1002.16374269006	19752	115.508771929825	25.8104489727276	38.2228241743669	0	40796	238.573099415205	208.117026354149	47.6015719611985	0	NaN	NaN	NaN	NaN	NaN	255.778744730963	0.978558780552412	27.3469457057576	12.2468982949672	9.03932198027298	2.85531532816099	0.0269896611170664	0.0126748018985017	2	1.00906938596142	1754.97293091591	2	12968.8011695906	1	1	1	15	2019-03-29T15:05:31.981	NG_ecoli_LTEE_REL606_DM25	1000	-1732	165.05	DIA_100X_EMPTY_1x1_100ms	4ee20abf-7839-47b7-a9e6-e11a87aa0024	EPI_100X_YFP_1x1_200ms_25sola	EPI_100X_RFP_1x1_200ms_25sola
12	20	9.35478005322719	189	-49.3887306800881	1920.35978835979	996.687830687831	23559	124.650793650794	25.8104489727276	38.2228241743669	0	46180	244.338624338624	208.117026354149	47.6015719611985	0	NaN	NaN	NaN	NaN	NaN	239.374051065707	0.985234948186251	22.1770931223738	14.8251953174601	10.3419338126809	3.95531934973794	0.0127242851177492	0.0063898403398568	1	1.00036621485164	1862.93631843957	2	12978.6984126984	1	1	1	15	2019-03-29T15:05:31.981	NG_ecoli_LTEE_REL606_DM25	1000	-1732	165.05	DIA_100X_EMPTY_1x1_100ms	4d42446a-f8a8-4ae2-b61e-3d9d02ff128d	EPI_100X_YFP_1x1_200ms_25sola	EPI_100X_RFP_1x1_200ms_25sola
13	28	11.8592104834411	333	26.5558728810489	1939.93393393393	1027.17717717718	48018	144.198198198198	25.8104489727276	38.2228241743669	0	87578	262.996996996997	208.117026354149	47.6015719611985	0	NaN	NaN	NaN	NaN	NaN	343.300689798056	0.966759296568008	28.1170499185548	14.7570837472101	11.6940303831517	3.59536485488139	0.0428967142502411	0.0192368961469906	1	1.01880556977936	3019.86875736725	2	12744.1381381381	1	1	1	15	2019-03-29T15:05:31.981	NG_ecoli_LTEE_REL606_DM25	1000	-1732	165.05	DIA_100X_EMPTY_1x1_100ms	080a6381-2353-4e87-a3e5-f53966edcec0	EPI_100X_YFP_1x1_200ms_25sola	EPI_100X_RFP_1x1_200ms_25sola
14	24	8.80191119583666	212	-49.9895702862847	1940.73113207547	982.891509433962	21810	102.877358490566	25.8104489727276	38.2228241743669	0	50361	237.551886792453	208.117026354149	47.6015719611985	0	NaN	NaN	NaN	NaN	NaN	280.813651113881	0.962470436893343	26.0849081275582	13.4848228944465	10.1854259630717	3.81150737728659	0.0134630826812488	0.00670218846287612	2	1.00022789773613	2125.38487359258	2	12973.1037735849	1	1	1	15	2019-03-29T15:05:31.981	NG_ecoli_LTEE_REL606_DM25	1000	-1732	165.05	DIA_100X_EMPTY_1x1_100ms	c54d7b52-e812-40cd-8faf-bbe460a27286	EPI_100X_YFP_1x1_200ms_25sola	EPI_100X_RFP_1x1_200ms_25sola
15	14	9.1897592801759	132	-49.9993650638217	1942.09848484848	1040.88636363636	18202	137.893939393939	25.8104489727276	38.2228241743669	0	32681	247.583333333333	208.117026354149	47.6015719611985	0	NaN	NaN	NaN	NaN	NaN	193.91696469851	0.998597937636221	18.0882240457579	13.3560679312125	10.0821520133809	3.52031086541497	0.0360645639454752	0.0185235068849713	0	1.00801282898756	1444.08345565055	2	12960.1515151515	1	1	1	15	2019-03-29T15:05:31.981	NG_ecoli_LTEE_REL606_DM25	1000	-1732	165.05	DIA_100X_EMPTY_1x1_100ms	4e485020-40ed-42f8-8c97-0259a0916565	EPI_100X_YFP_1x1_200ms_25sola	EPI_100X_RFP_1x1_200ms_25sola
16	10	4.04925632995603	41	-49.9993552204026	1943.09756097561	995.878048780488	4859	118.512195121951	25.8104489727276	38.2228241743669	0	9744	237.658536585366	208.117026354149	47.6015719611985	0	NaN	NaN	NaN	NaN	NaN	126.50025815209	0.999789830661073	NaN	NaN	NaN	NaN	NaN	NaN	NaN	NaN	NaN	1	13026.6341463415	1	1	1	15	2019-03-29T15:05:31.981	NG_ecoli_LTEE_REL606_DM25	1000	-1732	165.05	DIA_100X_EMPTY_1x1_100ms	e4bea208-399b-4464-a809-fc15c61c5844	EPI_100X_YFP_1x1_200ms_25sola	EPI_100X_RFP_1x1_200ms_25sola
17	12	5.82425686854501	70	-49.9998180018275	1955.77142857143	1035.92857142857	8597	122.814285714286	25.8104489727276	38.2228241743669	0	17266	246.657142857143	208.117026354149	47.6015719611985	0	NaN	NaN	NaN	NaN	NaN	150.441083324265	0.999698445386414	NaN	NaN	NaN	NaN	NaN	NaN	NaN	NaN	NaN	2	12986.0285714286	1	1	1	15	2019-03-29T15:05:31.981	NG_ecoli_LTEE_REL606_DM25	1000	-1732	165.05	DIA_100X_EMPTY_1x1_100ms	a25051f3-6087-4912-9ad5-517e4eb3ee80	EPI_100X_YFP_1x1_200ms_25sola	EPI_100X_RFP_1x1_200ms_25sola
1	36	15.8599811635145	571	-49.9953085924571	1166.65499124343	1706.90893169877	3338997	5847.63047285464	24.1001888749776	20.0692058745371	5	2870951	5027.93520140105	185.374335658499	48.6162422264924	4	NaN	NaN	NaN	NaN	NaN	505.131940407096	0.844155325572277	NaN	NaN	NaN	NaN	NaN	NaN	NaN	NaN	NaN	0	9510.66374781086	1	1	1	17	2019-03-29T15:05:56.300	NG_ecoli_LTEE_REL606_DM25	2000	-0	165.05	DIA_100X_EMPTY_1x1_100ms	5b183c5d-6dde-4a3a-8332-93951354db98	EPI_100X_YFP_1x1_200ms_25sola	EPI_100X_RFP_1x1_200ms_25sola
1	37	11.617384399563	430	-46.2760683585478	286.932558139535	1509.0511627907	36300	84.4186046511628	31.2829868395911	163.765219128229	0	2805235	6523.8023255814	206.65351142629	317.142402334794	10	NaN	NaN	NaN	NaN	NaN	438.733853593604	0.854132476085856	41.3206593560616	13.6205131508075	10.3908526338027	2.81586209954325	0.0744344942628873	0.0275130156154867	0	1.10738400621219	3503.96286987948	0	13622.4255813953	1	1	1	19	2019-03-29T15:06:20.643	NG_ecoli_LTEE_REL606_DM25	1000	1732	165.05	DIA_100X_EMPTY_1x1_100ms	542b75b4-bd6e-4420-97b0-87e8cae479e8	EPI_100X_YFP_1x1_200ms_25sola	EPI_100X_RFP_1x1_200ms_25sola
2	45	17.2689468368304	777	46.448953571144	1471.64993564994	410.011583011583	2428695	3125.73359073359	31.2829868395911	163.765219128229	6	157249	202.379665379665	206.65351142629	317.142402334794	0	NaN	NaN	NaN	NaN	NaN	444.811130549703	0.967444753493317	37.8012622111766	13.7564120865802	11.4765905048917	3.08542364455075	0.026389455012769	0.00863894570461648	1	1.00671712065458	3910.40693688097	0	11651.4221364221	1	1	1	19	2019-03-29T15:06:20.643	NG_ecoli_LTEE_REL606_DM25	1000	1732	165.05	DIA_100X_EMPTY_1x1_100ms	53ce6490-2ad6-4c48-bef1-339e28e4dd7a	EPI_100X_YFP_1x1_200ms_25sola	EPI_100X_RFP_1x1_200ms_25sola
1	32	10.2493937459741	328	48.942376379206	83.5518292682927	1391.98780487805	2682307	8177.76524390244	31.0760330795484	65.4397067994038	2	70542	215.067073170732	201.591219360844	47.4281106612252	0	NaN	NaN	NaN	NaN	NaN	304.895896518481	0.98141078051232	31.2365724981033	11.0812728333044	9.52578798561494	2.4777325617832	0.00630365917164829	0.00306480971046477	1	1.00023855651215	2226.15335031691	0	9523.43597560976	1	1	1	20	2019-03-29T15:06:32.831	NG_ecoli_LTEE_REL606_DM25	2000	1732	165.05	DIA_100X_EMPTY_1x1_100ms	2ab6a93e-61c5-4417-a86a-c324298c179b	EPI_100X_YFP_1x1_200ms_25sola	EPI_100X_RFP_1x1_200ms_25sola
2	28	9.97997546389586	280	47.1617856568393	391.775	248.417857142857	1079654	3855.90714285714	31.0760330795484	65.4397067994038	1	64272	229.542857142857	201.591219360844	47.4281106612252	0	NaN	NaN	NaN	NaN	NaN	269.511268848202	0.994359596863352	27.785009359311	11.2867176469791	9.44972686788718	2.65012807967547	0.00585731560437063	0.00335652700770563	1	1.00014398839925	1948.6728785263	0	9964.40357142857	1	1	1	20	2019-03-29T15:06:32.831	NG_ecoli_LTEE_REL606_DM25	2000	1732	165.05	DIA_100X_EMPTY_1x1_100ms	068f79a2-84fd-4c7a-9f79-248e29acf56b	EPI_100X_YFP_1x1_200ms_25sola	EPI_100X_RFP_1x1_200ms_25sola
3	22	10.1086643660192	223	10.7589250307618	574.394618834081	1638.51121076233	4064312	18225.6143497758	31.0760330795484	65.4397067994038	1	53510	239.955156950673	201.591219360844	47.4281106612252	0	NaN	NaN	NaN	NaN	NaN	226.967532511571	0.992504854186734	23.0992231990151	11.3494983146749	9.28883743181517	3.11207550215873	0.0114082414015324	0.00541545771522096	1	1.00116277204696	1565.34467782674	0	9777.36771300448	1	1	1	20	2019-03-29T15:06:32.831	NG_ecoli_LTEE_REL606_DM25	2000	1732	165.05	DIA_100X_EMPTY_1x1_100ms	993d8d7a-361e-469b-b5f2-c3ca5590c120	EPI_100X_YFP_1x1_200ms_25sola	EPI_100X_RFP_1x1_200ms_25sola
4	24	10.5222493734144	253	40.0918513909505	688.284584980237	24.2648221343874	5746466	22713.3043478261	31.0760330795484	65.4397067994038	2	66449	262.644268774704	201.591219360844	47.4281106612252	0	NaN	NaN	NaN	NaN	NaN	235.860983171183	0.999154673764726	23.6977086146174	11.5529406797752	9.62539929792387	2.91876850101852	0.00457267943312962	0.00201329105481872	1	1.00015789615869	1724.38305271431	0	9413.1581027668	1	1	1	20	2019-03-29T15:06:32.831	NG_ecoli_LTEE_REL606_DM25	2000	1732	165.05	DIA_100X_EMPTY_1x1_100ms	72a06e2c-0b4a-433f-af9b-198afa2f43ca	EPI_100X_YFP_1x1_200ms_25sola	EPI_100X_RFP_1x1_200ms_25sola
5	28	10.3914140294202	291	45.7349296941636	1107.23711340206	1694.3058419244	2775035	9536.20274914089	31.0760330795484	65.4397067994038	2	54186	186.20618556701	201.591219360844	47.4281106612252	0	NaN	NaN	NaN	NaN	NaN	275.03666382738	0.992429796766007	27.277452953183	11.5978303799427	9.82806344471706	2.72895265174368	0.0116221431918319	0.0068417489425667	0	1.00228615380998	2069.32926424392	0	9373.735395189	1	1	1	20	2019-03-29T15:06:32.831	NG_ecoli_LTEE_REL606_DM25	2000	1732	165.05	DIA_100X_EMPTY_1x1_100ms	c248b24e-53a5-4105-ab3c-1f157b557648	EPI_100X_YFP_1x1_200ms_25sola	EPI_100X_RFP_1x1_200ms_25sola
6	26	11.434970698243	298	42.7565279380779	1327.01342281879	450.543624161074	51695	173.473154362416	31.0760330795484	65.4397067994038	2	108007	362.439597315436	201.591219360844	47.4281106612252	2	NaN	NaN	NaN	NaN	NaN	271.217620490353	0.986125484043658	25.0948423371586	12.8027701062477	10.3825721995858	3.19773060951093	0.0229896793381015	0.0104985527499539	1	1.00251557340145	2124.63471150295	0	10343.9530201342	1	1	1	20	2019-03-29T15:06:32.831	NG_ecoli_LTEE_REL606_DM25	2000	1732	165.05	DIA_100X_EMPTY_1x1_100ms	6b506874-83f4-4565-9997-3deeffa00e3e	EPI_100X_YFP_1x1_200ms_25sola	EPI_100X_RFP_1x1_200ms_25sola
7	28	10.7544038791895	301	47.1604923794305	1604.65448504983	1992.10631229236	1979126	6575.16943521595	31.0760330795484	65.4397067994038	3	88272	293.262458471761	201.591219360844	47.4281106612252	0	NaN	NaN	NaN	NaN	NaN	273.116994389977	0.992885780357412	26.6863822127613	11.8244621945251	9.93939734149506	2.82307181758148	0.00784216048384608	0.00316892470498796	1	1.00039073534408	2070.61658477351	0	9137.43853820598	1	1	1	20	2019-03-29T15:06:32.831	NG_ecoli_LTEE_REL606_DM25	2000	1732	165.05	DIA_100X_EMPTY_1x1_100ms	631f5a46-0000-4c46-96bf-2d1aabf8189f	EPI_100X_YFP_1x1_200ms_25sola	EPI_100X_RFP_1x1_200ms_25sola
1	20	12.9193351738619	259	-47.4550833823911	953.011583011583	1925.46332046332	104156	402.146718146718	37.6700418540412	29.270551353842	1	161133	622.135135135135	234.227709794485	52.7738118123704	2	NaN	NaN	NaN	NaN	NaN	215.132092242615	0.999886558001528	18.1350033356936	15.2962074005491	11.098547568591	4.48134433362448	0.0113770806861307	0.00613377053674375	0	1.00084765455493	1754.44523683622	0	9243.01158301158	1	1	1	24	2019-03-29T15:07:22.009	NG_ecoli_LTEE_REL606_DM25	2000	-1732	165.05	DIA_100X_EMPTY_1x1_100ms	44e6f745-21f5-4bce-b8ac-3b1be3c78d6e	EPI_100X_YFP_1x1_200ms_25sola	EPI_100X_RFP_1x1_200ms_25sola
2	29	10.8304471405937	315	44.6294420159252	1053.9619047619	875.526984126984	534106	1695.5746031746	37.6700418540412	29.270551353842	2	66590	211.396825396825	234.227709794485	52.7738118123704	0	NaN	NaN	NaN	NaN	NaN	294.948218073378	0.967600938333305	29.5683894892131	11.4061717439071	9.67224430940915	2.61083133171729	0.0124359842275002	0.00591348703890513	1	1.00225925685279	2172.56144027961	0	9816.91111111111	1	1	1	24	2019-03-29T15:07:22.009	NG_ecoli_LTEE_REL606_DM25	2000	-1732	165.05	DIA_100X_EMPTY_1x1_100ms	4136571f-d2fd-4bd6-8948-18e21e1ba206	EPI_100X_YFP_1x1_200ms_25sola	EPI_100X_RFP_1x1_200ms_25sola
3	28	10.6447569061082	298	48.3385560433542	1224.54026845638	157.046979865772	42391	142.251677852349	37.6700418540412	29.270551353842	3	2187710	7341.30872483221	234.227709794485	52.7738118123704	2	NaN	NaN	NaN	NaN	NaN	267.897583164886	0.982560547980345	26.7872505642933	11.5802716962571	9.73659225729134	2.64436008136919	0.00127295841502445	0.000572237004271287	1	1.00001504920208	1994.49057309015	0	9873.34899328859	1	1	1	24	2019-03-29T15:07:22.009	NG_ecoli_LTEE_REL606_DM25	2000	-1732	165.05	DIA_100X_EMPTY_1x1_100ms	4febdcd6-d625-4b70-8092-9934315d39b9	EPI_100X_YFP_1x1_200ms_25sola	EPI_100X_RFP_1x1_200ms_25sola
4	43	10.1416732862009	437	48.765741399479	1932.41876430206	817.736842105263	3402297	7785.5766590389	37.6700418540412	29.270551353842	3	127430	291.601830663616	234.227709794485	52.7738118123704	0	NaN	NaN	NaN	NaN	NaN	414.332657460511	0.914499611417513	42.9039381735713	11.3237323381214	9.51375659448084	1.97945724155774	0.0131432178057013	0.00758642367535368	1	1.00705868184762	3049.93870559007	0	9841.8466819222	1	1	1	24	2019-03-29T15:07:22.009	NG_ecoli_LTEE_REL606_DM25	2000	-1732	165.05	DIA_100X_EMPTY_1x1_100ms	f5ba1ee4-099b-441f-862f-48205a2b2841	EPI_100X_YFP_1x1_200ms_25sola	EPI_100X_RFP_1x1_200ms_25sola
1	38	13.9373905667937	530	48.5569404494167	339.1	495.918867924528	2628482	4959.4	26.3523729142987	26.9727379323271	3	130061	245.398113207547	231.896178077226	51.3759492398788	0	NaN	NaN	NaN	NaN	NaN	387.015917717203	0.980545681254676	35.0036608318778	12.552066967642	10.7637151184043	2.84012330692071	0.0121816104833198	0.00614577090839285	1	1.00174207771733	3185.13422088207	0	10910.9283018868	1	1	1	26	2019-03-29T15:07:46.662	NG_ecoli_LTEE_REL606_DM25	500	-2598	165.05	DIA_100X_EMPTY_1x1_100ms	f8f026ec-7208-4b43-bdb5-1a122fb3673b	EPI_100X_YFP_1x1_200ms_25sola	EPI_100X_RFP_1x1_200ms_25sola
2	62	9.8361785814618	610	-47.6531029881413	400.355737704918	250.818032786885	126814	207.891803278689	26.3523729142987	26.9727379323271	0	208948	342.537704918033	231.896178077226	51.3759492398788	0	NaN	NaN	NaN	NaN	NaN	692.185769964702	0.740213750542506	NaN	NaN	NaN	NaN	NaN	NaN	NaN	NaN	NaN	4	13272.3163934426	1	1	1	26	2019-03-29T15:07:46.662	NG_ecoli_LTEE_REL606_DM25	500	-2598	165.05	DIA_100X_EMPTY_1x1_100ms	b8a9d844-61b4-4896-92d7-32c02325521c	EPI_100X_YFP_1x1_200ms_25sola	EPI_100X_RFP_1x1_200ms_25sola
3	35	13.2679424574056	465	-49.9999980764063	407.322580645161	205.083870967742	130385	280.397849462366	26.3523729142987	26.9727379323271	0	173655	373.451612903226	231.896178077226	51.3759492398788	0	NaN	NaN	NaN	NaN	NaN	490.213965455672	0.823668104845709	34.7833994625569	19.5743321149308	10.1504736323504	3.36018524726532	0.0306993781169963	0.0080843688928984	3	1.00566483902436	2814.71560240253	5	13194.4537634409	1	1	1	26	2019-03-29T15:07:46.662	NG_ecoli_LTEE_REL606_DM25	500	-2598	165.05	DIA_100X_EMPTY_1x1_100ms	68a90b18-b53c-4f94-8bbc-43f32134f463	EPI_100X_YFP_1x1_200ms_25sola	EPI_100X_RFP_1x1_200ms_25sola
4	6	2.4224051479942	16	-49.995757491294	402.1875	189.8125	3540	221.25	26.3523729142987	26.9727379323271	0	5493	343.3125	231.896178077226	51.3759492398788	0	NaN	NaN	NaN	NaN	NaN	112.298426753308	0.999756635277495	NaN	NaN	NaN	NaN	NaN	NaN	NaN	NaN	NaN	1	13302.25	1	1	1	26	2019-03-29T15:07:46.662	NG_ecoli_LTEE_REL606_DM25	500	-2598	165.05	DIA_100X_EMPTY_1x1_100ms	32b93af9-ed02-48c0-8ac8-90f296889428	EPI_100X_YFP_1x1_200ms_25sola	EPI_100X_RFP_1x1_200ms_25sola
5	18	8.5112900519525	154	-49.8665628572954	409.909090909091	226.038961038961	42104	273.402597402597	26.3523729142987	26.9727379323271	0	55655	361.396103896104	231.896178077226	51.3759492398788	0	NaN	NaN	NaN	NaN	NaN	197.282340225149	0.999904079993715	18.4091342714735	14.7578120649643	10.1494894641765	4.2755419988244	0.00609941211462855	0.00263634752738565	1	1.00018444623303	1489.4009992977	4	13319.2922077922	1	1	1	26	2019-03-29T15:07:46.662	NG_ecoli_LTEE_REL606_DM25	500	-2598	165.05	DIA_100X_EMPTY_1x1_100ms	7e6f8533-8ab3-4880-a925-76346fb6df25	EPI_100X_YFP_1x1_200ms_25sola	EPI_100X_RFP_1x1_200ms_25sola
6	16	9.66789730166153	156	-49.688590258147	408.25641025641	239.25	34804	223.102564102564	26.3523729142987	26.9727379323271	0	54514	349.448717948718	231.896178077226	51.3759492398788	0	NaN	NaN	NaN	NaN	NaN	206.491688070578	0.999947091004461	18.0787000906274	14.6035298189532	10.9414046324683	3.92259771645556	0.00151343790411555	0.000463516248389309	4	1.00000287751368	1699.82119543368	4	13281.3782051282	1	1	1	26	2019-03-29T15:07:46.662	NG_ecoli_LTEE_REL606_DM25	500	-2598	165.05	DIA_100X_EMPTY_1x1_100ms	e9a9a278-ba6a-4a67-b018-7628abee328e	EPI_100X_YFP_1x1_200ms_25sola	EPI_100X_RFP_1x1_200ms_25sola
7	21	6.62573081296454	140	-49.9999581836532	412.421428571429	177.678571428571	29574	211.242857142857	26.3523729142987	26.9727379323271	0	46284	330.6	231.896178077226	51.3759492398788	0	NaN	NaN	NaN	NaN	NaN	220.117522199226	0.958489796321021	NaN	NaN	NaN	NaN	NaN	NaN	NaN	NaN	NaN	4	13288.3785714286	1	1	1	26	2019-03-29T15:07:46.662	NG_ecoli_LTEE_REL606_DM25	500	-2598	165.05	DIA_100X_EMPTY_1x1_100ms	88efe54f-7a05-43a8-bf4f-df08bb964fe5	EPI_100X_YFP_1x1_200ms_25sola	EPI_100X_RFP_1x1_200ms_25sola
8	21	6.06006589629507	128	-49.9999857040949	412.140625	258.3203125	26446	206.609375	26.3523729142987	26.9727379323271	0	41682	325.640625	231.896178077226	51.3759492398788	0	NaN	NaN	NaN	NaN	NaN	216.589681772842	0.97798800048878	NaN	NaN	NaN	NaN	NaN	NaN	NaN	NaN	NaN	2	13305.90625	1	1	1	26	2019-03-29T15:07:46.662	NG_ecoli_LTEE_REL606_DM25	500	-2598	165.05	DIA_100X_EMPTY_1x1_100ms	a8cc3021-5f82-4609-9f8c-1be5d8bfcf06	EPI_100X_YFP_1x1_200ms_25sola	EPI_100X_RFP_1x1_200ms_25sola
9	18	6.69990080304816	122	-49.6214091175555	418.270491803279	191.327868852459	30905	253.319672131148	26.3523729142987	26.9727379323271	0	42223	346.090163934426	231.896178077226	51.3759492398788	0	NaN	NaN	NaN	NaN	NaN	182.160692172791	0.999848645430655	18.9042207180222	12.371405640501	9.32302558561966	3.31250163379496	0.00549509476607499	0.00327295853954232	0	1.00024727576094	1290.51308631658	4	13254.0737704918	1	1	1	26	2019-03-29T15:07:46.662	NG_ecoli_LTEE_REL606_DM25	500	-2598	165.05	DIA_100X_EMPTY_1x1_100ms	7dc7a54a-7fcd-46bb-9561-479ad75b6172	EPI_100X_YFP_1x1_200ms_25sola	EPI_100X_RFP_1x1_200ms_25sola
10	34	7.44649428297346	254	-49.9680494785021	428.188976377953	223.763779527559	53636	211.165354330709	26.3523729142987	26.9727379323271	0	83368	328.220472440945	231.896178077226	51.3759492398788	0	NaN	NaN	NaN	NaN	NaN	356.295220402387	0.844166908796506	NaN	NaN	NaN	NaN	NaN	NaN	NaN	NaN	NaN	2	13291.8385826772	1	1	1	26	2019-03-29T15:07:46.662	NG_ecoli_LTEE_REL606_DM25	500	-2598	165.05	DIA_100X_EMPTY_1x1_100ms	a6802709-20e2-4213-a22e-e92ac2f5e161	EPI_100X_YFP_1x1_200ms_25sola	EPI_100X_RFP_1x1_200ms_25sola
11	21	9.24688090675516	196	-48.7619369896477	424.637755102041	169.362244897959	40347	205.852040816327	26.3523729142987	26.9727379323271	0	63967	326.362244897959	231.896178077226	51.3759492398788	0	NaN	NaN	NaN	NaN	NaN	243.220104985062	0.991972443244744	21.1450060554149	14.9326764570134	10.8674259387654	3.95801777512903	0.0171146452112141	0.00410584531340448	2	1.00011605758534	1961.33181689917	5	13267.7193877551	1	1	1	26	2019-03-29T15:07:46.662	NG_ecoli_LTEE_REL606_DM25	500	-2598	165.05	DIA_100X_EMPTY_1x1_100ms	d4e22883-2197-41d3-a473-3c2941f3f76d	EPI_100X_YFP_1x1_200ms_25sola	EPI_100X_RFP_1x1_200ms_25sola
12	15	6.93220110483294	105	-49.997425771831	427.161904761905	182.933333333333	24570	234	26.3523729142987	26.9727379323271	0	35946	342.342857142857	231.896178077226	51.3759492398788	0	NaN	NaN	NaN	NaN	NaN	169.319755607939	0.999413301598727	NaN	NaN	NaN	NaN	NaN	NaN	NaN	NaN	NaN	4	13304.6285714286	1	1	1	26	2019-03-29T15:07:46.662	NG_ecoli_LTEE_REL606_DM25	500	-2598	165.05	DIA_100X_EMPTY_1x1_100ms	15997578-a9d5-4302-9994-65fe1df26de3	EPI_100X_YFP_1x1_200ms_25sola	EPI_100X_RFP_1x1_200ms_25sola
13	33	11.8815430527287	393	26.6747375945213	446.458015267176	154.083969465649	76101	193.641221374046	26.3523729142987	26.9727379323271	0	130139	331.142493638677	231.896178077226	51.3759492398788	0	NaN	NaN	NaN	NaN	NaN	393.53917843317	0.944773883060688	32.4327642244551	16.1286677554138	11.7634272616388	3.82264957752125	0.0341177250981552	0.0134080034122137	2	1.00417511791044	3524.85770026547	5	13085.1781170483	1	1	1	26	2019-03-29T15:07:46.662	NG_ecoli_LTEE_REL606_DM25	500	-2598	165.05	DIA_100X_EMPTY_1x1_100ms	4216f038-52af-4735-802f-bd48fef95754	EPI_100X_YFP_1x1_200ms_25sola	EPI_100X_RFP_1x1_200ms_25sola
14	13	6.89009986152487	98	-49.9995998386583	437.438775510204	170.663265306122	20594	210.142857142857	26.3523729142987	26.9727379323271	0	32115	327.704081632653	231.896178077226	51.3759492398788	0	NaN	NaN	NaN	NaN	NaN	162.722511216755	0.999830124783876	16.3713617146851	11.8806443150737	7.77111995098311	4.06504888728499	0.00784301914592987	0.00406909299025225	0	1.00028242151699	776.500805439981	4	13286.8571428571	1	1	1	26	2019-03-29T15:07:46.662	NG_ecoli_LTEE_REL606_DM25	500	-2598	165.05	DIA_100X_EMPTY_1x1_100ms	aa761811-30ae-455c-83eb-12a40ca40d16	EPI_100X_YFP_1x1_200ms_25sola	EPI_100X_RFP_1x1_200ms_25sola
15	17	6.82012087210505	116	-49.9941709919825	455	165.094827586207	21485	185.215517241379	26.3523729142987	26.9727379323271	0	36081	311.043103448276	231.896178077226	51.3759492398788	0	NaN	NaN	NaN	NaN	NaN	179.65081948267	0.999770100533036	NaN	NaN	NaN	NaN	NaN	NaN	NaN	NaN	NaN	3	13292.3793103448	1	1	1	26	2019-03-29T15:07:46.662	NG_ecoli_LTEE_REL606_DM25	500	-2598	165.05	DIA_100X_EMPTY_1x1_100ms	18b21c59-088c-4018-b8b9-2e80836da8fe	EPI_100X_YFP_1x1_200ms_25sola	EPI_100X_RFP_1x1_200ms_25sola
16	28	9.44857445900277	265	-49.9953025419249	463.403773584906	270.901886792453	42473	160.275471698113	26.3523729142987	26.9727379323271	0	76533	288.803773584906	231.896178077226	51.3759492398788	0	NaN	NaN	NaN	NaN	NaN	325.999681423381	0.883067068033157	NaN	NaN	NaN	NaN	NaN	NaN	NaN	NaN	NaN	1	13256.2716981132	1	1	1	26	2019-03-29T15:07:46.662	NG_ecoli_LTEE_REL606_DM25	500	-2598	165.05	DIA_100X_EMPTY_1x1_100ms	8ef20549-b418-469a-a9f7-70c663ea55ef	EPI_100X_YFP_1x1_200ms_25sola	EPI_100X_RFP_1x1_200ms_25sola
17	14	8.7128978461558	123	-49.998461786933	459	284.243902439024	20663	167.991869918699	26.3523729142987	26.9727379323271	0	37496	304.845528455285	231.896178077226	51.3759492398788	0	NaN	NaN	NaN	NaN	NaN	178.48509015732	0.999743256746497	16.7575093127637	13.9792680622598	10.1947329745485	3.85079286298551	0.00202300406426134	0.00100137654976759	1	1.00001395380865	1367.88964144945	1	13307.1788617886	1	1	1	26	2019-03-29T15:07:46.662	NG_ecoli_LTEE_REL606_DM25	500	-2598	165.05	DIA_100X_EMPTY_1x1_100ms	2a74c50a-0a0b-416b-847f-fce1890b7e4f	EPI_100X_YFP_1x1_200ms_25sola	EPI_100X_RFP_1x1_200ms_25sola
18	32	14.1262490412302	452	-48.7398397457221	465.139380530973	133.338495575221	71326	157.800884955752	26.3523729142987	26.9727379323271	0	143917	318.400442477876	231.896178077226	51.3759492398788	0	NaN	NaN	NaN	NaN	NaN	454.702813470321	0.944801034322271	32.0254844725794	21.2652210637535	13.7890398221916	5.32482095429639	0.0167975237816109	0.00497461270126114	3	1.00120859497567	4782.48527317412	2	13207.6172566372	1	1	1	26	2019-03-29T15:07:46.662	NG_ecoli_LTEE_REL606_DM25	500	-2598	165.05	DIA_100X_EMPTY_1x1_100ms	7adb16f4-9652-425b-89ce-9df160162e53	EPI_100X_YFP_1x1_200ms_25sola	EPI_100X_RFP_1x1_200ms_25sola
19	12	4.88478428322307	59	-49.9995530273089	461.254237288136	156.101694915254	10020	169.830508474576	26.3523729142987	26.9727379323271	0	18567	314.694915254237	231.896178077226	51.3759492398788	0	NaN	NaN	NaN	NaN	NaN	151.591099248165	0.999172955504881	NaN	NaN	NaN	NaN	NaN	NaN	NaN	NaN	NaN	3	13319.0677966102	1	1	1	26	2019-03-29T15:07:46.662	NG_ecoli_LTEE_REL606_DM25	500	-2598	165.05	DIA_100X_EMPTY_1x1_100ms	e4eb7dcc-c5f6-4422-bd10-8aa029b74d63	EPI_100X_YFP_1x1_200ms_25sola	EPI_100X_RFP_1x1_200ms_25sola
20	13	4.95029869548293	65	-49.9993700447593	508.046153846154	281.323076923077	10741	165.246153846154	26.3523729142987	26.9727379323271	0	19416	298.707692307692	231.896178077226	51.3759492398788	0	NaN	NaN	NaN	NaN	NaN	149.255619700506	0.99967167431916	NaN	NaN	NaN	NaN	NaN	NaN	NaN	NaN	NaN	1	13272.3692307692	1	1	1	26	2019-03-29T15:07:46.662	NG_ecoli_LTEE_REL606_DM25	500	-2598	165.05	DIA_100X_EMPTY_1x1_100ms	8165c779-0d12-4527-97e8-38cf24ca8143	EPI_100X_YFP_1x1_200ms_25sola	EPI_100X_RFP_1x1_200ms_25sola
21	28	8.15516670594549	229	-49.3753709685661	516.301310043668	286.602620087336	35072	153.152838427948	26.3523729142987	26.9727379323271	0	65396	285.572052401747	231.896178077226	51.3759492398788	0	NaN	NaN	NaN	NaN	NaN	332.188291293327	0.852517318949399	34.7843546154504	11.2298381590825	9.10905566492366	2.54388147514204	0.0938541270384938	0.0413696152391286	0	1.14628946757368	2266.83830823903	1	13351.1222707424	1	1	1	26	2019-03-29T15:07:46.662	NG_ecoli_LTEE_REL606_DM25	500	-2598	165.05	DIA_100X_EMPTY_1x1_100ms	082c7a65-cf39-45f1-bb0d-ef9d27dce563	EPI_100X_YFP_1x1_200ms_25sola	EPI_100X_RFP_1x1_200ms_25sola
22	30	9.62946179385161	289	-47.2348243441881	535.39446366782	243.43598615917	41833	144.750865051903	26.3523729142987	26.9727379323271	0	83767	289.851211072664	231.896178077226	51.3759492398788	0	NaN	NaN	NaN	NaN	NaN	351.700099659203	0.911615547629764	32.286657194167	15.0788166298588	10.5644945488515	3.1974466000306	0.0221336187692927	0.0108012229108155	2	1.00842344887417	2830.15623383889	2	13247.2491349481	1	1	1	26	2019-03-29T15:07:46.662	NG_ecoli_LTEE_REL606_DM25	500	-2598	165.05	DIA_100X_EMPTY_1x1_100ms	c9d88017-099e-417f-9e6a-0fb8be92cdc4	EPI_100X_YFP_1x1_200ms_25sola	EPI_100X_RFP_1x1_200ms_25sola
23	44	9.60404876760774	423	-49.9996236151841	542.713947990544	250.716312056738	65189	154.111111111111	26.3523729142987	26.9727379323271	0	123979	293.094562647754	231.896178077226	51.3759492398788	0	NaN	NaN	NaN	NaN	NaN	508.583137040192	0.774923220352184	49.5497825016641	13.8697942175383	9.94833741247915	2.98930733967346	0.0876898342465352	0.0269677689216044	2	1.10057497808012	3851.52434233453	3	13271.0685579196	1	1	1	26	2019-03-29T15:07:46.662	NG_ecoli_LTEE_REL606_DM25	500	-2598	165.05	DIA_100X_EMPTY_1x1_100ms	172ba022-bb6a-4cca-a2bd-03ee2e495fb0	EPI_100X_YFP_1x1_200ms_25sola	EPI_100X_RFP_1x1_200ms_25sola
24	39	12.5681423826702	491	-49.9956884041147	560.511201629328	224.048879837067	62454	127.197556008147	26.3523729142987	26.9727379323271	0	135336	275.633401221996	231.896178077226	51.3759492398788	0	NaN	NaN	NaN	NaN	NaN	550.106173872358	0.80154513272897	NaN	NaN	NaN	NaN	NaN	NaN	NaN	NaN	NaN	2	13246.283095723	1	1	1	26	2019-03-29T15:07:46.662	NG_ecoli_LTEE_REL606_DM25	500	-2598	165.05	DIA_100X_EMPTY_1x1_100ms	0869b33d-dfb3-4296-a3a5-654fc15c55b6	EPI_100X_YFP_1x1_200ms_25sola	EPI_100X_RFP_1x1_200ms_25sola
25	4	2.01035507076238	10	-49.9795676925044	547.6	261.5	1590	159	26.3523729142987	26.9727379323271	0	2858	285.8	231.896178077226	51.3759492398788	0	NaN	NaN	NaN	NaN	NaN	NaN	NaN	NaN	NaN	NaN	NaN	NaN	NaN	NaN	NaN	NaN	1	13342.5	1	1	1	26	2019-03-29T15:07:46.662	NG_ecoli_LTEE_REL606_DM25	500	-2598	165.05	DIA_100X_EMPTY_1x1_100ms	f7fc6567-47ce-4b4a-a567-d37d3b70e870	EPI_100X_YFP_1x1_200ms_25sola	EPI_100X_RFP_1x1_200ms_25sola
26	36	16.6672757271724	602	-49.9999954196109	855.950166112957	274.516611295681	82343	136.782392026578	26.3523729142987	26.9727379323271	0	147975	245.805647840532	231.896178077226	51.3759492398788	0	NaN	NaN	NaN	NaN	NaN	576.50226386586	0.870927879947932	NaN	NaN	NaN	NaN	NaN	NaN	NaN	NaN	NaN	3	13096.9734219269	1	1	1	26	2019-03-29T15:07:46.662	NG_ecoli_LTEE_REL606_DM25	500	-2598	165.05	DIA_100X_EMPTY_1x1_100ms	01aebc9b-a729-4399-8f9d-58aac47c030a	EPI_100X_YFP_1x1_200ms_25sola	EPI_100X_RFP_1x1_200ms_25sola
27	6	3.26208309586707	21	-49.9988608209749	845.47619047619	293.380952380952	2378	113.238095238095	26.3523729142987	26.9727379323271	0	4692	223.428571428571	231.896178077226	51.3759492398788	0	NaN	NaN	NaN	NaN	NaN	109.567114507685	0.999717093380406	NaN	NaN	NaN	NaN	NaN	NaN	NaN	NaN	NaN	1	13325	1	1	1	26	2019-03-29T15:07:46.662	NG_ecoli_LTEE_REL606_DM25	500	-2598	165.05	DIA_100X_EMPTY_1x1_100ms	0ca8160c-73f3-4c65-bc93-143ef59059cd	EPI_100X_YFP_1x1_200ms_25sola	EPI_100X_RFP_1x1_200ms_25sola
28	28	7.53481426037227	211	-49.8525407942686	870.990521327014	248.507109004739	32140	152.322274881517	26.3523729142987	26.9727379323271	0	53435	253.24644549763	231.896178077226	51.3759492398788	0	NaN	NaN	NaN	NaN	NaN	305.006163891084	0.861667542613815	NaN	NaN	NaN	NaN	NaN	NaN	NaN	NaN	NaN	1	13288.028436019	1	1	1	26	2019-03-29T15:07:46.662	NG_ecoli_LTEE_REL606_DM25	500	-2598	165.05	DIA_100X_EMPTY_1x1_100ms	57db1fe3-eda8-43be-b6cd-ff927cd6b062	EPI_100X_YFP_1x1_200ms_25sola	EPI_100X_RFP_1x1_200ms_25sola
29	21	6.42728324743222	135	-49.9999988234969	870.444444444444	261.340740740741	21693	160.688888888889	26.3523729142987	26.9727379323271	0	33884	250.992592592593	231.896178077226	51.3759492398788	0	NaN	NaN	NaN	NaN	NaN	196.352598804235	0.850268930013517	NaN	NaN	NaN	NaN	NaN	NaN	NaN	NaN	NaN	3	13228.0592592593	1	1	1	26	2019-03-29T15:07:46.662	NG_ecoli_LTEE_REL606_DM25	500	-2598	165.05	DIA_100X_EMPTY_1x1_100ms	bf9c9bb4-e611-4e75-9020-af0086814fa8	EPI_100X_YFP_1x1_200ms_25sola	EPI_100X_RFP_1x1_200ms_25sola
30	10	4.79555285517124	50	-49.9997941517897	873.24	216.6	5499	109.98	26.3523729142987	26.9727379323271	0	12117	242.34	231.896178077226	51.3759492398788	0	NaN	NaN	NaN	NaN	NaN	131.466881639272	0.999924704273657	NaN	NaN	NaN	NaN	NaN	NaN	NaN	NaN	NaN	2	13281	1	1	1	26	2019-03-29T15:07:46.662	NG_ecoli_LTEE_REL606_DM25	500	-2598	165.05	DIA_100X_EMPTY_1x1_100ms	687518b6-e565-4b45-a96e-3c0efae61b1a	EPI_100X_YFP_1x1_200ms_25sola	EPI_100X_RFP_1x1_200ms_25sola
31	13	6.79507186117258	89	-49.9997662231746	875.808988764045	225.157303370787	12194	137.011235955056	26.3523729142987	26.9727379323271	0	22710	255.168539325843	231.896178077226	51.3759492398788	0	NaN	NaN	NaN	NaN	NaN	152.813929279559	0.999641495525875	NaN	NaN	NaN	NaN	NaN	NaN	NaN	NaN	NaN	3	13262.0337078652	1	1	1	26	2019-03-29T15:07:46.662	NG_ecoli_LTEE_REL606_DM25	500	-2598	165.05	DIA_100X_EMPTY_1x1_100ms	a5d4ff21-e33b-4f4c-afc7-21d0dbcd648c	EPI_100X_YFP_1x1_200ms_25sola	EPI_100X_RFP_1x1_200ms_25sola
32	6	3.03695651020436	19	-49.9985634030195	875	270.315789473684	2912	153.263157894737	26.3523729142987	26.9727379323271	0	4575	240.789473684211	231.896178077226	51.3759492398788	0	NaN	NaN	NaN	NaN	NaN	110.779356151294	0.999674054447638	NaN	NaN	NaN	NaN	NaN	NaN	NaN	NaN	NaN	2	13270.7894736842	1	1	1	26	2019-03-29T15:07:46.662	NG_ecoli_LTEE_REL606_DM25	500	-2598	165.05	DIA_100X_EMPTY_1x1_100ms	59242802-e2ad-49e2-b39b-71819337f918	EPI_100X_YFP_1x1_200ms_25sola	EPI_100X_RFP_1x1_200ms_25sola
33	26	12.7328093623474	332	-48.0428143148758	890.075301204819	233.771084337349	49390	148.765060240964	26.3523729142987	26.9727379323271	0	87856	264.626506024096	231.896178077226	51.3759492398788	0	NaN	NaN	NaN	NaN	NaN	347.685850937278	0.995856517118132	28.2554754621723	17.7353233695967	11.6555266681325	4.91591713997245	0.0627070206950892	0.0229678392688579	2	1.03157570953423	3014.7847225907	3	13137.0180722892	1	1	1	26	2019-03-29T15:07:46.662	NG_ecoli_LTEE_REL606_DM25	500	-2598	165.05	DIA_100X_EMPTY_1x1_100ms	55b31d04-4c7c-45aa-a1b9-2841c00a1564	EPI_100X_YFP_1x1_200ms_25sola	EPI_100X_RFP_1x1_200ms_25sola
34	18	7.72821690734724	147	-40.1574375047854	889.619047619048	218.061224489796	17976	122.285714285714	26.3523729142987	26.9727379323271	0	36846	250.65306122449	231.896178077226	51.3759492398788	0	NaN	NaN	NaN	NaN	NaN	203.907168935429	0.992589898097198	20.7484356558287	11.2578259789342	9.50419467044471	2.81649335752236	0.0142799279587437	0.00704105217919838	1	1.00149336180312	1471.9934790818	4	13218.462585034	1	1	1	26	2019-03-29T15:07:46.662	NG_ecoli_LTEE_REL606_DM25	500	-2598	165.05	DIA_100X_EMPTY_1x1_100ms	0ba1188b-0184-4524-a533-985d1581d36e	EPI_100X_YFP_1x1_200ms_25sola	EPI_100X_RFP_1x1_200ms_25sola
35	32	11.989299425253	384	30.0199618231562	905.203125	237.234375	52315	136.236979166667	26.3523729142987	26.9727379323271	0	97526	253.973958333333	231.896178077226	51.3759492398788	0	NaN	NaN	NaN	NaN	NaN	389.838605950319	0.942389668860371	33.355688587962	14.5747388362428	11.3161168694107	2.92882243933475	0.0434323772972135	0.0169775518454695	1	1.00688369434613	3354.70734896429	3	13171.6692708333	1	1	1	26	2019-03-29T15:07:46.662	NG_ecoli_LTEE_REL606_DM25	500	-2598	165.05	DIA_100X_EMPTY_1x1_100ms	67e5936c-3a90-488d-b9bc-59de0543e44b	EPI_100X_YFP_1x1_200ms_25sola	EPI_100X_RFP_1x1_200ms_25sola
36	20	9.49945692311327	190	-44.0770404416535	912.678947368421	212.715789473684	19455	102.394736842105	26.3523729142987	26.9727379323271	0	45178	237.778947368421	231.896178077226	51.3759492398788	0	NaN	NaN	NaN	NaN	NaN	227.95813687281	0.995790421160193	20.8133299282331	13.4198299130581	10.4609365891957	3.6611544154631	0.00952406745583496	0.00396096333791894	1	1.00036861682484	1788.84449615689	1	13249.7947368421	1	1	1	26	2019-03-29T15:07:46.662	NG_ecoli_LTEE_REL606_DM25	500	-2598	165.05	DIA_100X_EMPTY_1x1_100ms	a634dc69-24af-4eeb-9876-3895d956dd48	EPI_100X_YFP_1x1_200ms_25sola	EPI_100X_RFP_1x1_200ms_25sola
37	32	12.9448004187653	415	44.0214634413398	989.390361445783	639.469879518072	5785836	13941.7734939759	26.3523729142987	26.9727379323271	2	88533	213.332530120482	231.896178077226	51.3759492398788	0	NaN	NaN	NaN	NaN	NaN	297.905437965157	0.992481942514391	27.0750291732683	12.6453885272771	10.6734024811629	3.0759740478474	0.0132365163572572	0.00628711013955422	1	1.00067674889625	2422.50447249201	0	10968.1662650602	1	1	1	26	2019-03-29T15:07:46.662	NG_ecoli_LTEE_REL606_DM25	500	-2598	165.05	DIA_100X_EMPTY_1x1_100ms	560e0b64-8023-4961-b83d-2b82cae82203	EPI_100X_YFP_1x1_200ms_25sola	EPI_100X_RFP_1x1_200ms_25sola
38	58	11.4303540665405	663	-20.2730089883945	1237.91704374057	1514.97737556561	53444	80.6093514328808	26.3523729142987	26.9727379323271	0	140232	211.511312217195	231.896178077226	51.3759492398788	0	NaN	NaN	NaN	NaN	NaN	648.047419549458	0.84572021175822	59.4182128884171	12.8954227900708	10.7042139097601	2.18637972656121	0.0533882933295895	0.0199163280826096	2	1.03136276521723	5347.10885533235	0	13119.5113122172	1	1	1	26	2019-03-29T15:07:46.662	NG_ecoli_LTEE_REL606_DM25	500	-2598	165.05	DIA_100X_EMPTY_1x1_100ms	e3a84de0-dd26-4082-bae5-d25edec8a26f	EPI_100X_YFP_1x1_200ms_25sola	EPI_100X_RFP_1x1_200ms_25sola
39	22	8.65897934742156	191	-49.9999906097009	1429.72251308901	498.450261780105	21258	111.298429319372	26.3523729142987	26.9727379323271	0	42098	220.408376963351	231.896178077226	51.3759492398788	0	NaN	NaN	NaN	NaN	NaN	243.143869780393	0.973627833904048	NaN	NaN	NaN	NaN	NaN	NaN	NaN	NaN	NaN	1	13266.167539267	1	1	1	26	2019-03-29T15:07:46.662	NG_ecoli_LTEE_REL606_DM25	500	-2598	165.05	DIA_100X_EMPTY_1x1_100ms	12e851e8-f9fe-479a-a74a-270bc3f6a312	EPI_100X_YFP_1x1_200ms_25sola	EPI_100X_RFP_1x1_200ms_25sola
40	24	14.0862099424732	339	-47.9639112828211	1440.47787610619	510.371681415929	42491	125.342182890855	26.3523729142987	26.9727379323271	0	77843	229.625368731563	231.896178077226	51.3759492398788	0	NaN	NaN	NaN	NaN	NaN	348.812101726635	0.980725217975668	25.1996184502031	18.986922157245	13.1890407794624	4.77330336046263	0.0778174549978482	0.0318299160018501	1	1.05113341959565	3442.78790556663	4	13218.4513274336	1	1	1	26	2019-03-29T15:07:46.662	NG_ecoli_LTEE_REL606_DM25	500	-2598	165.05	DIA_100X_EMPTY_1x1_100ms	3e20f2f4-a120-4223-b109-c7598f0a83af	EPI_100X_YFP_1x1_200ms_25sola	EPI_100X_RFP_1x1_200ms_25sola
41	20	8.55086153386616	171	-8.91925523483216	1457.86549707602	524.175438596491	25419	148.649122807018	26.3523729142987	26.9727379323271	0	41224	241.076023391813	231.896178077226	51.3759492398788	0	NaN	NaN	NaN	NaN	NaN	220.357833248504	0.998522309563092	21.5215377298473	12.4248489855108	9.70326202285775	3.30679928843313	0.0213661344181944	0.00925014055373914	1	1.00287430798253	1591.47088628983	3	13268.1695906433	1	1	1	26	2019-03-29T15:07:46.662	NG_ecoli_LTEE_REL606_DM25	500	-2598	165.05	DIA_100X_EMPTY_1x1_100ms	480d326f-fdd7-4547-880d-ec22ca87f5b1	EPI_100X_YFP_1x1_200ms_25sola	EPI_100X_RFP_1x1_200ms_25sola
42	22	6.26454040423258	138	-49.9962035182298	1464.42753623188	516.159420289855	16621	120.442028985507	26.3523729142987	26.9727379323271	0	31766	230.188405797101	231.896178077226	51.3759492398788	0	NaN	NaN	NaN	NaN	NaN	221.984398583279	0.987336142010691	23.9914095386142	11.2870789649282	8.89935792708857	2.79388408197428	0.0108140963259327	0.00453422154671149	1	1.00089121971365	1492.32355524367	3	13282.8115942029	1	1	1	26	2019-03-29T15:07:46.662	NG_ecoli_LTEE_REL606_DM25	500	-2598	165.05	DIA_100X_EMPTY_1x1_100ms	e5114d9a-8628-4afc-bff1-7cbf532220d1	EPI_100X_YFP_1x1_200ms_25sola	EPI_100X_RFP_1x1_200ms_25sola
43	8	3.36885555357557	27	-49.9988896465276	1459.92592592593	508.407407407407	3287	121.740740740741	26.3523729142987	26.9727379323271	0	6130	227.037037037037	231.896178077226	51.3759492398788	0	NaN	NaN	NaN	NaN	NaN	120.970060346944	0.999726083356337	NaN	NaN	NaN	NaN	NaN	NaN	NaN	NaN	NaN	2	13317.2222222222	1	1	1	26	2019-03-29T15:07:46.662	NG_ecoli_LTEE_REL606_DM25	500	-2598	165.05	DIA_100X_EMPTY_1x1_100ms	e09b37b4-aa1c-47f6-8cd6-f455e65d6be2	EPI_100X_YFP_1x1_200ms_25sola	EPI_100X_RFP_1x1_200ms_25sola
44	66	16.1513173969864	1067	-49.9890075269481	1474.80599812559	558.907216494845	195520	183.242736644798	26.3523729142987	26.9727379323271	0	269062	252.166822867854	231.896178077226	51.3759492398788	0	NaN	NaN	NaN	NaN	NaN	1004.32104218616	0.763700195437867	71.5465358862884	20.4232735796436	13.2963863176276	3.60728655937048	0.0983556061264247	0.0447582978564572	5	1.058485145572	9934.49377520244	3	13159.541705717	1	1	1	26	2019-03-29T15:07:46.662	NG_ecoli_LTEE_REL606_DM25	500	-2598	165.05	DIA_100X_EMPTY_1x1_100ms	a2bb1de3-bbff-4250-a148-343ca686ef2c	EPI_100X_YFP_1x1_200ms_25sola	EPI_100X_RFP_1x1_200ms_25sola
45	25	12.4974766680408	313	-49.9969777766114	1489.43130990415	600.798722044728	53647	171.396166134185	26.3523729142987	26.9727379323271	0	76613	244.769968051118	231.896178077226	51.3759492398788	0	NaN	NaN	NaN	NaN	NaN	349.640232517682	0.900915008968517	23.3407688301812	15.0680372892341	9.14003927852966	3.48335955281154	0.0463257164613988	0.0199712114950597	1	1.01528905076472	1531.44414875078	3	13273.96485623	1	1	1	26	2019-03-29T15:07:46.662	NG_ecoli_LTEE_REL606_DM25	500	-2598	165.05	DIA_100X_EMPTY_1x1_100ms	c2c73c8e-2fad-4ecb-83d0-c0fdfe6fce7e	EPI_100X_YFP_1x1_200ms_25sola	EPI_100X_RFP_1x1_200ms_25sola
46	22	6.3247113424566	140	-49.9999948947052	1490.23571428571	568.785714285714	22502	160.728571428571	26.3523729142987	26.9727379323271	0	33796	241.4	231.896178077226	51.3759492398788	0	NaN	NaN	NaN	NaN	NaN	219.13138354996	0.99436895446031	NaN	NaN	NaN	NaN	NaN	NaN	NaN	NaN	NaN	1	13254.6	1	1	1	26	2019-03-29T15:07:46.662	NG_ecoli_LTEE_REL606_DM25	500	-2598	165.05	DIA_100X_EMPTY_1x1_100ms	694ad703-1ba4-456a-b06b-705d3da70d07	EPI_100X_YFP_1x1_200ms_25sola	EPI_100X_RFP_1x1_200ms_25sola
47	18	6.58297569581742	119	-49.8730748736943	1499.41176470588	618.882352941176	18826	158.201680672269	26.3523729142987	26.9727379323271	0	28583	240.193277310924	231.896178077226	51.3759492398788	0	NaN	NaN	NaN	NaN	NaN	194.487987709738	0.999798746099763	21.0446963322104	12.0647412075798	8.87601095897037	3.21614606106402	0.00975336909031378	0.00418901236140525	1	1.00057131742104	1302.17155516138	3	13292.2352941176	1	1	1	26	2019-03-29T15:07:46.662	NG_ecoli_LTEE_REL606_DM25	500	-2598	165.05	DIA_100X_EMPTY_1x1_100ms	a696ab9f-1192-49e9-bfc6-43cc1c05f469	EPI_100X_YFP_1x1_200ms_25sola	EPI_100X_RFP_1x1_200ms_25sola
48	29	6.69152578592911	194	-49.9994333996433	1507.83505154639	608.860824742268	28339	146.077319587629	26.3523729142987	26.9727379323271	0	45350	233.762886597938	231.896178077226	51.3759492398788	0	NaN	NaN	NaN	NaN	NaN	297.258055996663	0.931075479194548	NaN	NaN	NaN	NaN	NaN	NaN	NaN	NaN	NaN	2	13301.5103092784	1	1	1	26	2019-03-29T15:07:46.662	NG_ecoli_LTEE_REL606_DM25	500	-2598	165.05	DIA_100X_EMPTY_1x1_100ms	c2e97d78-5255-4933-a1f4-da8a7d5a1441	EPI_100X_YFP_1x1_200ms_25sola	EPI_100X_RFP_1x1_200ms_25sola
49	18	10.2690169787772	185	-44.8570001043547	1511.89189189189	627.248648648649	27867	150.632432432432	26.3523729142987	26.9727379323271	0	43794	236.724324324324	231.896178077226	51.3759492398788	0	NaN	NaN	NaN	NaN	NaN	220.546234676803	0.998764217642931	19.0745544706766	14.2562585916768	10.9626473746639	3.8199656141981	0.00928699253383993	0.00385618784158162	3	1.00040316249536	1800.42557623917	1	13223.6162162162	1	1	1	26	2019-03-29T15:07:46.662	NG_ecoli_LTEE_REL606_DM25	500	-2598	165.05	DIA_100X_EMPTY_1x1_100ms	643ff0bc-f730-423a-a67f-5ea2bfd3454d	EPI_100X_YFP_1x1_200ms_25sola	EPI_100X_RFP_1x1_200ms_25sola
50	6	1.97571056655488	12	-49.9531134205066	1536.33333333333	1848.83333333333	1236	103	26.3523729142987	26.9727379323271	0	3716	309.666666666667	231.896178077226	51.3759492398788	0	NaN	NaN	NaN	NaN	NaN	106.000331722242	0.999774100937088	NaN	NaN	NaN	NaN	NaN	NaN	NaN	NaN	NaN	2	13339.75	1	1	1	26	2019-03-29T15:07:46.662	NG_ecoli_LTEE_REL606_DM25	500	-2598	165.05	DIA_100X_EMPTY_1x1_100ms	d17554e7-c7d4-4bde-a3d8-c58ead3e2b6e	EPI_100X_YFP_1x1_200ms_25sola	EPI_100X_RFP_1x1_200ms_25sola
51	22	13.4164891501617	297	-47.8109118550601	1547.17845117845	1860.6531986532	36405	122.575757575758	26.3523729142987	26.9727379323271	0	96906	326.282828282828	231.896178077226	51.3759492398788	0	NaN	NaN	NaN	NaN	NaN	308.519658645159	0.997372663605097	21.3413992934636	19.3502673384735	13.7946712105858	5.27401852632278	0.0381235606857477	0.0180142211444647	0	1.01095810421782	3189.59454781732	2	13207.2121212121	1	1	1	26	2019-03-29T15:07:46.662	NG_ecoli_LTEE_REL606_DM25	500	-2598	165.05	DIA_100X_EMPTY_1x1_100ms	0cda8c14-5ae3-48e0-b704-ff3298fbf911	EPI_100X_YFP_1x1_200ms_25sola	EPI_100X_RFP_1x1_200ms_25sola
52	22	10.1277007658968	223	-49.9999999703608	1552.03587443946	1845.86547085202	29180	130.85201793722	26.3523729142987	26.9727379323271	0	73213	328.309417040359	231.896178077226	51.3759492398788	0	NaN	NaN	NaN	NaN	NaN	284.120916610202	0.901056443310367	NaN	NaN	NaN	NaN	NaN	NaN	NaN	NaN	NaN	4	13213.4618834081	1	1	1	26	2019-03-29T15:07:46.662	NG_ecoli_LTEE_REL606_DM25	500	-2598	165.05	DIA_100X_EMPTY_1x1_100ms	bfed7e4f-ce39-4d8f-974d-82c43b604e48	EPI_100X_YFP_1x1_200ms_25sola	EPI_100X_RFP_1x1_200ms_25sola
53	27	8.63357487874587	234	-37.3740922226251	1558.05982905983	1827.76068376068	26736	114.25641025641	26.3523729142987	26.9727379323271	0	72748	310.888888888889	231.896178077226	51.3759492398788	0	NaN	NaN	NaN	NaN	NaN	288.606176763994	0.982051034062708	29.1038322814534	12.7560120185604	9.58040948175387	3.08230815117025	0.0226798693524593	0.0120640853199289	1	1.00208808644915	2098.01314135808	3	13191.764957265	1	1	1	26	2019-03-29T15:07:46.662	NG_ecoli_LTEE_REL606_DM25	500	-2598	165.05	DIA_100X_EMPTY_1x1_100ms	0c485e74-754a-4ab7-a190-14b16bfbaa75	EPI_100X_YFP_1x1_200ms_25sola	EPI_100X_RFP_1x1_200ms_25sola
54	19	7.34436114665078	140	-49.9999995799321	1559.14285714286	682.371428571429	18633	133.092857142857	26.3523729142987	26.9727379323271	0	32880	234.857142857143	231.896178077226	51.3759492398788	0	NaN	NaN	NaN	NaN	NaN	235.56205866011	0.910091139026853	NaN	NaN	NaN	NaN	NaN	NaN	NaN	NaN	NaN	2	13351.1	1	1	1	26	2019-03-29T15:07:46.662	NG_ecoli_LTEE_REL606_DM25	500	-2598	165.05	DIA_100X_EMPTY_1x1_100ms	c38c598e-aec7-40f4-8285-f5989015818d	EPI_100X_YFP_1x1_200ms_25sola	EPI_100X_RFP_1x1_200ms_25sola
55	12	6.30995499541503	77	-49.9998280830362	1556.7012987013	697.87012987013	10991	142.74025974026	26.3523729142987	26.9727379323271	0	17803	231.207792207792	231.896178077226	51.3759492398788	0	NaN	NaN	NaN	NaN	NaN	146.594647367942	0.999863999605513	NaN	NaN	NaN	NaN	NaN	NaN	NaN	NaN	NaN	3	13332.8181818182	1	1	1	26	2019-03-29T15:07:46.662	NG_ecoli_LTEE_REL606_DM25	500	-2598	165.05	DIA_100X_EMPTY_1x1_100ms	1bf9dc51-1c2c-44a0-9d6a-98d7827a01a5	EPI_100X_YFP_1x1_200ms_25sola	EPI_100X_RFP_1x1_200ms_25sola
56	20	10.0659864804771	202	-38.1918930624714	1564.12376237624	708.965346534653	24911	123.321782178218	26.3523729142987	26.9727379323271	0	45550	225.49504950495	231.896178077226	51.3759492398788	0	NaN	NaN	NaN	NaN	NaN	242.370013776624	0.987653669961643	21.1847470108728	14.1064572534474	10.7418804297671	3.83730308157004	0.0264596106782438	0.012575896126743	1	1.00149410194517	1919.8787029678	2	13287.4504950495	1	1	1	26	2019-03-29T15:07:46.662	NG_ecoli_LTEE_REL606_DM25	500	-2598	165.05	DIA_100X_EMPTY_1x1_100ms	f74259d0-a03f-4de9-b69b-4a521962a102	EPI_100X_YFP_1x1_200ms_25sola	EPI_100X_RFP_1x1_200ms_25sola
57	46	13.5335480781086	623	-18.53518912845	1572.8378812199	1832.57142857143	73157	117.426966292135	26.3523729142987	26.9727379323271	0	195256	313.412520064205	231.896178077226	51.3759492398788	0	NaN	NaN	NaN	NaN	NaN	602.674560762871	0.878255203653944	46.9480694775267	19.2916027777092	12.4513202004401	4.03930395694336	0.0533343963837946	0.0201030195222264	3	1.01650304025879	5716.6081391188	3	13060.5168539326	1	1	1	26	2019-03-29T15:07:46.662	NG_ecoli_LTEE_REL606_DM25	500	-2598	165.05	DIA_100X_EMPTY_1x1_100ms	da3f8414-6176-4105-9626-9c7a96b76dc7	EPI_100X_YFP_1x1_200ms_25sola	EPI_100X_RFP_1x1_200ms_25sola
58	29	11.7287298516278	341	-19.6701059555977	1570.9853372434	689.66275659824	44607	130.812316715543	26.3523729142987	26.9727379323271	0	82337	241.457478005865	231.896178077226	51.3759492398788	0	NaN	NaN	NaN	NaN	NaN	327.047472593816	0.940228279289759	29.0837018115113	14.1664387223047	10.6624080407414	3.35597739461336	0.0513895634202055	0.0195700325955804	1	1.01318384664696	2596.86971593331	5	13070.917888563	1	1	1	26	2019-03-29T15:07:46.662	NG_ecoli_LTEE_REL606_DM25	500	-2598	165.05	DIA_100X_EMPTY_1x1_100ms	c5e8bee1-5f50-4016-8242-909b2be50e92	EPI_100X_YFP_1x1_200ms_25sola	EPI_100X_RFP_1x1_200ms_25sola
59	8	1.97823818993288	16	-49.9968736721442	1568.125	1813.5625	1468	91.75	26.3523729142987	26.9727379323271	0	4609	288.0625	231.896178077226	51.3759492398788	0	NaN	NaN	NaN	NaN	NaN	118.938518854673	0.999697128023612	NaN	NaN	NaN	NaN	NaN	NaN	NaN	NaN	NaN	2	13356.5625	1	1	1	26	2019-03-29T15:07:46.662	NG_ecoli_LTEE_REL606_DM25	500	-2598	165.05	DIA_100X_EMPTY_1x1_100ms	819d76c3-96a1-4342-9288-4ee02c43fa20	EPI_100X_YFP_1x1_200ms_25sola	EPI_100X_RFP_1x1_200ms_25sola
60	14	7.90936544428752	112	-49.9994480931197	1575.6875	671.9375	12248	109.357142857143	26.3523729142987	26.9727379323271	0	24222	216.267857142857	231.896178077226	51.3759492398788	0	NaN	NaN	NaN	NaN	NaN	165.043818935142	0.999835460607589	16.3715015110495	13.3804103472911	9.47927231989542	3.91331259790558	0.00567121225505156	0.0026523685555997	0	1.0001411465692	1155.38943914875	1	13259.4732142857	1	1	1	26	2019-03-29T15:07:46.662	NG_ecoli_LTEE_REL606_DM25	500	-2598	165.05	DIA_100X_EMPTY_1x1_100ms	88b013d5-aaf3-477a-b0ad-12858f28bfc4	EPI_100X_YFP_1x1_200ms_25sola	EPI_100X_RFP_1x1_200ms_25sola
61	4	1.64068161293779	8	-49.6528326162272	1584.5	683	759	94.875	26.3523729142987	26.9727379323271	0	1744	218	231.896178077226	51.3759492398788	0	NaN	NaN	NaN	NaN	NaN	NaN	NaN	NaN	NaN	NaN	NaN	NaN	NaN	NaN	NaN	NaN	1	13356.125	1	1	1	26	2019-03-29T15:07:46.662	NG_ecoli_LTEE_REL606_DM25	500	-2598	165.05	DIA_100X_EMPTY_1x1_100ms	33c4ab91-3d3b-41a1-b779-41fe09f353bb	EPI_100X_YFP_1x1_200ms_25sola	EPI_100X_RFP_1x1_200ms_25sola
62	4	1.99548907940797	9	-49.9773736556683	1907	386.444444444444	1075	119.444444444444	26.3523729142987	26.9727379323271	0	3029	336.555555555556	231.896178077226	51.3759492398788	0	NaN	NaN	NaN	NaN	NaN	104.978063484613	0.999625911560302	NaN	NaN	NaN	NaN	NaN	NaN	NaN	NaN	NaN	1	13377.8888888889	1	1	1	26	2019-03-29T15:07:46.662	NG_ecoli_LTEE_REL606_DM25	500	-2598	165.05	DIA_100X_EMPTY_1x1_100ms	8d266ff6-1079-40c4-b0b5-58d624a7daa1	EPI_100X_YFP_1x1_200ms_25sola	EPI_100X_RFP_1x1_200ms_25sola
63	63	16.1046409602166	1016	-49.695915975404	1921.4655511811	385.641732283465	157146	154.67125984252	26.3523729142987	26.9727379323271	0	346356	340.90157480315	231.896178077226	51.3759492398788	0	NaN	NaN	NaN	NaN	NaN	927.919130902433	0.803803534297958	67.4800015597063	18.2217050976825	13.4272353857401	3.71486097003231	0.0654925721605895	0.0275380917558871	5	1.04591320877962	9555.16454113406	2	13114.5521653543	1	1	1	26	2019-03-29T15:07:46.662	NG_ecoli_LTEE_REL606_DM25	500	-2598	165.05	DIA_100X_EMPTY_1x1_100ms	80f2a946-fd10-4a8a-8936-fafdfdcbc908	EPI_100X_YFP_1x1_200ms_25sola	EPI_100X_RFP_1x1_200ms_25sola
64	4	2.38343680411751	10	-49.993543038725	1935.9	354.8	1076	107.6	26.3523729142987	26.9727379323271	0	3059	305.9	231.896178077226	51.3759492398788	0	NaN	NaN	NaN	NaN	NaN	NaN	NaN	NaN	NaN	NaN	NaN	NaN	NaN	NaN	NaN	NaN	1	13301.4	1	1	1	26	2019-03-29T15:07:46.662	NG_ecoli_LTEE_REL606_DM25	500	-2598	165.05	DIA_100X_EMPTY_1x1_100ms	1212070b-5a3e-4e30-9dc6-049f5db72290	EPI_100X_YFP_1x1_200ms_25sola	EPI_100X_RFP_1x1_200ms_25sola
65	12	6.85610829547647	83	-49.9998713412138	1947.34939759036	1255.87951807229	8423	101.481927710843	26.3523729142987	26.9727379323271	0	22222	267.734939759036	231.896178077226	51.3759492398788	0	NaN	NaN	NaN	NaN	NaN	148.773745148375	0.999721347856051	NaN	NaN	NaN	NaN	NaN	NaN	NaN	NaN	NaN	1	13248.6024096386	1	1	1	26	2019-03-29T15:07:46.662	NG_ecoli_LTEE_REL606_DM25	500	-2598	165.05	DIA_100X_EMPTY_1x1_100ms	df323a61-842a-403b-b762-a56715efbf91	EPI_100X_YFP_1x1_200ms_25sola	EPI_100X_RFP_1x1_200ms_25sola
66	23	9.28923520603638	215	-49.1828070371403	1962.86976744186	1256.14418604651	29905	139.093023255814	26.3523729142987	26.9727379323271	0	62534	290.855813953488	231.896178077226	51.3759492398788	0	NaN	NaN	NaN	NaN	NaN	259.944153066937	0.986718577921263	24.2914156378061	13.3172556182234	10.1877102101634	3.51557468462539	0.035376692964133	0.0179771239711197	1	1.01389319990608	1980.13988798441	2	13277.2976744186	1	1	1	26	2019-03-29T15:07:46.662	NG_ecoli_LTEE_REL606_DM25	500	-2598	165.05	DIA_100X_EMPTY_1x1_100ms	98200c9d-c1da-4551-aa5e-ff0a17abb488	EPI_100X_YFP_1x1_200ms_25sola	EPI_100X_RFP_1x1_200ms_25sola
67	19	7.54523356544045	144	-49.9998072150271	1986.46527777778	1254.29861111111	26968	187.277777777778	26.3523729142987	26.9727379323271	0	46177	320.673611111111	231.896178077226	51.3759492398788	0	NaN	NaN	NaN	NaN	NaN	222.940826569501	0.969396238130586	NaN	NaN	NaN	NaN	NaN	NaN	NaN	NaN	NaN	3	13241.4444444444	1	1	1	26	2019-03-29T15:07:46.662	NG_ecoli_LTEE_REL606_DM25	500	-2598	165.05	DIA_100X_EMPTY_1x1_100ms	232e65eb-dcf3-44ab-997a-23cdaa852d72	EPI_100X_YFP_1x1_200ms_25sola	EPI_100X_RFP_1x1_200ms_25sola
68	60	15.5780869395983	935	-49.9964940823533	2010.90481283422	1234.68983957219	175145	187.320855614973	26.3523729142987	26.9727379323271	1	304565	325.737967914439	231.896178077226	51.3759492398788	0	NaN	NaN	NaN	NaN	NaN	NaN	NaN	NaN	NaN	NaN	NaN	NaN	NaN	NaN	NaN	NaN	2	13098.807486631	1	1	1	26	2019-03-29T15:07:46.662	NG_ecoli_LTEE_REL606_DM25	500	-2598	165.05	DIA_100X_EMPTY_1x1_100ms	1062be05-2213-4b11-a713-49acfddd1cc5	EPI_100X_YFP_1x1_200ms_25sola	EPI_100X_RFP_1x1_200ms_25sola
69	21	7.85493901932475	165	-49.585352403349	2003.24848484848	1250.44848484848	33654	203.963636363636	26.3523729142987	26.9727379323271	0	53564	324.630303030303	231.896178077226	51.3759492398788	0	NaN	NaN	NaN	NaN	NaN	208.396017320161	0.999676962375483	NaN	NaN	NaN	NaN	NaN	NaN	NaN	NaN	NaN	2	13173.4363636364	1	1	1	26	2019-03-29T15:07:46.662	NG_ecoli_LTEE_REL606_DM25	500	-2598	165.05	DIA_100X_EMPTY_1x1_100ms	e581ea58-ca93-46bc-a20b-de3f6ed746a0	EPI_100X_YFP_1x1_200ms_25sola	EPI_100X_RFP_1x1_200ms_25sola
1	4	1.67873514213766	8	-49.8196686376979	1136.75	358.625	8804	1100.5	42.2673751324318	418.195897460085	0	1423	177.875	257.856915711961	1037.95134337465	0	NaN	NaN	NaN	NaN	NaN	NaN	NaN	NaN	NaN	NaN	NaN	NaN	NaN	NaN	NaN	NaN	1	14176.75	1	1	1	27	2019-03-29T15:07:58.977	NG_ecoli_LTEE_REL606_DM25	-500	-2598	165.05	DIA_100X_EMPTY_1x1_100ms	31b6ec42-0a88-43f1-bb7a-8da600fdf661	EPI_100X_YFP_1x1_200ms_25sola	EPI_100X_RFP_1x1_200ms_25sola
2	4	2.38295833089635	11	-49.9934407374645	1141.18181818182	362.090909090909	23644	2149.45454545455	42.2673751324318	418.195897460085	1	1994	181.272727272727	257.856915711961	1037.95134337465	0	NaN	NaN	NaN	NaN	NaN	101.406832425469	0.999579762276392	NaN	NaN	NaN	NaN	NaN	NaN	NaN	NaN	NaN	2	13906.8181818182	1	1	1	27	2019-03-29T15:07:58.977	NG_ecoli_LTEE_REL606_DM25	-500	-2598	165.05	DIA_100X_EMPTY_1x1_100ms	de9bb5a9-573d-482e-a95b-f4fcf5390d5b	EPI_100X_YFP_1x1_200ms_25sola	EPI_100X_RFP_1x1_200ms_25sola
3	29	12.3537651723861	359	-49.9999994478274	1160.85236768802	364.49860724234	7289502	20305.0194986072	42.2673751324318	418.195897460085	2	70922	197.554317548747	257.856915711961	1037.95134337465	0	NaN	NaN	NaN	NaN	NaN	NaN	NaN	NaN	NaN	NaN	NaN	NaN	NaN	NaN	NaN	NaN	2	12000.4568245125	1	1	1	27	2019-03-29T15:07:58.977	NG_ecoli_LTEE_REL606_DM25	-500	-2598	165.05	DIA_100X_EMPTY_1x1_100ms	0f75894f-4444-40b4-8910-eefe7f0c44a5	EPI_100X_YFP_1x1_200ms_25sola	EPI_100X_RFP_1x1_200ms_25sola
4	12	2.28455030063591	28	-49.9999942321484	1150.75	344.785714285714	161215	5757.67857142857	42.2673751324318	418.195897460085	0	5158	184.214285714286	257.856915711961	1037.95134337465	0	NaN	NaN	NaN	NaN	NaN	139.099445046843	0.999566797606018	NaN	NaN	NaN	NaN	NaN	NaN	NaN	NaN	NaN	1	13955.7857142857	1	1	1	27	2019-03-29T15:07:58.977	NG_ecoli_LTEE_REL606_DM25	-500	-2598	165.05	DIA_100X_EMPTY_1x1_100ms	66c6aee1-cb11-44e1-8eb1-087c8647ba9a	EPI_100X_YFP_1x1_200ms_25sola	EPI_100X_RFP_1x1_200ms_25sola
5	50	16.5057110224026	825	47.3255942529992	1391.73333333333	1084.86666666667	15411243	18680.2945454545	42.2673751324318	418.195897460085	4	176205	213.581818181818	257.856915711961	1037.95134337465	0	NaN	NaN	NaN	NaN	NaN	498.992615740018	0.952953441499487	42.6234665861012	14.0328938519399	11.5098072430167	2.79783960726551	0.0177782039919534	0.00996724607573269	1	1.00357927848234	4434.80726698831	0	11694.5939393939	1	1	1	27	2019-03-29T15:07:58.977	NG_ecoli_LTEE_REL606_DM25	-500	-2598	165.05	DIA_100X_EMPTY_1x1_100ms	4d0a154d-79c0-4036-ad5b-5b43cf967f78	EPI_100X_YFP_1x1_200ms_25sola	EPI_100X_RFP_1x1_200ms_25sola
1	34	11.4303023243403	390	46.647356108836	166.787179487179	293.294871794872	2670770	6848.12820512821	44.3281009831796	153.226262871357	2	114729	294.176923076923	209.042050448117	70.2585345504691	0	NaN	NaN	NaN	NaN	NaN	335.642719806413	0.963708666462026	33.8450960346483	11.3763101110032	9.71949311469643	2.28284347094886	0.00268984961587068	0.00142511807684184	1	1.00015856392396	2511.15121157434	0	9923.02564102564	1	1	1	28	2019-03-29T15:08:11.352	NG_ecoli_LTEE_REL606_DM25	-1500	-2598	165.05	DIA_100X_EMPTY_1x1_100ms	a796583e-d32a-4a5b-8845-67020d2fa61a	EPI_100X_YFP_1x1_200ms_25sola	EPI_100X_RFP_1x1_200ms_25sola
2	34	11.1272002880454	378	48.8651863778172	175.240740740741	913.362433862434	4215118	11151.1058201058	44.3281009831796	153.226262871357	3	87328	231.026455026455	209.042050448117	70.2585345504691	0	NaN	NaN	NaN	NaN	NaN	331.744260487528	0.970535988036042	33.3154046283219	11.2727285929154	9.7462879130356	2.34875695608359	0.00817212149013547	0.00489355229469775	0	1.00172998159614	2485.49816559903	0	9596.00264550265	1	1	1	28	2019-03-29T15:08:11.352	NG_ecoli_LTEE_REL606_DM25	-1500	-2598	165.05	DIA_100X_EMPTY_1x1_100ms	abcd66f0-0f60-46c5-ae49-158d54a23aa1	EPI_100X_YFP_1x1_200ms_25sola	EPI_100X_RFP_1x1_200ms_25sola
3	20	10.3365534170354	207	-14.3531846326524	206.884057971014	1571.92753623188	3523072	17019.6714975845	44.3281009831796	153.226262871357	2	50373	243.347826086957	209.042050448117	70.2585345504691	0	NaN	NaN	NaN	NaN	NaN	196.023367205097	0.999695318130844	19.7128952905465	12.2335420591873	9.56825880970305	3.21893660260597	0.00369917695177196	0.00182391394955324	1	1.00003196821242	1417.44469973295	0	9859.84541062802	1	1	1	28	2019-03-29T15:08:11.352	NG_ecoli_LTEE_REL606_DM25	-1500	-2598	165.05	DIA_100X_EMPTY_1x1_100ms	a991ca6a-177a-4824-b8d4-c5bf10c9fd5e	EPI_100X_YFP_1x1_200ms_25sola	EPI_100X_RFP_1x1_200ms_25sola
4	33	8.98398850627432	297	48.4723274782173	349.104377104377	1709.68013468013	1869911	6295.99663299663	44.3281009831796	153.226262871357	3	80285	270.319865319865	209.042050448117	70.2585345504691	0	NaN	NaN	NaN	NaN	NaN	304.533395956819	0.971844762873496	32.8930320596325	10.7247470560433	9.07870788987473	2.28313584240612	0.00856114517348249	0.00338776506661992	2	1.00098174496468	2129.32461825053	0	10119.6599326599	1	1	1	28	2019-03-29T15:08:11.352	NG_ecoli_LTEE_REL606_DM25	-1500	-2598	165.05	DIA_100X_EMPTY_1x1_100ms	4853c8aa-4887-4a83-a709-6288a13d9d3b	EPI_100X_YFP_1x1_200ms_25sola	EPI_100X_RFP_1x1_200ms_25sola
5	43	13.5682191933136	584	-49.7502337799445	610.708904109589	1251.08561643836	17830574	30531.8047945205	44.3281009831796	153.226262871357	4	152967	261.929794520548	209.042050448117	70.2585345504691	0	NaN	NaN	NaN	NaN	NaN	507.463979125487	0.795104618965837	45.8814408202163	14.316749951558	10.4452937416581	2.55804059235486	0.153071190801245	0.0436756243402213	3	1.08721509201515	3931.59020460572	0	9452.06678082192	1	1	1	28	2019-03-29T15:08:11.352	NG_ecoli_LTEE_REL606_DM25	-1500	-2598	165.05	DIA_100X_EMPTY_1x1_100ms	4283b823-6c51-4c6c-9577-a5a51c99cf1e	EPI_100X_YFP_1x1_200ms_25sola	EPI_100X_RFP_1x1_200ms_25sola
6	24	9.62489415387533	231	33.3243600256534	1050.76623376623	1933.25108225108	3877731	16786.7142857143	44.3281009831796	153.226262871357	2	58239	252.116883116883	209.042050448117	70.2585345504691	0	NaN	NaN	NaN	NaN	NaN	223.932395887338	0.999215682271374	22.8122071640253	11.6868244145346	9.51746282535683	2.9018495576992	0.00472942801501738	0.00222273299032503	1	1.00017982137503	1622.92917141235	0	10087.9653679654	1	1	1	28	2019-03-29T15:08:11.352	NG_ecoli_LTEE_REL606_DM25	-1500	-2598	165.05	DIA_100X_EMPTY_1x1_100ms	98a8fab2-38f4-4e5d-a01f-ac0311cdb530	EPI_100X_YFP_1x1_200ms_25sola	EPI_100X_RFP_1x1_200ms_25sola
7	36	9.60630763359397	346	49.2270917582068	1567.22543352601	1078.4161849711	1824552	5273.27167630058	44.3281009831796	153.226262871357	3	73033	211.078034682081	209.042050448117	70.2585345504691	0	NaN	NaN	NaN	NaN	NaN	326.319046988031	0.973274038725935	34.5127839775541	10.6172745835258	9.20885178948335	2.26898024988379	0.00791559359953649	0.00403113328577337	1	1.00131268404645	2298.69230052669	0	9743.18208092485	1	1	1	28	2019-03-29T15:08:11.352	NG_ecoli_LTEE_REL606_DM25	-1500	-2598	165.05	DIA_100X_EMPTY_1x1_100ms	95a044c1-91ec-4824-99c1-25a26391a09d	EPI_100X_YFP_1x1_200ms_25sola	EPI_100X_RFP_1x1_200ms_25sola
8	32	11.7219421254987	376	41.7910451681754	1675.64627659574	84.6648936170213	18002193	47878.1728723404	44.3281009831796	153.226262871357	2	122686	326.292553191489	209.042050448117	70.2585345504691	0	NaN	NaN	NaN	NaN	NaN	326.125756963976	0.912466674272306	31.9583839829226	11.9950054479216	9.82367529237639	2.60783538748098	0.0433414208416406	0.0212044960306418	1	1.03394295376356	2422.27077836904	0	9568.14627659574	1	1	1	28	2019-03-29T15:08:11.352	NG_ecoli_LTEE_REL606_DM25	-1500	-2598	165.05	DIA_100X_EMPTY_1x1_100ms	b52cbb44-66f1-483d-b701-47ce4cad9ad2	EPI_100X_YFP_1x1_200ms_25sola	EPI_100X_RFP_1x1_200ms_25sola
9	21	10.149574056493	214	23.6672992031375	1687.32710280374	2009.66355140187	5533166	25855.9158878505	44.3281009831796	153.226262871357	1	86368	403.588785046729	209.042050448117	70.2585345504691	0	NaN	NaN	NaN	NaN	NaN	196.07399438644	0.999653672366535	19.8533090548235	12.1496253601985	9.55037753852962	3.17328303434209	0.00358286377931482	0.0019521511044508	0	1.00009995602069	1422.21044839679	0	9670.83177570094	1	1	1	28	2019-03-29T15:08:11.352	NG_ecoli_LTEE_REL606_DM25	-1500	-2598	165.05	DIA_100X_EMPTY_1x1_100ms	84248643-c3f7-4ace-a5a7-3911ccc0ebbf	EPI_100X_YFP_1x1_200ms_25sola	EPI_100X_RFP_1x1_200ms_25sola
10	26	11.3177320505641	295	40.5013563376549	1700.36949152542	1606.25762711864	6021846	20413.0372881356	44.3281009831796	153.226262871357	2	77109	261.386440677966	209.042050448117	70.2585345504691	0	NaN	NaN	NaN	NaN	NaN	252.185467677192	0.999764317922346	24.8103780201513	12.177004007282	9.87638398810831	3.01041531490385	0.00301616118898271	0.00143263116104307	1	1.00003374440843	1900.7246026064	0	9550.88474576271	1	1	1	28	2019-03-29T15:08:11.352	NG_ecoli_LTEE_REL606_DM25	-1500	-2598	165.05	DIA_100X_EMPTY_1x1_100ms	fb5f3896-ca1c-48d8-af1d-ef7df5435157	EPI_100X_YFP_1x1_200ms_25sola	EPI_100X_RFP_1x1_200ms_25sola
11	29	9.75112752597003	283	47.855090657413	1936.90812720848	1581.20141342756	99634	352.063604240283	44.3281009831796	153.226262871357	5	5357748	18931.9717314488	209.042050448117	70.2585345504691	2	NaN	NaN	NaN	NaN	NaN	288.727585419743	0.922824269550625	29.8116926912476	12.1784054929046	9.46496342181785	2.42312394808479	0.013749298240845	0.00823531354300892	0	1.00398939686911	2097.56002143604	0	10310.1731448763	1	1	1	28	2019-03-29T15:08:11.352	NG_ecoli_LTEE_REL606_DM25	-1500	-2598	165.05	DIA_100X_EMPTY_1x1_100ms	25876e33-f941-4ae1-a57c-da734f1834f0	EPI_100X_YFP_1x1_200ms_25sola	EPI_100X_RFP_1x1_200ms_25sola
1	30	11.5268076030357	346	47.2882958955097	54.5346820809249	77.0867052023121	12399288	35836.0924855491	272.286990439262	438.297432083664	3	157243	454.459537572254	220.607642031629	163.593894698912	0	NaN	NaN	NaN	NaN	NaN	299.135736034823	0.98587764912939	28.8216649416056	12.4334178095055	9.98860069853739	3.01072599890607	0.0124735870563583	0.00578874276365214	1	1.00054403782916	2258.49041078659	0	10711.323699422	1	1	1	29	2019-03-29T15:08:23.647	NG_ecoli_LTEE_REL606_DM25	-2000	-1732	165.05	DIA_100X_EMPTY_1x1_100ms	227f6d90-5b08-4da7-af59-145008e00e4e	EPI_100X_YFP_1x1_200ms_25sola	EPI_100X_RFP_1x1_200ms_25sola
2	20	12.5431351106726	251	-45.8073809088876	95.1035856573705	1554.79282868526	5934739	23644.3784860558	272.286990439262	438.297432083664	1	74027	294.92828685259	220.607642031629	163.593894698912	0	NaN	NaN	NaN	NaN	NaN	210.968066727827	0.999828670446273	18.6304366424364	14.5642256158267	10.8438393627626	4.01043829307172	0.00714853912811199	0.00376609903051585	0	1.00034007338544	1720.59662177296	0	9324.15537848606	1	1	1	29	2019-03-29T15:08:23.647	NG_ecoli_LTEE_REL606_DM25	-2000	-1732	165.05	DIA_100X_EMPTY_1x1_100ms	21818789-715d-4c1d-b4d1-94b2b18ae443	EPI_100X_YFP_1x1_200ms_25sola	EPI_100X_RFP_1x1_200ms_25sola
3	25	10.6773695600754	267	40.8462961433296	213.078651685393	1274.79775280899	6832542	25590.0449438202	272.286990439262	438.297432083664	1	97005	363.314606741573	220.607642031629	163.593894698912	0	NaN	NaN	NaN	NaN	NaN	235.341868776166	0.998374035157048	23.4527519161625	11.6992224388355	9.77839758615263	2.85635727650409	0.00563826390097743	0.00343394810068061	0	1.00041592642012	1761.24216470391	0	9717.52808988764	1	1	1	29	2019-03-29T15:08:23.647	NG_ecoli_LTEE_REL606_DM25	-2000	-1732	165.05	DIA_100X_EMPTY_1x1_100ms	26f035a5-ff3a-466c-b13c-57fb6bb853a0	EPI_100X_YFP_1x1_200ms_25sola	EPI_100X_RFP_1x1_200ms_25sola
4	33	10.6930910278571	354	49.0839216390416	292.810734463277	1443.94632768362	11332730	32013.3615819209	272.286990439262	438.297432083664	2	113774	321.395480225989	220.607642031629	163.593894698912	0	NaN	NaN	NaN	NaN	NaN	321.443010988257	0.969889627819833	32.5577368160666	11.3660947996607	9.59848431374661	2.47630294705212	0.00807597509933508	0.00354194872085673	1	1.00044947481242	2355.85962102386	0	9770.74293785311	1	1	1	29	2019-03-29T15:08:23.647	NG_ecoli_LTEE_REL606_DM25	-2000	-1732	165.05	DIA_100X_EMPTY_1x1_100ms	e368dfb2-39c4-48a6-aec7-b59f37cfe427	EPI_100X_YFP_1x1_200ms_25sola	EPI_100X_RFP_1x1_200ms_25sola
5	25	11.8990240551368	299	27.083838712856	429.133779264214	339.163879598662	10142084	33920.0133779264	272.286990439262	438.297432083664	2	81867	273.802675585284	220.607642031629	163.593894698912	0	NaN	NaN	NaN	NaN	NaN	259.267353119789	0.998491937172372	24.4915861420725	12.4448277657179	10.1849864307601	3.24428010793057	0.00463314711215677	0.00204947421482816	1	1.00011117036618	1995.38959371114	0	9603.95317725752	1	1	1	29	2019-03-29T15:08:23.647	NG_ecoli_LTEE_REL606_DM25	-2000	-1732	165.05	DIA_100X_EMPTY_1x1_100ms	5c1816cb-59fa-439d-9b24-ea76f176978c	EPI_100X_YFP_1x1_200ms_25sola	EPI_100X_RFP_1x1_200ms_25sola
6	23	11.9046616039508	274	24.0318452428869	464.799270072993	1827.65328467153	4062523	14826.7262773723	272.286990439262	438.297432083664	1	74561	272.120437956204	220.607642031629	163.593894698912	0	NaN	NaN	NaN	NaN	NaN	233.51005838409	0.999643403270753	21.4566032058006	12.928705210364	10.5804256960623	3.25797793628346	0.00583354505170406	0.00286960681570321	1	1.00025559124714	1886.50141143216	0	9980.09854014599	1	1	1	29	2019-03-29T15:08:23.647	NG_ecoli_LTEE_REL606_DM25	-2000	-1732	165.05	DIA_100X_EMPTY_1x1_100ms	3882fb01-9dce-41ec-9a68-cc6390629492	EPI_100X_YFP_1x1_200ms_25sola	EPI_100X_RFP_1x1_200ms_25sola
7	23	10.2723578275385	237	42.2651092983854	497.232067510549	1532.01687763713	4458213	18811.0253164557	272.286990439262	438.297432083664	3	52559	221.767932489451	220.607642031629	163.593894698912	0	NaN	NaN	NaN	NaN	NaN	224.886732556598	0.997440213250063	23.0141500135612	11.4663673146786	9.43252164023725	2.86027690486766	0.0104633897950988	0.00512330293470468	1	1.00034796119634	1608.20142085406	0	10131.4599156118	1	1	1	29	2019-03-29T15:08:23.647	NG_ecoli_LTEE_REL606_DM25	-2000	-1732	165.05	DIA_100X_EMPTY_1x1_100ms	7601ed75-a24c-4fec-9d98-9f51d53aac58	EPI_100X_YFP_1x1_200ms_25sola	EPI_100X_RFP_1x1_200ms_25sola
8	17	11.8889271635633	203	-49.7636930436388	497.620689655172	1368.66995073892	111207	547.817733990148	272.286990439262	438.297432083664	0	3168854	15610.118226601	220.607642031629	163.593894698912	1	NaN	NaN	NaN	NaN	NaN	177.791791637984	0.999819929968569	15.5632258202581	14.6469393934556	10.8382744978178	4.15938858369901	0.00781126766286195	0.00447888317900985	0	1.00032013425265	1435.85238055231	0	9035.65024630542	1	1	1	29	2019-03-29T15:08:23.647	NG_ecoli_LTEE_REL606_DM25	-2000	-1732	165.05	DIA_100X_EMPTY_1x1_100ms	9bfcfb67-0836-44a6-b300-3195db46ae4a	EPI_100X_YFP_1x1_200ms_25sola	EPI_100X_RFP_1x1_200ms_25sola
9	22	10.0906000831545	222	29.917452154656	586.540540540541	1518.17567567568	5727466	25799.3963963964	272.286990439262	438.297432083664	1	67265	302.995495495496	220.607642031629	163.593894698912	0	NaN	NaN	NaN	NaN	NaN	213.462660354417	0.997489285963191	21.9688344067424	11.3162068963631	9.31375664627248	2.97255804602475	0.0160870943333457	0.00900566234108615	0	1.00267781304545	1496.74104799822	0	10084.2972972973	1	1	1	29	2019-03-29T15:08:23.647	NG_ecoli_LTEE_REL606_DM25	-2000	-1732	165.05	DIA_100X_EMPTY_1x1_100ms	cc56aa82-4e17-43df-b03c-9e44e4279d9d	EPI_100X_YFP_1x1_200ms_25sola	EPI_100X_RFP_1x1_200ms_25sola
10	37	10.4764519826583	389	49.4061620736495	602.665809768638	885.056555269923	500062	1285.50642673522	272.286990439262	438.297432083664	0	65985	169.627249357326	220.607642031629	163.593894698912	0	NaN	NaN	NaN	NaN	NaN	347.195383122521	0.972280420162444	36.3901994863082	11.2551985906788	9.37238610001998	2.27890973030742	0.0102398608849969	0.00429123157508822	1	1.00102119976405	2510.58344219052	0	10408.1105398458	1	1	1	29	2019-03-29T15:08:23.647	NG_ecoli_LTEE_REL606_DM25	-2000	-1732	165.05	DIA_100X_EMPTY_1x1_100ms	2498f9ef-4721-4af5-8dde-f55ec5b53ce3	EPI_100X_YFP_1x1_200ms_25sola	EPI_100X_RFP_1x1_200ms_25sola
11	30	11.2741713318181	338	48.8723708241187	612.819526627219	376.834319526627	11338460	33545.7396449704	272.286990439262	438.297432083664	2	86004	254.449704142012	220.607642031629	163.593894698912	0	NaN	NaN	NaN	NaN	NaN	285.651774910987	0.98401509390682	27.6902930493402	11.7755449717607	10.0186627835826	2.72234040038801	0.00368376679434588	0.00191671791853848	1	1.00005118814336	2182.91563427486	0	9773.21893491124	1	1	1	29	2019-03-29T15:08:23.647	NG_ecoli_LTEE_REL606_DM25	-2000	-1732	165.05	DIA_100X_EMPTY_1x1_100ms	6beb4626-13ac-4055-8dca-aaf3ce6e994f	EPI_100X_YFP_1x1_200ms_25sola	EPI_100X_RFP_1x1_200ms_25sola
12	30	11.3074569298101	341	45.5499379039335	644.656891495601	74.533724340176	165240	484.574780058651	272.286990439262	438.297432083664	1	5102630	14963.724340176	220.607642031629	163.593894698912	1	NaN	NaN	NaN	NaN	NaN	305.438598077182	0.955343477351095	30.6649772489777	11.9523819646802	9.71556927317759	2.52576703127889	0.0101231602914086	0.00470914746623465	1	1.00057707746808	2273.36428867296	0	10593.9530791789	1	1	1	29	2019-03-29T15:08:23.647	NG_ecoli_LTEE_REL606_DM25	-2000	-1732	165.05	DIA_100X_EMPTY_1x1_100ms	e130e5b9-2490-4715-9cf2-ba5612a47417	EPI_100X_YFP_1x1_200ms_25sola	EPI_100X_RFP_1x1_200ms_25sola
13	32	11.3198150838232	363	48.2975977550838	718.953168044077	376.727272727273	1236816	3407.20661157025	272.286990439262	438.297432083664	3	3806216	10485.4435261708	220.607642031629	163.593894698912	2	NaN	NaN	NaN	NaN	NaN	309.197316445894	0.98352235550373	30.8143946140482	11.9515040999093	9.81150692079061	2.61949173705378	0.00485750640963941	0.00287014259046865	0	1.00040922179982	2329.78020165233	0	9864.12121212121	1	1	1	29	2019-03-29T15:08:23.647	NG_ecoli_LTEE_REL606_DM25	-2000	-1732	165.05	DIA_100X_EMPTY_1x1_100ms	68551c6f-e7e3-4267-8510-966dd9ff5373	EPI_100X_YFP_1x1_200ms_25sola	EPI_100X_RFP_1x1_200ms_25sola
14	27	13.3403240427467	360	44.1603044160093	742.911111111111	919.830555555556	7747019	21519.4972222222	272.286990439262	438.297432083664	2	70877	196.880555555556	220.607642031629	163.593894698912	0	NaN	NaN	NaN	NaN	NaN	280.95254415895	0.985411801678589	24.7015271205057	13.6839672329074	10.8198401626189	3.4694048801157	0.0289801373621409	0.0120588073888845	1	1.00286714249453	2271.19997694877	0	9458.66111111111	1	1	1	29	2019-03-29T15:08:23.647	NG_ecoli_LTEE_REL606_DM25	-2000	-1732	165.05	DIA_100X_EMPTY_1x1_100ms	801570d1-700c-4be8-a9be-1ccc6dca85ff	EPI_100X_YFP_1x1_200ms_25sola	EPI_100X_RFP_1x1_200ms_25sola
15	20	11.7607048128413	236	-24.8214837412972	755.114406779661	833.21186440678	5952467	25222.3177966102	272.286990439262	438.297432083664	1	54106	229.262711864407	220.607642031629	163.593894698912	0	NaN	NaN	NaN	NaN	NaN	202.594657786081	0.999915286147125	18.7965303590456	13.5225644181662	10.2090158574379	3.77638621393839	0.0155826965947017	0.00811963374889603	0	1.00164902155938	1538.63401277531	0	9730.99576271186	1	1	1	29	2019-03-29T15:08:23.647	NG_ecoli_LTEE_REL606_DM25	-2000	-1732	165.05	DIA_100X_EMPTY_1x1_100ms	e2b273a5-f84b-4fa3-b6e0-3a82dacbd072	EPI_100X_YFP_1x1_200ms_25sola	EPI_100X_RFP_1x1_200ms_25sola
16	30	11.5550099912577	347	49.0588818735039	836.561959654179	736.35734870317	659154	1899.57925072046	272.286990439262	438.297432083664	2	3484238	10041.0317002882	220.607642031629	163.593894698912	2	NaN	NaN	NaN	NaN	NaN	277.372718447071	0.991775538478054	27.2306554789089	13.0879790283724	9.91008547342593	3.05405421887656	0.0089537767571406	0.0039408951641971	1	1.00044973966175	2100.40371318516	0	9571.44380403458	1	1	1	29	2019-03-29T15:08:23.647	NG_ecoli_LTEE_REL606_DM25	-2000	-1732	165.05	DIA_100X_EMPTY_1x1_100ms	26db2def-3765-440d-b70f-f316eab75813	EPI_100X_YFP_1x1_200ms_25sola	EPI_100X_RFP_1x1_200ms_25sola
17	35	10.3319862132526	362	49.112652092304	962.243093922652	566.096685082873	7351825	20308.908839779	272.286990439262	438.297432083664	4	75384	208.243093922652	220.607642031629	163.593894698912	0	NaN	NaN	NaN	NaN	NaN	324.335318691164	0.966421759688993	33.6059534271014	10.9712990533267	9.40767831662467	2.40189443695213	0.0136809989552584	0.00749716481922207	0	1.00438538408873	2335.99022025738	0	9803.32044198895	1	1	1	29	2019-03-29T15:08:23.647	NG_ecoli_LTEE_REL606_DM25	-2000	-1732	165.05	DIA_100X_EMPTY_1x1_100ms	52191844-ce3d-4338-8108-fdc688ff8008	EPI_100X_YFP_1x1_200ms_25sola	EPI_100X_RFP_1x1_200ms_25sola
18	24	10.4987873504047	252	39.8875306438208	1181.30952380952	171.22619047619	8856345	35144.2261904762	272.286990439262	438.297432083664	2	77267	306.615079365079	220.607642031629	163.593894698912	0	NaN	NaN	NaN	NaN	NaN	226.546774462066	0.997550059737507	22.6044272358592	12.2126823713923	9.52044286802969	3.2319179169003	0.0198719788290482	0.0109158574379074	0	1.00429490835012	1609.15430272192	0	9786.90873015873	1	1	1	29	2019-03-29T15:08:23.647	NG_ecoli_LTEE_REL606_DM25	-2000	-1732	165.05	DIA_100X_EMPTY_1x1_100ms	5a945bde-0573-4f2d-80e2-a2392afa3ca2	EPI_100X_YFP_1x1_200ms_25sola	EPI_100X_RFP_1x1_200ms_25sola
19	78	10.4120819021494	813	-49.9999999889756	1445.24354243542	33.3431734317343	911092	1120.65436654367	272.286990439262	438.297432083664	5	347817	427.819188191882	220.607642031629	163.593894698912	0	NaN	NaN	NaN	NaN	NaN	NaN	NaN	NaN	NaN	NaN	NaN	NaN	NaN	NaN	NaN	NaN	0	10986.7232472325	1	1	1	29	2019-03-29T15:08:23.647	NG_ecoli_LTEE_REL606_DM25	-2000	-1732	165.05	DIA_100X_EMPTY_1x1_100ms	ff7bc2e4-ee77-44c5-9c8d-7fa15f658653	EPI_100X_YFP_1x1_200ms_25sola	EPI_100X_RFP_1x1_200ms_25sola
20	31	9.91402185800742	308	48.5968458250584	1484.01298701299	1198.60064935065	9223878	29947.6558441558	272.286990439262	438.297432083664	2	77281	250.912337662338	220.607642031629	163.593894698912	0	NaN	NaN	NaN	NaN	NaN	300.447176132106	0.977272325957949	31.1111131430171	11.1811025248236	9.38381406878044	2.51009627718443	0.0058949784445556	0.00218719292734041	2	1.00037842519032	2151.61329800453	0	9866.54545454545	1	1	1	29	2019-03-29T15:08:23.647	NG_ecoli_LTEE_REL606_DM25	-2000	-1732	165.05	DIA_100X_EMPTY_1x1_100ms	f08f0906-7c71-46fc-bf86-1e4d69ee0c10	EPI_100X_YFP_1x1_200ms_25sola	EPI_100X_RFP_1x1_200ms_25sola
21	20	10.0163923733112	201	-14.7776466073046	1643.38805970149	61.7562189054726	6833972	33999.8606965174	272.286990439262	438.297432083664	1	65039	323.577114427861	220.607642031629	163.593894698912	0	NaN	NaN	NaN	NaN	NaN	193.237038356872	0.999926197323217	19.7577030478328	12.0018545576155	9.41005618479627	3.18726093660602	0.00308935249872337	0.00164558330426831	0	1.00007297272103	1374.07604429151	0	10182.4527363184	1	1	1	29	2019-03-29T15:08:23.647	NG_ecoli_LTEE_REL606_DM25	-2000	-1732	165.05	DIA_100X_EMPTY_1x1_100ms	b75355c4-e378-4909-a51b-71b28b7e2532	EPI_100X_YFP_1x1_200ms_25sola	EPI_100X_RFP_1x1_200ms_25sola
22	22	11.1666368276218	247	20.4793068789103	1732.41295546559	1063.22267206478	5960042	24129.7246963563	272.286990439262	438.297432083664	1	58932	238.591093117409	220.607642031629	163.593894698912	0	NaN	NaN	NaN	NaN	NaN	216.410629173728	0.999689132440807	21.1186598533843	12.3713511283082	9.84529639039669	3.24006336578853	0.00230382150998801	0.00100156685319357	1	1.00001969506573	1607.73263198661	0	9548.93522267206	1	1	1	29	2019-03-29T15:08:23.647	NG_ecoli_LTEE_REL606_DM25	-2000	-1732	165.05	DIA_100X_EMPTY_1x1_100ms	e200ba45-e06e-436f-a7ae-c2ae9d2b8976	EPI_100X_YFP_1x1_200ms_25sola	EPI_100X_RFP_1x1_200ms_25sola
23	28	11.1726062006542	313	46.1769973170174	1899.60063897764	1029.08306709265	6503602	20778.2811501597	272.286990439262	438.297432083664	2	86918	277.693290734824	220.607642031629	163.593894698912	0	NaN	NaN	NaN	NaN	NaN	279.224160100082	0.973957700674877	27.5476403277606	11.6377434528135	9.80786736999912	2.70303385901806	0.00943348302190385	0.00402215304613192	1	1.000642777447	2081.24618160063	0	9939.4089456869	1	1	1	29	2019-03-29T15:08:23.647	NG_ecoli_LTEE_REL606_DM25	-2000	-1732	165.05	DIA_100X_EMPTY_1x1_100ms	4a69a105-9cef-48a5-9e23-c2bfb236edd9	EPI_100X_YFP_1x1_200ms_25sola	EPI_100X_RFP_1x1_200ms_25sola
24	23	8.95855290170762	206	41.2919892169253	1909.51941747573	842.728155339806	736456	3575.02912621359	272.286990439262	438.297432083664	2	1231815	5979.68446601942	220.607642031629	163.593894698912	1	NaN	NaN	NaN	NaN	NaN	216.753569147553	0.994461387679578	23.2341220982167	10.8771779823887	8.8568193669166	2.92286445248035	0.0593820211138521	0.00352021883121728	1	1.00007161740753	1431.43530179474	0	10403.572815534	1	1	1	29	2019-03-29T15:08:23.647	NG_ecoli_LTEE_REL606_DM25	-2000	-1732	165.05	DIA_100X_EMPTY_1x1_100ms	e2595de2-8f8c-4ef0-8d5e-531d7f09da10	EPI_100X_YFP_1x1_200ms_25sola	EPI_100X_RFP_1x1_200ms_25sola
25	20	12.1386167983131	244	-21.7168868440909	1958.37704918033	605.790983606557	6145970	25188.4016393443	272.286990439262	438.297432083664	1	76585	313.872950819672	220.607642031629	163.593894698912	0	NaN	NaN	NaN	NaN	NaN	215.678926595508	0.999729103827672	19.9787434131284	13.0464341862372	10.2828004325947	3.55969269554712	0.00321788479863836	0.00159941952160418	1	1.0000234181519	1659.13171431209	0	9996.95081967213	1	1	1	29	2019-03-29T15:08:23.647	NG_ecoli_LTEE_REL606_DM25	-2000	-1732	165.05	DIA_100X_EMPTY_1x1_100ms	7cbe66da-e17f-44e7-ad01-87139ea7c124	EPI_100X_YFP_1x1_200ms_25sola	EPI_100X_RFP_1x1_200ms_25sola
1	25	10.1248799977083	253	41.9678642384434	85.2608695652174	1883.63241106719	5057265	19989.1897233202	93.1970067718743	81.2504505299742	2	104842	414.395256916996	259.093184093553	79.0914034461693	0	NaN	NaN	NaN	NaN	NaN	231.981488790385	0.998847961306866	23.6850732616502	11.5527297976892	9.28580943416871	3.11307884915529	0.0216109827294016	0.00376647961218228	1	1.00045902726578	1603.99919949106	0	10230.3320158103	1	1	1	30	2019-03-29T15:08:35.851	NG_ecoli_LTEE_REL606_DM25	-2500	-866	165.05	DIA_100X_EMPTY_1x1_100ms	8694ae11-e865-442e-a6f5-3fcc693c3b1f	EPI_100X_YFP_1x1_200ms_25sola	EPI_100X_RFP_1x1_200ms_25sola
2	26	8.76529646948929	228	46.0504611049433	138.627192982456	1995.8201754386	115321	505.793859649123	93.1970067718743	81.2504505299742	5	2813343	12339.2236842105	259.093184093553	79.0914034461693	3	NaN	NaN	NaN	NaN	NaN	266.327173436892	0.932926834374893	28.3980061145759	11.9037158384103	9.06974564290382	2.53682917429782	0.010750227808822	0.00498561423697653	1	1.00035182479617	1834.71218376793	0	11216.7149122807	1	1	1	30	2019-03-29T15:08:35.851	NG_ecoli_LTEE_REL606_DM25	-2500	-866	165.05	DIA_100X_EMPTY_1x1_100ms	26cab5a6-6042-44fa-9b76-d5756bea73f7	EPI_100X_YFP_1x1_200ms_25sola	EPI_100X_RFP_1x1_200ms_25sola
3	22	9.91670611975694	218	36.2858274503735	428.509174311927	615.371559633028	84477	387.509174311927	93.1970067718743	81.2504505299742	3	1918681	8801.28899082569	259.093184093553	79.0914034461693	3	NaN	NaN	NaN	NaN	NaN	205.295267024744	0.999493805363843	20.9537593447757	11.6193077105085	9.32096397950175	3.21958555790225	0.00817380815989785	0.00368953148016427	1	1.00041934890513	1429.79407289543	0	10494.0733944954	1	1	1	30	2019-03-29T15:08:35.851	NG_ecoli_LTEE_REL606_DM25	-2500	-866	165.05	DIA_100X_EMPTY_1x1_100ms	bdff004e-50fd-40e0-b6d5-245c5917f357	EPI_100X_YFP_1x1_200ms_25sola	EPI_100X_RFP_1x1_200ms_25sola
4	26	10.9548808389566	286	43.4980428836196	1052.08041958042	445.367132867133	85591	299.269230769231	93.1970067718743	81.2504505299742	6	3705828	12957.4405594406	259.093184093553	79.0914034461693	2	NaN	NaN	NaN	NaN	NaN	263.035467993042	0.970070407638701	26.2946866402758	11.8897851079889	9.75291480971722	2.62024766161759	0.0192394085576107	0.00944856035990231	1	1.00430531248311	1964.38560257151	0	9767.85664335664	1	1	1	30	2019-03-29T15:08:35.851	NG_ecoli_LTEE_REL606_DM25	-2500	-866	165.05	DIA_100X_EMPTY_1x1_100ms	1ac71e68-17a8-4397-80e1-fb5f1379b83e	EPI_100X_YFP_1x1_200ms_25sola	EPI_100X_RFP_1x1_200ms_25sola
5	31	11.380651199517	354	47.7359624026844	1313.69209039548	1677.24858757062	6543054	18483.2033898305	93.1970067718743	81.2504505299742	2	98560	278.418079096045	259.093184093553	79.0914034461693	0	NaN	NaN	NaN	NaN	NaN	311.426583787879	0.98901931592675	30.7304991152571	11.5023863012768	9.88227432130656	2.60854733821631	0.00438162703960987	0.00274691569913142	0	1.00046077232341	2357.07448054976	0	9656.69491525424	1	1	1	30	2019-03-29T15:08:35.851	NG_ecoli_LTEE_REL606_DM25	-2500	-866	165.05	DIA_100X_EMPTY_1x1_100ms	a1b2d536-8b60-413e-aca2-45c6766ee7bf	EPI_100X_YFP_1x1_200ms_25sola	EPI_100X_RFP_1x1_200ms_25sola
6	23	9.74003281918938	224	35.6694668416377	1612.51785714286	1521.30357142857	79919	356.78125	93.1970067718743	81.2504505299742	5	2107109	9406.73660714286	259.093184093553	79.0914034461693	1	NaN	NaN	NaN	NaN	NaN	220.363606058278	0.999594563895149	22.0368259710807	12.3001577248844	9.58209601635898	3.20864594390289	0.00571444622889825	0.00243650687033751	1	1.00016324264524	1589.13195240241	0	10371.7321428571	1	1	1	30	2019-03-29T15:08:35.851	NG_ecoli_LTEE_REL606_DM25	-2500	-866	165.05	DIA_100X_EMPTY_1x1_100ms	bb48f476-5102-4ed9-a103-8890b9700ae2	EPI_100X_YFP_1x1_200ms_25sola	EPI_100X_RFP_1x1_200ms_25sola
7	25	10.8866448460824	273	44.2519231448451	1701.0989010989	114.413919413919	8526723	31233.4175824176	93.1970067718743	81.2504505299742	2	123933	453.967032967033	259.093184093553	79.0914034461693	4	NaN	NaN	NaN	NaN	NaN	254.848054203291	0.982504571133436	25.1378434480885	11.5921180205011	9.80280224717277	2.7612762947047	0.00520816095554842	0.00305297040395693	0	1.0003907911713	1897.22300424496	0	10168.8717948718	1	1	1	30	2019-03-29T15:08:35.851	NG_ecoli_LTEE_REL606_DM25	-2500	-866	165.05	DIA_100X_EMPTY_1x1_100ms	7570c132-637b-4ea0-b109-998fd60f250f	EPI_100X_YFP_1x1_200ms_25sola	EPI_100X_RFP_1x1_200ms_25sola
