# Supplementary material for: Genomic and phenotypic evolution of Escherichia coli in a novel citrate-only resource environment
Source: eLife. 2020 May 29;9:e55414. doi: 10.7554/eLife.55414 (PMC7299349; doi:10.7554/eLife.55414)
Supplement: Figure 10—source data 3. [file elife-55414-fig10-data3.zip › 20190329_NG_ecoli_LTEE_871_DM0_001.superSegger.txt]

CellID	LongAxis	ShortAxis	Area	RegionScore	XPosition	YPosition	Fluor1Sum	Fluor1Mean	Fluor1Background	Fluor1BgStd	Fluor1FociNumber	Fluor2Sum	Fluor2Mean	Fluor2Background	Fluor2BgStd	Fluor2FociNumber	Fluor3Sum	Fluor3Mean	Fluor3Background	Fluor3BgStd	Fluor3FociNumber	MeshArea	MeshSolidity	MeshAxisLength	MeshRibsLengthMax	MeshRibsLengthMean	MeshRibsLengthStd	MeshCurvatureMax	MeshCurvatureMean	MeshCurvatureInflection	MeshSinuosity	MeshVolume	NumOfNeighbors	RegionGrayVal	TimeFrames	AgeFrames	RelativeAge	xyFolder	DateTime	Folder	StageXposition	StageYposition	StageZposition	PhaseConfig	UUID	Fluo1Config	Fluo2Config	Fluo3Config
1	40	12.1942852563703	488	8.00087507063856	18.155737704918	534.684426229508	4916569	10074.9364754098	177.508159174031	477.766480841301	4	353563	724.514344262295	799.358754982918	1214.9755180107	0	NaN	NaN	NaN	NaN	NaN	NaN	NaN	NaN	NaN	NaN	NaN	NaN	NaN	NaN	NaN	NaN	0	9044.87295081967	1	1	1	1	2019-03-29T16:01:05.087	NG_ecoli_LTEE_871_DM0	-0	-0	160.2	DIA_100X_EMPTY_1x1_100ms	73598d8c-45a9-48eb-9224-5663581ab11d	EPI_100X_YFP_1x1_200ms_25sola	EPI_100X_RFP_1x1_200ms_25sola
2	25	9.89810838749886	248	42.9769474009926	97.8629032258064	435.278225806452	95461	384.923387096774	177.508159174031	477.766480841301	0	4792747	19325.5927419355	799.358754982918	1214.9755180107	0	NaN	NaN	NaN	NaN	NaN	268.494627212134	0.984343841766019	26.6302328024695	11.5293886247949	9.80495123106223	2.64252106621092	0.0220071786190133	0.0104339703411171	1	1.00514652468662	2010.73908637997	0	11200.4556451613	1	1	1	1	2019-03-29T16:01:05.087	NG_ecoli_LTEE_871_DM0	-0	-0	160.2	DIA_100X_EMPTY_1x1_100ms	c8cf1b98-5a8f-42a5-99cc-00510dd592da	EPI_100X_YFP_1x1_200ms_25sola	EPI_100X_RFP_1x1_200ms_25sola
3	25	12.2536990149079	307	43.2236428176138	102.371335504886	317.315960912052	8795863	28651.0195439739	177.508159174031	477.766480841301	2	275597	897.71009771987	799.358754982918	1214.9755180107	0	NaN	NaN	NaN	NaN	NaN	265.20940388274	0.999687161529521	23.5391968728991	13.364710660709	10.6327634855747	3.75318217197839	0.0386368785312662	0.00809144551623184	0	1.00204120554879	2090.1325550309	0	8653.56351791531	1	1	1	1	2019-03-29T16:01:05.087	NG_ecoli_LTEE_871_DM0	-0	-0	160.2	DIA_100X_EMPTY_1x1_100ms	f27f1583-2523-4c56-b263-b1fff405ff65	EPI_100X_YFP_1x1_200ms_25sola	EPI_100X_RFP_1x1_200ms_25sola
4	33	11.1643560959768	370	-49.9994537393827	120.445945945946	955.416216216216	154630	417.918918918919	177.508159174031	477.766480841301	0	9966234	26935.7675675676	799.358754982918	1214.9755180107	0	NaN	NaN	NaN	NaN	NaN	410.265750833855	0.807746310058293	NaN	NaN	NaN	NaN	NaN	NaN	NaN	NaN	NaN	0	11481.1108108108	1	1	1	1	2019-03-29T16:01:05.087	NG_ecoli_LTEE_871_DM0	-0	-0	160.2	DIA_100X_EMPTY_1x1_100ms	5b4368df-fd9d-4e35-a1c9-51828b6cea0e	EPI_100X_YFP_1x1_200ms_25sola	EPI_100X_RFP_1x1_200ms_25sola
5	28	13.655305458344	383	42.0862126039081	157.587467362924	1220.39164490862	11644356	30403.0182767624	177.508159174031	477.766480841301	1	747074	1950.58485639687	799.358754982918	1214.9755180107	0	NaN	NaN	NaN	NaN	NaN	325.774278366312	0.994537257278383	26.383491721887	14.9780644976862	11.6745456350227	3.96515389201154	0.0410397854001231	0.00688796436091461	2	1.00185808858066	2824.24343129052	0	9027.90600522193	1	1	1	1	2019-03-29T16:01:05.087	NG_ecoli_LTEE_871_DM0	-0	-0	160.2	DIA_100X_EMPTY_1x1_100ms	73183680-6a96-45a6-aefe-be05a25bfea2	EPI_100X_YFP_1x1_200ms_25sola	EPI_100X_RFP_1x1_200ms_25sola
6	24	13.7447992725082	331	6.65071859523851	164.73413897281	2028.33836858006	158143	477.773413897281	177.508159174031	477.766480841301	0	17814395	53819.9244712991	799.358754982918	1214.9755180107	0	NaN	NaN	NaN	NaN	NaN	274.677625087207	0.998357424067958	23.3595556330074	14.3759771344806	11.2405632247811	3.84710706926739	0.0117543511895473	0.00495815771989106	1	1.00087015509286	2318.09165646419	0	9695.03927492447	1	1	1	1	2019-03-29T16:01:05.087	NG_ecoli_LTEE_871_DM0	-0	-0	160.2	DIA_100X_EMPTY_1x1_100ms	ebe120da-7ba1-4aa0-b35a-51952afd337c	EPI_100X_YFP_1x1_200ms_25sola	EPI_100X_RFP_1x1_200ms_25sola
7	26	12.6653773016579	329	40.2179551550278	170.54103343465	330.924012158055	156790	476.565349544073	177.508159174031	477.766480841301	0	12209096	37109.7142857143	799.358754982918	1214.9755180107	0	NaN	NaN	NaN	NaN	NaN	296.180953996236	0.979442810223343	24.9086264954251	14.3987361793137	11.4072274480147	3.45244240672811	0.0239676979678971	0.0114594613988926	1	1.00182085288005	2545.65686573749	0	10643.1094224924	1	1	1	1	2019-03-29T16:01:05.087	NG_ecoli_LTEE_871_DM0	-0	-0	160.2	DIA_100X_EMPTY_1x1_100ms	90edc292-f628-46c0-9af7-1e46a780da8f	EPI_100X_YFP_1x1_200ms_25sola	EPI_100X_RFP_1x1_200ms_25sola
8	46	13.9289108216957	641	48.7730133110119	198.371294851794	1796.03900156006	5609971	8751.90483619345	177.508159174031	477.766480841301	3	412259	643.14976599064	799.358754982918	1214.9755180107	0	NaN	NaN	NaN	NaN	NaN	520.516941254255	0.935648235225206	44.7263654452982	13.5352210521244	11.3771623256568	2.55095428507935	0.0313541491782346	0.0150509226768321	1	1.00779180417343	4546.96277069072	0	8587.07956318253	1	1	1	1	2019-03-29T16:01:05.087	NG_ecoli_LTEE_871_DM0	-0	-0	160.2	DIA_100X_EMPTY_1x1_100ms	653af449-c110-44c8-8abd-2e620324f68d	EPI_100X_YFP_1x1_200ms_25sola	EPI_100X_RFP_1x1_200ms_25sola
9	36	13.1116568916566	472	48.1952990903414	236.875	1437.29025423729	7542101	15979.0275423729	177.508159174031	477.766480841301	2	259376	549.525423728814	799.358754982918	1214.9755180107	0	NaN	NaN	NaN	NaN	NaN	390.784046658886	0.96379756817123	35.4700097649286	12.7085893859949	10.7292939770533	2.69906746943335	0.00854735461493856	0.00391589176968523	1	1.00100208228085	3206.95952836015	0	9027.54237288136	1	1	1	1	2019-03-29T16:01:05.087	NG_ecoli_LTEE_871_DM0	-0	-0	160.2	DIA_100X_EMPTY_1x1_100ms	3211b30c-28b1-465e-bff3-5c5a5b0282c4	EPI_100X_YFP_1x1_200ms_25sola	EPI_100X_RFP_1x1_200ms_25sola
10	39	14.0011165416973	547	49.4088241675623	247.36197440585	1916.45338208409	7064500	12914.9908592322	177.508159174031	477.766480841301	3	379631	694.023765996344	799.358754982918	1214.9755180107	0	NaN	NaN	NaN	NaN	NaN	447.544597800483	0.968943781278271	37.9413654872606	13.5345085762681	11.4935660303068	2.90245873746268	0.00593106463580443	0.00316252565764878	1	1.00074857291772	3936.5196944554	0	8769.37842778793	1	1	1	1	2019-03-29T16:01:05.087	NG_ecoli_LTEE_871_DM0	-0	-0	160.2	DIA_100X_EMPTY_1x1_100ms	0c4350f6-c77b-4405-8670-603b32b2df94	EPI_100X_YFP_1x1_200ms_25sola	EPI_100X_RFP_1x1_200ms_25sola
11	38	13.7084959612644	522	48.6286626613277	271.722222222222	488.124521072797	4763041	9124.59961685824	177.508159174031	477.766480841301	3	285237	546.431034482759	799.358754982918	1214.9755180107	0	NaN	NaN	NaN	NaN	NaN	424.105911165138	0.95484072788337	37.4695192175652	13.1485980609623	11.0393627189519	2.70688949563998	0.010310064329315	0.00577575827609495	1	1.00211054744423	3586.37755774944	0	8801.21455938697	1	1	1	1	2019-03-29T16:01:05.087	NG_ecoli_LTEE_871_DM0	-0	-0	160.2	DIA_100X_EMPTY_1x1_100ms	60902f06-ad09-43a9-b434-5dac531d38df	EPI_100X_YFP_1x1_200ms_25sola	EPI_100X_RFP_1x1_200ms_25sola
12	37	13.7579868919916	510	48.3198569006264	287.262745098039	1865.47254901961	17756655	34816.9705882353	177.508159174031	477.766480841301	2	371208	727.858823529412	799.358754982918	1214.9755180107	0	NaN	NaN	NaN	NaN	NaN	429.022173856048	0.947878859436863	36.2165068417967	13.6743436902867	11.6222802926915	2.76489900257916	0.0135073359336953	0.00710486757000545	1	1.00173507407373	3842.19259651154	0	9097.62941176471	1	1	1	1	2019-03-29T16:01:05.087	NG_ecoli_LTEE_871_DM0	-0	-0	160.2	DIA_100X_EMPTY_1x1_100ms	7a430718-a373-4634-8c59-e38d030e506f	EPI_100X_YFP_1x1_200ms_25sola	EPI_100X_RFP_1x1_200ms_25sola
13	42	12.8936805208054	546	13.8771061090742	334.957875457875	200.261904761905	16576707	30360.2692307692	177.508159174031	477.766480841301	3	541910	992.509157509157	799.358754982918	1214.9755180107	0	NaN	NaN	NaN	NaN	NaN	480.933234553379	0.850336739660681	44.0053377844952	13.853523145187	10.6556843142015	2.83010579789978	0.0480266159770407	0.0177656277680426	1	1.03798388733409	3924.26142664553	1	9171.69597069597	1	1	1	1	2019-03-29T16:01:05.087	NG_ecoli_LTEE_871_DM0	-0	-0	160.2	DIA_100X_EMPTY_1x1_100ms	471fcdbd-6f25-4ddd-bbdd-832596ceedb0	EPI_100X_YFP_1x1_200ms_25sola	EPI_100X_RFP_1x1_200ms_25sola
14	45	14.2373858065654	641	49.3133243160595	366.453978159126	212.00624024961	35728466	55738.6365054602	177.508159174031	477.766480841301	7	847995	1322.92511700468	799.358754982918	1214.9755180107	0	NaN	NaN	NaN	NaN	NaN	543.254804349907	0.953932021912252	43.334369670493	14.9329283213561	12.2109585747318	3.00832848170698	0.0250581800622443	0.011268488219178	1	1.00414299917932	5074.83446926352	2	9297.13728549142	1	1	1	1	2019-03-29T16:01:05.087	NG_ecoli_LTEE_871_DM0	-0	-0	160.2	DIA_100X_EMPTY_1x1_100ms	79305df9-bbc5-45c2-a250-682c5326db87	EPI_100X_YFP_1x1_200ms_25sola	EPI_100X_RFP_1x1_200ms_25sola
15	26	15.3078381989816	398	-49.346359019828	387.954773869347	190.891959798995	4866576	12227.5778894472	177.508159174031	477.766480841301	4	666889	1675.60050251256	799.358754982918	1214.9755180107	0	NaN	NaN	NaN	NaN	NaN	323.478988099132	0.999916794235358	22.011462396724	19.3998010228109	13.7899988147497	5.28451450842377	0.0808721017068369	0.0381310545529627	1	1.05441856545893	3287.51116325907	1	9571.84924623116	1	1	1	1	2019-03-29T16:01:05.087	NG_ecoli_LTEE_871_DM0	-0	-0	160.2	DIA_100X_EMPTY_1x1_100ms	9e071302-51f0-4f08-9826-ade11acf3f91	EPI_100X_YFP_1x1_200ms_25sola	EPI_100X_RFP_1x1_200ms_25sola
16	39	12.3621630189232	482	49.2633679450581	405.101659751037	40.9294605809129	6758867	14022.5456431535	177.508159174031	477.766480841301	3	422179	875.890041493776	799.358754982918	1214.9755180107	0	NaN	NaN	NaN	NaN	NaN	419.047653161102	0.939322819405394	37.6733454970476	13.2986374422559	10.8857047774776	2.65295127466122	0.0112856880316574	0.00578070480135649	1	1.00341200808499	3506.20394297054	0	9093.91493775934	1	1	1	1	2019-03-29T16:01:05.087	NG_ecoli_LTEE_871_DM0	-0	-0	160.2	DIA_100X_EMPTY_1x1_100ms	155b852d-172f-477b-8cbb-47db5668ddf8	EPI_100X_YFP_1x1_200ms_25sola	EPI_100X_RFP_1x1_200ms_25sola
17	24	12.563476533837	303	28.7076782535283	405.092409240924	553.023102310231	8157853	26923.6072607261	177.508159174031	477.766480841301	2	234265	773.151815181518	799.358754982918	1214.9755180107	0	NaN	NaN	NaN	NaN	NaN	266.714870991638	0.998579970559507	23.794439413062	13.1379075108266	10.69549978311	3.50961677913102	0.00730110982650222	0.00375317554254859	1	1.00018769747171	2137.80222785603	0	9191.05610561056	1	1	1	1	2019-03-29T16:01:05.087	NG_ecoli_LTEE_871_DM0	-0	-0	160.2	DIA_100X_EMPTY_1x1_100ms	24bf72f9-8890-49b2-84e5-fc150852e298	EPI_100X_YFP_1x1_200ms_25sola	EPI_100X_RFP_1x1_200ms_25sola
18	29	10.5466671493839	306	44.5825020075682	440.173202614379	17.4542483660131	2956171	9660.68954248366	177.508159174031	477.766480841301	3	457122	1493.86274509804	799.358754982918	1214.9755180107	0	NaN	NaN	NaN	NaN	NaN	290.205623028989	0.983215500408185	28.4165879786855	11.7771194234822	9.84846236653203	2.83106819218585	0.00677405756543693	0.00224887677703229	2	1.00015729731655	2164.70475496872	1	9230.04248366013	1	1	1	1	2019-03-29T16:01:05.087	NG_ecoli_LTEE_871_DM0	-0	-0	160.2	DIA_100X_EMPTY_1x1_100ms	4bed1c85-195c-406a-95df-04abd957f9dc	EPI_100X_YFP_1x1_200ms_25sola	EPI_100X_RFP_1x1_200ms_25sola
19	24	10.5743986954398	255	25.4187513931012	458.011764705882	34.5411764705882	2432908	9540.81568627451	177.508159174031	477.766480841301	2	244756	959.827450980392	799.358754982918	1214.9755180107	0	NaN	NaN	NaN	NaN	NaN	250.373636763741	0.998621789101182	24.4316399529668	12.0349604414427	9.87900181591051	3.00432760970146	0.0159144735297359	0.00803404528287903	1	1.00255126579364	1872.7018153713	1	9282.90196078431	1	1	1	1	2019-03-29T16:01:05.087	NG_ecoli_LTEE_871_DM0	-0	-0	160.2	DIA_100X_EMPTY_1x1_100ms	e2b59e46-8c68-4595-b8be-62b0b7e3b799	EPI_100X_YFP_1x1_200ms_25sola	EPI_100X_RFP_1x1_200ms_25sola
20	38	13.5257255985207	514	49.3740324424941	458.509727626459	460.019455252918	12214787	23764.1770428016	177.508159174031	477.766480841301	3	286541	557.472762645914	799.358754982918	1214.9755180107	0	NaN	NaN	NaN	NaN	NaN	423.988055735363	0.963567915231337	36.9634424117915	13.4094232791836	11.1699001245971	2.87342359770624	0.00902986366579586	0.00392193877700066	1	1.0012019497736	3622.1036300109	0	8672.34241245136	1	1	1	1	2019-03-29T16:01:05.087	NG_ecoli_LTEE_871_DM0	-0	-0	160.2	DIA_100X_EMPTY_1x1_100ms	70e13a24-6d8d-46af-8df3-b79c12d6ac2e	EPI_100X_YFP_1x1_200ms_25sola	EPI_100X_RFP_1x1_200ms_25sola
21	24	12.3732645060934	297	32.2188722078765	507.912457912458	1998.02693602694	114217	384.569023569024	177.508159174031	477.766480841301	0	12274552	41328.4579124579	799.358754982918	1214.9755180107	0	NaN	NaN	NaN	NaN	NaN	265.983365298904	0.99701864482735	22.9601578955039	13.6802828699765	11.1604031706514	3.4271145206309	0.0197027789482478	0.0113849135062587	0	1.00457992956451	2246.07637259093	0	10003.4646464646	1	1	1	1	2019-03-29T16:01:05.087	NG_ecoli_LTEE_871_DM0	-0	-0	160.2	DIA_100X_EMPTY_1x1_100ms	e17a84f2-71f5-4e71-a9c1-18fac217323e	EPI_100X_YFP_1x1_200ms_25sola	EPI_100X_RFP_1x1_200ms_25sola
22	31	19.1858462936694	595	-35.4098015368614	530.512605042017	1504.97983193277	5242338	8810.65210084034	177.508159174031	477.766480841301	7	1046056	1758.07731092437	799.358754982918	1214.9755180107	0	NaN	NaN	NaN	NaN	NaN	505.495053000928	0.995175869445792	28.7014962815086	22.2154457436609	16.8029232776597	5.9877357583851	0.113928029193935	0.0485532860282913	1	1.15891817411119	6364.49732601528	1	10178.0537815126	1	1	1	1	2019-03-29T16:01:05.087	NG_ecoli_LTEE_871_DM0	-0	-0	160.2	DIA_100X_EMPTY_1x1_100ms	899c57cd-3ce3-45f3-becb-5729e63234dd	EPI_100X_YFP_1x1_200ms_25sola	EPI_100X_RFP_1x1_200ms_25sola
23	22	13.5669295224911	298	-27.4612760632397	538.107382550336	1008.24832214765	113396	380.523489932886	177.508159174031	477.766480841301	0	9361638	31414.8926174497	799.358754982918	1214.9755180107	0	NaN	NaN	NaN	NaN	NaN	255.983232393278	0.999897881479183	20.3121482340957	15.7912759317878	12.2079646440771	4.09023001845116	0.0102146334420617	0.00454210560449473	1	1.00058350695702	2377.56426318377	0	10410.9597315436	1	1	1	1	2019-03-29T16:01:05.087	NG_ecoli_LTEE_871_DM0	-0	-0	160.2	DIA_100X_EMPTY_1x1_100ms	9cab2e0a-01f2-49b4-8d05-29dbea8e91ee	EPI_100X_YFP_1x1_200ms_25sola	EPI_100X_RFP_1x1_200ms_25sola
24	40	12.9988397028444	520	46.2492756172644	556.405769230769	393.140384615385	187012	359.638461538462	177.508159174031	477.766480841301	0	18507889	35592.0942307692	799.358754982918	1214.9755180107	0	NaN	NaN	NaN	NaN	NaN	438.049162152439	0.881563244250322	40.0014448933311	12.902924328468	10.6332673423523	2.61083499983229	0.037143163638078	0.0168628495736612	2	1.03238438729135	3552.2132206069	0	10102.2711538462	1	1	1	1	2019-03-29T16:01:05.087	NG_ecoli_LTEE_871_DM0	-0	-0	160.2	DIA_100X_EMPTY_1x1_100ms	d5a566a4-685d-4a30-b785-8e121fa1dca7	EPI_100X_YFP_1x1_200ms_25sola	EPI_100X_RFP_1x1_200ms_25sola
25	31	10.7705347566748	334	47.8967133201006	553.808383233533	1491.1377245509	10808216	32359.9281437126	177.508159174031	477.766480841301	1	293128	877.62874251497	799.358754982918	1214.9755180107	0	NaN	NaN	NaN	NaN	NaN	294.631654582528	0.995708854225891	29.3374237967666	12.7156002513023	9.81231469692881	3.00770178147412	0.00706309286806342	0.00314217241243937	1	1.0006158194913	2218.47629478274	1	9345.04790419162	1	1	1	1	2019-03-29T16:01:05.087	NG_ecoli_LTEE_871_DM0	-0	-0	160.2	DIA_100X_EMPTY_1x1_100ms	b2b4fae5-e942-41f4-acd9-de13d3691bf2	EPI_100X_YFP_1x1_200ms_25sola	EPI_100X_RFP_1x1_200ms_25sola
26	30	12.4625234461137	374	47.855355382863	585.061497326203	1041.53743315508	8741819	23373.8475935829	177.508159174031	477.766480841301	2	340480	910.374331550802	799.358754982918	1214.9755180107	0	NaN	NaN	NaN	NaN	NaN	322.927319655071	0.977511169947999	28.9339213102874	12.9681272796605	10.769557844571	3.10752964728472	0.0121260189922486	0.00472686492330314	1	1.00100359790984	2635.68147345887	0	8919.89572192513	1	1	1	1	2019-03-29T16:01:05.087	NG_ecoli_LTEE_871_DM0	-0	-0	160.2	DIA_100X_EMPTY_1x1_100ms	cb4acb82-55ba-4a41-836d-9ec6ce22e30f	EPI_100X_YFP_1x1_200ms_25sola	EPI_100X_RFP_1x1_200ms_25sola
27	37	13.2180692926038	490	46.9155221737229	634.35306122449	1927.10816326531	2541279	5186.28367346939	177.508159174031	477.766480841301	2	355298	725.097959183673	799.358754982918	1214.9755180107	0	NaN	NaN	NaN	NaN	NaN	422.781925830114	0.967752719050136	36.7891026991616	13.3212385691207	11.0829138764206	2.99357820474855	0.0377381305358729	0.0168349577876037	1	1.00907800544024	3549.08984429164	0	8918.08775510204	1	1	1	1	2019-03-29T16:01:05.087	NG_ecoli_LTEE_871_DM0	-0	-0	160.2	DIA_100X_EMPTY_1x1_100ms	94bfc8f3-d713-4938-be66-60be5308f25e	EPI_100X_YFP_1x1_200ms_25sola	EPI_100X_RFP_1x1_200ms_25sola
28	38	11.9804228831873	457	49.3921054635855	637.177242888403	1858.89277899344	8758202	19164.5557986871	177.508159174031	477.766480841301	2	271981	595.144420131291	799.358754982918	1214.9755180107	0	NaN	NaN	NaN	NaN	NaN	395.631531228778	0.968588627745262	37.4443243484554	12.0592464887211	10.2863738425272	2.54297977135976	0.0109632762810425	0.00523143771206349	0	1.0024647729384	3111.71983333574	0	9002.70897155361	1	1	1	1	2019-03-29T16:01:05.087	NG_ecoli_LTEE_871_DM0	-0	-0	160.2	DIA_100X_EMPTY_1x1_100ms	ef0f409b-1bed-48d2-b8ae-48f6b1ed88a2	EPI_100X_YFP_1x1_200ms_25sola	EPI_100X_RFP_1x1_200ms_25sola
29	21	9.84280314371683	207	35.1732272254427	636.642512077295	1992.48309178744	80548	389.12077294686	177.508159174031	477.766480841301	0	5778405	27915	799.358754982918	1214.9755180107	0	NaN	NaN	NaN	NaN	NaN	219.338871574803	0.997969466120431	21.5556751804297	11.8549232100236	9.76297595480893	3.00281762770256	0.00440627129006754	0.00276903171465353	0	1.00022227707585	1613.67455667526	0	11143.8405797101	1	1	1	1	2019-03-29T16:01:05.087	NG_ecoli_LTEE_871_DM0	-0	-0	160.2	DIA_100X_EMPTY_1x1_100ms	1785f959-785e-47a5-b145-19c67343b8a2	EPI_100X_YFP_1x1_200ms_25sola	EPI_100X_RFP_1x1_200ms_25sola
30	30	12.7577065137697	383	48.2379182722996	641.135770234987	79.6318537859008	5533099	14446.7336814621	177.508159174031	477.766480841301	2	242989	634.436031331593	799.358754982918	1214.9755180107	0	NaN	NaN	NaN	NaN	NaN	317.720300621496	0.996798864621642	27.7447288297998	13.1281852152757	11.1433825655854	3.1137775797078	0.00511465861995522	0.00306579701003013	0	1.0004715397651	2705.8545449292	0	8845.00261096606	1	1	1	1	2019-03-29T16:01:05.087	NG_ecoli_LTEE_871_DM0	-0	-0	160.2	DIA_100X_EMPTY_1x1_100ms	6a717d05-aa4e-4757-86da-842292633467	EPI_100X_YFP_1x1_200ms_25sola	EPI_100X_RFP_1x1_200ms_25sola
31	21	10.2294016449409	215	1.33699617344069	643.13488372093	2030.98139534884	105648	491.386046511628	177.508159174031	477.766480841301	0	6441975	29962.6744186047	799.358754982918	1214.9755180107	0	NaN	NaN	NaN	NaN	NaN	242.513207877155	0.974652326516171	23.1258549138101	12.3411516570502	10.0216044196766	2.97299035477664	0.0514430308708354	0.0229494133104281	1	1.01963747635176	1824.15689843942	0	11279.2837209302	1	1	1	1	2019-03-29T16:01:05.087	NG_ecoli_LTEE_871_DM0	-0	-0	160.2	DIA_100X_EMPTY_1x1_100ms	2c52fa4a-a0a9-497e-bb3a-1a0e0139a9e6	EPI_100X_YFP_1x1_200ms_25sola	EPI_100X_RFP_1x1_200ms_25sola
32	46	13.0791556949774	602	46.9255369355284	667.767441860465	1826.05481727575	19768139	32837.4401993355	177.508159174031	477.766480841301	2	380592	632.212624584718	799.358754982918	1214.9755180107	0	NaN	NaN	NaN	NaN	NaN	502.971347062619	0.897070443165079	46.4554249535773	12.8907514612839	10.4888079865997	2.65538961307925	0.0139714630636717	0.00783767147212589	1	1.00556194048802	4014.01128076419	0	9309.73920265781	1	1	1	1	2019-03-29T16:01:05.087	NG_ecoli_LTEE_871_DM0	-0	-0	160.2	DIA_100X_EMPTY_1x1_100ms	82f5ecd3-2635-4a04-88cb-6b0eb6ae7bec	EPI_100X_YFP_1x1_200ms_25sola	EPI_100X_RFP_1x1_200ms_25sola
33	24	10.9131230670904	262	34.2319963942706	653.221374045802	743.667938931298	86083	328.56106870229	177.508159174031	477.766480841301	0	6108196	23313.7251908397	799.358754982918	1214.9755180107	0	NaN	NaN	NaN	NaN	NaN	256.139552341124	0.986671686880336	24.7853935249707	12.3191610920752	10.0422559328142	2.88931633586852	0.00362640593815792	0.00156381311927338	1	1.00008309597063	1963.1264338331	0	11024.7709923664	1	1	1	1	2019-03-29T16:01:05.087	NG_ecoli_LTEE_871_DM0	-0	-0	160.2	DIA_100X_EMPTY_1x1_100ms	9aca4df2-feca-41b7-af9d-5c3ea7904f37	EPI_100X_YFP_1x1_200ms_25sola	EPI_100X_RFP_1x1_200ms_25sola
34	28	14.2451567146367	399	40.9829329814729	683.152882205514	1721.74436090226	145161	363.812030075188	177.508159174031	477.766480841301	0	16747219	41972.9799498747	799.358754982918	1214.9755180107	0	NaN	NaN	NaN	NaN	NaN	320.992773728492	0.968336653742251	26.7458306790422	14.2816709282926	11.5204441533095	3.29095575030941	0.0503742386142947	0.030289761256022	0	1.04499803898552	2787.94638888186	0	9285.65914786967	1	1	1	1	2019-03-29T16:01:05.087	NG_ecoli_LTEE_871_DM0	-0	-0	160.2	DIA_100X_EMPTY_1x1_100ms	327d1455-1918-4f35-b889-06be2b0dd7bd	EPI_100X_YFP_1x1_200ms_25sola	EPI_100X_RFP_1x1_200ms_25sola
35	41	13.3266691115525	547	49.5548710046505	708.553930530165	662.689213893967	10615564	19406.8811700183	177.508159174031	477.766480841301	2	580684	1061.57952468007	799.358754982918	1214.9755180107	0	NaN	NaN	NaN	NaN	NaN	460.752038775164	0.968281742055087	40.5976199142661	12.9510653591506	11.1024877976956	2.59345449290044	0.00605212945263612	0.00266461759338638	2	1.00022097287334	3930.34852865087	0	9247.18281535649	1	1	1	1	2019-03-29T16:01:05.087	NG_ecoli_LTEE_871_DM0	-0	-0	160.2	DIA_100X_EMPTY_1x1_100ms	37bd667c-7ee5-40fd-95b6-143c861ee4b5	EPI_100X_YFP_1x1_200ms_25sola	EPI_100X_RFP_1x1_200ms_25sola
36	21	10.7882270118095	227	15.3890377605243	699.052863436123	692.136563876652	146957	647.387665198238	177.508159174031	477.766480841301	0	2065489	9099.0704845815	799.358754982918	1214.9755180107	0	NaN	NaN	NaN	NaN	NaN	215.536194510323	0.999722228603208	20.7735027616696	12.6417208499961	9.8694098536335	3.44206786909221	0.0119653323826268	0.0056161518325514	1	1.00095810346568	1589.21253748948	0	10653.0969162996	1	1	1	1	2019-03-29T16:01:05.087	NG_ecoli_LTEE_871_DM0	-0	-0	160.2	DIA_100X_EMPTY_1x1_100ms	9aa7e0d8-dbe5-4993-8670-151b1a821ab9	EPI_100X_YFP_1x1_200ms_25sola	EPI_100X_RFP_1x1_200ms_25sola
37	39	12.9553675086511	506	48.8738711114677	714.096837944664	1264.38932806324	3015641	5959.76482213439	177.508159174031	477.766480841301	2	230011	454.567193675889	799.358754982918	1214.9755180107	0	NaN	NaN	NaN	NaN	NaN	423.781250278775	0.944145330117577	38.5410177036291	12.9558826602672	10.7256345500299	2.58138140224065	0.00849508345554043	0.00294828326771255	3	1.0007293037623	3482.24281041424	0	8928.98418972332	1	1	1	1	2019-03-29T16:01:05.087	NG_ecoli_LTEE_871_DM0	-0	-0	160.2	DIA_100X_EMPTY_1x1_100ms	c9e88441-4081-45b0-96c3-2913fdf23b4d	EPI_100X_YFP_1x1_200ms_25sola	EPI_100X_RFP_1x1_200ms_25sola
38	45	14.395427708038	648	36.377324775794	728.814814814815	1660.2037037037	6930566	10695.3179012346	177.508159174031	477.766480841301	5	392378	605.521604938272	799.358754982918	1214.9755180107	0	NaN	NaN	NaN	NaN	NaN	530.859628941155	0.869298353879659	45.0794042093234	15.6544717849431	11.384225737945	2.93895304329788	0.0578660720933716	0.0164832898914342	2	1.01547961603363	4588.54554223167	0	9170.93518518518	1	1	1	1	2019-03-29T16:01:05.087	NG_ecoli_LTEE_871_DM0	-0	-0	160.2	DIA_100X_EMPTY_1x1_100ms	48e45d0c-154c-4bc1-aba1-fffe42d30d9e	EPI_100X_YFP_1x1_200ms_25sola	EPI_100X_RFP_1x1_200ms_25sola
39	20	9.89437951575937	198	-31.7345320756841	739.686868686869	259.964646464646	4629118	23379.3838383838	177.508159174031	477.766480841301	1	113629	573.883838383838	799.358754982918	1214.9755180107	0	NaN	NaN	NaN	NaN	NaN	204.325609454891	0.999797123885415	18.3062649460439	14.2633464236908	10.5673135560773	4.03156795707088	0.0123676220982256	0.00637552602155073	1	1.00096744444453	1605.53143528652	1	8889.85353535354	1	1	1	1	2019-03-29T16:01:05.087	NG_ecoli_LTEE_871_DM0	-0	-0	160.2	DIA_100X_EMPTY_1x1_100ms	e661c5b6-5001-465b-a88f-80e311211b45	EPI_100X_YFP_1x1_200ms_25sola	EPI_100X_RFP_1x1_200ms_25sola
40	28	10.3506674562752	290	12.5093113735464	744.906896551724	270.613793103448	6657443	22956.7	177.508159174031	477.766480841301	1	164938	568.751724137931	799.358754982918	1214.9755180107	0	NaN	NaN	NaN	NaN	NaN	294.797720867923	0.902652039683293	27.2773438855926	13.4402693602245	10.2694617822826	2.97578429521762	0.0393159463988674	0.0255188426473011	0	1.03159286354772	2259.36983570096	1	9371.70689655172	1	1	1	1	2019-03-29T16:01:05.087	NG_ecoli_LTEE_871_DM0	-0	-0	160.2	DIA_100X_EMPTY_1x1_100ms	adba5c0c-199e-495f-8e32-f394f4c7b588	EPI_100X_YFP_1x1_200ms_25sola	EPI_100X_RFP_1x1_200ms_25sola
41	29	15.1635623632685	447	0.818588149863941	758.078299776286	619.646532438479	192671	431.031319910515	177.508159174031	477.766480841301	0	19347930	43283.9597315436	799.358754982918	1214.9755180107	0	NaN	NaN	NaN	NaN	NaN	356.458802510827	0.990694158217902	28.0944295580421	15.1671235831257	12.2861226639665	3.66591159561479	0.0404123412862505	0.0230407149175064	0	1.02813719715604	3330.73279898876	1	9426.18120805369	1	1	1	1	2019-03-29T16:01:05.087	NG_ecoli_LTEE_871_DM0	-0	-0	160.2	DIA_100X_EMPTY_1x1_100ms	2dc24f45-1a8e-4f3f-b7aa-4753dbb31fcb	EPI_100X_YFP_1x1_200ms_25sola	EPI_100X_RFP_1x1_200ms_25sola
42	31	10.9121079105656	339	48.8418742782683	766.728613569322	604.628318584071	146602	432.454277286136	177.508159174031	477.766480841301	0	12944032	38182.9852507375	799.358754982918	1214.9755180107	0	NaN	NaN	NaN	NaN	NaN	352.596189646444	0.915667482446199	32.6700382964689	14.0911673186328	10.2981152905015	3.02450855480023	0.0713217748223964	0.0261783878159077	1	1.02380476273658	2721.16592553093	1	10812.0029498525	1	1	1	1	2019-03-29T16:01:05.087	NG_ecoli_LTEE_871_DM0	-0	-0	160.2	DIA_100X_EMPTY_1x1_100ms	0bb1167c-7d9e-4b8c-a347-9b9cf9df0325	EPI_100X_YFP_1x1_200ms_25sola	EPI_100X_RFP_1x1_200ms_25sola
43	39	12.709474548518	496	49.1815296473834	795.673387096774	344.711693548387	14980077	30201.7681451613	177.508159174031	477.766480841301	2	255516	515.153225806452	799.358754982918	1214.9755180107	0	NaN	NaN	NaN	NaN	NaN	426.724432279789	0.900905611233439	37.7888908506863	13.6182686337894	10.9862742822872	2.89289168364107	0.0188426840338014	0.0072430336280527	1	1.00469066987652	3582.24183247877	0	9033.90322580645	1	1	1	1	2019-03-29T16:01:05.087	NG_ecoli_LTEE_871_DM0	-0	-0	160.2	DIA_100X_EMPTY_1x1_100ms	181b559e-e3c5-4b8f-8214-be050a8a3954	EPI_100X_YFP_1x1_200ms_25sola	EPI_100X_RFP_1x1_200ms_25sola
44	34	12.927366012266	440	49.0407014876598	809.813636363636	1699.77272727273	7058514	16042.0772727273	177.508159174031	477.766480841301	2	236565	537.647727272727	799.358754982918	1214.9755180107	0	NaN	NaN	NaN	NaN	NaN	372.997278789588	0.972602963198415	32.60712249808	13.4431455091201	11.1522689125281	2.82956684727838	0.0150111974764382	0.00945844359096407	0	1.00600701935154	3185.14217203039	0	8933.60681818182	1	1	1	1	2019-03-29T16:01:05.087	NG_ecoli_LTEE_871_DM0	-0	-0	160.2	DIA_100X_EMPTY_1x1_100ms	34dbf380-1c6d-48cc-b97e-4985f3c41b09	EPI_100X_YFP_1x1_200ms_25sola	EPI_100X_RFP_1x1_200ms_25sola
45	35	11.8360425728363	415	48.1418640860777	833.320481927711	139.725301204819	12323550	29695.3012048193	177.508159174031	477.766480841301	2	272029	655.49156626506	799.358754982918	1214.9755180107	0	NaN	NaN	NaN	NaN	NaN	374.06156543815	0.95971451154703	34.8704305444843	12.5676179318029	10.5305452685021	2.56745861565324	0.0116158240731965	0.00508583514684164	1	1.00174775201229	3037.02879637838	0	9197.00481927711	1	1	1	1	2019-03-29T16:01:05.087	NG_ecoli_LTEE_871_DM0	-0	-0	160.2	DIA_100X_EMPTY_1x1_100ms	d026ad92-953d-4019-8ce1-aa1d349dcc97	EPI_100X_YFP_1x1_200ms_25sola	EPI_100X_RFP_1x1_200ms_25sola
46	16	2.70536458851299	46	-49.9999993688027	836	3.06521739130435	567151	12329.3695652174	177.508159174031	477.766480841301	1	26874	584.217391304348	799.358754982918	1214.9755180107	0	NaN	NaN	NaN	NaN	NaN	NaN	NaN	NaN	NaN	NaN	NaN	NaN	NaN	NaN	NaN	NaN	1	10056.2826086957	1	1	1	1	2019-03-29T16:01:05.087	NG_ecoli_LTEE_871_DM0	-0	-0	160.2	DIA_100X_EMPTY_1x1_100ms	afb3e1de-7970-4559-aae7-35278890cd22	EPI_100X_YFP_1x1_200ms_25sola	EPI_100X_RFP_1x1_200ms_25sola
47	30	11.6029579278041	348	46.1975119077823	840.152298850575	205.123563218391	8001061	22991.5545977011	177.508159174031	477.766480841301	2	320318	920.454022988506	799.358754982918	1214.9755180107	0	NaN	NaN	NaN	NaN	NaN	307.880889530425	0.98947852771735	28.718606257043	12.3762718816708	10.4386065405719	2.87065246189826	0.00900463895548064	0.00486876887807802	1	1.00135186836496	2457.75335156759	0	9059.29885057471	1	1	1	1	2019-03-29T16:01:05.087	NG_ecoli_LTEE_871_DM0	-0	-0	160.2	DIA_100X_EMPTY_1x1_100ms	2f4a0d3d-980d-4d93-9aad-825a90734597	EPI_100X_YFP_1x1_200ms_25sola	EPI_100X_RFP_1x1_200ms_25sola
48	20	8.01684631547334	168	-48.8722528466687	854.244047619048	6.38690476190476	5894783	35087.994047619	177.508159174031	477.766480841301	1	109404	651.214285714286	799.358754982918	1214.9755180107	0	NaN	NaN	NaN	NaN	NaN	NaN	NaN	NaN	NaN	NaN	NaN	NaN	NaN	NaN	NaN	NaN	1	9410.95238095238	1	1	1	1	2019-03-29T16:01:05.087	NG_ecoli_LTEE_871_DM0	-0	-0	160.2	DIA_100X_EMPTY_1x1_100ms	5543c411-3a23-4719-a5f7-7c8f6db3d6b3	EPI_100X_YFP_1x1_200ms_25sola	EPI_100X_RFP_1x1_200ms_25sola
49	34	14.4595246457024	493	48.0439060286328	906.458417849899	188.853955375254	6916598	14029.6105476673	177.508159174031	477.766480841301	2	418913	849.722109533469	799.358754982918	1214.9755180107	0	NaN	NaN	NaN	NaN	NaN	410.487847675553	0.993147490320995	33.0654032223456	14.0449518519459	11.9340948450987	3.41533371765012	0.0195421978862213	0.00722825387072131	1	1.00354958397468	3698.64521582804	0	8722.89249492901	1	1	1	1	2019-03-29T16:01:05.087	NG_ecoli_LTEE_871_DM0	-0	-0	160.2	DIA_100X_EMPTY_1x1_100ms	62c46a18-9fc3-42b5-a306-e4a4544f348c	EPI_100X_YFP_1x1_200ms_25sola	EPI_100X_RFP_1x1_200ms_25sola
50	40	14.5726301807041	583	49.1601380213986	927.399656946827	91.1080617495712	18455254	31655.667238422	177.508159174031	477.766480841301	3	358026	614.109777015437	799.358754982918	1214.9755180107	0	NaN	NaN	NaN	NaN	NaN	493.466653351303	0.965198559979785	38.9099725024655	15.1534456908058	12.3304721088419	3.24685249235611	0.00657712041082019	0.00298595364185761	1	1.00028472542951	4646.33175238223	0	8604.03945111492	1	1	1	1	2019-03-29T16:01:05.087	NG_ecoli_LTEE_871_DM0	-0	-0	160.2	DIA_100X_EMPTY_1x1_100ms	4d0a4c49-37fe-4e05-a4c0-581e49872889	EPI_100X_YFP_1x1_200ms_25sola	EPI_100X_RFP_1x1_200ms_25sola
51	32	12.678285811179	406	48.7579183535073	978.433497536946	91.2980295566502	5403238	13308.4679802956	177.508159174031	477.766480841301	2	212218	522.704433497537	799.358754982918	1214.9755180107	0	NaN	NaN	NaN	NaN	NaN	349.816003339414	0.981838866636594	31.1988362691882	13.0291693630741	10.9403279423741	2.92786532911924	0.00688170713587237	0.00297216582343915	2	1.00013640911969	2932.84395916104	0	8671.53940886699	1	1	1	1	2019-03-29T16:01:05.087	NG_ecoli_LTEE_871_DM0	-0	-0	160.2	DIA_100X_EMPTY_1x1_100ms	2ae34446-bbc5-45dd-86b3-68815bfc976f	EPI_100X_YFP_1x1_200ms_25sola	EPI_100X_RFP_1x1_200ms_25sola
52	27	13.6954414739563	379	17.6248456641141	1004.74670184697	354.963060686016	12301924	32458.9023746702	177.508159174031	477.766480841301	1	248780	656.411609498681	799.358754982918	1214.9755180107	0	NaN	NaN	NaN	NaN	NaN	321.682360853094	0.998411861211891	26.2256032438902	14.2803917506692	11.7446314774934	3.77768033059811	0.0113007467800183	0.00659684820167715	1	1.00048898506317	2841.149954262	0	8613.77308707124	1	1	1	1	2019-03-29T16:01:05.087	NG_ecoli_LTEE_871_DM0	-0	-0	160.2	DIA_100X_EMPTY_1x1_100ms	f25a4aed-a258-421e-b726-7ba2db32144b	EPI_100X_YFP_1x1_200ms_25sola	EPI_100X_RFP_1x1_200ms_25sola
53	34	12.6074649519987	429	48.8812212803914	1039.62470862471	835.337995337995	5771688	13453.8181818182	177.508159174031	477.766480841301	2	212861	496.179487179487	799.358754982918	1214.9755180107	0	NaN	NaN	NaN	NaN	NaN	360.108428833142	0.96541759403448	33.1400382079609	12.3265006515256	10.6081155608277	2.67785099939589	0.0131404549437191	0.0059984415015858	1	1.00279559524992	2928.99999144741	0	9025.70163170163	1	1	1	1	2019-03-29T16:01:05.087	NG_ecoli_LTEE_871_DM0	-0	-0	160.2	DIA_100X_EMPTY_1x1_100ms	69d5edad-8513-4516-93ab-4f3f17ac80e0	EPI_100X_YFP_1x1_200ms_25sola	EPI_100X_RFP_1x1_200ms_25sola
54	21	10.7586863797917	226	-19.852360160729	1058.86725663717	1322.70353982301	121104	535.858407079646	177.508159174031	477.766480841301	1	2173943	9619.21681415929	799.358754982918	1214.9755180107	0	NaN	NaN	NaN	NaN	NaN	221.838444743726	0.999016993424524	20.6038423132714	13.8603233320648	10.046320203141	3.76619565269022	0.0475709273592058	0.0237331226275208	1	1.01769882925852	1633.24798539258	0	10665.3362831858	1	1	1	1	2019-03-29T16:01:05.087	NG_ecoli_LTEE_871_DM0	-0	-0	160.2	DIA_100X_EMPTY_1x1_100ms	0b250c16-5cf5-46fb-8338-0a2631bd0b84	EPI_100X_YFP_1x1_200ms_25sola	EPI_100X_RFP_1x1_200ms_25sola
55	25	11.9377990404787	299	33.8671193976642	1060.6856187291	206.795986622074	5948374	19894.2274247492	177.508159174031	477.766480841301	2	153701	514.05016722408	799.358754982918	1214.9755180107	0	NaN	NaN	NaN	NaN	NaN	274.45588103462	0.991595173322909	25.536023512566	12.6156680644984	10.2558845964886	3.19386755633513	0.0220650669725372	0.00911762247732289	1	1.00375501928596	2109.54795124926	1	9011.22742474916	1	1	1	1	2019-03-29T16:01:05.087	NG_ecoli_LTEE_871_DM0	-0	-0	160.2	DIA_100X_EMPTY_1x1_100ms	b28a4bb1-71fe-42b8-8531-ad991049e99c	EPI_100X_YFP_1x1_200ms_25sola	EPI_100X_RFP_1x1_200ms_25sola
56	23	11.2437885264795	260	-2.73254237118603	1067.33846153846	185.096153846154	5348327	20570.4884615385	177.508159174031	477.766480841301	1	133098	511.915384615385	799.358754982918	1214.9755180107	0	NaN	NaN	NaN	NaN	NaN	243.867861702051	0.999648249114013	22.8965994707917	12.684267212312	10.3608361522508	3.17492519899775	0.00930235904824665	0.00598535793859432	0	1.00116536121761	1930.41409531029	1	8991.17692307692	1	1	1	1	2019-03-29T16:01:05.087	NG_ecoli_LTEE_871_DM0	-0	-0	160.2	DIA_100X_EMPTY_1x1_100ms	fd38cf93-3f27-47ba-b13a-fbcdb53e51f1	EPI_100X_YFP_1x1_200ms_25sola	EPI_100X_RFP_1x1_200ms_25sola
57	30	11.796182759219	354	46.6702964889076	1067.05084745763	1523.25423728814	2007497	5670.89548022599	177.508159174031	477.766480841301	2	185127	522.957627118644	799.358754982918	1214.9755180107	0	NaN	NaN	NaN	NaN	NaN	312.481450884128	0.97129062059104	29.6096880445678	12.083881058955	10.2789342305186	2.70418713605214	0.012527823205052	0.00615504406393079	1	1.00121574927383	2457.08334272472	0	9081.12994350282	1	1	1	1	2019-03-29T16:01:05.087	NG_ecoli_LTEE_871_DM0	-0	-0	160.2	DIA_100X_EMPTY_1x1_100ms	2fbc1bec-3e47-44ea-be1e-91d4ad94b815	EPI_100X_YFP_1x1_200ms_25sola	EPI_100X_RFP_1x1_200ms_25sola
58	46	13.4326081162167	618	48.4196716862089	1092.51618122977	1108.19579288026	11171356	18076.6278317152	177.508159174031	477.766480841301	4	945442	1529.84142394822	799.358754982918	1214.9755180107	0	NaN	NaN	NaN	NaN	NaN	503.305436637662	0.902010191458449	45.6991448944416	13.6729365518088	10.826154387629	2.45047009138396	0.0156175134243554	0.00720635024243715	2	1.00804453849467	4206.74693875484	0	9395.23300970874	1	1	1	1	2019-03-29T16:01:05.087	NG_ecoli_LTEE_871_DM0	-0	-0	160.2	DIA_100X_EMPTY_1x1_100ms	a06241f2-f675-4bad-b2c6-badbc4775fb5	EPI_100X_YFP_1x1_200ms_25sola	EPI_100X_RFP_1x1_200ms_25sola
59	36	12.6130734051213	455	49.2461625142866	1100.6967032967	1149.02857142857	4283758	9414.85274725275	177.508159174031	477.766480841301	2	767468	1686.74285714286	799.358754982918	1214.9755180107	0	NaN	NaN	NaN	NaN	NaN	401.390113364876	0.955308662746084	36.2277758804536	13.1540948360375	10.852162567966	2.64337713310782	0.0105875032573345	0.00456689185119115	1	1.00120629634359	3350.9205869815	0	8907.82197802198	1	1	1	1	2019-03-29T16:01:05.087	NG_ecoli_LTEE_871_DM0	-0	-0	160.2	DIA_100X_EMPTY_1x1_100ms	dc2b54af-c637-459e-aa07-5ec93a5f69a2	EPI_100X_YFP_1x1_200ms_25sola	EPI_100X_RFP_1x1_200ms_25sola
60	31	12.4915647429522	388	48.1830218566656	1124.21649484536	1115.85567010309	2879884	7422.38144329897	177.508159174031	477.766480841301	2	1328218	3423.24226804124	799.358754982918	1214.9755180107	0	NaN	NaN	NaN	NaN	NaN	339.887707568115	0.973152883756625	31.0007485878639	12.6431746280581	10.6716176741169	2.70237943916764	0.0272552175119261	0.0115182528620014	1	1.00736038764688	2772.82574485349	0	9393.37371134021	1	1	1	1	2019-03-29T16:01:05.087	NG_ecoli_LTEE_871_DM0	-0	-0	160.2	DIA_100X_EMPTY_1x1_100ms	3c40462e-c6c7-40cd-b250-675198ee8990	EPI_100X_YFP_1x1_200ms_25sola	EPI_100X_RFP_1x1_200ms_25sola
61	51	14.0562778262218	717	49.2600118245861	1133.6820083682	937.509065550907	19283919	26895.2845188285	177.508159174031	477.766480841301	2	352322	491.383542538354	799.358754982918	1214.9755180107	0	NaN	NaN	NaN	NaN	NaN	596.149710904699	0.905764347520031	50.1475685446033	13.7308892308745	11.697629288939	2.44877449932389	0.020416556601127	0.00978999128977809	1	1.0140501170477	5389.33859699427	0	8905.54811715481	1	1	1	1	2019-03-29T16:01:05.087	NG_ecoli_LTEE_871_DM0	-0	-0	160.2	DIA_100X_EMPTY_1x1_100ms	cfb0dda7-4197-4216-893c-5173a0460244	EPI_100X_YFP_1x1_200ms_25sola	EPI_100X_RFP_1x1_200ms_25sola
62	42	5.98674886817752	253	-49.3597594398802	1161	5.02371541501976	1246996	4928.83794466403	177.508159174031	477.766480841301	1	150677	595.561264822134	799.358754982918	1214.9755180107	0	NaN	NaN	NaN	NaN	NaN	NaN	NaN	NaN	NaN	NaN	NaN	NaN	NaN	NaN	NaN	NaN	0	8975.9604743083	1	1	1	1	2019-03-29T16:01:05.087	NG_ecoli_LTEE_871_DM0	-0	-0	160.2	DIA_100X_EMPTY_1x1_100ms	7842d573-4d0a-4289-9236-06ce15636cbd	EPI_100X_YFP_1x1_200ms_25sola	EPI_100X_RFP_1x1_200ms_25sola
63	28	11.636687691182	326	46.2827596235212	1155.31901840491	1244.67791411043	1535765	4710.93558282209	177.508159174031	477.766480841301	3	147353	452.003067484663	799.358754982918	1214.9755180107	0	NaN	NaN	NaN	NaN	NaN	295.054240974829	0.974264692877834	28.1401172330636	12.463990759714	10.2079841460763	2.76439347942422	0.0122763351427049	0.00690293487716368	1	1.00059867753698	2303.00964884721	0	9203.26687116564	1	1	1	1	2019-03-29T16:01:05.087	NG_ecoli_LTEE_871_DM0	-0	-0	160.2	DIA_100X_EMPTY_1x1_100ms	4e317caa-760b-49f5-b592-5f1206297060	EPI_100X_YFP_1x1_200ms_25sola	EPI_100X_RFP_1x1_200ms_25sola
64	33	12.6215259946775	431	46.0501008117819	1197.74245939675	1734.87238979118	12619936	29280.5939675174	177.508159174031	477.766480841301	2	221034	512.839907192575	799.358754982918	1214.9755180107	0	NaN	NaN	NaN	NaN	NaN	367.18323980798	0.978540595229832	33.1108370886319	12.7623098982365	10.7962089543617	2.84334277773721	0.00874940012098793	0.00409692219984954	1	1.00110050014957	3031.11633348529	0	8914.22737819025	1	1	1	1	2019-03-29T16:01:05.087	NG_ecoli_LTEE_871_DM0	-0	-0	160.2	DIA_100X_EMPTY_1x1_100ms	c5000aa0-4b6e-4065-a2c9-8b3e2fb17c34	EPI_100X_YFP_1x1_200ms_25sola	EPI_100X_RFP_1x1_200ms_25sola
65	36	12.9375345265827	466	48.4516808783336	1221.42060085837	370.195278969957	12560353	26953.5472103004	177.508159174031	477.766480841301	2	303291	650.839055793991	799.358754982918	1214.9755180107	0	NaN	NaN	NaN	NaN	NaN	405.282114002802	0.934618930717036	35.5723648313216	13.7577689815009	11.1294759873447	2.80398824707165	0.0113026442844849	0.0049587813162599	1	1.00049031179646	3460.60517389578	0	8753.55150214592	1	1	1	1	2019-03-29T16:01:05.087	NG_ecoli_LTEE_871_DM0	-0	-0	160.2	DIA_100X_EMPTY_1x1_100ms	271d1180-af31-4d6c-b2c6-ec20a1833905	EPI_100X_YFP_1x1_200ms_25sola	EPI_100X_RFP_1x1_200ms_25sola
66	30	14.1641690135274	425	45.4767325669671	1258.29411764706	1879.55529411765	3731616	8780.27294117647	177.508159174031	477.766480841301	2	249483	587.018823529412	799.358754982918	1214.9755180107	0	NaN	NaN	NaN	NaN	NaN	347.701218276147	0.995767912661047	28.3831036669319	14.2965603027191	11.7799220241699	3.69409811469351	0.0100391476233903	0.00333330843670999	1	1.00013402698173	3093.38942263746	0	8739.73411764706	1	1	1	1	2019-03-29T16:01:05.087	NG_ecoli_LTEE_871_DM0	-0	-0	160.2	DIA_100X_EMPTY_1x1_100ms	e3052566-c31d-4e21-895c-fbb8f5c80724	EPI_100X_YFP_1x1_200ms_25sola	EPI_100X_RFP_1x1_200ms_25sola
67	28	10.0298731201173	282	45.8800190640289	1271.52836879433	1399.37943262411	103823	368.166666666667	177.508159174031	477.766480841301	0	3870262	13724.3333333333	799.358754982918	1214.9755180107	0	NaN	NaN	NaN	NaN	NaN	299.389170396825	0.978272880482573	29.4143654332385	12.2037230152014	9.80804190059802	2.88513015867867	0.0115156002971311	0.0060785680674292	1	1.00222422887615	2222.35784247941	0	11123.7375886525	1	1	1	1	2019-03-29T16:01:05.087	NG_ecoli_LTEE_871_DM0	-0	-0	160.2	DIA_100X_EMPTY_1x1_100ms	5011a047-cd98-4eb1-83f6-135f6421e26f	EPI_100X_YFP_1x1_200ms_25sola	EPI_100X_RFP_1x1_200ms_25sola
68	29	10.4691094010525	304	47.5822407986715	1336.77960526316	180.345394736842	117064	385.078947368421	177.508159174031	477.766480841301	0	7926554	26074.1907894737	799.358754982918	1214.9755180107	0	NaN	NaN	NaN	NaN	NaN	276.282726788015	0.999087864479918	28.4343545337912	12.0561573362964	9.38820539707374	3.00648870569973	0.0142636599887451	0.00628164608034354	1	1.00241897261868	1968.33230669672	0	10906.1381578947	1	1	1	1	2019-03-29T16:01:05.087	NG_ecoli_LTEE_871_DM0	-0	-0	160.2	DIA_100X_EMPTY_1x1_100ms	8d3b8364-0f0d-4b6e-8393-100fba202ae3	EPI_100X_YFP_1x1_200ms_25sola	EPI_100X_RFP_1x1_200ms_25sola
69	30	18.4901486039935	556	-45.9029263683998	1338.36510791367	1628.60791366906	2220039	3992.87589928058	177.508159174031	477.766480841301	4	2614941	4703.13129496403	799.358754982918	1214.9755180107	0	NaN	NaN	NaN	NaN	NaN	444.633498344893	0.999853496712237	27.5041255743422	20.9934828862805	15.4792452592981	5.63547200051882	0.0123487896213972	0.00609836315518272	1	1.00178483693386	5175.91679689226	0	10290.6438848921	1	1	1	1	2019-03-29T16:01:05.087	NG_ecoli_LTEE_871_DM0	-0	-0	160.2	DIA_100X_EMPTY_1x1_100ms	c8d40875-cef9-4123-a71b-ecef0bcd94af	EPI_100X_YFP_1x1_200ms_25sola	EPI_100X_RFP_1x1_200ms_25sola
70	23	11.6010006446779	267	36.4388324059308	1338.59176029963	1371.97378277154	2998658	11230.9288389513	177.508159174031	477.766480841301	2	139315	521.779026217228	799.358754982918	1214.9755180107	0	NaN	NaN	NaN	NaN	NaN	241.773174307614	0.996721285641271	22.8580877841982	12.2956896376211	10.2744665149893	2.99517248325005	0.00507401412215326	0.00259494706177672	1	1.00008360118335	1895.17072786095	1	9305.74906367041	1	1	1	1	2019-03-29T16:01:05.087	NG_ecoli_LTEE_871_DM0	-0	-0	160.2	DIA_100X_EMPTY_1x1_100ms	6396afc6-8bae-4c93-8296-6e3c8856ad8b	EPI_100X_YFP_1x1_200ms_25sola	EPI_100X_RFP_1x1_200ms_25sola
71	46	12.1278690783924	558	49.2365248991142	1348.65770609319	1403.26164874552	6882086	12333.4874551971	177.508159174031	477.766480841301	3	291368	522.164874551971	799.358754982918	1214.9755180107	0	NaN	NaN	NaN	NaN	NaN	482.530890287276	0.911901519086875	44.976742150081	13.3373490671756	10.3951692812498	2.70962253441136	0.0158985412819253	0.00775272409070042	0	1.00566674428173	3817.16565809935	1	9119.58781362007	1	1	1	1	2019-03-29T16:01:05.087	NG_ecoli_LTEE_871_DM0	-0	-0	160.2	DIA_100X_EMPTY_1x1_100ms	64e6e4e7-bdf2-43b4-9fc0-6e90c8f83b33	EPI_100X_YFP_1x1_200ms_25sola	EPI_100X_RFP_1x1_200ms_25sola
72	21	10.9856532009961	231	-0.25568071060586	1382.55844155844	1302.67965367965	226998	982.675324675325	177.508159174031	477.766480841301	2	6623524	28673.2640692641	799.358754982918	1214.9755180107	0	NaN	NaN	NaN	NaN	NaN	211.771803537027	0.999464098355132	20.5094051334145	12.6184165776509	9.92273538615436	3.21676894629534	0.0149884133409778	0.00710061353808995	1	1.00145691715662	1586.00943067082	0	10232.7186147186	1	1	1	1	2019-03-29T16:01:05.087	NG_ecoli_LTEE_871_DM0	-0	-0	160.2	DIA_100X_EMPTY_1x1_100ms	8042642e-afd1-4249-a5cb-c88c75fe9c72	EPI_100X_YFP_1x1_200ms_25sola	EPI_100X_RFP_1x1_200ms_25sola
73	34	13.4599318705461	458	48.7812026841287	1402.15283842795	1837.04148471616	2654369	5795.56550218341	177.508159174031	477.766480841301	2	286219	624.93231441048	799.358754982918	1214.9755180107	0	NaN	NaN	NaN	NaN	NaN	378.839923120022	0.983889747099763	32.6439992319961	13.1975756499877	11.3265858030362	2.96633982816408	0.0159399324584259	0.00694751132130882	1	1.00191074404997	3289.20755320249	0	8786.11135371179	1	1	1	1	2019-03-29T16:01:05.087	NG_ecoli_LTEE_871_DM0	-0	-0	160.2	DIA_100X_EMPTY_1x1_100ms	9cebafb9-570f-4c30-ab84-90c946b8cc5d	EPI_100X_YFP_1x1_200ms_25sola	EPI_100X_RFP_1x1_200ms_25sola
74	32	13.3390915414718	428	46.2931532450774	1410.43691588785	305.572429906542	4169785	9742.48831775701	177.508159174031	477.766480841301	2	354732	828.81308411215	799.358754982918	1214.9755180107	0	NaN	NaN	NaN	NaN	NaN	354.797713993887	0.984109924892487	31.0533903712629	13.0124241420766	11.0984896572601	3.04192569768793	0.00783010887709387	0.00289627091256582	1	1.00020620959641	3004.18495974692	0	8843.17056074766	1	1	1	1	2019-03-29T16:01:05.087	NG_ecoli_LTEE_871_DM0	-0	-0	160.2	DIA_100X_EMPTY_1x1_100ms	c17a9cd2-629a-4cc4-80f8-34c66cce3a33	EPI_100X_YFP_1x1_200ms_25sola	EPI_100X_RFP_1x1_200ms_25sola
75	27	12.7102835222442	346	37.1561158857817	1403.20520231214	1323.08670520231	10111161	29223.0086705202	177.508159174031	477.766480841301	1	733320	2119.42196531792	799.358754982918	1214.9755180107	0	NaN	NaN	NaN	NaN	NaN	300.278449540044	0.980636713295292	26.8645501790294	13.2331991169146	10.7502404352607	3.21143745106883	0.0102669301689102	0.0056877422226305	1	1.00038249307829	2438.40482879684	0	8812.18497109827	1	1	1	1	2019-03-29T16:01:05.087	NG_ecoli_LTEE_871_DM0	-0	-0	160.2	DIA_100X_EMPTY_1x1_100ms	d3ed4164-b410-434c-8553-0d6a9cb92cf0	EPI_100X_YFP_1x1_200ms_25sola	EPI_100X_RFP_1x1_200ms_25sola
76	38	12.9740347039705	493	49.1355455689946	1472.03042596349	1658.95537525355	19360058	39269.8945233266	177.508159174031	477.766480841301	2	320569	650.241379310345	799.358754982918	1214.9755180107	0	NaN	NaN	NaN	NaN	NaN	414.337314151338	0.948610150432856	36.9894942677157	13.0890236730426	10.7646246841437	3.06363377992374	0.0323226528625878	0.00644949498462378	1	1.0033008152244	3366.40264851357	0	8783.33062880325	1	1	1	1	2019-03-29T16:01:05.087	NG_ecoli_LTEE_871_DM0	-0	-0	160.2	DIA_100X_EMPTY_1x1_100ms	89e330d4-4dae-4ba2-85c5-91d437f519b7	EPI_100X_YFP_1x1_200ms_25sola	EPI_100X_RFP_1x1_200ms_25sola
77	21	10.5748863205447	223	15.5203549604383	1521.87892376682	180.636771300448	121994	547.058295964126	177.508159174031	477.766480841301	0	5070787	22738.9551569507	799.358754982918	1214.9755180107	0	NaN	NaN	NaN	NaN	NaN	220.13470351802	0.999717091079427	20.7680251871156	12.9986084917295	10.0091014016279	3.63854521680727	0.0158326466078427	0.0038480703234802	1	1.00037574136796	1634.08732505182	0	10855.4125560538	1	1	1	1	2019-03-29T16:01:05.087	NG_ecoli_LTEE_871_DM0	-0	-0	160.2	DIA_100X_EMPTY_1x1_100ms	a82d0a6e-a8ed-45b4-a89c-b3bc56844526	EPI_100X_YFP_1x1_200ms_25sola	EPI_100X_RFP_1x1_200ms_25sola
78	41	14.4889860638041	594	47.4550719901696	1562.29797979798	213.976430976431	12274656	20664.404040404	177.508159174031	477.766480841301	3	782930	1318.06397306397	799.358754982918	1214.9755180107	0	NaN	NaN	NaN	NaN	NaN	490.343220661851	0.930799459908808	38.8182198779189	14.6963204238509	12.3024553932322	3.11122600563552	0.0310630292867066	0.0152923845519337	2	1.02600630725559	4614.33472430153	0	8650.61111111111	1	1	1	1	2019-03-29T16:01:05.087	NG_ecoli_LTEE_871_DM0	-0	-0	160.2	DIA_100X_EMPTY_1x1_100ms	7ebe7506-7d48-475b-8a64-a7f08abf1086	EPI_100X_YFP_1x1_200ms_25sola	EPI_100X_RFP_1x1_200ms_25sola
79	42	12.0278603957442	505	48.4994002296937	1579.70099009901	879.287128712871	6436521	12745.5861386139	177.508159174031	477.766480841301	2	288347	570.984158415842	799.358754982918	1214.9755180107	0	NaN	NaN	NaN	NaN	NaN	448.25925421203	0.922815304131185	42.1404551180647	12.7366690591444	10.4322244271483	2.43342986668727	0.0139499847913779	0.00600107473051504	1	1.00166202568596	3601.99367503124	1	8888.05544554455	1	1	1	1	2019-03-29T16:01:05.087	NG_ecoli_LTEE_871_DM0	-0	-0	160.2	DIA_100X_EMPTY_1x1_100ms	630b69db-65b9-4cb8-bb9f-b3927707db69	EPI_100X_YFP_1x1_200ms_25sola	EPI_100X_RFP_1x1_200ms_25sola
80	48	13.7731284216565	661	37.4402544260773	1591.86535552194	538.662632375189	16972533	25677.0544629349	177.508159174031	477.766480841301	3	351633	531.971255673222	799.358754982918	1214.9755180107	0	NaN	NaN	NaN	NaN	NaN	536.479780923189	0.872207104955751	48.231792112503	13.4334057958703	10.8434584957746	2.54074186047642	0.0480298108935448	0.0173293117814076	0	1.03580220736229	4454.08933493613	0	9006.57942511346	1	1	1	1	2019-03-29T16:01:05.087	NG_ecoli_LTEE_871_DM0	-0	-0	160.2	DIA_100X_EMPTY_1x1_100ms	798abbd1-d8c5-412c-ba30-7242e8af128c	EPI_100X_YFP_1x1_200ms_25sola	EPI_100X_RFP_1x1_200ms_25sola
81	26	11.9710763832764	312	32.0450810253994	1603.17307692308	856.961538461538	2950022	9455.19871794872	177.508159174031	477.766480841301	1	217882	698.339743589744	799.358754982918	1214.9755180107	0	NaN	NaN	NaN	NaN	NaN	294.079676563192	0.993688314373575	25.7045732698397	13.973450954054	11.1070856557043	3.41415335651806	0.0118002583032014	0.00538748680458097	1	1.00144256122033	2490.58014700734	1	9013.13782051282	1	1	1	1	2019-03-29T16:01:05.087	NG_ecoli_LTEE_871_DM0	-0	-0	160.2	DIA_100X_EMPTY_1x1_100ms	521dec46-1227-43b7-9b7f-5f875d015267	EPI_100X_YFP_1x1_200ms_25sola	EPI_100X_RFP_1x1_200ms_25sola
82	41	13.1950605800371	542	49.548942570466	1619.33025830258	2000.46125461255	12943449	23880.9022140221	177.508159174031	477.766480841301	4	430709	794.666051660517	799.358754982918	1214.9755180107	0	NaN	NaN	NaN	NaN	NaN	442.137556059616	0.957615129257979	39.9000312992404	12.5816867624608	10.6719531974341	2.86031206615629	0.160454152412789	0.0100674875960879	0	1.00645280909492	3569.03610707297	0	8894.34501845019	1	1	1	1	2019-03-29T16:01:05.087	NG_ecoli_LTEE_871_DM0	-0	-0	160.2	DIA_100X_EMPTY_1x1_100ms	226c1814-60a6-4b70-959e-300ea5a48ba5	EPI_100X_YFP_1x1_200ms_25sola	EPI_100X_RFP_1x1_200ms_25sola
83	36	12.7206848115655	458	48.7146895419267	1624.91703056769	1278.34061135371	3503418	7649.38427947598	177.508159174031	477.766480841301	2	219650	479.585152838428	799.358754982918	1214.9755180107	0	NaN	NaN	NaN	NaN	NaN	389.767665754888	0.969225971854152	35.2074429071128	12.8010088425317	10.8281571450519	2.60232945195676	0.00652818842198194	0.00309163239803622	0	1.00053123554031	3242.15269494995	0	8883.84497816594	1	1	1	1	2019-03-29T16:01:05.087	NG_ecoli_LTEE_871_DM0	-0	-0	160.2	DIA_100X_EMPTY_1x1_100ms	e40f5bac-68e2-4d2f-9dc3-b7f928138c9d	EPI_100X_YFP_1x1_200ms_25sola	EPI_100X_RFP_1x1_200ms_25sola
84	26	11.5724977096168	301	44.237397686054	1623.51827242525	253.086378737542	2722978	9046.43853820598	177.508159174031	477.766480841301	2	477670	1586.94352159468	799.358754982918	1214.9755180107	0	NaN	NaN	NaN	NaN	NaN	264.116017540549	0.998607852462	24.8359012315117	12.3605671421505	10.3414635125931	3.04388396354954	0.00351505361138703	0.00201458468180651	1	1.0001663093937	2086.09370905508	0	9097.926910299	1	1	1	1	2019-03-29T16:01:05.087	NG_ecoli_LTEE_871_DM0	-0	-0	160.2	DIA_100X_EMPTY_1x1_100ms	2ec3b8c1-1b0b-47eb-b5d2-d7dc729a3274	EPI_100X_YFP_1x1_200ms_25sola	EPI_100X_RFP_1x1_200ms_25sola
85	24	12.4620443742963	300	35.231363511508	1647.93666666667	1093.07333333333	101912	339.706666666667	177.508159174031	477.766480841301	0	8747786	29159.2866666667	799.358754982918	1214.9755180107	0	NaN	NaN	NaN	NaN	NaN	268.737736948241	0.996316013423748	23.3020442238113	13.7787507134336	11.0964375838065	3.40760717226275	0.0159012263852415	0.00689641159421881	1	1.00081897538386	2253.46622270154	0	9955.87666666667	1	1	1	1	2019-03-29T16:01:05.087	NG_ecoli_LTEE_871_DM0	-0	-0	160.2	DIA_100X_EMPTY_1x1_100ms	60935155-1b7b-412e-a960-0645609fea7a	EPI_100X_YFP_1x1_200ms_25sola	EPI_100X_RFP_1x1_200ms_25sola
86	29	13.1240765872337	382	42.2296260085154	1664.14921465969	263.390052356021	2890873	7567.73036649215	177.508159174031	477.766480841301	2	386185	1010.9554973822	799.358754982918	1214.9755180107	0	NaN	NaN	NaN	NaN	NaN	333.164361377245	0.99247419355741	28.3605950032773	13.5826253701108	11.2806242488513	3.48060391812508	0.00842081947749514	0.00146007573820501	1	1.00009857180723	2834.46752893677	0	8750.46335078534	1	1	1	1	2019-03-29T16:01:05.087	NG_ecoli_LTEE_871_DM0	-0	-0	160.2	DIA_100X_EMPTY_1x1_100ms	ff574845-4e56-48ff-aca6-546ff20e290d	EPI_100X_YFP_1x1_200ms_25sola	EPI_100X_RFP_1x1_200ms_25sola
87	27	11.69925609317	316	33.8504443511339	1695.87341772152	1572.32911392405	205250	649.525316455696	177.508159174031	477.766480841301	0	9322018	29500.0569620253	799.358754982918	1214.9755180107	0	NaN	NaN	NaN	NaN	NaN	284.472686627263	0.968544880110708	26.8153639904627	13.0566154075736	9.99034776007755	3.3827190116763	0.0446853184955949	0.0184286595957076	1	1.01740233108138	2102.01005918269	0	10371.7120253165	1	1	1	1	2019-03-29T16:01:05.087	NG_ecoli_LTEE_871_DM0	-0	-0	160.2	DIA_100X_EMPTY_1x1_100ms	da38be5f-3ffd-4301-9371-6db958036634	EPI_100X_YFP_1x1_200ms_25sola	EPI_100X_RFP_1x1_200ms_25sola
88	26	11.1558735008774	291	18.3278407658074	1723.11683848797	1481.70790378007	2918747	10030.058419244	177.508159174031	477.766480841301	2	168996	580.742268041237	799.358754982918	1214.9755180107	0	NaN	NaN	NaN	NaN	NaN	265.07622398418	0.997655964967545	24.664029773201	12.6037331503423	10.2589148558492	3.34477392526592	0.0153865746475961	0.0086460482025457	0	1.00306551718319	2038.71617283843	1	9167.6735395189	1	1	1	1	2019-03-29T16:01:05.087	NG_ecoli_LTEE_871_DM0	-0	-0	160.2	DIA_100X_EMPTY_1x1_100ms	8e7cfaa2-8074-4ac6-90d2-d20a7807112e	EPI_100X_YFP_1x1_200ms_25sola	EPI_100X_RFP_1x1_200ms_25sola
89	28	10.8264394095979	304	35.7708277427359	1743.60855263158	1494.16118421053	3367096	11075.9736842105	177.508159174031	477.766480841301	3	189169	622.266447368421	799.358754982918	1214.9755180107	0	NaN	NaN	NaN	NaN	NaN	279.580184071228	0.997447771909373	26.4302307537015	12.6218138950442	10.0420886231483	3.35456687587031	0.0191536678995018	0.0117945648682778	0	1.00636306144927	2093.33596864777	1	9342.09868421053	1	1	1	1	2019-03-29T16:01:05.087	NG_ecoli_LTEE_871_DM0	-0	-0	160.2	DIA_100X_EMPTY_1x1_100ms	70ff856a-d66c-438a-8ac7-fef5a53d2b75	EPI_100X_YFP_1x1_200ms_25sola	EPI_100X_RFP_1x1_200ms_25sola
90	47	14.3152955137454	673	49.3369664639967	1753.8543833581	1612.50817236256	14452426	21474.6300148588	177.508159174031	477.766480841301	4	531718	790.07132243685	799.358754982918	1214.9755180107	0	NaN	NaN	NaN	NaN	NaN	531.865574074662	0.93359640552035	44.8129044601179	13.8880833863995	11.5934258591138	2.66937129793216	0.0194038559696182	0.0107606308134148	1	1.00478708522142	4730.60353692465	0	9087.91084695394	1	1	1	1	2019-03-29T16:01:05.087	NG_ecoli_LTEE_871_DM0	-0	-0	160.2	DIA_100X_EMPTY_1x1_100ms	695f311d-2943-407c-9d56-b7635b05e65f	EPI_100X_YFP_1x1_200ms_25sola	EPI_100X_RFP_1x1_200ms_25sola
91	26	12.9201231365578	336	38.8838873935388	1747.50595238095	1737.41964285714	9138030	27196.5178571429	177.508159174031	477.766480841301	2	250085	744.300595238095	799.358754982918	1214.9755180107	0	NaN	NaN	NaN	NaN	NaN	279.724461116861	0.999297073764445	24.2214511412988	13.6375087222476	10.9956470556359	3.72949319363958	0.135476828936079	0.00685887948995134	1	1.00020552993137	2300.02005303267	0	9026.00892857143	1	1	1	1	2019-03-29T16:01:05.087	NG_ecoli_LTEE_871_DM0	-0	-0	160.2	DIA_100X_EMPTY_1x1_100ms	68b5bc13-598a-46e9-97f4-40377f2abe0f	EPI_100X_YFP_1x1_200ms_25sola	EPI_100X_RFP_1x1_200ms_25sola
92	26	12.9748151068412	338	41.3076698108513	1780.50591715976	1573.80473372781	2655034	7855.13017751479	177.508159174031	477.766480841301	1	375190	1110.02958579882	799.358754982918	1214.9755180107	0	NaN	NaN	NaN	NaN	NaN	292.864081124124	0.999778816628035	25.1863738642799	13.6164089218585	11.2593519640645	3.40812816859035	0.00344273696662618	0.00160611917955682	0	1.00010750725745	2507.73890475347	0	8837.5650887574	1	1	1	1	2019-03-29T16:01:05.087	NG_ecoli_LTEE_871_DM0	-0	-0	160.2	DIA_100X_EMPTY_1x1_100ms	d8ca231b-fddc-475f-9ddf-59d5f7877328	EPI_100X_YFP_1x1_200ms_25sola	EPI_100X_RFP_1x1_200ms_25sola
93	25	10.1427392457201	254	45.4447523773691	1796.85433070866	887.307086614173	88763	349.46062992126	177.508159174031	477.766480841301	0	7259911	28582.3267716535	799.358754982918	1214.9755180107	0	NaN	NaN	NaN	NaN	NaN	265.949101781411	0.9779331005615	25.3927513866142	12.3082440294419	10.0841691929496	2.96900822046925	0.0108712494137727	0.00552721331592449	1	1.00036700485772	2028.05575032071	0	10978.2086614173	1	1	1	1	2019-03-29T16:01:05.087	NG_ecoli_LTEE_871_DM0	-0	-0	160.2	DIA_100X_EMPTY_1x1_100ms	cb4ed396-dc86-4630-bcab-d1edd7a1a1ee	EPI_100X_YFP_1x1_200ms_25sola	EPI_100X_RFP_1x1_200ms_25sola
94	39	12.8318736738585	501	49.1655530006522	1817.21157684631	980.556886227545	6824382	13621.5209580838	177.508159174031	477.766480841301	2	308743	616.253493013972	799.358754982918	1214.9755180107	0	NaN	NaN	NaN	NaN	NaN	421.357173485669	0.953348712214955	38.1493122555544	12.7091203819679	10.8110977320422	2.57264937752702	0.0171098953427374	0.00762515961277882	1	1.00568964288056	3502.00031771999	0	8803.1377245509	1	1	1	1	2019-03-29T16:01:05.087	NG_ecoli_LTEE_871_DM0	-0	-0	160.2	DIA_100X_EMPTY_1x1_100ms	39d7f17f-13ec-4151-abce-787a7898ab22	EPI_100X_YFP_1x1_200ms_25sola	EPI_100X_RFP_1x1_200ms_25sola
95	44	13.776889343856	607	49.4062429422357	1859.50082372323	1993.6589785832	556853	917.38550247117	177.508159174031	477.766480841301	0	29146515	48017.3228995058	799.358754982918	1214.9755180107	0	NaN	NaN	NaN	NaN	NaN	515.242143654088	0.978472044350071	42.8687425996315	13.3988214579406	11.7105742859905	2.91595317503942	0.100597510813175	0.00700721025909854	0	1.00358565372301	4617.28852250972	0	9141.71334431631	1	1	1	1	2019-03-29T16:01:05.087	NG_ecoli_LTEE_871_DM0	-0	-0	160.2	DIA_100X_EMPTY_1x1_100ms	423d2d20-6c5b-4066-9b6d-5c4a2ccda3d7	EPI_100X_YFP_1x1_200ms_25sola	EPI_100X_RFP_1x1_200ms_25sola
96	37	12.9066809592949	477	49.6652267389443	1858.56394129979	1850.43605870021	307201	644.027253668763	177.508159174031	477.766480841301	0	7452148	15622.9517819707	799.358754982918	1214.9755180107	0	NaN	NaN	NaN	NaN	NaN	407.752338630331	0.965895936792759	36.176556732942	12.7351803976465	11.0321370459579	2.64966276518318	0.0203475599894554	0.00851062111205833	1	1.00623776602014	3458.09091017275	0	9256.58071278826	1	1	1	1	2019-03-29T16:01:05.087	NG_ecoli_LTEE_871_DM0	-0	-0	160.2	DIA_100X_EMPTY_1x1_100ms	ee4b1d7a-2f4e-4323-8676-5189e43cdaad	EPI_100X_YFP_1x1_200ms_25sola	EPI_100X_RFP_1x1_200ms_25sola
97	37	17.296765526476	640	-49.9999968761071	1867.8734375	874.4234375	1045240	1633.1875	177.508159174031	477.766480841301	4	2231388	3486.54375	799.358754982918	1214.9755180107	0	NaN	NaN	NaN	NaN	NaN	557.339848386031	0.737135593066359	50.9717792101965	15.010512251274	10.4015777753848	2.98331403903085	0.144348895661867	0.0558116532932276	2	1.86067703729266	4331.29851099297	0	7582.7109375	1	1	1	1	2019-03-29T16:01:05.087	NG_ecoli_LTEE_871_DM0	-0	-0	160.2	DIA_100X_EMPTY_1x1_100ms	75338e75-98d3-4d6e-bd6d-70f539b1e68a	EPI_100X_YFP_1x1_200ms_25sola	EPI_100X_RFP_1x1_200ms_25sola
98	24	12.7685108254327	309	-0.869454948009263	1888.1715210356	12.8155339805825	4601490	14891.5533980583	177.508159174031	477.766480841301	3	472722	1529.84466019417	799.358754982918	1214.9755180107	0	NaN	NaN	NaN	NaN	NaN	NaN	NaN	NaN	NaN	NaN	NaN	NaN	NaN	NaN	NaN	NaN	0	9052.98381877023	1	1	1	1	2019-03-29T16:01:05.087	NG_ecoli_LTEE_871_DM0	-0	-0	160.2	DIA_100X_EMPTY_1x1_100ms	3097698a-0489-48db-8ccf-d0ab7c9c9451	EPI_100X_YFP_1x1_200ms_25sola	EPI_100X_RFP_1x1_200ms_25sola
99	55	14.5192174339562	799	46.7310480319431	1910.32290362954	1970.48060075094	727071	909.976220275344	177.508159174031	477.766480841301	0	47352520	59264.7309136421	799.358754982918	1214.9755180107	0	NaN	NaN	NaN	NaN	NaN	635.513976249526	0.903079870806361	53.9781824478469	14.5225212758642	11.567929136637	2.85035219876715	0.0300495550222223	0.00728093055661625	2	1.01326139868464	5673.08613244315	1	8799.58448060075	1	1	1	1	2019-03-29T16:01:05.087	NG_ecoli_LTEE_871_DM0	-0	-0	160.2	DIA_100X_EMPTY_1x1_100ms	54069012-19ce-4a38-9434-a6eb3f9d5fc1	EPI_100X_YFP_1x1_200ms_25sola	EPI_100X_RFP_1x1_200ms_25sola
100	26	13.3569312552232	347	36.8236356429502	1906.16714697406	789.492795389049	14163951	40818.3025936599	177.508159174031	477.766480841301	4	309847	892.93083573487	799.358754982918	1214.9755180107	0	NaN	NaN	NaN	NaN	NaN	294.852255802031	0.993058130758993	25.0747801740872	13.7734438603881	11.3361489200577	3.40051343050959	0.00518052147926506	0.00245552018690612	1	1.00027657904247	2530.80160190157	0	8842.64265129683	1	1	1	1	2019-03-29T16:01:05.087	NG_ecoli_LTEE_871_DM0	-0	-0	160.2	DIA_100X_EMPTY_1x1_100ms	94629608-06ab-4636-94f9-6c985fab03f8	EPI_100X_YFP_1x1_200ms_25sola	EPI_100X_RFP_1x1_200ms_25sola
101	13	7.28339954476557	95	-49.9988305620394	1911.38947368421	1984.31578947368	92666	975.431578947368	177.508159174031	477.766480841301	0	5419069	57042.8315789474	799.358754982918	1214.9755180107	0	NaN	NaN	NaN	NaN	NaN	157.12735906901	0.999793550181815	15.9891156641942	12.0635969206732	8.9786548677402	3.7694089572162	0.0610895314176557	0.00404000387792917	0	1.00008988838637	1012.36443904926	1	11626.7263157895	1	1	1	1	2019-03-29T16:01:05.087	NG_ecoli_LTEE_871_DM0	-0	-0	160.2	DIA_100X_EMPTY_1x1_100ms	745e3020-8b9a-4d45-8057-fd8f838388d4	EPI_100X_YFP_1x1_200ms_25sola	EPI_100X_RFP_1x1_200ms_25sola
102	25	11.7287220188954	294	43.889807847907	1924.84353741497	839.442176870748	191359	650.880952380952	177.508159174031	477.766480841301	0	10405274	35392.0884353741	799.358754982918	1214.9755180107	0	NaN	NaN	NaN	NaN	NaN	270.575605353649	0.985634467152507	23.8059916318357	13.9022458706466	10.7144294209993	3.52352405551602	0.0501720914469989	0.0248814030105474	2	1.0255658178228	2146.41776772397	0	10626.7823129252	1	1	1	1	2019-03-29T16:01:05.087	NG_ecoli_LTEE_871_DM0	-0	-0	160.2	DIA_100X_EMPTY_1x1_100ms	e8b9ca81-41da-4ddb-b9f4-0603844cefc2	EPI_100X_YFP_1x1_200ms_25sola	EPI_100X_RFP_1x1_200ms_25sola
103	30	13.1876734672949	396	47.2947586854535	1959.7297979798	1881.98484848485	10631364	26846.8787878788	177.508159174031	477.766480841301	2	455237	1149.58838383838	799.358754982918	1214.9755180107	0	NaN	NaN	NaN	NaN	NaN	334.572504088745	0.994525555720981	28.7033585932025	13.5750227158853	11.3472397032386	3.25339752652544	0.00792541356671053	0.00343248747473197	1	1.00025186966996	2902.70603844385	0	8855.30555555555	1	1	1	1	2019-03-29T16:01:05.087	NG_ecoli_LTEE_871_DM0	-0	-0	160.2	DIA_100X_EMPTY_1x1_100ms	a1e3c66b-a0a9-4dcf-93f2-280f7584b58b	EPI_100X_YFP_1x1_200ms_25sola	EPI_100X_RFP_1x1_200ms_25sola
104	36	13.9513068909717	502	48.6092225174785	1998.07569721116	1788.13545816733	7451373	14843.3725099602	177.508159174031	477.766480841301	2	466655	929.591633466135	799.358754982918	1214.9755180107	0	NaN	NaN	NaN	NaN	NaN	414.85426494897	0.97351657482656	34.9381429941945	13.414948746438	11.5754391273281	2.85433142464775	0.0198995647232671	0.012543093249373	0	1.01059677280861	3676.75464910598	0	8963.02589641434	1	1	1	1	2019-03-29T16:01:05.087	NG_ecoli_LTEE_871_DM0	-0	-0	160.2	DIA_100X_EMPTY_1x1_100ms	a929ec86-4f45-44cd-9f4e-6c40bfc50a39	EPI_100X_YFP_1x1_200ms_25sola	EPI_100X_RFP_1x1_200ms_25sola
105	29	13.492706531195	392	45.5687318801655	2014.61989795918	1328.47193877551	6827936	17418.2040816327	177.508159174031	477.766480841301	2	244046	622.566326530612	799.358754982918	1214.9755180107	0	NaN	NaN	NaN	NaN	NaN	327.203527654842	0.9963924556256	27.9601309634947	13.4682295070733	11.319777974148	3.30769134286206	0.0115728410100549	0.0062156239726006	1	1.00055851466207	2813.87564182215	0	8702.625	1	1	1	1	2019-03-29T16:01:05.087	NG_ecoli_LTEE_871_DM0	-0	-0	160.2	DIA_100X_EMPTY_1x1_100ms	44d4cede-c999-407b-9f93-f683519e1e04	EPI_100X_YFP_1x1_200ms_25sola	EPI_100X_RFP_1x1_200ms_25sola
106	32	12.84783204779	412	14.5887381560672	2033.45873786408	1441.91262135922	3459106	8395.88834951456	177.508159174031	477.766480841301	1	321400	780.097087378641	799.358754982918	1214.9755180107	0	NaN	NaN	NaN	NaN	NaN	NaN	NaN	NaN	NaN	NaN	NaN	NaN	NaN	NaN	NaN	NaN	0	8694.46359223301	1	1	1	1	2019-03-29T16:01:05.087	NG_ecoli_LTEE_871_DM0	-0	-0	160.2	DIA_100X_EMPTY_1x1_100ms	1eff4171-36e4-41a0-ab1a-8ef55413746a	EPI_100X_YFP_1x1_200ms_25sola	EPI_100X_RFP_1x1_200ms_25sola
107	20	11.0476350758435	221	-49.9158894385019	2040.11312217195	2019.90950226244	4705913	21293.7239819005	177.508159174031	477.766480841301	2	266428	1205.55656108597	799.358754982918	1214.9755180107	0	NaN	NaN	NaN	NaN	NaN	NaN	NaN	NaN	NaN	NaN	NaN	NaN	NaN	NaN	NaN	NaN	0	9002.62443438914	1	1	1	1	2019-03-29T16:01:05.087	NG_ecoli_LTEE_871_DM0	-0	-0	160.2	DIA_100X_EMPTY_1x1_100ms	0011736f-172b-4b99-8cc4-20ee977def9f	EPI_100X_YFP_1x1_200ms_25sola	EPI_100X_RFP_1x1_200ms_25sola
1	48	12.5141380743927	601	49.5598358447806	22.0349417637271	78.8602329450915	384881	640.400998336106	238.668074309264	583.03378426859	0	32613272	54265.0116472546	961.004536471078	1266.46662081113	0	NaN	NaN	NaN	NaN	NaN	NaN	NaN	NaN	NaN	NaN	NaN	NaN	NaN	NaN	NaN	NaN	0	10756.2262895175	1	1	1	2	2019-03-29T16:01:17.510	NG_ecoli_LTEE_871_DM0	-500	866	160.2	DIA_100X_EMPTY_1x1_100ms	3487332e-3170-4db2-885f-76ca5387ca54	EPI_100X_YFP_1x1_200ms_25sola	EPI_100X_RFP_1x1_200ms_25sola
2	26	10.3820945187458	271	30.2785740464636	7.21771217712177	906.39483394834	113774	419.830258302583	238.668074309264	583.03378426859	0	13614816	50239.1734317343	961.004536471078	1266.46662081113	0	NaN	NaN	NaN	NaN	NaN	NaN	NaN	NaN	NaN	NaN	NaN	NaN	NaN	NaN	NaN	NaN	0	10061.704797048	1	1	1	2	2019-03-29T16:01:17.510	NG_ecoli_LTEE_871_DM0	-500	866	160.2	DIA_100X_EMPTY_1x1_100ms	42d29c85-0716-4378-a0db-5db7110bb4c1	EPI_100X_YFP_1x1_200ms_25sola	EPI_100X_RFP_1x1_200ms_25sola
3	28	12.8510023283747	360	22.7217549807546	13.125	1114.53055555556	4735198	13153.3277777778	238.668074309264	583.03378426859	1	284674	790.761111111111	961.004536471078	1266.46662081113	0	NaN	NaN	NaN	NaN	NaN	NaN	NaN	NaN	NaN	NaN	NaN	NaN	NaN	NaN	NaN	NaN	0	9034.2	1	1	1	2	2019-03-29T16:01:17.510	NG_ecoli_LTEE_871_DM0	-500	866	160.2	DIA_100X_EMPTY_1x1_100ms	534e3548-19a5-4858-8ce3-306bbfc454c4	EPI_100X_YFP_1x1_200ms_25sola	EPI_100X_RFP_1x1_200ms_25sola
4	33	14.3496254419286	474	30.048041088302	16.6118143459916	1432.24261603376	4467179	9424.42827004219	238.668074309264	583.03378426859	2	1892816	3993.28270042194	961.004536471078	1266.46662081113	0	NaN	NaN	NaN	NaN	NaN	NaN	NaN	NaN	NaN	NaN	NaN	NaN	NaN	NaN	NaN	NaN	1	9338.76582278481	1	1	1	2	2019-03-29T16:01:17.510	NG_ecoli_LTEE_871_DM0	-500	866	160.2	DIA_100X_EMPTY_1x1_100ms	21256ec9-4bfc-4c30-b760-02250c1b4e5c	EPI_100X_YFP_1x1_200ms_25sola	EPI_100X_RFP_1x1_200ms_25sola
5	22	9.15904780142344	203	-15.6982132958241	13.3448275862069	1455.37931034483	185226	912.443349753695	238.668074309264	583.03378426859	0	3804039	18739.1083743842	961.004536471078	1266.46662081113	0	NaN	NaN	NaN	NaN	NaN	216.848784642667	0.99794778486721	23.0092767042271	12.5344040295023	9.05759561882635	3.29859191364957	0.0125137219564341	0.00596923166871076	1	1.00137564337502	1482.58193208239	1	11210.9458128079	1	1	1	2	2019-03-29T16:01:17.510	NG_ecoli_LTEE_871_DM0	-500	866	160.2	DIA_100X_EMPTY_1x1_100ms	98df3628-3641-4899-95ba-84abf3048244	EPI_100X_YFP_1x1_200ms_25sola	EPI_100X_RFP_1x1_200ms_25sola
6	32	13.4400494234639	430	45.2621842806686	23.2511627906977	1518.33953488372	8223565	19124.5697674419	238.668074309264	583.03378426859	2	1101683	2562.05348837209	961.004536471078	1266.46662081113	0	NaN	NaN	NaN	NaN	NaN	345.356807830263	0.979633414725086	30.4836370527925	13.2779517055805	10.9447762165207	3.09039394689591	0.00575061010435002	0.00319558565758974	0	1.00062718010728	2867.94247352495	0	9532.81627906977	1	1	1	2	2019-03-29T16:01:17.510	NG_ecoli_LTEE_871_DM0	-500	866	160.2	DIA_100X_EMPTY_1x1_100ms	63e2e23c-3b7f-45a5-b84a-257666a600be	EPI_100X_YFP_1x1_200ms_25sola	EPI_100X_RFP_1x1_200ms_25sola
7	46	13.9991638121553	644	48.4097966519005	30.4534161490683	1241.30590062112	11060291	17174.3649068323	238.668074309264	583.03378426859	5	786040	1220.55900621118	961.004536471078	1266.46662081113	0	NaN	NaN	NaN	NaN	NaN	497.911468354827	0.91639360445036	43.8993197234863	13.4576899778085	11.0611538565727	2.77888515716145	0.136313352979737	0.00843202632352628	2	1.00293293525812	4218.40757508312	0	9323.63198757764	1	1	1	2	2019-03-29T16:01:17.510	NG_ecoli_LTEE_871_DM0	-500	866	160.2	DIA_100X_EMPTY_1x1_100ms	979fa55d-f221-48b9-a23c-cac716428bd3	EPI_100X_YFP_1x1_200ms_25sola	EPI_100X_RFP_1x1_200ms_25sola
8	37	12.5726099607977	466	49.2619891143747	31.6351931330472	2007.02360515021	3255413	6985.86480686695	238.668074309264	583.03378426859	2	870219	1867.42274678112	961.004536471078	1266.46662081113	0	NaN	NaN	NaN	NaN	NaN	384.682867981772	0.985386643908033	35.8299927078334	12.3310603411176	10.5285755466469	2.65105734914813	0.00337239808599778	0.00119089115863721	1	1.00012966196563	3119.43425261589	0	9647.47424892704	1	1	1	2	2019-03-29T16:01:17.510	NG_ecoli_LTEE_871_DM0	-500	866	160.2	DIA_100X_EMPTY_1x1_100ms	809fbab3-8cf4-405d-832e-e3ed7ecc18cc	EPI_100X_YFP_1x1_200ms_25sola	EPI_100X_RFP_1x1_200ms_25sola
9	41	12.6967241680037	521	49.2063762814914	72.1727447216891	246.518234165067	10871332	20866.2802303263	238.668074309264	583.03378426859	4	486562	933.90019193858	961.004536471078	1266.46662081113	0	NaN	NaN	NaN	NaN	NaN	434.821848438771	0.937205687496819	39.5613227138052	12.7984694735002	10.7607370094605	2.54339641280837	0.0190247350779575	0.00943585623491565	1	1.00222633695269	3597.86380904387	0	9233.25335892514	1	1	1	2	2019-03-29T16:01:17.510	NG_ecoli_LTEE_871_DM0	-500	866	160.2	DIA_100X_EMPTY_1x1_100ms	718d5e7c-0086-46f5-8fc6-3ea3b2d15bef	EPI_100X_YFP_1x1_200ms_25sola	EPI_100X_RFP_1x1_200ms_25sola
10	32	11.5211880838911	369	49.45597661789	75.6883468834688	1898.81029810298	8212768	22256.8238482385	238.668074309264	583.03378426859	3	407924	1105.48509485095	961.004536471078	1266.46662081113	0	NaN	NaN	NaN	NaN	NaN	306.77242859691	0.990459893006709	29.8639759711027	11.8551916771098	10.0476584917563	2.64523354916986	0.00722463489620749	0.00361249963826932	1	1.00036804118069	2367.92116741028	0	9633.27642276423	1	1	1	2	2019-03-29T16:01:17.510	NG_ecoli_LTEE_871_DM0	-500	866	160.2	DIA_100X_EMPTY_1x1_100ms	311a22d7-de38-47ee-af06-515e14cb128c	EPI_100X_YFP_1x1_200ms_25sola	EPI_100X_RFP_1x1_200ms_25sola
11	26	11.0687486654389	288	46.3465553576352	88.5555555555556	299.579861111111	134452	466.847222222222	238.668074309264	583.03378426859	0	10520194	36528.4513888889	961.004536471078	1266.46662081113	0	NaN	NaN	NaN	NaN	NaN	263.554561188501	0.993067746420879	25.245314819559	12.4141282275957	10.1445444393225	2.93626757406751	0.0069412776570042	0.00341624364459806	1	1.00023038673036	2040.49610537178	0	10531.5173611111	1	1	1	2	2019-03-29T16:01:17.510	NG_ecoli_LTEE_871_DM0	-500	866	160.2	DIA_100X_EMPTY_1x1_100ms	25767978-4465-43f1-8a5b-a6c78aa84292	EPI_100X_YFP_1x1_200ms_25sola	EPI_100X_RFP_1x1_200ms_25sola
12	30	15.01333061899	451	17.0282128107704	98.9223946784922	1505.044345898	283638	628.909090909091	238.668074309264	583.03378426859	0	8595769	19059.354767184	961.004536471078	1266.46662081113	0	NaN	NaN	NaN	NaN	NaN	379.164429857959	0.962899014327369	28.1722373189337	16.8483204080192	12.5976895744429	3.97696568708473	0.127473010636741	0.0480117269033826	1	1.12983225309741	3511.50284424301	0	11037.4722838137	1	1	1	2	2019-03-29T16:01:17.510	NG_ecoli_LTEE_871_DM0	-500	866	160.2	DIA_100X_EMPTY_1x1_100ms	6f4ef7e5-2e24-426e-8d7a-7bb7032e38d7	EPI_100X_YFP_1x1_200ms_25sola	EPI_100X_RFP_1x1_200ms_25sola
13	31	13.4704695899988	419	46.1255897833035	106.91169451074	1711.39618138425	5842875	13944.8090692124	238.668074309264	583.03378426859	3	302986	723.116945107399	961.004536471078	1266.46662081113	0	NaN	NaN	NaN	NaN	NaN	355.248319637854	0.982513854186419	31.2418425905292	13.2702115632429	11.1005730049073	2.90410122937441	0.00659922412331698	0.00276510534052754	1	1.00052619921225	3023.55112212922	1	9139.723150358	1	1	1	2	2019-03-29T16:01:17.510	NG_ecoli_LTEE_871_DM0	-500	866	160.2	DIA_100X_EMPTY_1x1_100ms	92effe40-4e72-4962-a2be-f6dbc1cb6bfe	EPI_100X_YFP_1x1_200ms_25sola	EPI_100X_RFP_1x1_200ms_25sola
14	21	12.3059103983268	259	-31.6072722273727	113.486486486486	1733.10424710425	6249429	24129.0694980695	238.668074309264	583.03378426859	0	201700	778.764478764479	961.004536471078	1266.46662081113	0	NaN	NaN	NaN	NaN	NaN	229.857370299758	0.999761226532911	19.6956716102001	14.7853814365734	10.9162235851777	4.08267145466776	0.042908074365053	0.0215284795916893	1	1.01301468968652	1843.34031075079	1	9792.6833976834	1	1	1	2	2019-03-29T16:01:17.510	NG_ecoli_LTEE_871_DM0	-500	866	160.2	DIA_100X_EMPTY_1x1_100ms	7b9a0f1c-c31a-499c-b1f8-f54f5dce4f3a	EPI_100X_YFP_1x1_200ms_25sola	EPI_100X_RFP_1x1_200ms_25sola
15	32	14.7965591876316	474	45.3978733621242	119.168776371308	1326.16877637131	309410	652.763713080169	238.668074309264	583.03378426859	0	16850106	35548.746835443	961.004536471078	1266.46662081113	0	NaN	NaN	NaN	NaN	NaN	383.033473127829	0.961684751961594	31.7165602274482	14.3658315436471	11.5394484716755	3.50575033410011	0.0646729235293451	0.0275653540932931	0	1.05008131557566	3317.00454193391	1	9660.98945147679	1	1	1	2	2019-03-29T16:01:17.510	NG_ecoli_LTEE_871_DM0	-500	866	160.2	DIA_100X_EMPTY_1x1_100ms	ac729ac2-0504-4f1d-a4c6-e870805b8446	EPI_100X_YFP_1x1_200ms_25sola	EPI_100X_RFP_1x1_200ms_25sola
16	21	10.0291290749035	211	-21.0569542065968	113.109004739336	796.21327014218	88492	419.39336492891	238.668074309264	583.03378426859	0	3288037	15583.1137440758	961.004536471078	1266.46662081113	0	NaN	NaN	NaN	NaN	NaN	221.320599888444	0.999828217842173	20.5034345342366	13.0330815564922	10.0929994747259	3.78822326543456	0.0111700355116768	0.0063222088273243	0	1.00117713700871	1640.42733914253	0	11395.9668246445	1	1	1	2	2019-03-29T16:01:17.510	NG_ecoli_LTEE_871_DM0	-500	866	160.2	DIA_100X_EMPTY_1x1_100ms	f22ac749-ec69-4756-9e4f-58d4c9d08b2c	EPI_100X_YFP_1x1_200ms_25sola	EPI_100X_RFP_1x1_200ms_25sola
17	48	12.3603637644181	594	48.5471503875966	120.774410774411	1587.2861952862	12645006	21287.8888888889	238.668074309264	583.03378426859	4	751258	1264.74410774411	961.004536471078	1266.46662081113	0	NaN	NaN	NaN	NaN	NaN	491.531148561895	0.907702926747861	46.9733248663643	12.4769594561425	10.2434017746054	2.50829459729129	0.013069263859649	0.0051120257041608	2	1.00119139567511	3871.05727843454	0	9435.45117845118	1	1	1	2	2019-03-29T16:01:17.510	NG_ecoli_LTEE_871_DM0	-500	866	160.2	DIA_100X_EMPTY_1x1_100ms	dbae9858-a427-40de-8be1-0391be20eb9a	EPI_100X_YFP_1x1_200ms_25sola	EPI_100X_RFP_1x1_200ms_25sola
18	33	13.1727452292307	435	49.2067419285653	148.232183908046	391.432183908046	12843588	29525.4896551724	238.668074309264	583.03378426859	0	305764	702.905747126437	961.004536471078	1266.46662081113	0	NaN	NaN	NaN	NaN	NaN	352.888408063518	0.984151182911309	30.8374862901034	13.2394383566173	11.1912447739861	2.97296818366696	0.00479782725698735	0.0021588138963024	0	1.00029529228486	3033.37176636107	0	9113.5816091954	1	1	1	2	2019-03-29T16:01:17.510	NG_ecoli_LTEE_871_DM0	-500	866	160.2	DIA_100X_EMPTY_1x1_100ms	a01cccb3-bc51-444e-b942-ca6e0b2724a9	EPI_100X_YFP_1x1_200ms_25sola	EPI_100X_RFP_1x1_200ms_25sola
19	34	14.6290931841969	497	47.5552096323577	148.710261569417	1848.91951710262	13789982	27746.4426559356	238.668074309264	583.03378426859	2	427804	860.772635814889	961.004536471078	1266.46662081113	0	NaN	NaN	NaN	NaN	NaN	388.411261448515	0.983406859859732	31.9715566306511	13.8405702835725	11.7718078273393	3.2112480867183	0.00606701602184297	0.00353812132643808	0	1.00083430084993	3479.68547639275	0	9228.06841046278	1	1	1	2	2019-03-29T16:01:17.510	NG_ecoli_LTEE_871_DM0	-500	866	160.2	DIA_100X_EMPTY_1x1_100ms	28671fc2-20f6-4812-9aa0-96667270667f	EPI_100X_YFP_1x1_200ms_25sola	EPI_100X_RFP_1x1_200ms_25sola
20	27	10.8548927286692	294	-49.9301614054412	150.62925170068	1329.07142857143	192933	656.234693877551	238.668074309264	583.03378426859	0	10946510	37233.0272108844	961.004536471078	1266.46662081113	0	NaN	NaN	NaN	NaN	NaN	316.700642204878	0.876454684729221	31.6438212427284	14.5931937489564	9.64600719336805	3.20672302731017	0.0664447780112249	0.0252033208083928	1	1.0408883087935	2312.45860255254	2	10228.9115646259	1	1	1	2	2019-03-29T16:01:17.510	NG_ecoli_LTEE_871_DM0	-500	866	160.2	DIA_100X_EMPTY_1x1_100ms	52e74d38-b1d1-4807-a4e6-2ef85451430e	EPI_100X_YFP_1x1_200ms_25sola	EPI_100X_RFP_1x1_200ms_25sola
21	26	15.3212405094226	399	7.26652033458611	170.280701754386	1749.54887218045	2760709	6919.0701754386	238.668074309264	583.03378426859	0	394178	987.914786967419	961.004536471078	1266.46662081113	0	NaN	NaN	NaN	NaN	NaN	301.157676071654	0.999934188711691	24.2003037916419	14.987384948306	12.0737883478351	3.7716610577412	0.0097407703335092	0.00424199242243778	1	1.00042950379792	2770.75302513352	0	9158.0977443609	1	1	1	2	2019-03-29T16:01:17.510	NG_ecoli_LTEE_871_DM0	-500	866	160.2	DIA_100X_EMPTY_1x1_100ms	f2ed7d04-449a-4d57-a420-e01c20c54eca	EPI_100X_YFP_1x1_200ms_25sola	EPI_100X_RFP_1x1_200ms_25sola
22	29	14.7175212902444	435	-9.24806604343598	175.657471264368	1327.1908045977	267984	616.055172413793	238.668074309264	583.03378426859	0	22783593	52376.075862069	961.004536471078	1266.46662081113	0	NaN	NaN	NaN	NaN	NaN	372.744285336826	0.977785535985341	30.5413938492253	14.8751259440048	11.8660182444382	3.28101583372094	0.0160927662976669	0.00630072621514874	1	1.00272644146639	3377.44867762745	1	9729.98620689655	1	1	1	2	2019-03-29T16:01:17.510	NG_ecoli_LTEE_871_DM0	-500	866	160.2	DIA_100X_EMPTY_1x1_100ms	857107cc-af50-4036-b344-99c336ea3298	EPI_100X_YFP_1x1_200ms_25sola	EPI_100X_RFP_1x1_200ms_25sola
23	39	10.6091729473504	414	49.3726139938956	195.260869565217	1667.09903381643	2182813	5272.49516908213	238.668074309264	583.03378426859	0	369684	892.95652173913	961.004536471078	1266.46662081113	0	NaN	NaN	NaN	NaN	NaN	381.6576960711	0.936082216471253	37.8462197688128	12.1749259209166	9.90788016234525	2.32862252699644	0.0163336579662958	0.00720749762050801	1	1.00553319475149	2917.9233438722	1	9718.17632850242	1	1	1	2	2019-03-29T16:01:17.510	NG_ecoli_LTEE_871_DM0	-500	866	160.2	DIA_100X_EMPTY_1x1_100ms	ad38ae79-c5f1-448d-a03a-0d705e10de10	EPI_100X_YFP_1x1_200ms_25sola	EPI_100X_RFP_1x1_200ms_25sola
24	81	12.4316511771289	1009	44.7757460403987	201.286422200198	700.332011892963	28602735	28347.6065411298	238.668074309264	583.03378426859	3	673152	667.147670961348	961.004536471078	1266.46662081113	0	NaN	NaN	NaN	NaN	NaN	830.607825300239	0.857613820585514	80.3254877365206	12.4161328377804	10.2528914990187	1.72996859812982	0.0095210134669502	0.00430663869412674	3	1.00240787235596	6631.86955960517	0	9397.85232903865	1	1	1	2	2019-03-29T16:01:17.510	NG_ecoli_LTEE_871_DM0	-500	866	160.2	DIA_100X_EMPTY_1x1_100ms	1994f606-2684-4fa5-b7e4-c98894f915d1	EPI_100X_YFP_1x1_200ms_25sola	EPI_100X_RFP_1x1_200ms_25sola
25	31	12.2450441319888	380	48.033567555346	202.747368421053	371.181578947368	3580061	9421.21315789474	238.668074309264	583.03378426859	3	240570	633.078947368421	961.004536471078	1266.46662081113	0	NaN	NaN	NaN	NaN	NaN	321.338134504447	0.984959036956431	29.6237143193783	12.4720289791915	10.5354196012335	2.91316921950773	0.00720944496461331	0.00359686971253642	1	1.00078908518894	2582.45680853766	0	9283.21315789474	1	1	1	2	2019-03-29T16:01:17.510	NG_ecoli_LTEE_871_DM0	-500	866	160.2	DIA_100X_EMPTY_1x1_100ms	ba7264b5-9482-4d11-9b05-99273b227b87	EPI_100X_YFP_1x1_200ms_25sola	EPI_100X_RFP_1x1_200ms_25sola
26	32	12.8012625947061	410	49.2965228496261	212.375609756098	1528.22926829268	6917337	16871.5536585366	238.668074309264	583.03378426859	2	281020	685.414634146341	961.004536471078	1266.46662081113	0	NaN	NaN	NaN	NaN	NaN	331.688186844252	0.990298833694308	29.9743989346985	12.8936734470785	10.7114474591209	3.05728728703001	0.0113975336081087	0.00707453167047977	1	1.00294897623689	2701.0752794694	0	9205.11219512195	1	1	1	2	2019-03-29T16:01:17.510	NG_ecoli_LTEE_871_DM0	-500	866	160.2	DIA_100X_EMPTY_1x1_100ms	4f85eb4d-9a81-4603-bd47-495b49131fc3	EPI_100X_YFP_1x1_200ms_25sola	EPI_100X_RFP_1x1_200ms_25sola
27	38	12.1576403433994	462	49.3566133628731	214.313852813853	1661.65584415584	6192202	13403.0346320346	238.668074309264	583.03378426859	3	435673	943.015151515152	961.004536471078	1266.46662081113	0	NaN	NaN	NaN	NaN	NaN	384.858107260139	0.960161603397317	36.3691419284587	12.7507760621527	10.2900931491479	2.79885903192942	0.0236852737883432	0.00869412065902172	2	1.00803233828942	3024.55543192618	1	9555.54329004329	1	1	1	2	2019-03-29T16:01:17.510	NG_ecoli_LTEE_871_DM0	-500	866	160.2	DIA_100X_EMPTY_1x1_100ms	c47e623a-0246-46aa-8b04-b7fb40fb3d06	EPI_100X_YFP_1x1_200ms_25sola	EPI_100X_RFP_1x1_200ms_25sola
28	31	13.6414396003454	424	46.5282081444117	229.382075471698	186.077830188679	5110893	12053.9929245283	238.668074309264	583.03378426859	2	282651	666.629716981132	961.004536471078	1266.46662081113	0	NaN	NaN	NaN	NaN	NaN	345.635865432858	0.980824947169909	30.3002804332049	13.1420354865767	11.1549169975387	2.92107088550002	0.00999976223887099	0.00575896577684466	1	1.00049592376339	2961.21005597834	0	9257.54716981132	1	1	1	2	2019-03-29T16:01:17.510	NG_ecoli_LTEE_871_DM0	-500	866	160.2	DIA_100X_EMPTY_1x1_100ms	d571295d-8587-4cc3-9667-3a6ac4fec480	EPI_100X_YFP_1x1_200ms_25sola	EPI_100X_RFP_1x1_200ms_25sola
29	43	12.221067594153	526	49.5761204842006	233.011406844106	704.011406844106	9128172	17353.9391634981	238.668074309264	583.03378426859	3	298781	568.024714828897	961.004536471078	1266.46662081113	0	NaN	NaN	NaN	NaN	NaN	448.106269468424	0.955535121952899	42.2221501229793	12.3188646656782	10.414714084557	2.37300303256611	0.0055911440642939	0.00169664421700064	1	1.00027627700157	3596.87156394584	0	9465.60266159696	1	1	1	2	2019-03-29T16:01:17.510	NG_ecoli_LTEE_871_DM0	-500	866	160.2	DIA_100X_EMPTY_1x1_100ms	08dc8923-803a-4a1e-9ead-eb484f0a5c75	EPI_100X_YFP_1x1_200ms_25sola	EPI_100X_RFP_1x1_200ms_25sola
30	34	13.9834620156197	476	48.3616418931853	294.861344537815	553.829831932773	1898093	3987.59033613445	238.668074309264	583.03378426859	0	261884	550.176470588235	961.004536471078	1266.46662081113	0	NaN	NaN	NaN	NaN	NaN	391.487133551292	0.967342004467611	33.8312884803618	13.0243504077278	11.2048005445886	2.99242301059105	0.0189585521642964	0.00946779206288246	1	1.00713809896817	3335.92808755231	0	9325.97478991597	1	1	1	2	2019-03-29T16:01:17.510	NG_ecoli_LTEE_871_DM0	-500	866	160.2	DIA_100X_EMPTY_1x1_100ms	087c590f-f21b-44d0-84cf-01dd277cc2c6	EPI_100X_YFP_1x1_200ms_25sola	EPI_100X_RFP_1x1_200ms_25sola
31	32	13.6093302595304	436	47.2183148506635	302.45871559633	925.591743119266	8264283	18954.7775229358	238.668074309264	583.03378426859	3	263163	603.584862385321	961.004536471078	1266.46662081113	0	NaN	NaN	NaN	NaN	NaN	368.372599426492	0.988868798775282	30.5155629103082	14.4016434176047	11.7633897667917	3.20597612512055	0.0345713581871986	0.0151404739816198	1	1.01439679461295	3316.47128393057	0	8969.6628440367	1	1	1	2	2019-03-29T16:01:17.510	NG_ecoli_LTEE_871_DM0	-500	866	160.2	DIA_100X_EMPTY_1x1_100ms	d67c9433-f2ac-4f94-8a1d-b53f97d7f639	EPI_100X_YFP_1x1_200ms_25sola	EPI_100X_RFP_1x1_200ms_25sola
32	34	13.003091840006	442	48.6075065515553	305.348416289593	309.701357466063	206894	468.085972850679	238.668074309264	583.03378426859	0	15212709	34417.8936651584	961.004536471078	1266.46662081113	0	NaN	NaN	NaN	NaN	NaN	371.969141768372	0.987367484714252	31.5578920755512	13.9346270104145	11.4947974765249	3.08671949412987	0.0217729743353368	0.0126943872438279	0	1.00957582767411	3274.91864580971	0	11002.2737556561	1	1	1	2	2019-03-29T16:01:17.510	NG_ecoli_LTEE_871_DM0	-500	866	160.2	DIA_100X_EMPTY_1x1_100ms	91c50574-a323-435b-9e58-82382765fd6d	EPI_100X_YFP_1x1_200ms_25sola	EPI_100X_RFP_1x1_200ms_25sola
33	39	12.063191478139	471	49.6073512322199	311.64118895966	953.050955414013	3385566	7188.03821656051	238.668074309264	583.03378426859	2	274201	582.167728237792	961.004536471078	1266.46662081113	0	NaN	NaN	NaN	NaN	NaN	401.92532098146	0.974870953454886	37.1593882366837	12.4532695112788	10.4505541416721	2.80820870540392	0.162967160216279	0.00746216418629242	0	1.00230385648353	3187.40372605289	0	9431.46072186836	1	1	1	2	2019-03-29T16:01:17.510	NG_ecoli_LTEE_871_DM0	-500	866	160.2	DIA_100X_EMPTY_1x1_100ms	05dbc452-883b-41a9-a4a9-5681f68b3e7f	EPI_100X_YFP_1x1_200ms_25sola	EPI_100X_RFP_1x1_200ms_25sola
34	32	7.49813870098742	244	-1.44157018499519	310.967213114754	1496.77049180328	105709	433.233606557377	238.668074309264	583.03378426859	0	4745836	19450.1475409836	961.004536471078	1266.46662081113	0	NaN	NaN	NaN	NaN	NaN	313.022000711668	0.917350423534933	33.671458264166	11.7308962417348	9.08541725082574	2.44193698140964	0.0100769964194075	0.00408159658283596	1	1.00122369317071	2182.93880564403	0	11743.4590163934	1	1	1	2	2019-03-29T16:01:17.510	NG_ecoli_LTEE_871_DM0	-500	866	160.2	DIA_100X_EMPTY_1x1_100ms	871797a1-8f2c-4b40-b8d9-c30ca1ac313c	EPI_100X_YFP_1x1_200ms_25sola	EPI_100X_RFP_1x1_200ms_25sola
35	30	13.7604382920902	413	46.075516030805	331.113801452785	25.7409200968523	4114115	9961.53753026634	238.668074309264	583.03378426859	3	619457	1499.89588377724	961.004536471078	1266.46662081113	0	NaN	NaN	NaN	NaN	NaN	328.20883666096	0.998345740193077	27.4205330743638	13.75028090124	11.7025946919876	3.24638289952563	0.00893685349398122	0.00557337389309048	0	1.00142659579719	2949.37573379734	0	9042.90072639225	1	1	1	2	2019-03-29T16:01:17.510	NG_ecoli_LTEE_871_DM0	-500	866	160.2	DIA_100X_EMPTY_1x1_100ms	a55ef680-eec7-4185-b28f-23029f073a0a	EPI_100X_YFP_1x1_200ms_25sola	EPI_100X_RFP_1x1_200ms_25sola
36	30	13.1503233626165	395	19.2286121707465	357.749367088608	1728.30379746835	185002	468.359493670886	238.668074309264	583.03378426859	0	13928213	35261.2987341772	961.004536471078	1266.46662081113	0	NaN	NaN	NaN	NaN	NaN	346.693522524938	0.957535939615064	29.9707164169791	15.2634648780731	11.1303530230635	3.49179892405449	0.0174200158821265	0.00790410369869959	1	1.00091111387855	2916.11659273802	0	10933.1594936709	1	1	1	2	2019-03-29T16:01:17.510	NG_ecoli_LTEE_871_DM0	-500	866	160.2	DIA_100X_EMPTY_1x1_100ms	f5252983-9df3-4194-b1d1-3cf084921ad4	EPI_100X_YFP_1x1_200ms_25sola	EPI_100X_RFP_1x1_200ms_25sola
37	37	11.3957242957812	423	48.5681053548991	364.312056737589	764.747044917258	170212	402.39243498818	238.668074309264	583.03378426859	0	10470353	24752.6075650118	961.004536471078	1266.46662081113	0	NaN	NaN	NaN	NaN	NaN	392.17157600234	0.921634539891294	37.1319972923865	12.642273901426	10.2011331936804	2.80550843071688	0.0721584354282629	0.00568164762884897	0	1.00169292568159	3034.83460590851	0	10810.5933806147	1	1	1	2	2019-03-29T16:01:17.510	NG_ecoli_LTEE_871_DM0	-500	866	160.2	DIA_100X_EMPTY_1x1_100ms	7d8e4de7-70d0-438d-a790-b7a254f73b5b	EPI_100X_YFP_1x1_200ms_25sola	EPI_100X_RFP_1x1_200ms_25sola
38	30	13.016118962847	391	46.9975697531153	368.171355498721	1791.49104859335	6176212	15795.9386189258	238.668074309264	583.03378426859	2	586698	1500.50639386189	961.004536471078	1266.46662081113	0	NaN	NaN	NaN	NaN	NaN	307.054832057236	0.998578038648647	27.2816907143137	13.4126072147581	10.8147067521252	3.45152722030904	0.0128084386751376	0.00613141180412308	2	1.00211601715562	2506.05534534922	0	9443.7621483376	1	1	1	2	2019-03-29T16:01:17.510	NG_ecoli_LTEE_871_DM0	-500	866	160.2	DIA_100X_EMPTY_1x1_100ms	d8cbec6a-b3cc-44e2-b9fe-57b05678361a	EPI_100X_YFP_1x1_200ms_25sola	EPI_100X_RFP_1x1_200ms_25sola
39	59	13.228716643944	781	41.4739983013673	387.18437900128	1086.27016645327	26148940	33481.357234315	238.668074309264	583.03378426859	4	483033	618.480153649168	961.004536471078	1266.46662081113	0	NaN	NaN	NaN	NaN	NaN	640.206206056123	0.863931551142991	58.5333237402374	13.6673023114391	10.7626094938535	2.19028805048712	0.0138557864936147	0.00589829367994609	1	1.00876498864578	5325.10569957087	0	9209.81818181818	1	1	1	2	2019-03-29T16:01:17.510	NG_ecoli_LTEE_871_DM0	-500	866	160.2	DIA_100X_EMPTY_1x1_100ms	dace55dc-0573-4e5f-912a-f21a0affe623	EPI_100X_YFP_1x1_200ms_25sola	EPI_100X_RFP_1x1_200ms_25sola
40	32	14.4643433912461	464	44.3696651541101	376.17025862069	1537.38793103448	4677633	10081.1056034483	238.668074309264	583.03378426859	2	389422	839.271551724138	961.004536471078	1266.46662081113	0	NaN	NaN	NaN	NaN	NaN	373.09593716263	0.98974742774105	31.5728802554115	13.8447906437369	11.3201425692534	3.46690937295011	0.0100580570285403	0.00467694853005906	1	1.00065882343185	3177.66329057403	0	9362.86206896552	1	1	1	2	2019-03-29T16:01:17.510	NG_ecoli_LTEE_871_DM0	-500	866	160.2	DIA_100X_EMPTY_1x1_100ms	5d77bd8a-f9c6-46fc-bc57-2ca91b25ebd9	EPI_100X_YFP_1x1_200ms_25sola	EPI_100X_RFP_1x1_200ms_25sola
41	34	13.1071008899827	446	48.662772353412	394.522421524664	809.316143497758	5190422	11637.7174887892	238.668074309264	583.03378426859	2	311769	699.033632286995	961.004536471078	1266.46662081113	0	NaN	NaN	NaN	NaN	NaN	369.367397734486	0.959533924463953	33.1809859754643	12.9852158264805	10.7443126144671	2.92250298435707	0.0176511253173457	0.00751429195506362	1	1.00304343266124	3008.40595953118	0	9402.80269058296	1	1	1	2	2019-03-29T16:01:17.510	NG_ecoli_LTEE_871_DM0	-500	866	160.2	DIA_100X_EMPTY_1x1_100ms	22455d30-7cd6-458e-a716-7ba571d71b38	EPI_100X_YFP_1x1_200ms_25sola	EPI_100X_RFP_1x1_200ms_25sola
42	35	15.0858229167037	528	49.1010047945975	406.964015151515	292.492424242424	19522189	36973.8428030303	238.668074309264	583.03378426859	3	347238	657.647727272727	961.004536471078	1266.46662081113	0	NaN	NaN	NaN	NaN	NaN	414.52987961256	0.978175838068749	33.2282565648533	14.3716956819087	12.0697596286366	3.33459850368014	0.0289705440450884	0.0131482540407648	1	1.0137599107329	3801.84738029222	0	9342.03409090909	1	1	1	2	2019-03-29T16:01:17.510	NG_ecoli_LTEE_871_DM0	-500	866	160.2	DIA_100X_EMPTY_1x1_100ms	f5a66c62-cda6-4a46-b62d-d5cd1207dfc9	EPI_100X_YFP_1x1_200ms_25sola	EPI_100X_RFP_1x1_200ms_25sola
43	35	14.3429531523038	502	45.6895955272306	421.49203187251	922.179282868526	3771430	7512.80876494024	238.668074309264	583.03378426859	2	882401	1757.77091633466	961.004536471078	1266.46662081113	0	NaN	NaN	NaN	NaN	NaN	409.829080090217	0.941661543418431	33.5305985717864	14.2191639531079	11.8700292032055	2.83270867183919	0.0413403256064364	0.0170949195750888	1	1.02064105765757	3710.51987797885	0	9749.29083665339	1	1	1	2	2019-03-29T16:01:17.510	NG_ecoli_LTEE_871_DM0	-500	866	160.2	DIA_100X_EMPTY_1x1_100ms	86d585ca-cb86-458e-89f8-2b49ec481b1d	EPI_100X_YFP_1x1_200ms_25sola	EPI_100X_RFP_1x1_200ms_25sola
44	27	11.6485577595327	315	46.8102837433799	433.704761904762	1507.33650793651	186768	592.914285714286	238.668074309264	583.03378426859	0	5246248	16654.7555555556	961.004536471078	1266.46662081113	0	NaN	NaN	NaN	NaN	NaN	258.422142721995	0.999533937869512	24.7733074811525	13.5615688707676	9.958770237496	3.78028489949861	0.0185961783063164	0.00738270268409181	2	1.00229249613078	1929.68001863968	0	10605.2825396825	1	1	1	2	2019-03-29T16:01:17.510	NG_ecoli_LTEE_871_DM0	-500	866	160.2	DIA_100X_EMPTY_1x1_100ms	236ca015-97db-4704-8602-aa5fd01b6324	EPI_100X_YFP_1x1_200ms_25sola	EPI_100X_RFP_1x1_200ms_25sola
45	32	12.4390065651275	399	48.6868995969961	451.408521303258	1137.64912280702	4113600	10309.7744360902	238.668074309264	583.03378426859	2	196637	492.824561403509	961.004536471078	1266.46662081113	0	NaN	NaN	NaN	NaN	NaN	333.585564263677	0.978279030429219	30.9695875247288	12.2545344644215	10.5685286721048	2.60162339791759	0.00564818717470072	0.00243090052301257	1	1.00039652994276	2716.77931816603	0	9730.21553884712	1	1	1	2	2019-03-29T16:01:17.510	NG_ecoli_LTEE_871_DM0	-500	866	160.2	DIA_100X_EMPTY_1x1_100ms	7764258e-89c8-439c-b414-b451ad491bfb	EPI_100X_YFP_1x1_200ms_25sola	EPI_100X_RFP_1x1_200ms_25sola
46	28	10.7842597391084	302	47.2351241028214	447.824503311258	942.94701986755	219556	727.006622516556	238.668074309264	583.03378426859	0	7013447	23223.3344370861	961.004536471078	1266.46662081113	0	NaN	NaN	NaN	NaN	NaN	284.370728606863	0.947443052205328	27.7341593565045	11.9830068271156	9.78480078807778	2.82685809506839	0.0397760799638797	0.0172402078796249	1	1.0162259502543	2085.49361371123	0	10578.4867549669	1	1	1	2	2019-03-29T16:01:17.510	NG_ecoli_LTEE_871_DM0	-500	866	160.2	DIA_100X_EMPTY_1x1_100ms	bd94bbc7-6a3a-40dd-8596-e6454927e2b9	EPI_100X_YFP_1x1_200ms_25sola	EPI_100X_RFP_1x1_200ms_25sola
47	28	13.7756137337132	387	42.8973453686812	466.811369509044	794.124031007752	11263934	29105.7726098191	238.668074309264	583.03378426859	0	246040	635.762273901809	961.004536471078	1266.46662081113	0	NaN	NaN	NaN	NaN	NaN	330.807460809886	0.996825752722372	26.3294297032907	14.8793015734912	12.0627417188345	3.85839716370886	0.0130769627301823	0.00536034672784166	1	1.00104471949123	3009.00834233528	0	9044.48320413437	1	1	1	2	2019-03-29T16:01:17.510	NG_ecoli_LTEE_871_DM0	-500	866	160.2	DIA_100X_EMPTY_1x1_100ms	3bd52ffa-b338-4eaa-89cb-e724fe847251	EPI_100X_YFP_1x1_200ms_25sola	EPI_100X_RFP_1x1_200ms_25sola
48	25	12.8792237837482	322	40.4226408811741	483.086956521739	521.121118012422	1990418	6181.42236024845	238.668074309264	583.03378426859	2	231771	719.785714285714	961.004536471078	1266.46662081113	0	NaN	NaN	NaN	NaN	NaN	273.864006560656	0.999731518005822	23.6250060331442	13.693066285542	11.2447038548209	3.42443630198316	0.0141970517854437	0.0064254555979416	1	1.00078948750706	2346.16122959164	0	9340.60248447205	1	1	1	2	2019-03-29T16:01:17.510	NG_ecoli_LTEE_871_DM0	-500	866	160.2	DIA_100X_EMPTY_1x1_100ms	bdbdd0c6-977f-472d-ab59-fcdba2454fe8	EPI_100X_YFP_1x1_200ms_25sola	EPI_100X_RFP_1x1_200ms_25sola
49	41	12.3815071737733	508	48.7527466969569	503.167322834646	1660.24606299213	205012	403.566929133858	238.668074309264	583.03378426859	0	19625287	38632.4547244095	961.004536471078	1266.46662081113	0	NaN	NaN	NaN	NaN	NaN	429.812398726843	0.901080984367648	40.4342595673354	12.5395885040884	10.3805676508748	2.55438482648726	0.0191680594312271	0.0110567305872929	0	1.01160610760195	3422.0124267747	0	10575.5688976378	1	1	1	2	2019-03-29T16:01:17.510	NG_ecoli_LTEE_871_DM0	-500	866	160.2	DIA_100X_EMPTY_1x1_100ms	5cd1e5c3-4264-4443-b2ad-97d79d599e2f	EPI_100X_YFP_1x1_200ms_25sola	EPI_100X_RFP_1x1_200ms_25sola
50	36	12.9679676964587	467	47.9670488126554	525.58244111349	592.72591006424	4022451	8613.38543897216	238.668074309264	583.03378426859	2	272704	583.948608137045	961.004536471078	1266.46662081113	0	NaN	NaN	NaN	NaN	NaN	387.1295159508	0.967077747629594	35.2279017891278	12.8106742341114	10.7533556440467	2.6465836011496	0.00394495479167063	0.00191347579682543	1	1.00007741856479	3199.37153888706	0	9271.98929336188	1	1	1	2	2019-03-29T16:01:17.510	NG_ecoli_LTEE_871_DM0	-500	866	160.2	DIA_100X_EMPTY_1x1_100ms	87e66b45-6d46-40b0-80b8-15ab09b594b3	EPI_100X_YFP_1x1_200ms_25sola	EPI_100X_RFP_1x1_200ms_25sola
51	38	15.174569488297	577	48.1066931312619	523.894280762565	433.2287694974	3977611	6893.60658578856	238.668074309264	583.03378426859	2	297070	514.852686308492	961.004536471078	1266.46662081113	0	NaN	NaN	NaN	NaN	NaN	459.831298862412	0.95997467436526	37.4858810733393	14.5833270429571	11.9618403804209	3.03714368223255	0.0130992313658107	0.00534483735615387	2	1.00231944168913	4212.63285057336	0	8884.45233968804	1	1	1	2	2019-03-29T16:01:17.510	NG_ecoli_LTEE_871_DM0	-500	866	160.2	DIA_100X_EMPTY_1x1_100ms	bd8cbd7f-0e1d-4578-9d42-a230947ffb2d	EPI_100X_YFP_1x1_200ms_25sola	EPI_100X_RFP_1x1_200ms_25sola
52	27	11.7053683979949	317	30.4303321142898	524.410094637224	827.952681388013	115282	363.665615141956	238.668074309264	583.03378426859	0	6883874	21715.690851735	961.004536471078	1266.46662081113	0	NaN	NaN	NaN	NaN	NaN	296.381901749802	0.99413690194486	26.3288781578973	13.5368591576557	10.8422275688912	3.53375673521424	0.0216264249914471	0.00988384731152653	1	1.00504826080525	2430.85622614204	1	11446.1356466877	1	1	1	2	2019-03-29T16:01:17.510	NG_ecoli_LTEE_871_DM0	-500	866	160.2	DIA_100X_EMPTY_1x1_100ms	28b30d1e-ab8b-4028-8241-98afb12105f9	EPI_100X_YFP_1x1_200ms_25sola	EPI_100X_RFP_1x1_200ms_25sola
53	13	6.61033841544747	86	-49.9997018554914	536.895348837209	813.697674418605	47165	548.43023255814	238.668074309264	583.03378426859	0	1367626	15902.6279069767	961.004536471078	1266.46662081113	0	NaN	NaN	NaN	NaN	NaN	143.966316069398	0.999705126060941	14.8086868921682	12.1500377743679	8.19689752182008	4.07035347213156	0.00278009267034396	0.00151187505788221	0	1.00002937387772	781.457643052527	1	11797.6279069767	1	1	1	2	2019-03-29T16:01:17.510	NG_ecoli_LTEE_871_DM0	-500	866	160.2	DIA_100X_EMPTY_1x1_100ms	ca369152-57f7-4aa7-9d89-ceddd71a1394	EPI_100X_YFP_1x1_200ms_25sola	EPI_100X_RFP_1x1_200ms_25sola
54	40	13.2953134933091	532	49.5788900536789	551.875939849624	707.706766917293	4570026	8590.27443609023	238.668074309264	583.03378426859	3	945666	1777.56766917293	961.004536471078	1266.46662081113	0	NaN	NaN	NaN	NaN	NaN	426.390236712399	0.966809448108204	38.2778654309428	13.1983894754676	10.9350480587945	2.66128699121571	0.011263194517868	0.00507341233394628	2	1.00062957946589	3594.83519371114	0	9429.38909774436	1	1	1	2	2019-03-29T16:01:17.510	NG_ecoli_LTEE_871_DM0	-500	866	160.2	DIA_100X_EMPTY_1x1_100ms	e3fa68aa-5620-4211-9952-77f073f55805	EPI_100X_YFP_1x1_200ms_25sola	EPI_100X_RFP_1x1_200ms_25sola
55	40	12.0751011332537	483	48.705730595857	592.819875776398	916.55900621118	6043307	12512.0227743271	238.668074309264	583.03378426859	2	694671	1438.24223602484	961.004536471078	1266.46662081113	0	NaN	NaN	NaN	NaN	NaN	411.319186454807	0.934099276544389	38.5053414866869	12.5219793546822	10.3556175367709	2.69641641338732	0.0198645904597914	0.00830720504118418	1	1.00530188940278	3243.11885586502	1	9534.27329192546	1	1	1	2	2019-03-29T16:01:17.510	NG_ecoli_LTEE_871_DM0	-500	866	160.2	DIA_100X_EMPTY_1x1_100ms	edfd619b-d0f9-46e6-8028-f0b963c8727e	EPI_100X_YFP_1x1_200ms_25sola	EPI_100X_RFP_1x1_200ms_25sola
56	26	10.77135268898	280	-49.9699685147975	584.764285714286	1569.33571428571	6043656	21584.4857142857	238.668074309264	583.03378426859	1	253304	904.657142857143	961.004536471078	1266.46662081113	0	NaN	NaN	NaN	NaN	NaN	283.387305804207	0.8962778758112	27.8445471521439	12.6586713310725	9.42116194401808	3.00809844464056	0.120620451124135	0.0510937904811826	1	1.16167215527413	1941.06008363498	2	10467.7464285714	1	1	1	2	2019-03-29T16:01:17.510	NG_ecoli_LTEE_871_DM0	-500	866	160.2	DIA_100X_EMPTY_1x1_100ms	3a4e9140-dfc2-4140-adc2-6facbc21bcb4	EPI_100X_YFP_1x1_200ms_25sola	EPI_100X_RFP_1x1_200ms_25sola
57	30	14.5970624135289	439	40.6680284554214	588.107061503417	1504.28246013667	3323968	7571.68109339408	238.668074309264	583.03378426859	2	1846849	4206.94533029613	961.004536471078	1266.46662081113	0	NaN	NaN	NaN	NaN	NaN	344.876048545446	0.992930578881969	28.4808523255985	14.5718905044242	11.7778155224359	3.40647433624407	0.0185569349251772	0.00922601066196365	1	1.00244811256555	3102.93271698922	1	9481.715261959	1	1	1	2	2019-03-29T16:01:17.510	NG_ecoli_LTEE_871_DM0	-500	866	160.2	DIA_100X_EMPTY_1x1_100ms	a04e58ce-1e9e-424e-941b-04021e356098	EPI_100X_YFP_1x1_200ms_25sola	EPI_100X_RFP_1x1_200ms_25sola
58	38	12.8693677264859	489	49.494530241307	594.81390593047	1031.918200409	3331985	6813.87525562372	238.668074309264	583.03378426859	3	262635	537.085889570552	961.004536471078	1266.46662081113	0	NaN	NaN	NaN	NaN	NaN	407.769560955678	0.967311767826977	36.6037205094172	12.5522769710755	10.8750070785455	2.62894157247128	0.0120407279779394	0.00438994698044207	2	1.00172575930252	3399.96313869027	0	9003.21881390593	1	1	1	2	2019-03-29T16:01:17.510	NG_ecoli_LTEE_871_DM0	-500	866	160.2	DIA_100X_EMPTY_1x1_100ms	25adff6f-faf3-4ab3-a78a-5d6dc4a6c9d5	EPI_100X_YFP_1x1_200ms_25sola	EPI_100X_RFP_1x1_200ms_25sola
59	23	12.4425239384511	287	28.0985783398567	592.829268292683	109.052264808362	3179101	11077.0069686411	238.668074309264	583.03378426859	2	169064	589.073170731707	961.004536471078	1266.46662081113	0	NaN	NaN	NaN	NaN	NaN	245.630655468168	0.999773463130827	21.5127829166149	13.705800299646	10.9355933546518	3.63118346033145	0.00322219713456848	0.00178217586995427	1	1.00002478472812	2020.5573470154	0	9527.91637630662	1	1	1	2	2019-03-29T16:01:17.510	NG_ecoli_LTEE_871_DM0	-500	866	160.2	DIA_100X_EMPTY_1x1_100ms	c4a9894e-b4f5-483a-80a7-3453ade788b7	EPI_100X_YFP_1x1_200ms_25sola	EPI_100X_RFP_1x1_200ms_25sola
60	23	12.6791799434573	292	-8.76469564956067	592.106164383562	1931.1404109589	1782948	6105.98630136986	238.668074309264	583.03378426859	2	726969	2489.6198630137	961.004536471078	1266.46662081113	0	NaN	NaN	NaN	NaN	NaN	235.379538216368	0.999863437628272	20.4598643011022	14.5926884645897	11.0016132642678	3.94631191687451	0.013742676037407	0.00675350893201412	1	1.00138274948757	1944.93628604172	0	10091.9178082192	1	1	1	2	2019-03-29T16:01:17.510	NG_ecoli_LTEE_871_DM0	-500	866	160.2	DIA_100X_EMPTY_1x1_100ms	8c777826-1da2-443e-818d-81a32d4c8402	EPI_100X_YFP_1x1_200ms_25sola	EPI_100X_RFP_1x1_200ms_25sola
61	20	8.4291085059114	169	-26.4510688917565	593.863905325444	1576.81656804734	4096228	24238.0355029586	238.668074309264	583.03378426859	1	155734	921.502958579882	961.004536471078	1266.46662081113	0	NaN	NaN	NaN	NaN	NaN	205.113094204799	0.999683734306662	21.0786202161126	12.3360660563804	9.1252981478169	3.50868593234064	0.00624801925149265	0.0017282196246238	1	1.00002586391509	1378.56162927301	2	10660.9171597633	1	1	1	2	2019-03-29T16:01:17.510	NG_ecoli_LTEE_871_DM0	-500	866	160.2	DIA_100X_EMPTY_1x1_100ms	a48a27c0-2980-4a2f-8f55-f55a7c266699	EPI_100X_YFP_1x1_200ms_25sola	EPI_100X_RFP_1x1_200ms_25sola
62	31	12.2748539972349	381	47.0092382950639	605.48031496063	895.955380577428	5836191	15318.0866141732	238.668074309264	583.03378426859	2	215223	564.889763779528	961.004536471078	1266.46662081113	0	NaN	NaN	NaN	NaN	NaN	335.471691498859	0.98977569266916	30.4944818867898	12.8624920770359	10.6827592400741	2.93554198438442	0.0139359561351262	0.00540853717440211	1	1.0005716663737	2733.24159764054	1	9516.69291338583	1	1	1	2	2019-03-29T16:01:17.510	NG_ecoli_LTEE_871_DM0	-500	866	160.2	DIA_100X_EMPTY_1x1_100ms	8eae96fc-aea9-4604-bbc7-6728f87c57a0	EPI_100X_YFP_1x1_200ms_25sola	EPI_100X_RFP_1x1_200ms_25sola
63	24	6.79546962081515	164	-3.10291356904208	608.65243902439	1498.31097560976	261482	1594.40243902439	238.668074309264	583.03378426859	0	4254529	25942.25	961.004536471078	1266.46662081113	0	NaN	NaN	NaN	NaN	NaN	256.563523767395	0.903151857738065	28.0735473251147	11.4991807089586	8.87815392193534	2.45584571569845	0.00808190326431795	0.00287099924549452	2	1.00013028152892	1737.93093842407	1	11667.5670731707	1	1	1	2	2019-03-29T16:01:17.510	NG_ecoli_LTEE_871_DM0	-500	866	160.2	DIA_100X_EMPTY_1x1_100ms	4fd05a92-5e7d-401d-9b50-4631e7bdb5d9	EPI_100X_YFP_1x1_200ms_25sola	EPI_100X_RFP_1x1_200ms_25sola
64	30	14.7105934621752	442	43.479173843422	612.635746606335	1566.70135746606	5253458	11885.6515837104	238.668074309264	583.03378426859	1	1226765	2775.48642533937	961.004536471078	1266.46662081113	0	NaN	NaN	NaN	NaN	NaN	352.904938242635	0.945434518396147	29.5732025726735	14.6535440914709	11.251382327634	3.46786410385638	0.0843191388180619	0.0337666084543613	1	1.0726255457935	2940.35660401417	2	9603.21266968326	1	1	1	2	2019-03-29T16:01:17.510	NG_ecoli_LTEE_871_DM0	-500	866	160.2	DIA_100X_EMPTY_1x1_100ms	94ed4aa0-7075-4189-b417-1597460c67c2	EPI_100X_YFP_1x1_200ms_25sola	EPI_100X_RFP_1x1_200ms_25sola
65	33	11.8821070237929	395	45.6445843596468	613.362025316456	789.913924050633	2784750	7050	238.668074309264	583.03378426859	2	189659	480.149367088608	961.004536471078	1266.46662081113	0	NaN	NaN	NaN	NaN	NaN	341.807304232423	0.964650876083988	33.2877841092961	11.6775577422573	9.91027053038928	2.71092156490076	0.031181626387342	0.00623349746028896	1	1.00197701327873	2567.70890655928	0	9571.51392405063	1	1	1	2	2019-03-29T16:01:17.510	NG_ecoli_LTEE_871_DM0	-500	866	160.2	DIA_100X_EMPTY_1x1_100ms	ad989259-82d0-49c6-a915-bed3344e193e	EPI_100X_YFP_1x1_200ms_25sola	EPI_100X_RFP_1x1_200ms_25sola
66	37	11.9337340504024	442	48.925378008079	629.450226244344	665.002262443439	6830009	15452.5090497738	238.668074309264	583.03378426859	2	219439	496.468325791855	961.004536471078	1266.46662081113	0	NaN	NaN	NaN	NaN	NaN	376.895128013419	0.96124762026489	36.2744851086054	11.8382583717729	10.1871733011677	2.39961909225081	0.0119108142236046	0.00654985678959583	1	1.00162871882295	2956.64053447151	0	9521.95022624434	1	1	1	2	2019-03-29T16:01:17.510	NG_ecoli_LTEE_871_DM0	-500	866	160.2	DIA_100X_EMPTY_1x1_100ms	8b7975bd-594e-460b-a839-997c0abec7f1	EPI_100X_YFP_1x1_200ms_25sola	EPI_100X_RFP_1x1_200ms_25sola
67	39	12.1276505391433	474	48.3714025309912	656.959915611814	267.415611814346	6623706	13974.0632911392	238.668074309264	583.03378426859	2	254781	537.512658227848	961.004536471078	1266.46662081113	0	NaN	NaN	NaN	NaN	NaN	397.038068616933	0.916587598240313	38.2492751676348	12.5697426232946	10.184719398354	2.50561871941882	0.0107198727539617	0.00593933607314527	1	1.0032644848435	3116.09885854771	0	9499.88607594937	1	1	1	2	2019-03-29T16:01:17.510	NG_ecoli_LTEE_871_DM0	-500	866	160.2	DIA_100X_EMPTY_1x1_100ms	39db906e-dbf8-4f97-abbd-da5c7e75be1e	EPI_100X_YFP_1x1_200ms_25sola	EPI_100X_RFP_1x1_200ms_25sola
68	33	13.0749094546776	434	45.8010674586804	664.05069124424	1890.17050691244	2666338	6143.63594470046	238.668074309264	583.03378426859	2	1063954	2451.5069124424	961.004536471078	1266.46662081113	0	NaN	NaN	NaN	NaN	NaN	349.515014895032	0.976095830763821	32.0396427737029	12.7052442473305	10.6199255384614	2.86263860376695	0.0123858988126193	0.00678903796937849	1	1.00104755776113	2838.05292480103	0	9429.82258064516	1	1	1	2	2019-03-29T16:01:17.510	NG_ecoli_LTEE_871_DM0	-500	866	160.2	DIA_100X_EMPTY_1x1_100ms	beee4c50-4beb-4f80-a10e-67c8fd0a61ae	EPI_100X_YFP_1x1_200ms_25sola	EPI_100X_RFP_1x1_200ms_25sola
69	32	13.0003814669825	416	44.8408331944916	684.298076923077	13.1538461538462	13857220	33310.625	238.668074309264	583.03378426859	0	364687	876.651442307692	961.004536471078	1266.46662081113	0	NaN	NaN	NaN	NaN	NaN	NaN	NaN	NaN	NaN	NaN	NaN	NaN	NaN	NaN	NaN	NaN	0	9157.43990384615	1	1	1	2	2019-03-29T16:01:17.510	NG_ecoli_LTEE_871_DM0	-500	866	160.2	DIA_100X_EMPTY_1x1_100ms	2055a1b3-7d11-47df-9a97-53f76da0e013	EPI_100X_YFP_1x1_200ms_25sola	EPI_100X_RFP_1x1_200ms_25sola
70	31	14.2649372770287	443	46.9780219299176	683.336343115124	59.8306997742664	9229073	20833.1218961625	238.668074309264	583.03378426859	4	452339	1021.08126410835	961.004536471078	1266.46662081113	0	NaN	NaN	NaN	NaN	NaN	351.101522329311	0.985260974555873	29.6861159856526	13.8369048927994	11.398489501275	3.24453032081401	0.0257479897802249	0.0108721699981546	0	1.00674392517694	3029.26919448595	0	9353.64108352144	1	1	1	2	2019-03-29T16:01:17.510	NG_ecoli_LTEE_871_DM0	-500	866	160.2	DIA_100X_EMPTY_1x1_100ms	d334cb93-c40a-4b42-a78c-99a2c8b91e10	EPI_100X_YFP_1x1_200ms_25sola	EPI_100X_RFP_1x1_200ms_25sola
71	37	12.908563402509	478	49.3957767732189	734.907949790795	21.2008368200837	4142362	8666.02928870293	238.668074309264	583.03378426859	2	285964	598.251046025105	961.004536471078	1266.46662081113	0	NaN	NaN	NaN	NaN	NaN	386.751990504025	0.957398822089393	35.2950017843979	12.6298459213134	10.7320336602963	2.52544616132627	0.00285284073374148	0.00107057416774582	2	1.00006976791155	3192.76638127058	0	9346.77615062761	1	1	1	2	2019-03-29T16:01:17.510	NG_ecoli_LTEE_871_DM0	-500	866	160.2	DIA_100X_EMPTY_1x1_100ms	c8d1ea26-6ea8-4d9e-a568-7ab97d6ff435	EPI_100X_YFP_1x1_200ms_25sola	EPI_100X_RFP_1x1_200ms_25sola
72	29	10.3140487337785	299	45.4799490056194	730.802675585284	1846.91638795987	127259	425.615384615385	238.668074309264	583.03378426859	0	6670968	22310.9297658863	961.004536471078	1266.46662081113	0	NaN	NaN	NaN	NaN	NaN	311.442138818113	0.974591555297392	29.2231250756829	12.5772977064298	10.3964681357127	2.69067341407278	0.0080791165171175	0.00459609750680422	1	1.00036359972417	2480.77965678346	0	11601.3377926421	1	1	1	2	2019-03-29T16:01:17.510	NG_ecoli_LTEE_871_DM0	-500	866	160.2	DIA_100X_EMPTY_1x1_100ms	56e63835-3115-493f-a178-06c7d90b1280	EPI_100X_YFP_1x1_200ms_25sola	EPI_100X_RFP_1x1_200ms_25sola
73	21	13.580957547427	286	-38.4417503770222	741.856643356643	417.692307692308	7600855	26576.4160839161	238.668074309264	583.03378426859	0	150988	527.93006993007	961.004536471078	1266.46662081113	0	NaN	NaN	NaN	NaN	NaN	243.624204246139	0.999842523573797	20.0036990565109	14.9775229953004	11.5885361947069	4.14426539019726	0.0040401727389381	0.00205929305616167	1	1.00011908794316	2109.87806305336	0	9311.8006993007	1	1	1	2	2019-03-29T16:01:17.510	NG_ecoli_LTEE_871_DM0	-500	866	160.2	DIA_100X_EMPTY_1x1_100ms	4c1cb6b5-252b-4849-b918-e9719d7ac146	EPI_100X_YFP_1x1_200ms_25sola	EPI_100X_RFP_1x1_200ms_25sola
74	37	13.1033426205884	485	49.000706292373	753.315463917526	2012.61855670103	5731355	11817.2268041237	238.668074309264	583.03378426859	2	436286	899.558762886598	961.004536471078	1266.46662081113	0	NaN	NaN	NaN	NaN	NaN	391.233558180192	0.957794621473303	35.4498615239757	12.7074755517716	10.7699578098497	2.5869962522291	0.0194267605741075	0.0126040179955435	0	1.01084983878526	3229.47872916178	0	9419.80412371134	1	1	1	2	2019-03-29T16:01:17.510	NG_ecoli_LTEE_871_DM0	-500	866	160.2	DIA_100X_EMPTY_1x1_100ms	697de21c-15e1-4e7b-9a03-41f46ce30fbe	EPI_100X_YFP_1x1_200ms_25sola	EPI_100X_RFP_1x1_200ms_25sola
75	42	13.5367151497083	569	49.3074928337324	760.467486818981	472.548330404218	7828829	13758.9261862917	238.668074309264	583.03378426859	2	279725	491.608084358524	961.004536471078	1266.46662081113	0	NaN	NaN	NaN	NaN	NaN	455.230996934232	0.922876050296438	41.065579725033	13.2866075866668	10.8438664906676	2.55132584279476	0.0149558876946621	0.0076445876506015	0	1.00622916947651	3792.59233842087	0	9456.41827768014	1	1	1	2	2019-03-29T16:01:17.510	NG_ecoli_LTEE_871_DM0	-500	866	160.2	DIA_100X_EMPTY_1x1_100ms	b78ed773-0ab9-41a0-8e65-6db9445916b2	EPI_100X_YFP_1x1_200ms_25sola	EPI_100X_RFP_1x1_200ms_25sola
76	38	11.9406998063547	454	49.3267609614671	771.709251101322	250.237885462555	3206010	7061.69603524229	238.668074309264	583.03378426859	3	228233	502.715859030837	961.004536471078	1266.46662081113	0	NaN	NaN	NaN	NaN	NaN	385.749397689331	0.956697951071075	37.3594052311791	11.8314911437816	10.1429152000601	2.31128464867617	0.00923067899655459	0.0037833535819214	2	1.00140919581953	3018.6685083276	0	9655.16960352423	1	1	1	2	2019-03-29T16:01:17.510	NG_ecoli_LTEE_871_DM0	-500	866	160.2	DIA_100X_EMPTY_1x1_100ms	509cdb70-4353-4bc1-bf4b-6bf36f048ccd	EPI_100X_YFP_1x1_200ms_25sola	EPI_100X_RFP_1x1_200ms_25sola
77	28	12.3303415735852	345	45.4062622474998	779.359420289855	825.28115942029	1821846	5280.71304347826	238.668074309264	583.03378426859	4	154354	447.402898550725	961.004536471078	1266.46662081113	0	NaN	NaN	NaN	NaN	NaN	290.175066899349	0.990373476910794	26.775544010604	12.3767353504871	10.541768295052	2.8946890511968	0.00640150789429932	0.00362165062849919	0	1.00063275306966	2336.98065466356	0	9730.6	1	1	1	2	2019-03-29T16:01:17.510	NG_ecoli_LTEE_871_DM0	-500	866	160.2	DIA_100X_EMPTY_1x1_100ms	4ef0fab7-3a4d-4040-b0f0-0d895219fb51	EPI_100X_YFP_1x1_200ms_25sola	EPI_100X_RFP_1x1_200ms_25sola
78	24	12.6034336436879	303	31.3630564272446	794.57095709571	529.957095709571	5221240	17231.8151815182	238.668074309264	583.03378426859	2	147149	485.640264026403	961.004536471078	1266.46662081113	0	NaN	NaN	NaN	NaN	NaN	249.818732273513	0.999796062688264	21.5959332673987	14.0364154668496	11.1218296995223	3.67215431501261	0.00322850809603907	0.0014682911052447	1	1.00006522262193	2098.04278138759	0	9229.51155115512	1	1	1	2	2019-03-29T16:01:17.510	NG_ecoli_LTEE_871_DM0	-500	866	160.2	DIA_100X_EMPTY_1x1_100ms	efc8daa1-7ba9-41b5-9e0c-618d298c05fb	EPI_100X_YFP_1x1_200ms_25sola	EPI_100X_RFP_1x1_200ms_25sola
79	38	12.5288283423909	484	47.8657110766781	806.053719008264	334.776859504132	3444563	7116.86570247934	238.668074309264	583.03378426859	3	249016	514.495867768595	961.004536471078	1266.46662081113	0	NaN	NaN	NaN	NaN	NaN	416.586256058519	0.954223977884161	38.7821622374991	12.3928101997491	10.5395328626949	2.44509712290668	0.00686364666183669	0.00274800042801555	2	1.00053083679926	3383.48787773861	0	9426.45041322314	1	1	1	2	2019-03-29T16:01:17.510	NG_ecoli_LTEE_871_DM0	-500	866	160.2	DIA_100X_EMPTY_1x1_100ms	8bad0993-d3cc-416b-b250-f2be5aa5cefd	EPI_100X_YFP_1x1_200ms_25sola	EPI_100X_RFP_1x1_200ms_25sola
80	38	12.799588685615	487	49.1965961741318	847.416837782341	1739.87474332649	5436106	11162.4353182752	238.668074309264	583.03378426859	2	266331	546.88090349076	961.004536471078	1266.46662081113	0	NaN	NaN	NaN	NaN	NaN	397.279036154004	0.936490668147551	37.1578946668099	12.5186471919195	10.4623088870149	2.43669038134832	0.0125786413385614	0.00461064640993461	2	1.00170558335137	3194.44971729993	0	9705.17864476386	1	1	1	2	2019-03-29T16:01:17.510	NG_ecoli_LTEE_871_DM0	-500	866	160.2	DIA_100X_EMPTY_1x1_100ms	12622204-1607-45e4-9e22-ec03dd04ff26	EPI_100X_YFP_1x1_200ms_25sola	EPI_100X_RFP_1x1_200ms_25sola
81	32	12.2555450964347	393	48.4683762992572	855.98727735369	1868.88549618321	1644938	4185.59287531807	238.668074309264	583.03378426859	2	246275	626.653944020356	961.004536471078	1266.46662081113	0	NaN	NaN	NaN	NaN	NaN	330.548777399386	0.992602603954689	31.366301845028	12.1062957379431	10.1619756060633	2.97696146901702	0.00517790150196597	0.00311173697962452	0	1.000559283508	2543.95541063663	0	9597.04834605598	1	1	1	2	2019-03-29T16:01:17.510	NG_ecoli_LTEE_871_DM0	-500	866	160.2	DIA_100X_EMPTY_1x1_100ms	e125ef16-77c2-42c4-9c54-bbc13f23d634	EPI_100X_YFP_1x1_200ms_25sola	EPI_100X_RFP_1x1_200ms_25sola
82	30	13.2580767217629	398	47.4220350946193	884.844221105528	864.939698492462	4696329	11799.8216080402	238.668074309264	583.03378426859	2	363503	913.324120603015	961.004536471078	1266.46662081113	0	NaN	NaN	NaN	NaN	NaN	328.625842095972	0.986298246499916	28.9272613388893	13.3136766908164	11.1195511411445	2.89873570119446	0.00656828700125687	0.00266832797351098	1	1.00042355810606	2809.12919743681	0	9446.73869346734	1	1	1	2	2019-03-29T16:01:17.510	NG_ecoli_LTEE_871_DM0	-500	866	160.2	DIA_100X_EMPTY_1x1_100ms	2521caa9-d84b-4ec1-807a-29460fbca7cf	EPI_100X_YFP_1x1_200ms_25sola	EPI_100X_RFP_1x1_200ms_25sola
83	21	14.8354407506514	312	-29.6549657093724	905.067307692308	1285.5	466743	1495.97115384615	238.668074309264	583.03378426859	0	1097508	3517.65384615385	961.004536471078	1266.46662081113	0	NaN	NaN	NaN	NaN	NaN	311.650862535942	0.999936575080151	21.4645718737259	18.2405919041469	13.6322277403018	5.27845880824478	0.0172459219189887	0.0084665088310992	1	1.00242074744197	3132.89455261912	0	11536.2435897436	1	1	1	2	2019-03-29T16:01:17.510	NG_ecoli_LTEE_871_DM0	-500	866	160.2	DIA_100X_EMPTY_1x1_100ms	6bbe57fd-116c-40dd-bf17-f5a0b5de3fe5	EPI_100X_YFP_1x1_200ms_25sola	EPI_100X_RFP_1x1_200ms_25sola
84	30	12.732806045371	382	46.8932370343637	920.19109947644	582.929319371728	6911039	18091.7251308901	238.668074309264	583.03378426859	1	191890	502.329842931937	961.004536471078	1266.46662081113	0	NaN	NaN	NaN	NaN	NaN	316.700214385227	0.986875095896418	28.2410202779692	13.0845242491512	10.9364785234287	2.99587242749225	0.016305388499355	0.00656832869665014	1	1.00174336017499	2652.92683589825	0	9195.66230366492	1	1	1	2	2019-03-29T16:01:17.510	NG_ecoli_LTEE_871_DM0	-500	866	160.2	DIA_100X_EMPTY_1x1_100ms	109cab0b-be0e-4e72-8044-cfc3d30a7df4	EPI_100X_YFP_1x1_200ms_25sola	EPI_100X_RFP_1x1_200ms_25sola
85	26	11.5406674117225	304	35.7041161266409	950.769736842105	1536.28289473684	105895	348.338815789474	238.668074309264	583.03378426859	0	6842011	22506.6151315789	961.004536471078	1266.46662081113	0	NaN	NaN	NaN	NaN	NaN	286.469957146339	0.98146948862491	27.123768464157	12.1853909163983	10.2594507602788	2.87163436715012	0.00792930767127497	0.00404642563171467	0	1.00061615908862	2242.27116843002	0	11047.1710526316	1	1	1	2	2019-03-29T16:01:17.510	NG_ecoli_LTEE_871_DM0	-500	866	160.2	DIA_100X_EMPTY_1x1_100ms	33e58ffe-b60b-441b-b565-91d2fdd02e85	EPI_100X_YFP_1x1_200ms_25sola	EPI_100X_RFP_1x1_200ms_25sola
86	28	14.2771491874788	401	43.8508845247064	953.83042394015	1770.56608478803	3925699	9789.77306733167	238.668074309264	583.03378426859	2	663431	1654.44139650873	961.004536471078	1266.46662081113	0	NaN	NaN	NaN	NaN	NaN	324.463328877139	0.999875210401136	25.8038960678449	15.1524677327706	12.0436453306984	4.00941523876087	0.0137343766946955	0.00580438985958862	1	1.00141402552566	2939.61923608537	0	9017.14962593516	1	1	1	2	2019-03-29T16:01:17.510	NG_ecoli_LTEE_871_DM0	-500	866	160.2	DIA_100X_EMPTY_1x1_100ms	e15a768f-873c-4bc4-9fdf-385232bd8670	EPI_100X_YFP_1x1_200ms_25sola	EPI_100X_RFP_1x1_200ms_25sola
87	29	13.6143552465674	395	44.0375604002521	957.979746835443	1335.76455696203	2708422	6856.76455696203	238.668074309264	583.03378426859	1	358442	907.448101265823	961.004536471078	1266.46662081113	0	NaN	NaN	NaN	NaN	NaN	321.966552050256	0.985558789566815	27.2216022692932	13.7422377492595	11.5323967150534	3.19198454279413	0.017211940219012	0.0076176305536435	1	1.00137101890535	2843.43112555337	0	9174.63037974684	1	1	1	2	2019-03-29T16:01:17.510	NG_ecoli_LTEE_871_DM0	-500	866	160.2	DIA_100X_EMPTY_1x1_100ms	4c5af9c9-c51e-4282-b2be-6b3af614beb5	EPI_100X_YFP_1x1_200ms_25sola	EPI_100X_RFP_1x1_200ms_25sola
88	45	13.9985302938731	630	47.6105000479933	971.066666666667	706.993650793651	16800367	26667.2492063492	238.668074309264	583.03378426859	3	313010	496.84126984127	961.004536471078	1266.46662081113	0	NaN	NaN	NaN	NaN	NaN	508.04969037291	0.881310105037666	44.284368747544	13.6815601277385	11.2124597473353	2.69124134039052	0.0251969835938886	0.0134204488234912	1	1.02193010159346	4372.62399481111	0	9354.73174603175	1	1	1	2	2019-03-29T16:01:17.510	NG_ecoli_LTEE_871_DM0	-500	866	160.2	DIA_100X_EMPTY_1x1_100ms	81482515-c823-414b-8e0e-bd90d69515b9	EPI_100X_YFP_1x1_200ms_25sola	EPI_100X_RFP_1x1_200ms_25sola
89	30	12.0317480867017	362	44.7408290826658	986.46408839779	829.309392265193	5895394	16285.6187845304	238.668074309264	583.03378426859	2	172359	476.129834254144	961.004536471078	1266.46662081113	0	NaN	NaN	NaN	NaN	NaN	318.663646052444	0.999086022641274	29.1510326807569	13.02864675272	10.6201794920851	3.12802421439208	0.00170588004580936	0.000746184917408757	2	1.00001476158952	2582.30501915971	1	9319.2320441989	1	1	1	2	2019-03-29T16:01:17.510	NG_ecoli_LTEE_871_DM0	-500	866	160.2	DIA_100X_EMPTY_1x1_100ms	c2a31354-58a1-4914-85aa-c591d108e32b	EPI_100X_YFP_1x1_200ms_25sola	EPI_100X_RFP_1x1_200ms_25sola
90	42	13.3042502124993	559	49.2573461900712	986.06976744186	1695.7656529517	14235751	25466.4597495528	238.668074309264	583.03378426859	3	346109	619.157423971378	961.004536471078	1266.46662081113	0	NaN	NaN	NaN	NaN	NaN	453.009767241719	0.935737630812609	41.1216729495468	12.8697164555392	10.7906457319948	2.56980183894865	0.0133621449930619	0.00701903677958912	1	1.00440884119302	3760.58600036812	0	9034.84615384615	1	1	1	2	2019-03-29T16:01:17.510	NG_ecoli_LTEE_871_DM0	-500	866	160.2	DIA_100X_EMPTY_1x1_100ms	76c4a945-92f1-4bfb-86f7-895cc27ab18d	EPI_100X_YFP_1x1_200ms_25sola	EPI_100X_RFP_1x1_200ms_25sola
91	34	11.9944861249573	408	49.2250058625718	997.058823529412	806.578431372549	4088343	10020.4485294118	238.668074309264	583.03378426859	2	191954	470.475490196078	961.004536471078	1266.46662081113	0	NaN	NaN	NaN	NaN	NaN	344.836484459465	0.948460018232955	32.2381475718353	12.3196979945953	10.3514949946184	2.7300092363534	0.0231233798923636	0.0103953653313038	1	1.00294571372655	2713.10194836708	1	9649.85294117647	1	1	1	2	2019-03-29T16:01:17.510	NG_ecoli_LTEE_871_DM0	-500	866	160.2	DIA_100X_EMPTY_1x1_100ms	4cde15bb-c56e-4dc2-9ccb-3c9d1c5d2e2a	EPI_100X_YFP_1x1_200ms_25sola	EPI_100X_RFP_1x1_200ms_25sola
92	36	12.8457968608225	464	48.4051573426962	995.129310344828	1436.95474137931	171528	369.672413793103	238.668074309264	583.03378426859	0	11158341	24048.1487068966	961.004536471078	1266.46662081113	0	NaN	NaN	NaN	NaN	NaN	415.475043756536	0.955839448750538	36.2607734558308	13.1772246843949	11.10790880135	2.9345431190423	0.0133746933112888	0.00509612231177112	2	1.00151863525504	3513.91745843378	0	10963.8340517241	1	1	1	2	2019-03-29T16:01:17.510	NG_ecoli_LTEE_871_DM0	-500	866	160.2	DIA_100X_EMPTY_1x1_100ms	8fdc3924-f953-4a50-94f9-7c13345eba6a	EPI_100X_YFP_1x1_200ms_25sola	EPI_100X_RFP_1x1_200ms_25sola
93	30	13.148197668213	395	46.9997210200988	1021.28607594937	39.1443037974684	6321808	16004.5772151899	238.668074309264	583.03378426859	2	320156	810.521518987342	961.004536471078	1266.46662081113	0	NaN	NaN	NaN	NaN	NaN	328.664315798204	0.98942518688818	28.8059238607112	13.3854949410989	11.135977480226	2.98718771693402	0.00615760016271014	0.00388518132181324	0	1.00079787850879	2805.61695761011	0	9291.80253164557	1	1	1	2	2019-03-29T16:01:17.510	NG_ecoli_LTEE_871_DM0	-500	866	160.2	DIA_100X_EMPTY_1x1_100ms	5ac38d91-86e2-4ed7-b80e-cdc5a2a832b0	EPI_100X_YFP_1x1_200ms_25sola	EPI_100X_RFP_1x1_200ms_25sola
94	28	12.4128860989872	348	46.4735923687376	1025.78448275862	1706.39367816092	11418228	32811	238.668074309264	583.03378426859	0	243489	699.681034482759	961.004536471078	1266.46662081113	0	NaN	NaN	NaN	NaN	NaN	302.15636418855	0.991969335290396	26.8638810438474	13.2220495638553	10.830360715873	3.28541677968415	0.016271079057025	0.00606948060882153	1	1.00141964471694	2474.82491745858	0	9159.8908045977	1	1	1	2	2019-03-29T16:01:17.510	NG_ecoli_LTEE_871_DM0	-500	866	160.2	DIA_100X_EMPTY_1x1_100ms	0672f5f5-a4be-4afb-ac52-c327da798439	EPI_100X_YFP_1x1_200ms_25sola	EPI_100X_RFP_1x1_200ms_25sola
95	25	11.5511918026502	290	42.2605651578575	1037.99655172414	1198.04827586207	105365	363.327586206897	238.668074309264	583.03378426859	0	4751308	16383.8206896552	961.004536471078	1266.46662081113	0	NaN	NaN	NaN	NaN	NaN	271.850452774549	0.999742536213636	25.0763953538876	12.9282455197205	10.474527515083	3.2973477532212	0.0110166090240311	0.00533648659377862	1	1.00121460455751	2160.84628359827	1	11014.9137931034	1	1	1	2	2019-03-29T16:01:17.510	NG_ecoli_LTEE_871_DM0	-500	866	160.2	DIA_100X_EMPTY_1x1_100ms	f633e620-c17e-45cc-8147-0f4e32a52a8c	EPI_100X_YFP_1x1_200ms_25sola	EPI_100X_RFP_1x1_200ms_25sola
96	25	11.4989822343789	288	35.0240379135358	1044.66666666667	1171.09722222222	96582	335.354166666667	238.668074309264	583.03378426859	0	5860264	20348.1388888889	961.004536471078	1266.46662081113	0	NaN	NaN	NaN	NaN	NaN	273.90372505638	0.999783066929861	24.8916422578712	13.5231842846247	10.5930115724273	3.46173519746561	0.0158351275457631	0.0075227231825132	0	1.00229104932149	2193.72571202052	1	11100.8159722222	1	1	1	2	2019-03-29T16:01:17.510	NG_ecoli_LTEE_871_DM0	-500	866	160.2	DIA_100X_EMPTY_1x1_100ms	2cf08b85-6592-4b64-bf5a-f98c588f8206	EPI_100X_YFP_1x1_200ms_25sola	EPI_100X_RFP_1x1_200ms_25sola
97	31	12.5629505613165	390	48.0392085782505	1053.34615384615	61.7666666666667	9004589	23088.6897435897	238.668074309264	583.03378426859	3	297672	763.261538461538	961.004536471078	1266.46662081113	0	NaN	NaN	NaN	NaN	NaN	326.552371289951	0.986610302073128	29.7513257687463	12.4299241262996	10.7002787347159	2.84411672165188	0.00687527210195191	0.00321104114023515	1	1.00065008369769	2675.38560832933	0	9161.51538461538	1	1	1	2	2019-03-29T16:01:17.510	NG_ecoli_LTEE_871_DM0	-500	866	160.2	DIA_100X_EMPTY_1x1_100ms	d5db9564-234d-4ac8-9cf9-bf37d516ae23	EPI_100X_YFP_1x1_200ms_25sola	EPI_100X_RFP_1x1_200ms_25sola
98	29	13.883140962914	403	43.7463657696523	1061.20595533499	675.600496277916	3551237	8812.00248138958	238.668074309264	583.03378426859	1	195331	484.692307692308	961.004536471078	1266.46662081113	0	NaN	NaN	NaN	NaN	NaN	360.83722499726	0.992795565143645	28.7894192339646	14.5383342457123	12.0269254427167	3.63646317931673	0.0329554471320731	0.0137912640940009	1	1.00378871846033	3270.63456931603	2	9705.93796526055	1	1	1	2	2019-03-29T16:01:17.510	NG_ecoli_LTEE_871_DM0	-500	866	160.2	DIA_100X_EMPTY_1x1_100ms	67a0fe85-15ed-4195-be72-93a9d16436bb	EPI_100X_YFP_1x1_200ms_25sola	EPI_100X_RFP_1x1_200ms_25sola
99	24	10.2320651815471	246	33.8237614974373	1060.59756097561	1918.08130081301	120486	489.780487804878	238.668074309264	583.03378426859	0	4774590	19408.9024390244	961.004536471078	1266.46662081113	0	NaN	NaN	NaN	NaN	NaN	238.405667520778	0.991025699091769	22.8419499442743	12.3568320474658	10.0235448424479	3.18625886811057	0.019703362272644	0.00894992143164073	1	1.00306615070802	1802.46040018491	0	10496.093495935	1	1	1	2	2019-03-29T16:01:17.510	NG_ecoli_LTEE_871_DM0	-500	866	160.2	DIA_100X_EMPTY_1x1_100ms	e00f3c7f-0445-4d1a-bf5b-4efb50c1c3f4	EPI_100X_YFP_1x1_200ms_25sola	EPI_100X_RFP_1x1_200ms_25sola
100	32	12.0345402943637	386	48.6403171231468	1070.70725388601	544.437823834197	719541	1864.09585492228	238.668074309264	583.03378426859	0	180047	466.443005181347	961.004536471078	1266.46662081113	0	NaN	NaN	NaN	NaN	NaN	337.514926700521	0.989141483919298	31.3557757600654	12.3317510117372	10.5347407435067	2.68880772187227	0.00609844874428459	0.00274377531655914	0	1.00050487325455	2733.09756836567	0	9382.72797927461	1	1	1	2	2019-03-29T16:01:17.510	NG_ecoli_LTEE_871_DM0	-500	866	160.2	DIA_100X_EMPTY_1x1_100ms	64f5f33f-4f4b-4416-ad20-7201f1d00550	EPI_100X_YFP_1x1_200ms_25sola	EPI_100X_RFP_1x1_200ms_25sola
101	44	13.5358172691427	596	44.9233091912724	1067.26510067114	1065.55704697987	4621936	7754.92617449664	238.668074309264	583.03378426859	3	477471	801.125838926175	961.004536471078	1266.46662081113	0	NaN	NaN	NaN	NaN	NaN	479.741717696383	0.89091502864439	43.6946388443256	13.5621664644111	10.7809578261972	2.74310130451854	0.00685892073537459	0.00404542318396067	2	1.00094355671457	3988.71245876373	0	9278.27348993289	1	1	1	2	2019-03-29T16:01:17.510	NG_ecoli_LTEE_871_DM0	-500	866	160.2	DIA_100X_EMPTY_1x1_100ms	c16c982c-7976-4f7f-9bda-8d434702855b	EPI_100X_YFP_1x1_200ms_25sola	EPI_100X_RFP_1x1_200ms_25sola
102	39	11.4979600521073	449	48.5944522988475	1077.76837416481	654.964365256125	4270520	9511.18040089087	238.668074309264	583.03378426859	2	218714	487.113585746102	961.004536471078	1266.46662081113	0	NaN	NaN	NaN	NaN	NaN	415.637891022812	0.965790846538874	38.9693057228659	12.7740355945758	10.4073758807416	2.64067396303391	0.0126043421339854	0.00465601069583968	2	1.00189987847464	3315.08776168862	2	9523.44988864143	1	1	1	2	2019-03-29T16:01:17.510	NG_ecoli_LTEE_871_DM0	-500	866	160.2	DIA_100X_EMPTY_1x1_100ms	7bfba2b1-65d7-4461-804a-d5e4d41ea675	EPI_100X_YFP_1x1_200ms_25sola	EPI_100X_RFP_1x1_200ms_25sola
103	52	13.5642514295654	706	40.6847397231122	1092.62889518414	886.549575070822	5762023	8161.50566572238	238.668074309264	583.03378426859	4	667712	945.767705382436	961.004536471078	1266.46662081113	0	NaN	NaN	NaN	NaN	NaN	570.414800905493	0.851720082667362	51.2743250876948	13.1019985989062	10.9169804852264	2.45197295022325	0.023029987625813	0.0116527755287495	1	1.01434794517094	4799.4879085123	0	9419.83002832861	1	1	1	2	2019-03-29T16:01:17.510	NG_ecoli_LTEE_871_DM0	-500	866	160.2	DIA_100X_EMPTY_1x1_100ms	eced2f98-0b06-467f-921d-c62c6181b968	EPI_100X_YFP_1x1_200ms_25sola	EPI_100X_RFP_1x1_200ms_25sola
104	34	14.0981462657666	480	48.6217501926877	1086.96458333333	358.677083333333	6091040	12689.6666666667	238.668074309264	583.03378426859	2	234285	488.09375	961.004536471078	1266.46662081113	0	NaN	NaN	NaN	NaN	NaN	390.199063802954	0.979045759639545	32.3450783700062	14.012896245268	11.5979481848956	3.22539646922095	0.0271166363450347	0.0141664914359679	1	1.00471134877819	3417.12147226141	0	9129.82291666667	1	1	1	2	2019-03-29T16:01:17.510	NG_ecoli_LTEE_871_DM0	-500	866	160.2	DIA_100X_EMPTY_1x1_100ms	3d44b4be-7cdd-4adc-b15d-636a8cbf225e	EPI_100X_YFP_1x1_200ms_25sola	EPI_100X_RFP_1x1_200ms_25sola
105	31	11.311180396006	352	33.1604010510402	1087.04829545455	665.730113636364	2162902	6144.60795454545	238.668074309264	583.03378426859	2	223790	635.767045454545	961.004536471078	1266.46662081113	0	NaN	NaN	NaN	NaN	NaN	350.930582182709	0.985867554336922	31.627035548229	13.5259527430695	10.7270413327665	3.18622926157077	0.0228525631886817	0.0155883907071258	0	1.01496509072634	2858.30307238106	2	10208.4943181818	1	1	1	2	2019-03-29T16:01:17.510	NG_ecoli_LTEE_871_DM0	-500	866	160.2	DIA_100X_EMPTY_1x1_100ms	1b7805e1-d49b-4b4f-a7da-ebe69d430b25	EPI_100X_YFP_1x1_200ms_25sola	EPI_100X_RFP_1x1_200ms_25sola
106	35	13.6608842481268	479	49.1848877034837	1097.55741127349	1665.08350730689	6763980	14121.0438413361	238.668074309264	583.03378426859	2	283930	592.755741127349	961.004536471078	1266.46662081113	0	NaN	NaN	NaN	NaN	NaN	388.870019734132	0.959884232038188	33.4485035652535	13.4938238102294	11.1318709716431	3.24804194302618	0.0139203259750352	0.00722659921720803	1	1.00105110077001	3255.38907668914	0	9144.97912317328	1	1	1	2	2019-03-29T16:01:17.510	NG_ecoli_LTEE_871_DM0	-500	866	160.2	DIA_100X_EMPTY_1x1_100ms	3d74476a-142f-42cc-ac89-e8bad841fc34	EPI_100X_YFP_1x1_200ms_25sola	EPI_100X_RFP_1x1_200ms_25sola
107	41	13.2179533609678	542	49.5286864965984	1102.05719557196	1763.08671586716	12660888	23359.5719557196	238.668074309264	583.03378426859	2	308618	569.405904059041	961.004536471078	1266.46662081113	0	NaN	NaN	NaN	NaN	NaN	442.700994871977	0.969422878605019	39.5382550977449	12.5995851276167	10.9242408062012	2.64644408498856	0.0113579001421431	0.000595629602923549	4	1.0000133658615	3705.86769404254	0	9090.42988929889	1	1	1	2	2019-03-29T16:01:17.510	NG_ecoli_LTEE_871_DM0	-500	866	160.2	DIA_100X_EMPTY_1x1_100ms	532c005f-abf3-4712-a33c-42a7806608c9	EPI_100X_YFP_1x1_200ms_25sola	EPI_100X_RFP_1x1_200ms_25sola
108	41	12.9925156220456	533	49.2982148132199	1103.25140712946	616.369606003752	5009638	9398.94559099437	238.668074309264	583.03378426859	2	240189	450.636022514071	961.004536471078	1266.46662081113	0	NaN	NaN	NaN	NaN	NaN	432.415071792072	0.922727320405886	39.2789329005793	13.0606439888087	10.807250105519	2.46069143523016	0.0150231063892971	0.00923162828655667	1	1.00863841951097	3603.13028885232	0	9319.45403377111	1	1	1	2	2019-03-29T16:01:17.510	NG_ecoli_LTEE_871_DM0	-500	866	160.2	DIA_100X_EMPTY_1x1_100ms	86398df0-7b5e-43f4-a7fb-158b1d7b7637	EPI_100X_YFP_1x1_200ms_25sola	EPI_100X_RFP_1x1_200ms_25sola
109	30	11.8887001753532	357	48.3803801600824	1133.54901960784	1405.8487394958	5267004	14753.512605042	238.668074309264	583.03378426859	2	187979	526.551820728291	961.004536471078	1266.46662081113	0	NaN	NaN	NaN	NaN	NaN	297.138289557582	0.99487816254013	27.5888809185779	12.3984821579119	10.4291704293952	3.04910897555548	0.0105733576805937	0.00584751155564345	0	1.0017992088907	2356.8041551852	0	9223.63585434174	1	1	1	2	2019-03-29T16:01:17.510	NG_ecoli_LTEE_871_DM0	-500	866	160.2	DIA_100X_EMPTY_1x1_100ms	d857d5af-dc52-49f1-800d-f6b527ee48ae	EPI_100X_YFP_1x1_200ms_25sola	EPI_100X_RFP_1x1_200ms_25sola
110	36	7.05354286673486	254	18.808653454345	1162.51968503937	482.917322834646	90430	356.023622047244	238.668074309264	583.03378426859	0	3612689	14223.1850393701	961.004536471078	1266.46662081113	0	NaN	NaN	NaN	NaN	NaN	349.702112272663	0.871192264874267	37.8303876741594	11.3144817970641	8.98493708438126	2.41761146242564	0.0160313155326242	0.00811874015723955	2	1.00695444989766	2398.61615259548	0	11798.342519685	1	1	1	2	2019-03-29T16:01:17.510	NG_ecoli_LTEE_871_DM0	-500	866	160.2	DIA_100X_EMPTY_1x1_100ms	f9905d08-2d67-44cc-934c-cc10a5f0e760	EPI_100X_YFP_1x1_200ms_25sola	EPI_100X_RFP_1x1_200ms_25sola
111	31	12.5298378740599	389	48.362939415453	1162.68123393316	618.598971722365	3173322	8157.64010282776	238.668074309264	583.03378426859	2	172801	444.218508997429	961.004536471078	1266.46662081113	0	NaN	NaN	NaN	NaN	NaN	328.911041548766	0.994190879266954	29.508385276215	12.7255117748804	10.777272076752	3.09785725739658	0.00341417884022404	0.00168897116381931	1	1.00003944263288	2691.86341751419	0	9269.25964010283	1	1	1	2	2019-03-29T16:01:17.510	NG_ecoli_LTEE_871_DM0	-500	866	160.2	DIA_100X_EMPTY_1x1_100ms	43071607-ab03-49fb-aa40-a734cd41fb58	EPI_100X_YFP_1x1_200ms_25sola	EPI_100X_RFP_1x1_200ms_25sola
112	29	12.5138409662731	363	47.6152519847629	1161.8347107438	671.845730027548	2930027	8071.69972451791	238.668074309264	583.03378426859	2	164914	454.308539944904	961.004536471078	1266.46662081113	0	NaN	NaN	NaN	NaN	NaN	305.717653966366	0.993501837364511	26.9002313081462	13.105014307204	10.9649949164746	3.264317603083	0.0182843374614423	0.00945574102348619	0	1.0046266293279	2540.16989768516	0	9166.64462809917	1	1	1	2	2019-03-29T16:01:17.510	NG_ecoli_LTEE_871_DM0	-500	866	160.2	DIA_100X_EMPTY_1x1_100ms	d3a8912e-8f44-47cf-9b71-b745f416d3ec	EPI_100X_YFP_1x1_200ms_25sola	EPI_100X_RFP_1x1_200ms_25sola
113	39	12.4742333301604	487	49.6373153431846	1168.45995893224	1215.43326488706	5512001	11318.2772073922	238.668074309264	583.03378426859	2	429884	882.718685831622	961.004536471078	1266.46662081113	0	NaN	NaN	NaN	NaN	NaN	411.232278322446	0.97198770311148	37.5872901845171	12.5726732974785	10.6846167435921	2.60549461442299	0.01047734230874	0.00388658322729277	2	1.00135356171896	3370.14662044837	0	9129.84599589322	1	1	1	2	2019-03-29T16:01:17.510	NG_ecoli_LTEE_871_DM0	-500	866	160.2	DIA_100X_EMPTY_1x1_100ms	153a2432-02c5-4f85-8cb7-75d952cd12c6	EPI_100X_YFP_1x1_200ms_25sola	EPI_100X_RFP_1x1_200ms_25sola
114	38	13.9989256888608	532	49.1690018683616	1170.87781954887	430.43984962406	5491216	10321.8345864662	238.668074309264	583.03378426859	3	676038	1270.74812030075	961.004536471078	1266.46662081113	0	NaN	NaN	NaN	NaN	NaN	423.405509079939	0.958983318473789	36.172340725056	13.3289288298965	11.446709328185	2.73982360964776	0.00935226262430691	0.0052825983723022	1	1.00231959965458	3722.44083556738	0	9252.84022556391	1	1	1	2	2019-03-29T16:01:17.510	NG_ecoli_LTEE_871_DM0	-500	866	160.2	DIA_100X_EMPTY_1x1_100ms	48e2db4c-9cda-4b59-abe5-c16146397563	EPI_100X_YFP_1x1_200ms_25sola	EPI_100X_RFP_1x1_200ms_25sola
115	30	13.6610187061268	410	44.8771020635609	1188.12195121951	1404.54390243902	3240937	7904.7243902439	238.668074309264	583.03378426859	2	398828	972.751219512195	961.004536471078	1266.46662081113	0	NaN	NaN	NaN	NaN	NaN	333.734178009073	0.984358797776459	28.87587380891	13.3018962566002	11.1316640101856	3.29594505613028	0.00857772681353965	0.00489162557770161	0	1.00129040262669	2810.25154644567	0	9272.71219512195	1	1	1	2	2019-03-29T16:01:17.510	NG_ecoli_LTEE_871_DM0	-500	866	160.2	DIA_100X_EMPTY_1x1_100ms	ada0449b-e622-4eaf-838a-53cb809daacb	EPI_100X_YFP_1x1_200ms_25sola	EPI_100X_RFP_1x1_200ms_25sola
116	22	12.2775194921837	270	-46.2927948233396	1195.36296296296	1115.96296296296	203700	754.444444444444	238.668074309264	583.03378426859	0	831285	3078.83333333333	961.004536471078	1266.46662081113	0	NaN	NaN	NaN	NaN	NaN	244.665799435	0.997194021277834	20.7992169984366	16.0115648119575	10.9601547829529	4.64949498893633	0.0400472013039184	0.0196028976088822	1	1.01270237234262	1962.32186150109	0	10820.6666666667	1	1	1	2	2019-03-29T16:01:17.510	NG_ecoli_LTEE_871_DM0	-500	866	160.2	DIA_100X_EMPTY_1x1_100ms	a70e03c8-6aff-450b-8ac9-da2c9c00aa23	EPI_100X_YFP_1x1_200ms_25sola	EPI_100X_RFP_1x1_200ms_25sola
117	21	12.0922877273099	256	-40.5477053810073	1221.05859375	1218.54296875	95106	371.5078125	238.668074309264	583.03378426859	0	7470848	29183	961.004536471078	1266.46662081113	0	NaN	NaN	NaN	NaN	NaN	220.917045955713	0.999848658624524	19.9598064580012	13.9051503689348	10.566415334879	3.80935274494586	0.00969603853176651	0.00431805574477224	1	1.00052178033469	1750.25594805046	0	10293.55859375	1	1	1	2	2019-03-29T16:01:17.510	NG_ecoli_LTEE_871_DM0	-500	866	160.2	DIA_100X_EMPTY_1x1_100ms	04c12c04-7890-4db5-933b-183067859054	EPI_100X_YFP_1x1_200ms_25sola	EPI_100X_RFP_1x1_200ms_25sola
118	60	13.3215552956094	800	48.1060528926241	1230.97875	640.925	10383244	12979.055	238.668074309264	583.03378426859	6	409444	511.805	961.004536471078	1266.46662081113	0	NaN	NaN	NaN	NaN	NaN	640.102757490363	0.903474614839442	58.443141615521	12.7684766926152	10.6648980198973	2.39106157760659	0.0365862626651906	0.00502163244323359	1	1.00364493614536	5220.79750337025	0	9509.755	1	1	1	2	2019-03-29T16:01:17.510	NG_ecoli_LTEE_871_DM0	-500	866	160.2	DIA_100X_EMPTY_1x1_100ms	5410c2f3-dc17-42f4-935a-346b0a23ef19	EPI_100X_YFP_1x1_200ms_25sola	EPI_100X_RFP_1x1_200ms_25sola
119	21	13.3110131888495	280	-44.0374575445561	1229.86785714286	1295.51785714286	117844	420.871428571429	238.668074309264	583.03378426859	0	3000685	10716.7321428571	961.004536471078	1266.46662081113	0	NaN	NaN	NaN	NaN	NaN	249.486953371877	0.999895712951124	18.901606989884	16.9093643771987	12.6596586543829	4.58477342140661	0.0265689533106804	0.0143987669557302	0	1.00504770482633	2379.20904345532	0	11023.7142857143	1	1	1	2	2019-03-29T16:01:17.510	NG_ecoli_LTEE_871_DM0	-500	866	160.2	DIA_100X_EMPTY_1x1_100ms	d8c6c560-2493-405f-a4b3-dd81fa1cb432	EPI_100X_YFP_1x1_200ms_25sola	EPI_100X_RFP_1x1_200ms_25sola
120	22	11.0898522462609	244	6.60621105275251	1229.87295081967	1490.47950819672	83468	342.081967213115	238.668074309264	583.03378426859	0	4092019	16770.5696721311	961.004536471078	1266.46662081113	0	NaN	NaN	NaN	NaN	NaN	224.982697478374	0.9997889639379	20.6893451701007	13.3086569470111	10.4755491739055	3.4869142538236	0.0076268670133514	0.00384630264747743	1	1.0004438292139	1783.15964201213	0	11045.5696721311	1	1	1	2	2019-03-29T16:01:17.510	NG_ecoli_LTEE_871_DM0	-500	866	160.2	DIA_100X_EMPTY_1x1_100ms	21e349cc-b990-4958-9b51-d0f8372bb392	EPI_100X_YFP_1x1_200ms_25sola	EPI_100X_RFP_1x1_200ms_25sola
121	38	13.3795394669087	509	48.6855081821761	1239.54616895874	1740.17092337917	6808663	13376.5481335953	238.668074309264	583.03378426859	3	310119	609.271119842829	961.004536471078	1266.46662081113	0	NaN	NaN	NaN	NaN	NaN	412.159116019431	0.973982674024135	36.5712529950329	13.0205680547819	10.9938139415589	2.77249177492163	0.00452402569797876	0.00205852841561734	2	1.00007279187063	3471.57447958453	0	9197.79174852652	1	1	1	2	2019-03-29T16:01:17.510	NG_ecoli_LTEE_871_DM0	-500	866	160.2	DIA_100X_EMPTY_1x1_100ms	d54d37a1-8f34-4809-a125-c4311cce70f0	EPI_100X_YFP_1x1_200ms_25sola	EPI_100X_RFP_1x1_200ms_25sola
122	26	10.6497109900591	277	45.3170710664114	1250.19855595668	372.306859205776	67529	243.787003610108	238.668074309264	583.03378426859	0	4667814	16851.3140794224	961.004536471078	1266.46662081113	0	NaN	NaN	NaN	NaN	NaN	262.657883073395	0.993343278695479	25.2057906183518	12.3665965575138	10.1167863832299	3.03727335977317	0.0145789494481261	0.00679768254026848	1	1.00204776183623	2026.1675960593	0	10918.5054151625	1	1	1	2	2019-03-29T16:01:17.510	NG_ecoli_LTEE_871_DM0	-500	866	160.2	DIA_100X_EMPTY_1x1_100ms	a92f49a9-985c-4dc6-a329-cc1134fbd68e	EPI_100X_YFP_1x1_200ms_25sola	EPI_100X_RFP_1x1_200ms_25sola
123	26	12.8441083804865	334	42.3298895422265	1252.17065868263	1178.97005988024	122274	366.089820359281	238.668074309264	583.03378426859	0	8723212	26117.4011976048	961.004536471078	1266.46662081113	0	NaN	NaN	NaN	NaN	NaN	299.692557784832	0.979640175777386	25.6000709520951	13.6988434856887	11.3445502747844	3.25746228928834	0.0102506852966954	0.0048383831638911	1	1.0004695124006	2587.65050226766	0	10581.6017964072	1	1	1	2	2019-03-29T16:01:17.510	NG_ecoli_LTEE_871_DM0	-500	866	160.2	DIA_100X_EMPTY_1x1_100ms	f0eb3076-d0e9-409e-b3c2-d3fc9a79880d	EPI_100X_YFP_1x1_200ms_25sola	EPI_100X_RFP_1x1_200ms_25sola
124	30	11.3044811161134	339	45.8256043132439	1260.48672566372	772.88790560472	115217	339.873156342183	238.668074309264	583.03378426859	0	5629957	16607.5427728614	961.004536471078	1266.46662081113	0	NaN	NaN	NaN	NaN	NaN	307.461621132742	0.998266462583054	28.1140072451718	12.5025680685636	10.6197952640287	3.01498424280722	0.00662015242610255	0.0041881584138149	0	1.00075827148505	2490.261315464	0	11069.4306784661	1	1	1	2	2019-03-29T16:01:17.510	NG_ecoli_LTEE_871_DM0	-500	866	160.2	DIA_100X_EMPTY_1x1_100ms	89ac7721-84b1-4b9a-93e0-117d25e54c19	EPI_100X_YFP_1x1_200ms_25sola	EPI_100X_RFP_1x1_200ms_25sola
125	24	12.8279499406749	309	27.3092750983385	1270.87702265372	473.783171521036	6058120	19605.5663430421	238.668074309264	583.03378426859	0	178605	578.009708737864	961.004536471078	1266.46662081113	0	NaN	NaN	NaN	NaN	NaN	262.698865553836	0.999932683472822	22.8737235766453	13.8910549983621	11.1696155090436	3.52312180085359	0.00612905115772961	0.0028055521475102	1	1.00014093187214	2241.31654585772	0	9155.84142394822	1	1	1	2	2019-03-29T16:01:17.510	NG_ecoli_LTEE_871_DM0	-500	866	160.2	DIA_100X_EMPTY_1x1_100ms	e260cf00-42ae-4508-b4b7-16bbcab2eeae	EPI_100X_YFP_1x1_200ms_25sola	EPI_100X_RFP_1x1_200ms_25sola
126	44	11.9236050227763	526	43.9859034866011	1287.18821292776	134.8536121673	17679408	33611.0418250951	238.668074309264	583.03378426859	1	872126	1658.03422053232	961.004536471078	1266.46662081113	0	NaN	NaN	NaN	NaN	NaN	460.042153492654	0.829798805551024	45.8025339308546	11.5046475631385	9.80600824137989	2.21527015193061	0.0390349155583136	0.0214580894580428	0	1.06846843070493	3459.10618852236	1	9415.19011406844	1	1	1	2	2019-03-29T16:01:17.510	NG_ecoli_LTEE_871_DM0	-500	866	160.2	DIA_100X_EMPTY_1x1_100ms	70769d9e-aa75-4155-8cef-d275c2bcbfc0	EPI_100X_YFP_1x1_200ms_25sola	EPI_100X_RFP_1x1_200ms_25sola
127	21	10.449527703172	220	17.5334853982018	1300.81363636364	91.0181818181818	171570	779.863636363636	238.668074309264	583.03378426859	0	3209297	14587.7136363636	961.004536471078	1266.46662081113	0	NaN	NaN	NaN	NaN	NaN	214.807796088145	0.999795408686453	20.5074879239989	12.5957241361117	10.0393235047048	3.30536891692923	0.0108972579935683	0.00591974143206396	0	1.00100395221269	1623.34655596593	0	11118.5227272727	1	1	1	2	2019-03-29T16:01:17.510	NG_ecoli_LTEE_871_DM0	-500	866	160.2	DIA_100X_EMPTY_1x1_100ms	e9b1226b-689c-4a59-af35-011e878e4012	EPI_100X_YFP_1x1_200ms_25sola	EPI_100X_RFP_1x1_200ms_25sola
128	45	11.0129652094665	496	49.5657855507474	1322.81048387097	160.715725806452	1486417	2996.80846774194	238.668074309264	583.03378426859	0	12465673	25132.4052419355	961.004536471078	1266.46662081113	0	NaN	NaN	NaN	NaN	NaN	454.337826101212	0.932397182383812	44.997209980567	12.2503959791741	9.90571775898882	2.2553113270987	0.029649275254277	0.0118981762096439	2	1.00948977633333	3467.74669930119	2	9370.98991935484	1	1	1	2	2019-03-29T16:01:17.510	NG_ecoli_LTEE_871_DM0	-500	866	160.2	DIA_100X_EMPTY_1x1_100ms	106ea4a1-8d6c-4de6-a1cf-aaed6bf27604	EPI_100X_YFP_1x1_200ms_25sola	EPI_100X_RFP_1x1_200ms_25sola
129	38	12.2109607561539	464	48.8315542324753	1323.75	722.872844827586	5175667	11154.4547413793	238.668074309264	583.03378426859	2	229927	495.532327586207	961.004536471078	1266.46662081113	0	NaN	NaN	NaN	NaN	NaN	390.035021643084	0.917568946417457	37.0801892301652	12.6395338460307	10.2784093322524	2.54571201596352	0.0140503292258048	0.0070541421323358	1	1.00274576586398	3076.68930349567	0	9506.74353448276	1	1	1	2	2019-03-29T16:01:17.510	NG_ecoli_LTEE_871_DM0	-500	866	160.2	DIA_100X_EMPTY_1x1_100ms	c58efe0a-270d-4e74-b49f-f65746ddce79	EPI_100X_YFP_1x1_200ms_25sola	EPI_100X_RFP_1x1_200ms_25sola
130	40	13.6282917323694	546	49.3061015214831	1339.15750915751	1927.12637362637	227773	417.166666666667	238.668074309264	583.03378426859	0	22768021	41699.6721611722	961.004536471078	1266.46662081113	0	NaN	NaN	NaN	NaN	NaN	432.893895713018	0.965471296197054	38.5690437999706	12.9311388773099	10.9719133888973	2.69441464574874	0.0180311825075751	0.00826690219176664	1	1.00751392260776	3646.64506560422	0	10192.0677655678	1	1	1	2	2019-03-29T16:01:17.510	NG_ecoli_LTEE_871_DM0	-500	866	160.2	DIA_100X_EMPTY_1x1_100ms	3bb6efb9-4afa-4855-a686-fa5403a64206	EPI_100X_YFP_1x1_200ms_25sola	EPI_100X_RFP_1x1_200ms_25sola
131	56	13.6400029890314	764	48.3573562340134	1355.21596858639	175.602094240838	17157616	22457.612565445	238.668074309264	583.03378426859	4	2181237	2855.0222513089	961.004536471078	1266.46662081113	0	NaN	NaN	NaN	NaN	NaN	623.370163008024	0.92381584586415	54.645686001608	13.1020086903776	11.1621420516342	2.52001730724363	0.0181112776911062	0.00549213470089459	1	1.00133259124058	5347.37761797802	1	9731.50392670157	1	1	1	2	2019-03-29T16:01:17.510	NG_ecoli_LTEE_871_DM0	-500	866	160.2	DIA_100X_EMPTY_1x1_100ms	df1426c9-1cff-46de-9f48-ba6aa8e47dd5	EPI_100X_YFP_1x1_200ms_25sola	EPI_100X_RFP_1x1_200ms_25sola
132	35	13.5665922946544	477	47.9839063981488	1367.89308176101	1152.61006289308	5986809	12550.9622641509	238.668074309264	583.03378426859	2	450456	944.352201257862	961.004536471078	1266.46662081113	0	NaN	NaN	NaN	NaN	NaN	393.040941651831	0.983115146575383	33.3975904218176	13.6548870921161	11.5404626830657	2.918402009167	0.00343435328906384	0.00147000427658298	1	1.00017290022546	3493.42527244699	0	8945.92033542977	1	1	1	2	2019-03-29T16:01:17.510	NG_ecoli_LTEE_871_DM0	-500	866	160.2	DIA_100X_EMPTY_1x1_100ms	5470e0c5-7c64-46e9-8791-4e1d53efe939	EPI_100X_YFP_1x1_200ms_25sola	EPI_100X_RFP_1x1_200ms_25sola
133	26	11.7249330688106	306	40.2767078940272	1370.43790849673	1387.07189542484	2739032	8951.08496732026	238.668074309264	583.03378426859	1	297139	971.042483660131	961.004536471078	1266.46662081113	0	NaN	NaN	NaN	NaN	NaN	286.886910431475	0.999855433564256	26.218133774915	13.1640013035313	10.4389959128316	3.52216998016341	0.00959154871095773	0.00541562368130349	0	1.00133199827397	2243.92900107888	2	9580.75816993464	1	1	1	2	2019-03-29T16:01:17.510	NG_ecoli_LTEE_871_DM0	-500	866	160.2	DIA_100X_EMPTY_1x1_100ms	4a7f0270-bf48-46fa-b105-e98e8647f248	EPI_100X_YFP_1x1_200ms_25sola	EPI_100X_RFP_1x1_200ms_25sola
134	30	12.5848028230856	378	40.3750608917347	1371.07142857143	814.452380952381	3625481	9591.21957671958	238.668074309264	583.03378426859	3	189797	502.108465608466	961.004536471078	1266.46662081113	0	NaN	NaN	NaN	NaN	NaN	317.80525584291	0.974811544176898	29.9345242724746	12.2581377325818	10.2601529989689	2.85917895473842	0.0129164089387403	0.00640653881261382	1	1.00256922234174	2474.96986850422	0	9563.42328042328	1	1	1	2	2019-03-29T16:01:17.510	NG_ecoli_LTEE_871_DM0	-500	866	160.2	DIA_100X_EMPTY_1x1_100ms	75afff75-2657-4d3a-b619-77fc7ba8241a	EPI_100X_YFP_1x1_200ms_25sola	EPI_100X_RFP_1x1_200ms_25sola
135	41	11.4734509968615	471	47.1781759437023	1383.90445859873	1411.85562632696	15606988	33135.855626327	238.668074309264	583.03378426859	3	300391	637.772823779193	961.004536471078	1266.46662081113	0	NaN	NaN	NaN	NaN	NaN	428.250320354811	0.91132840819061	40.3595119836548	13.1274782837683	10.2516030740619	2.6904245160135	0.0183333022973465	0.0111706633030159	0	1.01060800381058	3331.34301743853	2	9886.69426751592	1	1	1	2	2019-03-29T16:01:17.510	NG_ecoli_LTEE_871_DM0	-500	866	160.2	DIA_100X_EMPTY_1x1_100ms	131a0724-bedf-4557-bb4d-be416ee07cd7	EPI_100X_YFP_1x1_200ms_25sola	EPI_100X_RFP_1x1_200ms_25sola
136	31	13.3854509935922	415	34.0823721624593	1389.07951807229	1380.53734939759	15157320	36523.6626506024	238.668074309264	583.03378426859	2	338826	816.448192771084	961.004536471078	1266.46662081113	0	NaN	NaN	NaN	NaN	NaN	394.354956008077	0.976230051299546	31.6332392648589	16.9229960884649	11.9754457782531	4.04078899850398	0.0408839235763888	0.017574795717786	1	1.01303204536258	3563.00904662669	3	10181.2506024096	1	1	1	2	2019-03-29T16:01:17.510	NG_ecoli_LTEE_871_DM0	-500	866	160.2	DIA_100X_EMPTY_1x1_100ms	f9fd28d6-8769-4472-88b2-3c704314071e	EPI_100X_YFP_1x1_200ms_25sola	EPI_100X_RFP_1x1_200ms_25sola
137	26	12.9454637442495	337	28.2204266916926	1406.45994065282	1312.81305637982	252563	749.445103857567	238.668074309264	583.03378426859	0	12404692	36809.175074184	961.004536471078	1266.46662081113	0	NaN	NaN	NaN	NaN	NaN	294.658919827549	0.992000905616197	25.6219310622371	13.5706842484956	10.995913553259	3.48706346515259	0.0182025865254068	0.00764472390472008	1	1.00138680507684	2433.1247334843	0	9805.27002967359	1	1	1	2	2019-03-29T16:01:17.510	NG_ecoli_LTEE_871_DM0	-500	866	160.2	DIA_100X_EMPTY_1x1_100ms	8ba13ad8-c1c3-45bc-8db1-d244652355c4	EPI_100X_YFP_1x1_200ms_25sola	EPI_100X_RFP_1x1_200ms_25sola
138	19	10.8314341114532	206	-33.4602976109939	1404.62621359223	696.611650485437	86563	420.208737864078	238.668074309264	583.03378426859	0	2116042	10272.0485436893	961.004536471078	1266.46662081113	0	NaN	NaN	NaN	NaN	NaN	190.978081585759	0.999885989033879	18.3990500840371	12.9688606993918	9.79179679444232	3.7002114604795	0.00315524793520313	0.00140931928682933	1	1.00003453057153	1385.51128431633	0	10592.3834951456	1	1	1	2	2019-03-29T16:01:17.510	NG_ecoli_LTEE_871_DM0	-500	866	160.2	DIA_100X_EMPTY_1x1_100ms	01c9295b-f3be-4a88-8db8-500c7a613268	EPI_100X_YFP_1x1_200ms_25sola	EPI_100X_RFP_1x1_200ms_25sola
139	45	12.2534734512236	552	48.3336230851658	1407.77355072464	1381.64673913043	21185873	38380.2047101449	238.668074309264	583.03378426859	1	435650	789.221014492754	961.004536471078	1266.46662081113	0	NaN	NaN	NaN	NaN	NaN	480.701109240636	0.887304442753855	45.4896592339931	11.848574388817	10.3712246800994	2.28150097978942	0.0367056784141975	0.0119125243190995	2	1.01565743086567	3842.93156441382	1	9974.14855072464	1	1	1	2	2019-03-29T16:01:17.510	NG_ecoli_LTEE_871_DM0	-500	866	160.2	DIA_100X_EMPTY_1x1_100ms	28c9836e-ebef-437a-a7f8-dcc91a54fb04	EPI_100X_YFP_1x1_200ms_25sola	EPI_100X_RFP_1x1_200ms_25sola
140	39	12.2714559019813	479	48.8819968367072	1429.41544885177	1348.4509394572	7733429	16144.9457202505	238.668074309264	583.03378426859	2	520867	1087.40501043841	961.004536471078	1266.46662081113	0	NaN	NaN	NaN	NaN	NaN	410.652882790864	0.920112437591442	38.2656427896446	12.9706325949204	10.4547155089094	2.52870870012212	0.0250991729092594	0.0119766704447415	1	1.01235758140658	3284.90892564401	0	9843.25052192067	1	1	1	2	2019-03-29T16:01:17.510	NG_ecoli_LTEE_871_DM0	-500	866	160.2	DIA_100X_EMPTY_1x1_100ms	ef91a3f4-2b57-4d60-a050-f865b2d9fd29	EPI_100X_YFP_1x1_200ms_25sola	EPI_100X_RFP_1x1_200ms_25sola
141	15	6.62900035940852	100	-49.976593303352	1460.18	1219.74	217123	2171.23	238.668074309264	583.03378426859	0	1743032	17430.32	961.004536471078	1266.46662081113	0	NaN	NaN	NaN	NaN	NaN	154.278665448324	0.999591944838121	16.2263791424367	11.995269524052	9.10595963774053	3.27356143248252	0.00505534806517166	0.00258789876857494	0	1.00011853365379	1056.72733735093	1	11432.65	1	1	1	2	2019-03-29T16:01:17.510	NG_ecoli_LTEE_871_DM0	-500	866	160.2	DIA_100X_EMPTY_1x1_100ms	ca331ee8-7669-4319-881e-2443628bbf0e	EPI_100X_YFP_1x1_200ms_25sola	EPI_100X_RFP_1x1_200ms_25sola
142	53	14.6448020587059	777	47.79690230677	1477.36550836551	1220.77863577864	17767523	22866.824967825	238.668074309264	583.03378426859	4	3777117	4861.15444015444	961.004536471078	1266.46662081113	0	NaN	NaN	NaN	NaN	NaN	609.739064287863	0.911857483158606	52.2498693240206	14.6216914526566	11.3571728010354	2.74321163921718	0.0290027032077152	0.0152127629824479	1	1.01048076348267	5293.16652611039	1	9452.69755469756	1	1	1	2	2019-03-29T16:01:17.510	NG_ecoli_LTEE_871_DM0	-500	866	160.2	DIA_100X_EMPTY_1x1_100ms	f5bd5ed5-e631-4c76-8078-f7d20b6658a5	EPI_100X_YFP_1x1_200ms_25sola	EPI_100X_RFP_1x1_200ms_25sola
143	20	10.2366394561968	205	-28.2753288291316	1493.58536585366	1408.07804878049	97542	475.814634146341	238.668074309264	583.03378426859	0	4275779	20857.4585365854	961.004536471078	1266.46662081113	0	NaN	NaN	NaN	NaN	NaN	214.124479760483	0.999794768062926	20.3845951334053	12.6637635509418	10.1729409381091	3.24685697257763	0.00207455921026407	0.00101588014056014	1	1.00001267537444	1656.85696475713	0	11337.7414634146	1	1	1	2	2019-03-29T16:01:17.510	NG_ecoli_LTEE_871_DM0	-500	866	160.2	DIA_100X_EMPTY_1x1_100ms	31f62bfc-291a-4378-9ed3-71a1c41974b7	EPI_100X_YFP_1x1_200ms_25sola	EPI_100X_RFP_1x1_200ms_25sola
144	31	13.8828050615503	434	31.8161331988879	1493.73271889401	725.18202764977	13826838	31859.0737327189	238.668074309264	583.03378426859	2	273046	629.138248847926	961.004536471078	1266.46662081113	0	NaN	NaN	NaN	NaN	NaN	349.327040140681	0.986961617463788	30.8915641796738	12.9908894176854	10.9186991123185	3.1293760527961	0.00842814224678564	0.00381710855338211	1	1.00097732754963	2892.48807431231	0	9234.6866359447	1	1	1	2	2019-03-29T16:01:17.510	NG_ecoli_LTEE_871_DM0	-500	866	160.2	DIA_100X_EMPTY_1x1_100ms	bd4b8673-bf22-43be-aa70-19e04af3e8f7	EPI_100X_YFP_1x1_200ms_25sola	EPI_100X_RFP_1x1_200ms_25sola
145	29	13.4977301906119	392	35.8258802255631	1513.48214285714	804.926020408163	6865796	17514.7857142857	238.668074309264	583.03378426859	2	1426591	3639.26275510204	961.004536471078	1266.46662081113	0	NaN	NaN	NaN	NaN	NaN	313.722450590124	0.995788168866236	26.7607159149574	14.8549736632202	11.3009551862184	3.65474761563227	0.0200328313299376	0.00781438607895384	1	1.00286272128736	2684.21880461057	1	9178.20408163265	1	1	1	2	2019-03-29T16:01:17.510	NG_ecoli_LTEE_871_DM0	-500	866	160.2	DIA_100X_EMPTY_1x1_100ms	fc40e763-7bac-4f3f-bc44-7eae59732263	EPI_100X_YFP_1x1_200ms_25sola	EPI_100X_RFP_1x1_200ms_25sola
146	33	13.5164534505209	447	47.6201530919805	1517.20134228188	308.711409395973	8095640	18111.0514541387	238.668074309264	583.03378426859	3	250300	559.955257270694	961.004536471078	1266.46662081113	0	NaN	NaN	NaN	NaN	NaN	366.940489000571	0.975709151229532	32.3834903945099	13.0022052651304	10.9657864480285	2.99455355627663	0.0155253144757568	0.0102546214439167	0	1.00680325910369	3058.39169682677	0	9226.00447427293	1	1	1	2	2019-03-29T16:01:17.510	NG_ecoli_LTEE_871_DM0	-500	866	160.2	DIA_100X_EMPTY_1x1_100ms	97e948bc-f246-4413-9d68-38ec3a357f43	EPI_100X_YFP_1x1_200ms_25sola	EPI_100X_RFP_1x1_200ms_25sola
147	21	8.95086621603374	188	-17.1277241409954	1522.31382978723	819.946808510638	297517	1582.53723404255	238.668074309264	583.03378426859	0	4980666	26492.9042553192	961.004536471078	1266.46662081113	0	NaN	NaN	NaN	NaN	NaN	212.309765477109	0.999767628990769	21.535447086853	12.023594451556	9.46033592413594	3.17099368907581	0.0118799543706211	0.00628886045991721	0	1.00128792309744	1513.75952736325	1	11157.5638297872	1	1	1	2	2019-03-29T16:01:17.510	NG_ecoli_LTEE_871_DM0	-500	866	160.2	DIA_100X_EMPTY_1x1_100ms	2ebeb3bc-eb14-4349-9083-23458ad83219	EPI_100X_YFP_1x1_200ms_25sola	EPI_100X_RFP_1x1_200ms_25sola
148	30	13.3631755890848	401	47.0942606012007	1524.6433915212	104.960099750623	7012296	17487.0224438903	238.668074309264	583.03378426859	2	290651	724.815461346633	961.004536471078	1266.46662081113	0	NaN	NaN	NaN	NaN	NaN	324.079753611747	0.985013719794344	28.7354471352422	13.2896133151332	10.8005539771699	3.31337347295881	0.0210733733739435	0.0026486736955235	1	1.0002827361929	2632.69109274705	0	9350.25685785536	1	1	1	2	2019-03-29T16:01:17.510	NG_ecoli_LTEE_871_DM0	-500	866	160.2	DIA_100X_EMPTY_1x1_100ms	434c3528-7ceb-49c7-b909-8a94ca50984c	EPI_100X_YFP_1x1_200ms_25sola	EPI_100X_RFP_1x1_200ms_25sola
149	48	13.0883103823855	629	49.4513708603662	1542.53577106518	622.201907790143	3679285	5849.41971383148	238.668074309264	583.03378426859	3	308660	490.715421303657	961.004536471078	1266.46662081113	0	NaN	NaN	NaN	NaN	NaN	521.308837904486	0.952051618443188	46.53403975196	12.9762987337862	10.9826198585218	2.41346527750981	0.0101395839815902	0.00313052606364002	3	1.0003007783775	4408.31420090917	0	8837.42448330684	1	1	1	2	2019-03-29T16:01:17.510	NG_ecoli_LTEE_871_DM0	-500	866	160.2	DIA_100X_EMPTY_1x1_100ms	40aa76c6-f434-42b9-922a-891cea9376e7	EPI_100X_YFP_1x1_200ms_25sola	EPI_100X_RFP_1x1_200ms_25sola
150	36	14.2128672510395	512	47.6458239365391	1545.408203125	1831.15234375	12390915	24201.005859375	238.668074309264	583.03378426859	2	330329	645.173828125	961.004536471078	1266.46662081113	0	NaN	NaN	NaN	NaN	NaN	422.961883086547	0.93700621774402	34.9557205793258	14.6338562339774	11.7858203846175	3.019167720704	0.0115410529408512	0.00457433937990926	1	1.00143949561241	3813.53535326795	0	9366.017578125	1	1	1	2	2019-03-29T16:01:17.510	NG_ecoli_LTEE_871_DM0	-500	866	160.2	DIA_100X_EMPTY_1x1_100ms	3dd016cb-cb2d-4942-b82f-cd42c0467172	EPI_100X_YFP_1x1_200ms_25sola	EPI_100X_RFP_1x1_200ms_25sola
151	40	13.4160607871655	537	49.2223062464635	1566.37988826816	386.718808193669	3895466	7254.12662942272	238.668074309264	583.03378426859	2	297928	554.800744878957	961.004536471078	1266.46662081113	0	NaN	NaN	NaN	NaN	NaN	440.444588909854	0.962675848053906	39.2068852383656	12.7614329274929	11.009976663995	2.52979019359365	0.00403728357497468	0.00147806017295398	3	1.00010520724954	3732.71661420864	0	8988.61266294227	1	1	1	2	2019-03-29T16:01:17.510	NG_ecoli_LTEE_871_DM0	-500	866	160.2	DIA_100X_EMPTY_1x1_100ms	c52d76ea-5509-49eb-a078-d9d681e6b6ce	EPI_100X_YFP_1x1_200ms_25sola	EPI_100X_RFP_1x1_200ms_25sola
152	34	11.5960582197357	395	47.7585496300667	1578.49113924051	1645.57721518987	168567	426.751898734177	238.668074309264	583.03378426859	0	11514228	29149.9443037975	961.004536471078	1266.46662081113	0	NaN	NaN	NaN	NaN	NaN	364.933880795725	0.963746299814621	34.339537012872	12.2798941523764	10.4185281814397	2.53994385185648	0.00452779970278167	0.00249426141190391	0	1.00034284259397	2927.50104255684	0	10674.9898734177	1	1	1	2	2019-03-29T16:01:17.510	NG_ecoli_LTEE_871_DM0	-500	866	160.2	DIA_100X_EMPTY_1x1_100ms	99e36673-6a49-4c65-a365-dd33d7396d71	EPI_100X_YFP_1x1_200ms_25sola	EPI_100X_RFP_1x1_200ms_25sola
153	32	11.5770881888326	371	48.5190736997324	1578.39083557951	34.3962264150943	1686175	4544.9460916442	238.668074309264	583.03378426859	3	263805	711.064690026954	961.004536471078	1266.46662081113	0	NaN	NaN	NaN	NaN	NaN	320.719326589256	0.976939787650478	31.0461793075714	11.9948529017582	10.02780327455	2.64850922088295	0.008041519874444	0.00381779257278341	1	1.00056740413488	2451.93895523313	0	9690.9730458221	1	1	1	2	2019-03-29T16:01:17.510	NG_ecoli_LTEE_871_DM0	-500	866	160.2	DIA_100X_EMPTY_1x1_100ms	728d2da9-cc91-4058-b384-926efb597b8b	EPI_100X_YFP_1x1_200ms_25sola	EPI_100X_RFP_1x1_200ms_25sola
154	40	11.5747775339055	463	49.5897300226437	1589.01079913607	1455.0777537797	12799543	27644.8012958963	238.668074309264	583.03378426859	0	294638	636.36717062635	961.004536471078	1266.46662081113	0	NaN	NaN	NaN	NaN	NaN	400.556620912241	0.952898227794592	38.5637956485989	11.9343907426464	10.1466115469844	2.46366974235773	0.00946371099810003	0.00475923073898489	1	1.00065532350708	3118.25568309079	0	9818.05399568035	1	1	1	2	2019-03-29T16:01:17.510	NG_ecoli_LTEE_871_DM0	-500	866	160.2	DIA_100X_EMPTY_1x1_100ms	82046d84-b84b-448d-8632-aa5eebf86f8f	EPI_100X_YFP_1x1_200ms_25sola	EPI_100X_RFP_1x1_200ms_25sola
155	26	9.83987137943737	257	-19.8099004355104	1581.8093385214	767.505836575875	185408	721.431906614786	238.668074309264	583.03378426859	0	6819260	26534.0856031128	961.004536471078	1266.46662081113	0	NaN	NaN	NaN	NaN	NaN	269.153727662392	0.982295468623863	26.0183850480564	13.1214894297001	9.92528544176873	3.27850732425868	0.0165029584774908	0.0092283024543197	1	1.00106203234442	2013.05772667417	1	11447.2451361868	1	1	1	2	2019-03-29T16:01:17.510	NG_ecoli_LTEE_871_DM0	-500	866	160.2	DIA_100X_EMPTY_1x1_100ms	43294d7a-e943-463b-b90d-79f4a5f95e15	EPI_100X_YFP_1x1_200ms_25sola	EPI_100X_RFP_1x1_200ms_25sola
156	36	13.1610241613001	474	48.3161249025603	1594.75105485232	1203.52109704641	9879388	20842.5907172996	238.668074309264	583.03378426859	2	3143392	6631.62869198312	961.004536471078	1266.46662081113	0	NaN	NaN	NaN	NaN	NaN	390.615059470047	0.981321276844655	35.0922980043299	12.9118921783717	10.8810048283841	2.92221164002778	0.0214572805336942	0.00966322127971813	1	1.0055886410376	3263.16997370611	1	10045.05907173	1	1	1	2	2019-03-29T16:01:17.510	NG_ecoli_LTEE_871_DM0	-500	866	160.2	DIA_100X_EMPTY_1x1_100ms	494c548d-d35a-43ab-a372-8e79cf5a01a4	EPI_100X_YFP_1x1_200ms_25sola	EPI_100X_RFP_1x1_200ms_25sola
157	23	9.93103974209344	229	-24.3461539905154	1595.96943231441	1188.96506550218	952681	4160.17903930131	238.668074309264	583.03378426859	0	7703151	33638.2139737991	961.004536471078	1266.46662081113	0	NaN	NaN	NaN	NaN	NaN	257.322695250305	0.975589676673276	24.0135881623243	12.7736824520379	10.2195944085228	3.17884591852741	0.0572547474878941	0.0301916930525024	1	1.0374660326626	1969.76428868369	1	11302.2576419214	1	1	1	2	2019-03-29T16:01:17.510	NG_ecoli_LTEE_871_DM0	-500	866	160.2	DIA_100X_EMPTY_1x1_100ms	b712bac2-ba26-4cff-b7f8-d082a817d0af	EPI_100X_YFP_1x1_200ms_25sola	EPI_100X_RFP_1x1_200ms_25sola
158	37	13.5778800711434	503	48.9887970658084	1600.64015904573	1412.97017892644	20015879	39793	238.668074309264	583.03378426859	0	350460	696.739562624255	961.004536471078	1266.46662081113	0	NaN	NaN	NaN	NaN	NaN	417.079529085199	0.953041172777782	35.7608270082394	13.7546686372106	11.2926932033696	3.05491204711605	0.00575305256010465	0.00280988664305448	2	1.00029986503222	3581.72711061607	0	9091.64612326044	1	1	1	2	2019-03-29T16:01:17.510	NG_ecoli_LTEE_871_DM0	-500	866	160.2	DIA_100X_EMPTY_1x1_100ms	bade3519-b99f-4e7e-8ca3-6c5cc4e08f4e	EPI_100X_YFP_1x1_200ms_25sola	EPI_100X_RFP_1x1_200ms_25sola
159	39	12.3558320751079	491	38.2149522534078	1612.36863543788	775.480651731161	3666266	7466.93686354379	238.668074309264	583.03378426859	2	4412785	8987.34215885947	961.004536471078	1266.46662081113	0	NaN	NaN	NaN	NaN	NaN	392.884372151837	0.973861206013478	37.189681376205	13.7658519780891	10.3635852266934	3.16353101666745	0.0166110458055295	0.00705629850592442	3	1.0014726080717	3137.12905762789	2	9620.74134419552	1	1	1	2	2019-03-29T16:01:17.510	NG_ecoli_LTEE_871_DM0	-500	866	160.2	DIA_100X_EMPTY_1x1_100ms	9ecd9c7e-85ed-40a8-b528-91306f0722ff	EPI_100X_YFP_1x1_200ms_25sola	EPI_100X_RFP_1x1_200ms_25sola
160	37	13.1081946374822	485	49.3426519805694	1603.2618556701	735.861855670103	4238145	8738.44329896907	238.668074309264	583.03378426859	2	716269	1476.84329896907	961.004536471078	1266.46662081113	0	NaN	NaN	NaN	NaN	NaN	392.967183910449	0.964777800855517	35.7406465599874	12.6343289471809	10.7669450827885	2.63741516921265	0.00760101844440272	0.00353090351618557	0	1.00100364916848	3254.14785792755	0	9162.85360824742	1	1	1	2	2019-03-29T16:01:17.510	NG_ecoli_LTEE_871_DM0	-500	866	160.2	DIA_100X_EMPTY_1x1_100ms	851338be-0700-42d2-806a-87b9308a3b78	EPI_100X_YFP_1x1_200ms_25sola	EPI_100X_RFP_1x1_200ms_25sola
161	35	12.9779347304602	455	47.9780478382206	1607.17362637363	1246.67252747253	2836599	6234.28351648352	238.668074309264	583.03378426859	2	547190	1202.61538461538	961.004536471078	1266.46662081113	0	NaN	NaN	NaN	NaN	NaN	373.694608805325	0.969923316476007	34.2804629696365	12.3063147944742	10.5534419760782	2.79882607947459	0.0180991984877496	0.00864777060222732	1	1.00305346904938	2998.64333781454	0	9301.43956043956	1	1	1	2	2019-03-29T16:01:17.510	NG_ecoli_LTEE_871_DM0	-500	866	160.2	DIA_100X_EMPTY_1x1_100ms	828feae2-728e-4b27-8cb2-79d44526cb7c	EPI_100X_YFP_1x1_200ms_25sola	EPI_100X_RFP_1x1_200ms_25sola
162	24	14.2242466976287	343	12.9542314302245	1612.03498542274	590.68221574344	10804704	31500.5947521866	238.668074309264	583.03378426859	0	206351	601.606413994169	961.004536471078	1266.46662081113	0	NaN	NaN	NaN	NaN	NaN	280.194476134282	0.999676541113608	23.3174693387367	14.0930739683417	11.5030140919422	3.70291793474042	0.0132499164103985	0.00550064081148113	1	1.00092387433934	2423.22979015024	0	8984.56559766764	1	1	1	2	2019-03-29T16:01:17.510	NG_ecoli_LTEE_871_DM0	-500	866	160.2	DIA_100X_EMPTY_1x1_100ms	20d29657-cadc-4387-b0dc-7cc948d4629a	EPI_100X_YFP_1x1_200ms_25sola	EPI_100X_RFP_1x1_200ms_25sola
163	19	7.36817143331609	140	-48.7338435463418	1616.93571428571	794.742857142857	104475	746.25	238.668074309264	583.03378426859	0	3673762	26241.1571428571	961.004536471078	1266.46662081113	0	NaN	NaN	NaN	NaN	NaN	194.933014258266	0.997766915004459	21.391648284159	11.8385219930633	8.84564394382404	2.93150511115219	0.00502334742086735	0.00217991698841305	1	1.00013112851257	1314.59821723714	1	11432.0071428571	1	1	1	2	2019-03-29T16:01:17.510	NG_ecoli_LTEE_871_DM0	-500	866	160.2	DIA_100X_EMPTY_1x1_100ms	244f210b-3780-427b-99b0-9020a39e38ed	EPI_100X_YFP_1x1_200ms_25sola	EPI_100X_RFP_1x1_200ms_25sola
164	36	14.3381114084624	516	47.197457278408	1631.53488372093	1188.41472868217	10435883	20224.5794573643	238.668074309264	583.03378426859	2	1167099	2261.81976744186	961.004536471078	1266.46662081113	0	NaN	NaN	NaN	NaN	NaN	405.663221097443	0.952855754791991	34.4348348206466	14.3869417156014	11.4985642560148	2.92602152359443	0.0218841784765169	0.00891392689552519	0	1.00485075436141	3575.8156302	0	9394.72868217054	1	1	1	2	2019-03-29T16:01:17.510	NG_ecoli_LTEE_871_DM0	-500	866	160.2	DIA_100X_EMPTY_1x1_100ms	29333482-b9ee-4d12-83be-c32b84083c3f	EPI_100X_YFP_1x1_200ms_25sola	EPI_100X_RFP_1x1_200ms_25sola
165	33	10.6429293974572	352	48.6537332176517	1665.57386363636	1608.47727272727	127002	360.801136363636	238.668074309264	583.03378426859	0	10823642	30748.9829545455	961.004536471078	1266.46662081113	0	NaN	NaN	NaN	NaN	NaN	339.907872472868	0.964986795141564	33.2303143025437	11.8567472812648	9.8896059377932	2.7358428754848	0.0132349781197895	0.00509350993024808	2	1.00121316528376	2552.59729312501	0	11016.3892045455	1	1	1	2	2019-03-29T16:01:17.510	NG_ecoli_LTEE_871_DM0	-500	866	160.2	DIA_100X_EMPTY_1x1_100ms	9383c6fb-07a2-48be-8373-77bb15e86992	EPI_100X_YFP_1x1_200ms_25sola	EPI_100X_RFP_1x1_200ms_25sola
166	31	14.5345810754321	451	43.5628889463315	1675.0376940133	1051.43015521064	7542160	16723.1929046563	238.668074309264	583.03378426859	2	248670	551.374722838137	961.004536471078	1266.46662081113	0	NaN	NaN	NaN	NaN	NaN	358.894310335235	0.995026543681402	29.4101856921398	14.0617956808273	11.9425094062127	3.32634418477049	0.00102996058864769	0.0004548509450387	2	1.00000232092969	3294.41898478279	0	8941.13303769401	1	1	1	2	2019-03-29T16:01:17.510	NG_ecoli_LTEE_871_DM0	-500	866	160.2	DIA_100X_EMPTY_1x1_100ms	8fab171b-7ef1-485e-abde-8566739b09d8	EPI_100X_YFP_1x1_200ms_25sola	EPI_100X_RFP_1x1_200ms_25sola
167	32	13.6877212438429	438	40.5041555471071	1682.99771689498	44.6849315068493	18105824	41337.497716895	238.668074309264	583.03378426859	0	333511	761.440639269406	961.004536471078	1266.46662081113	0	NaN	NaN	NaN	NaN	NaN	368.372709267797	0.971622419420166	30.2185020627284	13.9422515336641	11.8357448591248	3.10155819071525	0.0400325090185232	0.0155401658313863	1	1.01357475558574	3324.71178631466	1	8974.81278538813	1	1	1	2	2019-03-29T16:01:17.510	NG_ecoli_LTEE_871_DM0	-500	866	160.2	DIA_100X_EMPTY_1x1_100ms	744311ff-2688-4c9c-82e3-33867940963a	EPI_100X_YFP_1x1_200ms_25sola	EPI_100X_RFP_1x1_200ms_25sola
168	24	11.0586384305332	265	32.5451812957909	1682.54339622642	1549.37358490566	111669	421.392452830189	238.668074309264	583.03378426859	0	3596200	13570.5660377358	961.004536471078	1266.46662081113	0	NaN	NaN	NaN	NaN	NaN	265.53081906562	0.967641250083055	24.9771632682388	12.8892620632689	10.1383334472038	3.08933940242845	0.0315854099259559	0.0142576856022141	1	1.00899562769356	2016.35100474488	0	11102.4603773585	1	1	1	2	2019-03-29T16:01:17.510	NG_ecoli_LTEE_871_DM0	-500	866	160.2	DIA_100X_EMPTY_1x1_100ms	2337665f-0f8d-412d-81bc-958e6aa602e0	EPI_100X_YFP_1x1_200ms_25sola	EPI_100X_RFP_1x1_200ms_25sola
169	39	15.532134824439	606	47.4861897200753	1695.08745874587	227.920792079208	6273724	10352.6798679868	238.668074309264	583.03378426859	2	739532	1220.3498349835	961.004536471078	1266.46662081113	0	NaN	NaN	NaN	NaN	NaN	489.614888214788	0.938691723083378	38.1917403871096	15.4295919430979	12.4465406632964	3.31323813314947	0.0245347998337674	0.0103392855489929	2	1.00710310652642	4646.82861951254	0	9104.40594059406	1	1	1	2	2019-03-29T16:01:17.510	NG_ecoli_LTEE_871_DM0	-500	866	160.2	DIA_100X_EMPTY_1x1_100ms	20573996-65f8-4cb1-ab91-541c543381b8	EPI_100X_YFP_1x1_200ms_25sola	EPI_100X_RFP_1x1_200ms_25sola
170	33	13.1470578529255	434	48.0767972791757	1707.65437788018	58.2165898617512	8837842	20363.6912442396	238.668074309264	583.03378426859	2	311239	717.140552995392	961.004536471078	1266.46662081113	0	NaN	NaN	NaN	NaN	NaN	363.022379079308	0.982117487780539	31.3015171240119	13.4822590052556	11.0404875896226	3.48056360419857	0.0445371422043158	0.00835830706987649	1	1.0015556639527	2996.62070989885	1	9231.58525345622	1	1	1	2	2019-03-29T16:01:17.510	NG_ecoli_LTEE_871_DM0	-500	866	160.2	DIA_100X_EMPTY_1x1_100ms	6cf66ae5-0864-4833-919f-a4e700080b9b	EPI_100X_YFP_1x1_200ms_25sola	EPI_100X_RFP_1x1_200ms_25sola
171	40	12.1035952676491	484	49.4167737816422	1758.29958677686	185.601239669421	17940040	37066.1983471074	238.668074309264	583.03378426859	0	354912	733.289256198347	961.004536471078	1266.46662081113	0	NaN	NaN	NaN	NaN	NaN	405.972114378836	0.928063390291278	38.203225330345	12.5146594285123	10.410939340583	2.49168487749999	0.00501753123608691	0.00261156182168417	1	1.00043190661804	3252.14382237829	0	9575.45454545455	1	1	1	2	2019-03-29T16:01:17.510	NG_ecoli_LTEE_871_DM0	-500	866	160.2	DIA_100X_EMPTY_1x1_100ms	6b65614c-0167-4cf3-97c8-2b451900e3e4	EPI_100X_YFP_1x1_200ms_25sola	EPI_100X_RFP_1x1_200ms_25sola
172	25	12.1971954026202	306	37.9278473250118	1755.6862745098	1203.09803921569	3466900	11329.7385620915	238.668074309264	583.03378426859	2	1021526	3338.32026143791	961.004536471078	1266.46662081113	0	NaN	NaN	NaN	NaN	NaN	262.39424788241	0.999760258067989	24.1077021286198	13.6066502752936	10.2999575966295	3.662796544439	0.0607971410724067	0.00527978463839952	0	1.00067516065616	2008.70690133599	1	9428.99346405229	1	1	1	2	2019-03-29T16:01:17.510	NG_ecoli_LTEE_871_DM0	-500	866	160.2	DIA_100X_EMPTY_1x1_100ms	afc9094a-5b6d-45a4-b194-64afeefc738e	EPI_100X_YFP_1x1_200ms_25sola	EPI_100X_RFP_1x1_200ms_25sola
173	22	15.0542583372733	332	-49.9904346419415	1763.10542168675	448.53313253012	150705	453.930722891566	238.668074309264	583.03378426859	0	11939007	35960.8644578313	961.004536471078	1266.46662081113	0	NaN	NaN	NaN	NaN	NaN	265.644881553132	0.999872234877548	21.2390097907189	15.7980919635173	11.8884500845904	4.29595188545313	0.0180934353051792	0.00924101702266236	0	1.00278936442401	2357.62443409004	0	10345.9819277108	1	1	1	2	2019-03-29T16:01:17.510	NG_ecoli_LTEE_871_DM0	-500	866	160.2	DIA_100X_EMPTY_1x1_100ms	4634b744-e482-4acc-a6b6-ce9e5cf8e4c8	EPI_100X_YFP_1x1_200ms_25sola	EPI_100X_RFP_1x1_200ms_25sola
174	30	13.9076111966689	417	46.2956983007457	1773.87529976019	761.424460431655	11716351	28096.7649880096	238.668074309264	583.03378426859	0	245118	587.812949640288	961.004536471078	1266.46662081113	0	NaN	NaN	NaN	NaN	NaN	348.416178994217	0.999825792339925	27.6785057026536	15.1986663472084	12.0243907628398	4.02358912886315	0.0173352235372002	0.00629401598911607	0	1.00191116767156	3143.1035116458	0	9076.02398081535	1	1	1	2	2019-03-29T16:01:17.510	NG_ecoli_LTEE_871_DM0	-500	866	160.2	DIA_100X_EMPTY_1x1_100ms	fd293d0b-867a-4a87-b15d-af7665a4afa9	EPI_100X_YFP_1x1_200ms_25sola	EPI_100X_RFP_1x1_200ms_25sola
175	46	11.9357138624383	551	48.3136150832944	1775.54083484573	1213.64791288566	981559	1781.41379310345	238.668074309264	583.03378426859	0	16672716	30259.0127041742	961.004536471078	1266.46662081113	0	NaN	NaN	NaN	NaN	NaN	482.29939452624	0.858480430495118	45.3828144697435	13.4659314136686	10.3994888280881	2.37027590274016	0.0583809240580615	0.017691762815564	1	1.02300390400141	3854.83055255708	2	9965.06352087114	1	1	1	2	2019-03-29T16:01:17.510	NG_ecoli_LTEE_871_DM0	-500	866	160.2	DIA_100X_EMPTY_1x1_100ms	ac49699e-0384-413f-95b1-3a78397ec3f7	EPI_100X_YFP_1x1_200ms_25sola	EPI_100X_RFP_1x1_200ms_25sola
176	45	12.7926103648928	576	49.7787246121636	1807.36458333333	1193.44791666667	326183	566.289930555556	238.668074309264	583.03378426859	0	14020738	24341.5590277778	961.004536471078	1266.46662081113	0	NaN	NaN	NaN	NaN	NaN	493.230484417213	0.977679458984045	45.3398389593999	12.9606614441243	10.6159769167691	2.70132770506838	0.012087173977485	0.00429434250161644	2	1.00051064894027	4013.19059387264	1	10441.9878472222	1	1	1	2	2019-03-29T16:01:17.510	NG_ecoli_LTEE_871_DM0	-500	866	160.2	DIA_100X_EMPTY_1x1_100ms	5b8e938a-a8d9-4889-b426-dae630ee6598	EPI_100X_YFP_1x1_200ms_25sola	EPI_100X_RFP_1x1_200ms_25sola
177	27	14.0787552192551	380	37.3796154640755	1812.88947368421	1573.01315789474	13479816	35473.2	238.668074309264	583.03378426859	0	332068	873.863157894737	961.004536471078	1266.46662081113	0	NaN	NaN	NaN	NaN	NaN	305.194089616417	0.999773215626929	24.5745805070475	14.8882667882377	12.035806305266	3.76651018720854	0.015456114553085	0.006561375603268	1	1.00118051741101	2795.93051672775	0	9157.94736842105	1	1	1	2	2019-03-29T16:01:17.510	NG_ecoli_LTEE_871_DM0	-500	866	160.2	DIA_100X_EMPTY_1x1_100ms	57ed7e5b-290a-4123-aa3e-1ca19505ce8f	EPI_100X_YFP_1x1_200ms_25sola	EPI_100X_RFP_1x1_200ms_25sola
178	35	13.1317339916678	460	47.9846439624028	1832.1847826087	845.580434782609	4092681	8897.13260869565	238.668074309264	583.03378426859	2	287310	624.586956521739	961.004536471078	1266.46662081113	0	NaN	NaN	NaN	NaN	NaN	380.109890728061	0.966533943274069	34.4428259940999	12.6369579904341	10.7137462544401	2.77403527039923	0.0121521936747808	0.00514223133942478	1	1.00097744480641	3105.06983033668	0	9267.17826086956	1	1	1	2	2019-03-29T16:01:17.510	NG_ecoli_LTEE_871_DM0	-500	866	160.2	DIA_100X_EMPTY_1x1_100ms	fac51305-adeb-49cd-8ec3-9d17b2463ffd	EPI_100X_YFP_1x1_200ms_25sola	EPI_100X_RFP_1x1_200ms_25sola
179	25	13.7727601151983	345	10.1584511607785	1846.97391304348	1363.48115942029	9437613	27355.4	238.668074309264	583.03378426859	1	256582	743.715942028986	961.004536471078	1266.46662081113	0	NaN	NaN	NaN	NaN	NaN	275.16694740273	0.99866430493355	23.3013466209643	13.8261834789031	11.3190081251574	3.61634879399432	0.0122718303337333	0.00563495579191464	1	1.00055773258081	2344.70195211044	1	9361.95072463768	1	1	1	2	2019-03-29T16:01:17.510	NG_ecoli_LTEE_871_DM0	-500	866	160.2	DIA_100X_EMPTY_1x1_100ms	e6f0b80c-06b8-4aef-a922-f5002f404d1f	EPI_100X_YFP_1x1_200ms_25sola	EPI_100X_RFP_1x1_200ms_25sola
180	44	12.2700787748594	540	49.4580483865256	1864.95740740741	1751.62962962963	290710	538.351851851852	238.668074309264	583.03378426859	0	20026361	37085.8537037037	961.004536471078	1266.46662081113	0	NaN	NaN	NaN	NaN	NaN	454.568334858463	0.901853268797094	42.2435323092639	13.3002595188165	10.4733974094211	2.65852686235081	0.028180530084703	0.0117858953951748	2	1.00903208762111	3639.36214251726	0	10300.4259259259	1	1	1	2	2019-03-29T16:01:17.510	NG_ecoli_LTEE_871_DM0	-500	866	160.2	DIA_100X_EMPTY_1x1_100ms	564165e6-e583-4511-8e79-67cc915afd6e	EPI_100X_YFP_1x1_200ms_25sola	EPI_100X_RFP_1x1_200ms_25sola
181	36	12.6157676752495	455	48.6195114711001	1869.14505494505	1342.01098901099	18057519	39686.8549450549	238.668074309264	583.03378426859	0	471017	1035.2021978022	961.004536471078	1266.46662081113	0	NaN	NaN	NaN	NaN	NaN	384.139677014002	0.992477859837167	34.0366571194954	13.1570428186335	10.9917618607432	3.03855581368306	0.0125197572147029	0.00664647228725457	1	1.00342365999625	3229.76855891787	1	9277.3956043956	1	1	1	2	2019-03-29T16:01:17.510	NG_ecoli_LTEE_871_DM0	-500	866	160.2	DIA_100X_EMPTY_1x1_100ms	bcffb57f-1ab6-4b6b-96e7-7d83e6c2b816	EPI_100X_YFP_1x1_200ms_25sola	EPI_100X_RFP_1x1_200ms_25sola
182	29	10.716010934221	311	44.9415791573467	1889.25080385852	2033.99356913183	6849208	22023.1768488746	238.668074309264	583.03378426859	2	994414	3197.47266881029	961.004536471078	1266.46662081113	0	NaN	NaN	NaN	NaN	NaN	NaN	NaN	NaN	NaN	NaN	NaN	NaN	NaN	NaN	NaN	NaN	0	9994.08360128617	1	1	1	2	2019-03-29T16:01:17.510	NG_ecoli_LTEE_871_DM0	-500	866	160.2	DIA_100X_EMPTY_1x1_100ms	1a5cea2b-0591-47cc-8732-da584c7f63dc	EPI_100X_YFP_1x1_200ms_25sola	EPI_100X_RFP_1x1_200ms_25sola
183	36	12.2785816892056	444	48.2753484323522	1907.73423423423	1054.18243243243	6711974	15117.0585585586	238.668074309264	583.03378426859	4	332291	748.403153153153	961.004536471078	1266.46662081113	0	NaN	NaN	NaN	NaN	NaN	380.963901397668	0.955613647683232	35.4791322873843	12.1769667021673	10.4523153727154	2.59321668899822	0.0118742956569906	0.00514649107461604	2	1.00262432770778	3044.30303850789	1	9297.4009009009	1	1	1	2	2019-03-29T16:01:17.510	NG_ecoli_LTEE_871_DM0	-500	866	160.2	DIA_100X_EMPTY_1x1_100ms	dc6ec8e4-fa85-49c7-a684-dfb9ab2d41ad	EPI_100X_YFP_1x1_200ms_25sola	EPI_100X_RFP_1x1_200ms_25sola
184	27	12.3179348639745	333	39.7481380007874	1908.76576576577	1082.34534534535	8304450	24938.2882882883	238.668074309264	583.03378426859	2	304399	914.111111111111	961.004536471078	1266.46662081113	0	NaN	NaN	NaN	NaN	NaN	283.271153946147	0.994871003603098	26.1601329335925	12.7297074219543	10.5338071067078	3.01828342658301	0.0220920600956857	0.0113226989059601	0	1.00571345725776	2279.81995485439	1	9697.37837837838	1	1	1	2	2019-03-29T16:01:17.510	NG_ecoli_LTEE_871_DM0	-500	866	160.2	DIA_100X_EMPTY_1x1_100ms	e2c966de-6725-4306-b362-58fbaef918ff	EPI_100X_YFP_1x1_200ms_25sola	EPI_100X_RFP_1x1_200ms_25sola
185	32	11.6577494501719	374	-37.0394514284226	1917.75935828877	1925.5320855615	208553	557.628342245989	238.668074309264	583.03378426859	0	5877504	15715.2513368984	961.004536471078	1266.46662081113	0	NaN	NaN	NaN	NaN	NaN	351.634443114178	0.894167561137236	33.8880282671486	12.63669024071	9.95570166970901	2.82025565325183	0.0705275090404205	0.0257423850700075	2	1.04846548114549	2638.03121661224	0	10845.114973262	1	1	1	2	2019-03-29T16:01:17.510	NG_ecoli_LTEE_871_DM0	-500	866	160.2	DIA_100X_EMPTY_1x1_100ms	aa56153d-ff8b-4173-90e9-d28d689b16ea	EPI_100X_YFP_1x1_200ms_25sola	EPI_100X_RFP_1x1_200ms_25sola
186	36	14.2541270694185	514	48.2083653556213	1925.20233463035	1394.23151750973	7720791	15020.9941634241	238.668074309264	583.03378426859	2	2018534	3927.10894941634	961.004536471078	1266.46662081113	0	NaN	NaN	NaN	NaN	NaN	415.469787664462	0.935458969925593	34.7136519003866	15.3204612823733	11.6140047146018	3.15595878423752	0.016621702130996	0.00787329343536842	2	1.00375916231175	3677.51270262543	1	9195.91828793774	1	1	1	2	2019-03-29T16:01:17.510	NG_ecoli_LTEE_871_DM0	-500	866	160.2	DIA_100X_EMPTY_1x1_100ms	862ec26c-3ea1-4281-b72e-354bf918b23e	EPI_100X_YFP_1x1_200ms_25sola	EPI_100X_RFP_1x1_200ms_25sola
187	17	9.55234231572944	163	-49.8046688434489	1926.99386503067	1374.55828220859	306856	1882.55214723926	238.668074309264	583.03378426859	0	6265082	38436.0858895706	961.004536471078	1266.46662081113	0	NaN	NaN	NaN	NaN	NaN	169.37854243248	0.999850162060395	16.1233003441956	13.4811275389456	9.9766294032265	3.82671731056439	0.0056443976594658	0.00316033418119391	0	1.00017442906291	1260.40902855777	1	10771.717791411	1	1	1	2	2019-03-29T16:01:17.510	NG_ecoli_LTEE_871_DM0	-500	866	160.2	DIA_100X_EMPTY_1x1_100ms	23c2cbce-29f6-4d08-b719-b6aa46e13dc3	EPI_100X_YFP_1x1_200ms_25sola	EPI_100X_RFP_1x1_200ms_25sola
188	22	13.5915989897582	300	-14.6393411813648	1933.47333333333	1320.06	177738	592.46	238.668074309264	583.03378426859	0	10079509	33598.3633333333	961.004536471078	1266.46662081113	0	NaN	NaN	NaN	NaN	NaN	250.366371714066	0.999848797546499	20.1301472300005	15.4938353634387	11.9573180499615	4.12216257499582	0.0108092217143879	0.00542840121729577	1	1.00082593591205	2260.49939351466	0	10348.4666666667	1	1	1	2	2019-03-29T16:01:17.510	NG_ecoli_LTEE_871_DM0	-500	866	160.2	DIA_100X_EMPTY_1x1_100ms	7881a963-f8a7-4a37-bf9a-b0def53519d1	EPI_100X_YFP_1x1_200ms_25sola	EPI_100X_RFP_1x1_200ms_25sola
189	41	12.9121457894184	530	49.4593684218842	1934.37547169811	1826.1679245283	10063005	18986.8018867925	238.668074309264	583.03378426859	3	834305	1574.16037735849	961.004536471078	1266.46662081113	0	NaN	NaN	NaN	NaN	NaN	441.061293435282	0.954474676934857	40.071399432963	12.8836882634242	10.7617225519655	2.61760187620296	0.0100572353586175	0.00397648956601476	2	1.00189029307815	3644.91977376859	0	9184.66037735849	1	1	1	2	2019-03-29T16:01:17.510	NG_ecoli_LTEE_871_DM0	-500	866	160.2	DIA_100X_EMPTY_1x1_100ms	450fde70-722d-42ff-a1fa-7b148af46fa6	EPI_100X_YFP_1x1_200ms_25sola	EPI_100X_RFP_1x1_200ms_25sola
190	20	14.4780026723664	290	-49.5610741917116	1986.27586206897	1921.63103448276	11028548	38029.475862069	238.668074309264	583.03378426859	0	440219	1517.99655172414	961.004536471078	1266.46662081113	0	NaN	NaN	NaN	NaN	NaN	236.180946179161	0.999874320146215	18.3122514365718	16.1180923386778	12.4448701446825	4.29506667612313	0.00470333691528637	0.00242289190031523	0	1.00013178358603	2227.47256070459	0	9441.47931034483	1	1	1	2	2019-03-29T16:01:17.510	NG_ecoli_LTEE_871_DM0	-500	866	160.2	DIA_100X_EMPTY_1x1_100ms	78b60f92-0874-4860-a49f-973871b67114	EPI_100X_YFP_1x1_200ms_25sola	EPI_100X_RFP_1x1_200ms_25sola
191	24	14.4964534253148	348	-27.5248604476453	1994.45114942529	1464.41666666667	1643633	4723.08333333333	238.668074309264	583.03378426859	0	617620	1774.77011494253	961.004536471078	1266.46662081113	0	NaN	NaN	NaN	NaN	NaN	349.776803767311	0.999906145614094	22.8811902517717	19.2582732121848	14.4463221485255	5.50429988821532	0.0137128803178528	0.00584103560533044	1	1.0007546771218	3750.44744502136	0	11719.8534482759	1	1	1	2	2019-03-29T16:01:17.510	NG_ecoli_LTEE_871_DM0	-500	866	160.2	DIA_100X_EMPTY_1x1_100ms	49561071-d2c7-4449-a3bc-ddf3bd1babbe	EPI_100X_YFP_1x1_200ms_25sola	EPI_100X_RFP_1x1_200ms_25sola
192	52	12.7449522480198	664	41.2640977481329	2004.31475903614	1171.43524096386	13136337	19783.640060241	238.668074309264	583.03378426859	4	523553	788.48343373494	961.004536471078	1266.46662081113	0	NaN	NaN	NaN	NaN	NaN	560.175683062587	0.888002523625207	51.4599709913546	12.8904419147685	10.6688753898205	2.54441867522094	0.0132041424575396	0.00567083910407235	2	1.00194775230239	4600.4117477595	0	9208.06024096386	1	1	1	2	2019-03-29T16:01:17.510	NG_ecoli_LTEE_871_DM0	-500	866	160.2	DIA_100X_EMPTY_1x1_100ms	52adefa3-7539-4599-a024-169fe8a8c746	EPI_100X_YFP_1x1_200ms_25sola	EPI_100X_RFP_1x1_200ms_25sola
193	30	15.3280139430309	460	40.1299001017253	2007.45434782609	1599.7847826087	273219	593.954347826087	238.668074309264	583.03378426859	0	22721777	49395.1673913043	961.004536471078	1266.46662081113	0	NaN	NaN	NaN	NaN	NaN	362.104038568714	0.973498103288208	28.7666307751775	15.241425968515	12.1913016847994	3.42040173783342	0.0312944257819351	0.0187209409598841	0	1.01867035350597	3357.98720747344	0	9775.43043478261	1	1	1	2	2019-03-29T16:01:17.510	NG_ecoli_LTEE_871_DM0	-500	866	160.2	DIA_100X_EMPTY_1x1_100ms	98fc7e04-0817-464e-82b9-7f58093c8f8c	EPI_100X_YFP_1x1_200ms_25sola	EPI_100X_RFP_1x1_200ms_25sola
194	40	13.3557124922283	534	49.0576289405675	2019.59176029963	1534.33333333333	9271550	17362.4531835206	238.668074309264	583.03378426859	3	914163	1711.91573033708	961.004536471078	1266.46662081113	0	NaN	NaN	NaN	NaN	NaN	436.290870292111	0.93700219067058	39.2411553562345	12.9184185609637	10.9120544430433	2.48312282290438	0.0168264496487235	0.00647843351264	2	1.00443846531281	3669.81959462815	0	9779.16104868914	1	1	1	2	2019-03-29T16:01:17.510	NG_ecoli_LTEE_871_DM0	-500	866	160.2	DIA_100X_EMPTY_1x1_100ms	2ae3f843-c7fa-4aad-8fdf-e1ae2a23a7ec	EPI_100X_YFP_1x1_200ms_25sola	EPI_100X_RFP_1x1_200ms_25sola
1	28	10.5616121055497	296	-39.4922791024415	85.2533783783784	9.46959459459459	169197	571.611486486486	122.862411929667	210.970815028851	5	6018320	20332.1621621622	546.611362495288	694.601041686174	1	NaN	NaN	NaN	NaN	NaN	NaN	NaN	NaN	NaN	NaN	NaN	NaN	NaN	NaN	NaN	NaN	0	10616.1418918919	1	1	1	3	2019-03-29T16:01:29.800	NG_ecoli_LTEE_871_DM0	-1000	-0	160.2	DIA_100X_EMPTY_1x1_100ms	775e0c0c-85e6-421c-a68c-5a1ccd755cd2	EPI_100X_YFP_1x1_200ms_25sola	EPI_100X_RFP_1x1_200ms_25sola
2	28	12.666498556846	355	46.169205840373	115.456338028169	1590.14929577465	1407859	3965.8	122.862411929667	210.970815028851	2	230995	650.69014084507	546.611362495288	694.601041686174	0	NaN	NaN	NaN	NaN	NaN	276.935294233546	0.999466897619195	25.1533091766398	13.038890970741	10.6519116233828	3.29238865163848	0.00376119961967294	0.0016096922329635	1	1.00008576283839	2241.50710338533	0	9433.72394366197	1	1	1	3	2019-03-29T16:01:29.800	NG_ecoli_LTEE_871_DM0	-1000	-0	160.2	DIA_100X_EMPTY_1x1_100ms	532a7ecd-897e-4cbc-ba22-3629fcd24d83	EPI_100X_YFP_1x1_200ms_25sola	EPI_100X_RFP_1x1_200ms_25sola
3	31	12.9233868328497	401	40.5757889906229	173.423940149626	158.506234413965	148198	369.571072319202	122.862411929667	210.970815028851	1	7629872	19027.1122194514	546.611362495288	694.601041686174	1	NaN	NaN	NaN	NaN	NaN	354.257125392627	0.981785565946729	28.6026337790738	15.0295307709139	11.8417002457651	3.67304754464385	0.049223333780288	0.0190724789173136	0	1.02068017894738	3150.09777323888	1	10740.2269326683	1	1	1	3	2019-03-29T16:01:29.800	NG_ecoli_LTEE_871_DM0	-1000	-0	160.2	DIA_100X_EMPTY_1x1_100ms	6960f1be-fc3d-45da-8613-fdf55e5ea6d2	EPI_100X_YFP_1x1_200ms_25sola	EPI_100X_RFP_1x1_200ms_25sola
4	22	10.2158281805727	225	28.3745944307129	195.253333333333	145.56	126925	564.111111111111	122.862411929667	210.970815028851	3	2861492	12717.7422222222	546.611362495288	694.601041686174	2	NaN	NaN	NaN	NaN	NaN	225.206227481936	0.999583751704984	22.2520936335879	12.6688052808003	9.64121656308439	3.40097077944064	0.0120800011489018	0.00555046218825142	1	1.0011419341856	1624.517658407	1	10941.64	1	1	1	3	2019-03-29T16:01:29.800	NG_ecoli_LTEE_871_DM0	-1000	-0	160.2	DIA_100X_EMPTY_1x1_100ms	a885c347-3054-4c34-a4ab-a46e709d4679	EPI_100X_YFP_1x1_200ms_25sola	EPI_100X_RFP_1x1_200ms_25sola
5	21	9.71745939998095	204	4.29901582071978	193.269607843137	269.617647058824	104159	510.583333333333	122.862411929667	210.970815028851	1	2247206	11015.7156862745	546.611362495288	694.601041686174	1	NaN	NaN	NaN	NaN	NaN	193.821767155588	0.999696024467287	18.4871565397879	12.9492133788079	9.90339068171903	3.67016458808913	0.181321716404922	0.00641777209208051	1	1.00005554041901	1424.0584789919	0	10898.7647058824	1	1	1	3	2019-03-29T16:01:29.800	NG_ecoli_LTEE_871_DM0	-1000	-0	160.2	DIA_100X_EMPTY_1x1_100ms	4eeb96bd-4fbc-456d-9c32-54c27e9c295f	EPI_100X_YFP_1x1_200ms_25sola	EPI_100X_RFP_1x1_200ms_25sola
6	22	11.5646082941454	255	4.1841656387926	255.741176470588	269.274509803922	117854	462.172549019608	122.862411929667	210.970815028851	1	3158368	12385.7568627451	546.611362495288	694.601041686174	3	NaN	NaN	NaN	NaN	NaN	236.404056955828	0.999890482648445	21.5698534234953	13.427991806808	10.495403298816	3.6181418167506	0.0028070027186367	0.00146141441727363	0	1.00006972902733	1866.10182816156	0	10970.2352941176	1	1	1	3	2019-03-29T16:01:29.800	NG_ecoli_LTEE_871_DM0	-1000	-0	160.2	DIA_100X_EMPTY_1x1_100ms	5bfea753-7fb0-4a3c-b9f7-a76718c4d9b6	EPI_100X_YFP_1x1_200ms_25sola	EPI_100X_RFP_1x1_200ms_25sola
7	32	12.8070710028363	410	48.2319448706598	325.446341463415	231.382926829268	5607967	13677.9682926829	122.862411929667	210.970815028851	2	322829	787.387804878049	546.611362495288	694.601041686174	0	NaN	NaN	NaN	NaN	NaN	339.749328095668	0.997228989689983	29.8539574926636	13.0918631106982	10.9850680044044	3.18222219975369	0.00838817272740115	0.00472375599425528	1	1.0003563912935	2829.41916650468	0	9372.25609756098	1	1	1	3	2019-03-29T16:01:29.800	NG_ecoli_LTEE_871_DM0	-1000	-0	160.2	DIA_100X_EMPTY_1x1_100ms	f1d8677e-2728-45ef-a432-5069060c6545	EPI_100X_YFP_1x1_200ms_25sola	EPI_100X_RFP_1x1_200ms_25sola
8	26	11.3617001710948	297	38.3045068972688	333.478114478114	101.498316498316	141459	476.292929292929	122.862411929667	210.970815028851	2	2739553	9224.08417508418	546.611362495288	694.601041686174	2	NaN	NaN	NaN	NaN	NaN	251.695306871363	0.999899347051405	24.1492379511754	12.5164670320947	10.0729833761587	3.18769718382485	0.0059381492143385	0.00293454702959355	1	1.00035892426789	1924.4629153091	0	10505.2760942761	1	1	1	3	2019-03-29T16:01:29.800	NG_ecoli_LTEE_871_DM0	-1000	-0	160.2	DIA_100X_EMPTY_1x1_100ms	c904ba27-4fd5-48a1-b38e-1d0c57542ac4	EPI_100X_YFP_1x1_200ms_25sola	EPI_100X_RFP_1x1_200ms_25sola
9	35	12.94313188013	454	48.0061781197064	349.006607929515	1061.29515418502	1360948	2997.68281938326	122.862411929667	210.970815028851	2	195325	430.23127753304	546.611362495288	694.601041686174	0	NaN	NaN	NaN	NaN	NaN	364.25919171981	0.980396256949614	33.14286363687	12.6454751044598	10.7200462921593	2.75912260498408	0.00965867042297522	0.00486547981839424	1	1.00051524191375	2991.39134564959	0	9375.90528634361	1	1	1	3	2019-03-29T16:01:29.800	NG_ecoli_LTEE_871_DM0	-1000	-0	160.2	DIA_100X_EMPTY_1x1_100ms	96dabed5-aae5-4269-b474-846c01120f3a	EPI_100X_YFP_1x1_200ms_25sola	EPI_100X_RFP_1x1_200ms_25sola
10	36	12.6879844419351	457	48.8926400606058	422.122538293217	1129.01750547046	1283790	2809.16849015317	122.862411929667	210.970815028851	3	169788	371.527352297593	546.611362495288	694.601041686174	0	NaN	NaN	NaN	NaN	NaN	370.583491638593	0.95656400511506	34.4111616305468	12.5083338225413	10.3541234205017	2.79690341009326	0.0175985243981396	0.00991363216744726	1	1.00211107694283	2897.44959624571	0	9892.42013129103	1	1	1	3	2019-03-29T16:01:29.800	NG_ecoli_LTEE_871_DM0	-1000	-0	160.2	DIA_100X_EMPTY_1x1_100ms	53cacdfb-eadf-4ac9-86f2-3e379d1ebf8e	EPI_100X_YFP_1x1_200ms_25sola	EPI_100X_RFP_1x1_200ms_25sola
11	36	14.1929709390522	511	48.5813363631895	560.92759295499	21.3385518590998	6956479	13613.4618395303	122.862411929667	210.970815028851	2	286467	560.600782778865	546.611362495288	694.601041686174	0	NaN	NaN	NaN	NaN	NaN	391.098647265024	0.951304398440341	34.3741209102902	13.0810000851745	11.0420763468057	2.86245249499904	0.0163862529473298	0.00865480663562796	0	1.00620222894085	3291.72065664096	0	9479.48336594912	1	1	1	3	2019-03-29T16:01:29.800	NG_ecoli_LTEE_871_DM0	-1000	-0	160.2	DIA_100X_EMPTY_1x1_100ms	0d468324-0294-4463-ab5f-3b9f2b198071	EPI_100X_YFP_1x1_200ms_25sola	EPI_100X_RFP_1x1_200ms_25sola
12	25	9.00477878683425	225	-39.2983229389159	559.337777777778	706.488888888889	65522	291.208888888889	122.862411929667	210.970815028851	0	4429887	19688.3866666667	546.611362495288	694.601041686174	2	NaN	NaN	NaN	NaN	NaN	246.66220721673	0.978861473644339	24.7136098132814	12.467072392299	9.48117341383495	3.24746543748785	0.0340526313877074	0.0141597461059549	2	1.0098206380588	1744.81845866937	0	11692.1155555556	1	1	1	3	2019-03-29T16:01:29.800	NG_ecoli_LTEE_871_DM0	-1000	-0	160.2	DIA_100X_EMPTY_1x1_100ms	c2db9020-a76d-4884-954f-95a947c8e40e	EPI_100X_YFP_1x1_200ms_25sola	EPI_100X_RFP_1x1_200ms_25sola
13	27	11.3278763800046	306	43.7636893908844	710.470588235294	922.901960784314	3507829	11463.4934640523	122.862411929667	210.970815028851	1	117160	382.875816993464	546.611362495288	694.601041686174	0	NaN	NaN	NaN	NaN	NaN	261.053856025428	0.999816184032379	24.1050213827913	13.2725375519113	10.4531301075283	3.40027252537575	0.0027439682719337	0.0012520522438655	1	1.00006110122997	2068.66475124195	0	9650.31045751634	1	1	1	3	2019-03-29T16:01:29.800	NG_ecoli_LTEE_871_DM0	-1000	-0	160.2	DIA_100X_EMPTY_1x1_100ms	e654e855-3b48-404d-9462-94ea6c82909b	EPI_100X_YFP_1x1_200ms_25sola	EPI_100X_RFP_1x1_200ms_25sola
14	26	14.0284218780254	365	17.5861148128149	755.671232876712	1682.56164383562	135789	372.024657534247	122.862411929667	210.970815028851	0	14043587	38475.5808219178	546.611362495288	694.601041686174	2	NaN	NaN	NaN	NaN	NaN	289.370996910764	0.999935561668895	23.6984197169869	15.0566063375398	11.8213667162746	3.8678944957429	0.00506287402091171	0.00252912868916556	1	1.00009802777407	2601.02572934076	0	9888.28767123288	1	1	1	3	2019-03-29T16:01:29.800	NG_ecoli_LTEE_871_DM0	-1000	-0	160.2	DIA_100X_EMPTY_1x1_100ms	0c39442d-204a-4159-b938-96bd6d0bac06	EPI_100X_YFP_1x1_200ms_25sola	EPI_100X_RFP_1x1_200ms_25sola
15	23	13.897867370697	321	9.69264841069327	778.330218068536	1433.23987538941	4413578	13749.4641744548	122.862411929667	210.970815028851	2	123296	384.09968847352	546.611362495288	694.601041686174	0	NaN	NaN	NaN	NaN	NaN	266.65772990847	0.998574439934993	22.5505181143186	13.6270750503881	11.325337858854	3.60622435409751	0.00209973596669011	0.00107682086080764	1	1.00004239276572	2271.68829091777	0	9746.46417445483	1	1	1	3	2019-03-29T16:01:29.800	NG_ecoli_LTEE_871_DM0	-1000	-0	160.2	DIA_100X_EMPTY_1x1_100ms	35c8e7fa-bf0e-44d0-bc35-b83e3403008a	EPI_100X_YFP_1x1_200ms_25sola	EPI_100X_RFP_1x1_200ms_25sola
16	30	9.99473125004705	302	43.3697221863579	789.281456953642	1599.70860927152	95320	315.629139072848	122.862411929667	210.970815028851	1	7367595	24396.0099337748	546.611362495288	694.601041686174	3	NaN	NaN	NaN	NaN	NaN	311.683683042208	0.945770456430959	31.7189680630402	11.575755694538	9.60218428246676	2.44553350415121	0.0135326351194509	0.00665146705598482	1	1.00083425849737	2296.93657983234	0	11161.0794701987	1	1	1	3	2019-03-29T16:01:29.800	NG_ecoli_LTEE_871_DM0	-1000	-0	160.2	DIA_100X_EMPTY_1x1_100ms	81e772d3-fa18-4296-913b-292f76db8728	EPI_100X_YFP_1x1_200ms_25sola	EPI_100X_RFP_1x1_200ms_25sola
17	29	10.4126068991413	303	43.5695426232155	801.52805280528	1937.23432343234	2842690	9381.81518151815	122.862411929667	210.970815028851	2	156964	518.03300330033	546.611362495288	694.601041686174	0	NaN	NaN	NaN	NaN	NaN	294.022432331597	0.973402569356913	29.6793000974736	11.4119451272198	9.65058629973772	2.50735129088602	0.00844768771360538	0.00294985559242157	1	1.00032046439053	2170.95556260411	1	10150.4686468647	1	1	1	3	2019-03-29T16:01:29.800	NG_ecoli_LTEE_871_DM0	-1000	-0	160.2	DIA_100X_EMPTY_1x1_100ms	d355143e-ebe9-4159-8118-c2e0823d6001	EPI_100X_YFP_1x1_200ms_25sola	EPI_100X_RFP_1x1_200ms_25sola
18	31	12.6419324165477	393	44.456200034376	813.442748091603	1955.69211195929	2417231	6150.71501272265	122.862411929667	210.970815028851	3	194689	495.391857506361	546.611362495288	694.601041686174	0	NaN	NaN	NaN	NaN	NaN	320.615448870985	0.976542968232726	29.7915907061327	12.3925937712785	10.3756660774295	2.95658326772739	0.0181669989670816	0.00765734445141525	1	1.00367342006044	2518.92679785522	1	9728.52417302799	1	1	1	3	2019-03-29T16:01:29.800	NG_ecoli_LTEE_871_DM0	-1000	-0	160.2	DIA_100X_EMPTY_1x1_100ms	d4b22fc0-1adf-4545-bc50-dd3f2a010d52	EPI_100X_YFP_1x1_200ms_25sola	EPI_100X_RFP_1x1_200ms_25sola
19	31	14.8979937322678	462	47.0525686830693	896.5	967.487012987013	12884198	27887.8744588745	122.862411929667	210.970815028851	2	200615	434.231601731602	546.611362495288	694.601041686174	0	NaN	NaN	NaN	NaN	NaN	380.634545525869	0.99073259366233	29.8631641521436	14.7536087452419	12.3585952500581	3.56269326284529	0.0222957283989432	0.0106575901654992	1	1.00256564545411	3582.31623355749	0	9221.42207792208	1	1	1	3	2019-03-29T16:01:29.800	NG_ecoli_LTEE_871_DM0	-1000	-0	160.2	DIA_100X_EMPTY_1x1_100ms	bd6c8373-12c0-4518-a50a-0ec48c21b3c6	EPI_100X_YFP_1x1_200ms_25sola	EPI_100X_RFP_1x1_200ms_25sola
20	33	13.7471282288021	454	48.9206403898762	930.354625550661	1338.74889867841	2283976	5030.78414096916	122.862411929667	210.970815028851	2	162175	357.213656387665	546.611362495288	694.601041686174	0	NaN	NaN	NaN	NaN	NaN	359.686400548113	0.993240430095082	31.0278120731781	13.2191372359529	11.0797186696223	3.42174576579367	1.81662153580879	0.0329216317439958	1	1.00046335138258	2991.56538940528	0	8958.88325991189	1	1	1	3	2019-03-29T16:01:29.800	NG_ecoli_LTEE_871_DM0	-1000	-0	160.2	DIA_100X_EMPTY_1x1_100ms	156da539-cfee-4fb5-b218-226fd5a6a3c0	EPI_100X_YFP_1x1_200ms_25sola	EPI_100X_RFP_1x1_200ms_25sola
21	30	12.3671282029732	371	46.8839349389906	951.722371967655	513.576819407008	102683	276.77358490566	122.862411929667	210.970815028851	0	11334675	30551.6846361186	546.611362495288	694.601041686174	2	NaN	NaN	NaN	NaN	NaN	318.369345755888	0.97985302569335	27.5862351064791	13.3155330196495	11.0026128770359	3.45785356471314	0.184786641704932	0.0131504653359602	0	1.00506742020772	2622.85317614613	0	10726.102425876	1	1	1	3	2019-03-29T16:01:29.800	NG_ecoli_LTEE_871_DM0	-1000	-0	160.2	DIA_100X_EMPTY_1x1_100ms	935a5a9e-6aea-4b8e-abf9-0041b38da15d	EPI_100X_YFP_1x1_200ms_25sola	EPI_100X_RFP_1x1_200ms_25sola
22	30	11.6330341727426	349	47.9244462050348	1014.44699140401	983.670487106017	1189221	3407.5100286533	122.862411929667	210.970815028851	2	117882	337.770773638968	546.611362495288	694.601041686174	0	NaN	NaN	NaN	NaN	NaN	294.752112281366	0.989916631823621	28.2527528891693	11.9486148413405	10.168786966833	2.80847041350242	0.00750190111649091	0.00450314412007805	1	1.00025870091068	2294.50469403505	0	9738.24068767908	1	1	1	3	2019-03-29T16:01:29.800	NG_ecoli_LTEE_871_DM0	-1000	-0	160.2	DIA_100X_EMPTY_1x1_100ms	2c490b58-1d19-4ba8-a565-4e2ce648452d	EPI_100X_YFP_1x1_200ms_25sola	EPI_100X_RFP_1x1_200ms_25sola
23	32	13.5258324169011	434	48.0611246088697	1045.65898617512	1355.38709677419	12133697	27957.8271889401	122.862411929667	210.970815028851	2	207967	479.1866359447	546.611362495288	694.601041686174	0	NaN	NaN	NaN	NaN	NaN	355.341263528702	0.99339173285825	30.2538712306759	13.7156061930278	11.4511167350924	3.21662090102937	0.000740841144846901	0.000376691758704413	1	1.00000435338849	3115.77809255929	0	9079.95622119816	1	1	1	3	2019-03-29T16:01:29.800	NG_ecoli_LTEE_871_DM0	-1000	-0	160.2	DIA_100X_EMPTY_1x1_100ms	e8c6acbe-5a2f-434a-9684-bacc62284cd9	EPI_100X_YFP_1x1_200ms_25sola	EPI_100X_RFP_1x1_200ms_25sola
24	45	11.6039843846358	522	49.5005719929315	1051.53831417625	1571.07471264368	11791336	22588.7662835249	122.862411929667	210.970815028851	2	226840	434.55938697318	546.611362495288	694.601041686174	0	NaN	NaN	NaN	NaN	NaN	444.476549970723	0.901456931314725	42.6926601112496	12.6158949234074	10.2191915801216	2.43856149495005	0.0164444499592667	0.00694132141649	2	1.00540669212979	3501.67777054783	0	9455.85823754789	1	1	1	3	2019-03-29T16:01:29.800	NG_ecoli_LTEE_871_DM0	-1000	-0	160.2	DIA_100X_EMPTY_1x1_100ms	321087b3-a2f7-4d39-98b6-ccbab3652bd6	EPI_100X_YFP_1x1_200ms_25sola	EPI_100X_RFP_1x1_200ms_25sola
25	26	8.15126210282853	212	45.5036746973075	1074.54716981132	1968.42924528302	85986	405.594339622641	122.862411929667	210.970815028851	1	5349878	25235.2735849057	546.611362495288	694.601041686174	2	NaN	NaN	NaN	NaN	NaN	275.973174610425	0.949324003884711	27.7160366300625	11.874859752935	9.63180763361369	2.55821994371447	0.0354626066629691	0.0149504078047676	1	1.01187521824207	2019.46629211892	0	11771.2971698113	1	1	1	3	2019-03-29T16:01:29.800	NG_ecoli_LTEE_871_DM0	-1000	-0	160.2	DIA_100X_EMPTY_1x1_100ms	bbb4d627-85e5-46f6-88bd-d4d3dc47e802	EPI_100X_YFP_1x1_200ms_25sola	EPI_100X_RFP_1x1_200ms_25sola
26	35	13.171515655251	461	48.7496730262586	1083	1008.8590021692	3098752	6721.80477223427	122.862411929667	210.970815028851	2	202039	438.262472885033	546.611362495288	694.601041686174	0	NaN	NaN	NaN	NaN	NaN	371.918528460374	0.978793080236728	32.8477596492194	12.9660087884109	10.9757857543804	2.97226786683504	0.0139277729896815	0.00636503005158888	2	1.00083546571994	3107.89886450705	0	9337.49023861171	1	1	1	3	2019-03-29T16:01:29.800	NG_ecoli_LTEE_871_DM0	-1000	-0	160.2	DIA_100X_EMPTY_1x1_100ms	e5769dc6-b1b1-41d5-ba72-a6132c178517	EPI_100X_YFP_1x1_200ms_25sola	EPI_100X_RFP_1x1_200ms_25sola
27	35	13.4315733980663	471	49.4395762911143	1107.89596602972	1692.35881104034	12979538	27557.4055201699	122.862411929667	210.970815028851	1	227685	483.407643312102	546.611362495288	694.601041686174	0	NaN	NaN	NaN	NaN	NaN	385.169456413284	0.982821794264693	33.3877563511867	13.2532005415324	11.3145953634741	2.87141323149813	0.00212536122111936	0.0009388163518158	3	1.00003589381727	3357.02960539141	0	9207.19532908705	1	1	1	3	2019-03-29T16:01:29.800	NG_ecoli_LTEE_871_DM0	-1000	-0	160.2	DIA_100X_EMPTY_1x1_100ms	377919e2-5ff2-46db-b741-2e7e77e58fc8	EPI_100X_YFP_1x1_200ms_25sola	EPI_100X_RFP_1x1_200ms_25sola
28	31	14.2554776983676	442	46.7100296409199	1140.51809954751	880.62443438914	5143017	11635.7850678733	122.862411929667	210.970815028851	2	185766	420.285067873303	546.611362495288	694.601041686174	0	NaN	NaN	NaN	NaN	NaN	337.454278599627	0.994854314735393	28.3160620680471	14.1307759581952	11.6412172591445	3.27281974489437	0.00939757143426057	0.00502116310341898	1	1.00037433439218	3013.83537426314	0	9307.83484162896	1	1	1	3	2019-03-29T16:01:29.800	NG_ecoli_LTEE_871_DM0	-1000	-0	160.2	DIA_100X_EMPTY_1x1_100ms	6da2a2ec-bdb8-469a-a21f-6c2ef1799e9a	EPI_100X_YFP_1x1_200ms_25sola	EPI_100X_RFP_1x1_200ms_25sola
29	21	10.4664556061924	221	20.6770673528772	1150.82352941176	1992.01809954751	88177	398.990950226244	122.862411929667	210.970815028851	0	5973891	27031.1809954751	546.611362495288	694.601041686174	2	NaN	NaN	NaN	NaN	NaN	242.943734354972	0.988479655592765	23.2108165330278	12.3763764879844	10.1481779045504	2.94461286478679	0.0127479389687274	0.00550055733543982	1	1.00113207048131	1877.39840398297	0	11509.1583710407	1	1	1	3	2019-03-29T16:01:29.800	NG_ecoli_LTEE_871_DM0	-1000	-0	160.2	DIA_100X_EMPTY_1x1_100ms	b053ce1a-349f-4663-ac8d-c23ed4ae7c87	EPI_100X_YFP_1x1_200ms_25sola	EPI_100X_RFP_1x1_200ms_25sola
30	36	14.443960691234	520	48.4343776208112	1235.72692307692	411.001923076923	9854514	18950.9884615385	122.862411929667	210.970815028851	3	226661	435.886538461538	546.611362495288	694.601041686174	0	NaN	NaN	NaN	NaN	NaN	404.514139749308	0.979797953908369	33.9938302897561	14.0027473550767	11.5694711465023	3.13003854797084	0.0131659074333915	0.00536832745664482	1	1.00185875488155	3573.69099585598	0	9208.74807692308	1	1	1	3	2019-03-29T16:01:29.800	NG_ecoli_LTEE_871_DM0	-1000	-0	160.2	DIA_100X_EMPTY_1x1_100ms	f36c169e-0965-40ac-9aae-69ddc250ed0a	EPI_100X_YFP_1x1_200ms_25sola	EPI_100X_RFP_1x1_200ms_25sola
31	26	13.3756935247566	349	41.1517811102143	1289.73638968481	1651.3553008596	8246353	23628.5186246418	122.862411929667	210.970815028851	2	151244	433.363896848138	546.611362495288	694.601041686174	0	NaN	NaN	NaN	NaN	NaN	273.76533485232	0.999803327949199	23.5730543426936	14.0817641969009	11.1757494438215	3.66968533263481	0.00398710584409819	0.00181943251622462	1	1.00005507035763	2312.37918676457	0	9421.85386819484	1	1	1	3	2019-03-29T16:01:29.800	NG_ecoli_LTEE_871_DM0	-1000	-0	160.2	DIA_100X_EMPTY_1x1_100ms	beefb60f-4b17-4e86-ba06-1815f9cfa695	EPI_100X_YFP_1x1_200ms_25sola	EPI_100X_RFP_1x1_200ms_25sola
32	24	10.7651429620275	259	28.2224959327663	1293.2972972973	1874.40154440154	98011	378.420849420849	122.862411929667	210.970815028851	0	7313251	28236.4903474903	546.611362495288	694.601041686174	2	NaN	NaN	NaN	NaN	NaN	262.861134120563	0.997431017521108	24.9548113054197	12.5496006160845	10.1119084402805	3.31971925656364	0.0041540258122295	0.00197437233573451	1	1.00007229563718	2004.05865719554	0	11558.5675675676	1	1	1	3	2019-03-29T16:01:29.800	NG_ecoli_LTEE_871_DM0	-1000	-0	160.2	DIA_100X_EMPTY_1x1_100ms	15a0b80b-48bd-4b08-8916-51917e58142b	EPI_100X_YFP_1x1_200ms_25sola	EPI_100X_RFP_1x1_200ms_25sola
33	23	10.7877208402396	249	27.6112659821484	1317.53012048193	926.755020080321	73391	294.74297188755	122.862411929667	210.970815028851	0	4864846	19537.5341365462	546.611362495288	694.601041686174	3	NaN	NaN	NaN	NaN	NaN	243.826901732037	0.999133292566313	22.7544455234578	12.8665895841873	10.2627177818836	3.35202377709434	0.0257779944197874	0.0143023165353547	0	1.0073328927436	1882.26562519645	0	11084.3855421687	1	1	1	3	2019-03-29T16:01:29.800	NG_ecoli_LTEE_871_DM0	-1000	-0	160.2	DIA_100X_EMPTY_1x1_100ms	77bbe2f9-08e8-4a56-84fa-8220c8d872c6	EPI_100X_YFP_1x1_200ms_25sola	EPI_100X_RFP_1x1_200ms_25sola
34	26	12.9512378480129	337	41.75327176596	1330.34421364985	638.195845697329	3969356	11778.5044510386	122.862411929667	210.970815028851	2	152086	451.293768545994	546.611362495288	694.601041686174	0	NaN	NaN	NaN	NaN	NaN	263.214218451462	0.99976111001852	22.5764534110145	14.1614349099481	10.9676737005682	4.045510503125	0.00806354238690194	0.00277543805190469	1	1.0002525879762	2132.92037297652	0	9314.62017804154	1	1	1	3	2019-03-29T16:01:29.800	NG_ecoli_LTEE_871_DM0	-1000	-0	160.2	DIA_100X_EMPTY_1x1_100ms	1865cc25-6367-4c36-9cf4-f29078cd23fe	EPI_100X_YFP_1x1_200ms_25sola	EPI_100X_RFP_1x1_200ms_25sola
35	22	12.2393176576081	270	5.03581804576774	1346.11111111111	773.52962962963	79187	293.285185185185	122.862411929667	210.970815028851	0	5836354	21616.1259259259	546.611362495288	694.601041686174	1	NaN	NaN	NaN	NaN	NaN	249.798994232126	0.999500779287678	21.5967760252577	13.919633714603	11.1711710491603	3.53669611437954	0.0194898440748789	0.0102895414997971	0	1.00343444262343	2116.78236619497	0	11189.5777777778	1	1	1	3	2019-03-29T16:01:29.800	NG_ecoli_LTEE_871_DM0	-1000	-0	160.2	DIA_100X_EMPTY_1x1_100ms	4fc2836d-f441-43f0-bf1b-b258bbce393b	EPI_100X_YFP_1x1_200ms_25sola	EPI_100X_RFP_1x1_200ms_25sola
36	24	12.6141920077489	303	38.2576783201438	1416.80858085809	608.643564356436	2015549	6651.97689768977	122.862411929667	210.970815028851	1	339775	1121.3696369637	546.611362495288	694.601041686174	0	NaN	NaN	NaN	NaN	NaN	251.978536876485	0.99982620019884	21.7520678946808	14.3407873536282	11.0121499771314	3.92068662368506	0.00976682781418367	0.00458477465855896	1	1.00072492891636	2071.73721084212	0	9323.83828382838	1	1	1	3	2019-03-29T16:01:29.800	NG_ecoli_LTEE_871_DM0	-1000	-0	160.2	DIA_100X_EMPTY_1x1_100ms	7b5d844b-cd0f-4dd3-87a9-d7f9f970c0e8	EPI_100X_YFP_1x1_200ms_25sola	EPI_100X_RFP_1x1_200ms_25sola
37	34	12.627788640765	430	49.0691687643571	1455.97906976744	635.095348837209	1438952	3346.4	122.862411929667	210.970815028851	2	188874	439.241860465116	546.611362495288	694.601041686174	0	NaN	NaN	NaN	NaN	NaN	371.864476979795	0.989346350217995	32.4105979063382	13.0737990510045	11.107366239738	3.08006443769573	0.0162377816215304	0.0067993977769275	1	1.00255336505458	3140.50224501847	0	9199.66279069767	1	1	1	3	2019-03-29T16:01:29.800	NG_ecoli_LTEE_871_DM0	-1000	-0	160.2	DIA_100X_EMPTY_1x1_100ms	f8f7a556-7503-479f-a8b1-9215e773ba03	EPI_100X_YFP_1x1_200ms_25sola	EPI_100X_RFP_1x1_200ms_25sola
38	35	13.2802396950579	465	49.3665043448341	1533.20215053763	1404.89892473118	11652742	25059.6602150538	122.862411929667	210.970815028851	2	199378	428.769892473118	546.611362495288	694.601041686174	0	NaN	NaN	NaN	NaN	NaN	376.430870418152	0.990151345024987	32.4247261754861	13.1240784967958	11.2299744230403	3.19745690960368	0.0251560090631718	0.00798609979280784	0	1.0039850314386	3211.61688699214	0	8948.34838709677	1	1	1	3	2019-03-29T16:01:29.800	NG_ecoli_LTEE_871_DM0	-1000	-0	160.2	DIA_100X_EMPTY_1x1_100ms	0d033ee4-33bc-4b96-9234-d1b6969b5386	EPI_100X_YFP_1x1_200ms_25sola	EPI_100X_RFP_1x1_200ms_25sola
39	33	13.0879283765021	432	48.8452778931507	1537.39351851852	144.622685185185	16989533	39327.6226851852	122.862411929667	210.970815028851	2	247122	572.041666666667	546.611362495288	694.601041686174	0	NaN	NaN	NaN	NaN	NaN	344.672382234542	0.9681771789008	30.9933197848158	12.8311626141302	10.7974196934282	2.91169089364808	0.0191570564765824	0.00750677780981272	1	1.00339586708492	2837.90559289005	0	9583.82638888889	1	1	1	3	2019-03-29T16:01:29.800	NG_ecoli_LTEE_871_DM0	-1000	-0	160.2	DIA_100X_EMPTY_1x1_100ms	f319d8e4-973a-4ad4-bcad-b76fc4232351	EPI_100X_YFP_1x1_200ms_25sola	EPI_100X_RFP_1x1_200ms_25sola
40	40	9.42111452921643	377	48.3174009804844	1540.39522546419	1150.67374005305	162901	432.098143236074	122.862411929667	210.970815028851	0	10050798	26659.9416445623	546.611362495288	694.601041686174	4	NaN	NaN	NaN	NaN	NaN	380.663567020865	0.907336127603069	39.290393341942	12.3101971452648	9.41827737242749	2.48501013069767	0.0176295582993131	0.00578067449275725	2	1.00244490857463	2737.27991594553	0	11263.1485411141	1	1	1	3	2019-03-29T16:01:29.800	NG_ecoli_LTEE_871_DM0	-1000	-0	160.2	DIA_100X_EMPTY_1x1_100ms	39de5e1a-5881-4f20-9ffd-44c8b29e56f2	EPI_100X_YFP_1x1_200ms_25sola	EPI_100X_RFP_1x1_200ms_25sola
41	35	12.7201133241846	446	49.4479586197404	1552.15919282511	1184.21524663677	3023033	6778.10089686099	122.862411929667	210.970815028851	2	912722	2046.46188340807	546.611362495288	694.601041686174	0	NaN	NaN	NaN	NaN	NaN	377.677268408878	0.992368627147427	33.6887492953943	12.7323128242492	10.9445790377281	2.89411440072941	0.00222955704419039	0.00142266018087916	1	1.00005275873786	3169.3696382354	0	9138.44843049327	1	1	1	3	2019-03-29T16:01:29.800	NG_ecoli_LTEE_871_DM0	-1000	-0	160.2	DIA_100X_EMPTY_1x1_100ms	8286c4ac-8481-4476-99e8-cd45674b2b02	EPI_100X_YFP_1x1_200ms_25sola	EPI_100X_RFP_1x1_200ms_25sola
42	29	13.9664598480043	405	44.2096994277907	1602.34814814815	955.01975308642	11367188	28067.1308641975	122.862411929667	210.970815028851	1	188083	464.402469135802	546.611362495288	694.601041686174	0	NaN	NaN	NaN	NaN	NaN	321.56055618396	0.980817921317049	27.5856591554804	13.7345538753019	11.2974113492454	3.11011694950515	0.00805042279010686	0.00410987045836057	1	1.00088230832506	2765.2291818703	0	9527.41234567901	1	1	1	3	2019-03-29T16:01:29.800	NG_ecoli_LTEE_871_DM0	-1000	-0	160.2	DIA_100X_EMPTY_1x1_100ms	e2026d79-a613-400a-92b6-c46cf05e0e72	EPI_100X_YFP_1x1_200ms_25sola	EPI_100X_RFP_1x1_200ms_25sola
43	32	12.9019724084359	413	47.8031443799164	1755.54963680387	489.167070217918	6193483	14996.3268765133	122.862411929667	210.970815028851	2	221118	535.394673123487	546.611362495288	694.601041686174	0	NaN	NaN	NaN	NaN	NaN	357.792790531227	0.989383012749187	30.9902528798135	13.8661755385143	11.209205539714	3.2723278121709	0.0176301910893337	0.00834533556192202	1	1.00465385491233	3058.19143019936	1	9508.91283292978	1	1	1	3	2019-03-29T16:01:29.800	NG_ecoli_LTEE_871_DM0	-1000	-0	160.2	DIA_100X_EMPTY_1x1_100ms	88d0f590-a4f6-403e-8832-8f1daa2e9492	EPI_100X_YFP_1x1_200ms_25sola	EPI_100X_RFP_1x1_200ms_25sola
44	84	12.3078345161364	1035	29.5261977824844	1779.29275362319	498.351690821256	18409789	17787.2357487923	122.862411929667	210.970815028851	8	587779	567.902415458937	546.611362495288	694.601041686174	0	NaN	NaN	NaN	NaN	NaN	870.003850349309	0.842991625738259	83.5585088596093	12.7906049258833	10.2992646523398	1.90546336069023	0.0122187965659752	0.00368491971727822	6	1.00149452146524	6961.3424503954	1	9822.63381642512	1	1	1	3	2019-03-29T16:01:29.800	NG_ecoli_LTEE_871_DM0	-1000	-0	160.2	DIA_100X_EMPTY_1x1_100ms	2162a123-53f7-477e-ad2a-6e9279fc8914	EPI_100X_YFP_1x1_200ms_25sola	EPI_100X_RFP_1x1_200ms_25sola
45	38	13.3439909025532	509	47.9735931527172	1936.89980353635	1231.08055009823	2071806	4070.34577603143	122.862411929667	210.970815028851	2	289771	569.294695481336	546.611362495288	694.601041686174	0	NaN	NaN	NaN	NaN	NaN	402.311521293837	0.954941161279393	37.9179461937517	12.0882154456889	10.3143944966997	2.51769586673513	0.00918894929939995	0.00352159282578303	1	1.00051657441565	3168.26984043175	0	9865.20039292731	1	1	1	3	2019-03-29T16:01:29.800	NG_ecoli_LTEE_871_DM0	-1000	-0	160.2	DIA_100X_EMPTY_1x1_100ms	086b1040-bd84-4f71-beab-3452c811ca31	EPI_100X_YFP_1x1_200ms_25sola	EPI_100X_RFP_1x1_200ms_25sola
46	38	12.5188163308715	476	49.3732143202767	1971.47478991597	1180.86764705882	10347407	21738.25	122.862411929667	210.970815028851	2	261778	549.953781512605	546.611362495288	694.601041686174	0	NaN	NaN	NaN	NaN	NaN	407.725880745961	0.967966050449235	37.2250644968135	12.4767633291928	10.7228195765794	2.62830002314538	0.00400555571103277	0.00170201296224228	1	1.00030356433323	3361.57911899118	0	9459.25630252101	1	1	1	3	2019-03-29T16:01:29.800	NG_ecoli_LTEE_871_DM0	-1000	-0	160.2	DIA_100X_EMPTY_1x1_100ms	6545ff0a-3d29-441e-bd9c-f62fc00c8df8	EPI_100X_YFP_1x1_200ms_25sola	EPI_100X_RFP_1x1_200ms_25sola
47	41	14.429290642343	592	49.2983341216555	2026.66722972973	1569.9222972973	22193855	37489.6199324324	122.862411929667	210.970815028851	2	368001	621.623310810811	546.611362495288	694.601041686174	0	NaN	NaN	NaN	NaN	NaN	454.573349572707	0.931765755514649	39.1447769864248	13.6988551666079	11.4007169658728	2.63592016307989	0.0213673059866966	0.0115103062404659	1	1.0080962778246	3996.02349064155	0	9447.27533783784	1	1	1	3	2019-03-29T16:01:29.800	NG_ecoli_LTEE_871_DM0	-1000	-0	160.2	DIA_100X_EMPTY_1x1_100ms	8fabc2fc-2e7a-4ba3-8486-a608abbdaf20	EPI_100X_YFP_1x1_200ms_25sola	EPI_100X_RFP_1x1_200ms_25sola
48	41	9.61537764298202	396	43.7987945676303	2015.66919191919	327.126262626263	211244	533.444444444444	122.862411929667	210.970815028851	1	11314439	28571.8156565657	546.611362495288	694.601041686174	4	NaN	NaN	NaN	NaN	NaN	434.947603700746	0.926436203223242	43.8770098986439	11.7095477001546	9.59822440038623	2.39809958134741	0.020024198338948	0.00905172590783013	0	1.010083352729	3174.74394639393	0	11675.6287878788	1	1	1	3	2019-03-29T16:01:29.800	NG_ecoli_LTEE_871_DM0	-1000	-0	160.2	DIA_100X_EMPTY_1x1_100ms	9988d134-cf0e-4560-8e2c-328732a4833d	EPI_100X_YFP_1x1_200ms_25sola	EPI_100X_RFP_1x1_200ms_25sola
1	34	13.2154710453883	450	48.8447942155737	176.56	1537.15555555556	13172335	29271.8555555556	72.6157829182136	259.575267952264	1	231737	514.971111111111	527.241173665669	817.689394188358	0	NaN	NaN	NaN	NaN	NaN	354.64814994867	0.984678515401135	32.0708401994184	12.6939932345666	10.747298873471	2.91934324449162	0.00736611099557462	0.0042223796540273	1	1.00125944209361	2909.36943547892	0	9164.48222222222	1	1	1	4	2019-03-29T16:01:42.038	NG_ecoli_LTEE_871_DM0	-500	-866	160.2	DIA_100X_EMPTY_1x1_100ms	cea00542-024a-4fc7-ba17-70978e89ed5a	EPI_100X_YFP_1x1_200ms_25sola	EPI_100X_RFP_1x1_200ms_25sola
2	29	12.5162025008023	366	42.3651390422062	335.05737704918	1555.85792349727	1583636	4326.87431693989	72.6157829182136	259.575267952264	2	159077	434.636612021858	527.241173665669	817.689394188358	0	NaN	NaN	NaN	NaN	NaN	313.496281655389	0.99304486436697	27.8462313861209	13.2371468614365	10.8453041433312	3.32379696050765	0.0110436619445222	0.00638060676104411	1	1.00052116820902	2572.40757912266	0	9557.51639344262	1	1	1	4	2019-03-29T16:01:42.038	NG_ecoli_LTEE_871_DM0	-500	-866	160.2	DIA_100X_EMPTY_1x1_100ms	114b463a-f43c-4499-af63-2ab0cf057f9e	EPI_100X_YFP_1x1_200ms_25sola	EPI_100X_RFP_1x1_200ms_25sola
3	26	13.8571184829238	361	33.4711696271583	430.783933518006	1217.74515235457	2291277	6347.02770083102	72.6157829182136	259.575267952264	2	135495	375.332409972299	527.241173665669	817.689394188358	0	NaN	NaN	NaN	NaN	NaN	289.558127890101	0.997875073636286	25.2563472066008	13.2759043291317	11.011802458682	3.40902427291781	0.0128260356211075	0.0064771664844245	1	1.0005437970547	2405.34427060321	0	9480.04986149585	1	1	1	4	2019-03-29T16:01:42.038	NG_ecoli_LTEE_871_DM0	-500	-866	160.2	DIA_100X_EMPTY_1x1_100ms	70925759-0039-4f0c-b0d8-cce084891c63	EPI_100X_YFP_1x1_200ms_25sola	EPI_100X_RFP_1x1_200ms_25sola
4	43	13.1511095885133	568	43.3284748397198	557.299295774648	1106.61267605634	9743203	17153.5264084507	72.6157829182136	259.575267952264	2	562704	990.676056338028	527.241173665669	817.689394188358	0	NaN	NaN	NaN	NaN	NaN	459.104329451994	0.889508041334611	41.9127402940835	13.4037416882725	10.6975388844109	2.84444850378905	0.0161413852410773	0.00764845012771384	1	1.00351710635354	3767.06995558182	0	9319.66725352113	1	1	1	4	2019-03-29T16:01:42.038	NG_ecoli_LTEE_871_DM0	-500	-866	160.2	DIA_100X_EMPTY_1x1_100ms	b7c47464-be16-4512-9908-9908b390dbf8	EPI_100X_YFP_1x1_200ms_25sola	EPI_100X_RFP_1x1_200ms_25sola
5	36	13.2215424889504	478	40.8771210192937	733.322175732218	667.002092050209	131705	275.533472803347	72.6157829182136	259.575267952264	0	5375811	11246.4665271967	527.241173665669	817.689394188358	3	NaN	NaN	NaN	NaN	NaN	411.129976620462	0.93074365284259	36.8355939101721	14.1138492060944	10.8022732048716	3.27083950541534	0.034255842945901	0.0137439422811907	0	1.0139216963647	3375.88677212812	1	10697.9288702929	1	1	1	4	2019-03-29T16:01:42.038	NG_ecoli_LTEE_871_DM0	-500	-866	160.2	DIA_100X_EMPTY_1x1_100ms	43b5bd02-e620-4fd5-b2d8-8234504a06ad	EPI_100X_YFP_1x1_200ms_25sola	EPI_100X_RFP_1x1_200ms_25sola
6	17	9.72322721996652	166	-49.87868718569	741.102409638554	692.602409638554	53070	319.698795180723	72.6157829182136	259.575267952264	0	1830502	11027.1204819277	527.241173665669	817.689394188358	1	NaN	NaN	NaN	NaN	NaN	186.805991161872	0.995113283368809	18.4388597956039	14.0026449830762	9.70771734429421	3.76226312168254	0.0385889633191087	0.0186725508478811	1	1.00841269226674	1364.76598193583	1	11371.6686746988	1	1	1	4	2019-03-29T16:01:42.038	NG_ecoli_LTEE_871_DM0	-500	-866	160.2	DIA_100X_EMPTY_1x1_100ms	2afe7403-2c7b-424b-8386-1ad0bcd7f9bd	EPI_100X_YFP_1x1_200ms_25sola	EPI_100X_RFP_1x1_200ms_25sola
7	44	12.996944508864	572	46.0711029683106	813.097902097902	530.977272727273	1515374	2649.25524475524	72.6157829182136	259.575267952264	2	1215056	2124.22377622378	527.241173665669	817.689394188358	1	NaN	NaN	NaN	NaN	NaN	472.61137314043	0.888309083913846	43.6308273950391	13.6203796829488	10.6495052541599	2.34883488369663	0.0189706589572601	0.0107657451756286	1	1.01392354230763	3886.3525453054	0	9866.50524475524	1	1	1	4	2019-03-29T16:01:42.038	NG_ecoli_LTEE_871_DM0	-500	-866	160.2	DIA_100X_EMPTY_1x1_100ms	5517dfd1-2bf4-4a36-96eb-2034dcb1cf81	EPI_100X_YFP_1x1_200ms_25sola	EPI_100X_RFP_1x1_200ms_25sola
8	43	13.1614969419452	567	49.6337858777356	873.405643738977	1214.63844797178	4790400	8448.67724867725	72.6157829182136	259.575267952264	2	202140	356.507936507937	527.241173665669	817.689394188358	0	NaN	NaN	NaN	NaN	NaN	461.252013061235	0.95493598019932	41.0055304426907	12.8971471710876	10.9831329389451	2.63370042525738	0.0110815796283311	0.00435429094181278	1	1.00247236322441	3884.94429718105	0	9102.91358024691	1	1	1	4	2019-03-29T16:01:42.038	NG_ecoli_LTEE_871_DM0	-500	-866	160.2	DIA_100X_EMPTY_1x1_100ms	d1a2d900-0407-4423-9d42-f5d3ff875a4b	EPI_100X_YFP_1x1_200ms_25sola	EPI_100X_RFP_1x1_200ms_25sola
9	50	12.3379455333837	617	47.1310088413471	891.768233387358	1069.99027552674	2993549	4851.7811993517	72.6157829182136	259.575267952264	4	209965	340.299837925446	527.241173665669	817.689394188358	0	NaN	NaN	NaN	NaN	NaN	522.309433277783	0.900916349386968	49.3614695246117	12.6247170965761	10.445438214649	2.35936150940767	0.0165484484610221	0.00799849832189259	1	1.00478338611321	4229.91159666724	0	9521.23338735818	1	1	1	4	2019-03-29T16:01:42.038	NG_ecoli_LTEE_871_DM0	-500	-866	160.2	DIA_100X_EMPTY_1x1_100ms	5761096a-533a-47d8-ae00-907dfcd1d531	EPI_100X_YFP_1x1_200ms_25sola	EPI_100X_RFP_1x1_200ms_25sola
10	34	13.1121649965137	446	49.3767321523763	957.22197309417	1622.63452914798	3295792	7389.66816143498	72.6157829182136	259.575267952264	2	172369	386.477578475336	527.241173665669	817.689394188358	0	NaN	NaN	NaN	NaN	NaN	369.152643483027	0.987102686173889	32.702619108732	12.9887791907268	11.016816483433	2.93867973716952	0.00665194989733575	0.00237790957770338	2	1.00038345872456	3117.34341258183	0	9070.23542600897	1	1	1	4	2019-03-29T16:01:42.038	NG_ecoli_LTEE_871_DM0	-500	-866	160.2	DIA_100X_EMPTY_1x1_100ms	301233a8-728b-49c2-bcc9-9a95fcbc9800	EPI_100X_YFP_1x1_200ms_25sola	EPI_100X_RFP_1x1_200ms_25sola
11	24	10.3345743944185	249	35.8189962886709	981.546184738956	1284.39759036145	51612	207.277108433735	72.6157829182136	259.575267952264	0	5518079	22160.9598393574	527.241173665669	817.689394188358	2	NaN	NaN	NaN	NaN	NaN	265.103637948986	0.975476717911739	25.5195382084439	12.5049166168707	10.0652854098102	2.86092444968998	0.0173730241892923	0.00790515708476219	1	1.0014749587533	2030.55557826744	0	11035.6706827309	1	1	1	4	2019-03-29T16:01:42.038	NG_ecoli_LTEE_871_DM0	-500	-866	160.2	DIA_100X_EMPTY_1x1_100ms	b76cf859-1d44-49f1-8f1d-69603010d286	EPI_100X_YFP_1x1_200ms_25sola	EPI_100X_RFP_1x1_200ms_25sola
12	30	14.5942616345603	442	33.8681315154216	1053.04524886878	1902.58823529412	3262503	7381.22850678733	72.6157829182136	259.575267952264	2	207425	469.287330316742	527.241173665669	817.689394188358	0	NaN	NaN	NaN	NaN	NaN	336.892718336714	0.993252703680687	29.0093781337499	13.4346940361147	11.262925129477	3.27855574569355	0.0124767794283848	0.00614965055518273	1	1.000774854604	2890.21862055396	0	9334.41176470588	1	1	1	4	2019-03-29T16:01:42.038	NG_ecoli_LTEE_871_DM0	-500	-866	160.2	DIA_100X_EMPTY_1x1_100ms	b429780d-51f4-44bb-bf1a-f68e61250160	EPI_100X_YFP_1x1_200ms_25sola	EPI_100X_RFP_1x1_200ms_25sola
13	21	14.2852306695984	301	-14.1336772002729	1087.27574750831	1803.32558139535	7559111	25113.3255813953	72.6157829182136	259.575267952264	1	160513	533.265780730897	527.241173665669	817.689394188358	0	NaN	NaN	NaN	NaN	NaN	241.512705902593	0.99987297183454	20.0922938019518	14.5333559394052	11.5918063647788	3.76872978340805	0.0198709651955884	0.0100516239082447	1	1.00278818273282	2120.41875621637	0	9468.53820598007	1	1	1	4	2019-03-29T16:01:42.038	NG_ecoli_LTEE_871_DM0	-500	-866	160.2	DIA_100X_EMPTY_1x1_100ms	a67328a9-ace5-4aba-bc1f-a85df8254d26	EPI_100X_YFP_1x1_200ms_25sola	EPI_100X_RFP_1x1_200ms_25sola
14	20	10.2671208655933	206	0.33405731013999	1135.70388349515	710.815533980582	44342	215.252427184466	72.6157829182136	259.575267952264	0	694372	3370.73786407767	527.241173665669	817.689394188358	1	NaN	NaN	NaN	NaN	NaN	217.201830982929	0.999050826885939	20.744371293683	12.341763574551	10.1244972936346	3.18216164178572	0.0149579268237454	0.0083668626605139	0	1.00202870774331	1670.07930974753	0	11074.572815534	1	1	1	4	2019-03-29T16:01:42.038	NG_ecoli_LTEE_871_DM0	-500	-866	160.2	DIA_100X_EMPTY_1x1_100ms	3df998bb-41e8-4491-ab4a-9115c0b46d6e	EPI_100X_YFP_1x1_200ms_25sola	EPI_100X_RFP_1x1_200ms_25sola
15	30	13.2409682456979	398	47.5972016567295	1191.72361809045	699.007537688442	4889503	12285.1834170854	72.6157829182136	259.575267952264	2	143000	359.29648241206	527.241173665669	817.689394188358	0	NaN	NaN	NaN	NaN	NaN	329.924242929372	0.999297242882329	28.4797184490956	13.5583737327561	11.347341474985	3.26932560951106	0.00224169306842374	0.000856539422832955	2	1.00002191029038	2880.14147656883	0	9323.57286432161	1	1	1	4	2019-03-29T16:01:42.038	NG_ecoli_LTEE_871_DM0	-500	-866	160.2	DIA_100X_EMPTY_1x1_100ms	418634d6-d87a-4454-84c0-2f41e4b76fbe	EPI_100X_YFP_1x1_200ms_25sola	EPI_100X_RFP_1x1_200ms_25sola
16	36	11.5266577005499	417	48.6865720347553	1311.50119904077	641.908872901679	88550	212.350119904077	72.6157829182136	259.575267952264	0	10611732	25447.7985611511	527.241173665669	817.689394188358	2	NaN	NaN	NaN	NaN	NaN	371.20617511704	0.95936711635702	35.6298149380148	12.4731186767418	10.1787811268096	2.58116627860026	0.00574038213647919	0.00254160649284257	1	1.0002653264703	2899.31231172849	0	10891.829736211	1	1	1	4	2019-03-29T16:01:42.038	NG_ecoli_LTEE_871_DM0	-500	-866	160.2	DIA_100X_EMPTY_1x1_100ms	baf36672-0a1b-44c6-89c7-3b31233e853f	EPI_100X_YFP_1x1_200ms_25sola	EPI_100X_RFP_1x1_200ms_25sola
17	57	12.4035011100473	707	-46.3258520032103	1363.05657708628	1185.99151343706	9861935	13948.9886845827	72.6157829182136	259.575267952264	4	6229096	8810.60254596888	527.241173665669	817.689394188358	3	NaN	NaN	NaN	NaN	NaN	619.242366335088	0.718543395332022	57.9357173257042	13.6522746468371	10.4141246383053	3.11381259304289	0.0545113699302288	0.0189503264126832	3	1.04780946234322	4934.93926441739	0	10174.5912305516	1	1	1	4	2019-03-29T16:01:42.038	NG_ecoli_LTEE_871_DM0	-500	-866	160.2	DIA_100X_EMPTY_1x1_100ms	70ea4dae-cd7e-4b32-b8a5-935bcf9297a5	EPI_100X_YFP_1x1_200ms_25sola	EPI_100X_RFP_1x1_200ms_25sola
18	21	11.1606899986034	235	9.78675961488625	1347.35744680851	1270.55744680851	58223	247.757446808511	72.6157829182136	259.575267952264	0	5304925	22574.1489361702	527.241173665669	817.689394188358	1	NaN	NaN	NaN	NaN	NaN	222.224597369115	0.999861427441167	21.1974746280724	12.500612058832	10.1073002304918	3.27465285764926	0.00416475016126314	0.00179385637277558	1	1.00009463861939	1700.76511034502	0	11102.6170212766	1	1	1	4	2019-03-29T16:01:42.038	NG_ecoli_LTEE_871_DM0	-500	-866	160.2	DIA_100X_EMPTY_1x1_100ms	64e1d47e-6dcb-4764-92c0-6ad2fa909a09	EPI_100X_YFP_1x1_200ms_25sola	EPI_100X_RFP_1x1_200ms_25sola
19	33	12.7136133064087	420	49.010582197177	1429.97619047619	1209.35714285714	10330274	24595.8904761905	72.6157829182136	259.575267952264	1	318736	758.895238095238	527.241173665669	817.689394188358	0	NaN	NaN	NaN	NaN	NaN	351.296436307559	0.997071180337888	30.6763087815932	13.144486824967	11.160062431986	3.12021103667866	0.0100896265628483	0.00483183815555409	1	1.00062979518476	3000.72523335343	0	8977.35238095238	1	1	1	4	2019-03-29T16:01:42.038	NG_ecoli_LTEE_871_DM0	-500	-866	160.2	DIA_100X_EMPTY_1x1_100ms	545b6a57-2b08-431e-b95a-c9ac4948b205	EPI_100X_YFP_1x1_200ms_25sola	EPI_100X_RFP_1x1_200ms_25sola
20	29	11.7411756451391	341	47.6027187039126	1485.8211143695	1912.80058651026	113637	333.24633431085	72.6157829182136	259.575267952264	0	13127920	38498.2991202346	527.241173665669	817.689394188358	2	NaN	NaN	NaN	NaN	NaN	289.385456615307	0.996760441945693	27.1258571780594	12.5980632348859	10.3297035682964	3.00443188959612	0.00172879826258859	0.000870125693756152	2	1.00000891038766	2273.25978765143	0	10233.57771261	1	1	1	4	2019-03-29T16:01:42.038	NG_ecoli_LTEE_871_DM0	-500	-866	160.2	DIA_100X_EMPTY_1x1_100ms	503cf0a8-832f-43eb-8f9a-fa6ee4c51583	EPI_100X_YFP_1x1_200ms_25sola	EPI_100X_RFP_1x1_200ms_25sola
21	24	11.0065810805139	268	36.4945496047918	1486.42910447761	1357.78358208955	51031	190.414179104478	72.6157829182136	259.575267952264	0	1710461	6382.3171641791	527.241173665669	817.689394188358	2	NaN	NaN	NaN	NaN	NaN	253.308669821724	0.999915993274246	23.9076353855583	12.9598184942153	10.1757243277437	3.38173651424341	0.0139906565419029	0.00634564322804213	1	1.00169285437023	1944.27266787902	0	11091.4402985075	1	1	1	4	2019-03-29T16:01:42.038	NG_ecoli_LTEE_871_DM0	-500	-866	160.2	DIA_100X_EMPTY_1x1_100ms	24551daf-cbfb-466a-b053-0ad919c10ad6	EPI_100X_YFP_1x1_200ms_25sola	EPI_100X_RFP_1x1_200ms_25sola
22	35	9.97201928422339	350	46.1899748305367	1540.47714285714	1080.01714285714	77395	221.128571428571	72.6157829182136	259.575267952264	0	7623097	21780.2771428571	527.241173665669	817.689394188358	3	NaN	NaN	NaN	NaN	NaN	362.888859986383	0.91977206098497	35.8839472624251	11.8115354089002	9.84477792906337	2.43642192398249	0.0284698103969888	0.0136419140264373	1	1.01707224379122	2731.50461937765	0	11385.4171428571	1	1	1	4	2019-03-29T16:01:42.038	NG_ecoli_LTEE_871_DM0	-500	-866	160.2	DIA_100X_EMPTY_1x1_100ms	e39b9f34-d44d-4ea6-8d54-b30718617ad2	EPI_100X_YFP_1x1_200ms_25sola	EPI_100X_RFP_1x1_200ms_25sola
23	25	12.0826697265555	303	38.6225020254792	1616.42574257426	1526.3300330033	77929	257.191419141914	72.6157829182136	259.575267952264	0	1343655	4434.50495049505	527.241173665669	817.689394188358	2	NaN	NaN	NaN	NaN	NaN	251.501432843284	0.999954961149062	23.0404733495665	13.4070029895407	10.5013503894879	3.51375344590601	0.00826264089085714	0.00401457461345947	1	1.00060311256678	1995.59118720812	0	10730.7227722772	1	1	1	4	2019-03-29T16:01:42.038	NG_ecoli_LTEE_871_DM0	-500	-866	160.2	DIA_100X_EMPTY_1x1_100ms	721d4914-2d78-4c64-8bab-e24ee35da98a	EPI_100X_YFP_1x1_200ms_25sola	EPI_100X_RFP_1x1_200ms_25sola
24	30	14.7660566939818	443	-17.2845325984392	1620.63205417607	508.602708803612	4920977	11108.3002257336	72.6157829182136	259.575267952264	2	1507869	3403.76749435666	527.241173665669	817.689394188358	1	NaN	NaN	NaN	NaN	NaN	334.809705047623	0.999787037902517	25.3893699113423	16.8887072745513	12.4511651455743	4.4483967642454	0.06810892563159	0.0302354098429985	1	1.0412119835521	3091.44690014927	1	9520.84650112867	1	1	1	4	2019-03-29T16:01:42.038	NG_ecoli_LTEE_871_DM0	-500	-866	160.2	DIA_100X_EMPTY_1x1_100ms	c5b044de-c12d-45c7-b7b3-92cb08290855	EPI_100X_YFP_1x1_200ms_25sola	EPI_100X_RFP_1x1_200ms_25sola
25	68	14.1932116555857	966	24.2077404375514	1645.7380952381	461.755693581781	6846047	7087.00517598344	72.6157829182136	259.575267952264	4	4015858	4157.20289855072	527.241173665669	817.689394188358	1	NaN	NaN	NaN	NaN	NaN	774.506806579509	0.820189910146487	68.5684735565652	13.8299128186811	11.1009900934623	2.32549730374735	0.0332734618972998	0.0157907847165017	1	1.01913997175246	6636.48004748438	0	9797.39440993789	1	1	1	4	2019-03-29T16:01:42.038	NG_ecoli_LTEE_871_DM0	-500	-866	160.2	DIA_100X_EMPTY_1x1_100ms	7199d5cd-54d9-4592-99b6-8808f408c20f	EPI_100X_YFP_1x1_200ms_25sola	EPI_100X_RFP_1x1_200ms_25sola
26	40	6.69861292484618	268	-38.5121681977142	1644.91044776119	528.294776119403	336656	1256.17910447761	72.6157829182136	259.575267952264	5	8586132	32037.8059701493	527.241173665669	817.689394188358	4	NaN	NaN	NaN	NaN	NaN	339.654064197314	0.915823329431433	40.728321477392	10.8697690388972	8.12462917892358	2.52425246465092	0.00852086985741472	0.00443297669844073	2	1.00156726129805	2111.51168827423	2	11483.2276119403	1	1	1	4	2019-03-29T16:01:42.038	NG_ecoli_LTEE_871_DM0	-500	-866	160.2	DIA_100X_EMPTY_1x1_100ms	71b69fbc-bab7-4701-b4e1-8f2fa6f76542	EPI_100X_YFP_1x1_200ms_25sola	EPI_100X_RFP_1x1_200ms_25sola
27	45	14.3972513494924	648	49.0557881934644	1677.41975308642	552.858024691358	21873167	33754.887345679	72.6157829182136	259.575267952264	2	2634231	4065.1712962963	527.241173665669	817.689394188358	0	NaN	NaN	NaN	NaN	NaN	521.756817762524	0.939982913833326	43.3042263017518	14.9102810999366	11.7041609681348	3.16028889205051	0.0338385790314626	0.0147539542343516	0	1.01822428223227	4659.0861086313	1	9564.1512345679	1	1	1	4	2019-03-29T16:01:42.038	NG_ecoli_LTEE_871_DM0	-500	-866	160.2	DIA_100X_EMPTY_1x1_100ms	bf369949-7d18-4210-93d5-e98333c18666	EPI_100X_YFP_1x1_200ms_25sola	EPI_100X_RFP_1x1_200ms_25sola
28	33	13.6562726077799	451	49.0426083688075	1743.05986696231	859.181818181818	6230480	13814.8115299335	72.6157829182136	259.575267952264	2	198766	440.722838137472	527.241173665669	817.689394188358	0	NaN	NaN	NaN	NaN	NaN	376.091577652178	0.996095427508506	30.8894624322532	14.1031922168018	11.9260254012878	3.24248139967663	0.0085465762093184	0.00419566892191933	1	1.00080596943222	3450.57675037908	0	8879.90243902439	1	1	1	4	2019-03-29T16:01:42.038	NG_ecoli_LTEE_871_DM0	-500	-866	160.2	DIA_100X_EMPTY_1x1_100ms	00ab6955-34fc-4650-86c6-bddf6117151c	EPI_100X_YFP_1x1_200ms_25sola	EPI_100X_RFP_1x1_200ms_25sola
29	48	12.6645719916214	608	47.7996834929278	1795.36842105263	2009.60361842105	18009686	29621.1940789474	72.6157829182136	259.575267952264	5	476024	782.934210526316	527.241173665669	817.689394188358	0	NaN	NaN	NaN	NaN	NaN	492.019949858157	0.898882490964732	46.4034105770375	12.7122997815098	10.3691473047062	2.61685445713825	0.012577979654108	0.00706821242660063	1	1.00340790162881	3918.5543188301	0	9739.09703947369	1	1	1	4	2019-03-29T16:01:42.038	NG_ecoli_LTEE_871_DM0	-500	-866	160.2	DIA_100X_EMPTY_1x1_100ms	daf0627e-e0d2-47f2-87b4-f644232b3305	EPI_100X_YFP_1x1_200ms_25sola	EPI_100X_RFP_1x1_200ms_25sola
30	24	12.9599952366279	312	16.0526180257182	1800.87820512821	1915.39743589744	137914	442.032051282051	72.6157829182136	259.575267952264	0	10260951	32887.6634615385	527.241173665669	817.689394188358	3	NaN	NaN	NaN	NaN	NaN	278.851359545256	0.986003550348348	24.2876150670282	13.6884769521631	11.0055737399377	3.34989826397937	0.0234427686524766	0.01207086029054	0	1.00618749353902	2310.46890784197	0	10746.5801282051	1	1	1	4	2019-03-29T16:01:42.038	NG_ecoli_LTEE_871_DM0	-500	-866	160.2	DIA_100X_EMPTY_1x1_100ms	6d9688ed-169d-4f6e-b176-faa83008199b	EPI_100X_YFP_1x1_200ms_25sola	EPI_100X_RFP_1x1_200ms_25sola
31	61	14.2779696859333	872	48.9924469707843	1856.04587155963	1250.04472477064	41160373	47202.2626146789	72.6157829182136	259.575267952264	11	515266	590.901376146789	527.241173665669	817.689394188358	0	NaN	NaN	NaN	NaN	NaN	699.560066277357	0.92367069333856	59.3746418489773	12.9580806988016	11.6536239341132	2.23036103022504	0.0175492961463859	0.00780489363198493	1	1.00570381390897	6333.04950161166	0	8983.39220183486	1	1	1	4	2019-03-29T16:01:42.038	NG_ecoli_LTEE_871_DM0	-500	-866	160.2	DIA_100X_EMPTY_1x1_100ms	bfd46f67-f1eb-490f-8232-3850fc6a26ee	EPI_100X_YFP_1x1_200ms_25sola	EPI_100X_RFP_1x1_200ms_25sola
32	24	9.82764274942936	236	41.3095337022395	1842.22457627119	1881.55084745763	136731	579.368644067797	72.6157829182136	259.575267952264	0	9789894	41482.6016949153	527.241173665669	817.689394188358	2	NaN	NaN	NaN	NaN	NaN	221.482442606782	0.999688398255204	22.2106474354038	11.9745670026842	9.63455765145119	3.04253116203025	0.00245715715797859	0.00112425686933061	1	1.00003421901509	1619.25280975068	0	10723.5762711864	1	1	1	4	2019-03-29T16:01:42.038	NG_ecoli_LTEE_871_DM0	-500	-866	160.2	DIA_100X_EMPTY_1x1_100ms	c900bbcb-e61b-4824-8b19-a5422aa22e38	EPI_100X_YFP_1x1_200ms_25sola	EPI_100X_RFP_1x1_200ms_25sola
33	33	15.2154337860969	503	46.6487552325873	1880.79324055666	1860.14512922465	5832459	11595.3459244533	72.6157829182136	259.575267952264	2	789564	1569.7097415507	527.241173665669	817.689394188358	0	NaN	NaN	NaN	NaN	NaN	384.27995449126	0.991005590077923	30.7790252875765	14.4317289111171	12.2006003781806	3.24252321988962	0.0102486470747039	0.00669903745790516	0	1.00259792013862	3598.38102954712	0	9199.22465208748	1	1	1	4	2019-03-29T16:01:42.038	NG_ecoli_LTEE_871_DM0	-500	-866	160.2	DIA_100X_EMPTY_1x1_100ms	831a2b93-3c04-45e6-80b3-248f3066731c	EPI_100X_YFP_1x1_200ms_25sola	EPI_100X_RFP_1x1_200ms_25sola
34	45	12.8756453634322	579	49.6060195905469	1975.9170984456	1965.7322970639	5530933	9552.56131260794	72.6157829182136	259.575267952264	5	537557	928.423143350605	527.241173665669	817.689394188358	0	NaN	NaN	NaN	NaN	NaN	466.083846583956	0.936296650252346	43.6874120985056	12.1591442091773	10.3964410511608	2.36591097949418	0.0245423765991694	0.0116547902092593	1	1.00589703160747	3708.64779934496	0	9818.58549222798	1	1	1	4	2019-03-29T16:01:42.038	NG_ecoli_LTEE_871_DM0	-500	-866	160.2	DIA_100X_EMPTY_1x1_100ms	9f6495f2-f72b-46a5-b57d-e2644d192f28	EPI_100X_YFP_1x1_200ms_25sola	EPI_100X_RFP_1x1_200ms_25sola
35	42	14.3300024781806	602	49.6319400373401	1990.21096345515	1819.79568106312	23818888	39566.2591362126	72.6157829182136	259.575267952264	3	435143	722.828903654485	527.241173665669	817.689394188358	0	NaN	NaN	NaN	NaN	NaN	474.427206575211	0.967813670542202	39.4540791000885	13.8661422089783	11.7334595387028	2.9485761198982	0.0147804992074325	0.00648564527689158	0	1.00361590210357	4266.12869402878	0	8912.63455149502	1	1	1	4	2019-03-29T16:01:42.038	NG_ecoli_LTEE_871_DM0	-500	-866	160.2	DIA_100X_EMPTY_1x1_100ms	df8f6fda-d42e-4fdf-a0cf-83d03bf36b08	EPI_100X_YFP_1x1_200ms_25sola	EPI_100X_RFP_1x1_200ms_25sola
36	35	11.4892009582892	403	-3.14970948096129	2035.4888337469	1412.03970223325	3356440	8328.63523573201	72.6157829182136	259.575267952264	2	321161	796.925558312655	527.241173665669	817.689394188358	0	NaN	NaN	NaN	NaN	NaN	NaN	NaN	NaN	NaN	NaN	NaN	NaN	NaN	NaN	NaN	NaN	0	9259.69975186104	1	1	1	4	2019-03-29T16:01:42.038	NG_ecoli_LTEE_871_DM0	-500	-866	160.2	DIA_100X_EMPTY_1x1_100ms	415baa41-848e-4048-8855-ebe95354b2ef	EPI_100X_YFP_1x1_200ms_25sola	EPI_100X_RFP_1x1_200ms_25sola
1	28	14.1327126961067	396	41.9355015218615	21.1540404040404	221.777777777778	3690560	9319.59595959596	131.060093128192	421.585545698474	2	814248	2056.18181818182	587.516373863349	762.829120340311	0	NaN	NaN	NaN	NaN	NaN	319.314011251552	0.999879073186675	25.7183530613704	14.829489416913	12.0553541478497	3.71794959632314	0.00647543993361483	0.00287439334982662	1	1.00017931179971	2935.57365529108	0	9007.36868686869	1	1	1	6	2019-03-29T16:02:06.791	NG_ecoli_LTEE_871_DM0	1000	-0	160.2	DIA_100X_EMPTY_1x1_100ms	9741fb9d-6f49-40bd-8cff-fa328c073243	EPI_100X_YFP_1x1_200ms_25sola	EPI_100X_RFP_1x1_200ms_25sola
2	34	13.6707161752981	465	48.1132299672166	46.4064516129032	1259.21290322581	1895874	4077.14838709677	131.060093128192	421.585545698474	2	262316	564.120430107527	587.516373863349	762.829120340311	0	NaN	NaN	NaN	NaN	NaN	372.341123569845	0.972883953313009	32.9899122694619	13.1565560089509	10.9925286563894	2.79037766319245	0.0167152779014072	0.00785863727659872	0	1.00404299054575	3130.87879281797	0	9463.04516129032	1	1	1	6	2019-03-29T16:02:06.791	NG_ecoli_LTEE_871_DM0	1000	-0	160.2	DIA_100X_EMPTY_1x1_100ms	aed98b25-5dbf-4c4a-b5fd-12f52e55359b	EPI_100X_YFP_1x1_200ms_25sola	EPI_100X_RFP_1x1_200ms_25sola
3	22	13.245304487097	292	-7.52080090207314	43.7705479452055	82.3801369863014	6007280	20572.8767123288	131.060093128192	421.585545698474	1	211347	723.791095890411	587.516373863349	762.829120340311	0	NaN	NaN	NaN	NaN	NaN	237.459547654298	0.999834369768258	20.6899836006222	13.8750274089179	11.0494299333707	3.63130062467108	0.00455865255444185	0.00231938978533818	1	1.00015870910819	1983.94565859526	0	9414.42465753425	1	1	1	6	2019-03-29T16:02:06.791	NG_ecoli_LTEE_871_DM0	1000	-0	160.2	DIA_100X_EMPTY_1x1_100ms	37f3b926-727c-4ff0-8356-dfc658c0781b	EPI_100X_YFP_1x1_200ms_25sola	EPI_100X_RFP_1x1_200ms_25sola
4	30	13.7899313078316	414	46.6985188239204	58.8260869565217	1434.06280193237	3930091	9492.97342995169	131.060093128192	421.585545698474	2	233145	563.152173913043	587.516373863349	762.829120340311	0	NaN	NaN	NaN	NaN	NaN	326.671042290834	0.995976977393757	28.1338816407509	13.3571318421274	11.2901173040903	3.16747926528222	0.0126149216678184	0.00634178213182803	1	1.0006146310916	2816.54338888112	0	9391.09420289855	1	1	1	6	2019-03-29T16:02:06.791	NG_ecoli_LTEE_871_DM0	1000	-0	160.2	DIA_100X_EMPTY_1x1_100ms	6cb9dc4a-db84-41ec-a490-9d97cdca305a	EPI_100X_YFP_1x1_200ms_25sola	EPI_100X_RFP_1x1_200ms_25sola
5	37	13.1925326997071	488	49.3736512501842	98.1372950819672	620.311475409836	11609953	23790.887295082	131.060093128192	421.585545698474	2	253415	519.293032786885	587.516373863349	762.829120340311	0	NaN	NaN	NaN	NaN	NaN	402.584492233972	0.981071607676754	34.6522901318594	13.3662348431682	11.3390317658807	2.88542021889499	0.00434567033962582	0.00222753238635505	1	1.0001059109535	3499.24029857342	0	8952.23975409836	1	1	1	6	2019-03-29T16:02:06.791	NG_ecoli_LTEE_871_DM0	1000	-0	160.2	DIA_100X_EMPTY_1x1_100ms	dfa6329e-fa34-4f06-9faa-67b5e4e1ce60	EPI_100X_YFP_1x1_200ms_25sola	EPI_100X_RFP_1x1_200ms_25sola
6	32	14.6755445661342	470	46.7142545324688	130.085106382979	1669.59361702128	3779374	8041.22127659574	131.060093128192	421.585545698474	2	265922	565.791489361702	587.516373863349	762.829120340311	0	NaN	NaN	NaN	NaN	NaN	363.791583439876	0.989682310758847	30.1219545452976	13.9512053471883	11.600719651971	3.44037486222711	0.0173777043467394	0.00967473075728004	1	1.00143845606431	3183.77884970136	0	9326.25744680851	1	1	1	6	2019-03-29T16:02:06.791	NG_ecoli_LTEE_871_DM0	1000	-0	160.2	DIA_100X_EMPTY_1x1_100ms	795552fd-c01e-4606-a963-4f8cdde84f2b	EPI_100X_YFP_1x1_200ms_25sola	EPI_100X_RFP_1x1_200ms_25sola
7	28	13.3370048552753	373	46.2826713549735	259.123324396783	1791.66487935657	3745245	10040.8713136729	131.060093128192	421.585545698474	2	210951	565.552278820375	587.516373863349	762.829120340311	0	NaN	NaN	NaN	NaN	NaN	292.181892886721	0.995541700612086	25.3384057756724	13.5839244006934	11.2390393753733	3.20078092768006	0.0131476871363223	0.00570913375862733	1	1.00133833946232	2513.78166133952	0	9524.09919571046	1	1	1	6	2019-03-29T16:02:06.791	NG_ecoli_LTEE_871_DM0	1000	-0	160.2	DIA_100X_EMPTY_1x1_100ms	5f1790f9-3bdc-4182-8e40-6c6e86da02e5	EPI_100X_YFP_1x1_200ms_25sola	EPI_100X_RFP_1x1_200ms_25sola
8	47	13.6429751466988	642	47.1036361871929	318.81308411215	1651.33489096573	13728582	21384.0841121495	131.060093128192	421.585545698474	3	5520912	8599.55140186916	587.516373863349	762.829120340311	1	NaN	NaN	NaN	NaN	NaN	487.573510318141	0.890879054203443	44.4434105247942	13.324527293723	10.664112231607	2.60163005371302	0.0406999029254146	0.0126811512983055	2	1.01951542122321	3969.59933482034	0	9852.17445482866	1	1	1	6	2019-03-29T16:02:06.791	NG_ecoli_LTEE_871_DM0	1000	-0	160.2	DIA_100X_EMPTY_1x1_100ms	0472974b-c58b-4cf0-b106-79873a24ba61	EPI_100X_YFP_1x1_200ms_25sola	EPI_100X_RFP_1x1_200ms_25sola
9	25	10.5185582740355	263	35.2370373758446	350.376425855513	1369.08745247148	75065	285.41825095057	131.060093128192	421.585545698474	0	1400782	5326.16730038023	587.516373863349	762.829120340311	1	NaN	NaN	NaN	NaN	NaN	242.866322181651	0.999502789463534	22.9966690963358	13.0783793639226	10.1167170387335	3.43000734572423	0.00963311515836461	0.0052380785739363	0	1.00100429394288	1848.56201041406	0	10939.9505703422	1	1	1	6	2019-03-29T16:02:06.791	NG_ecoli_LTEE_871_DM0	1000	-0	160.2	DIA_100X_EMPTY_1x1_100ms	18b832de-edff-43c7-a1c2-fc0f5ac7d386	EPI_100X_YFP_1x1_200ms_25sola	EPI_100X_RFP_1x1_200ms_25sola
10	26	14.1985333605159	370	29.2938355793624	363.827027027027	1749.57297297297	12018337	32481.9918918919	131.060093128192	421.585545698474	1	281158	759.886486486486	587.516373863349	762.829120340311	0	NaN	NaN	NaN	NaN	NaN	295.818827523803	0.994730225616174	25.3601626257346	13.7201120826656	11.2539962158811	3.3798695532664	0.0142562717540896	0.0072364143219938	1	1.00065585965693	2522.64097199958	0	9582.93243243243	1	1	1	6	2019-03-29T16:02:06.791	NG_ecoli_LTEE_871_DM0	1000	-0	160.2	DIA_100X_EMPTY_1x1_100ms	846f65a4-0fe1-420c-964b-c010500038b9	EPI_100X_YFP_1x1_200ms_25sola	EPI_100X_RFP_1x1_200ms_25sola
11	38	13.3243210414895	507	48.469526280194	384.467455621302	1231.41025641026	3290949	6491.02366863905	131.060093128192	421.585545698474	2	247117	487.410256410256	587.516373863349	762.829120340311	0	NaN	NaN	NaN	NaN	NaN	415.250578641199	0.964107299324613	37.9162766472377	12.6565088041432	10.5430188630537	2.86469403350462	0.0168996288586384	0.00755355675962784	1	1.00138284746424	3310.13366955765	0	9257.62327416174	1	1	1	6	2019-03-29T16:02:06.791	NG_ecoli_LTEE_871_DM0	1000	-0	160.2	DIA_100X_EMPTY_1x1_100ms	d1b00f62-0597-42d6-915b-e2a27cbd7f90	EPI_100X_YFP_1x1_200ms_25sola	EPI_100X_RFP_1x1_200ms_25sola
12	41	14.8167449070505	608	49.4582461950149	464.703947368421	1053.89638157895	15800225	25987.2121710526	131.060093128192	421.585545698474	3	249585	410.501644736842	587.516373863349	762.829120340311	0	NaN	NaN	NaN	NaN	NaN	486.580916741092	0.967243011651289	39.7998200272826	13.9398177141215	12.0148415974702	2.86456226695302	0.0092834442079672	0.00377848724418023	0	1.00136203277562	4512.39478408415	0	8989.51315789474	1	1	1	6	2019-03-29T16:02:06.791	NG_ecoli_LTEE_871_DM0	1000	-0	160.2	DIA_100X_EMPTY_1x1_100ms	90245e2e-f9a5-408f-8837-08dc6c3728f0	EPI_100X_YFP_1x1_200ms_25sola	EPI_100X_RFP_1x1_200ms_25sola
13	33	10.3782802467646	343	47.0158349436897	572.760932944606	803.626822157434	55881	162.918367346939	131.060093128192	421.585545698474	0	8443416	24616.3731778426	587.516373863349	762.829120340311	2	NaN	NaN	NaN	NaN	NaN	331.086640091637	0.919501656616597	33.642508584004	11.5815434310734	9.55448534365949	2.40151294971494	0.0394718317230612	0.0141942756636521	1	1.01353944039333	2412.08634661265	0	10575.3265306122	1	1	1	6	2019-03-29T16:02:06.791	NG_ecoli_LTEE_871_DM0	1000	-0	160.2	DIA_100X_EMPTY_1x1_100ms	fbbcaf54-0774-4277-be39-ba5f9002d0f6	EPI_100X_YFP_1x1_200ms_25sola	EPI_100X_RFP_1x1_200ms_25sola
14	39	13.8237959247516	540	47.7481586368334	625.585185185185	1355.45	9332541	17282.4833333333	131.060093128192	421.585545698474	2	217486	402.751851851852	587.516373863349	762.829120340311	0	NaN	NaN	NaN	NaN	NaN	434.758977506236	0.924522043550013	38.3958953988346	13.681864484773	11.0220277530129	2.84464037299145	0.0149717316603417	0.0061595918335574	1	1.00261733285051	3663.51253359072	0	9266.30185185185	1	1	1	6	2019-03-29T16:02:06.791	NG_ecoli_LTEE_871_DM0	1000	-0	160.2	DIA_100X_EMPTY_1x1_100ms	fbca3154-8eb7-407f-bc55-6e765243cad6	EPI_100X_YFP_1x1_200ms_25sola	EPI_100X_RFP_1x1_200ms_25sola
15	41	12.8404089451665	527	49.6134133456572	659.301707779886	1208.32637571157	7045480	13369.0322580645	131.060093128192	421.585545698474	2	553448	1050.18595825427	587.516373863349	762.829120340311	0	NaN	NaN	NaN	NaN	NaN	444.602102096802	0.949945545519038	40.1481466608418	12.7848653867009	10.8426840131991	2.59853163375797	0.00515717615322255	0.00268876089897377	2	1.00048607931817	3707.05462913406	0	9205.23719165085	1	1	1	6	2019-03-29T16:02:06.791	NG_ecoli_LTEE_871_DM0	1000	-0	160.2	DIA_100X_EMPTY_1x1_100ms	d806e116-30b7-4ec2-b429-b9a19e371ed4	EPI_100X_YFP_1x1_200ms_25sola	EPI_100X_RFP_1x1_200ms_25sola
16	30	13.9618045582724	420	45.862252793956	681.971428571429	136.088095238095	14380613	34239.5547619048	131.060093128192	421.585545698474	2	312589	744.259523809524	587.516373863349	762.829120340311	0	NaN	NaN	NaN	NaN	NaN	332.523865122583	0.983123110716562	28.8101414965691	13.5783267570722	11.2633126451079	3.02136783021684	0.00642844764266034	0.00243447104408494	1	1.00029200856474	2870.5660972846	0	9245.24285714286	1	1	1	6	2019-03-29T16:02:06.791	NG_ecoli_LTEE_871_DM0	1000	-0	160.2	DIA_100X_EMPTY_1x1_100ms	60f7e3de-2975-4ff0-adc3-d7c512244834	EPI_100X_YFP_1x1_200ms_25sola	EPI_100X_RFP_1x1_200ms_25sola
17	24	12.8376586149849	309	33.6103310116735	697.935275080906	1217.28802588997	5087452	16464.2459546926	131.060093128192	421.585545698474	2	1081863	3501.17475728155	587.516373863349	762.829120340311	1	NaN	NaN	NaN	NaN	NaN	259.439822438815	0.999861999205374	23.061941514365	13.641243820969	10.8156834829638	3.55443409014954	0.00704971143917759	0.00318074872869047	1	1.00039331706195	2118.81815940944	0	9273.93203883495	1	1	1	6	2019-03-29T16:02:06.791	NG_ecoli_LTEE_871_DM0	1000	-0	160.2	DIA_100X_EMPTY_1x1_100ms	31b160a3-7d0c-4169-b01a-e1cf7ec03530	EPI_100X_YFP_1x1_200ms_25sola	EPI_100X_RFP_1x1_200ms_25sola
18	40	11.9554164529415	479	48.792941991158	754.235908141962	406.279749478079	2612297	5453.64718162839	131.060093128192	421.585545698474	2	406287	848.198329853862	587.516373863349	762.829120340311	0	NaN	NaN	NaN	NaN	NaN	405.572915617268	0.981437111884861	38.478765401336	12.769452292417	10.2956259285833	2.90804123689494	0.0199254489578174	0.00923349585637234	1	1.002132253039	3203.4394563142	0	9347.55114822547	1	1	1	6	2019-03-29T16:02:06.791	NG_ecoli_LTEE_871_DM0	1000	-0	160.2	DIA_100X_EMPTY_1x1_100ms	3cb8c5f3-98ed-4da9-b884-a50d266c2790	EPI_100X_YFP_1x1_200ms_25sola	EPI_100X_RFP_1x1_200ms_25sola
19	46	12.2759786870744	565	47.3288460798238	770.102654867257	828.536283185841	164597	291.322123893805	131.060093128192	421.585545698474	0	8767033	15516.8725663717	587.516373863349	762.829120340311	4	NaN	NaN	NaN	NaN	NaN	517.485811423531	0.888560382220051	46.7401455010227	13.0732572284565	10.7152745681541	2.66361902015197	0.0300857772701796	0.0115949208728273	2	1.01157485127766	4214.89295252628	0	10741.0336283186	1	1	1	6	2019-03-29T16:02:06.791	NG_ecoli_LTEE_871_DM0	1000	-0	160.2	DIA_100X_EMPTY_1x1_100ms	1f422cf2-a79f-4376-a98e-3b52fed92fc2	EPI_100X_YFP_1x1_200ms_25sola	EPI_100X_RFP_1x1_200ms_25sola
20	27	11.3043775319249	306	24.638918493061	858.571895424837	1637.92483660131	9852307	32197.0816993464	131.060093128192	421.585545698474	2	149416	488.287581699346	587.516373863349	762.829120340311	0	NaN	NaN	NaN	NaN	NaN	298.754453658895	0.961184731729731	27.1160780991628	13.5975583483607	10.5354931053163	3.20093734751526	0.0485773331644387	0.0287862827803414	0	1.04215855518696	2363.88580041634	1	9448.16993464052	1	1	1	6	2019-03-29T16:02:06.791	NG_ecoli_LTEE_871_DM0	1000	-0	160.2	DIA_100X_EMPTY_1x1_100ms	1504834b-9d3c-4626-bbac-be4ac9f010a6	EPI_100X_YFP_1x1_200ms_25sola	EPI_100X_RFP_1x1_200ms_25sola
21	30	14.7112232821093	444	35.7143862860833	870.896396396396	241.281531531532	2796561	6298.56081081081	131.060093128192	421.585545698474	2	256201	577.029279279279	587.516373863349	762.829120340311	0	NaN	NaN	NaN	NaN	NaN	352.32039257385	0.996917606116597	27.8284833831101	15.0778755021713	12.3593923153315	3.60296276354898	0.0110772300827398	0.0045470177504852	1	1.00109608489226	3338.6712377847	0	8803.43243243243	1	1	1	6	2019-03-29T16:02:06.791	NG_ecoli_LTEE_871_DM0	1000	-0	160.2	DIA_100X_EMPTY_1x1_100ms	4c466a5c-8066-4e53-b1ed-2c1edfe201da	EPI_100X_YFP_1x1_200ms_25sola	EPI_100X_RFP_1x1_200ms_25sola
22	41	13.1778405245464	541	48.0586572993927	873.266173752311	1638.95009242144	20400788	37709.404805915	131.060093128192	421.585545698474	2	281688	520.68022181146	587.516373863349	762.829120340311	0	NaN	NaN	NaN	NaN	NaN	467.765833617335	0.903099842835021	40.1600037582815	15.3362162227358	11.3695985562119	3.04066241978459	0.0275083168292251	0.0105951814956884	1	1.00838955730724	4077.31145634014	1	9308.96118299446	1	1	1	6	2019-03-29T16:02:06.791	NG_ecoli_LTEE_871_DM0	1000	-0	160.2	DIA_100X_EMPTY_1x1_100ms	4831a9de-5146-42f4-b284-b16595caf106	EPI_100X_YFP_1x1_200ms_25sola	EPI_100X_RFP_1x1_200ms_25sola
23	27	12.084168586155	327	45.7190419775253	900.425076452599	1417.38532110092	6662973	20376.0642201835	131.060093128192	421.585545698474	2	137819	421.464831804281	587.516373863349	762.829120340311	0	NaN	NaN	NaN	NaN	NaN	290.95014390688	0.996989197307082	25.6730572354926	13.5084226809787	10.9862247127415	3.32669533940113	0.00768928676309586	0.00347302975221176	1	1.00056600913588	2433.68534047538	1	9160.1376146789	1	1	1	6	2019-03-29T16:02:06.791	NG_ecoli_LTEE_871_DM0	1000	-0	160.2	DIA_100X_EMPTY_1x1_100ms	2656df3d-e216-4144-88e3-d3ba18c2a5b3	EPI_100X_YFP_1x1_200ms_25sola	EPI_100X_RFP_1x1_200ms_25sola
24	42	11.1283738558334	468	49.248874283357	916.410256410256	1422.92948717949	3098913	6621.60897435897	131.060093128192	421.585545698474	5	198855	424.903846153846	587.516373863349	762.829120340311	0	NaN	NaN	NaN	NaN	NaN	423.189317365862	0.94233503407736	40.5781843300964	12.1146609023671	10.2308339888194	2.26135891130743	0.0148896544543362	0.00737445508981164	2	1.00187215310582	3335.83504762493	1	9733.69658119658	1	1	1	6	2019-03-29T16:02:06.791	NG_ecoli_LTEE_871_DM0	1000	-0	160.2	DIA_100X_EMPTY_1x1_100ms	77b69c09-ab31-4315-8df7-ffa1a5d17f11	EPI_100X_YFP_1x1_200ms_25sola	EPI_100X_RFP_1x1_200ms_25sola
25	30	13.9137493916761	417	45.031858817851	915.717026378897	1488.48920863309	2109310	5058.29736211031	131.060093128192	421.585545698474	2	203435	487.853717026379	587.516373863349	762.829120340311	0	NaN	NaN	NaN	NaN	NaN	344.117393848565	0.988726782421588	29.0483611853935	13.647269231061	11.4893106950762	3.12778878230877	0.00671999810111599	0.00347040694944511	0	1.00066056630989	3011.61509281585	0	9214.81774580336	1	1	1	6	2019-03-29T16:02:06.791	NG_ecoli_LTEE_871_DM0	1000	-0	160.2	DIA_100X_EMPTY_1x1_100ms	eca7e0d7-3c1b-44fa-8b5a-5bd856544306	EPI_100X_YFP_1x1_200ms_25sola	EPI_100X_RFP_1x1_200ms_25sola
26	33	14.3437254851424	473	48.2362673082709	979.513742071882	1663.54545454545	9571323	20235.355179704	131.060093128192	421.585545698474	3	227383	480.725158562368	587.516373863349	762.829120340311	0	NaN	NaN	NaN	NaN	NaN	371.771909585096	0.986552149530599	31.179048934772	13.5712540448155	11.6223386900159	3.0440091040879	0.0100403199258337	0.00399253814969367	1	1.00072004630973	3307.80423863509	0	9310.55179704017	1	1	1	6	2019-03-29T16:02:06.791	NG_ecoli_LTEE_871_DM0	1000	-0	160.2	DIA_100X_EMPTY_1x1_100ms	8cd95c51-c5fc-4963-a6dd-f475e49317cd	EPI_100X_YFP_1x1_200ms_25sola	EPI_100X_RFP_1x1_200ms_25sola
27	45	12.459968405212	561	48.7257328890488	986.078431372549	1109.77005347594	2310059	4117.75222816399	131.060093128192	421.585545698474	6	212455	378.707664884135	587.516373863349	762.829120340311	0	NaN	NaN	NaN	NaN	NaN	470.723950359011	0.917831206296214	44.573756897415	12.3631054959216	10.3610420331522	2.30350605177295	0.0207276645749745	0.00854715290426683	1	1.00579212737691	3758.16628945432	0	9389.04991087344	1	1	1	6	2019-03-29T16:02:06.791	NG_ecoli_LTEE_871_DM0	1000	-0	160.2	DIA_100X_EMPTY_1x1_100ms	cf2a8341-f5fd-479c-a635-da3222ef2035	EPI_100X_YFP_1x1_200ms_25sola	EPI_100X_RFP_1x1_200ms_25sola
28	27	13.934091029083	377	38.8510014394616	1002.62068965517	326.259946949602	1568809	4161.29708222812	131.060093128192	421.585545698474	2	258795	686.458885941645	587.516373863349	762.829120340311	0	NaN	NaN	NaN	NaN	NaN	319.983880224276	0.997362148411993	25.8588600059245	14.2224710813279	11.745408088933	3.77670852827553	0.0267751840556161	0.0118016153356416	1	1.00662703464977	2801.78933517407	0	9113.3023872679	1	1	1	6	2019-03-29T16:02:06.791	NG_ecoli_LTEE_871_DM0	1000	-0	160.2	DIA_100X_EMPTY_1x1_100ms	61b56b53-f26e-4ba5-b831-2ffee5140f2e	EPI_100X_YFP_1x1_200ms_25sola	EPI_100X_RFP_1x1_200ms_25sola
29	42	12.3848231251085	521	49.5715305195707	1015.40115163148	98.3512476007677	242349	465.16122840691	131.060093128192	421.585545698474	0	10276602	19724.763915547	587.516373863349	762.829120340311	4	NaN	NaN	NaN	NaN	NaN	439.35880008005	0.938138405766206	41.3720806382533	12.5001777153764	10.4484506858855	2.29544990893261	0.0088351484058966	0.00493328831114004	1	1.00269765340398	3547.32548042526	0	10099.1362763916	1	1	1	6	2019-03-29T16:02:06.791	NG_ecoli_LTEE_871_DM0	1000	-0	160.2	DIA_100X_EMPTY_1x1_100ms	e9b8bdc4-9c18-490c-9583-ffbef3db35bf	EPI_100X_YFP_1x1_200ms_25sola	EPI_100X_RFP_1x1_200ms_25sola
30	28	14.3568113506994	402	36.4729441022346	1032.66666666667	1821.6815920398	4592583	11424.3358208955	131.060093128192	421.585545698474	2	193043	480.206467661692	587.516373863349	762.829120340311	0	NaN	NaN	NaN	NaN	NaN	325.533623904664	0.999784789637123	26.0358629804478	14.6966520460369	12.0584556507688	3.80327931857719	0.00679660934044938	0.00277658430196221	1	1.00037657400941	2973.34456077638	0	8825.85323383085	1	1	1	6	2019-03-29T16:02:06.791	NG_ecoli_LTEE_871_DM0	1000	-0	160.2	DIA_100X_EMPTY_1x1_100ms	1d51fbc8-9aa2-4457-84b1-bc35192a45b2	EPI_100X_YFP_1x1_200ms_25sola	EPI_100X_RFP_1x1_200ms_25sola
31	32	10.8587242798487	348	47.287423349696	1031.98563218391	979.908045977012	82070	235.833333333333	131.060093128192	421.585545698474	0	6935844	19930.5862068966	587.516373863349	762.829120340311	2	NaN	NaN	NaN	NaN	NaN	337.28285158556	0.96174464897381	32.9825083182226	12.3899196916222	9.94941731110095	2.68928696789063	0.00909857386058692	0.00412143476274837	2	1.00033904603335	2564.3001393562	0	11137.3189655172	1	1	1	6	2019-03-29T16:02:06.791	NG_ecoli_LTEE_871_DM0	1000	-0	160.2	DIA_100X_EMPTY_1x1_100ms	31a7e47e-385b-4617-a665-5be15f1c010e	EPI_100X_YFP_1x1_200ms_25sola	EPI_100X_RFP_1x1_200ms_25sola
32	44	11.3185934683707	498	-49.7605972346952	1120.26907630522	945.71686746988	244024	490.008032128514	131.060093128192	421.585545698474	1	12502033	25104.483935743	587.516373863349	762.829120340311	3	NaN	NaN	NaN	NaN	NaN	507.77665395421	0.836416627037685	44.9714054108524	15.0862670850726	10.9197286210502	3.39451907469504	0.055072268711769	0.0195534494725324	3	1.01591961224769	4211.62826894286	1	11417.0261044177	1	1	1	6	2019-03-29T16:02:06.791	NG_ecoli_LTEE_871_DM0	1000	-0	160.2	DIA_100X_EMPTY_1x1_100ms	7c68fdc0-b780-4a45-9b0f-283da88613b5	EPI_100X_YFP_1x1_200ms_25sola	EPI_100X_RFP_1x1_200ms_25sola
33	31	14.6172974648045	453	44.1432752566606	1124.96247240618	140.920529801325	7756872	17123.3377483444	131.060093128192	421.585545698474	2	250092	552.079470198675	587.516373863349	762.829120340311	0	NaN	NaN	NaN	NaN	NaN	359.022477502569	0.990768085683356	29.2271280565142	14.1311928096569	11.6597449386607	3.68489170652165	0.0375947473988685	0.0144663405772581	2	1.0115409484293	3120.71511263108	0	8964.36644591612	1	1	1	6	2019-03-29T16:02:06.791	NG_ecoli_LTEE_871_DM0	1000	-0	160.2	DIA_100X_EMPTY_1x1_100ms	c0b48422-94cc-4c0a-83f0-e9988fd3780f	EPI_100X_YFP_1x1_200ms_25sola	EPI_100X_RFP_1x1_200ms_25sola
34	48	13.8931288305912	667	45.2385689147588	1162.32683658171	953.107946026986	7144643	10711.6086956522	131.060093128192	421.585545698474	4	2069410	3102.56371814093	587.516373863349	762.829120340311	0	NaN	NaN	NaN	NaN	NaN	556.628878745778	0.8535399682594	46.8582813110542	15.2423391766127	11.5676792490652	3.12742058020968	0.0207998260284524	0.0100847943168707	2	1.01581240337368	4924.57450640529	1	9210.15592203898	1	1	1	6	2019-03-29T16:02:06.791	NG_ecoli_LTEE_871_DM0	1000	-0	160.2	DIA_100X_EMPTY_1x1_100ms	3dfac947-971d-40af-bacd-2840a456ad1d	EPI_100X_YFP_1x1_200ms_25sola	EPI_100X_RFP_1x1_200ms_25sola
35	23	12.8305689186119	296	-7.33860884531746	1163.96283783784	1796.38851351351	10043681	33931.3547297297	131.060093128192	421.585545698474	1	168448	569.081081081081	587.516373863349	762.829120340311	0	NaN	NaN	NaN	NaN	NaN	258.782776160721	0.997485171911241	21.8770938616051	14.721398895705	11.0975308135	4.00865076713073	0.0373503953536578	0.0163698087677118	1	1.00944373244971	2116.08072160513	1	9558.6722972973	1	1	1	6	2019-03-29T16:02:06.791	NG_ecoli_LTEE_871_DM0	1000	-0	160.2	DIA_100X_EMPTY_1x1_100ms	f2ff3bc4-f54b-4189-aa74-15e08c07a794	EPI_100X_YFP_1x1_200ms_25sola	EPI_100X_RFP_1x1_200ms_25sola
36	49	11.6481024507909	571	43.5777625212471	1171.70402802102	1826.59719789842	6944777	12162.4816112084	131.060093128192	421.585545698474	3	286489	501.732049036778	587.516373863349	762.829120340311	0	NaN	NaN	NaN	NaN	NaN	501.548158618191	0.913285711924043	48.6215658792873	12.0947425562173	10.082512128341	2.27385886144964	0.016260292673452	0.00723524718821841	2	1.00106848574583	3882.00713203302	1	9731.59544658494	1	1	1	6	2019-03-29T16:02:06.791	NG_ecoli_LTEE_871_DM0	1000	-0	160.2	DIA_100X_EMPTY_1x1_100ms	36e1a808-6d88-4fee-9569-71fc6f2467df	EPI_100X_YFP_1x1_200ms_25sola	EPI_100X_RFP_1x1_200ms_25sola
37	33	14.6334518599886	483	47.2383782550858	1180.08902691511	1060.73291925466	5450335	11284.3374741201	131.060093128192	421.585545698474	2	229923	476.031055900621	587.516373863349	762.829120340311	0	NaN	NaN	NaN	NaN	NaN	387.05485216619	0.973152835922387	31.7304049717963	14.3161761656471	11.7092141592742	3.28275329209228	0.034321402275082	0.016976548650204	1	1.00590191400899	3416.81130093348	0	8998.86749482402	1	1	1	6	2019-03-29T16:02:06.791	NG_ecoli_LTEE_871_DM0	1000	-0	160.2	DIA_100X_EMPTY_1x1_100ms	34291075-6e11-481b-b8d4-dd7b83db6754	EPI_100X_YFP_1x1_200ms_25sola	EPI_100X_RFP_1x1_200ms_25sola
38	51	14.3379433181081	731	49.3590848425994	1197.95485636115	792.708618331053	25623781	35053.0519835841	131.060093128192	421.585545698474	9	388885	531.990424076607	587.516373863349	762.829120340311	0	NaN	NaN	NaN	NaN	NaN	615.768308489155	0.936079052077998	49.0028572135579	15.0379425210139	12.32979637744	2.79796615754437	0.0142554682435743	0.00823063318470687	1	1.00395996068057	5850.90563063243	0	8909.04103967168	1	1	1	6	2019-03-29T16:02:06.791	NG_ecoli_LTEE_871_DM0	1000	-0	160.2	DIA_100X_EMPTY_1x1_100ms	fd9e8433-9cfe-4683-a6f4-8068b244fa80	EPI_100X_YFP_1x1_200ms_25sola	EPI_100X_RFP_1x1_200ms_25sola
39	52	13.6630848164485	710	49.4799369418084	1212.5	1875.04507042254	22266741	31361.6070422535	131.060093128192	421.585545698474	5	421041	593.015492957746	587.516373863349	762.829120340311	0	NaN	NaN	NaN	NaN	NaN	565.844535593455	0.929491591938911	50.5283976833215	12.8396604333113	10.8914653589996	2.48096607876246	0.00737059258503407	0.00322825458375857	3	1.00117928981885	4707.58355269453	0	9544.96338028169	1	1	1	6	2019-03-29T16:02:06.791	NG_ecoli_LTEE_871_DM0	1000	-0	160.2	DIA_100X_EMPTY_1x1_100ms	0790a410-d5fb-46ee-8841-787f92c2d688	EPI_100X_YFP_1x1_200ms_25sola	EPI_100X_RFP_1x1_200ms_25sola
40	34	13.7123183098452	467	48.2422076048112	1234.71734475375	560.042826552463	1944851	4164.56316916488	131.060093128192	421.585545698474	2	199239	426.635974304068	587.516373863349	762.829120340311	0	NaN	NaN	NaN	NaN	NaN	381.718566317077	0.97229590534553	33.4882905178071	13.2543241360516	11.0900038869992	2.8760445276847	0.0148451170803666	0.00791062363247502	1	1.00133798898331	3234.79122778722	0	9185.83511777302	1	1	1	6	2019-03-29T16:02:06.791	NG_ecoli_LTEE_871_DM0	1000	-0	160.2	DIA_100X_EMPTY_1x1_100ms	c8685cd0-44dc-43e4-895b-da3f2d64ac87	EPI_100X_YFP_1x1_200ms_25sola	EPI_100X_RFP_1x1_200ms_25sola
41	29	13.2919709434376	386	46.1996451150496	1269.60880829016	1631.59067357513	2975458	7708.44041450777	131.060093128192	421.585545698474	2	840214	2176.72020725389	587.516373863349	762.829120340311	0	NaN	NaN	NaN	NaN	NaN	325.538707416442	0.984973102149812	27.8795043013029	13.3485512872404	11.2167934732933	3.26116294083257	0.043351543912892	0.0199125962046867	1	1.02132295001236	2754.94146862057	1	9219.05958549223	1	1	1	6	2019-03-29T16:02:06.791	NG_ecoli_LTEE_871_DM0	1000	-0	160.2	DIA_100X_EMPTY_1x1_100ms	9808b80b-5aa8-4bef-ab08-654f60409db1	EPI_100X_YFP_1x1_200ms_25sola	EPI_100X_RFP_1x1_200ms_25sola
42	41	12.4807014288433	513	48.515797308892	1280.41130604288	605.746588693957	5427038	10579.0214424951	131.060093128192	421.585545698474	3	225786	440.12865497076	587.516373863349	762.829120340311	0	NaN	NaN	NaN	NaN	NaN	424.914865526751	0.917987600382267	40.4739274799368	12.0248020392672	10.2562912890961	2.35605664621094	0.0206065060915738	0.0110633616172886	1	1.01385174211966	3343.84335264995	0	9457.20467836257	1	1	1	6	2019-03-29T16:02:06.791	NG_ecoli_LTEE_871_DM0	1000	-0	160.2	DIA_100X_EMPTY_1x1_100ms	8e6605a6-8bd1-43d6-883a-cb0b4ffd88a0	EPI_100X_YFP_1x1_200ms_25sola	EPI_100X_RFP_1x1_200ms_25sola
43	24	12.9902887227893	312	31.494180108613	1279.04807692308	223.192307692308	6849791	21954.4583333333	131.060093128192	421.585545698474	2	194106	622.134615384615	587.516373863349	762.829120340311	0	NaN	NaN	NaN	NaN	NaN	265.588029941415	0.999768782991838	22.7832033606891	13.8628208096194	11.1058608438475	3.71664359001277	0.0180992663533576	0.01050576791784	0	1.00377955076882	2207.03450468564	0	9303.74679487179	1	1	1	6	2019-03-29T16:02:06.791	NG_ecoli_LTEE_871_DM0	1000	-0	160.2	DIA_100X_EMPTY_1x1_100ms	63c1458b-fcd0-417c-9cbe-3cdcbcc90497	EPI_100X_YFP_1x1_200ms_25sola	EPI_100X_RFP_1x1_200ms_25sola
44	32	14.7537917073867	473	48.2372284394504	1291.13953488372	1788.45877378436	190595	402.949260042283	131.060093128192	421.585545698474	0	19359240	40928.6257928118	587.516373863349	762.829120340311	3	NaN	NaN	NaN	NaN	NaN	387.729162203372	0.998891633766156	30.4270469228358	15.0630500082137	12.3354769223228	3.65236444095485	0.0159155480353776	0.00676869227968656	1	1.00279789124876	3636.31565659433	0	8497.45031712474	1	1	1	6	2019-03-29T16:02:06.791	NG_ecoli_LTEE_871_DM0	1000	-0	160.2	DIA_100X_EMPTY_1x1_100ms	c51f3029-4246-48d4-927a-feb303bb7e20	EPI_100X_YFP_1x1_200ms_25sola	EPI_100X_RFP_1x1_200ms_25sola
45	24	12.8688652842286	309	-13.0722104824874	1291.52750809061	1241.01294498382	81482	263.695792880259	131.060093128192	421.585545698474	0	8164510	26422.3624595469	587.516373863349	762.829120340311	2	NaN	NaN	NaN	NaN	NaN	278.136225136974	0.982695881656596	23.3093398706336	14.9349341990191	11.2796809843476	3.90995505475944	0.027716295394546	0.0128536042337417	1	1.00681854170289	2329.23597737148	0	10835.9190938511	1	1	1	6	2019-03-29T16:02:06.791	NG_ecoli_LTEE_871_DM0	1000	-0	160.2	DIA_100X_EMPTY_1x1_100ms	2e54625f-5785-42d6-a6a9-df12d29dec0b	EPI_100X_YFP_1x1_200ms_25sola	EPI_100X_RFP_1x1_200ms_25sola
46	26	11.6922245548556	305	44.7256936303489	1295.31803278689	1629.91475409836	312706	1025.26557377049	131.060093128192	421.585545698474	0	11167472	36614.662295082	587.516373863349	762.829120340311	3	NaN	NaN	NaN	NaN	NaN	271.888499033134	0.979806421901068	26.1067013585619	12.2709019618227	9.87778612652859	3.13006244301966	0.035308648870102	0.0149602614679848	1	1.01047665890784	2000.60393990741	1	9941.73770491803	1	1	1	6	2019-03-29T16:02:06.791	NG_ecoli_LTEE_871_DM0	1000	-0	160.2	DIA_100X_EMPTY_1x1_100ms	4436a36d-1961-4ef4-a3db-a88ee0ff7529	EPI_100X_YFP_1x1_200ms_25sola	EPI_100X_RFP_1x1_200ms_25sola
47	36	12.5102472633221	451	48.8392957615468	1317.17960088692	492.620842572062	4058215	8998.25942350333	131.060093128192	421.585545698474	3	231216	512.674057649667	587.516373863349	762.829120340311	0	NaN	NaN	NaN	NaN	NaN	388.149616352572	0.974965666890731	35.8254951500859	12.2702797042819	10.4915115312795	2.8610012572305	0.0417681459354815	0.00692465361261819	1	1.00352383449621	3097.12124673017	0	9116.23503325942	1	1	1	6	2019-03-29T16:02:06.791	NG_ecoli_LTEE_871_DM0	1000	-0	160.2	DIA_100X_EMPTY_1x1_100ms	0640a84d-ca4e-4509-b056-fc96ca3b27bf	EPI_100X_YFP_1x1_200ms_25sola	EPI_100X_RFP_1x1_200ms_25sola
48	40	14.8676960939754	595	48.4864525623072	1312.2537815126	1863.68907563025	7275358	12227.4924369748	131.060093128192	421.585545698474	2	333747	560.919327731092	587.516373863349	762.829120340311	0	NaN	NaN	NaN	NaN	NaN	463.664055022684	0.955289753731849	38.6137721674193	13.909807096806	11.7681163074227	2.80511234303137	0.0174018163112212	0.00796296209063398	1	1.00151188318304	4199.9683254984	0	9049.54453781513	1	1	1	6	2019-03-29T16:02:06.791	NG_ecoli_LTEE_871_DM0	1000	-0	160.2	DIA_100X_EMPTY_1x1_100ms	9ec7547d-1fc1-4d8a-8aa7-0c38dbcaf422	EPI_100X_YFP_1x1_200ms_25sola	EPI_100X_RFP_1x1_200ms_25sola
49	53	11.4308362628998	607	48.8090122779765	1341.88962108731	1198.82537067545	4351046	7168.11532125206	131.060093128192	421.585545698474	4	341113	561.965403624382	587.516373863349	762.829120340311	0	NaN	NaN	NaN	NaN	NaN	539.510482198196	0.895998228538657	53.0658887903658	11.7313095739981	9.99249003641	2.09227848653996	0.0124038865691179	0.00593018655173701	2	1.00709856783572	4161.5275271531	0	9456.96210873147	1	1	1	6	2019-03-29T16:02:06.791	NG_ecoli_LTEE_871_DM0	1000	-0	160.2	DIA_100X_EMPTY_1x1_100ms	2711bfb6-8737-4bfb-8518-3a616bf47c9e	EPI_100X_YFP_1x1_200ms_25sola	EPI_100X_RFP_1x1_200ms_25sola
50	28	13.1146030061214	368	45.8303499767941	1394.14402173913	791.345108695652	839223	2280.4972826087	131.060093128192	421.585545698474	4	139201	378.263586956522	587.516373863349	762.829120340311	0	NaN	NaN	NaN	NaN	NaN	298.504318688799	0.999590201653792	25.4190327079232	13.8619055585027	11.0779416434454	3.80946911879918	0.0277693714563475	0.00704677290556531	1	1.00193183088852	2450.00543274273	0	9058.54619565217	1	1	1	6	2019-03-29T16:02:06.791	NG_ecoli_LTEE_871_DM0	1000	-0	160.2	DIA_100X_EMPTY_1x1_100ms	8069e826-ca37-4f5e-b324-68d5ade4d051	EPI_100X_YFP_1x1_200ms_25sola	EPI_100X_RFP_1x1_200ms_25sola
51	36	13.5272157463143	487	46.6348234184787	1427.9158110883	212.05954825462	15875493	32598.5482546201	131.060093128192	421.585545698474	2	291986	599.560574948665	587.516373863349	762.829120340311	0	NaN	NaN	NaN	NaN	NaN	402.666578762666	0.960155684748783	34.0749005362364	14.4286781101892	11.351971871071	3.35828893609759	0.0976852077870823	0.00514768745430489	1	1.00046912031715	3448.79270183697	0	9089.39425051335	1	1	1	6	2019-03-29T16:02:06.791	NG_ecoli_LTEE_871_DM0	1000	-0	160.2	DIA_100X_EMPTY_1x1_100ms	e40cec67-c059-4f1d-a395-13c305a31762	EPI_100X_YFP_1x1_200ms_25sola	EPI_100X_RFP_1x1_200ms_25sola
52	40	13.6711381051466	547	48.5697094973018	1418.90310786106	685.111517367459	7920788	14480.4168190128	131.060093128192	421.585545698474	3	226955	414.908592321755	587.516373863349	762.829120340311	0	NaN	NaN	NaN	NaN	NaN	438.619947478588	0.962728540409839	39.4450485898314	12.9056105101699	10.9479990979618	2.47740760189484	0.0049176057466483	0.00162412798413819	3	1.00025140797435	3713.23027443151	0	9337.43144424132	1	1	1	6	2019-03-29T16:02:06.791	NG_ecoli_LTEE_871_DM0	1000	-0	160.2	DIA_100X_EMPTY_1x1_100ms	a5384655-272e-4ba4-b61e-c9afcd64f0e5	EPI_100X_YFP_1x1_200ms_25sola	EPI_100X_RFP_1x1_200ms_25sola
53	30	12.9944179022906	391	47.4766147176727	1430.43734015345	1817.49872122762	136010	347.851662404092	131.060093128192	421.585545698474	0	15977915	40864.2327365729	587.516373863349	762.829120340311	3	NaN	NaN	NaN	NaN	NaN	319.790477153483	0.984485524918066	28.5506216728686	12.8999631246326	10.8407869482102	3.13598378209256	0.00442776887265196	0.00154070177401399	2	1.00012243378417	2635.28184057523	0	9853.70588235294	1	1	1	6	2019-03-29T16:02:06.791	NG_ecoli_LTEE_871_DM0	1000	-0	160.2	DIA_100X_EMPTY_1x1_100ms	61b08b31-a801-4ce7-a8d0-45d3903d6ebc	EPI_100X_YFP_1x1_200ms_25sola	EPI_100X_RFP_1x1_200ms_25sola
54	42	13.2545923701895	557	49.2758840736985	1438.71454219031	1402.58348294434	1960536	3519.81328545781	131.060093128192	421.585545698474	4	280305	503.240574506284	587.516373863349	762.829120340311	0	NaN	NaN	NaN	NaN	NaN	456.986545031505	0.961116306042041	40.5451258074863	12.7901781192651	11.0102717380465	2.62865234386416	0.00604409345575719	0.00252166534777819	2	1.00018232437242	3860.33157463518	0	9249.92818671454	1	1	1	6	2019-03-29T16:02:06.791	NG_ecoli_LTEE_871_DM0	1000	-0	160.2	DIA_100X_EMPTY_1x1_100ms	904a87db-772a-4f1c-aedb-fa40083e4222	EPI_100X_YFP_1x1_200ms_25sola	EPI_100X_RFP_1x1_200ms_25sola
55	43	12.0845271254173	520	38.0393008185064	1446.59423076923	648.288461538462	18553245	35679.3173076923	131.060093128192	421.585545698474	2	251868	484.361538461538	587.516373863349	762.829120340311	0	NaN	NaN	NaN	NaN	NaN	461.944649367441	0.854180576834558	43.0736502827738	13.5742520513127	10.4765310001204	2.77107833317876	0.0390816988822572	0.0178283938966525	1	1.0153841887877	3713.09930057666	1	9646.47884615385	1	1	1	6	2019-03-29T16:02:06.791	NG_ecoli_LTEE_871_DM0	1000	-0	160.2	DIA_100X_EMPTY_1x1_100ms	20402f6b-fe3f-4555-82f2-7653ab259edf	EPI_100X_YFP_1x1_200ms_25sola	EPI_100X_RFP_1x1_200ms_25sola
56	27	13.2487485483865	358	39.5621670399785	1450.24860335196	625.08938547486	7675677	21440.438547486	131.060093128192	421.585545698474	2	162173	452.997206703911	587.516373863349	762.829120340311	0	NaN	NaN	NaN	NaN	NaN	322.797428024165	0.988543664319176	26.913016767971	14.0038628058247	11.3390438383041	3.74096923835314	0.0432602521060736	0.0183478693282386	1	1.01740919017537	2717.72263838414	1	9353.64245810056	1	1	1	6	2019-03-29T16:02:06.791	NG_ecoli_LTEE_871_DM0	1000	-0	160.2	DIA_100X_EMPTY_1x1_100ms	c28074bb-d95a-4687-9669-53fdfc7ff8af	EPI_100X_YFP_1x1_200ms_25sola	EPI_100X_RFP_1x1_200ms_25sola
57	53	13.4545572188652	714	49.5661644477793	1497.00280112045	113.789915966387	6773971	9487.35434173669	131.060093128192	421.585545698474	5	592638	830.025210084034	587.516373863349	762.829120340311	0	NaN	NaN	NaN	NaN	NaN	590.898390784229	0.933319984779176	51.7111120798029	12.9075152042677	11.1497234027175	2.53807365622639	0.0806915043729696	0.00472309172553244	3	1.00292261533244	5048.96019116425	0	9114.22408963585	1	1	1	6	2019-03-29T16:02:06.791	NG_ecoli_LTEE_871_DM0	1000	-0	160.2	DIA_100X_EMPTY_1x1_100ms	8c260540-142e-4f0d-bead-aaddd99a338c	EPI_100X_YFP_1x1_200ms_25sola	EPI_100X_RFP_1x1_200ms_25sola
58	21	12.7155442106054	273	-44.6767449774783	1494.79120879121	568.864468864469	4963096	18179.8388278388	131.060093128192	421.585545698474	1	131251	480.772893772894	587.516373863349	762.829120340311	0	NaN	NaN	NaN	NaN	NaN	236.269531752559	0.999935935529785	19.7593670191502	15.062486558163	11.5230310683322	4.03321786166643	0.00378499777903904	0.00206812307319129	0	1.00011182478397	2060.61271402621	0	9333.49450549451	1	1	1	6	2019-03-29T16:02:06.791	NG_ecoli_LTEE_871_DM0	1000	-0	160.2	DIA_100X_EMPTY_1x1_100ms	49ad6a5e-4156-4094-869e-ef0249e7ff47	EPI_100X_YFP_1x1_200ms_25sola	EPI_100X_RFP_1x1_200ms_25sola
59	34	13.9931010746329	476	46.0760694121922	1538.34243697479	1398.44327731092	8922618	18744.9957983193	131.060093128192	421.585545698474	2	223154	468.810924369748	587.516373863349	762.829120340311	0	NaN	NaN	NaN	NaN	NaN	379.580614943044	0.954609593940426	32.2627325755829	13.8790547888156	11.3515807962602	3.23369503737401	0.0155111180589421	0.0064197760188837	1	1.00204317583273	3265.15437204989	0	9337.7731092437	1	1	1	6	2019-03-29T16:02:06.791	NG_ecoli_LTEE_871_DM0	1000	-0	160.2	DIA_100X_EMPTY_1x1_100ms	b98cfb6c-fd46-4283-8541-5b2a342e707d	EPI_100X_YFP_1x1_200ms_25sola	EPI_100X_RFP_1x1_200ms_25sola
60	22	11.4041094823602	252	22.5359866179855	1634.37301587302	1821.0753968254	112309	445.670634920635	131.060093128192	421.585545698474	0	7257971	28801.4722222222	587.516373863349	762.829120340311	2	NaN	NaN	NaN	NaN	NaN	236.862077347325	0.999618883570705	22.4681508486511	12.6974257102824	10.116984260282	3.267160712299	0.00957906240286413	0.00414071724987732	1	1.00049356711504	1806.17306325679	0	10825.9484126984	1	1	1	6	2019-03-29T16:02:06.791	NG_ecoli_LTEE_871_DM0	1000	-0	160.2	DIA_100X_EMPTY_1x1_100ms	60f300a9-36d0-4277-bf1d-4f140c7c3056	EPI_100X_YFP_1x1_200ms_25sola	EPI_100X_RFP_1x1_200ms_25sola
61	28	12.1069312907044	339	47.9540130332401	1651.73746312684	1766.75221238938	3793463	11190.1563421829	131.060093128192	421.585545698474	1	410741	1211.62536873156	587.516373863349	762.829120340311	0	NaN	NaN	NaN	NaN	NaN	288.478574804219	0.991742402608341	26.6041521414569	12.5920587525369	10.5103987845502	3.04194311084569	0.0119745009400596	0.0060607560888163	1	1.00180395272901	2308.22262028542	1	9682.11504424779	1	1	1	6	2019-03-29T16:02:06.791	NG_ecoli_LTEE_871_DM0	1000	-0	160.2	DIA_100X_EMPTY_1x1_100ms	c7850626-cdb1-4d71-a8c7-0c1a1cb8b3e4	EPI_100X_YFP_1x1_200ms_25sola	EPI_100X_RFP_1x1_200ms_25sola
62	32	14.357071559712	460	45.2683120591618	1661.55652173913	1792.2847826087	8489934	18456.3782608696	131.060093128192	421.585545698474	4	971166	2111.23043478261	587.516373863349	762.829120340311	0	NaN	NaN	NaN	NaN	NaN	369.28917298234	0.975012945249763	30.5384887141289	14.0033829532671	11.7172075222414	3.20374252437527	0.0452782979739444	0.0195744701641299	1	1.02308674236001	3292.9540133753	1	9390.13478260869	1	1	1	6	2019-03-29T16:02:06.791	NG_ecoli_LTEE_871_DM0	1000	-0	160.2	DIA_100X_EMPTY_1x1_100ms	b9ec94b9-9364-4274-ad5a-54e109fba08f	EPI_100X_YFP_1x1_200ms_25sola	EPI_100X_RFP_1x1_200ms_25sola
63	30	14.3276218180466	430	43.6430925753851	1709.95813953488	97.5674418604651	17711898	41190.4604651163	131.060093128192	421.585545698474	2	325464	756.893023255814	587.516373863349	762.829120340311	0	NaN	NaN	NaN	NaN	NaN	345.221713035986	0.989160820128542	28.2924289421359	14.135239612278	11.6986762160431	3.64261680621818	0.0113080274210215	0.000457573500339553	2	1.00000118971725	3041.12000117577	0	9040.75813953488	1	1	1	6	2019-03-29T16:02:06.791	NG_ecoli_LTEE_871_DM0	1000	-0	160.2	DIA_100X_EMPTY_1x1_100ms	118b48e3-fd07-4378-8d82-a074efb8437c	EPI_100X_YFP_1x1_200ms_25sola	EPI_100X_RFP_1x1_200ms_25sola
64	26	13.0621081395202	341	37.8735213006885	1809.75366568915	1470.02052785924	1046405	3068.63636363636	131.060093128192	421.585545698474	2	176837	518.58357771261	587.516373863349	762.829120340311	0	NaN	NaN	NaN	NaN	NaN	280.360791892687	0.99133054104266	25.7333801131588	12.5576318491176	10.603321480986	3.00350076184312	0.0153501600234404	0.00684506359822802	1	1.00159548133912	2272.32566844864	0	9514.52785923754	1	1	1	6	2019-03-29T16:02:06.791	NG_ecoli_LTEE_871_DM0	1000	-0	160.2	DIA_100X_EMPTY_1x1_100ms	e8cc821c-d0e6-44f2-80a4-9148641f4ca1	EPI_100X_YFP_1x1_200ms_25sola	EPI_100X_RFP_1x1_200ms_25sola
65	23	12.5576883647543	290	27.3043027344102	1895.1724137931	900.693103448276	5742726	19802.5034482759	131.060093128192	421.585545698474	2	150740	519.793103448276	587.516373863349	762.829120340311	0	NaN	NaN	NaN	NaN	NaN	240.936639667973	0.999472787801602	22.3918358411812	12.8380299179735	10.4517019807971	3.20218356025275	0.00140908260647979	0.00080623060026702	1	1.00000656512234	1921.11613038069	0	9819.79310344828	1	1	1	6	2019-03-29T16:02:06.791	NG_ecoli_LTEE_871_DM0	1000	-0	160.2	DIA_100X_EMPTY_1x1_100ms	d9e26a6d-5590-4535-bbda-b75118ef9bb7	EPI_100X_YFP_1x1_200ms_25sola	EPI_100X_RFP_1x1_200ms_25sola
66	40	13.0484310647897	522	49.3050878179192	1909.05172413793	1515.11494252874	17446202	33421.8429118774	131.060093128192	421.585545698474	3	315928	605.226053639847	587.516373863349	762.829120340311	0	NaN	NaN	NaN	NaN	NaN	428.118514321164	0.970624985055062	38.8627204639135	12.6970749980016	10.7270426478445	2.59883970991864	0.0143778481376456	0.00442139674100784	1	1.00146613915652	3512.23118492032	0	9443.6724137931	1	1	1	6	2019-03-29T16:02:06.791	NG_ecoli_LTEE_871_DM0	1000	-0	160.2	DIA_100X_EMPTY_1x1_100ms	367db596-51c8-4c15-bcde-0cf9f2ca058d	EPI_100X_YFP_1x1_200ms_25sola	EPI_100X_RFP_1x1_200ms_25sola
67	41	13.403572780784	550	47.9644842521257	1928.43636363636	1663.42909090909	6137819	11159.6709090909	131.060093128192	421.585545698474	2	339292	616.894545454545	587.516373863349	762.829120340311	0	NaN	NaN	NaN	NaN	NaN	439.777333695812	0.909930808641892	40.1206667335322	13.1108617982765	10.6408990809744	2.78974990775274	0.0163522811334373	0.0062051579565379	1	1.00282972786823	3567.91641465047	0	9489.35090909091	1	1	1	6	2019-03-29T16:02:06.791	NG_ecoli_LTEE_871_DM0	1000	-0	160.2	DIA_100X_EMPTY_1x1_100ms	70613d89-3485-4a97-ad24-bdd2052c1467	EPI_100X_YFP_1x1_200ms_25sola	EPI_100X_RFP_1x1_200ms_25sola
68	31	12.5079704277071	390	42.1379864283091	1929.86666666667	657.041025641026	140644	360.625641025641	131.060093128192	421.585545698474	0	13373088	34289.9692307692	587.516373863349	762.829120340311	3	NaN	NaN	NaN	NaN	NaN	346.667311738528	0.926854049950238	31.7044949753673	12.7623851187663	10.5297473956185	2.67558627102064	0.0610973066879582	0.0274202400497184	1	1.05375175113568	2760.87425211531	0	10613.5358974359	1	1	1	6	2019-03-29T16:02:06.791	NG_ecoli_LTEE_871_DM0	1000	-0	160.2	DIA_100X_EMPTY_1x1_100ms	be9c519a-13a3-476c-86ad-e4b15c6cbb76	EPI_100X_YFP_1x1_200ms_25sola	EPI_100X_RFP_1x1_200ms_25sola
69	28	13.9289187716496	390	30.9556719207142	2031.23333333333	248.884615384615	2614693	6704.34102564103	131.060093128192	421.585545698474	3	376257	964.761538461538	587.516373863349	762.829120340311	0	NaN	NaN	NaN	NaN	NaN	316.244171790863	0.999079408507464	26.0617992644284	14.3985348664339	11.7189554244649	3.68660859255849	0.00731816483931972	0.00392145162892934	0	1.00072640427137	2811.07272552133	0	9174.09230769231	1	1	1	6	2019-03-29T16:02:06.791	NG_ecoli_LTEE_871_DM0	1000	-0	160.2	DIA_100X_EMPTY_1x1_100ms	ed780494-0da5-4ca9-9add-c188ce3a054d	EPI_100X_YFP_1x1_200ms_25sola	EPI_100X_RFP_1x1_200ms_25sola
1	22	13.0650572098225	288	-49.9876135615009	9.8125	1121.07291666667	7083135	24594.21875	297.059093790084	838.58876208903	0	220793	766.642361111111	757.215278091674	1156.79824329402	0	NaN	NaN	NaN	NaN	NaN	NaN	NaN	NaN	NaN	NaN	NaN	NaN	NaN	NaN	NaN	NaN	0	9178.92013888889	1	1	1	7	2019-03-29T16:02:20.179	NG_ecoli_LTEE_871_DM0	500	866	160.2	DIA_100X_EMPTY_1x1_100ms	a23491d6-ea8b-4a3e-825d-693f1b067b1f	EPI_100X_YFP_1x1_200ms_25sola	EPI_100X_RFP_1x1_200ms_25sola
2	24	11.4950975524454	277	-47.177596332211	9.66787003610108	1759.1119133574	10647030	38436.9314079422	297.059093790084	838.58876208903	0	224432	810.223826714801	757.215278091674	1156.79824329402	0	NaN	NaN	NaN	NaN	NaN	NaN	NaN	NaN	NaN	NaN	NaN	NaN	NaN	NaN	NaN	NaN	0	9825.24187725632	1	1	1	7	2019-03-29T16:02:20.179	NG_ecoli_LTEE_871_DM0	500	866	160.2	DIA_100X_EMPTY_1x1_100ms	493c8e6a-0d25-481c-8fdb-f18c4718aab4	EPI_100X_YFP_1x1_200ms_25sola	EPI_100X_RFP_1x1_200ms_25sola
3	35	7.06017618713797	250	36.8125565311375	5.216	1997.328	3021253	12085.012	297.059093790084	838.58876208903	0	271868	1087.472	757.215278091674	1156.79824329402	0	NaN	NaN	NaN	NaN	NaN	NaN	NaN	NaN	NaN	NaN	NaN	NaN	NaN	NaN	NaN	NaN	0	9913.38	1	1	1	7	2019-03-29T16:02:20.179	NG_ecoli_LTEE_871_DM0	500	866	160.2	DIA_100X_EMPTY_1x1_100ms	20a78527-bc48-4451-9a3a-7092a40e19c0	EPI_100X_YFP_1x1_200ms_25sola	EPI_100X_RFP_1x1_200ms_25sola
4	35	9.2066060744571	322	47.9153439784068	18.5434782608696	1629.49689440994	103425	321.195652173913	297.059093790084	838.58876208903	0	11248676	34933.7763975155	757.215278091674	1156.79824329402	0	NaN	NaN	NaN	NaN	NaN	NaN	NaN	NaN	NaN	NaN	NaN	NaN	NaN	NaN	NaN	NaN	0	11768.5434782609	1	1	1	7	2019-03-29T16:02:20.179	NG_ecoli_LTEE_871_DM0	500	866	160.2	DIA_100X_EMPTY_1x1_100ms	4ea08b6d-9cdb-45fe-9c84-44aad504d17e	EPI_100X_YFP_1x1_200ms_25sola	EPI_100X_RFP_1x1_200ms_25sola
5	58	14.0494981043015	815	37.2929703550672	44.001226993865	123.504294478528	24625432	30215.2539877301	297.059093790084	838.58876208903	0	682292	837.168098159509	757.215278091674	1156.79824329402	0	NaN	NaN	NaN	NaN	NaN	645.964392401812	0.867063425068109	57.6205830448263	13.1098723209884	10.9724666854457	2.35880070614446	0.0198431311335	0.00997493611978545	0	1.01862089684286	5448.48891497785	0	9677.8	1	1	1	7	2019-03-29T16:02:20.179	NG_ecoli_LTEE_871_DM0	500	866	160.2	DIA_100X_EMPTY_1x1_100ms	6d699a8d-baf5-412e-97e2-4568d0734c7d	EPI_100X_YFP_1x1_200ms_25sola	EPI_100X_RFP_1x1_200ms_25sola
6	37	13.6327687954783	505	43.1855996055675	45.4376237623762	780.69900990099	7938533	15719.8673267327	297.059093790084	838.58876208903	0	391624	775.493069306931	757.215278091674	1156.79824329402	0	NaN	NaN	NaN	NaN	NaN	403.177428184078	0.877781209465355	35.4104424275541	14.0644577526375	11.1423827897804	2.96296319353344	0.0408829266447941	0.0183135166090932	0	1.02540308885384	3452.84738412128	0	9632.19207920792	1	1	1	7	2019-03-29T16:02:20.179	NG_ecoli_LTEE_871_DM0	500	866	160.2	DIA_100X_EMPTY_1x1_100ms	7c4ba237-daa5-4c74-b93b-175413935f11	EPI_100X_YFP_1x1_200ms_25sola	EPI_100X_RFP_1x1_200ms_25sola
7	35	13.4452854492431	471	49.2516359072644	53.0467091295117	1210.93205944798	5938131	12607.4968152866	297.059093790084	838.58876208903	0	625752	1328.56050955414	757.215278091674	1156.79824329402	0	NaN	NaN	NaN	NaN	NaN	373.112642815576	0.983973397879299	32.7036513050484	13.2227928359123	11.1417138037713	2.94358201146758	0.00523659456020346	0.0021270729790792	2	1.00017834617701	3188.52717053745	0	9210.33121019108	1	1	1	7	2019-03-29T16:02:20.179	NG_ecoli_LTEE_871_DM0	500	866	160.2	DIA_100X_EMPTY_1x1_100ms	a9079ca9-c352-41e2-bac3-ce92a62a133b	EPI_100X_YFP_1x1_200ms_25sola	EPI_100X_RFP_1x1_200ms_25sola
8	25	13.8797148248375	347	27.4313114748097	57.3746397694525	1259.00576368876	4457062	12844.5590778098	297.059093790084	838.58876208903	0	254489	733.397694524496	757.215278091674	1156.79824329402	0	NaN	NaN	NaN	NaN	NaN	265.65136764294	0.999853965024822	22.270964485479	14.132463275883	11.3418386951833	3.81342307679428	0.0123894541781967	0.00651041753574525	1	1.00136426510481	2250.06901704543	0	9521.15561959654	1	1	1	7	2019-03-29T16:02:20.179	NG_ecoli_LTEE_871_DM0	500	866	160.2	DIA_100X_EMPTY_1x1_100ms	881485f8-a6f2-465a-b300-826c0e22b0a1	EPI_100X_YFP_1x1_200ms_25sola	EPI_100X_RFP_1x1_200ms_25sola
9	45	11.8132772197123	532	49.5318968180896	74.4266917293233	410.18045112782	3514646	6606.47744360902	297.059093790084	838.58876208903	0	313050	588.43984962406	757.215278091674	1156.79824329402	0	NaN	NaN	NaN	NaN	NaN	454.167300473565	0.929393702477859	43.7197506708615	12.2336293413822	10.2061713436521	2.3262683750862	0.0121206493734366	0.0052684097249865	1	1.00384865970442	3576.78856242979	0	9599.62218045113	1	1	1	7	2019-03-29T16:02:20.179	NG_ecoli_LTEE_871_DM0	500	866	160.2	DIA_100X_EMPTY_1x1_100ms	f03a83ec-69e9-4ccc-9326-7ac3136586f3	EPI_100X_YFP_1x1_200ms_25sola	EPI_100X_RFP_1x1_200ms_25sola
10	26	9.71372956558369	253	31.4128730407251	76.9407114624506	1483.31225296443	90329	357.03162055336	297.059093790084	838.58876208903	0	6371249	25182.8023715415	757.215278091674	1156.79824329402	0	NaN	NaN	NaN	NaN	NaN	280.727672918022	0.959446949509288	27.9356825203544	11.912625491863	9.6636748286599	2.69470444896694	0.0405011518096976	0.0178510670501246	1	1.01754004445521	2048.96143287169	0	11687.1897233202	1	1	1	7	2019-03-29T16:02:20.179	NG_ecoli_LTEE_871_DM0	500	866	160.2	DIA_100X_EMPTY_1x1_100ms	35b53cb4-ca75-4813-b8f1-955ec912ec78	EPI_100X_YFP_1x1_200ms_25sola	EPI_100X_RFP_1x1_200ms_25sola
11	27	12.4395861711491	336	40.694196303664	80.0565476190476	1387.63988095238	138092	410.988095238095	297.059093790084	838.58876208903	0	14643768	43582.6428571429	757.215278091674	1156.79824329402	0	NaN	NaN	NaN	NaN	NaN	273.4332820784	0.991812245377204	25.1053251829372	13.0780839132282	10.3753479642784	3.42086229831196	0.0194108296796721	0.0101973624659326	0	1.00474172452054	2122.56536853478	0	10308.4702380952	1	1	1	7	2019-03-29T16:02:20.179	NG_ecoli_LTEE_871_DM0	500	866	160.2	DIA_100X_EMPTY_1x1_100ms	a4590995-692b-48c9-affa-dc7bd070fe2e	EPI_100X_YFP_1x1_200ms_25sola	EPI_100X_RFP_1x1_200ms_25sola
12	34	13.5817856630458	463	49.1720543058725	92.1274298056155	1630.02375809935	2289991	4945.9848812095	297.059093790084	838.58876208903	0	349612	755.10151187905	757.215278091674	1156.79824329402	0	NaN	NaN	NaN	NaN	NaN	361.447642192828	0.989972528541826	32.2969433821091	12.6713365653292	10.9488943999895	2.83963293870616	0.0109632531572577	0.00436508351595947	1	1.00126946102723	3040.8278749198	0	9397.85529157667	1	1	1	7	2019-03-29T16:02:20.179	NG_ecoli_LTEE_871_DM0	500	866	160.2	DIA_100X_EMPTY_1x1_100ms	68de86f1-9e84-4ed3-9c91-f7e49b9748e5	EPI_100X_YFP_1x1_200ms_25sola	EPI_100X_RFP_1x1_200ms_25sola
13	31	13.195875388664	410	47.5270600801145	92.6975609756098	2003.36097560976	8570675	20904.0853658537	297.059093790084	838.58876208903	0	349684	852.887804878049	757.215278091674	1156.79824329402	0	NaN	NaN	NaN	NaN	NaN	323.950700244582	0.987326236892941	28.9237769915856	12.8160120324239	10.8041710960271	3.1123986150645	0.0139912891690874	0.00738318201599488	0	1.00298665682659	2651.72078000918	0	9694.53902439024	1	1	1	7	2019-03-29T16:02:20.179	NG_ecoli_LTEE_871_DM0	500	866	160.2	DIA_100X_EMPTY_1x1_100ms	6fa6fbe5-54e9-4c59-922a-7cb8de26260d	EPI_100X_YFP_1x1_200ms_25sola	EPI_100X_RFP_1x1_200ms_25sola
14	32	15.424719689991	494	46.7712003290445	99.6923076923077	644.607287449393	11604261	23490.4068825911	297.059093790084	838.58876208903	0	313860	635.344129554656	757.215278091674	1156.79824329402	0	NaN	NaN	NaN	NaN	NaN	388.91628310638	0.999560112775521	29.227394710505	15.8063092911904	12.9782970133427	3.79761726212735	0.01090187194535	0.00557610547237901	1	1.00065367967786	3866.47675797941	0	9011.7975708502	1	1	1	7	2019-03-29T16:02:20.179	NG_ecoli_LTEE_871_DM0	500	866	160.2	DIA_100X_EMPTY_1x1_100ms	ba19975a-9628-43fe-9371-9472b01d4388	EPI_100X_YFP_1x1_200ms_25sola	EPI_100X_RFP_1x1_200ms_25sola
15	52	10.9986909704495	572	48.8520089326634	114.451048951049	757.379370629371	181383	317.103146853147	297.059093790084	838.58876208903	0	24908887	43547.0052447552	757.215278091674	1156.79824329402	0	NaN	NaN	NaN	NaN	NaN	531.577497315982	0.858668417528224	52.4217857556679	11.8350037384641	9.97303295755302	1.95873733147485	0.0312622692348604	0.0119897749900802	1	1.00929563556548	4095.02163904453	1	10761.7552447552	1	1	1	7	2019-03-29T16:02:20.179	NG_ecoli_LTEE_871_DM0	500	866	160.2	DIA_100X_EMPTY_1x1_100ms	d5a890c4-8541-4b64-b5d4-ac02c241823f	EPI_100X_YFP_1x1_200ms_25sola	EPI_100X_RFP_1x1_200ms_25sola
16	33	15.3065186346221	506	37.1086277838065	107.640316205534	1444.26086956522	15304234	30245.5217391304	297.059093790084	838.58876208903	0	1149469	2271.67786561265	757.215278091674	1156.79824329402	0	NaN	NaN	NaN	NaN	NaN	384.39900436175	0.993157112664915	30.2518359155292	15.1683344905932	12.2151318028666	3.76031399193706	0.0116680982735707	0.00506957661742078	1	1.00070307260154	3545.1770758176	0	9364.88932806324	1	1	1	7	2019-03-29T16:02:20.179	NG_ecoli_LTEE_871_DM0	500	866	160.2	DIA_100X_EMPTY_1x1_100ms	cf699f27-7881-4d0a-8f60-9f8bb8edbc71	EPI_100X_YFP_1x1_200ms_25sola	EPI_100X_RFP_1x1_200ms_25sola
17	32	12.4255693197424	398	48.5697034135679	105.085427135678	1150.81407035176	2057138	5168.68844221106	297.059093790084	838.58876208903	0	307758	773.261306532663	757.215278091674	1156.79824329402	0	NaN	NaN	NaN	NaN	NaN	327.047675125179	0.990239816721757	30.6493402187619	12.2773884655834	10.3843051005955	2.8173090231293	0.00280838505519056	0.00135065593871955	0	1.00007602724595	2595.76809775923	0	9422.22361809045	1	1	1	7	2019-03-29T16:02:20.179	NG_ecoli_LTEE_871_DM0	500	866	160.2	DIA_100X_EMPTY_1x1_100ms	bf54ee2a-1baa-41d9-b65a-d5c8e4d8e488	EPI_100X_YFP_1x1_200ms_25sola	EPI_100X_RFP_1x1_200ms_25sola
18	31	11.5979110624672	360	43.5026520972475	111.875	786.427777777778	116138	322.605555555556	297.059093790084	838.58876208903	0	14725778	40904.9388888889	757.215278091674	1156.79824329402	0	NaN	NaN	NaN	NaN	NaN	320.301262412397	0.958716706886283	30.1270068606849	12.5532931236923	10.3608067309367	2.73645383441441	0.0190540945598757	0.00839382512355525	1	1.00408229471046	2539.99588330672	0	10345.3583333333	1	1	1	7	2019-03-29T16:02:20.179	NG_ecoli_LTEE_871_DM0	500	866	160.2	DIA_100X_EMPTY_1x1_100ms	473959d1-53b7-4e87-a12b-72a4383c4804	EPI_100X_YFP_1x1_200ms_25sola	EPI_100X_RFP_1x1_200ms_25sola
19	39	13.4445612418356	525	49.1952449812141	109.302857142857	878.961904761905	2773667	5283.17523809524	297.059093790084	838.58876208903	0	338151	644.097142857143	757.215278091674	1156.79824329402	0	NaN	NaN	NaN	NaN	NaN	425.567668133807	0.935995006026034	37.7057778062344	13.1253123344092	11.0615743193124	2.64087915475673	0.0143195469598351	0.00660659900924836	1	1.00275207352351	3623.52839138035	0	9458.21142857143	1	1	1	7	2019-03-29T16:02:20.179	NG_ecoli_LTEE_871_DM0	500	866	160.2	DIA_100X_EMPTY_1x1_100ms	843cfa0b-2032-4caa-9322-90dbcc8c6e67	EPI_100X_YFP_1x1_200ms_25sola	EPI_100X_RFP_1x1_200ms_25sola
20	27	11.577067349788	313	45.3736255841535	118.035143769968	737.623003194888	110484	352.984025559105	297.059093790084	838.58876208903	0	11919070	38080.0958466454	757.215278091674	1156.79824329402	0	NaN	NaN	NaN	NaN	NaN	300.066151072762	0.980826815126584	27.8255882564427	12.4432523158228	10.4025398595833	2.94537673358523	0.00589949100642754	0.00217680846144896	2	1.00004052024957	2364.90126149227	1	10901.8913738019	1	1	1	7	2019-03-29T16:02:20.179	NG_ecoli_LTEE_871_DM0	500	866	160.2	DIA_100X_EMPTY_1x1_100ms	41617bca-03e4-4bd4-a337-bfe87c6a6e80	EPI_100X_YFP_1x1_200ms_25sola	EPI_100X_RFP_1x1_200ms_25sola
21	31	9.74909762074741	303	48.7660490880224	139.83498349835	185.53795379538	108802	359.082508250825	297.059093790084	838.58876208903	0	8422913	27798.3927392739	757.215278091674	1156.79824329402	0	NaN	NaN	NaN	NaN	NaN	326.359949041317	0.962092677651278	32.3304110163353	11.5044668570235	9.74305498704295	2.68434372954333	0.0782886762915285	0.0047612287758319	2	1.00050989496981	2410.41274159568	0	11534.9471947195	1	1	1	7	2019-03-29T16:02:20.179	NG_ecoli_LTEE_871_DM0	500	866	160.2	DIA_100X_EMPTY_1x1_100ms	5512f607-58f4-4727-8583-090cd6b269ee	EPI_100X_YFP_1x1_200ms_25sola	EPI_100X_RFP_1x1_200ms_25sola
22	36	11.3803177039199	411	45.4157287105478	164.593673965937	1227.08515815085	125693	305.822384428224	297.059093790084	838.58876208903	0	11483364	27940.0583941606	757.215278091674	1156.79824329402	0	NaN	NaN	NaN	NaN	NaN	385.084242242832	0.936299262088441	36.5870533976906	12.4218900572835	10.290882965701	2.49998798947573	0.00798557120544072	0.00408675284804192	2	1.00044633691676	3043.14463405027	0	11347.1630170316	1	1	1	7	2019-03-29T16:02:20.179	NG_ecoli_LTEE_871_DM0	500	866	160.2	DIA_100X_EMPTY_1x1_100ms	dc8636a8-4dd0-40ae-a7f6-78ae41db6f46	EPI_100X_YFP_1x1_200ms_25sola	EPI_100X_RFP_1x1_200ms_25sola
23	41	12.9205255349107	532	48.296315517119	170.142857142857	1118.71616541353	12356314	23226.1541353383	297.059093790084	838.58876208903	0	414622	779.364661654135	757.215278091674	1156.79824329402	0	NaN	NaN	NaN	NaN	NaN	436.877574863617	0.907560272284294	40.4700048376163	12.9512674420761	10.5558438705428	2.63857219873112	0.0139259313173481	0.00708891513862885	2	1.00266858904693	3541.67783679661	0	9542.31015037594	1	1	1	7	2019-03-29T16:02:20.179	NG_ecoli_LTEE_871_DM0	500	866	160.2	DIA_100X_EMPTY_1x1_100ms	83b26a8a-2595-4173-a6fc-f7ec5aeb4cc2	EPI_100X_YFP_1x1_200ms_25sola	EPI_100X_RFP_1x1_200ms_25sola
24	41	11.8397475488765	486	49.5403294335193	170.008230452675	1781.77983539095	2009967	4135.73456790123	297.059093790084	838.58876208903	0	291630	600.061728395062	757.215278091674	1156.79824329402	0	NaN	NaN	NaN	NaN	NaN	412.423524334677	0.968601044935659	38.9302910146957	12.0443165891087	10.3229048405919	2.48499179281369	0.00540376997548734	0.00287465083512376	1	1.00024103818967	3258.22730878289	0	9880.10905349794	1	1	1	7	2019-03-29T16:02:20.179	NG_ecoli_LTEE_871_DM0	500	866	160.2	DIA_100X_EMPTY_1x1_100ms	077d94af-5c9d-42cc-8bff-90fbdd943efe	EPI_100X_YFP_1x1_200ms_25sola	EPI_100X_RFP_1x1_200ms_25sola
25	44	13.2920883703903	585	48.7146190767429	185.888888888889	1502.36239316239	6377175	10901.1538461538	297.059093790084	838.58876208903	0	487434	833.220512820513	757.215278091674	1156.79824329402	0	NaN	NaN	NaN	NaN	NaN	463.787548412657	0.909402945533411	43.0299896162622	12.7249128532004	10.5563198501046	2.43555072148397	0.0233780615042277	0.0111222258884267	1	1.01427630518163	3766.05105992157	0	9799.75384615385	1	1	1	7	2019-03-29T16:02:20.179	NG_ecoli_LTEE_871_DM0	500	866	160.2	DIA_100X_EMPTY_1x1_100ms	9418c8ee-90b3-4883-a7fd-56099fb22c0e	EPI_100X_YFP_1x1_200ms_25sola	EPI_100X_RFP_1x1_200ms_25sola
26	39	13.0393548955473	509	49.4065803085688	185.047151277014	1437.20039292731	217259	426.834970530452	297.059093790084	838.58876208903	0	14362449	28216.9921414538	757.215278091674	1156.79824329402	0	NaN	NaN	NaN	NaN	NaN	435.266004065838	0.928367526247444	38.1565248187382	13.8458321836149	11.174645187494	2.76420034672022	0.0193753107984226	0.00934186793155467	1	1.00786476931136	3742.19298181964	0	10795.9803536346	1	1	1	7	2019-03-29T16:02:20.179	NG_ecoli_LTEE_871_DM0	500	866	160.2	DIA_100X_EMPTY_1x1_100ms	8af1b866-8b16-496a-8c7d-f080b8ac194f	EPI_100X_YFP_1x1_200ms_25sola	EPI_100X_RFP_1x1_200ms_25sola
27	32	13.6481546971388	437	48.4145389389041	207.661327231121	1860.64302059497	11401608	26090.6361556064	297.059093790084	838.58876208903	0	307388	703.405034324943	757.215278091674	1156.79824329402	0	NaN	NaN	NaN	NaN	NaN	342.723646427023	0.990266766062203	29.8389245397866	13.321116566983	11.0637547032577	3.34379407051166	0.012909350108218	0.00559097053643542	1	1.00093316042919	2868.65370205931	0	9547.80091533181	1	1	1	7	2019-03-29T16:02:20.179	NG_ecoli_LTEE_871_DM0	500	866	160.2	DIA_100X_EMPTY_1x1_100ms	c3e1529c-b412-4b3b-b973-a5f064bc8ea7	EPI_100X_YFP_1x1_200ms_25sola	EPI_100X_RFP_1x1_200ms_25sola
28	38	14.1706139724205	540	49.2936538724479	214.290740740741	375.318518518519	5639681	10443.8537037037	297.059093790084	838.58876208903	0	293762	544.003703703704	757.215278091674	1156.79824329402	0	NaN	NaN	NaN	NaN	NaN	418.214417536233	0.971843601669241	35.9408984677715	13.1738390299153	11.3102581086887	2.9399857281525	0.0185676780528956	0.00851766611864407	0	1.00643085528192	3610.96968901631	0	9144.28703703704	1	1	1	7	2019-03-29T16:02:20.179	NG_ecoli_LTEE_871_DM0	500	866	160.2	DIA_100X_EMPTY_1x1_100ms	0fdb6cb3-3dd7-4c8f-92ea-922472cecd8e	EPI_100X_YFP_1x1_200ms_25sola	EPI_100X_RFP_1x1_200ms_25sola
29	34	13.7286610901604	468	47.6697604757552	217.700854700855	1788.10042735043	9900839	21155.6388888889	297.059093790084	838.58876208903	0	305634	653.064102564103	757.215278091674	1156.79824329402	0	NaN	NaN	NaN	NaN	NaN	365.251977180307	0.981945737421253	32.7049221474498	12.8153220449441	10.8984666853066	2.8434317661759	0.0027495894232085	0.00141448259861539	2	1.00003484874367	3050.94095612323	0	9561.01923076923	1	1	1	7	2019-03-29T16:02:20.179	NG_ecoli_LTEE_871_DM0	500	866	160.2	DIA_100X_EMPTY_1x1_100ms	1cd86816-e147-4d9c-bdee-4f2b8bb3228e	EPI_100X_YFP_1x1_200ms_25sola	EPI_100X_RFP_1x1_200ms_25sola
30	36	13.0626328600019	471	47.9233524524991	220.56050955414	110.284501061571	5471493	11616.7579617834	297.059093790084	838.58876208903	0	331383	703.573248407643	757.215278091674	1156.79824329402	0	NaN	NaN	NaN	NaN	NaN	393.394201760854	0.976804117398802	35.8987009748551	12.504150961179	10.7650118688892	2.58343491277746	0.00691510081392072	0.0032228768425833	1	1.00022013742846	3267.36491207722	0	9470.29299363057	1	1	1	7	2019-03-29T16:02:20.179	NG_ecoli_LTEE_871_DM0	500	866	160.2	DIA_100X_EMPTY_1x1_100ms	56204613-1318-4cd0-a7df-b1f1c180f97a	EPI_100X_YFP_1x1_200ms_25sola	EPI_100X_RFP_1x1_200ms_25sola
31	32	14.5358809509348	465	48.0136147640636	229.404301075269	1527.7311827957	2204038	4739.86666666667	297.059093790084	838.58876208903	0	284158	611.09247311828	757.215278091674	1156.79824329402	0	NaN	NaN	NaN	NaN	NaN	359.772153819083	0.992172203866697	29.6509446252505	13.7574443923486	11.823895724333	3.17326319779322	0.0121622145176782	0.00714333427826021	1	1.00071978416775	3255.73911403661	0	9391.90537634409	1	1	1	7	2019-03-29T16:02:20.179	NG_ecoli_LTEE_871_DM0	500	866	160.2	DIA_100X_EMPTY_1x1_100ms	b029807d-23b4-4b96-b518-91458fcfa21d	EPI_100X_YFP_1x1_200ms_25sola	EPI_100X_RFP_1x1_200ms_25sola
32	34	13.8995855846663	474	47.4116046100718	239.316455696203	1188.70886075949	1243409	2623.22573839662	297.059093790084	838.58876208903	0	325339	686.369198312236	757.215278091674	1156.79824329402	0	NaN	NaN	NaN	NaN	NaN	373.351384843154	0.971640607023927	33.4687451788268	12.9008960924132	10.6927397541676	3.05379694106357	0.012332881063879	0.0054546623046962	1	1.00065438965808	3005.43475995928	0	9529.8776371308	1	1	1	7	2019-03-29T16:02:20.179	NG_ecoli_LTEE_871_DM0	500	866	160.2	DIA_100X_EMPTY_1x1_100ms	0db3240c-ecc8-4cef-8c59-b57ff431ff2c	EPI_100X_YFP_1x1_200ms_25sola	EPI_100X_RFP_1x1_200ms_25sola
33	38	14.7880771982385	562	48.1560619376514	244.889679715302	1380.79003558719	18076863	32165.2366548043	297.059093790084	838.58876208903	0	427909	761.403914590747	757.215278091674	1156.79824329402	0	NaN	NaN	NaN	NaN	NaN	434.720517148002	0.956765189695763	35.9270089410263	14.0341993100095	11.8154128428651	2.94204985454073	0.0205694027899991	0.0115730036327756	1	1.00307100878637	3939.20647662823	0	9228.68149466192	1	1	1	7	2019-03-29T16:02:20.179	NG_ecoli_LTEE_871_DM0	500	866	160.2	DIA_100X_EMPTY_1x1_100ms	02dc9643-dd96-4bd5-b72d-0a6aa0309916	EPI_100X_YFP_1x1_200ms_25sola	EPI_100X_RFP_1x1_200ms_25sola
34	31	13.0186694321867	404	47.4045989668251	245.69801980198	1437.58415841584	2194068	5430.86138613861	297.059093790084	838.58876208903	0	292898	724.995049504951	757.215278091674	1156.79824329402	0	NaN	NaN	NaN	NaN	NaN	327.666768422843	0.980403130906832	29.3114584854045	13.2989241513563	10.9351918757269	2.89201036304521	0.0143888582029698	0.00657741111024156	1	1.00204825442082	2752.83464757806	0	9810.24752475247	1	1	1	7	2019-03-29T16:02:20.179	NG_ecoli_LTEE_871_DM0	500	866	160.2	DIA_100X_EMPTY_1x1_100ms	ee47d896-ffb8-479f-a20c-9083c168d3ac	EPI_100X_YFP_1x1_200ms_25sola	EPI_100X_RFP_1x1_200ms_25sola
35	36	12.8316015585439	462	47.3415791144464	251.831168831169	1987.98051948052	12259901	26536.5822510823	297.059093790084	838.58876208903	0	333180	721.168831168831	757.215278091674	1156.79824329402	0	NaN	NaN	NaN	NaN	NaN	380.703008917127	0.958612798359803	33.8508921167548	13.3763098090079	11.0262815632792	2.75253619299274	0.00580456622538563	0.00246795123812426	1	1.00023805332955	3232.34833589914	1	9676.57359307359	1	1	1	7	2019-03-29T16:02:20.179	NG_ecoli_LTEE_871_DM0	500	866	160.2	DIA_100X_EMPTY_1x1_100ms	b08f1c06-a837-42fb-816b-0a1e4f96eeff	EPI_100X_YFP_1x1_200ms_25sola	EPI_100X_RFP_1x1_200ms_25sola
36	30	11.1452359495807	334	45.0848740705677	257.446107784431	2016.02994011976	5380116	16108.1317365269	297.059093790084	838.58876208903	0	236944	709.413173652695	757.215278091674	1156.79824329402	0	NaN	NaN	NaN	NaN	NaN	294.481558092624	0.967863085655957	28.466099760152	11.6468929513923	9.98502931641876	2.64152589586422	0.0453199875020405	0.0179784156616281	1	1.01538906596949	2229.03319973517	1	9900.2245508982	1	1	1	7	2019-03-29T16:02:20.179	NG_ecoli_LTEE_871_DM0	500	866	160.2	DIA_100X_EMPTY_1x1_100ms	104312cc-a763-4341-9e36-2faf17e940c0	EPI_100X_YFP_1x1_200ms_25sola	EPI_100X_RFP_1x1_200ms_25sola
37	31	12.6168459138115	392	48.1956971384218	265.936224489796	137.665816326531	7420779	18930.5586734694	297.059093790084	838.58876208903	0	301169	768.288265306122	757.215278091674	1156.79824329402	0	NaN	NaN	NaN	NaN	NaN	324.964089241661	0.99336840337805	29.3481628842222	12.833539381948	10.8218569359622	2.93107825925683	0.00182825479452288	0.000747954462289191	2	1.00000844946969	2699.4443498085	0	9494.91581632653	1	1	1	7	2019-03-29T16:02:20.179	NG_ecoli_LTEE_871_DM0	500	866	160.2	DIA_100X_EMPTY_1x1_100ms	e7410a09-c790-44e4-8009-7c179d527d2e	EPI_100X_YFP_1x1_200ms_25sola	EPI_100X_RFP_1x1_200ms_25sola
38	30	12.3666979594223	371	48.1678843673353	279.89218328841	824.450134770889	5692738	15344.307277628	297.059093790084	838.58876208903	0	269760	727.11590296496	757.215278091674	1156.79824329402	0	NaN	NaN	NaN	NaN	NaN	317.039681067897	0.997109254702009	28.0535902432605	13.0649222632811	10.7600464054066	3.5142451699176	0.0116585000246508	0.00408287219301159	1	1.00079016967844	2550.977448665	0	9264.38274932615	1	1	1	7	2019-03-29T16:02:20.179	NG_ecoli_LTEE_871_DM0	500	866	160.2	DIA_100X_EMPTY_1x1_100ms	0a822f63-9725-4dfb-b16a-8a7ce79d7745	EPI_100X_YFP_1x1_200ms_25sola	EPI_100X_RFP_1x1_200ms_25sola
39	37	13.947089262664	517	48.5257957908987	290.357833655706	270.292069632495	22128723	42802.1721470019	297.059093790084	838.58876208903	0	327891	634.218568665377	757.215278091674	1156.79824329402	0	NaN	NaN	NaN	NaN	NaN	411.025025804877	0.943382984360689	35.6216712851474	13.4450601279334	11.2764177862179	2.81768837679973	0.0215927907598805	0.0105115247554033	1	1.00958388657724	3557.51294348089	0	9287.06963249516	1	1	1	7	2019-03-29T16:02:20.179	NG_ecoli_LTEE_871_DM0	500	866	160.2	DIA_100X_EMPTY_1x1_100ms	5b399781-179d-43c9-8a04-dc111ecccfcf	EPI_100X_YFP_1x1_200ms_25sola	EPI_100X_RFP_1x1_200ms_25sola
40	42	11.6159391334708	488	48.75144134757	281.698770491803	54.4733606557377	1719681	3523.93647540984	297.059093790084	838.58876208903	0	338239	693.112704918033	757.215278091674	1156.79824329402	0	NaN	NaN	NaN	NaN	NaN	422.30707085789	0.945956163107733	42.5441567333265	11.2606699620916	9.70877661659187	2.17128903318001	0.00552587467653567	0.00197086463604296	2	1.00010906500373	3149.62478155904	0	10299.8709016393	1	1	1	7	2019-03-29T16:02:20.179	NG_ecoli_LTEE_871_DM0	500	866	160.2	DIA_100X_EMPTY_1x1_100ms	d5a9968e-d63e-4ced-a212-96ab2fafaa6d	EPI_100X_YFP_1x1_200ms_25sola	EPI_100X_RFP_1x1_200ms_25sola
41	30	12.5661130231309	377	47.9499350085811	298.480106100796	1947.90450928382	12320475	32680.3050397878	297.059093790084	838.58876208903	0	279381	741.063660477454	757.215278091674	1156.79824329402	0	NaN	NaN	NaN	NaN	NaN	302.017303646172	0.996100673557302	27.7172206667645	12.5335610698319	10.5997473977356	2.99641538156889	0.00684026367375625	0.00361771811154255	1	1.00018252262965	2445.85435505045	0	9514.84880636605	1	1	1	7	2019-03-29T16:02:20.179	NG_ecoli_LTEE_871_DM0	500	866	160.2	DIA_100X_EMPTY_1x1_100ms	be5ab9f5-393f-4545-8089-7cd7ab3b9779	EPI_100X_YFP_1x1_200ms_25sola	EPI_100X_RFP_1x1_200ms_25sola
42	36	14.4439409295586	520	49.0844613530633	309.330769230769	1841.25384615385	5271881	10138.2326923077	297.059093790084	838.58876208903	0	333037	640.455769230769	757.215278091674	1156.79824329402	0	NaN	NaN	NaN	NaN	NaN	395.859226409971	0.983276596022572	33.1592689817181	13.7323825834656	11.6520183261958	3.15175186032304	0.0139396121465516	0.00754081250731862	0	1.00405341211316	3535.87698325925	0	9380.39807692308	1	1	1	7	2019-03-29T16:02:20.179	NG_ecoli_LTEE_871_DM0	500	866	160.2	DIA_100X_EMPTY_1x1_100ms	d55a93ef-a54b-4e70-ba84-3728e2816fde	EPI_100X_YFP_1x1_200ms_25sola	EPI_100X_RFP_1x1_200ms_25sola
43	56	12.4938126887399	700	48.4526684971613	322.31	570.232857142857	16817281	24024.6871428571	297.059093790084	838.58876208903	0	347999	497.141428571429	757.215278091674	1156.79824329402	0	NaN	NaN	NaN	NaN	NaN	581.900846929961	0.891470276476585	53.8877950032098	12.6365194535734	10.5952180356909	2.26362579051216	0.0177488918237757	0.00668219010507269	1	1.0083357591079	4751.16476406497	0	9324.26714285714	1	1	1	7	2019-03-29T16:02:20.179	NG_ecoli_LTEE_871_DM0	500	866	160.2	DIA_100X_EMPTY_1x1_100ms	47586e66-3635-4bab-ad4d-fcd99370ed3b	EPI_100X_YFP_1x1_200ms_25sola	EPI_100X_RFP_1x1_200ms_25sola
44	25	12.6300970413108	316	37.6363778451342	320.145569620253	808.753164556962	6511369	20605.5981012658	297.059093790084	838.58876208903	0	181198	573.411392405063	757.215278091674	1156.79824329402	0	NaN	NaN	NaN	NaN	NaN	265.391906227998	0.999833115585452	23.0552345784114	14.1900264460451	11.0536123208862	3.76966900470762	0.00268083971293152	0.00142008459170088	1	1.00001929698442	2212.42157048336	0	9299.81012658228	1	1	1	7	2019-03-29T16:02:20.179	NG_ecoli_LTEE_871_DM0	500	866	160.2	DIA_100X_EMPTY_1x1_100ms	0680e09f-82c6-4ddf-9863-a5d97ddae276	EPI_100X_YFP_1x1_200ms_25sola	EPI_100X_RFP_1x1_200ms_25sola
45	38	12.9355146922018	493	49.0349604120667	332.182555780933	1718.70588235294	1164174	2361.40770791075	297.059093790084	838.58876208903	0	311008	630.847870182556	757.215278091674	1156.79824329402	0	NaN	NaN	NaN	NaN	NaN	394.460182151691	0.971941255459656	36.9983375360959	12.2089563930712	10.3823486438091	2.63217245358044	0.00490288830951315	0.00261765369069388	1	1.00016062681913	3132.29969853449	0	9524.78093306288	1	1	1	7	2019-03-29T16:02:20.179	NG_ecoli_LTEE_871_DM0	500	866	160.2	DIA_100X_EMPTY_1x1_100ms	88ae7c05-0158-4b49-8823-a52b14d288d0	EPI_100X_YFP_1x1_200ms_25sola	EPI_100X_RFP_1x1_200ms_25sola
46	33	14.0907872756281	468	44.0064601395791	323.700854700855	411.880341880342	8060881	17224.1047008547	297.059093790084	838.58876208903	0	241780	516.623931623932	757.215278091674	1156.79824329402	0	NaN	NaN	NaN	NaN	NaN	375.261875199245	0.970473426292246	32.7881717330083	13.3986835564392	11.1980918285274	2.79630777551318	0.0113705496821293	0.00539212359081736	1	1.00155940872498	3229.20139608228	0	9552.29273504273	1	1	1	7	2019-03-29T16:02:20.179	NG_ecoli_LTEE_871_DM0	500	866	160.2	DIA_100X_EMPTY_1x1_100ms	514ecfc9-2cef-405f-8d8c-1080e76eaa43	EPI_100X_YFP_1x1_200ms_25sola	EPI_100X_RFP_1x1_200ms_25sola
47	22	11.1473228085987	247	30.3851020030183	325.63967611336	1362.28744939271	90986	368.364372469636	297.059093790084	838.58876208903	0	6485831	26258.4251012146	757.215278091674	1156.79824329402	0	NaN	NaN	NaN	NaN	NaN	228.955263302726	0.998079079980511	22.137614271828	12.0505190586381	9.99284330650314	3.08516599404818	0.0150930537668966	0.00715234360844148	1	1.00172002870207	1736.19640371037	0	10868.7935222672	1	1	1	7	2019-03-29T16:02:20.179	NG_ecoli_LTEE_871_DM0	500	866	160.2	DIA_100X_EMPTY_1x1_100ms	f312c562-ea2b-448c-ba76-f0be58462852	EPI_100X_YFP_1x1_200ms_25sola	EPI_100X_RFP_1x1_200ms_25sola
48	47	13.3402662348653	627	15.785678474825	338.049441786284	2025.57097288676	6269345	9998.95534290271	297.059093790084	838.58876208903	0	527973	842.062200956938	757.215278091674	1156.79824329402	0	NaN	NaN	NaN	NaN	NaN	NaN	NaN	NaN	NaN	NaN	NaN	NaN	NaN	NaN	NaN	NaN	0	9649.75438596491	1	1	1	7	2019-03-29T16:02:20.179	NG_ecoli_LTEE_871_DM0	500	866	160.2	DIA_100X_EMPTY_1x1_100ms	73195713-8ef2-4cca-863d-001639a62474	EPI_100X_YFP_1x1_200ms_25sola	EPI_100X_RFP_1x1_200ms_25sola
49	38	12.4729028958075	474	49.587343436849	351.120253164557	1179.29746835443	2884511	6085.46624472574	297.059093790084	838.58876208903	0	232895	491.339662447257	757.215278091674	1156.79824329402	0	NaN	NaN	NaN	NaN	NaN	391.836294466238	0.974553994576067	35.8128761039998	12.9399432093569	10.6176424961653	2.8430006305878	0.0156003726231305	0.00652017900844947	1	1.00274227518008	3170.91994793445	1	9259.8417721519	1	1	1	7	2019-03-29T16:02:20.179	NG_ecoli_LTEE_871_DM0	500	866	160.2	DIA_100X_EMPTY_1x1_100ms	e6c4dcab-fff4-4bf0-b83c-4c44c5537314	EPI_100X_YFP_1x1_200ms_25sola	EPI_100X_RFP_1x1_200ms_25sola
50	30	13.1135339698142	394	47.3514641735171	365.802030456853	1130.42639593909	679384	1724.32487309645	297.059093790084	838.58876208903	0	194519	493.703045685279	757.215278091674	1156.79824329402	0	NaN	NaN	NaN	NaN	NaN	317.652443689962	0.979239617852411	28.9761578933512	12.6852285535731	10.6281724456603	2.94514013815622	0.0130762216178082	0.00714836458964137	1	1.0007274359078	2570.67909347965	0	9748.53553299492	1	1	1	7	2019-03-29T16:02:20.179	NG_ecoli_LTEE_871_DM0	500	866	160.2	DIA_100X_EMPTY_1x1_100ms	3fbaf322-1f84-403a-a006-c2140dc32d24	EPI_100X_YFP_1x1_200ms_25sola	EPI_100X_RFP_1x1_200ms_25sola
51	35	13.5696249490409	475	49.1599898787517	372.991578947368	789.616842105263	2802115	5899.18947368421	297.059093790084	838.58876208903	0	228950	482	757.215278091674	1156.79824329402	0	NaN	NaN	NaN	NaN	NaN	376.449772959507	0.988224723400005	33.1316965244466	12.842974693065	10.9234930167412	3.18445465704367	0.00881933875369906	0.00431495476371948	1	1.00068678656226	3104.96441211528	0	9355.49684210526	1	1	1	7	2019-03-29T16:02:20.179	NG_ecoli_LTEE_871_DM0	500	866	160.2	DIA_100X_EMPTY_1x1_100ms	fc8f2950-9594-4c91-b05b-3e8cbe7688b2	EPI_100X_YFP_1x1_200ms_25sola	EPI_100X_RFP_1x1_200ms_25sola
52	33	13.3144492296246	440	43.763070627609	373.379545454545	112.129545454545	5335198	12125.45	297.059093790084	838.58876208903	0	622581	1414.95681818182	757.215278091674	1156.79824329402	0	NaN	NaN	NaN	NaN	NaN	350.292926094814	0.993438603376889	30.5291741831044	13.7809247128939	11.1778620319535	3.22786681483533	0.0232314759574839	0.0111436136638417	1	1.00318717349829	2995.86630054327	0	9550.20454545455	1	1	1	7	2019-03-29T16:02:20.179	NG_ecoli_LTEE_871_DM0	500	866	160.2	DIA_100X_EMPTY_1x1_100ms	10de2f16-4079-4748-824f-c632e1c10b96	EPI_100X_YFP_1x1_200ms_25sola	EPI_100X_RFP_1x1_200ms_25sola
53	52	9.1146128833931	474	44.7908139731882	369.913502109705	1200.3164556962	5652182	11924.4345991561	297.059093790084	838.58876208903	0	244657	516.154008438819	757.215278091674	1156.79824329402	0	NaN	NaN	NaN	NaN	NaN	478.24896633365	0.883051132615357	51.6771742828409	11.4958010689549	9.11478484136008	2.05470591785592	0.0106925589806971	0.00499450308336386	3	1.0017941731925	3371.95276638959	1	10390.947257384	1	1	1	7	2019-03-29T16:02:20.179	NG_ecoli_LTEE_871_DM0	500	866	160.2	DIA_100X_EMPTY_1x1_100ms	f687fd42-9e2c-4b7a-b502-ac6111da9aa1	EPI_100X_YFP_1x1_200ms_25sola	EPI_100X_RFP_1x1_200ms_25sola
54	32	13.0811546555848	419	37.853208976357	383.613365155131	726.644391408115	8554592	20416.6873508353	297.059093790084	838.58876208903	0	793850	1894.63007159905	757.215278091674	1156.79824329402	0	NaN	NaN	NaN	NaN	NaN	339.921174242156	0.975620569651679	29.7961055057677	13.8051556226327	11.0930862295758	3.14755853366002	0.04810880611301	0.025500357681666	0	1.03888515632968	2879.74585974404	1	9741.68735083532	1	1	1	7	2019-03-29T16:02:20.179	NG_ecoli_LTEE_871_DM0	500	866	160.2	DIA_100X_EMPTY_1x1_100ms	f5b0c9d0-eac9-47bb-b0c3-7ccd51388bdb	EPI_100X_YFP_1x1_200ms_25sola	EPI_100X_RFP_1x1_200ms_25sola
55	34	12.8840668700541	439	48.6599644969398	392.223234624146	2034.6583143508	348146	793.043280182232	297.059093790084	838.58876208903	0	20417833	46509.8701594533	757.215278091674	1156.79824329402	0	NaN	NaN	NaN	NaN	NaN	368.810111030082	0.965480651311903	33.5520321636994	12.6113948448622	10.6920769246743	2.80724692682546	0.0075980476504148	0.00250013923106314	2	1.00040580101534	3012.5402635841	0	10290.7813211845	1	1	1	7	2019-03-29T16:02:20.179	NG_ecoli_LTEE_871_DM0	500	866	160.2	DIA_100X_EMPTY_1x1_100ms	eb8a961a-be7e-4007-9c74-452cf1d1b18e	EPI_100X_YFP_1x1_200ms_25sola	EPI_100X_RFP_1x1_200ms_25sola
56	35	11.9566855466355	420	43.7945695810594	395.730952380952	1759.94285714286	5641176	13431.3714285714	297.059093790084	838.58876208903	0	368725	877.916666666667	757.215278091674	1156.79824329402	0	NaN	NaN	NaN	NaN	NaN	387.550837332017	0.948583020731037	34.3853155918486	13.2845216993744	10.8130346271381	2.80537071284072	0.0476400285074258	0.0210388307323096	1	1.01218940507797	3157.60705387928	2	10037.8857142857	1	1	1	7	2019-03-29T16:02:20.179	NG_ecoli_LTEE_871_DM0	500	866	160.2	DIA_100X_EMPTY_1x1_100ms	d923072d-663d-44fb-807d-c1793029d8bb	EPI_100X_YFP_1x1_200ms_25sola	EPI_100X_RFP_1x1_200ms_25sola
57	31	14.7671696242997	458	40.0682322544559	402.390829694323	456.482532751092	4166027	9096.1288209607	297.059093790084	838.58876208903	0	217334	474.528384279476	757.215278091674	1156.79824329402	0	NaN	NaN	NaN	NaN	NaN	354.080945066527	0.984913131426126	29.6008643902689	14.1551252478079	11.6286307162869	3.23346476932715	0.0160248291659326	0.00679764385688036	1	1.00278831570328	3143.77483240261	0	9301.52183406114	1	1	1	7	2019-03-29T16:02:20.179	NG_ecoli_LTEE_871_DM0	500	866	160.2	DIA_100X_EMPTY_1x1_100ms	6c0ee461-f2ae-4a97-82b6-59dede4d3881	EPI_100X_YFP_1x1_200ms_25sola	EPI_100X_RFP_1x1_200ms_25sola
58	20	11.7509886935185	235	-37.0584791549074	403.787234042553	1746.75319148936	6028732	25654.1787234043	297.059093790084	838.58876208903	0	994461	4231.74893617021	757.215278091674	1156.79824329402	0	NaN	NaN	NaN	NaN	NaN	220.022170348946	0.999832548454812	18.6211593590258	15.5204844073796	11.1580154343279	4.31077867564524	0.0408356041006371	0.0209657854796477	0	1.01095599604559	1820.8346687934	2	9904.31063829787	1	1	1	7	2019-03-29T16:02:20.179	NG_ecoli_LTEE_871_DM0	500	866	160.2	DIA_100X_EMPTY_1x1_100ms	2a8cc653-945d-456d-9957-bd1e6ee6f935	EPI_100X_YFP_1x1_200ms_25sola	EPI_100X_RFP_1x1_200ms_25sola
59	35	14.0509171254813	494	41.2900426596364	406.951417004049	38.1032388663968	3064775	6203.9979757085	297.059093790084	838.58876208903	0	455809	922.69028340081	757.215278091674	1156.79824329402	0	NaN	NaN	NaN	NaN	NaN	385.637879862875	0.961753129378984	34.2810960628741	12.9845571121413	11.0195560634948	2.71961171459949	0.0157340153298181	0.00778747028625286	1	1.00514231253524	3269.43553055528	0	9472.83198380567	1	1	1	7	2019-03-29T16:02:20.179	NG_ecoli_LTEE_871_DM0	500	866	160.2	DIA_100X_EMPTY_1x1_100ms	b8a31c26-6330-4884-add6-d224028ab433	EPI_100X_YFP_1x1_200ms_25sola	EPI_100X_RFP_1x1_200ms_25sola
60	30	12.4222805545237	373	45.1114447612936	414.27345844504	723.241286863271	9537011	25568.3941018767	297.059093790084	838.58876208903	0	1869303	5011.53619302949	757.215278091674	1156.79824329402	0	NaN	NaN	NaN	NaN	NaN	297.209125847347	0.997519030905462	26.5659413299949	13.1946914082721	10.8544651713136	3.32383346355976	0.0195344418606772	0.00845466637130429	1	1.00356643889238	2458.2834054483	1	9701.83646112601	1	1	1	7	2019-03-29T16:02:20.179	NG_ecoli_LTEE_871_DM0	500	866	160.2	DIA_100X_EMPTY_1x1_100ms	a8ed5bf2-bf5b-4a46-8ac3-acda82fcfdfc	EPI_100X_YFP_1x1_200ms_25sola	EPI_100X_RFP_1x1_200ms_25sola
61	37	12.4719903791905	462	49.4799005192361	415.649350649351	1193.8354978355	1945872	4211.84415584416	297.059093790084	838.58876208903	0	238567	516.378787878788	757.215278091674	1156.79824329402	0	NaN	NaN	NaN	NaN	NaN	376.249000914007	0.982844417435297	34.6027370171616	12.2852012777494	10.6020875684818	2.70277159970667	0.00537902419591499	0.00198037393697217	2	1.00032174940314	3054.80228955462	0	9331.20346320346	1	1	1	7	2019-03-29T16:02:20.179	NG_ecoli_LTEE_871_DM0	500	866	160.2	DIA_100X_EMPTY_1x1_100ms	567b4d67-5700-46d5-9113-a3954eef8e91	EPI_100X_YFP_1x1_200ms_25sola	EPI_100X_RFP_1x1_200ms_25sola
62	25	10.636891722364	266	33.4060399784709	415.992481203008	1765.6992481203	6544609	24603.7932330827	297.059093790084	838.58876208903	0	1174732	4416.28571428571	757.215278091674	1156.79824329402	0	NaN	NaN	NaN	NaN	NaN	251.471662194073	0.996909301897937	24.0910210699332	13.4844083029851	10.1419162833204	3.37387573123523	0.017498142158826	0.00685631552910751	1	1.00168490585623	1946.18952844591	2	10439.7518796992	1	1	1	7	2019-03-29T16:02:20.179	NG_ecoli_LTEE_871_DM0	500	866	160.2	DIA_100X_EMPTY_1x1_100ms	e6d77925-4ed7-406a-afa5-bdf24db1a4bc	EPI_100X_YFP_1x1_200ms_25sola	EPI_100X_RFP_1x1_200ms_25sola
63	32	13.5144204235127	432	48.215913869397	433.803240740741	329.24537037037	5270220	12199.5833333333	297.059093790084	838.58876208903	0	216256	500.592592592593	757.215278091674	1156.79824329402	0	NaN	NaN	NaN	NaN	NaN	346.2645642678	0.991483794856225	28.9370907198849	13.7817353442059	11.529067134233	3.40481682618809	0.0211781312641159	0.0034795110216226	1	1.00057617079082	3020.87728378675	0	9392.65509259259	1	1	1	7	2019-03-29T16:02:20.179	NG_ecoli_LTEE_871_DM0	500	866	160.2	DIA_100X_EMPTY_1x1_100ms	d8db3487-0fe7-4f3c-bae0-acb0beb34278	EPI_100X_YFP_1x1_200ms_25sola	EPI_100X_RFP_1x1_200ms_25sola
64	24	10.7901022562125	259	-18.3314736918843	449.617760617761	129.212355212355	361232	1394.71814671815	297.059093790084	838.58876208903	0	2052633	7925.22393822394	757.215278091674	1156.79824329402	0	NaN	NaN	NaN	NaN	NaN	279.361725311546	0.980105102242307	24.5248306435444	13.7918902968582	10.9744725523603	3.39045785180804	0.0483200338844156	0.0227239166767675	0	1.02285943257005	2319.86766546798	0	11752.555984556	1	1	1	7	2019-03-29T16:02:20.179	NG_ecoli_LTEE_871_DM0	500	866	160.2	DIA_100X_EMPTY_1x1_100ms	ba357780-f356-4ce1-bfe3-ff61cb9ce655	EPI_100X_YFP_1x1_200ms_25sola	EPI_100X_RFP_1x1_200ms_25sola
65	48	13.0096801854704	626	44.764214985575	468.551118210863	580.485623003195	5580837	8915.0750798722	297.059093790084	838.58876208903	0	465511	743.627795527157	757.215278091674	1156.79824329402	0	NaN	NaN	NaN	NaN	NaN	518.923482471155	0.873650594216515	48.4480315812718	12.7790459791319	10.4976098552559	2.44194378929042	0.0189568823344758	0.00942537179851781	2	1.01418850282598	4193.21252368913	0	9518.78115015974	1	1	1	7	2019-03-29T16:02:20.179	NG_ecoli_LTEE_871_DM0	500	866	160.2	DIA_100X_EMPTY_1x1_100ms	ba4336b7-2a45-4e5a-a6da-ce9ecec6d28d	EPI_100X_YFP_1x1_200ms_25sola	EPI_100X_RFP_1x1_200ms_25sola
66	30	13.3960753842218	402	44.4981130884613	459.514925373134	904.303482587065	10067260	25042.9353233831	297.059093790084	838.58876208903	0	1652809	4111.46517412935	757.215278091674	1156.79824329402	0	NaN	NaN	NaN	NaN	NaN	335.91187225993	0.965069978445244	29.7384568179872	13.0675365714676	10.955805440607	2.95313585344216	0.0319471665747614	0.014116746757711	1	1.00502797886918	2803.47657890384	0	9787.05472636816	1	1	1	7	2019-03-29T16:02:20.179	NG_ecoli_LTEE_871_DM0	500	866	160.2	DIA_100X_EMPTY_1x1_100ms	14f57b24-391a-4971-a002-7a4a2e5986ba	EPI_100X_YFP_1x1_200ms_25sola	EPI_100X_RFP_1x1_200ms_25sola
67	33	13.683033540862	452	48.7573958356694	466.871681415929	1123.30309734513	142538	315.349557522124	297.059093790084	838.58876208903	0	16057838	35526.1902654867	757.215278091674	1156.79824329402	0	NaN	NaN	NaN	NaN	NaN	384.409971898801	0.96421882996963	32.0437229772603	14.3234542791779	11.7364910877084	3.09129877038151	0.0268087990558069	0.0163878247344553	0	1.01691624475781	3466.64520998113	1	10315.3097345133	1	1	1	7	2019-03-29T16:02:20.179	NG_ecoli_LTEE_871_DM0	500	866	160.2	DIA_100X_EMPTY_1x1_100ms	e2323665-66f8-4741-ae4a-6a94f0bfc672	EPI_100X_YFP_1x1_200ms_25sola	EPI_100X_RFP_1x1_200ms_25sola
68	30	13.2344933275165	398	46.6152732221907	474.286432160804	1863.23366834171	3131719	7868.64070351759	297.059093790084	838.58876208903	0	276348	694.341708542714	757.215278091674	1156.79824329402	0	NaN	NaN	NaN	NaN	NaN	310.580862837616	0.998800584495198	27.5483537083642	13.0933166739281	10.9292221519102	3.19875305835966	0.0116067856586474	0.0051719248666535	1	1.0012957324832	2584.42562959581	0	9467.25376884422	1	1	1	7	2019-03-29T16:02:20.179	NG_ecoli_LTEE_871_DM0	500	866	160.2	DIA_100X_EMPTY_1x1_100ms	95999dea-d8c9-4020-ac45-27bda64c1b51	EPI_100X_YFP_1x1_200ms_25sola	EPI_100X_RFP_1x1_200ms_25sola
69	25	10.4103328197583	260	44.8503550810155	482.992307692308	496.638461538462	68554	263.669230769231	297.059093790084	838.58876208903	0	6913722	26591.2384615385	757.215278091674	1156.79824329402	0	NaN	NaN	NaN	NaN	NaN	243.011679563186	0.995119521976112	24.4886372263666	12.1415312229081	9.55882063423991	2.91001289916604	0.00670040436640305	0.00340723495787538	1	1.00012806000118	1757.36965809236	0	11013.3615384615	1	1	1	7	2019-03-29T16:02:20.179	NG_ecoli_LTEE_871_DM0	500	866	160.2	DIA_100X_EMPTY_1x1_100ms	56cc3623-58e3-41f0-bbe0-c25aa3d33549	EPI_100X_YFP_1x1_200ms_25sola	EPI_100X_RFP_1x1_200ms_25sola
70	34	13.8953679733028	474	46.6246731684303	482.622362869198	828.818565400844	7457542	15733.2109704641	297.059093790084	838.58876208903	0	281880	594.683544303797	757.215278091674	1156.79824329402	0	NaN	NaN	NaN	NaN	NaN	377.455168280446	0.97314400207754	33.3283372973107	13.4182529194054	11.0969774316763	2.83133857581893	0.00727292494639905	0.00407170938122867	1	1.00033874358295	3223.39059805113	0	9366.15189873418	1	1	1	7	2019-03-29T16:02:20.179	NG_ecoli_LTEE_871_DM0	500	866	160.2	DIA_100X_EMPTY_1x1_100ms	5cec2269-5dbb-42e6-a8c5-a0a4d2724a27	EPI_100X_YFP_1x1_200ms_25sola	EPI_100X_RFP_1x1_200ms_25sola
71	20	10.1688363621838	204	-47.2958462113213	485.220588235294	1120.40196078431	68036	333.509803921569	297.059093790084	838.58876208903	0	6352902	31141.6764705882	757.215278091674	1156.79824329402	0	NaN	NaN	NaN	NaN	NaN	220.676113120525	0.984790791579606	20.333308218287	14.3670053568567	10.2479942908595	3.62153940719009	0.0384273183079785	0.0157817690554555	1	1.0072986904969	1677.1645523562	1	11365.7696078431	1	1	1	7	2019-03-29T16:02:20.179	NG_ecoli_LTEE_871_DM0	500	866	160.2	DIA_100X_EMPTY_1x1_100ms	cd2429c5-a6c1-41fd-9fc2-d7e525618aaf	EPI_100X_YFP_1x1_200ms_25sola	EPI_100X_RFP_1x1_200ms_25sola
72	28	11.5751859531887	325	44.8019502181195	489.901538461538	1180.85230769231	7075496	21770.7569230769	297.059093790084	838.58876208903	0	306909	944.335384615385	757.215278091674	1156.79824329402	0	NaN	NaN	NaN	NaN	NaN	284.118683810416	0.995630365726278	27.031898650066	12.5759582625028	10.1549117100859	3.1062779421451	0.0109835414442046	0.00599049659974951	0	1.00182703713518	2189.36784612482	0	9458.48307692308	1	1	1	7	2019-03-29T16:02:20.179	NG_ecoli_LTEE_871_DM0	500	866	160.2	DIA_100X_EMPTY_1x1_100ms	5a328ce2-dca4-4cab-9b35-6b260fe134ed	EPI_100X_YFP_1x1_200ms_25sola	EPI_100X_RFP_1x1_200ms_25sola
73	32	9.66112107713711	310	5.59738400075809	488.290322580645	625.18064516129	98753	318.558064516129	297.059093790084	838.58876208903	0	6047295	19507.4032258065	757.215278091674	1156.79824329402	0	NaN	NaN	NaN	NaN	NaN	327.36644361257	0.873398629826431	33.6242296530012	12.2300609243942	9.38431643294797	2.67911016011262	0.0295541227937089	0.0160017252088714	0	1.01588389747511	2325.66689850678	0	11504.2193548387	1	1	1	7	2019-03-29T16:02:20.179	NG_ecoli_LTEE_871_DM0	500	866	160.2	DIA_100X_EMPTY_1x1_100ms	a7d2f956-2b9f-4fe7-a3a2-347825ccc96d	EPI_100X_YFP_1x1_200ms_25sola	EPI_100X_RFP_1x1_200ms_25sola
74	24	11.899563059385	288	20.5076659347304	511.204861111111	945.458333333333	161668	561.347222222222	297.059093790084	838.58876208903	0	2740985	9517.30902777778	757.215278091674	1156.79824329402	0	NaN	NaN	NaN	NaN	NaN	245.087068803849	0.999869621480838	22.6601431386137	13.8719126717581	10.4508170011856	3.56204277656369	0.00673770199129843	0.00318379072833349	1	1.00035039007347	1943.80643906116	0	10941.7256944444	1	1	1	7	2019-03-29T16:02:20.179	NG_ecoli_LTEE_871_DM0	500	866	160.2	DIA_100X_EMPTY_1x1_100ms	786d03e0-f27a-4859-add0-92f2ee5ab6c0	EPI_100X_YFP_1x1_200ms_25sola	EPI_100X_RFP_1x1_200ms_25sola
75	30	9.86500662174884	296	44.0569766246428	524.628378378378	1489.89527027027	75360	254.594594594595	297.059093790084	838.58876208903	0	6732162	22743.7905405405	757.215278091674	1156.79824329402	0	NaN	NaN	NaN	NaN	NaN	284.026430624244	0.995724316704806	29.1283553830464	11.5881765141442	9.48742986261382	2.85432934295164	0.00560008156525386	0.00280643926522351	2	1.00007145990071	2059.22120902851	0	11254.2364864865	1	1	1	7	2019-03-29T16:02:20.179	NG_ecoli_LTEE_871_DM0	500	866	160.2	DIA_100X_EMPTY_1x1_100ms	0612e461-2b6e-46a4-b674-48e52d655cf6	EPI_100X_YFP_1x1_200ms_25sola	EPI_100X_RFP_1x1_200ms_25sola
76	26	12.1969107452145	318	38.6104665129127	521.377358490566	211.072327044025	81792	257.207547169811	297.059093790084	838.58876208903	0	9094846	28600.144654088	757.215278091674	1156.79824329402	0	NaN	NaN	NaN	NaN	NaN	279.79591320035	0.992090910738909	26.4842911529337	12.1799459460756	9.99565294661856	3.32033977994261	0.0151767561912056	0.00374369553351795	1	1.0002860742058	2078.26331985772	0	10895.179245283	1	1	1	7	2019-03-29T16:02:20.179	NG_ecoli_LTEE_871_DM0	500	866	160.2	DIA_100X_EMPTY_1x1_100ms	f3733911-e2f3-49e1-a6a7-081804873fba	EPI_100X_YFP_1x1_200ms_25sola	EPI_100X_RFP_1x1_200ms_25sola
77	37	14.1925354130439	526	47.8139405589572	534.754752851711	1037.99619771863	4583826	8714.49809885932	297.059093790084	838.58876208903	0	452652	860.555133079848	757.215278091674	1156.79824329402	0	NaN	NaN	NaN	NaN	NaN	415.580493442637	0.968971767788863	36.312353715059	13.4275223835262	11.1062413621056	2.86365337790163	0.0173984620321729	0.0069511769349305	1	1.00160795280725	3517.8595497305	0	9454.18441064639	1	1	1	7	2019-03-29T16:02:20.179	NG_ecoli_LTEE_871_DM0	500	866	160.2	DIA_100X_EMPTY_1x1_100ms	5539bd50-b06a-48e9-ae98-ad3780cd70d6	EPI_100X_YFP_1x1_200ms_25sola	EPI_100X_RFP_1x1_200ms_25sola
78	28	11.4955235259187	322	48.2477385192515	531.316770186335	1099.68633540373	89135	276.816770186335	297.059093790084	838.58876208903	0	7146410	22193.8198757764	757.215278091674	1156.79824329402	0	NaN	NaN	NaN	NaN	NaN	307.896227769058	0.988504808624899	28.4065975472841	12.3441772503824	10.6033742274242	2.77757076645881	0.00516544920895887	0.00220214124704863	1	1.00011680533623	2508.40280906601	0	11139.248447205	1	1	1	7	2019-03-29T16:02:20.179	NG_ecoli_LTEE_871_DM0	500	866	160.2	DIA_100X_EMPTY_1x1_100ms	31238dd6-5225-41a9-8583-29227dbf8742	EPI_100X_YFP_1x1_200ms_25sola	EPI_100X_RFP_1x1_200ms_25sola
79	30	11.8819974079712	357	45.9752923340792	539.929971988796	960.81512605042	5229896	14649.568627451	297.059093790084	838.58876208903	0	625167	1751.16806722689	757.215278091674	1156.79824329402	0	NaN	NaN	NaN	NaN	NaN	312.470948445889	0.981107014445659	29.7403791230644	12.1860367736708	10.0812267562338	2.92895660456002	0.0180743937718914	0.0018327942606077	3	1.00003541314503	2373.90398057155	0	10176.8179271709	1	1	1	7	2019-03-29T16:02:20.179	NG_ecoli_LTEE_871_DM0	500	866	160.2	DIA_100X_EMPTY_1x1_100ms	304052a1-738f-4163-b68c-7ee6a34c2b9d	EPI_100X_YFP_1x1_200ms_25sola	EPI_100X_RFP_1x1_200ms_25sola
80	34	13.5230787177814	460	48.8068387077101	541.467391304348	1966.40869565217	4869005	10584.7934782609	297.059093790084	838.58876208903	0	597172	1298.2	757.215278091674	1156.79824329402	0	NaN	NaN	NaN	NaN	NaN	368.515665891546	0.983103612480757	32.1373744570366	13.3491036228866	11.1727648056475	2.90550600124041	0.00666953554748543	0.0032134068050586	1	1.00018524302736	3150.80544854481	0	9838.01739130435	1	1	1	7	2019-03-29T16:02:20.179	NG_ecoli_LTEE_871_DM0	500	866	160.2	DIA_100X_EMPTY_1x1_100ms	3641a0c9-5300-49dc-98ce-2072cd211d30	EPI_100X_YFP_1x1_200ms_25sola	EPI_100X_RFP_1x1_200ms_25sola
81	31	14.1011270413948	438	46.96147184612	545.659817351598	803.095890410959	5127931	11707.6050228311	297.059093790084	838.58876208903	0	205843	469.961187214612	757.215278091674	1156.79824329402	0	NaN	NaN	NaN	NaN	NaN	361.610317853055	0.999352507343901	29.0757808362729	14.5490815412285	12.1020716918198	3.50911216425887	0.0211043788480313	0.00831947935111862	1	1.00288374991092	3344.57324014549	0	8961.29223744292	1	1	1	7	2019-03-29T16:02:20.179	NG_ecoli_LTEE_871_DM0	500	866	160.2	DIA_100X_EMPTY_1x1_100ms	baed1e44-c7cb-4ede-a8ec-b073ecd567e6	EPI_100X_YFP_1x1_200ms_25sola	EPI_100X_RFP_1x1_200ms_25sola
82	28	14.1772472862039	397	41.2490050071299	550.929471032746	1320.09571788413	8360984	21060.4130982368	297.059093790084	838.58876208903	0	204817	515.911838790932	757.215278091674	1156.79824329402	0	NaN	NaN	NaN	NaN	NaN	309.25660188339	0.99557446977153	26.1613609770559	13.7992890298522	11.313810152298	3.54702013065237	0.0186715818625812	0.00859721462566336	1	1.00163065421136	2630.07412413853	0	9435.4080604534	1	1	1	7	2019-03-29T16:02:20.179	NG_ecoli_LTEE_871_DM0	500	866	160.2	DIA_100X_EMPTY_1x1_100ms	fa330131-4b25-44d5-a0fa-82ea60c3dace	EPI_100X_YFP_1x1_200ms_25sola	EPI_100X_RFP_1x1_200ms_25sola
83	27	13.9837290787537	378	42.0193881750129	550.838624338624	452.984126984127	9211373	24368.7116402116	297.059093790084	838.58876208903	0	211227	558.801587301587	757.215278091674	1156.79824329402	0	NaN	NaN	NaN	NaN	NaN	296.260767496886	0.990734027282263	25.1174589424674	13.5901750416018	11.3030302648583	3.45907373694151	0.0342774084530667	0.0198859348770457	0	1.01713523835493	2520.31812864706	0	9574.38095238095	1	1	1	7	2019-03-29T16:02:20.179	NG_ecoli_LTEE_871_DM0	500	866	160.2	DIA_100X_EMPTY_1x1_100ms	80991c2c-5227-4f0a-ae83-c126845f44d8	EPI_100X_YFP_1x1_200ms_25sola	EPI_100X_RFP_1x1_200ms_25sola
84	36	12.8963410132975	465	49.0786032611967	562.260215053763	980.425806451613	2735885	5883.62365591398	297.059093790084	838.58876208903	0	279911	601.959139784946	757.215278091674	1156.79824329402	0	NaN	NaN	NaN	NaN	NaN	376.849934629182	0.965245129519456	34.3636192087086	13.0058290301167	10.7513542566225	2.66621428664178	0.00473045800583463	0.002188284608194	1	1.00025343551725	3119.71645333393	0	9238.16989247312	1	1	1	7	2019-03-29T16:02:20.179	NG_ecoli_LTEE_871_DM0	500	866	160.2	DIA_100X_EMPTY_1x1_100ms	98e56a9d-b5c1-4884-8c85-15528bb59c1a	EPI_100X_YFP_1x1_200ms_25sola	EPI_100X_RFP_1x1_200ms_25sola
85	20	9.39012517115411	189	-48.9863447517321	584.433862433862	7.02645502645503	1743786	9226.38095238095	297.059093790084	838.58876208903	0	153233	810.756613756614	757.215278091674	1156.79824329402	0	NaN	NaN	NaN	NaN	NaN	NaN	NaN	NaN	NaN	NaN	NaN	NaN	NaN	NaN	NaN	NaN	0	9766.19047619048	1	1	1	7	2019-03-29T16:02:20.179	NG_ecoli_LTEE_871_DM0	500	866	160.2	DIA_100X_EMPTY_1x1_100ms	da11327a-61b7-4327-8346-36c1c26d6839	EPI_100X_YFP_1x1_200ms_25sola	EPI_100X_RFP_1x1_200ms_25sola
86	31	14.0122133420495	435	46.9807370518488	587.468965517241	2019.22068965517	4448907	10227.3724137931	297.059093790084	838.58876208903	0	1577752	3627.01609195402	757.215278091674	1156.79824329402	0	NaN	NaN	NaN	NaN	NaN	341.26956997256	0.987760188684278	29.7234531674614	13.0501648392291	11.0464361488305	3.18147732828644	0.0172797499602029	0.00678621641539567	1	1.00192449989114	2848.61342919048	0	9562.47816091954	1	1	1	7	2019-03-29T16:02:20.179	NG_ecoli_LTEE_871_DM0	500	866	160.2	DIA_100X_EMPTY_1x1_100ms	faf43e48-8038-41d2-b5e9-4eef08a18c89	EPI_100X_YFP_1x1_200ms_25sola	EPI_100X_RFP_1x1_200ms_25sola
87	39	14.0101632280477	547	49.0654013535106	604.484460694698	381.606946983547	17673452	32309.7842778793	297.059093790084	838.58876208903	0	301502	551.191956124314	757.215278091674	1156.79824329402	0	NaN	NaN	NaN	NaN	NaN	443.234446707676	0.954975775037791	37.4563154647777	14.0032326927284	11.5035604607798	3.00245559456565	0.00609169356926792	0.00357048071983819	1	1.00078108241757	3892.95599214756	0	9444.40219378428	1	1	1	7	2019-03-29T16:02:20.179	NG_ecoli_LTEE_871_DM0	500	866	160.2	DIA_100X_EMPTY_1x1_100ms	80458682-1ffd-48bc-a390-29b9af5bf41a	EPI_100X_YFP_1x1_200ms_25sola	EPI_100X_RFP_1x1_200ms_25sola
88	25	14.4837178895147	362	43.6018720650413	607.279005524862	917.193370165746	4426452	12227.7679558011	297.059093790084	838.58876208903	0	252296	696.950276243094	757.215278091674	1156.79824329402	0	NaN	NaN	NaN	NaN	NaN	276.630244444832	0.999840774544926	22.5690382722229	14.6068061439304	11.7898991798676	3.81550054735281	0.00882791609961788	0.00519971371156024	0	1.00092014048102	2463.90022352727	0	9353.42817679558	1	1	1	7	2019-03-29T16:02:20.179	NG_ecoli_LTEE_871_DM0	500	866	160.2	DIA_100X_EMPTY_1x1_100ms	c006a1c2-96fd-4037-939c-a1ee4f14d909	EPI_100X_YFP_1x1_200ms_25sola	EPI_100X_RFP_1x1_200ms_25sola
89	24	13.242250125113	318	18.7481398667324	609.836477987421	165.993710691824	5388617	16945.3364779874	297.059093790084	838.58876208903	0	191611	602.550314465409	757.215278091674	1156.79824329402	0	NaN	NaN	NaN	NaN	NaN	254.360752782409	0.999813616861007	22.5545366284853	13.3959395140212	10.813987491744	3.52656934871888	0.000870812659142679	0.000422324325103018	1	1.00000189311086	2071.55045896565	0	9793.02830188679	1	1	1	7	2019-03-29T16:02:20.179	NG_ecoli_LTEE_871_DM0	500	866	160.2	DIA_100X_EMPTY_1x1_100ms	baf70cc8-b6fd-4cf9-ac51-f84154e082ce	EPI_100X_YFP_1x1_200ms_25sola	EPI_100X_RFP_1x1_200ms_25sola
90	34	11.6173692243457	395	48.4031225455933	616.318987341772	751.430379746835	107010	270.911392405063	297.059093790084	838.58876208903	0	9541325	24155.253164557	757.215278091674	1156.79824329402	0	NaN	NaN	NaN	NaN	NaN	367.804828395439	0.992699413330271	32.9959411509643	14.1308842463892	10.8552550868911	3.41973943134864	0.0200451510962035	0.00729807358129091	1	1.00349010666746	3053.72882448238	0	11049.6860759494	1	1	1	7	2019-03-29T16:02:20.179	NG_ecoli_LTEE_871_DM0	500	866	160.2	DIA_100X_EMPTY_1x1_100ms	0ccd1693-6c46-47c7-96d4-62562e5377c5	EPI_100X_YFP_1x1_200ms_25sola	EPI_100X_RFP_1x1_200ms_25sola
91	29	14.2560314110363	414	40.8925365861859	635.789855072464	1748.51449275362	2416641	5837.29710144928	297.059093790084	838.58876208903	0	216336	522.550724637681	757.215278091674	1156.79824329402	0	NaN	NaN	NaN	NaN	NaN	315.401393725187	0.994164905142561	27.703940538229	13.4044202602094	10.9276935276377	3.34592074473513	0.0154053515355902	0.00697768070417621	1	1.00122290133025	2598.29489951613	0	9539.74396135266	1	1	1	7	2019-03-29T16:02:20.179	NG_ecoli_LTEE_871_DM0	500	866	160.2	DIA_100X_EMPTY_1x1_100ms	a4dddc37-3f4d-420c-866c-3d7b34c7b254	EPI_100X_YFP_1x1_200ms_25sola	EPI_100X_RFP_1x1_200ms_25sola
92	39	11.4933363377101	449	48.8873359808588	640.189309576837	475.587973273942	136202	303.345211581292	297.059093790084	838.58876208903	0	16208181	36098.3986636971	757.215278091674	1156.79824329402	0	NaN	NaN	NaN	NaN	NaN	385.040705144903	0.884410117306693	37.8299591043065	12.5991127163164	9.87227804756703	2.88241223015019	0.0207881032920908	0.00248783353200081	1	1.00031058501446	2895.746300971	0	10308.9086859688	1	1	1	7	2019-03-29T16:02:20.179	NG_ecoli_LTEE_871_DM0	500	866	160.2	DIA_100X_EMPTY_1x1_100ms	eed699d0-b490-4957-90ce-b509af6b4da1	EPI_100X_YFP_1x1_200ms_25sola	EPI_100X_RFP_1x1_200ms_25sola
93	46	11.8525419465283	546	49.504484844025	653.956043956044	410.606227106227	2218615	4063.39743589744	297.059093790084	838.58876208903	0	348284	637.882783882784	757.215278091674	1156.79824329402	0	NaN	NaN	NaN	NaN	NaN	471.027053255075	0.937350806746361	45.5251200431934	12.0797916006071	10.1252333826233	2.36352017959419	0.00593604224307397	0.00338969518051163	1	1.00115835438686	3665.65059013329	0	9600.28205128205	1	1	1	7	2019-03-29T16:02:20.179	NG_ecoli_LTEE_871_DM0	500	866	160.2	DIA_100X_EMPTY_1x1_100ms	0d3b665f-b84c-4166-b181-fed0a53f93f6	EPI_100X_YFP_1x1_200ms_25sola	EPI_100X_RFP_1x1_200ms_25sola
94	40	10.1475505454084	406	49.0260771683546	652.916256157635	644.105911330049	7099088	17485.4384236453	297.059093790084	838.58876208903	0	195679	481.967980295567	757.215278091674	1156.79824329402	0	NaN	NaN	NaN	NaN	NaN	395.884736157309	0.967918369421856	39.6236486230891	11.6306416047277	9.78309274178421	2.35764640575149	0.00605432344651693	0.00266841600872214	0	1.00056266785723	2978.49370277961	1	9787.33990147783	1	1	1	7	2019-03-29T16:02:20.179	NG_ecoli_LTEE_871_DM0	500	866	160.2	DIA_100X_EMPTY_1x1_100ms	74634ea5-189e-478f-bdb6-83d1592b8d72	EPI_100X_YFP_1x1_200ms_25sola	EPI_100X_RFP_1x1_200ms_25sola
95	56	11.428609985697	640	45.3917178243272	670.45	654.6359375	19876709	31057.3578125	297.059093790084	838.58876208903	0	348856	545.0875	757.215278091674	1156.79824329402	0	NaN	NaN	NaN	NaN	NaN	574.731143282824	0.872631871397823	54.5455850841152	12.6880113517759	10.2711136595921	2.38427199692625	0.0125674132799717	0.00498742734505783	1	1.00427193628634	4519.43928317201	1	9869.634375	1	1	1	7	2019-03-29T16:02:20.179	NG_ecoli_LTEE_871_DM0	500	866	160.2	DIA_100X_EMPTY_1x1_100ms	5bccbdae-f2d0-4c9c-985d-06376525c329	EPI_100X_YFP_1x1_200ms_25sola	EPI_100X_RFP_1x1_200ms_25sola
96	23	12.4986312966703	288	-8.2293858362152	654.833333333333	2039.94444444444	108225	375.78125	297.059093790084	838.58876208903	0	11557991	40131.9131944444	757.215278091674	1156.79824329402	0	NaN	NaN	NaN	NaN	NaN	248.103363392532	0.998242794958255	21.6203014602371	14.9086083132581	10.8705862688876	4.12916466502495	0.0220020265964943	0.01179558311635	0	1.00460268062289	2006.58499560735	0	9625.62152777778	1	1	1	7	2019-03-29T16:02:20.179	NG_ecoli_LTEE_871_DM0	500	866	160.2	DIA_100X_EMPTY_1x1_100ms	5e69a00a-e38c-40a9-828d-cffe6cb12aaa	EPI_100X_YFP_1x1_200ms_25sola	EPI_100X_RFP_1x1_200ms_25sola
97	36	12.8272371344519	463	48.1503094948571	682.375809935205	483.850971922246	2946364	6363.63714902808	297.059093790084	838.58876208903	0	447081	965.617710583153	757.215278091674	1156.79824329402	0	NaN	NaN	NaN	NaN	NaN	377.048090655542	0.968366090687314	34.9495724444987	12.2586183116238	10.4902217046618	2.65431252016575	0.0118484652507682	0.00611050891484551	1	1.00075851009225	3020.65469734054	0	9606.25269978402	1	1	1	7	2019-03-29T16:02:20.179	NG_ecoli_LTEE_871_DM0	500	866	160.2	DIA_100X_EMPTY_1x1_100ms	a2ff2ba1-41f5-4eee-8a98-eb51efddad7f	EPI_100X_YFP_1x1_200ms_25sola	EPI_100X_RFP_1x1_200ms_25sola
98	28	15.365847007928	430	29.9162630891966	678.995348837209	1919.56511627907	7192166	16725.9674418605	297.059093790084	838.58876208903	0	274795	639.058139534884	757.215278091674	1156.79824329402	0	NaN	NaN	NaN	NaN	NaN	323.721029280198	0.999619569986539	25.4080894562559	15.0030187791887	12.2526210170523	3.81890277711741	0.0116289595096426	0.00534342936502036	1	1.00132151651714	2995.84881158003	0	9288.22558139535	1	1	1	7	2019-03-29T16:02:20.179	NG_ecoli_LTEE_871_DM0	500	866	160.2	DIA_100X_EMPTY_1x1_100ms	272c28b3-5d36-4991-bdd4-a29d5cf8feff	EPI_100X_YFP_1x1_200ms_25sola	EPI_100X_RFP_1x1_200ms_25sola
99	30	14.1141210881413	425	45.8769678873103	683.665882352941	585.204705882353	8878416	20890.3905882353	297.059093790084	838.58876208903	0	265636	625.025882352941	757.215278091674	1156.79824329402	0	NaN	NaN	NaN	NaN	NaN	337.495176056875	0.975242774990121	28.9933860735283	14.3830873989957	11.3484071088496	3.18330818348553	0.0292029877269664	0.0107501986953487	1	1.00552389632492	2932.63919218357	0	9743.48	1	1	1	7	2019-03-29T16:02:20.179	NG_ecoli_LTEE_871_DM0	500	866	160.2	DIA_100X_EMPTY_1x1_100ms	849392f9-cff6-45fb-9167-7794917e30d6	EPI_100X_YFP_1x1_200ms_25sola	EPI_100X_RFP_1x1_200ms_25sola
100	36	13.1306918444154	473	49.3309565864857	688.224101479915	1735.59408033827	2393098	5059.40380549683	297.059093790084	838.58876208903	0	264563	559.329809725159	757.215278091674	1156.79824329402	0	NaN	NaN	NaN	NaN	NaN	373.792066843335	0.986762680262488	33.8843555378317	12.5816961864946	10.8214665308693	2.67617400064713	0.00451176043484179	0.00176124440365775	1	1.00017544072922	3116.45853228609	0	9320.97463002114	1	1	1	7	2019-03-29T16:02:20.179	NG_ecoli_LTEE_871_DM0	500	866	160.2	DIA_100X_EMPTY_1x1_100ms	b1551ab9-29ba-4e21-88bd-c116db86a745	EPI_100X_YFP_1x1_200ms_25sola	EPI_100X_RFP_1x1_200ms_25sola
101	35	12.476083670634	437	48.8470423280507	690.723112128146	173.581235697941	1246808	2853.10755148741	297.059093790084	838.58876208903	0	228755	523.466819221968	757.215278091674	1156.79824329402	0	NaN	NaN	NaN	NaN	NaN	363.875524150452	0.97679388742054	33.7140038889563	12.2987860959033	10.551647928186	2.60807927696759	0.0155739824617249	0.00646723288384045	1	1.0026275561494	2948.09040777614	0	9344.28604118993	1	1	1	7	2019-03-29T16:02:20.179	NG_ecoli_LTEE_871_DM0	500	866	160.2	DIA_100X_EMPTY_1x1_100ms	a296fcbc-5cbc-40b4-97a7-3bf6b00d6591	EPI_100X_YFP_1x1_200ms_25sola	EPI_100X_RFP_1x1_200ms_25sola
102	32	12.3523448119475	395	48.9019442816768	693.349367088608	1975.41772151899	1754292	4441.24556962025	297.059093790084	838.58876208903	0	266632	675.017721518987	757.215278091674	1156.79824329402	0	NaN	NaN	NaN	NaN	NaN	319.479011295074	0.996463095501614	29.5842152201779	12.3163467159784	10.4709938506442	2.94458974393604	0.00523434641584581	0.00258063574818572	1	1.00037056801716	2547.56775725712	0	9523.76962025316	1	1	1	7	2019-03-29T16:02:20.179	NG_ecoli_LTEE_871_DM0	500	866	160.2	DIA_100X_EMPTY_1x1_100ms	7a8c7774-b4d5-4149-94ca-9b0e3be25756	EPI_100X_YFP_1x1_200ms_25sola	EPI_100X_RFP_1x1_200ms_25sola
103	24	11.5811453877658	278	36.7183591801862	736.712230215827	2003.90287769784	7083617	25480.6366906475	297.059093790084	838.58876208903	0	169413	609.39928057554	757.215278091674	1156.79824329402	0	NaN	NaN	NaN	NaN	NaN	228.745624311652	0.999883232414649	21.5512795410183	12.9408283789401	10.1923323523074	3.41526781974749	0.00530958028935087	0.0024181673605163	1	1.0001869355729	1758.36930948394	0	9739.77697841727	1	1	1	7	2019-03-29T16:02:20.179	NG_ecoli_LTEE_871_DM0	500	866	160.2	DIA_100X_EMPTY_1x1_100ms	df642baa-fb1b-43fa-8749-4006938186ed	EPI_100X_YFP_1x1_200ms_25sola	EPI_100X_RFP_1x1_200ms_25sola
104	35	13.0211563201707	457	44.725914569203	747.971553610503	1794.98687089716	4165824	9115.5886214442	297.059093790084	838.58876208903	0	235085	514.409190371991	757.215278091674	1156.79824329402	0	NaN	NaN	NaN	NaN	NaN	381.185212731833	0.918510834081827	34.6529018739925	12.8635285692554	10.7002686538482	2.55928800258484	0.0455851847876491	0.0176645833998592	0	1.02253575754263	3116.15357900164	1	9669.02407002188	1	1	1	7	2019-03-29T16:02:20.179	NG_ecoli_LTEE_871_DM0	500	866	160.2	DIA_100X_EMPTY_1x1_100ms	3dc4fd80-7194-43bf-8c94-27bd0c46be38	EPI_100X_YFP_1x1_200ms_25sola	EPI_100X_RFP_1x1_200ms_25sola
105	23	11.5657000869558	266	33.833583564203	753.43984962406	1574.96616541353	68446	257.315789473684	297.059093790084	838.58876208903	0	6156597	23145.1015037594	757.215278091674	1156.79824329402	0	NaN	NaN	NaN	NaN	NaN	245.346311495234	0.999790149384411	21.0827740460881	14.5155209184857	11.0747063677303	3.89394630277745	0.0132448164709517	0.0063487697761715	1	1.00053195304365	2030.86977502214	0	11133.962406015	1	1	1	7	2019-03-29T16:02:20.179	NG_ecoli_LTEE_871_DM0	500	866	160.2	DIA_100X_EMPTY_1x1_100ms	fdb8bd4f-352b-4b57-9afe-6d82dc9e601d	EPI_100X_YFP_1x1_200ms_25sola	EPI_100X_RFP_1x1_200ms_25sola
106	36	13.1368390942932	473	49.4606042776567	758.517970401691	1979.48202959831	6845033	14471.5285412262	297.059093790084	838.58876208903	0	272424	575.949260042283	757.215278091674	1156.79824329402	0	NaN	NaN	NaN	NaN	NaN	379.608591689736	0.972889797921375	34.3422011695718	12.5796497824333	10.7359064637574	2.72895641426011	0.0193422621241686	0.00980694850136863	1	1.00211953790558	3108.81907070726	0	9679.31289640592	1	1	1	7	2019-03-29T16:02:20.179	NG_ecoli_LTEE_871_DM0	500	866	160.2	DIA_100X_EMPTY_1x1_100ms	4176e839-e8ca-47e9-b612-3f3fa9b7a50e	EPI_100X_YFP_1x1_200ms_25sola	EPI_100X_RFP_1x1_200ms_25sola
107	23	11.7187062786705	270	7.35429159173115	760.874074074074	408.981481481481	66772	247.303703703704	297.059093790084	838.58876208903	0	6600778	24447.3259259259	757.215278091674	1156.79824329402	0	NaN	NaN	NaN	NaN	NaN	246.189161975347	0.999201422944064	22.3053459494526	13.5157318524588	10.3953282721974	3.79722211195027	0.0252360621680741	0.0110420467404732	1	1.00449847699561	1893.10743683272	0	10936.5222222222	1	1	1	7	2019-03-29T16:02:20.179	NG_ecoli_LTEE_871_DM0	500	866	160.2	DIA_100X_EMPTY_1x1_100ms	31013d01-f5e5-4bb7-b098-248c1a4ce015	EPI_100X_YFP_1x1_200ms_25sola	EPI_100X_RFP_1x1_200ms_25sola
108	37	14.4584849009146	536	49.0834569070579	774.279850746269	503.731343283582	18530510	34571.8470149254	297.059093790084	838.58876208903	0	294114	548.720149253731	757.215278091674	1156.79824329402	0	NaN	NaN	NaN	NaN	NaN	443.832449005576	0.981979653396651	36.0344680780128	14.2946693934904	12.0050241063451	3.19361305197636	0.0111021824085089	0.00525225906080824	1	1.00236309997325	4078.81558365864	0	9430.56529850746	1	1	1	7	2019-03-29T16:02:20.179	NG_ecoli_LTEE_871_DM0	500	866	160.2	DIA_100X_EMPTY_1x1_100ms	d385ae36-947a-4ec1-8cf7-8ce053364f4a	EPI_100X_YFP_1x1_200ms_25sola	EPI_100X_RFP_1x1_200ms_25sola
109	55	13.9931383412404	770	48.6794462403426	782.351948051948	1783.73896103896	25959941	33714.2090909091	297.059093790084	838.58876208903	0	455145	591.097402597403	757.215278091674	1156.79824329402	0	NaN	NaN	NaN	NaN	NaN	620.795989222265	0.878752811124664	53.1435316075095	14.2808078770515	11.4499636632292	2.65190205405842	0.0311018531767117	0.013719061533537	2	1.00909063942236	5472.03050681224	1	9412.62597402597	1	1	1	7	2019-03-29T16:02:20.179	NG_ecoli_LTEE_871_DM0	500	866	160.2	DIA_100X_EMPTY_1x1_100ms	b51ff9e9-b9fa-4a05-b9be-f307a62c3373	EPI_100X_YFP_1x1_200ms_25sola	EPI_100X_RFP_1x1_200ms_25sola
110	27	12.8970618916077	349	23.269488584975	793.56446991404	112.773638968481	1734539	4970.02578796562	297.059093790084	838.58876208903	0	247284	708.550143266476	757.215278091674	1156.79824329402	0	NaN	NaN	NaN	NaN	NaN	290.075014163649	0.999899160705527	24.0542930847298	14.9964436657851	11.3989259372863	4.25862718671508	0.0223135927588384	0.0062769915287785	0	1.00139154066887	2454.76737922926	1	9287.51862464183	1	1	1	7	2019-03-29T16:02:20.179	NG_ecoli_LTEE_871_DM0	500	866	160.2	DIA_100X_EMPTY_1x1_100ms	7e865a78-222a-4be8-b39f-43738235c77e	EPI_100X_YFP_1x1_200ms_25sola	EPI_100X_RFP_1x1_200ms_25sola
111	23	13.5027394067381	311	-21.9247386910436	802.594855305466	132.639871382637	1477488	4750.7652733119	297.059093790084	838.58876208903	0	218372	702.16077170418	757.215278091674	1156.79824329402	0	NaN	NaN	NaN	NaN	NaN	263.038443953238	0.999642568176331	22.9575996173145	14.3586575834112	10.8894856614986	3.85758753784694	0.0290826207567696	0.0156940465148189	0	1.00913003473565	2138.11516392123	1	9594.48874598071	1	1	1	7	2019-03-29T16:02:20.179	NG_ecoli_LTEE_871_DM0	500	866	160.2	DIA_100X_EMPTY_1x1_100ms	68b6c9d3-4c17-442c-81dc-8556c6140bdc	EPI_100X_YFP_1x1_200ms_25sola	EPI_100X_RFP_1x1_200ms_25sola
112	31	13.832754758475	437	35.7201122146952	818.947368421053	1677.94736842105	3346342	7657.53318077803	297.059093790084	838.58876208903	0	218345	499.645308924485	757.215278091674	1156.79824329402	0	NaN	NaN	NaN	NaN	NaN	350.301726435773	0.994073263651322	30.931193806522	13.0846426597913	11.0978626820526	2.92692185470171	0.00436366839693424	0.00232712592801185	1	1.00008977197684	2992.02527009798	0	9409.56750572082	1	1	1	7	2019-03-29T16:02:20.179	NG_ecoli_LTEE_871_DM0	500	866	160.2	DIA_100X_EMPTY_1x1_100ms	59238e39-e120-482f-9021-e23787d6255d	EPI_100X_YFP_1x1_200ms_25sola	EPI_100X_RFP_1x1_200ms_25sola
113	30	12.8202472767061	385	45.5407555848423	823.220779220779	1720.54545454545	3804694	9882.32207792208	297.059093790084	838.58876208903	0	179113	465.228571428571	757.215278091674	1156.79824329402	0	NaN	NaN	NaN	NaN	NaN	318.725207018834	0.987198730618213	28.9657894933213	12.6491523271727	10.627527345299	3.0274370209931	0.00832697646402992	0.00392396366554572	1	1.00041801398242	2569.44729473215	0	9625.01818181818	1	1	1	7	2019-03-29T16:02:20.179	NG_ecoli_LTEE_871_DM0	500	866	160.2	DIA_100X_EMPTY_1x1_100ms	7b02fa4b-02c8-46e1-bbc5-7f5276d9b0ed	EPI_100X_YFP_1x1_200ms_25sola	EPI_100X_RFP_1x1_200ms_25sola
114	25	12.7033031872565	318	33.7950313953252	829.537735849057	391.767295597484	2182903	6864.4748427673	297.059093790084	838.58876208903	0	347810	1093.74213836478	757.215278091674	1156.79824329402	0	NaN	NaN	NaN	NaN	NaN	253.310054534414	0.999861617012589	22.3390978369613	13.8949139084297	10.7992273583316	3.78465460313449	0.00841483749745957	0.00358047609500335	1	1.0004109627092	2046.16607869808	0	9411.45911949686	1	1	1	7	2019-03-29T16:02:20.179	NG_ecoli_LTEE_871_DM0	500	866	160.2	DIA_100X_EMPTY_1x1_100ms	d345166a-95d4-4f2f-b51e-45bd17e08c12	EPI_100X_YFP_1x1_200ms_25sola	EPI_100X_RFP_1x1_200ms_25sola
115	35	7.90178874480489	277	44.0665718913177	834.29963898917	724.830324909747	52894	190.953068592058	297.059093790084	838.58876208903	0	3490172	12599.8989169675	757.215278091674	1156.79824329402	0	NaN	NaN	NaN	NaN	NaN	340.620784274866	0.91472647889623	36.3944809439642	11.6775300342922	9.19999638544732	2.19772536846853	0.00499820107293922	0.00202465783844014	3	1.00006644594464	2419.36127362632	0	11552.2166064982	1	1	1	7	2019-03-29T16:02:20.179	NG_ecoli_LTEE_871_DM0	500	866	160.2	DIA_100X_EMPTY_1x1_100ms	87cfc042-39c1-4452-9e99-56f1fb451a0a	EPI_100X_YFP_1x1_200ms_25sola	EPI_100X_RFP_1x1_200ms_25sola
116	22	13.219359640844	292	-12.1820928957318	849.547945205479	179.143835616438	5047854	17287.1712328767	297.059093790084	838.58876208903	0	145275	497.517123287671	757.215278091674	1156.79824329402	0	NaN	NaN	NaN	NaN	NaN	238.632793904296	0.999893814042265	20.3526546957252	14.6016424061727	11.1853997773898	3.96541922093239	0.0067363417155056	0.00318667118656135	1	1.00012604051676	1999.9261885838	0	9455.70547945206	1	1	1	7	2019-03-29T16:02:20.179	NG_ecoli_LTEE_871_DM0	500	866	160.2	DIA_100X_EMPTY_1x1_100ms	037970fd-b10b-4647-b2eb-07ce150f13a5	EPI_100X_YFP_1x1_200ms_25sola	EPI_100X_RFP_1x1_200ms_25sola
117	30	13.6920317241366	411	46.381963214564	854.433090024331	1641.48418491484	2690828	6547.02676399027	297.059093790084	838.58876208903	0	185925	452.372262773723	757.215278091674	1156.79824329402	0	NaN	NaN	NaN	NaN	NaN	322.058344713213	0.992411810395149	28.1117946399591	13.2529631782176	10.9537075781047	3.37631594544821	0.0154280615995884	0.0069474789977634	1	1.00113438043242	2649.11455300016	0	9431.55231143552	1	1	1	7	2019-03-29T16:02:20.179	NG_ecoli_LTEE_871_DM0	500	866	160.2	DIA_100X_EMPTY_1x1_100ms	7f445e30-ab66-4366-b64f-8d97a5fe3403	EPI_100X_YFP_1x1_200ms_25sola	EPI_100X_RFP_1x1_200ms_25sola
118	34	13.9964657907008	477	47.9027440764148	852.117400419287	1890.28301886792	13660035	28637.3899371069	297.059093790084	838.58876208903	0	343263	719.62893081761	757.215278091674	1156.79824329402	0	NaN	NaN	NaN	NaN	NaN	393.534138931574	0.954685096813407	33.6444049989311	14.3376131730391	11.4268335909329	3.0209689070101	0.0152452638876636	0.00779539606865484	1	1.00454517539646	3450.28157645477	0	9750.86163522013	1	1	1	7	2019-03-29T16:02:20.179	NG_ecoli_LTEE_871_DM0	500	866	160.2	DIA_100X_EMPTY_1x1_100ms	46dd75e9-3c1b-4f4b-93d6-ae6fcabe32f6	EPI_100X_YFP_1x1_200ms_25sola	EPI_100X_RFP_1x1_200ms_25sola
119	22	14.4423983368823	319	-36.8694542671284	876.376175548589	193.034482758621	8979805	28149.8589341693	297.059093790084	838.58876208903	0	163758	513.347962382445	757.215278091674	1156.79824329402	0	NaN	NaN	NaN	NaN	NaN	251.595148554918	0.999918648677197	20.2322972355311	15.4350107015781	11.7445008883106	4.38292593658244	0.0414005859186282	0.00744298125610587	1	1.00120290946698	2191.81658187332	0	9210.22570532915	1	1	1	7	2019-03-29T16:02:20.179	NG_ecoli_LTEE_871_DM0	500	866	160.2	DIA_100X_EMPTY_1x1_100ms	18d67047-6b09-4f23-aaf0-3629d3d9fc4c	EPI_100X_YFP_1x1_200ms_25sola	EPI_100X_RFP_1x1_200ms_25sola
120	23	13.3897269710945	310	-4.21472633846929	880.035483870968	406.306451612903	96209	310.351612903226	297.059093790084	838.58876208903	0	11682876	37686.6967741936	757.215278091674	1156.79824329402	0	NaN	NaN	NaN	NaN	NaN	256.479760448298	0.99985171345627	21.1169260318005	15.2981490644057	11.6439135481011	4.01186805929193	0.0349896568893916	0.0179384671718235	1	1.01009279552335	2248.63271390146	1	10298.6870967742	1	1	1	7	2019-03-29T16:02:20.179	NG_ecoli_LTEE_871_DM0	500	866	160.2	DIA_100X_EMPTY_1x1_100ms	7a47e239-e15a-4a09-bb42-30ffda3454b0	EPI_100X_YFP_1x1_200ms_25sola	EPI_100X_RFP_1x1_200ms_25sola
121	22	10.5831865217063	233	-4.66830227465105	881.339055793991	389.55364806867	71278	305.914163090129	297.059093790084	838.58876208903	0	7490929	32149.9098712446	757.215278091674	1156.79824329402	0	NaN	NaN	NaN	NaN	NaN	233.685767373994	0.999867456372325	21.047983017647	13.9681099688005	10.6558760580844	3.70692790905784	0.00446719859962515	0.00265106769267153	1	1.00005408097436	1877.06229890902	1	11001.5665236051	1	1	1	7	2019-03-29T16:02:20.179	NG_ecoli_LTEE_871_DM0	500	866	160.2	DIA_100X_EMPTY_1x1_100ms	06b106ac-c5dc-498d-b92e-e318e952f626	EPI_100X_YFP_1x1_200ms_25sola	EPI_100X_RFP_1x1_200ms_25sola
122	37	11.7735857188017	436	48.5185990653789	879.655963302752	1468.22247706422	1990904	4566.29357798165	297.059093790084	838.58876208903	0	186918	428.711009174312	757.215278091674	1156.79824329402	0	NaN	NaN	NaN	NaN	NaN	381.125938499852	0.940386957570858	36.6909883002795	11.899095775841	10.0699363654826	2.61639168880237	0.0261799039281908	0.00891235048272623	2	1.00861204128715	2922.15160288078	1	9623.97935779817	1	1	1	7	2019-03-29T16:02:20.179	NG_ecoli_LTEE_871_DM0	500	866	160.2	DIA_100X_EMPTY_1x1_100ms	060b6dbf-490f-44b3-ac4b-29c8f46b4307	EPI_100X_YFP_1x1_200ms_25sola	EPI_100X_RFP_1x1_200ms_25sola
123	41	12.8987987986042	529	48.3974300366334	904.557655954631	26.1436672967864	18395503	34774.1077504726	297.059093790084	838.58876208903	0	301909	570.716446124764	757.215278091674	1156.79824329402	0	NaN	NaN	NaN	NaN	NaN	434.240950708574	0.925713380885	38.9230066457576	13.5908405304647	10.8830710034038	2.77999718843289	0.0136035377086657	0.0062172393041111	2	1.00414708985147	3620.75539931242	0	9391.28544423441	1	1	1	7	2019-03-29T16:02:20.179	NG_ecoli_LTEE_871_DM0	500	866	160.2	DIA_100X_EMPTY_1x1_100ms	202af929-5adf-4d41-9dd4-b064f4d7db85	EPI_100X_YFP_1x1_200ms_25sola	EPI_100X_RFP_1x1_200ms_25sola
124	38	12.4397617776458	473	48.9212968615147	905.118393234672	1466.90274841438	5264265	11129.5243128964	297.059093790084	838.58876208903	0	197559	417.672304439746	757.215278091674	1156.79824329402	0	NaN	NaN	NaN	NaN	NaN	408.622838805169	0.948479507915978	37.7589001668833	12.6244720759243	10.6205756866393	2.42452227474017	0.0170721336119107	0.00713690098992305	1	1.00491259233458	3345.07094932664	1	9538.9577167019	1	1	1	7	2019-03-29T16:02:20.179	NG_ecoli_LTEE_871_DM0	500	866	160.2	DIA_100X_EMPTY_1x1_100ms	46554b78-48ab-45bb-9087-fb248cfa6606	EPI_100X_YFP_1x1_200ms_25sola	EPI_100X_RFP_1x1_200ms_25sola
125	40	14.5413328476405	582	48.7162719612698	908.621993127148	1878.69587628866	12815887	22020.4243986254	297.059093790084	838.58876208903	0	322317	553.809278350515	757.215278091674	1156.79824329402	0	NaN	NaN	NaN	NaN	NaN	450.925723784847	0.926083592843702	38.6234893224236	13.4219795144896	11.4506741215265	2.62850288211302	0.0310913287604025	0.0166141600654366	0	1.0259630637389	3977.43872547903	0	9489.04295532646	1	1	1	7	2019-03-29T16:02:20.179	NG_ecoli_LTEE_871_DM0	500	866	160.2	DIA_100X_EMPTY_1x1_100ms	bc5cf687-182b-452d-bc01-748065ee3559	EPI_100X_YFP_1x1_200ms_25sola	EPI_100X_RFP_1x1_200ms_25sola
126	35	14.6128263228471	512	47.8889501353507	915.65625	1514.416015625	4658850	9099.31640625	297.059093790084	838.58876208903	0	208294	406.82421875	757.215278091674	1156.79824329402	0	NaN	NaN	NaN	NaN	NaN	404.388800847542	0.955274311499708	34.5244284197741	13.625866801973	11.1699004461598	3.29660131639257	0.0383516550376053	0.0222795529084316	0	1.03840078387326	3383.10115465447	0	9576.966796875	1	1	1	7	2019-03-29T16:02:20.179	NG_ecoli_LTEE_871_DM0	500	866	160.2	DIA_100X_EMPTY_1x1_100ms	778812ae-8e76-4287-a730-77e174ac5496	EPI_100X_YFP_1x1_200ms_25sola	EPI_100X_RFP_1x1_200ms_25sola
127	38	15.262846614698	580	47.1729967011295	918.015517241379	1714.71379310345	15775292	27198.7793103448	297.059093790084	838.58876208903	0	301685	520.146551724138	757.215278091674	1156.79824329402	0	NaN	NaN	NaN	NaN	NaN	455.807238030475	0.959397165795124	35.7802531108241	14.8517920888955	12.3532632490364	3.28927799911245	0.018272083357411	0.00991709795500753	1	1.00304420556599	4288.4137769984	0	9308.56896551724	1	1	1	7	2019-03-29T16:02:20.179	NG_ecoli_LTEE_871_DM0	500	866	160.2	DIA_100X_EMPTY_1x1_100ms	2569d591-3c74-4daa-a0c3-8eb2091a4b7a	EPI_100X_YFP_1x1_200ms_25sola	EPI_100X_RFP_1x1_200ms_25sola
128	31	12.1962139188362	383	43.3351508484437	960.859007832898	168.159268929504	2627563	6860.47780678851	297.059093790084	838.58876208903	0	193246	504.558746736292	757.215278091674	1156.79824329402	0	NaN	NaN	NaN	NaN	NaN	338.820991350142	0.989656169362775	31.0468382038377	12.422549140032	10.5925631872589	2.91783158158113	0.00568468278139491	0.00322789881554912	1	1.00018580136274	2735.957749824	0	9621.81201044386	1	1	1	7	2019-03-29T16:02:20.179	NG_ecoli_LTEE_871_DM0	500	866	160.2	DIA_100X_EMPTY_1x1_100ms	0266e521-39d0-45ca-91cb-d1c88248b4df	EPI_100X_YFP_1x1_200ms_25sola	EPI_100X_RFP_1x1_200ms_25sola
129	30	14.0746355642194	423	47.4783479944084	968.366430260047	247.368794326241	2572751	6082.1536643026	297.059093790084	838.58876208903	0	199414	471.427895981087	757.215278091674	1156.79824329402	0	NaN	NaN	NaN	NaN	NaN	336.30240106423	0.984800600429104	28.8286071597461	13.3618597803759	11.239894671678	3.27396969621776	0.0180555784230873	0.00860399222454236	1	1.00445911669167	2860.474131098	0	9495.61938534279	1	1	1	7	2019-03-29T16:02:20.179	NG_ecoli_LTEE_871_DM0	500	866	160.2	DIA_100X_EMPTY_1x1_100ms	29370e73-c226-4ecc-b69e-349d5e45a061	EPI_100X_YFP_1x1_200ms_25sola	EPI_100X_RFP_1x1_200ms_25sola
130	37	12.188444126269	451	49.538330388971	979.348115299335	1307.9689578714	4552840	10094.9889135255	297.059093790084	838.58876208903	0	281991	625.257206208426	757.215278091674	1156.79824329402	0	NaN	NaN	NaN	NaN	NaN	370.51267866162	0.98591238659915	33.898368191187	12.3912819141801	10.5754304945637	2.9226799728978	0.0567784013916455	0.00297520139827828	1	1.00017163823097	2977.58922627446	0	9221.12195121951	1	1	1	7	2019-03-29T16:02:20.179	NG_ecoli_LTEE_871_DM0	500	866	160.2	DIA_100X_EMPTY_1x1_100ms	2203b1e4-3273-46e2-bcae-2dbcfa1c92c9	EPI_100X_YFP_1x1_200ms_25sola	EPI_100X_RFP_1x1_200ms_25sola
131	37	13.0677853069503	484	48.0401333379236	974.214876033058	723.650826446281	1154960	2386.28099173554	297.059093790084	838.58876208903	0	1527096	3155.15702479339	757.215278091674	1156.79824329402	0	NaN	NaN	NaN	NaN	NaN	412.802072247824	0.913712763263083	38.2314263918857	12.7143534542185	10.5224915817232	2.47396506808938	0.0397995306124595	0.0168428988414457	1	1.02623630512065	3324.6624389428	1	9572.49173553719	1	1	1	7	2019-03-29T16:02:20.179	NG_ecoli_LTEE_871_DM0	500	866	160.2	DIA_100X_EMPTY_1x1_100ms	152026d3-97d5-47a4-b882-4fbcad672b7f	EPI_100X_YFP_1x1_200ms_25sola	EPI_100X_RFP_1x1_200ms_25sola
132	34	12.0738120569131	411	42.1651240168843	975.856447688564	631.956204379562	1571915	3824.61070559611	297.059093790084	838.58876208903	0	529642	1288.66666666667	757.215278091674	1156.79824329402	0	NaN	NaN	NaN	NaN	NaN	339.231916321408	0.94842943472631	32.1036100109885	12.0940231530884	10.2581239012827	2.63887680172732	0.0469088244221517	0.0171093968493735	1	1.01736145303502	2653.25892049569	1	9800.3503649635	1	1	1	7	2019-03-29T16:02:20.179	NG_ecoli_LTEE_871_DM0	500	866	160.2	DIA_100X_EMPTY_1x1_100ms	9cab16b6-d16a-409c-ab52-ab7334bc105e	EPI_100X_YFP_1x1_200ms_25sola	EPI_100X_RFP_1x1_200ms_25sola
133	37	11.0652114860827	410	47.8891005596258	990.609756097561	699.778048780488	8144608	19864.8975609756	297.059093790084	838.58876208903	0	286254	698.180487804878	757.215278091674	1156.79824329402	0	NaN	NaN	NaN	NaN	NaN	368.284796133533	0.946491124364345	35.8547811826285	11.9873744187805	9.9781262291392	2.63229069232335	0.0209216034645625	0.00925346228344551	1	1.00699386088251	2803.72197267351	1	9504.88048780488	1	1	1	7	2019-03-29T16:02:20.179	NG_ecoli_LTEE_871_DM0	500	866	160.2	DIA_100X_EMPTY_1x1_100ms	98873b65-1fdb-4d05-93b6-df645a9068ee	EPI_100X_YFP_1x1_200ms_25sola	EPI_100X_RFP_1x1_200ms_25sola
134	30	12.3413035759461	371	45.5512176151841	990.315363881402	1866.19137466307	2015069	5431.45283018868	297.059093790084	838.58876208903	0	185535	500.094339622641	757.215278091674	1156.79824329402	0	NaN	NaN	NaN	NaN	NaN	305.519386932564	0.991047642620916	28.962597563321	12.0445252829129	10.3336446271382	2.77815714943742	0.00551427892338706	0.00251543805192836	1	1.0001727252541	2429.03870697959	0	9885.67924528302	1	1	1	7	2019-03-29T16:02:20.179	NG_ecoli_LTEE_871_DM0	500	866	160.2	DIA_100X_EMPTY_1x1_100ms	a2fbadbd-f1d6-4d72-881d-42fab4550184	EPI_100X_YFP_1x1_200ms_25sola	EPI_100X_RFP_1x1_200ms_25sola
135	26	7.64249216353087	199	-34.6400587234842	986.361809045226	607.306532663317	108815	546.809045226131	297.059093790084	838.58876208903	0	3603057	18105.8140703518	757.215278091674	1156.79824329402	0	NaN	NaN	NaN	NaN	NaN	270.979037220762	0.896300539643009	28.5706831565344	12.1280974268707	9.11846827836095	2.70710294097374	0.0224674971167025	0.0113136935781703	1	1.00230153411708	1865.75360545782	1	11742.1557788945	1	1	1	7	2019-03-29T16:02:20.179	NG_ecoli_LTEE_871_DM0	500	866	160.2	DIA_100X_EMPTY_1x1_100ms	25ca01e4-a228-4db9-b699-1d8429a2afd9	EPI_100X_YFP_1x1_200ms_25sola	EPI_100X_RFP_1x1_200ms_25sola
136	33	14.0572808807025	464	48.9246444989733	997.528017241379	55.4288793103448	2566391	5531.0150862069	297.059093790084	838.58876208903	0	240996	519.387931034483	757.215278091674	1156.79824329402	0	NaN	NaN	NaN	NaN	NaN	369.238625454543	0.995653467985133	30.3295059771747	14.327309855874	11.909782620044	3.27131393855042	0.0138931619775864	0.0059171609704587	1	1.00166515256502	3378.80312477529	0	9028.29094827586	1	1	1	7	2019-03-29T16:02:20.179	NG_ecoli_LTEE_871_DM0	500	866	160.2	DIA_100X_EMPTY_1x1_100ms	6ee0df1e-053b-4e1e-a2f1-844a2d5b4858	EPI_100X_YFP_1x1_200ms_25sola	EPI_100X_RFP_1x1_200ms_25sola
137	34	13.3486797645637	454	49.3074553335732	1001.16079295154	289.568281938326	6500983	14319.345814978	297.059093790084	838.58876208903	0	218505	481.288546255507	757.215278091674	1156.79824329402	0	NaN	NaN	NaN	NaN	NaN	361.400858820894	0.998530851071078	30.9985492032928	13.559574850638	11.27703630181	3.46565583560491	0.00630740912703028	0.0024537168543092	2	1.00028364407439	3096.14439526366	0	9063.86563876652	1	1	1	7	2019-03-29T16:02:20.179	NG_ecoli_LTEE_871_DM0	500	866	160.2	DIA_100X_EMPTY_1x1_100ms	12a50c66-fb8e-4f7c-9f59-9c37e856bca5	EPI_100X_YFP_1x1_200ms_25sola	EPI_100X_RFP_1x1_200ms_25sola
138	21	10.5409002608505	222	17.7356595635094	998.522522522523	494.193693693694	46435	209.166666666667	297.059093790084	838.58876208903	0	4684963	21103.4369369369	757.215278091674	1156.79824329402	0	NaN	NaN	NaN	NaN	NaN	228.388973799	0.998008372904946	21.3200361331847	12.7396310983687	10.1698089800628	3.52331966309479	0.00457382595472839	0.00224660714445705	1	1.00006487530558	1731.82262474042	0	11371.1216216216	1	1	1	7	2019-03-29T16:02:20.179	NG_ecoli_LTEE_871_DM0	500	866	160.2	DIA_100X_EMPTY_1x1_100ms	db988340-1d70-4bf0-a638-a83cddf97866	EPI_100X_YFP_1x1_200ms_25sola	EPI_100X_RFP_1x1_200ms_25sola
139	34	9.98238352309247	340	26.0721905472569	1010.53529411765	431.126470588235	73858	217.229411764706	297.059093790084	838.58876208903	0	6898065	20288.4264705882	757.215278091674	1156.79824329402	0	NaN	NaN	NaN	NaN	NaN	350.084620468693	0.939820874186623	34.7515366733476	11.8417918016325	9.80641561054768	2.44637909421968	0.0401342937997856	0.0168558165692915	1	1.02267788499061	2624.72909506846	0	11614.7647058824	1	1	1	7	2019-03-29T16:02:20.179	NG_ecoli_LTEE_871_DM0	500	866	160.2	DIA_100X_EMPTY_1x1_100ms	86a4753f-ea6b-4c94-923f-1eea8c87a338	EPI_100X_YFP_1x1_200ms_25sola	EPI_100X_RFP_1x1_200ms_25sola
140	37	12.8298876014466	475	49.0692935503727	1029.73684210526	670.852631578947	1140343	2400.72210526316	297.059093790084	838.58876208903	0	271509	571.597894736842	757.215278091674	1156.79824329402	0	NaN	NaN	NaN	NaN	NaN	390.238087122859	0.952140820723033	36.0991929316501	12.6553070104946	10.4209679502212	2.82624047770667	0.0051715123583248	0.00293868503077756	1	1.00018786134317	3078.9560828192	0	9470.94105263158	1	1	1	7	2019-03-29T16:02:20.179	NG_ecoli_LTEE_871_DM0	500	866	160.2	DIA_100X_EMPTY_1x1_100ms	aba0b177-0658-417f-8d0c-2bef1210daed	EPI_100X_YFP_1x1_200ms_25sola	EPI_100X_RFP_1x1_200ms_25sola
141	24	15.1963161988534	365	-40.4810687008334	1046.95616438356	770.293150684932	4167191	11416.9616438356	297.059093790084	838.58876208903	0	194776	533.632876712329	757.215278091674	1156.79824329402	0	NaN	NaN	NaN	NaN	NaN	278.973866155361	0.999918681542785	21.8313532136734	15.8063249462391	12.3902772184879	4.10082667687167	0.00500909174152433	0.00223322442544748	1	1.00016360627408	2632.28303199125	0	9373.2	1	1	1	7	2019-03-29T16:02:20.179	NG_ecoli_LTEE_871_DM0	500	866	160.2	DIA_100X_EMPTY_1x1_100ms	f0de2e9c-743b-4834-9a54-ee24b077ccde	EPI_100X_YFP_1x1_200ms_25sola	EPI_100X_RFP_1x1_200ms_25sola
142	39	12.2930393738113	480	48.9602633705157	1080.21666666667	396.775	4433329	9236.10208333333	297.059093790084	838.58876208903	0	237205	494.177083333333	757.215278091674	1156.79824329402	0	NaN	NaN	NaN	NaN	NaN	399.166728999401	0.938415940197588	37.6211600025945	12.6608204857426	10.3828997059858	2.50108741235073	0.0171517702593005	0.00933491343452085	1	1.00800036286108	3185.36630406353	0	9551.06458333333	1	1	1	7	2019-03-29T16:02:20.179	NG_ecoli_LTEE_871_DM0	500	866	160.2	DIA_100X_EMPTY_1x1_100ms	0f4c17f1-db89-4012-912a-d687c493b1dd	EPI_100X_YFP_1x1_200ms_25sola	EPI_100X_RFP_1x1_200ms_25sola
143	48	14.0609557351104	676	49.0558219470351	1085.95562130178	131.318047337278	25249157	37350.823964497	297.059093790084	838.58876208903	0	384941	569.439349112426	757.215278091674	1156.79824329402	0	NaN	NaN	NaN	NaN	NaN	530.376684205711	0.906150489015419	47.4313483445819	13.2983678544145	10.9482140478202	2.48820918222823	0.0133674576829912	0.00457261398655918	2	1.0005049913361	4465.21023326345	0	9703.99112426036	1	1	1	7	2019-03-29T16:02:20.179	NG_ecoli_LTEE_871_DM0	500	866	160.2	DIA_100X_EMPTY_1x1_100ms	4ab5c28c-b880-405b-84e9-9233b270ec0e	EPI_100X_YFP_1x1_200ms_25sola	EPI_100X_RFP_1x1_200ms_25sola
144	28	13.7781952842165	386	44.4420639537258	1087.67875647668	472.354922279793	4574983	11852.2875647668	297.059093790084	838.58876208903	0	178374	462.108808290155	757.215278091674	1156.79824329402	0	NaN	NaN	NaN	NaN	NaN	303.265425031012	0.999848251197741	25.2809524255989	14.3237906310898	11.6604572898242	3.60005744102943	0.00652644635850852	0.00291244989000718	1	1.00017603784039	2699.69360529022	0	9140.14507772021	1	1	1	7	2019-03-29T16:02:20.179	NG_ecoli_LTEE_871_DM0	500	866	160.2	DIA_100X_EMPTY_1x1_100ms	12d2889e-613c-4557-9d53-5f7aef4df70e	EPI_100X_YFP_1x1_200ms_25sola	EPI_100X_RFP_1x1_200ms_25sola
145	28	10.7497504372539	301	48.0664321014233	1092.91694352159	727.196013289037	1486435	4938.32225913621	297.059093790084	838.58876208903	0	122018	405.375415282392	757.215278091674	1156.79824329402	0	NaN	NaN	NaN	NaN	NaN	259.353753832925	0.99985488966029	25.178852357657	12.2134535086745	9.97507593045578	3.03769117370569	0.00202001936259825	0.000912973737489538	1	1.00002576391004	1967.69704343302	0	9445.79734219269	1	1	1	7	2019-03-29T16:02:20.179	NG_ecoli_LTEE_871_DM0	500	866	160.2	DIA_100X_EMPTY_1x1_100ms	8699c4f3-5dd1-4083-bd7a-aad54f76d984	EPI_100X_YFP_1x1_200ms_25sola	EPI_100X_RFP_1x1_200ms_25sola
146	29	12.9154472002598	375	45.8924052112953	1098.904	791.36	3640544	9708.11733333333	297.059093790084	838.58876208903	0	143860	383.626666666667	757.215278091674	1156.79824329402	0	NaN	NaN	NaN	NaN	NaN	306.310479785984	0.992378048276073	27.6575478326067	12.6666619776235	10.7752955192002	2.95931923435378	0.0110664262627307	0.00583887659175111	1	1.00057134267068	2522.09785694027	0	9614.38666666667	1	1	1	7	2019-03-29T16:02:20.179	NG_ecoli_LTEE_871_DM0	500	866	160.2	DIA_100X_EMPTY_1x1_100ms	5dcbd99a-6caa-46c8-bab6-050e747e99a3	EPI_100X_YFP_1x1_200ms_25sola	EPI_100X_RFP_1x1_200ms_25sola
147	29	13.900851807018	404	44.379328893407	1098.54207920792	1662.59653465347	2437382	6033.12376237624	297.059093790084	838.58876208903	0	173374	429.143564356436	757.215278091674	1156.79824329402	0	NaN	NaN	NaN	NaN	NaN	321.950287090896	0.996341926139777	27.632161490443	13.4207325659708	11.3146839768212	3.28591028631989	0.0118827713288555	0.00500200356767153	1	1.00092991687484	2778.36690180737	0	9322.83663366337	1	1	1	7	2019-03-29T16:02:20.179	NG_ecoli_LTEE_871_DM0	500	866	160.2	DIA_100X_EMPTY_1x1_100ms	9f85e4e9-1e9f-4a41-90ca-d926a4f031c7	EPI_100X_YFP_1x1_200ms_25sola	EPI_100X_RFP_1x1_200ms_25sola
148	25	13.0637583003624	329	24.1478763501106	1099.69300911854	350.9726443769	1546807	4701.54103343465	297.059093790084	838.58876208903	0	152232	462.711246200608	757.215278091674	1156.79824329402	0	NaN	NaN	NaN	NaN	NaN	273.029304400986	0.998028661968652	24.5791512780692	13.5118618937004	10.7297641972406	3.3370731741416	0.0093270820067862	0.00368400244852581	1	1.00054313286562	2222.47620308548	0	9716.03647416413	1	1	1	7	2019-03-29T16:02:20.179	NG_ecoli_LTEE_871_DM0	500	866	160.2	DIA_100X_EMPTY_1x1_100ms	839083b8-6dc8-4bdd-901a-f54972110ec5	EPI_100X_YFP_1x1_200ms_25sola	EPI_100X_RFP_1x1_200ms_25sola
149	26	12.4072586683165	322	43.5048133924096	1117.7298136646	384.534161490683	3023953	9391.15838509317	297.059093790084	838.58876208903	0	148278	460.490683229814	757.215278091674	1156.79824329402	0	NaN	NaN	NaN	NaN	NaN	269.271950862383	0.995937733137087	24.6857118056395	12.5042270413353	10.581387227917	3.02979767751558	0.0152013184094164	0.0093912522241971	0	1.00346553682541	2170.80469101689	0	9812.69875776398	1	1	1	7	2019-03-29T16:02:20.179	NG_ecoli_LTEE_871_DM0	500	866	160.2	DIA_100X_EMPTY_1x1_100ms	0216974f-587c-486b-9285-445b79f0802e	EPI_100X_YFP_1x1_200ms_25sola	EPI_100X_RFP_1x1_200ms_25sola
150	23	12.4548095081367	287	5.51118926441716	1125.2543554007	827.059233449477	6761231	23558.2961672474	297.059093790084	838.58876208903	0	127733	445.062717770035	757.215278091674	1156.79824329402	0	NaN	NaN	NaN	NaN	NaN	257.161587235959	0.996183275453989	23.8298885914682	12.6344606778011	10.2020662628891	3.41302927967367	0.0295735491272779	0.0161908977087486	0	1.0104276800496	1947.99650455981	1	9707.32055749129	1	1	1	7	2019-03-29T16:02:20.179	NG_ecoli_LTEE_871_DM0	500	866	160.2	DIA_100X_EMPTY_1x1_100ms	8f9e7cb2-d1ad-4c2d-bb0e-b3c8fdd67fc6	EPI_100X_YFP_1x1_200ms_25sola	EPI_100X_RFP_1x1_200ms_25sola
151	22	12.330819917917	272	-27.1009885768321	1130.45955882353	847.772058823529	6179873	22720.1213235294	297.059093790084	838.58876208903	0	121259	445.805147058824	757.215278091674	1156.79824329402	0	NaN	NaN	NaN	NaN	NaN	243.234002514325	0.999634749424966	21.8209967474182	13.1954407861987	10.6321992335567	3.54903292617957	0.0186316673616444	0.0112087750552033	0	1.00398040938285	1937.36155871383	1	9790.36397058824	1	1	1	7	2019-03-29T16:02:20.179	NG_ecoli_LTEE_871_DM0	500	866	160.2	DIA_100X_EMPTY_1x1_100ms	07233876-5f30-4085-b9be-dd2a19cb563b	EPI_100X_YFP_1x1_200ms_25sola	EPI_100X_RFP_1x1_200ms_25sola
152	39	12.0447650448079	470	49.6359748785092	1131.3914893617	1367.57659574468	7275982	15480.8127659574	297.059093790084	838.58876208903	0	211169	449.295744680851	757.215278091674	1156.79824329402	0	NaN	NaN	NaN	NaN	NaN	397.966154560887	0.96471051246311	38.2996241489604	11.9795778689339	10.0812873612613	2.59453888568279	0.0120405556576717	0.00626920226139754	1	1.00146048088806	3057.14742258808	0	9955.7	1	1	1	7	2019-03-29T16:02:20.179	NG_ecoli_LTEE_871_DM0	500	866	160.2	DIA_100X_EMPTY_1x1_100ms	21527a6b-d8b7-454b-84c4-5fbd1b14e17b	EPI_100X_YFP_1x1_200ms_25sola	EPI_100X_RFP_1x1_200ms_25sola
153	34	13.3205346727986	453	48.445828646497	1142.6357615894	92.9227373068433	15722643	34707.821192053	297.059093790084	838.58876208903	0	254534	561.885209713024	757.215278091674	1156.79824329402	0	NaN	NaN	NaN	NaN	NaN	380.794497962041	0.980793351049629	32.3871358142084	13.8436287373245	11.4046210605401	3.15205273070362	0.0185193695238735	0.00870097369356157	1	1.00368976955768	3308.44670502389	0	9342.89624724062	1	1	1	7	2019-03-29T16:02:20.179	NG_ecoli_LTEE_871_DM0	500	866	160.2	DIA_100X_EMPTY_1x1_100ms	9beb0594-86ec-4f82-8dbb-912ebc020edb	EPI_100X_YFP_1x1_200ms_25sola	EPI_100X_RFP_1x1_200ms_25sola
154	33	12.7942128408253	422	49.2756527804541	1153.35781990521	142.841232227488	1546198	3663.97630331754	297.059093790084	838.58876208903	0	212268	503.004739336493	757.215278091674	1156.79824329402	0	NaN	NaN	NaN	NaN	NaN	344.76697129446	0.982320754231665	30.9617676745335	12.575202503612	10.9191666677468	2.71831880266473	0.00575367647619217	0.00371898381426669	0	1.00082650675793	2899.30976943715	0	9487.15876777251	1	1	1	7	2019-03-29T16:02:20.179	NG_ecoli_LTEE_871_DM0	500	866	160.2	DIA_100X_EMPTY_1x1_100ms	6707f65b-1289-4870-b1aa-f58f2711d545	EPI_100X_YFP_1x1_200ms_25sola	EPI_100X_RFP_1x1_200ms_25sola
155	31	13.6396577601193	424	47.1489500661337	1155.99764150943	241.360849056604	2021382	4767.41037735849	297.059093790084	838.58876208903	0	326610	770.306603773585	757.215278091674	1156.79824329402	0	NaN	NaN	NaN	NaN	NaN	351.17845215333	0.97964402564036	30.2124848549212	13.1196496030158	11.1140203290929	3.24925917745434	0.0409311214592234	0.0161291748066668	2	1.01141225381925	2931.01945240984	1	9213.79481132075	1	1	1	7	2019-03-29T16:02:20.179	NG_ecoli_LTEE_871_DM0	500	866	160.2	DIA_100X_EMPTY_1x1_100ms	f71a0356-2ed5-42f1-adc3-ca2027c9f2f1	EPI_100X_YFP_1x1_200ms_25sola	EPI_100X_RFP_1x1_200ms_25sola
156	33	15.0599222589997	497	47.9020907356043	1156.85915492958	411.478873239437	5003467	10067.338028169	297.059093790084	838.58876208903	0	215257	433.112676056338	757.215278091674	1156.79824329402	0	NaN	NaN	NaN	NaN	NaN	384.774083009131	0.99208384385913	30.2997341052989	14.3137207972764	12.0744246378734	3.72093210656751	0.0188937953789221	0.0083207589458381	1	1.00176454355221	3469.4576383437	0	9206.91146881288	1	1	1	7	2019-03-29T16:02:20.179	NG_ecoli_LTEE_871_DM0	500	866	160.2	DIA_100X_EMPTY_1x1_100ms	dd8c2524-fbe5-4d19-9a45-7b6797d3ffee	EPI_100X_YFP_1x1_200ms_25sola	EPI_100X_RFP_1x1_200ms_25sola
157	48	13.5001506813495	648	49.4147924140184	1176.94598765432	2009.89351851852	21739514	33548.6327160494	297.059093790084	838.58876208903	0	500201	771.91512345679	757.215278091674	1156.79824329402	0	NaN	NaN	NaN	NaN	NaN	526.634362024154	0.901305734653077	45.850576832203	13.8205383818692	11.2443955222326	2.72617696785736	0.0150267165479078	0.00783068880342677	1	1.00632467842263	4553.09709972153	0	9555.13117283951	1	1	1	7	2019-03-29T16:02:20.179	NG_ecoli_LTEE_871_DM0	500	866	160.2	DIA_100X_EMPTY_1x1_100ms	3a635826-859e-4917-8cee-8bf697f02efd	EPI_100X_YFP_1x1_200ms_25sola	EPI_100X_RFP_1x1_200ms_25sola
158	29	11.4370342947829	332	45.2093922348023	1183.36445783133	246.301204819277	2108920	6352.1686746988	297.059093790084	838.58876208903	0	541825	1632.00301204819	757.215278091674	1156.79824329402	0	NaN	NaN	NaN	NaN	NaN	297.630457361881	0.948372227664098	28.9378613373424	11.9116655426847	9.90774593479929	2.71144360444945	0.045978749085631	0.0194712919284568	1	1.02262964099211	2231.03321229843	1	9760.63554216867	1	1	1	7	2019-03-29T16:02:20.179	NG_ecoli_LTEE_871_DM0	500	866	160.2	DIA_100X_EMPTY_1x1_100ms	54b799c3-7167-4890-805a-c1b636a0116e	EPI_100X_YFP_1x1_200ms_25sola	EPI_100X_RFP_1x1_200ms_25sola
159	68	14.889323481748	1013	39.4016725652033	1190.35538005923	1539.82823297137	26935826	26590.1539980257	297.059093790084	838.58876208903	0	536701	529.813425468904	757.215278091674	1156.79824329402	0	NaN	NaN	NaN	NaN	NaN	759.564431405072	0.886700885717987	66.0972878803765	13.8008435230227	11.2244680906764	2.42502479034755	0.0268659133645184	0.0093964712215305	2	1.00683135052002	6540.41130364863	0	9598.21322803554	1	1	1	7	2019-03-29T16:02:20.179	NG_ecoli_LTEE_871_DM0	500	866	160.2	DIA_100X_EMPTY_1x1_100ms	3626b095-e0c1-44e4-8371-26368e0286b4	EPI_100X_YFP_1x1_200ms_25sola	EPI_100X_RFP_1x1_200ms_25sola
160	42	13.5163498227564	568	44.1448296275494	1195.51584507042	752.933098591549	2505461	4411.02288732394	297.059093790084	838.58876208903	0	1106048	1947.2676056338	757.215278091674	1156.79824329402	0	NaN	NaN	NaN	NaN	NaN	467.908405779201	0.923515481479634	41.1308322255199	13.9945935378742	11.0935104617768	2.87193359096176	0.0302886779152674	0.0100499092002053	2	1.00541475786385	3975.5330921272	0	10031.3257042254	1	1	1	7	2019-03-29T16:02:20.179	NG_ecoli_LTEE_871_DM0	500	866	160.2	DIA_100X_EMPTY_1x1_100ms	bbd1ea14-ece8-4924-ac21-33a22e652dc0	EPI_100X_YFP_1x1_200ms_25sola	EPI_100X_RFP_1x1_200ms_25sola
161	26	11.618010595017	303	43.1505076019616	1186.64686468647	846.415841584158	1624282	5360.66666666667	297.059093790084	838.58876208903	0	119085	393.019801980198	757.215278091674	1156.79824329402	0	NaN	NaN	NaN	NaN	NaN	283.32936331108	0.977824461167714	25.150971132065	12.971034980889	10.919760146116	3.04839054919058	0.0157704846652959	0.00714383459365934	1	1.00225453491595	2355.43345066636	1	9751.69306930693	1	1	1	7	2019-03-29T16:02:20.179	NG_ecoli_LTEE_871_DM0	500	866	160.2	DIA_100X_EMPTY_1x1_100ms	f91f9a38-a790-4ecd-9aea-bdc8f41aceb9	EPI_100X_YFP_1x1_200ms_25sola	EPI_100X_RFP_1x1_200ms_25sola
162	40	14.1227041225672	565	49.5646549985066	1198.86371681416	1267.29911504425	14291701	25295.0460176991	297.059093790084	838.58876208903	0	242038	428.385840707965	757.215278091674	1156.79824329402	0	NaN	NaN	NaN	NaN	NaN	455.653511645595	0.970205705202759	38.3576037417604	13.4628770934502	11.671438065566	2.78845364644728	0.00964768910402447	0.00512863499762891	1	1.00260324402229	4103.83687267792	0	9299.84247787611	1	1	1	7	2019-03-29T16:02:20.179	NG_ecoli_LTEE_871_DM0	500	866	160.2	DIA_100X_EMPTY_1x1_100ms	f5bc4827-f35d-4061-a599-8d88f1811d16	EPI_100X_YFP_1x1_200ms_25sola	EPI_100X_RFP_1x1_200ms_25sola
163	38	12.8509306783792	489	47.7762494549367	1204.50715746421	844.867075664622	1698936	3474.30674846626	297.059093790084	838.58876208903	0	194232	397.20245398773	757.215278091674	1156.79824329402	0	NaN	NaN	NaN	NaN	NaN	414.743685437594	0.974620597540107	35.4513490488229	14.741466565337	11.3084239383771	3.28681245888645	0.0350691494657632	0.0177222028605163	0	1.02386279179514	3560.62970087444	1	9485.94887525562	1	1	1	7	2019-03-29T16:02:20.179	NG_ecoli_LTEE_871_DM0	500	866	160.2	DIA_100X_EMPTY_1x1_100ms	1ae2ba51-3698-4b2d-9a24-fac35f45d0e4	EPI_100X_YFP_1x1_200ms_25sola	EPI_100X_RFP_1x1_200ms_25sola
164	27	10.3336110853018	279	47.313549228044	1214.6523297491	1447.65949820789	83873	300.620071684588	297.059093790084	838.58876208903	0	5988046	21462.5304659498	757.215278091674	1156.79824329402	0	NaN	NaN	NaN	NaN	NaN	260.227233699112	0.990775455695948	26.3246381405215	12.5960619804054	9.63309142474574	2.94006801759334	0.00755211822561345	0.00336849855440864	0	1.00049658571786	1918.59653396755	0	11037.7204301075	1	1	1	7	2019-03-29T16:02:20.179	NG_ecoli_LTEE_871_DM0	500	866	160.2	DIA_100X_EMPTY_1x1_100ms	4e330c79-7b52-4ec0-91c1-e74fcc561854	EPI_100X_YFP_1x1_200ms_25sola	EPI_100X_RFP_1x1_200ms_25sola
165	41	12.7234725203223	522	49.5948553004307	1223.97126436782	265.454022988506	183825	352.155172413793	297.059093790084	838.58876208903	0	18358437	35169.4195402299	757.215278091674	1156.79824329402	0	NaN	NaN	NaN	NaN	NaN	441.294756946617	0.924661596714004	39.6660157024045	13.0760268330314	10.9036248072719	2.55889776330014	0.0164087992583112	0.00896881138054094	0	1.00801356996031	3703.82329587446	0	10753.9731800766	1	1	1	7	2019-03-29T16:02:20.179	NG_ecoli_LTEE_871_DM0	500	866	160.2	DIA_100X_EMPTY_1x1_100ms	b8350c4f-864d-417d-bdc5-0f8898536939	EPI_100X_YFP_1x1_200ms_25sola	EPI_100X_RFP_1x1_200ms_25sola
166	30	13.6991600536658	411	46.1013345486411	1223.99756690998	1027.86861313869	3349678	8150.06812652068	297.059093790084	838.58876208903	0	158701	386.133819951338	757.215278091674	1156.79824329402	0	NaN	NaN	NaN	NaN	NaN	325.235403870467	0.998577484615069	27.3208076296867	14.0563907471756	11.6054607620677	3.39346565929834	0.00615393899390218	0.00287816659527376	1	1.00014856384938	2890.06885542149	0	9330.3698296837	1	1	1	7	2019-03-29T16:02:20.179	NG_ecoli_LTEE_871_DM0	500	866	160.2	DIA_100X_EMPTY_1x1_100ms	57e16296-c777-4b13-b407-2ff0f403aa58	EPI_100X_YFP_1x1_200ms_25sola	EPI_100X_RFP_1x1_200ms_25sola
167	27	12.8910590929009	348	44.302761431446	1223.84482758621	33.5431034482759	13896601	39932.7614942529	297.059093790084	838.58876208903	0	225346	647.545977011494	757.215278091674	1156.79824329402	0	NaN	NaN	NaN	NaN	NaN	291.320584038316	0.999860371125573	24.6672821537865	14.5320561139838	11.2584340646999	3.86057568047604	0.00758818908930406	0.0037846292883496	1	1.00022484500315	2455.65391673021	0	9310.03735632184	1	1	1	7	2019-03-29T16:02:20.179	NG_ecoli_LTEE_871_DM0	500	866	160.2	DIA_100X_EMPTY_1x1_100ms	d5ce7077-2c9f-4b0f-a615-5601e56b6d9b	EPI_100X_YFP_1x1_200ms_25sola	EPI_100X_RFP_1x1_200ms_25sola
168	28	13.0336381354063	366	41.5558658913844	1252.32513661202	1061.93715846995	647554	1769.27322404372	297.059093790084	838.58876208903	0	139925	382.308743169399	757.215278091674	1156.79824329402	0	NaN	NaN	NaN	NaN	NaN	312.069010299139	0.990053207803921	27.5089346440771	13.2149511547401	11.0041322967203	3.09714724604758	0.0144002267914849	0.00718106826984572	1	1.0006884443784	2616.22600964246	0	9645.86612021858	1	1	1	7	2019-03-29T16:02:20.179	NG_ecoli_LTEE_871_DM0	500	866	160.2	DIA_100X_EMPTY_1x1_100ms	692d3ad0-e3d9-4238-b39f-c1107d7b7ef2	EPI_100X_YFP_1x1_200ms_25sola	EPI_100X_RFP_1x1_200ms_25sola
169	36	13.4640227129611	485	48.3086886198793	1253.7793814433	152.154639175258	5146019	10610.3484536082	297.059093790084	838.58876208903	0	259409	534.863917525773	757.215278091674	1156.79824329402	0	NaN	NaN	NaN	NaN	NaN	384.763250969041	0.947882515904203	35.0688225136425	12.72537089019	10.7078689667493	2.60544209781028	0.0230292826321174	0.011938935198485	0	1.0113578060444	3158.03661865586	0	9442.32577319588	1	1	1	7	2019-03-29T16:02:20.179	NG_ecoli_LTEE_871_DM0	500	866	160.2	DIA_100X_EMPTY_1x1_100ms	b43dd42a-14ab-4041-93e5-d9f6931665d9	EPI_100X_YFP_1x1_200ms_25sola	EPI_100X_RFP_1x1_200ms_25sola
170	48	13.229700877456	635	48.5852443301454	1268.43149606299	898.748031496063	5879767	9259.47559055118	297.059093790084	838.58876208903	0	262398	413.225196850394	757.215278091674	1156.79824329402	0	NaN	NaN	NaN	NaN	NaN	508.138268973859	0.875033889611021	45.9777145396651	13.654814643793	10.8383447716125	2.60260606162869	0.0217032663158955	0.00912317729367149	2	1.00549012565281	4241.9269456948	0	9426.30236220472	1	1	1	7	2019-03-29T16:02:20.179	NG_ecoli_LTEE_871_DM0	500	866	160.2	DIA_100X_EMPTY_1x1_100ms	07baab3e-09a1-490d-a55a-af633f8334c1	EPI_100X_YFP_1x1_200ms_25sola	EPI_100X_RFP_1x1_200ms_25sola
171	26	11.7870480327862	307	44.3904288867735	1283.15309446254	744.00651465798	79830	260.032573289902	297.059093790084	838.58876208903	0	7554206	24606.5342019544	757.215278091674	1156.79824329402	0	NaN	NaN	NaN	NaN	NaN	288.550916836821	0.992948009387435	26.259775185363	12.983172148145	10.5749872045834	3.20017931371966	0.0286418027893178	0.0160505088801712	0	1.01209666268179	2306.43163494662	0	10590.3876221498	1	1	1	7	2019-03-29T16:02:20.179	NG_ecoli_LTEE_871_DM0	500	866	160.2	DIA_100X_EMPTY_1x1_100ms	cfc375db-3013-446d-ab7b-b7c6b7b2e3ab	EPI_100X_YFP_1x1_200ms_25sola	EPI_100X_RFP_1x1_200ms_25sola
172	39	14.2026252765224	554	48.8861934029666	1290.70758122744	433.570397111913	17221137	31085.0848375451	297.059093790084	838.58876208903	0	284405	513.36642599278	757.215278091674	1156.79824329402	0	NaN	NaN	NaN	NaN	NaN	444.475535941577	0.936792037116349	37.2998543690903	13.9357981642674	11.5793222800084	3.00280587875255	0.02557430654654	0.013928282986821	0	1.01700399887094	3927.92603002573	0	9310.1155234657	1	1	1	7	2019-03-29T16:02:20.179	NG_ecoli_LTEE_871_DM0	500	866	160.2	DIA_100X_EMPTY_1x1_100ms	e079218a-4f51-4104-84b5-235a829228da	EPI_100X_YFP_1x1_200ms_25sola	EPI_100X_RFP_1x1_200ms_25sola
173	36	14.7104343833825	530	47.3337218998228	1310.71509433962	1063.17547169811	13038211	24600.3981132075	297.059093790084	838.58876208903	0	237977	449.01320754717	757.215278091674	1156.79824329402	0	NaN	NaN	NaN	NaN	NaN	412.433252261571	0.945841233714604	34.3372691738485	14.2642551083819	11.7734899762387	2.81442889404305	0.0102415529487737	0.00436596310823375	2	1.00171426881683	3738.2304532156	0	9904.56226415094	1	1	1	7	2019-03-29T16:02:20.179	NG_ecoli_LTEE_871_DM0	500	866	160.2	DIA_100X_EMPTY_1x1_100ms	3d07b634-2203-4e35-991c-1fae326e8771	EPI_100X_YFP_1x1_200ms_25sola	EPI_100X_RFP_1x1_200ms_25sola
174	30	14.3384586698519	432	41.8537782032334	1320.0162037037	1437.7337962963	937196	2169.43518518519	297.059093790084	838.58876208903	0	234337	542.446759259259	757.215278091674	1156.79824329402	0	NaN	NaN	NaN	NaN	NaN	342.459307409751	0.999225372419795	27.9814521177017	14.4503450182803	11.8239094746401	3.67898048448487	0.00830422224859704	0.00445750000393268	1	1.00026961144855	3072.43230070269	0	9261.97222222222	1	1	1	7	2019-03-29T16:02:20.179	NG_ecoli_LTEE_871_DM0	500	866	160.2	DIA_100X_EMPTY_1x1_100ms	6c15b459-b005-4e03-8c59-d98d1888e157	EPI_100X_YFP_1x1_200ms_25sola	EPI_100X_RFP_1x1_200ms_25sola
175	50	13.8188071072112	691	49.4856269489096	1345.46164978292	250.463096960926	22312074	32289.5426917511	297.059093790084	838.58876208903	0	391301	566.282199710564	757.215278091674	1156.79824329402	0	NaN	NaN	NaN	NaN	NaN	566.485229299516	0.911879148996708	48.3471220151715	13.9041485929429	11.4528312690716	2.78353793860045	0.018663716954702	0.00772443005882914	1	1.00591749957217	4980.65239550471	0	9389.2474674385	1	1	1	7	2019-03-29T16:02:20.179	NG_ecoli_LTEE_871_DM0	500	866	160.2	DIA_100X_EMPTY_1x1_100ms	45d72a4c-d6e9-4212-a4c9-1e6c87b463c0	EPI_100X_YFP_1x1_200ms_25sola	EPI_100X_RFP_1x1_200ms_25sola
176	29	14.3258935290385	416	46.3033660470896	1334.80528846154	1658.41346153846	1380180	3317.74038461538	297.059093790084	838.58876208903	0	324208	779.346153846154	757.215278091674	1156.79824329402	0	NaN	NaN	NaN	NaN	NaN	325.912662701731	0.999878366461902	26.9725677229937	14.4955790047607	11.8224498480668	3.53280965793839	0.00370667624799815	0.00175485258866144	1	1.00005099892858	2960.92314169279	0	9293.91586538462	1	1	1	7	2019-03-29T16:02:20.179	NG_ecoli_LTEE_871_DM0	500	866	160.2	DIA_100X_EMPTY_1x1_100ms	ba133893-25a6-49e9-8f54-296f708da612	EPI_100X_YFP_1x1_200ms_25sola	EPI_100X_RFP_1x1_200ms_25sola
177	40	13.3498653442428	534	48.1646998482364	1334.16479400749	1866.82209737828	2320445	4345.40262172285	297.059093790084	838.58876208903	0	292242	547.269662921348	757.215278091674	1156.79824329402	0	NaN	NaN	NaN	NaN	NaN	422.373429223312	0.943191916710772	39.135586351661	12.5143536412397	10.4471541225487	2.68519308512297	0.0173821357886868	0.00848363523984262	1	1.00296392707232	3354.73121610138	0	9587.31835205993	1	1	1	7	2019-03-29T16:02:20.179	NG_ecoli_LTEE_871_DM0	500	866	160.2	DIA_100X_EMPTY_1x1_100ms	c348886b-1990-46ba-bb56-74282d031f45	EPI_100X_YFP_1x1_200ms_25sola	EPI_100X_RFP_1x1_200ms_25sola
178	30	13.7941038310128	420	36.8375153480726	1344.6880952381	131.992857142857	861503	2051.19761904762	297.059093790084	838.58876208903	0	227514	541.7	757.215278091674	1156.79824329402	0	NaN	NaN	NaN	NaN	NaN	324.89117387947	0.999002708690031	27.8829129041141	13.5860089827927	11.3775761850954	3.31724943495391	0.0012990486331927	0.000659693644883602	2	1.00001387818626	2834.83331561665	0	9178.80238095238	1	1	1	7	2019-03-29T16:02:20.179	NG_ecoli_LTEE_871_DM0	500	866	160.2	DIA_100X_EMPTY_1x1_100ms	296202ca-8684-4f03-b02b-68d53fa16c5b	EPI_100X_YFP_1x1_200ms_25sola	EPI_100X_RFP_1x1_200ms_25sola
179	28	12.6751282526047	355	47.5977039933757	1340.74929577465	467.09014084507	10924814	30774.123943662	297.059093790084	838.58876208903	0	174997	492.949295774648	757.215278091674	1156.79824329402	0	NaN	NaN	NaN	NaN	NaN	287.889727079495	0.999447223990984	25.3410754770046	13.3970901778298	11.066621052717	3.25777052966756	0.00552858917634348	0.00262232830909284	1	1.00010724990757	2437.50211752397	0	9391.35774647887	1	1	1	7	2019-03-29T16:02:20.179	NG_ecoli_LTEE_871_DM0	500	866	160.2	DIA_100X_EMPTY_1x1_100ms	ea2f1595-0db1-4a02-87e9-5d960010656f	EPI_100X_YFP_1x1_200ms_25sola	EPI_100X_RFP_1x1_200ms_25sola
180	32	12.8259898801882	412	47.0091900498914	1349.14077669903	771.519417475728	2234004	5422.33980582524	297.059093790084	838.58876208903	0	274076	665.233009708738	757.215278091674	1156.79824329402	0	NaN	NaN	NaN	NaN	NaN	338.07599807936	0.990207770063006	30.2717981587784	12.988884724184	10.729425247283	3.24768502819866	0.00357748088869637	0.00167412939316438	1	1.00008703094219	2737.03919771784	0	9377.24514563107	1	1	1	7	2019-03-29T16:02:20.179	NG_ecoli_LTEE_871_DM0	500	866	160.2	DIA_100X_EMPTY_1x1_100ms	ca8a66f5-2d6f-4a86-b5e8-8b580fd13ce5	EPI_100X_YFP_1x1_200ms_25sola	EPI_100X_RFP_1x1_200ms_25sola
181	27	14.2090570389202	384	41.1160531958633	1354.7109375	696.5859375	9391715	24457.5911458333	297.059093790084	838.58876208903	0	242128	630.541666666667	757.215278091674	1156.79824329402	0	NaN	NaN	NaN	NaN	NaN	312.561843318989	0.995581222613361	25.7010474339442	14.0425870997531	11.8251292775381	3.36539436958976	0.0158615232701277	0.00662684862617457	1	1.00192056434762	2822.62055075943	0	9474.6328125	1	1	1	7	2019-03-29T16:02:20.179	NG_ecoli_LTEE_871_DM0	500	866	160.2	DIA_100X_EMPTY_1x1_100ms	0304dd4a-9ee0-41c6-ace9-4c426b23e683	EPI_100X_YFP_1x1_200ms_25sola	EPI_100X_RFP_1x1_200ms_25sola
182	34	13.3717001477143	455	48.6664325561451	1364.25934065934	1236.42637362637	11044310	24273.2087912088	297.059093790084	838.58876208903	0	244395	537.131868131868	757.215278091674	1156.79824329402	0	NaN	NaN	NaN	NaN	NaN	372.690736950905	0.986125928454163	31.8993631066811	13.4776908283093	11.4557124996262	3.04952284631151	0.00872902362939128	0.00354196435345389	2	1.00042975696683	3287.88110984345	0	9249.25054945055	1	1	1	7	2019-03-29T16:02:20.179	NG_ecoli_LTEE_871_DM0	500	866	160.2	DIA_100X_EMPTY_1x1_100ms	6e924f0d-0f45-4618-8b17-ad1c01f4daf3	EPI_100X_YFP_1x1_200ms_25sola	EPI_100X_RFP_1x1_200ms_25sola
183	24	12.4504639394982	300	22.2644395792158	1361.35666666667	1502.11333333333	1235997	4119.99	297.059093790084	838.58876208903	0	179347	597.823333333333	757.215278091674	1156.79824329402	0	NaN	NaN	NaN	NaN	NaN	251.423179925659	0.999882444017462	22.3913445756754	13.7415421537265	10.7021546518168	3.77509722613438	0.00625186321855706	0.00266760672385458	1	1.00021373956123	2014.24595224307	0	9552.21666666667	1	1	1	7	2019-03-29T16:02:20.179	NG_ecoli_LTEE_871_DM0	500	866	160.2	DIA_100X_EMPTY_1x1_100ms	4b8a1429-536d-4865-bba6-4a52357bb6c7	EPI_100X_YFP_1x1_200ms_25sola	EPI_100X_RFP_1x1_200ms_25sola
184	28	14.3404869948112	402	39.0277669165338	1374.15174129353	408.592039800995	6178278	15368.8507462687	297.059093790084	838.58876208903	0	198635	494.116915422886	757.215278091674	1156.79824329402	0	NaN	NaN	NaN	NaN	NaN	323.604239089278	0.999806536434587	26.2297154694239	14.6186699101018	11.7887382082592	3.920432704182	0.0138036152341758	0.00653529632125017	1	1.00205330301874	2862.9786397235	0	8928.25870646766	1	1	1	7	2019-03-29T16:02:20.179	NG_ecoli_LTEE_871_DM0	500	866	160.2	DIA_100X_EMPTY_1x1_100ms	a87648b5-69f8-4948-a819-48d27c199527	EPI_100X_YFP_1x1_200ms_25sola	EPI_100X_RFP_1x1_200ms_25sola
185	35	13.4579235687463	471	48.860864081381	1390.69851380042	1707.63057324841	3787397	8041.18259023355	297.059093790084	838.58876208903	0	237528	504.305732484076	757.215278091674	1156.79824329402	0	NaN	NaN	NaN	NaN	NaN	387.1784689472	0.949662428339907	33.553890524965	13.330536457627	11.2416961602223	2.82498273879518	0.0107620938100128	0.00649935649901572	0	1.00313713560608	3330.40040487493	0	9707.40127388535	1	1	1	7	2019-03-29T16:02:20.179	NG_ecoli_LTEE_871_DM0	500	866	160.2	DIA_100X_EMPTY_1x1_100ms	76815a5e-d731-4df3-8e9b-22f441adbb74	EPI_100X_YFP_1x1_200ms_25sola	EPI_100X_RFP_1x1_200ms_25sola
186	45	13.4864230378163	607	49.5061551075479	1401.20098846787	849.930807248764	3619092	5962.26029654036	297.059093790084	838.58876208903	0	287733	474.02471169687	757.215278091674	1156.79824329402	0	NaN	NaN	NaN	NaN	NaN	480.33431273413	0.957102710577755	43.2233303495316	12.6571516486125	10.9163909874123	2.41309956641019	0.00624898605484526	0.0030809623718622	1	1.00081157713893	4045.44472836058	0	9283.23228995058	1	1	1	7	2019-03-29T16:02:20.179	NG_ecoli_LTEE_871_DM0	500	866	160.2	DIA_100X_EMPTY_1x1_100ms	23d2c838-4991-4876-ae2a-420895b43044	EPI_100X_YFP_1x1_200ms_25sola	EPI_100X_RFP_1x1_200ms_25sola
187	32	13.374315102226	428	47.4343731646186	1423.1261682243	612.252336448598	3402502	7949.77102803738	297.059093790084	838.58876208903	0	236991	553.717289719626	757.215278091674	1156.79824329402	0	NaN	NaN	NaN	NaN	NaN	338.612447970409	0.990611668435763	30.1077402873454	13.1557409418122	10.9238986945101	3.04859263031243	0.00336513619521644	0.00129264490168507	2	1.00004179801231	2821.78142545696	0	9289.1214953271	1	1	1	7	2019-03-29T16:02:20.179	NG_ecoli_LTEE_871_DM0	500	866	160.2	DIA_100X_EMPTY_1x1_100ms	30fb81c3-d97e-45a6-8db4-2a2accdd1b01	EPI_100X_YFP_1x1_200ms_25sola	EPI_100X_RFP_1x1_200ms_25sola
188	32	14.1961296703083	455	46.4923618760365	1434.58021978022	397.448351648352	1234771	2713.78241758242	297.059093790084	838.58876208903	0	309944	681.195604395604	757.215278091674	1156.79824329402	0	NaN	NaN	NaN	NaN	NaN	363.95291245701	0.960713269014974	31.4706032010127	13.3919777518946	11.0673256134386	3.24565061019758	0.017323946196505	0.00652485638466798	1	1.00182071978677	3027.47331396921	0	9715.65274725275	1	1	1	7	2019-03-29T16:02:20.179	NG_ecoli_LTEE_871_DM0	500	866	160.2	DIA_100X_EMPTY_1x1_100ms	08cb75e2-1930-44da-82e8-f1e715dde856	EPI_100X_YFP_1x1_200ms_25sola	EPI_100X_RFP_1x1_200ms_25sola
189	24	9.33242029175862	224	35.9129752902133	1433.91071428571	676.232142857143	57521	256.790178571429	297.059093790084	838.58876208903	0	2965151	13237.28125	757.215278091674	1156.79824329402	0	NaN	NaN	NaN	NaN	NaN	249.00067225789	0.994545248338822	24.0961063994724	12.3257680566681	9.77599694136257	3.31576382515901	0.0724021857223923	0.00354220417590415	1	1.00004678085501	1808.66805309965	0	11589.8526785714	1	1	1	7	2019-03-29T16:02:20.179	NG_ecoli_LTEE_871_DM0	500	866	160.2	DIA_100X_EMPTY_1x1_100ms	d16d6014-5b7c-4ae4-92c4-a87da873de17	EPI_100X_YFP_1x1_200ms_25sola	EPI_100X_RFP_1x1_200ms_25sola
190	25	8.30795240167129	208	12.6203089620392	1441.20192307692	1085.22115384615	202776	974.884615384615	297.059093790084	838.58876208903	0	5460849	26254.0817307692	757.215278091674	1156.79824329402	0	NaN	NaN	NaN	NaN	NaN	248.050081291575	0.976884914082917	26.049218101496	11.5109860149132	9.10305586130903	2.81983614779706	0.0209082626835683	0.00803392757631636	1	1.00242145231648	1695.34851009329	1	11264.3365384615	1	1	1	7	2019-03-29T16:02:20.179	NG_ecoli_LTEE_871_DM0	500	866	160.2	DIA_100X_EMPTY_1x1_100ms	c42fd937-0075-4d6c-9d09-04b8d0d7a9d6	EPI_100X_YFP_1x1_200ms_25sola	EPI_100X_RFP_1x1_200ms_25sola
191	33	14.5735064448053	481	46.8062136969787	1454.97920997921	1074.17879417879	6585054	13690.340956341	297.059093790084	838.58876208903	0	3755022	7806.69854469854	757.215278091674	1156.79824329402	0	NaN	NaN	NaN	NaN	NaN	381.466777707368	0.986662853473906	30.3021816153539	16.4349984191401	12.1137379493806	3.84598653321636	0.0420796935591797	0.0154990309349022	1	1.0143245371367	3492.36902177487	1	9551.95218295218	1	1	1	7	2019-03-29T16:02:20.179	NG_ecoli_LTEE_871_DM0	500	866	160.2	DIA_100X_EMPTY_1x1_100ms	c1eb5e1c-5225-44b6-80ba-d19c3473042d	EPI_100X_YFP_1x1_200ms_25sola	EPI_100X_RFP_1x1_200ms_25sola
192	29	12.4730974437764	362	46.9666720539947	1461.75414364641	336.339779005525	1797809	4966.32320441989	297.059093790084	838.58876208903	0	182063	502.936464088398	757.215278091674	1156.79824329402	0	NaN	NaN	NaN	NaN	NaN	304.909407198571	0.997316444872911	27.7214900505589	12.9357071603487	10.7108836206185	3.07344476833319	0.0119322696009627	0.00542493469165754	1	1.0015476831464	2497.79649917793	0	9259.45303867403	1	1	1	7	2019-03-29T16:02:20.179	NG_ecoli_LTEE_871_DM0	500	866	160.2	DIA_100X_EMPTY_1x1_100ms	c2a4f239-b4a1-4817-adb8-1ccc448828e7	EPI_100X_YFP_1x1_200ms_25sola	EPI_100X_RFP_1x1_200ms_25sola
193	36	12.7506223050487	460	49.3387843659964	1473.93260869565	1199.8	1328972	2889.06956521739	297.059093790084	838.58876208903	0	210478	457.560869565217	757.215278091674	1156.79824329402	0	NaN	NaN	NaN	NaN	NaN	380.353132457964	0.992775044797174	33.8289032839744	12.8782601317164	11.0149824082167	2.87690194021899	0.00518750212924333	0.0020326279288934	1	1.00014935378067	3223.63168316652	0	9081.41304347826	1	1	1	7	2019-03-29T16:02:20.179	NG_ecoli_LTEE_871_DM0	500	866	160.2	DIA_100X_EMPTY_1x1_100ms	e7b95bc1-ca39-4bcc-8116-7b876aa2169e	EPI_100X_YFP_1x1_200ms_25sola	EPI_100X_RFP_1x1_200ms_25sola
194	22	12.1266243358276	267	19.353886324168	1487.4531835206	490.007490636704	87777	328.752808988764	297.059093790084	838.58876208903	0	6865797	25714.595505618	757.215278091674	1156.79824329402	0	NaN	NaN	NaN	NaN	NaN	225.62634641267	0.999871832228233	19.9363421756508	14.3451880064126	10.97580094883	3.76172135585312	0.00217639886668116	0.000887658414015473	1	1.00000843576994	1886.2871447645	0	10637.9850187266	1	1	1	7	2019-03-29T16:02:20.179	NG_ecoli_LTEE_871_DM0	500	866	160.2	DIA_100X_EMPTY_1x1_100ms	23be1315-46a6-40a3-abd3-e9aa5cf7382b	EPI_100X_YFP_1x1_200ms_25sola	EPI_100X_RFP_1x1_200ms_25sola
195	53	11.9789905012719	635	45.7511282345482	1509.51338582677	1590.95590551181	3195719	5032.62834645669	297.059093790084	838.58876208903	0	340313	535.925984251969	757.215278091674	1156.79824329402	0	NaN	NaN	NaN	NaN	NaN	560.504265858191	0.872296434224144	52.0327836951795	12.8980449961414	10.6119335180502	2.2868208705284	0.0189142474278884	0.0101053809984814	2	1.00343986285246	4602.0992785006	1	9595.29606299213	1	1	1	7	2019-03-29T16:02:20.179	NG_ecoli_LTEE_871_DM0	500	866	160.2	DIA_100X_EMPTY_1x1_100ms	a38ee36a-2b87-4327-be64-ef37687a42ac	EPI_100X_YFP_1x1_200ms_25sola	EPI_100X_RFP_1x1_200ms_25sola
196	29	14.3232098490783	416	37.1773584185081	1497.10576923077	1536.09375	12480711	30001.7091346154	297.059093790084	838.58876208903	0	228778	549.947115384615	757.215278091674	1156.79824329402	0	NaN	NaN	NaN	NaN	NaN	321.240032366571	0.982394541949091	27.5230392646606	13.4554320022282	11.3417450298685	3.13161996361145	0.0168580888276231	0.00909627829958022	1	1.00111130206079	2780.64809836749	0	9559.17548076923	1	1	1	7	2019-03-29T16:02:20.179	NG_ecoli_LTEE_871_DM0	500	866	160.2	DIA_100X_EMPTY_1x1_100ms	7a88d5d6-c9f8-46ea-96c4-c79e21ab678e	EPI_100X_YFP_1x1_200ms_25sola	EPI_100X_RFP_1x1_200ms_25sola
197	38	12.4303131902164	473	41.7900343781215	1526.32980972516	1601.79704016913	5680212	12008.9048625793	297.059093790084	838.58876208903	0	230795	487.938689217759	757.215278091674	1156.79824329402	0	NaN	NaN	NaN	NaN	NaN	418.353202721385	0.90577802767215	36.316376408286	13.9213955421684	11.1650318646967	2.95389096155724	0.0513240178754734	0.0192530604936118	1	1.021159768032	3555.5953036295	1	9860.10570824524	1	1	1	7	2019-03-29T16:02:20.179	NG_ecoli_LTEE_871_DM0	500	866	160.2	DIA_100X_EMPTY_1x1_100ms	ebc4939a-d49e-4c9b-8357-f171e69505bb	EPI_100X_YFP_1x1_200ms_25sola	EPI_100X_RFP_1x1_200ms_25sola
198	24	13.1159022942857	315	33.8686166679101	1529.42857142857	1917.09206349206	100854	320.171428571429	297.059093790084	838.58876208903	0	13623499	43249.2031746032	757.215278091674	1156.79824329402	0	NaN	NaN	NaN	NaN	NaN	254.909681320263	0.990653334386589	22.4777261263329	13.2486064378798	10.7103885378331	3.48156642663035	0.0469612666738287	0.0258645391531927	0	1.02394580998866	2025.12907320351	0	10050.8158730159	1	1	1	7	2019-03-29T16:02:20.179	NG_ecoli_LTEE_871_DM0	500	866	160.2	DIA_100X_EMPTY_1x1_100ms	f6549f7b-d79c-4095-9b52-87fa3dc25df6	EPI_100X_YFP_1x1_200ms_25sola	EPI_100X_RFP_1x1_200ms_25sola
199	38	14.9407170990012	568	48.5161232012439	1537.11971830986	561.661971830986	21041843	37045.4982394366	297.059093790084	838.58876208903	0	326527	574.871478873239	757.215278091674	1156.79824329402	0	NaN	NaN	NaN	NaN	NaN	457.980622023569	0.951335180298742	37.4592229696824	13.8150272995329	11.9514098185284	2.81799653206625	0.0256660174614664	0.017508989639218	0	1.02548631163127	4202.29874307141	0	9215.33802816901	1	1	1	7	2019-03-29T16:02:20.179	NG_ecoli_LTEE_871_DM0	500	866	160.2	DIA_100X_EMPTY_1x1_100ms	038a1d4e-43d9-4ae3-acaa-16dd80555d64	EPI_100X_YFP_1x1_200ms_25sola	EPI_100X_RFP_1x1_200ms_25sola
200	31	12.6899458482232	394	46.9577117900814	1541.01015228426	1790.94416243655	14106762	35803.9644670051	297.059093790084	838.58876208903	0	400112	1015.51269035533	757.215278091674	1156.79824329402	0	NaN	NaN	NaN	NaN	NaN	329.869561229955	0.985469609357298	29.599901180482	12.9108538509423	10.6744815740537	3.19779298776493	0.0154558104978649	0.00600225809152734	1	1.00144717848931	2648.94978913789	0	9529.96954314721	1	1	1	7	2019-03-29T16:02:20.179	NG_ecoli_LTEE_871_DM0	500	866	160.2	DIA_100X_EMPTY_1x1_100ms	d9bfa74b-f5d1-445f-af59-0a9457143333	EPI_100X_YFP_1x1_200ms_25sola	EPI_100X_RFP_1x1_200ms_25sola
201	35	13.3993093516186	469	49.2680684032764	1541.48187633262	785.90618336887	5486005	11697.2388059701	297.059093790084	838.58876208903	0	332278	708.481876332623	757.215278091674	1156.79824329402	0	NaN	NaN	NaN	NaN	NaN	372.342058363685	0.961457990004534	33.6137438808392	13.1570656994557	10.8027423378496	2.74099937995768	0.00804783458803065	0.00473325147311966	1	1.00046756905773	3080.88014427479	0	9494.72707889126	1	1	1	7	2019-03-29T16:02:20.179	NG_ecoli_LTEE_871_DM0	500	866	160.2	DIA_100X_EMPTY_1x1_100ms	7a858914-382d-4845-9798-affe247d632d	EPI_100X_YFP_1x1_200ms_25sola	EPI_100X_RFP_1x1_200ms_25sola
202	37	12.9944614612003	481	49.1737776062787	1567.4553014553	1444.28066528067	17734031	36869.0873180873	297.059093790084	838.58876208903	0	294170	611.580041580042	757.215278091674	1156.79824329402	0	NaN	NaN	NaN	NaN	NaN	414.910158290508	0.946873945164969	35.6802404890446	13.8788362260854	11.2548443150126	2.80779309682874	0.0509534538585044	0.0201679314577022	0	1.02849396033307	3549.74076575791	1	9782.26611226611	1	1	1	7	2019-03-29T16:02:20.179	NG_ecoli_LTEE_871_DM0	500	866	160.2	DIA_100X_EMPTY_1x1_100ms	635e2b9a-d591-4781-8f5c-b605f6bdaf7a	EPI_100X_YFP_1x1_200ms_25sola	EPI_100X_RFP_1x1_200ms_25sola
203	27	12.8540668350784	347	39.8109146637857	1566.03746397695	1426.94812680115	5429085	15645.7780979827	297.059093790084	838.58876208903	0	201756	581.42939481268	757.215278091674	1156.79824329402	0	NaN	NaN	NaN	NaN	NaN	300.924913395815	0.983869434057298	24.4231885448979	13.9649373910895	11.7162910379881	3.47712934102021	0.0523421301506336	0.0244515759638632	1	1.02468171154888	2633.131484487	1	9655.95100864553	1	1	1	7	2019-03-29T16:02:20.179	NG_ecoli_LTEE_871_DM0	500	866	160.2	DIA_100X_EMPTY_1x1_100ms	65843721-7e4d-48d9-b1a6-10fa5bf3f863	EPI_100X_YFP_1x1_200ms_25sola	EPI_100X_RFP_1x1_200ms_25sola
204	31	13.9706618778773	433	47.9848522549152	1570.75750577367	1062.80369515012	2121008	4898.40184757506	297.059093790084	838.58876208903	0	211032	487.37182448037	757.215278091674	1156.79824329402	0	NaN	NaN	NaN	NaN	NaN	344.428182540403	0.989422395565534	28.9108055124705	13.5570219717944	11.5418426821098	3.19123495197909	0.0188863132311191	0.00828586924634031	1	1.00198386843776	3024.82584059213	0	9468.28406466513	1	1	1	7	2019-03-29T16:02:20.179	NG_ecoli_LTEE_871_DM0	500	866	160.2	DIA_100X_EMPTY_1x1_100ms	65d0927f-ec5a-4fce-a7e5-eeafc6762f0c	EPI_100X_YFP_1x1_200ms_25sola	EPI_100X_RFP_1x1_200ms_25sola
205	33	10.97856727026	363	47.2626243474078	1574.01101928375	1808.90633608815	7095572	19547.0303030303	297.059093790084	838.58876208903	0	866940	2388.26446280992	757.215278091674	1156.79824329402	0	NaN	NaN	NaN	NaN	NaN	327.211051831763	0.986531017041543	32.5749345060998	11.2451428995665	9.77067820268731	2.54542388135546	0.00619710190724418	0.00328281226513107	1	1.00021125614538	2442.43408823903	1	10038.5674931129	1	1	1	7	2019-03-29T16:02:20.179	NG_ecoli_LTEE_871_DM0	500	866	160.2	DIA_100X_EMPTY_1x1_100ms	03c505e7-e1b2-4514-898a-a6921da335d7	EPI_100X_YFP_1x1_200ms_25sola	EPI_100X_RFP_1x1_200ms_25sola
206	21	11.1996478744095	236	-23.9824100286056	1578.46186440678	1978.89406779661	6640656	28138.3728813559	297.059093790084	838.58876208903	0	194566	824.432203389831	757.215278091674	1156.79824329402	0	NaN	NaN	NaN	NaN	NaN	222.065452371336	0.999692095119717	21.1062018371346	12.7122139938459	9.88175657422192	3.66330394001129	0.115904061150337	0.00514833630137324	1	1.0002081034932	1618.70709761749	1	9970.93220338983	1	1	1	7	2019-03-29T16:02:20.179	NG_ecoli_LTEE_871_DM0	500	866	160.2	DIA_100X_EMPTY_1x1_100ms	0e5d42e9-4e03-4edb-a14f-3bdbecad6f1d	EPI_100X_YFP_1x1_200ms_25sola	EPI_100X_RFP_1x1_200ms_25sola
[truncated: 1,775 more rows]
