# Supplementary material for: Genomic and phenotypic evolution of Escherichia coli in a novel citrate-only resource environment
Source: eLife. 2020 May 29;9:e55414. doi: 10.7554/eLife.55414 (PMC7299349; doi:10.7554/eLife.55414)
Supplement: Figure 10—source data 3. [file elife-55414-fig10-data3.zip › 20190329_NG_ecoli_LTEE_871_DM25_001.superSegger.txt]

CellID	LongAxis	ShortAxis	Area	RegionScore	XPosition	YPosition	Fluor1Sum	Fluor1Mean	Fluor1Background	Fluor1BgStd	Fluor1FociNumber	Fluor2Sum	Fluor2Mean	Fluor2Background	Fluor2BgStd	Fluor2FociNumber	Fluor3Sum	Fluor3Mean	Fluor3Background	Fluor3BgStd	Fluor3FociNumber	MeshArea	MeshSolidity	MeshAxisLength	MeshRibsLengthMax	MeshRibsLengthMean	MeshRibsLengthStd	MeshCurvatureMax	MeshCurvatureMean	MeshCurvatureInflection	MeshSinuosity	MeshVolume	NumOfNeighbors	RegionGrayVal	TimeFrames	AgeFrames	RelativeAge	xyFolder	DateTime	Folder	StageXposition	StageYposition	StageZposition	PhaseConfig	UUID	Fluo1Config	Fluo2Config	Fluo3Config
1	27	12.1862326907055	330	42.9655164812009	23.3515151515152	759.687878787879	1770022	5363.70303030303	34.0849148304302	67.6929849095609	2	131324	397.951515151515	364.781955885811	456.002943599508	0	NaN	NaN	NaN	NaN	NaN	296.378184162527	0.991469075538156	27.1837402015298	12.4741192555287	10.5942795173907	2.94100545631145	0.00937657705616947	0.0038018629158468	1	1.00063349355276	2396.30418645206	0	8508.54242424243	1	1	1	1	2019-03-29T15:20:34.720	NG_ecoli_LTEE_871_DM25	-0	-0	162.9	DIA_100X_EMPTY_1x1_100ms	7ffb98a1-d23f-4971-99b1-f20cac4ab187	EPI_100X_YFP_1x1_200ms_25sola	EPI_100X_RFP_1x1_200ms_25sola
2	39	11.1699153749818	437	47.8340071810683	94.5034324942792	2040.02059496567	3527835	8072.84897025172	34.0849148304302	67.6929849095609	2	267701	612.588100686499	364.781955885811	456.002943599508	0	NaN	NaN	NaN	NaN	NaN	NaN	NaN	NaN	NaN	NaN	NaN	NaN	NaN	NaN	NaN	NaN	0	8484.59038901602	1	1	1	1	2019-03-29T15:20:34.720	NG_ecoli_LTEE_871_DM25	-0	-0	162.9	DIA_100X_EMPTY_1x1_100ms	17dc859c-23b2-4a09-af66-c3509e9489ed	EPI_100X_YFP_1x1_200ms_25sola	EPI_100X_RFP_1x1_200ms_25sola
3	26	11.1585374414722	290	44.2936281804339	121.010344827586	315.71724137931	943031	3251.83103448276	34.0849148304302	67.6929849095609	2	122992	424.110344827586	364.781955885811	456.002943599508	0	NaN	NaN	NaN	NaN	NaN	262.904981776323	0.994489075283384	25.3747387512816	11.9745612591269	9.94938276696392	3.0375732320895	0.0119483478430481	0.00526674510842232	1	1.00129814408526	1972.80308874268	0	8640.75172413793	1	1	1	1	2019-03-29T15:20:34.720	NG_ecoli_LTEE_871_DM25	-0	-0	162.9	DIA_100X_EMPTY_1x1_100ms	1e844e99-74ff-41d1-bb05-279262564cdf	EPI_100X_YFP_1x1_200ms_25sola	EPI_100X_RFP_1x1_200ms_25sola
4	27	12.7781059715863	345	41.1060061995286	150.11884057971	1009.05217391304	47006	136.249275362319	34.0849148304302	67.6929849095609	1	10738910	31127.2753623188	364.781955885811	456.002943599508	2	NaN	NaN	NaN	NaN	NaN	328.201513871559	0.985349725994603	27.1879901763298	14.7788828966077	11.5355295610507	3.64743936451254	0.0449141312700565	0.0193580892776387	1	1.02074309843533	2841.46334893359	0	9612.33333333333	1	1	1	1	2019-03-29T15:20:34.720	NG_ecoli_LTEE_871_DM25	-0	-0	162.9	DIA_100X_EMPTY_1x1_100ms	8d1b0e8d-9d60-4b00-b85a-17052937558e	EPI_100X_YFP_1x1_200ms_25sola	EPI_100X_RFP_1x1_200ms_25sola
5	27	12.53986661027	339	41.61105797319	203.766961651917	548.964601769911	627900	1852.21238938053	34.0849148304302	67.6929849095609	2	139393	411.188790560472	364.781955885811	456.002943599508	0	NaN	NaN	NaN	NaN	NaN	294.887513615856	0.99142745404894	26.3677604679706	12.9202757169708	10.7446760148322	3.22660204983116	0.0155196129928436	0.00670783662237783	1	1.00218699967529	2390.83593923493	0	8377.70206489676	1	1	1	1	2019-03-29T15:20:34.720	NG_ecoli_LTEE_871_DM25	-0	-0	162.9	DIA_100X_EMPTY_1x1_100ms	50de82c6-1d9e-4f3e-9d38-089a3b87fe9c	EPI_100X_YFP_1x1_200ms_25sola	EPI_100X_RFP_1x1_200ms_25sola
6	23	12.7234810403946	293	22.8402164920719	202.266211604096	809.532423208191	413705	1411.96245733788	34.0849148304302	67.6929849095609	2	121561	414.883959044369	364.781955885811	456.002943599508	0	NaN	NaN	NaN	NaN	NaN	253.811835168271	0.999744810463331	21.9058826733983	14.0083291635688	11.0924039096356	3.69478026040398	0.0179878835128502	0.00983679880842932	0	1.00317915711228	2116.90802417305	0	8114.8361774744	1	1	1	1	2019-03-29T15:20:34.720	NG_ecoli_LTEE_871_DM25	-0	-0	162.9	DIA_100X_EMPTY_1x1_100ms	c9944242-8c29-4109-8e7b-065b04dd6366	EPI_100X_YFP_1x1_200ms_25sola	EPI_100X_RFP_1x1_200ms_25sola
7	25	12.6171002306642	316	41.0366904696774	231.787974683544	693.560126582278	1110373	3513.83860759494	34.0849148304302	67.6929849095609	2	102634	324.791139240506	364.781955885811	456.002943599508	0	NaN	NaN	NaN	NaN	NaN	292.627614656849	0.997000227864288	25.2585962676975	13.3156473762512	11.2452018522581	3.23703824963834	0.00761937260948914	0.00331823940984991	1	1.00047199275564	2508.61262448406	0	8578.55063291139	1	1	1	1	2019-03-29T15:20:34.720	NG_ecoli_LTEE_871_DM25	-0	-0	162.9	DIA_100X_EMPTY_1x1_100ms	3e0abf55-83c1-4e08-b2be-6dcc36bd008c	EPI_100X_YFP_1x1_200ms_25sola	EPI_100X_RFP_1x1_200ms_25sola
8	49	11.1545852972529	547	49.5369616890372	255.526508226691	1121.2029250457	665846	1217.26873857404	34.0849148304302	67.6929849095609	4	194504	355.583180987203	364.781955885811	456.002943599508	0	NaN	NaN	NaN	NaN	NaN	495.373992325868	0.924316996219371	49.5982395669803	11.5253254323566	9.72014094279617	2.21653539491533	0.0100572465900699	0.00444877854517142	2	1.00190661434673	3680.45293053493	0	8548.70383912249	1	1	1	1	2019-03-29T15:20:34.720	NG_ecoli_LTEE_871_DM25	-0	-0	162.9	DIA_100X_EMPTY_1x1_100ms	1afcb6f0-3ed2-4751-a6f8-bf364a08f622	EPI_100X_YFP_1x1_200ms_25sola	EPI_100X_RFP_1x1_200ms_25sola
9	22	10.9985772544962	247	-22.9224549680524	307.141700404858	1224.47368421053	349726	1415.89473684211	34.0849148304302	67.6929849095609	2	97234	393.65991902834	364.781955885811	456.002943599508	0	NaN	NaN	NaN	NaN	NaN	242.641688705486	0.997518780022997	23.7235376079379	12.0272715867381	9.91886436074618	2.99553513063456	0.014976600255937	0.00794088781970691	0	1.00244999728732	1833.12987294382	2	8261.99190283401	1	1	1	1	2019-03-29T15:20:34.720	NG_ecoli_LTEE_871_DM25	-0	-0	162.9	DIA_100X_EMPTY_1x1_100ms	cac18651-98b0-45f8-bbad-0e1d0ede7d78	EPI_100X_YFP_1x1_200ms_25sola	EPI_100X_RFP_1x1_200ms_25sola
10	21	10.1404081457396	213	3.14101564233191	309.910798122066	1203.74178403756	396911	1863.43192488263	34.0849148304302	67.6929849095609	2	99041	464.981220657277	364.781955885811	456.002943599508	0	NaN	NaN	NaN	NaN	NaN	222.549371701966	0.999565107273873	21.1607966719105	12.7224994333796	10.1172357030034	3.30694857819913	0.00305388709922299	0.00184031988774123	0	1.00008728689091	1701.16183718982	2	8589.84037558685	1	1	1	1	2019-03-29T15:20:34.720	NG_ecoli_LTEE_871_DM25	-0	-0	162.9	DIA_100X_EMPTY_1x1_100ms	0d5367e9-604b-4273-9946-c7cb0ae3881c	EPI_100X_YFP_1x1_200ms_25sola	EPI_100X_RFP_1x1_200ms_25sola
11	21	11.4412020251707	242	0.23407934412667	320.735537190083	1214.55371900826	345435	1427.4173553719	34.0849148304302	67.6929849095609	3	472115	1950.88842975207	364.781955885811	456.002943599508	2	NaN	NaN	NaN	NaN	NaN	242.914549349147	0.991672679208344	21.8409148666876	12.888095786555	10.7323402042199	3.20606226612011	0.0350613902824352	0.0195932092655017	0	1.012391282213	1975.82997253475	2	9090.95041322314	1	1	1	1	2019-03-29T15:20:34.720	NG_ecoli_LTEE_871_DM25	-0	-0	162.9	DIA_100X_EMPTY_1x1_100ms	10e8778e-e5f9-4b63-b622-4800d5540deb	EPI_100X_YFP_1x1_200ms_25sola	EPI_100X_RFP_1x1_200ms_25sola
12	27	11.9358215333252	323	43.4347289469484	329.012383900929	1915.99380804954	315337	976.275541795666	34.0849148304302	67.6929849095609	3	144137	446.244582043344	364.781955885811	456.002943599508	0	NaN	NaN	NaN	NaN	NaN	289.481604157712	0.988527246056157	26.703083864714	12.7862681480079	10.535554178366	2.92032645081365	0.0103913946400612	0.00593385504191167	0	1.00161158316502	2327.90938204679	0	8516.23219814242	1	1	1	1	2019-03-29T15:20:34.720	NG_ecoli_LTEE_871_DM25	-0	-0	162.9	DIA_100X_EMPTY_1x1_100ms	bd8aaa61-b1f0-4011-9cc3-eb1f20c3c91e	EPI_100X_YFP_1x1_200ms_25sola	EPI_100X_RFP_1x1_200ms_25sola
13	29	13.3327072362725	387	45.8764534343534	348.322997416021	380.15503875969	661045	1708.12661498708	34.0849148304302	67.6929849095609	3	156435	404.22480620155	364.781955885811	456.002943599508	0	NaN	NaN	NaN	NaN	NaN	336.278311949419	0.990696925841344	28.8008659785837	13.7074019990908	11.3926038611705	3.12765653499708	0.00183071312743623	0.000721000027601127	2	1.00000867447434	2935.90109331046	0	8082.19379844961	1	1	1	1	2019-03-29T15:20:34.720	NG_ecoli_LTEE_871_DM25	-0	-0	162.9	DIA_100X_EMPTY_1x1_100ms	81e2d78a-b43f-4c52-b78f-1bf7acd609fd	EPI_100X_YFP_1x1_200ms_25sola	EPI_100X_RFP_1x1_200ms_25sola
14	33	12.7886127533818	422	48.6983734317772	405.618483412322	599.530805687204	208168	493.289099526066	34.0849148304302	67.6929849095609	3	169330	401.255924170616	364.781955885811	456.002943599508	0	NaN	NaN	NaN	NaN	NaN	353.86527253242	0.980859692218226	31.7321775414317	13.2886129684597	10.8897845229325	2.87402028479531	0.00320477145636256	0.00164098982385952	1	1.00017088021127	2955.48207504456	0	8177.14454976303	1	1	1	1	2019-03-29T15:20:34.720	NG_ecoli_LTEE_871_DM25	-0	-0	162.9	DIA_100X_EMPTY_1x1_100ms	39b70584-3dd9-4f98-83a2-e899f7c1d012	EPI_100X_YFP_1x1_200ms_25sola	EPI_100X_RFP_1x1_200ms_25sola
15	35	12.9395908093462	453	47.8319063924263	409.348785871965	979.501103752759	462048	1019.97350993377	34.0849148304302	67.6929849095609	2	137511	303.556291390728	364.781955885811	456.002943599508	0	NaN	NaN	NaN	NaN	NaN	395.843131701467	0.956287565886328	33.5809762033308	14.157752956135	11.5310295119935	2.81964329250895	0.0191817716611908	0.00761831853417391	2	1.00105757531733	3506.86756795626	0	8292.70198675497	1	1	1	1	2019-03-29T15:20:34.720	NG_ecoli_LTEE_871_DM25	-0	-0	162.9	DIA_100X_EMPTY_1x1_100ms	d75e37fc-2e7a-403b-b628-e25b2656784e	EPI_100X_YFP_1x1_200ms_25sola	EPI_100X_RFP_1x1_200ms_25sola
16	35	14.0954011438027	493	48.6300187575547	478.722109533469	1192.77687626775	4989852	10121.4036511156	34.0849148304302	67.6929849095609	3	159099	322.716024340771	364.781955885811	456.002943599508	0	NaN	NaN	NaN	NaN	NaN	423.466346888695	0.97793901682772	33.5751073960659	14.6265063399292	12.2013973657532	3.30838133458591	0.0281810738360876	0.0115632917924681	1	1.00434662750993	3925.78430246423	0	8027.14807302231	1	1	1	1	2019-03-29T15:20:34.720	NG_ecoli_LTEE_871_DM25	-0	-0	162.9	DIA_100X_EMPTY_1x1_100ms	09fe94f5-fb69-417e-8072-7abef05e5459	EPI_100X_YFP_1x1_200ms_25sola	EPI_100X_RFP_1x1_200ms_25sola
17	24	13.9841748066585	336	-20.1504039230126	472.497023809524	435.604166666667	334495	995.520833333333	34.0849148304302	67.6929849095609	3	236679	704.401785714286	364.781955885811	456.002943599508	0	NaN	NaN	NaN	NaN	NaN	284.531812193302	0.99993376117347	23.2879681357707	14.7690238186411	11.8520963652784	3.77081732927254	0.00434030432594535	0.0018019300773577	1	1.00007480745601	2569.2823141551	0	8335.625	1	1	1	1	2019-03-29T15:20:34.720	NG_ecoli_LTEE_871_DM25	-0	-0	162.9	DIA_100X_EMPTY_1x1_100ms	40fcc50d-5421-48da-b99a-3a5913df9715	EPI_100X_YFP_1x1_200ms_25sola	EPI_100X_RFP_1x1_200ms_25sola
18	35	13.1460001277965	461	48.0264640773316	489.353579175705	157.770065075922	597364	1295.80043383948	34.0849148304302	67.6929849095609	2	545130	1182.49457700651	364.781955885811	456.002943599508	0	NaN	NaN	NaN	NaN	NaN	393.456779864397	0.941582020367299	34.2660710378956	13.7632475192326	11.1275542145823	2.99453288561307	0.0160251878498407	0.00694455866905519	1	1.00246121517439	3332.37317666096	0	8088.68112798265	1	1	1	1	2019-03-29T15:20:34.720	NG_ecoli_LTEE_871_DM25	-0	-0	162.9	DIA_100X_EMPTY_1x1_100ms	834d8445-1d31-4a9e-bef6-a946283211d4	EPI_100X_YFP_1x1_200ms_25sola	EPI_100X_RFP_1x1_200ms_25sola
19	34	13.2872356564971	452	48.0875472795029	549.048672566372	1758.0796460177	1146876	2537.33628318584	34.0849148304302	67.6929849095609	3	155169	343.294247787611	364.781955885811	456.002943599508	0	NaN	NaN	NaN	NaN	NaN	389.744874414986	0.970285562000055	32.6680260901053	14.1907533787015	11.5313211048034	3.16978380237677	0.0282323562539384	0.00969978537127346	1	1.00661119007093	3411.70055978521	0	8190.91592920354	1	1	1	1	2019-03-29T15:20:34.720	NG_ecoli_LTEE_871_DM25	-0	-0	162.9	DIA_100X_EMPTY_1x1_100ms	46d94fa2-c38f-4e64-a2fe-70384bb8678a	EPI_100X_YFP_1x1_200ms_25sola	EPI_100X_RFP_1x1_200ms_25sola
20	28	11.9467029464803	335	46.7668968203519	570.638805970149	231.558208955224	500896	1495.21194029851	34.0849148304302	67.6929849095609	4	113994	340.280597014925	364.781955885811	456.002943599508	0	NaN	NaN	NaN	NaN	NaN	293.342867570155	0.979616022849161	27.6428203573482	12.1823753172477	10.2887035512217	2.84807856330414	0.00253451319696187	0.00129236657942739	0	1.00007333387038	2298.23027237629	0	8504.73432835821	1	1	1	1	2019-03-29T15:20:34.720	NG_ecoli_LTEE_871_DM25	-0	-0	162.9	DIA_100X_EMPTY_1x1_100ms	2cf8d108-cef4-4fbc-8b88-ea27b3ed5d40	EPI_100X_YFP_1x1_200ms_25sola	EPI_100X_RFP_1x1_200ms_25sola
21	24	11.4353459615465	275	40.7686216851087	581.421818181818	1913.47636363636	754014	2741.86909090909	34.0849148304302	67.6929849095609	2	118404	430.56	364.781955885811	456.002943599508	0	NaN	NaN	NaN	NaN	NaN	264.01767049874	0.994150490173496	25.0135187119069	12.158599326921	10.1806311984769	2.99347258800069	0.011869815008003	0.00515774005821929	1	1.00073718442957	2036.17021714573	0	8822.56	1	1	1	1	2019-03-29T15:20:34.720	NG_ecoli_LTEE_871_DM25	-0	-0	162.9	DIA_100X_EMPTY_1x1_100ms	bc3d9b5c-023e-4792-a5b5-97879f822ae0	EPI_100X_YFP_1x1_200ms_25sola	EPI_100X_RFP_1x1_200ms_25sola
22	24	11.640704118385	280	27.036121186845	609.896428571429	1984.43214285714	463957	1656.98928571429	34.0849148304302	67.6929849095609	1	125664	448.8	364.781955885811	456.002943599508	0	NaN	NaN	NaN	NaN	NaN	254.960016889832	0.997429605695334	24.1837010907192	12.2718403186902	10.2056712694078	3.11312863807407	0.00850811154595853	0.00397543864848579	1	1.00067527543673	1978.31661474732	0	8380.075	1	1	1	1	2019-03-29T15:20:34.720	NG_ecoli_LTEE_871_DM25	-0	-0	162.9	DIA_100X_EMPTY_1x1_100ms	9a8fc689-b7e9-449f-8993-2ff1b5999d0d	EPI_100X_YFP_1x1_200ms_25sola	EPI_100X_RFP_1x1_200ms_25sola
23	34	12.1500078298708	414	49.1443932386696	646.347826086957	357.545893719807	213811	516.451690821256	34.0849148304302	67.6929849095609	5	144699	349.514492753623	364.781955885811	456.002943599508	0	NaN	NaN	NaN	NaN	NaN	356.562499609855	0.977441822130701	33.0889616912888	12.4829763334662	10.3353894563577	3.02327979853415	0.0236977478633493	0.000981045789965723	2	1.00001112896599	2776.04635282019	0	8372.76570048309	1	1	1	1	2019-03-29T15:20:34.720	NG_ecoli_LTEE_871_DM25	-0	-0	162.9	DIA_100X_EMPTY_1x1_100ms	89f666e4-db76-4b12-9853-9f935d9c98a3	EPI_100X_YFP_1x1_200ms_25sola	EPI_100X_RFP_1x1_200ms_25sola
24	24	12.0162184234752	289	35.4757640710894	710.820069204152	1229.44636678201	160867	556.63321799308	34.0849148304302	67.6929849095609	3	598129	2069.65051903114	364.781955885811	456.002943599508	1	NaN	NaN	NaN	NaN	NaN	263.112323970958	0.997216623806387	23.7090577738104	13.0008872495533	10.5458054357727	3.56134802616137	0.0437470220876735	0.00496449520347163	1	1.00052570340533	2070.9217315189	0	8541.63321799308	1	1	1	1	2019-03-29T15:20:34.720	NG_ecoli_LTEE_871_DM25	-0	-0	162.9	DIA_100X_EMPTY_1x1_100ms	04b3e08d-1e08-4662-8098-15a52a10faa3	EPI_100X_YFP_1x1_200ms_25sola	EPI_100X_RFP_1x1_200ms_25sola
25	26	9.46413504366446	246	48.6066737406426	772.414634146341	99.7886178861789	28366	115.308943089431	34.0849148304302	67.6929849095609	1	5101052	20735.9837398374	364.781955885811	456.002943599508	3	NaN	NaN	NaN	NaN	NaN	261.762131573591	0.944608380805179	26.7214105732147	11.8880764073853	9.54349127535784	2.56209252346696	0.0179847587961788	0.0100931574225509	1	1.00498755491503	1911.45387675335	0	10309.8455284553	1	1	1	1	2019-03-29T15:20:34.720	NG_ecoli_LTEE_871_DM25	-0	-0	162.9	DIA_100X_EMPTY_1x1_100ms	bd34e3fc-d96d-4649-834f-5823be5a28c5	EPI_100X_YFP_1x1_200ms_25sola	EPI_100X_RFP_1x1_200ms_25sola
26	42	13.0456144864845	564	48.9549626995096	782.507092198582	256.804964539007	1055792	1871.97163120567	34.0849148304302	67.6929849095609	4	189459	335.920212765957	364.781955885811	456.002943599508	0	NaN	NaN	NaN	NaN	NaN	486.058435240541	0.933721247547915	42.0585896194705	13.7097218191113	11.3219789435	2.62147550801968	0.0133164312835281	0.00512296968081947	2	1.00076334780861	4234.37456389127	0	8096.90602836879	1	1	1	1	2019-03-29T15:20:34.720	NG_ecoli_LTEE_871_DM25	-0	-0	162.9	DIA_100X_EMPTY_1x1_100ms	c3bd9cae-6242-48b0-b561-c9a487b8a604	EPI_100X_YFP_1x1_200ms_25sola	EPI_100X_RFP_1x1_200ms_25sola
27	31	12.2075862488001	379	46.3187964919007	845.308707124011	1189.17414248021	350976	926.058047493404	34.0849148304302	67.6929849095609	3	120364	317.583113456464	364.781955885811	456.002943599508	0	NaN	NaN	NaN	NaN	NaN	341.009584743231	0.949234845203437	31.019359214448	12.838159295151	10.679913820399	2.80698779902465	0.0102126635231795	0.00538732453724697	1	1.00060110714755	2778.80582094817	0	8397.65435356201	1	1	1	1	2019-03-29T15:20:34.720	NG_ecoli_LTEE_871_DM25	-0	-0	162.9	DIA_100X_EMPTY_1x1_100ms	85161a69-8240-4a1a-bf08-018d66e7d4a3	EPI_100X_YFP_1x1_200ms_25sola	EPI_100X_RFP_1x1_200ms_25sola
28	20	13.4871383974242	271	-43.3122957614152	916.767527675277	809.911439114391	542553	2002.0405904059	34.0849148304302	67.6929849095609	2	209856	774.376383763838	364.781955885811	456.002943599508	0	NaN	NaN	NaN	NaN	NaN	231.860483143289	0.999848129366005	18.1681795065292	15.9452700612037	12.2287710675876	4.30167378220356	0.00846482895331969	0.00459364489627148	0	1.00046537495793	2133.86491599301	0	8648.91143911439	1	1	1	1	2019-03-29T15:20:34.720	NG_ecoli_LTEE_871_DM25	-0	-0	162.9	DIA_100X_EMPTY_1x1_100ms	d2bd359b-62a4-428b-a504-582a60f2ab08	EPI_100X_YFP_1x1_200ms_25sola	EPI_100X_RFP_1x1_200ms_25sola
29	30	12.5055300519865	376	47.2642834128523	963.760638297872	1576.88563829787	1767078	4699.67553191489	34.0849148304302	67.6929849095609	3	128023	340.48670212766	364.781955885811	456.002943599508	0	NaN	NaN	NaN	NaN	NaN	334.308546146635	0.981691879286939	29.6583126558945	12.9803683021624	10.9694931667764	2.91821188391509	0.0124950648055073	0.00639706254568303	1	1.00257284711535	2802.91188078133	0	8099.67819148936	1	1	1	1	2019-03-29T15:20:34.720	NG_ecoli_LTEE_871_DM25	-0	-0	162.9	DIA_100X_EMPTY_1x1_100ms	1ab8515d-aa51-46c8-8a78-993140ddeb82	EPI_100X_YFP_1x1_200ms_25sola	EPI_100X_RFP_1x1_200ms_25sola
30	46	11.7117162889882	539	43.1154375258748	966.205936920223	518.578849721707	577911	1072.19109461967	34.0849148304302	67.6929849095609	4	148575	275.649350649351	364.781955885811	456.002943599508	0	NaN	NaN	NaN	NaN	NaN	461.314686869787	0.880799112045887	44.6550197049079	12.5803375216904	10.1482374071582	2.64011145113343	0.00874698343448522	0.00439162785363092	1	1.00103467250586	3611.94728859101	0	8554.26530612245	1	1	1	1	2019-03-29T15:20:34.720	NG_ecoli_LTEE_871_DM25	-0	-0	162.9	DIA_100X_EMPTY_1x1_100ms	84f6b077-07b1-4b6f-80f0-3970aab92aa3	EPI_100X_YFP_1x1_200ms_25sola	EPI_100X_RFP_1x1_200ms_25sola
31	28	12.7047524533927	356	47.6110418175379	973.342696629213	1259.77247191011	359278	1009.20786516854	34.0849148304302	67.6929849095609	3	116736	327.910112359551	364.781955885811	456.002943599508	0	NaN	NaN	NaN	NaN	NaN	308.236728292295	0.993721328060156	26.3980169046724	13.7996759587406	11.4018452639327	3.1470256749188	0.00712606900014886	0.00407950944254409	0	1.00076766029479	2695.32704889703	0	8093.87640449438	1	1	1	1	2019-03-29T15:20:34.720	NG_ecoli_LTEE_871_DM25	-0	-0	162.9	DIA_100X_EMPTY_1x1_100ms	e66073d2-5f21-46fb-bbd8-0995b756112f	EPI_100X_YFP_1x1_200ms_25sola	EPI_100X_RFP_1x1_200ms_25sola
32	42	12.5220049383545	527	48.6972349619226	979.548387096774	1784.58064516129	1319273	2503.36432637571	34.0849148304302	67.6929849095609	4	208138	394.948766603416	364.781955885811	456.002943599508	0	NaN	NaN	NaN	NaN	NaN	453.597536036262	0.922860820730474	42.2119069243182	13.0318997469548	10.4260886062465	2.72824010156598	0.011479180340292	0.00121021479800616	1	1.00007589067367	3603.85804714366	0	8275.59962049336	1	1	1	1	2019-03-29T15:20:34.720	NG_ecoli_LTEE_871_DM25	-0	-0	162.9	DIA_100X_EMPTY_1x1_100ms	05318d39-c45a-49f1-874c-aa25b6aebad4	EPI_100X_YFP_1x1_200ms_25sola	EPI_100X_RFP_1x1_200ms_25sola
33	25	12.2412423387729	306	11.9973571519126	998.846405228758	1524.00326797386	322425	1053.67647058824	34.0849148304302	67.6929849095609	2	95591	312.388888888889	364.781955885811	456.002943599508	0	NaN	NaN	NaN	NaN	NaN	281.741053876484	0.992240377907332	24.3919098644934	13.4585771312086	11.0825980181383	3.41337446572549	0.0455504721685361	0.0215941004747881	1	1.01824268021987	2352.9833276448	1	8266.53594771242	1	1	1	1	2019-03-29T15:20:34.720	NG_ecoli_LTEE_871_DM25	-0	-0	162.9	DIA_100X_EMPTY_1x1_100ms	cfe0efcb-0631-4bf2-80ec-74379b37f4c9	EPI_100X_YFP_1x1_200ms_25sola	EPI_100X_RFP_1x1_200ms_25sola
34	21	11.1791995242436	236	-40.9358265455707	1005.81355932203	1504.25847457627	242259	1026.52118644068	34.0849148304302	67.6929849095609	3	71694	303.78813559322	364.781955885811	456.002943599508	0	NaN	NaN	NaN	NaN	NaN	224.138789989481	0.999660931051772	20.5943489942274	13.2286000427287	10.3156507394513	3.65106989904593	0.022617947207293	0.0114829508015585	0	1.0039519017786	1721.19949010009	1	8582.59322033898	1	1	1	1	2019-03-29T15:20:34.720	NG_ecoli_LTEE_871_DM25	-0	-0	162.9	DIA_100X_EMPTY_1x1_100ms	cd84b803-935b-4c16-8de8-84b49bb7db08	EPI_100X_YFP_1x1_200ms_25sola	EPI_100X_RFP_1x1_200ms_25sola
35	29	12.5552178202409	364	46.684360429486	1077.08516483516	487.453296703297	435337	1195.98076923077	34.0849148304302	67.6929849095609	3	100565	276.277472527473	364.781955885811	456.002943599508	0	NaN	NaN	NaN	NaN	NaN	315.60053377662	0.980804397953823	27.9632231140369	12.8797873615348	10.817808987574	3.23402638513323	0.0349893182369693	0.0169646141064518	1	1.01569996675745	2570.13376228975	0	8224.99725274725	1	1	1	1	2019-03-29T15:20:34.720	NG_ecoli_LTEE_871_DM25	-0	-0	162.9	DIA_100X_EMPTY_1x1_100ms	77543d58-c5e4-4b28-954b-62617e7ebedb	EPI_100X_YFP_1x1_200ms_25sola	EPI_100X_RFP_1x1_200ms_25sola
36	44	12.4089811185413	546	49.2657233888187	1071.52014652015	1392.29304029304	427996	783.875457875458	34.0849148304302	67.6929849095609	3	164298	300.912087912088	364.781955885811	456.002943599508	0	NaN	NaN	NaN	NaN	NaN	459.014822471514	0.92156332399749	42.3674301320797	13.1525341349901	10.6664306986991	2.46973575787815	0.00994258034505931	0.00558649658767618	0	1.0031615456889	3785.82238977576	0	8136.02564102564	1	1	1	1	2019-03-29T15:20:34.720	NG_ecoli_LTEE_871_DM25	-0	-0	162.9	DIA_100X_EMPTY_1x1_100ms	ce86d669-1707-457a-89ad-16f4cd22118b	EPI_100X_YFP_1x1_200ms_25sola	EPI_100X_RFP_1x1_200ms_25sola
37	34	13.2320046631391	451	46.9365730996181	1108.9623059867	1991.41019955654	1071931	2376.78713968958	34.0849148304302	67.6929849095609	2	177861	394.370288248337	364.781955885811	456.002943599508	0	NaN	NaN	NaN	NaN	NaN	391.089933372979	0.929463372229491	34.0348068965402	14.2427550194749	11.2132905501319	2.92379171398232	0.0143555852590412	0.00813153826410193	1	1.00140183417113	3361.08366406433	0	8164.56097560976	1	1	1	1	2019-03-29T15:20:34.720	NG_ecoli_LTEE_871_DM25	-0	-0	162.9	DIA_100X_EMPTY_1x1_100ms	a300468c-fa76-4795-bbb6-0c2fefff1ef7	EPI_100X_YFP_1x1_200ms_25sola	EPI_100X_RFP_1x1_200ms_25sola
38	20	12.0545980867434	241	-39.1611815837703	1127.27385892116	1599.15767634855	36453	151.257261410788	34.0849148304302	67.6929849095609	0	3779922	15684.3236514523	364.781955885811	456.002943599508	1	NaN	NaN	NaN	NaN	NaN	222.036711118404	0.999762988859645	18.4532559735505	15.1058380458893	11.3629538574749	4.15975815570362	0.0276742411394491	0.0139806298017353	0	1.00478780075723	1871.30842837206	0	9258.08298755187	1	1	1	1	2019-03-29T15:20:34.720	NG_ecoli_LTEE_871_DM25	-0	-0	162.9	DIA_100X_EMPTY_1x1_100ms	082012a7-9872-4304-94c2-b31d4c9ea2fd	EPI_100X_YFP_1x1_200ms_25sola	EPI_100X_RFP_1x1_200ms_25sola
39	37	9.92498063226456	368	48.4249537557953	1160.8097826087	47.0217391304348	50088	136.108695652174	34.0849148304302	67.6929849095609	1	9455276	25693.6847826087	364.781955885811	456.002943599508	4	NaN	NaN	NaN	NaN	NaN	347.736813440717	0.922975376218854	35.6226316948754	12.7873048817854	9.55269470090366	2.59943188101854	0.0121324809751285	0.00747098910647081	0	1.00412332466834	2553.09913434319	0	10115.2581521739	1	1	1	1	2019-03-29T15:20:34.720	NG_ecoli_LTEE_871_DM25	-0	-0	162.9	DIA_100X_EMPTY_1x1_100ms	39e2d2a7-ad3e-447a-a24d-feb75969516b	EPI_100X_YFP_1x1_200ms_25sola	EPI_100X_RFP_1x1_200ms_25sola
40	35	13.051251023609	457	49.255670785862	1198.03938730853	2001.4989059081	1093164	2392.04376367615	34.0849148304302	67.6929849095609	3	187899	411.157549234136	364.781955885811	456.002943599508	0	NaN	NaN	NaN	NaN	NaN	389.998199245896	0.941807389963575	34.2227014135636	13.7029842429644	11.0397528897113	3.01781325509373	0.0104982057275296	0.00545524817265276	1	1.00060172864788	3275.84145356279	0	8251.24726477024	1	1	1	1	2019-03-29T15:20:34.720	NG_ecoli_LTEE_871_DM25	-0	-0	162.9	DIA_100X_EMPTY_1x1_100ms	9ee1929f-7c8b-402f-944c-7d393a852b30	EPI_100X_YFP_1x1_200ms_25sola	EPI_100X_RFP_1x1_200ms_25sola
41	29	12.6321357153456	367	42.330960284773	1379.91280653951	2027.81471389646	2712388	7390.7029972752	34.0849148304302	67.6929849095609	2	150557	410.237057220708	364.781955885811	456.002943599508	0	NaN	NaN	NaN	NaN	NaN	319.892206963317	0.975779394002754	28.6491075598646	12.7992233581121	10.8820616374363	2.84852526325925	0.0162233125705576	0.00788830639381407	1	1.00095238738981	2664.54673667076	0	8460.3514986376	1	1	1	1	2019-03-29T15:20:34.720	NG_ecoli_LTEE_871_DM25	-0	-0	162.9	DIA_100X_EMPTY_1x1_100ms	bff504f6-c234-4ff4-8f28-60a188fe9bbf	EPI_100X_YFP_1x1_200ms_25sola	EPI_100X_RFP_1x1_200ms_25sola
42	28	12.8922244024615	361	46.4424068131426	1412.75623268698	661.196675900277	251971	697.980609418283	34.0849148304302	67.6929849095609	4	122327	338.85595567867	364.781955885811	456.002943599508	0	NaN	NaN	NaN	NaN	NaN	309.833628291695	0.999512270949391	27.2366771705341	13.4059969965394	11.064995796828	3.27319597542436	0.00611861106786981	0.00262090198893716	1	1.00013741259024	2619.06641314032	0	8202.08864265928	1	1	1	1	2019-03-29T15:20:34.720	NG_ecoli_LTEE_871_DM25	-0	-0	162.9	DIA_100X_EMPTY_1x1_100ms	18f9cd58-f63f-4318-9b19-3065a9f01267	EPI_100X_YFP_1x1_200ms_25sola	EPI_100X_RFP_1x1_200ms_25sola
43	33	12.4631784943595	411	48.9992165633101	1473.56447688564	1214.78588807786	676561	1646.13381995134	34.0849148304302	67.6929849095609	2	139523	339.47201946472	364.781955885811	456.002943599508	0	NaN	NaN	NaN	NaN	NaN	357.643044521317	0.989243386793369	31.6729782612515	12.8885317712143	11.0044886564055	2.95399305647376	0.00533710544033732	0.00229360219497693	1	1.00016617720422	3012.44078083212	0	8256.53527980535	1	1	1	1	2019-03-29T15:20:34.720	NG_ecoli_LTEE_871_DM25	-0	-0	162.9	DIA_100X_EMPTY_1x1_100ms	63acc4e1-3618-4cac-80d6-242d26241697	EPI_100X_YFP_1x1_200ms_25sola	EPI_100X_RFP_1x1_200ms_25sola
44	52	12.4177915674105	646	45.1575680142812	1473.95510835913	589.351393188854	730899	1131.4226006192	34.0849148304302	67.6929849095609	6	193675	299.806501547988	364.781955885811	456.002943599508	0	NaN	NaN	NaN	NaN	NaN	568.601050874673	0.855876714441483	52.8689658365414	12.5244304089614	10.4528069744362	2.51492749074819	0.0185885468105738	0.0117108420065117	0	1.01989862998381	4536.87232742216	0	8285.01238390093	1	1	1	1	2019-03-29T15:20:34.720	NG_ecoli_LTEE_871_DM25	-0	-0	162.9	DIA_100X_EMPTY_1x1_100ms	8ad619d7-e253-4a38-ab41-6803b739e3e3	EPI_100X_YFP_1x1_200ms_25sola	EPI_100X_RFP_1x1_200ms_25sola
45	22	12.2349374914807	270	16.5155111347982	1507.23703703704	1406.3962962963	170267	630.618518518518	34.0849148304302	67.6929849095609	2	802629	2972.7	364.781955885811	456.002943599508	1	NaN	NaN	NaN	NaN	NaN	236.742245253566	0.999860457880033	21.0184331940842	13.9252520150435	10.8163051025089	3.6760813909455	0.0165230303977604	0.00930090031582634	0	1.00258740130926	1931.29260891939	0	8411.39259259259	1	1	1	1	2019-03-29T15:20:34.720	NG_ecoli_LTEE_871_DM25	-0	-0	162.9	DIA_100X_EMPTY_1x1_100ms	804d5928-3b43-43b8-b6f5-c3948d3872bb	EPI_100X_YFP_1x1_200ms_25sola	EPI_100X_RFP_1x1_200ms_25sola
46	35	11.9548164359482	419	48.2003648634588	1520.29594272076	412.145584725537	1043790	2491.14558472554	34.0849148304302	67.6929849095609	3	137361	327.830548926014	364.781955885811	456.002943599508	0	NaN	NaN	NaN	NaN	NaN	372.580663923249	0.946422240549058	34.9430931289716	12.4970521249444	10.3551368708764	2.6828997439201	0.00870578216112675	0.00521180615172388	0	1.0020787492507	2942.81468331647	0	8318.276849642	1	1	1	1	2019-03-29T15:20:34.720	NG_ecoli_LTEE_871_DM25	-0	-0	162.9	DIA_100X_EMPTY_1x1_100ms	bd11d181-b6ab-43b9-808f-e346411781af	EPI_100X_YFP_1x1_200ms_25sola	EPI_100X_RFP_1x1_200ms_25sola
47	37	12.455345875571	461	48.2799843291885	1545.46203904555	759.70715835141	1040152	2256.29501084599	34.0849148304302	67.6929849095609	5	291829	633.034707158351	364.781955885811	456.002943599508	0	NaN	NaN	NaN	NaN	NaN	400.101940378882	0.933276123112143	36.0876430785574	13.1538057983647	10.8427047707777	2.63290761740789	0.0240523145401512	0.0114930307354277	0	1.01121145076084	3332.1432663014	0	8347.16702819957	1	1	1	1	2019-03-29T15:20:34.720	NG_ecoli_LTEE_871_DM25	-0	-0	162.9	DIA_100X_EMPTY_1x1_100ms	c1a5004a-7a99-4ab5-8abb-c8b3dfabc8bb	EPI_100X_YFP_1x1_200ms_25sola	EPI_100X_RFP_1x1_200ms_25sola
48	30	11.1045650135856	334	46.4937263402109	1562.4880239521	727.556886227545	68142	204.017964071856	34.0849148304302	67.6929849095609	3	8774256	26270.2275449102	364.781955885811	456.002943599508	2	NaN	NaN	NaN	NaN	NaN	300.19817447502	0.965282213027168	28.7063714451637	12.633067130943	10.070353061084	2.93028585099991	0.0259213547001775	0.013116683206906	2	1.01047243995007	2286.42823916554	0	9398.4880239521	1	1	1	1	2019-03-29T15:20:34.720	NG_ecoli_LTEE_871_DM25	-0	-0	162.9	DIA_100X_EMPTY_1x1_100ms	b5f804af-d16c-4d26-8c39-f70a0503fe41	EPI_100X_YFP_1x1_200ms_25sola	EPI_100X_RFP_1x1_200ms_25sola
49	34	12.587269047018	429	48.4686279226076	1595.28671328671	672.153846153846	1284386	2993.90675990676	34.0849148304302	67.6929849095609	4	190756	444.652680652681	364.781955885811	456.002943599508	0	NaN	NaN	NaN	NaN	NaN	381.419388775789	0.971930945700428	34.7755205014486	12.6110843553006	10.5974446235612	2.85644112850405	0.0127544800831049	0.00527317644077085	1	1.00214060164965	3067.36764374363	0	8140.55477855478	1	1	1	1	2019-03-29T15:20:34.720	NG_ecoli_LTEE_871_DM25	-0	-0	162.9	DIA_100X_EMPTY_1x1_100ms	814c2942-11ca-4c7d-b756-74730e29d337	EPI_100X_YFP_1x1_200ms_25sola	EPI_100X_RFP_1x1_200ms_25sola
50	35	12.2061049499718	428	48.4605466291051	1640.07476635514	1191.03971962617	258295	603.492990654206	34.0849148304302	67.6929849095609	4	169244	395.429906542056	364.781955885811	456.002943599508	0	NaN	NaN	NaN	NaN	NaN	370.215162902132	0.970521320400644	35.0979345441366	12.4643120614554	10.28398917709	2.60504851324826	0.00669830741148875	0.00357433774576416	1	1.00107636731871	2915.37659507104	0	8253.15887850467	1	1	1	1	2019-03-29T15:20:34.720	NG_ecoli_LTEE_871_DM25	-0	-0	162.9	DIA_100X_EMPTY_1x1_100ms	a1a412be-a599-41cc-ad4b-a502fbd511da	EPI_100X_YFP_1x1_200ms_25sola	EPI_100X_RFP_1x1_200ms_25sola
51	26	12.3673573720945	322	44.1727221284334	1654.23291925466	67.2049689440994	515137	1599.80434782609	34.0849148304302	67.6929849095609	4	130890	406.490683229814	364.781955885811	456.002943599508	0	NaN	NaN	NaN	NaN	NaN	276.284596057064	0.997850233384735	25.0365941440477	12.9689435794714	10.4517785014595	3.4737561353035	0.0507842094590709	0.00716763155573373	0	1.00161929500111	2148.05563474587	0	8317.50931677019	1	1	1	1	2019-03-29T15:20:34.720	NG_ecoli_LTEE_871_DM25	-0	-0	162.9	DIA_100X_EMPTY_1x1_100ms	5f092795-7757-40bf-b72a-94d7ed5583a7	EPI_100X_YFP_1x1_200ms_25sola	EPI_100X_RFP_1x1_200ms_25sola
52	28	12.5712378634178	353	45.654680466328	1653.41926345609	1016.99150141643	400263	1133.8895184136	34.0849148304302	67.6929849095609	2	114228	323.592067988669	364.781955885811	456.002943599508	0	NaN	NaN	NaN	NaN	NaN	306.493268580261	0.985886353529595	27.887789624621	12.6825543971628	10.7356878425815	2.83944824215878	0.00808700490792672	0.0039570090655178	1	1.00083466873838	2524.43228291554	0	8380.11331444759	1	1	1	1	2019-03-29T15:20:34.720	NG_ecoli_LTEE_871_DM25	-0	-0	162.9	DIA_100X_EMPTY_1x1_100ms	22e31407-f322-4403-8465-c77064818aae	EPI_100X_YFP_1x1_200ms_25sola	EPI_100X_RFP_1x1_200ms_25sola
53	32	11.7159925074096	375	48.715508489285	1680.66133333333	1727.57333333333	446001	1189.336	34.0849148304302	67.6929849095609	5	283163	755.101333333333	364.781955885811	456.002943599508	0	NaN	NaN	NaN	NaN	NaN	331.014340876468	0.984961414699775	31.0516541654715	12.4631886748193	10.3385584063892	2.84186026291006	0.00327381867458384	0.00168744572805052	2	1.0000446094527	2606.72125492419	0	8554.45066666667	1	1	1	1	2019-03-29T15:20:34.720	NG_ecoli_LTEE_871_DM25	-0	-0	162.9	DIA_100X_EMPTY_1x1_100ms	1a4674cc-0e9c-410d-bed3-c7150047c633	EPI_100X_YFP_1x1_200ms_25sola	EPI_100X_RFP_1x1_200ms_25sola
54	37	12.3536397138157	458	46.2421683194141	1679.81222707424	2014.40174672489	781893	1707.18995633188	34.0849148304302	67.6929849095609	4	265368	579.406113537118	364.781955885811	456.002943599508	0	NaN	NaN	NaN	NaN	NaN	394.153350753264	0.913822237590769	36.8289916208712	12.8214086856821	10.5083832656312	2.58355962464513	0.0146564242085522	0.0061483527758763	0	1.00301074956719	3194.12212960318	0	8407.00436681223	1	1	1	1	2019-03-29T15:20:34.720	NG_ecoli_LTEE_871_DM25	-0	-0	162.9	DIA_100X_EMPTY_1x1_100ms	c80a4a1e-a6a9-48c1-961e-f740ddd8789a	EPI_100X_YFP_1x1_200ms_25sola	EPI_100X_RFP_1x1_200ms_25sola
55	42	13.2479643630899	557	48.4197289667739	1690.67863554758	1100.6750448833	4168458	7483.76660682226	34.0849148304302	67.6929849095609	4	182642	327.903052064632	364.781955885811	456.002943599508	0	NaN	NaN	NaN	NaN	NaN	474.548429761912	0.909347721418142	41.6350754155263	13.8275438884708	11.1734903379436	2.74733128124833	0.0104294970857307	0.0052230009002529	2	1.00086224899483	4082.50713648121	0	8243.26391382406	1	1	1	1	2019-03-29T15:20:34.720	NG_ecoli_LTEE_871_DM25	-0	-0	162.9	DIA_100X_EMPTY_1x1_100ms	50494c45-d8be-4b95-9c77-45d6106a0207	EPI_100X_YFP_1x1_200ms_25sola	EPI_100X_RFP_1x1_200ms_25sola
56	29	12.9870891339885	377	47.3922109300188	1683.96286472149	851.779840848806	919301	2438.46419098143	34.0849148304302	67.6929849095609	4	121952	323.480106100796	364.781955885811	456.002943599508	0	NaN	NaN	NaN	NaN	NaN	332.054107080245	0.991829861407159	27.9639625691989	13.7556482422697	11.4541117439942	3.37302834062235	0.00473125813475156	0.00263489941947029	1	1.00009120916102	2881.45223549854	0	7878.45092838196	1	1	1	1	2019-03-29T15:20:34.720	NG_ecoli_LTEE_871_DM25	-0	-0	162.9	DIA_100X_EMPTY_1x1_100ms	1e699302-98bc-49f2-b8f0-d4612d34604c	EPI_100X_YFP_1x1_200ms_25sola	EPI_100X_RFP_1x1_200ms_25sola
57	17	11.5652817097961	198	-49.8738173782568	1716.16161616162	656.919191919192	418361	2112.93434343434	34.0849148304302	67.6929849095609	1	148097	747.964646464646	364.781955885811	456.002943599508	0	NaN	NaN	NaN	NaN	NaN	197.384563064765	0.999897632657514	17.8110912372373	13.7353088137489	10.3206841213805	3.97326744648518	0.270705268183812	0.0203077942723474	0	1.00382714920633	1490.03812903783	1	8319.21717171717	1	1	1	1	2019-03-29T15:20:34.720	NG_ecoli_LTEE_871_DM25	-0	-0	162.9	DIA_100X_EMPTY_1x1_100ms	33c12617-8383-42fd-b658-41ebf0434282	EPI_100X_YFP_1x1_200ms_25sola	EPI_100X_RFP_1x1_200ms_25sola
58	17	10.0230411690912	171	-49.9275396267646	1717.84210526316	641.982456140351	348607	2038.63742690058	34.0849148304302	67.6929849095609	1	125807	735.713450292398	364.781955885811	456.002943599508	0	NaN	NaN	NaN	NaN	NaN	179.247622713145	0.999841315574176	15.7399351661189	14.6186671102063	10.8686174885978	4.1133687511135	0.000371266353914354	0.000206812198548259	2	1.00000016409268	1460.29779462324	1	8417.92397660819	1	1	1	1	2019-03-29T15:20:34.720	NG_ecoli_LTEE_871_DM25	-0	-0	162.9	DIA_100X_EMPTY_1x1_100ms	301a6409-3943-4473-8d26-95c40d5b0efe	EPI_100X_YFP_1x1_200ms_25sola	EPI_100X_RFP_1x1_200ms_25sola
59	26	12.041698026082	314	45.1016323945669	1731.87579617834	175.302547770701	7199529	22928.4363057325	34.0849148304302	67.6929849095609	2	132566	422.184713375796	364.781955885811	456.002943599508	0	NaN	NaN	NaN	NaN	NaN	293.212623354394	0.991897243922184	26.4685481664048	13.0202015049998	10.6779851291858	3.18199261283387	0.00699733738661549	0.00397904857216715	1	1.00075852407467	2370.27439529849	0	8555.13694267516	1	1	1	1	2019-03-29T15:20:34.720	NG_ecoli_LTEE_871_DM25	-0	-0	162.9	DIA_100X_EMPTY_1x1_100ms	95d197c9-863e-4dc6-ac1d-a2adba564bc5	EPI_100X_YFP_1x1_200ms_25sola	EPI_100X_RFP_1x1_200ms_25sola
60	28	12.8419690485917	361	40.1688868284284	1752.41274238227	886.714681440443	750344	2078.51523545706	34.0849148304302	67.6929849095609	3	133013	368.457063711911	364.781955885811	456.002943599508	0	NaN	NaN	NaN	NaN	NaN	316.766914924517	0.994905684992355	28.050156288606	13.5802832959638	10.9260193771199	3.28509483197678	0.00772230195109376	0.00399437665742115	1	1.00089227651815	2629.95973557439	0	8208.1108033241	1	1	1	1	2019-03-29T15:20:34.720	NG_ecoli_LTEE_871_DM25	-0	-0	162.9	DIA_100X_EMPTY_1x1_100ms	cd1ac25d-cd74-41ee-af3a-3f8f5fa3abc0	EPI_100X_YFP_1x1_200ms_25sola	EPI_100X_RFP_1x1_200ms_25sola
61	27	12.3823748134497	335	44.222372944539	1762.31641791045	644.868656716418	556949	1662.53432835821	34.0849148304302	67.6929849095609	2	126126	376.49552238806	364.781955885811	456.002943599508	0	NaN	NaN	NaN	NaN	NaN	292.711681953468	0.996678710863824	25.7035503696126	13.2727806313823	11.0755209177217	3.22480586194874	0.021566534495695	0.0116148479166889	0	1.00602728503536	2476.34597220857	0	8059.85074626866	1	1	1	1	2019-03-29T15:20:34.720	NG_ecoli_LTEE_871_DM25	-0	-0	162.9	DIA_100X_EMPTY_1x1_100ms	b2314cb2-f5f8-4827-9d72-781ab672163c	EPI_100X_YFP_1x1_200ms_25sola	EPI_100X_RFP_1x1_200ms_25sola
62	24	12.2359217636938	294	37.3156037111234	1811.33333333333	401.02380952381	996511	3389.49319727891	34.0849148304302	67.6929849095609	2	143970	489.69387755102	364.781955885811	456.002943599508	0	NaN	NaN	NaN	NaN	NaN	267.722121558787	0.999786029011336	23.6167356454675	13.6172065132506	10.7056859020431	3.85391121909537	0.0357354501081676	0.00155659545381039	1	1.00000807584295	2125.87999099748	0	8223.21768707483	1	1	1	1	2019-03-29T15:20:34.720	NG_ecoli_LTEE_871_DM25	-0	-0	162.9	DIA_100X_EMPTY_1x1_100ms	01d5b59c-7486-4259-968c-9b782584f4f5	EPI_100X_YFP_1x1_200ms_25sola	EPI_100X_RFP_1x1_200ms_25sola
63	30	11.9519878319414	359	44.9718494923501	1837.36490250696	771.259052924791	1318433	3672.51532033426	34.0849148304302	67.6929849095609	3	118687	330.604456824513	364.781955885811	456.002943599508	0	NaN	NaN	NaN	NaN	NaN	325.572519349844	0.950727578472754	30.8871555778823	12.2443542010003	10.2365696272719	2.634108780378	0.0300355051584272	0.0126660870544968	1	1.01058255014947	2542.00667447698	0	8362.07242339833	1	1	1	1	2019-03-29T15:20:34.720	NG_ecoli_LTEE_871_DM25	-0	-0	162.9	DIA_100X_EMPTY_1x1_100ms	09ba7330-b364-4ba0-960c-8c871a5acb16	EPI_100X_YFP_1x1_200ms_25sola	EPI_100X_RFP_1x1_200ms_25sola
64	41	11.535620771993	473	49.5532416413718	1866.05919661734	955.938689217759	322129	681.033826638478	34.0849148304302	67.6929849095609	3	163620	345.919661733615	364.781955885811	456.002943599508	0	NaN	NaN	NaN	NaN	NaN	418.981166463303	0.909074527650387	40.1045506398339	12.6266709553717	10.2318833958177	2.52561272406094	0.0163872734168686	0.00642075606072147	2	1.00138945842604	3297.5751398827	0	8444.90909090909	1	1	1	1	2019-03-29T15:20:34.720	NG_ecoli_LTEE_871_DM25	-0	-0	162.9	DIA_100X_EMPTY_1x1_100ms	afdf9637-49ef-4f6e-b4cc-ee7dc19528dc	EPI_100X_YFP_1x1_200ms_25sola	EPI_100X_RFP_1x1_200ms_25sola
65	46	13.8622404364814	638	47.6842031799413	1867.68181818182	1020.37774294671	782430	1226.37931034483	34.0849148304302	67.6929849095609	5	255790	400.924764890282	364.781955885811	456.002943599508	0	NaN	NaN	NaN	NaN	NaN	535.495602675317	0.902113575476023	46.2789558719347	13.6893516807641	11.396057698231	2.63113310227746	0.0172777089622923	0.0067142473747536	1	1.00638706588148	4720.44250378947	0	8198.21786833856	1	1	1	1	2019-03-29T15:20:34.720	NG_ecoli_LTEE_871_DM25	-0	-0	162.9	DIA_100X_EMPTY_1x1_100ms	497711b4-7bce-4260-b3c5-7a2c08d09779	EPI_100X_YFP_1x1_200ms_25sola	EPI_100X_RFP_1x1_200ms_25sola
66	23	11.5216746241846	265	9.28072572593843	1873.29433962264	1684.25283018868	585181	2208.23018867925	34.0849148304302	67.6929849095609	3	121725	459.339622641509	364.781955885811	456.002943599508	0	NaN	NaN	NaN	NaN	NaN	239.703386095592	0.999147602454773	22.4923079600216	12.9984026861645	10.2977953196679	3.29863242530366	0.0280128153045151	0.0155785121094876	0	1.00835749206555	1873.32191391545	1	8663	1	1	1	1	2019-03-29T15:20:34.720	NG_ecoli_LTEE_871_DM25	-0	-0	162.9	DIA_100X_EMPTY_1x1_100ms	8a15e6c3-46f2-4b01-a6ce-1c1e9e36bafa	EPI_100X_YFP_1x1_200ms_25sola	EPI_100X_RFP_1x1_200ms_25sola
67	23	11.8181734057243	272	29.9038218130685	1883.02941176471	136.147058823529	335930	1235.03676470588	34.0849148304302	67.6929849095609	3	141518	520.286764705882	364.781955885811	456.002943599508	0	NaN	NaN	NaN	NaN	NaN	253.176043983248	0.99983913346123	23.0960117270794	13.1538448429007	10.363285265304	3.6641779231865	0.0133192263275811	0.00568118624761788	1	1.00110718038916	1948.147244886	1	8458.45955882353	1	1	1	1	2019-03-29T15:20:34.720	NG_ecoli_LTEE_871_DM25	-0	-0	162.9	DIA_100X_EMPTY_1x1_100ms	cf99b70c-fdc0-4223-98a0-a0b244acd10d	EPI_100X_YFP_1x1_200ms_25sola	EPI_100X_RFP_1x1_200ms_25sola
68	49	10.7448463294994	528	46.8560509944198	1885.32386363636	1726.03977272727	490599	929.164772727273	34.0849148304302	67.6929849095609	5	278144	526.787878787879	364.781955885811	456.002943599508	0	NaN	NaN	NaN	NaN	NaN	496.839704429124	0.911092053564418	49.5707407908448	12.3127174979629	9.78225962755007	2.49040191539708	0.0130257006534888	0.00460270768751865	3	1.00055434407693	3725.57800249603	2	8815.61931818182	1	1	1	1	2019-03-29T15:20:34.720	NG_ecoli_LTEE_871_DM25	-0	-0	162.9	DIA_100X_EMPTY_1x1_100ms	065e4098-d101-4d2e-b97e-9d257f385845	EPI_100X_YFP_1x1_200ms_25sola	EPI_100X_RFP_1x1_200ms_25sola
69	24	11.7927485120551	284	23.073450724506	1880.52112676056	1767.75704225352	931177	3278.79225352113	34.0849148304302	67.6929849095609	2	135853	478.355633802817	364.781955885811	456.002943599508	0	NaN	NaN	NaN	NaN	NaN	257.927331393568	0.997778288643584	24.2564285324193	12.5363135382657	10.3340064124229	3.07956739775332	0.00915926437590321	0.00388346489138431	0	1.00055700369683	2034.48359065191	1	8462.34507042254	1	1	1	1	2019-03-29T15:20:34.720	NG_ecoli_LTEE_871_DM25	-0	-0	162.9	DIA_100X_EMPTY_1x1_100ms	a96a5f70-710f-4088-a41b-5dd73430e552	EPI_100X_YFP_1x1_200ms_25sola	EPI_100X_RFP_1x1_200ms_25sola
70	20	12.6385775868823	254	-43.948034881409	1882.23228346457	1788.85826771654	804173	3166.03543307087	34.0849148304302	67.6929849095609	3	121816	479.590551181102	364.781955885811	456.002943599508	0	NaN	NaN	NaN	NaN	NaN	240.862020647348	0.999940170857088	21.3066995661831	13.4692827537774	10.8134756844285	3.54792372428287	0.0218893505216319	0.0115017976973556	0	1.00408476913756	1956.75602429923	1	8374.66929133858	1	1	1	1	2019-03-29T15:20:34.720	NG_ecoli_LTEE_871_DM25	-0	-0	162.9	DIA_100X_EMPTY_1x1_100ms	7b4eac31-de1f-4f97-8de0-e15385138d0b	EPI_100X_YFP_1x1_200ms_25sola	EPI_100X_RFP_1x1_200ms_25sola
71	22	10.441155969305	231	-16.2757607507269	1893.20346320346	1692.670995671	612235	2650.36796536797	34.0849148304302	67.6929849095609	2	119135	515.735930735931	364.781955885811	456.002943599508	0	NaN	NaN	NaN	NaN	NaN	226.447751132218	0.993484440992399	21.737365058288	12.7159179042632	9.84985762956699	3.3461525669375	0.0355837592522913	0.0177325284890787	1	1.0106905322013	1656.36744773971	2	8944.74458874459	1	1	1	1	2019-03-29T15:20:34.720	NG_ecoli_LTEE_871_DM25	-0	-0	162.9	DIA_100X_EMPTY_1x1_100ms	9b31cf9c-d1c4-4a50-81e2-40ee4084c08a	EPI_100X_YFP_1x1_200ms_25sola	EPI_100X_RFP_1x1_200ms_25sola
72	23	10.651945877083	245	19.8359060949447	1902.68571428571	147	321755	1313.28571428571	34.0849148304302	67.6929849095609	2	124127	506.640816326531	364.781955885811	456.002943599508	0	NaN	NaN	NaN	NaN	NaN	230.048757741912	0.999777560600666	21.9911010426422	12.8027810038357	10.0073134809476	3.44748916282409	0.0076926288916276	0.00393784307349339	1	1.00052624290216	1729.70429608378	1	8637.91836734694	1	1	1	1	2019-03-29T15:20:34.720	NG_ecoli_LTEE_871_DM25	-0	-0	162.9	DIA_100X_EMPTY_1x1_100ms	61e07ded-98e6-407a-af53-8aca638a5474	EPI_100X_YFP_1x1_200ms_25sola	EPI_100X_RFP_1x1_200ms_25sola
73	39	11.6058093962765	453	48.577076248203	1916.45474613687	1706.55849889625	475160	1048.91832229581	34.0849148304302	67.6929849095609	5	247771	546.955849889625	364.781955885811	456.002943599508	0	NaN	NaN	NaN	NaN	NaN	402.784048870327	0.947786117417875	38.68844255581	12.4852038585136	10.125656210394	2.49599509116655	0.021827842062879	0.00834865999677705	2	1.00191884439729	3115.42631867632	1	8790.11699779249	1	1	1	1	2019-03-29T15:20:34.720	NG_ecoli_LTEE_871_DM25	-0	-0	162.9	DIA_100X_EMPTY_1x1_100ms	067ab138-9749-4b77-ae80-100e30cabe82	EPI_100X_YFP_1x1_200ms_25sola	EPI_100X_RFP_1x1_200ms_25sola
74	31	11.1954745457883	347	48.6642626881624	1981.16426512968	1292.5446685879	510497	1471.17291066282	34.0849148304302	67.6929849095609	3	157791	454.729106628242	364.781955885811	456.002943599508	0	NaN	NaN	NaN	NaN	NaN	328.714667914465	0.967928150480497	30.5545685530821	12.4143467492293	10.4583775370117	2.69863068186415	0.0146462161783541	0.00666977267236352	1	1.00120842670505	2624.79063429723	1	8725.33141210375	1	1	1	1	2019-03-29T15:20:34.720	NG_ecoli_LTEE_871_DM25	-0	-0	162.9	DIA_100X_EMPTY_1x1_100ms	28e49131-84ed-4eda-8eaf-e73c51f43955	EPI_100X_YFP_1x1_200ms_25sola	EPI_100X_RFP_1x1_200ms_25sola
75	33	11.2391566767902	371	49.2068110261608	1982.66307277628	189.078167115903	2310315	6227.2641509434	34.0849148304302	67.6929849095609	3	199059	536.547169811321	364.781955885811	456.002943599508	0	NaN	NaN	NaN	NaN	NaN	357.017347317888	0.962014061192982	33.8302501041638	12.0380275214123	10.3383581920496	2.48249430067511	0.00836106953459997	0.00359950278387414	1	1.00044119388342	2839.86856174944	1	8772.92722371968	1	1	1	1	2019-03-29T15:20:34.720	NG_ecoli_LTEE_871_DM25	-0	-0	162.9	DIA_100X_EMPTY_1x1_100ms	a8f4d93e-7b9a-401b-bfa6-92c76a31b200	EPI_100X_YFP_1x1_200ms_25sola	EPI_100X_RFP_1x1_200ms_25sola
76	32	11.6034267145564	372	44.7050736501683	1994.94623655914	1314.50537634409	1075287	2890.5564516129	34.0849148304302	67.6929849095609	2	178482	479.790322580645	364.781955885811	456.002943599508	0	NaN	NaN	NaN	NaN	NaN	341.887057004294	0.906848279964437	32.1487105452607	12.961209874051	10.2568252927308	2.68847723548069	0.0496402552712116	0.0230250413380912	0	1.0351908690905	2656.31366279031	1	8764.13440860215	1	1	1	1	2019-03-29T15:20:34.720	NG_ecoli_LTEE_871_DM25	-0	-0	162.9	DIA_100X_EMPTY_1x1_100ms	d0752b52-6891-4b00-a8f7-e81397eca9e5	EPI_100X_YFP_1x1_200ms_25sola	EPI_100X_RFP_1x1_200ms_25sola
77	27	11.642210856658	315	43.2910144090081	1999.53333333333	172.11746031746	1014241	3219.8126984127	34.0849148304302	67.6929849095609	4	178319	566.092063492064	364.781955885811	456.002943599508	0	NaN	NaN	NaN	NaN	NaN	291.813783858766	0.98713841387221	26.9250540515099	12.5069294582186	10.4734662422083	2.95019612023508	0.0196113299361378	0.00916186028386406	1	1.00421337929113	2319.67605592956	1	8308.23174603175	1	1	1	1	2019-03-29T15:20:34.720	NG_ecoli_LTEE_871_DM25	-0	-0	162.9	DIA_100X_EMPTY_1x1_100ms	83a8d140-ab94-4c11-ae2a-309c063d1dba	EPI_100X_YFP_1x1_200ms_25sola	EPI_100X_RFP_1x1_200ms_25sola
78	38	13.3863082835231	509	48.8749231723201	2007.41257367387	71.1866404715128	1890862	3714.85658153242	34.0849148304302	67.6929849095609	6	312629	614.202357563851	364.781955885811	456.002943599508	0	NaN	NaN	NaN	NaN	NaN	432.681189181284	0.928295895409558	37.1108603137777	13.9826935459094	11.4068577299979	2.78755718394521	0.0229505099181152	0.0111092078819124	1	1.01148812546817	3792.47698230895	0	8084.52848722986	1	1	1	1	2019-03-29T15:20:34.720	NG_ecoli_LTEE_871_DM25	-0	-0	162.9	DIA_100X_EMPTY_1x1_100ms	2515ca15-7ef3-4025-9cb8-a9ba56f3ef15	EPI_100X_YFP_1x1_200ms_25sola	EPI_100X_RFP_1x1_200ms_25sola
79	38	12.1428888617606	462	49.1293706634592	2015.56060606061	517.036796536796	812008	1757.59307359307	34.0849148304302	67.6929849095609	4	269015	582.28354978355	364.781955885811	456.002943599508	0	NaN	NaN	NaN	NaN	NaN	411.770771597288	0.924538118231243	38.1718233217409	12.6761252256639	10.5644144108947	2.43632590719976	0.0129822803699071	0.00517398827185716	1	1.00155619624899	3345.98233910006	0	8565.67965367965	1	1	1	1	2019-03-29T15:20:34.720	NG_ecoli_LTEE_871_DM25	-0	-0	162.9	DIA_100X_EMPTY_1x1_100ms	6c2659af-c647-4bb3-b142-0f489073772c	EPI_100X_YFP_1x1_200ms_25sola	EPI_100X_RFP_1x1_200ms_25sola
80	33	11.9331186931406	394	48.189189018825	2018.52030456853	1593.19796954315	1487048	3774.23350253807	34.0849148304302	67.6929849095609	3	187175	475.06345177665	364.781955885811	456.002943599508	0	NaN	NaN	NaN	NaN	NaN	351.905560675106	0.962164245169776	32.9910968135841	12.5674225864061	10.3383168857109	2.70617911173234	0.00354697114667514	0.00163802839098757	1	1.00011946311213	2769.40400091915	0	8637.63705583756	1	1	1	1	2019-03-29T15:20:34.720	NG_ecoli_LTEE_871_DM25	-0	-0	162.9	DIA_100X_EMPTY_1x1_100ms	2cc8e33c-5c21-493a-94ed-798563b96d51	EPI_100X_YFP_1x1_200ms_25sola	EPI_100X_RFP_1x1_200ms_25sola
81	54	13.1924250856501	713	48.7009604499788	2023.64235624123	853.538569424965	812574	1139.65497896213	34.0849148304302	67.6929849095609	7	283232	397.239831697055	364.781955885811	456.002943599508	0	NaN	NaN	NaN	NaN	NaN	592.157283904706	0.89546988347029	54.0432453360423	12.5625664967032	10.7768303777437	2.16459246101372	0.0162945547919125	0.00837294928278284	1	1.00679869136237	4929.61947650286	0	8354.96353436185	1	1	1	1	2019-03-29T15:20:34.720	NG_ecoli_LTEE_871_DM25	-0	-0	162.9	DIA_100X_EMPTY_1x1_100ms	29ddbef8-882d-4090-8fe7-47b6b0c1d80e	EPI_100X_YFP_1x1_200ms_25sola	EPI_100X_RFP_1x1_200ms_25sola
1	35	14.7716984644968	517	47.3349474293776	17.3733075435203	129.340425531915	109377	211.560928433269	61.1736695482209	185.894579433057	0	30604214	59195.7717601547	479.305846596223	864.598107205812	11	NaN	NaN	NaN	NaN	NaN	408.410781019138	0.967662116467234	32.3541179789328	14.9032637707831	12.2328792231501	3.36638611485784	0.0212112643137833	0.0105211817580288	1	1.00803584433756	3802.56653657174	0	8393.43907156673	1	1	1	2	2019-03-29T15:20:46.905	NG_ecoli_LTEE_871_DM25	-500	866	162.9	DIA_100X_EMPTY_1x1_100ms	6ae6b9a0-f71f-47b4-b3b8-1d681f204396	EPI_100X_YFP_1x1_200ms_25sola	EPI_100X_RFP_1x1_200ms_25sola
2	23	8.39481701520334	193	27.1987662102252	13.0362694300518	488.357512953368	436747	2262.9378238342	61.1736695482209	185.894579433057	3	5312963	27528.3056994819	479.305846596223	864.598107205812	2	NaN	NaN	NaN	NaN	NaN	226.042229311825	0.991137428330481	23.4638582025229	11.9408619856231	9.22541598237574	2.97712755331372	0.00452249937465748	0.0023756287312878	1	1.00005045435217	1568.41585107731	1	10847.7409326425	1	1	1	2	2019-03-29T15:20:46.905	NG_ecoli_LTEE_871_DM25	-500	866	162.9	DIA_100X_EMPTY_1x1_100ms	8b821a15-31de-4bb3-aa54-159524887f4d	EPI_100X_YFP_1x1_200ms_25sola	EPI_100X_RFP_1x1_200ms_25sola
3	32	12.5847081497962	403	49.112722267856	23.6401985111663	442.908188585608	2833627	7031.33250620347	61.1736695482209	185.894579433057	3	305513	758.096774193548	479.305846596223	864.598107205812	0	NaN	NaN	NaN	NaN	NaN	329.960757172329	0.986141975885841	29.9007565891093	13.0790831754858	10.6857607971715	3.01842950569765	0.0193902137103677	0.00677339743748778	2	1.00259545152768	2681.53182302647	0	9279.21339950372	1	1	1	2	2019-03-29T15:20:46.905	NG_ecoli_LTEE_871_DM25	-500	866	162.9	DIA_100X_EMPTY_1x1_100ms	8c051ab5-264f-42aa-9f84-a9a248d3e8f5	EPI_100X_YFP_1x1_200ms_25sola	EPI_100X_RFP_1x1_200ms_25sola
4	24	13.252890582349	318	0.895537949204106	25.9496855345912	494.358490566038	8033361	25262.141509434	61.1736695482209	185.894579433057	2	3116411	9800.03459119497	479.305846596223	864.598107205812	0	NaN	NaN	NaN	NaN	NaN	260.653705338225	0.999892484988711	21.8666719351785	15.0760851408589	11.3898527470056	3.98016702787335	0.0465023269704038	0.0241222093151511	0	1.01983582642079	2227.96718205453	1	9531.48742138365	1	1	1	2	2019-03-29T15:20:46.905	NG_ecoli_LTEE_871_DM25	-500	866	162.9	DIA_100X_EMPTY_1x1_100ms	92955090-66c8-4545-a640-33ae5efbadae	EPI_100X_YFP_1x1_200ms_25sola	EPI_100X_RFP_1x1_200ms_25sola
5	41	12.194192884342	500	49.4427550980734	44.912	287.154	432073	864.146	61.1736695482209	185.894579433057	4	221066	442.132	479.305846596223	864.598107205812	0	NaN	NaN	NaN	NaN	NaN	428.708315029725	0.917739344308435	39.4794513110238	12.9174773230057	10.582406918168	2.71061022466376	0.00399805485695939	0.00182956382189291	0	1.00022195930976	3472.40124964537	0	9471.966	1	1	1	2	2019-03-29T15:20:46.905	NG_ecoli_LTEE_871_DM25	-500	866	162.9	DIA_100X_EMPTY_1x1_100ms	e8c845fb-e054-4844-a9a9-802936893b36	EPI_100X_YFP_1x1_200ms_25sola	EPI_100X_RFP_1x1_200ms_25sola
6	22	11.5607177967665	255	23.4619074592753	68.9450980392157	1224.49411764706	55888	219.16862745098	61.1736695482209	185.894579433057	1	2703120	10600.4705882353	479.305846596223	864.598107205812	1	NaN	NaN	NaN	NaN	NaN	231.557815059632	0.998451636284244	21.5690417195066	12.7261068539385	10.3320190455451	3.32453188257302	0.00808280067357781	0.00365223928837124	1	1.00024678493382	1808.385965706	0	9995.39215686274	1	1	1	2	2019-03-29T15:20:46.905	NG_ecoli_LTEE_871_DM25	-500	866	162.9	DIA_100X_EMPTY_1x1_100ms	760f0a6c-4bc7-4514-b2d6-a0c63e5922c3	EPI_100X_YFP_1x1_200ms_25sola	EPI_100X_RFP_1x1_200ms_25sola
7	31	12.9208643400125	400	48.7054237270984	74.3425	1142.0025	1258074	3145.185	61.1736695482209	185.894579433057	2	170972	427.43	479.305846596223	864.598107205812	0	NaN	NaN	NaN	NaN	NaN	332.870252144192	0.983236932512965	29.5259193186054	13.0255177773216	10.953768962395	2.99929726576017	0.0221962330458162	0.0140819417831469	0	1.01117136442033	2782.40575601736	0	9418.5475	1	1	1	2	2019-03-29T15:20:46.905	NG_ecoli_LTEE_871_DM25	-500	866	162.9	DIA_100X_EMPTY_1x1_100ms	a398b908-b2ad-46fa-937b-7b752bf613d0	EPI_100X_YFP_1x1_200ms_25sola	EPI_100X_RFP_1x1_200ms_25sola
8	29	11.7160127073306	340	46.8098089498288	83.7588235294118	76.3029411764706	1297013	3814.74411764706	61.1736695482209	185.894579433057	3	705479	2074.93823529412	479.305846596223	864.598107205812	0	NaN	NaN	NaN	NaN	NaN	304.977004674063	0.968785132804888	27.5427113775984	13.4748377547276	10.631618301766	3.17109267891596	0.0288386022577205	0.0142067646664079	0	1.00947939073163	2445.09267551772	1	9279.52352941176	1	1	1	2	2019-03-29T15:20:46.905	NG_ecoli_LTEE_871_DM25	-500	866	162.9	DIA_100X_EMPTY_1x1_100ms	aa0a2e98-fdf4-4d6f-9f52-99f6201295bc	EPI_100X_YFP_1x1_200ms_25sola	EPI_100X_RFP_1x1_200ms_25sola
9	28	13.1292800848123	368	44.9533244480865	88.804347826087	1106.83423913043	752159	2043.91032608696	61.1736695482209	185.894579433057	4	333632	906.608695652174	479.305846596223	864.598107205812	0	NaN	NaN	NaN	NaN	NaN	319.238652136368	0.99246264459788	27.2650417682681	13.871634677207	11.3909052621175	3.32073063138608	0.00503395594145764	0.00226873696647698	1	1.00026121113325	2778.51360989565	0	9340.51358695652	1	1	1	2	2019-03-29T15:20:46.905	NG_ecoli_LTEE_871_DM25	-500	866	162.9	DIA_100X_EMPTY_1x1_100ms	7a68ff1d-d9f5-482e-8aa6-a2e18f6b67d4	EPI_100X_YFP_1x1_200ms_25sola	EPI_100X_RFP_1x1_200ms_25sola
10	25	11.6195659730545	298	32.3855821408308	90.1610738255034	1520.57046979866	414825	1392.03020134228	61.1736695482209	185.894579433057	2	142777	479.11744966443	479.305846596223	864.598107205812	0	NaN	NaN	NaN	NaN	NaN	267.80928908259	0.99755016487806	24.820925618131	12.5175272156003	10.4938851407936	3.11334523852344	0.00842725702727421	0.00375165516122949	1	1.00060165766052	2146.74503554093	0	9786.89597315436	1	1	1	2	2019-03-29T15:20:46.905	NG_ecoli_LTEE_871_DM25	-500	866	162.9	DIA_100X_EMPTY_1x1_100ms	db00add0-d332-40f5-864e-eddd93cbdab5	EPI_100X_YFP_1x1_200ms_25sola	EPI_100X_RFP_1x1_200ms_25sola
11	68	10.7062916690924	728	38.6711650815146	115.401098901099	851.197802197802	105194	144.497252747253	61.1736695482209	185.894579433057	0	26359960	36208.7362637363	479.305846596223	864.598107205812	5	NaN	NaN	NaN	NaN	NaN	662.628695298567	0.773111585301555	67.6639145411858	12.2022723529047	9.63836751571759	2.33798002455728	0.0322694204220682	0.0129988196931618	2	1.01302037569448	4936.89584565852	0	10442.8901098901	1	1	1	2	2019-03-29T15:20:46.905	NG_ecoli_LTEE_871_DM25	-500	866	162.9	DIA_100X_EMPTY_1x1_100ms	d860453f-f235-4fa2-937c-dc19aeeef173	EPI_100X_YFP_1x1_200ms_25sola	EPI_100X_RFP_1x1_200ms_25sola
12	27	12.5379614587581	340	6.86537672447906	98.7764705882353	71.8058823529412	11733230	34509.5	61.1736695482209	185.894579433057	1	1707115	5020.92647058824	479.305846596223	864.598107205812	1	NaN	NaN	NaN	NaN	NaN	312.608628557351	0.933903165554409	26.7679786302054	14.1391230773717	11.059142928202	3.19638771183867	0.0786432581650857	0.0286216541582265	1	1.04052214570621	2571.27424699461	1	9505.63823529412	1	1	1	2	2019-03-29T15:20:46.905	NG_ecoli_LTEE_871_DM25	-500	866	162.9	DIA_100X_EMPTY_1x1_100ms	180765dc-2fbb-4a35-bdc6-f387a38fa17e	EPI_100X_YFP_1x1_200ms_25sola	EPI_100X_RFP_1x1_200ms_25sola
13	38	12.5637613523102	478	49.2895790506764	105.257322175732	124.891213389121	1740595	3641.41213389121	61.1736695482209	185.894579433057	2	492494	1030.32217573222	479.305846596223	864.598107205812	0	NaN	NaN	NaN	NaN	NaN	398.080163382327	0.939724499090522	36.6009689087153	13.020413436094	10.6303461387642	2.56073213530222	0.00806008195888184	0.00364637768585929	1	1.00039682849559	3248.45814631644	0	9367.78242677824	1	1	1	2	2019-03-29T15:20:46.905	NG_ecoli_LTEE_871_DM25	-500	866	162.9	DIA_100X_EMPTY_1x1_100ms	8fb1d226-6a48-482c-83d9-f9bba949b10d	EPI_100X_YFP_1x1_200ms_25sola	EPI_100X_RFP_1x1_200ms_25sola
14	32	13.1251121322805	420	47.1261749251039	107.169047619048	1898.65714285714	1849759	4404.1880952381	61.1736695482209	185.894579433057	3	1290203	3071.9119047619	479.305846596223	864.598107205812	0	NaN	NaN	NaN	NaN	NaN	340.488130267288	0.959069056856333	30.5456117228613	13.1964192742386	10.6992873604003	3.12890097169055	0.0233254809483742	0.00957341073471479	1	1.00262399191174	2746.3027524194	0	9880.20952380952	1	1	1	2	2019-03-29T15:20:46.905	NG_ecoli_LTEE_871_DM25	-500	866	162.9	DIA_100X_EMPTY_1x1_100ms	9fe96c7b-af73-4370-ba7c-37b9826f7790	EPI_100X_YFP_1x1_200ms_25sola	EPI_100X_RFP_1x1_200ms_25sola
15	25	13.6047261559054	341	21.8145766688606	116.950146627566	1658.73607038123	59680	175.014662756598	61.1736695482209	185.894579433057	0	11009436	32285.7360703812	479.305846596223	864.598107205812	2	NaN	NaN	NaN	NaN	NaN	274.993838447165	0.99985637683939	22.7968165470161	14.6382692220569	11.7043711786213	3.73738350876663	0.00964340775139207	0.00516879837142362	0	1.00096054499143	2452.78938375318	0	10145.3782991202	1	1	1	2	2019-03-29T15:20:46.905	NG_ecoli_LTEE_871_DM25	-500	866	162.9	DIA_100X_EMPTY_1x1_100ms	ed9a6b0d-b7c9-4602-b868-35fef5b77ba0	EPI_100X_YFP_1x1_200ms_25sola	EPI_100X_RFP_1x1_200ms_25sola
16	39	12.0996236134465	473	49.3418925295569	133.763213530655	1410.95137420719	1640702	3468.71458773784	61.1736695482209	185.894579433057	3	204420	432.177589852008	479.305846596223	864.598107205812	0	NaN	NaN	NaN	NaN	NaN	409.984986331891	0.949664451087374	37.7843329230111	12.5949835861919	10.6451839179684	2.44948758542437	0.0157418320104526	0.00652542094035812	1	1.00435236328624	3362.85373945623	0	9657.67441860465	1	1	1	2	2019-03-29T15:20:46.905	NG_ecoli_LTEE_871_DM25	-500	866	162.9	DIA_100X_EMPTY_1x1_100ms	fd2bab27-fe11-4e65-99a6-6718d59b88a8	EPI_100X_YFP_1x1_200ms_25sola	EPI_100X_RFP_1x1_200ms_25sola
17	39	12.3657663872136	483	49.2889402318177	157.712215320911	762.424430641822	225125	466.097308488613	61.1736695482209	185.894579433057	4	241677	500.366459627329	479.305846596223	864.598107205812	0	NaN	NaN	NaN	NaN	NaN	416.737044654419	0.961272856349154	38.9364240672948	12.3432121810302	10.4098320180869	2.60212116161619	0.00437233242899436	0.00166118030056686	1	1.00014868245923	3313.85412894866	0	9422.97308488613	1	1	1	2	2019-03-29T15:20:46.905	NG_ecoli_LTEE_871_DM25	-500	866	162.9	DIA_100X_EMPTY_1x1_100ms	e44fc7c3-7b43-423d-8b83-3608b22ade08	EPI_100X_YFP_1x1_200ms_25sola	EPI_100X_RFP_1x1_200ms_25sola
18	30	13.0448867169243	394	40.728090922952	159.931472081218	199.444162436548	168064	426.558375634518	61.1736695482209	185.894579433057	1	2432253	6173.230964467	479.305846596223	864.598107205812	0	NaN	NaN	NaN	NaN	NaN	328.523148403681	0.976345760128889	29.8957453908555	12.7207867383235	10.6238192881304	2.95374739082292	0.0208937843461078	0.0090856276119876	1	1.00503414294434	2650.08996114554	0	9403.32741116751	1	1	1	2	2019-03-29T15:20:46.905	NG_ecoli_LTEE_871_DM25	-500	866	162.9	DIA_100X_EMPTY_1x1_100ms	2870674a-16ef-477c-8902-07248e268cd0	EPI_100X_YFP_1x1_200ms_25sola	EPI_100X_RFP_1x1_200ms_25sola
19	28	12.3444451063867	346	44.8000977779223	176.043352601156	232.35838150289	499943	1444.92196531792	61.1736695482209	185.894579433057	4	209101	604.338150289017	479.305846596223	864.598107205812	0	NaN	NaN	NaN	NaN	NaN	290.855821855185	0.993287859546084	26.6361426376652	12.5769612563923	10.5762599439168	3.03992748997587	0.00770362191646067	0.00414040079535926	0	1.00084993778203	2340.05166453827	0	9373.8063583815	1	1	1	2	2019-03-29T15:20:46.905	NG_ecoli_LTEE_871_DM25	-500	866	162.9	DIA_100X_EMPTY_1x1_100ms	3afc3335-9172-4251-b803-ecfe6c346bcf	EPI_100X_YFP_1x1_200ms_25sola	EPI_100X_RFP_1x1_200ms_25sola
20	44	13.7090218322428	603	48.6057973337917	183.543946932007	466.71807628524	4435733	7356.10779436153	61.1736695482209	185.894579433057	4	286971	475.905472636816	479.305846596223	864.598107205812	0	NaN	NaN	NaN	NaN	NaN	485.211724594391	0.882895776223368	42.5957626916732	13.9263351366687	11.1889138274573	2.69776728064462	0.0335345740698312	0.0140057530971728	0	1.02484366400172	4188.24557579533	0	9478.08457711443	1	1	1	2	2019-03-29T15:20:46.905	NG_ecoli_LTEE_871_DM25	-500	866	162.9	DIA_100X_EMPTY_1x1_100ms	72d6df5a-11d4-450f-b3ff-75983ac666d7	EPI_100X_YFP_1x1_200ms_25sola	EPI_100X_RFP_1x1_200ms_25sola
21	52	11.898343475041	619	46.7477108930235	191.001615508885	1512.9886914378	625760	1010.92084006462	61.1736695482209	185.894579433057	7	289947	468.411954765751	479.305846596223	864.598107205812	0	NaN	NaN	NaN	NaN	NaN	537.007457876666	0.90750000610858	51.5773216364271	12.5179894937775	10.2312866615351	2.32466779170999	0.00537808145532567	0.0018075448926365	3	1.00034902157563	4240.42291891453	0	9817.60743134087	1	1	1	2	2019-03-29T15:20:46.905	NG_ecoli_LTEE_871_DM25	-500	866	162.9	DIA_100X_EMPTY_1x1_100ms	a321cc3e-09bf-430d-abd3-0b36cd0f0120	EPI_100X_YFP_1x1_200ms_25sola	EPI_100X_RFP_1x1_200ms_25sola
22	28	11.1517527441509	313	21.1997686639866	216.498402555911	2040.58146964856	459764	1468.8945686901	61.1736695482209	185.894579433057	3	932572	2979.46325878594	479.305846596223	864.598107205812	0	NaN	NaN	NaN	NaN	NaN	NaN	NaN	NaN	NaN	NaN	NaN	NaN	NaN	NaN	NaN	NaN	0	9443.57188498403	1	1	1	2	2019-03-29T15:20:46.905	NG_ecoli_LTEE_871_DM25	-500	866	162.9	DIA_100X_EMPTY_1x1_100ms	c494f8f5-d9f8-4f8c-a442-c7fc79a5721d	EPI_100X_YFP_1x1_200ms_25sola	EPI_100X_RFP_1x1_200ms_25sola
23	37	11.0419783286359	409	49.2299879945202	221.119804400978	1053.66014669927	335581	820.491442542787	61.1736695482209	185.894579433057	3	292127	714.246943765281	479.305846596223	864.598107205812	0	NaN	NaN	NaN	NaN	NaN	375.369148715373	0.918355189332666	36.4773318672527	12.1949336384481	10.0182533084765	2.57460361242156	0.0104797904335273	0.00476848542220366	0	1.00197920540775	2875.39135531873	0	9737.16870415648	1	1	1	2	2019-03-29T15:20:46.905	NG_ecoli_LTEE_871_DM25	-500	866	162.9	DIA_100X_EMPTY_1x1_100ms	b7145ad7-ba77-4495-bd6a-1f5d10eb9019	EPI_100X_YFP_1x1_200ms_25sola	EPI_100X_RFP_1x1_200ms_25sola
24	30	13.0716506448636	396	33.5445200260034	222.492424242424	1639.67676767677	538041	1358.68939393939	61.1736695482209	185.894579433057	4	186108	469.969696969697	479.305846596223	864.598107205812	0	NaN	NaN	NaN	NaN	NaN	328.800364486021	0.976257334741002	29.8874394874519	13.1652016054132	10.7627210285023	2.84928868430364	0.00844335551946125	0.00388175328056007	0	1.00090201883686	2719.08483714014	0	9713.5303030303	1	1	1	2	2019-03-29T15:20:46.905	NG_ecoli_LTEE_871_DM25	-500	866	162.9	DIA_100X_EMPTY_1x1_100ms	e457c93c-eb46-433b-8e6e-729c8e6d38d7	EPI_100X_YFP_1x1_200ms_25sola	EPI_100X_RFP_1x1_200ms_25sola
25	50	13.4300234739431	672	49.4771650083142	242.029761904762	507.059523809524	953227	1418.49255952381	61.1736695482209	185.894579433057	9	313471	466.474702380952	479.305846596223	864.598107205812	0	NaN	NaN	NaN	NaN	NaN	562.328985342175	0.959751790250219	49.4589723510642	13.0119565728906	11.1480674679282	2.549742526118	0.0194464361437477	0.00662361984995633	3	1.00522703729029	4827.63188028791	0	9574.86904761905	1	1	1	2	2019-03-29T15:20:46.905	NG_ecoli_LTEE_871_DM25	-500	866	162.9	DIA_100X_EMPTY_1x1_100ms	f7534d94-8fbc-4873-8aa0-77bc933317b2	EPI_100X_YFP_1x1_200ms_25sola	EPI_100X_RFP_1x1_200ms_25sola
26	24	11.956823554477	287	32.7614619421331	272.327526132404	211.752613240418	490316	1708.4181184669	61.1736695482209	185.894579433057	1	202028	703.93031358885	479.305846596223	864.598107205812	0	NaN	NaN	NaN	NaN	NaN	247.049364282334	0.999786507286079	22.2974192288468	13.4390193413117	10.7399342071224	3.44514065471096	0.00305979628909468	0.00182232222036784	1	1.00002583971695	2019.98303741698	0	9545.91637630662	1	1	1	2	2019-03-29T15:20:46.905	NG_ecoli_LTEE_871_DM25	-500	866	162.9	DIA_100X_EMPTY_1x1_100ms	843a01cd-62d1-4194-ae11-fbd41996830e	EPI_100X_YFP_1x1_200ms_25sola	EPI_100X_RFP_1x1_200ms_25sola
27	30	12.3350282785312	371	36.3305373982615	275.126684636119	1554.92991913747	604075	1628.23450134771	61.1736695482209	185.894579433057	2	144763	390.196765498652	479.305846596223	864.598107205812	0	NaN	NaN	NaN	NaN	NaN	326.687032014068	0.978537983949798	29.4837181867845	12.7355057522864	10.7971782136842	2.88397105114845	0.0371047564391212	0.0188462057564727	0	1.0197522703387	2699.55805914789	1	9439.41239892183	1	1	1	2	2019-03-29T15:20:46.905	NG_ecoli_LTEE_871_DM25	-500	866	162.9	DIA_100X_EMPTY_1x1_100ms	65f381a8-bb8c-47e4-9421-4ccf708d687f	EPI_100X_YFP_1x1_200ms_25sola	EPI_100X_RFP_1x1_200ms_25sola
28	26	12.0134199678598	313	42.2946509312643	289.466453674121	1567.29073482428	415547	1327.62619808307	61.1736695482209	185.894579433057	3	134227	428.840255591054	479.305846596223	864.598107205812	0	NaN	NaN	NaN	NaN	NaN	280.245509922661	0.989424864612114	25.4747799854197	13.155160766324	10.5582884133408	3.22727543363565	0.0407994280171823	0.0205761990920138	0	1.01886108196963	2230.42367111032	1	9755.51118210863	1	1	1	2	2019-03-29T15:20:46.905	NG_ecoli_LTEE_871_DM25	-500	866	162.9	DIA_100X_EMPTY_1x1_100ms	60b6e6c6-f0af-49ff-b3cd-d699b7f9499f	EPI_100X_YFP_1x1_200ms_25sola	EPI_100X_RFP_1x1_200ms_25sola
29	78	14.3572740812241	1120	40.3376715397866	323.425	1955.43214285714	33900585	30268.3794642857	61.1736695482209	185.894579433057	6	923280	824.357142857143	479.305846596223	864.598107205812	0	NaN	NaN	NaN	NaN	NaN	879.087456710099	0.886701407021202	77.4670148049988	13.0262687097022	11.2150218516441	1.91886796843638	0.0139497462896264	0.00564782917347452	3	1.00228315034412	7652.56364649571	0	9681.29821428571	1	1	1	2	2019-03-29T15:20:46.905	NG_ecoli_LTEE_871_DM25	-500	866	162.9	DIA_100X_EMPTY_1x1_100ms	407460f3-2598-4418-b314-71cfe5ffc284	EPI_100X_YFP_1x1_200ms_25sola	EPI_100X_RFP_1x1_200ms_25sola
30	35	12.5516851099061	440	48.1443726292202	331.709090909091	1172.21136363636	620083	1409.27954545455	61.1736695482209	185.894579433057	4	137161	311.729545454545	479.305846596223	864.598107205812	0	NaN	NaN	NaN	NaN	NaN	363.978584439852	0.962113025603363	34.0088518840088	12.3678251773658	10.3905219262284	2.74081044802493	0.00786622415065691	0.00410269332875284	1	1.00138168547502	2883.74316619171	0	9422.98636363636	1	1	1	2	2019-03-29T15:20:46.905	NG_ecoli_LTEE_871_DM25	-500	866	162.9	DIA_100X_EMPTY_1x1_100ms	f8402728-8509-4d9c-89be-9699d69a2e47	EPI_100X_YFP_1x1_200ms_25sola	EPI_100X_RFP_1x1_200ms_25sola
31	28	13.1298708883846	369	46.3240946396756	363.739837398374	1357.44986449864	437078	1184.49322493225	61.1736695482209	185.894579433057	2	143189	388.046070460705	479.305846596223	864.598107205812	0	NaN	NaN	NaN	NaN	NaN	303.666929026799	0.990141235478122	27.0935204334367	12.9467109773678	10.6869144407052	3.28222120770349	0.0138165120275581	0.00554673964679273	1	1.00120315611115	2430.30055240989	0	9388.14092140921	1	1	1	2	2019-03-29T15:20:46.905	NG_ecoli_LTEE_871_DM25	-500	866	162.9	DIA_100X_EMPTY_1x1_100ms	755df16f-fc44-4997-8fae-7c1a79e1ef08	EPI_100X_YFP_1x1_200ms_25sola	EPI_100X_RFP_1x1_200ms_25sola
32	42	12.3566645919138	519	49.6223979081735	365.252408477842	580.181117533719	1257300	2422.54335260116	61.1736695482209	185.894579433057	4	179954	346.732177263969	479.305846596223	864.598107205812	0	NaN	NaN	NaN	NaN	NaN	431.708780451761	0.950377797941715	40.7682229375311	12.0186269421607	10.3976331700487	2.31868016852108	0.0102508924694066	0.00403898875858126	1	1.00194531171834	3461.62999519141	0	9423.41233140655	1	1	1	2	2019-03-29T15:20:46.905	NG_ecoli_LTEE_871_DM25	-500	866	162.9	DIA_100X_EMPTY_1x1_100ms	490635ab-db6c-40c7-8da3-801fe0da24e0	EPI_100X_YFP_1x1_200ms_25sola	EPI_100X_RFP_1x1_200ms_25sola
33	36	10.8344910813153	390	49.0369002407528	383.482051282051	889.802564102564	552564	1416.83076923077	61.1736695482209	185.894579433057	4	258764	663.497435897436	479.305846596223	864.598107205812	0	NaN	NaN	NaN	NaN	NaN	353.421897243803	0.95223003023374	34.6015879032964	12.0189636549674	9.95252382443704	2.53410534132982	0.00256908516136854	0.00091651829603705	3	1.00002245810864	2691.85934005788	0	9639.67948717949	1	1	1	2	2019-03-29T15:20:46.905	NG_ecoli_LTEE_871_DM25	-500	866	162.9	DIA_100X_EMPTY_1x1_100ms	9cb7f979-011f-400e-ae3a-9fdb0640dcf3	EPI_100X_YFP_1x1_200ms_25sola	EPI_100X_RFP_1x1_200ms_25sola
34	29	11.5505571962396	335	47.1220665057101	397.29552238806	960.376119402985	1066951	3184.92835820896	61.1736695482209	185.894579433057	2	214092	639.080597014925	479.305846596223	864.598107205812	0	NaN	NaN	NaN	NaN	NaN	311.103837099276	0.982933052495669	28.3527760816083	12.6290039996454	10.6283246132993	2.89649465424799	0.0243199928442762	0.0105637587938451	1	1.00301497371823	2515.44652914308	2	9452.28656716418	1	1	1	2	2019-03-29T15:20:46.905	NG_ecoli_LTEE_871_DM25	-500	866	162.9	DIA_100X_EMPTY_1x1_100ms	4da15ee5-3b5f-4d7b-a402-b46a4cb827f7	EPI_100X_YFP_1x1_200ms_25sola	EPI_100X_RFP_1x1_200ms_25sola
35	16	10.3323796407693	166	-49.9835366336504	408.463855421687	949.475903614458	388485	2340.27108433735	61.1736695482209	185.894579433057	2	127570	768.493975903614	479.305846596223	864.598107205812	0	NaN	NaN	NaN	NaN	NaN	182.934216948042	0.999859729602462	15.7107203063915	15.0166856388559	11.0108715993141	4.27442752832145	0.00218822461610887	0.00100321906252006	2	1.00001379238754	1495.99235765192	2	9918.98795180723	1	1	1	2	2019-03-29T15:20:46.905	NG_ecoli_LTEE_871_DM25	-500	866	162.9	DIA_100X_EMPTY_1x1_100ms	e6dfc072-db2b-4c63-b4a0-f7e2649a8d16	EPI_100X_YFP_1x1_200ms_25sola	EPI_100X_RFP_1x1_200ms_25sola
36	40	11.6699887933703	468	45.6244016662817	415.049145299145	664.942307692308	2268574	4847.38034188034	61.1736695482209	185.894579433057	2	160026	341.935897435897	479.305846596223	864.598107205812	0	NaN	NaN	NaN	NaN	NaN	416.883195126494	0.908179737799963	40.5976824881993	12.286996681132	9.93473325074562	2.67149687797466	0.021308525167033	0.00484361725896698	2	1.00196503515657	3147.04929331072	0	9597.18803418804	1	1	1	2	2019-03-29T15:20:46.905	NG_ecoli_LTEE_871_DM25	-500	866	162.9	DIA_100X_EMPTY_1x1_100ms	e42abcf4-bfc5-4caa-b16f-78c2fcde2584	EPI_100X_YFP_1x1_200ms_25sola	EPI_100X_RFP_1x1_200ms_25sola
37	17	11.1950642642901	191	-49.6343049542156	412.764397905759	964.366492146597	433585	2270.07853403141	61.1736695482209	185.894579433057	1	74846	391.86387434555	479.305846596223	864.598107205812	0	NaN	NaN	NaN	NaN	NaN	203.130083643522	0.999894098395469	18.2879273957887	14.3331609784977	10.7158847620271	3.86640443735311	0.00525741981830354	0.00221049497054404	1	1.00007438142103	1649.34094087663	2	10099.6596858639	1	1	1	2	2019-03-29T15:20:46.905	NG_ecoli_LTEE_871_DM25	-500	866	162.9	DIA_100X_EMPTY_1x1_100ms	225e806a-0577-49f9-8ec6-a4672abccd44	EPI_100X_YFP_1x1_200ms_25sola	EPI_100X_RFP_1x1_200ms_25sola
38	42	12.6666121174488	533	49.5874943668028	422.724202626642	1023.89681050657	882803	1656.29080675422	61.1736695482209	185.894579433057	2	568162	1065.96998123827	479.305846596223	864.598107205812	0	NaN	NaN	NaN	NaN	NaN	455.052096627051	0.95945434856471	41.4744548313236	12.339465027426	10.7096024897196	2.62147760543113	0.0145963513675726	0.00466714460134558	2	1.00227595855185	3736.08948868752	0	9805.3808630394	1	1	1	2	2019-03-29T15:20:46.905	NG_ecoli_LTEE_871_DM25	-500	866	162.9	DIA_100X_EMPTY_1x1_100ms	8cb473d6-bbda-4892-9ecf-90da765f79ab	EPI_100X_YFP_1x1_200ms_25sola	EPI_100X_RFP_1x1_200ms_25sola
39	37	11.6554512467804	431	49.2119019495099	454.248259860789	541.412993039443	323748	751.155452436195	61.1736695482209	185.894579433057	5	807912	1874.50580046404	479.305846596223	864.598107205812	0	NaN	NaN	NaN	NaN	NaN	374.472473704181	0.955090705900366	35.8828205242747	12.0514922216052	10.1285495176225	2.5763544109135	0.0166450742092741	0.00732077851805143	1	1.00476181461746	2891.15227049973	0	9503.91647331787	1	1	1	2	2019-03-29T15:20:46.905	NG_ecoli_LTEE_871_DM25	-500	866	162.9	DIA_100X_EMPTY_1x1_100ms	e0fd4fc2-2803-45dc-9507-02d36169cb35	EPI_100X_YFP_1x1_200ms_25sola	EPI_100X_RFP_1x1_200ms_25sola
40	23	11.0651623898325	255	24.308838407644	455.427450980392	903.823529411765	277035	1086.41176470588	61.1736695482209	185.894579433057	2	291785	1144.25490196078	479.305846596223	864.598107205812	0	NaN	NaN	NaN	NaN	NaN	238.344619975952	0.999549916349654	22.394124934559	12.8377197554974	10.1324248996793	3.48890402572949	0.00519929775126776	0.00263188703591841	1	1.00022058459148	1805.72148361526	0	9970.07058823529	1	1	1	2	2019-03-29T15:20:46.905	NG_ecoli_LTEE_871_DM25	-500	866	162.9	DIA_100X_EMPTY_1x1_100ms	17944522-6937-47e7-9f3a-36d064c08710	EPI_100X_YFP_1x1_200ms_25sola	EPI_100X_RFP_1x1_200ms_25sola
41	30	12.4464687494702	374	48.4097118312766	465.163101604278	1630.24598930481	1547369	4137.35026737968	61.1736695482209	185.894579433057	2	122110	326.497326203209	479.305846596223	864.598107205812	0	NaN	NaN	NaN	NaN	NaN	317.525434328294	0.996860387395466	28.1841475278363	12.9874590104428	10.9507702226114	3.14287603016442	0.00590846556575214	0.00345905692429497	1	1.00015337971613	2654.50848297545	0	9646.38770053476	1	1	1	2	2019-03-29T15:20:46.905	NG_ecoli_LTEE_871_DM25	-500	866	162.9	DIA_100X_EMPTY_1x1_100ms	3b65d386-17db-49db-9b86-86dc8badb806	EPI_100X_YFP_1x1_200ms_25sola	EPI_100X_RFP_1x1_200ms_25sola
42	50	11.649661324344	582	39.6344447957409	476.689003436426	1678.06013745704	280831	482.527491408935	61.1736695482209	185.894579433057	7	230777	396.524054982818	479.305846596223	864.598107205812	0	NaN	NaN	NaN	NaN	NaN	494.231541492197	0.889105211498346	48.6761873173102	12.2686588797472	9.98162981934087	2.39183836043209	0.00885377410456644	0.00466145465323106	1	1.00089569394932	3808.98580406707	0	9799.0704467354	1	1	1	2	2019-03-29T15:20:46.905	NG_ecoli_LTEE_871_DM25	-500	866	162.9	DIA_100X_EMPTY_1x1_100ms	0c7d10fa-c950-4863-859e-54591c8d3108	EPI_100X_YFP_1x1_200ms_25sola	EPI_100X_RFP_1x1_200ms_25sola
43	30	11.9048689039038	358	25.7434304191601	490.804469273743	9.86312849162011	131125	366.27094972067	61.1736695482209	185.894579433057	3	171033	477.745810055866	479.305846596223	864.598107205812	0	NaN	NaN	NaN	NaN	NaN	NaN	NaN	NaN	NaN	NaN	NaN	NaN	NaN	NaN	NaN	NaN	0	8803.90502793296	1	1	1	2	2019-03-29T15:20:46.905	NG_ecoli_LTEE_871_DM25	-500	866	162.9	DIA_100X_EMPTY_1x1_100ms	c457df4b-0a11-4b0b-8492-9c97c4b454a9	EPI_100X_YFP_1x1_200ms_25sola	EPI_100X_RFP_1x1_200ms_25sola
44	25	13.5311674422183	339	26.5550349321207	519.076696165192	31.76401179941	796321	2349.02949852507	61.1736695482209	185.894579433057	2	585491	1727.11209439528	479.305846596223	864.598107205812	0	NaN	NaN	NaN	NaN	NaN	283.801098494412	0.999840502724734	23.2244106396169	14.6122155729432	11.8218055214991	3.71490960590423	0.00633535094475652	0.00287723725815532	1	1.0003081580654	2549.18998922071	0	9098.87315634218	1	1	1	2	2019-03-29T15:20:46.905	NG_ecoli_LTEE_871_DM25	-500	866	162.9	DIA_100X_EMPTY_1x1_100ms	168aa558-9318-4c81-857f-2e6701676cb8	EPI_100X_YFP_1x1_200ms_25sola	EPI_100X_RFP_1x1_200ms_25sola
45	23	12.1616117291966	280	25.7945475592608	530.65	1251.72142857143	58189	207.817857142857	61.1736695482209	185.894579433057	0	2054851	7338.75357142857	479.305846596223	864.598107205812	1	NaN	NaN	NaN	NaN	NaN	241.940368544795	0.999823667662206	20.8736959911373	14.6567698039397	10.9883018547788	4.13399482685464	0.00170640431516703	0.00105074755245999	0	1.00003032215356	1979.47671689073	0	9945.15	1	1	1	2	2019-03-29T15:20:46.905	NG_ecoli_LTEE_871_DM25	-500	866	162.9	DIA_100X_EMPTY_1x1_100ms	3377f98d-03ea-4279-8173-39ba26085813	EPI_100X_YFP_1x1_200ms_25sola	EPI_100X_RFP_1x1_200ms_25sola
46	26	12.8997394845357	336	20.0005366107178	548.53869047619	1869.41964285714	51090	152.053571428571	61.1736695482209	185.894579433057	1	6211242	18485.8392857143	479.305846596223	864.598107205812	2	NaN	NaN	NaN	NaN	NaN	301.112674981863	0.963130530970773	25.0489549271398	15.1880268055144	11.6703051259081	3.37639595188487	0.0168375479265308	0.00718703063797738	1	1.00168485090063	2679.43924905752	0	11137.7172619048	1	1	1	2	2019-03-29T15:20:46.905	NG_ecoli_LTEE_871_DM25	-500	866	162.9	DIA_100X_EMPTY_1x1_100ms	83100657-9510-4d1e-8e19-de7329d01cee	EPI_100X_YFP_1x1_200ms_25sola	EPI_100X_RFP_1x1_200ms_25sola
47	29	12.8481596228686	373	46.7160940071757	553.962466487936	1028.29758713137	520904	1396.5254691689	61.1736695482209	185.894579433057	4	111855	299.879356568365	479.305846596223	864.598107205812	0	NaN	NaN	NaN	NaN	NaN	306.859688985133	0.992370802534259	27.2547780864045	13.1634952934051	10.9624322815738	3.11735913684574	0.00604679555192201	0.00282542815458708	1	1.00030896724471	2572.4466628002	0	9473.30026809651	1	1	1	2	2019-03-29T15:20:46.905	NG_ecoli_LTEE_871_DM25	-500	866	162.9	DIA_100X_EMPTY_1x1_100ms	f5f10ef9-4774-4be2-ba90-e481650b3736	EPI_100X_YFP_1x1_200ms_25sola	EPI_100X_RFP_1x1_200ms_25sola
48	33	12.5821788231804	416	48.8599929616167	550.766826923077	1789.73076923077	67591	162.478365384615	61.1736695482209	185.894579433057	1	13935185	33498.0408653846	479.305846596223	864.598107205812	2	NaN	NaN	NaN	NaN	NaN	344.827622573357	0.997167770270872	31.7987050900888	12.9713275943849	10.5996943026741	2.88467924654739	0.00255151124090723	0.001259096825701	0	1.00007117719516	2805.98921165295	0	9986.5	1	1	1	2	2019-03-29T15:20:46.905	NG_ecoli_LTEE_871_DM25	-500	866	162.9	DIA_100X_EMPTY_1x1_100ms	bb8cad59-7c3a-4a11-8ad6-d1c3943fd8e4	EPI_100X_YFP_1x1_200ms_25sola	EPI_100X_RFP_1x1_200ms_25sola
49	32	13.9948302738511	448	48.4238233711636	586.263392857143	1996.11607142857	1141788	2548.63392857143	61.1736695482209	185.894579433057	2	244504	545.767857142857	479.305846596223	864.598107205812	0	NaN	NaN	NaN	NaN	NaN	349.648162525285	0.989639611640732	29.9934076980505	13.614888108538	11.2886717846998	3.18277694926977	0.00696993265640083	0.00359792876679754	1	1.00018871464581	3001.93569352196	0	9776.22321428571	1	1	1	2	2019-03-29T15:20:46.905	NG_ecoli_LTEE_871_DM25	-500	866	162.9	DIA_100X_EMPTY_1x1_100ms	3aa50268-42e7-49f1-bfeb-0c8f1c5e2c45	EPI_100X_YFP_1x1_200ms_25sola	EPI_100X_RFP_1x1_200ms_25sola
50	34	11.587786491987	395	49.1014855005898	598.118987341772	895.822784810127	515971	1306.25569620253	61.1736695482209	185.894579433057	3	131762	333.574683544304	479.305846596223	864.598107205812	0	NaN	NaN	NaN	NaN	NaN	357.449523431591	0.973529915187636	33.5480348899502	12.0963717601138	10.3781444134151	2.62533266326108	0.0110575422309752	0.00480916235963128	1	1.00124991470461	2837.89541740609	0	9601.86329113924	1	1	1	2	2019-03-29T15:20:46.905	NG_ecoli_LTEE_871_DM25	-500	866	162.9	DIA_100X_EMPTY_1x1_100ms	610f1582-7f69-4498-a6a3-9ff755762d21	EPI_100X_YFP_1x1_200ms_25sola	EPI_100X_RFP_1x1_200ms_25sola
51	28	11.8943630758804	333	47.0454508975257	618.96996996997	844.246246246246	103666	311.309309309309	61.1736695482209	185.894579433057	1	2765155	8303.76876876877	479.305846596223	864.598107205812	2	NaN	NaN	NaN	NaN	NaN	288.943750407006	0.992657707398886	26.7403856772425	12.6297557310504	10.5011851453805	3.01427794058069	0.00543357164860948	0.00231830676965471	1	1.00028712120449	2315.97666503815	0	9583.41441441441	1	1	1	2	2019-03-29T15:20:46.905	NG_ecoli_LTEE_871_DM25	-500	866	162.9	DIA_100X_EMPTY_1x1_100ms	99929016-6510-4fce-9238-9a344f6b64a6	EPI_100X_YFP_1x1_200ms_25sola	EPI_100X_RFP_1x1_200ms_25sola
52	21	9.89136302065943	208	10.3530079113816	616.759615384615	1136.98557692308	33668	161.865384615385	61.1736695482209	185.894579433057	0	3596740	17292.0192307692	479.305846596223	864.598107205812	1	NaN	NaN	NaN	NaN	NaN	204.718232945604	0.999146985697696	20.7657925264785	12.2460919347377	9.51374754095416	3.09514558833971	0.000843994578566234	0.000341859926190513	2	1.00000208415728	1476.18788702877	0	10559.3894230769	1	1	1	2	2019-03-29T15:20:46.905	NG_ecoli_LTEE_871_DM25	-500	866	162.9	DIA_100X_EMPTY_1x1_100ms	4805a80d-aa0f-4861-a8f4-1018a3fc5e25	EPI_100X_YFP_1x1_200ms_25sola	EPI_100X_RFP_1x1_200ms_25sola
53	27	12.4439918998572	336	45.1095440476496	616.794642857143	108.392857142857	272125	809.895833333333	61.1736695482209	185.894579433057	3	895248	2664.42857142857	479.305846596223	864.598107205812	0	NaN	NaN	NaN	NaN	NaN	273.613648465932	0.993068759706027	25.3652923959873	12.8168523814623	10.3216005064436	3.27541240152882	0.00961210661378381	0.00541473608331652	0	1.00128210607736	2122.38342862037	0	9516.5505952381	1	1	1	2	2019-03-29T15:20:46.905	NG_ecoli_LTEE_871_DM25	-500	866	162.9	DIA_100X_EMPTY_1x1_100ms	7d0103e5-b775-4cbb-804e-fb8cc4a3ff8c	EPI_100X_YFP_1x1_200ms_25sola	EPI_100X_RFP_1x1_200ms_25sola
54	22	11.3519920290927	250	-46.9752594235986	626.376	1514.808	31271	125.084	61.1736695482209	185.894579433057	0	4018271	16073.084	479.305846596223	864.598107205812	2	NaN	NaN	NaN	NaN	NaN	242.094573769593	0.99232841710333	22.0658717103581	15.2613591040799	10.4310057470003	4.2678820475646	0.024651544241442	0.0125241720656235	0	1.00556436769635	1885.65978732451	0	10996.692	1	1	1	2	2019-03-29T15:20:46.905	NG_ecoli_LTEE_871_DM25	-500	866	162.9	DIA_100X_EMPTY_1x1_100ms	43fcf01e-8eeb-4017-a294-aa0a5787a75e	EPI_100X_YFP_1x1_200ms_25sola	EPI_100X_RFP_1x1_200ms_25sola
55	23	11.284944861375	260	29.8457619108681	635.307692307692	1387.03461538462	31669	121.803846153846	61.1736695482209	185.894579433057	0	4493438	17282.4538461538	479.305846596223	864.598107205812	2	NaN	NaN	NaN	NaN	NaN	206.822255031724	0.999252194368961	20.6633040162865	13.7911640524413	9.63416766190477	3.95172521533566	0.0056001312220763	0.00239820897638506	1	1.00015976554946	1506.32279000071	0	10731.7	1	1	1	2	2019-03-29T15:20:46.905	NG_ecoli_LTEE_871_DM25	-500	866	162.9	DIA_100X_EMPTY_1x1_100ms	e93ccda3-c79a-4cca-b254-0818c128aeb5	EPI_100X_YFP_1x1_200ms_25sola	EPI_100X_RFP_1x1_200ms_25sola
56	22	12.7399866219904	288	-11.3444793373381	655.861111111111	11.3958333333333	853055	2961.99652777778	61.1736695482209	185.894579433057	3	121160	420.694444444444	479.305846596223	864.598107205812	0	NaN	NaN	NaN	NaN	NaN	NaN	NaN	NaN	NaN	NaN	NaN	NaN	NaN	NaN	NaN	NaN	0	9457.97569444445	1	1	1	2	2019-03-29T15:20:46.905	NG_ecoli_LTEE_871_DM25	-500	866	162.9	DIA_100X_EMPTY_1x1_100ms	8602e709-c6da-4c45-86d3-718c6ae3f198	EPI_100X_YFP_1x1_200ms_25sola	EPI_100X_RFP_1x1_200ms_25sola
57	39	11.7157736186704	458	49.3092834368796	689.493449781659	412.591703056769	167122	364.89519650655	61.1736695482209	185.894579433057	4	166516	363.572052401747	479.305846596223	864.598107205812	0	NaN	NaN	NaN	NaN	NaN	403.2894191316	0.962235220713102	38.5219779516545	12.0292641677488	10.2123140530779	2.48837142883114	0.0087323176830292	0.00479943374347631	1	1.002351280389	3155.34450866937	0	9442.80131004367	1	1	1	2	2019-03-29T15:20:46.905	NG_ecoli_LTEE_871_DM25	-500	866	162.9	DIA_100X_EMPTY_1x1_100ms	6625ce52-73f6-4a68-bb42-a8d5b0eabaa9	EPI_100X_YFP_1x1_200ms_25sola	EPI_100X_RFP_1x1_200ms_25sola
58	27	10.8532242524088	294	47.2979186117522	690.84693877551	887.812925170068	219160	745.442176870748	61.1736695482209	185.894579433057	4	91788	312.204081632653	479.305846596223	864.598107205812	0	NaN	NaN	NaN	NaN	NaN	275.111821022535	0.992370689500144	27.116805881101	11.5075417875555	9.82602108486677	2.7946368838929	0.00645910110646661	0.00259191488036656	2	1.00038803294782	2056.28731766234	0	9845.46258503401	1	1	1	2	2019-03-29T15:20:46.905	NG_ecoli_LTEE_871_DM25	-500	866	162.9	DIA_100X_EMPTY_1x1_100ms	8fbdc65a-81a3-4caf-8514-cb6cdab31da7	EPI_100X_YFP_1x1_200ms_25sola	EPI_100X_RFP_1x1_200ms_25sola
59	28	12.5489146080618	351	43.6649332429865	707.14245014245	1604.54131054131	612097	1743.8660968661	61.1736695482209	185.894579433057	2	136545	389.017094017094	479.305846596223	864.598107205812	0	NaN	NaN	NaN	NaN	NaN	288.776020132724	0.999738368707492	26.0357405161476	13.1348970063525	10.5169244134734	3.54915674809519	0.289297798167393	0.0124557383333541	0	1.0022630304856	2261.7120979076	0	9550.5811965812	1	1	1	2	2019-03-29T15:20:46.905	NG_ecoli_LTEE_871_DM25	-500	866	162.9	DIA_100X_EMPTY_1x1_100ms	b0c9a837-300d-48c8-b473-ab1258e11803	EPI_100X_YFP_1x1_200ms_25sola	EPI_100X_RFP_1x1_200ms_25sola
60	31	12.61055449928	391	47.9594938868148	711.289002557545	199.076726342711	538634	1377.58056265985	61.1736695482209	185.894579433057	3	196878	503.524296675192	479.305846596223	864.598107205812	0	NaN	NaN	NaN	NaN	NaN	327.77199830542	0.9879014282403	28.7729658893811	13.2597811530007	10.9653788020566	3.26531435080905	0.0212161633143437	0.0106749278366667	1	1.00680473825204	2717.20115428404	0	9184.67519181586	1	1	1	2	2019-03-29T15:20:46.905	NG_ecoli_LTEE_871_DM25	-500	866	162.9	DIA_100X_EMPTY_1x1_100ms	2babc4c9-a3c1-4f79-8d51-d2510408812f	EPI_100X_YFP_1x1_200ms_25sola	EPI_100X_RFP_1x1_200ms_25sola
61	28	12.3262055104757	346	45.463987217271	749.757225433526	709.991329479769	351566	1016.08670520231	61.1736695482209	185.894579433057	2	101398	293.057803468208	479.305846596223	864.598107205812	0	NaN	NaN	NaN	NaN	NaN	294.222749313967	0.992902185722169	27.7343969087567	12.1259701834252	10.1529683390351	3.10944777179073	0.00658581696276609	0.00339900669616999	0	1.00054875386355	2245.40492879751	0	9734.32369942197	1	1	1	2	2019-03-29T15:20:46.905	NG_ecoli_LTEE_871_DM25	-500	866	162.9	DIA_100X_EMPTY_1x1_100ms	a90794d0-bd96-4eff-b318-b65d74ea6b01	EPI_100X_YFP_1x1_200ms_25sola	EPI_100X_RFP_1x1_200ms_25sola
62	30	12.7191652919212	382	48.2861073636768	765.196335078534	1745.28010471204	459358	1202.50785340314	61.1736695482209	185.894579433057	3	157217	411.562827225131	479.305846596223	864.598107205812	0	NaN	NaN	NaN	NaN	NaN	311.444523385994	0.98739220901538	28.4763098417615	12.7822484111495	10.5896193753473	3.02628718725304	0.0101423352396806	0.0047709047572291	1	1.00059649648766	2508.03903760056	0	9822.01047120419	1	1	1	2	2019-03-29T15:20:46.905	NG_ecoli_LTEE_871_DM25	-500	866	162.9	DIA_100X_EMPTY_1x1_100ms	790e4569-549b-4792-8de7-cf700eb94ce4	EPI_100X_YFP_1x1_200ms_25sola	EPI_100X_RFP_1x1_200ms_25sola
63	27	12.93418397006	350	42.7836798789518	771.328571428571	1562.64	506053	1445.86571428571	61.1736695482209	185.894579433057	1	165760	473.6	479.305846596223	864.598107205812	0	NaN	NaN	NaN	NaN	NaN	289.747756797025	0.988747462376166	25.0217654176716	14.4216907689342	11.2001829506271	3.42539755564691	0.0122136980839139	0.00497878437337638	1	1.00050983118725	2465.23351348704	1	9856.23714285714	1	1	1	2	2019-03-29T15:20:46.905	NG_ecoli_LTEE_871_DM25	-500	866	162.9	DIA_100X_EMPTY_1x1_100ms	b1bc56c9-d5fc-4755-af08-03635a9dc1c6	EPI_100X_YFP_1x1_200ms_25sola	EPI_100X_RFP_1x1_200ms_25sola
64	37	13.4587879563213	498	47.7294122138415	773.006024096386	1535.68072289157	2917314	5858.06024096385	61.1736695482209	185.894579433057	2	158686	318.646586345382	479.305846596223	864.598107205812	0	NaN	NaN	NaN	NaN	NaN	402.626065462617	0.954576351376004	35.4994161103019	13.1095544739789	10.8938331836202	2.99324617128622	0.143717051850439	0.00626672621405792	1	1.00070360559544	3308.81535592779	1	9468.32128514056	1	1	1	2	2019-03-29T15:20:46.905	NG_ecoli_LTEE_871_DM25	-500	866	162.9	DIA_100X_EMPTY_1x1_100ms	1fb5a692-dfa9-47eb-bea0-ee51669b23a4	EPI_100X_YFP_1x1_200ms_25sola	EPI_100X_RFP_1x1_200ms_25sola
65	19	8.94885773053685	170	-39.9931455662447	775.588235294118	1001.28823529412	19000	111.764705882353	61.1736695482209	185.894579433057	0	3875529	22797.2294117647	479.305846596223	864.598107205812	2	NaN	NaN	NaN	NaN	NaN	185.195979653557	0.999791296730458	18.3782407936513	12.9226782222064	9.7204536897831	3.45117784052715	0.00145727344984902	0.000834993001767686	0	1.00001531053928	1363.85088499064	1	10783.8235294118	1	1	1	2	2019-03-29T15:20:46.905	NG_ecoli_LTEE_871_DM25	-500	866	162.9	DIA_100X_EMPTY_1x1_100ms	e3ae3487-61cb-4dc8-9245-da04ea879a18	EPI_100X_YFP_1x1_200ms_25sola	EPI_100X_RFP_1x1_200ms_25sola
66	40	11.8753066105259	475	49.1858274798487	787.661052631579	676.976842105263	244566	514.875789473684	61.1736695482209	185.894579433057	5	153658	323.490526315789	479.305846596223	864.598107205812	0	NaN	NaN	NaN	NaN	NaN	414.192882998332	0.945884196935405	38.8741751979029	12.6882998433509	10.4748047788246	2.41703780129961	0.0083838811530087	0.00315920858604981	2	1.00045655915849	3349.98563170259	0	9527.89894736842	1	1	1	2	2019-03-29T15:20:46.905	NG_ecoli_LTEE_871_DM25	-500	866	162.9	DIA_100X_EMPTY_1x1_100ms	8ade4fd5-be18-41b1-81ce-ffb0068d842c	EPI_100X_YFP_1x1_200ms_25sola	EPI_100X_RFP_1x1_200ms_25sola
67	30	13.2239751491509	397	46.6402597336622	790.523929471033	1852.66750629723	613893	1546.32997481108	61.1736695482209	185.894579433057	2	506374	1275.50125944584	479.305846596223	864.598107205812	0	NaN	NaN	NaN	NaN	NaN	321.564624326827	0.99336389739527	27.483103050535	14.0009105290734	11.1078991213418	3.69485777464409	0.0115385175062116	0.00465442783887941	1	1.00090488275074	2663.29639716184	0	9968.8362720403	1	1	1	2	2019-03-29T15:20:46.905	NG_ecoli_LTEE_871_DM25	-500	866	162.9	DIA_100X_EMPTY_1x1_100ms	cbf5e154-65c9-416c-8776-8c4c33b9d901	EPI_100X_YFP_1x1_200ms_25sola	EPI_100X_RFP_1x1_200ms_25sola
68	22	9.1062661510872	201	0.770391950594207	793.049751243781	989.388059701493	24755	123.1592039801	61.1736695482209	185.894579433057	0	5469688	27212.3781094527	479.305846596223	864.598107205812	1	NaN	NaN	NaN	NaN	NaN	211.820185094949	0.999527152212623	21.5491843210567	12.2106395691964	9.41743323326891	3.27677712230335	0.0057734967330003	0.00244865344334976	1	1.00019883136521	1501.0177122444	1	10833.6467661692	1	1	1	2	2019-03-29T15:20:46.905	NG_ecoli_LTEE_871_DM25	-500	866	162.9	DIA_100X_EMPTY_1x1_100ms	aeecd99b-6768-430b-9cef-6d4b9e96fd80	EPI_100X_YFP_1x1_200ms_25sola	EPI_100X_RFP_1x1_200ms_25sola
69	99	14.3516287848083	1420	49.1310598501922	827.504929577465	262.252816901408	1994589	1404.64014084507	61.1736695482209	185.894579433057	15	530377	373.504929577465	479.305846596223	864.598107205812	0	NaN	NaN	NaN	NaN	NaN	1156.82151598883	0.838997323180253	97.6186202569634	12.8611753710856	11.7496366368326	1.84071820316565	0.0148050672101743	0.00505644470752611	5	1.00787660153834	10584.5261082896	0	9052.20985915493	1	1	1	2	2019-03-29T15:20:46.905	NG_ecoli_LTEE_871_DM25	-500	866	162.9	DIA_100X_EMPTY_1x1_100ms	86e187f6-f07b-4781-bcc6-6a6164adac90	EPI_100X_YFP_1x1_200ms_25sola	EPI_100X_RFP_1x1_200ms_25sola
70	26	17.5287243433274	456	-47.038514076776	808.984649122807	1998.51096491228	421012	923.271929824561	61.1736695482209	185.894579433057	6	248003	543.866228070175	479.305846596223	864.598107205812	0	NaN	NaN	NaN	NaN	NaN	337.23684343556	0.999949081179018	21.8123977437966	19.8710166983518	14.8178959169115	5.3777731898699	0.0251049952597709	0.0130478479123346	1	1.00569920485086	3761.54593368881	0	9864.49342105263	1	1	1	2	2019-03-29T15:20:46.905	NG_ecoli_LTEE_871_DM25	-500	866	162.9	DIA_100X_EMPTY_1x1_100ms	e2e0da78-9c12-4dfc-82f8-756c3ae2eef5	EPI_100X_YFP_1x1_200ms_25sola	EPI_100X_RFP_1x1_200ms_25sola
71	27	13.6844904276586	370	33.8766904596715	818.575675675676	407.010810810811	1867843	5048.22432432432	61.1736695482209	185.894579433057	1	139635	377.391891891892	479.305846596223	864.598107205812	0	NaN	NaN	NaN	NaN	NaN	312.711743739977	0.998307606152903	26.2919728379997	13.8938408530756	11.5810033105378	3.42373685360451	0.00779231013821822	0.0033942294563412	1	1.0003074689208	2769.52588024109	0	9169.82972972973	1	1	1	2	2019-03-29T15:20:46.905	NG_ecoli_LTEE_871_DM25	-500	866	162.9	DIA_100X_EMPTY_1x1_100ms	87caab50-c1d5-4203-b535-e56c08d23528	EPI_100X_YFP_1x1_200ms_25sola	EPI_100X_RFP_1x1_200ms_25sola
72	27	12.0158800491293	325	46.0544268428517	816.316923076923	1888.47076923077	824509	2536.95076923077	61.1736695482209	185.894579433057	2	152148	468.147692307692	479.305846596223	864.598107205812	0	NaN	NaN	NaN	NaN	NaN	265.88711510398	0.997828803168733	24.7455161972374	13.0179114044426	10.4333021377169	3.19530099716477	0.0074113147605424	0.00329016843909752	1	1.00024928473089	2115.58250860664	0	9760.07692307692	1	1	1	2	2019-03-29T15:20:46.905	NG_ecoli_LTEE_871_DM25	-500	866	162.9	DIA_100X_EMPTY_1x1_100ms	cf47066c-7cc3-4b07-b0c6-acbaa556afb7	EPI_100X_YFP_1x1_200ms_25sola	EPI_100X_RFP_1x1_200ms_25sola
73	24	13.4654712087397	324	12.5833174838384	818.592592592593	1782.16975308642	527740	1628.82716049383	61.1736695482209	185.894579433057	2	270600	835.185185185185	479.305846596223	864.598107205812	0	NaN	NaN	NaN	NaN	NaN	254.06357798998	0.999864092573927	21.1561827711158	14.7263781636414	11.3883796317732	4.05246446677573	0.0230942041139282	0.0126356436557892	0	1.00502128680638	2155.01880145422	0	9672.24691358025	1	1	1	2	2019-03-29T15:20:46.905	NG_ecoli_LTEE_871_DM25	-500	866	162.9	DIA_100X_EMPTY_1x1_100ms	8cab0fcb-51bb-43bb-84d5-5d7cd1c542c8	EPI_100X_YFP_1x1_200ms_25sola	EPI_100X_RFP_1x1_200ms_25sola
74	35	12.2543231409373	430	49.3668472976488	823.625581395349	569.43488372093	221419	514.927906976744	61.1736695482209	185.894579433057	3	120675	280.639534883721	479.305846596223	864.598107205812	0	NaN	NaN	NaN	NaN	NaN	377.39231548349	0.975879324890961	34.7502552726914	12.4575196745083	10.493448408808	2.83288339203813	0.0251667678584458	0.00446135912823953	1	1.00033682467412	3005.2758669334	0	9311.27209302326	1	1	1	2	2019-03-29T15:20:46.905	NG_ecoli_LTEE_871_DM25	-500	866	162.9	DIA_100X_EMPTY_1x1_100ms	9ea900be-7974-414d-92fd-85e8a8ca7bf2	EPI_100X_YFP_1x1_200ms_25sola	EPI_100X_RFP_1x1_200ms_25sola
75	24	17.378556716251	417	-45.2740387571845	840.059952038369	676.069544364508	954936	2290.01438848921	61.1736695482209	185.894579433057	5	124175	297.781774580336	479.305846596223	864.598107205812	0	NaN	NaN	NaN	NaN	NaN	346.516855742882	0.999941188597278	22.3884944466331	20.4508655718446	14.8247707149854	5.61952180484845	0.00483602257923089	0.00284201685016528	2	1.00027679725593	3864.47712851506	0	9862.05755395683	1	1	1	2	2019-03-29T15:20:46.905	NG_ecoli_LTEE_871_DM25	-500	866	162.9	DIA_100X_EMPTY_1x1_100ms	359d0dce-fde1-4973-bf91-638b0caf937a	EPI_100X_YFP_1x1_200ms_25sola	EPI_100X_RFP_1x1_200ms_25sola
76	26	12.0987751349854	315	45.0983490233272	875.888888888889	1058.5619047619	1095215	3476.87301587302	61.1736695482209	185.894579433057	2	107520	341.333333333333	479.305846596223	864.598107205812	0	NaN	NaN	NaN	NaN	NaN	281.65687266683	0.998672953056424	24.7286085643876	13.9024110521609	11.0498980930515	3.40456421117577	0.00564503660619277	0.00275931637809865	1	1.00031119940343	2371.40705187682	0	9506.0126984127	1	1	1	2	2019-03-29T15:20:46.905	NG_ecoli_LTEE_871_DM25	-500	866	162.9	DIA_100X_EMPTY_1x1_100ms	52cbce44-0604-423c-8c64-7c16c8ff7347	EPI_100X_YFP_1x1_200ms_25sola	EPI_100X_RFP_1x1_200ms_25sola
77	30	12.7996137736297	384	47.8899239859968	872.5390625	1022.046875	453805	1181.78385416667	61.1736695482209	185.894579433057	4	524147	1364.96614583333	479.305846596223	864.598107205812	0	NaN	NaN	NaN	NaN	NaN	325.632175123964	0.987503354588422	29.248964810764	12.9559038350321	10.8559315961997	2.95507185026983	0.00851355891034771	0.00317209995672291	1	1.00028552392454	2707.28874423679	0	9443.22395833333	1	1	1	2	2019-03-29T15:20:46.905	NG_ecoli_LTEE_871_DM25	-500	866	162.9	DIA_100X_EMPTY_1x1_100ms	4d09e2b3-be1f-4a9c-8e84-ca6f9046cb91	EPI_100X_YFP_1x1_200ms_25sola	EPI_100X_RFP_1x1_200ms_25sola
78	37	13.1486463748683	487	49.3359855590025	882.642710472279	1456.67351129363	361399	742.092402464066	61.1736695482209	185.894579433057	5	207717	426.523613963039	479.305846596223	864.598107205812	0	NaN	NaN	NaN	NaN	NaN	380.118420017415	0.965664216483762	34.0149867287457	12.9694194341554	10.8641710519058	2.82259530379674	0.00226413964379017	0.00139306642695837	1	1.0000368306027	3153.2134964816	0	9520.33880903491	1	1	1	2	2019-03-29T15:20:46.905	NG_ecoli_LTEE_871_DM25	-500	866	162.9	DIA_100X_EMPTY_1x1_100ms	4106ddef-0c11-4d0b-94f9-ba1519eb7284	EPI_100X_YFP_1x1_200ms_25sola	EPI_100X_RFP_1x1_200ms_25sola
79	37	12.9659593012999	480	49.1013772791093	902.175	1249.2625	330800	689.166666666667	61.1736695482209	185.894579433057	4	247894	516.445833333333	479.305846596223	864.598107205812	0	NaN	NaN	NaN	NaN	NaN	394.586315963083	0.942305092810445	35.95361132344	13.0486184561036	10.6893285731136	2.75128014128152	0.0164399395982369	0.0059667665630489	1	1.00224771814399	3226.5117732343	0	9683.83333333333	1	1	1	2	2019-03-29T15:20:46.905	NG_ecoli_LTEE_871_DM25	-500	866	162.9	DIA_100X_EMPTY_1x1_100ms	455e76c2-ec1c-4a76-8d0f-ac6222ee446f	EPI_100X_YFP_1x1_200ms_25sola	EPI_100X_RFP_1x1_200ms_25sola
80	82	13.9454157320701	1143	47.5623498329362	915.633420822397	387.829396325459	1964451	1718.67979002625	61.1736695482209	185.894579433057	17	516288	451.695538057743	479.305846596223	864.598107205812	0	NaN	NaN	NaN	NaN	NaN	940.952069322163	0.862817232092832	81.7189310968654	12.8626321849887	11.4074831557964	1.80524359066674	0.0198610824203361	0.00783243833830289	2	1.00658607305698	8352.03356558068	0	8949.2738407699	1	1	1	2	2019-03-29T15:20:46.905	NG_ecoli_LTEE_871_DM25	-500	866	162.9	DIA_100X_EMPTY_1x1_100ms	33350f5e-2ffd-47ef-aac2-a75c7094db0b	EPI_100X_YFP_1x1_200ms_25sola	EPI_100X_RFP_1x1_200ms_25sola
81	30	12.6722501284159	381	46.1399081671131	901.97375328084	573.262467191601	543656	1426.9186351706	61.1736695482209	185.894579433057	2	107784	282.897637795276	479.305846596223	864.598107205812	0	NaN	NaN	NaN	NaN	NaN	320.060023295999	0.969645258799369	29.8122855728678	12.6407445555425	10.4823726406736	2.63767784255335	0.00409134888705466	0.0013527032617321	1	1.00009193151211	2572.7900237373	0	9791.58267716535	1	1	1	2	2019-03-29T15:20:46.905	NG_ecoli_LTEE_871_DM25	-500	866	162.9	DIA_100X_EMPTY_1x1_100ms	e87d9add-ed3f-4eff-91e9-61a89b2bb2ac	EPI_100X_YFP_1x1_200ms_25sola	EPI_100X_RFP_1x1_200ms_25sola
82	20	11.5502463551973	231	-44.7411781348311	906.069264069264	975.865800865801	3320086	14372.6666666667	61.1736695482209	185.894579433057	1	104179	450.991341991342	479.305846596223	864.598107205812	0	NaN	NaN	NaN	NaN	NaN	219.295621084228	0.999850801913992	19.4135862480946	14.2268865494118	10.7550469110709	3.91036004545089	0.00766651238167752	0.00335314474754225	1	1.00028439233112	1763.68194453487	0	9744.84415584416	1	1	1	2	2019-03-29T15:20:46.905	NG_ecoli_LTEE_871_DM25	-500	866	162.9	DIA_100X_EMPTY_1x1_100ms	b48d7575-fbd8-47a4-b21b-8dee6b456af7	EPI_100X_YFP_1x1_200ms_25sola	EPI_100X_RFP_1x1_200ms_25sola
83	27	13.2943430885756	361	42.0153631413024	917.135734072022	1425.31301939058	6636739	18384.3185595568	61.1736695482209	185.894579433057	2	174786	484.171745152355	479.305846596223	864.598107205812	0	NaN	NaN	NaN	NaN	NaN	297.121822494305	0.999587114512385	25.756573198549	13.7558932111141	11.0215805119032	3.66569558692364	0.0206500081987905	0.00914771576916339	0	1.00364759260754	2457.34264697742	0	9699.72299168975	1	1	1	2	2019-03-29T15:20:46.905	NG_ecoli_LTEE_871_DM25	-500	866	162.9	DIA_100X_EMPTY_1x1_100ms	3a11508f-f257-4033-b87a-33fd40c22942	EPI_100X_YFP_1x1_200ms_25sola	EPI_100X_RFP_1x1_200ms_25sola
84	32	14.3433323176595	460	47.9573292955544	925.117391304348	1880.64565217391	9940552	21609.8956521739	61.1736695482209	185.894579433057	1	203535	442.467391304348	479.305846596223	864.598107205812	0	NaN	NaN	NaN	NaN	NaN	359.691833783734	0.982173777730477	30.1802959763865	13.8406175860919	11.618133071826	3.16634706808814	0.0174421024510786	0.00687777353549032	1	1.00233550968468	3199.52913273198	0	9664.33913043478	1	1	1	2	2019-03-29T15:20:46.905	NG_ecoli_LTEE_871_DM25	-500	866	162.9	DIA_100X_EMPTY_1x1_100ms	b8269d3c-3f4e-426c-b06e-7e116d4f2287	EPI_100X_YFP_1x1_200ms_25sola	EPI_100X_RFP_1x1_200ms_25sola
85	27	11.144592998368	301	46.5524987279748	921.182724252492	1089.79734219269	256363	851.704318936877	61.1736695482209	185.894579433057	2	350115	1163.17275747508	479.305846596223	864.598107205812	0	NaN	NaN	NaN	NaN	NaN	278.487098096415	0.994310443307735	26.3874669027687	12.192380982876	10.132877187499	3.09190153830927	0.0130646412835411	0.00688142682605102	0	1.00227336274535	2127.90943816989	0	9712.44186046512	1	1	1	2	2019-03-29T15:20:46.905	NG_ecoli_LTEE_871_DM25	-500	866	162.9	DIA_100X_EMPTY_1x1_100ms	cc3b2dd0-0a7a-4666-9082-649d651a0e50	EPI_100X_YFP_1x1_200ms_25sola	EPI_100X_RFP_1x1_200ms_25sola
86	31	14.9956298217001	465	-48.2946611010212	950.950537634409	1780.70107526882	308645	663.752688172043	61.1736695482209	185.894579433057	3	9683737	20825.2408602151	479.305846596223	864.598107205812	1	NaN	NaN	NaN	NaN	NaN	360.258022999802	0.993420969488833	26.1257889930196	19.4504056725701	13.2027882615301	5.56027002856095	0.0677682615214934	0.0320433369279816	1	1.05197532356539	3576.76669574265	1	9544.40430107527	1	1	1	2	2019-03-29T15:20:46.905	NG_ecoli_LTEE_871_DM25	-500	866	162.9	DIA_100X_EMPTY_1x1_100ms	4bcb1cd4-33c6-4c1e-8f7a-13f1827bd8b1	EPI_100X_YFP_1x1_200ms_25sola	EPI_100X_RFP_1x1_200ms_25sola
87	32	15.2930415045123	490	47.5453921722973	958.885714285714	1627.87755102041	653594	1333.86530612245	61.1736695482209	185.894579433057	4	174662	356.45306122449	479.305846596223	864.598107205812	0	NaN	NaN	NaN	NaN	NaN	380.719121283158	0.990339151837987	30.0744232003616	14.6677416654083	12.3187322578798	3.53929524704073	0.0170897582542464	0.00577790659478643	2	1.00184607397915	3584.42271089332	0	9395.01020408163	1	1	1	2	2019-03-29T15:20:46.905	NG_ecoli_LTEE_871_DM25	-500	866	162.9	DIA_100X_EMPTY_1x1_100ms	01994f08-a02c-48a9-b11d-858b0435535f	EPI_100X_YFP_1x1_200ms_25sola	EPI_100X_RFP_1x1_200ms_25sola
88	37	12.1251264233139	449	47.7079379675697	961.144766146993	1760.30289532294	352759	785.654788418708	61.1736695482209	185.894579433057	5	1152585	2567.00445434298	479.305846596223	864.598107205812	0	NaN	NaN	NaN	NaN	NaN	395.496339094978	0.951444351188672	36.4360963098752	13.1106713923343	10.5692928950324	2.80934285845456	0.0182247800656413	0.0092061745428422	1	1.00814689047265	3196.78618029161	1	9828.13363028953	1	1	1	2	2019-03-29T15:20:46.905	NG_ecoli_LTEE_871_DM25	-500	866	162.9	DIA_100X_EMPTY_1x1_100ms	9b87ee75-e911-43fd-bfbe-6482c36994e8	EPI_100X_YFP_1x1_200ms_25sola	EPI_100X_RFP_1x1_200ms_25sola
89	30	12.4516520279039	374	47.0281563721066	974.724598930481	1262.56951871658	50863	135.997326203209	61.1736695482209	185.894579433057	1	7155580	19132.5668449198	479.305846596223	864.598107205812	1	NaN	NaN	NaN	NaN	NaN	315.609777967696	0.977851008779619	28.583077851992	12.6562078800525	10.7165738800585	2.950710921298	0.010392999946719	0.00465224492154295	1	1.00122207551421	2578.16553375205	0	9726.42513368984	1	1	1	2	2019-03-29T15:20:46.905	NG_ecoli_LTEE_871_DM25	-500	866	162.9	DIA_100X_EMPTY_1x1_100ms	955b0a6e-d131-47a5-bbd5-5567c7264574	EPI_100X_YFP_1x1_200ms_25sola	EPI_100X_RFP_1x1_200ms_25sola
90	22	11.1222811945635	245	-8.76686006305889	973.542857142857	1049.88979591837	369762	1509.23265306122	61.1736695482209	185.894579433057	2	68865	281.081632653061	479.305846596223	864.598107205812	0	NaN	NaN	NaN	NaN	NaN	232.484576705492	0.999709292857325	21.9034997918507	12.8708639422274	10.2078726371603	3.35350397435292	0.020627120621234	0.0103000233781026	1	1.00353498525389	1792.56073751127	1	9865.3306122449	1	1	1	2	2019-03-29T15:20:46.905	NG_ecoli_LTEE_871_DM25	-500	866	162.9	DIA_100X_EMPTY_1x1_100ms	724ed9d3-e531-438f-a44d-4b3fd52853a9	EPI_100X_YFP_1x1_200ms_25sola	EPI_100X_RFP_1x1_200ms_25sola
91	30	14.9037717658844	447	46.5021000862235	990.049217002237	1835.12080536913	4096269	9163.91275167785	61.1736695482209	185.894579433057	3	243076	543.79418344519	479.305846596223	864.598107205812	0	NaN	NaN	NaN	NaN	NaN	348.988771295134	0.999811025647226	26.7719890804915	15.7268155129487	12.5066372635258	4.11902341657663	0.0160017106454791	0.006630438199029	1	1.00168842264825	3288.90726745163	0	9546.34899328859	1	1	1	2	2019-03-29T15:20:46.905	NG_ecoli_LTEE_871_DM25	-500	866	162.9	DIA_100X_EMPTY_1x1_100ms	fb5fd811-a910-402d-85a5-3d30bfdcf63e	EPI_100X_YFP_1x1_200ms_25sola	EPI_100X_RFP_1x1_200ms_25sola
92	25	11.8828312837793	297	39.2468169863624	989.090909090909	899.636363636364	956728	3221.3063973064	61.1736695482209	185.894579433057	2	101817	342.818181818182	479.305846596223	864.598107205812	0	NaN	NaN	NaN	NaN	NaN	266.096916415629	0.999843809817327	23.0761983616298	13.9684484106043	11.137577916161	3.5736286228744	0.0193511286021259	0.0104080050921376	1	1.00389953363464	2248.20368547194	0	9499.47474747475	1	1	1	2	2019-03-29T15:20:46.905	NG_ecoli_LTEE_871_DM25	-500	866	162.9	DIA_100X_EMPTY_1x1_100ms	bed3ec68-f9db-4be9-9e9e-920f7199ec5a	EPI_100X_YFP_1x1_200ms_25sola	EPI_100X_RFP_1x1_200ms_25sola
93	24	10.5438237745956	253	-6.12893423550679	992.094861660079	1060.0790513834	424532	1677.99209486166	61.1736695482209	185.894579433057	1	71466	282.474308300395	479.305846596223	864.598107205812	0	NaN	NaN	NaN	NaN	NaN	241.17846742916	0.999593115793629	23.1039140920369	12.6216039408756	9.89527711814224	3.47751456502842	0.0204572673014804	0.0118249122503201	0	1.00506043196159	1776.77062194548	1	9912.66007905138	1	1	1	2	2019-03-29T15:20:46.905	NG_ecoli_LTEE_871_DM25	-500	866	162.9	DIA_100X_EMPTY_1x1_100ms	163dec28-58db-456c-837e-2a46eaa0fa59	EPI_100X_YFP_1x1_200ms_25sola	EPI_100X_RFP_1x1_200ms_25sola
94	35	13.7363105177119	481	48.8029964914693	1010.01871101871	1446	305643	635.432432432432	61.1736695482209	185.894579433057	3	198400	412.474012474012	479.305846596223	864.598107205812	0	NaN	NaN	NaN	NaN	NaN	391.770941687888	0.987585445470644	33.4111435578995	13.2947792164307	11.3404550199456	3.22896570918091	0.00363802577299286	0.0020879709608457	1	1.00013429999756	3374.75447983707	0	9405.70686070686	1	1	1	2	2019-03-29T15:20:46.905	NG_ecoli_LTEE_871_DM25	-500	866	162.9	DIA_100X_EMPTY_1x1_100ms	ddb3d182-480f-447d-9ef9-57405a8c1f64	EPI_100X_YFP_1x1_200ms_25sola	EPI_100X_RFP_1x1_200ms_25sola
95	24	13.2045546213743	317	24.6457670511331	1035.26498422713	46.7129337539432	500224	1577.99369085173	61.1736695482209	185.894579433057	2	132662	418.492113564669	479.305846596223	864.598107205812	0	NaN	NaN	NaN	NaN	NaN	262.559195205098	0.999879290998796	22.0144508978577	14.6089359998952	11.4577389871321	3.85835737089188	0.0120611712826048	0.00566977111931885	1	1.00107279014124	2269.84179215947	0	9225.96214511041	1	1	1	2	2019-03-29T15:20:46.905	NG_ecoli_LTEE_871_DM25	-500	866	162.9	DIA_100X_EMPTY_1x1_100ms	6e902a99-9c52-4575-8cd4-ffeb788663d0	EPI_100X_YFP_1x1_200ms_25sola	EPI_100X_RFP_1x1_200ms_25sola
96	30	13.2534073105285	398	44.2123903300855	1040.98743718593	1566.68090452261	1047430	2631.73366834171	61.1736695482209	185.894579433057	2	130065	326.79648241206	479.305846596223	864.598107205812	0	NaN	NaN	NaN	NaN	NaN	317.287171632829	0.990306691804372	28.489643961684	13.0739027389686	10.8076250925789	3.05576618300651	0.0155780075519885	0.0084495850133195	1	1.00096657306899	2613.58991183411	0	9867.47738693467	1	1	1	2	2019-03-29T15:20:46.905	NG_ecoli_LTEE_871_DM25	-500	866	162.9	DIA_100X_EMPTY_1x1_100ms	098e92c8-e1bb-4f73-a554-07dcda2531de	EPI_100X_YFP_1x1_200ms_25sola	EPI_100X_RFP_1x1_200ms_25sola
97	26	14.5411488255147	378	24.7358453811966	1041.39682539683	1998.31746031746	284567	752.822751322751	61.1736695482209	185.894579433057	4	2286410	6048.7037037037	479.305846596223	864.598107205812	2	NaN	NaN	NaN	NaN	NaN	300.594937620045	0.999916009220545	23.1583405233679	16.2708909050979	12.5570900999519	4.18657900190085	0.0151847854291828	0.00843127970651119	0	1.00256166185936	2867.9748447654	0	10059.8306878307	1	1	1	2	2019-03-29T15:20:46.905	NG_ecoli_LTEE_871_DM25	-500	866	162.9	DIA_100X_EMPTY_1x1_100ms	f5c7512d-94e5-45bf-ac81-f55d32b08613	EPI_100X_YFP_1x1_200ms_25sola	EPI_100X_RFP_1x1_200ms_25sola
98	27	12.548579848191	340	41.6611026378956	1047.89411764706	1126.55	273737	805.108823529412	61.1736695482209	185.894579433057	3	106504	313.247058823529	479.305846596223	864.598107205812	0	NaN	NaN	NaN	NaN	NaN	287.946753818288	0.984478894086842	26.5172708380654	12.274964057207	10.5325461459667	2.9046731741806	0.0284703315836493	0.0159391673997268	0	1.01189765603866	2310.39080182245	0	9718.45882352941	1	1	1	2	2019-03-29T15:20:46.905	NG_ecoli_LTEE_871_DM25	-500	866	162.9	DIA_100X_EMPTY_1x1_100ms	0616a857-2d99-4a3a-927a-1401cbe55137	EPI_100X_YFP_1x1_200ms_25sola	EPI_100X_RFP_1x1_200ms_25sola
99	46	11.7054078303343	539	45.372433986913	1051.64192949907	560.60667903525	65048	120.682745825603	61.1736695482209	185.894579433057	0	15683325	29097.0779220779	479.305846596223	864.598107205812	3	NaN	NaN	NaN	NaN	NaN	476.690266111777	0.854205224999562	46.5587813348931	12.5447776414998	9.98230408633979	2.60822650328615	0.0316126849138779	0.0097311214085738	2	1.01224362660254	3643.78779220853	0	10107.6270871985	1	1	1	2	2019-03-29T15:20:46.905	NG_ecoli_LTEE_871_DM25	-500	866	162.9	DIA_100X_EMPTY_1x1_100ms	5c087643-a809-44d5-a1ae-ae205515f662	EPI_100X_YFP_1x1_200ms_25sola	EPI_100X_RFP_1x1_200ms_25sola
100	42	13.0945665311569	551	49.3444046080881	1079.86388384755	1496.8166969147	502647	912.24500907441	61.1736695482209	185.894579433057	4	245554	445.651542649728	479.305846596223	864.598107205812	0	NaN	NaN	NaN	NaN	NaN	437.242232705368	0.91070274810865	39.8225982713338	13.3441312728286	10.7901622176612	2.61694397092263	0.0136009643883774	0.00586766714679054	0	1.00363330639975	3641.45897673671	0	9554.23411978221	1	1	1	2	2019-03-29T15:20:46.905	NG_ecoli_LTEE_871_DM25	-500	866	162.9	DIA_100X_EMPTY_1x1_100ms	d95f8f01-a82e-47dd-89c1-40b531bec47a	EPI_100X_YFP_1x1_200ms_25sola	EPI_100X_RFP_1x1_200ms_25sola
101	36	13.3366544029409	481	48.6740487535831	1081.60291060291	1590.30353430353	223255	464.147609147609	61.1736695482209	185.894579433057	2	153478	319.081081081081	479.305846596223	864.598107205812	0	NaN	NaN	NaN	NaN	NaN	385.968752119303	0.966827361777823	33.8224854935968	13.1465853343944	11.1884746022467	2.77931357910839	0.0185989521366137	0.00861071877391153	1	1.00547299605282	3325.34845970245	0	9566.54261954262	1	1	1	2	2019-03-29T15:20:46.905	NG_ecoli_LTEE_871_DM25	-500	866	162.9	DIA_100X_EMPTY_1x1_100ms	2a7e579b-0e00-472c-8720-f6ccc5a44bc3	EPI_100X_YFP_1x1_200ms_25sola	EPI_100X_RFP_1x1_200ms_25sola
102	32	12.4213135557493	398	48.6769983103247	1096.09045226131	646.944723618091	269172	676.311557788945	61.1736695482209	185.894579433057	5	127668	320.773869346734	479.305846596223	864.598107205812	0	NaN	NaN	NaN	NaN	NaN	350.5346188186	0.975680438947564	31.2661532104124	12.8714363858056	10.8240125985076	3.04990223674158	0.01909179892307	0.00992032580981725	0	1.00683941811151	2877.00695131477	0	9492.1783919598	1	1	1	2	2019-03-29T15:20:46.905	NG_ecoli_LTEE_871_DM25	-500	866	162.9	DIA_100X_EMPTY_1x1_100ms	1f383e6f-161f-4791-91c0-06e6e734ab7b	EPI_100X_YFP_1x1_200ms_25sola	EPI_100X_RFP_1x1_200ms_25sola
103	40	12.0455989207425	483	48.6940875012688	1105.91511387164	1016.93374741201	152634	316.012422360248	61.1736695482209	185.894579433057	1	3596434	7446.033126294	479.305846596223	864.598107205812	2	NaN	NaN	NaN	NaN	NaN	420.213955868493	0.902848903710047	40.3952651620283	12.6324127755074	10.160782630787	2.46220408546349	0.0199088342240287	0.00956685963228989	2	1.00272409891647	3275.47784211164	0	9744.4099378882	1	1	1	2	2019-03-29T15:20:46.905	NG_ecoli_LTEE_871_DM25	-500	866	162.9	DIA_100X_EMPTY_1x1_100ms	f8303db7-7e04-4220-8dd8-aefcf78abe15	EPI_100X_YFP_1x1_200ms_25sola	EPI_100X_RFP_1x1_200ms_25sola
104	27	12.6851152105761	343	45.6423539185865	1110.41690962099	1528.03498542274	179995	524.766763848397	61.1736695482209	185.894579433057	3	192044	559.895043731778	479.305846596223	864.598107205812	0	NaN	NaN	NaN	NaN	NaN	280.763983323679	0.999555629662085	25.0846890285577	13.0791499426247	10.7929315879706	3.34466290939126	0.00204547282927351	0.000937044619620132	1	1.00003975665402	2294.97231769478	0	9709.00874635568	1	1	1	2	2019-03-29T15:20:46.905	NG_ecoli_LTEE_871_DM25	-500	866	162.9	DIA_100X_EMPTY_1x1_100ms	eddc1931-81df-44d6-8e06-5528c9794dbf	EPI_100X_YFP_1x1_200ms_25sola	EPI_100X_RFP_1x1_200ms_25sola
105	21	10.3035139615503	217	16.8079796606775	1111.97235023041	961.783410138249	194174	894.811059907834	61.1736695482209	185.894579433057	1	80043	368.861751152074	479.305846596223	864.598107205812	0	NaN	NaN	NaN	NaN	NaN	206.000935465805	0.99969214474927	20.5283786173604	12.1517057847762	9.56339121943899	3.34962059210737	0.0032447401171401	0.00176070213289017	0	1.00008689751319	1474.58012146661	0	9937.41013824885	1	1	1	2	2019-03-29T15:20:46.905	NG_ecoli_LTEE_871_DM25	-500	866	162.9	DIA_100X_EMPTY_1x1_100ms	2a0117cb-5c38-439d-810b-e739e65844ec	EPI_100X_YFP_1x1_200ms_25sola	EPI_100X_RFP_1x1_200ms_25sola
106	34	13.2058204115926	449	47.4099967721686	1116.27616926503	1593.73719376392	253609	564.830734966592	61.1736695482209	185.894579433057	3	168525	375.334075723831	479.305846596223	864.598107205812	0	NaN	NaN	NaN	NaN	NaN	346.278015749283	0.994303136748838	31.5133234332516	12.7227238656228	10.6746321280971	2.96152990980765	0.0128985443792519	0.0061740111940112	1	1.00096475550354	2820.26503110246	0	9541.25389755011	1	1	1	2	2019-03-29T15:20:46.905	NG_ecoli_LTEE_871_DM25	-500	866	162.9	DIA_100X_EMPTY_1x1_100ms	8eac47eb-b3bd-430c-8cd7-2494a34de9d8	EPI_100X_YFP_1x1_200ms_25sola	EPI_100X_RFP_1x1_200ms_25sola
107	32	12.2200523401007	391	45.9144020019233	1123.61381074169	600.230179028133	410130	1048.92583120205	61.1736695482209	185.894579433057	3	286836	733.595907928389	479.305846596223	864.598107205812	0	NaN	NaN	NaN	NaN	NaN	334.368830187346	0.95521548748309	31.4360071374135	12.6537663160585	10.3455470008876	2.69585402864978	0.0230791237232519	0.0095552476364696	1	1.0025524141565	2642.55585875037	0	9564.54731457801	1	1	1	2	2019-03-29T15:20:46.905	NG_ecoli_LTEE_871_DM25	-500	866	162.9	DIA_100X_EMPTY_1x1_100ms	ff28bfab-54e9-420b-a595-b9ae0b412c37	EPI_100X_YFP_1x1_200ms_25sola	EPI_100X_RFP_1x1_200ms_25sola
108	42	14.3851248018532	605	49.6743931198113	1137.07603305785	1725.73719008264	824808	1363.31900826446	61.1736695482209	185.894579433057	5	210444	347.84132231405	479.305846596223	864.598107205812	0	NaN	NaN	NaN	NaN	NaN	465.63896232953	0.962000157170227	38.3819048737123	14.1993154456462	11.9316652151079	2.86427741179888	0.0070478271993837	0.0035025194664869	2	1.00047511112231	4291.59296306557	0	9478.21487603306	1	1	1	2	2019-03-29T15:20:46.905	NG_ecoli_LTEE_871_DM25	-500	866	162.9	DIA_100X_EMPTY_1x1_100ms	1aef0369-3c3c-480f-871c-dd484324b983	EPI_100X_YFP_1x1_200ms_25sola	EPI_100X_RFP_1x1_200ms_25sola
109	45	13.1099725720879	592	49.0884516273737	1166.61317567568	589.055743243243	1719449	2904.47466216216	61.1736695482209	185.894579433057	4	314449	531.163851351351	479.305846596223	864.598107205812	0	NaN	NaN	NaN	NaN	NaN	498.350890622998	0.923946874089141	45.8197186800932	12.6462694653209	10.6193985476971	2.35489763249124	0.0096500297102919	0.00454468197557301	2	1.00269107230325	4058.28123824195	0	9492.40878378378	1	1	1	2	2019-03-29T15:20:46.905	NG_ecoli_LTEE_871_DM25	-500	866	162.9	DIA_100X_EMPTY_1x1_100ms	f6281431-6b01-4f8c-93b1-29fd18a3b037	EPI_100X_YFP_1x1_200ms_25sola	EPI_100X_RFP_1x1_200ms_25sola
110	35	13.3813465031022	469	48.595183424049	1171.88059701493	1464.63539445629	1042422	2222.64818763326	61.1736695482209	185.894579433057	3	136155	290.309168443497	479.305846596223	864.598107205812	0	NaN	NaN	NaN	NaN	NaN	381.631583875733	0.987676104393963	33.6146634027448	13.1483521351023	11.0610911991872	2.82368159519944	0.00487765034400064	0.00300369094155241	0	1.00054467472878	3230.08978580112	0	9723.82942430704	1	1	1	2	2019-03-29T15:20:46.905	NG_ecoli_LTEE_871_DM25	-500	866	162.9	DIA_100X_EMPTY_1x1_100ms	e77ee6af-4eae-4a39-aac5-5e17a9b4d5ba	EPI_100X_YFP_1x1_200ms_25sola	EPI_100X_RFP_1x1_200ms_25sola
111	29	11.4790419626502	334	44.6044595350781	1169.5628742515	845.919161676647	1142667	3421.15868263473	61.1736695482209	185.894579433057	2	163069	488.230538922156	479.305846596223	864.598107205812	0	NaN	NaN	NaN	NaN	NaN	296.775913631426	0.986835321969705	28.8273477806777	12.1394155646756	10.0553082443497	2.70992596550225	0.00913910253650727	0.00461422991357371	0	1.00111487836154	2289.20847842944	1	9720.02694610778	1	1	1	2	2019-03-29T15:20:46.905	NG_ecoli_LTEE_871_DM25	-500	866	162.9	DIA_100X_EMPTY_1x1_100ms	e5746344-e887-4982-84d2-c6d350e4f68f	EPI_100X_YFP_1x1_200ms_25sola	EPI_100X_RFP_1x1_200ms_25sola
112	22	13.6129431743907	300	-41.3805367239667	1172.13666666667	1520.44	5002202	16674.0066666667	61.1736695482209	185.894579433057	1	106115	353.716666666667	479.305846596223	864.598107205812	0	NaN	NaN	NaN	NaN	NaN	242.519196063788	0.999888036867622	20.9044556640813	14.5852754360402	11.1079299661888	3.92474844401033	0.0107783316059295	0.00465477810328955	1	1.00051752984927	2025.792740817	0	9901.08666666667	1	1	1	2	2019-03-29T15:20:46.905	NG_ecoli_LTEE_871_DM25	-500	866	162.9	DIA_100X_EMPTY_1x1_100ms	9b0324b1-3dfb-4435-b939-6ff2e217fcef	EPI_100X_YFP_1x1_200ms_25sola	EPI_100X_RFP_1x1_200ms_25sola
113	23	12.1561406439379	281	-12.2876822164646	1186.34163701068	857.451957295374	238254	847.879003558719	61.1736695482209	185.894579433057	1	1320062	4697.72953736655	479.305846596223	864.598107205812	0	NaN	NaN	NaN	NaN	NaN	256.459272441384	0.9933689586123	22.7134785647975	14.7048940658075	10.8796218555084	3.57026342312597	0.0287329902802421	0.0129172339123588	1	1.00599519961582	2111.54885602662	1	10006.2491103203	1	1	1	2	2019-03-29T15:20:46.905	NG_ecoli_LTEE_871_DM25	-500	866	162.9	DIA_100X_EMPTY_1x1_100ms	bb67c69f-129d-418f-a291-19b80b9dcc35	EPI_100X_YFP_1x1_200ms_25sola	EPI_100X_RFP_1x1_200ms_25sola
114	28	12.4176262191605	348	47.1962215035839	1199.23275862069	801.261494252874	374605	1076.45114942529	61.1736695482209	185.894579433057	7	1309460	3762.81609195402	479.305846596223	864.598107205812	0	NaN	NaN	NaN	NaN	NaN	306.863387465878	0.999335486797223	26.9435770278459	13.2756695201319	11.1309491517309	3.12409442161121	0.00608784186530516	0.00367017851783665	0	1.00062231321357	2621.86020082374	0	9607.84195402299	1	1	1	2	2019-03-29T15:20:46.905	NG_ecoli_LTEE_871_DM25	-500	866	162.9	DIA_100X_EMPTY_1x1_100ms	fc6cd03b-013d-4135-b5e0-2a395db68f77	EPI_100X_YFP_1x1_200ms_25sola	EPI_100X_RFP_1x1_200ms_25sola
115	27	12.3490095114069	334	44.1850654546874	1203.38323353293	480.22754491018	3307163	9901.68562874251	61.1736695482209	185.894579433057	3	125901	376.949101796407	479.305846596223	864.598107205812	0	NaN	NaN	NaN	NaN	NaN	278.906982213157	0.999567944337267	25.3992853801523	12.9897825395095	10.5874846812031	3.24463269160441	0.0208538988324372	0.0112679752740525	1	1.00546014824891	2236.12959258043	1	9602.56586826347	1	1	1	2	2019-03-29T15:20:46.905	NG_ecoli_LTEE_871_DM25	-500	866	162.9	DIA_100X_EMPTY_1x1_100ms	e8214339-4280-43b6-b04b-4415ec157713	EPI_100X_YFP_1x1_200ms_25sola	EPI_100X_RFP_1x1_200ms_25sola
116	24	12.6665349925798	304	35.5521044122362	1201.05921052632	1487.95723684211	1227023	4036.25986842105	61.1736695482209	185.894579433057	2	96252	316.618421052632	479.305846596223	864.598107205812	0	NaN	NaN	NaN	NaN	NaN	249.550023606939	0.999865359521747	22.1909079168777	13.7200382074883	10.8865743879117	3.52299601744677	0.00978287383396491	0.00430550947106331	1	1.00039036883056	2065.60578655825	0	9755.2697368421	1	1	1	2	2019-03-29T15:20:46.905	NG_ecoli_LTEE_871_DM25	-500	866	162.9	DIA_100X_EMPTY_1x1_100ms	eab5c4c8-c46b-4fa6-bb65-a5dcc9c444ca	EPI_100X_YFP_1x1_200ms_25sola	EPI_100X_RFP_1x1_200ms_25sola
117	37	13.6687011827823	506	49.360461780756	1220.3023715415	556.48814229249	8099755	16007.4209486166	61.1736695482209	185.894579433057	3	196297	387.938735177866	479.305846596223	864.598107205812	0	NaN	NaN	NaN	NaN	NaN	432.299725023209	0.953519549639733	35.6151519078816	14.4774409766687	11.8560921600202	3.04267316953656	0.0159847558269963	0.00660957974327583	2	1.00443081674277	3931.94845091738	0	9378.37154150198	1	1	1	2	2019-03-29T15:20:46.905	NG_ecoli_LTEE_871_DM25	-500	866	162.9	DIA_100X_EMPTY_1x1_100ms	3481c8a4-d82d-4575-8964-515e32684a02	EPI_100X_YFP_1x1_200ms_25sola	EPI_100X_RFP_1x1_200ms_25sola
118	26	11.7933522915689	307	41.5398124085263	1223.8664495114	497.71335504886	2841898	9256.99674267101	61.1736695482209	185.894579433057	2	119104	387.960912052117	479.305846596223	864.598107205812	0	NaN	NaN	NaN	NaN	NaN	258.693255767856	0.999646686197345	24.6832134497879	12.3828205097705	10.1579610714228	3.10257350625504	0.0120058050170002	0.0072883844624485	0	1.00202633137182	2000.34391054151	1	9822.01628664495	1	1	1	2	2019-03-29T15:20:46.905	NG_ecoli_LTEE_871_DM25	-500	866	162.9	DIA_100X_EMPTY_1x1_100ms	6e36e90c-d60f-4040-a9a8-6a03dbd3b763	EPI_100X_YFP_1x1_200ms_25sola	EPI_100X_RFP_1x1_200ms_25sola
119	40	10.9240156297314	437	49.1806923993845	1237.10755148741	681.663615560641	156608	358.370709382151	61.1736695482209	185.894579433057	3	144254	330.100686498856	479.305846596223	864.598107205812	0	NaN	NaN	NaN	NaN	NaN	398.582415053351	0.918531023429384	39.4941650613881	11.9187200809005	9.85317467529617	2.44330598862373	0.0141162927773757	0.00541939192783966	1	1.00338575839213	3011.44670869355	0	9553.12585812357	1	1	1	2	2019-03-29T15:20:46.905	NG_ecoli_LTEE_871_DM25	-500	866	162.9	DIA_100X_EMPTY_1x1_100ms	238956c7-e3dc-4f41-ae54-cfd588f34831	EPI_100X_YFP_1x1_200ms_25sola	EPI_100X_RFP_1x1_200ms_25sola
120	37	12.8566064479725	476	49.6796465375256	1235.07352941176	1577.48529411765	280197	588.649159663866	61.1736695482209	185.894579433057	2	147846	310.600840336134	479.305846596223	864.598107205812	0	NaN	NaN	NaN	NaN	NaN	376.218652150926	0.981432719658202	34.5444107274202	12.3984952237192	10.6120203412495	2.77898299356928	0.00677006206051588	0.00280061792890112	2	1.00010443336409	3055.37005312397	0	9554.50840336134	1	1	1	2	2019-03-29T15:20:46.905	NG_ecoli_LTEE_871_DM25	-500	866	162.9	DIA_100X_EMPTY_1x1_100ms	fbc70b73-7953-48fd-8673-4842d55aefef	EPI_100X_YFP_1x1_200ms_25sola	EPI_100X_RFP_1x1_200ms_25sola
121	31	13.0630454861021	408	46.4191590787076	1248.81617647059	1031.375	917306	2248.29901960784	61.1736695482209	185.894579433057	2	122430	300.073529411765	479.305846596223	864.598107205812	0	NaN	NaN	NaN	NaN	NaN	345.606358169685	0.979357436206302	31.394135702622	12.9440386370533	10.4991650071802	3.20251892351612	0.0164297326631062	0.0075737994782793	1	1.00170044859459	2717.99050381091	0	9659.88725490196	1	1	1	2	2019-03-29T15:20:46.905	NG_ecoli_LTEE_871_DM25	-500	866	162.9	DIA_100X_EMPTY_1x1_100ms	7bac8baf-210e-448c-9910-cdfaf86635ea	EPI_100X_YFP_1x1_200ms_25sola	EPI_100X_RFP_1x1_200ms_25sola
122	35	10.8861748260217	381	49.1453979760641	1256.53543307087	640.690288713911	912197	2394.21784776903	61.1736695482209	185.894579433057	2	157047	412.196850393701	479.305846596223	864.598107205812	0	NaN	NaN	NaN	NaN	NaN	351.810370870969	0.938057565706593	33.8794742071792	12.1863844356326	10.0556061323031	2.7176862141619	0.0174466452397057	0.0105985771254794	0	1.00818884654276	2690.56229217925	0	9615.68766404199	1	1	1	2	2019-03-29T15:20:46.905	NG_ecoli_LTEE_871_DM25	-500	866	162.9	DIA_100X_EMPTY_1x1_100ms	55a83366-56b6-4f55-855e-75f8b312301a	EPI_100X_YFP_1x1_200ms_25sola	EPI_100X_RFP_1x1_200ms_25sola
123	29	13.1397588608612	382	46.5496742141927	1278.32984293194	437.083769633508	1587924	4156.86910994764	61.1736695482209	185.894579433057	1	183825	481.217277486911	479.305846596223	864.598107205812	0	NaN	NaN	NaN	NaN	NaN	324.131138446946	0.992196442957538	27.9235987577649	13.3362197529791	11.2417153421954	3.22230290927405	0.0253425260327058	0.0135564297931156	0	1.0093113849817	2771.57374357767	0	9352.73560209424	1	1	1	2	2019-03-29T15:20:46.905	NG_ecoli_LTEE_871_DM25	-500	866	162.9	DIA_100X_EMPTY_1x1_100ms	b38ed6f9-e952-484c-af60-a7a45c5a02d4	EPI_100X_YFP_1x1_200ms_25sola	EPI_100X_RFP_1x1_200ms_25sola
124	32	12.4792846617335	399	48.5134734575908	1282.8045112782	1227.09273182957	1495874	3749.05764411028	61.1736695482209	185.894579433057	2	127305	319.06015037594	479.305846596223	864.598107205812	0	NaN	NaN	NaN	NaN	NaN	341.683841486322	0.988928103486421	29.5382694038097	13.4158997425024	11.2061822572944	3.1496104204342	0.00768837388993885	0.00348956055972468	1	1.00049118150616	2913.33409614794	0	9513.82957393484	1	1	1	2	2019-03-29T15:20:46.905	NG_ecoli_LTEE_871_DM25	-500	866	162.9	DIA_100X_EMPTY_1x1_100ms	d5671d91-0406-4642-ad0e-2e757f938291	EPI_100X_YFP_1x1_200ms_25sola	EPI_100X_RFP_1x1_200ms_25sola
125	24	12.5752955915934	303	30.1177005136042	1287.300330033	394.722772277228	1957663	6460.93399339934	61.1736695482209	185.894579433057	2	105633	348.623762376238	479.305846596223	864.598107205812	0	NaN	NaN	NaN	NaN	NaN	261.418631754547	0.996002941379114	23.889060012007	12.6540013320408	10.4617931613521	3.34380350311142	0.0127541558693781	0.0064551183848949	1	1.00168299229246	2053.53070818591	0	9574.3795379538	1	1	1	2	2019-03-29T15:20:46.905	NG_ecoli_LTEE_871_DM25	-500	866	162.9	DIA_100X_EMPTY_1x1_100ms	948cc3d1-bb9f-45d9-a380-b47acc9e94bb	EPI_100X_YFP_1x1_200ms_25sola	EPI_100X_RFP_1x1_200ms_25sola
126	37	12.7206518100004	471	48.5767692990358	1307.26326963907	148.624203821656	275921	585.819532908705	61.1736695482209	185.894579433057	4	353907	751.394904458599	479.305846596223	864.598107205812	0	NaN	NaN	NaN	NaN	NaN	387.587188106568	0.927862393099547	35.9047490353213	12.8123039124499	10.4036228876432	2.79488608275568	0.0269456405635948	0.00858284814413054	1	1.00538994247854	3052.18588561771	0	9387.88535031847	1	1	1	2	2019-03-29T15:20:46.905	NG_ecoli_LTEE_871_DM25	-500	866	162.9	DIA_100X_EMPTY_1x1_100ms	35716c3b-13a2-4b20-b08c-a47e7c668210	EPI_100X_YFP_1x1_200ms_25sola	EPI_100X_RFP_1x1_200ms_25sola
127	30	12.6321824298466	379	48.7885111494483	1301.42480211082	1333.66226912929	2579000	6804.74934036939	61.1736695482209	185.894579433057	3	108877	287.274406332454	479.305846596223	864.598107205812	0	NaN	NaN	NaN	NaN	NaN	301.504767563767	0.99772500145173	26.8029938607973	12.9981769831189	10.9626597251921	3.11635733139671	0.00568420777714332	0.00252800316548905	1	1.00019656187218	2529.9099107822	0	9408.8944591029	1	1	1	2	2019-03-29T15:20:46.905	NG_ecoli_LTEE_871_DM25	-500	866	162.9	DIA_100X_EMPTY_1x1_100ms	58b22aeb-d276-40f4-ac15-f7380a018fe9	EPI_100X_YFP_1x1_200ms_25sola	EPI_100X_RFP_1x1_200ms_25sola
128	34	12.2256555591828	417	47.9466368413869	1320.14388489209	2029.80815347722	69301	166.189448441247	61.1736695482209	185.894579433057	0	8792420	21084.9400479616	479.305846596223	864.598107205812	3	NaN	NaN	NaN	NaN	NaN	385.147108090218	0.957872491439376	34.1826072347093	13.0674998343593	10.9301020524376	2.89031443777063	0.0255751117899626	0.00822153334718993	2	1.00351468576466	3207.32891866415	0	11117.5371702638	1	1	1	2	2019-03-29T15:20:46.905	NG_ecoli_LTEE_871_DM25	-500	866	162.9	DIA_100X_EMPTY_1x1_100ms	bbd56146-9ace-4fe0-a582-3153634a7b12	EPI_100X_YFP_1x1_200ms_25sola	EPI_100X_RFP_1x1_200ms_25sola
129	36	11.440551759529	412	49.2665048105818	1341.94174757282	825.436893203884	2751262	6677.82038834951	61.1736695482209	185.894579433057	2	205890	499.733009708738	479.305846596223	864.598107205812	0	NaN	NaN	NaN	NaN	NaN	356.135978122994	0.95970299953775	35.3116791450313	11.6264391278579	9.88431305925946	2.36459800669513	0.00744613349560942	0.00304107172193266	2	1.00084514445889	2709.57536533606	0	9625.61893203883	1	1	1	2	2019-03-29T15:20:46.905	NG_ecoli_LTEE_871_DM25	-500	866	162.9	DIA_100X_EMPTY_1x1_100ms	c99ecdb9-e3b7-4a37-b7fb-8e7855eb09a4	EPI_100X_YFP_1x1_200ms_25sola	EPI_100X_RFP_1x1_200ms_25sola
130	34	12.6093265411883	429	48.8651091935224	1349.55710955711	1314.29603729604	476981	1111.84382284382	61.1736695482209	185.894579433057	5	134058	312.489510489511	479.305846596223	864.598107205812	0	NaN	NaN	NaN	NaN	NaN	355.136499374473	0.986025498477466	32.3028439542618	12.4509945759266	10.7530233125686	2.78455816490709	0.006218230331193	0.00228488948621756	1	1.00023469628192	2933.5386569199	0	9655.93473193473	1	1	1	2	2019-03-29T15:20:46.905	NG_ecoli_LTEE_871_DM25	-500	866	162.9	DIA_100X_EMPTY_1x1_100ms	c718caae-44e6-4d33-a21a-948127343b7e	EPI_100X_YFP_1x1_200ms_25sola	EPI_100X_RFP_1x1_200ms_25sola
131	26	11.9037798293322	310	43.9416009867387	1347.4064516129	650.796774193548	220319	710.706451612903	61.1736695482209	185.894579433057	3	193666	624.729032258065	479.305846596223	864.598107205812	0	NaN	NaN	NaN	NaN	NaN	271.598398790626	0.999185901816358	25.1363409153851	12.7296527797919	10.268547622423	3.38265648496682	0.248540849073081	0.00947723675676073	1	1.00095203694837	2081.6608881895	0	9520.61612903226	1	1	1	2	2019-03-29T15:20:46.905	NG_ecoli_LTEE_871_DM25	-500	866	162.9	DIA_100X_EMPTY_1x1_100ms	bc5f89c9-c305-4f4c-9f6b-d9d0d7422d50	EPI_100X_YFP_1x1_200ms_25sola	EPI_100X_RFP_1x1_200ms_25sola
132	38	15.9238443765578	606	47.4909851041582	1354.21782178218	1939.27722772277	1204762	1988.05610561056	61.1736695482209	185.894579433057	3	321845	531.097359735974	479.305846596223	864.598107205812	0	NaN	NaN	NaN	NaN	NaN	487.641463613888	0.953843492294171	36.0936556666343	15.981837822505	13.1846161445248	3.37441439111318	0.0374051088837045	0.0210430523925377	0	1.03266212639464	4927.83017803508	1	8889.63366336634	1	1	1	2	2019-03-29T15:20:46.905	NG_ecoli_LTEE_871_DM25	-500	866	162.9	DIA_100X_EMPTY_1x1_100ms	2c2d0a46-a437-4368-a021-25724a0d2544	EPI_100X_YFP_1x1_200ms_25sola	EPI_100X_RFP_1x1_200ms_25sola
133	30	9.9737022610078	300	17.7959451423745	1351.46	1954.34333333333	670888	2236.29333333333	61.1736695482209	185.894579433057	3	135297	450.99	479.305846596223	864.598107205812	0	NaN	NaN	NaN	NaN	NaN	312.739495308811	0.929574130004402	30.4117275737594	12.0817300454832	9.78925037880228	2.74542822207945	0.0481396258995528	0.0189363197331069	1	1.02216973638142	2288.91595241056	1	10179.17	1	1	1	2	2019-03-29T15:20:46.905	NG_ecoli_LTEE_871_DM25	-500	866	162.9	DIA_100X_EMPTY_1x1_100ms	cbeecae0-db6e-412f-808f-a1d71c3e5587	EPI_100X_YFP_1x1_200ms_25sola	EPI_100X_RFP_1x1_200ms_25sola
134	42	13.5437915120828	570	48.6700498666694	1395.67543859649	1706.54385964912	651187	1142.43333333333	61.1736695482209	185.894579433057	4	234050	410.614035087719	479.305846596223	864.598107205812	0	NaN	NaN	NaN	NaN	NaN	463.858031289624	0.944268106340206	41.853638075292	13.0667188598315	10.9048994533224	2.5524327845061	0.00805126419042721	0.00236801813431225	3	1.00071977360917	3909.00681007974	0	9856.00175438596	1	1	1	2	2019-03-29T15:20:46.905	NG_ecoli_LTEE_871_DM25	-500	866	162.9	DIA_100X_EMPTY_1x1_100ms	9cb8f5e8-01ab-4f75-8f36-ed1149cde29f	EPI_100X_YFP_1x1_200ms_25sola	EPI_100X_RFP_1x1_200ms_25sola
135	32	12.7226396518344	407	48.8142722243652	1404.13759213759	1132.74201474201	1790064	4398.19164619165	61.1736695482209	185.894579433057	2	138211	339.584766584767	479.305846596223	864.598107205812	0	NaN	NaN	NaN	NaN	NaN	339.590284717522	0.991115482158364	30.5872093162496	12.7284425393181	10.7836550530759	3.05764852392312	0.00651776446563901	0.00278930659189501	1	1.00033546583375	2793.58384727677	0	9398.79852579853	1	1	1	2	2019-03-29T15:20:46.905	NG_ecoli_LTEE_871_DM25	-500	866	162.9	DIA_100X_EMPTY_1x1_100ms	2d1403c7-a377-4542-9b00-2b8b34f0d3fb	EPI_100X_YFP_1x1_200ms_25sola	EPI_100X_RFP_1x1_200ms_25sola
136	23	9.5196605932901	219	32.537058705889	1412.90410958904	1604.37442922374	36410	166.255707762557	61.1736695482209	185.894579433057	0	1049214	4790.93150684932	479.305846596223	864.598107205812	0	NaN	NaN	NaN	NaN	NaN	219.442718189567	0.999751069042809	22.0330529156868	12.1939311963518	9.58415375161662	3.18615747007608	0.0159682508461163	0.00865052957812975	0	1.002497828553	1589.54234971527	0	11281.7945205479	1	1	1	2	2019-03-29T15:20:46.905	NG_ecoli_LTEE_871_DM25	-500	866	162.9	DIA_100X_EMPTY_1x1_100ms	34d49ddf-079f-4c68-9cda-c2713127d40d	EPI_100X_YFP_1x1_200ms_25sola	EPI_100X_RFP_1x1_200ms_25sola
137	24	12.6120080590566	304	8.16237218634082	1413.08223684211	1092.45394736842	427758	1407.09868421053	61.1736695482209	185.894579433057	2	116045	381.726973684211	479.305846596223	864.598107205812	0	NaN	NaN	NaN	NaN	NaN	258.269090417472	0.999916873645501	23.5540472063197	13.3379558815946	10.5547178824507	3.46957460743665	0.00552332249143895	0.00241131877349525	1	1.00022920901247	2060.86090914704	0	9597.0427631579	1	1	1	2	2019-03-29T15:20:46.905	NG_ecoli_LTEE_871_DM25	-500	866	162.9	DIA_100X_EMPTY_1x1_100ms	26e831f7-dc94-485b-806e-0e5af098f2eb	EPI_100X_YFP_1x1_200ms_25sola	EPI_100X_RFP_1x1_200ms_25sola
138	40	13.6496976822941	546	48.9003903681851	1437.93956043956	1788.54578754579	711220	1302.60073260073	61.1736695482209	185.894579433057	3	215973	395.554945054945	479.305846596223	864.598107205812	0	NaN	NaN	NaN	NaN	NaN	422.48078249075	0.931856800996906	37.3482458959209	13.6685441469979	11.0173418710486	2.86358401293781	0.0150024137925799	0.0057906199262326	2	1.00087255833842	3560.52256662513	0	9902.33516483517	1	1	1	2	2019-03-29T15:20:46.905	NG_ecoli_LTEE_871_DM25	-500	866	162.9	DIA_100X_EMPTY_1x1_100ms	f52f2d3a-474e-4325-b7da-9b7f714ef1e4	EPI_100X_YFP_1x1_200ms_25sola	EPI_100X_RFP_1x1_200ms_25sola
139	26	12.3071316322748	320	45.2191156157741	1432.046875	550.23125	490282	1532.13125	61.1736695482209	185.894579433057	2	254217	794.428125	479.305846596223	864.598107205812	0	NaN	NaN	NaN	NaN	NaN	273.255592832239	0.999260162866873	24.5133620722998	13.068068136728	10.7647921818521	3.3527738156914	0.0130217734105927	0.00532096883205905	1	1.00103720493779	2231.02307128111	0	9599.909375	1	1	1	2	2019-03-29T15:20:46.905	NG_ecoli_LTEE_871_DM25	-500	866	162.9	DIA_100X_EMPTY_1x1_100ms	7b486267-78b6-4255-a828-4b48c1d77c19	EPI_100X_YFP_1x1_200ms_25sola	EPI_100X_RFP_1x1_200ms_25sola
140	24	12.9527075151596	312	8.91886980134955	1441.68269230769	1321.99358974359	39296	125.948717948718	61.1736695482209	185.894579433057	0	7173806	22992.9679487179	479.305846596223	864.598107205812	1	NaN	NaN	NaN	NaN	NaN	296.082495486243	0.955353564843309	25.1877401110705	13.9494733781828	11.1823935937233	3.23765268809351	0.0691545940688681	0.027839146189954	1	1.0332934771255	2473.70913923815	0	10756.6570512821	1	1	1	2	2019-03-29T15:20:46.905	NG_ecoli_LTEE_871_DM25	-500	866	162.9	DIA_100X_EMPTY_1x1_100ms	1ffc145e-2f5b-491b-b4ef-8ae3cfc8f382	EPI_100X_YFP_1x1_200ms_25sola	EPI_100X_RFP_1x1_200ms_25sola
141	36	13.9043997679232	502	48.013411372152	1450.63346613546	1388.26494023904	971722	1935.70119521912	61.1736695482209	185.894579433057	4	219437	437.125498007968	479.305846596223	864.598107205812	0	NaN	NaN	NaN	NaN	NaN	404.80483847545	0.963851577464925	35.1268146027785	13.4406530080149	11.245108652403	2.84964945292796	0.00675822600343473	0.00393522783895506	0	1.0012373052122	3488.63844128604	0	9367.69123505976	1	1	1	2	2019-03-29T15:20:46.905	NG_ecoli_LTEE_871_DM25	-500	866	162.9	DIA_100X_EMPTY_1x1_100ms	068e243d-c1e8-426a-bd02-195f123f1c4a	EPI_100X_YFP_1x1_200ms_25sola	EPI_100X_RFP_1x1_200ms_25sola
142	26	13.8638251147821	364	20.1056140808535	1469.58791208791	1713.20604395604	2524319	6934.94230769231	61.1736695482209	185.894579433057	2	161507	443.700549450549	479.305846596223	864.598107205812	0	NaN	NaN	NaN	NaN	NaN	302.140722544671	0.99950754506126	25.1678283066737	14.6278561127846	11.6504325446183	3.70909447218043	0.010721361379784	0.00491416738631076	1	1.00042590007106	2682.99413480304	0	9864.09615384615	1	1	1	2	2019-03-29T15:20:46.905	NG_ecoli_LTEE_871_DM25	-500	866	162.9	DIA_100X_EMPTY_1x1_100ms	f5ee8ee4-c862-4f7e-a0b4-27a2731bc9ac	EPI_100X_YFP_1x1_200ms_25sola	EPI_100X_RFP_1x1_200ms_25sola
143	43	11.0874784378436	477	48.9582373585269	1476.76310272537	853.945492662474	565352	1185.22431865828	61.1736695482209	185.894579433057	2	150990	316.540880503145	479.305846596223	864.598107205812	0	NaN	NaN	NaN	NaN	NaN	431.115598753593	0.912569246224262	42.9250003219203	11.7565853200639	9.8089351519154	2.35474988225375	0.0107749889219784	0.00624990521327397	1	1.00480194630171	3243.72415733781	0	9603.82809224319	1	1	1	2	2019-03-29T15:20:46.905	NG_ecoli_LTEE_871_DM25	-500	866	162.9	DIA_100X_EMPTY_1x1_100ms	d835f060-633d-4e97-a817-05bb3193d300	EPI_100X_YFP_1x1_200ms_25sola	EPI_100X_RFP_1x1_200ms_25sola
144	33	11.6890137506063	386	49.1458071919869	1485.58808290155	523.544041450777	224071	580.49481865285	61.1736695482209	185.894579433057	4	165481	428.70725388601	479.305846596223	864.598107205812	0	NaN	NaN	NaN	NaN	NaN	331.776052803578	0.985547039058176	31.0950261600388	12.4331504396227	10.3865922626841	2.74454280613671	0.012138215569665	0.00542673657776397	1	1.00073732908415	2634.67453803789	0	9347.22020725389	1	1	1	2	2019-03-29T15:20:46.905	NG_ecoli_LTEE_871_DM25	-500	866	162.9	DIA_100X_EMPTY_1x1_100ms	3a8aae95-42f1-487e-8e60-7cfea4a95f93	EPI_100X_YFP_1x1_200ms_25sola	EPI_100X_RFP_1x1_200ms_25sola
145	30	13.3419234800952	401	46.8959089453235	1488.50374064838	1461.6608478803	787660	1964.23940149626	61.1736695482209	185.894579433057	2	221899	553.364089775561	479.305846596223	864.598107205812	0	NaN	NaN	NaN	NaN	NaN	315.70047747521	0.994649547785489	28.2429729905066	12.970883507257	10.704158036155	3.40806299442992	0.0363362337059745	0.00547904918848035	0	1.00137146544768	2541.58896874098	0	9505.89775561097	1	1	1	2	2019-03-29T15:20:46.905	NG_ecoli_LTEE_871_DM25	-500	866	162.9	DIA_100X_EMPTY_1x1_100ms	353bb322-9739-4bb0-8386-7b64d215934d	EPI_100X_YFP_1x1_200ms_25sola	EPI_100X_RFP_1x1_200ms_25sola
146	25	11.0037025517708	275	46.7066776035581	1508.56	34.6327272727273	46813	170.229090909091	61.1736695482209	185.894579433057	0	9265465	33692.6	479.305846596223	864.598107205812	2	NaN	NaN	NaN	NaN	NaN	253.053449407152	0.998987211368116	23.8847487469206	12.5216186701826	10.1294386245574	3.31349920727739	0.00952555141859177	0.0041807052048726	1	1.00061266778726	1924.78095654481	0	10682.2072727273	1	1	1	2	2019-03-29T15:20:46.905	NG_ecoli_LTEE_871_DM25	-500	866	162.9	DIA_100X_EMPTY_1x1_100ms	4b4680da-88c6-48b4-b5b4-2f0cfdb05927	EPI_100X_YFP_1x1_200ms_25sola	EPI_100X_RFP_1x1_200ms_25sola
147	24	13.4363736347467	323	19.6015399171714	1509.33436532508	625.278637770898	1567999	4854.48606811146	61.1736695482209	185.894579433057	2	100341	310.653250773994	479.305846596223	864.598107205812	0	NaN	NaN	NaN	NaN	NaN	278.012664144563	0.999370771476637	23.9119743702091	13.6654330826493	11.2127752482342	3.49992126108834	0.0141057734478428	0.00624443892702279	1	1.00069530358949	2361.1933540536	0	9644.66563467492	1	1	1	2	2019-03-29T15:20:46.905	NG_ecoli_LTEE_871_DM25	-500	866	162.9	DIA_100X_EMPTY_1x1_100ms	21543d9a-d464-4c90-bb94-203b3940266d	EPI_100X_YFP_1x1_200ms_25sola	EPI_100X_RFP_1x1_200ms_25sola
148	24	11.3794176660223	274	39.4524771013105	1520.70437956204	852.182481751825	411249	1500.90875912409	61.1736695482209	185.894579433057	4	97846	357.102189781022	479.305846596223	864.598107205812	0	NaN	NaN	NaN	NaN	NaN	242.638388719951	0.999698542464459	22.8251086285216	12.5740004374546	10.3302724849971	3.13634709344351	0.0105909433741091	0.00487988457167841	1	1.00083434655485	1913.04985833941	0	9556.85766423358	1	1	1	2	2019-03-29T15:20:46.905	NG_ecoli_LTEE_871_DM25	-500	866	162.9	DIA_100X_EMPTY_1x1_100ms	f4b8b563-0745-4b07-8862-f00729bbcb21	EPI_100X_YFP_1x1_200ms_25sola	EPI_100X_RFP_1x1_200ms_25sola
149	38	12.0875949109148	460	47.6654337517803	1530.43913043478	804.047826086957	387015	841.336956521739	61.1736695482209	185.894579433057	4	144425	313.967391304348	479.305846596223	864.598107205812	0	NaN	NaN	NaN	NaN	NaN	388.445147936315	0.903009257467944	37.2531572653832	13.262493606992	10.2291029201193	2.61259707284087	0.0113064341761931	0.00400635693782751	1	1.00120409551588	3061.45629402723	0	9857.02173913043	1	1	1	2	2019-03-29T15:20:46.905	NG_ecoli_LTEE_871_DM25	-500	866	162.9	DIA_100X_EMPTY_1x1_100ms	2ad7fcd7-cdb5-48ce-bc63-2b5c1a5e2b79	EPI_100X_YFP_1x1_200ms_25sola	EPI_100X_RFP_1x1_200ms_25sola
150	36	13.132917284751	473	48.7142842019484	1551.67441860465	1198.67019027484	1015395	2146.71247357294	61.1736695482209	185.894579433057	3	175889	371.858350951374	479.305846596223	864.598107205812	0	NaN	NaN	NaN	NaN	NaN	384.57583334546	0.95211851339919	34.0153892292531	13.4353011135437	11.0268846961938	2.81300761686636	0.0230743371208522	0.0117548152289535	0	1.0105829483298	3248.41115298131	0	9726.49682875264	1	1	1	2	2019-03-29T15:20:46.905	NG_ecoli_LTEE_871_DM25	-500	866	162.9	DIA_100X_EMPTY_1x1_100ms	df5bcadc-41ec-4d04-81ce-fef9d861eb5e	EPI_100X_YFP_1x1_200ms_25sola	EPI_100X_RFP_1x1_200ms_25sola
151	32	13.4384911275058	430	48.4067953403338	1548.52325581395	1841.32558139535	772015	1795.38372093023	61.1736695482209	185.894579433057	2	221704	515.590697674419	479.305846596223	864.598107205812	0	NaN	NaN	NaN	NaN	NaN	328.451393240892	0.998795553897155	28.5601080827762	13.5318698706244	11.1521771695857	3.32544048370844	0.0163610984816275	0.00884209378816835	0	1.00441950790759	2789.77416748964	0	9743.40930232558	1	1	1	2	2019-03-29T15:20:46.905	NG_ecoli_LTEE_871_DM25	-500	866	162.9	DIA_100X_EMPTY_1x1_100ms	c130e7c9-735c-47ed-b031-f80dcc9078de	EPI_100X_YFP_1x1_200ms_25sola	EPI_100X_RFP_1x1_200ms_25sola
152	38	10.8768648351135	414	49.3129464270705	1557.80193236715	1639.75845410628	65843	159.041062801932	61.1736695482209	185.894579433057	1	4728323	11421.0700483092	479.305846596223	864.598107205812	1	NaN	NaN	NaN	NaN	NaN	399.202377803672	0.900587897500934	38.5147039757927	12.601468473195	10.147982471826	2.53156540687153	0.0170801834352185	0.00584349537642363	2	1.0009266749686	3115.12775593563	0	11169.538647343	1	1	1	2	2019-03-29T15:20:46.905	NG_ecoli_LTEE_871_DM25	-500	866	162.9	DIA_100X_EMPTY_1x1_100ms	5c724815-1c0b-432f-8668-65061435f10f	EPI_100X_YFP_1x1_200ms_25sola	EPI_100X_RFP_1x1_200ms_25sola
153	37	13.8617276312602	514	49.3240519276896	1565.74708171206	209.708171206226	980408	1907.40856031128	61.1736695482209	185.894579433057	5	616834	1200.06614785992	479.305846596223	864.598107205812	0	NaN	NaN	NaN	NaN	NaN	422.471024637459	0.985755079889593	35.8097128644543	13.3276104308828	11.5684831360936	2.91839471390672	0.0105846949511643	0.00405229930416117	2	1.00168567016062	3763.94748706399	0	9362.78404669261	1	1	1	2	2019-03-29T15:20:46.905	NG_ecoli_LTEE_871_DM25	-500	866	162.9	DIA_100X_EMPTY_1x1_100ms	650ef73a-982d-495b-aa7f-5b69831cb01b	EPI_100X_YFP_1x1_200ms_25sola	EPI_100X_RFP_1x1_200ms_25sola
154	29	12.5183497061426	365	42.6690041958513	1571.59452054795	1278.80547945205	114669	314.161643835616	61.1736695482209	185.894579433057	1	7082725	19404.7260273973	479.305846596223	864.598107205812	2	NaN	NaN	NaN	NaN	NaN	306.473387155517	0.973154978387523	28.365154150954	13.1343551826537	10.4399881741837	3.00102419844784	0.0096628438086281	0.00503800456178921	1	1.00051583356145	2428.1473774868	0	9963.44931506849	1	1	1	2	2019-03-29T15:20:46.905	NG_ecoli_LTEE_871_DM25	-500	866	162.9	DIA_100X_EMPTY_1x1_100ms	3ba96357-5c73-4d04-b433-0da4ee5c15d2	EPI_100X_YFP_1x1_200ms_25sola	EPI_100X_RFP_1x1_200ms_25sola
155	51	13.7433174424325	702	49.5232124755454	1591.73646723647	1791.52564102564	979468	1395.25356125356	61.1736695482209	185.894579433057	5	349546	497.928774928775	479.305846596223	864.598107205812	0	NaN	NaN	NaN	NaN	NaN	551.780611965182	0.918698612093484	48.0120622482176	13.2502270147782	11.1661818956104	2.71077640214679	0.0188123484512985	0.00752857189037531	2	1.00291307779638	4701.6428758791	0	9523.23789173789	1	1	1	2	2019-03-29T15:20:46.905	NG_ecoli_LTEE_871_DM25	-500	866	162.9	DIA_100X_EMPTY_1x1_100ms	7aa8ffe9-34cd-4666-994d-a5144b4e4ec5	EPI_100X_YFP_1x1_200ms_25sola	EPI_100X_RFP_1x1_200ms_25sola
156	31	10.7237663111659	333	48.9046666936041	1623.25225225225	208.981981981982	66711	200.333333333333	61.1736695482209	185.894579433057	1	9991535	30004.6096096096	479.305846596223	864.598107205812	1	NaN	NaN	NaN	NaN	NaN	316.016481438893	0.944183025891089	31.2400212979234	11.870460078637	9.89010890714761	2.45667140324443	0.0141756467528327	0.00762958628159275	1	1.00111231841299	2399.95639228705	0	10225.1321321321	1	1	1	2	2019-03-29T15:20:46.905	NG_ecoli_LTEE_871_DM25	-500	866	162.9	DIA_100X_EMPTY_1x1_100ms	f91babc7-2fb4-4f9b-82b6-d6845202b62c	EPI_100X_YFP_1x1_200ms_25sola	EPI_100X_RFP_1x1_200ms_25sola
157	31	12.7466141805942	397	44.7253758519652	1638.08312342569	1190.62216624685	138046	347.722921914358	61.1736695482209	185.894579433057	1	4091918	10307.0982367758	479.305846596223	864.598107205812	2	NaN	NaN	NaN	NaN	NaN	322.137175626848	0.981015287686248	29.5388185687444	12.93678917117	10.5938444629917	2.90063108905162	0.016741536287103	0.00659564447781466	1	1.00193931486341	2603.69547016514	0	9837.51385390428	1	1	1	2	2019-03-29T15:20:46.905	NG_ecoli_LTEE_871_DM25	-500	866	162.9	DIA_100X_EMPTY_1x1_100ms	6fa31c41-e22d-4506-9a78-01ee505f34a7	EPI_100X_YFP_1x1_200ms_25sola	EPI_100X_RFP_1x1_200ms_25sola
158	34	12.2355452351163	416	49.174981008261	1658.69711538462	756.399038461538	477522	1147.88942307692	61.1736695482209	185.894579433057	5	639554	1537.38942307692	479.305846596223	864.598107205812	0	NaN	NaN	NaN	NaN	NaN	345.931406858462	0.945061348110458	31.9655411783969	12.7657773375578	10.4976060328228	2.8381496968247	0.00670981244400406	0.00334011349995143	1	1.00018234254072	2766.63892438555	0	9432.86057692308	1	1	1	2	2019-03-29T15:20:46.905	NG_ecoli_LTEE_871_DM25	-500	866	162.9	DIA_100X_EMPTY_1x1_100ms	a1293890-7801-41bf-8b9e-a2e4dbdd96a6	EPI_100X_YFP_1x1_200ms_25sola	EPI_100X_RFP_1x1_200ms_25sola
159	32	12.4236737595	398	47.7218667096812	1660.68844221106	1060.4824120603	1097373	2757.21859296482	61.1736695482209	185.894579433057	2	127880	321.306532663317	479.305846596223	864.598107205812	0	NaN	NaN	NaN	NaN	NaN	338.802075434848	0.963064076306166	31.6130890623737	12.5274716682895	10.439807240394	2.70626172842431	0.0110440444607792	0.00535131900343293	1	1.00169800624885	2706.08713218124	0	9768.77889447236	1	1	1	2	2019-03-29T15:20:46.905	NG_ecoli_LTEE_871_DM25	-500	866	162.9	DIA_100X_EMPTY_1x1_100ms	fa7c8aa7-f928-427d-adc7-3b8e51a97c94	EPI_100X_YFP_1x1_200ms_25sola	EPI_100X_RFP_1x1_200ms_25sola
160	38	11.7481790352508	448	49.5292215038109	1665.25	1674.34821428571	53605	119.654017857143	61.1736695482209	185.894579433057	0	11322423	25273.265625	479.305846596223	864.598107205812	2	NaN	NaN	NaN	NaN	NaN	418.865191060486	0.914165482321258	38.1441194793163	13.4851254896019	10.6629087236306	2.76894639158165	0.0298315906211852	0.0122227958782191	1	1.01018225187719	3406.18991384766	0	11106.6674107143	1	1	1	2	2019-03-29T15:20:46.905	NG_ecoli_LTEE_871_DM25	-500	866	162.9	DIA_100X_EMPTY_1x1_100ms	8cf5af2e-927c-40d2-980f-b78bd1c1c407	EPI_100X_YFP_1x1_200ms_25sola	EPI_100X_RFP_1x1_200ms_25sola
161	51	12.1886612224089	622	49.6888385272274	1672.75723472669	75.1559485530547	7195405	11568.1752411576	61.1736695482209	185.894579433057	4	1717343	2761.00160771704	479.305846596223	864.598107205812	0	NaN	NaN	NaN	NaN	NaN	539.644680379902	0.938177004005062	49.6680584557961	12.7530334219475	10.687683811513	2.3518305571862	0.00848367939852706	0.00478872139430348	0	1.0027809456158	4455.88792549264	0	9138.60610932476	1	1	1	2	2019-03-29T15:20:46.905	NG_ecoli_LTEE_871_DM25	-500	866	162.9	DIA_100X_EMPTY_1x1_100ms	12f95acf-91f6-449c-9dcf-c61ee6b5492f	EPI_100X_YFP_1x1_200ms_25sola	EPI_100X_RFP_1x1_200ms_25sola
162	39	14.3327350835257	559	47.8736525369664	1679.35241502683	1973.55992844365	868549	1553.75491949911	61.1736695482209	185.894579433057	2	302772	541.631484794275	479.305846596223	864.598107205812	0	NaN	NaN	NaN	NaN	NaN	422.616571521443	0.951134587046502	36.4672561096268	13.3937454430515	11.3036580409562	2.91159485051307	0.0269684550155041	0.0129085611789352	1	1.01551583477544	3659.57784681929	0	9577.55635062612	1	1	1	2	2019-03-29T15:20:46.905	NG_ecoli_LTEE_871_DM25	-500	866	162.9	DIA_100X_EMPTY_1x1_100ms	f717989f-9bdf-4bbe-9291-29bcf2fa9017	EPI_100X_YFP_1x1_200ms_25sola	EPI_100X_RFP_1x1_200ms_25sola
163	33	13.8130024709059	459	43.664988990472	1710.72331154684	1284.92810457516	499623	1088.50326797386	61.1736695482209	185.894579433057	2	160469	349.605664488017	479.305846596223	864.598107205812	0	NaN	NaN	NaN	NaN	NaN	358.425106148876	0.985592360304084	32.1979967811583	12.7191235170923	10.7176167236875	3.05595712151983	0.0678719164680407	0.0071038266414551	1	1.00063480825182	2904.79292457733	0	9442.38562091503	1	1	1	2	2019-03-29T15:20:46.905	NG_ecoli_LTEE_871_DM25	-500	866	162.9	DIA_100X_EMPTY_1x1_100ms	70438014-50d9-441d-b620-8435407fd73e	EPI_100X_YFP_1x1_200ms_25sola	EPI_100X_RFP_1x1_200ms_25sola
164	30	13.6407531785059	410	45.7874462807348	1746.40487804878	1723.1487804878	737568	1798.94634146341	61.1736695482209	185.894579433057	2	244971	597.490243902439	479.305846596223	864.598107205812	0	NaN	NaN	NaN	NaN	NaN	323.691567974657	0.999837614140952	27.5757678964855	13.8877729930885	11.3575936821207	3.49730485748974	0.00639968441829712	0.00276752095327956	1	1.00039359788759	2793.76679852434	0	9709.21219512195	1	1	1	2	2019-03-29T15:20:46.905	NG_ecoli_LTEE_871_DM25	-500	866	162.9	DIA_100X_EMPTY_1x1_100ms	a08f2f8d-87c2-4635-8968-38aedc60035f	EPI_100X_YFP_1x1_200ms_25sola	EPI_100X_RFP_1x1_200ms_25sola
165	21	10.2737680338663	217	-33.2868835696622	1778.26728110599	96.889400921659	45586	210.073732718894	61.1736695482209	185.894579433057	2	3543868	16331.1889400922	479.305846596223	864.598107205812	1	NaN	NaN	NaN	NaN	NaN	181.204024284765	0.999460926742528	16.4045000284545	14.4496552341246	10.4942889830903	4.13323224365995	0.017826415377552	0.00967451021607219	0	1.00171779705627	1418.92329431158	0	10873.3087557604	1	1	1	2	2019-03-29T15:20:46.905	NG_ecoli_LTEE_871_DM25	-500	866	162.9	DIA_100X_EMPTY_1x1_100ms	e21c2b11-8f9f-4631-b094-bdc21a0e868b	EPI_100X_YFP_1x1_200ms_25sola	EPI_100X_RFP_1x1_200ms_25sola
166	34	12.764705385013	434	49.430843941902	1786.43087557604	303.958525345622	951084	2191.43778801843	61.1736695482209	185.894579433057	3	228657	526.859447004608	479.305846596223	864.598107205812	0	NaN	NaN	NaN	NaN	NaN	363.560865848682	0.988247064871702	32.2736607551511	13.0362883152935	11.0191080430814	2.92000876699277	0.00829859958217586	0.00380650863307821	1	1.00026594854618	3077.73337252329	0	9338.82258064516	1	1	1	2	2019-03-29T15:20:46.905	NG_ecoli_LTEE_871_DM25	-500	866	162.9	DIA_100X_EMPTY_1x1_100ms	337c676b-2055-45ce-a21d-51f024b80b04	EPI_100X_YFP_1x1_200ms_25sola	EPI_100X_RFP_1x1_200ms_25sola
167	30	13.834306895148	416	44.0315311164105	1783.09615384615	1444.45913461538	1570934	3776.28365384615	61.1736695482209	185.894579433057	3	154345	371.021634615385	479.305846596223	864.598107205812	0	NaN	NaN	NaN	NaN	NaN	331.020364931073	0.994448656483652	28.4018364886565	13.6624658591491	11.2796476590477	3.32666583909669	0.0225548615133661	0.0117447720903231	0	1.00727786872391	2838.09789720314	0	9416.26442307692	1	1	1	2	2019-03-29T15:20:46.905	NG_ecoli_LTEE_871_DM25	-500	866	162.9	DIA_100X_EMPTY_1x1_100ms	4a8ec91b-b681-400b-b67b-4f9ec6e9b55f	EPI_100X_YFP_1x1_200ms_25sola	EPI_100X_RFP_1x1_200ms_25sola
168	30	13.0194676672376	391	46.4628580292109	1789.00767263427	1696.23017902813	71017	181.62915601023	61.1736695482209	185.894579433057	1	10969055	28053.8491048593	479.305846596223	864.598107205812	2	NaN	NaN	NaN	NaN	NaN	319.031637896331	0.98028115852411	29.0751826744597	12.8074865649718	10.5355801132477	3.14175712645258	0.0193605111735359	0.0083644978250104	1	1.00105851118588	2534.71561962382	0	10573.3120204604	1	1	1	2	2019-03-29T15:20:46.905	NG_ecoli_LTEE_871_DM25	-500	866	162.9	DIA_100X_EMPTY_1x1_100ms	f689a46f-2172-4be9-905b-98156c9975b5	EPI_100X_YFP_1x1_200ms_25sola	EPI_100X_RFP_1x1_200ms_25sola
169	33	11.2857807437088	374	29.0447625212678	1814.25935828877	1212.07219251337	507173	1356.07754010695	61.1736695482209	185.894579433057	4	258184	690.331550802139	479.305846596223	864.598107205812	0	NaN	NaN	NaN	NaN	NaN	348.337562680058	0.950717934977017	33.0642159836519	12.0890464250129	10.2848879677403	2.52978641334154	0.0181177303836057	0.00909253916588317	1	1.00291920993324	2746.92777858511	1	9640.30748663102	1	1	1	2	2019-03-29T15:20:46.905	NG_ecoli_LTEE_871_DM25	-500	866	162.9	DIA_100X_EMPTY_1x1_100ms	1f31f1ca-0a83-4c03-acb0-f12350c43f2a	EPI_100X_YFP_1x1_200ms_25sola	EPI_100X_RFP_1x1_200ms_25sola
170	29	15.9324765807006	463	27.9945876084701	1828.04535637149	1867.72570194384	637248	1376.34557235421	61.1736695482209	185.894579433057	3	460323	994.218142548596	479.305846596223	864.598107205812	0	NaN	NaN	NaN	NaN	NaN	337.960949215582	0.994557069503688	27.1407337297538	14.8977834162309	11.8093279944221	3.82476266200409	0.0281468469430784	0.0112282942665209	1	1.00362165707154	2972.77360022363	0	9830.2656587473	1	1	1	2	2019-03-29T15:20:46.905	NG_ecoli_LTEE_871_DM25	-500	866	162.9	DIA_100X_EMPTY_1x1_100ms	27d4d8f9-c8cf-4644-8eab-23e5f02883ea	EPI_100X_YFP_1x1_200ms_25sola	EPI_100X_RFP_1x1_200ms_25sola
171	22	9.41720226061942	208	-4.65759268827154	1827.8125	649.307692307692	35637	171.331730769231	61.1736695482209	185.894579433057	1	6736827	32388.5913461538	479.305846596223	864.598107205812	1	NaN	NaN	NaN	NaN	NaN	257.708342267524	0.898697640270735	25.7677531200982	12.4339962082166	9.42036614356777	2.82808460778129	0.0827251145895501	0.046245112547078	0	1.10360140537737	1795.9820762471	0	11376.8942307692	1	1	1	2	2019-03-29T15:20:46.905	NG_ecoli_LTEE_871_DM25	-500	866	162.9	DIA_100X_EMPTY_1x1_100ms	ed210f97-ec54-4825-8b04-0d44bc8d466c	EPI_100X_YFP_1x1_200ms_25sola	EPI_100X_RFP_1x1_200ms_25sola
172	51	11.6869156650875	596	47.9603802172862	1831.07046979866	1187.8389261745	543510	911.929530201342	61.1736695482209	185.894579433057	4	252380	423.456375838926	479.305846596223	864.598107205812	0	NaN	NaN	NaN	NaN	NaN	532.677554975676	0.902235921781344	49.7792748718663	13.2659271423763	10.4726116709122	2.58670734118289	0.0203021409896547	0.00661384874049908	2	1.00325538128292	4287.93750811135	1	9604.28187919463	1	1	1	2	2019-03-29T15:20:46.905	NG_ecoli_LTEE_871_DM25	-500	866	162.9	DIA_100X_EMPTY_1x1_100ms	c87dff89-718a-4960-9ee3-7d0b46df6905	EPI_100X_YFP_1x1_200ms_25sola	EPI_100X_RFP_1x1_200ms_25sola
173	16	4.81148353973999	78	-49.9991017704032	1838.55128205128	266.24358974359	23459	300.75641025641	61.1736695482209	185.894579433057	0	1387092	17783.2307692308	479.305846596223	864.598107205812	1	NaN	NaN	NaN	NaN	NaN	174.362059901497	0.987386304874947	NaN	NaN	NaN	NaN	NaN	NaN	NaN	NaN	NaN	1	11408.641025641	1	1	1	2	2019-03-29T15:20:46.905	NG_ecoli_LTEE_871_DM25	-500	866	162.9	DIA_100X_EMPTY_1x1_100ms	792b177e-ab5a-47b0-b44b-9a5710c83ad5	EPI_100X_YFP_1x1_200ms_25sola	EPI_100X_RFP_1x1_200ms_25sola
174	29	14.2758871505484	414	27.730472184603	1851.63285024155	259.557971014493	761429	1839.20048309179	61.1736695482209	185.894579433057	2	2151515	5196.8961352657	479.305846596223	864.598107205812	0	NaN	NaN	NaN	NaN	NaN	323.553269081104	0.992676141453229	26.9341217920875	15.5341716187233	11.5637125457864	3.87902199192397	0.0081100096671447	0.0037042620067933	0	1.00062823545249	2828.70250851729	1	9489.90096618358	1	1	1	2	2019-03-29T15:20:46.905	NG_ecoli_LTEE_871_DM25	-500	866	162.9	DIA_100X_EMPTY_1x1_100ms	76ec4e4d-d1eb-407c-b075-0bd21c4587b0	EPI_100X_YFP_1x1_200ms_25sola	EPI_100X_RFP_1x1_200ms_25sola
175	35	11.7602701420413	411	49.392112958118	1860.95863746959	837.411192214112	270252	657.547445255474	61.1736695482209	185.894579433057	5	149838	364.569343065693	479.305846596223	864.598107205812	0	NaN	NaN	NaN	NaN	NaN	348.352612449933	0.979250700240672	32.8617596413171	12.2644281392218	10.2410398922397	2.85881035744768	0.0056327501146558	0.00147605288318422	2	1.00003377469456	2706.87880707122	0	9281.02189781022	1	1	1	2	2019-03-29T15:20:46.905	NG_ecoli_LTEE_871_DM25	-500	866	162.9	DIA_100X_EMPTY_1x1_100ms	b96b8656-f40f-48c0-950c-c26704db7f6f	EPI_100X_YFP_1x1_200ms_25sola	EPI_100X_RFP_1x1_200ms_25sola
176	23	10.7511844962815	249	32.0948963009763	1857.22891566265	777.461847389558	562815	2260.30120481928	61.1736695482209	185.894579433057	2	92177	370.18875502008	479.305846596223	864.598107205812	0	NaN	NaN	NaN	NaN	NaN	236.941278337089	0.999928157693574	22.4240804168403	12.9185617098901	10.0937670655646	3.49656537715364	0.00897580137907751	0.00406172408834368	1	1.00059171857519	1794.36620069471	1	9557.35341365462	1	1	1	2	2019-03-29T15:20:46.905	NG_ecoli_LTEE_871_DM25	-500	866	162.9	DIA_100X_EMPTY_1x1_100ms	b0adcbc1-2cea-4bab-a261-04d31564c8e6	EPI_100X_YFP_1x1_200ms_25sola	EPI_100X_RFP_1x1_200ms_25sola
177	32	11.5892611138737	371	43.5449993399425	1867.63881401617	764.743935309973	542276	1461.66037735849	61.1736695482209	185.894579433057	2	139537	376.11051212938	479.305846596223	864.598107205812	0	NaN	NaN	NaN	NaN	NaN	344.404093214722	0.933169018385273	31.7737359362713	12.7953283043837	10.4807989086452	2.77910880349896	0.015503057050508	0.0066265391776916	1	1.0029974008434	2741.2392407017	1	9816.02964959569	1	1	1	2	2019-03-29T15:20:46.905	NG_ecoli_LTEE_871_DM25	-500	866	162.9	DIA_100X_EMPTY_1x1_100ms	7dc15b95-f794-4611-855a-750114c6c567	EPI_100X_YFP_1x1_200ms_25sola	EPI_100X_RFP_1x1_200ms_25sola
178	39	11.9991780394471	470	48.2394880769059	1883.51063829787	1075.92340425532	623574	1326.75319148936	61.1736695482209	185.894579433057	4	185716	395.140425531915	479.305846596223	864.598107205812	0	NaN	NaN	NaN	NaN	NaN	399.414025141757	0.929091119639346	38.1516809664438	12.5595256420617	10.2546549925263	2.44983170382333	0.0145416402710011	0.00590504829694777	1	1.00077839175231	3150.9801423649	0	9710.85531914894	1	1	1	2	2019-03-29T15:20:46.905	NG_ecoli_LTEE_871_DM25	-500	866	162.9	DIA_100X_EMPTY_1x1_100ms	9c3271b9-8ecb-41e7-b1b2-5a774cbe452c	EPI_100X_YFP_1x1_200ms_25sola	EPI_100X_RFP_1x1_200ms_25sola
179	37	12.4496514417353	460	49.4010063248693	1907.15434782609	775.602173913043	753389	1637.80217391304	61.1736695482209	185.894579433057	4	304495	661.945652173913	479.305846596223	864.598107205812	0	NaN	NaN	NaN	NaN	NaN	389.27119580246	0.970322467201951	34.9744402139497	12.9171608049484	10.8441224931893	2.71390879934533	0.0207957532279745	0.00962758446848596	1	1.00313673856318	3230.20052024706	0	9147.81086956522	1	1	1	2	2019-03-29T15:20:46.905	NG_ecoli_LTEE_871_DM25	-500	866	162.9	DIA_100X_EMPTY_1x1_100ms	313e96af-bf24-4c9c-8c8a-eab4caf7f78f	EPI_100X_YFP_1x1_200ms_25sola	EPI_100X_RFP_1x1_200ms_25sola
180	27	13.5849058578638	368	43.867773866869	1907.27445652174	100.880434782609	714648	1941.97826086957	61.1736695482209	185.894579433057	5	293015	796.236413043478	479.305846596223	864.598107205812	0	NaN	NaN	NaN	NaN	NaN	298.587144158207	0.999312831659466	25.6314867721927	13.8197776299047	11.2988563431234	3.43824516022959	0.0147307786460025	0.00658964621691285	1	1.00188592526888	2569.99722090528	0	8838.6222826087	1	1	1	2	2019-03-29T15:20:46.905	NG_ecoli_LTEE_871_DM25	-500	866	162.9	DIA_100X_EMPTY_1x1_100ms	ecebcb96-db01-43a8-aa8e-fb924ff18bbf	EPI_100X_YFP_1x1_200ms_25sola	EPI_100X_RFP_1x1_200ms_25sola
181	30	13.7331262765241	412	39.3349879154754	1909.32281553398	1797.97815533981	4535780	11009.1747572816	61.1736695482209	185.894579433057	2	206782	501.898058252427	479.305846596223	864.598107205812	0	NaN	NaN	NaN	NaN	NaN	320.318198060315	0.987403441666237	27.4869964443346	13.4269639340654	11.1523264934478	3.4392803399695	0.0298285862158938	0.0120628992641131	2	1.00653153577138	2685.02366725433	0	9883.75242718447	1	1	1	2	2019-03-29T15:20:46.905	NG_ecoli_LTEE_871_DM25	-500	866	162.9	DIA_100X_EMPTY_1x1_100ms	6e4facc8-1638-4858-8b46-86c10c71e01f	EPI_100X_YFP_1x1_200ms_25sola	EPI_100X_RFP_1x1_200ms_25sola
182	49	12.7045639160933	623	48.7475940924612	1926.45104333868	1130.69823434992	1028274	1650.52006420546	61.1736695482209	185.894579433057	8	1560931	2505.50722311396	479.305846596223	864.598107205812	0	NaN	NaN	NaN	NaN	NaN	527.188961418276	0.919728726957911	47.6973526099347	12.8428314968304	10.8848700665459	2.41807196716147	0.0150101592730062	0.0059756813815717	2	1.00361390140281	4438.44307709564	0	9435.56661316212	1	1	1	2	2019-03-29T15:20:46.905	NG_ecoli_LTEE_871_DM25	-500	866	162.9	DIA_100X_EMPTY_1x1_100ms	c28f1ca7-4300-4bdd-ab6d-44b0b828d19f	EPI_100X_YFP_1x1_200ms_25sola	EPI_100X_RFP_1x1_200ms_25sola
183	27	13.1872243460133	357	42.8402212305377	1956.64425770308	1081.3781512605	769759	2156.18767507003	61.1736695482209	185.894579433057	3	311456	872.425770308123	479.305846596223	864.598107205812	0	NaN	NaN	NaN	NaN	NaN	303.067857717598	0.999311087016085	25.6167760565921	14.0610403658411	11.4608892369187	3.55147746367018	0.00828284279921884	0.00361010705999074	1	1.00038712443807	2642.71897930144	0	9361.02521008403	1	1	1	2	2019-03-29T15:20:46.905	NG_ecoli_LTEE_871_DM25	-500	866	162.9	DIA_100X_EMPTY_1x1_100ms	f68ecdd5-e7bd-4b18-b478-f984cb029838	EPI_100X_YFP_1x1_200ms_25sola	EPI_100X_RFP_1x1_200ms_25sola
184	34	12.499241525923	425	48.9232876683217	1962.12941176471	1298.55058823529	528781	1244.19058823529	61.1736695482209	185.894579433057	4	190497	448.228235294118	479.305846596223	864.598107205812	0	NaN	NaN	NaN	NaN	NaN	348.169238498406	0.991810704850685	31.1776488366287	12.8907542218277	10.885498054748	2.93466449371018	0.00419345941667238	0.00215998115174756	1	1.00016210621511	2901.54861548527	0	9315.79529411765	1	1	1	2	2019-03-29T15:20:46.905	NG_ecoli_LTEE_871_DM25	-500	866	162.9	DIA_100X_EMPTY_1x1_100ms	e140a4bb-4c79-4396-a62a-c6a6034bf7c4	EPI_100X_YFP_1x1_200ms_25sola	EPI_100X_RFP_1x1_200ms_25sola
185	32	14.0118094906137	449	45.6972387342467	1957.08240534521	1562.4008908686	626499	1395.32071269488	61.1736695482209	185.894579433057	2	225646	502.552338530067	479.305846596223	864.598107205812	0	NaN	NaN	NaN	NaN	NaN	349.758866283605	0.987052760134625	30.7007280001377	13.339723636385	11.1129360018854	3.00809683897637	0.0152804206553348	0.00633919503907822	1	1.00217775614618	2977.8045002061	0	9486.63919821826	1	1	1	2	2019-03-29T15:20:46.905	NG_ecoli_LTEE_871_DM25	-500	866	162.9	DIA_100X_EMPTY_1x1_100ms	0abf80a0-6ade-4200-a867-e37503c6d975	EPI_100X_YFP_1x1_200ms_25sola	EPI_100X_RFP_1x1_200ms_25sola
186	40	12.3577023626353	494	49.021873038426	1987.20850202429	99.7834008097166	1181677	2392.05870445344	61.1736695482209	185.894579433057	5	536747	1086.53238866397	479.305846596223	864.598107205812	0	NaN	NaN	NaN	NaN	NaN	430.679026406411	0.948405730599293	39.4786876659559	12.3149615067572	10.651229951176	2.4658196319414	0.0167610888501443	0.00920258518023253	0	1.00743794873236	3517.64582801131	0	9586.83198380567	1	1	1	2	2019-03-29T15:20:46.905	NG_ecoli_LTEE_871_DM25	-500	866	162.9	DIA_100X_EMPTY_1x1_100ms	bfb5186d-5cb1-494f-bbad-48455f4246b9	EPI_100X_YFP_1x1_200ms_25sola	EPI_100X_RFP_1x1_200ms_25sola
187	39	11.0680824824213	432	48.8096802101437	1996.41898148148	302.895833333333	2487631	5758.40509259259	61.1736695482209	185.894579433057	4	233529	540.576388888889	479.305846596223	864.598107205812	0	NaN	NaN	NaN	NaN	NaN	397.726263644892	0.934185274522305	37.9278346971351	12.4461462539458	10.2275953999194	2.55533096923345	0.0149513535093421	0.00613025665379209	2	1.00196890381261	3115.98249473944	1	9262.84027777778	1	1	1	2	2019-03-29T15:20:46.905	NG_ecoli_LTEE_871_DM25	-500	866	162.9	DIA_100X_EMPTY_1x1_100ms	c9795eac-c1b0-45a3-9e2b-116ef8bdcd03	EPI_100X_YFP_1x1_200ms_25sola	EPI_100X_RFP_1x1_200ms_25sola
188	35	11.7088840799663	410	48.4236732183757	1997.51219512195	316.907317073171	15751616	38418.5756097561	61.1736695482209	185.894579433057	2	263436	642.526829268293	479.305846596223	864.598107205812	0	NaN	NaN	NaN	NaN	NaN	379.213340911524	0.953942274224219	33.418943023537	13.3906896973643	11.0120686755495	2.92109927786472	0.0079674228648738	0.00329140476545766	2	1.00012579678474	3182.88108670878	1	9448.80975609756	1	1	1	2	2019-03-29T15:20:46.905	NG_ecoli_LTEE_871_DM25	-500	866	162.9	DIA_100X_EMPTY_1x1_100ms	7f7cc612-ecc5-442f-92d0-98bb3eb68571	EPI_100X_YFP_1x1_200ms_25sola	EPI_100X_RFP_1x1_200ms_25sola
189	34	14.9273434981718	508	44.3298802797415	2002.18897637795	1541.51181102362	825118	1624.24803149606	61.1736695482209	185.894579433057	3	452743	891.226377952756	479.305846596223	864.598107205812	0	NaN	NaN	NaN	NaN	NaN	403.091381391776	0.926981859934367	34.073928589144	13.8995051212442	11.3539197035677	3.14600540056767	0.0378203402970207	0.0139409666786873	2	1.0155629215273	3449.87792166063	0	9966.94094488189	1	1	1	2	2019-03-29T15:20:46.905	NG_ecoli_LTEE_871_DM25	-500	866	162.9	DIA_100X_EMPTY_1x1_100ms	f8d00613-902e-4446-a9f4-3a8ed1bee247	EPI_100X_YFP_1x1_200ms_25sola	EPI_100X_RFP_1x1_200ms_25sola
190	24	12.7364881814085	306	26.2203989736511	2007.15032679739	1712.12418300654	57646	188.385620915033	61.1736695482209	185.894579433057	0	11969897	39117.3104575163	479.305846596223	864.598107205812	2	NaN	NaN	NaN	NaN	NaN	257.113159070654	0.999838705857599	22.2621404376832	14.1707334079068	11.1748050338039	3.65128514777959	0.00873084072165642	0.00508586054217172	0	1.00084071217935	2183.41710865254	0	10445.7352941176	1	1	1	2	2019-03-29T15:20:46.905	NG_ecoli_LTEE_871_DM25	-500	866	162.9	DIA_100X_EMPTY_1x1_100ms	746b25e0-fda2-4ecd-b39c-813d05e163b7	EPI_100X_YFP_1x1_200ms_25sola	EPI_100X_RFP_1x1_200ms_25sola
191	39	11.9837418044454	468	49.4638036213733	2007.5405982906	244.972222222222	1367127	2921.21153846154	61.1736695482209	185.894579433057	4	239216	511.145299145299	479.305846596223	864.598107205812	0	NaN	NaN	NaN	NaN	NaN	399.257436466658	0.941788728171623	38.300149245515	11.8048210383541	10.1320985788404	2.46369919808117	0.024851307379738	0.0103868875437258	1	1.00950199595019	3088.0843949835	0	9433.3141025641	1	1	1	2	2019-03-29T15:20:46.905	NG_ecoli_LTEE_871_DM25	-500	866	162.9	DIA_100X_EMPTY_1x1_100ms	783b008d-a836-4ec5-b60d-db011f7b8f3b	EPI_100X_YFP_1x1_200ms_25sola	EPI_100X_RFP_1x1_200ms_25sola
192	31	10.8990720266476	338	48.5816817416463	2010.22189349112	777.934911242604	379788	1123.63313609467	61.1736695482209	185.894579433057	2	138646	410.195266272189	479.305846596223	864.598107205812	0	NaN	NaN	NaN	NaN	NaN	301.955426005747	0.984137972874864	29.5493066106127	11.6578099863641	9.74123140834722	3.00250277472393	0.0329601774385385	0.00309204156248346	1	1.00023490222849	2202.24126724199	0	9546.87573964497	1	1	1	2	2019-03-29T15:20:46.905	NG_ecoli_LTEE_871_DM25	-500	866	162.9	DIA_100X_EMPTY_1x1_100ms	7219af5e-6729-45de-9efa-a87939c8253f	EPI_100X_YFP_1x1_200ms_25sola	EPI_100X_RFP_1x1_200ms_25sola
193	32	9.94475801614983	319	35.0913713812661	2039.60815047022	64.4169278996865	408392	1280.22570532915	61.1736695482209	185.894579433057	5	184562	578.564263322884	479.305846596223	864.598107205812	0	NaN	NaN	NaN	NaN	NaN	NaN	NaN	NaN	NaN	NaN	NaN	NaN	NaN	NaN	NaN	NaN	0	9024.87147335423	1	1	1	2	2019-03-29T15:20:46.905	NG_ecoli_LTEE_871_DM25	-500	866	162.9	DIA_100X_EMPTY_1x1_100ms	bc4f22dd-7533-4a74-af5e-92acd6df4d55	EPI_100X_YFP_1x1_200ms_25sola	EPI_100X_RFP_1x1_200ms_25sola
1	29	10.661979311139	310	46.8742098210398	11.0903225806452	364.125806451613	762691	2460.2935483871	42.9706094675494	103.48348164871	2	140969	454.738709677419	434.168213384954	658.569827993123	0	NaN	NaN	NaN	NaN	NaN	NaN	NaN	NaN	NaN	NaN	NaN	NaN	NaN	NaN	NaN	NaN	0	9194.41935483871	1	1	1	4	2019-03-29T15:21:11.437	NG_ecoli_LTEE_871_DM25	-500	-866	162.9	DIA_100X_EMPTY_1x1_100ms	7ac10ad6-e33b-4439-8df2-c020eb129dd4	EPI_100X_YFP_1x1_200ms_25sola	EPI_100X_RFP_1x1_200ms_25sola
2	32	11.8224046826698	379	48.1380695608519	12.5488126649077	753.90765171504	717207	1892.36675461741	42.9706094675494	103.48348164871	3	153805	405.817941952507	434.168213384954	658.569827993123	0	NaN	NaN	NaN	NaN	NaN	341.837151622879	0.977312400387759	32.2033266875264	12.0673160673059	10.3592390740665	2.66619879305111	0.00116690919817244	0.000589621766151583	0	1.00001703226487	2714.22802953273	0	8959.0870712401	1	1	1	4	2019-03-29T15:21:11.437	NG_ecoli_LTEE_871_DM25	-500	-866	162.9	DIA_100X_EMPTY_1x1_100ms	c5193357-54e4-4a99-b3ae-e76d59eb181c	EPI_100X_YFP_1x1_200ms_25sola	EPI_100X_RFP_1x1_200ms_25sola
3	33	12.3034914292185	407	48.7947054569154	21.9287469287469	1821.2457002457	504366	1239.2285012285	42.9706094675494	103.48348164871	4	228996	562.643734643735	434.168213384954	658.569827993123	0	NaN	NaN	NaN	NaN	NaN	347.532643797984	0.978908605039739	32.118187020077	12.4675952025331	10.5385954266956	2.85446159631334	0.00687194517520686	0.00299804091142858	1	1.00063225667912	2801.60154856625	0	8733.99017199017	1	1	1	4	2019-03-29T15:21:11.437	NG_ecoli_LTEE_871_DM25	-500	-866	162.9	DIA_100X_EMPTY_1x1_100ms	e9c064e2-c041-42fe-8c19-efea19d3522d	EPI_100X_YFP_1x1_200ms_25sola	EPI_100X_RFP_1x1_200ms_25sola
4	30	12.8327199647652	391	42.637961240922	22.4219948849105	456.416879795396	1403051	3588.36572890026	42.9706094675494	103.48348164871	4	193150	493.989769820972	434.168213384954	658.569827993123	0	NaN	NaN	NaN	NaN	NaN	334.702486173568	0.961559427763757	30.0705209871578	12.6850949066152	10.734587281637	2.94092582028522	0.0387929682127594	0.0214688323412377	0	1.02771560236658	2721.45737782721	0	8907.63427109975	1	1	1	4	2019-03-29T15:21:11.437	NG_ecoli_LTEE_871_DM25	-500	-866	162.9	DIA_100X_EMPTY_1x1_100ms	c008fada-5974-4bb4-8627-b770092538ac	EPI_100X_YFP_1x1_200ms_25sola	EPI_100X_RFP_1x1_200ms_25sola
5	28	13.8864650393366	389	43.9642663979418	79.6401028277635	2018.57326478149	9518669	24469.5861182519	42.9706094675494	103.48348164871	2	332384	854.457583547558	434.168213384954	658.569827993123	0	NaN	NaN	NaN	NaN	NaN	325.131706959293	0.999866992414584	25.8576570673764	14.9721836677718	12.2717531028709	3.67596781188748	0.0160720755058979	0.00858562286230367	1	1.00327236389209	3058.38581614192	0	8581.16452442159	1	1	1	4	2019-03-29T15:21:11.437	NG_ecoli_LTEE_871_DM25	-500	-866	162.9	DIA_100X_EMPTY_1x1_100ms	429abe40-ef19-49b6-a69b-eea17be0baa2	EPI_100X_YFP_1x1_200ms_25sola	EPI_100X_RFP_1x1_200ms_25sola
6	30	11.2635838514342	339	47.4593710937755	92.1563421828909	534.427728613569	521753	1539.09439528024	42.9706094675494	103.48348164871	2	166279	490.498525073746	434.168213384954	658.569827993123	0	NaN	NaN	NaN	NaN	NaN	308.863692778581	0.984293421894967	29.528538899141	11.8398916939746	10.1403423048913	2.78170206562143	0.00521685311573512	0.00275712080902365	1	1.00045382033901	2384.71822497888	0	9164.53392330383	1	1	1	4	2019-03-29T15:21:11.437	NG_ecoli_LTEE_871_DM25	-500	-866	162.9	DIA_100X_EMPTY_1x1_100ms	45970be4-417c-47c5-8bdb-ccd20d3cd29f	EPI_100X_YFP_1x1_200ms_25sola	EPI_100X_RFP_1x1_200ms_25sola
7	33	11.3851612221954	376	39.5403314550744	121.226063829787	1132.6329787234	63128	167.893617021277	42.9706094675494	103.48348164871	1	10372782	27587.1861702128	434.168213384954	658.569827993123	3	NaN	NaN	NaN	NaN	NaN	359.770040183713	0.953169782809988	32.4160080914005	13.6331114761563	10.8187430428601	3.12182840391217	0.033069908954342	0.0140097714228522	1	1.00791189904353	2979.90916104799	0	10309.4494680851	1	1	1	4	2019-03-29T15:21:11.437	NG_ecoli_LTEE_871_DM25	-500	-866	162.9	DIA_100X_EMPTY_1x1_100ms	db812475-09f4-4ddd-8219-e89d653377cc	EPI_100X_YFP_1x1_200ms_25sola	EPI_100X_RFP_1x1_200ms_25sola
8	34	12.0653725845309	411	48.9775364462677	165.549878345499	1981.25060827251	1608118	3912.69586374696	42.9706094675494	103.48348164871	3	232345	565.316301703163	434.168213384954	658.569827993123	0	NaN	NaN	NaN	NaN	NaN	360.755566535974	0.97860091074505	33.6206861262249	12.5498177355293	10.4647910306818	2.6599806761979	0.0110424185779232	0.00521139159486139	1	1.00071784147304	2891.72889376246	0	8806.09489051095	1	1	1	4	2019-03-29T15:21:11.437	NG_ecoli_LTEE_871_DM25	-500	-866	162.9	DIA_100X_EMPTY_1x1_100ms	7df6a058-bcbc-4938-b2e0-e51d7b2a7115	EPI_100X_YFP_1x1_200ms_25sola	EPI_100X_RFP_1x1_200ms_25sola
9	31	12.9595035011631	403	45.9197004093042	188.369727047146	1290.3746898263	1004074	2491.49875930521	42.9706094675494	103.48348164871	2	151505	375.942928039702	434.168213384954	658.569827993123	0	NaN	NaN	NaN	NaN	NaN	341.322476333918	0.975837742245947	29.7118477937425	13.0956393113127	11.2064191706167	2.93427813946247	0.00968095642903747	0.00449526364759861	1	1.00064512473934	2930.57789195314	0	8822.87096774194	1	1	1	4	2019-03-29T15:21:11.437	NG_ecoli_LTEE_871_DM25	-500	-866	162.9	DIA_100X_EMPTY_1x1_100ms	5101b2db-76d8-4d47-8f6a-f5ec58c04804	EPI_100X_YFP_1x1_200ms_25sola	EPI_100X_RFP_1x1_200ms_25sola
10	25	9.74893489158218	244	32.621066539887	202.319672131148	926.475409836066	214064	877.311475409836	42.9706094675494	103.48348164871	3	91595	375.389344262295	434.168213384954	658.569827993123	0	NaN	NaN	NaN	NaN	NaN	247.585784733117	0.99151185569775	24.9524843519057	11.9480705874136	9.56452088868271	2.87773205615585	0.0179728927142658	0.0107733570851936	0	1.00476117625127	1792.79285729023	1	9435.50409836066	1	1	1	4	2019-03-29T15:21:11.437	NG_ecoli_LTEE_871_DM25	-500	-866	162.9	DIA_100X_EMPTY_1x1_100ms	e278f8b7-2395-4343-a54b-f456f1e7f71f	EPI_100X_YFP_1x1_200ms_25sola	EPI_100X_RFP_1x1_200ms_25sola
11	26	12.8769881883957	335	40.1244660343365	221.829850746269	1442.84179104478	7494601	22371.9432835821	42.9706094675494	103.48348164871	2	162689	485.638805970149	434.168213384954	658.569827993123	0	NaN	NaN	NaN	NaN	NaN	293.347205530644	0.999193225595841	23.974881913238	15.3467986973558	11.849601901857	3.82743403059693	0.0167656474005521	0.00617653740755818	1	1.00136942157239	2643.95389849835	1	8557.71343283582	1	1	1	4	2019-03-29T15:21:11.437	NG_ecoli_LTEE_871_DM25	-500	-866	162.9	DIA_100X_EMPTY_1x1_100ms	0219af3f-8895-41d2-9330-f93b3fadc2e3	EPI_100X_YFP_1x1_200ms_25sola	EPI_100X_RFP_1x1_200ms_25sola
12	29	14.2424870928115	414	29.3036308574675	223.859903381643	930.816425120773	615087	1485.71739130435	42.9706094675494	103.48348164871	3	160452	387.565217391304	434.168213384954	658.569827993123	0	NaN	NaN	NaN	NaN	NaN	340.164418505795	0.952306831236555	28.2239815345094	14.1513746799668	11.396364590665	3.2992935499261	0.0842760334225235	0.0351087298023703	1	1.06798521284618	2878.99446560908	1	8669.26811594203	1	1	1	4	2019-03-29T15:21:11.437	NG_ecoli_LTEE_871_DM25	-500	-866	162.9	DIA_100X_EMPTY_1x1_100ms	fc35c2ec-461c-40c2-8daa-51a18aebcc6b	EPI_100X_YFP_1x1_200ms_25sola	EPI_100X_RFP_1x1_200ms_25sola
13	22	12.2489524373802	271	-14.56767611513	227.391143911439	1425.66789667897	1472718	5434.38376383764	42.9706094675494	103.48348164871	2	139038	513.055350553505	434.168213384954	658.569827993123	0	NaN	NaN	NaN	NaN	NaN	261.023712209101	0.997664012926202	21.884653543907	15.4873335042961	11.4671597123646	3.95201971050042	0.0201384640963495	0.00859665097945749	1	1.00242324057842	2260.1709034607	1	8769.19557195572	1	1	1	4	2019-03-29T15:21:11.437	NG_ecoli_LTEE_871_DM25	-500	-866	162.9	DIA_100X_EMPTY_1x1_100ms	176ffd31-ae4d-4c1c-aece-edbf20d6a9d6	EPI_100X_YFP_1x1_200ms_25sola	EPI_100X_RFP_1x1_200ms_25sola
14	32	11.7503078864423	376	48.4837986156117	234.313829787234	532.265957446809	136477	362.970744680851	42.9706094675494	103.48348164871	3	165753	440.832446808511	434.168213384954	658.569827993123	0	NaN	NaN	NaN	NaN	NaN	335.66340726748	0.983184958651623	31.1038134433676	12.5387339102141	10.3322687499822	3.10006598979473	0.00640285902431806	0.00238570186502638	0	1.00028962865502	2607.92385986741	0	8902.58776595745	1	1	1	4	2019-03-29T15:21:11.437	NG_ecoli_LTEE_871_DM25	-500	-866	162.9	DIA_100X_EMPTY_1x1_100ms	fe717996-41c1-4f15-8383-9bc08f7da611	EPI_100X_YFP_1x1_200ms_25sola	EPI_100X_RFP_1x1_200ms_25sola
15	32	11.6804317899749	374	49.0611169137568	235.216577540107	1180.04812834225	221614	592.550802139037	42.9706094675494	103.48348164871	4	299298	800.262032085561	434.168213384954	658.569827993123	0	NaN	NaN	NaN	NaN	NaN	338.155758277892	0.965338324787504	31.334090183825	12.5320976166539	10.5626162830712	2.59879004114693	0.0120198960080907	0.00626264761302063	0	1.00269957056128	2745.68035635091	0	8979.21122994652	1	1	1	4	2019-03-29T15:21:11.437	NG_ecoli_LTEE_871_DM25	-500	-866	162.9	DIA_100X_EMPTY_1x1_100ms	0fc7b0ba-631c-4e48-a190-f03727b06a1c	EPI_100X_YFP_1x1_200ms_25sola	EPI_100X_RFP_1x1_200ms_25sola
16	38	11.489211318064	437	49.1490023896288	248.263157894737	1397.62929061785	433208	991.322654462243	42.9706094675494	103.48348164871	4	169156	387.08466819222	434.168213384954	658.569827993123	0	NaN	NaN	NaN	NaN	NaN	403.787320944939	0.961027391720454	38.6378567020882	11.9038126043994	10.1015005738186	2.62032110651106	0.0100225155190613	0.00372291809010956	1	1.00071570850977	3096.52574050116	0	9011.67734553776	1	1	1	4	2019-03-29T15:21:11.437	NG_ecoli_LTEE_871_DM25	-500	-866	162.9	DIA_100X_EMPTY_1x1_100ms	8a35562c-c8dd-4972-a80e-c7e0ebd6a5d3	EPI_100X_YFP_1x1_200ms_25sola	EPI_100X_RFP_1x1_200ms_25sola
17	32	12.8691701966244	412	48.8003720628417	253.628640776699	271.468446601942	676381	1641.70145631068	42.9706094675494	103.48348164871	4	189389	459.682038834951	434.168213384954	658.569827993123	0	NaN	NaN	NaN	NaN	NaN	337.035201533732	0.976593063825084	30.0427126663032	13.0181578561809	10.8874962204395	2.96497470230547	0.0144688283201488	0.00873236716618611	0	1.00447578527377	2796.95230097788	0	8570.80339805825	1	1	1	4	2019-03-29T15:21:11.437	NG_ecoli_LTEE_871_DM25	-500	-866	162.9	DIA_100X_EMPTY_1x1_100ms	1ca9c3f7-96a2-402e-a3a9-d87561e482bd	EPI_100X_YFP_1x1_200ms_25sola	EPI_100X_RFP_1x1_200ms_25sola
18	35	11.6940659586101	409	49.0581240364748	303.892420537897	1502.84596577017	415913	1016.902200489	42.9706094675494	103.48348164871	4	161499	394.863080684597	434.168213384954	658.569827993123	0	NaN	NaN	NaN	NaN	NaN	362.70243901664	0.962199989017175	34.7482195374372	11.9103013708693	10.2168777438909	2.48325920910764	0.00443904840309057	0.00203642474772679	2	1.00008892591214	2848.77947249621	0	8988.07090464548	1	1	1	4	2019-03-29T15:21:11.437	NG_ecoli_LTEE_871_DM25	-500	-866	162.9	DIA_100X_EMPTY_1x1_100ms	2b784ec6-c96d-4de3-bef1-58d496683fd4	EPI_100X_YFP_1x1_200ms_25sola	EPI_100X_RFP_1x1_200ms_25sola
19	30	12.4380883346302	373	48.9196990505423	354.916890080429	806.627345844504	215422	577.538873994638	42.9706094675494	103.48348164871	2	114213	306.201072386059	434.168213384954	658.569827993123	0	NaN	NaN	NaN	NaN	NaN	314.50609157493	0.992747382404907	28.0476440623421	12.8134463786971	10.8460203849959	3.12519339076556	0.00715915688888496	0.00422136475910615	0	1.00093859018289	2591.35612577112	0	8665.54959785523	1	1	1	4	2019-03-29T15:21:11.437	NG_ecoli_LTEE_871_DM25	-500	-866	162.9	DIA_100X_EMPTY_1x1_100ms	66716b4a-688f-4397-be0c-36ccb95a1bc0	EPI_100X_YFP_1x1_200ms_25sola	EPI_100X_RFP_1x1_200ms_25sola
20	27	12.7015961027173	344	39.0378608542286	362.950581395349	1840.45348837209	2139378	6219.12209302326	42.9706094675494	103.48348164871	2	149602	434.889534883721	434.168213384954	658.569827993123	0	NaN	NaN	NaN	NaN	NaN	292.258065701645	0.997696788745825	26.031830702457	13.0685125586532	10.8526554306203	3.2663397039688	0.0109279139022732	0.00451511405127724	1	1.00058332805563	2408.05621710238	0	8609.91569767442	1	1	1	4	2019-03-29T15:21:11.437	NG_ecoli_LTEE_871_DM25	-500	-866	162.9	DIA_100X_EMPTY_1x1_100ms	c43cec25-d73c-4a33-93e2-a6774fefaa42	EPI_100X_YFP_1x1_200ms_25sola	EPI_100X_RFP_1x1_200ms_25sola
21	27	11.1185792688672	301	41.938940079795	380.906976744186	1703.4219269103	454863	1511.17275747508	42.9706094675494	103.48348164871	3	161034	534.996677740864	434.168213384954	658.569827993123	0	NaN	NaN	NaN	NaN	NaN	293.582415071828	0.979956787006566	27.8548688390398	12.014510465567	10.1949649697981	2.7734445260784	0.0196122978363274	0.00874500737382961	1	1.00159693689513	2273.85347084831	1	9417.66777408638	1	1	1	4	2019-03-29T15:21:11.437	NG_ecoli_LTEE_871_DM25	-500	-866	162.9	DIA_100X_EMPTY_1x1_100ms	6fb1241e-9b30-4eb5-bf8d-89c87f4ea94c	EPI_100X_YFP_1x1_200ms_25sola	EPI_100X_RFP_1x1_200ms_25sola
22	38	11.7566290697255	447	48.8036018931583	404.807606263982	1696.73378076063	457149	1022.70469798658	42.9706094675494	103.48348164871	5	184216	412.116331096197	434.168213384954	658.569827993123	0	NaN	NaN	NaN	NaN	NaN	404.197943472314	0.952288416092581	38.0713615419956	12.2531942315054	10.2572249035413	2.69308462114654	0.0131009123389539	0.0056693574536978	1	1.00073205196534	3145.92269390191	1	9039.42729306488	1	1	1	4	2019-03-29T15:21:11.437	NG_ecoli_LTEE_871_DM25	-500	-866	162.9	DIA_100X_EMPTY_1x1_100ms	e16b9483-a923-4c6b-925e-d2fbe1b4a51c	EPI_100X_YFP_1x1_200ms_25sola	EPI_100X_RFP_1x1_200ms_25sola
23	31	12.6731217191806	393	48.593716369093	409.567430025445	116.529262086514	328556	836.020356234097	42.9706094675494	103.48348164871	3	177219	450.93893129771	434.168213384954	658.569827993123	0	NaN	NaN	NaN	NaN	NaN	343.457433915841	0.988366539801727	29.4415676217696	13.7217519077024	11.2931040739055	3.2258246199491	0.0111067654892514	0.00561474171604853	1	1.00101753740205	2949.01833503847	0	8826.27989821883	1	1	1	4	2019-03-29T15:21:11.437	NG_ecoli_LTEE_871_DM25	-500	-866	162.9	DIA_100X_EMPTY_1x1_100ms	c484bac8-03e9-4e32-a513-b891b1b63b60	EPI_100X_YFP_1x1_200ms_25sola	EPI_100X_RFP_1x1_200ms_25sola
24	32	12.0156425340283	385	48.309786934426	428.446753246753	1208.08571428571	646927	1680.32987012987	42.9706094675494	103.48348164871	4	130752	339.615584415584	434.168213384954	658.569827993123	0	NaN	NaN	NaN	NaN	NaN	328.427287179147	0.963265726632769	30.3317614868003	12.9307431337302	10.5987505353591	2.71934387525772	0.00825764575783125	0.00435395991138633	1	1.00047227475463	2676.06620817982	0	8867.8	1	1	1	4	2019-03-29T15:21:11.437	NG_ecoli_LTEE_871_DM25	-500	-866	162.9	DIA_100X_EMPTY_1x1_100ms	9547cbd2-7f4d-4287-bec6-3482969a5175	EPI_100X_YFP_1x1_200ms_25sola	EPI_100X_RFP_1x1_200ms_25sola
25	21	11.1557654718895	234	10.7109632796141	440.940170940171	1486.61965811966	361632	1545.4358974359	42.9706094675494	103.48348164871	2	660634	2823.22222222222	434.168213384954	658.569827993123	0	NaN	NaN	NaN	NaN	NaN	215.981374021775	0.999821480786578	19.6797552745165	13.3334644521651	10.542133650178	3.50640352932022	0.00739924187804859	0.00393070852871609	1	1.00040562498315	1717.77631542073	0	9011.90170940171	1	1	1	4	2019-03-29T15:21:11.437	NG_ecoli_LTEE_871_DM25	-500	-866	162.9	DIA_100X_EMPTY_1x1_100ms	42d14132-5689-43c8-9640-228031aa5904	EPI_100X_YFP_1x1_200ms_25sola	EPI_100X_RFP_1x1_200ms_25sola
26	31	12.6803225513593	394	48.4457863756655	451.058375634518	1362.75126903553	386563	981.124365482234	42.9706094675494	103.48348164871	5	123869	314.388324873096	434.168213384954	658.569827993123	0	NaN	NaN	NaN	NaN	NaN	346.406712716472	0.986441517661268	29.9291786777981	13.3290653562807	11.1678779278153	3.22546427801127	0.0249464910671979	0.00766023398979502	1	1.00331210111188	2931.74367415705	0	8416.37817258883	1	1	1	4	2019-03-29T15:21:11.437	NG_ecoli_LTEE_871_DM25	-500	-866	162.9	DIA_100X_EMPTY_1x1_100ms	6800beab-bcfb-45e9-9cea-12153f2fa86b	EPI_100X_YFP_1x1_200ms_25sola	EPI_100X_RFP_1x1_200ms_25sola
27	39	12.6363411545014	493	46.7083534838954	486.008113590264	1851.9939148073	380450	771.703853955375	42.9706094675494	103.48348164871	3	211214	428.425963488844	434.168213384954	658.569827993123	0	NaN	NaN	NaN	NaN	NaN	425.002474885424	0.900558871158481	39.392646713227	12.7252702103867	10.5164848421308	2.61333485982693	0.0297257966002843	0.0137124552781112	1	1.02109595222326	3421.73398234962	0	8655.75050709939	1	1	1	4	2019-03-29T15:21:11.437	NG_ecoli_LTEE_871_DM25	-500	-866	162.9	DIA_100X_EMPTY_1x1_100ms	93b4049c-6363-46cf-874e-99b6aeeda5b9	EPI_100X_YFP_1x1_200ms_25sola	EPI_100X_RFP_1x1_200ms_25sola
28	27	12.9450926851955	352	36.0974497443468	489.670454545455	786.786931818182	371088	1054.22727272727	42.9706094675494	103.48348164871	2	271605	771.605113636364	434.168213384954	658.569827993123	0	NaN	NaN	NaN	NaN	NaN	306.92677389897	0.990263943838723	27.2131569542203	13.5110911876909	10.9638479330936	3.15587458926948	0.00516165243661403	0.00169124853283144	1	1.00012498317721	2569.18166786354	0	8894.04829545455	1	1	1	4	2019-03-29T15:21:11.437	NG_ecoli_LTEE_871_DM25	-500	-866	162.9	DIA_100X_EMPTY_1x1_100ms	07f20396-38a6-4eac-9221-006a483c8652	EPI_100X_YFP_1x1_200ms_25sola	EPI_100X_RFP_1x1_200ms_25sola
29	27	12.8695197070346	348	44.8429551616962	492.33908045977	1502.47126436782	323320	929.080459770115	42.9706094675494	103.48348164871	3	159914	459.522988505747	434.168213384954	658.569827993123	0	NaN	NaN	NaN	NaN	NaN	295.076926314293	0.999095402879191	25.4527011416352	13.5648872974937	11.1297407938567	3.57304447577541	0.00875095432443688	0.00502797557676274	0	1.00110098800913	2476.24641296078	0	8589.3275862069	1	1	1	4	2019-03-29T15:21:11.437	NG_ecoli_LTEE_871_DM25	-500	-866	162.9	DIA_100X_EMPTY_1x1_100ms	b6dfd71b-5413-4952-8f90-b70d8172839b	EPI_100X_YFP_1x1_200ms_25sola	EPI_100X_RFP_1x1_200ms_25sola
30	28	13.5164884721202	379	44.6614309689694	510.860158311346	1937.56992084433	8146681	21495.2005277045	42.9706094675494	103.48348164871	2	172704	455.683377308707	434.168213384954	658.569827993123	0	NaN	NaN	NaN	NaN	NaN	316.997078278564	0.989751044657928	26.8335902326604	13.8265479596772	11.380747555895	3.35786353570951	0.020165888355517	0.0111788053860128	0	1.00621139593214	2729.67061774384	0	8676.03430079156	1	1	1	4	2019-03-29T15:21:11.437	NG_ecoli_LTEE_871_DM25	-500	-866	162.9	DIA_100X_EMPTY_1x1_100ms	774c9bab-7c8b-47ed-8e97-8732b17e5aff	EPI_100X_YFP_1x1_200ms_25sola	EPI_100X_RFP_1x1_200ms_25sola
31	28	11.6777198079634	327	48.0841626341725	513.477064220183	1109.18960244648	184543	564.351681957187	42.9706094675494	103.48348164871	3	95665	292.553516819572	434.168213384954	658.569827993123	0	NaN	NaN	NaN	NaN	NaN	295.232647678549	0.991924362025733	27.5626395689498	12.2888502499047	10.3623637703203	2.97635901944456	0.00637204297579207	0.00327551617278203	1	1.00015085484895	2324.49360402619	0	9239.23241590214	1	1	1	4	2019-03-29T15:21:11.437	NG_ecoli_LTEE_871_DM25	-500	-866	162.9	DIA_100X_EMPTY_1x1_100ms	2f798a39-db28-4ed4-814e-3b3cce7930db	EPI_100X_YFP_1x1_200ms_25sola	EPI_100X_RFP_1x1_200ms_25sola
32	26	12.4368602226127	324	44.7329523347359	554.688271604938	1603.03086419753	500862	1545.87037037037	42.9706094675494	103.48348164871	2	134000	413.58024691358	434.168213384954	658.569827993123	0	NaN	NaN	NaN	NaN	NaN	286.926964361674	0.98448888507307	25.1470440268419	13.5914134555496	11.0847394208545	3.12722696810247	0.0220548623947447	0.0109008872083412	1	1.00523315912529	2426.76543152043	1	8609.20679012346	1	1	1	4	2019-03-29T15:21:11.437	NG_ecoli_LTEE_871_DM25	-500	-866	162.9	DIA_100X_EMPTY_1x1_100ms	6bc682f4-24a6-4237-8a19-742df181a0d6	EPI_100X_YFP_1x1_200ms_25sola	EPI_100X_RFP_1x1_200ms_25sola
33	18	11.7430288740493	212	-49.6749546221229	570.721698113208	1600.25943396226	1115047	5259.65566037736	42.9706094675494	103.48348164871	1	93523	441.146226415094	434.168213384954	658.569827993123	0	NaN	NaN	NaN	NaN	NaN	213.466892889107	0.999907452199747	17.4990604081467	15.3926646223011	11.4233851791923	4.44183591613896	0.0201221252239787	0.0108159726455866	1	1.00250771709017	1793.47056511167	2	9243.67924528302	1	1	1	4	2019-03-29T15:21:11.437	NG_ecoli_LTEE_871_DM25	-500	-866	162.9	DIA_100X_EMPTY_1x1_100ms	f04326fd-0fc4-4729-9e3c-ca795783a3f8	EPI_100X_YFP_1x1_200ms_25sola	EPI_100X_RFP_1x1_200ms_25sola
34	22	9.6206010388152	212	-21.8117845958633	588.268867924528	1117.17452830189	22924	108.132075471698	42.9706094675494	103.48348164871	0	3876512	18285.4339622641	434.168213384954	658.569827993123	1	NaN	NaN	NaN	NaN	NaN	248.993745073532	0.985193242267133	24.8396409751805	12.5060061807373	9.78040212043271	2.93262261080985	0.00885490333299303	0.00362673220870781	1	1.00020019696496	1866.15888996195	0	10828.2358490566	1	1	1	4	2019-03-29T15:21:11.437	NG_ecoli_LTEE_871_DM25	-500	-866	162.9	DIA_100X_EMPTY_1x1_100ms	bee426df-9b8a-4ea5-9268-68e3dee15372	EPI_100X_YFP_1x1_200ms_25sola	EPI_100X_RFP_1x1_200ms_25sola
35	24	10.7566310204078	258	4.68366543867169	587.158914728682	1593.43410852713	6584254	25520.3643410853	42.9706094675494	103.48348164871	1	143168	554.914728682171	434.168213384954	658.569827993123	0	NaN	NaN	NaN	NaN	NaN	240.724925536661	0.995186018493389	22.4463576181996	13.0696798334639	10.2171126772968	3.45320635626456	0.0346117500789689	0.0178691108250385	1	1.01164207939153	1840.31482682055	1	9216.98837209302	1	1	1	4	2019-03-29T15:21:11.437	NG_ecoli_LTEE_871_DM25	-500	-866	162.9	DIA_100X_EMPTY_1x1_100ms	b7693a32-68f3-46c0-aa0c-6d71a58f5a0d	EPI_100X_YFP_1x1_200ms_25sola	EPI_100X_RFP_1x1_200ms_25sola
36	41	13.1891268463767	542	49.5245303485479	598.976014760148	767.80442804428	453603	836.905904059041	42.9706094675494	103.48348164871	5	229267	423.00184501845	434.168213384954	658.569827993123	0	NaN	NaN	NaN	NaN	NaN	475.687007967581	0.937277768400202	40.7320747116984	13.5295609802048	11.4693009854099	2.74436603265606	0.016078465727284	0.00847715625691443	1	1.00842504697896	4208.23818668034	0	8835.97232472325	1	1	1	4	2019-03-29T15:21:11.437	NG_ecoli_LTEE_871_DM25	-500	-866	162.9	DIA_100X_EMPTY_1x1_100ms	59a57f9c-1dcf-4db7-b3e8-21e89f248054	EPI_100X_YFP_1x1_200ms_25sola	EPI_100X_RFP_1x1_200ms_25sola
37	29	12.9351876002116	376	46.0100900285781	641.140957446809	1378.25	306588	815.393617021277	42.9706094675494	103.48348164871	4	1223939	3255.15691489362	434.168213384954	658.569827993123	1	NaN	NaN	NaN	NaN	NaN	322.231960251838	0.980319236254079	28.0781537642572	13.8791450762426	11.1602435082219	3.10534982249767	0.02143076987875	0.0087525390823924	1	1.00388426355219	2746.66548903506	0	8806.84574468085	1	1	1	4	2019-03-29T15:21:11.437	NG_ecoli_LTEE_871_DM25	-500	-866	162.9	DIA_100X_EMPTY_1x1_100ms	9f77276d-e60a-4909-92ae-70d9e1631d56	EPI_100X_YFP_1x1_200ms_25sola	EPI_100X_RFP_1x1_200ms_25sola
38	33	13.1795577202143	435	47.6041551991471	636.547126436782	1503.59540229885	221382	508.924137931034	42.9706094675494	103.48348164871	4	261347	600.797701149425	434.168213384954	658.569827993123	0	NaN	NaN	NaN	NaN	NaN	358.403538630236	0.979757709448571	31.7203557787425	13.2391482832982	11.0293956883413	2.88058913411691	0.00681615021826977	0.00304727898231679	1	1.00044463992598	3030.6191731045	0	8456.71954022989	1	1	1	4	2019-03-29T15:21:11.437	NG_ecoli_LTEE_871_DM25	-500	-866	162.9	DIA_100X_EMPTY_1x1_100ms	4c551743-ff1b-4d1e-aac2-a9dcc7fe5b88	EPI_100X_YFP_1x1_200ms_25sola	EPI_100X_RFP_1x1_200ms_25sola
39	42	7.96278313744075	335	-49.3770181622279	655.776119402985	2041.60298507463	433253	1293.29253731343	42.9706094675494	103.48348164871	3	215954	644.638805970149	434.168213384954	658.569827993123	0	NaN	NaN	NaN	NaN	NaN	NaN	NaN	NaN	NaN	NaN	NaN	NaN	NaN	NaN	NaN	NaN	0	8546.58805970149	1	1	1	4	2019-03-29T15:21:11.437	NG_ecoli_LTEE_871_DM25	-500	-866	162.9	DIA_100X_EMPTY_1x1_100ms	fa2aa1c6-963d-4afe-ab06-0ea210fa6bf9	EPI_100X_YFP_1x1_200ms_25sola	EPI_100X_RFP_1x1_200ms_25sola
40	28	13.4166619120027	377	38.8885636198263	650.472148541114	1604.93633952255	326958	867.262599469496	42.9706094675494	103.48348164871	3	211616	561.315649867374	434.168213384954	658.569827993123	0	NaN	NaN	NaN	NaN	NaN	319.504069412264	0.9765161958721	28.068884064798	13.1942086914634	10.9539669279327	3.15250131154786	0.0382824338613059	0.0202964776141152	0	1.02175993150806	2645.19613121788	0	8537.22015915119	1	1	1	4	2019-03-29T15:21:11.437	NG_ecoli_LTEE_871_DM25	-500	-866	162.9	DIA_100X_EMPTY_1x1_100ms	849b583a-897e-4d6b-8ec0-97c250e4d8d7	EPI_100X_YFP_1x1_200ms_25sola	EPI_100X_RFP_1x1_200ms_25sola
41	30	13.2212213030022	397	48.4655500904401	664.886649874055	1179.3274559194	34282	86.352644836272	42.9706094675494	103.48348164871	0	8980748	22621.5314861461	434.168213384954	658.569827993123	2	NaN	NaN	NaN	NaN	NaN	347.3341584575	0.951185072700245	28.7304674326057	15.4727931182389	11.6851550774684	3.38059364069398	0.0261793426760243	0.0126366955939883	2	1.00956236432142	3081.06977816653	0	9509.91435768262	1	1	1	4	2019-03-29T15:21:11.437	NG_ecoli_LTEE_871_DM25	-500	-866	162.9	DIA_100X_EMPTY_1x1_100ms	34efda3a-eaa9-467c-83a2-e8768e59fe7f	EPI_100X_YFP_1x1_200ms_25sola	EPI_100X_RFP_1x1_200ms_25sola
42	21	10.3812567110634	219	-35.4311368977251	663.666666666667	791.826484018265	27080	123.65296803653	42.9706094675494	103.48348164871	0	4255743	19432.6164383562	434.168213384954	658.569827993123	2	NaN	NaN	NaN	NaN	NaN	209.150113563002	0.999154467814769	20.1094288351956	13.5789088223492	9.82733164664382	3.74085733135916	0.0160208902937546	0.00702601769265497	1	1.00142815558664	1525.3195693047	0	10229.4520547945	1	1	1	4	2019-03-29T15:21:11.437	NG_ecoli_LTEE_871_DM25	-500	-866	162.9	DIA_100X_EMPTY_1x1_100ms	07386ad7-7967-4f27-87d7-71445af8b543	EPI_100X_YFP_1x1_200ms_25sola	EPI_100X_RFP_1x1_200ms_25sola
43	34	13.1877975487946	449	46.2213419232162	670.487750556793	1732.87082405345	429520	956.614699331849	42.9706094675494	103.48348164871	3	160322	357.064587973274	434.168213384954	658.569827993123	0	NaN	NaN	NaN	NaN	NaN	377.474130111534	0.979736239881771	33.6679038628104	12.9545462544025	10.9422073512231	2.88187263407983	0.0115831998807305	0.00565486848984906	1	1.00257346947558	3166.03593800828	0	8591.45434298441	1	1	1	4	2019-03-29T15:21:11.437	NG_ecoli_LTEE_871_DM25	-500	-866	162.9	DIA_100X_EMPTY_1x1_100ms	726b0fc2-cc99-4160-93bb-786784691fb4	EPI_100X_YFP_1x1_200ms_25sola	EPI_100X_RFP_1x1_200ms_25sola
44	37	11.1607634385322	414	46.9848279076387	704.314009661836	2000.05797101449	781473	1887.61594202899	42.9706094675494	103.48348164871	4	2641118	6379.51207729469	434.168213384954	658.569827993123	0	NaN	NaN	NaN	NaN	NaN	389.955463787498	0.936071458786293	37.3167903292344	12.8259243497664	10.2542116884943	2.52717500536406	0.00671644883094323	0.00258857292839578	2	1.00032668111973	3081.75934324772	1	9071.97101449275	1	1	1	4	2019-03-29T15:21:11.437	NG_ecoli_LTEE_871_DM25	-500	-866	162.9	DIA_100X_EMPTY_1x1_100ms	77494549-a99a-4a2d-8ad7-f0b9ad07c8fb	EPI_100X_YFP_1x1_200ms_25sola	EPI_100X_RFP_1x1_200ms_25sola
45	41	10.5087408799811	431	44.4226798588795	713.30626450116	1381.1716937355	54909	127.399071925754	42.9706094675494	103.48348164871	2	10376658	24075.7726218097	434.168213384954	658.569827993123	2	NaN	NaN	NaN	NaN	NaN	438.920082733321	0.820557410712246	43.1661239454143	12.8029326700838	9.83413713634756	2.49425869016453	0.0525736147914971	0.0254297041166859	1	1.01991893161397	3278.7284956687	0	10360.6450116009	1	1	1	4	2019-03-29T15:21:11.437	NG_ecoli_LTEE_871_DM25	-500	-866	162.9	DIA_100X_EMPTY_1x1_100ms	ca1b5980-85fd-418a-937e-b11e8f86066f	EPI_100X_YFP_1x1_200ms_25sola	EPI_100X_RFP_1x1_200ms_25sola
46	60	11.4897717060162	691	46.5231198409446	718.995658465991	2002.54124457308	359234	519.875542691751	42.9706094675494	103.48348164871	5	19963287	28890.4298118669	434.168213384954	658.569827993123	4	NaN	NaN	NaN	NaN	NaN	666.493838565338	0.853717976352005	61.0960796035545	13.1081857355257	10.7099867796699	2.47927217130772	0.0303625539495639	0.0107473321832095	3	1.00654301574522	5504.03382638176	2	9419.61505065123	1	1	1	4	2019-03-29T15:21:11.437	NG_ecoli_LTEE_871_DM25	-500	-866	162.9	DIA_100X_EMPTY_1x1_100ms	71f758ac-31ef-46a9-b0e9-df9dcb9d7918	EPI_100X_YFP_1x1_200ms_25sola	EPI_100X_RFP_1x1_200ms_25sola
47	44	12.3114515435872	544	49.2293974771374	711.161764705882	827.338235294118	559404	1028.31617647059	42.9706094675494	103.48348164871	6	475603	874.270220588235	434.168213384954	658.569827993123	0	NaN	NaN	NaN	NaN	NaN	480.900308557033	0.928255307384156	45.0088068377554	12.554040409593	10.4747622881142	2.37585991149776	0.00849661408320854	0.0040477094388261	3	1.00028840592306	3878.60661177353	0	8933.01838235294	1	1	1	4	2019-03-29T15:21:11.437	NG_ecoli_LTEE_871_DM25	-500	-866	162.9	DIA_100X_EMPTY_1x1_100ms	681320f8-ed56-4ea0-a347-ac3ab7b3c533	EPI_100X_YFP_1x1_200ms_25sola	EPI_100X_RFP_1x1_200ms_25sola
48	48	11.9512389259877	575	48.8246186428347	731.72	480.314782608696	545264	948.285217391304	42.9706094675494	103.48348164871	6	2935470	5105.1652173913	434.168213384954	658.569827993123	4	NaN	NaN	NaN	NaN	NaN	515.944912270489	0.924595851992218	48.1983974640653	12.752466662621	10.4376650575048	2.36517040145862	0.0151639851524519	0.00610149798493589	1	1.00129350185402	4124.10005090618	0	9257.60869565217	1	1	1	4	2019-03-29T15:21:11.437	NG_ecoli_LTEE_871_DM25	-500	-866	162.9	DIA_100X_EMPTY_1x1_100ms	e2c3c2bb-6266-42d9-8da6-cece3ad2fcfe	EPI_100X_YFP_1x1_200ms_25sola	EPI_100X_RFP_1x1_200ms_25sola
49	25	12.979691544689	325	34.3588363025918	747.123076923077	1573.90153846154	1077879	3316.55076923077	42.9706094675494	103.48348164871	3	112606	346.48	434.168213384954	658.569827993123	0	NaN	NaN	NaN	NaN	NaN	288.529989604254	0.999832261904803	24.0545313108768	14.5225105271479	11.5552144019632	3.76627119945673	0.00717617779575759	0.00363643003550823	1	1.00055276457539	2522.56750382422	0	8216.36	1	1	1	4	2019-03-29T15:21:11.437	NG_ecoli_LTEE_871_DM25	-500	-866	162.9	DIA_100X_EMPTY_1x1_100ms	8f1950f4-4fb0-4532-ad43-1cc3f1cdb284	EPI_100X_YFP_1x1_200ms_25sola	EPI_100X_RFP_1x1_200ms_25sola
50	28	11.7499664834	329	47.6193253576518	744.547112462006	1981.48936170213	2222135	6754.20972644377	42.9706094675494	103.48348164871	2	1970636	5989.77507598784	434.168213384954	658.569827993123	0	NaN	NaN	NaN	NaN	NaN	299.657143825011	0.996866313423686	27.3453725765989	12.9522935159053	10.5150794388647	3.37419028466157	0.0101153013110823	0.00496833724526129	0	1.00132686535229	2374.64581388172	1	9012	1	1	1	4	2019-03-29T15:21:11.437	NG_ecoli_LTEE_871_DM25	-500	-866	162.9	DIA_100X_EMPTY_1x1_100ms	e2ffb995-e566-4d8c-8146-2c632dfcf8e0	EPI_100X_YFP_1x1_200ms_25sola	EPI_100X_RFP_1x1_200ms_25sola
51	26	12.6747086787494	331	39.3379174160455	755.38670694864	1905.63141993958	787085	2377.9003021148	42.9706094675494	103.48348164871	3	159801	482.78247734139	434.168213384954	658.569827993123	0	NaN	NaN	NaN	NaN	NaN	285.640293991694	0.980739975928475	26.3341275976472	12.5143927818946	10.3982048113725	3.20446562556057	0.0136668789591049	0.00665824286245201	1	1.0022992053006	2236.27676605987	0	9051.09063444109	1	1	1	4	2019-03-29T15:21:11.437	NG_ecoli_LTEE_871_DM25	-500	-866	162.9	DIA_100X_EMPTY_1x1_100ms	fdd4e2c2-295a-4266-90af-fc83f6d604b4	EPI_100X_YFP_1x1_200ms_25sola	EPI_100X_RFP_1x1_200ms_25sola
52	20	10.4604764344135	210	-39.7488813878495	778.204761904762	340.728571428571	26771	127.480952380952	42.9706094675494	103.48348164871	0	1340940	6385.42857142857	434.168213384954	658.569827993123	1	NaN	NaN	NaN	NaN	NaN	240.709024975692	0.981814322053227	22.3631928164214	13.8464008324155	10.2658665201508	3.43301641591422	0.0469122748827572	0.0186521606596537	1	1.01261561099776	1851.03621615368	0	10889.6238095238	1	1	1	4	2019-03-29T15:21:11.437	NG_ecoli_LTEE_871_DM25	-500	-866	162.9	DIA_100X_EMPTY_1x1_100ms	624855ca-12da-4421-b0b9-969dc88115a2	EPI_100X_YFP_1x1_200ms_25sola	EPI_100X_RFP_1x1_200ms_25sola
53	36	12.0802142138347	435	49.3052186961094	810.583908045977	1437.22068965517	568592	1307.10804597701	42.9706094675494	103.48348164871	3	126455	290.701149425287	434.168213384954	658.569827993123	0	NaN	NaN	NaN	NaN	NaN	396.394754800579	0.98158011504882	35.1599945025747	13.1343711959578	11.0251595487946	2.80461548648825	0.0120576078957853	0.00448574854068801	2	1.00068442515207	3356.66844467948	0	8704.20459770115	1	1	1	4	2019-03-29T15:21:11.437	NG_ecoli_LTEE_871_DM25	-500	-866	162.9	DIA_100X_EMPTY_1x1_100ms	ac294225-7fdc-4860-aef2-b362436232dd	EPI_100X_YFP_1x1_200ms_25sola	EPI_100X_RFP_1x1_200ms_25sola
54	28	11.6790296582479	327	48.0889248512458	816.177370030581	1160.5749235474	1737349	5312.99388379205	42.9706094675494	103.48348164871	3	100522	307.406727828746	434.168213384954	658.569827993123	0	NaN	NaN	NaN	NaN	NaN	297.596644179852	0.9918816458478	26.8647607117646	13.0803627649059	10.8147293540609	3.0558959744533	0.0104209550612637	0.00491257891276317	1	1.00125075881633	2467.76709315055	0	8677.54740061162	1	1	1	4	2019-03-29T15:21:11.437	NG_ecoli_LTEE_871_DM25	-500	-866	162.9	DIA_100X_EMPTY_1x1_100ms	84cc988d-494b-4eb7-82f7-b62682e470dc	EPI_100X_YFP_1x1_200ms_25sola	EPI_100X_RFP_1x1_200ms_25sola
55	33	13.7503213570162	454	47.7019266137614	821.832599118943	794.458149779736	899080	1980.35242290749	42.9706094675494	103.48348164871	3	132882	292.691629955947	434.168213384954	658.569827993123	0	NaN	NaN	NaN	NaN	NaN	377.328444721982	0.983531582272593	31.9355139855307	13.5700885869804	11.4933539280314	2.98997755224146	0.0286993417256066	0.0127049787043094	1	1.0104250600494	3313.27400328691	0	8624.3986784141	1	1	1	4	2019-03-29T15:21:11.437	NG_ecoli_LTEE_871_DM25	-500	-866	162.9	DIA_100X_EMPTY_1x1_100ms	f9e4af2c-736e-43a8-a4e9-3ee1189c25f7	EPI_100X_YFP_1x1_200ms_25sola	EPI_100X_RFP_1x1_200ms_25sola
56	39	14.4635303439853	564	49.602472486118	824.530141843972	560.086879432624	1137097	2016.12943262411	42.9706094675494	103.48348164871	5	167240	296.524822695035	434.168213384954	658.569827993123	0	NaN	NaN	NaN	NaN	NaN	456.556943966793	0.959936301845031	36.7883584587021	14.5155284560062	11.963770068321	3.2270784794112	0.0292277259913161	0.0161887540050092	1	1.00627908124382	4135.57980930849	0	8429.57269503546	1	1	1	4	2019-03-29T15:21:11.437	NG_ecoli_LTEE_871_DM25	-500	-866	162.9	DIA_100X_EMPTY_1x1_100ms	fee5891a-5ffd-4077-a7e7-2a2350cd88f7	EPI_100X_YFP_1x1_200ms_25sola	EPI_100X_RFP_1x1_200ms_25sola
57	21	11.4289607269388	240	-24.3741226090966	879.645833333333	1838.78333333333	231931	966.379166666667	42.9706094675494	103.48348164871	2	121461	506.0875	434.168213384954	658.569827993123	0	NaN	NaN	NaN	NaN	NaN	213.323371523888	0.999870173392637	19.3047003687497	13.8659078224625	10.6582501128773	3.68689258360833	0.00875421376113563	0.00477670357058364	0	1.00056915400614	1722.36329408	0	8802.46666666667	1	1	1	4	2019-03-29T15:21:11.437	NG_ecoli_LTEE_871_DM25	-500	-866	162.9	DIA_100X_EMPTY_1x1_100ms	a1e0abba-6bfa-41c4-8db3-d46b5bf14fc9	EPI_100X_YFP_1x1_200ms_25sola	EPI_100X_RFP_1x1_200ms_25sola
58	27	11.7317298548085	317	47.5707833261624	891.356466876972	103.359621451104	409436	1291.59621451104	42.9706094675494	103.48348164871	2	128191	404.388012618297	434.168213384954	658.569827993123	0	NaN	NaN	NaN	NaN	NaN	287.513936991494	0.996527062016838	25.7941427191805	12.956584334584	10.844776855306	3.11929437551716	0.00958101499006899	0.00462287468221469	1	1.00101037522211	2382.60594134694	0	8945.32807570978	1	1	1	4	2019-03-29T15:21:11.437	NG_ecoli_LTEE_871_DM25	-500	-866	162.9	DIA_100X_EMPTY_1x1_100ms	702d59d4-a228-438d-8fea-d7c61def5da7	EPI_100X_YFP_1x1_200ms_25sola	EPI_100X_RFP_1x1_200ms_25sola
59	32	12.8411065445431	411	47.647917137283	921.56204379562	1858.96107055961	52264	127.16301703163	42.9706094675494	103.48348164871	1	6909349	16811.0681265207	434.168213384954	658.569827993123	2	NaN	NaN	NaN	NaN	NaN	361.596506160052	0.921720790765469	32.1346511966704	13.4698023915916	10.853824568094	3.08008229238578	0.0320940103645573	0.0129082449805208	1	1.0119845322339	2973.23383993679	0	9797.93187347932	1	1	1	4	2019-03-29T15:21:11.437	NG_ecoli_LTEE_871_DM25	-500	-866	162.9	DIA_100X_EMPTY_1x1_100ms	8efad82d-144d-4d10-8f1c-21b67332fb24	EPI_100X_YFP_1x1_200ms_25sola	EPI_100X_RFP_1x1_200ms_25sola
60	28	11.9542914857763	336	43.3545907096823	922.502976190476	1926.46428571429	1021957	3041.53869047619	42.9706094675494	103.48348164871	2	195286	581.208333333333	434.168213384954	658.569827993123	0	NaN	NaN	NaN	NaN	NaN	304.129256713171	0.987339714020122	27.9937372091062	12.5623261259148	10.5312065015478	2.98168199238372	0.0183484288976336	0.0103745176869439	0	1.0057134744464	2438.41162521064	0	8705.28869047619	1	1	1	4	2019-03-29T15:21:11.437	NG_ecoli_LTEE_871_DM25	-500	-866	162.9	DIA_100X_EMPTY_1x1_100ms	99f9aad4-82ed-4fdb-bbad-1d29a9eecd58	EPI_100X_YFP_1x1_200ms_25sola	EPI_100X_RFP_1x1_200ms_25sola
61	33	13.1309044932078	434	46.7896370311589	945.850230414747	530.47465437788	1552991	3578.3202764977	42.9706094675494	103.48348164871	2	229586	529	434.168213384954	658.569827993123	0	NaN	NaN	NaN	NaN	NaN	366.751161835371	0.981138457016593	32.368659992728	12.9879045273773	11.1042773090217	2.76586702795058	0.00943299538147243	0.00452069959248581	1	1.00153727535791	3134.69434193087	0	8502.40092165899	1	1	1	4	2019-03-29T15:21:11.437	NG_ecoli_LTEE_871_DM25	-500	-866	162.9	DIA_100X_EMPTY_1x1_100ms	a132e6ed-998b-4fc1-8161-6449a7dd4465	EPI_100X_YFP_1x1_200ms_25sola	EPI_100X_RFP_1x1_200ms_25sola
62	26	11.6909233687078	304	46.5596680693134	945.276315789474	126.973684210526	284802	936.848684210526	42.9706094675494	103.48348164871	3	101975	335.444078947368	434.168213384954	658.569827993123	0	NaN	NaN	NaN	NaN	NaN	271.129671365494	0.995451213286662	25.1752516133881	12.5523144199429	10.4309719837092	3.08093876226752	0.0070360714167403	0.00280649875146496	1	1.00030697136355	2151.36083950637	0	8745.70065789474	1	1	1	4	2019-03-29T15:21:11.437	NG_ecoli_LTEE_871_DM25	-500	-866	162.9	DIA_100X_EMPTY_1x1_100ms	135ff384-e758-4009-a3bb-43f935dfec58	EPI_100X_YFP_1x1_200ms_25sola	EPI_100X_RFP_1x1_200ms_25sola
63	33	13.1980036924606	436	48.2661452134877	957.619266055046	1769.8371559633	209015	479.392201834862	42.9706094675494	103.48348164871	2	183920	421.834862385321	434.168213384954	658.569827993123	0	NaN	NaN	NaN	NaN	NaN	363.077647515705	0.971284836976427	32.3879260557079	12.8804055612987	10.9909189079063	2.74085776342491	0.00540233939523257	0.00247286839875361	1	1.00010169491917	3072.84764250825	0	8555.61926605505	1	1	1	4	2019-03-29T15:21:11.437	NG_ecoli_LTEE_871_DM25	-500	-866	162.9	DIA_100X_EMPTY_1x1_100ms	fe2ac672-ad77-456b-aad5-07d15d49b4c0	EPI_100X_YFP_1x1_200ms_25sola	EPI_100X_RFP_1x1_200ms_25sola
64	30	12.2981538960926	370	46.8493317673466	984.181081081081	94.1702702702703	951904	2572.71351351351	42.9706094675494	103.48348164871	3	407208	1100.56216216216	434.168213384954	658.569827993123	0	NaN	NaN	NaN	NaN	NaN	323.429071317107	0.979463276396474	29.6137084132408	13.1876049559842	10.6116584362183	2.99388214329393	0.00410757608066173	0.00183915939521092	1	1.00016280110484	2619.08264334212	0	8815.9	1	1	1	4	2019-03-29T15:21:11.437	NG_ecoli_LTEE_871_DM25	-500	-866	162.9	DIA_100X_EMPTY_1x1_100ms	0dcafa85-0c12-4aa6-b2b3-6996165d9064	EPI_100X_YFP_1x1_200ms_25sola	EPI_100X_RFP_1x1_200ms_25sola
65	19	8.2561953307769	157	-49.8988662061326	987.031847133758	914.764331210191	30424	193.783439490446	42.9706094675494	103.48348164871	1	1401166	8924.62420382166	434.168213384954	658.569827993123	1	NaN	NaN	NaN	NaN	NaN	172.716858410947	0.999595470362243	16.98866625956	12.4671948197813	9.56647486006354	3.42995560083562	0.0262339278778757	0.0146914755743213	0	1.00426257681732	1221.10507227328	1	10018.5477707006	1	1	1	4	2019-03-29T15:21:11.437	NG_ecoli_LTEE_871_DM25	-500	-866	162.9	DIA_100X_EMPTY_1x1_100ms	decdae3c-ff21-4f7f-b0b5-39f39da721e7	EPI_100X_YFP_1x1_200ms_25sola	EPI_100X_RFP_1x1_200ms_25sola
66	30	11.8036167542942	355	47.3833417473792	1008.72957746479	903.628169014085	1123207	3163.96338028169	42.9706094675494	103.48348164871	2	461338	1299.54366197183	434.168213384954	658.569827993123	0	NaN	NaN	NaN	NaN	NaN	298.482878461601	0.991911584945685	27.2638869070906	13.0917581070221	10.6615179257505	3.09334863371573	0.00451608204654491	0.00197799449143424	2	1.00017816268994	2433.97288545298	1	8734.51830985916	1	1	1	4	2019-03-29T15:21:11.437	NG_ecoli_LTEE_871_DM25	-500	-866	162.9	DIA_100X_EMPTY_1x1_100ms	bfe8e20d-b77c-4ec8-82be-a57cb201bc06	EPI_100X_YFP_1x1_200ms_25sola	EPI_100X_RFP_1x1_200ms_25sola
67	22	10.6545492418426	235	17.9516731518365	1026.71489361702	644.91914893617	133580	568.425531914894	42.9706094675494	103.48348164871	3	805347	3427.0085106383	434.168213384954	658.569827993123	1	NaN	NaN	NaN	NaN	NaN	227.04192100529	0.99976716019499	21.3663517278985	12.7630651952946	10.2998738758377	3.27538849192072	0.00375832485785127	0.00163285697098109	1	1.00007755386367	1780.26259973878	0	9375.94468085106	1	1	1	4	2019-03-29T15:21:11.437	NG_ecoli_LTEE_871_DM25	-500	-866	162.9	DIA_100X_EMPTY_1x1_100ms	4c3f408c-09ae-4870-80cc-0027ba27bdcb	EPI_100X_YFP_1x1_200ms_25sola	EPI_100X_RFP_1x1_200ms_25sola
68	41	10.5337486537487	432	15.8033049963856	1037.27546296296	12.5509259259259	478793	1108.31712962963	42.9706094675494	103.48348164871	4	207507	480.340277777778	434.168213384954	658.569827993123	0	NaN	NaN	NaN	NaN	NaN	NaN	NaN	NaN	NaN	NaN	NaN	NaN	NaN	NaN	NaN	NaN	0	8882.75694444445	1	1	1	4	2019-03-29T15:21:11.437	NG_ecoli_LTEE_871_DM25	-500	-866	162.9	DIA_100X_EMPTY_1x1_100ms	b4929c91-8ef9-44f3-8d4d-abc207af271f	EPI_100X_YFP_1x1_200ms_25sola	EPI_100X_RFP_1x1_200ms_25sola
69	30	12.2255051425325	367	48.2831833127126	1069.85013623978	793.689373297003	251484	685.242506811989	42.9706094675494	103.48348164871	3	98067	267.212534059945	434.168213384954	658.569827993123	0	NaN	NaN	NaN	NaN	NaN	314.442555677012	0.980215842528632	28.8118327483574	12.7541185561884	10.4798790067583	3.13581233672037	0.0100148055358743	0.00490031234663081	0	1.00122550679474	2485.26843330863	0	8735.89918256131	1	1	1	4	2019-03-29T15:21:11.437	NG_ecoli_LTEE_871_DM25	-500	-866	162.9	DIA_100X_EMPTY_1x1_100ms	457edce6-aa0e-4c89-ac6e-1699929936dc	EPI_100X_YFP_1x1_200ms_25sola	EPI_100X_RFP_1x1_200ms_25sola
70	31	12.6846759438824	394	48.1363836710607	1065.6269035533	1188.7385786802	350407	889.357868020305	42.9706094675494	103.48348164871	4	182198	462.431472081218	434.168213384954	658.569827993123	0	NaN	NaN	NaN	NaN	NaN	336.12970565321	0.984834252590892	29.7594484144152	13.3369905980133	11.0173164692256	2.96639656473411	0.00869047603519609	0.0036364304175336	1	1.00084982086256	2837.04619869079	0	8396.24111675127	1	1	1	4	2019-03-29T15:21:11.437	NG_ecoli_LTEE_871_DM25	-500	-866	162.9	DIA_100X_EMPTY_1x1_100ms	d10e7779-004e-42e5-a8d7-0cd1b47661e0	EPI_100X_YFP_1x1_200ms_25sola	EPI_100X_RFP_1x1_200ms_25sola
71	30	10.1474308616601	305	44.8658934161834	1079.26229508197	1888.98032786885	62830	206	42.9706094675494	103.48348164871	2	5071609	16628.2262295082	434.168213384954	658.569827993123	2	NaN	NaN	NaN	NaN	NaN	302.520218213287	0.883618616721905	31.1179586126668	11.8837232747953	9.39769072723983	2.5984522117637	0.0355242226074765	0.021075776641659	0	1.02941566028778	2158.45638400461	0	10033.6885245902	1	1	1	4	2019-03-29T15:21:11.437	NG_ecoli_LTEE_871_DM25	-500	-866	162.9	DIA_100X_EMPTY_1x1_100ms	24a89c60-1327-434e-97b4-6632099a8017	EPI_100X_YFP_1x1_200ms_25sola	EPI_100X_RFP_1x1_200ms_25sola
72	27	12.4391830244772	336	40.6995632671993	1083.30357142857	1594.18452380952	432951	1288.54464285714	42.9706094675494	103.48348164871	2	131706	391.982142857143	434.168213384954	658.569827993123	0	NaN	NaN	NaN	NaN	NaN	295.784970469027	0.984412402625774	26.081635189089	13.1134270550356	11.0019083473915	3.16446304480243	0.0162327493664428	0.00669757371619663	1	1.00198053709526	2479.48076068498	1	8421.15178571429	1	1	1	4	2019-03-29T15:21:11.437	NG_ecoli_LTEE_871_DM25	-500	-866	162.9	DIA_100X_EMPTY_1x1_100ms	986c3079-8035-49e7-8a35-0611520cb867	EPI_100X_YFP_1x1_200ms_25sola	EPI_100X_RFP_1x1_200ms_25sola
73	33	12.6425034335956	418	45.6037094730002	1100.18660287081	1607.79186602871	814080	1947.55980861244	42.9706094675494	103.48348164871	2	171519	410.332535885167	434.168213384954	658.569827993123	0	NaN	NaN	NaN	NaN	NaN	360.899977205767	0.952658800498929	32.416692312415	12.9537571017472	10.8200924459675	2.82388805444317	0.0176503919787899	0.00863320297795946	0	1.00472955454234	2980.71547937336	1	8593.53588516746	1	1	1	4	2019-03-29T15:21:11.437	NG_ecoli_LTEE_871_DM25	-500	-866	162.9	DIA_100X_EMPTY_1x1_100ms	dfd90c08-32f1-4589-8d27-a085d32c1847	EPI_100X_YFP_1x1_200ms_25sola	EPI_100X_RFP_1x1_200ms_25sola
74	34	12.5538215612038	427	49.6119568495645	1157.3606557377	1106.91569086651	437524	1024.64637002342	42.9706094675494	103.48348164871	2	156838	367.302107728337	434.168213384954	658.569827993123	0	NaN	NaN	NaN	NaN	NaN	361.416876827356	0.980230604223392	33.2883499196327	12.3568960672867	10.6232891644411	2.72589353249695	0.00145789805168822	0.000911760101511672	1	1.00002351543335	2950.53082049093	0	8400.24824355972	1	1	1	4	2019-03-29T15:21:11.437	NG_ecoli_LTEE_871_DM25	-500	-866	162.9	DIA_100X_EMPTY_1x1_100ms	3fab9d0d-b136-4d23-a582-e5a5b0e5a01e	EPI_100X_YFP_1x1_200ms_25sola	EPI_100X_RFP_1x1_200ms_25sola
75	28	13.5625583172063	380	40.9743292836985	1159.87368421053	1936.59473684211	910217	2395.30789473684	42.9706094675494	103.48348164871	2	432520	1138.21052631579	434.168213384954	658.569827993123	0	NaN	NaN	NaN	NaN	NaN	323.455200974412	0.995417792859351	26.3683136180639	14.3113388002525	11.8961227718622	3.41990483269245	0.0371657508746136	0.019321150348401	0	1.01675924027091	2930.77927657022	0	8350.36315789474	1	1	1	4	2019-03-29T15:21:11.437	NG_ecoli_LTEE_871_DM25	-500	-866	162.9	DIA_100X_EMPTY_1x1_100ms	118bcc95-4489-4820-b1cf-e3b5f85d1f80	EPI_100X_YFP_1x1_200ms_25sola	EPI_100X_RFP_1x1_200ms_25sola
76	17	9.51204091585241	163	-49.9388118770261	1161.08588957055	6.95092024539877	330859	2029.80981595092	42.9706094675494	103.48348164871	2	61205	375.490797546012	434.168213384954	658.569827993123	0	NaN	NaN	NaN	NaN	NaN	NaN	NaN	NaN	NaN	NaN	NaN	NaN	NaN	NaN	NaN	NaN	1	8655.11656441718	1	1	1	4	2019-03-29T15:21:11.437	NG_ecoli_LTEE_871_DM25	-500	-866	162.9	DIA_100X_EMPTY_1x1_100ms	6d1dc777-5896-4c0f-b8f4-4a1cbc495d60	EPI_100X_YFP_1x1_200ms_25sola	EPI_100X_RFP_1x1_200ms_25sola
77	30	12.4985102714402	375	46.6405953650209	1168.56266666667	1551.18933333333	996399	2657.064	42.9706094675494	103.48348164871	3	116403	310.408	434.168213384954	658.569827993123	0	NaN	NaN	NaN	NaN	NaN	313.418574253005	0.976195930430812	28.8365154461702	12.7362988258039	10.4782499846303	3.01929567562878	0.018907640794247	0.00996025521066326	0	1.00586357516038	2486.62429217494	0	8758.27466666667	1	1	1	4	2019-03-29T15:21:11.437	NG_ecoli_LTEE_871_DM25	-500	-866	162.9	DIA_100X_EMPTY_1x1_100ms	afe17a58-678c-4406-b46c-c4804025a12e	EPI_100X_YFP_1x1_200ms_25sola	EPI_100X_RFP_1x1_200ms_25sola
78	41	12.619606236623	518	49.2061278599217	1176.06756756757	560.92277992278	465581	898.805019305019	42.9706094675494	103.48348164871	3	266162	513.826254826255	434.168213384954	658.569827993123	0	NaN	NaN	NaN	NaN	NaN	451.881711004671	0.915376351943493	40.416429280951	13.6378478024656	10.8971934203866	2.77272176678682	0.00605511302653858	0.00279494479264982	2	1.00032775694686	3769.44266699386	0	8891.23745173745	1	1	1	4	2019-03-29T15:21:11.437	NG_ecoli_LTEE_871_DM25	-500	-866	162.9	DIA_100X_EMPTY_1x1_100ms	64cf66a3-0167-48f7-ad9a-807177b43a01	EPI_100X_YFP_1x1_200ms_25sola	EPI_100X_RFP_1x1_200ms_25sola
79	16	6.74784291063402	116	-49.9742375215855	1178.34482758621	5.39655172413793	410107	3535.40517241379	42.9706094675494	103.48348164871	1	44044	379.689655172414	434.168213384954	658.569827993123	0	NaN	NaN	NaN	NaN	NaN	NaN	NaN	NaN	NaN	NaN	NaN	NaN	NaN	NaN	NaN	NaN	1	9143.68965517241	1	1	1	4	2019-03-29T15:21:11.437	NG_ecoli_LTEE_871_DM25	-500	-866	162.9	DIA_100X_EMPTY_1x1_100ms	7a9d8039-04ea-46d3-a99e-6cf52e109460	EPI_100X_YFP_1x1_200ms_25sola	EPI_100X_RFP_1x1_200ms_25sola
80	33	12.4699238617423	413	48.2000945545924	1188.82808716707	235.799031476998	2438848	5905.200968523	42.9706094675494	103.48348164871	3	140377	339.89588377724	434.168213384954	658.569827993123	0	NaN	NaN	NaN	NaN	NaN	349.739687262673	0.981323231736275	32.5446781225335	12.2280790464449	10.4625099226474	2.71136100250081	0.0136207700017492	0.00666953556305363	0	1.00273473500025	2797.96081340107	0	8718.5205811138	1	1	1	4	2019-03-29T15:21:11.437	NG_ecoli_LTEE_871_DM25	-500	-866	162.9	DIA_100X_EMPTY_1x1_100ms	1425baee-dfc4-4d12-9cfc-5e004a523669	EPI_100X_YFP_1x1_200ms_25sola	EPI_100X_RFP_1x1_200ms_25sola
81	24	11.6411689636258	284	25.1266715059239	1192.00704225352	591.119718309859	1090257	3838.93309859155	42.9706094675494	103.48348164871	2	90614	319.06338028169	434.168213384954	658.569827993123	0	NaN	NaN	NaN	NaN	NaN	262.858397931817	0.998955482142432	23.9064652393589	13.1306493935511	10.5440276227047	3.44134184192894	0.0117543989423348	0.00596425304257234	0	1.00147569914063	2087.46075013393	0	9038.73943661972	1	1	1	4	2019-03-29T15:21:11.437	NG_ecoli_LTEE_871_DM25	-500	-866	162.9	DIA_100X_EMPTY_1x1_100ms	ff6ccc61-e77c-42d7-8ab2-ec72786e0541	EPI_100X_YFP_1x1_200ms_25sola	EPI_100X_RFP_1x1_200ms_25sola
82	31	11.8777860392488	368	48.9609166363447	1200.26086956522	701.576086956522	1063250	2889.26630434783	42.9706094675494	103.48348164871	3	103706	281.809782608696	434.168213384954	658.569827993123	0	NaN	NaN	NaN	NaN	NaN	322.410462188827	0.975850644085111	29.2858097095799	12.9091684201135	10.6023530812902	3.00320645831065	0.0198582372591935	0.00925237863257878	1	1.00515477141325	2585.5422782171	0	8696.48097826087	1	1	1	4	2019-03-29T15:21:11.437	NG_ecoli_LTEE_871_DM25	-500	-866	162.9	DIA_100X_EMPTY_1x1_100ms	7fe7779f-8d43-46ec-ab17-f14275390828	EPI_100X_YFP_1x1_200ms_25sola	EPI_100X_RFP_1x1_200ms_25sola
83	24	12.8657469872495	310	-30.3648872571861	1221.9064516129	1225.44516129032	231392	746.425806451613	42.9706094675494	103.48348164871	2	1290362	4162.45806451613	434.168213384954	658.569827993123	2	NaN	NaN	NaN	NaN	NaN	258.096326119105	0.994206328223845	21.3611351501009	15.6957433010217	11.2843346936971	4.37113007313323	0.0602436353124817	0.0282905228715308	1	1.0278118301569	2136.31911719823	1	9281.25161290323	1	1	1	4	2019-03-29T15:21:11.437	NG_ecoli_LTEE_871_DM25	-500	-866	162.9	DIA_100X_EMPTY_1x1_100ms	b3936d67-423b-4cd6-8497-9985079217f8	EPI_100X_YFP_1x1_200ms_25sola	EPI_100X_RFP_1x1_200ms_25sola
84	18	8.32212144799264	150	-42.0358189919355	1237.7	1224.93333333333	36944	246.293333333333	42.9706094675494	103.48348164871	0	2561472	17076.48	434.168213384954	658.569827993123	1	NaN	NaN	NaN	NaN	NaN	181.305315668085	0.999569540692525	18.8634540107205	11.7088798994513	9.13619120097661	3.15641853771305	0.0115701245212848	0.00557058700209327	1	1.0008042621553	1236.63478545929	1	10571.3266666667	1	1	1	4	2019-03-29T15:21:11.437	NG_ecoli_LTEE_871_DM25	-500	-866	162.9	DIA_100X_EMPTY_1x1_100ms	1f935665-6946-4a37-b637-fc2d6522d1e1	EPI_100X_YFP_1x1_200ms_25sola	EPI_100X_RFP_1x1_200ms_25sola
85	27	12.5432220880252	339	42.7579424653807	1255.19764011799	446.294985250737	302239	891.560471976401	42.9706094675494	103.48348164871	3	151056	445.592920353982	434.168213384954	658.569827993123	0	NaN	NaN	NaN	NaN	NaN	288.901712180641	0.998010106036	26.074546992923	13.1401574838596	10.5089493719444	3.55329675524167	0.00669727858741198	0.0029240602526586	1	1.00024237110478	2261.6492500771	0	8539.78761061947	1	1	1	4	2019-03-29T15:21:11.437	NG_ecoli_LTEE_871_DM25	-500	-866	162.9	DIA_100X_EMPTY_1x1_100ms	e54a9a32-c9fa-4762-9b3d-e303796e8fdf	EPI_100X_YFP_1x1_200ms_25sola	EPI_100X_RFP_1x1_200ms_25sola
86	20	11.7640122553496	236	-43.3211672201837	1270.78389830508	1433.14406779661	87359	370.165254237288	42.9706094675494	103.48348164871	2	82451	349.368644067797	434.168213384954	658.569827993123	0	NaN	NaN	NaN	NaN	NaN	210.941917641374	0.99985534008198	19.6174821020206	13.5039438727778	10.2911885208413	3.67695355644051	0.00385483600132619	0.00165748351098172	1	1.00006760028134	1631.78980092448	0	9166.61440677966	1	1	1	4	2019-03-29T15:21:11.437	NG_ecoli_LTEE_871_DM25	-500	-866	162.9	DIA_100X_EMPTY_1x1_100ms	e32b9fd0-62aa-402d-a724-cc52b2556095	EPI_100X_YFP_1x1_200ms_25sola	EPI_100X_RFP_1x1_200ms_25sola
87	43	14.1998800268501	612	49.3820396722958	1282.78758169935	1557.71732026144	3184659	5203.69117647059	42.9706094675494	103.48348164871	4	222427	363.442810457516	434.168213384954	658.569827993123	0	NaN	NaN	NaN	NaN	NaN	506.822058037568	0.958709710244073	41.2907402930446	14.0888108149378	11.962763918111	3.00458225484397	0.0163208781054764	0.00979136256836975	1	1.00387769474537	4640.93637998071	0	8072.72875816993	1	1	1	4	2019-03-29T15:21:11.437	NG_ecoli_LTEE_871_DM25	-500	-866	162.9	DIA_100X_EMPTY_1x1_100ms	def3f7c0-4b8e-4bfb-b13c-48a2a47f959f	EPI_100X_YFP_1x1_200ms_25sola	EPI_100X_RFP_1x1_200ms_25sola
88	29	11.9492168013857	347	47.9900151905629	1320.00864553314	738.648414985591	622469	1793.85878962536	42.9706094675494	103.48348164871	1	344471	992.71181556196	434.168213384954	658.569827993123	0	NaN	NaN	NaN	NaN	NaN	304.8840542401	0.988163714002771	28.0037427598775	12.4524019939023	10.5010200400709	3.02464544196678	0.00183671337972901	0.00102755862194738	1	1.00001553881888	2425.31937129782	0	8820.70028818444	1	1	1	4	2019-03-29T15:21:11.437	NG_ecoli_LTEE_871_DM25	-500	-866	162.9	DIA_100X_EMPTY_1x1_100ms	75a60cfe-0dd3-4a1a-a42b-f192f72c038f	EPI_100X_YFP_1x1_200ms_25sola	EPI_100X_RFP_1x1_200ms_25sola
89	27	14.1781765643977	383	36.0525989611689	1326.28981723238	1609.01044386423	392228	1024.09399477807	42.9706094675494	103.48348164871	4	230138	600.882506527415	434.168213384954	658.569827993123	0	NaN	NaN	NaN	NaN	NaN	306.927466796978	0.999117741642773	25.1358509625057	15.0745975600864	11.7181517963078	3.91605636549551	0.0199755548680991	0.00850704595951174	1	1.00194894386827	2710.82644133702	1	8752.41775456919	1	1	1	4	2019-03-29T15:21:11.437	NG_ecoli_LTEE_871_DM25	-500	-866	162.9	DIA_100X_EMPTY_1x1_100ms	91da1cbf-100d-45ab-b2cc-7ba7c8ae4a24	EPI_100X_YFP_1x1_200ms_25sola	EPI_100X_RFP_1x1_200ms_25sola
90	30	10.9657979304479	341	44.3502317753305	1333.88856304985	46.8269794721408	300809	882.137829912023	42.9706094675494	103.48348164871	3	126584	371.214076246334	434.168213384954	658.569827993123	0	NaN	NaN	NaN	NaN	NaN	306.301673123717	0.98789203859507	29.7926832395398	11.7341002302559	10.0323173647668	2.69915398654238	0.00151777713796042	0.000718303814189838	1	1.00001433635176	2355.06026530789	0	8723.59824046921	1	1	1	4	2019-03-29T15:21:11.437	NG_ecoli_LTEE_871_DM25	-500	-866	162.9	DIA_100X_EMPTY_1x1_100ms	24a7d5bc-1b69-4ce8-95ed-872a4ac72aa1	EPI_100X_YFP_1x1_200ms_25sola	EPI_100X_RFP_1x1_200ms_25sola
91	7	4.54936269847546	32	-49.9997233756373	1327.625	1622.21875	8385	262.03125	42.9706094675494	103.48348164871	0	19864	620.75	434.168213384954	658.569827993123	0	NaN	NaN	NaN	NaN	NaN	113.498550722014	0.999705579058986	NaN	NaN	NaN	NaN	NaN	NaN	NaN	NaN	NaN	1	11092.53125	1	1	1	4	2019-03-29T15:21:11.437	NG_ecoli_LTEE_871_DM25	-500	-866	162.9	DIA_100X_EMPTY_1x1_100ms	9b4b024a-b5df-4497-ac9a-09cc705b9788	EPI_100X_YFP_1x1_200ms_25sola	EPI_100X_RFP_1x1_200ms_25sola
92	25	14.6181949338094	366	9.57074264884362	1343.04371584699	798.218579234973	600633	1641.0737704918	42.9706094675494	103.48348164871	1	154569	422.319672131148	434.168213384954	658.569827993123	0	NaN	NaN	NaN	NaN	NaN	294.669521329252	0.999904969825749	22.743166611273	16.0648355499836	12.1354958933096	4.48134679161556	0.0491011106191511	0.0257893804587993	0	1.0253947450772	2630.60638277172	0	8278.98907103825	1	1	1	4	2019-03-29T15:21:11.437	NG_ecoli_LTEE_871_DM25	-500	-866	162.9	DIA_100X_EMPTY_1x1_100ms	da4386db-b30f-4abc-bf17-137c1ff085d8	EPI_100X_YFP_1x1_200ms_25sola	EPI_100X_RFP_1x1_200ms_25sola
93	39	12.7461661515019	497	49.0411552015063	1374.21931589537	1382.51509054326	962649	1936.91951710262	42.9706094675494	103.48348164871	2	145907	293.575452716298	434.168213384954	658.569827993123	0	NaN	NaN	NaN	NaN	NaN	415.657554909646	0.936191737824392	37.8287023996647	12.8557321187885	10.6566728186419	2.82051300524287	0.00833878921100669	0.0058637845364429	0	1.00276171493415	3374.07389895571	0	8343.2555331992	1	1	1	4	2019-03-29T15:21:11.437	NG_ecoli_LTEE_871_DM25	-500	-866	162.9	DIA_100X_EMPTY_1x1_100ms	9324071e-def2-4f19-9425-2980d6a1bf14	EPI_100X_YFP_1x1_200ms_25sola	EPI_100X_RFP_1x1_200ms_25sola
94	36	13.4117199130761	484	49.282986100348	1409.96074380165	1084.73347107438	820948	1696.17355371901	42.9706094675494	103.48348164871	2	140526	290.342975206612	434.168213384954	658.569827993123	0	NaN	NaN	NaN	NaN	NaN	416.478386849102	0.979501498404503	35.349238406008	13.6424446851906	11.5593573537282	2.80832928298545	0.00538305237332604	0.00232321014450537	2	1.0000897645973	3709.6874670929	0	8606.47520661157	1	1	1	4	2019-03-29T15:21:11.437	NG_ecoli_LTEE_871_DM25	-500	-866	162.9	DIA_100X_EMPTY_1x1_100ms	706f7fdc-cced-415f-b3fb-9072aa37891a	EPI_100X_YFP_1x1_200ms_25sola	EPI_100X_RFP_1x1_200ms_25sola
95	29	10.765839723835	313	45.5783402364231	1416.8945686901	1285.79872204473	921743	2944.86581469649	42.9706094675494	103.48348164871	2	97197	310.533546325879	434.168213384954	658.569827993123	0	NaN	NaN	NaN	NaN	NaN	301.875407515875	0.957665523967872	29.0568325002436	12.0055099372938	9.90502065692478	2.84758096606103	0.0484775816306628	0.0225660929125076	0	1.02975180498574	2238.97334043762	1	8936.9552715655	1	1	1	4	2019-03-29T15:21:11.437	NG_ecoli_LTEE_871_DM25	-500	-866	162.9	DIA_100X_EMPTY_1x1_100ms	e1381206-9a4c-40ae-8ba9-5a0e422d91de	EPI_100X_YFP_1x1_200ms_25sola	EPI_100X_RFP_1x1_200ms_25sola
96	36	11.7490716938564	424	41.9210467169119	1425.12264150943	1303.03301886792	773757	1824.89858490566	42.9706094675494	103.48348164871	4	130253	307.200471698113	434.168213384954	658.569827993123	0	NaN	NaN	NaN	NaN	NaN	390.758801869218	0.909150826641004	36.3276319151008	13.1749372255602	10.4524837427381	2.67425879117344	0.0164571983022208	0.0074507772711264	1	1.00420092302162	3117.20935797727	1	8979.09905660377	1	1	1	4	2019-03-29T15:21:11.437	NG_ecoli_LTEE_871_DM25	-500	-866	162.9	DIA_100X_EMPTY_1x1_100ms	44c61681-cfff-43ca-adfc-0ccbe536666c	EPI_100X_YFP_1x1_200ms_25sola	EPI_100X_RFP_1x1_200ms_25sola
97	25	12.9926460869739	325	36.2907599603563	1444.96307692308	36.4923076923077	460681	1417.48	42.9706094675494	103.48348164871	3	237402	730.467692307692	434.168213384954	658.569827993123	0	NaN	NaN	NaN	NaN	NaN	287.05367103136	0.999716511679161	24.4182097488696	13.9617969730708	11.4529848768329	3.42486638272131	0.00227632450245831	0.000921494069995836	2	1.00003869354813	2515.59704446951	0	8377.11076923077	1	1	1	4	2019-03-29T15:21:11.437	NG_ecoli_LTEE_871_DM25	-500	-866	162.9	DIA_100X_EMPTY_1x1_100ms	1ded4eaf-5136-40a3-ad8f-9550285b46b6	EPI_100X_YFP_1x1_200ms_25sola	EPI_100X_RFP_1x1_200ms_25sola
98	26	13.2098850384302	344	22.3837949366677	1492.75	1328.32558139535	387146	1125.42441860465	42.9706094675494	103.48348164871	2	205582	597.622093023256	434.168213384954	658.569827993123	0	NaN	NaN	NaN	NaN	NaN	297.246294884943	0.996408905120849	25.8889588947915	13.586541719521	11.0366395809091	3.44621993132917	0.0105938074481769	0.00456347804820963	1	1.00091220714889	2476.72728000165	0	8656.04651162791	1	1	1	4	2019-03-29T15:21:11.437	NG_ecoli_LTEE_871_DM25	-500	-866	162.9	DIA_100X_EMPTY_1x1_100ms	51cf0761-2638-46d9-b350-8100bffd3524	EPI_100X_YFP_1x1_200ms_25sola	EPI_100X_RFP_1x1_200ms_25sola
99	43	12.1557531973051	524	48.818808095794	1528.1965648855	1200.65267175573	704693	1344.83396946565	42.9706094675494	103.48348164871	4	166320	317.404580152672	434.168213384954	658.569827993123	0	NaN	NaN	NaN	NaN	NaN	447.122107840273	0.911489519831932	41.9311968897234	12.724250099631	10.4066311454229	2.62240114705741	0.00985047143833665	0.00567496969254326	1	1.00187250026728	3566.54299416806	0	8579.33778625954	1	1	1	4	2019-03-29T15:21:11.437	NG_ecoli_LTEE_871_DM25	-500	-866	162.9	DIA_100X_EMPTY_1x1_100ms	67f3f60c-899b-4e03-8286-700ed63d5bc3	EPI_100X_YFP_1x1_200ms_25sola	EPI_100X_RFP_1x1_200ms_25sola
100	41	12.1708136820016	499	49.4363076170287	1541.91583166333	944.066132264529	247245	495.480961923848	42.9706094675494	103.48348164871	6	151350	303.306613226453	434.168213384954	658.569827993123	0	NaN	NaN	NaN	NaN	NaN	448.466017847161	0.967286659624908	41.3915345345801	12.1587807317154	10.572940002506	2.49524350309032	0.0142953251336504	0.00696297094936401	0	1.00459552458482	3634.06712108362	1	8636.97194388778	1	1	1	4	2019-03-29T15:21:11.437	NG_ecoli_LTEE_871_DM25	-500	-866	162.9	DIA_100X_EMPTY_1x1_100ms	aa29dbaa-760d-4adc-a392-9ef63db11b17	EPI_100X_YFP_1x1_200ms_25sola	EPI_100X_RFP_1x1_200ms_25sola
101	25	13.5216899336189	338	-0.0970990153922213	1567.71893491124	928.295857988166	488810	1446.18343195266	42.9706094675494	103.48348164871	2	116828	345.644970414201	434.168213384954	658.569827993123	0	NaN	NaN	NaN	NaN	NaN	288.844281226385	0.977809353769208	24.2711314959195	14.7169106053808	11.356246947987	3.50909718106039	0.0787297307313041	0.0389108531869385	0	1.06472375488904	2458.38309256222	1	8982.37278106509	1	1	1	4	2019-03-29T15:21:11.437	NG_ecoli_LTEE_871_DM25	-500	-866	162.9	DIA_100X_EMPTY_1x1_100ms	cdc37c85-d8d8-44e6-ba09-b4a87e226501	EPI_100X_YFP_1x1_200ms_25sola	EPI_100X_RFP_1x1_200ms_25sola
102	27	13.5980759803587	368	42.1886022202163	1579.85054347826	979.904891304348	438591	1191.82336956522	42.9706094675494	103.48348164871	3	114778	311.896739130435	434.168213384954	658.569827993123	0	NaN	NaN	NaN	NaN	NaN	315.107503242151	0.983288261406906	27.0959999325455	13.6123249191264	11.227761369616	3.18998417024995	0.0418514192414795	0.0253642776872364	0	1.03123028261398	2682.75746125599	0	8690.16576086957	1	1	1	4	2019-03-29T15:21:11.437	NG_ecoli_LTEE_871_DM25	-500	-866	162.9	DIA_100X_EMPTY_1x1_100ms	0401d0a0-f6a1-4ade-8fd1-784ce903d5fb	EPI_100X_YFP_1x1_200ms_25sola	EPI_100X_RFP_1x1_200ms_25sola
103	30	13.0479888528271	392	44.6124302805983	1596.44132653061	1490.59948979592	269995	688.762755102041	42.9706094675494	103.48348164871	4	242575	618.813775510204	434.168213384954	658.569827993123	0	NaN	NaN	NaN	NaN	NaN	336.80917981045	0.988816136409592	29.5266824676677	13.4598067703581	11.0723609671103	3.15606243644119	0.0159440898817331	0.00666509201616987	1	1.00181906616523	2843.05333044091	0	8633.84948979592	1	1	1	4	2019-03-29T15:21:11.437	NG_ecoli_LTEE_871_DM25	-500	-866	162.9	DIA_100X_EMPTY_1x1_100ms	901f7a90-a1ad-4bcc-97dd-defb74127a81	EPI_100X_YFP_1x1_200ms_25sola	EPI_100X_RFP_1x1_200ms_25sola
104	32	14.1101754044981	453	46.5055037158155	1603.72185430464	1717.69315673289	507858	1121.09933774834	42.9706094675494	103.48348164871	3	183581	405.256070640177	434.168213384954	658.569827993123	0	NaN	NaN	NaN	NaN	NaN	362.410571775409	0.990252156637927	31.1761265605086	13.3711152611094	11.3258323719995	3.11998884817218	0.00680784537919679	0.00232524222062678	2	1.0002837011062	3140.88688635759	0	8598.68874172185	1	1	1	4	2019-03-29T15:21:11.437	NG_ecoli_LTEE_871_DM25	-500	-866	162.9	DIA_100X_EMPTY_1x1_100ms	e47822b9-7e21-4bb2-afbf-9ebdae702133	EPI_100X_YFP_1x1_200ms_25sola	EPI_100X_RFP_1x1_200ms_25sola
105	32	11.2188290988918	359	47.3418853346847	1614.88300835655	1263.33426183844	523163	1457.27855153203	42.9706094675494	103.48348164871	3	149119	415.373259052925	434.168213384954	658.569827993123	0	NaN	NaN	NaN	NaN	NaN	325.673637579082	0.966612353555273	31.2157012058547	12.6607878035644	9.9133826944669	3.07999675052346	0.0979240500365882	0.0105064990747559	2	1.00475628054569	2409.38787386226	0	9187.89972144847	1	1	1	4	2019-03-29T15:21:11.437	NG_ecoli_LTEE_871_DM25	-500	-866	162.9	DIA_100X_EMPTY_1x1_100ms	c5003bba-3cf0-4620-b750-b188df61a530	EPI_100X_YFP_1x1_200ms_25sola	EPI_100X_RFP_1x1_200ms_25sola
106	50	14.0099040203224	701	49.289627445636	1630.15834522111	1309.50784593438	787904	1123.97146932953	42.9706094675494	103.48348164871	6	624337	890.637660485021	434.168213384954	658.569827993123	0	NaN	NaN	NaN	NaN	NaN	593.257954887321	0.94772159751042	49.5909660942176	13.4045053336524	11.6802398314716	2.5997359083946	0.0213995834509975	0.0115290681563979	0	1.01450615506079	5313.68702400217	1	8386.97004279601	1	1	1	4	2019-03-29T15:21:11.437	NG_ecoli_LTEE_871_DM25	-500	-866	162.9	DIA_100X_EMPTY_1x1_100ms	240ea19f-ecc8-42c0-a927-5a7cac1caa7b	EPI_100X_YFP_1x1_200ms_25sola	EPI_100X_RFP_1x1_200ms_25sola
107	23	10.4472024725632	240	-27.1212578210105	1631.92916666667	2000.87916666667	411640	1715.16666666667	42.9706094675494	103.48348164871	1	116139	483.9125	434.168213384954	658.569827993123	0	NaN	NaN	NaN	NaN	NaN	226.281138064225	0.999822612660608	20.9745450521347	13.5714287124276	10.305375182622	3.72914601883585	0.00683322667358645	0.00310018396861299	1	1.0002836946307	1749.48428613299	1	8825.50416666667	1	1	1	4	2019-03-29T15:21:11.437	NG_ecoli_LTEE_871_DM25	-500	-866	162.9	DIA_100X_EMPTY_1x1_100ms	bd58133d-c6b4-457e-8356-0e4b2372bb62	EPI_100X_YFP_1x1_200ms_25sola	EPI_100X_RFP_1x1_200ms_25sola
108	24	12.1501414074743	292	32.1129237902858	1639.57876712329	1297.3595890411	522914	1790.80136986301	42.9706094675494	103.48348164871	3	167820	574.72602739726	434.168213384954	658.569827993123	0	NaN	NaN	NaN	NaN	NaN	270.51786410234	0.985754727247351	23.6602754716839	14.4539021492216	10.947705442783	3.61492182518182	0.0132102993234705	0.00714947146024187	1	1.00053780685902	2227.18291165055	1	9321.21575342466	1	1	1	4	2019-03-29T15:21:11.437	NG_ecoli_LTEE_871_DM25	-500	-866	162.9	DIA_100X_EMPTY_1x1_100ms	cd20e09b-006f-4528-a81a-9d9231ab6956	EPI_100X_YFP_1x1_200ms_25sola	EPI_100X_RFP_1x1_200ms_25sola
109	22	11.0693066760685	244	-36.2948341202509	1639.60245901639	1983.0737704918	450555	1846.5368852459	42.9706094675494	103.48348164871	2	125852	515.786885245902	434.168213384954	658.569827993123	0	NaN	NaN	NaN	NaN	NaN	223.628551318556	0.999845032727394	20.2989826867318	13.648900138887	10.5089411465979	3.68838104698352	0.0201287553791558	0.010981197508551	0	1.00341552841419	1760.68666186632	1	8588.80737704918	1	1	1	4	2019-03-29T15:21:11.437	NG_ecoli_LTEE_871_DM25	-500	-866	162.9	DIA_100X_EMPTY_1x1_100ms	be3e4809-4d59-46cc-8736-d6aaa4e950b8	EPI_100X_YFP_1x1_200ms_25sola	EPI_100X_RFP_1x1_200ms_25sola
110	39	13.1899468705678	515	49.414547601434	1662.92233009709	1054.24466019417	1021974	1984.41553398058	42.9706094675494	103.48348164871	3	173367	336.634951456311	434.168213384954	658.569827993123	0	NaN	NaN	NaN	NaN	NaN	429.411896859179	0.966287306348793	37.7147648563558	13.3831568594819	11.0414164130852	2.90548175389447	0.0195960884673633	0.00686256530078561	2	1.00306144820739	3611.19436296954	0	8386.52621359223	1	1	1	4	2019-03-29T15:21:11.437	NG_ecoli_LTEE_871_DM25	-500	-866	162.9	DIA_100X_EMPTY_1x1_100ms	9869e9f4-4cb7-447e-9b69-93a6065acfb3	EPI_100X_YFP_1x1_200ms_25sola	EPI_100X_RFP_1x1_200ms_25sola
111	32	12.3451686572557	395	48.9078483982039	1667.07594936709	1714.78481012658	455904	1154.18734177215	42.9706094675494	103.48348164871	3	174671	442.205063291139	434.168213384954	658.569827993123	0	NaN	NaN	NaN	NaN	NaN	330.976285352949	0.979599672633595	30.1952320487179	12.8391219837301	10.516443333784	3.08674131023392	0.0459744695710051	0.00581535142386684	0	1.00142394564544	2622.80513303921	0	8590.18987341772	1	1	1	4	2019-03-29T15:21:11.437	NG_ecoli_LTEE_871_DM25	-500	-866	162.9	DIA_100X_EMPTY_1x1_100ms	a2cbb166-8422-4fb0-a6f7-4efb1ccd29f2	EPI_100X_YFP_1x1_200ms_25sola	EPI_100X_RFP_1x1_200ms_25sola
112	28	12.9613072459367	363	45.0572057498155	1675.97245179063	1596.83746556474	1226189	3377.93112947658	42.9706094675494	103.48348164871	2	308358	849.471074380165	434.168213384954	658.569827993123	0	NaN	NaN	NaN	NaN	NaN	300.192714872827	0.988209611963677	26.2548155450476	13.6860262093647	11.0132092597709	3.24910507530191	0.0145534098627128	0.00830834180863593	1	1.00078472499971	2501.07454022381	0	8892.00826446281	1	1	1	4	2019-03-29T15:21:11.437	NG_ecoli_LTEE_871_DM25	-500	-866	162.9	DIA_100X_EMPTY_1x1_100ms	a5a93a4b-2fe4-4fe7-b7cf-c5900fbfa441	EPI_100X_YFP_1x1_200ms_25sola	EPI_100X_RFP_1x1_200ms_25sola
113	43	12.2781818526006	529	48.6776014091969	1693.03969754253	697.134215500945	1075919	2033.87334593573	42.9706094675494	103.48348164871	4	174874	330.574669187146	434.168213384954	658.569827993123	0	NaN	NaN	NaN	NaN	NaN	460.430966959441	0.912970228949689	42.5145066892217	12.8157583903634	10.6064566291519	2.47676435241751	0.015490885008033	0.00716433871386452	1	1.0064725257591	3756.36397115862	0	8599.5538752363	1	1	1	4	2019-03-29T15:21:11.437	NG_ecoli_LTEE_871_DM25	-500	-866	162.9	DIA_100X_EMPTY_1x1_100ms	ab866a8f-8cf1-4a5f-81c1-d630d9424495	EPI_100X_YFP_1x1_200ms_25sola	EPI_100X_RFP_1x1_200ms_25sola
114	53	12.8140677455688	679	49.213475760961	1750.41973490427	143.60530191458	1115099	1642.26656848306	42.9706094675494	103.48348164871	5	1037220	1527.56995581738	434.168213384954	658.569827993123	0	NaN	NaN	NaN	NaN	NaN	565.301766209083	0.915305372610555	51.7277080418582	12.597666100019	10.7696908118457	2.11953856263306	0.0153910054854304	0.00445123026203754	3	1.00326602548492	4712.15522158031	0	8179.48159057437	1	1	1	4	2019-03-29T15:21:11.437	NG_ecoli_LTEE_871_DM25	-500	-866	162.9	DIA_100X_EMPTY_1x1_100ms	eb692317-d6a2-4f87-9ee7-2a7cb7ff893e	EPI_100X_YFP_1x1_200ms_25sola	EPI_100X_RFP_1x1_200ms_25sola
115	24	11.5459184629001	277	36.0739144472643	1747.41516245487	1426.02888086643	139094	502.14440433213	42.9706094675494	103.48348164871	1	222965	804.927797833935	434.168213384954	658.569827993123	0	NaN	NaN	NaN	NaN	NaN	240.244489449069	0.999795849027401	21.5758402311012	13.494273509777	10.7023527382426	3.53310459130299	0.00891140861930371	0.00490298559537923	0	1.00076917160761	1940.95792187948	0	8820.7833935018	1	1	1	4	2019-03-29T15:21:11.437	NG_ecoli_LTEE_871_DM25	-500	-866	162.9	DIA_100X_EMPTY_1x1_100ms	bd8696c9-b998-4bc5-88bd-b152e5209386	EPI_100X_YFP_1x1_200ms_25sola	EPI_100X_RFP_1x1_200ms_25sola
116	29	11.5408604942567	334	48.4264189751878	1758.67964071856	45.6526946107784	475508	1423.67664670659	42.9706094675494	103.48348164871	2	178426	534.209580838323	434.168213384954	658.569827993123	0	NaN	NaN	NaN	NaN	NaN	296.486364685168	0.988708862427665	27.85336328797	12.4447073467555	10.3949686492809	2.79877199134553	0.00793578342932945	0.0033441317720002	1	1.00055081641772	2363.81722351141	0	8832.28443113772	1	1	1	4	2019-03-29T15:21:11.437	NG_ecoli_LTEE_871_DM25	-500	-866	162.9	DIA_100X_EMPTY_1x1_100ms	0c83cbd2-fede-4f55-b1b2-f4a8e5b9f3e7	EPI_100X_YFP_1x1_200ms_25sola	EPI_100X_RFP_1x1_200ms_25sola
117	41	13.0155434540289	534	49.5938922990186	1763.33333333333	709.556179775281	606093	1135.00561797753	42.9706094675494	103.48348164871	7	189996	355.797752808989	434.168213384954	658.569827993123	0	NaN	NaN	NaN	NaN	NaN	438.300031184102	0.911239740836127	39.1966560369884	13.5275324930862	10.8591274234514	2.78236961042432	0.0335533297822726	0.0136859455010759	0	1.01816082712504	3630.18499861786	0	8555.2734082397	1	1	1	4	2019-03-29T15:21:11.437	NG_ecoli_LTEE_871_DM25	-500	-866	162.9	DIA_100X_EMPTY_1x1_100ms	80d2abc1-5d4d-46d3-a97e-85b173e8a1cf	EPI_100X_YFP_1x1_200ms_25sola	EPI_100X_RFP_1x1_200ms_25sola
118	27	12.7145866745374	344	41.5438984878747	1762.31104651163	218.662790697674	886984	2578.44186046512	42.9706094675494	103.48348164871	3	160420	466.337209302326	434.168213384954	658.569827993123	0	NaN	NaN	NaN	NaN	NaN	301.633881825094	0.981580091046232	26.6606193132083	13.4064127343332	10.8421841921913	3.2850290325632	0.0224445714045454	0.00941645637376315	2	1.004445134706	2461.46506905882	0	8700.65697674419	1	1	1	4	2019-03-29T15:21:11.437	NG_ecoli_LTEE_871_DM25	-500	-866	162.9	DIA_100X_EMPTY_1x1_100ms	2f9d64cc-53f5-442c-8aba-64fa2cfad3c2	EPI_100X_YFP_1x1_200ms_25sola	EPI_100X_RFP_1x1_200ms_25sola
119	33	10.8707537626682	360	45.5616414576697	1802.24722222222	113.966666666667	76933	213.702777777778	42.9706094675494	103.48348164871	1	12247010	34019.4722222222	434.168213384954	658.569827993123	2	NaN	NaN	NaN	NaN	NaN	348.106268530702	0.875699295630611	34.7534423595165	12.5858049639522	9.73476450410275	2.87490621792439	0.0271124662192465	0.0124367451333903	1	1.00422325213937	2586.65560561256	0	10369.05	1	1	1	4	2019-03-29T15:21:11.437	NG_ecoli_LTEE_871_DM25	-500	-866	162.9	DIA_100X_EMPTY_1x1_100ms	fd7c5491-1017-4be7-af08-978a286ba357	EPI_100X_YFP_1x1_200ms_25sola	EPI_100X_RFP_1x1_200ms_25sola
120	30	12.1050332946199	364	46.9789500041108	1853.8489010989	1693.57692307692	583825	1603.91483516484	42.9706094675494	103.48348164871	2	174534	479.489010989011	434.168213384954	658.569827993123	0	NaN	NaN	NaN	NaN	NaN	317.66518377008	0.991541038607338	29.3264196075087	12.4403417413504	10.5845792053497	2.8878440473551	0.0113860329404139	0.00644442107811682	0	1.00239339325295	2580.45398967472	0	8861.57967032967	1	1	1	4	2019-03-29T15:21:11.437	NG_ecoli_LTEE_871_DM25	-500	-866	162.9	DIA_100X_EMPTY_1x1_100ms	ef308307-5238-415e-8d96-c78c24c17068	EPI_100X_YFP_1x1_200ms_25sola	EPI_100X_RFP_1x1_200ms_25sola
121	28	12.8955693532212	361	46.0234594961698	1887.24930747922	901.80055401662	322460	893.240997229917	42.9706094675494	103.48348164871	3	265531	735.542936288089	434.168213384954	658.569827993123	0	NaN	NaN	NaN	NaN	NaN	303.078228613412	0.997647497887218	25.9675853349238	13.6081446961746	11.2156239946916	3.54342044784137	0.00691865306645931	0.00301178611315827	1	1.00019770831349	2565.47821417578	0	8684.5567867036	1	1	1	4	2019-03-29T15:21:11.437	NG_ecoli_LTEE_871_DM25	-500	-866	162.9	DIA_100X_EMPTY_1x1_100ms	09c6583b-1506-44be-b3f3-29125538f7ca	EPI_100X_YFP_1x1_200ms_25sola	EPI_100X_RFP_1x1_200ms_25sola
122	29	7.98321409955099	234	-49.9814571488889	1936.99572649573	944.769230769231	38790	165.769230769231	42.9706094675494	103.48348164871	2	1769760	7563.07692307692	434.168213384954	658.569827993123	2	NaN	NaN	NaN	NaN	NaN	NaN	NaN	NaN	NaN	NaN	NaN	NaN	NaN	NaN	NaN	NaN	0	10580.2008547009	1	1	1	4	2019-03-29T15:21:11.437	NG_ecoli_LTEE_871_DM25	-500	-866	162.9	DIA_100X_EMPTY_1x1_100ms	5e1b7820-1c7b-4ee9-9a61-4090124a88a4	EPI_100X_YFP_1x1_200ms_25sola	EPI_100X_RFP_1x1_200ms_25sola
123	35	13.8231972809884	485	48.4740150636374	1964.36288659794	1522.10309278351	4302887	8871.93195876289	42.9706094675494	103.48348164871	2	202735	418.010309278351	434.168213384954	658.569827993123	0	NaN	NaN	NaN	NaN	NaN	399.966837804782	0.982565178937937	33.9069481946513	13.5039095509363	11.4167003879217	3.17323931714677	0.0895176550719764	0.00546130690189255	1	1.00135028215209	3471.04138564339	0	8251.35670103093	1	1	1	4	2019-03-29T15:21:11.437	NG_ecoli_LTEE_871_DM25	-500	-866	162.9	DIA_100X_EMPTY_1x1_100ms	13dc88c3-ff54-4c03-ac9e-b7cfd08c3e91	EPI_100X_YFP_1x1_200ms_25sola	EPI_100X_RFP_1x1_200ms_25sola
124	31	12.4222970234379	386	47.0695951213779	1969.91191709845	1937.58808290155	2340164	6062.60103626943	42.9706094675494	103.48348164871	2	282191	731.064766839378	434.168213384954	658.569827993123	0	NaN	NaN	NaN	NaN	NaN	334.154241754983	0.97887945816522	30.1800125966584	12.9206625987061	10.6196475529106	3.11842853887479	0.0490505697276699	0.00557512323622585	1	1.0013256810771	2673.18801373552	0	8654.38601036269	1	1	1	4	2019-03-29T15:21:11.437	NG_ecoli_LTEE_871_DM25	-500	-866	162.9	DIA_100X_EMPTY_1x1_100ms	e50e5939-4224-44af-9dd2-08409e866882	EPI_100X_YFP_1x1_200ms_25sola	EPI_100X_RFP_1x1_200ms_25sola
125	17	5.7547499182962	98	-49.9738323306636	2036.31632653061	1844.27551020408	41775	426.275510204082	42.9706094675494	103.48348164871	1	2936062	29959.8163265306	434.168213384954	658.569827993123	3	NaN	NaN	NaN	NaN	NaN	173.279535993692	0.994501271856884	NaN	NaN	NaN	NaN	NaN	NaN	NaN	NaN	NaN	1	11069.806122449	1	1	1	4	2019-03-29T15:21:11.437	NG_ecoli_LTEE_871_DM25	-500	-866	162.9	DIA_100X_EMPTY_1x1_100ms	fd704429-4911-4aa0-9da9-cedf62a6ca29	EPI_100X_YFP_1x1_200ms_25sola	EPI_100X_RFP_1x1_200ms_25sola
126	7	3.08026095754513	22	-49.9983162263293	2037.95454545455	1877.31818181818	7030	319.545454545455	42.9706094675494	103.48348164871	0	169012	7682.36363636364	434.168213384954	658.569827993123	1	NaN	NaN	NaN	NaN	NaN	111.826453141196	0.999721580627556	NaN	NaN	NaN	NaN	NaN	NaN	NaN	NaN	NaN	1	11273.0454545455	1	1	1	4	2019-03-29T15:21:11.437	NG_ecoli_LTEE_871_DM25	-500	-866	162.9	DIA_100X_EMPTY_1x1_100ms	ab3688f2-5c31-4932-bd80-29224e9da385	EPI_100X_YFP_1x1_200ms_25sola	EPI_100X_RFP_1x1_200ms_25sola
127	20	8.1073655260759	163	-29.7859019964099	2043.28834355828	1856.05521472393	247692	1519.58282208589	42.9706094675494	103.48348164871	0	1221695	7495.06134969325	434.168213384954	658.569827993123	0	NaN	NaN	NaN	NaN	NaN	NaN	NaN	NaN	NaN	NaN	NaN	NaN	NaN	NaN	NaN	NaN	2	9207.21472392638	1	1	1	4	2019-03-29T15:21:11.437	NG_ecoli_LTEE_871_DM25	-500	-866	162.9	DIA_100X_EMPTY_1x1_100ms	a924469f-2f9b-4f74-b83b-37c662512dd9	EPI_100X_YFP_1x1_200ms_25sola	EPI_100X_RFP_1x1_200ms_25sola
128	14	4.46152026825202	65	-49.9993869799761	2045.07692307692	1874.36923076923	58891	906.015384615385	42.9706094675494	103.48348164871	0	327053	5031.58461538462	434.168213384954	658.569827993123	0	NaN	NaN	NaN	NaN	NaN	NaN	NaN	NaN	NaN	NaN	NaN	NaN	NaN	NaN	NaN	NaN	2	9867.93846153846	1	1	1	4	2019-03-29T15:21:11.437	NG_ecoli_LTEE_871_DM25	-500	-866	162.9	DIA_100X_EMPTY_1x1_100ms	a823d788-acb5-4d64-b1da-b1c687bf8a78	EPI_100X_YFP_1x1_200ms_25sola	EPI_100X_RFP_1x1_200ms_25sola
1	30	11.6334280612017	349	48.4247924124963	237.56446991404	1288.76790830946	213050	610.458452722063	22.2644923687354	18.8754940300836	4	99398	284.808022922636	348.735385850675	158.771994944883	0	NaN	NaN	NaN	NaN	NaN	314.975916509139	0.989653581456466	28.9372644238826	12.5100909278603	10.5365185857552	3.00072719192006	0.011674462817838	0.0056914178005003	1	1.00052204127454	2523.14163063697	0	8896.28653295129	1	1	1	5	2019-03-29T15:21:23.680	NG_ecoli_LTEE_871_DM25	500	-866	162.9	DIA_100X_EMPTY_1x1_100ms	1f4655b6-5589-4ebc-b0e2-8f28fed3f093	EPI_100X_YFP_1x1_200ms_25sola	EPI_100X_RFP_1x1_200ms_25sola
2	52	13.6930198667406	712	49.5672408554624	398.099719101124	1161.66713483146	787370	1105.85674157303	22.2644923687354	18.8754940300836	7	233470	327.907303370787	348.735385850675	158.771994944883	0	NaN	NaN	NaN	NaN	NaN	581.465693373377	0.943498165378584	49.509158429162	13.3910624732609	11.3983318085524	2.78697793748262	0.0402372609822776	0.00282641918051126	1	1.00028209123734	5051.93804623977	0	8783.13623595506	1	1	1	5	2019-03-29T15:21:23.680	NG_ecoli_LTEE_871_DM25	500	-866	162.9	DIA_100X_EMPTY_1x1_100ms	42cf7d1a-05d0-4e6f-80d5-20ae84a4cfb5	EPI_100X_YFP_1x1_200ms_25sola	EPI_100X_RFP_1x1_200ms_25sola
3	30	11.3881226727038	343	45.1793911781664	418.69970845481	1424.85131195335	624543	1820.8250728863	22.2644923687354	18.8754940300836	2	101227	295.122448979592	348.735385850675	158.771994944883	0	NaN	NaN	NaN	NaN	NaN	315.017958189565	0.985685873632212	30.6997199440809	11.7224931398341	9.84973766880067	2.89017753935052	0.00597392836199756	0.00257099537707371	1	1.00023743035799	2339.23375916513	0	9096.75218658892	1	1	1	5	2019-03-29T15:21:23.680	NG_ecoli_LTEE_871_DM25	500	-866	162.9	DIA_100X_EMPTY_1x1_100ms	30fe5a04-09db-4e62-ab24-772fa247e9ba	EPI_100X_YFP_1x1_200ms_25sola	EPI_100X_RFP_1x1_200ms_25sola
4	32	13.2781034069477	426	48.2901552669434	559.272300469484	1392.50704225352	116707	273.960093896714	22.2644923687354	18.8754940300836	4	139990	328.615023474178	348.735385850675	158.771994944883	0	NaN	NaN	NaN	NaN	NaN	355.106355133767	0.986504352212249	30.7937385090824	13.3371197490729	11.2684432419635	3.04344352222996	0.00812259529379908	0.0038894162425693	1	1.00080045289183	3071.00230207532	0	8597.53051643193	1	1	1	5	2019-03-29T15:21:23.680	NG_ecoli_LTEE_871_DM25	500	-866	162.9	DIA_100X_EMPTY_1x1_100ms	9b320ff9-67b5-4822-b434-764b505ffeb6	EPI_100X_YFP_1x1_200ms_25sola	EPI_100X_RFP_1x1_200ms_25sola
5	29	12.014455639799	348	47.4112420725888	993.988505747126	1258.12931034483	314006	902.316091954023	22.2644923687354	18.8754940300836	2	98965	284.382183908046	348.735385850675	158.771994944883	0	NaN	NaN	NaN	NaN	NaN	304.013876666536	0.989205726487654	27.8620634449257	12.4451216803671	10.5065579618396	3.08100017865859	0.132684782042427	0.00952960819378246	1	1.00273249393459	2415.59476463517	0	9097.50862068966	1	1	1	5	2019-03-29T15:21:23.680	NG_ecoli_LTEE_871_DM25	500	-866	162.9	DIA_100X_EMPTY_1x1_100ms	1b6478dd-63e1-46a1-995c-547fcc88b16a	EPI_100X_YFP_1x1_200ms_25sola	EPI_100X_RFP_1x1_200ms_25sola
6	28	13.4967380984423	378	45.4724555401004	1015.02380952381	71.8677248677249	378986	1002.60846560847	22.2644923687354	18.8754940300836	2	147132	389.238095238095	348.735385850675	158.771994944883	0	NaN	NaN	NaN	NaN	NaN	307.828188444019	0.996750217294702	26.430047451772	13.4957859594678	11.2341777275674	3.41969130657181	0.0179175808053894	0.00886435034715893	1	1.00382379332492	2619.81367470711	0	8278.24074074074	1	1	1	5	2019-03-29T15:21:23.680	NG_ecoli_LTEE_871_DM25	500	-866	162.9	DIA_100X_EMPTY_1x1_100ms	60c59c11-1df2-4394-b786-bb7224051853	EPI_100X_YFP_1x1_200ms_25sola	EPI_100X_RFP_1x1_200ms_25sola
7	24	14.0403495452545	338	18.2498494347796	1093.04437869822	1353.10059171598	208954	618.207100591716	22.2644923687354	18.8754940300836	3	119705	354.156804733728	348.735385850675	158.771994944883	0	NaN	NaN	NaN	NaN	NaN	283.98093319966	0.999854818109632	23.1548861626456	14.6478243330404	11.8345520507073	3.77829501313535	0.00746878252269803	0.00396996256152034	0	1.00058654686524	2547.04243025006	0	8703.08875739645	1	1	1	5	2019-03-29T15:21:23.680	NG_ecoli_LTEE_871_DM25	500	-866	162.9	DIA_100X_EMPTY_1x1_100ms	9285a516-6802-4053-93a6-37b391e5963d	EPI_100X_YFP_1x1_200ms_25sola	EPI_100X_RFP_1x1_200ms_25sola
8	28	13.2243103049983	371	44.0861602557631	1168.45283018868	1701.00269541779	113003	304.590296495957	22.2644923687354	18.8754940300836	7	3247541	8753.47978436658	348.735385850675	158.771994944883	2	NaN	NaN	NaN	NaN	NaN	305.876673262628	0.985139591687131	27.5294768416459	13.1377399479833	10.7875181111392	3.1375892420189	0.0130948488767581	0.00543388900918311	2	1.00111188578299	2516.11748306307	0	8989.83018867925	1	1	1	5	2019-03-29T15:21:23.680	NG_ecoli_LTEE_871_DM25	500	-866	162.9	DIA_100X_EMPTY_1x1_100ms	6717a497-1456-4e54-a157-9d0ee68fb0c5	EPI_100X_YFP_1x1_200ms_25sola	EPI_100X_RFP_1x1_200ms_25sola
9	29	12.4803647851875	362	47.7639974124299	1269.10497237569	1144.76795580111	81725	225.759668508287	22.2644923687354	18.8754940300836	3	115239	318.339779005525	348.735385850675	158.771994944883	0	NaN	NaN	NaN	NaN	NaN	312.730709190449	0.996927769124984	27.5342016038767	13.1069223854808	10.9841413326114	3.23863778283752	0.00991730311734885	0.00450659251454525	1	1.00061415884872	2609.12324487006	0	8844.10497237569	1	1	1	5	2019-03-29T15:21:23.680	NG_ecoli_LTEE_871_DM25	500	-866	162.9	DIA_100X_EMPTY_1x1_100ms	ab11c3fe-35f9-403e-8787-ac3e8cdb08d2	EPI_100X_YFP_1x1_200ms_25sola	EPI_100X_RFP_1x1_200ms_25sola
10	54	19.1453801275824	1034	-48.7253103451747	1444.67117988395	1560.62379110251	242166	234.203094777563	22.2644923687354	18.8754940300836	8	15973685	15448.4381044487	348.735385850675	158.771994944883	6	NaN	NaN	NaN	NaN	NaN	NaN	NaN	NaN	NaN	NaN	NaN	NaN	NaN	NaN	NaN	NaN	0	9247.73404255319	1	1	1	5	2019-03-29T15:21:23.680	NG_ecoli_LTEE_871_DM25	500	-866	162.9	DIA_100X_EMPTY_1x1_100ms	c93fd288-e010-42b9-bc63-5bb29ec82558	EPI_100X_YFP_1x1_200ms_25sola	EPI_100X_RFP_1x1_200ms_25sola
11	36	12.3531876001333	445	48.9065191396117	1498.3393258427	1322.04719101124	533080	1197.93258426966	22.2644923687354	18.8754940300836	2	142940	321.213483146067	348.735385850675	158.771994944883	0	NaN	NaN	NaN	NaN	NaN	382.843922946461	0.961299694376643	35.470799909163	12.5138562118947	10.5101349552773	2.70999071803284	0.0134541685246594	0.0057178596701202	2	1.00282951580561	3077.35393865021	0	8841.86516853933	1	1	1	5	2019-03-29T15:21:23.680	NG_ecoli_LTEE_871_DM25	500	-866	162.9	DIA_100X_EMPTY_1x1_100ms	72bb2372-4a2a-4b19-888a-50f6969ecce0	EPI_100X_YFP_1x1_200ms_25sola	EPI_100X_RFP_1x1_200ms_25sola
12	27	13.4272478679956	363	43.8763144173789	1505.61157024793	1380.51790633609	1249321	3441.65564738292	22.2644923687354	18.8754940300836	3	137537	378.889807162534	348.735385850675	158.771994944883	0	NaN	NaN	NaN	NaN	NaN	297.073656894964	0.999798680685681	25.0843546690627	14.1569659708177	11.4560967173399	3.59319143319335	0.00750701294132194	0.0038883609947416	1	1.00018469529274	2585.62868380725	0	8442.56198347107	1	1	1	5	2019-03-29T15:21:23.680	NG_ecoli_LTEE_871_DM25	500	-866	162.9	DIA_100X_EMPTY_1x1_100ms	41155f10-0cf5-48e5-a41c-1fac2dd0e9e3	EPI_100X_YFP_1x1_200ms_25sola	EPI_100X_RFP_1x1_200ms_25sola
13	26	12.885878253135	336	40.1893893488026	1548.22321428571	285.056547619048	379278	1128.80357142857	22.2644923687354	18.8754940300836	3	130238	387.613095238095	348.735385850675	158.771994944883	0	NaN	NaN	NaN	NaN	NaN	283.441484348002	0.997445554109534	24.7903960203389	13.4232785202636	11.0023868834131	3.32160073843519	0.0232351361034236	0.00971648956602989	1	1.00379541704636	2356.93263799217	0	8929.55357142857	1	1	1	5	2019-03-29T15:21:23.680	NG_ecoli_LTEE_871_DM25	500	-866	162.9	DIA_100X_EMPTY_1x1_100ms	a89456f9-df5a-4bf7-bcba-9f6e9f0effba	EPI_100X_YFP_1x1_200ms_25sola	EPI_100X_RFP_1x1_200ms_25sola
14	28	12.9546139300783	363	46.5019325962297	1621.29476584022	1496.00826446281	986798	2718.45179063361	22.2644923687354	18.8754940300836	2	178374	491.388429752066	348.735385850675	158.771994944883	0	NaN	NaN	NaN	NaN	NaN	298.314780826441	0.990234636664116	26.3040945988166	13.1198866607933	10.9571463355331	3.16406949079294	0.0309219284457157	0.0149419834490737	1	1.01056759405302	2480.32255575733	0	8881.97796143251	1	1	1	5	2019-03-29T15:21:23.680	NG_ecoli_LTEE_871_DM25	500	-866	162.9	DIA_100X_EMPTY_1x1_100ms	e1d986f3-a856-46fa-bee2-e0c853066a9c	EPI_100X_YFP_1x1_200ms_25sola	EPI_100X_RFP_1x1_200ms_25sola
15	31	11.691416197175	363	48.24465286819	1769.86776859504	1346.55371900826	853447	2351.09366391185	22.2644923687354	18.8754940300836	3	136725	376.652892561983	348.735385850675	158.771994944883	0	NaN	NaN	NaN	NaN	NaN	315.040453496351	0.986893642884936	30.3920947852886	11.8834201478268	9.99468529895602	2.91628055045454	0.0881524225119187	0.00394928167286461	1	1.00009572562859	2384.45298968405	0	8947.69696969697	1	1	1	5	2019-03-29T15:21:23.680	NG_ecoli_LTEE_871_DM25	500	-866	162.9	DIA_100X_EMPTY_1x1_100ms	50eb46dd-e740-4f7b-a995-0fda5e4a78ab	EPI_100X_YFP_1x1_200ms_25sola	EPI_100X_RFP_1x1_200ms_25sola
16	32	12.3122878801625	394	48.641896614094	1791.27664974619	1604.86040609137	365470	927.58883248731	22.2644923687354	18.8754940300836	3	330759	839.489847715736	348.735385850675	158.771994944883	0	NaN	NaN	NaN	NaN	NaN	336.667547780712	0.981784642560446	30.8958240055004	12.8874341257481	10.6739601347209	2.82204746659912	0.00627100829102889	0.00242051010679372	2	1.00035992849589	2764.65419283409	0	8792.1192893401	1	1	1	5	2019-03-29T15:21:23.680	NG_ecoli_LTEE_871_DM25	500	-866	162.9	DIA_100X_EMPTY_1x1_100ms	7990cc87-08c3-41ea-9a84-282a5a99178b	EPI_100X_YFP_1x1_200ms_25sola	EPI_100X_RFP_1x1_200ms_25sola
17	17	7.7053632755734	131	-46.7219716598345	1791.41984732824	1273.68702290076	25037	191.12213740458	22.2644923687354	18.8754940300836	3	2713057	20710.358778626	348.735385850675	158.771994944883	1	NaN	NaN	NaN	NaN	NaN	167.179883806339	0.999385443297402	17.1405912304497	12.1111015808557	9.06543366702735	3.52954341777913	0.00815513414025971	0.00437886636796432	0	1.00040252572235	1106.35078477492	1	10694.4885496183	1	1	1	5	2019-03-29T15:21:23.680	NG_ecoli_LTEE_871_DM25	500	-866	162.9	DIA_100X_EMPTY_1x1_100ms	1b070d0a-edf7-4d31-b231-b6f97c7ea6a1	EPI_100X_YFP_1x1_200ms_25sola	EPI_100X_RFP_1x1_200ms_25sola
18	33	15.8233189729936	523	40.2278892621865	1800.56405353728	1287.47992351816	719367	1375.46271510516	22.2644923687354	18.8754940300836	2	1815983	3472.24282982792	348.735385850675	158.771994944883	3	NaN	NaN	NaN	NaN	NaN	418.802124182766	0.982734903309569	32.3416322553447	16.2180489796733	12.4554133579213	3.87980218774657	0.0383530100821703	0.0144735803934347	2	1.01721207068448	3940.65220111588	1	8470.37858508604	1	1	1	5	2019-03-29T15:21:23.680	NG_ecoli_LTEE_871_DM25	500	-866	162.9	DIA_100X_EMPTY_1x1_100ms	622f4693-76b5-4e6b-baec-c2d0458d03e6	EPI_100X_YFP_1x1_200ms_25sola	EPI_100X_RFP_1x1_200ms_25sola
1	18	12.1059098320747	218	-49.3277641538782	9.10091743119266	1309.78440366972	619295	2840.80275229358	55.8389255610796	155.026921891991	2	196361	900.738532110092	492.55365895472	769.153252439607	0	NaN	NaN	NaN	NaN	NaN	NaN	NaN	NaN	NaN	NaN	NaN	NaN	NaN	NaN	NaN	NaN	0	8401.83944954128	1	1	1	7	2019-03-29T15:21:48.410	NG_ecoli_LTEE_871_DM25	500	866	162.9	DIA_100X_EMPTY_1x1_100ms	fb55d80a-466f-4fb0-8a54-12a13a30e4ab	EPI_100X_YFP_1x1_200ms_25sola	EPI_100X_RFP_1x1_200ms_25sola
2	25	11.2672200211628	282	19.0063595446227	9.5354609929078	2036.5390070922	1404456	4980.34042553191	55.8389255610796	155.026921891991	2	219602	778.730496453901	492.55365895472	769.153252439607	0	NaN	NaN	NaN	NaN	NaN	NaN	NaN	NaN	NaN	NaN	NaN	NaN	NaN	NaN	NaN	NaN	0	8435.04255319149	1	1	1	7	2019-03-29T15:21:48.410	NG_ecoli_LTEE_871_DM25	500	866	162.9	DIA_100X_EMPTY_1x1_100ms	3d815779-9b6a-4d86-9b9a-fbda112849ad	EPI_100X_YFP_1x1_200ms_25sola	EPI_100X_RFP_1x1_200ms_25sola
3	29	13.2577468872401	386	44.6205864767297	16.8290155440415	615.935233160622	412364	1068.30051813472	55.8389255610796	155.026921891991	4	540923	1401.35492227979	492.55365895472	769.153252439607	0	NaN	NaN	NaN	NaN	NaN	320.399112647041	0.98279989157817	28.5762522046928	13.2191717595201	10.8881370197677	2.97974318167591	0.0166763920631622	0.00757385255671751	1	1.00327800296941	2660.739191274	0	8415.85492227979	1	1	1	7	2019-03-29T15:21:48.410	NG_ecoli_LTEE_871_DM25	500	866	162.9	DIA_100X_EMPTY_1x1_100ms	7d04d3a3-e613-4088-9efe-2986da46a7f5	EPI_100X_YFP_1x1_200ms_25sola	EPI_100X_RFP_1x1_200ms_25sola
4	33	13.652011368684	451	47.5688113454731	32.569844789357	717.855875831486	1360141	3015.83370288248	55.8389255610796	155.026921891991	3	200244	444	492.55365895472	769.153252439607	0	NaN	NaN	NaN	NaN	NaN	367.838985498906	0.994714365129342	31.6241913275201	13.2625156414656	11.1494686052638	3.37466783230575	0.0172695207962595	0.00287441802396521	1	1.00018064789587	3087.57594090513	0	8226.95787139689	1	1	1	7	2019-03-29T15:21:48.410	NG_ecoli_LTEE_871_DM25	500	866	162.9	DIA_100X_EMPTY_1x1_100ms	156e2ac5-9ee7-4469-be33-f09d56ff7dd2	EPI_100X_YFP_1x1_200ms_25sola	EPI_100X_RFP_1x1_200ms_25sola
5	29	11.9215631729074	346	48.5558227931888	38.5664739884393	1592.57514450867	283727	820.020231213873	55.8389255610796	155.026921891991	3	164014	474.028901734104	492.55365895472	769.153252439607	0	NaN	NaN	NaN	NaN	NaN	295.171779265345	0.997528387486789	27.197497408598	12.7480957952926	10.5379180185712	3.05103730773465	0.00366256235068513	0.00188152355610502	1	1.00018572318827	2372.07521958267	0	8539.35549132948	1	1	1	7	2019-03-29T15:21:48.410	NG_ecoli_LTEE_871_DM25	500	866	162.9	DIA_100X_EMPTY_1x1_100ms	63bd2f52-c4d9-4c79-ae26-82cad00341e9	EPI_100X_YFP_1x1_200ms_25sola	EPI_100X_RFP_1x1_200ms_25sola
6	25	10.9948508699685	275	43.0266105461305	53.8509090909091	501.101818181818	572681	2082.47636363636	55.8389255610796	155.026921891991	3	162594	591.250909090909	492.55365895472	769.153252439607	0	NaN	NaN	NaN	NaN	NaN	259.096907347001	0.995723017504366	23.4647683509413	12.9955548348811	10.5911049292389	3.37348272205323	0.00305705206412123	0.00184805842981976	1	1.00010193035776	2067.22950049273	1	8807.09454545455	1	1	1	7	2019-03-29T15:21:48.410	NG_ecoli_LTEE_871_DM25	500	866	162.9	DIA_100X_EMPTY_1x1_100ms	50657e78-8073-4aa1-ae48-68fd33e796e2	EPI_100X_YFP_1x1_200ms_25sola	EPI_100X_RFP_1x1_200ms_25sola
7	26	11.6427889664363	303	44.4074521745231	56.8151815181518	487.293729372937	463503	1529.71287128713	55.8389255610796	155.026921891991	3	162761	537.16501650165	492.55365895472	769.153252439607	0	NaN	NaN	NaN	NaN	NaN	280.550220177099	0.988150148801148	24.831472585012	13.0819287037429	10.9251244737349	3.16729661788026	0.0368318145745354	0.0207605369367783	0	1.01788704943156	2327.79721468734	1	8782.13861386139	1	1	1	7	2019-03-29T15:21:48.410	NG_ecoli_LTEE_871_DM25	500	866	162.9	DIA_100X_EMPTY_1x1_100ms	45811446-9203-4054-b7b2-a10517e345ca	EPI_100X_YFP_1x1_200ms_25sola	EPI_100X_RFP_1x1_200ms_25sola
8	23	12.4828791325066	288	15.5893257133787	63.9027777777778	195.854166666667	5277026	18323.0069444444	55.8389255610796	155.026921891991	1	216135	750.46875	492.55365895472	769.153252439607	0	NaN	NaN	NaN	NaN	NaN	249.924616962672	0.999882031305639	21.7065998615393	14.2931379148824	11.1196616928432	3.70571022099766	0.00789946483044931	0.00396059116576451	1	1.00049848584398	2107.97196498007	1	8619.57638888889	1	1	1	7	2019-03-29T15:21:48.410	NG_ecoli_LTEE_871_DM25	500	866	162.9	DIA_100X_EMPTY_1x1_100ms	7e56ed63-c447-4056-b67b-fa84b7b3470d	EPI_100X_YFP_1x1_200ms_25sola	EPI_100X_RFP_1x1_200ms_25sola
9	42	13.6317500560167	573	49.5072145062843	73.9144851657941	381.783595113438	1434653	2503.75741710297	55.8389255610796	155.026921891991	3	5004401	8733.68411867365	492.55365895472	769.153252439607	1	NaN	NaN	NaN	NaN	NaN	472.47710989999	0.946213896548596	40.5841999284331	13.7162522595451	11.4105322556458	2.69289007790982	0.0178656287367284	0.00585858513304003	1	1.0031358743193	4150.10109506787	1	8557.83420593368	1	1	1	7	2019-03-29T15:21:48.410	NG_ecoli_LTEE_871_DM25	500	866	162.9	DIA_100X_EMPTY_1x1_100ms	497a5f85-26d6-4fcc-a34a-f9bd0162aea1	EPI_100X_YFP_1x1_200ms_25sola	EPI_100X_RFP_1x1_200ms_25sola
10	34	13.4413491011201	457	47.0342389460262	75.0503282275711	842.100656455142	1686106	3689.50984682713	55.8389255610796	155.026921891991	3	191931	419.980306345733	492.55365895472	769.153252439607	0	NaN	NaN	NaN	NaN	NaN	376.91987800766	0.982096532255406	32.8363409288504	13.0438820608914	11.0874401971453	3.11339539232793	0.0089316367565432	0.00432690406541328	1	1.00055489374837	3170.35005983117	0	8312.77242888403	1	1	1	7	2019-03-29T15:21:48.410	NG_ecoli_LTEE_871_DM25	500	866	162.9	DIA_100X_EMPTY_1x1_100ms	47025cbf-91cb-4b36-b3c0-810885e16415	EPI_100X_YFP_1x1_200ms_25sola	EPI_100X_RFP_1x1_200ms_25sola
11	29	12.8229000190417	373	44.8236806745046	74.1072386058981	300.117962466488	1105829	2964.6890080429	55.8389255610796	155.026921891991	3	244167	654.603217158177	492.55365895472	769.153252439607	0	NaN	NaN	NaN	NaN	NaN	317.642188275703	0.994524309716715	27.8376813156264	13.559854802697	11.1348876964175	3.14530104729244	0.000837003066445772	0.000292014442291498	2	1.00000234669315	2710.78218313303	0	8477.35924932976	1	1	1	7	2019-03-29T15:21:48.410	NG_ecoli_LTEE_871_DM25	500	866	162.9	DIA_100X_EMPTY_1x1_100ms	1d160272-21b1-4e9c-9586-e629822b79ce	EPI_100X_YFP_1x1_200ms_25sola	EPI_100X_RFP_1x1_200ms_25sola
12	45	13.5014606698962	608	45.6139691000685	86.1151315789474	134.786184210526	1710117	2812.69243421053	55.8389255610796	155.026921891991	4	369170	607.1875	492.55365895472	769.153252439607	0	NaN	NaN	NaN	NaN	NaN	488.308815082464	0.892049606567867	43.3308793766702	13.8781943425107	10.9852538669999	2.97955448080085	0.15105819762338	0.00973563973486536	0	1.00587061086125	4106.83807646752	0	8592.28125	1	1	1	7	2019-03-29T15:21:48.410	NG_ecoli_LTEE_871_DM25	500	866	162.9	DIA_100X_EMPTY_1x1_100ms	09c73e28-fadd-425b-98d4-60a26d1dbea7	EPI_100X_YFP_1x1_200ms_25sola	EPI_100X_RFP_1x1_200ms_25sola
13	26	11.0205366185785	287	46.0401248231807	82.2822299651568	179.581881533101	802018	2794.48780487805	55.8389255610796	155.026921891991	3	1808479	6301.32055749129	492.55365895472	769.153252439607	2	NaN	NaN	NaN	NaN	NaN	264.828509817868	0.994603483290852	25.6623546827734	12.0804888532774	10.0101575488624	2.87512908004302	0.0102316810822427	0.00487354988113416	1	1.00110232458545	2019.61324487329	1	9309.67944250871	1	1	1	7	2019-03-29T15:21:48.410	NG_ecoli_LTEE_871_DM25	500	866	162.9	DIA_100X_EMPTY_1x1_100ms	1913a698-6aea-4fda-9709-18641cad7a40	EPI_100X_YFP_1x1_200ms_25sola	EPI_100X_RFP_1x1_200ms_25sola
14	10	5.17983583574649	52	-49.9997547114306	79.1538461538462	394.230769230769	36056	693.384615384615	55.8389255610796	155.026921891991	0	1070139	20579.5961538462	492.55365895472	769.153252439607	1	NaN	NaN	NaN	NaN	NaN	122.118595550043	0.999736358412202	NaN	NaN	NaN	NaN	NaN	NaN	NaN	NaN	NaN	1	10644.75	1	1	1	7	2019-03-29T15:21:48.410	NG_ecoli_LTEE_871_DM25	500	866	162.9	DIA_100X_EMPTY_1x1_100ms	63d79e8d-c1bc-4130-a7cd-dafca2d98c5c	EPI_100X_YFP_1x1_200ms_25sola	EPI_100X_RFP_1x1_200ms_25sola
15	25	11.1534828574867	279	43.4933457601242	93.3225806451613	1460.0752688172	1466663	5256.85663082437	55.8389255610796	155.026921891991	1	152764	547.541218637993	492.55365895472	769.153252439607	0	NaN	NaN	NaN	NaN	NaN	250.529543131981	0.998810693126051	23.8547895282463	12.286220719049	10.2053194942473	3.00481327808251	0.00180516508806297	0.000979537266822113	0	1.00003509079847	1951.2759042797	0	8776.02867383513	1	1	1	7	2019-03-29T15:21:48.410	NG_ecoli_LTEE_871_DM25	500	866	162.9	DIA_100X_EMPTY_1x1_100ms	ec3b7086-8256-4fe2-8303-d1b5c9f2505b	EPI_100X_YFP_1x1_200ms_25sola	EPI_100X_RFP_1x1_200ms_25sola
16	33	12.3625752501431	409	48.5424661632366	118.711491442543	615.60391198044	488889	1195.32762836186	55.8389255610796	155.026921891991	4	179017	437.694376528117	492.55365895472	769.153252439607	0	NaN	NaN	NaN	NaN	NaN	349.414719942575	0.980698060625651	32.3549690566774	12.3047268863199	10.5793976185405	2.72345153232995	0.0130482498367333	0.00668883256062875	1	1.00332310807949	2844.15165702465	0	8657.8630806846	1	1	1	7	2019-03-29T15:21:48.410	NG_ecoli_LTEE_871_DM25	500	866	162.9	DIA_100X_EMPTY_1x1_100ms	57996375-1b35-413d-99b0-0c9d74bc3ff0	EPI_100X_YFP_1x1_200ms_25sola	EPI_100X_RFP_1x1_200ms_25sola
17	28	12.621183042258	354	45.6351802630391	121.593220338983	387.158192090395	511299	1444.34745762712	55.8389255610796	155.026921891991	3	861333	2433.14406779661	492.55365895472	769.153252439607	0	NaN	NaN	NaN	NaN	NaN	303.524105667125	0.994567469976441	27.1448064840971	12.8311695360639	10.839270571297	3.14127132142199	0.00615459100932713	0.0024753417212541	1	1.00020914039571	2504.82128996909	0	8421.70621468927	1	1	1	7	2019-03-29T15:21:48.410	NG_ecoli_LTEE_871_DM25	500	866	162.9	DIA_100X_EMPTY_1x1_100ms	b5de7c5f-33e8-4f20-8cad-8c923e64c84d	EPI_100X_YFP_1x1_200ms_25sola	EPI_100X_RFP_1x1_200ms_25sola
18	19	11.2033518631129	214	-37.287074048145	117.504672897196	1741.46261682243	3878120	18122.0560747664	55.8389255610796	155.026921891991	1	129230	603.878504672897	492.55365895472	769.153252439607	0	NaN	NaN	NaN	NaN	NaN	203.412131694325	0.999814034234817	18.8603878205341	13.3295668768302	10.2275264388088	3.67403780874756	0.00743973335434917	0.00376454996473079	1	1.00035394204051	1549.46482581586	1	8891.35046728972	1	1	1	7	2019-03-29T15:21:48.410	NG_ecoli_LTEE_871_DM25	500	866	162.9	DIA_100X_EMPTY_1x1_100ms	a13e7168-469d-4f5e-9ca4-7905c06bbfb1	EPI_100X_YFP_1x1_200ms_25sola	EPI_100X_RFP_1x1_200ms_25sola
19	32	11.1875179656125	358	48.573505870449	132.446927374302	1736.96927374302	1464737	4091.44413407821	55.8389255610796	155.026921891991	3	207749	580.304469273743	492.55365895472	769.153252439607	0	NaN	NaN	NaN	NaN	NaN	320.634703166066	0.9440615674941	31.0788816979286	12.544876892166	9.92735520228419	2.81968231809151	0.0199729683660521	0.00711074209472331	1	1.00314909327427	2405.59430667998	1	8928.89664804469	1	1	1	7	2019-03-29T15:21:48.410	NG_ecoli_LTEE_871_DM25	500	866	162.9	DIA_100X_EMPTY_1x1_100ms	252caba5-6c62-422b-b2f2-61cf1b226bc8	EPI_100X_YFP_1x1_200ms_25sola	EPI_100X_RFP_1x1_200ms_25sola
20	40	11.384678515441	455	47.9321270160938	185.116483516484	1199.27032967033	71381	156.881318681319	55.8389255610796	155.026921891991	0	10738300	23600.6593406593	492.55365895472	769.153252439607	3	NaN	NaN	NaN	NaN	NaN	402.399316070862	0.873125180836924	39.2557618175517	12.5770689095489	9.92277026490767	2.7387206186663	0.0418464223252806	0.0152216160342613	2	1.02044097531384	3035.70219314863	0	9137.55384615385	1	1	1	7	2019-03-29T15:21:48.410	NG_ecoli_LTEE_871_DM25	500	866	162.9	DIA_100X_EMPTY_1x1_100ms	b2d5dbe3-56b6-4664-a99c-55227c2944cf	EPI_100X_YFP_1x1_200ms_25sola	EPI_100X_RFP_1x1_200ms_25sola
21	35	11.5684671369587	406	43.067096474947	191.820197044335	256.948275862069	369097	909.105911330049	55.8389255610796	155.026921891991	5	228114	561.857142857143	492.55365895472	769.153252439607	0	NaN	NaN	NaN	NaN	NaN	378.738541459099	0.942122608557074	36.898408859627	11.8771949206348	9.90692637464868	2.57764111910729	0.0298314361858359	0.00964449527200028	0	1.00559039808161	2844.29993329139	1	8741.29064039409	1	1	1	7	2019-03-29T15:21:48.410	NG_ecoli_LTEE_871_DM25	500	866	162.9	DIA_100X_EMPTY_1x1_100ms	f981a343-314f-42d2-8bd8-08d7488df29f	EPI_100X_YFP_1x1_200ms_25sola	EPI_100X_RFP_1x1_200ms_25sola
22	41	12.169706563572	499	49.4532662814295	208.294589178357	1123.00601202405	592633	1187.64128256513	55.8389255610796	155.026921891991	3	219977	440.835671342685	492.55365895472	769.153252439607	0	NaN	NaN	NaN	NaN	NaN	431.385213346389	0.950620504117341	40.0648454152797	12.5082823817404	10.4283745299632	2.61960858948588	0.0374844241497601	0.0106074367740394	1	1.00636955902045	3422.05191078039	0	8518.05410821643	1	1	1	7	2019-03-29T15:21:48.410	NG_ecoli_LTEE_871_DM25	500	866	162.9	DIA_100X_EMPTY_1x1_100ms	8d6234db-218b-411f-9afe-597dc3cffe83	EPI_100X_YFP_1x1_200ms_25sola	EPI_100X_RFP_1x1_200ms_25sola
23	29	13.0146909049881	379	46.0938402354697	206.620052770449	93.0158311345646	548913	1448.31926121372	55.8389255610796	155.026921891991	4	234785	619.485488126649	492.55365895472	769.153252439607	0	NaN	NaN	NaN	NaN	NaN	314.756831140642	0.976933627801217	28.1912452388352	13.3775329779135	10.7720133786372	3.07418843145901	0.0358778271040901	0.0171635777214722	1	1.01613269147805	2569.19997540885	0	8616.59102902375	1	1	1	7	2019-03-29T15:21:48.410	NG_ecoli_LTEE_871_DM25	500	866	162.9	DIA_100X_EMPTY_1x1_100ms	9b2f7460-4629-4b6d-acb2-b65244e843cb	EPI_100X_YFP_1x1_200ms_25sola	EPI_100X_RFP_1x1_200ms_25sola
24	33	12.4944266061307	412	48.5125632191557	218.667475728155	2019.11165048544	817653	1984.59466019417	55.8389255610796	155.026921891991	4	276927	672.152912621359	492.55365895472	769.153252439607	0	NaN	NaN	NaN	NaN	NaN	348.42025701485	0.955458721034692	31.5130195702453	12.772309564787	10.7849379786896	2.70343694231125	0.0345467476212547	0.0168056153845065	1	1.01842477737548	2878.82459505186	0	8802.67475728155	1	1	1	7	2019-03-29T15:21:48.410	NG_ecoli_LTEE_871_DM25	500	866	162.9	DIA_100X_EMPTY_1x1_100ms	971336ec-56a7-4e45-a54b-206e0691b889	EPI_100X_YFP_1x1_200ms_25sola	EPI_100X_RFP_1x1_200ms_25sola
25	27	11.7938749778115	319	47.4150859296267	216.818181818182	250.880877742947	584407	1831.99686520376	55.8389255610796	155.026921891991	2	156179	489.58934169279	492.55365895472	769.153252439607	0	NaN	NaN	NaN	NaN	NaN	283.003892973972	0.988721618738705	26.0809461254677	13.3010646780988	10.5488291274419	3.08933469434448	0.017571536338098	0.00823089809591592	1	1.0014884205739	2279.40626993041	1	9050.15360501567	1	1	1	7	2019-03-29T15:21:48.410	NG_ecoli_LTEE_871_DM25	500	866	162.9	DIA_100X_EMPTY_1x1_100ms	d060ebf5-d5a4-4e91-aefa-4d79b40d1e66	EPI_100X_YFP_1x1_200ms_25sola	EPI_100X_RFP_1x1_200ms_25sola
26	28	11.2028133640554	314	48.6492508310389	226.652866242038	1923.52229299363	173110	551.305732484076	55.8389255610796	155.026921891991	3	162866	518.68152866242	492.55365895472	769.153252439607	0	NaN	NaN	NaN	NaN	NaN	272.892366434635	0.998028442291173	26.0074987577948	12.3312186186354	10.0884171920167	3.09843643510538	0.00298471997915434	0.00168918995303849	0	1.00012498630201	2078.90447887332	0	8656.79299363057	1	1	1	7	2019-03-29T15:21:48.410	NG_ecoli_LTEE_871_DM25	500	866	162.9	DIA_100X_EMPTY_1x1_100ms	14eaac95-98b8-43d1-9c28-369c2cb97e8e	EPI_100X_YFP_1x1_200ms_25sola	EPI_100X_RFP_1x1_200ms_25sola
27	20	13.0341063220758	261	-40.7530738365641	232.885057471264	1871.74712643678	337520	1293.18007662835	55.8389255610796	155.026921891991	2	616844	2363.38697318008	492.55365895472	769.153252439607	0	NaN	NaN	NaN	NaN	NaN	223.737000752248	0.999824437719343	18.9734841619106	14.2343417861024	11.4221995902336	3.68269312735177	0.00138791193071358	0.000586842264883848	1	1.00000729173171	1944.17994944059	0	8845.00383141763	1	1	1	7	2019-03-29T15:21:48.410	NG_ecoli_LTEE_871_DM25	500	866	162.9	DIA_100X_EMPTY_1x1_100ms	63738437-9c56-48bf-9eb7-d8226f739cfa	EPI_100X_YFP_1x1_200ms_25sola	EPI_100X_RFP_1x1_200ms_25sola
28	43	12.674670013388	545	49.2259917139957	278.882568807339	838.205504587156	946152	1736.05871559633	55.8389255610796	155.026921891991	5	421117	772.691743119266	492.55365895472	769.153252439607	0	NaN	NaN	NaN	NaN	NaN	451.913389830427	0.917844896137626	41.4743841516805	13.2542986563394	10.6684364976911	2.51225809476783	0.0232635220261746	0.00991023412761712	2	1.00342327571191	3707.41651572759	0	8344.7871559633	1	1	1	7	2019-03-29T15:21:48.410	NG_ecoli_LTEE_871_DM25	500	866	162.9	DIA_100X_EMPTY_1x1_100ms	4567decb-f59d-4062-9a97-e8dc92b95cea	EPI_100X_YFP_1x1_200ms_25sola	EPI_100X_RFP_1x1_200ms_25sola
29	27	12.0242938120399	325	45.8322999677362	286.298461538462	1455.71076923077	632549	1946.30461538462	55.8389255610796	155.026921891991	2	134876	415.003076923077	492.55365895472	769.153252439607	0	NaN	NaN	NaN	NaN	NaN	288.013606209484	0.996916009376099	26.0654493093576	12.855125367902	10.5830817113446	3.27967708417882	0.0286223140700325	0.0125863408308139	1	1.00747717411545	2292.86980747957	0	8710.43076923077	1	1	1	7	2019-03-29T15:21:48.410	NG_ecoli_LTEE_871_DM25	500	866	162.9	DIA_100X_EMPTY_1x1_100ms	e7971d41-bd88-417a-b17d-4518405cebf1	EPI_100X_YFP_1x1_200ms_25sola	EPI_100X_RFP_1x1_200ms_25sola
30	26	12.5975987480981	328	38.8945642691057	292.481707317073	505.310975609756	416398	1269.50609756098	55.8389255610796	155.026921891991	2	184901	563.72256097561	492.55365895472	769.153252439607	0	NaN	NaN	NaN	NaN	NaN	274.861316924135	0.994472988659745	25.3257387405288	12.5723371726802	10.3860377651703	3.3020043391278	0.00944720401133175	0.0040903969433543	1	1.00041683741956	2145.61500953448	0	8460.79573170732	1	1	1	7	2019-03-29T15:21:48.410	NG_ecoli_LTEE_871_DM25	500	866	162.9	DIA_100X_EMPTY_1x1_100ms	09de52e4-2122-430b-b471-c664fe0af7f6	EPI_100X_YFP_1x1_200ms_25sola	EPI_100X_RFP_1x1_200ms_25sola
31	23	12.0864506180383	279	23.261882728997	296.362007168459	1117.31182795699	147579	528.956989247312	55.8389255610796	155.026921891991	3	771763	2766.17562724014	492.55365895472	769.153252439607	0	NaN	NaN	NaN	NaN	NaN	245.333522264431	0.99974441912362	21.754324543992	13.5827260140037	10.5561822429535	3.87562479541726	0.0397729727596724	0.0117989287471543	1	1.00416217087845	1903.92239936196	0	8487.68458781362	1	1	1	7	2019-03-29T15:21:48.410	NG_ecoli_LTEE_871_DM25	500	866	162.9	DIA_100X_EMPTY_1x1_100ms	63a4ee96-b59f-4d91-a0c8-4c3ae0c22a72	EPI_100X_YFP_1x1_200ms_25sola	EPI_100X_RFP_1x1_200ms_25sola
32	28	12.3324153108258	346	45.4094260079417	305.447976878613	1010.93641618497	282122	815.381502890173	55.8389255610796	155.026921891991	3	184523	533.303468208092	492.55365895472	769.153252439607	0	NaN	NaN	NaN	NaN	NaN	300.518603191152	0.978789834274851	27.6476173216058	12.5803399983284	10.5622779200601	2.94252576849407	0.0191153297733715	0.00968237545491273	1	1.00509726052065	2422.49434755754	0	8685.04624277457	1	1	1	7	2019-03-29T15:21:48.410	NG_ecoli_LTEE_871_DM25	500	866	162.9	DIA_100X_EMPTY_1x1_100ms	8d9170c8-b5c2-4d8a-a426-7642991998fb	EPI_100X_YFP_1x1_200ms_25sola	EPI_100X_RFP_1x1_200ms_25sola
33	35	12.1837366844215	427	49.3396927170396	315.995316159251	1425.15222482436	645262	1511.15222482436	55.8389255610796	155.026921891991	2	166865	390.784543325527	492.55365895472	769.153252439607	0	NaN	NaN	NaN	NaN	NaN	367.840311587712	0.971179982856357	34.0177563096424	12.4585217425958	10.5149632711595	2.72237165573327	0.00584864313718245	0.00230967555039991	1	1.00026678617376	2954.00391889992	0	8640.90866510539	1	1	1	7	2019-03-29T15:21:48.410	NG_ecoli_LTEE_871_DM25	500	866	162.9	DIA_100X_EMPTY_1x1_100ms	790396ad-2ba7-4248-878d-2d75be3f3a3b	EPI_100X_YFP_1x1_200ms_25sola	EPI_100X_RFP_1x1_200ms_25sola
34	32	12.1027721746005	389	46.2315573087846	309.665809768638	1985.61439588689	1429168	3673.95372750643	55.8389255610796	155.026921891991	3	199081	511.776349614396	492.55365895472	769.153252439607	0	NaN	NaN	NaN	NaN	NaN	336.574328160548	0.957795392216735	32.7316065724889	11.9299055794303	9.90536092939384	2.78344201081757	0.0105873550780686	0.00511261969110321	1	1.00106609682244	2522.30623562593	0	8887.89203084833	1	1	1	7	2019-03-29T15:21:48.410	NG_ecoli_LTEE_871_DM25	500	866	162.9	DIA_100X_EMPTY_1x1_100ms	d02c3507-48da-437e-a08d-c22d4750bf7b	EPI_100X_YFP_1x1_200ms_25sola	EPI_100X_RFP_1x1_200ms_25sola
35	53	12.0596196492759	640	48.7874646051491	329.3140625	1735.796875	3042871	4754.4859375	55.8389255610796	155.026921891991	6	305761	477.7515625	492.55365895472	769.153252439607	0	NaN	NaN	NaN	NaN	NaN	555.616223440362	0.92114414206899	52.7244878527907	12.0490793727971	10.3903684161857	2.03255141148014	0.0121562794961615	0.00571901118365384	2	1.00178327124744	4470.58282007757	0	8789.9859375	1	1	1	7	2019-03-29T15:21:48.410	NG_ecoli_LTEE_871_DM25	500	866	162.9	DIA_100X_EMPTY_1x1_100ms	1b006926-6b3d-424d-846c-2d2bd02e44b1	EPI_100X_YFP_1x1_200ms_25sola	EPI_100X_RFP_1x1_200ms_25sola
36	27	12.8197760009275	347	44.135951382914	332.256484149856	513.207492795389	217758	627.544668587896	55.8389255610796	155.026921891991	2	169624	488.829971181556	492.55365895472	769.153252439607	0	NaN	NaN	NaN	NaN	NaN	294.572699250022	0.992074248496701	26.4744672756447	12.8107586662544	10.743685231249	3.11689327812523	0.0190230321376747	0.00958694699749731	1	1.00445182702485	2400.06864372112	0	8779.91066282421	1	1	1	7	2019-03-29T15:21:48.410	NG_ecoli_LTEE_871_DM25	500	866	162.9	DIA_100X_EMPTY_1x1_100ms	344a2ce5-1a11-41ac-8372-58332efce0e7	EPI_100X_YFP_1x1_200ms_25sola	EPI_100X_RFP_1x1_200ms_25sola
37	29	13.0257539552411	378	46.9901060674748	332.148148148148	1494.10317460317	726612	1922.25396825397	55.8389255610796	155.026921891991	2	160782	425.349206349206	492.55365895472	769.153252439607	0	NaN	NaN	NaN	NaN	NaN	318.424229237643	0.989552243141972	27.8592324007937	13.1849169500774	11.0669817415336	3.20706927685555	0.0307899906313301	0.0154405377977256	0	1.01247070197346	2679.89275422313	0	8517.36772486772	1	1	1	7	2019-03-29T15:21:48.410	NG_ecoli_LTEE_871_DM25	500	866	162.9	DIA_100X_EMPTY_1x1_100ms	ba202f64-da39-4fde-b426-5b5aed8f4a25	EPI_100X_YFP_1x1_200ms_25sola	EPI_100X_RFP_1x1_200ms_25sola
38	24	12.6098798864589	304	29.3324094189355	338.404605263158	315.095394736842	112481	370.003289473684	55.8389255610796	155.026921891991	1	202000	664.473684210526	492.55365895472	769.153252439607	0	NaN	NaN	NaN	NaN	NaN	262.605456786071	0.999910881810424	22.9783513277243	13.9638164349373	10.9370954361865	3.74872972569418	0.00943396430400121	0.0051392386461528	0	1.00096586554001	2158.8016939224	0	8534.08881578947	1	1	1	7	2019-03-29T15:21:48.410	NG_ecoli_LTEE_871_DM25	500	866	162.9	DIA_100X_EMPTY_1x1_100ms	9ea877bd-7c02-4e46-a52d-6ab435a1e630	EPI_100X_YFP_1x1_200ms_25sola	EPI_100X_RFP_1x1_200ms_25sola
39	21	12.235792214998	258	-45.1866397559124	346.558139534884	10.0426356589147	1642467	6366.1511627907	55.8389255610796	155.026921891991	3	124266	481.651162790698	492.55365895472	769.153252439607	0	NaN	NaN	NaN	NaN	NaN	NaN	NaN	NaN	NaN	NaN	NaN	NaN	NaN	NaN	NaN	NaN	0	8520.3023255814	1	1	1	7	2019-03-29T15:21:48.410	NG_ecoli_LTEE_871_DM25	500	866	162.9	DIA_100X_EMPTY_1x1_100ms	00e533f8-22f8-4c11-bc67-550830968f2d	EPI_100X_YFP_1x1_200ms_25sola	EPI_100X_RFP_1x1_200ms_25sola
40	29	11.7567180337815	341	49.0147456552744	351.202346041056	1951.02052785924	581594	1705.55425219941	55.8389255610796	155.026921891991	2	761970	2234.51612903226	492.55365895472	769.153252439607	0	NaN	NaN	NaN	NaN	NaN	296.102044831305	0.994700578882903	27.5914613849666	12.4155133112753	10.3977017620121	2.97572553808954	0.0113413352627147	0.00607696317589159	0	1.00194612971897	2342.82202212316	0	8691.70674486804	1	1	1	7	2019-03-29T15:21:48.410	NG_ecoli_LTEE_871_DM25	500	866	162.9	DIA_100X_EMPTY_1x1_100ms	05341480-e0a7-460a-886b-a03346f3e770	EPI_100X_YFP_1x1_200ms_25sola	EPI_100X_RFP_1x1_200ms_25sola
41	31	13.1476589213926	408	47.1449198102406	361.821078431373	1854.59558823529	846148	2073.89215686275	55.8389255610796	155.026921891991	2	183247	449.134803921569	492.55365895472	769.153252439607	0	NaN	NaN	NaN	NaN	NaN	339.714637504204	0.993091919730549	29.6568103336295	13.300532224432	11.1383067620991	3.14532515312843	0.00728989338188696	0.00298409795019503	1	1.00051865799733	2889.69941803552	0	8470.45588235294	1	1	1	7	2019-03-29T15:21:48.410	NG_ecoli_LTEE_871_DM25	500	866	162.9	DIA_100X_EMPTY_1x1_100ms	0285eab3-7d79-4ebc-b5c8-eec03fd88b0d	EPI_100X_YFP_1x1_200ms_25sola	EPI_100X_RFP_1x1_200ms_25sola
42	25	12.9182967415332	324	23.7390716461552	361.086419753086	723.037037037037	339335	1047.33024691358	55.8389255610796	155.026921891991	2	131693	406.45987654321	492.55365895472	769.153252439607	0	NaN	NaN	NaN	NaN	NaN	277.632231242885	0.996103059894877	24.5252351011584	13.60409816355	10.7809384812587	3.50033466574581	0.0243818758888192	0.0111684406843111	2	1.00526160574433	2238.80462972246	0	8787.44444444445	1	1	1	7	2019-03-29T15:21:48.410	NG_ecoli_LTEE_871_DM25	500	866	162.9	DIA_100X_EMPTY_1x1_100ms	a35ae076-0443-4a5f-814e-90e4be0fbba6	EPI_100X_YFP_1x1_200ms_25sola	EPI_100X_RFP_1x1_200ms_25sola
43	42	12.0174315115962	505	49.5832866376847	384.055445544554	664.342574257426	2052596	4064.54653465347	55.8389255610796	155.026921891991	4	193880	383.920792079208	492.55365895472	769.153252439607	0	NaN	NaN	NaN	NaN	NaN	428.989393998404	0.937646141503076	40.8961761205443	12.4623169926722	10.3276079744011	2.3547896648603	0.0089503457183752	0.00397124478179249	2	1.00051172330061	3425.87941268378	0	8610.71485148515	1	1	1	7	2019-03-29T15:21:48.410	NG_ecoli_LTEE_871_DM25	500	866	162.9	DIA_100X_EMPTY_1x1_100ms	c29c0157-6d46-4a86-80cb-8dc564b7b997	EPI_100X_YFP_1x1_200ms_25sola	EPI_100X_RFP_1x1_200ms_25sola
44	40	10.529878310969	422	40.1690623810925	383.75355450237	1073.52132701422	476074	1128.13744075829	55.8389255610796	155.026921891991	2	195979	464.405213270142	492.55365895472	769.153252439607	0	NaN	NaN	NaN	NaN	NaN	401.653217840297	0.855307363312464	39.4308092358143	13.463967357995	9.86294630857082	2.97155940681966	0.0278843740600198	0.00804471540166965	2	1.00403632594957	3012.58222560137	1	9087.92417061611	1	1	1	7	2019-03-29T15:21:48.410	NG_ecoli_LTEE_871_DM25	500	866	162.9	DIA_100X_EMPTY_1x1_100ms	7d4b8ba6-0404-49b6-86f7-05df59ef9aa6	EPI_100X_YFP_1x1_200ms_25sola	EPI_100X_RFP_1x1_200ms_25sola
45	36	11.8019894036447	425	49.2946871976264	392.814117647059	1390.00705882353	343130	807.364705882353	55.8389255610796	155.026921891991	3	149255	351.188235294118	492.55365895472	769.153252439607	0	NaN	NaN	NaN	NaN	NaN	375.700152778522	0.964325696298884	34.6452018798308	12.3532086236454	10.4749288130194	2.81444597080647	0.0159469653372478	0.00612932843779762	1	1.00188070474816	2985.62417157934	0	8569.93176470588	1	1	1	7	2019-03-29T15:21:48.410	NG_ecoli_LTEE_871_DM25	500	866	162.9	DIA_100X_EMPTY_1x1_100ms	f4b05351-c5ac-45bd-86e1-6f0eda7e2580	EPI_100X_YFP_1x1_200ms_25sola	EPI_100X_RFP_1x1_200ms_25sola
46	24	13.1639151145669	316	18.4185867143672	398.534810126582	162.427215189873	502001	1588.61075949367	55.8389255610796	155.026921891991	2	149963	474.566455696203	492.55365895472	769.153252439607	0	NaN	NaN	NaN	NaN	NaN	261.140770461285	0.999914340256212	22.6937911323468	13.875128930455	11.1046744166071	3.62856050045103	0.00128399767103486	0.000550412636693451	2	1.00001208612121	2197.90336708386	0	8563.52848101266	1	1	1	7	2019-03-29T15:21:48.410	NG_ecoli_LTEE_871_DM25	500	866	162.9	DIA_100X_EMPTY_1x1_100ms	a8f27441-1014-4403-bc0c-0ce0762002e2	EPI_100X_YFP_1x1_200ms_25sola	EPI_100X_RFP_1x1_200ms_25sola
47	34	9.98002311667285	340	49.2070212218528	403.364705882353	1078.04117647059	702843	2067.18529411765	55.8389255610796	155.026921891991	2	127245	374.25	492.55365895472	769.153252439607	0	NaN	NaN	NaN	NaN	NaN	344.892683115421	0.950166155751011	34.2302649337673	11.7511712796686	9.86161784104177	2.43941566603682	0.00770408885312299	0.00368259211056902	1	1.0003614521104	2614.54715611731	2	9338.34411764706	1	1	1	7	2019-03-29T15:21:48.410	NG_ecoli_LTEE_871_DM25	500	866	162.9	DIA_100X_EMPTY_1x1_100ms	5ed09a33-0670-40bf-9b6d-ef7fb8e228af	EPI_100X_YFP_1x1_200ms_25sola	EPI_100X_RFP_1x1_200ms_25sola
48	34	11.1144998800341	378	43.0343657152854	399.759259259259	1234.28306878307	66152	175.005291005291	55.8389255610796	155.026921891991	0	12765166	33770.2804232804	492.55365895472	769.153252439607	2	NaN	NaN	NaN	NaN	NaN	361.466155766172	0.945709578157981	34.2300749745144	12.6961862891332	10.1818204127724	2.63743761111721	0.0341266544832279	0.0190126330673643	1	1.00763947694108	2787.07462381516	1	10002.1560846561	1	1	1	7	2019-03-29T15:21:48.410	NG_ecoli_LTEE_871_DM25	500	866	162.9	DIA_100X_EMPTY_1x1_100ms	1d39635f-fd63-4654-bfcb-a753c12e544d	EPI_100X_YFP_1x1_200ms_25sola	EPI_100X_RFP_1x1_200ms_25sola
49	35	12.3983666019591	434	49.5500536183865	409.285714285714	2002.44930875576	1740580	4010.55299539171	55.8389255610796	155.026921891991	2	258181	594.887096774194	492.55365895472	769.153252439607	0	NaN	NaN	NaN	NaN	NaN	371.826699262373	0.979413204761564	33.501905730622	13.0391021759444	10.6425930238995	3.11416067559614	0.0125724402891956	0.00663396158319834	1	1.0008453051669	2980.26102628218	0	8413.3801843318	1	1	1	7	2019-03-29T15:21:48.410	NG_ecoli_LTEE_871_DM25	500	866	162.9	DIA_100X_EMPTY_1x1_100ms	caeed397-28fb-4e11-88d9-fcab8c3fc195	EPI_100X_YFP_1x1_200ms_25sola	EPI_100X_RFP_1x1_200ms_25sola
50	14	5.06211083973076	71	-49.9996079253765	413.281690140845	1255.08450704225	18360	258.591549295775	55.8389255610796	155.026921891991	0	2953978	41605.323943662	492.55365895472	769.153252439607	1	NaN	NaN	NaN	NaN	NaN	141.185453228772	0.999543579531933	NaN	NaN	NaN	NaN	NaN	NaN	NaN	NaN	NaN	2	10970.8169014085	1	1	1	7	2019-03-29T15:21:48.410	NG_ecoli_LTEE_871_DM25	500	866	162.9	DIA_100X_EMPTY_1x1_100ms	3be1c4b5-25b0-4601-ad49-226d13868c54	EPI_100X_YFP_1x1_200ms_25sola	EPI_100X_RFP_1x1_200ms_25sola
51	28	11.2946611033712	316	43.0573113342099	419.930379746835	1081.81329113924	547557	1732.7753164557	55.8389255610796	155.026921891991	2	110362	349.246835443038	492.55365895472	769.153252439607	0	NaN	NaN	NaN	NaN	NaN	304.314230381158	0.991743358137946	27.5344833107355	13.1985747296449	10.7150299383038	3.13256977321217	0.0140573155137686	0.00639381287151654	1	1.00126218724987	2482.86776613151	1	9250.58544303797	1	1	1	7	2019-03-29T15:21:48.410	NG_ecoli_LTEE_871_DM25	500	866	162.9	DIA_100X_EMPTY_1x1_100ms	aa41d699-fdeb-4536-a402-87a4e81727de	EPI_100X_YFP_1x1_200ms_25sola	EPI_100X_RFP_1x1_200ms_25sola
52	34	11.9289892857136	406	49.018953391757	424.28078817734	1681.81773399015	1795399	4422.16502463054	55.8389255610796	155.026921891991	2	175071	431.209359605911	492.55365895472	769.153252439607	0	NaN	NaN	NaN	NaN	NaN	351.8212441734	0.9578156541326	32.9120162525993	12.6064301375423	10.3492049109118	2.83771585358344	0.0214394162441694	0.00618827195852018	1	1.00198874856031	2768.58806271905	0	8778.45812807882	1	1	1	7	2019-03-29T15:21:48.410	NG_ecoli_LTEE_871_DM25	500	866	162.9	DIA_100X_EMPTY_1x1_100ms	ca934ce7-2625-4d1c-b1bd-4092d4298ed6	EPI_100X_YFP_1x1_200ms_25sola	EPI_100X_RFP_1x1_200ms_25sola
53	27	12.2292460681707	331	43.7125071609787	424.350453172205	90.2809667673716	976229	2949.33232628399	55.8389255610796	155.026921891991	3	194581	587.858006042296	492.55365895472	769.153252439607	0	NaN	NaN	NaN	NaN	NaN	283.244149337592	0.992598583936982	26.1601076752192	12.5559280788095	10.5262952506163	2.96949450042307	0.0205741725900951	0.0103223444965987	1	1.00490342870418	2276.56735110507	0	8878.84290030212	1	1	1	7	2019-03-29T15:21:48.410	NG_ecoli_LTEE_871_DM25	500	866	162.9	DIA_100X_EMPTY_1x1_100ms	3f7797a5-09ae-46c0-af8e-77aec604b5e7	EPI_100X_YFP_1x1_200ms_25sola	EPI_100X_RFP_1x1_200ms_25sola
54	25	11.1202271416483	278	26.4920989818006	423.241007194245	1266.57913669065	451404	1623.75539568345	55.8389255610796	155.026921891991	3	2781907	10006.8597122302	492.55365895472	769.153252439607	1	NaN	NaN	NaN	NaN	NaN	250.18759921005	0.933702958144117	23.8860998849374	12.7577055605036	9.69514951874665	3.17971310501293	0.106226567575749	0.0533219555228459	0	1.12272085561533	1763.37284157062	3	8317.94964028777	1	1	1	7	2019-03-29T15:21:48.410	NG_ecoli_LTEE_871_DM25	500	866	162.9	DIA_100X_EMPTY_1x1_100ms	777eef1e-15a4-4658-82f8-f3cd9d4cd1a3	EPI_100X_YFP_1x1_200ms_25sola	EPI_100X_RFP_1x1_200ms_25sola
55	22	10.7275487482217	236	8.81967311599811	433.220338983051	1284.1186440678	341474	1446.92372881356	55.8389255610796	155.026921891991	2	398917	1690.32627118644	492.55365895472	769.153252439607	0	NaN	NaN	NaN	NaN	NaN	237.363883802387	0.991467247701833	22.5823839611333	12.5043902634007	10.1769714904476	3.08534928673168	0.0137552928418449	0.00544786633847902	1	1.00077475293925	1836.94766970538	2	8163.91101694915	1	1	1	7	2019-03-29T15:21:48.410	NG_ecoli_LTEE_871_DM25	500	866	162.9	DIA_100X_EMPTY_1x1_100ms	62b339b6-ba86-4185-8294-b93024c15231	EPI_100X_YFP_1x1_200ms_25sola	EPI_100X_RFP_1x1_200ms_25sola
56	23	9.38833352254599	216	-21.9820786865188	440.486111111111	1269.13888888889	504713	2336.63425925926	55.8389255610796	155.026921891991	2	434215	2010.25462962963	492.55365895472	769.153252439607	0	NaN	NaN	NaN	NaN	NaN	241.069814105273	0.927335715495876	24.5992548429611	12.7188966880884	9.22442172420349	2.91092117265257	0.0832659777308561	0.0396958451584794	1	1.07056843459983	1643.95578543405	2	8256.84259259259	1	1	1	7	2019-03-29T15:21:48.410	NG_ecoli_LTEE_871_DM25	500	866	162.9	DIA_100X_EMPTY_1x1_100ms	29ad195b-bbde-4851-b7ff-132a2367bfb8	EPI_100X_YFP_1x1_200ms_25sola	EPI_100X_RFP_1x1_200ms_25sola
57	38	11.5501383525111	439	49.3314982869167	440.915717539863	1094.46469248292	555504	1265.38496583144	55.8389255610796	155.026921891991	3	153960	350.706150341686	492.55365895472	769.153252439607	0	NaN	NaN	NaN	NaN	NaN	389.103612568538	0.928294968338583	37.4125629664594	12.3549544725273	10.1112406505304	2.57854909367371	0.0175316534876575	0.00670320636642463	2	1.00480200953314	3004.11280061905	0	8908.71753986333	1	1	1	7	2019-03-29T15:21:48.410	NG_ecoli_LTEE_871_DM25	500	866	162.9	DIA_100X_EMPTY_1x1_100ms	72ed72e5-8956-4866-af3d-ac0e3745eee9	EPI_100X_YFP_1x1_200ms_25sola	EPI_100X_RFP_1x1_200ms_25sola
58	40	12.2886582834192	492	49.5144827453687	466.343495934959	803.697154471545	1211959	2463.33130081301	55.8389255610796	155.026921891991	3	229323	466.103658536585	492.55365895472	769.153252439607	0	NaN	NaN	NaN	NaN	NaN	420.801120482145	0.910795487076345	39.0843657560166	12.8470306219051	10.544017944935	2.54288194861643	0.0155879023943458	0.00593693323772007	1	1.00351678253275	3412.75587479698	0	8640.7743902439	1	1	1	7	2019-03-29T15:21:48.410	NG_ecoli_LTEE_871_DM25	500	866	162.9	DIA_100X_EMPTY_1x1_100ms	46bab64b-338f-4634-a8d8-6d10122296ac	EPI_100X_YFP_1x1_200ms_25sola	EPI_100X_RFP_1x1_200ms_25sola
59	31	12.9563672191338	402	47.076001422635	466.796019900498	1163.82835820896	459061	1141.94278606965	55.8389255610796	155.026921891991	2	165322	411.248756218905	492.55365895472	769.153252439607	0	NaN	NaN	NaN	NaN	NaN	343.467330659352	0.966816903227349	30.1006962317858	13.0752533745335	10.9982881288385	3.05637874961254	0.0313564691393887	0.0168900766009349	0	1.01672083464145	2859.67453650644	0	8510.03980099502	1	1	1	7	2019-03-29T15:21:48.410	NG_ecoli_LTEE_871_DM25	500	866	162.9	DIA_100X_EMPTY_1x1_100ms	930692a5-5e6f-47eb-b10b-1b4181dcc4b3	EPI_100X_YFP_1x1_200ms_25sola	EPI_100X_RFP_1x1_200ms_25sola
60	39	11.991364418232	468	49.53269683344	480.00641025641	477.92094017094	65753	140.497863247863	55.8389255610796	155.026921891991	0	13977303	29866.0320512821	492.55365895472	769.153252439607	2	NaN	NaN	NaN	NaN	NaN	410.081763807238	0.922066815322545	38.3699513993019	12.5907190692719	10.4410125633508	2.5098696729871	0.0248936380828442	0.0126248082474343	1	1.00583293816769	3285.23444105098	0	9756.57264957265	1	1	1	7	2019-03-29T15:21:48.410	NG_ecoli_LTEE_871_DM25	500	866	162.9	DIA_100X_EMPTY_1x1_100ms	c48dfaac-9f31-41d3-a27f-1f17e1affd7a	EPI_100X_YFP_1x1_200ms_25sola	EPI_100X_RFP_1x1_200ms_25sola
61	20	10.5353741542077	211	-38.2782156220659	493.388625592417	268.336492890995	682465	3234.43127962085	55.8389255610796	155.026921891991	1	97226	460.78672985782	492.55365895472	769.153252439607	0	NaN	NaN	NaN	NaN	NaN	195.22535063801	0.999865758767674	18.8959871910235	13.0126996915293	9.98337806477491	3.46712041332995	0.00196080560674402	0.00109793373657623	0	1.00002866477313	1479.15778310226	0	8732.07582938389	1	1	1	7	2019-03-29T15:21:48.410	NG_ecoli_LTEE_871_DM25	500	866	162.9	DIA_100X_EMPTY_1x1_100ms	bc615a5e-2295-48f4-806c-4226a71fc4b4	EPI_100X_YFP_1x1_200ms_25sola	EPI_100X_RFP_1x1_200ms_25sola
62	22	12.107634257594	267	-4.08412938205727	494.685393258427	1991.81647940075	511134	1914.3595505618	55.8389255610796	155.026921891991	2	146916	550.247191011236	492.55365895472	769.153252439607	0	NaN	NaN	NaN	NaN	NaN	239.17587087663	0.999970639541444	21.808081597081	13.3156610224566	10.6283233806388	3.42443452754459	0.00620531037686222	0.00276974879168812	1	1.00025182154999	1934.80350136566	0	8865.91760299625	1	1	1	7	2019-03-29T15:21:48.410	NG_ecoli_LTEE_871_DM25	500	866	162.9	DIA_100X_EMPTY_1x1_100ms	c51ee295-dbe3-4c7f-a4eb-0af19bf71cca	EPI_100X_YFP_1x1_200ms_25sola	EPI_100X_RFP_1x1_200ms_25sola
63	30	12.7934953548376	384	44.7825075753206	498.955729166667	1208.25520833333	238643	621.466145833333	55.8389255610796	155.026921891991	4	322996	841.135416666667	492.55365895472	769.153252439607	0	NaN	NaN	NaN	NaN	NaN	319.717393090754	0.978362552288368	29.1966302213182	12.9842927170745	10.4883322503705	3.18784122785502	0.0115993752580724	0.00208827791844063	1	1.00006430496062	2522.52502799195	0	8358.171875	1	1	1	7	2019-03-29T15:21:48.410	NG_ecoli_LTEE_871_DM25	500	866	162.9	DIA_100X_EMPTY_1x1_100ms	aaa6ff72-17ac-4f05-aed3-06e5bcb37d56	EPI_100X_YFP_1x1_200ms_25sola	EPI_100X_RFP_1x1_200ms_25sola
64	36	12.9870685568151	468	49.3987667196411	525.226495726496	273.239316239316	614098	1312.17521367521	55.8389255610796	155.026921891991	5	194963	416.587606837607	492.55365895472	769.153252439607	0	NaN	NaN	NaN	NaN	NaN	400.951273237522	0.960835059575332	35.1660153879506	13.6171644891696	11.131378947488	2.87943264173506	0.00420738689714015	0.00223706040662528	1	1.00010268329469	3422.24406270529	0	8491.37393162393	1	1	1	7	2019-03-29T15:21:48.410	NG_ecoli_LTEE_871_DM25	500	866	162.9	DIA_100X_EMPTY_1x1_100ms	10bd709e-e594-4c34-93d1-fbc25d707df8	EPI_100X_YFP_1x1_200ms_25sola	EPI_100X_RFP_1x1_200ms_25sola
65	34	12.6121177879331	429	48.8029049826305	535.361305361305	1258.47785547786	3231406	7532.41491841492	55.8389255610796	155.026921891991	2	153939	358.832167832168	492.55365895472	769.153252439607	0	NaN	NaN	NaN	NaN	NaN	369.114078520433	0.972619795994121	32.8867327222117	12.7583457034701	10.9301561300602	2.79629401862465	0.0300276344478831	0.0106417559513	1	1.00686364144126	3085.76849937997	0	8576.26107226107	1	1	1	7	2019-03-29T15:21:48.410	NG_ecoli_LTEE_871_DM25	500	866	162.9	DIA_100X_EMPTY_1x1_100ms	cc6ea9f6-931f-4119-a78f-65216457e91a	EPI_100X_YFP_1x1_200ms_25sola	EPI_100X_RFP_1x1_200ms_25sola
66	31	12.8411654355264	399	48.1241577584755	543.335839598997	1399.19298245614	542576	1359.83959899749	55.8389255610796	155.026921891991	5	208555	522.694235588972	492.55365895472	769.153252439607	0	NaN	NaN	NaN	NaN	NaN	339.013992307601	0.964500604385966	30.1881460049035	12.9223698349971	10.9620098858915	2.87296151229247	0.0229845967253453	0.0103354845247577	1	1.00696874465915	2849.09350023414	0	8402.0626566416	1	1	1	7	2019-03-29T15:21:48.410	NG_ecoli_LTEE_871_DM25	500	866	162.9	DIA_100X_EMPTY_1x1_100ms	333de285-567d-4a5a-8f10-0cb6681ef8a6	EPI_100X_YFP_1x1_200ms_25sola	EPI_100X_RFP_1x1_200ms_25sola
67	30	12.2267730642617	369	47.4946080213677	543.119241192412	1295.45257452575	4792842	12988.7317073171	55.8389255610796	155.026921891991	2	170776	462.807588075881	492.55365895472	769.153252439607	0	NaN	NaN	NaN	NaN	NaN	328.310209121107	0.971397684126067	29.7969441952542	12.7278875272443	10.6658151249276	2.91054047069195	0.0262084332451061	0.0161161140695578	0	1.01523376469776	2662.25537273911	0	8592.52032520325	1	1	1	7	2019-03-29T15:21:48.410	NG_ecoli_LTEE_871_DM25	500	866	162.9	DIA_100X_EMPTY_1x1_100ms	caed5d51-7438-4bcb-94da-e8a2bad064cf	EPI_100X_YFP_1x1_200ms_25sola	EPI_100X_RFP_1x1_200ms_25sola
68	28	11.1701407826157	313	26.340980659916	573.670926517572	1442.75079872204	870803	2782.11821086262	55.8389255610796	155.026921891991	2	131017	418.584664536741	492.55365895472	769.153252439607	0	NaN	NaN	NaN	NaN	NaN	303.457767713005	0.879004503520845	28.3987412823984	13.2302337778219	10.1617348006648	2.88173405791782	0.0648113359230084	0.0258926670257367	1	1.01123377418048	2303.16305677741	1	8829.75399361022	1	1	1	7	2019-03-29T15:21:48.410	NG_ecoli_LTEE_871_DM25	500	866	162.9	DIA_100X_EMPTY_1x1_100ms	d9901a51-27e2-44a7-a03e-bec4e3f2d02e	EPI_100X_YFP_1x1_200ms_25sola	EPI_100X_RFP_1x1_200ms_25sola
69	37	13.4807423959836	499	49.6054470572937	568.97995991984	349.889779559118	91885	184.138276553106	55.8389255610796	155.026921891991	0	8952711	17941.3046092184	492.55365895472	769.153252439607	3	NaN	NaN	NaN	NaN	NaN	432.062909526042	0.946197582584605	36.808331346035	13.426390756221	11.3650865652669	2.85070827029103	0.0288694705439554	0.0105253790154093	2	1.00404953286913	3734.06184922542	0	9513.88977955912	1	1	1	7	2019-03-29T15:21:48.410	NG_ecoli_LTEE_871_DM25	500	866	162.9	DIA_100X_EMPTY_1x1_100ms	692f3d41-4674-45e6-a209-a0c8a6f81c60	EPI_100X_YFP_1x1_200ms_25sola	EPI_100X_RFP_1x1_200ms_25sola
70	26	12.0581821065924	315	37.6859802730698	576.939682539683	153.809523809524	6843857	21726.5301587302	55.8389255610796	155.026921891991	2	1121853	3561.4380952381	492.55365895472	769.153252439607	0	NaN	NaN	NaN	NaN	NaN	282.800959517985	0.986406749466151	25.8982883265584	12.7084578333229	10.3958221396475	3.23461428369049	0.0269729793380393	0.0112405359921563	1	1.00574218282457	2198.25780689158	1	8936.96190476191	1	1	1	7	2019-03-29T15:21:48.410	NG_ecoli_LTEE_871_DM25	500	866	162.9	DIA_100X_EMPTY_1x1_100ms	0d5026f0-1a01-42a7-b4d7-615097fc5832	EPI_100X_YFP_1x1_200ms_25sola	EPI_100X_RFP_1x1_200ms_25sola
71	29	11.4952084308707	334	45.9632234039121	580.101796407186	1141.54191616766	1264639	3786.34431137725	55.8389255610796	155.026921891991	2	106431	318.655688622754	492.55365895472	769.153252439607	0	NaN	NaN	NaN	NaN	NaN	307.388562310668	0.973820508817099	29.675781015979	11.9683636611987	10.1111411198269	2.6589167434128	0.0250625878117077	0.0123394063915717	0	1.00914574511321	2382.82628780244	1	8532.05389221557	1	1	1	7	2019-03-29T15:21:48.410	NG_ecoli_LTEE_871_DM25	500	866	162.9	DIA_100X_EMPTY_1x1_100ms	32c0ba4a-0139-48b2-b8a9-a17ff38c3995	EPI_100X_YFP_1x1_200ms_25sola	EPI_100X_RFP_1x1_200ms_25sola
72	39	12.0482531826705	471	44.2005787218164	596.494692144374	168.254777070064	3952958	8392.69214437367	55.8389255610796	155.026921891991	4	2421377	5140.92781316348	492.55365895472	769.153252439607	1	NaN	NaN	NaN	NaN	NaN	412.514779658134	0.891720627169556	37.7527544985149	14.0578271055112	10.7183113665422	2.63635227023145	0.0116612498069227	0.00427474278232068	2	1.00102415069009	3406.36564112959	1	9125.19108280255	1	1	1	7	2019-03-29T15:21:48.410	NG_ecoli_LTEE_871_DM25	500	866	162.9	DIA_100X_EMPTY_1x1_100ms	432c89e4-3639-46ec-95c7-b0c138f774b0	EPI_100X_YFP_1x1_200ms_25sola	EPI_100X_RFP_1x1_200ms_25sola
73	28	12.3562447757444	346	46.1034302054236	589.728323699422	1693.79190751445	1509695	4363.28034682081	55.8389255610796	155.026921891991	3	127556	368.658959537572	492.55365895472	769.153252439607	0	NaN	NaN	NaN	NaN	NaN	306.861894093604	0.980594961128494	27.788846139499	12.9659731261242	10.7625052422325	2.8621977090713	0.00543010834319886	0.00226827455002589	1	1.00019380404886	2528.05866372968	0	8826.90462427746	1	1	1	7	2019-03-29T15:21:48.410	NG_ecoli_LTEE_871_DM25	500	866	162.9	DIA_100X_EMPTY_1x1_100ms	ca016b1e-ef70-41ac-879e-f01997ee09b9	EPI_100X_YFP_1x1_200ms_25sola	EPI_100X_RFP_1x1_200ms_25sola
74	29	11.8798999225871	345	43.3040767123335	596.411594202899	1127.13043478261	1668714	4836.85217391304	55.8389255610796	155.026921891991	2	104710	303.507246376812	492.55365895472	769.153252439607	0	NaN	NaN	NaN	NaN	NaN	315.945871237808	0.972055656433507	29.2891744856282	12.7800633798612	10.4199755932283	2.93899694374728	0.0227418876966437	0.011714877701387	1	1.00840020900209	2497.64330697006	1	9017.4	1	1	1	7	2019-03-29T15:21:48.410	NG_ecoli_LTEE_871_DM25	500	866	162.9	DIA_100X_EMPTY_1x1_100ms	49cf4f22-7852-422f-9023-99fd0544aa86	EPI_100X_YFP_1x1_200ms_25sola	EPI_100X_RFP_1x1_200ms_25sola
75	29	11.3312333913616	330	46.6602636679521	598.681818181818	1230.34242424242	798611	2420.03333333333	55.8389255610796	155.026921891991	2	103918	314.90303030303	492.55365895472	769.153252439607	0	NaN	NaN	NaN	NaN	NaN	299.426608869035	0.9727506191619	28.2295238318944	12.5343930713097	10.3272840073777	2.75681641648791	0.0110690460102191	0.00410161350229167	1	1.00094043859871	2364.64350307534	1	8665.78181818182	1	1	1	7	2019-03-29T15:21:48.410	NG_ecoli_LTEE_871_DM25	500	866	162.9	DIA_100X_EMPTY_1x1_100ms	2d069e59-06a7-4fd9-8ac3-b2efb7f25804	EPI_100X_YFP_1x1_200ms_25sola	EPI_100X_RFP_1x1_200ms_25sola
76	30	10.1637884029358	305	27.8341732482739	596.901639344262	1447.66885245902	1341634	4398.8	55.8389255610796	155.026921891991	3	98931	324.363934426229	492.55365895472	769.153252439607	0	NaN	NaN	NaN	NaN	NaN	294.256522368121	0.969538030538228	29.0852290154346	11.6925828311632	9.75789303134267	2.79336238242626	0.0385357036650138	0.0161073730435089	1	1.01519073430569	2175.07619356605	1	8819.26229508197	1	1	1	7	2019-03-29T15:21:48.410	NG_ecoli_LTEE_871_DM25	500	866	162.9	DIA_100X_EMPTY_1x1_100ms	82f8a039-9779-4207-b26b-dd8b4224da3c	EPI_100X_YFP_1x1_200ms_25sola	EPI_100X_RFP_1x1_200ms_25sola
77	26	11.389318704276	296	42.8265681714341	618.614864864865	1227.72635135135	1950230	6588.61486486487	55.8389255610796	155.026921891991	2	93279	315.131756756757	492.55365895472	769.153252439607	0	NaN	NaN	NaN	NaN	NaN	280.392583054814	0.989796305496103	25.8899971728313	13.5746365216029	10.4759998618652	3.20849875593809	0.0193758931801583	0.00844642631372128	1	1.00131753119913	2231.58201391559	2	8781.83783783784	1	1	1	7	2019-03-29T15:21:48.410	NG_ecoli_LTEE_871_DM25	500	866	162.9	DIA_100X_EMPTY_1x1_100ms	289b9d22-5320-46e7-b693-ad8d5c13307a	EPI_100X_YFP_1x1_200ms_25sola	EPI_100X_RFP_1x1_200ms_25sola
78	45	13.0063435991167	585	49.3301647450319	628.507692307692	295.28547008547	725957	1240.95213675214	55.8389255610796	155.026921891991	5	299155	511.376068376068	492.55365895472	769.153252439607	0	NaN	NaN	NaN	NaN	NaN	490.19143866207	0.933329286082765	42.8951543587137	13.5702570694021	11.2592786458441	2.47880227036615	0.00986402951870007	0.00539267107178797	0	1.00308440940054	4270.89850474181	0	8136.50769230769	1	1	1	7	2019-03-29T15:21:48.410	NG_ecoli_LTEE_871_DM25	500	866	162.9	DIA_100X_EMPTY_1x1_100ms	cfbfb682-1655-4bd2-a6f4-4434ac808cce	EPI_100X_YFP_1x1_200ms_25sola	EPI_100X_RFP_1x1_200ms_25sola
79	24	11.2506169800428	270	41.1195557464727	620.27037037037	499.140740740741	1257865	4658.75925925926	55.8389255610796	155.026921891991	2	144409	534.848148148148	492.55365895472	769.153252439607	0	NaN	NaN	NaN	NaN	NaN	233.501924638977	0.999712548077847	22.0990672671748	12.8291009176742	10.1903439725021	3.30924419356018	0.00819103517764231	0.00355846700577544	1	1.00034263084756	1802.35988487266	0	8739.15925925926	1	1	1	7	2019-03-29T15:21:48.410	NG_ecoli_LTEE_871_DM25	500	866	162.9	DIA_100X_EMPTY_1x1_100ms	23a22b77-ccd9-4cfe-9200-ffb39e062e77	EPI_100X_YFP_1x1_200ms_25sola	EPI_100X_RFP_1x1_200ms_25sola
80	27	10.5563468182784	285	47.2228800127402	638.782456140351	1212.69122807018	6145253	21562.2912280702	55.8389255610796	155.026921891991	1	113818	399.361403508772	492.55365895472	769.153252439607	0	NaN	NaN	NaN	NaN	NaN	276.43482849104	0.986932641000116	26.8647551338275	11.7861065759048	9.89919562953878	2.94982629393306	0.0189303641716398	0.00758553236970552	1	1.00293428261102	2067.62884208829	1	8873.7649122807	1	1	1	7	2019-03-29T15:21:48.410	NG_ecoli_LTEE_871_DM25	500	866	162.9	DIA_100X_EMPTY_1x1_100ms	eccd4ca0-8b30-48b0-a1b1-a6f254cb7bbe	EPI_100X_YFP_1x1_200ms_25sola	EPI_100X_RFP_1x1_200ms_25sola
81	34	12.4391263150804	424	47.8947815747442	668.323113207547	933.400943396226	515313	1215.3608490566	55.8389255610796	155.026921891991	4	147002	346.702830188679	492.55365895472	769.153252439607	0	NaN	NaN	NaN	NaN	NaN	363.895474268659	0.973200101922255	34.3364408095492	12.1705932453557	10.3892519025165	2.52046698631074	0.00965642655353551	0.00532454706093845	1	1.00062265338788	2910.80900722472	0	8534.30660377358	1	1	1	7	2019-03-29T15:21:48.410	NG_ecoli_LTEE_871_DM25	500	866	162.9	DIA_100X_EMPTY_1x1_100ms	81fb76d0-e53a-4544-8c5f-d6420a7d0ae8	EPI_100X_YFP_1x1_200ms_25sola	EPI_100X_RFP_1x1_200ms_25sola
82	26	13.2406688612511	345	42.8258594615922	678.373913043478	1181.56811594203	2125033	6159.51594202899	55.8389255610796	155.026921891991	2	112134	325.026086956522	492.55365895472	769.153252439607	0	NaN	NaN	NaN	NaN	NaN	293.526024945145	0.996602444581665	25.267317994325	13.6514381345767	11.0898432093094	3.58372111072228	0.0359737127621598	0.00741997013779754	0	1.0020201995506	2440.61816617366	0	8479.0347826087	1	1	1	7	2019-03-29T15:21:48.410	NG_ecoli_LTEE_871_DM25	500	866	162.9	DIA_100X_EMPTY_1x1_100ms	05d45a0f-a1de-47cf-994d-cb8f0ee50efd	EPI_100X_YFP_1x1_200ms_25sola	EPI_100X_RFP_1x1_200ms_25sola
83	40	13.0814935000089	523	49.5637701493536	727.623326959847	116.304015296367	869807	1663.11089866157	55.8389255610796	155.026921891991	3	216946	414.810707456979	492.55365895472	769.153252439607	0	NaN	NaN	NaN	NaN	NaN	432.788283263978	0.921546626659181	38.6551066093213	13.3165829647857	10.9870098918041	2.56757166315391	0.0234090379241131	0.0115650392103228	1	1.00432950800035	3664.84648817261	0	8804.03824091778	1	1	1	7	2019-03-29T15:21:48.410	NG_ecoli_LTEE_871_DM25	500	866	162.9	DIA_100X_EMPTY_1x1_100ms	22c1142f-e2ca-4a2e-9726-3d42b73fa355	EPI_100X_YFP_1x1_200ms_25sola	EPI_100X_RFP_1x1_200ms_25sola
84	31	12.7892551207008	399	44.755158150531	738.057644110276	349.085213032581	2081819	5217.59147869674	55.8389255610796	155.026921891991	2	183583	460.107769423559	492.55365895472	769.153252439607	0	NaN	NaN	NaN	NaN	NaN	330.555684657991	0.983903964574908	30.2814134034296	12.7406310465371	10.4916651734439	3.13136333367789	0.00447312030437411	0.00202950019502649	1	1.00009041634249	2617.91094082821	0	8626.9649122807	1	1	1	7	2019-03-29T15:21:48.410	NG_ecoli_LTEE_871_DM25	500	866	162.9	DIA_100X_EMPTY_1x1_100ms	974a3375-6fa2-4e6b-a99b-c2779c89e088	EPI_100X_YFP_1x1_200ms_25sola	EPI_100X_RFP_1x1_200ms_25sola
85	34	11.4721549844401	390	46.6197307517796	740.2	982.079487179487	2285982	5861.49230769231	55.8389255610796	155.026921891991	3	129046	330.887179487179	492.55365895472	769.153252439607	0	NaN	NaN	NaN	NaN	NaN	354.549246894173	0.974399089105096	33.3594869950944	12.1026367799629	10.2891764376676	2.82821638059248	0.0122740812599161	0.00536151488499311	1	1.00050499316032	2773.77017320174	1	8489.24102564103	1	1	1	7	2019-03-29T15:21:48.410	NG_ecoli_LTEE_871_DM25	500	866	162.9	DIA_100X_EMPTY_1x1_100ms	d46c49a7-c4ca-43a4-8c91-f81ab785afc3	EPI_100X_YFP_1x1_200ms_25sola	EPI_100X_RFP_1x1_200ms_25sola
86	21	13.0573009542929	274	-22.8445803195277	739.817518248175	1098.44525547445	749543	2735.55839416058	55.8389255610796	155.026921891991	2	400646	1462.21167883212	492.55365895472	769.153252439607	0	NaN	NaN	NaN	NaN	NaN	245.373757494665	0.997558833487995	20.1771328502052	16.1684772627488	11.6324613903397	4.46765895943067	0.0215973542220189	0.00953618172137801	1	1.00248238457406	2144.33470412047	1	8906.03649635037	1	1	1	7	2019-03-29T15:21:48.410	NG_ecoli_LTEE_871_DM25	500	866	162.9	DIA_100X_EMPTY_1x1_100ms	48b760cd-94b9-4dd4-a4fa-95057bfe5ca4	EPI_100X_YFP_1x1_200ms_25sola	EPI_100X_RFP_1x1_200ms_25sola
87	32	11.0629302384591	354	49.0250847879536	758.206214689265	1087.17514124294	618653	1747.60734463277	55.8389255610796	155.026921891991	2	175146	494.762711864407	492.55365895472	769.153252439607	0	NaN	NaN	NaN	NaN	NaN	328.021294727276	0.962899255606428	31.3445343351234	12.1162195533986	10.1175880197045	2.83604202583221	0.0221309571997212	0.00964909780469848	1	1.00685815754473	2520.02985633816	1	8888.78813559322	1	1	1	7	2019-03-29T15:21:48.410	NG_ecoli_LTEE_871_DM25	500	866	162.9	DIA_100X_EMPTY_1x1_100ms	7c410773-29dc-41ed-8ce1-12689703d09b	EPI_100X_YFP_1x1_200ms_25sola	EPI_100X_RFP_1x1_200ms_25sola
88	30	11.0804341302565	333	23.7387793420169	763.492492492492	963.087087087087	1905072	5720.93693693694	55.8389255610796	155.026921891991	2	106289	319.186186186186	492.55365895472	769.153252439607	0	NaN	NaN	NaN	NaN	NaN	325.404134613143	0.914068379650617	31.9465823384883	12.2079551796857	9.86745616066519	2.49848808628081	0.0457186033426848	0.0185738287438358	1	1.01232231037506	2443.00691614555	1	8872.07207207207	1	1	1	7	2019-03-29T15:21:48.410	NG_ecoli_LTEE_871_DM25	500	866	162.9	DIA_100X_EMPTY_1x1_100ms	b0a699fa-ca75-4ef0-82b9-e8d38abe3114	EPI_100X_YFP_1x1_200ms_25sola	EPI_100X_RFP_1x1_200ms_25sola
89	26	12.1473663165944	316	43.7432400975264	765.784810126582	729.094936708861	41248	130.53164556962	55.8389255610796	155.026921891991	0	7628301	24140.1930379747	492.55365895472	769.153252439607	2	NaN	NaN	NaN	NaN	NaN	274.886921873679	0.999156877860095	25.2234365812575	12.9451312847946	10.3832707356066	3.48446766317908	0.0358081887431696	0.00350281166774976	1	1.00016023713455	2135.80940420234	0	9635.05696202532	1	1	1	7	2019-03-29T15:21:48.410	NG_ecoli_LTEE_871_DM25	500	866	162.9	DIA_100X_EMPTY_1x1_100ms	d462896f-a75d-49de-9fc7-40a4145c7df2	EPI_100X_YFP_1x1_200ms_25sola	EPI_100X_RFP_1x1_200ms_25sola
90	34	14.6737053618391	500	47.4987628060914	769.146	1952.798	8338282	16676.564	55.8389255610796	155.026921891991	2	785473	1570.946	492.55365895472	769.153252439607	2	NaN	NaN	NaN	NaN	NaN	404.79799999902	0.963590820961923	33.4537893278846	13.4746880984809	11.5027828087763	3.13446374675017	0.0637833795142417	0.0243368217944735	2	1.03004295037137	3476.49043139551	1	8556.956	1	1	1	7	2019-03-29T15:21:48.410	NG_ecoli_LTEE_871_DM25	500	866	162.9	DIA_100X_EMPTY_1x1_100ms	096aad7c-4374-4502-8aab-af7e08f74b11	EPI_100X_YFP_1x1_200ms_25sola	EPI_100X_RFP_1x1_200ms_25sola
91	18	10.3968869259313	188	-49.6137469295339	769.952127659574	1975.89361702128	4382805	23312.7925531915	55.8389255610796	155.026921891991	1	184358	980.627659574468	492.55365895472	769.153252439607	0	NaN	NaN	NaN	NaN	NaN	199.351663779954	0.999437112524519	18.2095810833803	13.624900865754	10.1958137970327	3.75676016060642	0.0461757448683733	0.0230719979204686	0	1.01282100225402	1486.73521114243	1	9362.47872340426	1	1	1	7	2019-03-29T15:21:48.410	NG_ecoli_LTEE_871_DM25	500	866	162.9	DIA_100X_EMPTY_1x1_100ms	8b76e004-c6e8-4db0-a292-65c634e2fc62	EPI_100X_YFP_1x1_200ms_25sola	EPI_100X_RFP_1x1_200ms_25sola
92	27	11.5930541086536	314	44.5953078228441	794.974522292994	1232.45859872611	1444404	4600.0127388535	55.8389255610796	155.026921891991	2	97223	309.627388535032	492.55365895472	769.153252439607	0	NaN	NaN	NaN	NaN	NaN	285.996846715779	0.998968401180918	26.265230389856	12.9812397978784	10.5858669327725	3.21894537361836	0.00172597633718541	0.0008055952298278	2	1.00000709496856	2311.65999346236	0	8834.82484076433	1	1	1	7	2019-03-29T15:21:48.410	NG_ecoli_LTEE_871_DM25	500	866	162.9	DIA_100X_EMPTY_1x1_100ms	d31c973f-3a93-44eb-87af-f39c0f247546	EPI_100X_YFP_1x1_200ms_25sola	EPI_100X_RFP_1x1_200ms_25sola
93	19	11.8928467660615	226	-49.1553470715882	797.991150442478	465.823008849558	3575872	15822.4424778761	55.8389255610796	155.026921891991	1	97665	432.146017699115	492.55365895472	769.153252439607	0	NaN	NaN	NaN	NaN	NaN	203.185637174197	0.999882007104671	17.7571247209351	14.4942898304835	10.9707770592224	3.96701984756623	0.00139171550074182	0.000684977076535244	1	1.00001008250429	1678.56168575223	0	8645.83185840708	1	1	1	7	2019-03-29T15:21:48.410	NG_ecoli_LTEE_871_DM25	500	866	162.9	DIA_100X_EMPTY_1x1_100ms	4a6c55d0-5f9e-47ff-91ab-27813a41e7fc	EPI_100X_YFP_1x1_200ms_25sola	EPI_100X_RFP_1x1_200ms_25sola
94	36	12.3270743234973	444	49.01100658537	807.56981981982	697.195945945946	460241	1036.57882882883	55.8389255610796	155.026921891991	3	219916	495.306306306306	492.55365895472	769.153252439607	0	NaN	NaN	NaN	NaN	NaN	379.264030386931	0.961412871486907	34.8200183056928	12.6392189520936	10.5333935975954	2.88344322735315	0.00641336651476792	0.00200088888324251	2	1.00012479804744	3034.27893233265	0	8446.18918918919	1	1	1	7	2019-03-29T15:21:48.410	NG_ecoli_LTEE_871_DM25	500	866	162.9	DIA_100X_EMPTY_1x1_100ms	64fea3cb-a4c0-4770-857a-664f4f65b696	EPI_100X_YFP_1x1_200ms_25sola	EPI_100X_RFP_1x1_200ms_25sola
95	37	13.3673421546464	496	48.4993389895138	817.165322580645	356.495967741935	11634163	23455.9737903226	55.8389255610796	155.026921891991	2	950282	1915.89112903226	492.55365895472	769.153252439607	0	NaN	NaN	NaN	NaN	NaN	414.402963454308	0.930268828924532	36.7905359333405	13.6399511076671	10.9579699393969	2.81423956675442	0.0258051099548862	0.0106613232200926	0	1.00911795982636	3469.65429375144	0	8660.1935483871	1	1	1	7	2019-03-29T15:21:48.410	NG_ecoli_LTEE_871_DM25	500	866	162.9	DIA_100X_EMPTY_1x1_100ms	f715796f-619c-4f23-b9f2-1c1a87e30a4b	EPI_100X_YFP_1x1_200ms_25sola	EPI_100X_RFP_1x1_200ms_25sola
96	36	13.661160548835	493	46.2882969981613	849.707910750507	187.393509127789	1285918	2608.35294117647	55.8389255610796	155.026921891991	3	180909	366.95537525355	492.55365895472	769.153252439607	0	NaN	NaN	NaN	NaN	NaN	405.30049853397	0.940166162076965	36.4218217872954	12.731719943583	10.7695944669177	2.68883171291742	0.0404472249069438	0.0188053115698872	0	1.0287355298071	3317.80033426186	0	8499.20689655172	1	1	1	7	2019-03-29T15:21:48.410	NG_ecoli_LTEE_871_DM25	500	866	162.9	DIA_100X_EMPTY_1x1_100ms	ecf01ba2-811e-4fae-9191-a46b870096a5	EPI_100X_YFP_1x1_200ms_25sola	EPI_100X_RFP_1x1_200ms_25sola
97	38	12.3567656272922	470	49.4181628354668	891.191489361702	1821.10425531915	285489	607.423404255319	55.8389255610796	155.026921891991	5	324737	690.929787234043	492.55365895472	769.153252439607	0	NaN	NaN	NaN	NaN	NaN	410.708337331223	0.960876985664578	37.5872572639895	12.3855586529032	10.6695463212187	2.55848148894762	0.0120175293370493	0.00480323814808575	1	1.00258293077108	3360.64334297928	0	8606.2085106383	1	1	1	7	2019-03-29T15:21:48.410	NG_ecoli_LTEE_871_DM25	500	866	162.9	DIA_100X_EMPTY_1x1_100ms	c7d21f1d-982a-445b-86de-ab157ac27ee0	EPI_100X_YFP_1x1_200ms_25sola	EPI_100X_RFP_1x1_200ms_25sola
98	23	12.9013467012606	297	3.37580291053438	889.592592592593	46.973063973064	385521	1298.05050505051	55.8389255610796	155.026921891991	1	556867	1874.97306397306	492.55365895472	769.153252439607	0	NaN	NaN	NaN	NaN	NaN	246.535080538711	0.999898423639465	21.2112563498528	14.2564712417851	11.2412692246628	3.68748977799492	0.0156620186103367	0.00863881771588746	0	1.0022708313135	2105.16903017927	0	8551.45117845118	1	1	1	7	2019-03-29T15:21:48.410	NG_ecoli_LTEE_871_DM25	500	866	162.9	DIA_100X_EMPTY_1x1_100ms	a0d91489-78c5-491e-8def-b54aa72b7672	EPI_100X_YFP_1x1_200ms_25sola	EPI_100X_RFP_1x1_200ms_25sola
99	45	11.7564938537691	530	24.4957176859739	900.262264150943	383.290566037736	1109193	2092.81698113208	55.8389255610796	155.026921891991	2	999768	1886.35471698113	492.55365895472	769.153252439607	2	NaN	NaN	NaN	NaN	NaN	442.381448207982	0.889841341088422	45.0233701122988	13.8705804429372	9.63388227182487	3.7389572221648	0.0202137620721537	0.00794094301522517	0	1.00668760826684	3281.9393491771	0	8646.57358490566	1	1	1	7	2019-03-29T15:21:48.410	NG_ecoli_LTEE_871_DM25	500	866	162.9	DIA_100X_EMPTY_1x1_100ms	5b2b3e96-fe46-4cfb-8282-f832f3a7101c	EPI_100X_YFP_1x1_200ms_25sola	EPI_100X_RFP_1x1_200ms_25sola
100	35	11.1398621993905	390	49.2821461138063	898.325641025641	828.117948717949	286908	735.661538461538	55.8389255610796	155.026921891991	4	145814	373.882051282051	492.55365895472	769.153252439607	0	NaN	NaN	NaN	NaN	NaN	350.492181488349	0.937848161157319	35.009014211515	11.7361741722767	9.7572174837615	2.37833552875411	0.0130480479684676	0.00571205606830906	1	1.00296410946257	2617.71121725822	0	8968.35384615385	1	1	1	7	2019-03-29T15:21:48.410	NG_ecoli_LTEE_871_DM25	500	866	162.9	DIA_100X_EMPTY_1x1_100ms	8f40efa7-9f30-4167-bb89-7c47621f3b24	EPI_100X_YFP_1x1_200ms_25sola	EPI_100X_RFP_1x1_200ms_25sola
101	37	11.9406495830346	442	49.2653395607511	904.042986425339	1881.71719457014	589790	1334.3665158371	55.8389255610796	155.026921891991	6	210109	475.359728506787	492.55365895472	769.153252439607	0	NaN	NaN	NaN	NaN	NaN	378.267639526616	0.954784619084234	36.1786538517887	12.187840325378	10.2161328000655	2.39062160472838	0.00597335584721341	0.00251472958977268	1	1.00059332684441	2965.61892336143	0	8976.15610859728	1	1	1	7	2019-03-29T15:21:48.410	NG_ecoli_LTEE_871_DM25	500	866	162.9	DIA_100X_EMPTY_1x1_100ms	fd4ada23-c9dd-486a-b059-f109e4783a2c	EPI_100X_YFP_1x1_200ms_25sola	EPI_100X_RFP_1x1_200ms_25sola
102	33	12.6500528558382	418	49.0480110826715	910.038277511962	620.150717703349	508581	1216.7009569378	55.8389255610796	155.026921891991	5	137178	328.177033492823	492.55365895472	769.153252439607	0	NaN	NaN	NaN	NaN	NaN	354.489123864806	0.956258689412863	32.5247170844848	12.8031339704182	10.6200212395778	2.69712858551915	0.0197755677213932	0.0123359888388779	0	1.01053833003425	2881.07244984463	0	8579.73923444976	1	1	1	7	2019-03-29T15:21:48.410	NG_ecoli_LTEE_871_DM25	500	866	162.9	DIA_100X_EMPTY_1x1_100ms	56043aad-6fb3-4051-bc56-1b3595ca8973	EPI_100X_YFP_1x1_200ms_25sola	EPI_100X_RFP_1x1_200ms_25sola
103	33	13.4894433889349	445	46.2384067715548	929.166292134831	2022.8606741573	84496	189.878651685393	55.8389255610796	155.026921891991	1	8848784	19884.9078651685	492.55365895472	769.153252439607	2	NaN	NaN	NaN	NaN	NaN	375.192927498403	0.914274732378288	32.2996373495494	14.2589006782356	11.1026565385234	3.30605185460063	0.0209938088759801	0.00878799228742102	0	1.00466043373065	3127.09689105461	0	8790.67640449438	1	1	1	7	2019-03-29T15:21:48.410	NG_ecoli_LTEE_871_DM25	500	866	162.9	DIA_100X_EMPTY_1x1_100ms	efef3482-3786-4a20-8789-85c152d46bfa	EPI_100X_YFP_1x1_200ms_25sola	EPI_100X_RFP_1x1_200ms_25sola
104	28	13.2922961205236	373	44.539832938718	931.898123324397	1563.30026809651	274862	736.895442359249	55.8389255610796	155.026921891991	4	134383	360.276139410188	492.55365895472	769.153252439607	0	NaN	NaN	NaN	NaN	NaN	311.747092714611	0.999602424888905	25.9946725489192	14.183627007163	11.5640069333626	3.63935684764633	0.00566990717465611	0.00291336170693745	1	1.00012342132744	2730.17772618775	0	8368.92761394102	1	1	1	7	2019-03-29T15:21:48.410	NG_ecoli_LTEE_871_DM25	500	866	162.9	DIA_100X_EMPTY_1x1_100ms	351b97d8-1fd1-4d6f-95b1-0e7aa41069ed	EPI_100X_YFP_1x1_200ms_25sola	EPI_100X_RFP_1x1_200ms_25sola
105	35	13.0420908493778	457	46.6832779135966	940.566739606127	1753.40481400438	468699	1025.59956236324	55.8389255610796	155.026921891991	4	245675	537.582056892779	492.55365895472	769.153252439607	0	NaN	NaN	NaN	NaN	NaN	379.406687310043	0.943734838206742	34.0049973418422	13.1764636413618	10.7704720010048	2.91486310139051	0.518432348548028	0.0195351076644774	1	1.0082276991598	3098.14756031024	0	8654.13129102845	1	1	1	7	2019-03-29T15:21:48.410	NG_ecoli_LTEE_871_DM25	500	866	162.9	DIA_100X_EMPTY_1x1_100ms	b60b0dca-81a9-429e-bedc-31b715998bc8	EPI_100X_YFP_1x1_200ms_25sola	EPI_100X_RFP_1x1_200ms_25sola
106	32	11.3568767804217	364	48.7239742964648	964.475274725275	1811.4478021978	818958	2249.88461538462	55.8389255610796	155.026921891991	3	149260	410.054945054945	492.55365895472	769.153252439607	0	NaN	NaN	NaN	NaN	NaN	321.371678238337	0.983311571644459	30.7546693304484	11.9446625233179	10.043230773628	2.90596441121713	0.0303095282642159	0.0041187698380725	1	1.00088792054238	2436.39571691256	0	8535.96153846154	1	1	1	7	2019-03-29T15:21:48.410	NG_ecoli_LTEE_871_DM25	500	866	162.9	DIA_100X_EMPTY_1x1_100ms	397fbb4f-144c-4386-af3d-45be2bb6a22e	EPI_100X_YFP_1x1_200ms_25sola	EPI_100X_RFP_1x1_200ms_25sola
107	38	11.8928726534518	452	49.3856496936276	992.088495575221	799.356194690266	386329	854.71017699115	55.8389255610796	155.026921891991	4	140301	310.400442477876	492.55365895472	769.153252439607	0	NaN	NaN	NaN	NaN	NaN	389.497846308427	0.926380030578957	37.1211729183892	12.4623264362012	10.2606396130131	2.57382420328902	0.00910515274900916	0.0031191510543594	2	1.00083119145967	3069.44912590251	0	8515.4778761062	1	1	1	7	2019-03-29T15:21:48.410	NG_ecoli_LTEE_871_DM25	500	866	162.9	DIA_100X_EMPTY_1x1_100ms	777baaf3-be6b-4fa0-a179-dc8eaf75b959	EPI_100X_YFP_1x1_200ms_25sola	EPI_100X_RFP_1x1_200ms_25sola
108	36	12.1799241962449	440	48.4272796486796	992.556818181818	546.809090909091	477128	1084.38181818182	55.8389255610796	155.026921891991	5	370944	843.054545454545	492.55365895472	769.153252439607	0	NaN	NaN	NaN	NaN	NaN	390.556588532267	0.925874421714333	36.2725079250516	12.9678816254995	10.3545929153023	2.78762453411417	0.0231097876460379	0.0082514840674001	2	1.00182152400196	3054.45354738635	1	9081.80227272727	1	1	1	7	2019-03-29T15:21:48.410	NG_ecoli_LTEE_871_DM25	500	866	162.9	DIA_100X_EMPTY_1x1_100ms	297037de-2848-45f3-8311-25c95ecc9a9f	EPI_100X_YFP_1x1_200ms_25sola	EPI_100X_RFP_1x1_200ms_25sola
109	42	12.1100171105489	509	49.0541999879615	1006.07269155206	1998.95284872299	461440	906.561886051081	55.8389255610796	155.026921891991	7	615926	1210.07072691552	492.55365895472	769.153252439607	0	NaN	NaN	NaN	NaN	NaN	438.217912144956	0.924191686578439	41.1958350929472	12.5710968187159	10.4308189248474	2.45278741427437	0.00629542634429545	0.00252737114288673	2	1.00083156773637	3520.3026690738	0	8638.78978388998	1	1	1	7	2019-03-29T15:21:48.410	NG_ecoli_LTEE_871_DM25	500	866	162.9	DIA_100X_EMPTY_1x1_100ms	edd80175-01ea-4b2a-8aff-0b1ccc39119e	EPI_100X_YFP_1x1_200ms_25sola	EPI_100X_RFP_1x1_200ms_25sola
110	35	14.3190742633344	501	48.5933390576215	1007.65868263473	325.502994011976	390427	779.295409181637	55.8389255610796	155.026921891991	2	217415	433.962075848303	492.55365895472	769.153252439607	0	NaN	NaN	NaN	NaN	NaN	407.121868687021	0.985150865288729	33.2499803615524	13.9855306662721	11.9713995495382	3.00141191236117	0.009161219152944	0.00459734736819244	1	1.00040573957056	3742.58028961621	0	8079.52894211577	1	1	1	7	2019-03-29T15:21:48.410	NG_ecoli_LTEE_871_DM25	500	866	162.9	DIA_100X_EMPTY_1x1_100ms	ad6dd4c0-3ecc-41cd-b54d-4b690f3883e4	EPI_100X_YFP_1x1_200ms_25sola	EPI_100X_RFP_1x1_200ms_25sola
111	23	10.0267209768656	232	27.2282354000014	1006.21982758621	582.810344827586	28905	124.590517241379	55.8389255610796	155.026921891991	0	5231649	22550.2112068966	492.55365895472	769.153252439607	2	NaN	NaN	NaN	NaN	NaN	232.315291648212	0.999954132694279	23.1422076516908	12.1409759386266	9.67181644851883	3.18785535379584	0.00037896056593061	0.000207143952673779	1	1.00000043614009	1700.24207525699	0	10276.6767241379	1	1	1	7	2019-03-29T15:21:48.410	NG_ecoli_LTEE_871_DM25	500	866	162.9	DIA_100X_EMPTY_1x1_100ms	58bef905-34be-4b63-8e88-73c2cc075476	EPI_100X_YFP_1x1_200ms_25sola	EPI_100X_RFP_1x1_200ms_25sola
112	23	11.5183155773125	268	13.2795451399466	1013.25746268657	545.496268656716	536488	2001.82089552239	55.8389255610796	155.026921891991	1	231997	865.660447761194	492.55365895472	769.153252439607	0	NaN	NaN	NaN	NaN	NaN	253.533502889507	0.992774109323167	24.3583136968309	12.3875096578454	10.0001709507786	3.20466835931108	0.0118607965001498	0.00497093729824185	1	1.00093975819496	1913.16289375496	1	8791.07462686567	1	1	1	7	2019-03-29T15:21:48.410	NG_ecoli_LTEE_871_DM25	500	866	162.9	DIA_100X_EMPTY_1x1_100ms	530d8f39-e881-409a-af69-d707d11975d8	EPI_100X_YFP_1x1_200ms_25sola	EPI_100X_RFP_1x1_200ms_25sola
113	40	12.7424996740585	510	49.4708374075272	1019.6431372549	1647.6568627451	3765034	7382.41960784314	55.8389255610796	155.026921891991	4	202331	396.727450980392	492.55365895472	769.153252439607	0	NaN	NaN	NaN	NaN	NaN	426.073717334166	0.930041200140736	39.1360202428753	12.8213214021406	10.6623327806289	2.57199158197672	0.00780019038054447	0.00244910164471831	3	1.00018230588098	3494.38705282901	0	8587.2137254902	1	1	1	7	2019-03-29T15:21:48.410	NG_ecoli_LTEE_871_DM25	500	866	162.9	DIA_100X_EMPTY_1x1_100ms	7529e5e3-7888-467a-ba8a-d04bfcea1b95	EPI_100X_YFP_1x1_200ms_25sola	EPI_100X_RFP_1x1_200ms_25sola
114	31	12.4650011662341	387	47.7680524206009	1053.81912144703	1718.28682170543	391114	1010.63049095607	55.8389255610796	155.026921891991	4	157731	407.573643410853	492.55365895472	769.153252439607	0	NaN	NaN	NaN	NaN	NaN	327.657438377863	0.965673805275021	29.9616687743671	12.9729019907388	10.4761948868004	3.06050800527931	0.0247411194734185	0.0101272371394205	1	1.00280267142494	2582.63491382956	0	8575.19638242894	1	1	1	7	2019-03-29T15:21:48.410	NG_ecoli_LTEE_871_DM25	500	866	162.9	DIA_100X_EMPTY_1x1_100ms	2dbfa216-4bd8-4cbe-8ed4-ef1a208a4fbe	EPI_100X_YFP_1x1_200ms_25sola	EPI_100X_RFP_1x1_200ms_25sola
115	32	13.629682632987	436	43.0362817526025	1086.71330275229	376.025229357798	2955769	6779.28669724771	55.8389255610796	155.026921891991	2	981699	2251.60321100917	492.55365895472	769.153252439607	0	NaN	NaN	NaN	NaN	NaN	367.977899999658	0.927900661907506	31.4598050308345	13.9872896537255	11.1326376099603	3.20182926686422	0.0508725034194004	0.0336706290486185	0	1.07370487930287	3062.25993574014	0	8696.02981651376	1	1	1	7	2019-03-29T15:21:48.410	NG_ecoli_LTEE_871_DM25	500	866	162.9	DIA_100X_EMPTY_1x1_100ms	759af192-e4e4-4f94-8ccb-159147e6fc42	EPI_100X_YFP_1x1_200ms_25sola	EPI_100X_RFP_1x1_200ms_25sola
116	38	13.3932676729417	509	48.646762309118	1090.38506876228	1425.70333988212	649019	1275.08644400786	55.8389255610796	155.026921891991	5	391656	769.461689587426	492.55365895472	769.153252439607	0	NaN	NaN	NaN	NaN	NaN	417.76634124194	0.92717141786791	36.7732525577366	13.5626682805121	11.0231187252155	3.00677217665745	0.0184882734276554	0.00830655950010696	2	1.00154367535861	3509.38403400126	0	8489.55599214145	1	1	1	7	2019-03-29T15:21:48.410	NG_ecoli_LTEE_871_DM25	500	866	162.9	DIA_100X_EMPTY_1x1_100ms	6c34645e-a565-4cf4-aaf9-8933002b6416	EPI_100X_YFP_1x1_200ms_25sola	EPI_100X_RFP_1x1_200ms_25sola
117	29	10.8207676654452	314	48.4401286282615	1084.76114649682	411.993630573248	179886	572.885350318471	55.8389255610796	155.026921891991	4	201598	642.031847133758	492.55365895472	769.153252439607	0	NaN	NaN	NaN	NaN	NaN	286.738528862271	0.981108593300425	28.3143397649197	11.6511875683806	9.88242619682952	2.60315757707084	0.00417714460716941	0.00199593374693972	1	1.00011722911869	2171.81825823905	0	8879.51592356688	1	1	1	7	2019-03-29T15:21:48.410	NG_ecoli_LTEE_871_DM25	500	866	162.9	DIA_100X_EMPTY_1x1_100ms	2397f540-c5db-413b-9d53-4964be7a2be8	EPI_100X_YFP_1x1_200ms_25sola	EPI_100X_RFP_1x1_200ms_25sola
118	21	11.9637030736881	252	-10.5991018303402	1088.21825396825	1144.47222222222	632302	2509.13492063492	55.8389255610796	155.026921891991	2	92666	367.722222222222	492.55365895472	769.153252439607	0	NaN	NaN	NaN	NaN	NaN	219.421390233712	0.999835378018706	18.9980685841786	14.2674332550674	10.9883830874797	3.89754916987005	0.0023557362893221	0.00115087501246269	1	1.00001126707972	1801.63543945303	0	8638.10317460317	1	1	1	7	2019-03-29T15:21:48.410	NG_ecoli_LTEE_871_DM25	500	866	162.9	DIA_100X_EMPTY_1x1_100ms	8ace19c6-443c-4af2-85b5-e5149f67dcfa	EPI_100X_YFP_1x1_200ms_25sola	EPI_100X_RFP_1x1_200ms_25sola
119	23	10.6488736064928	245	35.6447061946657	1093.95102040816	1306.36326530612	31158	127.175510204082	55.8389255610796	155.026921891991	0	4908498	20034.6857142857	492.55365895472	769.153252439607	2	NaN	NaN	NaN	NaN	NaN	241.772990811812	0.997568360316622	23.2226941181858	12.4489544684935	9.92350369955241	3.26628208819977	0.0195922486745167	0.00955769582559262	1	1.00350087966191	1796.10844590293	0	10070.1428571429	1	1	1	7	2019-03-29T15:21:48.410	NG_ecoli_LTEE_871_DM25	500	866	162.9	DIA_100X_EMPTY_1x1_100ms	bb1baff8-cbdb-4616-84c7-7d984ff9d339	EPI_100X_YFP_1x1_200ms_25sola	EPI_100X_RFP_1x1_200ms_25sola
120	53	12.8091535962988	679	49.3831620534846	1102.29160530191	1959.31222385862	1113777	1640.31958762887	55.8389255610796	155.026921891991	6	2200248	3240.42415316642	492.55365895472	769.153252439607	0	NaN	NaN	NaN	NaN	NaN	565.549501107905	0.904972751895056	52.4777004359948	12.0522669009234	10.524991761987	2.23886815232256	0.0178086929979688	0.00961579971460477	3	1.00506723654707	4565.70877666676	1	9049.62886597938	1	1	1	7	2019-03-29T15:21:48.410	NG_ecoli_LTEE_871_DM25	500	866	162.9	DIA_100X_EMPTY_1x1_100ms	c1357d1c-6017-475b-a6d4-7dcd30f5c6c5	EPI_100X_YFP_1x1_200ms_25sola	EPI_100X_RFP_1x1_200ms_25sola
121	42	10.9049906767646	458	46.1030587262524	1114.98034934498	1692.55676855895	559006	1220.53711790393	55.8389255610796	155.026921891991	2	165157	360.60480349345	492.55365895472	769.153252439607	0	NaN	NaN	NaN	NaN	NaN	424.364105874923	0.856867590248649	42.8076072927391	12.1580130258555	9.68189157751103	2.23888227881372	0.0376129445346241	0.015895908527115	1	1.03019775603755	3151.6012569612	1	8857.35152838428	1	1	1	7	2019-03-29T15:21:48.410	NG_ecoli_LTEE_871_DM25	500	866	162.9	DIA_100X_EMPTY_1x1_100ms	e52beff3-5483-4bf1-a468-3afd656fcfe9	EPI_100X_YFP_1x1_200ms_25sola	EPI_100X_RFP_1x1_200ms_25sola
122	32	12.9383809430676	415	45.4826780195193	1104.04819277108	1858.08915662651	303403	731.09156626506	55.8389255610796	155.026921891991	5	212564	512.202409638554	492.55365895472	769.153252439607	0	NaN	NaN	NaN	NaN	NaN	348.162727992246	0.985585431834846	31.6853237620921	12.7871067991688	10.7106159504632	2.88426985359415	0.00390457478389337	0.00187390972724107	1	1.00025560522905	2854.80812918927	0	8445.58795180723	1	1	1	7	2019-03-29T15:21:48.410	NG_ecoli_LTEE_871_DM25	500	866	162.9	DIA_100X_EMPTY_1x1_100ms	77d568c0-5176-430b-98e6-354536ef248d	EPI_100X_YFP_1x1_200ms_25sola	EPI_100X_RFP_1x1_200ms_25sola
123	31	10.4667500343148	325	49.0797953406585	1113.78769230769	401.372307692308	840191	2585.20307692308	55.8389255610796	155.026921891991	3	243629	749.627692307692	492.55365895472	769.153252439607	0	NaN	NaN	NaN	NaN	NaN	306.876160066665	0.980464768678713	30.7932956864705	11.5523678390589	9.58317489109956	2.74025683976046	0.0110597613038039	0.00158523017630561	1	1.00011978663563	2221.08347846491	0	8949.94461538461	1	1	1	7	2019-03-29T15:21:48.410	NG_ecoli_LTEE_871_DM25	500	866	162.9	DIA_100X_EMPTY_1x1_100ms	16a57910-55a2-4857-ae54-7937cfc3696a	EPI_100X_YFP_1x1_200ms_25sola	EPI_100X_RFP_1x1_200ms_25sola
124	17	7.22328929824724	124	-47.1142681227587	1111.24193548387	1948.06451612903	101028	814.741935483871	55.8389255610796	155.026921891991	0	4082212	32921.064516129	492.55365895472	769.153252439607	2	NaN	NaN	NaN	NaN	NaN	180.496876924469	0.999315088698529	18.8721007442108	11.7894230364752	9.23181789703065	3.03270384168644	0.00414196803026639	0.00204407357069499	0	1.00010629565464	1263.23626816539	1	10942.3951612903	1	1	1	7	2019-03-29T15:21:48.410	NG_ecoli_LTEE_871_DM25	500	866	162.9	DIA_100X_EMPTY_1x1_100ms	1fe5eb45-4120-4b4d-9f55-b3e9171353e2	EPI_100X_YFP_1x1_200ms_25sola	EPI_100X_RFP_1x1_200ms_25sola
125	37	13.4038769433969	497	49.4454138415117	1126.09255533199	810.559356136821	289817	583.132796780684	55.8389255610796	155.026921891991	4	155465	312.806841046278	492.55365895472	769.153252439607	0	NaN	NaN	NaN	NaN	NaN	410.828588430345	0.97048703773376	35.6970436194952	13.1571337485647	11.2610055123448	2.76719520436004	0.0144054776740954	0.00567441259830569	1	1.00317280803284	3555.30180569947	0	8301.53923541247	1	1	1	7	2019-03-29T15:21:48.410	NG_ecoli_LTEE_871_DM25	500	866	162.9	DIA_100X_EMPTY_1x1_100ms	7aaeeb75-a35e-4200-ab31-667857c3ee8c	EPI_100X_YFP_1x1_200ms_25sola	EPI_100X_RFP_1x1_200ms_25sola
126	31	12.3985654817998	385	47.0825631458859	1127.73246753247	1759.94025974026	136053	353.384415584416	55.8389255610796	155.026921891991	0	185111	480.807792207792	492.55365895472	769.153252439607	0	NaN	NaN	NaN	NaN	NaN	321.105908806185	0.987623959660697	30.0329467789944	12.2617508992859	10.3611478000896	2.89197331136252	0.00592964171366488	0.00242024870670547	1	1.00038780640281	2532.23242523297	0	8527.03896103896	1	1	1	7	2019-03-29T15:21:48.410	NG_ecoli_LTEE_871_DM25	500	866	162.9	DIA_100X_EMPTY_1x1_100ms	a5652a44-f253-430e-9c0e-9d434705e9d9	EPI_100X_YFP_1x1_200ms_25sola	EPI_100X_RFP_1x1_200ms_25sola
127	40	11.3947642771092	457	48.7670760107767	1141.05689277899	1670.75929978118	1315760	2879.12472647702	55.8389255610796	155.026921891991	4	165643	362.457330415755	492.55365895472	769.153252439607	0	NaN	NaN	NaN	NaN	NaN	411.377321327269	0.907301207656202	40.7550760412468	12.3201602508309	9.82988112076502	2.41312268828004	0.0170603233610887	0.00878291160476325	1	1.00236646802973	3092.9159660281	1	8765.04595185996	1	1	1	7	2019-03-29T15:21:48.410	NG_ecoli_LTEE_871_DM25	500	866	162.9	DIA_100X_EMPTY_1x1_100ms	e78d15a0-493a-439d-bdd4-083af2888f04	EPI_100X_YFP_1x1_200ms_25sola	EPI_100X_RFP_1x1_200ms_25sola
128	43	12.1225401167837	523	49.5935847423317	1160.35946462715	1946.58699808795	762549	1458.02868068834	55.8389255610796	155.026921891991	6	497638	951.506692160612	492.55365895472	769.153252439607	0	NaN	NaN	NaN	NaN	NaN	457.064028675156	0.958887286407041	42.9683919208615	12.0103091837416	10.2693581416682	2.68954216878586	0.0144633639192698	0.00490661696207831	2	1.00093392109986	3558.98028400651	0	8498.90248565966	1	1	1	7	2019-03-29T15:21:48.410	NG_ecoli_LTEE_871_DM25	500	866	162.9	DIA_100X_EMPTY_1x1_100ms	133ddf52-bb88-4c20-be8c-e9cd3cd53d60	EPI_100X_YFP_1x1_200ms_25sola	EPI_100X_RFP_1x1_200ms_25sola
129	33	12.4181037539606	411	48.281415246243	1170.45255474453	1555.00486618005	348565	848.0900243309	55.8389255610796	155.026921891991	4	1557916	3790.5498783455	492.55365895472	769.153252439607	0	NaN	NaN	NaN	NaN	NaN	354.655228222662	0.976137523196327	32.5663695874504	12.7593740613814	10.4266714309202	3.09218511738645	0.0106200722637851	0.00141872022654479	2	1.00013846592323	2780.67738524009	0	8865.05596107056	1	1	1	7	2019-03-29T15:21:48.410	NG_ecoli_LTEE_871_DM25	500	866	162.9	DIA_100X_EMPTY_1x1_100ms	c009c0b6-2cad-4b0a-8e28-342744ee3810	EPI_100X_YFP_1x1_200ms_25sola	EPI_100X_RFP_1x1_200ms_25sola
130	32	12.1848328999971	390	49.2390596411987	1205.01538461538	1989.77435897436	935607	2398.99230769231	55.8389255610796	155.026921891991	2	284843	730.366666666667	492.55365895472	769.153252439607	0	NaN	NaN	NaN	NaN	NaN	330.526736091856	0.980840909331556	30.6980164199379	12.2049307857199	10.3633202405352	2.98797959434756	0.0129574158659104	0.0054380685710719	2	1.00217057965394	2589.39337614607	0	8585.87692307692	1	1	1	7	2019-03-29T15:21:48.410	NG_ecoli_LTEE_871_DM25	500	866	162.9	DIA_100X_EMPTY_1x1_100ms	28c97fab-a814-4cb7-837a-e977ead1fbd0	EPI_100X_YFP_1x1_200ms_25sola	EPI_100X_RFP_1x1_200ms_25sola
131	30	12.4289326982134	373	47.711462484703	1211.12064343164	1614.13404825737	606459	1625.89544235925	55.8389255610796	155.026921891991	2	135199	362.463806970509	492.55365895472	769.153252439607	0	NaN	NaN	NaN	NaN	NaN	315.883029010266	0.982247936524736	29.0904173648259	12.6667563198391	10.5502877748941	2.82254271315963	0.0160510130009727	0.00724289438528612	1	1.0031752446033	2543.12932159804	0	8780.83646112601	1	1	1	7	2019-03-29T15:21:48.410	NG_ecoli_LTEE_871_DM25	500	866	162.9	DIA_100X_EMPTY_1x1_100ms	9eb8c7df-10e0-4710-9d36-ef0c7194f5a3	EPI_100X_YFP_1x1_200ms_25sola	EPI_100X_RFP_1x1_200ms_25sola
132	48	11.7105439562033	562	46.2568716569152	1224.69039145907	1662.6334519573	820201	1459.43238434164	55.8389255610796	155.026921891991	6	318973	567.567615658363	492.55365895472	769.153252439607	0	NaN	NaN	NaN	NaN	NaN	495.30575266555	0.869380273621877	47.0943026494959	13.1286399277023	10.3229523435858	2.37367481702962	0.0239425145833309	0.00885051187459403	2	1.01294861739617	3941.54143708925	0	8600.96441281139	1	1	1	7	2019-03-29T15:21:48.410	NG_ecoli_LTEE_871_DM25	500	866	162.9	DIA_100X_EMPTY_1x1_100ms	5fae58bb-0a82-48ba-b1f9-7d8a9f62b33a	EPI_100X_YFP_1x1_200ms_25sola	EPI_100X_RFP_1x1_200ms_25sola
133	43	12.3297333311352	530	49.134060812427	1231.60377358491	1555.2320754717	1337750	2524.05660377358	55.8389255610796	155.026921891991	6	194655	367.27358490566	492.55365895472	769.153252439607	0	NaN	NaN	NaN	NaN	NaN	449.562759598983	0.912748739341413	41.2601333765317	13.8733109472178	10.7088597627659	2.61701292680204	0.0136921297269587	0.00599409141108722	1	1.0034583407958	3716.26753617103	0	8671.79056603774	1	1	1	7	2019-03-29T15:21:48.410	NG_ecoli_LTEE_871_DM25	500	866	162.9	DIA_100X_EMPTY_1x1_100ms	b01c591a-c9f2-471f-9592-420c91f82809	EPI_100X_YFP_1x1_200ms_25sola	EPI_100X_RFP_1x1_200ms_25sola
134	25	11.6356883236332	291	41.5671708075954	1232.6323024055	88.426116838488	273719	940.615120274914	55.8389255610796	155.026921891991	3	566827	1947.85910652921	492.55365895472	769.153252439607	0	NaN	NaN	NaN	NaN	NaN	251.727281173393	0.999735063993702	23.2520241371001	13.0256558813973	10.278492942959	3.5704249848297	0.0458384092376131	0.00301110559625345	0	1.00014646604006	1929.34338586441	0	8495.89003436426	1	1	1	7	2019-03-29T15:21:48.410	NG_ecoli_LTEE_871_DM25	500	866	162.9	DIA_100X_EMPTY_1x1_100ms	aaabc6bb-fac4-4cc5-9b28-c87a03ad8a39	EPI_100X_YFP_1x1_200ms_25sola	EPI_100X_RFP_1x1_200ms_25sola
135	33	13.762119644245	455	46.9235166618344	1239.07252747253	2027.6	1024539	2251.73406593407	55.8389255610796	155.026921891991	3	638864	1404.0967032967	492.55365895472	769.153252439607	0	NaN	NaN	NaN	NaN	NaN	373.50974753449	0.972586713373429	31.1507278543081	14.5233550590456	11.5300615914407	3.3046236910175	0.0478485592661057	0.0172571996690715	1	1.0190118940508	3252.53017563336	1	8232.80659340659	1	1	1	7	2019-03-29T15:21:48.410	NG_ecoli_LTEE_871_DM25	500	866	162.9	DIA_100X_EMPTY_1x1_100ms	161fb4bf-2d0e-43e5-8830-740b4f8c374f	EPI_100X_YFP_1x1_200ms_25sola	EPI_100X_RFP_1x1_200ms_25sola
136	34	12.961129954881	441	48.8986849360108	1261.47392290249	1500.42403628118	466064	1056.83446712018	55.8389255610796	155.026921891991	4	152760	346.394557823129	492.55365895472	769.153252439607	0	NaN	NaN	NaN	NaN	NaN	369.599485334746	0.960153793042373	32.2757303431481	13.6079667066284	11.055497482774	3.06911064527928	0.0190687250654781	0.00922131603868733	0	1.0054148000015	3098.29338515721	0	8491.43990929705	1	1	1	7	2019-03-29T15:21:48.410	NG_ecoli_LTEE_871_DM25	500	866	162.9	DIA_100X_EMPTY_1x1_100ms	bfe6c37c-ae4d-407f-b12b-67ab3646a684	EPI_100X_YFP_1x1_200ms_25sola	EPI_100X_RFP_1x1_200ms_25sola
137	14	8.07183486934592	114	-49.9978800240026	1259.85964912281	2025.10526315789	73724	646.701754385965	55.8389255610796	155.026921891991	0	3182925	27920.3947368421	492.55365895472	769.153252439607	1	NaN	NaN	NaN	NaN	NaN	153.227485604101	0.999816209771586	14.7639612235757	13.3420382713838	9.6733712977209	3.98075491407315	0.0120839747745191	0.00663436979928778	0	1.00066423242438	1085.0468560315	2	10528.8421052632	1	1	1	7	2019-03-29T15:21:48.410	NG_ecoli_LTEE_871_DM25	500	866	162.9	DIA_100X_EMPTY_1x1_100ms	ed07b82e-90ec-49c8-94b2-5b89982b2066	EPI_100X_YFP_1x1_200ms_25sola	EPI_100X_RFP_1x1_200ms_25sola
138	34	11.9234648067692	406	48.4617569346636	1268.93103448276	855.71921182266	984183	2424.0960591133	55.8389255610796	155.026921891991	2	148540	365.862068965517	492.55365895472	769.153252439607	0	NaN	NaN	NaN	NaN	NaN	350.348158530059	0.964097121183271	33.7533682484987	12.2244784916316	10.1573139118075	2.52000199570975	0.0111893645396986	0.00495950593977085	1	1.00057733162252	2735.04671157825	0	8535.75123152709	1	1	1	7	2019-03-29T15:21:48.410	NG_ecoli_LTEE_871_DM25	500	866	162.9	DIA_100X_EMPTY_1x1_100ms	c4a0c332-b991-46b4-be53-cdccb850c005	EPI_100X_YFP_1x1_200ms_25sola	EPI_100X_RFP_1x1_200ms_25sola
139	11	6.49976053594822	72	-49.9998576881302	1266.61111111111	2014	33923	471.152777777778	55.8389255610796	155.026921891991	1	2818947	39152.0416666667	492.55365895472	769.153252439607	1	NaN	NaN	NaN	NaN	NaN	123.21685073534	0.9996505676276	NaN	NaN	NaN	NaN	NaN	NaN	NaN	NaN	NaN	1	10614.3888888889	1	1	1	7	2019-03-29T15:21:48.410	NG_ecoli_LTEE_871_DM25	500	866	162.9	DIA_100X_EMPTY_1x1_100ms	b0a39dcd-77e9-4c78-9524-9a234ff9ef28	EPI_100X_YFP_1x1_200ms_25sola	EPI_100X_RFP_1x1_200ms_25sola
140	28	12.8215417617769	359	47.7286581026874	1276.74930362117	618.228412256267	374444	1043.01949860724	55.8389255610796	155.026921891991	4	275353	767	492.55365895472	769.153252439607	0	NaN	NaN	NaN	NaN	NaN	303.363117982255	0.986117794752699	26.8215856660034	13.1499450246905	10.8540508884887	3.31430374011335	0.0141277017923164	0.00687462619416256	1	1.00237201513562	2481.75003984765	0	8535.61002785515	1	1	1	7	2019-03-29T15:21:48.410	NG_ecoli_LTEE_871_DM25	500	866	162.9	DIA_100X_EMPTY_1x1_100ms	dc2196de-faa0-4717-a0ea-c4ff9ea66111	EPI_100X_YFP_1x1_200ms_25sola	EPI_100X_RFP_1x1_200ms_25sola
141	34	12.2123121967828	416	49.3830284590096	1314.94230769231	1803.51923076923	218855	526.09375	55.8389255610796	155.026921891991	4	182006	437.514423076923	492.55365895472	769.153252439607	0	NaN	NaN	NaN	NaN	NaN	352.051447276245	0.988725866690409	31.9328797530466	12.4673199364924	10.6508939047618	3.0239239711679	0.0314061648475046	0.00240675396691112	1	1.00005969309468	2845.11669606095	0	8306.16826923077	1	1	1	7	2019-03-29T15:21:48.410	NG_ecoli_LTEE_871_DM25	500	866	162.9	DIA_100X_EMPTY_1x1_100ms	00bd488b-aa62-4b64-94e8-141434f81e1a	EPI_100X_YFP_1x1_200ms_25sola	EPI_100X_RFP_1x1_200ms_25sola
142	34	13.4138460624121	457	48.7513100801111	1346.83588621444	848.341356673961	371873	813.72647702407	55.8389255610796	155.026921891991	2	1550342	3392.43326039387	492.55365895472	769.153252439607	2	NaN	NaN	NaN	NaN	NaN	367.792909452283	0.992697798265689	32.5846685053717	13.0406284593985	10.8704629172841	3.10891402961273	0.0213706348506421	0.00756894947187168	1	1.00264271479354	3024.12171167814	0	8741.29978118162	1	1	1	7	2019-03-29T15:21:48.410	NG_ecoli_LTEE_871_DM25	500	866	162.9	DIA_100X_EMPTY_1x1_100ms	88726efa-c929-4c30-9080-b9a4d5928a65	EPI_100X_YFP_1x1_200ms_25sola	EPI_100X_RFP_1x1_200ms_25sola
143	25	11.6417671065935	291	40.4753172503836	1357.74914089347	517.134020618557	39681	136.360824742268	55.8389255610796	155.026921891991	0	7060844	24264.0687285223	492.55365895472	769.153252439607	2	NaN	NaN	NaN	NaN	NaN	255.582496982015	0.999947577550129	23.5349385870851	13.78622900717	10.233434500922	3.89815255999036	0.0171462536632867	0.00387979818812423	0	1.00046138997375	1935.73444980088	0	9711.56013745705	1	1	1	7	2019-03-29T15:21:48.410	NG_ecoli_LTEE_871_DM25	500	866	162.9	DIA_100X_EMPTY_1x1_100ms	1b293463-737d-44cb-86c0-ee37322b26ce	EPI_100X_YFP_1x1_200ms_25sola	EPI_100X_RFP_1x1_200ms_25sola
144	36	11.7214420570554	422	49.4160443019892	1370.68483412322	636.710900473934	1039787	2463.95023696682	55.8389255610796	155.026921891991	2	153159	362.936018957346	492.55365895472	769.153252439607	0	NaN	NaN	NaN	NaN	NaN	363.197263578792	0.962169743069193	34.6470949971445	12.2904159317172	10.2407858296152	2.58035913602069	0.011898957799531	0.00554720147276988	1	1.00078374020784	2853.79830361216	0	8631.47630331753	1	1	1	7	2019-03-29T15:21:48.410	NG_ecoli_LTEE_871_DM25	500	866	162.9	DIA_100X_EMPTY_1x1_100ms	48802aa1-d060-4a43-b65a-beab9a550e33	EPI_100X_YFP_1x1_200ms_25sola	EPI_100X_RFP_1x1_200ms_25sola
145	23	9.94424153547701	229	-2.42139577396286	1367.9519650655	1462.75982532751	36014	157.266375545852	55.8389255610796	155.026921891991	0	5964300	26044.9781659389	492.55365895472	769.153252439607	1	NaN	NaN	NaN	NaN	NaN	223.665646361498	0.999795657747593	20.9076939405057	13.4666906384174	10.1664319553825	3.80305263414888	0.0076049840447983	0.00346958229369876	1	1.00034354767013	1697.20042497729	1	10247.6768558952	1	1	1	7	2019-03-29T15:21:48.410	NG_ecoli_LTEE_871_DM25	500	866	162.9	DIA_100X_EMPTY_1x1_100ms	993d2901-c6a9-4f42-ac22-da713bbab4bd	EPI_100X_YFP_1x1_200ms_25sola	EPI_100X_RFP_1x1_200ms_25sola
146	29	12.8315790525005	372	46.2611017466547	1373.40591397849	108.60752688172	972529	2614.3252688172	55.8389255610796	155.026921891991	3	155036	416.763440860215	492.55365895472	769.153252439607	0	NaN	NaN	NaN	NaN	NaN	314.617412969128	0.993097757600862	27.858673385459	12.9560739085255	10.8489434823739	3.28108249955462	0.0174345347065001	0.00417250697512957	1	1.00080711694089	2575.28445631482	0	8455.9435483871	1	1	1	7	2019-03-29T15:21:48.410	NG_ecoli_LTEE_871_DM25	500	866	162.9	DIA_100X_EMPTY_1x1_100ms	d5e6979b-7e8c-41c6-a663-9925f1694530	EPI_100X_YFP_1x1_200ms_25sola	EPI_100X_RFP_1x1_200ms_25sola
147	33	12.081672796568	399	49.0152331799947	1382.59899749373	1413.10025062657	613179	1536.78947368421	55.8389255610796	155.026921891991	3	409695	1026.8045112782	492.55365895472	769.153252439607	0	NaN	NaN	NaN	NaN	NaN	338.61076855784	0.971601492430966	31.2738582020499	12.5961616517817	10.4643253152058	2.87878673759668	0.0260415211955238	0.0114828314139649	1	1.00577556025003	2689.63785875299	0	8490.15037593985	1	1	1	7	2019-03-29T15:21:48.410	NG_ecoli_LTEE_871_DM25	500	866	162.9	DIA_100X_EMPTY_1x1_100ms	2dfae10d-61f1-4c17-83bc-42c8aa7392b7	EPI_100X_YFP_1x1_200ms_25sola	EPI_100X_RFP_1x1_200ms_25sola
148	26	13.0041488640011	340	41.6093644239055	1385.81470588235	1332.98823529412	2060112	6059.15294117647	55.8389255610796	155.026921891991	2	122356	359.870588235294	492.55365895472	769.153252439607	0	NaN	NaN	NaN	NaN	NaN	280.213469135715	0.999392578019098	24.7486689416384	13.2778526913377	10.7904237733377	3.57256640800355	0.0255148311397735	0.00699503080391405	0	1.0018096370267	2263.17808881597	0	8336.55588235294	1	1	1	7	2019-03-29T15:21:48.410	NG_ecoli_LTEE_871_DM25	500	866	162.9	DIA_100X_EMPTY_1x1_100ms	d2e3023d-033b-4ff8-8564-dcb37abe9603	EPI_100X_YFP_1x1_200ms_25sola	EPI_100X_RFP_1x1_200ms_25sola
149	21	7.58109634583485	159	-7.10163442333245	1386.50943396226	1448.9748427673	42294	266	55.8389255610796	155.026921891991	0	5269369	33140.6855345912	492.55365895472	769.153252439607	2	NaN	NaN	NaN	NaN	NaN	181.841005545064	0.999584050314444	18.921658796486	11.9254362394492	9.29933008831684	3.10235196081502	0.00292687780631654	0.00133300355881981	1	1.0000347571644	1285.14584230156	2	10039.534591195	1	1	1	7	2019-03-29T15:21:48.410	NG_ecoli_LTEE_871_DM25	500	866	162.9	DIA_100X_EMPTY_1x1_100ms	0deb2c7e-852e-44ea-94e0-2c26b058d311	EPI_100X_YFP_1x1_200ms_25sola	EPI_100X_RFP_1x1_200ms_25sola
150	29	13.3637155591654	387	44.2651217181403	1396.12403100775	1459.14470284238	489989	1266.12144702842	55.8389255610796	155.026921891991	2	2447931	6325.40310077519	492.55365895472	769.153252439607	0	NaN	NaN	NaN	NaN	NaN	322.36169014259	0.999396984697653	26.7006727131683	15.494018275164	11.6125889798633	4.01046922286147	0.0276466956048287	0.0137721884785057	1	1.01004491042315	2827.94002190844	1	8559.03359173127	1	1	1	7	2019-03-29T15:21:48.410	NG_ecoli_LTEE_871_DM25	500	866	162.9	DIA_100X_EMPTY_1x1_100ms	c23ae0ea-0ede-49a2-ae81-ed50850ecabd	EPI_100X_YFP_1x1_200ms_25sola	EPI_100X_RFP_1x1_200ms_25sola
151	30	12.2462662783634	368	46.7066391480988	1401.64402173913	1374.58423913043	794141	2157.99184782609	55.8389255610796	155.026921891991	3	160733	436.774456521739	492.55365895472	769.153252439607	0	NaN	NaN	NaN	NaN	NaN	312.303207752808	0.982638160134361	29.0016706368499	12.2588364087788	10.3021006525447	3.07441307009611	0.0257662801729452	0.0109930620528986	1	1.00732093250353	2417.48882265897	0	8450.54619565217	1	1	1	7	2019-03-29T15:21:48.410	NG_ecoli_LTEE_871_DM25	500	866	162.9	DIA_100X_EMPTY_1x1_100ms	6ed1892e-2a4a-4eaa-a93c-10f820459d19	EPI_100X_YFP_1x1_200ms_25sola	EPI_100X_RFP_1x1_200ms_25sola
152	24	12.9070413319055	310	19.9572996564893	1400.76774193548	580.383870967742	897055	2893.72580645161	55.8389255610796	155.026921891991	2	118198	381.283870967742	492.55365895472	769.153252439607	0	NaN	NaN	NaN	NaN	NaN	258.753167819083	0.999773436101965	21.9767435088308	14.3619540364444	11.0959046114712	4.01629143607147	0.00957551082257749	0.00437892140988012	1	1.00034395609743	2125.09647079163	0	8577.44516129032	1	1	1	7	2019-03-29T15:21:48.410	NG_ecoli_LTEE_871_DM25	500	866	162.9	DIA_100X_EMPTY_1x1_100ms	4f77e319-497b-453c-a9bd-6d3b84b2227b	EPI_100X_YFP_1x1_200ms_25sola	EPI_100X_RFP_1x1_200ms_25sola
153	32	12.8750657079784	412	48.6414680800732	1400.34223300971	1623.32038834951	533684	1295.34951456311	55.8389255610796	155.026921891991	4	291982	708.694174757282	492.55365895472	769.153252439607	0	NaN	NaN	NaN	NaN	NaN	343.204257068779	0.980431027568908	30.741537696057	12.9940957166894	10.7545089153716	3.10456878448599	0.0156206419337997	0.00802138604174548	1	1.001166495682	2792.52221313189	0	8598.27427184466	1	1	1	7	2019-03-29T15:21:48.410	NG_ecoli_LTEE_871_DM25	500	866	162.9	DIA_100X_EMPTY_1x1_100ms	f85c943a-c2c1-4014-83c9-38a8511cf6b7	EPI_100X_YFP_1x1_200ms_25sola	EPI_100X_RFP_1x1_200ms_25sola
154	38	13.736652703007	522	49.3162847487502	1419.83524904215	939.007662835249	821540	1573.83141762452	55.8389255610796	155.026921891991	4	421452	807.379310344828	492.55365895472	769.153252439607	0	NaN	NaN	NaN	NaN	NaN	430.366036659513	0.951261833349108	36.7964216436482	14.0007068889665	11.4727264911415	2.84285137249235	0.0135011018151418	0.00638547138977718	2	1.00412709950472	3803.89699642865	0	8345.43295019157	1	1	1	7	2019-03-29T15:21:48.410	NG_ecoli_LTEE_871_DM25	500	866	162.9	DIA_100X_EMPTY_1x1_100ms	5c1175f8-0166-4544-97db-d1dfa19565cf	EPI_100X_YFP_1x1_200ms_25sola	EPI_100X_RFP_1x1_200ms_25sola
155	35	11.5705501727379	406	48.7553504978039	1420.04926108374	2031.38916256158	318963	785.62315270936	55.8389255610796	155.026921891991	3	272045	670.06157635468	492.55365895472	769.153252439607	0	NaN	NaN	NaN	NaN	NaN	360.074089508329	0.941328079721604	34.3014035837595	12.4421639754762	10.1445758249769	2.76674003536075	0.00838610972715375	0.00385991270998927	0	1.00118651608072	2772.48725201221	0	8553.50246305419	1	1	1	7	2019-03-29T15:21:48.410	NG_ecoli_LTEE_871_DM25	500	866	162.9	DIA_100X_EMPTY_1x1_100ms	d473d646-20a9-450f-b1a0-dd33fdb7fac9	EPI_100X_YFP_1x1_200ms_25sola	EPI_100X_RFP_1x1_200ms_25sola
156	26	12.3687061394737	322	44.7247394450473	1429.17080745342	1047.59937888199	43544	135.229813664596	55.8389255610796	155.026921891991	1	7813562	24265.7204968944	492.55365895472	769.153252439607	2	NaN	NaN	NaN	NaN	NaN	289.948154104749	0.961988277471315	25.6606940877052	13.3655599333634	10.836077618819	3.15521928539576	0.0506449130833675	0.0202541217959395	1	1.01840779488993	2366.47812915631	0	9257.77950310559	1	1	1	7	2019-03-29T15:21:48.410	NG_ecoli_LTEE_871_DM25	500	866	162.9	DIA_100X_EMPTY_1x1_100ms	fbe80037-1002-4389-9557-a35d734b8539	EPI_100X_YFP_1x1_200ms_25sola	EPI_100X_RFP_1x1_200ms_25sola
157	27	12.2038227501081	330	45.5376672485898	1429.28484848485	1979.94242424242	715166	2167.1696969697	55.8389255610796	155.026921891991	3	180441	546.790909090909	492.55365895472	769.153252439607	0	NaN	NaN	NaN	NaN	NaN	277.985846944813	0.999517936020802	25.6711632870766	12.5452941023966	10.3092342130402	3.3763502031639	0.0211056945623662	0.00569751942868299	0	1.00126534963267	2142.8325918839	0	8583.10303030303	1	1	1	7	2019-03-29T15:21:48.410	NG_ecoli_LTEE_871_DM25	500	866	162.9	DIA_100X_EMPTY_1x1_100ms	a1f7c37a-3cdd-4264-b09f-677eee9242e0	EPI_100X_YFP_1x1_200ms_25sola	EPI_100X_RFP_1x1_200ms_25sola
158	35	11.8137432913482	414	48.2033317906117	1442.1690821256	1232.01207729469	126205	304.842995169082	55.8389255610796	155.026921891991	0	3382801	8171.01690821256	492.55365895472	769.153252439607	4	NaN	NaN	NaN	NaN	NaN	361.402608384192	0.966423699219323	34.6203833634348	12.2733799879173	10.1922507017973	2.59206117707911	0.010259777405649	0.00408289136769547	2	1.00055838813881	2824.63248337819	0	9117.24396135266	1	1	1	7	2019-03-29T15:21:48.410	NG_ecoli_LTEE_871_DM25	500	866	162.9	DIA_100X_EMPTY_1x1_100ms	79d11831-2457-4f3d-a6e6-df774fe8a7fd	EPI_100X_YFP_1x1_200ms_25sola	EPI_100X_RFP_1x1_200ms_25sola
159	38	8.96561061359001	341	45.7165899688942	1437.09384164223	1555.40762463343	54995	161.275659824047	55.8389255610796	155.026921891991	0	5948972	17445.6656891496	492.55365895472	769.153252439607	3	NaN	NaN	NaN	NaN	NaN	369.319066916282	0.816951395090956	39.0322716552907	12.4502285378811	9.18818484127188	2.61898272420566	0.0270917384066769	0.0158223509410031	0	1.02099463645459	2588.05294072845	0	10705.1906158358	1	1	1	7	2019-03-29T15:21:48.410	NG_ecoli_LTEE_871_DM25	500	866	162.9	DIA_100X_EMPTY_1x1_100ms	7adb3888-25be-4702-a0cc-60e5f0661b1b	EPI_100X_YFP_1x1_200ms_25sola	EPI_100X_RFP_1x1_200ms_25sola
160	28	11.7098970630463	329	47.536952694576	1443.93617021277	1407.29787234043	383397	1165.34042553191	55.8389255610796	155.026921891991	3	299265	909.620060790274	492.55365895472	769.153252439607	0	NaN	NaN	NaN	NaN	NaN	281.426661100226	0.996824910495859	26.5323300927467	12.4830287403959	10.0711738122053	3.29284834770308	0.0280250870824828	0.00517924323677701	1	1.00110130060734	2113.61292313073	0	8652.82066869301	1	1	1	7	2019-03-29T15:21:48.410	NG_ecoli_LTEE_871_DM25	500	866	162.9	DIA_100X_EMPTY_1x1_100ms	b806e0ec-06d2-411c-92da-68657efe61fe	EPI_100X_YFP_1x1_200ms_25sola	EPI_100X_RFP_1x1_200ms_25sola
161	36	11.5110731454684	414	48.9476355981942	1493.26570048309	2011.24396135266	143464	346.531400966184	55.8389255610796	155.026921891991	0	203781	492.224637681159	492.55365895472	769.153252439607	0	NaN	NaN	NaN	NaN	NaN	358.85663960188	0.911733169723161	33.9205454256127	12.882833472203	10.3845880577672	2.65027056144769	0.00288745522175941	0.00186549708740595	0	1.00024609360578	2872.97108428395	0	8424.04347826087	1	1	1	7	2019-03-29T15:21:48.410	NG_ecoli_LTEE_871_DM25	500	866	162.9	DIA_100X_EMPTY_1x1_100ms	2c5e77af-9a7b-4fcb-b74b-540e3d3277b2	EPI_100X_YFP_1x1_200ms_25sola	EPI_100X_RFP_1x1_200ms_25sola
162	26	11.7833250870137	307	42.1560323674731	1491.26384364821	1077.28013029316	284367	926.276872964169	55.8389255610796	155.026921891991	4	142871	465.377850162866	492.55365895472	769.153252439607	0	NaN	NaN	NaN	NaN	NaN	266.994018232101	0.998970825605777	25.0432312931247	12.7751504567979	10.2710203350448	3.26385270687092	0.00307793763763576	0.00137033828855513	1	1.00004890844598	2074.94898734976	0	8599.18892508143	1	1	1	7	2019-03-29T15:21:48.410	NG_ecoli_LTEE_871_DM25	500	866	162.9	DIA_100X_EMPTY_1x1_100ms	3b931dee-32fe-43a0-ba66-c8fa80702ab8	EPI_100X_YFP_1x1_200ms_25sola	EPI_100X_RFP_1x1_200ms_25sola
163	27	13.1300914729283	355	36.9126732565734	1495.74084507042	448.574647887324	48069	135.405633802817	55.8389255610796	155.026921891991	0	3945826	11115.0028169014	492.55365895472	769.153252439607	2	NaN	NaN	NaN	NaN	NaN	323.589365326778	0.972596718161996	26.9309175363827	14.3213598847511	11.4633635379497	3.48090559559502	0.0647867667800259	0.0341613883729849	0	1.06005080539278	2779.49029696268	0	9967.97183098592	1	1	1	7	2019-03-29T15:21:48.410	NG_ecoli_LTEE_871_DM25	500	866	162.9	DIA_100X_EMPTY_1x1_100ms	063af1d6-0a46-45f8-8a13-cb73a161f415	EPI_100X_YFP_1x1_200ms_25sola	EPI_100X_RFP_1x1_200ms_25sola
164	28	12.0844891970252	339	39.5402347683915	1520.52212389381	1329.59587020649	271733	801.572271386431	55.8389255610796	155.026921891991	4	1297942	3828.73746312684	492.55365895472	769.153252439607	1	NaN	NaN	NaN	NaN	NaN	287.982029668579	0.992603886413198	27.5590419131922	12.0587130243559	10.1094614493121	2.95332779715466	0.000973812731552715	0.000464824020141427	1	1.00000470445606	2212.12690379308	0	9038.21238938053	1	1	1	7	2019-03-29T15:21:48.410	NG_ecoli_LTEE_871_DM25	500	866	162.9	DIA_100X_EMPTY_1x1_100ms	235e8000-953b-4683-b62b-b49b5e7de536	EPI_100X_YFP_1x1_200ms_25sola	EPI_100X_RFP_1x1_200ms_25sola
165	37	10.6305922696627	394	49.4390651980014	1524.85532994924	1061.44162436548	449241	1140.20558375635	55.8389255610796	155.026921891991	4	132943	337.418781725888	492.55365895472	769.153252439607	0	NaN	NaN	NaN	NaN	NaN	357.47441198465	0.977908314137656	35.9742093823224	11.3789917674866	9.77253223800849	2.26443858215326	0.00573397829839929	0.00260870741107796	1	1.00014735683015	2698.33187087046	0	8983.59137055838	1	1	1	7	2019-03-29T15:21:48.410	NG_ecoli_LTEE_871_DM25	500	866	162.9	DIA_100X_EMPTY_1x1_100ms	fa661e33-4c70-4fa8-bfeb-63ecbae19993	EPI_100X_YFP_1x1_200ms_25sola	EPI_100X_RFP_1x1_200ms_25sola
166	35	12.4063014377184	435	49.1387268115911	1545.71724137931	1410.37931034483	158317	363.947126436782	55.8389255610796	155.026921891991	0	302659	695.767816091954	492.55365895472	769.153252439607	0	NaN	NaN	NaN	NaN	NaN	365.757859910161	0.977365932359768	33.7128763455808	12.4858536410993	10.6050869862207	2.70617443532842	0.00691231741941816	0.00364974860260092	0	1.00095079295636	2977.92776649441	0	8488.99540229885	1	1	1	7	2019-03-29T15:21:48.410	NG_ecoli_LTEE_871_DM25	500	866	162.9	DIA_100X_EMPTY_1x1_100ms	1ef9110e-3de8-4df5-82c6-b02048763064	EPI_100X_YFP_1x1_200ms_25sola	EPI_100X_RFP_1x1_200ms_25sola
167	27	13.4190016999579	363	41.0143606585971	1546.60330578512	1135.50413223141	1121486	3089.49311294766	55.8389255610796	155.026921891991	3	187056	515.305785123967	492.55365895472	769.153252439607	0	NaN	NaN	NaN	NaN	NaN	297.071984685102	0.998639910035515	26.0483695297945	13.2876917248963	11.0078718661004	3.39182039456121	0.00613184278181557	0.0030472943087224	1	1.00013075545965	2479.00359706289	0	8541.89807162534	1	1	1	7	2019-03-29T15:21:48.410	NG_ecoli_LTEE_871_DM25	500	866	162.9	DIA_100X_EMPTY_1x1_100ms	0a1ac690-f983-46ca-88f0-3e90208b8958	EPI_100X_YFP_1x1_200ms_25sola	EPI_100X_RFP_1x1_200ms_25sola
168	36	12.0364244944206	434	48.7802754995906	1547.5	1867.90322580645	479863	1105.67511520737	55.8389255610796	155.026921891991	4	201865	465.126728110599	492.55365895472	769.153252439607	0	NaN	NaN	NaN	NaN	NaN	375.408603488666	0.945496855873242	35.9081986836322	11.8874349731725	10.1769764231245	2.47572159847226	0.0168255617039596	0.00897632556618901	1	1.00446892122766	2920.92924956497	0	8928.25115207373	1	1	1	7	2019-03-29T15:21:48.410	NG_ecoli_LTEE_871_DM25	500	866	162.9	DIA_100X_EMPTY_1x1_100ms	04742f5e-26a9-47ca-b1d2-9df6a424c89e	EPI_100X_YFP_1x1_200ms_25sola	EPI_100X_RFP_1x1_200ms_25sola
169	30	13.3990032267052	403	45.0506555817018	1550.52109181141	1609.9205955335	380534	944.253101736973	55.8389255610796	155.026921891991	3	173291	430.002481389578	492.55365895472	769.153252439607	0	NaN	NaN	NaN	NaN	NaN	334.706632502202	0.995576787567781	29.497921858261	13.0114062787098	10.9595796067678	3.23442706063365	0.00403647178143202	0.00172050288411431	1	1.00005390238821	2782.71733408174	0	8431.5682382134	1	1	1	7	2019-03-29T15:21:48.410	NG_ecoli_LTEE_871_DM25	500	866	162.9	DIA_100X_EMPTY_1x1_100ms	1da9d184-e9f2-47c6-b444-d608f59f1f2f	EPI_100X_YFP_1x1_200ms_25sola	EPI_100X_RFP_1x1_200ms_25sola
170	32	11.371027693745	363	49.0797090757784	1559.02203856749	1954.5564738292	384436	1059.0523415978	55.8389255610796	155.026921891991	3	3540606	9753.73553719008	492.55365895472	769.153252439607	2	NaN	NaN	NaN	NaN	NaN	316.98319036431	0.972421039002447	30.1474942354033	12.3891807813204	10.2336226864872	2.70146005442552	0.0122730981569808	0.00634113661383015	0	1.00236244296199	2479.70434584592	0	8561.1432506887	1	1	1	7	2019-03-29T15:21:48.410	NG_ecoli_LTEE_871_DM25	500	866	162.9	DIA_100X_EMPTY_1x1_100ms	d423722e-fff5-47dc-80e4-941e8e488a06	EPI_100X_YFP_1x1_200ms_25sola	EPI_100X_RFP_1x1_200ms_25sola
171	24	9.15858001492362	220	14.2363398090925	1561.52727272727	1471.14090909091	37642	171.1	55.8389255610796	155.026921891991	0	5197047	23622.9409090909	492.55365895472	769.153252439607	2	NaN	NaN	NaN	NaN	NaN	230.907159038571	0.97880768294354	24.8229454329625	11.9156278442593	8.94037946935714	2.85968836520951	0.0157044108254487	0.00626690505890171	1	1.00111067459017	1558.31445456402	1	10338.3909090909	1	1	1	7	2019-03-29T15:21:48.410	NG_ecoli_LTEE_871_DM25	500	866	162.9	DIA_100X_EMPTY_1x1_100ms	17806a17-337b-4a93-910a-56cd4c3e8d00	EPI_100X_YFP_1x1_200ms_25sola	EPI_100X_RFP_1x1_200ms_25sola
172	21	11.4098989810886	240	-45.3541289386399	1577.875	1483.9125	51147	213.1125	55.8389255610796	155.026921891991	0	7508071	31283.6291666667	492.55365895472	769.153252439607	2	NaN	NaN	NaN	NaN	NaN	239.324980219969	0.987958570409773	21.7683405961089	13.7486649840801	10.4369931498665	3.45402710145902	0.0701838512392797	0.0363347446159729	0	1.04436956150736	1862.37015007435	1	10395.3166666667	1	1	1	7	2019-03-29T15:21:48.410	NG_ecoli_LTEE_871_DM25	500	866	162.9	DIA_100X_EMPTY_1x1_100ms	9a025144-a186-4581-b19b-31bf08091cb5	EPI_100X_YFP_1x1_200ms_25sola	EPI_100X_RFP_1x1_200ms_25sola
173	30	13.5291429038853	406	47.3417729337458	1608.05665024631	1455.98275862069	1402278	3453.88669950739	55.8389255610796	155.026921891991	2	1419130	3495.39408866995	492.55365895472	769.153252439607	2	NaN	NaN	NaN	NaN	NaN	330.527754549954	0.981077959558483	28.819580679326	13.2809086402802	11.0912112342423	3.16557815932419	0.02453759601533	0.0113980302590897	1	1.00791323208017	2784.4247931036	0	8607.5197044335	1	1	1	7	2019-03-29T15:21:48.410	NG_ecoli_LTEE_871_DM25	500	866	162.9	DIA_100X_EMPTY_1x1_100ms	6c819c0d-afd5-4af2-a725-b9d510763a42	EPI_100X_YFP_1x1_200ms_25sola	EPI_100X_RFP_1x1_200ms_25sola
174	27	12.3992064804808	335	45.9253804581214	1645.57313432836	1809.59402985075	4497747	13426.1104477612	55.8389255610796	155.026921891991	2	270882	808.602985074627	492.55365895472	769.153252439607	0	NaN	NaN	NaN	NaN	NaN	275.01455056574	0.999716561172599	24.9917818006585	12.9795383470781	10.5822323821794	3.35999480534467	0.00394579243467372	0.00210103582096403	1	1.00005708011086	2198.07086768482	0	8359.84179104478	1	1	1	7	2019-03-29T15:21:48.410	NG_ecoli_LTEE_871_DM25	500	866	162.9	DIA_100X_EMPTY_1x1_100ms	9ab31642-d41b-46f0-98bc-b92be47aee14	EPI_100X_YFP_1x1_200ms_25sola	EPI_100X_RFP_1x1_200ms_25sola
175	21	9.79682244270877	206	-8.77420330746661	1649.2427184466	1732.42718446602	37600	182.52427184466	55.8389255610796	155.026921891991	0	4624206	22447.6019417476	492.55365895472	769.153252439607	2	NaN	NaN	NaN	NaN	NaN	215.560394113259	0.999177830808743	21.4889780719229	12.4657012096682	9.6361745374301	3.21853192650427	0.0136501451360404	0.00588787368904961	1	1.00110827935208	1567.16584992478	0	10265.640776699	1	1	1	7	2019-03-29T15:21:48.410	NG_ecoli_LTEE_871_DM25	500	866	162.9	DIA_100X_EMPTY_1x1_100ms	1123b3c4-8b35-43a3-a96f-f56339e10bdb	EPI_100X_YFP_1x1_200ms_25sola	EPI_100X_RFP_1x1_200ms_25sola
176	23	11.0147464297463	254	27.6975551421328	1661.38976377953	1707.77165354331	58665	230.964566929134	55.8389255610796	155.026921891991	0	8335140	32815.5118110236	492.55365895472	769.153252439607	1	NaN	NaN	NaN	NaN	NaN	226.693751783414	0.993613693867477	22.0221363466725	12.0204436788388	9.76804365675904	3.24907178485107	0.0313178144288532	0.0173003468906736	0	1.01016182185906	1650.30612850612	1	9419.7125984252	1	1	1	7	2019-03-29T15:21:48.410	NG_ecoli_LTEE_871_DM25	500	866	162.9	DIA_100X_EMPTY_1x1_100ms	ad5be7c3-59eb-4d40-aed9-2055dbd36eaa	EPI_100X_YFP_1x1_200ms_25sola	EPI_100X_RFP_1x1_200ms_25sola
177	25	11.996446968248	300	38.1187013171239	1671.2	246.69	395810	1319.36666666667	55.8389255610796	155.026921891991	3	188088	626.96	492.55365895472	769.153252439607	0	NaN	NaN	NaN	NaN	NaN	262.896959129478	0.999339928842343	23.8337396102769	12.9954111172897	10.7238159960343	3.23742872174415	0.00451192182946571	0.00207348700040549	1	1.00007652890262	2152.68645775186	0	8718.14	1	1	1	7	2019-03-29T15:21:48.410	NG_ecoli_LTEE_871_DM25	500	866	162.9	DIA_100X_EMPTY_1x1_100ms	4815fe25-4ac3-4296-ad19-ad2d6cd2b159	EPI_100X_YFP_1x1_200ms_25sola	EPI_100X_RFP_1x1_200ms_25sola
178	31	11.5109735953486	357	49.0511088123562	1687.6918767507	1693.3137254902	500923	1403.14565826331	55.8389255610796	155.026921891991	3	1834067	5137.44257703081	492.55365895472	769.153252439607	0	NaN	NaN	NaN	NaN	NaN	307.242792467986	0.995886469059018	28.4979084454514	12.5041184299386	10.425020770091	3.04701016511166	0.00838968913408125	0.00433710388919284	1	1.00044463968546	2432.52171601577	1	8545.08403361345	1	1	1	7	2019-03-29T15:21:48.410	NG_ecoli_LTEE_871_DM25	500	866	162.9	DIA_100X_EMPTY_1x1_100ms	6a466b9d-39b9-45b0-b05f-ad2fdd55978a	EPI_100X_YFP_1x1_200ms_25sola	EPI_100X_RFP_1x1_200ms_25sola
179	32	12.6510671642003	405	49.1166154855636	1696.46913580247	1917.99012345679	450970	1113.50617283951	55.8389255610796	155.026921891991	6	253341	625.533333333333	492.55365895472	769.153252439607	0	NaN	NaN	NaN	NaN	NaN	329.941980281634	0.991766827662651	29.9494167356094	12.6107225765391	10.6645970950741	3.06278726258523	0.00949249116343044	0.00402600394555597	1	1.00085126130386	2675.26714180034	0	8462.21481481482	1	1	1	7	2019-03-29T15:21:48.410	NG_ecoli_LTEE_871_DM25	500	866	162.9	DIA_100X_EMPTY_1x1_100ms	2af47b19-4734-4a5d-8852-6c065b9ca2f9	EPI_100X_YFP_1x1_200ms_25sola	EPI_100X_RFP_1x1_200ms_25sola
180	24	11.301277318764	273	34.3380454422457	1723.30402930403	1976.43223443223	50037	183.285714285714	55.8389255610796	155.026921891991	0	7334589	26866.6263736264	492.55365895472	769.153252439607	2	NaN	NaN	NaN	NaN	NaN	269.770045256035	0.940941364139568	25.7463381736808	12.3826801736941	9.9704625821245	2.98710833359751	0.0391587466991011	0.016448571111099	1	1.01249742339899	2010.18471629258	0	10216.0732600733	1	1	1	7	2019-03-29T15:21:48.410	NG_ecoli_LTEE_871_DM25	500	866	162.9	DIA_100X_EMPTY_1x1_100ms	fde93005-58a9-4140-9f39-484f7cfa7949	EPI_100X_YFP_1x1_200ms_25sola	EPI_100X_RFP_1x1_200ms_25sola
181	32	12.3989318385141	397	48.6261538474786	1731.2443324937	905.91435768262	365019	919.443324937028	55.8389255610796	155.026921891991	4	422012	1063.00251889169	492.55365895472	769.153252439607	0	NaN	NaN	NaN	NaN	NaN	326.733291678847	0.969872207293927	30.3479632050651	12.5147901072071	10.3810551604678	3.0102495445995	0.0123199673095383	0.00534544342031317	0	1.00177113021979	2568.63518744971	0	8513.68513853904	1	1	1	7	2019-03-29T15:21:48.410	NG_ecoli_LTEE_871_DM25	500	866	162.9	DIA_100X_EMPTY_1x1_100ms	03b5ca18-c02f-42ee-8932-37e88ebfeece	EPI_100X_YFP_1x1_200ms_25sola	EPI_100X_RFP_1x1_200ms_25sola
182	32	11.5667335493839	370	48.5700033576565	1730.03243243243	1545.53513513514	198436	536.313513513513	55.8389255610796	155.026921891991	4	156245	422.283783783784	492.55365895472	769.153252439607	0	NaN	NaN	NaN	NaN	NaN	323.933315585799	0.99086176074179	30.8126968171542	12.0741010935662	10.272402579065	2.69475231359675	0.0038722224030835	0.00194123976776769	1	1.00021184639209	2553.66341424703	0	8663.17567567567	1	1	1	7	2019-03-29T15:21:48.410	NG_ecoli_LTEE_871_DM25	500	866	162.9	DIA_100X_EMPTY_1x1_100ms	0e7d570c-a4cd-4e4a-97c4-fff8720cc95d	EPI_100X_YFP_1x1_200ms_25sola	EPI_100X_RFP_1x1_200ms_25sola
183	36	11.893330570839	428	49.6371626083141	1735.82476635514	188.06308411215	728508	1702.1214953271	55.8389255610796	155.026921891991	4	211664	494.542056074766	492.55365895472	769.153252439607	0	NaN	NaN	NaN	NaN	NaN	371.785633235384	0.968776314278909	34.2088518396631	12.4898657742171	10.6228867552449	2.71064400975031	0.00463086941580805	0.00221440364159492	2	1.0001067160276	3031.89029536027	0	8717.34112149533	1	1	1	7	2019-03-29T15:21:48.410	NG_ecoli_LTEE_871_DM25	500	866	162.9	DIA_100X_EMPTY_1x1_100ms	482bf06f-876e-47c0-aa92-14828c47b0ac	EPI_100X_YFP_1x1_200ms_25sola	EPI_100X_RFP_1x1_200ms_25sola
184	26	12.923686696634	337	39.416831746303	1739.81008902077	1121.44510385757	151642	449.976261127596	55.8389255610796	155.026921891991	2	149448	443.46587537092	492.55365895472	769.153252439607	0	NaN	NaN	NaN	NaN	NaN	280.352853019933	0.995047638380642	25.6805008260355	12.6104480286181	10.591657481693	3.10512243319171	0.00729489228399514	0.00361307272257573	1	1.00021105629023	2262.67003958843	0	8517.96735905044	1	1	1	7	2019-03-29T15:21:48.410	NG_ecoli_LTEE_871_DM25	500	866	162.9	DIA_100X_EMPTY_1x1_100ms	c229f509-00a9-4dd5-94d9-b35012b72a0d	EPI_100X_YFP_1x1_200ms_25sola	EPI_100X_RFP_1x1_200ms_25sola
185	38	13.4896148275975	514	49.3656010657742	1772.43385214008	1627.36381322957	786852	1530.84046692607	55.8389255610796	155.026921891991	3	248944	484.326848249027	492.55365895472	769.153252439607	0	NaN	NaN	NaN	NaN	NaN	414.011076782669	0.973193934917017	36.1335758871424	13.3398877783406	11.1933216701541	2.79131689780316	0.00915750900680615	0.00378439044794353	1	1.00053126998433	3555.64826913062	0	8419.1420233463	1	1	1	7	2019-03-29T15:21:48.410	NG_ecoli_LTEE_871_DM25	500	866	162.9	DIA_100X_EMPTY_1x1_100ms	1b61a909-8172-4481-9b45-31fdad2422fe	EPI_100X_YFP_1x1_200ms_25sola	EPI_100X_RFP_1x1_200ms_25sola
186	42	12.5826947863078	529	48.7458302035745	1809.66729678639	958.334593572779	510830	965.652173913043	55.8389255610796	155.026921891991	4	1484142	2805.56143667297	492.55365895472	769.153252439607	1	NaN	NaN	NaN	NaN	NaN	447.754889750793	0.928916796028858	41.168613656892	13.728023951769	10.6703436884573	2.66566817367021	0.0175638871233724	0.00587455123269867	2	1.0033178577249	3681.39942483796	0	8849.20982986768	1	1	1	7	2019-03-29T15:21:48.410	NG_ecoli_LTEE_871_DM25	500	866	162.9	DIA_100X_EMPTY_1x1_100ms	ea1d67a0-eab3-47f6-b719-2fef06a27781	EPI_100X_YFP_1x1_200ms_25sola	EPI_100X_RFP_1x1_200ms_25sola
187	22	12.7190378250992	280	-0.627670611747583	1809.50357142857	1372.91785714286	3607136	12882.6285714286	55.8389255610796	155.026921891991	2	146238	522.278571428571	492.55365895472	769.153252439607	0	NaN	NaN	NaN	NaN	NaN	241.666561806917	0.999758006854933	21.1367253558924	13.8330201847093	10.8229854349453	3.83285577026188	0.0136177269695763	0.00591462810992164	1	1.00098656160545	1944.56172709474	0	8922.73928571429	1	1	1	7	2019-03-29T15:21:48.410	NG_ecoli_LTEE_871_DM25	500	866	162.9	DIA_100X_EMPTY_1x1_100ms	9dbe76cf-8122-4818-8337-03fcc0a03941	EPI_100X_YFP_1x1_200ms_25sola	EPI_100X_RFP_1x1_200ms_25sola
188	31	11.8917830693864	369	49.2613202223128	1869.13279132791	1654.58265582656	742084	2011.06775067751	55.8389255610796	155.026921891991	3	258481	700.490514905149	492.55365895472	769.153252439607	0	NaN	NaN	NaN	NaN	NaN	314.826977216882	0.994540591993067	29.3597151028039	12.3791296985106	10.3393085314169	3.0053864724145	0.00137101496969254	0.000678663827312797	1	1.00000725475541	2465.04418728675	0	8635.26558265583	1	1	1	7	2019-03-29T15:21:48.410	NG_ecoli_LTEE_871_DM25	500	866	162.9	DIA_100X_EMPTY_1x1_100ms	364f3ef7-b8af-4887-b9f1-e516aec7060a	EPI_100X_YFP_1x1_200ms_25sola	EPI_100X_RFP_1x1_200ms_25sola
189	39	11.0990014979453	433	13.8863633643728	1888.04387990762	1156.3441108545	606945	1401.72055427252	55.8389255610796	155.026921891991	3	322744	745.367205542725	492.55365895472	769.153252439607	0	NaN	NaN	NaN	NaN	NaN	412.744174873303	0.824547118100123	40.2529327597471	13.0455566361504	9.96642200336319	2.59287234738639	0.0428593156877006	0.0284832677858652	0	1.08425036318446	3140.2625060952	1	8862.60046189376	1	1	1	7	2019-03-29T15:21:48.410	NG_ecoli_LTEE_871_DM25	500	866	162.9	DIA_100X_EMPTY_1x1_100ms	99ec30ac-1f58-44c8-b483-cedecec6dd95	EPI_100X_YFP_1x1_200ms_25sola	EPI_100X_RFP_1x1_200ms_25sola
190	37	11.756597246117	435	48.1203404561921	1896.72873563218	1166.58390804598	815184	1873.98620689655	55.8389255610796	155.026921891991	4	506140	1163.54022988506	492.55365895472	769.153252439607	0	NaN	NaN	NaN	NaN	NaN	407.825231632721	0.883714270441229	36.129702655876	13.9505025970451	10.87678637264	3.02269093075806	0.0366844385213559	0.018674296175419	1	1.02738914007479	3357.0318859659	1	8953.57931034483	1	1	1	7	2019-03-29T15:21:48.410	NG_ecoli_LTEE_871_DM25	500	866	162.9	DIA_100X_EMPTY_1x1_100ms	de3c6566-d162-461c-9404-b2b355a9a2e1	EPI_100X_YFP_1x1_200ms_25sola	EPI_100X_RFP_1x1_200ms_25sola
191	35	12.5179738519131	438	48.7645780306255	1928.82648401826	855.472602739726	305976	698.575342465753	55.8389255610796	155.026921891991	4	181332	414	492.55365895472	769.153252439607	0	NaN	NaN	NaN	NaN	NaN	375.175248362196	0.931913767170037	34.5269748641244	12.9365935393507	10.5950892159458	2.62587261215714	0.0209295448677459	0.0102649007958792	0	1.0080154651889	3044.09110495515	0	8882.51141552511	1	1	1	7	2019-03-29T15:21:48.410	NG_ecoli_LTEE_871_DM25	500	866	162.9	DIA_100X_EMPTY_1x1_100ms	f7f01f3a-0a61-4110-99a5-a6b5c69ba8be	EPI_100X_YFP_1x1_200ms_25sola	EPI_100X_RFP_1x1_200ms_25sola
192	34	11.6349320699775	396	48.201566207146	1936.43939393939	921.974747474747	313099	790.65404040404	55.8389255610796	155.026921891991	4	190851	481.94696969697	492.55365895472	769.153252439607	0	NaN	NaN	NaN	NaN	NaN	349.164716597561	0.970852395172547	34.4424636903803	11.4913408405478	9.95852866946445	2.35725043443561	0.00729034311666196	0.00356610246256744	1	1.00045344809915	2682.71443801925	0	8982.86111111111	1	1	1	7	2019-03-29T15:21:48.410	NG_ecoli_LTEE_871_DM25	500	866	162.9	DIA_100X_EMPTY_1x1_100ms	c9abc5b2-6e7a-4e96-a927-385044d5257e	EPI_100X_YFP_1x1_200ms_25sola	EPI_100X_RFP_1x1_200ms_25sola
193	27	11.8756552658155	322	43.0107227787925	1962.17701863354	798.052795031056	507291	1575.43788819876	55.8389255610796	155.026921891991	3	271452	843.018633540373	492.55365895472	769.153252439607	0	NaN	NaN	NaN	NaN	NaN	285.21580796657	0.999613887176933	26.5520389258091	12.6406056604814	10.2029499816885	3.42494432818009	0.0132454582439722	0.00711545588142466	0	1.00243690445966	2170.89727076165	0	8621.04658385093	1	1	1	7	2019-03-29T15:21:48.410	NG_ecoli_LTEE_871_DM25	500	866	162.9	DIA_100X_EMPTY_1x1_100ms	e77adab9-1f00-46f9-bffe-e70803358958	EPI_100X_YFP_1x1_200ms_25sola	EPI_100X_RFP_1x1_200ms_25sola
194	26	10.9515766856676	286	38.8658128951426	1981.08741258741	120.730769230769	75131	262.695804195804	55.8389255610796	155.026921891991	1	10781806	37698.6223776224	492.55365895472	769.153252439607	3	NaN	NaN	NaN	NaN	NaN	301.415679802215	0.954592850819032	28.0654353680694	12.9366848837919	10.31549421959	3.00952743689418	0.0250105771023254	0.010919009334096	1	1.00252634377769	2345.53406687744	0	10377.5664335664	1	1	1	7	2019-03-29T15:21:48.410	NG_ecoli_LTEE_871_DM25	500	866	162.9	DIA_100X_EMPTY_1x1_100ms	c31b5302-3c97-418b-9e4c-aba7e4bd04ce	EPI_100X_YFP_1x1_200ms_25sola	EPI_100X_RFP_1x1_200ms_25sola
195	25	10.2849568244877	257	46.2231732987173	1992.63424124514	315.151750972763	10328516	40188.7782101167	55.8389255610796	155.026921891991	2	178959	696.338521400778	492.55365895472	769.153252439607	0	NaN	NaN	NaN	NaN	NaN	258.931286388741	0.98101369232551	25.5614031285795	12.0291754160479	9.78120015948766	2.80439793058294	0.00905860691538733	0.00504095057623741	0	1.00113054293782	1920.69702431803	1	9196.59922178988	1	1	1	7	2019-03-29T15:21:48.410	NG_ecoli_LTEE_871_DM25	500	866	162.9	DIA_100X_EMPTY_1x1_100ms	22092ecb-0b2a-45f9-9edc-0c56e3fd3ad2	EPI_100X_YFP_1x1_200ms_25sola	EPI_100X_RFP_1x1_200ms_25sola
196	24	11.4177712857641	274	41.3422675510343	1991.74817518248	345.810218978102	788948	2879.37226277372	55.8389255610796	155.026921891991	3	176635	644.653284671533	492.55365895472	769.153252439607	0	NaN	NaN	NaN	NaN	NaN	269.692175543093	0.994000957030051	24.0427900000992	13.0377795794625	10.6886724985246	3.42497202955921	0.0275438013670916	0.0142562491735662	1	1.00823889503653	2157.35832745385	1	9000.70802919708	1	1	1	7	2019-03-29T15:21:48.410	NG_ecoli_LTEE_871_DM25	500	866	162.9	DIA_100X_EMPTY_1x1_100ms	96405165-b4d1-4075-99f6-c261a0a2e9c1	EPI_100X_YFP_1x1_200ms_25sola	EPI_100X_RFP_1x1_200ms_25sola
197	31	12.1060511747816	376	35.7309214951181	2005.8164893617	338.098404255319	1815976	4829.72340425532	55.8389255610796	155.026921891991	2	217749	579.119680851064	492.55365895472	769.153252439607	0	NaN	NaN	NaN	NaN	NaN	342.913745907015	0.962113006797507	31.5640305579441	12.5531858362309	10.5412204412946	2.83261921148015	0.040762334039341	0.0234477586017953	0	1.03424360346632	2754.63542063539	2	8997.42819148936	1	1	1	7	2019-03-29T15:21:48.410	NG_ecoli_LTEE_871_DM25	500	866	162.9	DIA_100X_EMPTY_1x1_100ms	d5325674-7902-4ce3-8ac3-b8535c345523	EPI_100X_YFP_1x1_200ms_25sola	EPI_100X_RFP_1x1_200ms_25sola
198	45	12.146229623674	547	48.7738012537078	2023.12797074954	1720.67458866545	1038238	1898.05850091408	55.8389255610796	155.026921891991	5	385391	704.553930530165	492.55365895472	769.153252439607	0	NaN	NaN	NaN	NaN	NaN	465.730781601632	0.915702042451383	43.5247603167824	12.8542381373794	10.4740337584298	2.51758538278104	0.00924539016990779	0.00292460521911021	3	1.00041227180961	3750.19808943091	0	8657.50091407678	1	1	1	7	2019-03-29T15:21:48.410	NG_ecoli_LTEE_871_DM25	500	866	162.9	DIA_100X_EMPTY_1x1_100ms	4be176da-7480-4c4b-9c85-3772e51760c6	EPI_100X_YFP_1x1_200ms_25sola	EPI_100X_RFP_1x1_200ms_25sola
1	28	11.2769228022705	316	44.4903227455104	22.8892405063291	154.632911392405	9204123	29126.9715189873	57.5474073847783	101.896879054006	2	197235	624.161392405063	456.830076198623	472.422030861926	0	NaN	NaN	NaN	NaN	NaN	282.588564115053	0.986171152808745	26.4255364966301	12.4662906634187	10.2804564120197	3.16189315651003	0.0112496229150876	0.00582219206906672	1	1.00169901875975	2193.50428278052	1	9781.72151898734	1	1	1	8	2019-03-29T15:22:00.707	NG_ecoli_LTEE_871_DM25	-0	1732	162.9	DIA_100X_EMPTY_1x1_100ms	6f5318ba-6dbd-45e8-adae-f47b9e627de2	EPI_100X_YFP_1x1_200ms_25sola	EPI_100X_RFP_1x1_200ms_25sola
2	32	12.8124521643569	410	48.0925792616669	39.0658536585366	145.053658536585	2233877	5448.48048780488	57.5474073847783	101.896879054006	4	237059	578.192682926829	456.830076198623	472.422030861926	0	NaN	NaN	NaN	NaN	NaN	348.674405128319	0.989784284426392	30.6660939070662	13.236814934881	11.0781703436674	3.01994089189075	0.0105134018101694	0.00514345665009594	1	1.00049024158541	2955.86380962134	1	9487.67317073171	1	1	1	8	2019-03-29T15:22:00.707	NG_ecoli_LTEE_871_DM25	-0	1732	162.9	DIA_100X_EMPTY_1x1_100ms	c8694be1-6817-4abc-80f0-07524f69490d	EPI_100X_YFP_1x1_200ms_25sola	EPI_100X_RFP_1x1_200ms_25sola
3	45	13.4868125471908	607	48.8368266053576	39.5799011532125	1670.50247116969	755347	1244.39373970346	57.5474073847783	101.896879054006	4	915246	1507.81878088962	456.830076198623	472.422030861926	0	NaN	NaN	NaN	NaN	NaN	478.949467677559	0.894470738586642	43.6049177726967	13.1087271509072	10.7771134902521	2.57891685972713	0.0176660980892594	0.00825748318077741	1	1.00858035740537	3977.6838846675	0	9508.85996705107	1	1	1	8	2019-03-29T15:22:00.707	NG_ecoli_LTEE_871_DM25	-0	1732	162.9	DIA_100X_EMPTY_1x1_100ms	0a2ee17d-8699-4619-99b6-957e54667211	EPI_100X_YFP_1x1_200ms_25sola	EPI_100X_RFP_1x1_200ms_25sola
4	30	11.6523837336426	350	47.5025080581998	52.9285714285714	1039.45142857143	95401	272.574285714286	57.5474073847783	101.896879054006	1	6466849	18476.7114285714	456.830076198623	472.422030861926	4	NaN	NaN	NaN	NaN	NaN	325.18252648779	0.936918924777435	29.8598747500205	13.7804222884958	10.489102897201	3.06515129356409	0.0971659856862981	0.00803991933598539	1	1.00271786342493	2580.20703324926	1	10843.36	1	1	1	8	2019-03-29T15:22:00.707	NG_ecoli_LTEE_871_DM25	-0	1732	162.9	DIA_100X_EMPTY_1x1_100ms	508be58b-f523-4e6d-a9a8-354b58908ff2	EPI_100X_YFP_1x1_200ms_25sola	EPI_100X_RFP_1x1_200ms_25sola
5	30	11.6749759281574	351	33.3722834768244	54.2962962962963	1063.95441595442	94987	270.618233618234	57.5474073847783	101.896879054006	2	5913012	16846.188034188	456.830076198623	472.422030861926	2	NaN	NaN	NaN	NaN	NaN	331.774455892263	0.956147999298266	31.3735399087903	12.3059527166912	10.2830573347794	2.68257206839952	0.0318916686673967	0.014583162726436	1	1.01347283845503	2605.54104688251	1	10781.5270655271	1	1	1	8	2019-03-29T15:22:00.707	NG_ecoli_LTEE_871_DM25	-0	1732	162.9	DIA_100X_EMPTY_1x1_100ms	263ce686-b62a-41f3-86a5-d76e0676b672	EPI_100X_YFP_1x1_200ms_25sola	EPI_100X_RFP_1x1_200ms_25sola
6	29	9.32971656948869	272	24.8250581339172	70.6764705882353	6.83823529411765	6551206	24085.3161764706	57.5474073847783	101.896879054006	1	171715	631.305147058824	456.830076198623	472.422030861926	0	NaN	NaN	NaN	NaN	NaN	NaN	NaN	NaN	NaN	NaN	NaN	NaN	NaN	NaN	NaN	NaN	0	9451.01102941176	1	1	1	8	2019-03-29T15:22:00.707	NG_ecoli_LTEE_871_DM25	-0	1732	162.9	DIA_100X_EMPTY_1x1_100ms	839e6146-f00f-4898-a5f5-b288ca02d5a2	EPI_100X_YFP_1x1_200ms_25sola	EPI_100X_RFP_1x1_200ms_25sola
7	23	11.0949007150059	255	36.1193193202147	71.4549019607843	1612.09019607843	40534	158.956862745098	57.5474073847783	101.896879054006	0	4899978	19215.6	456.830076198623	472.422030861926	1	NaN	NaN	NaN	NaN	NaN	240.135297122336	0.999697300856585	21.8723399624919	13.423823003655	10.528165022265	3.51461392493431	0.0221562832608603	0.0124330582298438	0	1.00504144455779	1904.10325795332	0	11377.3843137255	1	1	1	8	2019-03-29T15:22:00.707	NG_ecoli_LTEE_871_DM25	-0	1732	162.9	DIA_100X_EMPTY_1x1_100ms	8050726c-e74f-4a68-b03c-eb204e8d8864	EPI_100X_YFP_1x1_200ms_25sola	EPI_100X_RFP_1x1_200ms_25sola
8	24	12.6288803805565	304	18.0322086134938	76.9802631578947	163.092105263158	775752	2551.81578947368	57.5474073847783	101.896879054006	1	178308	586.539473684211	456.830076198623	472.422030861926	0	NaN	NaN	NaN	NaN	NaN	248.400749712906	0.999888931940751	22.3670463977506	13.5188916536725	10.7861957225385	3.45634094946545	0.00613638186150211	0.00335666110738481	0	1.00038266849757	2043.78455653739	0	9517.61842105263	1	1	1	8	2019-03-29T15:22:00.707	NG_ecoli_LTEE_871_DM25	-0	1732	162.9	DIA_100X_EMPTY_1x1_100ms	188d8f44-168a-49f4-8161-2c9812fadec1	EPI_100X_YFP_1x1_200ms_25sola	EPI_100X_RFP_1x1_200ms_25sola
9	27	13.48308120683	364	40.5597345589145	80.0082417582418	236.835164835165	533830	1466.56593406593	57.5474073847783	101.896879054006	2	245387	674.14010989011	456.830076198623	472.422030861926	0	NaN	NaN	NaN	NaN	NaN	282.904968200711	0.999702872980519	24.3969947397481	13.6949024766849	11.1355629229621	3.58373800528487	0.0110684047488541	0.00508148921785145	1	1.00052429502316	2376.0225962693	0	9206.79395604396	1	1	1	8	2019-03-29T15:22:00.707	NG_ecoli_LTEE_871_DM25	-0	1732	162.9	DIA_100X_EMPTY_1x1_100ms	bb68ab45-89e5-4475-8e43-022dbd5ffd7d	EPI_100X_YFP_1x1_200ms_25sola	EPI_100X_RFP_1x1_200ms_25sola
10	25	12.0923307798857	303	21.8074529474766	99.3168316831683	1017.50495049505	467783	1543.83828382838	57.5474073847783	101.896879054006	2	298037	983.620462046205	456.830076198623	472.422030861926	0	NaN	NaN	NaN	NaN	NaN	253.843166566638	0.999575127751719	22.7573846045314	13.4656524309369	10.7057834933685	3.47102544584747	0.0295970162089279	0.0150308474998056	1	1.00802446107097	2048.56214455503	1	9673.46204620462	1	1	1	8	2019-03-29T15:22:00.707	NG_ecoli_LTEE_871_DM25	-0	1732	162.9	DIA_100X_EMPTY_1x1_100ms	f8d4810b-61c6-439f-859d-cae5a5213d10	EPI_100X_YFP_1x1_200ms_25sola	EPI_100X_RFP_1x1_200ms_25sola
11	21	14.3508568442878	305	-49.6071198087732	112.239344262295	381.154098360656	1182960	3878.55737704918	57.5474073847783	101.896879054006	2	140308	460.026229508197	456.830076198623	472.422030861926	0	NaN	NaN	NaN	NaN	NaN	250.433413356631	0.999937317864666	20.403290399637	15.1379250854161	11.9073250591226	3.94189966965113	0.00402188380172545	0.00188288613264056	1	1.00009890254433	2272.05328059848	0	9357.11803278689	1	1	1	8	2019-03-29T15:22:00.707	NG_ecoli_LTEE_871_DM25	-0	1732	162.9	DIA_100X_EMPTY_1x1_100ms	3d8552c1-aea8-4abc-ab13-8d4e003636f5	EPI_100X_YFP_1x1_200ms_25sola	EPI_100X_RFP_1x1_200ms_25sola
12	26	11.1194023504355	290	34.4778785768264	115.051724137931	1034.76896551724	271031	934.589655172414	57.5474073847783	101.896879054006	2	384034	1324.25517241379	456.830076198623	472.422030861926	0	NaN	NaN	NaN	NaN	NaN	253.20886157211	0.993532385873415	24.2702232029013	12.6451601412174	9.96499934572113	3.24037601120195	0.0118655298762142	0.00574005079904355	0	1.00136629077872	1892.85872290003	1	9929.69310344827	1	1	1	8	2019-03-29T15:22:00.707	NG_ecoli_LTEE_871_DM25	-0	1732	162.9	DIA_100X_EMPTY_1x1_100ms	8aa7678c-6ce5-4488-b21b-7875a8597cce	EPI_100X_YFP_1x1_200ms_25sola	EPI_100X_RFP_1x1_200ms_25sola
13	29	15.1541551383142	439	46.1689268502334	149.961275626424	1739.6013667426	867910	1977.0159453303	57.5474073847783	101.896879054006	5	427782	974.446469248292	456.830076198623	472.422030861926	0	NaN	NaN	NaN	NaN	NaN	330.97562364722	0.999903747905076	24.1834619946746	16.9624173101628	13.235867039748	4.36696820643067	0.0044018734818385	0.00185055801207435	1	1.00013433451963	3327.46231519285	0	8996.70842824601	1	1	1	8	2019-03-29T15:22:00.707	NG_ecoli_LTEE_871_DM25	-0	1732	162.9	DIA_100X_EMPTY_1x1_100ms	b8a8f3fb-1b4d-4f56-9811-f50943c2a633	EPI_100X_YFP_1x1_200ms_25sola	EPI_100X_RFP_1x1_200ms_25sola
14	29	8.40456249066426	244	46.9422905408898	153.487704918033	839.795081967213	44423	182.061475409836	57.5474073847783	101.896879054006	1	648559	2658.02868852459	456.830076198623	472.422030861926	0	NaN	NaN	NaN	NaN	NaN	292.185038516026	0.888391500153741	30.827322984789	12.0026608785551	9.03971414667736	2.81172025287853	0.0446521417646423	0.00947094709629593	1	1.00160080838716	1978.49560071636	0	11536.0368852459	1	1	1	8	2019-03-29T15:22:00.707	NG_ecoli_LTEE_871_DM25	-0	1732	162.9	DIA_100X_EMPTY_1x1_100ms	fe66ed24-1cf4-4d82-9653-716708952e67	EPI_100X_YFP_1x1_200ms_25sola	EPI_100X_RFP_1x1_200ms_25sola
15	32	13.1833989623479	422	48.1809218078555	215.390995260664	1553.15165876777	751380	1780.52132701422	57.5474073847783	101.896879054006	2	183928	435.848341232227	456.830076198623	472.422030861926	0	NaN	NaN	NaN	NaN	NaN	336.059178095828	0.981794306201739	30.3113311511812	12.9822549111313	10.7297978511856	2.99150372729188	0.0199258299080911	0.00884250516467838	1	1.00141652227038	2740.80394374157	0	9469.08293838862	1	1	1	8	2019-03-29T15:22:00.707	NG_ecoli_LTEE_871_DM25	-0	1732	162.9	DIA_100X_EMPTY_1x1_100ms	19048273-4c03-4fa4-9589-2955f2ba5e7d	EPI_100X_YFP_1x1_200ms_25sola	EPI_100X_RFP_1x1_200ms_25sola
16	44	13.0486724665379	575	42.965612665683	231.393043478261	1870.54434782609	2238908	3893.75304347826	57.5474073847783	101.896879054006	3	276868	481.509565217391	456.830076198623	472.422030861926	0	NaN	NaN	NaN	NaN	NaN	457.104227818586	0.882817557444113	43.001424450763	13.1226680620206	10.3973411989428	2.85409541502748	0.00680838169023319	0.00291479984741775	1	1.00022695366288	3651.04609055012	0	9736.00173913044	1	1	1	8	2019-03-29T15:22:00.707	NG_ecoli_LTEE_871_DM25	-0	1732	162.9	DIA_100X_EMPTY_1x1_100ms	19db65fc-a31c-4301-9a0b-748da2fad3cb	EPI_100X_YFP_1x1_200ms_25sola	EPI_100X_RFP_1x1_200ms_25sola
17	32	13.2321368544362	424	48.043957051136	257.917452830189	1505.41745283019	734822	1733.07075471698	57.5474073847783	101.896879054006	3	207871	490.26179245283	456.830076198623	472.422030861926	0	NaN	NaN	NaN	NaN	NaN	341.766437120379	0.977395011091635	30.7179408763924	12.8402523560163	10.8712682075202	2.830588730983	0.0152140429931531	0.00583333078826281	2	1.00100944578912	2851.29664086088	0	9339.91981132075	1	1	1	8	2019-03-29T15:22:00.707	NG_ecoli_LTEE_871_DM25	-0	1732	162.9	DIA_100X_EMPTY_1x1_100ms	1040cd3f-141a-4803-bb7b-ab203f0ee7d8	EPI_100X_YFP_1x1_200ms_25sola	EPI_100X_RFP_1x1_200ms_25sola
18	27	13.453689711576	364	41.8493185150154	272.664835164835	1652.43681318681	7579100	20821.7032967033	57.5474073847783	101.896879054006	1	181041	497.365384615385	456.830076198623	472.422030861926	0	NaN	NaN	NaN	NaN	NaN	290.653639301134	0.996974506020862	25.6032874712086	13.1560664351312	11.0100074835066	3.25181865148222	0.0111555225945304	0.00586192433699357	1	1.0004190809866	2437.59102480583	0	9490.81318681319	1	1	1	8	2019-03-29T15:22:00.707	NG_ecoli_LTEE_871_DM25	-0	1732	162.9	DIA_100X_EMPTY_1x1_100ms	7594fdd9-927a-495b-bf46-25c4b5d7b710	EPI_100X_YFP_1x1_200ms_25sola	EPI_100X_RFP_1x1_200ms_25sola
19	32	13.2493193357392	424	48.7848035173386	294.198113207547	901.721698113208	639075	1507.25235849057	57.5474073847783	101.896879054006	3	233998	551.882075471698	456.830076198623	472.422030861926	0	NaN	NaN	NaN	NaN	NaN	341.644682604163	0.98381438417689	30.4767315543895	13.1025888986304	10.8581435005585	3.03680920758317	0.00759605085262333	0.00388275861423636	2	1.00032477646318	2822.08067630955	0	9369.05424528302	1	1	1	8	2019-03-29T15:22:00.707	NG_ecoli_LTEE_871_DM25	-0	1732	162.9	DIA_100X_EMPTY_1x1_100ms	c5c9266a-f360-4cdd-89e7-769fbda103b4	EPI_100X_YFP_1x1_200ms_25sola	EPI_100X_RFP_1x1_200ms_25sola
20	33	12.7429580237532	421	48.1124842993995	354.223277909739	250.579572446556	89402	212.356294536817	57.5474073847783	101.896879054006	1	9449412	22445.1591448931	456.830076198623	472.422030861926	3	NaN	NaN	NaN	NaN	NaN	370.885676558607	0.909575957402994	33.3388385407555	13.3395529830469	10.7484535349835	2.96587509543612	0.0435171043383212	0.0151139698596306	2	1.02093423943954	3025.04830418828	0	10994.9429928741	1	1	1	8	2019-03-29T15:22:00.707	NG_ecoli_LTEE_871_DM25	-0	1732	162.9	DIA_100X_EMPTY_1x1_100ms	06219f92-882a-4ec0-8562-8f37a59aa640	EPI_100X_YFP_1x1_200ms_25sola	EPI_100X_RFP_1x1_200ms_25sola
21	26	10.5003486209456	273	12.2056306666433	367.531135531136	987.135531135531	47276	173.172161172161	57.5474073847783	101.896879054006	1	2243777	8218.96336996337	456.830076198623	472.422030861926	3	NaN	NaN	NaN	NaN	NaN	273.137453981705	0.856316370650165	27.9212080604581	14.3282241908485	9.52084461220822	3.37771590221773	0.0246178343530867	0.00983091346243482	1	1.00317417213302	1987.8107760324	0	11446.4468864469	1	1	1	8	2019-03-29T15:22:00.707	NG_ecoli_LTEE_871_DM25	-0	1732	162.9	DIA_100X_EMPTY_1x1_100ms	71516052-31cf-4182-a58f-296c0aa2917f	EPI_100X_YFP_1x1_200ms_25sola	EPI_100X_RFP_1x1_200ms_25sola
22	33	14.6962829624007	485	46.7638884275026	389.449484536082	114.329896907216	279166	575.6	57.5474073847783	101.896879054006	5	262130	540.474226804124	456.830076198623	472.422030861926	0	NaN	NaN	NaN	NaN	NaN	367.845242173987	0.987370873787709	30.9504679093702	13.7275053818842	11.6580031467803	3.06254082962218	0.00724842265956366	0.00393570381729164	0	1.00084945693307	3303.73676902961	0	9171.61030927835	1	1	1	8	2019-03-29T15:22:00.707	NG_ecoli_LTEE_871_DM25	-0	1732	162.9	DIA_100X_EMPTY_1x1_100ms	8f28667b-135e-4628-a23d-c5725886facb	EPI_100X_YFP_1x1_200ms_25sola	EPI_100X_RFP_1x1_200ms_25sola
23	39	12.6240607297023	495	49.0588954763979	394.121212121212	959.074747474747	243952	492.832323232323	57.5474073847783	101.896879054006	4	601677	1215.50909090909	456.830076198623	472.422030861926	0	NaN	NaN	NaN	NaN	NaN	407.221290712667	0.930542377495787	38.27227271111	12.5942180520785	10.4411442576949	2.50544371340594	0.015396167001155	0.00648552573311239	1	1.00332579689259	3276.95385783579	0	9559.80202020202	1	1	1	8	2019-03-29T15:22:00.707	NG_ecoli_LTEE_871_DM25	-0	1732	162.9	DIA_100X_EMPTY_1x1_100ms	ad2d4fe1-795f-48ca-92f1-00b5efb6bafb	EPI_100X_YFP_1x1_200ms_25sola	EPI_100X_RFP_1x1_200ms_25sola
24	42	13.6683984348636	575	48.9272100589264	462.382608695652	1983.6347826087	762082	1325.36	57.5474073847783	101.896879054006	4	391384	680.667826086957	456.830076198623	472.422030861926	0	NaN	NaN	NaN	NaN	NaN	458.839649235546	0.923983343705063	40.8539081486403	13.2570401006195	11.0490490258836	2.58711221022799	0.0114206604474118	0.00405355336720002	0	1.00149933251097	3917.17785548336	0	9271.26260869565	1	1	1	8	2019-03-29T15:22:00.707	NG_ecoli_LTEE_871_DM25	-0	1732	162.9	DIA_100X_EMPTY_1x1_100ms	89e59dfe-abe1-44e9-b4ff-dc7041209e3b	EPI_100X_YFP_1x1_200ms_25sola	EPI_100X_RFP_1x1_200ms_25sola
25	24	13.5674555556703	326	19.9660575398482	466.475460122699	1493.40490797546	133281	408.837423312883	57.5474073847783	101.896879054006	1	262219	804.352760736196	456.830076198623	472.422030861926	0	NaN	NaN	NaN	NaN	NaN	252.11580897485	0.999827944377243	21.550770347273	13.7788043457855	10.9566661042619	3.9546678640787	1.02541316309305	0.0239747372456506	1	1.00001528895578	2031.93370560095	0	9344.78220858896	1	1	1	8	2019-03-29T15:22:00.707	NG_ecoli_LTEE_871_DM25	-0	1732	162.9	DIA_100X_EMPTY_1x1_100ms	b7fadffb-636d-45f6-9236-29f6fe25ae83	EPI_100X_YFP_1x1_200ms_25sola	EPI_100X_RFP_1x1_200ms_25sola
26	34	14.7820469118348	503	45.5465067857312	481.355864811133	310.248508946322	4924039	9789.34194831014	57.5474073847783	101.896879054006	3	259662	516.226640159046	456.830076198623	472.422030861926	0	NaN	NaN	NaN	NaN	NaN	391.442763761309	0.979244433068658	31.8685827510036	14.6818946654966	11.8925354475096	3.35752522751075	0.0175627501569976	0.00789382951211236	1	1.00230251811139	3539.98596858065	0	9255.68787276342	1	1	1	8	2019-03-29T15:22:00.707	NG_ecoli_LTEE_871_DM25	-0	1732	162.9	DIA_100X_EMPTY_1x1_100ms	e0c3dd61-fdac-4a87-b4c4-fcc16f890ba7	EPI_100X_YFP_1x1_200ms_25sola	EPI_100X_RFP_1x1_200ms_25sola
27	31	13.1946617236683	409	48.0872832774234	479.860635696822	154.662591687042	1226578	2998.96821515892	57.5474073847783	101.896879054006	2	228754	559.300733496333	456.830076198623	472.422030861926	0	NaN	NaN	NaN	NaN	NaN	318.590662017701	0.991839712505339	27.8371502654569	13.2739448704822	11.0112836944435	3.29293674797377	0.0127670695940776	0.00648204669681395	1	1.00234025212138	2650.88299377973	0	9175.74816625917	1	1	1	8	2019-03-29T15:22:00.707	NG_ecoli_LTEE_871_DM25	-0	1732	162.9	DIA_100X_EMPTY_1x1_100ms	3a849bc1-b485-4b09-be6f-ba769f58de1d	EPI_100X_YFP_1x1_200ms_25sola	EPI_100X_RFP_1x1_200ms_25sola
28	25	12.5976771095164	315	36.9782422625746	511.552380952381	815.419047619048	3171623	10068.6444444444	57.5474073847783	101.896879054006	2	116821	370.860317460317	456.830076198623	472.422030861926	0	NaN	NaN	NaN	NaN	NaN	250.675911867126	0.999795595364438	21.822508458466	13.9652292347377	10.8965931224417	3.87037029303265	0.0236929893591172	0.00244841915311789	1	1.00006282968422	2035.05439158087	0	9359.64444444444	1	1	1	8	2019-03-29T15:22:00.707	NG_ecoli_LTEE_871_DM25	-0	1732	162.9	DIA_100X_EMPTY_1x1_100ms	691105c3-a480-4a1d-a0f4-6aab6f2a99a3	EPI_100X_YFP_1x1_200ms_25sola	EPI_100X_RFP_1x1_200ms_25sola
29	32	13.4375953766426	430	47.4506920894367	518.923255813953	425.702325581395	577185	1342.29069767442	57.5474073847783	101.896879054006	2	168900	392.790697674419	456.830076198623	472.422030861926	0	NaN	NaN	NaN	NaN	NaN	338.656369392392	0.996523339410782	28.8806108781839	13.6663555580118	11.2791067477027	3.52646350011671	0.0840008681041404	0.00521234084382689	1	1.00083886878985	2885.66339454224	0	9017.34418604651	1	1	1	8	2019-03-29T15:22:00.707	NG_ecoli_LTEE_871_DM25	-0	1732	162.9	DIA_100X_EMPTY_1x1_100ms	cfc76ede-78bb-4775-a9c9-32f3b2d1216d	EPI_100X_YFP_1x1_200ms_25sola	EPI_100X_RFP_1x1_200ms_25sola
30	34	12.5294110846897	426	47.9700384060788	523.028169014084	227.084507042254	89932	211.107981220657	57.5474073847783	101.896879054006	1	6774952	15903.6431924883	456.830076198623	472.422030861926	2	NaN	NaN	NaN	NaN	NaN	358.860429498257	0.956131528009387	33.1159827413204	12.9456963154307	10.4097887414739	3.01168015428302	0.0133999898464292	0.00470917090407897	1	1.0012756058407	2818.45665900389	0	9852.84741784038	1	1	1	8	2019-03-29T15:22:00.707	NG_ecoli_LTEE_871_DM25	-0	1732	162.9	DIA_100X_EMPTY_1x1_100ms	2255d8e4-9566-437c-a8e0-380e5ace2593	EPI_100X_YFP_1x1_200ms_25sola	EPI_100X_RFP_1x1_200ms_25sola
31	36	12.6098657828617	454	49.5860343686188	533.273127753304	42.442731277533	300079	660.966960352423	57.5474073847783	101.896879054006	4	262475	578.138766519824	456.830076198623	472.422030861926	0	NaN	NaN	NaN	NaN	NaN	366.574994933296	0.970893828043111	33.3778064954734	12.673665070362	10.6476208134401	2.81280839338788	0.00292488861063955	0.00133100758174346	0	1.00010708833962	2972.02752271296	0	9553.05947136564	1	1	1	8	2019-03-29T15:22:00.707	NG_ecoli_LTEE_871_DM25	-0	1732	162.9	DIA_100X_EMPTY_1x1_100ms	3ce03b26-0c39-4604-aeb0-da2861bcad8d	EPI_100X_YFP_1x1_200ms_25sola	EPI_100X_RFP_1x1_200ms_25sola
32	31	12.8476156009624	399	48.3947162819389	541.110275689223	1178.93483709273	464798	1164.90726817043	57.5474073847783	101.896879054006	2	193907	485.982456140351	456.830076198623	472.422030861926	0	NaN	NaN	NaN	NaN	NaN	326.03758400737	0.994188895546264	28.8127581232026	13.2343049623798	11.0428048254018	3.11725100509304	0.00454682246961579	0.00210315023774532	0	1.00020733024053	2759.51975531901	0	9338.84962406015	1	1	1	8	2019-03-29T15:22:00.707	NG_ecoli_LTEE_871_DM25	-0	1732	162.9	DIA_100X_EMPTY_1x1_100ms	47c4757c-eb6b-42aa-a528-812ecf640227	EPI_100X_YFP_1x1_200ms_25sola	EPI_100X_RFP_1x1_200ms_25sola
33	18	11.435751160368	206	-48.9171535254978	613.849514563107	186.504854368932	58479	283.878640776699	57.5474073847783	101.896879054006	2	738699	3585.91747572816	456.830076198623	472.422030861926	1	NaN	NaN	NaN	NaN	NaN	180.793804264589	0.999833769165904	16.2924061534892	14.302646481052	10.4609708024724	4.10093421176219	0.0166064038702077	0.00897240473219553	0	1.0014846842676	1400.29355305946	0	10201.4757281553	1	1	1	8	2019-03-29T15:22:00.707	NG_ecoli_LTEE_871_DM25	-0	1732	162.9	DIA_100X_EMPTY_1x1_100ms	83d6eb5a-b6c1-4ee3-bf15-327bf5878f48	EPI_100X_YFP_1x1_200ms_25sola	EPI_100X_RFP_1x1_200ms_25sola
34	30	13.0344343292309	391	42.4718153447974	623.283887468031	1766.69309462916	173283	443.179028132992	57.5474073847783	101.896879054006	2	9261357	23686.3350383632	456.830076198623	472.422030861926	3	NaN	NaN	NaN	NaN	NaN	348.576997055155	0.964399147144531	29.151282095822	13.7640949177462	11.4158436344872	3.37771126170993	0.0482240737170977	0.0201105510136256	1	1.02486523495324	2983.7577806544	1	10092.0153452685	1	1	1	8	2019-03-29T15:22:00.707	NG_ecoli_LTEE_871_DM25	-0	1732	162.9	DIA_100X_EMPTY_1x1_100ms	a8da3c0a-9cb5-48c1-a8ac-cd00590d4a8a	EPI_100X_YFP_1x1_200ms_25sola	EPI_100X_RFP_1x1_200ms_25sola
35	31	14.1336473110996	439	46.2357706577054	623.189066059226	1293.81776765376	263303	599.779043280182	57.5474073847783	101.896879054006	2	150773	343.446469248292	456.830076198623	472.422030861926	0	NaN	NaN	NaN	NaN	NaN	343.237934636637	0.972695411770234	29.8611115394961	13.4793501758211	11.0240336041157	3.22220606172988	0.0373432838046262	0.0143802247834837	1	1.00837223588729	2850.21031777961	0	9298.00683371298	1	1	1	8	2019-03-29T15:22:00.707	NG_ecoli_LTEE_871_DM25	-0	1732	162.9	DIA_100X_EMPTY_1x1_100ms	d960002a-5fc8-47fe-97f3-d55f4348fe94	EPI_100X_YFP_1x1_200ms_25sola	EPI_100X_RFP_1x1_200ms_25sola
36	33	14.382068425974	475	46.7344671779174	633.317894736842	64.7263157894737	3326683	7003.54315789474	57.5474073847783	101.896879054006	3	212871	448.149473684211	456.830076198623	472.422030861926	0	NaN	NaN	NaN	NaN	NaN	364.371972938838	0.990096749355951	30.6325766942129	13.7048665603068	11.5808878634294	3.11921758328779	0.0079226324976454	0.00430544642539976	0	1.00084340577627	3226.68911257613	0	9082.2147368421	1	1	1	8	2019-03-29T15:22:00.707	NG_ecoli_LTEE_871_DM25	-0	1732	162.9	DIA_100X_EMPTY_1x1_100ms	2d15e899-5649-47d3-9f7e-5899f9945191	EPI_100X_YFP_1x1_200ms_25sola	EPI_100X_RFP_1x1_200ms_25sola
37	31	15.1686371351482	471	36.2282567276696	631.042462845011	1788.14012738854	696185	1478.09978768578	57.5474073847783	101.896879054006	3	1943160	4125.6050955414	456.830076198623	472.422030861926	1	NaN	NaN	NaN	NaN	NaN	395.313284557986	0.976890095351882	31.934777904465	14.6729361551373	11.9657021262212	3.42643526388539	0.0397355563110088	0.0261447646897969	0	1.04570567388769	3591.1219721987	2	9439.73460721868	1	1	1	8	2019-03-29T15:22:00.707	NG_ecoli_LTEE_871_DM25	-0	1732	162.9	DIA_100X_EMPTY_1x1_100ms	f61e796c-bafc-4403-8463-c22a02620eda	EPI_100X_YFP_1x1_200ms_25sola	EPI_100X_RFP_1x1_200ms_25sola
38	31	9.8383331949581	305	37.1663457815442	645.206557377049	1792.96393442623	167638	549.632786885246	57.5474073847783	101.896879054006	3	5161686	16923.5606557377	456.830076198623	472.422030861926	3	NaN	NaN	NaN	NaN	NaN	332.291746827631	0.932714071826114	31.6477839662722	12.6344844314916	10.1022262433573	2.7476479747176	0.0431158728538562	0.0147841151363348	1	1.01356037806201	2536.68982958979	1	11156.393442623	1	1	1	8	2019-03-29T15:22:00.707	NG_ecoli_LTEE_871_DM25	-0	1732	162.9	DIA_100X_EMPTY_1x1_100ms	9f72142c-3212-4a93-b8b2-f8501c28e43a	EPI_100X_YFP_1x1_200ms_25sola	EPI_100X_RFP_1x1_200ms_25sola
39	34	13.1534498738052	448	48.9988205421111	683.700892857143	1809.33035714286	227565	507.957589285714	57.5474073847783	101.896879054006	3	321481	717.591517857143	456.830076198623	472.422030861926	0	NaN	NaN	NaN	NaN	NaN	354.88182321326	0.98361478507848	31.7922877669799	12.9000370636179	10.9237935749818	2.87797555236172	0.0162395746016312	0.00827173141540232	0	1.00476037075491	2979.60456975231	0	9214.75	1	1	1	8	2019-03-29T15:22:00.707	NG_ecoli_LTEE_871_DM25	-0	1732	162.9	DIA_100X_EMPTY_1x1_100ms	be71de73-ddd2-4b2c-9715-cf469e93c326	EPI_100X_YFP_1x1_200ms_25sola	EPI_100X_RFP_1x1_200ms_25sola
40	40	12.6259613591715	505	49.6561354296189	700.912871287129	1608.54455445545	80942	160.281188118812	57.5474073847783	101.896879054006	1	9655885	19120.5643564356	456.830076198623	472.422030861926	2	NaN	NaN	NaN	NaN	NaN	414.731230311952	0.916626422494763	37.8178670700278	13.5751103979317	10.7640795345895	2.73870538274732	0.00733870430476624	0.00261300216472928	2	1.00074929236739	3441.44401142792	0	10106.7306930693	1	1	1	8	2019-03-29T15:22:00.707	NG_ecoli_LTEE_871_DM25	-0	1732	162.9	DIA_100X_EMPTY_1x1_100ms	c456aea2-fac2-4988-b406-94a0318db03f	EPI_100X_YFP_1x1_200ms_25sola	EPI_100X_RFP_1x1_200ms_25sola
41	30	13.6012601186792	408	48.9222206853994	693.612745098039	1560.29166666667	263625	646.139705882353	57.5474073847783	101.896879054006	3	583696	1430.62745098039	456.830076198623	472.422030861926	0	NaN	NaN	NaN	NaN	NaN	321.56526977423	0.994462159572595	27.2329563077983	13.781902973803	11.4979349865826	3.33655505254377	0.0141840431653106	0.00659146853230804	1	1.00233593631089	2827.64163668841	0	9114.34558823529	1	1	1	8	2019-03-29T15:22:00.707	NG_ecoli_LTEE_871_DM25	-0	1732	162.9	DIA_100X_EMPTY_1x1_100ms	594b1e3b-5d97-4f23-8359-bdbed4b9eeea	EPI_100X_YFP_1x1_200ms_25sola	EPI_100X_RFP_1x1_200ms_25sola
42	33	13.0464796949451	433	47.1205251050671	707.683602771363	397.715935334873	1012348	2337.98614318707	57.5474073847783	101.896879054006	4	169822	392.198614318707	456.830076198623	472.422030861926	0	NaN	NaN	NaN	NaN	NaN	354.635796304774	0.976069681138654	32.2938825277284	12.9891470490667	10.7406823369085	2.79216824623803	0.00791038615641537	0.00340728289867875	1	1.00053419674599	2925.9970703164	0	9381.68822170901	1	1	1	8	2019-03-29T15:22:00.707	NG_ecoli_LTEE_871_DM25	-0	1732	162.9	DIA_100X_EMPTY_1x1_100ms	ed505df4-f412-4cdd-b4db-6f263179499a	EPI_100X_YFP_1x1_200ms_25sola	EPI_100X_RFP_1x1_200ms_25sola
[truncated: 3,406 more rows]
