# Supplementary material for: Genomic and phenotypic evolution of Escherichia coli in a novel citrate-only resource environment
Source: eLife. 2020 May 29;9:e55414. doi: 10.7554/eLife.55414 (PMC7299349; doi:10.7554/eLife.55414)
Supplement: Figure 10—source data 3. [file elife-55414-fig10-data3.zip › 20190329_NG_ecoli_LTEE_910_DM25_001.superSegger.txt]

CellID	LongAxis	ShortAxis	Area	RegionScore	XPosition	YPosition	Fluor1Sum	Fluor1Mean	Fluor1Background	Fluor1BgStd	Fluor1FociNumber	Fluor2Sum	Fluor2Mean	Fluor2Background	Fluor2BgStd	Fluor2FociNumber	Fluor3Sum	Fluor3Mean	Fluor3Background	Fluor3BgStd	Fluor3FociNumber	MeshArea	MeshSolidity	MeshAxisLength	MeshRibsLengthMax	MeshRibsLengthMean	MeshRibsLengthStd	MeshCurvatureMax	MeshCurvatureMean	MeshCurvatureInflection	MeshSinuosity	MeshVolume	NumOfNeighbors	RegionGrayVal	TimeFrames	AgeFrames	RelativeAge	xyFolder	DateTime	Folder	StageXposition	StageYposition	StageZposition	PhaseConfig	UUID	Fluo1Config	Fluo2Config	Fluo3Config
1	27	9.96218060049657	270	24.0571339112086	7.16296296296296	2033.56296296296	2154185	7978.46296296296	129.141494036993	424.967016153136	2	164295	608.5	339.180628702571	667.105475476569	0	NaN	NaN	NaN	NaN	NaN	NaN	NaN	NaN	NaN	NaN	NaN	NaN	NaN	NaN	NaN	NaN	0	8638.0962962963	1	1	1	1	2019-03-29T15:29:16.719	NG_ecoli_LTEE_910_DM25	-0	-0	162.875	DIA_100X_EMPTY_1x1_100ms	6ba7fea5-5cf7-4171-8fea-2297caa8173f	EPI_100X_YFP_1x1_200ms_25sola	EPI_100X_RFP_1x1_200ms_25sola
2	30	11.6729821520564	351	48.2700116628597	13.2763532763533	108.031339031339	6642578	18924.7236467236	129.141494036993	424.967016153136	2	197743	563.37037037037	339.180628702571	667.105475476569	0	NaN	NaN	NaN	NaN	NaN	309.189608114773	0.987742368122456	29.9609347462725	11.8370855784053	10.1129161546585	2.61465260141969	0.00302611504619532	0.00143231327100795	1	1.00002790342871	2406.5675322316	0	8309.96866096866	1	1	1	1	2019-03-29T15:29:16.719	NG_ecoli_LTEE_910_DM25	-0	-0	162.875	DIA_100X_EMPTY_1x1_100ms	c64626b0-483c-4aac-aeb5-40efbd0cb2d4	EPI_100X_YFP_1x1_200ms_25sola	EPI_100X_RFP_1x1_200ms_25sola
3	38	11.0580366006845	425	27.1648381660245	29.5223529411765	1111.34823529412	281783	663.018823529412	129.141494036993	424.967016153136	0	5839228	13739.36	339.180628702571	667.105475476569	1	NaN	NaN	NaN	NaN	NaN	383.629863678302	0.808301614196357	38.5264650293981	13.8238946225653	9.73508741885342	3.5403765439901	0.0120882800191155	0.00597743527381895	1	1.0008408299834	2867.6672417716	2	9088.02588235294	1	1	1	1	2019-03-29T15:29:16.719	NG_ecoli_LTEE_910_DM25	-0	-0	162.875	DIA_100X_EMPTY_1x1_100ms	543143d5-cc29-43e4-a96c-9040b726dc15	EPI_100X_YFP_1x1_200ms_25sola	EPI_100X_RFP_1x1_200ms_25sola
4	31	13.3266075009728	414	46.4504275345994	25.2632850241546	1025.79710144928	4081692	9859.15942028986	129.141494036993	424.967016153136	2	165468	399.68115942029	339.180628702571	667.105475476569	0	NaN	NaN	NaN	NaN	NaN	343.868731108501	0.984332226742354	30.5426244547362	13.2144718722091	10.9142151729627	3.05007366317832	0.00821132382149441	0.00390359494307565	1	1.00096881380391	2857.46721873537	0	8045.57487922705	1	1	1	1	2019-03-29T15:29:16.719	NG_ecoli_LTEE_910_DM25	-0	-0	162.875	DIA_100X_EMPTY_1x1_100ms	0dda5d72-3d29-42c9-ac47-5d933ea21fa4	EPI_100X_YFP_1x1_200ms_25sola	EPI_100X_RFP_1x1_200ms_25sola
5	29	11.3574169782921	330	44.3888420773378	42.8090909090909	1088.91818181818	4340391	13152.7	129.141494036993	424.967016153136	2	1196459	3625.63333333333	339.180628702571	667.105475476569	0	NaN	NaN	NaN	NaN	NaN	328.823951052372	0.970953979676066	30.2533071847133	13.2938266250212	10.5047433099386	2.95606673982063	0.0281016507115656	0.0120963478196708	1	1.009170966307	2622.00567729258	3	9051.17272727273	1	1	1	1	2019-03-29T15:29:16.719	NG_ecoli_LTEE_910_DM25	-0	-0	162.875	DIA_100X_EMPTY_1x1_100ms	150175f7-207b-4245-87fa-39eb1ea6526a	EPI_100X_YFP_1x1_200ms_25sola	EPI_100X_RFP_1x1_200ms_25sola
6	24	8.93196608529226	215	-35.7579724207367	58.1860465116279	1095.34418604651	1074045	4995.55813953488	129.141494036993	424.967016153136	2	4088077	19014.311627907	339.180628702571	667.105475476569	1	NaN	NaN	NaN	NaN	NaN	278.792165854686	0.91814377413924	27.0212045839278	13.5122766062745	9.96596085621953	2.97494471500402	0.00712977512098038	0.00307463255998584	1	1.00048849995956	2107.81718539087	4	10694.688372093	1	1	1	1	2019-03-29T15:29:16.719	NG_ecoli_LTEE_910_DM25	-0	-0	162.875	DIA_100X_EMPTY_1x1_100ms	b882c4da-99df-4bd6-bbdc-5aeb57ea276b	EPI_100X_YFP_1x1_200ms_25sola	EPI_100X_RFP_1x1_200ms_25sola
7	19	6.12984093260819	117	-49.9984600668272	55.991452991453	1077.47008547009	525862	4494.54700854701	129.141494036993	424.967016153136	0	1859498	15893.1452991453	339.180628702571	667.105475476569	1	NaN	NaN	NaN	NaN	NaN	185.630049854798	0.997490239210047	20.0041873851535	11.5123146416577	8.86658199054818	3.00817065262318	0.00936415551429151	0.00479749070130995	0	1.00066179212544	1235.16012916261	2	10388.0427350427	1	1	1	1	2019-03-29T15:29:16.719	NG_ecoli_LTEE_910_DM25	-0	-0	162.875	DIA_100X_EMPTY_1x1_100ms	1de27b11-fe46-4adf-b5b5-c7dfc380fe0f	EPI_100X_YFP_1x1_200ms_25sola	EPI_100X_RFP_1x1_200ms_25sola
8	25	12.374965976663	310	38.3175921547475	63.1064516129032	807.516129032258	1204396	3885.14838709677	129.141494036993	424.967016153136	2	115920	373.935483870968	339.180628702571	667.105475476569	0	NaN	NaN	NaN	NaN	NaN	264.464374584491	0.999791976656056	23.672642501406	13.348575672291	10.8207117680531	3.35226570419868	0.0159210271899951	0.00899631385845161	0	1.00303209522274	2176.94911936669	0	8180.03548387097	1	1	1	1	2019-03-29T15:29:16.719	NG_ecoli_LTEE_910_DM25	-0	-0	162.875	DIA_100X_EMPTY_1x1_100ms	81a0e92e-3433-429a-84e8-c0cc8da63c7d	EPI_100X_YFP_1x1_200ms_25sola	EPI_100X_RFP_1x1_200ms_25sola
9	32	11.711249575572	375	24.3282052409307	69.1786666666667	1104.62133333333	14361714	38297.904	129.141494036993	424.967016153136	2	1395059	3720.15733333333	339.180628702571	667.105475476569	0	NaN	NaN	NaN	NaN	NaN	342.879901007367	0.899443879483713	33.1399291086552	12.232677967371	10.0295916022597	2.66502338067265	0.0454706873463398	0.0229807829707468	1	1.04265673445199	2618.23096531937	1	9048.424	1	1	1	1	2019-03-29T15:29:16.719	NG_ecoli_LTEE_910_DM25	-0	-0	162.875	DIA_100X_EMPTY_1x1_100ms	cb125fe1-dd82-402f-b4df-3643a0c594e2	EPI_100X_YFP_1x1_200ms_25sola	EPI_100X_RFP_1x1_200ms_25sola
10	26	12.5238599024869	326	45.3206471586974	85.6901840490798	1556.46012269939	12833014	39365.0736196319	129.141494036993	424.967016153136	2	145135	445.199386503068	339.180628702571	667.105475476569	0	NaN	NaN	NaN	NaN	NaN	281.248713668393	0.999491837608111	24.5885128236702	13.7103294626842	11.0297944690646	3.50025167695979	0.00444617602976779	0.0019735771607258	2	1.00018201357251	2349.40010194804	0	8144.19631901841	1	1	1	1	2019-03-29T15:29:16.719	NG_ecoli_LTEE_910_DM25	-0	-0	162.875	DIA_100X_EMPTY_1x1_100ms	ad81d7cf-fc7c-48bc-b49c-db6dbac5dc1a	EPI_100X_YFP_1x1_200ms_25sola	EPI_100X_RFP_1x1_200ms_25sola
11	30	11.2148256644996	337	42.707379832896	94.8635014836795	276.050445103858	7264366	21555.9821958457	129.141494036993	424.967016153136	2	161300	478.635014836795	339.180628702571	667.105475476569	0	NaN	NaN	NaN	NaN	NaN	300.02753334813	0.989585304079064	28.1022015287435	12.8560460878847	10.3629602692326	3.01066460370235	0.0068871301215073	0.00299984071710404	2	1.00053734621728	2370.27039134471	1	8319.81305637982	1	1	1	1	2019-03-29T15:29:16.719	NG_ecoli_LTEE_910_DM25	-0	-0	162.875	DIA_100X_EMPTY_1x1_100ms	08fa2a39-53a4-4533-a1a9-1105e34e1ef0	EPI_100X_YFP_1x1_200ms_25sola	EPI_100X_RFP_1x1_200ms_25sola
12	25	12.1501459190619	305	41.4034825034652	104.140983606557	928.8	11118231	36453.2163934426	129.141494036993	424.967016153136	2	227200	744.918032786885	339.180628702571	667.105475476569	0	NaN	NaN	NaN	NaN	NaN	272.205048517798	0.995886511608429	24.7600044273945	12.9492040528431	10.6672271802561	3.13805679831016	0.00464444331943727	0.00209017256628546	1	1.00019655076373	2212.80777191563	0	8141.0262295082	1	1	1	1	2019-03-29T15:29:16.719	NG_ecoli_LTEE_910_DM25	-0	-0	162.875	DIA_100X_EMPTY_1x1_100ms	3d8d368b-b53c-428d-aa0f-907dd7e9e8a0	EPI_100X_YFP_1x1_200ms_25sola	EPI_100X_RFP_1x1_200ms_25sola
13	25	11.8973220153131	302	25.2592154321933	112.913907284768	289.55298013245	12755819	42237.8112582781	129.141494036993	424.967016153136	2	156914	519.582781456954	339.180628702571	667.105475476569	0	NaN	NaN	NaN	NaN	NaN	270.183305775179	0.991109960747675	24.1280846345129	14.34164611191	10.6865801889332	3.6767453630908	0.0206309987246512	0.00792024508437574	1	1.00236889944423	2164.1642907198	1	8353.6059602649	1	1	1	1	2019-03-29T15:29:16.719	NG_ecoli_LTEE_910_DM25	-0	-0	162.875	DIA_100X_EMPTY_1x1_100ms	002841d5-9aae-4654-b868-9305c8e6eb7e	EPI_100X_YFP_1x1_200ms_25sola	EPI_100X_RFP_1x1_200ms_25sola
14	29	12.2681659501039	360	39.0718499074889	133.302777777778	630.169444444444	1786114	4961.42777777778	129.141494036993	424.967016153136	2	131337	364.825	339.180628702571	667.105475476569	0	NaN	NaN	NaN	NaN	NaN	311.980128624928	0.987212707827447	29.1755632630384	12.3969425518885	10.2615204142047	3.10589173556121	0.0208681126485193	0.012969213109532	0	1.00951996245135	2412.86240987489	0	8002.83055555556	1	1	1	1	2019-03-29T15:29:16.719	NG_ecoli_LTEE_910_DM25	-0	-0	162.875	DIA_100X_EMPTY_1x1_100ms	8e551b24-7b0d-40d7-96b9-8fdc602a9d9d	EPI_100X_YFP_1x1_200ms_25sola	EPI_100X_RFP_1x1_200ms_25sola
15	25	11.0571832607771	276	32.6996616826214	128.782608695652	1684.59782608696	1406552	5096.20289855072	129.141494036993	424.967016153136	2	108548	393.289855072464	339.180628702571	667.105475476569	0	NaN	NaN	NaN	NaN	NaN	248.36959975655	0.999712253358093	23.5114308970993	13.0427286953947	10.1245185272459	3.47004260813894	0.00207745943144725	0.000957449489586212	1	1.00003663617141	1892.85654547902	1	8442.73188405797	1	1	1	1	2019-03-29T15:29:16.719	NG_ecoli_LTEE_910_DM25	-0	-0	162.875	DIA_100X_EMPTY_1x1_100ms	c8aa832d-d550-449f-ac94-7382aa2006c9	EPI_100X_YFP_1x1_200ms_25sola	EPI_100X_RFP_1x1_200ms_25sola
16	26	12.0003410888552	312	45.7307414409664	140.948717948718	323.092948717949	6013765	19274.8878205128	129.141494036993	424.967016153136	2	131027	419.958333333333	339.180628702571	667.105475476569	0	NaN	NaN	NaN	NaN	NaN	265.938034276197	0.999920795683748	25.0803550839482	12.5234541585524	10.2208381898367	3.22454754474529	0.00342895938101882	0.00202117954333937	0	1.00016339737995	2057.76884648507	0	8219.16666666667	1	1	1	1	2019-03-29T15:29:16.719	NG_ecoli_LTEE_910_DM25	-0	-0	162.875	DIA_100X_EMPTY_1x1_100ms	2bc19945-2929-4d6c-9bba-db0e3fcef326	EPI_100X_YFP_1x1_200ms_25sola	EPI_100X_RFP_1x1_200ms_25sola
17	23	11.1615610184284	257	39.4283625400516	145.280155642023	1666.6186770428	2150904	8369.27626459144	129.141494036993	424.967016153136	1	101411	394.5953307393	339.180628702571	667.105475476569	0	NaN	NaN	NaN	NaN	NaN	237.511676327684	0.999752289066431	22.7104225121335	12.8921174445903	10.1452825805996	3.21475490219838	0.0190324287343992	0.0101170493735316	0	1.00363863939957	1835.8761995646	1	8757.90661478599	1	1	1	1	2019-03-29T15:29:16.719	NG_ecoli_LTEE_910_DM25	-0	-0	162.875	DIA_100X_EMPTY_1x1_100ms	336bcf5c-5a23-4e2e-b065-b7cdbdd86113	EPI_100X_YFP_1x1_200ms_25sola	EPI_100X_RFP_1x1_200ms_25sola
18	33	8.44005984703621	279	-23.7678102692085	150.985663082437	1892.79569892473	80826	289.698924731183	129.141494036993	424.967016153136	0	1809125	6484.31899641577	339.180628702571	667.105475476569	2	NaN	NaN	NaN	NaN	NaN	337.488374470129	0.84461310789303	35.3430820320877	12.4650143192128	9.27222161833645	2.82262292249597	0.0152556417438257	0.00710357501435591	1	1.001359206673	2386.5025715198	0	10404.0967741935	1	1	1	1	2019-03-29T15:29:16.719	NG_ecoli_LTEE_910_DM25	-0	-0	162.875	DIA_100X_EMPTY_1x1_100ms	8dca70b3-ee22-4f29-916d-dec3cccc1b44	EPI_100X_YFP_1x1_200ms_25sola	EPI_100X_RFP_1x1_200ms_25sola
19	27	12.1882796933525	329	47.0741618063841	149.948328267477	519.218844984802	2930552	8907.45288753799	129.141494036993	424.967016153136	1	121910	370.547112462006	339.180628702571	667.105475476569	0	NaN	NaN	NaN	NaN	NaN	280.962968910042	0.996539951315466	25.2655416322401	12.9777133030738	10.6465228984414	3.36264706095999	0.020015160094438	0.0114005205933675	0	1.00558916190644	2249.23109708361	0	8321.31003039514	1	1	1	1	2019-03-29T15:29:16.719	NG_ecoli_LTEE_910_DM25	-0	-0	162.875	DIA_100X_EMPTY_1x1_100ms	ff872ec9-f440-4e13-b2e8-92ae69e7e05c	EPI_100X_YFP_1x1_200ms_25sola	EPI_100X_RFP_1x1_200ms_25sola
20	28	13.0812770732807	367	46.348507449552	151.825613079019	1129.58855585831	12910481	35178.4223433243	129.141494036993	424.967016153136	2	137326	374.185286103542	339.180628702571	667.105475476569	0	NaN	NaN	NaN	NaN	NaN	317.274870333984	0.992185859641119	27.0970110758359	13.4495725887077	11.3598925328071	3.22134740967695	0.0150418299915072	0.00938961672507658	0	1.00414572997592	2746.37423394677	0	7810.7029972752	1	1	1	1	2019-03-29T15:29:16.719	NG_ecoli_LTEE_910_DM25	-0	-0	162.875	DIA_100X_EMPTY_1x1_100ms	7cf4dee3-dce5-421e-9b51-3a8a1ec46745	EPI_100X_YFP_1x1_200ms_25sola	EPI_100X_RFP_1x1_200ms_25sola
21	17	9.72787377739664	166	-48.9672375961242	189.566265060241	22.8012048192771	47536	286.361445783133	129.141494036993	424.967016153136	0	2567370	15466.0843373494	339.180628702571	667.105475476569	1	NaN	NaN	NaN	NaN	NaN	172.296671557994	0.999848461316327	17.2701349507972	12.8100962230743	9.56596736407481	3.50624021258042	0.00230626342421943	0.00105950337308876	1	1.00002212157772	1241.20467392815	1	9235.9156626506	1	1	1	1	2019-03-29T15:29:16.719	NG_ecoli_LTEE_910_DM25	-0	-0	162.875	DIA_100X_EMPTY_1x1_100ms	c5f25df2-619f-4704-8820-5b8be9901727	EPI_100X_YFP_1x1_200ms_25sola	EPI_100X_RFP_1x1_200ms_25sola
22	19	9.09395718632551	173	-49.4670874952399	197.086705202312	38.8034682080925	47854	276.612716763006	129.141494036993	424.967016153136	0	1981628	11454.4971098266	339.180628702571	667.105475476569	0	NaN	NaN	NaN	NaN	NaN	171.870953747821	0.999783331098691	16.7058394120452	13.2488964305272	9.85418837309876	3.6866687658274	0.00676628600021095	0.0036611060160679	1	1.00025171951184	1274.08940352654	1	9214.89595375722	1	1	1	1	2019-03-29T15:29:16.719	NG_ecoli_LTEE_910_DM25	-0	-0	162.875	DIA_100X_EMPTY_1x1_100ms	194cb758-eebc-459d-a092-1693a9c31e16	EPI_100X_YFP_1x1_200ms_25sola	EPI_100X_RFP_1x1_200ms_25sola
23	28	12.5399430732945	352	45.8858444647757	208.602272727273	1458.50284090909	12708525	36103.7642045455	129.141494036993	424.967016153136	2	155246	441.039772727273	339.180628702571	667.105475476569	0	NaN	NaN	NaN	NaN	NaN	307.093100589522	0.983685627688147	27.8602634289988	12.7707289412801	10.5887552821898	3.20218884850708	0.17864040568026	0.00781297224871668	1	1.00027825687564	2453.38057680123	0	7926.86931818182	1	1	1	1	2019-03-29T15:29:16.719	NG_ecoli_LTEE_910_DM25	-0	-0	162.875	DIA_100X_EMPTY_1x1_100ms	3f1079d5-175d-478c-b5bd-59fb9e0a0c63	EPI_100X_YFP_1x1_200ms_25sola	EPI_100X_RFP_1x1_200ms_25sola
24	26	11.4921747838178	299	46.6668603051297	274.056856187291	1608.69230769231	895442	2994.78929765886	129.141494036993	424.967016153136	2	101009	337.822742474916	339.180628702571	667.105475476569	0	NaN	NaN	NaN	NaN	NaN	267.075900681719	0.995611693982401	24.9811862054596	12.3160789100165	10.2752100302885	3.1189263007081	0.00291822967178835	0.00118037068369393	2	1.0000582041921	2071.49721413298	0	8422.82608695652	1	1	1	1	2019-03-29T15:29:16.719	NG_ecoli_LTEE_910_DM25	-0	-0	162.875	DIA_100X_EMPTY_1x1_100ms	5356e0b2-e5de-42d6-8ff6-797d6e70d39d	EPI_100X_YFP_1x1_200ms_25sola	EPI_100X_RFP_1x1_200ms_25sola
25	24	11.7156904914541	282	36.8893817816078	279.531914893617	716.900709219858	2315414	8210.68794326241	129.141494036993	424.967016153136	1	94199	334.039007092199	339.180628702571	667.105475476569	0	NaN	NaN	NaN	NaN	NaN	252.41086801667	0.99883320314975	24.1190226610886	12.2221828092111	10.0937806518178	3.11466112301247	0.00395905030605516	0.00195796820530186	1	1.00016282860927	1930.0000159709	0	8311.98226950355	1	1	1	1	2019-03-29T15:29:16.719	NG_ecoli_LTEE_910_DM25	-0	-0	162.875	DIA_100X_EMPTY_1x1_100ms	6f6d2bcc-8174-4e88-8de5-9bc5f84a6ecc	EPI_100X_YFP_1x1_200ms_25sola	EPI_100X_RFP_1x1_200ms_25sola
26	36	13.2593589081357	478	48.5629517458487	301.759414225941	1982.57112970711	23211543	48559.7133891213	129.141494036993	424.967016153136	3	256519	536.650627615063	339.180628702571	667.105475476569	0	NaN	NaN	NaN	NaN	NaN	406.541026862583	0.951393930296849	34.7774402056111	13.6048057365903	11.4471491746147	2.82527437743794	0.0105367922862205	0.00449984666775068	1	1.00178337750812	3579.16878176505	0	7849.84518828452	1	1	1	1	2019-03-29T15:29:16.719	NG_ecoli_LTEE_910_DM25	-0	-0	162.875	DIA_100X_EMPTY_1x1_100ms	45064f6a-fe01-48d5-9268-e5e299148747	EPI_100X_YFP_1x1_200ms_25sola	EPI_100X_RFP_1x1_200ms_25sola
27	17	11.0024821606012	191	-49.9541749791971	301.821989528796	133.204188481675	44872	234.931937172775	129.141494036993	424.967016153136	0	7349746	38480.3455497382	339.180628702571	667.105475476569	1	NaN	NaN	NaN	NaN	NaN	190.094526851023	0.999864167684306	17.5971910409963	13.6512769214182	10.183462125501	3.82500357632735	0.020552385900783	0.0109419194324641	0	1.00262323976497	1433.25721032733	1	9593.31937172775	1	1	1	1	2019-03-29T15:29:16.719	NG_ecoli_LTEE_910_DM25	-0	-0	162.875	DIA_100X_EMPTY_1x1_100ms	bdf86342-1c60-483a-b0e7-8e613e0daf12	EPI_100X_YFP_1x1_200ms_25sola	EPI_100X_RFP_1x1_200ms_25sola
28	21	11.6309227731368	245	7.91955945700881	306.575510204082	1459.45306122449	4029544	16447.1183673469	129.141494036993	424.967016153136	2	76521	312.330612244898	339.180628702571	667.105475476569	0	NaN	NaN	NaN	NaN	NaN	221.94667431838	0.999809739952637	20.7185235708649	12.9576241361292	10.3279665040575	3.39408675005053	0.00595411171527356	0.00276663731155524	1	1.00022808338156	1735.71464028753	0	8448.74693877551	1	1	1	1	2019-03-29T15:29:16.719	NG_ecoli_LTEE_910_DM25	-0	-0	162.875	DIA_100X_EMPTY_1x1_100ms	04e87783-97f0-4f21-a61a-eeb3ec2ac309	EPI_100X_YFP_1x1_200ms_25sola	EPI_100X_RFP_1x1_200ms_25sola
29	20	12.749315287073	255	-46.4416716483023	317.827450980392	126.172549019608	71988	282.305882352941	129.141494036993	424.967016153136	0	11620981	45572.4745098039	339.180628702571	667.105475476569	2	NaN	NaN	NaN	NaN	NaN	213.075542052085	0.999838749088427	16.6644126140203	16.303352415879	12.1963146624511	4.53894882224549	0.00163377503116366	0.000816620107795373	1	1.00001269368445	1946.87080589424	1	9124.55294117647	1	1	1	1	2019-03-29T15:29:16.719	NG_ecoli_LTEE_910_DM25	-0	-0	162.875	DIA_100X_EMPTY_1x1_100ms	d774ba65-365e-4891-b48d-53391c68e1bb	EPI_100X_YFP_1x1_200ms_25sola	EPI_100X_RFP_1x1_200ms_25sola
30	27	12.1772664438234	329	47.0412373069216	340.185410334346	1754.87537993921	2836426	8621.3556231003	129.141494036993	424.967016153136	2	115773	351.893617021277	339.180628702571	667.105475476569	0	NaN	NaN	NaN	NaN	NaN	279.82741223734	0.997477263224256	25.3478832464936	12.9093813665758	10.7496012808678	3.09546212555384	0.00315773040019003	0.00142916523344272	1	1.00006931309347	2300.46850183457	0	8480.03039513678	1	1	1	1	2019-03-29T15:29:16.719	NG_ecoli_LTEE_910_DM25	-0	-0	162.875	DIA_100X_EMPTY_1x1_100ms	2264199c-0315-4cae-817c-b78c03276bdd	EPI_100X_YFP_1x1_200ms_25sola	EPI_100X_RFP_1x1_200ms_25sola
31	25	11.2526037964832	282	43.7087404072677	350.624113475177	240.858156028369	78593	278.698581560284	129.141494036993	424.967016153136	0	5373707	19055.6985815603	339.180628702571	667.105475476569	2	NaN	NaN	NaN	NaN	NaN	270.784655612806	0.974556081336191	25.9088663607805	12.3519483437357	10.0220130353229	2.97271102208025	0.100540945744577	0.00652074674785433	0	1.00093728600911	2043.84623255062	0	9152.35106382979	1	1	1	1	2019-03-29T15:29:16.719	NG_ecoli_LTEE_910_DM25	-0	-0	162.875	DIA_100X_EMPTY_1x1_100ms	3e13fa57-e137-45df-950a-587b616b6e0c	EPI_100X_YFP_1x1_200ms_25sola	EPI_100X_RFP_1x1_200ms_25sola
32	28	12.7681541942675	358	45.9419025007326	360.583798882682	645.474860335196	13519685	37764.4832402235	129.141494036993	424.967016153136	2	132760	370.837988826816	339.180628702571	667.105475476569	0	NaN	NaN	NaN	NaN	NaN	303.63106584197	0.997146053945407	26.7789158778986	13.3585584195848	11.03754106279	3.28203837876144	0.00378919855118195	0.00169691802049127	0	1.00010180429428	2562.28560623636	0	8004.59217877095	1	1	1	1	2019-03-29T15:29:16.719	NG_ecoli_LTEE_910_DM25	-0	-0	162.875	DIA_100X_EMPTY_1x1_100ms	7e35c52a-1f12-46ac-8898-47efd6278d33	EPI_100X_YFP_1x1_200ms_25sola	EPI_100X_RFP_1x1_200ms_25sola
33	24	12.05841901736	290	32.8112109629687	364.886206896552	1562.93103448276	2183827	7530.43793103448	129.141494036993	424.967016153136	2	97518	336.268965517241	339.180628702571	667.105475476569	0	NaN	NaN	NaN	NaN	NaN	257.652147818627	0.999834219744198	23.2386547672962	13.3806529955119	10.7336482794015	3.42006099731869	0.00429094483358837	0.00258592575469187	0	1.00022899057549	2102.78846455704	0	8407.08620689655	1	1	1	1	2019-03-29T15:29:16.719	NG_ecoli_LTEE_910_DM25	-0	-0	162.875	DIA_100X_EMPTY_1x1_100ms	d6a7bf01-550e-4738-af57-68b9002f34ea	EPI_100X_YFP_1x1_200ms_25sola	EPI_100X_RFP_1x1_200ms_25sola
34	31	12.7091944151634	394	48.5516641302797	369.908629441624	781.489847715736	11783978	29908.5736040609	129.141494036993	424.967016153136	2	129097	327.657360406091	339.180628702571	667.105475476569	0	NaN	NaN	NaN	NaN	NaN	342.636093727235	0.969819398848556	30.2985873415067	12.9449729589459	10.9449186110237	3.04683006544611	0.0294899409312574	0.0159720647659072	0	1.01652730028956	2850.6069152259	0	8069.17005076142	1	1	1	1	2019-03-29T15:29:16.719	NG_ecoli_LTEE_910_DM25	-0	-0	162.875	DIA_100X_EMPTY_1x1_100ms	801670ec-91a6-4b23-816b-4d07a2787545	EPI_100X_YFP_1x1_200ms_25sola	EPI_100X_RFP_1x1_200ms_25sola
35	33	12.5337310553371	415	48.5075848279713	385.744578313253	1359.43855421687	3926473	9461.38072289157	129.141494036993	424.967016153136	2	120455	290.253012048193	339.180628702571	667.105475476569	0	NaN	NaN	NaN	NaN	NaN	358.497560945569	0.966190599369366	32.2094574746605	13.0519755457315	10.8820024906287	2.75214296772934	0.0177797213357336	0.00756880586368494	2	1.00400345032849	2995.6490505142	0	8251.17590361446	1	1	1	1	2019-03-29T15:29:16.719	NG_ecoli_LTEE_910_DM25	-0	-0	162.875	DIA_100X_EMPTY_1x1_100ms	6755b900-7940-47e9-a928-766fdf877160	EPI_100X_YFP_1x1_200ms_25sola	EPI_100X_RFP_1x1_200ms_25sola
36	26	10.9160106910282	284	44.006722027257	394.679577464789	471.827464788732	6216924	21890.5774647887	129.141494036993	424.967016153136	2	95758	337.176056338028	339.180628702571	667.105475476569	0	NaN	NaN	NaN	NaN	NaN	260.716255838986	0.999032055790628	24.3176528022299	12.864660421766	10.4330491026047	3.11590376060116	0.00906566024291155	0.00549053516934932	0	1.00116181310359	2078.90209831933	1	8260.13732394366	1	1	1	1	2019-03-29T15:29:16.719	NG_ecoli_LTEE_910_DM25	-0	-0	162.875	DIA_100X_EMPTY_1x1_100ms	0c5c9736-2e1a-4f49-ad06-d650376e32c2	EPI_100X_YFP_1x1_200ms_25sola	EPI_100X_RFP_1x1_200ms_25sola
37	24	10.0038945926058	240	43.4153081655739	400.591666666667	1007.44583333333	51632	215.133333333333	129.141494036993	424.967016153136	0	4871893	20299.5541666667	339.180628702571	667.105475476569	2	NaN	NaN	NaN	NaN	NaN	249.357485070899	0.992166444787804	24.7795518650374	11.7311138712186	9.76833675174733	2.79483728768585	0.00392371027008684	0.00157226666402773	1	1.00006365960351	1857.05418301672	0	9770.83333333333	1	1	1	1	2019-03-29T15:29:16.719	NG_ecoli_LTEE_910_DM25	-0	-0	162.875	DIA_100X_EMPTY_1x1_100ms	3dc0e821-f765-45f2-8d25-98d5cb1997f5	EPI_100X_YFP_1x1_200ms_25sola	EPI_100X_RFP_1x1_200ms_25sola
38	24	11.941610886274	287	29.5663794856525	407.857142857143	480.752613240418	3380854	11779.9790940767	129.141494036993	424.967016153136	1	104117	362.777003484321	339.180628702571	667.105475476569	0	NaN	NaN	NaN	NaN	NaN	264.332414572806	0.999460735587106	22.8930822720051	14.4552020270467	11.24421480539	3.56933828037028	0.00448542979587195	0.00177243640030779	1	1.00010959961415	2273.2773123109	1	8482.37979094077	1	1	1	1	2019-03-29T15:29:16.719	NG_ecoli_LTEE_910_DM25	-0	-0	162.875	DIA_100X_EMPTY_1x1_100ms	5494fe79-615f-4dcc-8689-4d48eac7e812	EPI_100X_YFP_1x1_200ms_25sola	EPI_100X_RFP_1x1_200ms_25sola
39	23	12.2370280377173	288	20.2555083035039	408.107638888889	1134.22569444444	922160	3201.94444444444	129.141494036993	424.967016153136	1	86071	298.857638888889	339.180628702571	667.105475476569	0	NaN	NaN	NaN	NaN	NaN	248.136607685943	0.999965241299629	22.6909680213233	13.1413720795841	10.3380406725428	3.69236788967718	0.0170991618611557	0.00258942204183488	0	1.000181091664	1904.66840653807	0	8184.44791666667	1	1	1	1	2019-03-29T15:29:16.719	NG_ecoli_LTEE_910_DM25	-0	-0	162.875	DIA_100X_EMPTY_1x1_100ms	6577b164-bb4f-487d-b022-022faedbd577	EPI_100X_YFP_1x1_200ms_25sola	EPI_100X_RFP_1x1_200ms_25sola
40	32	13.2357766789905	424	48.1199185664133	411.205188679245	785.589622641509	11589028	27332.6132075472	129.141494036993	424.967016153136	1	136838	322.731132075472	339.180628702571	667.105475476569	0	NaN	NaN	NaN	NaN	NaN	365.014439126633	0.982304268242747	31.0280739949842	13.6221158235109	11.4123922936142	3.16500123606402	0.0130918649234462	0.00669483420658318	0	1.00286370020231	3173.93540227402	0	7578.67216981132	1	1	1	1	2019-03-29T15:29:16.719	NG_ecoli_LTEE_910_DM25	-0	-0	162.875	DIA_100X_EMPTY_1x1_100ms	b909d566-c44c-42ce-bd58-2ec9b48763fa	EPI_100X_YFP_1x1_200ms_25sola	EPI_100X_RFP_1x1_200ms_25sola
41	26	12.6474435333725	329	40.4979329784196	410.860182370821	1815.99392097264	6558782	19935.5075987842	129.141494036993	424.967016153136	2	118188	359.234042553192	339.180628702571	667.105475476569	0	NaN	NaN	NaN	NaN	NaN	275.455434252701	0.999748088604184	24.5508045170524	13.5707481786654	10.8138548294784	3.46188259985979	0.00700625439233276	0.00323525967251227	1	1.00043453474217	2254.84492934657	0	8154.27659574468	1	1	1	1	2019-03-29T15:29:16.719	NG_ecoli_LTEE_910_DM25	-0	-0	162.875	DIA_100X_EMPTY_1x1_100ms	bbbf91f1-bb7e-4aa1-936e-fcd295ba568e	EPI_100X_YFP_1x1_200ms_25sola	EPI_100X_RFP_1x1_200ms_25sola
42	31	12.5551833314262	389	48.7804386767283	423.015424164524	1487.63496143959	13783447	35433.0257069409	129.141494036993	424.967016153136	3	166590	428.251928020566	339.180628702571	667.105475476569	0	NaN	NaN	NaN	NaN	NaN	343.513614538242	0.971860926039917	29.4461124329662	13.4786545071917	11.301051822632	3.14938821263097	0.0190129735239306	0.00976469527358984	0	1.00555279353547	2953.62652995661	0	7904.36503856041	1	1	1	1	2019-03-29T15:29:16.719	NG_ecoli_LTEE_910_DM25	-0	-0	162.875	DIA_100X_EMPTY_1x1_100ms	5cf43f49-e399-4e46-bb73-4d4b1677e640	EPI_100X_YFP_1x1_200ms_25sola	EPI_100X_RFP_1x1_200ms_25sola
43	21	10.6890524554756	226	-3.71533768327639	431.119469026549	988.79203539823	49456	218.83185840708	129.141494036993	424.967016153136	0	4236657	18746.2699115044	339.180628702571	667.105475476569	1	NaN	NaN	NaN	NaN	NaN	245.415464997923	0.967311455473251	22.6862663741248	12.4947925824445	10.3151768961064	3.0201987106547	0.0510561724807247	0.0279876976146891	0	1.02787896505675	1895.8600222136	0	9917.22123893805	1	1	1	1	2019-03-29T15:29:16.719	NG_ecoli_LTEE_910_DM25	-0	-0	162.875	DIA_100X_EMPTY_1x1_100ms	b2ea7e47-32bc-4ad1-a669-23c9ff1634d5	EPI_100X_YFP_1x1_200ms_25sola	EPI_100X_RFP_1x1_200ms_25sola
44	30	12.5683484915547	377	48.4637733087088	431.933687002653	1341.22015915119	1483926	3936.14323607427	129.141494036993	424.967016153136	2	109246	289.777188328912	339.180628702571	667.105475476569	0	NaN	NaN	NaN	NaN	NaN	323.941249211327	0.996506606168687	28.4442141234414	13.3910665096076	10.987183178736	3.35378230901247	0.00441756928148467	0.00169425975719788	2	1.00012006151946	2696.84850639978	0	8068.33687002653	1	1	1	1	2019-03-29T15:29:16.719	NG_ecoli_LTEE_910_DM25	-0	-0	162.875	DIA_100X_EMPTY_1x1_100ms	eb8108d5-2cbe-4523-bff6-0c57d3768966	EPI_100X_YFP_1x1_200ms_25sola	EPI_100X_RFP_1x1_200ms_25sola
45	16	9.84857754928816	158	-49.9829194255878	464.911392405063	7.34177215189873	51577	326.436708860759	129.141494036993	424.967016153136	0	4454386	28192.3164556962	339.180628702571	667.105475476569	2	NaN	NaN	NaN	NaN	NaN	NaN	NaN	NaN	NaN	NaN	NaN	NaN	NaN	NaN	NaN	NaN	1	9069.12025316456	1	1	1	1	2019-03-29T15:29:16.719	NG_ecoli_LTEE_910_DM25	-0	-0	162.875	DIA_100X_EMPTY_1x1_100ms	2394e1e2-9f60-4a6f-9b06-031c1c26e235	EPI_100X_YFP_1x1_200ms_25sola	EPI_100X_RFP_1x1_200ms_25sola
46	10	2.51451869580062	28	-49.9995130969264	477.428571428571	2.96428571428571	7626	272.357142857143	129.141494036993	424.967016153136	0	1334089	47646.0357142857	339.180628702571	667.105475476569	0	NaN	NaN	NaN	NaN	NaN	NaN	NaN	NaN	NaN	NaN	NaN	NaN	NaN	NaN	NaN	NaN	1	10143.8571428571	1	1	1	1	2019-03-29T15:29:16.719	NG_ecoli_LTEE_910_DM25	-0	-0	162.875	DIA_100X_EMPTY_1x1_100ms	cae693ae-56a0-4b7f-ba74-b5a542730840	EPI_100X_YFP_1x1_200ms_25sola	EPI_100X_RFP_1x1_200ms_25sola
47	16	9.77071923664872	157	-49.9929565517224	479.936305732484	1965.53503184713	43613	277.789808917197	129.141494036993	424.967016153136	0	1916737	12208.5159235669	339.180628702571	667.105475476569	1	NaN	NaN	NaN	NaN	NaN	165.616272178699	0.999799098935259	NaN	NaN	NaN	NaN	NaN	NaN	NaN	NaN	NaN	1	9261.4203821656	1	1	1	1	2019-03-29T15:29:16.719	NG_ecoli_LTEE_910_DM25	-0	-0	162.875	DIA_100X_EMPTY_1x1_100ms	ec8ac7d1-8a9e-4a2e-bc78-afa16c7a582b	EPI_100X_YFP_1x1_200ms_25sola	EPI_100X_RFP_1x1_200ms_25sola
48	30	12.7740528288933	384	46.7874717503501	493.713541666667	654.067708333333	11761476	30628.84375	129.141494036993	424.967016153136	2	157514	410.192708333333	339.180628702571	667.105475476569	0	NaN	NaN	NaN	NaN	NaN	328.054791312208	0.9717765792134	29.557952054038	12.8033835834468	10.7634039649967	2.99643440171892	0.00818928155822198	0.00397978668515166	1	1.00030785581939	2689.45017039229	0	7845.69270833333	1	1	1	1	2019-03-29T15:29:16.719	NG_ecoli_LTEE_910_DM25	-0	-0	162.875	DIA_100X_EMPTY_1x1_100ms	f05c1c0f-ee56-47b9-b97a-fcd1b19fa59f	EPI_100X_YFP_1x1_200ms_25sola	EPI_100X_RFP_1x1_200ms_25sola
49	17	9.98225641805747	170	-49.2635639506652	492.194117647059	1957.49411764706	52776	310.447058823529	129.141494036993	424.967016153136	0	3897751	22927.9470588235	339.180628702571	667.105475476569	1	NaN	NaN	NaN	NaN	NaN	172.858318140364	0.999733694915761	15.6696027768369	14.0766668263361	10.5310235778747	3.93458318253395	0.0109400662898769	0.00611208532055674	0	1.00060892861163	1364.86293150221	1	9451.8	1	1	1	1	2019-03-29T15:29:16.719	NG_ecoli_LTEE_910_DM25	-0	-0	162.875	DIA_100X_EMPTY_1x1_100ms	b545771c-3745-448f-9561-cd00c35f7edc	EPI_100X_YFP_1x1_200ms_25sola	EPI_100X_RFP_1x1_200ms_25sola
50	27	11.9437659215924	333	33.9760441080023	498.957957957958	2020.64864864865	7336528	22031.6156156156	129.141494036993	424.967016153136	2	145900	438.138138138138	339.180628702571	667.105475476569	0	NaN	NaN	NaN	NaN	NaN	285.327677599598	0.99659312226058	26.5106661186937	12.5676472674164	10.2123660441437	3.38133136352788	0.0149120694495911	0.00672627942412655	0	1.00211310899234	2171.51716861485	0	8377.17417417417	1	1	1	1	2019-03-29T15:29:16.719	NG_ecoli_LTEE_910_DM25	-0	-0	162.875	DIA_100X_EMPTY_1x1_100ms	ae6e470b-b5b9-44d7-9546-bd790ddcd401	EPI_100X_YFP_1x1_200ms_25sola	EPI_100X_RFP_1x1_200ms_25sola
51	23	8.11862825997259	187	-49.155208451863	532.561497326203	6.66844919786096	6007141	32123.7486631016	129.141494036993	424.967016153136	0	114474	612.160427807487	339.180628702571	667.105475476569	0	NaN	NaN	NaN	NaN	NaN	NaN	NaN	NaN	NaN	NaN	NaN	NaN	NaN	NaN	NaN	NaN	0	7801.56684491979	1	1	1	1	2019-03-29T15:29:16.719	NG_ecoli_LTEE_910_DM25	-0	-0	162.875	DIA_100X_EMPTY_1x1_100ms	4c3f3ea0-f0eb-4863-9e6a-58bee3b2661c	EPI_100X_YFP_1x1_200ms_25sola	EPI_100X_RFP_1x1_200ms_25sola
52	26	12.4218819144834	323	42.4472874235652	550.832817337461	484.696594427245	2305144	7136.66873065015	129.141494036993	424.967016153136	2	98441	304.770897832817	339.180628702571	667.105475476569	0	NaN	NaN	NaN	NaN	NaN	277.104766292064	0.999886069415744	24.1647265909956	13.9244869852845	10.8701270932232	3.83223351664558	0.0196343877333735	0.000890221206893913	2	1.00000739983525	2242.54419589574	0	7942.30030959752	1	1	1	1	2019-03-29T15:29:16.719	NG_ecoli_LTEE_910_DM25	-0	-0	162.875	DIA_100X_EMPTY_1x1_100ms	3befd141-2f55-483e-abe9-621d463d7769	EPI_100X_YFP_1x1_200ms_25sola	EPI_100X_RFP_1x1_200ms_25sola
53	27	12.8886236750713	348	43.685016167016	583.994252873563	1531.7816091954	85183	244.778735632184	129.141494036993	424.967016153136	0	7089282	20371.5	339.180628702571	667.105475476569	1	NaN	NaN	NaN	NaN	NaN	317.374996322202	0.986703329850215	26.0757334320432	14.0267328335177	11.7148640218919	3.49670134261096	0.0412936153691828	0.0220521593483799	0	1.02275170253968	2810.61214116271	0	8035.26436781609	1	1	1	1	2019-03-29T15:29:16.719	NG_ecoli_LTEE_910_DM25	-0	-0	162.875	DIA_100X_EMPTY_1x1_100ms	40f15f10-1e01-454b-b43d-3d845a7a48d4	EPI_100X_YFP_1x1_200ms_25sola	EPI_100X_RFP_1x1_200ms_25sola
54	32	12.8369536358651	411	47.4151446624065	617.287104622871	1507.55231143552	1712079	4165.64233576642	129.141494036993	424.967016153136	2	429943	1046.0900243309	339.180628702571	667.105475476569	0	NaN	NaN	NaN	NaN	NaN	357.564531862413	0.947226469827654	31.3747860639209	13.5009479472262	11.0448939573415	2.95068671807824	0.0191662414332755	0.0101554517609345	1	1.00725114410889	3006.0330808737	0	7969.32846715328	1	1	1	1	2019-03-29T15:29:16.719	NG_ecoli_LTEE_910_DM25	-0	-0	162.875	DIA_100X_EMPTY_1x1_100ms	eba58817-7ebd-4f43-9365-1a92e54389f8	EPI_100X_YFP_1x1_200ms_25sola	EPI_100X_RFP_1x1_200ms_25sola
55	23	12.016149173327	277	-43.237678559458	616.032490974729	721.180505415162	7821108	28235.0469314079	129.141494036993	424.967016153136	1	82299	297.108303249097	339.180628702571	667.105475476569	0	NaN	NaN	NaN	NaN	NaN	254.177461903993	0.999910958190578	20.6064014555935	15.6697234165992	11.7075820314357	4.38363169033536	0.0209588371254652	0.0115582235103013	0	1.00392475449518	2218.33155411818	1	7923.7797833935	1	1	1	1	2019-03-29T15:29:16.719	NG_ecoli_LTEE_910_DM25	-0	-0	162.875	DIA_100X_EMPTY_1x1_100ms	79a38727-188f-4dc4-a133-9236872ade2a	EPI_100X_YFP_1x1_200ms_25sola	EPI_100X_RFP_1x1_200ms_25sola
56	28	13.182886204739	369	18.1558002776394	622.617886178862	699.815718157182	12517045	33921.5311653117	129.141494036993	424.967016153136	1	113132	306.590785907859	339.180628702571	667.105475476569	0	NaN	NaN	NaN	NaN	NaN	317.740724058775	0.993998844073682	26.361419932307	15.0282968534618	11.6594892912035	3.6753011650505	0.0228574163913764	0.00882223805452411	1	1.00232044268296	2814.60682561415	1	8065.89159891599	1	1	1	1	2019-03-29T15:29:16.719	NG_ecoli_LTEE_910_DM25	-0	-0	162.875	DIA_100X_EMPTY_1x1_100ms	27ab0aa1-f42f-4fa8-984d-220ff5962672	EPI_100X_YFP_1x1_200ms_25sola	EPI_100X_RFP_1x1_200ms_25sola
57	24	11.4266780668474	275	40.4252504110187	641.309090909091	625.094545454545	1515572	5511.17090909091	129.141494036993	424.967016153136	2	78054	283.832727272727	339.180628702571	667.105475476569	0	NaN	NaN	NaN	NaN	NaN	248.266066996344	0.99778507025456	23.886051934562	12.0406108885857	10.1234734769251	2.97464263957816	0.00936855384416831	0.00534420880313458	0	1.00108001586137	1922.61954225038	0	8533.51272727273	1	1	1	1	2019-03-29T15:29:16.719	NG_ecoli_LTEE_910_DM25	-0	-0	162.875	DIA_100X_EMPTY_1x1_100ms	2b5cb5ff-6d35-424e-85d9-600f62304287	EPI_100X_YFP_1x1_200ms_25sola	EPI_100X_RFP_1x1_200ms_25sola
58	28	12.3045413455857	345	46.6918778140479	690.939130434783	1401.11594202899	9414058	27287.1246376812	129.141494036993	424.967016153136	1	98880	286.608695652174	339.180628702571	667.105475476569	0	NaN	NaN	NaN	NaN	NaN	302.180777370961	0.972803582861787	27.7188812574243	12.8161672972412	10.4844390187119	3.0367950059054	0.0227847207989427	0.00963831795848519	1	1.00457435764965	2393.0731576401	0	8075.09275362319	1	1	1	1	2019-03-29T15:29:16.719	NG_ecoli_LTEE_910_DM25	-0	-0	162.875	DIA_100X_EMPTY_1x1_100ms	b6ad41fa-77b6-402c-965d-e805240bf774	EPI_100X_YFP_1x1_200ms_25sola	EPI_100X_RFP_1x1_200ms_25sola
59	23	11.8591775830694	273	36.6132823604149	747.85347985348	531.318681318681	1330091	4872.12820512821	129.141494036993	424.967016153136	1	204748	749.992673992674	339.180628702571	667.105475476569	0	NaN	NaN	NaN	NaN	NaN	244.543881499506	0.999206973219877	22.4582987235618	12.8825405349633	10.2336828094712	3.63889608270503	0.0352876557703914	0.00927262382663451	1	1.0026600327063	1847.27111559926	0	8245.08424908425	1	1	1	1	2019-03-29T15:29:16.719	NG_ecoli_LTEE_910_DM25	-0	-0	162.875	DIA_100X_EMPTY_1x1_100ms	a3598a88-41c4-4db3-9310-2827831981a9	EPI_100X_YFP_1x1_200ms_25sola	EPI_100X_RFP_1x1_200ms_25sola
60	27	11.1930611702137	303	45.6579177249312	767.914191419142	574.531353135314	66107	218.174917491749	129.141494036993	424.967016153136	0	4445484	14671.5643564356	339.180628702571	667.105475476569	1	NaN	NaN	NaN	NaN	NaN	289.932318261009	0.959322323824325	27.828045462724	12.3049619393289	10.0209672261015	2.87037687428708	0.0773831579759784	0.0100167281373731	1	1.00415150419387	2194.78442225873	0	8675.17491749175	1	1	1	1	2019-03-29T15:29:16.719	NG_ecoli_LTEE_910_DM25	-0	-0	162.875	DIA_100X_EMPTY_1x1_100ms	0ec83d67-8e46-419f-8cba-9afed335cd03	EPI_100X_YFP_1x1_200ms_25sola	EPI_100X_RFP_1x1_200ms_25sola
61	23	9.87417783357386	227	-42.6250466380634	782.088105726872	503.220264317181	713382	3142.65198237885	129.141494036993	424.967016153136	1	596616	2628.26431718062	339.180628702571	667.105475476569	1	NaN	NaN	NaN	NaN	NaN	208.174680791725	0.999680099827999	19.7030627006604	13.4377880190287	10.1567635728863	3.61355167056476	0.00341811682178488	0.00158497320928284	1	1.0000621220049	1596.37275464897	1	8563.74889867841	1	1	1	1	2019-03-29T15:29:16.719	NG_ecoli_LTEE_910_DM25	-0	-0	162.875	DIA_100X_EMPTY_1x1_100ms	802bcc50-4f0e-4063-87d5-547020db4665	EPI_100X_YFP_1x1_200ms_25sola	EPI_100X_RFP_1x1_200ms_25sola
62	17	9.62556324042656	164	-48.4620820950095	791.426829268293	486.914634146341	182197	1110.95731707317	129.141494036993	424.967016153136	0	4062394	24770.6951219512	339.180628702571	667.105475476569	1	NaN	NaN	NaN	NaN	NaN	192.188043632632	0.999852600104195	18.5735359791627	12.3397550040123	9.84931640966758	3.38868123557606	0.00333477780191216	0.00156689119877962	0	1.00006262784355	1415.13102218847	2	9233.53658536585	1	1	1	1	2019-03-29T15:29:16.719	NG_ecoli_LTEE_910_DM25	-0	-0	162.875	DIA_100X_EMPTY_1x1_100ms	085798ed-89cf-4dac-8b02-906fa86098a2	EPI_100X_YFP_1x1_200ms_25sola	EPI_100X_RFP_1x1_200ms_25sola
63	26	12.2459256662874	319	36.7699219266606	798.783699059561	1288.66144200627	83329	261.219435736677	129.141494036993	424.967016153136	0	4351618	13641.4357366771	339.180628702571	667.105475476569	1	NaN	NaN	NaN	NaN	NaN	292.152729733499	0.979138790662659	26.3424004798124	12.7800964003682	10.4811230798796	3.44161235091537	0.0171374318589884	0.00747951917387166	1	1.00239170875387	2272.79817099945	0	8612.93730407523	1	1	1	1	2019-03-29T15:29:16.719	NG_ecoli_LTEE_910_DM25	-0	-0	162.875	DIA_100X_EMPTY_1x1_100ms	c06e653b-8708-4b62-ad7b-31b3a8382a8f	EPI_100X_YFP_1x1_200ms_25sola	EPI_100X_RFP_1x1_200ms_25sola
64	22	12.0799159105177	266	-5.41974611129388	806.567669172932	488.413533834586	5166739	19423.8308270677	129.141494036993	424.967016153136	1	1838583	6911.96616541353	339.180628702571	667.105475476569	0	NaN	NaN	NaN	NaN	NaN	234.514528653925	0.999718425078708	20.6907298749063	14.4601465485817	10.8257661716028	3.84815767854137	0.025754535687658	0.0121658535472417	1	1.00450071432119	1904.50877094247	1	8655.65789473684	1	1	1	1	2019-03-29T15:29:16.719	NG_ecoli_LTEE_910_DM25	-0	-0	162.875	DIA_100X_EMPTY_1x1_100ms	6692ec2b-6102-48ec-9d0a-9ed1f88dbd38	EPI_100X_YFP_1x1_200ms_25sola	EPI_100X_RFP_1x1_200ms_25sola
65	7	3.59175900490928	27	-49.9992034059009	825.444444444444	2045.55555555556	10037	371.740740740741	129.141494036993	424.967016153136	0	832244	30823.8518518519	339.180628702571	667.105475476569	0	NaN	NaN	NaN	NaN	NaN	NaN	NaN	NaN	NaN	NaN	NaN	NaN	NaN	NaN	NaN	NaN	1	8286.37037037037	1	1	1	1	2019-03-29T15:29:16.719	NG_ecoli_LTEE_910_DM25	-0	-0	162.875	DIA_100X_EMPTY_1x1_100ms	8b1af2f8-090c-4184-a62d-f7a4352f78d7	EPI_100X_YFP_1x1_200ms_25sola	EPI_100X_RFP_1x1_200ms_25sola
66	27	12.7278503857258	345	40.7012113352659	839.098550724638	1374.14202898551	7523856	21808.2782608696	129.141494036993	424.967016153136	2	90745	263.028985507246	339.180628702571	667.105475476569	0	NaN	NaN	NaN	NaN	NaN	296.031582345287	0.991033430845344	26.8463166783181	12.7219442972322	10.6006367939703	3.21777102670562	0.0172174985155413	0.00727170734767731	1	1.00233971273959	2369.40062965802	0	7973.11594202899	1	1	1	1	2019-03-29T15:29:16.719	NG_ecoli_LTEE_910_DM25	-0	-0	162.875	DIA_100X_EMPTY_1x1_100ms	811cec96-fc6b-4460-9cd8-026edbc190ca	EPI_100X_YFP_1x1_200ms_25sola	EPI_100X_RFP_1x1_200ms_25sola
67	17	10.3367563057758	180	-49.6594153583758	836.594444444444	2041.28333333333	71050	394.722222222222	129.141494036993	424.967016153136	0	7875549	43753.05	339.180628702571	667.105475476569	0	NaN	NaN	NaN	NaN	NaN	NaN	NaN	NaN	NaN	NaN	NaN	NaN	NaN	NaN	NaN	NaN	1	7516.31111111111	1	1	1	1	2019-03-29T15:29:16.719	NG_ecoli_LTEE_910_DM25	-0	-0	162.875	DIA_100X_EMPTY_1x1_100ms	f4845d92-c984-4cb4-a006-1b6eebed2d59	EPI_100X_YFP_1x1_200ms_25sola	EPI_100X_RFP_1x1_200ms_25sola
68	20	11.4407110989298	230	-14.6234045837957	858.482608695652	602.495652173913	1263460	5493.30434782609	129.141494036993	424.967016153136	2	62825	273.152173913043	339.180628702571	667.105475476569	0	NaN	NaN	NaN	NaN	NaN	211.116396338669	0.999783271140952	19.3785659502798	13.449316055776	10.5293275977956	3.52338521173236	0.00260295815142283	0.00141014864366839	0	1.00004998359661	1687.379594131	0	8365.17826086956	1	1	1	1	2019-03-29T15:29:16.719	NG_ecoli_LTEE_910_DM25	-0	-0	162.875	DIA_100X_EMPTY_1x1_100ms	e71eaef7-a5a0-483e-ad97-ce8e4adbef22	EPI_100X_YFP_1x1_200ms_25sola	EPI_100X_RFP_1x1_200ms_25sola
69	20	11.0874344889436	223	-20.5375883976326	866.04932735426	1039.88789237668	35883	160.910313901345	129.141494036993	424.967016153136	0	4580719	20541.3408071749	339.180628702571	667.105475476569	2	NaN	NaN	NaN	NaN	NaN	204.02542184563	0.999850882549896	19.7438779250553	13.1547587631605	9.94847290586362	3.49310995356712	0.000799525747050445	0.00045988698682236	1	1.00000130151656	1534.74130478459	0	9093.47085201794	1	1	1	1	2019-03-29T15:29:16.719	NG_ecoli_LTEE_910_DM25	-0	-0	162.875	DIA_100X_EMPTY_1x1_100ms	9068b7dd-f000-435b-96f3-b431e87ea7cc	EPI_100X_YFP_1x1_200ms_25sola	EPI_100X_RFP_1x1_200ms_25sola
70	27	11.9844593628479	332	41.4360926970752	879.975903614458	1435.94879518072	7929016	23882.578313253	129.141494036993	424.967016153136	1	87798	264.451807228916	339.180628702571	667.105475476569	0	NaN	NaN	NaN	NaN	NaN	284.970129878055	0.995283710058365	26.3997250103037	12.5929905195588	10.3507892841011	3.26432208622095	0.0368284781271018	0.00401551232312614	0	1.00052501594878	2221.44834728136	0	8156.40361445783	1	1	1	1	2019-03-29T15:29:16.719	NG_ecoli_LTEE_910_DM25	-0	-0	162.875	DIA_100X_EMPTY_1x1_100ms	3c83d879-0a9b-433c-9133-a2e7e80d5a0a	EPI_100X_YFP_1x1_200ms_25sola	EPI_100X_RFP_1x1_200ms_25sola
71	26	11.3759766263587	296	46.9636932835459	883	1854.58783783784	2519371	8511.38851351351	129.141494036993	424.967016153136	2	94195	318.226351351351	339.180628702571	667.105475476569	0	NaN	NaN	NaN	NaN	NaN	266.305604214417	0.999285392731388	24.5153904752014	12.7281147507095	10.4744362247497	3.22345795378353	0.0139184186767869	0.0080187259486937	0	1.00256686230567	2112.46737301277	0	8177.72297297297	1	1	1	1	2019-03-29T15:29:16.719	NG_ecoli_LTEE_910_DM25	-0	-0	162.875	DIA_100X_EMPTY_1x1_100ms	8bb751e9-042a-4a66-b521-98ada6d2ad60	EPI_100X_YFP_1x1_200ms_25sola	EPI_100X_RFP_1x1_200ms_25sola
72	28	12.0250632344661	337	47.675760018251	916.471810089021	297.910979228487	4596710	13640.0890207715	129.141494036993	424.967016153136	2	108387	321.623145400593	339.180628702571	667.105475476569	0	NaN	NaN	NaN	NaN	NaN	293.724311971514	0.984162597468078	27.1920712331636	12.2273617938686	10.2925079659547	3.09966931729099	0.0316903933441616	0.012834357082747	1	1.00620361061195	2262.42709985038	1	8124.84866468843	1	1	1	1	2019-03-29T15:29:16.719	NG_ecoli_LTEE_910_DM25	-0	-0	162.875	DIA_100X_EMPTY_1x1_100ms	2c1933c8-f95a-42d0-bd79-eb14e78652c6	EPI_100X_YFP_1x1_200ms_25sola	EPI_100X_RFP_1x1_200ms_25sola
73	19	10.7251184242039	204	-43.4329542199472	915.602941176471	276.06862745098	1030317	5050.57352941176	129.141494036993	424.967016153136	1	129607	635.328431372549	339.180628702571	667.105475476569	0	NaN	NaN	NaN	NaN	NaN	202.840930061838	0.999884971349399	19.3781769618026	12.8903852314867	9.89214959539506	3.65711838903215	0.00659282178991577	0.00289890408381218	1	1.00021882366071	1489.30672223844	1	8603.64215686274	1	1	1	1	2019-03-29T15:29:16.719	NG_ecoli_LTEE_910_DM25	-0	-0	162.875	DIA_100X_EMPTY_1x1_100ms	379dbfbf-e751-40dd-a9eb-e80271971f34	EPI_100X_YFP_1x1_200ms_25sola	EPI_100X_RFP_1x1_200ms_25sola
74	30	12.5048343689349	375	47.6875849540679	928.517333333333	159.330666666667	2587326	6899.536	129.141494036993	424.967016153136	3	970079	2586.87733333333	339.180628702571	667.105475476569	2	NaN	NaN	NaN	NaN	NaN	323.146458752454	0.978230184533075	28.5117001550467	13.5473221235297	10.9696782914855	3.09601407561112	0.00704508320079567	0.00254541816162741	2	1.00040757089592	2694.64016463051	0	7966.43733333333	1	1	1	1	2019-03-29T15:29:16.719	NG_ecoli_LTEE_910_DM25	-0	-0	162.875	DIA_100X_EMPTY_1x1_100ms	ed474c85-7d65-4bdc-86f4-b3d511428c6b	EPI_100X_YFP_1x1_200ms_25sola	EPI_100X_RFP_1x1_200ms_25sola
75	33	12.4518348214407	411	48.9155516776707	938.822384428224	1097.77615571776	5075190	12348.3941605839	129.141494036993	424.967016153136	2	130937	318.581508515815	339.180628702571	667.105475476569	0	NaN	NaN	NaN	NaN	NaN	348.697035945144	0.97042735248434	31.4040414907223	12.7889314034154	10.7595977819944	2.93904526926224	0.01285725989581	0.00660016274449488	1	1.00310595919314	2855.40356428563	0	8289.78102189781	1	1	1	1	2019-03-29T15:29:16.719	NG_ecoli_LTEE_910_DM25	-0	-0	162.875	DIA_100X_EMPTY_1x1_100ms	7f15955f-4688-4c11-90ae-19b5a5128b3c	EPI_100X_YFP_1x1_200ms_25sola	EPI_100X_RFP_1x1_200ms_25sola
76	26	11.500830325111	299	44.8159500785965	943.290969899666	813.598662207358	2735355	9148.34448160535	129.141494036993	424.967016153136	2	77718	259.926421404682	339.180628702571	667.105475476569	0	NaN	NaN	NaN	NaN	NaN	270.595026961859	0.994514719878707	24.8440954020379	12.6230767529586	10.4181314895628	3.33737193399803	0.053889016516207	0.00730541627223611	0	1.00173843499154	2117.83801001809	1	8251.70903010033	1	1	1	1	2019-03-29T15:29:16.719	NG_ecoli_LTEE_910_DM25	-0	-0	162.875	DIA_100X_EMPTY_1x1_100ms	943021fa-35ff-44f1-bb28-1e639538e281	EPI_100X_YFP_1x1_200ms_25sola	EPI_100X_RFP_1x1_200ms_25sola
77	31	12.423686917237	386	47.9944691586579	957.181347150259	1294.26165803109	2349493	6086.76943005181	129.141494036993	424.967016153136	2	102081	264.458549222798	339.180628702571	667.105475476569	0	NaN	NaN	NaN	NaN	NaN	331.548283368199	0.985473856883966	30.6733460549325	12.5723385943308	10.521482990335	2.87805256974352	0.00470164971948142	0.00223218122921332	1	1.00010309528024	2666.88906424467	0	8148.88860103627	1	1	1	1	2019-03-29T15:29:16.719	NG_ecoli_LTEE_910_DM25	-0	-0	162.875	DIA_100X_EMPTY_1x1_100ms	731f0317-14ba-43b8-a922-b94946c25d22	EPI_100X_YFP_1x1_200ms_25sola	EPI_100X_RFP_1x1_200ms_25sola
78	24	14.4062213000946	347	0.203359331312081	954.337175792507	180.63976945245	6656351	19182.5677233429	129.141494036993	424.967016153136	2	292945	844.221902017291	339.180628702571	667.105475476569	0	NaN	NaN	NaN	NaN	NaN	289.844827602477	0.999387042325746	23.3496478482086	14.7149818626377	11.9404892259677	3.7642996840361	0.0253706640249492	0.0145018478243853	0	1.00777686006813	2614.65539821961	0	7631.61383285303	1	1	1	1	2019-03-29T15:29:16.719	NG_ecoli_LTEE_910_DM25	-0	-0	162.875	DIA_100X_EMPTY_1x1_100ms	4fb7aad6-3cf5-4ab3-adfe-136bb0df1490	EPI_100X_YFP_1x1_200ms_25sola	EPI_100X_RFP_1x1_200ms_25sola
79	29	11.4260032500626	331	48.6537395152835	961.836858006042	804.73413897281	10114706	30558.0241691843	129.141494036993	424.967016153136	2	110333	333.332326283988	339.180628702571	667.105475476569	0	NaN	NaN	NaN	NaN	NaN	309.279362344514	0.986779162990515	28.3316642791703	12.8074838335332	10.5081543274424	3.11202348103019	0.0128786187844682	0.00549148683916421	1	1.00152952503132	2457.05485868027	1	8217.3081570997	1	1	1	1	2019-03-29T15:29:16.719	NG_ecoli_LTEE_910_DM25	-0	-0	162.875	DIA_100X_EMPTY_1x1_100ms	2d2ebbf8-b039-4c5f-b45f-80399dbeff38	EPI_100X_YFP_1x1_200ms_25sola	EPI_100X_RFP_1x1_200ms_25sola
80	28	12.5000138100261	350	44.9856952076809	973.905714285714	1124.71142857143	622300	1778	129.141494036993	424.967016153136	0	2001564	5718.75428571429	339.180628702571	667.105475476569	2	NaN	NaN	NaN	NaN	NaN	301.160759260773	0.980167130132452	26.6341842400467	12.9420601228484	10.8328697556236	3.22771537891062	0.0228546302975964	0.0126834665791764	0	1.00801654553293	2454.80118486609	0	7670.80285714286	1	1	1	1	2019-03-29T15:29:16.719	NG_ecoli_LTEE_910_DM25	-0	-0	162.875	DIA_100X_EMPTY_1x1_100ms	5a554f17-94fe-4291-9ecb-958501cf8f69	EPI_100X_YFP_1x1_200ms_25sola	EPI_100X_RFP_1x1_200ms_25sola
81	22	11.7818839949764	260	19.3718062265342	976.734615384615	745.969230769231	1421705	5468.09615384615	129.141494036993	424.967016153136	2	66502	255.776923076923	339.180628702571	667.105475476569	0	NaN	NaN	NaN	NaN	NaN	231.802452449921	0.99977618084756	21.3561739942631	13.2032428893367	10.3375921012466	3.58840462838525	0.00458977765989182	0.00265979102103379	1	1.00005276699498	1792.47090736595	0	8472.77692307692	1	1	1	1	2019-03-29T15:29:16.719	NG_ecoli_LTEE_910_DM25	-0	-0	162.875	DIA_100X_EMPTY_1x1_100ms	32af5418-a802-4fc9-a205-ea76cc40be56	EPI_100X_YFP_1x1_200ms_25sola	EPI_100X_RFP_1x1_200ms_25sola
82	26	12.535463677646	327	43.8994982765996	998.097859327217	1469.95412844037	1827714	5589.33944954128	129.141494036993	424.967016153136	1	529621	1619.63608562691	339.180628702571	667.105475476569	0	NaN	NaN	NaN	NaN	NaN	281.054070212479	0.999573369703172	25.1083259355818	13.2909976282886	10.6104350963867	3.70807036142129	0.00544045752235426	0.00186105187562303	1	1.00006189521333	2220.10760918757	0	7976.48318042813	1	1	1	1	2019-03-29T15:29:16.719	NG_ecoli_LTEE_910_DM25	-0	-0	162.875	DIA_100X_EMPTY_1x1_100ms	ba6321f6-f9bb-478d-87ab-7b53525738ca	EPI_100X_YFP_1x1_200ms_25sola	EPI_100X_RFP_1x1_200ms_25sola
83	24	12.7296168207043	306	18.2148314537916	1009.32679738562	597.856209150327	2109343	6893.27777777778	129.141494036993	424.967016153136	1	82404	269.294117647059	339.180628702571	667.105475476569	0	NaN	NaN	NaN	NaN	NaN	262.334203365152	0.999928253496542	23.0277787550492	13.9057982760749	10.7459467058603	3.92085219727095	0.0115965857855973	0.00564151108831692	1	1.00124042219855	2088.48468220231	0	7759.28104575163	1	1	1	1	2019-03-29T15:29:16.719	NG_ecoli_LTEE_910_DM25	-0	-0	162.875	DIA_100X_EMPTY_1x1_100ms	1cfefa20-0541-48c3-938e-46d0505c32e0	EPI_100X_YFP_1x1_200ms_25sola	EPI_100X_RFP_1x1_200ms_25sola
84	28	14.3398548494683	402	42.9528122362864	1027.35820895522	820.726368159204	1525258	3794.17412935323	129.141494036993	424.967016153136	2	595352	1480.97512437811	339.180628702571	667.105475476569	0	NaN	NaN	NaN	NaN	NaN	328.657361690339	0.997273028949515	26.8673571648091	14.0487553428431	11.934769934717	3.31927938069507	0.00309109191375537	0.00156638265521859	1	1.00003509011023	3005.68132684917	0	7541.78109452736	1	1	1	1	2019-03-29T15:29:16.719	NG_ecoli_LTEE_910_DM25	-0	-0	162.875	DIA_100X_EMPTY_1x1_100ms	525ec5bd-2399-4338-91ba-79ffe1765598	EPI_100X_YFP_1x1_200ms_25sola	EPI_100X_RFP_1x1_200ms_25sola
85	25	13.1401514168247	329	34.1674709078906	1058.49240121581	1787.42857142857	1590616	4834.6990881459	129.141494036993	424.967016153136	1	340054	1033.59878419453	339.180628702571	667.105475476569	0	NaN	NaN	NaN	NaN	NaN	283.035665509682	0.999842406624583	23.7447375074206	14.3237594905333	11.5425020979447	3.61887780423857	0.00171682200043508	0.000824371614835375	1	1.0000254551997	2484.60399165718	0	7848.9452887538	1	1	1	1	2019-03-29T15:29:16.719	NG_ecoli_LTEE_910_DM25	-0	-0	162.875	DIA_100X_EMPTY_1x1_100ms	a76de8bc-e28f-4d42-b830-f54cd0b953f2	EPI_100X_YFP_1x1_200ms_25sola	EPI_100X_RFP_1x1_200ms_25sola
86	31	11.3527609170091	353	48.2993850579064	1066.15014164306	347.322946175637	3861610	10939.4050991501	129.141494036993	424.967016153136	2	104376	295.682719546742	339.180628702571	667.105475476569	0	NaN	NaN	NaN	NaN	NaN	323.5230891069	0.969062150856584	30.716992668572	12.2129562189954	10.1486404292748	2.85013438140133	0.015874661722863	0.00820042997858358	1	1.0012485817404	2484.75919555038	1	8550.47025495751	1	1	1	1	2019-03-29T15:29:16.719	NG_ecoli_LTEE_910_DM25	-0	-0	162.875	DIA_100X_EMPTY_1x1_100ms	6629ebd5-f764-43bf-8366-d237397a76a3	EPI_100X_YFP_1x1_200ms_25sola	EPI_100X_RFP_1x1_200ms_25sola
87	22	12.7475715675603	281	17.7909617981015	1061.98932384342	598.544483985765	1674893	5960.47330960854	129.141494036993	424.967016153136	2	72781	259.007117437722	339.180628702571	667.105475476569	0	NaN	NaN	NaN	NaN	NaN	240.368496780486	0.999821890478864	20.67728888983	14.0984971607185	11.0518585397792	3.76937769903362	0.022279640379992	0.0119844285303079	0	1.00423616203853	1983.60005538585	0	8334.56583629893	1	1	1	1	2019-03-29T15:29:16.719	NG_ecoli_LTEE_910_DM25	-0	-0	162.875	DIA_100X_EMPTY_1x1_100ms	42afec0d-9bcc-4ad4-bd6f-c6097258f299	EPI_100X_YFP_1x1_200ms_25sola	EPI_100X_RFP_1x1_200ms_25sola
88	27	12.4712146520912	337	45.032428454186	1076.89317507418	366.848664688427	7775827	23073.6706231454	129.141494036993	424.967016153136	2	108947	323.284866468843	339.180628702571	667.105475476569	0	NaN	NaN	NaN	NaN	NaN	298.681335652052	0.996505492831252	25.9493631580025	13.7024985402963	11.0958781678911	3.46510759208163	0.0121979013249788	0.00494337171904842	1	1.00111391757604	2509.22695638009	1	8302.59050445104	1	1	1	1	2019-03-29T15:29:16.719	NG_ecoli_LTEE_910_DM25	-0	-0	162.875	DIA_100X_EMPTY_1x1_100ms	a1358c5c-031f-4829-88f8-c68e7b4370c9	EPI_100X_YFP_1x1_200ms_25sola	EPI_100X_RFP_1x1_200ms_25sola
89	20	10.2630965811862	206	-49.7261783310725	1079.74757281553	1683.68446601942	1711869	8310.04368932039	129.141494036993	424.967016153136	1	59606	289.349514563107	339.180628702571	667.105475476569	0	NaN	NaN	NaN	NaN	NaN	206.792466260891	0.999792725402507	18.8922696654196	13.9833285845786	10.4475805592276	3.86441925497456	0.0170600539564087	0.00872354485616902	0	1.00193033682481	1619.59144675441	2	8224.72330097087	1	1	1	1	2019-03-29T15:29:16.719	NG_ecoli_LTEE_910_DM25	-0	-0	162.875	DIA_100X_EMPTY_1x1_100ms	669d358c-46e0-4d9a-a8c1-4a48df074a57	EPI_100X_YFP_1x1_200ms_25sola	EPI_100X_RFP_1x1_200ms_25sola
90	26	13.8694241963481	361	32.1701304315515	1089.35734072022	36.7423822714681	14177709	39273.432132964	129.141494036993	424.967016153136	2	178688	494.980609418283	339.180628702571	667.105475476569	0	NaN	NaN	NaN	NaN	NaN	306.396385044573	0.999864377639199	24.1055075888535	15.4309597575858	12.3003773317504	3.88370674948032	0.016104337997123	0.00918720330717598	0	1.00330080831093	2864.46177206455	0	7389.04709141274	1	1	1	1	2019-03-29T15:29:16.719	NG_ecoli_LTEE_910_DM25	-0	-0	162.875	DIA_100X_EMPTY_1x1_100ms	3ab5751d-fb45-4ccd-a00f-3adb8963ae1a	EPI_100X_YFP_1x1_200ms_25sola	EPI_100X_RFP_1x1_200ms_25sola
91	26	11.1897148463863	292	44.0605056886191	1088.49315068493	934.25	1791766	6136.18493150685	129.141494036993	424.967016153136	2	80836	276.835616438356	339.180628702571	667.105475476569	0	NaN	NaN	NaN	NaN	NaN	260.878568713569	0.997596744140756	25.3583224079513	11.7637773006854	10.0212898938914	2.83063519840637	0.00658326551953861	0.00398217446004211	0	1.00066011354056	2000.127364167	0	8364.99315068493	1	1	1	1	2019-03-29T15:29:16.719	NG_ecoli_LTEE_910_DM25	-0	-0	162.875	DIA_100X_EMPTY_1x1_100ms	23bf8abb-af58-4762-90ed-49d8f7ad34b6	EPI_100X_YFP_1x1_200ms_25sola	EPI_100X_RFP_1x1_200ms_25sola
92	20	10.7277567537782	215	-43.5536584520989	1095.64651162791	1676.33023255814	2591290	12052.511627907	129.141494036993	424.967016153136	1	63953	297.455813953488	339.180628702571	667.105475476569	0	NaN	NaN	NaN	NaN	NaN	215.078456965279	0.999828799502392	19.4671221241636	13.9659286255151	10.5502553677778	3.8380621007888	0.00634635213132135	0.00275930115487956	1	1.00013343442899	1701.83549856878	2	8280.57209302326	1	1	1	1	2019-03-29T15:29:16.719	NG_ecoli_LTEE_910_DM25	-0	-0	162.875	DIA_100X_EMPTY_1x1_100ms	e3a0e58b-32ed-4285-bca3-2c94158cdde1	EPI_100X_YFP_1x1_200ms_25sola	EPI_100X_RFP_1x1_200ms_25sola
93	25	11.6743176825792	293	13.6462578776211	1100.23549488055	1690.60068259386	3390061	11570.1740614334	129.141494036993	424.967016153136	2	89475	305.37542662116	339.180628702571	667.105475476569	0	NaN	NaN	NaN	NaN	NaN	264.385050282669	0.997764503122129	24.2466116844378	13.1051240332504	10.4323742247142	3.41435204094261	0.0174306926972623	0.00843987009346001	1	1.00295740203572	2072.56067458071	2	8603.76791808874	1	1	1	1	2019-03-29T15:29:16.719	NG_ecoli_LTEE_910_DM25	-0	-0	162.875	DIA_100X_EMPTY_1x1_100ms	076f5f64-891f-483a-8e99-70929ed8ff16	EPI_100X_YFP_1x1_200ms_25sola	EPI_100X_RFP_1x1_200ms_25sola
94	23	11.6313859592128	271	11.9274713189857	1112.53136531365	1121.64575645756	3100104	11439.4981549815	129.141494036993	424.967016153136	1	67175	247.878228782288	339.180628702571	667.105475476569	0	NaN	NaN	NaN	NaN	NaN	240.489158420412	0.999906419557182	22.6035732184459	12.749187330051	10.2392626988484	3.33369942260542	0.00266307579052194	0.0011780219505232	1	1.0000343195352	1861.24845782438	0	8300.57564575646	1	1	1	1	2019-03-29T15:29:16.719	NG_ecoli_LTEE_910_DM25	-0	-0	162.875	DIA_100X_EMPTY_1x1_100ms	def7f9f8-e76b-4eb6-8d22-c64666a231fb	EPI_100X_YFP_1x1_200ms_25sola	EPI_100X_RFP_1x1_200ms_25sola
95	24	12.1946575127195	293	32.6578635898754	1124.76109215017	273.924914675768	10622254	36253.4266211604	129.141494036993	424.967016153136	2	116216	396.641638225256	339.180628702571	667.105475476569	0	NaN	NaN	NaN	NaN	NaN	257.829088696137	0.99908874869493	23.4101580416346	12.9411650955344	10.7210100961616	3.20501269371664	0.00711892870436954	0.00414010592896636	0	1.00061261328334	2113.3218192087	0	7802.78839590444	1	1	1	1	2019-03-29T15:29:16.719	NG_ecoli_LTEE_910_DM25	-0	-0	162.875	DIA_100X_EMPTY_1x1_100ms	eb39f0b0-deab-4f46-a4e5-f526afea0c73	EPI_100X_YFP_1x1_200ms_25sola	EPI_100X_RFP_1x1_200ms_25sola
96	30	13.0659014068191	392	47.4323745062458	1139.9056122449	975.941326530612	8227487	20988.487244898	129.141494036993	424.967016153136	2	138497	353.308673469388	339.180628702571	667.105475476569	0	NaN	NaN	NaN	NaN	NaN	329.004288714668	0.992498464345681	28.9858860576878	12.8642921535127	10.9752197325903	3.12810487458745	0.0123562237908157	0.00583794935745101	1	1.00193681253264	2742.22388895407	0	8037.93112244898	1	1	1	1	2019-03-29T15:29:16.719	NG_ecoli_LTEE_910_DM25	-0	-0	162.875	DIA_100X_EMPTY_1x1_100ms	558e557a-d603-4edc-a43f-eaba92888a0d	EPI_100X_YFP_1x1_200ms_25sola	EPI_100X_RFP_1x1_200ms_25sola
97	36	12.3059741774355	443	49.2473526376313	1160.74492099323	735.27539503386	10444369	23576.453724605	129.141494036993	424.967016153136	1	125083	282.354401805869	339.180628702571	667.105475476569	0	NaN	NaN	NaN	NaN	NaN	374.888051031902	0.95831514578507	34.395911773487	12.8019204519472	10.7008320301657	2.6116458658958	0.0123101211806106	0.00495432393095909	1	1.00162120522472	3093.36951838958	0	8186.20993227991	1	1	1	1	2019-03-29T15:29:16.719	NG_ecoli_LTEE_910_DM25	-0	-0	162.875	DIA_100X_EMPTY_1x1_100ms	d4e2faa4-ded6-4cf6-b20f-73c2563c9fb7	EPI_100X_YFP_1x1_200ms_25sola	EPI_100X_RFP_1x1_200ms_25sola
98	33	10.8473433724988	358	46.5514491436008	1168.56145251397	1106.82122905028	3820791	10672.6005586592	129.141494036993	424.967016153136	2	94269	263.321229050279	339.180628702571	667.105475476569	0	NaN	NaN	NaN	NaN	NaN	335.94690416617	0.962547376454391	31.8301092649324	12.0968335235644	10.1038722014415	2.93464783341971	0.0308789509895088	0.0118887572318586	1	1.00984670066925	2552.13533009539	1	8788.17597765363	1	1	1	1	2019-03-29T15:29:16.719	NG_ecoli_LTEE_910_DM25	-0	-0	162.875	DIA_100X_EMPTY_1x1_100ms	58214e2f-de1e-44a8-b18b-4dcaac616d91	EPI_100X_YFP_1x1_200ms_25sola	EPI_100X_RFP_1x1_200ms_25sola
99	29	12.5141638520717	363	46.1480271992302	1182.60055096419	868.449035812672	7575713	20869.7327823691	129.141494036993	424.967016153136	1	190572	524.99173553719	339.180628702571	667.105475476569	0	NaN	NaN	NaN	NaN	NaN	326.941783472061	0.984229610269118	28.1571522889278	13.530046412974	11.323653124895	3.09947111480512	0.0230733080786347	0.0146766300383616	0	1.01092897154278	2835.64412419665	1	8215.28650137741	1	1	1	1	2019-03-29T15:29:16.719	NG_ecoli_LTEE_910_DM25	-0	-0	162.875	DIA_100X_EMPTY_1x1_100ms	dcb812db-0c5d-4f43-87d4-875ee1080ab0	EPI_100X_YFP_1x1_200ms_25sola	EPI_100X_RFP_1x1_200ms_25sola
100	23	13.2154825886424	304	21.4477235679482	1186.02631578947	1454.08552631579	66156	217.618421052632	129.141494036993	424.967016153136	0	8682564	28561.0657894737	339.180628702571	667.105475476569	1	NaN	NaN	NaN	NaN	NaN	270.441125728717	0.999862948078292	21.6714457390253	15.3524507702065	11.8644426288651	4.17917225366532	0.0231104661650694	0.0116058009699703	1	1.0045545786169	2395.92074255893	0	8010.21381578947	1	1	1	1	2019-03-29T15:29:16.719	NG_ecoli_LTEE_910_DM25	-0	-0	162.875	DIA_100X_EMPTY_1x1_100ms	fd8d9660-aae1-4aae-abea-498a56f684fd	EPI_100X_YFP_1x1_200ms_25sola	EPI_100X_RFP_1x1_200ms_25sola
101	27	11.4562073902616	311	44.5071432340676	1188.95176848875	973.655948553055	388607	1249.54019292604	129.141494036993	424.967016153136	0	1234402	3969.13826366559	339.180628702571	667.105475476569	2	NaN	NaN	NaN	NaN	NaN	291.81653000291	0.985545159132969	27.6099233161276	12.2889631149918	10.090887341765	3.11217022408642	0.00878439474738277	0.00431180605950912	1	1.00024761308124	2208.07487953525	2	8990.3536977492	1	1	1	1	2019-03-29T15:29:16.719	NG_ecoli_LTEE_910_DM25	-0	-0	162.875	DIA_100X_EMPTY_1x1_100ms	76f74d03-8a9d-4479-ab0d-ea56dc484034	EPI_100X_YFP_1x1_200ms_25sola	EPI_100X_RFP_1x1_200ms_25sola
102	25	11.6827713685385	292	27.2655485995396	1183.70205479452	1086.15753424658	5627750	19273.1164383562	129.141494036993	424.967016153136	2	80644	276.178082191781	339.180628702571	667.105475476569	0	NaN	NaN	NaN	NaN	NaN	260.314722843566	0.999884905237888	24.1976978852118	13.1652034602904	10.4351145857955	3.30106902493357	0.0138315604526484	0.00659593487248809	1	1.00174530420703	2069.46638378224	1	8091.09246575342	1	1	1	1	2019-03-29T15:29:16.719	NG_ecoli_LTEE_910_DM25	-0	-0	162.875	DIA_100X_EMPTY_1x1_100ms	f8f2331d-e35e-417a-a85d-e749cdd1ba92	EPI_100X_YFP_1x1_200ms_25sola	EPI_100X_RFP_1x1_200ms_25sola
103	26	12.7574265419439	333	33.2286968355932	1187.36336336336	142.099099099099	3319282	9967.81381381381	129.141494036993	424.967016153136	2	115061	345.528528528529	339.180628702571	667.105475476569	0	NaN	NaN	NaN	NaN	NaN	276.900616068447	0.999604973091694	24.6442754944353	13.2145031707363	10.8558209082381	3.38521195870769	0.00316295947973072	0.00164183513022623	0	1.00011663078836	2281.03146714365	0	8146.00600600601	1	1	1	1	2019-03-29T15:29:16.719	NG_ecoli_LTEE_910_DM25	-0	-0	162.875	DIA_100X_EMPTY_1x1_100ms	5e237c3f-279b-4a3a-8387-713a50fea30f	EPI_100X_YFP_1x1_200ms_25sola	EPI_100X_RFP_1x1_200ms_25sola
104	23	11.3770545354703	263	32.3096694555536	1190.58935361217	386.996197718631	1329335	5054.50570342205	129.141494036993	424.967016153136	2	135850	516.539923954373	339.180628702571	667.105475476569	0	NaN	NaN	NaN	NaN	NaN	239.239642186567	0.998596137549244	22.811116767272	12.3815213113559	10.0035515811655	3.30211503942789	0.104509665985527	0.0109355400676383	1	1.00277056790348	1792.85373640255	0	8439.12547528517	1	1	1	1	2019-03-29T15:29:16.719	NG_ecoli_LTEE_910_DM25	-0	-0	162.875	DIA_100X_EMPTY_1x1_100ms	7a6e212f-ea4f-4e80-b87a-80790aa7a987	EPI_100X_YFP_1x1_200ms_25sola	EPI_100X_RFP_1x1_200ms_25sola
105	24	13.2191706655932	318	13.3811001437474	1191.99685534591	855.261006289308	2384007	7496.87735849057	129.141494036993	424.967016153136	0	1872584	5888.62893081761	339.180628702571	667.105475476569	2	NaN	NaN	NaN	NaN	NaN	282.192240858216	0.999671632722006	22.8545338764419	14.9669525890115	11.8047461369681	3.86615983302867	0.0486794781027579	0.0259867562194937	0	1.02472769619586	2501.35627235084	1	8181.37735849057	1	1	1	1	2019-03-29T15:29:16.719	NG_ecoli_LTEE_910_DM25	-0	-0	162.875	DIA_100X_EMPTY_1x1_100ms	10e41caa-6974-40c3-96fd-c77cca05eddc	EPI_100X_YFP_1x1_200ms_25sola	EPI_100X_RFP_1x1_200ms_25sola
106	18	10.2084705339054	184	-47.7243537550137	1194.10326086957	961.08152173913	91062	494.902173913043	129.141494036993	424.967016153136	0	5056132	27478.9782608696	339.180628702571	667.105475476569	1	NaN	NaN	NaN	NaN	NaN	192.318656957769	0.999849719429821	17.6273837638999	14.0427760085342	10.3986706779262	3.94921276661158	0.0014262836903526	0.000630748632622649	1	1.00000549479517	1497.0399494355	2	8745.66304347826	1	1	1	1	2019-03-29T15:29:16.719	NG_ecoli_LTEE_910_DM25	-0	-0	162.875	DIA_100X_EMPTY_1x1_100ms	ce96cca2-e83f-407e-a17d-d6b81142d2a4	EPI_100X_YFP_1x1_200ms_25sola	EPI_100X_RFP_1x1_200ms_25sola
107	29	11.6558018995562	338	48.3366029467844	1199.46153846154	355.417159763314	11504436	34036.7928994083	129.141494036993	424.967016153136	2	188620	558.047337278107	339.180628702571	667.105475476569	0	NaN	NaN	NaN	NaN	NaN	300.288549619284	0.98541896287949	27.118972146276	13.2677608664517	10.7304240804803	3.11503305469537	0.00262146165782838	0.000928453691163152	2	1.00004101296789	2452.43146072435	0	8060.75443786982	1	1	1	1	2019-03-29T15:29:16.719	NG_ecoli_LTEE_910_DM25	-0	-0	162.875	DIA_100X_EMPTY_1x1_100ms	d0778553-b2a0-44c5-96e2-816220633cf5	EPI_100X_YFP_1x1_200ms_25sola	EPI_100X_RFP_1x1_200ms_25sola
108	26	12.2463473040122	319	33.93722554503	1209.69592476489	1782.19749216301	1007392	3157.96865203762	129.141494036993	424.967016153136	2	101595	318.479623824451	339.180628702571	667.105475476569	0	NaN	NaN	NaN	NaN	NaN	308.189256062669	0.987409405159946	26.9065906617489	14.0388905118286	11.0590782253132	3.43212898651556	0.0133343590374465	0.0051760405237036	1	1.00055995216372	2584.55877671315	2	8622.30094043887	1	1	1	1	2019-03-29T15:29:16.719	NG_ecoli_LTEE_910_DM25	-0	-0	162.875	DIA_100X_EMPTY_1x1_100ms	b97cc474-973e-49b3-a4b0-4737806a90f4	EPI_100X_YFP_1x1_200ms_25sola	EPI_100X_RFP_1x1_200ms_25sola
109	26	11.8989044681053	310	37.4622962852381	1210.29032258065	1767.9935483871	1160251	3742.74516129032	129.141494036993	424.967016153136	1	101110	326.161290322581	339.180628702571	667.105475476569	0	NaN	NaN	NaN	NaN	NaN	290.556267685346	0.992374413546012	26.3490183404127	12.8346390318001	10.5670899467077	3.37216051955898	0.00638918261832032	0.00267520364903577	1	1.00021841170446	2310.81474157434	2	8228.74193548387	1	1	1	1	2019-03-29T15:29:16.719	NG_ecoli_LTEE_910_DM25	-0	-0	162.875	DIA_100X_EMPTY_1x1_100ms	47d00752-b088-4f88-a8ba-23f70f0edb9d	EPI_100X_YFP_1x1_200ms_25sola	EPI_100X_RFP_1x1_200ms_25sola
110	18	10.1423928556613	183	-49.7938799272986	1207.55737704918	968.808743169399	81342	444.491803278689	129.141494036993	424.967016153136	0	6486039	35442.8360655738	339.180628702571	667.105475476569	2	NaN	NaN	NaN	NaN	NaN	191.230855753186	0.999766581472076	17.3693939348537	14.1179297078143	10.3440409783766	4.00838719786538	0.0309673446597291	0.0165021613439875	0	1.00580437764075	1459.67110522188	2	9343.67213114754	1	1	1	1	2019-03-29T15:29:16.719	NG_ecoli_LTEE_910_DM25	-0	-0	162.875	DIA_100X_EMPTY_1x1_100ms	8cb82ad0-b814-48d7-a038-32a385135a68	EPI_100X_YFP_1x1_200ms_25sola	EPI_100X_RFP_1x1_200ms_25sola
111	14	8.31642405745512	118	-49.9989816826558	1211.91525423729	385.932203389831	117814	998.423728813559	129.141494036993	424.967016153136	0	1666331	14121.4491525424	339.180628702571	667.105475476569	0	NaN	NaN	NaN	NaN	NaN	143.482219007565	0.999728069417461	13.9678345720934	13.0791390103982	9.62158709877792	3.82041233339659	0.00468941307095391	0.00267414122832197	0	1.00009308247357	1015.57592130576	1	9356.22033898305	1	1	1	1	2019-03-29T15:29:16.719	NG_ecoli_LTEE_910_DM25	-0	-0	162.875	DIA_100X_EMPTY_1x1_100ms	11bb8e8f-712f-43a4-9e27-5d3cd4900b96	EPI_100X_YFP_1x1_200ms_25sola	EPI_100X_RFP_1x1_200ms_25sola
112	14	8.17177421963346	115	-49.9995333246156	1219.44347826087	376.452173913043	104146	905.617391304348	129.141494036993	424.967016153136	0	2750558	23917.8956521739	339.180628702571	667.105475476569	1	NaN	NaN	NaN	NaN	NaN	144.474995729554	0.999761267201324	14.0671798900792	12.9649195765197	9.44133947877727	3.93718446987896	0.00825711508928831	0.00462640605049964	0	1.00029021871956	984.836531541714	1	9466.10434782609	1	1	1	1	2019-03-29T15:29:16.719	NG_ecoli_LTEE_910_DM25	-0	-0	162.875	DIA_100X_EMPTY_1x1_100ms	95cd1491-22b0-4fc6-b433-8bdce778df3c	EPI_100X_YFP_1x1_200ms_25sola	EPI_100X_RFP_1x1_200ms_25sola
113	28	12.4971291313468	350	41.2297652528869	1231.08571428571	1775.65428571429	1272425	3635.5	129.141494036993	424.967016153136	2	110787	316.534285714286	339.180628702571	667.105475476569	0	NaN	NaN	NaN	NaN	NaN	336.319980465363	0.978651112159242	28.6514719190049	14.0495959910912	11.134022166621	3.72476092049166	0.0222222299098542	0.0129131879496056	0	1.00876564720873	2789.5938863154	2	8786.75714285714	1	1	1	1	2019-03-29T15:29:16.719	NG_ecoli_LTEE_910_DM25	-0	-0	162.875	DIA_100X_EMPTY_1x1_100ms	b1009df5-3abc-497c-85cc-5c8a3bc4d5ca	EPI_100X_YFP_1x1_200ms_25sola	EPI_100X_RFP_1x1_200ms_25sola
114	25	11.3505974466591	284	43.4086738033165	1243.74295774648	500.454225352113	251678	886.19014084507	129.141494036993	424.967016153136	0	2724760	9594.22535211268	339.180628702571	667.105475476569	1	NaN	NaN	NaN	NaN	NaN	261.548566962499	0.991740374240736	23.7948610999698	12.631165712145	10.497828765993	3.28842512498639	0.0193626876576561	0.00792180187401558	1	1.00228497289126	2059.548504322	0	8275.3838028169	1	1	1	1	2019-03-29T15:29:16.719	NG_ecoli_LTEE_910_DM25	-0	-0	162.875	DIA_100X_EMPTY_1x1_100ms	7e00d745-4405-40c6-851a-66cf8c4a45d6	EPI_100X_YFP_1x1_200ms_25sola	EPI_100X_RFP_1x1_200ms_25sola
115	26	11.2143156330666	293	43.3614671158587	1254.53924914676	1037.15699658703	8238971	28119.3549488055	129.141494036993	424.967016153136	1	101438	346.204778156997	339.180628702571	667.105475476569	0	NaN	NaN	NaN	NaN	NaN	272.069066750711	0.991285762690185	26.396699858018	11.8723139060742	9.87889072710111	3.0750022784381	0.0106569205281842	0.000659375473086489	1	1.00000946970346	2023.27948919948	0	8259.9795221843	1	1	1	1	2019-03-29T15:29:16.719	NG_ecoli_LTEE_910_DM25	-0	-0	162.875	DIA_100X_EMPTY_1x1_100ms	db43f6da-9e40-4c59-956d-c96d4fefeb3e	EPI_100X_YFP_1x1_200ms_25sola	EPI_100X_RFP_1x1_200ms_25sola
116	24	12.3350364971102	297	34.0686778806389	1269.99663299663	228.855218855219	3854421	12977.8484848485	129.141494036993	424.967016153136	1	104394	351.494949494949	339.180628702571	667.105475476569	0	NaN	NaN	NaN	NaN	NaN	257.136002391138	0.999731087479744	23.2402789341018	13.1835733851246	10.7123613208921	3.34563162350167	0.00442840951234085	0.0021162095774916	1	1.00007660451528	2094.60262291909	0	8094.40740740741	1	1	1	1	2019-03-29T15:29:16.719	NG_ecoli_LTEE_910_DM25	-0	-0	162.875	DIA_100X_EMPTY_1x1_100ms	baafe639-331d-4da5-b74a-7f39f458c67d	EPI_100X_YFP_1x1_200ms_25sola	EPI_100X_RFP_1x1_200ms_25sola
117	33	11.1065946720849	367	49.045584305596	1282.79291553134	1712.52316076294	1691546	4609.11716621253	129.141494036993	424.967016153136	2	407847	1111.29972752044	339.180628702571	667.105475476569	0	NaN	NaN	NaN	NaN	NaN	327.14854889051	0.947385980678537	31.5060826653444	12.0503764040431	10.0894987287888	2.65201364787535	0.0188860097980886	0.00886012393496829	0	1.00537242399683	2518.9727503982	0	8467.55858310627	1	1	1	1	2019-03-29T15:29:16.719	NG_ecoli_LTEE_910_DM25	-0	-0	162.875	DIA_100X_EMPTY_1x1_100ms	d3c4af1e-7a7f-4486-9f14-8b246a773a82	EPI_100X_YFP_1x1_200ms_25sola	EPI_100X_RFP_1x1_200ms_25sola
118	27	11.7969876996577	319	47.7480846670317	1308.75548589342	484.636363636364	10145550	31804.2319749216	129.141494036993	424.967016153136	2	105474	330.639498432602	339.180628702571	667.105475476569	0	NaN	NaN	NaN	NaN	NaN	281.239233450679	0.996519308183311	26.0332247915949	12.6370138640474	10.4144724979739	3.26760407547783	0.00901820829863708	0.00414882044487538	1	1.00086951843289	2217.64693562346	0	7909.04388714734	1	1	1	1	2019-03-29T15:29:16.719	NG_ecoli_LTEE_910_DM25	-0	-0	162.875	DIA_100X_EMPTY_1x1_100ms	b82ca728-1a6e-459a-89b7-2748d8185f0e	EPI_100X_YFP_1x1_200ms_25sola	EPI_100X_RFP_1x1_200ms_25sola
119	26	12.6927670212451	330	42.807729338116	1317.10909090909	113.8	13714101	41557.8818181818	129.141494036993	424.967016153136	3	146291	443.306060606061	339.180628702571	667.105475476569	0	NaN	NaN	NaN	NaN	NaN	290.06949473094	0.999217097839458	24.7127927256619	13.9696432709157	11.1919367688603	3.78183603888368	0.0129661140265869	0.00558933307274319	1	1.00137561940712	2431.20849012713	0	7776.25151515152	1	1	1	1	2019-03-29T15:29:16.719	NG_ecoli_LTEE_910_DM25	-0	-0	162.875	DIA_100X_EMPTY_1x1_100ms	04a77ab4-0227-46a3-a17e-f4897eef859c	EPI_100X_YFP_1x1_200ms_25sola	EPI_100X_RFP_1x1_200ms_25sola
120	23	10.7510801479781	247	38.8182403224447	1313.98380566802	1088.52631578947	50961	206.31983805668	129.141494036993	424.967016153136	0	2988022	12097.2550607287	339.180628702571	667.105475476569	1	NaN	NaN	NaN	NaN	NaN	243.771076669812	0.993092577630328	23.0320334223929	12.236931950246	10.0656581350842	3.24247428178203	0.023533710610754	0.0130278668783875	0	1.00630248868535	1832.76387385598	0	8937.40485829959	1	1	1	1	2019-03-29T15:29:16.719	NG_ecoli_LTEE_910_DM25	-0	-0	162.875	DIA_100X_EMPTY_1x1_100ms	dac8191f-b69f-4d43-93bb-525c8b33efdf	EPI_100X_YFP_1x1_200ms_25sola	EPI_100X_RFP_1x1_200ms_25sola
121	26	11.9560962106245	312	45.3958767012211	1332.72756410256	1696.00320512821	3550716	11380.5	129.141494036993	424.967016153136	2	98081	314.36217948718	339.180628702571	667.105475476569	0	NaN	NaN	NaN	NaN	NaN	271.096823970572	0.999761621062132	24.5302617854952	13.1306911445457	10.6523696502308	3.32518642801283	0.00706258527940641	0.00304205601372373	1	1.00017966628965	2186.172975864	0	8292.74038461538	1	1	1	1	2019-03-29T15:29:16.719	NG_ecoli_LTEE_910_DM25	-0	-0	162.875	DIA_100X_EMPTY_1x1_100ms	72a6013e-ad1b-41cb-a622-76b979d0a5a7	EPI_100X_YFP_1x1_200ms_25sola	EPI_100X_RFP_1x1_200ms_25sola
122	25	13.1129420338989	328	38.7500960280703	1334	218.515243902439	2878401	8775.61280487805	129.141494036993	424.967016153136	2	107435	327.545731707317	339.180628702571	667.105475476569	0	NaN	NaN	NaN	NaN	NaN	275.461582592469	0.999846122415941	22.527870881891	14.8311250493797	11.7240984221681	3.90191443477458	0.00356552034670552	0.00156475625367634	1	1.00005710329877	2432.0300734244	0	8004.94817073171	1	1	1	1	2019-03-29T15:29:16.719	NG_ecoli_LTEE_910_DM25	-0	-0	162.875	DIA_100X_EMPTY_1x1_100ms	bd551c96-be9c-4bfc-a0af-be976f667f5b	EPI_100X_YFP_1x1_200ms_25sola	EPI_100X_RFP_1x1_200ms_25sola
123	27	12.3697459845242	334	40.9771413443705	1350.7005988024	1179.12574850299	2760631	8265.3622754491	129.141494036993	424.967016153136	2	351207	1051.51796407186	339.180628702571	667.105475476569	0	NaN	NaN	NaN	NaN	NaN	300.515390158337	0.99925288334536	25.8159552531253	13.8656835546262	11.3374512763409	3.40163702371067	0.0112565396106956	0.00535515169285158	0	1.00125918120344	2606.20724836837	1	8307.85928143713	1	1	1	1	2019-03-29T15:29:16.719	NG_ecoli_LTEE_910_DM25	-0	-0	162.875	DIA_100X_EMPTY_1x1_100ms	44c9086d-db67-4f9a-b035-6925062ed939	EPI_100X_YFP_1x1_200ms_25sola	EPI_100X_RFP_1x1_200ms_25sola
124	22	11.9918770154936	264	-8.04094272662316	1359.65151515152	1525.15909090909	53723	203.496212121212	129.141494036993	424.967016153136	0	4679141	17724.0189393939	339.180628702571	667.105475476569	1	NaN	NaN	NaN	NaN	NaN	246.844681862609	0.999870217205123	21.6234114083155	14.3539198655914	10.9881989651793	3.81126060193166	0.00549719657515455	0.00257391910365163	1	1.00021663962938	2050.53469529159	0	9024.14393939394	1	1	1	1	2019-03-29T15:29:16.719	NG_ecoli_LTEE_910_DM25	-0	-0	162.875	DIA_100X_EMPTY_1x1_100ms	5c1f8806-6d25-4c42-960b-dc43e5377835	EPI_100X_YFP_1x1_200ms_25sola	EPI_100X_RFP_1x1_200ms_25sola
125	14	7.66152273188052	108	-49.9984449441002	1360.69444444444	1160.60185185185	114222	1057.61111111111	129.141494036993	424.967016153136	0	2462587	22801.7314814815	339.180628702571	667.105475476569	1	NaN	NaN	NaN	NaN	NaN	147.565719557077	0.99975246100558	14.9900013387731	12.4476835578548	9.00664464682379	3.85292280659711	0.010159943819847	0.00549973739624141	0	1.00046608521837	955.031308965655	2	9625.87037037037	1	1	1	1	2019-03-29T15:29:16.719	NG_ecoli_LTEE_910_DM25	-0	-0	162.875	DIA_100X_EMPTY_1x1_100ms	cadc5e12-0b44-4e30-8ae5-6ed7495a460b	EPI_100X_YFP_1x1_200ms_25sola	EPI_100X_RFP_1x1_200ms_25sola
126	14	8.14041451387502	115	-49.9967027338001	1361.70434782609	1170.61739130435	452489	3934.68695652174	129.141494036993	424.967016153136	0	2029635	17649	339.180628702571	667.105475476569	0	NaN	NaN	NaN	NaN	NaN	154.986634075592	0.999798314147171	14.9832908278549	13.0691743943282	9.74191900750916	3.70591991208702	0.0110972172840848	0.00571815380189275	0	1.00047177084448	1116.82755327958	3	9382.86086956522	1	1	1	1	2019-03-29T15:29:16.719	NG_ecoli_LTEE_910_DM25	-0	-0	162.875	DIA_100X_EMPTY_1x1_100ms	305dadc7-64ae-40aa-9679-8386332f4ccb	EPI_100X_YFP_1x1_200ms_25sola	EPI_100X_RFP_1x1_200ms_25sola
127	25	13.1753602478175	330	34.1345270105642	1373.30606060606	607.642424242424	1198599	3632.11818181818	129.141494036993	424.967016153136	1	88335	267.681818181818	339.180628702571	667.105475476569	0	NaN	NaN	NaN	NaN	NaN	276.080878338646	0.999902667417635	23.2771760618081	14.3770708096018	11.4963038628021	3.6921542183664	0.00301255100801754	0.00141050122902373	1	1.00006856133476	2416.22092658028	0	7997.11515151515	1	1	1	1	2019-03-29T15:29:16.719	NG_ecoli_LTEE_910_DM25	-0	-0	162.875	DIA_100X_EMPTY_1x1_100ms	46bf05a5-39cf-429b-806b-b796cf723548	EPI_100X_YFP_1x1_200ms_25sola	EPI_100X_RFP_1x1_200ms_25sola
128	19	11.5315919723242	220	-49.0393457133168	1375.45	1159.97727272727	116801	530.913636363636	129.141494036993	424.967016153136	0	3499814	15908.2454545455	339.180628702571	667.105475476569	1	NaN	NaN	NaN	NaN	NaN	209.844672843076	0.999813830451794	18.1523188758883	14.8207202574181	10.8829426248895	4.06725759831837	0.0362410812457592	0.0187669521920223	0	1.00814499959554	1688.55290596266	2	9456.74545454545	1	1	1	1	2019-03-29T15:29:16.719	NG_ecoli_LTEE_910_DM25	-0	-0	162.875	DIA_100X_EMPTY_1x1_100ms	a6adc075-3456-4df5-8e79-e6b87b8e780b	EPI_100X_YFP_1x1_200ms_25sola	EPI_100X_RFP_1x1_200ms_25sola
129	22	11.1482387256574	246	29.7255922969792	1379.0487804878	1204.73983739837	5122571	20823.4593495935	129.141494036993	424.967016153136	1	95384	387.739837398374	339.180628702571	667.105475476569	0	NaN	NaN	NaN	NaN	NaN	233.131719409943	0.999346932089334	21.9398979337077	12.5435054977578	10.120804476916	3.41756452268488	0.00663279902724083	0.00308853961858989	1	1.00032670696346	1765.04000782585	0	8357.87804878049	1	1	1	1	2019-03-29T15:29:16.719	NG_ecoli_LTEE_910_DM25	-0	-0	162.875	DIA_100X_EMPTY_1x1_100ms	7a792b43-fe7b-4f25-8117-b9a0db87d896	EPI_100X_YFP_1x1_200ms_25sola	EPI_100X_RFP_1x1_200ms_25sola
130	22	12.6552776918479	280	9.88610119474843	1398.03571428571	1053.66785714286	5786037	20664.4178571429	129.141494036993	424.967016153136	1	83889	299.603571428571	339.180628702571	667.105475476569	0	NaN	NaN	NaN	NaN	NaN	236.737008487771	0.999833241187722	20.3717852792512	14.3360154332673	10.815451616264	4.20694670809635	0.014745088638275	0.00739986683801905	1	1.00168332457528	1871.57954057266	0	7912.53571428571	1	1	1	1	2019-03-29T15:29:16.719	NG_ecoli_LTEE_910_DM25	-0	-0	162.875	DIA_100X_EMPTY_1x1_100ms	4993dd81-149c-4890-9100-a6e904d01d19	EPI_100X_YFP_1x1_200ms_25sola	EPI_100X_RFP_1x1_200ms_25sola
131	27	10.9909664544002	297	45.0436281361431	1398.15824915825	1662.27609427609	55050	185.353535353535	129.141494036993	424.967016153136	0	830155	2795.13468013468	339.180628702571	667.105475476569	2	NaN	NaN	NaN	NaN	NaN	271.334570370407	0.991652952112694	25.552247146256	12.1801419656963	10.2638005165134	2.971096021048	0.0101974680418966	0.00560122717600015	0	1.00140400066909	2114.14799732434	0	9366.0101010101	1	1	1	1	2019-03-29T15:29:16.719	NG_ecoli_LTEE_910_DM25	-0	-0	162.875	DIA_100X_EMPTY_1x1_100ms	93b5f170-4204-4ab2-8ba0-197a15493f07	EPI_100X_YFP_1x1_200ms_25sola	EPI_100X_RFP_1x1_200ms_25sola
132	22	11.2342408199873	248	29.5077959962694	1410.58064516129	1610.62096774194	43313	174.649193548387	129.141494036993	424.967016153136	0	5141119	20730.3185483871	339.180628702571	667.105475476569	2	NaN	NaN	NaN	NaN	NaN	239.578690229778	0.997235092319067	22.3906059638783	12.6105207938455	10.1897416669161	3.38903317112548	0.0110973074100854	0.00581378423573653	0	1.00118251222001	1825.92138952837	0	9527.43548387097	1	1	1	1	2019-03-29T15:29:16.719	NG_ecoli_LTEE_910_DM25	-0	-0	162.875	DIA_100X_EMPTY_1x1_100ms	ee4b1050-46c3-4e74-996b-294f41e45e0c	EPI_100X_YFP_1x1_200ms_25sola	EPI_100X_RFP_1x1_200ms_25sola
133	29	13.0897817964277	380	47.1259504699613	1436.61578947368	1479.03157894737	907307	2387.65	129.141494036993	424.967016153136	2	1515377	3987.83421052632	339.180628702571	667.105475476569	1	NaN	NaN	NaN	NaN	NaN	316.318324926774	0.993725325662246	27.4730118122422	13.2824017067023	11.2656300459374	3.14739870383905	0.00232520872053534	0.0011877464533429	1	1.00007101057619	2738.46455943067	0	7606.99473684211	1	1	1	1	2019-03-29T15:29:16.719	NG_ecoli_LTEE_910_DM25	-0	-0	162.875	DIA_100X_EMPTY_1x1_100ms	61679fdc-9919-4895-a4d1-b2d224e9aad8	EPI_100X_YFP_1x1_200ms_25sola	EPI_100X_RFP_1x1_200ms_25sola
134	24	11.9298784743957	286	30.0377867200099	1436.16083916084	251.20979020979	7138249	24958.9125874126	129.141494036993	424.967016153136	1	102986	360.090909090909	339.180628702571	667.105475476569	0	NaN	NaN	NaN	NaN	NaN	253.466910478817	0.999729952983831	22.8102345161417	13.3753728282205	10.5870480744368	3.58599343091994	0.0102229365337876	0.00515239054359258	0	1.00099246092611	2008.02632492415	0	8065.67832167832	1	1	1	1	2019-03-29T15:29:16.719	NG_ecoli_LTEE_910_DM25	-0	-0	162.875	DIA_100X_EMPTY_1x1_100ms	6f09ad62-760d-4540-98c0-33c6ee1fd5b9	EPI_100X_YFP_1x1_200ms_25sola	EPI_100X_RFP_1x1_200ms_25sola
135	25	10.9523657985114	274	43.6824487887522	1447.20437956204	130.408759124088	2405657	8779.7700729927	129.141494036993	424.967016153136	2	100988	368.569343065693	339.180628702571	667.105475476569	0	NaN	NaN	NaN	NaN	NaN	249.624111238706	0.999610176936735	23.8181176695464	12.2210000777357	10.1910617245817	3.00776402767316	0.00901668499044642	0.00399460489243642	1	1.00060823948368	1942.83617752204	1	8379.74087591241	1	1	1	1	2019-03-29T15:29:16.719	NG_ecoli_LTEE_910_DM25	-0	-0	162.875	DIA_100X_EMPTY_1x1_100ms	1bbf8fc7-51f8-41d3-b375-2bd4fbd14e93	EPI_100X_YFP_1x1_200ms_25sola	EPI_100X_RFP_1x1_200ms_25sola
136	24	10.8476483576493	261	41.1112929596289	1456.33716475096	151.348659003831	2106593	8071.23754789272	129.141494036993	424.967016153136	2	91586	350.904214559387	339.180628702571	667.105475476569	0	NaN	NaN	NaN	NaN	NaN	237.013919988392	0.999601419616743	23.1155383395847	12.1954155433605	9.75516201648274	3.29181229764899	0.0140999464829773	0.0057859578553489	1	1.00103433048541	1727.67825414495	1	8602.17624521073	1	1	1	1	2019-03-29T15:29:16.719	NG_ecoli_LTEE_910_DM25	-0	-0	162.875	DIA_100X_EMPTY_1x1_100ms	3350dc1f-5bce-4856-8854-60f498b40e6b	EPI_100X_YFP_1x1_200ms_25sola	EPI_100X_RFP_1x1_200ms_25sola
137	34	12.7058708955941	432	49.2937762390432	1540.38425925926	45.3009259259259	2401826	5559.78240740741	129.141494036993	424.967016153136	2	293534	679.476851851852	339.180628702571	667.105475476569	1	NaN	NaN	NaN	NaN	NaN	367.668635683516	0.961396461914916	33.2693438761692	13.3538289641063	10.8147867898243	2.77968528587351	0.00719872787064649	0.00250920915623397	2	1.00030194954586	3056.11745323397	0	8307.96759259259	1	1	1	1	2019-03-29T15:29:16.719	NG_ecoli_LTEE_910_DM25	-0	-0	162.875	DIA_100X_EMPTY_1x1_100ms	6036ef26-cfe4-4725-be8c-b8bf19154052	EPI_100X_YFP_1x1_200ms_25sola	EPI_100X_RFP_1x1_200ms_25sola
138	23	11.4573162525363	264	23.9744612044743	1534.93181818182	1918.66287878788	77199	292.420454545455	129.141494036993	424.967016153136	0	5456795	20669.678030303	339.180628702571	667.105475476569	1	NaN	NaN	NaN	NaN	NaN	249.673859124557	0.990504656455751	22.8839299879444	13.3074503386427	10.4382006562428	3.34833467920175	0.0134316400620856	0.00677369831294972	0	1.0017263060481	1958.26640781994	0	9010.71212121212	1	1	1	1	2019-03-29T15:29:16.719	NG_ecoli_LTEE_910_DM25	-0	-0	162.875	DIA_100X_EMPTY_1x1_100ms	38138efe-cc0d-46a0-ad98-3d13af3d9704	EPI_100X_YFP_1x1_200ms_25sola	EPI_100X_RFP_1x1_200ms_25sola
139	29	12.75531662636	370	44.7462486000319	1537.73513513514	2014.57027027027	11456075	30962.3648648649	129.141494036993	424.967016153136	0	167975	453.986486486487	339.180628702571	667.105475476569	0	NaN	NaN	NaN	NaN	NaN	356.611724753592	0.969748361919893	28.7139778067593	14.6808963464819	12.0156881513018	3.2783929361384	0.0340159777759116	0.0138171611036738	1	1.00913054918695	3255.97107773184	2	8156.5972972973	1	1	1	1	2019-03-29T15:29:16.719	NG_ecoli_LTEE_910_DM25	-0	-0	162.875	DIA_100X_EMPTY_1x1_100ms	c5a2107e-b5ca-42f7-a3a5-d87e7abb3890	EPI_100X_YFP_1x1_200ms_25sola	EPI_100X_RFP_1x1_200ms_25sola
140	22	11.0375441491243	244	11.9456034076688	1542.49180327869	1994.35245901639	2259652	9260.86885245902	129.141494036993	424.967016153136	1	105285	431.495901639344	339.180628702571	667.105475476569	0	NaN	NaN	NaN	NaN	NaN	250.000275968582	0.999875814265841	22.9300090059199	13.3118732584391	10.4636573601915	3.50978495229913	0.00724805157288756	0.00327327288472979	1	1.00033357753134	1971.79211934792	2	8702.15573770492	1	1	1	1	2019-03-29T15:29:16.719	NG_ecoli_LTEE_910_DM25	-0	-0	162.875	DIA_100X_EMPTY_1x1_100ms	704ddc63-d778-4558-bbbf-0f5410d8526b	EPI_100X_YFP_1x1_200ms_25sola	EPI_100X_RFP_1x1_200ms_25sola
141	30	12.8526647973226	386	45.8933877885902	1546.39378238342	1357	10298677	26680.5103626943	129.141494036993	424.967016153136	1	116173	300.966321243523	339.180628702571	667.105475476569	0	NaN	NaN	NaN	NaN	NaN	330.185199588375	0.9709580883911	29.1222175463414	12.9393703827964	10.9268023328121	3.16565021693222	0.0363787562538999	0.0180552078948804	1	1.02026001035589	2730.86666750181	0	8090.48704663212	1	1	1	1	2019-03-29T15:29:16.719	NG_ecoli_LTEE_910_DM25	-0	-0	162.875	DIA_100X_EMPTY_1x1_100ms	c77476e8-b6b0-4edd-b450-f2abf10c4a98	EPI_100X_YFP_1x1_200ms_25sola	EPI_100X_RFP_1x1_200ms_25sola
142	30	11.6292104805834	349	47.3487917274684	1553.35816618911	2014.69340974212	4434940	12707.564469914	129.141494036993	424.967016153136	2	152507	436.982808022923	339.180628702571	667.105475476569	0	NaN	NaN	NaN	NaN	NaN	348.169738016343	0.975681676096376	30.6040128358102	13.6749888671993	11.0591240877137	3.143161632817	0.00368270399124213	0.00127553273792289	3	1.00008477852758	2939.74539608782	2	8867.48710601719	1	1	1	1	2019-03-29T15:29:16.719	NG_ecoli_LTEE_910_DM25	-0	-0	162.875	DIA_100X_EMPTY_1x1_100ms	5349e895-9583-411d-86ea-f3c00c86f5e9	EPI_100X_YFP_1x1_200ms_25sola	EPI_100X_RFP_1x1_200ms_25sola
143	32	12.7095737878008	407	48.5490975625394	1564.59950859951	762.275184275184	107977	265.299754299754	129.141494036993	424.967016153136	0	12939648	31792.7469287469	339.180628702571	667.105475476569	2	NaN	NaN	NaN	NaN	NaN	350.547942052306	0.934489159539226	31.0986614481941	13.4805006359899	10.9886185378891	2.98056564184946	0.0191417433190891	0.00703945741265769	1	1.00280518594864	2949.29199928959	0	8190.93857493857	1	1	1	1	2019-03-29T15:29:16.719	NG_ecoli_LTEE_910_DM25	-0	-0	162.875	DIA_100X_EMPTY_1x1_100ms	487c7cba-3298-445f-8792-a768907a2553	EPI_100X_YFP_1x1_200ms_25sola	EPI_100X_RFP_1x1_200ms_25sola
144	18	10.153003156875	184	-46.4503003057111	1585.83152173913	1228.73369565217	29315	159.320652173913	129.141494036993	424.967016153136	0	3934841	21385.0054347826	339.180628702571	667.105475476569	2	NaN	NaN	NaN	NaN	NaN	188.579884954766	0.999771296941458	17.3409096004483	13.6654733099104	10.0302091617528	4.12721847526577	0.015773816943836	0.00813826448197606	0	1.00146221286142	1370.19296904535	1	8944.5652173913	1	1	1	1	2019-03-29T15:29:16.719	NG_ecoli_LTEE_910_DM25	-0	-0	162.875	DIA_100X_EMPTY_1x1_100ms	f11f0ebf-a391-4d20-ae29-f2eae0a05216	EPI_100X_YFP_1x1_200ms_25sola	EPI_100X_RFP_1x1_200ms_25sola
145	22	12.6032152540858	278	8.48800151298993	1596.53956834532	1812.45683453237	2014024	7244.69064748201	129.141494036993	424.967016153136	2	99023	356.197841726619	339.180628702571	667.105475476569	0	NaN	NaN	NaN	NaN	NaN	234.657975553184	0.999789973951627	21.105870068045	13.6380510744332	10.7178063338632	3.58409769716643	0.00537860854920063	0.00299338986437327	1	1.00006838560714	1904.16663924237	0	8308.78776978417	1	1	1	1	2019-03-29T15:29:16.719	NG_ecoli_LTEE_910_DM25	-0	-0	162.875	DIA_100X_EMPTY_1x1_100ms	739f8cba-41e0-4778-9f24-facb22fee194	EPI_100X_YFP_1x1_200ms_25sola	EPI_100X_RFP_1x1_200ms_25sola
146	18	10.8483249505146	196	-41.0029218879006	1601.35204081633	1222.15306122449	36303	185.219387755102	129.141494036993	424.967016153136	0	6209605	31681.6581632653	339.180628702571	667.105475476569	2	NaN	NaN	NaN	NaN	NaN	192.562909259736	0.999837264893538	18.2104500906112	13.1937504091868	10.1228703719526	3.58024202281541	0.000267114234438746	0.000112371963199855	2	1.00000007755404	1465.60828855808	1	9038.90306122449	1	1	1	1	2019-03-29T15:29:16.719	NG_ecoli_LTEE_910_DM25	-0	-0	162.875	DIA_100X_EMPTY_1x1_100ms	87b0ed18-b5d9-4091-8de8-e94bb7cc8922	EPI_100X_YFP_1x1_200ms_25sola	EPI_100X_RFP_1x1_200ms_25sola
147	30	10.6033559531142	318	48.7959337826441	1615.08490566038	791.72641509434	2916653	9171.86477987421	129.141494036993	424.967016153136	2	105943	333.154088050314	339.180628702571	667.105475476569	0	NaN	NaN	NaN	NaN	NaN	287.457365443985	0.996759786242561	27.8708637138267	11.8177437473889	10.0669372191574	2.76761570767581	0.00381673308716085	0.00228145744758975	0	1.00025952544914	2218.37534285056	0	8446.90251572327	1	1	1	1	2019-03-29T15:29:16.719	NG_ecoli_LTEE_910_DM25	-0	-0	162.875	DIA_100X_EMPTY_1x1_100ms	23659c52-048b-4de8-86da-0d7a02d4eeec	EPI_100X_YFP_1x1_200ms_25sola	EPI_100X_RFP_1x1_200ms_25sola
148	17	9.22927736355834	158	-49.9642625103782	1633.63291139241	1496.39240506329	115922	733.683544303797	129.141494036993	424.967016153136	0	1141187	7222.70253164557	339.180628702571	667.105475476569	1	NaN	NaN	NaN	NaN	NaN	171.525803920154	0.999718926992998	16.2342145749005	13.4205568697876	9.95105149378461	3.83131618001171	0.0152553083298544	0.00826241310691162	0	1.00123427715277	1262.58059572918	1	8391.95569620253	1	1	1	1	2019-03-29T15:29:16.719	NG_ecoli_LTEE_910_DM25	-0	-0	162.875	DIA_100X_EMPTY_1x1_100ms	ca7fb5d6-2252-435a-adf6-d53325e09f3e	EPI_100X_YFP_1x1_200ms_25sola	EPI_100X_RFP_1x1_200ms_25sola
149	27	11.9605659241112	324	46.8364472680248	1647.37654320988	951.969135802469	3624597	11187.0277777778	129.141494036993	424.967016153136	2	100101	308.953703703704	339.180628702571	667.105475476569	0	NaN	NaN	NaN	NaN	NaN	280.500812717571	0.999536163713318	25.905064318148	12.7185990127585	10.5639368369683	3.06217533640813	0.00371466736841639	0.00205039429959255	0	1.00018288436507	2270.52426716619	0	8232.62654320988	1	1	1	1	2019-03-29T15:29:16.719	NG_ecoli_LTEE_910_DM25	-0	-0	162.875	DIA_100X_EMPTY_1x1_100ms	19b36314-1f3a-4600-b5a6-9e9a62345f47	EPI_100X_YFP_1x1_200ms_25sola	EPI_100X_RFP_1x1_200ms_25sola
150	18	10.161792227566	183	-39.5278163343163	1647.03278688525	1488.68852459016	193405	1056.85792349727	129.141494036993	424.967016153136	0	2290494	12516.3606557377	339.180628702571	667.105475476569	1	NaN	NaN	NaN	NaN	NaN	185.813521402201	0.999864070222767	17.4736401566052	13.184601580343	10.1861813672925	3.54452456724899	0.0197015741523275	0.0108514337969203	0	1.00241213478526	1423.95438865243	1	8452.54644808743	1	1	1	1	2019-03-29T15:29:16.719	NG_ecoli_LTEE_910_DM25	-0	-0	162.875	DIA_100X_EMPTY_1x1_100ms	a6e6adcf-c976-44b5-8a90-20bb30449669	EPI_100X_YFP_1x1_200ms_25sola	EPI_100X_RFP_1x1_200ms_25sola
151	21	11.8099267104025	249	5.41039938631683	1688.6546184739	1635.39759036145	57933	232.66265060241	129.141494036993	424.967016153136	0	2922519	11737.0240963855	339.180628702571	667.105475476569	1	NaN	NaN	NaN	NaN	NaN	231.19490876377	0.999722373738934	21.1684207340099	13.2109850343129	10.2828547197203	3.71310680601121	0.0287788102290557	0.00232980821414129	1	1.00007813020964	1757.94684855149	0	8780.01606425703	1	1	1	1	2019-03-29T15:29:16.719	NG_ecoli_LTEE_910_DM25	-0	-0	162.875	DIA_100X_EMPTY_1x1_100ms	d148859c-65b0-44d3-b5de-3ca192f5a6cc	EPI_100X_YFP_1x1_200ms_25sola	EPI_100X_RFP_1x1_200ms_25sola
152	40	12.1426670634455	486	46.9878010159395	1709.33333333333	1538.32510288066	2339003	4812.7633744856	129.141494036993	424.967016153136	3	175947	362.030864197531	339.180628702571	667.105475476569	0	NaN	NaN	NaN	NaN	NaN	414.780932076569	0.89318236959789	38.8910682850076	13.0019037142292	10.3909157459051	2.75914418722176	0.0179669357195584	0.00735703917581136	1	1.00576399455946	3297.97531697788	0	8217.00617283951	1	1	1	1	2019-03-29T15:29:16.719	NG_ecoli_LTEE_910_DM25	-0	-0	162.875	DIA_100X_EMPTY_1x1_100ms	5e96090c-cb67-49eb-81db-f33938eba31b	EPI_100X_YFP_1x1_200ms_25sola	EPI_100X_RFP_1x1_200ms_25sola
153	29	12.3098186138565	358	47.1086927778315	1719.80446927374	91.1787709497207	14829942	41424.4189944134	129.141494036993	424.967016153136	2	172112	480.759776536313	339.180628702571	667.105475476569	0	NaN	NaN	NaN	NaN	NaN	316.690662669735	0.986362591172002	28.4877459742984	12.795244618618	10.7702096829595	3.03771514643917	0.0149469589631062	0.00822274548279119	0	1.00378827807505	2595.35210940051	0	8144.69273743017	1	1	1	1	2019-03-29T15:29:16.719	NG_ecoli_LTEE_910_DM25	-0	-0	162.875	DIA_100X_EMPTY_1x1_100ms	1089e9ac-0f38-4c6e-9301-7c8f2a7c6aaf	EPI_100X_YFP_1x1_200ms_25sola	EPI_100X_RFP_1x1_200ms_25sola
154	32	11.6569220411071	373	49.0901796429452	1721.07238605898	157.552278820375	12399848	33243.5603217158	129.141494036993	424.967016153136	2	148579	398.335120643432	339.180628702571	667.105475476569	0	NaN	NaN	NaN	NaN	NaN	331.657677828083	0.970932399826143	30.6720881545318	12.3081434207107	10.3849175188035	2.96226549795737	0.0137726846295212	0.00665396145146295	1	1.00280474829717	2598.00108548747	0	8401.58713136729	1	1	1	1	2019-03-29T15:29:16.719	NG_ecoli_LTEE_910_DM25	-0	-0	162.875	DIA_100X_EMPTY_1x1_100ms	d00b908f-acd8-4c62-9c2b-c118cbc42ab4	EPI_100X_YFP_1x1_200ms_25sola	EPI_100X_RFP_1x1_200ms_25sola
155	22	11.8993277221214	262	10.3477443755643	1723.50763358779	1285.57633587786	166384	635.053435114504	129.141494036993	424.967016153136	0	2816730	10750.8778625954	339.180628702571	667.105475476569	1	NaN	NaN	NaN	NaN	NaN	227.989144110473	0.999872110987768	20.3236011417414	13.7321292265327	10.8548784727047	3.57062203544902	0.006534959604891	0.00297283096242861	1	1.00023871916084	1880.7907306191	0	8180.53816793893	1	1	1	1	2019-03-29T15:29:16.719	NG_ecoli_LTEE_910_DM25	-0	-0	162.875	DIA_100X_EMPTY_1x1_100ms	63227ebf-0304-45b3-ad3e-a111345f628a	EPI_100X_YFP_1x1_200ms_25sola	EPI_100X_RFP_1x1_200ms_25sola
156	29	12.6582021924326	368	45.8833290089534	1767.14130434783	1087.26358695652	4546838	12355.5380434783	129.141494036993	424.967016153136	3	165073	448.567934782609	339.180628702571	667.105475476569	0	NaN	NaN	NaN	NaN	NaN	315.28344971963	0.998049383968428	28.4832885176168	12.9146545502816	10.8413637630221	3.05122818645496	0.0046698081350464	0.00211460077855542	0	1.0002481116434	2629.34663147355	0	8286.52173913043	1	1	1	1	2019-03-29T15:29:16.719	NG_ecoli_LTEE_910_DM25	-0	-0	162.875	DIA_100X_EMPTY_1x1_100ms	d7e87396-678b-4f3e-b864-a935f44532cc	EPI_100X_YFP_1x1_200ms_25sola	EPI_100X_RFP_1x1_200ms_25sola
157	28	12.9115645861122	362	46.9320968475022	1783.43370165746	1384.90883977901	7461215	20611.091160221	129.141494036993	424.967016153136	1	575979	1591.10220994475	339.180628702571	667.105475476569	2	NaN	NaN	NaN	NaN	NaN	342.730186396343	0.971357753258936	28.1172778017826	14.7235275739052	11.673408442362	3.46925767734126	0.0394790365147239	0.0177322165236651	1	1.00770570256782	3009.25170944691	2	8558.18508287293	1	1	1	1	2019-03-29T15:29:16.719	NG_ecoli_LTEE_910_DM25	-0	-0	162.875	DIA_100X_EMPTY_1x1_100ms	6c558865-5b28-4d62-8f06-af3674359de0	EPI_100X_YFP_1x1_200ms_25sola	EPI_100X_RFP_1x1_200ms_25sola
158	22	12.1234964044714	267	-25.9531603200852	1783.58052434457	1368.43820224719	4928485	18458.7453183521	129.141494036993	424.967016153136	2	332159	1244.04119850187	339.180628702571	667.105475476569	0	NaN	NaN	NaN	NaN	NaN	264.792678500929	0.999869559042424	21.3105076259469	15.187419242709	11.9093915525683	3.92831037440053	0.0256961897201103	0.0137928672695926	0	1.00601498688985	2373.90220821736	2	8560.31835205993	1	1	1	1	2019-03-29T15:29:16.719	NG_ecoli_LTEE_910_DM25	-0	-0	162.875	DIA_100X_EMPTY_1x1_100ms	013e0e4e-f5db-46f2-800c-685acdcf8971	EPI_100X_YFP_1x1_200ms_25sola	EPI_100X_RFP_1x1_200ms_25sola
159	24	11.88340859792	286	17.1480236429989	1787.5	1052.68181818182	2394288	8371.63636363636	129.141494036993	424.967016153136	2	94475	330.332167832168	339.180628702571	667.105475476569	0	NaN	NaN	NaN	NaN	NaN	255.077897124638	0.999698401398101	23.2082578031683	13.2784372581733	10.4204387043373	3.65866652542715	0.00694322861598744	0.00331169266442525	1	1.0004259977488	1979.26720168842	1	8104.59440559441	1	1	1	1	2019-03-29T15:29:16.719	NG_ecoli_LTEE_910_DM25	-0	-0	162.875	DIA_100X_EMPTY_1x1_100ms	7c92e3c7-4463-496e-87c0-0c31a7d7cd3e	EPI_100X_YFP_1x1_200ms_25sola	EPI_100X_RFP_1x1_200ms_25sola
160	17	7.62151657146104	130	-49.7093232464546	1798.53846153846	1377.57692307692	1181955	9091.96153846154	129.141494036993	424.967016153136	0	2787142	21439.5538461538	339.180628702571	667.105475476569	1	NaN	NaN	NaN	NaN	NaN	189.367876337851	0.999220462040001	19.7344814179541	11.7391392673281	9.24155288479442	3.06838295882468	0.00851424120109412	0.0042906416817076	0	1.00050761326536	1323.74857647037	2	10632.1	1	1	1	1	2019-03-29T15:29:16.719	NG_ecoli_LTEE_910_DM25	-0	-0	162.875	DIA_100X_EMPTY_1x1_100ms	eb70871b-64c4-4746-ab04-a49d2bd3b48c	EPI_100X_YFP_1x1_200ms_25sola	EPI_100X_RFP_1x1_200ms_25sola
161	23	11.9446569995602	275	24.5799068839705	1801.68727272727	1065.68727272727	2953028	10738.2836363636	129.141494036993	424.967016153136	2	91436	332.494545454545	339.180628702571	667.105475476569	0	NaN	NaN	NaN	NaN	NaN	244.984763762328	0.999844012020466	22.1916924967735	13.9453733802051	10.5051376459972	3.7584045094384	0.0163605606214925	0.00716289565187461	1	1.00187318142076	1923.46284555598	1	8605.36363636364	1	1	1	1	2019-03-29T15:29:16.719	NG_ecoli_LTEE_910_DM25	-0	-0	162.875	DIA_100X_EMPTY_1x1_100ms	5d554c6e-1777-4509-956d-bc92343bb39d	EPI_100X_YFP_1x1_200ms_25sola	EPI_100X_RFP_1x1_200ms_25sola
162	28	11.4714902346004	322	44.7274695712642	1815.56832298137	541.17701863354	13928848	43257.2919254658	129.141494036993	424.967016153136	4	808122	2509.69565217391	339.180628702571	667.105475476569	0	NaN	NaN	NaN	NaN	NaN	304.820365850767	0.976851940270237	28.0449354767515	13.3229236891913	10.5800684029803	3.0064767119626	0.0212925565930092	0.0104758314559041	1	1.00188135894679	2465.59237108974	2	8246.81366459627	1	1	1	1	2019-03-29T15:29:16.719	NG_ecoli_LTEE_910_DM25	-0	-0	162.875	DIA_100X_EMPTY_1x1_100ms	79c45ab6-f9ea-46f6-813c-c35f11de2e00	EPI_100X_YFP_1x1_200ms_25sola	EPI_100X_RFP_1x1_200ms_25sola
163	19	8.40444996873165	160	-45.569051051911	1814.8625	554.6875	766350	4789.6875	129.141494036993	424.967016153136	1	2283507	14271.91875	339.180628702571	667.105475476569	1	NaN	NaN	NaN	NaN	NaN	201.791479426602	0.99306066992285	20.4018149763732	12.9646671562776	9.44091117143743	3.38560689347181	0.0138650469695962	0.0071639925450889	0	1.00152394518078	1428.19171322502	2	9757.24375	1	1	1	1	2019-03-29T15:29:16.719	NG_ecoli_LTEE_910_DM25	-0	-0	162.875	DIA_100X_EMPTY_1x1_100ms	708d05c6-1b70-4c07-a60a-ccc0a2624644	EPI_100X_YFP_1x1_200ms_25sola	EPI_100X_RFP_1x1_200ms_25sola
164	17	8.2565801282319	141	-45.4332627947892	1831.3475177305	547.22695035461	893918	6339.84397163121	129.141494036993	424.967016153136	1	2514200	17831.2056737589	339.180628702571	667.105475476569	1	NaN	NaN	NaN	NaN	NaN	188.311989409044	0.999707839123105	18.496183549998	12.6506889462246	9.67895459048239	3.50025043599693	0.00272513576655891	0.00119564266877816	1	1.00003178829283	1360.90845608999	2	10156.8439716312	1	1	1	1	2019-03-29T15:29:16.719	NG_ecoli_LTEE_910_DM25	-0	-0	162.875	DIA_100X_EMPTY_1x1_100ms	e67949c1-2f2d-4d69-934a-e39f62120776	EPI_100X_YFP_1x1_200ms_25sola	EPI_100X_RFP_1x1_200ms_25sola
165	17	10.0003937081077	170	-49.913797898351	1838.56470588235	355.176470588235	46872	275.717647058824	129.141494036993	424.967016153136	0	3541107	20830.0411764706	339.180628702571	667.105475476569	1	NaN	NaN	NaN	NaN	NaN	180.026405719053	0.99986440704052	16.596435953188	13.8309140403462	10.3418813411717	3.86599047345754	0.0100068898269231	0.00543370294562557	0	1.00055304088102	1394.13174611451	1	9813.97647058824	1	1	1	1	2019-03-29T15:29:16.719	NG_ecoli_LTEE_910_DM25	-0	-0	162.875	DIA_100X_EMPTY_1x1_100ms	09131d4a-5258-432f-a47f-d3e51149b2a6	EPI_100X_YFP_1x1_200ms_25sola	EPI_100X_RFP_1x1_200ms_25sola
166	20	9.88498491777567	198	-46.3308880213999	1854.84343434343	360.267676767677	63700	321.717171717172	129.141494036993	424.967016153136	0	5544703	28003.5505050505	339.180628702571	667.105475476569	1	NaN	NaN	NaN	NaN	NaN	201.615602513749	0.999783684885752	19.0519114552183	13.6546185953031	9.95692289631148	3.89166129551975	0.0168286596620805	0.00817558048931563	1	1.00180603070076	1483.46984937503	1	9856.61616161616	1	1	1	1	2019-03-29T15:29:16.719	NG_ecoli_LTEE_910_DM25	-0	-0	162.875	DIA_100X_EMPTY_1x1_100ms	ee8f465b-f680-499a-a1ba-4a32214e23b8	EPI_100X_YFP_1x1_200ms_25sola	EPI_100X_RFP_1x1_200ms_25sola
167	24	11.2833163776298	271	38.0525331018419	1860.38376383764	788.158671586716	3137282	11576.6863468635	129.141494036993	424.967016153136	2	90891	335.391143911439	339.180628702571	667.105475476569	0	NaN	NaN	NaN	NaN	NaN	242.629791367855	0.999473473766187	22.9044038593569	12.5389204636676	10.1413247731744	3.3057781698205	0.00751993714686729	0.00404510959914293	0	1.00060166261065	1850.11300652037	0	8314.87453874539	1	1	1	1	2019-03-29T15:29:16.719	NG_ecoli_LTEE_910_DM25	-0	-0	162.875	DIA_100X_EMPTY_1x1_100ms	d5ed9e5c-c454-4421-a3e6-abef5f181e6e	EPI_100X_YFP_1x1_200ms_25sola	EPI_100X_RFP_1x1_200ms_25sola
168	30	11.28488979373	339	48.9788158838758	1930.33923303835	119.327433628319	5705811	16831.3008849558	129.141494036993	424.967016153136	2	210577	621.171091445428	339.180628702571	667.105475476569	0	NaN	NaN	NaN	NaN	NaN	310.270969051313	0.986160655382754	29.4190592364924	12.0521957398073	10.2021522700018	2.87815925120686	0.0159436053487677	0.00841676981253305	0	1.00436261994409	2404.92902861849	0	8630.33038348083	1	1	1	1	2019-03-29T15:29:16.719	NG_ecoli_LTEE_910_DM25	-0	-0	162.875	DIA_100X_EMPTY_1x1_100ms	20a7734b-8570-4313-add0-a9e5889ecb97	EPI_100X_YFP_1x1_200ms_25sola	EPI_100X_RFP_1x1_200ms_25sola
169	26	12.458033073405	325	36.2529365328914	1932.43384615385	477.04	11596997	35683.0676923077	129.141494036993	424.967016153136	4	148452	456.775384615385	339.180628702571	667.105475476569	0	NaN	NaN	NaN	NaN	NaN	283.370087980222	0.996839115037643	25.7620250799769	13.01319794538	10.6888525620405	3.14321204697035	0.00870506512198488	0.00533236920099804	0	1.00123100953334	2311.70308884321	0	8214.50153846154	1	1	1	1	2019-03-29T15:29:16.719	NG_ecoli_LTEE_910_DM25	-0	-0	162.875	DIA_100X_EMPTY_1x1_100ms	5b166b76-48b2-4dac-800d-0f62267bf60b	EPI_100X_YFP_1x1_200ms_25sola	EPI_100X_RFP_1x1_200ms_25sola
170	21	11.1113383298606	234	3.86569510907929	1938.35042735043	82.9145299145299	122331	522.782051282051	129.141494036993	424.967016153136	0	5252791	22447.8247863248	339.180628702571	667.105475476569	1	NaN	NaN	NaN	NaN	NaN	217.567191159246	0.998091421783307	20.1640053585459	13.2802003160031	10.2060910724731	3.65626000525852	0.0200730424424709	0.0106336228837819	0	1.00325233850515	1649.62627089546	0	8636.14957264957	1	1	1	1	2019-03-29T15:29:16.719	NG_ecoli_LTEE_910_DM25	-0	-0	162.875	DIA_100X_EMPTY_1x1_100ms	1cb357cc-da75-4a9d-a162-92aad5e550b6	EPI_100X_YFP_1x1_200ms_25sola	EPI_100X_RFP_1x1_200ms_25sola
171	29	12.9668369807228	377	45.4754333565035	1946.44031830239	1516.29973474801	5310991	14087.5092838196	129.141494036993	424.967016153136	2	163821	434.538461538462	339.180628702571	667.105475476569	0	NaN	NaN	NaN	NaN	NaN	312.533347111905	0.999480668431158	27.9774575941601	13.2421429600486	10.9355311885673	3.14514063971813	0.000860678899030953	0.00041196561944761	1	1.00000673759002	2627.71278804097	0	8051.86737400531	1	1	1	1	2019-03-29T15:29:16.719	NG_ecoli_LTEE_910_DM25	-0	-0	162.875	DIA_100X_EMPTY_1x1_100ms	98df99c1-e507-42c6-aea2-1327d2f4da6f	EPI_100X_YFP_1x1_200ms_25sola	EPI_100X_RFP_1x1_200ms_25sola
172	21	10.7281476160849	226	-7.51585407765698	1966.77433628319	1202.39380530973	43938	194.41592920354	129.141494036993	424.967016153136	0	5319102	23535.8495575221	339.180628702571	667.105475476569	1	NaN	NaN	NaN	NaN	NaN	213.734154004511	0.999843261620947	20.3234716586826	13.1036716176084	9.93693743941707	3.68020411561424	0.0220881223189269	0.00106843826116606	1	1.00000756758039	1576.13309691233	0	8954.65486725664	1	1	1	1	2019-03-29T15:29:16.719	NG_ecoli_LTEE_910_DM25	-0	-0	162.875	DIA_100X_EMPTY_1x1_100ms	398fe93f-a6d2-4a23-89fd-7e4008af76a3	EPI_100X_YFP_1x1_200ms_25sola	EPI_100X_RFP_1x1_200ms_25sola
173	24	11.8900841665465	286	37.2314100176103	1964.23776223776	1845.17832167832	9344526	32673.1678321678	129.141494036993	424.967016153136	0	154158	539.013986013986	339.180628702571	667.105475476569	0	NaN	NaN	NaN	NaN	NaN	246.183725731287	0.999883042919414	22.380182003228	13.5263888880245	10.689433792216	3.45289668818919	0.00525408373591586	0.00222887327849162	1	1.00017493564472	2008.45866794912	0	8047.50699300699	1	1	1	1	2019-03-29T15:29:16.719	NG_ecoli_LTEE_910_DM25	-0	-0	162.875	DIA_100X_EMPTY_1x1_100ms	1b44be47-bbf7-4cd7-a680-31a60a60e486	EPI_100X_YFP_1x1_200ms_25sola	EPI_100X_RFP_1x1_200ms_25sola
174	22	13.1722474588243	291	-3.48360890491751	1979.6116838488	1286.60137457045	5880299	20207.2130584192	129.141494036993	424.967016153136	1	108901	374.230240549828	339.180628702571	667.105475476569	0	NaN	NaN	NaN	NaN	NaN	242.684389732759	0.999863557111494	21.4175605385692	13.9145781583407	10.8292557619277	3.7660962194756	0.00562040922745906	0.00292495711674415	1	1.00007960157139	1972.6821109299	0	8309.48453608247	1	1	1	1	2019-03-29T15:29:16.719	NG_ecoli_LTEE_910_DM25	-0	-0	162.875	DIA_100X_EMPTY_1x1_100ms	a66cb507-71fc-46ef-bc7c-4af9a01741e7	EPI_100X_YFP_1x1_200ms_25sola	EPI_100X_RFP_1x1_200ms_25sola
175	27	12.8381823629613	347	44.2133333072464	1999.53602305476	1088.06916426513	3197447	9214.5446685879	129.141494036993	424.967016153136	2	156671	451.50144092219	339.180628702571	667.105475476569	0	NaN	NaN	NaN	NaN	NaN	290.860836453414	0.999869383540961	24.8728555054068	13.8981685371787	11.234861534231	3.56808519830453	0.0170322612176847	0.00862232075481266	1	1.00314601839889	2465.76098618943	0	8043.06340057637	1	1	1	1	2019-03-29T15:29:16.719	NG_ecoli_LTEE_910_DM25	-0	-0	162.875	DIA_100X_EMPTY_1x1_100ms	2b5cb533-eeeb-4166-b240-3eba90317da9	EPI_100X_YFP_1x1_200ms_25sola	EPI_100X_RFP_1x1_200ms_25sola
176	30	11.3339958845916	340	46.1227438600136	2004.17058823529	1813.79117647059	1189717	3499.16764705882	129.141494036993	424.967016153136	2	152254	447.805882352941	339.180628702571	667.105475476569	0	NaN	NaN	NaN	NaN	NaN	308.460156209829	0.994484461417579	28.3789274761561	12.6206009288909	10.4622642240336	3.22786514479569	0.19749185972995	0.0104828092346384	1	1.00279539819548	2439.70450064002	1	8334.82352941176	1	1	1	1	2019-03-29T15:29:16.719	NG_ecoli_LTEE_910_DM25	-0	-0	162.875	DIA_100X_EMPTY_1x1_100ms	15c3a87b-2cc7-4410-8165-9c7b6f7d0a95	EPI_100X_YFP_1x1_200ms_25sola	EPI_100X_RFP_1x1_200ms_25sola
177	32	10.9890564782687	352	45.5903376634598	2019.95170454545	1518.85511363636	103768	294.795454545455	129.141494036993	424.967016153136	0	7465707	21209.3948863636	339.180628702571	667.105475476569	2	NaN	NaN	NaN	NaN	NaN	324.714677956397	0.935134579901427	31.2787311120393	12.2966421438251	10.0309507672771	2.79576039050883	0.02251789832797	0.0102705157826763	1	1.00775945869127	2471.85622079178	0	9189.90909090909	1	1	1	1	2019-03-29T15:29:16.719	NG_ecoli_LTEE_910_DM25	-0	-0	162.875	DIA_100X_EMPTY_1x1_100ms	648a582e-6dce-4574-a728-fa123cf641a3	EPI_100X_YFP_1x1_200ms_25sola	EPI_100X_RFP_1x1_200ms_25sola
178	30	13.2977073764653	399	46.8298481762695	2019.19298245614	1810.82456140351	1779812	4460.68170426065	129.141494036993	424.967016153136	2	196086	491.443609022556	339.180628702571	667.105475476569	0	NaN	NaN	NaN	NaN	NaN	339.905413670612	0.992797030950342	28.0559422515496	14.6542781886707	11.7572662698785	3.5322234373023	0.0103767260779604	0.00634820528627729	0	1.00189967678495	3045.9828102167	1	8370.18045112782	1	1	1	1	2019-03-29T15:29:16.719	NG_ecoli_LTEE_910_DM25	-0	-0	162.875	DIA_100X_EMPTY_1x1_100ms	b16ac079-30bc-43f1-abca-b3df6a70b825	EPI_100X_YFP_1x1_200ms_25sola	EPI_100X_RFP_1x1_200ms_25sola
179	26	8.9645671336321	234	-48.35067219101	2041.66239316239	1388.15384615385	2657446	11356.6068376068	129.141494036993	424.967016153136	0	107913	461.166666666667	339.180628702571	667.105475476569	0	NaN	NaN	NaN	NaN	NaN	NaN	NaN	NaN	NaN	NaN	NaN	NaN	NaN	NaN	NaN	NaN	0	8083.78205128205	1	1	1	1	2019-03-29T15:29:16.719	NG_ecoli_LTEE_910_DM25	-0	-0	162.875	DIA_100X_EMPTY_1x1_100ms	b6c0a982-67e4-45e8-aaf3-324d21f722a6	EPI_100X_YFP_1x1_200ms_25sola	EPI_100X_RFP_1x1_200ms_25sola
1	26	12.1290137516524	316	44.0900459121638	36.9651898734177	1272.81012658228	1066296	3374.35443037975	57.8878747739059	197.020532217242	2	123271	390.098101265823	283.462864655349	114.322626131146	0	NaN	NaN	NaN	NaN	NaN	272.889305824852	0.996217962902038	25.6703460215197	12.4068965190332	10.3210913175691	3.08530353659326	0.0160775172764139	0.00833233746632872	0	1.00319758404159	2147.69618276029	0	8461.17405063291	1	1	1	3	2019-03-29T15:29:42.148	NG_ecoli_LTEE_910_DM25	-1000	-0	162.875	DIA_100X_EMPTY_1x1_100ms	f647bc75-50f4-499a-a6f0-f29beada4fe4	EPI_100X_YFP_1x1_200ms_25sola	EPI_100X_RFP_1x1_200ms_25sola
2	34	11.892112920988	405	47.2385666347981	57.5530864197531	1942.41728395062	16176433	39941.8098765432	57.8878747739059	197.020532217242	2	233858	577.427160493827	283.462864655349	114.322626131146	0	NaN	NaN	NaN	NaN	NaN	355.365553496185	0.919295021134844	33.3439083455309	12.8782792091978	10.3405246490886	2.72078600481505	0.0108856527364514	0.00524228876921618	2	1.00081637328466	2800.2160032411	1	8545.32839506173	1	1	1	3	2019-03-29T15:29:42.148	NG_ecoli_LTEE_910_DM25	-1000	-0	162.875	DIA_100X_EMPTY_1x1_100ms	871d8eb6-af06-45f4-a4ec-3b4b6945f621	EPI_100X_YFP_1x1_200ms_25sola	EPI_100X_RFP_1x1_200ms_25sola
3	23	11.3387292022554	262	40.040043760482	77.6564885496183	565.69465648855	1328441	5070.38549618321	57.8878747739059	197.020532217242	2	106923	408.103053435115	283.462864655349	114.322626131146	0	NaN	NaN	NaN	NaN	NaN	239.734093017296	0.994365952923149	22.5882289535652	12.8085677833318	10.0974690554878	3.29480531173371	0.0249897101430909	0.0128501304219639	0	1.00588757608303	1808.82738427055	1	8714	1	1	1	3	2019-03-29T15:29:42.148	NG_ecoli_LTEE_910_DM25	-1000	-0	162.875	DIA_100X_EMPTY_1x1_100ms	3a2d5c59-9df9-4229-b73a-e023e450b8ac	EPI_100X_YFP_1x1_200ms_25sola	EPI_100X_RFP_1x1_200ms_25sola
4	32	11.0597416606984	354	49.0993048963421	80.8841807909605	542.793785310735	1740615	4916.99152542373	57.8878747739059	197.020532217242	2	149380	421.977401129944	283.462864655349	114.322626131146	0	NaN	NaN	NaN	NaN	NaN	329.859525803147	0.962537579313631	31.9511933192661	12.0467761402674	10.0116490802559	2.70511715708358	0.00937517576034399	0.00362638580169406	2	1.00076135055165	2515.29079605271	1	8825.40960451977	1	1	1	3	2019-03-29T15:29:42.148	NG_ecoli_LTEE_910_DM25	-1000	-0	162.875	DIA_100X_EMPTY_1x1_100ms	ce31ea46-3e08-4f04-9a04-09d2d3dbdb85	EPI_100X_YFP_1x1_200ms_25sola	EPI_100X_RFP_1x1_200ms_25sola
5	32	11.4169190333046	366	45.7081063183417	88.7158469945355	1937.67213114754	1774949	4849.58743169399	57.8878747739059	197.020532217242	3	201705	551.106557377049	283.462864655349	114.322626131146	0	NaN	NaN	NaN	NaN	NaN	325.813137739134	0.969926857970989	32.248583127176	11.4537959822562	9.77831910982811	2.64027243737068	0.015898834925881	0.00694015867458282	2	1.00080099555032	2421.74790007213	1	8825.13114754098	1	1	1	3	2019-03-29T15:29:42.148	NG_ecoli_LTEE_910_DM25	-1000	-0	162.875	DIA_100X_EMPTY_1x1_100ms	971e32e5-cb38-4d79-bc2f-d6f6d67d4e78	EPI_100X_YFP_1x1_200ms_25sola	EPI_100X_RFP_1x1_200ms_25sola
6	26	11.7145779026833	305	30.0846369818714	96.3901639344262	511.173770491803	2316267	7594.31803278688	57.8878747739059	197.020532217242	2	125249	410.652459016393	283.462864655349	114.322626131146	0	NaN	NaN	NaN	NaN	NaN	283.861885673254	0.996116295768388	26.3859975615544	13.0636905310524	10.3926571180903	3.32730563936152	0.0236153024490654	0.0118502573791238	1	1.00718527711577	2238.29125165436	1	8971.04918032787	1	1	1	3	2019-03-29T15:29:42.148	NG_ecoli_LTEE_910_DM25	-1000	-0	162.875	DIA_100X_EMPTY_1x1_100ms	d9d0215d-e76c-4ad1-bcd3-78d7feb2091f	EPI_100X_YFP_1x1_200ms_25sola	EPI_100X_RFP_1x1_200ms_25sola
7	34	13.53471895088	461	44.3327042683439	107.700650759219	495.182212581345	3987841	8650.41431670282	57.8878747739059	197.020532217242	2	192564	417.709327548807	283.462864655349	114.322626131146	0	NaN	NaN	NaN	NaN	NaN	392.645432957231	0.935495366231445	33.3281765967676	14.1321060771174	11.3141610772219	3.1840789636809	0.0325930132823207	0.0201328951480699	0	1.02891379804655	3350.78181629594	1	8457.93926247288	1	1	1	3	2019-03-29T15:29:42.148	NG_ecoli_LTEE_910_DM25	-1000	-0	162.875	DIA_100X_EMPTY_1x1_100ms	bca731ae-0651-4c2a-b7be-509de87389cb	EPI_100X_YFP_1x1_200ms_25sola	EPI_100X_RFP_1x1_200ms_25sola
8	26	11.7783545958021	307	44.5150655086951	123.631921824104	1552.37459283388	1988651	6477.69055374593	57.8878747739059	197.020532217242	2	121378	395.368078175896	283.462864655349	114.322626131146	0	NaN	NaN	NaN	NaN	NaN	266.391103299458	0.999804922889626	24.2240762347322	13.1235753354033	10.4553949357499	3.55512339965048	0.175868237293868	0.00570116276029644	1	1.00016819674495	2079.7828392324	0	8355.4657980456	1	1	1	3	2019-03-29T15:29:42.148	NG_ecoli_LTEE_910_DM25	-1000	-0	162.875	DIA_100X_EMPTY_1x1_100ms	2ad4e751-5c74-41fb-9dda-659167b6dee5	EPI_100X_YFP_1x1_200ms_25sola	EPI_100X_RFP_1x1_200ms_25sola
9	27	13.5954918661799	368	42.8267243672375	140.576086956522	392.4375	3490890	9486.11413043478	57.8878747739059	197.020532217242	2	146471	398.01902173913	283.462864655349	114.322626131146	0	NaN	NaN	NaN	NaN	NaN	310.519413567029	0.999506633707464	26.4382221885268	13.9193144973056	11.0940736584362	3.93562674934548	0.00796099482304208	0.00403646396610734	1	1.00017881744885	2555.66673128916	0	8210.01902173913	1	1	1	3	2019-03-29T15:29:42.148	NG_ecoli_LTEE_910_DM25	-1000	-0	162.875	DIA_100X_EMPTY_1x1_100ms	d3e15fdd-5dce-4709-9e96-e9b046389cee	EPI_100X_YFP_1x1_200ms_25sola	EPI_100X_RFP_1x1_200ms_25sola
10	30	11.8868508093266	357	48.6606416079385	138.840336134454	718.327731092437	1772526	4965.05882352941	57.8878747739059	197.020532217242	2	128660	360.392156862745	283.462864655349	114.322626131146	0	NaN	NaN	NaN	NaN	NaN	311.532409433246	0.983421649673137	28.7676024461661	12.528473720975	10.3984160348303	3.14198277046864	0.0120527331266666	0.0059217749004762	1	1.00186693047326	2443.02509649954	1	8322.39215686274	1	1	1	3	2019-03-29T15:29:42.148	NG_ecoli_LTEE_910_DM25	-1000	-0	162.875	DIA_100X_EMPTY_1x1_100ms	188bc32e-4efe-4bf0-8bbe-7a84218f6809	EPI_100X_YFP_1x1_200ms_25sola	EPI_100X_RFP_1x1_200ms_25sola
11	29	13.6871311162883	398	44.6798486517401	152.64824120603	155.899497487437	2128957	5349.13819095477	57.8878747739059	197.020532217242	2	186031	467.414572864322	283.462864655349	114.322626131146	0	NaN	NaN	NaN	NaN	NaN	323.286462183484	0.995335604293133	28.069819050407	13.6778207767035	11.1576890540728	3.20118760668861	0.00345505016275463	0.00158414154206869	1	1.00014203683846	2744.59332481866	0	8342.40452261307	1	1	1	3	2019-03-29T15:29:42.148	NG_ecoli_LTEE_910_DM25	-1000	-0	162.875	DIA_100X_EMPTY_1x1_100ms	a0b5a9d2-601f-4985-8e2b-b4d031ba1a9a	EPI_100X_YFP_1x1_200ms_25sola	EPI_100X_RFP_1x1_200ms_25sola
12	26	12.8701809202966	335	44.3811676977384	153.797014925373	240.34328358209	2740982	8182.03582089552	57.8878747739059	197.020532217242	2	143640	428.776119402985	283.462864655349	114.322626131146	0	NaN	NaN	NaN	NaN	NaN	278.939306025239	0.999134612893939	24.6778031294599	13.5384779975627	10.9416442454372	3.32247003278921	0.0065024322205167	0.00387294432460236	0	1.00060116481182	2320.39305441738	0	8460.96119402985	1	1	1	3	2019-03-29T15:29:42.148	NG_ecoli_LTEE_910_DM25	-1000	-0	162.875	DIA_100X_EMPTY_1x1_100ms	b2e32432-1a2c-4630-98a6-f089a287ad15	EPI_100X_YFP_1x1_200ms_25sola	EPI_100X_RFP_1x1_200ms_25sola
13	26	12.0879232653812	314	38.9693865497927	156.366242038217	721.914012738854	3938295	12542.3407643312	57.8878747739059	197.020532217242	2	116481	370.958598726115	283.462864655349	114.322626131146	0	NaN	NaN	NaN	NaN	NaN	278.635780019243	0.984666199005744	25.1604386364995	13.0646215007827	10.5482627258683	3.28800951286297	0.0475962117206229	0.0236437832964988	0	1.02470999524936	2198.72019812089	1	8729.43312101911	1	1	1	3	2019-03-29T15:29:42.148	NG_ecoli_LTEE_910_DM25	-1000	-0	162.875	DIA_100X_EMPTY_1x1_100ms	04230f55-cfed-4e31-a271-272babc70289	EPI_100X_YFP_1x1_200ms_25sola	EPI_100X_RFP_1x1_200ms_25sola
14	30	12.6682994647901	381	46.7233035767843	203.341207349081	1436.86614173228	4561196	11971.6430446194	57.8878747739059	197.020532217242	2	137306	360.383202099738	283.462864655349	114.322626131146	0	NaN	NaN	NaN	NaN	NaN	318.932682807689	0.989850992421959	29.3235511598038	12.6970168425945	10.478901443534	3.06000280982251	0.0271282249738715	0.00751416219658305	1	1.00147382455464	2528.93668393843	0	8457.02362204724	1	1	1	3	2019-03-29T15:29:42.148	NG_ecoli_LTEE_910_DM25	-1000	-0	162.875	DIA_100X_EMPTY_1x1_100ms	a4b84153-75e3-4ecb-8b41-323987daf317	EPI_100X_YFP_1x1_200ms_25sola	EPI_100X_RFP_1x1_200ms_25sola
15	37	12.2081745324047	452	49.1963087785853	213.413716814159	896.092920353982	3717952	8225.55752212389	57.8878747739059	197.020532217242	2	148486	328.508849557522	283.462864655349	114.322626131146	0	NaN	NaN	NaN	NaN	NaN	383.779776316112	0.948790840555801	35.7755542302138	12.4695342192881	10.3898316595852	2.73549276594571	0.0127038755410757	0.00600744376927645	1	1.00346750050868	3033.14570917756	0	8353.41150442478	1	1	1	3	2019-03-29T15:29:42.148	NG_ecoli_LTEE_910_DM25	-1000	-0	162.875	DIA_100X_EMPTY_1x1_100ms	4d09f82e-4d2c-442f-b426-42267426d5be	EPI_100X_YFP_1x1_200ms_25sola	EPI_100X_RFP_1x1_200ms_25sola
16	30	12.1662943443377	365	48.0070496243171	231.443835616438	1817.89863013699	10383826	28448.8383561644	57.8878747739059	197.020532217242	1	181564	497.435616438356	283.462864655349	114.322626131146	0	NaN	NaN	NaN	NaN	NaN	314.195660387414	0.962527644586401	28.8706062318415	12.5733077835239	10.5514326044419	2.8610486368911	0.0308872560847376	0.0131576405542589	1	1.01039338784181	2524.46086992218	0	8431.35342465753	1	1	1	3	2019-03-29T15:29:42.148	NG_ecoli_LTEE_910_DM25	-1000	-0	162.875	DIA_100X_EMPTY_1x1_100ms	c84ce6d8-db2d-437a-adf4-a3b8e3cd93fc	EPI_100X_YFP_1x1_200ms_25sola	EPI_100X_RFP_1x1_200ms_25sola
17	24	12.8566969103361	309	23.7079058919931	237.346278317152	776.080906148867	896712	2901.98058252427	57.8878747739059	197.020532217242	2	105638	341.870550161812	283.462864655349	114.322626131146	0	NaN	NaN	NaN	NaN	NaN	261.064039161051	0.999895615456531	23.2560131211099	13.5759926735816	10.8751545419449	3.47920992117222	0.00456486724860075	0.0018677411550783	1	1.00010257603449	2160.21023604432	0	8363.78964401294	1	1	1	3	2019-03-29T15:29:42.148	NG_ecoli_LTEE_910_DM25	-1000	-0	162.875	DIA_100X_EMPTY_1x1_100ms	08561601-5fef-4fb9-981c-3a51979c92d3	EPI_100X_YFP_1x1_200ms_25sola	EPI_100X_RFP_1x1_200ms_25sola
18	28	12.5942291449781	353	47.1460174481228	242.365439093484	1237.70538243626	2345215	6643.66855524079	57.8878747739059	197.020532217242	2	117469	332.773371104816	283.462864655349	114.322626131146	0	NaN	NaN	NaN	NaN	NaN	287.569632901054	0.999599494230359	25.6981159535624	13.2008419176916	10.8450991371813	3.3403171320892	0.00546386649711206	0.0025855487429159	0	1.00031778346304	2373.87703142818	0	8255.56090651558	1	1	1	3	2019-03-29T15:29:42.148	NG_ecoli_LTEE_910_DM25	-1000	-0	162.875	DIA_100X_EMPTY_1x1_100ms	b3c07d65-3933-4f9b-bd46-4fd5c160c827	EPI_100X_YFP_1x1_200ms_25sola	EPI_100X_RFP_1x1_200ms_25sola
19	25	12.3256824904258	309	39.6882115606074	244.754045307443	281.398058252427	275389	891.226537216828	57.8878747739059	197.020532217242	3	117128	379.05501618123	283.462864655349	114.322626131146	0	NaN	NaN	NaN	NaN	NaN	262.927196268701	0.999815284700084	23.4057005418813	13.5115161588362	10.7129943498239	3.66631803996971	0.0745825272737302	0.00383881120355244	0	1.00019387742576	2109.76108470128	0	8250.72815533981	1	1	1	3	2019-03-29T15:29:42.148	NG_ecoli_LTEE_910_DM25	-1000	-0	162.875	DIA_100X_EMPTY_1x1_100ms	f7e83988-3c6f-48ad-aebd-835d1c950615	EPI_100X_YFP_1x1_200ms_25sola	EPI_100X_RFP_1x1_200ms_25sola
20	20	12.2225561845305	245	-39.3834602147335	249.477551020408	845.061224489796	79687	325.25306122449	57.8878747739059	197.020532217242	2	74943	305.889795918367	283.462864655349	114.322626131146	0	NaN	NaN	NaN	NaN	NaN	208.723633506537	0.999832806762263	18.2055307030015	14.5747816205332	10.9924593009239	3.99034701469798	0.00587457021090021	0.00295976101601445	1	1.00020238818123	1727.75817868435	0	8349.16734693878	1	1	1	3	2019-03-29T15:29:42.148	NG_ecoli_LTEE_910_DM25	-1000	-0	162.875	DIA_100X_EMPTY_1x1_100ms	82b50c79-414d-4c63-95ad-42a257f80885	EPI_100X_YFP_1x1_200ms_25sola	EPI_100X_RFP_1x1_200ms_25sola
21	22	11.97346732099	264	-8.92878299200751	265.727272727273	1981.67045454545	388467	1471.46590909091	57.8878747739059	197.020532217242	3	122657	464.609848484848	283.462864655349	114.322626131146	0	NaN	NaN	NaN	NaN	NaN	236.294090216961	0.999919050495108	21.9300181541876	13.0838441110589	10.4805236966524	3.32793622344247	0.00293399680276533	0.00159298163243868	0	1.00008262094457	1891.88546702666	0	8786.11363636364	1	1	1	3	2019-03-29T15:29:42.148	NG_ecoli_LTEE_910_DM25	-1000	-0	162.875	DIA_100X_EMPTY_1x1_100ms	2f27e382-54d9-4fb7-92c4-05b8cf6b8ce9	EPI_100X_YFP_1x1_200ms_25sola	EPI_100X_RFP_1x1_200ms_25sola
22	24	13.6973238462557	330	-3.99561923182659	289.212121212121	1273.42727272727	14339081	43451.7606060606	57.8878747739059	197.020532217242	3	152349	461.663636363636	283.462864655349	114.322626131146	0	NaN	NaN	NaN	NaN	NaN	290.108768708504	0.998350641410769	23.7636134192883	15.3394785474464	11.4648203984834	4.15882668110632	0.0387115283844774	0.0103532438677579	1	1.0036774366768	2453.22211770956	1	8068.33333333333	1	1	1	3	2019-03-29T15:29:42.148	NG_ecoli_LTEE_910_DM25	-1000	-0	162.875	DIA_100X_EMPTY_1x1_100ms	8e83d690-bf14-4054-a7c5-4af8b014f477	EPI_100X_YFP_1x1_200ms_25sola	EPI_100X_RFP_1x1_200ms_25sola
23	25	9.32878197808806	234	-8.77058850509211	286.555555555556	1291.95299145299	875718	3742.38461538462	57.8878747739059	197.020532217242	1	78702	336.333333333333	283.462864655349	114.322626131146	0	NaN	NaN	NaN	NaN	NaN	238.485011021939	0.984153532163088	24.3956575876346	11.968659953356	9.32289918837652	3.02990279488619	0.0362974545171798	0.0158951951694055	1	1.01087387661447	1665.34564847086	2	9018.2905982906	1	1	1	3	2019-03-29T15:29:42.148	NG_ecoli_LTEE_910_DM25	-1000	-0	162.875	DIA_100X_EMPTY_1x1_100ms	20ff66a5-96bd-4411-afc3-f68b09a5d508	EPI_100X_YFP_1x1_200ms_25sola	EPI_100X_RFP_1x1_200ms_25sola
24	26	10.6891387716057	278	22.4288124406867	307.309352517986	1303.0035971223	638335	2296.1690647482	57.8878747739059	197.020532217242	2	92775	333.723021582734	283.462864655349	114.322626131146	0	NaN	NaN	NaN	NaN	NaN	262.12194029736	0.988749912164487	26.0628522820849	12.6257437644525	9.74611183182667	2.97379946261261	0.0203136263158392	0.0116553341372533	0	1.00593404786333	1944.35071753631	1	8734.11870503597	1	1	1	3	2019-03-29T15:29:42.148	NG_ecoli_LTEE_910_DM25	-1000	-0	162.875	DIA_100X_EMPTY_1x1_100ms	6f973bcc-e1d9-40a8-b7f8-128cb0452e6d	EPI_100X_YFP_1x1_200ms_25sola	EPI_100X_RFP_1x1_200ms_25sola
25	24	12.6325481562978	303	20.848119850481	337.16501650165	1020.19141914191	1836127	6059.82508250825	57.8878747739059	197.020532217242	2	101566	335.201320132013	283.462864655349	114.322626131146	0	NaN	NaN	NaN	NaN	NaN	254.286548452776	0.999798658894567	22.2105385880897	13.9105840466551	11.1098835829687	3.55805614611075	0.0109361682321042	0.00506872816334297	1	1.00043629874355	2153.11877311369	0	8278.61716171617	1	1	1	3	2019-03-29T15:29:42.148	NG_ecoli_LTEE_910_DM25	-1000	-0	162.875	DIA_100X_EMPTY_1x1_100ms	78d6e56f-b14b-48be-85d9-ee6bc5f99340	EPI_100X_YFP_1x1_200ms_25sola	EPI_100X_RFP_1x1_200ms_25sola
26	32	12.6035558694708	404	49.0419827336413	341.638613861386	1521.08168316832	454284	1124.46534653465	57.8878747739059	197.020532217242	3	135986	336.59900990099	283.462864655349	114.322626131146	0	NaN	NaN	NaN	NaN	NaN	335.851972196206	0.973332435560185	30.8109835804205	12.4374370490954	10.6603024616692	2.67467992185621	0.0127311212877159	0.00607936363811848	1	1.00222470036304	2750.01142333788	0	8498.9603960396	1	1	1	3	2019-03-29T15:29:42.148	NG_ecoli_LTEE_910_DM25	-1000	-0	162.875	DIA_100X_EMPTY_1x1_100ms	57deaa17-5248-4008-b0a1-0beae5afc7fd	EPI_100X_YFP_1x1_200ms_25sola	EPI_100X_RFP_1x1_200ms_25sola
27	22	12.1703650059532	268	10.8139640608637	346.003731343284	334.544776119403	4380859	16346.4888059701	57.8878747739059	197.020532217242	1	94799	353.727611940299	283.462864655349	114.322626131146	0	NaN	NaN	NaN	NaN	NaN	227.350855483436	0.999796184574665	20.1879762044894	13.8577304922845	10.6637672564142	3.85684953432554	0.00927344931074153	0.00400507435647328	1	1.0003276382487	1803.03426859308	0	8575.2723880597	1	1	1	3	2019-03-29T15:29:42.148	NG_ecoli_LTEE_910_DM25	-1000	-0	162.875	DIA_100X_EMPTY_1x1_100ms	2ddbdbe8-a989-45e5-84ac-47fb5865ce68	EPI_100X_YFP_1x1_200ms_25sola	EPI_100X_RFP_1x1_200ms_25sola
28	24	12.4656030441466	300	31.3712166434211	351.28	1111.20666666667	575650	1918.83333333333	57.8878747739059	197.020532217242	2	102594	341.98	283.462864655349	114.322626131146	0	NaN	NaN	NaN	NaN	NaN	263.511454348344	0.999786723703457	23.5822508173679	13.8892514389586	10.7709409301726	3.56244142430311	0.0108444936495336	0.00586601043919122	0	1.00133478498916	2148.73285195926	1	8050.84	1	1	1	3	2019-03-29T15:29:42.148	NG_ecoli_LTEE_910_DM25	-1000	-0	162.875	DIA_100X_EMPTY_1x1_100ms	936152d3-4416-4479-a29a-0ca706251d86	EPI_100X_YFP_1x1_200ms_25sola	EPI_100X_RFP_1x1_200ms_25sola
29	26	12.8505031292351	335	35.9941646136828	363.050746268657	1095	710356	2120.46567164179	57.8878747739059	197.020532217242	1	475755	1420.16417910448	283.462864655349	114.322626131146	2	NaN	NaN	NaN	NaN	NaN	301.972106738335	0.988832677536525	26.2322640240577	13.9490015466845	10.9980087363032	3.39878228563616	0.0458005673726198	0.0206579954171355	1	1.02090243200621	2492.03292988716	1	8422.01492537313	1	1	1	3	2019-03-29T15:29:42.148	NG_ecoli_LTEE_910_DM25	-1000	-0	162.875	DIA_100X_EMPTY_1x1_100ms	45941e28-49ae-43ed-bef1-3bf7c635404e	EPI_100X_YFP_1x1_200ms_25sola	EPI_100X_RFP_1x1_200ms_25sola
30	41	12.3165203044609	505	41.5046485502867	375.378217821782	1652.52079207921	3513691	6957.80396039604	57.8878747739059	197.020532217242	2	190422	377.073267326733	283.462864655349	114.322626131146	0	NaN	NaN	NaN	NaN	NaN	431.214546174564	0.872574306166997	40.4377673438745	13.501828254421	10.3701676900011	2.74716275402888	0.0392307328589549	0.0145167935541753	1	1.01156548647783	3415.4553244378	1	8561.12079207921	1	1	1	3	2019-03-29T15:29:42.148	NG_ecoli_LTEE_910_DM25	-1000	-0	162.875	DIA_100X_EMPTY_1x1_100ms	63ed464e-104c-4151-8d30-3b916e3894bb	EPI_100X_YFP_1x1_200ms_25sola	EPI_100X_RFP_1x1_200ms_25sola
31	31	11.9361721599499	370	49.0173248826731	377.7	1622.18108108108	7373614	19928.6864864865	57.8878747739059	197.020532217242	2	138731	374.948648648649	283.462864655349	114.322626131146	0	NaN	NaN	NaN	NaN	NaN	321.223322770111	0.982059914045007	29.3011890296322	12.8135870769449	10.7230730947351	2.84307146640954	0.0213049307980031	0.0120243328841453	0	1.0078935305061	2646.14512163231	1	8373.41891891892	1	1	1	3	2019-03-29T15:29:42.148	NG_ecoli_LTEE_910_DM25	-1000	-0	162.875	DIA_100X_EMPTY_1x1_100ms	561174db-02bc-4b95-9e29-9d176f250655	EPI_100X_YFP_1x1_200ms_25sola	EPI_100X_RFP_1x1_200ms_25sola
32	25	11.8996812760438	298	38.4188081142979	405.664429530201	905.278523489933	1041412	3494.6711409396	57.8878747739059	197.020532217242	2	90990	305.335570469799	283.462864655349	114.322626131146	0	NaN	NaN	NaN	NaN	NaN	251.684313347193	0.999862627149026	23.9243583992874	12.6110414427913	10.2449067334225	3.13240285587758	0.00122033242878403	0.000489325383165989	1	1.0000075755565	1972.17840591807	0	8587.03020134228	1	1	1	3	2019-03-29T15:29:42.148	NG_ecoli_LTEE_910_DM25	-1000	-0	162.875	DIA_100X_EMPTY_1x1_100ms	92984a23-662b-4f02-8b8f-f5a6054247bc	EPI_100X_YFP_1x1_200ms_25sola	EPI_100X_RFP_1x1_200ms_25sola
33	22	12.1308768863001	267	6.55498669282069	432.033707865169	428.082397003745	1825135	6835.71161048689	57.8878747739059	197.020532217242	1	91172	341.468164794007	283.462864655349	114.322626131146	0	NaN	NaN	NaN	NaN	NaN	233.365368022127	0.999869484191851	21.0013032626582	13.6111255254258	10.6729711765501	3.61448101621908	0.00732820604646199	0.00336612394454471	1	1.0001686113803	1878.91356029728	0	8430.76779026217	1	1	1	3	2019-03-29T15:29:42.148	NG_ecoli_LTEE_910_DM25	-1000	-0	162.875	DIA_100X_EMPTY_1x1_100ms	745dc167-760d-43fb-8d4c-f2f77c646d87	EPI_100X_YFP_1x1_200ms_25sola	EPI_100X_RFP_1x1_200ms_25sola
34	30	12.8373521498475	386	47.289604588059	443.777202072539	1125.31865284974	2521084	6531.30569948187	57.8878747739059	197.020532217242	2	119589	309.816062176166	283.462864655349	114.322626131146	0	NaN	NaN	NaN	NaN	NaN	319.249469334154	0.995696529339941	29.5049077129883	12.5286138319342	10.4894571260494	2.95998219654146	0.00702865722959499	0.00331461015903395	1	1.00016542152761	2549.7063544202	0	8435.99222797928	1	1	1	3	2019-03-29T15:29:42.148	NG_ecoli_LTEE_910_DM25	-1000	-0	162.875	DIA_100X_EMPTY_1x1_100ms	cc8c391f-9b27-48e1-99c5-c6f3a9d0e5a2	EPI_100X_YFP_1x1_200ms_25sola	EPI_100X_RFP_1x1_200ms_25sola
35	21	11.9910371206943	252	-41.3805224365867	481.099206349206	1836.82936507937	667901	2650.40079365079	57.8878747739059	197.020532217242	1	101751	403.77380952381	283.462864655349	114.322626131146	0	NaN	NaN	NaN	NaN	NaN	234.304453539091	0.999894584197066	21.3605006988301	13.582576364821	10.4793188969427	3.61727969260114	0.0148246625994353	0.00844581270191871	0	1.00221532116803	1842.32999576605	1	8463.93650793651	1	1	1	3	2019-03-29T15:29:42.148	NG_ecoli_LTEE_910_DM25	-1000	-0	162.875	DIA_100X_EMPTY_1x1_100ms	0c0839ba-521c-464f-9f13-6efdb536d974	EPI_100X_YFP_1x1_200ms_25sola	EPI_100X_RFP_1x1_200ms_25sola
36	21	12.2261764980828	257	-28.1644039898008	483.657587548638	1857.31517509728	661204	2572.77821011673	57.8878747739059	197.020532217242	1	103285	401.887159533074	283.462864655349	114.322626131146	0	NaN	NaN	NaN	NaN	NaN	237.910705082576	0.999901592419229	21.5766387937015	13.8012592414063	10.5842419766541	3.63167624176059	0.00833220248390856	0.00474584371094825	0	1.00071169529174	1898.42390058852	1	8476.99221789883	1	1	1	3	2019-03-29T15:29:42.148	NG_ecoli_LTEE_910_DM25	-1000	-0	162.875	DIA_100X_EMPTY_1x1_100ms	23fad45c-f2d8-4a3a-abbd-5b43c680b722	EPI_100X_YFP_1x1_200ms_25sola	EPI_100X_RFP_1x1_200ms_25sola
37	29	13.9388551442954	404	43.7302498221232	522.60396039604	1408.63613861386	13514148	33450.8613861386	57.8878747739059	197.020532217242	2	128014	316.866336633663	283.462864655349	114.322626131146	0	NaN	NaN	NaN	NaN	NaN	324.991932583992	0.992907410615148	27.5512387335406	13.5294502405299	11.4743337856264	3.26328592745152	0.0272515405061447	0.0151863987427492	0	1.01159743914943	2848.95749509474	0	8188.85891089109	1	1	1	3	2019-03-29T15:29:42.148	NG_ecoli_LTEE_910_DM25	-1000	-0	162.875	DIA_100X_EMPTY_1x1_100ms	614d8034-ed6f-4072-9f94-79400ccee8c4	EPI_100X_YFP_1x1_200ms_25sola	EPI_100X_RFP_1x1_200ms_25sola
38	26	9.34555965104484	243	43.5458680415499	573.769547325103	978.835390946502	23090	95.0205761316872	57.8878747739059	197.020532217242	0	4483420	18450.2880658436	283.462864655349	114.322626131146	1	NaN	NaN	NaN	NaN	NaN	257.147189628731	0.939333854190398	26.8230392820547	11.8591236130213	9.09061307357666	2.83825381727176	0.0223246489754616	0.00918132119875715	1	1.00368063023709	1740.94164157698	0	9738.20576131687	1	1	1	3	2019-03-29T15:29:42.148	NG_ecoli_LTEE_910_DM25	-1000	-0	162.875	DIA_100X_EMPTY_1x1_100ms	20ef7a35-6627-4619-875a-d94bcba28cbf	EPI_100X_YFP_1x1_200ms_25sola	EPI_100X_RFP_1x1_200ms_25sola
39	25	11.5597061589847	289	44.4647105173061	583.730103806228	823.778546712803	1222893	4231.46366782007	57.8878747739059	197.020532217242	2	83012	287.238754325259	283.462864655349	114.322626131146	0	NaN	NaN	NaN	NaN	NaN	247.970938076233	0.999715845520399	23.0068585875795	13.0787020451192	10.3294365261232	3.48166739470025	0.00650887431971733	0.0029940074000809	1	1.00036237701831	1927.97086646518	0	8470.73010380623	1	1	1	3	2019-03-29T15:29:42.148	NG_ecoli_LTEE_910_DM25	-1000	-0	162.875	DIA_100X_EMPTY_1x1_100ms	aea2fa5e-209d-41e5-812a-aa62d2b20909	EPI_100X_YFP_1x1_200ms_25sola	EPI_100X_RFP_1x1_200ms_25sola
40	22	11.5637867215194	255	8.55579181642674	679.917647058823	1951.16078431373	47510	186.313725490196	57.8878747739059	197.020532217242	0	5623723	22053.8156862745	283.462864655349	114.322626131146	1	NaN	NaN	NaN	NaN	NaN	236.918594977132	0.997179342972402	22.4193824163982	12.6277428033573	10.1535957344045	3.17849102297282	0.00774700904724305	0.00437001742358706	1	1.00015634690012	1815.32029189232	0	9245.06666666667	1	1	1	3	2019-03-29T15:29:42.148	NG_ecoli_LTEE_910_DM25	-1000	-0	162.875	DIA_100X_EMPTY_1x1_100ms	2f3d6af1-d329-40f8-b6af-554876d50fa8	EPI_100X_YFP_1x1_200ms_25sola	EPI_100X_RFP_1x1_200ms_25sola
41	26	12.0770040551903	314	42.8361764598293	681.859872611465	1523.11146496815	669485	2132.1178343949	57.8878747739059	197.020532217242	2	93840	298.853503184713	283.462864655349	114.322626131146	0	NaN	NaN	NaN	NaN	NaN	267.268675037022	0.999589933139495	23.7633350350256	13.557270993772	10.7303373871789	3.69354129283627	0.0211841589660453	0.0113764922212767	0	1.00518745659948	2148.93870099571	0	8234.68152866242	1	1	1	3	2019-03-29T15:29:42.148	NG_ecoli_LTEE_910_DM25	-1000	-0	162.875	DIA_100X_EMPTY_1x1_100ms	fc0e199e-d004-437a-ad32-7342fb226ad1	EPI_100X_YFP_1x1_200ms_25sola	EPI_100X_RFP_1x1_200ms_25sola
42	26	12.977101577949	338	40.4154068031195	726.795857988166	245.751479289941	9342677	27641.0562130178	57.8878747739059	197.020532217242	1	111935	331.168639053254	283.462864655349	114.322626131146	0	NaN	NaN	NaN	NaN	NaN	293.98200161837	0.997350225925301	25.7779847018799	13.2419928528929	11.1075320564514	3.22292391038518	0.0104870793981459	0.00528962142773105	1	1.00039558458319	2497.89393530991	0	8405.5798816568	1	1	1	3	2019-03-29T15:29:42.148	NG_ecoli_LTEE_910_DM25	-1000	-0	162.875	DIA_100X_EMPTY_1x1_100ms	f92155e9-31d7-44c6-90c2-fee9cbb93b32	EPI_100X_YFP_1x1_200ms_25sola	EPI_100X_RFP_1x1_200ms_25sola
43	24	13.8708405641901	334	23.5733505248576	725.263473053892	1128.92215568862	1745827	5227.02694610778	57.8878747739059	197.020532217242	2	91273	273.27245508982	283.462864655349	114.322626131146	0	NaN	NaN	NaN	NaN	NaN	273.682720087835	0.999868917200393	22.4745097134537	14.9631243643981	11.6891641786355	3.92185440798865	0.0100601257530344	0.00529593620019779	1	1.00098916436599	2411.83184228055	0	7995.89520958084	1	1	1	3	2019-03-29T15:29:42.148	NG_ecoli_LTEE_910_DM25	-1000	-0	162.875	DIA_100X_EMPTY_1x1_100ms	17b8de0d-0359-4d09-a91e-1664abf3c70f	EPI_100X_YFP_1x1_200ms_25sola	EPI_100X_RFP_1x1_200ms_25sola
44	27	13.2792857861199	360	38.7569725817536	742.288888888889	1054.68611111111	1490353	4139.86944444444	57.8878747739059	197.020532217242	2	98015	272.263888888889	283.462864655349	114.322626131146	0	NaN	NaN	NaN	NaN	NaN	297.531832765405	0.999826059803008	25.9702631441741	13.5647052237007	11.0607251819726	3.41981551822384	0.0131648857571947	0.0056170928354951	1	1.00135825728389	2495.36129881	0	8085.20833333333	1	1	1	3	2019-03-29T15:29:42.148	NG_ecoli_LTEE_910_DM25	-1000	-0	162.875	DIA_100X_EMPTY_1x1_100ms	16cf3aea-374b-4279-adaf-169e95587c96	EPI_100X_YFP_1x1_200ms_25sola	EPI_100X_RFP_1x1_200ms_25sola
45	34	12.4069919026237	422	47.446771372465	764.921800947867	12.2037914691943	938290	2223.43601895735	57.8878747739059	197.020532217242	3	159645	378.305687203791	283.462864655349	114.322626131146	0	NaN	NaN	NaN	NaN	NaN	362.724853971774	0.974028730551773	32.915074006208	12.6240188022835	10.6996278556246	2.90902882645144	0.0224015007971492	0.00976291376797459	1	1.00743030346022	2959.52533919792	1	8444.10426540284	1	1	1	3	2019-03-29T15:29:42.148	NG_ecoli_LTEE_910_DM25	-1000	-0	162.875	DIA_100X_EMPTY_1x1_100ms	8fdb2098-3f57-43df-b5cd-c9e2c900b387	EPI_100X_YFP_1x1_200ms_25sola	EPI_100X_RFP_1x1_200ms_25sola
46	3	1.00000000993411	5	-49.0852305389325	766	2	125	25	57.8878747739059	197.020532217242	0	2027	405.4	283.462864655349	114.322626131146	0	NaN	NaN	NaN	NaN	NaN	NaN	NaN	NaN	NaN	NaN	NaN	NaN	NaN	NaN	NaN	NaN	1	9708.8	1	1	1	3	2019-03-29T15:29:42.148	NG_ecoli_LTEE_910_DM25	-1000	-0	162.875	DIA_100X_EMPTY_1x1_100ms	4e3c21d1-f836-436e-8ec8-f205b57463e7	EPI_100X_YFP_1x1_200ms_25sola	EPI_100X_RFP_1x1_200ms_25sola
47	27	12.6907054832416	345	39.9813465286795	813.142028985507	1828.82028985507	3946801	11440.0028985507	57.8878747739059	197.020532217242	1	124878	361.965217391304	283.462864655349	114.322626131146	0	NaN	NaN	NaN	NaN	NaN	294.819089374843	0.992914909544663	27.1211528400509	12.4566185851787	10.3531040790021	3.3029734570907	0.017187692968826	0.00302200868005419	1	1.00009023467428	2283.17493185873	0	8368.54492753623	1	1	1	3	2019-03-29T15:29:42.148	NG_ecoli_LTEE_910_DM25	-1000	-0	162.875	DIA_100X_EMPTY_1x1_100ms	1e8109c4-88a6-46bc-87ab-97d416fb375f	EPI_100X_YFP_1x1_200ms_25sola	EPI_100X_RFP_1x1_200ms_25sola
48	34	12.6587784270841	431	48.8750788888173	838.965197215777	1871.56612529002	2803403	6504.41531322506	57.8878747739059	197.020532217242	2	1422877	3301.33874709977	283.462864655349	114.322626131146	2	NaN	NaN	NaN	NaN	NaN	360.068993529788	0.968972183043046	33.1492273973071	12.5915240939992	10.5890385860603	2.74481062620498	0.0117472759741183	0.00556005862387184	0	1.00225546306725	2919.28404654653	0	8043.95823665893	1	1	1	3	2019-03-29T15:29:42.148	NG_ecoli_LTEE_910_DM25	-1000	-0	162.875	DIA_100X_EMPTY_1x1_100ms	d883d0ae-ffee-4bda-9829-c6ff7fc938fd	EPI_100X_YFP_1x1_200ms_25sola	EPI_100X_RFP_1x1_200ms_25sola
49	24	12.876169235242	309	32.6388642527728	857.466019417476	1369.81229773463	1301394	4211.63106796117	57.8878747739059	197.020532217242	2	85699	277.343042071197	283.462864655349	114.322626131146	0	NaN	NaN	NaN	NaN	NaN	260.309831447517	0.999851567908845	22.7928096215323	13.4997132766341	11.0765056897763	3.41151617044158	0.00438881900552953	0.00226115867247677	1	1.00005737263024	2196.308256774	0	8243.56634304207	1	1	1	3	2019-03-29T15:29:42.148	NG_ecoli_LTEE_910_DM25	-1000	-0	162.875	DIA_100X_EMPTY_1x1_100ms	a0e9ca26-bd7c-4e43-a25e-1024dc554928	EPI_100X_YFP_1x1_200ms_25sola	EPI_100X_RFP_1x1_200ms_25sola
50	35	12.3803580546993	434	46.457149917787	881.405529953917	250.495391705069	1609637	3708.84101382488	57.8878747739059	197.020532217242	2	136877	315.384792626728	283.462864655349	114.322626131146	0	NaN	NaN	NaN	NaN	NaN	382.160387438365	0.901348222164973	35.133300562515	12.9125313670326	10.5797196480468	2.66152004985178	0.0448586169910235	0.0212171493713279	1	1.03723191142179	3088.56788550093	1	8585.93548387097	1	1	1	3	2019-03-29T15:29:42.148	NG_ecoli_LTEE_910_DM25	-1000	-0	162.875	DIA_100X_EMPTY_1x1_100ms	5c552478-f140-474a-96e8-911e19cf8c24	EPI_100X_YFP_1x1_200ms_25sola	EPI_100X_RFP_1x1_200ms_25sola
51	20	12.3792052130778	248	-39.9431139623106	894.713709677419	237.028225806452	1349116	5439.98387096774	57.8878747739059	197.020532217242	2	81694	329.411290322581	283.462864655349	114.322626131146	0	NaN	NaN	NaN	NaN	NaN	222.383293638428	0.999903588761609	18.8731704911872	15.3554213541811	11.0879799530579	4.36543903675034	0.0267935769115551	0.0137609870166784	0	1.00492452424167	1822.38280350598	1	8696.9435483871	1	1	1	3	2019-03-29T15:29:42.148	NG_ecoli_LTEE_910_DM25	-1000	-0	162.875	DIA_100X_EMPTY_1x1_100ms	4fe8e77d-498f-497a-b8c2-ef8a5087877f	EPI_100X_YFP_1x1_200ms_25sola	EPI_100X_RFP_1x1_200ms_25sola
52	30	12.5887325256438	379	47.9374620680046	930.846965699208	1894.33509234828	1758947	4641.02110817942	57.8878747739059	197.020532217242	2	138743	366.076517150396	283.462864655349	114.322626131146	0	NaN	NaN	NaN	NaN	NaN	319.440516789366	0.996634776953579	29.2349834485536	12.709162239209	10.6597653549122	3.05240424232297	0.0168470697726706	0.00810553660720884	1	1.00392319829163	2609.08377265819	0	8407.40105540897	1	1	1	3	2019-03-29T15:29:42.148	NG_ecoli_LTEE_910_DM25	-1000	-0	162.875	DIA_100X_EMPTY_1x1_100ms	a1d31c21-f377-4ede-883e-945975698d25	EPI_100X_YFP_1x1_200ms_25sola	EPI_100X_RFP_1x1_200ms_25sola
53	24	12.4847467848213	301	34.4969181806965	1025.52159468439	1895.75415282392	1785655	5932.40863787375	57.8878747739059	197.020532217242	1	100791	334.853820598007	283.462864655349	114.322626131146	0	NaN	NaN	NaN	NaN	NaN	262.28091614083	0.999043986343103	23.3117134722095	13.0575858434767	10.7167083754197	3.53820523280429	0.00893923321951247	0.0040569552574343	1	1.00063001216282	2102.74642571573	0	8441.7707641196	1	1	1	3	2019-03-29T15:29:42.148	NG_ecoli_LTEE_910_DM25	-1000	-0	162.875	DIA_100X_EMPTY_1x1_100ms	82cd58cb-9524-4567-881b-bb602c1d7340	EPI_100X_YFP_1x1_200ms_25sola	EPI_100X_RFP_1x1_200ms_25sola
54	29	10.3733959111693	301	37.6324319292273	1044.23588039867	1275.64784053156	1636516	5436.93023255814	57.8878747739059	197.020532217242	2	83115	276.129568106312	283.462864655349	114.322626131146	0	NaN	NaN	NaN	NaN	NaN	265.789814205134	0.999761048803701	26.0530095267943	12.6457722950704	9.87167855170623	3.28380908984218	0.0180988559130967	0.00828026725972341	1	1.00336080428446	1994.02128531272	1	8565.89700996678	1	1	1	3	2019-03-29T15:29:42.148	NG_ecoli_LTEE_910_DM25	-1000	-0	162.875	DIA_100X_EMPTY_1x1_100ms	a0f0aedf-8b19-440b-9dff-9ff7bef51b16	EPI_100X_YFP_1x1_200ms_25sola	EPI_100X_RFP_1x1_200ms_25sola
55	26	10.9933353231607	286	48.084667017879	1049.06293706294	1950.16433566434	2478997	8667.82167832168	57.8878747739059	197.020532217242	2	105152	367.664335664336	283.462864655349	114.322626131146	0	NaN	NaN	NaN	NaN	NaN	260.560072851064	0.999400544812464	25.0897688157514	12.2595426007462	9.82942250466476	3.38158857498536	0.0515416159414384	0.00189471218258357	2	1.00002567504844	1903.89304366075	0	8555.36713286713	1	1	1	3	2019-03-29T15:29:42.148	NG_ecoli_LTEE_910_DM25	-1000	-0	162.875	DIA_100X_EMPTY_1x1_100ms	e3d7aa23-6bca-41d6-9e7f-1908e602f922	EPI_100X_YFP_1x1_200ms_25sola	EPI_100X_RFP_1x1_200ms_25sola
56	21	10.459204472657	221	13.8125831333235	1048.63800904977	1252.97285067873	2453780	11103.0769230769	57.8878747739059	197.020532217242	2	58678	265.511312217195	283.462864655349	114.322626131146	0	NaN	NaN	NaN	NaN	NaN	221.70834971285	0.999602813127414	21.9397081662737	12.0036887714565	9.62228855349106	3.27640404901167	0.0141567096003387	0.00370484691786168	0	1.00037559151034	1595.42899519331	2	9098.37556561086	1	1	1	3	2019-03-29T15:29:42.148	NG_ecoli_LTEE_910_DM25	-1000	-0	162.875	DIA_100X_EMPTY_1x1_100ms	192cbd9c-d8ce-4434-bb58-2421e09abfc0	EPI_100X_YFP_1x1_200ms_25sola	EPI_100X_RFP_1x1_200ms_25sola
57	34	11.0469138728831	376	48.136280108382	1072.12234042553	1252.47606382979	2029173	5396.73670212766	57.8878747739059	197.020532217242	2	136626	363.367021276596	283.462864655349	114.322626131146	0	NaN	NaN	NaN	NaN	NaN	330.855502550719	0.977195280457487	32.4416711048272	12.2144725724877	9.92032051455346	2.79953946490215	0.0242248327424387	0.0104586234147211	1	1.00436332145857	2507.52058150769	1	8912.63829787234	1	1	1	3	2019-03-29T15:29:42.148	NG_ecoli_LTEE_910_DM25	-1000	-0	162.875	DIA_100X_EMPTY_1x1_100ms	1ab9d9e9-762c-4f07-8188-43afd5d6016c	EPI_100X_YFP_1x1_200ms_25sola	EPI_100X_RFP_1x1_200ms_25sola
58	30	11.6661873440273	350	48.7853816415546	1109.33142857143	1977.57142857143	3004094	8583.12571428571	57.8878747739059	197.020532217242	2	133958	382.737142857143	283.462864655349	114.322626131146	0	NaN	NaN	NaN	NaN	NaN	315.46553910186	0.982486217562481	28.079460462238	13.1342544139775	10.9171678662847	3.08804994420387	0.00905339685699359	0.00438502752620816	1	1.00023739540116	2628.44332143644	1	8446.76571428572	1	1	1	3	2019-03-29T15:29:42.148	NG_ecoli_LTEE_910_DM25	-1000	-0	162.875	DIA_100X_EMPTY_1x1_100ms	b9b354d6-f7a9-4ff0-b2e4-62cbd6d0c284	EPI_100X_YFP_1x1_200ms_25sola	EPI_100X_RFP_1x1_200ms_25sola
59	22	12.6187365259155	279	21.8157251555111	1109.86379928315	1992.36559139785	1085239	3889.74551971326	57.8878747739059	197.020532217242	2	107519	385.372759856631	283.462864655349	114.322626131146	0	NaN	NaN	NaN	NaN	NaN	255.934201095611	0.999592488379448	21.1095799942013	14.2504566788587	11.6821142701992	3.66114568005181	0.0117168990591819	0.00605084153878505	0	1.00112234905866	2262.62391908091	1	8155.86738351254	1	1	1	3	2019-03-29T15:29:42.148	NG_ecoli_LTEE_910_DM25	-1000	-0	162.875	DIA_100X_EMPTY_1x1_100ms	7b6e9fb0-a7f0-40a9-bfea-7d0dc36f37b4	EPI_100X_YFP_1x1_200ms_25sola	EPI_100X_RFP_1x1_200ms_25sola
60	26	10.8471589905693	283	45.5442106361709	1181.34982332155	1139.52296819788	921747	3257.05653710247	57.8878747739059	197.020532217242	2	77155	272.632508833922	283.462864655349	114.322626131146	0	NaN	NaN	NaN	NaN	NaN	266.71516516044	0.998143300109477	25.9035053921336	11.8472109091302	9.87252109665546	3.07323065337152	0.0106270803860909	0.0060456483141085	0	1.00154022528878	1982.91711482656	1	8543.1519434629	1	1	1	3	2019-03-29T15:29:42.148	NG_ecoli_LTEE_910_DM25	-1000	-0	162.875	DIA_100X_EMPTY_1x1_100ms	27862bca-9260-4e26-ac56-5be37c55a38e	EPI_100X_YFP_1x1_200ms_25sola	EPI_100X_RFP_1x1_200ms_25sola
61	22	12.0152978483102	266	-0.274741541391726	1193.11654135338	1150.05639097744	1320423	4963.9962406015	57.8878747739059	197.020532217242	2	74695	280.808270676692	283.462864655349	114.322626131146	0	NaN	NaN	NaN	NaN	NaN	245.319072935813	0.999802948510757	22.1490250068976	14.0223075073108	10.5905529314823	3.6397690626509	0.026907523196239	0.0123672185075653	1	1.00540489389993	1951.1100465098	1	8879.56766917293	1	1	1	3	2019-03-29T15:29:42.148	NG_ecoli_LTEE_910_DM25	-1000	-0	162.875	DIA_100X_EMPTY_1x1_100ms	aec71939-a648-419d-8b02-aa74b707fdec	EPI_100X_YFP_1x1_200ms_25sola	EPI_100X_RFP_1x1_200ms_25sola
62	25	12.3729063169892	310	38.7379263877257	1220.71935483871	1283.65161290323	1803506	5817.76129032258	57.8878747739059	197.020532217242	2	82026	264.6	283.462864655349	114.322626131146	0	NaN	NaN	NaN	NaN	NaN	270.733607520278	0.997820404355014	24.349033373672	13.1636053095504	10.6542791963841	3.48409119055211	0.0192051918360423	0.00993109311039033	1	1.0038978136144	2170.79970035308	0	8571.7935483871	1	1	1	3	2019-03-29T15:29:42.148	NG_ecoli_LTEE_910_DM25	-1000	-0	162.875	DIA_100X_EMPTY_1x1_100ms	3549632d-9e58-40aa-9eef-9ce25370e781	EPI_100X_YFP_1x1_200ms_25sola	EPI_100X_RFP_1x1_200ms_25sola
63	39	10.5242152806632	411	41.4447833693376	1244.80778588808	837.785888077859	2378224	5786.43309002433	57.8878747739059	197.020532217242	2	101676	247.386861313869	283.462864655349	114.322626131146	0	NaN	NaN	NaN	NaN	NaN	383.966212835028	0.854834209425936	38.754715685803	12.5285727380322	9.72108584988464	2.73640951988819	0.0190694535645569	0.0098981153396968	2	1.01066778363064	2876.36498689412	0	8893.57177615572	1	1	1	3	2019-03-29T15:29:42.148	NG_ecoli_LTEE_910_DM25	-1000	-0	162.875	DIA_100X_EMPTY_1x1_100ms	491a7a1a-c237-4f36-be0d-6b3fbb32e90c	EPI_100X_YFP_1x1_200ms_25sola	EPI_100X_RFP_1x1_200ms_25sola
64	24	11.804057984592	290	21.4476758258729	1297.47931034483	1240.64482758621	938331	3235.62413793103	57.8878747739059	197.020532217242	2	75759	261.237931034483	283.462864655349	114.322626131146	0	NaN	NaN	NaN	NaN	NaN	250.892429342842	0.999926975833264	23.546888375678	12.7395759345023	10.2317703852435	3.37870325393577	0.00403216675010181	0.00177045544395364	1	1.00011647850804	1936.0874831526	0	8555.45517241379	1	1	1	3	2019-03-29T15:29:42.148	NG_ecoli_LTEE_910_DM25	-1000	-0	162.875	DIA_100X_EMPTY_1x1_100ms	02dbfe22-fb3f-41bf-8020-3aefcb5574b8	EPI_100X_YFP_1x1_200ms_25sola	EPI_100X_RFP_1x1_200ms_25sola
65	24	12.0632608741284	290	33.206429044912	1299.11034482759	1887.33103448276	793171	2735.0724137931	57.8878747739059	197.020532217242	2	99376	342.675862068966	283.462864655349	114.322626131146	0	NaN	NaN	NaN	NaN	NaN	255.375974067224	0.999839441867515	22.9494497502369	13.4605659011674	10.694351070287	3.51991437379357	0.0104411003597816	0.0044799092133296	1	1.00057678328584	2061.44158242037	0	8625	1	1	1	3	2019-03-29T15:29:42.148	NG_ecoli_LTEE_910_DM25	-1000	-0	162.875	DIA_100X_EMPTY_1x1_100ms	dfc65353-8974-41f0-865c-13cfd5fdb36d	EPI_100X_YFP_1x1_200ms_25sola	EPI_100X_RFP_1x1_200ms_25sola
66	28	12.7279214221533	357	43.7046159416159	1311.14005602241	1107.24929971989	2494907	6988.5350140056	57.8878747739059	197.020532217242	3	96212	269.501400560224	283.462864655349	114.322626131146	0	NaN	NaN	NaN	NaN	NaN	294.650709764169	0.999660506718061	25.9075870136222	13.4333470142688	11.0990369164221	3.29950233394618	0.00737659267006489	0.0036989617114028	1	1.00064353313092	2506.61387102369	0	8408.39215686274	1	1	1	3	2019-03-29T15:29:42.148	NG_ecoli_LTEE_910_DM25	-1000	-0	162.875	DIA_100X_EMPTY_1x1_100ms	0fdb0a5e-0f2a-4afd-89a9-14fa875bcfd2	EPI_100X_YFP_1x1_200ms_25sola	EPI_100X_RFP_1x1_200ms_25sola
67	27	12.476739978998	337	47.2182654877238	1365.08011869436	777.946587537092	6372117	18908.3590504451	57.8878747739059	197.020532217242	2	90010	267.091988130564	283.462864655349	114.322626131146	0	NaN	NaN	NaN	NaN	NaN	284.807534173493	0.999805618574389	24.5662651351663	14.0294352778066	10.9621644001633	3.89493223037855	0.00808457250895352	0.00446372110718805	0	1.00084078539377	2318.57761147527	0	8185.74480712166	1	1	1	3	2019-03-29T15:29:42.148	NG_ecoli_LTEE_910_DM25	-1000	-0	162.875	DIA_100X_EMPTY_1x1_100ms	35f342a2-a236-4e21-af27-f40e77f709e0	EPI_100X_YFP_1x1_200ms_25sola	EPI_100X_RFP_1x1_200ms_25sola
68	17	10.7454137961191	183	-49.5111519395231	1387.34426229508	2008.44808743169	377354	2062.04371584699	57.8878747739059	197.020532217242	1	733668	4009.11475409836	283.462864655349	114.322626131146	1	NaN	NaN	NaN	NaN	NaN	186.974016057192	0.999818831713752	16.3019247769877	14.6892245441481	10.7967840014596	4.2049713237321	0.0108315138766485	0.00593384108265495	0	1.00064332126128	1492.51117747552	2	8815.95628415301	1	1	1	3	2019-03-29T15:29:42.148	NG_ecoli_LTEE_910_DM25	-1000	-0	162.875	DIA_100X_EMPTY_1x1_100ms	d870ca80-4e06-46f9-b9d9-5996708c000a	EPI_100X_YFP_1x1_200ms_25sola	EPI_100X_RFP_1x1_200ms_25sola
69	23	11.3515645326862	262	24.6210277615817	1395.7786259542	1997.56106870229	2909584	11105.2824427481	57.8878747739059	197.020532217242	2	345992	1320.58015267176	283.462864655349	114.322626131146	0	NaN	NaN	NaN	NaN	NaN	240.038889502453	0.997639338482208	21.5633166912017	13.1585765212478	10.7381005369661	3.35779104889956	0.00958436470942115	0.00392699385309645	1	1.00031300734575	1952.81172587048	1	8875.4465648855	1	1	1	3	2019-03-29T15:29:42.148	NG_ecoli_LTEE_910_DM25	-1000	-0	162.875	DIA_100X_EMPTY_1x1_100ms	8b9bffad-bedf-4711-a4c1-4343d0db32b2	EPI_100X_YFP_1x1_200ms_25sola	EPI_100X_RFP_1x1_200ms_25sola
70	23	11.0306985119024	254	33.875186615561	1404.35433070866	2019.95669291339	769475	3029.42913385827	57.8878747739059	197.020532217242	2	251827	991.444881889764	283.462864655349	114.322626131146	1	NaN	NaN	NaN	NaN	NaN	229.149357450837	0.999698988734269	21.4942203903651	13.3367144894076	10.2676038177189	3.49440962718426	0.0211908428015971	0.0116999359051497	0	1.00431128597421	1779.71222853959	1	8988.52362204724	1	1	1	3	2019-03-29T15:29:42.148	NG_ecoli_LTEE_910_DM25	-1000	-0	162.875	DIA_100X_EMPTY_1x1_100ms	f52139bb-7201-41bf-972b-bdf567fcf62c	EPI_100X_YFP_1x1_200ms_25sola	EPI_100X_RFP_1x1_200ms_25sola
71	30	12.2675371599167	368	48.2746170782331	1443.58423913043	1313.00543478261	1883693	5118.73097826087	57.8878747739059	197.020532217242	2	100138	272.114130434783	283.462864655349	114.322626131146	0	NaN	NaN	NaN	NaN	NaN	311.324780323788	0.99265183457658	28.8857666230359	12.2695204405755	10.5414643355315	2.83890864308975	0.00883414693658205	0.00430878509074912	1	1.00035607440536	2521.01637748427	0	8509.48641304348	1	1	1	3	2019-03-29T15:29:42.148	NG_ecoli_LTEE_910_DM25	-1000	-0	162.875	DIA_100X_EMPTY_1x1_100ms	f037ba80-9a47-4b2e-8716-1b8e00fa6b2b	EPI_100X_YFP_1x1_200ms_25sola	EPI_100X_RFP_1x1_200ms_25sola
72	31	12.6258763689127	392	48.0370623451723	1458.48214285714	1508.11479591837	1264616	3226.0612244898	57.8878747739059	197.020532217242	3	118991	303.548469387755	283.462864655349	114.322626131146	0	NaN	NaN	NaN	NaN	NaN	325.243164976709	0.987317581640366	29.5115967415975	12.6082233559341	10.6872060449504	3.05428168236703	0.0153967982649323	0.00738410509459233	1	1.00347479493521	2647.34751335317	0	8234.04336734694	1	1	1	3	2019-03-29T15:29:42.148	NG_ecoli_LTEE_910_DM25	-1000	-0	162.875	DIA_100X_EMPTY_1x1_100ms	1f2cdacf-317f-49dd-8710-2fcc9eef783b	EPI_100X_YFP_1x1_200ms_25sola	EPI_100X_RFP_1x1_200ms_25sola
73	39	11.9277891770518	465	49.5117602582368	1473.37419354839	440.45376344086	2975014	6397.87956989247	57.8878747739059	197.020532217242	2	175705	377.860215053763	283.462864655349	114.322626131146	0	NaN	NaN	NaN	NaN	NaN	402.654233218877	0.938080117179883	37.7729142955961	12.4621619387564	10.4603504799884	2.47042147329545	0.0204248518949704	0.0107314837690196	0	1.01149289000606	3246.107116327	0	8363.76774193548	1	1	1	3	2019-03-29T15:29:42.148	NG_ecoli_LTEE_910_DM25	-1000	-0	162.875	DIA_100X_EMPTY_1x1_100ms	3d2e0990-2346-4a93-a6e5-38fa4f754624	EPI_100X_YFP_1x1_200ms_25sola	EPI_100X_RFP_1x1_200ms_25sola
74	23	11.0527065355064	255	35.4602303522753	1472.69019607843	1979.84705882353	1012653	3971.18823529412	57.8878747739059	197.020532217242	1	98489	386.23137254902	283.462864655349	114.322626131146	0	NaN	NaN	NaN	NaN	NaN	225.970455147092	0.999777441362502	21.1926098796309	13.0010204289819	10.2672106479695	3.42060435073025	0.00127040486723371	0.000782038208591772	1	1.00000430966399	1754.60462435457	0	8628.42745098039	1	1	1	3	2019-03-29T15:29:42.148	NG_ecoli_LTEE_910_DM25	-1000	-0	162.875	DIA_100X_EMPTY_1x1_100ms	65736de9-42a4-47b3-ac06-2f64f10bcc84	EPI_100X_YFP_1x1_200ms_25sola	EPI_100X_RFP_1x1_200ms_25sola
75	29	12.5834447645009	365	48.578300652928	1480.02465753425	1047.80547945205	6352749	17404.7917808219	57.8878747739059	197.020532217242	2	97106	266.043835616438	283.462864655349	114.322626131146	0	NaN	NaN	NaN	NaN	NaN	300.382273675988	0.999886778773918	27.025803894644	13.2902681794481	10.5233841743461	3.70309684736935	0.02217721694171	0.00128697159769911	1	1.00002411508875	2350.60336313935	0	8292.75616438356	1	1	1	3	2019-03-29T15:29:42.148	NG_ecoli_LTEE_910_DM25	-1000	-0	162.875	DIA_100X_EMPTY_1x1_100ms	5fb0b70e-d61d-4e1a-9cec-42c11840509d	EPI_100X_YFP_1x1_200ms_25sola	EPI_100X_RFP_1x1_200ms_25sola
76	24	12.2372491412395	294	28.307182749114	1483.92857142857	511.510204081633	1352339	4599.7925170068	57.8878747739059	197.020532217242	3	84426	287.163265306122	283.462864655349	114.322626131146	0	NaN	NaN	NaN	NaN	NaN	248.462963812006	0.999901775519948	22.6249057274014	13.4875156422646	10.374664269949	3.77826263821763	0.055340059867326	0.00559853992456093	1	1.00072252116476	1912.60269253545	0	8467.24149659864	1	1	1	3	2019-03-29T15:29:42.148	NG_ecoli_LTEE_910_DM25	-1000	-0	162.875	DIA_100X_EMPTY_1x1_100ms	905d07c3-c9ed-4926-9535-e4121a116665	EPI_100X_YFP_1x1_200ms_25sola	EPI_100X_RFP_1x1_200ms_25sola
77	27	12.8613457486607	347	45.5857353105214	1487.20461095101	1644.62247838617	135243	389.749279538905	57.8878747739059	197.020532217242	3	4659460	13427.8386167147	283.462864655349	114.322626131146	1	NaN	NaN	NaN	NaN	NaN	296.218843509091	0.995133748508317	25.6214730058204	13.4157748722904	11.1760027989116	3.31990821183939	0.00552002709360484	0.002649992296191	1	1.0003103986205	2513.43106964875	0	8533.88760806916	1	1	1	3	2019-03-29T15:29:42.148	NG_ecoli_LTEE_910_DM25	-1000	-0	162.875	DIA_100X_EMPTY_1x1_100ms	ea8fcdca-4bc2-4e48-a374-1f323c75dc97	EPI_100X_YFP_1x1_200ms_25sola	EPI_100X_RFP_1x1_200ms_25sola
78	29	11.7766616623617	343	46.5201909717412	1495.62682215743	646.507288629738	462660	1348.86297376093	57.8878747739059	197.020532217242	2	94485	275.466472303207	283.462864655349	114.322626131146	0	NaN	NaN	NaN	NaN	NaN	300.940156200002	0.995949311513804	28.2983378168473	12.1433829676885	10.368149860421	2.86530538293587	0.00549664721793163	0.00203621808596915	2	1.00012344988464	2389.20458650325	0	8211.25072886297	1	1	1	3	2019-03-29T15:29:42.148	NG_ecoli_LTEE_910_DM25	-1000	-0	162.875	DIA_100X_EMPTY_1x1_100ms	42db04ce-d677-4e71-ae29-649c22c54def	EPI_100X_YFP_1x1_200ms_25sola	EPI_100X_RFP_1x1_200ms_25sola
79	41	13.4593938737529	552	47.5704072114592	1519.86594202899	1496.23188405797	1545048	2799	57.8878747739059	197.020532217242	2	175609	318.132246376812	283.462864655349	114.322626131146	0	NaN	NaN	NaN	NaN	NaN	463.55134335016	0.893056156879476	39.9958875613484	14.4494093134172	11.3089526493122	3.00776969072596	0.0104117030931908	0.00559257113921924	0	1.00263629946579	4017.44547790432	0	8544.12862318841	1	1	1	3	2019-03-29T15:29:42.148	NG_ecoli_LTEE_910_DM25	-1000	-0	162.875	DIA_100X_EMPTY_1x1_100ms	c295186b-cde3-4d9e-aa3f-e891c7eae6b4	EPI_100X_YFP_1x1_200ms_25sola	EPI_100X_RFP_1x1_200ms_25sola
80	27	11.4071010259294	308	48.0513902507823	1580.13311688312	16.0811688311688	8696586	28235.6688311688	57.8878747739059	197.020532217242	2	116441	378.055194805195	283.462864655349	114.322626131146	0	NaN	NaN	NaN	NaN	NaN	279.32779599382	0.9957658866573	26.0367019076441	12.4166112609628	10.1855332365522	3.34282531342803	0.0323431245324488	0.00750522791579366	1	1.00229393715738	2121.50174247892	0	8564.90584415584	1	1	1	3	2019-03-29T15:29:42.148	NG_ecoli_LTEE_910_DM25	-1000	-0	162.875	DIA_100X_EMPTY_1x1_100ms	2ebe7729-45e2-438a-ab3d-9fd8ee111137	EPI_100X_YFP_1x1_200ms_25sola	EPI_100X_RFP_1x1_200ms_25sola
81	20	12.7976155835744	257	-23.5797203187496	1587.43579766537	1346.26848249027	1077142	4191.2140077821	57.8878747739059	197.020532217242	1	73336	285.354085603113	283.462864655349	114.322626131146	0	NaN	NaN	NaN	NaN	NaN	222.677227850098	0.999745185887311	19.9899176032101	13.7447094168905	10.6435300467676	3.69588059743657	0.00618914183498776	0.00306791910157745	1	1.00025748657238	1778.57533947636	1	8815.48638132296	1	1	1	3	2019-03-29T15:29:42.148	NG_ecoli_LTEE_910_DM25	-1000	-0	162.875	DIA_100X_EMPTY_1x1_100ms	48b2f3f8-bb07-4cf1-8de6-d222a9423ab2	EPI_100X_YFP_1x1_200ms_25sola	EPI_100X_RFP_1x1_200ms_25sola
82	24	12.524066984239	300	21.1411883421061	1599.80666666667	1364.57	1344833	4482.77666666667	57.8878747739059	197.020532217242	1	88512	295.04	283.462864655349	114.322626131146	0	NaN	NaN	NaN	NaN	NaN	259.347782892486	0.999511831954774	23.9418861973307	13.179567714249	10.4320821168367	3.29146459000954	0.0206974796382384	0.011937404206586	0	1.00543630714877	2046.39863509885	1	8748.52666666667	1	1	1	3	2019-03-29T15:29:42.148	NG_ecoli_LTEE_910_DM25	-1000	-0	162.875	DIA_100X_EMPTY_1x1_100ms	5d104aa9-73d2-4e02-a8bf-bf6d2048fdb6	EPI_100X_YFP_1x1_200ms_25sola	EPI_100X_RFP_1x1_200ms_25sola
83	31	13.5540505343647	421	47.1260619284847	1607.4513064133	1176.42042755344	5818311	13820.216152019	57.8878747739059	197.020532217242	2	119570	284.014251781473	283.462864655349	114.322626131146	0	NaN	NaN	NaN	NaN	NaN	343.503191524406	0.998909436641813	29.0916980702812	13.7880330690196	11.4671409653898	3.41026906350181	0.0119710371858369	0.00543709756140613	1	1.00065720682539	3004.47957242035	0	7926.37767220903	1	1	1	3	2019-03-29T15:29:42.148	NG_ecoli_LTEE_910_DM25	-1000	-0	162.875	DIA_100X_EMPTY_1x1_100ms	f116cef8-61ef-467c-9b5e-dc1db2db9f82	EPI_100X_YFP_1x1_200ms_25sola	EPI_100X_RFP_1x1_200ms_25sola
84	34	13.0575373561025	444	48.3693187379876	1635.53153153153	1348.88513513514	2896056	6522.64864864865	57.8878747739059	197.020532217242	3	134986	304.022522522523	283.462864655349	114.322626131146	0	NaN	NaN	NaN	NaN	NaN	367.10070096563	0.964942635472945	32.8778081228617	12.9142831249628	10.7954487803991	2.98340496482193	0.0581832082713436	0.00527171473888694	1	1.00084757638145	3009.35997410481	0	8239.91441441441	1	1	1	3	2019-03-29T15:29:42.148	NG_ecoli_LTEE_910_DM25	-1000	-0	162.875	DIA_100X_EMPTY_1x1_100ms	e731d131-9936-4d5b-877a-7d10eba04a17	EPI_100X_YFP_1x1_200ms_25sola	EPI_100X_RFP_1x1_200ms_25sola
85	32	12.6245978524122	405	37.1160167591828	1710.71851851852	1777.73827160494	999616	2468.18765432099	57.8878747739059	197.020532217242	3	155200	383.20987654321	283.462864655349	114.322626131146	0	NaN	NaN	NaN	NaN	NaN	337.643795501139	0.967985913402739	31.8131707836059	12.1918848792718	10.2652186243204	2.86485650939831	0.0217054362149493	0.00957992588272293	1	1.00680805366993	2632.89321140831	0	8577.26666666667	1	1	1	3	2019-03-29T15:29:42.148	NG_ecoli_LTEE_910_DM25	-1000	-0	162.875	DIA_100X_EMPTY_1x1_100ms	157a75d8-d88e-4570-bb99-f45e9a2aeedd	EPI_100X_YFP_1x1_200ms_25sola	EPI_100X_RFP_1x1_200ms_25sola
86	22	11.7620244505914	259	-7.34698384842722	1722.62934362934	1644.06563706564	117862	455.065637065637	57.8878747739059	197.020532217242	2	85809	331.30888030888	283.462864655349	114.322626131146	0	NaN	NaN	NaN	NaN	NaN	224.221779703167	0.999881419175458	21.1512824202724	13.1411844896833	9.97347987600305	3.76208678187186	0.00650801040309417	0.0030824936411942	1	1.00027336151785	1652.41837966262	0	8728.38996138996	1	1	1	3	2019-03-29T15:29:42.148	NG_ecoli_LTEE_910_DM25	-1000	-0	162.875	DIA_100X_EMPTY_1x1_100ms	6256e09e-2390-4ccb-ba47-01bb7023e13a	EPI_100X_YFP_1x1_200ms_25sola	EPI_100X_RFP_1x1_200ms_25sola
87	22	11.3586825757829	250	19.8415713692968	1742.188	368.012	33161	132.644	57.8878747739059	197.020532217242	0	5828359	23313.436	283.462864655349	114.322626131146	1	NaN	NaN	NaN	NaN	NaN	229.711237558491	0.997463166289092	21.1513147660291	13.5312261877246	10.4512175130136	3.40599147467725	0.00332788844221433	0.00141920859379247	1	1.00005552012833	1814.51692139501	0	9341.528	1	1	1	3	2019-03-29T15:29:42.148	NG_ecoli_LTEE_910_DM25	-1000	-0	162.875	DIA_100X_EMPTY_1x1_100ms	b040c20c-48ea-41b0-a3bc-deb7cb4977fa	EPI_100X_YFP_1x1_200ms_25sola	EPI_100X_RFP_1x1_200ms_25sola
88	31	13.4418380220105	418	47.5661998235997	1752.94976076555	763.662679425837	556743	1331.92105263158	57.8878747739059	197.020532217242	4	121035	289.557416267943	283.462864655349	114.322626131146	0	NaN	NaN	NaN	NaN	NaN	337.76534573826	0.983743861370749	29.5238583117441	12.9280540927768	11.0993643209191	3.04979940851757	0.0180761155653913	0.00957242041045524	0	1.00564710487719	2856.66429906275	0	7920.04066985646	1	1	1	3	2019-03-29T15:29:42.148	NG_ecoli_LTEE_910_DM25	-1000	-0	162.875	DIA_100X_EMPTY_1x1_100ms	b7f1f26b-6fc8-407a-b3ce-5b7afd0e903b	EPI_100X_YFP_1x1_200ms_25sola	EPI_100X_RFP_1x1_200ms_25sola
89	21	12.5000726725966	263	-37.0596052508846	1762.2927756654	1673.79087452471	835325	3176.14068441065	57.8878747739059	197.020532217242	2	95996	365.003802281369	283.462864655349	114.322626131146	0	NaN	NaN	NaN	NaN	NaN	218.850250280752	0.999872901684717	19.1352339010436	14.4196216366369	10.9755280420583	3.89907364123176	0.0108545576590648	0.00588169473138395	0	1.00086980796194	1810.39984592127	0	8416.55133079848	1	1	1	3	2019-03-29T15:29:42.148	NG_ecoli_LTEE_910_DM25	-1000	-0	162.875	DIA_100X_EMPTY_1x1_100ms	ebf35d3d-2216-419e-8c45-8f8e9f94d58c	EPI_100X_YFP_1x1_200ms_25sola	EPI_100X_RFP_1x1_200ms_25sola
90	34	12.7368116943458	433	49.0813890509193	1825.5103926097	1899.78290993072	310791	717.762124711316	57.8878747739059	197.020532217242	2	186547	430.824480369515	283.462864655349	114.322626131146	0	NaN	NaN	NaN	NaN	NaN	357.828082979348	0.932951568247299	32.248840398147	13.0096619740172	10.7511897994903	2.82597166314792	0.0308613833295947	0.0180829816311715	0	1.02347150080951	2927.63575175994	0	8565.32563510393	1	1	1	3	2019-03-29T15:29:42.148	NG_ecoli_LTEE_910_DM25	-1000	-0	162.875	DIA_100X_EMPTY_1x1_100ms	3c01c7b5-a425-4223-be2f-96bbc0de7689	EPI_100X_YFP_1x1_200ms_25sola	EPI_100X_RFP_1x1_200ms_25sola
91	37	13.1895650600264	488	48.00818658417	1936.56967213115	1268.97131147541	674357	1381.87909836066	57.8878747739059	197.020532217242	2	175145	358.90368852459	283.462864655349	114.322626131146	0	NaN	NaN	NaN	NaN	NaN	407.26603831526	0.91446498946698	36.3730574144969	13.1213056460062	10.911175639004	2.71483540453811	0.0310848178650527	0.0181074030903838	1	1.02991921817036	3401.04816976599	0	8478.45081967213	1	1	1	3	2019-03-29T15:29:42.148	NG_ecoli_LTEE_910_DM25	-1000	-0	162.875	DIA_100X_EMPTY_1x1_100ms	f9626bed-15dc-4f98-9bbe-325e35fbfe32	EPI_100X_YFP_1x1_200ms_25sola	EPI_100X_RFP_1x1_200ms_25sola
92	26	13.051741394742	340	41.0559234692706	1940.62352941176	302.064705882353	6266024	18429.4823529412	57.8878747739059	197.020532217242	1	129560	381.058823529412	283.462864655349	114.322626131146	0	NaN	NaN	NaN	NaN	NaN	285.349587074998	0.998941101320112	25.1336243239772	13.3428758016228	10.9995464207487	3.2917087904786	0.0129518500696688	0.00606529386531851	1	1.00161037163395	2388.33121305035	0	8409.38823529412	1	1	1	3	2019-03-29T15:29:42.148	NG_ecoli_LTEE_910_DM25	-1000	-0	162.875	DIA_100X_EMPTY_1x1_100ms	1a02087e-4648-4cf8-91c2-dca88830561d	EPI_100X_YFP_1x1_200ms_25sola	EPI_100X_RFP_1x1_200ms_25sola
93	23	12.5189690934775	291	10.4344962597573	1944.43298969072	945.910652920962	8586267	29506.0721649485	57.8878747739059	197.020532217242	1	114512	393.512027491409	283.462864655349	114.322626131146	0	NaN	NaN	NaN	NaN	NaN	251.372168494127	0.999937099159941	22.8433670995655	13.2174758924518	10.6919079645577	3.33472664308994	0.00604057386437185	0.00296713150241181	1	1.00010268235112	2050.97527016045	0	8526.77663230241	1	1	1	3	2019-03-29T15:29:42.148	NG_ecoli_LTEE_910_DM25	-1000	-0	162.875	DIA_100X_EMPTY_1x1_100ms	d4a46617-f928-48f5-82eb-11a83e630579	EPI_100X_YFP_1x1_200ms_25sola	EPI_100X_RFP_1x1_200ms_25sola
94	29	11.549317014859	335	48.4280467876275	2004.51641791045	280.871641791045	1595320	4762.14925373134	57.8878747739059	197.020532217242	2	139646	416.853731343284	283.462864655349	114.322626131146	0	NaN	NaN	NaN	NaN	NaN	291.478753173968	0.998089030086054	27.2584679160421	12.3407125776281	10.3996411345087	3.01510635175897	0.00437409130829146	0.00227835604524517	0	1.00027336203574	2315.41066826854	0	8381.48955223881	1	1	1	3	2019-03-29T15:29:42.148	NG_ecoli_LTEE_910_DM25	-1000	-0	162.875	DIA_100X_EMPTY_1x1_100ms	85db285b-e0a7-4c6f-8c81-1428f403eb2d	EPI_100X_YFP_1x1_200ms_25sola	EPI_100X_RFP_1x1_200ms_25sola
95	26	10.1279713060049	264	15.5288652409701	2039.92045454545	2037.7803030303	3547671	13438.1477272727	57.8878747739059	197.020532217242	2	178079	674.541666666667	283.462864655349	114.322626131146	1	NaN	NaN	NaN	NaN	NaN	NaN	NaN	NaN	NaN	NaN	NaN	NaN	NaN	NaN	NaN	NaN	1	8374.52272727273	1	1	1	3	2019-03-29T15:29:42.148	NG_ecoli_LTEE_910_DM25	-1000	-0	162.875	DIA_100X_EMPTY_1x1_100ms	341a2f23-8f08-42a1-83be-f218b62bd108	EPI_100X_YFP_1x1_200ms_25sola	EPI_100X_RFP_1x1_200ms_25sola
96	22	9.45934492323582	209	-46.2609819116438	2041.92344497608	2016.25837320574	736072	3521.87559808612	57.8878747739059	197.020532217242	1	133001	636.368421052632	283.462864655349	114.322626131146	3	NaN	NaN	NaN	NaN	NaN	NaN	NaN	NaN	NaN	NaN	NaN	NaN	NaN	NaN	NaN	NaN	1	8563.995215311	1	1	1	3	2019-03-29T15:29:42.148	NG_ecoli_LTEE_910_DM25	-1000	-0	162.875	DIA_100X_EMPTY_1x1_100ms	a8c4e618-4c7a-497a-9d47-434158cdaa80	EPI_100X_YFP_1x1_200ms_25sola	EPI_100X_RFP_1x1_200ms_25sola
1	32	10.9389958409107	351	46.6847924850622	20.4615384615385	1811.21652421652	10051021	28635.3874643875	151.044588261329	497.029328634897	2	182039	518.62962962963	285.481931692444	175.991583420308	0	NaN	NaN	NaN	NaN	NaN	309.857299960197	0.983055275783191	30.5186126762111	11.5969380310175	9.6902139239572	2.95309661054657	0.00699450539612898	0.00356750204239977	1	1.00021287064091	2250.71962807804	0	9072.67521367521	1	1	1	4	2019-03-29T15:29:54.775	NG_ecoli_LTEE_910_DM25	-500	-866	162.875	DIA_100X_EMPTY_1x1_100ms	3a77f223-1f03-43a0-970a-5c29f73d29dd	EPI_100X_YFP_1x1_200ms_25sola	EPI_100X_RFP_1x1_200ms_25sola
2	34	11.886468155748	404	49.1601088061868	30.6955445544554	2017.17326732673	10195441	25236.2400990099	151.044588261329	497.029328634897	2	246630	610.470297029703	285.481931692444	175.991583420308	0	NaN	NaN	NaN	NaN	NaN	334.768740412832	0.984157926122321	31.8026968357745	12.0168290709915	10.295251275105	2.6636621721744	0.00569001691666822	0.00215696767719174	1	1.00028374527002	2647.44979048923	0	8835.05445544554	1	1	1	4	2019-03-29T15:29:54.775	NG_ecoli_LTEE_910_DM25	-500	-866	162.875	DIA_100X_EMPTY_1x1_100ms	26e6bdac-2bfc-4e81-87d3-b70accf0510a	EPI_100X_YFP_1x1_200ms_25sola	EPI_100X_RFP_1x1_200ms_25sola
3	25	12.5516094428477	315	39.374204379062	28.0095238095238	950.149206349206	7660213	24318.1365079365	151.044588261329	497.029328634897	2	113430	360.095238095238	285.481931692444	175.991583420308	0	NaN	NaN	NaN	NaN	NaN	257.895857922556	0.99977130621122	23.1971691892005	13.4467205409809	10.777720996196	3.38967941872308	0.0159328506828831	0.00861687519831296	0	1.00273511224497	2116.30737299448	0	8686.53650793651	1	1	1	4	2019-03-29T15:29:54.775	NG_ecoli_LTEE_910_DM25	-500	-866	162.875	DIA_100X_EMPTY_1x1_100ms	266ae17a-1360-494c-9f60-1c6e8934f807	EPI_100X_YFP_1x1_200ms_25sola	EPI_100X_RFP_1x1_200ms_25sola
4	24	12.5338037511663	301	23.3479647390656	31.0033222591362	1677.98671096346	4035365	13406.5282392027	151.044588261329	497.029328634897	2	133611	443.890365448505	285.481931692444	175.991583420308	0	NaN	NaN	NaN	NaN	NaN	246.461875327286	0.999825944196851	21.4522050098686	13.9873723264561	11.1699539145855	3.56120107911425	0.000646539274855865	0.000309361999107315	1	1.00000270787787	2102.15426208734	0	8746.39202657807	1	1	1	4	2019-03-29T15:29:54.775	NG_ecoli_LTEE_910_DM25	-500	-866	162.875	DIA_100X_EMPTY_1x1_100ms	4a011267-ec3e-400e-81f7-9fcb85a12b67	EPI_100X_YFP_1x1_200ms_25sola	EPI_100X_RFP_1x1_200ms_25sola
5	26	13.447480991279	350	35.9228676506488	42.0685714285714	331.134285714286	4199331	11998.0885714286	151.044588261329	497.029328634897	2	146566	418.76	285.481931692444	175.991583420308	0	NaN	NaN	NaN	NaN	NaN	279.047340211347	0.999595487966939	24.3138654599451	13.6448482727921	11.1654589493595	3.39714503021425	0.0106040263190349	0.00463297541192272	1	1.00062207653951	2380.65821286787	0	8650.39714285714	1	1	1	4	2019-03-29T15:29:54.775	NG_ecoli_LTEE_910_DM25	-500	-866	162.875	DIA_100X_EMPTY_1x1_100ms	806cfac0-1b31-4daa-b14b-f299c68c4671	EPI_100X_YFP_1x1_200ms_25sola	EPI_100X_RFP_1x1_200ms_25sola
6	25	12.2304549897289	307	39.6129307844018	121.312703583062	1588.8990228013	6636809	21618.2703583062	151.044588261329	497.029328634897	1	117595	383.045602605863	285.481931692444	175.991583420308	0	NaN	NaN	NaN	NaN	NaN	255.815566672563	0.999299243074899	23.8603392497437	12.6320380042842	10.4284959435704	3.09535683704535	0.00842696159844825	0.00425722387415709	0	1.00071040602949	2038.02660304378	0	8918.74918566775	1	1	1	4	2019-03-29T15:29:54.775	NG_ecoli_LTEE_910_DM25	-500	-866	162.875	DIA_100X_EMPTY_1x1_100ms	9d04bd27-beae-49d9-bf46-617295a61324	EPI_100X_YFP_1x1_200ms_25sola	EPI_100X_RFP_1x1_200ms_25sola
7	24	12.6503063091036	304	22.3453644534968	154.8125	2029.42434210526	2162799	7114.47039473684	151.044588261329	497.029328634897	1	1385439	4557.36513157895	285.481931692444	175.991583420308	1	NaN	NaN	NaN	NaN	NaN	251.573203384492	0.999897827570353	22.2786525012819	13.6943361564343	10.9270354455349	3.53264630591782	0.00156372776223464	0.000705111523451623	1	1.00000898459406	2089.2167764849	0	8798.16118421053	1	1	1	4	2019-03-29T15:29:54.775	NG_ecoli_LTEE_910_DM25	-500	-866	162.875	DIA_100X_EMPTY_1x1_100ms	0fd1b850-c64d-4347-8ca5-03a72daaacc6	EPI_100X_YFP_1x1_200ms_25sola	EPI_100X_RFP_1x1_200ms_25sola
8	26	12.6002727879554	328	41.4584796849207	161.076219512195	1239.70731707317	1161546	3541.2987804878	151.044588261329	497.029328634897	2	113912	347.292682926829	285.481931692444	175.991583420308	0	NaN	NaN	NaN	NaN	NaN	270.742041157822	0.999820998766952	23.9032157780792	13.6552157951473	11.0278369486504	3.40628563373112	0.0037029083057418	0.00196360059199306	0	1.00014718086535	2283.11026047803	0	8702.68597560976	1	1	1	4	2019-03-29T15:29:54.775	NG_ecoli_LTEE_910_DM25	-500	-866	162.875	DIA_100X_EMPTY_1x1_100ms	6f2695bb-5ede-4f0a-bfdf-4ec9070d25b3	EPI_100X_YFP_1x1_200ms_25sola	EPI_100X_RFP_1x1_200ms_25sola
9	26	12.6071762998298	328	42.9016160710575	192.960365853659	1954.9512195122	13394332	40836.3780487805	151.044588261329	497.029328634897	0	168863	514.826219512195	285.481931692444	175.991583420308	0	NaN	NaN	NaN	NaN	NaN	273.972037212404	0.998901979092934	23.7461502019819	13.5718944077762	11.1985208386893	3.37036117718071	0.0151912879736973	0.00852177253497308	0	1.0027445146155	2338.86102528298	0	8778.88719512195	1	1	1	4	2019-03-29T15:29:54.775	NG_ecoli_LTEE_910_DM25	-500	-866	162.875	DIA_100X_EMPTY_1x1_100ms	13a600fe-e0ee-4a36-948e-443bd8b1cc9b	EPI_100X_YFP_1x1_200ms_25sola	EPI_100X_RFP_1x1_200ms_25sola
10	34	10.8032340967513	368	23.6200157080645	258.448369565217	1046.05163043478	4304650	11697.4184782609	151.044588261329	497.029328634897	2	114855	312.10597826087	285.481931692444	175.991583420308	0	NaN	NaN	NaN	NaN	NaN	353.853932894413	0.913299567301224	33.7717405564217	12.9304688447024	10.1567349159587	2.70951714963776	0.0347280575356319	0.0137849818791762	2	1.01710778179517	2736.22345408142	1	9178.58152173913	1	1	1	4	2019-03-29T15:29:54.775	NG_ecoli_LTEE_910_DM25	-500	-866	162.875	DIA_100X_EMPTY_1x1_100ms	68d3a1cd-c056-49b9-b890-ace37ba67690	EPI_100X_YFP_1x1_200ms_25sola	EPI_100X_RFP_1x1_200ms_25sola
11	24	12.0432746135767	290	31.0923685476991	260.634482758621	1059.97931034483	4836867	16678.8517241379	151.044588261329	497.029328634897	2	93832	323.558620689655	285.481931692444	175.991583420308	0	NaN	NaN	NaN	NaN	NaN	257.711122911034	0.999824081984439	22.1382548617382	14.2985662934074	11.2166885547783	3.80594441602473	0.00917633056572754	0.00527966410917486	0	1.00091376115646	2187.57316310216	1	8717.82068965517	1	1	1	4	2019-03-29T15:29:54.775	NG_ecoli_LTEE_910_DM25	-500	-866	162.875	DIA_100X_EMPTY_1x1_100ms	1efc3c79-9cf0-4ec5-a102-4a1e91216708	EPI_100X_YFP_1x1_200ms_25sola	EPI_100X_RFP_1x1_200ms_25sola
12	32	11.562468140737	370	49.0972911885525	346.372972972973	1122.97567567568	8444491	22822.9486486486	151.044588261329	497.029328634897	1	114844	310.389189189189	285.481931692444	175.991583420308	0	NaN	NaN	NaN	NaN	NaN	324.059658325859	0.969074294965738	30.6819459441875	12.5284469900835	10.2906354342907	2.74483497513093	0.00724650422295831	0.00326307380984544	1	1.00074548161387	2551.86189705859	0	8701.3054054054	1	1	1	4	2019-03-29T15:29:54.775	NG_ecoli_LTEE_910_DM25	-500	-866	162.875	DIA_100X_EMPTY_1x1_100ms	006e092a-cd41-4683-bbbb-2dd9d68ee605	EPI_100X_YFP_1x1_200ms_25sola	EPI_100X_RFP_1x1_200ms_25sola
13	28	13.1208282773677	368	45.8625966579431	349.33152173913	1204.47554347826	2512927	6828.60597826087	151.044588261329	497.029328634897	2	115417	313.633152173913	285.481931692444	175.991583420308	0	NaN	NaN	NaN	NaN	NaN	299.755613792802	0.999609083248906	26.6647880429837	13.2238955852987	10.900446749564	3.30968934413856	0.00336680944089364	0.00148723025645002	1	1.00006123580365	2488.37948674051	0	8618.02717391304	1	1	1	4	2019-03-29T15:29:54.775	NG_ecoli_LTEE_910_DM25	-500	-866	162.875	DIA_100X_EMPTY_1x1_100ms	81b389a8-e1d9-48db-aca2-155b8589ef28	EPI_100X_YFP_1x1_200ms_25sola	EPI_100X_RFP_1x1_200ms_25sola
14	24	11.465816991714	275	38.483716603597	351.985454545455	1095.21090909091	6322260	22990.0363636364	151.044588261329	497.029328634897	2	83533	303.756363636364	285.481931692444	175.991583420308	0	NaN	NaN	NaN	NaN	NaN	237.95096889698	0.999723008096377	22.2880246685371	12.7167238045508	10.3451334529042	3.1811262257249	0.00533282293615495	0.00300192975210138	0	1.00030164894505	1873.41354565407	0	9023.86909090909	1	1	1	4	2019-03-29T15:29:54.775	NG_ecoli_LTEE_910_DM25	-500	-866	162.875	DIA_100X_EMPTY_1x1_100ms	0c3df25d-7636-4a46-bfa1-1b8c04c1df30	EPI_100X_YFP_1x1_200ms_25sola	EPI_100X_RFP_1x1_200ms_25sola
15	24	12.9158125136278	310	11.1056056253765	357.806451612903	1868.91290322581	2425881	7825.42258064516	151.044588261329	497.029328634897	2	125182	403.812903225806	285.481931692444	175.991583420308	0	NaN	NaN	NaN	NaN	NaN	254.035715803044	0.99994324106558	21.9295100008875	14.3214030988585	11.2583176442741	3.67308075347995	0.00320273945464129	0.00139876542386627	1	1.00006538763953	2183.06066604567	0	8746.53225806452	1	1	1	4	2019-03-29T15:29:54.775	NG_ecoli_LTEE_910_DM25	-500	-866	162.875	DIA_100X_EMPTY_1x1_100ms	9ecd395b-52a5-4013-bdcc-fde53bbcef47	EPI_100X_YFP_1x1_200ms_25sola	EPI_100X_RFP_1x1_200ms_25sola
16	31	12.458274022474	387	45.0015010627673	377.514211886305	271.012919896641	1999109	5165.65633074935	151.044588261329	497.029328634897	2	146978	379.78811369509	285.481931692444	175.991583420308	0	NaN	NaN	NaN	NaN	NaN	322.674565954357	0.983542016295404	29.2471213103364	12.883074102645	10.7551343860507	2.86533752293102	0.00449687303107934	0.0024565712479678	1	1.00008265020542	2657.08036690833	0	8901.29198966408	1	1	1	4	2019-03-29T15:29:54.775	NG_ecoli_LTEE_910_DM25	-500	-866	162.875	DIA_100X_EMPTY_1x1_100ms	46861856-1d42-4581-9048-101a4fd2e75a	EPI_100X_YFP_1x1_200ms_25sola	EPI_100X_RFP_1x1_200ms_25sola
17	20	11.2503801472163	225	-42.5117331931099	377.591111111111	302.377777777778	729875	3243.88888888889	151.044588261329	497.029328634897	1	367688	1634.16888888889	285.481931692444	175.991583420308	1	NaN	NaN	NaN	NaN	NaN	203.457298797577	0.999849116467347	18.390917836371	13.9439838458531	10.4205546974768	4.02104433699855	0.00584300222238487	0.00303664973505647	1	1.00021710344159	1568.46546462695	0	8942.09333333333	1	1	1	4	2019-03-29T15:29:54.775	NG_ecoli_LTEE_910_DM25	-500	-866	162.875	DIA_100X_EMPTY_1x1_100ms	6615d95a-be0b-4dae-8125-0a4bba75c95d	EPI_100X_YFP_1x1_200ms_25sola	EPI_100X_RFP_1x1_200ms_25sola
18	34	14.5147689606381	494	45.0213644725278	468.109311740891	1818.61133603239	7150615	14474.9291497976	151.044588261329	497.029328634897	2	179360	363.076923076923	285.481931692444	175.991583420308	0	NaN	NaN	NaN	NaN	NaN	390.863681042833	0.97134119673562	33.03222593507	13.6432743262645	11.552799908839	2.9821073129039	0.0360603906283864	0.0183765541672162	0	1.02422446875007	3462.59920397743	0	8453.1052631579	1	1	1	4	2019-03-29T15:29:54.775	NG_ecoli_LTEE_910_DM25	-500	-866	162.875	DIA_100X_EMPTY_1x1_100ms	6f50a18f-c505-4379-b53e-37a87bd7ee7b	EPI_100X_YFP_1x1_200ms_25sola	EPI_100X_RFP_1x1_200ms_25sola
19	24	12.0626522195846	290	36.897177644473	467.306896551724	1150.73448275862	1062847	3664.98965517241	151.044588261329	497.029328634897	1	83096	286.537931034483	285.481931692444	175.991583420308	0	NaN	NaN	NaN	NaN	NaN	235.075302050588	0.999851699264347	21.3928195501199	13.5536925754813	10.4516160386745	3.7782184787152	0.0108613543743459	0.00407760452611395	1	1.00048458641872	1835.37496097286	0	8758.91034482759	1	1	1	4	2019-03-29T15:29:54.775	NG_ecoli_LTEE_910_DM25	-500	-866	162.875	DIA_100X_EMPTY_1x1_100ms	bfe278db-b2d3-468f-9132-14e3534575d9	EPI_100X_YFP_1x1_200ms_25sola	EPI_100X_RFP_1x1_200ms_25sola
20	37	12.2736805720579	455	40.6486533503791	567.085714285714	1260.86813186813	5631100	12376.043956044	151.044588261329	497.029328634897	2	127591	280.41978021978	285.481931692444	175.991583420308	0	NaN	NaN	NaN	NaN	NaN	391.891852757502	0.923116249877167	37.2437265852523	12.6683659276866	10.2385524493865	2.61742568521785	0.0415745104014725	0.0178403517925854	1	1.03093313439406	3066.33874005778	1	8899.39340659341	1	1	1	4	2019-03-29T15:29:54.775	NG_ecoli_LTEE_910_DM25	-500	-866	162.875	DIA_100X_EMPTY_1x1_100ms	ad6afb69-4736-4973-88cb-28df74d90747	EPI_100X_YFP_1x1_200ms_25sola	EPI_100X_RFP_1x1_200ms_25sola
21	25	11.5982042170707	291	26.7983083665373	576.436426116838	1934.46735395189	9084191	31217.1512027491	151.044588261329	497.029328634897	2	122221	420.003436426117	285.481931692444	175.991583420308	0	NaN	NaN	NaN	NaN	NaN	261.519597316244	0.999822794049388	23.8644371408236	14.1736033004315	10.509908233535	3.74197100707977	0.0168195628606769	0.0072781076669812	1	1.002324807462	2070.32690059395	2	9224.57388316151	1	1	1	4	2019-03-29T15:29:54.775	NG_ecoli_LTEE_910_DM25	-500	-866	162.875	DIA_100X_EMPTY_1x1_100ms	6f252ceb-8d71-43cd-b894-4b31cbc99f33	EPI_100X_YFP_1x1_200ms_25sola	EPI_100X_RFP_1x1_200ms_25sola
22	28	12.1098129867064	340	43.1445634928334	580.779411764706	1918.90588235294	10628576	31260.5176470588	151.044588261329	497.029328634897	2	137409	404.144117647059	285.481931692444	175.991583420308	0	NaN	NaN	NaN	NaN	NaN	301.328136588314	0.995603463882262	26.9097319510893	13.3399919617734	10.7940680683395	3.27066263522789	0.018382563677819	0.0103382645525738	0	1.00511430245891	2462.46211728963	2	8798.45294117647	1	1	1	4	2019-03-29T15:29:54.775	NG_ecoli_LTEE_910_DM25	-500	-866	162.875	DIA_100X_EMPTY_1x1_100ms	02bff13e-f419-404f-8858-d4a1da501fc6	EPI_100X_YFP_1x1_200ms_25sola	EPI_100X_RFP_1x1_200ms_25sola
23	34	11.98452880987	408	39.961848925958	599.482843137255	1277.84803921569	3090008	7573.54901960784	151.044588261329	497.029328634897	2	113780	278.872549019608	285.481931692444	175.991583420308	0	NaN	NaN	NaN	NaN	NaN	338.885485210865	0.995920762566369	32.1068482785166	12.7444923379166	10.2798334434205	3.02541328316166	0.0120730551998614	0.00472948888167427	1	1.00137617996439	2664.76989600289	1	8796.19852941176	1	1	1	4	2019-03-29T15:29:54.775	NG_ecoli_LTEE_910_DM25	-500	-866	162.875	DIA_100X_EMPTY_1x1_100ms	2e3bd984-0169-407c-b2d3-49c8d2354556	EPI_100X_YFP_1x1_200ms_25sola	EPI_100X_RFP_1x1_200ms_25sola
24	44	13.7373006540473	605	49.5350912472373	597.018181818182	1227.04297520661	19606826	32407.9768595041	151.044588261329	497.029328634897	2	232382	384.102479338843	285.481931692444	175.991583420308	0	NaN	NaN	NaN	NaN	NaN	487.689651349709	0.920813639412138	43.1906814515064	13.3354398239289	11.0900598417439	2.60714493734696	0.00799102643199855	0.00352080641915364	3	1.00068916232394	4172.03282610894	0	8395.02644628099	1	1	1	4	2019-03-29T15:29:54.775	NG_ecoli_LTEE_910_DM25	-500	-866	162.875	DIA_100X_EMPTY_1x1_100ms	9c1df946-4048-40de-8a45-abfa93d436b7	EPI_100X_YFP_1x1_200ms_25sola	EPI_100X_RFP_1x1_200ms_25sola
25	24	11.6594300529742	280	5.63258024812532	600.557142857143	1927.61428571429	5908982	21103.5071428571	151.044588261329	497.029328634897	1	116799	417.139285714286	285.481931692444	175.991583420308	0	NaN	NaN	NaN	NaN	NaN	235.76804014218	0.999425266786273	21.5911316752107	13.1847977480901	10.5392663714574	3.38911677366785	0.0205012122768461	0.0110351101368775	0	1.00391154660181	1883.58858368624	2	9126.18214285714	1	1	1	4	2019-03-29T15:29:54.775	NG_ecoli_LTEE_910_DM25	-500	-866	162.875	DIA_100X_EMPTY_1x1_100ms	bbec1a55-c204-4420-9763-ff1a1748173a	EPI_100X_YFP_1x1_200ms_25sola	EPI_100X_RFP_1x1_200ms_25sola
26	26	11.127728313881	290	41.168810002944	613.755172413793	1191.16896551724	1665566	5743.33103448276	151.044588261329	497.029328634897	2	79171	273.003448275862	285.481931692444	175.991583420308	0	NaN	NaN	NaN	NaN	NaN	264.741378775476	0.999124527849382	25.5197731330121	12.1928129712415	9.79243094393412	3.34035956714689	0.0181144763467693	0.00133133694864895	0	1.00004087363773	1921.97496238751	0	9068.81724137931	1	1	1	4	2019-03-29T15:29:54.775	NG_ecoli_LTEE_910_DM25	-500	-866	162.875	DIA_100X_EMPTY_1x1_100ms	5a090619-6ce8-4b89-b5e8-5ba058bc67ab	EPI_100X_YFP_1x1_200ms_25sola	EPI_100X_RFP_1x1_200ms_25sola
27	31	13.2419384304936	411	47.7180743153021	640.627737226277	778.630170316302	8897042	21647.304136253	151.044588261329	497.029328634897	2	118481	288.274939172749	285.481931692444	175.991583420308	0	NaN	NaN	NaN	NaN	NaN	334.460088738136	0.976191416539316	28.8381694092361	13.646739164471	11.183373405666	3.16771579722613	0.019028264296324	0.00868692611433053	0	1.00392870624746	2832.71721613499	0	8706.64720194647	1	1	1	4	2019-03-29T15:29:54.775	NG_ecoli_LTEE_910_DM25	-500	-866	162.875	DIA_100X_EMPTY_1x1_100ms	67198e2c-4533-47f1-ba21-6b7bd5f2324a	EPI_100X_YFP_1x1_200ms_25sola	EPI_100X_RFP_1x1_200ms_25sola
28	37	11.9662748761594	443	49.2709773627047	658.920993227991	228.860045146727	2965073	6693.16704288939	151.044588261329	497.029328634897	2	144224	325.562076749436	285.481931692444	175.991583420308	0	NaN	NaN	NaN	NaN	NaN	371.957626508908	0.945978548035984	35.8517260451453	12.0023435129905	10.1878740010049	2.37820712565368	0.0160838812199172	0.00748146973363765	1	1.00442721951269	2922.58452832291	0	8973.51015801354	1	1	1	4	2019-03-29T15:29:54.775	NG_ecoli_LTEE_910_DM25	-500	-866	162.875	DIA_100X_EMPTY_1x1_100ms	32e0821d-d08c-49d7-ac9c-83204e91b613	EPI_100X_YFP_1x1_200ms_25sola	EPI_100X_RFP_1x1_200ms_25sola
29	26	13.09413924737	341	40.3760141993517	662.395894428152	642.794721407625	6368981	18677.3636363636	151.044588261329	497.029328634897	2	97429	285.715542521994	285.481931692444	175.991583420308	0	NaN	NaN	NaN	NaN	NaN	276.887547083484	0.999438320212301	24.5381132326292	13.4744788334053	10.8959839645163	3.44633340254223	0.00832480436215472	0.00492293375699275	1	1.00023620166411	2288.04182184705	0	8705.17008797654	1	1	1	4	2019-03-29T15:29:54.775	NG_ecoli_LTEE_910_DM25	-500	-866	162.875	DIA_100X_EMPTY_1x1_100ms	846d7e6c-949c-4b99-b23f-139174f9b7ff	EPI_100X_YFP_1x1_200ms_25sola	EPI_100X_RFP_1x1_200ms_25sola
30	26	12.8850235576545	335	43.3406172935643	660	267.211940298507	3411764	10184.3701492537	151.044588261329	497.029328634897	2	111619	333.191044776119	285.481931692444	175.991583420308	0	NaN	NaN	NaN	NaN	NaN	276.885310880176	0.998729077288402	24.3908465832801	13.5361583128824	10.8943144421696	3.56768336816574	0.0161058925807847	0.00801632695305016	1	1.00276048373284	2273.61312769324	0	8606.58805970149	1	1	1	4	2019-03-29T15:29:54.775	NG_ecoli_LTEE_910_DM25	-500	-866	162.875	DIA_100X_EMPTY_1x1_100ms	3a618dbd-d327-4dba-a955-a63c598bcf9b	EPI_100X_YFP_1x1_200ms_25sola	EPI_100X_RFP_1x1_200ms_25sola
31	26	13.7272321934344	357	27.7209548049597	674.641456582633	558.439775910364	9122724	25553.8487394958	151.044588261329	497.029328634897	1	119259	334.058823529412	285.481931692444	175.991583420308	0	NaN	NaN	NaN	NaN	NaN	287.747998993018	0.999876013546135	24.2347005136172	14.0582757485163	11.5143156328277	3.55494773841251	0.0095417948170663	0.00527516207870836	0	1.0011025569158	2523.50284713854	0	8551.43697478992	1	1	1	4	2019-03-29T15:29:54.775	NG_ecoli_LTEE_910_DM25	-500	-866	162.875	DIA_100X_EMPTY_1x1_100ms	5c4cd39b-3e13-4c6d-a4f3-5017b50a9120	EPI_100X_YFP_1x1_200ms_25sola	EPI_100X_RFP_1x1_200ms_25sola
32	33	13.1914403756292	437	46.0692669411773	701.782608695652	1689.46681922197	8819985	20183.0320366133	151.044588261329	497.029328634897	1	360070	823.95881006865	285.481931692444	175.991583420308	1	NaN	NaN	NaN	NaN	NaN	353.170479192489	0.960317812242328	31.313930281085	13.2420670929714	11.0343570036963	2.86707127118093	0.0120359769700649	0.00618491723150999	1	1.00266375315222	2994.48073605714	0	8340.09839816934	1	1	1	4	2019-03-29T15:29:54.775	NG_ecoli_LTEE_910_DM25	-500	-866	162.875	DIA_100X_EMPTY_1x1_100ms	ae126973-c1f6-4c17-9305-b2faf87f7144	EPI_100X_YFP_1x1_200ms_25sola	EPI_100X_RFP_1x1_200ms_25sola
33	30	13.2305852673772	397	48.0722795350194	724.906801007557	279.493702770781	11120284	28010.7909319899	151.044588261329	497.029328634897	0	154421	388.969773299748	285.481931692444	175.991583420308	0	NaN	NaN	NaN	NaN	NaN	318.006456921934	0.991685959326339	28.5324027849142	12.8635988595092	10.6049431511378	3.45834329534504	0.00814002004068254	0.00377686453120552	1	1.00051598703976	2520.25750765012	0	8176.73299748111	1	1	1	4	2019-03-29T15:29:54.775	NG_ecoli_LTEE_910_DM25	-500	-866	162.875	DIA_100X_EMPTY_1x1_100ms	a0acb916-f261-4b9e-9da0-82f3b8f53cc3	EPI_100X_YFP_1x1_200ms_25sola	EPI_100X_RFP_1x1_200ms_25sola
34	27	11.1857902050909	302	24.9644845003465	762.380794701987	461.798013245033	9982060	33053.178807947	151.044588261329	497.029328634897	2	119749	396.519867549669	285.481931692444	175.991583420308	0	NaN	NaN	NaN	NaN	NaN	267.392046717046	0.996662647774206	24.7674462965886	13.0336655718875	10.35841638622	3.39723522064582	0.021678498959464	0.0114433265185757	0	1.00568722052009	2087.17008190696	1	8728.77814569536	1	1	1	4	2019-03-29T15:29:54.775	NG_ecoli_LTEE_910_DM25	-500	-866	162.875	DIA_100X_EMPTY_1x1_100ms	7c966d0a-34b5-4659-a9ab-741ad0db4d70	EPI_100X_YFP_1x1_200ms_25sola	EPI_100X_RFP_1x1_200ms_25sola
35	26	12.2168073842908	319	38.165827579817	761.952978056426	894.620689655172	2302674	7218.41379310345	151.044588261329	497.029328634897	2	84803	265.84012539185	285.481931692444	175.991583420308	0	NaN	NaN	NaN	NaN	NaN	277.428928101397	0.999793826503806	25.8354730571835	12.8928688631446	10.2740085459189	3.41325246241104	0.0248645510285519	0.00317355283539784	1	1.00027826861239	2141.83565855628	1	8660.14420062696	1	1	1	4	2019-03-29T15:29:54.775	NG_ecoli_LTEE_910_DM25	-500	-866	162.875	DIA_100X_EMPTY_1x1_100ms	1c1f1624-16ba-48c2-b288-8477d3f42937	EPI_100X_YFP_1x1_200ms_25sola	EPI_100X_RFP_1x1_200ms_25sola
36	29	11.496139625492	334	46.7191468769488	764.847305389222	443.5	2582187	7731.09880239521	151.044588261329	497.029328634897	1	102032	305.48502994012	285.481931692444	175.991583420308	0	NaN	NaN	NaN	NaN	NaN	296.788598778434	0.981779882558586	27.8985719833952	12.8324319982668	10.2588103565107	3.00638836217936	0.0135424173424063	0.00753788163340964	0	1.00289082254054	2306.0348087592	1	8981.6497005988	1	1	1	4	2019-03-29T15:29:54.775	NG_ecoli_LTEE_910_DM25	-500	-866	162.875	DIA_100X_EMPTY_1x1_100ms	2e845c7d-3e1a-4abe-8bf5-748a734486af	EPI_100X_YFP_1x1_200ms_25sola	EPI_100X_RFP_1x1_200ms_25sola
37	32	12.0869126124517	388	48.4004395425037	772.219072164948	1647.54381443299	2440875	6290.91494845361	151.044588261329	497.029328634897	2	115656	298.082474226804	285.481931692444	175.991583420308	0	NaN	NaN	NaN	NaN	NaN	346.641429703531	0.978563728898239	32.2499906786585	12.5877684597579	10.4960993390486	2.77222348965741	0.00236647076897018	0.00117498964533619	1	1.00003271062282	2790.45703209286	0	8915.25515463918	1	1	1	4	2019-03-29T15:29:54.775	NG_ecoli_LTEE_910_DM25	-500	-866	162.875	DIA_100X_EMPTY_1x1_100ms	e33989d8-6237-4e34-90f2-c03a837def9d	EPI_100X_YFP_1x1_200ms_25sola	EPI_100X_RFP_1x1_200ms_25sola
38	26	10.6534734502254	277	40.5169072584587	774.090252707581	873.750902527076	6083498	21962.0866425993	151.044588261329	497.029328634897	1	77233	278.819494584838	285.481931692444	175.991583420308	0	NaN	NaN	NaN	NaN	NaN	264.964672282645	0.974934783832356	25.3533259749908	12.8845334592963	10.0940216198533	3.00652520541104	0.0223472508973398	0.00981699780928999	1	1.00335687774173	2028.86561980191	2	9099.26353790614	1	1	1	4	2019-03-29T15:29:54.775	NG_ecoli_LTEE_910_DM25	-500	-866	162.875	DIA_100X_EMPTY_1x1_100ms	b0745cfc-01b4-4603-a08c-2536c23c3f15	EPI_100X_YFP_1x1_200ms_25sola	EPI_100X_RFP_1x1_200ms_25sola
39	21	11.9387010687427	251	-22.1921821219267	782.525896414343	857.800796812749	5470097	21793.2151394422	151.044588261329	497.029328634897	1	79638	317.282868525896	285.481931692444	175.991583420308	0	NaN	NaN	NaN	NaN	NaN	228.095453274434	0.999890876069454	20.3204961626948	14.0492177315763	10.8586043220976	3.68489286351573	0.0079750217218769	0.00391361455996755	1	1.00042459026441	1881.79454579344	1	8849.68924302789	1	1	1	4	2019-03-29T15:29:54.775	NG_ecoli_LTEE_910_DM25	-500	-866	162.875	DIA_100X_EMPTY_1x1_100ms	010c4b5c-02af-4909-81c6-a56c4ae9a21b	EPI_100X_YFP_1x1_200ms_25sola	EPI_100X_RFP_1x1_200ms_25sola
40	22	13.0446106084493	288	-33.4155686839783	805.423611111111	934.458333333333	1604166	5570.02083333333	151.044588261329	497.029328634897	1	73299	254.510416666667	285.481931692444	175.991583420308	0	NaN	NaN	NaN	NaN	NaN	241.777048116542	0.999926270279019	21.3441195140921	14.0554307371307	10.9707250741917	3.67097685020609	0.00194711533706491	0.000931584572116063	1	1.00001187762555	2017.6172809409	0	8771.57986111111	1	1	1	4	2019-03-29T15:29:54.775	NG_ecoli_LTEE_910_DM25	-500	-866	162.875	DIA_100X_EMPTY_1x1_100ms	6996ba49-4efe-4c99-9dda-12b481943dcf	EPI_100X_YFP_1x1_200ms_25sola	EPI_100X_RFP_1x1_200ms_25sola
41	23	11.2911531622945	260	-13.1756665735185	807.226923076923	1047.21923076923	477163	1835.24230769231	151.044588261329	497.029328634897	0	67602	260.007692307692	285.481931692444	175.991583420308	0	NaN	NaN	NaN	NaN	NaN	227.143845300352	0.999838202248062	21.0643015615919	13.4561356301051	10.3563837877135	3.57946336301526	0.0109430749947233	0.00627681979960003	0	1.00117945435199	1774.40689885293	1	9084.68846153846	1	1	1	4	2019-03-29T15:29:54.775	NG_ecoli_LTEE_910_DM25	-500	-866	162.875	DIA_100X_EMPTY_1x1_100ms	683eccac-34d1-47a8-92b1-aadf345f3a68	EPI_100X_YFP_1x1_200ms_25sola	EPI_100X_RFP_1x1_200ms_25sola
42	24	11.3598145391454	274	21.0913553874453	815.284671532847	1068.72627737226	479278	1749.1897810219	151.044588261329	497.029328634897	0	71363	260.448905109489	285.481931692444	175.991583420308	0	NaN	NaN	NaN	NaN	NaN	243.525756338964	0.999835936091945	23.7066944320973	12.8197346934007	9.93907525301907	3.30387280873453	0.0080483791543431	0.00431903877412371	0	1.00071116495595	1839.30114391196	1	9142.61313868613	1	1	1	4	2019-03-29T15:29:54.775	NG_ecoli_LTEE_910_DM25	-500	-866	162.875	DIA_100X_EMPTY_1x1_100ms	1fbd7fbc-d22b-4757-8883-2eda47e23573	EPI_100X_YFP_1x1_200ms_25sola	EPI_100X_RFP_1x1_200ms_25sola
43	31	13.4707060141955	417	48.8164291574719	822.196642685851	1640.95683453237	9226300	22125.4196642686	151.044588261329	497.029328634897	2	128188	307.405275779376	285.481931692444	175.991583420308	0	NaN	NaN	NaN	NaN	NaN	340.502721805077	0.999627440005047	28.8074080044812	13.8538143789955	11.53953795517	3.30882345654288	0.0109899281424862	0.00484821802890122	1	1.00073569420284	3012.80417795369	0	8375.17505995204	1	1	1	4	2019-03-29T15:29:54.775	NG_ecoli_LTEE_910_DM25	-500	-866	162.875	DIA_100X_EMPTY_1x1_100ms	07d70472-acaf-4a37-a4e5-99d994efd3f7	EPI_100X_YFP_1x1_200ms_25sola	EPI_100X_RFP_1x1_200ms_25sola
44	21	10.7878501463006	228	-27.1488540104869	821.40350877193	844.828947368421	618387	2712.22368421053	151.044588261329	497.029328634897	1	61497	269.723684210526	285.481931692444	175.991583420308	0	NaN	NaN	NaN	NaN	NaN	209.393070770879	0.999700038421417	20.1105266884037	12.872245181567	9.99465398847396	3.43131811237631	0.00361656650093424	0.00186480965144349	1	1.00004269950216	1577.78874348772	1	9066.6798245614	1	1	1	4	2019-03-29T15:29:54.775	NG_ecoli_LTEE_910_DM25	-500	-866	162.875	DIA_100X_EMPTY_1x1_100ms	d7792533-8450-4c85-b74e-8425a8f16e9c	EPI_100X_YFP_1x1_200ms_25sola	EPI_100X_RFP_1x1_200ms_25sola
45	23	11.0343756428231	254	32.4297974046559	838.283464566929	831.736220472441	687838	2708.02362204724	151.044588261329	497.029328634897	1	69771	274.688976377953	285.481931692444	175.991583420308	0	NaN	NaN	NaN	NaN	NaN	231.768460155293	0.999587017895365	22.6952899797342	12.4254316520194	9.88108888587348	3.13568499045894	0.0128812290425937	0.00788026116599897	0	1.00206576496434	1740.34451793717	1	9081.73622047244	1	1	1	4	2019-03-29T15:29:54.775	NG_ecoli_LTEE_910_DM25	-500	-866	162.875	DIA_100X_EMPTY_1x1_100ms	1270f649-8179-4ae7-92ab-96970622060d	EPI_100X_YFP_1x1_200ms_25sola	EPI_100X_RFP_1x1_200ms_25sola
46	21	12.5870764712694	265	-24.2924525094213	838.37358490566	1257.79622641509	2372662	8953.44150943396	151.044588261329	497.029328634897	2	70532	266.158490566038	285.481931692444	175.991583420308	0	NaN	NaN	NaN	NaN	NaN	231.425184571626	0.99981212745889	19.890934968129	14.7456568972459	11.1147758314574	3.93178979854047	0.0150105273662521	0.00739523239948139	1	1.00158075671273	1929.95194310015	1	8890.59622641509	1	1	1	4	2019-03-29T15:29:54.775	NG_ecoli_LTEE_910_DM25	-500	-866	162.875	DIA_100X_EMPTY_1x1_100ms	084c907f-9c1a-4bc7-8360-8efde4e5ea63	EPI_100X_YFP_1x1_200ms_25sola	EPI_100X_RFP_1x1_200ms_25sola
47	30	12.726079344487	383	42.0772258494493	843.548302872063	1235.92689295039	1552260	4052.89817232376	151.044588261329	497.029328634897	2	110198	287.723237597911	285.481931692444	175.991583420308	0	NaN	NaN	NaN	NaN	NaN	334.498729259322	0.967608489037351	30.8541703942171	12.5995799029835	10.6134878339028	2.68754108674412	0.00711376486137544	0.00420177763455013	0	1.00099021167608	2729.73198054376	1	8745.34725848564	1	1	1	4	2019-03-29T15:29:54.775	NG_ecoli_LTEE_910_DM25	-500	-866	162.875	DIA_100X_EMPTY_1x1_100ms	85a21902-198b-434e-88c2-5118c8ecc8ba	EPI_100X_YFP_1x1_200ms_25sola	EPI_100X_RFP_1x1_200ms_25sola
48	42	12.2748530629087	516	46.81161845275	868.627906976744	693.321705426357	1481766	2871.63953488372	151.044588261329	497.029328634897	2	136620	264.767441860465	285.481931692444	175.991583420308	0	NaN	NaN	NaN	NaN	NaN	453.313348427608	0.884554868858008	41.8227451993703	13.3049795678061	10.569629071793	2.81287331483316	0.0220647151478026	0.0111777392705406	1	1.00437460944083	3669.62689809058	0	8928.28294573643	1	1	1	4	2019-03-29T15:29:54.775	NG_ecoli_LTEE_910_DM25	-500	-866	162.875	DIA_100X_EMPTY_1x1_100ms	f3d13203-b074-42a9-a731-d287eee1f34c	EPI_100X_YFP_1x1_200ms_25sola	EPI_100X_RFP_1x1_200ms_25sola
49	28	12.605973141891	353	37.8873418433061	863.688385269122	652.951841359773	8537873	24186.6090651558	151.044588261329	497.029328634897	1	100436	284.521246458923	285.481931692444	175.991583420308	0	NaN	NaN	NaN	NaN	NaN	303.481981483628	0.9848693897386	26.9283057828194	12.9561176629694	10.7923746091049	3.2590703780205	0.0375525323682138	0.0189602634253218	1	1.01794727238204	2463.38864194044	1	8576.71104815864	1	1	1	4	2019-03-29T15:29:54.775	NG_ecoli_LTEE_910_DM25	-500	-866	162.875	DIA_100X_EMPTY_1x1_100ms	0ebe4efe-b97d-417e-8891-d051338c8faa	EPI_100X_YFP_1x1_200ms_25sola	EPI_100X_RFP_1x1_200ms_25sola
50	17	10.8621789314609	190	-49.8888510978904	876.147368421053	662.463157894737	1293915	6810.07894736842	151.044588261329	497.029328634897	2	52262	275.063157894737	285.481931692444	175.991583420308	0	NaN	NaN	NaN	NaN	NaN	189.22099805997	0.999807256212652	16.8296272378809	14.560337093502	10.5399878647855	4.15800321113973	0.027696660039497	0.0145086136956672	0	1.00427223379458	1468.40075757997	1	9649.01578947368	1	1	1	4	2019-03-29T15:29:54.775	NG_ecoli_LTEE_910_DM25	-500	-866	162.875	DIA_100X_EMPTY_1x1_100ms	73461788-ef7e-4df2-9723-71ca9b23b348	EPI_100X_YFP_1x1_200ms_25sola	EPI_100X_RFP_1x1_200ms_25sola
51	27	12.1863236844869	329	47.3653768483947	878.996960486322	1087.6443768997	1475593	4485.08510638298	151.044588261329	497.029328634897	2	87207	265.066869300912	285.481931692444	175.991583420308	0	NaN	NaN	NaN	NaN	NaN	273.854528903735	0.998740172199955	25.1628757614912	12.8044956437753	10.3382401884589	3.50035255107661	0.00656545796024722	0.00293540133664339	1	1.00038747559924	2112.24062174727	0	8760.46504559271	1	1	1	4	2019-03-29T15:29:54.775	NG_ecoli_LTEE_910_DM25	-500	-866	162.875	DIA_100X_EMPTY_1x1_100ms	4efcb482-e413-4df0-9da8-e55f30b01966	EPI_100X_YFP_1x1_200ms_25sola	EPI_100X_RFP_1x1_200ms_25sola
52	23	11.8808859141787	274	15.2822824598741	886.70802919708	595.766423357664	652644	2381.91240875912	151.044588261329	497.029328634897	2	71037	259.259124087591	285.481931692444	175.991583420308	0	NaN	NaN	NaN	NaN	NaN	236.219352168266	0.999824493012278	22.1151652835361	13.0016320140555	10.2843542540375	3.38965170673929	0.026526774481907	0.00136512025304547	0	1.00001954463212	1837.10562403283	0	8920.67883211679	1	1	1	4	2019-03-29T15:29:54.775	NG_ecoli_LTEE_910_DM25	-500	-866	162.875	DIA_100X_EMPTY_1x1_100ms	657e8289-a261-483b-aaa5-68eb90409700	EPI_100X_YFP_1x1_200ms_25sola	EPI_100X_RFP_1x1_200ms_25sola
53	40	13.0844592293379	524	41.8879897703158	899.963740458015	180.19465648855	2257877	4308.92557251908	151.044588261329	497.029328634897	2	167905	320.429389312977	285.481931692444	175.991583420308	0	NaN	NaN	NaN	NaN	NaN	427.255226988148	0.869163085155067	39.4488252043896	13.0148242981109	10.4908261946162	2.78232639502566	0.0325208722588224	0.0180606989112559	2	1.03762444020874	3409.91332224383	0	8697.71755725191	1	1	1	4	2019-03-29T15:29:54.775	NG_ecoli_LTEE_910_DM25	-500	-866	162.875	DIA_100X_EMPTY_1x1_100ms	e2cff1a5-08db-45cf-83bd-1530615bdd16	EPI_100X_YFP_1x1_200ms_25sola	EPI_100X_RFP_1x1_200ms_25sola
54	40	12.3497294372497	494	42.2975342491643	933.807692307692	1580.34817813765	10123698	20493.3157894737	151.044588261329	497.029328634897	2	166098	336.230769230769	285.481931692444	175.991583420308	0	NaN	NaN	NaN	NaN	NaN	434.004356319533	0.882751871891769	39.4005078142124	13.6081172975614	10.7341923529289	2.91426724204955	0.0226345838718294	0.00931768322902475	1	1.00881332910038	3565.58215466707	1	9044.47368421053	1	1	1	4	2019-03-29T15:29:54.775	NG_ecoli_LTEE_910_DM25	-500	-866	162.875	DIA_100X_EMPTY_1x1_100ms	34f720af-526c-4e5e-96d2-cfd91d892c88	EPI_100X_YFP_1x1_200ms_25sola	EPI_100X_RFP_1x1_200ms_25sola
55	25	12.2511604752377	308	41.9434250006952	941.516233766234	1567.5	5229851	16980.0357142857	151.044588261329	497.029328634897	2	99732	323.805194805195	285.481931692444	175.991583420308	0	NaN	NaN	NaN	NaN	NaN	277.194148900993	0.999822418269483	24.2516778473726	13.7834341088556	11.1171584165428	3.46317975942788	0.0120922468463852	0.00530090410126046	1	1.00052055286406	2354.06939142102	1	8695.25	1	1	1	4	2019-03-29T15:29:54.775	NG_ecoli_LTEE_910_DM25	-500	-866	162.875	DIA_100X_EMPTY_1x1_100ms	19f3efd4-c42c-465c-a02d-3a48973409b7	EPI_100X_YFP_1x1_200ms_25sola	EPI_100X_RFP_1x1_200ms_25sola
56	28	11.5872815763333	325	40.2796310384736	942.96	632.529230769231	4525359	13924.1815384615	151.044588261329	497.029328634897	2	95332	293.329230769231	285.481931692444	175.991583420308	0	NaN	NaN	NaN	NaN	NaN	283.423560650848	0.985541285141555	27.6818035334516	11.7952915721754	9.96086088641817	2.76643625577569	0.0174280951794336	0.00935733777321936	0	1.00454354759307	2157.13841482498	0	9163.48	1	1	1	4	2019-03-29T15:29:54.775	NG_ecoli_LTEE_910_DM25	-500	-866	162.875	DIA_100X_EMPTY_1x1_100ms	6b1b1ba7-77ee-4d32-82f8-60dcb05b5e57	EPI_100X_YFP_1x1_200ms_25sola	EPI_100X_RFP_1x1_200ms_25sola
57	24	12.0342404031757	289	34.7771063456442	948.615916955017	724.629757785467	1688733	5843.36678200692	151.044588261329	497.029328634897	2	73051	252.771626297578	285.481931692444	175.991583420308	0	NaN	NaN	NaN	NaN	NaN	236.949956961664	0.999774425532771	22.2571978366037	12.9188315256292	10.3050546331751	3.33625302201728	0.00222320897553927	0.00130767673806392	1	1.00001389720515	1856.35471149839	0	8877.98615916955	1	1	1	4	2019-03-29T15:29:54.775	NG_ecoli_LTEE_910_DM25	-500	-866	162.875	DIA_100X_EMPTY_1x1_100ms	6a4db19c-83a2-4ce5-b714-20ce3daab9f0	EPI_100X_YFP_1x1_200ms_25sola	EPI_100X_RFP_1x1_200ms_25sola
58	31	13.4668200842112	418	45.1049835346268	964.131578947368	934.538277511962	9795307	23433.7488038278	151.044588261329	497.029328634897	1	135788	324.851674641148	285.481931692444	175.991583420308	0	NaN	NaN	NaN	NaN	NaN	341.104198532323	0.975513795898473	29.9713095790739	13.1907196840857	10.8461344383357	3.39884707434648	0.0244033224965154	0.00564396753555772	1	1.0006886801097	2769.14417270192	0	8552.07894736842	1	1	1	4	2019-03-29T15:29:54.775	NG_ecoli_LTEE_910_DM25	-500	-866	162.875	DIA_100X_EMPTY_1x1_100ms	aac3716c-c9e4-4c99-b573-abcce91131ef	EPI_100X_YFP_1x1_200ms_25sola	EPI_100X_RFP_1x1_200ms_25sola
59	30	11.760126495435	354	25.5434473748569	986.014124293785	625.466101694915	142680	403.050847457627	151.044588261329	497.029328634897	0	5450272	15396.2485875706	285.481931692444	175.991583420308	2	NaN	NaN	NaN	NaN	NaN	330.973378140998	0.905549637899571	30.8439474059418	13.3962538404172	10.50320367945	2.84455347795779	0.0117380878715392	0.00665470073628718	0	1.00282542347211	2672.41198144793	1	9428.47740112994	1	1	1	4	2019-03-29T15:29:54.775	NG_ecoli_LTEE_910_DM25	-500	-866	162.875	DIA_100X_EMPTY_1x1_100ms	5a9baf74-8389-4090-a2f9-afadd37d9960	EPI_100X_YFP_1x1_200ms_25sola	EPI_100X_RFP_1x1_200ms_25sola
60	27	12.9116867990066	349	39.4759374869977	998.553008595989	1040.97134670487	2343968	6716.24068767908	151.044588261329	497.029328634897	2	576468	1651.77077363897	285.481931692444	175.991583420308	3	NaN	NaN	NaN	NaN	NaN	290.783404952093	0.991776819340314	25.8097083721118	13.2224260859839	10.6828652424448	3.54344474672829	0.028489107392434	0.012909433350964	1	1.00805860103235	2313.38800242787	1	8713.34097421203	1	1	1	4	2019-03-29T15:29:54.775	NG_ecoli_LTEE_910_DM25	-500	-866	162.875	DIA_100X_EMPTY_1x1_100ms	2897b3a7-a91e-440e-8bbc-235aff564611	EPI_100X_YFP_1x1_200ms_25sola	EPI_100X_RFP_1x1_200ms_25sola
61	36	11.3990467577462	411	48.3929303532997	997.931873479319	637.486618004866	1305767	3177.04866180049	151.044588261329	497.029328634897	2	1266662	3081.90267639903	285.481931692444	175.991583420308	0	NaN	NaN	NaN	NaN	NaN	366.926123518317	0.920001046988593	34.6238201232391	13.2977262792229	10.2924942494451	2.71053811638262	0.0355804942210837	0.0157218288503509	0	1.01825259978728	2880.75371270274	1	9300.94647201946	1	1	1	4	2019-03-29T15:29:54.775	NG_ecoli_LTEE_910_DM25	-500	-866	162.875	DIA_100X_EMPTY_1x1_100ms	160eb053-78bc-43d4-a60d-9ba0f5721250	EPI_100X_YFP_1x1_200ms_25sola	EPI_100X_RFP_1x1_200ms_25sola
62	22	10.6966503172521	237	-11.9916179862834	1009.18565400844	1057.91983122363	140373	592.291139240506	151.044588261329	497.029328634897	0	7184129	30312.7805907173	285.481931692444	175.991583420308	2	NaN	NaN	NaN	NaN	NaN	231.351356769069	0.993159674013039	21.8868680782988	13.0555576847501	10.0542423379146	3.4437337050466	0.0343049064583617	0.0170831510829316	0	1.01024781150394	1737.68958958986	2	9875.25316455696	1	1	1	4	2019-03-29T15:29:54.775	NG_ecoli_LTEE_910_DM25	-500	-866	162.875	DIA_100X_EMPTY_1x1_100ms	15a99731-55fa-46ee-9275-375f53a49d30	EPI_100X_YFP_1x1_200ms_25sola	EPI_100X_RFP_1x1_200ms_25sola
63	30	10.7599360724278	323	46.2581945018341	1010.34674922601	1087.13312693498	79701	246.752321981424	151.044588261329	497.029328634897	0	7845274	24288.773993808	285.481931692444	175.991583420308	3	NaN	NaN	NaN	NaN	NaN	294.643107777694	0.930123703197589	28.9328174384877	12.4809607426289	9.85271626153811	2.76874033751379	0.0117662839729962	0.00628881080820224	1	1.00054672366274	2205.93423308465	1	9714.37770897833	1	1	1	4	2019-03-29T15:29:54.775	NG_ecoli_LTEE_910_DM25	-500	-866	162.875	DIA_100X_EMPTY_1x1_100ms	48e5490d-00ab-4958-b767-893fd05ce2ab	EPI_100X_YFP_1x1_200ms_25sola	EPI_100X_RFP_1x1_200ms_25sola
64	36	11.7336066123515	423	46.9527857131048	1025.01182033097	1805.89598108747	3193757	7550.25295508274	151.044588261329	497.029328634897	2	138233	326.791962174941	285.481931692444	175.991583420308	0	NaN	NaN	NaN	NaN	NaN	365.203037656715	0.898904504014198	35.3760702366722	12.5231378781833	10.0333686957636	2.69324806310464	0.0187353925886129	0.0112938864744385	0	1.01024999496776	2797.0035136606	0	9126.87943262411	1	1	1	4	2019-03-29T15:29:54.775	NG_ecoli_LTEE_910_DM25	-500	-866	162.875	DIA_100X_EMPTY_1x1_100ms	4c68b4b6-23ab-4c1f-af6a-7d20ef542f91	EPI_100X_YFP_1x1_200ms_25sola	EPI_100X_RFP_1x1_200ms_25sola
65	26	12.9610485332099	337	36.825528084929	1026.44213649852	1608.82789317507	3201977	9501.41543026706	151.044588261329	497.029328634897	1	94601	280.715133531157	285.481931692444	175.991583420308	0	NaN	NaN	NaN	NaN	NaN	275.547645170002	0.9999009543194	24.1681967239152	13.7670868773564	11.0355063229764	3.51285387170979	0.00737451899213962	0.00382513548845067	0	1.0005864841544	2311.63178064557	0	8615.02077151335	1	1	1	4	2019-03-29T15:29:54.775	NG_ecoli_LTEE_910_DM25	-500	-866	162.875	DIA_100X_EMPTY_1x1_100ms	8e076a95-682f-441e-9f59-a881bbd25e7b	EPI_100X_YFP_1x1_200ms_25sola	EPI_100X_RFP_1x1_200ms_25sola
66	23	12.9614582208414	299	15.383195498897	1044.64882943144	399.963210702341	6743594	22553.8260869565	151.044588261329	497.029328634897	1	82051	274.418060200669	285.481931692444	175.991583420308	0	NaN	NaN	NaN	NaN	NaN	242.452187293303	0.999872738601399	20.9855062190148	14.3030470826537	11.036117394593	3.88920108404719	0.00691797612174146	0.00315328051343275	1	1.00030039086384	2007.43713761295	0	8544.59197324415	1	1	1	4	2019-03-29T15:29:54.775	NG_ecoli_LTEE_910_DM25	-500	-866	162.875	DIA_100X_EMPTY_1x1_100ms	c51b24be-c5cf-478a-abd5-6ca2fa4e6e66	EPI_100X_YFP_1x1_200ms_25sola	EPI_100X_RFP_1x1_200ms_25sola
67	32	13.7767459500239	442	46.2392632859634	1050.50678733032	822.502262443439	9274841	20983.8031674208	151.044588261329	497.029328634897	1	119177	269.631221719457	285.481931692444	175.991583420308	0	NaN	NaN	NaN	NaN	NaN	353.107365277524	0.966948892035438	30.9989884254099	13.404662396606	11.050732351976	3.02508962105527	0.0104151761639125	0.0061113235086405	1	1.00058459429873	2973.16850898896	0	8389.91176470588	1	1	1	4	2019-03-29T15:29:54.775	NG_ecoli_LTEE_910_DM25	-500	-866	162.875	DIA_100X_EMPTY_1x1_100ms	8912e89f-5e42-46a2-b13b-baae98f3b425	EPI_100X_YFP_1x1_200ms_25sola	EPI_100X_RFP_1x1_200ms_25sola
68	26	10.9632495804285	286	38.9508393070287	1096.27622377622	814.27972027972	649399	2270.62587412587	151.044588261329	497.029328634897	1	70487	246.458041958042	285.481931692444	175.991583420308	0	NaN	NaN	NaN	NaN	NaN	258.457131441116	0.999650894053029	25.1634170807896	12.5401067089293	9.94425478636437	3.16590643842359	0.00701202297668419	0.00359087592078871	0	1.00056142370272	1954.35738168303	1	9053.68181818182	1	1	1	4	2019-03-29T15:29:54.775	NG_ecoli_LTEE_910_DM25	-500	-866	162.875	DIA_100X_EMPTY_1x1_100ms	c0100fc1-8374-4b2e-b105-1a7859553856	EPI_100X_YFP_1x1_200ms_25sola	EPI_100X_RFP_1x1_200ms_25sola
69	24	13.1897955678213	317	24.0654753858059	1101.74447949527	1232.96845425868	2187090	6899.33753943218	151.044588261329	497.029328634897	2	84963	268.022082018927	285.481931692444	175.991583420308	0	NaN	NaN	NaN	NaN	NaN	252.676795736376	0.999854145516744	22.2518237627272	13.9734358554404	10.7977579182675	3.84137466425226	0.0074577414885358	0.00354278038344124	1	1.00017245217563	2037.6175193953	0	8665.90851735016	1	1	1	4	2019-03-29T15:29:54.775	NG_ecoli_LTEE_910_DM25	-500	-866	162.875	DIA_100X_EMPTY_1x1_100ms	eab2ee6d-c7f8-4aee-bdcd-41c911292257	EPI_100X_YFP_1x1_200ms_25sola	EPI_100X_RFP_1x1_200ms_25sola
70	38	12.259202929104	466	46.9391324842208	1115.44635193133	1512.11373390558	2504196	5373.81115879828	151.044588261329	497.029328634897	2	125936	270.248927038627	285.481931692444	175.991583420308	0	NaN	NaN	NaN	NaN	NaN	392.146524785591	0.905317592231048	37.3750617398705	12.3935883280929	10.2223745671797	2.53191793691635	0.0297872081956168	0.0152311585673591	0	1.02311845361538	3067.43508497112	0	9056.3347639485	1	1	1	4	2019-03-29T15:29:54.775	NG_ecoli_LTEE_910_DM25	-500	-866	162.875	DIA_100X_EMPTY_1x1_100ms	2c09f285-aa3e-4429-80ec-e21bc34532d9	EPI_100X_YFP_1x1_200ms_25sola	EPI_100X_RFP_1x1_200ms_25sola
71	22	12.6002021777539	278	-25.9486048991156	1115.01798561151	799.676258992806	7339106	26399.6618705036	151.044588261329	497.029328634897	2	75140	270.287769784173	285.481931692444	175.991583420308	0	NaN	NaN	NaN	NaN	NaN	247.493086535214	0.996652262779571	21.557240458283	13.5313047020945	10.7278612040536	3.67353325484163	0.0545034253996462	0.0296259870804382	0	1.02898899979591	1948.54006264122	2	9164.53956834532	1	1	1	4	2019-03-29T15:29:54.775	NG_ecoli_LTEE_910_DM25	-500	-866	162.875	DIA_100X_EMPTY_1x1_100ms	534ac2e5-066d-4347-afdc-45ebaea46ea2	EPI_100X_YFP_1x1_200ms_25sola	EPI_100X_RFP_1x1_200ms_25sola
72	24	12.1876635602723	293	34.8005038607672	1125.99317406143	1367.77815699659	1094080	3734.0614334471	151.044588261329	497.029328634897	2	79261	270.515358361775	285.481931692444	175.991583420308	0	NaN	NaN	NaN	NaN	NaN	244.982339864792	0.999629137142207	22.3268661870335	13.038307548151	10.4484431964955	3.54332575131182	0.013145266869157	0.00653989483130589	1	1.00148868789728	1914.34770889801	0	8910.14675767918	1	1	1	4	2019-03-29T15:29:54.775	NG_ecoli_LTEE_910_DM25	-500	-866	162.875	DIA_100X_EMPTY_1x1_100ms	a4f2fa1b-edea-4146-9b6c-673aed23bbcb	EPI_100X_YFP_1x1_200ms_25sola	EPI_100X_RFP_1x1_200ms_25sola
73	31	12.2495652078064	380	46.4021541830961	1130.34736842105	792.307894736842	7357241	19361.1605263158	151.044588261329	497.029328634897	3	124619	327.944736842105	285.481931692444	175.991583420308	0	NaN	NaN	NaN	NaN	NaN	335.532173838382	0.975831188725081	29.8830413512787	13.7462757456263	10.8681749345675	3.08572210683431	0.0156135952702109	0.00827354407236462	1	1.00437989513999	2772.22143755644	1	9067.07631578947	1	1	1	4	2019-03-29T15:29:54.775	NG_ecoli_LTEE_910_DM25	-500	-866	162.875	DIA_100X_EMPTY_1x1_100ms	b56b679b-73cb-4f55-9a5f-d1c5a9a66d94	EPI_100X_YFP_1x1_200ms_25sola	EPI_100X_RFP_1x1_200ms_25sola
74	23	11.5604052310468	266	37.2018634970778	1134.66541353383	17.1804511278195	3154260	11858.1203007519	151.044588261329	497.029328634897	1	88452	332.526315789474	285.481931692444	175.991583420308	0	NaN	NaN	NaN	NaN	NaN	223.041704436799	0.999697694236416	20.5257020330631	13.1871234063072	10.138590867254	3.84348412188421	0.0637816282585629	0.00362824433316345	1	1.00014198612443	1657.07855595569	0	8822.26691729323	1	1	1	4	2019-03-29T15:29:54.775	NG_ecoli_LTEE_910_DM25	-500	-866	162.875	DIA_100X_EMPTY_1x1_100ms	c0e198ca-053f-41ad-8f4a-04ae05388811	EPI_100X_YFP_1x1_200ms_25sola	EPI_100X_RFP_1x1_200ms_25sola
75	23	14.3854344070614	332	-34.5411840448729	1165.3343373494	773.867469879518	100952	304.072289156626	151.044588261329	497.029328634897	0	6406687	19297.25	285.481931692444	175.991583420308	1	NaN	NaN	NaN	NaN	NaN	275.868790228943	0.999894972357939	21.6529262611973	15.849129841378	12.0025580031455	4.50722111148021	0.00762944667633151	0.00259177863398661	1	1.00019850756677	2449.93242181167	0	9115.34939759036	1	1	1	4	2019-03-29T15:29:54.775	NG_ecoli_LTEE_910_DM25	-500	-866	162.875	DIA_100X_EMPTY_1x1_100ms	2a38ff5b-be96-45f7-b665-000661d7151e	EPI_100X_YFP_1x1_200ms_25sola	EPI_100X_RFP_1x1_200ms_25sola
76	39	14.2475069915378	556	40.8950808934699	1170.49100719424	222.410071942446	4462185	8025.51258992806	151.044588261329	497.029328634897	2	167033	300.419064748201	285.481931692444	175.991583420308	0	NaN	NaN	NaN	NaN	NaN	438.114710971846	0.889190029457127	39.0186344990089	13.3575169515024	10.9863689385082	2.67171680928988	0.0359956003833001	0.0193136846878843	2	1.04136305027637	3698.88054828971	0	8558.40467625899	1	1	1	4	2019-03-29T15:29:54.775	NG_ecoli_LTEE_910_DM25	-500	-866	162.875	DIA_100X_EMPTY_1x1_100ms	00c62128-cec5-4489-8d33-bf820885394c	EPI_100X_YFP_1x1_200ms_25sola	EPI_100X_RFP_1x1_200ms_25sola
77	29	13.0626448773444	379	46.3344040692759	1207.91292875989	103.282321899736	6825092	18008.1583113456	151.044588261329	497.029328634897	2	120786	318.696569920844	285.481931692444	175.991583420308	0	NaN	NaN	NaN	NaN	NaN	308.610448645936	0.996959495448119	27.5146618268404	12.8297041063908	10.8215760498785	3.21226422804178	0.00423474581237898	0.00169289467515436	2	1.00010352413696	2530.66752777165	0	8631.15039577836	1	1	1	4	2019-03-29T15:29:54.775	NG_ecoli_LTEE_910_DM25	-500	-866	162.875	DIA_100X_EMPTY_1x1_100ms	8bfab571-8c38-48f1-bc34-0cb15d20ba13	EPI_100X_YFP_1x1_200ms_25sola	EPI_100X_RFP_1x1_200ms_25sola
78	23	12.072789363983	278	-9.83659197603289	1219.37410071942	536.363309352518	1458438	5246.17985611511	151.044588261329	497.029328634897	1	71945	258.794964028777	285.481931692444	175.991583420308	0	NaN	NaN	NaN	NaN	NaN	247.33269427888	0.99990362680012	22.1450798337176	13.9186557688546	10.646770224643	3.72805196298003	0.0214708696719991	0.0104794611014618	1	1.00376390856555	1971.52775017026	1	8750.11151079137	1	1	1	4	2019-03-29T15:29:54.775	NG_ecoli_LTEE_910_DM25	-500	-866	162.875	DIA_100X_EMPTY_1x1_100ms	fd34908c-a730-4293-bd8a-2f9a70d49233	EPI_100X_YFP_1x1_200ms_25sola	EPI_100X_RFP_1x1_200ms_25sola
79	25	11.1294360339905	278	-18.7720898987696	1226.80575539568	516.043165467626	1619329	5824.92446043165	151.044588261329	497.029328634897	1	74012	266.230215827338	285.481931692444	175.991583420308	0	NaN	NaN	NaN	NaN	NaN	244.712695085903	0.999826958187232	21.9447845471407	14.01479367041	10.6692651855894	3.80380709335618	0.0123958922463283	0.00705493787634959	0	1.00159651522033	1961.96033084914	1	8579.55755395683	1	1	1	4	2019-03-29T15:29:54.775	NG_ecoli_LTEE_910_DM25	-500	-866	162.875	DIA_100X_EMPTY_1x1_100ms	18094d4e-1082-4bd1-8853-61e959a75bb5	EPI_100X_YFP_1x1_200ms_25sola	EPI_100X_RFP_1x1_200ms_25sola
80	30	12.2727898978652	377	44.809371278956	1237.79310344828	1238.19098143236	9143870	24254.2970822281	151.044588261329	497.029328634897	1	112365	298.050397877984	285.481931692444	175.991583420308	0	NaN	NaN	NaN	NaN	NaN	333.771469180421	0.994659144954019	29.4271186107295	13.3144855253491	10.9845202147514	3.34076728240855	0.0137799297785474	0.00588507427898316	1	1.00120460026268	2788.68721721065	1	8777.99469496021	1	1	1	4	2019-03-29T15:29:54.775	NG_ecoli_LTEE_910_DM25	-500	-866	162.875	DIA_100X_EMPTY_1x1_100ms	8ae7cd15-1214-4b0c-b1f7-4e523f4be7ef	EPI_100X_YFP_1x1_200ms_25sola	EPI_100X_RFP_1x1_200ms_25sola
81	25	11.0438129721944	277	38.4435417967888	1235.01444043321	1253.64620938628	3864584	13951.5667870036	151.044588261329	497.029328634897	2	73471	265.238267148014	285.481931692444	175.991583420308	0	NaN	NaN	NaN	NaN	NaN	252.644145061461	0.999853212752689	23.713033436	13.1567684572909	10.1217851389337	3.58523222058725	0.0100489563130069	0.00479086740117544	0	1.00084967283092	1908.05646728377	1	9244.16967509025	1	1	1	4	2019-03-29T15:29:54.775	NG_ecoli_LTEE_910_DM25	-500	-866	162.875	DIA_100X_EMPTY_1x1_100ms	994c7894-c860-4c74-adb0-257f69839385	EPI_100X_YFP_1x1_200ms_25sola	EPI_100X_RFP_1x1_200ms_25sola
82	27	11.4361733129063	311	45.671139914526	1262.71061093248	499.189710610932	1919604	6172.36012861736	151.044588261329	497.029328634897	2	77876	250.405144694534	285.481931692444	175.991583420308	0	NaN	NaN	NaN	NaN	NaN	270.571517137618	0.997276417739112	26.4478793654258	11.8059178377311	9.99658260015658	2.7628907573164	0.00411868280381886	0.00226840811285327	1	1.00023626693149	2075.79209801488	0	9047.05144694534	1	1	1	4	2019-03-29T15:29:54.775	NG_ecoli_LTEE_910_DM25	-500	-866	162.875	DIA_100X_EMPTY_1x1_100ms	1a3de736-44b8-4fc7-acab-ce9660c6bdd3	EPI_100X_YFP_1x1_200ms_25sola	EPI_100X_RFP_1x1_200ms_25sola
83	29	11.0419682528969	321	47.4520124468642	1266.6292834891	1207.20872274143	1157768	3606.753894081	151.044588261329	497.029328634897	2	83473	260.040498442368	285.481931692444	175.991583420308	0	NaN	NaN	NaN	NaN	NaN	286.836760774948	0.985985882728783	28.6304533612041	11.5700583532412	9.73301874784067	2.71624321022724	0.0103915804000148	0.00443639741293318	1	1.00066021752771	2130.16490992637	0	9222.56697819315	1	1	1	4	2019-03-29T15:29:54.775	NG_ecoli_LTEE_910_DM25	-500	-866	162.875	DIA_100X_EMPTY_1x1_100ms	040a583e-3f18-40bc-b333-d4e0a506223a	EPI_100X_YFP_1x1_200ms_25sola	EPI_100X_RFP_1x1_200ms_25sola
84	26	12.0604115045581	314	36.2085090850337	1278.1050955414	1176.41719745223	1472762	4690.32484076433	151.044588261329	497.029328634897	2	85902	273.573248407643	285.481931692444	175.991583420308	0	NaN	NaN	NaN	NaN	NaN	273.981488196806	0.995229519325427	24.4702127780016	12.8067574341162	10.8166731708308	3.1580596456278	0.0124062493965292	0.00498554739245946	1	1.00062114180424	2248.61468312956	1	8971.78662420382	1	1	1	4	2019-03-29T15:29:54.775	NG_ecoli_LTEE_910_DM25	-500	-866	162.875	DIA_100X_EMPTY_1x1_100ms	229302ac-e4ff-4c80-b78e-b27e61a4196f	EPI_100X_YFP_1x1_200ms_25sola	EPI_100X_RFP_1x1_200ms_25sola
85	27	11.8114886106102	319	47.6119513268961	1277.73981191223	451.247648902821	1073676	3365.75548589342	151.044588261329	497.029328634897	2	83375	261.363636363636	285.481931692444	175.991583420308	0	NaN	NaN	NaN	NaN	NaN	265.746830594831	0.999879445312794	24.0692834869602	13.3649146915351	10.6379102736493	3.48628794608351	0.00222644892588057	0.0010398895534425	1	1.00004035323564	2139.27043515297	0	8806.53918495298	1	1	1	4	2019-03-29T15:29:54.775	NG_ecoli_LTEE_910_DM25	-500	-866	162.875	DIA_100X_EMPTY_1x1_100ms	83bf2a69-e15b-4de5-9096-68e1de75c206	EPI_100X_YFP_1x1_200ms_25sola	EPI_100X_RFP_1x1_200ms_25sola
86	24	12.0070170614211	289	34.548343207088	1286.37370242215	1162.17301038062	1685378	5831.75778546713	151.044588261329	497.029328634897	2	78298	270.927335640138	285.481931692444	175.991583420308	0	NaN	NaN	NaN	NaN	NaN	257.758474914191	0.999149466043899	23.0465162349265	13.7082085269594	10.7478096379032	3.50825669441653	0.00684130206022801	0.00315109017157796	1	1.00038366324581	2090.90883906411	1	8857.58131487889	1	1	1	4	2019-03-29T15:29:54.775	NG_ecoli_LTEE_910_DM25	-500	-866	162.875	DIA_100X_EMPTY_1x1_100ms	a12c79a2-f82e-4874-8827-0c87c9657768	EPI_100X_YFP_1x1_200ms_25sola	EPI_100X_RFP_1x1_200ms_25sola
87	43	14.1755855646159	610	47.7629328788215	1303.90983606557	1102.37704918033	12068191	19783.9196721311	151.044588261329	497.029328634897	2	166406	272.796721311475	285.481931692444	175.991583420308	0	NaN	NaN	NaN	NaN	NaN	496.847464224872	0.88079447059099	42.6208890914217	13.7893129363952	11.3284754712304	2.84607763676189	0.038387507804518	0.0178311332254042	2	1.04288887079258	4295.91147849548	0	8733.15245901639	1	1	1	4	2019-03-29T15:29:54.775	NG_ecoli_LTEE_910_DM25	-500	-866	162.875	DIA_100X_EMPTY_1x1_100ms	394f2232-e1c7-4d81-996a-abefb2557654	EPI_100X_YFP_1x1_200ms_25sola	EPI_100X_RFP_1x1_200ms_25sola
88	36	12.9194092394813	466	43.4804723578178	1325.54291845494	868.62017167382	6154335	13206.7274678112	151.044588261329	497.029328634897	2	114680	246.094420600858	285.481931692444	175.991583420308	0	NaN	NaN	NaN	NaN	NaN	381.762776839657	0.900345314270346	35.2666774146394	13.2163753930406	10.510766857107	2.90216971239151	0.0207243056879973	0.00883988319987469	1	1.00659301641623	3060.01272594391	0	8974.49356223176	1	1	1	4	2019-03-29T15:29:54.775	NG_ecoli_LTEE_910_DM25	-500	-866	162.875	DIA_100X_EMPTY_1x1_100ms	60473480-0abc-42c0-84c5-fb32ea38624e	EPI_100X_YFP_1x1_200ms_25sola	EPI_100X_RFP_1x1_200ms_25sola
89	19	10.1241728985096	193	-49.9183873872876	1335.05699481865	7.38341968911917	651729	3376.83419689119	151.044588261329	497.029328634897	1	69274	358.932642487047	285.481931692444	175.991583420308	0	NaN	NaN	NaN	NaN	NaN	NaN	NaN	NaN	NaN	NaN	NaN	NaN	NaN	NaN	NaN	NaN	0	8455.0829015544	1	1	1	4	2019-03-29T15:29:54.775	NG_ecoli_LTEE_910_DM25	-500	-866	162.875	DIA_100X_EMPTY_1x1_100ms	325a9ec9-2ebd-426e-9008-652e00eab0c4	EPI_100X_YFP_1x1_200ms_25sola	EPI_100X_RFP_1x1_200ms_25sola
90	22	12.3751042793	273	12.2426802538563	1337.11721611722	1052.3663003663	936642	3430.92307692308	151.044588261329	497.029328634897	2	68149	249.630036630037	285.481931692444	175.991583420308	0	NaN	NaN	NaN	NaN	NaN	230.722431136566	0.999909584162594	21.153660094383	13.4164184721232	10.4869386031409	3.56649266539484	0.00614827537780136	0.00318928618449331	0	1.00032163608824	1827.14432684863	0	9039.37362637363	1	1	1	4	2019-03-29T15:29:54.775	NG_ecoli_LTEE_910_DM25	-500	-866	162.875	DIA_100X_EMPTY_1x1_100ms	61eed075-1c05-4ba6-b265-a2a12fcb4716	EPI_100X_YFP_1x1_200ms_25sola	EPI_100X_RFP_1x1_200ms_25sola
91	27	12.7851500367819	346	45.0963603533793	1349.17919075145	627.42774566474	8775519	25362.7716763006	151.044588261329	497.029328634897	1	121360	350.751445086705	285.481931692444	175.991583420308	0	NaN	NaN	NaN	NaN	NaN	294.031650909564	0.99968394217025	26.1092388607605	13.2896273727071	10.9097046602225	3.29203589809043	0.00730920092378742	0.0044005835918043	1	1.00021034765523	2440.67571812198	0	8685.90751445087	1	1	1	4	2019-03-29T15:29:54.775	NG_ecoli_LTEE_910_DM25	-500	-866	162.875	DIA_100X_EMPTY_1x1_100ms	7da41440-9287-4353-bf51-ba3842ca223d	EPI_100X_YFP_1x1_200ms_25sola	EPI_100X_RFP_1x1_200ms_25sola
92	24	11.9974475196091	288	30.7199271561975	1349.76388888889	987.3125	475674	1651.64583333333	151.044588261329	497.029328634897	0	74618	259.090277777778	285.481931692444	175.991583420308	0	NaN	NaN	NaN	NaN	NaN	240.437682451592	0.999699359182588	21.8986747624094	13.2222947552625	10.4865310107583	3.56506650729282	0.00638646195857798	0.00307901043327327	1	1.00011322828919	1891.3478315387	0	8885.05902777778	1	1	1	4	2019-03-29T15:29:54.775	NG_ecoli_LTEE_910_DM25	-500	-866	162.875	DIA_100X_EMPTY_1x1_100ms	6329907c-cad9-496e-bc08-3cdb2f3614c3	EPI_100X_YFP_1x1_200ms_25sola	EPI_100X_RFP_1x1_200ms_25sola
93	32	14.2914796647204	458	41.2784644007811	1355.77074235808	524.615720524017	8699972	18995.5720524017	151.044588261329	497.029328634897	2	135920	296.768558951965	285.481931692444	175.991583420308	0	NaN	NaN	NaN	NaN	NaN	365.729950105281	0.96409393415251	31.807065725439	13.3780761797349	11.0980565028716	3.14668513539787	0.0162494375506854	0.00704999602458097	2	1.00384896126204	3076.85727189636	0	8639.30786026201	1	1	1	4	2019-03-29T15:29:54.775	NG_ecoli_LTEE_910_DM25	-500	-866	162.875	DIA_100X_EMPTY_1x1_100ms	f528e9cd-3c9b-4f09-aca3-dbc10ba6168d	EPI_100X_YFP_1x1_200ms_25sola	EPI_100X_RFP_1x1_200ms_25sola
94	22	12.2580457462851	270	-1.87924244138375	1374.84814814815	961.118518518518	1469701	5443.33703703704	151.044588261329	497.029328634897	2	66971	248.040740740741	285.481931692444	175.991583420308	0	NaN	NaN	NaN	NaN	NaN	229.02713704216	0.999907793970865	21.0927181189124	13.4755457196554	10.4138938060709	3.62202140092741	0.00221437017003312	0.00133909966637621	1	1.00001274473959	1796.58893104781	0	9011.8037037037	1	1	1	4	2019-03-29T15:29:54.775	NG_ecoli_LTEE_910_DM25	-500	-866	162.875	DIA_100X_EMPTY_1x1_100ms	609d4e60-803b-44bb-ac7b-4eded2f5f638	EPI_100X_YFP_1x1_200ms_25sola	EPI_100X_RFP_1x1_200ms_25sola
95	23	11.7812352703848	273	-8.98411444012696	1383.94139194139	723.611721611722	3387485	12408.36996337	151.044588261329	497.029328634897	2	67847	248.52380952381	285.481931692444	175.991583420308	0	NaN	NaN	NaN	NaN	NaN	239.856309777632	0.99988841229707	22.1323897976594	13.3130640458347	10.4368307450989	3.50028627875299	0.00729014985577745	0.00354562920905894	1	1.00043716184538	1893.45711356603	0	9028.13553113553	1	1	1	4	2019-03-29T15:29:54.775	NG_ecoli_LTEE_910_DM25	-500	-866	162.875	DIA_100X_EMPTY_1x1_100ms	7171443c-6603-4618-9e01-1f3aa60f3d06	EPI_100X_YFP_1x1_200ms_25sola	EPI_100X_RFP_1x1_200ms_25sola
96	32	12.5874568051022	404	45.3055308569819	1393.59653465347	1921.42574257426	2046939	5066.68069306931	151.044588261329	497.029328634897	2	513965	1272.19059405941	285.481931692444	175.991583420308	2	NaN	NaN	NaN	NaN	NaN	348.096443740631	0.944345138288538	32.0190774616729	13.2793462627313	10.4558669220634	2.99203793013808	0.0480365765632192	0.0116827506114891	1	1.00204722062028	2749.27884531493	1	8917.42326732673	1	1	1	4	2019-03-29T15:29:54.775	NG_ecoli_LTEE_910_DM25	-500	-866	162.875	DIA_100X_EMPTY_1x1_100ms	110c529a-6742-47ae-9732-e7c3eefe2746	EPI_100X_YFP_1x1_200ms_25sola	EPI_100X_RFP_1x1_200ms_25sola
97	27	11.5324557929424	312	44.2663480940608	1398.1858974359	1969.91346153846	10834435	34725.7532051282	151.044588261329	497.029328634897	0	133087	426.560897435897	285.481931692444	175.991583420308	0	NaN	NaN	NaN	NaN	NaN	274.406892810371	0.99898952799273	25.4848006092625	13.2925139365723	10.1923660144919	3.59683733513113	0.740055277530795	0.0202317853579095	1	1.00176421396685	2079.31910324449	1	8963.5	1	1	1	4	2019-03-29T15:29:54.775	NG_ecoli_LTEE_910_DM25	-500	-866	162.875	DIA_100X_EMPTY_1x1_100ms	935e08b2-e4a4-4f8d-b792-e16bccdc6597	EPI_100X_YFP_1x1_200ms_25sola	EPI_100X_RFP_1x1_200ms_25sola
98	21	8.79803264204957	185	-35.4305201124096	1396.48648648649	1937	1242134	6714.23783783784	151.044588261329	497.029328634897	1	76268	412.259459459459	285.481931692444	175.991583420308	0	NaN	NaN	NaN	NaN	NaN	203.832337405305	0.999719074025954	20.2326203240299	13.0069839552253	9.72354409262337	3.37799673607887	0.0101814471109105	0.00490174422067216	1	1.00070057756008	1502.41942151209	2	9856.23783783784	1	1	1	4	2019-03-29T15:29:54.775	NG_ecoli_LTEE_910_DM25	-500	-866	162.875	DIA_100X_EMPTY_1x1_100ms	d94a05d2-96da-44d7-afa7-f9259156a65a	EPI_100X_YFP_1x1_200ms_25sola	EPI_100X_RFP_1x1_200ms_25sola
99	26	13.1661729943358	343	42.3491506620515	1403.01457725948	388.416909620991	5137055	14976.8367346939	151.044588261329	497.029328634897	2	100454	292.868804664723	285.481931692444	175.991583420308	0	NaN	NaN	NaN	NaN	NaN	273.397284656889	0.999870921910745	23.884782919026	13.7215781190073	11.1409005743373	3.42192224178769	0.0053849598447336	0.00305312963621854	1	1.00035321518227	2328.36882994265	0	8532.84256559767	1	1	1	4	2019-03-29T15:29:54.775	NG_ecoli_LTEE_910_DM25	-500	-866	162.875	DIA_100X_EMPTY_1x1_100ms	27ecf15c-9eb7-4892-8f89-0826c68cb8e5	EPI_100X_YFP_1x1_200ms_25sola	EPI_100X_RFP_1x1_200ms_25sola
100	29	10.8587465146114	315	45.6057206714251	1405.38412698413	1953.15238095238	6470084	20539.9492063492	151.044588261329	497.029328634897	2	124530	395.333333333333	285.481931692444	175.991583420308	0	NaN	NaN	NaN	NaN	NaN	301.594769197129	0.972825844566286	28.9822386676402	12.5840038209698	10.1261971570437	2.88058639850162	0.0361597565671376	0.0164064284384386	2	1.01703571866918	2334.07371349233	2	9600.63492063492	1	1	1	4	2019-03-29T15:29:54.775	NG_ecoli_LTEE_910_DM25	-500	-866	162.875	DIA_100X_EMPTY_1x1_100ms	70e2eab4-dd0c-4200-98bc-e87807876882	EPI_100X_YFP_1x1_200ms_25sola	EPI_100X_RFP_1x1_200ms_25sola
101	29	12.5847454870998	365	47.7005189664498	1419.3095890411	1757.23287671233	2439614	6683.87397260274	151.044588261329	497.029328634897	2	114823	314.583561643836	285.481931692444	175.991583420308	0	NaN	NaN	NaN	NaN	NaN	294.76554759738	0.99826728245615	26.8321601630588	12.9370536917977	10.7167180987055	3.10031094865344	0.00909562017991807	0.00443921099340002	1	1.00032173422351	2420.29962004058	0	8811.68219178082	1	1	1	4	2019-03-29T15:29:54.775	NG_ecoli_LTEE_910_DM25	-500	-866	162.875	DIA_100X_EMPTY_1x1_100ms	e1c5f7b5-f3b2-4cce-a22e-311acba12c41	EPI_100X_YFP_1x1_200ms_25sola	EPI_100X_RFP_1x1_200ms_25sola
102	29	12.4032111623998	361	47.6175139837654	1430.26869806094	617.828254847645	2350491	6511.05540166205	151.044588261329	497.029328634897	2	98146	271.872576177285	285.481931692444	175.991583420308	0	NaN	NaN	NaN	NaN	NaN	298.279172947668	0.996088963325996	27.3875587767327	12.8510155221517	10.4735496026726	3.20476264953226	0.00663251808403297	0.00313799713888776	2	1.0005596164613	2359.55981770813	0	8577.40997229917	1	1	1	4	2019-03-29T15:29:54.775	NG_ecoli_LTEE_910_DM25	-500	-866	162.875	DIA_100X_EMPTY_1x1_100ms	11ed75f3-7350-4a38-9faa-4bc082525166	EPI_100X_YFP_1x1_200ms_25sola	EPI_100X_RFP_1x1_200ms_25sola
103	20	10.732983501101	215	-8.3178279875078	1425.57209302326	1797.30697674419	4437555	20639.7906976744	151.044588261329	497.029328634897	1	70999	330.227906976744	285.481931692444	175.991583420308	0	NaN	NaN	NaN	NaN	NaN	204.54474539695	0.999704978626519	20.0180348531367	12.2774457857573	9.76108238429142	3.28120931206667	0.00694528977216854	0.00398195662427808	0	1.00042325337357	1497.98435968733	1	9495.99069767442	1	1	1	4	2019-03-29T15:29:54.775	NG_ecoli_LTEE_910_DM25	-500	-866	162.875	DIA_100X_EMPTY_1x1_100ms	b0261508-42e0-4f19-94f7-23911c3897f1	EPI_100X_YFP_1x1_200ms_25sola	EPI_100X_RFP_1x1_200ms_25sola
104	23	11.1867520080489	258	33.2924409231473	1440.34108527132	1812.85271317829	4879885	18914.2829457364	151.044588261329	497.029328634897	1	88197	341.848837209302	285.481931692444	175.991583420308	0	NaN	NaN	NaN	NaN	NaN	231.833956701546	0.998620149397122	22.5092583480385	12.4859931941996	9.91985156672184	3.18386482259172	0.0185740591233138	0.0101718674126839	0	1.0036103799347	1739.64813021625	1	9328.85658914729	1	1	1	4	2019-03-29T15:29:54.775	NG_ecoli_LTEE_910_DM25	-500	-866	162.875	DIA_100X_EMPTY_1x1_100ms	c63f8cd7-3ec1-40a5-87b4-d135bde670dc	EPI_100X_YFP_1x1_200ms_25sola	EPI_100X_RFP_1x1_200ms_25sola
105	39	11.3574674998371	443	49.0403771972726	1441.11060948081	174.941309255079	4127893	9318.04288939052	151.044588261329	497.029328634897	2	142584	321.860045146727	285.481931692444	175.991583420308	0	NaN	NaN	NaN	NaN	NaN	380.314370389272	0.922399550603932	37.2404305264843	12.2791911958683	10.0098078175224	2.4130770219013	0.0143981344019261	0.00634055642080456	2	1.00420638685689	2930.59667939004	0	9094.09255079007	1	1	1	4	2019-03-29T15:29:54.775	NG_ecoli_LTEE_910_DM25	-500	-866	162.875	DIA_100X_EMPTY_1x1_100ms	e10a6bd2-5bd8-4519-aaf8-006637d9801f	EPI_100X_YFP_1x1_200ms_25sola	EPI_100X_RFP_1x1_200ms_25sola
106	36	10.9459310976185	394	26.9044109656615	1466.37055837563	749.939086294416	2195263	5571.73350253807	151.044588261329	497.029328634897	2	101658	258.015228426396	285.481931692444	175.991583420308	0	NaN	NaN	NaN	NaN	NaN	368.734805976045	0.841569847380069	36.0423277365892	13.1329612936413	9.83819537931254	3.04078807554478	0.0544400813615434	0.0208414861039004	1	1.037196535015	2739.89297564859	1	9539.17258883249	1	1	1	4	2019-03-29T15:29:54.775	NG_ecoli_LTEE_910_DM25	-500	-866	162.875	DIA_100X_EMPTY_1x1_100ms	1d2bca7c-1b42-4bf8-b621-4911919e29e3	EPI_100X_YFP_1x1_200ms_25sola	EPI_100X_RFP_1x1_200ms_25sola
107	30	11.8996892728095	358	41.5346120962879	1463.38826815642	1457.56145251397	93824	262.078212290503	151.044588261329	497.029328634897	0	4619728	12904.2681564246	285.481931692444	175.991583420308	1	NaN	NaN	NaN	NaN	NaN	328.047697098557	0.894946485620268	30.7482078480655	13.3390052057844	10.3247811665815	2.89925532182089	0.0280319866687647	0.0155827118368221	0	1.01462048333708	2574.37257734594	0	9397.81284916201	1	1	1	4	2019-03-29T15:29:54.775	NG_ecoli_LTEE_910_DM25	-500	-866	162.875	DIA_100X_EMPTY_1x1_100ms	59e43ce6-ec0a-4b8f-9350-c3b134894ef7	EPI_100X_YFP_1x1_200ms_25sola	EPI_100X_RFP_1x1_200ms_25sola
108	27	12.4079467871538	335	44.8333792260685	1465.24776119403	930.101492537313	8267974	24680.5194029851	151.044588261329	497.029328634897	1	105740	315.641791044776	285.481931692444	175.991583420308	0	NaN	NaN	NaN	NaN	NaN	275.253291071708	0.999675260007138	24.9219268188154	13.1330524346494	10.7722211461982	3.23304848500054	0.00458086650485889	0.00254411015262291	0	1.00024296799554	2271.33931878477	0	8719.6776119403	1	1	1	4	2019-03-29T15:29:54.775	NG_ecoli_LTEE_910_DM25	-500	-866	162.875	DIA_100X_EMPTY_1x1_100ms	d05d189d-91f8-44e6-876a-f3a0c264bda0	EPI_100X_YFP_1x1_200ms_25sola	EPI_100X_RFP_1x1_200ms_25sola
109	23	12.6735190291588	292	24.6534013224304	1486.31506849315	884.085616438356	5548872	19002.9863013699	151.044588261329	497.029328634897	1	87941	301.167808219178	285.481931692444	175.991583420308	0	NaN	NaN	NaN	NaN	NaN	241.766599149216	0.999923980120784	21.3014140217997	14.1739901406266	10.7474815471722	3.99658056992467	0.00433002626529591	0.0023541520326141	1	1.0001660941376	1932.46541951798	0	8750.97602739726	1	1	1	4	2019-03-29T15:29:54.775	NG_ecoli_LTEE_910_DM25	-500	-866	162.875	DIA_100X_EMPTY_1x1_100ms	26f97fae-27b9-446f-8a70-f93299773a1f	EPI_100X_YFP_1x1_200ms_25sola	EPI_100X_RFP_1x1_200ms_25sola
110	30	10.8977521297443	327	46.6974821104239	1488.99388379205	1438.37614678899	1976633	6044.74923547401	151.044588261329	497.029328634897	2	481075	1471.17737003058	285.481931692444	175.991583420308	3	NaN	NaN	NaN	NaN	NaN	297.221208728686	0.968931181334217	28.9694142397841	12.5947947322817	9.8225165356562	3.0250731934105	0.023196401208942	0.0124473454183327	0	1.00841110914483	2195.2052487769	2	9569.53516819572	1	1	1	4	2019-03-29T15:29:54.775	NG_ecoli_LTEE_910_DM25	-500	-866	162.875	DIA_100X_EMPTY_1x1_100ms	cddf6525-f4ee-4b99-bb7f-11eb8e3adc68	EPI_100X_YFP_1x1_200ms_25sola	EPI_100X_RFP_1x1_200ms_25sola
111	24	10.5836704974693	254	2.48441599142417	1487.16141732283	762.015748031496	2437332	9595.79527559055	151.044588261329	497.029328634897	2	66983	263.712598425197	285.481931692444	175.991583420308	0	NaN	NaN	NaN	NaN	NaN	222.736989233747	0.999608104077391	21.5843193501263	13.0110422631579	9.92853452034065	3.43114128403453	0.0132627990296309	0.00750654192301178	0	1.0017730544073	1671.08499497551	1	9335.98818897638	1	1	1	4	2019-03-29T15:29:54.775	NG_ecoli_LTEE_910_DM25	-500	-866	162.875	DIA_100X_EMPTY_1x1_100ms	8def58a3-5840-43a0-a25b-9c12d2ebf845	EPI_100X_YFP_1x1_200ms_25sola	EPI_100X_RFP_1x1_200ms_25sola
112	27	7.94293754906796	218	-25.508599252146	1484.57339449541	1415.65137614679	174446	800.211009174312	151.044588261329	497.029328634897	0	3025388	13877.9266055046	285.481931692444	175.991583420308	2	NaN	NaN	NaN	NaN	NaN	287.91463255665	0.885869733217155	31.4147995376239	11.5334981255505	8.98635743894243	2.31620940584687	0.0111902871224666	0.00726710661745275	0	1.0030766707756	1992.46890356886	1	10632.6100917431	1	1	1	4	2019-03-29T15:29:54.775	NG_ecoli_LTEE_910_DM25	-500	-866	162.875	DIA_100X_EMPTY_1x1_100ms	3251c3f2-c993-44ab-87e2-04555f1077ea	EPI_100X_YFP_1x1_200ms_25sola	EPI_100X_RFP_1x1_200ms_25sola
113	34	10.6117286341175	362	47.6633610419875	1511.91988950276	385.850828729282	109851	303.455801104972	151.044588261329	497.029328634897	0	4569210	12622.1270718232	285.481931692444	175.991583420308	2	NaN	NaN	NaN	NaN	NaN	339.560192321221	0.884240542447329	34.3737841248114	12.5175955584108	9.57174599396674	2.76687018653259	0.0143071048844607	0.00696415510217981	1	1.00419026416857	2473.4296179976	0	9552.87845303867	1	1	1	4	2019-03-29T15:29:54.775	NG_ecoli_LTEE_910_DM25	-500	-866	162.875	DIA_100X_EMPTY_1x1_100ms	8ab0d569-3bd1-4c1a-b7c1-a2dcfe545848	EPI_100X_YFP_1x1_200ms_25sola	EPI_100X_RFP_1x1_200ms_25sola
114	22	9.9648895370015	220	-1.97632168635048	1504.19090909091	1456.57272727273	2221572	10098.0545454545	151.044588261329	497.029328634897	1	114055	518.431818181818	285.481931692444	175.991583420308	0	NaN	NaN	NaN	NaN	NaN	222.730694175207	0.999750965322266	22.1778545245804	12.4901344730075	9.67658152387456	3.25154189488204	0.0019079324675276	0.00063899195626517	3	1.00000945897193	1630.99763551578	1	9720.61818181818	1	1	1	4	2019-03-29T15:29:54.775	NG_ecoli_LTEE_910_DM25	-500	-866	162.875	DIA_100X_EMPTY_1x1_100ms	a73cf695-b892-4ab6-9102-c45171fa1206	EPI_100X_YFP_1x1_200ms_25sola	EPI_100X_RFP_1x1_200ms_25sola
115	25	12.9196150538378	325	38.8272637077821	1511.20923076923	1514.89846153846	1951577	6004.85230769231	151.044588261329	497.029328634897	2	102838	316.424615384615	285.481931692444	175.991583420308	0	NaN	NaN	NaN	NaN	NaN	264.734571675069	0.999824633959945	23.5909500645654	13.2750845552422	10.8509409193223	3.34716404278421	0.0164065994865821	0.00918457554376768	0	1.00313065443655	2181.57481062335	0	8906.72923076923	1	1	1	4	2019-03-29T15:29:54.775	NG_ecoli_LTEE_910_DM25	-500	-866	162.875	DIA_100X_EMPTY_1x1_100ms	7b8bea2b-4bb2-44d6-97d0-12ef244e8e0c	EPI_100X_YFP_1x1_200ms_25sola	EPI_100X_RFP_1x1_200ms_25sola
116	21	12.4874812041807	263	-30.9293036869837	1521.50190114068	1318.77186311787	129705	493.174904942966	151.044588261329	497.029328634897	1	2662044	10121.8403041825	285.481931692444	175.991583420308	1	NaN	NaN	NaN	NaN	NaN	224.603617342933	0.999822780804808	19.4213048850688	14.5604000592408	10.7258982846326	4.36961370467419	0.0408540627247862	0.0045336353245949	1	1.00031865740159	1754.83236545858	0	9309.56653992396	1	1	1	4	2019-03-29T15:29:54.775	NG_ecoli_LTEE_910_DM25	-500	-866	162.875	DIA_100X_EMPTY_1x1_100ms	cfdaf46d-3be5-44d4-a78d-41468c721228	EPI_100X_YFP_1x1_200ms_25sola	EPI_100X_RFP_1x1_200ms_25sola
117	30	11.6099509347733	349	48.3904009099305	1530.45845272206	762.169054441261	2489331	7132.75358166189	151.044588261329	497.029328634897	2	95061	272.381088825215	285.481931692444	175.991583420308	0	NaN	NaN	NaN	NaN	NaN	297.665131948501	0.980163592620852	29.2471790310679	11.7264551785538	9.92116223737925	2.66175666136278	0.0117172178047409	0.00588119516476144	1	1.00212187342431	2260.99169992119	0	9041.58452722063	1	1	1	4	2019-03-29T15:29:54.775	NG_ecoli_LTEE_910_DM25	-500	-866	162.875	DIA_100X_EMPTY_1x1_100ms	16f4b2bb-f40c-454f-af08-0fbe3333c368	EPI_100X_YFP_1x1_200ms_25sola	EPI_100X_RFP_1x1_200ms_25sola
118	24	12.7738927385741	307	25.962388159984	1542.99022801303	523.14006514658	1540312	5017.30293159609	151.044588261329	497.029328634897	2	89735	292.296416938111	285.481931692444	175.991583420308	0	NaN	NaN	NaN	NaN	NaN	252.013478912621	0.999908118974732	21.9643393501131	14.1483384420309	10.9800938216535	3.8090948503748	0.00262956257555498	0.00110978260423516	1	1.00002416969606	2079.79307788016	0	8635.38762214984	1	1	1	4	2019-03-29T15:29:54.775	NG_ecoli_LTEE_910_DM25	-500	-866	162.875	DIA_100X_EMPTY_1x1_100ms	71900572-471d-43c3-ac6c-4ac8371841c1	EPI_100X_YFP_1x1_200ms_25sola	EPI_100X_RFP_1x1_200ms_25sola
119	24	13.6498163440861	328	11.6039791693373	1548.51219512195	26.0457317073171	13851296	42229.5609756098	151.044588261329	497.029328634897	1	153124	466.841463414634	285.481931692444	175.991583420308	0	NaN	NaN	NaN	NaN	NaN	260.360962069889	0.999883486053245	21.7164216876778	14.6170293598679	11.6192531476487	3.70426526339859	0.0175973549682583	0.00867691218794073	1	1.00241915677322	2302.68522849278	0	8252.66158536585	1	1	1	4	2019-03-29T15:29:54.775	NG_ecoli_LTEE_910_DM25	-500	-866	162.875	DIA_100X_EMPTY_1x1_100ms	f20173a3-47fc-4c41-b63f-65fe04c3e4cb	EPI_100X_YFP_1x1_200ms_25sola	EPI_100X_RFP_1x1_200ms_25sola
120	29	11.9851740348148	348	48.2087796395106	1551.79310344828	1526.48850574713	5332426	15323.0632183908	151.044588261329	497.029328634897	2	103712	298.022988505747	285.481931692444	175.991583420308	0	NaN	NaN	NaN	NaN	NaN	293.432236620841	0.99765606620703	27.5089952127748	12.3649761554024	10.1093129905391	3.38649570651725	0.00643511964987139	0.00311847831911598	1	1.00049486872377	2208.04487076307	0	9242.49425287356	1	1	1	4	2019-03-29T15:29:54.775	NG_ecoli_LTEE_910_DM25	-500	-866	162.875	DIA_100X_EMPTY_1x1_100ms	7564ef5b-8f5e-44bc-a1b5-369d73a7fa7b	EPI_100X_YFP_1x1_200ms_25sola	EPI_100X_RFP_1x1_200ms_25sola
121	28	12.8907643281859	361	44.6995989184273	1567.59002770083	1812.74792243767	5224097	14471.1828254848	151.044588261329	497.029328634897	2	125120	346.592797783934	285.481931692444	175.991583420308	0	NaN	NaN	NaN	NaN	NaN	292.328260338867	0.999825145843255	26.1926338095194	13.5280872661385	10.6352916813395	3.65136877108404	0.0664050530600943	0.00558835829275995	1	1.00093838968063	2326.84719093594	0	8703.72853185596	1	1	1	4	2019-03-29T15:29:54.775	NG_ecoli_LTEE_910_DM25	-500	-866	162.875	DIA_100X_EMPTY_1x1_100ms	5e95d5ae-78c9-44bd-8d7d-9b23958c7b7c	EPI_100X_YFP_1x1_200ms_25sola	EPI_100X_RFP_1x1_200ms_25sola
122	22	11.9056600011738	262	15.0642687879339	1563.6679389313	1116.46946564886	2742559	10467.7824427481	151.044588261329	497.029328634897	1	67319	256.942748091603	285.481931692444	175.991583420308	0	NaN	NaN	NaN	NaN	NaN	218.179071260809	0.999819101963253	19.7602531894005	13.7330767358642	10.4270982394012	3.89398351158549	0.730776914819392	0.0255945807971326	1	1.00148539926262	1687.3660891068	0	8843.70229007633	1	1	1	4	2019-03-29T15:29:54.775	NG_ecoli_LTEE_910_DM25	-500	-866	162.875	DIA_100X_EMPTY_1x1_100ms	84dca7ce-e70a-4140-a17c-7a61ddf666d8	EPI_100X_YFP_1x1_200ms_25sola	EPI_100X_RFP_1x1_200ms_25sola
123	30	12.5391282350498	376	47.637051353072	1568.15159574468	1782.94414893617	3797106	10098.6861702128	151.044588261329	497.029328634897	2	131643	350.114361702128	285.481931692444	175.991583420308	0	NaN	NaN	NaN	NaN	NaN	312.664365387268	0.999556731755129	27.7848348681595	13.256449532598	10.7937913033183	3.39911966475956	0.0863202430579059	0.00573936694319858	1	1.00098012742465	2542.41085979044	0	8635.1329787234	1	1	1	4	2019-03-29T15:29:54.775	NG_ecoli_LTEE_910_DM25	-500	-866	162.875	DIA_100X_EMPTY_1x1_100ms	b2b4cd3f-b996-4731-a76c-7a3a66e6d153	EPI_100X_YFP_1x1_200ms_25sola	EPI_100X_RFP_1x1_200ms_25sola
124	40	12.776249299398	511	46.554444410868	1578.42074363992	467.937377690802	5745097	11242.8512720157	151.044588261329	497.029328634897	2	155749	304.792563600783	285.481931692444	175.991583420308	0	NaN	NaN	NaN	NaN	NaN	430.659709235889	0.883714939579787	38.7365578890113	13.6414532413602	10.7832170031848	2.98586914423303	0.0232355505503577	0.0108155497833713	1	1.01230632093279	3537.59082200049	0	9065.65753424657	1	1	1	4	2019-03-29T15:29:54.775	NG_ecoli_LTEE_910_DM25	-500	-866	162.875	DIA_100X_EMPTY_1x1_100ms	1169989c-4b45-434a-9d06-776a694bfd99	EPI_100X_YFP_1x1_200ms_25sola	EPI_100X_RFP_1x1_200ms_25sola
125	37	12.0873785666812	448	49.0824229778086	1591.59375	1054.43080357143	1804391	4027.65848214286	151.044588261329	497.029328634897	3	117827	263.006696428571	285.481931692444	175.991583420308	0	NaN	NaN	NaN	NaN	NaN	378.301570130715	0.952718211203764	36.1102285777778	12.0441469313939	10.2408325504124	2.51663805451063	0.0151843377919513	0.00632761549347727	2	1.00379591567158	2974.34025438579	0	8924.64955357143	1	1	1	4	2019-03-29T15:29:54.775	NG_ecoli_LTEE_910_DM25	-500	-866	162.875	DIA_100X_EMPTY_1x1_100ms	06f1d501-0361-4e8c-805b-6cb0c13306be	EPI_100X_YFP_1x1_200ms_25sola	EPI_100X_RFP_1x1_200ms_25sola
126	22	12.4072982401843	273	-17.8298137065041	1581.90842490842	1253.53846153846	464218	1700.43223443223	151.044588261329	497.029328634897	0	806967	2955.92307692308	285.481931692444	175.991583420308	1	NaN	NaN	NaN	NaN	NaN	229.511780840598	0.999933891637609	19.9333732838768	14.4876254276828	10.9121178184063	4.09304385356423	0.00710904203891803	0.00226005427750061	0	1.00012098933624	1864.18399025408	0	8785.51282051282	1	1	1	4	2019-03-29T15:29:54.775	NG_ecoli_LTEE_910_DM25	-500	-866	162.875	DIA_100X_EMPTY_1x1_100ms	7c3999b2-6f1e-4eb0-8633-b5ca23132e30	EPI_100X_YFP_1x1_200ms_25sola	EPI_100X_RFP_1x1_200ms_25sola
127	28	12.9072772108086	362	46.656033021467	1589.01933701657	1976.20994475138	7390913	20416.8867403315	151.044588261329	497.029328634897	2	142168	392.729281767956	285.481931692444	175.991583420308	0	NaN	NaN	NaN	NaN	NaN	289.885102423886	0.997513880533042	25.7840297581374	13.3142375040898	10.9360032547924	3.18017603353045	0.0107731141114262	0.00620234579911535	0	1.00171160780433	2421.90964497368	0	8779.98895027624	1	1	1	4	2019-03-29T15:29:54.775	NG_ecoli_LTEE_910_DM25	-500	-866	162.875	DIA_100X_EMPTY_1x1_100ms	303af877-1cf1-4787-bbee-aff56171b54f	EPI_100X_YFP_1x1_200ms_25sola	EPI_100X_RFP_1x1_200ms_25sola
128	35	12.9978278589293	456	42.0057145002786	1603.24342105263	579.572368421053	5023949	11017.4320175439	151.044588261329	497.029328634897	2	129280	283.508771929825	285.481931692444	175.991583420308	0	NaN	NaN	NaN	NaN	NaN	374.119282987751	0.917899880509031	35.158897259053	12.2461143505895	10.3250598222969	2.63026068332233	0.0387892622119017	0.0218769044929541	1	1.04209180285777	2943.81341287456	0	8956.90570175439	1	1	1	4	2019-03-29T15:29:54.775	NG_ecoli_LTEE_910_DM25	-500	-866	162.875	DIA_100X_EMPTY_1x1_100ms	912eedc2-c50c-438b-94c8-8fadc206d533	EPI_100X_YFP_1x1_200ms_25sola	EPI_100X_RFP_1x1_200ms_25sola
129	24	14.085240539872	339	0.263294619077759	1600.33923303835	352.772861356932	72182	212.926253687316	151.044588261329	497.029328634897	0	12633795	37267.8318584071	285.481931692444	175.991583420308	2	NaN	NaN	NaN	NaN	NaN	275.900716990481	0.994022276579756	23.118798045954	14.0917065309447	11.2782611131879	3.8085865528084	0.0419977512312313	0.0222453718364103	0	1.01921916321522	2309.61410317747	0	8478.7994100295	1	1	1	4	2019-03-29T15:29:54.775	NG_ecoli_LTEE_910_DM25	-500	-866	162.875	DIA_100X_EMPTY_1x1_100ms	8f3ea06b-07c5-46fd-bbfa-3dbe7a0713be	EPI_100X_YFP_1x1_200ms_25sola	EPI_100X_RFP_1x1_200ms_25sola
130	38	12.3318521655027	470	-12.153781658261	1638.07446808511	641.802127659574	1691694	3599.34893617021	151.044588261329	497.029328634897	2	129476	275.48085106383	285.481931692444	175.991583420308	0	NaN	NaN	NaN	NaN	NaN	409.826356420424	0.839490794997162	39.8107261112011	12.6681093774011	9.96087550246008	2.67278533107309	0.0589641994998678	0.0271302957168035	1	1.08167753576596	3102.30865327978	0	9284.16808510638	1	1	1	4	2019-03-29T15:29:54.775	NG_ecoli_LTEE_910_DM25	-500	-866	162.875	DIA_100X_EMPTY_1x1_100ms	5d529945-52ae-4460-811c-8215aa64449a	EPI_100X_YFP_1x1_200ms_25sola	EPI_100X_RFP_1x1_200ms_25sola
131	21	12.3278983868976	261	-40.743374323077	1665.07662835249	1293.47509578544	5146317	19717.6896551724	151.044588261329	497.029328634897	1	77951	298.662835249042	285.481931692444	175.991583420308	0	NaN	NaN	NaN	NaN	NaN	221.24780493614	0.999859414327555	19.9025998011714	14.0354289556453	10.7759900513509	3.70980378569507	0.0021376255642164	0.00102947364412074	1	1.00001097402722	1815.15641667417	0	8963.30651340996	1	1	1	4	2019-03-29T15:29:54.775	NG_ecoli_LTEE_910_DM25	-500	-866	162.875	DIA_100X_EMPTY_1x1_100ms	12968759-abf3-488d-9225-aa6dfe570200	EPI_100X_YFP_1x1_200ms_25sola	EPI_100X_RFP_1x1_200ms_25sola
132	22	12.5856800690652	277	-34.9139588924538	1678.24548736462	1959.40794223827	4549813	16425.3176895307	151.044588261329	497.029328634897	1	109435	395.072202166065	285.481931692444	175.991583420308	0	NaN	NaN	NaN	NaN	NaN	228.514346414494	0.999919470641516	19.9813797889659	14.4314324234562	10.8559991926303	4.07385871245689	0.00281930151161837	0.000849850633059372	1	1.00001737203647	1849.50266166038	0	9141.0036101083	1	1	1	4	2019-03-29T15:29:54.775	NG_ecoli_LTEE_910_DM25	-500	-866	162.875	DIA_100X_EMPTY_1x1_100ms	02f4e520-8faf-4782-883d-084b780a707f	EPI_100X_YFP_1x1_200ms_25sola	EPI_100X_RFP_1x1_200ms_25sola
133	22	12.0367419622981	265	-7.469077578465	1690.78867924528	393.569811320755	55229	208.411320754717	151.044588261329	497.029328634897	0	9904480	37375.3962264151	285.481931692444	175.991583420308	2	NaN	NaN	NaN	NaN	NaN	233.249554188424	0.999897332697549	20.2141081847619	14.5324704248285	11.1252813602504	3.86774377971456	0.00768772663409717	0.00373019001352773	1	1.00040058643861	1965.01773050949	0	9353.84150943396	1	1	1	4	2019-03-29T15:29:54.775	NG_ecoli_LTEE_910_DM25	-500	-866	162.875	DIA_100X_EMPTY_1x1_100ms	6a0468fc-0532-42e4-bfbd-86e900982e58	EPI_100X_YFP_1x1_200ms_25sola	EPI_100X_RFP_1x1_200ms_25sola
134	26	12.5485945663596	326	44.7157001387833	1696.15950920245	659.493865030675	9772116	29975.8159509202	151.044588261329	497.029328634897	1	126150	386.963190184049	285.481931692444	175.991583420308	0	NaN	NaN	NaN	NaN	NaN	272.49961707624	0.998889780464105	24.0197525134929	13.2696053208228	10.675196698392	3.73281090980499	0.0526497219070581	0.00191310062576119	3	1.00003445034038	2149.86001139799	0	8864.43251533742	1	1	1	4	2019-03-29T15:29:54.775	NG_ecoli_LTEE_910_DM25	-500	-866	162.875	DIA_100X_EMPTY_1x1_100ms	a0915173-cf95-4f84-ab1b-0adda26b6d5c	EPI_100X_YFP_1x1_200ms_25sola	EPI_100X_RFP_1x1_200ms_25sola
135	23	12.737262737335	294	24.0638958557375	1719.24149659864	1237.55782312925	8069209	27446.2891156463	151.044588261329	497.029328634897	1	96499	328.227891156463	285.481931692444	175.991583420308	0	NaN	NaN	NaN	NaN	NaN	238.865416738152	0.999747400492283	20.9783390047459	13.7272389040615	10.599352976594	4.05774914242743	0.0324076769618522	0.00326573413130209	1	1.00020306630244	1851.05656779387	0	9121.00340136054	1	1	1	4	2019-03-29T15:29:54.775	NG_ecoli_LTEE_910_DM25	-500	-866	162.875	DIA_100X_EMPTY_1x1_100ms	4283f49a-69d9-4adf-aa2d-5c0c91748358	EPI_100X_YFP_1x1_200ms_25sola	EPI_100X_RFP_1x1_200ms_25sola
136	26	12.625309730141	328	43.278266935431	1727.52743902439	1318.78048780488	8692196	26500.5975609756	151.044588261329	497.029328634897	1	119549	364.478658536585	285.481931692444	175.991583420308	0	NaN	NaN	NaN	NaN	NaN	272.057326703652	0.999263149262884	24.1850658064888	13.3668547775203	10.6808659967706	3.57119723848862	0.0454858764861439	0.00470137643949625	1	1.00059843078794	2166.95597263444	0	8885.51524390244	1	1	1	4	2019-03-29T15:29:54.775	NG_ecoli_LTEE_910_DM25	-500	-866	162.875	DIA_100X_EMPTY_1x1_100ms	1cbb4b7b-8c69-403f-ad14-5dae9f4ef83a	EPI_100X_YFP_1x1_200ms_25sola	EPI_100X_RFP_1x1_200ms_25sola
137	24	12.2460230616559	294	19.8849067778277	1730.60204081633	1030.33333333333	9908695	33703.0442176871	151.044588261329	497.029328634897	0	166716	567.061224489796	285.481931692444	175.991583420308	0	NaN	NaN	NaN	NaN	NaN	239.549442278069	0.999919418260052	21.5144973505904	13.4831002941303	10.6820006136059	3.5803333446734	0.00832943296176083	0.00422409470971082	1	1.00058331369681	1928.08547313272	0	8824.59183673469	1	1	1	4	2019-03-29T15:29:54.775	NG_ecoli_LTEE_910_DM25	-500	-866	162.875	DIA_100X_EMPTY_1x1_100ms	fb80aef3-f10d-4bd5-ba93-dc1874a3db48	EPI_100X_YFP_1x1_200ms_25sola	EPI_100X_RFP_1x1_200ms_25sola
138	26	12.776124160075	333	33.9817824635894	1731.82282282282	611.60960960961	1862142	5592.01801801802	151.044588261329	497.029328634897	2	97342	292.318318318318	285.481931692444	175.991583420308	0	NaN	NaN	NaN	NaN	NaN	287.426465247442	0.999135873397491	26.1654838306379	13.4015331372319	10.6619307495056	3.3293091726849	0.013542973306066	0.00625699304917893	1	1.00200446024913	2336.0942795064	1	8927.09309309309	1	1	1	4	2019-03-29T15:29:54.775	NG_ecoli_LTEE_910_DM25	-500	-866	162.875	DIA_100X_EMPTY_1x1_100ms	51f98a69-513c-42ef-806d-851ab636901a	EPI_100X_YFP_1x1_200ms_25sola	EPI_100X_RFP_1x1_200ms_25sola
139	23	11.5772697938809	273	-25.5447217480278	1731.39926739927	637.216117216117	1607763	5889.24175824176	151.044588261329	497.029328634897	2	81258	297.648351648352	285.481931692444	175.991583420308	0	NaN	NaN	NaN	NaN	NaN	238.606644071353	0.999901224171871	22.8002204670662	13.34237025862	10.1523012789342	3.48776476864152	0.00857883243528089	0.00464375253136794	0	1.0007673494045	1845.68644429411	1	9223.05128205128	1	1	1	4	2019-03-29T15:29:54.775	NG_ecoli_LTEE_910_DM25	-500	-866	162.875	DIA_100X_EMPTY_1x1_100ms	f1f71086-c594-4417-9842-f38497246639	EPI_100X_YFP_1x1_200ms_25sola	EPI_100X_RFP_1x1_200ms_25sola
140	26	12.3379444479459	321	40.8363772678383	1741.21495327103	1353.88473520249	2366016	7370.76635514019	151.044588261329	497.029328634897	2	98813	307.828660436137	285.481931692444	175.991583420308	0	NaN	NaN	NaN	NaN	NaN	274.996701587387	0.999194750268933	25.1695935861994	12.7850369428749	10.5799861812933	3.1462095467957	0.00795447410360941	0.00337607230469333	1	1.00040912002386	2212.77005373521	0	9023.81308411215	1	1	1	4	2019-03-29T15:29:54.775	NG_ecoli_LTEE_910_DM25	-500	-866	162.875	DIA_100X_EMPTY_1x1_100ms	cee24fcf-461d-4ce9-abb6-e0351ff55a00	EPI_100X_YFP_1x1_200ms_25sola	EPI_100X_RFP_1x1_200ms_25sola
141	29	13.807942559355	401	45.0713659721366	1746.54114713217	315.483790523691	14018733	34959.433915212	151.044588261329	497.029328634897	0	195616	487.820448877805	285.481931692444	175.991583420308	0	NaN	NaN	NaN	NaN	NaN	322.298862373663	0.99709972885034	27.4137345571779	13.6320498406896	11.3109662836887	3.49084830915825	0.103482562143164	0.00648537214490617	1	1.00113994699265	2754.5933852934	0	8267.44389027431	1	1	1	4	2019-03-29T15:29:54.775	NG_ecoli_LTEE_910_DM25	-500	-866	162.875	DIA_100X_EMPTY_1x1_100ms	c0ed8174-040f-4f19-beb0-e9e06ea0fdc0	EPI_100X_YFP_1x1_200ms_25sola	EPI_100X_RFP_1x1_200ms_25sola
142	24	12.5914422841257	303	36.7830401963394	1747.13861386139	1459.89438943894	2009331	6631.45544554455	151.044588261329	497.029328634897	2	90813	299.712871287129	285.481931692444	175.991583420308	0	NaN	NaN	NaN	NaN	NaN	254.782421420584	0.999272473633023	23.2080703307315	13.2495790799228	10.643591018131	3.35532391265231	0.0162796671660089	0.00848662017381833	1	1.00272748766059	2064.92969611231	0	8886.6402640264	1	1	1	4	2019-03-29T15:29:54.775	NG_ecoli_LTEE_910_DM25	-500	-866	162.875	DIA_100X_EMPTY_1x1_100ms	fcbdaa0d-d3d5-42e5-b68a-b1d133b10de7	EPI_100X_YFP_1x1_200ms_25sola	EPI_100X_RFP_1x1_200ms_25sola
143	22	10.2145267077381	225	-14.7308434719966	1768.29333333333	898.84	1751090	7782.62222222222	151.044588261329	497.029328634897	1	66397	295.097777777778	285.481931692444	175.991583420308	0	NaN	NaN	NaN	NaN	NaN	208.655264866084	0.999788839428904	20.0332604163243	12.8897999994813	9.93855212941026	3.55275693886982	0.00665798207956772	0.00350236540009072	0	1.00034735639956	1554.13148165689	1	9419.16888888889	1	1	1	4	2019-03-29T15:29:54.775	NG_ecoli_LTEE_910_DM25	-500	-866	162.875	DIA_100X_EMPTY_1x1_100ms	5acb68c0-bae6-4e8e-9854-e5eaa69fb838	EPI_100X_YFP_1x1_200ms_25sola	EPI_100X_RFP_1x1_200ms_25sola
144	28	11.6045545358891	325	37.3180581391854	1772.22461538462	1211.36	5313120	16348.0615384615	151.044588261329	497.029328634897	2	99415	305.892307692308	285.481931692444	175.991583420308	0	NaN	NaN	NaN	NaN	NaN	276.080608714944	0.996819819554416	25.5216490443935	12.7742690425671	10.470269899452	3.21304033219511	0.0172900622458971	0.00752813180341352	1	1.00262078309158	2197.4265500337	1	8758.54769230769	1	1	1	4	2019-03-29T15:29:54.775	NG_ecoli_LTEE_910_DM25	-500	-866	162.875	DIA_100X_EMPTY_1x1_100ms	f002a35c-cc9d-45a9-8013-01d14af16921	EPI_100X_YFP_1x1_200ms_25sola	EPI_100X_RFP_1x1_200ms_25sola
145	23	11.7299731503345	271	16.0186546113912	1771.71586715867	916.479704797048	2143094	7908.09594095941	151.044588261329	497.029328634897	1	80230	296.051660516605	285.481931692444	175.991583420308	0	NaN	NaN	NaN	NaN	NaN	234.121332654181	0.995254570053494	21.855866832994	13.0511215171367	10.1781058496773	3.3950068515086	0.035381166951712	0.017470820769656	1	1.01049780579841	1778.24601225201	1	9296.65682656827	1	1	1	4	2019-03-29T15:29:54.775	NG_ecoli_LTEE_910_DM25	-500	-866	162.875	DIA_100X_EMPTY_1x1_100ms	c64441df-e2cd-4da3-9de3-04b6b6e1f83b	EPI_100X_YFP_1x1_200ms_25sola	EPI_100X_RFP_1x1_200ms_25sola
146	25	11.4894488960285	287	35.475381211833	1774.77351916376	1098.60278745645	2195584	7650.11846689895	151.044588261329	497.029328634897	2	88371	307.912891986063	285.481931692444	175.991583420308	0	NaN	NaN	NaN	NaN	NaN	255.580922199862	0.999789631210149	23.8640913440155	12.9690978668373	10.4185188823077	3.23800263725908	0.00369767175088645	0.00140884519142289	1	1.00004389235531	2034.44873328422	1	8784.91986062718	1	1	1	4	2019-03-29T15:29:54.775	NG_ecoli_LTEE_910_DM25	-500	-866	162.875	DIA_100X_EMPTY_1x1_100ms	ca7d5c54-18e4-493d-bbd6-cc10cdaaca11	EPI_100X_YFP_1x1_200ms_25sola	EPI_100X_RFP_1x1_200ms_25sola
147	23	12.9044394336484	297	-8.73120442964851	1784.09764309764	1081.62626262626	1546023	5205.46464646465	151.044588261329	497.029328634897	1	91786	309.043771043771	285.481931692444	175.991583420308	0	NaN	NaN	NaN	NaN	NaN	253.380352968413	0.999909161727435	20.8163617978513	15.4457235950748	11.6720255811823	4.14131039984345	0.0249987303534505	0.0132988539130885	0	1.00536462498546	2227.34335331682	1	8876.41414141414	1	1	1	4	2019-03-29T15:29:54.775	NG_ecoli_LTEE_910_DM25	-500	-866	162.875	DIA_100X_EMPTY_1x1_100ms	0e9f1f74-49cc-46fb-8267-7456cf6e7fa7	EPI_100X_YFP_1x1_200ms_25sola	EPI_100X_RFP_1x1_200ms_25sola
148	29	13.1990428737739	384	45.1376114454291	1785.46614583333	478.502604166667	4321115	11252.9036458333	151.044588261329	497.029328634897	2	122747	319.653645833333	285.481931692444	175.991583420308	0	NaN	NaN	NaN	NaN	NaN	316.050571367889	0.989722120982549	28.2375243472103	12.8030346594122	10.9168314101644	2.99956257202241	0.0208809383100443	0.010181399478108	0	1.00557539812209	2643.07633824254	0	8845.44010416667	1	1	1	4	2019-03-29T15:29:54.775	NG_ecoli_LTEE_910_DM25	-500	-866	162.875	DIA_100X_EMPTY_1x1_100ms	4353afc0-cea2-4767-9914-cdc7eb2e361e	EPI_100X_YFP_1x1_200ms_25sola	EPI_100X_RFP_1x1_200ms_25sola
149	27	10.8480751360036	294	35.2172070031248	1791.73469387755	1197.77551020408	8276814	28152.4285714286	151.044588261329	497.029328634897	1	97390	331.258503401361	285.481931692444	175.991583420308	0	NaN	NaN	NaN	NaN	NaN	273.319078665643	0.989270595342098	26.7835593663078	11.8440289998767	9.80778886451275	3.03483708657744	0.0166510721153094	0.00773568109945334	1	1.00320838105075	2023.48686227298	1	9042.54761904762	1	1	1	4	2019-03-29T15:29:54.775	NG_ecoli_LTEE_910_DM25	-500	-866	162.875	DIA_100X_EMPTY_1x1_100ms	04317764-c8f8-4877-b545-e3785069b27b	EPI_100X_YFP_1x1_200ms_25sola	EPI_100X_RFP_1x1_200ms_25sola
150	34	13.6500623110928	464	47.8464776605825	1794.48060344828	1159.36637931034	10581702	22805.3922413793	151.044588261329	497.029328634897	1	146992	316.793103448276	285.481931692444	175.991583420308	0	NaN	NaN	NaN	NaN	NaN	380.979949034596	0.929817045200233	33.5587405736837	13.2285997799536	10.9869728538448	2.88857188307482	0.0448879030361167	0.0242901006543894	0	1.04672458679274	3181.64439653399	0	8814.40732758621	1	1	1	4	2019-03-29T15:29:54.775	NG_ecoli_LTEE_910_DM25	-500	-866	162.875	DIA_100X_EMPTY_1x1_100ms	b9ba02f0-fcff-4c22-b323-4d8d330c69b2	EPI_100X_YFP_1x1_200ms_25sola	EPI_100X_RFP_1x1_200ms_25sola
151	26	12.4177569665891	323	44.3664408289909	1788.15479876161	1577.50154798762	6056803	18751.7120743034	151.044588261329	497.029328634897	1	107833	333.848297213622	285.481931692444	175.991583420308	0	NaN	NaN	NaN	NaN	NaN	269.316635249504	0.999125040656072	24.4633734100907	13.0740347367905	10.5797424794686	3.4059503994628	0.0121953247767665	0.00667807752827218	0	1.00185802470225	2150.58404376098	0	8958.78328173375	1	1	1	4	2019-03-29T15:29:54.775	NG_ecoli_LTEE_910_DM25	-500	-866	162.875	DIA_100X_EMPTY_1x1_100ms	4dd68627-5460-4a4e-a630-0ffdd2182569	EPI_100X_YFP_1x1_200ms_25sola	EPI_100X_RFP_1x1_200ms_25sola
152	24	12.4623769803144	299	33.7418728604834	1792.85284280936	547.083612040134	1140535	3814.4983277592	151.044588261329	497.029328634897	2	93794	313.692307692308	285.481931692444	175.991583420308	0	NaN	NaN	NaN	NaN	NaN	244.098663440569	0.99979380188725	21.6152607822406	13.685380869962	10.6427428450248	3.85843148430888	0.00298788794020552	0.0018706487511295	0	1.00010524410494	1922.90353669913	0	8980.19732441472	1	1	1	4	2019-03-29T15:29:54.775	NG_ecoli_LTEE_910_DM25	-500	-866	162.875	DIA_100X_EMPTY_1x1_100ms	31768b28-971e-4688-b4a7-bf30406e924d	EPI_100X_YFP_1x1_200ms_25sola	EPI_100X_RFP_1x1_200ms_25sola
153	30	12.4320840778235	374	47.5875180355843	1795.31016042781	1422.74331550802	10639108	28446.8128342246	151.044588261329	497.029328634897	1	131904	352.68449197861	285.481931692444	175.991583420308	0	NaN	NaN	NaN	NaN	NaN	309.674302822183	0.998710110370877	28.7682987985068	12.3779833796038	10.3593928202996	3.09647019567894	0.0154895364872867	0.00630005339580641	1	1.00132490269782	2424.7818086831	0	8928.22994652406	1	1	1	4	2019-03-29T15:29:54.775	NG_ecoli_LTEE_910_DM25	-500	-866	162.875	DIA_100X_EMPTY_1x1_100ms	69e57f95-3389-4426-9e4c-657bec043727	EPI_100X_YFP_1x1_200ms_25sola	EPI_100X_RFP_1x1_200ms_25sola
154	30	13.3097169402413	400	47.0970330127811	1797.48	1815.055	6943816	17359.54	151.044588261329	497.029328634897	2	161675	404.1875	285.481931692444	175.991583420308	0	NaN	NaN	NaN	NaN	NaN	320.807884563752	0.995961756953079	27.9136040180991	13.5460551921442	11.1067063470224	3.2279662863189	0.0183100137634952	0.00756255500347987	1	1.00275444688608	2704.43391687173	0	8688.475	1	1	1	4	2019-03-29T15:29:54.775	NG_ecoli_LTEE_910_DM25	-500	-866	162.875	DIA_100X_EMPTY_1x1_100ms	e05e5c92-c5cc-4008-aa60-7a1073a83e81	EPI_100X_YFP_1x1_200ms_25sola	EPI_100X_RFP_1x1_200ms_25sola
155	24	13.264439282431	319	28.1063707031348	1795.58934169279	977.084639498433	5970756	18717.1034482759	151.044588261329	497.029328634897	1	99922	313.235109717868	285.481931692444	175.991583420308	0	NaN	NaN	NaN	NaN	NaN	252.946331050538	0.999787514500632	21.8015111548332	14.2712755697731	11.2262711791041	3.67606179797583	0.00155305227882395	0.000699166890215383	1	1.00001482974619	2157.98060069252	0	8634.26018808777	1	1	1	4	2019-03-29T15:29:54.775	NG_ecoli_LTEE_910_DM25	-500	-866	162.875	DIA_100X_EMPTY_1x1_100ms	b1351d9a-cdc9-407f-ae36-42a384d07963	EPI_100X_YFP_1x1_200ms_25sola	EPI_100X_RFP_1x1_200ms_25sola
156	23	11.9961661042221	276	29.7794192739252	1797.27173913043	1266.58695652174	6232294	22580.7753623188	151.044588261329	497.029328634897	1	95232	345.04347826087	285.481931692444	175.991583420308	0	NaN	NaN	NaN	NaN	NaN	232.047799780246	0.999842353088835	20.870448357303	13.732988854596	10.5715542933494	3.78181320998247	0.0113498375904283	0.00557239103271835	1	1.00095713706607	1831.8898214805	0	8636.18115942029	1	1	1	4	2019-03-29T15:29:54.775	NG_ecoli_LTEE_910_DM25	-500	-866	162.875	DIA_100X_EMPTY_1x1_100ms	3ad06f6a-8b97-46ca-a524-0093483f0584	EPI_100X_YFP_1x1_200ms_25sola	EPI_100X_RFP_1x1_200ms_25sola
157	24	12.522754830554	301	33.6701178688544	1813.9634551495	1902.98006644518	5594595	18586.6943521595	151.044588261329	497.029328634897	2	125880	418.205980066445	285.481931692444	175.991583420308	0	NaN	NaN	NaN	NaN	NaN	244.207037992146	0.999829620602905	22.1633652639646	13.5280207911385	10.6378417303398	3.51176151020916	0.00910398797110823	0.00475750078457702	0	1.0007750007427	1969.84763098007	0	8915.2292358804	1	1	1	4	2019-03-29T15:29:54.775	NG_ecoli_LTEE_910_DM25	-500	-866	162.875	DIA_100X_EMPTY_1x1_100ms	8d48ea80-2e14-489e-96ac-6ddb6da6bcad	EPI_100X_YFP_1x1_200ms_25sola	EPI_100X_RFP_1x1_200ms_25sola
158	23	12.0120781486344	277	25.5028502736111	1825.52707581227	1561.54512635379	775740	2800.50541516245	151.044588261329	497.029328634897	3	95186	343.631768953069	285.481931692444	175.991583420308	0	NaN	NaN	NaN	NaN	NaN	241.583469079769	0.999910143828098	21.9999801127567	13.4876823579665	10.5176483732675	3.58998075768905	0.0108753760140505	0.00591849788983177	0	1.00118312330639	1911.39068119523	0	9129.61371841155	1	1	1	4	2019-03-29T15:29:54.775	NG_ecoli_LTEE_910_DM25	-500	-866	162.875	DIA_100X_EMPTY_1x1_100ms	3c7c9c08-071a-4e75-b78f-8f93cfa35dc4	EPI_100X_YFP_1x1_200ms_25sola	EPI_100X_RFP_1x1_200ms_25sola
159	29	11.7907975487189	343	45.894575392625	1836.11370262391	1134.30029154519	8440430	24607.667638484	151.044588261329	497.029328634897	1	209564	610.973760932945	285.481931692444	175.991583420308	0	NaN	NaN	NaN	NaN	NaN	294.786215381752	0.98577916996621	28.3815762601851	11.9245817051856	9.99203696121723	2.97645679382365	0.00739059248223776	0.00335375254519958	1	1.00029391251542	2225.5351442401	0	9214.7638483965	1	1	1	4	2019-03-29T15:29:54.775	NG_ecoli_LTEE_910_DM25	-500	-866	162.875	DIA_100X_EMPTY_1x1_100ms	d707233b-2422-45a6-adef-23ba4bba6727	EPI_100X_YFP_1x1_200ms_25sola	EPI_100X_RFP_1x1_200ms_25sola
160	30	13.6556741562324	411	45.8800124726734	1837.58880778589	934.659367396594	11077402	26952.3163017032	151.044588261329	497.029328634897	1	172800	420.43795620438	285.481931692444	175.991583420308	0	NaN	NaN	NaN	NaN	NaN	332.417856439311	0.994735870835746	29.4156344130873	13.3091778613723	10.8894184327228	3.3488471461103	0.0258867436099764	0.00458203843430506	1	1.00032820765585	2739.53890929707	0	8701.20437956204	1	1	1	4	2019-03-29T15:29:54.775	NG_ecoli_LTEE_910_DM25	-500	-866	162.875	DIA_100X_EMPTY_1x1_100ms	8f4687d1-9610-4833-b63d-fe262ef87e04	EPI_100X_YFP_1x1_200ms_25sola	EPI_100X_RFP_1x1_200ms_25sola
161	22	12.1657959699423	268	7.34761234771916	1847.5447761194	505.100746268657	2972235	11090.4291044776	151.044588261329	497.029328634897	1	118704	442.925373134328	285.481931692444	175.991583420308	0	NaN	NaN	NaN	NaN	NaN	226.841705825215	0.999817929782406	21.0909834302428	13.068318888634	10.3120580093437	3.48757883458295	0.00486030528179244	0.00254523933579859	0	1.00020086890203	1761.47874341075	0	9127.2052238806	1	1	1	4	2019-03-29T15:29:54.775	NG_ecoli_LTEE_910_DM25	-500	-866	162.875	DIA_100X_EMPTY_1x1_100ms	876ac5ae-712a-40f6-999d-333bf43ff54f	EPI_100X_YFP_1x1_200ms_25sola	EPI_100X_RFP_1x1_200ms_25sola
162	24	11.4008055483321	274	39.7989353567409	1855.61678832117	1276.67518248175	461770	1685.29197080292	151.044588261329	497.029328634897	0	1230640	4491.38686131387	285.481931692444	175.991583420308	1	NaN	NaN	NaN	NaN	NaN	236.502917321159	0.999668479111736	22.9172061988224	12.4504588964624	10.0430786381742	3.10316161496903	0.00142094044254757	0.000829803458034001	1	1.0000057279169	1815.45412971089	0	9062.78832116788	1	1	1	4	2019-03-29T15:29:54.775	NG_ecoli_LTEE_910_DM25	-500	-866	162.875	DIA_100X_EMPTY_1x1_100ms	35202401-dffa-4ec5-a2fb-248bb39a2d15	EPI_100X_YFP_1x1_200ms_25sola	EPI_100X_RFP_1x1_200ms_25sola
163	35	13.0250454068546	456	46.9465896893512	1858.51315789474	1845.31578947368	1048226	2298.74122807018	151.044588261329	497.029328634897	0	186588	409.184210526316	285.481931692444	175.991583420308	0	NaN	NaN	NaN	NaN	NaN	370.149747353262	0.927044832693314	34.0983632887132	12.602345071037	10.4973898036734	2.78854653283637	0.0307312562551456	0.018370523302347	0	1.02734888392507	2951.11452401837	0	9023.55701754386	1	1	1	4	2019-03-29T15:29:54.775	NG_ecoli_LTEE_910_DM25	-500	-866	162.875	DIA_100X_EMPTY_1x1_100ms	d1e57940-ffcc-4d15-80be-e325cde59f7f	EPI_100X_YFP_1x1_200ms_25sola	EPI_100X_RFP_1x1_200ms_25sola
164	20	10.9174083385128	220	-7.77588151605946	1858.68636363636	885.804545454545	4468985	20313.5681818182	151.044588261329	497.029328634897	1	107601	489.095454545455	285.481931692444	175.991583420308	0	NaN	NaN	NaN	NaN	NaN	215.196446660636	0.997848744500612	19.9030572827766	12.7950593017639	10.4766469365227	3.18367085542548	0.0044233486242877	0.00197891413960921	0	1.00011661378387	1715.7511203128	1	9414.8	1	1	1	4	2019-03-29T15:29:54.775	NG_ecoli_LTEE_910_DM25	-500	-866	162.875	DIA_100X_EMPTY_1x1_100ms	2e27b2a5-ca76-4a80-9295-e139d32942e8	EPI_100X_YFP_1x1_200ms_25sola	EPI_100X_RFP_1x1_200ms_25sola
165	30	10.5702860593942	317	45.303568404074	1863.0094637224	795.400630914826	144722	456.536277602524	151.044588261329	497.029328634897	0	3628582	11446.6309148265	285.481931692444	175.991583420308	1	NaN	NaN	NaN	NaN	NaN	301.6919843088	0.926167884365292	29.8894431020361	12.6813813825582	9.76875458296372	2.69788547276427	0.0207595519211533	0.00926830461407057	1	1.00573608518799	2240.19644112855	1	9602.41009463722	1	1	1	4	2019-03-29T15:29:54.775	NG_ecoli_LTEE_910_DM25	-500	-866	162.875	DIA_100X_EMPTY_1x1_100ms	f850cdfe-a9d1-417a-a7b3-d26df2a2cbc4	EPI_100X_YFP_1x1_200ms_25sola	EPI_100X_RFP_1x1_200ms_25sola
166	19	9.92686982394513	190	-33.0025873733501	1865.77368421053	1042.01578947368	162780	856.736842105263	151.044588261329	497.029328634897	0	7189013	37836.9105263158	285.481931692444	175.991583420308	1	NaN	NaN	NaN	NaN	NaN	210.5693650488	0.994456146310571	21.3153052966333	12.2313382671565	9.41558584411827	3.11059198771102	0.0117339651384881	0.00623531192378118	1	1.00117063957424	1484.1443165899	1	10147.3842105263	1	1	1	4	2019-03-29T15:29:54.775	NG_ecoli_LTEE_910_DM25	-500	-866	162.875	DIA_100X_EMPTY_1x1_100ms	63fc5292-1e59-44ff-9ca1-bb3f97c23f56	EPI_100X_YFP_1x1_200ms_25sola	EPI_100X_RFP_1x1_200ms_25sola
167	36	12.8431592574812	463	45.3728197456976	1868.17494600432	869.984881209503	12691247	27410.9006479482	151.044588261329	497.029328634897	2	503905	1088.34773218143	285.481931692444	175.991583420308	3	NaN	NaN	NaN	NaN	NaN	396.430504679652	0.859598943443579	35.3540542652314	15.529071761353	10.8358949885344	3.46434736339684	0.0319464333950088	0.013942180743532	1	1.00413237394657	3260.30838379617	2	8924.71274298056	1	1	1	4	2019-03-29T15:29:54.775	NG_ecoli_LTEE_910_DM25	-500	-866	162.875	DIA_100X_EMPTY_1x1_100ms	5f5d2a73-f9c9-4bc5-9c3d-8fd8aa4d3c49	EPI_100X_YFP_1x1_200ms_25sola	EPI_100X_RFP_1x1_200ms_25sola
168	22	11.8573352283721	261	2.95499171175259	1869.84674329502	1960.68582375479	1007679	3860.83908045977	151.044588261329	497.029328634897	3	122136	467.954022988506	285.481931692444	175.991583420308	0	NaN	NaN	NaN	NaN	NaN	223.660506372216	0.999713508666726	20.3839235190105	13.1542266129357	10.5151258347631	3.42763072788391	0.0235091973887947	0.0130063960349734	0	1.00480254787225	1770.1359041074	0	9410.44827586207	1	1	1	4	2019-03-29T15:29:54.775	NG_ecoli_LTEE_910_DM25	-500	-866	162.875	DIA_100X_EMPTY_1x1_100ms	28ea35bc-5c94-46ba-8221-40d7865fdac6	EPI_100X_YFP_1x1_200ms_25sola	EPI_100X_RFP_1x1_200ms_25sola
169	21	11.4507539066885	241	-29.3075789833822	1871.06639004149	483.219917012448	109171	452.991701244813	151.044588261329	497.029328634897	0	5651239	23449.1244813278	285.481931692444	175.991583420308	1	NaN	NaN	NaN	NaN	NaN	215.09788476941	0.999873836980904	19.6954185396319	13.9768148650438	10.2451526741995	4.04056955273206	0.00762454168985154	0.000933862727947714	0	1.00001447125063	1623.64831062549	0	9533.79253112033	1	1	1	4	2019-03-29T15:29:54.775	NG_ecoli_LTEE_910_DM25	-500	-866	162.875	DIA_100X_EMPTY_1x1_100ms	90e7a92b-8415-46a9-8c45-73c8918a74a5	EPI_100X_YFP_1x1_200ms_25sola	EPI_100X_RFP_1x1_200ms_25sola
170	34	12.8570069232614	438	47.4943052171146	1881.86757990868	820.038812785388	1766040	4032.05479452055	151.044588261329	497.029328634897	3	392367	895.815068493151	285.481931692444	175.991583420308	0	NaN	NaN	NaN	NaN	NaN	373.929284211274	0.957544598797587	33.4044525614035	12.8524023538228	10.8967475364211	2.8175704735692	0.0189905733189947	0.0104854414792	1	1.00209649270581	3115.21494844149	1	8824.78082191781	1	1	1	4	2019-03-29T15:29:54.775	NG_ecoli_LTEE_910_DM25	-500	-866	162.875	DIA_100X_EMPTY_1x1_100ms	1711c46a-5c81-4db4-a635-f7f9f27a79ab	EPI_100X_YFP_1x1_200ms_25sola	EPI_100X_RFP_1x1_200ms_25sola
171	23	13.1555368734905	303	-0.18844674128326	1885.21122112211	1043.66666666667	6652428	21955.2079207921	151.044588261329	497.029328634897	1	1793463	5919.0198019802	285.481931692444	175.991583420308	3	NaN	NaN	NaN	NaN	NaN	256.260842646805	0.997143056740028	21.5967426072395	14.46449239998	11.4353865637288	3.65197283718872	0.0112503482726223	0.00521836411220101	2	1.00094583267983	2218.09342267456	1	8863.67656765677	1	1	1	4	2019-03-29T15:29:54.775	NG_ecoli_LTEE_910_DM25	-500	-866	162.875	DIA_100X_EMPTY_1x1_100ms	62dc1e25-d53c-4e0f-8c2b-e6fbe08406b0	EPI_100X_YFP_1x1_200ms_25sola	EPI_100X_RFP_1x1_200ms_25sola
172	16	6.39857136704645	103	-49.979692211162	1885.76699029126	871.31067961165	477601	4636.90291262136	151.044588261329	497.029328634897	0	3316572	32199.7281553398	285.481931692444	175.991583420308	1	NaN	NaN	NaN	NaN	NaN	157.455139048611	0.999509669437667	17.8302736960323	11.1212173157757	8.18227304944406	3.26733575235049	0.0173041140281217	0.00947344634248579	0	1.00188522956207	937.552999113343	2	10691.5048543689	1	1	1	4	2019-03-29T15:29:54.775	NG_ecoli_LTEE_910_DM25	-500	-866	162.875	DIA_100X_EMPTY_1x1_100ms	12525218-3b36-4a61-a6d8-56ca57f68a3c	EPI_100X_YFP_1x1_200ms_25sola	EPI_100X_RFP_1x1_200ms_25sola
173	28	11.7424897166158	329	48.0206569021268	1901.20060790274	528.294832826748	1283033	3899.79635258359	151.044588261329	497.029328634897	2	122698	372.942249240122	285.481931692444	175.991583420308	0	NaN	NaN	NaN	NaN	NaN	272.629801089191	0.999053129838484	25.9474773673957	12.0204327018336	10.263630426508	2.86565075918792	0.00551509509313752	0.00323215364368232	0	1.00044005924003	2146.77749698883	0	9085.36778115502	1	1	1	4	2019-03-29T15:29:54.775	NG_ecoli_LTEE_910_DM25	-500	-866	162.875	DIA_100X_EMPTY_1x1_100ms	0eb38ac6-5ba2-4da3-9366-6515ac5b974d	EPI_100X_YFP_1x1_200ms_25sola	EPI_100X_RFP_1x1_200ms_25sola
174	24	12.8769511531468	309	29.1242558484238	1905.97087378641	1958.01618122977	13868234	44881.0161812298	151.044588261329	497.029328634897	3	170180	550.744336569579	285.481931692444	175.991583420308	0	NaN	NaN	NaN	NaN	NaN	257.640239941795	0.999865469285688	21.8891792667548	14.4932917141517	11.1904847020136	4.02157230721547	0.00727147127289476	0.00377927022517362	1	1.00045853935687	2152.86677373626	0	8747.87055016181	1	1	1	4	2019-03-29T15:29:54.775	NG_ecoli_LTEE_910_DM25	-500	-866	162.875	DIA_100X_EMPTY_1x1_100ms	4fc198ef-935b-4570-92d9-a9c4d5c3e381	EPI_100X_YFP_1x1_200ms_25sola	EPI_100X_RFP_1x1_200ms_25sola
175	20	8.54949257635908	171	-48.4129044611021	1906.00584795322	872.292397660819	86734	507.216374269006	151.044588261329	497.029328634897	0	6099235	35668.0409356725	285.481931692444	175.991583420308	2	NaN	NaN	NaN	NaN	NaN	164.634945293724	0.999774621351702	16.2704534013037	13.0166317536331	9.68309084560754	3.62173412062722	0.00246700988491598	0.0012622653393964	1	1.0000288998552	1198.16753922697	1	9950.39766081871	1	1	1	4	2019-03-29T15:29:54.775	NG_ecoli_LTEE_910_DM25	-500	-866	162.875	DIA_100X_EMPTY_1x1_100ms	6effe829-87df-461e-8df1-354af13c1e89	EPI_100X_YFP_1x1_200ms_25sola	EPI_100X_RFP_1x1_200ms_25sola
176	29	12.912711042308	375	47.2956931136638	1944.54933333333	1898.41333333333	7492087	19978.8986666667	151.044588261329	497.029328634897	2	187778	500.741333333333	285.481931692444	175.991583420308	0	NaN	NaN	NaN	NaN	NaN	304.369198512337	0.999091860774964	26.7442288875719	13.0415489264428	11.0574906790758	3.15028018849989	0.00225202597170595	0.00102779721513178	2	1.00005353919308	2568.2253341263	0	8951.28266666667	1	1	1	4	2019-03-29T15:29:54.775	NG_ecoli_LTEE_910_DM25	-500	-866	162.875	DIA_100X_EMPTY_1x1_100ms	334c06d5-3787-4677-bb5d-44197adf3750	EPI_100X_YFP_1x1_200ms_25sola	EPI_100X_RFP_1x1_200ms_25sola
177	29	10.2639561201134	298	47.2701831047929	1947.88926174497	1353.36912751678	5620580	18861.0067114094	151.044588261329	497.029328634897	2	105760	354.89932885906	285.481931692444	175.991583420308	0	NaN	NaN	NaN	NaN	NaN	275.383335287049	0.999020961050699	27.3960546404353	11.7159077532387	9.67789409039527	2.91188225968688	0.0126482652548743	0.00550967768016646	0	1.00145087053906	2015.29967716527	1	9361.22818791946	1	1	1	4	2019-03-29T15:29:54.775	NG_ecoli_LTEE_910_DM25	-500	-866	162.875	DIA_100X_EMPTY_1x1_100ms	9b1a369c-c10f-49f0-9809-1d319fc65a64	EPI_100X_YFP_1x1_200ms_25sola	EPI_100X_RFP_1x1_200ms_25sola
178	26	12.8607935197077	335	40.4515840749645	1960.28656716418	298.671641791045	13050108	38955.5462686567	151.044588261329	497.029328634897	2	268982	802.931343283582	285.481931692444	175.991583420308	0	NaN	NaN	NaN	NaN	NaN	282.177315161371	0.996699325736794	25.303066976537	12.9469266931022	10.8418695427381	3.21343803769383	0.00280584188777082	0.00137853038072375	1	1.00008681636417	2335.99226762598	0	8752.03880597015	1	1	1	4	2019-03-29T15:29:54.775	NG_ecoli_LTEE_910_DM25	-500	-866	162.875	DIA_100X_EMPTY_1x1_100ms	90f8b02c-2f01-4fc8-a95b-b157cb5d4e64	EPI_100X_YFP_1x1_200ms_25sola	EPI_100X_RFP_1x1_200ms_25sola
179	23	12.5355032361532	289	-9.09092254592926	1963.38062283737	1359.59515570934	1561887	5404.45328719723	151.044588261329	497.029328634897	1	102751	355.539792387543	285.481931692444	175.991583420308	0	NaN	NaN	NaN	NaN	NaN	251.566493556176	0.998461730091541	21.1936983773668	14.3677639718243	11.3016503762973	3.68724045474936	0.0468463171377339	0.0255539687117403	0	1.02028827171355	2126.08374282443	2	9004.91349480969	1	1	1	4	2019-03-29T15:29:54.775	NG_ecoli_LTEE_910_DM25	-500	-866	162.875	DIA_100X_EMPTY_1x1_100ms	de514f9d-84aa-4891-be7e-b9455e35bea1	EPI_100X_YFP_1x1_200ms_25sola	EPI_100X_RFP_1x1_200ms_25sola
180	25	12.2866921197708	308	38.4211305809162	1965.54220779221	1824.3474025974	3568609	11586.3928571429	151.044588261329	497.029328634897	3	137440	446.233766233766	285.481931692444	175.991583420308	0	NaN	NaN	NaN	NaN	NaN	257.941629987672	0.999815485023937	23.6667309760787	13.1035849469394	10.530993788452	3.37038135009715	0.00511279860192475	0.00221066153880358	1	1.00014574884324	2061.42181987543	0	9001.81493506493	1	1	1	4	2019-03-29T15:29:54.775	NG_ecoli_LTEE_910_DM25	-500	-866	162.875	DIA_100X_EMPTY_1x1_100ms	4e185daf-ac3c-4702-82a2-4a7a01685a03	EPI_100X_YFP_1x1_200ms_25sola	EPI_100X_RFP_1x1_200ms_25sola
181	22	9.16128364306451	203	39.7653582111973	1965.88177339901	251.551724137931	138935	684.408866995074	151.044588261329	497.029328634897	0	3801690	18727.5369458128	285.481931692444	175.991583420308	1	NaN	NaN	NaN	NaN	NaN	239.3705263391	0.945688037091225	24.6508148804901	11.4907515288799	9.25639303436769	2.81666452413994	0.0194128792027653	0.0105075765923709	0	1.004537521985	1658.84090257841	1	10371.9359605911	1	1	1	4	2019-03-29T15:29:54.775	NG_ecoli_LTEE_910_DM25	-500	-866	162.875	DIA_100X_EMPTY_1x1_100ms	ed323604-ca00-4bf6-b089-e00de78608fb	EPI_100X_YFP_1x1_200ms_25sola	EPI_100X_RFP_1x1_200ms_25sola
182	20	8.89035703203301	178	-43.7193287377255	1966.30898876404	270.455056179775	333915	1875.92696629213	151.044588261329	497.029328634897	0	6035347	33906.4438202247	285.481931692444	175.991583420308	1	NaN	NaN	NaN	NaN	NaN	193.514998546773	0.999690476831958	19.5558348805624	12.4268536741004	9.45447584852529	3.29112682462779	0.00713056180496425	0.00343703667250762	1	1.00032664504046	1372.90711764329	1	10114.6179775281	1	1	1	4	2019-03-29T15:29:54.775	NG_ecoli_LTEE_910_DM25	-500	-866	162.875	DIA_100X_EMPTY_1x1_100ms	87609e08-a111-4003-9bbd-e8a2729c149a	EPI_100X_YFP_1x1_200ms_25sola	EPI_100X_RFP_1x1_200ms_25sola
183	23	10.5229484016406	242	-16.5547957701971	1983.66115702479	1365.01239669421	2358823	9747.20247933884	151.044588261329	497.029328634897	1	86397	357.012396694215	285.481931692444	175.991583420308	0	NaN	NaN	NaN	NaN	NaN	218.080916644934	0.999888324364205	21.016281331709	13.0075040345188	9.90290062383854	3.5785324785484	0.00563682925220514	0.00333209033070424	0	1.00032637563861	1618.7157657279	1	9319.20247933884	1	1	1	4	2019-03-29T15:29:54.775	NG_ecoli_LTEE_910_DM25	-500	-866	162.875	DIA_100X_EMPTY_1x1_100ms	06ebc37d-cc9e-455a-abd4-eb6662ab436e	EPI_100X_YFP_1x1_200ms_25sola	EPI_100X_RFP_1x1_200ms_25sola
184	33	12.0533058380483	398	49.6561774863977	1985.94472361809	160.731155778894	12703703	31918.851758794	151.044588261329	497.029328634897	2	184030	462.386934673367	285.481931692444	175.991583420308	0	NaN	NaN	NaN	NaN	NaN	344.917601595885	0.970874076276644	31.235314022272	12.5560833551969	10.7919622718912	2.76416333950022	0.020418775541389	0.0114331300543761	0	1.00872086045055	2857.1733762053	0	8840.68592964824	1	1	1	4	2019-03-29T15:29:54.775	NG_ecoli_LTEE_910_DM25	-500	-866	162.875	DIA_100X_EMPTY_1x1_100ms	5f2fa2b8-208e-4381-b160-e92fb38026d4	EPI_100X_YFP_1x1_200ms_25sola	EPI_100X_RFP_1x1_200ms_25sola
185	22	13.7199954035259	303	-28.1610066379333	1991.69636963696	365.009900990099	2073578	6843.49174917492	151.044588261329	497.029328634897	1	115078	379.795379537954	285.481931692444	175.991583420308	0	NaN	NaN	NaN	NaN	NaN	246.914934050227	0.99983585877453	20.7720842799293	14.7492153296972	11.277752559061	4.09188984614725	0.0133590617636964	0.00628798012553405	1	1.00123434899764	2074.98556929997	0	8815.41254125413	1	1	1	4	2019-03-29T15:29:54.775	NG_ecoli_LTEE_910_DM25	-500	-866	162.875	DIA_100X_EMPTY_1x1_100ms	964e2925-518d-4b19-99a9-58ddd2376a81	EPI_100X_YFP_1x1_200ms_25sola	EPI_100X_RFP_1x1_200ms_25sola
186	30	11.8038257041432	355	47.9985153352422	1999.84507042254	1188.45070422535	4192268	11809.2056338028	151.044588261329	497.029328634897	2	122578	345.29014084507	285.481931692444	175.991583420308	0	NaN	NaN	NaN	NaN	NaN	304.054948173135	0.987154164582235	29.5028882800592	11.8102693428146	9.98267710348372	2.8294346226465	0.0131230717259749	0.00728520823711256	0	1.00317493156695	2309.13042550292	0	9154.88732394366	1	1	1	4	2019-03-29T15:29:54.775	NG_ecoli_LTEE_910_DM25	-500	-866	162.875	DIA_100X_EMPTY_1x1_100ms	f257c42c-104f-482d-a4f1-1437f9cc9581	EPI_100X_YFP_1x1_200ms_25sola	EPI_100X_RFP_1x1_200ms_25sola
187	22	10.6011668173993	233	-6.27426896318909	2007.90128755365	276.703862660944	1550538	6654.669527897	151.044588261329	497.029328634897	1	119190	511.545064377682	285.481931692444	175.991583420308	0	NaN	NaN	NaN	NaN	NaN	213.926341636397	0.999722471460106	20.3384108361524	12.8698284999805	10.0565006441551	3.41086871217142	0.0228711147754792	0.0123912115839372	0	1.0044009274348	1615.47658895732	1	9168.46351931331	1	1	1	4	2019-03-29T15:29:54.775	NG_ecoli_LTEE_910_DM25	-500	-866	162.875	DIA_100X_EMPTY_1x1_100ms	93f0886e-72a8-484b-9abe-178d614f9a1c	EPI_100X_YFP_1x1_200ms_25sola	EPI_100X_RFP_1x1_200ms_25sola
188	28	12.9844443948671	364	47.0613354817641	2019.54120879121	1763.12637362637	15666583	43040.0631868132	151.044588261329	497.029328634897	2	198281	544.728021978022	285.481931692444	175.991583420308	0	NaN	NaN	NaN	NaN	NaN	294.136521685661	0.99875927195175	26.6199164048612	13.1047022802618	10.7107566096346	3.21699640226876	0.00916304563184442	0.00552755089377929	0	1.00142283682982	2398.48424353669	0	8816.16758241758	1	1	1	4	2019-03-29T15:29:54.775	NG_ecoli_LTEE_910_DM25	-500	-866	162.875	DIA_100X_EMPTY_1x1_100ms	47c4fcf1-fa49-4358-b5bf-18d8a4783eca	EPI_100X_YFP_1x1_200ms_25sola	EPI_100X_RFP_1x1_200ms_25sola
189	27	11.7437918782356	317	46.1531877523077	2028.26498422713	1259.21766561514	1154358	3641.50788643533	151.044588261329	497.029328634897	2	110011	347.03785488959	285.481931692444	175.991583420308	0	NaN	NaN	NaN	NaN	NaN	271.011445968957	0.998821750699632	25.057532167085	12.7224452111119	10.4608261247483	3.13831090518134	0.0132303724989014	0.00542886252271735	1	1.00108340349922	2153.57571356981	0	9163.08517350158	1	1	1	4	2019-03-29T15:29:54.775	NG_ecoli_LTEE_910_DM25	-500	-866	162.875	DIA_100X_EMPTY_1x1_100ms	837d526f-3e56-4a0c-9803-e9a74710c21b	EPI_100X_YFP_1x1_200ms_25sola	EPI_100X_RFP_1x1_200ms_25sola
190	26	12.3209651808451	321	39.0664178961402	2028.68535825545	274.230529595016	1684276	5246.96573208723	151.044588261329	497.029328634897	2	139263	433.841121495327	285.481931692444	175.991583420308	0	NaN	NaN	NaN	NaN	NaN	267.87651412237	0.994476467878284	24.6850497466803	13.2065958582079	10.5588843225505	3.15328806751703	0.0159788185188186	0.00601541066991652	1	1.00122543296456	2161.52345334486	1	8939.3800623053	1	1	1	4	2019-03-29T15:29:54.775	NG_ecoli_LTEE_910_DM25	-500	-866	162.875	DIA_100X_EMPTY_1x1_100ms	ffa542b4-495a-496b-b167-fc15b013145a	EPI_100X_YFP_1x1_200ms_25sola	EPI_100X_RFP_1x1_200ms_25sola
191	24	11.7868778805537	284	31.1328772986727	2029.39436619718	1844.52112676056	3010943	10601.911971831	151.044588261329	497.029328634897	2	147214	518.359154929577	285.481931692444	175.991583420308	0	NaN	NaN	NaN	NaN	NaN	251.154938488332	0.999552785430583	23.6039706234319	12.6009013478845	10.2574063429747	3.19971544437638	0.00296996244699202	0.00149147056922368	0	1.00008923334873	1950.51847097802	1	9189.94014084507	1	1	1	4	2019-03-29T15:29:54.775	NG_ecoli_LTEE_910_DM25	-500	-866	162.875	DIA_100X_EMPTY_1x1_100ms	da16f866-9a90-4b8c-a462-4cee2e85f6fb	EPI_100X_YFP_1x1_200ms_25sola	EPI_100X_RFP_1x1_200ms_25sola
192	33	8.68148815809903	288	-49.719176383402	2040.61111111111	571.020833333333	11310642	39273.0625	151.044588261329	497.029328634897	0	140111	486.496527777778	285.481931692444	175.991583420308	0	NaN	NaN	NaN	NaN	NaN	NaN	NaN	NaN	NaN	NaN	NaN	NaN	NaN	NaN	NaN	NaN	0	9017.95138888889	1	1	1	4	2019-03-29T15:29:54.775	NG_ecoli_LTEE_910_DM25	-500	-866	162.875	DIA_100X_EMPTY_1x1_100ms	a5f75d23-dc54-438a-89b7-f750abdce9e0	EPI_100X_YFP_1x1_200ms_25sola	EPI_100X_RFP_1x1_200ms_25sola
193	20	6.96355990183329	140	-49.9967159699368	2042.95	1851.98571428571	1798864	12849.0285714286	151.044588261329	497.029328634897	0	73109	522.207142857143	285.481931692444	175.991583420308	0	NaN	NaN	NaN	NaN	NaN	NaN	NaN	NaN	NaN	NaN	NaN	NaN	NaN	NaN	NaN	NaN	1	9266.09285714286	1	1	1	4	2019-03-29T15:29:54.775	NG_ecoli_LTEE_910_DM25	-500	-866	162.875	DIA_100X_EMPTY_1x1_100ms	409143c9-bd4b-460c-8a5f-a03df044934b	EPI_100X_YFP_1x1_200ms_25sola	EPI_100X_RFP_1x1_200ms_25sola
1	20	11.5614791870487	232	-32.0468332810973	9.95258620689655	657.189655172414	2307786	9947.35344827586	66.5505237279426	274.459864962756	3	465229	2005.2974137931	276.665791924843	313.924221934476	0	NaN	NaN	NaN	NaN	NaN	NaN	NaN	NaN	NaN	NaN	NaN	NaN	NaN	NaN	NaN	NaN	0	8935.56465517241	1	1	1	6	2019-03-29T15:30:18.979	NG_ecoli_LTEE_910_DM25	1000	-0	162.875	DIA_100X_EMPTY_1x1_100ms	0dd44b9a-a84d-4121-b50a-27636cc3e7b7	EPI_100X_YFP_1x1_200ms_25sola	EPI_100X_RFP_1x1_200ms_25sola
2	24	13.2075806137413	318	25.0317767370752	26.0817610062893	1761.54402515723	105966	333.22641509434	66.5505237279426	274.459864962756	1	13891761	43684.7830188679	276.665791924843	313.924221934476	2	NaN	NaN	NaN	NaN	NaN	251.94851959042	0.999868949679587	22.1510299688778	14.1668921831555	10.9588733700436	3.76198103095039	0.00679305430723208	0.00373477521083672	0	1.00045777063958	2089.37129293592	1	8678.47484276729	1	1	1	6	2019-03-29T15:30:18.979	NG_ecoli_LTEE_910_DM25	1000	-0	162.875	DIA_100X_EMPTY_1x1_100ms	365189f4-ceae-471d-a767-d1ae8bdee687	EPI_100X_YFP_1x1_200ms_25sola	EPI_100X_RFP_1x1_200ms_25sola
3	26	12.4991930133763	326	37.6740481137725	40.6564417177914	1783.53374233129	112259	344.352760736196	66.5505237279426	274.459864962756	2	12894500	39553.6809815951	276.665791924843	313.924221934476	2	NaN	NaN	NaN	NaN	NaN	261.82269672176	0.999800038454003	23.1279198639073	13.7484872178607	10.9120122338557	3.58889685698293	0.00786274923113655	0.0037223518072209	1	1.00051768173477	2162.89852105231	1	8838.40490797546	1	1	1	6	2019-03-29T15:30:18.979	NG_ecoli_LTEE_910_DM25	1000	-0	162.875	DIA_100X_EMPTY_1x1_100ms	17c70f85-67c8-4232-867b-2c76542b3a72	EPI_100X_YFP_1x1_200ms_25sola	EPI_100X_RFP_1x1_200ms_25sola
4	23	12.5641660951569	290	26.8243067966179	176.9	283.486206896552	5028876	17340.9517241379	66.5505237279426	274.459864962756	1	166071	572.658620689655	276.665791924843	313.924221934476	0	NaN	NaN	NaN	NaN	NaN	250.056634448053	0.999795642700682	22.0475981112625	13.6736301505821	10.9390957602198	3.52438740698933	0.00920149186724843	0.00428541886689561	1	1.00030791589865	2072.11575831708	0	8638.1	1	1	1	6	2019-03-29T15:30:18.979	NG_ecoli_LTEE_910_DM25	1000	-0	162.875	DIA_100X_EMPTY_1x1_100ms	65f75ec7-7b80-4574-a9dc-6987c49f9bdf	EPI_100X_YFP_1x1_200ms_25sola	EPI_100X_RFP_1x1_200ms_25sola
5	28	12.0122832256467	337	35.0605859043325	200.142433234421	49.1454005934718	4310959	12792.1632047478	66.5505237279426	274.459864962756	2	125146	371.353115727003	276.665791924843	313.924221934476	0	NaN	NaN	NaN	NaN	NaN	285.923099100928	0.99620985334517	26.9354336049143	12.2122149657684	10.2056857824268	3.16798082821336	0.0776546933638143	0.00388469866156301	1	1.0002676854073	2203.42482648686	0	8874.84272997033	1	1	1	6	2019-03-29T15:30:18.979	NG_ecoli_LTEE_910_DM25	1000	-0	162.875	DIA_100X_EMPTY_1x1_100ms	a2125a6e-ee8d-4071-8490-a4ac35d5c975	EPI_100X_YFP_1x1_200ms_25sola	EPI_100X_RFP_1x1_200ms_25sola
6	22	13.4383182773028	296	-46.4474121943005	241.266891891892	1910.23648648649	13876260	46879.2567567568	66.5505237279426	274.459864962756	3	153873	519.841216216216	276.665791924843	313.924221934476	0	NaN	NaN	NaN	NaN	NaN	247.952256788446	0.999935076539626	20.9326905813046	14.9223353967371	11.3186851697261	4.03506495770536	0.00936479727960919	0.00421317939661271	1	1.00054475810238	2106.235340842	0	8710.44594594595	1	1	1	6	2019-03-29T15:30:18.979	NG_ecoli_LTEE_910_DM25	1000	-0	162.875	DIA_100X_EMPTY_1x1_100ms	a1246a45-e363-481f-881f-11a224c32ba5	EPI_100X_YFP_1x1_200ms_25sola	EPI_100X_RFP_1x1_200ms_25sola
7	28	11.4261434859103	320	48.4026009479817	262.784375	951.046875	3698248	11557.025	66.5505237279426	274.459864962756	2	87004	271.8875	276.665791924843	313.924221934476	0	NaN	NaN	NaN	NaN	NaN	283.346942902252	0.987767056362293	27.6288818650104	11.8148385542671	9.94492954324162	2.77539559525994	0.00689095341628106	0.00337582843896209	1	1.00025108720433	2146.13289899363	0	9185.790625	1	1	1	6	2019-03-29T15:30:18.979	NG_ecoli_LTEE_910_DM25	1000	-0	162.875	DIA_100X_EMPTY_1x1_100ms	f320c223-f33f-4b4a-b996-c41dac838e5a	EPI_100X_YFP_1x1_200ms_25sola	EPI_100X_RFP_1x1_200ms_25sola
8	25	12.704409287609	318	37.7817684016318	288.14465408805	1377.66352201258	7438289	23390.8459119497	66.5505237279426	274.459864962756	1	161220	506.981132075472	276.665791924843	313.924221934476	0	NaN	NaN	NaN	NaN	NaN	270.880105920614	0.999820702957013	23.2142051684452	14.2073481417477	11.2841298832246	3.6424766622621	0.00654653403237254	0.00284766945075674	1	1.00030456790083	2321.55968011355	0	8364.80188679245	1	1	1	6	2019-03-29T15:30:18.979	NG_ecoli_LTEE_910_DM25	1000	-0	162.875	DIA_100X_EMPTY_1x1_100ms	f4db770e-6d3a-4a1b-ae95-718c6a013608	EPI_100X_YFP_1x1_200ms_25sola	EPI_100X_RFP_1x1_200ms_25sola
9	28	11.7169491321412	329	46.4910832927101	361.826747720365	945.22188449848	4923548	14965.1914893617	66.5505237279426	274.459864962756	2	85184	258.917933130699	276.665791924843	313.924221934476	0	NaN	NaN	NaN	NaN	NaN	280.236454398646	0.996938817261474	27.040017611002	12.1956951507121	9.84745287352608	3.27448695688096	0.0113456073440615	0.00458202384553807	1	1.00102448689078	2059.41880327766	0	8811.93617021277	1	1	1	6	2019-03-29T15:30:18.979	NG_ecoli_LTEE_910_DM25	1000	-0	162.875	DIA_100X_EMPTY_1x1_100ms	bfed7ba0-30e8-4027-8b6e-3ed05c78a79d	EPI_100X_YFP_1x1_200ms_25sola	EPI_100X_RFP_1x1_200ms_25sola
10	34	13.830510929393	470	49.1652319890261	368.795744680851	1451.2170212766	5106147	10864.1425531915	66.5505237279426	274.459864962756	2	135353	287.985106382979	276.665791924843	313.924221934476	0	NaN	NaN	NaN	NaN	NaN	374.972182267999	0.976820130559361	32.4924112198912	13.2470639862265	11.1954079446377	2.97300446942738	0.00636917920077788	0.0039203087039528	0	1.00102929144871	3198.53913564273	0	8513.49574468085	1	1	1	6	2019-03-29T15:30:18.979	NG_ecoli_LTEE_910_DM25	1000	-0	162.875	DIA_100X_EMPTY_1x1_100ms	49e58cfc-30ff-4c0e-aedb-25680efbd3e5	EPI_100X_YFP_1x1_200ms_25sola	EPI_100X_RFP_1x1_200ms_25sola
11	31	12.3434976412247	383	49.1130721985711	370.485639686684	265.879895561358	8532819	22278.9007832898	66.5505237279426	274.459864962756	3	114838	299.838120104439	276.665791924843	313.924221934476	0	NaN	NaN	NaN	NaN	NaN	325.030732682581	0.994172530842355	28.9400179924504	12.9007435903109	10.846379919364	3.1568319668332	0.00982546761204056	0.00422135562718884	1	1.00069994410271	2673.98091477768	0	8712.47519582246	1	1	1	6	2019-03-29T15:30:18.979	NG_ecoli_LTEE_910_DM25	1000	-0	162.875	DIA_100X_EMPTY_1x1_100ms	ff014b36-f2e4-411f-948a-3b5f6c325e50	EPI_100X_YFP_1x1_200ms_25sola	EPI_100X_RFP_1x1_200ms_25sola
12	24	10.7243285577843	258	36.5837216129303	586.410852713178	1099.38372093023	7331517	28416.7325581395	66.5505237279426	274.459864962756	1	66589	258.096899224806	276.665791924843	313.924221934476	0	NaN	NaN	NaN	NaN	NaN	248.003576295819	0.995515399680719	24.4424922435669	12.3554837941246	9.74702019785698	3.06740899936382	0.00166014895645061	0.000689489023878206	3	1.00000563762998	1823.80792885081	1	8974.91085271318	1	1	1	6	2019-03-29T15:30:18.979	NG_ecoli_LTEE_910_DM25	1000	-0	162.875	DIA_100X_EMPTY_1x1_100ms	6aae74ea-2f01-4c7d-8be0-837b63a22b62	EPI_100X_YFP_1x1_200ms_25sola	EPI_100X_RFP_1x1_200ms_25sola
13	43	11.6787434081041	502	49.3928172395173	604.462151394422	1108.80876494024	19934752	39710.6613545817	66.5505237279426	274.459864962756	8	153383	305.543824701195	276.665791924843	313.924221934476	0	NaN	NaN	NaN	NaN	NaN	448.296615180306	0.912528321742906	41.8896569206959	12.604317844776	10.441795520417	2.46065589520613	0.0205197792269272	0.0070279215826292	2	1.00448109695763	3587.12948184529	1	8846.91035856574	1	1	1	6	2019-03-29T15:30:18.979	NG_ecoli_LTEE_910_DM25	1000	-0	162.875	DIA_100X_EMPTY_1x1_100ms	9656c2b1-82db-4df8-8f5c-2c075f16b75e	EPI_100X_YFP_1x1_200ms_25sola	EPI_100X_RFP_1x1_200ms_25sola
14	29	13.1995763543948	383	47.0997094707453	817.942558746736	1735.17493472585	10706811	27955.1201044386	66.5505237279426	274.459864962756	1	137825	359.856396866841	276.665791924843	313.924221934476	0	NaN	NaN	NaN	NaN	NaN	323.149929833687	0.998297873176673	26.6775069820447	14.0697259339572	11.7626935041479	3.46784082200826	0.00920742211144863	0.00464316374522565	1	1.00100966551899	2899.003138063	0	8302.63446475196	1	1	1	6	2019-03-29T15:30:18.979	NG_ecoli_LTEE_910_DM25	1000	-0	162.875	DIA_100X_EMPTY_1x1_100ms	c3042e12-2e64-4049-8c16-46eb18a20547	EPI_100X_YFP_1x1_200ms_25sola	EPI_100X_RFP_1x1_200ms_25sola
15	27	12.4871361122391	338	42.8548321190195	1039.37278106509	1748.05325443787	2473364	7317.6449704142	66.5505237279426	274.459864962756	2	271028	801.85798816568	276.665791924843	313.924221934476	1	NaN	NaN	NaN	NaN	NaN	291.068376107361	0.999840930511612	25.355706859843	13.8017683518691	11.1807394840474	3.42264223616582	0.0069575294542274	0.00337682681774273	1	1.00051316343207	2489.46864258741	0	8261.84023668639	1	1	1	6	2019-03-29T15:30:18.979	NG_ecoli_LTEE_910_DM25	1000	-0	162.875	DIA_100X_EMPTY_1x1_100ms	f619fff6-35e1-4674-8c45-6ff0c208c193	EPI_100X_YFP_1x1_200ms_25sola	EPI_100X_RFP_1x1_200ms_25sola
16	24	12.9588877324327	311	30.0501443782571	1056.19935691318	1183.75562700965	172449	554.498392282958	66.5505237279426	274.459864962756	3	4299286	13824.0707395498	276.665791924843	313.924221934476	1	NaN	NaN	NaN	NaN	NaN	264.467608920255	0.998998208468008	22.3239888650126	14.0541555215226	11.3330100825024	3.71803830419443	0.0200544933587166	0.00971598331828149	1	1.00335366441204	2251.91621910602	0	8394.8424437299	1	1	1	6	2019-03-29T15:30:18.979	NG_ecoli_LTEE_910_DM25	1000	-0	162.875	DIA_100X_EMPTY_1x1_100ms	8202ded2-a91d-4b61-95d9-e3e3c338a3be	EPI_100X_YFP_1x1_200ms_25sola	EPI_100X_RFP_1x1_200ms_25sola
17	32	13.6382784849916	438	47.2068437843472	1069.4703196347	285.988584474886	8387983	19150.6461187215	66.5505237279426	274.459864962756	2	124962	285.301369863014	276.665791924843	313.924221934476	0	NaN	NaN	NaN	NaN	NaN	362.528415889169	0.983866553977095	31.6756894741364	13.0837871873666	11.1722363506968	2.99917888228642	0.0168126546794523	0.00787915886166986	1	1.00390798356662	3105.24726239049	0	8618.08904109589	1	1	1	6	2019-03-29T15:30:18.979	NG_ecoli_LTEE_910_DM25	1000	-0	162.875	DIA_100X_EMPTY_1x1_100ms	d2caf009-d353-44b3-aec3-b162c2674fa9	EPI_100X_YFP_1x1_200ms_25sola	EPI_100X_RFP_1x1_200ms_25sola
18	27	14.203847548096	384	38.2139909281554	1090.31770833333	741.997395833333	3113830	8108.93229166667	66.5505237279426	274.459864962756	4	88118	229.473958333333	276.665791924843	313.924221934476	0	NaN	NaN	NaN	NaN	NaN	308.534167161359	0.999913904678621	24.6603275230071	15.5241362789303	12.1276407932382	3.95459174881881	0.0135011941764088	0.00722448115982153	0	1.00220207225243	2848.66494997583	0	8039.04427083333	1	1	1	6	2019-03-29T15:30:18.979	NG_ecoli_LTEE_910_DM25	1000	-0	162.875	DIA_100X_EMPTY_1x1_100ms	1a2916e5-818e-4082-b28a-baaae21a417c	EPI_100X_YFP_1x1_200ms_25sola	EPI_100X_RFP_1x1_200ms_25sola
19	31	12.380251814287	384	48.7211233469511	1090.6953125	1744.52864583333	10084929	26262.8359375	66.5505237279426	274.459864962756	1	129067	336.111979166667	276.665791924843	313.924221934476	0	NaN	NaN	NaN	NaN	NaN	326.579210058319	0.984823207220654	29.4094411807919	12.8081720964365	10.7154110284954	3.11332369853503	0.0119065491931016	0.00609507076094005	0	1.0021656862086	2652.12703755563	0	8428.6875	1	1	1	6	2019-03-29T15:30:18.979	NG_ecoli_LTEE_910_DM25	1000	-0	162.875	DIA_100X_EMPTY_1x1_100ms	6845131a-551f-45f2-a49d-09bcdbcebce1	EPI_100X_YFP_1x1_200ms_25sola	EPI_100X_RFP_1x1_200ms_25sola
20	36	10.9584204630938	395	49.0790659677747	1169.22025316456	959.724050632911	86933	220.083544303797	66.5505237279426	274.459864962756	0	3336563	8446.99493670886	276.665791924843	313.924221934476	2	NaN	NaN	NaN	NaN	NaN	361.009834746653	0.91721706571492	34.9387080705035	12.3260467874529	10.0560200049839	2.60363876027481	0.0185869910173681	0.00764739461268397	2	1.00532006421616	2774.91050270104	0	9326.63037974684	1	1	1	6	2019-03-29T15:30:18.979	NG_ecoli_LTEE_910_DM25	1000	-0	162.875	DIA_100X_EMPTY_1x1_100ms	5acd31f8-acf3-4c62-9758-af539087fd5c	EPI_100X_YFP_1x1_200ms_25sola	EPI_100X_RFP_1x1_200ms_25sola
21	18	10.3660706573911	187	-42.6668479256996	1173.6577540107	517.534759358289	209748	1121.64705882353	66.5505237279426	274.459864962756	1	1371758	7335.60427807487	276.665791924843	313.924221934476	2	NaN	NaN	NaN	NaN	NaN	184.070037076628	0.999829694893147	17.4524258306098	13.4641317810253	9.93760053502894	3.89713803689868	0.00429686333091994	0.0023319110735851	0	1.00011107255676	1353.65737256159	2	9164.55614973262	1	1	1	6	2019-03-29T15:30:18.979	NG_ecoli_LTEE_910_DM25	1000	-0	162.875	DIA_100X_EMPTY_1x1_100ms	0de51cdd-0873-467e-985a-2657d071bfe1	EPI_100X_YFP_1x1_200ms_25sola	EPI_100X_RFP_1x1_200ms_25sola
22	24	11.863894542001	285	40.9830747030386	1179.42456140351	1813.20701754386	11408319	40029.1894736842	66.5505237279426	274.459864962756	3	117802	413.340350877193	276.665791924843	313.924221934476	0	NaN	NaN	NaN	NaN	NaN	241.871731104122	0.999821859023189	21.5172361088479	13.8421410549107	10.7493317655544	3.7386735392455	0.00556993382014945	0.00295868771753463	1	1.00027750512628	1952.71697200528	0	8549.65964912281	1	1	1	6	2019-03-29T15:30:18.979	NG_ecoli_LTEE_910_DM25	1000	-0	162.875	DIA_100X_EMPTY_1x1_100ms	6c351e23-fbd7-4fe4-a91f-f8337348b863	EPI_100X_YFP_1x1_200ms_25sola	EPI_100X_RFP_1x1_200ms_25sola
23	26	12.99662377163	338	37.139181740031	1191.32544378698	523.103550295858	8630821	25534.9733727811	66.5505237279426	274.459864962756	1	1319852	3904.8875739645	276.665791924843	313.924221934476	3	NaN	NaN	NaN	NaN	NaN	298.720439013407	0.999857922103944	24.3904866681632	15.2646456399353	11.9389343750633	3.79992973044691	0.0108898998290919	0.00524526785233883	1	1.0011926611144	2730.49557682336	2	8887.49704142012	1	1	1	6	2019-03-29T15:30:18.979	NG_ecoli_LTEE_910_DM25	1000	-0	162.875	DIA_100X_EMPTY_1x1_100ms	de723d27-9ea9-41d6-8a4f-b7e80b012912	EPI_100X_YFP_1x1_200ms_25sola	EPI_100X_RFP_1x1_200ms_25sola
24	17	9.24422345987029	158	-49.5616134660341	1188.94936708861	507.79746835443	376702	2384.18987341772	66.5505237279426	274.459864962756	2	2115811	13391.2088607595	276.665791924843	313.924221934476	1	NaN	NaN	NaN	NaN	NaN	173.793774996267	0.999617424844065	17.1894511657871	12.7948669811163	9.44123254983906	3.71195636544942	0.0741412930892587	0.00557656730655139	0	1.00026098598369	1203.39799033457	2	9583.22784810127	1	1	1	6	2019-03-29T15:30:18.979	NG_ecoli_LTEE_910_DM25	1000	-0	162.875	DIA_100X_EMPTY_1x1_100ms	e690d486-4253-448b-8e1c-2ab6a6fd66ac	EPI_100X_YFP_1x1_200ms_25sola	EPI_100X_RFP_1x1_200ms_25sola
25	18	10.5323839157703	190	-49.8727206089033	1193.54210526316	1925.41052631579	73255	385.552631578947	66.5505237279426	274.459864962756	1	5067861	26672.9526315789	276.665791924843	313.924221934476	1	NaN	NaN	NaN	NaN	NaN	177.380546129149	0.999830775194864	16.2317570536021	14.0759774620201	10.4209917070496	3.9612908726109	0.00115992773661404	0.000549970432829866	1	1.00000562970469	1384.43801433077	1	9157.54736842105	1	1	1	6	2019-03-29T15:30:18.979	NG_ecoli_LTEE_910_DM25	1000	-0	162.875	DIA_100X_EMPTY_1x1_100ms	8f955e68-cbe4-4b3a-be3d-8106ee4e7079	EPI_100X_YFP_1x1_200ms_25sola	EPI_100X_RFP_1x1_200ms_25sola
26	34	13.8820247328633	472	47.8665609102492	1199.01271186441	1616.42796610169	14669700	31079.8728813559	66.5505237279426	274.459864962756	2	167706	355.309322033898	276.665791924843	313.924221934476	0	NaN	NaN	NaN	NaN	NaN	372.710177996772	0.965277202729099	32.3615443200942	13.3448194982328	11.1266538383259	3.13085643035545	0.0103122254397258	0.00547780178162952	1	1.00071015376395	3146.64879895046	0	8222.09322033898	1	1	1	6	2019-03-29T15:30:18.979	NG_ecoli_LTEE_910_DM25	1000	-0	162.875	DIA_100X_EMPTY_1x1_100ms	ed71ac38-5e7a-40ce-9d85-12cd89726001	EPI_100X_YFP_1x1_200ms_25sola	EPI_100X_RFP_1x1_200ms_25sola
27	20	11.0450117116027	221	-34.6377032609508	1205.6742081448	1936.57013574661	62382	282.27149321267	66.5505237279426	274.459864962756	0	6513849	29474.4298642534	276.665791924843	313.924221934476	1	NaN	NaN	NaN	NaN	NaN	194.827523769049	0.999858659889604	18.1485645906491	13.6769863838854	10.2838783173578	3.73837870138115	0.00957046237009593	0.00516447440546632	0	1.00060257089362	1507.46077838483	1	9174.52941176471	1	1	1	6	2019-03-29T15:30:18.979	NG_ecoli_LTEE_910_DM25	1000	-0	162.875	DIA_100X_EMPTY_1x1_100ms	4048b8f2-aaab-4ec1-872f-f6ab08f46034	EPI_100X_YFP_1x1_200ms_25sola	EPI_100X_RFP_1x1_200ms_25sola
28	42	13.4839816637282	567	49.5386306159155	1324.30335097002	1526.33862433862	4834594	8526.62081128748	66.5505237279426	274.459864962756	4	166895	294.347442680776	276.665791924843	313.924221934476	0	NaN	NaN	NaN	NaN	NaN	465.91155857138	0.920326218705736	40.2756940959027	13.6528543787143	11.2603716561586	2.86677744635997	0.0201503039144673	0.00859236424880926	2	1.00309659784816	4010.86795864693	0	8230.39682539683	1	1	1	6	2019-03-29T15:30:18.979	NG_ecoli_LTEE_910_DM25	1000	-0	162.875	DIA_100X_EMPTY_1x1_100ms	c4e2f13f-2fd0-43c8-95f0-7eb31be9f3b4	EPI_100X_YFP_1x1_200ms_25sola	EPI_100X_RFP_1x1_200ms_25sola
29	22	11.4649867827848	253	21.9756958697765	1356.66798418972	2009.08300395257	135965	537.411067193676	66.5505237279426	274.459864962756	5	6400521	25298.5019762846	276.665791924843	313.924221934476	1	NaN	NaN	NaN	NaN	NaN	223.434116910275	0.998334734941288	21.5458395260107	12.260038041722	9.93884968827899	3.19308583638308	0.0080926830247737	0.00353795759329629	1	1.00040855066469	1671.57376865919	0	9445.97628458498	1	1	1	6	2019-03-29T15:30:18.979	NG_ecoli_LTEE_910_DM25	1000	-0	162.875	DIA_100X_EMPTY_1x1_100ms	690b6043-8634-4a32-bf62-f835248c527d	EPI_100X_YFP_1x1_200ms_25sola	EPI_100X_RFP_1x1_200ms_25sola
30	25	13.6558228803641	342	29.1209823213312	1398.84795321637	1384.48538011696	2912835	8517.06140350877	66.5505237279426	274.459864962756	2	102610	300.029239766082	276.665791924843	313.924221934476	0	NaN	NaN	NaN	NaN	NaN	269.957778090179	0.999587715938836	23.5281308675483	13.568397864261	11.0826030818103	3.46390313897961	0.0119686595567592	0.00561713170661924	1	1.00055744675979	2269.6603324232	0	8630.75438596491	1	1	1	6	2019-03-29T15:30:18.979	NG_ecoli_LTEE_910_DM25	1000	-0	162.875	DIA_100X_EMPTY_1x1_100ms	a42e709b-6a1d-4edc-94dd-23dea743f295	EPI_100X_YFP_1x1_200ms_25sola	EPI_100X_RFP_1x1_200ms_25sola
31	23	13.3594646608038	308	-7.43556435741035	1425.19805194805	1677.51623376623	529438	1718.95454545455	66.5505237279426	274.459864962756	2	90566	294.045454545455	276.665791924843	313.924221934476	0	NaN	NaN	NaN	NaN	NaN	254.518986421263	0.999803831926621	21.4238615569092	14.4226066188721	11.3524258813776	3.80401876860506	0.0063475342678805	0.00329758325186374	0	1.00035070872773	2168.52775391813	0	8709.51948051948	1	1	1	6	2019-03-29T15:30:18.979	NG_ecoli_LTEE_910_DM25	1000	-0	162.875	DIA_100X_EMPTY_1x1_100ms	78960150-56ba-4e76-891f-5c620eab93d8	EPI_100X_YFP_1x1_200ms_25sola	EPI_100X_RFP_1x1_200ms_25sola
32	29	12.9775875431285	383	45.5587828615914	1467.23759791123	744.707571801567	5086589	13280.911227154	66.5505237279426	274.459864962756	2	96270	251.357702349869	276.665791924843	313.924221934476	0	NaN	NaN	NaN	NaN	NaN	309.355997205302	0.999811802254449	26.7483562213645	13.6031402335438	11.246351930564	3.39626928620894	0.00593856208140221	0.00291062591006898	1	1.00012647184772	2657.1148040178	0	8441.19843342037	1	1	1	6	2019-03-29T15:30:18.979	NG_ecoli_LTEE_910_DM25	1000	-0	162.875	DIA_100X_EMPTY_1x1_100ms	872cd290-f429-4b2d-84c0-d15ecdab1f5c	EPI_100X_YFP_1x1_200ms_25sola	EPI_100X_RFP_1x1_200ms_25sola
33	24	13.6622499710693	329	15.7337480097593	1511.06990881459	1024.74468085106	5267171	16009.6382978723	66.5505237279426	274.459864962756	2	85450	259.726443768997	276.665791924843	313.924221934476	0	NaN	NaN	NaN	NaN	NaN	269.007170513107	0.999872978052763	22.9335714729196	14.1373239421886	11.4159455929302	3.55204992524124	0.00319178673738434	0.00154952919396584	1	1.00003239786373	2347.39056788076	0	8668.68996960486	1	1	1	6	2019-03-29T15:30:18.979	NG_ecoli_LTEE_910_DM25	1000	-0	162.875	DIA_100X_EMPTY_1x1_100ms	49bb5bec-b128-42c3-b0f7-c5f0b34da7cc	EPI_100X_YFP_1x1_200ms_25sola	EPI_100X_RFP_1x1_200ms_25sola
34	20	11.0457210708963	221	-27.7421330497219	1519.17647058824	1660.8371040724	1597070	7226.56108597285	66.5505237279426	274.459864962756	1	69558	314.742081447964	276.665791924843	313.924221934476	0	NaN	NaN	NaN	NaN	NaN	197.802167832285	0.999797917147111	17.9335493831771	13.7979904327394	10.659604737358	3.66672324494351	0.00187583234890862	0.000880244757993885	1	1.00000771610613	1600.43609193778	0	9040.45248868778	1	1	1	6	2019-03-29T15:30:18.979	NG_ecoli_LTEE_910_DM25	1000	-0	162.875	DIA_100X_EMPTY_1x1_100ms	ec6537c2-aa83-41a9-96e9-d6b7db4cabc5	EPI_100X_YFP_1x1_200ms_25sola	EPI_100X_RFP_1x1_200ms_25sola
35	22	11.3962051347309	251	15.5017225283826	1557.39043824701	1662.72908366534	4773250	19016.9322709163	66.5505237279426	274.459864962756	1	80595	321.09561752988	276.665791924843	313.924221934476	0	NaN	NaN	NaN	NaN	NaN	227.976395833054	0.998503879589358	21.9760037324497	12.7152695207849	9.98777413376367	3.2566434426067	0.0213314991933003	0.0113233583312096	0	1.00425735198803	1721.77352915399	1	8867.30677290837	1	1	1	6	2019-03-29T15:30:18.979	NG_ecoli_LTEE_910_DM25	1000	-0	162.875	DIA_100X_EMPTY_1x1_100ms	7d0a3685-20b1-4bb4-a870-b92fb7473210	EPI_100X_YFP_1x1_200ms_25sola	EPI_100X_RFP_1x1_200ms_25sola
36	34	14.5659176980471	496	38.563831514296	1569.47177419355	1454.66532258065	8767444	17676.2983870968	66.5505237279426	274.459864962756	3	153891	310.264112903226	276.665791924843	313.924221934476	0	NaN	NaN	NaN	NaN	NaN	389.281963340367	0.967124339625773	33.4287856119678	13.5309286668957	11.324626818304	3.02904305512059	0.0259646026397073	0.0110662133212918	1	1.00853239103288	3367.11756639949	0	8385.34274193548	1	1	1	6	2019-03-29T15:30:18.979	NG_ecoli_LTEE_910_DM25	1000	-0	162.875	DIA_100X_EMPTY_1x1_100ms	b953613b-8657-4d9e-afd7-9c38dbe9e4a5	EPI_100X_YFP_1x1_200ms_25sola	EPI_100X_RFP_1x1_200ms_25sola
37	32	12.2747546832228	393	47.2481236928175	1582.98473282443	177.371501272265	18627044	47397.058524173	66.5505237279426	274.459864962756	4	150208	382.208651399491	276.665791924843	313.924221934476	0	NaN	NaN	NaN	NaN	NaN	348.769925429148	0.972552957412883	30.8630484832365	13.4660158587101	11.0631303790807	2.93052879621408	0.00976433865024551	0.0047670298811555	1	1.00151388809054	2966.77604459699	1	8852.55979643766	1	1	1	6	2019-03-29T15:30:18.979	NG_ecoli_LTEE_910_DM25	1000	-0	162.875	DIA_100X_EMPTY_1x1_100ms	e1a764cd-a144-42ef-b97b-002f03b696e5	EPI_100X_YFP_1x1_200ms_25sola	EPI_100X_RFP_1x1_200ms_25sola
38	20	11.0963927765359	224	-39.8218786515828	1577.01339285714	1667.49553571429	4609774	20579.3482142857	66.5505237279426	274.459864962756	1	72416	323.285714285714	276.665791924843	313.924221934476	0	NaN	NaN	NaN	NaN	NaN	208.743535194746	0.999738670821711	20.1760682127154	12.8088866741056	9.95881610158254	3.34479407707553	0.0101530075906212	0.00522163129813823	0	1.00073335326288	1571.5993644499	1	9084.75446428571	1	1	1	6	2019-03-29T15:30:18.979	NG_ecoli_LTEE_910_DM25	1000	-0	162.875	DIA_100X_EMPTY_1x1_100ms	51d3df90-a5ac-46fe-bdfd-3b6278f32b8c	EPI_100X_YFP_1x1_200ms_25sola	EPI_100X_RFP_1x1_200ms_25sola
39	29	12.313381688959	360	40.2811642440101	1607.58888888889	191.102777777778	8673450	24092.9166666667	66.5505237279426	274.459864962756	2	119354	331.538888888889	276.665791924843	313.924221934476	0	NaN	NaN	NaN	NaN	NaN	310.776361298153	0.977620147395277	28.7361937569248	12.3295452112633	10.4720338832237	2.88489310669675	0.0355046365603179	0.0143369174050029	1	1.0113242093505	2475.03418713169	1	8871.43888888889	1	1	1	6	2019-03-29T15:30:18.979	NG_ecoli_LTEE_910_DM25	1000	-0	162.875	DIA_100X_EMPTY_1x1_100ms	01fee45c-14fa-4e7d-b4b8-fddaaf02ac57	EPI_100X_YFP_1x1_200ms_25sola	EPI_100X_RFP_1x1_200ms_25sola
40	30	12.2702694206772	368	48.7061484804871	1648.22554347826	1773.89673913043	9997789	27167.9048913043	66.5505237279426	274.459864962756	2	133270	362.146739130435	276.665791924843	313.924221934476	0	NaN	NaN	NaN	NaN	NaN	298.077933678934	0.999690859541988	26.5414258914696	13.463456972519	10.647358506486	3.70402884346283	0.0250529524138291	0.00175810069347176	1	1.00002495131236	2363.18590167651	0	8546.63315217391	1	1	1	6	2019-03-29T15:30:18.979	NG_ecoli_LTEE_910_DM25	1000	-0	162.875	DIA_100X_EMPTY_1x1_100ms	71e965f0-463c-4162-9df7-36b4ba5536e4	EPI_100X_YFP_1x1_200ms_25sola	EPI_100X_RFP_1x1_200ms_25sola
41	24	12.1381374512121	292	28.6404295135131	1697.2397260274	1723.7397260274	7482095	25623.6130136986	66.5505237279426	274.459864962756	1	112782	386.239726027397	276.665791924843	313.924221934476	0	NaN	NaN	NaN	NaN	NaN	246.64124784601	0.999881651323825	22.6433904843768	13.4234905104226	10.3010721358411	3.77256892852549	0.0079127846274221	0.00304716205500673	1	1.00007991040306	1887.10556025001	0	8811.3595890411	1	1	1	6	2019-03-29T15:30:18.979	NG_ecoli_LTEE_910_DM25	1000	-0	162.875	DIA_100X_EMPTY_1x1_100ms	00f55999-2026-4266-8fb3-b040d4adf1b2	EPI_100X_YFP_1x1_200ms_25sola	EPI_100X_RFP_1x1_200ms_25sola
42	36	12.2443094752966	441	49.4019802367685	1720.79591836735	1403.30158730159	12669024	28727.9455782313	66.5505237279426	274.459864962756	2	148112	335.854875283447	276.665791924843	313.924221934476	0	NaN	NaN	NaN	NaN	NaN	371.804626749629	0.940695466252381	34.3445983918394	12.4452041705883	10.5107160722277	2.71390911968048	0.0265394638129979	0.0126464686463031	1	1.01422143990142	2979.97714213399	0	8764.41496598639	1	1	1	6	2019-03-29T15:30:18.979	NG_ecoli_LTEE_910_DM25	1000	-0	162.875	DIA_100X_EMPTY_1x1_100ms	f6a97438-ec9e-4240-a312-f0c7051b85a1	EPI_100X_YFP_1x1_200ms_25sola	EPI_100X_RFP_1x1_200ms_25sola
43	18	12.5108747391184	225	-49.6753325972356	1766.43555555556	2013.25777777778	88123	391.657777777778	66.5505237279426	274.459864962756	5	4853777	21572.3422222222	276.665791924843	313.924221934476	1	NaN	NaN	NaN	NaN	NaN	195.992997755485	0.999891153565367	16.3724195571477	15.0571020456872	11.1745662819219	4.46142910388198	2.44182204454694	0.0751997915826923	0	1.00002757088003	1605.69885762801	0	9159.92888888889	1	1	1	6	2019-03-29T15:30:18.979	NG_ecoli_LTEE_910_DM25	1000	-0	162.875	DIA_100X_EMPTY_1x1_100ms	fc4d9e86-0bad-4fe2-bee0-fbf0c0418fc8	EPI_100X_YFP_1x1_200ms_25sola	EPI_100X_RFP_1x1_200ms_25sola
44	18	11.2385062426764	204	-41.0415452550345	1771.39215686275	1540.28921568627	142155	696.838235294118	66.5505237279426	274.459864962756	3	153137	750.671568627451	276.665791924843	313.924221934476	1	NaN	NaN	NaN	NaN	NaN	212.080302000011	0.999355422007549	19.5081366196289	13.1906198655522	10.2872267258605	3.57562237411698	0.271496853987678	0.0179098122608974	1	1.00340045129831	1621.44526549377	0	10116.181372549	1	1	1	6	2019-03-29T15:30:18.979	NG_ecoli_LTEE_910_DM25	1000	-0	162.875	DIA_100X_EMPTY_1x1_100ms	c4d9a781-a32e-460e-bb6e-0147ba7c9b2a	EPI_100X_YFP_1x1_200ms_25sola	EPI_100X_RFP_1x1_200ms_25sola
45	30	12.0976208663691	363	46.0691817326905	1796.57851239669	1951.88980716253	3461818	9536.68870523416	66.5505237279426	274.459864962756	2	190494	524.776859504132	276.665791924843	313.924221934476	0	NaN	NaN	NaN	NaN	NaN	305.300312245732	0.987163890895762	28.7104546551291	12.3882213355449	10.3647965575029	2.88701329604408	0.0130469088217235	0.00532827164700661	1	1.00138100786202	2422.43155763628	0	8728.43801652893	1	1	1	6	2019-03-29T15:30:18.979	NG_ecoli_LTEE_910_DM25	1000	-0	162.875	DIA_100X_EMPTY_1x1_100ms	c925863c-9151-4264-8121-975c7050f988	EPI_100X_YFP_1x1_200ms_25sola	EPI_100X_RFP_1x1_200ms_25sola
46	32	9.7821420802254	313	46.167950121405	1856.99361022364	415.990415335463	96553	308.476038338658	66.5505237279426	274.459864962756	5	4887111	15613.7731629393	276.665791924843	313.924221934476	2	NaN	NaN	NaN	NaN	NaN	330.313788794601	0.885661048523705	33.3158965355157	12.1482923958971	9.64775873722659	2.49323362487099	0.0343558980039644	0.0159430510766926	1	1.01418792582606	2435.53432699081	0	10032.0607028754	1	1	1	6	2019-03-29T15:30:18.979	NG_ecoli_LTEE_910_DM25	1000	-0	162.875	DIA_100X_EMPTY_1x1_100ms	9fd5be8c-cbd6-428b-a48a-f6f4d61142a2	EPI_100X_YFP_1x1_200ms_25sola	EPI_100X_RFP_1x1_200ms_25sola
47	24	11.6451462848938	280	38.2986454184618	1871.39285714286	1192.50357142857	5185908	18521.1	66.5505237279426	274.459864962756	1	97436	347.985714285714	276.665791924843	313.924221934476	0	NaN	NaN	NaN	NaN	NaN	236.687909452367	0.999749260729112	21.4813152650214	13.6784842232106	10.499831948899	3.76571949739078	0.00286859718749211	0.00131053757904793	1	1.00003853033764	1860.01071772835	0	8673.65357142857	1	1	1	6	2019-03-29T15:30:18.979	NG_ecoli_LTEE_910_DM25	1000	-0	162.875	DIA_100X_EMPTY_1x1_100ms	16d47045-5ee4-4242-b783-68017932bc89	EPI_100X_YFP_1x1_200ms_25sola	EPI_100X_RFP_1x1_200ms_25sola
48	25	13.3524664013098	334	39.9462303545411	1925.66766467066	1208.2245508982	1601861	4795.99101796407	66.5505237279426	274.459864962756	2	1161946	3478.88023952096	276.665791924843	313.924221934476	2	NaN	NaN	NaN	NaN	NaN	264.58437630372	0.99993384923347	22.9354969657172	14.1161358396337	11.0178148173884	3.86909919586407	0.00570198151690049	0.00264085168161632	1	1.00010418778583	2186.69883490045	0	8525.46407185629	1	1	1	6	2019-03-29T15:30:18.979	NG_ecoli_LTEE_910_DM25	1000	-0	162.875	DIA_100X_EMPTY_1x1_100ms	0f1d7f80-f56c-4b49-9ca5-6429a5bc5836	EPI_100X_YFP_1x1_200ms_25sola	EPI_100X_RFP_1x1_200ms_25sola
1	31	12.3569715746906	384	48.5545251709305	256.473958333333	1531.38020833333	1415517	3686.2421875	62.5601295625159	193.097812348848	2	143380	373.385416666667	289.196211248935	129.904113543625	0	NaN	NaN	NaN	NaN	NaN	328.769489785399	0.98691962591057	29.9038974565442	12.6403554616542	10.7623989845779	2.83568634490807	0.00849158280169597	0.00468592243495855	1	1.00133154831758	2720.41933320988	0	8748.83333333333	1	1	1	8	2019-03-29T15:30:44.175	NG_ecoli_LTEE_910_DM25	-0	1732	162.875	DIA_100X_EMPTY_1x1_100ms	5d1473b8-3cbb-4c7f-bf93-fe9c9a5a4832	EPI_100X_YFP_1x1_200ms_25sola	EPI_100X_RFP_1x1_200ms_25sola
2	30	13.5565484725808	407	45.8260043607643	1151.45208845209	1981.2457002457	7674300	18855.773955774	62.5601295625159	193.097812348848	2	147445	362.272727272727	289.196211248935	129.904113543625	0	NaN	NaN	NaN	NaN	NaN	331.314391567987	0.989295682816876	28.5681674937796	13.4219412010866	11.0771038500972	3.46567974508096	0.0201443950966417	0.00953521269782646	1	1.0051784174672	2753.11732547996	0	8188.59213759214	1	1	1	8	2019-03-29T15:30:44.175	NG_ecoli_LTEE_910_DM25	-0	1732	162.875	DIA_100X_EMPTY_1x1_100ms	97baceff-2a75-45c7-82d2-7bec7b5d5fae	EPI_100X_YFP_1x1_200ms_25sola	EPI_100X_RFP_1x1_200ms_25sola
3	24	11.3294714576624	272	32.0806345698309	1243.57352941176	1963.20220588235	1248683	4590.74632352941	62.5601295625159	193.097812348848	1	96675	355.422794117647	289.196211248935	129.904113543625	0	NaN	NaN	NaN	NaN	NaN	236.118121246418	0.999898286450322	22.285874544836	12.8497885598604	10.0686073042439	3.5217970332645	0.00390592668781593	0.00166812276214991	1	1.00006971502926	1774.42794492162	0	8900.29779411765	1	1	1	8	2019-03-29T15:30:44.175	NG_ecoli_LTEE_910_DM25	-0	1732	162.875	DIA_100X_EMPTY_1x1_100ms	669a1a12-515f-4ea6-a884-c121a824d69c	EPI_100X_YFP_1x1_200ms_25sola	EPI_100X_RFP_1x1_200ms_25sola
4	30	12.6050998997975	379	46.7866416038397	1261.88126649077	186.079155672823	1942359	5124.95778364116	62.5601295625159	193.097812348848	3	110641	291.928759894459	289.196211248935	129.904113543625	0	NaN	NaN	NaN	NaN	NaN	310.692613392418	0.999274110227123	28.4475306073845	13.0069293802828	10.6870526147296	3.03761088322368	0.00163757063239427	0.000592046354719126	2	1.00001735398128	2551.82183831822	0	8693.22163588391	1	1	1	8	2019-03-29T15:30:44.175	NG_ecoli_LTEE_910_DM25	-0	1732	162.875	DIA_100X_EMPTY_1x1_100ms	9af96573-7b14-4f17-817f-a7bd469630f8	EPI_100X_YFP_1x1_200ms_25sola	EPI_100X_RFP_1x1_200ms_25sola
5	27	11.9918549516791	324	44.0635562631291	1273.61111111111	1902.67283950617	4427380	13664.7530864198	62.5601295625159	193.097812348848	2	115333	355.966049382716	289.196211248935	129.904113543625	0	NaN	NaN	NaN	NaN	NaN	279.779431833487	0.999178627610934	25.5573914957299	12.7420003629227	10.5523728877746	3.24745608596577	0.00163501074132089	0.000634125748705476	2	1.00001971510416	2235.14995930274	0	8487.9475308642	1	1	1	8	2019-03-29T15:30:44.175	NG_ecoli_LTEE_910_DM25	-0	1732	162.875	DIA_100X_EMPTY_1x1_100ms	f788006a-3a1c-4a9f-a7a9-5cdee1656c0d	EPI_100X_YFP_1x1_200ms_25sola	EPI_100X_RFP_1x1_200ms_25sola
6	28	12.9956136714103	364	46.7554996896972	1355.25824175824	1337.32417582418	5739432	15767.6703296703	62.5601295625159	193.097812348848	2	96904	266.21978021978	289.196211248935	129.904113543625	0	NaN	NaN	NaN	NaN	NaN	291.416427704328	0.998752702584751	25.8575204436572	13.2951082148384	10.802553396622	3.49285308556828	0.0088696262578325	0.00431100103405148	1	1.00023640704373	2369.89771086494	0	8418.01923076923	1	1	1	8	2019-03-29T15:30:44.175	NG_ecoli_LTEE_910_DM25	-0	1732	162.875	DIA_100X_EMPTY_1x1_100ms	082c8dc1-e082-4f6b-aad2-f80c360bc460	EPI_100X_YFP_1x1_200ms_25sola	EPI_100X_RFP_1x1_200ms_25sola
7	30	12.7551938666747	383	46.6110939704474	1561.60052219321	958.851174934726	2393133	6248.38903394256	62.5601295625159	193.097812348848	2	133510	348.590078328982	289.196211248935	129.904113543625	0	NaN	NaN	NaN	NaN	NaN	305.764712719476	0.993752885724456	27.6404856386075	12.8245666903499	10.7425199617365	3.11723745002078	0.00973897117661257	0.00516503544880843	1	1.00140869565639	2505.23164762987	0	8869.07310704961	1	1	1	8	2019-03-29T15:30:44.175	NG_ecoli_LTEE_910_DM25	-0	1732	162.875	DIA_100X_EMPTY_1x1_100ms	9c8020b3-ef5a-4682-9dfd-f609701317d9	EPI_100X_YFP_1x1_200ms_25sola	EPI_100X_RFP_1x1_200ms_25sola
8	68	13.1702603238622	897	-49.9999999998255	1631.8773690078	671.182831661093	5556123	6194.11705685619	62.5601295625159	193.097812348848	6	310455	346.103678929766	289.196211248935	129.904113543625	0	NaN	NaN	NaN	NaN	NaN	879.805582209786	0.593984144229507	NaN	NaN	NaN	NaN	NaN	NaN	NaN	NaN	NaN	2	9885.25752508361	1	1	1	8	2019-03-29T15:30:44.175	NG_ecoli_LTEE_910_DM25	-0	1732	162.875	DIA_100X_EMPTY_1x1_100ms	d38d1502-8ebf-498d-aeb7-14c267f95b82	EPI_100X_YFP_1x1_200ms_25sola	EPI_100X_RFP_1x1_200ms_25sola
9	28	13.9563540390687	391	41.0071538276764	1609.92327365729	1225.20971867008	8747386	22371.831202046	62.5601295625159	193.097812348848	1	115923	296.478260869565	289.196211248935	129.904113543625	0	NaN	NaN	NaN	NaN	NaN	306.712561850483	0.999653108521039	25.2467033663956	14.4363579700761	11.8078593802793	3.58132074704933	0.00882846373581984	0.00387690803769751	1	1.00031073143894	2764.62928285715	0	8426.43222506394	1	1	1	8	2019-03-29T15:30:44.175	NG_ecoli_LTEE_910_DM25	-0	1732	162.875	DIA_100X_EMPTY_1x1_100ms	fb639d11-c1aa-47a1-9048-ccf3c04b058d	EPI_100X_YFP_1x1_200ms_25sola	EPI_100X_RFP_1x1_200ms_25sola
10	30	10.9955830784751	330	47.8689748702689	1611.34848484848	698.578787878788	3279778	9938.72121212121	62.5601295625159	193.097812348848	2	120371	364.760606060606	289.196211248935	129.904113543625	0	NaN	NaN	NaN	NaN	NaN	327.931032023127	0.97244665950745	30.7110546012939	12.8595619503373	10.2679850610113	3.05095262551235	0.0128595190169841	0.0046871549975914	2	1.00083108100654	2543.05098771012	3	10011.8848484848	1	1	1	8	2019-03-29T15:30:44.175	NG_ecoli_LTEE_910_DM25	-0	1732	162.875	DIA_100X_EMPTY_1x1_100ms	0ef30de4-da48-4bbb-b0bc-97ca7ff93a5f	EPI_100X_YFP_1x1_200ms_25sola	EPI_100X_RFP_1x1_200ms_25sola
11	19	10.5724256686178	202	-49.8913906225265	1621.94059405941	687.782178217822	1377047	6817.06435643564	62.5601295625159	193.097812348848	1	76499	378.707920792079	289.196211248935	129.904113543625	0	NaN	NaN	NaN	NaN	NaN	205.572761719497	0.999911221288367	17.7174440565211	15.1290266910078	10.8514869835742	4.35512342109254	0.0273777978778677	0.0138328149080306	1	1.00440676122245	1638.58682692032	3	10123.0346534653	1	1	1	8	2019-03-29T15:30:44.175	NG_ecoli_LTEE_910_DM25	-0	1732	162.875	DIA_100X_EMPTY_1x1_100ms	81f8feaf-5c03-4919-bdda-7ca16023b73b	EPI_100X_YFP_1x1_200ms_25sola	EPI_100X_RFP_1x1_200ms_25sola
12	40	13.3415584056108	534	-49.2981853556345	1634.37640449438	712.275280898876	1852182	3468.50561797753	62.5601295625159	193.097812348848	2	2040261	3820.71348314607	289.196211248935	129.904113543625	4	NaN	NaN	NaN	NaN	NaN	476.753969419342	0.805198842481972	41.7854083215696	16.3797191100772	10.7278613086688	4.01754453922201	0.112610664978635	0.0384438640239794	3	1.04590029297716	3776.9464924764	2	9639.734082397	1	1	1	8	2019-03-29T15:30:44.175	NG_ecoli_LTEE_910_DM25	-0	1732	162.875	DIA_100X_EMPTY_1x1_100ms	0cbe79f9-8957-4bcc-a566-044b3399376e	EPI_100X_YFP_1x1_200ms_25sola	EPI_100X_RFP_1x1_200ms_25sola
13	35	15.2091926242878	532	47.3508557969033	1703.9022556391	320.488721804511	2500361	4699.92669172932	62.5601295625159	193.097812348848	2	395946	744.259398496241	289.196211248935	129.904113543625	3	NaN	NaN	NaN	NaN	NaN	422.298127332446	0.99434160031169	32.2121560835917	15.5108677795102	12.7920336984264	3.59121255483074	0.00478162579016289	0.00283356847143479	0	1.00053267158337	4139.8906105185	0	7758.9022556391	1	1	1	8	2019-03-29T15:30:44.175	NG_ecoli_LTEE_910_DM25	-0	1732	162.875	DIA_100X_EMPTY_1x1_100ms	0be828ae-6bed-4e9a-8d51-0c6520bfa7ae	EPI_100X_YFP_1x1_200ms_25sola	EPI_100X_RFP_1x1_200ms_25sola
14	29	11.856451412808	344	47.1034313833903	1730.22965116279	1340.49127906977	2027529	5893.97965116279	62.5601295625159	193.097812348848	2	108832	316.372093023256	289.196211248935	129.904113543625	0	NaN	NaN	NaN	NaN	NaN	295.307897082168	0.985335076151875	28.2555577506458	11.8680853580262	10.1832454425771	2.70874878577999	0.00490686562259959	0.00259847640830556	1	1.00009492622135	2301.26265023295	0	9130.81395348837	1	1	1	8	2019-03-29T15:30:44.175	NG_ecoli_LTEE_910_DM25	-0	1732	162.875	DIA_100X_EMPTY_1x1_100ms	92d84903-b9a7-4183-be46-ad6ee2d4f3a6	EPI_100X_YFP_1x1_200ms_25sola	EPI_100X_RFP_1x1_200ms_25sola
15	25	13.7121478191389	344	31.7235674186305	1783.66860465116	1465.00872093023	7746553	22519.0494186047	62.5601295625159	193.097812348848	2	170453	495.502906976744	289.196211248935	129.904113543625	0	NaN	NaN	NaN	NaN	NaN	276.410554799398	0.997940398470188	23.9469558580794	13.4552552957656	11.1377656814741	3.34094078555181	0.0185598924547426	0.00908113605214527	1	1.00314788242647	2333.11609021586	0	8773.64825581395	1	1	1	8	2019-03-29T15:30:44.175	NG_ecoli_LTEE_910_DM25	-0	1732	162.875	DIA_100X_EMPTY_1x1_100ms	8671eea9-9628-49b6-8cfb-e0229bec806c	EPI_100X_YFP_1x1_200ms_25sola	EPI_100X_RFP_1x1_200ms_25sola
16	23	11.2788743146222	260	30.8992230622191	1787.37692307692	1169.48846153846	1788872	6880.27692307692	62.5601295625159	193.097812348848	1	83837	322.45	289.196211248935	129.904113543625	0	NaN	NaN	NaN	NaN	NaN	225.134544343009	0.999879973655764	21.3816196674507	12.9474907936433	10.2179353380772	3.33621845707706	0.00313905141327427	0.00158090541806693	1	1.00007652331388	1753.30221526047	0	9013.55	1	1	1	8	2019-03-29T15:30:44.175	NG_ecoli_LTEE_910_DM25	-0	1732	162.875	DIA_100X_EMPTY_1x1_100ms	97164384-c82a-41a0-84aa-58061ee27c83	EPI_100X_YFP_1x1_200ms_25sola	EPI_100X_RFP_1x1_200ms_25sola
17	28	13.5338534873737	379	41.9613831043191	1794.28496042216	65.7678100263852	6590572	17389.3720316623	62.5601295625159	193.097812348848	2	153024	403.757255936675	289.196211248935	129.904113543625	0	NaN	NaN	NaN	NaN	NaN	304.029787967769	0.998693723202125	25.7476330702652	13.8918019936406	11.2866744095436	3.72703228395885	0.0654301331056801	0.00606613547351591	2	1.00036798890003	2576.07905582384	0	8586.07124010554	1	1	1	8	2019-03-29T15:30:44.175	NG_ecoli_LTEE_910_DM25	-0	1732	162.875	DIA_100X_EMPTY_1x1_100ms	8cb0826b-6693-4e48-9269-941ae15dd0b8	EPI_100X_YFP_1x1_200ms_25sola	EPI_100X_RFP_1x1_200ms_25sola
18	26	11.8609261794165	308	46.4679311783629	1904.83766233766	1609.61038961039	1629716	5291.28571428571	62.5601295625159	193.097812348848	2	119338	387.461038961039	289.196211248935	129.904113543625	0	NaN	NaN	NaN	NaN	NaN	258.416662896979	0.999792846834807	23.3030883386629	13.4829289947706	10.773130983676	3.39756132894074	0.00201425405769511	0.00105880719630195	1	1.00001122013254	2124.16008253413	0	8617.13636363636	1	1	1	8	2019-03-29T15:30:44.175	NG_ecoli_LTEE_910_DM25	-0	1732	162.875	DIA_100X_EMPTY_1x1_100ms	c893fc7f-7d56-48f1-9b42-fbbc4d7b7c88	EPI_100X_YFP_1x1_200ms_25sola	EPI_100X_RFP_1x1_200ms_25sola
19	24	12.8314719169239	309	32.7296680266264	1957.66990291262	125.711974110032	3064924	9918.84789644013	62.5601295625159	193.097812348848	2	139079	450.093851132686	289.196211248935	129.904113543625	0	NaN	NaN	NaN	NaN	NaN	256.618409309858	0.999864257942334	22.736900865877	13.786765173921	10.9227883202112	3.55566532510806	0.00319386802638273	0.00165250981532073	1	1.00003322946378	2130.53260125807	0	8557.23624595469	1	1	1	8	2019-03-29T15:30:44.175	NG_ecoli_LTEE_910_DM25	-0	1732	162.875	DIA_100X_EMPTY_1x1_100ms	f1cfd474-9c24-41fd-b3e9-4d47a75917fe	EPI_100X_YFP_1x1_200ms_25sola	EPI_100X_RFP_1x1_200ms_25sola
20	33	12.2381626890717	404	46.5597308001461	2007.21287128713	232.334158415842	70504	174.514851485149	62.5601295625159	193.097812348848	2	15632213	38693.5965346535	289.196211248935	129.904113543625	3	NaN	NaN	NaN	NaN	NaN	348.122203652744	0.901696626201414	31.9206142876528	13.3801143528059	10.5715867847376	2.97725050304173	0.0175942645312649	0.0106808612829649	0	1.00747776754068	2801.82806096873	0	9345.22277227723	1	1	1	8	2019-03-29T15:30:44.175	NG_ecoli_LTEE_910_DM25	-0	1732	162.875	DIA_100X_EMPTY_1x1_100ms	55be97a5-2b77-449c-9219-dbf3247b63ea	EPI_100X_YFP_1x1_200ms_25sola	EPI_100X_RFP_1x1_200ms_25sola
21	28	13.5008015243466	378	44.2542606336942	2030.12962962963	1957.92328042328	8106818	21446.6084656085	62.5601295625159	193.097812348848	2	221038	584.756613756614	289.196211248935	129.904113543625	0	NaN	NaN	NaN	NaN	NaN	297.672932317923	0.999032306227047	25.9119580648468	13.458641785073	11.2112509358659	3.33390371123015	0.00679272363250582	0.00301608038713641	1	1.00043039374579	2557.9865703862	0	8491.17195767196	1	1	1	8	2019-03-29T15:30:44.175	NG_ecoli_LTEE_910_DM25	-0	1732	162.875	DIA_100X_EMPTY_1x1_100ms	d4680adb-ed24-4bfa-82a0-4fe43dee1c6b	EPI_100X_YFP_1x1_200ms_25sola	EPI_100X_RFP_1x1_200ms_25sola
1	33	12.3851428665019	409	48.8541085608659	99.5965770171149	1028.00244498778	547951	1339.73349633252	40.1804816776355	140.041443209791	3	161815	395.635696821516	322.056247910928	90.2698659888339	0	NaN	NaN	NaN	NaN	NaN	346.73438988021	0.969269063238314	31.2261959685431	12.6381021636505	10.7182103405904	3.02347799159306	0.01977524056923	0.00842646815587918	1	1.00512283212288	2817.43245817481	0	8330.33251833741	1	1	1	10	2019-03-29T15:31:08.983	NG_ecoli_LTEE_910_DM25	-1500	866	162.875	DIA_100X_EMPTY_1x1_100ms	3f0f4e8b-24fd-45ac-b514-a1e0c66d0d28	EPI_100X_YFP_1x1_200ms_25sola	EPI_100X_RFP_1x1_200ms_25sola
2	42	11.8847546457927	500	32.1377662244474	247.208	1984.436	819132	1638.264	40.1804816776355	140.041443209791	3	267975	535.95	322.056247910928	90.2698659888339	0	NaN	NaN	NaN	NaN	NaN	445.799756168942	0.858416979142731	42.4381237919397	12.9541116901841	10.263530374129	2.67823710561696	0.0268947015093037	0.0140131665404442	2	1.02602522269079	3511.07090905052	0	8679.49	1	1	1	10	2019-03-29T15:31:08.983	NG_ecoli_LTEE_910_DM25	-1500	866	162.875	DIA_100X_EMPTY_1x1_100ms	662c11ee-c0a1-42ce-b6fa-7ae1b0b8514f	EPI_100X_YFP_1x1_200ms_25sola	EPI_100X_RFP_1x1_200ms_25sola
3	27	11.6873803997295	316	48.0849869226421	260.841772151899	1038.93037974684	3110420	9843.10126582278	40.1804816776355	140.041443209791	2	112530	356.107594936709	322.056247910928	90.2698659888339	0	NaN	NaN	NaN	NaN	NaN	268.751154288448	0.998536696068022	25.044530812692	12.4948427968854	10.1674155178129	3.39688396155843	0.0444478884204698	0.00453872713365929	1	1.00056251724855	2033.40518354168	0	8583.72151898734	1	1	1	10	2019-03-29T15:31:08.983	NG_ecoli_LTEE_910_DM25	-1500	866	162.875	DIA_100X_EMPTY_1x1_100ms	ecc07e3d-af35-4a41-a633-ba34cabf560c	EPI_100X_YFP_1x1_200ms_25sola	EPI_100X_RFP_1x1_200ms_25sola
4	27	10.8048977112541	292	46.9563816636719	407.845890410959	1618.15410958904	2182191	7473.25684931507	40.1804816776355	140.041443209791	2	114873	393.400684931507	322.056247910928	90.2698659888339	0	NaN	NaN	NaN	NaN	NaN	282.42342164676	0.998611483252852	26.7766054021716	12.4410378466241	10.2704268218557	2.99907843698482	0.0024086638555132	0.0010851805516083	2	1.00001326932299	2218.31075610383	1	8900.92123287671	1	1	1	10	2019-03-29T15:31:08.983	NG_ecoli_LTEE_910_DM25	-1500	866	162.875	DIA_100X_EMPTY_1x1_100ms	497e32c2-7962-4c42-becc-760fd124ed3d	EPI_100X_YFP_1x1_200ms_25sola	EPI_100X_RFP_1x1_200ms_25sola
5	24	11.2546976575022	271	-5.58443894201167	422.60147601476	1620.88191881919	1111502	4101.48339483395	40.1804816776355	140.041443209791	2	109925	405.627306273063	322.056247910928	90.2698659888339	0	NaN	NaN	NaN	NaN	NaN	251.863937589103	0.99944996798584	22.7192949080411	14.3411461108205	10.5581640352142	3.78437409750691	0.0476976358181317	0.0233824844853355	0	1.02079307138989	1989.12254803782	3	8952.17343173432	1	1	1	10	2019-03-29T15:31:08.983	NG_ecoli_LTEE_910_DM25	-1500	866	162.875	DIA_100X_EMPTY_1x1_100ms	1230d946-c9ad-47f3-b377-5e5006d262f4	EPI_100X_YFP_1x1_200ms_25sola	EPI_100X_RFP_1x1_200ms_25sola
6	25	9.88731179390563	248	38.7713233451969	420.745967741935	1644.92741935484	300816	1212.96774193548	40.1804816776355	140.041443209791	2	92427	372.689516129032	322.056247910928	90.2698659888339	0	NaN	NaN	NaN	NaN	NaN	252.384611358181	0.976090613172271	26.2142227204633	11.7381542687773	9.26422788507836	2.78783967680068	0.0252241806890578	0.010250794835706	1	1.00442310374724	1767.03570587508	1	9263.45967741935	1	1	1	10	2019-03-29T15:31:08.983	NG_ecoli_LTEE_910_DM25	-1500	866	162.875	DIA_100X_EMPTY_1x1_100ms	9f577ce3-d5ee-42c0-9394-6bc6aa1d15be	EPI_100X_YFP_1x1_200ms_25sola	EPI_100X_RFP_1x1_200ms_25sola
7	23	10.4516287152809	241	8.28859966621721	442.103734439834	1607.80912863071	451854	1874.91286307054	40.1804816776355	140.041443209791	2	90055	373.672199170124	322.056247910928	90.2698659888339	0	NaN	NaN	NaN	NaN	NaN	220.527939284812	0.999770761410198	21.2078233648191	12.7499964459897	10.0568998833037	3.32110835929162	0.0149399758185514	0.00798679022965567	0	1.00192987899237	1684.66763479227	1	8820.59336099585	1	1	1	10	2019-03-29T15:31:08.983	NG_ecoli_LTEE_910_DM25	-1500	866	162.875	DIA_100X_EMPTY_1x1_100ms	de354dde-9729-4c6f-abc0-a301228afd73	EPI_100X_YFP_1x1_200ms_25sola	EPI_100X_RFP_1x1_200ms_25sola
8	27	12.8727134513154	349	40.8621949716687	541.750716332378	1563.83954154728	4591870	13157.2206303725	40.1804816776355	140.041443209791	2	122166	350.045845272206	322.056247910928	90.2698659888339	0	NaN	NaN	NaN	NaN	NaN	292.544830347875	0.999174873030422	25.9839231722845	13.0783378204866	10.8626449372452	3.31477690363466	0.0153250445439633	0.00941871318659157	0	1.00393784946143	2408.05151332474	0	8091.55300859599	1	1	1	10	2019-03-29T15:31:08.983	NG_ecoli_LTEE_910_DM25	-1500	866	162.875	DIA_100X_EMPTY_1x1_100ms	f93f0ccc-e35b-446d-a7fb-808473dae010	EPI_100X_YFP_1x1_200ms_25sola	EPI_100X_RFP_1x1_200ms_25sola
9	29	11.388340239415	331	47.5282411703088	692.519637462236	1679.54682779456	5948170	17970.3021148036	40.1804816776355	140.041443209791	2	112222	339.039274924471	322.056247910928	90.2698659888339	0	NaN	NaN	NaN	NaN	NaN	297.125899618858	0.98602439363934	28.5953375443862	11.8908507292019	10.0693046952014	2.82829828144666	0.00497310801641169	0.00226682966004824	1	1.00029366375554	2277.11033396104	0	8750.59818731118	1	1	1	10	2019-03-29T15:31:08.983	NG_ecoli_LTEE_910_DM25	-1500	866	162.875	DIA_100X_EMPTY_1x1_100ms	99f59643-e62e-4463-9f2e-6d25eb25cc5a	EPI_100X_YFP_1x1_200ms_25sola	EPI_100X_RFP_1x1_200ms_25sola
10	34	12.0045483704482	408	45.1908754409649	740.299019607843	137.31862745098	1484380	3638.1862745098	40.1804816776355	140.041443209791	2	150961	370.002450980392	322.056247910928	90.2698659888339	0	NaN	NaN	NaN	NaN	NaN	351.795153523907	0.982117514692637	32.3557512654065	12.5954336468024	10.6611827557857	2.77669549816959	0.0140159829681132	0.00603651701486206	1	1.00287477112174	2888.36547923891	1	8590.56862745098	1	1	1	10	2019-03-29T15:31:08.983	NG_ecoli_LTEE_910_DM25	-1500	866	162.875	DIA_100X_EMPTY_1x1_100ms	9725f255-2880-4994-b243-bf63616bc576	EPI_100X_YFP_1x1_200ms_25sola	EPI_100X_RFP_1x1_200ms_25sola
11	30	12.2961868613704	369	48.0431825922783	766.661246612466	121.062330623306	497912	1349.35501355014	40.1804816776355	140.041443209791	4	198597	538.20325203252	322.056247910928	90.2698659888339	0	NaN	NaN	NaN	NaN	NaN	324.964947434029	0.995735679626332	29.5521095655894	13.0856613571418	10.6856872576337	3.15347550529565	0.0153612473068488	0.00676447090322631	1	1.00099685407691	2650.2283069734	1	8405.54742547425	1	1	1	10	2019-03-29T15:31:08.983	NG_ecoli_LTEE_910_DM25	-1500	866	162.875	DIA_100X_EMPTY_1x1_100ms	4e2b2e05-051b-4898-8928-cb46913f3834	EPI_100X_YFP_1x1_200ms_25sola	EPI_100X_RFP_1x1_200ms_25sola
12	33	11.8157461726783	390	49.1514416364656	849.78717948718	864.635897435897	932553	2391.16153846154	40.1804816776355	140.041443209791	2	107732	276.235897435897	322.056247910928	90.2698659888339	0	NaN	NaN	NaN	NaN	NaN	336.483557232036	0.928892905477069	31.5020509665388	13.1441389176202	10.2109028565554	3.11607557001423	0.00532188417107578	0.0019755798893265	2	1.00017739055592	2579.6275120857	0	8730.51282051282	1	1	1	10	2019-03-29T15:31:08.983	NG_ecoli_LTEE_910_DM25	-1500	866	162.875	DIA_100X_EMPTY_1x1_100ms	895d4e41-1869-4c7e-9155-a2062a002167	EPI_100X_YFP_1x1_200ms_25sola	EPI_100X_RFP_1x1_200ms_25sola
13	38	11.8890825565969	452	47.4197673309885	882.641592920354	781.940265486726	284812	630.115044247788	40.1804816776355	140.041443209791	2	136929	302.940265486726	322.056247910928	90.2698659888339	0	NaN	NaN	NaN	NaN	NaN	436.532238764733	0.878020943196377	38.3758524732916	14.4696309722845	11.0753954851681	3.02033796303558	0.0207225252787881	0.00672369827744259	1	1.00313059745914	3697.1443180656	2	9163.08407079646	1	1	1	10	2019-03-29T15:31:08.983	NG_ecoli_LTEE_910_DM25	-1500	866	162.875	DIA_100X_EMPTY_1x1_100ms	6be90d35-93b5-48a5-abfe-cb65b327db98	EPI_100X_YFP_1x1_200ms_25sola	EPI_100X_RFP_1x1_200ms_25sola
14	25	11.0493869780186	276	43.3389959853628	878.355072463768	767.739130434783	636146	2304.8768115942	40.1804816776355	140.041443209791	2	85243	308.851449275362	322.056247910928	90.2698659888339	0	NaN	NaN	NaN	NaN	NaN	277.741048103604	0.988632838094183	24.498986883931	13.5730506358854	10.8104198516563	3.47108758530993	0.0270986635748245	0.0119888508543265	1	1.0061904649214	2248.6565543713	2	9167.15579710145	1	1	1	10	2019-03-29T15:31:08.983	NG_ecoli_LTEE_910_DM25	-1500	866	162.875	DIA_100X_EMPTY_1x1_100ms	651d2bda-c922-4ace-b7f0-f828942c263a	EPI_100X_YFP_1x1_200ms_25sola	EPI_100X_RFP_1x1_200ms_25sola
15	26	9.79073405214671	255	-17.8840780729133	899.780392156863	764.274509803922	241914	948.682352941176	40.1804816776355	140.041443209791	3	77279	303.054901960784	322.056247910928	90.2698659888339	0	NaN	NaN	NaN	NaN	NaN	266.6682868074	0.999260801532075	24.2261826459913	13.1510847834441	10.4636564743316	3.51529195652427	0.0148332460979261	0.0027705828968978	1	1.00023486250067	2083.25203547063	2	9024.11764705882	1	1	1	10	2019-03-29T15:31:08.983	NG_ecoli_LTEE_910_DM25	-1500	866	162.875	DIA_100X_EMPTY_1x1_100ms	17bac7cb-4b91-455d-91b3-a3f1657bb669	EPI_100X_YFP_1x1_200ms_25sola	EPI_100X_RFP_1x1_200ms_25sola
16	30	12.7630270053644	383	47.4182457066698	965.219321148825	1739.55874673629	1206766	3150.82506527415	40.1804816776355	140.041443209791	2	136968	357.618798955614	322.056247910928	90.2698659888339	0	NaN	NaN	NaN	NaN	NaN	328.717206856135	0.985956666026629	29.1375649506563	12.8818010824238	10.9934241300662	3.00063579323614	0.0155522033723152	0.00750038591406067	1	1.00126867722421	2765.72568542842	0	8250.50652741514	1	1	1	10	2019-03-29T15:31:08.983	NG_ecoli_LTEE_910_DM25	-1500	866	162.875	DIA_100X_EMPTY_1x1_100ms	68f506ba-8eaa-4480-a938-878c285d8f73	EPI_100X_YFP_1x1_200ms_25sola	EPI_100X_RFP_1x1_200ms_25sola
17	31	12.9123126176071	402	47.8067160859705	1143.79850746269	60.6592039800995	9088002	22606.9701492537	40.1804816776355	140.041443209791	1	172218	428.402985074627	322.056247910928	90.2698659888339	0	NaN	NaN	NaN	NaN	NaN	345.303706933938	0.986404814641397	30.5172700996135	12.9688345106867	10.9508164036942	3.09730497437641	0.0040262612073479	0.00140535824474757	0	1.0001191818011	2874.27659564577	0	7929.08208955224	1	1	1	10	2019-03-29T15:31:08.983	NG_ecoli_LTEE_910_DM25	-1500	866	162.875	DIA_100X_EMPTY_1x1_100ms	81007487-822d-4694-800e-ee175f6e8247	EPI_100X_YFP_1x1_200ms_25sola	EPI_100X_RFP_1x1_200ms_25sola
18	23	11.7978557447425	272	29.6309172228679	1191.41176470588	1005.80882352941	129338	475.507352941176	40.1804816776355	140.041443209791	2	79048	290.617647058824	322.056247910928	90.2698659888339	0	NaN	NaN	NaN	NaN	NaN	237.823382651071	0.999789190736601	21.4698100706355	13.4560097691661	10.5777618256051	3.62847029446275	0.0105971532876802	0.00583068382726503	0	1.00108693103698	1886.71217462906	0	8565.21691176471	1	1	1	10	2019-03-29T15:31:08.983	NG_ecoli_LTEE_910_DM25	-1500	866	162.875	DIA_100X_EMPTY_1x1_100ms	817d5886-b452-43b0-83b0-9855186c570d	EPI_100X_YFP_1x1_200ms_25sola	EPI_100X_RFP_1x1_200ms_25sola
19	34	11.55886031351	393	48.9436862776395	1244.35877862595	1353.56488549618	78794	200.493638676845	40.1804816776355	140.041443209791	4	319637	813.325699745547	322.056247910928	90.2698659888339	3	NaN	NaN	NaN	NaN	NaN	345.268761682473	0.951208279747698	33.2341798750199	12.1963883313738	10.162503653438	2.52360120491566	0.0144651344509266	0.00698093639534224	1	1.00351102394443	2695.72928691433	0	8843.31043256998	1	1	1	10	2019-03-29T15:31:08.983	NG_ecoli_LTEE_910_DM25	-1500	866	162.875	DIA_100X_EMPTY_1x1_100ms	deca4dcb-b2f2-4bf3-a294-0931c0c50109	EPI_100X_YFP_1x1_200ms_25sola	EPI_100X_RFP_1x1_200ms_25sola
20	27	12.3101450148935	333	47.3597364299089	1296.39339339339	994.807807807808	978402	2938.14414414414	40.1804816776355	140.041443209791	2	87685	263.318318318318	322.056247910928	90.2698659888339	0	NaN	NaN	NaN	NaN	NaN	284.754564078691	0.999809057327229	25.1536013365771	13.5036646045201	10.9581167253791	3.42095711080575	0.00720357736597702	0.00344335734783029	1	1.00050798194065	2372.25788709347	0	8463.91591591592	1	1	1	10	2019-03-29T15:31:08.983	NG_ecoli_LTEE_910_DM25	-1500	866	162.875	DIA_100X_EMPTY_1x1_100ms	02b5ddd1-a9fa-438f-93ba-842fd73ebdf9	EPI_100X_YFP_1x1_200ms_25sola	EPI_100X_RFP_1x1_200ms_25sola
21	31	11.7887005621647	367	39.7609360049591	1303.310626703	14.433242506812	1063278	2897.21525885559	40.1804816776355	140.041443209791	4	140968	384.108991825613	322.056247910928	90.2698659888339	0	NaN	NaN	NaN	NaN	NaN	NaN	NaN	NaN	NaN	NaN	NaN	NaN	NaN	NaN	NaN	NaN	0	8492.0136239782	1	1	1	10	2019-03-29T15:31:08.983	NG_ecoli_LTEE_910_DM25	-1500	866	162.875	DIA_100X_EMPTY_1x1_100ms	bd67f6f0-a3de-43f2-bb57-259f2082c532	EPI_100X_YFP_1x1_200ms_25sola	EPI_100X_RFP_1x1_200ms_25sola
22	45	12.0794950808067	544	18.7129656487638	1315.29595588235	843.165441176471	6962775	12799.21875	40.1804816776355	140.041443209791	3	151641	278.751838235294	322.056247910928	90.2698659888339	0	NaN	NaN	NaN	NaN	NaN	463.029708508401	0.845281776705661	43.9233577222409	13.4728217920681	10.2972526726554	3.00312182446565	0.0169902901560712	0.00712782158129857	2	1.00749695766735	3657.86904090111	0	8623.81985294118	1	1	1	10	2019-03-29T15:31:08.983	NG_ecoli_LTEE_910_DM25	-1500	866	162.875	DIA_100X_EMPTY_1x1_100ms	3b8d2599-a64c-40e3-9619-a91064d10719	EPI_100X_YFP_1x1_200ms_25sola	EPI_100X_RFP_1x1_200ms_25sola
23	25	11.8484158032596	297	32.2340161288596	1319.02356902357	126.996632996633	5309134	17875.8720538721	40.1804816776355	140.041443209791	2	105937	356.690235690236	322.056247910928	90.2698659888339	0	NaN	NaN	NaN	NaN	NaN	258.05132159235	0.999797623273415	23.8699145004222	12.9659589122062	10.5199923197859	3.25915097729372	0.0056263260997276	0.00292721125417595	0	1.00034088203166	2074.77778982922	0	8350.49494949495	1	1	1	10	2019-03-29T15:31:08.983	NG_ecoli_LTEE_910_DM25	-1500	866	162.875	DIA_100X_EMPTY_1x1_100ms	44b4de84-06ce-4a4b-a867-f0f624f37b34	EPI_100X_YFP_1x1_200ms_25sola	EPI_100X_RFP_1x1_200ms_25sola
24	22	12.0601309764117	266	21.5298962250499	1383.10526315789	142.800751879699	3878687	14581.530075188	40.1804816776355	140.041443209791	1	91243	343.018796992481	322.056247910928	90.2698659888339	0	NaN	NaN	NaN	NaN	NaN	234.298855000366	0.999816599002791	20.954895561786	13.7357759918292	10.6611662748964	3.73282609045852	0.0077745539921492	0.00428577955996705	0	1.00055618402401	1870.61673628328	0	8087.92481203008	1	1	1	10	2019-03-29T15:31:08.983	NG_ecoli_LTEE_910_DM25	-1500	866	162.875	DIA_100X_EMPTY_1x1_100ms	b0579083-d598-4414-b13b-66e3424ccd01	EPI_100X_YFP_1x1_200ms_25sola	EPI_100X_RFP_1x1_200ms_25sola
25	30	12.1449703266297	365	47.4641043360018	1505.83561643836	871.178082191781	1827347	5006.4301369863	40.1804816776355	140.041443209791	2	108807	298.101369863014	322.056247910928	90.2698659888339	0	NaN	NaN	NaN	NaN	NaN	314.107568712009	0.993798105858212	29.1693354622787	12.4789511014093	10.4765498055398	2.96682381484984	0.00315399674640044	0.0011809423508521	1	1.00005075639738	2514.5077610455	0	8508.98904109589	1	1	1	10	2019-03-29T15:31:08.983	NG_ecoli_LTEE_910_DM25	-1500	866	162.875	DIA_100X_EMPTY_1x1_100ms	d582ec08-5204-4973-891d-162972ea32e3	EPI_100X_YFP_1x1_200ms_25sola	EPI_100X_RFP_1x1_200ms_25sola
26	32	11.7898415335471	378	47.1699991572339	1561.19841269841	292.47619047619	5114175	13529.5634920635	40.1804816776355	140.041443209791	2	125556	332.15873015873	322.056247910928	90.2698659888339	0	NaN	NaN	NaN	NaN	NaN	334.347753372151	0.96573537663549	31.8910205894088	11.9505701874789	10.1440774711296	2.76399170297776	0.0167272464112648	0.00763849568540327	1	1.00430814963087	2577.40943439321	0	8839.61111111111	1	1	1	10	2019-03-29T15:31:08.983	NG_ecoli_LTEE_910_DM25	-1500	866	162.875	DIA_100X_EMPTY_1x1_100ms	c7b5eab6-ce3b-4bb1-8115-d0b4d385b8c4	EPI_100X_YFP_1x1_200ms_25sola	EPI_100X_RFP_1x1_200ms_25sola
27	26	11.4271861274056	297	45.6382946388079	1569.05723905724	351.996632996633	3830961	12898.8585858586	40.1804816776355	140.041443209791	1	110056	370.558922558923	322.056247910928	90.2698659888339	0	NaN	NaN	NaN	NaN	NaN	272.977243150137	0.999857416434219	25.1008311024521	13.1067143845973	10.516481363565	3.30207989705684	0.00424527572051892	0.00306873287292769	0	1.00034426805719	2180.31325934235	2	8866.55218855219	1	1	1	10	2019-03-29T15:31:08.983	NG_ecoli_LTEE_910_DM25	-1500	866	162.875	DIA_100X_EMPTY_1x1_100ms	9fc5d3fe-181e-48ad-ab5b-6c57353a88b7	EPI_100X_YFP_1x1_200ms_25sola	EPI_100X_RFP_1x1_200ms_25sola
28	26	10.4783723707901	273	44.7942583901598	1574.87545787546	371.556776556777	1077967	3948.59706959707	40.1804816776355	140.041443209791	2	103998	380.945054945055	322.056247910928	90.2698659888339	0	NaN	NaN	NaN	NaN	NaN	270.245056657141	0.993815604453199	25.7634284110596	12.3244734537271	10.0478144477577	3.21388197951816	0.0167513968902375	0.0106341443231996	0	1.00492212627636	2042.85127240931	2	9010.81684981685	1	1	1	10	2019-03-29T15:31:08.983	NG_ecoli_LTEE_910_DM25	-1500	866	162.875	DIA_100X_EMPTY_1x1_100ms	7b39372b-efa9-4004-ac8d-67233f7c200a	EPI_100X_YFP_1x1_200ms_25sola	EPI_100X_RFP_1x1_200ms_25sola
29	24	11.3028431309023	272	32.1724612018035	1586.28308823529	362.441176470588	9455556	34763.0735294118	40.1804816776355	140.041443209791	1	124213	456.665441176471	322.056247910928	90.2698659888339	0	NaN	NaN	NaN	NaN	NaN	256.231117776188	0.99945512855583	23.0429057829871	13.4638473074975	10.5760851896272	3.65054311583074	0.0263657187281132	0.0145399556112326	0	1.00792315877926	2024.30993333408	2	8734.72058823529	1	1	1	10	2019-03-29T15:31:08.983	NG_ecoli_LTEE_910_DM25	-1500	866	162.875	DIA_100X_EMPTY_1x1_100ms	0342e85e-f60e-44e8-ac5c-c983a8f1a6bc	EPI_100X_YFP_1x1_200ms_25sola	EPI_100X_RFP_1x1_200ms_25sola
30	31	12.9062620700987	401	46.9422417385919	1596.68329177057	1143.536159601	1287006	3209.49127182045	40.1804816776355	140.041443209791	2	126114	314.498753117207	322.056247910928	90.2698659888339	0	NaN	NaN	NaN	NaN	NaN	335.900145214061	0.980672059440042	30.7277967839929	12.3513189700451	10.6714745539651	2.76389334699193	0.0173522827958725	0.00849320323276423	1	1.00461775744405	2748.33817059712	0	8713.79800498753	1	1	1	10	2019-03-29T15:31:08.983	NG_ecoli_LTEE_910_DM25	-1500	866	162.875	DIA_100X_EMPTY_1x1_100ms	a4da0487-73b4-4a00-a05d-08c8bac857b4	EPI_100X_YFP_1x1_200ms_25sola	EPI_100X_RFP_1x1_200ms_25sola
31	37	13.3332023763061	493	48.2050530590651	1598.45638945233	146.713995943205	1803346	3657.90263691684	40.1804816776355	140.041443209791	2	186233	377.754563894523	322.056247910928	90.2698659888339	0	NaN	NaN	NaN	NaN	NaN	418.353796588842	0.913360047224179	36.4887869852582	13.4145193492916	11.2137885468547	2.7576158643284	0.0340334279038748	0.0201483898599605	0	1.03637224947284	3603.74483216213	0	8241.67545638945	1	1	1	10	2019-03-29T15:31:08.983	NG_ecoli_LTEE_910_DM25	-1500	866	162.875	DIA_100X_EMPTY_1x1_100ms	0e892a83-bbeb-4945-a922-6452dd5ff233	EPI_100X_YFP_1x1_200ms_25sola	EPI_100X_RFP_1x1_200ms_25sola
32	32	12.249995512355	392	49.0784637671455	1605.39540816327	848.349489795918	159270	406.301020408163	40.1804816776355	140.041443209791	4	163264	416.489795918367	322.056247910928	90.2698659888339	0	NaN	NaN	NaN	NaN	NaN	331.849084687134	0.973161931488701	31.0776604443593	12.6178842842317	10.3909766630262	2.79372597876144	0.0128439022597918	0.00557365313182314	1	1.00119845113998	2635.4266755899	0	8539.61479591837	1	1	1	10	2019-03-29T15:31:08.983	NG_ecoli_LTEE_910_DM25	-1500	866	162.875	DIA_100X_EMPTY_1x1_100ms	e8166708-7f92-4fca-9086-4d39b14d81e8	EPI_100X_YFP_1x1_200ms_25sola	EPI_100X_RFP_1x1_200ms_25sola
33	25	12.6224612539738	316	37.5535524763045	1609.75316455696	716.164556962025	1177846	3727.36075949367	40.1804816776355	140.041443209791	2	104707	331.351265822785	322.056247910928	90.2698659888339	0	NaN	NaN	NaN	NaN	NaN	261.753940378602	0.999824541592198	23.3768743116842	13.3151865655964	10.8902023195497	3.26051652735848	0.0103506448196637	0.00589785534906591	0	1.00125982175476	2177.45014215027	0	8592.46835443038	1	1	1	10	2019-03-29T15:31:08.983	NG_ecoli_LTEE_910_DM25	-1500	866	162.875	DIA_100X_EMPTY_1x1_100ms	339cd379-eccc-409a-b32f-37b433fb095e	EPI_100X_YFP_1x1_200ms_25sola	EPI_100X_RFP_1x1_200ms_25sola
34	35	12.2209940876647	428	49.5189036122459	1649.61214953271	350.266355140187	12033782	28116.3130841121	40.1804816776355	140.041443209791	1	177491	414.698598130841	322.056247910928	90.2698659888339	0	NaN	NaN	NaN	NaN	NaN	360.816345068351	0.970797924955903	33.5786607112701	12.4147017192047	10.4690883744498	2.76260388619665	0.0101925536073437	0.00419732012751454	1	1.00050165844397	2890.48675348787	0	8322.30140186916	1	1	1	10	2019-03-29T15:31:08.983	NG_ecoli_LTEE_910_DM25	-1500	866	162.875	DIA_100X_EMPTY_1x1_100ms	4e75dcf8-18b1-47cf-893a-71ea6682ea04	EPI_100X_YFP_1x1_200ms_25sola	EPI_100X_RFP_1x1_200ms_25sola
35	36	11.8437220402115	427	48.1183597768475	1675.8243559719	1373.78220140515	1444135	3382.04918032787	40.1804816776355	140.041443209791	3	155892	365.086651053864	322.056247910928	90.2698659888339	0	NaN	NaN	NaN	NaN	NaN	381.581781474902	0.911244085876101	35.127381693502	13.4409915395461	10.6135040236088	2.81309445908874	0.0162736376887433	0.00702450877498714	1	1.00416336597262	3107.80126351726	2	8967.30210772834	1	1	1	10	2019-03-29T15:31:08.983	NG_ecoli_LTEE_910_DM25	-1500	866	162.875	DIA_100X_EMPTY_1x1_100ms	a932e141-f6fe-4438-9a9b-35165fcff81a	EPI_100X_YFP_1x1_200ms_25sola	EPI_100X_RFP_1x1_200ms_25sola
36	24	10.1905926772447	245	41.364145426649	1681.90612244898	1358.31836734694	200012	816.375510204082	40.1804816776355	140.041443209791	1	123332	503.395918367347	322.056247910928	90.2698659888339	0	NaN	NaN	NaN	NaN	NaN	243.426903386275	0.998677597774477	23.5180061109363	12.4028017077694	9.9522325820441	3.19856306815434	0.0136139569093921	0.00655880204490784	1	1.00173557034154	1829.49578799131	1	8848.48163265306	1	1	1	10	2019-03-29T15:31:08.983	NG_ecoli_LTEE_910_DM25	-1500	866	162.875	DIA_100X_EMPTY_1x1_100ms	c96a3100-bc9d-49e2-a0c1-6c6154bc15f2	EPI_100X_YFP_1x1_200ms_25sola	EPI_100X_RFP_1x1_200ms_25sola
37	43	11.3664048067437	489	46.4251643775053	1690.06134969325	1296.92229038855	80333	164.280163599182	40.1804816776355	140.041443209791	1	12824507	26225.9856850716	322.056247910928	90.2698659888339	2	NaN	NaN	NaN	NaN	NaN	432.085656699593	0.870305770671856	41.3526250925565	12.985730795537	10.2803070494533	2.65628178305266	0.0045174985742298	0.00159307546907843	3	1.00006889905623	3432.457257598	0	8867.96523517382	1	1	1	10	2019-03-29T15:31:08.983	NG_ecoli_LTEE_910_DM25	-1500	866	162.875	DIA_100X_EMPTY_1x1_100ms	1d26dfb2-913e-42d7-a3f3-651bc9d7724c	EPI_100X_YFP_1x1_200ms_25sola	EPI_100X_RFP_1x1_200ms_25sola
38	26	11.8846027723485	309	43.3493300039316	1689.32362459547	1388.59870550162	995084	3220.33656957929	40.1804816776355	140.041443209791	3	118802	384.472491909385	322.056247910928	90.2698659888339	0	NaN	NaN	NaN	NaN	NaN	275.882698325131	0.999838738198276	24.1233610783975	14.5464603153743	11.0968761546102	3.72855862354402	0.0204837553470639	0.0100772594853744	1	1.00428843662722	2333.07756291563	1	8810.84466019417	1	1	1	10	2019-03-29T15:31:08.983	NG_ecoli_LTEE_910_DM25	-1500	866	162.875	DIA_100X_EMPTY_1x1_100ms	2987403e-683e-415f-b774-0d19cc69941c	EPI_100X_YFP_1x1_200ms_25sola	EPI_100X_RFP_1x1_200ms_25sola
39	30	13.8336978885563	417	41.5528164085128	1738.24220623501	1001.09352517986	1986356	4763.44364508393	40.1804816776355	140.041443209791	2	149113	357.585131894484	322.056247910928	90.2698659888339	0	NaN	NaN	NaN	NaN	NaN	343.171969952912	0.992358999811013	28.7635678341555	14.5015169672086	11.5174740467001	3.51330563486593	0.017515243674672	0.00857041891326403	1	1.00115220318438	2996.72658684947	0	8298.61151079137	1	1	1	10	2019-03-29T15:31:08.983	NG_ecoli_LTEE_910_DM25	-1500	866	162.875	DIA_100X_EMPTY_1x1_100ms	224bd626-1110-4565-ad25-be6eeffe78c6	EPI_100X_YFP_1x1_200ms_25sola	EPI_100X_RFP_1x1_200ms_25sola
40	28	13.0889185801883	370	39.318590504599	1770.04594594595	683.502702702703	609441	1647.13783783784	40.1804816776355	140.041443209791	3	121081	327.245945945946	322.056247910928	90.2698659888339	0	NaN	NaN	NaN	NaN	NaN	315.640514164667	0.99082231282323	28.1780366482727	13.1154655175255	10.898197133153	3.08512270299126	0.0112055811939697	0.00511459937040438	1	1.0006280134175	2628.51179292976	0	8443.38648648649	1	1	1	10	2019-03-29T15:31:08.983	NG_ecoli_LTEE_910_DM25	-1500	866	162.875	DIA_100X_EMPTY_1x1_100ms	a668f331-3c97-485e-8a18-4272d729ba5b	EPI_100X_YFP_1x1_200ms_25sola	EPI_100X_RFP_1x1_200ms_25sola
41	27	13.0556696910056	353	45.04467610941	1944.0283286119	584.167138810198	7941673	22497.657223796	40.1804816776355	140.041443209791	2	138510	392.379603399433	322.056247910928	90.2698659888339	0	NaN	NaN	NaN	NaN	NaN	288.795183580712	0.998603225095985	24.955904290992	13.5252220849293	11.130879736575	3.48655776427315	0.00403572240546542	0.00236685750920316	1	1.00005968559352	2428.41090056051	0	8351.29461756374	1	1	1	10	2019-03-29T15:31:08.983	NG_ecoli_LTEE_910_DM25	-1500	866	162.875	DIA_100X_EMPTY_1x1_100ms	a2eb22da-a763-4730-8c06-cc4a823204dc	EPI_100X_YFP_1x1_200ms_25sola	EPI_100X_RFP_1x1_200ms_25sola
42	23	11.8563984525582	273	28.0226645419277	1953.30036630037	1094.71794871795	69342	254	40.1804816776355	140.041443209791	3	134744	493.567765567766	322.056247910928	90.2698659888339	0	NaN	NaN	NaN	NaN	NaN	235.897476991328	0.999842523084096	21.3306430743717	13.5391161697076	10.7056697657188	3.49965286231325	0.00195793664105167	0.000967467497152799	1	1.00003013742179	1920.0896893436	0	8457.76556776557	1	1	1	10	2019-03-29T15:31:08.983	NG_ecoli_LTEE_910_DM25	-1500	866	162.875	DIA_100X_EMPTY_1x1_100ms	e4cd1dd4-f8e7-4646-8238-15d66066c737	EPI_100X_YFP_1x1_200ms_25sola	EPI_100X_RFP_1x1_200ms_25sola
43	24	11.8578359440885	285	39.5281912038571	1991.84561403509	2033.27719298246	11150777	39125.5333333333	40.1804816776355	140.041443209791	1	183279	643.084210526316	322.056247910928	90.2698659888339	0	NaN	NaN	NaN	NaN	NaN	253.462698307014	0.999819396571253	23.2889920035306	13.1009031736757	10.5498506667549	3.33102550067794	0.00278596824680673	0.00127387726857677	1	1.00004682875228	2035.79103531035	0	8651.4350877193	1	1	1	10	2019-03-29T15:31:08.983	NG_ecoli_LTEE_910_DM25	-1500	866	162.875	DIA_100X_EMPTY_1x1_100ms	e735e09a-5eac-4e96-9319-98dab26229d4	EPI_100X_YFP_1x1_200ms_25sola	EPI_100X_RFP_1x1_200ms_25sola
1	31	12.9766604011856	402	47.178582403274	33.3084577114428	320.781094527363	4130054	10273.7661691542	52.4069835711792	173.400064734981	2	199587	496.485074626866	309.548140830279	228.944450479545	0	NaN	NaN	NaN	NaN	NaN	344.129054722481	0.974713284495618	28.9744389749954	14.6333626393196	11.584709436306	3.24127858306498	0.0264676266478744	0.0137431931699854	0	1.00923612960872	3054.04342420033	1	8483.58457711443	1	1	1	12	2019-03-29T15:31:33.513	NG_ecoli_LTEE_910_DM25	-1500	-866	162.875	DIA_100X_EMPTY_1x1_100ms	b1b6d608-7f47-4a5d-9afa-3cb879186a0b	EPI_100X_YFP_1x1_200ms_25sola	EPI_100X_RFP_1x1_200ms_25sola
2	27	12.6340516990675	342	41.2404970819006	39.0584795321637	306.441520467836	11177760	32683.5087719298	52.4069835711792	173.400064734981	2	182858	534.672514619883	309.548140830279	228.944450479545	0	NaN	NaN	NaN	NaN	NaN	301.253544755231	0.989202868872356	25.6773018615156	13.5510969103488	11.1369738331549	3.46176320510064	0.0312852725529148	0.0127676280503109	1	1.00609925352433	2501.34540491841	1	8526.22222222222	1	1	1	12	2019-03-29T15:31:33.513	NG_ecoli_LTEE_910_DM25	-1500	-866	162.875	DIA_100X_EMPTY_1x1_100ms	b318ba6d-2f42-4e17-837d-877b64c53d67	EPI_100X_YFP_1x1_200ms_25sola	EPI_100X_RFP_1x1_200ms_25sola
3	28	11.7880323751381	330	47.9641841154868	117.657575757576	138.457575757576	4535843	13744.9787878788	52.4069835711792	173.400064734981	2	157594	477.557575757576	309.548140830279	228.944450479545	0	NaN	NaN	NaN	NaN	NaN	282.277496581119	0.999359427345014	26.1621085861836	12.8944730484781	10.4541240915396	3.23546858641015	0.00371405438792977	0.00168840357285094	1	1.00013670228965	2245.62858083173	0	8711.06363636364	1	1	1	12	2019-03-29T15:31:33.513	NG_ecoli_LTEE_910_DM25	-1500	-866	162.875	DIA_100X_EMPTY_1x1_100ms	dd3ea3bf-93ce-489b-b951-df8e0b54a993	EPI_100X_YFP_1x1_200ms_25sola	EPI_100X_RFP_1x1_200ms_25sola
4	22	11.0215511637563	243	30.7837778848854	157.839506172839	265.703703703704	1427236	5873.39917695473	52.4069835711792	173.400064734981	2	103137	424.432098765432	309.548140830279	228.944450479545	0	NaN	NaN	NaN	NaN	NaN	214.837875430835	0.999708766505157	20.6117371615717	12.6915929838121	9.99270069674437	3.37067440719871	0.00242680608844887	0.00107561642794727	1	1.00002454036527	1616.47962981839	0	8956.39094650206	1	1	1	12	2019-03-29T15:31:33.513	NG_ecoli_LTEE_910_DM25	-1500	-866	162.875	DIA_100X_EMPTY_1x1_100ms	1abf3a44-e70c-43cc-9f80-065f74dc4254	EPI_100X_YFP_1x1_200ms_25sola	EPI_100X_RFP_1x1_200ms_25sola
5	26	13.3624597198454	348	36.1766165622716	163.885057471264	564.316091954023	10713751	30786.6408045977	52.4069835711792	173.400064734981	1	136542	392.362068965517	309.548140830279	228.944450479545	0	NaN	NaN	NaN	NaN	NaN	282.3052948147	0.999671239003184	24.3651529940934	13.8702492447257	11.0920483985283	3.6546848073344	0.0149166854437587	0.00794194831106819	0	1.00260534322812	2354.41239730473	0	8486.10344827586	1	1	1	12	2019-03-29T15:31:33.513	NG_ecoli_LTEE_910_DM25	-1500	-866	162.875	DIA_100X_EMPTY_1x1_100ms	0191df2d-087a-4864-b3a1-82b09dd28381	EPI_100X_YFP_1x1_200ms_25sola	EPI_100X_RFP_1x1_200ms_25sola
6	34	13.1470425812864	447	49.1272093135164	177.154362416107	911.92841163311	4088879	9147.3803131991	52.4069835711792	173.400064734981	2	168539	377.044742729307	309.548140830279	228.944450479545	0	NaN	NaN	NaN	NaN	NaN	361.311363003216	0.972243127580377	32.7227828400243	13.1633602246264	10.7866982343823	2.79703302142005	0.00787267952398319	0.00413895322486293	1	1.00030347867998	2990.31658815475	0	8540.8389261745	1	1	1	12	2019-03-29T15:31:33.513	NG_ecoli_LTEE_910_DM25	-1500	-866	162.875	DIA_100X_EMPTY_1x1_100ms	c8f4bf2d-7513-45f9-b6cc-13d06c3ee301	EPI_100X_YFP_1x1_200ms_25sola	EPI_100X_RFP_1x1_200ms_25sola
7	26	11.9812638482928	312	41.9629059726162	189.862179487179	193.737179487179	2029092	6503.5	52.4069835711792	173.400064734981	2	148209	475.028846153846	309.548140830279	228.944450479545	0	NaN	NaN	NaN	NaN	NaN	267.543044205394	0.999696618059906	24.378275375663	13.0125512638964	10.696019314979	3.24070947797528	0.013432569348666	0.00752376541575346	0	1.00226368151055	2190.46953241775	1	8614.30128205128	1	1	1	12	2019-03-29T15:31:33.513	NG_ecoli_LTEE_910_DM25	-1500	-866	162.875	DIA_100X_EMPTY_1x1_100ms	be3f8e64-62e9-419f-9826-98470aaf6a23	EPI_100X_YFP_1x1_200ms_25sola	EPI_100X_RFP_1x1_200ms_25sola
8	29	12.3534266979617	359	45.2455956330214	214.094707520891	200.342618384401	2447088	6816.40111420613	52.4069835711792	173.400064734981	2	164424	458.005571030641	309.548140830279	228.944450479545	0	NaN	NaN	NaN	NaN	NaN	304.669908879023	0.987281790699287	27.9826345425736	12.4198378003806	10.5794490008599	2.90690321617111	0.0286617905765845	0.0121766671340343	1	1.00771331656781	2459.82709314463	1	8583.59610027855	1	1	1	12	2019-03-29T15:31:33.513	NG_ecoli_LTEE_910_DM25	-1500	-866	162.875	DIA_100X_EMPTY_1x1_100ms	fa1f303d-abd4-4ef6-b065-410469156358	EPI_100X_YFP_1x1_200ms_25sola	EPI_100X_RFP_1x1_200ms_25sola
9	31	13.0509194525853	405	48.40767832869	235.264197530864	384.338271604938	11543611	28502.7432098765	52.4069835711792	173.400064734981	2	169973	419.686419753086	309.548140830279	228.944450479545	0	NaN	NaN	NaN	NaN	NaN	326.11233779952	0.988365808716252	29.4893058371722	13.1968551852738	10.7157255978028	3.09317779076526	0.0123188488152912	0.00638713690768415	1	1.00061376362793	2659.48532846821	0	8664.41975308642	1	1	1	12	2019-03-29T15:31:33.513	NG_ecoli_LTEE_910_DM25	-1500	-866	162.875	DIA_100X_EMPTY_1x1_100ms	015370ef-fa04-4686-b717-1ae4168af333	EPI_100X_YFP_1x1_200ms_25sola	EPI_100X_RFP_1x1_200ms_25sola
10	32	12.1898316903481	390	48.413962299572	244.210256410256	1251.57692307692	1338820	3432.87179487179	52.4069835711792	173.400064734981	3	138882	356.107692307692	309.548140830279	228.944450479545	0	NaN	NaN	NaN	NaN	NaN	328.940671736902	0.974391851529312	30.6582246526354	12.6037934244898	10.3062003199276	2.98058879275537	0.00977705743279007	0.0055198504555433	1	1.00048464458408	2557.60835892445	0	8657.6358974359	1	1	1	12	2019-03-29T15:31:33.513	NG_ecoli_LTEE_910_DM25	-1500	-866	162.875	DIA_100X_EMPTY_1x1_100ms	2ad38d74-6936-4452-a169-98e80ec53128	EPI_100X_YFP_1x1_200ms_25sola	EPI_100X_RFP_1x1_200ms_25sola
11	31	12.1863548646355	378	46.201869056094	261.685185185185	132.047619047619	1599226	4230.75661375661	52.4069835711792	173.400064734981	2	153118	405.074074074074	309.548140830279	228.944450479545	0	NaN	NaN	NaN	NaN	NaN	321.757005444033	0.986967759170684	29.9273428057879	12.3658869219249	10.3724251335155	3.0420613547599	0.141272597245207	0.00630092623458044	1	1.00027444079191	2528.82430765782	0	8536.2962962963	1	1	1	12	2019-03-29T15:31:33.513	NG_ecoli_LTEE_910_DM25	-1500	-866	162.875	DIA_100X_EMPTY_1x1_100ms	709dd772-a08d-449d-bd6e-bb31f8305886	EPI_100X_YFP_1x1_200ms_25sola	EPI_100X_RFP_1x1_200ms_25sola
12	23	12.5639708273354	291	4.16722758301935	272.048109965636	678.773195876289	45041	154.780068728522	52.4069835711792	173.400064734981	0	10107663	34734.2371134021	309.548140830279	228.944450479545	1	NaN	NaN	NaN	NaN	NaN	240.418572333447	0.999873052914456	21.4237887439488	14.0600094609105	10.7112491846386	3.83837393202023	0.0075074444375021	0.00321171199808591	1	1.00030593550497	1930.48487838425	0	8472.97594501718	1	1	1	12	2019-03-29T15:31:33.513	NG_ecoli_LTEE_910_DM25	-1500	-866	162.875	DIA_100X_EMPTY_1x1_100ms	0365c6aa-1486-4688-9fd9-c570020fa413	EPI_100X_YFP_1x1_200ms_25sola	EPI_100X_RFP_1x1_200ms_25sola
13	29	12.5349454916897	364	47.8762703945684	279.162087912088	92.9835164835165	7284332	20011.9010989011	52.4069835711792	173.400064734981	2	159158	437.247252747253	309.548140830279	228.944450479545	0	NaN	NaN	NaN	NaN	NaN	303.180702159037	0.997494196941017	27.3635301063667	12.9590014815075	10.6410440598062	3.33132050898052	0.164828727034601	0.00914261388925771	0	1.00198320876779	2433.49516776766	0	8397.44505494506	1	1	1	12	2019-03-29T15:31:33.513	NG_ecoli_LTEE_910_DM25	-1500	-866	162.875	DIA_100X_EMPTY_1x1_100ms	43b6da7e-e909-4dfa-be97-6d8ada78f681	EPI_100X_YFP_1x1_200ms_25sola	EPI_100X_RFP_1x1_200ms_25sola
14	31	14.0008733932223	435	43.6971969309536	329.124137931035	1014.02988505747	9869815	22689.2298850575	52.4069835711792	173.400064734981	2	148522	341.429885057471	309.548140830279	228.944450479545	0	NaN	NaN	NaN	NaN	NaN	349.418448244456	0.984741667391449	29.4787710910066	13.7616124506021	11.4950575603609	3.28362604476953	0.0180733672558458	0.00846809376884194	1	1.00463669625659	3059.29640727537	0	8036.44827586207	1	1	1	12	2019-03-29T15:31:33.513	NG_ecoli_LTEE_910_DM25	-1500	-866	162.875	DIA_100X_EMPTY_1x1_100ms	e099b813-cd18-473a-be2e-ef2c01c66abe	EPI_100X_YFP_1x1_200ms_25sola	EPI_100X_RFP_1x1_200ms_25sola
15	33	12.4610077830512	412	48.8415833742369	356.182038834951	116.555825242718	4670180	11335.3883495146	52.4069835711792	173.400064734981	2	176033	427.264563106796	309.548140830279	228.944450479545	0	NaN	NaN	NaN	NaN	NaN	341.644015312064	0.992791346374005	31.3897436217493	12.4482796289263	10.5047280865053	3.03097431107916	0.00763297906492194	0.00367246597241527	1	1.00092402389193	2720.49091800515	0	8437.60436893204	1	1	1	12	2019-03-29T15:31:33.513	NG_ecoli_LTEE_910_DM25	-1500	-866	162.875	DIA_100X_EMPTY_1x1_100ms	3bf1bbb6-c091-4fa6-9d44-e73e225aa7c4	EPI_100X_YFP_1x1_200ms_25sola	EPI_100X_RFP_1x1_200ms_25sola
16	25	13.4087574962392	336	37.2034261058525	373.684523809524	1439.30952380952	1453064	4324.59523809524	52.4069835711792	173.400064734981	2	119219	354.818452380952	309.548140830279	228.944450479545	0	NaN	NaN	NaN	NaN	NaN	266.694964372452	0.999425613821193	23.4406721716378	13.1779598542053	10.8257038222249	3.4647135896912	0.0324694142356366	0.0189038461810529	0	1.01329901163109	2157.60641553553	0	8627.61607142857	1	1	1	12	2019-03-29T15:31:33.513	NG_ecoli_LTEE_910_DM25	-1500	-866	162.875	DIA_100X_EMPTY_1x1_100ms	3df8ff46-f895-42b0-b8a3-32a0fec2489a	EPI_100X_YFP_1x1_200ms_25sola	EPI_100X_RFP_1x1_200ms_25sola
17	22	10.8276490504846	238	6.32215571041206	523.697478991597	1102.00840336134	914819	3843.77731092437	52.4069835711792	173.400064734981	1	160302	673.53781512605	309.548140830279	228.944450479545	2	NaN	NaN	NaN	NaN	NaN	225.320699998734	0.999812703982257	21.1539634621306	13.1888034699587	10.2489589028416	3.45301078600917	0.00365708520352861	0.00170253007979065	1	1.00003384545222	1745.183645973	2	8698.67647058824	1	1	1	12	2019-03-29T15:31:33.513	NG_ecoli_LTEE_910_DM25	-1500	-866	162.875	DIA_100X_EMPTY_1x1_100ms	c1219c6b-4fc3-4a86-9d1e-b0551a6efd40	EPI_100X_YFP_1x1_200ms_25sola	EPI_100X_RFP_1x1_200ms_25sola
18	20	10.7221571380857	215	-18.9280971950197	533.139534883721	1084.41395348837	365542	1700.19534883721	52.4069835711792	173.400064734981	2	73941	343.911627906977	309.548140830279	228.944450479545	0	NaN	NaN	NaN	NaN	NaN	214.119335008022	0.999914013760916	20.2871933153453	12.5942449681972	10.0227645713593	3.45776066757345	0.0105417113444629	0.00519135111193744	1	1.00076032778771	1600.61509124876	2	8941.60465116279	1	1	1	12	2019-03-29T15:31:33.513	NG_ecoli_LTEE_910_DM25	-1500	-866	162.875	DIA_100X_EMPTY_1x1_100ms	8414974d-175c-4077-be61-7147ff7bebf8	EPI_100X_YFP_1x1_200ms_25sola	EPI_100X_RFP_1x1_200ms_25sola
19	20	10.6440307843521	213	-3.17410741049138	540.12676056338	1102.75117370892	365000	1713.61502347418	52.4069835711792	173.400064734981	1	79288	372.244131455399	309.548140830279	228.944450479545	0	NaN	NaN	NaN	NaN	NaN	208.184443157193	0.998677868271944	20.2219101789274	12.3999497699691	9.75863322374342	3.41390211023931	0.018675139924307	0.00979768736957659	0	1.00279699332885	1512.48142339135	2	9168.35680751174	1	1	1	12	2019-03-29T15:31:33.513	NG_ecoli_LTEE_910_DM25	-1500	-866	162.875	DIA_100X_EMPTY_1x1_100ms	63983264-6af9-4a5c-a50d-acecb8b61633	EPI_100X_YFP_1x1_200ms_25sola	EPI_100X_RFP_1x1_200ms_25sola
20	32	12.7754174195175	409	48.6751580532113	833.320293398533	150.828850855746	9249019	22613.7383863081	52.4069835711792	173.400064734981	3	151432	370.249388753056	309.548140830279	228.944450479545	0	NaN	NaN	NaN	NaN	NaN	331.289269711635	0.989697950776732	30.7439521175452	12.3184224815651	10.3579839080094	3.06791755429619	0.037883805925808	0.00468196349124126	1	1.00097155024815	2590.59808626502	0	8534.42542787286	1	1	1	12	2019-03-29T15:31:33.513	NG_ecoli_LTEE_910_DM25	-1500	-866	162.875	DIA_100X_EMPTY_1x1_100ms	456d8f79-5f7d-4f92-a85e-e734559f5978	EPI_100X_YFP_1x1_200ms_25sola	EPI_100X_RFP_1x1_200ms_25sola
21	38	11.2878315331977	429	49.3148764852221	862.298368298368	1045.72494172494	56789	132.375291375291	52.4069835711792	173.400064734981	0	8611341	20073.0559440559	309.548140830279	228.944450479545	2	NaN	NaN	NaN	NaN	NaN	380.301773109824	0.878181891816935	37.3666659533031	13.2572347387469	9.91334204877812	2.94657215795935	0.0108686859467438	0.00482949686288721	2	1.00052969256673	2884.12722094468	0	9297.01864801865	1	1	1	12	2019-03-29T15:31:33.513	NG_ecoli_LTEE_910_DM25	-1500	-866	162.875	DIA_100X_EMPTY_1x1_100ms	0c92e608-6940-436c-b296-9ca7822bae0c	EPI_100X_YFP_1x1_200ms_25sola	EPI_100X_RFP_1x1_200ms_25sola
22	34	9.73763177542199	332	47.4671214887251	855.614457831325	1836.4156626506	2273605	6848.2078313253	52.4069835711792	173.400064734981	3	112996	340.349397590361	309.548140830279	228.944450479545	0	NaN	NaN	NaN	NaN	NaN	333.725627026031	0.923112826275106	35.0495315784756	11.3904454819181	9.27103288100277	2.31283523826871	0.0100371995689564	0.0044740631204068	1	1.00153658345067	2366.07410366936	0	9667.04819277108	1	1	1	12	2019-03-29T15:31:33.513	NG_ecoli_LTEE_910_DM25	-1500	-866	162.875	DIA_100X_EMPTY_1x1_100ms	cef626f2-93f0-4a5c-a800-4e968c101a8a	EPI_100X_YFP_1x1_200ms_25sola	EPI_100X_RFP_1x1_200ms_25sola
23	25	13.5257043825618	339	32.8462882446803	872.312684365782	1388.06194690265	9246099	27274.6283185841	52.4069835711792	173.400064734981	1	109451	322.864306784661	309.548140830279	228.944450479545	0	NaN	NaN	NaN	NaN	NaN	272.415237085588	0.99740642019933	23.656080821401	13.75704600052	11.0016887550736	3.52933473168479	0.0233287799897291	0.0136272531283534	0	1.00704998224156	2248.80286186279	0	8534.44247787611	1	1	1	12	2019-03-29T15:31:33.513	NG_ecoli_LTEE_910_DM25	-1500	-866	162.875	DIA_100X_EMPTY_1x1_100ms	899ecaa8-19cb-42e0-a275-a389498bde5b	EPI_100X_YFP_1x1_200ms_25sola	EPI_100X_RFP_1x1_200ms_25sola
24	25	12.5271787680761	314	40.4780323581099	1008.87261146497	1659.64012738854	1112050	3541.56050955414	52.4069835711792	173.400064734981	1	323355	1029.79299363057	309.548140830279	228.944450479545	2	NaN	NaN	NaN	NaN	NaN	264.705485109132	0.998634033757508	24.1937502628757	12.9588603832636	10.5918717607002	3.2083655414072	0.00585962752076966	0.00244334550105372	1	1.00019448077377	2131.76095123298	0	8581.6974522293	1	1	1	12	2019-03-29T15:31:33.513	NG_ecoli_LTEE_910_DM25	-1500	-866	162.875	DIA_100X_EMPTY_1x1_100ms	ba59d81f-8840-49f4-aba1-fd5d255142ad	EPI_100X_YFP_1x1_200ms_25sola	EPI_100X_RFP_1x1_200ms_25sola
25	34	11.9386367581199	406	49.3257004171784	1019.98522167488	1633.89901477833	2809885	6920.89901477833	52.4069835711792	173.400064734981	2	148645	366.120689655172	309.548140830279	228.944450479545	0	NaN	NaN	NaN	NaN	NaN	342.830870552612	0.974982799224461	32.6025709560961	12.0061173371316	10.2339892221785	2.68922808836694	0.00438844904850424	0.00165322934783987	1	1.00020163078897	2681.83244546621	0	8544.78325123153	1	1	1	12	2019-03-29T15:31:33.513	NG_ecoli_LTEE_910_DM25	-1500	-866	162.875	DIA_100X_EMPTY_1x1_100ms	0a7b9101-9d65-449c-b64d-84da13fd7063	EPI_100X_YFP_1x1_200ms_25sola	EPI_100X_RFP_1x1_200ms_25sola
26	29	11.0204417751195	320	48.1467321910408	1024.140625	1603.15625	1867795	5836.859375	52.4069835711792	173.400064734981	3	99797	311.865625	309.548140830279	228.944450479545	0	NaN	NaN	NaN	NaN	NaN	285.75552361309	0.992688912642487	27.8864316671718	11.8443567761704	9.85247195193861	3.06041047103	0.0136730187710431	0.00735654399903697	0	1.00290287322582	2126.04886191571	0	8806.584375	1	1	1	12	2019-03-29T15:31:33.513	NG_ecoli_LTEE_910_DM25	-1500	-866	162.875	DIA_100X_EMPTY_1x1_100ms	e90164f6-4a6f-406a-8611-a0fc78f5240e	EPI_100X_YFP_1x1_200ms_25sola	EPI_100X_RFP_1x1_200ms_25sola
27	25	12.1982708795996	305	39.8345185037225	1044.89508196721	752.849180327869	1385494	4542.60327868852	52.4069835711792	173.400064734981	3	81216	266.281967213115	309.548140830279	228.944450479545	0	NaN	NaN	NaN	NaN	NaN	245.125792950821	0.999781437811852	21.9473634975132	13.6375239448289	10.8608704893875	3.45675016126706	0.00388334447763758	0.00228475014944568	0	1.00016243056066	2033.30022126315	0	8510.45573770492	1	1	1	12	2019-03-29T15:31:33.513	NG_ecoli_LTEE_910_DM25	-1500	-866	162.875	DIA_100X_EMPTY_1x1_100ms	0c754495-bc34-464d-9d8e-5e5f50a45615	EPI_100X_YFP_1x1_200ms_25sola	EPI_100X_RFP_1x1_200ms_25sola
28	20	11.98482881062	240	-46.2266447323281	1075.4625	433.091666666667	746787	3111.6125	52.4069835711792	173.400064734981	1	79203	330.0125	309.548140830279	228.944450479545	0	NaN	NaN	NaN	NaN	NaN	206.002789177523	0.999800295013678	19.147928091032	13.6023666366357	10.3237303911932	3.70961596702612	0.00362951751506514	0.00173221191153566	1	1.00003551741058	1602.82082943016	0	9049.9125	1	1	1	12	2019-03-29T15:31:33.513	NG_ecoli_LTEE_910_DM25	-1500	-866	162.875	DIA_100X_EMPTY_1x1_100ms	d6168c06-fbb4-44dc-b7dc-0c9afaf132e6	EPI_100X_YFP_1x1_200ms_25sola	EPI_100X_RFP_1x1_200ms_25sola
29	24	13.3709445826967	321	21.2140211874649	1107.56386292835	1651.753894081	11164178	34779.3707165109	52.4069835711792	173.400064734981	1	122977	383.105919003115	309.548140830279	228.944450479545	0	NaN	NaN	NaN	NaN	NaN	270.651294145461	0.994356265895451	21.9797643721309	15.3014883011024	11.8370553447604	3.842335310306	0.0151535732857196	0.00738252455981308	1	1.00187938560933	2418.80172753987	1	8397.35202492212	1	1	1	12	2019-03-29T15:31:33.513	NG_ecoli_LTEE_910_DM25	-1500	-866	162.875	DIA_100X_EMPTY_1x1_100ms	bb56d166-6e42-4e8f-aafe-772653e4f1bc	EPI_100X_YFP_1x1_200ms_25sola	EPI_100X_RFP_1x1_200ms_25sola
30	24	12.492830451013	302	20.87174241105	1110.90728476821	1313.15231788079	4726362	15650.2052980132	52.4069835711792	173.400064734981	2	87774	290.64238410596	309.548140830279	228.944450479545	0	NaN	NaN	NaN	NaN	NaN	255.992384647918	0.999914872920503	22.9234366195908	13.7107837713446	10.6599673637463	3.73980644563565	0.00940762692621539	0.00416770688238091	1	1.00065258828082	2045.88565826804	0	8609.76821192053	1	1	1	12	2019-03-29T15:31:33.513	NG_ecoli_LTEE_910_DM25	-1500	-866	162.875	DIA_100X_EMPTY_1x1_100ms	e7131b8b-1632-47bb-9936-8e15476bb8b9	EPI_100X_YFP_1x1_200ms_25sola	EPI_100X_RFP_1x1_200ms_25sola
31	19	10.9781475957049	209	-49.2014244268691	1107.12918660287	1633.86602870813	4153595	19873.6602870813	52.4069835711792	173.400064734981	1	71070	340.047846889952	309.548140830279	228.944450479545	0	NaN	NaN	NaN	NaN	NaN	207.104627039803	0.999862173514287	18.5880999637638	13.6989179319101	10.6226288506418	3.73054031852993	0.00504961579206781	0.00245254119579629	0	1.0001516108374	1647.36143993961	1	8914.33971291866	1	1	1	12	2019-03-29T15:31:33.513	NG_ecoli_LTEE_910_DM25	-1500	-866	162.875	DIA_100X_EMPTY_1x1_100ms	d43a496e-4571-4854-9d83-d09237561579	EPI_100X_YFP_1x1_200ms_25sola	EPI_100X_RFP_1x1_200ms_25sola
32	35	10.7665284496474	377	8.23928376760175	1120.11936339523	2033.05570291777	1712484	4542.39787798408	52.4069835711792	173.400064734981	2	167326	443.835543766578	309.548140830279	228.944450479545	0	NaN	NaN	NaN	NaN	NaN	NaN	NaN	NaN	NaN	NaN	NaN	NaN	NaN	NaN	NaN	NaN	0	9134.2625994695	1	1	1	12	2019-03-29T15:31:33.513	NG_ecoli_LTEE_910_DM25	-1500	-866	162.875	DIA_100X_EMPTY_1x1_100ms	fd540331-8b9d-4214-bf03-02e397e97713	EPI_100X_YFP_1x1_200ms_25sola	EPI_100X_RFP_1x1_200ms_25sola
33	23	12.6905752165442	292	25.7374693609912	1141.8904109589	2008.97945205479	1241248	4250.84931506849	52.4069835711792	173.400064734981	2	114743	392.955479452055	309.548140830279	228.944450479545	0	NaN	NaN	NaN	NaN	NaN	242.480243282502	0.999875169288602	21.2682641936053	13.8405074398206	11.0238471802667	3.58138693718861	0.00983771993696689	0.00523772820327125	0	1.00085546670221	2029.9638131603	0	8591.63356164384	1	1	1	12	2019-03-29T15:31:33.513	NG_ecoli_LTEE_910_DM25	-1500	-866	162.875	DIA_100X_EMPTY_1x1_100ms	6e1b8b80-1fc0-4bd6-8ee1-49b14062d56b	EPI_100X_YFP_1x1_200ms_25sola	EPI_100X_RFP_1x1_200ms_25sola
34	24	13.541378642596	325	-10.567758939191	1176.83692307692	1594.17230769231	1529151	4705.08	52.4069835711792	173.400064734981	2	106514	327.735384615385	309.548140830279	228.944450479545	0	NaN	NaN	NaN	NaN	NaN	258.687604758833	0.999850726455409	21.4118114964366	14.9359986050575	11.4997625134254	4.13757361242668	0.00980090261627512	0.0043622818316597	1	1.00060377534411	2223.92960375076	0	8522.14769230769	1	1	1	12	2019-03-29T15:31:33.513	NG_ecoli_LTEE_910_DM25	-1500	-866	162.875	DIA_100X_EMPTY_1x1_100ms	f2a6c90e-8c61-447c-97d1-cd503a383521	EPI_100X_YFP_1x1_200ms_25sola	EPI_100X_RFP_1x1_200ms_25sola
35	25	12.4369550895146	311	41.0641410879386	1221.68167202572	84.4501607717042	858226	2759.5691318328	52.4069835711792	173.400064734981	3	113915	366.286173633441	309.548140830279	228.944450479545	0	NaN	NaN	NaN	NaN	NaN	251.459625014689	0.999733534610511	22.6595289793305	13.1971431960631	10.7137668421227	3.36684065355068	0.00421602111909504	0.00172127913608665	1	1.00010048608948	2042.79666897642	0	8420.47266881029	1	1	1	12	2019-03-29T15:31:33.513	NG_ecoli_LTEE_910_DM25	-1500	-866	162.875	DIA_100X_EMPTY_1x1_100ms	3d489d2f-9b2a-424e-b898-b8e3e9d18bf8	EPI_100X_YFP_1x1_200ms_25sola	EPI_100X_RFP_1x1_200ms_25sola
36	30	11.0670176322402	332	48.2499130976047	1225.68072289157	112.987951807229	2655789	7999.36445783133	52.4069835711792	173.400064734981	2	114661	345.364457831325	309.548140830279	228.944450479545	0	NaN	NaN	NaN	NaN	NaN	291.95496180988	0.98874464469333	28.5604300633838	11.8532858906909	9.91289081406901	2.83558597360052	0.0137813070125417	0.00742653680370172	0	1.0031480950681	2204.22167888735	0	8860.26204819277	1	1	1	12	2019-03-29T15:31:33.513	NG_ecoli_LTEE_910_DM25	-1500	-866	162.875	DIA_100X_EMPTY_1x1_100ms	494389e5-f456-4a41-9112-d61695a03548	EPI_100X_YFP_1x1_200ms_25sola	EPI_100X_RFP_1x1_200ms_25sola
37	30	11.8268752232401	355	45.0626965368841	1228.07887323944	1413.61408450704	4117126	11597.538028169	52.4069835711792	173.400064734981	2	103103	290.430985915493	309.548140830279	228.944450479545	0	NaN	NaN	NaN	NaN	NaN	303.449062969915	0.98535171708815	29.428612606393	11.8222277323892	9.93987333308949	2.95272880968539	0.0120748033044604	0.00340326545877567	1	1.00030678156509	2283.60702092468	0	8911	1	1	1	12	2019-03-29T15:31:33.513	NG_ecoli_LTEE_910_DM25	-1500	-866	162.875	DIA_100X_EMPTY_1x1_100ms	4a5aae58-ff3e-412e-9676-193d0eaea3a8	EPI_100X_YFP_1x1_200ms_25sola	EPI_100X_RFP_1x1_200ms_25sola
38	24	12.7689258137899	310	9.87837222125281	1265.52903225806	1109.61935483871	1576420	5085.22580645161	52.4069835711792	173.400064734981	2	84771	273.454838709677	309.548140830279	228.944450479545	0	NaN	NaN	NaN	NaN	NaN	262.748242048933	0.999934275392983	24.0486552032872	12.8808407357857	10.5039448063789	3.38386074283715	0.00350215586868072	0.00143710853244159	1	1.00005474402571	2083.94157597804	0	8874.27419354839	1	1	1	12	2019-03-29T15:31:33.513	NG_ecoli_LTEE_910_DM25	-1500	-866	162.875	DIA_100X_EMPTY_1x1_100ms	4369a838-aa3d-43bf-892b-5a554b6b61a7	EPI_100X_YFP_1x1_200ms_25sola	EPI_100X_RFP_1x1_200ms_25sola
39	40	12.1990507544141	488	49.2906082269813	1325.09221311475	1891.6393442623	2378115	4873.18647540984	52.4069835711792	173.400064734981	2	191655	392.735655737705	309.548140830279	228.944450479545	0	NaN	NaN	NaN	NaN	NaN	419.621355915981	0.920911502422358	37.8642696732458	13.4786362400079	10.7888591181215	2.88304872694228	0.0147207372685631	0.00547505452338481	1	1.00229606282633	3461.549210681	1	8653.36475409836	1	1	1	12	2019-03-29T15:31:33.513	NG_ecoli_LTEE_910_DM25	-1500	-866	162.875	DIA_100X_EMPTY_1x1_100ms	8969c8bd-9ddf-42e5-ae53-e9924cab5789	EPI_100X_YFP_1x1_200ms_25sola	EPI_100X_RFP_1x1_200ms_25sola
40	22	10.0968733892282	223	-3.90205677044611	1321.68609865471	1879.0134529148	1124272	5041.57847533632	52.4069835711792	173.400064734981	2	85837	384.919282511211	309.548140830279	228.944450479545	0	NaN	NaN	NaN	NaN	NaN	224.480860226657	0.999834664493512	21.5021164496848	12.785270990226	9.86729995500807	3.54480575343016	0.0202183086534929	0.0117204442367593	0	1.00435686154129	1644.24962645892	1	8994.30493273543	1	1	1	12	2019-03-29T15:31:33.513	NG_ecoli_LTEE_910_DM25	-1500	-866	162.875	DIA_100X_EMPTY_1x1_100ms	e3ddefd9-2039-4ea0-a120-cc560366fbc9	EPI_100X_YFP_1x1_200ms_25sola	EPI_100X_RFP_1x1_200ms_25sola
41	32	12.55345207819	402	47.967160158289	1340.24626865672	697.082089552239	2177875	5417.59950248756	52.4069835711792	173.400064734981	2	118224	294.089552238806	309.548140830279	228.944450479545	0	NaN	NaN	NaN	NaN	NaN	331.571654129917	0.991667184511846	30.7986646498767	12.4563480291444	10.5177963153327	2.79476624332619	0.00597322831263693	0.00325858302391195	1	1.000167855648	2675.90863294589	0	8588.24378109453	1	1	1	12	2019-03-29T15:31:33.513	NG_ecoli_LTEE_910_DM25	-1500	-866	162.875	DIA_100X_EMPTY_1x1_100ms	a05dfbe8-92d4-4bb8-993a-668f88eb725a	EPI_100X_YFP_1x1_200ms_25sola	EPI_100X_RFP_1x1_200ms_25sola
42	29	12.7759414255933	371	47.3909860235686	1489.78706199461	620.932614555256	8519949	22964.8221024259	52.4069835711792	173.400064734981	1	112306	302.711590296496	309.548140830279	228.944450479545	0	NaN	NaN	NaN	NaN	NaN	306.502748264434	0.999138846737076	27.3592871459417	13.2016036734592	10.9310867805227	3.19101081122662	0.00615521521585554	0.00255447901569616	1	1.00028329428081	2567.56438643906	0	8188.16172506739	1	1	1	12	2019-03-29T15:31:33.513	NG_ecoli_LTEE_910_DM25	-1500	-866	162.875	DIA_100X_EMPTY_1x1_100ms	a210a9e5-045f-4872-a1a8-502c949bb384	EPI_100X_YFP_1x1_200ms_25sola	EPI_100X_RFP_1x1_200ms_25sola
43	23	12.2349941928245	282	27.2948308954515	1493.84042553191	2006.95035460993	3504144	12426.0425531915	52.4069835711792	173.400064734981	3	115409	409.251773049645	309.548140830279	228.944450479545	0	NaN	NaN	NaN	NaN	NaN	241.280842848552	0.999772487162854	22.1581762012326	13.05021389576	10.496592762854	3.39884877560209	0.00277920192901609	0.00148589800314505	1	1.00002002828249	1917.43472949704	0	9004.89716312057	1	1	1	12	2019-03-29T15:31:33.513	NG_ecoli_LTEE_910_DM25	-1500	-866	162.875	DIA_100X_EMPTY_1x1_100ms	c9e61d29-8f08-4fc6-9bcc-cac0ff25022a	EPI_100X_YFP_1x1_200ms_25sola	EPI_100X_RFP_1x1_200ms_25sola
44	30	12.4430356463209	374	48.6693203087644	1543.22192513369	937.360962566845	3806074	10176.6684491979	52.4069835711792	173.400064734981	2	110738	296.090909090909	309.548140830279	228.944450479545	0	NaN	NaN	NaN	NaN	NaN	307.77859937467	0.999712399965797	26.9486224388162	13.6988698309512	11.0066583984144	3.4325737023516	0.00676215951571226	0.00284712238128286	1	1.00023626119131	2564.11457370459	0	8282.31016042781	1	1	1	12	2019-03-29T15:31:33.513	NG_ecoli_LTEE_910_DM25	-1500	-866	162.875	DIA_100X_EMPTY_1x1_100ms	b1bda944-f98e-4d0d-877c-fc281958c913	EPI_100X_YFP_1x1_200ms_25sola	EPI_100X_RFP_1x1_200ms_25sola
45	34	13.148135143009	450	44.664030535159	1695.86	993.553333333333	10769777	23932.8377777778	52.4069835711792	173.400064734981	1	151232	336.071111111111	309.548140830279	228.944450479545	0	NaN	NaN	NaN	NaN	NaN	373.78381844746	0.926102053541632	33.9949695014953	13.0036991182168	10.7180244063174	2.76385880403818	0.024080905146221	0.0105767656871885	1	1.00889545450148	3067.14297108867	0	8681.66	1	1	1	12	2019-03-29T15:31:33.513	NG_ecoli_LTEE_910_DM25	-1500	-866	162.875	DIA_100X_EMPTY_1x1_100ms	f308137d-5c5b-414e-905d-cdad13c23ec1	EPI_100X_YFP_1x1_200ms_25sola	EPI_100X_RFP_1x1_200ms_25sola
46	25	12.974526753352	325	34.7802853325254	1813.68923076923	1819.18153846154	13163677	40503.6215384615	52.4069835711792	173.400064734981	2	157158	483.563076923077	309.548140830279	228.944450479545	0	NaN	NaN	NaN	NaN	NaN	261.16625309997	0.99988871771082	22.5243552516775	14.6011527818671	11.1269039116053	3.86449549229323	0.00442638997382953	0.00198068897350023	1	1.00010878292506	2190.23606053598	0	8411.93538461538	1	1	1	12	2019-03-29T15:31:33.513	NG_ecoli_LTEE_910_DM25	-1500	-866	162.875	DIA_100X_EMPTY_1x1_100ms	bb83d427-1fc2-427d-8578-0848c53abc94	EPI_100X_YFP_1x1_200ms_25sola	EPI_100X_RFP_1x1_200ms_25sola
47	22	13.0592225965679	288	-32.1234330344609	1882.43402777778	1057.44444444444	1988902	6905.90972222222	52.4069835711792	173.400064734981	1	101757	353.322916666667	309.548140830279	228.944450479545	0	NaN	NaN	NaN	NaN	NaN	234.488212198629	0.999904225542477	21.0414453482471	13.8753253454019	10.6675724667219	3.77697712685464	0.00180244516649937	0.000921299595359095	1	1.00000775581046	1880.60095951681	0	8769.6875	1	1	1	12	2019-03-29T15:31:33.513	NG_ecoli_LTEE_910_DM25	-1500	-866	162.875	DIA_100X_EMPTY_1x1_100ms	6e2f5c43-3854-4c44-9418-2a7e4fb9047f	EPI_100X_YFP_1x1_200ms_25sola	EPI_100X_RFP_1x1_200ms_25sola
48	31	11.7041941330283	363	47.9778998687266	1967.42148760331	1220.59228650138	2021960	5570.13774104683	52.4069835711792	173.400064734981	3	128415	353.760330578512	309.548140830279	228.944450479545	0	NaN	NaN	NaN	NaN	NaN	310.18045652812	0.994323644583113	29.2353950599239	12.1399901764471	10.183080178481	3.08876536217691	0.146929842667197	0.0094149449350862	1	1.00286891393136	2380.98782565607	0	8702.92011019284	1	1	1	12	2019-03-29T15:31:33.513	NG_ecoli_LTEE_910_DM25	-1500	-866	162.875	DIA_100X_EMPTY_1x1_100ms	72f1a82c-2cfe-4925-9231-29607082bda4	EPI_100X_YFP_1x1_200ms_25sola	EPI_100X_RFP_1x1_200ms_25sola
49	24	10.5547922874238	254	41.2914591751039	1973.63385826772	670.212598425197	58606	230.732283464567	52.4069835711792	173.400064734981	1	2056573	8096.74409448819	309.548140830279	228.944450479545	2	NaN	NaN	NaN	NaN	NaN	249.78357512697	0.988904134459097	24.7325043723911	11.7619143260405	9.8004062979437	2.87289045137065	0.0110652780954977	0.00549463375782242	1	1.00133137004969	1865.71858346456	0	9974.05905511811	1	1	1	12	2019-03-29T15:31:33.513	NG_ecoli_LTEE_910_DM25	-1500	-866	162.875	DIA_100X_EMPTY_1x1_100ms	4bcd20f1-bf1a-415a-b3c6-ec018f7940dd	EPI_100X_YFP_1x1_200ms_25sola	EPI_100X_RFP_1x1_200ms_25sola
50	32	2.84766677552223	95	-49.9997156645225	2012.43157894737	3.11578947368421	287118	3022.29473684211	52.4069835711792	173.400064734981	0	54439	573.042105263158	309.548140830279	228.944450479545	4	NaN	NaN	NaN	NaN	NaN	NaN	NaN	NaN	NaN	NaN	NaN	NaN	NaN	NaN	NaN	NaN	1	9922.49473684211	1	1	1	12	2019-03-29T15:31:33.513	NG_ecoli_LTEE_910_DM25	-1500	-866	162.875	DIA_100X_EMPTY_1x1_100ms	13e0f019-922c-48d5-9097-7cc54a8f6db8	EPI_100X_YFP_1x1_200ms_25sola	EPI_100X_RFP_1x1_200ms_25sola
51	23	13.0764186676963	302	19.0284692445435	2010.85099337748	177.884105960265	3823076	12659.1920529801	52.4069835711792	173.400064734981	2	145631	482.221854304636	309.548140830279	228.944450479545	0	NaN	NaN	NaN	NaN	NaN	242.346586110369	0.999822317156356	21.3521996479987	14.039033845575	10.7751911707253	3.91479172951561	0.0102461134038928	0.00559968937857116	1	1.00095182016056	1947.07406046857	0	8449.75827814569	1	1	1	12	2019-03-29T15:31:33.513	NG_ecoli_LTEE_910_DM25	-1500	-866	162.875	DIA_100X_EMPTY_1x1_100ms	21e772eb-c23e-41f4-94c9-2a96c2ad5004	EPI_100X_YFP_1x1_200ms_25sola	EPI_100X_RFP_1x1_200ms_25sola
52	26	11.8078804878533	307	45.8356310095617	2013.95765472313	65.400651465798	2327718	7582.14332247557	52.4069835711792	173.400064734981	2	160507	522.824104234528	309.548140830279	228.944450479545	0	NaN	NaN	NaN	NaN	NaN	257.221576382995	0.999836199181897	23.8890692371635	12.8973758059463	10.5004629074529	3.22958527035847	0.00502070639036943	0.00286818277598005	1	1.00007475686792	2068.74042390526	0	8832.96416938111	1	1	1	12	2019-03-29T15:31:33.513	NG_ecoli_LTEE_910_DM25	-1500	-866	162.875	DIA_100X_EMPTY_1x1_100ms	af00edd4-7c64-4835-85bd-414eac045c17	EPI_100X_YFP_1x1_200ms_25sola	EPI_100X_RFP_1x1_200ms_25sola
53	20	4.65770679043957	95	-49.999978405974	2037.09473684211	4.01052631578947	1528739	16091.9894736842	52.4069835711792	173.400064734981	0	54612	574.863157894737	309.548140830279	228.944450479545	2	NaN	NaN	NaN	NaN	NaN	NaN	NaN	NaN	NaN	NaN	NaN	NaN	NaN	NaN	NaN	NaN	1	9175.58947368421	1	1	1	12	2019-03-29T15:31:33.513	NG_ecoli_LTEE_910_DM25	-1500	-866	162.875	DIA_100X_EMPTY_1x1_100ms	17ba6092-e0ef-4329-8f7f-e357efde1053	EPI_100X_YFP_1x1_200ms_25sola	EPI_100X_RFP_1x1_200ms_25sola
1	23	8.19439463211111	190	-49.7922887285787	7.60526315789474	612.363157894737	6470543	34055.4894736842	53.411411461162	176.497981131392	1	74581	392.531578947368	267.335220765451	132.854454531609	0	NaN	NaN	NaN	NaN	NaN	NaN	NaN	NaN	NaN	NaN	NaN	NaN	NaN	NaN	NaN	NaN	0	9147.64736842105	1	1	1	13	2019-03-29T15:31:45.719	NG_ecoli_LTEE_910_DM25	-1000	-1732	162.875	DIA_100X_EMPTY_1x1_100ms	62f48cd0-81f6-4d0a-8f4b-14c8840ffbbc	EPI_100X_YFP_1x1_200ms_25sola	EPI_100X_RFP_1x1_200ms_25sola
2	25	12.349214900603	309	38.6552469428986	17.0129449838188	400.734627831715	1201682	3888.93851132686	53.411411461162	176.497981131392	2	123774	400.563106796117	267.335220765451	132.854454531609	0	NaN	NaN	NaN	NaN	NaN	261.072365208088	0.999849202731565	23.8654877371057	13.0567428169197	10.4672535437736	3.47767929247244	0.0107921249500022	0.00468134000818166	1	1.00086265983511	2053.64647396972	0	8474.31391585761	1	1	1	13	2019-03-29T15:31:45.719	NG_ecoli_LTEE_910_DM25	-1000	-1732	162.875	DIA_100X_EMPTY_1x1_100ms	86226fde-127c-485b-a659-9baf3f187a93	EPI_100X_YFP_1x1_200ms_25sola	EPI_100X_RFP_1x1_200ms_25sola
3	21	10.7516809136279	226	-35.8847648119465	36.1814159292035	1248.0796460177	267767	1184.80973451327	53.411411461162	176.497981131392	2	76698	339.371681415929	267.335220765451	132.854454531609	0	NaN	NaN	NaN	NaN	NaN	210.88522873168	0.999784332009137	20.2129533030689	12.8490772485747	9.89098234114961	3.54323410234606	0.0221533446919822	0.0122059264224692	0	1.00422561426557	1553.09673615583	1	8832.3982300885	1	1	1	13	2019-03-29T15:31:45.719	NG_ecoli_LTEE_910_DM25	-1000	-1732	162.875	DIA_100X_EMPTY_1x1_100ms	44d8e841-adfb-4dbc-809b-de97258293db	EPI_100X_YFP_1x1_200ms_25sola	EPI_100X_RFP_1x1_200ms_25sola
4	22	9.79260142097109	216	-38.6074389758718	43.7546296296296	1265.99537037037	245649	1137.26388888889	53.411411461162	176.497981131392	2	71913	332.930555555556	267.335220765451	132.854454531609	0	NaN	NaN	NaN	NaN	NaN	210.805497981157	0.999720937520618	20.7410767757005	12.6159443352144	9.79295612508706	3.29743615381775	0.00213684332631355	0.000951046320714648	0	1.00002276177322	1562.24375756228	1	9173.59722222222	1	1	1	13	2019-03-29T15:31:45.719	NG_ecoli_LTEE_910_DM25	-1000	-1732	162.875	DIA_100X_EMPTY_1x1_100ms	186849d2-5f5a-4354-a8fd-e1af5df1fd40	EPI_100X_YFP_1x1_200ms_25sola	EPI_100X_RFP_1x1_200ms_25sola
5	29	11.8451003998578	344	47.9268590384557	53.9854651162791	889.747093023256	5072458	14745.5174418605	53.411411461162	176.497981131392	2	116758	339.412790697674	267.335220765451	132.854454531609	0	NaN	NaN	NaN	NaN	NaN	299.881615821341	0.991269300759022	27.8812377380038	12.3430929049399	10.5152609382631	2.91023866637227	0.00820805823586617	0.00369821970039899	1	1.00080080116565	2421.26341237358	0	8756.00581395349	1	1	1	13	2019-03-29T15:31:45.719	NG_ecoli_LTEE_910_DM25	-1000	-1732	162.875	DIA_100X_EMPTY_1x1_100ms	6ede0cba-c371-4866-8558-2402c6731643	EPI_100X_YFP_1x1_200ms_25sola	EPI_100X_RFP_1x1_200ms_25sola
6	30	11.9794546715982	360	47.0699229784534	58.1833333333333	236.486111111111	532627	1479.51944444444	53.411411461162	176.497981131392	3	149549	415.413888888889	267.335220765451	132.854454531609	0	NaN	NaN	NaN	NaN	NaN	307.882392295661	0.983973797284887	29.1659394838296	12.0249091113047	10.2812325610039	2.81883147772009	0.0169156081516984	0.00861949143773972	1	1.00443204098916	2421.34245949696	0	8905.09444444444	1	1	1	13	2019-03-29T15:31:45.719	NG_ecoli_LTEE_910_DM25	-1000	-1732	162.875	DIA_100X_EMPTY_1x1_100ms	ed099cd5-300c-44c1-9210-73251df71f78	EPI_100X_YFP_1x1_200ms_25sola	EPI_100X_RFP_1x1_200ms_25sola
7	27	12.8019894218089	347	42.2698414458512	76.3602305475504	1245.72910662824	4386146	12640.1902017291	53.411411461162	176.497981131392	2	123217	355.092219020173	267.335220765451	132.854454531609	0	NaN	NaN	NaN	NaN	NaN	292.096606450445	0.999419629928613	26.1080985492653	13.3779189245979	10.8442620360906	3.32133998593929	0.0124602086076048	0.00642551376031689	1	1.00195922966518	2411.37709298285	0	8479.82420749279	1	1	1	13	2019-03-29T15:31:45.719	NG_ecoli_LTEE_910_DM25	-1000	-1732	162.875	DIA_100X_EMPTY_1x1_100ms	f356565e-05e8-41f3-9d5e-ee21772621f4	EPI_100X_YFP_1x1_200ms_25sola	EPI_100X_RFP_1x1_200ms_25sola
8	24	12.8747483392685	309	32.2637211481262	87.2362459546926	1888.05825242718	915132	2961.59223300971	53.411411461162	176.497981131392	1	320808	1038.21359223301	267.335220765451	132.854454531609	1	NaN	NaN	NaN	NaN	NaN	254.004168576308	0.999433150679726	22.1013854617018	13.606683250462	11.05772495324	3.51313026327047	0.00640968554040287	0.00318814739860937	1	1.00035574356303	2122.4670010839	0	8712.92233009709	1	1	1	13	2019-03-29T15:31:45.719	NG_ecoli_LTEE_910_DM25	-1000	-1732	162.875	DIA_100X_EMPTY_1x1_100ms	942bdf04-9ddf-47f6-adba-d6f7fccf6cf1	EPI_100X_YFP_1x1_200ms_25sola	EPI_100X_RFP_1x1_200ms_25sola
9	25	12.0393186650144	301	41.2344639872294	107.627906976744	237.036544850498	530997	1764.10963455149	53.411411461162	176.497981131392	2	116551	387.212624584718	267.335220765451	132.854454531609	0	NaN	NaN	NaN	NaN	NaN	254.502269536281	0.999707405546676	23.2634606187464	13.1386796702971	10.590079927857	3.33805697776607	0.00238494864931604	0.00148362014514188	0	1.00007522242739	2049.09775290548	0	8464.23255813953	1	1	1	13	2019-03-29T15:31:45.719	NG_ecoli_LTEE_910_DM25	-1000	-1732	162.875	DIA_100X_EMPTY_1x1_100ms	7ae463be-5e62-4f86-9a9a-6b5e219db551	EPI_100X_YFP_1x1_200ms_25sola	EPI_100X_RFP_1x1_200ms_25sola
10	30	12.1931696223197	367	41.1958345482562	130.74659400545	1373.23160762943	5247969	14299.6430517711	53.411411461162	176.497981131392	2	125994	343.307901907357	267.335220765451	132.854454531609	0	NaN	NaN	NaN	NaN	NaN	311.967311199859	0.992429011299217	29.6313016482346	12.2042417211924	10.2295288040887	2.8872853342591	0.0056440265546056	0.0023677092268205	1	1.00026852841981	2435.29664320518	0	8733.76839237057	1	1	1	13	2019-03-29T15:31:45.719	NG_ecoli_LTEE_910_DM25	-1000	-1732	162.875	DIA_100X_EMPTY_1x1_100ms	d76d8c11-8f6d-40c7-949d-4cb1707e5a1d	EPI_100X_YFP_1x1_200ms_25sola	EPI_100X_RFP_1x1_200ms_25sola
11	28	12.2581171226178	344	45.3066983851876	222.604651162791	358.779069767442	1769534	5143.99418604651	53.411411461162	176.497981131392	3	119167	346.415697674419	267.335220765451	132.854454531609	0	NaN	NaN	NaN	NaN	NaN	293.204041366533	0.993820902129419	27.2663200178361	12.6417127820479	10.3264523772518	3.16055744370045	0.0159157962515873	0.00676676254001705	1	1.00189073830397	2283.59299456831	0	8757.18895348837	1	1	1	13	2019-03-29T15:31:45.719	NG_ecoli_LTEE_910_DM25	-1000	-1732	162.875	DIA_100X_EMPTY_1x1_100ms	98b0a7fb-79e7-47ae-bca6-54ff80141236	EPI_100X_YFP_1x1_200ms_25sola	EPI_100X_RFP_1x1_200ms_25sola
12	28	12.2161103226792	343	47.4751016729614	296.396501457726	1700.92128279883	5537213	16143.4781341108	53.411411461162	176.497981131392	2	126808	369.702623906706	267.335220765451	132.854454531609	0	NaN	NaN	NaN	NaN	NaN	293.590266980017	0.999318465630992	26.4229199627128	13.1450676419763	10.8510349345537	3.18930183103715	0.00591039343812592	0.00293722365971676	1	1.00012386462878	2443.50377312889	0	8546.71137026239	1	1	1	13	2019-03-29T15:31:45.719	NG_ecoli_LTEE_910_DM25	-1000	-1732	162.875	DIA_100X_EMPTY_1x1_100ms	d8066442-6331-4954-b70d-5b5d4180f0fc	EPI_100X_YFP_1x1_200ms_25sola	EPI_100X_RFP_1x1_200ms_25sola
13	49	14.8627816784438	729	-49.9516033469355	325.03840877915	697.986282578875	15907343	21820.7722908093	53.411411461162	176.497981131392	2	229660	315.034293552812	267.335220765451	132.854454531609	0	NaN	NaN	NaN	NaN	NaN	598.854888770856	0.758961596855634	53.3031426255337	13.7195020604743	10.908497085691	2.744696289603	0.0651617064349491	0.0263483101213018	2	1.17762768643043	4981.64224945381	0	8401.98216735254	1	1	1	13	2019-03-29T15:31:45.719	NG_ecoli_LTEE_910_DM25	-1000	-1732	162.875	DIA_100X_EMPTY_1x1_100ms	15f01829-bfc5-4abe-b0d9-fe30f34335db	EPI_100X_YFP_1x1_200ms_25sola	EPI_100X_RFP_1x1_200ms_25sola
14	32	12.6469355245601	405	48.8849337240451	361.059259259259	1518.54567901235	517021	1276.59506172839	53.411411461162	176.497981131392	2	124854	308.281481481481	267.335220765451	132.854454531609	0	NaN	NaN	NaN	NaN	NaN	345.108815808632	0.990028515244256	30.5649110460673	12.91798247435	10.7850166544747	3.34712533152077	0.0301567677184766	0.00200275336301894	2	1.00003818334758	2792.25230248001	0	8110.82469135803	1	1	1	13	2019-03-29T15:31:45.719	NG_ecoli_LTEE_910_DM25	-1000	-1732	162.875	DIA_100X_EMPTY_1x1_100ms	2919cd53-ee0e-43a3-b5ed-50add1723f53	EPI_100X_YFP_1x1_200ms_25sola	EPI_100X_RFP_1x1_200ms_25sola
15	26	12.4692817602313	325	37.2185794009958	399.68	1562.28923076923	2706953	8329.08615384615	53.411411461162	176.497981131392	2	101632	312.713846153846	267.335220765451	132.854454531609	0	NaN	NaN	NaN	NaN	NaN	280.316424974299	0.997771181060949	24.9967154665826	13.233306099786	10.8377435495592	3.35422194019442	0.0202710455437416	0.0110241258964807	0	1.00521338728219	2305.95362269651	0	8545.08615384615	1	1	1	13	2019-03-29T15:31:45.719	NG_ecoli_LTEE_910_DM25	-1000	-1732	162.875	DIA_100X_EMPTY_1x1_100ms	e23ba241-e19c-4c4e-bfa8-171f92a61664	EPI_100X_YFP_1x1_200ms_25sola	EPI_100X_RFP_1x1_200ms_25sola
16	22	11.5982480705681	255	14.584909165503	451.043137254902	699.074509803922	1657260	6499.05882352941	53.411411461162	176.497981131392	1	69561	272.788235294118	267.335220765451	132.854454531609	0	NaN	NaN	NaN	NaN	NaN	218.174665186774	0.999835543026705	19.85640435368	13.352996475247	10.6134669590657	3.46956746734282	0.00236768838321948	0.00137437807080892	0	1.00004818336159	1756.73006522595	0	8897.60392156863	1	1	1	13	2019-03-29T15:31:45.719	NG_ecoli_LTEE_910_DM25	-1000	-1732	162.875	DIA_100X_EMPTY_1x1_100ms	f6d715a9-2903-4989-a792-e15fa0394e70	EPI_100X_YFP_1x1_200ms_25sola	EPI_100X_RFP_1x1_200ms_25sola
17	28	11.7964623502241	331	48.1655343545807	481.359516616314	1203.3081570997	9758881	29483.0241691843	53.411411461162	176.497981131392	2	92536	279.564954682779	267.335220765451	132.854454531609	0	NaN	NaN	NaN	NaN	NaN	282.156229334231	0.998752383184859	25.8459900588489	12.6118943221677	10.6317790358714	3.07521553134736	0.00268203497178534	0.00120573960008944	1	1.00006765373284	2294.53632886326	0	8232.62839879154	1	1	1	13	2019-03-29T15:31:45.719	NG_ecoli_LTEE_910_DM25	-1000	-1732	162.875	DIA_100X_EMPTY_1x1_100ms	b0938e53-56b6-4cd3-a53d-cc49547afb0f	EPI_100X_YFP_1x1_200ms_25sola	EPI_100X_RFP_1x1_200ms_25sola
18	28	13.4554510828279	377	44.1284555715472	665.652519893899	1441.64190981432	5434173	14414.2519893899	53.411411461162	176.497981131392	2	97696	259.140583554377	267.335220765451	132.854454531609	0	NaN	NaN	NaN	NaN	NaN	308.78103407955	0.999677697450343	26.381086209784	13.925158240959	11.0466985929458	3.86941341025062	0.0577976723416112	0.00605754130095366	1	1.00029298207187	2528.41037400703	0	8499.53846153846	1	1	1	13	2019-03-29T15:31:45.719	NG_ecoli_LTEE_910_DM25	-1000	-1732	162.875	DIA_100X_EMPTY_1x1_100ms	d00cb825-0e8b-4d95-b0b5-6352c2abce05	EPI_100X_YFP_1x1_200ms_25sola	EPI_100X_RFP_1x1_200ms_25sola
19	27	12.7735804791303	346	40.9969320378134	741.184971098266	932.369942196532	4995098	14436.6994219653	53.411411461162	176.497981131392	2	89629	259.043352601156	267.335220765451	132.854454531609	0	NaN	NaN	NaN	NaN	NaN	289.250748048243	0.999839783201402	25.3994365947272	13.6786081855865	11.1074918906658	3.3981305369225	0.00857163614165456	0.00412426059194961	1	1.00075627360403	2461.19471785774	0	8391.01445086705	1	1	1	13	2019-03-29T15:31:45.719	NG_ecoli_LTEE_910_DM25	-1000	-1732	162.875	DIA_100X_EMPTY_1x1_100ms	5f37fa89-af99-4be3-9ed5-d45cf0f075c3	EPI_100X_YFP_1x1_200ms_25sola	EPI_100X_RFP_1x1_200ms_25sola
20	25	13.0863869189327	328	35.100316198756	740.890243902439	1549.53963414634	1490057	4542.85670731707	53.411411461162	176.497981131392	2	89631	273.265243902439	267.335220765451	132.854454531609	0	NaN	NaN	NaN	NaN	NaN	261.689532836839	0.999819280096092	23.3733052305258	13.5066546938744	10.8919120305961	3.40760643214373	0.00805496483159124	0.00430089562055548	0	1.00069107676495	2177.80134671754	0	8663.5	1	1	1	13	2019-03-29T15:31:45.719	NG_ecoli_LTEE_910_DM25	-1000	-1732	162.875	DIA_100X_EMPTY_1x1_100ms	337a999b-220b-43bf-8378-5c01af069025	EPI_100X_YFP_1x1_200ms_25sola	EPI_100X_RFP_1x1_200ms_25sola
21	28	12.3985752289947	347	48.0866543911754	828.406340057637	1276.8674351585	834356	2404.48414985591	53.411411461162	176.497981131392	2	103760	299.020172910663	267.335220765451	132.854454531609	0	NaN	NaN	NaN	NaN	NaN	292.071181881058	0.999722153977597	25.7739693664729	13.4266075299961	11.0232774599488	3.31815651751955	0.0126560474223774	0.0069944468815284	0	1.00214549859637	2459.75961674845	0	8203.37175792507	1	1	1	13	2019-03-29T15:31:45.719	NG_ecoli_LTEE_910_DM25	-1000	-1732	162.875	DIA_100X_EMPTY_1x1_100ms	4fbffa2c-7795-42c8-acf9-732870363306	EPI_100X_YFP_1x1_200ms_25sola	EPI_100X_RFP_1x1_200ms_25sola
22	19	12.1533877915308	231	-48.7888624678928	833.372294372294	1673.12554112554	3642049	15766.4458874459	53.411411461162	176.497981131392	1	63813	276.246753246753	267.335220765451	132.854454531609	0	NaN	NaN	NaN	NaN	NaN	215.759128833675	0.99990728895964	19.1770128389646	14.0965681696353	10.467170965796	4.10818149967235	0.0247148891074912	0.0130458758374902	1	1.00443408241452	1650.17299620007	1	8904.65800865801	1	1	1	13	2019-03-29T15:31:45.719	NG_ecoli_LTEE_910_DM25	-1000	-1732	162.875	DIA_100X_EMPTY_1x1_100ms	9f76c9d3-07cf-4531-b88f-fd89b35ba9c6	EPI_100X_YFP_1x1_200ms_25sola	EPI_100X_RFP_1x1_200ms_25sola
[truncated: 1,160 more rows]
