# Supplementary material for: Genomic and phenotypic evolution of Escherichia coli in a novel citrate-only resource environment
Source: eLife. 2020 May 29;9:e55414. doi: 10.7554/eLife.55414 (PMC7299349; doi:10.7554/eLife.55414)
Supplement: Figure 10—source data 3. [file elife-55414-fig10-data3.zip › 20190515_NG_ecoli_LTEE_11364_DM0_001.superSegger.txt]

CellID	LongAxis	ShortAxis	Area	RegionScore	XPosition	YPosition	Fluor1Sum	Fluor1Mean	Fluor1Background	Fluor1BgStd	Fluor1FociNumber	Fluor2Sum	Fluor2Mean	Fluor2Background	Fluor2BgStd	Fluor2FociNumber	Fluor3Sum	Fluor3Mean	Fluor3Background	Fluor3BgStd	Fluor3FociNumber	MeshArea	MeshSolidity	MeshAxisLength	MeshRibsLengthMax	MeshRibsLengthMean	MeshRibsLengthStd	MeshCurvatureMax	MeshCurvatureMean	MeshCurvatureInflection	MeshSinuosity	MeshVolume	NumOfNeighbors	RegionGrayVal	TimeFrames	AgeFrames	RelativeAge	xyFolder	DateTime	Folder	StageXposition	StageYposition	StageZposition	PhaseConfig	UUID	Fluo1Config	Fluo2Config	Fluo3Config
1	12	3.89141200734999	47	-49.9989111159836	4.82978723404255	51.3404255319149	153438	3264.63829787234	505.297698372562	980.418888652344	0	125035	2660.31914893617	1816.01054728274	1717.66094190211	0	NaN	NaN	NaN	NaN	NaN	NaN	NaN	NaN	NaN	NaN	NaN	NaN	NaN	NaN	NaN	NaN	1	18860.5531914894	1	1	1	1	2019-05-15T17:10:43.167	NG_ecoli_LTEE_11364_DM0	-0	-0	162.05	DIA_100X_EMPTY_1x1_100ms	a9376585-3ffd-42a8-b6a1-8eee1aacc310	EPI_100X_YFP_1x1_200ms_25sola	EPI_100X_RFP_1x1_200ms_25sola
2	45	14.3531696923763	647	49.2358547644658	20.1978361669243	70.7650695517774	1918543	2965.29057187017	505.297698372562	980.418888652344	0	2576154	3981.69088098918	1816.01054728274	1717.66094190211	0	NaN	NaN	NaN	NaN	NaN	NaN	NaN	NaN	NaN	NaN	NaN	NaN	NaN	NaN	NaN	NaN	1	16690.2457496136	1	1	1	1	2019-05-15T17:10:43.167	NG_ecoli_LTEE_11364_DM0	-0	-0	162.05	DIA_100X_EMPTY_1x1_100ms	083fd76f-ad3e-4c10-bea5-c0af1a102c69	EPI_100X_YFP_1x1_200ms_25sola	EPI_100X_RFP_1x1_200ms_25sola
3	21	12.7986892738741	276	-41.3784650917528	11.4239130434783	764.554347826087	1320580	4784.71014492754	505.297698372562	980.418888652344	0	756551	2741.1268115942	1816.01054728274	1717.66094190211	0	NaN	NaN	NaN	NaN	NaN	NaN	NaN	NaN	NaN	NaN	NaN	NaN	NaN	NaN	NaN	NaN	1	18671.7789855072	1	1	1	1	2019-05-15T17:10:43.167	NG_ecoli_LTEE_11364_DM0	-0	-0	162.05	DIA_100X_EMPTY_1x1_100ms	1afaf325-1c76-4d10-a513-f82a6b5e19ab	EPI_100X_YFP_1x1_200ms_25sola	EPI_100X_RFP_1x1_200ms_25sola
4	35	14.8592574179422	521	43.6260911569661	17.6449136276392	781.857965451056	6455484	12390.5642994242	505.297698372562	980.418888652344	0	854180	1639.5009596929	1816.01054728274	1717.66094190211	0	NaN	NaN	NaN	NaN	NaN	NaN	NaN	NaN	NaN	NaN	NaN	NaN	NaN	NaN	NaN	NaN	2	16960.5623800384	1	1	1	1	2019-05-15T17:10:43.167	NG_ecoli_LTEE_11364_DM0	-0	-0	162.05	DIA_100X_EMPTY_1x1_100ms	297a05b6-205a-4379-9d59-ab3dc6a4cdbc	EPI_100X_YFP_1x1_200ms_25sola	EPI_100X_RFP_1x1_200ms_25sola
5	78	13.3117900883421	1077	41.1642166740451	8.84215413184772	1076.20984215413	13527926	12560.7483751161	505.297698372562	980.418888652344	0	3452036	3205.2330547818	1816.01054728274	1717.66094190211	0	NaN	NaN	NaN	NaN	NaN	NaN	NaN	NaN	NaN	NaN	NaN	NaN	NaN	NaN	NaN	NaN	0	17218.0705663881	1	1	1	1	2019-05-15T17:10:43.167	NG_ecoli_LTEE_11364_DM0	-0	-0	162.05	DIA_100X_EMPTY_1x1_100ms	c38edd5a-6647-464e-ac69-8cc7cd06ed4b	EPI_100X_YFP_1x1_200ms_25sola	EPI_100X_RFP_1x1_200ms_25sola
6	24	9.92424371640283	239	-42.0503007579011	7.7907949790795	1235.23849372385	1020658	4270.53556485356	505.297698372562	980.418888652344	0	301555	1261.73640167364	1816.01054728274	1717.66094190211	0	NaN	NaN	NaN	NaN	NaN	NaN	NaN	NaN	NaN	NaN	NaN	NaN	NaN	NaN	NaN	NaN	0	17742.7447698745	1	1	1	1	2019-05-15T17:10:43.167	NG_ecoli_LTEE_11364_DM0	-0	-0	162.05	DIA_100X_EMPTY_1x1_100ms	7a284747-b75c-402d-a130-076a719350d7	EPI_100X_YFP_1x1_200ms_25sola	EPI_100X_RFP_1x1_200ms_25sola
7	35	8.11836500085588	303	-20.6412821435556	6.05280528052805	1842.66666666667	5111726	16870.3828382838	505.297698372562	980.418888652344	0	2083986	6877.84158415842	1816.01054728274	1717.66094190211	0	NaN	NaN	NaN	NaN	NaN	NaN	NaN	NaN	NaN	NaN	NaN	NaN	NaN	NaN	NaN	NaN	0	19457.4224422442	1	1	1	1	2019-05-15T17:10:43.167	NG_ecoli_LTEE_11364_DM0	-0	-0	162.05	DIA_100X_EMPTY_1x1_100ms	f105fbd0-0821-4c19-be47-6fdc1f35cdc9	EPI_100X_YFP_1x1_200ms_25sola	EPI_100X_RFP_1x1_200ms_25sola
8	66	15.9319347705045	1052	49.2571259724112	11.9515209125475	1910.73764258555	57224294	54395.716730038	505.297698372562	980.418888652344	0	15078796	14333.4562737643	1816.01054728274	1717.66094190211	0	NaN	NaN	NaN	NaN	NaN	839.782666259353	0.928194811421627	66.1457079372131	14.4856328814379	12.5426638527214	2.39280141967824	0.0100376797704117	0.00572792313738163	3	1.00192862299043	8172.80461910059	0	18247.4847908745	1	1	1	1	2019-05-15T17:10:43.167	NG_ecoli_LTEE_11364_DM0	-0	-0	162.05	DIA_100X_EMPTY_1x1_100ms	46c36358-31de-4bea-8d38-5f06effe9c6b	EPI_100X_YFP_1x1_200ms_25sola	EPI_100X_RFP_1x1_200ms_25sola
9	56	16.1741302396203	906	48.2244735827789	30.3697571743929	396.324503311258	22488919	24822.206401766	505.297698372562	980.418888652344	0	1203550	1328.42163355408	1816.01054728274	1717.66094190211	0	NaN	NaN	NaN	NaN	NaN	705.615286451638	0.915973438866444	54.0820131122126	15.0498457888026	12.8501974923027	2.62145271142149	0.023370517907224	0.0113186706646096	1	1.01363172117354	7013.94466205315	0	17199.4459161148	1	1	1	1	2019-05-15T17:10:43.167	NG_ecoli_LTEE_11364_DM0	-0	-0	162.05	DIA_100X_EMPTY_1x1_100ms	810be95b-09dd-4046-be72-d4ea81a3df72	EPI_100X_YFP_1x1_200ms_25sola	EPI_100X_RFP_1x1_200ms_25sola
10	24	11.2241593638962	270	-48.6938517220012	16.5111111111111	2038.47777777778	763172	2826.56296296296	505.297698372562	980.418888652344	0	8010889	29669.9592592593	1816.01054728274	1717.66094190211	0	NaN	NaN	NaN	NaN	NaN	NaN	NaN	NaN	NaN	NaN	NaN	NaN	NaN	NaN	NaN	NaN	0	21729.9851851852	1	1	1	1	2019-05-15T17:10:43.167	NG_ecoli_LTEE_11364_DM0	-0	-0	162.05	DIA_100X_EMPTY_1x1_100ms	858c9c15-d6a3-47bc-8de6-8a8f409dc6ba	EPI_100X_YFP_1x1_200ms_25sola	EPI_100X_RFP_1x1_200ms_25sola
11	25	15.0289770168808	376	-17.4798732999811	29.2792553191489	32.9255319148936	227058	603.877659574468	505.297698372562	980.418888652344	0	2073963	5515.85904255319	1816.01054728274	1717.66094190211	0	NaN	NaN	NaN	NaN	NaN	353.209411112996	0.998167422297213	23.4100747269807	20.3301725902776	14.1482630356533	5.65008786922982	0.0754763883680143	0.0362614630876533	2	1.05615692304662	3680.43313551263	1	22263.7260638298	1	1	1	1	2019-05-15T17:10:43.167	NG_ecoli_LTEE_11364_DM0	-0	-0	162.05	DIA_100X_EMPTY_1x1_100ms	30c6a319-c6b8-4e4f-ba38-3917997b423f	EPI_100X_YFP_1x1_200ms_25sola	EPI_100X_RFP_1x1_200ms_25sola
12	12	6.04546496827993	73	-49.9997590867275	23.2191780821918	2008.72602739726	132540	1815.61643835616	505.297698372562	980.418888652344	0	2508601	34364.397260274	1816.01054728274	1717.66094190211	0	NaN	NaN	NaN	NaN	NaN	132.445913827971	0.999684220692764	14.453080078541	11.137134594758	7.25064458370008	3.88407431410602	0.00270386387808544	0.00143671399874621	0	1.0000265278975	596.765248112869	1	21868.9178082192	1	1	1	1	2019-05-15T17:10:43.167	NG_ecoli_LTEE_11364_DM0	-0	-0	162.05	DIA_100X_EMPTY_1x1_100ms	25205939-10c8-4688-b65f-92291c00c7c4	EPI_100X_YFP_1x1_200ms_25sola	EPI_100X_RFP_1x1_200ms_25sola
13	36	14.8323638499335	535	-46.792326524992	36.7177570093458	717.910280373832	289633	541.370093457944	505.297698372562	980.418888652344	0	7976403	14909.1644859813	1816.01054728274	1717.66094190211	0	NaN	NaN	NaN	NaN	NaN	510.655904230759	0.867240595454546	36.6154878927569	20.7199196903759	13.6758178404106	4.05735051793	0.0126800555475757	0.00396175953757578	1	1.00156573337807	5378.50184101984	1	22167.8728971963	1	1	1	1	2019-05-15T17:10:43.167	NG_ecoli_LTEE_11364_DM0	-0	-0	162.05	DIA_100X_EMPTY_1x1_100ms	42fa5a50-3382-4d99-9dc2-e128a5001b53	EPI_100X_YFP_1x1_200ms_25sola	EPI_100X_RFP_1x1_200ms_25sola
14	20	8.69866419582124	175	-37.2647187320173	31.0857142857143	690.697142857143	93511	534.348571428571	505.297698372562	980.418888652344	0	858266	4904.37714285714	1816.01054728274	1717.66094190211	0	NaN	NaN	NaN	NaN	NaN	204.661766692586	0.997305930494943	21.5923311508183	11.9256806702397	9.14705878853724	3.031451219217	0.0171869635991021	0.00922793664458523	0	1.00270141474972	1418.90184744609	2	21378.5942857143	1	1	1	1	2019-05-15T17:10:43.167	NG_ecoli_LTEE_11364_DM0	-0	-0	162.05	DIA_100X_EMPTY_1x1_100ms	16d0406d-9e43-47bc-a829-23305d93e3bf	EPI_100X_YFP_1x1_200ms_25sola	EPI_100X_RFP_1x1_200ms_25sola
15	78	17.5350102670421	1368	-5.94196355155608	59.3011695906433	1994.45248538012	40832073	29848.0065789474	505.297698372562	980.418888652344	0	17955568	13125.4152046784	1816.01054728274	1717.66094190211	0	NaN	NaN	NaN	NaN	NaN	1172.95319661006	0.85218101527394	79.2914792787426	17.9364652718354	14.5962358185935	3.22211485439627	0.0448409580736807	0.0166886630092809	2	1.03822912025427	13267.7764094315	2	19583.7229532164	1	1	1	1	2019-05-15T17:10:43.167	NG_ecoli_LTEE_11364_DM0	-0	-0	162.05	DIA_100X_EMPTY_1x1_100ms	87b0db20-34e9-4c72-94d7-c424493b0780	EPI_100X_YFP_1x1_200ms_25sola	EPI_100X_RFP_1x1_200ms_25sola
16	90	14.7666791531728	1329	47.810400516333	37.3303235515425	220.015048908954	856256	644.285929270128	505.297698372562	980.418888652344	0	6235944	4692.20767494357	1816.01054728274	1717.66094190211	0	NaN	NaN	NaN	NaN	NaN	1056.85627287058	0.897830624868202	88.3356101214607	15.0520947833297	11.8254643133156	2.2248408022616	0.0181583953126383	0.00783977565920315	4	1.00286953417551	9702.01849084424	2	19846.7449209932	1	1	1	1	2019-05-15T17:10:43.167	NG_ecoli_LTEE_11364_DM0	-0	-0	162.05	DIA_100X_EMPTY_1x1_100ms	d6f37878-05b3-4fcb-a4b3-4472ccfc5afc	EPI_100X_YFP_1x1_200ms_25sola	EPI_100X_RFP_1x1_200ms_25sola
17	67	14.8779250261633	997	35.0077512497139	38.3370110330993	1233.65295887663	51768803	51924.5767301906	505.297698372562	980.418888652344	0	1880352	1886.01003009027	1816.01054728274	1717.66094190211	0	NaN	NaN	NaN	NaN	NaN	828.433004600615	0.81698803102427	67.7715781463143	15.1283909149828	12.0412673883138	2.59282227692477	0.0231816882010958	0.0103539694853288	0	1.02799399508544	7717.59316876896	2	19109.8214643932	1	1	1	1	2019-05-15T17:10:43.167	NG_ecoli_LTEE_11364_DM0	-0	-0	162.05	DIA_100X_EMPTY_1x1_100ms	4f9a3514-5411-49cf-8460-74337132901d	EPI_100X_YFP_1x1_200ms_25sola	EPI_100X_RFP_1x1_200ms_25sola
18	26	9.13593468997349	238	-18.7302071813003	35.2605042016807	276.705882352941	362026	1521.11764705882	505.297698372562	980.418888652344	0	558487	2346.58403361345	1816.01054728274	1717.66094190211	0	NaN	NaN	NaN	NaN	NaN	221.678024408685	0.999486408885059	23.5290453854869	12.702677451276	9.06016162626177	3.57148544088675	0.00796477064984241	0.00389269450641846	1	1.00061835662635	1516.93188227171	1	22332.781512605	1	1	1	1	2019-05-15T17:10:43.167	NG_ecoli_LTEE_11364_DM0	-0	-0	162.05	DIA_100X_EMPTY_1x1_100ms	53a96b9f-7fbc-4bd1-950e-d56332de948c	EPI_100X_YFP_1x1_200ms_25sola	EPI_100X_RFP_1x1_200ms_25sola
19	42	16.120498623103	678	45.426951794625	44.3908554572271	1863.90855457227	4131186	6093.19469026549	505.297698372562	980.418888652344	0	4001985	5902.63274336283	1816.01054728274	1717.66094190211	0	NaN	NaN	NaN	NaN	NaN	543.879202854465	0.97948849532555	40.8035626127014	15.6739137779882	12.8420464175813	3.37565443225579	0.0510657036478492	0.0166062216704123	1	1.01292207848285	5285.13926538721	0	18349.5516224189	1	1	1	1	2019-05-15T17:10:43.167	NG_ecoli_LTEE_11364_DM0	-0	-0	162.05	DIA_100X_EMPTY_1x1_100ms	c3262522-9ec8-4b5e-9a37-43effb1b7f38	EPI_100X_YFP_1x1_200ms_25sola	EPI_100X_RFP_1x1_200ms_25sola
20	35	14.747995753922	517	42.0477068735277	44.9303675048356	2014.22630560928	3774992	7301.7253384913	505.297698372562	980.418888652344	0	13056012	25253.4081237911	1816.01054728274	1717.66094190211	0	NaN	NaN	NaN	NaN	NaN	490.010299117055	0.965298200268125	37.1555243685705	17.6032185693674	12.7490383905662	3.84747160987562	0.068988942493838	0.0227433583384973	2	1.04270703523876	4743.16392180482	3	23784.1005802708	1	1	1	1	2019-05-15T17:10:43.167	NG_ecoli_LTEE_11364_DM0	-0	-0	162.05	DIA_100X_EMPTY_1x1_100ms	3d13b7a1-6350-492c-978b-2c79454747d8	EPI_100X_YFP_1x1_200ms_25sola	EPI_100X_RFP_1x1_200ms_25sola
21	68	14.0824316336837	959	48.4857056898643	41.2210636079249	1301.82898852972	31859699	33221.7924921794	505.297698372562	980.418888652344	0	1670858	1742.29197080292	1816.01054728274	1717.66094190211	0	NaN	NaN	NaN	NaN	NaN	785.258598179252	0.871604164226857	68.3605054311127	13.0007754930597	11.3165922369134	2.1204688715474	0.0140246491400569	0.00621890308570641	2	1.00589153996398	6875.85138881531	1	17620.2502606882	1	1	1	1	2019-05-15T17:10:43.167	NG_ecoli_LTEE_11364_DM0	-0	-0	162.05	DIA_100X_EMPTY_1x1_100ms	22fbe16e-ca53-46e4-9568-8f779f105113	EPI_100X_YFP_1x1_200ms_25sola	EPI_100X_RFP_1x1_200ms_25sola
22	32	11.8507130900902	380	45.4358057243969	49.7842105263158	54.4421052631579	228876	602.305263157895	505.297698372562	980.418888652344	0	1558539	4101.41842105263	1816.01054728274	1717.66094190211	0	NaN	NaN	NaN	NaN	NaN	382.923082515787	0.991609236618981	31.5213930352961	16.6308301446375	11.7038731904291	4.61546457642229	0.0300710022946481	0.0123041108738325	2	1.01193639044511	3391.20855215358	1	22663.4578947368	1	1	1	1	2019-05-15T17:10:43.167	NG_ecoli_LTEE_11364_DM0	-0	-0	162.05	DIA_100X_EMPTY_1x1_100ms	d2e56097-e0fc-4298-91af-fb0cab27a554	EPI_100X_YFP_1x1_200ms_25sola	EPI_100X_RFP_1x1_200ms_25sola
23	50	15.6418850863785	782	49.5655921542524	56.1624040920716	794.50895140665	8742220	11179.3094629156	505.297698372562	980.418888652344	0	2569235	3285.46675191816	1816.01054728274	1717.66094190211	0	NaN	NaN	NaN	NaN	NaN	626.903956087562	0.961647196736326	48.077447386645	15.3821822738581	12.7409224722886	3.27853752360727	0.0222986978943595	0.00669702446491182	4	1.00228944769362	6129.61261964647	1	16835.7212276215	1	1	1	1	2019-05-15T17:10:43.167	NG_ecoli_LTEE_11364_DM0	-0	-0	162.05	DIA_100X_EMPTY_1x1_100ms	7abe8fd9-c616-4c77-a94e-b95b633f846c	EPI_100X_YFP_1x1_200ms_25sola	EPI_100X_RFP_1x1_200ms_25sola
24	6	2.85944074865616	18	-49.9974687320203	39.7777777777778	674.722222222222	9564	531.333333333333	505.297698372562	980.418888652344	0	275809	15322.7222222222	1816.01054728274	1717.66094190211	0	NaN	NaN	NaN	NaN	NaN	110.326482250008	0.999756124767953	NaN	NaN	NaN	NaN	NaN	NaN	NaN	NaN	NaN	1	23452.0555555556	1	1	1	1	2019-05-15T17:10:43.167	NG_ecoli_LTEE_11364_DM0	-0	-0	162.05	DIA_100X_EMPTY_1x1_100ms	a17e9273-a2ec-4c84-9d5f-69b4612ef126	EPI_100X_YFP_1x1_200ms_25sola	EPI_100X_RFP_1x1_200ms_25sola
25	70	9.79408711838627	686	19.0219129625636	67.1486880466472	2041.61516034985	5619151	8191.18221574344	505.297698372562	980.418888652344	0	13289677	19372.7069970845	1816.01054728274	1717.66094190211	0	NaN	NaN	NaN	NaN	NaN	NaN	NaN	NaN	NaN	NaN	NaN	NaN	NaN	NaN	NaN	NaN	1	20634.4212827988	1	1	1	1	2019-05-15T17:10:43.167	NG_ecoli_LTEE_11364_DM0	-0	-0	162.05	DIA_100X_EMPTY_1x1_100ms	c368f781-a811-4176-873c-5273b81e4304	EPI_100X_YFP_1x1_200ms_25sola	EPI_100X_RFP_1x1_200ms_25sola
26	26	11.3354007633476	296	19.0981043804995	49.8175675675676	687.945945945946	143525	484.881756756757	505.297698372562	980.418888652344	0	2876090	9716.52027027027	1816.01054728274	1717.66094190211	0	NaN	NaN	NaN	NaN	NaN	332.177909656985	0.941758764542344	28.8213931252892	13.6838324329853	10.970613438216	3.18290580740013	0.0474039519248502	0.0232159770442182	1	1.00972265450272	2724.37367775698	3	23440.4628378378	1	1	1	1	2019-05-15T17:10:43.167	NG_ecoli_LTEE_11364_DM0	-0	-0	162.05	DIA_100X_EMPTY_1x1_100ms	08c7749c-3a8f-48b2-948f-95fd38ee34a3	EPI_100X_YFP_1x1_200ms_25sola	EPI_100X_RFP_1x1_200ms_25sola
27	53	16.9330697302251	898	26.7449023993975	58.4253897550111	1216.07795100223	46006641	51232.3396436526	505.297698372562	980.418888652344	0	1780691	1982.95211581292	1816.01054728274	1717.66094190211	0	NaN	NaN	NaN	NaN	NaN	700.835002453686	0.860302601262885	54.2526041777197	15.7370438594895	12.701713900866	2.78465097594194	0.0382061364894571	0.0194783705238475	1	1.07313629953859	6874.40513958895	1	19112.1247216036	1	1	1	1	2019-05-15T17:10:43.167	NG_ecoli_LTEE_11364_DM0	-0	-0	162.05	DIA_100X_EMPTY_1x1_100ms	f5829014-55b1-4bb7-b925-4fb409463612	EPI_100X_YFP_1x1_200ms_25sola	EPI_100X_RFP_1x1_200ms_25sola
28	5	2.91151649561958	15	-49.9979416378052	49.2	223.333333333333	10342	689.466666666667	505.297698372562	980.418888652344	0	141442	9429.46666666667	1816.01054728274	1717.66094190211	0	NaN	NaN	NaN	NaN	NaN	NaN	NaN	NaN	NaN	NaN	NaN	NaN	NaN	NaN	NaN	NaN	1	23775.6666666667	1	1	1	1	2019-05-15T17:10:43.167	NG_ecoli_LTEE_11364_DM0	-0	-0	162.05	DIA_100X_EMPTY_1x1_100ms	446bfa44-c216-4ecb-b54a-699295367926	EPI_100X_YFP_1x1_200ms_25sola	EPI_100X_RFP_1x1_200ms_25sola
29	38	15.3514102326032	584	49.899639044372	64.1404109589041	1530.79623287671	3868317	6623.83047945205	505.297698372562	980.418888652344	0	1071750	1835.18835616438	1816.01054728274	1717.66094190211	0	NaN	NaN	NaN	NaN	NaN	480.996601821317	0.987995168601334	36.8547769607953	15.0488746366901	12.7019758313203	3.37014093501068	0.0229317106635471	0.00889011227737837	2	1.00370325542646	4670.10056557408	1	17754.4023972603	1	1	1	1	2019-05-15T17:10:43.167	NG_ecoli_LTEE_11364_DM0	-0	-0	162.05	DIA_100X_EMPTY_1x1_100ms	9e45e2e9-eda1-497d-8227-0bb378d21119	EPI_100X_YFP_1x1_200ms_25sola	EPI_100X_RFP_1x1_200ms_25sola
30	44	14.6124176827778	643	49.5861953009267	64.1866251944012	125.458786936236	5764391	8964.83825816485	505.297698372562	980.418888652344	0	930133	1446.55209953344	1816.01054728274	1717.66094190211	0	NaN	NaN	NaN	NaN	NaN	508.717289571104	0.955311585462638	41.9296579667434	14.1785310556212	11.8272759483543	2.93970535118603	0.0112277834915631	0.00580662622920512	1	1.00167221812919	4606.60166755705	0	17033.5754276827	1	1	1	1	2019-05-15T17:10:43.167	NG_ecoli_LTEE_11364_DM0	-0	-0	162.05	DIA_100X_EMPTY_1x1_100ms	06795817-5049-4ccc-9913-1aa41e278b18	EPI_100X_YFP_1x1_200ms_25sola	EPI_100X_RFP_1x1_200ms_25sola
31	22	5.68334411290073	126	-49.999999379232	57.484126984127	670.412698412698	67992	539.619047619048	505.297698372562	980.418888652344	0	805177	6390.29365079365	1816.01054728274	1717.66094190211	0	NaN	NaN	NaN	NaN	NaN	217.614241547036	0.862241401452069	NaN	NaN	NaN	NaN	NaN	NaN	NaN	NaN	NaN	1	23168.1349206349	1	1	1	1	2019-05-15T17:10:43.167	NG_ecoli_LTEE_11364_DM0	-0	-0	162.05	DIA_100X_EMPTY_1x1_100ms	72c4cc41-b682-456a-9dd5-d2a42cb87758	EPI_100X_YFP_1x1_200ms_25sola	EPI_100X_RFP_1x1_200ms_25sola
32	44	13.7047642325904	603	28.4726720923753	80.0663349917081	213.608623548922	316785	525.348258706468	505.297698372562	980.418888652344	0	3938656	6531.76782752902	1816.01054728274	1717.66094190211	0	NaN	NaN	NaN	NaN	NaN	573.672898017717	0.938929807568203	41.4897404632389	18.3683543208708	13.4958102191751	4.49394007483614	0.0510231033881735	0.0157011788551166	2	1.00894218757902	5935.10661067733	0	22773.8872305141	1	1	1	1	2019-05-15T17:10:43.167	NG_ecoli_LTEE_11364_DM0	-0	-0	162.05	DIA_100X_EMPTY_1x1_100ms	581da070-37c1-4671-911a-b55629556e36	EPI_100X_YFP_1x1_200ms_25sola	EPI_100X_RFP_1x1_200ms_25sola
33	68	19.0140960451226	1293	-49.9997204912441	79.6689868522815	363.785769528229	1133026	876.276875483372	505.297698372562	980.418888652344	0	8366721	6470.7819025522	1816.01054728274	1717.66094190211	0	NaN	NaN	NaN	NaN	NaN	1154.17881732049	0.770615365557686	77.2009789367454	22.5714117267519	14.5206845121297	5.47159150487861	0.121070580781245	0.0312396396780453	4	1.20889165778957	12784.5918641911	0	21154.8174787316	1	1	1	1	2019-05-15T17:10:43.167	NG_ecoli_LTEE_11364_DM0	-0	-0	162.05	DIA_100X_EMPTY_1x1_100ms	7d6df4a3-ee1e-45dd-bdb8-4a5cc82f5071	EPI_100X_YFP_1x1_200ms_25sola	EPI_100X_RFP_1x1_200ms_25sola
34	46	13.4302919480402	618	46.5276775318248	75.6666666666667	1433.12459546926	21606684	34962.2718446602	505.297698372562	980.418888652344	0	475078	768.734627831715	1816.01054728274	1717.66094190211	0	NaN	NaN	NaN	NaN	NaN	524.673405349453	0.929991181527621	45.6028191527404	13.4322177759239	11.3193375548915	2.30112264751883	0.0293099689820245	0.00974284929818699	1	1.00948678298103	4589.05851389787	1	18522.2815533981	1	1	1	1	2019-05-15T17:10:43.167	NG_ecoli_LTEE_11364_DM0	-0	-0	162.05	DIA_100X_EMPTY_1x1_100ms	663cbf78-18d7-45e8-9771-a3bb74ba8205	EPI_100X_YFP_1x1_200ms_25sola	EPI_100X_RFP_1x1_200ms_25sola
35	25	11.5888837767922	291	43.6039886019136	74	1305.05154639175	442356	1520.12371134021	505.297698372562	980.418888652344	0	658536	2263.01030927835	1816.01054728274	1717.66094190211	0	NaN	NaN	NaN	NaN	NaN	270.149078740189	0.972423021862207	25.2020170768107	13.3754118224586	10.3147846307791	3.13525812229799	0.0279911261645514	0.0170204443183155	0	1.01204762753016	2105.93766382354	0	21687.8213058419	1	1	1	1	2019-05-15T17:10:43.167	NG_ecoli_LTEE_11364_DM0	-0	-0	162.05	DIA_100X_EMPTY_1x1_100ms	8e5be9eb-a6e1-4aaf-84de-e08dddb9112c	EPI_100X_YFP_1x1_200ms_25sola	EPI_100X_RFP_1x1_200ms_25sola
36	45	15.9439113707244	718	49.5533175850379	92.1922005571031	1560.44428969359	5078890	7073.66295264624	505.297698372562	980.418888652344	0	1349101	1878.97075208914	1816.01054728274	1717.66094190211	0	NaN	NaN	NaN	NaN	NaN	582.172941204647	0.981005281958582	44.4967869126263	14.9349232522817	12.8036527430718	3.23678539645313	0.0141205769727938	0.00448432010574164	2	1.00178087579701	5729.09873564492	1	17611.3091922006	1	1	1	1	2019-05-15T17:10:43.167	NG_ecoli_LTEE_11364_DM0	-0	-0	162.05	DIA_100X_EMPTY_1x1_100ms	4c637255-5ddc-4581-80f1-d05f02a30071	EPI_100X_YFP_1x1_200ms_25sola	EPI_100X_RFP_1x1_200ms_25sola
37	17	12.4885964100418	213	-49.5382464552284	84.2488262910798	1417.03286384977	7239823	33989.779342723	505.297698372562	980.418888652344	0	164987	774.586854460094	1816.01054728274	1717.66094190211	0	NaN	NaN	NaN	NaN	NaN	206.57097218654	0.999844888534495	16.7078001519129	15.8604035024859	11.7914697406355	4.45508375590314	0.000157865944716496	6.33620927812446e-05	0	1.00000007776124	1824.50490357852	1	19286.7699530516	1	1	1	1	2019-05-15T17:10:43.167	NG_ecoli_LTEE_11364_DM0	-0	-0	162.05	DIA_100X_EMPTY_1x1_100ms	d76c4cf1-e31a-4d19-8166-efd38c8b5128	EPI_100X_YFP_1x1_200ms_25sola	EPI_100X_RFP_1x1_200ms_25sola
38	13	6.46784149565215	85	-49.9997657117298	83.8470588235294	2023.78823529412	324236	3814.54117647059	505.297698372562	980.418888652344	0	1392062	16377.2	1816.01054728274	1717.66094190211	0	NaN	NaN	NaN	NaN	NaN	140.22891194748	0.99983447308809	NaN	NaN	NaN	NaN	NaN	NaN	NaN	NaN	NaN	1	26834.4352941176	1	1	1	1	2019-05-15T17:10:43.167	NG_ecoli_LTEE_11364_DM0	-0	-0	162.05	DIA_100X_EMPTY_1x1_100ms	6cd5d5cc-1bda-4dbc-b32c-5f2b0fb16f11	EPI_100X_YFP_1x1_200ms_25sola	EPI_100X_RFP_1x1_200ms_25sola
39	43	10.3658988823854	446	-49.8001234196651	93.0538116591928	804.650224215247	368430	826.076233183857	505.297698372562	980.418888652344	0	3092487	6933.82735426009	1816.01054728274	1717.66094190211	0	NaN	NaN	NaN	NaN	NaN	NaN	NaN	NaN	NaN	NaN	NaN	NaN	NaN	NaN	NaN	NaN	0	23692.4058295964	1	1	1	1	2019-05-15T17:10:43.167	NG_ecoli_LTEE_11364_DM0	-0	-0	162.05	DIA_100X_EMPTY_1x1_100ms	ca1dd486-8d64-48db-a3d9-ebedbbc4f92e	EPI_100X_YFP_1x1_200ms_25sola	EPI_100X_RFP_1x1_200ms_25sola
40	37	15.9192820955647	590	47.2995506609815	89.835593220339	1505.80508474576	997185	1690.14406779661	505.297698372562	980.418888652344	0	608635	1031.58474576271	1816.01054728274	1717.66094190211	0	NaN	NaN	NaN	NaN	NaN	477.795798746254	0.986738055776708	35.5584468048549	15.8237936962108	12.9594917595365	3.74288793660391	0.0160513201816042	0.00789592193113441	0	1.0041359915001	4690.38620441706	0	16244.0237288136	1	1	1	1	2019-05-15T17:10:43.167	NG_ecoli_LTEE_11364_DM0	-0	-0	162.05	DIA_100X_EMPTY_1x1_100ms	a456a3b6-13b9-4963-8406-7346f1f2561f	EPI_100X_YFP_1x1_200ms_25sola	EPI_100X_RFP_1x1_200ms_25sola
41	46	15.5200835144293	714	49.1737813784055	106.498599439776	605.484593837535	28184610	39474.243697479	505.297698372562	980.418888652344	0	1488255	2084.39075630252	1816.01054728274	1717.66094190211	0	NaN	NaN	NaN	NaN	NaN	563.551379518363	0.960482475272009	43.1926058526744	15.1708612670197	12.6780461806741	3.30507095829447	0.0354417123419327	0.00671326290354307	0	1.00364138279887	5452.60385646946	0	16722.8417366947	1	1	1	1	2019-05-15T17:10:43.167	NG_ecoli_LTEE_11364_DM0	-0	-0	162.05	DIA_100X_EMPTY_1x1_100ms	6f03e101-22e3-4a7f-b9c8-2862f3b41cee	EPI_100X_YFP_1x1_200ms_25sola	EPI_100X_RFP_1x1_200ms_25sola
42	32	17.0821663799434	549	23.2759888352154	103.737704918033	438.265938069217	1363501	2483.60837887067	505.297698372562	980.418888652344	0	1267358	2308.48451730419	1816.01054728274	1717.66094190211	0	NaN	NaN	NaN	NaN	NaN	450.448123674918	0.996091873277339	30.216595222033	17.5905479557732	14.1751641301413	4.50186604612033	0.0623077821419431	0.0265949342774843	0	1.04287449677877	4768.60775317352	0	19041.2677595628	1	1	1	1	2019-05-15T17:10:43.167	NG_ecoli_LTEE_11364_DM0	-0	-0	162.05	DIA_100X_EMPTY_1x1_100ms	a38a5426-7ca2-4ee3-b161-367d5e8f6e8a	EPI_100X_YFP_1x1_200ms_25sola	EPI_100X_RFP_1x1_200ms_25sola
43	61	15.4021032589723	941	48.8127043167262	115.096705632306	1171.15834218916	933560	992.093517534538	505.297698372562	980.418888652344	0	15680529	16663.6865037194	1816.01054728274	1717.66094190211	0	NaN	NaN	NaN	NaN	NaN	791.262998021385	0.953581275719113	60.5330815433859	14.592815368035	12.8089277824038	2.80559332811427	0.0281939341405334	0.0102431462187711	2	1.01138191929926	7800.244546407	0	19042.3719447396	1	1	1	1	2019-05-15T17:10:43.167	NG_ecoli_LTEE_11364_DM0	-0	-0	162.05	DIA_100X_EMPTY_1x1_100ms	8c111bf1-0ca6-4250-beb0-feba3f33259e	EPI_100X_YFP_1x1_200ms_25sola	EPI_100X_RFP_1x1_200ms_25sola
44	8	4.49283633749437	37	-49.999671660562	109.783783783784	564.756756756757	30092	813.297297297297	505.297698372562	980.418888652344	0	160139	4328.08108108108	1816.01054728274	1717.66094190211	0	NaN	NaN	NaN	NaN	NaN	114.639559472663	0.999747628216619	NaN	NaN	NaN	NaN	NaN	NaN	NaN	NaN	NaN	1	22654.4864864865	1	1	1	1	2019-05-15T17:10:43.167	NG_ecoli_LTEE_11364_DM0	-0	-0	162.05	DIA_100X_EMPTY_1x1_100ms	9e1c7ff6-f1f6-4275-b2b5-dc274da9e646	EPI_100X_YFP_1x1_200ms_25sola	EPI_100X_RFP_1x1_200ms_25sola
45	44	15.7281541892395	692	47.3088526528347	128.449421965318	1051.92485549133	10525644	15210.4682080925	505.297698372562	980.418888652344	0	845582	1221.93930635838	1816.01054728274	1717.66094190211	0	NaN	NaN	NaN	NaN	NaN	552.064270216597	0.929607741729091	42.2794388641774	15.9434723860232	12.6136072486201	3.20753546858636	0.0559896564877255	0.0225195255549951	1	1.01596741604483	5283.20794190377	1	17417.2861271676	1	1	1	1	2019-05-15T17:10:43.167	NG_ecoli_LTEE_11364_DM0	-0	-0	162.05	DIA_100X_EMPTY_1x1_100ms	7eae9730-bd5c-4a0e-b12b-a26d65ef1114	EPI_100X_YFP_1x1_200ms_25sola	EPI_100X_RFP_1x1_200ms_25sola
46	57	9.21143279363665	525	8.11199608879478	129.824761904762	61.4057142857143	429673	818.424761904762	505.297698372562	980.418888652344	0	11380239	21676.6457142857	1816.01054728274	1717.66094190211	0	NaN	NaN	NaN	NaN	NaN	609.260065307721	0.826409510536197	60.4556338031706	12.6687371779496	9.87814245685829	1.98719954597836	0.0450763561799165	0.0143134777382321	3	1.00923320729952	4633.15927163724	2	24139.3333333333	1	1	1	1	2019-05-15T17:10:43.167	NG_ecoli_LTEE_11364_DM0	-0	-0	162.05	DIA_100X_EMPTY_1x1_100ms	c04fa0dd-411d-4bfd-b618-b34dfc143d13	EPI_100X_YFP_1x1_200ms_25sola	EPI_100X_RFP_1x1_200ms_25sola
47	38	14.2899283459583	545	49.2841269906802	122.557798165138	555.451376146789	446487	819.242201834862	505.297698372562	980.418888652344	0	3284572	6026.7376146789	1816.01054728274	1717.66094190211	0	NaN	NaN	NaN	NaN	NaN	457.586314666447	0.985612704847065	36.9857320702212	15.5300615763174	11.9575395013893	3.67830791151949	0.0193702049307704	0.00908172973985677	0	1.00563037024314	4153.43816356236	1	19913.3064220183	1	1	1	1	2019-05-15T17:10:43.167	NG_ecoli_LTEE_11364_DM0	-0	-0	162.05	DIA_100X_EMPTY_1x1_100ms	93c35b32-2ba5-439c-87ea-e553ae595a55	EPI_100X_YFP_1x1_200ms_25sola	EPI_100X_RFP_1x1_200ms_25sola
48	49	15.5186339547465	761	39.5537622718972	130.532194480946	24.5295663600526	8817145	11586.2614980289	505.297698372562	980.418888652344	0	3703061	4866.04599211564	1816.01054728274	1717.66094190211	0	NaN	NaN	NaN	NaN	NaN	NaN	NaN	NaN	NaN	NaN	NaN	NaN	NaN	NaN	NaN	NaN	5	20962.161629435	1	1	1	1	2019-05-15T17:10:43.167	NG_ecoli_LTEE_11364_DM0	-0	-0	162.05	DIA_100X_EMPTY_1x1_100ms	11ca29b5-752b-4f11-85c7-063ae00363e4	EPI_100X_YFP_1x1_200ms_25sola	EPI_100X_RFP_1x1_200ms_25sola
49	39	24.9580106996946	973	-49.9922575174394	144.79753340185	1083.07913669065	53784218	55276.6885919836	505.297698372562	980.418888652344	0	1356445	1394.08530318602	1816.01054728274	1717.66094190211	0	NaN	NaN	NaN	NaN	NaN	831.721745071137	0.997482805560251	36.2768043829427	30.7281411478748	22.4655314976639	7.63124069412096	0.0340555077872743	0.0128408178761206	2	1.01644335028299	14379.7819302618	2	19225.7574511819	1	1	1	1	2019-05-15T17:10:43.167	NG_ecoli_LTEE_11364_DM0	-0	-0	162.05	DIA_100X_EMPTY_1x1_100ms	81933117-48c6-4586-97c9-748c74169f45	EPI_100X_YFP_1x1_200ms_25sola	EPI_100X_RFP_1x1_200ms_25sola
50	60	13.2294645781167	794	49.4710252279496	159.790931989924	768.308564231738	5241608	6601.52141057934	505.297698372562	980.418888652344	0	1016659	1280.42695214106	1816.01054728274	1717.66094190211	0	NaN	NaN	NaN	NaN	NaN	645.203850816783	0.927634643859396	60.2422829278904	12.4598777234032	10.5753808332918	1.95592765552244	0.00735913971965725	0.00298051471232866	1	1.00121002017399	5291.55524331171	0	17848.2695214106	1	1	1	1	2019-05-15T17:10:43.167	NG_ecoli_LTEE_11364_DM0	-0	-0	162.05	DIA_100X_EMPTY_1x1_100ms	f244b16e-fe4e-4802-bafa-f1c281d5fb62	EPI_100X_YFP_1x1_200ms_25sola	EPI_100X_RFP_1x1_200ms_25sola
51	54	10.4159821056641	563	-16.32410852218	162.454706927176	9.77619893428064	9407185	16709.0319715808	505.297698372562	980.418888652344	0	1168422	2075.34991119005	1816.01054728274	1717.66094190211	0	NaN	NaN	NaN	NaN	NaN	NaN	NaN	NaN	NaN	NaN	NaN	NaN	NaN	NaN	NaN	NaN	3	21181.8863232682	1	1	1	1	2019-05-15T17:10:43.167	NG_ecoli_LTEE_11364_DM0	-0	-0	162.05	DIA_100X_EMPTY_1x1_100ms	c50eff7b-2ac5-467c-910f-974118b41936	EPI_100X_YFP_1x1_200ms_25sola	EPI_100X_RFP_1x1_200ms_25sola
52	43	15.6832279574467	675	46.9409008941169	150.980740740741	61.6503703703704	863137	1278.72148148148	505.297698372562	980.418888652344	0	8126011	12038.5348148148	1816.01054728274	1717.66094190211	0	NaN	NaN	NaN	NaN	NaN	607.304237349087	0.972560897944381	41.4212440209791	17.8813691297261	14.2398617669248	3.84690870513094	0.06402491824652	0.0190679972190362	2	1.03752043804878	6596.6670739428	3	22482.0044444444	1	1	1	1	2019-05-15T17:10:43.167	NG_ecoli_LTEE_11364_DM0	-0	-0	162.05	DIA_100X_EMPTY_1x1_100ms	3a14f18a-2d5b-4f1c-ade3-da88506db193	EPI_100X_YFP_1x1_200ms_25sola	EPI_100X_RFP_1x1_200ms_25sola
53	47	15.5515797980714	731	46.4638903699981	147.741450068399	677.299589603283	3563079	4874.25307797538	505.297698372562	980.418888652344	0	4448316	6085.24760601915	1816.01054728274	1717.66094190211	0	NaN	NaN	NaN	NaN	NaN	586.169141002371	0.974407889155389	45.2263613930737	14.9998829224855	12.6695981769066	3.16226158692022	0.0291851559857723	0.0117295361548193	1	1.00851085991864	5701.73741384634	1	17368.5321477428	1	1	1	1	2019-05-15T17:10:43.167	NG_ecoli_LTEE_11364_DM0	-0	-0	162.05	DIA_100X_EMPTY_1x1_100ms	cac81bd9-9cb3-4d9e-900e-7349812513a5	EPI_100X_YFP_1x1_200ms_25sola	EPI_100X_RFP_1x1_200ms_25sola
54	44	19.1898831219203	845	-29.7471136328487	159.099408284024	635.150295857988	1303125	1542.15976331361	505.297698372562	980.418888652344	0	17698095	20944.4911242604	1816.01054728274	1717.66094190211	0	NaN	NaN	NaN	NaN	NaN	670.809569642077	0.948388419950512	44.1189263411062	19.9592768908196	14.7882482042097	4.12546661307558	0.0307454504518334	0.00957946074242335	2	1.00995402176736	7577.88968379373	0	20104.5834319527	1	1	1	1	2019-05-15T17:10:43.167	NG_ecoli_LTEE_11364_DM0	-0	-0	162.05	DIA_100X_EMPTY_1x1_100ms	b08b50df-5765-4544-b100-5f8df85326eb	EPI_100X_YFP_1x1_200ms_25sola	EPI_100X_RFP_1x1_200ms_25sola
55	47	15.081691183262	709	48.565507022691	158.543018335684	24.9224259520451	3086674	4353.55994358251	505.297698372562	980.418888652344	0	1771785	2498.99153737659	1816.01054728274	1717.66094190211	0	NaN	NaN	NaN	NaN	NaN	622.894336296202	0.942490959706011	47.7316590599761	14.7337545848762	12.7466231974748	2.98753902252944	0.0629941894829581	0.0160664047185815	2	1.02032926630535	6090.9734561851	3	22556.4062059238	1	1	1	1	2019-05-15T17:10:43.167	NG_ecoli_LTEE_11364_DM0	-0	-0	162.05	DIA_100X_EMPTY_1x1_100ms	fb30c06c-5e9b-4cc1-9d42-1bbb4c003d71	EPI_100X_YFP_1x1_200ms_25sola	EPI_100X_RFP_1x1_200ms_25sola
56	6	2.15781283054268	14	-49.9931829473698	141	1135.07142857143	14491	1035.07142857143	505.297698372562	980.418888652344	0	29347	2096.21428571429	1816.01054728274	1717.66094190211	0	NaN	NaN	NaN	NaN	NaN	110.536101698675	0.99979385606731	NaN	NaN	NaN	NaN	NaN	NaN	NaN	NaN	NaN	1	23887	1	1	1	1	2019-05-15T17:10:43.167	NG_ecoli_LTEE_11364_DM0	-0	-0	162.05	DIA_100X_EMPTY_1x1_100ms	b5f663a4-698c-48d6-a6f0-a52dd0182c16	EPI_100X_YFP_1x1_200ms_25sola	EPI_100X_RFP_1x1_200ms_25sola
57	44	14.3084986857246	630	49.5608823657367	154.828571428571	1112.81111111111	6442035	10225.4523809524	505.297698372562	980.418888652344	0	860946	1366.58095238095	1816.01054728274	1717.66094190211	0	NaN	NaN	NaN	NaN	NaN	524.095685786373	0.908680559792702	42.3629272744381	14.707380882998	11.9160578789452	2.89664706462836	0.0852952623991757	0.0247050695071684	2	1.04174955946084	4724.33898095434	2	18230.4222222222	1	1	1	1	2019-05-15T17:10:43.167	NG_ecoli_LTEE_11364_DM0	-0	-0	162.05	DIA_100X_EMPTY_1x1_100ms	447ba85a-d5e4-428c-9526-a37aa1b3bec5	EPI_100X_YFP_1x1_200ms_25sola	EPI_100X_RFP_1x1_200ms_25sola
58	72	13.3309743681188	960	45.0815505153365	172.305208333333	57.5947916666667	4591637	4782.95520833333	505.297698372562	980.418888652344	0	4749632	4947.53333333333	1816.01054728274	1717.66094190211	0	NaN	NaN	NaN	NaN	NaN	863.388285515455	0.926110090195024	72.1343749572587	13.6897818557236	11.8069588117398	2.24177720478347	0.0214553822408783	0.00759765020913488	3	1.00351063720441	7897.83853696182	5	23316.6229166667	1	1	1	1	2019-05-15T17:10:43.167	NG_ecoli_LTEE_11364_DM0	-0	-0	162.05	DIA_100X_EMPTY_1x1_100ms	c5a85e96-6bd8-4bf0-91db-0483fd2f663f	EPI_100X_YFP_1x1_200ms_25sola	EPI_100X_RFP_1x1_200ms_25sola
59	38	13.3388140022975	507	45.5361691370919	162.047337278107	139.242603550296	18254370	36004.674556213	505.297698372562	980.418888652344	0	840028	1656.85996055227	1816.01054728274	1717.66094190211	0	NaN	NaN	NaN	NaN	NaN	438.063125180518	0.969440368729641	37.4680255211816	13.5544337182243	11.3006441424302	3.01101942079983	0.0624990093809165	0.0245476154737435	0	1.04732914973555	3758.00269428366	2	18688.798816568	1	1	1	1	2019-05-15T17:10:43.167	NG_ecoli_LTEE_11364_DM0	-0	-0	162.05	DIA_100X_EMPTY_1x1_100ms	3c52ccbf-8f6a-460b-8637-a65d111b312f	EPI_100X_YFP_1x1_200ms_25sola	EPI_100X_RFP_1x1_200ms_25sola
60	45	16.4709453396603	741	47.8990922742109	167.983805668016	717.184885290148	3630296	4899.18488529015	505.297698372562	980.418888652344	0	1671422	2255.6302294197	1816.01054728274	1717.66094190211	0	NaN	NaN	NaN	NaN	NaN	595.50656657896	0.99234994556873	42.8730754913566	16.772726548206	13.3981611586302	4.16439298241607	0.0121154903586814	0.00570997515185724	1	1.00088783652349	6044.563088058	1	17442.6302294197	1	1	1	1	2019-05-15T17:10:43.167	NG_ecoli_LTEE_11364_DM0	-0	-0	162.05	DIA_100X_EMPTY_1x1_100ms	22163609-eb36-452a-8673-8a9fc5fedbec	EPI_100X_YFP_1x1_200ms_25sola	EPI_100X_RFP_1x1_200ms_25sola
61	47	15.6066136778913	734	48.8062252912792	177.629427792916	1152.8242506812	19602548	26706.4686648501	505.297698372562	980.418888652344	0	882727	1202.62534059946	1816.01054728274	1717.66094190211	0	NaN	NaN	NaN	NaN	NaN	678.735794152151	0.947897601339326	47.0136368517299	16.5193668748616	14.073852589765	3.4122464853091	0.227131567526947	0.0106782274462123	1	1.00844813380253	7313.74350636545	3	19041.6280653951	1	1	1	1	2019-05-15T17:10:43.167	NG_ecoli_LTEE_11364_DM0	-0	-0	162.05	DIA_100X_EMPTY_1x1_100ms	392637aa-059b-4741-a084-0f2d71bc1b8d	EPI_100X_YFP_1x1_200ms_25sola	EPI_100X_RFP_1x1_200ms_25sola
62	43	16.0901484493939	692	16.3220672624199	177.021676300578	175.436416184971	20230777	29235.2268786127	505.297698372562	980.418888652344	0	884596	1278.31791907514	1816.01054728274	1717.66094190211	0	NaN	NaN	NaN	NaN	NaN	562.195650061292	0.855643252103881	45.1395452276125	14.3685971467913	11.9742194622155	2.8997019624205	0.0982891877260068	0.0424598664304976	1	1.24785355592842	5083.25021703863	1	18191.1054913295	1	1	1	1	2019-05-15T17:10:43.167	NG_ecoli_LTEE_11364_DM0	-0	-0	162.05	DIA_100X_EMPTY_1x1_100ms	958029e4-6cda-42f8-a895-4b4c478eb83e	EPI_100X_YFP_1x1_200ms_25sola	EPI_100X_RFP_1x1_200ms_25sola
63	52	12.785485697222	665	48.7452090049296	180.195488721805	1181.73984962406	1389735	2089.82706766917	505.297698372562	980.418888652344	0	659128	991.16992481203	1816.01054728274	1717.66094190211	0	NaN	NaN	NaN	NaN	NaN	633.16911505036	0.934399130254243	51.5489990836424	14.5992567691033	12.1029804421506	2.71064849804494	0.0313529362280899	0.0102446175741476	1	1.01454475265462	5930.54740104916	2	19081.2932330827	1	1	1	1	2019-05-15T17:10:43.167	NG_ecoli_LTEE_11364_DM0	-0	-0	162.05	DIA_100X_EMPTY_1x1_100ms	745199fe-08ff-4a00-8865-ef7fce54e4d6	EPI_100X_YFP_1x1_200ms_25sola	EPI_100X_RFP_1x1_200ms_25sola
64	61	16.7151112040028	1020	45.9362612887582	178.837254901961	107.53137254902	8626304	8457.16078431373	505.297698372562	980.418888652344	0	3640990	3569.59803921569	1816.01054728274	1717.66094190211	0	NaN	NaN	NaN	NaN	NaN	894.642209053943	0.907278585750829	62.1870343760781	17.2473861780143	14.0442242666359	3.36163201648499	0.0355912392556744	0.012861116065404	1	1.01973428685597	9633.52523934217	3	19884.4823529412	1	1	1	1	2019-05-15T17:10:43.167	NG_ecoli_LTEE_11364_DM0	-0	-0	162.05	DIA_100X_EMPTY_1x1_100ms	8017db9b-7a89-404c-aaab-080102f9c3f1	EPI_100X_YFP_1x1_200ms_25sola	EPI_100X_RFP_1x1_200ms_25sola
65	34	13.5119983279066	461	18.0012651079365	193.340563991323	18.1908893709328	1637825	3552.76572668113	505.297698372562	980.418888652344	0	1014144	2199.87852494577	1816.01054728274	1717.66094190211	0	NaN	NaN	NaN	NaN	NaN	NaN	NaN	NaN	NaN	NaN	NaN	NaN	NaN	NaN	NaN	NaN	1	19556.4577006508	1	1	1	1	2019-05-15T17:10:43.167	NG_ecoli_LTEE_11364_DM0	-0	-0	162.05	DIA_100X_EMPTY_1x1_100ms	4ec16802-5630-431b-8204-a69efb8bd13d	EPI_100X_YFP_1x1_200ms_25sola	EPI_100X_RFP_1x1_200ms_25sola
66	60	21.1362381537857	1268	39.5802291506623	209.222397476341	1781.94952681388	843522	665.238170347003	505.297698372562	980.418888652344	0	2939338	2318.08990536278	1816.01054728274	1717.66094190211	0	NaN	NaN	NaN	NaN	NaN	1038.56910606806	0.932839910755855	57.4741960104731	20.9574839743278	17.4907148540181	4.07419229855026	0.0858811747626903	0.0310696154885023	3	1.07325870116834	13809.498444722	0	18622.3052050473	1	1	1	1	2019-05-15T17:10:43.167	NG_ecoli_LTEE_11364_DM0	-0	-0	162.05	DIA_100X_EMPTY_1x1_100ms	84ea0c09-3692-4a34-a3c8-d82021552cbb	EPI_100X_YFP_1x1_200ms_25sola	EPI_100X_RFP_1x1_200ms_25sola
67	77	17.1603012018342	1322	-49.9999999804775	205.786686838124	82.0272314674735	1919486	1451.95612708018	505.297698372562	980.418888652344	0	19243928	14556.6777609682	1816.01054728274	1717.66094190211	0	NaN	NaN	NaN	NaN	NaN	1285.78271338057	0.553921705970114	NaN	NaN	NaN	NaN	NaN	NaN	NaN	NaN	NaN	3	23465.4568835098	1	1	1	1	2019-05-15T17:10:43.167	NG_ecoli_LTEE_11364_DM0	-0	-0	162.05	DIA_100X_EMPTY_1x1_100ms	e745cf9b-cbad-4ffb-a250-294562fb2eae	EPI_100X_YFP_1x1_200ms_25sola	EPI_100X_RFP_1x1_200ms_25sola
68	52	21.0027329172329	1093	-49.9999999999994	220.256175663312	1409.38151875572	10699134	9788.77767612077	505.297698372562	980.418888652344	0	2117096	1936.95882891125	1816.01054728274	1717.66094190211	0	NaN	NaN	NaN	NaN	NaN	NaN	NaN	NaN	NaN	NaN	NaN	NaN	NaN	NaN	NaN	NaN	1	20661.1912168344	1	1	1	1	2019-05-15T17:10:43.167	NG_ecoli_LTEE_11364_DM0	-0	-0	162.05	DIA_100X_EMPTY_1x1_100ms	7b0e334e-180c-4bf5-8def-3db373e19946	EPI_100X_YFP_1x1_200ms_25sola	EPI_100X_RFP_1x1_200ms_25sola
69	36	21.3478283472591	768	-49.9996839577026	210.872395833333	1159.7421875	6667818	8682.0546875	505.297698372562	980.418888652344	0	588923	766.826822916667	1816.01054728274	1717.66094190211	0	NaN	NaN	NaN	NaN	NaN	751.239129148073	0.988305593797022	31.9187391627589	28.6306667242424	21.0778545027218	7.41102952482666	0.140117734245836	0.0483926333714564	2	1.180342238441	11137.5178668866	3	21678.8033854167	1	1	1	1	2019-05-15T17:10:43.167	NG_ecoli_LTEE_11364_DM0	-0	-0	162.05	DIA_100X_EMPTY_1x1_100ms	224ec97a-b7de-4496-b097-541aca8d9859	EPI_100X_YFP_1x1_200ms_25sola	EPI_100X_RFP_1x1_200ms_25sola
70	56	16.9959525138255	952	41.3311834905481	222.807773109244	1139.59243697479	6103972	6411.73529411765	505.297698372562	980.418888652344	0	816765	857.946428571429	1816.01054728274	1717.66094190211	0	NaN	NaN	NaN	NaN	NaN	885.72181403948	0.922481726900982	57.1890024319142	19.6238330275826	15.0714215022088	3.66759830114651	0.0467617602061777	0.0233180161287779	0	1.07886390534595	10202.599391194	2	19259.1102941176	1	1	1	1	2019-05-15T17:10:43.167	NG_ecoli_LTEE_11364_DM0	-0	-0	162.05	DIA_100X_EMPTY_1x1_100ms	f15c85df-88e2-463c-8744-b729eafb5f2b	EPI_100X_YFP_1x1_200ms_25sola	EPI_100X_RFP_1x1_200ms_25sola
71	22	10.2479133330118	226	-8.30574580027398	206.398230088496	1630.5796460177	111808	494.725663716814	505.297698372562	980.418888652344	0	938690	4153.49557522124	1816.01054728274	1717.66094190211	0	NaN	NaN	NaN	NaN	NaN	227.340872996176	0.963165150296504	22.929722192502	13.4111215546605	9.45862774543975	3.31939183879543	0.0633988956588089	0.0318441213122187	0	1.03792533433793	1611.18326284785	0	22383.6150442478	1	1	1	1	2019-05-15T17:10:43.167	NG_ecoli_LTEE_11364_DM0	-0	-0	162.05	DIA_100X_EMPTY_1x1_100ms	cdd91cdd-7e09-4e62-8e23-c94168755a0a	EPI_100X_YFP_1x1_200ms_25sola	EPI_100X_RFP_1x1_200ms_25sola
72	69	15.5085374639867	1070	15.6063260320613	233.783177570093	1533.00747663551	14264724	13331.5177570093	505.297698372562	980.418888652344	0	2540443	2374.24579439252	1816.01054728274	1717.66094190211	0	NaN	NaN	NaN	NaN	NaN	847.104138688993	0.863587245652765	68.5834783297046	15.4046350277019	12.1158072341947	2.69016934042005	0.0290955081925933	0.0101116565296164	5	1.00767279993094	7907.04296473968	1	18423.6056074766	1	1	1	1	2019-05-15T17:10:43.167	NG_ecoli_LTEE_11364_DM0	-0	-0	162.05	DIA_100X_EMPTY_1x1_100ms	6f432437-b038-47cb-af09-0aed5166e4b0	EPI_100X_YFP_1x1_200ms_25sola	EPI_100X_RFP_1x1_200ms_25sola
73	31	13.5758848276785	422	11.046319872331	216.71327014218	1438.11374407583	8698674	20612.971563981	505.297698372562	980.418888652344	0	407334	965.24644549763	1816.01054728274	1717.66094190211	0	NaN	NaN	NaN	NaN	NaN	377.480185372572	0.981854907438126	31.3718813421888	14.5552692887364	11.571577739277	3.75117799146399	0.0441911088827945	0.0168197297831644	1	1.01719447960368	3299.25284414361	1	17453.9620853081	1	1	1	1	2019-05-15T17:10:43.167	NG_ecoli_LTEE_11364_DM0	-0	-0	162.05	DIA_100X_EMPTY_1x1_100ms	15ad335d-224d-4565-998b-719715c014ce	EPI_100X_YFP_1x1_200ms_25sola	EPI_100X_RFP_1x1_200ms_25sola
74	28	9.57032262903491	269	40.3502540068215	214.234200743494	137.762081784387	252394	938.267657992565	505.297698372562	980.418888652344	0	5759670	21411.4126394052	1816.01054728274	1717.66094190211	0	NaN	NaN	NaN	NaN	NaN	308.763366101773	0.884713103253672	31.2431537812389	12.4275437976518	9.48693578539499	2.77913512374828	0.0395445031294393	0.0147264679748717	1	1.01541351864297	2208.49626821298	1	21661.7137546468	1	1	1	1	2019-05-15T17:10:43.167	NG_ecoli_LTEE_11364_DM0	-0	-0	162.05	DIA_100X_EMPTY_1x1_100ms	7927dfde-8f16-49e2-8157-adddb4e4217b	EPI_100X_YFP_1x1_200ms_25sola	EPI_100X_RFP_1x1_200ms_25sola
75	32	10.5964264608704	339	47.8936736447847	215.710914454277	1725.33038348083	179178	528.548672566372	505.297698372562	980.418888652344	0	529737	1562.64601769911	1816.01054728274	1717.66094190211	0	NaN	NaN	NaN	NaN	NaN	287.83238145547	0.965827292316533	28.5798674117615	13.21118269911	9.63920939833448	3.56069647428615	0.0331581157528845	0.0152773054359227	1	1.00349283854872	2085.60913636883	0	22376.1445427729	1	1	1	1	2019-05-15T17:10:43.167	NG_ecoli_LTEE_11364_DM0	-0	-0	162.05	DIA_100X_EMPTY_1x1_100ms	2174e0f3-6a50-47dd-aa9c-d25890014853	EPI_100X_YFP_1x1_200ms_25sola	EPI_100X_RFP_1x1_200ms_25sola
76	49	15.6007258383063	765	49.5300931765859	226.665359477124	1569.0614379085	4903786	6410.17777777778	505.297698372562	980.418888652344	0	3326741	4348.68104575163	1816.01054728274	1717.66094190211	0	NaN	NaN	NaN	NaN	NaN	611.995199629584	0.952677821180416	46.1207213288127	15.9354658364179	12.8828982516422	3.14408394011816	0.0301052522386653	0.012826518783193	3	1.00460994966384	6011.91907419559	1	18757.9882352941	1	1	1	1	2019-05-15T17:10:43.167	NG_ecoli_LTEE_11364_DM0	-0	-0	162.05	DIA_100X_EMPTY_1x1_100ms	ead2f040-a23a-45a7-8968-c1fb128d88d2	EPI_100X_YFP_1x1_200ms_25sola	EPI_100X_RFP_1x1_200ms_25sola
77	58	16.2069418795914	940	49.2452169517907	236.694680851064	201.742553191489	5113435	5439.82446808511	505.297698372562	980.418888652344	0	1135154	1207.61063829787	1816.01054728274	1717.66094190211	0	NaN	NaN	NaN	NaN	NaN	731.743420348326	0.963372923243852	55.622578346801	14.7168696918381	12.844162249932	2.99870366237268	0.0101678586770539	0.00461410468888098	2	1.00098300670843	7206.96750374476	0	16735.0840425532	1	1	1	1	2019-05-15T17:10:43.167	NG_ecoli_LTEE_11364_DM0	-0	-0	162.05	DIA_100X_EMPTY_1x1_100ms	ac5ed71a-e37b-459b-97d6-c941099617c9	EPI_100X_YFP_1x1_200ms_25sola	EPI_100X_RFP_1x1_200ms_25sola
78	55	13.4520706675311	740	47.5248484706992	220.252702702703	752.94054054054	407572	550.772972972973	505.297698372562	980.418888652344	0	9940821	13433.5418918919	1816.01054728274	1717.66094190211	0	NaN	NaN	NaN	NaN	NaN	628.265442496936	0.866846493533997	53.6991031181443	14.9679813176242	11.3039999787287	3.05060473173418	0.0336701279633572	0.0133699413770978	3	1.00369443331703	5389.16163718953	0	21787.8986486487	1	1	1	1	2019-05-15T17:10:43.167	NG_ecoli_LTEE_11364_DM0	-0	-0	162.05	DIA_100X_EMPTY_1x1_100ms	b25b6bea-e7d1-4a72-bc7d-39a88e9124e3	EPI_100X_YFP_1x1_200ms_25sola	EPI_100X_RFP_1x1_200ms_25sola
79	37	13.3287295752354	494	-49.9992863012339	227.2004048583	149.297570850202	1212293	2454.03441295547	505.297698372562	980.418888652344	0	6897151	13961.8441295547	1816.01054728274	1717.66094190211	0	NaN	NaN	NaN	NaN	NaN	412.164030079583	0.859495884683322	35.9562029977255	15.8724522576886	10.7497976250185	3.06106379673371	0.153718355628797	0.0574807163377352	1	1.32049112221446	3263.35470800143	1	20818.5425101215	1	1	1	1	2019-05-15T17:10:43.167	NG_ecoli_LTEE_11364_DM0	-0	-0	162.05	DIA_100X_EMPTY_1x1_100ms	9bd11bfb-2b08-4ce8-a6c9-d3328b665fbe	EPI_100X_YFP_1x1_200ms_25sola	EPI_100X_RFP_1x1_200ms_25sola
80	23	10.5937953067925	244	-37.9875285598729	228.290983606557	1876.72950819672	101504	416	505.297698372562	980.418888652344	0	557473	2284.72540983607	1816.01054728274	1717.66094190211	0	NaN	NaN	NaN	NaN	NaN	274.872151732614	0.912347909859539	26.2927734352024	11.1803401607109	9.85779783799981	2.44841661819322	0.113839867406485	0.0549361224177137	1	1.15646936806253	2006.71684104343	0	22837.8401639344	1	1	1	1	2019-05-15T17:10:43.167	NG_ecoli_LTEE_11364_DM0	-0	-0	162.05	DIA_100X_EMPTY_1x1_100ms	e05c3396-12d9-4a52-a667-24f94bfb55fc	EPI_100X_YFP_1x1_200ms_25sola	EPI_100X_RFP_1x1_200ms_25sola
81	24	10.6681097199444	256	-49.4272215171438	233.5625	1244.7109375	119900	468.359375	505.297698372562	980.418888652344	0	298616	1166.46875	1816.01054728274	1717.66094190211	0	NaN	NaN	NaN	NaN	NaN	264.921761401179	0.916007305072232	26.2686296846149	11.2872553223727	9.40601413567485	2.8008722638308	0.10178576487624	0.0476044408738713	1	1.12416873762974	1825.31807232128	0	22092.609375	1	1	1	1	2019-05-15T17:10:43.167	NG_ecoli_LTEE_11364_DM0	-0	-0	162.05	DIA_100X_EMPTY_1x1_100ms	ebfb8fba-0378-4b2f-ad3e-39aa05bf38fd	EPI_100X_YFP_1x1_200ms_25sola	EPI_100X_RFP_1x1_200ms_25sola
82	30	6.79223451505056	204	-49.9999979767019	238.338235294118	60.5588235294118	671207	3290.23039215686	505.297698372562	980.418888652344	0	879773	4312.61274509804	1816.01054728274	1717.66094190211	0	NaN	NaN	NaN	NaN	NaN	336.911594725779	0.778798345410959	NaN	NaN	NaN	NaN	NaN	NaN	NaN	NaN	NaN	1	23308.2794117647	1	1	1	1	2019-05-15T17:10:43.167	NG_ecoli_LTEE_11364_DM0	-0	-0	162.05	DIA_100X_EMPTY_1x1_100ms	8c809f80-ca23-46f3-ab04-a646c3645f79	EPI_100X_YFP_1x1_200ms_25sola	EPI_100X_RFP_1x1_200ms_25sola
83	25	9.71225311027378	243	-49.3943097506198	238.292181069959	1663.73251028807	63781	262.473251028807	505.297698372562	980.418888652344	0	439612	1809.10288065844	1816.01054728274	1717.66094190211	0	NaN	NaN	NaN	NaN	NaN	212.201967685633	0.994646253434861	20.1487396414786	14.4044672308841	10.0586865401617	3.66846544403747	0.0420378595652564	0.0191499248495168	1	1.01038890839136	1601.10684860252	0	22058.3127572016	1	1	1	1	2019-05-15T17:10:43.167	NG_ecoli_LTEE_11364_DM0	-0	-0	162.05	DIA_100X_EMPTY_1x1_100ms	586e9f40-c8fe-4907-9467-760cb675413a	EPI_100X_YFP_1x1_200ms_25sola	EPI_100X_RFP_1x1_200ms_25sola
84	24	11.4340001691935	275	-46.4178037002457	246.770909090909	1384.39636363636	244985	890.854545454545	505.297698372562	980.418888652344	0	262152	953.28	1816.01054728274	1717.66094190211	0	NaN	NaN	NaN	NaN	NaN	257.605114292914	0.99830743751927	22.2907588970109	14.6811406669681	11.1227352052137	3.94326547111396	0.0259708494932543	0.0113468849785389	1	1.0047220557419	2165.89766118522	0	21831.6727272727	1	1	1	1	2019-05-15T17:10:43.167	NG_ecoli_LTEE_11364_DM0	-0	-0	162.05	DIA_100X_EMPTY_1x1_100ms	1de76179-6a76-431e-9e2a-57f8dd3ba65a	EPI_100X_YFP_1x1_200ms_25sola	EPI_100X_RFP_1x1_200ms_25sola
85	36	15.0708944119756	544	-49.9999999978494	258.602941176471	568.998161764706	345505	635.119485294118	505.297698372562	980.418888652344	0	2400465	4412.61948529412	1816.01054728274	1717.66094190211	0	NaN	NaN	NaN	NaN	NaN	522.990075187042	0.753621279047396	NaN	NaN	NaN	NaN	NaN	NaN	NaN	NaN	NaN	1	21777.7536764706	1	1	1	1	2019-05-15T17:10:43.167	NG_ecoli_LTEE_11364_DM0	-0	-0	162.05	DIA_100X_EMPTY_1x1_100ms	24ea60b8-c610-4f04-8d3b-ef198244e7ec	EPI_100X_YFP_1x1_200ms_25sola	EPI_100X_RFP_1x1_200ms_25sola
86	27	10.5052655430304	284	-3.81679266718487	253.246478873239	287.264084507042	63964	225.225352112676	505.297698372562	980.418888652344	0	200999	707.742957746479	1816.01054728274	1717.66094190211	0	NaN	NaN	NaN	NaN	NaN	264.47884469047	0.948405862079914	26.9644746284322	12.9160736782324	9.32537878463038	3.04195261178195	0.0689784009751945	0.0301717347380793	1	1.04797815254639	1841.68269334273	0	22565.5492957746	1	1	1	1	2019-05-15T17:10:43.167	NG_ecoli_LTEE_11364_DM0	-0	-0	162.05	DIA_100X_EMPTY_1x1_100ms	27e277d7-a0ae-4735-88be-66c2db6376f5	EPI_100X_YFP_1x1_200ms_25sola	EPI_100X_RFP_1x1_200ms_25sola
87	56	14.5914023990544	817	49.5006691832033	272.108935128519	672.959608323133	408225	499.663402692778	505.297698372562	980.418888652344	0	12967967	15872.664626683	1816.01054728274	1717.66094190211	0	NaN	NaN	NaN	NaN	NaN	669.79568261037	0.901643180444883	54.9833321276771	14.7927633435775	11.9066705834415	2.81512295162637	0.0372580324071872	0.0071028866252784	2	1.00152172397339	6122.11683884907	0	20683.2570379437	1	1	1	1	2019-05-15T17:10:43.167	NG_ecoli_LTEE_11364_DM0	-0	-0	162.05	DIA_100X_EMPTY_1x1_100ms	3cf78e5c-228f-4d59-a7dc-3a0b56adb2aa	EPI_100X_YFP_1x1_200ms_25sola	EPI_100X_RFP_1x1_200ms_25sola
88	44	14.559262731795	642	48.4332204417556	262.981308411215	1503.08255451713	4151013	6465.7523364486	505.297698372562	980.418888652344	0	1173807	1828.35981308411	1816.01054728274	1717.66094190211	0	NaN	NaN	NaN	NaN	NaN	524.409563378013	0.954991751325668	43.8641790249356	13.9625794362625	11.6012267254144	2.77725065752392	0.0287405510684916	0.00881944261481546	1	1.00792086933103	4636.68631393838	1	17972.2352024922	1	1	1	1	2019-05-15T17:10:43.167	NG_ecoli_LTEE_11364_DM0	-0	-0	162.05	DIA_100X_EMPTY_1x1_100ms	7ebf0eac-e3e9-44fb-b321-faadc4f51ea9	EPI_100X_YFP_1x1_200ms_25sola	EPI_100X_RFP_1x1_200ms_25sola
89	40	17.7689649728773	711	27.1539659310453	268.617440225035	1606.06329113924	21906852	30811.3248945148	505.297698372562	980.418888652344	0	3089242	4344.92545710267	1816.01054728274	1717.66094190211	0	NaN	NaN	NaN	NaN	NaN	566.012214870142	0.97314097992178	39.6557274046795	16.6727057084768	13.6900196579418	4.06573050283578	0.0596864725781003	0.0225174019619341	0	1.04770480581634	5837.19155415323	0	17854.5991561181	1	1	1	1	2019-05-15T17:10:43.167	NG_ecoli_LTEE_11364_DM0	-0	-0	162.05	DIA_100X_EMPTY_1x1_100ms	f05d0871-df20-4424-ba02-6c76df903ab2	EPI_100X_YFP_1x1_200ms_25sola	EPI_100X_RFP_1x1_200ms_25sola
90	38	12.5203066803275	477	47.0779933185137	271.339622641509	544.30607966457	272676	571.647798742138	505.297698372562	980.418888652344	0	3577450	7499.89517819707	1816.01054728274	1717.66094190211	0	NaN	NaN	NaN	NaN	NaN	463.475606896479	0.896343546152297	39.8234009282689	18.1065921331033	11.3908194006926	4.2531951353838	0.0351575177415977	0.0132853732845027	1	1.02032932324465	4058.24404464376	1	21537.2431865828	1	1	1	1	2019-05-15T17:10:43.167	NG_ecoli_LTEE_11364_DM0	-0	-0	162.05	DIA_100X_EMPTY_1x1_100ms	c641babc-db86-42b1-b200-45f1bc9ed3fd	EPI_100X_YFP_1x1_200ms_25sola	EPI_100X_RFP_1x1_200ms_25sola
91	50	15.2960068898669	765	49.3670773822941	282.36862745098	1532.88366013072	3171061	4145.17777777778	505.297698372562	980.418888652344	0	2396256	3132.36078431373	1816.01054728274	1717.66094190211	0	NaN	NaN	NaN	NaN	NaN	634.019921258373	0.946547396585449	49.248461361493	15.0676499469788	12.6879786031848	2.75153423030907	0.014277765802375	0.00542896467631218	3	1.00115520875965	6226.83593699004	1	18083.3633986928	1	1	1	1	2019-05-15T17:10:43.167	NG_ecoli_LTEE_11364_DM0	-0	-0	162.05	DIA_100X_EMPTY_1x1_100ms	84aed3d9-b8ea-4a5d-b9ae-8c9c16e31181	EPI_100X_YFP_1x1_200ms_25sola	EPI_100X_RFP_1x1_200ms_25sola
92	46	16.9783960007534	781	47.3039935567408	297.202304737516	50.449423815621	511330	654.711907810499	505.297698372562	980.418888652344	0	16473824	21093.2445582586	1816.01054728274	1717.66094190211	0	NaN	NaN	NaN	NaN	NaN	637.578390319073	0.977820193346943	44.3956015735354	17.2921806276938	14.0779019846311	3.56199350307154	0.0199764037225934	0.00645550965480027	1	1.00525829157735	6910.44000513222	0	19356.8425096031	1	1	1	1	2019-05-15T17:10:43.167	NG_ecoli_LTEE_11364_DM0	-0	-0	162.05	DIA_100X_EMPTY_1x1_100ms	0ae83b22-5f1d-4af0-97ea-9d7233af3421	EPI_100X_YFP_1x1_200ms_25sola	EPI_100X_RFP_1x1_200ms_25sola
93	31	6.60645597653593	205	-49.9878275632225	290.365853658537	1170.96585365854	133756	652.468292682927	505.297698372562	980.418888652344	0	244366	1192.02926829268	1816.01054728274	1717.66094190211	0	NaN	NaN	NaN	NaN	NaN	NaN	NaN	NaN	NaN	NaN	NaN	NaN	NaN	NaN	NaN	NaN	0	22703.4487804878	1	1	1	1	2019-05-15T17:10:43.167	NG_ecoli_LTEE_11364_DM0	-0	-0	162.05	DIA_100X_EMPTY_1x1_100ms	904814c6-ee39-490f-996b-daaf242a27ac	EPI_100X_YFP_1x1_200ms_25sola	EPI_100X_RFP_1x1_200ms_25sola
94	24	15.2216664224418	366	-46.2359695059586	293.639344262295	471.010928961749	310382	848.03825136612	505.297698372562	980.418888652344	0	1506793	4116.92076502732	1816.01054728274	1717.66094190211	0	NaN	NaN	NaN	NaN	NaN	287.92050009369	0.999927207861756	22.503933770255	15.4208746429375	12.1174778048995	4.2363262761304	0.0222176395287657	0.0110605954995062	1	1.00442797652683	2595.21168654563	0	16511.325136612	1	1	1	1	2019-05-15T17:10:43.167	NG_ecoli_LTEE_11364_DM0	-0	-0	162.05	DIA_100X_EMPTY_1x1_100ms	c0ae08cf-7e4c-440a-a7f5-d286de68eac2	EPI_100X_YFP_1x1_200ms_25sola	EPI_100X_RFP_1x1_200ms_25sola
95	29	9.99172329962605	290	-49.7563523805811	311.493103448276	1324.08275862069	146402	504.834482758621	505.297698372562	980.418888652344	0	1880111	6483.14137931034	1816.01054728274	1717.66094190211	0	NaN	NaN	NaN	NaN	NaN	315.705677382718	0.842320006656168	32.1367896400367	10.9459816804867	9.43222412821652	2.13832842100325	0.0950124120115038	0.0500104027103838	1	1.19606668034371	2245.53896369341	3	20282.6310344828	1	1	1	1	2019-05-15T17:10:43.167	NG_ecoli_LTEE_11364_DM0	-0	-0	162.05	DIA_100X_EMPTY_1x1_100ms	cbc118b1-1b9b-48df-b5a8-217f0fbcf66c	EPI_100X_YFP_1x1_200ms_25sola	EPI_100X_RFP_1x1_200ms_25sola
96	18	12.0296729529592	220	-48.4047954600468	311.036363636364	895.163636363636	114644	521.109090909091	505.297698372562	980.418888652344	0	231738	1053.35454545455	1816.01054728274	1717.66094190211	0	NaN	NaN	NaN	NaN	NaN	207.631239738161	0.998807413270217	18.610921295091	13.9206593902565	10.4175980719679	3.79240726808529	0.0538767765549374	0.027574121313944	0	1.0191914458134	1586.32785087256	0	21500.6	1	1	1	1	2019-05-15T17:10:43.167	NG_ecoli_LTEE_11364_DM0	-0	-0	162.05	DIA_100X_EMPTY_1x1_100ms	85ceeac2-70d7-4adc-b40e-3b184e9b3b52	EPI_100X_YFP_1x1_200ms_25sola	EPI_100X_RFP_1x1_200ms_25sola
97	60	16.2169776802136	973	47.8507817851293	331.512846865365	1655.68242548818	2607226	2679.57451181912	505.297698372562	980.418888652344	0	1628920	1674.12127440904	1816.01054728274	1717.66094190211	0	NaN	NaN	NaN	NaN	NaN	774.969579641374	0.944641519663047	58.6318424542611	14.5942699660817	13.0289250008284	2.63890597677054	0.0113810605396234	0.00371915373237836	1	1.00190291879048	7817.00862887079	0	16973.5077081192	1	1	1	1	2019-05-15T17:10:43.167	NG_ecoli_LTEE_11364_DM0	-0	-0	162.05	DIA_100X_EMPTY_1x1_100ms	18eed43a-f3b5-4ee9-86e0-9672f6729668	EPI_100X_YFP_1x1_200ms_25sola	EPI_100X_RFP_1x1_200ms_25sola
98	31	9.65646349697106	300	-49.4321931676701	315.633333333333	1136.98666666667	316938	1056.46	505.297698372562	980.418888652344	0	480953	1603.17666666667	1816.01054728274	1717.66094190211	0	NaN	NaN	NaN	NaN	NaN	295.968534754296	0.945442929318664	30.7714562507623	14.1150063825657	9.30512882724796	3.46711843501848	0.0273169496806268	0.0140205609762797	2	1.00300400520333	2092.58308946941	1	22235.5866666667	1	1	1	1	2019-05-15T17:10:43.167	NG_ecoli_LTEE_11364_DM0	-0	-0	162.05	DIA_100X_EMPTY_1x1_100ms	f11e2a5c-52e2-4030-86aa-912963127f4f	EPI_100X_YFP_1x1_200ms_25sola	EPI_100X_RFP_1x1_200ms_25sola
99	10	3.99201655111594	40	-49.99929934805	317.45	440.4	79547	1988.675	505.297698372562	980.418888652344	0	289732	7243.3	1816.01054728274	1717.66094190211	0	NaN	NaN	NaN	NaN	NaN	114.785991850491	0.999769705647073	NaN	NaN	NaN	NaN	NaN	NaN	NaN	NaN	NaN	2	22975.525	1	1	1	1	2019-05-15T17:10:43.167	NG_ecoli_LTEE_11364_DM0	-0	-0	162.05	DIA_100X_EMPTY_1x1_100ms	1ab23d1a-8461-46a9-84a8-f31d611a9b10	EPI_100X_YFP_1x1_200ms_25sola	EPI_100X_RFP_1x1_200ms_25sola
100	31	8.38971109868679	261	-49.6086988277787	323.375478927203	461.846743295019	348985	1337.10727969349	505.297698372562	980.418888652344	0	3031596	11615.3103448276	1816.01054728274	1717.66094190211	0	NaN	NaN	NaN	NaN	NaN	313.630336277878	0.805991784964655	35.4823364539235	12.9439150830834	8.41414072731638	3.34700823954548	0.0738322821066611	0.0297582527616874	1	1.06881441970785	1972.97523405961	3	21941.0229885057	1	1	1	1	2019-05-15T17:10:43.167	NG_ecoli_LTEE_11364_DM0	-0	-0	162.05	DIA_100X_EMPTY_1x1_100ms	22dad8ca-6173-4785-9466-b509dfceaaed	EPI_100X_YFP_1x1_200ms_25sola	EPI_100X_RFP_1x1_200ms_25sola
101	17	6.37968472383261	109	-49.9272777091898	320.009174311927	1319.66055045872	64224	589.211009174312	505.297698372562	980.418888652344	0	1102592	10115.5229357798	1816.01054728274	1717.66094190211	0	NaN	NaN	NaN	NaN	NaN	151.945858829981	0.999683432352597	16.2765845482944	12.1265373641863	8.9456495323473	3.38103721507861	0.000573628095998702	0.000324355449426306	1	1.00000087681525	1023.00302776388	3	20649.5321100917	1	1	1	1	2019-05-15T17:10:43.167	NG_ecoli_LTEE_11364_DM0	-0	-0	162.05	DIA_100X_EMPTY_1x1_100ms	2dc5fee5-08f0-4d84-b880-374812c06913	EPI_100X_YFP_1x1_200ms_25sola	EPI_100X_RFP_1x1_200ms_25sola
102	61	15.6279363095806	954	44.286495096341	334.841719077568	279.864779874214	2392910	2508.29140461216	505.297698372562	980.418888652344	0	840257	880.772536687631	1816.01054728274	1717.66094190211	0	NaN	NaN	NaN	NaN	NaN	754.885159705744	0.912235131896223	59.330094092157	14.731087442172	12.583969404288	2.54419325639972	0.0204055969284071	0.00699749727168126	3	1.00809459847965	7379.04613897578	0	16754.5849056604	1	1	1	1	2019-05-15T17:10:43.167	NG_ecoli_LTEE_11364_DM0	-0	-0	162.05	DIA_100X_EMPTY_1x1_100ms	d720d40e-c3bf-4f73-8c83-1a0799f2668c	EPI_100X_YFP_1x1_200ms_25sola	EPI_100X_RFP_1x1_200ms_25sola
103	13	5.20517287600685	68	-49.9995088221323	323.602941176471	1128.67647058824	133123	1957.69117647059	505.297698372562	980.418888652344	0	111029	1632.77941176471	1816.01054728274	1717.66094190211	0	NaN	NaN	NaN	NaN	NaN	124.307641215491	0.999630292857467	NaN	NaN	NaN	NaN	NaN	NaN	NaN	NaN	NaN	1	23210.9411764706	1	1	1	1	2019-05-15T17:10:43.167	NG_ecoli_LTEE_11364_DM0	-0	-0	162.05	DIA_100X_EMPTY_1x1_100ms	d21e697f-56d9-407e-8f71-b5c96d716d1d	EPI_100X_YFP_1x1_200ms_25sola	EPI_100X_RFP_1x1_200ms_25sola
104	50	17.9798280473019	899	-43.600381435881	334.894327030033	440.07786429366	22318430	24825.8398220245	505.297698372562	980.418888652344	0	3826093	4255.94327030033	1816.01054728274	1717.66094190211	0	NaN	NaN	NaN	NaN	NaN	743.305666001158	0.920389248360169	47.8013262109583	21.681121648919	15.0434463256174	4.79512013802133	0.0477617312350427	0.0193144377909264	4	1.01061915929448	8496.19573212492	4	18313.0834260289	1	1	1	1	2019-05-15T17:10:43.167	NG_ecoli_LTEE_11364_DM0	-0	-0	162.05	DIA_100X_EMPTY_1x1_100ms	2abde028-0cfa-4e6d-bc0b-aed7c49842b8	EPI_100X_YFP_1x1_200ms_25sola	EPI_100X_RFP_1x1_200ms_25sola
105	41	16.8080911850502	689	48.2341327712484	341.055152394775	1033.16835994194	482013	699.583454281567	505.297698372562	980.418888652344	0	10664483	15478.2046444122	1816.01054728274	1717.66094190211	0	NaN	NaN	NaN	NaN	NaN	584.188743057285	0.977176865115593	40.5519664638544	17.8749689364487	14.1138831116406	4.06897280901649	0.0254427705383512	0.0109731983288175	1	1.01187083270735	6344.4624768132	0	21326.4600870827	1	1	1	1	2019-05-15T17:10:43.167	NG_ecoli_LTEE_11364_DM0	-0	-0	162.05	DIA_100X_EMPTY_1x1_100ms	7a0b3eb1-a5c2-4044-a21b-f551f038c474	EPI_100X_YFP_1x1_200ms_25sola	EPI_100X_RFP_1x1_200ms_25sola
106	21	9.67902451218363	204	-49.3705979278464	336.029411764706	473.833333333333	225514	1105.46078431373	505.297698372562	980.418888652344	0	2218140	10873.2352941176	1816.01054728274	1717.66094190211	0	NaN	NaN	NaN	NaN	NaN	237.575682253874	0.946993095048319	24.236581805747	12.6324925142118	9.39423734415218	2.88253648398721	0.052053395547723	0.0293940437766998	0	1.03457598656249	1679.90339363233	2	21607.2843137255	1	1	1	1	2019-05-15T17:10:43.167	NG_ecoli_LTEE_11364_DM0	-0	-0	162.05	DIA_100X_EMPTY_1x1_100ms	46200ce6-b965-4801-8766-66792dd38ce9	EPI_100X_YFP_1x1_200ms_25sola	EPI_100X_RFP_1x1_200ms_25sola
107	14	6.62900455440639	94	-49.9989146296611	331.191489361702	1334.74468085106	49599	527.648936170213	505.297698372562	980.418888652344	0	644968	6861.36170212766	1816.01054728274	1717.66094190211	0	NaN	NaN	NaN	NaN	NaN	142.009369787109	0.999663694123149	15.6656564555772	11.5722959775412	8.61823479909368	3.24691049247191	0.000963864297845301	0.000611946924503395	1	1.00000140886846	913.850436791913	4	21134.2978723404	1	1	1	1	2019-05-15T17:10:43.167	NG_ecoli_LTEE_11364_DM0	-0	-0	162.05	DIA_100X_EMPTY_1x1_100ms	ffc892b3-c4ed-41bb-ac18-22ea6af148f6	EPI_100X_YFP_1x1_200ms_25sola	EPI_100X_RFP_1x1_200ms_25sola
108	14	7.04315712929768	100	-49.99915856153	332.9	1326.2	63223	632.23	505.297698372562	980.418888652344	0	968105	9681.05	1816.01054728274	1717.66094190211	0	NaN	NaN	NaN	NaN	NaN	135.764523497853	0.999794766214221	14.2429963559652	12.1615070634543	8.75051800696466	3.77778871706546	0.0768404426906503	0.00274967031120451	3	1.0000000340512	856.561933952657	3	20814.41	1	1	1	1	2019-05-15T17:10:43.167	NG_ecoli_LTEE_11364_DM0	-0	-0	162.05	DIA_100X_EMPTY_1x1_100ms	35a6441d-8827-4625-a7c0-739439c342fc	EPI_100X_YFP_1x1_200ms_25sola	EPI_100X_RFP_1x1_200ms_25sola
109	39	17.22613073513	672	39.3205045265973	351.360119047619	606.485119047619	822143	1223.42708333333	505.297698372562	980.418888652344	0	1281423	1906.87946428571	1816.01054728274	1717.66094190211	0	NaN	NaN	NaN	NaN	NaN	557.269844236197	0.995838666900171	36.7407755767461	18.6531086269852	14.7659561502325	4.48554378467573	0.0287650052003594	0.0153971506879565	2	1.02140902219408	6291.60356593567	2	17882.5625	1	1	1	1	2019-05-15T17:10:43.167	NG_ecoli_LTEE_11364_DM0	-0	-0	162.05	DIA_100X_EMPTY_1x1_100ms	bb5eb950-66b6-4b7c-95e7-cddc9fd628a1	EPI_100X_YFP_1x1_200ms_25sola	EPI_100X_RFP_1x1_200ms_25sola
110	74	15.5698106110993	1153	-6.90470996576744	362.313963573287	1309.83694709454	8983846	7791.71379011275	505.297698372562	980.418888652344	0	1883706	1633.74327840416	1816.01054728274	1717.66094190211	0	NaN	NaN	NaN	NaN	NaN	926.509583250792	0.809390147452217	73.544802140694	19.6963159073697	12.3953083451813	2.74012492777035	0.0527137868809328	0.0127015450746922	3	1.00634017773876	8874.75831350747	0	19313.6513443192	1	1	1	1	2019-05-15T17:10:43.167	NG_ecoli_LTEE_11364_DM0	-0	-0	162.05	DIA_100X_EMPTY_1x1_100ms	c929a458-db41-4880-827e-3f560941b4b8	EPI_100X_YFP_1x1_200ms_25sola	EPI_100X_RFP_1x1_200ms_25sola
111	72	15.5441153696999	1120	46.4615558996948	370.954464285714	504.6375	17823660	15913.9821428571	505.297698372562	980.418888652344	0	3363489	3003.11517857143	1816.01054728274	1717.66094190211	0	NaN	NaN	NaN	NaN	NaN	902.538307837896	0.907775225148192	71.3390004041202	14.3532011735809	12.4831719882948	2.43297546255742	0.0242549246771097	0.00758616384446727	3	1.00706631096472	8731.05671488506	1	17479.9205357143	1	1	1	1	2019-05-15T17:10:43.167	NG_ecoli_LTEE_11364_DM0	-0	-0	162.05	DIA_100X_EMPTY_1x1_100ms	9d195d75-ea3f-43c5-b4dc-cf0eadd5f9f1	EPI_100X_YFP_1x1_200ms_25sola	EPI_100X_RFP_1x1_200ms_25sola
112	48	14.5334424948328	698	47.6933189114386	348.567335243553	1358.81661891117	376430	539.297994269341	505.297698372562	980.418888652344	0	4303297	6165.18194842407	1816.01054728274	1717.66094190211	0	NaN	NaN	NaN	NaN	NaN	574.87642273422	0.800658960340654	49.990508647451	15.0957661184937	10.8840048163085	2.94473109164378	0.107505409978977	0.0425338793834404	3	1.0583211113121	4651.09154527998	1	21069.3638968481	1	1	1	1	2019-05-15T17:10:43.167	NG_ecoli_LTEE_11364_DM0	-0	-0	162.05	DIA_100X_EMPTY_1x1_100ms	a75894d0-beba-4e71-9589-dcb053d3f128	EPI_100X_YFP_1x1_200ms_25sola	EPI_100X_RFP_1x1_200ms_25sola
113	40	14.6208357361473	585	49.527978872752	353.613675213675	148.553846153846	5562986	9509.37777777778	505.297698372562	980.418888652344	0	621364	1062.16068376068	1816.01054728274	1717.66094190211	0	NaN	NaN	NaN	NaN	NaN	466.911756281707	0.962815208393545	38.3694719627924	13.848525429215	11.8464658325196	2.99552356207186	0.0175606390774476	0.00779486989127004	2	1.00375657283623	4229.15221262924	0	17057.6837606838	1	1	1	1	2019-05-15T17:10:43.167	NG_ecoli_LTEE_11364_DM0	-0	-0	162.05	DIA_100X_EMPTY_1x1_100ms	bae5a0af-601f-4c3f-b438-b70d1fe44a58	EPI_100X_YFP_1x1_200ms_25sola	EPI_100X_RFP_1x1_200ms_25sola
114	44	12.8969177030518	568	49.7031689240717	368.017605633803	815.130281690141	5362289	9440.64964788732	505.297698372562	980.418888652344	0	534159	940.420774647887	1816.01054728274	1717.66094190211	0	NaN	NaN	NaN	NaN	NaN	486.499669762309	0.979480788489285	43.1769372588352	12.5772123962089	11.057476955546	2.51826868769147	0.007707144765499	0.00331476857376156	3	1.00051318828861	4146.23391597599	1	17786.1214788732	1	1	1	1	2019-05-15T17:10:43.167	NG_ecoli_LTEE_11364_DM0	-0	-0	162.05	DIA_100X_EMPTY_1x1_100ms	158dadb2-467f-440b-939e-745518dc8d38	EPI_100X_YFP_1x1_200ms_25sola	EPI_100X_RFP_1x1_200ms_25sola
115	12	8.24861773449354	99	-49.9997054520159	353.747474747475	450	1609809	16260.696969697	505.297698372562	980.418888652344	0	169234	1709.43434343434	1816.01054728274	1717.66094190211	0	NaN	NaN	NaN	NaN	NaN	143.394411123966	0.999758211056461	14.595504778341	12.3763507889512	9.2553786722393	3.57606347652772	0.000677254756731701	0.000327708452250641	1	1.00000155846271	981.968112040799	1	21333.2424242424	1	1	1	1	2019-05-15T17:10:43.167	NG_ecoli_LTEE_11364_DM0	-0	-0	162.05	DIA_100X_EMPTY_1x1_100ms	4dcac067-b5c5-4f0d-9f47-18d0f5ce680d	EPI_100X_YFP_1x1_200ms_25sola	EPI_100X_RFP_1x1_200ms_25sola
116	49	15.7151383467593	771	48.5929741149663	367.577172503243	1562.99092088197	12623340	16372.6848249027	505.297698372562	980.418888652344	0	1031767	1338.21919584955	1816.01054728274	1717.66094190211	0	NaN	NaN	NaN	NaN	NaN	612.200356357098	0.954310088162564	47.3051863225027	14.5310292768853	12.7543031875238	2.75784506383504	0.0159235656826127	0.00655555143535341	2	1.00246825994312	6043.82821604571	0	16994.130998703	1	1	1	1	2019-05-15T17:10:43.167	NG_ecoli_LTEE_11364_DM0	-0	-0	162.05	DIA_100X_EMPTY_1x1_100ms	89582884-b705-4e24-b74e-17f8030726c8	EPI_100X_YFP_1x1_200ms_25sola	EPI_100X_RFP_1x1_200ms_25sola
117	71	15.3338631212018	1089	34.8887059085597	378.720844811754	851.561065197429	47167749	43312.9008264463	505.297698372562	980.418888652344	0	1064378	977.390266299357	1816.01054728274	1717.66094190211	0	NaN	NaN	NaN	NaN	NaN	890.195338100142	0.866466549330571	69.6387472339823	15.508553618346	12.5886740412291	2.71957896460238	0.0334540561800288	0.011832262869861	2	1.01747814062073	8667.6388625828	1	17317.3608815427	1	1	1	1	2019-05-15T17:10:43.167	NG_ecoli_LTEE_11364_DM0	-0	-0	162.05	DIA_100X_EMPTY_1x1_100ms	8ddc4cc6-82fa-4faf-98fe-48808da888b6	EPI_100X_YFP_1x1_200ms_25sola	EPI_100X_RFP_1x1_200ms_25sola
118	13	7.21390623484465	95	-49.9986875639432	362.347368421053	585.8	69619	732.831578947368	505.297698372562	980.418888652344	0	539091	5674.64210526316	1816.01054728274	1717.66094190211	0	NaN	NaN	NaN	NaN	NaN	157.492115126232	0.997313610254566	16.7486396492261	12.1764048524875	8.73407023499991	3.53091045635257	0.0229796163441684	0.0122379491662115	0	1.00301148744505	1003.46627261066	2	23203.3473684211	1	1	1	1	2019-05-15T17:10:43.167	NG_ecoli_LTEE_11364_DM0	-0	-0	162.05	DIA_100X_EMPTY_1x1_100ms	a41b3e12-9ec3-4eb8-ab11-f970285b4c63	EPI_100X_YFP_1x1_200ms_25sola	EPI_100X_RFP_1x1_200ms_25sola
119	38	16.7764857315258	639	-4.51339668676102	384.912363067293	598.491392801252	859680	1345.35211267606	505.297698372562	980.418888652344	0	1998694	3127.84663536776	1816.01054728274	1717.66094190211	0	NaN	NaN	NaN	NaN	NaN	560.038688759747	0.967377785998504	39.9663331432808	17.7090152762001	13.6240738990549	3.90029191655486	0.0636515646046071	0.0179044859295555	2	1.02447433201992	5826.37142258458	2	17335.2378716745	1	1	1	1	2019-05-15T17:10:43.167	NG_ecoli_LTEE_11364_DM0	-0	-0	162.05	DIA_100X_EMPTY_1x1_100ms	435fda4d-db2c-465e-a299-bd9d85786a21	EPI_100X_YFP_1x1_200ms_25sola	EPI_100X_RFP_1x1_200ms_25sola
120	40	16.4684618637204	660	46.5932067136016	388.134848484848	1087.07121212121	401605	608.492424242424	505.297698372562	980.418888652344	0	7454360	11294.4848484848	1816.01054728274	1717.66094190211	0	NaN	NaN	NaN	NaN	NaN	560.33748503971	0.900771385137727	39.465753986444	19.3599837360002	13.8876195982465	3.92812854016544	0.0295004606136118	0.0112888556887287	2	1.00378582531525	5978.13763776384	0	21693.8	1	1	1	1	2019-05-15T17:10:43.167	NG_ecoli_LTEE_11364_DM0	-0	-0	162.05	DIA_100X_EMPTY_1x1_100ms	2731926d-05bb-44e8-9569-4de6cb470743	EPI_100X_YFP_1x1_200ms_25sola	EPI_100X_RFP_1x1_200ms_25sola
121	68	17.2747885044576	1175	31.3523926584986	404.916595744681	1499.81276595745	48502732	41278.9208510638	505.297698372562	980.418888652344	0	1158064	985.586382978723	1816.01054728274	1717.66094190211	0	NaN	NaN	NaN	NaN	NaN	964.16107268746	0.915552992845596	66.3074079781287	16.7640206118664	14.3169018417696	3.03566901212702	0.0161374502509282	0.00831183085396357	2	1.0065688346264	10674.5610997736	0	17264.9080851064	1	1	1	1	2019-05-15T17:10:43.167	NG_ecoli_LTEE_11364_DM0	-0	-0	162.05	DIA_100X_EMPTY_1x1_100ms	1f6042b6-fa26-4132-983f-344e64a3d041	EPI_100X_YFP_1x1_200ms_25sola	EPI_100X_RFP_1x1_200ms_25sola
122	55	14.0343236548425	772	28.3011817389306	398.633419689119	55.7849740932642	4512045	5844.61787564767	505.297698372562	980.418888652344	0	1612347	2088.53238341969	1816.01054728274	1717.66094190211	0	NaN	NaN	NaN	NaN	NaN	604.837713222533	0.95256557051958	48.7468950347643	14.1065085938774	12.2275788846384	2.52099514080448	0.0154687781707609	0.00747807697720661	1	1.00193590190998	5724.23936848292	0	17669.8082901554	1	1	1	1	2019-05-15T17:10:43.167	NG_ecoli_LTEE_11364_DM0	-0	-0	162.05	DIA_100X_EMPTY_1x1_100ms	3e1be17e-8466-4f35-bb35-18b2e54c9347	EPI_100X_YFP_1x1_200ms_25sola	EPI_100X_RFP_1x1_200ms_25sola
123	45	16.1437965292132	727	49.32093001469	391.499312242091	1027.90371389271	8718950	11993.0536451169	505.297698372562	980.418888652344	0	2190632	3013.24896836314	1816.01054728274	1717.66094190211	0	NaN	NaN	NaN	NaN	NaN	583.018034190066	0.939934822695768	43.7833959652193	15.9486560412162	13.0092854280544	3.23935776269234	0.0200148718572357	0.00501076628788389	3	1.00328973521162	5819.77520305116	0	17070.4759284732	1	1	1	1	2019-05-15T17:10:43.167	NG_ecoli_LTEE_11364_DM0	-0	-0	162.05	DIA_100X_EMPTY_1x1_100ms	e31be50c-ea26-44ec-9ba4-c30c158132da	EPI_100X_YFP_1x1_200ms_25sola	EPI_100X_RFP_1x1_200ms_25sola
124	23	10.0414339919634	231	-49.8343285225494	393.294372294372	541.562770562771	225493	976.160173160173	505.297698372562	980.418888652344	0	1345838	5826.13852813853	1816.01054728274	1717.66094190211	0	NaN	NaN	NaN	NaN	NaN	234.726910893289	0.94500543404059	24.070428251453	12.9271088599	9.16721855779441	3.13381917191963	0.0940176644450009	0.0419141384037759	1	1.07779163162205	1588.7255124257	0	21504.6233766234	1	1	1	1	2019-05-15T17:10:43.167	NG_ecoli_LTEE_11364_DM0	-0	-0	162.05	DIA_100X_EMPTY_1x1_100ms	d5fe45d0-8d18-48d4-a455-d6aeb37d90d0	EPI_100X_YFP_1x1_200ms_25sola	EPI_100X_RFP_1x1_200ms_25sola
125	20	12.1382977169987	243	-49.6615485015645	394.572016460905	1760.95884773663	45985	189.238683127572	505.297698372562	980.418888652344	0	822771	3385.88888888889	1816.01054728274	1717.66094190211	0	NaN	NaN	NaN	NaN	NaN	225.828124693268	0.98767105535541	19.6899131549875	14.8665048717048	10.6836464945488	3.75332988881817	0.0867605332699606	0.0405172734998415	1	1.04768723254146	1765.1137615356	0	22423.633744856	1	1	1	1	2019-05-15T17:10:43.167	NG_ecoli_LTEE_11364_DM0	-0	-0	162.05	DIA_100X_EMPTY_1x1_100ms	660f6a96-2ce1-4658-96d6-4b4c99093850	EPI_100X_YFP_1x1_200ms_25sola	EPI_100X_RFP_1x1_200ms_25sola
126	38	15.8799327204129	604	40.0096170977917	413.203642384106	1569.50331125828	444986	736.73178807947	505.297698372562	980.418888652344	0	9957407	16485.7731788079	1816.01054728274	1717.66094190211	0	NaN	NaN	NaN	NaN	NaN	491.716525478252	0.913843249424967	38.3156958791118	15.1505726176899	12.2786467836119	3.34086364421746	0.0734058888435052	0.0263500107061172	0	1.06085342655818	4536.98780057938	0	21236.1043046358	1	1	1	1	2019-05-15T17:10:43.167	NG_ecoli_LTEE_11364_DM0	-0	-0	162.05	DIA_100X_EMPTY_1x1_100ms	0ae516f6-8a59-4c0c-bb4a-ce6f39f37a62	EPI_100X_YFP_1x1_200ms_25sola	EPI_100X_RFP_1x1_200ms_25sola
127	73	16.7489085657539	1223	24.7673674164671	413.975470155356	679.957481602617	1087699	889.369582992641	505.297698372562	980.418888652344	0	18493935	15121.7784137367	1816.01054728274	1717.66094190211	0	NaN	NaN	NaN	NaN	NaN	1025.89132773378	0.879426238340702	72.4825573488466	16.3012561725562	13.9515085072259	2.77324608349872	0.0460258191504441	0.013905909475783	2	1.02153971585452	11080.6624634256	0	19865.0768601799	1	1	1	1	2019-05-15T17:10:43.167	NG_ecoli_LTEE_11364_DM0	-0	-0	162.05	DIA_100X_EMPTY_1x1_100ms	6960babc-628f-4b30-b636-db22a55ce593	EPI_100X_YFP_1x1_200ms_25sola	EPI_100X_RFP_1x1_200ms_25sola
128	38	15.5386770910763	591	-3.01217176687412	420.710659898477	514.7089678511	3708844	6275.53976311337	505.297698372562	980.418888652344	0	1456888	2465.12351945854	1816.01054728274	1717.66094190211	0	NaN	NaN	NaN	NaN	NaN	506.353476907303	0.923931244354537	39.0727263222597	15.316861406637	12.6239928378941	2.83556748523587	0.0377462115569274	0.0138512304938347	1	1.01779108020873	4890.54293197677	2	17592.6768189509	1	1	1	1	2019-05-15T17:10:43.167	NG_ecoli_LTEE_11364_DM0	-0	-0	162.05	DIA_100X_EMPTY_1x1_100ms	ef888593-aa55-4014-b5e3-6d45b7c04483	EPI_100X_YFP_1x1_200ms_25sola	EPI_100X_RFP_1x1_200ms_25sola
129	42	15.9452880998356	670	49.3040528870739	421.962686567164	2023.83582089552	16867400	25175.223880597	505.297698372562	980.418888652344	0	1094665	1633.82835820896	1816.01054728274	1717.66094190211	0	NaN	NaN	NaN	NaN	NaN	538.688038610108	0.970122055230713	40.1118819898406	15.7572678558542	13.1705685042668	3.18181268309	0.0231882449347452	0.0083481591735214	1	1.00646425495232	5464.77094688452	0	16333.6328358209	1	1	1	1	2019-05-15T17:10:43.167	NG_ecoli_LTEE_11364_DM0	-0	-0	162.05	DIA_100X_EMPTY_1x1_100ms	ab2b0d0b-8a29-441b-b706-f6501d36fb63	EPI_100X_YFP_1x1_200ms_25sola	EPI_100X_RFP_1x1_200ms_25sola
130	57	15.6203548830088	890	47.5823158441299	425.879775280899	308.805617977528	1209700	1359.21348314607	505.297698372562	980.418888652344	0	8443449	9487.02134831461	1816.01054728274	1717.66094190211	0	NaN	NaN	NaN	NaN	NaN	714.431370380943	0.942246998142368	56.3858472140506	14.3237059557954	12.5275444234425	2.43407300750379	0.009273618340756	0.00355618396192254	1	1.00134377580005	6950.11346039127	0	18953.6157303371	1	1	1	1	2019-05-15T17:10:43.167	NG_ecoli_LTEE_11364_DM0	-0	-0	162.05	DIA_100X_EMPTY_1x1_100ms	f9ad874a-4319-4c01-90ef-4d01bc1ff65c	EPI_100X_YFP_1x1_200ms_25sola	EPI_100X_RFP_1x1_200ms_25sola
131	38	14.8362060912053	564	49.277022382432	422.242907801418	1426.39184397163	313261	555.427304964539	505.297698372562	980.418888652344	0	3536023	6269.54432624113	1816.01054728274	1717.66094190211	0	NaN	NaN	NaN	NaN	NaN	583.172813253172	0.960652884034915	40.1177660018278	18.5893066834399	14.0606422225968	4.01888269610236	0.0408448004456408	0.018007704013248	1	1.01357608546913	6229.26687699103	0	22717.8971631206	1	1	1	1	2019-05-15T17:10:43.167	NG_ecoli_LTEE_11364_DM0	-0	-0	162.05	DIA_100X_EMPTY_1x1_100ms	6890198c-6b33-4e63-ab14-a02e8284c950	EPI_100X_YFP_1x1_200ms_25sola	EPI_100X_RFP_1x1_200ms_25sola
132	41	16.8073989152968	689	47.2611632561749	431.406386066763	427.33526850508	21208971	30782.2510885341	505.297698372562	980.418888652344	0	609838	885.10595065312	1816.01054728274	1717.66094190211	0	NaN	NaN	NaN	NaN	NaN	557.829272701588	0.981773370883178	38.4262533784594	17.6507986234849	13.923426012581	4.09674695603401	0.0416922365144972	0.013276598458605	2	1.01478754307864	5850.73120594126	0	17567.8534107402	1	1	1	1	2019-05-15T17:10:43.167	NG_ecoli_LTEE_11364_DM0	-0	-0	162.05	DIA_100X_EMPTY_1x1_100ms	8de9ff28-42bf-4108-be4f-254b4f4f11af	EPI_100X_YFP_1x1_200ms_25sola	EPI_100X_RFP_1x1_200ms_25sola
133	60	11.1500222268794	669	-3.9825742766237	452.926756352765	1020.00896860987	408364	610.40956651719	505.297698372562	980.418888652344	0	5674870	8482.6158445441	1816.01054728274	1717.66094190211	0	NaN	NaN	NaN	NaN	NaN	675.653525684574	0.873326437905514	62.2301024092029	13.384827945401	10.6043092715419	2.72719568779718	0.0430508081535104	0.0123903516279784	3	1.00906292623934	5496.10685523746	1	21980.3482810164	1	1	1	1	2019-05-15T17:10:43.167	NG_ecoli_LTEE_11364_DM0	-0	-0	162.05	DIA_100X_EMPTY_1x1_100ms	d3f45d36-7409-48d8-8575-11080153094b	EPI_100X_YFP_1x1_200ms_25sola	EPI_100X_RFP_1x1_200ms_25sola
134	30	12.4894674871233	376	-35.3543893476611	444.710106382979	1970.59308510638	1016592	2703.70212765957	505.297698372562	980.418888652344	0	1101520	2929.57446808511	1816.01054728274	1717.66094190211	0	NaN	NaN	NaN	NaN	NaN	332.992221700523	0.996941371711699	29.1904245428555	16.0034241994072	11.079553321175	4.04791187646182	0.0411965351001902	0.0179444427828697	2	1.02122116411873	2814.32855086869	0	21219.6170212766	1	1	1	1	2019-05-15T17:10:43.167	NG_ecoli_LTEE_11364_DM0	-0	-0	162.05	DIA_100X_EMPTY_1x1_100ms	19ab3ce4-7eb3-4cd1-9411-3fb39a38e5f0	EPI_100X_YFP_1x1_200ms_25sola	EPI_100X_RFP_1x1_200ms_25sola
135	43	14.9594896559095	643	46.9989346554707	456.395023328149	506.780715396579	3810072	5925.46189735614	505.297698372562	980.418888652344	0	738979	1149.26749611198	1816.01054728274	1717.66094190211	0	NaN	NaN	NaN	NaN	NaN	540.415017959639	0.983118604899404	42.0091517726128	14.8187076991115	12.5076562450782	3.35875831428247	0.0286561876404116	0.00901214189173825	0	1.00770846763725	5161.615709455	1	17358.1399688958	1	1	1	1	2019-05-15T17:10:43.167	NG_ecoli_LTEE_11364_DM0	-0	-0	162.05	DIA_100X_EMPTY_1x1_100ms	fc8d92fc-ce11-492a-8a9b-9bdc3dfdbb84	EPI_100X_YFP_1x1_200ms_25sola	EPI_100X_RFP_1x1_200ms_25sola
136	54	16.0809152141941	869	48.9122551888375	467.448791714615	760.866513233602	713010	820.494821634062	505.297698372562	980.418888652344	0	12690804	14603.917146145	1816.01054728274	1717.66094190211	0	NaN	NaN	NaN	NaN	NaN	725.476689668927	0.970707464052457	53.5694962653423	14.9279179216818	13.3149883919447	2.9291663793579	0.0121066343797554	0.00389070616900383	1	1.00308675073992	7459.14463328139	0	18419.6225546605	1	1	1	1	2019-05-15T17:10:43.167	NG_ecoli_LTEE_11364_DM0	-0	-0	162.05	DIA_100X_EMPTY_1x1_100ms	3ac84a20-4d68-49ce-a0d4-80e507fda594	EPI_100X_YFP_1x1_200ms_25sola	EPI_100X_RFP_1x1_200ms_25sola
137	54	16.6944449110128	902	48.0032008460567	464.641906873614	1624.63414634146	712487	789.89689578714	505.297698372562	980.418888652344	0	9369818	10387.8248337029	1816.01054728274	1717.66094190211	0	NaN	NaN	NaN	NaN	NaN	759.401874998899	0.929383891429749	53.3246049530204	17.037802526979	13.9656718256171	3.31326214144028	0.015226257840255	0.00677579537605803	3	1.00384513501124	8168.47892866034	0	20480.1818181818	1	1	1	1	2019-05-15T17:10:43.167	NG_ecoli_LTEE_11364_DM0	-0	-0	162.05	DIA_100X_EMPTY_1x1_100ms	4de506dc-1a52-4fc1-89e0-052fe602a7b4	EPI_100X_YFP_1x1_200ms_25sola	EPI_100X_RFP_1x1_200ms_25sola
138	53	15.3974787893052	816	43.0822802876665	476.316176470588	1144.51960784314	5390073	6605.48161764706	505.297698372562	980.418888652344	0	1110310	1360.67401960784	1816.01054728274	1717.66094190211	0	NaN	NaN	NaN	NaN	NaN	690.721217905588	0.921657895841604	51.0863516343384	18.066776968884	13.2219255782257	3.43281902547134	0.0260133895393284	0.00986296577153996	1	1.00474511900982	7014.29757376169	1	19731.881127451	1	1	1	1	2019-05-15T17:10:43.167	NG_ecoli_LTEE_11364_DM0	-0	-0	162.05	DIA_100X_EMPTY_1x1_100ms	66c0586e-87c6-4d0f-aa34-7759f8c7b283	EPI_100X_YFP_1x1_200ms_25sola	EPI_100X_RFP_1x1_200ms_25sola
139	37	15.3476702675342	569	47.2062157594068	475.919156414763	1172.97363796134	21992102	38650.4428822496	505.297698372562	980.418888652344	0	466212	819.353251318102	1816.01054728274	1717.66094190211	0	NaN	NaN	NaN	NaN	NaN	479.200067355824	0.982674785246085	36.58325279317	15.1283235115016	12.8106964921759	3.24729765201879	0.0173397607891234	0.00779454450571728	1	1.00387095744624	4715.39071147114	1	17611.4938488576	1	1	1	1	2019-05-15T17:10:43.167	NG_ecoli_LTEE_11364_DM0	-0	-0	162.05	DIA_100X_EMPTY_1x1_100ms	5b3637d7-3066-4a7a-80d9-55d6878eac59	EPI_100X_YFP_1x1_200ms_25sola	EPI_100X_RFP_1x1_200ms_25sola
140	24	9.3726063329224	226	37.1355961095777	474.442477876106	1038.72123893805	99612	440.761061946903	505.297698372562	980.418888652344	0	484723	2144.79203539823	1816.01054728274	1717.66094190211	0	NaN	NaN	NaN	NaN	NaN	226.371194556729	0.999824210298495	22.9326070945975	12.665584139802	9.6156611099349	3.29299806454224	0.00382073677097589	0.00202638693651303	1	1.0001471471729	1665.33499909434	1	21448.4469026549	1	1	1	1	2019-05-15T17:10:43.167	NG_ecoli_LTEE_11364_DM0	-0	-0	162.05	DIA_100X_EMPTY_1x1_100ms	0f270e92-83a6-4e4d-9b79-53dd95812824	EPI_100X_YFP_1x1_200ms_25sola	EPI_100X_RFP_1x1_200ms_25sola
141	62	16.6749074201265	1034	31.8707128704179	498.110251450677	184.034816247582	1414076	1367.57833655706	505.297698372562	980.418888652344	0	1441824	1394.41392649903	1816.01054728274	1717.66094190211	0	NaN	NaN	NaN	NaN	NaN	802.451332389761	0.862302648681772	60.289634218034	16.436843356276	13.0717179277271	3.09022043395422	0.0221897004524909	0.00905395048872165	2	1.01538522911186	8090.91923134576	0	17131.7311411992	1	1	1	1	2019-05-15T17:10:43.167	NG_ecoli_LTEE_11364_DM0	-0	-0	162.05	DIA_100X_EMPTY_1x1_100ms	5dcb8d5d-fd93-4b88-9f02-a15fbe6d8de6	EPI_100X_YFP_1x1_200ms_25sola	EPI_100X_RFP_1x1_200ms_25sola
142	48	18.1748895293103	873	44.7497717930573	489.895761741123	1890.13172966781	29428887	33710.0652920962	505.297698372562	980.418888652344	0	1549439	1774.84421534937	1816.01054728274	1717.66094190211	0	NaN	NaN	NaN	NaN	NaN	778.056618791843	0.962299087850655	48.2253944406105	18.8332258782224	15.894580303846	3.90214214728342	0.01622856279043	0.00806735212245934	2	1.00985884502863	9568.93929765491	1	18562.618556701	1	1	1	1	2019-05-15T17:10:43.167	NG_ecoli_LTEE_11364_DM0	-0	-0	162.05	DIA_100X_EMPTY_1x1_100ms	9d34d8d7-e020-4e6d-99cf-a84dbc1dc6e0	EPI_100X_YFP_1x1_200ms_25sola	EPI_100X_RFP_1x1_200ms_25sola
143	48	16.3328177629787	784	49.3077966825412	483.338010204082	1922.66454081633	4787261	6106.20025510204	505.297698372562	980.418888652344	0	1178730	1503.48214285714	1816.01054728274	1717.66094190211	0	NaN	NaN	NaN	NaN	NaN	677.910938283842	0.956942357714624	47.8600624775792	17.8963395194388	13.7589927170769	3.69260246004959	0.0265485427655364	0.0110740314675841	2	1.01389526167232	7116.00794214799	1	17972.118622449	1	1	1	1	2019-05-15T17:10:43.167	NG_ecoli_LTEE_11364_DM0	-0	-0	162.05	DIA_100X_EMPTY_1x1_100ms	9abe65e3-8ecd-4131-8783-e319c5a3d804	EPI_100X_YFP_1x1_200ms_25sola	EPI_100X_RFP_1x1_200ms_25sola
144	91	13.3512899891115	1215	37.4898227189301	499.951440329218	63.7621399176955	4991090	4107.89300411523	505.297698372562	980.418888652344	0	3537085	2911.18106995885	1816.01054728274	1717.66094190211	0	NaN	NaN	NaN	NaN	NaN	987.739497313586	0.776589932249001	91.3396812370021	13.0857516351513	10.6621677912153	2.81918478350386	0.0523885231467298	0.0123912391553249	4	1.02936711021299	8155.30858084901	0	18850.9061728395	1	1	1	1	2019-05-15T17:10:43.167	NG_ecoli_LTEE_11364_DM0	-0	-0	162.05	DIA_100X_EMPTY_1x1_100ms	edfd669d-9acd-4115-b8dc-b1a2f331b31c	EPI_100X_YFP_1x1_200ms_25sola	EPI_100X_RFP_1x1_200ms_25sola
145	79	16.4986947549761	1304	39.0156171286301	530.398006134969	1658.26073619632	7086901	5434.74003067485	505.297698372562	980.418888652344	0	3490893	2677.06518404908	1816.01054728274	1717.66094190211	0	NaN	NaN	NaN	NaN	NaN	1038.91777630336	0.903808267176352	78.9868889705908	15.9894546101304	12.9917726581194	2.51722478093898	0.00786245264364813	0.00480571906677443	2	1.00439496546648	10470.8446121408	0	18568.4187116564	1	1	1	1	2019-05-15T17:10:43.167	NG_ecoli_LTEE_11364_DM0	-0	-0	162.05	DIA_100X_EMPTY_1x1_100ms	ced23fef-d9a2-474d-9f21-e13ae82aaf53	EPI_100X_YFP_1x1_200ms_25sola	EPI_100X_RFP_1x1_200ms_25sola
146	28	12.6728972036514	355	-49.9999597731334	508.042253521127	1857.11549295775	7703165	21699.0563380282	505.297698372562	980.418888652344	0	617466	1739.34084507042	1816.01054728274	1717.66094190211	0	NaN	NaN	NaN	NaN	NaN	302.400092239645	0.950104010118842	25.4012889921399	18.7111648675011	11.6957447783805	4.46552651614418	0.0453428087928945	0.0225544517382777	1	1.02215073801522	2728.98659374117	2	19234.3126760563	1	1	1	1	2019-05-15T17:10:43.167	NG_ecoli_LTEE_11364_DM0	-0	-0	162.05	DIA_100X_EMPTY_1x1_100ms	e0a39d4e-2575-4c14-90af-3d34edbebc5d	EPI_100X_YFP_1x1_200ms_25sola	EPI_100X_RFP_1x1_200ms_25sola
147	38	16.8172534539417	639	45.7324992669841	513.489827856025	985.169014084507	1499383	2346.45226917058	505.297698372562	980.418888652344	0	2129077	3331.88888888889	1816.01054728274	1717.66094190211	0	NaN	NaN	NaN	NaN	NaN	505.945847157504	0.993116720735261	35.0683933350342	16.8933007471002	13.9195029083247	4.1460487700502	0.01873272045697	0.00906168547095216	2	1.00169696418464	5336.45931313444	1	16860.3427230047	1	1	1	1	2019-05-15T17:10:43.167	NG_ecoli_LTEE_11364_DM0	-0	-0	162.05	DIA_100X_EMPTY_1x1_100ms	952c5624-945f-445f-81b6-c38e742414cd	EPI_100X_YFP_1x1_200ms_25sola	EPI_100X_RFP_1x1_200ms_25sola
148	29	7.34372356624956	214	-29.4563826045729	518.079439252336	1748.8785046729	43330	202.476635514019	505.297698372562	980.418888652344	0	158021	738.415887850467	1816.01054728274	1717.66094190211	0	NaN	NaN	NaN	NaN	NaN	198.213405259681	0.999304561086082	21.8315128684479	11.6922019897302	8.80413504013653	3.00000523781741	0.00757827569145152	0.00419373915360789	0	1.00056075022443	1329.06770169027	1	22521.3738317757	1	1	1	1	2019-05-15T17:10:43.167	NG_ecoli_LTEE_11364_DM0	-0	-0	162.05	DIA_100X_EMPTY_1x1_100ms	976b0142-0b5d-46a8-a929-c35867227a97	EPI_100X_YFP_1x1_200ms_25sola	EPI_100X_RFP_1x1_200ms_25sola
149	60	15.8599569210094	952	34.7996882341046	536.519957983193	1832.23109243697	31879640	33487.0168067227	505.297698372562	980.418888652344	0	1126055	1182.83088235294	1816.01054728274	1717.66094190211	0	NaN	NaN	NaN	NaN	NaN	790.542410795298	0.852292212246289	61.7127400550864	15.1428434575381	12.5433434316787	2.80113803879129	0.0617138575656521	0.0148492494786098	1	1.04989595108625	7625.90406407968	2	16997.2468487395	1	1	1	1	2019-05-15T17:10:43.167	NG_ecoli_LTEE_11364_DM0	-0	-0	162.05	DIA_100X_EMPTY_1x1_100ms	a2dab79d-d84f-4cf8-adfc-1014abbdc37e	EPI_100X_YFP_1x1_200ms_25sola	EPI_100X_RFP_1x1_200ms_25sola
150	41	17.5249874170161	719	46.7450379155196	526.841446453407	509.013908205841	1779840	2475.43810848401	505.297698372562	980.418888652344	0	2022734	2813.26008344924	1816.01054728274	1717.66094190211	0	NaN	NaN	NaN	NaN	NaN	607.295984375439	0.965385155484391	41.2718311102902	17.9965964866075	14.2021929391205	4.00203340568116	0.0575971928046554	0.021206990278458	2	1.02256464810819	6538.14330994221	1	18533.4367176634	1	1	1	1	2019-05-15T17:10:43.167	NG_ecoli_LTEE_11364_DM0	-0	-0	162.05	DIA_100X_EMPTY_1x1_100ms	2ca86c46-ade6-406d-a555-e965d5eb75a1	EPI_100X_YFP_1x1_200ms_25sola	EPI_100X_RFP_1x1_200ms_25sola
151	54	15.2806826309857	826	48.9990764982081	540.789346246973	311.422518159806	18291506	22144.6803874092	505.297698372562	980.418888652344	0	786489	952.165859564165	1816.01054728274	1717.66094190211	0	NaN	NaN	NaN	NaN	NaN	662.703576846255	0.943655968357795	51.7173397051785	14.4519471225603	12.5125053859589	2.82671955950328	0.0160612827301743	0.00578541218413884	0	1.00453883957509	6359.37760695489	0	17235.3934624697	1	1	1	1	2019-05-15T17:10:43.167	NG_ecoli_LTEE_11364_DM0	-0	-0	162.05	DIA_100X_EMPTY_1x1_100ms	af47ec9c-048e-43f6-98ea-fe906a6d0b86	EPI_100X_YFP_1x1_200ms_25sola	EPI_100X_RFP_1x1_200ms_25sola
152	5	1.99534779987731	11	-49.9837537361443	523.272727272727	1858.36363636364	203311	18482.8181818182	505.297698372562	980.418888652344	0	21241	1931	1816.01054728274	1717.66094190211	0	NaN	NaN	NaN	NaN	NaN	111.717075784973	0.999613490876175	NaN	NaN	NaN	NaN	NaN	NaN	NaN	NaN	NaN	2	23546.9090909091	1	1	1	1	2019-05-15T17:10:43.167	NG_ecoli_LTEE_11364_DM0	-0	-0	162.05	DIA_100X_EMPTY_1x1_100ms	f4454bd9-d999-4279-9e98-4f34461c3774	EPI_100X_YFP_1x1_200ms_25sola	EPI_100X_RFP_1x1_200ms_25sola
153	74	17.2805178629381	1280	-49.99999999979	539.75859375	531.79921875	2175045	1699.25390625	505.297698372562	980.418888652344	0	12099168	9452.475	1816.01054728274	1717.66094190211	0	NaN	NaN	NaN	NaN	NaN	NaN	NaN	NaN	NaN	NaN	NaN	NaN	NaN	NaN	NaN	NaN	1	20481.2828125	1	1	1	1	2019-05-15T17:10:43.167	NG_ecoli_LTEE_11364_DM0	-0	-0	162.05	DIA_100X_EMPTY_1x1_100ms	d23b0326-8359-434c-90cb-8b6c224b9ce7	EPI_100X_YFP_1x1_200ms_25sola	EPI_100X_RFP_1x1_200ms_25sola
154	22	9.51626823956056	210	-43.4566809886281	530.252380952381	1751.63333333333	50322	239.628571428571	505.297698372562	980.418888652344	0	155193	739.014285714286	1816.01054728274	1717.66094190211	0	NaN	NaN	NaN	NaN	NaN	215.175685840166	0.999697403414169	21.0328152399155	12.8808531690257	9.8281906703292	3.40607932337857	0.0173993747578208	0.00901743804280623	0	1.00250820776571	1595.63823685732	1	21531.1238095238	1	1	1	1	2019-05-15T17:10:43.167	NG_ecoli_LTEE_11364_DM0	-0	-0	162.05	DIA_100X_EMPTY_1x1_100ms	1383b024-43f4-40be-af2f-3b89dd8f3e0c	EPI_100X_YFP_1x1_200ms_25sola	EPI_100X_RFP_1x1_200ms_25sola
155	65	15.1828154273446	988	47.1596485284989	557.695344129555	774.867408906883	16386751	16585.7803643725	505.297698372562	980.418888652344	0	1540710	1559.42307692308	1816.01054728274	1717.66094190211	0	NaN	NaN	NaN	NaN	NaN	781.056061128477	0.935892670448397	64.3617648413287	13.508512884512	12.0121812084496	2.18884634102406	0.00837743076304501	0.00487197079031864	1	1.00221976137244	7293.92974278788	0	17290.0050607287	1	1	1	1	2019-05-15T17:10:43.167	NG_ecoli_LTEE_11364_DM0	-0	-0	162.05	DIA_100X_EMPTY_1x1_100ms	a6901570-e15f-4d67-9dfb-658054506b2f	EPI_100X_YFP_1x1_200ms_25sola	EPI_100X_RFP_1x1_200ms_25sola
156	51	11.9518909787057	610	45.3284323880696	543.903278688525	1973.50983606557	712478	1167.99672131148	505.297698372562	980.418888652344	0	4954207	8121.65081967213	1816.01054728274	1717.66094190211	0	NaN	NaN	NaN	NaN	NaN	603.52016240171	0.915825649996491	50.9209067659513	15.1614975454046	11.5768520788038	2.9118314307486	0.0293477708615736	0.00718375624268317	2	1.00419899619813	5360.02701347529	1	22295.937704918	1	1	1	1	2019-05-15T17:10:43.167	NG_ecoli_LTEE_11364_DM0	-0	-0	162.05	DIA_100X_EMPTY_1x1_100ms	bb2140e1-88fe-451d-8f44-be1187d34be4	EPI_100X_YFP_1x1_200ms_25sola	EPI_100X_RFP_1x1_200ms_25sola
157	40	17.8107955268243	713	17.6237817714054	548.92286115007	998.610098176718	1673977	2347.79382889201	505.297698372562	980.418888652344	0	2583496	3623.41654978962	1816.01054728274	1717.66094190211	0	NaN	NaN	NaN	NaN	NaN	564.906532736566	0.974034219603692	39.0183156927841	16.9812677210613	14.1079514255889	3.92420697687998	0.0530693992784081	0.0207159079234093	1	1.04228556897251	6099.38870240754	2	17775.2089761571	1	1	1	1	2019-05-15T17:10:43.167	NG_ecoli_LTEE_11364_DM0	-0	-0	162.05	DIA_100X_EMPTY_1x1_100ms	405d2bf3-4a05-4cd5-83e5-adb85e55df9a	EPI_100X_YFP_1x1_200ms_25sola	EPI_100X_RFP_1x1_200ms_25sola
158	60	16.1655238727378	970	48.9887220183127	551.984536082474	1733.82886597938	1283777	1323.48144329897	505.297698372562	980.418888652344	0	992519	1023.21546391753	1816.01054728274	1717.66094190211	0	NaN	NaN	NaN	NaN	NaN	769.419929219328	0.92126889503908	58.3562370787943	14.8804969084691	12.9417464190203	2.76873808219019	0.0159116199657385	0.00827116947038816	0	1.01240229661151	7676.49432747874	0	16935.8525773196	1	1	1	1	2019-05-15T17:10:43.167	NG_ecoli_LTEE_11364_DM0	-0	-0	162.05	DIA_100X_EMPTY_1x1_100ms	f8425b3a-2b6c-4f5f-b472-530f1663f648	EPI_100X_YFP_1x1_200ms_25sola	EPI_100X_RFP_1x1_200ms_25sola
159	54	15.3986635714857	831	49.4698425911386	556.61853188929	919.797833935018	23298432	28036.6209386282	505.297698372562	980.418888652344	0	1039443	1250.83393501805	1816.01054728274	1717.66094190211	0	NaN	NaN	NaN	NaN	NaN	670.684525716072	0.951338753156613	51.585566722168	15.0567316140049	12.6630586433933	2.96982236600422	0.0614021486166153	0.00360572337313823	2	1.00031240101669	6496.7375628979	0	16815.8315282792	1	1	1	1	2019-05-15T17:10:43.167	NG_ecoli_LTEE_11364_DM0	-0	-0	162.05	DIA_100X_EMPTY_1x1_100ms	37fd8500-a394-42fa-b7f7-204e37316d21	EPI_100X_YFP_1x1_200ms_25sola	EPI_100X_RFP_1x1_200ms_25sola
160	78	15.1749270096657	1184	25.6165350314328	563.299831081081	1930.35219594595	2713139	2291.50253378378	505.297698372562	980.418888652344	0	2589026	2186.67736486487	1816.01054728274	1717.66094190211	0	NaN	NaN	NaN	NaN	NaN	962.632925443339	0.862760187559098	77.4369749843249	14.6698201698574	12.2014867534505	2.5815289733271	0.018156664597629	0.00745575461070773	3	1.0052627950542	9054.4852615808	1	17732.7027027027	1	1	1	1	2019-05-15T17:10:43.167	NG_ecoli_LTEE_11364_DM0	-0	-0	162.05	DIA_100X_EMPTY_1x1_100ms	be136e37-90f2-4e31-9b3f-6e718e763caf	EPI_100X_YFP_1x1_200ms_25sola	EPI_100X_RFP_1x1_200ms_25sola
161	44	14.7698941751113	650	49.3748730666435	572.973846153846	1168.38769230769	2926076	4501.65538461538	505.297698372562	980.418888652344	0	1049524	1614.65230769231	1816.01054728274	1717.66094190211	0	NaN	NaN	NaN	NaN	NaN	540.296857790678	0.96035117311392	43.2257437153051	14.3512415217329	12.2783229592271	2.87021630608397	0.00776268776917493	0.00341993585627698	2	1.00042554547143	5118.11995819328	1	17948.8353846154	1	1	1	1	2019-05-15T17:10:43.167	NG_ecoli_LTEE_11364_DM0	-0	-0	162.05	DIA_100X_EMPTY_1x1_100ms	5eda449c-d46c-4194-b6a3-4ab383c2285d	EPI_100X_YFP_1x1_200ms_25sola	EPI_100X_RFP_1x1_200ms_25sola
162	39	10.3051691490699	402	-45.8759474798525	567.390547263682	990.233830845771	355299	883.828358208955	505.297698372562	980.418888652344	0	7059812	17561.7213930348	1816.01054728274	1717.66094190211	0	NaN	NaN	NaN	NaN	NaN	429.434040655085	0.835051283276339	41.4240018767379	14.8368924437286	10.0207700068702	3.46063104080468	0.0467161588735574	0.0176599110916318	3	1.02090599769295	3266.96230177373	1	23277.7164179104	1	1	1	1	2019-05-15T17:10:43.167	NG_ecoli_LTEE_11364_DM0	-0	-0	162.05	DIA_100X_EMPTY_1x1_100ms	4c58cf4c-0396-4b1a-89c9-fbf0430ab851	EPI_100X_YFP_1x1_200ms_25sola	EPI_100X_RFP_1x1_200ms_25sola
163	47	15.9967155497937	752	49.3190200397832	572.841755319149	328.844414893617	855805	1138.03856382979	505.297698372562	980.418888652344	0	989864	1316.3085106383	1816.01054728274	1717.66094190211	0	NaN	NaN	NaN	NaN	NaN	598.106537508438	0.982632138914621	44.3598400355477	15.1920681408506	13.2809491395454	3.01639349025245	0.00308107708027983	0.00123812824294138	1	1.00015929277202	6145.2291196417	0	16752.4667553192	1	1	1	1	2019-05-15T17:10:43.167	NG_ecoli_LTEE_11364_DM0	-0	-0	162.05	DIA_100X_EMPTY_1x1_100ms	518fa497-f597-4eaa-9df1-c673ab961ea7	EPI_100X_YFP_1x1_200ms_25sola	EPI_100X_RFP_1x1_200ms_25sola
164	23	15.3960678283005	355	-49.1564162408074	569.419718309859	1990.82253521127	11985845	33762.9436619718	505.297698372562	980.418888652344	0	976713	2751.30422535211	1816.01054728274	1717.66094190211	0	NaN	NaN	NaN	NaN	NaN	305.106367206745	0.999933049623904	21.3062168760537	18.6443663842905	13.5029322890535	4.98071190913035	0.0742275168902127	0.0363989053890795	1	1.04472327317496	3051.07163577963	0	21426.9154929577	1	1	1	1	2019-05-15T17:10:43.167	NG_ecoli_LTEE_11364_DM0	-0	-0	162.05	DIA_100X_EMPTY_1x1_100ms	6530fe0a-fff0-406d-89ba-eb951a8761f8	EPI_100X_YFP_1x1_200ms_25sola	EPI_100X_RFP_1x1_200ms_25sola
165	46	16.2838058068298	749	48.8308419582926	582.393858477971	1440.20694259012	27592973	36839.7503337784	505.297698372562	980.418888652344	0	579727	774.001335113485	1816.01054728274	1717.66094190211	0	NaN	NaN	NaN	NaN	NaN	614.625880717436	0.991585577601461	44.1824364379559	15.3079430561566	13.6644734702265	3.17884832134219	0.00846528840348008	0.00412014080997405	1	1.00055231840864	6479.2590840328	0	15659.3898531375	1	1	1	1	2019-05-15T17:10:43.167	NG_ecoli_LTEE_11364_DM0	-0	-0	162.05	DIA_100X_EMPTY_1x1_100ms	1dc43d7b-82f2-456d-af16-7c6a6160717f	EPI_100X_YFP_1x1_200ms_25sola	EPI_100X_RFP_1x1_200ms_25sola
166	51	15.7402112839023	803	48.9464506572887	585.692403486924	22.359900373599	2124048	2645.14072229141	505.297698372562	980.418888652344	0	1133636	1411.75093399751	1816.01054728274	1717.66094190211	0	NaN	NaN	NaN	NaN	NaN	633.699642446019	0.923526020195952	48.8045215306563	15.0210986181368	12.6853972899963	2.9443262021501	0.0186927656418888	0.0103407355735907	1	1.00910298286839	6168.19489231918	0	17164.6450809465	1	1	1	1	2019-05-15T17:10:43.167	NG_ecoli_LTEE_11364_DM0	-0	-0	162.05	DIA_100X_EMPTY_1x1_100ms	e2ccbbe0-83fb-42f3-82ae-ec50a6f15791	EPI_100X_YFP_1x1_200ms_25sola	EPI_100X_RFP_1x1_200ms_25sola
167	34	14.619416787535	497	47.6603979119025	577.957746478873	707.557344064386	1782027	3585.56740442656	505.297698372562	980.418888652344	0	1292953	2601.51509054326	1816.01054728274	1717.66094190211	0	NaN	NaN	NaN	NaN	NaN	406.624957095787	0.985563209872343	32.1902828616375	14.4975414028657	12.3214853398618	3.2517356666317	0.00937870927423234	0.00408358873547866	1	1.00122007393059	3838.31668246509	0	17005.0804828974	1	1	1	1	2019-05-15T17:10:43.167	NG_ecoli_LTEE_11364_DM0	-0	-0	162.05	DIA_100X_EMPTY_1x1_100ms	de3a8114-c109-4756-a37f-81d65ca5f7bd	EPI_100X_YFP_1x1_200ms_25sola	EPI_100X_RFP_1x1_200ms_25sola
168	32	9.56507577565687	307	-49.9994566939964	583.00651465798	842.166123778502	311135	1013.46905537459	505.297698372562	980.418888652344	0	709398	2310.74267100977	1816.01054728274	1717.66094190211	0	NaN	NaN	NaN	NaN	NaN	378.828785365901	0.767319900659799	NaN	NaN	NaN	NaN	NaN	NaN	NaN	NaN	NaN	0	22722.2475570033	1	1	1	1	2019-05-15T17:10:43.167	NG_ecoli_LTEE_11364_DM0	-0	-0	162.05	DIA_100X_EMPTY_1x1_100ms	5e38e82c-db71-4614-8e58-59c043cdd61d	EPI_100X_YFP_1x1_200ms_25sola	EPI_100X_RFP_1x1_200ms_25sola
169	27	11.2765494285353	305	40.2143875667024	580.931147540984	2038.62295081967	178411	584.954098360656	505.297698372562	980.418888652344	0	568576	1864.18360655738	1816.01054728274	1717.66094190211	0	NaN	NaN	NaN	NaN	NaN	NaN	NaN	NaN	NaN	NaN	NaN	NaN	NaN	NaN	NaN	NaN	0	22283.7967213115	1	1	1	1	2019-05-15T17:10:43.167	NG_ecoli_LTEE_11364_DM0	-0	-0	162.05	DIA_100X_EMPTY_1x1_100ms	abfe32d2-7166-4f2c-b59e-d2e4e932ed90	EPI_100X_YFP_1x1_200ms_25sola	EPI_100X_RFP_1x1_200ms_25sola
170	62	14.3647942547047	891	48.6742052493446	583.426487093154	1103.56004489338	19557317	21949.8507295174	505.297698372562	980.418888652344	0	838538	941.120089786756	1816.01054728274	1717.66094190211	0	NaN	NaN	NaN	NaN	NaN	729.710160265892	0.856955460381785	61.6272828737693	13.9156048687566	11.6801094469995	2.20359699833507	0.0175133271974919	0.00837304440915667	1	1.01663560340865	6603.23458533852	1	17736.7530864198	1	1	1	1	2019-05-15T17:10:43.167	NG_ecoli_LTEE_11364_DM0	-0	-0	162.05	DIA_100X_EMPTY_1x1_100ms	2165dd3b-8dbc-463c-8a85-ea8a06dc5a44	EPI_100X_YFP_1x1_200ms_25sola	EPI_100X_RFP_1x1_200ms_25sola
171	68	15.5987116277219	1062	45.9327521894125	581.58945386064	1213.07062146893	1123082	1057.51600753296	505.297698372562	980.418888652344	0	1970817	1855.75988700565	1816.01054728274	1717.66094190211	0	NaN	NaN	NaN	NaN	NaN	854.629159633192	0.927065601212912	68.8611237470845	15.0017742863336	12.2919978098572	2.67642532308228	0.008095818855084	0.00265562042380233	3	1.00104408547502	8171.63454043238	1	17363.9001883239	1	1	1	1	2019-05-15T17:10:43.167	NG_ecoli_LTEE_11364_DM0	-0	-0	162.05	DIA_100X_EMPTY_1x1_100ms	4398a22b-689b-44d6-b0c1-c6ea29f5a3a3	EPI_100X_YFP_1x1_200ms_25sola	EPI_100X_RFP_1x1_200ms_25sola
172	22	13.2371441263382	293	-48.1468663622624	594.150170648464	242.365187713311	190102	648.81228668942	505.297698372562	980.418888652344	0	1023301	3492.49488054607	1816.01054728274	1717.66094190211	0	NaN	NaN	NaN	NaN	NaN	311.124344558132	0.910469812733792	26.2667243216958	13.4147623775698	10.9002913007506	3.06870233397436	0.126034548687099	0.0588939165385233	1	1.19798522316454	2451.16194737625	0	23015.4232081911	1	1	1	1	2019-05-15T17:10:43.167	NG_ecoli_LTEE_11364_DM0	-0	-0	162.05	DIA_100X_EMPTY_1x1_100ms	a7d352ee-14b8-492e-86f2-da8e91adaf5c	EPI_100X_YFP_1x1_200ms_25sola	EPI_100X_RFP_1x1_200ms_25sola
173	32	11.9590428947235	383	-33.0159612318182	604.545691906005	1701.20365535248	397009	1036.57702349869	505.297698372562	980.418888652344	0	2080470	5432.0365535248	1816.01054728274	1717.66094190211	0	NaN	NaN	NaN	NaN	NaN	313.059847579417	0.894455472355779	32.7595035676039	11.7122685535084	9.11452337642408	2.91153022393261	0.0697027477854512	0.0305119766647124	1	1.07635999743975	2137.44584210464	1	22121.5065274151	1	1	1	1	2019-05-15T17:10:43.167	NG_ecoli_LTEE_11364_DM0	-0	-0	162.05	DIA_100X_EMPTY_1x1_100ms	05c1a170-d12a-441f-a28e-6a64ce09b68f	EPI_100X_YFP_1x1_200ms_25sola	EPI_100X_RFP_1x1_200ms_25sola
174	12	7.15861891140926	92	-49.9996223225293	603.586956521739	1084.73913043478	4472326	48612.2391304348	505.297698372562	980.418888652344	0	94076	1022.5652173913	1816.01054728274	1717.66094190211	0	NaN	NaN	NaN	NaN	NaN	143.493849105116	0.999741575940113	14.366276268487	12.6473107859566	9.34712730026962	3.69910027241934	0.00411333282165119	0.0021684670209624	0	1.00006028270148	985.803623415802	1	22073.097826087	1	1	1	1	2019-05-15T17:10:43.167	NG_ecoli_LTEE_11364_DM0	-0	-0	162.05	DIA_100X_EMPTY_1x1_100ms	62812726-b212-44bc-91d1-438853198e0c	EPI_100X_YFP_1x1_200ms_25sola	EPI_100X_RFP_1x1_200ms_25sola
175	43	16.920864503322	729	-6.16775836067945	621.742112482853	1276.23868312757	4851506	6655.01508916324	505.297698372562	980.418888652344	0	1472939	2020.49245541838	1816.01054728274	1717.66094190211	0	NaN	NaN	NaN	NaN	NaN	672.227453629767	0.924711327719014	44.5144543026614	21.6047924440643	14.6786935293606	4.51329487681433	0.0396128285472026	0.0128009297831933	2	1.00572483930082	7532.96138821345	1	18997.8792866941	1	1	1	1	2019-05-15T17:10:43.167	NG_ecoli_LTEE_11364_DM0	-0	-0	162.05	DIA_100X_EMPTY_1x1_100ms	40c2a5fe-e206-431d-b1d6-07dea97473fc	EPI_100X_YFP_1x1_200ms_25sola	EPI_100X_RFP_1x1_200ms_25sola
176	8	3.14676795585683	26	-49.998573955121	611.230769230769	1694.30769230769	33416	1285.23076923077	505.297698372562	980.418888652344	0	103871	3995.03846153846	1816.01054728274	1717.66094190211	0	NaN	NaN	NaN	NaN	NaN	114.824134517189	0.999644693957716	NaN	NaN	NaN	NaN	NaN	NaN	NaN	NaN	NaN	1	23344.9230769231	1	1	1	1	2019-05-15T17:10:43.167	NG_ecoli_LTEE_11364_DM0	-0	-0	162.05	DIA_100X_EMPTY_1x1_100ms	58083e1a-42a3-42c5-a445-31738b415904	EPI_100X_YFP_1x1_200ms_25sola	EPI_100X_RFP_1x1_200ms_25sola
177	49	15.3676691430201	753	49.2275477776828	635.395750332005	880.292164674635	393602	522.71181938911	505.297698372562	980.418888652344	0	10818640	14367.3837981408	1816.01054728274	1717.66094190211	0	NaN	NaN	NaN	NaN	NaN	631.523277791081	0.951002135569605	47.6501991502591	14.8926023886804	13.0354986337767	2.84737900618431	0.0125053693483223	0.00637668820786293	1	1.00280970120895	6359.30856656983	0	20156.5710491368	1	1	1	1	2019-05-15T17:10:43.167	NG_ecoli_LTEE_11364_DM0	-0	-0	162.05	DIA_100X_EMPTY_1x1_100ms	32acd08d-4c86-4826-ae4c-78a9e143b25e	EPI_100X_YFP_1x1_200ms_25sola	EPI_100X_RFP_1x1_200ms_25sola
178	46	24.7067625745692	1137	-49.9999999404251	635.082673702726	788.107299912049	564922	496.853122251539	505.297698372562	980.418888652344	0	22755637	20013.7528583993	1816.01054728274	1717.66094190211	0	NaN	NaN	NaN	NaN	NaN	NaN	NaN	NaN	NaN	NaN	NaN	NaN	NaN	NaN	NaN	NaN	1	20779.7810026385	1	1	1	1	2019-05-15T17:10:43.167	NG_ecoli_LTEE_11364_DM0	-0	-0	162.05	DIA_100X_EMPTY_1x1_100ms	2c0555ca-3b60-4228-908a-5360c658ad6e	EPI_100X_YFP_1x1_200ms_25sola	EPI_100X_RFP_1x1_200ms_25sola
179	31	14.5489812014049	451	-33.4223577501493	629.248337028825	959.19512195122	260507	577.620842572062	505.297698372562	980.418888652344	0	4073778	9032.76718403548	1816.01054728274	1717.66094190211	0	NaN	NaN	NaN	NaN	NaN	457.862398963584	0.89890954583635	35.9711307717854	19.796936089256	12.3014618501613	4.87151082920812	0.0725801043284641	0.0371621286845741	2	1.12755052227165	4275.20968082081	0	22663.2771618625	1	1	1	1	2019-05-15T17:10:43.167	NG_ecoli_LTEE_11364_DM0	-0	-0	162.05	DIA_100X_EMPTY_1x1_100ms	023800c3-11be-4d41-9cd0-a2d8b3bde2bb	EPI_100X_YFP_1x1_200ms_25sola	EPI_100X_RFP_1x1_200ms_25sola
180	59	15.1527345076502	896	46.0964042149087	625.994419642857	328.842633928571	5939235	6628.61049107143	505.297698372562	980.418888652344	0	2392815	2670.55245535714	1816.01054728274	1717.66094190211	0	NaN	NaN	NaN	NaN	NaN	723.392675045108	0.840447887458467	59.1483597204583	14.7593182183502	11.9875464639235	2.53352877024756	0.0296269952469763	0.0149551836367304	1	1.02129612840412	6675.64438968691	1	18580.3794642857	1	1	1	1	2019-05-15T17:10:43.167	NG_ecoli_LTEE_11364_DM0	-0	-0	162.05	DIA_100X_EMPTY_1x1_100ms	70514d89-1202-4131-9bc0-5270788603fd	EPI_100X_YFP_1x1_200ms_25sola	EPI_100X_RFP_1x1_200ms_25sola
181	73	17.0672520812944	1246	-38.4115699513884	655.025682182986	1248.17335473515	9128976	7326.62600321027	505.297698372562	980.418888652344	0	3251743	2609.7455858748	1816.01054728274	1717.66094190211	0	NaN	NaN	NaN	NaN	NaN	1118.76153507671	0.841485231361388	73.4312420722701	19.1185686747738	14.8882295843368	3.25606340873816	0.0824903653244	0.0225890977207971	4	1.04620977753331	12783.7088229964	2	18827.7752808989	1	1	1	1	2019-05-15T17:10:43.167	NG_ecoli_LTEE_11364_DM0	-0	-0	162.05	DIA_100X_EMPTY_1x1_100ms	6e7ed890-1cea-4d99-99ff-eb2dc736e0b5	EPI_100X_YFP_1x1_200ms_25sola	EPI_100X_RFP_1x1_200ms_25sola
182	13	6.46677479569248	88	-49.9994717872448	627.806818181818	768.318181818182	48684	553.227272727273	505.297698372562	980.418888652344	0	1571292	17855.5909090909	1816.01054728274	1717.66094190211	0	NaN	NaN	NaN	NaN	NaN	144.547036954836	0.999824258709878	NaN	NaN	NaN	NaN	NaN	NaN	NaN	NaN	NaN	1	23465.6477272727	1	1	1	1	2019-05-15T17:10:43.167	NG_ecoli_LTEE_11364_DM0	-0	-0	162.05	DIA_100X_EMPTY_1x1_100ms	977db741-721f-45ea-9d1c-0832bcf9c42c	EPI_100X_YFP_1x1_200ms_25sola	EPI_100X_RFP_1x1_200ms_25sola
183	45	16.2843127864937	733	49.3579207387628	636.326057298772	1644.57298772169	763047	1040.99181446112	505.297698372562	980.418888652344	0	10470316	14284.1964529332	1816.01054728274	1717.66094190211	0	NaN	NaN	NaN	NaN	NaN	590.769356430645	0.962277310705948	42.9560796868272	16.1707182295024	13.2904104704096	3.59232460385519	0.0117934242519923	0.00420545899745434	2	1.0007237395279	5959.24593819919	0	17449.5989085948	1	1	1	1	2019-05-15T17:10:43.167	NG_ecoli_LTEE_11364_DM0	-0	-0	162.05	DIA_100X_EMPTY_1x1_100ms	6c56e998-143f-4583-b9e0-1f0a197de305	EPI_100X_YFP_1x1_200ms_25sola	EPI_100X_RFP_1x1_200ms_25sola
184	48	12.6890791270996	609	0.795891687193262	649.279146141215	279.622331691297	428525	703.653530377668	505.297698372562	980.418888652344	0	11703829	19218.1100164204	1816.01054728274	1717.66094190211	0	NaN	NaN	NaN	NaN	NaN	534.307380938911	0.807201936439375	49.3504144495758	13.5545649318573	10.5447676244014	2.96349574117439	0.0545076399453584	0.021212333267789	2	1.03846484891354	4309.77614392043	0	21712.0771756979	1	1	1	1	2019-05-15T17:10:43.167	NG_ecoli_LTEE_11364_DM0	-0	-0	162.05	DIA_100X_EMPTY_1x1_100ms	0e54a8c7-273d-4c49-b8d3-ac8f4d1717bf	EPI_100X_YFP_1x1_200ms_25sola	EPI_100X_RFP_1x1_200ms_25sola
185	38	15.2855450231922	581	44.3944663819518	639.934595524957	526.786574870912	5166368	8892.19965576592	505.297698372562	980.418888652344	0	500405	861.282271944923	1816.01054728274	1717.66094190211	0	NaN	NaN	NaN	NaN	NaN	486.504269817588	0.968521928557447	36.8927300501983	15.1280161523668	12.7407970006219	3.42843781022556	0.036063320841952	0.0123754702705807	1	1.01098635286288	4703.52945131743	1	18071.7986230637	1	1	1	1	2019-05-15T17:10:43.167	NG_ecoli_LTEE_11364_DM0	-0	-0	162.05	DIA_100X_EMPTY_1x1_100ms	3cd2e7d4-7260-46f0-a3c9-30f005bb0475	EPI_100X_YFP_1x1_200ms_25sola	EPI_100X_RFP_1x1_200ms_25sola
186	43	15.5978775170312	671	47.187568785768	643.071535022355	320.581222056632	9259560	13799.6423248882	505.297698372562	980.418888652344	0	1171750	1746.27421758569	1816.01054728274	1717.66094190211	0	NaN	NaN	NaN	NaN	NaN	547.279425312127	0.908567658512393	42.4829934263251	15.9013116422944	12.4870029446954	3.06905216353369	0.0578176053484206	0.0197253863120743	1	1.02258428166823	5202.61177973244	1	18492.6020864382	1	1	1	1	2019-05-15T17:10:43.167	NG_ecoli_LTEE_11364_DM0	-0	-0	162.05	DIA_100X_EMPTY_1x1_100ms	e979a957-9274-4c9b-9081-be60ee6a5203	EPI_100X_YFP_1x1_200ms_25sola	EPI_100X_RFP_1x1_200ms_25sola
187	38	13.7033164936462	521	31.8137424425135	659.021113243762	543.023032629559	989912	1900.02303262956	505.297698372562	980.418888652344	0	506351	971.882917466411	1816.01054728274	1717.66094190211	0	NaN	NaN	NaN	NaN	NaN	452.859553633628	0.945169346044578	37.8987918822206	13.8369661498606	11.4955071642156	2.97052020320464	0.0625661255431673	0.0272197881908142	0	1.05439722297231	3933.43085519866	2	18016.0518234165	1	1	1	1	2019-05-15T17:10:43.167	NG_ecoli_LTEE_11364_DM0	-0	-0	162.05	DIA_100X_EMPTY_1x1_100ms	c9878794-700b-4f34-a20e-5a32915d9b50	EPI_100X_YFP_1x1_200ms_25sola	EPI_100X_RFP_1x1_200ms_25sola
188	50	15.3655558275747	769	49.6288684253384	663.618985695709	2015.63589076723	34532478	44905.6931079324	505.297698372562	980.418888652344	0	1020410	1326.9310793238	1816.01054728274	1717.66094190211	0	NaN	NaN	NaN	NaN	NaN	616.668432288812	0.96786019655623	48.544273055481	14.5736503810186	12.3873037918619	2.9013606063665	0.0277821476878992	0.0071802994007285	3	1.00412072612626	5850.34476946324	0	17184.8868660598	1	1	1	1	2019-05-15T17:10:43.167	NG_ecoli_LTEE_11364_DM0	-0	-0	162.05	DIA_100X_EMPTY_1x1_100ms	2722b3ba-8085-470d-9a7f-7e89f5af0904	EPI_100X_YFP_1x1_200ms_25sola	EPI_100X_RFP_1x1_200ms_25sola
189	6	2.18351026735149	13	-49.9940892976241	647.153846153846	1237.61538461538	45463	3497.15384615385	505.297698372562	980.418888652344	0	56195	4322.69230769231	1816.01054728274	1717.66094190211	0	NaN	NaN	NaN	NaN	NaN	105.988834798643	0.999797638096699	NaN	NaN	NaN	NaN	NaN	NaN	NaN	NaN	NaN	1	23300.1538461538	1	1	1	1	2019-05-15T17:10:43.167	NG_ecoli_LTEE_11364_DM0	-0	-0	162.05	DIA_100X_EMPTY_1x1_100ms	8d79533c-c760-4067-93c2-3fa80c9ee1d6	EPI_100X_YFP_1x1_200ms_25sola	EPI_100X_RFP_1x1_200ms_25sola
190	64	13.5767318013678	869	48.2636204434373	662.357882623705	470.501726121979	2119119	2438.57192174914	505.297698372562	980.418888652344	0	664809	765.027617951669	1816.01054728274	1717.66094190211	0	NaN	NaN	NaN	NaN	NaN	746.816178431435	0.875040836131113	63.5106964860626	13.6173971842873	11.459632721862	2.49247576718068	0.0408604867796191	0.0122906365006513	3	1.02470144579674	6550.55586020158	1	18552.8089758343	1	1	1	1	2019-05-15T17:10:43.167	NG_ecoli_LTEE_11364_DM0	-0	-0	162.05	DIA_100X_EMPTY_1x1_100ms	8f7916f0-4a86-4d00-a1ac-3f2b7da06f25	EPI_100X_YFP_1x1_200ms_25sola	EPI_100X_RFP_1x1_200ms_25sola
191	56	17.6169115472633	988	2.49462898889646	682.967611336032	754.398785425101	19908331	20150.1325910931	505.297698372562	980.418888652344	0	1533253	1551.87550607287	1816.01054728274	1717.66094190211	0	NaN	NaN	NaN	NaN	NaN	780.966886109883	0.912916326294731	54.9930505544946	18.0449034723256	13.9865641541227	3.11145627149894	0.0389882676229965	0.00958294007402142	3	1.01770900375259	8449.2814351973	0	17338.2631578947	1	1	1	1	2019-05-15T17:10:43.167	NG_ecoli_LTEE_11364_DM0	-0	-0	162.05	DIA_100X_EMPTY_1x1_100ms	9a702dd4-aa4e-4383-b39e-ebb2a6889a14	EPI_100X_YFP_1x1_200ms_25sola	EPI_100X_RFP_1x1_200ms_25sola
192	63	14.9993188852548	945	46.5213803093849	674.667724867725	488.834920634921	12861967	13610.5470899471	505.297698372562	980.418888652344	0	746255	789.687830687831	1816.01054728274	1717.66094190211	0	NaN	NaN	NaN	NaN	NaN	795.88084355633	0.879923676485608	62.8137873975079	15.7358284850579	12.4114846179551	2.75201100337832	0.0557341068577225	0.0154678073836968	2	1.01782616655703	7599.627898349	1	18850.4846560847	1	1	1	1	2019-05-15T17:10:43.167	NG_ecoli_LTEE_11364_DM0	-0	-0	162.05	DIA_100X_EMPTY_1x1_100ms	3cb8d382-d514-406c-947b-99e0e0a928f4	EPI_100X_YFP_1x1_200ms_25sola	EPI_100X_RFP_1x1_200ms_25sola
193	33	13.4362929613439	444	-49.8904830637752	680.617117117117	148.524774774775	891437	2007.74099099099	505.297698372562	980.418888652344	0	2173157	4894.49774774775	1816.01054728274	1717.66094190211	0	NaN	NaN	NaN	NaN	NaN	431.083541806884	0.767867537762611	36.958191020742	15.999118269298	10.6881580852499	3.78955092003742	0.155348903076725	0.0652365922936647	3	1.11970412350028	3315.93741107918	1	22844.6058558559	1	1	1	1	2019-05-15T17:10:43.167	NG_ecoli_LTEE_11364_DM0	-0	-0	162.05	DIA_100X_EMPTY_1x1_100ms	8208c9fd-9f5a-41bf-8816-98c9d6c2c1f6	EPI_100X_YFP_1x1_200ms_25sola	EPI_100X_RFP_1x1_200ms_25sola
194	20	9.33268874521326	189	-47.1673727143159	686.608465608466	6.67195767195767	243010	1285.7671957672	505.297698372562	980.418888652344	0	228603	1209.53968253968	1816.01054728274	1717.66094190211	0	NaN	NaN	NaN	NaN	NaN	NaN	NaN	NaN	NaN	NaN	NaN	NaN	NaN	NaN	NaN	NaN	0	17433.4338624339	1	1	1	1	2019-05-15T17:10:43.167	NG_ecoli_LTEE_11364_DM0	-0	-0	162.05	DIA_100X_EMPTY_1x1_100ms	9467b811-d238-4eda-95cf-c099238d108e	EPI_100X_YFP_1x1_200ms_25sola	EPI_100X_RFP_1x1_200ms_25sola
195	30	9.66833403501179	290	31.1619987163702	686.448275862069	128.362068965517	125997	434.472413793103	505.297698372562	980.418888652344	0	2834308	9773.47586206897	1816.01054728274	1717.66094190211	0	NaN	NaN	NaN	NaN	NaN	294.905759257727	0.898437012187678	30.8841416403795	13.4865401267106	9.19181676597582	3.41410299518392	0.0538633177897557	0.0214284978577363	1	1.030011757529	2049.40661455122	1	22450.4586206897	1	1	1	1	2019-05-15T17:10:43.167	NG_ecoli_LTEE_11364_DM0	-0	-0	162.05	DIA_100X_EMPTY_1x1_100ms	8a7db8e8-7fea-4126-a3da-350f0d549338	EPI_100X_YFP_1x1_200ms_25sola	EPI_100X_RFP_1x1_200ms_25sola
196	42	14.7496923508441	620	46.9487359696812	694.454838709677	528.985483870968	1006424	1623.26451612903	505.297698372562	980.418888652344	0	528648	852.658064516129	1816.01054728274	1717.66094190211	0	NaN	NaN	NaN	NaN	NaN	507.855451685397	0.982067454925803	40.1995740867662	14.9586221233231	12.3132559508902	3.28217082019177	0.0200314228341195	0.00946352114326064	2	1.00403521873882	4786.9307772708	1	17152.3435483871	1	1	1	1	2019-05-15T17:10:43.167	NG_ecoli_LTEE_11364_DM0	-0	-0	162.05	DIA_100X_EMPTY_1x1_100ms	3127075f-6f9e-4de7-a440-c774b505b3ec	EPI_100X_YFP_1x1_200ms_25sola	EPI_100X_RFP_1x1_200ms_25sola
197	25	8.28468640012968	207	-23.1736049102476	689.04347826087	212.884057971014	94480	456.425120772947	505.297698372562	980.418888652344	0	1386327	6697.23188405797	1816.01054728274	1717.66094190211	0	NaN	NaN	NaN	NaN	NaN	211.962703318004	0.870752967416493	26.0392047967219	12.0799059743833	7.76624825222544	3.2603146530004	0.0468727492409918	0.00771678021936607	1	1.00131857866727	1233.50279088389	0	22619.6666666667	1	1	1	1	2019-05-15T17:10:43.167	NG_ecoli_LTEE_11364_DM0	-0	-0	162.05	DIA_100X_EMPTY_1x1_100ms	b883d630-a972-4c95-9a7c-4f427eae54b8	EPI_100X_YFP_1x1_200ms_25sola	EPI_100X_RFP_1x1_200ms_25sola
198	49	14.919727832038	731	49.4624468196857	704.504787961696	1992.40082079343	830157	1135.64569083447	505.297698372562	980.418888652344	0	6486448	8873.38987688098	1816.01054728274	1717.66094190211	0	NaN	NaN	NaN	NaN	NaN	656.220644906731	0.958664101244142	48.7834505962599	15.5107293237421	13.1950067004052	3.14342418126499	0.0269942924812466	0.0104330336693915	2	1.00247087330034	6670.85694690599	0	19562.1518467852	1	1	1	1	2019-05-15T17:10:43.167	NG_ecoli_LTEE_11364_DM0	-0	-0	162.05	DIA_100X_EMPTY_1x1_100ms	751275a5-d3a3-410b-a21c-08a6bcb376d4	EPI_100X_YFP_1x1_200ms_25sola	EPI_100X_RFP_1x1_200ms_25sola
199	40	14.2992561781254	572	49.6502981346446	703.701048951049	361.487762237762	1634895	2858.20804195804	505.297698372562	980.418888652344	0	486687	850.851398601399	1816.01054728274	1717.66094190211	0	NaN	NaN	NaN	NaN	NaN	460.015729304989	0.978699404498499	38.1850484087091	14.2220718620727	11.6543468272789	3.19094054153536	0.00945493393654384	0.00477920971725256	1	1.00079089652731	4073.41917581377	0	17507.486013986	1	1	1	1	2019-05-15T17:10:43.167	NG_ecoli_LTEE_11364_DM0	-0	-0	162.05	DIA_100X_EMPTY_1x1_100ms	9c7bc10e-c8f1-4a06-898f-b8e5bf347dc2	EPI_100X_YFP_1x1_200ms_25sola	EPI_100X_RFP_1x1_200ms_25sola
200	46	15.3573068447425	707	49.5064297854336	715.178217821782	408.647807637907	15056040	21295.6718528996	505.297698372562	980.418888652344	0	544338	769.926449787836	1816.01054728274	1717.66094190211	0	NaN	NaN	NaN	NaN	NaN	570.223623350527	0.968288422536778	44.1993869548035	14.55639824598	12.6694530279641	2.89442148686059	0.00767871060116878	0.00309786016123639	2	1.0014770584564	5572.13793397355	0	16852.2291371994	1	1	1	1	2019-05-15T17:10:43.167	NG_ecoli_LTEE_11364_DM0	-0	-0	162.05	DIA_100X_EMPTY_1x1_100ms	fac23170-4c49-44ff-aba2-126ccd99acea	EPI_100X_YFP_1x1_200ms_25sola	EPI_100X_RFP_1x1_200ms_25sola
201	36	8.30310848454691	299	-49.9999366561618	715.605351170569	1299.85618729097	147998	494.976588628763	505.297698372562	980.418888652344	0	1523242	5094.45484949833	1816.01054728274	1717.66094190211	0	NaN	NaN	NaN	NaN	NaN	444.069168367348	0.748335073313532	NaN	NaN	NaN	NaN	NaN	NaN	NaN	NaN	NaN	0	23106.0969899666	1	1	1	1	2019-05-15T17:10:43.167	NG_ecoli_LTEE_11364_DM0	-0	-0	162.05	DIA_100X_EMPTY_1x1_100ms	426f70eb-ecf8-4500-a0da-7252f077d702	EPI_100X_YFP_1x1_200ms_25sola	EPI_100X_RFP_1x1_200ms_25sola
202	26	15.9898217174666	417	-23.6480819724435	723.304556354916	285.856115107914	200989	481.988009592326	505.297698372562	980.418888652344	0	1198189	2873.35491606715	1816.01054728274	1717.66094190211	0	NaN	NaN	NaN	NaN	NaN	335.361990007202	0.998603202805135	24.3771531697747	17.4093896809313	12.9718068108757	4.61679759663585	0.0747691485227864	0.0364992184067979	0	1.06063990826266	3221.61628347724	0	20274.2613908873	1	1	1	1	2019-05-15T17:10:43.167	NG_ecoli_LTEE_11364_DM0	-0	-0	162.05	DIA_100X_EMPTY_1x1_100ms	a795e283-6992-4618-96b0-83991ce9af95	EPI_100X_YFP_1x1_200ms_25sola	EPI_100X_RFP_1x1_200ms_25sola
203	38	14.6994686257481	559	47.0658702089281	734.890876565295	791.445438282648	4444873	7951.47227191413	505.297698372562	980.418888652344	0	1885401	3372.81037567084	1816.01054728274	1717.66094190211	0	NaN	NaN	NaN	NaN	NaN	456.939678497901	0.993574985141663	36.0129691032279	14.9787806258574	12.3756831782851	3.47604456846043	0.0176653094801181	0.006334819351629	0	1.0030645085662	4331.98730539894	1	16901.1359570662	1	1	1	1	2019-05-15T17:10:43.167	NG_ecoli_LTEE_11364_DM0	-0	-0	162.05	DIA_100X_EMPTY_1x1_100ms	2d62955e-5eee-4f30-9ccc-079a557b9897	EPI_100X_YFP_1x1_200ms_25sola	EPI_100X_RFP_1x1_200ms_25sola
204	36	12.3534415889807	445	21.4406147234541	744.359550561798	1523.88539325843	10201429	22924.5595505618	505.297698372562	980.418888652344	0	436786	981.541573033708	1816.01054728274	1717.66094190211	0	NaN	NaN	NaN	NaN	NaN	447.324941931022	0.980962157360267	36.4635303966883	13.98783081543	11.8720653014148	3.24483917117304	0.0309874488794169	0.0101102645420169	0	1.00808158950836	4036.46461418002	2	19279.3123595506	1	1	1	1	2019-05-15T17:10:43.167	NG_ecoli_LTEE_11364_DM0	-0	-0	162.05	DIA_100X_EMPTY_1x1_100ms	7b1de1f1-7737-440d-93b5-13a712140061	EPI_100X_YFP_1x1_200ms_25sola	EPI_100X_RFP_1x1_200ms_25sola
205	63	15.2749302624504	963	44.8662377516335	756.347871235722	1533.86188992731	36405864	37804.6355140187	505.297698372562	980.418888652344	0	1102348	1144.70197300104	1816.01054728274	1717.66094190211	0	NaN	NaN	NaN	NaN	NaN	884.599046467405	0.899286330560168	64.7169151254981	16.0567880869901	13.4193484503967	2.85232262944995	0.0216931545302412	0.00880339035294274	0	1.02010398568581	9153.1493550493	1	18579.0602284528	1	1	1	1	2019-05-15T17:10:43.167	NG_ecoli_LTEE_11364_DM0	-0	-0	162.05	DIA_100X_EMPTY_1x1_100ms	9c77cd61-29dd-410c-ae5a-248b40c788ad	EPI_100X_YFP_1x1_200ms_25sola	EPI_100X_RFP_1x1_200ms_25sola
206	25	11.963477106267	301	-27.7654763029699	746.794019933555	216.803986710963	127171	422.495016611296	505.297698372562	980.418888652344	0	1231331	4090.80066445183	1816.01054728274	1717.66094190211	0	NaN	NaN	NaN	NaN	NaN	281.865797903346	0.916578375240455	28.0488537938501	14.3562241387192	9.63581674104159	3.23053889450415	0.0910940557920014	0.0379246728946676	2	1.08905490104673	2045.41795328501	0	22054.6777408638	1	1	1	1	2019-05-15T17:10:43.167	NG_ecoli_LTEE_11364_DM0	-0	-0	162.05	DIA_100X_EMPTY_1x1_100ms	f5d59870-9db6-4de8-b035-ed7d4c736fd7	EPI_100X_YFP_1x1_200ms_25sola	EPI_100X_RFP_1x1_200ms_25sola
207	34	14.0620044965028	479	40.1132637931437	747.002087682672	822.609603340292	3971163	8290.52818371607	505.297698372562	980.418888652344	0	854622	1784.17954070981	1816.01054728274	1717.66094190211	0	NaN	NaN	NaN	NaN	NaN	414.407396760047	0.976491077946369	34.5404485013086	13.8896332008245	11.4534937564485	3.51746270485741	0.0372254454460062	0.0145856637491378	0	1.01617675702039	3558.72001340003	2	17495.7620041754	1	1	1	1	2019-05-15T17:10:43.167	NG_ecoli_LTEE_11364_DM0	-0	-0	162.05	DIA_100X_EMPTY_1x1_100ms	fa487962-3118-4942-9d56-daaade0b9f3d	EPI_100X_YFP_1x1_200ms_25sola	EPI_100X_RFP_1x1_200ms_25sola
208	34	10.1112974103906	344	-37.479379032324	749.55523255814	44.9156976744186	140563	408.613372093023	505.297698372562	980.418888652344	0	1039559	3021.9738372093	1816.01054728274	1717.66094190211	0	NaN	NaN	NaN	NaN	NaN	345.543462150588	0.9244032416384	36.1740585006087	11.5249783439204	9.30186258737972	2.49365340914751	0.0430258839981838	0.0158024437843345	1	1.02339421664735	2458.25514670049	0	22504.9418604651	1	1	1	1	2019-05-15T17:10:43.167	NG_ecoli_LTEE_11364_DM0	-0	-0	162.05	DIA_100X_EMPTY_1x1_100ms	5a7a6654-a42e-4ce7-9f1b-37a3fab702e2	EPI_100X_YFP_1x1_200ms_25sola	EPI_100X_RFP_1x1_200ms_25sola
209	31	10.5109318353765	326	44.6410726727613	750.754601226994	512.447852760736	292631	897.641104294479	505.297698372562	980.418888652344	0	2253692	6913.16564417178	1816.01054728274	1717.66094190211	0	NaN	NaN	NaN	NaN	NaN	344.54992848698	0.933533029618781	32.805439247147	13.2567664687724	10.128108567231	2.98855174670598	0.0456550465140846	0.015386796937386	1	1.01473126914387	2642.97122366958	0	22961.5828220859	1	1	1	1	2019-05-15T17:10:43.167	NG_ecoli_LTEE_11364_DM0	-0	-0	162.05	DIA_100X_EMPTY_1x1_100ms	b87c03bc-1c37-47ca-985d-5a80d2ac1d07	EPI_100X_YFP_1x1_200ms_25sola	EPI_100X_RFP_1x1_200ms_25sola
210	45	12.5320469324823	564	43.4472675832104	759.205673758865	1490.3829787234	10482895	18586.6932624113	505.297698372562	980.418888652344	0	1369238	2427.72695035461	1816.01054728274	1717.66094190211	0	NaN	NaN	NaN	NaN	NaN	468.137298039112	0.961682496168071	41.2437164453308	13.5873321774812	11.0953291210381	3.01958294981024	0.0369169505402134	0.01460150986118	2	1.01110521834819	3987.75118020586	2	18300.475177305	1	1	1	1	2019-05-15T17:10:43.167	NG_ecoli_LTEE_11364_DM0	-0	-0	162.05	DIA_100X_EMPTY_1x1_100ms	5323add2-bbc5-417b-a6b7-7758c1209691	EPI_100X_YFP_1x1_200ms_25sola	EPI_100X_RFP_1x1_200ms_25sola
211	57	15.3958572463488	878	44.1380079315191	763.864464692483	1167.80751708428	1970067	2243.81207289294	505.297698372562	980.418888652344	0	831648	947.20728929385	1816.01054728274	1717.66094190211	0	NaN	NaN	NaN	NaN	NaN	716.653244748651	0.908376572254312	56.2165913920276	14.3956396780138	12.5712070237133	2.46866929969152	0.014642867101095	0.00676773297867388	1	1.01017165877708	6977.63660303764	0	17310.5	1	1	1	1	2019-05-15T17:10:43.167	NG_ecoli_LTEE_11364_DM0	-0	-0	162.05	DIA_100X_EMPTY_1x1_100ms	0db24844-454d-4957-a0fc-b30ec9341d94	EPI_100X_YFP_1x1_200ms_25sola	EPI_100X_RFP_1x1_200ms_25sola
212	13	6.62468229537031	87	-49.9995637933749	754.218390804598	458.149425287356	98709	1134.58620689655	505.297698372562	980.418888652344	0	415066	4770.87356321839	1816.01054728274	1717.66094190211	0	NaN	NaN	NaN	NaN	NaN	133.482734566626	0.999723172094671	13.9521308847196	12.263604034194	9.16670474905556	3.46883128746795	0.00292686516017681	0.00172743371356774	0	1.00003619670228	920.782188579034	1	21761.5172413793	1	1	1	1	2019-05-15T17:10:43.167	NG_ecoli_LTEE_11364_DM0	-0	-0	162.05	DIA_100X_EMPTY_1x1_100ms	52ea2584-8052-4f86-81e0-e553f10f2eec	EPI_100X_YFP_1x1_200ms_25sola	EPI_100X_RFP_1x1_200ms_25sola
213	28	14.8870868161723	417	-19.1166707078351	764.870503597122	1801.88009592326	207742	498.182254196643	505.297698372562	980.418888652344	0	2409888	5779.10791366907	1816.01054728274	1717.66094190211	0	NaN	NaN	NaN	NaN	NaN	NaN	NaN	NaN	NaN	NaN	NaN	NaN	NaN	NaN	NaN	NaN	0	22336.9304556355	1	1	1	1	2019-05-15T17:10:43.167	NG_ecoli_LTEE_11364_DM0	-0	-0	162.05	DIA_100X_EMPTY_1x1_100ms	41306999-34a6-4aa1-83b9-41f62b4441b7	EPI_100X_YFP_1x1_200ms_25sola	EPI_100X_RFP_1x1_200ms_25sola
214	59	15.3161044291471	904	44.5877780778297	772.329646017699	845.217920353982	15534074	17183.7101769911	505.297698372562	980.418888652344	0	1090913	1206.76216814159	1816.01054728274	1717.66094190211	0	NaN	NaN	NaN	NaN	NaN	715.494090851402	0.891136686109913	57.6881513765639	15.0334745558434	12.1165379076251	2.70908620856572	0.0406084642680863	0.0120175406655116	1	1.01401190063187	6651.71440505321	1	17631.0696902655	1	1	1	1	2019-05-15T17:10:43.167	NG_ecoli_LTEE_11364_DM0	-0	-0	162.05	DIA_100X_EMPTY_1x1_100ms	8922566a-2787-4770-8db4-e55ca5412181	EPI_100X_YFP_1x1_200ms_25sola	EPI_100X_RFP_1x1_200ms_25sola
215	67	14.9334751107856	1001	40.1673809867341	776.943056943057	475.43956043956	2492357	2489.86713286713	505.297698372562	980.418888652344	0	2151275	2149.12587412587	1816.01054728274	1717.66094190211	0	NaN	NaN	NaN	NaN	NaN	891.352140143914	0.857445607215622	67.546219516614	17.1592037899477	12.9875291268227	3.0794002824421	0.0234249891926106	0.0112134188910045	4	1.00287235333112	8948.37132699916	2	19585.003996004	1	1	1	1	2019-05-15T17:10:43.167	NG_ecoli_LTEE_11364_DM0	-0	-0	162.05	DIA_100X_EMPTY_1x1_100ms	7d765d7c-8222-4bfd-aa39-c3e5584b44c8	EPI_100X_YFP_1x1_200ms_25sola	EPI_100X_RFP_1x1_200ms_25sola
216	60	16.0297620783901	962	46.3692338874907	786.240124740125	201.060291060291	4781779	4970.66424116424	505.297698372562	980.418888652344	0	911815	947.83264033264	1816.01054728274	1717.66094190211	0	NaN	NaN	NaN	NaN	NaN	742.50839829538	0.92709737615765	57.3199742398466	15.4866319317499	12.7105185936893	2.79751085933752	0.0165064162689841	0.0067806834424707	2	1.00756460440875	7273.14772271712	0	16981.9313929314	1	1	1	1	2019-05-15T17:10:43.167	NG_ecoli_LTEE_11364_DM0	-0	-0	162.05	DIA_100X_EMPTY_1x1_100ms	8e227101-ee15-496e-b7d5-d3f9c13ba16c	EPI_100X_YFP_1x1_200ms_25sola	EPI_100X_RFP_1x1_200ms_25sola
217	40	9.55847795579644	383	-12.0009204559958	789.052219321149	1484.81984334204	610907	1595.05744125326	505.297698372562	980.418888652344	0	4698910	12268.6945169713	1816.01054728274	1717.66094190211	0	NaN	NaN	NaN	NaN	NaN	457.723786619559	0.837034295555936	43.8186340962638	15.0096897959521	10.0626757042226	2.75964903697087	0.0461866157582006	0.015696476337518	1	1.02415654499451	3484.78244589277	2	23346.0939947781	1	1	1	1	2019-05-15T17:10:43.167	NG_ecoli_LTEE_11364_DM0	-0	-0	162.05	DIA_100X_EMPTY_1x1_100ms	db1ce5a4-0d8d-435f-84fb-d37318469d94	EPI_100X_YFP_1x1_200ms_25sola	EPI_100X_RFP_1x1_200ms_25sola
218	85	15.2042202807402	1293	44.7477358394779	797.186388244393	479.260634184068	14930675	11547.3124516628	505.297698372562	980.418888652344	0	1513746	1170.72389791183	1816.01054728274	1717.66094190211	0	NaN	NaN	NaN	NaN	NaN	1146.88346528412	0.883704194550836	85.8194274146269	15.8662574938433	13.2111816708019	2.63354256956911	0.0203518658848275	0.00633998437271118	2	1.00349157717593	11764.1031380993	1	19289.8824439288	1	1	1	1	2019-05-15T17:10:43.167	NG_ecoli_LTEE_11364_DM0	-0	-0	162.05	DIA_100X_EMPTY_1x1_100ms	54d52c57-0ee8-4cdf-ad70-1bb0278e794e	EPI_100X_YFP_1x1_200ms_25sola	EPI_100X_RFP_1x1_200ms_25sola
219	49	16.3972858588769	804	49.263624561942	792.851990049751	1290.842039801	5541127	6891.94900497512	505.297698372562	980.418888652344	0	1243205	1546.27487562189	1816.01054728274	1717.66094190211	0	NaN	NaN	NaN	NaN	NaN	647.034529518958	0.967916543284412	47.0548866527537	15.5043848712542	13.4185701945237	3.32470825227344	0.034828691742057	0.00990487722231872	0	1.01241658542558	6654.37233901368	1	16394.2810945274	1	1	1	1	2019-05-15T17:10:43.167	NG_ecoli_LTEE_11364_DM0	-0	-0	162.05	DIA_100X_EMPTY_1x1_100ms	ac1118fd-0487-4a4c-869e-17ef1f1c9333	EPI_100X_YFP_1x1_200ms_25sola	EPI_100X_RFP_1x1_200ms_25sola
220	18	8.63714135707388	156	-49.8541106348632	783.923076923077	1323.52564102564	125888	806.974358974359	505.297698372562	980.418888652344	0	371538	2381.65384615385	1816.01054728274	1717.66094190211	0	NaN	NaN	NaN	NaN	NaN	182.65869359862	0.998679634943308	19.5920890552511	11.2362270609377	8.97685424710456	2.8937275023958	0.0174791214257209	0.00956879225226503	0	1.00234568641993	1239.99226245931	1	22608.8269230769	1	1	1	1	2019-05-15T17:10:43.167	NG_ecoli_LTEE_11364_DM0	-0	-0	162.05	DIA_100X_EMPTY_1x1_100ms	379af21b-a4e1-43a9-9bc1-38f70b00ce70	EPI_100X_YFP_1x1_200ms_25sola	EPI_100X_RFP_1x1_200ms_25sola
221	33	8.37205051211796	276	30.7392099571141	801.126811594203	1823.9347826087	66660	241.521739130435	505.297698372562	980.418888652344	0	298345	1080.96014492754	1816.01054728274	1717.66094190211	0	NaN	NaN	NaN	NaN	NaN	331.468987092703	0.901653393310142	35.4418568668722	11.8824955254365	9.08577854983525	2.29969111565114	0.0268463717046308	0.0141703900189658	1	1.00913012497648	2297.89745190154	0	22850.0833333333	1	1	1	1	2019-05-15T17:10:43.167	NG_ecoli_LTEE_11364_DM0	-0	-0	162.05	DIA_100X_EMPTY_1x1_100ms	9a88de3a-427a-4e89-b89f-fb0d0a9e15ca	EPI_100X_YFP_1x1_200ms_25sola	EPI_100X_RFP_1x1_200ms_25sola
222	25	12.4034233149621	310	25.061721917647	798.035483870968	1030.75483870968	106854	344.690322580645	505.297698372562	980.418888652344	0	992066	3200.21290322581	1816.01054728274	1717.66094190211	0	NaN	NaN	NaN	NaN	NaN	264.713909477877	0.999837540831284	21.2373160100482	16.746762022637	11.7182020837565	4.94447408064529	0.0260116322339483	0.013252767722578	1	1.00569448200699	2290.40075027935	0	22719.1129032258	1	1	1	1	2019-05-15T17:10:43.167	NG_ecoli_LTEE_11364_DM0	-0	-0	162.05	DIA_100X_EMPTY_1x1_100ms	c3352f57-7894-40b7-9e30-3f82283821fd	EPI_100X_YFP_1x1_200ms_25sola	EPI_100X_RFP_1x1_200ms_25sola
223	22	8.43028131734827	186	-47.2748089818695	802.47311827957	1226.37634408602	74093	398.349462365591	505.297698372562	980.418888652344	0	615097	3306.97311827957	1816.01054728274	1717.66094190211	0	NaN	NaN	NaN	NaN	NaN	192.232220285736	0.9994878696135	19.8816929721314	12.193372989477	9.24950751194168	3.25103228897899	0.0163765914422267	0.00793530519099132	1	1.00183236629183	1335.92003492256	1	21793.4462365591	1	1	1	1	2019-05-15T17:10:43.167	NG_ecoli_LTEE_11364_DM0	-0	-0	162.05	DIA_100X_EMPTY_1x1_100ms	267e6d34-372e-4dfb-b135-cc1853b8e5c3	EPI_100X_YFP_1x1_200ms_25sola	EPI_100X_RFP_1x1_200ms_25sola
224	20	8.98310633080306	181	-40.7947850182161	803.718232044199	1214.22651933702	85347	471.530386740331	505.297698372562	980.418888652344	0	391990	2165.69060773481	1816.01054728274	1717.66094190211	0	NaN	NaN	NaN	NaN	NaN	200.188154984309	0.956021237290592	20.8985492816386	12.9663680429456	8.90961344704717	3.62459329520573	0.0622082973163712	0.0319631167102911	0	1.03310181586043	1302.93798460202	1	21075.4419889503	1	1	1	1	2019-05-15T17:10:43.167	NG_ecoli_LTEE_11364_DM0	-0	-0	162.05	DIA_100X_EMPTY_1x1_100ms	cdd28d90-5fcc-4700-911a-804a5fc0b910	EPI_100X_YFP_1x1_200ms_25sola	EPI_100X_RFP_1x1_200ms_25sola
225	55	15.07438021604	830	48.720052370757	817.487951807229	1536.41807228916	759784	915.402409638554	505.297698372562	980.418888652344	0	8910523	10735.5698795181	1816.01054728274	1717.66094190211	0	NaN	NaN	NaN	NaN	NaN	698.795167161828	0.9397427816475	54.6664427896315	14.4728782875613	12.6020752780188	2.65235652125012	0.0258175313664917	0.0082217465324441	2	1.00996310600183	6818.59405004154	0	20535.7927710843	1	1	1	1	2019-05-15T17:10:43.167	NG_ecoli_LTEE_11364_DM0	-0	-0	162.05	DIA_100X_EMPTY_1x1_100ms	6c06b3cb-96c8-4526-b0be-e2b57ad526e7	EPI_100X_YFP_1x1_200ms_25sola	EPI_100X_RFP_1x1_200ms_25sola
226	13	7.57512276617288	100	-49.9993861354526	806.23	1384.38	1269522	12695.22	505.297698372562	980.418888652344	0	263763	2637.63	1816.01054728274	1717.66094190211	0	NaN	NaN	NaN	NaN	NaN	143.241564420774	0.99986356721449	14.2055088837881	12.8853259606064	9.53490220742414	3.7011232020526	0.0012814270996248	0.000712531100347631	0	1.00000677131371	1014.3297508138	1	21148.63	1	1	1	1	2019-05-15T17:10:43.167	NG_ecoli_LTEE_11364_DM0	-0	-0	162.05	DIA_100X_EMPTY_1x1_100ms	bd0cb17e-c3c2-4234-95ca-b39d1488adf6	EPI_100X_YFP_1x1_200ms_25sola	EPI_100X_RFP_1x1_200ms_25sola
227	38	15.1581166052472	576	45.0649119240351	815.300347222222	1471.23263888889	1007687	1749.45659722222	505.297698372562	980.418888652344	0	2256117	3916.86979166667	1816.01054728274	1717.66094190211	0	NaN	NaN	NaN	NaN	NaN	476.924248613457	0.969521790702923	37.2078917890654	14.9799067725247	12.3822253708849	3.45516152521156	0.0370978048011101	0.0219685168665346	0	1.03906654788587	4480.457412605	2	17533.2447916667	1	1	1	1	2019-05-15T17:10:43.167	NG_ecoli_LTEE_11364_DM0	-0	-0	162.05	DIA_100X_EMPTY_1x1_100ms	4f618627-b1ed-47f8-9933-587b57355acb	EPI_100X_YFP_1x1_200ms_25sola	EPI_100X_RFP_1x1_200ms_25sola
228	46	15.4206424728178	709	43.1759016051814	822.169252468265	1383.04936530324	22378651	31563.682651622	505.297698372562	980.418888652344	0	1275589	1799.13822284908	1816.01054728274	1717.66094190211	0	NaN	NaN	NaN	NaN	NaN	576.540321995048	0.948309694553863	44.4733463299258	15.4443003007586	12.6041473091552	2.97730482781627	0.0557784836864323	0.0133146632546715	3	1.01750911683156	5549.02434844735	1	18556.8772919605	1	1	1	1	2019-05-15T17:10:43.167	NG_ecoli_LTEE_11364_DM0	-0	-0	162.05	DIA_100X_EMPTY_1x1_100ms	edb085bd-85ca-46ec-a555-219e66d97edd	EPI_100X_YFP_1x1_200ms_25sola	EPI_100X_RFP_1x1_200ms_25sola
229	41	13.7436381801859	566	-45.9595074660048	817.127208480565	1434.84275618375	1062742	1877.63604240283	505.297698372562	980.418888652344	0	905058	1599.04240282686	1816.01054728274	1717.66094190211	0	NaN	NaN	NaN	NaN	NaN	477.012408309238	0.996022153313604	36.4526196393698	15.0344255795121	12.6379046768545	3.59107241524597	0.0251112682797369	0.0146709524894868	1	1.00471011189914	4572.6585825922	1	17599.3763250883	1	1	1	1	2019-05-15T17:10:43.167	NG_ecoli_LTEE_11364_DM0	-0	-0	162.05	DIA_100X_EMPTY_1x1_100ms	a68d6175-4a2e-4078-9e0f-128ca4400744	EPI_100X_YFP_1x1_200ms_25sola	EPI_100X_RFP_1x1_200ms_25sola
230	63	13.358744174394	843	48.187038682267	827.818505338078	2019.34163701068	23345825	27693.7425860024	505.297698372562	980.418888652344	0	1852697	2197.74258600237	1816.01054728274	1717.66094190211	0	NaN	NaN	NaN	NaN	NaN	NaN	NaN	NaN	NaN	NaN	NaN	NaN	NaN	NaN	NaN	NaN	1	18548.0569395018	1	1	1	1	2019-05-15T17:10:43.167	NG_ecoli_LTEE_11364_DM0	-0	-0	162.05	DIA_100X_EMPTY_1x1_100ms	9f8a9602-2316-47f8-b99d-840b8c030eb7	EPI_100X_YFP_1x1_200ms_25sola	EPI_100X_RFP_1x1_200ms_25sola
231	48	18.6997073379007	897	-49.999929185887	847.063545150502	955.811594202899	406847	453.564102564103	505.297698372562	980.418888652344	0	10439243	11637.9520624303	1816.01054728274	1717.66094190211	0	NaN	NaN	NaN	NaN	NaN	879.104729981367	0.702975179021409	NaN	NaN	NaN	NaN	NaN	NaN	NaN	NaN	NaN	0	22304.5039018952	1	1	1	1	2019-05-15T17:10:43.167	NG_ecoli_LTEE_11364_DM0	-0	-0	162.05	DIA_100X_EMPTY_1x1_100ms	7585bc42-0f45-44b5-a30e-d18fda83965f	EPI_100X_YFP_1x1_200ms_25sola	EPI_100X_RFP_1x1_200ms_25sola
232	46	14.018971346823	645	48.7196540744904	834.615503875969	352.506976744186	16422548	25461.3147286822	505.297698372562	980.418888652344	0	554044	858.982945736434	1816.01054728274	1717.66094190211	0	NaN	NaN	NaN	NaN	NaN	551.681784819497	0.942768290186034	45.1927981601866	14.749933699916	11.8940926242842	2.88765412431235	0.0914376037997724	0.00886712719112427	2	1.00151462416567	5021.36447539996	1	18600.9441860465	1	1	1	1	2019-05-15T17:10:43.167	NG_ecoli_LTEE_11364_DM0	-0	-0	162.05	DIA_100X_EMPTY_1x1_100ms	b7aea700-f185-48ff-bd9f-549cb8a22704	EPI_100X_YFP_1x1_200ms_25sola	EPI_100X_RFP_1x1_200ms_25sola
233	37	15.0151431705243	556	48.635506096339	836.773381294964	1328.38129496403	451864	812.705035971223	505.297698372562	980.418888652344	0	1738872	3127.46762589928	1816.01054728274	1717.66094190211	0	NaN	NaN	NaN	NaN	NaN	456.850853206992	0.996538065919319	35.9940101636247	14.815529779726	12.3368611575659	3.50704573918023	0.00784421797157028	0.00342704321635063	0	1.00099544372285	4302.58511576707	1	16889.9892086331	1	1	1	1	2019-05-15T17:10:43.167	NG_ecoli_LTEE_11364_DM0	-0	-0	162.05	DIA_100X_EMPTY_1x1_100ms	8d96e1f0-d65b-47eb-aafa-91bae4741bdb	EPI_100X_YFP_1x1_200ms_25sola	EPI_100X_RFP_1x1_200ms_25sola
234	54	15.068425082804	815	47.7928508747815	840.715337423313	373.505521472393	3460886	4246.48588957055	505.297698372562	980.418888652344	0	742988	911.641717791411	1816.01054728274	1717.66094190211	0	NaN	NaN	NaN	NaN	NaN	651.84802527658	0.919164933636109	53.255761192332	14.5712680678588	12.0224365125075	2.59431301209932	0.0374527132596229	0.00953084440235286	3	1.01117882940433	6045.62858385173	1	17304.8380368098	1	1	1	1	2019-05-15T17:10:43.167	NG_ecoli_LTEE_11364_DM0	-0	-0	162.05	DIA_100X_EMPTY_1x1_100ms	e180a95a-d088-4f9a-8d7f-6b9896325ba7	EPI_100X_YFP_1x1_200ms_25sola	EPI_100X_RFP_1x1_200ms_25sola
235	60	15.744833762881	945	48.9654020525578	841.065608465608	2007.52698412698	8755275	9264.84126984127	505.297698372562	980.418888652344	0	1141835	1208.29100529101	1816.01054728274	1717.66094190211	0	NaN	NaN	NaN	NaN	NaN	753.360981043346	0.887421374460102	57.5012289941472	16.5125646024363	12.8349299048754	2.9940503657278	0.0254685541314341	0.0119855153252043	3	1.00374840597489	7439.67580465824	1	18205.346031746	1	1	1	1	2019-05-15T17:10:43.167	NG_ecoli_LTEE_11364_DM0	-0	-0	162.05	DIA_100X_EMPTY_1x1_100ms	f2fbda2d-be08-4d8e-92a7-c3b97d7285bd	EPI_100X_YFP_1x1_200ms_25sola	EPI_100X_RFP_1x1_200ms_25sola
236	44	17.6813514858566	778	47.4205266242166	844.546272493573	113.759640102828	22111576	28421.0488431877	505.297698372562	980.418888652344	0	1071938	1377.81233933162	1816.01054728274	1717.66094190211	0	NaN	NaN	NaN	NaN	NaN	621.600272832838	0.955901704629006	41.7195433060398	17.5019200599627	14.5427821531395	3.65421445973059	0.0187050446734435	0.0087142543700204	1	1.00228815573148	6929.85941350515	1	17899.9293059126	1	1	1	1	2019-05-15T17:10:43.167	NG_ecoli_LTEE_11364_DM0	-0	-0	162.05	DIA_100X_EMPTY_1x1_100ms	8ec8463c-6265-41c1-8f41-c6240f36dd75	EPI_100X_YFP_1x1_200ms_25sola	EPI_100X_RFP_1x1_200ms_25sola
237	43	20.7646213516289	894	-49.9999999998534	848.977628635347	1817.46979865772	4813017	5383.68791946309	505.297698372562	980.418888652344	0	906994	1014.53467561521	1816.01054728274	1717.66094190211	0	NaN	NaN	NaN	NaN	NaN	753.028613594158	0.897260611049565	41.8549126584115	21.8595418178442	14.249857075555	5.13859381221466	0.209944450111242	0.0500171850182862	2	1.08812079833211	6675.09326750597	1	22451.6744966443	1	1	1	1	2019-05-15T17:10:43.167	NG_ecoli_LTEE_11364_DM0	-0	-0	162.05	DIA_100X_EMPTY_1x1_100ms	ba4a07f7-31e6-4c69-b259-4844b26758aa	EPI_100X_YFP_1x1_200ms_25sola	EPI_100X_RFP_1x1_200ms_25sola
238	78	16.0734528585848	1254	25.7269003807721	873.295853269537	819.535885167464	1566654	1249.32535885167	505.297698372562	980.418888652344	0	3713356	2961.20893141946	1816.01054728274	1717.66094190211	0	NaN	NaN	NaN	NaN	NaN	1125.17465212071	0.828075804062867	79.8260525545303	15.845252730806	13.8434285861813	2.66787218729294	0.0252380820925133	0.0110207744316821	3	1.0142415285553	12014.9471376982	2	18919.8086124402	1	1	1	1	2019-05-15T17:10:43.167	NG_ecoli_LTEE_11364_DM0	-0	-0	162.05	DIA_100X_EMPTY_1x1_100ms	87cb7170-22e2-49a6-8251-096177bcfb48	EPI_100X_YFP_1x1_200ms_25sola	EPI_100X_RFP_1x1_200ms_25sola
239	32	8.64439658506189	277	-47.5785999956431	845.241877256318	1659.90613718412	232761	840.292418772563	505.297698372562	980.418888652344	0	1354925	4891.42599277978	1816.01054728274	1717.66094190211	0	NaN	NaN	NaN	NaN	NaN	299.761847205933	0.937019297922725	32.9527110007967	11.9913640884696	8.83278553666117	2.62309681454082	0.0194663988468653	0.00882440458616907	2	1.00202331220891	2019.18635331074	0	22600.6389891697	1	1	1	1	2019-05-15T17:10:43.167	NG_ecoli_LTEE_11364_DM0	-0	-0	162.05	DIA_100X_EMPTY_1x1_100ms	9d830544-f02c-498c-8f5f-519adeb7eae1	EPI_100X_YFP_1x1_200ms_25sola	EPI_100X_RFP_1x1_200ms_25sola
240	36	18.2499783211972	657	-49.9990410264732	852.337899543379	1761.69406392694	363725	553.614916286149	505.297698372562	980.418888652344	0	7725542	11758.8158295282	1816.01054728274	1717.66094190211	0	NaN	NaN	NaN	NaN	NaN	567.502106727829	0.864329852448328	42.575865044621	22.9949180044893	14.496419691223	4.39928509335221	0.219228726141144	0.0476667156390863	2	1.335131931461	7027.07954747046	0	21524.5722983257	1	1	1	1	2019-05-15T17:10:43.167	NG_ecoli_LTEE_11364_DM0	-0	-0	162.05	DIA_100X_EMPTY_1x1_100ms	b5c7099d-3e51-4cf9-8bf0-7cc7fa00f11e	EPI_100X_YFP_1x1_200ms_25sola	EPI_100X_RFP_1x1_200ms_25sola
241	77	16.3147281357213	1256	46.1272512805997	873.480891719745	536.264331210191	5680210	4522.4601910828	505.297698372562	980.418888652344	0	2360955	1879.74124203822	1816.01054728274	1717.66094190211	0	NaN	NaN	NaN	NaN	NaN	972.655970795004	0.812752687453317	75.596284558354	14.7019540013462	12.6018660963061	2.44713730053523	0.0317870434009029	0.0112068516546087	5	1.02757631449492	9428.87880921517	0	18441.3885350318	1	1	1	1	2019-05-15T17:10:43.167	NG_ecoli_LTEE_11364_DM0	-0	-0	162.05	DIA_100X_EMPTY_1x1_100ms	4fed845a-1238-480d-ab8d-acda18c46459	EPI_100X_YFP_1x1_200ms_25sola	EPI_100X_RFP_1x1_200ms_25sola
242	71	14.6654917413813	1042	46.7544455432538	862.436660268714	34.9462571976967	33608576	32253.9117082534	505.297698372562	980.418888652344	0	1257720	1207.02495201535	1816.01054728274	1717.66094190211	0	NaN	NaN	NaN	NaN	NaN	NaN	NaN	NaN	NaN	NaN	NaN	NaN	NaN	NaN	NaN	NaN	0	18547.8886756238	1	1	1	1	2019-05-15T17:10:43.167	NG_ecoli_LTEE_11364_DM0	-0	-0	162.05	DIA_100X_EMPTY_1x1_100ms	74fd5a47-f8f4-48f9-be04-0a70c6314a43	EPI_100X_YFP_1x1_200ms_25sola	EPI_100X_RFP_1x1_200ms_25sola
243	11	5.81689300325482	65	-49.9997888882571	856.876923076923	1790.63076923077	71841	1105.24615384615	505.297698372562	980.418888652344	0	156095	2401.46153846154	1816.01054728274	1717.66094190211	0	NaN	NaN	NaN	NaN	NaN	145.719688549155	0.999571528002164	16.0826593825565	10.932639187697	8.59066314042966	3.00050532296542	0.000816636297424338	0.000351066806043136	2	1.00000248072886	932.18288461542	1	23445.4923076923	1	1	1	1	2019-05-15T17:10:43.167	NG_ecoli_LTEE_11364_DM0	-0	-0	162.05	DIA_100X_EMPTY_1x1_100ms	33299bb0-5c3d-4ab5-8fe8-e18751605849	EPI_100X_YFP_1x1_200ms_25sola	EPI_100X_RFP_1x1_200ms_25sola
244	38	15.1992611654116	578	49.1056908190802	871.980968858132	1341.09342560554	373033	645.385813148789	505.297698372562	980.418888652344	0	1252795	2167.46539792388	1816.01054728274	1717.66094190211	0	NaN	NaN	NaN	NaN	NaN	459.210267938982	0.997205107374676	35.7650166295243	15.0194822865113	12.5756946870195	3.64984324148623	0.00426429513342531	0.00257395444886141	1	1.00019598976837	4442.34499121098	1	16651.3667820069	1	1	1	1	2019-05-15T17:10:43.167	NG_ecoli_LTEE_11364_DM0	-0	-0	162.05	DIA_100X_EMPTY_1x1_100ms	277cdaf2-3c00-4f4d-b4a6-6d64ecd859aa	EPI_100X_YFP_1x1_200ms_25sola	EPI_100X_RFP_1x1_200ms_25sola
245	19	5.31134794183578	102	-49.9999992965731	866.509803921569	102.06862745098	606477	5945.85294117647	505.297698372562	980.418888652344	0	135571	1329.12745098039	1816.01054728274	1717.66094190211	0	NaN	NaN	NaN	NaN	NaN	192.57503690939	0.886163518504898	NaN	NaN	NaN	NaN	NaN	NaN	NaN	NaN	NaN	1	23893.6078431373	1	1	1	1	2019-05-15T17:10:43.167	NG_ecoli_LTEE_11364_DM0	-0	-0	162.05	DIA_100X_EMPTY_1x1_100ms	7f944776-1232-4330-8832-52a137e1adbc	EPI_100X_YFP_1x1_200ms_25sola	EPI_100X_RFP_1x1_200ms_25sola
246	40	11.2146701696665	449	-47.8126129165389	876.436525612472	1060.8864142539	192531	428.799554565702	505.297698372562	980.418888652344	0	3033234	6755.53229398664	1816.01054728274	1717.66094190211	0	NaN	NaN	NaN	NaN	NaN	446.083903647301	0.743497522617784	43.1765238151014	14.4493966979072	9.90165312766148	2.83216855746138	0.0782685203253599	0.0323902123405569	0	1.08320437414033	3324.70389053812	0	21250.7616926503	1	1	1	1	2019-05-15T17:10:43.167	NG_ecoli_LTEE_11364_DM0	-0	-0	162.05	DIA_100X_EMPTY_1x1_100ms	13fdf7c9-46e0-437a-ac2d-7a5884ecd109	EPI_100X_YFP_1x1_200ms_25sola	EPI_100X_RFP_1x1_200ms_25sola
247	37	14.5565444598977	539	48.3126878779294	871.899814471243	801.447124304267	2950191	5473.45269016698	505.297698372562	980.418888652344	0	784211	1454.93692022263	1816.01054728274	1717.66094190211	0	NaN	NaN	NaN	NaN	NaN	507.267536580627	0.988604821307766	35.9137456583571	16.881585493064	13.6058821063745	3.98239014070089	0.0287448535601588	0.013922405062243	0	1.01556248293839	5221.60470548718	2	20536.2467532468	1	1	1	1	2019-05-15T17:10:43.167	NG_ecoli_LTEE_11364_DM0	-0	-0	162.05	DIA_100X_EMPTY_1x1_100ms	5603cc5a-3249-491a-b564-98fb0122b257	EPI_100X_YFP_1x1_200ms_25sola	EPI_100X_RFP_1x1_200ms_25sola
248	64	15.0147958635932	961	40.0724912632675	873.171696149844	1676.99167533819	28483113	29639.0353798127	505.297698372562	980.418888652344	0	2089919	2174.73361082206	1816.01054728274	1717.66094190211	0	NaN	NaN	NaN	NaN	NaN	786.44085990025	0.849006861188006	62.9293261159259	14.813566961353	12.1948741317834	2.93033873600289	0.0296105066991376	0.00743807392337872	2	1.01227731573271	7350.17377199274	0	17210.7950052029	1	1	1	1	2019-05-15T17:10:43.167	NG_ecoli_LTEE_11364_DM0	-0	-0	162.05	DIA_100X_EMPTY_1x1_100ms	0e2b8fd6-fc5a-4348-8e9c-357602b8e175	EPI_100X_YFP_1x1_200ms_25sola	EPI_100X_RFP_1x1_200ms_25sola
249	75	16.6407236160441	1249	41.464960897517	903.959167333867	773.71417133707	12266932	9821.40272217774	505.297698372562	980.418888652344	0	1408060	1127.34987990392	1816.01054728274	1717.66094190211	0	NaN	NaN	NaN	NaN	NaN	1130.29044760058	0.876352603844223	77.8143427446897	16.7479323772832	14.3479324239572	2.96873607085103	0.0262701548115699	0.00967772274682942	4	1.01536452083062	12581.3771130463	3	19223.3226581265	1	1	1	1	2019-05-15T17:10:43.167	NG_ecoli_LTEE_11364_DM0	-0	-0	162.05	DIA_100X_EMPTY_1x1_100ms	cca70771-a042-484b-98cd-80966dcc51f3	EPI_100X_YFP_1x1_200ms_25sola	EPI_100X_RFP_1x1_200ms_25sola
250	36	7.07995451593493	256	32.0952993611296	892.88671875	5.4140625	3771660	14733.046875	505.297698372562	980.418888652344	0	586327	2290.33984375	1816.01054728274	1717.66094190211	0	NaN	NaN	NaN	NaN	NaN	NaN	NaN	NaN	NaN	NaN	NaN	NaN	NaN	NaN	NaN	NaN	0	18827.76953125	1	1	1	1	2019-05-15T17:10:43.167	NG_ecoli_LTEE_11364_DM0	-0	-0	162.05	DIA_100X_EMPTY_1x1_100ms	15e0133b-9bc2-45d2-8032-a5ee02c9cb23	EPI_100X_YFP_1x1_200ms_25sola	EPI_100X_RFP_1x1_200ms_25sola
251	62	15.5333445275117	963	26.0348176830162	912.398753894081	405.879543094496	15922370	16534.1329179647	505.297698372562	980.418888652344	0	1272849	1321.753894081	1816.01054728274	1717.66094190211	0	NaN	NaN	NaN	NaN	NaN	789.005145831112	0.811342299842473	60.8776582753241	15.5218865471697	12.7643658605236	2.7841662989625	0.0278559065175862	0.0136792998948665	3	1.0435144718646	7790.15873868436	1	18266.6812045691	1	1	1	1	2019-05-15T17:10:43.167	NG_ecoli_LTEE_11364_DM0	-0	-0	162.05	DIA_100X_EMPTY_1x1_100ms	8f407e01-b07c-4297-a5e7-2db28bd40e48	EPI_100X_YFP_1x1_200ms_25sola	EPI_100X_RFP_1x1_200ms_25sola
252	55	14.504083522102	799	48.7836418655946	906.843554443054	1964.3153942428	2295925	2873.49812265332	505.297698372562	980.418888652344	0	3175253	3974.0337922403	1816.01054728274	1717.66094190211	0	NaN	NaN	NaN	NaN	NaN	666.6994265732	0.925680931626346	54.8645402498422	13.8675026234491	11.8412729313941	2.60864635796161	0.0214177928800019	0.00852175511684589	1	1.0064964345147	6041.96782690308	0	18902.0600750939	1	1	1	1	2019-05-15T17:10:43.167	NG_ecoli_LTEE_11364_DM0	-0	-0	162.05	DIA_100X_EMPTY_1x1_100ms	fda365d2-018c-4da9-ad31-906f6792a081	EPI_100X_YFP_1x1_200ms_25sola	EPI_100X_RFP_1x1_200ms_25sola
253	37	12.308246840222	456	48.6004703955	900.27850877193	914.550438596491	304446	667.644736842105	505.297698372562	980.418888652344	0	1934616	4242.57894736842	1816.01054728274	1717.66094190211	0	NaN	NaN	NaN	NaN	NaN	433.879584027064	0.953020565689552	34.6511934151307	18.0065662289848	12.1545122910792	4.41682113123946	0.0229250680015052	0.00925385297051052	1	1.00661347786587	4020.52856746496	0	22147.8969298246	1	1	1	1	2019-05-15T17:10:43.167	NG_ecoli_LTEE_11364_DM0	-0	-0	162.05	DIA_100X_EMPTY_1x1_100ms	ed35d2a4-4af3-4ce0-b688-ac51a7390898	EPI_100X_YFP_1x1_200ms_25sola	EPI_100X_RFP_1x1_200ms_25sola
254	15	9.60022386047419	146	-49.9980890817026	901.760273972603	685.08904109589	146538	1003.68493150685	505.297698372562	980.418888652344	0	291987	1999.91095890411	1816.01054728274	1717.66094190211	0	NaN	NaN	NaN	NaN	NaN	169.302872192684	0.99951196684314	17.309815224991	12.8713111302901	9.39345431504251	3.45541183807353	0.00359218389290208	0.00187714158459134	0	1.0000724685609	1199.59036367187	1	21068.4109589041	1	1	1	1	2019-05-15T17:10:43.167	NG_ecoli_LTEE_11364_DM0	-0	-0	162.05	DIA_100X_EMPTY_1x1_100ms	0b0fcf4e-077d-46bb-bcfb-b49b79a24ef2	EPI_100X_YFP_1x1_200ms_25sola	EPI_100X_RFP_1x1_200ms_25sola
255	50	15.7080829399516	789	48.5933249648909	928.266159695817	420.56020278834	19491702	24704.3117870722	505.297698372562	980.418888652344	0	1588302	2013.05703422053	1816.01054728274	1717.66094190211	0	NaN	NaN	NaN	NaN	NaN	651.561509840598	0.925111403225064	50.7709381435579	14.2904220212551	12.4568559376332	2.82482970504432	0.0628992973839069	0.018514962018457	2	1.01769138697016	6187.59604977981	1	18575.3967046895	1	1	1	1	2019-05-15T17:10:43.167	NG_ecoli_LTEE_11364_DM0	-0	-0	162.05	DIA_100X_EMPTY_1x1_100ms	d36854ec-d8fe-4a6e-8c75-61a9c5a4c7ba	EPI_100X_YFP_1x1_200ms_25sola	EPI_100X_RFP_1x1_200ms_25sola
256	14	5.1291976384474	73	-49.9996354090789	907.561643835616	1219.20547945205	26205	358.972602739726	505.297698372562	980.418888652344	0	71810	983.698630136986	1816.01054728274	1717.66094190211	0	NaN	NaN	NaN	NaN	NaN	153.543802204137	0.999734115522077	NaN	NaN	NaN	NaN	NaN	NaN	NaN	NaN	NaN	1	22976.9315068493	1	1	1	1	2019-05-15T17:10:43.167	NG_ecoli_LTEE_11364_DM0	-0	-0	162.05	DIA_100X_EMPTY_1x1_100ms	b1599721-2fd4-421b-b313-65336aa8c0e7	EPI_100X_YFP_1x1_200ms_25sola	EPI_100X_RFP_1x1_200ms_25sola
257	30	11.6341249486796	350	1.03613947969503	915.86	1198.2	142261	406.46	505.297698372562	980.418888652344	0	377275	1077.92857142857	1816.01054728274	1717.66094190211	0	NaN	NaN	NaN	NaN	NaN	314.781700514182	0.926060183615835	29.8945307879354	12.6023447552535	10.1621281497519	2.80495259020234	0.0487236206214802	0.0192691634619207	1	1.02472132914124	2424.66061051856	1	22540.8085714286	1	1	1	1	2019-05-15T17:10:43.167	NG_ecoli_LTEE_11364_DM0	-0	-0	162.05	DIA_100X_EMPTY_1x1_100ms	dea42c29-2882-47f2-a4f5-02fd3e43739c	EPI_100X_YFP_1x1_200ms_25sola	EPI_100X_RFP_1x1_200ms_25sola
258	56	16.1972487033601	907	49.0274496374145	920.246968026461	800.495038588754	8638589	9524.35391400221	505.297698372562	980.418888652344	0	1219611	1344.66482910695	1816.01054728274	1717.66094190211	0	NaN	NaN	NaN	NaN	NaN	795.731696885305	0.932283750783058	56.4964596469604	15.9724749353172	13.6328451895858	3.32484064712758	0.0463295509866758	0.0195094316639755	2	1.01331938946429	8246.77453108407	2	19556.8588754135	1	1	1	1	2019-05-15T17:10:43.167	NG_ecoli_LTEE_11364_DM0	-0	-0	162.05	DIA_100X_EMPTY_1x1_100ms	bbdb7032-b519-486c-b406-ac766572b03a	EPI_100X_YFP_1x1_200ms_25sola	EPI_100X_RFP_1x1_200ms_25sola
259	61	15.7103447374151	959	39.0205141673681	932.897810218978	257.238790406674	22652758	23621.228362878	505.297698372562	980.418888652344	0	1288210	1343.28467153285	1816.01054728274	1717.66094190211	0	NaN	NaN	NaN	NaN	NaN	779.351225017445	0.873779386106042	60.0965937382586	14.8335231422419	12.6846553852472	2.74336519151512	0.0307907635805198	0.0104950314273666	2	1.02113978773762	7594.46323639558	1	17785.8508863399	1	1	1	1	2019-05-15T17:10:43.167	NG_ecoli_LTEE_11364_DM0	-0	-0	162.05	DIA_100X_EMPTY_1x1_100ms	dcc157cf-7ee2-4485-9dd9-9d221d60d750	EPI_100X_YFP_1x1_200ms_25sola	EPI_100X_RFP_1x1_200ms_25sola
260	55	18.6295184944906	1025	32.9783921674508	920.572682926829	663.64	16405299	16005.1697560976	505.297698372562	980.418888652344	0	2041568	1991.77365853659	1816.01054728274	1717.66094190211	0	NaN	NaN	NaN	NaN	NaN	795.164277555641	0.913513055067585	52.7575748615417	18.1046113309679	14.4954803426527	3.61030655960714	0.0886483491622627	0.0278056104089884	1	1.05328672238571	8706.42629622011	1	18259.4956097561	1	1	1	1	2019-05-15T17:10:43.167	NG_ecoli_LTEE_11364_DM0	-0	-0	162.05	DIA_100X_EMPTY_1x1_100ms	04ddbf45-f4b2-439e-ab03-9a8b3d63dc13	EPI_100X_YFP_1x1_200ms_25sola	EPI_100X_RFP_1x1_200ms_25sola
261	38	6.25489007211203	238	-49.7407884516009	934.390756302521	2043.8781512605	8807034	37004.3445378151	505.297698372562	980.418888652344	0	300616	1263.09243697479	1816.01054728274	1717.66094190211	0	NaN	NaN	NaN	NaN	NaN	NaN	NaN	NaN	NaN	NaN	NaN	NaN	NaN	NaN	NaN	NaN	1	18297.5966386555	1	1	1	1	2019-05-15T17:10:43.167	NG_ecoli_LTEE_11364_DM0	-0	-0	162.05	DIA_100X_EMPTY_1x1_100ms	1f241332-1e2e-46d4-8da8-00889e8f1bf6	EPI_100X_YFP_1x1_200ms_25sola	EPI_100X_RFP_1x1_200ms_25sola
262	40	17.2022968724596	689	-4.50656620733486	937.535558780842	1310.92743105951	22001522	31932.5428156749	505.297698372562	980.418888652344	0	1058745	1536.64005805515	1816.01054728274	1717.66094190211	0	NaN	NaN	NaN	NaN	NaN	577.153067799906	0.947608411330414	37.1145188352734	18.6822853435132	14.8262318704395	4.21761540955799	0.0575107841987076	0.0307756623998363	1	1.02389919827571	6407.59850925808	2	18262.2496371553	1	1	1	1	2019-05-15T17:10:43.167	NG_ecoli_LTEE_11364_DM0	-0	-0	162.05	DIA_100X_EMPTY_1x1_100ms	6f1801a8-fb29-4a98-8f6b-0dd73b9a08ea	EPI_100X_YFP_1x1_200ms_25sola	EPI_100X_RFP_1x1_200ms_25sola
263	57	16.1496048227323	920	44.0401359605233	943.342391304348	1864.27717391304	1656891	1800.96847826087	505.297698372562	980.418888652344	0	710711	772.511956521739	1816.01054728274	1717.66094190211	0	NaN	NaN	NaN	NaN	NaN	737.508408250815	0.899497262693488	54.829820498174	15.4646035127748	13.2101399415556	2.83481334009738	0.0212831403259191	0.0151488372111846	0	1.03658207398771	7514.87121155716	0	16640.3760869565	1	1	1	1	2019-05-15T17:10:43.167	NG_ecoli_LTEE_11364_DM0	-0	-0	162.05	DIA_100X_EMPTY_1x1_100ms	935c9af3-8c10-41e6-9414-10c318aadd01	EPI_100X_YFP_1x1_200ms_25sola	EPI_100X_RFP_1x1_200ms_25sola
264	22	8.87433123644776	196	-49.772918906672	948.035714285714	1331.22959183673	286608	1462.28571428571	505.297698372562	980.418888652344	0	744730	3799.64285714286	1816.01054728274	1717.66094190211	0	NaN	NaN	NaN	NaN	NaN	254.915702406189	0.950432991058343	NaN	NaN	NaN	NaN	NaN	NaN	NaN	NaN	NaN	1	23035.1632653061	1	1	1	1	2019-05-15T17:10:43.167	NG_ecoli_LTEE_11364_DM0	-0	-0	162.05	DIA_100X_EMPTY_1x1_100ms	972dec1c-0f67-45da-ad3a-b4f43ce3ca61	EPI_100X_YFP_1x1_200ms_25sola	EPI_100X_RFP_1x1_200ms_25sola
265	36	13.1725209227351	475	47.8954794140357	954.05052631579	261.614736842105	1567394	3299.77684210526	505.297698372562	980.418888652344	0	610536	1285.33894736842	1816.01054728274	1717.66094190211	0	NaN	NaN	NaN	NaN	NaN	416.973280405895	0.954469612379859	37.3054160193123	12.7631513851436	10.9219190287449	2.60335337751978	0.0284059511931949	0.0191851938246839	0	1.02800440605566	3495.10054554034	2	19147.3073684211	1	1	1	1	2019-05-15T17:10:43.167	NG_ecoli_LTEE_11364_DM0	-0	-0	162.05	DIA_100X_EMPTY_1x1_100ms	548a094c-d1a1-4adc-b2bf-3f6e4419477b	EPI_100X_YFP_1x1_200ms_25sola	EPI_100X_RFP_1x1_200ms_25sola
266	54	15.3607831050596	830	48.8388780869366	958.536144578313	1032.66265060241	6896974	8309.60722891566	505.297698372562	980.418888652344	0	1699967	2048.15301204819	1816.01054728274	1717.66094190211	0	NaN	NaN	NaN	NaN	NaN	675.307969134443	0.912646642482269	53.286012494785	14.5764576410382	12.4349102109587	2.68271847357431	0.0275019274614014	0.013025071665126	2	1.01398165595533	6471.25347260398	2	17113.8120481928	1	1	1	1	2019-05-15T17:10:43.167	NG_ecoli_LTEE_11364_DM0	-0	-0	162.05	DIA_100X_EMPTY_1x1_100ms	8127472a-259d-47d3-9398-432a079d5138	EPI_100X_YFP_1x1_200ms_25sola	EPI_100X_RFP_1x1_200ms_25sola
267	34	8.65344602382638	295	39.9273058533439	944.796610169491	746.369491525424	853914	2894.62372881356	505.297698372562	980.418888652344	0	1689464	5726.99661016949	1816.01054728274	1717.66094190211	0	NaN	NaN	NaN	NaN	NaN	327.748940569412	0.833736138302725	35.4133010514068	13.0965621046045	8.98491414330976	3.29117594938857	0.0212372198108938	0.009903665721339	2	1.00183483169997	2245.35056009734	2	21401.7288135593	1	1	1	1	2019-05-15T17:10:43.167	NG_ecoli_LTEE_11364_DM0	-0	-0	162.05	DIA_100X_EMPTY_1x1_100ms	e6ee321c-a662-4878-b03d-749a72719b22	EPI_100X_YFP_1x1_200ms_25sola	EPI_100X_RFP_1x1_200ms_25sola
268	42	16.2822537025345	684	49.146706978918	953.656432748538	906.311403508772	1149803	1680.9985380117	505.297698372562	980.418888652344	0	1187163	1735.61842105263	1816.01054728274	1717.66094190211	0	NaN	NaN	NaN	NaN	NaN	542.456858897222	0.973195568078196	39.7049359620566	15.6199102333794	13.2387645976153	3.57754239785675	0.00760698549360206	0.00321644415980104	2	1.00028468839793	5465.49248021228	0	16736.7923976608	1	1	1	1	2019-05-15T17:10:43.167	NG_ecoli_LTEE_11364_DM0	-0	-0	162.05	DIA_100X_EMPTY_1x1_100ms	05b7eef5-e6f6-4ae9-9d08-9daa4aa8d7dc	EPI_100X_YFP_1x1_200ms_25sola	EPI_100X_RFP_1x1_200ms_25sola
269	44	11.9177503814868	526	49.0831170043865	963.863117870722	605.197718631179	342399	650.948669201521	505.297698372562	980.418888652344	0	9850870	18727.8897338403	1816.01054728274	1717.66094190211	0	NaN	NaN	NaN	NaN	NaN	480.637903644313	0.961737646492266	42.2376025855899	13.1785267840176	11.1848711454163	2.73739094647136	0.00781381933307491	0.00313116689980012	2	1.00116924629691	4150.02880719439	0	21684.7300380228	1	1	1	1	2019-05-15T17:10:43.167	NG_ecoli_LTEE_11364_DM0	-0	-0	162.05	DIA_100X_EMPTY_1x1_100ms	d19b22d8-dda7-45ee-9888-902ceabe3320	EPI_100X_YFP_1x1_200ms_25sola	EPI_100X_RFP_1x1_200ms_25sola
270	37	17.4394540011826	646	-17.9977898519284	961.193498452012	1287.18111455108	23006428	35613.6656346749	505.297698372562	980.418888652344	0	1146880	1775.3560371517	1816.01054728274	1717.66094190211	0	NaN	NaN	NaN	NaN	NaN	559.894577704231	0.962277027958406	36.7487120515118	18.6862322405722	14.7956999044593	4.48883440657511	0.0533373199167243	0.0180118599851707	1	1.03190116134249	6318.34058292225	1	17860.0015479876	1	1	1	1	2019-05-15T17:10:43.167	NG_ecoli_LTEE_11364_DM0	-0	-0	162.05	DIA_100X_EMPTY_1x1_100ms	914ae77c-0c80-43a2-87ba-944b1def8163	EPI_100X_YFP_1x1_200ms_25sola	EPI_100X_RFP_1x1_200ms_25sola
271	53	15.7317308130789	835	-49.9999993051658	963.750898203593	759.617964071856	1389930	1664.58682634731	505.297698372562	980.418888652344	0	4257914	5099.29820359281	1816.01054728274	1717.66094190211	0	NaN	NaN	NaN	NaN	NaN	NaN	NaN	NaN	NaN	NaN	NaN	NaN	NaN	NaN	NaN	NaN	2	20295.7808383234	1	1	1	1	2019-05-15T17:10:43.167	NG_ecoli_LTEE_11364_DM0	-0	-0	162.05	DIA_100X_EMPTY_1x1_100ms	4c6fd7a5-dcf0-4cc7-b5e3-ee4f12ac1deb	EPI_100X_YFP_1x1_200ms_25sola	EPI_100X_RFP_1x1_200ms_25sola
272	49	17.9574131576687	880	44.4192289382179	973.520454545455	1714.35227272727	35245458	40051.6568181818	505.297698372562	980.418888652344	0	702863	798.707954545455	1816.01054728274	1717.66094190211	0	NaN	NaN	NaN	NaN	NaN	692.329086021735	0.968004036368298	47.2371307838179	17.1933377665824	14.297441881251	3.57771026890982	0.0701581315716059	0.00778010420144196	2	1.00128161502192	7583.85588226333	0	17270.4386363636	1	1	1	1	2019-05-15T17:10:43.167	NG_ecoli_LTEE_11364_DM0	-0	-0	162.05	DIA_100X_EMPTY_1x1_100ms	5af0f773-1353-4115-b79c-902829a94e86	EPI_100X_YFP_1x1_200ms_25sola	EPI_100X_RFP_1x1_200ms_25sola
273	14	6.28063577953406	88	-49.998640960174	957.409090909091	2044.20454545455	613874	6975.84090909091	505.297698372562	980.418888652344	0	124954	1419.93181818182	1816.01054728274	1717.66094190211	0	NaN	NaN	NaN	NaN	NaN	NaN	NaN	NaN	NaN	NaN	NaN	NaN	NaN	NaN	NaN	NaN	1	19286.3409090909	1	1	1	1	2019-05-15T17:10:43.167	NG_ecoli_LTEE_11364_DM0	-0	-0	162.05	DIA_100X_EMPTY_1x1_100ms	09ace93e-2e32-413d-b040-376c0449ebe6	EPI_100X_YFP_1x1_200ms_25sola	EPI_100X_RFP_1x1_200ms_25sola
274	11	4.26170350063784	47	-49.9992867160047	956.936170212766	677.425531914894	52022	1106.85106382979	505.297698372562	980.418888652344	0	173633	3694.31914893617	1816.01054728274	1717.66094190211	0	NaN	NaN	NaN	NaN	NaN	113.8378513259	0.999748903525738	NaN	NaN	NaN	NaN	NaN	NaN	NaN	NaN	NaN	1	21729.170212766	1	1	1	1	2019-05-15T17:10:43.167	NG_ecoli_LTEE_11364_DM0	-0	-0	162.05	DIA_100X_EMPTY_1x1_100ms	cb5c9edf-60ad-44b6-9d7c-ebb6e314d6e7	EPI_100X_YFP_1x1_200ms_25sola	EPI_100X_RFP_1x1_200ms_25sola
275	35	23.4418398743495	821	-49.9144667407156	970.589524969549	54.4957369062119	26786993	32627.275274056	505.297698372562	980.418888652344	0	920740	1121.48599269184	1816.01054728274	1717.66094190211	0	NaN	NaN	NaN	NaN	NaN	665.483898152366	0.999984817306902	31.8349479767565	27.4929977238579	20.3260991728467	7.22300092533248	0.0238269587310136	0.0114578506749016	1	1.00924673329003	10330.0424518829	0	17765.9378806334	1	1	1	1	2019-05-15T17:10:43.167	NG_ecoli_LTEE_11364_DM0	-0	-0	162.05	DIA_100X_EMPTY_1x1_100ms	13b91903-2307-4db7-86c4-04e1bdf50b7b	EPI_100X_YFP_1x1_200ms_25sola	EPI_100X_RFP_1x1_200ms_25sola
276	39	13.8299766586184	539	48.9396805656967	971.432282003711	1364.92578849722	877499	1628.01298701299	505.297698372562	980.418888652344	0	667740	1238.84972170686	1816.01054728274	1717.66094190211	0	NaN	NaN	NaN	NaN	NaN	460.172955699588	0.972727501434651	38.4528927648551	13.578595918496	11.6195086224231	2.96301336169224	0.0355497627960939	0.0131345331388429	0	1.01332926834408	4077.50425861667	1	17170.4972170686	1	1	1	1	2019-05-15T17:10:43.167	NG_ecoli_LTEE_11364_DM0	-0	-0	162.05	DIA_100X_EMPTY_1x1_100ms	bc1335ac-4078-42b1-8075-bcf15d381c5a	EPI_100X_YFP_1x1_200ms_25sola	EPI_100X_RFP_1x1_200ms_25sola
277	35	14.2406574229049	499	44.8727838587627	968.170340681363	999.174348697395	2360442	4730.34468937876	505.297698372562	980.418888652344	0	2983161	5978.27855711423	1816.01054728274	1717.66094190211	0	NaN	NaN	NaN	NaN	NaN	445.879729713962	0.938701647870062	34.6430081206957	16.9200924018834	12.4490943110499	3.5122712455093	0.0799454217724399	0.0253759049232693	1	1.04080216673479	4216.78046341176	2	19463.5090180361	1	1	1	1	2019-05-15T17:10:43.167	NG_ecoli_LTEE_11364_DM0	-0	-0	162.05	DIA_100X_EMPTY_1x1_100ms	4efe75c9-3517-4332-a724-00cf406df2e9	EPI_100X_YFP_1x1_200ms_25sola	EPI_100X_RFP_1x1_200ms_25sola
278	23	10.9676913394725	253	-15.9289587201727	968.98023715415	218	256098	1012.24505928854	505.297698372562	980.418888652344	0	2584354	10214.837944664	1816.01054728274	1717.66094190211	0	NaN	NaN	NaN	NaN	NaN	232.921102167701	0.976379892148165	21.6048526621354	13.8352499249469	10.0757829409817	3.55749375797547	0.0655547955165332	0.0295461960542275	2	1.03209776967627	1722.65693333664	2	21851.8300395257	1	1	1	1	2019-05-15T17:10:43.167	NG_ecoli_LTEE_11364_DM0	-0	-0	162.05	DIA_100X_EMPTY_1x1_100ms	e98962d5-75e3-4667-9084-5f7d5ff9bf21	EPI_100X_YFP_1x1_200ms_25sola	EPI_100X_RFP_1x1_200ms_25sola
279	31	9.09261186640272	282	43.5064534975961	975.443262411348	678.035460992908	199786	708.460992907801	505.297698372562	980.418888652344	0	1586454	5625.72340425532	1816.01054728274	1717.66094190211	0	NaN	NaN	NaN	NaN	NaN	323.318506299129	0.8511679104422	33.4747694258021	12.826583192758	9.42859694391223	2.88378839381058	0.0332287539561753	0.0143818313296537	1	1.01392899045099	2337.23088847693	3	22890.0319148936	1	1	1	1	2019-05-15T17:10:43.167	NG_ecoli_LTEE_11364_DM0	-0	-0	162.05	DIA_100X_EMPTY_1x1_100ms	2e1d91ce-ec92-44f1-a52f-88674f316c68	EPI_100X_YFP_1x1_200ms_25sola	EPI_100X_RFP_1x1_200ms_25sola
280	70	16.1234793521972	1129	46.2288908828895	984.119574844996	1593.70947741364	5438898	4817.44729849424	505.297698372562	980.418888652344	0	853870	756.306465899026	1816.01054728274	1717.66094190211	0	NaN	NaN	NaN	NaN	NaN	876.113680609529	0.907504530016474	67.8882829388619	15.0745685791626	12.6959533312245	2.52640733486277	0.011815778724421	0.004879031512412	3	1.00197796929334	8594.39560193993	0	16942.382639504	1	1	1	1	2019-05-15T17:10:43.167	NG_ecoli_LTEE_11364_DM0	-0	-0	162.05	DIA_100X_EMPTY_1x1_100ms	1d70d8b9-50ff-43dc-8e5e-393de2406e31	EPI_100X_YFP_1x1_200ms_25sola	EPI_100X_RFP_1x1_200ms_25sola
281	33	13.7681004331036	455	-47.2391379853512	979.69010989011	242.312087912088	761303	1673.19340659341	505.297698372562	980.418888652344	0	1284621	2823.34285714286	1816.01054728274	1717.66094190211	0	NaN	NaN	NaN	NaN	NaN	416.693178607261	0.981495016270421	32.1700076152089	17.7902454938304	12.5140662898512	4.54868361432049	0.047037833033225	0.0262872771867812	1	1.04970184685332	3956.74395456288	2	19061.0593406593	1	1	1	1	2019-05-15T17:10:43.167	NG_ecoli_LTEE_11364_DM0	-0	-0	162.05	DIA_100X_EMPTY_1x1_100ms	1469dcea-e006-40a5-9559-2257caaf7653	EPI_100X_YFP_1x1_200ms_25sola	EPI_100X_RFP_1x1_200ms_25sola
282	44	17.1880808477077	756	-42.2484527250753	983.68253968254	966.42328042328	2948068	3899.56084656085	505.297698372562	980.418888652344	0	4812677	6365.97486772487	1816.01054728274	1717.66094190211	0	NaN	NaN	NaN	NaN	NaN	612.365260554089	0.972467134987818	41.3178528018585	18.9698658211183	14.2861656506672	4.35424151512045	0.0252344177108877	0.011634767151654	2	1.0023107200253	6623.06456132772	1	18938.9484126984	1	1	1	1	2019-05-15T17:10:43.167	NG_ecoli_LTEE_11364_DM0	-0	-0	162.05	DIA_100X_EMPTY_1x1_100ms	c1a491fc-85b8-40f9-a4f2-b5138ef660ba	EPI_100X_YFP_1x1_200ms_25sola	EPI_100X_RFP_1x1_200ms_25sola
283	42	14.5475662222529	611	49.3831243859681	989.528641571195	199.058919803601	544195	890.662847790507	505.297698372562	980.418888652344	0	1384235	2265.52373158756	1816.01054728274	1717.66094190211	0	NaN	NaN	NaN	NaN	NaN	506.860591424362	0.960756888098886	40.7463275250621	14.7005269561578	12.2313744414012	2.89968300012935	0.0121888016693593	0.00696991900317915	1	1.00256581309449	4787.72146104282	2	19051.0605564648	1	1	1	1	2019-05-15T17:10:43.167	NG_ecoli_LTEE_11364_DM0	-0	-0	162.05	DIA_100X_EMPTY_1x1_100ms	c6c03d33-0867-429f-ae4b-5bec4ebe7d84	EPI_100X_YFP_1x1_200ms_25sola	EPI_100X_RFP_1x1_200ms_25sola
284	43	15.0194228154037	650	48.9156331535038	992.78	181.075384615385	1544912	2376.78769230769	505.297698372562	980.418888652344	0	769025	1183.11538461538	1816.01054728274	1717.66094190211	0	NaN	NaN	NaN	NaN	NaN	535.324102961124	0.973676632538554	42.5859360131253	14.264484162328	12.3073279408423	3.05255856287222	0.00457569461419939	0.00150188805796769	2	1.00026512318262	5066.21509402228	2	18742.3630769231	1	1	1	1	2019-05-15T17:10:43.167	NG_ecoli_LTEE_11364_DM0	-0	-0	162.05	DIA_100X_EMPTY_1x1_100ms	d2fb6ed4-0655-45e7-a5fd-3d1d02e8b612	EPI_100X_YFP_1x1_200ms_25sola	EPI_100X_RFP_1x1_200ms_25sola
285	62	15.8272061311878	982	39.5547555832992	986.784114052953	1501.62729124236	46010395	46853.7627291242	505.297698372562	980.418888652344	0	873398	889.40733197556	1816.01054728274	1717.66094190211	0	NaN	NaN	NaN	NaN	NaN	799.597918542299	0.892549785610749	61.1531990084629	15.6018798330432	12.9146756324897	2.80478651354949	0.0130344230073045	0.00693576009381459	2	1.00145131146136	8010.80329019727	0	16934.2474541752	1	1	1	1	2019-05-15T17:10:43.167	NG_ecoli_LTEE_11364_DM0	-0	-0	162.05	DIA_100X_EMPTY_1x1_100ms	0049ed46-8521-4a54-b484-8e4763a077d7	EPI_100X_YFP_1x1_200ms_25sola	EPI_100X_RFP_1x1_200ms_25sola
286	71	14.9901980265245	1067	47.6204368793179	989.404873477038	798.074039362699	1595191	1495.02436738519	505.297698372562	980.418888652344	0	1539729	1443.04498594189	1816.01054728274	1717.66094190211	0	NaN	NaN	NaN	NaN	NaN	921.500752023594	0.893714493311974	71.2820217730338	15.347158903444	12.7282809901528	2.56260615692586	0.0169918097292911	0.00500547889842373	4	1.00127363154622	9070.04410620995	2	18373.9334582943	1	1	1	1	2019-05-15T17:10:43.167	NG_ecoli_LTEE_11364_DM0	-0	-0	162.05	DIA_100X_EMPTY_1x1_100ms	58feef73-30c5-4015-9b7d-1efa390f0d70	EPI_100X_YFP_1x1_200ms_25sola	EPI_100X_RFP_1x1_200ms_25sola
287	13	6.70233626992285	92	-49.9995212907534	987.445652173913	1021.27173913043	201125	2186.14130434783	505.297698372562	980.418888652344	0	163236	1774.30434782609	1816.01054728274	1717.66094190211	0	NaN	NaN	NaN	NaN	NaN	144.682006935649	0.999841190019176	16.1320025844055	11.1607969865707	8.29014216269196	3.34892287587355	0.00584840995450786	0.00198586272326442	0	1.00006361227394	870.767317727461	1	20095.75	1	1	1	1	2019-05-15T17:10:43.167	NG_ecoli_LTEE_11364_DM0	-0	-0	162.05	DIA_100X_EMPTY_1x1_100ms	2e067f85-ef71-444c-9a4e-cd17748d24bd	EPI_100X_YFP_1x1_200ms_25sola	EPI_100X_RFP_1x1_200ms_25sola
288	39	13.8919004120497	543	49.3005471931773	1000.89134438306	1341.81399631676	961169	1770.10865561694	505.297698372562	980.418888652344	0	613468	1129.77532228361	1816.01054728274	1717.66094190211	0	NaN	NaN	NaN	NaN	NaN	465.154884462461	0.981556894024494	38.8007759766639	13.9217756746846	11.6425071023047	3.1251034212316	0.0129837454884195	0.00649432158489197	0	1.00374195335348	4130.69677496766	1	16987.5027624309	1	1	1	1	2019-05-15T17:10:43.167	NG_ecoli_LTEE_11364_DM0	-0	-0	162.05	DIA_100X_EMPTY_1x1_100ms	836307de-bb12-4cb8-999a-9a23f692e12c	EPI_100X_YFP_1x1_200ms_25sola	EPI_100X_RFP_1x1_200ms_25sola
289	24	12.8743848858591	309	-13.0812967876971	997.796116504854	690.941747572816	304309	984.818770226537	505.297698372562	980.418888652344	0	1263784	4089.91585760518	1816.01054728274	1717.66094190211	0	NaN	NaN	NaN	NaN	NaN	293.939352913679	0.991787560017551	22.3139444314287	16.0199992601025	12.1051677243417	4.36952931459605	0.101353919178131	0.0485672847393804	0	1.0903832081819	2568.07587513451	2	22101.2297734628	1	1	1	1	2019-05-15T17:10:43.167	NG_ecoli_LTEE_11364_DM0	-0	-0	162.05	DIA_100X_EMPTY_1x1_100ms	31f20b7c-a657-42c9-9a1b-942fc213bfe2	EPI_100X_YFP_1x1_200ms_25sola	EPI_100X_RFP_1x1_200ms_25sola
290	13	5.98464508055352	78	-49.999667857837	995.448717948718	675.397435897436	63926	819.564102564103	505.297698372562	980.418888652344	0	348792	4471.69230769231	1816.01054728274	1717.66094190211	0	NaN	NaN	NaN	NaN	NaN	139.844524171343	0.999703091224063	14.6742873649808	10.8548164714177	6.61230252544197	3.91264500843944	0.0020816389392113	0.00106986118637911	0	1.00001524531281	503.90925080236	2	22979.5128205128	1	1	1	1	2019-05-15T17:10:43.167	NG_ecoli_LTEE_11364_DM0	-0	-0	162.05	DIA_100X_EMPTY_1x1_100ms	963b4023-76dd-408e-98f6-5d9ee2577489	EPI_100X_YFP_1x1_200ms_25sola	EPI_100X_RFP_1x1_200ms_25sola
291	35	8.9901462833681	315	47.2293182844369	1007.92063492063	307.495238095238	128795	408.873015873016	505.297698372562	980.418888652344	0	748546	2376.33650793651	1816.01054728274	1717.66094190211	0	NaN	NaN	NaN	NaN	NaN	320.079785103231	0.99779618848525	35.0545966799283	11.3653305123201	8.90447305696157	2.79731167510497	0.0149641994459185	0.00701466391678741	1	1.00458344307321	2182.98777899905	0	21912.2253968254	1	1	1	1	2019-05-15T17:10:43.167	NG_ecoli_LTEE_11364_DM0	-0	-0	162.05	DIA_100X_EMPTY_1x1_100ms	dfc5a2a6-0cc8-4da3-ab41-11db26ddca2f	EPI_100X_YFP_1x1_200ms_25sola	EPI_100X_RFP_1x1_200ms_25sola
292	38	17.8068140151696	681	-18.3273801447605	1013.046989721	161.333333333333	15098562	22171.1629955947	505.297698372562	980.418888652344	0	730019	1071.98091042584	1816.01054728274	1717.66094190211	0	NaN	NaN	NaN	NaN	NaN	502.855749937886	0.949873548323646	37.7200576740074	15.940364690038	12.9361682986361	3.38227353076801	0.0500694535444542	0.0219654337805436	1	1.04265166995438	4957.62352102575	1	19185.7900146843	1	1	1	1	2019-05-15T17:10:43.167	NG_ecoli_LTEE_11364_DM0	-0	-0	162.05	DIA_100X_EMPTY_1x1_100ms	1968fb78-80c1-4ef6-ba0d-a5b5f2dee3c2	EPI_100X_YFP_1x1_200ms_25sola	EPI_100X_RFP_1x1_200ms_25sola
293	32	6.18921694346395	199	-49.9507537139339	1012.8391959799	605.231155778895	382246	1920.83417085427	505.297698372562	980.418888652344	0	4791748	24079.135678392	1816.01054728274	1717.66094190211	0	NaN	NaN	NaN	NaN	NaN	294.186746812229	0.919033827380918	33.7661492724651	10.406372979975	8.40975515992916	2.20419521129097	0.0483859865089771	0.0194941406150192	1	1.01865942015564	1875.5909193705	3	25189.135678392	1	1	1	1	2019-05-15T17:10:43.167	NG_ecoli_LTEE_11364_DM0	-0	-0	162.05	DIA_100X_EMPTY_1x1_100ms	43277f03-055c-4d4c-b0d1-451084fc99a8	EPI_100X_YFP_1x1_200ms_25sola	EPI_100X_RFP_1x1_200ms_25sola
294	24	7.40373363377997	178	-49.7162980228156	1006.84269662921	2039.69101123596	96993	544.904494382022	505.297698372562	980.418888652344	0	849918	4774.8202247191	1816.01054728274	1717.66094190211	0	NaN	NaN	NaN	NaN	NaN	213.677074577927	0.992689564901336	23.5049624850302	12.174160093509	8.78442652462294	3.03776802794741	0.0176733521125599	0.00713821149485789	1	1.00199159194073	1424.54532886117	1	22234.4213483146	1	1	1	1	2019-05-15T17:10:43.167	NG_ecoli_LTEE_11364_DM0	-0	-0	162.05	DIA_100X_EMPTY_1x1_100ms	538c7946-5116-47d0-b20e-9fbd6306717f	EPI_100X_YFP_1x1_200ms_25sola	EPI_100X_RFP_1x1_200ms_25sola
295	46	15.1761147888557	698	17.458615182845	1011.45128939828	1470.09885386819	23983366	34360.1232091691	505.297698372562	980.418888652344	0	1037388	1486.22922636103	1816.01054728274	1717.66094190211	0	NaN	NaN	NaN	NaN	NaN	563.766558872387	0.918608051208834	45.3289756908593	14.8384798930123	12.0811619281358	3.00022965157421	0.0263383983193399	0.0143852750892293	2	1.00810882019123	5196.16816029987	1	18430.3853868195	1	1	1	1	2019-05-15T17:10:43.167	NG_ecoli_LTEE_11364_DM0	-0	-0	162.05	DIA_100X_EMPTY_1x1_100ms	f5e6a689-8119-4ea2-a33c-110f0926450e	EPI_100X_YFP_1x1_200ms_25sola	EPI_100X_RFP_1x1_200ms_25sola
296	45	13.9788148179482	629	38.161010179792	1018.06836248013	809.289348171701	18384322	29227.8569157393	505.297698372562	980.418888652344	0	802078	1275.16375198728	1816.01054728274	1717.66094190211	0	NaN	NaN	NaN	NaN	NaN	559.524675170565	0.837588929218056	47.7557548622759	13.888108647059	11.3007980118283	3.01747075050271	0.0976977209164823	0.0407571367395183	1	1.08606832497814	4789.9813293172	3	20252.2941176471	1	1	1	1	2019-05-15T17:10:43.167	NG_ecoli_LTEE_11364_DM0	-0	-0	162.05	DIA_100X_EMPTY_1x1_100ms	c9b1d438-6884-4352-bb65-ddc49781a7e5	EPI_100X_YFP_1x1_200ms_25sola	EPI_100X_RFP_1x1_200ms_25sola
297	30	11.835655516416	357	9.92377599376014	1012.34453781513	583.09243697479	10564964	29593.7366946779	505.297698372562	980.418888652344	0	1896833	5313.25770308123	1816.01054728274	1717.66094190211	0	NaN	NaN	NaN	NaN	NaN	353.717844057891	0.963701137808903	30.7977715666231	14.2733463974588	11.0574871344742	3.32935181885315	0.0585108164489378	0.0286801087008036	0	1.05432625957095	2957.48166060757	2	19515.5574229692	1	1	1	1	2019-05-15T17:10:43.167	NG_ecoli_LTEE_11364_DM0	-0	-0	162.05	DIA_100X_EMPTY_1x1_100ms	ead14bcf-b3b0-4b7f-8462-6adc952c30b8	EPI_100X_YFP_1x1_200ms_25sola	EPI_100X_RFP_1x1_200ms_25sola
298	27	12.2732814091105	332	-49.9999243651501	1015.93072289157	727.677710843373	172534	519.680722891566	505.297698372562	980.418888652344	0	1203709	3625.62951807229	1816.01054728274	1717.66094190211	0	NaN	NaN	NaN	NaN	NaN	345.329265114442	0.811445956532042	NaN	NaN	NaN	NaN	NaN	NaN	NaN	NaN	NaN	0	23032.9819277108	1	1	1	1	2019-05-15T17:10:43.167	NG_ecoli_LTEE_11364_DM0	-0	-0	162.05	DIA_100X_EMPTY_1x1_100ms	d6c10460-e631-44cc-9795-9d10e3a2aef6	EPI_100X_YFP_1x1_200ms_25sola	EPI_100X_RFP_1x1_200ms_25sola
299	20	7.54868899661083	152	-49.9523381254742	1017.375	2026.36842105263	80455	529.309210526316	505.297698372562	980.418888652344	0	574362	3778.69736842105	1816.01054728274	1717.66094190211	0	NaN	NaN	NaN	NaN	NaN	187.816206027947	0.990348175327358	NaN	NaN	NaN	NaN	NaN	NaN	NaN	NaN	NaN	1	22168.4473684211	1	1	1	1	2019-05-15T17:10:43.167	NG_ecoli_LTEE_11364_DM0	-0	-0	162.05	DIA_100X_EMPTY_1x1_100ms	26545f07-7f37-4977-b25c-5f07da32bacd	EPI_100X_YFP_1x1_200ms_25sola	EPI_100X_RFP_1x1_200ms_25sola
300	57	15.4526828344442	880	47.2796721401127	1037.67386363636	224.55	32660945	37114.7102272727	505.297698372562	980.418888652344	0	987532	1122.19545454545	1816.01054728274	1717.66094190211	0	NaN	NaN	NaN	NaN	NaN	715.391947143618	0.917839320141431	54.5100874024981	14.8823097689178	12.9336150361771	2.63452779069182	0.0188470248879172	0.00872245258076847	3	1.00378260230347	7161.54326811694	1	17530.5386363636	1	1	1	1	2019-05-15T17:10:43.167	NG_ecoli_LTEE_11364_DM0	-0	-0	162.05	DIA_100X_EMPTY_1x1_100ms	e869b6b9-0d3f-46a3-b705-181b12afbd60	EPI_100X_YFP_1x1_200ms_25sola	EPI_100X_RFP_1x1_200ms_25sola
301	39	13.6823868038041	535	46.0288668997798	1029.38878504673	825.728971962617	13023804	24343.5588785047	505.297698372562	980.418888652344	0	648838	1212.78130841121	1816.01054728274	1717.66094190211	0	NaN	NaN	NaN	NaN	NaN	454.865166786637	0.965913340141949	38.429715232422	13.5464872143206	11.5654560988771	2.91464754958032	0.0187290942148565	0.00850541575789017	2	1.00180528125036	4037.22149175583	2	19141.0205607477	1	1	1	1	2019-05-15T17:10:43.167	NG_ecoli_LTEE_11364_DM0	-0	-0	162.05	DIA_100X_EMPTY_1x1_100ms	88abacf9-5267-4742-8d59-21b2a94d80de	EPI_100X_YFP_1x1_200ms_25sola	EPI_100X_RFP_1x1_200ms_25sola
302	30	13.1189057415906	394	16.8485134874504	1026.55837563452	583.934010152284	15298482	38828.6345177665	505.297698372562	980.418888652344	0	1980316	5026.18274111675	1816.01054728274	1717.66094190211	0	NaN	NaN	NaN	NaN	NaN	410.493622370381	0.960840054914659	32.9010202183942	16.2637809170509	11.991355658658	4.02079968565778	0.0855552283508111	0.0336715560247791	2	1.0987065105165	3715.65869591901	3	20688.9898477157	1	1	1	1	2019-05-15T17:10:43.167	NG_ecoli_LTEE_11364_DM0	-0	-0	162.05	DIA_100X_EMPTY_1x1_100ms	88f368c7-4042-49a9-ab77-7e09a5d3840f	EPI_100X_YFP_1x1_200ms_25sola	EPI_100X_RFP_1x1_200ms_25sola
303	58	15.6363159321384	908	43.8919871722552	1045.30286343612	610.603524229075	3513975	3870.01651982379	505.297698372562	980.418888652344	0	5240227	5771.17511013216	1816.01054728274	1717.66094190211	0	NaN	NaN	NaN	NaN	NaN	821.656043746789	0.875758308736933	59.7855365309884	16.4159420393987	13.4041125513326	2.96902025477497	0.0362717177898906	0.0171072668850483	3	1.00793332759751	8436.49676153641	3	20138.3755506608	1	1	1	1	2019-05-15T17:10:43.167	NG_ecoli_LTEE_11364_DM0	-0	-0	162.05	DIA_100X_EMPTY_1x1_100ms	c4ad2ae6-f445-4bfa-b6b3-ba72799044b0	EPI_100X_YFP_1x1_200ms_25sola	EPI_100X_RFP_1x1_200ms_25sola
304	6	2.45652828151221	15	-49.9959260867619	1021.46666666667	1460.73333333333	194948	12996.5333333333	505.297698372562	980.418888652344	0	45682	3045.46666666667	1816.01054728274	1717.66094190211	0	NaN	NaN	NaN	NaN	NaN	104.750885134589	0.9996487681962	NaN	NaN	NaN	NaN	NaN	NaN	NaN	NaN	NaN	1	22903.5333333333	1	1	1	1	2019-05-15T17:10:43.167	NG_ecoli_LTEE_11364_DM0	-0	-0	162.05	DIA_100X_EMPTY_1x1_100ms	d6895b56-4c89-466c-be09-ab22f7a9a213	EPI_100X_YFP_1x1_200ms_25sola	EPI_100X_RFP_1x1_200ms_25sola
305	44	13.7894499998403	607	49.6777523616596	1050.4233937397	589.378912685338	5233916	8622.59637561779	505.297698372562	980.418888652344	0	1745760	2876.04612850082	1816.01054728274	1717.66094190211	0	NaN	NaN	NaN	NaN	NaN	576.918945442419	0.95874420516502	42.5625384399356	16.0486194612009	13.330981647677	3.26026663123128	0.0154683645199247	0.00560338096952	3	1.00079314177275	5940.7552973582	3	19769.4530477759	1	1	1	1	2019-05-15T17:10:43.167	NG_ecoli_LTEE_11364_DM0	-0	-0	162.05	DIA_100X_EMPTY_1x1_100ms	00f4fed1-6a71-4c46-ba3e-3d48cdff57f1	EPI_100X_YFP_1x1_200ms_25sola	EPI_100X_RFP_1x1_200ms_25sola
306	46	12.8041534813809	590	47.7434815940128	1045.72542372881	789.596610169492	14038472	23794.020338983	505.297698372562	980.418888652344	0	1296361	2197.22203389831	1816.01054728274	1717.66094190211	0	NaN	NaN	NaN	NaN	NaN	527.288444413865	0.97089523513386	46.6276144211093	13.9553562515873	11.0259776377646	3.24153376844957	0.0271758954765003	0.00766197187230398	2	1.00156567232221	4452.12441803587	3	19172.7169491525	1	1	1	1	2019-05-15T17:10:43.167	NG_ecoli_LTEE_11364_DM0	-0	-0	162.05	DIA_100X_EMPTY_1x1_100ms	735308b6-e567-48f6-82d2-87d2999a8b4f	EPI_100X_YFP_1x1_200ms_25sola	EPI_100X_RFP_1x1_200ms_25sola
307	73	14.5271914724157	1061	42.8254576016475	1067.20452403393	230.256361922714	23758523	22392.575871819	505.297698372562	980.418888652344	0	956876	901.862393967955	1816.01054728274	1717.66094190211	0	NaN	NaN	NaN	NaN	NaN	843.780390928809	0.858038211281669	71.1492646502956	14.6045007315718	11.6960203717834	2.42389340096656	0.030436082497006	0.00867925654746637	4	1.00484556935536	7644.27899738996	1	17892.6427898209	1	1	1	1	2019-05-15T17:10:43.167	NG_ecoli_LTEE_11364_DM0	-0	-0	162.05	DIA_100X_EMPTY_1x1_100ms	74b6276c-e5c8-4329-837e-4e77911817de	EPI_100X_YFP_1x1_200ms_25sola	EPI_100X_RFP_1x1_200ms_25sola
308	64	15.9043103393229	1018	44.9671735604177	1050.18565815324	1374.73182711198	42030068	41286.9037328094	505.297698372562	980.418888652344	0	919308	903.05304518664	1816.01054728274	1717.66094190211	0	NaN	NaN	NaN	NaN	NaN	807.120534121028	0.89912884600583	62.3438717066423	15.7894058330827	12.6252211185734	3.01436715456761	0.0374996376148271	0.0062450079913264	5	1.00145269202624	7804.79745655645	0	16892.5186640472	1	1	1	1	2019-05-15T17:10:43.167	NG_ecoli_LTEE_11364_DM0	-0	-0	162.05	DIA_100X_EMPTY_1x1_100ms	9b71f7f8-9275-48fb-a094-9a60e2094d30	EPI_100X_YFP_1x1_200ms_25sola	EPI_100X_RFP_1x1_200ms_25sola
309	19	11.7176777461388	223	-44.7107896850792	1050.24215246637	630.067264573991	133328	597.883408071749	505.297698372562	980.418888652344	0	4164585	18675.269058296	1816.01054728274	1717.66094190211	0	NaN	NaN	NaN	NaN	NaN	237.977661206572	0.999792550940612	20.2104835490285	15.4329060204727	11.2045997641785	4.34607762541764	0.0181931160522206	0.00860972292467573	1	1.00224090742599	1992.77965875061	1	22991.7847533632	1	1	1	1	2019-05-15T17:10:43.167	NG_ecoli_LTEE_11364_DM0	-0	-0	162.05	DIA_100X_EMPTY_1x1_100ms	e082a722-e4e3-413a-80fb-9650ff1c766d	EPI_100X_YFP_1x1_200ms_25sola	EPI_100X_RFP_1x1_200ms_25sola
310	24	10.8546986520806	261	-3.78855277793251	1051.67816091954	695.452107279693	126853	486.026819923372	505.297698372562	980.418888652344	0	1303785	4995.34482758621	1816.01054728274	1717.66094190211	0	NaN	NaN	NaN	NaN	NaN	288.523768794738	0.971639559187503	26.705688186149	13.2594981036961	10.366047374475	3.3522997390274	0.0439260403714689	0.0190471328783953	2	1.01907984468134	2253.82417997634	2	23013.1264367816	1	1	1	1	2019-05-15T17:10:43.167	NG_ecoli_LTEE_11364_DM0	-0	-0	162.05	DIA_100X_EMPTY_1x1_100ms	c335f16d-f0c3-4b16-8a52-dd3bf349545f	EPI_100X_YFP_1x1_200ms_25sola	EPI_100X_RFP_1x1_200ms_25sola
311	25	11.5120116317741	288	-49.8721894523822	1056.38888888889	870.309027777778	126812	440.319444444444	505.297698372562	980.418888652344	0	375111	1302.46875	1816.01054728274	1717.66094190211	0	NaN	NaN	NaN	NaN	NaN	271.286210684031	0.928117003862142	24.8257270255265	17.0634985213644	10.3052110614325	4.57120304926051	0.042728864540673	0.0189623151299252	2	1.00601602907724	2070.64495757474	0	22820.96875	1	1	1	1	2019-05-15T17:10:43.167	NG_ecoli_LTEE_11364_DM0	-0	-0	162.05	DIA_100X_EMPTY_1x1_100ms	0affceab-b0af-4043-8743-6bd5950feb80	EPI_100X_YFP_1x1_200ms_25sola	EPI_100X_RFP_1x1_200ms_25sola
312	41	14.5249895026462	596	19.6014765277033	1062.85067114094	753.332214765101	662754	1112.0033557047	505.297698372562	980.418888652344	0	7763305	13025.6795302013	1816.01054728274	1717.66094190211	0	NaN	NaN	NaN	NaN	NaN	557.038945872129	0.957418108778063	40.7323642434938	17.366085137636	13.2688070071656	4.69974342158836	0.032359473926087	0.0158077141772948	1	1.02199780029014	5632.39695294327	1	21767.2248322148	1	1	1	1	2019-05-15T17:10:43.167	NG_ecoli_LTEE_11364_DM0	-0	-0	162.05	DIA_100X_EMPTY_1x1_100ms	47d0f06a-742e-4820-85a5-7a86e90fe2d8	EPI_100X_YFP_1x1_200ms_25sola	EPI_100X_RFP_1x1_200ms_25sola
313	52	15.5460219879217	809	45.8652690648404	1069.03955500618	1419.75030902349	3897365	4817.50927070457	505.297698372562	980.418888652344	0	1338208	1654.15080346106	1816.01054728274	1717.66094190211	0	NaN	NaN	NaN	NaN	NaN	656.084688687515	0.940007249188652	51.2926065497314	15.342195303396	12.5209398430838	2.8819891712427	0.0159867572199535	0.00839749000792287	1	1.00439328747347	6315.6566064798	0	18485.521631644	1	1	1	1	2019-05-15T17:10:43.167	NG_ecoli_LTEE_11364_DM0	-0	-0	162.05	DIA_100X_EMPTY_1x1_100ms	28df7328-5de7-4c57-aea5-4feb1cdabf3a	EPI_100X_YFP_1x1_200ms_25sola	EPI_100X_RFP_1x1_200ms_25sola
314	36	8.73678015822224	315	-27.2642185574205	1068.90476190476	1164.74285714286	131889	418.695238095238	505.297698372562	980.418888652344	0	733209	2327.64761904762	1816.01054728274	1717.66094190211	0	NaN	NaN	NaN	NaN	NaN	366.428843866508	0.850400229036524	38.823684827492	11.6094384685687	9.21009880577956	2.1109705221604	0.048750616270977	0.0193612510407048	1	1.03810265062423	2586.51625876226	0	22610.780952381	1	1	1	1	2019-05-15T17:10:43.167	NG_ecoli_LTEE_11364_DM0	-0	-0	162.05	DIA_100X_EMPTY_1x1_100ms	83f1a136-9930-4a18-a27e-5b3467dced17	EPI_100X_YFP_1x1_200ms_25sola	EPI_100X_RFP_1x1_200ms_25sola
315	44	16.679650356548	734	49.029652768196	1064.1416893733	1508.69209809264	23985941	32678.39373297	505.297698372562	980.418888652344	0	1816992	2475.4659400545	1816.01054728274	1717.66094190211	0	NaN	NaN	NaN	NaN	NaN	590.401733260029	0.968594770441244	41.7172078208677	16.4450848314584	13.731391428943	3.62255604174518	0.016994250490798	0.00219166170616979	2	1.00011548411309	6177.80518774458	0	16539.4414168937	1	1	1	1	2019-05-15T17:10:43.167	NG_ecoli_LTEE_11364_DM0	-0	-0	162.05	DIA_100X_EMPTY_1x1_100ms	de5458a3-990e-4f8e-b14d-902f781393a9	EPI_100X_YFP_1x1_200ms_25sola	EPI_100X_RFP_1x1_200ms_25sola
316	16	6.91805343106304	111	-49.9760107242521	1059.12612612613	682.216216216216	49258	443.765765765766	505.297698372562	980.418888652344	0	691525	6229.95495495495	1816.01054728274	1717.66094190211	0	NaN	NaN	NaN	NaN	NaN	166.663477308263	0.995652116962906	19.0346903838727	11.7994321335365	8.35943184588816	3.21209271861805	0.00410302043583408	0.00188956534814507	1	1.00006098826408	1044.69429021146	1	23092.3963963964	1	1	1	1	2019-05-15T17:10:43.167	NG_ecoli_LTEE_11364_DM0	-0	-0	162.05	DIA_100X_EMPTY_1x1_100ms	c16f20e7-c4a9-4122-b42a-71e9d191a48e	EPI_100X_YFP_1x1_200ms_25sola	EPI_100X_RFP_1x1_200ms_25sola
317	13	6.02155204932246	79	-49.9996996014843	1066.41772151899	708.481012658228	38231	483.936708860759	505.297698372562	980.418888652344	0	236519	2993.91139240506	1816.01054728274	1717.66094190211	0	NaN	NaN	NaN	NaN	NaN	131.705001238458	0.999800536079166	NaN	NaN	NaN	NaN	NaN	NaN	NaN	NaN	NaN	1	22893.164556962	1	1	1	1	2019-05-15T17:10:43.167	NG_ecoli_LTEE_11364_DM0	-0	-0	162.05	DIA_100X_EMPTY_1x1_100ms	29bded42-d6cc-4a94-9ed2-b9bfcb813972	EPI_100X_YFP_1x1_200ms_25sola	EPI_100X_RFP_1x1_200ms_25sola
318	64	14.5142234720224	929	49.2593717105618	1071.55543595264	1303.37567276642	29245506	31480.6307857912	505.297698372562	980.418888652344	0	1116950	1202.31431646932	1816.01054728274	1717.66094190211	0	NaN	NaN	NaN	NaN	NaN	752.95611176564	0.893552802309457	64.2409908194592	13.4931403509239	11.5841427122266	2.12194962466604	0.0112637227059071	0.0044475453680256	2	1.00438575042827	6770.6429282405	0	17092.4930032293	1	1	1	1	2019-05-15T17:10:43.167	NG_ecoli_LTEE_11364_DM0	-0	-0	162.05	DIA_100X_EMPTY_1x1_100ms	36593f94-89a7-4466-ba5e-e1dbad530c1e	EPI_100X_YFP_1x1_200ms_25sola	EPI_100X_RFP_1x1_200ms_25sola
319	40	15.6779883333458	628	48.7308431870887	1077.41719745223	1675.92675159236	585598	932.480891719745	505.297698372562	980.418888652344	0	10182683	16214.4633757962	1816.01054728274	1717.66094190211	0	NaN	NaN	NaN	NaN	NaN	514.735367474394	0.976463653770926	39.166444073753	15.3801191217993	12.8883779259734	3.20329035736424	0.0197369624443617	0.007310246142941	0	1.0053491457949	5109.76056035129	0	17729.5780254777	1	1	1	1	2019-05-15T17:10:43.167	NG_ecoli_LTEE_11364_DM0	-0	-0	162.05	DIA_100X_EMPTY_1x1_100ms	dd2980ce-8a1e-4874-a2d0-2ad91c039614	EPI_100X_YFP_1x1_200ms_25sola	EPI_100X_RFP_1x1_200ms_25sola
320	32	13.3962119219626	430	44.4789766239233	1086.1023255814	574.746511627907	6242657	14517.8069767442	505.297698372562	980.418888652344	0	758531	1764.02558139535	1816.01054728274	1717.66094190211	0	NaN	NaN	NaN	NaN	NaN	372.041614166501	0.991252133209211	32.2253062472507	13.871086454954	11.2864220484928	3.23036697096102	0.00515283397691165	0.00305555631012436	1	1.0002139656496	3224.0332154139	2	18255.988372093	1	1	1	1	2019-05-15T17:10:43.167	NG_ecoli_LTEE_11364_DM0	-0	-0	162.05	DIA_100X_EMPTY_1x1_100ms	21bb331d-d3f7-4cdc-a092-922389798f0b	EPI_100X_YFP_1x1_200ms_25sola	EPI_100X_RFP_1x1_200ms_25sola
321	22	10.8384823744843	238	-32.7810871442415	1082.43277310924	107.966386554622	563695	2368.46638655462	505.297698372562	980.418888652344	0	212561	893.113445378151	1816.01054728274	1717.66094190211	0	NaN	NaN	NaN	NaN	NaN	208.222529847307	0.999777347746126	18.902552138122	13.7984385597087	10.36419317261	3.91806434178511	0.0277545732236383	0.0156240942948029	0	1.00604571157841	1594.70855456318	0	22253.7773109244	1	1	1	1	2019-05-15T17:10:43.167	NG_ecoli_LTEE_11364_DM0	-0	-0	162.05	DIA_100X_EMPTY_1x1_100ms	67215d12-fc6d-4f40-883a-e4f3bbeb3724	EPI_100X_YFP_1x1_200ms_25sola	EPI_100X_RFP_1x1_200ms_25sola
322	32	19.182751639552	614	-46.8317767034227	1090.44136807818	1611.17915309446	447370	728.615635179153	505.297698372562	980.418888652344	0	10633690	17318.7133550489	1816.01054728274	1717.66094190211	0	NaN	NaN	NaN	NaN	NaN	NaN	NaN	NaN	NaN	NaN	NaN	NaN	NaN	NaN	NaN	NaN	1	19918.5407166124	1	1	1	1	2019-05-15T17:10:43.167	NG_ecoli_LTEE_11364_DM0	-0	-0	162.05	DIA_100X_EMPTY_1x1_100ms	3c28f1a5-7ac3-415d-bb2a-3a4960951794	EPI_100X_YFP_1x1_200ms_25sola	EPI_100X_RFP_1x1_200ms_25sola
323	51	11.9312115720148	610	-7.7343614473778	1101.18196721311	1625.39180327869	377428	618.734426229508	505.297698372562	980.418888652344	0	9553084	15660.793442623	1816.01054728274	1717.66094190211	0	NaN	NaN	NaN	NaN	NaN	553.85831948319	0.874871775363448	51.2583091687415	13.1547298446276	10.5650869861076	2.52947688284791	0.068157245227679	0.00567257882856907	3	1.00112075940104	4493.66105685861	1	19738.3672131148	1	1	1	1	2019-05-15T17:10:43.167	NG_ecoli_LTEE_11364_DM0	-0	-0	162.05	DIA_100X_EMPTY_1x1_100ms	43c1c5ac-6600-411b-be82-a6e0382ac7ae	EPI_100X_YFP_1x1_200ms_25sola	EPI_100X_RFP_1x1_200ms_25sola
324	35	18.0408206168547	632	1.58960167317959	1095.23417721519	1070.22151898734	1474744	2333.45569620253	505.297698372562	980.418888652344	0	2080527	3291.97310126582	1816.01054728274	1717.66094190211	0	NaN	NaN	NaN	NaN	NaN	484.551428710797	0.995865362888449	29.09055823453	22.6087490234734	15.9287242995366	6.24166493710768	0.0371935910225931	0.016924656391007	1	1.01610336691694	5797.00836961425	0	20294.8481012658	1	1	1	1	2019-05-15T17:10:43.167	NG_ecoli_LTEE_11364_DM0	-0	-0	162.05	DIA_100X_EMPTY_1x1_100ms	995b5042-9f16-4106-aec5-e811f2623a64	EPI_100X_YFP_1x1_200ms_25sola	EPI_100X_RFP_1x1_200ms_25sola
325	26	9.38480157681411	244	40.2167170650469	1095.74180327869	689.840163934426	144539	592.372950819672	505.297698372562	980.418888652344	0	1041808	4269.70491803279	1816.01054728274	1717.66094190211	0	NaN	NaN	NaN	NaN	NaN	252.339858234023	0.999159156217414	23.499424996362	13.9975284268411	10.3351604297401	3.65494078816674	0.0129743120421547	0.00685225745356075	1	1.00183882810507	1971.43091188416	2	20721.0819672131	1	1	1	1	2019-05-15T17:10:43.167	NG_ecoli_LTEE_11364_DM0	-0	-0	162.05	DIA_100X_EMPTY_1x1_100ms	a7c98700-8dfd-4530-9f90-70e60ac2e288	EPI_100X_YFP_1x1_200ms_25sola	EPI_100X_RFP_1x1_200ms_25sola
326	26	11.5918565700863	302	-1.19882190270691	1103.90728476821	699.41059602649	187015	619.254966887417	505.297698372562	980.418888652344	0	1004948	3327.64238410596	1816.01054728274	1717.66094190211	0	NaN	NaN	NaN	NaN	NaN	300.938510595643	0.946338277916647	27.1725288427469	13.0626679775654	10.5205072875037	3.06200496133551	0.0720622390494656	0.0379562409858779	0	1.07828689291429	2362.07293184465	2	20563.1556291391	1	1	1	1	2019-05-15T17:10:43.167	NG_ecoli_LTEE_11364_DM0	-0	-0	162.05	DIA_100X_EMPTY_1x1_100ms	3cd23685-f16d-4240-9543-f2e2d9790017	EPI_100X_YFP_1x1_200ms_25sola	EPI_100X_RFP_1x1_200ms_25sola
327	36	16.3888659885027	590	-49.9073453050119	1106.70508474576	1516.57288135593	1859255	3151.27966101695	505.297698372562	980.418888652344	0	2694372	4566.73220338983	1816.01054728274	1717.66094190211	0	NaN	NaN	NaN	NaN	NaN	606.378699365434	0.765579009538858	NaN	NaN	NaN	NaN	NaN	NaN	NaN	NaN	NaN	1	22839.0779661017	1	1	1	1	2019-05-15T17:10:43.167	NG_ecoli_LTEE_11364_DM0	-0	-0	162.05	DIA_100X_EMPTY_1x1_100ms	d8a27f24-4389-4d41-869f-ff3eb1fdc0c8	EPI_100X_YFP_1x1_200ms_25sola	EPI_100X_RFP_1x1_200ms_25sola
328	46	15.4573618882547	711	49.4247854193447	1107.92827004219	1259.39662447257	558049	784.879043600563	505.297698372562	980.418888652344	0	13969141	19647.1744022504	1816.01054728274	1717.66094190211	0	NaN	NaN	NaN	NaN	NaN	555.430786233673	0.872437895270812	44.8824842746419	15.677464283347	12.0755883249697	3.10876227812838	0.037764295862194	0.0172991918277131	2	1.01009283159365	5140.23964014169	0	20089.1448663854	1	1	1	1	2019-05-15T17:10:43.167	NG_ecoli_LTEE_11364_DM0	-0	-0	162.05	DIA_100X_EMPTY_1x1_100ms	a4b20404-4d20-4206-a5b8-288503cfd975	EPI_100X_YFP_1x1_200ms_25sola	EPI_100X_RFP_1x1_200ms_25sola
329	43	15.9734990155554	687	-49.2665273813623	1111.25181950509	1545.31004366812	2870432	4178.21251819505	505.297698372562	980.418888652344	0	2729356	3972.86171761281	1816.01054728274	1717.66094190211	0	NaN	NaN	NaN	NaN	NaN	685.551539471357	0.920867394308963	44.1535285913905	21.6967719231606	16.6389869259403	4.47569550588139	0.109905854415535	0.0264504593257709	3	1.08419938096365	9600.83617044529	1	21076.7336244541	1	1	1	1	2019-05-15T17:10:43.167	NG_ecoli_LTEE_11364_DM0	-0	-0	162.05	DIA_100X_EMPTY_1x1_100ms	2a9042dd-92c5-4908-9907-7a04518fa926	EPI_100X_YFP_1x1_200ms_25sola	EPI_100X_RFP_1x1_200ms_25sola
330	42	14.4697862939973	608	49.087028811924	1108.65953947368	919.993421052632	19280275	31710.9786184211	505.297698372562	980.418888652344	0	777618	1278.97697368421	1816.01054728274	1717.66094190211	0	NaN	NaN	NaN	NaN	NaN	493.830156464441	0.961434683721532	40.985302179354	14.0209695998802	11.6606125383714	3.05547579011463	0.0211759671652539	0.00982444322747855	1	1.00325408171542	4376.84082122233	1	17756.6134868421	1	1	1	1	2019-05-15T17:10:43.167	NG_ecoli_LTEE_11364_DM0	-0	-0	162.05	DIA_100X_EMPTY_1x1_100ms	2e06dc7d-2da3-4a97-b7af-a5a89a5b6494	EPI_100X_YFP_1x1_200ms_25sola	EPI_100X_RFP_1x1_200ms_25sola
331	33	13.4149242183554	443	47.3931437246001	1116.77426636569	568.89841986456	6711190	15149.4130925508	505.297698372562	980.418888652344	0	733708	1656.22573363431	1816.01054728274	1717.66094190211	0	NaN	NaN	NaN	NaN	NaN	387.634262138086	0.990737916473428	33.0038550636003	13.5496027984969	11.4351866716033	3.15114820380349	0.00958312418335049	0.00367823712337764	2	1.00051744839146	3389.54239090974	2	17827.8848758465	1	1	1	1	2019-05-15T17:10:43.167	NG_ecoli_LTEE_11364_DM0	-0	-0	162.05	DIA_100X_EMPTY_1x1_100ms	6edef96b-3f75-4dff-ac41-c8b713b54d92	EPI_100X_YFP_1x1_200ms_25sola	EPI_100X_RFP_1x1_200ms_25sola
332	27	13.1474835095609	355	-37.1417875616124	1113.20845070423	677.442253521127	332889	937.715492957747	505.297698372562	980.418888652344	0	2634306	7420.58028169014	1816.01054728274	1717.66094190211	0	NaN	NaN	NaN	NaN	NaN	368.037400845066	0.909226038215117	31.9675064441678	15.0463992292997	10.8640437735434	3.78755234097975	0.118086874404082	0.0473704032173224	2	1.1968141766311	2963.34118099766	2	23342.3042253521	1	1	1	1	2019-05-15T17:10:43.167	NG_ecoli_LTEE_11364_DM0	-0	-0	162.05	DIA_100X_EMPTY_1x1_100ms	86b68bee-7ec9-4145-81f6-d7903036125f	EPI_100X_YFP_1x1_200ms_25sola	EPI_100X_RFP_1x1_200ms_25sola
333	61	13.9262641784368	851	47.337184088348	1127.74383078731	1861.76850763807	1707986	2007.03407755582	505.297698372562	980.418888652344	0	2202864	2588.55934195065	1816.01054728274	1717.66094190211	0	NaN	NaN	NaN	NaN	NaN	757.011445977853	0.881921898666928	61.393341357755	14.6710129835291	12.0945949452887	2.57722434938129	0.0391862243404621	0.0141949622407985	1	1.01190828601638	7053.32358484932	1	18242.8437132785	1	1	1	1	2019-05-15T17:10:43.167	NG_ecoli_LTEE_11364_DM0	-0	-0	162.05	DIA_100X_EMPTY_1x1_100ms	ce438824-be0b-41ba-b22b-6eced7270d80	EPI_100X_YFP_1x1_200ms_25sola	EPI_100X_RFP_1x1_200ms_25sola
334	42	16.2618763443392	683	-49.5323291356659	1115.98682284041	364.540263543192	332560	486.910688140556	505.297698372562	980.418888652344	0	9897448	14491.1390922401	1816.01054728274	1717.66094190211	0	NaN	NaN	NaN	NaN	NaN	604.277925939769	0.876953749128085	42.6922965157906	20.2196418250927	13.6338403294815	4.65037902144721	0.0721341676794626	0.0333453079873702	3	1.04051398327532	6232.69400308023	1	21616.9092240117	1	1	1	1	2019-05-15T17:10:43.167	NG_ecoli_LTEE_11364_DM0	-0	-0	162.05	DIA_100X_EMPTY_1x1_100ms	9e8cab9a-edf0-4800-879a-4c9f50b79ccf	EPI_100X_YFP_1x1_200ms_25sola	EPI_100X_RFP_1x1_200ms_25sola
335	50	12.6643258049939	634	34.4318779309049	1128.51735015773	884.599369085174	1296747	2045.34227129338	505.297698372562	980.418888652344	0	5926967	9348.52839116719	1816.01054728274	1717.66094190211	0	NaN	NaN	NaN	NaN	NaN	560.410395702869	0.942179687577639	49.8692684600056	12.893586444418	10.95796828649	2.70485640651541	0.0197345891684405	0.00911706512955947	3	1.00132723194495	4703.08640114334	2	21392.1640378549	1	1	1	1	2019-05-15T17:10:43.167	NG_ecoli_LTEE_11364_DM0	-0	-0	162.05	DIA_100X_EMPTY_1x1_100ms	75725e79-5acb-4c42-acb5-29fbc04d5187	EPI_100X_YFP_1x1_200ms_25sola	EPI_100X_RFP_1x1_200ms_25sola
336	47	12.8106817934978	602	49.6727143261395	1119.22093023256	599.337209302326	2980509	4951.01162790698	505.297698372562	980.418888652344	0	1354163	2249.44019933555	1816.01054728274	1717.66094190211	0	NaN	NaN	NaN	NaN	NaN	509.745824711053	0.989089514642419	44.0253541536639	13.3738279390755	11.3348007198761	2.86281430675681	0.0080519518775117	0.00327249026810132	2	1.00037159177093	4442.42922766011	1	17908.303986711	1	1	1	1	2019-05-15T17:10:43.167	NG_ecoli_LTEE_11364_DM0	-0	-0	162.05	DIA_100X_EMPTY_1x1_100ms	251a392e-db29-47c3-bffe-6f5b5f9c7855	EPI_100X_YFP_1x1_200ms_25sola	EPI_100X_RFP_1x1_200ms_25sola
337	56	16.8144846039277	943	34.2550274098259	1128.28844114528	1985.53446447508	28948060	30697.8366914104	505.297698372562	980.418888652344	0	851083	902.52704135737	1816.01054728274	1717.66094190211	0	NaN	NaN	NaN	NaN	NaN	752.770606620747	0.886667093912211	56.5540525863748	15.2357497064291	13.1138964699001	2.83412487497813	0.0234503431882173	0.0128753249016162	0	1.03696404219006	7638.65884474608	0	17934.2407211029	1	1	1	1	2019-05-15T17:10:43.167	NG_ecoli_LTEE_11364_DM0	-0	-0	162.05	DIA_100X_EMPTY_1x1_100ms	10ac3d8a-23c2-4630-98ac-246c4fc8a2b4	EPI_100X_YFP_1x1_200ms_25sola	EPI_100X_RFP_1x1_200ms_25sola
338	36	14.494222017409	522	46.1003587054388	1125.68390804598	1739.2969348659	1855765	3555.10536398467	505.297698372562	980.418888652344	0	453039	867.890804597701	1816.01054728274	1717.66094190211	0	NaN	NaN	NaN	NaN	NaN	423.751323423598	0.983610541846813	35.0875455238168	13.7281893559687	11.667280812182	3.23655144225833	0.0224318437666547	0.00991159753913956	0	1.00754415248288	3751.3032383389	1	16914.9846743295	1	1	1	1	2019-05-15T17:10:43.167	NG_ecoli_LTEE_11364_DM0	-0	-0	162.05	DIA_100X_EMPTY_1x1_100ms	db200704-9e64-4fe3-97d4-e3283b9e8bd5	EPI_100X_YFP_1x1_200ms_25sola	EPI_100X_RFP_1x1_200ms_25sola
339	37	14.3483958954488	532	48.4796354184122	1131.22932330827	1467.33270676692	1079798	2029.6954887218	505.297698372562	980.418888652344	0	1038591	1952.23872180451	1816.01054728274	1717.66094190211	0	NaN	NaN	NaN	NaN	NaN	448.370532588662	0.993885769186921	36.6504359075616	14.3269173568099	11.9782872933609	3.21994585526711	0.0142417081750384	0.00534472673926591	2	1.00131393383142	4130.08011497989	1	17345.4304511278	1	1	1	1	2019-05-15T17:10:43.167	NG_ecoli_LTEE_11364_DM0	-0	-0	162.05	DIA_100X_EMPTY_1x1_100ms	c27602a8-a217-4a25-9760-7d4c129cc9c6	EPI_100X_YFP_1x1_200ms_25sola	EPI_100X_RFP_1x1_200ms_25sola
340	39	7.77276713212956	304	43.887055280884	1130.16118421053	953.1875	202219	665.194078947368	505.297698372562	980.418888652344	0	505822	1663.88815789474	1816.01054728274	1717.66094190211	0	NaN	NaN	NaN	NaN	NaN	386.187661522622	0.826808989055011	42.11588393062	12.7669125898944	8.96070055273197	2.51823067472334	0.0219439787661597	0.00805928972282809	3	1.00241581334831	2655.94899311841	0	22719.5328947368	1	1	1	1	2019-05-15T17:10:43.167	NG_ecoli_LTEE_11364_DM0	-0	-0	162.05	DIA_100X_EMPTY_1x1_100ms	c9e0f52d-781f-4d88-8ce2-ae3c88754450	EPI_100X_YFP_1x1_200ms_25sola	EPI_100X_RFP_1x1_200ms_25sola
341	16	7.2694709657281	117	-49.8884798439079	1128.84615384615	355.863247863248	63889	546.059829059829	505.297698372562	980.418888652344	0	1366913	11683.0170940171	1816.01054728274	1717.66094190211	0	NaN	NaN	NaN	NaN	NaN	153.74402486045	0.999735406438067	16.7495585159997	12.1246069079348	8.62684601036224	3.54498819906955	0.00834743415090985	0.00443070047003257	0	1.00038899243578	979.033015643195	1	23056.1196581197	1	1	1	1	2019-05-15T17:10:43.167	NG_ecoli_LTEE_11364_DM0	-0	-0	162.05	DIA_100X_EMPTY_1x1_100ms	3caa07e2-a69a-43b4-860e-4f376500021a	EPI_100X_YFP_1x1_200ms_25sola	EPI_100X_RFP_1x1_200ms_25sola
342	45	11.9471311870023	539	48.2917571927633	1143.47309833024	1855.92949907236	3254920	6038.81261595547	505.297698372562	980.418888652344	0	1238433	2297.64935064935	1816.01054728274	1717.66094190211	0	NaN	NaN	NaN	NaN	NaN	524.954665948099	0.874306763729785	47.6608154163052	12.8353554990141	10.8384173971213	2.20874509046334	0.0290147689239684	0.011032218702904	2	1.01611764116619	4397.26960441255	2	20165.5324675325	1	1	1	1	2019-05-15T17:10:43.167	NG_ecoli_LTEE_11364_DM0	-0	-0	162.05	DIA_100X_EMPTY_1x1_100ms	7adbc8da-253b-4dad-8925-dd657c91ca56	EPI_100X_YFP_1x1_200ms_25sola	EPI_100X_RFP_1x1_200ms_25sola
343	65	16.5752418639858	1078	47.5898093535902	1144.56864564007	1046.7319109462	3659724	3394.92022263451	505.297698372562	980.418888652344	0	1271021	1179.0547309833	1816.01054728274	1717.66094190211	0	NaN	NaN	NaN	NaN	NaN	851.495970935603	0.924608018227131	62.9030967260633	15.2772496016078	13.4010346436654	2.55912778457021	0.0116013950459333	0.00396645946229662	2	1.00291418168903	8872.34799419121	0	16560.0435992579	1	1	1	1	2019-05-15T17:10:43.167	NG_ecoli_LTEE_11364_DM0	-0	-0	162.05	DIA_100X_EMPTY_1x1_100ms	24c0a3e0-cbc6-494b-852a-a10f42290ab0	EPI_100X_YFP_1x1_200ms_25sola	EPI_100X_RFP_1x1_200ms_25sola
344	38	14.2325990741787	541	49.1132380237413	1140.21811460259	1772.90203327172	1756925	3247.55083179298	505.297698372562	980.418888652344	0	569636	1052.93160813309	1816.01054728274	1717.66094190211	0	NaN	NaN	NaN	NaN	NaN	436.745086044511	0.987796007431208	36.138666105729	14.0980904581249	11.8067721089344	3.22320468896103	0.00681202169871809	0.00279896259724023	2	1.00016986884683	3956.62017597387	1	16852.8669131238	1	1	1	1	2019-05-15T17:10:43.167	NG_ecoli_LTEE_11364_DM0	-0	-0	162.05	DIA_100X_EMPTY_1x1_100ms	acc5052f-39da-452b-88d5-db255bfe3e7c	EPI_100X_YFP_1x1_200ms_25sola	EPI_100X_RFP_1x1_200ms_25sola
345	66	15.4428937289887	1020	43.700997217088	1161.79411764706	1661.61862745098	1550699	1520.2931372549	505.297698372562	980.418888652344	0	990376	970.956862745098	1816.01054728274	1717.66094190211	0	NaN	NaN	NaN	NaN	NaN	806.009865811866	0.92340892608717	64.0159536189982	14.4873045167577	12.3087234718647	2.77174116722079	0.00973044639533144	0.00574371973875573	1	1.0020490329894	7617.35385330988	0	16890.7401960784	1	1	1	1	2019-05-15T17:10:43.167	NG_ecoli_LTEE_11364_DM0	-0	-0	162.05	DIA_100X_EMPTY_1x1_100ms	3e3a2bca-cc7c-4ebf-9aed-21f0059d98ba	EPI_100X_YFP_1x1_200ms_25sola	EPI_100X_RFP_1x1_200ms_25sola
346	43	23.5346763122408	1012	-49.9999999999626	1151.09683794466	1494.72035573123	1740497	1719.85869565217	505.297698372562	980.418888652344	0	2470941	2441.64130434783	1816.01054728274	1717.66094190211	0	NaN	NaN	NaN	NaN	NaN	765.365552729322	0.772610416053582	NaN	NaN	NaN	NaN	NaN	NaN	NaN	NaN	NaN	2	19324.5335968379	1	1	1	1	2019-05-15T17:10:43.167	NG_ecoli_LTEE_11364_DM0	-0	-0	162.05	DIA_100X_EMPTY_1x1_100ms	d2e7e01a-613d-4a06-9f32-086152e74ada	EPI_100X_YFP_1x1_200ms_25sola	EPI_100X_RFP_1x1_200ms_25sola
347	67	15.7299205036862	1055	33.7486777769693	1159.07582938389	278.377251184834	712356	675.218957345972	505.297698372562	980.418888652344	0	885955	839.767772511848	1816.01054728274	1717.66094190211	0	NaN	NaN	NaN	NaN	NaN	823.517622552136	0.855264505902322	66.3573893748163	14.2633453786595	12.2852922216551	2.25395499165328	0.0181321557465966	0.0082214804470951	0	1.01995997347053	7865.93141708792	0	17199.818957346	1	1	1	1	2019-05-15T17:10:43.167	NG_ecoli_LTEE_11364_DM0	-0	-0	162.05	DIA_100X_EMPTY_1x1_100ms	933d88af-f39a-4649-8af5-d0746ae708ec	EPI_100X_YFP_1x1_200ms_25sola	EPI_100X_RFP_1x1_200ms_25sola
348	47	14.6356643114225	691	49.2986685401508	1148.75976845152	531.874095513748	13325326	19284.1186685962	505.297698372562	980.418888652344	0	1673391	2421.69464544139	1816.01054728274	1717.66094190211	0	NaN	NaN	NaN	NaN	NaN	552.604519069991	0.953462238880774	46.8464129476788	13.4724953449982	11.5116122891047	2.69725473152236	0.0110077064509998	0.00272036023497735	1	1.00026403748482	4875.71747131354	0	17591.7018813314	1	1	1	1	2019-05-15T17:10:43.167	NG_ecoli_LTEE_11364_DM0	-0	-0	162.05	DIA_100X_EMPTY_1x1_100ms	4a2ac99e-4b4b-4976-a4c0-68dda7b9fd77	EPI_100X_YFP_1x1_200ms_25sola	EPI_100X_RFP_1x1_200ms_25sola
349	24	11.1793354063818	268	-49.9999937175649	1154.12686567164	49.1305970149254	91915	342.966417910448	505.297698372562	980.418888652344	0	661800	2469.40298507463	1816.01054728274	1717.66094190211	0	NaN	NaN	NaN	NaN	NaN	260.771637184722	0.935309106896853	24.0369035307002	13.4966477483354	10.1392708695714	3.06983688517193	0.0986831942435444	0.0465207583577212	1	1.09708492928528	1940.80477724392	0	22416.8880597015	1	1	1	1	2019-05-15T17:10:43.167	NG_ecoli_LTEE_11364_DM0	-0	-0	162.05	DIA_100X_EMPTY_1x1_100ms	a4a18088-45fe-42a0-93c4-ae69f84aa3c0	EPI_100X_YFP_1x1_200ms_25sola	EPI_100X_RFP_1x1_200ms_25sola
350	42	15.4506784994799	649	49.2366776962457	1160.79198767334	716.479198767334	276440	425.947611710324	505.297698372562	980.418888652344	0	8060446	12419.7935285054	1816.01054728274	1717.66094190211	0	NaN	NaN	NaN	NaN	NaN	523.119409951435	0.902910158928814	40.498429382082	16.4737320064493	12.5780797790216	3.23428326869284	0.0314179836151716	0.0158650020419738	2	1.0066561356252	5032.18677474502	0	20367.2896764253	1	1	1	1	2019-05-15T17:10:43.167	NG_ecoli_LTEE_11364_DM0	-0	-0	162.05	DIA_100X_EMPTY_1x1_100ms	dc8725e8-99cb-45fc-9863-bdd7174ae555	EPI_100X_YFP_1x1_200ms_25sola	EPI_100X_RFP_1x1_200ms_25sola
351	8	3.09772561706109	26	-49.9985138122976	1154.11538461538	1518.73076923077	19170	737.307692307692	505.297698372562	980.418888652344	0	56810	2185	1816.01054728274	1717.66094190211	0	NaN	NaN	NaN	NaN	NaN	115.689367511762	0.999791958760231	NaN	NaN	NaN	NaN	NaN	NaN	NaN	NaN	NaN	1	23337.2692307692	1	1	1	1	2019-05-15T17:10:43.167	NG_ecoli_LTEE_11364_DM0	-0	-0	162.05	DIA_100X_EMPTY_1x1_100ms	9eea7ac2-7819-4295-ac6a-7b2028077bc5	EPI_100X_YFP_1x1_200ms_25sola	EPI_100X_RFP_1x1_200ms_25sola
352	43	15.2208839443298	656	25.9698859234037	1169.28201219512	867.582317073171	761218	1160.39329268293	505.297698372562	980.418888652344	0	5549463	8459.54725609756	1816.01054728274	1717.66094190211	0	NaN	NaN	NaN	NaN	NaN	555.78656615738	0.937657968873799	43.8912275512912	16.5190116400694	12.2419944305382	3.75099711459022	0.0444298200323391	0.0169028410122909	3	1.01292186070338	5166.20890776473	1	21280.1326219512	1	1	1	1	2019-05-15T17:10:43.167	NG_ecoli_LTEE_11364_DM0	-0	-0	162.05	DIA_100X_EMPTY_1x1_100ms	43b9df66-01cd-4fb2-bb7d-b649c4150308	EPI_100X_YFP_1x1_200ms_25sola	EPI_100X_RFP_1x1_200ms_25sola
353	48	17.3792306068665	835	3.52228852250345	1170.24071856287	1718.25748502994	2363941	2831.06706586826	505.297698372562	980.418888652344	0	687164	822.950898203593	1816.01054728274	1717.66094190211	0	NaN	NaN	NaN	NaN	NaN	640.685798544395	0.923721276338245	46.5179379483582	18.089252463469	13.4790322038795	3.35242553225761	0.043184512841871	0.0141453675095276	3	1.0096533733295	6637.85495378865	0	17118.2886227545	1	1	1	1	2019-05-15T17:10:43.167	NG_ecoli_LTEE_11364_DM0	-0	-0	162.05	DIA_100X_EMPTY_1x1_100ms	e010a0f0-2256-4d19-82aa-b906c094bebe	EPI_100X_YFP_1x1_200ms_25sola	EPI_100X_RFP_1x1_200ms_25sola
354	48	13.0052066397875	625	49.1203733049731	1165.1408	1894.8656	1132743	1812.3888	505.297698372562	980.418888652344	0	2544413	4071.0608	1816.01054728274	1717.66094190211	0	NaN	NaN	NaN	NaN	NaN	537.990371977051	0.928069877758526	48.2521235107488	14.0220236191819	10.899559425825	2.57595167354785	0.015496095540142	0.00896978785646283	1	1.00462945596251	4502.19394224761	2	18825.2944	1	1	1	1	2019-05-15T17:10:43.167	NG_ecoli_LTEE_11364_DM0	-0	-0	162.05	DIA_100X_EMPTY_1x1_100ms	82ef539b-37c2-4cf3-83b2-f6b108bf53d5	EPI_100X_YFP_1x1_200ms_25sola	EPI_100X_RFP_1x1_200ms_25sola
355	50	15.6936200410508	786	49.6785244652393	1174.63358778626	1820.00763358779	1449637	1844.32188295165	505.297698372562	980.418888652344	0	3174093	4038.28625954198	1816.01054728274	1717.66094190211	0	NaN	NaN	NaN	NaN	NaN	695.231288863809	0.949732310508699	50.8020011901829	16.1205030587162	13.3475145766809	3.52059678433057	0.0353655939219064	0.0116309077517792	3	1.00841782972261	7108.39428981675	0	21925.1768447837	1	1	1	1	2019-05-15T17:10:43.167	NG_ecoli_LTEE_11364_DM0	-0	-0	162.05	DIA_100X_EMPTY_1x1_100ms	e060f639-b35b-4e03-8de9-394b491d6fbd	EPI_100X_YFP_1x1_200ms_25sola	EPI_100X_RFP_1x1_200ms_25sola
356	21	9.77749892363947	205	-46.3580857535226	1173.34146341463	1606.6243902439	77526	378.175609756098	505.297698372562	980.418888652344	0	243945	1189.9756097561	1816.01054728274	1717.66094190211	0	NaN	NaN	NaN	NaN	NaN	228.236461075758	0.90995545343145	24.0285898322449	14.6294617281302	9.02831836107115	3.82219313569438	0.0726351152771138	0.0337724380894534	2	1.05022481015518	1538.26760945304	0	22672.2341463415	1	1	1	1	2019-05-15T17:10:43.167	NG_ecoli_LTEE_11364_DM0	-0	-0	162.05	DIA_100X_EMPTY_1x1_100ms	03a71b61-7878-4911-ae06-000fde52d5f4	EPI_100X_YFP_1x1_200ms_25sola	EPI_100X_RFP_1x1_200ms_25sola
357	44	14.3320338327169	631	48.8770525084993	1188.21553090333	447.678288431062	5670035	8985.79239302694	505.297698372562	980.418888652344	0	577260	914.833597464342	1816.01054728274	1717.66094190211	0	NaN	NaN	NaN	NaN	NaN	539.789102218027	0.922092091242226	43.2542292064645	14.7029282185387	12.1943240555419	2.83373375286575	0.0305400844339589	0.0131798977846775	0	1.01724758883175	5051.65778527472	2	18147.6196513471	1	1	1	1	2019-05-15T17:10:43.167	NG_ecoli_LTEE_11364_DM0	-0	-0	162.05	DIA_100X_EMPTY_1x1_100ms	acf1c7a2-cc08-4991-a6f7-11eae377fd4a	EPI_100X_YFP_1x1_200ms_25sola	EPI_100X_RFP_1x1_200ms_25sola
358	42	7.66167233263343	322	-49.970364393817	1189.87267080745	667.192546583851	113017	350.984472049689	505.297698372562	980.418888652344	0	517119	1605.95962732919	1816.01054728274	1717.66094190211	0	NaN	NaN	NaN	NaN	NaN	NaN	NaN	NaN	NaN	NaN	NaN	NaN	NaN	NaN	NaN	NaN	0	22449.201863354	1	1	1	1	2019-05-15T17:10:43.167	NG_ecoli_LTEE_11364_DM0	-0	-0	162.05	DIA_100X_EMPTY_1x1_100ms	91c57044-c7be-4624-9f4b-2507d7bccb4a	EPI_100X_YFP_1x1_200ms_25sola	EPI_100X_RFP_1x1_200ms_25sola
359	32	8.40224911216836	270	-42.7437078875226	1180.41851851852	1962.95555555556	264711	980.411111111111	505.297698372562	980.418888652344	0	403804	1495.57037037037	1816.01054728274	1717.66094190211	0	NaN	NaN	NaN	NaN	NaN	271.108769268695	0.953138395171042	26.7851517831214	12.698045835063	6.48044354578239	3.70693084891501	0.0143395499930176	0.00618270794138201	1	1.00155420279979	883.47335571814	1	22499.0111111111	1	1	1	1	2019-05-15T17:10:43.167	NG_ecoli_LTEE_11364_DM0	-0	-0	162.05	DIA_100X_EMPTY_1x1_100ms	d2ebbd85-9213-49d3-9b98-887a00d87040	EPI_100X_YFP_1x1_200ms_25sola	EPI_100X_RFP_1x1_200ms_25sola
360	44	15.545279766211	684	48.9143088574189	1191.23830409357	1885.09064327485	672841	983.68567251462	505.297698372562	980.418888652344	0	12506506	18284.365497076	1816.01054728274	1717.66094190211	0	NaN	NaN	NaN	NaN	NaN	598.365083990926	0.906754001636508	44.2965869337754	16.4185536367138	12.9742149125334	3.14655416192513	0.0850934560085194	0.0249417147280439	2	1.0586014573875	5856.28658688947	1	20816.8771929825	1	1	1	1	2019-05-15T17:10:43.167	NG_ecoli_LTEE_11364_DM0	-0	-0	162.05	DIA_100X_EMPTY_1x1_100ms	049f04d2-ea4e-4afe-b84f-a325557d3c72	EPI_100X_YFP_1x1_200ms_25sola	EPI_100X_RFP_1x1_200ms_25sola
361	66	14.2709129352577	942	37.7235206195029	1184.74522292994	1323.15711252654	1236590	1312.72823779193	505.297698372562	980.418888652344	0	769958	817.365180467091	1816.01054728274	1717.66094190211	0	NaN	NaN	NaN	NaN	NaN	762.930390630448	0.870654948539353	65.3019567140744	13.620482586518	11.4828993373526	2.42533142015091	0.0240153150450485	0.00794989992908366	2	1.00386488249595	6762.68550771166	1	17527.8768577495	1	1	1	1	2019-05-15T17:10:43.167	NG_ecoli_LTEE_11364_DM0	-0	-0	162.05	DIA_100X_EMPTY_1x1_100ms	2f8d78fb-8726-42f1-a1ab-a9b58ac8d46a	EPI_100X_YFP_1x1_200ms_25sola	EPI_100X_RFP_1x1_200ms_25sola
362	72	16.0431255812683	1155	46.7141873632567	1210.98614718615	910.187878787879	4373343	3786.44415584416	505.297698372562	980.418888652344	0	1764307	1527.53852813853	1816.01054728274	1717.66094190211	0	NaN	NaN	NaN	NaN	NaN	897.702450626955	0.921501409624597	65.3602594965499	16.0476719523459	13.5495777109869	2.64030225857624	0.028814160261735	0.00947925634295136	2	1.00608095640074	9424.43165590572	0	17590.5913419913	1	1	1	1	2019-05-15T17:10:43.167	NG_ecoli_LTEE_11364_DM0	-0	-0	162.05	DIA_100X_EMPTY_1x1_100ms	5528588c-d2d5-4d7d-a9d7-5a3823c56a65	EPI_100X_YFP_1x1_200ms_25sola	EPI_100X_RFP_1x1_200ms_25sola
363	50	13.0613864866996	654	48.787518581857	1207.2125382263	469.545871559633	928295	1419.41131498471	505.297698372562	980.418888652344	0	641100	980.275229357798	1816.01054728274	1717.66094190211	0	NaN	NaN	NaN	NaN	NaN	546.174645003524	0.920375739705443	50.4681531202969	12.5817204720131	10.5159885708999	2.50325506407572	0.0113843072035627	0.00504562635630541	1	1.00143617875229	4383.36367458728	1	18083.3363914373	1	1	1	1	2019-05-15T17:10:43.167	NG_ecoli_LTEE_11364_DM0	-0	-0	162.05	DIA_100X_EMPTY_1x1_100ms	a5312165-94de-4823-8498-96bdbf7b5b8d	EPI_100X_YFP_1x1_200ms_25sola	EPI_100X_RFP_1x1_200ms_25sola
364	53	13.8081479215826	732	49.2326510381007	1198.73770491803	2007.15027322404	6423233	8774.90846994536	505.297698372562	980.418888652344	0	761537	1040.35109289617	1816.01054728274	1717.66094190211	0	NaN	NaN	NaN	NaN	NaN	596.163939255099	0.962006722325923	49.2892000455358	13.446462434032	11.8320636760186	2.69884972294326	0.0148231186340044	0.0075911705505852	2	1.00251015278002	5419.54276357462	1	18079.849726776	1	1	1	1	2019-05-15T17:10:43.167	NG_ecoli_LTEE_11364_DM0	-0	-0	162.05	DIA_100X_EMPTY_1x1_100ms	bfc2f84b-3e09-4481-8b10-7e3c82cce307	EPI_100X_YFP_1x1_200ms_25sola	EPI_100X_RFP_1x1_200ms_25sola
365	48	16.112886151532	774	48.6639358604024	1213.10206718346	1346.51291989664	21588343	27891.9160206718	505.297698372562	980.418888652344	0	638543	824.990956072351	1816.01054728274	1717.66094190211	0	NaN	NaN	NaN	NaN	NaN	631.168989324572	0.934484384335562	46.8365307888394	15.5675508508833	13.0090365545182	3.05736864213521	0.0752057869718452	0.0242346867410268	1	1.02362685346609	6225.36570057882	1	17162.1627906977	1	1	1	1	2019-05-15T17:10:43.167	NG_ecoli_LTEE_11364_DM0	-0	-0	162.05	DIA_100X_EMPTY_1x1_100ms	ebf18df3-27f8-447e-80ae-9cd0e8aec1e0	EPI_100X_YFP_1x1_200ms_25sola	EPI_100X_RFP_1x1_200ms_25sola
366	51	9.79876083700893	501	28.2049574849359	1203.97205588822	1004.20758483034	191960	383.15369261477	505.297698372562	980.418888652344	0	774202	1545.31337325349	1816.01054728274	1717.66094190211	0	NaN	NaN	NaN	NaN	NaN	511.531602687932	0.803581737423962	52.4052405295957	14.6632695287976	9.59885056420861	2.54878913934213	0.0434598462361267	0.0144852715238354	3	1.03350679173244	3792.30327584171	0	22535.0998003992	1	1	1	1	2019-05-15T17:10:43.167	NG_ecoli_LTEE_11364_DM0	-0	-0	162.05	DIA_100X_EMPTY_1x1_100ms	ba0b9b63-dd6b-4d5d-9d57-2ca568281acd	EPI_100X_YFP_1x1_200ms_25sola	EPI_100X_RFP_1x1_200ms_25sola
367	37	14.0752638802202	521	48.0128339493905	1212.79462571977	432.921305182342	5315666	10202.8138195777	505.297698372562	980.418888652344	0	473453	908.73896353167	1816.01054728274	1717.66094190211	0	NaN	NaN	NaN	NaN	NaN	441.661291524757	0.955228768906679	36.315467506169	14.1590716213686	11.845610406865	2.93605786322235	0.0336216907669464	0.0133489324064964	1	1.01050376898251	4002.17809499781	2	18186.3454894434	1	1	1	1	2019-05-15T17:10:43.167	NG_ecoli_LTEE_11364_DM0	-0	-0	162.05	DIA_100X_EMPTY_1x1_100ms	a3d009b5-f72e-43a9-80c1-ba670734728d	EPI_100X_YFP_1x1_200ms_25sola	EPI_100X_RFP_1x1_200ms_25sola
368	36	14.7001423236348	530	48.2420122373281	1231.47358490566	785.675471698113	653434	1232.89433962264	505.297698372562	980.418888652344	0	886409	1672.46981132075	1816.01054728274	1717.66094190211	0	NaN	NaN	NaN	NaN	NaN	438.626028633881	0.990038650669345	35.4230184395819	14.2586746534369	12.040108001925	3.24668391082005	0.0143171347778439	0.00421240846101458	2	1.00083722111899	4033.07419694799	1	18890.9735849057	1	1	1	1	2019-05-15T17:10:43.167	NG_ecoli_LTEE_11364_DM0	-0	-0	162.05	DIA_100X_EMPTY_1x1_100ms	925f6212-5a27-4d30-b612-09195aac3fb5	EPI_100X_YFP_1x1_200ms_25sola	EPI_100X_RFP_1x1_200ms_25sola
369	25	12.0661793249258	302	-46.3726708668282	1227.80132450331	1925.51655629139	355397	1176.81125827815	505.297698372562	980.418888652344	0	1200635	3975.61258278146	1816.01054728274	1717.66094190211	0	NaN	NaN	NaN	NaN	NaN	264.234027670264	0.960826591560998	23.5513882050377	13.3109400404511	10.515473752875	3.39353244227486	0.0812345169291955	0.0443116130092226	0	1.07972202704909	2045.33325643871	1	19530.5132450331	1	1	1	1	2019-05-15T17:10:43.167	NG_ecoli_LTEE_11364_DM0	-0	-0	162.05	DIA_100X_EMPTY_1x1_100ms	45e46fb7-e473-4b04-bbe1-1677fb50e17e	EPI_100X_YFP_1x1_200ms_25sola	EPI_100X_RFP_1x1_200ms_25sola
370	56	15.6305658461258	876	47.1677929609289	1242.61073059361	1129.45890410959	25461362	29065.4817351598	505.297698372562	980.418888652344	0	908378	1036.96118721461	1816.01054728274	1717.66094190211	0	NaN	NaN	NaN	NaN	NaN	713.080291725103	0.932568422480162	54.7108341902828	14.7588691310603	12.7385073090627	2.86460161058195	0.0120925816119961	0.00578430523284937	2	1.00689886301068	6972.6890678352	0	16734.0650684931	1	1	1	1	2019-05-15T17:10:43.167	NG_ecoli_LTEE_11364_DM0	-0	-0	162.05	DIA_100X_EMPTY_1x1_100ms	be930b6d-a3c9-4a61-b937-0a62006d2d7e	EPI_100X_YFP_1x1_200ms_25sola	EPI_100X_RFP_1x1_200ms_25sola
371	39	15.6650153561937	622	47.9111118332383	1228.89067524116	1571.91961414791	3777079	6072.47427652733	505.297698372562	980.418888652344	0	1021431	1642.17202572347	1816.01054728274	1717.66094190211	0	NaN	NaN	NaN	NaN	NaN	485.507601925304	0.974397436851204	37.6198567066931	14.675855471572	12.6364695398345	3.09068765231352	0.017575470990031	0.00914361093790695	1	1.00191132106494	4718.00642571367	0	17364.2620578778	1	1	1	1	2019-05-15T17:10:43.167	NG_ecoli_LTEE_11364_DM0	-0	-0	162.05	DIA_100X_EMPTY_1x1_100ms	e5087d7d-1829-4531-b1eb-78ff10ed5661	EPI_100X_YFP_1x1_200ms_25sola	EPI_100X_RFP_1x1_200ms_25sola
372	64	15.85870261839	1015	49.6600722049884	1240.19014778325	1652.42955665025	1283843	1264.86995073892	505.297698372562	980.418888652344	0	842160	829.714285714286	1816.01054728274	1717.66094190211	0	NaN	NaN	NaN	NaN	NaN	807.578439049973	0.939546150312949	61.1683581578663	14.8910956547563	13.0311528335163	2.67674578369979	0.01551658308243	0.00579587772370377	3	1.00406468801366	8157.97521769927	0	16784.7418719212	1	1	1	1	2019-05-15T17:10:43.167	NG_ecoli_LTEE_11364_DM0	-0	-0	162.05	DIA_100X_EMPTY_1x1_100ms	afab8334-9877-4d37-8c44-03e49c0a4009	EPI_100X_YFP_1x1_200ms_25sola	EPI_100X_RFP_1x1_200ms_25sola
373	44	14.7663588665706	650	49.0641193934694	1246.82923076923	415.612307692308	6527050	10041.6153846154	505.297698372562	980.418888652344	0	596937	918.364615384615	1816.01054728274	1717.66094190211	0	NaN	NaN	NaN	NaN	NaN	539.730602002922	0.978168789764068	44.0466274983429	13.9066584257238	12.0243733906763	2.82781336695549	0.0183392958925219	0.00795723832048465	0	1.00558321115746	5001.81299612483	2	17996.3553846154	1	1	1	1	2019-05-15T17:10:43.167	NG_ecoli_LTEE_11364_DM0	-0	-0	162.05	DIA_100X_EMPTY_1x1_100ms	62522306-8ece-4336-b9c0-f441502331bd	EPI_100X_YFP_1x1_200ms_25sola	EPI_100X_RFP_1x1_200ms_25sola
374	23	11.8693622438079	273	-24.6135351328208	1238.336996337	1914.29304029304	284603	1042.50183150183	505.297698372562	980.418888652344	0	1071213	3923.85714285714	1816.01054728274	1717.66094190211	0	NaN	NaN	NaN	NaN	NaN	264.244631340747	0.999490738221179	23.2080275148118	14.8975484715127	10.9383940047653	3.82879985206179	0.025130778602741	0.0108520285799907	1	1.00489265432041	2180.89741420233	1	19750.4505494506	1	1	1	1	2019-05-15T17:10:43.167	NG_ecoli_LTEE_11364_DM0	-0	-0	162.05	DIA_100X_EMPTY_1x1_100ms	9728f825-8464-4404-a719-8148345b7769	EPI_100X_YFP_1x1_200ms_25sola	EPI_100X_RFP_1x1_200ms_25sola
375	23	11.2967141924041	261	-49.9948181537061	1240.90804597701	1963.70498084291	214208	820.72030651341	505.297698372562	980.418888652344	0	1093100	4188.12260536398	1816.01054728274	1717.66094190211	0	NaN	NaN	NaN	NaN	NaN	NaN	NaN	NaN	NaN	NaN	NaN	NaN	NaN	NaN	NaN	NaN	1	22636.153256705	1	1	1	1	2019-05-15T17:10:43.167	NG_ecoli_LTEE_11364_DM0	-0	-0	162.05	DIA_100X_EMPTY_1x1_100ms	b59002e5-7424-4d3d-8de4-c62a4f00ae31	EPI_100X_YFP_1x1_200ms_25sola	EPI_100X_RFP_1x1_200ms_25sola
376	42	12.5853973768613	529	41.2327886858442	1243.06805293006	1842.35160680529	334977	633.226843100189	505.297698372562	980.418888652344	0	8246284	15588.438563327	1816.01054728274	1717.66094190211	0	NaN	NaN	NaN	NaN	NaN	475.674964028046	0.878161917159669	44.0660809358131	13.3531041603852	10.5766238076798	2.77580037879554	0.039851151001825	0.018246676107357	1	1.01339217299517	3871.58166254474	0	21668.4083175803	1	1	1	1	2019-05-15T17:10:43.167	NG_ecoli_LTEE_11364_DM0	-0	-0	162.05	DIA_100X_EMPTY_1x1_100ms	8272070a-5b5f-40e3-96a9-f27089c12c4c	EPI_100X_YFP_1x1_200ms_25sola	EPI_100X_RFP_1x1_200ms_25sola
377	44	16.1427708327506	711	49.0501473984941	1248.74402250352	1226.98734177215	22636882	31838.0900140647	505.297698372562	980.418888652344	0	835997	1175.80450070323	1816.01054728274	1717.66094190211	0	NaN	NaN	NaN	NaN	NaN	573.383006775304	0.986378545757593	43.591359238892	15.0857913571638	12.9064347491177	3.26179998597282	0.0209536761684925	0.00663051613983404	0	1.00483880267092	5702.9934484767	1	17249.6638537271	1	1	1	1	2019-05-15T17:10:43.167	NG_ecoli_LTEE_11364_DM0	-0	-0	162.05	DIA_100X_EMPTY_1x1_100ms	80d8f05d-f6bf-4a3d-b78d-2602bb21179a	EPI_100X_YFP_1x1_200ms_25sola	EPI_100X_RFP_1x1_200ms_25sola
378	20	10.7968416517061	216	-49.453139795931	1250.31018518519	1315.06018518519	179086	829.101851851852	505.297698372562	980.418888652344	0	289405	1339.83796296296	1816.01054728274	1717.66094190211	0	NaN	NaN	NaN	NaN	NaN	195.387900726852	0.999591774455287	17.9730805425416	13.75779916101	10.2084891859752	3.77169872835492	0.0401361465478327	0.0204023281159346	0	1.00970918890558	1471.07680549102	0	21661.5555555556	1	1	1	1	2019-05-15T17:10:43.167	NG_ecoli_LTEE_11364_DM0	-0	-0	162.05	DIA_100X_EMPTY_1x1_100ms	dc54751c-9342-4c0e-bfb9-b14ffeb65d03	EPI_100X_YFP_1x1_200ms_25sola	EPI_100X_RFP_1x1_200ms_25sola
379	35	15.3434644109697	538	45.4063642544569	1264.38289962825	585.291821561338	1357865	2523.9126394052	505.297698372562	980.418888652344	0	702565	1305.88289962825	1816.01054728274	1717.66094190211	0	NaN	NaN	NaN	NaN	NaN	435.210747629249	0.984574945063681	34.8533791148796	14.5325857193512	11.9684846385182	3.50708423144709	0.0170188543293673	0.00771225085938126	2	1.00114035417342	3921.14683053211	1	16815.6468401487	1	1	1	1	2019-05-15T17:10:43.167	NG_ecoli_LTEE_11364_DM0	-0	-0	162.05	DIA_100X_EMPTY_1x1_100ms	b36d8e58-16d0-4e9e-bf3e-78cb6c236207	EPI_100X_YFP_1x1_200ms_25sola	EPI_100X_RFP_1x1_200ms_25sola
380	35	15.7983822759623	554	38.8467093564386	1264.74548736462	777.009025270758	9234639	16669.023465704	505.297698372562	980.418888652344	0	602408	1087.37906137184	1816.01054728274	1717.66094190211	0	NaN	NaN	NaN	NaN	NaN	435.87903291325	0.996373973294573	33.9781296450665	15.0244157200834	12.4953799180676	3.60438934703418	0.0180378605623503	0.00983039069792775	1	1.00223562532279	4166.66208701671	1	16937.6877256318	1	1	1	1	2019-05-15T17:10:43.167	NG_ecoli_LTEE_11364_DM0	-0	-0	162.05	DIA_100X_EMPTY_1x1_100ms	d8ec7fdf-1d5d-4259-8608-32862664e938	EPI_100X_YFP_1x1_200ms_25sola	EPI_100X_RFP_1x1_200ms_25sola
381	15	7.032407956133	106	-49.9962539256271	1255.66037735849	1781.21698113208	100736	950.339622641509	505.297698372562	980.418888652344	0	131880	1244.15094339623	1816.01054728274	1717.66094190211	0	NaN	NaN	NaN	NaN	NaN	150.040128572865	0.999831582661303	16.3234607309885	11.6096218271546	8.81294712501509	3.19248928213976	0.00149744480263706	0.000790716442351343	1	1.00001147336027	995.736550696211	1	21525.320754717	1	1	1	1	2019-05-15T17:10:43.167	NG_ecoli_LTEE_11364_DM0	-0	-0	162.05	DIA_100X_EMPTY_1x1_100ms	ca1a22a6-5735-4f12-8d76-0263b0bceb45	EPI_100X_YFP_1x1_200ms_25sola	EPI_100X_RFP_1x1_200ms_25sola
382	31	16.5893961521998	514	22.4874844126634	1263.81128404669	1767.62645914397	1743635	3392.2859922179	505.297698372562	980.418888652344	0	507101	986.577821011673	1816.01054728274	1717.66094190211	0	NaN	NaN	NaN	NaN	NaN	432.555087724387	0.987768316647919	31.5417781252014	17.7206737271985	13.2618042756656	4.15595392914422	0.0400164822443462	0.0160160185680575	1	1.0188582586572	4356.93701783769	2	17526.9747081712	1	1	1	1	2019-05-15T17:10:43.167	NG_ecoli_LTEE_11364_DM0	-0	-0	162.05	DIA_100X_EMPTY_1x1_100ms	7e707274-f037-42f8-a361-c686eae876e9	EPI_100X_YFP_1x1_200ms_25sola	EPI_100X_RFP_1x1_200ms_25sola
383	11	4.97956965777578	55	-49.9996334220293	1254.87272727273	1958.27272727273	40355	733.727272727273	505.297698372562	980.418888652344	0	275152	5002.76363636364	1816.01054728274	1717.66094190211	0	NaN	NaN	NaN	NaN	NaN	129.750030291213	0.999681082680647	NaN	NaN	NaN	NaN	NaN	NaN	NaN	NaN	NaN	1	23140.0363636364	1	1	1	1	2019-05-15T17:10:43.167	NG_ecoli_LTEE_11364_DM0	-0	-0	162.05	DIA_100X_EMPTY_1x1_100ms	8b6f4ed0-b3c2-4d35-9ad2-aec7fb7b488a	EPI_100X_YFP_1x1_200ms_25sola	EPI_100X_RFP_1x1_200ms_25sola
384	40	15.5246436562668	621	47.8310314035339	1270.91787439614	1261.41384863124	18650111	30032.384863124	505.297698372562	980.418888652344	0	960650	1546.94041867955	1816.01054728274	1717.66094190211	0	NaN	NaN	NaN	NaN	NaN	510.061797444301	0.98517312083708	39.5427650137832	14.8315316118389	12.6429956864961	3.29776131885101	0.0310545843140019	0.0123040382283088	0	1.01401013919939	4964.28715357406	1	17395.9935587762	1	1	1	1	2019-05-15T17:10:43.167	NG_ecoli_LTEE_11364_DM0	-0	-0	162.05	DIA_100X_EMPTY_1x1_100ms	6c00e106-2db3-4557-8f54-a80a572574fe	EPI_100X_YFP_1x1_200ms_25sola	EPI_100X_RFP_1x1_200ms_25sola
385	36	14.1217695245994	508	48.1971609512057	1272.64763779528	414.805118110236	3342787	6580.28937007874	505.297698372562	980.418888652344	0	599195	1179.51771653543	1816.01054728274	1717.66094190211	0	NaN	NaN	NaN	NaN	NaN	415.336564326	0.983781814339743	34.4960384012884	13.5874214729691	11.7187798838345	3.11519777314029	0.012577875663453	0.00727341349125594	1	1.00414505366055	3720.69351901707	1	17690.7224409449	1	1	1	1	2019-05-15T17:10:43.167	NG_ecoli_LTEE_11364_DM0	-0	-0	162.05	DIA_100X_EMPTY_1x1_100ms	8ed86385-3966-4fb1-bfc8-a7d21e107f84	EPI_100X_YFP_1x1_200ms_25sola	EPI_100X_RFP_1x1_200ms_25sola
386	34	15.5304967761976	529	7.18432971409243	1278.54253308129	16.2362948960302	1362032	2574.72967863894	505.297698372562	980.418888652344	0	363258	686.68809073724	1816.01054728274	1717.66094190211	0	NaN	NaN	NaN	NaN	NaN	NaN	NaN	NaN	NaN	NaN	NaN	NaN	NaN	NaN	NaN	NaN	0	16585.9905482042	1	1	1	1	2019-05-15T17:10:43.167	NG_ecoli_LTEE_11364_DM0	-0	-0	162.05	DIA_100X_EMPTY_1x1_100ms	663af270-c4c4-4d66-9028-8c918ba2c0b1	EPI_100X_YFP_1x1_200ms_25sola	EPI_100X_RFP_1x1_200ms_25sola
387	29	6.2487421629698	182	-49.9658768546214	1282.71978021978	1811.73076923077	201791	1108.74175824176	505.297698372562	980.418888652344	0	413329	2271.03846153846	1816.01054728274	1717.66094190211	0	NaN	NaN	NaN	NaN	NaN	NaN	NaN	NaN	NaN	NaN	NaN	NaN	NaN	NaN	NaN	NaN	3	23828.489010989	1	1	1	1	2019-05-15T17:10:43.167	NG_ecoli_LTEE_11364_DM0	-0	-0	162.05	DIA_100X_EMPTY_1x1_100ms	11d703a2-7552-4de5-9f01-3274800cefe9	EPI_100X_YFP_1x1_200ms_25sola	EPI_100X_RFP_1x1_200ms_25sola
388	46	13.6734011187087	629	47.5631718236253	1289.67726550079	1793.14308426073	2361732	3754.74085850556	505.297698372562	980.418888652344	0	1076192	1710.95707472178	1816.01054728274	1717.66094190211	0	NaN	NaN	NaN	NaN	NaN	520.89133397584	0.957394698882914	43.2363547122832	14.1088827068561	11.7662849260171	2.93828112309443	0.0197870856607784	0.0103866133013701	1	1.01023335804474	4701.29684797576	4	19566.4848966614	1	1	1	1	2019-05-15T17:10:43.167	NG_ecoli_LTEE_11364_DM0	-0	-0	162.05	DIA_100X_EMPTY_1x1_100ms	855045b2-50f3-4275-a517-75c49ad21a61	EPI_100X_YFP_1x1_200ms_25sola	EPI_100X_RFP_1x1_200ms_25sola
389	38	13.603761688322	517	47.1730737640288	1295.23984526112	605.025145067698	1465547	2834.71373307544	505.297698372562	980.418888652344	0	830286	1605.96905222437	1816.01054728274	1717.66094190211	0	NaN	NaN	NaN	NaN	NaN	428.445624222558	0.964851613368468	37.3255614193523	13.5687218418707	11.2112758752907	2.75851590351178	0.0203693687955065	0.00903321490926613	2	1.00344208081416	3684.73541780202	2	18042.9381044487	1	1	1	1	2019-05-15T17:10:43.167	NG_ecoli_LTEE_11364_DM0	-0	-0	162.05	DIA_100X_EMPTY_1x1_100ms	8bdcafa1-083a-4df4-ab94-6b2908c12af1	EPI_100X_YFP_1x1_200ms_25sola	EPI_100X_RFP_1x1_200ms_25sola
390	45	15.8779625226284	715	48.7366872541997	1295.3048951049	1096.17342657343	394653	551.962237762238	505.297698372562	980.418888652344	0	8975644	12553.3482517483	1816.01054728274	1717.66094190211	0	NaN	NaN	NaN	NaN	NaN	625.691661923654	0.884765362732151	45.7346453300302	17.377098223381	13.3001034694735	3.42558936834155	0.0491029663383216	0.0204083583031098	3	1.0144563916796	6353.97111351638	0	21702.3230769231	1	1	1	1	2019-05-15T17:10:43.167	NG_ecoli_LTEE_11364_DM0	-0	-0	162.05	DIA_100X_EMPTY_1x1_100ms	ef04a361-7c6d-4d8e-84f7-490f8be84358	EPI_100X_YFP_1x1_200ms_25sola	EPI_100X_RFP_1x1_200ms_25sola
391	72	16.5773582854036	1194	34.4119197846229	1308.41959798995	1013.08040201005	3622771	3034.14656616415	505.297698372562	980.418888652344	0	1735140	1453.21608040201	1816.01054728274	1717.66094190211	0	NaN	NaN	NaN	NaN	NaN	920.372831091816	0.915385553229531	70.8018486262544	15.3290772437283	12.8737877410255	2.49987438788762	0.014063391084816	0.00609275520527173	3	1.0024004623372	9216.09976238461	0	16867.5125628141	1	1	1	1	2019-05-15T17:10:43.167	NG_ecoli_LTEE_11364_DM0	-0	-0	162.05	DIA_100X_EMPTY_1x1_100ms	36c8576e-7b38-44c9-9369-3ef1ba6ffc35	EPI_100X_YFP_1x1_200ms_25sola	EPI_100X_RFP_1x1_200ms_25sola
392	56	14.7596899474895	827	48.2713204636894	1312.12817412334	633.270858524788	1817863	2198.14147521161	505.297698372562	980.418888652344	0	2206232	2667.75332527207	1816.01054728274	1717.66094190211	0	NaN	NaN	NaN	NaN	NaN	687.567813136708	0.911888850593896	56.2688401900871	14.2414415088911	11.9345837010146	2.59656816042493	0.0270109478191593	0.0131040288196428	1	1.00978095170608	6294.66169878074	3	19263.1753325272	1	1	1	1	2019-05-15T17:10:43.167	NG_ecoli_LTEE_11364_DM0	-0	-0	162.05	DIA_100X_EMPTY_1x1_100ms	80e2bc88-53f6-45c5-b6cf-76accb89464a	EPI_100X_YFP_1x1_200ms_25sola	EPI_100X_RFP_1x1_200ms_25sola
393	82	12.774732595713	1048	37.5181449737743	1299.86641221374	260.034351145038	1442066	1376.01717557252	505.297698372562	980.418888652344	0	1039312	991.709923664122	1816.01054728274	1717.66094190211	0	NaN	NaN	NaN	NaN	NaN	888.402450863572	0.814323923393327	82.1066233904381	12.8115620810984	10.7070231033649	2.01667147551549	0.00901497541552811	0.00492414609341493	1	1.00768273874622	7392.74205502248	1	18835.5143129771	1	1	1	1	2019-05-15T17:10:43.167	NG_ecoli_LTEE_11364_DM0	-0	-0	162.05	DIA_100X_EMPTY_1x1_100ms	5ddfb0a2-5be0-4693-bdbb-81cd948702d2	EPI_100X_YFP_1x1_200ms_25sola	EPI_100X_RFP_1x1_200ms_25sola
394	42	13.8030463880495	580	49.5734136524583	1301.33448275862	140.537931034483	255483	440.487931034483	505.297698372562	980.418888652344	0	408142	703.693103448276	1816.01054728274	1717.66094190211	0	NaN	NaN	NaN	NaN	NaN	483.424196337271	0.952191098644504	41.3966756193058	12.9678693129832	11.3204293700517	2.69884469382664	0.252848804894174	0.0185429203205462	2	1.01001145557766	4166.59363900808	0	20439.9068965517	1	1	1	1	2019-05-15T17:10:43.167	NG_ecoli_LTEE_11364_DM0	-0	-0	162.05	DIA_100X_EMPTY_1x1_100ms	d3254335-50bf-42c0-800a-6c026815109b	EPI_100X_YFP_1x1_200ms_25sola	EPI_100X_RFP_1x1_200ms_25sola
395	19	12.5295195119462	244	-49.816423250458	1299.8893442623	398.700819672131	156897	643.020491803279	505.297698372562	980.418888652344	0	6955011	28504.1434426229	1816.01054728274	1717.66094190211	0	NaN	NaN	NaN	NaN	NaN	210.744050850105	0.99975495221411	19.0650803317529	14.7748486119522	10.4479754632862	4.22314634266516	0.023240268443549	0.0115552958911636	0	1.0035689882634	1634.52967229578	1	19872.9303278689	1	1	1	1	2019-05-15T17:10:43.167	NG_ecoli_LTEE_11364_DM0	-0	-0	162.05	DIA_100X_EMPTY_1x1_100ms	162212e7-f6d5-47e8-80c2-cd0c63aa1bdc	EPI_100X_YFP_1x1_200ms_25sola	EPI_100X_RFP_1x1_200ms_25sola
396	21	11.174915448857	235	-48.3584423086631	1301.05957446809	380.034042553192	117860	501.531914893617	505.297698372562	980.418888652344	0	9301316	39580.0680851064	1816.01054728274	1717.66094190211	0	NaN	NaN	NaN	NaN	NaN	213.715833182514	0.999892263926548	18.0830337643663	15.2617507538157	11.2102014231553	4.22775905532934	0.0286843250753549	0.0151361667162967	0	1.00528134263449	1784.79362716962	2	19725.0553191489	1	1	1	1	2019-05-15T17:10:43.167	NG_ecoli_LTEE_11364_DM0	-0	-0	162.05	DIA_100X_EMPTY_1x1_100ms	12174f0b-ebbe-4e79-b84b-5955fa5c163c	EPI_100X_YFP_1x1_200ms_25sola	EPI_100X_RFP_1x1_200ms_25sola
397	7	2.28479392095189	20	-49.991229895894	1296.55	1818.9	24882	1244.1	505.297698372562	980.418888652344	0	77125	3856.25	1816.01054728274	1717.66094190211	0	NaN	NaN	NaN	NaN	NaN	130.192568378694	0.999831084680135	NaN	NaN	NaN	NaN	NaN	NaN	NaN	NaN	NaN	3	25130.9	1	1	1	1	2019-05-15T17:10:43.167	NG_ecoli_LTEE_11364_DM0	-0	-0	162.05	DIA_100X_EMPTY_1x1_100ms	cdaab54f-4f51-4c76-96bf-eba96455f759	EPI_100X_YFP_1x1_200ms_25sola	EPI_100X_RFP_1x1_200ms_25sola
398	52	15.660334314589	815	15.1122071477427	1314.08098159509	1809.36687116564	10391364	12750.1398773006	505.297698372562	980.418888652344	0	2023489	2482.80858895706	1816.01054728274	1717.66094190211	0	NaN	NaN	NaN	NaN	NaN	684.335295696032	0.905781837619577	51.9024106145786	15.4991973514852	12.9231745408106	2.88745380591929	0.029174290449376	0.0160581717477807	2	1.01769404919819	6807.94173872426	3	19199.0036809816	1	1	1	1	2019-05-15T17:10:43.167	NG_ecoli_LTEE_11364_DM0	-0	-0	162.05	DIA_100X_EMPTY_1x1_100ms	9d2bbd31-7d11-4591-a8c3-bac578314092	EPI_100X_YFP_1x1_200ms_25sola	EPI_100X_RFP_1x1_200ms_25sola
399	43	15.2091589101892	654	49.2208755598141	1315.13455657492	367.311926605505	974000	1489.29663608563	505.297698372562	980.418888652344	0	3343353	5112.16055045872	1816.01054728274	1717.66094190211	0	NaN	NaN	NaN	NaN	NaN	520.998888585759	0.975439865565478	40.8381721195068	15.8486299005466	12.4325770770001	3.47215835173267	0.0162794502286955	0.00724765804757815	1	1.00210749338874	4957.68006942967	2	17759.3058103976	1	1	1	1	2019-05-15T17:10:43.167	NG_ecoli_LTEE_11364_DM0	-0	-0	162.05	DIA_100X_EMPTY_1x1_100ms	b48417aa-98bf-4c7f-9aff-0c4e65db6dab	EPI_100X_YFP_1x1_200ms_25sola	EPI_100X_RFP_1x1_200ms_25sola
400	52	14.0126019312603	729	49.2897451694808	1323.48696844993	324.665294924554	23564061	32323.8148148148	505.297698372562	980.418888652344	0	858378	1177.47325102881	1816.01054728274	1717.66094190211	0	NaN	NaN	NaN	NaN	NaN	593.690224498705	0.925466427136345	50.6509025009773	13.4168486668355	11.4429625160502	2.59356894266789	0.0214028906708317	0.00965719909433064	2	1.00262957391238	5208.99595334427	1	17826.8312757202	1	1	1	1	2019-05-15T17:10:43.167	NG_ecoli_LTEE_11364_DM0	-0	-0	162.05	DIA_100X_EMPTY_1x1_100ms	7a680f89-c5a9-4f5d-a673-3f9b7cb00a91	EPI_100X_YFP_1x1_200ms_25sola	EPI_100X_RFP_1x1_200ms_25sola
401	58	12.0773050467715	701	39.1184674136549	1317.69186875892	258.298145506419	1065052	1519.33238231098	505.297698372562	980.418888652344	0	670989	957.188302425107	1816.01054728274	1717.66094190211	0	NaN	NaN	NaN	NaN	NaN	658.260565906742	0.849754306192722	59.9177764654695	13.6113756592119	10.8144080505571	2.24249794740878	0.0125892079822184	0.00753891454380043	2	1.00443814070657	5503.65338460485	2	20419.6747503566	1	1	1	1	2019-05-15T17:10:43.167	NG_ecoli_LTEE_11364_DM0	-0	-0	162.05	DIA_100X_EMPTY_1x1_100ms	4b074002-0b0e-4c73-85fa-234a2330ca75	EPI_100X_YFP_1x1_200ms_25sola	EPI_100X_RFP_1x1_200ms_25sola
402	35	13.8709453331603	486	39.9886751763365	1325.7633744856	1207.68930041152	455135	936.491769547325	505.297698372562	980.418888652344	0	1095975	2255.09259259259	1816.01054728274	1717.66094190211	0	NaN	NaN	NaN	NaN	NaN	420.40564412615	0.920334760774645	34.0117314251666	15.4453770696492	11.6152664197085	3.59251766570891	0.112350926520995	0.0364083432938283	1	1.08037859663369	3603.93520084523	1	22042.9238683128	1	1	1	1	2019-05-15T17:10:43.167	NG_ecoli_LTEE_11364_DM0	-0	-0	162.05	DIA_100X_EMPTY_1x1_100ms	eca4f43d-ebe1-446c-8c6a-00efe074bd4e	EPI_100X_YFP_1x1_200ms_25sola	EPI_100X_RFP_1x1_200ms_25sola
403	50	15.0232216369176	752	49.6825171684199	1325.00930851064	550.178191489362	362048	481.446808510638	505.297698372562	980.418888652344	0	11982828	15934.6117021277	1816.01054728274	1717.66094190211	0	NaN	NaN	NaN	NaN	NaN	615.244396606684	0.905627119092056	49.4364977072352	15.8469086970405	12.1832197484501	3.07927049952276	0.0365012957267694	0.0120186103433034	3	1.00402314037525	5763.17400892743	0	21181.9906914894	1	1	1	1	2019-05-15T17:10:43.167	NG_ecoli_LTEE_11364_DM0	-0	-0	162.05	DIA_100X_EMPTY_1x1_100ms	d6bfbbab-e772-477b-8922-38c841e72f3e	EPI_100X_YFP_1x1_200ms_25sola	EPI_100X_RFP_1x1_200ms_25sola
404	28	13.6171172753583	382	-23.1984016058671	1331.00523560209	901.664921465969	174823	457.651832460733	505.297698372562	980.418888652344	0	586959	1536.54188481675	1816.01054728274	1717.66094190211	0	NaN	NaN	NaN	NaN	NaN	301.937606262788	0.950930445423904	28.1886462996178	14.4358702174525	10.1004973607158	3.72771172352411	0.0850928127872951	0.0369043113496448	1	1.08359458556577	2258.653550606	0	21755.2591623037	1	1	1	1	2019-05-15T17:10:43.167	NG_ecoli_LTEE_11364_DM0	-0	-0	162.05	DIA_100X_EMPTY_1x1_100ms	2cf7a508-d530-4d09-bfcf-67bb271f4b73	EPI_100X_YFP_1x1_200ms_25sola	EPI_100X_RFP_1x1_200ms_25sola
405	47	16.8416867122094	792	46.4516901463358	1342.59722222222	1870.8345959596	3525150	4450.94696969697	505.297698372562	980.418888652344	0	3834387	4841.39772727273	1816.01054728274	1717.66094190211	0	NaN	NaN	NaN	NaN	NaN	634.717778330663	0.962200801467256	45.5225079335095	16.4503002634097	13.6965982260107	3.07690310394685	0.0207132840784931	0.00840543587254931	1	1.00277451374867	6707.20367316312	0	18507.9393939394	1	1	1	1	2019-05-15T17:10:43.167	NG_ecoli_LTEE_11364_DM0	-0	-0	162.05	DIA_100X_EMPTY_1x1_100ms	3aad6a9e-edf2-4a42-aac1-9ef8888682c3	EPI_100X_YFP_1x1_200ms_25sola	EPI_100X_RFP_1x1_200ms_25sola
406	35	14.2118043553642	498	46.8246621633452	1333.51807228916	243.803212851406	2388024	4795.22891566265	505.297698372562	980.418888652344	0	452592	908.819277108434	1816.01054728274	1717.66094190211	0	NaN	NaN	NaN	NaN	NaN	411.771123965944	0.955893569279188	34.95518775815	14.0843480812176	11.4964139163576	2.96521217794808	0.030329103782533	0.0119542935061415	1	1.01153044520615	3628.49312089032	2	19175.7309236948	1	1	1	1	2019-05-15T17:10:43.167	NG_ecoli_LTEE_11364_DM0	-0	-0	162.05	DIA_100X_EMPTY_1x1_100ms	0e669e1e-8571-48ff-bc35-f34817db7bdc	EPI_100X_YFP_1x1_200ms_25sola	EPI_100X_RFP_1x1_200ms_25sola
407	38	12.2093582783069	464	48.0141014446527	1334.10129310345	618.387931034483	3570425	7694.88146551724	505.297698372562	980.418888652344	0	1122540	2419.26724137931	1816.01054728274	1717.66094190211	0	NaN	NaN	NaN	NaN	NaN	400.976400735763	0.935240859262445	38.118888804683	12.0609091695535	10.1769475147644	2.61107949522364	0.0286778452489609	0.0131743382847339	0	1.01608229507689	3100.7387950811	2	19166.1012931034	1	1	1	1	2019-05-15T17:10:43.167	NG_ecoli_LTEE_11364_DM0	-0	-0	162.05	DIA_100X_EMPTY_1x1_100ms	4418546d-b802-4c74-af52-513ee10582a4	EPI_100X_YFP_1x1_200ms_25sola	EPI_100X_RFP_1x1_200ms_25sola
408	8	5.35795709814947	44	-49.9998448118387	1330.29545454545	24.0909090909091	60971	1385.70454545455	505.297698372562	980.418888652344	0	35826	814.227272727273	1816.01054728274	1717.66094190211	0	NaN	NaN	NaN	NaN	NaN	117.798398453578	0.99969817456341	NaN	NaN	NaN	NaN	NaN	NaN	NaN	NaN	NaN	1	22144.3409090909	1	1	1	1	2019-05-15T17:10:43.167	NG_ecoli_LTEE_11364_DM0	-0	-0	162.05	DIA_100X_EMPTY_1x1_100ms	1a08043a-04fe-4bde-bf0b-d91732401a57	EPI_100X_YFP_1x1_200ms_25sola	EPI_100X_RFP_1x1_200ms_25sola
409	53	11.2695619609073	599	-48.9711679561585	1342.50083472454	25.2320534223706	2649912	4423.89315525876	505.297698372562	980.418888652344	0	535482	893.959933222037	1816.01054728274	1717.66094190211	0	NaN	NaN	NaN	NaN	NaN	NaN	NaN	NaN	NaN	NaN	NaN	NaN	NaN	NaN	NaN	NaN	1	21955.9282136895	1	1	1	1	2019-05-15T17:10:43.167	NG_ecoli_LTEE_11364_DM0	-0	-0	162.05	DIA_100X_EMPTY_1x1_100ms	900dc9bf-47b8-43ff-8c2c-35395e209610	EPI_100X_YFP_1x1_200ms_25sola	EPI_100X_RFP_1x1_200ms_25sola
410	54	9.39626666500862	508	-49.4265277967893	1338.21850393701	1354.65354330709	981162	1931.42125984252	505.297698372562	980.418888652344	0	3394659	6682.39960629921	1816.01054728274	1717.66094190211	0	NaN	NaN	NaN	NaN	NaN	NaN	NaN	NaN	NaN	NaN	NaN	NaN	NaN	NaN	NaN	NaN	2	22953.8169291339	1	1	1	1	2019-05-15T17:10:43.167	NG_ecoli_LTEE_11364_DM0	-0	-0	162.05	DIA_100X_EMPTY_1x1_100ms	4a0d4877-3b17-48a1-9d15-da65555a2141	EPI_100X_YFP_1x1_200ms_25sola	EPI_100X_RFP_1x1_200ms_25sola
411	22	7.75672847433187	171	-49.8771363624241	1338.52046783626	1387.71929824561	179586	1050.21052631579	505.297698372562	980.418888652344	0	556258	3252.97076023392	1816.01054728274	1717.66094190211	0	NaN	NaN	NaN	NaN	NaN	234.75293304687	0.941993851133653	23.5448322478444	11.8702328184364	8.47237063754985	3.18680088412597	0.0105022808763879	0.00453724907904129	1	1.00039588671599	1327.38032102481	2	22527.2280701754	1	1	1	1	2019-05-15T17:10:43.167	NG_ecoli_LTEE_11364_DM0	-0	-0	162.05	DIA_100X_EMPTY_1x1_100ms	33d65529-a64a-4098-9b22-a05310b39379	EPI_100X_YFP_1x1_200ms_25sola	EPI_100X_RFP_1x1_200ms_25sola
412	68	13.5810179495938	924	47.5602904646592	1349.41341991342	1803.71861471861	31962352	34591.29004329	505.297698372562	980.418888652344	0	3018475	3266.74783549784	1816.01054728274	1717.66094190211	0	NaN	NaN	NaN	NaN	NaN	856.720929141407	0.900290515000697	68.6684859277608	14.9924344910146	12.268812630318	2.53304912335146	0.0224635049829069	0.00703733593317132	3	1.00181522395567	8118.06306886435	1	19444.7056277056	1	1	1	1	2019-05-15T17:10:43.167	NG_ecoli_LTEE_11364_DM0	-0	-0	162.05	DIA_100X_EMPTY_1x1_100ms	06700a30-f69a-4342-b0e1-20fd3d19576e	EPI_100X_YFP_1x1_200ms_25sola	EPI_100X_RFP_1x1_200ms_25sola
413	34	24.0230589480178	817	-49.9996243702614	1350.19339045288	2023.4394124847	2412668	2953.08200734394	505.297698372562	980.418888652344	0	855409	1047.01223990208	1816.01054728274	1717.66094190211	0	NaN	NaN	NaN	NaN	NaN	669.329655257415	0.999979054703565	30.4842923635029	27.6263157496916	21.1874828905399	7.05935668917437	0.0221942407134641	0.0104610985912902	2	1.00759291248613	10747.9275232584	1	18131.1040391677	1	1	1	1	2019-05-15T17:10:43.167	NG_ecoli_LTEE_11364_DM0	-0	-0	162.05	DIA_100X_EMPTY_1x1_100ms	84431019-fc32-4f50-b5c4-bfcd0442efbf	EPI_100X_YFP_1x1_200ms_25sola	EPI_100X_RFP_1x1_200ms_25sola
414	44	14.5076986804447	640	49.5357918438609	1352.05625	255.9578125	2392729	3738.6390625	505.297698372562	980.418888652344	0	560773	876.2078125	1816.01054728274	1717.66094190211	0	NaN	NaN	NaN	NaN	NaN	522.609313455193	0.942425917612812	43.8475769003406	14.2482245651633	11.5069744720144	3.10818384327904	0.0203537094791504	0.00861906713612033	1	1.00299954876312	4559.92583408215	1	18196.6234375	1	1	1	1	2019-05-15T17:10:43.167	NG_ecoli_LTEE_11364_DM0	-0	-0	162.05	DIA_100X_EMPTY_1x1_100ms	2e8bde57-6dad-428c-b5f5-69ba7298c3db	EPI_100X_YFP_1x1_200ms_25sola	EPI_100X_RFP_1x1_200ms_25sola
415	50	13.0257804568382	652	47.968216968985	1352.05214723926	660.273006134969	4915497	7539.10582822086	505.297698372562	980.418888652344	0	1924202	2951.23006134969	1816.01054728274	1717.66094190211	0	NaN	NaN	NaN	NaN	NaN	549.028646588787	0.913320730851888	49.3971322367597	13.7298707397265	10.8435800532444	2.44126141816464	0.0336146809764502	0.0153548263916352	1	1.00967691412075	4561.80795254948	3	18636.254601227	1	1	1	1	2019-05-15T17:10:43.167	NG_ecoli_LTEE_11364_DM0	-0	-0	162.05	DIA_100X_EMPTY_1x1_100ms	e85ea4ed-2621-43cd-9d99-bd3b078309c8	EPI_100X_YFP_1x1_200ms_25sola	EPI_100X_RFP_1x1_200ms_25sola
416	48	16.0835869180514	772	48.6273389088645	1348.53238341969	175.665803108808	16494445	21365.8613989637	505.297698372562	980.418888652344	0	610635	790.977979274611	1816.01054728274	1717.66094190211	0	NaN	NaN	NaN	NaN	NaN	596.971445997979	0.959623725020197	45.4996297916602	14.957733099751	12.8462074453285	3.01301904107396	0.012584633953959	0.00470949141189034	2	1.00239858009601	5897.22375341118	0	16843.810880829	1	1	1	1	2019-05-15T17:10:43.167	NG_ecoli_LTEE_11364_DM0	-0	-0	162.05	DIA_100X_EMPTY_1x1_100ms	5b73d462-3730-44fb-a7f2-7bfe46f86b30	EPI_100X_YFP_1x1_200ms_25sola	EPI_100X_RFP_1x1_200ms_25sola
417	14	8.18614564079551	115	-49.9980195446006	1345.72173913043	1217.01739130435	105864	920.55652173913	505.297698372562	980.418888652344	0	388384	3377.25217391304	1816.01054728274	1717.66094190211	0	NaN	NaN	NaN	NaN	NaN	166.060451291871	0.999696222849527	16.7005881290854	12.6407205712059	9.30912553970029	3.67821809756867	0.0138723692361991	0.00716066841088288	0	1.00102688022595	1136.68314731998	1	22790.3130434783	1	1	1	1	2019-05-15T17:10:43.167	NG_ecoli_LTEE_11364_DM0	-0	-0	162.05	DIA_100X_EMPTY_1x1_100ms	2d3da820-727a-498e-843e-04d7890ee1b0	EPI_100X_YFP_1x1_200ms_25sola	EPI_100X_RFP_1x1_200ms_25sola
418	58	17.3619217042143	1007	-8.18218214554574	1357.2641509434	1363.98311817279	29134818	28932.2919563059	505.297698372562	980.418888652344	0	2825009	2805.37140019861	1816.01054728274	1717.66094190211	0	NaN	NaN	NaN	NaN	NaN	798.545766695006	0.841922009336079	55.3664340173001	19.4446044679242	13.9809790550841	3.47732946150197	0.0745171790532705	0.0227182509742781	3	1.01769818071413	8499.8567084638	3	18444.6663356504	1	1	1	1	2019-05-15T17:10:43.167	NG_ecoli_LTEE_11364_DM0	-0	-0	162.05	DIA_100X_EMPTY_1x1_100ms	c01e0a88-9da4-438a-b3bc-7622b5a374b4	EPI_100X_YFP_1x1_200ms_25sola	EPI_100X_RFP_1x1_200ms_25sola
419	48	13.625204115785	654	49.5750886330125	1369.10397553517	1981.47706422018	5739436	8775.89602446483	505.297698372562	980.418888652344	0	596523	912.114678899083	1816.01054728274	1717.66094190211	0	NaN	NaN	NaN	NaN	NaN	547.210030179538	0.928015996255788	45.9339332608207	14.4082733429596	11.6353017075725	2.88172551571944	0.0406716393676958	0.00333423293901215	1	1.00072116262126	4884.03553151457	1	18909.3409785933	1	1	1	1	2019-05-15T17:10:43.167	NG_ecoli_LTEE_11364_DM0	-0	-0	162.05	DIA_100X_EMPTY_1x1_100ms	5a5f1983-7bf9-4541-8861-88cfe4a2a87a	EPI_100X_YFP_1x1_200ms_25sola	EPI_100X_RFP_1x1_200ms_25sola
420	81	15.0094985773426	1216	45.1498265750339	1365.24753289474	1799.27055921053	53256941	43796.8264802632	505.297698372562	980.418888652344	0	2140266	1760.08717105263	1816.01054728274	1717.66094190211	0	NaN	NaN	NaN	NaN	NaN	1128.04185819325	0.883219534025099	81.4441503684871	18.098017155637	13.6416547709243	3.05053678907312	0.0172549377211991	0.005947355827753	8	1.00143083118477	11903.7524778451	1	19342.1069078947	1	1	1	1	2019-05-15T17:10:43.167	NG_ecoli_LTEE_11364_DM0	-0	-0	162.05	DIA_100X_EMPTY_1x1_100ms	dda218f8-d3b6-4636-9417-f224b87190c8	EPI_100X_YFP_1x1_200ms_25sola	EPI_100X_RFP_1x1_200ms_25sola
421	50	15.2454065439149	763	48.6353088283389	1376.47051114024	1997.77588466579	31189927	40878.0170380079	505.297698372562	980.418888652344	0	787542	1032.16513761468	1816.01054728274	1717.66094190211	0	NaN	NaN	NaN	NaN	NaN	621.620779604442	0.934675256786343	49.7837479541022	14.5292277630198	12.0866070940978	2.97453856459068	0.0410605542941886	0.0107898549340089	3	1.00477091659256	5711.9747581563	2	18663.5766710354	1	1	1	1	2019-05-15T17:10:43.167	NG_ecoli_LTEE_11364_DM0	-0	-0	162.05	DIA_100X_EMPTY_1x1_100ms	29210409-4736-43c0-a11a-8c6bf72c5ad5	EPI_100X_YFP_1x1_200ms_25sola	EPI_100X_RFP_1x1_200ms_25sola
422	29	7.38500717738661	216	28.4513400450275	1369.66203703704	1744.61111111111	311076	1440.16666666667	505.297698372562	980.418888652344	0	1095125	5070.02314814815	1816.01054728274	1717.66094190211	0	NaN	NaN	NaN	NaN	NaN	263.936741195505	0.967962760697414	29.9914190989188	10.7264915299151	8.53221336355737	2.36693338244508	0.00672502374381739	0.00364526289380357	2	1.00019852940915	1714.78750980041	0	22077.2314814815	1	1	1	1	2019-05-15T17:10:43.167	NG_ecoli_LTEE_11364_DM0	-0	-0	162.05	DIA_100X_EMPTY_1x1_100ms	af658f51-80a6-4593-83c3-83506029af32	EPI_100X_YFP_1x1_200ms_25sola	EPI_100X_RFP_1x1_200ms_25sola
423	43	16.6154853010089	715	48.7892209084389	1376.9958041958	1155.90769230769	20893832	29222.1426573427	505.297698372562	980.418888652344	0	1082398	1513.84335664336	1816.01054728274	1717.66094190211	0	NaN	NaN	NaN	NaN	NaN	571.097753004364	0.975817894560307	41.1298325039622	16.0744833135243	13.6031719841735	3.23281723503173	0.00648594874113875	0.00220717234890289	4	1.00052157293212	5977.60481416575	0	16624.0895104895	1	1	1	1	2019-05-15T17:10:43.167	NG_ecoli_LTEE_11364_DM0	-0	-0	162.05	DIA_100X_EMPTY_1x1_100ms	a9fa19db-42b8-497b-b206-27161c964788	EPI_100X_YFP_1x1_200ms_25sola	EPI_100X_RFP_1x1_200ms_25sola
424	60	19.130868239203	1149	-34.222992735098	1389.95996518712	1395.58572671889	2633291	2291.81114012185	505.297698372562	980.418888652344	0	6458191	5620.70583115753	1816.01054728274	1717.66094190211	0	NaN	NaN	NaN	NaN	NaN	1044.33407096436	0.883334177679709	57.7007640230499	25.7503886252526	17.7844069130274	4.60896121842749	0.0306052282523844	0.0119651742110515	2	1.00880686645689	14333.4329209377	1	20456.2402088773	1	1	1	1	2019-05-15T17:10:43.167	NG_ecoli_LTEE_11364_DM0	-0	-0	162.05	DIA_100X_EMPTY_1x1_100ms	40052b70-178d-45fd-840c-6680a137f8b4	EPI_100X_YFP_1x1_200ms_25sola	EPI_100X_RFP_1x1_200ms_25sola
425	55	16.1479081224101	888	42.5042605000308	1383.80405405405	574.926801801802	4286265	4826.875	505.297698372562	980.418888652344	0	1820767	2050.41328828829	1816.01054728274	1717.66094190211	0	NaN	NaN	NaN	NaN	NaN	707.724347121009	0.916320698261419	54.0153361524947	15.156779225154	12.746269537807	2.93728340775237	0.0343186438993211	0.014113616830553	0	1.02684832606183	6892.44264047177	1	18106.9369369369	1	1	1	1	2019-05-15T17:10:43.167	NG_ecoli_LTEE_11364_DM0	-0	-0	162.05	DIA_100X_EMPTY_1x1_100ms	95154d24-a54f-489b-adad-dfc5734960bf	EPI_100X_YFP_1x1_200ms_25sola	EPI_100X_RFP_1x1_200ms_25sola
426	43	14.0177207787268	603	47.7428055821971	1383.15257048093	600.661691542289	2014235	3340.35655058043	505.297698372562	980.418888652344	0	2567886	4258.51741293532	1816.01054728274	1717.66094190211	0	NaN	NaN	NaN	NaN	NaN	489.930047575745	0.943537803890988	41.4936726621537	13.4858142284474	11.549823498398	2.57863773313405	0.0106407819718786	0.00512971226329391	0	1.00232082649714	4347.32844579842	1	18427.7910447761	1	1	1	1	2019-05-15T17:10:43.167	NG_ecoli_LTEE_11364_DM0	-0	-0	162.05	DIA_100X_EMPTY_1x1_100ms	1920b4f8-61c0-4980-9bd0-20d40ebdc6ff	EPI_100X_YFP_1x1_200ms_25sola	EPI_100X_RFP_1x1_200ms_25sola
427	63	11.3126817802523	713	-32.1852357689222	1378.15988779804	651.504908835905	962071	1349.32819074334	505.297698372562	980.418888652344	0	8052345	11293.6115007013	1816.01054728274	1717.66094190211	0	NaN	NaN	NaN	NaN	NaN	708.37337725714	0.789068139125493	63.8784203106208	14.5657214916782	10.883658642654	2.91934073043061	0.0294801135987205	0.013218533572714	3	1.02088345009171	5942.83774522745	1	22105.6381486676	1	1	1	1	2019-05-15T17:10:43.167	NG_ecoli_LTEE_11364_DM0	-0	-0	162.05	DIA_100X_EMPTY_1x1_100ms	333935fb-f8c1-4509-9667-c1a3404ed2f0	EPI_100X_YFP_1x1_200ms_25sola	EPI_100X_RFP_1x1_200ms_25sola
428	30	11.6328735233121	349	48.1605884632856	1381.93123209169	334.684813753582	144128	412.974212034384	505.297698372562	980.418888652344	0	475789	1363.29226361032	1816.01054728274	1717.66094190211	0	NaN	NaN	NaN	NaN	NaN	313.502479822406	0.967345095469327	28.8487282879079	12.8749677298918	10.4947855192674	3.0607280878339	0.00822026899701534	0.00329951255199957	2	1.00014644067069	2495.53513901333	0	21149.2693409742	1	1	1	1	2019-05-15T17:10:43.167	NG_ecoli_LTEE_11364_DM0	-0	-0	162.05	DIA_100X_EMPTY_1x1_100ms	7d2828f5-4d05-45ac-8392-adf5fd6e712e	EPI_100X_YFP_1x1_200ms_25sola	EPI_100X_RFP_1x1_200ms_25sola
429	35	12.3994137206666	434	-43.1571947969261	1396.04608294931	738.576036866359	1893607	4363.14976958525	505.297698372562	980.418888652344	0	1484062	3419.49769585253	1816.01054728274	1717.66094190211	0	NaN	NaN	NaN	NaN	NaN	416.142377733839	0.893127776598246	36.027705760831	16.6900501067704	11.1478378541767	3.68337157730446	0.0240058779165558	0.0102842270678998	1	1.00216211732956	3516.4769503632	2	20016.8456221198	1	1	1	1	2019-05-15T17:10:43.167	NG_ecoli_LTEE_11364_DM0	-0	-0	162.05	DIA_100X_EMPTY_1x1_100ms	9bf9c023-cd39-4337-a56a-2dce98b58730	EPI_100X_YFP_1x1_200ms_25sola	EPI_100X_RFP_1x1_200ms_25sola
430	52	15.789363180814	821	47.8788233039239	1409.84531059683	696.551766138855	25669942	31266.6772228989	505.297698372562	980.418888652344	0	2276702	2773.08404384896	1816.01054728274	1717.66094190211	0	NaN	NaN	NaN	NaN	NaN	648.803689040792	0.973605410583362	49.3331893113622	15.5031510456871	12.9723859841205	2.86092362867145	0.00950440902024035	0.00301974891805655	3	1.00024820847003	6520.31832649072	0	16905.6102314251	1	1	1	1	2019-05-15T17:10:43.167	NG_ecoli_LTEE_11364_DM0	-0	-0	162.05	DIA_100X_EMPTY_1x1_100ms	a2fe24f1-9dfa-43c2-b3f0-b12030f42a64	EPI_100X_YFP_1x1_200ms_25sola	EPI_100X_RFP_1x1_200ms_25sola
431	26	11.3241606721311	294	-39.2348218727275	1403.91836734694	878.081632653061	112840	383.809523809524	505.297698372562	980.418888652344	0	494445	1681.78571428571	1816.01054728274	1717.66094190211	0	NaN	NaN	NaN	NaN	NaN	280.945792350767	0.905908785337569	26.879706561117	13.8010403594271	9.75196493580752	3.45825430559409	0.121756751863306	0.0574972071830532	0	1.18798348721555	2007.69929651305	0	22035.9761904762	1	1	1	1	2019-05-15T17:10:43.167	NG_ecoli_LTEE_11364_DM0	-0	-0	162.05	DIA_100X_EMPTY_1x1_100ms	85a495c6-45d5-4a77-8b71-86aff255294e	EPI_100X_YFP_1x1_200ms_25sola	EPI_100X_RFP_1x1_200ms_25sola
432	24	12.7105962548895	306	-4.90070821539017	1404.44444444444	1818.29738562092	500725	1636.35620915033	505.297698372562	980.418888652344	0	766155	2503.77450980392	1816.01054728274	1717.66094190211	0	NaN	NaN	NaN	NaN	NaN	303.532386208102	0.974098026971808	25.6986092733053	16.4155803790543	11.3377624401383	4.05301918264803	0.0464314944470276	0.0193668382154685	2	1.01973654799189	2594.50318804887	0	22146.2712418301	1	1	1	1	2019-05-15T17:10:43.167	NG_ecoli_LTEE_11364_DM0	-0	-0	162.05	DIA_100X_EMPTY_1x1_100ms	03ef0fc8-9b8a-4b1d-90f5-73c46c6532a0	EPI_100X_YFP_1x1_200ms_25sola	EPI_100X_RFP_1x1_200ms_25sola
433	31	22.3414664101568	693	-49.9550227154239	1412.99567099567	406.655122655123	776923	1121.10101010101	505.297698372562	980.418888652344	0	1057206	1525.54978354978	1816.01054728274	1717.66094190211	0	NaN	NaN	NaN	NaN	NaN	552.160723476322	0.999981458036773	NaN	NaN	NaN	NaN	NaN	NaN	NaN	NaN	NaN	0	17204.4632034632	1	1	1	1	2019-05-15T17:10:43.167	NG_ecoli_LTEE_11364_DM0	-0	-0	162.05	DIA_100X_EMPTY_1x1_100ms	90cc60b8-ae2b-40e9-a4bb-5eff0361b473	EPI_100X_YFP_1x1_200ms_25sola	EPI_100X_RFP_1x1_200ms_25sola
434	22	6.86382895901535	151	-49.9999202988822	1408.20529801325	731.331125827815	1012863	6707.70198675497	505.297698372562	980.418888652344	0	546924	3622.01324503311	1816.01054728274	1717.66094190211	0	NaN	NaN	NaN	NaN	NaN	227.950654350492	0.880002029070391	NaN	NaN	NaN	NaN	NaN	NaN	NaN	NaN	NaN	2	20472.3178807947	1	1	1	1	2019-05-15T17:10:43.167	NG_ecoli_LTEE_11364_DM0	-0	-0	162.05	DIA_100X_EMPTY_1x1_100ms	c837a08e-268f-48a5-b7db-d387c9454dce	EPI_100X_YFP_1x1_200ms_25sola	EPI_100X_RFP_1x1_200ms_25sola
435	53	19.0311724151612	1009	26.1640627607203	1420.40138751239	824.201189296333	562918	557.89692765114	505.297698372562	980.418888652344	0	19380560	19207.6907829534	1816.01054728274	1717.66094190211	0	NaN	NaN	NaN	NaN	NaN	754.731486370711	0.838156338118152	53.4640107045289	19.7965217612227	13.5446475063224	4.93158852058896	0.0822635992860306	0.0300343013274001	3	1.05989111074635	7703.47771950528	1	20751.6937561943	1	1	1	1	2019-05-15T17:10:43.167	NG_ecoli_LTEE_11364_DM0	-0	-0	162.05	DIA_100X_EMPTY_1x1_100ms	d9d80c8f-c253-46b8-8491-1ed936c2ea69	EPI_100X_YFP_1x1_200ms_25sola	EPI_100X_RFP_1x1_200ms_25sola
436	23	10.1882873326496	234	23.2569112942832	1414.67948717949	1247.32905982906	151543	647.619658119658	505.297698372562	980.418888652344	0	453438	1937.76923076923	1816.01054728274	1717.66094190211	0	NaN	NaN	NaN	NaN	NaN	251.470250364293	0.946758885940619	25.1889654400924	12.6564897756886	9.54224046207119	2.94344116891482	0.053447722791804	0.0274976324331446	0	1.03414039421583	1801.36170077136	0	22651.9188034188	1	1	1	1	2019-05-15T17:10:43.167	NG_ecoli_LTEE_11364_DM0	-0	-0	162.05	DIA_100X_EMPTY_1x1_100ms	0d845293-5978-4b38-8cef-5847f5159279	EPI_100X_YFP_1x1_200ms_25sola	EPI_100X_RFP_1x1_200ms_25sola
437	26	11.7391166108531	306	-49.9054895407067	1427.1339869281	1892.96732026144	1221292	3991.15032679739	505.297698372562	980.418888652344	0	1779034	5813.83660130719	1816.01054728274	1717.66094190211	0	NaN	NaN	NaN	NaN	NaN	258.51176366521	0.924589098196781	23.8328782246054	13.6329032084754	9.92514116489196	3.19664539105449	0.0946934608304301	0.0344187375125763	2	1.04439712769059	1843.9101722101	0	21135.3594771242	1	1	1	1	2019-05-15T17:10:43.167	NG_ecoli_LTEE_11364_DM0	-0	-0	162.05	DIA_100X_EMPTY_1x1_100ms	3eee47ca-e461-4b09-94a3-d36983a36b3f	EPI_100X_YFP_1x1_200ms_25sola	EPI_100X_RFP_1x1_200ms_25sola
438	37	15.8385987021171	587	25.5607826726871	1432.74787052811	740.800681431005	3091274	5266.22487223169	505.297698372562	980.418888652344	0	2121886	3614.79727427598	1816.01054728274	1717.66094190211	0	NaN	NaN	NaN	NaN	NaN	492.690716830257	0.98315658524398	36.9497595461013	15.4797347465804	12.9764840588347	3.67959029696407	0.0477271523787403	0.0140713944940748	2	1.01667423593724	4886.69881842459	2	20077.8211243612	1	1	1	1	2019-05-15T17:10:43.167	NG_ecoli_LTEE_11364_DM0	-0	-0	162.05	DIA_100X_EMPTY_1x1_100ms	926058e2-29a6-4ef5-ad4a-ba1f9adcc73c	EPI_100X_YFP_1x1_200ms_25sola	EPI_100X_RFP_1x1_200ms_25sola
439	54	15.6403640226155	845	41.1194323778637	1441.30295857988	235.526627218935	36263463	42915.3408284024	505.297698372562	980.418888652344	0	792585	937.970414201183	1816.01054728274	1717.66094190211	0	NaN	NaN	NaN	NaN	NaN	688.657255460164	0.904852569628718	52.6438519987812	15.5932673894596	12.8414903000777	2.67834350143885	0.0378351075168101	0.0144175275092202	0	1.02728450400702	6818.17897254261	1	17396.7159763314	1	1	1	1	2019-05-15T17:10:43.167	NG_ecoli_LTEE_11364_DM0	-0	-0	162.05	DIA_100X_EMPTY_1x1_100ms	d0887a47-d01e-49d3-8911-62a02df77cf4	EPI_100X_YFP_1x1_200ms_25sola	EPI_100X_RFP_1x1_200ms_25sola
440	33	13.2454532990653	438	43.6869504401304	1441.47488584475	585.785388127854	196072	447.65296803653	505.297698372562	980.418888652344	0	2829556	6460.17351598174	1816.01054728274	1717.66094190211	0	NaN	NaN	NaN	NaN	NaN	367.707554220595	0.89589315174445	33.2175651549558	13.9166592103881	10.5323622877528	3.0602793345053	0.0562884616274283	0.0266097069272746	1	1.01840552278697	2894.07149452387	0	21022.296803653	1	1	1	1	2019-05-15T17:10:43.167	NG_ecoli_LTEE_11364_DM0	-0	-0	162.05	DIA_100X_EMPTY_1x1_100ms	b7e2a3a6-ee44-42de-91a3-d06b54d0b361	EPI_100X_YFP_1x1_200ms_25sola	EPI_100X_RFP_1x1_200ms_25sola
441	47	17.9291238074844	843	45.9409322614741	1447.44483985765	923.122182680902	364106	431.916963226572	505.297698372562	980.418888652344	0	4434193	5260.01542111507	1816.01054728274	1717.66094190211	0	NaN	NaN	NaN	NaN	NaN	742.606340979725	0.910265946461302	43.1911598033253	21.4521409924054	16.5881986055359	4.74735917665535	0.0538756246828688	0.0190169683024929	3	1.03392296919525	9334.33107034346	0	21497.5551601424	1	1	1	1	2019-05-15T17:10:43.167	NG_ecoli_LTEE_11364_DM0	-0	-0	162.05	DIA_100X_EMPTY_1x1_100ms	41a59386-a043-421c-8663-d1ce0a3743ce	EPI_100X_YFP_1x1_200ms_25sola	EPI_100X_RFP_1x1_200ms_25sola
442	16	9.06167756293943	145	-49.8720592437721	1442.1724137931	540.055172413793	54739	377.510344827586	505.297698372562	980.418888652344	0	486928	3358.12413793103	1816.01054728274	1717.66094190211	0	NaN	NaN	NaN	NaN	NaN	155.674911427163	0.999728729672104	14.7400907534369	13.304643907442	9.97842811904549	3.72662015544118	0.0219183908669932	0.0122129198700087	0	1.00217619287293	1152.69472346785	1	22224.1448275862	1	1	1	1	2019-05-15T17:10:43.167	NG_ecoli_LTEE_11364_DM0	-0	-0	162.05	DIA_100X_EMPTY_1x1_100ms	5d12390b-4792-496a-b0c8-f827c4d47ad7	EPI_100X_YFP_1x1_200ms_25sola	EPI_100X_RFP_1x1_200ms_25sola
443	24	9.10708505196214	219	-49.9986531361431	1446.96347031963	1737.57077625571	106154	484.721461187215	505.297698372562	980.418888652344	0	226034	1032.11872146119	1816.01054728274	1717.66094190211	0	NaN	NaN	NaN	NaN	NaN	232.225025830883	0.916085998271087	25.216533043991	11.6763668700367	8.65179696203769	2.93970689725274	0.0743880689184419	0.0304911135353282	1	1.04570606691093	1482.4767660218	0	21903.9634703196	1	1	1	1	2019-05-15T17:10:43.167	NG_ecoli_LTEE_11364_DM0	-0	-0	162.05	DIA_100X_EMPTY_1x1_100ms	509dd227-e5f1-4256-8eb6-b387235fb790	EPI_100X_YFP_1x1_200ms_25sola	EPI_100X_RFP_1x1_200ms_25sola
444	26	5.03998960385748	131	-49.9999984151365	1452.21374045802	807.022900763359	75117	573.412213740458	505.297698372562	980.418888652344	0	452435	3453.70229007634	1816.01054728274	1717.66094190211	0	NaN	NaN	NaN	NaN	NaN	260.230294383367	0.90131456915316	NaN	NaN	NaN	NaN	NaN	NaN	NaN	NaN	NaN	1	23425.427480916	1	1	1	1	2019-05-15T17:10:43.167	NG_ecoli_LTEE_11364_DM0	-0	-0	162.05	DIA_100X_EMPTY_1x1_100ms	edf94333-65af-48c6-a8d2-2c552b2f7e1a	EPI_100X_YFP_1x1_200ms_25sola	EPI_100X_RFP_1x1_200ms_25sola
445	40	14.6399653207697	585	49.0928158441062	1461.11111111111	227.62735042735	12672004	21661.5452991453	505.297698372562	980.418888652344	0	522707	893.516239316239	1816.01054728274	1717.66094190211	0	NaN	NaN	NaN	NaN	NaN	484.257674531868	0.962494289399831	38.1130457503865	14.5970021545607	12.1872512039173	3.38543248003141	0.198746650333343	0.0137935877894291	1	1.00836583568375	4446.05738059051	1	17764.5760683761	1	1	1	1	2019-05-15T17:10:43.167	NG_ecoli_LTEE_11364_DM0	-0	-0	162.05	DIA_100X_EMPTY_1x1_100ms	09715ed2-0125-4ab6-9dda-24e8ab4cb483	EPI_100X_YFP_1x1_200ms_25sola	EPI_100X_RFP_1x1_200ms_25sola
446	31	14.3417641215358	446	0.856241694344495	1456.60538116592	472.286995515695	453790	1017.466367713	505.297698372562	980.418888652344	0	1783176	3998.15246636771	1816.01054728274	1717.66094190211	0	NaN	NaN	NaN	NaN	NaN	365.095646344937	0.995811645208154	27.634552367652	17.1305679558112	12.9015359149844	4.62267141916824	0.011291507756248	0.00384044337304092	2	1.00023603896092	3612.64383222074	1	20273.0224215247	1	1	1	1	2019-05-15T17:10:43.167	NG_ecoli_LTEE_11364_DM0	-0	-0	162.05	DIA_100X_EMPTY_1x1_100ms	e334c20a-cb0b-4c7a-8bc0-c593bc746c29	EPI_100X_YFP_1x1_200ms_25sola	EPI_100X_RFP_1x1_200ms_25sola
447	73	17.9549704818351	1313	39.9176407100832	1485.71820258949	446.240670220868	54870833	41790.4287890327	505.297698372562	980.418888652344	0	3039186	2314.68849961919	1816.01054728274	1717.66094190211	0	NaN	NaN	NaN	NaN	NaN	1015.54760133369	0.911759632621634	71.8548924534959	17.5004949205423	13.855481820718	2.9730116596404	0.0374235298295936	0.00657920717135737	4	1.00106984128221	10834.0164528676	1	17468.5932977913	1	1	1	1	2019-05-15T17:10:43.167	NG_ecoli_LTEE_11364_DM0	-0	-0	162.05	DIA_100X_EMPTY_1x1_100ms	36a8883d-453e-424c-88ca-c8fcb9dd387c	EPI_100X_YFP_1x1_200ms_25sola	EPI_100X_RFP_1x1_200ms_25sola
448	33	16.7841533350049	554	-49.999556529693	1464.21480144404	1175.44945848375	258486	466.581227436823	505.297698372562	980.418888652344	0	6009043	10846.6480144404	1816.01054728274	1717.66094190211	0	NaN	NaN	NaN	NaN	NaN	NaN	NaN	NaN	NaN	NaN	NaN	NaN	NaN	NaN	NaN	NaN	1	21242.0613718412	1	1	1	1	2019-05-15T17:10:43.167	NG_ecoli_LTEE_11364_DM0	-0	-0	162.05	DIA_100X_EMPTY_1x1_100ms	0f67ed1b-f8b9-436a-a1db-0f8a51a7f11b	EPI_100X_YFP_1x1_200ms_25sola	EPI_100X_RFP_1x1_200ms_25sola
449	11	5.20938703973644	58	-49.9997940668795	1456.3275862069	539.465517241379	20695	356.810344827586	505.297698372562	980.418888652344	0	210121	3622.77586206897	1816.01054728274	1717.66094190211	0	NaN	NaN	NaN	NaN	NaN	126.116046206903	0.999678311726378	NaN	NaN	NaN	NaN	NaN	NaN	NaN	NaN	NaN	1	22917.8448275862	1	1	1	1	2019-05-15T17:10:43.167	NG_ecoli_LTEE_11364_DM0	-0	-0	162.05	DIA_100X_EMPTY_1x1_100ms	0d1873b8-a8cf-4c3b-ab4b-b1723702a4a2	EPI_100X_YFP_1x1_200ms_25sola	EPI_100X_RFP_1x1_200ms_25sola
450	28	9.97688505324411	280	4.07908326047055	1465.14642857143	163.517857142857	129920	464	505.297698372562	980.418888652344	0	307549	1098.38928571429	1816.01054728274	1717.66094190211	0	NaN	NaN	NaN	NaN	NaN	NaN	NaN	NaN	NaN	NaN	NaN	NaN	NaN	NaN	NaN	NaN	0	22607.3178571429	1	1	1	1	2019-05-15T17:10:43.167	NG_ecoli_LTEE_11364_DM0	-0	-0	162.05	DIA_100X_EMPTY_1x1_100ms	5f1ccebf-f949-47fa-94ef-7aabffd8aa7d	EPI_100X_YFP_1x1_200ms_25sola	EPI_100X_RFP_1x1_200ms_25sola
451	40	16.2923067858158	652	-49.9997314608079	1474.50153374233	1115.83588957055	374198	573.923312883436	505.297698372562	980.418888652344	0	4048526	6209.39570552147	1816.01054728274	1717.66094190211	0	NaN	NaN	NaN	NaN	NaN	658.19864800449	0.811635473784621	49.1959709780187	18.5534635094426	13.3409576214498	3.89447973015361	0.180310895448378	0.0566600465616689	3	1.23506600527628	6876.91137060524	1	22749.9309815951	1	1	1	1	2019-05-15T17:10:43.167	NG_ecoli_LTEE_11364_DM0	-0	-0	162.05	DIA_100X_EMPTY_1x1_100ms	219f1ce6-c2b4-46c7-9ca4-51581195e912	EPI_100X_YFP_1x1_200ms_25sola	EPI_100X_RFP_1x1_200ms_25sola
452	38	14.2457156405629	542	48.5299013824878	1475.28597785978	701.191881918819	296556	547.151291512915	505.297698372562	980.418888652344	0	9800948	18082.9298892989	1816.01054728274	1717.66094190211	0	NaN	NaN	NaN	NaN	NaN	447.362006194762	0.867004836354744	38.7600238653996	16.0718423829763	11.009843014976	3.49884248275446	0.0900574306121107	0.0346323001299762	1	1.11718083315742	3690.08330231501	1	22155.6199261993	1	1	1	1	2019-05-15T17:10:43.167	NG_ecoli_LTEE_11364_DM0	-0	-0	162.05	DIA_100X_EMPTY_1x1_100ms	a3ac6582-8c47-40d0-be0c-dfc210c4f061	EPI_100X_YFP_1x1_200ms_25sola	EPI_100X_RFP_1x1_200ms_25sola
453	35	14.8630246932085	521	47.1990408940522	1480.83877159309	665.53358925144	274674	527.20537428023	505.297698372562	980.418888652344	0	8613631	16532.8809980806	1816.01054728274	1717.66094190211	0	NaN	NaN	NaN	NaN	NaN	434.485758317095	0.988739617896001	33.5182318456405	16.0303760811376	12.6507922128927	3.87379660713338	0.0231358456622767	0.00918531609288784	1	1.00380671030145	4213.14520444674	1	21415.7754318618	1	1	1	1	2019-05-15T17:10:43.167	NG_ecoli_LTEE_11364_DM0	-0	-0	162.05	DIA_100X_EMPTY_1x1_100ms	373c6c30-2df7-4c7b-bdce-4c380d0f5816	EPI_100X_YFP_1x1_200ms_25sola	EPI_100X_RFP_1x1_200ms_25sola
454	54	15.9642660289047	862	49.4709390849347	1491.71113689095	781.177494199536	12682649	14713.0498839907	505.297698372562	980.418888652344	0	2068536	2399.69373549884	1816.01054728274	1717.66094190211	0	NaN	NaN	NaN	NaN	NaN	694.243610305669	0.955522925912853	52.7776218139392	16.1697709779343	12.9848748613605	2.95168926048936	0.0186974177483129	0.00508823022240207	4	1.00391981276559	6989.00313555037	0	17695.1438515081	1	1	1	1	2019-05-15T17:10:43.167	NG_ecoli_LTEE_11364_DM0	-0	-0	162.05	DIA_100X_EMPTY_1x1_100ms	b38baf13-e26b-4d5b-9621-76cac63ebb10	EPI_100X_YFP_1x1_200ms_25sola	EPI_100X_RFP_1x1_200ms_25sola
455	24	7.18608119929077	173	-47.0826762351462	1485.53179190751	1140.32369942197	101259	585.312138728324	505.297698372562	980.418888652344	0	1179733	6819.26589595376	1816.01054728274	1717.66094190211	0	NaN	NaN	NaN	NaN	NaN	245.539933723269	0.885143921377516	27.3818092736081	11.7564595603763	8.71300937352786	2.45668482711399	0.0383695229893755	0.0184873156820556	1	1.01748434494725	1632.63230232702	2	22246.063583815	1	1	1	1	2019-05-15T17:10:43.167	NG_ecoli_LTEE_11364_DM0	-0	-0	162.05	DIA_100X_EMPTY_1x1_100ms	69a2fe81-b80e-4369-8320-7d09a27dacd3	EPI_100X_YFP_1x1_200ms_25sola	EPI_100X_RFP_1x1_200ms_25sola
456	28	8.46707436558956	237	-26.8768291502753	1488.68776371308	1150.9746835443	120852	509.924050632911	505.297698372562	980.418888652344	0	1465028	6181.55274261603	1816.01054728274	1717.66094190211	0	NaN	NaN	NaN	NaN	NaN	252.71804708318	0.990502520433695	26.0602290240022	12.4774348419306	9.39964845644886	3.29545792608303	0.0193903141464504	0.0100306138147921	1	1.00494337296196	1808.3868167304	2	22261.0168776371	1	1	1	1	2019-05-15T17:10:43.167	NG_ecoli_LTEE_11364_DM0	-0	-0	162.05	DIA_100X_EMPTY_1x1_100ms	faa4afa8-e6a7-42cb-8a6e-f9b16f44f945	EPI_100X_YFP_1x1_200ms_25sola	EPI_100X_RFP_1x1_200ms_25sola
457	34	15.6402291125623	532	31.9792466073125	1492.23872180451	1467.93796992481	315241	592.558270676692	505.297698372562	980.418888652344	0	8821192	16581.1879699248	1816.01054728274	1717.66094190211	0	NaN	NaN	NaN	NaN	NaN	450.121107909219	0.98757834000729	32.5234018438078	16.6833583411192	13.377972814539	3.99268505179276	0.0289451975438685	0.00960309613848394	1	1.00579471613814	4571.58147976391	1	21278.8195488722	1	1	1	1	2019-05-15T17:10:43.167	NG_ecoli_LTEE_11364_DM0	-0	-0	162.05	DIA_100X_EMPTY_1x1_100ms	94a1477e-4783-4c9a-b671-fd326e51950f	EPI_100X_YFP_1x1_200ms_25sola	EPI_100X_RFP_1x1_200ms_25sola
458	48	16.9880272310629	815	-47.3705657955868	1503.42208588957	1264.69202453988	503862	618.235582822086	505.297698372562	980.418888652344	0	5866499	7198.15828220859	1816.01054728274	1717.66094190211	0	NaN	NaN	NaN	NaN	NaN	NaN	NaN	NaN	NaN	NaN	NaN	NaN	NaN	NaN	NaN	NaN	0	20260.463803681	1	1	1	1	2019-05-15T17:10:43.167	NG_ecoli_LTEE_11364_DM0	-0	-0	162.05	DIA_100X_EMPTY_1x1_100ms	b8f0fd8e-bcb7-4fa2-91ee-451431e7acde	EPI_100X_YFP_1x1_200ms_25sola	EPI_100X_RFP_1x1_200ms_25sola
459	55	13.5264893300966	744	36.9062863282061	1494.95430107527	90.1532258064516	619714	832.948924731183	505.297698372562	980.418888652344	0	13235719	17789.9448924731	1816.01054728274	1717.66094190211	0	NaN	NaN	NaN	NaN	NaN	693.054987179319	0.81111606202635	57.4403111420178	14.721634936575	11.8877537303751	2.48826445664699	0.044369226308727	0.0169357271486361	1	1.05696981651588	6375.38276735099	1	21798.9905913979	1	1	1	1	2019-05-15T17:10:43.167	NG_ecoli_LTEE_11364_DM0	-0	-0	162.05	DIA_100X_EMPTY_1x1_100ms	d90b315b-99c0-46f5-a5ef-633ddcc59f93	EPI_100X_YFP_1x1_200ms_25sola	EPI_100X_RFP_1x1_200ms_25sola
460	45	15.7760486906652	710	49.4676296992105	1506.62394366197	904.598591549296	1199557	1689.51690140845	505.297698372562	980.418888652344	0	800404	1127.32957746479	1816.01054728274	1717.66094190211	0	NaN	NaN	NaN	NaN	NaN	554.452769181714	0.978346967778939	42.800405824729	14.7469377245177	12.747010689321	2.89016208800762	0.0062557524034795	0.00327892867090312	0	1.00091368860949	5462.03486884513	0	16690.3309859155	1	1	1	1	2019-05-15T17:10:43.167	NG_ecoli_LTEE_11364_DM0	-0	-0	162.05	DIA_100X_EMPTY_1x1_100ms	4da2d2ac-cb72-443a-bc35-54a9af8f32fe	EPI_100X_YFP_1x1_200ms_25sola	EPI_100X_RFP_1x1_200ms_25sola
461	10	2.39826302482622	26	-49.9996452124008	1494.38461538462	570.653846153846	18111	696.576923076923	505.297698372562	980.418888652344	0	164744	6336.30769230769	1816.01054728274	1717.66094190211	0	NaN	NaN	NaN	NaN	NaN	125.974251580023	0.999869192501582	NaN	NaN	NaN	NaN	NaN	NaN	NaN	NaN	NaN	1	23312.4615384615	1	1	1	1	2019-05-15T17:10:43.167	NG_ecoli_LTEE_11364_DM0	-0	-0	162.05	DIA_100X_EMPTY_1x1_100ms	ebd636fa-08eb-48ec-85ed-0976d7232323	EPI_100X_YFP_1x1_200ms_25sola	EPI_100X_RFP_1x1_200ms_25sola
462	39	15.9491985395625	623	47.5156074423783	1508.14285714286	1434.98555377207	348299	559.067415730337	505.297698372562	980.418888652344	0	12431821	19954.7688603531	1816.01054728274	1717.66094190211	0	NaN	NaN	NaN	NaN	NaN	531.826574401404	0.98673899541497	38.3721828894852	17.0748046894021	13.455619578586	4.11104144428966	0.0258465506634714	0.0106693297473152	2	1.00314226282998	5456.49532371948	1	21269.3097913323	1	1	1	1	2019-05-15T17:10:43.167	NG_ecoli_LTEE_11364_DM0	-0	-0	162.05	DIA_100X_EMPTY_1x1_100ms	c4eaa050-96bc-46dc-9626-9ee79bfb6672	EPI_100X_YFP_1x1_200ms_25sola	EPI_100X_RFP_1x1_200ms_25sola
463	44	16.9825303696252	748	24.6118347781182	1512.63903743316	568.159090909091	2251711	3010.30882352941	505.297698372562	980.418888652344	0	2350354	3142.18449197861	1816.01054728274	1717.66094190211	0	NaN	NaN	NaN	NaN	NaN	618.057019465633	0.955072457595281	43.6039446135576	19.0654168533451	13.9006553160894	4.01611285201955	0.0078380739293357	0.00315831924019417	3	1.00078433791277	6617.38206273747	3	18523.8622994652	1	1	1	1	2019-05-15T17:10:43.167	NG_ecoli_LTEE_11364_DM0	-0	-0	162.05	DIA_100X_EMPTY_1x1_100ms	c91a1f30-d237-4ec4-99ac-9ffbadaa0b79	EPI_100X_YFP_1x1_200ms_25sola	EPI_100X_RFP_1x1_200ms_25sola
464	25	8.72065923814334	218	-47.6562568710073	1506.26605504587	184.04128440367	58513	268.408256880734	505.297698372562	980.418888652344	0	321069	1472.79357798165	1816.01054728274	1717.66094190211	0	NaN	NaN	NaN	NaN	NaN	250.086928644783	0.92751643374058	26.0311689349479	13.8792268374076	9.26711207255039	3.286224280319	0.00614096958211601	0.00275607293080822	2	1.00039886549473	1755.78923692463	0	22515.3532110092	1	1	1	1	2019-05-15T17:10:43.167	NG_ecoli_LTEE_11364_DM0	-0	-0	162.05	DIA_100X_EMPTY_1x1_100ms	51f899c0-ab5f-4602-8ff6-c265a1e67499	EPI_100X_YFP_1x1_200ms_25sola	EPI_100X_RFP_1x1_200ms_25sola
465	54	14.2589418332975	770	44.6857225547419	1523.92857142857	628.779220779221	11686411	15177.1571428571	505.297698372562	980.418888652344	0	1588834	2063.42077922078	1816.01054728274	1717.66094190211	0	NaN	NaN	NaN	NaN	NaN	619.996223814385	0.895022844745364	52.97672381033	15.2020136016076	11.5203827600693	2.6365874557354	0.0199760977652527	0.00619934608095014	3	1.00289819182377	5522.15758228767	2	18469.0753246753	1	1	1	1	2019-05-15T17:10:43.167	NG_ecoli_LTEE_11364_DM0	-0	-0	162.05	DIA_100X_EMPTY_1x1_100ms	4cd9ddbf-e12a-4f2d-933a-a9020d752e41	EPI_100X_YFP_1x1_200ms_25sola	EPI_100X_RFP_1x1_200ms_25sola
466	40	15.0879474469826	604	45.1308685894018	1521.99668874172	1373.6357615894	345639	572.25	505.297698372562	980.418888652344	0	8007905	13258.1208609272	1816.01054728274	1717.66094190211	0	NaN	NaN	NaN	NaN	NaN	540.243087040044	0.891073370019486	40.8407764495638	16.4039343139566	12.6534506338888	3.56140393170864	0.0735950618264418	0.0309746927238852	1	1.0838824091578	5135.72572017327	1	21682.0745033113	1	1	1	1	2019-05-15T17:10:43.167	NG_ecoli_LTEE_11364_DM0	-0	-0	162.05	DIA_100X_EMPTY_1x1_100ms	084b5544-ea9e-4cd0-9c2c-849160e0d8ca	EPI_100X_YFP_1x1_200ms_25sola	EPI_100X_RFP_1x1_200ms_25sola
467	68	15.2115186056088	1035	43.764643547487	1525.59806763285	123.428985507246	11511777	11122.4898550725	505.297698372562	980.418888652344	0	2527776	2442.29565217391	1816.01054728274	1717.66094190211	0	NaN	NaN	NaN	NaN	NaN	854.722180328557	0.9106027565031	68.7125154808052	14.4977563243773	12.3067318052439	2.50523266887938	0.0162965317591474	0.00658245733007413	2	1.00811051927078	8173.55899922715	2	18024.1603864734	1	1	1	1	2019-05-15T17:10:43.167	NG_ecoli_LTEE_11364_DM0	-0	-0	162.05	DIA_100X_EMPTY_1x1_100ms	884ce774-c1cc-488e-92b5-616469e793aa	EPI_100X_YFP_1x1_200ms_25sola	EPI_100X_RFP_1x1_200ms_25sola
468	4	1.95454101282884	9	-49.9712522516851	1509.88888888889	617.444444444444	47234	5248.22222222222	505.297698372562	980.418888652344	0	45523	5058.11111111111	1816.01054728274	1717.66094190211	0	NaN	NaN	NaN	NaN	NaN	107.158534541073	0.999659470740944	NaN	NaN	NaN	NaN	NaN	NaN	NaN	NaN	NaN	1	24152.8888888889	1	1	1	1	2019-05-15T17:10:43.167	NG_ecoli_LTEE_11364_DM0	-0	-0	162.05	DIA_100X_EMPTY_1x1_100ms	3a0d071f-ccb7-4cc4-ba68-664c8bcb5183	EPI_100X_YFP_1x1_200ms_25sola	EPI_100X_RFP_1x1_200ms_25sola
469	46	17.875512718596	823	49.2870050432745	1521.98906439854	523.383961117862	2440741	2965.66342648846	505.297698372562	980.418888652344	0	2780226	3378.16038882139	1816.01054728274	1717.66094190211	0	NaN	NaN	NaN	NaN	NaN	613.346885422432	0.990982425927587	45.443010313401	16.5671888894159	13.1914295927186	3.6413727472097	0.0042127132388765	0.00178963462476148	3	1.00004585742892	6210.70214852252	1	17862.6792223572	1	1	1	1	2019-05-15T17:10:43.167	NG_ecoli_LTEE_11364_DM0	-0	-0	162.05	DIA_100X_EMPTY_1x1_100ms	f56e0aa2-c501-43d4-aa97-854832ba49d8	EPI_100X_YFP_1x1_200ms_25sola	EPI_100X_RFP_1x1_200ms_25sola
470	61	12.3871814688214	756	-49.9999999279577	1542.56878306878	568.256613756614	1414751	1871.36375661376	505.297698372562	980.418888652344	0	3290897	4353.03835978836	1816.01054728274	1717.66094190211	0	NaN	NaN	NaN	NaN	NaN	NaN	NaN	NaN	NaN	NaN	NaN	NaN	NaN	NaN	NaN	NaN	1	23246.5052910053	1	1	1	1	2019-05-15T17:10:43.167	NG_ecoli_LTEE_11364_DM0	-0	-0	162.05	DIA_100X_EMPTY_1x1_100ms	adf7494c-a2f6-4f8c-a277-a430a48499e9	EPI_100X_YFP_1x1_200ms_25sola	EPI_100X_RFP_1x1_200ms_25sola
471	179	41.5655270898649	7440	-49.9999999963086	1610.42795698925	741.071639784946	8009426	1076.53575268817	505.297698372562	980.418888652344	0	37577984	5050.80430107527	1816.01054728274	1717.66094190211	0	NaN	NaN	NaN	NaN	NaN	NaN	NaN	NaN	NaN	NaN	NaN	NaN	NaN	NaN	NaN	NaN	12	23469.8716397849	1	1	1	1	2019-05-15T17:10:43.167	NG_ecoli_LTEE_11364_DM0	-0	-0	162.05	DIA_100X_EMPTY_1x1_100ms	9f38f106-ad5a-4881-8337-a8960abdf707	EPI_100X_YFP_1x1_200ms_25sola	EPI_100X_RFP_1x1_200ms_25sola
472	61	14.6611713974313	895	37.1758322238871	1529.09608938547	787.286033519553	3999101	4468.26927374302	505.297698372562	980.418888652344	0	1830818	2045.60670391061	1816.01054728274	1717.66094190211	0	NaN	NaN	NaN	NaN	NaN	845.405682742439	0.81189710213816	65.1638625515734	15.6986021861007	12.7859527604435	2.51952872155458	0.0273105201337555	0.0151347674982832	3	1.05461235476348	8366.86749938797	2	20020.4022346369	1	1	1	1	2019-05-15T17:10:43.167	NG_ecoli_LTEE_11364_DM0	-0	-0	162.05	DIA_100X_EMPTY_1x1_100ms	cd4a4cf4-3041-44c1-b414-a6e28d4f6d5f	EPI_100X_YFP_1x1_200ms_25sola	EPI_100X_RFP_1x1_200ms_25sola
473	26	6.76924619439018	176	25.8520778037766	1527.16477272727	1344.90340909091	95552	542.909090909091	505.297698372562	980.418888652344	0	519542	2951.94318181818	1816.01054728274	1717.66094190211	0	NaN	NaN	NaN	NaN	NaN	249.011574716624	0.908374323295057	27.5858338769595	10.9164150309175	8.78483179104875	2.35098035507167	0.0110423771669551	0.00635144996025041	1	1.00050005759305	1672.02550662848	1	22798.2784090909	1	1	1	1	2019-05-15T17:10:43.167	NG_ecoli_LTEE_11364_DM0	-0	-0	162.05	DIA_100X_EMPTY_1x1_100ms	963d1a21-d45c-487d-952c-aef21b0c7ee9	EPI_100X_YFP_1x1_200ms_25sola	EPI_100X_RFP_1x1_200ms_25sola
474	38	13.7030003264039	521	33.4726328200944	1540.21113243762	169.78310940499	364443	699.506717850288	505.297698372562	980.418888652344	0	9234693	17724.9385796545	1816.01054728274	1717.66094190211	0	NaN	NaN	NaN	NaN	NaN	459.886838523725	0.95589042198779	36.5601877696978	15.8331372401902	12.193963762848	3.62952721418148	0.0221062448707648	0.00661646288680364	2	1.00126979831757	4269.60893943263	1	21364.5700575816	1	1	1	1	2019-05-15T17:10:43.167	NG_ecoli_LTEE_11364_DM0	-0	-0	162.05	DIA_100X_EMPTY_1x1_100ms	0aec8fcf-4b22-4730-805c-974324654fdc	EPI_100X_YFP_1x1_200ms_25sola	EPI_100X_RFP_1x1_200ms_25sola
475	48	15.5629690419497	748	48.5261859957922	1547.1577540107	655.05614973262	3241231	4333.19652406417	505.297698372562	980.418888652344	0	1498397	2003.20454545455	1816.01054728274	1717.66094190211	0	NaN	NaN	NaN	NaN	NaN	603.96666342584	0.941715357669178	46.6443665812266	16.3955795527123	12.6697365911402	3.46565222876474	0.0252688895072977	0.0138784616251412	1	1.01621719070424	5880.63538535949	3	18538.0040106952	1	1	1	1	2019-05-15T17:10:43.167	NG_ecoli_LTEE_11364_DM0	-0	-0	162.05	DIA_100X_EMPTY_1x1_100ms	170c05a4-70b0-432c-bf70-d8c162318cdd	EPI_100X_YFP_1x1_200ms_25sola	EPI_100X_RFP_1x1_200ms_25sola
476	38	9.08869954222917	346	41.0544824447569	1536.70520231214	379.083815028902	160591	464.135838150289	505.297698372562	980.418888652344	0	884180	2555.43352601156	1816.01054728274	1717.66094190211	0	NaN	NaN	NaN	NaN	NaN	338.18089777039	0.949158408944442	36.9839905063254	11.4123981880295	8.96638794545429	2.20508210828585	0.0226111777015511	0.0108874411821637	1	1.00898694706226	2335.27860833892	0	21850.0751445087	1	1	1	1	2019-05-15T17:10:43.167	NG_ecoli_LTEE_11364_DM0	-0	-0	162.05	DIA_100X_EMPTY_1x1_100ms	f075a3df-a9f1-47f6-8a05-dd94bf868bae	EPI_100X_YFP_1x1_200ms_25sola	EPI_100X_RFP_1x1_200ms_25sola
477	21	7.20115496932354	152	-32.0394987501653	1537.42763157895	1208.13157894737	195088	1283.47368421053	505.297698372562	980.418888652344	0	336351	2212.83552631579	1816.01054728274	1717.66094190211	0	NaN	NaN	NaN	NaN	NaN	207.781356292672	0.998876135662563	22.9931258754602	10.7385293979985	8.68050231702444	2.7663622714754	0.00859425639432452	0.00539458541251055	0	1.00101203275153	1360.74771249659	1	22727.5723684211	1	1	1	1	2019-05-15T17:10:43.167	NG_ecoli_LTEE_11364_DM0	-0	-0	162.05	DIA_100X_EMPTY_1x1_100ms	fa60109f-580d-46be-85f5-4c3e0d9f9909	EPI_100X_YFP_1x1_200ms_25sola	EPI_100X_RFP_1x1_200ms_25sola
478	40	16.1828900584025	649	48.270185045824	1549.36055469954	765.053929121726	5442821	8386.47303543914	505.297698372562	980.418888652344	0	1852385	2854.21417565485	1816.01054728274	1717.66094190211	0	NaN	NaN	NaN	NaN	NaN	554.185170073126	0.942665474442452	42.6158431661475	15.0532140689965	12.6502509554168	3.1517088608134	0.0411507671984985	0.0216569594360904	0	1.04363825716412	5356.23038827102	5	22438.9414483821	1	1	1	1	2019-05-15T17:10:43.167	NG_ecoli_LTEE_11364_DM0	-0	-0	162.05	DIA_100X_EMPTY_1x1_100ms	6365113f-131a-4e09-acbb-fa5b2c24d6dd	EPI_100X_YFP_1x1_200ms_25sola	EPI_100X_RFP_1x1_200ms_25sola
479	20	15.2829909776263	307	-49.9666140366247	1547.47882736156	344.224755700326	840196	2736.79478827362	505.297698372562	980.418888652344	0	834278	2717.51791530945	1816.01054728274	1717.66094190211	0	NaN	NaN	NaN	NaN	NaN	268.285077621649	0.999826613674612	20.330269187706	16.8743815887819	12.5158613855173	4.64521304450451	0.0369076813568841	0.0192485922527366	0	1.01096444549693	2501.23501460536	0	22332.5700325733	1	1	1	1	2019-05-15T17:10:43.167	NG_ecoli_LTEE_11364_DM0	-0	-0	162.05	DIA_100X_EMPTY_1x1_100ms	81e8a486-fa72-49c7-9bdc-7f6e74a4ee9e	EPI_100X_YFP_1x1_200ms_25sola	EPI_100X_RFP_1x1_200ms_25sola
480	25	13.068298343492	328	-15.224952932348	1551.7743902439	789.576219512195	1508914	4600.34756097561	505.297698372562	980.418888652344	0	1240641	3782.44207317073	1816.01054728274	1717.66094190211	0	NaN	NaN	NaN	NaN	NaN	342.611375625893	0.93824676189552	28.9448163114004	15.1065384594298	11.293576913339	3.27218412153414	0.0596711774331637	0.0278624645616675	1	1.04425570392978	2899.50396512609	3	22260.2713414634	1	1	1	1	2019-05-15T17:10:43.167	NG_ecoli_LTEE_11364_DM0	-0	-0	162.05	DIA_100X_EMPTY_1x1_100ms	aad6f931-f235-48da-adec-4838baeebdca	EPI_100X_YFP_1x1_200ms_25sola	EPI_100X_RFP_1x1_200ms_25sola
481	12	7.6421869194207	92	-49.9996480184002	1546.4347826087	1204.17391304348	290654	3159.28260869565	505.297698372562	980.418888652344	0	187109	2033.79347826087	1816.01054728274	1717.66094190211	0	NaN	NaN	NaN	NaN	NaN	137.03666270717	0.999860603104959	13.9529292930023	12.4788963744226	9.3987824245239	3.49632019334389	0.000856192772784631	0.000391725350547664	0	1.00000194227284	968.051510585178	1	22728.0326086957	1	1	1	1	2019-05-15T17:10:43.167	NG_ecoli_LTEE_11364_DM0	-0	-0	162.05	DIA_100X_EMPTY_1x1_100ms	06ad8899-15d7-4b6e-a648-90de7ecbb828	EPI_100X_YFP_1x1_200ms_25sola	EPI_100X_RFP_1x1_200ms_25sola
482	46	17.5602126691201	808	31.8116502520528	1561.93069306931	913.522277227723	13314116	16477.8663366337	505.297698372562	980.418888652344	0	1283211	1588.13242574257	1816.01054728274	1717.66094190211	0	NaN	NaN	NaN	NaN	NaN	619.297577547371	0.931607337410419	44.2295780473335	18.0820072198756	13.6320985046932	3.78966609291387	0.0326526275258386	0.00878961359722562	2	1.00500852356224	6455.47359115534	1	18362.6423267327	1	1	1	1	2019-05-15T17:10:43.167	NG_ecoli_LTEE_11364_DM0	-0	-0	162.05	DIA_100X_EMPTY_1x1_100ms	1b90e8f8-459b-4ff3-8567-0979c178cffd	EPI_100X_YFP_1x1_200ms_25sola	EPI_100X_RFP_1x1_200ms_25sola
483	50	14.2201873589011	711	33.4206555548415	1551.88185654008	1014.93670886076	3446276	4847.08298171589	505.297698372562	980.418888652344	0	2162075	3040.89310829817	1816.01054728274	1717.66094190211	0	NaN	NaN	NaN	NaN	NaN	605.214384763434	0.90720673871549	49.4014697236455	14.8594102711454	12.0341062241662	2.67113303223831	0.0288453077264811	0.013161967108814	1	1.00638034629626	5618.97930181013	1	20355.6286919831	1	1	1	1	2019-05-15T17:10:43.167	NG_ecoli_LTEE_11364_DM0	-0	-0	162.05	DIA_100X_EMPTY_1x1_100ms	1be96762-13ae-40ea-ad29-e6d06b36562b	EPI_100X_YFP_1x1_200ms_25sola	EPI_100X_RFP_1x1_200ms_25sola
484	45	16.9607876435866	764	-6.06746570367622	1571.72905759162	679.464659685864	1522911	1993.3390052356	505.297698372562	980.418888652344	0	1607000	2103.40314136126	1816.01054728274	1717.66094190211	0	NaN	NaN	NaN	NaN	NaN	683.052463549324	0.956278621596833	46.4961314629332	19.7720643292519	14.4584253802418	4.21888155695205	0.0308522761317534	0.014502878700444	2	1.03098817179336	7633.939218961	2	20101.3664921466	1	1	1	1	2019-05-15T17:10:43.167	NG_ecoli_LTEE_11364_DM0	-0	-0	162.05	DIA_100X_EMPTY_1x1_100ms	acb8cc03-5719-4f39-a150-006ac100cf99	EPI_100X_YFP_1x1_200ms_25sola	EPI_100X_RFP_1x1_200ms_25sola
485	44	14.8540652687027	654	48.6256396766728	1578.96636085627	1003.56422018349	957911	1464.69571865443	505.297698372562	980.418888652344	0	12625313	19304.7599388379	1816.01054728274	1717.66094190211	0	NaN	NaN	NaN	NaN	NaN	563.323651339476	0.94762305119432	45.1194308966208	14.9040961498848	12.275655269739	2.93799284808986	0.0196789411841402	0.01213440312613	1	1.01959500190987	5340.01973783643	1	20688.373088685	1	1	1	1	2019-05-15T17:10:43.167	NG_ecoli_LTEE_11364_DM0	-0	-0	162.05	DIA_100X_EMPTY_1x1_100ms	253955ea-54bc-44c5-b281-40ea6dc97749	EPI_100X_YFP_1x1_200ms_25sola	EPI_100X_RFP_1x1_200ms_25sola
486	19	8.87041814971859	169	-48.9928250467872	1563.95857988166	753.633136094675	376855	2229.91124260355	505.297698372562	980.418888652344	0	567980	3360.82840236686	1816.01054728274	1717.66094190211	0	NaN	NaN	NaN	NaN	NaN	214.229275232483	0.999862921723027	20.7468660596846	13.0004299369039	9.74821840754172	3.69843973392645	0.599004214878124	0.0161954134047044	1	1.00005139422383	1548.43466874008	3	27152.1065088757	1	1	1	1	2019-05-15T17:10:43.167	NG_ecoli_LTEE_11364_DM0	-0	-0	162.05	DIA_100X_EMPTY_1x1_100ms	20fec142-b435-44fc-9068-268235ed0708	EPI_100X_YFP_1x1_200ms_25sola	EPI_100X_RFP_1x1_200ms_25sola
487	9	5.16796917410101	47	-49.9998108191549	1564.36170212766	651.042553191489	94532	2011.31914893617	505.297698372562	980.418888652344	0	162570	3458.93617021277	1816.01054728274	1717.66094190211	0	NaN	NaN	NaN	NaN	NaN	118.047774670317	0.999783203992547	NaN	NaN	NaN	NaN	NaN	NaN	NaN	NaN	NaN	1	22895.7872340426	1	1	1	1	2019-05-15T17:10:43.167	NG_ecoli_LTEE_11364_DM0	-0	-0	162.05	DIA_100X_EMPTY_1x1_100ms	d30ab709-d2cf-4277-a8f0-4e82193e5ebd	EPI_100X_YFP_1x1_200ms_25sola	EPI_100X_RFP_1x1_200ms_25sola
488	34	9.14312357026434	312	-49.9988173998394	1577.35897435897	90.1602564102564	201670	646.378205128205	505.297698372562	980.418888652344	0	393919	1262.5608974359	1816.01054728274	1717.66094190211	0	NaN	NaN	NaN	NaN	NaN	413.795372939766	0.798807472039322	42.6239412945447	11.5384370385116	9.12488488183494	1.98710464094682	0.14487051077711	0.051681681927329	1	1.13171153608563	2787.39344703654	1	23233.9166666667	1	1	1	1	2019-05-15T17:10:43.167	NG_ecoli_LTEE_11364_DM0	-0	-0	162.05	DIA_100X_EMPTY_1x1_100ms	0d869d05-db1e-4da7-912b-d63cd1e953b4	EPI_100X_YFP_1x1_200ms_25sola	EPI_100X_RFP_1x1_200ms_25sola
489	54	14.0151037857281	757	49.3934231220651	1570.75561426684	852.870541611625	1170000	1545.57463672391	505.297698372562	980.418888652344	0	1443307	1906.6142668428	1816.01054728274	1717.66094190211	0	NaN	NaN	NaN	NaN	NaN	612.324421657735	0.905252171929198	54.0782228557728	13.1482069696857	11.1473650624587	2.25888923285514	0.0174707684193115	0.00735523119251149	2	1.0027904361219	5277.84632211663	1	19425.6142668428	1	1	1	1	2019-05-15T17:10:43.167	NG_ecoli_LTEE_11364_DM0	-0	-0	162.05	DIA_100X_EMPTY_1x1_100ms	e08ea5ab-e48b-47e5-944d-3dcea3ba897a	EPI_100X_YFP_1x1_200ms_25sola	EPI_100X_RFP_1x1_200ms_25sola
490	51	18.070770659191	922	46.4143930205169	1576.17028199566	1102.69305856833	14043458	15231.5162689805	505.297698372562	980.418888652344	0	1022169	1108.6431670282	1816.01054728274	1717.66094190211	0	NaN	NaN	NaN	NaN	NaN	733.644444686634	0.978657844908514	49.8156201101453	16.3718169757094	14.2427852609937	3.5087585213209	0.049093326728211	0.015530513683466	2	1.02017762472591	7936.79704855872	1	17132.6127982646	1	1	1	1	2019-05-15T17:10:43.167	NG_ecoli_LTEE_11364_DM0	-0	-0	162.05	DIA_100X_EMPTY_1x1_100ms	9fb2afe2-802f-4a53-a760-5514b911f425	EPI_100X_YFP_1x1_200ms_25sola	EPI_100X_RFP_1x1_200ms_25sola
491	38	15.3677393912192	584	43.631882174401	1578.79965753425	1351.30993150685	23337399	39961.2996575342	505.297698372562	980.418888652344	0	991786	1698.26369863014	1816.01054728274	1717.66094190211	0	NaN	NaN	NaN	NaN	NaN	479.790034111754	0.978353066767983	37.8447983787696	14.8063381193749	12.224221168731	3.5752424681862	0.0268786287155791	0.0129899872105362	0	1.01425815241698	4441.59008438696	1	17291.5633561644	1	1	1	1	2019-05-15T17:10:43.167	NG_ecoli_LTEE_11364_DM0	-0	-0	162.05	DIA_100X_EMPTY_1x1_100ms	c3ff8930-55b0-403f-90a6-7775a440aefc	EPI_100X_YFP_1x1_200ms_25sola	EPI_100X_RFP_1x1_200ms_25sola
492	48	13.7031164154437	658	49.0991087810768	1574.99696048632	778.782674772036	1728355	2626.67933130699	505.297698372562	980.418888652344	0	3831033	5822.23860182371	1816.01054728274	1717.66094190211	0	NaN	NaN	NaN	NaN	NaN	609.903222311427	0.887047048514935	47.6859525931887	18.6081905363623	12.4248049638892	3.6796193654319	0.0655347222137179	0.0202487272861314	3	1.01796214531167	5781.75260131911	5	23886.6656534954	1	1	1	1	2019-05-15T17:10:43.167	NG_ecoli_LTEE_11364_DM0	-0	-0	162.05	DIA_100X_EMPTY_1x1_100ms	0b7f3e6e-3711-4468-8c23-84030fb7ac42	EPI_100X_YFP_1x1_200ms_25sola	EPI_100X_RFP_1x1_200ms_25sola
493	12	2.61481893740642	32	-49.9999550630761	1574.75	907.375	271656	8489.25	505.297698372562	980.418888652344	0	58016	1813	1816.01054728274	1717.66094190211	0	NaN	NaN	NaN	NaN	NaN	131.824100513788	0.999475581221096	NaN	NaN	NaN	NaN	NaN	NaN	NaN	NaN	NaN	1	23710.21875	1	1	1	1	2019-05-15T17:10:43.167	NG_ecoli_LTEE_11364_DM0	-0	-0	162.05	DIA_100X_EMPTY_1x1_100ms	9fe1f1ef-235d-4d71-9011-e11a57ebe0e1	EPI_100X_YFP_1x1_200ms_25sola	EPI_100X_RFP_1x1_200ms_25sola
494	73	16.7716227421569	1226	-7.28276807621869	1599.81402936378	52.7340946166395	13962455	11388.6256117455	505.297698372562	980.418888652344	0	2582053	2106.07911908646	1816.01054728274	1717.66094190211	0	NaN	NaN	NaN	NaN	NaN	972.430062124317	0.804724616668465	72.6776037453889	17.5515119595621	13.1649329313707	2.87166510713541	0.0348879487989133	0.0159106290384151	3	1.03140587288448	9892.99484970895	2	17409.1296900489	1	1	1	1	2019-05-15T17:10:43.167	NG_ecoli_LTEE_11364_DM0	-0	-0	162.05	DIA_100X_EMPTY_1x1_100ms	d3ab5205-a0ae-4e98-86df-ed69447f4d19	EPI_100X_YFP_1x1_200ms_25sola	EPI_100X_RFP_1x1_200ms_25sola
495	26	14.9288749733844	389	24.0228984392976	1585.73778920308	255.483290488432	170977	439.529562982005	505.297698372562	980.418888652344	0	3786627	9734.25964010283	1816.01054728274	1717.66094190211	0	NaN	NaN	NaN	NaN	NaN	349.712753014193	0.997225648192539	24.5172302961077	18.3945945730818	13.6519821581015	4.67388733451773	0.0441340237696192	0.0176947244680817	1	1.01207560231052	3588.82855617852	0	21533.3367609254	1	1	1	1	2019-05-15T17:10:43.167	NG_ecoli_LTEE_11364_DM0	-0	-0	162.05	DIA_100X_EMPTY_1x1_100ms	127f7d08-a2d7-453b-8341-bbb67d008f57	EPI_100X_YFP_1x1_200ms_25sola	EPI_100X_RFP_1x1_200ms_25sola
496	37	13.7028108827512	507	49.2543529351287	1596.19921104536	1582.67258382643	1153661	2275.46548323471	505.297698372562	980.418888652344	0	535441	1056.0966469428	1816.01054728274	1717.66094190211	0	NaN	NaN	NaN	NaN	NaN	412.004611509036	0.975784847774093	36.5520687921994	13.2325717665359	11.0109342092864	2.81376501186055	0.0145662624928544	0.00731174092874845	1	1.00143859151898	3480.56845043377	2	18229.6804733728	1	1	1	1	2019-05-15T17:10:43.167	NG_ecoli_LTEE_11364_DM0	-0	-0	162.05	DIA_100X_EMPTY_1x1_100ms	815707f2-98c6-49c8-b0ee-08e1644defe1	EPI_100X_YFP_1x1_200ms_25sola	EPI_100X_RFP_1x1_200ms_25sola
497	16	6.99850696036019	112	-49.9918905983156	1586.50892857143	794.526785714286	175836	1569.96428571429	505.297698372562	980.418888652344	0	1553284	13868.6071428571	1816.01054728274	1717.66094190211	0	NaN	NaN	NaN	NaN	NaN	165.002447046206	0.999822345290573	17.1138795602316	12.7475321466126	9.01173160451118	3.75959724543017	0.0194329391479409	0.00341845255714124	1	1.00017482861492	1091.57819070107	2	26006.1428571429	1	1	1	1	2019-05-15T17:10:43.167	NG_ecoli_LTEE_11364_DM0	-0	-0	162.05	DIA_100X_EMPTY_1x1_100ms	5a2ea97f-e078-44ec-89cc-5b7ec2cf6dd2	EPI_100X_YFP_1x1_200ms_25sola	EPI_100X_RFP_1x1_200ms_25sola
498	44	13.978257999596	616	47.5657336714173	1586.87987012987	849.366883116883	1636744	2657.05194805195	505.297698372562	980.418888652344	0	1432720	2325.84415584416	1816.01054728274	1717.66094190211	0	NaN	NaN	NaN	NaN	NaN	601.866911388886	0.934028839274219	46.2669493838801	15.4681973709694	12.5966718074069	3.17421202832059	0.0534844752250611	0.0213098033622803	1	1.01662826327863	5765.96995986716	3	21829.4788961039	1	1	1	1	2019-05-15T17:10:43.167	NG_ecoli_LTEE_11364_DM0	-0	-0	162.05	DIA_100X_EMPTY_1x1_100ms	7720fe6e-2b64-41ef-baa7-9f62860f2911	EPI_100X_YFP_1x1_200ms_25sola	EPI_100X_RFP_1x1_200ms_25sola
499	44	15.2951344943049	673	48.6722060758681	1599.88558692422	1488	4084309	6068.80980683507	505.297698372562	980.418888652344	0	763977	1135.18127786033	1816.01054728274	1717.66094190211	0	NaN	NaN	NaN	NaN	NaN	526.080147493802	0.976090094193305	41.5884665641094	14.60184072753	12.3900305897896	2.88611415078782	0.00812378248436682	0.00268532413812683	3	1.00021466100734	5014.26804496868	0	16791.2243684993	1	1	1	1	2019-05-15T17:10:43.167	NG_ecoli_LTEE_11364_DM0	-0	-0	162.05	DIA_100X_EMPTY_1x1_100ms	1236d650-b0c9-4bc7-86ff-9529dd659f9e	EPI_100X_YFP_1x1_200ms_25sola	EPI_100X_RFP_1x1_200ms_25sola
500	44	17.5829388044113	774	46.5365822022811	1601.68475452196	1141.50129198966	11362898	14680.7467700258	505.297698372562	980.418888652344	0	752253	971.903100775194	1816.01054728274	1717.66094190211	0	NaN	NaN	NaN	NaN	NaN	614.975197923394	0.993850650250899	42.8784934902637	16.4891202871837	14.0121741109555	3.67124567482381	0.0130788268373599	0.00586827712105381	1	1.00105152541574	6612.11578365359	1	17052.6317829457	1	1	1	1	2019-05-15T17:10:43.167	NG_ecoli_LTEE_11364_DM0	-0	-0	162.05	DIA_100X_EMPTY_1x1_100ms	cf44a9ae-58a2-4d86-8511-2c66891968fa	EPI_100X_YFP_1x1_200ms_25sola	EPI_100X_RFP_1x1_200ms_25sola
501	33	21.9232506768231	724	-49.9565686749272	1598.75966850829	1558.57044198895	4243806	5861.61049723757	505.297698372562	980.418888652344	0	678689	937.415745856354	1816.01054728274	1717.66094190211	0	NaN	NaN	NaN	NaN	NaN	580.598015337075	0.999961630557308	29.0367626187986	26.2051367213261	19.4557594478372	6.78744327898618	0.0206394238817426	0.00890276413950968	2	1.00530183617819	8632.45755186204	1	17829.3024861878	1	1	1	1	2019-05-15T17:10:43.167	NG_ecoli_LTEE_11364_DM0	-0	-0	162.05	DIA_100X_EMPTY_1x1_100ms	a16605c9-9a40-4f4b-a009-e7c6f888f9cf	EPI_100X_YFP_1x1_200ms_25sola	EPI_100X_RFP_1x1_200ms_25sola
502	37	9.97146413012123	370	-49.929619082921	1594.66486486486	777.97027027027	347883	940.224324324324	505.297698372562	980.418888652344	0	1626669	4396.4027027027	1816.01054728274	1717.66094190211	0	NaN	NaN	NaN	NaN	NaN	398.923822556519	0.872769766534871	38.6760453105491	15.4459155641902	9.93960855498058	3.57027561228156	0.030134775052943	0.0163309521987799	2	1.00362776458943	3001.0311555362	4	25947.5378378378	1	1	1	1	2019-05-15T17:10:43.167	NG_ecoli_LTEE_11364_DM0	-0	-0	162.05	DIA_100X_EMPTY_1x1_100ms	11ed95cf-2022-419f-9af1-acd1c7629fd1	EPI_100X_YFP_1x1_200ms_25sola	EPI_100X_RFP_1x1_200ms_25sola
503	47	19.8513329719159	933	-49.9999999999909	1611.52733118971	674.978563772776	570905	611.902465166131	505.297698372562	980.418888652344	0	2246014	2407.30332261522	1816.01054728274	1717.66094190211	0	NaN	NaN	NaN	NaN	NaN	799.56336961044	0.622026382480339	75.406478817349	15.4210735487741	10.1415691830761	2.94274073486477	0.147201034420373	0.0551080436408032	3	2.29077163741054	6091.28413423972	2	24593.9464094319	1	1	1	1	2019-05-15T17:10:43.167	NG_ecoli_LTEE_11364_DM0	-0	-0	162.05	DIA_100X_EMPTY_1x1_100ms	19ff1ed0-d25e-46e1-8ece-6e9016c60695	EPI_100X_YFP_1x1_200ms_25sola	EPI_100X_RFP_1x1_200ms_25sola
504	52	15.7834827153139	820	48.6877836967214	1606.45731707317	829.996341463415	18003153	21955.0646341463	505.297698372562	980.418888652344	0	4247549	5179.93780487805	1816.01054728274	1717.66094190211	0	NaN	NaN	NaN	NaN	NaN	662.13208115817	0.946891091679287	50.4698799117508	15.3311034010327	12.8789885168738	2.88693066987674	0.0127476038821129	0.00578385416013674	2	1.00265754787027	6574.84720680966	2	21370.6012195122	1	1	1	1	2019-05-15T17:10:43.167	NG_ecoli_LTEE_11364_DM0	-0	-0	162.05	DIA_100X_EMPTY_1x1_100ms	fda99379-93f1-44fd-97d1-9dbea4ea4b73	EPI_100X_YFP_1x1_200ms_25sola	EPI_100X_RFP_1x1_200ms_25sola
505	86	16.4166338312843	1412	26.8619847409824	1625.06798866856	533.259206798867	6167173	4367.68626062323	505.297698372562	980.418888652344	0	4964457	3515.90439093484	1816.01054728274	1717.66094190211	0	NaN	NaN	NaN	NaN	NaN	1300.7303142666	0.803737674046417	86.4839702919452	19.7112263425525	14.7689012469304	3.54301542852154	0.0442786964977545	0.0107017004681293	6	1.01240259814581	14815.6896952818	4	20963.0793201133	1	1	1	1	2019-05-15T17:10:43.167	NG_ecoli_LTEE_11364_DM0	-0	-0	162.05	DIA_100X_EMPTY_1x1_100ms	133cc09c-bbe8-451f-aa7b-d271c7a5da30	EPI_100X_YFP_1x1_200ms_25sola	EPI_100X_RFP_1x1_200ms_25sola
506	42	13.3626149631243	562	47.8462942762752	1609.05693950178	1373.37366548043	24799795	44127.7491103203	505.297698372562	980.418888652344	0	752630	1339.19928825623	1816.01054728274	1717.66094190211	0	NaN	NaN	NaN	NaN	NaN	488.977140249673	0.956247947765892	42.8748109137924	13.3730142805168	11.153584033221	2.83531530923049	0.0208826338521069	0.0112328690357295	0	1.01315176557358	4189.10249565756	2	18135.731316726	1	1	1	1	2019-05-15T17:10:43.167	NG_ecoli_LTEE_11364_DM0	-0	-0	162.05	DIA_100X_EMPTY_1x1_100ms	a46a7059-9907-46a4-9e6b-9f73bb146d3f	EPI_100X_YFP_1x1_200ms_25sola	EPI_100X_RFP_1x1_200ms_25sola
507	57	14.8281653733732	846	32.8281347630516	1603.12647754137	868.055555555556	8698590	10282.0212765957	505.297698372562	980.418888652344	0	3296473	3896.5401891253	1816.01054728274	1717.66094190211	0	NaN	NaN	NaN	NaN	NaN	772.751451634625	0.859011412282668	58.6445697423534	15.4708666622108	12.9613990981724	2.64385911761978	0.0342161801500208	0.0203017323534313	0	1.06654433922879	7737.87041415691	2	20544.9799054374	1	1	1	1	2019-05-15T17:10:43.167	NG_ecoli_LTEE_11364_DM0	-0	-0	162.05	DIA_100X_EMPTY_1x1_100ms	eb51a0ee-7427-4f2e-8320-4089610303ef	EPI_100X_YFP_1x1_200ms_25sola	EPI_100X_RFP_1x1_200ms_25sola
508	21	5.64605561182251	119	-49.9796167795562	1603.7731092437	525.697478991597	560027	4706.10924369748	505.297698372562	980.418888652344	0	796949	6697.05042016807	1816.01054728274	1717.66094190211	0	NaN	NaN	NaN	NaN	NaN	202.658228883755	0.984776023952576	23.180665588366	10.7893015844209	8.34759999045099	2.6427615403703	0.0120398115003678	0.00635011697383495	1	1.00151902319849	1268.64187647358	1	22541.218487395	1	1	1	1	2019-05-15T17:10:43.167	NG_ecoli_LTEE_11364_DM0	-0	-0	162.05	DIA_100X_EMPTY_1x1_100ms	ee4991a7-17ca-4324-a7da-1c4738bc71ce	EPI_100X_YFP_1x1_200ms_25sola	EPI_100X_RFP_1x1_200ms_25sola
509	37	10.4637154018258	388	-33.8476461073079	1605.11597938144	764.311855670103	276468	712.546391752577	505.297698372562	980.418888652344	0	1648728	4249.29896907217	1816.01054728274	1717.66094190211	0	NaN	NaN	NaN	NaN	NaN	413.731062433925	0.835396066498705	39.4618061367768	13.4960173444135	10.0656428579894	3.07968982465837	0.0581393022948839	0.0325899805700658	1	1.02941075111091	3140.14623976916	2	25712.5798969072	1	1	1	1	2019-05-15T17:10:43.167	NG_ecoli_LTEE_11364_DM0	-0	-0	162.05	DIA_100X_EMPTY_1x1_100ms	4df47adc-efd2-476c-baf8-b5b826b3727d	EPI_100X_YFP_1x1_200ms_25sola	EPI_100X_RFP_1x1_200ms_25sola
510	42	16.6732326192582	702	48.6794308104684	1616.7094017094	1038.08404558405	1360179	1937.57692307692	505.297698372562	980.418888652344	0	819115	1166.83048433048	1816.01054728274	1717.66094190211	0	NaN	NaN	NaN	NaN	NaN	543.401981294481	0.974822714980603	40.4896952179577	15.3655922937865	13.1417800183484	3.11283971795789	0.0233168611280265	0.0100417317727055	1	1.0028745365875	5492.15487403193	0	16649.8746438746	1	1	1	1	2019-05-15T17:10:43.167	NG_ecoli_LTEE_11364_DM0	-0	-0	162.05	DIA_100X_EMPTY_1x1_100ms	7620de14-becf-4f7b-ac03-46d8916d29c9	EPI_100X_YFP_1x1_200ms_25sola	EPI_100X_RFP_1x1_200ms_25sola
511	44	15.5591287619282	688	48.8324835417448	1607.17877906977	1419.48837209302	3150660	4579.4476744186	505.297698372562	980.418888652344	0	771987	1122.07412790698	1816.01054728274	1717.66094190211	0	NaN	NaN	NaN	NaN	NaN	549.557349613758	0.980495222044561	43.4186437334791	14.1461667901033	12.3500551315364	3.03426639181076	0.00922696721290538	0.00412194340519952	0	1.00165953912267	5201.20447220439	0	16952.7587209302	1	1	1	1	2019-05-15T17:10:43.167	NG_ecoli_LTEE_11364_DM0	-0	-0	162.05	DIA_100X_EMPTY_1x1_100ms	66430da6-1258-43d2-9458-138083199660	EPI_100X_YFP_1x1_200ms_25sola	EPI_100X_RFP_1x1_200ms_25sola
512	31	12.7728630284997	396	-48.5196094778175	1616.62878787879	170.393939393939	289112	730.080808080808	505.297698372562	980.418888652344	0	818294	2066.39898989899	1816.01054728274	1717.66094190211	0	NaN	NaN	NaN	NaN	NaN	375.161210646452	0.889157772952386	32.7552871283085	15.8000286605026	11.0210076781406	3.76399192937499	0.079215624459262	0.0230965661032186	2	1.02722192486401	3124.74010901544	0	22515.9747474747	1	1	1	1	2019-05-15T17:10:43.167	NG_ecoli_LTEE_11364_DM0	-0	-0	162.05	DIA_100X_EMPTY_1x1_100ms	d101c3e1-0058-4b73-846b-7fddac619db0	EPI_100X_YFP_1x1_200ms_25sola	EPI_100X_RFP_1x1_200ms_25sola
513	26	8.06356172001628	210	37.6085919113322	1619.01904761905	504.847619047619	1313500	6254.7619047619	505.297698372562	980.418888652344	0	959001	4566.67142857143	1816.01054728274	1717.66094190211	0	NaN	NaN	NaN	NaN	NaN	224.302301808508	0.998943046508694	24.381453735986	10.6272430729732	8.95926663531273	2.56033276433578	0.0103872995578067	0.00549855237547165	0	1.00119261138752	1537.07267336031	1	20529.7761904762	1	1	1	1	2019-05-15T17:10:43.167	NG_ecoli_LTEE_11364_DM0	-0	-0	162.05	DIA_100X_EMPTY_1x1_100ms	23a19395-69c6-4e99-bdd4-c421036e4aef	EPI_100X_YFP_1x1_200ms_25sola	EPI_100X_RFP_1x1_200ms_25sola
514	59	17.1262533689423	1011	39.3989857450543	1623.7962413452	1863.24925816024	2635347	2606.67359050445	505.297698372562	980.418888652344	0	1739263	1720.33926805143	1816.01054728274	1717.66094190211	0	NaN	NaN	NaN	NaN	NaN	773.424476607506	0.926921600809418	57.1344009379516	15.7084736073244	13.2421665635281	3.1423258511533	0.0288756224098866	0.0062300777432004	2	1.00214414981422	7868.74827008529	0	17574.6735905045	1	1	1	1	2019-05-15T17:10:43.167	NG_ecoli_LTEE_11364_DM0	-0	-0	162.05	DIA_100X_EMPTY_1x1_100ms	1b4a8d41-f355-4043-99d3-6a38f574ba63	EPI_100X_YFP_1x1_200ms_25sola	EPI_100X_RFP_1x1_200ms_25sola
515	62	11.4170011115153	708	-35.832688362187	1639.56355932203	496.429378531073	3773480	5329.77401129944	505.297698372562	980.418888652344	0	3492580	4933.02259887006	1816.01054728274	1717.66094190211	0	NaN	NaN	NaN	NaN	NaN	724.121017080751	0.761019261639659	64.7666437707419	14.2665243498578	10.9323308946469	2.63169427173797	0.0393833049974756	0.0196288778823474	1	1.04443690999201	6079.48526513886	3	22926.5480225989	1	1	1	1	2019-05-15T17:10:43.167	NG_ecoli_LTEE_11364_DM0	-0	-0	162.05	DIA_100X_EMPTY_1x1_100ms	43ccf71b-bf9a-4124-9385-ce1d132bd3d1	EPI_100X_YFP_1x1_200ms_25sola	EPI_100X_RFP_1x1_200ms_25sola
516	21	13.0714749746218	275	-48.3238818800447	1624.84363636364	794.272727272727	177488	645.410909090909	505.297698372562	980.418888652344	0	1428253	5193.64727272727	1816.01054728274	1717.66094190211	0	NaN	NaN	NaN	NaN	NaN	263.760021893372	0.992850659509284	21.077110445138	16.472805269473	11.8542687600198	4.17523602551113	0.0608596101084385	0.0272604561329745	1	1.02483387946566	2326.21842519652	2	26712.3745454545	1	1	1	1	2019-05-15T17:10:43.167	NG_ecoli_LTEE_11364_DM0	-0	-0	162.05	DIA_100X_EMPTY_1x1_100ms	ddad8ce1-b89e-4818-befa-a98a046885ba	EPI_100X_YFP_1x1_200ms_25sola	EPI_100X_RFP_1x1_200ms_25sola
517	38	14.0863362184106	536	45.7405181545377	1633.9197761194	1580.375	1130784	2109.67164179104	505.297698372562	980.418888652344	0	486379	907.423507462687	1816.01054728274	1717.66094190211	0	NaN	NaN	NaN	NaN	NaN	439.382385922842	0.988769634529208	37.7676716740553	14.2214655217866	11.1642972107766	3.43322269201134	0.0224548696256724	0.00690381750990935	2	1.00286994268501	3697.19938792705	1	17543.2220149254	1	1	1	1	2019-05-15T17:10:43.167	NG_ecoli_LTEE_11364_DM0	-0	-0	162.05	DIA_100X_EMPTY_1x1_100ms	b56b3e2d-87de-4934-9f65-dfddae53c752	EPI_100X_YFP_1x1_200ms_25sola	EPI_100X_RFP_1x1_200ms_25sola
518	9	2.64926339747183	25	-49.9982665669884	1624.64	861.48	229774	9190.96	505.297698372562	980.418888652344	0	96483	3859.32	1816.01054728274	1717.66094190211	0	NaN	NaN	NaN	NaN	NaN	120.001993064505	0.999704384833401	NaN	NaN	NaN	NaN	NaN	NaN	NaN	NaN	NaN	1	27245.8	1	1	1	1	2019-05-15T17:10:43.167	NG_ecoli_LTEE_11364_DM0	-0	-0	162.05	DIA_100X_EMPTY_1x1_100ms	13ed51cc-aa4e-403e-8c92-a666e38ad8f1	EPI_100X_YFP_1x1_200ms_25sola	EPI_100X_RFP_1x1_200ms_25sola
519	40	12.6147152411588	506	48.0670701380416	1629.03557312253	62.5276679841897	766247	1514.32213438735	505.297698372562	980.418888652344	0	4600860	9092.60869565217	1816.01054728274	1717.66094190211	0	NaN	NaN	NaN	NaN	NaN	451.348465929328	0.918807631812098	41.4201472551209	14.7347450830734	10.6859504504892	2.8103005179225	0.0211708493489216	0.00691430616408655	3	1.00261683016585	3714.73495175907	1	21673.0395256917	1	1	1	1	2019-05-15T17:10:43.167	NG_ecoli_LTEE_11364_DM0	-0	-0	162.05	DIA_100X_EMPTY_1x1_100ms	f822ce12-14f9-4fbb-9bbf-16404aed45a3	EPI_100X_YFP_1x1_200ms_25sola	EPI_100X_RFP_1x1_200ms_25sola
520	42	14.2617787051088	599	49.6378682832712	1632.20033388982	1372.09348914858	3563366	5948.85809682805	505.297698372562	980.418888652344	0	1089538	1818.92821368948	1816.01054728274	1717.66094190211	0	NaN	NaN	NaN	NaN	NaN	484.419317985248	0.952912696972586	39.986770704537	14.3793906884291	11.8379712159025	2.87823021620614	0.0185256142558587	0.00666816982024962	2	1.00321109279152	4401.0953023668	1	17397.3889816361	1	1	1	1	2019-05-15T17:10:43.167	NG_ecoli_LTEE_11364_DM0	-0	-0	162.05	DIA_100X_EMPTY_1x1_100ms	63c7b98b-690e-4847-8308-93295bef4b60	EPI_100X_YFP_1x1_200ms_25sola	EPI_100X_RFP_1x1_200ms_25sola
521	33	12.6036576347662	416	-1.58621782899627	1637.85576923077	699.757211538462	251970	605.697115384615	505.297698372562	980.418888652344	0	1627436	3912.10576923077	1816.01054728274	1717.66094190211	0	NaN	NaN	NaN	NaN	NaN	383.664075132044	0.946435064490826	32.4533905198722	16.0466079678719	11.318799578353	4.08234732337492	0.074515624654284	0.0334626279026811	2	1.09104059866011	3265.50758637303	4	23928.7451923077	1	1	1	1	2019-05-15T17:10:43.167	NG_ecoli_LTEE_11364_DM0	-0	-0	162.05	DIA_100X_EMPTY_1x1_100ms	42132ae4-4823-4ff9-a3b3-24313c8ea4bf	EPI_100X_YFP_1x1_200ms_25sola	EPI_100X_RFP_1x1_200ms_25sola
522	8	3.38098115806908	27	-49.9989017005608	1625.74074074074	889.518518518518	28607	1059.51851851852	505.297698372562	980.418888652344	0	77705	2877.96296296296	1816.01054728274	1717.66094190211	0	NaN	NaN	NaN	NaN	NaN	115.472480829191	0.999564871027639	NaN	NaN	NaN	NaN	NaN	NaN	NaN	NaN	NaN	1	23125.8518518519	1	1	1	1	2019-05-15T17:10:43.167	NG_ecoli_LTEE_11364_DM0	-0	-0	162.05	DIA_100X_EMPTY_1x1_100ms	7bd5e4da-9099-4f7e-a193-bbfb48a6fed2	EPI_100X_YFP_1x1_200ms_25sola	EPI_100X_RFP_1x1_200ms_25sola
523	11	6.83505698791597	78	-49.9997798073113	1632.85897435897	863.987179487179	340383	4363.88461538462	505.297698372562	980.418888652344	0	247017	3166.88461538462	1816.01054728274	1717.66094190211	0	NaN	NaN	NaN	NaN	NaN	147.215588788693	0.999889491770654	15.7568320699781	11.6667238544915	8.66261396658917	3.50292306366448	0.0038292006308045	0.00213167520531656	0	1.00007583622879	928.659937558833	3	26677.7435897436	1	1	1	1	2019-05-15T17:10:43.167	NG_ecoli_LTEE_11364_DM0	-0	-0	162.05	DIA_100X_EMPTY_1x1_100ms	9e22510f-cd42-48ff-ab4d-f572d33abff3	EPI_100X_YFP_1x1_200ms_25sola	EPI_100X_RFP_1x1_200ms_25sola
524	39	15.3041713367697	597	47.6503973680731	1645.62479061977	874.437185929648	779778	1306.1608040201	505.297698372562	980.418888652344	0	1403434	2350.81072026801	1816.01054728274	1717.66094190211	0	NaN	NaN	NaN	NaN	NaN	543.177904323484	0.921759046233824	40.278906849287	16.7737234055938	13.0644978554975	3.70450503837053	0.0538626220897321	0.0169987771138775	2	1.01248706673321	5399.49322661964	3	19490.0552763819	1	1	1	1	2019-05-15T17:10:43.167	NG_ecoli_LTEE_11364_DM0	-0	-0	162.05	DIA_100X_EMPTY_1x1_100ms	ece3d9a2-fe4d-4250-9c0a-e95b29d9415d	EPI_100X_YFP_1x1_200ms_25sola	EPI_100X_RFP_1x1_200ms_25sola
525	67	20.2302917056033	1356	-49.9986488143257	1663.91740412979	817.500737463127	1142368	842.454277286136	505.297698372562	980.418888652344	0	7802396	5753.97935103245	1816.01054728274	1717.66094190211	0	NaN	NaN	NaN	NaN	NaN	NaN	NaN	NaN	NaN	NaN	NaN	NaN	NaN	NaN	NaN	NaN	2	24249.2116519174	1	1	1	1	2019-05-15T17:10:43.167	NG_ecoli_LTEE_11364_DM0	-0	-0	162.05	DIA_100X_EMPTY_1x1_100ms	456d1f9b-9e6c-45d6-b505-1aa4d354def8	EPI_100X_YFP_1x1_200ms_25sola	EPI_100X_RFP_1x1_200ms_25sola
526	31	18.2227440072655	566	20.1991846508119	1646.14840989399	803.033568904594	348743	616.15371024735	505.297698372562	980.418888652344	0	3285525	5804.81448763251	1816.01054728274	1717.66094190211	0	NaN	NaN	NaN	NaN	NaN	477.908829645953	0.988886426670626	29.7939576819435	21.3194881822387	15.5854739381822	5.70525608679093	0.0626893821825328	0.0301443391189748	1	1.05811811454208	5684.0528126411	3	25024.6077738516	1	1	1	1	2019-05-15T17:10:43.167	NG_ecoli_LTEE_11364_DM0	-0	-0	162.05	DIA_100X_EMPTY_1x1_100ms	a9517f33-c0ca-439b-8b23-21bac94bb4c2	EPI_100X_YFP_1x1_200ms_25sola	EPI_100X_RFP_1x1_200ms_25sola
527	46	16.7948528001423	773	48.8137742863032	1653.82535575679	337.245795601552	24739863	32004.9974126779	505.297698372562	980.418888652344	0	885662	1145.74644243208	1816.01054728274	1717.66094190211	0	NaN	NaN	NaN	NaN	NaN	631.206143787927	0.965605396338492	45.0084202623272	16.3283182943974	13.6758478356128	3.37559649521327	0.0413796458083191	0.0120397002728359	2	1.01372905930584	6611.38078652385	1	17745.5407503234	1	1	1	1	2019-05-15T17:10:43.167	NG_ecoli_LTEE_11364_DM0	-0	-0	162.05	DIA_100X_EMPTY_1x1_100ms	58a258da-2a3f-4749-a85f-472101dd2c1c	EPI_100X_YFP_1x1_200ms_25sola	EPI_100X_RFP_1x1_200ms_25sola
528	49	14.1847820762741	697	49.3461505272654	1643.94835007174	406.525107604017	22422392	32169.8593974175	505.297698372562	980.418888652344	0	1108235	1590.00717360115	1816.01054728274	1717.66094190211	0	NaN	NaN	NaN	NaN	NaN	556.131318458608	0.924817100132885	48.3665801005889	13.2085263743743	11.2416982260514	2.53005301152797	0.0183374356383429	0.0085270746549592	1	1.00782695857384	4800.63964657994	0	17613.6327116212	1	1	1	1	2019-05-15T17:10:43.167	NG_ecoli_LTEE_11364_DM0	-0	-0	162.05	DIA_100X_EMPTY_1x1_100ms	eaea4c86-5d5f-4518-8abd-c76d6657187e	EPI_100X_YFP_1x1_200ms_25sola	EPI_100X_RFP_1x1_200ms_25sola
529	59	15.1349848501458	893	-49.9804704693015	1666.75699888018	854.297872340426	3623171	4057.30235162374	505.297698372562	980.418888652344	0	2905209	3253.31354983203	1816.01054728274	1717.66094190211	0	NaN	NaN	NaN	NaN	NaN	791.709547378218	0.74341244832178	60.7200738043912	19.7822675332905	12.693296422827	4.13387799681477	0.0706973722130169	0.0266935534780367	4	1.02497456002769	7683.71090404907	2	20972.7200447928	1	1	1	1	2019-05-15T17:10:43.167	NG_ecoli_LTEE_11364_DM0	-0	-0	162.05	DIA_100X_EMPTY_1x1_100ms	ac4c8cf6-09b5-4ddd-a6d7-eb4d8b8c3cc7	EPI_100X_YFP_1x1_200ms_25sola	EPI_100X_RFP_1x1_200ms_25sola
530	58	14.8910943377311	864	49.4709317517262	1661.24421296296	522.145833333333	1810439	2095.41550925926	505.297698372562	980.418888652344	0	1338123	1548.75347222222	1816.01054728274	1717.66094190211	0	NaN	NaN	NaN	NaN	NaN	766.159641135053	0.943734750880129	58.4500504214533	15.4906785434866	12.9239313632911	2.69933536469701	0.0243831952912945	0.00921584194882875	3	1.00365077582937	7667.68136618789	3	19783.4039351852	1	1	1	1	2019-05-15T17:10:43.167	NG_ecoli_LTEE_11364_DM0	-0	-0	162.05	DIA_100X_EMPTY_1x1_100ms	b59cea11-c32c-4ea7-8dcf-32c6722d2ec2	EPI_100X_YFP_1x1_200ms_25sola	EPI_100X_RFP_1x1_200ms_25sola
531	69	18.1589272869962	1254	-49.9999999999993	1670.80223285486	689.365231259968	749975	598.066188197767	505.297698372562	980.418888652344	0	3553121	2833.4298245614	1816.01054728274	1717.66094190211	0	NaN	NaN	NaN	NaN	NaN	1178.54018919419	0.570960420934429	NaN	NaN	NaN	NaN	NaN	NaN	NaN	NaN	NaN	5	23089.9728867624	1	1	1	1	2019-05-15T17:10:43.167	NG_ecoli_LTEE_11364_DM0	-0	-0	162.05	DIA_100X_EMPTY_1x1_100ms	bdcb2856-b01d-4f3c-8d8d-12255bbb89e1	EPI_100X_YFP_1x1_200ms_25sola	EPI_100X_RFP_1x1_200ms_25sola
532	37	13.8616455620527	513	-1.03819548010883	1667.9044834308	446.115009746589	22125673	43129.9668615984	505.297698372562	980.418888652344	0	3062838	5970.44444444444	1816.01054728274	1717.66094190211	0	NaN	NaN	NaN	NaN	NaN	416.175221978997	0.987419964649264	33.7179919726959	14.5301129744881	11.9810879796386	3.60889359790639	0.0335525567734192	0.0112271526022355	1	1.00760738149972	3801.40462601373	0	18096.9512670565	1	1	1	1	2019-05-15T17:10:43.167	NG_ecoli_LTEE_11364_DM0	-0	-0	162.05	DIA_100X_EMPTY_1x1_100ms	948d79e7-1ae5-40fd-b03e-a2cafdbb8542	EPI_100X_YFP_1x1_200ms_25sola	EPI_100X_RFP_1x1_200ms_25sola
533	29	11.0429566081274	321	40.6429066221125	1661.43613707165	700.576323987539	176800	550.778816199377	505.297698372562	980.418888652344	0	955604	2976.95950155763	1816.01054728274	1717.66094190211	0	NaN	NaN	NaN	NaN	NaN	330.02493793206	0.969692448407918	29.3382649004932	13.4785656085796	10.8204217738158	3.21621562358122	0.0424881357655183	0.0192757556290315	1	1.02224956332694	2697.81823769255	3	26310.9408099688	1	1	1	1	2019-05-15T17:10:43.167	NG_ecoli_LTEE_11364_DM0	-0	-0	162.05	DIA_100X_EMPTY_1x1_100ms	873132e9-f367-4680-b6f0-2e622c0b1626	EPI_100X_YFP_1x1_200ms_25sola	EPI_100X_RFP_1x1_200ms_25sola
534	40	13.2855544987167	533	47.5884606274215	1664.52908067542	484.55722326454	2868764	5382.29643527204	505.297698372562	980.418888652344	0	1414537	2653.91557223265	1816.01054728274	1717.66094190211	0	NaN	NaN	NaN	NaN	NaN	459.983559754751	0.977529519184486	39.4570491468677	14.2798693657337	11.2497098394085	3.36600331004678	0.0112612187873273	0.00584485357022512	1	1.0013704895767	3921.90551008605	4	22737.6979362101	1	1	1	1	2019-05-15T17:10:43.167	NG_ecoli_LTEE_11364_DM0	-0	-0	162.05	DIA_100X_EMPTY_1x1_100ms	dbedb27a-0664-4e88-bfae-bb017c016d84	EPI_100X_YFP_1x1_200ms_25sola	EPI_100X_RFP_1x1_200ms_25sola
535	42	14.7736436979959	620	49.0813065770754	1679.71935483871	347.979032258065	13503275	21779.4758064516	505.297698372562	980.418888652344	0	717440	1157.16129032258	1816.01054728274	1717.66094190211	0	NaN	NaN	NaN	NaN	NaN	507.778203059448	0.982143072426805	40.0339639357056	15.1460928860517	12.3083091076368	3.43414435625075	0.020092887459559	0.00649554608465158	2	1.00253792465273	4763.38038445912	2	17944.75	1	1	1	1	2019-05-15T17:10:43.167	NG_ecoli_LTEE_11364_DM0	-0	-0	162.05	DIA_100X_EMPTY_1x1_100ms	26522236-dd86-42c0-bf55-2aad51fcc3f1	EPI_100X_YFP_1x1_200ms_25sola	EPI_100X_RFP_1x1_200ms_25sola
536	8	4.21119473215357	35	-49.9995599854777	1671.48571428571	734	22454	641.542857142857	505.297698372562	980.418888652344	0	137429	3926.54285714286	1816.01054728274	1717.66094190211	0	NaN	NaN	NaN	NaN	NaN	116.373222146799	0.999653403660052	NaN	NaN	NaN	NaN	NaN	NaN	NaN	NaN	NaN	2	24289.6571428571	1	1	1	1	2019-05-15T17:10:43.167	NG_ecoli_LTEE_11364_DM0	-0	-0	162.05	DIA_100X_EMPTY_1x1_100ms	bd98edb4-e4ab-46fa-a572-d7704b6416b2	EPI_100X_YFP_1x1_200ms_25sola	EPI_100X_RFP_1x1_200ms_25sola
537	53	14.976608359997	794	49.5206368446176	1687.77078085642	475.086901763224	25267687	31823.2833753149	505.297698372562	980.418888652344	0	1490203	1876.82997481108	1816.01054728274	1717.66094190211	0	NaN	NaN	NaN	NaN	NaN	723.698857141308	0.959873080579951	52.4306250824645	15.7501536916286	13.4256220881252	3.37973090214642	0.0154455901521506	0.00543845066957508	2	1.00067667497512	7422.38971395517	2	19029.2455919395	1	1	1	1	2019-05-15T17:10:43.167	NG_ecoli_LTEE_11364_DM0	-0	-0	162.05	DIA_100X_EMPTY_1x1_100ms	13994492-dee3-4fdb-9649-678ae9d05bbd	EPI_100X_YFP_1x1_200ms_25sola	EPI_100X_RFP_1x1_200ms_25sola
538	32	18.2544157902548	585	-1.5153424932658	1697.48888888889	318.247863247863	2666929	4558.85299145299	505.297698372562	980.418888652344	0	1289617	2204.4735042735	1816.01054728274	1717.66094190211	0	NaN	NaN	NaN	NaN	NaN	479.954988645151	0.998457764908589	29.6293041638171	19.7607736618007	15.4251198459082	5.27142493993055	0.0338148656728025	0.0125847758377767	1	1.007072793041	5536.92228176775	1	18840.0717948718	1	1	1	1	2019-05-15T17:10:43.167	NG_ecoli_LTEE_11364_DM0	-0	-0	162.05	DIA_100X_EMPTY_1x1_100ms	2a589cc0-1e13-4d3b-abc0-55c54f016a9f	EPI_100X_YFP_1x1_200ms_25sola	EPI_100X_RFP_1x1_200ms_25sola
539	12	4.73082042317623	60	-49.9995267130713	1691.23333333333	784.833333333333	61610	1026.83333333333	505.297698372562	980.418888652344	0	253419	4223.65	1816.01054728274	1717.66094190211	0	NaN	NaN	NaN	NaN	NaN	125.484658042835	0.999683876119314	NaN	NaN	NaN	NaN	NaN	NaN	NaN	NaN	NaN	1	23498.0166666667	1	1	1	1	2019-05-15T17:10:43.167	NG_ecoli_LTEE_11364_DM0	-0	-0	162.05	DIA_100X_EMPTY_1x1_100ms	d66d69af-9c39-476a-9cec-b1bca2c91516	EPI_100X_YFP_1x1_200ms_25sola	EPI_100X_RFP_1x1_200ms_25sola
540	10	4.66242733526729	47	-49.9996667905721	1689.8085106383	619.595744680851	16583	352.829787234043	505.297698372562	980.418888652344	0	86069	1831.25531914894	1816.01054728274	1717.66094190211	0	NaN	NaN	NaN	NaN	NaN	122.117139211869	0.999753435394009	NaN	NaN	NaN	NaN	NaN	NaN	NaN	NaN	NaN	1	22955.4680851064	1	1	1	1	2019-05-15T17:10:43.167	NG_ecoli_LTEE_11364_DM0	-0	-0	162.05	DIA_100X_EMPTY_1x1_100ms	a6cac0e3-f29a-4cdc-b5c2-fbe549565f31	EPI_100X_YFP_1x1_200ms_25sola	EPI_100X_RFP_1x1_200ms_25sola
541	18	11.2549506052372	203	-49.5900867647365	1694.93103448276	691.76354679803	108564	534.79802955665	505.297698372562	980.418888652344	0	483025	2379.43349753695	1816.01054728274	1717.66094190211	0	NaN	NaN	NaN	NaN	NaN	214.668357112855	0.999856858437439	19.0221049935414	15.0265790276466	10.6111123107438	4.35107916835635	0.0199515256279028	0.0106488378531299	0	1.00292166742991	1682.17152941067	1	22880.8177339901	1	1	1	1	2019-05-15T17:10:43.167	NG_ecoli_LTEE_11364_DM0	-0	-0	162.05	DIA_100X_EMPTY_1x1_100ms	9fac43fb-d3db-445f-a379-9d9b61f09477	EPI_100X_YFP_1x1_200ms_25sola	EPI_100X_RFP_1x1_200ms_25sola
542	30	9.02693206690363	271	31.4004781355998	1700.54612546125	611.461254612546	129032	476.132841328413	505.297698372562	980.418888652344	0	555859	2051.14022140221	1816.01054728274	1717.66094190211	0	NaN	NaN	NaN	NaN	NaN	296.603225962705	0.940063006966462	31.2250616024107	11.8063860825791	9.19442689329214	2.62934928647902	0.0256748014802994	0.0112515773898883	2	1.00949737137086	2073.20626800632	1	22490.1549815498	1	1	1	1	2019-05-15T17:10:43.167	NG_ecoli_LTEE_11364_DM0	-0	-0	162.05	DIA_100X_EMPTY_1x1_100ms	5ac80631-4b0d-4122-b71f-b465d7c573f7	EPI_100X_YFP_1x1_200ms_25sola	EPI_100X_RFP_1x1_200ms_25sola
543	56	14.4906370153142	812	49.1625273540657	1713.73522167488	1556.80541871921	19099753	23521.8633004926	505.297698372562	980.418888652344	0	755928	930.945812807882	1816.01054728274	1717.66094190211	0	NaN	NaN	NaN	NaN	NaN	654.722306256582	0.933579917047663	55.1289013727679	13.631295269302	11.5933330883495	2.57595254223958	0.0193518890872966	0.00428600727347298	2	1.00101636728131	5819.50233400112	0	18248.710591133	1	1	1	1	2019-05-15T17:10:43.167	NG_ecoli_LTEE_11364_DM0	-0	-0	162.05	DIA_100X_EMPTY_1x1_100ms	6b6e550b-1b84-405d-9010-e13ec37d9372	EPI_100X_YFP_1x1_200ms_25sola	EPI_100X_RFP_1x1_200ms_25sola
544	35	15.2560499432819	534	45.144979200009	1718.6329588015	224.191011235955	742270	1390.01872659176	505.297698372562	980.418888652344	0	584434	1094.4456928839	1816.01054728274	1717.66094190211	0	NaN	NaN	NaN	NaN	NaN	422.485814197636	0.99616018766433	31.4888594865997	15.9513659792611	12.940296569834	4.06051744885742	0.0384152470602072	0.0155855518826255	1	1.01663957468024	4141.286453957	1	16832.6535580524	1	1	1	1	2019-05-15T17:10:43.167	NG_ecoli_LTEE_11364_DM0	-0	-0	162.05	DIA_100X_EMPTY_1x1_100ms	5d010a1e-3995-4ec2-9809-d20f04cf4e4e	EPI_100X_YFP_1x1_200ms_25sola	EPI_100X_RFP_1x1_200ms_25sola
545	41	15.374400533973	631	48.7385699039123	1727.80348652932	436.909667194929	9223372	14617.0713153724	505.297698372562	980.418888652344	0	843092	1336.1204437401	1816.01054728274	1717.66094190211	0	NaN	NaN	NaN	NaN	NaN	508.790377415609	0.990967579725872	38.7553239168037	15.3570982526779	12.750470929528	3.60084363989169	0.0192712843055866	0.0120064843313361	0	1.01161707868769	4948.50146623755	1	16983.0047543582	1	1	1	1	2019-05-15T17:10:43.167	NG_ecoli_LTEE_11364_DM0	-0	-0	162.05	DIA_100X_EMPTY_1x1_100ms	64d1b98c-df5d-4d67-9442-0ef2f8a05cc9	EPI_100X_YFP_1x1_200ms_25sola	EPI_100X_RFP_1x1_200ms_25sola
546	60	16.8654131583946	1012	36.9869054038349	1733.37154150198	870.191699604743	3475503	3434.29150197628	505.297698372562	980.418888652344	0	3414837	3374.34486166008	1816.01054728274	1717.66094190211	0	NaN	NaN	NaN	NaN	NaN	800.210668501942	0.831392876356497	60.5760925300177	15.6874282613375	12.9836718293962	2.63225401443768	0.0358312702892522	0.0189129174614716	1	1.05168142017765	8020.21843716066	1	17627.8231225296	1	1	1	1	2019-05-15T17:10:43.167	NG_ecoli_LTEE_11364_DM0	-0	-0	162.05	DIA_100X_EMPTY_1x1_100ms	50fa876d-2f6e-44f1-ae70-e720964f8151	EPI_100X_YFP_1x1_200ms_25sola	EPI_100X_RFP_1x1_200ms_25sola
547	32	12.914725221606	414	45.0798896112937	1732.13285024155	907.089371980676	1566644	3784.16425120773	505.297698372562	980.418888652344	0	675008	1630.45410628019	1816.01054728274	1717.66094190211	0	NaN	NaN	NaN	NaN	NaN	379.063300153851	0.95493089919113	32.8987553210234	12.7564159281484	11.0904205336604	2.79826808743905	0.0373872540484092	0.0214993778697157	1	1.00907904358414	3178.08403996073	2	19374.4637681159	1	1	1	1	2019-05-15T17:10:43.167	NG_ecoli_LTEE_11364_DM0	-0	-0	162.05	DIA_100X_EMPTY_1x1_100ms	41371593-9c28-4eac-89d7-116e8032ee5b	EPI_100X_YFP_1x1_200ms_25sola	EPI_100X_RFP_1x1_200ms_25sola
548	29	11.1860478879669	325	15.5963805304524	1734.30769230769	578.864615384615	164317	505.590769230769	505.297698372562	980.418888652344	0	1869580	5752.55384615385	1816.01054728274	1717.66094190211	0	NaN	NaN	NaN	NaN	NaN	302.907570771916	0.9978272192806	27.1871975620181	15.135782104108	10.7757145290173	3.80518800867117	0.033982405335933	0.0138187141433835	2	1.01125334162033	2479.3993299049	0	21837.9723076923	1	1	1	1	2019-05-15T17:10:43.167	NG_ecoli_LTEE_11364_DM0	-0	-0	162.05	DIA_100X_EMPTY_1x1_100ms	5c9d6037-c797-4b7a-b3ef-433b5e682d5a	EPI_100X_YFP_1x1_200ms_25sola	EPI_100X_RFP_1x1_200ms_25sola
549	52	13.1648107672972	685	49.4951480611008	1744.89781021898	115.281751824818	2282976	3332.81167883212	505.297698372562	980.418888652344	0	745321	1088.0598540146	1816.01054728274	1717.66094190211	0	NaN	NaN	NaN	NaN	NaN	560.121678364992	0.924311774367063	50.1653862658638	12.8706889549955	10.8366122838648	2.57161104867115	0.024547164902544	0.00884621949953679	3	1.00354483682813	4626.8041086945	1	18467.9708029197	1	1	1	1	2019-05-15T17:10:43.167	NG_ecoli_LTEE_11364_DM0	-0	-0	162.05	DIA_100X_EMPTY_1x1_100ms	4e62b71e-60ca-46d9-96ba-1f7ddd74c662	EPI_100X_YFP_1x1_200ms_25sola	EPI_100X_RFP_1x1_200ms_25sola
550	23	9.17443830613318	211	-41.1501219602127	1739.50710900474	1908.25118483412	90460	428.720379146919	505.297698372562	980.418888652344	0	228486	1082.87203791469	1816.01054728274	1717.66094190211	0	NaN	NaN	NaN	NaN	NaN	232.934660966496	0.987404739308684	23.1206316313327	13.659752849597	9.63260656581007	3.56913012304584	0.0296267360567698	0.0148342460263255	1	1.00861481039989	1684.91198849052	0	22539.9763033175	1	1	1	1	2019-05-15T17:10:43.167	NG_ecoli_LTEE_11364_DM0	-0	-0	162.05	DIA_100X_EMPTY_1x1_100ms	19bd7607-db8f-4a1c-b041-3179a5c3e798	EPI_100X_YFP_1x1_200ms_25sola	EPI_100X_RFP_1x1_200ms_25sola
551	27	7.91390155202682	214	27.1767704993832	1741.2476635514	2009.08411214953	229843	1074.03271028037	505.297698372562	980.418888652344	0	299189	1398.07943925234	1816.01054728274	1717.66094190211	0	NaN	NaN	NaN	NaN	NaN	268.22008464205	0.944258057920795	28.4042314757807	11.0152953164837	9.21290353025256	2.32045895812928	0.024675179042739	0.00785758283349601	2	1.00245271207964	1893.50288784336	1	22524.2943925234	1	1	1	1	2019-05-15T17:10:43.167	NG_ecoli_LTEE_11364_DM0	-0	-0	162.05	DIA_100X_EMPTY_1x1_100ms	7ca036cc-dabf-40a2-9959-a8bcb6bd5c8d	EPI_100X_YFP_1x1_200ms_25sola	EPI_100X_RFP_1x1_200ms_25sola
552	43	14.3915735085714	619	45.4711990796639	1750.92084006462	238.523424878837	1305731	2109.42003231018	505.297698372562	980.418888652344	0	674205	1089.18416801292	1816.01054728274	1717.66094190211	0	NaN	NaN	NaN	NaN	NaN	516.151321911874	0.969996775363026	41.0565878192724	15.1876360712642	12.1892934578314	3.48871004799539	0.164725091433972	0.0127881047162923	1	1.00842972749214	4791.04003233064	2	16896.2600969305	1	1	1	1	2019-05-15T17:10:43.167	NG_ecoli_LTEE_11364_DM0	-0	-0	162.05	DIA_100X_EMPTY_1x1_100ms	50823720-03a7-4016-a516-b2c5abb67c85	EPI_100X_YFP_1x1_200ms_25sola	EPI_100X_RFP_1x1_200ms_25sola
553	62	15.1614440225874	940	43.6458139891625	1744.64361702128	397.768085106383	3890647	4138.98617021277	505.297698372562	980.418888652344	0	1195209	1271.49893617021	1816.01054728274	1717.66094190211	0	NaN	NaN	NaN	NaN	NaN	749.69026700061	0.896202433235538	60.3721190709756	14.4630049851591	12.1275833629429	2.44796258981166	0.052672502029699	0.0146299115589137	1	1.01159676901606	6973.88591367424	1	17675.7372340426	1	1	1	1	2019-05-15T17:10:43.167	NG_ecoli_LTEE_11364_DM0	-0	-0	162.05	DIA_100X_EMPTY_1x1_100ms	630840a5-8790-4065-8096-77459895f2c8	EPI_100X_YFP_1x1_200ms_25sola	EPI_100X_RFP_1x1_200ms_25sola
554	30	16.1063049730155	485	-24.0787739600431	1754.12783505155	96.6309278350516	1840221	3794.27010309278	505.297698372562	980.418888652344	0	603125	1243.55670103093	1816.01054728274	1717.66094190211	0	NaN	NaN	NaN	NaN	NaN	409.106767243871	0.979924503399184	29.9784102831643	16.4024873341996	13.0685328713647	4.03767232923527	0.0678306505201919	0.0344365945451583	1	1.07861105677585	4021.16736806102	1	19943.1092783505	1	1	1	1	2019-05-15T17:10:43.167	NG_ecoli_LTEE_11364_DM0	-0	-0	162.05	DIA_100X_EMPTY_1x1_100ms	1aadadbb-d167-4150-ba56-90809b4c9ccb	EPI_100X_YFP_1x1_200ms_25sola	EPI_100X_RFP_1x1_200ms_25sola
555	44	15.7454045711674	693	49.4018296436965	1753.82828282828	1409.20779220779	5696715	8220.36796536796	505.297698372562	980.418888652344	0	643193	928.128427128427	1816.01054728274	1717.66094190211	0	NaN	NaN	NaN	NaN	NaN	540.322429895982	0.963867126404601	42.5457276235754	14.9917888069814	12.3212492267252	3.19505930158228	0.0133257886294223	0.00575812507192291	2	1.0006376322388	5072.88855370704	0	17345.6767676768	1	1	1	1	2019-05-15T17:10:43.167	NG_ecoli_LTEE_11364_DM0	-0	-0	162.05	DIA_100X_EMPTY_1x1_100ms	85c45735-f55c-4cd3-9e41-173bb41e077c	EPI_100X_YFP_1x1_200ms_25sola	EPI_100X_RFP_1x1_200ms_25sola
556	36	14.3128380964792	516	40.8370033462571	1759.70930232558	924.728682170543	1957955	3794.48643410853	505.297698372562	980.418888652344	0	900945	1746.01744186047	1816.01054728274	1717.66094190211	0	NaN	NaN	NaN	NaN	NaN	443.362922494846	0.960526361194621	36.1168975839652	13.9759957673558	11.8882529941699	2.98350812312549	0.0535127927242345	0.021364588334409	0	1.03130914933918	4009.00314096116	1	18795.6162790698	1	1	1	1	2019-05-15T17:10:43.167	NG_ecoli_LTEE_11364_DM0	-0	-0	162.05	DIA_100X_EMPTY_1x1_100ms	2dcd2d9e-539a-4ac5-b564-ee67be8535fe	EPI_100X_YFP_1x1_200ms_25sola	EPI_100X_RFP_1x1_200ms_25sola
557	22	8.39935953484873	185	-48.5914062687647	1753.04324324324	2007.02162162162	171102	924.875675675676	505.297698372562	980.418888652344	0	250870	1356.05405405405	1816.01054728274	1717.66094190211	0	NaN	NaN	NaN	NaN	NaN	227.65594243456	0.986320088285401	23.3912959916539	12.9941692962428	9.19105576992164	3.37639686948446	0.0393658433971548	0.0166452576091926	1	1.01171096057156	1551.94014900021	1	22965.2972972973	1	1	1	1	2019-05-15T17:10:43.167	NG_ecoli_LTEE_11364_DM0	-0	-0	162.05	DIA_100X_EMPTY_1x1_100ms	cda4410e-1698-4fc9-b0de-9e075e1fca04	EPI_100X_YFP_1x1_200ms_25sola	EPI_100X_RFP_1x1_200ms_25sola
558	46	10.8397486733258	500	7.13042959739473	1773.002	622.908	360903	721.806	505.297698372562	980.418888652344	0	8039644	16079.288	1816.01054728274	1717.66094190211	0	NaN	NaN	NaN	NaN	NaN	476.379759968014	0.936923921006798	40.8434978737418	16.1217594754258	11.4083182205596	3.3688593927552	0.0119936899977922	0.00503304070906442	3	1.00036163330713	4174.99599570963	1	22348.82	1	1	1	1	2019-05-15T17:10:43.167	NG_ecoli_LTEE_11364_DM0	-0	-0	162.05	DIA_100X_EMPTY_1x1_100ms	d2997536-c177-4f46-836d-2cb929103c99	EPI_100X_YFP_1x1_200ms_25sola	EPI_100X_RFP_1x1_200ms_25sola
559	75	14.9405841805271	1121	45.7352228993035	1792.14629794826	212.685994647636	35521586	31687.409455843	505.297698372562	980.418888652344	0	1384135	1234.73238180196	1816.01054728274	1717.66094190211	0	NaN	NaN	NaN	NaN	NaN	891.176483338129	0.916357197723209	74.1093188177984	14.3377593588794	11.889141855048	2.42568343878854	0.0181232895483682	0.00657324652440766	3	1.0014425534607	8227.42099321609	1	17668.1596788582	1	1	1	1	2019-05-15T17:10:43.167	NG_ecoli_LTEE_11364_DM0	-0	-0	162.05	DIA_100X_EMPTY_1x1_100ms	b2499a12-9b7b-4b11-b923-ff5cc56c917c	EPI_100X_YFP_1x1_200ms_25sola	EPI_100X_RFP_1x1_200ms_25sola
560	58	16.3428003213878	948	43.1586207395197	1780.23101265823	1046.74683544304	2349391	2478.26054852321	505.297698372562	980.418888652344	0	5350867	5644.37447257384	1816.01054728274	1717.66094190211	0	NaN	NaN	NaN	NaN	NaN	791.442461877715	0.88955799069503	56.7968896859216	16.1879465964383	13.4234119738375	2.99588033902967	0.101570570420645	0.029355829681448	2	1.04193446601743	8037.85695895079	0	21748.0052742616	1	1	1	1	2019-05-15T17:10:43.167	NG_ecoli_LTEE_11364_DM0	-0	-0	162.05	DIA_100X_EMPTY_1x1_100ms	b035db18-d355-45a9-ba74-ba486c121ace	EPI_100X_YFP_1x1_200ms_25sola	EPI_100X_RFP_1x1_200ms_25sola
561	38	14.5964934386545	555	28.529045772104	1784.26306306306	664.436036036036	3663429	6600.77297297297	505.297698372562	980.418888652344	0	983059	1771.27747747748	1816.01054728274	1717.66094190211	0	NaN	NaN	NaN	NaN	NaN	456.518778308038	0.963520680435862	36.2946393690694	14.6308065888252	12.1552729814404	3.28482728445029	0.0487525634944499	0.0172322126810496	1	1.02365660834078	4211.74239278496	2	17524.7225225225	1	1	1	1	2019-05-15T17:10:43.167	NG_ecoli_LTEE_11364_DM0	-0	-0	162.05	DIA_100X_EMPTY_1x1_100ms	244cd223-32c6-4e78-8b8a-ca41601a6317	EPI_100X_YFP_1x1_200ms_25sola	EPI_100X_RFP_1x1_200ms_25sola
562	27	10.8259519430565	292	42.5630357133196	1783.80136986301	453.77397260274	255578	875.267123287671	505.297698372562	980.418888652344	0	905361	3100.55136986301	1816.01054728274	1717.66094190211	0	NaN	NaN	NaN	NaN	NaN	264.030832252153	0.989819010721619	24.5442099201637	13.181627275212	10.2864154995753	3.44003840497366	0.0292699270314708	0.0133540919453574	1	1.0077523967382	2039.70360599036	1	21365.6130136986	1	1	1	1	2019-05-15T17:10:43.167	NG_ecoli_LTEE_11364_DM0	-0	-0	162.05	DIA_100X_EMPTY_1x1_100ms	9859634d-b350-40df-a860-3abf23865a57	EPI_100X_YFP_1x1_200ms_25sola	EPI_100X_RFP_1x1_200ms_25sola
563	48	16.4083107809491	788	47.6235066105417	1804.1307106599	153.020304568528	35813129	45448.133248731	505.297698372562	980.418888652344	0	922857	1171.1383248731	1816.01054728274	1717.66094190211	0	NaN	NaN	NaN	NaN	NaN	601.479091602798	0.9849504207159	44.6092981496662	15.8095718820951	13.2382137948917	3.37860716744759	0.0115864648367584	0.00535628134122695	2	1.0018543883217	6140.08032947267	0	17056.7182741117	1	1	1	1	2019-05-15T17:10:43.167	NG_ecoli_LTEE_11364_DM0	-0	-0	162.05	DIA_100X_EMPTY_1x1_100ms	a10053de-dafe-4f69-ac2b-16dcd8613ba3	EPI_100X_YFP_1x1_200ms_25sola	EPI_100X_RFP_1x1_200ms_25sola
564	18	6.46299048179093	117	-49.7722249283781	1786.96581196581	438.299145299145	87536	748.17094017094	505.297698372562	980.418888652344	0	308633	2637.88888888889	1816.01054728274	1717.66094190211	0	NaN	NaN	NaN	NaN	NaN	177.606529926883	0.990689770322288	NaN	NaN	NaN	NaN	NaN	NaN	NaN	NaN	NaN	1	21879.094017094	1	1	1	1	2019-05-15T17:10:43.167	NG_ecoli_LTEE_11364_DM0	-0	-0	162.05	DIA_100X_EMPTY_1x1_100ms	4d3693fc-41c4-4a4f-81da-088be7764de1	EPI_100X_YFP_1x1_200ms_25sola	EPI_100X_RFP_1x1_200ms_25sola
565	60	13.1494512300806	789	27.0509395807897	1812.6463878327	9.16476552598226	7428351	9414.89353612167	505.297698372562	980.418888652344	0	905221	1147.30164765526	1816.01054728274	1717.66094190211	0	NaN	NaN	NaN	NaN	NaN	NaN	NaN	NaN	NaN	NaN	NaN	NaN	NaN	NaN	NaN	NaN	1	17844.7224334601	1	1	1	1	2019-05-15T17:10:43.167	NG_ecoli_LTEE_11364_DM0	-0	-0	162.05	DIA_100X_EMPTY_1x1_100ms	f855294a-4cad-490b-beab-4214d0d53a6e	EPI_100X_YFP_1x1_200ms_25sola	EPI_100X_RFP_1x1_200ms_25sola
566	40	15.694071099949	628	48.4030691603126	1806.46496815287	26.671974522293	1952576	3109.1974522293	505.297698372562	980.418888652344	0	695267	1107.11305732484	1816.01054728274	1717.66094190211	0	NaN	NaN	NaN	NaN	NaN	502.36007728827	0.938948767966756	38.9192873091147	14.9942742460553	12.4410619790172	3.27131591579169	0.0557854899953756	0.0217205186855553	1	1.02703783865781	4731.1821378845	1	18287.2659235669	1	1	1	1	2019-05-15T17:10:43.167	NG_ecoli_LTEE_11364_DM0	-0	-0	162.05	DIA_100X_EMPTY_1x1_100ms	fbbfe85b-aa7c-4010-8a2a-d87221532eb7	EPI_100X_YFP_1x1_200ms_25sola	EPI_100X_RFP_1x1_200ms_25sola
567	60	16.5974400593712	996	47.9705274377246	1817.7921686747	960.402610441767	30372760	30494.7389558233	505.297698372562	980.418888652344	0	3188041	3200.84437751004	1816.01054728274	1717.66094190211	0	NaN	NaN	NaN	NaN	NaN	783.64685925969	0.914063366321672	58.9008053256656	14.8124845639434	13.0610001771909	2.77996241142042	0.0209969848791991	0.00748312059872258	2	1.00948706413874	7891.58038748931	0	17008.5010040161	1	1	1	1	2019-05-15T17:10:43.167	NG_ecoli_LTEE_11364_DM0	-0	-0	162.05	DIA_100X_EMPTY_1x1_100ms	2f971f38-2c99-4699-b745-d8b14ba70b59	EPI_100X_YFP_1x1_200ms_25sola	EPI_100X_RFP_1x1_200ms_25sola
568	35	13.6430103357999	477	48.040926251481	1809.52410901468	642.039832285115	3811834	7991.26624737946	505.297698372562	980.418888652344	0	940673	1972.0607966457	1816.01054728274	1717.66094190211	0	NaN	NaN	NaN	NaN	NaN	396.311979878018	0.996988231979824	33.9892653339909	13.4898461999482	11.3523953805359	3.05363039059997	0.00992987386419199	0.00460225493011121	1	1.00056086246309	3440.38206920682	2	17908.7693920335	1	1	1	1	2019-05-15T17:10:43.167	NG_ecoli_LTEE_11364_DM0	-0	-0	162.05	DIA_100X_EMPTY_1x1_100ms	36a1d0a4-6105-46dc-bb28-ffc4de5368c5	EPI_100X_YFP_1x1_200ms_25sola	EPI_100X_RFP_1x1_200ms_25sola
569	53	14.0519403568824	745	48.9622567764068	1824.2322147651	438.429530201342	659101	884.69932885906	505.297698372562	980.418888652344	0	14074143	18891.467114094	1816.01054728274	1717.66094190211	0	NaN	NaN	NaN	NaN	NaN	608.158658366396	0.874226387157873	52.2826099239367	15.1272776011818	11.3904986615307	2.81528704362161	0.021396917161123	0.00719388530512645	4	1.0050773580431	5327.61232933421	0	21219.4456375839	1	1	1	1	2019-05-15T17:10:43.167	NG_ecoli_LTEE_11364_DM0	-0	-0	162.05	DIA_100X_EMPTY_1x1_100ms	157419fb-2917-4811-b2fc-194c7768ac05	EPI_100X_YFP_1x1_200ms_25sola	EPI_100X_RFP_1x1_200ms_25sola
570	43	17.9075840782233	771	40.3172330937185	1816.13618677043	482.199740596628	25572674	33168.1893644617	505.297698372562	980.418888652344	0	1102707	1430.22957198444	1816.01054728274	1717.66094190211	0	NaN	NaN	NaN	NaN	NaN	601.477791890008	0.969575358965049	41.9590672870856	16.8193443608435	14.0318980285237	3.50550409624959	0.026166938870701	0.0103569542104552	1	1.00785672051736	6488.56331695263	0	17506.8988326848	1	1	1	1	2019-05-15T17:10:43.167	NG_ecoli_LTEE_11364_DM0	-0	-0	162.05	DIA_100X_EMPTY_1x1_100ms	41765f04-c796-45d0-8161-3edb5d2f377c	EPI_100X_YFP_1x1_200ms_25sola	EPI_100X_RFP_1x1_200ms_25sola
571	35	8.88002041466621	312	-48.5456660437174	1814.88461538462	1828.65705128205	223765	717.195512820513	505.297698372562	980.418888652344	0	476064	1525.84615384615	1816.01054728274	1717.66094190211	0	NaN	NaN	NaN	NaN	NaN	295.866997883317	0.952861685195982	31.9150517856985	11.7566691478069	8.92328125931674	2.79001773840546	0.0246626548185462	0.0121008061255821	1	1.00441776834854	1995.88079334852	1	21273.6666666667	1	1	1	1	2019-05-15T17:10:43.167	NG_ecoli_LTEE_11364_DM0	-0	-0	162.05	DIA_100X_EMPTY_1x1_100ms	9803a2d4-b0bf-40df-ab5c-7817df0cff10	EPI_100X_YFP_1x1_200ms_25sola	EPI_100X_RFP_1x1_200ms_25sola
572	38	12.9282395133576	491	-49.9994535470958	1823.68228105906	1730.71283095723	1865023	3798.41751527495	505.297698372562	980.418888652344	0	519337	1057.71283095723	1816.01054728274	1717.66094190211	0	NaN	NaN	NaN	NaN	NaN	437.41721475737	0.858807268290342	41.5106238409405	15.8608369410513	10.0754882233157	3.30057119315531	0.0641032088883983	0.0313440306637996	2	1.03119190041968	3309.64445260139	0	21736.4358452138	1	1	1	1	2019-05-15T17:10:43.167	NG_ecoli_LTEE_11364_DM0	-0	-0	162.05	DIA_100X_EMPTY_1x1_100ms	373ce401-7008-4dbe-9ac8-94f5a361f6ea	EPI_100X_YFP_1x1_200ms_25sola	EPI_100X_RFP_1x1_200ms_25sola
573	13	5.73484025042184	76	-49.9996122223442	1823.13157894737	1825.31578947368	54562	717.921052631579	505.297698372562	980.418888652344	0	117270	1543.02631578947	1816.01054728274	1717.66094190211	0	NaN	NaN	NaN	NaN	NaN	135.011786531381	0.99972142920432	15.0291792993941	11.308000662658	7.87450675165078	3.81165446689168	0.000776100653375868	0.000415814714558072	0	1.00000247259733	731.933907010981	1	22217.0657894737	1	1	1	1	2019-05-15T17:10:43.167	NG_ecoli_LTEE_11364_DM0	-0	-0	162.05	DIA_100X_EMPTY_1x1_100ms	03adad5f-2c11-450f-b98d-7486c7742103	EPI_100X_YFP_1x1_200ms_25sola	EPI_100X_RFP_1x1_200ms_25sola
574	57	16.3744337379049	934	46.1495929968701	1832.55888650964	609.504282655246	19273536	20635.47751606	505.297698372562	980.418888652344	0	1566621	1677.3244111349	1816.01054728274	1717.66094190211	0	NaN	NaN	NaN	NaN	NaN	712.312230646605	0.923707249056866	54.7972171167953	14.9304165152415	12.7958068261293	2.55620347440399	0.0316505772774389	0.00917017197784045	2	1.00354125450543	7046.66677371775	1	17837.0053533191	1	1	1	1	2019-05-15T17:10:43.167	NG_ecoli_LTEE_11364_DM0	-0	-0	162.05	DIA_100X_EMPTY_1x1_100ms	20eaeecd-a9b9-414f-a1f4-1dde7a060808	EPI_100X_YFP_1x1_200ms_25sola	EPI_100X_RFP_1x1_200ms_25sola
575	46	14.106473135994	649	48.1969357364848	1851.81510015408	61.3281972265023	2621706	4039.60862865948	505.297698372562	980.418888652344	0	785034	1209.60554699538	1816.01054728274	1717.66094190211	0	NaN	NaN	NaN	NaN	NaN	534.251622493192	0.937751790136967	45.8100476357505	14.6784206739016	11.4895552739938	2.63786550863573	0.0101142302204008	0.00511794588407379	2	1.003450470485	4749.6002886904	1	17995.312788906	1	1	1	1	2019-05-15T17:10:43.167	NG_ecoli_LTEE_11364_DM0	-0	-0	162.05	DIA_100X_EMPTY_1x1_100ms	025250fc-1f25-4213-a9a3-7aa8871d0219	EPI_100X_YFP_1x1_200ms_25sola	EPI_100X_RFP_1x1_200ms_25sola
576	24	8.10821484751159	196	-49.990198141941	1840.43367346939	1900.72448979592	289743	1478.2806122449	505.297698372562	980.418888652344	0	431151	2199.75	1816.01054728274	1717.66094190211	0	NaN	NaN	NaN	NaN	NaN	241.758987124109	0.887839374381866	24.0858141002661	13.1496847686452	7.81382853929755	3.24783546867757	0.0628720099549644	0.0305650884407463	2	1.04094899687268	1154.99197241649	1	22648.2551020408	1	1	1	1	2019-05-15T17:10:43.167	NG_ecoli_LTEE_11364_DM0	-0	-0	162.05	DIA_100X_EMPTY_1x1_100ms	a99b5016-7bca-4da6-b543-d9c710e92711	EPI_100X_YFP_1x1_200ms_25sola	EPI_100X_RFP_1x1_200ms_25sola
577	56	14.4054495269253	807	42.1210055653401	1856.0780669145	1496.35563816605	475356	589.040892193309	505.297698372562	980.418888652344	0	16400784	20323.1524163569	1816.01054728274	1717.66094190211	0	NaN	NaN	NaN	NaN	NaN	631.875576071383	0.821770229364875	55.2360255011845	15.6862472037307	11.1607420565315	3.33901460192855	0.0230765876524231	0.0110819761317819	4	1.00274215787282	5403.78976944606	0	19553.2255266419	1	1	1	1	2019-05-15T17:10:43.167	NG_ecoli_LTEE_11364_DM0	-0	-0	162.05	DIA_100X_EMPTY_1x1_100ms	b50efd7c-b5d5-428e-991e-768938cfd107	EPI_100X_YFP_1x1_200ms_25sola	EPI_100X_RFP_1x1_200ms_25sola
578	38	16.5703521304686	630	45.0501584914411	1855.07777777778	324.177777777778	11104771	17626.6206349206	505.297698372562	980.418888652344	0	1029320	1633.84126984127	1816.01054728274	1717.66094190211	0	NaN	NaN	NaN	NaN	NaN	481.035565473806	0.960112005409794	35.803873411334	16.5932656295778	13.0349931839274	3.55383892735801	0.0221253980488524	0.00870242157160498	1	1.00655398971864	4777.94901521225	0	17109.6126984127	1	1	1	1	2019-05-15T17:10:43.167	NG_ecoli_LTEE_11364_DM0	-0	-0	162.05	DIA_100X_EMPTY_1x1_100ms	fbbecfe9-6b9f-4309-91aa-657fb1a541d7	EPI_100X_YFP_1x1_200ms_25sola	EPI_100X_RFP_1x1_200ms_25sola
579	77	18.4937215387188	1424	1.76968285045187	1875.19452247191	546.862359550562	21675252	15221.3848314607	505.297698372562	980.418888652344	0	2152720	1511.74157303371	1816.01054728274	1717.66094190211	0	NaN	NaN	NaN	NaN	NaN	1108.5200990449	0.863831900597284	76.0193718055635	16.0451774470832	14.4214611903019	2.60137656753902	0.0252099988382724	0.00960139412350134	1	1.02864557811961	12417.4576911994	0	16992.6193820225	1	1	1	1	2019-05-15T17:10:43.167	NG_ecoli_LTEE_11364_DM0	-0	-0	162.05	DIA_100X_EMPTY_1x1_100ms	e3c1e66f-f860-4945-848c-1ea2a4fb6f9d	EPI_100X_YFP_1x1_200ms_25sola	EPI_100X_RFP_1x1_200ms_25sola
580	26	9.18486783414548	239	-39.9099709824217	1854.07949790795	706.092050209205	167155	699.393305439331	505.297698372562	980.418888652344	0	490961	2054.23012552301	1816.01054728274	1717.66094190211	0	NaN	NaN	NaN	NaN	NaN	265.861551657082	0.941470747635017	26.1296553204409	14.7078049513556	9.81648522178725	3.56763409504557	0.029611833167158	0.0126420474010679	2	1.0084864715289	1977.58699095281	1	22270.4435146444	1	1	1	1	2019-05-15T17:10:43.167	NG_ecoli_LTEE_11364_DM0	-0	-0	162.05	DIA_100X_EMPTY_1x1_100ms	519ab111-c04e-4d04-8da2-54c0a034da93	EPI_100X_YFP_1x1_200ms_25sola	EPI_100X_RFP_1x1_200ms_25sola
581	32	14.1217959761704	452	26.1199185810069	1858.79646017699	1815.93805309735	647193	1431.84292035398	505.297698372562	980.418888652344	0	504525	1116.20575221239	1816.01054728274	1717.66094190211	0	NaN	NaN	NaN	NaN	NaN	397.406896998565	0.974419953779529	30.7374497623301	17.7730077715289	12.4512428055792	4.32463003081948	0.0362242691719622	0.0150602742024975	1	1.0142372914149	3742.68362991878	0	22445.1747787611	1	1	1	1	2019-05-15T17:10:43.167	NG_ecoli_LTEE_11364_DM0	-0	-0	162.05	DIA_100X_EMPTY_1x1_100ms	72cffcee-88b5-4fce-99de-30cfab9025d1	EPI_100X_YFP_1x1_200ms_25sola	EPI_100X_RFP_1x1_200ms_25sola
582	9	3.50972482377989	33	-49.9991764515004	1852.12121212121	715.424242424242	21498	651.454545454545	505.297698372562	980.418888652344	0	61903	1875.84848484848	1816.01054728274	1717.66094190211	0	NaN	NaN	NaN	NaN	NaN	115.859148378824	0.999731051740618	NaN	NaN	NaN	NaN	NaN	NaN	NaN	NaN	NaN	1	23499.2424242424	1	1	1	1	2019-05-15T17:10:43.167	NG_ecoli_LTEE_11364_DM0	-0	-0	162.05	DIA_100X_EMPTY_1x1_100ms	2a864adb-c2eb-4c43-a469-1aa799e0af32	EPI_100X_YFP_1x1_200ms_25sola	EPI_100X_RFP_1x1_200ms_25sola
583	52	17.5206707340803	912	33.425448913046	1871.69736842105	1898.91228070175	40775974	44710.4978070175	505.297698372562	980.418888652344	0	1992035	2184.24890350877	1816.01054728274	1717.66094190211	0	NaN	NaN	NaN	NaN	NaN	733.903524529858	0.928696405283185	52.2995298414126	15.6844738132923	13.6954967481967	3.39583872976034	0.0542595028839732	0.0168246469770384	1	1.04641466847037	7704.47844257392	1	17288.5296052632	1	1	1	1	2019-05-15T17:10:43.167	NG_ecoli_LTEE_11364_DM0	-0	-0	162.05	DIA_100X_EMPTY_1x1_100ms	fea550e3-a4b0-4762-8b47-d20b75460fa5	EPI_100X_YFP_1x1_200ms_25sola	EPI_100X_RFP_1x1_200ms_25sola
584	14	7.59973727275801	107	-49.9990617993846	1864.88785046729	1651.88785046729	182962	1709.92523364486	505.297698372562	980.418888652344	0	116557	1089.31775700935	1816.01054728274	1717.66094190211	0	NaN	NaN	NaN	NaN	NaN	148.842048613986	0.99974162925405	15.2768049773351	12.3331255103968	9.09322454202647	3.63035604692583	0.0125609595457147	0.00711773320160685	0	1.00079495079882	992.106389512004	1	22568.2056074766	1	1	1	1	2019-05-15T17:10:43.167	NG_ecoli_LTEE_11364_DM0	-0	-0	162.05	DIA_100X_EMPTY_1x1_100ms	f2603904-d60f-4e66-a62d-62bb3ce3cdeb	EPI_100X_YFP_1x1_200ms_25sola	EPI_100X_RFP_1x1_200ms_25sola
585	43	14.6038694003471	628	49.3909544880878	1871.53343949045	973.156050955414	19108701	30427.8678343949	505.297698372562	980.418888652344	0	975173	1552.82324840764	1816.01054728274	1717.66094190211	0	NaN	NaN	NaN	NaN	NaN	502.147124549305	0.940803320373993	41.3349893269585	14.3145165273077	11.7339996431038	3.02403869539364	0.0248496819935725	0.0126035123251047	1	1.00490980161843	4469.92105063806	1	17757.1687898089	1	1	1	1	2019-05-15T17:10:43.167	NG_ecoli_LTEE_11364_DM0	-0	-0	162.05	DIA_100X_EMPTY_1x1_100ms	4fd05fe1-727d-40ef-b61c-bc32b7fe0026	EPI_100X_YFP_1x1_200ms_25sola	EPI_100X_RFP_1x1_200ms_25sola
586	37	15.7258257688456	582	-16.8435566428976	1885.03264604811	1652.50687285223	18990122	32629.0756013746	505.297698372562	980.418888652344	0	717824	1233.37457044674	1816.01054728274	1717.66094190211	0	NaN	NaN	NaN	NaN	NaN	456.737162834973	0.948297210413579	35.7277480741924	17.5417965637531	12.3810611296461	3.64522127132843	0.0604879675313235	0.0194914497183039	1	1.02756460472267	4301.41416068103	2	18407.176975945	1	1	1	1	2019-05-15T17:10:43.167	NG_ecoli_LTEE_11364_DM0	-0	-0	162.05	DIA_100X_EMPTY_1x1_100ms	c1bf14c3-c08f-4274-915f-589b04b0cea3	EPI_100X_YFP_1x1_200ms_25sola	EPI_100X_RFP_1x1_200ms_25sola
587	40	13.3232246721749	533	49.4616533025062	1889.94559099437	724.016885553471	14817812	27800.7729831144	505.297698372562	980.418888652344	0	925738	1736.84427767355	1816.01054728274	1717.66094190211	0	NaN	NaN	NaN	NaN	NaN	447.047466438667	0.950062234789745	38.3350174596883	13.9069705217213	11.470387000932	2.72818575119136	0.00951101110403907	0.00319451723990851	1	1.00065273929757	3961.33607048288	2	18298.5234521576	1	1	1	1	2019-05-15T17:10:43.167	NG_ecoli_LTEE_11364_DM0	-0	-0	162.05	DIA_100X_EMPTY_1x1_100ms	d45c9c69-db62-4bc6-8e8d-b2289e08b4c6	EPI_100X_YFP_1x1_200ms_25sola	EPI_100X_RFP_1x1_200ms_25sola
588	42	17.9624720400529	755	31.1124760119072	1894.26357615894	381.913907284768	4000370	5298.50331125828	505.297698372562	980.418888652344	0	1526627	2022.02251655629	1816.01054728274	1717.66094190211	0	NaN	NaN	NaN	NaN	NaN	587.052918752725	0.974807352026603	39.1416953369056	17.2881033287194	14.5815306073218	3.75423133236801	0.0324140662137303	0.0101329638223895	1	1.00861210885464	6536.35665246001	0	17500.5708609272	1	1	1	1	2019-05-15T17:10:43.167	NG_ecoli_LTEE_11364_DM0	-0	-0	162.05	DIA_100X_EMPTY_1x1_100ms	6b87c012-81fd-4217-a578-110d86ffeaff	EPI_100X_YFP_1x1_200ms_25sola	EPI_100X_RFP_1x1_200ms_25sola
589	37	14.4842697881458	537	49.5869363866597	1890.49534450652	1000.20670391061	3365927	6268.02048417132	505.297698372562	980.418888652344	0	775336	1443.82867783985	1816.01054728274	1717.66094190211	0	NaN	NaN	NaN	NaN	NaN	444.151966056296	0.993831134055438	37.362793766294	13.7603380285884	11.5740374171365	3.17339991770438	0.0222521903797931	0.00889524285754335	1	1.0061155058435	3930.96329052624	3	18104.791433892	1	1	1	1	2019-05-15T17:10:43.167	NG_ecoli_LTEE_11364_DM0	-0	-0	162.05	DIA_100X_EMPTY_1x1_100ms	354add82-f64a-4f5c-8969-76810d775461	EPI_100X_YFP_1x1_200ms_25sola	EPI_100X_RFP_1x1_200ms_25sola
590	64	15.8125697025941	1012	41.8901670428906	1886.16304347826	83.2391304347826	27538985	27212.435770751	505.297698372562	980.418888652344	0	1159766	1146.01383399209	1816.01054728274	1717.66094190211	0	NaN	NaN	NaN	NaN	NaN	812.74548886479	0.879306023744858	62.6530135372006	15.9830752303645	12.7504214644531	2.84318367148874	0.0264273452222331	0.00888737725441675	3	1.00512031040889	7999.83311848059	1	17673.8636363636	1	1	1	1	2019-05-15T17:10:43.167	NG_ecoli_LTEE_11364_DM0	-0	-0	162.05	DIA_100X_EMPTY_1x1_100ms	877cff1f-7a97-4bd5-a1eb-b6f6c969b613	EPI_100X_YFP_1x1_200ms_25sola	EPI_100X_RFP_1x1_200ms_25sola
591	40	16.9965338342403	680	48.0566672380831	1890.72647058824	1260.59705882353	3928504	5777.21176470588	505.297698372562	980.418888652344	0	1318333	1938.725	1816.01054728274	1717.66094190211	0	NaN	NaN	NaN	NaN	NaN	538.691038105002	0.995122801108072	37.9848590646591	16.2045014155127	13.7877566905191	3.74263461876183	0.0533279603557166	0.00160374611180383	2	1.00003126097131	5671.36531172119	0	17445.1397058824	1	1	1	1	2019-05-15T17:10:43.167	NG_ecoli_LTEE_11364_DM0	-0	-0	162.05	DIA_100X_EMPTY_1x1_100ms	9c3b2a27-ff95-40ce-ab21-8ed74b32dfd9	EPI_100X_YFP_1x1_200ms_25sola	EPI_100X_RFP_1x1_200ms_25sola
592	92	15.0609458044049	1387	32.264735718594	1928.58543619322	1838.21701514059	10215932	7365.4881038212	505.297698372562	980.418888652344	0	2013494	1451.68997837058	1816.01054728274	1717.66094190211	0	NaN	NaN	NaN	NaN	NaN	1236.92886148278	0.840596104814523	91.6813478977209	15.6981944798663	13.2953631240257	2.66920083943163	0.0305205596988847	0.00743013822131124	6	1.00383563920878	12728.3256381717	2	19173.5508291276	1	1	1	1	2019-05-15T17:10:43.167	NG_ecoli_LTEE_11364_DM0	-0	-0	162.05	DIA_100X_EMPTY_1x1_100ms	53e7ec1c-d1a9-475b-b053-7cb21a0e4bbd	EPI_100X_YFP_1x1_200ms_25sola	EPI_100X_RFP_1x1_200ms_25sola
593	40	15.0389311608617	602	43.4799885653751	1895.53820598007	749.825581395349	3765800	6255.48172757475	505.297698372562	980.418888652344	0	916778	1522.88704318937	1816.01054728274	1717.66094190211	0	NaN	NaN	NaN	NaN	NaN	493.022739890978	0.948999325432228	38.7900026582105	15.4771278077792	12.3661326089015	3.21789847065492	0.0174249376657197	0.0094786346445541	1	1.00224213578616	4658.83671604779	1	17775.4933554817	1	1	1	1	2019-05-15T17:10:43.167	NG_ecoli_LTEE_11364_DM0	-0	-0	162.05	DIA_100X_EMPTY_1x1_100ms	cb1ec6c5-404b-43c0-bd1e-199459c41483	EPI_100X_YFP_1x1_200ms_25sola	EPI_100X_RFP_1x1_200ms_25sola
594	38	15.1318662322754	576	39.3223541540524	1897.24652777778	1687.97743055556	19419687	33714.734375	505.297698372562	980.418888652344	0	595652	1034.11805555556	1816.01054728274	1717.66094190211	0	NaN	NaN	NaN	NaN	NaN	475.507401535668	0.994627780208755	38.1941558103288	14.692770237277	12.2138552577278	3.25971089142431	0.0169765172178187	0.012827580495264	0	1.01376569777118	4474.9927374776	1	17890.125	1	1	1	1	2019-05-15T17:10:43.167	NG_ecoli_LTEE_11364_DM0	-0	-0	162.05	DIA_100X_EMPTY_1x1_100ms	92aa0921-ed4c-4d4e-a39b-5254cecb96c4	EPI_100X_YFP_1x1_200ms_25sola	EPI_100X_RFP_1x1_200ms_25sola
595	36	13.6560961098992	493	46.391318002864	1903.48275862069	1034.70791075051	2069237	4197.23529411765	505.297698372562	980.418888652344	0	804032	1630.89655172414	1816.01054728274	1717.66094190211	0	NaN	NaN	NaN	NaN	NaN	419.210782734655	0.956544038142907	35.6764090429763	13.6042620825589	11.3608424787251	3.03874222385596	0.0179584774366534	0.00820320569679166	0	1.00456834829842	3616.53017069848	2	19256.7789046653	1	1	1	1	2019-05-15T17:10:43.167	NG_ecoli_LTEE_11364_DM0	-0	-0	162.05	DIA_100X_EMPTY_1x1_100ms	ff8bf818-1fa6-4f8e-ba71-fed42efa0039	EPI_100X_YFP_1x1_200ms_25sola	EPI_100X_RFP_1x1_200ms_25sola
596	35	15.7870068584364	553	25.7889272380441	1907.57142857143	1355.90415913201	952497	1722.41772151899	505.297698372562	980.418888652344	0	1179646	2133.17540687161	1816.01054728274	1717.66094190211	0	NaN	NaN	NaN	NaN	NaN	449.609197936382	0.981735324541789	34.9244434950878	15.0662046940938	12.4456937207256	3.50423370652775	0.0398461379284889	0.0176053280500136	0	1.02333759346199	4248.71494301081	1	17409.1338155515	1	1	1	1	2019-05-15T17:10:43.167	NG_ecoli_LTEE_11364_DM0	-0	-0	162.05	DIA_100X_EMPTY_1x1_100ms	ce601e6f-2ece-4920-8e52-e85e480fcddf	EPI_100X_YFP_1x1_200ms_25sola	EPI_100X_RFP_1x1_200ms_25sola
597	40	10.6407970883096	426	24.5849204272095	1915.21361502347	467.99765258216	1059782	2487.75117370892	505.297698372562	980.418888652344	0	10151604	23830.0563380282	1816.01054728274	1717.66094190211	0	NaN	NaN	NaN	NaN	NaN	435.859231790055	0.903073512552438	40.6016236572247	15.1579690919566	10.5320547349557	3.03723630247716	0.0225404933900537	0.00962614475396702	2	1.00261907014141	3537.19903315303	1	22731.4718309859	1	1	1	1	2019-05-15T17:10:43.167	NG_ecoli_LTEE_11364_DM0	-0	-0	162.05	DIA_100X_EMPTY_1x1_100ms	6cd8719f-89c6-4d04-bdca-4a919ba5cbbb	EPI_100X_YFP_1x1_200ms_25sola	EPI_100X_RFP_1x1_200ms_25sola
598	36	14.5031750550361	522	39.0184277871582	1910.44061302682	516.480842911877	11047895	21164.5498084291	505.297698372562	980.418888652344	0	1247634	2390.10344827586	1816.01054728274	1717.66094190211	0	NaN	NaN	NaN	NaN	NaN	427.927934489085	0.984162341965721	35.5280343158752	14.2077997429048	11.773939040153	3.36206535783989	0.0401284666673554	0.0172945577092511	0	1.02495911827553	3868.16175625708	1	17439.6398467433	1	1	1	1	2019-05-15T17:10:43.167	NG_ecoli_LTEE_11364_DM0	-0	-0	162.05	DIA_100X_EMPTY_1x1_100ms	15d9efab-ad3e-4fd7-b7cd-3b48d4849a35	EPI_100X_YFP_1x1_200ms_25sola	EPI_100X_RFP_1x1_200ms_25sola
599	37	13.5432341221485	502	47.1408135538865	1916.6593625498	1024.30478087649	3326823	6627.1374501992	505.297698372562	980.418888652344	0	751443	1496.8984063745	1816.01054728274	1717.66094190211	0	NaN	NaN	NaN	NaN	NaN	433.567874113192	0.981407931846938	35.649600447264	14.4842867257888	11.9124192584402	3.21428454296214	0.0181544362652466	0.00602564201114453	2	1.00188935309534	3973.23715626609	3	18938.4043824701	1	1	1	1	2019-05-15T17:10:43.167	NG_ecoli_LTEE_11364_DM0	-0	-0	162.05	DIA_100X_EMPTY_1x1_100ms	134c7bb7-a536-4ae6-b5b9-c9c857f98fdf	EPI_100X_YFP_1x1_200ms_25sola	EPI_100X_RFP_1x1_200ms_25sola
600	22	11.8027719160207	261	20.5963175031741	1912.28352490421	1901.76245210728	242958	930.873563218391	505.297698372562	980.418888652344	0	1258346	4821.24904214559	1816.01054728274	1717.66094190211	0	NaN	NaN	NaN	NaN	NaN	239.685558246059	0.998852134303521	21.227002430859	14.5628584092259	10.71973808566	3.90966740058051	0.0431215119057664	0.0223185121744754	0	1.016146973315	1915.78557912462	0	20977.0459770115	1	1	1	1	2019-05-15T17:10:43.167	NG_ecoli_LTEE_11364_DM0	-0	-0	162.05	DIA_100X_EMPTY_1x1_100ms	ecae8ffa-6f93-4255-a90c-6efcd23ff223	EPI_100X_YFP_1x1_200ms_25sola	EPI_100X_RFP_1x1_200ms_25sola
601	50	17.1573441866281	858	48.4604338250886	1917.94405594406	701.547785547786	5934702	6916.9020979021	505.297698372562	980.418888652344	0	2649489	3087.98251748252	1816.01054728274	1717.66094190211	0	NaN	NaN	NaN	NaN	NaN	649.669323757906	0.908963872766182	48.4621745224467	16.9605081683375	13.0906912621414	3.13925191129752	0.0280577986991552	0.0111387383276149	2	1.00562904990207	6522.55784508827	1	18516.1398601399	1	1	1	1	2019-05-15T17:10:43.167	NG_ecoli_LTEE_11364_DM0	-0	-0	162.05	DIA_100X_EMPTY_1x1_100ms	33cf077a-52a0-4992-b3af-507b597483cb	EPI_100X_YFP_1x1_200ms_25sola	EPI_100X_RFP_1x1_200ms_25sola
602	36	15.014018588858	540	31.9819157798526	1921.67407407407	1386.74814814815	890004	1648.15555555556	505.297698372562	980.418888652344	0	1604269	2970.86851851852	1816.01054728274	1717.66094190211	0	NaN	NaN	NaN	NaN	NaN	441.678331480587	0.981708371746604	35.0753450685297	14.8499590555832	12.1199786389321	3.51874021609345	0.0397762612517779	0.0214014295410424	1	1.00941201179327	4046.6490600394	1	17637.25	1	1	1	1	2019-05-15T17:10:43.167	NG_ecoli_LTEE_11364_DM0	-0	-0	162.05	DIA_100X_EMPTY_1x1_100ms	afe916d6-2fdd-4a53-8f3e-4fd139c8d2f3	EPI_100X_YFP_1x1_200ms_25sola	EPI_100X_RFP_1x1_200ms_25sola
603	20	12.925224872089	259	-47.822595522617	1918.0193050193	1931.29343629344	207900	802.702702702703	505.297698372562	980.418888652344	0	784464	3028.81853281853	1816.01054728274	1717.66094190211	0	NaN	NaN	NaN	NaN	NaN	222.386773011494	0.996834069167965	19.3292621615379	14.055395733967	10.7598984165882	3.69143270613441	0.0636447414808871	0.0325099763667131	0	1.02811019582806	1757.6058936195	0	20156.2741312741	1	1	1	1	2019-05-15T17:10:43.167	NG_ecoli_LTEE_11364_DM0	-0	-0	162.05	DIA_100X_EMPTY_1x1_100ms	1939ac2c-d9cd-4ca9-acb1-1e362d39022e	EPI_100X_YFP_1x1_200ms_25sola	EPI_100X_RFP_1x1_200ms_25sola
604	40	16.2709448485056	653	43.0288933506508	1921.75344563553	304.526799387443	938562	1437.3078101072	505.297698372562	980.418888652344	0	11328601	17348.5467075038	1816.01054728274	1717.66094190211	0	NaN	NaN	NaN	NaN	NaN	604.458601122187	0.928194263886699	39.9710321115378	18.993621197244	14.6970423989677	3.9138967696541	0.0525139136430135	0.0188812298256781	1	1.03537703135408	6781.02176010035	0	21150.8162327718	1	1	1	1	2019-05-15T17:10:43.167	NG_ecoli_LTEE_11364_DM0	-0	-0	162.05	DIA_100X_EMPTY_1x1_100ms	7f7ca149-07f9-433e-a40d-2fd1b9dd8c0a	EPI_100X_YFP_1x1_200ms_25sola	EPI_100X_RFP_1x1_200ms_25sola
605	32	16.2597423906905	521	33.1560827627712	1923.71209213052	486.529750479846	11288081	21666.1823416507	505.297698372562	980.418888652344	0	2908520	5582.57197696737	1816.01054728274	1717.66094190211	0	NaN	NaN	NaN	NaN	NaN	415.001333474579	0.984183168552069	32.3346578751675	15.4998875522653	12.3277208542377	3.82026788266237	0.0355878211823761	0.0137857652036808	1	1.01379073820966	3859.43503592362	2	18308.5124760077	1	1	1	1	2019-05-15T17:10:43.167	NG_ecoli_LTEE_11364_DM0	-0	-0	162.05	DIA_100X_EMPTY_1x1_100ms	633cf2f2-c03f-42a7-aafa-b44ba329e129	EPI_100X_YFP_1x1_200ms_25sola	EPI_100X_RFP_1x1_200ms_25sola
606	49	14.8319310376871	731	48.359189159851	1923.77291381669	1096.30916552668	17999766	24623.4829001368	505.297698372562	980.418888652344	0	1651887	2259.7633378933	1816.01054728274	1717.66094190211	0	NaN	NaN	NaN	NaN	NaN	598.097945144535	0.939886666160543	49.2212992162758	14.6844415315268	11.9649771256633	2.61981809780575	0.0112678798219585	0.0057930838650525	0	1.00490841724963	5534.35100108259	1	18145.8727770178	1	1	1	1	2019-05-15T17:10:43.167	NG_ecoli_LTEE_11364_DM0	-0	-0	162.05	DIA_100X_EMPTY_1x1_100ms	053e8e58-789f-4334-ae37-4898d0bed43c	EPI_100X_YFP_1x1_200ms_25sola	EPI_100X_RFP_1x1_200ms_25sola
607	47	16.4987507573616	776	49.1059676467646	1930.7925257732	2001.24613402062	3885848	5007.53608247423	505.297698372562	980.418888652344	0	1895921	2443.19716494845	1816.01054728274	1717.66094190211	0	NaN	NaN	NaN	NaN	NaN	593.858599240673	0.959178992558243	45.098193096538	16.0516881198776	12.8539701826711	3.38071038667486	0.0277392351789365	0.00757234213278422	3	1.00323391197638	5852.25982534974	0	17105.6945876289	1	1	1	1	2019-05-15T17:10:43.167	NG_ecoli_LTEE_11364_DM0	-0	-0	162.05	DIA_100X_EMPTY_1x1_100ms	7b5af51c-7f7e-46a8-abe2-a6ab277e0070	EPI_100X_YFP_1x1_200ms_25sola	EPI_100X_RFP_1x1_200ms_25sola
608	44	13.8565504688944	610	47.522902510041	1939.07704918033	1038.19836065574	12096132	19829.7245901639	505.297698372562	980.418888652344	0	948517	1554.94590163934	1816.01054728274	1717.66094190211	0	NaN	NaN	NaN	NaN	NaN	512.262203591138	0.931004473624985	45.4808118551468	13.382714771815	10.9502767875572	2.7027133618305	0.0213168058338759	0.0109113148450573	1	1.01412423755106	4283.1993069537	2	18769.4196721311	1	1	1	1	2019-05-15T17:10:43.167	NG_ecoli_LTEE_11364_DM0	-0	-0	162.05	DIA_100X_EMPTY_1x1_100ms	4179b22a-fa22-4b22-9837-b2189c4a9362	EPI_100X_YFP_1x1_200ms_25sola	EPI_100X_RFP_1x1_200ms_25sola
609	42	14.8851843832269	626	46.3555379433414	1940.18690095847	1080.87699680511	14894569	23793.2412140575	505.297698372562	980.418888652344	0	1522261	2431.7268370607	1816.01054728274	1717.66094190211	0	NaN	NaN	NaN	NaN	NaN	518.899482077682	0.970893877114735	42.5222649474425	14.003854504416	11.9583471480693	2.88403028607639	0.0135235078999803	0.00684555454731173	2	1.00129062675946	4775.82697260138	2	18810.7619808307	1	1	1	1	2019-05-15T17:10:43.167	NG_ecoli_LTEE_11364_DM0	-0	-0	162.05	DIA_100X_EMPTY_1x1_100ms	e51b9498-c64d-48e2-972a-21c0a566bbe1	EPI_100X_YFP_1x1_200ms_25sola	EPI_100X_RFP_1x1_200ms_25sola
610	40	16.4032324553435	657	49.5605498821147	1952.37899543379	322.371385083714	8827188	13435.598173516	505.297698372562	980.418888652344	0	1983052	3018.34398782344	1816.01054728274	1717.66094190211	0	NaN	NaN	NaN	NaN	NaN	503.355296293226	0.986129310617607	37.4318996536899	15.7178139326291	13.0795090002505	3.53277698264132	0.0121165922091362	0.005508425774068	1	1.0026394960909	5029.38209575592	0	18140.5312024353	1	1	1	1	2019-05-15T17:10:43.167	NG_ecoli_LTEE_11364_DM0	-0	-0	162.05	DIA_100X_EMPTY_1x1_100ms	12964764-be47-46b1-8b1f-91afe731006a	EPI_100X_YFP_1x1_200ms_25sola	EPI_100X_RFP_1x1_200ms_25sola
611	39	15.312099431582	598	46.8811197036099	1960.10869565217	1848.74581939799	507634	848.886287625418	505.297698372562	980.418888652344	0	1428907	2389.47658862876	1816.01054728274	1717.66094190211	0	NaN	NaN	NaN	NaN	NaN	559.214058001683	0.943725461799161	40.4211459692263	17.2662805089082	13.2693069453051	3.68751973564471	0.0800930963062667	0.0238380876060675	1	1.04566444731847	5589.78345481351	2	21156.0903010033	1	1	1	1	2019-05-15T17:10:43.167	NG_ecoli_LTEE_11364_DM0	-0	-0	162.05	DIA_100X_EMPTY_1x1_100ms	1c6ea902-9dc7-426b-a2ef-c7446fd9ece2	EPI_100X_YFP_1x1_200ms_25sola	EPI_100X_RFP_1x1_200ms_25sola
612	58	14.1036940529545	818	49.1381978086258	1957.72493887531	1191.23716381418	1852600	2264.79217603912	505.297698372562	980.418888652344	0	2145311	2622.62958435208	1816.01054728274	1717.66094190211	0	NaN	NaN	NaN	NaN	NaN	645.192383929822	0.916062539676637	56.4131598589041	12.9396057378381	11.3070596919279	2.16701589847145	0.012006799367933	0.00430713712162511	2	1.00321488508314	5664.60560320961	0	17702.4608801956	1	1	1	1	2019-05-15T17:10:43.167	NG_ecoli_LTEE_11364_DM0	-0	-0	162.05	DIA_100X_EMPTY_1x1_100ms	5b1446c0-79a1-4e01-9921-14cbc1ba8ca5	EPI_100X_YFP_1x1_200ms_25sola	EPI_100X_RFP_1x1_200ms_25sola
613	26	12.0042005448323	313	16.412566222125	1960.88498402556	1285.55910543131	1511269	4828.33546325879	505.297698372562	980.418888652344	0	606383	1937.32587859425	1816.01054728274	1717.66094190211	0	NaN	NaN	NaN	NaN	NaN	304.600588027556	0.968645577948591	26.4064205298504	14.014931753259	10.9971732874545	3.44720897371811	0.047220557910276	0.0171906972103448	1	1.01339245681502	2508.19647755066	3	20051.2875399361	1	1	1	1	2019-05-15T17:10:43.167	NG_ecoli_LTEE_11364_DM0	-0	-0	162.05	DIA_100X_EMPTY_1x1_100ms	c9751d45-2401-4083-8526-d6e17cc374a3	EPI_100X_YFP_1x1_200ms_25sola	EPI_100X_RFP_1x1_200ms_25sola
614	8	2.86044614662772	23	-49.9978963688057	1955.86956521739	1877.91304347826	15046	654.173913043478	505.297698372562	980.418888652344	0	39202	1704.4347826087	1816.01054728274	1717.66094190211	0	NaN	NaN	NaN	NaN	NaN	112.270302723331	0.999599499384711	NaN	NaN	NaN	NaN	NaN	NaN	NaN	NaN	NaN	1	23610.6956521739	1	1	1	1	2019-05-15T17:10:43.167	NG_ecoli_LTEE_11364_DM0	-0	-0	162.05	DIA_100X_EMPTY_1x1_100ms	c2e43245-ee7f-459b-a17d-0781daa744bf	EPI_100X_YFP_1x1_200ms_25sola	EPI_100X_RFP_1x1_200ms_25sola
615	36	10.6069526166808	382	-49.993065848815	1972.1832460733	1883.89005235602	237061	620.578534031414	505.297698372562	980.418888652344	0	993611	2601.07591623037	1816.01054728274	1717.66094190211	0	NaN	NaN	NaN	NaN	NaN	445.307739016087	0.737376647370186	47.4352167276262	12.3076905446202	9.00765443236337	2.20672325841382	0.113975066032936	0.0430003953902627	2	1.34668654365216	3022.83334188227	2	22716.1465968586	1	1	1	1	2019-05-15T17:10:43.167	NG_ecoli_LTEE_11364_DM0	-0	-0	162.05	DIA_100X_EMPTY_1x1_100ms	09f88603-b8ba-4b09-bfcc-0219325feb7b	EPI_100X_YFP_1x1_200ms_25sola	EPI_100X_RFP_1x1_200ms_25sola
616	20	8.76455357634042	176	-47.9740030439032	1963.42613636364	1300.05113636364	758203	4307.97159090909	505.297698372562	980.418888652344	0	269300	1530.11363636364	1816.01054728274	1717.66094190211	0	NaN	NaN	NaN	NaN	NaN	206.511375603188	0.991814370212	21.3605796122165	12.1933218019452	9.02700761263924	3.35216435194803	0.0387866646006222	0.0191324893785063	0	1.01265837235255	1367.06930373799	3	21985.3693181818	1	1	1	1	2019-05-15T17:10:43.167	NG_ecoli_LTEE_11364_DM0	-0	-0	162.05	DIA_100X_EMPTY_1x1_100ms	2dc332ed-38fe-4435-87fd-b048afdb90b3	EPI_100X_YFP_1x1_200ms_25sola	EPI_100X_RFP_1x1_200ms_25sola
617	38	14.1172836062271	537	37.8461820409072	1970.947858473	1339.46741154562	21481921	40003.5772811918	505.297698372562	980.418888652344	0	1141305	2125.33519553073	1816.01054728274	1717.66094190211	0	NaN	NaN	NaN	NaN	NaN	451.10368546976	0.99197728096149	36.665604213706	14.6132506788304	11.9145031618876	3.36204467144354	0.0252550030617104	0.01031426689197	1	1.00326912677713	4087.90318030793	1	17767.061452514	1	1	1	1	2019-05-15T17:10:43.167	NG_ecoli_LTEE_11364_DM0	-0	-0	162.05	DIA_100X_EMPTY_1x1_100ms	9a0abefe-53e0-421a-9a77-6549bb248c7d	EPI_100X_YFP_1x1_200ms_25sola	EPI_100X_RFP_1x1_200ms_25sola
618	62	14.7518184353296	915	47.3950811129862	1990.93661202186	432.069945355191	1738728	1900.24918032787	505.297698372562	980.418888652344	0	1887216	2062.53114754098	1816.01054728274	1717.66094190211	0	NaN	NaN	NaN	NaN	NaN	742.604754284539	0.886724030631034	60.6980325024633	15.0229358833544	12.0863378986417	2.5807162845516	0.0149962140947144	0.00622341978564448	2	1.00116342324008	6963.92296968054	1	17988.7595628415	1	1	1	1	2019-05-15T17:10:43.167	NG_ecoli_LTEE_11364_DM0	-0	-0	162.05	DIA_100X_EMPTY_1x1_100ms	80b41e06-a4d7-4d90-8514-fc1dbd59302c	EPI_100X_YFP_1x1_200ms_25sola	EPI_100X_RFP_1x1_200ms_25sola
619	43	10.7417647652249	462	44.521875025678	1986.51082251082	455.811688311688	2598482	5624.41991341991	505.297698372562	980.418888652344	0	2134136	4619.34199134199	1816.01054728274	1717.66094190211	0	NaN	NaN	NaN	NaN	NaN	459.625675450205	0.865623300295314	44.5057892567104	13.1550001015925	10.0358889337189	2.58604858612191	0.016854894195113	0.00605044790906577	2	1.00314272612825	3520.6113215463	2	21314.1298701299	1	1	1	1	2019-05-15T17:10:43.167	NG_ecoli_LTEE_11364_DM0	-0	-0	162.05	DIA_100X_EMPTY_1x1_100ms	3c334256-4fd3-44b6-81c0-b7204c88e01e	EPI_100X_YFP_1x1_200ms_25sola	EPI_100X_RFP_1x1_200ms_25sola
620	62	14.7679252341467	916	48.7580466903839	1995.42467248908	593.112445414847	2505654	2735.43013100437	505.297698372562	980.418888652344	0	1572936	1717.17903930131	1816.01054728274	1717.66094190211	0	NaN	NaN	NaN	NaN	NaN	763.806138692751	0.948702529013736	60.0046691303537	16.1191072181288	12.5606007199165	3.07762158905386	0.0180342912798417	0.00713776508210087	1	1.00484765026716	7435.25294076578	2	18100.1364628821	1	1	1	1	2019-05-15T17:10:43.167	NG_ecoli_LTEE_11364_DM0	-0	-0	162.05	DIA_100X_EMPTY_1x1_100ms	03ab6951-d098-4a2b-a6a8-8a1f4b88e392	EPI_100X_YFP_1x1_200ms_25sola	EPI_100X_RFP_1x1_200ms_25sola
621	38	15.3948450112086	585	47.4264103326317	1979.34017094017	1304.64273504274	22846831	39054.411965812	505.297698372562	980.418888652344	0	1152321	1969.77948717949	1816.01054728274	1717.66094190211	0	NaN	NaN	NaN	NaN	NaN	508.956906600621	0.960278251940142	39.447336015373	16.219340287764	12.4774006603831	3.35480263248828	0.0347598793822362	0.0137057745603502	2	1.00827971622475	4823.42802746791	4	19433.3384615385	1	1	1	1	2019-05-15T17:10:43.167	NG_ecoli_LTEE_11364_DM0	-0	-0	162.05	DIA_100X_EMPTY_1x1_100ms	3012766d-5adb-4713-abd2-f851ca09afde	EPI_100X_YFP_1x1_200ms_25sola	EPI_100X_RFP_1x1_200ms_25sola
622	39	13.59606293413	530	49.6193883472463	1981.65660377358	650.820754716981	13215742	24935.3622641509	505.297698372562	980.418888652344	0	778686	1469.21886792453	1816.01054728274	1717.66094190211	0	NaN	NaN	NaN	NaN	NaN	422.279645050155	0.973265946065332	36.5217634671358	13.4745302900151	11.2748125892399	2.88815222833012	0.0101811738257725	0.00452493935961677	2	1.00149620674517	3646.36621777565	0	17332.0113207547	1	1	1	1	2019-05-15T17:10:43.167	NG_ecoli_LTEE_11364_DM0	-0	-0	162.05	DIA_100X_EMPTY_1x1_100ms	e0cf4e19-e2cf-41c3-8888-f548be0ce914	EPI_100X_YFP_1x1_200ms_25sola	EPI_100X_RFP_1x1_200ms_25sola
623	33	12.5230121541166	414	9.71279683453585	1981.87198067633	1499.95410628019	261357	631.297101449275	505.297698372562	980.418888652344	0	4656166	11246.7777777778	1816.01054728274	1717.66094190211	0	NaN	NaN	NaN	NaN	NaN	377.660999873763	0.912121892686109	33.7457656714603	18.3742728842865	10.8737893030432	4.88858745935356	0.0225661506049376	0.0082871127376013	2	1.00536417101331	3133.79797106377	2	20726.0555555556	1	1	1	1	2019-05-15T17:10:43.167	NG_ecoli_LTEE_11364_DM0	-0	-0	162.05	DIA_100X_EMPTY_1x1_100ms	b976c51f-ea9b-488e-a0f1-c78b221b9b0a	EPI_100X_YFP_1x1_200ms_25sola	EPI_100X_RFP_1x1_200ms_25sola
624	40	13.1729129030151	533	-43.7981702080692	1978.52720450281	1527.68105065666	312937	587.12382739212	505.297698372562	980.418888652344	0	4902270	9197.50469043152	1816.01054728274	1717.66094190211	0	NaN	NaN	NaN	NaN	NaN	467.996468995003	0.793068921596764	45.8171938306215	15.6689487239103	9.78956726742092	3.82514798415942	0.080862127406738	0.0327233172726522	2	1.06181182492704	3448.62011966034	1	20930.0600375235	1	1	1	1	2019-05-15T17:10:43.167	NG_ecoli_LTEE_11364_DM0	-0	-0	162.05	DIA_100X_EMPTY_1x1_100ms	84ac8738-2ac9-42e0-84d2-bbe936acfd78	EPI_100X_YFP_1x1_200ms_25sola	EPI_100X_RFP_1x1_200ms_25sola
625	60	12.3123227341211	741	-49.9515621070539	1993.39541160594	1269.5020242915	4260670	5749.89203778677	505.297698372562	980.418888652344	0	2932935	3958.07692307692	1816.01054728274	1717.66094190211	0	NaN	NaN	NaN	NaN	NaN	661.787464572542	0.715210761642478	61.667421035847	15.6743463224502	10.4143039934733	3.55796447171517	0.0788032335807022	0.0264855132679601	2	1.03693319956843	5252.9850996061	4	20615.2213225371	1	1	1	1	2019-05-15T17:10:43.167	NG_ecoli_LTEE_11364_DM0	-0	-0	162.05	DIA_100X_EMPTY_1x1_100ms	fe00e7a1-e464-48a9-a827-11d93216023d	EPI_100X_YFP_1x1_200ms_25sola	EPI_100X_RFP_1x1_200ms_25sola
626	50	13.8705079123226	694	49.4622665022264	1986.08645533141	796.188760806916	2610314	3761.25936599424	505.297698372562	980.418888652344	0	857451	1235.52017291066	1816.01054728274	1717.66094190211	0	NaN	NaN	NaN	NaN	NaN	568.264257832332	0.920102191484926	49.306371701592	13.1772420100505	11.2583474820863	2.50401725256819	0.0141283784552108	0.00755546675206313	0	1.00729972945773	4908.42573280263	0	18654.0706051873	1	1	1	1	2019-05-15T17:10:43.167	NG_ecoli_LTEE_11364_DM0	-0	-0	162.05	DIA_100X_EMPTY_1x1_100ms	585d7057-96d6-4540-b836-d72f3854cbb6	EPI_100X_YFP_1x1_200ms_25sola	EPI_100X_RFP_1x1_200ms_25sola
627	48	14.7502797340504	708	49.387399070125	1996.70903954802	114.172316384181	2753712	3889.42372881356	505.297698372562	980.418888652344	0	1076761	1520.8488700565	1816.01054728274	1717.66094190211	0	NaN	NaN	NaN	NaN	NaN	560.303065755973	0.934081415198191	45.5848148567824	14.8826173436602	12.057403007774	2.80304984780315	0.0109214376464775	0.00325142850505876	2	1.00113809148705	5204.96280931849	1	17500.3502824859	1	1	1	1	2019-05-15T17:10:43.167	NG_ecoli_LTEE_11364_DM0	-0	-0	162.05	DIA_100X_EMPTY_1x1_100ms	3c126e45-cd42-4b7e-a8ca-ac45b8e47ec7	EPI_100X_YFP_1x1_200ms_25sola	EPI_100X_RFP_1x1_200ms_25sola
628	43	16.8626177745497	726	32.2149744598045	1995.58126721763	1831.89531680441	1854222	2554.02479338843	505.297698372562	980.418888652344	0	1204577	1659.19696969697	1816.01054728274	1717.66094190211	0	NaN	NaN	NaN	NaN	NaN	656.456276573919	0.985002313850728	43.6263109557839	17.3429977579598	14.5241825949204	4.16500036620492	0.0381179648361818	0.0133751710072226	2	1.00840993141529	7228.0603864754	2	17607.2672176309	1	1	1	1	2019-05-15T17:10:43.167	NG_ecoli_LTEE_11364_DM0	-0	-0	162.05	DIA_100X_EMPTY_1x1_100ms	ddf3cf5f-1dac-4e76-bab5-17ff726bb13d	EPI_100X_YFP_1x1_200ms_25sola	EPI_100X_RFP_1x1_200ms_25sola
629	36	15.1288733489814	546	47.0637431822177	1996.0347985348	848.428571428571	2914489	5337.89194139194	505.297698372562	980.418888652344	0	945662	1731.98168498169	1816.01054728274	1717.66094190211	0	NaN	NaN	NaN	NaN	NaN	457.036146060995	0.980678302019258	36.3907935887854	14.2409644964496	12.2505953528056	3.09081519340222	0.018791484338634	0.00794433225509739	1	1.00156147538313	4289.39259681697	1	18900.5183150183	1	1	1	1	2019-05-15T17:10:43.167	NG_ecoli_LTEE_11364_DM0	-0	-0	162.05	DIA_100X_EMPTY_1x1_100ms	377a3b13-2e5f-4e4a-b7d2-181bd0d070a8	EPI_100X_YFP_1x1_200ms_25sola	EPI_100X_RFP_1x1_200ms_25sola
630	31	12.7470822050765	396	26.9105617623557	1999.2398989899	1879.30050505051	257630	650.580808080808	505.297698372562	980.418888652344	0	2459141	6209.95202020202	1816.01054728274	1717.66094190211	0	NaN	NaN	NaN	NaN	NaN	367.109978652483	0.885221278848714	30.5852695268933	15.9496394494725	11.3689348713826	3.35834236496872	0.0784813020272218	0.0427293698221894	1	1.11343243998939	3104.85805642489	1	22461.2398989899	1	1	1	1	2019-05-15T17:10:43.167	NG_ecoli_LTEE_11364_DM0	-0	-0	162.05	DIA_100X_EMPTY_1x1_100ms	a911bc05-07df-4097-a55c-5deaf15fde1b	EPI_100X_YFP_1x1_200ms_25sola	EPI_100X_RFP_1x1_200ms_25sola
631	53	16.1055935244539	854	48.9229573236895	2011.94613583138	331.655737704918	826013	967.228337236534	505.297698372562	980.418888652344	0	14650361	17154.9894613583	1816.01054728274	1717.66094190211	0	NaN	NaN	NaN	NaN	NaN	701.189510620894	0.928702326735929	52.3682044889923	15.855857963751	13.1318320172303	2.97251403131244	0.0140269213202438	0.00716572772108506	2	1.00103912490175	7092.64466031312	0	20648.056206089	1	1	1	1	2019-05-15T17:10:43.167	NG_ecoli_LTEE_11364_DM0	-0	-0	162.05	DIA_100X_EMPTY_1x1_100ms	3293a65c-2932-4558-b467-5cb301848c42	EPI_100X_YFP_1x1_200ms_25sola	EPI_100X_RFP_1x1_200ms_25sola
632	19	11.3641745434618	217	-42.3801807087522	1999.25806451613	981.52534562212	101222	466.460829493088	505.297698372562	980.418888652344	0	717920	3308.38709677419	1816.01054728274	1717.66094190211	0	NaN	NaN	NaN	NaN	NaN	204.212901092661	0.997673524540421	19.5488838301013	13.316180449703	9.93308819059878	3.54346281643504	0.0213333161152981	0.00974337867619354	1	1.00261602452097	1514.88766688144	0	22212.1059907834	1	1	1	1	2019-05-15T17:10:43.167	NG_ecoli_LTEE_11364_DM0	-0	-0	162.05	DIA_100X_EMPTY_1x1_100ms	35bfd5ba-108c-4053-bcda-f83d6988490f	EPI_100X_YFP_1x1_200ms_25sola	EPI_100X_RFP_1x1_200ms_25sola
633	7	3.58853308415573	27	-49.9993216906868	1991.92592592593	1481.07407407407	12883	477.148148148148	505.297698372562	980.418888652344	0	65122	2411.92592592593	1816.01054728274	1717.66094190211	0	NaN	NaN	NaN	NaN	NaN	112.093921010285	0.999645569611761	NaN	NaN	NaN	NaN	NaN	NaN	NaN	NaN	NaN	1	23349.1481481481	1	1	1	1	2019-05-15T17:10:43.167	NG_ecoli_LTEE_11364_DM0	-0	-0	162.05	DIA_100X_EMPTY_1x1_100ms	2460f8b1-0ef1-4b25-9a5f-2eaa87b905d9	EPI_100X_YFP_1x1_200ms_25sola	EPI_100X_RFP_1x1_200ms_25sola
634	24	5.76806611119836	139	-49.9988445244368	2007.76258992806	1324.28776978417	436245	3138.45323741007	505.297698372562	980.418888652344	0	3121746	22458.6043165468	1816.01054728274	1717.66094190211	0	NaN	NaN	NaN	NaN	NaN	245.620542107021	0.806853055412703	NaN	NaN	NaN	NaN	NaN	NaN	NaN	NaN	NaN	1	23855.5971223022	1	1	1	1	2019-05-15T17:10:43.167	NG_ecoli_LTEE_11364_DM0	-0	-0	162.05	DIA_100X_EMPTY_1x1_100ms	5b7ea907-468a-4fb4-a632-4e3557178601	EPI_100X_YFP_1x1_200ms_25sola	EPI_100X_RFP_1x1_200ms_25sola
635	50	14.4206167013782	721	48.4676286912998	2022.5173370319	124.778085991678	3950798	5479.60887656033	505.297698372562	980.418888652344	0	990780	1374.17475728155	1816.01054728274	1717.66094190211	0	NaN	NaN	NaN	NaN	NaN	570.854445551125	0.921349154225104	49.0491839582388	13.6729642931513	11.4404492769325	2.41397741579594	0.0202389734887616	0.00917325096440192	2	1.00301890170922	5042.05788852702	1	18237.0790568655	1	1	1	1	2019-05-15T17:10:43.167	NG_ecoli_LTEE_11364_DM0	-0	-0	162.05	DIA_100X_EMPTY_1x1_100ms	994ab47e-b04b-4084-8fce-5b620242fa54	EPI_100X_YFP_1x1_200ms_25sola	EPI_100X_RFP_1x1_200ms_25sola
636	43	15.2764635977983	657	48.460574985004	2023.50228310502	875.695585996956	3661830	5573.56164383562	505.297698372562	980.418888652344	0	1155445	1758.66818873668	1816.01054728274	1717.66094190211	0	NaN	NaN	NaN	NaN	NaN	537.410885185178	0.9591101440776	42.6809189959356	14.482306922722	12.3702432382875	2.64169387167226	0.00936140635521077	0.00539996602386041	1	1.00188895573999	5129.56009343027	1	19097.7397260274	1	1	1	1	2019-05-15T17:10:43.167	NG_ecoli_LTEE_11364_DM0	-0	-0	162.05	DIA_100X_EMPTY_1x1_100ms	547c0422-4be6-44f9-a7ac-7ae702969b62	EPI_100X_YFP_1x1_200ms_25sola	EPI_100X_RFP_1x1_200ms_25sola
637	16	7.03584519784628	114	-49.9816673605432	2015.48245614035	1256.54385964912	107917	946.640350877193	505.297698372562	980.418888652344	0	949457	8328.5701754386	1816.01054728274	1717.66094190211	0	NaN	NaN	NaN	NaN	NaN	157.65146374814	0.999540808458155	NaN	NaN	NaN	NaN	NaN	NaN	NaN	NaN	NaN	1	22792.3070175439	1	1	1	1	2019-05-15T17:10:43.167	NG_ecoli_LTEE_11364_DM0	-0	-0	162.05	DIA_100X_EMPTY_1x1_100ms	cfbdb778-3b44-4701-af7d-8bf66d20a0b6	EPI_100X_YFP_1x1_200ms_25sola	EPI_100X_RFP_1x1_200ms_25sola
638	46	13.0876994002724	602	-24.8115575690872	2029.27574750831	462.838870431894	2877891	4780.54983388704	505.297698372562	980.418888652344	0	3532262	5867.54485049834	1816.01054728274	1717.66094190211	0	NaN	NaN	NaN	NaN	NaN	NaN	NaN	NaN	NaN	NaN	NaN	NaN	NaN	NaN	NaN	NaN	1	20710.2458471761	1	1	1	1	2019-05-15T17:10:43.167	NG_ecoli_LTEE_11364_DM0	-0	-0	162.05	DIA_100X_EMPTY_1x1_100ms	2ae4930b-a5a3-49c9-832b-9f1eccc2e51a	EPI_100X_YFP_1x1_200ms_25sola	EPI_100X_RFP_1x1_200ms_25sola
639	61	14.9162269611558	910	42.2432764585665	2030.44505494505	1332.63956043956	25776944	28326.3120879121	505.297698372562	980.418888652344	0	3716133	4083.66263736264	1816.01054728274	1717.66094190211	0	NaN	NaN	NaN	NaN	NaN	NaN	NaN	NaN	NaN	NaN	NaN	NaN	NaN	NaN	NaN	NaN	2	18930.9681318681	1	1	1	1	2019-05-15T17:10:43.167	NG_ecoli_LTEE_11364_DM0	-0	-0	162.05	DIA_100X_EMPTY_1x1_100ms	11926837-1894-4bca-ab1a-3cebd4168d48	EPI_100X_YFP_1x1_200ms_25sola	EPI_100X_RFP_1x1_200ms_25sola
640	39	11.1804363634416	437	-44.8994973068483	2033.84439359268	616.210526315789	4396502	10060.6453089245	505.297698372562	980.418888652344	0	823210	1883.77574370709	1816.01054728274	1717.66094190211	0	NaN	NaN	NaN	NaN	NaN	NaN	NaN	NaN	NaN	NaN	NaN	NaN	NaN	NaN	NaN	NaN	2	20009.4073226545	1	1	1	1	2019-05-15T17:10:43.167	NG_ecoli_LTEE_11364_DM0	-0	-0	162.05	DIA_100X_EMPTY_1x1_100ms	0f16c2cd-1de9-4b3e-a55c-8b605c341831	EPI_100X_YFP_1x1_200ms_25sola	EPI_100X_RFP_1x1_200ms_25sola
641	57	12.1571432850277	693	47.5451019919872	2034.31313131313	1366.81240981241	8016681	11568.0822510823	505.297698372562	980.418888652344	0	1256994	1813.84415584416	1816.01054728274	1717.66094190211	0	NaN	NaN	NaN	NaN	NaN	NaN	NaN	NaN	NaN	NaN	NaN	NaN	NaN	NaN	NaN	NaN	1	19316.8556998557	1	1	1	1	2019-05-15T17:10:43.167	NG_ecoli_LTEE_11364_DM0	-0	-0	162.05	DIA_100X_EMPTY_1x1_100ms	7ada518a-246a-408c-9cb1-cd4411fc62ae	EPI_100X_YFP_1x1_200ms_25sola	EPI_100X_RFP_1x1_200ms_25sola
642	29	12.2935968142467	357	31.6389001545511	2034.8431372549	584.232492997199	8806117	24666.9943977591	505.297698372562	980.418888652344	0	870835	2439.3137254902	1816.01054728274	1717.66094190211	0	NaN	NaN	NaN	NaN	NaN	NaN	NaN	NaN	NaN	NaN	NaN	NaN	NaN	NaN	NaN	NaN	1	20630.6414565826	1	1	1	1	2019-05-15T17:10:43.167	NG_ecoli_LTEE_11364_DM0	-0	-0	162.05	DIA_100X_EMPTY_1x1_100ms	5f4c52fb-1fff-49ca-8f51-dd098d42b9cd	EPI_100X_YFP_1x1_200ms_25sola	EPI_100X_RFP_1x1_200ms_25sola
643	42	11.8561074352899	498	48.0962401392133	2037.4578313253	227.560240963855	12063232	24223.3574297189	505.297698372562	980.418888652344	0	821381	1649.359437751	1816.01054728274	1717.66094190211	0	NaN	NaN	NaN	NaN	NaN	NaN	NaN	NaN	NaN	NaN	NaN	NaN	NaN	NaN	NaN	NaN	0	16796.7851405622	1	1	1	1	2019-05-15T17:10:43.167	NG_ecoli_LTEE_11364_DM0	-0	-0	162.05	DIA_100X_EMPTY_1x1_100ms	a80fff48-00f7-4bbe-8843-30309916791c	EPI_100X_YFP_1x1_200ms_25sola	EPI_100X_RFP_1x1_200ms_25sola
644	21	13.5465998537249	286	-47.5254075397511	2038.32867132867	601.160839160839	1942013	6790.25524475524	505.297698372562	980.418888652344	0	532661	1862.45104895105	1816.01054728274	1717.66094190211	0	NaN	NaN	NaN	NaN	NaN	NaN	NaN	NaN	NaN	NaN	NaN	NaN	NaN	NaN	NaN	NaN	3	22462.2657342657	1	1	1	1	2019-05-15T17:10:43.167	NG_ecoli_LTEE_11364_DM0	-0	-0	162.05	DIA_100X_EMPTY_1x1_100ms	f61b967e-d121-458a-b5da-c96798927823	EPI_100X_YFP_1x1_200ms_25sola	EPI_100X_RFP_1x1_200ms_25sola
645	48	15.3609195281764	738	48.9532002753565	2038.72628726287	1884.44173441734	1255566	1701.30894308943	505.297698372562	980.418888652344	0	1589012	2153.13279132791	1816.01054728274	1717.66094190211	0	NaN	NaN	NaN	NaN	NaN	595.284746390132	0.978707473043027	45.2575696735996	15.9140076648669	12.9530485537581	3.1770604610652	0.0199920224810783	0.00601993523062634	2	1.00321121868445	5963.82782538307	0	16574.539295393	1	1	1	1	2019-05-15T17:10:43.167	NG_ecoli_LTEE_11364_DM0	-0	-0	162.05	DIA_100X_EMPTY_1x1_100ms	dd2c6819-abfd-4aec-b941-9f1976013fde	EPI_100X_YFP_1x1_200ms_25sola	EPI_100X_RFP_1x1_200ms_25sola
1	43	10.1741338342867	438	-49.97857439475	14.5022831050228	250.372146118721	276253	630.714611872146	453.70505987116	845.11666121267	0	4324104	9872.38356164384	1053.47783460101	1128.22382211759	0	NaN	NaN	NaN	NaN	NaN	NaN	NaN	NaN	NaN	NaN	NaN	NaN	NaN	NaN	NaN	NaN	1	21358.8767123288	1	1	1	3	2019-05-15T17:11:07.660	NG_ecoli_LTEE_11364_DM0	-1000	-0	162.05	DIA_100X_EMPTY_1x1_100ms	44d803f0-cb35-435a-8e91-7077e34b9226	EPI_100X_YFP_1x1_200ms_25sola	EPI_100X_RFP_1x1_200ms_25sola
2	41	8.37968347567289	346	5.42786304307611	6.46531791907514	1202.94219653179	10488982	30314.9768786127	453.70505987116	845.11666121267	0	265094	766.167630057803	1053.47783460101	1128.22382211759	0	NaN	NaN	NaN	NaN	NaN	NaN	NaN	NaN	NaN	NaN	NaN	NaN	NaN	NaN	NaN	NaN	0	16789.9884393064	1	1	1	3	2019-05-15T17:11:07.660	NG_ecoli_LTEE_11364_DM0	-1000	-0	162.05	DIA_100X_EMPTY_1x1_100ms	18f31f09-b63d-47ee-aedc-96874cf1f52f	EPI_100X_YFP_1x1_200ms_25sola	EPI_100X_RFP_1x1_200ms_25sola
3	29	15.0794477527552	438	24.3395065184086	14.0068493150685	1440.94292237443	6612184	15096.3105022831	453.70505987116	845.11666121267	0	309817	707.344748858447	1053.47783460101	1128.22382211759	0	NaN	NaN	NaN	NaN	NaN	NaN	NaN	NaN	NaN	NaN	NaN	NaN	NaN	NaN	NaN	NaN	0	17201.5251141553	1	1	1	3	2019-05-15T17:11:07.660	NG_ecoli_LTEE_11364_DM0	-1000	-0	162.05	DIA_100X_EMPTY_1x1_100ms	d47d3e4d-d229-422f-bbee-c030a30502f6	EPI_100X_YFP_1x1_200ms_25sola	EPI_100X_RFP_1x1_200ms_25sola
4	24	8.36789539415495	201	-49.9985090246643	31.6169154228856	248.427860696517	130334	648.427860696517	453.70505987116	845.11666121267	0	721650	3590.29850746269	1053.47783460101	1128.22382211759	0	NaN	NaN	NaN	NaN	NaN	243.506839025376	0.911297483594492	26.1455928147784	11.4317702694449	8.73389139123978	2.74345350492435	0.0849114878977817	0.0419112077707682	0	1.09099981392993	1566.40459596271	1	21593.0298507463	1	1	1	3	2019-05-15T17:11:07.660	NG_ecoli_LTEE_11364_DM0	-1000	-0	162.05	DIA_100X_EMPTY_1x1_100ms	ddaf5942-7e5b-457e-8dd3-84312b221e9c	EPI_100X_YFP_1x1_200ms_25sola	EPI_100X_RFP_1x1_200ms_25sola
5	54	12.8163473054426	692	49.7535157297653	39.721098265896	1609.09104046243	11633515	16811.4378612717	453.70505987116	845.11666121267	0	480846	694.864161849711	1053.47783460101	1128.22382211759	0	NaN	NaN	NaN	NaN	NaN	565.634141182777	0.950881239639723	52.4647647418735	12.1848612866524	10.5736400961777	2.24400792673919	0.00834834023702079	0.003921448532221	2	1.00172235933648	4606.87744350215	0	18509.2095375723	1	1	1	3	2019-05-15T17:11:07.660	NG_ecoli_LTEE_11364_DM0	-1000	-0	162.05	DIA_100X_EMPTY_1x1_100ms	54512423-0727-423e-9053-9179a9427521	EPI_100X_YFP_1x1_200ms_25sola	EPI_100X_RFP_1x1_200ms_25sola
6	39	15.7424805895198	614	49.0329236207736	45.8338762214984	1490.47719869707	26270904	42786.4885993485	453.70505987116	845.11666121267	0	405734	660.804560260586	1053.47783460101	1128.22382211759	0	NaN	NaN	NaN	NaN	NaN	486.649861294175	0.974221472277729	37.0037638692664	16.0038072782985	12.8067126467764	3.47464542711635	0.00999217709046442	0.00392030474680141	1	1.00164728651574	4766.62638278554	0	17294.2850162866	1	1	1	3	2019-05-15T17:11:07.660	NG_ecoli_LTEE_11364_DM0	-1000	-0	162.05	DIA_100X_EMPTY_1x1_100ms	4bce1645-b07a-4468-9920-09da08d8fca3	EPI_100X_YFP_1x1_200ms_25sola	EPI_100X_RFP_1x1_200ms_25sola
7	48	16.9849473530219	816	46.1882892379639	45.4779411764706	1064.06495098039	2551412	3126.73039215686	453.70505987116	845.11666121267	0	5368492	6579.03431372549	1053.47783460101	1128.22382211759	0	NaN	NaN	NaN	NaN	NaN	650.445354363733	0.945964676968844	47.7320510125011	15.540712327459	13.2950500359303	3.24616478647069	0.130321835651383	0.00951963015933883	2	1.00362112670307	6626.43480913624	0	19261.5710784314	1	1	1	3	2019-05-15T17:11:07.660	NG_ecoli_LTEE_11364_DM0	-1000	-0	162.05	DIA_100X_EMPTY_1x1_100ms	bc2e50c2-e7de-455e-8011-9ceaa3418ad6	EPI_100X_YFP_1x1_200ms_25sola	EPI_100X_RFP_1x1_200ms_25sola
8	64	15.7913250204237	1012	31.3200214132898	72.2322134387352	1731.5	9047932	8940.6442687747	453.70505987116	845.11666121267	0	863324	853.086956521739	1053.47783460101	1128.22382211759	0	NaN	NaN	NaN	NaN	NaN	797.152693795812	0.830356282820288	64.8826569383606	14.1413268158385	12.1593652170931	2.20831789722893	0.0274033571553172	0.00923158306411844	2	1.02849595991731	7534.25497213737	0	17464.4436758893	1	1	1	3	2019-05-15T17:11:07.660	NG_ecoli_LTEE_11364_DM0	-1000	-0	162.05	DIA_100X_EMPTY_1x1_100ms	e4712e14-4657-40eb-a7c5-4e31269f0ef7	EPI_100X_YFP_1x1_200ms_25sola	EPI_100X_RFP_1x1_200ms_25sola
9	60	14.8185586432286	889	38.1419045699441	78.0911136107986	693.604049493813	16024010	18024.7581552306	453.70505987116	845.11666121267	0	941282	1058.80989876265	1053.47783460101	1128.22382211759	0	NaN	NaN	NaN	NaN	NaN	706.215783710563	0.857413798141061	58.1812193370736	14.082532262675	11.8754687454218	2.5821977893363	0.0270793111689655	0.0109983787956591	1	1.02287663237874	6444.27733105762	0	17371.6569178853	1	1	1	3	2019-05-15T17:11:07.660	NG_ecoli_LTEE_11364_DM0	-1000	-0	162.05	DIA_100X_EMPTY_1x1_100ms	22eb9f84-a07a-4213-a07a-928e6392ae1d	EPI_100X_YFP_1x1_200ms_25sola	EPI_100X_RFP_1x1_200ms_25sola
10	42	14.5133300647348	610	49.2209223863243	84.9049180327869	1637.18032786885	1241212	2034.7737704918	453.70505987116	845.11666121267	0	440441	722.034426229508	1053.47783460101	1128.22382211759	0	NaN	NaN	NaN	NaN	NaN	497.532926302395	0.98188604729833	41.4471956240604	13.8165177329359	11.6948772524459	2.99955198952529	0.0149543395302755	0.00249293489243244	0	1.00048641754718	4452.21745564649	1	16987.7295081967	1	1	1	3	2019-05-15T17:11:07.660	NG_ecoli_LTEE_11364_DM0	-1000	-0	162.05	DIA_100X_EMPTY_1x1_100ms	1b260a66-66e1-4fe0-9291-970aa3175a4a	EPI_100X_YFP_1x1_200ms_25sola	EPI_100X_RFP_1x1_200ms_25sola
11	76	15.5783388196099	1184	44.377329880306	89.1266891891892	902.552364864865	7334188	6194.41554054054	453.70505987116	845.11666121267	0	898959	759.255912162162	1053.47783460101	1128.22382211759	0	NaN	NaN	NaN	NaN	NaN	938.071232902172	0.881361489652908	73.767310817027	14.6609383310142	12.5930505516714	2.38019801291566	0.0194931333219652	0.00740256324185037	3	1.00402368801348	9187.88871659636	0	17579.9932432432	1	1	1	3	2019-05-15T17:11:07.660	NG_ecoli_LTEE_11364_DM0	-1000	-0	162.05	DIA_100X_EMPTY_1x1_100ms	0edc741c-68f9-4867-8e13-886b9e86eae1	EPI_100X_YFP_1x1_200ms_25sola	EPI_100X_RFP_1x1_200ms_25sola
12	63	14.1146100306888	889	46.6342653966595	103.119235095613	1378.55118110236	2991748	3365.29583802025	453.70505987116	845.11666121267	0	3359485	3778.94825646794	1053.47783460101	1128.22382211759	0	NaN	NaN	NaN	NaN	NaN	706.838730713477	0.883888613224962	60.6683941408183	13.9253896090123	11.4304730881581	2.41254052840863	0.0201756633533231	0.0102383962603725	1	1.0077012142327	6225.5939570102	0	18308.3453318335	1	1	1	3	2019-05-15T17:11:07.660	NG_ecoli_LTEE_11364_DM0	-1000	-0	162.05	DIA_100X_EMPTY_1x1_100ms	f9843115-f71d-4010-8134-b2e5402ac3d4	EPI_100X_YFP_1x1_200ms_25sola	EPI_100X_RFP_1x1_200ms_25sola
13	61	16.7246471855032	1021	46.8548567214021	96.9216454456415	522.016650342801	48463439	47466.6395690499	453.70505987116	845.11666121267	0	2568315	2515.48971596474	1053.47783460101	1128.22382211759	0	NaN	NaN	NaN	NaN	NaN	799.030767877424	0.881540555852834	59.9608894208303	16.4235612091424	13.0275883185095	3.05353277588951	0.0258225644612475	0.00725069011991342	3	1.01234856266288	7992.56174091763	0	17302.4711067581	1	1	1	3	2019-05-15T17:11:07.660	NG_ecoli_LTEE_11364_DM0	-1000	-0	162.05	DIA_100X_EMPTY_1x1_100ms	2fbbe85a-1a2e-4221-af88-266cd69e9036	EPI_100X_YFP_1x1_200ms_25sola	EPI_100X_RFP_1x1_200ms_25sola
14	43	15.6865414656614	675	49.4002226080559	112.232592592593	290.952592592593	29457682	43641.0103703704	453.70505987116	845.11666121267	0	502603	744.597037037037	1053.47783460101	1128.22382211759	0	NaN	NaN	NaN	NaN	NaN	524.435451685564	0.968403806286973	40.7791229329516	14.4825754828771	12.6353587439231	2.92098693012253	0.0122748559173168	0.00550091183988598	1	1.00294982599353	5113.31933674321	0	16902.9348148148	1	1	1	3	2019-05-15T17:11:07.660	NG_ecoli_LTEE_11364_DM0	-1000	-0	162.05	DIA_100X_EMPTY_1x1_100ms	2fc55a29-60a9-404e-8969-7a747e9ede2c	EPI_100X_YFP_1x1_200ms_25sola	EPI_100X_RFP_1x1_200ms_25sola
15	43	14.5285918428659	625	49.4541006281606	114.9728	1606.56	1301905	2083.048	453.70505987116	845.11666121267	0	448031	716.8496	1053.47783460101	1128.22382211759	0	NaN	NaN	NaN	NaN	NaN	496.754080449314	0.981155757935779	41.6745441453808	13.4923421664104	11.6961823831773	2.8758941176433	0.0128124884911173	0.00682774101655508	0	1.0040500949624	4477.63824088984	1	16889.9728	1	1	1	3	2019-05-15T17:11:07.660	NG_ecoli_LTEE_11364_DM0	-1000	-0	162.05	DIA_100X_EMPTY_1x1_100ms	d2dbca3d-f0c4-40fe-88d0-542c42a0298b	EPI_100X_YFP_1x1_200ms_25sola	EPI_100X_RFP_1x1_200ms_25sola
16	45	15.9656260449646	719	49.2477001075562	122.066759388039	1460.50208623088	5011704	6970.38108484006	453.70505987116	845.11666121267	0	1131064	1573.10709318498	1053.47783460101	1128.22382211759	0	NaN	NaN	NaN	NaN	NaN	563.163291165286	0.973234104829742	42.9668698233856	14.8803804623674	12.8151903099264	3.07779125303912	0.0116900015145098	0.00428355338992533	2	1.00081036178323	5542.09182806593	0	17229.5841446453	1	1	1	3	2019-05-15T17:11:07.660	NG_ecoli_LTEE_11364_DM0	-1000	-0	162.05	DIA_100X_EMPTY_1x1_100ms	adf8f9f1-a9da-43fc-a634-18fa58dc3486	EPI_100X_YFP_1x1_200ms_25sola	EPI_100X_RFP_1x1_200ms_25sola
17	49	16.2323899925015	795	48.8225455155188	139.791194968553	874.182389937107	27543788	34646.2742138365	453.70505987116	845.11666121267	0	631351	794.152201257862	1053.47783460101	1128.22382211759	0	NaN	NaN	NaN	NaN	NaN	641.559500245742	0.980338976093046	46.7739251125932	15.0753537284385	13.512002002171	2.97590471507808	0.0122920823533691	0.00696427851168901	1	1.00183227295511	6707.07401843196	0	16867.8389937107	1	1	1	3	2019-05-15T17:11:07.660	NG_ecoli_LTEE_11364_DM0	-1000	-0	162.05	DIA_100X_EMPTY_1x1_100ms	bf3b5162-57cc-4501-886c-b1ea00c71ff4	EPI_100X_YFP_1x1_200ms_25sola	EPI_100X_RFP_1x1_200ms_25sola
18	25	13.2382187482213	331	7.76615162025148	145.009063444109	1147.28096676737	3181312	9611.21450151057	453.70505987116	845.11666121267	0	820745	2479.59214501511	1053.47783460101	1128.22382211759	0	NaN	NaN	NaN	NaN	NaN	295.40861715571	0.88483648563975	26.5688828414778	15.0402430175463	10.5460033577936	3.44834963967539	0.0803863031842815	0.0452210144625374	0	1.10063994090137	2320.80678592629	0	21736.9395770393	1	1	1	3	2019-05-15T17:11:07.660	NG_ecoli_LTEE_11364_DM0	-1000	-0	162.05	DIA_100X_EMPTY_1x1_100ms	898309c1-bfe4-49ac-94ec-b4557669d1a3	EPI_100X_YFP_1x1_200ms_25sola	EPI_100X_RFP_1x1_200ms_25sola
19	108	14.2680287362468	1541	49.136174143212	204.352368591823	1744.99480856587	6387765	4145.20765736535	453.70505987116	845.11666121267	0	1243263	806.789746917586	1053.47783460101	1128.22382211759	0	NaN	NaN	NaN	NaN	NaN	1210.70988327224	0.824656509552105	107.274224278089	12.5417742051969	11.2092321331502	1.58652397010285	0.0114843368299444	0.00420912816957188	3	1.00554882890155	10586.1243303825	0	17864.9792342635	1	1	1	3	2019-05-15T17:11:07.660	NG_ecoli_LTEE_11364_DM0	-1000	-0	162.05	DIA_100X_EMPTY_1x1_100ms	fc634367-e58d-4e9b-8e42-c115fa2ed2ae	EPI_100X_YFP_1x1_200ms_25sola	EPI_100X_RFP_1x1_200ms_25sola
20	45	14.9977526228444	676	49.1664409911645	177.715976331361	207.458579881657	18606856	27524.9349112426	453.70505987116	845.11666121267	0	485052	717.532544378698	1053.47783460101	1128.22382211759	0	NaN	NaN	NaN	NaN	NaN	524.606169078151	0.957307826103207	42.9718832300113	13.8075543273567	11.8028180443357	2.99248670404786	0.0251487181615969	0.00618451371372942	0	1.00355440956739	4701.600157188	0	16981.1316568047	1	1	1	3	2019-05-15T17:11:07.660	NG_ecoli_LTEE_11364_DM0	-1000	-0	162.05	DIA_100X_EMPTY_1x1_100ms	4a8b5057-3404-48e8-a82a-1f1e02c5671a	EPI_100X_YFP_1x1_200ms_25sola	EPI_100X_RFP_1x1_200ms_25sola
21	41	13.1752509120513	540	49.4647950307776	195.714814814815	872.968518518519	15214079	28174.2203703704	453.70505987116	845.11666121267	0	498708	923.533333333333	1053.47783460101	1128.22382211759	0	NaN	NaN	NaN	NaN	NaN	448.161491365983	0.958520057755897	39.8749203446111	12.8786171557105	10.9388620102418	2.69343040275713	0.00667284263629715	0.00406516321475802	0	1.00144921407717	3747.43404230079	0	17552.1851851852	1	1	1	3	2019-05-15T17:11:07.660	NG_ecoli_LTEE_11364_DM0	-1000	-0	162.05	DIA_100X_EMPTY_1x1_100ms	2bf64587-cfa3-4f7b-9376-fa007dbde25d	EPI_100X_YFP_1x1_200ms_25sola	EPI_100X_RFP_1x1_200ms_25sola
22	42	15.8116418044007	665	17.8695466520963	211.133834586466	19.5233082706767	9300879	13986.2842105263	453.70505987116	845.11666121267	0	466656	701.738345864662	1053.47783460101	1128.22382211759	0	NaN	NaN	NaN	NaN	NaN	NaN	NaN	NaN	NaN	NaN	NaN	NaN	NaN	NaN	NaN	NaN	0	16935.392481203	1	1	1	3	2019-05-15T17:11:07.660	NG_ecoli_LTEE_11364_DM0	-1000	-0	162.05	DIA_100X_EMPTY_1x1_100ms	66db2672-495b-49a4-9d33-95fe4714a9ac	EPI_100X_YFP_1x1_200ms_25sola	EPI_100X_RFP_1x1_200ms_25sola
23	48	12.6983261802378	610	49.0500443160608	233.437704918033	565.859016393443	20291552	33264.8393442623	453.70505987116	845.11666121267	0	411456	674.518032786885	1053.47783460101	1128.22382211759	0	NaN	NaN	NaN	NaN	NaN	508.326200094065	0.915629978108959	47.5647277380618	13.2217113461883	10.3760586713451	2.58078004444431	0.0122226606339177	0.00590342903659134	1	1.00560243854957	4021.97840226632	0	18389.1786885246	1	1	1	3	2019-05-15T17:11:07.660	NG_ecoli_LTEE_11364_DM0	-1000	-0	162.05	DIA_100X_EMPTY_1x1_100ms	e404bf52-eaba-4a61-b7c3-bfc69a4a17a1	EPI_100X_YFP_1x1_200ms_25sola	EPI_100X_RFP_1x1_200ms_25sola
24	25	11.4536276616219	287	38.0636857017473	252.658536585366	1392.48780487805	245282	854.641114982578	453.70505987116	845.11666121267	0	677588	2360.93379790941	1053.47783460101	1128.22382211759	0	NaN	NaN	NaN	NaN	NaN	261.056333488317	0.99963069508048	23.7782291384412	13.4213458686283	10.4864625882814	3.63326325372316	0.0174264477568785	0.00929838835067366	0	1.0034209857113	2053.65464945391	0	21406.9128919861	1	1	1	3	2019-05-15T17:11:07.660	NG_ecoli_LTEE_11364_DM0	-1000	-0	162.05	DIA_100X_EMPTY_1x1_100ms	c6b4acae-cb75-4a09-8a52-af9af1c3798c	EPI_100X_YFP_1x1_200ms_25sola	EPI_100X_RFP_1x1_200ms_25sola
25	42	13.7616787012355	578	49.4659682751768	269.392733564014	1434.33564013841	24894362	43069.830449827	453.70505987116	845.11666121267	0	451039	780.34429065744	1053.47783460101	1128.22382211759	0	NaN	NaN	NaN	NaN	NaN	498.894007344942	0.93819462437262	40.8318405615468	14.6697711884502	11.8927732279448	3.04701846321887	0.0122620132547164	0.00438732594548436	2	1.00044336726307	4535.8127125969	1	17866.3166089965	1	1	1	3	2019-05-15T17:11:07.660	NG_ecoli_LTEE_11364_DM0	-1000	-0	162.05	DIA_100X_EMPTY_1x1_100ms	9271283b-0628-4d84-8f05-130d2412b847	EPI_100X_YFP_1x1_200ms_25sola	EPI_100X_RFP_1x1_200ms_25sola
26	42	12.6003052716373	530	48.2276908095668	289.764150943396	11.1018867924528	16257815	30675.1226415094	453.70505987116	845.11666121267	0	379758	716.524528301887	1053.47783460101	1128.22382211759	0	NaN	NaN	NaN	NaN	NaN	NaN	NaN	NaN	NaN	NaN	NaN	NaN	NaN	NaN	NaN	NaN	2	18818.3132075472	1	1	1	3	2019-05-15T17:11:07.660	NG_ecoli_LTEE_11364_DM0	-1000	-0	162.05	DIA_100X_EMPTY_1x1_100ms	ed50bc03-8fd8-41d7-a542-66d0b0c2c821	EPI_100X_YFP_1x1_200ms_25sola	EPI_100X_RFP_1x1_200ms_25sola
27	40	15.3580457968802	615	48.1141043884771	288.356097560976	1448.19349593496	5245000	8528.45528455285	453.70505987116	845.11666121267	0	435653	708.378861788618	1053.47783460101	1128.22382211759	0	NaN	NaN	NaN	NaN	NaN	512.684390821108	0.952032986057613	38.7370021069816	15.6000623244564	12.8884950359519	3.1322372888271	0.0121787149809281	0.00466911258599603	3	1.00241547412063	5053.82623792597	1	17858.8617886179	1	1	1	3	2019-05-15T17:11:07.660	NG_ecoli_LTEE_11364_DM0	-1000	-0	162.05	DIA_100X_EMPTY_1x1_100ms	46b3ea53-8ba1-464b-a3bf-d8b4ea66f38e	EPI_100X_YFP_1x1_200ms_25sola	EPI_100X_RFP_1x1_200ms_25sola
28	38	13.5129887357666	515	49.5657736035591	297.370873786408	1634.18252427184	9191752	17848.0621359223	453.70505987116	845.11666121267	0	380695	739.21359223301	1053.47783460101	1128.22382211759	0	NaN	NaN	NaN	NaN	NaN	410.190794876899	0.957921272857405	36.9373641966424	12.8870536480706	10.8004284033386	2.7102232447351	0.00795761476456043	0.00297098007825187	2	1.00040308187944	3384.05760710071	0	17321.7572815534	1	1	1	3	2019-05-15T17:11:07.660	NG_ecoli_LTEE_11364_DM0	-1000	-0	162.05	DIA_100X_EMPTY_1x1_100ms	fecd2bc4-249f-4ac1-ad7c-a72642a5bc52	EPI_100X_YFP_1x1_200ms_25sola	EPI_100X_RFP_1x1_200ms_25sola
[truncated: 9,858 more rows]
