# Supplementary material for: Genomic and phenotypic evolution of Escherichia coli in a novel citrate-only resource environment
Source: eLife. 2020 May 29;9:e55414. doi: 10.7554/eLife.55414 (PMC7299349; doi:10.7554/eLife.55414)
Supplement: Figure 10—source data 3. [file elife-55414-fig10-data3.zip › 20190515_NG_ecoli_LTEE_11364_DM25_001.superSegger.txt]

CellID	LongAxis	ShortAxis	Area	RegionScore	XPosition	YPosition	Fluor1Sum	Fluor1Mean	Fluor1Background	Fluor1BgStd	Fluor1FociNumber	Fluor2Sum	Fluor2Mean	Fluor2Background	Fluor2BgStd	Fluor2FociNumber	Fluor3Sum	Fluor3Mean	Fluor3Background	Fluor3BgStd	Fluor3FociNumber	MeshArea	MeshSolidity	MeshAxisLength	MeshRibsLengthMax	MeshRibsLengthMean	MeshRibsLengthStd	MeshCurvatureMax	MeshCurvatureMean	MeshCurvatureInflection	MeshSinuosity	MeshVolume	NumOfNeighbors	RegionGrayVal	TimeFrames	AgeFrames	RelativeAge	xyFolder	DateTime	Folder	StageXposition	StageYposition	StageZposition	PhaseConfig	UUID	Fluo1Config	Fluo2Config	Fluo3Config
1	40	13.3725012208803	536	47.3060434437097	17.1641791044776	172.882462686567	2873007	5360.08768656716	297.725192025878	378.880707966502	0	892813	1665.69589552239	1054.49920381859	1195.71595123615	0	NaN	NaN	NaN	NaN	NaN	NaN	NaN	NaN	NaN	NaN	NaN	NaN	NaN	NaN	NaN	NaN	1	18522.0895522388	1	1	1	1	2019-05-15T18:55:26.181	NG_ecoli_LTEE_11364_DM25	-0	-0	161.8	DIA_100X_EMPTY_1x1_100ms	d19f0673-0f93-4532-ba4d-920ac00725a6	EPI_100X_YFP_1x1_200ms_25sola	EPI_100X_RFP_1x1_200ms_25sola
2	47	9.83116201826414	463	-49.970938399203	22.4665226781857	201.060475161987	307278	663.667386609071	297.725192025878	378.880707966502	0	4602018	9939.56371490281	1054.49920381859	1195.71595123615	0	NaN	NaN	NaN	NaN	NaN	NaN	NaN	NaN	NaN	NaN	NaN	NaN	NaN	NaN	NaN	NaN	3	22983.1187904968	1	1	1	1	2019-05-15T18:55:26.181	NG_ecoli_LTEE_11364_DM25	-0	-0	161.8	DIA_100X_EMPTY_1x1_100ms	f1f056e7-60f2-43a7-bfea-881c1c90b05b	EPI_100X_YFP_1x1_200ms_25sola	EPI_100X_RFP_1x1_200ms_25sola
3	21	10.6876542102968	225	-49.9690548982759	8.53777777777778	224.577777777778	1176386	5228.38222222222	297.725192025878	378.880707966502	0	464598	2064.88	1054.49920381859	1195.71595123615	0	NaN	NaN	NaN	NaN	NaN	NaN	NaN	NaN	NaN	NaN	NaN	NaN	NaN	NaN	NaN	NaN	2	20404.2444444444	1	1	1	1	2019-05-15T18:55:26.181	NG_ecoli_LTEE_11364_DM25	-0	-0	161.8	DIA_100X_EMPTY_1x1_100ms	1c082ff7-1193-4022-b9a8-a060746af1a5	EPI_100X_YFP_1x1_200ms_25sola	EPI_100X_RFP_1x1_200ms_25sola
4	35	14.6753242920048	514	44.3274075247651	17.3210116731518	240.241245136187	3718598	7234.62645914397	297.725192025878	378.880707966502	0	417107	811.492217898833	1054.49920381859	1195.71595123615	0	NaN	NaN	NaN	NaN	NaN	NaN	NaN	NaN	NaN	NaN	NaN	NaN	NaN	NaN	NaN	NaN	2	19073.2762645914	1	1	1	1	2019-05-15T18:55:26.181	NG_ecoli_LTEE_11364_DM25	-0	-0	161.8	DIA_100X_EMPTY_1x1_100ms	0315920d-dd9c-4ec7-b359-9329544547d6	EPI_100X_YFP_1x1_200ms_25sola	EPI_100X_RFP_1x1_200ms_25sola
5	16	9.18915069860687	149	-49.888534425771	6.58389261744966	257.590604026846	224410	1506.10738255034	297.725192025878	378.880707966502	0	116870	784.362416107383	1054.49920381859	1195.71595123615	0	NaN	NaN	NaN	NaN	NaN	NaN	NaN	NaN	NaN	NaN	NaN	NaN	NaN	NaN	NaN	NaN	1	19900.1006711409	1	1	1	1	2019-05-15T18:55:26.181	NG_ecoli_LTEE_11364_DM25	-0	-0	161.8	DIA_100X_EMPTY_1x1_100ms	af606d6c-ca1f-45ef-b0ad-7f6d9973b9ba	EPI_100X_YFP_1x1_200ms_25sola	EPI_100X_RFP_1x1_200ms_25sola
6	30	15.3509848833512	461	32.3897928741391	14.5206073752711	580.763557483731	5243289	11373.7288503254	297.725192025878	378.880707966502	0	672250	1458.24295010846	1054.49920381859	1195.71595123615	0	NaN	NaN	NaN	NaN	NaN	NaN	NaN	NaN	NaN	NaN	NaN	NaN	NaN	NaN	NaN	NaN	0	17748.9696312364	1	1	1	1	2019-05-15T18:55:26.181	NG_ecoli_LTEE_11364_DM25	-0	-0	161.8	DIA_100X_EMPTY_1x1_100ms	fb3e2d26-64ec-4f79-895c-00711100232d	EPI_100X_YFP_1x1_200ms_25sola	EPI_100X_RFP_1x1_200ms_25sola
7	40	12.0799567039052	484	7.87864145513421	14.3347107438017	621.037190082645	348753	720.564049586777	297.725192025878	378.880707966502	0	1313320	2713.47107438017	1054.49920381859	1195.71595123615	0	NaN	NaN	NaN	NaN	NaN	NaN	NaN	NaN	NaN	NaN	NaN	NaN	NaN	NaN	NaN	NaN	2	18427.4628099174	1	1	1	1	2019-05-15T18:55:26.181	NG_ecoli_LTEE_11364_DM25	-0	-0	161.8	DIA_100X_EMPTY_1x1_100ms	fdf591e6-b463-4bca-8717-d09902702789	EPI_100X_YFP_1x1_200ms_25sola	EPI_100X_RFP_1x1_200ms_25sola
8	30	8.35983752467234	251	-47.990531580353	10.8207171314741	698.541832669323	72521	288.92828685259	297.725192025878	378.880707966502	0	2296163	9148.05976095618	1054.49920381859	1195.71595123615	0	NaN	NaN	NaN	NaN	NaN	NaN	NaN	NaN	NaN	NaN	NaN	NaN	NaN	NaN	NaN	NaN	1	22519.4820717131	1	1	1	1	2019-05-15T18:55:26.181	NG_ecoli_LTEE_11364_DM25	-0	-0	161.8	DIA_100X_EMPTY_1x1_100ms	7e01403b-68c2-4c56-ab9b-513227a99210	EPI_100X_YFP_1x1_200ms_25sola	EPI_100X_RFP_1x1_200ms_25sola
9	20	10.7727015130893	216	-43.1243194698665	7.87962962962963	777.449074074074	34253	158.578703703704	297.725192025878	378.880707966502	0	1961114	9079.23148148148	1054.49920381859	1195.71595123615	0	NaN	NaN	NaN	NaN	NaN	NaN	NaN	NaN	NaN	NaN	NaN	NaN	NaN	NaN	NaN	NaN	0	23034.3333333333	1	1	1	1	2019-05-15T18:55:26.181	NG_ecoli_LTEE_11364_DM25	-0	-0	161.8	DIA_100X_EMPTY_1x1_100ms	fa01a682-af8b-4a1d-820c-8762d39d0faa	EPI_100X_YFP_1x1_200ms_25sola	EPI_100X_RFP_1x1_200ms_25sola
10	46	13.7132047350644	631	-36.0770668543455	14.6244057052298	1184.01109350238	68965	109.294770206022	297.725192025878	378.880707966502	0	4446570	7046.86212361331	1054.49920381859	1195.71595123615	0	NaN	NaN	NaN	NaN	NaN	NaN	NaN	NaN	NaN	NaN	NaN	NaN	NaN	NaN	NaN	NaN	0	22269.675118859	1	1	1	1	2019-05-15T18:55:26.181	NG_ecoli_LTEE_11364_DM25	-0	-0	161.8	DIA_100X_EMPTY_1x1_100ms	ea66224a-8a4b-42cd-881d-d003b7cc2706	EPI_100X_YFP_1x1_200ms_25sola	EPI_100X_RFP_1x1_200ms_25sola
11	29	6.74948631737913	197	-49.8876473306464	6.15736040609137	1362.52284263959	188490	956.802030456853	297.725192025878	378.880707966502	0	463983	2355.24365482233	1054.49920381859	1195.71595123615	0	NaN	NaN	NaN	NaN	NaN	NaN	NaN	NaN	NaN	NaN	NaN	NaN	NaN	NaN	NaN	NaN	2	22556.6395939086	1	1	1	1	2019-05-15T18:55:26.181	NG_ecoli_LTEE_11364_DM25	-0	-0	161.8	DIA_100X_EMPTY_1x1_100ms	326d2295-aa8a-4237-ad44-8731f190c7ad	EPI_100X_YFP_1x1_200ms_25sola	EPI_100X_RFP_1x1_200ms_25sola
12	25	12.4100673680566	311	-49.7542893826928	9.81993569131833	1479.68167202572	39518	127.067524115756	297.725192025878	378.880707966502	0	7208147	23177.3215434084	1054.49920381859	1195.71595123615	0	NaN	NaN	NaN	NaN	NaN	NaN	NaN	NaN	NaN	NaN	NaN	NaN	NaN	NaN	NaN	NaN	1	20693.1350482315	1	1	1	1	2019-05-15T18:55:26.181	NG_ecoli_LTEE_11364_DM25	-0	-0	161.8	DIA_100X_EMPTY_1x1_100ms	a6bdfeff-1a46-4ec1-ba79-eeb9481eae7d	EPI_100X_YFP_1x1_200ms_25sola	EPI_100X_RFP_1x1_200ms_25sola
13	20	4.28939655210662	88	-49.9999392495003	3.97727272727273	1708.82954545455	1345846	15293.7045454545	297.725192025878	378.880707966502	0	42744	485.727272727273	1054.49920381859	1195.71595123615	0	NaN	NaN	NaN	NaN	NaN	NaN	NaN	NaN	NaN	NaN	NaN	NaN	NaN	NaN	NaN	NaN	1	20794.8409090909	1	1	1	1	2019-05-15T18:55:26.181	NG_ecoli_LTEE_11364_DM25	-0	-0	161.8	DIA_100X_EMPTY_1x1_100ms	a0e8253a-9a98-4811-9300-c24334bc543d	EPI_100X_YFP_1x1_200ms_25sola	EPI_100X_RFP_1x1_200ms_25sola
14	47	13.1760173285703	620	48.2025561666319	14.2693548387097	1715.86774193548	6549870	10564.3064516129	297.725192025878	378.880707966502	0	305609	492.917741935484	1054.49920381859	1195.71595123615	0	NaN	NaN	NaN	NaN	NaN	NaN	NaN	NaN	NaN	NaN	NaN	NaN	NaN	NaN	NaN	NaN	4	22156.3338709677	1	1	1	1	2019-05-15T18:55:26.181	NG_ecoli_LTEE_11364_DM25	-0	-0	161.8	DIA_100X_EMPTY_1x1_100ms	d9f84cbb-bec5-4d47-9301-c401750131c0	EPI_100X_YFP_1x1_200ms_25sola	EPI_100X_RFP_1x1_200ms_25sola
15	38	14.4286028370627	549	44.0555607758846	17.551912568306	1743.40801457195	1925422	3507.14389799636	297.725192025878	378.880707966502	0	284355	517.950819672131	1054.49920381859	1195.71595123615	0	NaN	NaN	NaN	NaN	NaN	NaN	NaN	NaN	NaN	NaN	NaN	NaN	NaN	NaN	NaN	NaN	3	20224.4644808743	1	1	1	1	2019-05-15T18:55:26.181	NG_ecoli_LTEE_11364_DM25	-0	-0	161.8	DIA_100X_EMPTY_1x1_100ms	6bd6e515-003d-4658-b0ee-d71cd3a65379	EPI_100X_YFP_1x1_200ms_25sola	EPI_100X_RFP_1x1_200ms_25sola
16	54	9.27873717140472	502	-41.4545696591529	7.48207171314741	1776.12948207171	2865099	5707.36852589641	297.725192025878	378.880707966502	0	290196	578.0796812749	1054.49920381859	1195.71595123615	0	NaN	NaN	NaN	NaN	NaN	NaN	NaN	NaN	NaN	NaN	NaN	NaN	NaN	NaN	NaN	NaN	2	19391.4103585657	1	1	1	1	2019-05-15T18:55:26.181	NG_ecoli_LTEE_11364_DM25	-0	-0	161.8	DIA_100X_EMPTY_1x1_100ms	7b66786f-e068-433e-9898-797248f6c288	EPI_100X_YFP_1x1_200ms_25sola	EPI_100X_RFP_1x1_200ms_25sola
17	42	11.2103053875051	471	37.0865749264615	9.92993630573248	1814.2186836518	4650198	9873.03184713376	297.725192025878	378.880707966502	0	278168	590.590233545648	1054.49920381859	1195.71595123615	0	NaN	NaN	NaN	NaN	NaN	NaN	NaN	NaN	NaN	NaN	NaN	NaN	NaN	NaN	NaN	NaN	1	19071.0955414013	1	1	1	1	2019-05-15T18:55:26.181	NG_ecoli_LTEE_11364_DM25	-0	-0	161.8	DIA_100X_EMPTY_1x1_100ms	c9b699c1-c4a4-4a2e-aaf4-a8e103c28b89	EPI_100X_YFP_1x1_200ms_25sola	EPI_100X_RFP_1x1_200ms_25sola
18	26	14.6652210006237	383	-49.9972254221453	11.2193211488251	2022.32898172324	368677	962.603133159269	297.725192025878	378.880707966502	0	175090	457.154046997389	1054.49920381859	1195.71595123615	0	NaN	NaN	NaN	NaN	NaN	NaN	NaN	NaN	NaN	NaN	NaN	NaN	NaN	NaN	NaN	NaN	0	17598.9164490862	1	1	1	1	2019-05-15T18:55:26.181	NG_ecoli_LTEE_11364_DM25	-0	-0	161.8	DIA_100X_EMPTY_1x1_100ms	ab4bffea-bc7c-42a8-bfbe-d70e5bf73c9d	EPI_100X_YFP_1x1_200ms_25sola	EPI_100X_RFP_1x1_200ms_25sola
19	58	16.0474498297829	931	20.5999481573555	21.2803437164339	383.84962406015	3285640	3529.15145005371	297.725192025878	378.880707966502	0	673100	722.986036519871	1054.49920381859	1195.71595123615	0	NaN	NaN	NaN	NaN	NaN	744.181472014751	0.940879369923906	57.7006279560193	14.5816495016013	12.6508236197838	2.69194168234604	0.0298042310953979	0.00896707477911999	1	1.01161591870574	7252.83875756133	2	17619.8195488722	1	1	1	1	2019-05-15T18:55:26.181	NG_ecoli_LTEE_11364_DM25	-0	-0	161.8	DIA_100X_EMPTY_1x1_100ms	38524697-d3d7-491c-a479-9d3fde31170a	EPI_100X_YFP_1x1_200ms_25sola	EPI_100X_RFP_1x1_200ms_25sola
20	49	16.7329921899657	820	47.99434804509	24.9853658536585	688.986585365854	4021436	4904.19024390244	297.725192025878	378.880707966502	0	2940274	3585.7	1054.49920381859	1195.71595123615	0	NaN	NaN	NaN	NaN	NaN	637.14645599272	0.981467347156817	46.0929292508106	15.4500695329564	13.5797615683356	3.07937380405095	0.0201336036617455	0.00696805604256395	2	1.00481073771609	6675.8793558377	1	17915.4048780488	1	1	1	1	2019-05-15T18:55:26.181	NG_ecoli_LTEE_11364_DM25	-0	-0	161.8	DIA_100X_EMPTY_1x1_100ms	16c26980-ad02-4259-998e-43ebfaafbfdd	EPI_100X_YFP_1x1_200ms_25sola	EPI_100X_RFP_1x1_200ms_25sola
21	62	14.1722637843167	884	46.4157060928093	12.2115384615385	1403.01244343891	6057473	6852.34502262443	297.725192025878	378.880707966502	0	1054404	1192.76470588235	1054.49920381859	1195.71595123615	0	NaN	NaN	NaN	NaN	NaN	754.771530660416	0.880143731165164	60.5954871853937	14.9779430677792	12.2443267056639	2.50926580270182	0.0445077395341395	0.0137640441414398	2	1.0324903178032	7135.09863153952	2	19097.2952488688	1	1	1	1	2019-05-15T18:55:26.181	NG_ecoli_LTEE_11364_DM25	-0	-0	161.8	DIA_100X_EMPTY_1x1_100ms	74182b07-0efd-4b4a-b51a-9805be083079	EPI_100X_YFP_1x1_200ms_25sola	EPI_100X_RFP_1x1_200ms_25sola
22	54	14.8505628525992	802	49.5347255687426	36.7231920199501	279.037406483791	3969986	4950.1072319202	297.725192025878	378.880707966502	0	644504	803.620947630923	1054.49920381859	1195.71595123615	0	NaN	NaN	NaN	NaN	NaN	616.079981568722	0.947855995173409	51.9306873936721	13.4498161460239	11.7227605638964	2.33527849608857	0.00863050976593941	0.00424160443845955	0	1.0031399624643	5604.97580178178	0	18203.1620947631	1	1	1	1	2019-05-15T18:55:26.181	NG_ecoli_LTEE_11364_DM25	-0	-0	161.8	DIA_100X_EMPTY_1x1_100ms	f9f91358-7154-498d-921a-87e8326e2e16	EPI_100X_YFP_1x1_200ms_25sola	EPI_100X_RFP_1x1_200ms_25sola
23	58	16.4514071006929	955	47.9337693376844	23.317277486911	1348.70994764398	1020410	1068.49214659686	297.725192025878	378.880707966502	0	862271	902.901570680628	1054.49920381859	1195.71595123615	0	NaN	NaN	NaN	NaN	NaN	822.099315774939	0.918309773553175	59.3764293002365	15.6788548589358	13.504871781554	3.18128977000392	0.0215027161486067	0.00887458684899406	1	1.01817075094152	8505.2070184382	2	18361.6617801047	1	1	1	1	2019-05-15T18:55:26.181	NG_ecoli_LTEE_11364_DM25	-0	-0	161.8	DIA_100X_EMPTY_1x1_100ms	ddae8e89-832b-4018-985c-b41381c0a4f3	EPI_100X_YFP_1x1_200ms_25sola	EPI_100X_RFP_1x1_200ms_25sola
24	64	14.748023135479	944	28.4972210016477	42.4629237288136	425.604872881356	703146	744.858050847458	297.725192025878	378.880707966502	0	701251	742.85063559322	1054.49920381859	1195.71595123615	0	NaN	NaN	NaN	NaN	NaN	852.0922869929	0.879758653266904	64.8477221468472	15.8320989746745	12.9505288676919	2.84230267102496	0.0164019647414945	0.00774756149959175	3	1.00885948146836	8542.00095288342	1	19262.7097457627	1	1	1	1	2019-05-15T18:55:26.181	NG_ecoli_LTEE_11364_DM25	-0	-0	161.8	DIA_100X_EMPTY_1x1_100ms	1ae0867b-24a0-40bd-99b5-5d8cd36dc69f	EPI_100X_YFP_1x1_200ms_25sola	EPI_100X_RFP_1x1_200ms_25sola
25	36	15.1649221803323	546	46.200620440068	29.489010989011	1123.20512820513	156212	286.102564102564	297.725192025878	378.880707966502	0	1235628	2263.05494505495	1054.49920381859	1195.71595123615	0	NaN	NaN	NaN	NaN	NaN	434.524045665874	0.991110899028884	35.3991988370534	13.9228697752401	12.0529746768016	3.08124866720839	0.00486230570366157	0.00292367612100149	2	1.00072739725099	4038.98093015578	1	17769.5952380952	1	1	1	1	2019-05-15T18:55:26.181	NG_ecoli_LTEE_11364_DM25	-0	-0	161.8	DIA_100X_EMPTY_1x1_100ms	91708501-fc79-4069-adad-3ee8a06db37f	EPI_100X_YFP_1x1_200ms_25sola	EPI_100X_RFP_1x1_200ms_25sola
26	68	15.2126458348755	1035	20.4070436430662	36.1246376811594	1696.51884057971	2337586	2258.53719806763	297.725192025878	378.880707966502	0	637031	615.488888888889	1054.49920381859	1195.71595123615	0	NaN	NaN	NaN	NaN	NaN	937.397407910691	0.879117619288129	68.3586412001805	16.1049842513513	13.5163786393956	2.99320956174498	0.0245499544557465	0.0112619005571009	2	1.01427922661632	9808.53173282509	2	19581.0473429952	1	1	1	1	2019-05-15T18:55:26.181	NG_ecoli_LTEE_11364_DM25	-0	-0	161.8	DIA_100X_EMPTY_1x1_100ms	00002dbf-236e-4f85-b149-8dfe25f149bd	EPI_100X_YFP_1x1_200ms_25sola	EPI_100X_RFP_1x1_200ms_25sola
27	68	16.2029621894212	1101	34.2541004370332	44.4150772025431	98.0626702997275	5855710	5318.53769300636	297.725192025878	378.880707966502	0	1437914	1306.00726612171	1054.49920381859	1195.71595123615	0	NaN	NaN	NaN	NaN	NaN	851.249229208096	0.885459791865362	65.5415644512132	15.0388732469156	12.6572482091261	2.85402835083946	0.0288500556123284	0.010334968932083	3	1.01761978545679	8246.79650892763	0	17492.0890099909	1	1	1	1	2019-05-15T18:55:26.181	NG_ecoli_LTEE_11364_DM25	-0	-0	161.8	DIA_100X_EMPTY_1x1_100ms	13e8f516-3029-4953-a37d-86d76a7eeece	EPI_100X_YFP_1x1_200ms_25sola	EPI_100X_RFP_1x1_200ms_25sola
28	61	13.6180186095904	831	48.3569672524473	47.6582430806258	405.321299638989	865137	1041.07942238267	297.725192025878	378.880707966502	0	544856	655.663056558363	1054.49920381859	1195.71595123615	0	NaN	NaN	NaN	NaN	NaN	784.492013429986	0.870778931370432	61.9817151370263	15.1615311338468	12.4399790664382	2.46219355659744	0.039237371495427	0.0120879457580259	2	1.00520118778205	7533.43022494624	2	19138.6799037304	1	1	1	1	2019-05-15T18:55:26.181	NG_ecoli_LTEE_11364_DM25	-0	-0	161.8	DIA_100X_EMPTY_1x1_100ms	c216a5cf-7f60-4b3d-8e22-1111f916737a	EPI_100X_YFP_1x1_200ms_25sola	EPI_100X_RFP_1x1_200ms_25sola
29	46	14.5196110973988	668	48.7384253365511	40.1197604790419	553.619760479042	4140954	6199.03293413174	297.725192025878	378.880707966502	0	592945	887.642215568862	1054.49920381859	1195.71595123615	0	NaN	NaN	NaN	NaN	NaN	551.132012189991	0.981324008120445	44.0176876749894	14.0316494947292	12.2718578807495	2.97247575489957	0.0147208039389311	0.00455868425373345	2	1.00094844177246	5206.40250442511	1	17691.1556886228	1	1	1	1	2019-05-15T18:55:26.181	NG_ecoli_LTEE_11364_DM25	-0	-0	161.8	DIA_100X_EMPTY_1x1_100ms	f935386e-8a0e-4630-8dbc-d70284bf8872	EPI_100X_YFP_1x1_200ms_25sola	EPI_100X_RFP_1x1_200ms_25sola
30	39	13.0781359099212	510	22.1662305084092	37.9490196078431	1487.73529411765	88175	172.892156862745	297.725192025878	378.880707966502	0	8783761	17223.0607843137	1054.49920381859	1195.71595123615	0	NaN	NaN	NaN	NaN	NaN	495.858698635972	0.940125605343848	40.6306628340232	15.1185116517506	11.8205867062519	3.2358158183412	0.0431299172143303	0.0226704167817665	1	1.01682950039041	4458.83965209218	2	22768.0137254902	1	1	1	1	2019-05-15T18:55:26.181	NG_ecoli_LTEE_11364_DM25	-0	-0	161.8	DIA_100X_EMPTY_1x1_100ms	6072f271-00a7-412c-b1c9-73564a3f84d4	EPI_100X_YFP_1x1_200ms_25sola	EPI_100X_RFP_1x1_200ms_25sola
31	50	14.6426968254626	733	48.7757225566788	42.6507503410641	1728.82810368349	7681755	10479.8840381992	297.725192025878	378.880707966502	0	390222	532.362892223738	1054.49920381859	1195.71595123615	0	NaN	NaN	NaN	NaN	NaN	671.453840898758	0.945015259672936	50.812169565752	16.1214209237159	12.939243295992	3.19184764329928	0.0142426179649798	0.00644953348514815	2	1.00198244287009	6681.52161944964	3	20494.0081855389	1	1	1	1	2019-05-15T18:55:26.181	NG_ecoli_LTEE_11364_DM25	-0	-0	161.8	DIA_100X_EMPTY_1x1_100ms	520f90b0-d813-4888-9f05-1f6a1e8e3d97	EPI_100X_YFP_1x1_200ms_25sola	EPI_100X_RFP_1x1_200ms_25sola
32	51	15.5221050072142	792	41.192778682129	48.1742424242424	964.929292929293	777400	981.565656565657	297.725192025878	378.880707966502	0	459076	579.641414141414	1054.49920381859	1195.71595123615	0	NaN	NaN	NaN	NaN	NaN	638.752329861093	0.95399774338724	50.7781499323326	14.162408870081	12.3116359600854	2.74400800510562	0.0161716388631311	0.00624053402014916	0	1.00475613955295	6045.02756952553	2	18164.0075757576	1	1	1	1	2019-05-15T18:55:26.181	NG_ecoli_LTEE_11364_DM25	-0	-0	161.8	DIA_100X_EMPTY_1x1_100ms	348ca8b7-21fb-47fd-ac54-91a35b67ff7e	EPI_100X_YFP_1x1_200ms_25sola	EPI_100X_RFP_1x1_200ms_25sola
33	51	16.4934663239749	843	48.1522739221093	49.9644128113879	469.803084223013	93594	111.024911032028	297.725192025878	378.880707966502	0	7199022	8539.76512455516	1054.49920381859	1195.71595123615	0	NaN	NaN	NaN	NaN	NaN	679.24751733042	0.965358424349016	49.5798543945317	15.5431350471539	13.3455059933278	3.30718541576273	0.0220700222539341	0.00418511071129285	2	1.00150788285947	6935.29945092951	0	20286.1791221827	1	1	1	1	2019-05-15T18:55:26.181	NG_ecoli_LTEE_11364_DM25	-0	-0	161.8	DIA_100X_EMPTY_1x1_100ms	7aae58bd-d53e-4f62-a054-b2c709c3b35f	EPI_100X_YFP_1x1_200ms_25sola	EPI_100X_RFP_1x1_200ms_25sola
34	52	13.3908533303117	697	42.3579814014308	51.4304160688666	594.391678622669	3052720	4379.79913916786	297.725192025878	378.880707966502	0	2278218	3268.60545193687	1054.49920381859	1195.71595123615	0	NaN	NaN	NaN	NaN	NaN	611.493005565804	0.924856354090281	52.8075801276194	13.9759030442499	11.3534135907148	3.25101989142	0.028968171319009	0.0118742245745471	1	1.02153735930956	5346.12447056201	3	19109.6255380201	1	1	1	1	2019-05-15T18:55:26.181	NG_ecoli_LTEE_11364_DM25	-0	-0	161.8	DIA_100X_EMPTY_1x1_100ms	d83b1544-4389-4a7a-a904-d2a1e0bf3a8d	EPI_100X_YFP_1x1_200ms_25sola	EPI_100X_RFP_1x1_200ms_25sola
35	55	15.4894690028138	852	49.454292826419	41.2042253521127	1031.47417840376	534581	627.442488262911	297.725192025878	378.880707966502	0	519448	609.680751173709	1054.49920381859	1195.71595123615	0	NaN	NaN	NaN	NaN	NaN	671.174986335625	0.977988585378101	53.1731488353566	14.7696892665247	12.3438463301237	2.88819916312761	0.0210575069532524	0.00569821754201358	2	1.00363075550626	6363.31282136244	1	17808.4389671361	1	1	1	1	2019-05-15T18:55:26.181	NG_ecoli_LTEE_11364_DM25	-0	-0	161.8	DIA_100X_EMPTY_1x1_100ms	2c12c8ab-0966-48f7-939b-11466e412d16	EPI_100X_YFP_1x1_200ms_25sola	EPI_100X_RFP_1x1_200ms_25sola
36	21	9.31184525396068	196	13.1957304038033	35.9234693877551	621.05612244898	47456	242.122448979592	297.725192025878	378.880707966502	0	1441945	7356.86224489796	1054.49920381859	1195.71595123615	0	NaN	NaN	NaN	NaN	NaN	197.818824656067	0.999441577388163	19.9325158709635	13.0503985096506	9.46916849274543	3.74978994169741	0.00665065087481336	0.00295724728993573	1	1.00010784025646	1403.70448874799	2	23937.2448979592	1	1	1	1	2019-05-15T18:55:26.181	NG_ecoli_LTEE_11364_DM25	-0	-0	161.8	DIA_100X_EMPTY_1x1_100ms	7ce4e35e-961e-4017-affa-68a9c407bb2c	EPI_100X_YFP_1x1_200ms_25sola	EPI_100X_RFP_1x1_200ms_25sola
37	39	13.7449975284448	537	46.1632137635432	41.6890130353817	158.562383612663	3055747	5690.40409683426	297.725192025878	378.880707966502	0	658781	1226.78026070764	1054.49920381859	1195.71595123615	0	NaN	NaN	NaN	NaN	NaN	443.612804086051	0.979154823816188	38.1956687443647	13.8017909775699	11.398416168541	2.74449405272774	0.0188708266408049	0.00508153153430251	0	1.00199123346902	3897.56187585622	1	18578.9348230912	1	1	1	1	2019-05-15T18:55:26.181	NG_ecoli_LTEE_11364_DM25	-0	-0	161.8	DIA_100X_EMPTY_1x1_100ms	05261c63-2216-4701-beb0-9ae1ce88dc8e	EPI_100X_YFP_1x1_200ms_25sola	EPI_100X_RFP_1x1_200ms_25sola
38	56	14.1626347251702	794	49.4817687132168	56.8073047858942	340.636020151133	5280580	6650.60453400504	297.725192025878	378.880707966502	0	514803	648.366498740554	1054.49920381859	1195.71595123615	0	NaN	NaN	NaN	NaN	NaN	660.043979670658	0.924376577844259	55.3936223674624	14.0640018159632	11.6629825868569	2.47563052454462	0.0363490312530827	0.00874746540731032	3	1.00840557396856	5917.91743584631	3	18564.7720403023	1	1	1	1	2019-05-15T18:55:26.181	NG_ecoli_LTEE_11364_DM25	-0	-0	161.8	DIA_100X_EMPTY_1x1_100ms	f4031db5-a545-46ae-9660-0c1d226acc55	EPI_100X_YFP_1x1_200ms_25sola	EPI_100X_RFP_1x1_200ms_25sola
39	48	12.5296731365159	602	48.8624544817949	57.6943521594684	316.470099667774	2025211	3364.13787375415	297.725192025878	378.880707966502	0	413234	686.435215946844	1054.49920381859	1195.71595123615	0	NaN	NaN	NaN	NaN	NaN	504.162784978006	0.904930085709972	46.9288578852701	12.7727694347803	10.5354414727529	2.3601158799151	0.0153938179369803	0.0078549517247517	1	1.00693426526702	4091.05524190893	1	19563.7059800664	1	1	1	1	2019-05-15T18:55:26.181	NG_ecoli_LTEE_11364_DM25	-0	-0	161.8	DIA_100X_EMPTY_1x1_100ms	4797f118-8f4f-4995-93a2-2e97c3c4053f	EPI_100X_YFP_1x1_200ms_25sola	EPI_100X_RFP_1x1_200ms_25sola
40	46	15.3693661204891	708	49.6176082735936	50.933615819209	813.069209039548	5577114	7877.27966101695	297.725192025878	378.880707966502	0	1620106	2288.28531073446	1054.49920381859	1195.71595123615	0	NaN	NaN	NaN	NaN	NaN	655.458650416882	0.976954157782146	46.5652908024374	16.2484145456583	13.8064204200549	3.3986553781016	0.00784776654079523	0.00428309589785695	2	1.00066880440445	6971.3098948953	2	18063.0988700565	1	1	1	1	2019-05-15T18:55:26.181	NG_ecoli_LTEE_11364_DM25	-0	-0	161.8	DIA_100X_EMPTY_1x1_100ms	6f83b6f1-4e9e-4c38-9fad-38a33a00a2ca	EPI_100X_YFP_1x1_200ms_25sola	EPI_100X_RFP_1x1_200ms_25sola
41	51	14.359648967181	733	49.6095987082885	55.0804911323329	1289.93042291951	1611980	2199.15416098226	297.725192025878	378.880707966502	0	533084	727.263301500682	1054.49920381859	1195.71595123615	0	NaN	NaN	NaN	NaN	NaN	691.670994718096	0.97201195966612	51.1823609788418	15.9096260595006	13.3251291859586	3.00803446805239	0.0225258437857873	0.00602029975927874	2	1.00405991455642	7137.61392499586	2	18977.1978171896	1	1	1	1	2019-05-15T18:55:26.181	NG_ecoli_LTEE_11364_DM25	-0	-0	161.8	DIA_100X_EMPTY_1x1_100ms	0d653440-fc0c-46aa-b6dd-7b2f0cc7f163	EPI_100X_YFP_1x1_200ms_25sola	EPI_100X_RFP_1x1_200ms_25sola
42	59	14.1375332025529	835	49.1290359533585	56.9904191616766	999.57125748503	1657012	1984.44550898204	297.725192025878	378.880707966502	0	517268	619.482634730539	1054.49920381859	1195.71595123615	0	NaN	NaN	NaN	NaN	NaN	686.090120630833	0.895094990214044	59.1209639365422	13.1179611066783	11.3136481243131	2.43279473782383	0.0245880838111627	0.011536946916492	2	1.01805463268327	5943.42411754568	2	18722.4574850299	1	1	1	1	2019-05-15T18:55:26.181	NG_ecoli_LTEE_11364_DM25	-0	-0	161.8	DIA_100X_EMPTY_1x1_100ms	7dee0ac5-e9d6-490f-8e3d-321cd29e88d1	EPI_100X_YFP_1x1_200ms_25sola	EPI_100X_RFP_1x1_200ms_25sola
43	29	15.2159792265073	442	5.77692228244534	49.3665158371041	14.0384615384615	1388538	3141.48868778281	297.725192025878	378.880707966502	0	479414	1084.64705882353	1054.49920381859	1195.71595123615	0	NaN	NaN	NaN	NaN	NaN	NaN	NaN	NaN	NaN	NaN	NaN	NaN	NaN	NaN	NaN	NaN	1	17940.7171945701	1	1	1	1	2019-05-15T18:55:26.181	NG_ecoli_LTEE_11364_DM25	-0	-0	161.8	DIA_100X_EMPTY_1x1_100ms	6f8a56a7-9d79-4f4d-bbca-029a5d33d320	EPI_100X_YFP_1x1_200ms_25sola	EPI_100X_RFP_1x1_200ms_25sola
44	35	14.8822434996108	521	48.4362285641061	49.8349328214971	192.188099808061	2521420	4839.57773512476	297.725192025878	378.880707966502	0	1431998	2748.556621881	1054.49920381859	1195.71595123615	0	NaN	NaN	NaN	NaN	NaN	419.018097235393	0.969708738711013	34.9264151854398	14.7621692425882	11.6972711891487	3.15479980359569	0.0148617085946905	0.00894509565775004	1	1.00606686185989	3753.29768634825	2	18986.4491362764	1	1	1	1	2019-05-15T18:55:26.181	NG_ecoli_LTEE_11364_DM25	-0	-0	161.8	DIA_100X_EMPTY_1x1_100ms	7d4b63a2-c650-488e-a62e-f713415e3639	EPI_100X_YFP_1x1_200ms_25sola	EPI_100X_RFP_1x1_200ms_25sola
45	35	13.9562610314324	490	-46.8696837362962	54.8	1502.98571428571	93926	191.685714285714	297.725192025878	378.880707966502	0	6363753	12987.2510204082	1054.49920381859	1195.71595123615	0	NaN	NaN	NaN	NaN	NaN	488.886030300492	0.880753062634947	37.9251876108159	17.1387757250916	12.1474252274777	3.55477768150957	0.129072651415514	0.0507040566943291	1	1.25805301791576	4395.27535763315	2	22402.5448979592	1	1	1	1	2019-05-15T18:55:26.181	NG_ecoli_LTEE_11364_DM25	-0	-0	161.8	DIA_100X_EMPTY_1x1_100ms	217c6bbf-20fd-448a-81fb-b0b2dbdf0cf7	EPI_100X_YFP_1x1_200ms_25sola	EPI_100X_RFP_1x1_200ms_25sola
46	37	15.4847755939966	573	48.8403234444588	58.6335078534031	1633.43979057592	329770	575.514834205934	297.725192025878	378.880707966502	0	357313	623.582897033159	1054.49920381859	1195.71595123615	0	NaN	NaN	NaN	NaN	NaN	435.145423336433	0.992157604092145	34.1253377662401	14.9980400747372	12.435978199542	3.35153796414737	0.00821758325298806	0.00390240019948042	1	1.00030975920968	4145.0210852287	0	17740.595113438	1	1	1	1	2019-05-15T18:55:26.181	NG_ecoli_LTEE_11364_DM25	-0	-0	161.8	DIA_100X_EMPTY_1x1_100ms	402f3a87-6eda-49f5-b117-7390ee58bfb6	EPI_100X_YFP_1x1_200ms_25sola	EPI_100X_RFP_1x1_200ms_25sola
47	46	15.0292719489968	691	49.4594534819937	60.9609261939218	1848.43560057887	8052752	11653.7655571635	297.725192025878	378.880707966502	0	629140	910.477568740955	1054.49920381859	1195.71595123615	0	NaN	NaN	NaN	NaN	NaN	533.067364677528	0.97907076559868	43.5277646111708	13.6092125040622	11.8693309014263	3.08372159505477	0.014639829364552	0.00669326636697239	1	1.00359658263236	4816.24665999199	0	18057.2489146165	1	1	1	1	2019-05-15T18:55:26.181	NG_ecoli_LTEE_11364_DM25	-0	-0	161.8	DIA_100X_EMPTY_1x1_100ms	8d92b724-9746-4e72-acb5-eee0855e1ef5	EPI_100X_YFP_1x1_200ms_25sola	EPI_100X_RFP_1x1_200ms_25sola
48	50	13.7161572100781	686	47.6720574419412	66.9591836734694	1462.12099125364	7813826	11390.416909621	297.725192025878	378.880707966502	0	1779963	2594.69825072886	1054.49920381859	1195.71595123615	0	NaN	NaN	NaN	NaN	NaN	642.09101464372	0.933033563482783	48.1559162132742	15.5895342596425	12.9215470851766	3.3837807993254	0.0443262170290366	0.0107749544886816	1	1.00891782697973	6314.93028502716	2	19310.6851311953	1	1	1	1	2019-05-15T18:55:26.181	NG_ecoli_LTEE_11364_DM25	-0	-0	161.8	DIA_100X_EMPTY_1x1_100ms	07919bff-58dd-4ecf-b43c-82e14c8fbac7	EPI_100X_YFP_1x1_200ms_25sola	EPI_100X_RFP_1x1_200ms_25sola
49	42	11.6682812925131	490	34.1905477123715	58.0775510204082	30.1857142857143	215510	439.816326530612	297.725192025878	378.880707966502	0	823625	1680.86734693878	1054.49920381859	1195.71595123615	0	NaN	NaN	NaN	NaN	NaN	449.800336139122	0.882537177630303	40.2882025195925	14.0994815564774	10.8888893268679	3.0463973481736	0.0168919900048401	0.00555627192986748	3	1.00103865029238	3751.75906316377	1	23119.7979591837	1	1	1	1	2019-05-15T18:55:26.181	NG_ecoli_LTEE_11364_DM25	-0	-0	161.8	DIA_100X_EMPTY_1x1_100ms	a51358e2-348e-4b20-82fb-682ba79064c0	EPI_100X_YFP_1x1_200ms_25sola	EPI_100X_RFP_1x1_200ms_25sola
50	49	13.9383760814615	683	49.3099234526146	65.0702781844802	1325.45095168375	1009231	1477.64421669107	297.725192025878	378.880707966502	0	476401	697.512445095168	1054.49920381859	1195.71595123615	0	NaN	NaN	NaN	NaN	NaN	626.873089214621	0.961582639224282	48.6218378936682	14.5525013977729	12.6700419181556	2.8076933692184	0.0123772253632679	0.00396412625972544	3	1.00238991250514	6130.23828219914	2	19263.5636896047	1	1	1	1	2019-05-15T18:55:26.181	NG_ecoli_LTEE_11364_DM25	-0	-0	161.8	DIA_100X_EMPTY_1x1_100ms	8e4ca6ef-cb46-44e6-be0d-b94257c3eab5	EPI_100X_YFP_1x1_200ms_25sola	EPI_100X_RFP_1x1_200ms_25sola
51	42	16.1614244007467	679	47.5617983266199	65.8497790868925	776.182621502209	1041978	1534.57731958763	297.725192025878	378.880707966502	0	2686776	3956.96023564065	1054.49920381859	1195.71595123615	0	NaN	NaN	NaN	NaN	NaN	531.66612340602	0.963371492082599	39.5362601609422	15.3318397681925	13.1434698114027	3.21343776158132	0.0149334236712438	0.00702461102349887	3	1.00581555712259	5364.20703236352	0	18294.3755522828	1	1	1	1	2019-05-15T18:55:26.181	NG_ecoli_LTEE_11364_DM25	-0	-0	161.8	DIA_100X_EMPTY_1x1_100ms	69516ae0-76b7-413a-9052-ad646adf4898	EPI_100X_YFP_1x1_200ms_25sola	EPI_100X_RFP_1x1_200ms_25sola
52	43	13.3147923374219	574	49.0986077028683	62.8989547038328	1305.80662020906	5096298	8878.56794425087	297.725192025878	378.880707966502	0	379194	660.616724738676	1054.49920381859	1195.71595123615	0	NaN	NaN	NaN	NaN	NaN	569.614824579683	0.94570953555641	43.8990091634198	15.6688489443856	12.7027002818635	3.1279961107216	0.0270270463482195	0.010269305298706	1	1.0071443947945	5563.35408029443	4	21340.7003484321	1	1	1	1	2019-05-15T18:55:26.181	NG_ecoli_LTEE_11364_DM25	-0	-0	161.8	DIA_100X_EMPTY_1x1_100ms	721fa862-e611-4d56-a26b-0542c206b52b	EPI_100X_YFP_1x1_200ms_25sola	EPI_100X_RFP_1x1_200ms_25sola
53	35	14.1717912615341	496	47.1120582866197	63.5806451612903	1127.42540322581	201713	406.679435483871	297.725192025878	378.880707966502	0	1299591	2620.14314516129	1054.49920381859	1195.71595123615	0	NaN	NaN	NaN	NaN	NaN	405.188206361778	0.991073782475969	34.1886008717986	13.5961661757882	11.4674934765033	3.18953811925491	0.0268261792194655	0.0103057173426791	1	1.00788171391667	3531.08533368298	2	18118.7338709677	1	1	1	1	2019-05-15T18:55:26.181	NG_ecoli_LTEE_11364_DM25	-0	-0	161.8	DIA_100X_EMPTY_1x1_100ms	a11178d4-d72f-446a-9182-edf1bbc2c7cf	EPI_100X_YFP_1x1_200ms_25sola	EPI_100X_RFP_1x1_200ms_25sola
54	52	15.691100196797	819	49.1835099996227	76.8449328449328	1788.59829059829	10386424	12681.8363858364	297.725192025878	378.880707966502	0	468277	571.766788766789	1054.49920381859	1195.71595123615	0	NaN	NaN	NaN	NaN	NaN	721.345744624963	0.924937590432729	52.5213206311878	16.2893245934771	13.3966842447931	3.13187707340853	0.0199022584543117	0.00674758112301353	3	1.00485415671751	7403.21158478723	2	18647.6727716728	1	1	1	1	2019-05-15T18:55:26.181	NG_ecoli_LTEE_11364_DM25	-0	-0	161.8	DIA_100X_EMPTY_1x1_100ms	8f4aa1b5-91bb-4a60-9704-e96d7b877e64	EPI_100X_YFP_1x1_200ms_25sola	EPI_100X_RFP_1x1_200ms_25sola
55	51	17.2258548164644	879	40.925615050462	74.7974971558589	1886.89988623436	901431	1025.51877133106	297.725192025878	378.880707966502	0	3864146	4396.07053469852	1054.49920381859	1195.71595123615	0	NaN	NaN	NaN	NaN	NaN	719.920789375715	0.950552924356381	49.0368432753801	17.437023442694	14.3732014614966	3.22800152490905	0.0371611526293504	0.0175898421003995	1	1.01514125969778	7956.4513580766	2	18993.2855517634	1	1	1	1	2019-05-15T18:55:26.181	NG_ecoli_LTEE_11364_DM25	-0	-0	161.8	DIA_100X_EMPTY_1x1_100ms	6404f7b1-3c52-493d-a623-18e3c3239e6e	EPI_100X_YFP_1x1_200ms_25sola	EPI_100X_RFP_1x1_200ms_25sola
56	38	16.7198227758459	636	44.2057835586217	63.185534591195	1985.7641509434	2119016	3331.78616352201	297.725192025878	378.880707966502	0	449314	706.468553459119	1054.49920381859	1195.71595123615	0	NaN	NaN	NaN	NaN	NaN	514.768534496857	0.939990951955933	38.4632493821406	15.7128995101193	12.890231685764	3.3756320562954	0.0644047083337575	0.0244506120456543	1	1.04924005480896	5019.46347937646	1	18289.3113207547	1	1	1	1	2019-05-15T18:55:26.181	NG_ecoli_LTEE_11364_DM25	-0	-0	161.8	DIA_100X_EMPTY_1x1_100ms	b0ea3e20-5525-4e19-8b86-328c5ae68451	EPI_100X_YFP_1x1_200ms_25sola	EPI_100X_RFP_1x1_200ms_25sola
57	25	9.73997854510464	244	18.3365967569264	67.5655737704918	1158.69262295082	32058	131.385245901639	297.725192025878	378.880707966502	0	1513020	6200.90163934426	1054.49920381859	1195.71595123615	0	NaN	NaN	NaN	NaN	NaN	269.763061019144	0.95374599076474	26.205855358399	13.8207719144001	9.83569947482466	3.23041899275414	0.0398044760331433	0.0167152605655167	1	1.01381480685352	1991.12590288654	0	24018.5737704918	1	1	1	1	2019-05-15T18:55:26.181	NG_ecoli_LTEE_11364_DM25	-0	-0	161.8	DIA_100X_EMPTY_1x1_100ms	d9542d86-de6f-4a60-978c-ea8f6a86710e	EPI_100X_YFP_1x1_200ms_25sola	EPI_100X_RFP_1x1_200ms_25sola
58	44	15.1352624558314	666	46.4782333624587	79.3708708708709	572.334834834835	4372949	6565.98948948949	297.725192025878	378.880707966502	0	563509	846.10960960961	1054.49920381859	1195.71595123615	0	NaN	NaN	NaN	NaN	NaN	571.395721184902	0.969485850295324	44.0604091057385	15.0074709559761	12.6481265284597	3.17163957808742	0.0364471492726663	0.0109459708316794	1	1.00945062009085	5535.93280076533	2	17955.8063063063	1	1	1	1	2019-05-15T18:55:26.181	NG_ecoli_LTEE_11364_DM25	-0	-0	161.8	DIA_100X_EMPTY_1x1_100ms	d4cfb8ae-4a33-46db-9517-75949ae8a2e4	EPI_100X_YFP_1x1_200ms_25sola	EPI_100X_RFP_1x1_200ms_25sola
59	63	14.4977229053665	914	36.245423823148	86.0185995623632	1560.52516411379	991077	1084.32932166302	297.725192025878	378.880707966502	0	769410	841.805251641138	1054.49920381859	1195.71595123615	0	NaN	NaN	NaN	NaN	NaN	816.743683169812	0.89811102604561	62.163898561692	16.3446739296127	12.8979274591597	2.90626006817534	0.0193015053884838	0.0107566106618782	2	1.00384071018132	8122.09349701253	2	18890.0809628009	1	1	1	1	2019-05-15T18:55:26.181	NG_ecoli_LTEE_11364_DM25	-0	-0	161.8	DIA_100X_EMPTY_1x1_100ms	34a60277-5e42-41f4-b9ba-3e6e43e51308	EPI_100X_YFP_1x1_200ms_25sola	EPI_100X_RFP_1x1_200ms_25sola
60	32	14.6234078128183	468	6.44150055574007	71.3397435897436	837.354700854701	505718	1080.59401709402	297.725192025878	378.880707966502	0	833750	1781.51709401709	1054.49920381859	1195.71595123615	0	NaN	NaN	NaN	NaN	NaN	450.205160184427	0.97774829832978	32.3968521793503	17.1239008968401	13.4992368951448	4.15938549173387	0.043347975472668	0.0161394099830946	1	1.01864301148059	4636.72280184325	2	18608.0427350427	1	1	1	1	2019-05-15T18:55:26.181	NG_ecoli_LTEE_11364_DM25	-0	-0	161.8	DIA_100X_EMPTY_1x1_100ms	70ab5292-95ba-4c47-8658-0ee1dc34d7d7	EPI_100X_YFP_1x1_200ms_25sola	EPI_100X_RFP_1x1_200ms_25sola
61	14	4.45026762968174	63	-49.9992552250584	67.6190476190476	1905.04761904762	10192	161.777777777778	297.725192025878	378.880707966502	0	472153	7494.49206349206	1054.49920381859	1195.71595123615	0	NaN	NaN	NaN	NaN	NaN	149.40987130379	0.997417446937357	NaN	NaN	NaN	NaN	NaN	NaN	NaN	NaN	NaN	1	24825.3015873016	1	1	1	1	2019-05-15T18:55:26.181	NG_ecoli_LTEE_11364_DM25	-0	-0	161.8	DIA_100X_EMPTY_1x1_100ms	7b587fdb-7bd0-40bf-8e45-97ca1d185d7c	EPI_100X_YFP_1x1_200ms_25sola	EPI_100X_RFP_1x1_200ms_25sola
62	34	16.0626933138543	547	-47.8623014973714	76.6599634369287	1955.34734917733	2016447	3686.3747714808	297.725192025878	378.880707966502	0	598155	1093.51919561243	1054.49920381859	1195.71595123615	0	NaN	NaN	NaN	NaN	NaN	449.708264507283	0.983232756600344	33.1525660667603	17.611140889902	13.0117515638363	4.46465574756394	0.0664047679800122	0.0216623787955204	2	1.03561519947829	4408.37525330147	1	18342.252285192	1	1	1	1	2019-05-15T18:55:26.181	NG_ecoli_LTEE_11364_DM25	-0	-0	161.8	DIA_100X_EMPTY_1x1_100ms	685eb71e-b149-4d00-a030-2d8545f015ee	EPI_100X_YFP_1x1_200ms_25sola	EPI_100X_RFP_1x1_200ms_25sola
63	36	13.4652471575298	486	47.5392468043845	74.6522633744856	923.08024691358	2882910	5931.91358024691	297.725192025878	378.880707966502	0	368836	758.921810699588	1054.49920381859	1195.71595123615	0	NaN	NaN	NaN	NaN	NaN	411.023358158025	0.986227097271396	35.5048118576916	13.1099883536937	11.310747693631	2.84980938773494	0.0197332656646487	0.0104330370515689	0	1.0068133305881	3567.4650457923	2	18657.1625514403	1	1	1	1	2019-05-15T18:55:26.181	NG_ecoli_LTEE_11364_DM25	-0	-0	161.8	DIA_100X_EMPTY_1x1_100ms	319223ed-93ee-41c2-ab64-76aca56f9536	EPI_100X_YFP_1x1_200ms_25sola	EPI_100X_RFP_1x1_200ms_25sola
64	41	13.431114903661	551	45.8300805586838	84.02722323049	1481.66061705989	3299923	5988.97096188748	297.725192025878	378.880707966502	0	2170464	3939.13611615245	1054.49920381859	1195.71595123615	0	NaN	NaN	NaN	NaN	NaN	515.022367843624	0.961167911377618	41.7015314340602	15.1422755581564	12.138146561037	2.8317131328366	0.0169335499915727	0.00593246625651739	2	1.00145098240683	4825.54799638072	4	20231.5934664247	1	1	1	1	2019-05-15T18:55:26.181	NG_ecoli_LTEE_11364_DM25	-0	-0	161.8	DIA_100X_EMPTY_1x1_100ms	8ab805c9-0577-4e84-b96c-ffbab056c8b8	EPI_100X_YFP_1x1_200ms_25sola	EPI_100X_RFP_1x1_200ms_25sola
65	46	15.0834278938129	694	49.3677043620189	88.3904899135447	706.278097982709	773045	1113.8976945245	297.725192025878	378.880707966502	0	778641	1121.96109510086	1054.49920381859	1195.71595123615	0	NaN	NaN	NaN	NaN	NaN	558.23401868739	0.964843308043555	43.7754918604778	14.7670865743603	12.4295796150271	3.09231815668742	0.0203636623727926	0.00642347056310581	2	1.00185671946801	5311.70315942483	1	17616.9610951009	1	1	1	1	2019-05-15T18:55:26.181	NG_ecoli_LTEE_11364_DM25	-0	-0	161.8	DIA_100X_EMPTY_1x1_100ms	1bbfc939-0b20-4ddc-8fe3-5892efe09fd5	EPI_100X_YFP_1x1_200ms_25sola	EPI_100X_RFP_1x1_200ms_25sola
66	37	14.6600186696587	543	46.38807717798	85.4898710865562	809.257826887661	575048	1059.02025782689	297.725192025878	378.880707966502	0	1542546	2840.78453038674	1054.49920381859	1195.71595123615	0	NaN	NaN	NaN	NaN	NaN	500.798308814891	0.995148564195077	37.1832749725262	16.2234247677092	13.0761892046597	4.09678162875353	0.027664378301909	0.00994409725858258	0	1.00845900564309	4993.44086959012	3	20367.8987108656	1	1	1	1	2019-05-15T18:55:26.181	NG_ecoli_LTEE_11364_DM25	-0	-0	161.8	DIA_100X_EMPTY_1x1_100ms	3e31c4e8-6acb-46f4-8206-49ce98f1445b	EPI_100X_YFP_1x1_200ms_25sola	EPI_100X_RFP_1x1_200ms_25sola
67	43	14.1013067197028	606	48.4153390215664	85.6534653465347	1816.21617161716	3444078	5683.29702970297	297.725192025878	378.880707966502	0	421235	695.107260726073	1054.49920381859	1195.71595123615	0	NaN	NaN	NaN	NaN	NaN	560.780133036749	0.970364555253841	42.3436236659121	15.3902503614433	12.8070311699594	3.44939262614519	0.0419345578341744	0.0107128779849863	2	1.00316288429732	5454.74980650274	2	19371.0841584158	1	1	1	1	2019-05-15T18:55:26.181	NG_ecoli_LTEE_11364_DM25	-0	-0	161.8	DIA_100X_EMPTY_1x1_100ms	254444fe-9513-44ae-9c28-563bee5c8b2b	EPI_100X_YFP_1x1_200ms_25sola	EPI_100X_RFP_1x1_200ms_25sola
68	44	16.3151943300034	719	49.3589541674308	86.9958275382476	631.1140472879	1369887	1905.26703755216	297.725192025878	378.880707966502	0	615701	856.329624478442	1054.49920381859	1195.71595123615	0	NaN	NaN	NaN	NaN	NaN	557.4409971898	0.973754886516894	42.3340788700193	15.2872563973165	12.9599141694319	3.04305676322211	0.00864837518089345	0.00297413174583133	2	1.0004558393452	5584.49937360464	0	17366.9902642559	1	1	1	1	2019-05-15T18:55:26.181	NG_ecoli_LTEE_11364_DM25	-0	-0	161.8	DIA_100X_EMPTY_1x1_100ms	215938b1-5b39-415e-b86d-22f06cfe04e1	EPI_100X_YFP_1x1_200ms_25sola	EPI_100X_RFP_1x1_200ms_25sola
69	36	14.3593817365428	517	44.9037859212618	81.6015473887814	958.460348162476	3043620	5887.07930367505	297.725192025878	378.880707966502	0	312422	604.297872340426	1054.49920381859	1195.71595123615	0	NaN	NaN	NaN	NaN	NaN	444.00227693326	0.973874008278936	37.475508224945	14.3342961898882	11.4531196603044	3.15124272178603	0.026365233058101	0.012356310991068	1	1.00490694839901	3860.86849147782	2	18571.0154738878	1	1	1	1	2019-05-15T18:55:26.181	NG_ecoli_LTEE_11364_DM25	-0	-0	161.8	DIA_100X_EMPTY_1x1_100ms	b35b3a12-9cfd-4dc6-b943-583373ae0049	EPI_100X_YFP_1x1_200ms_25sola	EPI_100X_RFP_1x1_200ms_25sola
70	35	14.3960753518616	504	44.8318709175564	82.468253968254	1274.31746031746	523104	1037.90476190476	297.725192025878	378.880707966502	0	418663	830.680555555556	1054.49920381859	1195.71595123615	0	NaN	NaN	NaN	NaN	NaN	476.705810053426	0.984541060277459	36.307777068833	15.241483164978	12.6307525747176	3.67312462205695	0.0300978963420235	0.0126993681712634	1	1.01271796309344	4549.33582657344	3	19520.5694444444	1	1	1	1	2019-05-15T18:55:26.181	NG_ecoli_LTEE_11364_DM25	-0	-0	161.8	DIA_100X_EMPTY_1x1_100ms	61d4877c-2416-4232-a919-f7e07f0bb907	EPI_100X_YFP_1x1_200ms_25sola	EPI_100X_RFP_1x1_200ms_25sola
71	54	14.3489544421127	775	49.4594516731408	102.538064516129	445.548387096774	492961	636.078709677419	297.725192025878	378.880707966502	0	1031989	1331.59870967742	1054.49920381859	1195.71595123615	0	NaN	NaN	NaN	NaN	NaN	622.187909912973	0.934332540049373	53.2828382052882	13.5356555372913	11.5208577384994	2.30640698166035	0.00947130275438545	0.00338699806014839	3	1.00076066882456	5554.52415138388	1	18669.7883870968	1	1	1	1	2019-05-15T18:55:26.181	NG_ecoli_LTEE_11364_DM25	-0	-0	161.8	DIA_100X_EMPTY_1x1_100ms	42d00342-e5ea-4a14-a8ff-73cd11b9eca9	EPI_100X_YFP_1x1_200ms_25sola	EPI_100X_RFP_1x1_200ms_25sola
72	47	14.8683940717696	700	49.4829330927811	94.6628571428571	1458.22571428571	7350185	10500.2642857143	297.725192025878	378.880707966502	0	1431226	2044.60857142857	1054.49920381859	1195.71595123615	0	NaN	NaN	NaN	NaN	NaN	651.395389772585	0.964431418133855	48.3174305573108	15.7032683222133	13.0711227007706	3.36802493293143	0.0812763255236102	0.00872435928283012	2	1.00370330879673	6483.64899528823	3	19509.3871428571	1	1	1	1	2019-05-15T18:55:26.181	NG_ecoli_LTEE_11364_DM25	-0	-0	161.8	DIA_100X_EMPTY_1x1_100ms	28dead86-1e91-440d-b0af-954dffd09ca0	EPI_100X_YFP_1x1_200ms_25sola	EPI_100X_RFP_1x1_200ms_25sola
73	38	13.3392718827527	507	46.9375184632372	91.1834319526627	1307.31360946746	595737	1175.02366863905	297.725192025878	378.880707966502	0	337688	666.051282051282	1054.49920381859	1195.71595123615	0	NaN	NaN	NaN	NaN	NaN	477.85633325569	0.969849996224011	37.8894702733014	14.2785400186299	12.2330410914035	3.24462787311425	0.0358360660614879	0.0127458917283437	2	1.01158974500784	4453.25212680629	3	19739.8165680473	1	1	1	1	2019-05-15T18:55:26.181	NG_ecoli_LTEE_11364_DM25	-0	-0	161.8	DIA_100X_EMPTY_1x1_100ms	28d331bf-4fc0-49f6-a05e-22390519fc34	EPI_100X_YFP_1x1_200ms_25sola	EPI_100X_RFP_1x1_200ms_25sola
74	45	12.9938588054652	585	49.3984035288208	100.446153846154	338.704273504273	5492729	9389.28034188034	297.725192025878	378.880707966502	0	331869	567.297435897436	1054.49920381859	1195.71595123615	0	NaN	NaN	NaN	NaN	NaN	494.495135224567	0.967228424273742	43.0678247614671	13.5718736256463	11.2542900454856	2.70508487256154	0.0113110951757172	0.00464051724124915	2	1.00058634420679	4284.2916342274	2	17607.4615384615	1	1	1	1	2019-05-15T18:55:26.181	NG_ecoli_LTEE_11364_DM25	-0	-0	161.8	DIA_100X_EMPTY_1x1_100ms	83e4499f-8144-457b-b7d0-6c2e2e5ce2c7	EPI_100X_YFP_1x1_200ms_25sola	EPI_100X_RFP_1x1_200ms_25sola
75	43	14.3401853344467	617	49.2887617559811	100.547811993517	1129.12803889789	6018034	9753.7017828201	297.725192025878	378.880707966502	0	1882196	3050.56077795786	1054.49920381859	1195.71595123615	0	NaN	NaN	NaN	NaN	NaN	521.684928497654	0.978970157327274	42.9447210801611	14.7988842429846	11.8126482021162	3.15941794077067	0.0381406324426138	0.0115499382708557	2	1.0075662676416	4706.45822542425	3	19582.1442463533	1	1	1	1	2019-05-15T18:55:26.181	NG_ecoli_LTEE_11364_DM25	-0	-0	161.8	DIA_100X_EMPTY_1x1_100ms	800885e7-d378-4252-9ccf-d07a9c9814c1	EPI_100X_YFP_1x1_200ms_25sola	EPI_100X_RFP_1x1_200ms_25sola
76	57	14.1679636413954	808	47.6527006832585	93.7722772277228	1618.09034653465	1086033	1344.10024752475	297.725192025878	378.880707966502	0	598680	740.940594059406	1054.49920381859	1195.71595123615	0	NaN	NaN	NaN	NaN	NaN	676.935518096373	0.890377005325009	55.730559734568	14.6723748386443	11.8967618781176	2.62945351950644	0.0155993883305449	0.00838398339348353	2	1.00337788666123	6194.99306094912	1	18872.2982673267	1	1	1	1	2019-05-15T18:55:26.181	NG_ecoli_LTEE_11364_DM25	-0	-0	161.8	DIA_100X_EMPTY_1x1_100ms	1280d2a6-a0f5-40ce-bbf1-7c3e34738963	EPI_100X_YFP_1x1_200ms_25sola	EPI_100X_RFP_1x1_200ms_25sola
77	55	12.7528655521513	702	49.2506340127911	97.5982905982906	909.91452991453	5919950	8432.97720797721	297.725192025878	378.880707966502	0	607648	865.595441595442	1054.49920381859	1195.71595123615	0	NaN	NaN	NaN	NaN	NaN	657.172543312048	0.891361946537455	55.1366635266529	14.5801455240496	11.6970091723084	2.53392792540733	0.029273837853864	0.0110344968615057	3	1.0162317700315	5924.8863537667	3	19559.3632478632	1	1	1	1	2019-05-15T18:55:26.181	NG_ecoli_LTEE_11364_DM25	-0	-0	161.8	DIA_100X_EMPTY_1x1_100ms	b1b7ca02-d817-4b38-902c-1f61947a39f7	EPI_100X_YFP_1x1_200ms_25sola	EPI_100X_RFP_1x1_200ms_25sola
78	67	13.9284382776589	933	6.6867233257131	111.147909967846	1824.67309753483	2185533	2342.47909967846	297.725192025878	378.880707966502	0	674758	723.213290460879	1054.49920381859	1195.71595123615	0	NaN	NaN	NaN	NaN	NaN	845.016513936582	0.898807806057065	67.6115864956471	14.5673961296843	12.2276848242821	3.04719296475362	0.0298753514188824	0.00948288294596568	1	1.00535822539029	7939.61566779276	4	20302.4512325831	1	1	1	1	2019-05-15T18:55:26.181	NG_ecoli_LTEE_11364_DM25	-0	-0	161.8	DIA_100X_EMPTY_1x1_100ms	b118fa92-a0ee-43c6-8984-526801211d92	EPI_100X_YFP_1x1_200ms_25sola	EPI_100X_RFP_1x1_200ms_25sola
79	58	13.9798359207481	811	48.4965751337897	119.478421701603	719.205918618989	526446	649.131935881628	297.725192025878	378.880707966502	0	976114	1203.59309494451	1054.49920381859	1195.71595123615	0	NaN	NaN	NaN	NaN	NaN	657.171639460562	0.925193610435437	57.7711436765857	13.2112026769797	11.1910151969003	2.20580966145432	0.0264988414473432	0.00743009223269771	4	1.00470683843791	5682.50488270171	1	17930.5610357583	1	1	1	1	2019-05-15T18:55:26.181	NG_ecoli_LTEE_11364_DM25	-0	-0	161.8	DIA_100X_EMPTY_1x1_100ms	2354dc8d-4b8c-476e-bee9-6b59e408715b	EPI_100X_YFP_1x1_200ms_25sola	EPI_100X_RFP_1x1_200ms_25sola
80	61	13.0375436509361	796	-47.7316184310303	107.939698492462	1495.00879396985	495783	622.842964824121	297.725192025878	378.880707966502	0	7277554	9142.65577889447	1054.49920381859	1195.71595123615	0	NaN	NaN	NaN	NaN	NaN	758.897314427631	0.742601054381669	67.9918594629604	15.9022220516804	10.8408137865949	2.71438492300194	0.138179422758528	0.0312012883160754	3	1.10415557662759	6275.82130362398	4	23018.4748743719	1	1	1	1	2019-05-15T18:55:26.181	NG_ecoli_LTEE_11364_DM25	-0	-0	161.8	DIA_100X_EMPTY_1x1_100ms	ceccf686-f52d-4a2c-95b0-a65abd500098	EPI_100X_YFP_1x1_200ms_25sola	EPI_100X_RFP_1x1_200ms_25sola
81	45	16.7022282352073	752	49.1724310797053	105.840425531915	1396.71143617021	7386205	9822.08111702128	297.725192025878	378.880707966502	0	476998	634.30585106383	1054.49920381859	1195.71595123615	0	NaN	NaN	NaN	NaN	NaN	577.507773672358	0.967421293373053	42.8902603559382	15.2305709218038	13.1515385565314	3.24251152027494	0.0164546425297708	0.0102683248645712	0	1.01133026907835	5826.41867484813	0	17523.085106383	1	1	1	1	2019-05-15T18:55:26.181	NG_ecoli_LTEE_11364_DM25	-0	-0	161.8	DIA_100X_EMPTY_1x1_100ms	e9e6c456-3426-423d-b923-219c1b6e5370	EPI_100X_YFP_1x1_200ms_25sola	EPI_100X_RFP_1x1_200ms_25sola
82	55	16.1845714884429	891	44.2231117713041	112.338945005612	266.683501683502	1504593	1688.65656565657	297.725192025878	378.880707966502	0	598802	672.056116722783	1054.49920381859	1195.71595123615	0	NaN	NaN	NaN	NaN	NaN	703.198293829382	0.934055989966836	54.9164242989997	15.1405030483279	12.6575154936892	2.53207057200348	0.0158788709485802	0.0052245359838795	2	1.00450588812549	6910.1753584476	1	17644.8686868687	1	1	1	1	2019-05-15T18:55:26.181	NG_ecoli_LTEE_11364_DM25	-0	-0	161.8	DIA_100X_EMPTY_1x1_100ms	c6b503d0-42d3-418a-ad08-bd7793394095	EPI_100X_YFP_1x1_200ms_25sola	EPI_100X_RFP_1x1_200ms_25sola
83	55	15.751270525437	867	48.146195614605	105.173010380623	1094.2491349481	6230977	7186.8246828143	297.725192025878	378.880707966502	0	896673	1034.22491349481	1054.49920381859	1195.71595123615	0	NaN	NaN	NaN	NaN	NaN	675.420143743413	0.915843001635829	54.6220559844761	14.0164464374858	12.1846472829793	2.59637130967873	0.0218270515842472	0.0103476462826878	1	1.01851952045938	6369.1847735721	1	18167.3275663206	1	1	1	1	2019-05-15T18:55:26.181	NG_ecoli_LTEE_11364_DM25	-0	-0	161.8	DIA_100X_EMPTY_1x1_100ms	d1ebcf73-73fe-41c8-9503-4dbc2b822c38	EPI_100X_YFP_1x1_200ms_25sola	EPI_100X_RFP_1x1_200ms_25sola
84	47	15.4877905183219	728	48.8085718952992	107.225274725275	408.325549450549	2335392	3207.95604395604	297.725192025878	378.880707966502	0	521051	715.729395604396	1054.49920381859	1195.71595123615	0	NaN	NaN	NaN	NaN	NaN	564.626146440547	0.967575144221376	44.9487458139061	14.2651794294863	12.1908225061667	3.01058233852417	0.0217981901242024	0.0102973016312392	0	1.01037299255046	5246.5458912262	0	17348.1565934066	1	1	1	1	2019-05-15T18:55:26.181	NG_ecoli_LTEE_11364_DM25	-0	-0	161.8	DIA_100X_EMPTY_1x1_100ms	bc96bea3-efac-48fd-8cf4-9af853329e27	EPI_100X_YFP_1x1_200ms_25sola	EPI_100X_RFP_1x1_200ms_25sola
85	40	14.6654504217521	587	48.9143377488353	114.010221465077	327.541737649063	3675854	6262.10221465077	297.725192025878	378.880707966502	0	310572	529.083475298126	1054.49920381859	1195.71595123615	0	NaN	NaN	NaN	NaN	NaN	497.000711924063	0.99147166299123	38.4036170976109	14.495659405468	12.612482822537	3.24356865711851	0.0171977564385392	0.00858157039080486	0	1.00540416711726	4798.03252678941	1	18021.6064735945	1	1	1	1	2019-05-15T18:55:26.181	NG_ecoli_LTEE_11364_DM25	-0	-0	161.8	DIA_100X_EMPTY_1x1_100ms	4f97fd2c-5fb3-43e7-8eec-4e58c6fa929a	EPI_100X_YFP_1x1_200ms_25sola	EPI_100X_RFP_1x1_200ms_25sola
86	50	13.7374156791194	687	49.0767716185	110.212518195051	859.496360989811	5880181	8559.2154294032	297.725192025878	378.880707966502	0	1333890	1941.61572052402	1054.49920381859	1195.71595123615	0	NaN	NaN	NaN	NaN	NaN	655.618079353108	0.940271587315447	51.2872975668367	14.7109646945641	12.5503842231339	2.94665358461017	0.0445908630636471	0.0154883207747992	1	1.01172806561525	6344.73869487302	3	19549.2969432314	1	1	1	1	2019-05-15T18:55:26.181	NG_ecoli_LTEE_11364_DM25	-0	-0	161.8	DIA_100X_EMPTY_1x1_100ms	10d5ce29-1e82-4992-aa14-c3bbaa9026f7	EPI_100X_YFP_1x1_200ms_25sola	EPI_100X_RFP_1x1_200ms_25sola
87	64	14.4214444057991	923	48.1349920317018	108.314192849404	1605.87973997833	634887	687.851570964247	297.725192025878	378.880707966502	0	697606	755.802816901409	1054.49920381859	1195.71595123615	0	NaN	NaN	NaN	NaN	NaN	756.084750673654	0.890312550408967	62.5433299549362	14.3064727535982	11.8387351321739	2.52209998877209	0.0637226901704573	0.00882986976217066	3	1.00657108057204	6884.64403248809	1	19502.3358613218	1	1	1	1	2019-05-15T18:55:26.181	NG_ecoli_LTEE_11364_DM25	-0	-0	161.8	DIA_100X_EMPTY_1x1_100ms	0ce83a48-a626-4ce9-81b1-a2603883a55a	EPI_100X_YFP_1x1_200ms_25sola	EPI_100X_RFP_1x1_200ms_25sola
88	57	17.0391541741458	972	35.95976378902	121.83950617284	1870.43930041152	1332424	1370.80658436214	297.725192025878	378.880707966502	0	2635151	2711.06069958848	1054.49920381859	1195.71595123615	0	NaN	NaN	NaN	NaN	NaN	857.412069724065	0.969478369696963	58.543586970827	18.1848036082996	14.2736015045902	4.06299794476552	0.0347723092071797	0.0136892477738084	2	1.02038659661808	9367.77271501724	3	19560.0905349794	1	1	1	1	2019-05-15T18:55:26.181	NG_ecoli_LTEE_11364_DM25	-0	-0	161.8	DIA_100X_EMPTY_1x1_100ms	98c41bd8-fc4c-4f70-b3a1-cf0e5be6fbdf	EPI_100X_YFP_1x1_200ms_25sola	EPI_100X_RFP_1x1_200ms_25sola
89	5	2.59083241643789	14	-49.9965676239038	103.785714285714	1143.85714285714	10088	720.571428571429	297.725192025878	378.880707966502	0	135250	9660.71428571429	1054.49920381859	1195.71595123615	0	NaN	NaN	NaN	NaN	NaN	107.279546290807	0.99990774960132	NaN	NaN	NaN	NaN	NaN	NaN	NaN	NaN	NaN	1	25259.5	1	1	1	1	2019-05-15T18:55:26.181	NG_ecoli_LTEE_11364_DM25	-0	-0	161.8	DIA_100X_EMPTY_1x1_100ms	1a3983f8-8398-40a0-bdf7-83c2f77699ae	EPI_100X_YFP_1x1_200ms_25sola	EPI_100X_RFP_1x1_200ms_25sola
90	50	15.0205638046716	752	47.5296911989372	112.957446808511	482.726063829787	1111632	1478.23404255319	297.725192025878	378.880707966502	0	508852	676.664893617021	1054.49920381859	1195.71595123615	0	NaN	NaN	NaN	NaN	NaN	600.85973169469	0.926114978481351	48.276299104083	14.3534149537759	12.2208826530683	2.59671492286712	0.0396307433033261	0.0160672023383705	2	1.0093626986181	5662.77099141454	2	17845.6143617021	1	1	1	1	2019-05-15T18:55:26.181	NG_ecoli_LTEE_11364_DM25	-0	-0	161.8	DIA_100X_EMPTY_1x1_100ms	c0df5fd4-f781-4839-bfd9-28cd48347b75	EPI_100X_YFP_1x1_200ms_25sola	EPI_100X_RFP_1x1_200ms_25sola
91	42	15.5001626216515	651	47.752609361094	112.755760368664	787.826420890937	2378977	3654.3425499232	297.725192025878	378.880707966502	0	2376169	3650.0291858679	1054.49920381859	1195.71595123615	0	NaN	NaN	NaN	NaN	NaN	571.065483355482	0.964614524349784	40.0214682038628	17.1897495986554	13.9727421508608	3.60968674352092	0.00707934245196561	0.00304201045840139	3	1.00046539726492	6136.85960339299	3	20105.4669738863	1	1	1	1	2019-05-15T18:55:26.181	NG_ecoli_LTEE_11364_DM25	-0	-0	161.8	DIA_100X_EMPTY_1x1_100ms	a60f449c-9354-4a1d-b345-2b6dd3adcfca	EPI_100X_YFP_1x1_200ms_25sola	EPI_100X_RFP_1x1_200ms_25sola
92	33	14.5299352584221	481	48.9909860073626	118.702702702703	73.6881496881497	68253	141.898128898129	297.725192025878	378.880707966502	0	6212006	12914.7733887734	1054.49920381859	1195.71595123615	0	NaN	NaN	NaN	NaN	NaN	415.436081117624	0.893221981238354	35.388775584951	14.6318246909203	11.3727675235927	3.06328527704347	0.052537228593568	0.0223542203120352	2	1.04840402636322	3594.90767579786	1	23222.7588357588	1	1	1	1	2019-05-15T18:55:26.181	NG_ecoli_LTEE_11364_DM25	-0	-0	161.8	DIA_100X_EMPTY_1x1_100ms	5daa1131-89e8-4668-b35b-6271252cd623	EPI_100X_YFP_1x1_200ms_25sola	EPI_100X_RFP_1x1_200ms_25sola
93	60	13.0664917709324	785	48.7124317154459	125.736305732484	1548.27643312102	4161940	5301.83439490446	297.725192025878	378.880707966502	0	725647	924.391082802548	1054.49920381859	1195.71595123615	0	NaN	NaN	NaN	NaN	NaN	752.389711074464	0.891303624500549	60.7417850867009	14.4755072725651	12.2412551644826	2.44347481152225	0.023171842620586	0.0104633385324684	2	1.01161821716164	7148.73722916806	4	20976.9044585987	1	1	1	1	2019-05-15T18:55:26.181	NG_ecoli_LTEE_11364_DM25	-0	-0	161.8	DIA_100X_EMPTY_1x1_100ms	91fbb070-b7e9-4a94-ac93-a93c98104786	EPI_100X_YFP_1x1_200ms_25sola	EPI_100X_RFP_1x1_200ms_25sola
94	58	13.4801849964504	781	47.3985101520162	132.654289372599	1532.54545454545	1847416	2365.44942381562	297.725192025878	378.880707966502	0	864542	1106.96798975672	1054.49920381859	1195.71595123615	0	NaN	NaN	NaN	NaN	NaN	678.637969356498	0.916321885728135	57.7146938641073	13.9153680139987	11.5625973333413	2.42826664164857	0.0332969586873702	0.0104247940649797	1	1.00954042599786	6060.201729204	2	20051.8348271447	1	1	1	1	2019-05-15T18:55:26.181	NG_ecoli_LTEE_11364_DM25	-0	-0	161.8	DIA_100X_EMPTY_1x1_100ms	77ff0fb0-4fa9-4b20-9fec-c0ad80bc605b	EPI_100X_YFP_1x1_200ms_25sola	EPI_100X_RFP_1x1_200ms_25sola
95	63	13.6294019487312	860	48.5517184528649	124.141860465116	914.063953488372	1535661	1785.6523255814	297.725192025878	378.880707966502	0	732391	851.617441860465	1054.49920381859	1195.71595123615	0	NaN	NaN	NaN	NaN	NaN	796.003517552947	0.931949677115109	62.8498865807793	13.8087730728304	12.3532122857096	2.50141061582974	0.0381180932624113	0.0174659824595271	2	1.02400238643407	7532.76101224227	4	19260.3104651163	1	1	1	1	2019-05-15T18:55:26.181	NG_ecoli_LTEE_11364_DM25	-0	-0	161.8	DIA_100X_EMPTY_1x1_100ms	9c22111b-ee76-4759-aadd-d1660d7bad0d	EPI_100X_YFP_1x1_200ms_25sola	EPI_100X_RFP_1x1_200ms_25sola
96	74	14.4435520272579	1069	30.56435022338	139.338634237605	1139.38353601497	12451504	11647.8054256314	297.725192025878	378.880707966502	0	2368000	2215.15434985968	1054.49920381859	1195.71595123615	0	NaN	NaN	NaN	NaN	NaN	874.589679815286	0.869674013563274	72.5478516726684	13.4759439027332	11.881268515659	2.31553526157665	0.0403691916661203	0.0100816243473605	3	1.01559166732208	8043.40727832225	1	18646.6894293732	1	1	1	1	2019-05-15T18:55:26.181	NG_ecoli_LTEE_11364_DM25	-0	-0	161.8	DIA_100X_EMPTY_1x1_100ms	ab5c8537-9bde-4bc3-b4bc-a1e8ce92b5ea	EPI_100X_YFP_1x1_200ms_25sola	EPI_100X_RFP_1x1_200ms_25sola
97	42	13.0286841737966	547	48.9483417019969	125.254113345521	1573.60329067642	3933282	7190.64351005484	297.725192025878	378.880707966502	0	490050	895.886654478976	1054.49920381859	1195.71595123615	0	NaN	NaN	NaN	NaN	NaN	511.663749543649	0.977392368220631	42.0864789673072	13.8238701604682	11.8080618280066	2.98419646458069	0.0186883394964732	0.00826211300494826	1	1.00520683496522	4608.81962733268	3	20053.1188299817	1	1	1	1	2019-05-15T18:55:26.181	NG_ecoli_LTEE_11364_DM25	-0	-0	161.8	DIA_100X_EMPTY_1x1_100ms	875fdf14-bb30-4887-9cc5-dce01b061f78	EPI_100X_YFP_1x1_200ms_25sola	EPI_100X_RFP_1x1_200ms_25sola
98	55	14.9450114102295	822	47.9699599203674	128.107055961071	860.159367396594	2419441	2943.35888077859	297.725192025878	378.880707966502	0	1168122	1421.07299270073	1054.49920381859	1195.71595123615	0	NaN	NaN	NaN	NaN	NaN	755.487255255067	0.955564287281136	53.811083687674	16.7533475961857	13.7606291085264	3.36846487696286	0.0173863411017023	0.00639436830348884	2	1.00623539493539	8002.73062294672	2	18755.2469586375	1	1	1	1	2019-05-15T18:55:26.181	NG_ecoli_LTEE_11364_DM25	-0	-0	161.8	DIA_100X_EMPTY_1x1_100ms	6af404f7-f2c7-4d0e-b424-1f6424243f92	EPI_100X_YFP_1x1_200ms_25sola	EPI_100X_RFP_1x1_200ms_25sola
99	42	14.4916181783988	609	49.3260948631546	135.622331691297	762.922824302135	3345794	5493.91461412151	297.725192025878	378.880707966502	0	999823	1641.74548440066	1054.49920381859	1195.71595123615	0	NaN	NaN	NaN	NaN	NaN	549.299010649958	0.964218834818974	42.2871484992224	15.411931709116	12.7810529413088	3.10490209774272	0.011416014498625	0.00557294953111129	1	1.00118727458394	5425.39733549779	3	19707.4417077176	1	1	1	1	2019-05-15T18:55:26.181	NG_ecoli_LTEE_11364_DM25	-0	-0	161.8	DIA_100X_EMPTY_1x1_100ms	8b7f3adb-b3dd-4305-bf41-cf9060518459	EPI_100X_YFP_1x1_200ms_25sola	EPI_100X_RFP_1x1_200ms_25sola
100	46	13.6039213676286	626	49.3223548176241	140.867412140575	503.627795527157	130374	208.26517571885	297.725192025878	378.880707966502	0	1239260	1979.64856230032	1054.49920381859	1195.71595123615	0	NaN	NaN	NaN	NaN	NaN	537.386781340842	0.925864892693745	47.2991555405181	13.4572666089427	11.1363431500522	2.44752281962847	0.0350161440095683	0.0114707355320326	1	1.01431391734985	4607.10889722813	2	19054.8402555911	1	1	1	1	2019-05-15T18:55:26.181	NG_ecoli_LTEE_11364_DM25	-0	-0	161.8	DIA_100X_EMPTY_1x1_100ms	dc245e64-4743-492f-8e71-b0c0a2b222bd	EPI_100X_YFP_1x1_200ms_25sola	EPI_100X_RFP_1x1_200ms_25sola
101	61	14.7849677120983	903	49.2636456124757	140.88261351052	796.499446290144	6420839	7110.56367663344	297.725192025878	378.880707966502	0	1723570	1908.715393134	1054.49920381859	1195.71595123615	0	NaN	NaN	NaN	NaN	NaN	790.484408703462	0.881056134144815	62.0950877501731	14.8911549393123	12.508150805919	2.76602500276609	0.0262321362351285	0.0104447920059498	2	1.00476380908788	7630.15471179962	4	21442.4861572536	1	1	1	1	2019-05-15T18:55:26.181	NG_ecoli_LTEE_11364_DM25	-0	-0	161.8	DIA_100X_EMPTY_1x1_100ms	d1a2e622-d2a5-4977-a43b-2bc4e48dd38a	EPI_100X_YFP_1x1_200ms_25sola	EPI_100X_RFP_1x1_200ms_25sola
102	32	14.6844125927679	471	47.6357859904446	137.12101910828	1166.26326963907	2158771	4583.37791932059	297.725192025878	378.880707966502	0	749394	1591.07006369427	1054.49920381859	1195.71595123615	0	NaN	NaN	NaN	NaN	NaN	390.621609555813	0.995738021819881	29.7317724517891	15.1665492056718	12.6564928664305	3.82940935373223	0.00571174950561071	0.00257095770003297	2	1.00033482317222	3740.5670082127	1	18283.2845010616	1	1	1	1	2019-05-15T18:55:26.181	NG_ecoli_LTEE_11364_DM25	-0	-0	161.8	DIA_100X_EMPTY_1x1_100ms	f93891f4-6a2c-47f8-af4f-88b52dccddf9	EPI_100X_YFP_1x1_200ms_25sola	EPI_100X_RFP_1x1_200ms_25sola
103	45	13.2940241710092	599	44.8564662990263	148.262103505843	9.96828046744574	1995486	3331.36227045075	297.725192025878	378.880707966502	0	755964	1262.04340567613	1054.49920381859	1195.71595123615	0	NaN	NaN	NaN	NaN	NaN	NaN	NaN	NaN	NaN	NaN	NaN	NaN	NaN	NaN	NaN	NaN	3	18566.0217028381	1	1	1	1	2019-05-15T18:55:26.181	NG_ecoli_LTEE_11364_DM25	-0	-0	161.8	DIA_100X_EMPTY_1x1_100ms	7000a8c8-87d3-4f54-b1e5-204b8376cd9b	EPI_100X_YFP_1x1_200ms_25sola	EPI_100X_RFP_1x1_200ms_25sola
104	47	14.6240947134539	688	49.0660118259054	141.675872093023	243.796511627907	5796189	8424.69331395349	297.725192025878	378.880707966502	0	558457	811.710755813953	1054.49920381859	1195.71595123615	0	NaN	NaN	NaN	NaN	NaN	572.52799157489	0.947932805800808	46.8397520432055	15.3441875694482	11.8343213690795	3.27220648049056	0.0192861814391169	0.00638010440368239	1	1.00396912947716	5152.1818820803	3	18520.3066860465	1	1	1	1	2019-05-15T18:55:26.181	NG_ecoli_LTEE_11364_DM25	-0	-0	161.8	DIA_100X_EMPTY_1x1_100ms	06e3f72f-aac1-4b18-a26d-153652f10139	EPI_100X_YFP_1x1_200ms_25sola	EPI_100X_RFP_1x1_200ms_25sola
105	46	14.1034664608097	650	44.980345308748	143.449230769231	610.747692307692	5034948	7746.07384615385	297.725192025878	378.880707966502	0	417037	641.595384615385	1054.49920381859	1195.71595123615	0	NaN	NaN	NaN	NaN	NaN	601.057547442287	0.969764029925965	43.987354252715	16.1653042724422	13.406086082542	3.48344339374943	0.0212968913263853	0.00838141663824244	1	1.00216195202287	6209.00099870409	2	18526.46	1	1	1	1	2019-05-15T18:55:26.181	NG_ecoli_LTEE_11364_DM25	-0	-0	161.8	DIA_100X_EMPTY_1x1_100ms	110adda7-ccde-4e95-8934-432cf5786a54	EPI_100X_YFP_1x1_200ms_25sola	EPI_100X_RFP_1x1_200ms_25sola
106	72	14.0198270393709	1010	47.048864767633	146.616831683168	948.258415841584	10582277	10477.501980198	297.725192025878	378.880707966502	0	1005764	995.805940594059	1054.49920381859	1195.71595123615	0	NaN	NaN	NaN	NaN	NaN	834.487511897927	0.871376331036617	71.3089500308559	14.0955584983781	11.5865513239761	2.02269217167392	0.00863725896984506	0.002260406984815	4	1.00143929116502	7518.69214142783	3	19257.7900990099	1	1	1	1	2019-05-15T18:55:26.181	NG_ecoli_LTEE_11364_DM25	-0	-0	161.8	DIA_100X_EMPTY_1x1_100ms	2d7c7cac-7d15-408e-885c-f0e2c0ce5fcf	EPI_100X_YFP_1x1_200ms_25sola	EPI_100X_RFP_1x1_200ms_25sola
107	35	17.710608404845	621	36.8414425637524	143.278582930757	96.0917874396135	72951	117.473429951691	297.725192025878	378.880707966502	0	5418779	8725.8921095008	1054.49920381859	1195.71595123615	0	NaN	NaN	NaN	NaN	NaN	558.826248117464	0.990455092238218	35.3306973275709	19.2533599085735	15.2661858970383	4.73821222885916	0.0347301048363372	0.0127835621730407	1	1.00527393182248	6467.00480497479	2	23348.3268921095	1	1	1	1	2019-05-15T18:55:26.181	NG_ecoli_LTEE_11364_DM25	-0	-0	161.8	DIA_100X_EMPTY_1x1_100ms	792b8dbb-03fd-4b47-9e14-5220ae2cf16e	EPI_100X_YFP_1x1_200ms_25sola	EPI_100X_RFP_1x1_200ms_25sola
108	51	14.2734487785313	728	48.4048718960283	142.865384615385	39.0343406593407	4416154	6066.1456043956	297.725192025878	378.880707966502	0	1571419	2158.54258241758	1054.49920381859	1195.71595123615	0	NaN	NaN	NaN	NaN	NaN	676.626184702951	0.92545664645512	51.4742842857995	15.3477187246771	12.817535465982	3.00660225380692	0.0188875810460991	0.0113146346266464	0	1.01636384590756	6641.85291344125	3	19979.8063186813	1	1	1	1	2019-05-15T18:55:26.181	NG_ecoli_LTEE_11364_DM25	-0	-0	161.8	DIA_100X_EMPTY_1x1_100ms	bcb73a3a-18c0-4418-9579-830addf06976	EPI_100X_YFP_1x1_200ms_25sola	EPI_100X_RFP_1x1_200ms_25sola
109	39	14.4119208324239	562	49.1992456803076	146.35409252669	1844.80960854093	2864404	5096.80427046263	297.725192025878	378.880707966502	0	400181	712.065836298932	1054.49920381859	1195.71595123615	0	NaN	NaN	NaN	NaN	NaN	479.400018176126	0.96136850379469	37.7841316551643	14.5400449158151	12.3288472805982	3.01133672239423	0.0530674375864696	0.0187104744598896	0	1.02805151336506	4510.70342021153	2	18974.1209964413	1	1	1	1	2019-05-15T18:55:26.181	NG_ecoli_LTEE_11364_DM25	-0	-0	161.8	DIA_100X_EMPTY_1x1_100ms	51e5c329-2d87-49fb-9d2b-154f740a7406	EPI_100X_YFP_1x1_200ms_25sola	EPI_100X_RFP_1x1_200ms_25sola
110	36	14.7820900386372	532	41.5601440799809	145.240601503759	988.007518796992	401779	755.223684210526	297.725192025878	378.880707966502	0	654786	1230.8007518797	1054.49920381859	1195.71595123615	0	NaN	NaN	NaN	NaN	NaN	446.493240461675	0.982160662757678	34.3653824538994	15.7929404692489	12.4695231035838	3.7886224031456	0.0450244507959661	0.0175016797224666	0	1.01995862058991	4196.72731299205	3	18951.7312030075	1	1	1	1	2019-05-15T18:55:26.181	NG_ecoli_LTEE_11364_DM25	-0	-0	161.8	DIA_100X_EMPTY_1x1_100ms	ba17d2ce-9bc5-4126-83f1-83bcf188d872	EPI_100X_YFP_1x1_200ms_25sola	EPI_100X_RFP_1x1_200ms_25sola
111	39	15.5559685615203	607	48.3903252394505	153.505766062603	1600.85996705107	3855544	6351.80230642504	297.725192025878	378.880707966502	0	685897	1129.97858319605	1054.49920381859	1195.71595123615	0	NaN	NaN	NaN	NaN	NaN	477.146279600584	0.983360152332746	36.7741082882447	15.43436386409	12.6074577294898	3.4388153980924	0.0219728337524528	0.010604294820172	1	1.00364194856405	4590.78626278162	1	18057.6738056013	1	1	1	1	2019-05-15T18:55:26.181	NG_ecoli_LTEE_11364_DM25	-0	-0	161.8	DIA_100X_EMPTY_1x1_100ms	3d4bc946-0e02-4bef-83f1-1ac5cbdf490f	EPI_100X_YFP_1x1_200ms_25sola	EPI_100X_RFP_1x1_200ms_25sola
112	34	14.7607730850085	502	48.6492188361674	149.930278884462	284.225099601594	3639533	7250.06573705179	297.725192025878	378.880707966502	0	369753	736.559760956175	1054.49920381859	1195.71595123615	0	NaN	NaN	NaN	NaN	NaN	413.577334059981	0.994160728487863	32.8660825301861	15.1374598629608	12.222794026472	3.39383648819909	0.018245175855942	0.00562912780963779	2	1.001749502068	3856.37100961606	1	18180.7709163347	1	1	1	1	2019-05-15T18:55:26.181	NG_ecoli_LTEE_11364_DM25	-0	-0	161.8	DIA_100X_EMPTY_1x1_100ms	92ff7fbf-6fb8-4886-b217-0242da841e77	EPI_100X_YFP_1x1_200ms_25sola	EPI_100X_RFP_1x1_200ms_25sola
113	33	14.9651632399367	495	46.2387822802817	153.163636363636	469.569696969697	743724	1502.47272727273	297.725192025878	378.880707966502	0	354507	716.175757575758	1054.49920381859	1195.71595123615	0	NaN	NaN	NaN	NaN	NaN	404.050271278117	0.991430073795524	32.6252147897031	14.4104876973983	11.9286032541512	3.40290182324203	0.0182263963704245	0.00791685059334768	0	1.00410585786825	3646.0485662311	1	17882.0282828283	1	1	1	1	2019-05-15T18:55:26.181	NG_ecoli_LTEE_11364_DM25	-0	-0	161.8	DIA_100X_EMPTY_1x1_100ms	57eac135-bdd4-4310-ae4b-1d1139168914	EPI_100X_YFP_1x1_200ms_25sola	EPI_100X_RFP_1x1_200ms_25sola
114	56	17.0671087828541	956	48.0864866733183	152.445606694561	1253.35460251046	7916085	8280.42364016736	297.725192025878	378.880707966502	0	649648	679.548117154812	1054.49920381859	1195.71595123615	0	NaN	NaN	NaN	NaN	NaN	733.221836578281	0.95650889066271	53.1428656967103	15.4506105427759	13.5811949352462	2.9554218598167	0.0145358771928777	0.0058481988859917	2	1.00288591907535	7698.58336233606	0	17676.8692468619	1	1	1	1	2019-05-15T18:55:26.181	NG_ecoli_LTEE_11364_DM25	-0	-0	161.8	DIA_100X_EMPTY_1x1_100ms	92ec6748-a9b4-4f3f-8240-32c8b6cad3e3	EPI_100X_YFP_1x1_200ms_25sola	EPI_100X_RFP_1x1_200ms_25sola
115	10	3.82087977997985	39	-49.9992923922106	145.358974358974	1005.84615384615	8657	221.974358974359	297.725192025878	378.880707966502	0	53805	1379.61538461538	1054.49920381859	1195.71595123615	0	NaN	NaN	NaN	NaN	NaN	120.090895680618	0.999841442916828	NaN	NaN	NaN	NaN	NaN	NaN	NaN	NaN	NaN	1	24218.8461538462	1	1	1	1	2019-05-15T18:55:26.181	NG_ecoli_LTEE_11364_DM25	-0	-0	161.8	DIA_100X_EMPTY_1x1_100ms	e601fc96-556b-495f-8ecd-4566fc70ec9e	EPI_100X_YFP_1x1_200ms_25sola	EPI_100X_RFP_1x1_200ms_25sola
116	58	15.716171114163	913	30.1420790814862	163.809419496166	575.190580503834	1514609	1658.93647316539	297.725192025878	378.880707966502	0	568257	622.406352683461	1054.49920381859	1195.71595123615	0	NaN	NaN	NaN	NaN	NaN	815.090842834174	0.932230387485681	58.9718211500813	16.349506039743	13.6233829291832	2.73115753336764	0.0154388210989558	0.00629671049184609	5	1.00516252140596	8596.15720486653	4	20802.4622124863	1	1	1	1	2019-05-15T18:55:26.181	NG_ecoli_LTEE_11364_DM25	-0	-0	161.8	DIA_100X_EMPTY_1x1_100ms	d7ec584f-cd99-4413-98a2-377bea1cff01	EPI_100X_YFP_1x1_200ms_25sola	EPI_100X_RFP_1x1_200ms_25sola
117	51	14.837330153887	757	48.761297076466	164.626155878468	685.9035667107	423335	559.227212681638	297.725192025878	378.880707966502	0	638962	844.071334214003	1054.49920381859	1195.71595123615	0	NaN	NaN	NaN	NaN	NaN	691.7064460607	0.942946881913194	49.607513833331	16.7285712298593	13.5468945876534	3.21159883386538	0.189619761621685	0.0158455276320823	0	1.02385387314129	7150.17788382711	2	18205.1545574637	1	1	1	1	2019-05-15T18:55:26.181	NG_ecoli_LTEE_11364_DM25	-0	-0	161.8	DIA_100X_EMPTY_1x1_100ms	45cbca16-5c63-4121-928c-efbeff0294ef	EPI_100X_YFP_1x1_200ms_25sola	EPI_100X_RFP_1x1_200ms_25sola
118	37	13.4037973474515	497	48.6926927033538	160.006036217304	956.241448692153	1091496	2196.16901408451	297.725192025878	378.880707966502	0	622886	1253.29175050302	1054.49920381859	1195.71595123615	0	NaN	NaN	NaN	NaN	NaN	448.70386689027	0.965715466340678	37.6124541402455	13.4890917571011	11.6965182307299	2.896594312431	0.0195127238469299	0.0107976509461702	2	1.0051309767715	4041.4271689448	2	20080.4949698189	1	1	1	1	2019-05-15T18:55:26.181	NG_ecoli_LTEE_11364_DM25	-0	-0	161.8	DIA_100X_EMPTY_1x1_100ms	a5d723b7-1dfb-448f-9dbe-6eb2433c75f1	EPI_100X_YFP_1x1_200ms_25sola	EPI_100X_RFP_1x1_200ms_25sola
119	48	13.5793325100386	652	49.3861830315693	167.553680981595	38.6886503067485	2050026	3144.21165644172	297.725192025878	378.880707966502	0	991570	1520.81288343558	1054.49920381859	1195.71595123615	0	NaN	NaN	NaN	NaN	NaN	606.818032887355	0.928352503453551	46.3149561397671	15.1519892257266	12.790421945694	2.82867419202843	0.043345294561911	0.016527697461169	1	1.00936905835004	5950.875741126	4	21182.3911042945	1	1	1	1	2019-05-15T18:55:26.181	NG_ecoli_LTEE_11364_DM25	-0	-0	161.8	DIA_100X_EMPTY_1x1_100ms	dd071814-1bb3-4eb3-bb58-04fb2a5afa4d	EPI_100X_YFP_1x1_200ms_25sola	EPI_100X_RFP_1x1_200ms_25sola
120	40	15.1861152754991	608	40.916063412406	161.317434210526	783.141447368421	4384876	7211.96710526316	297.725192025878	378.880707966502	0	1529461	2515.56085526316	1054.49920381859	1195.71595123615	0	NaN	NaN	NaN	NaN	NaN	534.870654546695	0.971323762814561	39.982708943374	16.4332044374712	13.1001516034864	3.47563595716455	0.0218818774069157	0.00842846013704866	1	1.00559286886928	5389.08135773624	4	21262.5838815789	1	1	1	1	2019-05-15T18:55:26.181	NG_ecoli_LTEE_11364_DM25	-0	-0	161.8	DIA_100X_EMPTY_1x1_100ms	b95e4416-4fec-4b6a-9c95-8837d05379b6	EPI_100X_YFP_1x1_200ms_25sola	EPI_100X_RFP_1x1_200ms_25sola
121	38	15.0440412192879	572	45.3924391725667	167.01048951049	99.4615384615385	93073	162.715034965035	297.725192025878	378.880707966502	0	1590541	2780.66608391608	1054.49920381859	1195.71595123615	0	NaN	NaN	NaN	NaN	NaN	419.194367643398	0.890363320574824	36.8149151800908	14.8080896400678	11.0693980434983	2.85662774284472	0.02940733537268	0.0169378846853298	1	1.00829371388056	3542.92284370411	2	24982.6433566434	1	1	1	1	2019-05-15T18:55:26.181	NG_ecoli_LTEE_11364_DM25	-0	-0	161.8	DIA_100X_EMPTY_1x1_100ms	6b5ae18f-5b05-4b4e-a7b4-0641cd3625bf	EPI_100X_YFP_1x1_200ms_25sola	EPI_100X_RFP_1x1_200ms_25sola
122	44	14.2906059940706	629	45.3322953080135	170.335453100159	61.3434022257552	673766	1071.17011128776	297.725192025878	378.880707966502	0	1511502	2403.02384737679	1054.49920381859	1195.71595123615	0	NaN	NaN	NaN	NaN	NaN	519.821097646751	0.971716555011055	41.4414048760249	14.8486225090196	12.307311556453	3.02275852258138	0.0300126747436404	0.0117324238729723	0	1.01250285845908	4930.04337940366	3	21769.346581876	1	1	1	1	2019-05-15T18:55:26.181	NG_ecoli_LTEE_11364_DM25	-0	-0	161.8	DIA_100X_EMPTY_1x1_100ms	da60f7d8-6a84-469f-acda-ce510664a360	EPI_100X_YFP_1x1_200ms_25sola	EPI_100X_RFP_1x1_200ms_25sola
123	35	14.3331258876191	503	47.3292212523218	172.286282306163	259.479125248509	4646987	9238.54274353877	297.725192025878	378.880707966502	0	339512	674.974155069582	1054.49920381859	1195.71595123615	0	NaN	NaN	NaN	NaN	NaN	485.699627049663	0.988000838109408	33.9636348497806	16.0698915761493	13.8533973602271	3.4299210178791	0.00865770137642773	0.00395044758410228	2	1.00027642629491	5119.37127352512	4	21250.3180914513	1	1	1	1	2019-05-15T18:55:26.181	NG_ecoli_LTEE_11364_DM25	-0	-0	161.8	DIA_100X_EMPTY_1x1_100ms	f48bd026-06fa-4f45-8bb6-04f94f032233	EPI_100X_YFP_1x1_200ms_25sola	EPI_100X_RFP_1x1_200ms_25sola
124	54	15.0294565152945	812	32.904665147912	174.743842364532	228.599753694581	5563303	6851.35837438424	297.725192025878	378.880707966502	0	1064978	1311.54926108374	1054.49920381859	1195.71595123615	0	NaN	NaN	NaN	NaN	NaN	750.475371106835	0.886474653574513	54.4457866764242	17.8162338962287	13.495216423578	2.95114559084413	0.0187262693153454	0.00906925066246205	2	1.01522748846993	7787.7834363083	5	20339.3485221675	1	1	1	1	2019-05-15T18:55:26.181	NG_ecoli_LTEE_11364_DM25	-0	-0	161.8	DIA_100X_EMPTY_1x1_100ms	f8272a67-6e4f-40c5-ad83-4fcbe8a252e0	EPI_100X_YFP_1x1_200ms_25sola	EPI_100X_RFP_1x1_200ms_25sola
125	64	13.5993822543962	871	46.4216238553758	187.196326061998	525.715269804822	821326	942.969001148106	297.725192025878	378.880707966502	0	647890	743.846153846154	1054.49920381859	1195.71595123615	0	NaN	NaN	NaN	NaN	NaN	772.544134347502	0.894875015615637	65.2790578689056	13.6948779209385	11.646726708827	2.37872814065339	0.020213496867884	0.00436293154242795	3	1.00330075977967	6954.5899552654	3	19793.8840413318	1	1	1	1	2019-05-15T18:55:26.181	NG_ecoli_LTEE_11364_DM25	-0	-0	161.8	DIA_100X_EMPTY_1x1_100ms	3a493148-256a-4e99-985a-0fbf1f1932d7	EPI_100X_YFP_1x1_200ms_25sola	EPI_100X_RFP_1x1_200ms_25sola
126	73	13.3234965546537	972	48.5195433583051	189.13683127572	548.597736625514	3277766	3372.18724279835	297.725192025878	378.880707966502	0	585392	602.255144032922	1054.49920381859	1195.71595123615	0	NaN	NaN	NaN	NaN	NaN	913.351262371418	0.897188552701025	73.774822221505	14.6850713907378	12.1960046003898	2.35688498020539	0.0132414435609645	0.00565970124434278	3	1.00224569732958	8618.53028445941	3	20688.9156378601	1	1	1	1	2019-05-15T18:55:26.181	NG_ecoli_LTEE_11364_DM25	-0	-0	161.8	DIA_100X_EMPTY_1x1_100ms	0a99dfe5-f289-424d-b309-05ed91c59124	EPI_100X_YFP_1x1_200ms_25sola	EPI_100X_RFP_1x1_200ms_25sola
127	42	14.0028155114907	588	37.9683427059359	174.869047619048	816.812925170068	4300895	7314.44727891156	297.725192025878	378.880707966502	0	1766520	3004.28571428571	1054.49920381859	1195.71595123615	0	NaN	NaN	NaN	NaN	NaN	528.747462910674	0.960575635763927	40.8729196311637	17.7536938076714	12.6071369567478	4.02085032381623	0.0196143431169732	0.00762306395725533	2	1.00767780776225	5102.21181674425	4	20701.3503401361	1	1	1	1	2019-05-15T18:55:26.181	NG_ecoli_LTEE_11364_DM25	-0	-0	161.8	DIA_100X_EMPTY_1x1_100ms	67d735c7-2c39-450a-859d-b44b98bbc7b8	EPI_100X_YFP_1x1_200ms_25sola	EPI_100X_RFP_1x1_200ms_25sola
128	39	14.4961553617828	565	49.2283977136629	176.594690265487	1026.11327433628	7140036	12637.2318584071	297.725192025878	378.880707966502	0	931797	1649.1982300885	1054.49920381859	1195.71595123615	0	NaN	NaN	NaN	NaN	NaN	466.601258296364	0.971465407217039	36.4090208880411	14.79743406915	12.3424026544777	3.43243833933899	0.0258526755859688	0.0124711730343528	1	1.00464451000917	4356.10462981994	1	18179.2884955752	1	1	1	1	2019-05-15T18:55:26.181	NG_ecoli_LTEE_11364_DM25	-0	-0	161.8	DIA_100X_EMPTY_1x1_100ms	a48d5051-e3b3-4550-bfbe-de6be8b82d2d	EPI_100X_YFP_1x1_200ms_25sola	EPI_100X_RFP_1x1_200ms_25sola
129	37	14.9139297997926	553	49.3465777385133	180.80650994575	449.144665461121	841709	1522.07775768535	297.725192025878	378.880707966502	0	329119	595.151898734177	1054.49920381859	1195.71595123615	0	NaN	NaN	NaN	NaN	NaN	448.410942496522	0.991727165797206	36.4195251849806	14.1139256888091	11.9501242109577	3.23905603377595	0.00451190381821519	0.00232085929772562	1	1.00042816932325	4084.78309036496	1	17787.6871609403	1	1	1	1	2019-05-15T18:55:26.181	NG_ecoli_LTEE_11364_DM25	-0	-0	161.8	DIA_100X_EMPTY_1x1_100ms	023ff3ec-b024-4cac-a600-b0b1a4eabe6e	EPI_100X_YFP_1x1_200ms_25sola	EPI_100X_RFP_1x1_200ms_25sola
130	39	16.5266597300422	645	29.4996081914119	179.178294573643	592.77984496124	5073831	7866.40465116279	297.725192025878	378.880707966502	0	507965	787.542635658915	1054.49920381859	1195.71595123615	0	NaN	NaN	NaN	NaN	NaN	563.148138914587	0.942852926672054	40.6785709533537	20.8255289591787	13.4120782663745	4.53962598689607	0.0346740829812093	0.0117004946457844	3	1.00788953803505	5747.08641301346	3	21129.2697674419	1	1	1	1	2019-05-15T18:55:26.181	NG_ecoli_LTEE_11364_DM25	-0	-0	161.8	DIA_100X_EMPTY_1x1_100ms	e1b1b625-5b75-4606-9b17-b1f025fca08e	EPI_100X_YFP_1x1_200ms_25sola	EPI_100X_RFP_1x1_200ms_25sola
131	44	13.3885182591113	589	49.5417819805919	184.105263157895	31.723259762309	2842717	4826.34465195246	297.725192025878	378.880707966502	0	823288	1397.77249575552	1054.49920381859	1195.71595123615	0	NaN	NaN	NaN	NaN	NaN	523.904232185361	0.962188924392201	43.3577589093748	14.4786760112814	11.8017227548329	2.8734100087209	0.0130660979025067	0.00614665774695051	2	1.00171158867977	4742.93882970127	2	19487.117147708	1	1	1	1	2019-05-15T18:55:26.181	NG_ecoli_LTEE_11364_DM25	-0	-0	161.8	DIA_100X_EMPTY_1x1_100ms	6cda15a0-ff9d-484a-80bb-50b011cc6ff4	EPI_100X_YFP_1x1_200ms_25sola	EPI_100X_RFP_1x1_200ms_25sola
132	64	14.9027816817775	954	27.8576308388185	177.077568134172	174.640461215933	224783	235.621593291405	297.725192025878	378.880707966502	0	7825296	8202.61635220126	1054.49920381859	1195.71595123615	0	NaN	NaN	NaN	NaN	NaN	892.437073490496	0.855130389677408	66.1026547311148	17.3053658104985	13.3332843776945	3.31881929391009	0.03128962448078	0.0101973882101186	3	1.01872814629325	9229.60397838852	2	23652.1719077568	1	1	1	1	2019-05-15T18:55:26.181	NG_ecoli_LTEE_11364_DM25	-0	-0	161.8	DIA_100X_EMPTY_1x1_100ms	30acdbd4-c695-4f8d-a88c-d6607888674a	EPI_100X_YFP_1x1_200ms_25sola	EPI_100X_RFP_1x1_200ms_25sola
133	60	16.0148154578849	961	46.7250072287314	179.966701352758	1057.17585848075	1013986	1055.13631633715	297.725192025878	378.880707966502	0	1738401	1808.95005202914	1054.49920381859	1195.71595123615	0	NaN	NaN	NaN	NaN	NaN	764.779198123399	0.949690144645557	57.491564615378	15.282758709259	13.0039381935983	2.89771784431991	0.0220424748333941	0.0107946557022556	2	1.01295838140402	7635.61113661754	1	17939.1529656608	1	1	1	1	2019-05-15T18:55:26.181	NG_ecoli_LTEE_11364_DM25	-0	-0	161.8	DIA_100X_EMPTY_1x1_100ms	cbed62cc-beb8-44a0-b04a-665c072f4dbc	EPI_100X_YFP_1x1_200ms_25sola	EPI_100X_RFP_1x1_200ms_25sola
134	38	15.884005335122	604	46.2694345585615	175.57119205298	1732.7798013245	765505	1267.39238410596	297.725192025878	378.880707966502	0	621032	1028.19867549669	1054.49920381859	1195.71595123615	0	NaN	NaN	NaN	NaN	NaN	473.836238293722	0.983903879054593	37.0177102357146	14.6655874623333	12.4655125665935	3.29175451912264	0.0106701412869902	0.00438283163277093	2	1.00207064668279	4517.7242027533	1	18270.8592715232	1	1	1	1	2019-05-15T18:55:26.181	NG_ecoli_LTEE_11364_DM25	-0	-0	161.8	DIA_100X_EMPTY_1x1_100ms	d50be29e-2b55-4e8b-9567-0702152404df	EPI_100X_YFP_1x1_200ms_25sola	EPI_100X_RFP_1x1_200ms_25sola
135	20	7.62605762237102	153	-49.9946061728267	177.346405228758	120.803921568627	19597	128.084967320261	297.725192025878	378.880707966502	0	388442	2538.83660130719	1054.49920381859	1195.71595123615	0	NaN	NaN	NaN	NaN	NaN	208.395375812018	0.939569882778715	NaN	NaN	NaN	NaN	NaN	NaN	NaN	NaN	NaN	1	25124.6209150327	1	1	1	1	2019-05-15T18:55:26.181	NG_ecoli_LTEE_11364_DM25	-0	-0	161.8	DIA_100X_EMPTY_1x1_100ms	6f9cffe9-7fc6-4a46-93d2-3c106c30b191	EPI_100X_YFP_1x1_200ms_25sola	EPI_100X_RFP_1x1_200ms_25sola
136	38	15.7521882847483	599	43.1570632101856	178.59265442404	1695.85976627713	848193	1416.01502504174	297.725192025878	378.880707966502	0	2245677	3749.04340567613	1054.49920381859	1195.71595123615	0	NaN	NaN	NaN	NaN	NaN	496.031667735367	0.980743630732916	37.6613271406686	15.1495324145922	12.6592158632311	3.66650285593966	0.0406461733530484	0.0170684097978141	1	1.01324799093202	4740.22670083867	2	18732.2020033389	1	1	1	1	2019-05-15T18:55:26.181	NG_ecoli_LTEE_11364_DM25	-0	-0	161.8	DIA_100X_EMPTY_1x1_100ms	7067e462-f294-4e37-bf5c-1199f9e2d922	EPI_100X_YFP_1x1_200ms_25sola	EPI_100X_RFP_1x1_200ms_25sola
137	42	15.4888943641309	651	46.3180004991486	180.222734254992	1166.30414746544	6650357	10215.6021505376	297.725192025878	378.880707966502	0	501843	770.880184331797	1054.49920381859	1195.71595123615	0	NaN	NaN	NaN	NaN	NaN	544.169581980603	0.944735388001528	41.7678794050513	15.0403520534897	12.5333634354731	3.15627152438254	0.0465063700914624	0.0136651674092528	2	1.01698352197338	5153.08818008117	2	18083.6313364055	1	1	1	1	2019-05-15T18:55:26.181	NG_ecoli_LTEE_11364_DM25	-0	-0	161.8	DIA_100X_EMPTY_1x1_100ms	4b371ea5-65fc-4193-baee-0fd8177df561	EPI_100X_YFP_1x1_200ms_25sola	EPI_100X_RFP_1x1_200ms_25sola
138	40	13.9153450098511	561	47.5108576567621	179.160427807487	651.0623885918	370616	660.634581105169	297.725192025878	378.880707966502	0	455408	811.778966131907	1054.49920381859	1195.71595123615	0	NaN	NaN	NaN	NaN	NaN	524.40982661096	0.981940344747669	40.6571608775927	14.6900470585926	12.6462737942561	3.10710740286861	0.0109618528409859	0.005786316634315	0	1.00319441030763	5106.83810064358	2	18443.0891265597	1	1	1	1	2019-05-15T18:55:26.181	NG_ecoli_LTEE_11364_DM25	-0	-0	161.8	DIA_100X_EMPTY_1x1_100ms	b47c2a0f-8e33-4c37-b567-8e7a07ae4457	EPI_100X_YFP_1x1_200ms_25sola	EPI_100X_RFP_1x1_200ms_25sola
139	41	15.8907017633179	653	47.8506032966813	182.552833078101	1126.29249617152	7332099	11228.3292496172	297.725192025878	378.880707966502	0	578785	886.347626339969	1054.49920381859	1195.71595123615	0	NaN	NaN	NaN	NaN	NaN	534.51670529	0.979943862470033	40.8954897973246	14.7744132827924	12.8652709404434	2.9167855240171	0.00774019218414361	0.00451099242427217	0	1.00201893775332	5316.22274259561	1	17886.4180704441	1	1	1	1	2019-05-15T18:55:26.181	NG_ecoli_LTEE_11364_DM25	-0	-0	161.8	DIA_100X_EMPTY_1x1_100ms	0a2d0ec1-7fd0-4d59-9f8c-6deabd4a1f49	EPI_100X_YFP_1x1_200ms_25sola	EPI_100X_RFP_1x1_200ms_25sola
140	71	12.4435968856602	884	33.8787052756687	199.16742081448	2002.14253393665	8477281	9589.68438914027	297.725192025878	378.880707966502	0	635188	718.538461538462	1054.49920381859	1195.71595123615	0	NaN	NaN	NaN	NaN	NaN	818.110352386764	0.848372560723436	70.9564568775001	13.8916104880998	11.3578666172834	2.28829195676008	0.0458215606634893	0.0125711274230802	2	1.00857823450271	7189.11334986495	2	20436.3076923077	1	1	1	1	2019-05-15T18:55:26.181	NG_ecoli_LTEE_11364_DM25	-0	-0	161.8	DIA_100X_EMPTY_1x1_100ms	32adfc04-c4cc-4a6b-ac2f-6c83551a69cd	EPI_100X_YFP_1x1_200ms_25sola	EPI_100X_RFP_1x1_200ms_25sola
141	60	14.4361243867812	867	44.3949791708565	197.348327566321	1429.42560553633	559757	645.625144175317	297.725192025878	378.880707966502	0	724044	835.114186851211	1054.49920381859	1195.71595123615	0	NaN	NaN	NaN	NaN	NaN	773.464758335543	0.924800223439817	60.0030223590772	15.2080089650407	12.6849497228269	2.67510977063258	0.0200847923324385	0.00713778849408752	2	1.00472332199998	7582.99043551049	3	19344.9757785467	1	1	1	1	2019-05-15T18:55:26.181	NG_ecoli_LTEE_11364_DM25	-0	-0	161.8	DIA_100X_EMPTY_1x1_100ms	8e24245d-3ae2-4a5e-a42b-3e7fdaea1060	EPI_100X_YFP_1x1_200ms_25sola	EPI_100X_RFP_1x1_200ms_25sola
142	31	19.3338122790841	600	-49.9839996233634	188.063333333333	797.165	700033	1166.72166666667	297.725192025878	378.880707966502	0	8981564	14969.2733333333	1054.49920381859	1195.71595123615	0	NaN	NaN	NaN	NaN	NaN	554.424529796795	0.799749110157302	48.9909328907095	20.4385930493246	13.4359980115036	4.28188340894635	0.226287128374423	0.0795954618838756	6	1.93762446704574	6946.17071304769	3	26379.8383333333	1	1	1	1	2019-05-15T18:55:26.181	NG_ecoli_LTEE_11364_DM25	-0	-0	161.8	DIA_100X_EMPTY_1x1_100ms	e6e7187d-50bf-4b4f-a0f3-cac999f3125a	EPI_100X_YFP_1x1_200ms_25sola	EPI_100X_RFP_1x1_200ms_25sola
143	57	12.7319193949547	727	48.4214517053176	194.60522696011	1889.13342503439	2650572	3645.90371389271	297.725192025878	378.880707966502	0	529592	728.462173314993	1054.49920381859	1195.71595123615	0	NaN	NaN	NaN	NaN	NaN	623.631597852176	0.894125402068102	55.7177882581227	13.0291241038825	11.0348106732644	2.10832705201588	0.019387430509121	0.0078346108489297	2	1.00642468665069	5328.60493301496	1	19223.939477304	1	1	1	1	2019-05-15T18:55:26.181	NG_ecoli_LTEE_11364_DM25	-0	-0	161.8	DIA_100X_EMPTY_1x1_100ms	4500a11c-3947-45c8-86ec-f2a83ba3c98e	EPI_100X_YFP_1x1_200ms_25sola	EPI_100X_RFP_1x1_200ms_25sola
144	41	16.2745001837787	670	47.2761255684104	185.835820895522	410.232835820896	4711503	7032.09402985075	297.725192025878	378.880707966502	0	351554	524.707462686567	1054.49920381859	1195.71595123615	0	NaN	NaN	NaN	NaN	NaN	527.121001470018	0.979424493981781	40.0770103148686	14.7920548033992	12.8603154849864	3.16368141167588	0.00990611034702299	0.00495433527460598	0	1.00264133296556	5205.81155549422	0	17709.9	1	1	1	1	2019-05-15T18:55:26.181	NG_ecoli_LTEE_11364_DM25	-0	-0	161.8	DIA_100X_EMPTY_1x1_100ms	58d05e0f-283f-4788-8a3a-6f7d83a97dd8	EPI_100X_YFP_1x1_200ms_25sola	EPI_100X_RFP_1x1_200ms_25sola
145	53	15.8687462214758	842	46.8005180471164	203.353919239905	1965.39548693587	8833111	10490.6306413302	297.725192025878	378.880707966502	0	664562	789.266033254157	1054.49920381859	1195.71595123615	0	NaN	NaN	NaN	NaN	NaN	652.182590463798	0.929534528506209	50.6930359577236	14.9568779163621	12.5333897638164	2.84844965742407	0.0436935376783667	0.0126836935782476	2	1.0165888083107	6254.25052986437	1	18068.2446555819	1	1	1	1	2019-05-15T18:55:26.181	NG_ecoli_LTEE_11364_DM25	-0	-0	161.8	DIA_100X_EMPTY_1x1_100ms	d67d3b1f-ad45-47ae-a67b-6645f5636484	EPI_100X_YFP_1x1_200ms_25sola	EPI_100X_RFP_1x1_200ms_25sola
146	48	12.7505969823031	613	49.2205815488543	187.964110929853	278.011419249592	545443	889.792822185971	297.725192025878	378.880707966502	0	471370	768.955954323002	1054.49920381859	1195.71595123615	0	NaN	NaN	NaN	NaN	NaN	587.675173760997	0.944767671784499	47.85893949373	15.1197917189158	12.0034252500045	2.94919452021777	0.016615001281768	0.00872272533438177	1	1.00291721141793	5415.80896469395	2	19811.4371941272	1	1	1	1	2019-05-15T18:55:26.181	NG_ecoli_LTEE_11364_DM25	-0	-0	161.8	DIA_100X_EMPTY_1x1_100ms	9dadd7f8-1d71-475b-939b-79f3f97a6699	EPI_100X_YFP_1x1_200ms_25sola	EPI_100X_RFP_1x1_200ms_25sola
147	44	16.3891946794732	722	47.2613627240411	199.198060941828	199.90027700831	3108099	4304.84626038781	297.725192025878	378.880707966502	0	1520683	2106.20914127424	1054.49920381859	1195.71595123615	0	NaN	NaN	NaN	NaN	NaN	577.157309965376	0.959530989471585	43.7971126963161	16.2138566561425	12.8731472788618	3.25527996234498	0.0263987195102175	0.0107222091533155	1	1.00842822101225	5700.39352442303	4	22724.379501385	1	1	1	1	2019-05-15T18:55:26.181	NG_ecoli_LTEE_11364_DM25	-0	-0	161.8	DIA_100X_EMPTY_1x1_100ms	1652969c-e6d1-4e31-8548-f45c7891e785	EPI_100X_YFP_1x1_200ms_25sola	EPI_100X_RFP_1x1_200ms_25sola
148	68	15.2610647765876	1038	47.5817952484116	206.848747591522	2016.39210019268	3588089	3456.73314065511	297.725192025878	378.880707966502	0	730646	703.897880539499	1054.49920381859	1195.71595123615	0	NaN	NaN	NaN	NaN	NaN	920.138525896913	0.860917070237947	68.4701829435752	15.8211718320208	13.1163937865059	3.0806737753609	0.0727038596665071	0.0197854290041438	1	1.0323246547496	9251.67276428652	3	20539.0664739884	1	1	1	1	2019-05-15T18:55:26.181	NG_ecoli_LTEE_11364_DM25	-0	-0	161.8	DIA_100X_EMPTY_1x1_100ms	1259c0c6-651e-484a-93db-ffc19633669a	EPI_100X_YFP_1x1_200ms_25sola	EPI_100X_RFP_1x1_200ms_25sola
149	15	6.01655680028004	91	-49.9943444951702	186.934065934066	2044.1978021978	1177028	12934.3736263736	297.725192025878	378.880707966502	0	82201	903.307692307692	1054.49920381859	1195.71595123615	0	NaN	NaN	NaN	NaN	NaN	NaN	NaN	NaN	NaN	NaN	NaN	NaN	NaN	NaN	NaN	NaN	2	22041.7472527473	1	1	1	1	2019-05-15T18:55:26.181	NG_ecoli_LTEE_11364_DM25	-0	-0	161.8	DIA_100X_EMPTY_1x1_100ms	e16d7d2e-b340-4d26-b85f-e9fefc735839	EPI_100X_YFP_1x1_200ms_25sola	EPI_100X_RFP_1x1_200ms_25sola
150	55	13.5098738177355	743	45.1049685872818	206.086137281292	578.647375504711	1582428	2129.78196500673	297.725192025878	378.880707966502	0	500757	673.966352624495	1054.49920381859	1195.71595123615	0	NaN	NaN	NaN	NaN	NaN	690.728392809404	0.895135417229077	56.3098809603194	14.1811469753226	12.1155688932812	2.46758308491166	0.0165361465346631	0.00882123308134864	1	1.0166834571365	6491.75488753625	4	20947.5033647375	1	1	1	1	2019-05-15T18:55:26.181	NG_ecoli_LTEE_11364_DM25	-0	-0	161.8	DIA_100X_EMPTY_1x1_100ms	0a38d065-7a48-4735-9205-f0bbd469c710	EPI_100X_YFP_1x1_200ms_25sola	EPI_100X_RFP_1x1_200ms_25sola
151	41	14.1144212586053	580	48.7246498623675	196.584482758621	752.258620689655	3150314	5431.57586206897	297.725192025878	378.880707966502	0	1034222	1783.14137931034	1054.49920381859	1195.71595123615	0	NaN	NaN	NaN	NaN	NaN	477.511201716339	0.955982128347444	40.2896061633942	13.9956080719761	11.5436652308116	2.90020155054977	0.0136539452870356	0.00487944621010167	2	1.00075975708606	4216.67715198489	1	18217.5068965517	1	1	1	1	2019-05-15T18:55:26.181	NG_ecoli_LTEE_11364_DM25	-0	-0	161.8	DIA_100X_EMPTY_1x1_100ms	ad01792c-993d-4d16-b05e-903e62002c8b	EPI_100X_YFP_1x1_200ms_25sola	EPI_100X_RFP_1x1_200ms_25sola
152	35	14.0372333790156	492	49.5894319018129	194.25406504065	1411.30487804878	124500	253.048780487805	297.725192025878	378.880707966502	0	942789	1916.23780487805	1054.49920381859	1195.71595123615	0	NaN	NaN	NaN	NaN	NaN	460.591888769427	0.942560202168266	36.4563387927292	14.3941936723179	12.1517256204067	3.22832293230093	0.0437807779393796	0.0284394852848532	0	1.06572690203331	4228.03761667701	3	20026.3495934959	1	1	1	1	2019-05-15T18:55:26.181	NG_ecoli_LTEE_11364_DM25	-0	-0	161.8	DIA_100X_EMPTY_1x1_100ms	1c01c78b-ff4e-47b0-9ce1-4d5273d5258a	EPI_100X_YFP_1x1_200ms_25sola	EPI_100X_RFP_1x1_200ms_25sola
153	49	20.307945414776	996	-49.890349009444	200.430722891566	88.0983935742972	215693	216.559236947791	297.725192025878	378.880707966502	0	12740988	12792.156626506	1054.49920381859	1195.71595123615	0	NaN	NaN	NaN	NaN	NaN	853.039926251784	0.849748527537861	53.4777798862234	27.5649364362558	15.4924790567947	7.33908025186329	0.0483318344178749	0.0233701058232233	3	1.02711517502797	10081.0341557371	4	25044.1194779116	1	1	1	1	2019-05-15T18:55:26.181	NG_ecoli_LTEE_11364_DM25	-0	-0	161.8	DIA_100X_EMPTY_1x1_100ms	19b2e43b-7449-4373-82fc-761d06f55b42	EPI_100X_YFP_1x1_200ms_25sola	EPI_100X_RFP_1x1_200ms_25sola
154	44	16.2381981398576	715	37.9112572271349	199.195804195804	825.88951048951	949208	1327.56363636364	297.725192025878	378.880707966502	0	2024375	2831.29370629371	1054.49920381859	1195.71595123615	0	NaN	NaN	NaN	NaN	NaN	635.894908044269	0.92088757669122	45.5558541442126	16.6743886546665	13.4634088315178	3.44733121115259	0.087109630047727	0.0266744978802641	3	1.05419515292268	6485.51014226184	3	19900.8573426573	1	1	1	1	2019-05-15T18:55:26.181	NG_ecoli_LTEE_11364_DM25	-0	-0	161.8	DIA_100X_EMPTY_1x1_100ms	08f68608-fd3b-4f27-8151-89bd1bf4ad8f	EPI_100X_YFP_1x1_200ms_25sola	EPI_100X_RFP_1x1_200ms_25sola
155	70	15.4964716608704	1085	27.0399558639992	219.904147465438	227.854377880184	1245845	1148.24423963134	297.725192025878	378.880707966502	0	955265	880.428571428571	1054.49920381859	1195.71595123615	0	NaN	NaN	NaN	NaN	NaN	892.39006696993	0.940761166074271	70.4294798236258	14.1125011783991	12.4608933150786	2.56799080494785	0.0326759643932936	0.0108257793613244	3	1.00730146668714	8589.00227444179	5	23092.134562212	1	1	1	1	2019-05-15T18:55:26.181	NG_ecoli_LTEE_11364_DM25	-0	-0	161.8	DIA_100X_EMPTY_1x1_100ms	9dcdae9e-5f3c-4ffc-97b6-9963cfdab400	EPI_100X_YFP_1x1_200ms_25sola	EPI_100X_RFP_1x1_200ms_25sola
156	59	15.8948018366495	941	48.8906164418329	196.438894792774	673.668437832094	662089	703.601487778959	297.725192025878	378.880707966502	0	800080	850.244420828905	1054.49920381859	1195.71595123615	0	NaN	NaN	NaN	NaN	NaN	848.09853926097	0.924942485800729	60.5584828777654	16.2354449975763	13.7768116572788	2.93296155129979	0.0390854266686588	0.0127743825151319	2	1.02696155661575	9027.39218664995	2	19023.5079702444	1	1	1	1	2019-05-15T18:55:26.181	NG_ecoli_LTEE_11364_DM25	-0	-0	161.8	DIA_100X_EMPTY_1x1_100ms	788469d7-47f3-45b6-9755-c5d33d23e9f6	EPI_100X_YFP_1x1_200ms_25sola	EPI_100X_RFP_1x1_200ms_25sola
157	45	15.8950973891486	715	49.0390028474966	202.566433566434	1906.03496503497	5783324	8088.56503496504	297.725192025878	378.880707966502	0	1231617	1722.54125874126	1054.49920381859	1195.71595123615	0	NaN	NaN	NaN	NaN	NaN	595.352430470867	0.977646598897782	41.9686605674084	15.972832805627	13.8249773131935	3.35086315385071	0.0429509366301387	0.0143147277384654	1	1.01380620276958	6300.0478042977	1	18045.0405594406	1	1	1	1	2019-05-15T18:55:26.181	NG_ecoli_LTEE_11364_DM25	-0	-0	161.8	DIA_100X_EMPTY_1x1_100ms	59ac34a7-b3c3-4753-85a6-5fde0d0d1f4f	EPI_100X_YFP_1x1_200ms_25sola	EPI_100X_RFP_1x1_200ms_25sola
158	48	13.9997997970345	672	48.2263631681186	204.986607142857	1661.00595238095	5265688	7835.84523809524	297.725192025878	378.880707966502	0	3039640	4523.27380952381	1054.49920381859	1195.71595123615	0	NaN	NaN	NaN	NaN	NaN	577.599386252425	0.901942727565516	46.6333997322504	14.2555969095917	11.9508285467754	2.86385842058935	0.061540368328118	0.020459177578252	1	1.02600190847227	5230.97917583097	2	19315.037202381	1	1	1	1	2019-05-15T18:55:26.181	NG_ecoli_LTEE_11364_DM25	-0	-0	161.8	DIA_100X_EMPTY_1x1_100ms	461a19b2-4739-4cbc-9ed7-774dee07ef5f	EPI_100X_YFP_1x1_200ms_25sola	EPI_100X_RFP_1x1_200ms_25sola
159	34	10.174217990104	346	26.0594116599115	204.014450867052	1684.4710982659	165453	478.187861271676	297.725192025878	378.880707966502	0	5009996	14479.7572254335	1054.49920381859	1195.71595123615	0	NaN	NaN	NaN	NaN	NaN	355.116646431207	0.939384961044168	33.123783400229	13.7222803512718	10.4005682417569	2.90185567054442	0.027208572898417	0.0157949769994968	0	1.01708251497447	2814.12868636642	2	23139.5867052023	1	1	1	1	2019-05-15T18:55:26.181	NG_ecoli_LTEE_11364_DM25	-0	-0	161.8	DIA_100X_EMPTY_1x1_100ms	3a4e9d20-b361-472d-9e31-443cb68db384	EPI_100X_YFP_1x1_200ms_25sola	EPI_100X_RFP_1x1_200ms_25sola
160	76	17.0781864459946	1298	32.6321752161183	226.674884437596	1182.12326656394	5965344	4595.79661016949	297.725192025878	378.880707966502	0	1276941	983.775808936826	1054.49920381859	1195.71595123615	0	NaN	NaN	NaN	NaN	NaN	1046.41565941219	0.886602302581533	77.271661570317	15.1863537993731	13.3572744481468	2.55847837250025	0.0257259964774251	0.00965845289806733	3	1.01103481167134	10827.9397639026	2	18327.1802773498	1	1	1	1	2019-05-15T18:55:26.181	NG_ecoli_LTEE_11364_DM25	-0	-0	161.8	DIA_100X_EMPTY_1x1_100ms	1b144285-ed00-4507-80d0-56b9f1f9140e	EPI_100X_YFP_1x1_200ms_25sola	EPI_100X_RFP_1x1_200ms_25sola
161	41	15.1855045664586	623	49.0435083572647	205.191011235955	504.987158908507	3769108	6049.93258426966	297.725192025878	378.880707966502	0	380435	610.650080256822	1054.49920381859	1195.71595123615	0	NaN	NaN	NaN	NaN	NaN	500.8361348741	0.991712111754686	39.3358102053222	15.3440105096834	12.514313305686	3.22188012177817	0.00833931175072148	0.00417135888931283	1	1.00072578825231	4838.29147916981	1	18062.0321027287	1	1	1	1	2019-05-15T18:55:26.181	NG_ecoli_LTEE_11364_DM25	-0	-0	161.8	DIA_100X_EMPTY_1x1_100ms	eaebfc67-db8f-4ce1-b45e-3debe29eeb74	EPI_100X_YFP_1x1_200ms_25sola	EPI_100X_RFP_1x1_200ms_25sola
162	49	15.4491623703548	758	48.1727659870893	211.320580474934	1641.51715039578	2082633	2747.53693931398	297.725192025878	378.880707966502	0	1476349	1947.68997361478	1054.49920381859	1195.71595123615	0	NaN	NaN	NaN	NaN	NaN	625.855780715917	0.950222640186472	48.0539277886237	15.3790905024316	12.8121365081748	2.84267230589713	0.0205021875853035	0.00840678565507229	1	1.00284977809108	6195.29352188191	1	18425.0488126649	1	1	1	1	2019-05-15T18:55:26.181	NG_ecoli_LTEE_11364_DM25	-0	-0	161.8	DIA_100X_EMPTY_1x1_100ms	e8d09d73-7e17-476e-b165-40b5b102cf74	EPI_100X_YFP_1x1_200ms_25sola	EPI_100X_RFP_1x1_200ms_25sola
163	48	12.9500369701856	622	48.9521174449574	206.577170418006	261.811897106109	3878547	6235.60610932476	297.725192025878	378.880707966502	0	437777	703.82154340836	1054.49920381859	1195.71595123615	0	NaN	NaN	NaN	NaN	NaN	571.544826373695	0.93437651201815	47.344521031623	13.8111160727042	11.7033769607819	2.64160387933039	0.0541940362109849	0.0205010394092128	2	1.02145202916805	5093.09756877057	3	22060.4308681672	1	1	1	1	2019-05-15T18:55:26.181	NG_ecoli_LTEE_11364_DM25	-0	-0	161.8	DIA_100X_EMPTY_1x1_100ms	933da9b4-d5a1-49c8-81c2-4e827d1a20c2	EPI_100X_YFP_1x1_200ms_25sola	EPI_100X_RFP_1x1_200ms_25sola
164	38	14.9019333260694	566	44.2278969544289	208.416961130742	1523.56007067138	466174	823.628975265018	297.725192025878	378.880707966502	0	392777	693.952296819788	1054.49920381859	1195.71595123615	0	NaN	NaN	NaN	NaN	NaN	460.733744933561	0.994410227567713	35.7318473767757	14.9585509484553	12.4838710842552	3.59256148993612	0.0532611508117758	0.00698371712500458	1	1.00199603016652	4373.64875455338	1	18402.5759717315	1	1	1	1	2019-05-15T18:55:26.181	NG_ecoli_LTEE_11364_DM25	-0	-0	161.8	DIA_100X_EMPTY_1x1_100ms	a92fd8c4-894a-4dd8-97bc-0ed511cdffbb	EPI_100X_YFP_1x1_200ms_25sola	EPI_100X_RFP_1x1_200ms_25sola
165	53	15.6642509993779	831	45.6954974225172	216.723225030084	143.922984356197	4666864	5615.9614921781	297.725192025878	378.880707966502	0	2119843	2550.95427196149	1054.49920381859	1195.71595123615	0	NaN	NaN	NaN	NaN	NaN	718.951070672641	0.943100065880548	53.9786875581115	14.7573124444841	13.0895525313088	2.73748009815242	0.0189907309677928	0.00778479098159414	0	1.0098589729654	7263.76529605758	2	19017.4247894104	1	1	1	1	2019-05-15T18:55:26.181	NG_ecoli_LTEE_11364_DM25	-0	-0	161.8	DIA_100X_EMPTY_1x1_100ms	0d5d9bd7-451a-43f8-bf4f-06e969f44c12	EPI_100X_YFP_1x1_200ms_25sola	EPI_100X_RFP_1x1_200ms_25sola
166	57	16.4471773631026	938	48.234360914296	210.700426439232	1333.36247334755	9179548	9786.29850746269	297.725192025878	378.880707966502	0	830224	885.100213219616	1054.49920381859	1195.71595123615	0	NaN	NaN	NaN	NaN	NaN	727.268876886847	0.919602417527833	55.3330367803684	15.5921806740721	12.9171155759257	3.01553446253422	0.0273438058028835	0.0126533073053307	1	1.02503939294031	7251.12643842916	1	17826.4307036247	1	1	1	1	2019-05-15T18:55:26.181	NG_ecoli_LTEE_11364_DM25	-0	-0	161.8	DIA_100X_EMPTY_1x1_100ms	f1cb9442-7a23-4c4d-8a69-1f582b168b05	EPI_100X_YFP_1x1_200ms_25sola	EPI_100X_RFP_1x1_200ms_25sola
167	44	13.4646420770868	593	46.743333592634	212.43844856661	2033.01349072513	1119295	1887.51264755481	297.725192025878	378.880707966502	0	448924	757.038785834739	1054.49920381859	1195.71595123615	0	NaN	NaN	NaN	NaN	NaN	NaN	NaN	NaN	NaN	NaN	NaN	NaN	NaN	NaN	NaN	NaN	2	21099.1483979764	1	1	1	1	2019-05-15T18:55:26.181	NG_ecoli_LTEE_11364_DM25	-0	-0	161.8	DIA_100X_EMPTY_1x1_100ms	98792800-e6cf-46de-80d3-b746bb1145fa	EPI_100X_YFP_1x1_200ms_25sola	EPI_100X_RFP_1x1_200ms_25sola
168	44	14.2012846267127	625	49.2638875342434	203.912	918.9232	1627286	2603.6576	297.725192025878	378.880707966502	0	1385033	2216.0528	1054.49920381859	1195.71595123615	0	NaN	NaN	NaN	NaN	NaN	503.12161336259	0.925030632758795	43.3851159495113	13.3699374909714	11.3676618270168	2.58722868475378	0.0373418419763332	0.0149795479505447	1	1.02546124004143	4403.24585230042	1	18087.9616	1	1	1	1	2019-05-15T18:55:26.181	NG_ecoli_LTEE_11364_DM25	-0	-0	161.8	DIA_100X_EMPTY_1x1_100ms	2a60474e-461b-4921-9673-2a24270f5504	EPI_100X_YFP_1x1_200ms_25sola	EPI_100X_RFP_1x1_200ms_25sola
169	40	16.1942802889394	648	28.0956846268765	211.273148148148	1592.57098765432	898467	1386.52314814815	297.725192025878	378.880707966502	0	3562702	5497.99691358025	1054.49920381859	1195.71595123615	0	NaN	NaN	NaN	NaN	NaN	532.588732272269	0.95898347068589	40.0901607571803	16.3336646696118	12.8607882950229	3.64532455565935	0.0206689566785648	0.00809560513761229	2	1.00620564206355	5207.90265132241	1	19442.6157407407	1	1	1	1	2019-05-15T18:55:26.181	NG_ecoli_LTEE_11364_DM25	-0	-0	161.8	DIA_100X_EMPTY_1x1_100ms	5cb2ad7f-bfd4-47c6-a612-e5c1247e79f5	EPI_100X_YFP_1x1_200ms_25sola	EPI_100X_RFP_1x1_200ms_25sola
170	34	12.8397951516153	437	44.3210013744594	213.983981693364	1393.31578947368	204761	468.560640732265	297.725192025878	378.880707966502	0	1138050	2604.23340961098	1054.49920381859	1195.71595123615	0	NaN	NaN	NaN	NaN	NaN	403.754218716038	0.99669366696676	33.2119820763171	15.0441533586487	11.9030868867988	3.74928950464826	0.0248016226652823	0.0121657081576837	1	1.0118573098852	3695.7610471089	3	18562.8398169336	1	1	1	1	2019-05-15T18:55:26.181	NG_ecoli_LTEE_11364_DM25	-0	-0	161.8	DIA_100X_EMPTY_1x1_100ms	2e6e212c-cf1d-4c1d-8e31-a9a8b28f33bf	EPI_100X_YFP_1x1_200ms_25sola	EPI_100X_RFP_1x1_200ms_25sola
171	49	17.0207726700393	834	43.7505204911528	224.948441247002	391.405275779376	4155853	4983.03717026379	297.725192025878	378.880707966502	0	524622	629.043165467626	1054.49920381859	1195.71595123615	0	NaN	NaN	NaN	NaN	NaN	727.171038018231	0.931566873125754	49.7216738105631	16.2396388312576	14.4156075530287	3.08343845655031	0.0230407047172269	0.0117860756421834	1	1.02263561092682	8115.24289007336	2	19230.3501199041	1	1	1	1	2019-05-15T18:55:26.181	NG_ecoli_LTEE_11364_DM25	-0	-0	161.8	DIA_100X_EMPTY_1x1_100ms	da5165aa-ce60-4c28-855f-79a3bcea190b	EPI_100X_YFP_1x1_200ms_25sola	EPI_100X_RFP_1x1_200ms_25sola
172	59	16.479469198701	972	42.7143288974899	223.533950617284	180.679012345679	5217707	5368.01131687243	297.725192025878	378.880707966502	0	1412932	1453.63374485597	1054.49920381859	1195.71595123615	0	NaN	NaN	NaN	NaN	NaN	817.28641950261	0.903038726154669	59.5770543024716	16.8872803857845	13.5339667703957	3.13557639837347	0.0158287938191698	0.00949987126562734	2	1.01180428962583	8570.75576361556	3	20896.816872428	1	1	1	1	2019-05-15T18:55:26.181	NG_ecoli_LTEE_11364_DM25	-0	-0	161.8	DIA_100X_EMPTY_1x1_100ms	88d67c85-53bc-4dc4-8a61-cc067aee5953	EPI_100X_YFP_1x1_200ms_25sola	EPI_100X_RFP_1x1_200ms_25sola
173	57	15.9006959994379	907	45.6105630744628	215.338478500551	880.443219404631	5355043	5904.12679162073	297.725192025878	378.880707966502	0	1058405	1166.92943770673	1054.49920381859	1195.71595123615	0	NaN	NaN	NaN	NaN	NaN	719.774637567446	0.955626123955011	54.8171636679239	14.9633558043677	12.880499621666	2.68632361263528	0.0114275147452241	0.00379389331768443	3	1.00046509813593	7142.85543400523	1	18457.5975744212	1	1	1	1	2019-05-15T18:55:26.181	NG_ecoli_LTEE_11364_DM25	-0	-0	161.8	DIA_100X_EMPTY_1x1_100ms	a45b50d8-3380-4c3a-8ed9-6d6026db42d9	EPI_100X_YFP_1x1_200ms_25sola	EPI_100X_RFP_1x1_200ms_25sola
174	34	12.0633673495449	410	37.6146276713752	216.836585365854	121.49756097561	409098	997.8	297.725192025878	378.880707966502	0	6573112	16031.9804878049	1054.49920381859	1195.71595123615	0	NaN	NaN	NaN	NaN	NaN	428.545272767403	0.952896558490937	34.3039944000059	15.979063238584	11.9531514654135	3.86271356898728	0.0638733733625998	0.0198787551939182	1	1.021660376698	3849.45652915991	3	25129.1195121951	1	1	1	1	2019-05-15T18:55:26.181	NG_ecoli_LTEE_11364_DM25	-0	-0	161.8	DIA_100X_EMPTY_1x1_100ms	91d27735-6a02-40f9-be27-c5cae57f7521	EPI_100X_YFP_1x1_200ms_25sola	EPI_100X_RFP_1x1_200ms_25sola
175	50	14.3551772110208	718	47.1289530891333	230.984679665738	959.454038997215	5713406	7957.38997214485	297.725192025878	378.880707966502	0	1499599	2088.57799442897	1054.49920381859	1195.71595123615	0	NaN	NaN	NaN	NaN	NaN	567.017032821277	0.97212008156311	44.9378583751741	14.3744245642319	12.3541308745507	3.02290220496532	0.0165443614300339	0.00635175174636116	2	1.00127450108064	5386.74786359294	0	18412.9526462396	1	1	1	1	2019-05-15T18:55:26.181	NG_ecoli_LTEE_11364_DM25	-0	-0	161.8	DIA_100X_EMPTY_1x1_100ms	191cae15-935a-443b-bd24-74a73226821d	EPI_100X_YFP_1x1_200ms_25sola	EPI_100X_RFP_1x1_200ms_25sola
176	61	15.9943932239762	978	33.0743868212122	237.752556237219	833.108384458078	5462846	5585.73210633947	297.725192025878	378.880707966502	0	1151231	1177.12781186094	1054.49920381859	1195.71595123615	0	NaN	NaN	NaN	NaN	NaN	761.182828143634	0.89011878014334	60.804254482417	14.7524852740131	12.3250320333804	2.45053304561092	0.0365684428537211	0.0133261873839089	2	1.00819755615093	7254.37434808979	1	18378.5685071575	1	1	1	1	2019-05-15T18:55:26.181	NG_ecoli_LTEE_11364_DM25	-0	-0	161.8	DIA_100X_EMPTY_1x1_100ms	50dd22ad-70a5-4b20-8852-2d6aaec3acaa	EPI_100X_YFP_1x1_200ms_25sola	EPI_100X_RFP_1x1_200ms_25sola
177	49	15.4481598413177	757	44.7925824914271	224.730515191546	255.955085865258	2112194	2790.21664464993	297.725192025878	378.880707966502	0	514688	679.904887714663	1054.49920381859	1195.71595123615	0	NaN	NaN	NaN	NaN	NaN	629.302895288117	0.933063709924049	46.50591771206	16.2429423239843	13.2436284256677	3.29304282134156	0.0292414397921879	0.0139875104173194	0	1.01998064127954	6406.37084230827	3	22698.0819022457	1	1	1	1	2019-05-15T18:55:26.181	NG_ecoli_LTEE_11364_DM25	-0	-0	161.8	DIA_100X_EMPTY_1x1_100ms	c287f7f5-940d-4b45-b96f-d41eb2e7feb0	EPI_100X_YFP_1x1_200ms_25sola	EPI_100X_RFP_1x1_200ms_25sola
178	40	15.158093479652	607	48.412955234606	220.429983525535	772.143327841845	1323188	2179.88138385502	297.725192025878	378.880707966502	0	1293585	2131.11202635914	1054.49920381859	1195.71595123615	0	NaN	NaN	NaN	NaN	NaN	489.748790791518	0.981749673507999	38.1174151240321	14.9730109958351	12.5683898434233	3.37960757788731	0.00601865026305417	0.00288239852577854	1	1.00049491667584	4729.03588408404	2	17776.0889621087	1	1	1	1	2019-05-15T18:55:26.181	NG_ecoli_LTEE_11364_DM25	-0	-0	161.8	DIA_100X_EMPTY_1x1_100ms	1dc7ad44-de3d-4aa9-8efc-8f235b2d3e49	EPI_100X_YFP_1x1_200ms_25sola	EPI_100X_RFP_1x1_200ms_25sola
179	34	13.7949766249916	469	46.4795450243233	220.931769722814	67.7164179104478	1534145	3271.09808102345	297.725192025878	378.880707966502	0	2417050	5153.62473347548	1054.49920381859	1195.71595123615	0	NaN	NaN	NaN	NaN	NaN	403.518980882212	0.963258775104676	34.7942835719034	13.8111287921812	11.1905173488252	3.08167564842283	0.0338407893397466	0.0121459488706106	2	1.00439232831701	3422.14265649591	4	20937.8614072495	1	1	1	1	2019-05-15T18:55:26.181	NG_ecoli_LTEE_11364_DM25	-0	-0	161.8	DIA_100X_EMPTY_1x1_100ms	c772ea76-2990-48d4-aff9-6af5d2848751	EPI_100X_YFP_1x1_200ms_25sola	EPI_100X_RFP_1x1_200ms_25sola
180	41	14.663678050623	602	46.664606437386	223.705980066445	292.234219269103	3411062	5666.21594684385	297.725192025878	378.880707966502	0	432148	717.853820598007	1054.49920381859	1195.71595123615	0	NaN	NaN	NaN	NaN	NaN	557.664010462878	0.961850931152912	42.0016232758004	16.1496382646779	12.9486988210476	3.54981961160318	0.0412131128055872	0.0142919539214711	0	1.01993002827909	5531.05804046997	2	18753.2491694352	1	1	1	1	2019-05-15T18:55:26.181	NG_ecoli_LTEE_11364_DM25	-0	-0	161.8	DIA_100X_EMPTY_1x1_100ms	17ab55c2-e3b1-40d8-8bae-2aa7b1e59957	EPI_100X_YFP_1x1_200ms_25sola	EPI_100X_RFP_1x1_200ms_25sola
181	46	14.5643946178277	670	43.8730078357013	223.95671641791	728.005970149254	1266525	1890.33582089552	297.725192025878	378.880707966502	0	934640	1394.98507462687	1054.49920381859	1195.71595123615	0	NaN	NaN	NaN	NaN	NaN	547.964714818578	0.963469281554111	44.4185075136041	15.3454283343344	12.0956050679489	3.56288805837805	0.0336967145585714	0.0134220995062739	3	1.01594111461449	5103.98089259823	3	17687.3507462687	1	1	1	1	2019-05-15T18:55:26.181	NG_ecoli_LTEE_11364_DM25	-0	-0	161.8	DIA_100X_EMPTY_1x1_100ms	f0acafcc-0b57-442f-b4ce-c2acde0ed52b	EPI_100X_YFP_1x1_200ms_25sola	EPI_100X_RFP_1x1_200ms_25sola
182	38	12.8442575343478	488	27.9913775684651	230.911885245902	1418.99385245902	140147	287.186475409836	297.725192025878	378.880707966502	0	2798564	5734.76229508197	1054.49920381859	1195.71595123615	0	NaN	NaN	NaN	NaN	NaN	460.711522228315	0.917659539254868	39.3063473139032	14.0432870130519	11.2460687829044	3.43553795871798	0.0660909467568552	0.0294533078795294	1	1.05118898583405	3904.39762083945	4	19518.4180327869	1	1	1	1	2019-05-15T18:55:26.181	NG_ecoli_LTEE_11364_DM25	-0	-0	161.8	DIA_100X_EMPTY_1x1_100ms	3de13943-b593-4547-aee1-980e27344ec1	EPI_100X_YFP_1x1_200ms_25sola	EPI_100X_RFP_1x1_200ms_25sola
183	71	14.2613086797776	1013	46.7229106373503	248.522211253702	368.4461994077	1132284	1117.7532082922	297.725192025878	378.880707966502	0	775312	765.362290227048	1054.49920381859	1195.71595123615	0	NaN	NaN	NaN	NaN	NaN	925.815146579255	0.889057207354353	72.4508518955739	15.0160019420148	12.6135508708527	2.39046739742636	0.0150003014862116	0.00634519102907961	4	1.00213628485566	9053.32484867491	2	19304.7423494571	1	1	1	1	2019-05-15T18:55:26.181	NG_ecoli_LTEE_11364_DM25	-0	-0	161.8	DIA_100X_EMPTY_1x1_100ms	cb36f204-0fd9-47d3-ab2c-99b75e67124b	EPI_100X_YFP_1x1_200ms_25sola	EPI_100X_RFP_1x1_200ms_25sola
184	40	15.0000856798889	601	49.1553695204206	233.399334442596	595.968386023295	2630926	4377.58069883527	297.725192025878	378.880707966502	0	646665	1075.98169717138	1054.49920381859	1195.71595123615	0	NaN	NaN	NaN	NaN	NaN	491.337844455988	0.980485380222337	39.0697260395413	14.1204212825279	12.3003361845475	2.96397388655384	0.0154384640860065	0.00776443607767372	0	1.00498897990761	4642.63146198962	1	18141.5723793677	1	1	1	1	2019-05-15T18:55:26.181	NG_ecoli_LTEE_11364_DM25	-0	-0	161.8	DIA_100X_EMPTY_1x1_100ms	da6dc492-5ccb-41ae-b841-fd3e1acbd7e2	EPI_100X_YFP_1x1_200ms_25sola	EPI_100X_RFP_1x1_200ms_25sola
185	38	15.9986723107836	608	26.9053442425995	227.116776315789	100.282894736842	1809503	2976.15625	297.725192025878	378.880707966502	0	3858801	6346.71217105263	1054.49920381859	1195.71595123615	0	NaN	NaN	NaN	NaN	NaN	543.812260921536	0.943763005462968	38.9720036339544	16.858402249211	13.4870646302975	3.71480767542019	0.066630615869098	0.0216560868511217	2	1.04522764616331	5567.72136564421	4	20814.3700657895	1	1	1	1	2019-05-15T18:55:26.181	NG_ecoli_LTEE_11364_DM25	-0	-0	161.8	DIA_100X_EMPTY_1x1_100ms	d8c4dc08-132f-4297-a6d9-aea422e2d4b6	EPI_100X_YFP_1x1_200ms_25sola	EPI_100X_RFP_1x1_200ms_25sola
186	40	13.7509662421666	550	49.299437977596	234.721818181818	1711.55454545455	5241960	9530.83636363636	297.725192025878	378.880707966502	0	1239339	2253.34363636364	1054.49920381859	1195.71595123615	0	NaN	NaN	NaN	NaN	NaN	460.153910258218	0.939059859964353	38.3981771543365	14.1895595364606	11.7834122203017	2.56658757656474	0.011512856414979	0.00512762639555617	2	1.00288881637385	4187.38247532681	2	19496.8581818182	1	1	1	1	2019-05-15T18:55:26.181	NG_ecoli_LTEE_11364_DM25	-0	-0	161.8	DIA_100X_EMPTY_1x1_100ms	f9acd3a8-2b0b-47c2-bfe0-3a3e19fdd1e1	EPI_100X_YFP_1x1_200ms_25sola	EPI_100X_RFP_1x1_200ms_25sola
187	63	15.0086291342929	947	48.3776224510019	243.101372756072	1729.15839493136	2023518	2136.76663146779	297.725192025878	378.880707966502	0	868927	917.557550158395	1054.49920381859	1195.71595123615	0	NaN	NaN	NaN	NaN	NaN	766.498141849273	0.924324826112793	63.2267075511812	13.7222058185789	11.9406308344456	2.24599238686144	0.032987366927143	0.0129508321924623	2	1.0063095853917	7080.19129224402	2	18601.8511087645	1	1	1	1	2019-05-15T18:55:26.181	NG_ecoli_LTEE_11364_DM25	-0	-0	161.8	DIA_100X_EMPTY_1x1_100ms	70a2dcfd-a57f-4f96-ac68-802693650b70	EPI_100X_YFP_1x1_200ms_25sola	EPI_100X_RFP_1x1_200ms_25sola
188	62	14.2411534599877	883	44.3784139199013	246.607021517554	210.824462061155	796503	902.041902604757	297.725192025878	378.880707966502	0	821117	929.917327293318	1054.49920381859	1195.71595123615	0	NaN	NaN	NaN	NaN	NaN	805.832964715406	0.906970348477718	61.9851396404928	14.6564312106155	12.5813674562652	2.88987651970981	0.0740482443388109	0.0175994408672083	2	1.02211407586837	7706.07370827024	5	21488.7734994337	1	1	1	1	2019-05-15T18:55:26.181	NG_ecoli_LTEE_11364_DM25	-0	-0	161.8	DIA_100X_EMPTY_1x1_100ms	42646ec2-5705-4784-af1b-2aa72b34ac4d	EPI_100X_YFP_1x1_200ms_25sola	EPI_100X_RFP_1x1_200ms_25sola
189	44	14.9417949764281	658	49.0257078806921	231.784194528875	1253.72796352584	4193679	6373.37234042553	297.725192025878	378.880707966502	0	368681	560.30547112462	1054.49920381859	1195.71595123615	0	NaN	NaN	NaN	NaN	NaN	539.951942313338	0.94878005691074	42.4432682154051	14.5338742195611	12.4302803165912	2.93088792331362	0.0118095635663948	0.00504146833091754	0	1.00219609235088	5150.63227096268	1	17858.6838905775	1	1	1	1	2019-05-15T18:55:26.181	NG_ecoli_LTEE_11364_DM25	-0	-0	161.8	DIA_100X_EMPTY_1x1_100ms	b643abc4-d040-4288-b779-0a3013a43e2f	EPI_100X_YFP_1x1_200ms_25sola	EPI_100X_RFP_1x1_200ms_25sola
190	31	10.5432190901291	328	-32.964274594377	230.920731707317	1503.25914634146	431621	1315.91768292683	297.725192025878	378.880707966502	0	239316	729.621951219512	1054.49920381859	1195.71595123615	0	NaN	NaN	NaN	NaN	NaN	324.743451834292	0.993836167716173	29.2615762055466	14.623298497044	10.7681829499361	3.76280980105793	0.030795189447701	0.0122398129423439	2	1.00697993638494	2664.84803814243	4	19232.2134146341	1	1	1	1	2019-05-15T18:55:26.181	NG_ecoli_LTEE_11364_DM25	-0	-0	161.8	DIA_100X_EMPTY_1x1_100ms	7e4ba762-3e20-4f8c-bd4e-43a718293a92	EPI_100X_YFP_1x1_200ms_25sola	EPI_100X_RFP_1x1_200ms_25sola
191	70	14.6204445855849	1024	45.4458253184785	232.0947265625	651.9951171875	444435	434.0185546875	297.725192025878	378.880707966502	0	2512221	2453.3408203125	1054.49920381859	1195.71595123615	0	NaN	NaN	NaN	NaN	NaN	879.004946040478	0.914550343209587	70.1624962067742	14.9109853133521	12.3880589326517	2.53817275200631	0.0137064315808774	0.00485862009101451	3	1.00363267195979	8456.71001296538	2	18654.20703125	1	1	1	1	2019-05-15T18:55:26.181	NG_ecoli_LTEE_11364_DM25	-0	-0	161.8	DIA_100X_EMPTY_1x1_100ms	75244f77-4b56-48ed-88fc-66fdf644f989	EPI_100X_YFP_1x1_200ms_25sola	EPI_100X_RFP_1x1_200ms_25sola
192	49	14.9905104870478	735	48.6997844475783	231.084353741497	1467.26802721088	1178867	1603.90068027211	297.725192025878	378.880707966502	0	481507	655.11156462585	1054.49920381859	1195.71595123615	0	NaN	NaN	NaN	NaN	NaN	659.583078137578	0.96695031223715	49.3127995237881	15.6931087091709	13.1243635782895	2.98354898517417	0.0223534059487987	0.00839270725285228	1	1.00381977715546	6671.23202580806	2	19170.8068027211	1	1	1	1	2019-05-15T18:55:26.181	NG_ecoli_LTEE_11364_DM25	-0	-0	161.8	DIA_100X_EMPTY_1x1_100ms	9510413d-3aa3-4e63-bbe2-aab7bf0559f6	EPI_100X_YFP_1x1_200ms_25sola	EPI_100X_RFP_1x1_200ms_25sola
193	45	18.8275113486001	847	-49.9999987663594	243.904368358914	1602.28925619835	1222629	1443.48170011806	297.725192025878	378.880707966502	0	4847857	5723.56198347107	1054.49920381859	1195.71595123615	0	NaN	NaN	NaN	NaN	NaN	NaN	NaN	NaN	NaN	NaN	NaN	NaN	NaN	NaN	NaN	NaN	4	21531.0661157025	1	1	1	1	2019-05-15T18:55:26.181	NG_ecoli_LTEE_11364_DM25	-0	-0	161.8	DIA_100X_EMPTY_1x1_100ms	d9166861-7cfd-477f-91e3-93f057f902a1	EPI_100X_YFP_1x1_200ms_25sola	EPI_100X_RFP_1x1_200ms_25sola
194	39	14.9718400045798	585	48.7716527790316	239.360683760684	1274.84444444444	394032	673.558974358974	297.725192025878	378.880707966502	0	516631	883.129914529915	1054.49920381859	1195.71595123615	0	NaN	NaN	NaN	NaN	NaN	494.140717467894	0.976783825394247	37.2870318523832	15.4365536161956	12.8923845736106	3.33879347666708	0.022205690656289	0.0108177700535285	0	1.00853380095183	4867.5923373235	1	18450.1897435897	1	1	1	1	2019-05-15T18:55:26.181	NG_ecoli_LTEE_11364_DM25	-0	-0	161.8	DIA_100X_EMPTY_1x1_100ms	e84d4a7e-dcdb-4ed5-8f78-c598113539f2	EPI_100X_YFP_1x1_200ms_25sola	EPI_100X_RFP_1x1_200ms_25sola
195	32	13.3879159737448	429	44.7334679209579	242.347319347319	1313.08391608392	391399	912.351981351981	297.725192025878	378.880707966502	0	4911470	11448.648018648	1054.49920381859	1195.71595123615	0	NaN	NaN	NaN	NaN	NaN	372.955921712533	0.958455447361276	30.9202611523151	14.0024486161788	11.6837707742336	3.12414819817193	0.00245135555276377	0.000977120186450372	4	1.00001858605936	3315.11875528531	1	21791.0745920746	1	1	1	1	2019-05-15T18:55:26.181	NG_ecoli_LTEE_11364_DM25	-0	-0	161.8	DIA_100X_EMPTY_1x1_100ms	bac11eab-8d13-45bb-bce5-86383889b0f2	EPI_100X_YFP_1x1_200ms_25sola	EPI_100X_RFP_1x1_200ms_25sola
196	39	12.3220778460507	481	48.2437652866032	248.740124740125	700.367983367983	84656	176	297.725192025878	378.880707966502	0	4119469	8564.38461538462	1054.49920381859	1195.71595123615	0	NaN	NaN	NaN	NaN	NaN	472.485450399923	0.986537770327724	38.5638852822672	15.1829744047329	11.8704753613286	3.6519159251187	0.0131384708896811	0.00612773325702603	0	1.00280898546649	4267.82777511258	2	22619.0311850312	1	1	1	1	2019-05-15T18:55:26.181	NG_ecoli_LTEE_11364_DM25	-0	-0	161.8	DIA_100X_EMPTY_1x1_100ms	9b50402c-1db1-4a19-8354-bf72dcfc4505	EPI_100X_YFP_1x1_200ms_25sola	EPI_100X_RFP_1x1_200ms_25sola
197	61	15.8119846762143	965	37.5632264362551	258.662176165803	1050.42901554404	1589183	1646.82176165803	297.725192025878	378.880707966502	0	1192385	1235.63212435233	1054.49920381859	1195.71595123615	0	NaN	NaN	NaN	NaN	NaN	752.933706359952	0.887463134061945	60.4435106371551	15.1365311539278	12.2576523101534	2.67909167158212	0.0200173612176938	0.00883281897542492	2	1.00704075380077	7132.70329844177	2	18494.6984455959	1	1	1	1	2019-05-15T18:55:26.181	NG_ecoli_LTEE_11364_DM25	-0	-0	161.8	DIA_100X_EMPTY_1x1_100ms	230ebb14-088d-44ec-b5d3-9bca6cb83934	EPI_100X_YFP_1x1_200ms_25sola	EPI_100X_RFP_1x1_200ms_25sola
198	37	13.3320307672123	494	25.3966471762953	236.985829959514	45.2591093117409	471292	954.032388663968	297.725192025878	378.880707966502	0	799095	1617.6012145749	1054.49920381859	1195.71595123615	0	NaN	NaN	NaN	NaN	NaN	455.94532896263	0.967686269529256	38.6410868492152	14.0844153869131	11.2870113790637	3.15729158349928	0.0377378846663096	0.0207374851666709	0	1.03292479834086	3866.31416290687	4	19341.9089068826	1	1	1	1	2019-05-15T18:55:26.181	NG_ecoli_LTEE_11364_DM25	-0	-0	161.8	DIA_100X_EMPTY_1x1_100ms	307e9111-9ccc-4d51-9873-736625dde3a2	EPI_100X_YFP_1x1_200ms_25sola	EPI_100X_RFP_1x1_200ms_25sola
199	31	10.1237509138987	314	-49.9493730458263	239.805732484076	1567.42356687898	1825456	5813.55414012739	297.725192025878	378.880707966502	0	1282614	4084.75796178344	1054.49920381859	1195.71595123615	0	NaN	NaN	NaN	NaN	NaN	322.382200996543	0.938172805707134	30.5313521526707	16.2219087044986	10.22960241398	3.9784995208262	0.0207151203796336	0.00895403064944999	1	1.0014893587801	2509.30486811691	4	20999.9267515924	1	1	1	1	2019-05-15T18:55:26.181	NG_ecoli_LTEE_11364_DM25	-0	-0	161.8	DIA_100X_EMPTY_1x1_100ms	3b35a502-4552-4514-8603-b1b668506539	EPI_100X_YFP_1x1_200ms_25sola	EPI_100X_RFP_1x1_200ms_25sola
200	26	9.61600716205882	251	42.0727873858967	242.760956175299	1694.97609561753	444591	1771.27888446215	297.725192025878	378.880707966502	0	3461826	13792.1354581673	1054.49920381859	1195.71595123615	0	NaN	NaN	NaN	NaN	NaN	269.237331629564	0.992162321879077	26.0769689338855	12.8249661618777	10.0352078022376	3.14557413909494	0.0154959020898735	0.00696922416714421	1	1.00127042670816	2062.52742014154	1	23950.9362549801	1	1	1	1	2019-05-15T18:55:26.181	NG_ecoli_LTEE_11364_DM25	-0	-0	161.8	DIA_100X_EMPTY_1x1_100ms	07252316-1479-450e-b756-2efd03e07e53	EPI_100X_YFP_1x1_200ms_25sola	EPI_100X_RFP_1x1_200ms_25sola
201	33	13.3477242900605	441	47.4476759384077	239.410430839002	79.4920634920635	625860	1419.18367346939	297.725192025878	378.880707966502	0	911869	2067.73015873016	1054.49920381859	1195.71595123615	0	NaN	NaN	NaN	NaN	NaN	405.812046679366	0.958416426640477	32.825622327278	14.1986872442607	12.0025949169447	3.06997907110764	0.0110679163615987	0.0053593744931172	1	1.00049941300617	3714.09619662135	4	20128.5555555556	1	1	1	1	2019-05-15T18:55:26.181	NG_ecoli_LTEE_11364_DM25	-0	-0	161.8	DIA_100X_EMPTY_1x1_100ms	8d1d430a-b218-4119-a7f1-29265db0b294	EPI_100X_YFP_1x1_200ms_25sola	EPI_100X_RFP_1x1_200ms_25sola
202	38	13.7239918806304	522	44.5969716594491	250.444444444444	739.948275862069	489773	938.26245210728	297.725192025878	378.880707966502	0	621243	1190.12068965517	1054.49920381859	1195.71595123615	0	NaN	NaN	NaN	NaN	NaN	446.311466522698	0.994185257094576	38.6591030733375	14.0586055980057	11.2132920493006	3.15521214253332	0.0248600768088165	0.00983426783020241	1	1.00568463110973	3817.75383495072	2	18116.5057471264	1	1	1	1	2019-05-15T18:55:26.181	NG_ecoli_LTEE_11364_DM25	-0	-0	161.8	DIA_100X_EMPTY_1x1_100ms	ceb9bb91-356e-4e94-8436-d6e35d60f061	EPI_100X_YFP_1x1_200ms_25sola	EPI_100X_RFP_1x1_200ms_25sola
203	53	13.2518592633551	703	49.0680399710957	259.604551920341	340.038406827881	2963610	4215.66145092461	297.725192025878	378.880707966502	0	481008	684.221906116643	1054.49920381859	1195.71595123615	0	NaN	NaN	NaN	NaN	NaN	598.993059359488	0.863290230093194	53.0708213628569	13.9667030949479	11.0205610403717	2.44798392974636	0.0332122577596484	0.0144818777811012	2	1.0241323704006	5062.36085440465	2	19050.9502133713	1	1	1	1	2019-05-15T18:55:26.181	NG_ecoli_LTEE_11364_DM25	-0	-0	161.8	DIA_100X_EMPTY_1x1_100ms	6f52a565-43b5-476a-9850-08e6ff68eacb	EPI_100X_YFP_1x1_200ms_25sola	EPI_100X_RFP_1x1_200ms_25sola
204	32	12.0912975180284	388	36.9074896996843	245.765463917526	677.373711340206	56519	145.667525773196	297.725192025878	378.880707966502	0	4462402	11501.0360824742	1054.49920381859	1195.71595123615	0	NaN	NaN	NaN	NaN	NaN	415.110540861786	0.923412100319856	34.3984464685409	14.1266540811807	11.5666855983619	3.07375755483519	0.0466747577605274	0.0186472159691285	1	1.01239422583384	3614.48621038062	2	23452.1262886598	1	1	1	1	2019-05-15T18:55:26.181	NG_ecoli_LTEE_11364_DM25	-0	-0	161.8	DIA_100X_EMPTY_1x1_100ms	cad518c5-808e-440c-aed5-9d1c96e9a536	EPI_100X_YFP_1x1_200ms_25sola	EPI_100X_RFP_1x1_200ms_25sola
205	44	15.3812762312745	677	47.6243676091298	259.339734121123	321.314623338257	767407	1133.54062038405	297.725192025878	378.880707966502	0	424637	627.233382570162	1054.49920381859	1195.71595123615	0	NaN	NaN	NaN	NaN	NaN	616.84653261169	0.958658944173954	44.9357637432213	15.3661715019357	13.2771072095282	3.25750672159825	0.0524439001953013	0.0169686175573749	1	1.02342063924281	6221.41157772051	2	19434.7370753323	1	1	1	1	2019-05-15T18:55:26.181	NG_ecoli_LTEE_11364_DM25	-0	-0	161.8	DIA_100X_EMPTY_1x1_100ms	e9b921d9-9430-4979-b457-4d4bfc9d50c9	EPI_100X_YFP_1x1_200ms_25sola	EPI_100X_RFP_1x1_200ms_25sola
206	58	14.7741173420904	857	49.3022634254724	266.485414235706	1581.53442240373	4411166	5147.21820303384	297.725192025878	378.880707966502	0	2038001	2378.06417736289	1054.49920381859	1195.71595123615	0	NaN	NaN	NaN	NaN	NaN	809.470748664875	0.95774052486134	60.1424900189658	15.6267191193836	13.2213022435555	3.07950329343003	0.0305954892479061	0.013406863275002	1	1.01214172239521	8256.95187004673	4	20592.8961493582	1	1	1	1	2019-05-15T18:55:26.181	NG_ecoli_LTEE_11364_DM25	-0	-0	161.8	DIA_100X_EMPTY_1x1_100ms	61df7002-dde0-4ee3-a09e-0a6d74ab3f00	EPI_100X_YFP_1x1_200ms_25sola	EPI_100X_RFP_1x1_200ms_25sola
207	77	13.3623085906604	1030	-13.5841918335242	247.48932038835	1463.36310679612	2987756	2900.73398058252	297.725192025878	378.880707966502	0	795898	772.716504854369	1054.49920381859	1195.71595123615	0	NaN	NaN	NaN	NaN	NaN	977.709789432461	0.852893790835676	79.7213337525468	14.4988362046701	12.0618273619495	2.84482047757436	0.0554025004421136	0.015748462895013	3	1.03139728868693	9109.41848065714	4	19963.1514563107	1	1	1	1	2019-05-15T18:55:26.181	NG_ecoli_LTEE_11364_DM25	-0	-0	161.8	DIA_100X_EMPTY_1x1_100ms	4c2f468c-4c5f-41d7-82c1-6c2341de4d53	EPI_100X_YFP_1x1_200ms_25sola	EPI_100X_RFP_1x1_200ms_25sola
208	52	13.7055407008093	713	49.2774651968505	247.743338008415	1525.49088359046	8488352	11905.1220196353	297.725192025878	378.880707966502	0	612409	858.918653576438	1054.49920381859	1195.71595123615	0	NaN	NaN	NaN	NaN	NaN	596.862782808287	0.936426738739657	52.7443354265297	13.1744023195972	11.0513844845686	2.45928778824194	0.0348426679960056	0.0144548211095797	1	1.00894570423261	5059.40077680852	4	19273.3842917251	1	1	1	1	2019-05-15T18:55:26.181	NG_ecoli_LTEE_11364_DM25	-0	-0	161.8	DIA_100X_EMPTY_1x1_100ms	02d8be31-01dd-4533-b0ea-6b0ac1134568	EPI_100X_YFP_1x1_200ms_25sola	EPI_100X_RFP_1x1_200ms_25sola
209	33	13.4243113697276	444	2.71622737406564	252.027027027027	14.0427927927928	68202	153.608108108108	297.725192025878	378.880707966502	0	4330117	9752.51576576577	1054.49920381859	1195.71595123615	0	NaN	NaN	NaN	NaN	NaN	NaN	NaN	NaN	NaN	NaN	NaN	NaN	NaN	NaN	NaN	NaN	1	20515.0698198198	1	1	1	1	2019-05-15T18:55:26.181	NG_ecoli_LTEE_11364_DM25	-0	-0	161.8	DIA_100X_EMPTY_1x1_100ms	9d2e87a8-a447-4c4f-8653-1c37f30a452e	EPI_100X_YFP_1x1_200ms_25sola	EPI_100X_RFP_1x1_200ms_25sola
210	36	12.9441307463611	467	49.2641428758216	254.214132762313	624.226980728051	83049	177.835117773019	297.725192025878	378.880707966502	0	5873744	12577.6102783726	1054.49920381859	1195.71595123615	0	NaN	NaN	NaN	NaN	NaN	426.511801249831	0.965806024329735	36.341604451664	14.2576182826874	11.5239250068333	2.92000556251228	0.0118668693831491	0.00573647996934396	0	1.00243354412973	3790.4853748384	1	22210.6059957173	1	1	1	1	2019-05-15T18:55:26.181	NG_ecoli_LTEE_11364_DM25	-0	-0	161.8	DIA_100X_EMPTY_1x1_100ms	0845437b-c3e1-492a-9dee-206a787c9ab1	EPI_100X_YFP_1x1_200ms_25sola	EPI_100X_RFP_1x1_200ms_25sola
211	47	15.1972100223386	720	43.4151267458203	267.277777777778	60.6055555555556	1432274	1989.26944444444	297.725192025878	378.880707966502	0	949633	1318.93472222222	1054.49920381859	1195.71595123615	0	NaN	NaN	NaN	NaN	NaN	572.537872558209	0.982512297732904	47.5770949080442	13.9329890316882	11.7003964251853	2.9551477079946	0.0262172766248091	0.00734802872233137	1	1.00182186080857	5115.51019454596	2	18062.3944444444	1	1	1	1	2019-05-15T18:55:26.181	NG_ecoli_LTEE_11364_DM25	-0	-0	161.8	DIA_100X_EMPTY_1x1_100ms	620a70be-3f52-419d-8a47-c1aa3e3edb25	EPI_100X_YFP_1x1_200ms_25sola	EPI_100X_RFP_1x1_200ms_25sola
212	39	12.8924207090445	504	47.6439567587446	263.047619047619	1552.59126984127	4543261	9014.40674603175	297.725192025878	378.880707966502	0	750708	1489.5	1054.49920381859	1195.71595123615	0	NaN	NaN	NaN	NaN	NaN	481.013562589647	0.961685655540007	40.0217198302429	14.1969780732066	11.5769945536272	3.56164023948143	0.0476953634571752	0.0164801327626344	2	1.01575281548951	4212.86251858531	4	20378.2182539683	1	1	1	1	2019-05-15T18:55:26.181	NG_ecoli_LTEE_11364_DM25	-0	-0	161.8	DIA_100X_EMPTY_1x1_100ms	7dc25ecc-51f6-4b27-860b-449230631433	EPI_100X_YFP_1x1_200ms_25sola	EPI_100X_RFP_1x1_200ms_25sola
213	42	14.3309843675659	602	48.5949611728737	263.177740863787	253.378737541528	3997912	6641.04983388704	297.725192025878	378.880707966502	0	410812	682.41196013289	1054.49920381859	1195.71595123615	0	NaN	NaN	NaN	NaN	NaN	534.222148331302	0.985115143233266	40.7550512715844	14.9177689141209	12.7933398449463	3.24894481673947	0.0255574350708639	0.00797083104904264	0	1.00545487520176	5238.88902188403	2	21078.7059800664	1	1	1	1	2019-05-15T18:55:26.181	NG_ecoli_LTEE_11364_DM25	-0	-0	161.8	DIA_100X_EMPTY_1x1_100ms	6b85ad66-8ad2-4f31-8d56-4d3c52d65333	EPI_100X_YFP_1x1_200ms_25sola	EPI_100X_RFP_1x1_200ms_25sola
214	72	16.0430204196959	1156	-39.2839880583128	281.822664359862	395.993944636678	4076162	3526.09169550173	297.725192025878	378.880707966502	0	1373248	1187.93079584775	1054.49920381859	1195.71595123615	0	NaN	NaN	NaN	NaN	NaN	1016.28294085359	0.859083284992538	74.603059571361	16.3738148907073	13.3778643527328	3.27683368832524	0.0769043850728458	0.0190616710180728	3	1.04407306303724	10486.2473164992	1	17898.51816609	1	1	1	1	2019-05-15T18:55:26.181	NG_ecoli_LTEE_11364_DM25	-0	-0	161.8	DIA_100X_EMPTY_1x1_100ms	870afb4a-659a-4409-9cd9-9931d75bdbf2	EPI_100X_YFP_1x1_200ms_25sola	EPI_100X_RFP_1x1_200ms_25sola
215	53	12.5526769156876	665	49.2259079616896	271.046616541353	237.58045112782	1624958	2443.54586466165	297.725192025878	378.880707966502	0	400495	602.248120300752	1054.49920381859	1195.71595123615	0	NaN	NaN	NaN	NaN	NaN	645.868109458156	0.892205359128907	51.7656711314979	15.0737801084629	12.2235814674151	2.81561280323068	0.0180667024191332	0.00906746309293935	1	1.01064579010172	6074.75368262191	4	22050.8977443609	1	1	1	1	2019-05-15T18:55:26.181	NG_ecoli_LTEE_11364_DM25	-0	-0	161.8	DIA_100X_EMPTY_1x1_100ms	acbeef9b-7b6b-4548-a528-a8d8cdace7f0	EPI_100X_YFP_1x1_200ms_25sola	EPI_100X_RFP_1x1_200ms_25sola
216	41	16.6240056099164	685	43.3718064491762	264.683211678832	532.953284671533	4184368	6108.56642335766	297.725192025878	378.880707966502	0	361633	527.931386861314	1054.49920381859	1195.71595123615	0	NaN	NaN	NaN	NaN	NaN	516.31185735103	0.96288939174078	39.2093452132661	15.285742072835	12.9160566182979	3.09804767620342	0.0103002460457354	0.0054567916282351	1	1.00077227426078	5137.35232743967	0	17646.3532846715	1	1	1	1	2019-05-15T18:55:26.181	NG_ecoli_LTEE_11364_DM25	-0	-0	161.8	DIA_100X_EMPTY_1x1_100ms	d8a2f0e5-59f3-4338-a45c-23f6374ae9b4	EPI_100X_YFP_1x1_200ms_25sola	EPI_100X_RFP_1x1_200ms_25sola
217	43	13.553007317276	583	46.8532359392752	274.384219554031	1018.53173241852	566425	971.569468267581	297.725192025878	378.880707966502	0	1278691	2193.29502572899	1054.49920381859	1195.71595123615	0	NaN	NaN	NaN	NaN	NaN	494.706402858839	0.9373094272989	41.805704261429	14.1665942513083	11.5338168799142	2.70909367736677	0.0540063573528935	0.0190681698439494	0	1.03325727881808	4367.88835600624	1	18614.2572898799	1	1	1	1	2019-05-15T18:55:26.181	NG_ecoli_LTEE_11364_DM25	-0	-0	161.8	DIA_100X_EMPTY_1x1_100ms	244f6959-00ec-4d66-b07d-dbb454771daf	EPI_100X_YFP_1x1_200ms_25sola	EPI_100X_RFP_1x1_200ms_25sola
218	40	13.4327488853943	537	49.3985792074688	277.504655493482	957.584729981378	6930169	12905.3426443203	297.725192025878	378.880707966502	0	666413	1240.99255121043	1054.49920381859	1195.71595123615	0	NaN	NaN	NaN	NaN	NaN	452.608255990626	0.966242472021445	37.9576070170951	14.0488890522838	11.6467986239345	2.90432814537954	0.0167267147708677	0.00709399154792566	2	1.00116489857964	4043.91333311954	1	18446.3463687151	1	1	1	1	2019-05-15T18:55:26.181	NG_ecoli_LTEE_11364_DM25	-0	-0	161.8	DIA_100X_EMPTY_1x1_100ms	812d90af-e7d1-4ed6-9b82-1a6b6ddb89e3	EPI_100X_YFP_1x1_200ms_25sola	EPI_100X_RFP_1x1_200ms_25sola
219	56	14.4701251536969	811	49.676822503036	281.641183723798	1644.09371146732	4592673	5662.97533908755	297.725192025878	378.880707966502	0	1407466	1735.46979038224	1054.49920381859	1195.71595123615	0	NaN	NaN	NaN	NaN	NaN	745.959080318982	0.928470277364786	55.7919647062731	15.9588003714435	13.0491133694391	3.06027490662578	0.0270097933479089	0.0129652368381565	2	1.00523743226767	7461.45536200257	2	19154.2170160296	1	1	1	1	2019-05-15T18:55:26.181	NG_ecoli_LTEE_11364_DM25	-0	-0	161.8	DIA_100X_EMPTY_1x1_100ms	2bacf2e1-992d-40a3-a8bf-355e5816a6f7	EPI_100X_YFP_1x1_200ms_25sola	EPI_100X_RFP_1x1_200ms_25sola
220	51	13.7857069127378	703	49.4164051556311	280.059743954481	983.72972972973	742897	1056.75248933144	297.725192025878	378.880707966502	0	1247041	1773.88477951636	1054.49920381859	1195.71595123615	0	NaN	NaN	NaN	NaN	NaN	585.092049629754	0.903933784436404	49.8959014431805	14.17609639065	11.4917788779408	2.37272178587996	0.0502784413667874	0.0189408465734528	1	1.01422844455902	5175.22547788089	2	18241.6500711238	1	1	1	1	2019-05-15T18:55:26.181	NG_ecoli_LTEE_11364_DM25	-0	-0	161.8	DIA_100X_EMPTY_1x1_100ms	e3903345-e980-403b-b92f-d9ec325d5420	EPI_100X_YFP_1x1_200ms_25sola	EPI_100X_RFP_1x1_200ms_25sola
221	62	13.4033106466406	831	47.6094726204093	272.38146811071	1176.81588447653	9501446	11433.7496991576	297.725192025878	378.880707966502	0	1416255	1704.27797833935	1054.49920381859	1195.71595123615	0	NaN	NaN	NaN	NaN	NaN	734.304268826233	0.867703248298851	61.6759366169168	14.4788853237933	11.71081324315	2.49313564092214	0.0269970392741465	0.00874408890530138	4	1.00501427917857	6643.23698194878	3	19617.3092659446	1	1	1	1	2019-05-15T18:55:26.181	NG_ecoli_LTEE_11364_DM25	-0	-0	161.8	DIA_100X_EMPTY_1x1_100ms	9135d13a-734b-44b9-b692-5cd2dc4888a9	EPI_100X_YFP_1x1_200ms_25sola	EPI_100X_RFP_1x1_200ms_25sola
222	51	14.6687430743527	749	49.4283790847352	287.49132176235	230.84779706275	1765442	2357.06542056075	297.725192025878	378.880707966502	0	441670	589.679572763685	1054.49920381859	1195.71595123615	0	NaN	NaN	NaN	NaN	NaN	683.038791371644	0.968206226326362	50.6671864538098	15.8508165329925	13.2706172610682	3.04875814260905	0.00802942764574404	0.00397092277039206	2	1.00097421313437	7008.07785074835	2	19518.6101468625	1	1	1	1	2019-05-15T18:55:26.181	NG_ecoli_LTEE_11364_DM25	-0	-0	161.8	DIA_100X_EMPTY_1x1_100ms	a969bc4d-9351-43cc-99a6-182032909c73	EPI_100X_YFP_1x1_200ms_25sola	EPI_100X_RFP_1x1_200ms_25sola
223	106	16.3298292332205	1731	44.8546908174751	280.01155401502	1239.69266320046	5168274	2985.7157712305	297.725192025878	378.880707966502	0	1067006	616.410167533218	1054.49920381859	1195.71595123615	0	NaN	NaN	NaN	NaN	NaN	1497.06528240045	0.859032520897755	106.113158348279	16.0517727359421	13.9600684263375	2.46199385798244	0.0263281999302582	0.0100081749684009	4	1.00772346594471	16241.8021740468	1	18263.3835932987	1	1	1	1	2019-05-15T18:55:26.181	NG_ecoli_LTEE_11364_DM25	-0	-0	161.8	DIA_100X_EMPTY_1x1_100ms	143f4599-4445-4d0a-945d-e700f6e1806c	EPI_100X_YFP_1x1_200ms_25sola	EPI_100X_RFP_1x1_200ms_25sola
224	28	16.4913585447152	462	-11.977344244077	280.528138528139	1853.56493506494	228701	495.02380952381	297.725192025878	378.880707966502	0	252288	546.077922077922	1054.49920381859	1195.71595123615	0	NaN	NaN	NaN	NaN	NaN	368.420255779803	0.998495534660065	27.3215782181699	15.5894707293594	13.1615315386952	3.71138923222641	0.00810769432979193	0.00406993864418965	1	1.00033803690537	3717.13660310392	1	18344.1385281385	1	1	1	1	2019-05-15T18:55:26.181	NG_ecoli_LTEE_11364_DM25	-0	-0	161.8	DIA_100X_EMPTY_1x1_100ms	0536ad1b-842a-4a5c-b31e-65d190d41d63	EPI_100X_YFP_1x1_200ms_25sola	EPI_100X_RFP_1x1_200ms_25sola
225	36	14.9668133176273	539	40.3414155961506	282.966604823748	749.43413729128	418320	776.103896103896	297.725192025878	378.880707966502	0	557593	1034.49536178108	1054.49920381859	1195.71595123615	0	NaN	NaN	NaN	NaN	NaN	433.069586131972	0.996551938950881	34.227652439657	14.4757107007101	12.39543252042	3.34083828844771	0.0170946214519925	0.00875671146970339	1	1.00539365356579	4130.3833902672	1	17487.9202226345	1	1	1	1	2019-05-15T18:55:26.181	NG_ecoli_LTEE_11364_DM25	-0	-0	161.8	DIA_100X_EMPTY_1x1_100ms	6537cd58-4cb9-49f1-b317-2f0c6e57cbcd	EPI_100X_YFP_1x1_200ms_25sola	EPI_100X_RFP_1x1_200ms_25sola
226	41	12.6038809860318	518	47.2063681577687	287.617760617761	1599.71042471042	2586722	4993.67181467181	297.725192025878	378.880707966502	0	625494	1207.51737451737	1054.49920381859	1195.71595123615	0	NaN	NaN	NaN	NaN	NaN	484.077475996224	0.97594355058851	42.5203569594045	12.7553352903895	11.1471667365972	2.72552350660952	0.00958178151901535	0.00393489073351876	1	1.00069273888327	4149.69117922967	3	20002.0791505791	1	1	1	1	2019-05-15T18:55:26.181	NG_ecoli_LTEE_11364_DM25	-0	-0	161.8	DIA_100X_EMPTY_1x1_100ms	bdcf29cc-1f08-4c0c-83d1-d78e8a347910	EPI_100X_YFP_1x1_200ms_25sola	EPI_100X_RFP_1x1_200ms_25sola
227	51	14.9782589789821	765	49.2745198999726	289.576470588235	2033.22875816993	5983247	7821.23790849673	297.725192025878	378.880707966502	0	697564	911.848366013072	1054.49920381859	1195.71595123615	0	NaN	NaN	NaN	NaN	NaN	NaN	NaN	NaN	NaN	NaN	NaN	NaN	NaN	NaN	NaN	NaN	2	17845.277124183	1	1	1	1	2019-05-15T18:55:26.181	NG_ecoli_LTEE_11364_DM25	-0	-0	161.8	DIA_100X_EMPTY_1x1_100ms	6d5e6ddf-890a-4edc-a489-bd38409e3fb7	EPI_100X_YFP_1x1_200ms_25sola	EPI_100X_RFP_1x1_200ms_25sola
228	40	14.3029796996544	573	49.373802401555	280.910994764398	1714.88656195462	445387	777.289703315881	297.725192025878	378.880707966502	0	482466	842	1054.49920381859	1195.71595123615	0	NaN	NaN	NaN	NaN	NaN	476.932491226487	0.97661277054585	40.558012845524	13.4262808853082	11.4342498499245	2.89404393916974	0.0235971843478413	0.00917096445511836	0	1.00665869607473	4164.68257010279	2	18518.2373472949	1	1	1	1	2019-05-15T18:55:26.181	NG_ecoli_LTEE_11364_DM25	-0	-0	161.8	DIA_100X_EMPTY_1x1_100ms	c6619b43-b435-4758-b781-8c3036a653bd	EPI_100X_YFP_1x1_200ms_25sola	EPI_100X_RFP_1x1_200ms_25sola
229	49	17.0752673433429	838	46.9841128705041	286.084725536993	1422.53341288783	927748	1107.09785202864	297.725192025878	378.880707966502	0	975940	1164.6062052506	1054.49920381859	1195.71595123615	0	NaN	NaN	NaN	NaN	NaN	653.177059174115	0.981114074396138	47.8582613130121	15.7842620805945	13.3569973516738	3.14703728521698	0.0250203221700579	0.00791559362699853	2	1.00553601832547	6706.01433988756	0	17377.8233890215	1	1	1	1	2019-05-15T18:55:26.181	NG_ecoli_LTEE_11364_DM25	-0	-0	161.8	DIA_100X_EMPTY_1x1_100ms	56c7a47a-0b89-465f-9644-b5ad7281ccd1	EPI_100X_YFP_1x1_200ms_25sola	EPI_100X_RFP_1x1_200ms_25sola
230	58	16.9068777116412	982	1.12146437269579	286.807535641548	300.297352342159	696579	709.347250509165	297.725192025878	378.880707966502	0	728465	741.817718940937	1054.49920381859	1195.71595123615	0	NaN	NaN	NaN	NaN	NaN	859.26460303246	0.897992176293364	59.7618529785263	15.7253812959035	14.0208935047784	2.94051544065744	0.0569675924685305	0.0197959824558257	2	1.0215568862835	9227.10191371613	1	18717.567209776	1	1	1	1	2019-05-15T18:55:26.181	NG_ecoli_LTEE_11364_DM25	-0	-0	161.8	DIA_100X_EMPTY_1x1_100ms	cd05ae84-165c-4889-bb4d-ed3fd222a999	EPI_100X_YFP_1x1_200ms_25sola	EPI_100X_RFP_1x1_200ms_25sola
231	50	14.073788957231	704	48.8034951764131	299.917613636364	1972.78267045455	4985484	7081.65340909091	297.725192025878	378.880707966502	0	1193938	1695.93465909091	1054.49920381859	1195.71595123615	0	NaN	NaN	NaN	NaN	NaN	609.769910202274	0.966479930532534	50.2936860628297	13.6309972489851	11.8908627542885	2.62090523363074	0.0239437708371835	0.00801137243750437	1	1.00368805986294	5585.08877805666	2	19975.2997159091	1	1	1	1	2019-05-15T18:55:26.181	NG_ecoli_LTEE_11364_DM25	-0	-0	161.8	DIA_100X_EMPTY_1x1_100ms	c37aaa9d-d5f6-45df-a802-cc91e1682123	EPI_100X_YFP_1x1_200ms_25sola	EPI_100X_RFP_1x1_200ms_25sola
232	44	15.9320157713853	702	41.5315283342832	291.195156695157	1113.39458689459	2454418	3496.32193732194	297.725192025878	378.880707966502	0	575591	819.930199430199	1054.49920381859	1195.71595123615	0	NaN	NaN	NaN	NaN	NaN	626.185565175368	0.953560737297685	44.2385184271855	16.4970533529872	13.8028938355869	3.30019926135075	0.0214612055780786	0.00985074013641899	1	1.01304373962215	6619.58480551501	2	19096.0056980057	1	1	1	1	2019-05-15T18:55:26.181	NG_ecoli_LTEE_11364_DM25	-0	-0	161.8	DIA_100X_EMPTY_1x1_100ms	97ad6a55-423a-436f-8940-967f3c296aa1	EPI_100X_YFP_1x1_200ms_25sola	EPI_100X_RFP_1x1_200ms_25sola
233	74	15.6472452998036	1158	45.4040091134997	308.621761658031	1522.20466321244	9080879	7841.86442141624	297.725192025878	378.880707966502	0	4838601	4178.41191709845	1054.49920381859	1195.71595123615	0	NaN	NaN	NaN	NaN	NaN	1014.01067039371	0.93033178834059	74.1143649659622	16.2328918982532	13.5359247318262	2.78860361894072	0.0161085278215672	0.00543882242647636	5	1.00145924561627	10665.1786513417	4	19350.9127806563	1	1	1	1	2019-05-15T18:55:26.181	NG_ecoli_LTEE_11364_DM25	-0	-0	161.8	DIA_100X_EMPTY_1x1_100ms	84bdaa23-3001-4116-9362-10313091e0c8	EPI_100X_YFP_1x1_200ms_25sola	EPI_100X_RFP_1x1_200ms_25sola
234	67	12.7851466356852	858	16.8775168804336	294.425407925408	1148.54312354312	6020749	7017.18997668998	297.725192025878	378.880707966502	0	719093	838.10372960373	1054.49920381859	1195.71595123615	0	NaN	NaN	NaN	NaN	NaN	817.884354370046	0.864875152318564	66.1426272977522	15.2863975242387	12.170384847932	2.44042665464385	0.0213242276890749	0.00891890550286772	2	1.00585680630902	7694.49189166066	3	21663.9662004662	1	1	1	1	2019-05-15T18:55:26.181	NG_ecoli_LTEE_11364_DM25	-0	-0	161.8	DIA_100X_EMPTY_1x1_100ms	8dcb70f3-a095-4da3-9fe1-28037bec374f	EPI_100X_YFP_1x1_200ms_25sola	EPI_100X_RFP_1x1_200ms_25sola
235	38	16.0789694244563	611	47.8338049104215	299.88379705401	88.9181669394435	4203961	6880.45990180033	297.725192025878	378.880707966502	0	678994	1111.28314238953	1054.49920381859	1195.71595123615	0	NaN	NaN	NaN	NaN	NaN	478.928194418978	0.987241856877708	36.1856964532863	15.2887589404987	12.8043362153415	3.55255322239888	0.0151630112661712	0.00769013320338934	1	1.00150682493629	4659.51759157573	0	17969.790507365	1	1	1	1	2019-05-15T18:55:26.181	NG_ecoli_LTEE_11364_DM25	-0	-0	161.8	DIA_100X_EMPTY_1x1_100ms	6df404cc-7bb4-4a14-b64e-4376fe4227ca	EPI_100X_YFP_1x1_200ms_25sola	EPI_100X_RFP_1x1_200ms_25sola
236	40	14.2746166820661	571	49.565948527951	293.558669001751	609.994746059545	1229724	2153.63222416813	297.725192025878	378.880707966502	0	538481	943.049036777583	1054.49920381859	1195.71595123615	0	NaN	NaN	NaN	NaN	NaN	465.888926624889	0.973311725174863	37.539271081025	13.9091005222465	12.1050755519518	2.99080422450661	0.0112700278671128	0.00545778069930728	0	1.00265742128941	4320.26837037436	1	18176.942206655	1	1	1	1	2019-05-15T18:55:26.181	NG_ecoli_LTEE_11364_DM25	-0	-0	161.8	DIA_100X_EMPTY_1x1_100ms	77bff837-c9ec-4611-b81a-c9382d6c4165	EPI_100X_YFP_1x1_200ms_25sola	EPI_100X_RFP_1x1_200ms_25sola
237	60	14.779124724939	887	48.8818514812074	312.164599774521	1956.88500563698	7400568	8343.3686583991	297.725192025878	378.880707966502	0	1424378	1605.83765501691	1054.49920381859	1195.71595123615	0	NaN	NaN	NaN	NaN	NaN	765.421836591979	0.928449936864008	60.6769835618633	14.1343428781287	12.4527604233551	2.45559266787896	0.0112233313306035	0.00443673041141698	3	1.00234857974027	7390.01176208903	3	19691.1341600902	1	1	1	1	2019-05-15T18:55:26.181	NG_ecoli_LTEE_11364_DM25	-0	-0	161.8	DIA_100X_EMPTY_1x1_100ms	98fff0ad-ccda-4a45-b4b3-db2f7ea87a1d	EPI_100X_YFP_1x1_200ms_25sola	EPI_100X_RFP_1x1_200ms_25sola
238	43	14.4637728118046	622	48.1399112217974	300.036977491961	1749.8038585209	291031	467.895498392283	297.725192025878	378.880707966502	0	361300	580.868167202572	1054.49920381859	1195.71595123615	0	NaN	NaN	NaN	NaN	NaN	495.962791686477	0.986080305387655	41.0820111873528	13.5505416798931	11.844650550114	2.84319714248242	0.0206602790584846	0.00612213780169536	2	1.00266938238303	4526.74554244185	1	18207.6591639871	1	1	1	1	2019-05-15T18:55:26.181	NG_ecoli_LTEE_11364_DM25	-0	-0	161.8	DIA_100X_EMPTY_1x1_100ms	167a4acc-c9c1-48d0-b770-d6d02f0d97d7	EPI_100X_YFP_1x1_200ms_25sola	EPI_100X_RFP_1x1_200ms_25sola
239	43	11.7828487037926	508	41.8398355334526	306.472440944882	1544.3031496063	402629	792.576771653543	297.725192025878	378.880707966502	0	7147443	14069.7696850394	1054.49920381859	1195.71595123615	0	NaN	NaN	NaN	NaN	NaN	527.669043042937	0.91886819258952	45.5206616285784	15.3177461684463	11.3188189820157	3.36943325146563	0.0397227753717614	0.0192507671873108	0	1.04807714445484	4580.37120790001	2	24312.5177165354	1	1	1	1	2019-05-15T18:55:26.181	NG_ecoli_LTEE_11364_DM25	-0	-0	161.8	DIA_100X_EMPTY_1x1_100ms	3650b649-d7c9-46f1-9c5c-ba3179af2434	EPI_100X_YFP_1x1_200ms_25sola	EPI_100X_RFP_1x1_200ms_25sola
240	50	13.6417679336052	682	49.2954288721568	311.771260997067	1057.55131964809	800746	1174.11436950147	297.725192025878	378.880707966502	0	604335	886.121700879765	1054.49920381859	1195.71595123615	0	NaN	NaN	NaN	NaN	NaN	647.971557366866	0.938554179618261	48.9969798333457	15.1926344448788	12.9188329833451	3.00339859504603	0.0263891629076973	0.0103873794140075	2	1.00395584888478	6422.52435236122	3	20764.4794721408	1	1	1	1	2019-05-15T18:55:26.181	NG_ecoli_LTEE_11364_DM25	-0	-0	161.8	DIA_100X_EMPTY_1x1_100ms	a7c617fd-95d2-435c-b655-bb12d24c2ec0	EPI_100X_YFP_1x1_200ms_25sola	EPI_100X_RFP_1x1_200ms_25sola
241	52	15.0868409107742	785	36.7823849268141	309.290445859873	1668.05732484076	205562	261.862420382166	297.725192025878	378.880707966502	0	7931020	10103.2101910828	1054.49920381859	1195.71595123615	0	NaN	NaN	NaN	NaN	NaN	766.851817374213	0.927497123077042	53.8195466216656	17.7063215734584	13.6531321939583	3.82258744211277	0.0927766418849339	0.0217367556208062	2	1.03865848180966	7879.42464940522	2	21725.5108280255	1	1	1	1	2019-05-15T18:55:26.181	NG_ecoli_LTEE_11364_DM25	-0	-0	161.8	DIA_100X_EMPTY_1x1_100ms	f5f53850-90a9-4892-b0c9-6f890ef5204f	EPI_100X_YFP_1x1_200ms_25sola	EPI_100X_RFP_1x1_200ms_25sola
242	58	13.4632464833138	781	0.504384418993942	317.69014084507	1038.53521126761	727708	931.764404609475	297.725192025878	378.880707966502	0	1458246	1867.152368758	1054.49920381859	1195.71595123615	0	NaN	NaN	NaN	NaN	NaN	731.776301587011	0.866893007862715	61.8720100960749	14.4009186799295	11.605153653499	2.75981986938444	0.0691611015716605	0.0173982443220706	2	1.05695134466929	6544.64202625853	4	20615.2496798976	1	1	1	1	2019-05-15T18:55:26.181	NG_ecoli_LTEE_11364_DM25	-0	-0	161.8	DIA_100X_EMPTY_1x1_100ms	ba899af2-c43d-4724-8157-5e264f341190	EPI_100X_YFP_1x1_200ms_25sola	EPI_100X_RFP_1x1_200ms_25sola
243	42	14.786335104907	622	49.2432849412476	309.715434083601	823.308681672026	943869	1517.47427652733	297.725192025878	378.880707966502	0	547880	880.836012861736	1054.49920381859	1195.71595123615	0	NaN	NaN	NaN	NaN	NaN	509.849604066293	0.972485394897124	40.6782950670412	14.0756653481644	12.2283872968574	2.86309230521258	0.026070404024668	0.0102373945971842	0	1.00814967109479	4777.39327678934	2	18250.5852090032	1	1	1	1	2019-05-15T18:55:26.181	NG_ecoli_LTEE_11364_DM25	-0	-0	161.8	DIA_100X_EMPTY_1x1_100ms	381e509d-79be-4a7b-8ee8-46db96e6ced4	EPI_100X_YFP_1x1_200ms_25sola	EPI_100X_RFP_1x1_200ms_25sola
244	52	13.8304568225781	720	49.40090524057	306.180555555556	1159.475	4011482	5571.50277777778	297.725192025878	378.880707966502	0	475240	660.055555555556	1054.49920381859	1195.71595123615	0	NaN	NaN	NaN	NaN	NaN	669.73218342561	0.931905578392076	51.2512490034685	14.9726308904938	12.7704148597318	2.79198836986276	0.0351657408381579	0.0115411375764101	2	1.01055213810387	6564.54072645482	2	21003.7791666667	1	1	1	1	2019-05-15T18:55:26.181	NG_ecoli_LTEE_11364_DM25	-0	-0	161.8	DIA_100X_EMPTY_1x1_100ms	c193aa2e-0599-4384-91d3-7b14c6824326	EPI_100X_YFP_1x1_200ms_25sola	EPI_100X_RFP_1x1_200ms_25sola
245	31	15.5311814466131	482	40.2027413879476	309.255186721992	1852.40041493776	279014	578.867219917012	297.725192025878	378.880707966502	0	292498	606.842323651452	1054.49920381859	1195.71595123615	0	NaN	NaN	NaN	NaN	NaN	396.818418303614	0.998079939890343	31.0357381860373	14.7198948938539	12.2765800283624	3.73768293226928	0.0241122874537613	0.0112683407319117	0	1.00784758570982	3673.72597890013	1	18290.4709543568	1	1	1	1	2019-05-15T18:55:26.181	NG_ecoli_LTEE_11364_DM25	-0	-0	161.8	DIA_100X_EMPTY_1x1_100ms	ff102bd0-37a8-49bd-ad5a-2d098f286740	EPI_100X_YFP_1x1_200ms_25sola	EPI_100X_RFP_1x1_200ms_25sola
246	56	16.9535286987768	949	43.905412212915	322.644889357218	1074.48155953635	655314	690.531085353003	297.725192025878	378.880707966502	0	838300	883.350895679663	1054.49920381859	1195.71595123615	0	NaN	NaN	NaN	NaN	NaN	773.424508720513	0.953337173572032	55.4484687442313	15.8209783779797	13.7350392972678	2.927839347993	0.0259505409430854	0.0106874072301085	1	1.00869389794093	8215.59933811465	3	20753.4004214963	1	1	1	1	2019-05-15T18:55:26.181	NG_ecoli_LTEE_11364_DM25	-0	-0	161.8	DIA_100X_EMPTY_1x1_100ms	51cad86b-badd-4fc0-951e-18e34cab6852	EPI_100X_YFP_1x1_200ms_25sola	EPI_100X_RFP_1x1_200ms_25sola
247	57	15.3847928600506	877	48.3433118122998	312.930444697834	1623.97035347777	2200495	2509.11630558723	297.725192025878	378.880707966502	0	2098053	2392.30672748005	1054.49920381859	1195.71595123615	0	NaN	NaN	NaN	NaN	NaN	788.360494549796	0.932886978157216	57.5659219553649	16.0186019155855	13.3639309589716	3.10895951873228	0.0512901851114743	0.0176932982310195	1	1.01632947406181	8074.65159637961	3	19022.2337514253	1	1	1	1	2019-05-15T18:55:26.181	NG_ecoli_LTEE_11364_DM25	-0	-0	161.8	DIA_100X_EMPTY_1x1_100ms	4aed969c-aa76-42a4-8af4-a2a8c9a2f886	EPI_100X_YFP_1x1_200ms_25sola	EPI_100X_RFP_1x1_200ms_25sola
248	57	15.5890982312296	890	47.540272614361	326.919101123596	582.322471910112	6825993	7669.65505617977	297.725192025878	378.880707966502	0	576268	647.492134831461	1054.49920381859	1195.71595123615	0	NaN	NaN	NaN	NaN	NaN	731.006961097399	0.89704565826451	55.8129562056361	15.7980171681625	12.8409819337904	2.85237561292099	0.0515879353251494	0.0148205530796647	1	1.00987474865887	7228.05381542131	2	18914.7775280899	1	1	1	1	2019-05-15T18:55:26.181	NG_ecoli_LTEE_11364_DM25	-0	-0	161.8	DIA_100X_EMPTY_1x1_100ms	d7c8700a-086e-4e44-99ba-989c6fb8e911	EPI_100X_YFP_1x1_200ms_25sola	EPI_100X_RFP_1x1_200ms_25sola
249	57	14.8320551218253	846	43.9832317122394	330.591016548463	603.30378250591	7601630	8985.37825059102	297.725192025878	378.880707966502	0	600138	709.382978723404	1054.49920381859	1195.71595123615	0	NaN	NaN	NaN	NaN	NaN	677.613707951918	0.892722880406962	56.0001557058846	14.2721462951528	11.8041060765185	2.54967603561033	0.0427604463428813	0.0131596379288094	2	1.02228957879382	6128.37487079522	1	19437.9586288416	1	1	1	1	2019-05-15T18:55:26.181	NG_ecoli_LTEE_11364_DM25	-0	-0	161.8	DIA_100X_EMPTY_1x1_100ms	c4364fc3-94f2-4c58-b563-1965fce9a145	EPI_100X_YFP_1x1_200ms_25sola	EPI_100X_RFP_1x1_200ms_25sola
250	39	14.5856023666916	569	49.6207112760243	320.407732864675	841.202108963093	893436	1570.18629173989	297.725192025878	378.880707966502	0	544485	956.915641476274	1054.49920381859	1195.71595123615	0	NaN	NaN	NaN	NaN	NaN	484.886698011746	0.969398802253909	37.8841420105664	15.0421393569673	12.4957861523491	3.11559349437837	0.0250102864535471	0.0141035396380987	0	1.01558076969996	4645.94972425332	2	18723.2179261863	1	1	1	1	2019-05-15T18:55:26.181	NG_ecoli_LTEE_11364_DM25	-0	-0	161.8	DIA_100X_EMPTY_1x1_100ms	f29fff49-4e41-4dfb-beb9-d005857caeac	EPI_100X_YFP_1x1_200ms_25sola	EPI_100X_RFP_1x1_200ms_25sola
251	69	16.2700809687071	1123	0.894944140014986	332.728406055209	1432.37488869101	11563822	10297.2591273375	297.725192025878	378.880707966502	0	1668223	1485.50578806768	1054.49920381859	1195.71595123615	0	NaN	NaN	NaN	NaN	NaN	1024.46944768863	0.911364164726009	69.0282265674825	17.6067823569008	14.6566910123964	3.14523803963485	0.0183905599775626	0.00657609997743425	2	1.00928778777105	11646.313108677	2	18442.4550311665	1	1	1	1	2019-05-15T18:55:26.181	NG_ecoli_LTEE_11364_DM25	-0	-0	161.8	DIA_100X_EMPTY_1x1_100ms	17f7a37f-76ad-4fd9-9989-44c5344714ce	EPI_100X_YFP_1x1_200ms_25sola	EPI_100X_RFP_1x1_200ms_25sola
252	77	14.2040601129011	1094	28.9436033333616	323.391224862888	2004.72943327239	1005202	918.831809872029	297.725192025878	378.880707966502	0	17059069	15593.2989031079	1054.49920381859	1195.71595123615	0	NaN	NaN	NaN	NaN	NaN	1013.55614565791	0.846766926302683	79.0701202468043	15.1731301149381	12.696025323663	2.42523419291672	0.0273559183566351	0.00777723197405344	4	1.01311949819375	10010.0867364749	5	21703.3391224863	1	1	1	1	2019-05-15T18:55:26.181	NG_ecoli_LTEE_11364_DM25	-0	-0	161.8	DIA_100X_EMPTY_1x1_100ms	9ba0bb05-8533-49f8-90ca-0c04c17f59ac	EPI_100X_YFP_1x1_200ms_25sola	EPI_100X_RFP_1x1_200ms_25sola
253	56	15.4975383758798	869	45.2847954520554	341.475258918297	1871.45684695052	548429	631.103567318757	297.725192025878	378.880707966502	0	457909	526.937859608746	1054.49920381859	1195.71595123615	0	NaN	NaN	NaN	NaN	NaN	697.25824291998	0.918140271637762	55.0900486937738	14.3615397155677	12.3567328895467	2.83216466310193	0.0110711084445771	0.00670826396263751	2	1.00367381771384	6606.48350875525	1	18218.0299194476	1	1	1	1	2019-05-15T18:55:26.181	NG_ecoli_LTEE_11364_DM25	-0	-0	161.8	DIA_100X_EMPTY_1x1_100ms	3df64ac6-4828-4578-a230-eff4f2932e77	EPI_100X_YFP_1x1_200ms_25sola	EPI_100X_RFP_1x1_200ms_25sola
254	14	2.46885331998471	36	-49.9999994575289	320.777777777778	2046.11111111111	106305	2952.91666666667	297.725192025878	378.880707966502	0	52657	1462.69444444444	1054.49920381859	1195.71595123615	0	NaN	NaN	NaN	NaN	NaN	NaN	NaN	NaN	NaN	NaN	NaN	NaN	NaN	NaN	NaN	NaN	2	22227.1388888889	1	1	1	1	2019-05-15T18:55:26.181	NG_ecoli_LTEE_11364_DM25	-0	-0	161.8	DIA_100X_EMPTY_1x1_100ms	1c712d8f-81ab-4526-882d-7acfe62f473f	EPI_100X_YFP_1x1_200ms_25sola	EPI_100X_RFP_1x1_200ms_25sola
255	57	17.2450644225231	983	43.9981804648457	332.760935910478	1356.46998982706	6331517	6441.01424211597	297.725192025878	378.880707966502	0	3711904	3776.0976602238	1054.49920381859	1195.71595123615	0	NaN	NaN	NaN	NaN	NaN	771.23247224967	0.954750613975153	55.0661257551669	16.4141993731898	13.7368024134381	2.99786624746234	0.0336451047982039	0.0132019527855161	2	1.02083194918606	8161.04376103544	0	18049.5371312309	1	1	1	1	2019-05-15T18:55:26.181	NG_ecoli_LTEE_11364_DM25	-0	-0	161.8	DIA_100X_EMPTY_1x1_100ms	1f706e2b-290c-47df-bebf-b5f2ec894c1d	EPI_100X_YFP_1x1_200ms_25sola	EPI_100X_RFP_1x1_200ms_25sola
256	47	18.4322409968895	867	25.861977399426	338.538638985006	1145.02306805075	411201	474.280276816609	297.725192025878	378.880707966502	0	1738518	2005.21107266436	1054.49920381859	1195.71595123615	0	NaN	NaN	NaN	NaN	NaN	752.247352808272	0.953862251709215	48.2251891589261	18.7835468456743	15.0998330230375	4.12927906518552	0.0707661595120673	0.0210548194249495	1	1.06184180113816	8635.91006230589	2	19958.9423298731	1	1	1	1	2019-05-15T18:55:26.181	NG_ecoli_LTEE_11364_DM25	-0	-0	161.8	DIA_100X_EMPTY_1x1_100ms	049ab703-081d-49a1-b8c6-d9526792dda9	EPI_100X_YFP_1x1_200ms_25sola	EPI_100X_RFP_1x1_200ms_25sola
257	24	10.7822231768623	260	19.2624270031465	329.519230769231	7.43076923076923	775526	2982.79230769231	297.725192025878	378.880707966502	0	260597	1002.29615384615	1054.49920381859	1195.71595123615	0	NaN	NaN	NaN	NaN	NaN	NaN	NaN	NaN	NaN	NaN	NaN	NaN	NaN	NaN	NaN	NaN	1	17469.7423076923	1	1	1	1	2019-05-15T18:55:26.181	NG_ecoli_LTEE_11364_DM25	-0	-0	161.8	DIA_100X_EMPTY_1x1_100ms	0e80e5cd-a765-4adb-aebe-b1050c81a843	EPI_100X_YFP_1x1_200ms_25sola	EPI_100X_RFP_1x1_200ms_25sola
258	45	15.759148947942	709	48.8819276815279	338.930888575458	201.637517630465	4028507	5681.9562764457	297.725192025878	378.880707966502	0	503886	710.699576868829	1054.49920381859	1195.71595123615	0	NaN	NaN	NaN	NaN	NaN	544.106185483709	0.97556317083825	42.3354809233783	14.3563467504168	12.505913575807	3.07798453779656	0.0818225215342124	0.00505554776579886	0	1.00161955753316	5200.26200414392	0	17038.7433004231	1	1	1	1	2019-05-15T18:55:26.181	NG_ecoli_LTEE_11364_DM25	-0	-0	161.8	DIA_100X_EMPTY_1x1_100ms	85b8b554-d823-4600-8a3b-7dcdc85fca75	EPI_100X_YFP_1x1_200ms_25sola	EPI_100X_RFP_1x1_200ms_25sola
259	52	15.4525394058096	805	-4.84990169904994	347.069565217391	1540.02236024845	1731219	2150.58260869565	297.725192025878	378.880707966502	0	3157884	3922.83726708075	1054.49920381859	1195.71595123615	0	NaN	NaN	NaN	NaN	NaN	627.515366032462	0.941792328660198	46.6556046685133	15.8671247199066	13.1677500394846	3.2453882261084	0.0361697211929189	0.0186774753478248	0	1.03874486953949	6353.55584291816	4	18312.6062111801	1	1	1	1	2019-05-15T18:55:26.181	NG_ecoli_LTEE_11364_DM25	-0	-0	161.8	DIA_100X_EMPTY_1x1_100ms	d6ca51dc-7c9a-459b-af45-6aedc0ae6ba3	EPI_100X_YFP_1x1_200ms_25sola	EPI_100X_RFP_1x1_200ms_25sola
260	52	15.0831760095886	785	48.9926356538538	349.746496815287	808.452229299363	2822862	3596.0025477707	297.725192025878	378.880707966502	0	2945077	3751.69044585987	1054.49920381859	1195.71595123615	0	NaN	NaN	NaN	NaN	NaN	621.371869486738	0.972691163196151	48.9683929206921	15.2507080176973	12.381030572951	3.07757657395157	0.0318829483537874	0.0107685978654624	2	1.00884282847757	5895.48209432464	4	18773.3401273885	1	1	1	1	2019-05-15T18:55:26.181	NG_ecoli_LTEE_11364_DM25	-0	-0	161.8	DIA_100X_EMPTY_1x1_100ms	2f313cbc-7426-49d7-afdf-7df86806aee9	EPI_100X_YFP_1x1_200ms_25sola	EPI_100X_RFP_1x1_200ms_25sola
261	20	7.40718014231696	148	-46.7117129114009	336.168918918919	1518.06081081081	153358	1036.2027027027	297.725192025878	378.880707966502	0	2463120	16642.7027027027	1054.49920381859	1195.71595123615	0	NaN	NaN	NaN	NaN	NaN	183.963080793558	0.999558981069084	19.0954145920923	12.2146337832166	9.22819045496871	3.29574098171137	0.00834233812858272	0.00416241191204305	1	1.0004429515696	1277.17988966124	2	24155.1351351351	1	1	1	1	2019-05-15T18:55:26.181	NG_ecoli_LTEE_11364_DM25	-0	-0	161.8	DIA_100X_EMPTY_1x1_100ms	175b7ce6-1694-433a-a41b-98d9b9366015	EPI_100X_YFP_1x1_200ms_25sola	EPI_100X_RFP_1x1_200ms_25sola
262	38	22.9456801619899	872	-49.999998181162	346.989678899083	1107.10321100917	150762	172.892201834862	297.725192025878	378.880707966502	0	446386	511.910550458716	1054.49920381859	1195.71595123615	0	NaN	NaN	NaN	NaN	NaN	754.196972488226	0.901697755991357	33.4311833384309	32.9505476629314	20.7257899500825	8.9325433220906	0.230992636471247	0.0684427210407389	2	1.03950192283664	11278.8238865296	1	27550.0493119266	1	1	1	1	2019-05-15T18:55:26.181	NG_ecoli_LTEE_11364_DM25	-0	-0	161.8	DIA_100X_EMPTY_1x1_100ms	396df1b1-dc26-4550-a1b3-925741bd28b5	EPI_100X_YFP_1x1_200ms_25sola	EPI_100X_RFP_1x1_200ms_25sola
263	33	13.7277672243519	454	40.6660147806909	339.45154185022	123.156387665198	2905822	6400.48898678414	297.725192025878	378.880707966502	0	308562	679.651982378855	1054.49920381859	1195.71595123615	0	NaN	NaN	NaN	NaN	NaN	442.031849209667	0.990706039161293	33.695484252582	15.1707096151027	12.7244275460938	3.35466057971893	0.0540047329790197	0.0220461237467971	0	1.03050006170116	4284.8743372671	3	19194.9845814978	1	1	1	1	2019-05-15T18:55:26.181	NG_ecoli_LTEE_11364_DM25	-0	-0	161.8	DIA_100X_EMPTY_1x1_100ms	d17aee2f-2c19-4875-820c-bed0a92d4a67	EPI_100X_YFP_1x1_200ms_25sola	EPI_100X_RFP_1x1_200ms_25sola
264	56	14.5585763794624	816	48.9244440295033	345.075980392157	51.7720588235294	5162824	6326.99019607843	297.725192025878	378.880707966502	0	585221	717.182598039216	1054.49920381859	1195.71595123615	0	NaN	NaN	NaN	NaN	NaN	758.495517969135	0.964474296582418	55.6919388739974	16.194882661649	13.3350188801876	3.0778074931508	0.0181011306670835	0.00826394880513241	1	1.00320218357779	7778.02776306038	2	18917.0183823529	1	1	1	1	2019-05-15T18:55:26.181	NG_ecoli_LTEE_11364_DM25	-0	-0	161.8	DIA_100X_EMPTY_1x1_100ms	9cff3314-9950-4935-87ec-e875885e387e	EPI_100X_YFP_1x1_200ms_25sola	EPI_100X_RFP_1x1_200ms_25sola
265	36	13.0988870908915	472	47.5807732566776	340.186440677966	91.0402542372881	3692807	7823.7436440678	297.725192025878	378.880707966502	0	351696	745.118644067797	1054.49920381859	1195.71595123615	0	NaN	NaN	NaN	NaN	NaN	462.725621243475	0.97402896570112	37.244103628096	14.6124350276335	11.931164370525	3.50236869762598	1.30250598253493	0.0243305165130144	2	1.00157469230408	4164.02247960337	3	20279.6822033898	1	1	1	1	2019-05-15T18:55:26.181	NG_ecoli_LTEE_11364_DM25	-0	-0	161.8	DIA_100X_EMPTY_1x1_100ms	079f5c4f-ae91-4920-a2e9-3662e00d04a4	EPI_100X_YFP_1x1_200ms_25sola	EPI_100X_RFP_1x1_200ms_25sola
266	43	14.0386657491583	604	49.5196200752306	357.605960264901	1397.80629139073	2883914	4774.69205298013	297.725192025878	378.880707966502	0	1464667	2424.94536423841	1054.49920381859	1195.71595123615	0	NaN	NaN	NaN	NaN	NaN	589.643515538497	0.980089344366915	44.6557101274517	14.8220232935452	12.9071588633591	3.1448093285878	0.0322258236214983	0.0120263764727433	0	1.01336821518956	5842.89648567931	4	21731.261589404	1	1	1	1	2019-05-15T18:55:26.181	NG_ecoli_LTEE_11364_DM25	-0	-0	161.8	DIA_100X_EMPTY_1x1_100ms	b85716e8-0a4e-42fd-8aaa-b4f366552c12	EPI_100X_YFP_1x1_200ms_25sola	EPI_100X_RFP_1x1_200ms_25sola
267	51	16.2990758181752	832	48.2699192702823	346.230769230769	1904.25120192308	1073229	1289.93870192308	297.725192025878	378.880707966502	0	495159	595.143028846154	1054.49920381859	1195.71595123615	0	NaN	NaN	NaN	NaN	NaN	682.461078529457	0.979239190399162	50.7938282509427	14.9403609493475	13.2560706146515	2.71577937407409	0.012937115916133	0.00525427715626916	1	1.00102854597748	7010.20059396746	1	18357.4194711538	1	1	1	1	2019-05-15T18:55:26.181	NG_ecoli_LTEE_11364_DM25	-0	-0	161.8	DIA_100X_EMPTY_1x1_100ms	152aa679-bebb-4511-9344-2bff7f8701ca	EPI_100X_YFP_1x1_200ms_25sola	EPI_100X_RFP_1x1_200ms_25sola
268	45	13.5884073431467	612	-7.14112301148981	347.581699346405	993.057189542484	75193	122.864379084967	297.725192025878	378.880707966502	0	4703235	7685.02450980392	1054.49920381859	1195.71595123615	0	NaN	NaN	NaN	NaN	NaN	552.488043645542	0.961515344281067	44.4221221393432	16.5103205199915	12.1831370796239	3.91159993267127	0.0231412695012186	0.00985667822414894	1	1.00286643607146	5178.54130637429	1	22991.4444444444	1	1	1	1	2019-05-15T18:55:26.181	NG_ecoli_LTEE_11364_DM25	-0	-0	161.8	DIA_100X_EMPTY_1x1_100ms	b76f1976-c596-4928-a53a-d1549b585e55	EPI_100X_YFP_1x1_200ms_25sola	EPI_100X_RFP_1x1_200ms_25sola
269	64	14.667362008016	939	30.6069825119539	368.354632587859	486.696485623003	952785	1014.68051118211	297.725192025878	378.880707966502	0	676738	720.700745473908	1054.49920381859	1195.71595123615	0	NaN	NaN	NaN	NaN	NaN	745.117063922461	0.831972919544459	63.3931537478811	14.0556421536119	11.596378584453	2.31757733316573	0.0322551104167908	0.0146032352776254	1	1.03291950470975	6695.40742937562	1	18583.6815761448	1	1	1	1	2019-05-15T18:55:26.181	NG_ecoli_LTEE_11364_DM25	-0	-0	161.8	DIA_100X_EMPTY_1x1_100ms	bdcf7b28-a9fd-487e-a2cd-b261ac66fca8	EPI_100X_YFP_1x1_200ms_25sola	EPI_100X_RFP_1x1_200ms_25sola
270	35	10.645655745908	373	46.6150125770176	355.798927613941	823.549597855228	128701	345.042895442359	297.725192025878	378.880707966502	0	3580498	9599.19034852547	1054.49920381859	1195.71595123615	0	NaN	NaN	NaN	NaN	NaN	375.388562817031	0.923055498584348	36.6978770998512	11.7505350045325	9.84492909157189	2.58280371561611	0.195109076657656	0.0193304430385117	1	1.020835968621	2793.54716499963	2	23717.0965147453	1	1	1	1	2019-05-15T18:55:26.181	NG_ecoli_LTEE_11364_DM25	-0	-0	161.8	DIA_100X_EMPTY_1x1_100ms	f59ade4e-0f67-43f4-acdf-ea593e05890f	EPI_100X_YFP_1x1_200ms_25sola	EPI_100X_RFP_1x1_200ms_25sola
271	69	15.7279046654047	1086	23.1530364468506	363.954880294659	1951.11694290976	464397	427.621546961326	297.725192025878	378.880707966502	0	1961874	1806.5138121547	1054.49920381859	1195.71595123615	0	NaN	NaN	NaN	NaN	NaN	885.451313451734	0.887560291364804	67.555921206281	15.9745843473336	12.9445875181855	3.08824931683462	0.0187527710188001	0.00715691834876325	3	1.00786897222795	8890.57262743799	3	18825.2394106814	1	1	1	1	2019-05-15T18:55:26.181	NG_ecoli_LTEE_11364_DM25	-0	-0	161.8	DIA_100X_EMPTY_1x1_100ms	06227ae0-99e7-47a5-bf22-53e98340d8cb	EPI_100X_YFP_1x1_200ms_25sola	EPI_100X_RFP_1x1_200ms_25sola
272	35	16.8271238281325	589	18.8977979427196	357.611205432937	1045.17487266553	333691	566.538200339559	297.725192025878	378.880707966502	0	1252294	2126.13582342954	1054.49920381859	1195.71595123615	0	NaN	NaN	NaN	NaN	NaN	488.120596177581	0.945794571351748	29.9668599770908	17.5047562922733	15.6288882249004	3.55755278770984	0.0169504670542161	0.00799698358389195	2	1.00382431098129	5748.93356989094	3	20609.6774193548	1	1	1	1	2019-05-15T18:55:26.181	NG_ecoli_LTEE_11364_DM25	-0	-0	161.8	DIA_100X_EMPTY_1x1_100ms	6628e976-5179-4174-b39e-87ab3c745b88	EPI_100X_YFP_1x1_200ms_25sola	EPI_100X_RFP_1x1_200ms_25sola
273	36	12.4003200856703	447	35.5956109726851	360.107382550336	1382.29082774049	3363562	7524.74720357942	297.725192025878	378.880707966502	0	1126964	2521.17225950783	1054.49920381859	1195.71595123615	0	NaN	NaN	NaN	NaN	NaN	460.517634560299	0.966047038633362	38.1019325397813	13.9669153833594	11.7960789960319	2.90295792192472	0.033587438876526	0.0177167763487111	0	1.02411991523163	4164.01446671573	2	20823.51901566	1	1	1	1	2019-05-15T18:55:26.181	NG_ecoli_LTEE_11364_DM25	-0	-0	161.8	DIA_100X_EMPTY_1x1_100ms	43e7fbd0-7fe8-40cc-ac67-b504fd87f586	EPI_100X_YFP_1x1_200ms_25sola	EPI_100X_RFP_1x1_200ms_25sola
274	14	3.8353482926572	55	-49.9995944051403	347.727272727273	3.85454545454545	124677	2266.85454545455	297.725192025878	378.880707966502	0	46599	847.254545454545	1054.49920381859	1195.71595123615	0	NaN	NaN	NaN	NaN	NaN	NaN	NaN	NaN	NaN	NaN	NaN	NaN	NaN	NaN	NaN	NaN	1	19369.5818181818	1	1	1	1	2019-05-15T18:55:26.181	NG_ecoli_LTEE_11364_DM25	-0	-0	161.8	DIA_100X_EMPTY_1x1_100ms	e6d677ca-81de-49c9-bad5-2e201158218a	EPI_100X_YFP_1x1_200ms_25sola	EPI_100X_RFP_1x1_200ms_25sola
275	12	3.89743308988619	47	-49.9990801678434	345.489361702128	1022.68085106383	9730	207.021276595745	297.725192025878	378.880707966502	0	619484	13180.5106382979	1054.49920381859	1195.71595123615	0	NaN	NaN	NaN	NaN	NaN	131.063834125907	0.999767117180702	NaN	NaN	NaN	NaN	NaN	NaN	NaN	NaN	NaN	2	25841.4255319149	1	1	1	1	2019-05-15T18:55:26.181	NG_ecoli_LTEE_11364_DM25	-0	-0	161.8	DIA_100X_EMPTY_1x1_100ms	c1755d02-732d-427a-945f-6efe4f94a01b	EPI_100X_YFP_1x1_200ms_25sola	EPI_100X_RFP_1x1_200ms_25sola
276	60	13.4404573857944	807	47.6230431856272	360.403965303594	89.8314745972739	3078687	3814.97769516729	297.725192025878	378.880707966502	0	508455	630.055762081784	1054.49920381859	1195.71595123615	0	NaN	NaN	NaN	NaN	NaN	759.891672077594	0.859868606388606	61.2404883419852	14.634153340895	12.2210261174777	2.5665533763628	0.0207706184525693	0.00850465003713937	2	1.01086426235847	7183.62860284302	5	22212.7224287484	1	1	1	1	2019-05-15T18:55:26.181	NG_ecoli_LTEE_11364_DM25	-0	-0	161.8	DIA_100X_EMPTY_1x1_100ms	c72c368e-b8bb-420c-a75f-9758c28a5e65	EPI_100X_YFP_1x1_200ms_25sola	EPI_100X_RFP_1x1_200ms_25sola
277	62	13.4799503061211	836	48.1185002229734	361.198564593301	121.958133971292	901994	1078.94019138756	297.725192025878	378.880707966502	0	978329	1170.25	1054.49920381859	1195.71595123615	0	NaN	NaN	NaN	NaN	NaN	787.340546755915	0.898733328595459	62.4777501946457	14.9568595348722	12.3888079751183	2.65934028245703	0.0296234782332781	0.00850345579910751	2	1.00782367972533	7531.37559445954	3	21431.5227272727	1	1	1	1	2019-05-15T18:55:26.181	NG_ecoli_LTEE_11364_DM25	-0	-0	161.8	DIA_100X_EMPTY_1x1_100ms	fa7ec1f9-0927-4beb-b329-a2c2b5c8c51f	EPI_100X_YFP_1x1_200ms_25sola	EPI_100X_RFP_1x1_200ms_25sola
278	44	14.3254271892203	631	48.6284470476369	358.765451664025	644.136291600634	597736	947.283676703645	297.725192025878	378.880707966502	0	457967	725.77971473851	1054.49920381859	1195.71595123615	0	NaN	NaN	NaN	NaN	NaN	517.435657200848	0.943067307985131	43.2393671325101	13.5851423782577	11.6481825457568	2.77869063081678	0.0246092644033172	0.0103748699657931	1	1.00871328909503	4607.7143369573	1	18139.6386687797	1	1	1	1	2019-05-15T18:55:26.181	NG_ecoli_LTEE_11364_DM25	-0	-0	161.8	DIA_100X_EMPTY_1x1_100ms	66d27392-aad1-46ea-9bf8-15225c63118d	EPI_100X_YFP_1x1_200ms_25sola	EPI_100X_RFP_1x1_200ms_25sola
279	37	15.1018329796399	559	48.7854239461331	366.797853309481	1422.22182468694	4719294	8442.38640429338	297.725192025878	378.880707966502	0	894706	1600.54740608229	1054.49920381859	1195.71595123615	0	NaN	NaN	NaN	NaN	NaN	525.898972006932	0.957123641067003	37.1893815978872	16.4186193794267	13.6673294755162	3.48479667605089	0.0364461356270592	0.0131294154900367	0	1.01371018342239	5456.02266950713	3	20843.2754919499	1	1	1	1	2019-05-15T18:55:26.181	NG_ecoli_LTEE_11364_DM25	-0	-0	161.8	DIA_100X_EMPTY_1x1_100ms	390bb06e-d420-48a5-8fb7-5343674f74c6	EPI_100X_YFP_1x1_200ms_25sola	EPI_100X_RFP_1x1_200ms_25sola
280	62	14.4230041040017	895	44.6545072752101	382.893854748603	509.465921787709	3704643	4139.26592178771	297.725192025878	378.880707966502	0	886048	989.997765363128	1054.49920381859	1195.71595123615	0	NaN	NaN	NaN	NaN	NaN	740.743332908324	0.878393807449411	60.8985034190212	14.4976258804121	11.9532646124723	2.50522261999473	0.0242069887040139	0.00921141005307134	2	1.00974657997086	6833.91493677822	2	18923.6994413408	1	1	1	1	2019-05-15T18:55:26.181	NG_ecoli_LTEE_11364_DM25	-0	-0	161.8	DIA_100X_EMPTY_1x1_100ms	8d1a3f61-7192-427a-a8e4-8b5b4bd7931d	EPI_100X_YFP_1x1_200ms_25sola	EPI_100X_RFP_1x1_200ms_25sola
281	47	14.3396539962491	675	49.0128661319496	367.939259259259	620.678518518519	4057403	6010.96740740741	297.725192025878	378.880707966502	0	529203	784.004444444444	1054.49920381859	1195.71595123615	0	NaN	NaN	NaN	NaN	NaN	583.440692548274	0.941429163311496	47.1802713387096	14.3550025598567	12.191116618861	2.69489381581298	0.025777263048728	0.00910430941722799	2	1.01056568559736	5507.28164400804	2	19266.2177777778	1	1	1	1	2019-05-15T18:55:26.181	NG_ecoli_LTEE_11364_DM25	-0	-0	161.8	DIA_100X_EMPTY_1x1_100ms	134ef9f1-61c3-499c-b86e-d82f2a422be9	EPI_100X_YFP_1x1_200ms_25sola	EPI_100X_RFP_1x1_200ms_25sola
282	35	11.623315360698	407	34.0584206655578	380.235872235872	797.297297297297	121696	299.007371007371	297.725192025878	378.880707966502	0	4828383	11863.3488943489	1054.49920381859	1195.71595123615	0	NaN	NaN	NaN	NaN	NaN	355.33440094231	0.976070787082159	32.8343429774569	13.2871343782421	10.3994556149886	3.0500888779385	0.0241626760648422	0.010010018078908	1	1.00620766547803	2788.94161805828	3	22775.5233415233	1	1	1	1	2019-05-15T18:55:26.181	NG_ecoli_LTEE_11364_DM25	-0	-0	161.8	DIA_100X_EMPTY_1x1_100ms	7bac6fad-84db-405c-ad0f-2f46ee6d40bf	EPI_100X_YFP_1x1_200ms_25sola	EPI_100X_RFP_1x1_200ms_25sola
283	39	18.2710324759183	714	47.7747735345177	379.275910364146	1077.80532212885	4832449	6768.13585434174	297.725192025878	378.880707966502	0	538313	753.939775910364	1054.49920381859	1195.71595123615	0	NaN	NaN	NaN	NaN	NaN	558.752573842215	0.983712936153363	37.840066713416	17.5944945900539	14.4178250017334	3.83881619320922	0.02311628760192	0.00994708422504768	0	1.00651337302953	6177.90569552058	1	21723.7380952381	1	1	1	1	2019-05-15T18:55:26.181	NG_ecoli_LTEE_11364_DM25	-0	-0	161.8	DIA_100X_EMPTY_1x1_100ms	29564b68-c76c-443f-b1ee-3f2229075c60	EPI_100X_YFP_1x1_200ms_25sola	EPI_100X_RFP_1x1_200ms_25sola
284	51	16.074241305762	820	49.3951388776749	378.720731707317	566.026829268293	5008713	6108.18658536585	297.725192025878	378.880707966502	0	1347133	1642.84512195122	1054.49920381859	1195.71595123615	0	NaN	NaN	NaN	NaN	NaN	640.908659183183	0.973347780757879	49.5002770515688	14.8044038179197	12.6918409643709	2.96003349701242	0.0122285353167346	0.00598634376058472	1	1.00412753226185	6262.48579926111	0	17968.7585365854	1	1	1	1	2019-05-15T18:55:26.181	NG_ecoli_LTEE_11364_DM25	-0	-0	161.8	DIA_100X_EMPTY_1x1_100ms	aa4754b5-f74d-4128-8229-39e600c9506f	EPI_100X_YFP_1x1_200ms_25sola	EPI_100X_RFP_1x1_200ms_25sola
285	59	14.9615064388674	883	49.0596294996189	392.402038505096	1523.53793884485	6530231	7395.50509626274	297.725192025878	378.880707966502	0	870994	986.403171007928	1054.49920381859	1195.71595123615	0	NaN	NaN	NaN	NaN	NaN	726.112509836819	0.944102167891269	59.2397895470178	14.1582530086509	12.0232891353678	2.67751013438679	0.0133347079014156	0.00651666462683957	1	1.0036195443458	6725.89325736469	3	18820.6704416761	1	1	1	1	2019-05-15T18:55:26.181	NG_ecoli_LTEE_11364_DM25	-0	-0	161.8	DIA_100X_EMPTY_1x1_100ms	8003ed68-2a1f-408c-b6f1-7d45e9aec086	EPI_100X_YFP_1x1_200ms_25sola	EPI_100X_RFP_1x1_200ms_25sola
286	32	14.596736538831	467	46.6274687907886	382.023554603854	1028.62098501071	380793	815.402569593148	297.725192025878	378.880707966502	0	708047	1516.16059957173	1054.49920381859	1195.71595123615	0	NaN	NaN	NaN	NaN	NaN	439.597348854954	0.994359649562204	32.3857777227753	16.4765295469937	13.0964151520753	3.93205847469658	0.0392989944623741	0.0138727533668977	1	1.0109501558453	4362.63701065591	2	19049.5246252677	1	1	1	1	2019-05-15T18:55:26.181	NG_ecoli_LTEE_11364_DM25	-0	-0	161.8	DIA_100X_EMPTY_1x1_100ms	3db98bfa-6db0-492f-98cb-fe9853356f64	EPI_100X_YFP_1x1_200ms_25sola	EPI_100X_RFP_1x1_200ms_25sola
287	49	13.8410117358455	679	49.3697085811693	392.40500736377	1921.59351988218	1038712	1529.76730486009	297.725192025878	378.880707966502	0	464190	683.637702503682	1054.49920381859	1195.71595123615	0	NaN	NaN	NaN	NaN	NaN	559.572737106299	0.958154640745543	48.5964838046222	12.7955986019752	11.2569311939702	2.45209875010642	0.0292366081628192	0.0126699259482337	1	1.00630170835254	4836.53963928534	1	18551.0677466863	1	1	1	1	2019-05-15T18:55:26.181	NG_ecoli_LTEE_11364_DM25	-0	-0	161.8	DIA_100X_EMPTY_1x1_100ms	0fce7825-0445-4eb3-85e3-973dbbca5734	EPI_100X_YFP_1x1_200ms_25sola	EPI_100X_RFP_1x1_200ms_25sola
288	44	14.9633441568806	659	49.1612791782038	389.578148710167	95.8710166919575	1306128	1981.98482549317	297.725192025878	378.880707966502	0	761754	1155.92412746586	1054.49920381859	1195.71595123615	0	NaN	NaN	NaN	NaN	NaN	594.291132483845	0.970415687883016	43.9836832516252	15.8886015741388	13.1034743604458	3.51750491493067	0.0701671182058699	0.00930022769228617	2	1.00254667937374	5931.36162194377	2	19038.2033383915	1	1	1	1	2019-05-15T18:55:26.181	NG_ecoli_LTEE_11364_DM25	-0	-0	161.8	DIA_100X_EMPTY_1x1_100ms	260d6a4f-28c6-441c-880c-508befcbb40e	EPI_100X_YFP_1x1_200ms_25sola	EPI_100X_RFP_1x1_200ms_25sola
289	67	16.4051541295146	1100	35.2261456822426	404.156363636364	1189.37	685783	623.439090909091	297.725192025878	378.880707966502	0	492765	447.968181818182	1054.49920381859	1195.71595123615	0	NaN	NaN	NaN	NaN	NaN	845.136553031489	0.89019924978932	65.338274132874	14.8391756986723	12.6243322814756	2.85863839124393	0.0199933195375746	0.00773152977037228	0	1.01187503086875	8178.51348267954	0	17517.5381818182	1	1	1	1	2019-05-15T18:55:26.181	NG_ecoli_LTEE_11364_DM25	-0	-0	161.8	DIA_100X_EMPTY_1x1_100ms	04578c22-ab46-4d58-abba-98312c32641e	EPI_100X_YFP_1x1_200ms_25sola	EPI_100X_RFP_1x1_200ms_25sola
290	58	16.2905251765322	945	41.9178917331456	392.177777777778	755.378835978836	706443	747.55873015873	297.725192025878	378.880707966502	0	1759817	1862.24021164021	1054.49920381859	1195.71595123615	0	NaN	NaN	NaN	NaN	NaN	750.755756830482	0.902856420133561	56.0336623121248	15.5516682862072	13.1348982885468	2.67750607037633	0.034743540568411	0.0118399943787852	3	1.0062717228664	7592.63142573332	2	17149.6169312169	1	1	1	1	2019-05-15T18:55:26.181	NG_ecoli_LTEE_11364_DM25	-0	-0	161.8	DIA_100X_EMPTY_1x1_100ms	f4a03afc-05c3-467e-a116-4b3b9d658ff0	EPI_100X_YFP_1x1_200ms_25sola	EPI_100X_RFP_1x1_200ms_25sola
291	43	15.6272555360737	672	48.1357846634487	387.516369047619	1138.20982142857	2706480	4027.5	297.725192025878	378.880707966502	0	366131	544.837797619048	1054.49920381859	1195.71595123615	0	NaN	NaN	NaN	NaN	NaN	594.332475287123	0.974831831411114	41.1972607774482	16.2607558997627	14.1638940517197	3.32545064721016	0.0175001582048359	0.0076831089351492	1	1.00165083668098	6491.17863529734	2	18945.6592261905	1	1	1	1	2019-05-15T18:55:26.181	NG_ecoli_LTEE_11364_DM25	-0	-0	161.8	DIA_100X_EMPTY_1x1_100ms	132919e8-1dee-4b36-96b3-a27454f4194a	EPI_100X_YFP_1x1_200ms_25sola	EPI_100X_RFP_1x1_200ms_25sola
292	53	15.6460195599974	830	48.2425589094515	398.428915662651	307.440963855422	1303833	1570.88313253012	297.725192025878	378.880707966502	0	553492	666.857831325301	1054.49920381859	1195.71595123615	0	NaN	NaN	NaN	NaN	NaN	653.174636298726	0.959043478710724	51.3605582820463	15.3048487076677	12.4975989392884	2.82209058133685	0.0280344484418229	0.0120445839649577	0	1.0153141972648	6300.46762635802	1	17462.6445783133	1	1	1	1	2019-05-15T18:55:26.181	NG_ecoli_LTEE_11364_DM25	-0	-0	161.8	DIA_100X_EMPTY_1x1_100ms	5938e6ae-a308-409f-9987-3e936d24bd56	EPI_100X_YFP_1x1_200ms_25sola	EPI_100X_RFP_1x1_200ms_25sola
293	55	16.791481041768	924	49.1934635968542	393.284632034632	1660.55086580087	1596834	1728.17532467532	297.725192025878	378.880707966502	0	689758	746.491341991342	1054.49920381859	1195.71595123615	0	NaN	NaN	NaN	NaN	NaN	711.728026850543	0.969284034115981	52.2655004469908	14.9722574583479	13.4318709917274	2.78988551447337	0.0125168086435695	0.00449724913520445	2	1.00165525121138	7405.90298013513	0	17355.1937229437	1	1	1	1	2019-05-15T18:55:26.181	NG_ecoli_LTEE_11364_DM25	-0	-0	161.8	DIA_100X_EMPTY_1x1_100ms	7001a1a0-01fe-4369-acd5-c6ad7a76177b	EPI_100X_YFP_1x1_200ms_25sola	EPI_100X_RFP_1x1_200ms_25sola
294	48	12.753787228078	612	49.4326074322531	392.709150326797	138.547385620915	3304262	5399.12091503268	297.725192025878	378.880707966502	0	476085	777.916666666667	1054.49920381859	1195.71595123615	0	NaN	NaN	NaN	NaN	NaN	539.622375029104	0.916217866181409	46.8372829973285	13.4823346612794	11.2883401305976	2.39870798066515	0.0293181931143382	0.0143774557292632	0	1.02294300230388	4687.50505199927	2	19137.7140522876	1	1	1	1	2019-05-15T18:55:26.181	NG_ecoli_LTEE_11364_DM25	-0	-0	161.8	DIA_100X_EMPTY_1x1_100ms	95374690-1e04-4815-b268-fd09c8743fd0	EPI_100X_YFP_1x1_200ms_25sola	EPI_100X_RFP_1x1_200ms_25sola
295	36	12.6926375372115	457	46.6782035754882	393.37636761488	1378.22538293217	3625054	7932.28446389497	297.725192025878	378.880707966502	0	449990	984.660831509847	1054.49920381859	1195.71595123615	0	NaN	NaN	NaN	NaN	NaN	451.779987675173	0.979384861925418	36.5372305665468	14.707431451904	11.9809207845173	3.20953132178132	0.0271645271476237	0.0147553403142185	1	1.00490406548392	4119.1338132246	3	20528.6433260394	1	1	1	1	2019-05-15T18:55:26.181	NG_ecoli_LTEE_11364_DM25	-0	-0	161.8	DIA_100X_EMPTY_1x1_100ms	5c93a1c6-720a-4ae9-ba03-d9d139bc674c	EPI_100X_YFP_1x1_200ms_25sola	EPI_100X_RFP_1x1_200ms_25sola
296	34	14.6544704212957	499	44.2205849232568	391.374749498998	1399.37675350701	4436830	8891.44288577154	297.725192025878	378.880707966502	0	643341	1289.26052104208	1054.49920381859	1195.71595123615	0	NaN	NaN	NaN	NaN	NaN	469.542445764063	0.946551478862461	34.8862553301514	15.7325088049817	12.9664121106762	3.60210648861696	0.0736217090679811	0.0277530616731166	1	1.05163450535931	4606.63579299923	5	22275.2104208417	1	1	1	1	2019-05-15T18:55:26.181	NG_ecoli_LTEE_11364_DM25	-0	-0	161.8	DIA_100X_EMPTY_1x1_100ms	2eb7eacc-778b-4bc9-8464-7923e77df2c4	EPI_100X_YFP_1x1_200ms_25sola	EPI_100X_RFP_1x1_200ms_25sola
297	69	14.3174804190804	988	47.241361579065	402.437246963563	648.618421052632	1955096	1978.84210526316	297.725192025878	378.880707966502	0	769663	779.011133603239	1054.49920381859	1195.71595123615	0	NaN	NaN	NaN	NaN	NaN	889.056826833124	0.902249987874402	69.9409444400704	14.9134506762667	12.5371551106077	2.5654203521241	0.0127291632648117	0.00535389371735923	2	1.00249332461787	8634.14567668443	4	20340.6042510121	1	1	1	1	2019-05-15T18:55:26.181	NG_ecoli_LTEE_11364_DM25	-0	-0	161.8	DIA_100X_EMPTY_1x1_100ms	c014690e-ff4b-4165-9a83-16fda2829dbd	EPI_100X_YFP_1x1_200ms_25sola	EPI_100X_RFP_1x1_200ms_25sola
298	40	12.4029542833911	497	-0.177590622655421	399.295774647887	2036.07243460765	788824	1587.17102615694	297.725192025878	378.880707966502	0	564836	1136.49094567404	1054.49920381859	1195.71595123615	0	NaN	NaN	NaN	NaN	NaN	NaN	NaN	NaN	NaN	NaN	NaN	NaN	NaN	NaN	NaN	NaN	0	18394.3440643863	1	1	1	1	2019-05-15T18:55:26.181	NG_ecoli_LTEE_11364_DM25	-0	-0	161.8	DIA_100X_EMPTY_1x1_100ms	cc905fad-498e-4790-88f7-d89c8f94964c	EPI_100X_YFP_1x1_200ms_25sola	EPI_100X_RFP_1x1_200ms_25sola
299	47	15.5803582022154	733	25.9672833969698	399.107776261937	1092.83628922237	5593782	7631.35334242838	297.725192025878	378.880707966502	0	409831	559.114597544338	1054.49920381859	1195.71595123615	0	NaN	NaN	NaN	NaN	NaN	650.805369799759	0.96531709221817	45.370785046396	16.4964359328333	14.0586389335206	3.59313141586466	0.0130415420394509	0.00687992001759356	2	1.00115736703867	7042.91958200455	4	20588.8485675307	1	1	1	1	2019-05-15T18:55:26.181	NG_ecoli_LTEE_11364_DM25	-0	-0	161.8	DIA_100X_EMPTY_1x1_100ms	e96396a7-a0de-4b3b-b5eb-22aec0754c3a	EPI_100X_YFP_1x1_200ms_25sola	EPI_100X_RFP_1x1_200ms_25sola
300	47	14.670837258036	690	49.4007913380453	401.676811594203	153.726086956522	766235	1110.48550724638	297.725192025878	378.880707966502	0	588999	853.621739130435	1054.49920381859	1195.71595123615	0	NaN	NaN	NaN	NaN	NaN	580.097558797131	0.951503396688444	45.8656118971681	15.1128997351221	12.2442708463401	3.23236319971467	0.0157594849244083	0.00741160959251732	2	1.00125235448925	5400.61139816214	2	18493.8188405797	1	1	1	1	2019-05-15T18:55:26.181	NG_ecoli_LTEE_11364_DM25	-0	-0	161.8	DIA_100X_EMPTY_1x1_100ms	377e6ce9-5f40-4ebe-bcb3-5062c03c8cda	EPI_100X_YFP_1x1_200ms_25sola	EPI_100X_RFP_1x1_200ms_25sola
301	56	14.7704246838053	827	49.0563104765892	414.552599758162	1021.59854897219	6343394	7670.36759371221	297.725192025878	378.880707966502	0	587465	710.356711003628	1054.49920381859	1195.71595123615	0	NaN	NaN	NaN	NaN	NaN	776.588187450548	0.929301043268608	55.0388474730271	16.6970062537238	13.7980961146073	3.11251480651729	0.0238427006931263	0.0113862023480512	1	1.00714674901216	8229.95658298773	3	19604.4244256348	1	1	1	1	2019-05-15T18:55:26.181	NG_ecoli_LTEE_11364_DM25	-0	-0	161.8	DIA_100X_EMPTY_1x1_100ms	722246ce-b554-42f2-b4ac-651ec0d17d98	EPI_100X_YFP_1x1_200ms_25sola	EPI_100X_RFP_1x1_200ms_25sola
302	52	16.2464757971538	845	37.7544422899786	410.996449704142	1431.79171597633	7709214	9123.33017751479	297.725192025878	378.880707966502	0	3287842	3890.93727810651	1054.49920381859	1195.71595123615	0	NaN	NaN	NaN	NaN	NaN	760.992191632263	0.961435669565187	51.2932096953789	17.9021978744343	14.6445420422802	3.50513133962837	0.0227321286743652	0.00753788209655067	4	1.00657462757573	8639.75341917892	2	18992.2035502959	1	1	1	1	2019-05-15T18:55:26.181	NG_ecoli_LTEE_11364_DM25	-0	-0	161.8	DIA_100X_EMPTY_1x1_100ms	a5f18039-76da-432f-a073-c1d12306e8fa	EPI_100X_YFP_1x1_200ms_25sola	EPI_100X_RFP_1x1_200ms_25sola
303	40	13.8437489039362	554	48.243998813222	411.261732851986	1106.80324909747	2990088	5397.27075812274	297.725192025878	378.880707966502	0	266227	480.554151624549	1054.49920381859	1195.71595123615	0	NaN	NaN	NaN	NaN	NaN	536.247835479544	0.977466205229208	41.0352794213923	14.5159486402744	12.7477813401176	2.94420137694212	0.0450250499810028	0.0148625045226132	1	1.01468376067122	5237.40896647368	2	19437.3086642599	1	1	1	1	2019-05-15T18:55:26.181	NG_ecoli_LTEE_11364_DM25	-0	-0	161.8	DIA_100X_EMPTY_1x1_100ms	81ddb55f-120b-4383-aef7-d64cb2ba012a	EPI_100X_YFP_1x1_200ms_25sola	EPI_100X_RFP_1x1_200ms_25sola
304	48	15.318010403373	736	49.1942392497002	410.259510869565	31.1345108695652	5425114	7371.07880434783	297.725192025878	378.880707966502	0	481633	654.392663043478	1054.49920381859	1195.71595123615	0	NaN	NaN	NaN	NaN	NaN	575.273203482922	0.965316366353263	46.1542050095269	14.001921398682	12.134803664094	2.88346061040768	0.0149104246675997	0.00701274101967355	1	1.00163580314456	5337.85367234386	0	17555.8777173913	1	1	1	1	2019-05-15T18:55:26.181	NG_ecoli_LTEE_11364_DM25	-0	-0	161.8	DIA_100X_EMPTY_1x1_100ms	e4258fdd-b52b-4b87-93e3-7a48946b129b	EPI_100X_YFP_1x1_200ms_25sola	EPI_100X_RFP_1x1_200ms_25sola
305	46	15.3538971777593	707	49.0255598740361	414.203677510608	512.451202263083	6938508	9814.01414427157	297.725192025878	378.880707966502	0	1040750	1472.06506364922	1054.49920381859	1195.71595123615	0	NaN	NaN	NaN	NaN	NaN	571.901423357234	0.961338946165981	44.6940583729129	14.4994968457675	12.5763655703172	2.76401937404925	0.0111600264677242	0.00632679343604391	1	1.00492713003652	5552.00666974958	1	18325.1753889675	1	1	1	1	2019-05-15T18:55:26.181	NG_ecoli_LTEE_11364_DM25	-0	-0	161.8	DIA_100X_EMPTY_1x1_100ms	8fb8dbb7-787d-4a1d-bfc0-bc44352e417f	EPI_100X_YFP_1x1_200ms_25sola	EPI_100X_RFP_1x1_200ms_25sola
306	41	17.441707278254	716	34.3428955590534	410.275139664804	1054.39944134078	5031830	7027.69553072626	297.725192025878	378.880707966502	0	535926	748.5	1054.49920381859	1195.71595123615	0	NaN	NaN	NaN	NaN	NaN	587.193461231437	0.974418206800024	40.5847671563388	17.979731022732	14.1089988104325	4.16210888585149	0.0285135750240691	0.0141213357637469	1	1.00574599302766	6345.2002655046	3	21545.4930167598	1	1	1	1	2019-05-15T18:55:26.181	NG_ecoli_LTEE_11364_DM25	-0	-0	161.8	DIA_100X_EMPTY_1x1_100ms	2dc28df1-b9db-4534-a768-71723d4562d5	EPI_100X_YFP_1x1_200ms_25sola	EPI_100X_RFP_1x1_200ms_25sola
307	50	13.3605272973817	670	48.9911601013357	407.426865671642	613.205970149254	1231334	1837.81194029851	297.725192025878	378.880707966502	0	751258	1121.28059701493	1054.49920381859	1195.71595123615	0	NaN	NaN	NaN	NaN	NaN	634.09024253094	0.908042391374218	50.0268934753485	14.8442109334678	12.3484516459272	2.77045078940106	0.062339862633435	0.016282962732465	2	1.02907977241934	5991.26359667988	2	20077.4820895522	1	1	1	1	2019-05-15T18:55:26.181	NG_ecoli_LTEE_11364_DM25	-0	-0	161.8	DIA_100X_EMPTY_1x1_100ms	071cc285-e27c-4df9-8cea-48a158d76de6	EPI_100X_YFP_1x1_200ms_25sola	EPI_100X_RFP_1x1_200ms_25sola
308	70	16.2923293045726	1141	46.3745475490103	433.915863277826	1298.96494303243	12286788	10768.4382120947	297.725192025878	378.880707966502	0	898142	787.153374233129	1054.49920381859	1195.71595123615	0	NaN	NaN	NaN	NaN	NaN	897.208728766322	0.894340584063639	69.0139781823823	14.9365067362199	12.8224119926092	2.62541093272182	0.0173071575504632	0.0064037459915398	1	1.00780321684085	8911.81982333854	0	17757.6950043821	1	1	1	1	2019-05-15T18:55:26.181	NG_ecoli_LTEE_11364_DM25	-0	-0	161.8	DIA_100X_EMPTY_1x1_100ms	3ca21fce-0a06-4730-ae90-70ae76dd15b6	EPI_100X_YFP_1x1_200ms_25sola	EPI_100X_RFP_1x1_200ms_25sola
309	38	14.6929350811562	558	48.7983678331691	414.220430107527	1490.62007168459	5537916	9924.58064516129	297.725192025878	378.880707966502	0	713010	1277.79569892473	1054.49920381859	1195.71595123615	0	NaN	NaN	NaN	NaN	NaN	460.492411749442	0.974393023254898	37.5181689568316	15.0786506197732	11.8573486705839	3.39602841299406	0.0132443187335947	0.00394412166148924	3	1.00099297226596	4142.9214350081	2	18669.2688172043	1	1	1	1	2019-05-15T18:55:26.181	NG_ecoli_LTEE_11364_DM25	-0	-0	161.8	DIA_100X_EMPTY_1x1_100ms	6101e8d7-e77e-48b6-93e6-a52453b9e7c5	EPI_100X_YFP_1x1_200ms_25sola	EPI_100X_RFP_1x1_200ms_25sola
310	49	15.5781465961921	764	49.4107169061232	414.547120418848	1389.6335078534	5246155	6866.69502617801	297.725192025878	378.880707966502	0	933318	1221.62041884817	1054.49920381859	1195.71595123615	0	NaN	NaN	NaN	NaN	NaN	696.472392767814	0.967818298479282	49.8520335094839	16.9868574702239	13.5841390285555	3.55266970888324	0.0185185651544354	0.00707499064478806	3	1.00253116216678	7224.98575508025	3	19109.3219895288	1	1	1	1	2019-05-15T18:55:26.181	NG_ecoli_LTEE_11364_DM25	-0	-0	161.8	DIA_100X_EMPTY_1x1_100ms	8af92e62-7e3f-4255-9c3e-266cde3c83a3	EPI_100X_YFP_1x1_200ms_25sola	EPI_100X_RFP_1x1_200ms_25sola
311	63	15.0629060631899	950	36.7814861877095	440.411578947368	738.863157894737	441512	464.74947368421	297.725192025878	378.880707966502	0	1583877	1667.23894736842	1054.49920381859	1195.71595123615	0	NaN	NaN	NaN	NaN	NaN	745.270494408635	0.907201831153411	63.7095452604804	14.5343658687921	11.5684666124126	2.37434353977397	0.0160071089296904	0.00550569236525688	3	1.00137779709081	6696.47083362987	2	17929.4747368421	1	1	1	1	2019-05-15T18:55:26.181	NG_ecoli_LTEE_11364_DM25	-0	-0	161.8	DIA_100X_EMPTY_1x1_100ms	1639bcf2-e177-43f7-b499-b49dbaff57e0	EPI_100X_YFP_1x1_200ms_25sola	EPI_100X_RFP_1x1_200ms_25sola
312	50	13.1512485241504	658	49.4573892740584	432.910334346505	121.512158054711	477491	725.670212765957	297.725192025878	378.880707966502	0	839317	1275.55775075988	1054.49920381859	1195.71595123615	0	NaN	NaN	NaN	NaN	NaN	542.866970220539	0.976814438988621	47.688089882995	12.6701108603364	11.2006199998568	2.42711215552801	0.0147069523582145	0.00583862551554111	1	1.00209782279665	4698.76727441573	3	18570.3343465046	1	1	1	1	2019-05-15T18:55:26.181	NG_ecoli_LTEE_11364_DM25	-0	-0	161.8	DIA_100X_EMPTY_1x1_100ms	26cfc776-0524-41f6-b512-51d46dd5e812	EPI_100X_YFP_1x1_200ms_25sola	EPI_100X_RFP_1x1_200ms_25sola
313	70	16.5856940607143	1161	28.4805227581303	425.47459086994	616.063738156761	11271088	9708.08613264427	297.725192025878	378.880707966502	0	1378021	1186.92592592593	1054.49920381859	1195.71595123615	0	NaN	NaN	NaN	NaN	NaN	984.700314704929	0.885431743896706	69.6317641454785	16.4246140175205	13.9787541377834	2.71151383086302	0.0140753370493777	0.00635196033946794	2	1.00892026623804	10686.4685654414	2	21296.4926787252	1	1	1	1	2019-05-15T18:55:26.181	NG_ecoli_LTEE_11364_DM25	-0	-0	161.8	DIA_100X_EMPTY_1x1_100ms	85da06b2-9fb8-4632-b6b4-0d626c7ff35b	EPI_100X_YFP_1x1_200ms_25sola	EPI_100X_RFP_1x1_200ms_25sola
314	41	14.5902848474016	599	48.2798713729114	435.105175292154	1029.19198664441	3307517	5521.73121869783	297.725192025878	378.880707966502	0	311260	519.632721202003	1054.49920381859	1195.71595123615	0	NaN	NaN	NaN	NaN	NaN	559.197375613885	0.980830878660316	42.3127420475207	15.3798708027674	12.9028872777709	3.2047631006771	0.0189631861931784	0.00585805320962625	1	1.00187544386342	5532.67115908511	3	20754.2070116861	1	1	1	1	2019-05-15T18:55:26.181	NG_ecoli_LTEE_11364_DM25	-0	-0	161.8	DIA_100X_EMPTY_1x1_100ms	baa27aae-97d2-4598-9432-2687139988e3	EPI_100X_YFP_1x1_200ms_25sola	EPI_100X_RFP_1x1_200ms_25sola
315	59	16.2722984693431	960	47.4794321035422	428.179166666667	1912.49895833333	741411	772.303125	297.725192025878	378.880707966502	0	595221	620.021875	1054.49920381859	1195.71595123615	0	NaN	NaN	NaN	NaN	NaN	759.306567871121	0.934977333314269	56.4656371687776	15.3240353590536	13.1985725376198	2.92864952006824	0.0105486067406061	0.00605186784608332	1	1.00709294326704	7725.52570181766	0	17437.6677083333	1	1	1	1	2019-05-15T18:55:26.181	NG_ecoli_LTEE_11364_DM25	-0	-0	161.8	DIA_100X_EMPTY_1x1_100ms	4dd2080d-b13d-4981-8eac-e8216b12405e	EPI_100X_YFP_1x1_200ms_25sola	EPI_100X_RFP_1x1_200ms_25sola
316	44	16.8851916936794	743	49.1519703874121	437.978465679677	1761.97577388964	7765298	10451.2759084791	297.725192025878	378.880707966502	0	328737	442.445491251682	1054.49920381859	1195.71595123615	0	NaN	NaN	NaN	NaN	NaN	594.82279603681	0.988742437497344	43.3953437329806	15.6580184924204	13.3604289152191	3.42757362196182	0.0112702459427821	0.00516624720876391	2	1.00082893449357	6083.78440811707	1	18201.9528936743	1	1	1	1	2019-05-15T18:55:26.181	NG_ecoli_LTEE_11364_DM25	-0	-0	161.8	DIA_100X_EMPTY_1x1_100ms	c3d730d1-0842-4cbb-a464-c16ab11716a7	EPI_100X_YFP_1x1_200ms_25sola	EPI_100X_RFP_1x1_200ms_25sola
317	38	15.3350368437364	583	43.3345045472748	435.229845626072	1510.96397941681	4114155	7056.86963979417	297.725192025878	378.880707966502	0	642737	1102.46483704974	1054.49920381859	1195.71595123615	0	NaN	NaN	NaN	NaN	NaN	473.100657712085	0.958680925073985	36.5300535784844	15.1248731810684	12.518973770195	3.17270215497149	0.0403965607917651	0.0210780350129443	0	1.03243058538687	4496.53159715367	3	18843.7855917667	1	1	1	1	2019-05-15T18:55:26.181	NG_ecoli_LTEE_11364_DM25	-0	-0	161.8	DIA_100X_EMPTY_1x1_100ms	b7b1edc8-d6f5-4a59-a7b4-f5603b8401ce	EPI_100X_YFP_1x1_200ms_25sola	EPI_100X_RFP_1x1_200ms_25sola
318	31	6.21392083222092	193	-49.9964202412696	428.347150259067	2000.45595854922	101834	527.637305699482	297.725192025878	378.880707966502	0	1877645	9728.73056994819	1054.49920381859	1195.71595123615	0	NaN	NaN	NaN	NaN	NaN	308.913794962532	0.77499929140237	NaN	NaN	NaN	NaN	NaN	NaN	NaN	NaN	NaN	1	24431.1191709845	1	1	1	1	2019-05-15T18:55:26.181	NG_ecoli_LTEE_11364_DM25	-0	-0	161.8	DIA_100X_EMPTY_1x1_100ms	556ee06d-f951-46dc-93a3-c7f6f82849a3	EPI_100X_YFP_1x1_200ms_25sola	EPI_100X_RFP_1x1_200ms_25sola
319	42	13.1927317412903	555	49.0114480040881	429.401801801802	211.978378378378	65389	117.818018018018	297.725192025878	378.880707966502	0	2154051	3881.17297297297	1054.49920381859	1195.71595123615	0	NaN	NaN	NaN	NaN	NaN	499.149983148079	0.923953789737456	42.4397645519298	15.016044200219	11.4996237177082	3.1089779347738	0.0385906916587056	0.0182669330707607	1	1.0226714709345	4407.88349417478	0	23288.9495495496	1	1	1	1	2019-05-15T18:55:26.181	NG_ecoli_LTEE_11364_DM25	-0	-0	161.8	DIA_100X_EMPTY_1x1_100ms	1e7bc655-0552-459f-b122-3454e4a90d2d	EPI_100X_YFP_1x1_200ms_25sola	EPI_100X_RFP_1x1_200ms_25sola
320	51	15.0377351006941	767	49.2713572469264	433.102998696219	698.827900912647	911845	1188.84615384615	297.725192025878	378.880707966502	0	623969	813.51890482399	1054.49920381859	1195.71595123615	0	NaN	NaN	NaN	NaN	NaN	695.775016439915	0.965505161740407	51.5142184751081	15.3259622004852	13.1585828134305	3.32218827663819	0.0206867574327961	0.00719329189313645	2	1.00589397827369	7005.43701857349	4	20108.6388526727	1	1	1	1	2019-05-15T18:55:26.181	NG_ecoli_LTEE_11364_DM25	-0	-0	161.8	DIA_100X_EMPTY_1x1_100ms	3a2f5894-10c1-4e23-9405-29607d81b36f	EPI_100X_YFP_1x1_200ms_25sola	EPI_100X_RFP_1x1_200ms_25sola
321	70	15.5975367368258	1092	44.728140617359	438.761904761905	269.1163003663	7092496	6494.95970695971	297.725192025878	378.880707966502	0	836108	765.666666666667	1054.49920381859	1195.71595123615	0	NaN	NaN	NaN	NaN	NaN	861.922481525795	0.894080588401601	67.8931645008403	14.4510229323062	12.4621615094008	2.60248362656679	0.0318390676326907	0.0129073287147694	1	1.01393948028727	8281.37943980763	1	17851.7646520147	1	1	1	1	2019-05-15T18:55:26.181	NG_ecoli_LTEE_11364_DM25	-0	-0	161.8	DIA_100X_EMPTY_1x1_100ms	9552a583-7853-4e4d-bc16-aa37b94bc855	EPI_100X_YFP_1x1_200ms_25sola	EPI_100X_RFP_1x1_200ms_25sola
322	43	15.5050166658451	667	49.3249134004633	444.230884557721	663.137931034483	1433676	2149.43928035982	297.725192025878	378.880707966502	0	462450	693.328335832084	1054.49920381859	1195.71595123615	0	NaN	NaN	NaN	NaN	NaN	600.834910258309	0.987948720652844	43.7191522680956	15.5743333096694	13.3793390130188	3.45966225476595	0.338611032872939	0.012923726540622	0	1.00929001685335	6146.54308365847	4	21939.6236881559	1	1	1	1	2019-05-15T18:55:26.181	NG_ecoli_LTEE_11364_DM25	-0	-0	161.8	DIA_100X_EMPTY_1x1_100ms	6ac9f6d7-db13-4684-8511-7d5bb214b873	EPI_100X_YFP_1x1_200ms_25sola	EPI_100X_RFP_1x1_200ms_25sola
323	45	14.4879140503229	652	49.7778174467466	437.769938650307	66.6303680981595	1988518	3049.87423312883	297.725192025878	378.880707966502	0	434059	665.734662576687	1054.49920381859	1195.71595123615	0	NaN	NaN	NaN	NaN	NaN	528.962594968493	0.98278372497508	44.4032683020972	13.8170526781751	11.6444293847627	2.84137946857351	0.011604944485159	0.00399135677786029	2	1.00047752301765	4728.69433552615	1	18256.5199386503	1	1	1	1	2019-05-15T18:55:26.181	NG_ecoli_LTEE_11364_DM25	-0	-0	161.8	DIA_100X_EMPTY_1x1_100ms	f8e2c48a-a6ab-4f01-b796-5711cde841be	EPI_100X_YFP_1x1_200ms_25sola	EPI_100X_RFP_1x1_200ms_25sola
324	42	13.8513548143986	582	49.4187380455842	438.061855670103	1543.12886597938	1998923	3434.57560137457	297.725192025878	378.880707966502	0	563492	968.199312714777	1054.49920381859	1195.71595123615	0	NaN	NaN	NaN	NaN	NaN	487.980594144257	0.983532434722284	42.0616990462245	12.9521089578613	11.2553118017893	2.83864906664809	0.0181756268509078	0.00771391907510192	1	1.00236189397975	4184.96426775113	2	19032.7628865979	1	1	1	1	2019-05-15T18:55:26.181	NG_ecoli_LTEE_11364_DM25	-0	-0	161.8	DIA_100X_EMPTY_1x1_100ms	c602cee2-f7d2-4d9e-9fa5-dfa1df19f5a9	EPI_100X_YFP_1x1_200ms_25sola	EPI_100X_RFP_1x1_200ms_25sola
325	43	16.2159513726248	697	49.5670908488193	446.865136298422	2001.86944045911	8915102	12790.6771879483	297.725192025878	378.880707966502	0	2816328	4040.64275466284	1054.49920381859	1195.71595123615	0	NaN	NaN	NaN	NaN	NaN	532.284078194109	0.967015268976184	40.8681670418926	15.3160260553696	12.7274706334382	3.08201223929104	0.0178348200236511	0.00641919189255276	3	1.00406119747571	5199.47205599767	2	18945.243902439	1	1	1	1	2019-05-15T18:55:26.181	NG_ecoli_LTEE_11364_DM25	-0	-0	161.8	DIA_100X_EMPTY_1x1_100ms	1d1a497e-26a9-4995-9693-6f3257d906d6	EPI_100X_YFP_1x1_200ms_25sola	EPI_100X_RFP_1x1_200ms_25sola
326	42	15.3018468695441	644	49.0152407050775	444.805900621118	1577.81211180124	5338836	8290.11801242236	297.725192025878	378.880707966502	0	948506	1472.83540372671	1054.49920381859	1195.71595123615	0	NaN	NaN	NaN	NaN	NaN	512.156349787049	0.967498436840796	40.5175983405639	14.7786359936906	12.3590012965619	3.08881282303193	0.013273126722601	0.00536207274426654	1	1.0013344341019	4860.71694917979	2	18439.3555900621	1	1	1	1	2019-05-15T18:55:26.181	NG_ecoli_LTEE_11364_DM25	-0	-0	161.8	DIA_100X_EMPTY_1x1_100ms	70cc964c-24d4-4e9c-a3ef-21da2def552e	EPI_100X_YFP_1x1_200ms_25sola	EPI_100X_RFP_1x1_200ms_25sola
327	46	12.5518172349105	578	49.551895732799	449.72491349481	94.038062283737	519447	898.69723183391	297.725192025878	378.880707966502	0	457210	791.020761245675	1054.49920381859	1195.71595123615	0	NaN	NaN	NaN	NaN	NaN	509.850830544784	0.923183453742318	45.3403915694904	12.7295381605169	11.0313362324333	2.33787709819336	0.0286383541154871	0.0144775548548786	1	1.00761660382502	4333.4260707061	3	19428.7024221453	1	1	1	1	2019-05-15T18:55:26.181	NG_ecoli_LTEE_11364_DM25	-0	-0	161.8	DIA_100X_EMPTY_1x1_100ms	c9fda6ea-f39c-4d28-82dc-46d034722e6d	EPI_100X_YFP_1x1_200ms_25sola	EPI_100X_RFP_1x1_200ms_25sola
328	44	14.7689941033455	651	49.4636216361607	450.711213517665	1042.044546851	1304618	2004.02150537634	297.725192025878	378.880707966502	0	324480	498.433179723502	1054.49920381859	1195.71595123615	0	NaN	NaN	NaN	NaN	NaN	582.289753271637	0.959061129967264	42.6513696938459	15.5328493415267	13.2376053345806	3.31265729644378	0.0425541405953423	0.0129588233499282	0	1.01372842294001	5870.04893509821	2	20161.6697388633	1	1	1	1	2019-05-15T18:55:26.181	NG_ecoli_LTEE_11364_DM25	-0	-0	161.8	DIA_100X_EMPTY_1x1_100ms	d322d30d-c0ad-4a93-bb32-adf4dfae8537	EPI_100X_YFP_1x1_200ms_25sola	EPI_100X_RFP_1x1_200ms_25sola
329	40	14.0663042495978	563	48.3784230966551	456.65541740675	676.51865008881	5794960	10293.0017761989	297.725192025878	378.880707966502	0	323880	575.275310834813	1054.49920381859	1195.71595123615	0	NaN	NaN	NaN	NaN	NaN	532.530056571816	0.961046048950804	40.1243487077927	15.6527664311964	13.0129594372202	3.32439228628732	0.0127395106716288	0.00583017822043675	2	1.00087560441441	5336.42032397355	3	22243.836589698	1	1	1	1	2019-05-15T18:55:26.181	NG_ecoli_LTEE_11364_DM25	-0	-0	161.8	DIA_100X_EMPTY_1x1_100ms	2a20f082-8570-4944-83eb-40e3d2dcc869	EPI_100X_YFP_1x1_200ms_25sola	EPI_100X_RFP_1x1_200ms_25sola
330	12	5.08687849533303	62	-49.9997033269361	444.758064516129	765.048387096774	5816	93.8064516129032	297.725192025878	378.880707966502	0	587103	9469.40322580645	1054.49920381859	1195.71595123615	0	NaN	NaN	NaN	NaN	NaN	144.464062405781	0.999656055959768	NaN	NaN	NaN	NaN	NaN	NaN	NaN	NaN	NaN	1	24654.8870967742	1	1	1	1	2019-05-15T18:55:26.181	NG_ecoli_LTEE_11364_DM25	-0	-0	161.8	DIA_100X_EMPTY_1x1_100ms	ab2100fc-1900-489e-8c5b-71ce20b2df5a	EPI_100X_YFP_1x1_200ms_25sola	EPI_100X_RFP_1x1_200ms_25sola
331	52	14.6147274081295	760	49.4582122001449	450.581578947368	165.406578947368	80005	105.269736842105	297.725192025878	378.880707966502	0	6558682	8629.84473684211	1054.49920381859	1195.71595123615	0	NaN	NaN	NaN	NaN	NaN	656.980230989042	0.955462317182803	51.444117728878	15.1146580201605	12.5411167460943	3.10960369188675	0.0193185058842292	0.00795994753812261	3	1.00200744167681	6354.74351036948	0	22520.4907894737	1	1	1	1	2019-05-15T18:55:26.181	NG_ecoli_LTEE_11364_DM25	-0	-0	161.8	DIA_100X_EMPTY_1x1_100ms	bad60501-73c0-4b63-94b8-7ebf56cf9281	EPI_100X_YFP_1x1_200ms_25sola	EPI_100X_RFP_1x1_200ms_25sola
332	63	16.1340838217964	1017	21.0257462872134	461.981317600787	603.862340216323	6763720	6650.65880039331	297.725192025878	378.880707966502	0	1250479	1229.57620452311	1054.49920381859	1195.71595123615	0	NaN	NaN	NaN	NaN	NaN	888.104169387176	0.891230411245111	65.0697030326303	16.1885068420656	13.4921058383577	2.78278413490783	0.0263228999908672	0.0116290391851399	2	1.02900796838699	9303.11061365071	2	20652.587020649	1	1	1	1	2019-05-15T18:55:26.181	NG_ecoli_LTEE_11364_DM25	-0	-0	161.8	DIA_100X_EMPTY_1x1_100ms	4226a6ae-695e-478a-aacc-d20b0d53fab5	EPI_100X_YFP_1x1_200ms_25sola	EPI_100X_RFP_1x1_200ms_25sola
333	49	15.4481223265072	757	44.1285005755296	462.0964332893	640.317040951123	2976909	3932.50858652576	297.725192025878	378.880707966502	0	580834	767.284015852048	1054.49920381859	1195.71595123615	0	NaN	NaN	NaN	NaN	NaN	631.109455159005	0.959148476101449	47.6545063155401	15.0811240850515	12.809092236098	3.11762910748977	0.036243473950426	0.0169729940836875	1	1.01175146878411	6140.87930962008	3	21894.751651255	1	1	1	1	2019-05-15T18:55:26.181	NG_ecoli_LTEE_11364_DM25	-0	-0	161.8	DIA_100X_EMPTY_1x1_100ms	37ebd4d1-49ac-4962-98c8-7fe6a520a44d	EPI_100X_YFP_1x1_200ms_25sola	EPI_100X_RFP_1x1_200ms_25sola
334	43	14.6532381595618	642	47.2624544539915	451.496884735203	25.7305295950156	1457872	2270.82866043614	297.725192025878	378.880707966502	0	409231	637.431464174455	1054.49920381859	1195.71595123615	0	NaN	NaN	NaN	NaN	NaN	577.792478540005	0.979466465510322	44.1756205921062	14.6752635018545	12.8432803977599	3.14662423841814	0.0108779008803221	0.00660942424534932	1	1.00549451446898	5723.00953203851	2	18660.4392523364	1	1	1	1	2019-05-15T18:55:26.181	NG_ecoli_LTEE_11364_DM25	-0	-0	161.8	DIA_100X_EMPTY_1x1_100ms	575c3a01-f9e4-4821-bfc8-4c1b6608acfc	EPI_100X_YFP_1x1_200ms_25sola	EPI_100X_RFP_1x1_200ms_25sola
335	60	18.1574408540347	1090	21.2729266170243	463.900917431193	426.212844036697	563383	516.865137614679	297.725192025878	378.880707966502	0	2393201	2195.59724770642	1054.49920381859	1195.71595123615	0	NaN	NaN	NaN	NaN	NaN	913.360493166091	0.902904399145248	60.3063369893882	19.6066772367071	14.8042202386954	3.85857859061223	0.0140127695051479	0.00700941199979414	1	1.00747763347768	10380.634652876	2	18965.0137614679	1	1	1	1	2019-05-15T18:55:26.181	NG_ecoli_LTEE_11364_DM25	-0	-0	161.8	DIA_100X_EMPTY_1x1_100ms	46ecf36e-6f99-4b77-9aea-89b252b09c4d	EPI_100X_YFP_1x1_200ms_25sola	EPI_100X_RFP_1x1_200ms_25sola
336	61	12.9770594000952	792	47.1141253368912	467.957070707071	687.296717171717	664842	839.44696969697	297.725192025878	378.880707966502	0	617785	780.031565656566	1054.49920381859	1195.71595123615	0	NaN	NaN	NaN	NaN	NaN	743.363237315741	0.882330406081702	61.940370822284	14.5177974395767	11.7681082905939	2.60237038963177	0.0271692917964013	0.0098270428531054	2	1.01307987356744	6737.16206624855	3	20757.3207070707	1	1	1	1	2019-05-15T18:55:26.181	NG_ecoli_LTEE_11364_DM25	-0	-0	161.8	DIA_100X_EMPTY_1x1_100ms	7e529563-d4ff-47b2-8f8f-5e0b3df260d1	EPI_100X_YFP_1x1_200ms_25sola	EPI_100X_RFP_1x1_200ms_25sola
337	39	12.929832907423	505	47.1959392739678	464.677227722772	1066.29900990099	5186078	10269.4613861386	297.725192025878	378.880707966502	0	235947	467.221782178218	1054.49920381859	1195.71595123615	0	NaN	NaN	NaN	NaN	NaN	475.409883342984	0.980951837333424	38.2452737109629	14.6704074992548	12.2005554678131	3.16429743697716	0.0100786306516042	0.00585069825689966	1	1.00089582311763	4471.22847270409	3	19449.8673267327	1	1	1	1	2019-05-15T18:55:26.181	NG_ecoli_LTEE_11364_DM25	-0	-0	161.8	DIA_100X_EMPTY_1x1_100ms	aeb38e33-f0a1-4dbd-ba1a-65ca1bf99601	EPI_100X_YFP_1x1_200ms_25sola	EPI_100X_RFP_1x1_200ms_25sola
338	56	14.0637776191339	788	49.4182038560524	472.667512690355	1102.03426395939	1216235	1543.44543147208	297.725192025878	378.880707966502	0	342014	434.027918781726	1054.49920381859	1195.71595123615	0	NaN	NaN	NaN	NaN	NaN	657.1708104969	0.929295247467411	56.2564159023608	13.2425558803599	11.4349282568469	2.469770683752	0.0157146446402981	0.00661681480512875	2	1.00124798469888	5777.35200871448	1	18908.807106599	1	1	1	1	2019-05-15T18:55:26.181	NG_ecoli_LTEE_11364_DM25	-0	-0	161.8	DIA_100X_EMPTY_1x1_100ms	7bdf1fd3-57f8-459f-8f47-329662b179da	EPI_100X_YFP_1x1_200ms_25sola	EPI_100X_RFP_1x1_200ms_25sola
339	8	4.85678474510633	40	-49.9998376722619	452.6	755.075	4228	105.7	297.725192025878	378.880707966502	0	213786	5344.65	1054.49920381859	1195.71595123615	0	NaN	NaN	NaN	NaN	NaN	120.335110798458	0.999850402416379	NaN	NaN	NaN	NaN	NaN	NaN	NaN	NaN	NaN	2	24539.55	1	1	1	1	2019-05-15T18:55:26.181	NG_ecoli_LTEE_11364_DM25	-0	-0	161.8	DIA_100X_EMPTY_1x1_100ms	cf55697e-93e0-4f2f-a9a9-bb9b18087bc6	EPI_100X_YFP_1x1_200ms_25sola	EPI_100X_RFP_1x1_200ms_25sola
340	16	4.82434384320527	79	-49.9995800219468	461.025316455696	4.31645569620253	154599	1956.94936708861	297.725192025878	378.880707966502	0	41267	522.367088607595	1054.49920381859	1195.71595123615	0	NaN	NaN	NaN	NaN	NaN	NaN	NaN	NaN	NaN	NaN	NaN	NaN	NaN	NaN	NaN	NaN	2	20749.3164556962	1	1	1	1	2019-05-15T18:55:26.181	NG_ecoli_LTEE_11364_DM25	-0	-0	161.8	DIA_100X_EMPTY_1x1_100ms	d31f0c8e-82ab-41ab-bf57-5a1582623aaf	EPI_100X_YFP_1x1_200ms_25sola	EPI_100X_RFP_1x1_200ms_25sola
341	43	14.1204644806104	608	48.0891953149161	473.598684210526	1084.28289473684	6312710	10382.7467105263	297.725192025878	378.880707966502	0	268730	441.990131578947	1054.49920381859	1195.71595123615	0	NaN	NaN	NaN	NaN	NaN	575.963750740667	0.932147942063872	44.1655986312927	14.7673316430217	12.7499455379767	2.86917505833634	0.0325732600623759	0.0126186404531878	2	1.0184596158561	5638.85155856781	3	20389.9259868421	1	1	1	1	2019-05-15T18:55:26.181	NG_ecoli_LTEE_11364_DM25	-0	-0	161.8	DIA_100X_EMPTY_1x1_100ms	ad0c1505-c592-4a30-8969-ccf3e96fc1db	EPI_100X_YFP_1x1_200ms_25sola	EPI_100X_RFP_1x1_200ms_25sola
342	42	13.9295621910925	586	48.9247179210982	464.27133105802	486.136518771331	85179	145.356655290102	297.725192025878	378.880707966502	0	4609754	7866.47440273038	1054.49920381859	1195.71595123615	0	NaN	NaN	NaN	NaN	NaN	486.93964942322	0.976704490013479	39.7805890519695	14.5695517498344	12.0256458500092	3.24792279906201	0.0128282281383319	0.00563670976010668	1	1.00343712520156	4518.32962605555	1	22396.1467576792	1	1	1	1	2019-05-15T18:55:26.181	NG_ecoli_LTEE_11364_DM25	-0	-0	161.8	DIA_100X_EMPTY_1x1_100ms	e8c6858f-a698-4407-853c-96907c387b15	EPI_100X_YFP_1x1_200ms_25sola	EPI_100X_RFP_1x1_200ms_25sola
343	41	14.1810790703693	582	49.2373450333343	474.938144329897	393.756013745704	81510	140.051546391753	297.725192025878	378.880707966502	0	7899602	13573.1993127148	1054.49920381859	1195.71595123615	0	NaN	NaN	NaN	NaN	NaN	572.930299579484	0.961809066821496	41.9493729603856	15.7980846870506	13.3334222233093	3.22393829469294	0.0529283449741831	0.0187510588164795	0	1.02976181046157	5857.31551616077	1	21491.3109965636	1	1	1	1	2019-05-15T18:55:26.181	NG_ecoli_LTEE_11364_DM25	-0	-0	161.8	DIA_100X_EMPTY_1x1_100ms	e2213a2d-a8d1-472c-b6aa-43ed6b2ed2d3	EPI_100X_YFP_1x1_200ms_25sola	EPI_100X_RFP_1x1_200ms_25sola
344	51	17.4279484952663	889	15.5790660283071	482.2272215973	1191.01687289089	6166784	6936.76490438695	297.725192025878	378.880707966502	0	934492	1051.17210348706	1054.49920381859	1195.71595123615	0	NaN	NaN	NaN	NaN	NaN	720.377235093432	0.946347342273525	51.8234055965864	16.4855050844081	13.5989887103637	3.25970074925855	0.0554866299259136	0.01646749717977	1	1.02587493275126	7527.1237696852	2	17531.0551181102	1	1	1	1	2019-05-15T18:55:26.181	NG_ecoli_LTEE_11364_DM25	-0	-0	161.8	DIA_100X_EMPTY_1x1_100ms	1ed513d9-3228-4520-8ffb-ed84f7248d8c	EPI_100X_YFP_1x1_200ms_25sola	EPI_100X_RFP_1x1_200ms_25sola
345	45	13.3071274285715	599	49.2708387207831	476.484140233723	1547.13689482471	5933002	9904.84474123539	297.725192025878	378.880707966502	0	627604	1047.75292153589	1054.49920381859	1195.71595123615	0	NaN	NaN	NaN	NaN	NaN	524.919836280248	0.975058534711446	42.9976047564295	13.8331300679696	11.933732367131	2.9625542214094	0.00596403447628867	0.00244788130953571	2	1.00042893271811	4809.35385821315	2	18336.5075125209	1	1	1	1	2019-05-15T18:55:26.181	NG_ecoli_LTEE_11364_DM25	-0	-0	161.8	DIA_100X_EMPTY_1x1_100ms	752a3055-da67-4d82-811b-ad51e5db8544	EPI_100X_YFP_1x1_200ms_25sola	EPI_100X_RFP_1x1_200ms_25sola
346	61	16.2579602313597	993	34.1406518044598	470.859013091641	1752.37160120846	8250636	8308.79758308157	297.725192025878	378.880707966502	0	467508	470.803625377644	1054.49920381859	1195.71595123615	0	NaN	NaN	NaN	NaN	NaN	782.587362871426	0.899376651840378	60.2580733747226	14.9894379105121	12.8328883547515	2.62896670442934	0.015892242966933	0.00767135490627626	2	1.01122712139851	7793.88431360411	1	18373.1188318228	1	1	1	1	2019-05-15T18:55:26.181	NG_ecoli_LTEE_11364_DM25	-0	-0	161.8	DIA_100X_EMPTY_1x1_100ms	998289e5-1ad8-4889-94b4-99c8f5bbf128	EPI_100X_YFP_1x1_200ms_25sola	EPI_100X_RFP_1x1_200ms_25sola
347	34	13.9338323224508	474	33.4293449482109	470.725738396624	2003.43037974684	2394686	5052.08016877637	297.725192025878	378.880707966502	0	591729	1248.37341772152	1054.49920381859	1195.71595123615	0	NaN	NaN	NaN	NaN	NaN	407.370249838304	0.985365317148583	33.6472163315579	14.2899582522843	11.7167104974388	3.37934971169105	0.0287206340995878	0.0136179189427482	0	1.01302165601102	3627.8591744206	2	18821.0443037975	1	1	1	1	2019-05-15T18:55:26.181	NG_ecoli_LTEE_11364_DM25	-0	-0	161.8	DIA_100X_EMPTY_1x1_100ms	a74eed0b-05d2-4761-848d-211b964c0ef5	EPI_100X_YFP_1x1_200ms_25sola	EPI_100X_RFP_1x1_200ms_25sola
348	37	12.315126656423	456	-18.6396845012811	474.372807017544	12.265350877193	3588300	7869.07894736842	297.725192025878	378.880707966502	0	244667	536.550438596491	1054.49920381859	1195.71595123615	0	NaN	NaN	NaN	NaN	NaN	NaN	NaN	NaN	NaN	NaN	NaN	NaN	NaN	NaN	NaN	NaN	2	19329.4407894737	1	1	1	1	2019-05-15T18:55:26.181	NG_ecoli_LTEE_11364_DM25	-0	-0	161.8	DIA_100X_EMPTY_1x1_100ms	8392070c-6d29-4b65-bf02-5276073f5447	EPI_100X_YFP_1x1_200ms_25sola	EPI_100X_RFP_1x1_200ms_25sola
349	48	16.16088419049	776	49.390278112266	485.905927835052	92.0154639175258	600619	773.993556701031	297.725192025878	378.880707966502	0	640202	825.002577319588	1054.49920381859	1195.71595123615	0	NaN	NaN	NaN	NaN	NaN	622.484627013211	0.979511854777901	46.0204834533659	14.9255772262276	13.2198087837864	3.10411700685216	0.0432125912301643	0.0112152825688619	1	1.01381128308216	6316.71677725016	1	17364.6855670103	1	1	1	1	2019-05-15T18:55:26.181	NG_ecoli_LTEE_11364_DM25	-0	-0	161.8	DIA_100X_EMPTY_1x1_100ms	a96619f1-4f9a-4983-83ce-0f136bca8a5f	EPI_100X_YFP_1x1_200ms_25sola	EPI_100X_RFP_1x1_200ms_25sola
350	47	14.6056240444615	686	49.4962961028416	479.16472303207	229.669096209913	2546715	3712.41253644315	297.725192025878	378.880707966502	0	497147	724.704081632653	1054.49920381859	1195.71595123615	0	NaN	NaN	NaN	NaN	NaN	556.50953506341	0.951518763066382	45.104854671653	13.9068263861247	12.0091315847682	2.92956145316599	0.0467721919446029	0.0115188911831186	1	1.00751472515274	5109.00556930997	1	18077.8760932945	1	1	1	1	2019-05-15T18:55:26.181	NG_ecoli_LTEE_11364_DM25	-0	-0	161.8	DIA_100X_EMPTY_1x1_100ms	3507179e-b6f4-420d-bc2e-897d6d075754	EPI_100X_YFP_1x1_200ms_25sola	EPI_100X_RFP_1x1_200ms_25sola
351	70	14.6413694377552	1026	40.1005287283014	497.771929824561	1239.83138401559	5408648	5271.58674463938	297.725192025878	378.880707966502	0	740292	721.53216374269	1054.49920381859	1195.71595123615	0	NaN	NaN	NaN	NaN	NaN	824.48401759255	0.887171242063457	69.6197165843541	13.9487170861178	11.7087721701815	2.27122346209701	0.0225198122966485	0.0101111755355647	1	1.00833196529179	7496.2634913808	2	18297.0604288499	1	1	1	1	2019-05-15T18:55:26.181	NG_ecoli_LTEE_11364_DM25	-0	-0	161.8	DIA_100X_EMPTY_1x1_100ms	57fe5351-d3dc-4541-99b5-ef9f0aa7f8c5	EPI_100X_YFP_1x1_200ms_25sola	EPI_100X_RFP_1x1_200ms_25sola
352	69	16.6312256141822	1148	43.1805858444066	489.148083623693	1324.43728222997	156188	136.052264808362	297.725192025878	378.880707966502	0	17754824	15465.8745644599	1054.49920381859	1195.71595123615	0	NaN	NaN	NaN	NaN	NaN	920.880559592328	0.874200918265431	67.7903297335818	16.3329865826216	13.4143639808337	2.50947183457728	0.0363661642097932	0.0142938331290235	2	1.00885924713741	9580.71232494375	0	20698.2778745645	1	1	1	1	2019-05-15T18:55:26.181	NG_ecoli_LTEE_11364_DM25	-0	-0	161.8	DIA_100X_EMPTY_1x1_100ms	f2c41dee-6523-4e2f-a4f9-111732482442	EPI_100X_YFP_1x1_200ms_25sola	EPI_100X_RFP_1x1_200ms_25sola
353	56	15.912613569104	892	48.7559930124666	492.016816143498	1649.87780269058	966993	1084.07286995516	297.725192025878	378.880707966502	0	650445	729.198430493274	1054.49920381859	1195.71595123615	0	NaN	NaN	NaN	NaN	NaN	689.018895688822	0.940253557915702	53.9106428104567	14.319114946203	12.5291860201216	2.7242549598232	0.0118416869075394	0.00568132628373906	2	1.0023341249776	6646.76165937576	0	17624.149103139	1	1	1	1	2019-05-15T18:55:26.181	NG_ecoli_LTEE_11364_DM25	-0	-0	161.8	DIA_100X_EMPTY_1x1_100ms	77e93090-9b5f-46a9-8b20-767084a6b7a5	EPI_100X_YFP_1x1_200ms_25sola	EPI_100X_RFP_1x1_200ms_25sola
354	41	14.44730559284	593	49.2557377280774	487.365935919056	1559.98988195616	891856	1503.97301854975	297.725192025878	378.880707966502	0	733041	1236.1568296796	1054.49920381859	1195.71595123615	0	NaN	NaN	NaN	NaN	NaN	503.383306854249	0.972592033486241	39.9898442131189	14.4002972505144	12.207971250827	3.16361320264406	0.0208254863837616	0.00877039203004829	2	1.00541876264304	4680.87010322181	1	18005.3760539629	1	1	1	1	2019-05-15T18:55:26.181	NG_ecoli_LTEE_11364_DM25	-0	-0	161.8	DIA_100X_EMPTY_1x1_100ms	33dd0afa-cb07-4be3-9d85-68d980993e25	EPI_100X_YFP_1x1_200ms_25sola	EPI_100X_RFP_1x1_200ms_25sola
355	48	13.7138516713689	659	48.768448456885	479.07435508346	584.802731411229	1400407	2125.04855842185	297.725192025878	378.880707966502	0	599058	909.040971168437	1054.49920381859	1195.71595123615	0	NaN	NaN	NaN	NaN	NaN	612.300829337474	0.923532498856978	49.5247917721523	14.7974779536356	12.1103817697481	2.65527922141042	0.0515161067390876	0.0154930529285369	2	1.01544115432671	5704.63954082369	3	20646.1942336874	1	1	1	1	2019-05-15T18:55:26.181	NG_ecoli_LTEE_11364_DM25	-0	-0	161.8	DIA_100X_EMPTY_1x1_100ms	0fe167fe-5828-4f30-b6ff-d0b3262b0bce	EPI_100X_YFP_1x1_200ms_25sola	EPI_100X_RFP_1x1_200ms_25sola
356	39	12.3001201105924	480	37.8659119610811	487.5875	1470.04375	112358	234.079166666667	297.725192025878	378.880707966502	0	5737279	11952.6645833333	1054.49920381859	1195.71595123615	0	NaN	NaN	NaN	NaN	NaN	462.992590790586	0.984936269462327	38.0431485288461	16.3985181124543	11.7465182588062	4.4218991282256	0.0212653885213582	0.0102771725144964	1	1.0101769658265	4122.72769198058	2	22994.0854166667	1	1	1	1	2019-05-15T18:55:26.181	NG_ecoli_LTEE_11364_DM25	-0	-0	161.8	DIA_100X_EMPTY_1x1_100ms	ef996e2d-c7be-4cc1-b731-ffd08aa755f4	EPI_100X_YFP_1x1_200ms_25sola	EPI_100X_RFP_1x1_200ms_25sola
357	35	10.8384373676436	381	-41.12536507215	485.055118110236	452.590551181102	70514	185.076115485564	297.725192025878	378.880707966502	0	4326260	11355.0131233596	1054.49920381859	1195.71595123615	0	NaN	NaN	NaN	NaN	NaN	421.539763041251	0.872109320558981	37.8249397248799	14.9105763414076	10.7612601384578	3.23325789480444	0.0322768123652291	0.0155237332519903	2	1.02383212116139	3440.28471561153	3	23805.0918635171	1	1	1	1	2019-05-15T18:55:26.181	NG_ecoli_LTEE_11364_DM25	-0	-0	161.8	DIA_100X_EMPTY_1x1_100ms	f7affe14-ffad-4ec1-836f-c718d7bef86f	EPI_100X_YFP_1x1_200ms_25sola	EPI_100X_RFP_1x1_200ms_25sola
358	41	12.2509384795023	504	48.1985772357916	491.890873015873	1170.74801587302	527863	1047.34722222222	297.725192025878	378.880707966502	0	6581826	13059.1785714286	1054.49920381859	1195.71595123615	0	NaN	NaN	NaN	NaN	NaN	459.81171583355	0.91734428113293	42.3022945296749	13.0796724961566	10.5232052588794	2.64223887905297	0.0305142176280348	0.0119666738829567	1	1.00503724847312	3679.17028652478	1	22139.1031746032	1	1	1	1	2019-05-15T18:55:26.181	NG_ecoli_LTEE_11364_DM25	-0	-0	161.8	DIA_100X_EMPTY_1x1_100ms	6521698a-08b6-4fc1-aed3-ef5b330a7710	EPI_100X_YFP_1x1_200ms_25sola	EPI_100X_RFP_1x1_200ms_25sola
359	49	14.9210831410207	732	47.3039662019011	481.172131147541	1267.12021857923	536480	732.896174863388	297.725192025878	378.880707966502	0	768087	1049.29918032787	1054.49920381859	1195.71595123615	0	NaN	NaN	NaN	NaN	NaN	593.562146578674	0.957555183025227	49.5418784960331	14.221961445449	11.689725663184	2.72055059525736	0.0220356743151043	0.011932310672624	1	1.00603196009561	5317.05300256714	1	18183.8565573771	1	1	1	1	2019-05-15T18:55:26.181	NG_ecoli_LTEE_11364_DM25	-0	-0	161.8	DIA_100X_EMPTY_1x1_100ms	a2b00cb9-6d3b-4c32-8f42-8e16c685b71c	EPI_100X_YFP_1x1_200ms_25sola	EPI_100X_RFP_1x1_200ms_25sola
360	35	14.368854488056	503	39.6405583285693	484.556660039761	2032.71769383698	1361469	2706.69781312127	297.725192025878	378.880707966502	0	1036977	2061.58449304175	1054.49920381859	1195.71595123615	0	NaN	NaN	NaN	NaN	NaN	NaN	NaN	NaN	NaN	NaN	NaN	NaN	NaN	NaN	NaN	NaN	1	18562.296222664	1	1	1	1	2019-05-15T18:55:26.181	NG_ecoli_LTEE_11364_DM25	-0	-0	161.8	DIA_100X_EMPTY_1x1_100ms	1129011f-ced1-4dfe-8215-4d04c246b6d7	EPI_100X_YFP_1x1_200ms_25sola	EPI_100X_RFP_1x1_200ms_25sola
361	59	16.2952757167574	961	-42.3025141657588	497.844953173777	619.123829344433	1008285	1049.20395421436	297.725192025878	378.880707966502	0	694167	722.338189386056	1054.49920381859	1195.71595123615	0	NaN	NaN	NaN	NaN	NaN	861.863861150505	0.89426739521703	60.6079972025572	16.842874586931	14.0551731278838	2.99721439950225	0.0228515902413353	0.0104793348925112	2	1.0150999158243	9403.55812407221	3	20615.5234131113	1	1	1	1	2019-05-15T18:55:26.181	NG_ecoli_LTEE_11364_DM25	-0	-0	161.8	DIA_100X_EMPTY_1x1_100ms	62c50c1c-a087-4334-968e-831347189c6d	EPI_100X_YFP_1x1_200ms_25sola	EPI_100X_RFP_1x1_200ms_25sola
362	38	14.2235720417384	542	49.0752265212742	501.824723247232	1075.28782287823	5399144	9961.52029520295	297.725192025878	378.880707966502	0	247353	456.370848708487	1054.49920381859	1195.71595123615	0	NaN	NaN	NaN	NaN	NaN	512.600590014555	0.974421233357305	39.0387273800414	15.2209520792269	12.8336343112453	3.39128350824512	0.00399153468055799	0.00142050987949784	4	1.00004789883468	5049.92412924989	3	18782.3837638376	1	1	1	1	2019-05-15T18:55:26.181	NG_ecoli_LTEE_11364_DM25	-0	-0	161.8	DIA_100X_EMPTY_1x1_100ms	a6c9694f-494b-426f-b5c2-e10bf27947cc	EPI_100X_YFP_1x1_200ms_25sola	EPI_100X_RFP_1x1_200ms_25sola
363	50	14.8594590972061	743	49.0756476166493	495.969044414536	692.865410497981	535975	721.366083445491	297.725192025878	378.880707966502	0	649635	874.340511440108	1054.49920381859	1195.71595123615	0	NaN	NaN	NaN	NaN	NaN	603.464411211298	0.943675932698699	47.5050002110911	14.4773300637344	12.4541419128046	2.71285074757074	0.00499922112847247	0.00244424122647176	1	1.00078843285013	5787.04455396178	1	17759.4051144011	1	1	1	1	2019-05-15T18:55:26.181	NG_ecoli_LTEE_11364_DM25	-0	-0	161.8	DIA_100X_EMPTY_1x1_100ms	7eb3cf1c-0d14-46ed-8014-431d975d8b71	EPI_100X_YFP_1x1_200ms_25sola	EPI_100X_RFP_1x1_200ms_25sola
364	55	13.1460681283308	724	48.7707000043203	510.46270718232	562.011049723757	2991425	4131.80248618785	297.725192025878	378.880707966502	0	507137	700.46546961326	1054.49920381859	1195.71595123615	0	NaN	NaN	NaN	NaN	NaN	712.05506056153	0.94067091216991	55.8150941409366	14.9856406122022	12.5610064606276	2.53516250881245	0.018589072222187	0.00790365824135985	3	1.00204887052327	6916.56433502647	2	19935.8591160221	1	1	1	1	2019-05-15T18:55:26.181	NG_ecoli_LTEE_11364_DM25	-0	-0	161.8	DIA_100X_EMPTY_1x1_100ms	715b7a55-2089-4127-857a-9203980d26d6	EPI_100X_YFP_1x1_200ms_25sola	EPI_100X_RFP_1x1_200ms_25sola
365	62	14.3795326160495	892	34.7622055231407	513.338565022422	579.034753363229	2911661	3264.19394618834	297.725192025878	378.880707966502	0	673854	755.441704035874	1054.49920381859	1195.71595123615	0	NaN	NaN	NaN	NaN	NaN	820.606795083063	0.930152226840213	62.0001101585874	16.2474628824325	13.0435121444425	2.79079437819721	0.00803795492931089	0.00332044557790056	4	1.00073264394189	8284.59793532854	3	20552.8419282511	1	1	1	1	2019-05-15T18:55:26.181	NG_ecoli_LTEE_11364_DM25	-0	-0	161.8	DIA_100X_EMPTY_1x1_100ms	c0bb2c1f-55c9-4ad1-89d5-1f760e8f4de5	EPI_100X_YFP_1x1_200ms_25sola	EPI_100X_RFP_1x1_200ms_25sola
366	44	17.3225412685979	762	41.3412709341031	503.242782152231	429.234908136483	2990074	3923.98162729659	297.725192025878	378.880707966502	0	1462395	1919.15354330709	1054.49920381859	1195.71595123615	0	NaN	NaN	NaN	NaN	NaN	664.204788089157	0.962253367182143	43.9060297288553	17.4368712060101	14.8141991136081	3.64464312129312	0.027233084349672	0.0116071559120609	0	1.01805918994992	7567.81320074659	1	18199.4028871391	1	1	1	1	2019-05-15T18:55:26.181	NG_ecoli_LTEE_11364_DM25	-0	-0	161.8	DIA_100X_EMPTY_1x1_100ms	8a186cd9-fc08-4626-81e5-6a90c0ff13f8	EPI_100X_YFP_1x1_200ms_25sola	EPI_100X_RFP_1x1_200ms_25sola
367	34	14.5995667551361	497	44.9300018389766	504.060362173038	237.714285714286	1198115	2410.69416498994	297.725192025878	378.880707966502	0	310295	624.336016096579	1054.49920381859	1195.71595123615	0	NaN	NaN	NaN	NaN	NaN	426.956608731745	0.998611092071969	35.3437326324809	13.9010673441646	11.7390348807195	3.278518853229	0.0169270329217071	0.00583014522674496	1	1.00237835345241	3825.3139187258	2	17873.4567404427	1	1	1	1	2019-05-15T18:55:26.181	NG_ecoli_LTEE_11364_DM25	-0	-0	161.8	DIA_100X_EMPTY_1x1_100ms	0ee359d8-d7e3-4023-96f4-98aca28db74a	EPI_100X_YFP_1x1_200ms_25sola	EPI_100X_RFP_1x1_200ms_25sola
368	36	15.0614847764744	542	47.5721677907264	511.20295202952	1813.60332103321	418435	772.020295202952	297.725192025878	378.880707966502	0	240706	444.107011070111	1054.49920381859	1195.71595123615	0	NaN	NaN	NaN	NaN	NaN	436.366668335891	0.984066463941168	33.9511945831262	14.750609506	12.6280989769414	3.17776906903223	0.00710358067316452	0.00403328796400121	1	1.00125755341414	4252.2706157417	1	17558	1	1	1	1	2019-05-15T18:55:26.181	NG_ecoli_LTEE_11364_DM25	-0	-0	161.8	DIA_100X_EMPTY_1x1_100ms	f88f8fc5-d3fe-4112-ae84-2501dd544e82	EPI_100X_YFP_1x1_200ms_25sola	EPI_100X_RFP_1x1_200ms_25sola
369	41	15.3311628123365	629	42.0138283112084	516.925278219396	1491.36248012719	2507334	3986.22257551669	297.725192025878	378.880707966502	0	2413420	3836.91573926868	1054.49920381859	1195.71595123615	0	NaN	NaN	NaN	NaN	NaN	537.919039767725	0.928871902907501	41.4726613637876	14.7437052824401	12.4893007384568	3.03392815462008	0.0626133259028102	0.0226487370454281	2	1.012883160962	5080.75243273761	3	21004.2655007949	1	1	1	1	2019-05-15T18:55:26.181	NG_ecoli_LTEE_11364_DM25	-0	-0	161.8	DIA_100X_EMPTY_1x1_100ms	b404db88-985a-4d4b-80ef-bab29a0fe455	EPI_100X_YFP_1x1_200ms_25sola	EPI_100X_RFP_1x1_200ms_25sola
370	46	16.0587310666277	740	48.650709068309	518.956756756757	1514.51621621622	2002695	2706.34459459459	297.725192025878	378.880707966502	0	1288619	1741.37702702703	1054.49920381859	1195.71595123615	0	NaN	NaN	NaN	NaN	NaN	597.06280169112	0.957119874146286	44.6676758524454	15.6747284034261	13.0544441258666	3.10831404225117	0.0284635451485111	0.0108510552763165	1	1.00587520640223	5978.60697896783	1	18282.8567567568	1	1	1	1	2019-05-15T18:55:26.181	NG_ecoli_LTEE_11364_DM25	-0	-0	161.8	DIA_100X_EMPTY_1x1_100ms	ec773f71-c6d6-4cb9-8b82-c60c3a56bd34	EPI_100X_YFP_1x1_200ms_25sola	EPI_100X_RFP_1x1_200ms_25sola
371	46	18.27427555256	842	48.2179849157345	521.074821852732	1943.66033254157	2447952	2907.30641330166	297.725192025878	378.880707966502	0	637865	757.559382422803	1054.49920381859	1195.71595123615	0	NaN	NaN	NaN	NaN	NaN	653.241357808618	0.992021990709633	44.0459297115737	16.8451083864079	14.5194071249766	3.72393188436425	0.00704076879891515	0.00416352924989965	1	1.00118664032414	7292.7853133172	0	17593.2933491686	1	1	1	1	2019-05-15T18:55:26.181	NG_ecoli_LTEE_11364_DM25	-0	-0	161.8	DIA_100X_EMPTY_1x1_100ms	25abdf42-7f7d-4cf3-a681-898ffebbc6ce	EPI_100X_YFP_1x1_200ms_25sola	EPI_100X_RFP_1x1_200ms_25sola
372	38	15.6573245422621	596	46.7102882547415	510.342281879195	1049.83389261745	6367537	10683.7869127517	297.725192025878	378.880707966502	0	261632	438.979865771812	1054.49920381859	1195.71595123615	0	NaN	NaN	NaN	NaN	NaN	478.478434583054	0.991754327158349	37.6261486504676	14.7711479538915	12.3142270047973	3.43767581039909	0.0247732924524911	0.00755581901799088	1	1.00506817363911	4481.19619809004	1	17837.8590604027	1	1	1	1	2019-05-15T18:55:26.181	NG_ecoli_LTEE_11364_DM25	-0	-0	161.8	DIA_100X_EMPTY_1x1_100ms	b3c5705f-0a8d-47f4-8a90-2f63781103a9	EPI_100X_YFP_1x1_200ms_25sola	EPI_100X_RFP_1x1_200ms_25sola
373	32	15.8748317373038	514	33.851764925436	517.830739299611	1767.92412451362	406484	790.824902723735	297.725192025878	378.880707966502	0	234105	455.45719844358	1054.49920381859	1195.71595123615	0	NaN	NaN	NaN	NaN	NaN	407.603143696252	0.995090016708146	31.9692549862856	14.8273173256621	12.3925526111094	3.47440150982079	0.0129312568254042	0.00759130795551028	0	1.00388397820381	3856.06139139889	1	18086.2451361868	1	1	1	1	2019-05-15T18:55:26.181	NG_ecoli_LTEE_11364_DM25	-0	-0	161.8	DIA_100X_EMPTY_1x1_100ms	de4278b1-bec1-493e-a632-1e4700c5158b	EPI_100X_YFP_1x1_200ms_25sola	EPI_100X_RFP_1x1_200ms_25sola
374	52	12.4466084408686	647	49.6207713152465	520.347758887172	103.800618238022	449649	694.975270479134	297.725192025878	378.880707966502	0	464398	717.771251931994	1054.49920381859	1195.71595123615	0	NaN	NaN	NaN	NaN	NaN	567.87231527117	0.905849650303411	49.9589371724824	13.6362121356318	11.0669429948255	2.58646138614209	0.0187766664654467	0.0073784746620583	2	1.00183835529912	4805.71949448142	1	19391.398763524	1	1	1	1	2019-05-15T18:55:26.181	NG_ecoli_LTEE_11364_DM25	-0	-0	161.8	DIA_100X_EMPTY_1x1_100ms	bdda50f0-32f8-47a6-a816-ef35d3d2dfd7	EPI_100X_YFP_1x1_200ms_25sola	EPI_100X_RFP_1x1_200ms_25sola
375	50	14.8202898191259	741	41.2796452776288	525.981106612686	1208.98785425101	5883829	7940.39001349528	297.725192025878	378.880707966502	0	536181	723.591093117409	1054.49920381859	1195.71595123615	0	NaN	NaN	NaN	NaN	NaN	677.740175741994	0.980055514822732	50.8543039260478	16.2201036636709	13.1094005167742	3.49844363179113	0.0392065129755227	0.0118593328897657	2	1.00956144397569	6864.09459506635	3	18376.9568151147	1	1	1	1	2019-05-15T18:55:26.181	NG_ecoli_LTEE_11364_DM25	-0	-0	161.8	DIA_100X_EMPTY_1x1_100ms	98e02c93-61f2-4e14-8eab-820aeebb442a	EPI_100X_YFP_1x1_200ms_25sola	EPI_100X_RFP_1x1_200ms_25sola
376	38	14.6954563120897	558	48.4230129012013	525.716845878136	263.021505376344	1142330	2047.18637992832	297.725192025878	378.880707966502	0	292968	525.032258064516	1054.49920381859	1195.71595123615	0	NaN	NaN	NaN	NaN	NaN	451.745080622267	0.98844420645323	36.2455639920046	14.3886080614961	12.0912993745275	3.45518314940448	0.0191017853478672	0.00902371359583777	1	1.00180401138797	4161.890902722	1	17982.4229390681	1	1	1	1	2019-05-15T18:55:26.181	NG_ecoli_LTEE_11364_DM25	-0	-0	161.8	DIA_100X_EMPTY_1x1_100ms	9bf7c133-7406-49d6-ac36-6222fbae2fd0	EPI_100X_YFP_1x1_200ms_25sola	EPI_100X_RFP_1x1_200ms_25sola
377	52	18.1788979777384	946	-49.999999999997	527.163847780127	1461.61099365751	331810	350.750528541226	297.725192025878	378.880707966502	0	13365008	14127.9154334038	1054.49920381859	1195.71595123615	0	NaN	NaN	NaN	NaN	NaN	798.885234428686	0.716179193879165	63.9827389365633	19.0445601834362	11.9982221670325	4.804935248331	0.149469062773845	0.0593548737745695	2	2.36003610393034	7234.13330369608	2	21831.3678646934	1	1	1	1	2019-05-15T18:55:26.181	NG_ecoli_LTEE_11364_DM25	-0	-0	161.8	DIA_100X_EMPTY_1x1_100ms	4dd835d9-5b36-4527-be4b-400575f6126b	EPI_100X_YFP_1x1_200ms_25sola	EPI_100X_RFP_1x1_200ms_25sola
378	45	14.7896636981379	666	47.9392043425051	522.575075075075	936.959459459459	1786756	2682.81681681682	297.725192025878	378.880707966502	0	266989	400.884384384384	1054.49920381859	1195.71595123615	0	NaN	NaN	NaN	NaN	NaN	542.07805979176	0.948448754694465	43.3765470877769	14.8465429923911	12.2028228966168	2.97830153894331	0.00941291627362455	0.00329670705411638	1	1.00052346157096	5073.00716515256	1	17845.1306306306	1	1	1	1	2019-05-15T18:55:26.181	NG_ecoli_LTEE_11364_DM25	-0	-0	161.8	DIA_100X_EMPTY_1x1_100ms	cdf882ee-881a-4df6-a7e8-2cfde75b46b5	EPI_100X_YFP_1x1_200ms_25sola	EPI_100X_RFP_1x1_200ms_25sola
379	48	16.1103999370528	773	48.7561842307483	531.527813712807	782.464424320828	885044	1144.94695989651	297.725192025878	378.880707966502	0	538678	696.866752910737	1054.49920381859	1195.71595123615	0	NaN	NaN	NaN	NaN	NaN	621.026674227449	0.943089111189109	45.9831314429472	15.9220919523722	13.1557497161351	3.20471496541004	0.0262200872845875	0.0110843251082137	1	1.0061969265137	6250.57009560931	1	17981.9275549806	1	1	1	1	2019-05-15T18:55:26.181	NG_ecoli_LTEE_11364_DM25	-0	-0	161.8	DIA_100X_EMPTY_1x1_100ms	90456d5f-e126-49cf-953f-40764ee0185a	EPI_100X_YFP_1x1_200ms_25sola	EPI_100X_RFP_1x1_200ms_25sola
380	48	14.9737033228138	720	48.5604432326084	536.466666666667	106.936111111111	1226503	1703.47638888889	297.725192025878	378.880707966502	0	417511	579.876388888889	1054.49920381859	1195.71595123615	0	NaN	NaN	NaN	NaN	NaN	593.605575649909	0.917030158115411	47.5304916615012	15.5724030200008	12.1571225469316	3.04845597768025	0.0265530486554963	0.00696857693146689	2	1.00132196227361	5517.26414941292	2	18901.625	1	1	1	1	2019-05-15T18:55:26.181	NG_ecoli_LTEE_11364_DM25	-0	-0	161.8	DIA_100X_EMPTY_1x1_100ms	c95665a2-01d8-4a8a-aaa6-2a1e92357e2d	EPI_100X_YFP_1x1_200ms_25sola	EPI_100X_RFP_1x1_200ms_25sola
381	52	14.7581642891989	767	49.1880417170504	545.688396349413	1134.10951760104	4874519	6355.30508474576	297.725192025878	378.880707966502	0	541292	705.726205997392	1054.49920381859	1195.71595123615	0	NaN	NaN	NaN	NaN	NaN	638.360569130086	0.927285656826341	50.0997625078906	14.8549491047132	12.5265759235469	2.7368705809139	0.00602127796688173	0.0030006771066816	3	1.00033702542268	6174.33655376462	2	18981.2425032595	1	1	1	1	2019-05-15T18:55:26.181	NG_ecoli_LTEE_11364_DM25	-0	-0	161.8	DIA_100X_EMPTY_1x1_100ms	399a5fa6-1097-494a-b440-8558cf078d42	EPI_100X_YFP_1x1_200ms_25sola	EPI_100X_RFP_1x1_200ms_25sola
382	44	14.3548071217957	632	49.1696066551784	536.15664556962	42.4588607594937	1157505	1831.49525316456	297.725192025878	378.880707966502	0	364914	577.395569620253	1054.49920381859	1195.71595123615	0	NaN	NaN	NaN	NaN	NaN	520.123907293767	0.977707542787078	42.3224487769702	14.1776141596839	12.0926689270258	2.76857420984883	0.0071029974900648	0.00418945218831824	1	1.000860818525	4860.76914339439	1	18340.2436708861	1	1	1	1	2019-05-15T18:55:26.181	NG_ecoli_LTEE_11364_DM25	-0	-0	161.8	DIA_100X_EMPTY_1x1_100ms	58c4301f-1682-4aaf-a353-bd456e645f9e	EPI_100X_YFP_1x1_200ms_25sola	EPI_100X_RFP_1x1_200ms_25sola
383	63	15.5743137544207	981	48.4631720054651	551.756371049949	1245.99082568807	1377967	1404.65545361876	297.725192025878	378.880707966502	0	655117	667.805300713558	1054.49920381859	1195.71595123615	0	NaN	NaN	NaN	NaN	NaN	881.482271086123	0.914280567002911	63.8353781514879	15.4290970375256	13.5838712178465	2.89450910117203	0.0212619181579665	0.0121952918106936	2	1.01117343356666	9251.20762522154	4	19836.4220183486	1	1	1	1	2019-05-15T18:55:26.181	NG_ecoli_LTEE_11364_DM25	-0	-0	161.8	DIA_100X_EMPTY_1x1_100ms	3f98c7bc-c8e6-4d05-9484-82912987dfe7	EPI_100X_YFP_1x1_200ms_25sola	EPI_100X_RFP_1x1_200ms_25sola
384	56	14.0734380163314	788	48.0245684142499	541.628172588833	1803.44923857868	889138	1128.34771573604	297.725192025878	378.880707966502	0	393121	498.884517766497	1054.49920381859	1195.71595123615	0	NaN	NaN	NaN	NaN	NaN	653.292873633477	0.870855720732395	54.8797517188833	14.6257131262027	11.7175720288892	2.45011842626584	0.0280062872281125	0.0152549100500326	1	1.03086598884695	5918.03164326009	2	18835.7360406091	1	1	1	1	2019-05-15T18:55:26.181	NG_ecoli_LTEE_11364_DM25	-0	-0	161.8	DIA_100X_EMPTY_1x1_100ms	2cd0cbe0-cf45-49f9-91a5-0a6fc4de32a2	EPI_100X_YFP_1x1_200ms_25sola	EPI_100X_RFP_1x1_200ms_25sola
385	58	16.1118755738198	935	47.836873144269	556.065240641711	249.987165775401	2219390	2373.67914438503	297.725192025878	378.880707966502	0	544869	582.747593582888	1054.49920381859	1195.71595123615	0	NaN	NaN	NaN	NaN	NaN	716.949093360898	0.925500562943066	55.6519852932545	15.0561134057644	12.6936352266246	2.6195524559649	0.0176515573450463	0.00669102155559867	2	1.00876046992323	7042.75484353439	0	17960.335828877	1	1	1	1	2019-05-15T18:55:26.181	NG_ecoli_LTEE_11364_DM25	-0	-0	161.8	DIA_100X_EMPTY_1x1_100ms	dce01b1c-6f7d-4b71-bb73-85a884d54129	EPI_100X_YFP_1x1_200ms_25sola	EPI_100X_RFP_1x1_200ms_25sola
386	60	16.1139234588168	967	47.6293729875506	559.922440537746	939.394002068252	2123544	2196.01240951396	297.725192025878	378.880707966502	0	419084	433.385729058945	1054.49920381859	1195.71595123615	0	NaN	NaN	NaN	NaN	NaN	785.897565934579	0.961624331878145	59.5438682621225	14.9865279294855	12.9999799503826	2.72587305045588	0.011289755624554	0.00416008090042691	3	1.00282246330979	7903.36958846936	1	17783.379524302	1	1	1	1	2019-05-15T18:55:26.181	NG_ecoli_LTEE_11364_DM25	-0	-0	161.8	DIA_100X_EMPTY_1x1_100ms	ef4afc89-c593-4460-8d74-810ce0797da9	EPI_100X_YFP_1x1_200ms_25sola	EPI_100X_RFP_1x1_200ms_25sola
387	47	14.2481904747547	670	49.3867418723993	553.335820895522	1111.94626865672	1045412	1560.31641791045	297.725192025878	378.880707966502	0	340257	507.846268656716	1054.49920381859	1195.71595123615	0	NaN	NaN	NaN	NaN	NaN	562.092955639903	0.94712568650203	45.8310714315964	14.6924658770011	12.0080848595179	2.77549337202118	0.015992427507536	0.00636039032930624	1	1.00296160490255	5190.35888871032	1	18669.0552238806	1	1	1	1	2019-05-15T18:55:26.181	NG_ecoli_LTEE_11364_DM25	-0	-0	161.8	DIA_100X_EMPTY_1x1_100ms	97c499ec-e2a1-4838-bcac-6a4234a6b288	EPI_100X_YFP_1x1_200ms_25sola	EPI_100X_RFP_1x1_200ms_25sola
388	36	14.5111836390927	523	49.1471060914406	551.162523900574	1763.93881453155	451438	863.17017208413	297.725192025878	378.880707966502	0	267205	510.908221797323	1054.49920381859	1195.71595123615	0	NaN	NaN	NaN	NaN	NaN	426.932885306871	0.980449238351787	35.2523787848943	13.8309588720052	11.7190299673067	3.26376914466325	0.0185862346099173	0.00725989532342006	1	1.00297732183561	3802.43360016302	1	18220.6156787763	1	1	1	1	2019-05-15T18:55:26.181	NG_ecoli_LTEE_11364_DM25	-0	-0	161.8	DIA_100X_EMPTY_1x1_100ms	d65088a4-8951-4a76-86e7-96bf19848c0d	EPI_100X_YFP_1x1_200ms_25sola	EPI_100X_RFP_1x1_200ms_25sola
389	40	14.3416282065385	574	15.765558233684	549.878048780488	2031.47735191638	920746	1604.08710801394	297.725192025878	378.880707966502	0	622105	1083.80662020906	1054.49920381859	1195.71595123615	0	NaN	NaN	NaN	NaN	NaN	NaN	NaN	NaN	NaN	NaN	NaN	NaN	NaN	NaN	NaN	NaN	1	17622.287456446	1	1	1	1	2019-05-15T18:55:26.181	NG_ecoli_LTEE_11364_DM25	-0	-0	161.8	DIA_100X_EMPTY_1x1_100ms	9199dc28-a0be-434d-981d-9f2c27d61481	EPI_100X_YFP_1x1_200ms_25sola	EPI_100X_RFP_1x1_200ms_25sola
390	46	13.4575882825393	619	49.400327810318	551.382875605816	52.4555735056543	878374	1419.02100161551	297.725192025878	378.880707966502	0	345841	558.709208400646	1054.49920381859	1195.71595123615	0	NaN	NaN	NaN	NaN	NaN	531.285958703058	0.944321976135243	44.4842718347862	14.7849489881888	11.6938301264143	2.83579824529889	0.0146258223825016	0.00565025166567033	2	1.00276633873807	4777.60156869525	2	19365.928917609	1	1	1	1	2019-05-15T18:55:26.181	NG_ecoli_LTEE_11364_DM25	-0	-0	161.8	DIA_100X_EMPTY_1x1_100ms	a43660a1-6d97-40bb-8496-7e6303f1d1d0	EPI_100X_YFP_1x1_200ms_25sola	EPI_100X_RFP_1x1_200ms_25sola
391	60	17.5203018509811	1051	33.865432980381	559.108468125595	1174.61941008563	8358787	7953.17507136061	297.725192025878	378.880707966502	0	911328	867.105613701237	1054.49920381859	1195.71595123615	0	NaN	NaN	NaN	NaN	NaN	911.48053390233	0.948722797010722	60.2687756402607	16.8733719630244	14.9446048799237	3.04604646591695	0.0212666386503204	0.00852475107501917	3	1.00440156498923	10571.853218622	1	19441.4367269267	1	1	1	1	2019-05-15T18:55:26.181	NG_ecoli_LTEE_11364_DM25	-0	-0	161.8	DIA_100X_EMPTY_1x1_100ms	b38e2588-b917-415f-b3a1-ec453c82986a	EPI_100X_YFP_1x1_200ms_25sola	EPI_100X_RFP_1x1_200ms_25sola
392	39	16.5074780785017	644	38.4797562672679	559.375776397516	1501.40062111801	1102432	1711.85093167702	297.725192025878	378.880707966502	0	2560435	3975.83074534162	1054.49920381859	1195.71595123615	0	NaN	NaN	NaN	NaN	NaN	579.931182634542	0.97301657538654	40.1160106589211	17.4086904855896	13.7503532166452	4.41794526941216	0.0710555888595318	0.0264787648234567	1	1.03154173151927	5957.10600314357	2	19294.1040372671	1	1	1	1	2019-05-15T18:55:26.181	NG_ecoli_LTEE_11364_DM25	-0	-0	161.8	DIA_100X_EMPTY_1x1_100ms	e55d156b-6b55-48f8-ad40-cee7fb5b83b7	EPI_100X_YFP_1x1_200ms_25sola	EPI_100X_RFP_1x1_200ms_25sola
393	78	17.3793837387063	1356	-46.492715850425	582.842182890855	1214.45796460177	6308027	4651.93731563422	297.725192025878	378.880707966502	0	1360590	1003.38495575221	1054.49920381859	1195.71595123615	0	NaN	NaN	NaN	NaN	NaN	1097.73553126225	0.919040393129083	77.4442128770311	18.0254028304571	14.0155445150199	3.11822236268194	0.0212323634797207	0.00691950300675191	5	1.00314900410098	11948.0987032224	4	21375.8569321534	1	1	1	1	2019-05-15T18:55:26.181	NG_ecoli_LTEE_11364_DM25	-0	-0	161.8	DIA_100X_EMPTY_1x1_100ms	c8ae3e9a-9fb3-420d-908d-3b929a3cffdd	EPI_100X_YFP_1x1_200ms_25sola	EPI_100X_RFP_1x1_200ms_25sola
394	42	14.7099907533724	618	49.5177236274491	565.87216828479	512.142394822007	3436890	5561.31067961165	297.725192025878	378.880707966502	0	443956	718.375404530744	1054.49920381859	1195.71595123615	0	NaN	NaN	NaN	NaN	NaN	485.49517466713	0.959688132728486	40.5002602785198	13.8148020663359	11.5573908299962	3.1646765444544	0.00670483338279064	0.00222166932280663	1	1.00042770034831	4248.80985036595	0	18154.2944983819	1	1	1	1	2019-05-15T18:55:26.181	NG_ecoli_LTEE_11364_DM25	-0	-0	161.8	DIA_100X_EMPTY_1x1_100ms	7c937751-75f2-4c2e-a63e-4c3a0f589c98	EPI_100X_YFP_1x1_200ms_25sola	EPI_100X_RFP_1x1_200ms_25sola
395	48	16.0405238078647	773	49.2400980470567	571.782664941785	485.181112548512	6119263	7916.25226390686	297.725192025878	378.880707966502	0	584046	755.557567917206	1054.49920381859	1195.71595123615	0	NaN	NaN	NaN	NaN	NaN	604.381510017678	0.951829617080896	46.9700454646553	14.8342783130303	12.578360462916	3.00209736168673	0.0353094301398327	0.00257673769343533	1	1.0004334701815	5836.58661114893	0	17445.0271668823	1	1	1	1	2019-05-15T18:55:26.181	NG_ecoli_LTEE_11364_DM25	-0	-0	161.8	DIA_100X_EMPTY_1x1_100ms	4fb1c103-d330-4d6d-b853-d31ecc5dd793	EPI_100X_YFP_1x1_200ms_25sola	EPI_100X_RFP_1x1_200ms_25sola
396	38	15.315191619347	583	43.8158567831628	557.727272727273	780.890222984563	2906245	4984.98284734134	297.725192025878	378.880707966502	0	813708	1395.72555746141	1054.49920381859	1195.71595123615	0	NaN	NaN	NaN	NaN	NaN	476.479670606055	0.961165717585523	37.7487342021737	15.948315352638	12.3459754817428	3.34189675048457	0.0365670113676403	0.0101714207942561	1	1.00778530106653	4519.00784258623	3	18350.8576329331	1	1	1	1	2019-05-15T18:55:26.181	NG_ecoli_LTEE_11364_DM25	-0	-0	161.8	DIA_100X_EMPTY_1x1_100ms	7a3e5282-c7b6-4817-a780-61a337bc0398	EPI_100X_YFP_1x1_200ms_25sola	EPI_100X_RFP_1x1_200ms_25sola
397	35	8.93818427504711	313	-47.474108516445	565.220447284345	763.923322683706	273729	874.533546325879	297.725192025878	378.880707966502	0	2447989	7821.05111821086	1054.49920381859	1195.71595123615	0	NaN	NaN	NaN	NaN	NaN	361.804760522891	0.831562081974724	36.9538609409346	12.2255822308703	9.48175949366952	2.42388406877241	0.0587870432714542	0.0247832338722201	2	1.06245375138925	2609.32137494965	1	23614.0415335463	1	1	1	1	2019-05-15T18:55:26.181	NG_ecoli_LTEE_11364_DM25	-0	-0	161.8	DIA_100X_EMPTY_1x1_100ms	50929b89-b158-4b2b-a9c3-a4688661cdcb	EPI_100X_YFP_1x1_200ms_25sola	EPI_100X_RFP_1x1_200ms_25sola
398	39	12.9746006641743	506	47.65229809752	563.893280632411	110.859683794466	3313097	6547.62252964427	297.725192025878	378.880707966502	0	306872	606.466403162055	1054.49920381859	1195.71595123615	0	NaN	NaN	NaN	NaN	NaN	442.959974567128	0.947714077303981	38.0912905549032	14.1382625004123	11.3121487473343	2.82072768695957	0.027876242816232	0.00961545806896269	2	1.00445326376949	3828.29840793334	2	19628.4782608696	1	1	1	1	2019-05-15T18:55:26.181	NG_ecoli_LTEE_11364_DM25	-0	-0	161.8	DIA_100X_EMPTY_1x1_100ms	f51c29bb-825b-44c2-ae5e-691790068331	EPI_100X_YFP_1x1_200ms_25sola	EPI_100X_RFP_1x1_200ms_25sola
399	59	16.0214535282397	946	45.9706425808488	581.781183932347	1809.88477801269	547889	579.163847780127	297.725192025878	378.880707966502	0	446621	472.115221987315	1054.49920381859	1195.71595123615	0	NaN	NaN	NaN	NaN	NaN	749.501478330096	0.974047024350547	58.7528687567206	15.0909666450146	12.5980394718364	2.65853311271622	0.0130302889967459	0.0046853878895732	2	1.00142391724725	7323.6045836961	1	17814.4291754757	1	1	1	1	2019-05-15T18:55:26.181	NG_ecoli_LTEE_11364_DM25	-0	-0	161.8	DIA_100X_EMPTY_1x1_100ms	9ea23405-7a3a-479a-aed2-4dc32348b34c	EPI_100X_YFP_1x1_200ms_25sola	EPI_100X_RFP_1x1_200ms_25sola
400	43	15.6740984577391	674	48.2599157661267	565.053412462908	820.876854599407	3105669	4607.8175074184	297.725192025878	378.880707966502	0	323125	479.413946587537	1054.49920381859	1195.71595123615	0	NaN	NaN	NaN	NaN	NaN	527.691402274849	0.984926431125075	41.1994646724619	14.5758050950214	12.5698371184648	3.17506314326083	0.0100089676229657	0.00571511630697413	0	1.00267602512551	5112.58750825477	1	17440.9629080119	1	1	1	1	2019-05-15T18:55:26.181	NG_ecoli_LTEE_11364_DM25	-0	-0	161.8	DIA_100X_EMPTY_1x1_100ms	96665a4a-3157-43a3-b4bb-0d4494a5f675	EPI_100X_YFP_1x1_200ms_25sola	EPI_100X_RFP_1x1_200ms_25sola
401	56	15.298223270772	857	-40.7014325477687	588.432905484247	1141.77362893816	2863071	3340.80630105018	297.725192025878	378.880707966502	0	610600	712.485414235706	1054.49920381859	1195.71595123615	0	NaN	NaN	NaN	NaN	NaN	755.355599251279	0.913785738611186	57.8040922248718	14.7080404022064	12.7107125627326	2.76977199651487	0.051117690485654	0.0163904884038662	4	1.01261492522629	7334.79976191095	3	19601.0361726955	1	1	1	1	2019-05-15T18:55:26.181	NG_ecoli_LTEE_11364_DM25	-0	-0	161.8	DIA_100X_EMPTY_1x1_100ms	1e09a7b1-c8b2-4401-9b5e-4301ec0c294e	EPI_100X_YFP_1x1_200ms_25sola	EPI_100X_RFP_1x1_200ms_25sola
402	39	13.6580545661579	533	22.0233009723434	582.431519699812	1489.10694183865	233688	438.439024390244	297.725192025878	378.880707966502	0	4327604	8119.33208255159	1054.49920381859	1195.71595123615	0	NaN	NaN	NaN	NaN	NaN	508.690027542309	0.937999549074133	40.9764460715019	16.0396478072488	12.0059048062874	3.62258723614856	0.0440289292889488	0.0223014370043578	2	1.01431597809703	4638.88879266102	3	24171.9418386492	1	1	1	1	2019-05-15T18:55:26.181	NG_ecoli_LTEE_11364_DM25	-0	-0	161.8	DIA_100X_EMPTY_1x1_100ms	52ad75fe-8580-4cc6-936b-597bea3de93c	EPI_100X_YFP_1x1_200ms_25sola	EPI_100X_RFP_1x1_200ms_25sola
403	72	14.5868575828567	1050	46.6790464297314	582.124761904762	75.6942857142857	2491594	2372.94666666667	297.725192025878	378.880707966502	0	556162	529.678095238095	1054.49920381859	1195.71595123615	0	NaN	NaN	NaN	NaN	NaN	876.133661341167	0.893576482760048	71.4514658660848	14.1859643587019	12.0280878165798	2.53757828976634	0.0400473086586237	0.0123237972990321	3	1.01088341626926	8118.84415101801	3	20357.1333333333	1	1	1	1	2019-05-15T18:55:26.181	NG_ecoli_LTEE_11364_DM25	-0	-0	161.8	DIA_100X_EMPTY_1x1_100ms	8d4c14dc-2d9e-4c33-ac3e-aacf6ac44909	EPI_100X_YFP_1x1_200ms_25sola	EPI_100X_RFP_1x1_200ms_25sola
404	39	12.3854509927287	484	43.8672673457389	579.735537190083	2040.25	2410978	4981.35950413223	297.725192025878	378.880707966502	0	555474	1147.67355371901	1054.49920381859	1195.71595123615	0	NaN	NaN	NaN	NaN	NaN	NaN	NaN	NaN	NaN	NaN	NaN	NaN	NaN	NaN	NaN	NaN	1	17908.9483471074	1	1	1	1	2019-05-15T18:55:26.181	NG_ecoli_LTEE_11364_DM25	-0	-0	161.8	DIA_100X_EMPTY_1x1_100ms	798c42ec-c756-40df-8f49-c02129800262	EPI_100X_YFP_1x1_200ms_25sola	EPI_100X_RFP_1x1_200ms_25sola
405	59	12.9350714313815	764	46.6665494455823	579.107329842932	108.340314136126	3724477	4874.96989528796	297.725192025878	378.880707966502	0	399227	522.548429319372	1054.49920381859	1195.71595123615	0	NaN	NaN	NaN	NaN	NaN	686.911211987055	0.905176935216563	60.2257712708648	13.3578924206077	11.1943639774112	2.28590597902928	0.0198773316856203	0.00926192827232613	1	1.00450475567661	5927.49367171117	2	21344.8979057592	1	1	1	1	2019-05-15T18:55:26.181	NG_ecoli_LTEE_11364_DM25	-0	-0	161.8	DIA_100X_EMPTY_1x1_100ms	b73179c0-9aa5-4c9a-ab4a-5721f8a36594	EPI_100X_YFP_1x1_200ms_25sola	EPI_100X_RFP_1x1_200ms_25sola
406	40	16.5734813243609	664	48.9839622964491	585.881024096386	1337.17921686747	1082937	1630.92921686747	297.725192025878	378.880707966502	0	1461797	2201.5015060241	1054.49920381859	1195.71595123615	0	NaN	NaN	NaN	NaN	NaN	514.305064108146	0.979675790590271	38.2428225253822	15.562495616761	13.0244006416441	3.64984849207131	0.0100755249502841	0.00424993130899706	1	1.00075394145328	5095.13051779169	0	17191.859939759	1	1	1	1	2019-05-15T18:55:26.181	NG_ecoli_LTEE_11364_DM25	-0	-0	161.8	DIA_100X_EMPTY_1x1_100ms	9598f31e-dcff-4818-81c6-4d1954cbd78a	EPI_100X_YFP_1x1_200ms_25sola	EPI_100X_RFP_1x1_200ms_25sola
407	57	14.9090500492049	850	48.8161281382376	591.855294117647	1572.31882352941	935918	1101.08	297.725192025878	378.880707966502	0	749817	882.137647058824	1054.49920381859	1195.71595123615	0	NaN	NaN	NaN	NaN	NaN	680.503058474009	0.937421806517399	55.022479940334	15.1016617908963	12.1585689738467	2.68795191654609	0.0112717423274057	0.00553150524976617	1	1.0020030345723	6388.44216960939	1	18382.9082352941	1	1	1	1	2019-05-15T18:55:26.181	NG_ecoli_LTEE_11364_DM25	-0	-0	161.8	DIA_100X_EMPTY_1x1_100ms	ef676ca4-2705-4170-ba97-7e37c24cfaf5	EPI_100X_YFP_1x1_200ms_25sola	EPI_100X_RFP_1x1_200ms_25sola
408	54	17.1232513363189	925	45.8440254589576	587.674594594595	1534.08108108108	1947916	2105.85513513514	297.725192025878	378.880707966502	0	1992259	2153.79351351351	1054.49920381859	1195.71595123615	0	NaN	NaN	NaN	NaN	NaN	819.078434430386	0.965456723006089	54.7575385656338	17.5934093357757	14.4934082989166	3.56339000840592	0.0565000111983118	0.0148680926309569	3	1.0183987444154	9033.89114465366	3	19660.0940540541	1	1	1	1	2019-05-15T18:55:26.181	NG_ecoli_LTEE_11364_DM25	-0	-0	161.8	DIA_100X_EMPTY_1x1_100ms	de898d61-4c0f-4d60-9be6-2e8defdc1c60	EPI_100X_YFP_1x1_200ms_25sola	EPI_100X_RFP_1x1_200ms_25sola
409	41	13.8114143891182	566	49.5457954147846	587.583038869258	1258.31978798587	1198166	2116.90106007067	297.725192025878	378.880707966502	0	424046	749.197879858657	1054.49920381859	1195.71595123615	0	NaN	NaN	NaN	NaN	NaN	512.45151834047	0.964229302387736	39.1641884473916	14.7520319692993	12.8634304024642	3.1020263561505	0.0270056022667326	0.0152505624469878	0	1.0208481187502	5089.70504557774	1	19637.5088339223	1	1	1	1	2019-05-15T18:55:26.181	NG_ecoli_LTEE_11364_DM25	-0	-0	161.8	DIA_100X_EMPTY_1x1_100ms	0ca20019-7b9d-4151-878c-42564274a42b	EPI_100X_YFP_1x1_200ms_25sola	EPI_100X_RFP_1x1_200ms_25sola
410	48	16.8600382550287	810	47.7449098193094	596.175308641975	1936.12716049383	88182	108.866666666667	297.725192025878	378.880707966502	0	6493690	8016.9012345679	1054.49920381859	1195.71595123615	0	NaN	NaN	NaN	NaN	NaN	658.29970999127	0.975735015295633	46.3995979001289	17.4280975642327	13.8293237596232	3.81778503984832	0.0420394307401305	0.0158370328058771	2	1.01639200098337	6969.57003346628	0	22649.0728395062	1	1	1	1	2019-05-15T18:55:26.181	NG_ecoli_LTEE_11364_DM25	-0	-0	161.8	DIA_100X_EMPTY_1x1_100ms	0a167178-4b77-4e9f-92c2-14bb67d01fca	EPI_100X_YFP_1x1_200ms_25sola	EPI_100X_RFP_1x1_200ms_25sola
411	40	13.9247030129485	557	49.4632529034115	591.447037701975	598.165170556553	3271888	5874.12567324955	297.725192025878	378.880707966502	0	478609	859.262118491921	1054.49920381859	1195.71595123615	0	NaN	NaN	NaN	NaN	NaN	474.411081576025	0.947317450589561	37.8972993585775	14.464367552559	12.2367891692169	2.97203885640002	0.021619309296015	0.0107242222926557	1	1.00307572992126	4456.90214359724	1	18362.2082585278	1	1	1	1	2019-05-15T18:55:26.181	NG_ecoli_LTEE_11364_DM25	-0	-0	161.8	DIA_100X_EMPTY_1x1_100ms	6d01fe5c-60c1-4ebb-8b51-ec70afa8c615	EPI_100X_YFP_1x1_200ms_25sola	EPI_100X_RFP_1x1_200ms_25sola
412	56	17.1492605164616	962	44.3813533783459	606.66632016632	1761.93659043659	128122	133.182952182952	297.725192025878	378.880707966502	0	1797201	1868.19230769231	1054.49920381859	1195.71595123615	0	NaN	NaN	NaN	NaN	NaN	750.269085369393	0.952972667704325	54.8469126557647	15.5675189847259	13.5110994368521	2.77177489446531	0.00522290935112234	0.00256007128446431	2	1.00077479481231	7863.63682756508	0	18401.2203742204	1	1	1	1	2019-05-15T18:55:26.181	NG_ecoli_LTEE_11364_DM25	-0	-0	161.8	DIA_100X_EMPTY_1x1_100ms	453aa127-7fc8-4c6e-b04f-e914beb04522	EPI_100X_YFP_1x1_200ms_25sola	EPI_100X_RFP_1x1_200ms_25sola
413	52	16.1592595647092	841	49.2804321184338	609.799048751486	875.819262782402	5161422	6137.24375743163	297.725192025878	378.880707966502	0	312876	372.02853745541	1054.49920381859	1195.71595123615	0	NaN	NaN	NaN	NaN	NaN	670.088357050775	0.956566973649632	50.3777369357141	15.7785292980867	13.0155152984558	3.1397430516913	0.00918950305753541	0.00217136837564725	4	1.00037615462533	6702.72296427294	1	18103.8810939358	1	1	1	1	2019-05-15T18:55:26.181	NG_ecoli_LTEE_11364_DM25	-0	-0	161.8	DIA_100X_EMPTY_1x1_100ms	7a7bc676-b7b0-4b10-afc2-8200e73411c4	EPI_100X_YFP_1x1_200ms_25sola	EPI_100X_RFP_1x1_200ms_25sola
414	6	1.31965998432772	9	-49.9538946713513	592.333333333333	1222.66666666667	5291	587.888888888889	297.725192025878	378.880707966502	0	11124	1236	1054.49920381859	1195.71595123615	0	NaN	NaN	NaN	NaN	NaN	NaN	NaN	NaN	NaN	NaN	NaN	NaN	NaN	NaN	NaN	NaN	1	28557.4444444444	1	1	1	1	2019-05-15T18:55:26.181	NG_ecoli_LTEE_11364_DM25	-0	-0	161.8	DIA_100X_EMPTY_1x1_100ms	6071a3bf-4cf6-41e8-8e77-220c9624516e	EPI_100X_YFP_1x1_200ms_25sola	EPI_100X_RFP_1x1_200ms_25sola
415	68	14.4303132605954	981	48.2237035134386	607.626911314985	91.664627930683	719604	733.54128440367	297.725192025878	378.880707966502	0	558445	569.260958205912	1054.49920381859	1195.71595123615	0	NaN	NaN	NaN	NaN	NaN	778.23515191794	0.892544623641298	66.6556075929681	13.1686920322221	11.5336186347515	2.17968750675297	0.0115858278517096	0.00671517460443803	1	1.00648259754205	6963.98372005925	1	19039.6615698267	1	1	1	1	2019-05-15T18:55:26.181	NG_ecoli_LTEE_11364_DM25	-0	-0	161.8	DIA_100X_EMPTY_1x1_100ms	7508574d-3acf-4363-b80a-2b81d18f7b44	EPI_100X_YFP_1x1_200ms_25sola	EPI_100X_RFP_1x1_200ms_25sola
416	42	15.0859348181088	634	14.9352351525666	611.970031545741	1505.43848580442	5782456	9120.59305993691	297.725192025878	378.880707966502	0	2091908	3299.53943217666	1054.49920381859	1195.71595123615	0	NaN	NaN	NaN	NaN	NaN	557.267068388976	0.938278522830533	41.1829541272921	15.3451664725221	13.2003494887375	2.91331786236858	0.031534061441189	0.00915384028138017	2	1.00833352840058	5636.09411636557	4	22276.7965299685	1	1	1	1	2019-05-15T18:55:26.181	NG_ecoli_LTEE_11364_DM25	-0	-0	161.8	DIA_100X_EMPTY_1x1_100ms	9e2d2d60-8453-4d08-8b1f-bb0b2af55889	EPI_100X_YFP_1x1_200ms_25sola	EPI_100X_RFP_1x1_200ms_25sola
417	64	15.8602679315317	1016	44.1806276661811	625.903543307087	813.588582677165	974037	958.697834645669	297.725192025878	378.880707966502	0	455966	448.785433070866	1054.49920381859	1195.71595123615	0	NaN	NaN	NaN	NaN	NaN	798.305228819328	0.944756375613893	64.3012121605467	14.9909176559071	12.2016412357626	2.6108224411056	0.0189778299753093	0.00791469772124518	2	1.00319540074756	7518.74825669765	1	18044.7627952756	1	1	1	1	2019-05-15T18:55:26.181	NG_ecoli_LTEE_11364_DM25	-0	-0	161.8	DIA_100X_EMPTY_1x1_100ms	0120e709-e7dd-409e-89ee-9f196c6aabf9	EPI_100X_YFP_1x1_200ms_25sola	EPI_100X_RFP_1x1_200ms_25sola
418	56	13.3732623426386	749	21.0246714977632	616.261682242991	591.113484646195	1907495	2546.72229639519	297.725192025878	378.880707966502	0	459509	613.496662216288	1054.49920381859	1195.71595123615	0	NaN	NaN	NaN	NaN	NaN	724.364630163043	0.85798813678897	56.599920364428	16.2706908582807	12.4760403488575	3.08436606602946	0.0461916228534413	0.0182019627641146	1	1.01891347836269	6919.25351103933	5	20885.7837116155	1	1	1	1	2019-05-15T18:55:26.181	NG_ecoli_LTEE_11364_DM25	-0	-0	161.8	DIA_100X_EMPTY_1x1_100ms	9c645f18-e516-4850-a506-df17afb973d6	EPI_100X_YFP_1x1_200ms_25sola	EPI_100X_RFP_1x1_200ms_25sola
419	38	14.8222918005031	564	47.1699299213143	614.083333333333	1016.76595744681	3307230	5863.8829787234	297.725192025878	378.880707966502	0	235436	417.439716312057	1054.49920381859	1195.71595123615	0	NaN	NaN	NaN	NaN	NaN	460.608718759367	0.979566359802392	37.3452129675114	14.9155928983821	12.0095734544531	3.29973565693947	0.0224047110708893	0.0103216026799663	0	1.00894833552916	4230.38591364084	2	18509.3617021277	1	1	1	1	2019-05-15T18:55:26.181	NG_ecoli_LTEE_11364_DM25	-0	-0	161.8	DIA_100X_EMPTY_1x1_100ms	4aa59ee1-3957-48c2-b13f-23d8759b10ce	EPI_100X_YFP_1x1_200ms_25sola	EPI_100X_RFP_1x1_200ms_25sola
420	33	14.8478747093602	491	41.5674269697023	610.144602851324	16.050916496945	479241	976.050916496945	297.725192025878	378.880707966502	0	336583	685.505091649694	1054.49920381859	1195.71595123615	0	NaN	NaN	NaN	NaN	NaN	NaN	NaN	NaN	NaN	NaN	NaN	NaN	NaN	NaN	NaN	NaN	0	17914.2749490835	1	1	1	1	2019-05-15T18:55:26.181	NG_ecoli_LTEE_11364_DM25	-0	-0	161.8	DIA_100X_EMPTY_1x1_100ms	40c0eada-ff68-4724-a043-b21a7213e0e0	EPI_100X_YFP_1x1_200ms_25sola	EPI_100X_RFP_1x1_200ms_25sola
421	37	13.1488851040883	490	28.9372555168302	619.475510204082	1489.97959183673	1079046	2202.13469387755	297.725192025878	378.880707966502	0	861897	1758.97346938776	1054.49920381859	1195.71595123615	0	NaN	NaN	NaN	NaN	NaN	473.841993858012	0.973218826726927	38.6571941782326	14.1992515279815	12.0239944993021	3.01989904664217	0.0189133710699874	0.0084464938972984	1	1.00468812192533	4389.5272351251	3	20538.6836734694	1	1	1	1	2019-05-15T18:55:26.181	NG_ecoli_LTEE_11364_DM25	-0	-0	161.8	DIA_100X_EMPTY_1x1_100ms	72e21069-465b-403f-8155-6889e9665400	EPI_100X_YFP_1x1_200ms_25sola	EPI_100X_RFP_1x1_200ms_25sola
422	49	19.7143023306394	966	41.2028743017761	613.752587991718	1170.09937888199	5423376	5614.26086956522	297.725192025878	378.880707966502	0	2017018	2088.01035196687	1054.49920381859	1195.71595123615	0	NaN	NaN	NaN	NaN	NaN	777.305399959085	0.98961048713237	47.042003712614	19.0823823841008	16.1380969224242	4.02461324609403	0.0347486012924423	0.00971350182589672	2	1.00875937824834	9622.33188393123	3	21026.0973084886	1	1	1	1	2019-05-15T18:55:26.181	NG_ecoli_LTEE_11364_DM25	-0	-0	161.8	DIA_100X_EMPTY_1x1_100ms	7447f493-f3b4-4e88-9501-e8e749666bbe	EPI_100X_YFP_1x1_200ms_25sola	EPI_100X_RFP_1x1_200ms_25sola
423	47	15.6064291223962	734	49.3529817018054	618.404632152589	1050.98228882834	8477109	11549.1948228883	297.725192025878	378.880707966502	0	310718	423.321525885559	1054.49920381859	1195.71595123615	0	NaN	NaN	NaN	NaN	NaN	585.19444395335	0.987216159882685	45.2022547500365	15.0447188193335	12.7293008341112	3.09771271424793	0.0108217414480965	0.00478852515390935	2	1.00062950890214	5752.5324959603	2	17535.470027248	1	1	1	1	2019-05-15T18:55:26.181	NG_ecoli_LTEE_11364_DM25	-0	-0	161.8	DIA_100X_EMPTY_1x1_100ms	45d6356b-130c-43ac-8b74-b2a5f1086aec	EPI_100X_YFP_1x1_200ms_25sola	EPI_100X_RFP_1x1_200ms_25sola
424	40	14.4635228682113	579	49.6081798772708	618.284974093264	1528.70466321244	7924175	13685.9671848014	297.725192025878	378.880707966502	0	1270766	2194.75993091537	1054.49920381859	1195.71595123615	0	NaN	NaN	NaN	NaN	NaN	524.23507474659	0.966546499504252	41.1265382447057	14.901501141303	12.5165373923035	3.07651846415442	0.0125343994923996	0.00543890513046398	1	1.00215549480437	5060.34863377323	5	22666.0587219344	1	1	1	1	2019-05-15T18:55:26.181	NG_ecoli_LTEE_11364_DM25	-0	-0	161.8	DIA_100X_EMPTY_1x1_100ms	0659f876-822f-4e3f-aaa4-eff8ed77783f	EPI_100X_YFP_1x1_200ms_25sola	EPI_100X_RFP_1x1_200ms_25sola
425	46	15.4772606014048	712	-48.2526830217232	629.779494382022	611.265449438202	5513510	7743.69382022472	297.725192025878	378.880707966502	0	457198	642.13202247191	1054.49920381859	1195.71595123615	0	NaN	NaN	NaN	NaN	NaN	625.838228611528	0.909285472072947	46.2466634359725	17.8932367076	13.2194057343029	3.30621917063956	0.0258786318944395	0.00648218275365725	2	1.00374222041384	6347.37491339401	2	19623.1207865169	1	1	1	1	2019-05-15T18:55:26.181	NG_ecoli_LTEE_11364_DM25	-0	-0	161.8	DIA_100X_EMPTY_1x1_100ms	1f426704-b193-4066-939a-e52c9383d3a3	EPI_100X_YFP_1x1_200ms_25sola	EPI_100X_RFP_1x1_200ms_25sola
426	45	14.9098860083817	671	49.7522511546304	620.196721311475	551.372578241431	489532	729.555886736215	297.725192025878	378.880707966502	0	489785	729.932935916542	1054.49920381859	1195.71595123615	0	NaN	NaN	NaN	NaN	NaN	539.246618866112	0.962533273072506	42.6965889480889	15.3365625060581	12.4062051679212	2.96095744635523	0.0129500001441861	0.0070549539268653	1	1.00182305721062	5161.32230382502	1	17965.5394932936	1	1	1	1	2019-05-15T18:55:26.181	NG_ecoli_LTEE_11364_DM25	-0	-0	161.8	DIA_100X_EMPTY_1x1_100ms	07f87edd-b3b4-4c27-93f2-db17bd83f556	EPI_100X_YFP_1x1_200ms_25sola	EPI_100X_RFP_1x1_200ms_25sola
427	52	16.6160435205096	864	48.9543749637894	631.202546296296	1859.48148148148	12533764	14506.6712962963	297.725192025878	378.880707966502	0	452219	523.40162037037	1054.49920381859	1195.71595123615	0	NaN	NaN	NaN	NaN	NaN	660.95430588961	0.975976514599188	48.7645213344866	15.0212355124196	13.2240111828322	3.15905614239608	0.0131751817189643	0.00392087492465881	2	1.00046416794749	6697.61628472694	0	17799.6967592593	1	1	1	1	2019-05-15T18:55:26.181	NG_ecoli_LTEE_11364_DM25	-0	-0	161.8	DIA_100X_EMPTY_1x1_100ms	2d64386b-c7ec-43ab-8dd7-232fb4d957f7	EPI_100X_YFP_1x1_200ms_25sola	EPI_100X_RFP_1x1_200ms_25sola
428	59	15.6817287554752	925	47.126348926736	632.100540540541	911.594594594595	207325	224.135135135135	297.725192025878	378.880707966502	0	374062	404.391351351351	1054.49920381859	1195.71595123615	0	NaN	NaN	NaN	NaN	NaN	731.746736637431	0.915414424415449	58.8480133745992	15.2212825292961	12.2148968771173	2.61266789013943	0.0188349134456657	0.00750617884248653	2	1.00289354216987	6896.0642213597	1	17485.4108108108	1	1	1	1	2019-05-15T18:55:26.181	NG_ecoli_LTEE_11364_DM25	-0	-0	161.8	DIA_100X_EMPTY_1x1_100ms	08138602-c624-467b-9d73-5e27563f6da3	EPI_100X_YFP_1x1_200ms_25sola	EPI_100X_RFP_1x1_200ms_25sola
429	64	14.911550616589	955	39.5772061555738	623.05445026178	1242.45654450262	715012	748.703664921466	297.725192025878	378.880707966502	0	935175	979.240837696335	1054.49920381859	1195.71595123615	0	NaN	NaN	NaN	NaN	NaN	843.722366603823	0.854564683967546	63.7674604784205	15.7782088622125	12.9926178634058	2.87189424170777	0.0243566985690691	0.00989878861054515	3	1.01346193738535	8454.39108276232	3	19694.5340314136	1	1	1	1	2019-05-15T18:55:26.181	NG_ecoli_LTEE_11364_DM25	-0	-0	161.8	DIA_100X_EMPTY_1x1_100ms	8f445e20-5420-4e6c-96fe-80728a9d2358	EPI_100X_YFP_1x1_200ms_25sola	EPI_100X_RFP_1x1_200ms_25sola
430	84	13.2547661947851	1114	20.2857890376968	658.741472172352	1537.5565529623	1529447	1372.93267504488	297.725192025878	378.880707966502	0	915192	821.536804308797	1054.49920381859	1195.71595123615	0	NaN	NaN	NaN	NaN	NaN	1021.23982334685	0.852562479526981	84.2867196620318	14.9109544464122	11.9983123525121	2.30985524451889	0.0217361091530666	0.00809989007238677	4	1.0056236748769	9529.92232378485	4	21816.7881508079	1	1	1	1	2019-05-15T18:55:26.181	NG_ecoli_LTEE_11364_DM25	-0	-0	161.8	DIA_100X_EMPTY_1x1_100ms	f687cbc8-e470-43de-8d51-d1320a001522	EPI_100X_YFP_1x1_200ms_25sola	EPI_100X_RFP_1x1_200ms_25sola
431	55	13.4399099921417	740	46.3997739288615	636.237837837838	220.774324324324	5145482	6953.35405405405	297.725192025878	378.880707966502	0	326639	441.404054054054	1054.49920381859	1195.71595123615	0	NaN	NaN	NaN	NaN	NaN	619.501210019397	0.923366657752417	54.331963419641	13.2573073174681	11.1671250059896	2.39420980328314	0.137163670849312	0.00629073547393769	1	1.00185742909318	5321.42611254935	1	18564.9608108108	1	1	1	1	2019-05-15T18:55:26.181	NG_ecoli_LTEE_11364_DM25	-0	-0	161.8	DIA_100X_EMPTY_1x1_100ms	ca48732f-1c6a-476e-bf37-da0c0da5260d	EPI_100X_YFP_1x1_200ms_25sola	EPI_100X_RFP_1x1_200ms_25sola
432	46	15.918532124499	732	48.9233321049448	640.946721311475	1074.62978142077	733803	1002.4631147541	297.725192025878	378.880707966502	0	290776	397.234972677596	1054.49920381859	1195.71595123615	0	NaN	NaN	NaN	NaN	NaN	580.81464387368	0.974698596268157	43.5316774379023	15.0471032563327	13.0765752209882	3.0275881378091	0.0128475722971632	0.00672546490415564	1	1.00372430607521	5846.32987610503	0	17417.2103825137	1	1	1	1	2019-05-15T18:55:26.181	NG_ecoli_LTEE_11364_DM25	-0	-0	161.8	DIA_100X_EMPTY_1x1_100ms	1f33a91a-9406-4173-b3ca-cb4c269bfa95	EPI_100X_YFP_1x1_200ms_25sola	EPI_100X_RFP_1x1_200ms_25sola
433	44	12.1982960842467	537	49.4689221548144	644.966480446927	592.122905027933	1349667	2513.34636871508	297.725192025878	378.880707966502	0	301090	560.689013035382	1054.49920381859	1195.71595123615	0	NaN	NaN	NaN	NaN	NaN	512.1242657917	0.948181889276023	43.6745754400043	13.2501437995574	11.538405771477	2.7334600760352	0.0158933988131693	0.00780716220486523	2	1.00091907749018	4566.78103400985	3	21896.5232774674	1	1	1	1	2019-05-15T18:55:26.181	NG_ecoli_LTEE_11364_DM25	-0	-0	161.8	DIA_100X_EMPTY_1x1_100ms	010257c5-d86a-492a-8d8a-063560e3ae01	EPI_100X_YFP_1x1_200ms_25sola	EPI_100X_RFP_1x1_200ms_25sola
434	38	5.57611278146352	214	-49.9999347339072	629.355140186916	1186.24299065421	187531	876.31308411215	297.725192025878	378.880707966502	0	1918534	8965.11214953271	1054.49920381859	1195.71595123615	0	NaN	NaN	NaN	NaN	NaN	353.275599369265	0.849810448696636	NaN	NaN	NaN	NaN	NaN	NaN	NaN	NaN	NaN	2	26844.0560747664	1	1	1	1	2019-05-15T18:55:26.181	NG_ecoli_LTEE_11364_DM25	-0	-0	161.8	DIA_100X_EMPTY_1x1_100ms	242fb5b3-e340-458d-ac4b-f1fc33d74688	EPI_100X_YFP_1x1_200ms_25sola	EPI_100X_RFP_1x1_200ms_25sola
435	54	14.461897355703	781	48.9110584998381	642.961587708067	1638.58130601793	819531	1049.33546734955	297.725192025878	378.880707966502	0	425500	544.814340588988	1054.49920381859	1195.71595123615	0	NaN	NaN	NaN	NaN	NaN	659.719219996442	0.953010021738257	51.0085838203275	15.5588950345215	12.7066479197161	2.78869130742329	0.0182106399307508	0.00759163498208624	2	1.0026658422012	6468.37426420767	2	18510.5211267606	1	1	1	1	2019-05-15T18:55:26.181	NG_ecoli_LTEE_11364_DM25	-0	-0	161.8	DIA_100X_EMPTY_1x1_100ms	b7977e71-0726-4e66-b048-b14f265118c6	EPI_100X_YFP_1x1_200ms_25sola	EPI_100X_RFP_1x1_200ms_25sola
436	37	15.922636776488	589	49.1345215484371	640.164685908319	433.570458404075	2797741	4749.98471986418	297.725192025878	378.880707966502	0	312108	529.894736842105	1054.49920381859	1195.71595123615	0	NaN	NaN	NaN	NaN	NaN	452.71232785457	0.991390179681968	34.2203559720905	15.2335266799079	12.8164040315957	3.52634586772474	0.0201219135329878	0.0140298460065673	0	1.01309982789574	4414.75679909399	0	17511.1256366723	1	1	1	1	2019-05-15T18:55:26.181	NG_ecoli_LTEE_11364_DM25	-0	-0	161.8	DIA_100X_EMPTY_1x1_100ms	f48e4031-bf06-4b28-a155-e0c8739df33d	EPI_100X_YFP_1x1_200ms_25sola	EPI_100X_RFP_1x1_200ms_25sola
437	45	12.7723989217628	575	49.4326053635224	644.544347826087	1274.0747826087	2037922	3544.21217391304	297.725192025878	378.880707966502	0	356021	619.166956521739	1054.49920381859	1195.71595123615	0	NaN	NaN	NaN	NaN	NaN	560.002237135462	0.962615875601427	45.0933180073588	14.7403386371219	12.1849649549799	2.93190607399508	0.00905720618925258	0.0042769748265373	0	1.00175319724682	5258.36395809542	3	20473.6	1	1	1	1	2019-05-15T18:55:26.181	NG_ecoli_LTEE_11364_DM25	-0	-0	161.8	DIA_100X_EMPTY_1x1_100ms	fb32f6da-127f-4dd0-ad7f-c84adcceb46b	EPI_100X_YFP_1x1_200ms_25sola	EPI_100X_RFP_1x1_200ms_25sola
438	66	16.9313767110088	1120	46.4381044645773	636.933035714286	732.50625	5866565	5238.00446428571	297.725192025878	378.880707966502	0	653337	583.336607142857	1054.49920381859	1195.71595123615	0	NaN	NaN	NaN	NaN	NaN	868.843422642792	0.916554296078349	64.3650252118378	15.610448089106	13.2752038313671	2.71089996245968	0.0166438038750641	0.00849313840046899	2	1.00561123191642	8908.86178594509	0	17452.9910714286	1	1	1	1	2019-05-15T18:55:26.181	NG_ecoli_LTEE_11364_DM25	-0	-0	161.8	DIA_100X_EMPTY_1x1_100ms	0d3dc45d-abb8-4f52-8578-5f25b68bc3fa	EPI_100X_YFP_1x1_200ms_25sola	EPI_100X_RFP_1x1_200ms_25sola
439	45	14.7328435312806	665	49.3950584882374	650.117293233083	1146.70526315789	3100423	4662.29022556391	297.725192025878	378.880707966502	0	812100	1221.2030075188	1054.49920381859	1195.71595123615	0	NaN	NaN	NaN	NaN	NaN	534.052528098462	0.952400255702094	43.6179510606663	14.2910198141	11.8778292190908	2.95586092424721	0.00733758851149688	0.00328359976195529	1	1.00043425939402	4833.13911132846	0	17968.1398496241	1	1	1	1	2019-05-15T18:55:26.181	NG_ecoli_LTEE_11364_DM25	-0	-0	161.8	DIA_100X_EMPTY_1x1_100ms	0d6884a3-9570-4588-9963-b3bcbc3591f7	EPI_100X_YFP_1x1_200ms_25sola	EPI_100X_RFP_1x1_200ms_25sola
440	70	15.3819458260554	1077	41.2168039554657	656.465181058496	880.428969359332	1494563	1387.70937790158	297.725192025878	378.880707966502	0	395549	367.269266480966	1054.49920381859	1195.71595123615	0	NaN	NaN	NaN	NaN	NaN	854.785949600267	0.879530495975179	67.7244131529469	15.1642209626315	12.4167612516648	2.57714565081003	0.0178892529846904	0.00854584062885898	2	1.00721669327868	8200.71639713863	2	18241.5988857939	1	1	1	1	2019-05-15T18:55:26.181	NG_ecoli_LTEE_11364_DM25	-0	-0	161.8	DIA_100X_EMPTY_1x1_100ms	cbe3d2ca-ea22-4906-a907-317be2e0d789	EPI_100X_YFP_1x1_200ms_25sola	EPI_100X_RFP_1x1_200ms_25sola
441	58	12.9942818449839	755	49.3505125133569	653.77880794702	1260.53907284768	4516582	5982.22781456954	297.725192025878	378.880707966502	0	457271	605.656953642384	1054.49920381859	1195.71595123615	0	NaN	NaN	NaN	NaN	NaN	725.836129987361	0.904195594384321	60.3159692335482	13.4026496579567	11.8104312482803	2.5906217413519	0.0228028924374171	0.00816013165477369	3	1.0110034282628	6607.75153110305	2	20961.0185430464	1	1	1	1	2019-05-15T18:55:26.181	NG_ecoli_LTEE_11364_DM25	-0	-0	161.8	DIA_100X_EMPTY_1x1_100ms	82d172c6-32ed-4da5-a950-fd16a455d30e	EPI_100X_YFP_1x1_200ms_25sola	EPI_100X_RFP_1x1_200ms_25sola
442	37	13.6755315864744	506	47.6382532086139	645.679841897233	1603.9347826087	344825	681.47233201581	297.725192025878	378.880707966502	0	355055	701.689723320158	1054.49920381859	1195.71595123615	0	NaN	NaN	NaN	NaN	NaN	464.224685702426	0.966639885692803	35.9643216657872	15.058639012531	12.5025036965313	3.37883830168977	0.0350949725287227	0.0139166373560921	0	1.0143326284617	4415.25446068037	3	19724.4090909091	1	1	1	1	2019-05-15T18:55:26.181	NG_ecoli_LTEE_11364_DM25	-0	-0	161.8	DIA_100X_EMPTY_1x1_100ms	90868e8c-b4c8-489d-b7fb-bd8bc360c95d	EPI_100X_YFP_1x1_200ms_25sola	EPI_100X_RFP_1x1_200ms_25sola
443	51	12.5131473417167	640	48.6916660666898	652.9125	2040.86875	1091625	1705.6640625	297.725192025878	378.880707966502	0	997937	1559.2765625	1054.49920381859	1195.71595123615	0	NaN	NaN	NaN	NaN	NaN	NaN	NaN	NaN	NaN	NaN	NaN	NaN	NaN	NaN	NaN	NaN	0	17435.3875	1	1	1	1	2019-05-15T18:55:26.181	NG_ecoli_LTEE_11364_DM25	-0	-0	161.8	DIA_100X_EMPTY_1x1_100ms	0901d376-9f09-4517-bfe8-8cbd5806e77f	EPI_100X_YFP_1x1_200ms_25sola	EPI_100X_RFP_1x1_200ms_25sola
444	48	14.395852507099	691	49.0044677087378	654.321273516643	388.862518089725	4208759	6090.82344428365	297.725192025878	378.880707966502	0	399445	578.068017366136	1054.49920381859	1195.71595123615	0	NaN	NaN	NaN	NaN	NaN	536.986157553983	0.949526794266811	45.9490383317523	14.0545377513278	11.4126982900647	2.75029216736427	0.0343977916323885	0.00351410541911483	2	1.00116269521041	4700.48834692006	0	17886.2344428365	1	1	1	1	2019-05-15T18:55:26.181	NG_ecoli_LTEE_11364_DM25	-0	-0	161.8	DIA_100X_EMPTY_1x1_100ms	a0366f4d-c8e5-4816-8fb3-86f81b054bc5	EPI_100X_YFP_1x1_200ms_25sola	EPI_100X_RFP_1x1_200ms_25sola
445	46	13.3217152316588	613	48.9947760689597	652.57911908646	1022.04078303426	7992514	13038.3588907015	297.725192025878	378.880707966502	0	258543	421.766721044046	1054.49920381859	1195.71595123615	0	NaN	NaN	NaN	NaN	NaN	588.921397673334	0.986995730470063	44.9479393517502	15.5720007291822	12.7401775281555	3.46110016063369	0.0268599178475832	0.00756452584723332	2	1.00347254206455	5729.94729153916	4	19121.9070146819	1	1	1	1	2019-05-15T18:55:26.181	NG_ecoli_LTEE_11364_DM25	-0	-0	161.8	DIA_100X_EMPTY_1x1_100ms	aa1c186b-a8fa-490a-86b7-1270c3ddd4db	EPI_100X_YFP_1x1_200ms_25sola	EPI_100X_RFP_1x1_200ms_25sola
446	52	15.5883044743339	812	49.454247321003	657.689655172414	1371.18349753695	571983	704.412561576355	297.725192025878	378.880707966502	0	499970	615.726600985222	1054.49920381859	1195.71595123615	0	NaN	NaN	NaN	NaN	NaN	691.560911645889	0.961365132253594	52.1257081472212	15.5416988584998	13.0721651310604	2.82669820765719	0.0215724330862482	0.0074396006612602	2	1.00243392985288	6995.79218761828	1	17946.9556650246	1	1	1	1	2019-05-15T18:55:26.181	NG_ecoli_LTEE_11364_DM25	-0	-0	161.8	DIA_100X_EMPTY_1x1_100ms	b8595e57-a9ce-4d87-8e99-91b519e000b7	EPI_100X_YFP_1x1_200ms_25sola	EPI_100X_RFP_1x1_200ms_25sola
447	39	14.2184646364113	555	40.5443166258966	650.933333333333	1524.43063063063	1978746	3565.30810810811	297.725192025878	378.880707966502	0	428550	772.162162162162	1054.49920381859	1195.71595123615	0	NaN	NaN	NaN	NaN	NaN	518.098107937943	0.915298460401677	38.3837884281912	15.9613579823541	13.1762361792177	3.00011053822237	0.0197585181715233	0.0074339054111895	2	1.00579656976502	5233.84021408947	4	23592.0936936937	1	1	1	1	2019-05-15T18:55:26.181	NG_ecoli_LTEE_11364_DM25	-0	-0	161.8	DIA_100X_EMPTY_1x1_100ms	73898249-42be-44e4-abf7-04141dd63c74	EPI_100X_YFP_1x1_200ms_25sola	EPI_100X_RFP_1x1_200ms_25sola
448	57	16.1461737172058	921	42.788989537535	656.893593919653	352.612377850163	3607386	3916.81433224756	297.725192025878	378.880707966502	0	592187	642.982627578719	1054.49920381859	1195.71595123615	0	NaN	NaN	NaN	NaN	NaN	701.712765896173	0.890483381248104	55.3491844629889	14.3932719238733	12.3195581663038	2.86270687024885	0.0287539029766536	0.0110578949200176	2	1.01412525854972	6597.68189486081	0	17538.8718783931	1	1	1	1	2019-05-15T18:55:26.181	NG_ecoli_LTEE_11364_DM25	-0	-0	161.8	DIA_100X_EMPTY_1x1_100ms	1ef6e363-db9e-4922-823f-9b2a44c4728d	EPI_100X_YFP_1x1_200ms_25sola	EPI_100X_RFP_1x1_200ms_25sola
449	37	14.095648237161	522	49.0650894262357	644.003831417624	1501.36398467433	1443002	2764.37164750958	297.725192025878	378.880707966502	0	501323	960.388888888889	1054.49920381859	1195.71595123615	0	NaN	NaN	NaN	NaN	NaN	486.318710980826	0.96717455904561	37.6713104743975	15.1285472230399	12.5287125541545	3.46402967053119	0.0647497338216776	0.00639941640652917	4	1.00209533536442	4644.22765634427	6	22673.4961685824	1	1	1	1	2019-05-15T18:55:26.181	NG_ecoli_LTEE_11364_DM25	-0	-0	161.8	DIA_100X_EMPTY_1x1_100ms	a653cf79-b8f9-4fe1-a764-85d1400b7b05	EPI_100X_YFP_1x1_200ms_25sola	EPI_100X_RFP_1x1_200ms_25sola
450	41	11.1857967515713	459	13.5279366471267	652.494553376906	575.087145969499	1032432	2249.30718954248	297.725192025878	378.880707966502	0	246896	537.899782135076	1054.49920381859	1195.71595123615	0	NaN	NaN	NaN	NaN	NaN	465.536821162697	0.968256249015685	39.5041723086563	13.5405512591618	11.559982541869	2.55677199147388	0.0212814678924697	0.00750019542585559	1	1.00409246139176	4146.17095213494	4	20611.9607843137	1	1	1	1	2019-05-15T18:55:26.181	NG_ecoli_LTEE_11364_DM25	-0	-0	161.8	DIA_100X_EMPTY_1x1_100ms	bfd5feaa-a52d-45eb-b930-9b9bdb1ce2c5	EPI_100X_YFP_1x1_200ms_25sola	EPI_100X_RFP_1x1_200ms_25sola
451	50	15.2930171753958	765	34.3942881406452	645.862745098039	1214.48758169935	973909	1273.08366013072	297.725192025878	378.880707966502	0	1120433	1464.61830065359	1054.49920381859	1195.71595123615	0	NaN	NaN	NaN	NaN	NaN	694.153325781057	0.920290427701821	51.1409222444057	17.2193814538517	13.1540531259849	3.12335921046364	0.0919175877104739	0.0261849309776585	2	1.04563796871028	6949.88502621895	2	19304.354248366	1	1	1	1	2019-05-15T18:55:26.181	NG_ecoli_LTEE_11364_DM25	-0	-0	161.8	DIA_100X_EMPTY_1x1_100ms	dbc28450-20ff-4c44-acb3-e16272957d01	EPI_100X_YFP_1x1_200ms_25sola	EPI_100X_RFP_1x1_200ms_25sola
452	54	16.6798157939319	901	45.1507116266364	652.986681465039	477.740288568257	4851720	5384.81687014428	297.725192025878	378.880707966502	0	523439	580.953385127636	1054.49920381859	1195.71595123615	0	NaN	NaN	NaN	NaN	NaN	706.816341692233	0.917108925937756	52.221923886648	15.5935797816188	13.3433720997428	2.80630396820023	0.0233530789558755	0.010856947309633	1	1.01641674781964	7302.53997602518	0	17488.8479467259	1	1	1	1	2019-05-15T18:55:26.181	NG_ecoli_LTEE_11364_DM25	-0	-0	161.8	DIA_100X_EMPTY_1x1_100ms	e542b65e-de42-4471-bd02-4e9addce6f1e	EPI_100X_YFP_1x1_200ms_25sola	EPI_100X_RFP_1x1_200ms_25sola
453	49	15.1682351792644	744	48.3528941845698	657.051075268817	220.873655913978	5555795	7467.46639784946	297.725192025878	378.880707966502	0	324158	435.69623655914	1054.49920381859	1195.71595123615	0	NaN	NaN	NaN	NaN	NaN	607.508581667755	0.952031818000245	47.0347517913267	14.4516071648455	12.6881167536555	2.61558267007576	0.0116368224021825	0.00451927776208782	2	1.00033976733946	5947.07027503919	1	18012.4825268817	1	1	1	1	2019-05-15T18:55:26.181	NG_ecoli_LTEE_11364_DM25	-0	-0	161.8	DIA_100X_EMPTY_1x1_100ms	0ed3fe26-520f-42de-931b-357bae503d89	EPI_100X_YFP_1x1_200ms_25sola	EPI_100X_RFP_1x1_200ms_25sola
454	48	14.8526888124085	713	49.5127016815756	661.589060308555	1001.88499298738	6517489	9140.93828892006	297.725192025878	378.880707966502	0	282094	395.643758765778	1054.49920381859	1195.71595123615	0	NaN	NaN	NaN	NaN	NaN	657.309769238331	0.961906286620095	48.0971246892281	15.877519219788	13.4316050118736	3.11912251377117	0.0146166577283699	0.0062359896909043	1	1.00151212909049	6814.98367016248	2	19085.9901823282	1	1	1	1	2019-05-15T18:55:26.181	NG_ecoli_LTEE_11364_DM25	-0	-0	161.8	DIA_100X_EMPTY_1x1_100ms	be1e1ef9-b809-49f5-a74c-d99b19d97bcb	EPI_100X_YFP_1x1_200ms_25sola	EPI_100X_RFP_1x1_200ms_25sola
455	63	13.2730864829806	836	44.1923565286634	672.688995215311	1569.83014354067	9949468	11901.2775119617	297.725192025878	378.880707966502	0	573751	686.305023923445	1054.49920381859	1195.71595123615	0	NaN	NaN	NaN	NaN	NaN	775.645048028849	0.829060022168261	63.3411226320029	14.9875257032587	12.0513662072916	2.68444884985091	0.0241977490005571	0.0109662997303408	2	1.02581715722563	7225.17224621018	3	22107.6459330144	1	1	1	1	2019-05-15T18:55:26.181	NG_ecoli_LTEE_11364_DM25	-0	-0	161.8	DIA_100X_EMPTY_1x1_100ms	0579804e-abec-4234-ab12-39bfce2a6201	EPI_100X_YFP_1x1_200ms_25sola	EPI_100X_RFP_1x1_200ms_25sola
456	38	14.2120026565043	540	49.7784061873609	654.481481481482	1305.50555555556	6637550	12291.7592592593	297.725192025878	378.880707966502	0	310509	575.016666666667	1054.49920381859	1195.71595123615	0	NaN	NaN	NaN	NaN	NaN	486.81000347705	0.981755868365579	37.450586756212	15.3693729446682	12.6969355310929	3.31503473280786	0.021341739891652	0.00617415412976486	1	1.00235800878944	4741.83389460498	3	18969.0074074074	1	1	1	1	2019-05-15T18:55:26.181	NG_ecoli_LTEE_11364_DM25	-0	-0	161.8	DIA_100X_EMPTY_1x1_100ms	30e1d04f-e3a4-49f9-b482-cc610d1d6922	EPI_100X_YFP_1x1_200ms_25sola	EPI_100X_RFP_1x1_200ms_25sola
457	49	15.4063743370256	755	49.5961606796557	673.93642384106	1472.02119205298	7762566	10281.5443708609	297.725192025878	378.880707966502	0	595212	788.360264900662	1054.49920381859	1195.71595123615	0	NaN	NaN	NaN	NaN	NaN	677.439831440973	0.982493995012323	50.2254956244446	15.1921571891492	13.2862096770759	2.99943081240521	0.00862856077036619	0.00424453009084243	2	1.00172578334834	6963.31940271898	3	19587.8251655629	1	1	1	1	2019-05-15T18:55:26.181	NG_ecoli_LTEE_11364_DM25	-0	-0	161.8	DIA_100X_EMPTY_1x1_100ms	079f0319-9e9d-4bfa-9ac8-5fdce144aa3b	EPI_100X_YFP_1x1_200ms_25sola	EPI_100X_RFP_1x1_200ms_25sola
458	41	14.7542410151243	605	41.4554748553594	672.859504132231	1589.14710743802	2360344	3901.39504132231	297.725192025878	378.880707966502	0	394484	652.039669421488	1054.49920381859	1195.71595123615	0	NaN	NaN	NaN	NaN	NaN	560.928549228413	0.987175706041461	40.6145192733441	16.6785945165875	13.4383229732645	3.92818584800935	0.025008478943872	0.0112005064992909	1	1.0041959196965	5760.51547599724	4	21788.2859504132	1	1	1	1	2019-05-15T18:55:26.181	NG_ecoli_LTEE_11364_DM25	-0	-0	161.8	DIA_100X_EMPTY_1x1_100ms	edfd4bcd-080f-4886-b936-8ef87e70ac77	EPI_100X_YFP_1x1_200ms_25sola	EPI_100X_RFP_1x1_200ms_25sola
459	71	12.2493040873595	870	44.5813091176278	684.398850574713	1341.7275862069	2567208	2950.81379310345	297.725192025878	378.880707966502	0	495146	569.133333333333	1054.49920381859	1195.71595123615	0	NaN	NaN	NaN	NaN	NaN	829.425142243546	0.903410036525785	70.9914769241047	13.9565538989956	11.4535047611046	2.5003089846027	0.0436481249934562	0.00669597617958127	3	1.00119761967876	7314.30210520119	2	19779.6505747126	1	1	1	1	2019-05-15T18:55:26.181	NG_ecoli_LTEE_11364_DM25	-0	-0	161.8	DIA_100X_EMPTY_1x1_100ms	5e2e068d-65b4-4098-873a-69bbfd0152d3	EPI_100X_YFP_1x1_200ms_25sola	EPI_100X_RFP_1x1_200ms_25sola
460	47	16.6829430559362	784	46.2039155180453	671.844387755102	1506.25255102041	8302240	10589.5918367347	297.725192025878	378.880707966502	0	578692	738.127551020408	1054.49920381859	1195.71595123615	0	NaN	NaN	NaN	NaN	NaN	661.887527441192	0.954434654038594	47.3749556087655	17.1550115443809	13.7088313067867	3.41923751905516	0.0261040531267008	0.00767924954900829	3	1.00738457147692	6992.61410604644	4	22305.0216836735	1	1	1	1	2019-05-15T18:55:26.181	NG_ecoli_LTEE_11364_DM25	-0	-0	161.8	DIA_100X_EMPTY_1x1_100ms	d7adee6d-6852-4cd3-94b6-c08e9b6bafae	EPI_100X_YFP_1x1_200ms_25sola	EPI_100X_RFP_1x1_200ms_25sola
461	63	16.5430610728105	1043	20.2898186196282	685.912751677852	1763.77181208054	4118577	3948.7794822627	297.725192025878	378.880707966502	0	520606	499.142857142857	1054.49920381859	1195.71595123615	0	NaN	NaN	NaN	NaN	NaN	820.406692654065	0.942001680784421	62.3246973985109	14.982796742165	12.9640613604779	2.590773579342	0.0234725886532619	0.00915267020021156	1	1.00589922960981	8226.82417907512	1	18767.4697986577	1	1	1	1	2019-05-15T18:55:26.181	NG_ecoli_LTEE_11364_DM25	-0	-0	161.8	DIA_100X_EMPTY_1x1_100ms	ae28a2bb-dedb-4c5c-9835-cc82bcf793a4	EPI_100X_YFP_1x1_200ms_25sola	EPI_100X_RFP_1x1_200ms_25sola
462	46	12.8188862113541	591	47.9220363384367	677.467005076142	1552.24365482233	1410515	2386.65820642978	297.725192025878	378.880707966502	0	521281	882.032148900169	1054.49920381859	1195.71595123615	0	NaN	NaN	NaN	NaN	NaN	564.171435461079	0.898226726709005	45.8442801629767	15.3139114306713	12.0430982875806	2.89776260977998	0.0176546328396854	0.00570481355198735	2	1.00489696557477	5222.17595603138	2	22580.3197969543	1	1	1	1	2019-05-15T18:55:26.181	NG_ecoli_LTEE_11364_DM25	-0	-0	161.8	DIA_100X_EMPTY_1x1_100ms	189f04f9-5999-440c-9afa-439a3c3f24a5	EPI_100X_YFP_1x1_200ms_25sola	EPI_100X_RFP_1x1_200ms_25sola
463	69	15.4407819979564	1066	46.0937843906563	688.253283302064	759.851782363977	5619544	5271.61726078799	297.725192025878	378.880707966502	0	2123526	1992.05065666041	1054.49920381859	1195.71595123615	0	NaN	NaN	NaN	NaN	NaN	858.169455839087	0.870118317206387	68.1100658508476	14.47123397679	12.4408831418217	2.40551783547736	0.0215129600485727	0.00705388783716959	2	1.01462295137909	8279.49032564738	1	18421.7692307692	1	1	1	1	2019-05-15T18:55:26.181	NG_ecoli_LTEE_11364_DM25	-0	-0	161.8	DIA_100X_EMPTY_1x1_100ms	f3fe56d1-98ae-4cab-81cb-375517b0d028	EPI_100X_YFP_1x1_200ms_25sola	EPI_100X_RFP_1x1_200ms_25sola
464	45	13.5961892550619	612	45.4229495960221	669.186274509804	815.900326797386	756798	1236.59803921569	297.725192025878	378.880707966502	0	302798	494.767973856209	1054.49920381859	1195.71595123615	0	NaN	NaN	NaN	NaN	NaN	508.928106784174	0.899780800243913	44.5405351062456	13.835865240569	11.2019779054033	2.48943128835745	0.0201109130646273	0.00917068137203269	1	1.01062145409486	4389.69893222615	2	18782.091503268	1	1	1	1	2019-05-15T18:55:26.181	NG_ecoli_LTEE_11364_DM25	-0	-0	161.8	DIA_100X_EMPTY_1x1_100ms	43fcb180-e49d-4f07-be9a-7c4aa8177845	EPI_100X_YFP_1x1_200ms_25sola	EPI_100X_RFP_1x1_200ms_25sola
465	55	15.3721203835984	846	49.0050775262737	684.552009456265	32.6347517730496	2518055	2976.4243498818	297.725192025878	378.880707966502	0	1767112	2088.78486997636	1054.49920381859	1195.71595123615	0	NaN	NaN	NaN	NaN	NaN	749.438083808299	0.981408758202847	53.7961481642182	16.2387855639321	13.7542071222355	3.44504481141131	0.00696599783181474	0.00237175435328204	3	1.00021688834282	7993.04360932768	2	18100.7234042553	1	1	1	1	2019-05-15T18:55:26.181	NG_ecoli_LTEE_11364_DM25	-0	-0	161.8	DIA_100X_EMPTY_1x1_100ms	abd68104-0563-45d5-b1fc-794be8edb642	EPI_100X_YFP_1x1_200ms_25sola	EPI_100X_RFP_1x1_200ms_25sola
466	51	13.29262613005	678	48.7954891168341	684.407079646018	561.719764011799	1096130	1616.71091445428	297.725192025878	378.880707966502	0	384080	566.489675516224	1054.49920381859	1195.71595123615	0	NaN	NaN	NaN	NaN	NaN	642.716729725848	0.948101176260427	51.9578561378234	14.2566005912741	12.0565496197073	2.79472724843809	0.0218975222874256	0.00993124501533416	1	1.00394044512442	5931.80929474701	4	20109.3938053097	1	1	1	1	2019-05-15T18:55:26.181	NG_ecoli_LTEE_11364_DM25	-0	-0	161.8	DIA_100X_EMPTY_1x1_100ms	3ffb588f-1998-4eb3-9fb5-cae647675622	EPI_100X_YFP_1x1_200ms_25sola	EPI_100X_RFP_1x1_200ms_25sola
467	48	13.2287512437421	635	29.213663425389	671.174803149606	1621.77480314961	8612718	13563.3354330709	297.725192025878	378.880707966502	0	369903	582.524409448819	1054.49920381859	1195.71595123615	0	NaN	NaN	NaN	NaN	NaN	613.669362773111	0.89622073135896	48.8807667658295	14.4796439808615	12.2273349048373	2.77648298963039	0.0250263091680703	0.0120405240213343	1	1.00729912338884	5739.73056856533	4	21595.662992126	1	1	1	1	2019-05-15T18:55:26.181	NG_ecoli_LTEE_11364_DM25	-0	-0	161.8	DIA_100X_EMPTY_1x1_100ms	dcb5f360-fd9f-4f05-87aa-7a9f47b9dff5	EPI_100X_YFP_1x1_200ms_25sola	EPI_100X_RFP_1x1_200ms_25sola
468	46	12.5541586118933	578	49.6087954565604	682.955017301038	1289.35467128028	1791232	3099.01730103806	297.725192025878	378.880707966502	0	300609	520.084775086505	1054.49920381859	1195.71595123615	0	NaN	NaN	NaN	NaN	NaN	552.106934657995	0.941955556397849	46.2324125656539	14.2087436027327	11.7067219003116	2.73388947859474	0.0331702427306413	0.0170647237442889	1	1.01182827301791	4976.30558327833	2	20375.660899654	1	1	1	1	2019-05-15T18:55:26.181	NG_ecoli_LTEE_11364_DM25	-0	-0	161.8	DIA_100X_EMPTY_1x1_100ms	75124a43-c6a4-4eb8-b995-d6d12deb7289	EPI_100X_YFP_1x1_200ms_25sola	EPI_100X_RFP_1x1_200ms_25sola
469	48	16.8684475463755	810	46.2549603836021	684.740740740741	1024.40617283951	1157049	1428.45555555556	297.725192025878	378.880707966502	0	300105	370.5	1054.49920381859	1195.71595123615	0	NaN	NaN	NaN	NaN	NaN	735.341809582545	0.981407437356113	48.0986058026741	17.7874007223232	14.9225930166917	3.72995379422311	0.0218874380234424	0.0108850146999579	1	1.00472593321204	8412.22652076467	2	18386.6654320988	1	1	1	1	2019-05-15T18:55:26.181	NG_ecoli_LTEE_11364_DM25	-0	-0	161.8	DIA_100X_EMPTY_1x1_100ms	596fdad2-4375-4083-94c0-8abe48fd3f30	EPI_100X_YFP_1x1_200ms_25sola	EPI_100X_RFP_1x1_200ms_25sola
470	81	14.3444760999529	1162	39.5437176051596	700.675559380379	1295.46987951807	10495507	9032.27796901893	297.725192025878	378.880707966502	0	680017	585.21256454389	1054.49920381859	1195.71595123615	0	NaN	NaN	NaN	NaN	NaN	1049.2456976018	0.86345112694686	81.235090065076	16.1513502923004	12.7324162263171	2.85863866848086	0.0182319569108885	0.00507313653772738	4	1.00347856859716	10343.2066687479	2	19625.2125645439	1	1	1	1	2019-05-15T18:55:26.181	NG_ecoli_LTEE_11364_DM25	-0	-0	161.8	DIA_100X_EMPTY_1x1_100ms	71e0b1da-857d-43a9-a3a5-6408ec915663	EPI_100X_YFP_1x1_200ms_25sola	EPI_100X_RFP_1x1_200ms_25sola
471	47	15.0085323858965	707	46.9411702376838	681.132956152758	592.366336633663	4252897	6015.41301272984	297.725192025878	378.880707966502	0	471120	666.364922206506	1054.49920381859	1195.71595123615	0	NaN	NaN	NaN	NaN	NaN	603.117576582616	0.957074682122216	46.351278047955	16.5964265624441	12.5743193290863	3.48211357277937	0.0349386293738821	0.0163243872445519	0	1.02321250573279	5755.99708427756	2	18746.7949080622	1	1	1	1	2019-05-15T18:55:26.181	NG_ecoli_LTEE_11364_DM25	-0	-0	161.8	DIA_100X_EMPTY_1x1_100ms	5a4ea388-09f0-4598-a6c9-e6c479a5b5e5	EPI_100X_YFP_1x1_200ms_25sola	EPI_100X_RFP_1x1_200ms_25sola
472	77	15.7503692497974	1213	22.6259146844734	711.151690024732	805.61582852432	256808	211.713107996702	297.725192025878	378.880707966502	0	939716	774.704039571311	1054.49920381859	1195.71595123615	0	NaN	NaN	NaN	NaN	NaN	944.135691164463	0.912071880559707	76.2559145227506	15.1117787820339	12.2689157090813	2.60460750795651	0.0192919142956697	0.00652909959096769	3	1.0053380221006	9015.20861116244	1	17514.8664468261	1	1	1	1	2019-05-15T18:55:26.181	NG_ecoli_LTEE_11364_DM25	-0	-0	161.8	DIA_100X_EMPTY_1x1_100ms	89ebb961-ced6-4748-900b-31bd09e70fc6	EPI_100X_YFP_1x1_200ms_25sola	EPI_100X_RFP_1x1_200ms_25sola
473	45	16.8695419799449	760	48.2920673682622	691.826315789474	1095.06447368421	136221	179.238157894737	297.725192025878	378.880707966502	0	312442	411.107894736842	1054.49920381859	1195.71595123615	0	NaN	NaN	NaN	NaN	NaN	585.722475773977	0.964906746409518	42.8134364158872	15.6669886244001	13.4579717778184	2.991669440017	0.00465695864359862	0.00229696165526217	2	1.00028330227783	6090.16691525498	0	16978.3592105263	1	1	1	1	2019-05-15T18:55:26.181	NG_ecoli_LTEE_11364_DM25	-0	-0	161.8	DIA_100X_EMPTY_1x1_100ms	7a903c72-045b-475d-9484-43777ee560a3	EPI_100X_YFP_1x1_200ms_25sola	EPI_100X_RFP_1x1_200ms_25sola
474	39	15.2755149439701	596	48.1797995363534	694.535234899329	443.338926174497	3315777	5563.38422818792	297.725192025878	378.880707966502	0	362331	607.937919463087	1054.49920381859	1195.71595123615	0	NaN	NaN	NaN	NaN	NaN	464.59262763504	0.97672352786371	36.3081572096534	14.4678940148591	12.5704839677748	3.01066079212908	0.014937619778935	0.00858231160212549	0	1.00508442083861	4506.07157219693	0	17240.5855704698	1	1	1	1	2019-05-15T18:55:26.181	NG_ecoli_LTEE_11364_DM25	-0	-0	161.8	DIA_100X_EMPTY_1x1_100ms	5dec559d-9292-4037-8d44-999e389fc6dc	EPI_100X_YFP_1x1_200ms_25sola	EPI_100X_RFP_1x1_200ms_25sola
475	38	16.6769922913956	634	47.4399769725553	687.817034700316	650.08832807571	976129	1539.6356466877	297.725192025878	378.880707966502	0	395323	623.53785488959	1054.49920381859	1195.71595123615	0	NaN	NaN	NaN	NaN	NaN	496.082764910939	0.982073137309962	36.1482067203104	15.6603507098103	13.4133085894965	3.54189412483205	0.0154583975829494	0.00628092023892931	1	1.0034089041207	5107.97156448389	0	17689.8611987382	1	1	1	1	2019-05-15T18:55:26.181	NG_ecoli_LTEE_11364_DM25	-0	-0	161.8	DIA_100X_EMPTY_1x1_100ms	562082b5-1656-4ba1-ae15-e9840c1ac511	EPI_100X_YFP_1x1_200ms_25sola	EPI_100X_RFP_1x1_200ms_25sola
476	62	14.7265786674227	914	23.3117868252878	696.913566739606	1638.17396061269	3563801	3899.12582056893	297.725192025878	378.880707966502	0	515507	564.012035010941	1054.49920381859	1195.71595123615	0	NaN	NaN	NaN	NaN	NaN	837.587292968282	0.915168221974322	61.0822178538409	16.0524197745125	13.5468376076923	2.92559622160795	0.0164455379134232	0.00651948547108021	2	1.00247832931689	8804.01002613033	2	19489.0919037199	1	1	1	1	2019-05-15T18:55:26.181	NG_ecoli_LTEE_11364_DM25	-0	-0	161.8	DIA_100X_EMPTY_1x1_100ms	54b19e5e-ac01-49ab-903e-b4ea254a2817	EPI_100X_YFP_1x1_200ms_25sola	EPI_100X_RFP_1x1_200ms_25sola
477	45	14.9299628862267	673	49.5719589726652	697.037147102526	506.176820208024	4587892	6817.07578008915	297.725192025878	378.880707966502	0	425474	632.205052005944	1054.49920381859	1195.71595123615	0	NaN	NaN	NaN	NaN	NaN	624.656051019447	0.966281034076697	45.324124320913	16.0831659321867	13.5143609083948	3.1754008840263	0.0279866169930024	0.00935003567620441	1	1.00250161514396	6501.45152991725	2	18755.9049034175	1	1	1	1	2019-05-15T18:55:26.181	NG_ecoli_LTEE_11364_DM25	-0	-0	161.8	DIA_100X_EMPTY_1x1_100ms	ef7bff71-2ad8-4a0f-936a-683249c7f98c	EPI_100X_YFP_1x1_200ms_25sola	EPI_100X_RFP_1x1_200ms_25sola
478	53	16.4981188726039	874	47.4820139196807	703.3352402746	1194.68306636156	1023959	1171.57780320366	297.725192025878	378.880707966502	0	489145	559.662471395881	1054.49920381859	1195.71595123615	0	NaN	NaN	NaN	NaN	NaN	706.295796313742	0.929011607038914	52.47130689815	15.6462348150146	13.0954694969333	3.30684162072371	0.0257252534465394	0.0100933163647797	2	1.01438080034434	7067.30621890966	1	17673.1453089245	1	1	1	1	2019-05-15T18:55:26.181	NG_ecoli_LTEE_11364_DM25	-0	-0	161.8	DIA_100X_EMPTY_1x1_100ms	80170863-15d2-4b59-8f8b-2ca093aad598	EPI_100X_YFP_1x1_200ms_25sola	EPI_100X_RFP_1x1_200ms_25sola
479	59	14.8322755897634	876	46.9874064671955	710.988584474886	1344.56278538813	1209353	1380.5399543379	297.725192025878	378.880707966502	0	509685	581.832191780822	1054.49920381859	1195.71595123615	0	NaN	NaN	NaN	NaN	NaN	821.246370648565	0.890439394768909	61.0017174734179	15.3559911292995	13.1684284286258	2.79008619735591	0.0426502969530802	0.0168493343921871	1	1.04388086240682	8308.06411141959	3	19941.8915525114	1	1	1	1	2019-05-15T18:55:26.181	NG_ecoli_LTEE_11364_DM25	-0	-0	161.8	DIA_100X_EMPTY_1x1_100ms	f4b5e457-841a-4224-bd72-474e05172e4a	EPI_100X_YFP_1x1_200ms_25sola	EPI_100X_RFP_1x1_200ms_25sola
480	54	18.4443914149852	996	43.3373137926104	715.786144578313	1476.58734939759	688945	691.711847389558	297.725192025878	378.880707966502	0	793490	796.676706827309	1054.49920381859	1195.71595123615	0	NaN	NaN	NaN	NaN	NaN	808.480954292978	0.959643648721587	52.1212368316605	17.2744038569385	15.107763765234	3.46715155150072	0.0439254898864077	0.0134903788774195	1	1.01772640103522	9343.40049650825	2	19959.9748995984	1	1	1	1	2019-05-15T18:55:26.181	NG_ecoli_LTEE_11364_DM25	-0	-0	161.8	DIA_100X_EMPTY_1x1_100ms	4cbeb3f5-ceec-4a22-bb8a-b1493bec802e	EPI_100X_YFP_1x1_200ms_25sola	EPI_100X_RFP_1x1_200ms_25sola
481	40	17.5929129005003	704	24.4477379058812	706.757102272727	1572.53693181818	2104617	2989.51278409091	297.725192025878	378.880707966502	0	536226	761.684659090909	1054.49920381859	1195.71595123615	0	NaN	NaN	NaN	NaN	NaN	585.324066361313	0.987795035513313	39.5728423178499	16.9721002621754	14.4623217890026	3.85895372244172	0.0115079624081875	0.00480383550931831	2	1.00068246764071	6500.74554145554	3	22217.3068181818	1	1	1	1	2019-05-15T18:55:26.181	NG_ecoli_LTEE_11364_DM25	-0	-0	161.8	DIA_100X_EMPTY_1x1_100ms	1b54467f-2110-4cb4-a87a-232b1ed27061	EPI_100X_YFP_1x1_200ms_25sola	EPI_100X_RFP_1x1_200ms_25sola
482	43	12.1812418071232	528	48.7140968743686	713.041666666667	7.92613636363636	1016808	1925.77272727273	297.725192025878	378.880707966502	0	457532	866.537878787879	1054.49920381859	1195.71595123615	0	NaN	NaN	NaN	NaN	NaN	NaN	NaN	NaN	NaN	NaN	NaN	NaN	NaN	NaN	NaN	NaN	2	20198.7234848485	1	1	1	1	2019-05-15T18:55:26.181	NG_ecoli_LTEE_11364_DM25	-0	-0	161.8	DIA_100X_EMPTY_1x1_100ms	c42a304c-2ee2-43f4-a0ac-f077702a1bc7	EPI_100X_YFP_1x1_200ms_25sola	EPI_100X_RFP_1x1_200ms_25sola
483	38	11.0225451638316	419	48.7240461615317	706.990453460621	766.178997613365	227596	543.188544152745	297.725192025878	378.880707966502	0	5389749	12863.3627684964	1054.49920381859	1195.71595123615	0	NaN	NaN	NaN	NaN	NaN	423.809681567413	0.919410533709932	39.4644731962521	13.1931955353983	10.3629848088769	2.71602271240679	0.0354845492853226	0.020372397841302	0	1.03189048134865	3328.63299863329	1	22393.3317422434	1	1	1	1	2019-05-15T18:55:26.181	NG_ecoli_LTEE_11364_DM25	-0	-0	161.8	DIA_100X_EMPTY_1x1_100ms	23b62170-b6cf-469e-ba12-229b002a5d81	EPI_100X_YFP_1x1_200ms_25sola	EPI_100X_RFP_1x1_200ms_25sola
484	51	12.2963554952319	628	48.4573320082619	704.630573248408	532.979299363057	4713031	7504.82643312102	297.725192025878	378.880707966502	0	379544	604.369426751592	1054.49920381859	1195.71595123615	0	NaN	NaN	NaN	NaN	NaN	606.59600945166	0.909820467499306	51.9484810201089	14.0430072699827	11.4790483448925	2.53005671559163	0.0260194138711314	0.0102715435984948	1	1.00977709650383	5376.18871013557	4	22076.3359872611	1	1	1	1	2019-05-15T18:55:26.181	NG_ecoli_LTEE_11364_DM25	-0	-0	161.8	DIA_100X_EMPTY_1x1_100ms	0b498e90-2641-4858-87cc-35cbe7e2078b	EPI_100X_YFP_1x1_200ms_25sola	EPI_100X_RFP_1x1_200ms_25sola
485	71	15.4325737552522	1095	49.2967587335374	718.907762557078	1597.46575342466	1544057	1410.09771689498	297.725192025878	378.880707966502	0	801081	731.580821917808	1054.49920381859	1195.71595123615	0	NaN	NaN	NaN	NaN	NaN	962.27273245612	0.906075572991798	72.3140844217931	14.7546447366166	13.0414763467819	2.72092638658849	0.0751000848313592	0.0132543953116858	3	1.00505919594067	9659.75895443573	2	20445.8529680365	1	1	1	1	2019-05-15T18:55:26.181	NG_ecoli_LTEE_11364_DM25	-0	-0	161.8	DIA_100X_EMPTY_1x1_100ms	f504334e-60c9-495d-a997-2fcdbf754ccf	EPI_100X_YFP_1x1_200ms_25sola	EPI_100X_RFP_1x1_200ms_25sola
486	39	14.1471517216467	552	49.3822685541725	712.273550724638	1392.33152173913	1415737	2564.74094202899	297.725192025878	378.880707966502	0	305616	553.652173913043	1054.49920381859	1195.71595123615	0	NaN	NaN	NaN	NaN	NaN	479.699715374251	0.970953566992246	38.2242726763359	14.7358633682671	12.3094511671162	2.97707855056314	0.0074545438223121	0.00325863946859258	1	1.00060695369973	4548.90106551187	1	17861.2880434783	1	1	1	1	2019-05-15T18:55:26.181	NG_ecoli_LTEE_11364_DM25	-0	-0	161.8	DIA_100X_EMPTY_1x1_100ms	661cfc17-6e8a-4f11-9f98-185da07e3489	EPI_100X_YFP_1x1_200ms_25sola	EPI_100X_RFP_1x1_200ms_25sola
487	36	17.049532899032	614	46.6912297710902	714.791530944625	1816.57491856678	4067977	6625.36970684039	297.725192025878	378.880707966502	0	508323	827.887622149837	1054.49920381859	1195.71595123615	0	NaN	NaN	NaN	NaN	NaN	477.554515786129	0.989257958853873	34.2499230291849	16.4818857305821	13.6467263191521	3.65331740529118	0.00899070516585157	0.00416771948292026	1	1.00114659920766	5009.63916058088	0	17198.8957654723	1	1	1	1	2019-05-15T18:55:26.181	NG_ecoli_LTEE_11364_DM25	-0	-0	161.8	DIA_100X_EMPTY_1x1_100ms	02fe3646-857f-42c7-9ecb-2b052ac0f019	EPI_100X_YFP_1x1_200ms_25sola	EPI_100X_RFP_1x1_200ms_25sola
488	60	15.5821356288042	935	46.0877499337995	712.332620320856	155.142245989305	737930	789.229946524064	297.725192025878	378.880707966502	0	562251	601.337967914439	1054.49920381859	1195.71595123615	0	NaN	NaN	NaN	NaN	NaN	716.866789242884	0.918413174687842	58.2698964215831	14.401120753218	12.0502487598524	2.59478433035468	0.0152937156333103	0.0035470066296104	2	1.00174775531951	6645.47689264697	0	18155.9187165775	1	1	1	1	2019-05-15T18:55:26.181	NG_ecoli_LTEE_11364_DM25	-0	-0	161.8	DIA_100X_EMPTY_1x1_100ms	592dbe89-0032-4b77-88be-a2052c88724d	EPI_100X_YFP_1x1_200ms_25sola	EPI_100X_RFP_1x1_200ms_25sola
489	36	16.5917711356187	598	48.2020668600539	714.797658862876	402.724080267559	3188988	5332.75585284281	297.725192025878	378.880707966502	0	369081	617.192307692308	1054.49920381859	1195.71595123615	0	NaN	NaN	NaN	NaN	NaN	473.863214740217	0.982070270119777	35.1322470844315	16.4956676131169	13.1082594380397	3.62888715459101	0.014354127831548	0.00686625361246211	2	1.00099265475079	4741.17369851953	1	17792.6070234114	1	1	1	1	2019-05-15T18:55:26.181	NG_ecoli_LTEE_11364_DM25	-0	-0	161.8	DIA_100X_EMPTY_1x1_100ms	8a1a9e9a-a3ec-4c79-9b17-4f0b622b6370	EPI_100X_YFP_1x1_200ms_25sola	EPI_100X_RFP_1x1_200ms_25sola
490	54	15.1025877249186	815	44.8975802301183	726.638036809816	1220.1018404908	2057230	2524.20858895706	297.725192025878	378.880707966502	0	409005	501.846625766871	1054.49920381859	1195.71595123615	0	NaN	NaN	NaN	NaN	NaN	648.999930631844	0.906529594815227	52.4810604908861	14.3935417075543	12.134990254274	2.65022169536477	0.0236956250855383	0.00831462350048329	2	1.01376037400139	6069.75759799966	1	18019.3165644172	1	1	1	1	2019-05-15T18:55:26.181	NG_ecoli_LTEE_11364_DM25	-0	-0	161.8	DIA_100X_EMPTY_1x1_100ms	621c3c3b-eb36-4500-8710-7ea1bb233db8	EPI_100X_YFP_1x1_200ms_25sola	EPI_100X_RFP_1x1_200ms_25sola
491	38	13.9194496971111	529	49.458791465075	726.115311909263	474.529300567108	3516670	6647.76937618147	297.725192025878	378.880707966502	0	369700	698.865784499055	1054.49920381859	1195.71595123615	0	NaN	NaN	NaN	NaN	NaN	433.369292426333	0.974858182395655	36.8300213374611	13.3161881994431	11.5477974683084	2.76775913545064	0.00603411912972271	0.00308068775622582	2	1.00036900152692	3857.35996409033	0	18079.4631379962	1	1	1	1	2019-05-15T18:55:26.181	NG_ecoli_LTEE_11364_DM25	-0	-0	161.8	DIA_100X_EMPTY_1x1_100ms	659dc9e6-6b54-410a-a24a-76d5db907383	EPI_100X_YFP_1x1_200ms_25sola	EPI_100X_RFP_1x1_200ms_25sola
492	63	14.7647198111095	931	49.3783396132358	718.335123523093	548.604726100967	1371087	1472.70354457573	297.725192025878	378.880707966502	0	713302	766.167561761547	1054.49920381859	1195.71595123615	0	NaN	NaN	NaN	NaN	NaN	842.723762916543	0.920820294824547	64.0770435185991	15.8386012704771	12.9299517088595	2.93024611422661	0.0326817614641142	0.00937296395379535	2	1.00619100199889	8413.68314188551	3	21818.843179377	1	1	1	1	2019-05-15T18:55:26.181	NG_ecoli_LTEE_11364_DM25	-0	-0	161.8	DIA_100X_EMPTY_1x1_100ms	ad70f0a4-4cb3-4144-a4a9-7ac082ee625f	EPI_100X_YFP_1x1_200ms_25sola	EPI_100X_RFP_1x1_200ms_25sola
493	48	19.3244916879397	928	-49.9999948644523	730.525862068965	1521.35775862069	234328	252.508620689655	297.725192025878	378.880707966502	0	697717	751.850215517241	1054.49920381859	1195.71595123615	0	NaN	NaN	NaN	NaN	NaN	869.024029928307	0.782830936114339	57.5100050471866	22.8380038045188	15.5748425034063	4.72357639966269	0.174750828598773	0.0454459276230382	3	1.56525602933298	10956.7212878679	2	27719.7650862069	1	1	1	1	2019-05-15T18:55:26.181	NG_ecoli_LTEE_11364_DM25	-0	-0	161.8	DIA_100X_EMPTY_1x1_100ms	ae7ef677-c118-43fd-b2da-a68c34b2211c	EPI_100X_YFP_1x1_200ms_25sola	EPI_100X_RFP_1x1_200ms_25sola
494	64	13.3598226287316	855	47.8833674960401	741.389473684211	28.6619883040936	4941417	5779.4350877193	297.725192025878	378.880707966502	0	702736	821.913450292398	1054.49920381859	1195.71595123615	0	NaN	NaN	NaN	NaN	NaN	756.177538772468	0.908284528611246	62.612094981364	14.0451996667799	11.9112283360468	2.22219420149858	0.010822793866841	0.00487121629455883	2	1.00640762694444	6976.87941471863	3	20621.2713450292	1	1	1	1	2019-05-15T18:55:26.181	NG_ecoli_LTEE_11364_DM25	-0	-0	161.8	DIA_100X_EMPTY_1x1_100ms	9797bb1a-d557-469c-b43c-da01e1d79380	EPI_100X_YFP_1x1_200ms_25sola	EPI_100X_RFP_1x1_200ms_25sola
495	35	13.2088284639791	463	46.5303804301173	726.766738660907	58.3477321814255	1903496	4111.22246220302	297.725192025878	378.880707966502	0	321080	693.477321814255	1054.49920381859	1195.71595123615	0	NaN	NaN	NaN	NaN	NaN	418.18753422033	0.974613454718795	34.7733080371262	14.0436787456934	11.7779106214829	2.88759447074257	0.00899630134532259	0.00345283840088539	2	1.00056228189769	3788.54454240495	3	20111.6846652268	1	1	1	1	2019-05-15T18:55:26.181	NG_ecoli_LTEE_11364_DM25	-0	-0	161.8	DIA_100X_EMPTY_1x1_100ms	e1f3c24f-5de6-4371-b3dc-1cb27146ce44	EPI_100X_YFP_1x1_200ms_25sola	EPI_100X_RFP_1x1_200ms_25sola
496	51	14.6452420227482	747	42.9321765108329	732.211512717537	517.271753681392	1065376	1426.20615796519	297.725192025878	378.880707966502	0	546121	731.085676037483	1054.49920381859	1195.71595123615	0	NaN	NaN	NaN	NaN	NaN	652.918027075483	0.931560345096744	52.0549494797454	14.1928035606354	12.3274216849269	2.82153379975888	0.023500773921301	0.00851773645633944	2	1.01122239638956	6212.92934937209	5	22466.1726907631	1	1	1	1	2019-05-15T18:55:26.181	NG_ecoli_LTEE_11364_DM25	-0	-0	161.8	DIA_100X_EMPTY_1x1_100ms	8cb15a95-6808-47b0-ab0c-90cd47d46c5d	EPI_100X_YFP_1x1_200ms_25sola	EPI_100X_RFP_1x1_200ms_25sola
497	46	13.0032947233479	599	49.0860453268335	729.779632721202	1384.76961602671	880033	1469.17028380634	297.725192025878	378.880707966502	0	336813	562.292153589315	1054.49920381859	1195.71595123615	0	NaN	NaN	NaN	NaN	NaN	541.756474447256	0.951973135172535	46.2893217081239	13.8959567772937	11.5249407496284	2.57206993278746	0.0138304368526301	0.00622092230783213	1	1.00404144774231	4828.89876770776	1	18998.0834724541	1	1	1	1	2019-05-15T18:55:26.181	NG_ecoli_LTEE_11364_DM25	-0	-0	161.8	DIA_100X_EMPTY_1x1_100ms	5d48d51a-522e-4e1f-aa5a-9ffb08022ceb	EPI_100X_YFP_1x1_200ms_25sola	EPI_100X_RFP_1x1_200ms_25sola
498	61	15.3559799892227	937	20.4528563077675	739.264674493063	584.69477054429	3022081	3225.27321237994	297.725192025878	378.880707966502	0	1615478	1724.09605122732	1054.49920381859	1195.71595123615	0	NaN	NaN	NaN	NaN	NaN	830.633163965397	0.880008107710869	61.0793250493397	16.2959700728657	13.368517921842	2.79313512924694	0.0327638827924118	0.0108241553969627	4	1.0214210798315	8573.35161991652	3	19749.8665955176	1	1	1	1	2019-05-15T18:55:26.181	NG_ecoli_LTEE_11364_DM25	-0	-0	161.8	DIA_100X_EMPTY_1x1_100ms	a29ee179-6fb3-499c-80a8-383f28684597	EPI_100X_YFP_1x1_200ms_25sola	EPI_100X_RFP_1x1_200ms_25sola
499	48	13.9942371470059	672	48.2223119776907	738.625	47.2738095238095	7052778	10495.2053571429	297.725192025878	378.880707966502	0	475063	706.938988095238	1054.49920381859	1195.71595123615	0	NaN	NaN	NaN	NaN	NaN	581.606866672	0.919713531283939	48.136186278134	13.7677906084686	11.7449432685974	2.48589099448073	0.0490210081450228	0.0228423136079677	1	1.02120223472713	5215.10920696562	3	21051.0967261905	1	1	1	1	2019-05-15T18:55:26.181	NG_ecoli_LTEE_11364_DM25	-0	-0	161.8	DIA_100X_EMPTY_1x1_100ms	13b60509-2af0-44dd-b4d3-7521e1b96520	EPI_100X_YFP_1x1_200ms_25sola	EPI_100X_RFP_1x1_200ms_25sola
500	61	15.5901666589182	951	31.8465955130542	744.264984227129	1564.93059936909	1005696	1057.5141955836	297.725192025878	378.880707966502	0	849488	893.257623554153	1054.49920381859	1195.71595123615	0	NaN	NaN	NaN	NaN	NaN	839.22588129936	0.922752895121817	60.1501479111071	16.5346343396935	13.6823874155876	2.86676610560108	0.015354308220708	0.00710632494754078	3	1.00129656804763	8844.03286002757	2	19743.0672975815	1	1	1	1	2019-05-15T18:55:26.181	NG_ecoli_LTEE_11364_DM25	-0	-0	161.8	DIA_100X_EMPTY_1x1_100ms	98514320-2f11-47fe-a73d-57ba2691bc47	EPI_100X_YFP_1x1_200ms_25sola	EPI_100X_RFP_1x1_200ms_25sola
501	52	15.1358424941654	788	49.0034278669735	742.812182741117	1758.43020304569	7851040	9963.24873096447	297.725192025878	378.880707966502	0	1671481	2121.16878172589	1054.49920381859	1195.71595123615	0	NaN	NaN	NaN	NaN	NaN	642.337099277357	0.941387900869958	52.3100784187948	13.8335468331781	12.0555891256187	2.6497068750068	0.0268577758684611	0.0112871764702336	2	1.0036510711872	5971.06953382552	2	18247.2817258883	1	1	1	1	2019-05-15T18:55:26.181	NG_ecoli_LTEE_11364_DM25	-0	-0	161.8	DIA_100X_EMPTY_1x1_100ms	a6c1b4cf-dc5e-4e2c-94bc-059cc4fc1123	EPI_100X_YFP_1x1_200ms_25sola	EPI_100X_RFP_1x1_200ms_25sola
502	33	13.0280817891024	430	40.2329054915561	729.079069767442	697.827906976744	447630	1041	297.725192025878	378.880707966502	0	201299	468.137209302326	1054.49920381859	1195.71595123615	0	NaN	NaN	NaN	NaN	NaN	390.878460723822	0.988486377958336	32.2379092763273	14.20053668971	11.738386545609	3.27214900456389	0.0235431924183998	0.00975689175248508	1	1.00621780186745	3488.77983631597	2	18044.2604651163	1	1	1	1	2019-05-15T18:55:26.181	NG_ecoli_LTEE_11364_DM25	-0	-0	161.8	DIA_100X_EMPTY_1x1_100ms	abafb4e9-924d-4f61-8193-d7c68ab679c1	EPI_100X_YFP_1x1_200ms_25sola	EPI_100X_RFP_1x1_200ms_25sola
503	52	13.9973794638646	728	49.454449898946	746.633241758242	1353.57692307692	3492943	4797.99862637363	297.725192025878	378.880707966502	0	419840	576.703296703297	1054.49920381859	1195.71595123615	0	NaN	NaN	NaN	NaN	NaN	683.103742395514	0.964528298329886	52.9816291142405	14.7767699212363	12.6903780631614	2.69069960183841	0.0273510162829336	0.00867530530496287	2	1.007383938911	6701.38100773416	2	19124.0563186813	1	1	1	1	2019-05-15T18:55:26.181	NG_ecoli_LTEE_11364_DM25	-0	-0	161.8	DIA_100X_EMPTY_1x1_100ms	3379dc79-69a3-4831-956e-714d33b384c7	EPI_100X_YFP_1x1_200ms_25sola	EPI_100X_RFP_1x1_200ms_25sola
504	39	15.1100995361939	589	49.0133658159069	741.993208828523	426.826825127334	2935416	4983.72835314092	297.725192025878	378.880707966502	0	390824	663.538200339559	1054.49920381859	1195.71595123615	0	NaN	NaN	NaN	NaN	NaN	475.647617650765	0.969172113160915	38.5974604628833	14.2577947008666	11.9739474155498	3.05538936892792	0.0286441957589825	0.0159333933142338	0	1.02059714102448	4346.33608476107	1	17949.0509337861	1	1	1	1	2019-05-15T18:55:26.181	NG_ecoli_LTEE_11364_DM25	-0	-0	161.8	DIA_100X_EMPTY_1x1_100ms	5f9f6aff-59b3-4897-8e26-66c72eabd80b	EPI_100X_YFP_1x1_200ms_25sola	EPI_100X_RFP_1x1_200ms_25sola
505	38	14.1316882342092	538	46.4572442421626	742.211895910781	87.3531598513011	577309	1073.06505576208	297.725192025878	378.880707966502	0	413577	768.730483271375	1054.49920381859	1195.71595123615	0	NaN	NaN	NaN	NaN	NaN	483.542862711247	0.9729874691957	38.2472432511399	14.4702702034652	12.1388405938974	3.34230642997653	0.0467506222645469	0.0193261993168968	1	1.01026292098446	4426.3365929329	3	19141.8066914498	1	1	1	1	2019-05-15T18:55:26.181	NG_ecoli_LTEE_11364_DM25	-0	-0	161.8	DIA_100X_EMPTY_1x1_100ms	bfe8565a-e1ce-4ab6-81bb-e854fdc5e3b5	EPI_100X_YFP_1x1_200ms_25sola	EPI_100X_RFP_1x1_200ms_25sola
506	29	13.6026622915263	395	32.600555885798	736.308860759494	726.217721518987	431914	1093.45316455696	297.725192025878	378.880707966502	0	215474	545.503797468354	1054.49920381859	1195.71595123615	0	NaN	NaN	NaN	NaN	NaN	364.647464211888	0.983660096629224	29.5845197579695	14.7213350441067	11.7940004305501	3.61935486255344	0.0395877214527934	0.016465938627133	1	1.01594111971362	3232.0396783274	2	18239.435443038	1	1	1	1	2019-05-15T18:55:26.181	NG_ecoli_LTEE_11364_DM25	-0	-0	161.8	DIA_100X_EMPTY_1x1_100ms	53579bc3-7959-4b00-b38b-0d76234ea601	EPI_100X_YFP_1x1_200ms_25sola	EPI_100X_RFP_1x1_200ms_25sola
507	53	14.2796396241366	757	48.3400157641866	754.335535006605	148.472919418758	7954618	10508.0819022457	297.725192025878	378.880707966502	0	757056	1000.07397622193	1054.49920381859	1195.71595123615	0	NaN	NaN	NaN	NaN	NaN	697.301475399927	0.952450057623703	52.6919993891071	14.8720586443589	13.0436761084498	2.78513654152841	0.0144289052507761	0.00517459290709096	2	1.00302209279913	7041.00368833943	2	18501.5112285337	1	1	1	1	2019-05-15T18:55:26.181	NG_ecoli_LTEE_11364_DM25	-0	-0	161.8	DIA_100X_EMPTY_1x1_100ms	1cb837c6-e1a4-48ac-b150-661e06792b41	EPI_100X_YFP_1x1_200ms_25sola	EPI_100X_RFP_1x1_200ms_25sola
508	51	14.3814196385957	734	49.5179233314396	758.395095367847	508.08174386921	948352	1292.03269754768	297.725192025878	378.880707966502	0	655153	892.579019073569	1054.49920381859	1195.71595123615	0	NaN	NaN	NaN	NaN	NaN	658.815835992623	0.955880026421305	51.0537806087073	15.4282665929833	12.6574540795334	2.83876283422545	0.0409484567021139	0.0122312767939821	2	1.01567716121733	6424.07363108217	3	22049.136239782	1	1	1	1	2019-05-15T18:55:26.181	NG_ecoli_LTEE_11364_DM25	-0	-0	161.8	DIA_100X_EMPTY_1x1_100ms	b879754d-baf6-4352-9f1c-fa2992cd2e1e	EPI_100X_YFP_1x1_200ms_25sola	EPI_100X_RFP_1x1_200ms_25sola
509	66	15.4570749060087	1020	47.0997904040309	749.261764705882	707.848039215686	12140566	11902.5156862745	297.725192025878	378.880707966502	0	466722	457.570588235294	1054.49920381859	1195.71595123615	0	NaN	NaN	NaN	NaN	NaN	888.024291665283	0.925883219346071	64.8545198284856	16.224279274774	13.4904041077805	2.86235784809203	0.0164575579032752	0.00699334957157809	3	1.00211406356873	9270.00670133535	2	18984.8549019608	1	1	1	1	2019-05-15T18:55:26.181	NG_ecoli_LTEE_11364_DM25	-0	-0	161.8	DIA_100X_EMPTY_1x1_100ms	adcec85b-69e2-4e48-af47-f75712bb0791	EPI_100X_YFP_1x1_200ms_25sola	EPI_100X_RFP_1x1_200ms_25sola
510	44	14.3919541531915	634	49.248348275401	753.917981072555	1625.39432176656	3925313	6191.34542586751	297.725192025878	378.880707966502	0	467604	737.545741324921	1054.49920381859	1195.71595123615	0	NaN	NaN	NaN	NaN	NaN	534.146508878911	0.960814397967459	42.8445868200727	14.2511837490377	12.0493044193217	3.09317871065742	0.0246398886579926	0.00800382865208298	2	1.00335337422463	4885.50873180438	1	17714.1798107256	1	1	1	1	2019-05-15T18:55:26.181	NG_ecoli_LTEE_11364_DM25	-0	-0	161.8	DIA_100X_EMPTY_1x1_100ms	ab015349-a7f9-4597-8e42-1c40202ac857	EPI_100X_YFP_1x1_200ms_25sola	EPI_100X_RFP_1x1_200ms_25sola
511	39	14.0483780107645	548	48.1778796904044	755.417883211679	1338.35766423358	1327298	2422.07664233577	297.725192025878	378.880707966502	0	259590	473.704379562044	1054.49920381859	1195.71595123615	0	NaN	NaN	NaN	NaN	NaN	535.015950214843	0.983015402184416	39.4393325718022	15.6216217002614	13.3015828778628	3.41294201599608	0.0300078258085532	0.0125656049521708	0	1.01140331270159	5480.5745247949	2	19098.6149635036	1	1	1	1	2019-05-15T18:55:26.181	NG_ecoli_LTEE_11364_DM25	-0	-0	161.8	DIA_100X_EMPTY_1x1_100ms	f0002db5-8bf5-4049-adb5-5e14e20ac254	EPI_100X_YFP_1x1_200ms_25sola	EPI_100X_RFP_1x1_200ms_25sola
512	46	16.8510343646841	776	-12.5991649701189	748.731958762887	1488.41365979381	8384900	10805.2835051546	297.725192025878	378.880707966502	0	567630	731.481958762887	1054.49920381859	1195.71595123615	0	NaN	NaN	NaN	NaN	NaN	630.352295469326	0.963428064038698	44.8909240985453	17.2829440939126	13.6677517004828	3.63115716580957	0.027959072690533	0.0101703604748964	2	1.00447964846442	6586.31636890985	3	20308.081185567	1	1	1	1	2019-05-15T18:55:26.181	NG_ecoli_LTEE_11364_DM25	-0	-0	161.8	DIA_100X_EMPTY_1x1_100ms	d59098f4-3439-4672-99a1-487f36ff1b05	EPI_100X_YFP_1x1_200ms_25sola	EPI_100X_RFP_1x1_200ms_25sola
513	42	12.4768949224895	525	49.6391245394026	753.502857142857	1780.71238095238	261556	498.201904761905	297.725192025878	378.880707966502	0	6458891	12302.6495238095	1054.49920381859	1195.71595123615	0	NaN	NaN	NaN	NaN	NaN	470.666554076948	0.921810684516183	42.7225645795003	13.313435579237	10.8295877253312	2.45583502380027	0.0223809990175473	0.00925715356192511	1	1.00973855754616	3935.23836560803	2	21570.820952381	1	1	1	1	2019-05-15T18:55:26.181	NG_ecoli_LTEE_11364_DM25	-0	-0	161.8	DIA_100X_EMPTY_1x1_100ms	65d8074b-3cfa-4b48-b99c-01e9cea3e98b	EPI_100X_YFP_1x1_200ms_25sola	EPI_100X_RFP_1x1_200ms_25sola
514	6	3.84111369572386	23	-49.9996016713756	740.130434782609	560.869565217391	11946	519.391304347826	297.725192025878	378.880707966502	0	207813	9035.34782608696	1054.49920381859	1195.71595123615	0	NaN	NaN	NaN	NaN	NaN	104.346076198415	0.999647570487961	NaN	NaN	NaN	NaN	NaN	NaN	NaN	NaN	NaN	2	28263.0434782609	1	1	1	1	2019-05-15T18:55:26.181	NG_ecoli_LTEE_11364_DM25	-0	-0	161.8	DIA_100X_EMPTY_1x1_100ms	26cfb630-add9-45d0-aec1-b9f05988f663	EPI_100X_YFP_1x1_200ms_25sola	EPI_100X_RFP_1x1_200ms_25sola
515	54	17.1516866505528	927	33.012896542033	762.364617044229	538.501618122977	687694	741.848975188781	297.725192025878	378.880707966502	0	2819762	3041.81445523193	1054.49920381859	1195.71595123615	0	NaN	NaN	NaN	NaN	NaN	755.093681331156	0.94044920869472	53.3286746013582	17.5337755402702	13.720712597145	3.72567763913923	0.0652310017434645	0.0184207300555696	2	1.02094623651669	7885.04191591203	5	22446.5868392665	1	1	1	1	2019-05-15T18:55:26.181	NG_ecoli_LTEE_11364_DM25	-0	-0	161.8	DIA_100X_EMPTY_1x1_100ms	83a28f46-f3b8-4093-998a-32685f79282e	EPI_100X_YFP_1x1_200ms_25sola	EPI_100X_RFP_1x1_200ms_25sola
516	38	12.0083997828749	456	38.9031114144569	756.364035087719	77.0241228070175	1684704	3694.52631578947	297.725192025878	378.880707966502	0	383579	841.18201754386	1054.49920381859	1195.71595123615	0	NaN	NaN	NaN	NaN	NaN	414.209520635191	0.987301857821814	35.8332685675631	13.8382626528265	11.2158353286265	3.15723575250953	0.0155212712577	0.00709096590326151	1	1.00225825564262	3540.29583882375	3	20444.9057017544	1	1	1	1	2019-05-15T18:55:26.181	NG_ecoli_LTEE_11364_DM25	-0	-0	161.8	DIA_100X_EMPTY_1x1_100ms	fc0e0548-d045-4db9-8ac6-15001942b241	EPI_100X_YFP_1x1_200ms_25sola	EPI_100X_RFP_1x1_200ms_25sola
517	19	7.22230925620757	138	-49.9397654613393	751.54347826087	1848.46376811594	38630	279.927536231884	297.725192025878	378.880707966502	0	1446714	10483.4347826087	1054.49920381859	1195.71595123615	0	NaN	NaN	NaN	NaN	NaN	194.314536142392	0.999757415471805	20.8165147645425	11.6401999994761	9.0336944936961	3.04122222545806	0.00533960900839053	0.00252559765633118	1	1.00020190635963	1334.22384734619	1	24455.0652173913	1	1	1	1	2019-05-15T18:55:26.181	NG_ecoli_LTEE_11364_DM25	-0	-0	161.8	DIA_100X_EMPTY_1x1_100ms	e5082c42-3cb8-4bd7-b78e-093fd2ea9201	EPI_100X_YFP_1x1_200ms_25sola	EPI_100X_RFP_1x1_200ms_25sola
518	70	16.7708969253167	1175	-37.6064327153276	774.514893617021	2028.7685106383	5571677	4741.85276595745	297.725192025878	378.880707966502	0	5506767	4686.61021276596	1054.49920381859	1195.71595123615	0	NaN	NaN	NaN	NaN	NaN	947.363421292926	0.664826829451566	78.1159042537052	14.8296918676129	11.7116705498284	3.16591021231328	0.125693597241762	0.0302690789694628	3	1.18620913060578	8415.25034079885	1	20533.7063829787	1	1	1	1	2019-05-15T18:55:26.181	NG_ecoli_LTEE_11364_DM25	-0	-0	161.8	DIA_100X_EMPTY_1x1_100ms	d487ae70-89e6-468c-a5e5-45fef120b18e	EPI_100X_YFP_1x1_200ms_25sola	EPI_100X_RFP_1x1_200ms_25sola
519	50	15.9342772099174	798	48.6833606979999	757.107769423559	1666.22932330827	4097984	5135.31829573935	297.725192025878	378.880707966502	0	437979	548.845864661654	1054.49920381859	1195.71595123615	0	NaN	NaN	NaN	NaN	NaN	637.010180243495	0.982572881992745	49.6155628507432	15.1898413094877	12.5228350564122	3.11682843642447	0.019170746954774	0.00572180954019598	2	1.00250823529951	6111.01183084273	1	18069.9711779449	1	1	1	1	2019-05-15T18:55:26.181	NG_ecoli_LTEE_11364_DM25	-0	-0	161.8	DIA_100X_EMPTY_1x1_100ms	46a35d8e-cf95-4227-ac44-6607ed82afc0	EPI_100X_YFP_1x1_200ms_25sola	EPI_100X_RFP_1x1_200ms_25sola
520	57	16.2992453344745	929	47.3856285605542	764.015069967707	1897.60172228202	2203921	2372.35844994618	297.725192025878	378.880707966502	0	791843	852.360602798708	1054.49920381859	1195.71595123615	0	NaN	NaN	NaN	NaN	NaN	737.057280185084	0.887448677118719	55.3299466690857	15.3138295681573	13.0630634488156	2.79997708712182	0.0293715857036726	0.0108903658971191	1	1.01536517730464	7415.49600936379	1	18068.8977395048	1	1	1	1	2019-05-15T18:55:26.181	NG_ecoli_LTEE_11364_DM25	-0	-0	161.8	DIA_100X_EMPTY_1x1_100ms	03f64a2c-8441-404a-b3a1-9cf6c522cfd9	EPI_100X_YFP_1x1_200ms_25sola	EPI_100X_RFP_1x1_200ms_25sola
521	47	13.7711857619906	648	46.121687977179	769.061728395062	494.845679012346	1113207	1717.91203703704	297.725192025878	378.880707966502	0	514254	793.601851851852	1054.49920381859	1195.71595123615	0	NaN	NaN	NaN	NaN	NaN	627.054986671292	0.954406077955573	49.0973091489835	15.1540717501668	12.5130191675016	2.78266095845745	0.0388720516507497	0.0141357689748565	2	1.01773788435625	6037.70363600438	2	20012.037037037	1	1	1	1	2019-05-15T18:55:26.181	NG_ecoli_LTEE_11364_DM25	-0	-0	161.8	DIA_100X_EMPTY_1x1_100ms	145664ec-9e05-4abe-ac7f-c3d906b13bca	EPI_100X_YFP_1x1_200ms_25sola	EPI_100X_RFP_1x1_200ms_25sola
522	43	14.0849563788382	607	49.4979377137037	764.754530477759	1300.94233937397	3133398	5162.10543657331	297.725192025878	378.880707966502	0	411750	678.33607907743	1054.49920381859	1195.71595123615	0	NaN	NaN	NaN	NaN	NaN	514.240874373107	0.968986781757931	42.5248039606902	13.5222419605592	11.8227662926738	2.80142088085945	0.00962409393463552	0.00437006903668596	0	1.00183754729459	4668.42526779824	1	18024.2009884679	1	1	1	1	2019-05-15T18:55:26.181	NG_ecoli_LTEE_11364_DM25	-0	-0	161.8	DIA_100X_EMPTY_1x1_100ms	8e3eed7d-21f9-4808-8065-77768b116ee8	EPI_100X_YFP_1x1_200ms_25sola	EPI_100X_RFP_1x1_200ms_25sola
523	50	14.1716027181432	710	48.9591389015862	769.346478873239	602.404225352113	844910	1190.01408450704	297.725192025878	378.880707966502	0	609819	858.9	1054.49920381859	1195.71595123615	0	NaN	NaN	NaN	NaN	NaN	653.446551668674	0.966008441577043	51.1960005764344	15.1004246533108	12.5033132579508	2.83894568566849	0.0201344890116961	0.00725078029438903	3	1.00561467482472	6286.02553547368	3	19892.223943662	1	1	1	1	2019-05-15T18:55:26.181	NG_ecoli_LTEE_11364_DM25	-0	-0	161.8	DIA_100X_EMPTY_1x1_100ms	f5780684-7f24-486e-b247-9055bff47fb6	EPI_100X_YFP_1x1_200ms_25sola	EPI_100X_RFP_1x1_200ms_25sola
524	46	15.1740810261927	699	47.0816940908565	772.432045779685	995.729613733906	1043090	1492.26037195994	297.725192025878	378.880707966502	0	268541	384.178826895565	1054.49920381859	1195.71595123615	0	NaN	NaN	NaN	NaN	NaN	568.490036364336	0.960298946402369	46.8991015778641	14.5837100738567	11.8721253073422	2.80118098285922	0.0195791071482842	0.00821087282084387	1	1.0024451282125	5191.72103073348	1	17706.1874105866	1	1	1	1	2019-05-15T18:55:26.181	NG_ecoli_LTEE_11364_DM25	-0	-0	161.8	DIA_100X_EMPTY_1x1_100ms	0d282abc-a0f9-4f93-9037-46139573f63d	EPI_100X_YFP_1x1_200ms_25sola	EPI_100X_RFP_1x1_200ms_25sola
525	54	14.7547825105203	797	13.8478972300718	779.457967377666	1541.93099121706	133834	167.922208281054	297.725192025878	378.880707966502	0	6245668	7836.47176913425	1054.49920381859	1195.71595123615	0	NaN	NaN	NaN	NaN	NaN	738.852660516671	0.868827517729479	56.3971633432815	17.4455428364438	12.6747924481948	4.0797687460537	0.0497609110756643	0.0204969983605979	3	1.01118069512181	7115.883915829	2	25398.3939774153	1	1	1	1	2019-05-15T18:55:26.181	NG_ecoli_LTEE_11364_DM25	-0	-0	161.8	DIA_100X_EMPTY_1x1_100ms	d2952001-7199-4b12-8cc5-272a58c94f3a	EPI_100X_YFP_1x1_200ms_25sola	EPI_100X_RFP_1x1_200ms_25sola
526	66	16.8333023124488	1111	43.6119713057291	778.614761476148	1843.44554455446	2667236	2400.75247524752	297.725192025878	378.880707966502	0	2757155	2481.68766876688	1054.49920381859	1195.71595123615	0	NaN	NaN	NaN	NaN	NaN	900.297609586034	0.917147708592037	64.9209525617703	16.9351921296882	13.6683594322393	2.94819518977954	0.0250462167113044	0.00863419159077316	4	1.00710179839284	9525.93352100312	1	18731.497749775	1	1	1	1	2019-05-15T18:55:26.181	NG_ecoli_LTEE_11364_DM25	-0	-0	161.8	DIA_100X_EMPTY_1x1_100ms	4e644d85-7069-4f02-af52-70eb523b895e	EPI_100X_YFP_1x1_200ms_25sola	EPI_100X_RFP_1x1_200ms_25sola
527	43	13.527755638542	582	-48.9651388534382	774.067010309278	111.596219931271	686159	1178.96735395189	297.725192025878	378.880707966502	0	1252047	2151.28350515464	1054.49920381859	1195.71595123615	0	NaN	NaN	NaN	NaN	NaN	NaN	NaN	NaN	NaN	NaN	NaN	NaN	NaN	NaN	NaN	NaN	3	21010.9845360825	1	1	1	1	2019-05-15T18:55:26.181	NG_ecoli_LTEE_11364_DM25	-0	-0	161.8	DIA_100X_EMPTY_1x1_100ms	8dc9c320-a1ee-4a9f-97d2-95e462ff741f	EPI_100X_YFP_1x1_200ms_25sola	EPI_100X_RFP_1x1_200ms_25sola
528	48	15.7308129836991	764	49.4418806217158	768.083769633508	215.414921465969	1068238	1398.21727748691	297.725192025878	378.880707966502	0	547414	716.510471204188	1054.49920381859	1195.71595123615	0	NaN	NaN	NaN	NaN	NaN	606.409814220488	0.97561116720724	45.1842291342737	15.6155717512292	13.1917809632205	3.14506409690605	0.016185020899916	0.0055815614333105	1	1.0032544555221	6175.66347116305	1	17674.9803664921	1	1	1	1	2019-05-15T18:55:26.181	NG_ecoli_LTEE_11364_DM25	-0	-0	161.8	DIA_100X_EMPTY_1x1_100ms	3738fa7b-2df4-471b-bc7b-cfca438c1f71	EPI_100X_YFP_1x1_200ms_25sola	EPI_100X_RFP_1x1_200ms_25sola
529	50	15.6388972810891	782	49.121855769147	784.264705882353	1151.83375959079	6102661	7803.91432225064	297.725192025878	378.880707966502	0	312826	400.033248081841	1054.49920381859	1195.71595123615	0	NaN	NaN	NaN	NaN	NaN	598.887605575785	0.964469626851412	44.1698353447586	15.7215126571628	13.3134048922716	3.19888874573543	0.00791279036049729	0.00346073750284691	1	1.00130729364393	6148.85061303773	0	17767.8900255754	1	1	1	1	2019-05-15T18:55:26.181	NG_ecoli_LTEE_11364_DM25	-0	-0	161.8	DIA_100X_EMPTY_1x1_100ms	4e46e589-230a-4b91-b39c-302bcbbe47bf	EPI_100X_YFP_1x1_200ms_25sola	EPI_100X_RFP_1x1_200ms_25sola
530	67	17.3258482062876	1160	17.5150944228895	787.209482758621	1496.90689655172	7066016	6091.39310344828	297.725192025878	378.880707966502	0	958848	826.593103448276	1054.49920381859	1195.71595123615	0	NaN	NaN	NaN	NaN	NaN	932.128489140169	0.916442879868505	65.4239638861632	16.189508020525	13.9578925729081	2.95256275657075	0.06252210430729	0.0175746225362306	2	1.04343858962306	10010.7458956132	2	20743.5068965517	1	1	1	1	2019-05-15T18:55:26.181	NG_ecoli_LTEE_11364_DM25	-0	-0	161.8	DIA_100X_EMPTY_1x1_100ms	8bc4dc63-c072-46da-8490-9fdf07651a21	EPI_100X_YFP_1x1_200ms_25sola	EPI_100X_RFP_1x1_200ms_25sola
531	39	15.1720346893941	592	47.8439080615297	775.246621621622	762.011824324324	521381	880.711148648649	297.725192025878	378.880707966502	0	292589	494.238175675676	1054.49920381859	1195.71595123615	0	NaN	NaN	NaN	NaN	NaN	482.665420109851	0.979999498138334	37.774487449188	14.3730515403588	12.4368163948463	3.18243302750243	0.0218729352857599	0.00979835989077076	1	1.00217955100686	4588.88218065253	1	17702.7685810811	1	1	1	1	2019-05-15T18:55:26.181	NG_ecoli_LTEE_11364_DM25	-0	-0	161.8	DIA_100X_EMPTY_1x1_100ms	6c326a89-1896-4fd4-b272-c955c49dbf0c	EPI_100X_YFP_1x1_200ms_25sola	EPI_100X_RFP_1x1_200ms_25sola
532	50	14.3573507803625	719	49.5197032212204	784.150208623088	1627.05006954103	747717	1039.94019471488	297.725192025878	378.880707966502	0	519608	722.681502086231	1054.49920381859	1195.71595123615	0	NaN	NaN	NaN	NaN	NaN	593.531312163601	0.944521194544164	48.4099269770645	14.1948229625481	11.9174274927523	2.89437000688009	0.0217703823260921	0.0103494254006901	0	1.01141364044239	5399.9451128427	2	18169.3532684284	1	1	1	1	2019-05-15T18:55:26.181	NG_ecoli_LTEE_11364_DM25	-0	-0	161.8	DIA_100X_EMPTY_1x1_100ms	29926f7b-c8a8-4b68-8c68-860667c515bf	EPI_100X_YFP_1x1_200ms_25sola	EPI_100X_RFP_1x1_200ms_25sola
533	58	15.3231419939913	889	33.3813194510839	777.946006749156	177.758155230596	2810454	3161.36557930259	297.725192025878	378.880707966502	0	1003932	1129.28233970754	1054.49920381859	1195.71595123615	0	NaN	NaN	NaN	NaN	NaN	817.868936875014	0.904591902284916	59.7196214283958	16.4309715720378	13.4245887101417	2.96997904497461	0.0351251157040864	0.0159726093349051	1	1.01686139214988	8452.96178374666	2	18790.9595050619	1	1	1	1	2019-05-15T18:55:26.181	NG_ecoli_LTEE_11364_DM25	-0	-0	161.8	DIA_100X_EMPTY_1x1_100ms	cb1b766b-915f-4dda-b925-8c81eaa2a988	EPI_100X_YFP_1x1_200ms_25sola	EPI_100X_RFP_1x1_200ms_25sola
534	53	14.7685505226076	784	48.7481547081517	786.150510204082	1789.53826530612	4428321	5648.36862244898	297.725192025878	378.880707966502	0	845590	1078.55867346939	1054.49920381859	1195.71595123615	0	NaN	NaN	NaN	NaN	NaN	635.083760367901	0.925286987386739	52.0942013115581	14.5793219814412	11.9990341523731	2.56422081179169	0.0184987053063514	0.00698223978031137	2	1.00447516486677	5890.76698647787	2	18372.5599489796	1	1	1	1	2019-05-15T18:55:26.181	NG_ecoli_LTEE_11364_DM25	-0	-0	161.8	DIA_100X_EMPTY_1x1_100ms	a88bb1b6-f35a-482a-a3a2-47d6973b8216	EPI_100X_YFP_1x1_200ms_25sola	EPI_100X_RFP_1x1_200ms_25sola
535	74	16.5118432067957	1222	-0.0423586988639701	786.163666121113	559.620294599018	486693	398.275777414075	297.725192025878	378.880707966502	0	2306986	1887.87725040917	1054.49920381859	1195.71595123615	0	NaN	NaN	NaN	NaN	NaN	988.081655223556	0.860829025773569	75.5670027608998	15.1487201569363	12.8608249284671	2.46422265430431	0.0625618292988056	0.012862343340733	2	1.0323753171305	9816.5691680756	4	22925.6129296236	1	1	1	1	2019-05-15T18:55:26.181	NG_ecoli_LTEE_11364_DM25	-0	-0	161.8	DIA_100X_EMPTY_1x1_100ms	46751554-29e7-4cac-b8cc-e76de6347fa0	EPI_100X_YFP_1x1_200ms_25sola	EPI_100X_RFP_1x1_200ms_25sola
536	77	13.3116398119552	1025	-5.6925669303011	807.641951219512	1306.30731707317	395136	385.498536585366	297.725192025878	378.880707966502	0	2760968	2693.62731707317	1054.49920381859	1195.71595123615	0	NaN	NaN	NaN	NaN	NaN	880.786666544858	0.76956294878208	77.2573919109993	13.6635201960942	11.1956098152502	2.45618054495907	0.0594586711839457	0.0167787209776962	2	1.04673942519276	7605.45905739594	3	19689.6731707317	1	1	1	1	2019-05-15T18:55:26.181	NG_ecoli_LTEE_11364_DM25	-0	-0	161.8	DIA_100X_EMPTY_1x1_100ms	d6248674-0b3d-4cb3-a9ed-4bbc98f202f2	EPI_100X_YFP_1x1_200ms_25sola	EPI_100X_RFP_1x1_200ms_25sola
537	43	15.1607997298016	652	48.9818286766041	796.049079754601	95.5122699386503	1081387	1658.56901840491	297.725192025878	378.880707966502	0	2371575	3637.38496932515	1054.49920381859	1195.71595123615	0	NaN	NaN	NaN	NaN	NaN	575.378946734078	0.989155359867967	42.6895791307783	16.7870256884828	13.2463719385445	3.50193757657116	0.0189101235996345	0.00697040874852307	2	1.0038233219816	5883.09206857163	3	19429.8834355828	1	1	1	1	2019-05-15T18:55:26.181	NG_ecoli_LTEE_11364_DM25	-0	-0	161.8	DIA_100X_EMPTY_1x1_100ms	f64d8c65-7cad-4b91-a9ba-fba9240f2306	EPI_100X_YFP_1x1_200ms_25sola	EPI_100X_RFP_1x1_200ms_25sola
538	59	15.2121810654072	899	43.9105712942493	803.330367074527	579.635150166852	837975	932.119021134594	297.725192025878	378.880707966502	0	812883	904.208008898776	1054.49920381859	1195.71595123615	0	NaN	NaN	NaN	NaN	NaN	771.494817342991	0.906082720942023	62.1409742076633	15.3196744297999	12.1250302113801	2.73515145005972	0.0611568003866852	0.0138785129434854	2	1.02233159957945	7175.19317175849	4	22397.5294771969	1	1	1	1	2019-05-15T18:55:26.181	NG_ecoli_LTEE_11364_DM25	-0	-0	161.8	DIA_100X_EMPTY_1x1_100ms	83a8136e-a82c-45fa-b446-4d60d9842d0a	EPI_100X_YFP_1x1_200ms_25sola	EPI_100X_RFP_1x1_200ms_25sola
539	46	15.4881907759084	713	49.4544819373834	794.747545582048	1235.43899018233	850891	1193.39551192146	297.725192025878	378.880707966502	0	550436	772	1054.49920381859	1195.71595123615	0	NaN	NaN	NaN	NaN	NaN	565.394788697687	0.961080406848626	43.7519239143749	14.9376628898647	12.6155925234049	2.97362589596223	0.0247768717773742	0.0100362853292343	1	1.01021963517143	5468.92972318086	0	17604.1122019635	1	1	1	1	2019-05-15T18:55:26.181	NG_ecoli_LTEE_11364_DM25	-0	-0	161.8	DIA_100X_EMPTY_1x1_100ms	4328e833-e773-4a28-8d65-efda5749f46d	EPI_100X_YFP_1x1_200ms_25sola	EPI_100X_RFP_1x1_200ms_25sola
540	43	18.273423099875	787	-42.5186275472561	798.335451080051	131.484116899619	5634351	7159.27700127065	297.725192025878	378.880707966502	0	3062041	3890.77636594663	1054.49920381859	1195.71595123615	0	NaN	NaN	NaN	NaN	NaN	685.853485662063	0.790810614914696	52.1320186560229	18.8613579184016	12.6766134734047	5.31560590964223	0.131314546211818	0.0411327295915338	1	1.39574859561155	6579.62163558345	5	21321.0088945362	1	1	1	1	2019-05-15T18:55:26.181	NG_ecoli_LTEE_11364_DM25	-0	-0	161.8	DIA_100X_EMPTY_1x1_100ms	4160d2ee-3b37-49a1-b7b0-813d91755db6	EPI_100X_YFP_1x1_200ms_25sola	EPI_100X_RFP_1x1_200ms_25sola
541	39	14.3093198593241	558	49.189912805535	795.829749103943	398.344086021505	1224130	2193.78136200717	297.725192025878	378.880707966502	0	407481	730.252688172043	1054.49920381859	1195.71595123615	0	NaN	NaN	NaN	NaN	NaN	452.354435178373	0.963092903335787	36.793619048018	14.5158839326778	11.9757027695622	3.01022035050625	0.0249655271269223	0.00783474281241969	1	1.00274981332875	4144.42615536931	1	17742.1272401434	1	1	1	1	2019-05-15T18:55:26.181	NG_ecoli_LTEE_11364_DM25	-0	-0	161.8	DIA_100X_EMPTY_1x1_100ms	d78f6165-5fdd-48ee-bdb4-a00704325da6	EPI_100X_YFP_1x1_200ms_25sola	EPI_100X_RFP_1x1_200ms_25sola
542	39	15.8387593159991	618	46.0247578617699	789.457928802589	458.830097087379	3983995	6446.59385113269	297.725192025878	378.880707966502	0	1819549	2944.25404530744	1054.49920381859	1195.71595123615	0	NaN	NaN	NaN	NaN	NaN	533.577012576803	0.970058193347309	39.1328130206087	17.1966214279124	13.2760341959939	3.69457425838573	0.0257602958083654	0.0075069383524756	2	1.00310740786559	5417.11024288324	1	19203.859223301	1	1	1	1	2019-05-15T18:55:26.181	NG_ecoli_LTEE_11364_DM25	-0	-0	161.8	DIA_100X_EMPTY_1x1_100ms	a8b86aee-0a72-4e80-a76b-a2c443dc38c2	EPI_100X_YFP_1x1_200ms_25sola	EPI_100X_RFP_1x1_200ms_25sola
543	46	14.1535804447873	651	48.6588243785502	799.52534562212	1008.75729646697	429699	660.059907834101	297.725192025878	378.880707966502	0	300366	461.391705069124	1054.49920381859	1195.71595123615	0	NaN	NaN	NaN	NaN	NaN	535.570045077549	0.965009773587162	44.3804406589857	13.8544197783331	11.7757989254329	2.80460002832972	0.0796567842688673	0.00277830027061627	3	1.00013036164087	4833.50591279287	1	18049.133640553	1	1	1	1	2019-05-15T18:55:26.181	NG_ecoli_LTEE_11364_DM25	-0	-0	161.8	DIA_100X_EMPTY_1x1_100ms	d472201b-f225-4180-b84a-e29d2169e02a	EPI_100X_YFP_1x1_200ms_25sola	EPI_100X_RFP_1x1_200ms_25sola
544	38	14.7775986512358	563	49.3415302627453	800.706927175844	735.085257548845	540971	960.872113676732	297.725192025878	378.880707966502	0	323326	574.291296625222	1054.49920381859	1195.71595123615	0	NaN	NaN	NaN	NaN	NaN	461.894553862942	0.998054555588018	36.8843026102166	14.3414309751718	12.1631402644101	3.41854842559075	0.00847162146963216	0.00407127438378744	2	1.00083405643267	4285.71106034624	1	17848.1527531083	1	1	1	1	2019-05-15T18:55:26.181	NG_ecoli_LTEE_11364_DM25	-0	-0	161.8	DIA_100X_EMPTY_1x1_100ms	1cc16db1-88d0-4db9-a643-35520a4f13f9	EPI_100X_YFP_1x1_200ms_25sola	EPI_100X_RFP_1x1_200ms_25sola
545	38	13.4310176781893	511	48.8861325868627	801.549902152642	1485.01761252446	1422834	2784.41095890411	297.725192025878	378.880707966502	0	573019	1121.36790606654	1054.49920381859	1195.71595123615	0	NaN	NaN	NaN	NaN	NaN	456.082073581376	0.937920048716334	37.5548707236435	14.1301429005864	11.7418442152044	3.04944943271095	0.0241853459001974	0.00870930920056212	1	1.00509353307232	4066.57494797262	1	19321.4246575342	1	1	1	1	2019-05-15T18:55:26.181	NG_ecoli_LTEE_11364_DM25	-0	-0	161.8	DIA_100X_EMPTY_1x1_100ms	aeb54699-0d28-41a1-82ed-118d255457a0	EPI_100X_YFP_1x1_200ms_25sola	EPI_100X_RFP_1x1_200ms_25sola
546	41	14.651601920437	601	49.5352381719132	803.420965058236	1914.56405990017	233835	389.076539101498	297.725192025878	378.880707966502	0	410230	682.579034941764	1054.49920381859	1195.71595123615	0	NaN	NaN	NaN	NaN	NaN	500.437270665308	0.961988279693793	40.1320577547496	14.5275436277283	12.1450689420429	3.0173632886776	0.0255175093932607	0.013048120959342	1	1.00488065317235	4649.23264760825	2	18453.0399334443	1	1	1	1	2019-05-15T18:55:26.181	NG_ecoli_LTEE_11364_DM25	-0	-0	161.8	DIA_100X_EMPTY_1x1_100ms	fe03eb88-1477-4cb8-b17d-7a4a776e29b8	EPI_100X_YFP_1x1_200ms_25sola	EPI_100X_RFP_1x1_200ms_25sola
547	45	14.1489453912229	637	39.5008454227341	808.026687598116	501.571428571429	3487608	5475.05180533752	297.725192025878	378.880707966502	0	693906	1089.33437990581	1054.49920381859	1195.71595123615	0	NaN	NaN	NaN	NaN	NaN	558.76817292992	0.944965405958517	42.2481333535501	15.5980002020394	12.960018340543	3.25786506524506	0.033979969180342	0.0158444680468093	0	1.02479550395673	5573.25146602633	3	20633.0549450549	1	1	1	1	2019-05-15T18:55:26.181	NG_ecoli_LTEE_11364_DM25	-0	-0	161.8	DIA_100X_EMPTY_1x1_100ms	f7855188-8b55-4da5-bf90-ba70e95cfa63	EPI_100X_YFP_1x1_200ms_25sola	EPI_100X_RFP_1x1_200ms_25sola
548	36	13.2178095638846	476	48.4315840384322	802.844537815126	957.189075630252	225976	474.739495798319	297.725192025878	378.880707966502	0	161813	339.943277310924	1054.49920381859	1195.71595123615	0	NaN	NaN	NaN	NaN	NaN	412.50435676529	0.985831012091009	34.7106967293219	13.4906112078839	11.6337783987044	2.8718929727886	0.0132665866445277	0.00451313027381769	0	1.00127116703001	3689.73169284705	1	18501.5756302521	1	1	1	1	2019-05-15T18:55:26.181	NG_ecoli_LTEE_11364_DM25	-0	-0	161.8	DIA_100X_EMPTY_1x1_100ms	2cb835df-3c22-4b46-901f-32a61f6bac36	EPI_100X_YFP_1x1_200ms_25sola	EPI_100X_RFP_1x1_200ms_25sola
549	42	14.4576424123415	607	49.2506336721337	802.733113673806	2002.51729818781	1320101	2174.79571663921	297.725192025878	378.880707966502	0	595389	980.871499176277	1054.49920381859	1195.71595123615	0	NaN	NaN	NaN	NaN	NaN	501.926653888973	0.966220582679276	40.2914549736756	14.3433222154699	12.0709118793236	3.00638861378889	0.0401313006612781	0.0145756656396989	1	1.00827700348438	4610.87120085022	2	18111.1235584843	1	1	1	1	2019-05-15T18:55:26.181	NG_ecoli_LTEE_11364_DM25	-0	-0	161.8	DIA_100X_EMPTY_1x1_100ms	be8f4350-756e-437a-ae25-1d890ac0d378	EPI_100X_YFP_1x1_200ms_25sola	EPI_100X_RFP_1x1_200ms_25sola
550	40	14.7085057301228	588	48.8943282727694	808.957482993197	612.835034013605	1258435	2140.19557823129	297.725192025878	378.880707966502	0	559851	952.127551020408	1054.49920381859	1195.71595123615	0	NaN	NaN	NaN	NaN	NaN	542.983068999798	0.980765021438838	40.150239549172	16.2222749603481	13.1207504224463	3.62873595720973	0.0192346088026072	0.00974527796669997	1	1.00249218844186	5428.69411150758	3	19893.7193877551	1	1	1	1	2019-05-15T18:55:26.181	NG_ecoli_LTEE_11364_DM25	-0	-0	161.8	DIA_100X_EMPTY_1x1_100ms	4251aca7-6617-491a-8d84-1fbeb39bc537	EPI_100X_YFP_1x1_200ms_25sola	EPI_100X_RFP_1x1_200ms_25sola
551	58	14.8747892607734	862	46.8806558259478	816.512761020882	669.99535962877	876388	1016.69141531323	297.725192025878	378.880707966502	0	612108	710.102088167053	1054.49920381859	1195.71595123615	0	NaN	NaN	NaN	NaN	NaN	701.776040310968	0.893928402107117	56.3308263601595	14.2803478599877	12.2606612988719	2.47085061371121	0.0398541639444118	0.015043130409736	2	1.02688896603738	6650.64542091371	1	17969.0916473318	1	1	1	1	2019-05-15T18:55:26.181	NG_ecoli_LTEE_11364_DM25	-0	-0	161.8	DIA_100X_EMPTY_1x1_100ms	1ebc671a-0952-4482-bc67-f200839b1f97	EPI_100X_YFP_1x1_200ms_25sola	EPI_100X_RFP_1x1_200ms_25sola
552	29	13.7322358076898	401	37.9203289846262	808.69825436409	1748.27431421446	1957796	4882.28428927681	297.725192025878	378.880707966502	0	250230	624.014962593516	1054.49920381859	1195.71595123615	0	NaN	NaN	NaN	NaN	NaN	361.735147276963	0.992362553016779	30.0151564777852	13.7020151578718	11.6955712297571	3.20951905550832	0.0122863403021013	0.00437323025511643	1	1.00099384572898	3224.58158679818	2	19564.8204488778	1	1	1	1	2019-05-15T18:55:26.181	NG_ecoli_LTEE_11364_DM25	-0	-0	161.8	DIA_100X_EMPTY_1x1_100ms	aeb50d43-5db7-46bd-8b02-d915722bacfb	EPI_100X_YFP_1x1_200ms_25sola	EPI_100X_RFP_1x1_200ms_25sola
553	46	14.1954795385532	653	48.0052354198231	815.906584992343	1658.16079632466	6536150	10009.4180704441	297.725192025878	378.880707966502	0	393219	602.173047473201	1054.49920381859	1195.71595123615	0	NaN	NaN	NaN	NaN	NaN	536.571930879172	0.922340541619608	45.9248403273668	13.9882891931053	11.436139304615	2.68831585950554	0.0212706006857083	0.0123708731625561	1	1.02079165973449	4717.33164964183	1	18448.8131699847	1	1	1	1	2019-05-15T18:55:26.181	NG_ecoli_LTEE_11364_DM25	-0	-0	161.8	DIA_100X_EMPTY_1x1_100ms	1c46a917-c47d-4abe-b4a3-6223e4e605f6	EPI_100X_YFP_1x1_200ms_25sola	EPI_100X_RFP_1x1_200ms_25sola
554	10	1.98135577664172	20	-49.9998459384656	800.4	157.35	12150	607.5	297.725192025878	378.880707966502	0	211624	10581.2	1054.49920381859	1195.71595123615	0	NaN	NaN	NaN	NaN	NaN	125.329485787637	0.999626448748184	NaN	NaN	NaN	NaN	NaN	NaN	NaN	NaN	NaN	1	28132.25	1	1	1	1	2019-05-15T18:55:26.181	NG_ecoli_LTEE_11364_DM25	-0	-0	161.8	DIA_100X_EMPTY_1x1_100ms	245cd242-391d-4026-851f-1d13b116ae59	EPI_100X_YFP_1x1_200ms_25sola	EPI_100X_RFP_1x1_200ms_25sola
555	23	8.94465405790317	206	35.3005946877071	809.393203883495	105.820388349515	166070	806.165048543689	297.725192025878	378.880707966502	0	2807021	13626.3155339806	1054.49920381859	1195.71595123615	0	NaN	NaN	NaN	NaN	NaN	232.199654044745	0.999674217389633	22.3240733128882	13.1701588204831	9.90356767829467	3.70918076074395	0.126581283275821	0.0075583996338273	1	1.00071730202237	1719.6761534873	2	24527.1990291262	1	1	1	1	2019-05-15T18:55:26.181	NG_ecoli_LTEE_11364_DM25	-0	-0	161.8	DIA_100X_EMPTY_1x1_100ms	ef2360f9-a881-44fb-bb8f-797958b02161	EPI_100X_YFP_1x1_200ms_25sola	EPI_100X_RFP_1x1_200ms_25sola
556	23	9.29749256972433	215	31.7404853800497	806.818604651163	468.967441860465	210957	981.195348837209	297.725192025878	378.880707966502	0	2509142	11670.4279069767	1054.49920381859	1195.71595123615	0	NaN	NaN	NaN	NaN	NaN	250.795527363845	0.986097676842299	23.7773759728752	12.375891977051	10.0822137417132	3.15481511623634	0.0120185161783188	0.00546162596696398	1	1.00120437952737	1898.30331760017	2	26453.1906976744	1	1	1	1	2019-05-15T18:55:26.181	NG_ecoli_LTEE_11364_DM25	-0	-0	161.8	DIA_100X_EMPTY_1x1_100ms	179a2ec0-f7be-42f3-9927-c542d33540c8	EPI_100X_YFP_1x1_200ms_25sola	EPI_100X_RFP_1x1_200ms_25sola
557	48	15.6653664127231	752	49.1030974625135	811.948138297872	1975.22739361702	9013054	11985.4441489362	297.725192025878	378.880707966502	0	576215	766.24335106383	1054.49920381859	1195.71595123615	0	NaN	NaN	NaN	NaN	NaN	617.540307738571	0.958932939408382	46.3889615002355	15.4801792377418	13.0376602220765	3.15763387108819	0.0257700224750707	0.00885124136332235	3	1.01022905009443	6193.03948156902	1	18513.482712766	1	1	1	1	2019-05-15T18:55:26.181	NG_ecoli_LTEE_11364_DM25	-0	-0	161.8	DIA_100X_EMPTY_1x1_100ms	7e49158e-6042-4ee8-ba0c-40e3c542dc8e	EPI_100X_YFP_1x1_200ms_25sola	EPI_100X_RFP_1x1_200ms_25sola
558	48	14.681434230459	705	49.622594181754	819.948936170213	963.51914893617	722211	1024.41276595745	297.725192025878	378.880707966502	0	262221	371.944680851064	1054.49920381859	1195.71595123615	0	NaN	NaN	NaN	NaN	NaN	582.867220938263	0.945670289458756	46.7581618005369	14.3645037433208	12.2180970608659	2.69061399375171	0.032388263094616	0.0101264255058007	1	1.01080491724072	5482.19466324594	2	18304.9134751773	1	1	1	1	2019-05-15T18:55:26.181	NG_ecoli_LTEE_11364_DM25	-0	-0	161.8	DIA_100X_EMPTY_1x1_100ms	51636dbe-d9fa-41f2-9a3e-48b98dbb4148	EPI_100X_YFP_1x1_200ms_25sola	EPI_100X_RFP_1x1_200ms_25sola
559	50	16.5800497669345	829	49.3976447078411	823.343787696019	1071.89384800965	665098	802.289505428227	297.725192025878	378.880707966502	0	361351	435.887816646562	1054.49920381859	1195.71595123615	0	NaN	NaN	NaN	NaN	NaN	648.291752095606	0.967341651562048	47.2847820496628	15.3710995551675	13.5057148360235	2.97945456869691	0.00895193253153591	0.00466038725278373	0	1.00324846421381	6774.01921535709	0	17290.3268998794	1	1	1	1	2019-05-15T18:55:26.181	NG_ecoli_LTEE_11364_DM25	-0	-0	161.8	DIA_100X_EMPTY_1x1_100ms	07ee3193-28e6-4f94-9b41-69dabe78122f	EPI_100X_YFP_1x1_200ms_25sola	EPI_100X_RFP_1x1_200ms_25sola
560	54	16.6664064996591	900	46.2559050450045	815.06	1560.35444444444	757428	841.586666666667	297.725192025878	378.880707966502	0	1616581	1796.20111111111	1054.49920381859	1195.71595123615	0	NaN	NaN	NaN	NaN	NaN	782.558607936182	0.933459591156048	51.4812357258765	17.9975252873185	14.8467029539165	3.31784831779403	0.071373496907399	0.0174294757175744	3	1.02829914032663	8912.48646220035	2	18701.1366666667	1	1	1	1	2019-05-15T18:55:26.181	NG_ecoli_LTEE_11364_DM25	-0	-0	161.8	DIA_100X_EMPTY_1x1_100ms	6f615f7b-498b-4c4e-af99-be5fab6f3b3d	EPI_100X_YFP_1x1_200ms_25sola	EPI_100X_RFP_1x1_200ms_25sola
561	54	15.1856435445474	820	49.0502184024124	815.062195121951	447.653658536585	801897	977.923170731707	297.725192025878	378.880707966502	0	3591828	4380.27804878049	1054.49920381859	1195.71595123615	0	NaN	NaN	NaN	NaN	NaN	742.726120371062	0.95461522182419	53.3144262108172	17.2857368039355	13.6834316197497	3.30228271927812	0.0229196600392663	0.0073714238139062	1	1.00238615424316	7840.15544379657	3	20336.9085365854	1	1	1	1	2019-05-15T18:55:26.181	NG_ecoli_LTEE_11364_DM25	-0	-0	161.8	DIA_100X_EMPTY_1x1_100ms	4334e8cb-e124-44ba-9f98-075b6bbd7979	EPI_100X_YFP_1x1_200ms_25sola	EPI_100X_RFP_1x1_200ms_25sola
562	49	14.8304880081763	727	40.903384150233	820.766162310867	545.953232462173	806336	1109.12792297111	297.725192025878	378.880707966502	0	674849	928.265474552957	1054.49920381859	1195.71595123615	0	NaN	NaN	NaN	NaN	NaN	604.680669850161	0.958687239013767	46.8322462476662	16.085273715428	12.651247726311	3.19643487628634	0.0143722000562294	0.00450847554958063	2	1.00088487452486	5887.10239551165	3	21466.6368638239	1	1	1	1	2019-05-15T18:55:26.181	NG_ecoli_LTEE_11364_DM25	-0	-0	161.8	DIA_100X_EMPTY_1x1_100ms	62532a6d-fdec-4052-a68e-76a4dbdee752	EPI_100X_YFP_1x1_200ms_25sola	EPI_100X_RFP_1x1_200ms_25sola
563	68	14.7548615530881	1003	45.4099721625678	821.356929212363	1456.39680957129	667735	665.73778664008	297.725192025878	378.880707966502	0	597815	596.026919242273	1054.49920381859	1195.71595123615	0	NaN	NaN	NaN	NaN	NaN	894.940021516169	0.888059930597688	66.772877337246	16.1496772520556	13.1070435909103	2.80873468164939	0.0900562396670719	0.00949623200353029	3	1.01302695565064	9009.47449034284	2	19180.3639082752	1	1	1	1	2019-05-15T18:55:26.181	NG_ecoli_LTEE_11364_DM25	-0	-0	161.8	DIA_100X_EMPTY_1x1_100ms	cb0d556f-5532-49a0-8407-ff8484477f85	EPI_100X_YFP_1x1_200ms_25sola	EPI_100X_RFP_1x1_200ms_25sola
564	67	15.3425727321572	1028	33.4749051193462	835.38326848249	1763.48443579767	5270358	5126.80739299611	297.725192025878	378.880707966502	0	729326	709.461089494163	1054.49920381859	1195.71595123615	0	NaN	NaN	NaN	NaN	NaN	838.905520861412	0.829523453372258	65.7550397413958	14.889612454853	12.6268419558939	2.4349603487781	0.020269608070359	0.00815829421126857	2	1.01824601146908	8233.95359833978	3	18915.5573929961	1	1	1	1	2019-05-15T18:55:26.181	NG_ecoli_LTEE_11364_DM25	-0	-0	161.8	DIA_100X_EMPTY_1x1_100ms	69bb1fad-83d8-4599-ac69-28467744ab50	EPI_100X_YFP_1x1_200ms_25sola	EPI_100X_RFP_1x1_200ms_25sola
565	40	15.4682617201411	619	49.3553294360709	821.822294022617	525.009693053312	2496951	4033.8465266559	297.725192025878	378.880707966502	0	553168	893.647819063005	1054.49920381859	1195.71595123615	0	NaN	NaN	NaN	NaN	NaN	530.302756914356	0.966500090688996	38.7368517708481	16.1514379872839	13.3616822351046	3.47120447786299	0.0339245752314798	0.0107382817353026	3	1.00889071148155	5431.70883380144	2	22387.9563812601	1	1	1	1	2019-05-15T18:55:26.181	NG_ecoli_LTEE_11364_DM25	-0	-0	161.8	DIA_100X_EMPTY_1x1_100ms	07944229-98d3-48c0-9b48-7f12066ef81e	EPI_100X_YFP_1x1_200ms_25sola	EPI_100X_RFP_1x1_200ms_25sola
566	64	15.2894194811783	979	40.3574966184838	833.928498467824	1941.25842696629	1610829	1645.38202247191	297.725192025878	378.880707966502	0	631084	644.621041879469	1054.49920381859	1195.71595123615	0	NaN	NaN	NaN	NaN	NaN	774.244888244143	0.877291861296486	62.7987151898023	14.3596818307109	12.1146520770361	2.51243129567228	0.0201279964673772	0.00810591129310254	3	1.00479569916471	7238.73256679551	1	18033.3615934627	1	1	1	1	2019-05-15T18:55:26.181	NG_ecoli_LTEE_11364_DM25	-0	-0	161.8	DIA_100X_EMPTY_1x1_100ms	6fb1c87d-7ae1-41ea-a536-f3338dc17b3c	EPI_100X_YFP_1x1_200ms_25sola	EPI_100X_RFP_1x1_200ms_25sola
567	46	16.7620446122958	771	-4.32411232001092	815.321660181582	167.482490272374	1322119	1714.81063553826	297.725192025878	378.880707966502	0	2536603	3290.0168612192	1054.49920381859	1195.71595123615	0	NaN	NaN	NaN	NaN	NaN	611.390823575938	0.96478054441522	44.8906645695512	16.6613922395563	13.2816048557663	3.27665865345383	0.0416836524515867	0.0118605970250254	2	1.01486033322132	6219.37905555796	3	20895.0570687419	1	1	1	1	2019-05-15T18:55:26.181	NG_ecoli_LTEE_11364_DM25	-0	-0	161.8	DIA_100X_EMPTY_1x1_100ms	aa910722-3017-45cd-b434-2f3fe4b2fee9	EPI_100X_YFP_1x1_200ms_25sola	EPI_100X_RFP_1x1_200ms_25sola
568	9	4.1010827083112	38	-49.9995108384738	809.368421052632	143.394736842105	38238	1006.26315789474	297.725192025878	378.880707966502	0	457274	12033.5263157895	1054.49920381859	1195.71595123615	0	NaN	NaN	NaN	NaN	NaN	114.824866830625	0.999574232087369	NaN	NaN	NaN	NaN	NaN	NaN	NaN	NaN	NaN	3	27369.4210526316	1	1	1	1	2019-05-15T18:55:26.181	NG_ecoli_LTEE_11364_DM25	-0	-0	161.8	DIA_100X_EMPTY_1x1_100ms	7456ad84-ee35-4a90-bc3d-333967029252	EPI_100X_YFP_1x1_200ms_25sola	EPI_100X_RFP_1x1_200ms_25sola
569	53	15.0750503988186	800	49.3784354407792	830.515	283.11875	2724305	3405.38125	297.725192025878	378.880707966502	0	514815	643.51875	1054.49920381859	1195.71595123615	0	NaN	NaN	NaN	NaN	NaN	662.514892778241	0.939728693781826	50.7281018363163	15.1440736313533	12.8786441607523	2.73773788900312	0.0142940028166836	0.00805243566099314	2	1.00130292153666	6608.13308413008	1	17506.4325	1	1	1	1	2019-05-15T18:55:26.181	NG_ecoli_LTEE_11364_DM25	-0	-0	161.8	DIA_100X_EMPTY_1x1_100ms	9178a031-4d9d-46c5-8a80-79838e8809f5	EPI_100X_YFP_1x1_200ms_25sola	EPI_100X_RFP_1x1_200ms_25sola
570	36	12.4641816906112	449	48.411485623438	818.610244988864	413.325167037862	1828250	4071.82628062361	297.725192025878	378.880707966502	0	366816	816.962138084633	1054.49920381859	1195.71595123615	0	NaN	NaN	NaN	NaN	NaN	405.225463250924	0.948022213723494	35.8358584605732	13.3178638607451	10.9826191634579	2.74079162415359	0.0146993417313004	0.00808011346173643	1	1.001369815575	3394.84181041999	3	20003.4810690423	1	1	1	1	2019-05-15T18:55:26.181	NG_ecoli_LTEE_11364_DM25	-0	-0	161.8	DIA_100X_EMPTY_1x1_100ms	ae03ef11-b4d7-44a4-a3d5-f8c778f85fa5	EPI_100X_YFP_1x1_200ms_25sola	EPI_100X_RFP_1x1_200ms_25sola
571	46	16.0384414593607	738	49.486304826673	830.991869918699	1320.35772357724	580050	785.975609756098	297.725192025878	378.880707966502	0	492538	667.39566395664	1054.49920381859	1195.71595123615	0	NaN	NaN	NaN	NaN	NaN	596.146092089149	0.983119096633986	43.9144568584803	15.5202663786848	13.261283970563	3.39718990958765	0.0126850092643502	0.00380808142436585	1	1.00058429184184	6065.52709253363	1	17961.6761517615	1	1	1	1	2019-05-15T18:55:26.181	NG_ecoli_LTEE_11364_DM25	-0	-0	161.8	DIA_100X_EMPTY_1x1_100ms	2040be80-4391-42f2-9e5a-3e6777176719	EPI_100X_YFP_1x1_200ms_25sola	EPI_100X_RFP_1x1_200ms_25sola
572	51	15.0655901244053	769	49.2848455949566	832.234070221066	591.007802340702	3896532	5067.01170351105	297.725192025878	378.880707966502	0	1580110	2054.75942782835	1054.49920381859	1195.71595123615	0	NaN	NaN	NaN	NaN	NaN	649.32492378115	0.961451961557786	52.521845105245	15.6761198538136	12.0894257380503	3.3032047858071	0.0328268354957095	0.0124851302139595	2	1.00918285526781	6028.94330169393	4	22564.2938881664	1	1	1	1	2019-05-15T18:55:26.181	NG_ecoli_LTEE_11364_DM25	-0	-0	161.8	DIA_100X_EMPTY_1x1_100ms	a6470c5b-7131-4a42-b18c-0db30a86caea	EPI_100X_YFP_1x1_200ms_25sola	EPI_100X_RFP_1x1_200ms_25sola
573	58	16.1349602472294	937	-10.7198580594395	823.79295624333	1266.9477054429	1431916	1528.19210245464	297.725192025878	378.880707966502	0	760836	811.991462113127	1054.49920381859	1195.71595123615	0	NaN	NaN	NaN	NaN	NaN	754.017747329094	0.827370270366167	60.5037289079554	14.193321264791	12.208530946481	2.56579999558243	0.0427350957526157	0.0185452228677992	2	1.04561556210445	7082.69988205956	1	18158.7865528282	1	1	1	1	2019-05-15T18:55:26.181	NG_ecoli_LTEE_11364_DM25	-0	-0	161.8	DIA_100X_EMPTY_1x1_100ms	32f0327c-956c-4c27-9129-8801b5ad32a2	EPI_100X_YFP_1x1_200ms_25sola	EPI_100X_RFP_1x1_200ms_25sola
574	42	12.9046470226705	543	49.6396635023206	831.766114180479	661.453038674033	3432972	6322.23204419889	297.725192025878	378.880707966502	0	376098	692.629834254144	1054.49920381859	1195.71595123615	0	NaN	NaN	NaN	NaN	NaN	471.626820853064	0.935460987297419	40.6840769184143	13.645426672005	11.1358461852562	2.89369042019975	0.0364353581868529	0.0145190831488631	2	1.0097341470876	3962.42262959484	2	20047.182320442	1	1	1	1	2019-05-15T18:55:26.181	NG_ecoli_LTEE_11364_DM25	-0	-0	161.8	DIA_100X_EMPTY_1x1_100ms	661008d0-6243-4cb9-827e-741d5c4402fd	EPI_100X_YFP_1x1_200ms_25sola	EPI_100X_RFP_1x1_200ms_25sola
575	35	15.7345832810566	551	-38.0421837937351	835.215970961887	145.13611615245	2211298	4013.24500907441	297.725192025878	378.880707966502	0	2139998	3883.84392014519	1054.49920381859	1195.71595123615	0	NaN	NaN	NaN	NaN	NaN	476.133821397798	0.978634072286687	32.7907130057558	18.5921810900019	14.1463040586905	4.03699001956541	0.00638719046699912	0.00315096588368783	1	1.00020041005823	5153.79000021064	4	20184.3847549909	1	1	1	1	2019-05-15T18:55:26.181	NG_ecoli_LTEE_11364_DM25	-0	-0	161.8	DIA_100X_EMPTY_1x1_100ms	14df410a-df62-4c25-a179-1c808a62944a	EPI_100X_YFP_1x1_200ms_25sola	EPI_100X_RFP_1x1_200ms_25sola
576	39	15.4297343294077	602	48.3169570552944	832.579734219269	1207.15946843854	88600	147.176079734219	297.725192025878	378.880707966502	0	6654609	11054.1677740864	1054.49920381859	1195.71595123615	0	NaN	NaN	NaN	NaN	NaN	496.974608583636	0.958606698957617	37.9800585551622	14.6578136301941	12.7490647037064	3.0525362664898	0.0449763357160605	0.0223392939384148	0	1.03966085045324	4848.44152156602	0	22033.7574750831	1	1	1	1	2019-05-15T18:55:26.181	NG_ecoli_LTEE_11364_DM25	-0	-0	161.8	DIA_100X_EMPTY_1x1_100ms	776f44a6-0065-4a81-9279-cbbe451ff033	EPI_100X_YFP_1x1_200ms_25sola	EPI_100X_RFP_1x1_200ms_25sola
577	41	14.1067880045095	579	49.0578547611704	834.419689119171	300.385146804836	3274510	5655.45768566494	297.725192025878	378.880707966502	0	336863	581.801381692573	1054.49920381859	1195.71595123615	0	NaN	NaN	NaN	NaN	NaN	493.941021652326	0.954449101864342	39.0043690412602	14.7005959639059	12.244133936598	3.23548439683456	0.0336127164054636	0.00720821145534629	2	1.00275624581091	4592.60697965926	1	18010.02417962	1	1	1	1	2019-05-15T18:55:26.181	NG_ecoli_LTEE_11364_DM25	-0	-0	161.8	DIA_100X_EMPTY_1x1_100ms	eecbd82b-1568-47ba-bd5c-b15651f67b1e	EPI_100X_YFP_1x1_200ms_25sola	EPI_100X_RFP_1x1_200ms_25sola
578	42	15.7312051659932	662	47.8945170072781	835.868580060423	869.79003021148	7071218	10681.5981873112	297.725192025878	378.880707966502	0	249100	376.283987915408	1054.49920381859	1195.71595123615	0	NaN	NaN	NaN	NaN	NaN	501.623109409148	0.958096900765832	39.9519027330685	14.3375866754908	12.1635135126894	3.0085053127521	0.0234712072093985	0.012232169194761	1	1.00408508199823	4642.43073638758	0	17651.9290030211	1	1	1	1	2019-05-15T18:55:26.181	NG_ecoli_LTEE_11364_DM25	-0	-0	161.8	DIA_100X_EMPTY_1x1_100ms	2a53416a-4b03-4e76-80d9-b8d71411387d	EPI_100X_YFP_1x1_200ms_25sola	EPI_100X_RFP_1x1_200ms_25sola
579	47	17.447879301347	820	40.7203260839356	840.703658536585	1542.78780487805	1351185	1647.78658536585	297.725192025878	378.880707966502	0	691887	843.764634146341	1054.49920381859	1195.71595123615	0	NaN	NaN	NaN	NaN	NaN	721.3895208722	0.980285298708923	46.4122160069685	17.4662730103156	15.1884899599038	3.83025644906255	0.0593520145316675	0.0178905159125862	1	1.0198239117305	8409.13613047754	1	18409.0890243902	1	1	1	1	2019-05-15T18:55:26.181	NG_ecoli_LTEE_11364_DM25	-0	-0	161.8	DIA_100X_EMPTY_1x1_100ms	3bcc58a6-06b0-48d4-884b-64c6292cb5cf	EPI_100X_YFP_1x1_200ms_25sola	EPI_100X_RFP_1x1_200ms_25sola
580	45	13.8468116101463	623	49.7232262884267	833.483146067416	407.932584269663	1009961	1621.12520064205	297.725192025878	378.880707966502	0	372311	597.609951845907	1054.49920381859	1195.71595123615	0	NaN	NaN	NaN	NaN	NaN	519.333445428366	0.960461568077947	43.5044706580525	14.1566762879225	11.7050676205923	2.7579995596743	0.0144719903392831	0.00650430343770745	2	1.00189640261166	4681.35551664094	1	18553.6260032103	1	1	1	1	2019-05-15T18:55:26.181	NG_ecoli_LTEE_11364_DM25	-0	-0	161.8	DIA_100X_EMPTY_1x1_100ms	cfa7ec31-464d-4339-aa4a-41b42b6da27e	EPI_100X_YFP_1x1_200ms_25sola	EPI_100X_RFP_1x1_200ms_25sola
581	39	14.3759500790591	561	49.2927916645219	842.538324420677	612.550802139037	316473	564.122994652406	297.725192025878	378.880707966502	0	2564991	4572.17647058824	1054.49920381859	1195.71595123615	0	NaN	NaN	NaN	NaN	NaN	501.56453222221	0.984482960627907	38.97323576685	14.2299208532459	12.5600533896475	3.08654821191882	0.00813671430003542	0.0053114000784763	0	1.00229122578995	4828.80110053001	3	21973.2495543672	1	1	1	1	2019-05-15T18:55:26.181	NG_ecoli_LTEE_11364_DM25	-0	-0	161.8	DIA_100X_EMPTY_1x1_100ms	f9ee51b5-268b-46b1-af22-27a25f9af029	EPI_100X_YFP_1x1_200ms_25sola	EPI_100X_RFP_1x1_200ms_25sola
582	43	13.6953779558006	589	49.6259716901326	832.660441426146	1711.71477079796	2647778	4495.37860780985	297.725192025878	378.880707966502	0	332013	563.689303904924	1054.49920381859	1195.71595123615	0	NaN	NaN	NaN	NaN	NaN	492.726013185193	0.980066238739073	42.8189382285201	12.8717668444418	11.1966687073665	2.8727494404519	0.0111849245221106	0.00285628971176775	1	1.00068023661948	4216.02747001036	1	18505.1969439728	1	1	1	1	2019-05-15T18:55:26.181	NG_ecoli_LTEE_11364_DM25	-0	-0	161.8	DIA_100X_EMPTY_1x1_100ms	52bf5382-e1e9-4988-b592-0d5cb8a60e4a	EPI_100X_YFP_1x1_200ms_25sola	EPI_100X_RFP_1x1_200ms_25sola
583	42	15.8549367293509	666	32.0739156882427	834.198198198198	478.764264264264	4147066	6226.82582582583	297.725192025878	378.880707966502	0	642257	964.34984984985	1054.49920381859	1195.71595123615	0	NaN	NaN	NaN	NaN	NaN	572.767436773073	0.939463619464373	41.7532913474728	16.6740362222932	13.3067655018188	3.45059702020251	0.0623018019507807	0.0251232381508739	1	1.02585035279011	5806.64939957397	3	20906.2492492492	1	1	1	1	2019-05-15T18:55:26.181	NG_ecoli_LTEE_11364_DM25	-0	-0	161.8	DIA_100X_EMPTY_1x1_100ms	a2d921ff-ab22-4e59-86a0-ab9f02c760fb	EPI_100X_YFP_1x1_200ms_25sola	EPI_100X_RFP_1x1_200ms_25sola
584	38	15.8601450872402	603	49.3512812457684	840.189054726368	929.114427860697	2119351	3514.67827529022	297.725192025878	378.880707966502	0	266087	441.271973466003	1054.49920381859	1195.71595123615	0	NaN	NaN	NaN	NaN	NaN	488.315790927585	0.977864351484614	36.4673773430654	15.6421387366322	12.9216218942461	3.62185158558365	0.0345486473776038	0.0135194697799411	1	1.01607815049004	4782.2080903753	1	17347.0995024876	1	1	1	1	2019-05-15T18:55:26.181	NG_ecoli_LTEE_11364_DM25	-0	-0	161.8	DIA_100X_EMPTY_1x1_100ms	aeedda77-dd90-40b7-91e8-b20418241d11	EPI_100X_YFP_1x1_200ms_25sola	EPI_100X_RFP_1x1_200ms_25sola
585	30	13.163613866654	395	44.509710067346	837.324050632911	1748.33417721519	1498597	3793.9164556962	297.725192025878	378.880707966502	0	225975	572.088607594937	1054.49920381859	1195.71595123615	0	NaN	NaN	NaN	NaN	NaN	362.318736035109	0.991253430051813	30.2771807903077	13.7642296370659	11.5927940789038	3.14796214612941	0.0197539220332198	0.0113538943694548	1	1.00192105863404	3195.81446922737	2	19562.4886075949	1	1	1	1	2019-05-15T18:55:26.181	NG_ecoli_LTEE_11364_DM25	-0	-0	161.8	DIA_100X_EMPTY_1x1_100ms	473a57b7-9205-43cf-8815-1e15ee420d2c	EPI_100X_YFP_1x1_200ms_25sola	EPI_100X_RFP_1x1_200ms_25sola
586	68	13.230967992467	900	-49.1519837224686	838.008888888889	206.245555555556	134613	149.57	297.725192025878	378.880707966502	0	11007127	12230.1411111111	1054.49920381859	1195.71595123615	0	NaN	NaN	NaN	NaN	NaN	844.012713426071	0.814537185006983	69.0118329182966	16.4304860730358	11.9684732438559	3.09489465334736	0.0419957780012103	0.0124942432240409	2	1.01366903106401	7764.09695490653	3	23346.8766666667	1	1	1	1	2019-05-15T18:55:26.181	NG_ecoli_LTEE_11364_DM25	-0	-0	161.8	DIA_100X_EMPTY_1x1_100ms	9d6901a2-b272-4cee-8d7a-dff958f0a333	EPI_100X_YFP_1x1_200ms_25sola	EPI_100X_RFP_1x1_200ms_25sola
587	58	14.614048736836	848	49.4823549875205	857.081367924528	1445.74174528302	756764	892.410377358491	297.725192025878	378.880707966502	0	988531	1165.72051886792	1054.49920381859	1195.71595123615	0	NaN	NaN	NaN	NaN	NaN	749.656918391868	0.950183586366996	58.4935833347082	14.6774879072268	12.6258291139984	2.75418575339249	0.0124899829454964	0.00542962387769937	4	1.00405408541143	7323.48712829181	4	20850.8549528302	1	1	1	1	2019-05-15T18:55:26.181	NG_ecoli_LTEE_11364_DM25	-0	-0	161.8	DIA_100X_EMPTY_1x1_100ms	b7c32d9a-0259-4570-b03b-f2ad2d7e49c6	EPI_100X_YFP_1x1_200ms_25sola	EPI_100X_RFP_1x1_200ms_25sola
588	53	13.5854320195527	721	44.7475983437359	857.581137309293	651.697642163662	5161266	7158.4826629681	297.725192025878	378.880707966502	0	692110	959.930651872399	1054.49920381859	1195.71595123615	0	NaN	NaN	NaN	NaN	NaN	672.661316350088	0.937166168778416	53.7689551243851	15.2112029296868	12.2869181410939	2.90802357932669	0.032504231295089	0.0117741647249218	2	1.01699055526133	6375.39956100777	3	20188.7614424411	1	1	1	1	2019-05-15T18:55:26.181	NG_ecoli_LTEE_11364_DM25	-0	-0	161.8	DIA_100X_EMPTY_1x1_100ms	ad4057ce-f5be-4f57-889d-48a78fef3f47	EPI_100X_YFP_1x1_200ms_25sola	EPI_100X_RFP_1x1_200ms_25sola
589	44	13.5853605357322	598	48.9914360238604	843.439799331104	1670.54013377926	2911426	4868.60535117057	297.725192025878	378.880707966502	0	380242	635.85618729097	1054.49920381859	1195.71595123615	0	NaN	NaN	NaN	NaN	NaN	508.20126091734	0.949392994890383	43.3315657476529	13.9780696183614	11.3310524204064	3.02009951286316	0.0193147966762063	0.00867773690587209	2	1.00278979714719	4369.53035728973	3	18693.9882943144	1	1	1	1	2019-05-15T18:55:26.181	NG_ecoli_LTEE_11364_DM25	-0	-0	161.8	DIA_100X_EMPTY_1x1_100ms	0a0bafb2-b077-4142-a49c-b9ceefa2598b	EPI_100X_YFP_1x1_200ms_25sola	EPI_100X_RFP_1x1_200ms_25sola
590	33	7.03332766118289	232	-49.7006236590472	846.625	166.327586206897	73558	317.060344827586	297.725192025878	378.880707966502	0	2384880	10279.6551724138	1054.49920381859	1195.71595123615	0	NaN	NaN	NaN	NaN	NaN	339.513245785928	0.830472108537367	NaN	NaN	NaN	NaN	NaN	NaN	NaN	NaN	NaN	3	27309.5431034483	1	1	1	1	2019-05-15T18:55:26.181	NG_ecoli_LTEE_11364_DM25	-0	-0	161.8	DIA_100X_EMPTY_1x1_100ms	5339a381-54c2-4c65-a658-680a47eebc87	EPI_100X_YFP_1x1_200ms_25sola	EPI_100X_RFP_1x1_200ms_25sola
591	71	16.451553272335	1168	39.9711276810502	862.440924657534	1479.41352739726	658064	563.41095890411	297.725192025878	378.880707966502	0	778541	666.559075342466	1054.49920381859	1195.71595123615	0	NaN	NaN	NaN	NaN	NaN	987.196755703366	0.85882976763841	70.5979678636373	16.148274995805	13.6697584037061	3.21606174864736	0.0228586007750609	0.0112957738046194	1	1.02204138101641	10361.0497638665	3	20819.5607876712	1	1	1	1	2019-05-15T18:55:26.181	NG_ecoli_LTEE_11364_DM25	-0	-0	161.8	DIA_100X_EMPTY_1x1_100ms	41f294ad-1a6d-48d4-b72d-a09dd8e3e8fd	EPI_100X_YFP_1x1_200ms_25sola	EPI_100X_RFP_1x1_200ms_25sola
592	38	13.2630760497418	504	48.6003529476129	842.450396825397	1605.97222222222	81323	161.355158730159	297.725192025878	378.880707966502	0	3738578	7417.81349206349	1054.49920381859	1195.71595123615	0	NaN	NaN	NaN	NaN	NaN	445.700425970845	0.883009838401893	38.2628332827084	14.1604184940062	11.0677437987183	2.9024873190911	0.0843477436472762	0.0387902055892478	1	1.08350464446301	3681.16429945441	0	23450.6845238095	1	1	1	1	2019-05-15T18:55:26.181	NG_ecoli_LTEE_11364_DM25	-0	-0	161.8	DIA_100X_EMPTY_1x1_100ms	3c29d844-129a-430d-b5e1-4a482ebc13df	EPI_100X_YFP_1x1_200ms_25sola	EPI_100X_RFP_1x1_200ms_25sola
593	48	16.9773588961859	816	47.4525116686992	861.377450980392	985.05637254902	5372674	6584.15931372549	297.725192025878	378.880707966502	0	309434	379.208333333333	1054.49920381859	1195.71595123615	0	NaN	NaN	NaN	NaN	NaN	633.65248152759	0.981915788970332	46.86839118723	14.9440805035151	13.3322453800089	2.9610802485453	0.0088191813750625	0.00319127951019562	3	1.00064575430783	6542.99402911922	0	17265.0269607843	1	1	1	1	2019-05-15T18:55:26.181	NG_ecoli_LTEE_11364_DM25	-0	-0	161.8	DIA_100X_EMPTY_1x1_100ms	0c7c9400-8fc1-4a43-abf5-d57cde10b9db	EPI_100X_YFP_1x1_200ms_25sola	EPI_100X_RFP_1x1_200ms_25sola
594	40	17.5979550693735	704	30.7699533185896	862.088068181818	473.548295454545	4506446	6401.20170454545	297.725192025878	378.880707966502	0	442416	628.431818181818	1054.49920381859	1195.71595123615	0	NaN	NaN	NaN	NaN	NaN	581.757390842652	0.980740301946936	39.7935217886619	16.8070145877004	14.2282062143884	3.62170237270216	0.0503998414692005	0.0178497702927407	0	1.02559721864245	6327.06884180605	2	20017.2897727273	1	1	1	1	2019-05-15T18:55:26.181	NG_ecoli_LTEE_11364_DM25	-0	-0	161.8	DIA_100X_EMPTY_1x1_100ms	2550895f-399b-4482-947b-ad2d995529f8	EPI_100X_YFP_1x1_200ms_25sola	EPI_100X_RFP_1x1_200ms_25sola
595	39	13.7457900103612	536	49.3079751636932	856.531716417911	1188.26305970149	1224662	2284.8171641791	297.725192025878	378.880707966502	0	774983	1445.86380597015	1054.49920381859	1195.71595123615	0	NaN	NaN	NaN	NaN	NaN	453.297689770461	0.973304136745356	36.8839249005383	14.1532432792954	11.9719288134953	2.98960521742644	0.0152030190918159	0.00926736980969744	0	1.00559627925009	4151.98008805094	1	18237.9626865672	1	1	1	1	2019-05-15T18:55:26.181	NG_ecoli_LTEE_11364_DM25	-0	-0	161.8	DIA_100X_EMPTY_1x1_100ms	68e34eec-193e-4ca7-b76e-91324190cc74	EPI_100X_YFP_1x1_200ms_25sola	EPI_100X_RFP_1x1_200ms_25sola
596	39	16.8381280036955	657	10.06948991642	855.517503805175	194.385083713851	298583	454.464231354642	297.725192025878	378.880707966502	0	3735255	5685.3196347032	1054.49920381859	1195.71595123615	0	NaN	NaN	NaN	NaN	NaN	574.895270528473	0.996268060685367	39.188084778043	17.7938443007888	14.3543880370772	4.29839829866133	0.0420613796179875	0.0187083897334487	1	1.03216893521524	6341.81084959747	3	19605.9649923897	1	1	1	1	2019-05-15T18:55:26.181	NG_ecoli_LTEE_11364_DM25	-0	-0	161.8	DIA_100X_EMPTY_1x1_100ms	e5f30862-c69c-46c2-a7fe-ad0842a61531	EPI_100X_YFP_1x1_200ms_25sola	EPI_100X_RFP_1x1_200ms_25sola
597	136	39.4555267237416	5366	-49.9999999964135	900.144614237793	549.350167722698	888885	165.651323145732	297.725192025878	378.880707966502	0	2454542	457.424897502795	1054.49920381859	1195.71595123615	0	NaN	NaN	NaN	NaN	NaN	NaN	NaN	NaN	NaN	NaN	NaN	NaN	NaN	NaN	NaN	NaN	1	27328.2972418934	1	1	1	1	2019-05-15T18:55:26.181	NG_ecoli_LTEE_11364_DM25	-0	-0	161.8	DIA_100X_EMPTY_1x1_100ms	1fa73d13-56ee-42b8-b85f-a6d6cfbb5e36	EPI_100X_YFP_1x1_200ms_25sola	EPI_100X_RFP_1x1_200ms_25sola
598	32	15.0589253577638	482	43.1492790434824	856.643153526971	228.176348547718	224823	466.4377593361	297.725192025878	378.880707966502	0	929348	1928.10788381743	1054.49920381859	1195.71595123615	0	NaN	NaN	NaN	NaN	NaN	412.255544055662	0.995423040391074	31.6679742828388	15.2875457966381	12.704710843424	3.51753560367565	0.015045898307344	0.00955557222119533	0	1.00583685015411	4014.57647215694	2	18845.2116182573	1	1	1	1	2019-05-15T18:55:26.181	NG_ecoli_LTEE_11364_DM25	-0	-0	161.8	DIA_100X_EMPTY_1x1_100ms	3b4c179d-e26d-4e64-b26c-e66e0ea5ad20	EPI_100X_YFP_1x1_200ms_25sola	EPI_100X_RFP_1x1_200ms_25sola
599	52	9.48085014854251	493	-48.7798294691928	873.448275862069	591.685598377282	300636	609.809330628803	297.725192025878	378.880707966502	0	3426159	6949.61257606491	1054.49920381859	1195.71595123615	0	NaN	NaN	NaN	NaN	NaN	540.965439774806	0.788050503025299	52.5428448614155	12.8741065965245	10.0727839403046	2.36742289965724	0.0349657400295339	0.0144388111818985	0	1.03378177140729	4186.99557336711	5	26267.9594320487	1	1	1	1	2019-05-15T18:55:26.181	NG_ecoli_LTEE_11364_DM25	-0	-0	161.8	DIA_100X_EMPTY_1x1_100ms	3241d882-c451-4d2e-b5b7-cdae5cfd0adc	EPI_100X_YFP_1x1_200ms_25sola	EPI_100X_RFP_1x1_200ms_25sola
600	54	15.4801526460804	836	49.5232716793982	872.735645933014	1690.44377990431	1247357	1492.0538277512	297.725192025878	378.880707966502	0	515124	616.177033492823	1054.49920381859	1195.71595123615	0	NaN	NaN	NaN	NaN	NaN	666.087783752414	0.975233714818357	52.644663768214	15.0106483239562	12.4638753537568	2.89078208502743	0.0173319063800975	0.00530992783580433	4	1.00388578703773	6423.18501807712	1	17998.8217703349	1	1	1	1	2019-05-15T18:55:26.181	NG_ecoli_LTEE_11364_DM25	-0	-0	161.8	DIA_100X_EMPTY_1x1_100ms	92e12984-8704-412f-a974-88408a67f063	EPI_100X_YFP_1x1_200ms_25sola	EPI_100X_RFP_1x1_200ms_25sola
601	34	16.497261628164	561	2.2982607921766	866.946524064171	143.56862745098	2757007	4914.45098039216	297.725192025878	378.880707966502	0	1311113	2337.09982174688	1054.49920381859	1195.71595123615	0	NaN	NaN	NaN	NaN	NaN	458.282464438589	0.978231482466823	35.1652196015216	14.9232483319326	12.5824998360817	3.38284677805471	0.0472921035141343	0.0171201000975714	1	1.01910553798425	4372.5731339448	1	18015.743315508	1	1	1	1	2019-05-15T18:55:26.181	NG_ecoli_LTEE_11364_DM25	-0	-0	161.8	DIA_100X_EMPTY_1x1_100ms	e3a46a85-d75f-4d25-b557-e8b997eb5538	EPI_100X_YFP_1x1_200ms_25sola	EPI_100X_RFP_1x1_200ms_25sola
602	38	14.8305124334743	564	49.1717676000688	869.088652482269	725.576241134752	1267090	2246.61347517731	297.725192025878	378.880707966502	0	636540	1128.6170212766	1054.49920381859	1195.71595123615	0	NaN	NaN	NaN	NaN	NaN	451.380903260054	0.979828729187382	35.5308477665825	15.3162785603406	12.3742143491339	3.29605514225199	0.0115859343244967	0.00670687191715699	0	1.00372734893458	4272.97862830246	1	18126.5212765957	1	1	1	1	2019-05-15T18:55:26.181	NG_ecoli_LTEE_11364_DM25	-0	-0	161.8	DIA_100X_EMPTY_1x1_100ms	ea65e7fe-e16f-4e78-ba28-244a3b2cdd6b	EPI_100X_YFP_1x1_200ms_25sola	EPI_100X_RFP_1x1_200ms_25sola
603	44	18.1620440235676	799	45.9667977018275	874.531914893617	575.936170212766	210595	263.573216520651	297.725192025878	378.880707966502	0	2444952	3060.01501877347	1054.49920381859	1195.71595123615	0	NaN	NaN	NaN	NaN	NaN	589.977338370747	0.956965076250534	40.0099331653893	17.4789011477941	14.1596003476941	3.90332734740418	0.0611153758547135	0.0267900612926508	1	1.02631242634499	6300.27778848798	2	21541.2077596996	1	1	1	1	2019-05-15T18:55:26.181	NG_ecoli_LTEE_11364_DM25	-0	-0	161.8	DIA_100X_EMPTY_1x1_100ms	453d6c0c-6a6c-4ba4-b268-f7b277c3d975	EPI_100X_YFP_1x1_200ms_25sola	EPI_100X_RFP_1x1_200ms_25sola
604	46	14.9949643642186	691	49.3199672480323	867.470332850941	412.894356005789	817418	1182.9493487699	297.725192025878	378.880707966502	0	378576	547.866859623734	1054.49920381859	1195.71595123615	0	NaN	NaN	NaN	NaN	NaN	548.524792895236	0.950591236966581	44.4391382425679	14.4132479085589	12.0655347307679	2.82833748067659	0.01255062445852	0.00573817114146576	2	1.00205567552481	5080.99372029384	0	17583.984081042	1	1	1	1	2019-05-15T18:55:26.181	NG_ecoli_LTEE_11364_DM25	-0	-0	161.8	DIA_100X_EMPTY_1x1_100ms	3fccc335-7b32-49f9-83e6-8982c9ff970b	EPI_100X_YFP_1x1_200ms_25sola	EPI_100X_RFP_1x1_200ms_25sola
605	42	14.5695171923317	613	49.1101182052749	871.647634584013	616.716150081566	2720196	4437.51386623165	297.725192025878	378.880707966502	0	1071895	1748.60522022838	1054.49920381859	1195.71595123615	0	NaN	NaN	NaN	NaN	NaN	523.259378767726	0.95647386174737	43.3878362325441	14.6816679402558	11.7222925819953	3.21297427783357	0.0369615933708761	0.0128650501924304	3	1.01839040100223	4682.55608137228	4	22727.1615008157	1	1	1	1	2019-05-15T18:55:26.181	NG_ecoli_LTEE_11364_DM25	-0	-0	161.8	DIA_100X_EMPTY_1x1_100ms	6092c1cd-22f2-48f6-b9bc-0e93a42cafef	EPI_100X_YFP_1x1_200ms_25sola	EPI_100X_RFP_1x1_200ms_25sola
606	61	14.6552059546279	894	47.7204138371436	874.346756152125	1188.59731543624	2429272	2717.30648769575	297.725192025878	378.880707966502	0	873668	977.257270693512	1054.49920381859	1195.71595123615	0	NaN	NaN	NaN	NaN	NaN	750.370074460117	0.889438906246252	60.5385645060462	14.7228782644722	12.221703777037	2.45957643564463	0.0182487289333872	0.00800579283790372	2	1.00561394732464	7102.07912859072	2	19002.6308724832	1	1	1	1	2019-05-15T18:55:26.181	NG_ecoli_LTEE_11364_DM25	-0	-0	161.8	DIA_100X_EMPTY_1x1_100ms	8776659d-2b4a-4120-aae2-c76e3d681342	EPI_100X_YFP_1x1_200ms_25sola	EPI_100X_RFP_1x1_200ms_25sola
607	41	14.8781141937812	611	47.9152916899574	882.581014729951	1152.61047463175	1282887	2099.65139116203	297.725192025878	378.880707966502	0	495417	810.829787234043	1054.49920381859	1195.71595123615	0	NaN	NaN	NaN	NaN	NaN	498.812753035852	0.961159457824074	39.477643234262	14.7558913726625	12.3617030514153	2.99228530918118	0.0218535960648462	0.00900924023557477	1	1.00645549325145	4738.02898410046	1	17666.1685761047	1	1	1	1	2019-05-15T18:55:26.181	NG_ecoli_LTEE_11364_DM25	-0	-0	161.8	DIA_100X_EMPTY_1x1_100ms	afbe5fdc-9750-4ddd-b620-2ec840757b83	EPI_100X_YFP_1x1_200ms_25sola	EPI_100X_RFP_1x1_200ms_25sola
608	77	14.323659049373	1103	44.7042690661501	896.311876699909	1528.0861287398	10907407	9888.85494106981	297.725192025878	378.880707966502	0	697133	632.033544877607	1054.49920381859	1195.71595123615	0	NaN	NaN	NaN	NaN	NaN	1008.66018560897	0.863124874350253	76.6056079239217	14.9897883306146	13.0245827123263	2.25212201237383	0.0147911550336418	0.00659807162108129	1	1.01272116634753	10206.5291645791	2	19316.9202175884	1	1	1	1	2019-05-15T18:55:26.181	NG_ecoli_LTEE_11364_DM25	-0	-0	161.8	DIA_100X_EMPTY_1x1_100ms	0e70bbdd-2293-4566-a16f-4455a4995cbb	EPI_100X_YFP_1x1_200ms_25sola	EPI_100X_RFP_1x1_200ms_25sola
609	50	13.3370212792726	668	48.8154155709379	885.541916167665	705.185628742515	816166	1221.80538922156	297.725192025878	378.880707966502	0	913831	1368.01047904192	1054.49920381859	1195.71595123615	0	NaN	NaN	NaN	NaN	NaN	640.210429035033	0.928725794556107	50.1742356879706	14.563241859317	12.4146749724985	2.78622101615297	0.0300146737827542	0.00943808742057651	2	1.00300526134574	6073.53242658653	3	20379.7634730539	1	1	1	1	2019-05-15T18:55:26.181	NG_ecoli_LTEE_11364_DM25	-0	-0	161.8	DIA_100X_EMPTY_1x1_100ms	96519ef0-e67d-4130-9f66-7e553d8e7f44	EPI_100X_YFP_1x1_200ms_25sola	EPI_100X_RFP_1x1_200ms_25sola
610	42	15.1674219018728	638	48.440218993004	886.55329153605	1025.27586206897	2536991	3976.47492163009	297.725192025878	378.880707966502	0	247393	387.763322884013	1054.49920381859	1195.71595123615	0	NaN	NaN	NaN	NaN	NaN	515.079320376521	0.973855661707526	41.6817875222226	14.8951263296275	12.0058069965388	3.10198842536609	0.020571939853772	0.00750599602568867	1	1.00236281973424	4718.66267231825	2	17996.5564263323	1	1	1	1	2019-05-15T18:55:26.181	NG_ecoli_LTEE_11364_DM25	-0	-0	161.8	DIA_100X_EMPTY_1x1_100ms	a2ab13f0-81ef-48fb-ba55-3d0a8889d065	EPI_100X_YFP_1x1_200ms_25sola	EPI_100X_RFP_1x1_200ms_25sola
611	54	16.5425413175647	894	45.9048266094073	890.46644295302	1273.3255033557	8163067	9130.94742729307	297.725192025878	378.880707966502	0	680800	761.521252796421	1054.49920381859	1195.71595123615	0	NaN	NaN	NaN	NaN	NaN	716.368669339118	0.923659582440261	52.7216076554918	15.814803204638	13.3263619363095	2.98479111198865	0.0308351570529452	0.0130652459973846	1	1.02582203424731	7353.62932867225	0	17498.9888143177	1	1	1	1	2019-05-15T18:55:26.181	NG_ecoli_LTEE_11364_DM25	-0	-0	161.8	DIA_100X_EMPTY_1x1_100ms	5c3231c0-c58f-4aa5-a289-060673df1bc5	EPI_100X_YFP_1x1_200ms_25sola	EPI_100X_RFP_1x1_200ms_25sola
612	46	12.6902331728738	584	49.1779779023387	882.277397260274	1418.8595890411	7545700	12920.7191780822	297.725192025878	378.880707966502	0	307428	526.417808219178	1054.49920381859	1195.71595123615	0	NaN	NaN	NaN	NaN	NaN	567.002222214965	0.943325723022938	45.1436028228631	14.5202440163433	12.2466931839056	2.89186095506452	0.0293670212230624	0.0117376929237233	1	1.00823947782718	5317.69926659624	3	19093.7089041096	1	1	1	1	2019-05-15T18:55:26.181	NG_ecoli_LTEE_11364_DM25	-0	-0	161.8	DIA_100X_EMPTY_1x1_100ms	115ae258-9704-499b-8e96-72d543651123	EPI_100X_YFP_1x1_200ms_25sola	EPI_100X_RFP_1x1_200ms_25sola
613	39	12.7603242970794	499	18.43815977855	890.527054108216	650.627254509018	830331	1663.98997995992	297.725192025878	378.880707966502	0	471589	945.068136272545	1054.49920381859	1195.71595123615	0	NaN	NaN	NaN	NaN	NaN	466.728153764257	0.964985986612393	39.4757035683615	14.3542081769382	11.485176083628	3.27812322924567	0.0376035876354851	0.0164269453350744	1	1.00943731642491	4089.73413449211	6	22977.4168336673	1	1	1	1	2019-05-15T18:55:26.181	NG_ecoli_LTEE_11364_DM25	-0	-0	161.8	DIA_100X_EMPTY_1x1_100ms	86ec6958-35d2-42cd-bd3d-f0c889fa30b7	EPI_100X_YFP_1x1_200ms_25sola	EPI_100X_RFP_1x1_200ms_25sola
614	57	15.7674592514841	903	48.8671959299138	905.538205980066	1341.87486157254	4079586	4517.81395348837	297.725192025878	378.880707966502	0	448699	496.89811738649	1054.49920381859	1195.71595123615	0	NaN	NaN	NaN	NaN	NaN	701.83702589679	0.950007840767446	56.1291218803142	13.9466394932748	12.3209267037966	2.483901736097	0.0157669674300392	0.0052446958642124	2	1.0038546806444	6692.13783349368	0	17629.9800664452	1	1	1	1	2019-05-15T18:55:26.181	NG_ecoli_LTEE_11364_DM25	-0	-0	161.8	DIA_100X_EMPTY_1x1_100ms	b9990cc8-a5d1-4f56-978d-30552c91ce07	EPI_100X_YFP_1x1_200ms_25sola	EPI_100X_RFP_1x1_200ms_25sola
615	44	13.7714392543034	606	49.5453924109149	898.486798679868	695.399339933993	660467	1089.8795379538	297.725192025878	378.880707966502	0	795408	1312.55445544554	1054.49920381859	1195.71595123615	0	NaN	NaN	NaN	NaN	NaN	574.870751236463	0.911660171807634	43.5028615045328	15.9864882690449	12.7390607936087	3.19626777325964	0.0601317099449662	0.0179481912104953	2	1.03107299952442	5544.75710830769	3	22384.5693069307	1	1	1	1	2019-05-15T18:55:26.181	NG_ecoli_LTEE_11364_DM25	-0	-0	161.8	DIA_100X_EMPTY_1x1_100ms	72a9b611-7d9b-4f5d-bae2-b2f3f618fc31	EPI_100X_YFP_1x1_200ms_25sola	EPI_100X_RFP_1x1_200ms_25sola
616	42	16.5802662446941	697	48.8275946088381	900.308464849354	225.593974175036	81744	117.279770444763	297.725192025878	378.880707966502	0	5515467	7913.15208034433	1054.49920381859	1195.71595123615	0	NaN	NaN	NaN	NaN	NaN	571.131342035459	0.983596302526164	41.5388525774864	16.5981571785561	13.4656419662329	3.8995694680842	0.0207109202063736	0.0106246841738761	0	1.01223359972598	5915.59595353487	0	21997.8479196557	1	1	1	1	2019-05-15T18:55:26.181	NG_ecoli_LTEE_11364_DM25	-0	-0	161.8	DIA_100X_EMPTY_1x1_100ms	e12c8b51-c617-4c57-8335-8972b7118ed9	EPI_100X_YFP_1x1_200ms_25sola	EPI_100X_RFP_1x1_200ms_25sola
617	44	13.1922656178533	582	45.0079878747624	890.458762886598	620.510309278351	2756749	4736.68213058419	297.725192025878	378.880707966502	0	789232	1356.06872852234	1054.49920381859	1195.71595123615	0	NaN	NaN	NaN	NaN	NaN	522.412298657352	0.965805885961486	44.5167549341276	13.695441601279	11.4553243749831	2.77441665456319	0.0250052842054434	0.00906859810822163	1	1.00518738974269	4588.05021972196	4	23067.2439862543	1	1	1	1	2019-05-15T18:55:26.181	NG_ecoli_LTEE_11364_DM25	-0	-0	161.8	DIA_100X_EMPTY_1x1_100ms	6ff5af24-d759-4398-8437-c294b7fcef26	EPI_100X_YFP_1x1_200ms_25sola	EPI_100X_RFP_1x1_200ms_25sola
618	45	13.3069960221358	599	47.8877689507327	899.614357262103	676.854757929883	1127379	1882.10183639399	297.725192025878	378.880707966502	0	918772	1533.84307178631	1054.49920381859	1195.71595123615	0	NaN	NaN	NaN	NaN	NaN	540.644076923002	0.954330554597886	44.1133691936898	14.169389775681	11.9385574627901	2.7608332447894	0.0572738819446775	0.0189493279356517	2	1.0192081439819	4938.1447742186	4	23283.8113522538	1	1	1	1	2019-05-15T18:55:26.181	NG_ecoli_LTEE_11364_DM25	-0	-0	161.8	DIA_100X_EMPTY_1x1_100ms	1f2f7d11-67ec-4f7a-b116-5373e275980f	EPI_100X_YFP_1x1_200ms_25sola	EPI_100X_RFP_1x1_200ms_25sola
619	46	14.3320361602934	661	49.1032293407726	894.310136157337	744.915279878971	2969555	4492.5189107413	297.725192025878	378.880707966502	0	485118	733.915279878971	1054.49920381859	1195.71595123615	0	NaN	NaN	NaN	NaN	NaN	616.627493957033	0.954231868827241	46.653715754633	16.2659216575608	13.0014372666891	2.98388852609737	0.0112234728405291	0.0047585230935821	1	1.00114962372183	6193.82384967359	3	20125.5688350983	1	1	1	1	2019-05-15T18:55:26.181	NG_ecoli_LTEE_11364_DM25	-0	-0	161.8	DIA_100X_EMPTY_1x1_100ms	0d1300bd-362c-4221-a53a-43e4e4d39bc7	EPI_100X_YFP_1x1_200ms_25sola	EPI_100X_RFP_1x1_200ms_25sola
620	40	14.8375370756946	594	47.3702400958131	900.56228956229	463.590909090909	2364622	3980.84511784512	297.725192025878	378.880707966502	0	334109	562.473063973064	1054.49920381859	1195.71595123615	0	NaN	NaN	NaN	NaN	NaN	542.496566818043	0.993751604049533	39.850873360891	16.0269179258306	13.1539860289	3.81379880386623	0.0184902538262605	0.00733958491569944	1	1.00440554089437	5415.54884900002	3	20072.5252525253	1	1	1	1	2019-05-15T18:55:26.181	NG_ecoli_LTEE_11364_DM25	-0	-0	161.8	DIA_100X_EMPTY_1x1_100ms	713b1bb5-bae8-4d20-a2f5-ad77279c4e8c	EPI_100X_YFP_1x1_200ms_25sola	EPI_100X_RFP_1x1_200ms_25sola
621	33	11.9317544691734	394	48.2973710744881	892.621827411167	785.091370558376	1068143	2711.02284263959	297.725192025878	378.880707966502	0	203164	515.644670050761	1054.49920381859	1195.71595123615	0	NaN	NaN	NaN	NaN	NaN	369.682585935474	0.959945312890524	33.5251173455486	13.6280026809911	10.7349931838537	2.85915266117438	0.0112941134769955	0.00403768104813406	2	1.0014494198424	3034.33644978621	3	19712.0431472081	1	1	1	1	2019-05-15T18:55:26.181	NG_ecoli_LTEE_11364_DM25	-0	-0	161.8	DIA_100X_EMPTY_1x1_100ms	a120a9cd-7345-4039-9c1d-ff2a52c82fb3	EPI_100X_YFP_1x1_200ms_25sola	EPI_100X_RFP_1x1_200ms_25sola
622	38	15.4715708394063	588	46.5989087882865	893.97619047619	865.307823129252	4006678	6814.07823129252	297.725192025878	378.880707966502	0	226787	385.692176870748	1054.49920381859	1195.71595123615	0	NaN	NaN	NaN	NaN	NaN	461.882520512167	0.979644642006343	36.6750045586471	14.5528030205606	12.165603211342	3.38529311388925	0.0440744502023031	0.00734164370260986	1	1.00412708051732	4263.11799259774	0	17261.6700680272	1	1	1	1	2019-05-15T18:55:26.181	NG_ecoli_LTEE_11364_DM25	-0	-0	161.8	DIA_100X_EMPTY_1x1_100ms	9281ce62-000c-4bfb-9cd0-fab42349454b	EPI_100X_YFP_1x1_200ms_25sola	EPI_100X_RFP_1x1_200ms_25sola
623	48	15.4882745739258	744	49.2188106718152	896.384408602151	1464.70967741935	3882883	5218.92876344086	297.725192025878	378.880707966502	0	435106	584.819892473118	1054.49920381859	1195.71595123615	0	NaN	NaN	NaN	NaN	NaN	670.987560734406	0.981861037478085	47.3342796054827	16.7302442227403	13.9759695265852	3.40859757977576	0.00890200527004773	0.00314214611717088	3	1.0008884427552	7261.55353138126	3	19588.2446236559	1	1	1	1	2019-05-15T18:55:26.181	NG_ecoli_LTEE_11364_DM25	-0	-0	161.8	DIA_100X_EMPTY_1x1_100ms	71b6ad11-2f12-49bf-99b4-3596200199be	EPI_100X_YFP_1x1_200ms_25sola	EPI_100X_RFP_1x1_200ms_25sola
624	58	13.1882573316877	765	49.0322998112757	911.992156862745	1554.51111111111	1800607	2353.73464052288	297.725192025878	378.880707966502	0	665742	870.250980392157	1054.49920381859	1195.71595123615	0	NaN	NaN	NaN	NaN	NaN	717.589729524582	0.934747693249441	59.0400648452574	13.7237020201646	11.97549787119	2.29509747870867	0.00992659128743861	0.00453469434670002	2	1.00055164742915	6650.03395717266	3	20421.754248366	1	1	1	1	2019-05-15T18:55:26.181	NG_ecoli_LTEE_11364_DM25	-0	-0	161.8	DIA_100X_EMPTY_1x1_100ms	7bd06ba6-7ef2-45d7-9b61-8822cd596e76	EPI_100X_YFP_1x1_200ms_25sola	EPI_100X_RFP_1x1_200ms_25sola
625	58	15.2790751592155	886	44.5742449352139	901.603837471783	1422.57562076749	2432397	2745.3690744921	297.725192025878	378.880707966502	0	439363	495.895033860045	1054.49920381859	1195.71595123615	0	NaN	NaN	NaN	NaN	NaN	821.182242911148	0.910821939580781	59.0068287838075	15.8887755876024	13.7435179074149	2.85633401070481	0.0304732566560303	0.0107387653738565	1	1.02030248997302	8753.62588276838	2	19202.7381489842	1	1	1	1	2019-05-15T18:55:26.181	NG_ecoli_LTEE_11364_DM25	-0	-0	161.8	DIA_100X_EMPTY_1x1_100ms	18d3917f-484e-4644-a47f-83afa227bb5a	EPI_100X_YFP_1x1_200ms_25sola	EPI_100X_RFP_1x1_200ms_25sola
626	37	14.9212315524142	553	47.8580602028104	902.862567811935	1609.31464737794	80721	145.969258589512	297.725192025878	378.880707966502	0	6317304	11423.6962025316	1054.49920381859	1195.71595123615	0	NaN	NaN	NaN	NaN	NaN	464.330694353877	0.987755011632287	37.0059891923943	14.7748527341543	12.2523069173128	3.21726061703789	0.00854075454933376	0.00489243631296068	1	1.00195017385767	4363.1247805221	1	21589.9276672694	1	1	1	1	2019-05-15T18:55:26.181	NG_ecoli_LTEE_11364_DM25	-0	-0	161.8	DIA_100X_EMPTY_1x1_100ms	e00c8736-c6fa-4bda-9de7-a674325be431	EPI_100X_YFP_1x1_200ms_25sola	EPI_100X_RFP_1x1_200ms_25sola
627	51	16.6025515957449	849	47.8433395889679	907.447585394582	491.226148409894	2278643	2683.91401648999	297.725192025878	378.880707966502	0	403256	474.977620730271	1054.49920381859	1195.71595123615	0	NaN	NaN	NaN	NaN	NaN	667.407066218673	0.957889232666222	51.0422709644096	15.0195769741428	12.8150991420684	2.94907309118999	0.0407248884045007	0.0133483776595197	2	1.01442273617964	6583.60567382342	3	21736.8268551237	1	1	1	1	2019-05-15T18:55:26.181	NG_ecoli_LTEE_11364_DM25	-0	-0	161.8	DIA_100X_EMPTY_1x1_100ms	4e55b40a-d4e5-4369-ad73-7479d0445284	EPI_100X_YFP_1x1_200ms_25sola	EPI_100X_RFP_1x1_200ms_25sola
628	40	15.3314604447116	614	49.414318388781	904.612377850163	1299.57817589577	4396837	7160.97231270358	297.725192025878	378.880707966502	0	407267	663.301302931596	1054.49920381859	1195.71595123615	0	NaN	NaN	NaN	NaN	NaN	538.98306804258	0.995072486240741	39.2081593813379	15.872521325561	13.3359089309436	3.74171251815975	0.0197102025558205	0.00908305457677867	0	1.00754440913104	5476.60701628593	1	18643.7817589577	1	1	1	1	2019-05-15T18:55:26.181	NG_ecoli_LTEE_11364_DM25	-0	-0	161.8	DIA_100X_EMPTY_1x1_100ms	f1e9f1e1-2ca7-4e82-9b8c-adbc5855b8c8	EPI_100X_YFP_1x1_200ms_25sola	EPI_100X_RFP_1x1_200ms_25sola
629	47	12.9308982877195	608	49.6401051145948	906.496710526316	816.478618421053	2521739	4147.59703947368	297.725192025878	378.880707966502	0	259923	427.504934210526	1054.49920381859	1195.71595123615	0	NaN	NaN	NaN	NaN	NaN	516.308787997545	0.963056956102549	45.8196401248884	12.6563173073349	10.9021659067824	2.73010715805015	0.0206638811779989	0.00752260496486494	1	1.00379327703902	4277.27456001119	2	18748.2236842105	1	1	1	1	2019-05-15T18:55:26.181	NG_ecoli_LTEE_11364_DM25	-0	-0	161.8	DIA_100X_EMPTY_1x1_100ms	656f6939-767c-489f-8832-34d3668a765d	EPI_100X_YFP_1x1_200ms_25sola	EPI_100X_RFP_1x1_200ms_25sola
630	45	14.0231022431412	634	48.1919815412513	899.98738170347	916.18927444795	437845	690.607255520505	297.725192025878	378.880707966502	0	269140	424.511041009464	1054.49920381859	1195.71595123615	0	NaN	NaN	NaN	NaN	NaN	526.695492452466	0.955472737124209	44.4005287432721	13.4539784436866	11.571348573618	2.7655929710761	0.0241437542126021	0.00181676345645425	2	1.00013780764959	4669.23762155311	1	17913.6230283912	1	1	1	1	2019-05-15T18:55:26.181	NG_ecoli_LTEE_11364_DM25	-0	-0	161.8	DIA_100X_EMPTY_1x1_100ms	c41afcee-9e55-43db-9e93-face80f443e0	EPI_100X_YFP_1x1_200ms_25sola	EPI_100X_RFP_1x1_200ms_25sola
631	36	14.1077259925071	508	46.7275051096135	907.358267716535	1570.34251968504	3065011	6033.48622047244	297.725192025878	378.880707966502	0	719157	1415.66338582677	1054.49920381859	1195.71595123615	0	NaN	NaN	NaN	NaN	NaN	461.890242625836	0.966494615192868	36.2584556689354	15.1325661906339	12.3693010351146	3.42852531787253	0.0286576222171113	0.0142122598290113	2	1.01980905604273	4357.01948663076	2	19504.3897637795	1	1	1	1	2019-05-15T18:55:26.181	NG_ecoli_LTEE_11364_DM25	-0	-0	161.8	DIA_100X_EMPTY_1x1_100ms	c3404c77-77d3-4984-a382-0c794446f458	EPI_100X_YFP_1x1_200ms_25sola	EPI_100X_RFP_1x1_200ms_25sola
632	64	17.1405609715453	1097	45.4281523236565	908.546034639927	625.290793072015	1337526	1219.257976299	297.725192025878	378.880707966502	0	1062263	968.334548769371	1054.49920381859	1195.71595123615	0	NaN	NaN	NaN	NaN	NaN	904.458602221263	0.914418825834766	63.9222616639461	16.5408985340795	13.8934073077925	2.93326408147993	0.0340198889040529	0.0148166308378952	2	1.03035977554419	9690.79819666591	4	22280.097538742	1	1	1	1	2019-05-15T18:55:26.181	NG_ecoli_LTEE_11364_DM25	-0	-0	161.8	DIA_100X_EMPTY_1x1_100ms	c4a9e4f9-7d3f-4331-847d-a75a8402939e	EPI_100X_YFP_1x1_200ms_25sola	EPI_100X_RFP_1x1_200ms_25sola
633	74	13.3629413164328	989	47.0515027796265	932.127401415571	972.056622851365	844660	854.054600606673	297.725192025878	378.880707966502	0	447672	452.651162790698	1054.49920381859	1195.71595123615	0	NaN	NaN	NaN	NaN	NaN	806.843986311597	0.848307026274655	71.9212054887841	13.8966001759765	10.9878770389901	2.16069262444091	0.043057806404059	0.011358504300087	3	1.01200486888848	6819.84369296024	1	18806.5985844287	1	1	1	1	2019-05-15T18:55:26.181	NG_ecoli_LTEE_11364_DM25	-0	-0	161.8	DIA_100X_EMPTY_1x1_100ms	f735b2a3-84a9-47bb-aabf-5d517fbeb19d	EPI_100X_YFP_1x1_200ms_25sola	EPI_100X_RFP_1x1_200ms_25sola
634	34	12.0864300732338	411	47.4710304604189	906.559610705596	1002.52068126521	2087659	5079.46228710462	297.725192025878	378.880707966502	0	170994	416.043795620438	1054.49920381859	1195.71595123615	0	NaN	NaN	NaN	NaN	NaN	406.776902957355	0.974253535490323	33.8445436520959	13.6602563365032	11.6543040265588	3.11705408980359	0.0174582086460109	0.00686542153731466	0	1.00329362698263	3610.36600054667	4	20025.703163017	1	1	1	1	2019-05-15T18:55:26.181	NG_ecoli_LTEE_11364_DM25	-0	-0	161.8	DIA_100X_EMPTY_1x1_100ms	479e3087-309a-42b5-a2f0-4ceb78dea2de	EPI_100X_YFP_1x1_200ms_25sola	EPI_100X_RFP_1x1_200ms_25sola
635	64	13.732048391388	879	48.7427945406712	927.695108077361	369.766780432309	3662850	4167.06484641638	297.725192025878	378.880707966502	0	406570	462.536973833902	1054.49920381859	1195.71595123615	0	NaN	NaN	NaN	NaN	NaN	730.692700815157	0.885557942930679	62.7300919079393	13.5794739062338	11.5102157817989	2.09768866447626	0.0189620398243905	0.00657295036414893	3	1.00359383984326	6527.28741049311	1	18467.4004550626	1	1	1	1	2019-05-15T18:55:26.181	NG_ecoli_LTEE_11364_DM25	-0	-0	161.8	DIA_100X_EMPTY_1x1_100ms	9382d704-0d9c-45d3-b402-59279dd334be	EPI_100X_YFP_1x1_200ms_25sola	EPI_100X_RFP_1x1_200ms_25sola
636	30	11.7906313939967	354	44.018629352975	906.265536723164	755.494350282486	1264752	3572.74576271186	297.725192025878	378.880707966502	0	206675	583.827683615819	1054.49920381859	1195.71595123615	0	NaN	NaN	NaN	NaN	NaN	367.985230263616	0.984485288751573	30.7711151561381	13.7925781045381	11.6086696273536	3.21802712234145	0.0316796363053346	0.0152277123776913	1	1.01350787256464	3256.85197616367	4	21433.581920904	1	1	1	1	2019-05-15T18:55:26.181	NG_ecoli_LTEE_11364_DM25	-0	-0	161.8	DIA_100X_EMPTY_1x1_100ms	3fbccbaa-2131-42ba-a30f-cac0531c29f6	EPI_100X_YFP_1x1_200ms_25sola	EPI_100X_RFP_1x1_200ms_25sola
637	35	16.3781223030975	574	-43.9389927859173	909.8606271777	2031.57665505226	542589	945.277003484321	297.725192025878	378.880707966502	0	286200	498.606271777003	1054.49920381859	1195.71595123615	0	NaN	NaN	NaN	NaN	NaN	NaN	NaN	NaN	NaN	NaN	NaN	NaN	NaN	NaN	NaN	NaN	0	17418.9268292683	1	1	1	1	2019-05-15T18:55:26.181	NG_ecoli_LTEE_11364_DM25	-0	-0	161.8	DIA_100X_EMPTY_1x1_100ms	15ed7064-089f-48d1-904a-30229dffb9e5	EPI_100X_YFP_1x1_200ms_25sola	EPI_100X_RFP_1x1_200ms_25sola
638	58	14.4654514112158	839	47.1539212521135	931.123957091776	349.064362336114	4748659	5659.90345649583	297.725192025878	378.880707966502	0	405951	483.851013110846	1054.49920381859	1195.71595123615	0	NaN	NaN	NaN	NaN	NaN	680.910121217504	0.885308818724766	56.2508227204358	14.1407537946314	11.9585008254635	2.34361761187501	0.0205092332540264	0.00693838697811061	3	1.00555330812802	6317.89255532739	1	18499.6471990465	1	1	1	1	2019-05-15T18:55:26.181	NG_ecoli_LTEE_11364_DM25	-0	-0	161.8	DIA_100X_EMPTY_1x1_100ms	b7385dfc-ce8f-41d5-844c-1da4ab7b60f1	EPI_100X_YFP_1x1_200ms_25sola	EPI_100X_RFP_1x1_200ms_25sola
639	56	13.7638800793367	771	49.5072438253272	931.084306095979	777.48897535668	5030998	6525.28923476005	297.725192025878	378.880707966502	0	396782	514.632944228275	1054.49920381859	1195.71595123615	0	NaN	NaN	NaN	NaN	NaN	671.680376741593	0.945081098097525	56.520016192271	13.7559754355963	11.6144778794589	2.53207644025516	0.0247306323964284	0.00867493204523025	2	1.00358538785879	5988.13442845995	2	18856.0596627756	1	1	1	1	2019-05-15T18:55:26.181	NG_ecoli_LTEE_11364_DM25	-0	-0	161.8	DIA_100X_EMPTY_1x1_100ms	f9063535-96b4-4c8c-9dd2-f7fe2f2292ea	EPI_100X_YFP_1x1_200ms_25sola	EPI_100X_RFP_1x1_200ms_25sola
640	47	15.5794595820518	733	26.558581106335	924.06275579809	670.954979536153	548897	748.836289222374	297.725192025878	378.880707966502	0	2774433	3785.03819918145	1054.49920381859	1195.71595123615	0	NaN	NaN	NaN	NaN	NaN	590.86663839333	0.872077003580014	48.6207589688172	15.7215246322312	11.7096047969584	3.33988233241225	0.05076014508017	0.0238959231197962	2	1.0112827243808	5235.95723451573	5	23205.1937244202	1	1	1	1	2019-05-15T18:55:26.181	NG_ecoli_LTEE_11364_DM25	-0	-0	161.8	DIA_100X_EMPTY_1x1_100ms	82cf8a1e-c1f3-489c-af54-0866015b2ea0	EPI_100X_YFP_1x1_200ms_25sola	EPI_100X_RFP_1x1_200ms_25sola
641	46	13.991901709964	644	48.8600032940631	930.333850931677	913.894409937888	1600389	2485.07608695652	297.725192025878	378.880707966502	0	328934	510.767080745342	1054.49920381859	1195.71595123615	0	NaN	NaN	NaN	NaN	NaN	552.543356933245	0.983047865077272	47.3876801299006	13.120695792168	11.4250322176508	2.6154965129771	0.0208958461382769	0.00708823787692825	2	1.00278142761574	4858.1419072541	2	18997.597826087	1	1	1	1	2019-05-15T18:55:26.181	NG_ecoli_LTEE_11364_DM25	-0	-0	161.8	DIA_100X_EMPTY_1x1_100ms	9d9cc631-7505-4326-9e45-cd162750f2dc	EPI_100X_YFP_1x1_200ms_25sola	EPI_100X_RFP_1x1_200ms_25sola
642	36	15.8478835082455	571	47.7302468911488	922.196147110333	1202.71453590193	73870	129.369527145359	297.725192025878	378.880707966502	0	839294	1469.86690017513	1054.49920381859	1195.71595123615	0	NaN	NaN	NaN	NaN	NaN	NaN	NaN	NaN	NaN	NaN	NaN	NaN	NaN	NaN	NaN	NaN	0	23532.4973730298	1	1	1	1	2019-05-15T18:55:26.181	NG_ecoli_LTEE_11364_DM25	-0	-0	161.8	DIA_100X_EMPTY_1x1_100ms	c721b928-3497-436f-b643-e39e930ea9af	EPI_100X_YFP_1x1_200ms_25sola	EPI_100X_RFP_1x1_200ms_25sola
643	47	14.4624683892247	681	48.6480047513044	932.204111600587	809.32892804699	1582947	2324.4449339207	297.725192025878	378.880707966502	0	312353	458.668135095448	1054.49920381859	1195.71595123615	0	NaN	NaN	NaN	NaN	NaN	557.00977759004	0.902665202624734	47.1154119377297	14.0169363136465	11.5008122000926	2.81483354264629	0.0321175116175601	0.0126603571875205	1	1.02449976263925	4894.51763407657	1	18538.8105726872	1	1	1	1	2019-05-15T18:55:26.181	NG_ecoli_LTEE_11364_DM25	-0	-0	161.8	DIA_100X_EMPTY_1x1_100ms	c2275740-3b87-48e9-a37e-d65a19f6535d	EPI_100X_YFP_1x1_200ms_25sola	EPI_100X_RFP_1x1_200ms_25sola
644	33	12.3661473382815	408	36.4309852561696	919.786764705882	1031.71323529412	1916174	4696.50490196078	297.725192025878	378.880707966502	0	162602	398.53431372549	1054.49920381859	1195.71595123615	0	NaN	NaN	NaN	NaN	NaN	397.037349009623	0.994720730476139	32.8297699554824	14.4943378191599	11.71290225899	3.45891690981246	0.0163640968404993	0.0073723897802072	1	1.00141504543602	3537.42107893043	3	20032.3725490196	1	1	1	1	2019-05-15T18:55:26.181	NG_ecoli_LTEE_11364_DM25	-0	-0	161.8	DIA_100X_EMPTY_1x1_100ms	872fe366-57b4-4eab-9f66-b0ca1811a016	EPI_100X_YFP_1x1_200ms_25sola	EPI_100X_RFP_1x1_200ms_25sola
645	43	15.5962298890456	671	46.616551195524	931.412816691505	739.43219076006	2677767	3990.71087928465	297.725192025878	378.880707966502	0	536442	799.466467958271	1054.49920381859	1195.71595123615	0	NaN	NaN	NaN	NaN	NaN	592.42554537082	0.955801136620407	43.4246306158307	16.2023264304214	13.251458741219	3.24122051237438	0.0605369599992201	0.0202186357124408	1	1.02055252813418	5988.98729374223	3	20603.043219076	1	1	1	1	2019-05-15T18:55:26.181	NG_ecoli_LTEE_11364_DM25	-0	-0	161.8	DIA_100X_EMPTY_1x1_100ms	17ccc787-2bf0-42c1-9fc4-125f595c6cf8	EPI_100X_YFP_1x1_200ms_25sola	EPI_100X_RFP_1x1_200ms_25sola
646	45	15.5594798776784	701	49.3010211000199	925.65335235378	164.059914407989	5555755	7925.47075606277	297.725192025878	378.880707966502	0	592946	845.857346647646	1054.49920381859	1195.71595123615	0	NaN	NaN	NaN	NaN	NaN	552.409594400259	0.946677494805509	43.0445806029586	15.0659042293621	12.5727266064291	3.00282015942859	0.0158921117708741	0.00737798651183099	1	1.00386199458517	5344.01053894467	1	17651.9786019971	1	1	1	1	2019-05-15T18:55:26.181	NG_ecoli_LTEE_11364_DM25	-0	-0	161.8	DIA_100X_EMPTY_1x1_100ms	f6dd0c77-0581-431f-8a9d-8caac8c60f90	EPI_100X_YFP_1x1_200ms_25sola	EPI_100X_RFP_1x1_200ms_25sola
647	40	12.20350080818	488	49.5737374310043	925.325819672131	1010.46106557377	3266498	6693.64344262295	297.725192025878	378.880707966502	0	187060	383.319672131148	1054.49920381859	1195.71595123615	0	NaN	NaN	NaN	NaN	NaN	482.878603523819	0.926211509129614	40.8094635440554	13.9722085945347	11.507514686624	2.84578270197632	0.0109326341718455	0.00579526722316052	1	1.00121825478546	4244.37592923085	3	21570.1618852459	1	1	1	1	2019-05-15T18:55:26.181	NG_ecoli_LTEE_11364_DM25	-0	-0	161.8	DIA_100X_EMPTY_1x1_100ms	5235bcc5-c03f-4b38-97fc-8e98bbb5e8a8	EPI_100X_YFP_1x1_200ms_25sola	EPI_100X_RFP_1x1_200ms_25sola
648	42	14.7396094098598	619	46.9769471543954	936.550888529887	446.537964458805	2689204	4344.43295638126	297.725192025878	378.880707966502	0	336725	543.982229402262	1054.49920381859	1195.71595123615	0	NaN	NaN	NaN	NaN	NaN	567.426581724853	0.96957130655721	42.1184512345911	15.9360888671644	13.1131628991771	3.52534545366716	0.0203638487079188	0.00999927737649487	1	1.00963510002786	5688.2305047226	4	21042.408723748	1	1	1	1	2019-05-15T18:55:26.181	NG_ecoli_LTEE_11364_DM25	-0	-0	161.8	DIA_100X_EMPTY_1x1_100ms	cee7a9e7-bc19-4d66-adac-7932d84978d4	EPI_100X_YFP_1x1_200ms_25sola	EPI_100X_RFP_1x1_200ms_25sola
649	33	13.4510588897295	445	46.4721137438422	932.125842696629	1275.44494382022	3418753	7682.59101123596	297.725192025878	378.880707966502	0	297126	667.698876404494	1054.49920381859	1195.71595123615	0	NaN	NaN	NaN	NaN	NaN	426.119392557891	0.990471474937639	33.9095248182955	14.6070433175146	12.2161465139347	3.49226732834419	0.0195832956133795	0.0127586767906332	0	1.01118513420629	3974.4775744951	2	19522.8606741573	1	1	1	1	2019-05-15T18:55:26.181	NG_ecoli_LTEE_11364_DM25	-0	-0	161.8	DIA_100X_EMPTY_1x1_100ms	86ab77b2-1ff6-4b7e-900a-ca7bd13bbccc	EPI_100X_YFP_1x1_200ms_25sola	EPI_100X_RFP_1x1_200ms_25sola
650	49	14.6832953663342	720	48.1794758244164	942.622222222222	931.815277777778	3108910	4317.93055555556	297.725192025878	378.880707966502	0	377581	524.418055555556	1054.49920381859	1195.71595123615	0	NaN	NaN	NaN	NaN	NaN	577.362595476079	0.931218706205383	48.4370220721701	13.8484711277655	11.511441336001	2.83715754845573	0.0338920060752242	0.00966400738763376	2	1.00665118490773	5041.11639778612	1	18466.9486111111	1	1	1	1	2019-05-15T18:55:26.181	NG_ecoli_LTEE_11364_DM25	-0	-0	161.8	DIA_100X_EMPTY_1x1_100ms	76944a39-a212-4240-a10e-b73c379bf7aa	EPI_100X_YFP_1x1_200ms_25sola	EPI_100X_RFP_1x1_200ms_25sola
651	18	6.83563561462088	123	-49.4778815395326	925.788617886179	693.626016260163	65726	534.357723577236	297.725192025878	378.880707966502	0	1233989	10032.4308943089	1054.49920381859	1195.71595123615	0	NaN	NaN	NaN	NaN	NaN	187.102413905282	0.997718462237497	19.6465305065788	12.206807718695	9.16124185315417	3.11624213844073	0.010113834543827	0.00458045994932955	1	1.00055654771062	1295.04376492982	3	27781.9593495935	1	1	1	1	2019-05-15T18:55:26.181	NG_ecoli_LTEE_11364_DM25	-0	-0	161.8	DIA_100X_EMPTY_1x1_100ms	73b561a0-f68b-4cb9-8747-ab1e918987df	EPI_100X_YFP_1x1_200ms_25sola	EPI_100X_RFP_1x1_200ms_25sola
652	50	16.0441346318829	803	47.674089698281	930.764632627646	1151.19053549191	105911	131.894146948941	297.725192025878	378.880707966502	0	8024701	9993.40099626401	1054.49920381859	1195.71595123615	0	NaN	NaN	NaN	NaN	NaN	653.261143650864	0.96944314138608	48.7834894833701	15.1392285942292	13.2022152143735	2.87453877417489	0.0117689146583709	0.00320368053842517	3	1.00041722622327	6678.15292224483	0	20450.7459526775	1	1	1	1	2019-05-15T18:55:26.181	NG_ecoli_LTEE_11364_DM25	-0	-0	161.8	DIA_100X_EMPTY_1x1_100ms	23d7962c-1d46-40fa-a6e9-0b26c0865653	EPI_100X_YFP_1x1_200ms_25sola	EPI_100X_RFP_1x1_200ms_25sola
653	35	16.6698318597521	595	-2.5243642331797	929.731092436975	18.5008403361345	111660	187.663865546218	297.725192025878	378.880707966502	0	6827753	11475.2151260504	1054.49920381859	1195.71595123615	0	NaN	NaN	NaN	NaN	NaN	NaN	NaN	NaN	NaN	NaN	NaN	NaN	NaN	NaN	NaN	NaN	0	20704.974789916	1	1	1	1	2019-05-15T18:55:26.181	NG_ecoli_LTEE_11364_DM25	-0	-0	161.8	DIA_100X_EMPTY_1x1_100ms	33bc26a8-4484-41a5-89b3-142398ff59c1	EPI_100X_YFP_1x1_200ms_25sola	EPI_100X_RFP_1x1_200ms_25sola
654	56	14.692822238053	823	49.2821224857404	947.228432563791	424.416767922236	5667448	6886.32806804374	297.725192025878	378.880707966502	0	405104	492.228432563791	1054.49920381859	1195.71595123615	0	NaN	NaN	NaN	NaN	NaN	778.568780735257	0.925635707094731	57.1426978654577	15.4998100364886	13.3725859184621	2.88796012399127	0.022998078039258	0.00857513084221069	3	1.00392714714836	8025.67217208102	2	19377.3134872418	1	1	1	1	2019-05-15T18:55:26.181	NG_ecoli_LTEE_11364_DM25	-0	-0	161.8	DIA_100X_EMPTY_1x1_100ms	f44d70a9-f24c-465f-8030-bced65873d88	EPI_100X_YFP_1x1_200ms_25sola	EPI_100X_RFP_1x1_200ms_25sola
655	40	12.178310717472	488	49.1542134887402	939.690573770492	1596.97540983607	151136	309.704918032787	297.725192025878	378.880707966502	0	5442059	11151.7602459016	1054.49920381859	1195.71595123615	0	NaN	NaN	NaN	NaN	NaN	436.695453975876	0.911390717167054	40.0953796936321	13.3050855582823	10.4820638016802	3.02560154503402	0.0322469709291946	0.0120354597647321	1	1.00480757168891	3460.01362908679	2	22123.4139344262	1	1	1	1	2019-05-15T18:55:26.181	NG_ecoli_LTEE_11364_DM25	-0	-0	161.8	DIA_100X_EMPTY_1x1_100ms	dd1dd603-0574-4ccb-ac97-1cf4b3dce26c	EPI_100X_YFP_1x1_200ms_25sola	EPI_100X_RFP_1x1_200ms_25sola
656	47	16.6065674975496	781	46.3651585400899	938.256081946223	526.346991037132	2000095	2560.94110115237	297.725192025878	378.880707966502	0	354754	454.230473751601	1054.49920381859	1195.71595123615	0	NaN	NaN	NaN	NaN	NaN	615.287766916989	0.958687032418255	46.524627848132	15.1765199193961	12.911397485143	3.14438102619998	0.0320277765417717	0.0157082092428081	1	1.00955556987046	6091.43047812343	5	22402.1434058899	1	1	1	1	2019-05-15T18:55:26.181	NG_ecoli_LTEE_11364_DM25	-0	-0	161.8	DIA_100X_EMPTY_1x1_100ms	75dd2293-21e8-44b4-adc6-6cf53893a462	EPI_100X_YFP_1x1_200ms_25sola	EPI_100X_RFP_1x1_200ms_25sola
657	56	15.0657959734253	844	48.0401840799009	944.125592417062	1706.93127962085	1965923	2329.29265402844	297.725192025878	378.880707966502	0	505355	598.761848341232	1054.49920381859	1195.71595123615	0	NaN	NaN	NaN	NaN	NaN	698.123759583446	0.908592070395202	54.4924838052998	15.0381110321658	12.5780532040764	2.69854808789791	0.0165756323826162	0.00785694194350581	1	1.01344050046841	6771.00820415755	1	18238.7736966825	1	1	1	1	2019-05-15T18:55:26.181	NG_ecoli_LTEE_11364_DM25	-0	-0	161.8	DIA_100X_EMPTY_1x1_100ms	ca4ee418-c821-48fa-8092-cf04d803415d	EPI_100X_YFP_1x1_200ms_25sola	EPI_100X_RFP_1x1_200ms_25sola
658	52	17.3698782379066	904	33.0130867564284	936.522123893805	477.657079646018	5533677	6121.32411504425	297.725192025878	378.880707966502	0	510488	564.699115044248	1054.49920381859	1195.71595123615	0	NaN	NaN	NaN	NaN	NaN	765.277602476424	0.953251830734112	52.6701743251792	17.0825320415081	14.2002190907373	3.43655349623106	0.0140772315736932	0.00758824655627944	1	1.00333574630409	8341.51100672147	4	21514.9081858407	1	1	1	1	2019-05-15T18:55:26.181	NG_ecoli_LTEE_11364_DM25	-0	-0	161.8	DIA_100X_EMPTY_1x1_100ms	b8aab122-9706-48f8-a396-f97d513c57c5	EPI_100X_YFP_1x1_200ms_25sola	EPI_100X_RFP_1x1_200ms_25sola
659	36	14.6470006433777	528	26.92766150986	942.00946969697	1576.70643939394	3380197	6401.88825757576	297.725192025878	378.880707966502	0	1579920	2992.27272727273	1054.49920381859	1195.71595123615	0	NaN	NaN	NaN	NaN	NaN	493.363115581291	0.995090517494727	36.5379784794267	15.6738912403113	13.0425273922516	3.6346811253866	0.166890728132589	0.0112220891487471	1	1.00316127526176	4881.55191147053	3	18943.8068181818	1	1	1	1	2019-05-15T18:55:26.181	NG_ecoli_LTEE_11364_DM25	-0	-0	161.8	DIA_100X_EMPTY_1x1_100ms	c1ec7d44-de27-4083-b536-de282a9b912a	EPI_100X_YFP_1x1_200ms_25sola	EPI_100X_RFP_1x1_200ms_25sola
660	52	13.1337163560276	683	48.062505229556	948.434846266471	1281.51537335286	1124374	1646.22840409956	297.725192025878	378.880707966502	0	380465	557.049780380673	1054.49920381859	1195.71595123615	0	NaN	NaN	NaN	NaN	NaN	657.900622423351	0.920525381380886	52.3445328106449	14.5615354752281	12.3657337197997	2.57732491663071	0.0251859384239842	0.0120353692697195	1	1.00707196988694	6286.38521293012	3	20618.2005856515	1	1	1	1	2019-05-15T18:55:26.181	NG_ecoli_LTEE_11364_DM25	-0	-0	161.8	DIA_100X_EMPTY_1x1_100ms	8a0f4917-a1cd-4469-9ba1-227b26f97b4d	EPI_100X_YFP_1x1_200ms_25sola	EPI_100X_RFP_1x1_200ms_25sola
661	52	18.1324119402654	944	38.7680136774697	954.200211864407	692.622881355932	5841992	6188.55084745763	297.725192025878	378.880707966502	0	2088501	2212.39512711864	1054.49920381859	1195.71595123615	0	NaN	NaN	NaN	NaN	NaN	766.765912206245	0.897680692136692	49.8759126014004	20.7444012653249	15.0326043237977	3.81316845935505	0.0686158300343042	0.0155863978401009	3	1.03335181843116	8852.15866427612	3	22190.7309322034	1	1	1	1	2019-05-15T18:55:26.181	NG_ecoli_LTEE_11364_DM25	-0	-0	161.8	DIA_100X_EMPTY_1x1_100ms	66d31593-c7c4-4374-9913-88f1748b59c1	EPI_100X_YFP_1x1_200ms_25sola	EPI_100X_RFP_1x1_200ms_25sola
662	38	15.2633513643603	580	31.3757010617288	949.553448275862	714.879310344828	3215203	5543.45344827586	297.725192025878	378.880707966502	0	632103	1089.83275862069	1054.49920381859	1195.71595123615	0	NaN	NaN	NaN	NaN	NaN	512.31339373397	0.970019505269898	37.3538810333957	16.19612708672	13.215734612859	3.72994239061626	0.0232549706119115	0.0109466016675976	1	1.00402073760987	5123.98949283125	3	22647.8931034483	1	1	1	1	2019-05-15T18:55:26.181	NG_ecoli_LTEE_11364_DM25	-0	-0	161.8	DIA_100X_EMPTY_1x1_100ms	7b0e7335-f7b1-4fa9-bb4e-75a87fd7022e	EPI_100X_YFP_1x1_200ms_25sola	EPI_100X_RFP_1x1_200ms_25sola
663	32	13.586725478706	436	48.6158750766072	947.690366972477	1304.58944954128	298084	683.678899082569	297.725192025878	378.880707966502	0	244258	560.224770642202	1054.49920381859	1195.71595123615	0	NaN	NaN	NaN	NaN	NaN	421.028605662103	0.995317457121648	32.8910445111817	15.2516456100502	12.5537850558688	3.48860687945302	0.00747417963493168	0.0039076341002258	0	1.00091758076529	4071.14830924417	3	19537.623853211	1	1	1	1	2019-05-15T18:55:26.181	NG_ecoli_LTEE_11364_DM25	-0	-0	161.8	DIA_100X_EMPTY_1x1_100ms	526ede74-5aad-43ef-a8a1-7f4dd2cc603d	EPI_100X_YFP_1x1_200ms_25sola	EPI_100X_RFP_1x1_200ms_25sola
664	64	13.5791844668724	870	49.1150895545649	965.347126436782	1010.00114942529	1247464	1433.86666666667	297.725192025878	378.880707966502	0	939674	1080.08505747126	1054.49920381859	1195.71595123615	0	NaN	NaN	NaN	NaN	NaN	825.111944210817	0.912822611099746	65.8556743657835	15.1890240686991	12.3305058696431	2.7300806937233	0.0061666309517673	0.00316217371762862	4	1.00048009151919	7864.02474193841	2	20341.724137931	1	1	1	1	2019-05-15T18:55:26.181	NG_ecoli_LTEE_11364_DM25	-0	-0	161.8	DIA_100X_EMPTY_1x1_100ms	a982a28e-5791-4e1b-83f5-f3a60fe2064a	EPI_100X_YFP_1x1_200ms_25sola	EPI_100X_RFP_1x1_200ms_25sola
665	50	13.8401986978526	692	48.8558511208864	946.757225433526	1032.79190751445	1061267	1533.62283236994	297.725192025878	378.880707966502	0	282696	408.520231213873	1054.49920381859	1195.71595123615	0	NaN	NaN	NaN	NaN	NaN	655.08152140727	0.937074442704873	51.0551134661988	14.8208794751417	12.6247549714444	2.76321983589979	0.0184116315126522	0.00616995130704768	2	1.00248756197794	6391.09160961011	3	19546.5419075144	1	1	1	1	2019-05-15T18:55:26.181	NG_ecoli_LTEE_11364_DM25	-0	-0	161.8	DIA_100X_EMPTY_1x1_100ms	4caaff9a-0c94-43c9-a093-568f9d82a829	EPI_100X_YFP_1x1_200ms_25sola	EPI_100X_RFP_1x1_200ms_25sola
[truncated: 10,217 more rows]
