# Supplementary material for: Genomic and phenotypic evolution of Escherichia coli in a novel citrate-only resource environment
Source: eLife. 2020 May 29;9:e55414. doi: 10.7554/eLife.55414 (PMC7299349; doi:10.7554/eLife.55414)
Supplement: Figure 10—source data 3. [file elife-55414-fig10-data3.zip › 20190515_NG_ecoli_LTEE_151_DM0_001.superSegger.txt]

CellID	LongAxis	ShortAxis	Area	RegionScore	XPosition	YPosition	Fluor1Sum	Fluor1Mean	Fluor1Background	Fluor1BgStd	Fluor1FociNumber	Fluor2Sum	Fluor2Mean	Fluor2Background	Fluor2BgStd	Fluor2FociNumber	Fluor3Sum	Fluor3Mean	Fluor3Background	Fluor3BgStd	Fluor3FociNumber	MeshArea	MeshSolidity	MeshAxisLength	MeshRibsLengthMax	MeshRibsLengthMean	MeshRibsLengthStd	MeshCurvatureMax	MeshCurvatureMean	MeshCurvatureInflection	MeshSinuosity	MeshVolume	NumOfNeighbors	RegionGrayVal	TimeFrames	AgeFrames	RelativeAge	xyFolder	DateTime	Folder	StageXposition	StageYposition	StageZposition	PhaseConfig	UUID	Fluo1Config	Fluo2Config	Fluo3Config
1	5	1.58979225347022	9	-49.854721413935	2.33333333333333	690.666666666667	47124	5236	281.871239208689	387.39135665164	0	7607	845.222222222222	943.735604242773	815.292550379371	0	NaN	NaN	NaN	NaN	NaN	NaN	NaN	NaN	NaN	NaN	NaN	NaN	NaN	NaN	NaN	NaN	1	21064.3333333333	1	1	1	1	2019-05-15T16:54:49.188	NG_ecoli_LTEE_151_DM0	-0	-0	162.9	DIA_100X_EMPTY_1x1_100ms	58552e24-b289-4034-abf4-29d0bd7ae3ee	EPI_100X_YFP_1x1_200ms_25sola	EPI_100X_RFP_1x1_200ms_25sola
2	35	15.1498661371548	531	49.2121123280602	13.7062146892655	695.389830508475	1690849	3184.27306967985	281.871239208689	387.39135665164	0	812215	1529.59510357815	943.735604242773	815.292550379371	0	NaN	NaN	NaN	NaN	NaN	443.841992783516	0.961711949120074	33.0579459969213	16.8305323156508	12.9654267691038	3.74153779959122	0.021298153772765	0.00912895041368022	1	1.00160788634075	4364.54906768946	1	16270.4915254237	1	1	1	1	2019-05-15T16:54:49.188	NG_ecoli_LTEE_151_DM0	-0	-0	162.9	DIA_100X_EMPTY_1x1_100ms	f9ec8677-4a0a-4a68-9a4e-4a1e3b6780ec	EPI_100X_YFP_1x1_200ms_25sola	EPI_100X_RFP_1x1_200ms_25sola
3	6	1	7	-49.9969435485923	2	1081	90800	12971.4285714286	281.871239208689	387.39135665164	0	14789	2112.71428571429	943.735604242773	815.292550379371	0	NaN	NaN	NaN	NaN	NaN	NaN	NaN	NaN	NaN	NaN	NaN	NaN	NaN	NaN	NaN	NaN	1	21039.2857142857	1	1	1	1	2019-05-15T16:54:49.188	NG_ecoli_LTEE_151_DM0	-0	-0	162.9	DIA_100X_EMPTY_1x1_100ms	f2e09fad-8d36-495e-813f-2410f18054ee	EPI_100X_YFP_1x1_200ms_25sola	EPI_100X_RFP_1x1_200ms_25sola
4	24	11.0437965433828	266	-49.9999981465467	9.27443609022556	1091.60902255639	6969112	26199.6691729323	281.871239208689	387.39135665164	1	1906324	7166.63157894737	943.735604242773	815.292550379371	0	NaN	NaN	NaN	NaN	NaN	NaN	NaN	NaN	NaN	NaN	NaN	NaN	NaN	NaN	NaN	NaN	2	18373.8947368421	1	1	1	1	2019-05-15T16:54:49.188	NG_ecoli_LTEE_151_DM0	-0	-0	162.9	DIA_100X_EMPTY_1x1_100ms	40de4561-207e-487b-a34f-9f96e4792a85	EPI_100X_YFP_1x1_200ms_25sola	EPI_100X_RFP_1x1_200ms_25sola
5	37	19.2784450562982	713	-38.4028003585924	22.9803646563815	1110.95371669004	720137	1010.00981767181	281.871239208689	387.39135665164	0	17763819	24914.1921458626	943.735604242773	815.292550379371	0	NaN	NaN	NaN	NaN	NaN	621.042983541761	0.846784657058674	40.2620974347946	22.1207760580369	14.8041578756041	4.76738342091863	0.120332341601089	0.0337621917373177	2	1.09866487161124	6930.32645468518	1	20117.350631136	1	1	1	1	2019-05-15T16:54:49.188	NG_ecoli_LTEE_151_DM0	-0	-0	162.9	DIA_100X_EMPTY_1x1_100ms	e3ca07ae-f05c-4079-82bb-b9f981140377	EPI_100X_YFP_1x1_200ms_25sola	EPI_100X_RFP_1x1_200ms_25sola
6	35	15.2798850050747	536	48.6301015277302	21.8339552238806	1378.04850746269	11786418	21989.5858208955	281.871239208689	387.39135665164	0	357878	667.682835820896	943.735604242773	815.292550379371	0	NaN	NaN	NaN	NaN	NaN	441.421512334525	0.96424225969726	34.4359774254506	15.0978534639451	12.3109949441541	3.44651115790715	0.0404456329187054	0.0211482335152405	1	1.00883647169459	4099.10083437089	1	16296.4085820896	1	1	1	1	2019-05-15T16:54:49.188	NG_ecoli_LTEE_151_DM0	-0	-0	162.9	DIA_100X_EMPTY_1x1_100ms	d88a890c-48a0-4a93-98a9-c246b97bf634	EPI_100X_YFP_1x1_200ms_25sola	EPI_100X_RFP_1x1_200ms_25sola
7	34	16.1029931997929	548	47.5328726657827	24.3029197080292	645.151459854015	1890202	3449.27372262774	281.871239208689	387.39135665164	0	359880	656.715328467153	943.735604242773	815.292550379371	0	NaN	NaN	NaN	NaN	NaN	454.531031961795	0.980779588347059	32.4352775169578	16.2177183342521	13.4807179196226	3.83250855071941	0.0312561474011179	0.0150492687336648	1	1.00510535261108	4629.49417591583	0	15868.3594890511	1	1	1	1	2019-05-15T16:54:49.188	NG_ecoli_LTEE_151_DM0	-0	-0	162.9	DIA_100X_EMPTY_1x1_100ms	addddf08-dd9f-46b7-8cf7-25d1174ed972	EPI_100X_YFP_1x1_200ms_25sola	EPI_100X_RFP_1x1_200ms_25sola
8	31	14.2412918363522	442	43.2855537126566	45.893665158371	1550.82126696833	117126	264.990950226244	281.871239208689	387.39135665164	0	2400402	5430.77375565611	943.735604242773	815.292550379371	0	NaN	NaN	NaN	NaN	NaN	387.053624362639	0.869282698254467	30.6737426069745	14.7355635957815	11.5304282797727	3.27329806855113	0.110894471915537	0.052429572356851	1	1.04933139719469	3202.93059459714	0	20318.5520361991	1	1	1	1	2019-05-15T16:54:49.188	NG_ecoli_LTEE_151_DM0	-0	-0	162.9	DIA_100X_EMPTY_1x1_100ms	9d63bdd0-8284-4d3d-aacf-be0f4ecb3892	EPI_100X_YFP_1x1_200ms_25sola	EPI_100X_RFP_1x1_200ms_25sola
9	28	13.0322431036371	365	45.1740867012651	47.1561643835616	1374.38356164384	2561098	7016.70684931507	281.871239208689	387.39135665164	0	231274	633.627397260274	943.735604242773	815.292550379371	0	NaN	NaN	NaN	NaN	NaN	311.44174857836	0.997639979468328	26.827272904242	13.5697106854651	11.2020642420039	3.38253590090022	0.0196621871240866	0.00850724334696842	1	1.00172075262391	2644.00654862953	1	17048.7479452055	1	1	1	1	2019-05-15T16:54:49.188	NG_ecoli_LTEE_151_DM0	-0	-0	162.9	DIA_100X_EMPTY_1x1_100ms	5c6a748b-0440-4050-af81-0b8d599a8758	EPI_100X_YFP_1x1_200ms_25sola	EPI_100X_RFP_1x1_200ms_25sola
10	28	15.0647366540276	422	-7.56891673382975	46.1137440758294	1013.92654028436	4356239	10322.8412322275	281.871239208689	387.39135665164	2	908018	2151.70142180095	943.735604242773	815.292550379371	0	NaN	NaN	NaN	NaN	NaN	334.082399488885	0.99920930669208	26.1366819157949	15.3401585418411	12.3105892183397	3.8016507834574	0.0319620813651937	0.0126805147180198	1	1.00723036226685	3110.9856924727	0	17200.4289099526	1	1	1	1	2019-05-15T16:54:49.188	NG_ecoli_LTEE_151_DM0	-0	-0	162.9	DIA_100X_EMPTY_1x1_100ms	11b70bb9-b31d-4fcb-8edb-e7fdc4f5d559	EPI_100X_YFP_1x1_200ms_25sola	EPI_100X_RFP_1x1_200ms_25sola
11	26	15.6146267404153	406	-42.897948216133	68.5197044334975	42.2290640394089	3835284	9446.51231527094	281.871239208689	387.39135665164	3	287432	707.960591133005	943.735604242773	815.292550379371	0	NaN	NaN	NaN	NaN	NaN	319.819683595443	0.999892512031684	23.3794922922845	17.2700760023472	13.3112619241179	4.3362131570301	0.000821639185624044	0.000319217214191166	4	1.00000191561867	3253.59442578298	0	15552.6699507389	1	1	1	1	2019-05-15T16:54:49.188	NG_ecoli_LTEE_151_DM0	-0	-0	162.9	DIA_100X_EMPTY_1x1_100ms	835062c0-892b-4d3c-ba52-85274c8a25ab	EPI_100X_YFP_1x1_200ms_25sola	EPI_100X_RFP_1x1_200ms_25sola
12	34	10.6742343416609	363	-24.623596750116	81.7768595041322	1779.36363636364	135453	373.148760330579	281.871239208689	387.39135665164	0	4630905	12757.3140495868	943.735604242773	815.292550379371	0	NaN	NaN	NaN	NaN	NaN	391.948958771779	0.904413963669231	35.8089249390386	13.7085635749828	10.5058230261654	2.91918562364421	0.0758317270455224	0.0241909001266235	2	1.04199901194193	3104.1401812503	1	19181.8595041322	1	1	1	1	2019-05-15T16:54:49.188	NG_ecoli_LTEE_151_DM0	-0	-0	162.9	DIA_100X_EMPTY_1x1_100ms	109e066f-2cfc-4e28-9c0b-76249fc9c3ac	EPI_100X_YFP_1x1_200ms_25sola	EPI_100X_RFP_1x1_200ms_25sola
13	36	13.5757805141709	489	48.1142838399654	88.6646216768916	168.795501022495	161497	330.259713701432	281.871239208689	387.39135665164	0	8556874	17498.7198364008	943.735604242773	815.292550379371	0	NaN	NaN	NaN	NaN	NaN	427.870724537494	0.951958985219194	36.126191413804	13.6410845334893	11.6108790666478	2.80216837604132	0.024252787318485	0.0115884441956931	1	1.00906552053311	3825.09533176704	0	18592.6421267894	1	1	1	1	2019-05-15T16:54:49.188	NG_ecoli_LTEE_151_DM0	-0	-0	162.9	DIA_100X_EMPTY_1x1_100ms	366740a2-cd38-4bdf-8278-f21782bd2bc7	EPI_100X_YFP_1x1_200ms_25sola	EPI_100X_RFP_1x1_200ms_25sola
14	25	14.1493467156454	354	25.6042684387181	81.4152542372881	1989.31073446328	111255	314.279661016949	281.871239208689	387.39135665164	0	4885250	13800.1412429379	943.735604242773	815.292550379371	0	NaN	NaN	NaN	NaN	NaN	295.33215303368	0.99969217396913	23.653708979087	15.1487981317235	12.0707027351282	3.79205192559994	0.0110720123348346	0.00469532661381747	1	1.00079671234498	2706.7879844867	0	17222.5395480226	1	1	1	1	2019-05-15T16:54:49.188	NG_ecoli_LTEE_151_DM0	-0	-0	162.9	DIA_100X_EMPTY_1x1_100ms	cd3b00d6-0fea-45a8-a996-a8021e902587	EPI_100X_YFP_1x1_200ms_25sola	EPI_100X_RFP_1x1_200ms_25sola
15	31	14.9052046696141	462	-9.58038785522998	88.469696969697	1799.64069264069	595580	1289.1341991342	281.871239208689	387.39135665164	0	3521805	7622.95454545455	943.735604242773	815.292550379371	0	NaN	NaN	NaN	NaN	NaN	391.981381337848	0.974605071131116	30.1024816366327	17.3800628852579	12.4581316306704	4.98188629311757	0.0424385223675156	0.014907206396947	2	1.01708759904388	3669.42497036561	1	15292.880952381	1	1	1	1	2019-05-15T16:54:49.188	NG_ecoli_LTEE_151_DM0	-0	-0	162.9	DIA_100X_EMPTY_1x1_100ms	fa5efcb9-9a91-47f5-b132-4716bbd80c07	EPI_100X_YFP_1x1_200ms_25sola	EPI_100X_RFP_1x1_200ms_25sola
16	26	14.7300854398437	383	-9.96720940625219	108.856396866841	1703.67362924282	333239	870.075718015666	281.871239208689	387.39135665164	0	413660	1080.05221932115	943.735604242773	815.292550379371	0	NaN	NaN	NaN	NaN	NaN	308.261077620747	0.999936178012831	22.6988736513763	16.8711222507011	13.1246252192272	4.40447871701074	0.00341480032414026	0.00199228292296515	1	1.00003348748268	3070.91651708005	0	16727.7154046997	1	1	1	1	2019-05-15T16:54:49.188	NG_ecoli_LTEE_151_DM0	-0	-0	162.9	DIA_100X_EMPTY_1x1_100ms	6b359f17-12f5-4d3b-aed5-71593e2592e5	EPI_100X_YFP_1x1_200ms_25sola	EPI_100X_RFP_1x1_200ms_25sola
17	24	13.6313988764718	327	11.4804314588288	111.743119266055	309.727828746177	95969	293.483180428135	281.871239208689	387.39135665164	0	4032719	12332.4740061162	943.735604242773	815.292550379371	0	NaN	NaN	NaN	NaN	NaN	299.012778342707	0.998336523061528	23.7422364122463	15.0776672889306	12.0536538849845	3.86934976357029	0.0161263207801738	0.00842191804013217	1	1.00283984257368	2709.24911393123	0	18557.6788990826	1	1	1	1	2019-05-15T16:54:49.188	NG_ecoli_LTEE_151_DM0	-0	-0	162.9	DIA_100X_EMPTY_1x1_100ms	ecea383e-526e-4c1e-aca7-070c998440e3	EPI_100X_YFP_1x1_200ms_25sola	EPI_100X_RFP_1x1_200ms_25sola
18	37	14.8066958162043	548	48.8622177254553	125.06204379562	845.510948905109	4213959	7689.70620437956	281.871239208689	387.39135665164	1	416236	759.554744525547	943.735604242773	815.292550379371	0	NaN	NaN	NaN	NaN	NaN	446.022374887853	0.996920651733826	34.8255820077721	14.7461117532798	12.5675101104733	3.30568853991853	0.0130734560973575	0.00852318261187638	0	1.00531539174012	4320.02988382679	0	16293.7171532847	1	1	1	1	2019-05-15T16:54:49.188	NG_ecoli_LTEE_151_DM0	-0	-0	162.9	DIA_100X_EMPTY_1x1_100ms	9e85156f-f991-4fc6-8476-fbfba8728c40	EPI_100X_YFP_1x1_200ms_25sola	EPI_100X_RFP_1x1_200ms_25sola
19	19	11.7751577161904	224	-47.0760449861302	124.058035714286	1191.07142857143	56758	253.383928571429	281.871239208689	387.39135665164	0	175116	781.767857142857	943.735604242773	815.292550379371	0	NaN	NaN	NaN	NaN	NaN	181.281586090896	0.999750813547996	16.7658267568015	13.6777078136445	10.1540862445347	3.79466044432631	0.0296957213757404	0.0154231835545109	0	1.00478518101083	1357.67728255507	0	20356.96875	1	1	1	1	2019-05-15T16:54:49.188	NG_ecoli_LTEE_151_DM0	-0	-0	162.9	DIA_100X_EMPTY_1x1_100ms	7e1c4f30-1a06-4af9-8502-3cb12326cccf	EPI_100X_YFP_1x1_200ms_25sola	EPI_100X_RFP_1x1_200ms_25sola
20	21	9.91065957826384	209	-7.42870612980663	125.679425837321	1894.08612440191	46957	224.674641148325	281.871239208689	387.39135665164	0	381640	1826.02870813397	943.735604242773	815.292550379371	0	NaN	NaN	NaN	NaN	NaN	202.440734994505	0.928444275045247	22.9502565394419	12.5232459172127	8.45960803193727	3.23449963748236	0.0475875384910237	0.0268671995376222	0	1.02598687021117	1289.96494247145	0	20677.7703349282	1	1	1	1	2019-05-15T16:54:49.188	NG_ecoli_LTEE_151_DM0	-0	-0	162.9	DIA_100X_EMPTY_1x1_100ms	39ba3958-91eb-4406-b175-6c770b1dcb85	EPI_100X_YFP_1x1_200ms_25sola	EPI_100X_RFP_1x1_200ms_25sola
21	20	11.1754478007084	225	-40.5339853627024	141.457777777778	1022.99555555556	62135	276.155555555556	281.871239208689	387.39135665164	0	341919	1519.64	943.735604242773	815.292550379371	0	NaN	NaN	NaN	NaN	NaN	218.424120433763	0.994969018643342	20.8175636548219	12.2314897345903	10.1506390717085	3.05900455518503	0.00479709536366296	0.00204478709168858	1	1.00012216174941	1684.63785035157	0	20236.7333333333	1	1	1	1	2019-05-15T16:54:49.188	NG_ecoli_LTEE_151_DM0	-0	-0	162.9	DIA_100X_EMPTY_1x1_100ms	3aa686ea-08db-4e2a-915b-15a77acd793a	EPI_100X_YFP_1x1_200ms_25sola	EPI_100X_RFP_1x1_200ms_25sola
22	31	16.8522669019355	523	17.8513394189064	147.998087954111	1590.46271510516	12255499	23433.0764818356	281.871239208689	387.39135665164	2	385774	737.61759082218	943.735604242773	815.292550379371	0	NaN	NaN	NaN	NaN	NaN	425.434198244583	0.998454337568124	29.2076478686033	17.0658294600999	14.1966336418164	4.14753499103406	0.0125077823879111	0.00722307961545909	0	1.00296370449497	4623.35472289757	0	16519.9369024857	1	1	1	1	2019-05-15T16:54:49.188	NG_ecoli_LTEE_151_DM0	-0	-0	162.9	DIA_100X_EMPTY_1x1_100ms	3fc77b41-9b77-4cfa-bc45-5b3ec26dcc33	EPI_100X_YFP_1x1_200ms_25sola	EPI_100X_RFP_1x1_200ms_25sola
23	16	9.0302336841975	145	-49.9821873456573	154.406896551724	1994.32413793103	101616	700.8	281.871239208689	387.39135665164	0	306818	2115.98620689655	943.735604242773	815.292550379371	0	NaN	NaN	NaN	NaN	NaN	163.322317452694	0.999822225806245	15.9702792985761	13.2560324204735	9.65306509121717	3.79111027839678	0.00678065904915346	0.00365578923066013	0	1.00023561468611	1168.78024420049	1	20551.5310344828	1	1	1	1	2019-05-15T16:54:49.188	NG_ecoli_LTEE_151_DM0	-0	-0	162.9	DIA_100X_EMPTY_1x1_100ms	ddb61a90-82ed-43a3-b8c3-54d20f6038dd	EPI_100X_YFP_1x1_200ms_25sola	EPI_100X_RFP_1x1_200ms_25sola
24	22	13.8188298372429	305	-44.9937804393381	158.806557377049	241.659016393443	3548356	11633.9540983607	281.871239208689	387.39135665164	3	446191	1462.92131147541	943.735604242773	815.292550379371	0	NaN	NaN	NaN	NaN	NaN	266.58716674926	0.999910530225274	21.94044675441	14.6657805131335	11.8165064839652	3.69435672018318	0.00492908498203288	0.00233120194547749	1	1.00017916424018	2406.09927963825	1	16246.3049180328	1	1	1	1	2019-05-15T16:54:49.188	NG_ecoli_LTEE_151_DM0	-0	-0	162.9	DIA_100X_EMPTY_1x1_100ms	6d97103f-5be6-443a-a1dc-66cd3d5e8359	EPI_100X_YFP_1x1_200ms_25sola	EPI_100X_RFP_1x1_200ms_25sola
25	36	15.3541997410072	553	47.1338373918291	165.363471971067	214.942133815552	14862933	26876.9132007233	281.871239208689	387.39135665164	3	658402	1190.60036166365	943.735604242773	815.292550379371	0	NaN	NaN	NaN	NaN	NaN	451.198472060419	0.999928806139446	33.6347617405362	16.0221153478501	13.0830985797475	3.86117686836095	0.00525745590304638	0.00226220079935783	2	1.00022105973474	4521.6762570442	1	15604.1446654611	1	1	1	1	2019-05-15T16:54:49.188	NG_ecoli_LTEE_151_DM0	-0	-0	162.9	DIA_100X_EMPTY_1x1_100ms	8944e697-95d2-4320-900f-c8e948c2e44e	EPI_100X_YFP_1x1_200ms_25sola	EPI_100X_RFP_1x1_200ms_25sola
26	38	14.8424447903423	564	47.9603491145595	170.734042553192	1988.49468085106	212877	377.441489361702	281.871239208689	387.39135665164	0	9070419	16082.3031914894	943.735604242773	815.292550379371	1	NaN	NaN	NaN	NaN	NaN	486.683674084912	0.894740177422792	37.5525321245183	17.6493691692892	12.6122476232195	3.62158316555443	0.048473792706006	0.0174471874011059	2	1.01768440198383	4691.52554622718	1	17877.2056737589	1	1	1	1	2019-05-15T16:54:49.188	NG_ecoli_LTEE_151_DM0	-0	-0	162.9	DIA_100X_EMPTY_1x1_100ms	45f6c412-ab96-4fa0-b04f-15a6f093a7b9	EPI_100X_YFP_1x1_200ms_25sola	EPI_100X_RFP_1x1_200ms_25sola
27	37	14.9261602539918	553	46.0759600519787	177.497287522604	396.781193490054	2993950	5414.01446654611	281.871239208689	387.39135665164	0	718238	1298.80289330922	943.735604242773	815.292550379371	0	NaN	NaN	NaN	NaN	NaN	463.892071997455	0.971370334084462	35.9755191913966	14.9318963313541	12.425223909549	3.46527969568954	0.0219202521810406	0.00825292452852701	0	1.0049032176716	4362.19824895075	1	16239.7359855335	1	1	1	1	2019-05-15T16:54:49.188	NG_ecoli_LTEE_151_DM0	-0	-0	162.9	DIA_100X_EMPTY_1x1_100ms	c9b12255-986b-4d55-86e1-6cf6c034daec	EPI_100X_YFP_1x1_200ms_25sola	EPI_100X_RFP_1x1_200ms_25sola
28	29	17.4740963830462	507	13.454369068445	184.560157790927	964.611439842209	12375600	24409.4674556213	281.871239208689	387.39135665164	2	742955	1465.39447731755	943.735604242773	815.292550379371	0	NaN	NaN	NaN	NaN	NaN	409.916362400127	0.999944668063993	26.5076623276452	19.1988466751305	14.8011775631735	5.09762884727962	0.0303907385118039	0.0159108214657284	1	1.01271786107353	4560.93463688538	0	15610.2287968442	1	1	1	1	2019-05-15T16:54:49.188	NG_ecoli_LTEE_151_DM0	-0	-0	162.9	DIA_100X_EMPTY_1x1_100ms	54d705f7-e9c4-46c7-b1ca-a6cdf4533311	EPI_100X_YFP_1x1_200ms_25sola	EPI_100X_RFP_1x1_200ms_25sola
29	21	10.8272809070954	232	-29.0604135430499	181.077586206897	272.762931034483	101388	437.01724137931	281.871239208689	387.39135665164	0	5069279	21850.3405172414	943.735604242773	815.292550379371	0	NaN	NaN	NaN	NaN	NaN	226.485707492578	0.994618930908482	21.3361838665575	13.1093856335924	9.97945309009327	3.53825051589878	0.0407058079719109	0.0182152580468454	1	1.01112764757803	1668.86078122775	1	18520.1465517241	1	1	1	1	2019-05-15T16:54:49.188	NG_ecoli_LTEE_151_DM0	-0	-0	162.9	DIA_100X_EMPTY_1x1_100ms	197384db-cd11-47ef-9d50-320d385fdd72	EPI_100X_YFP_1x1_200ms_25sola	EPI_100X_RFP_1x1_200ms_25sola
30	16	10.8519850801636	176	-49.9924035007088	182.232954545455	285.801136363636	70990	403.352272727273	281.871239208689	387.39135665164	0	3704548	21048.5681818182	943.735604242773	815.292550379371	0	NaN	NaN	NaN	NaN	NaN	184.614479232643	0.999836838279275	15.8916628047142	14.9051441425198	11.0854478019203	4.09722621538584	0.0221986951098763	0.0122555490561837	0	1.00253302923031	1533.78930625537	1	19335.3920454545	1	1	1	1	2019-05-15T16:54:49.188	NG_ecoli_LTEE_151_DM0	-0	-0	162.9	DIA_100X_EMPTY_1x1_100ms	cf9f0308-4f79-4f30-9b14-68ef17688c78	EPI_100X_YFP_1x1_200ms_25sola	EPI_100X_RFP_1x1_200ms_25sola
31	35	14.9026173134908	522	46.1613728244089	192.352490421456	1607.44252873563	854101	1636.20881226054	281.871239208689	387.39135665164	0	594450	1138.79310344828	943.735604242773	815.292550379371	0	NaN	NaN	NaN	NaN	NaN	418.023253421216	0.984999272556994	30.7953537787306	17.1957973701199	13.1033054114642	4.41435649165606	0.0154954639549721	0.00908659985766794	0	1.00515297315588	4152.75974796562	0	17246.4061302682	1	1	1	1	2019-05-15T16:54:49.188	NG_ecoli_LTEE_151_DM0	-0	-0	162.9	DIA_100X_EMPTY_1x1_100ms	e4951082-5cb4-4f9a-8158-f9267f2821f6	EPI_100X_YFP_1x1_200ms_25sola	EPI_100X_RFP_1x1_200ms_25sola
32	26	14.6148088262479	380	4.90860177401302	193.123684210526	591.871052631579	631705	1662.38157894737	281.871239208689	387.39135665164	0	7481034	19686.9315789474	943.735604242773	815.292550379371	0	NaN	NaN	NaN	NaN	NaN	378.782114961973	0.998962328881323	24.4592959634461	19.3636776576024	14.5894515026392	5.07150763879734	0.0703391804312564	0.0317045683069036	1	1.04467192136934	4088.94965066768	1	18232.2684210526	1	1	1	1	2019-05-15T16:54:49.188	NG_ecoli_LTEE_151_DM0	-0	-0	162.9	DIA_100X_EMPTY_1x1_100ms	de90f9df-a375-48d5-bddb-4139aee567e4	EPI_100X_YFP_1x1_200ms_25sola	EPI_100X_RFP_1x1_200ms_25sola
33	27	14.8324918305892	401	17.5820203518119	196.501246882793	384.600997506234	897385	2237.86783042394	281.871239208689	387.39135665164	0	585989	1461.31920199501	943.735604242773	815.292550379371	0	NaN	NaN	NaN	NaN	NaN	335.272738003146	0.999917648297083	25.554543414448	16.5343487687434	12.72153887625	4.23748511717493	0.023373513540728	0.0115320018114751	1	1.00635714623234	3248.15919355292	1	15835.1246882793	1	1	1	1	2019-05-15T16:54:49.188	NG_ecoli_LTEE_151_DM0	-0	-0	162.9	DIA_100X_EMPTY_1x1_100ms	89aa5f16-7004-4621-8153-2ce41930ecf2	EPI_100X_YFP_1x1_200ms_25sola	EPI_100X_RFP_1x1_200ms_25sola
34	39	13.9952095572477	547	40.0666332857629	212.340036563071	486.965265082267	5662012	10351.0274223035	281.871239208689	387.39135665164	3	1269707	2321.21937842779	943.735604242773	815.292550379371	0	NaN	NaN	NaN	NaN	NaN	451.62422448405	0.910918490645332	40.0262970340875	13.6900054320899	10.9398624529588	3.24068079302119	0.0385096431316819	0.020049785008146	1	1.0478932945339	3762.34847869921	2	16574.6160877514	1	1	1	1	2019-05-15T16:54:49.188	NG_ecoli_LTEE_151_DM0	-0	-0	162.9	DIA_100X_EMPTY_1x1_100ms	c15d773b-fedf-400f-9320-d319d94ff0e2	EPI_100X_YFP_1x1_200ms_25sola	EPI_100X_RFP_1x1_200ms_25sola
35	44	13.427736351528	591	33.0196555305597	208.851099830795	596.593908629442	8069510	13653.9932318105	281.871239208689	387.39135665164	5	2030464	3435.64128595601	943.735604242773	815.292550379371	0	NaN	NaN	NaN	NaN	NaN	511.29026748088	0.925751012144472	43.0170260396986	14.1220773805308	11.669551760573	2.75055698657619	0.02885106198147	0.0126964204068371	1	1.01402548885576	4600.85570724298	2	18450.1573604061	1	1	1	1	2019-05-15T16:54:49.188	NG_ecoli_LTEE_151_DM0	-0	-0	162.9	DIA_100X_EMPTY_1x1_100ms	1f43a0ff-d5e8-49e7-8a0a-f3edee4d55e3	EPI_100X_YFP_1x1_200ms_25sola	EPI_100X_RFP_1x1_200ms_25sola
36	26	12.8873049405661	336	39.337247531749	204.440476190476	1917.72619047619	102692	305.630952380952	281.871239208689	387.39135665164	0	6616150	19690.9226190476	943.735604242773	815.292550379371	0	NaN	NaN	NaN	NaN	NaN	309.979849723225	0.920647379739249	27.1740886569245	14.7819704151044	10.5424732023918	3.42764620087313	0.125386354163008	0.0649855756359482	0	1.25000537103904	2372.08299895237	1	17808.6994047619	1	1	1	1	2019-05-15T16:54:49.188	NG_ecoli_LTEE_151_DM0	-0	-0	162.9	DIA_100X_EMPTY_1x1_100ms	8566a83a-fff2-482a-8872-272c13ed16e6	EPI_100X_YFP_1x1_200ms_25sola	EPI_100X_RFP_1x1_200ms_25sola
37	27	14.2595120081393	385	34.9931657079549	208.675324675325	292.618181818182	3260689	8469.32207792208	281.871239208689	387.39135665164	1	911887	2368.53766233766	943.735604242773	815.292550379371	0	NaN	NaN	NaN	NaN	NaN	320.805586995716	0.999174203803343	25.0492600674976	15.2327726331352	12.2658018847639	4.02629564284677	0.0346663230206211	0.0198150547851233	0	1.01706046394013	2959.89751851191	1	15781.6493506493	1	1	1	1	2019-05-15T16:54:49.188	NG_ecoli_LTEE_151_DM0	-0	-0	162.9	DIA_100X_EMPTY_1x1_100ms	eb0104bb-67ad-454f-be27-3891a8db96c3	EPI_100X_YFP_1x1_200ms_25sola	EPI_100X_RFP_1x1_200ms_25sola
38	39	15.3334053030644	599	46.7636885099522	229.313856427379	1908.16694490818	945208	1577.97662771285	281.871239208689	387.39135665164	0	2700621	4508.54924874791	943.735604242773	815.292550379371	0	NaN	NaN	NaN	NaN	NaN	496.294441029906	0.983817686630279	37.2065559789482	15.4954323174621	13.0941001640035	3.68948208299932	0.0113634327218749	0.00571074170668867	2	1.00033802140578	5010.26469328813	1	15898.9098497496	1	1	1	1	2019-05-15T16:54:49.188	NG_ecoli_LTEE_151_DM0	-0	-0	162.9	DIA_100X_EMPTY_1x1_100ms	df746dc5-5c1a-4a06-8093-161075de170e	EPI_100X_YFP_1x1_200ms_25sola	EPI_100X_RFP_1x1_200ms_25sola
39	32	12.3269905067088	395	48.8309391884137	231.807594936709	275.288607594937	8293400	20995.9493670886	281.871239208689	387.39135665164	0	784704	1986.59240506329	943.735604242773	815.292550379371	0	NaN	NaN	NaN	NaN	NaN	346.623529729594	0.987980054342589	32.6815663462766	12.049171205497	10.3503044199584	2.70965435471523	0.0129029280175253	0.00592441177769872	1	1.00237649668408	2749.78659836711	1	17651.2303797468	1	1	1	1	2019-05-15T16:54:49.188	NG_ecoli_LTEE_151_DM0	-0	-0	162.9	DIA_100X_EMPTY_1x1_100ms	b0002727-e57a-413a-b04c-31dbb748699b	EPI_100X_YFP_1x1_200ms_25sola	EPI_100X_RFP_1x1_200ms_25sola
40	32	13.2187279773113	424	43.3490074027836	230.412735849057	609.676886792453	1076108	2537.99056603774	281.871239208689	387.39135665164	0	430332	1014.93396226415	943.735604242773	815.292550379371	0	NaN	NaN	NaN	NaN	NaN	348.016507700283	0.997666175747305	30.1824408091542	14.1080142507761	11.2245182095617	3.4537777615448	0.00886422202296917	0.00431750236560418	0	1.00109324291576	2986.61785171014	1	16064.9646226415	1	1	1	1	2019-05-15T16:54:49.188	NG_ecoli_LTEE_151_DM0	-0	-0	162.9	DIA_100X_EMPTY_1x1_100ms	7033da95-b013-4946-bba8-9814b078f9a9	EPI_100X_YFP_1x1_200ms_25sola	EPI_100X_RFP_1x1_200ms_25sola
41	44	17.1623048952332	756	39.474441639328	239.55291005291	1770.52777777778	253438	335.23544973545	281.871239208689	387.39135665164	0	18653753	24674.2764550265	943.735604242773	815.292550379371	0	NaN	NaN	NaN	NaN	NaN	647.18464831357	0.929256589539632	44.1663823338388	17.4985150844313	14.3052925232079	3.65660461511325	0.0381499629332832	0.0184886474493672	1	1.03877213971521	7098.64070262039	0	16584.9193121693	1	1	1	1	2019-05-15T16:54:49.188	NG_ecoli_LTEE_151_DM0	-0	-0	162.9	DIA_100X_EMPTY_1x1_100ms	92c31fb8-fb07-4c7a-bc9a-0be5b21875bb	EPI_100X_YFP_1x1_200ms_25sola	EPI_100X_RFP_1x1_200ms_25sola
42	25	10.2922523094733	259	-45.6324189881038	232.733590733591	471.482625482626	329300	1271.42857142857	281.871239208689	387.39135665164	0	5151912	19891.5521235521	943.735604242773	815.292550379371	0	NaN	NaN	NaN	NaN	NaN	284.948922172304	0.928853545437952	NaN	NaN	NaN	NaN	NaN	NaN	NaN	NaN	NaN	2	20578.0810810811	1	1	1	1	2019-05-15T16:54:49.188	NG_ecoli_LTEE_151_DM0	-0	-0	162.9	DIA_100X_EMPTY_1x1_100ms	4654fc06-5c9a-45bf-9e77-d44f18ea645d	EPI_100X_YFP_1x1_200ms_25sola	EPI_100X_RFP_1x1_200ms_25sola
43	33	14.3497195132775	474	47.5498977424584	242.506329113924	119.571729957806	8116198	17122.7805907173	281.871239208689	387.39135665164	2	483396	1019.82278481013	943.735604242773	815.292550379371	0	NaN	NaN	NaN	NaN	NaN	379.477257196779	0.982840757232122	30.9002032476622	14.3851104671099	11.9060219839299	3.35274154025166	0.0264761129668519	0.0152380994040276	0	1.01516468689892	3440.20701928347	0	15586.4367088608	1	1	1	1	2019-05-15T16:54:49.188	NG_ecoli_LTEE_151_DM0	-0	-0	162.9	DIA_100X_EMPTY_1x1_100ms	681b1978-e53d-4b3d-a635-e10af69d2afd	EPI_100X_YFP_1x1_200ms_25sola	EPI_100X_RFP_1x1_200ms_25sola
44	43	16.1979322013357	697	-49.6768631084141	251.873744619799	492.619799139168	8945739	12834.6327116212	281.871239208689	387.39135665164	2	2155687	3092.80774748924	943.735604242773	815.292550379371	0	NaN	NaN	NaN	NaN	NaN	567.07567822373	0.796318435044429	48.2588042226762	17.0192505243804	11.3066616962195	3.75323925330515	0.206915606438262	0.0421545892185871	3	1.25196986066628	4845.46246658709	2	17283.7417503587	1	1	1	1	2019-05-15T16:54:49.188	NG_ecoli_LTEE_151_DM0	-0	-0	162.9	DIA_100X_EMPTY_1x1_100ms	a77345e2-56eb-4380-ade7-4a13e9818429	EPI_100X_YFP_1x1_200ms_25sola	EPI_100X_RFP_1x1_200ms_25sola
45	31	12.7435229207894	396	44.4709534714553	249.308080808081	936.252525252525	6493679	16398.1792929293	281.871239208689	387.39135665164	2	484893	1224.47727272727	943.735604242773	815.292550379371	0	NaN	NaN	NaN	NaN	NaN	344.755963922371	0.997899462749542	28.1197357823142	14.4655995598484	11.8884692556295	3.62594290906389	0.00470791499120045	0.00212919877563111	2	1.00010031737225	3121.42565157381	1	17126.8787878788	1	1	1	1	2019-05-15T16:54:49.188	NG_ecoli_LTEE_151_DM0	-0	-0	162.9	DIA_100X_EMPTY_1x1_100ms	4d57950e-c6f1-405f-a7e1-1f2bcfd34946	EPI_100X_YFP_1x1_200ms_25sola	EPI_100X_RFP_1x1_200ms_25sola
46	23	14.6338687399907	337	-48.1405107035455	249.744807121662	1297.44510385757	186771	554.216617210682	281.871239208689	387.39135665164	0	4901604	14544.8189910979	943.735604242773	815.292550379371	0	NaN	NaN	NaN	NaN	NaN	329.945335531427	0.99977507768867	23.9018058814594	19.4565440273891	13.1032038038875	5.50274971142013	0.0459040677292182	0.0219556307466637	1	1.02085708265439	3223.11341893713	1	17422.6824925816	1	1	1	1	2019-05-15T16:54:49.188	NG_ecoli_LTEE_151_DM0	-0	-0	162.9	DIA_100X_EMPTY_1x1_100ms	f89c4b0c-b239-4b54-ba86-33d905685de9	EPI_100X_YFP_1x1_200ms_25sola	EPI_100X_RFP_1x1_200ms_25sola
47	27	14.4084639116262	394	-9.47962754899675	259.730964467005	971.403553299492	217848	552.913705583756	281.871239208689	387.39135665164	0	2441336	6196.28426395939	943.735604242773	815.292550379371	0	NaN	NaN	NaN	NaN	NaN	423.408350535318	0.939653761484585	29.0733680625349	16.3604326707072	13.7297191045287	3.55932504510304	0.0992403946938641	0.0538181009239257	1	1.18792053603869	4304.35945614119	2	21538.4467005076	1	1	1	1	2019-05-15T16:54:49.188	NG_ecoli_LTEE_151_DM0	-0	-0	162.9	DIA_100X_EMPTY_1x1_100ms	33865587-7fa1-4fac-aefe-71b9bdcec524	EPI_100X_YFP_1x1_200ms_25sola	EPI_100X_RFP_1x1_200ms_25sola
48	39	15.3045835692098	598	-32.4629973466151	262.175585284281	1028.17725752508	5006184	8371.54515050167	281.871239208689	387.39135665164	1	1099024	1837.83277591973	943.735604242773	815.292550379371	0	NaN	NaN	NaN	NaN	NaN	497.062507606484	0.938423064463395	38.0206513560846	17.1198740095823	12.5629712964801	3.82036585696351	0.0581034547658171	0.0208427803644125	2	1.02123808687555	4712.96450727865	1	17296.3010033445	1	1	1	1	2019-05-15T16:54:49.188	NG_ecoli_LTEE_151_DM0	-0	-0	162.9	DIA_100X_EMPTY_1x1_100ms	77e86a09-db11-4681-b26d-c5d96d956d70	EPI_100X_YFP_1x1_200ms_25sola	EPI_100X_RFP_1x1_200ms_25sola
49	33	14.1193061372655	467	47.5451792482357	260.631691648822	950.638115631692	2241990	4800.83511777302	281.871239208689	387.39135665164	0	1104703	2365.53104925054	943.735604242773	815.292550379371	0	NaN	NaN	NaN	NaN	NaN	464.215166876306	0.97957209026876	34.8951124804545	16.8200081412398	12.8620579687393	4.10032864730911	0.0394545339767702	0.0164446311696824	1	1.0221082002833	4533.93624734202	3	18657.2462526767	1	1	1	1	2019-05-15T16:54:49.188	NG_ecoli_LTEE_151_DM0	-0	-0	162.9	DIA_100X_EMPTY_1x1_100ms	949090c4-a4f2-423f-8213-681ab1f78e24	EPI_100X_YFP_1x1_200ms_25sola	EPI_100X_RFP_1x1_200ms_25sola
50	32	10.8713465774166	349	-31.5029651435017	260.091690544413	1309.83381088825	676890	1939.51289398281	281.871239208689	387.39135665164	0	6945179	19900.2263610315	943.735604242773	815.292550379371	1	NaN	NaN	NaN	NaN	NaN	375.129684308833	0.843883882356986	31.5563314671336	16.520433820485	11.4471485098517	4.05074278256462	0.0272401542496144	0.00913214141359561	1	1.0058402253954	3247.66350451395	2	18347.0802292264	1	1	1	1	2019-05-15T16:54:49.188	NG_ecoli_LTEE_151_DM0	-0	-0	162.9	DIA_100X_EMPTY_1x1_100ms	eab67f81-6d0e-4e4a-a47c-eece005e340d	EPI_100X_YFP_1x1_200ms_25sola	EPI_100X_RFP_1x1_200ms_25sola
51	14	8.86379231654827	125	-49.9947911030907	255.752	1662.264	32081	256.648	281.871239208689	387.39135665164	0	287916	2303.328	943.735604242773	815.292550379371	0	NaN	NaN	NaN	NaN	NaN	158.63886063563	0.999743318731902	16.4448958953059	12.148930336488	9.09689740371905	3.47093547465962	0.0087869465512456	0.00474432632212498	0	1.00042491919524	1068.82746057642	1	21204.424	1	1	1	1	2019-05-15T16:54:49.188	NG_ecoli_LTEE_151_DM0	-0	-0	162.9	DIA_100X_EMPTY_1x1_100ms	e24e8646-0e47-4000-be2c-d7cbaf76379b	EPI_100X_YFP_1x1_200ms_25sola	EPI_100X_RFP_1x1_200ms_25sola
52	34	16.5234696141039	563	40.2350253435544	269.563055062167	768.255772646536	172824	306.969804618117	281.871239208689	387.39135665164	0	9017223	16016.3818827709	943.735604242773	815.292550379371	0	NaN	NaN	NaN	NaN	NaN	525.970810859163	0.975032382191496	34.4515078640822	19.1224631985184	14.740533034945	4.44922309976237	0.0177973330539263	0.00510680822824046	3	1.00134663278165	5879.28472475923	0	19176.3374777975	1	1	1	1	2019-05-15T16:54:49.188	NG_ecoli_LTEE_151_DM0	-0	-0	162.9	DIA_100X_EMPTY_1x1_100ms	16a04f0b-181c-424f-9ee6-85a271295467	EPI_100X_YFP_1x1_200ms_25sola	EPI_100X_RFP_1x1_200ms_25sola
53	34	14.5589475661696	495	41.8904901575555	264.49696969697	1058.36363636364	980673	1981.15757575758	281.871239208689	387.39135665164	0	2592679	5237.73535353535	943.735604242773	815.292550379371	0	NaN	NaN	NaN	NaN	NaN	462.190822845066	0.927679959060159	35.5286310399711	16.4224447353726	12.2335967890975	3.55191487811517	0.124285108355086	0.0421477655608327	2	1.10957745961343	4176.15567947019	3	19046.3313131313	1	1	1	1	2019-05-15T16:54:49.188	NG_ecoli_LTEE_151_DM0	-0	-0	162.9	DIA_100X_EMPTY_1x1_100ms	3d2dc947-5543-4d4e-a1ac-537fb4e60b90	EPI_100X_YFP_1x1_200ms_25sola	EPI_100X_RFP_1x1_200ms_25sola
54	4	1.74999998509884	8	-49.8793136098177	264	960.625	8095	1011.875	281.871239208689	387.39135665164	0	34394	4299.25	943.735604242773	815.292550379371	0	NaN	NaN	NaN	NaN	NaN	NaN	NaN	NaN	NaN	NaN	NaN	NaN	NaN	NaN	NaN	NaN	2	24256.75	1	1	1	1	2019-05-15T16:54:49.188	NG_ecoli_LTEE_151_DM0	-0	-0	162.9	DIA_100X_EMPTY_1x1_100ms	2bcfc8d5-1746-484b-9685-ec9a2c5019b0	EPI_100X_YFP_1x1_200ms_25sola	EPI_100X_RFP_1x1_200ms_25sola
55	16	10.1905830414202	163	-49.9781949840272	267.920245398773	1661.38650306748	44942	275.717791411043	281.871239208689	387.39135665164	0	374266	2296.11042944785	943.735604242773	815.292550379371	0	NaN	NaN	NaN	NaN	NaN	152.453124940701	0.999855936501907	14.3879147049856	13.516122040722	9.8332807171881	4.09803466293305	0.00543878809881086	0.000301299325927678	2	1.00000014478923	1092.65890815164	1	20161.1779141104	1	1	1	1	2019-05-15T16:54:49.188	NG_ecoli_LTEE_151_DM0	-0	-0	162.9	DIA_100X_EMPTY_1x1_100ms	4aab6760-6c0e-42ad-b1a1-1a0c3f267892	EPI_100X_YFP_1x1_200ms_25sola	EPI_100X_RFP_1x1_200ms_25sola
56	31	13.493796361563	418	48.7203986906885	274.72009569378	1316.25119617225	11107608	26573.2248803828	281.871239208689	387.39135665164	0	1778502	4254.78947368421	943.735604242773	815.292550379371	0	NaN	NaN	NaN	NaN	NaN	371.820175615518	0.967053487753909	29.5008182316232	17.4337829423672	12.177606604059	3.93802469767518	0.0459378196035818	0.0152510888280406	1	1.01133563170114	3435.95781627194	1	16601.7416267943	1	1	1	1	2019-05-15T16:54:49.188	NG_ecoli_LTEE_151_DM0	-0	-0	162.9	DIA_100X_EMPTY_1x1_100ms	90bd9a87-8136-47f9-bb1a-063ab1f934fa	EPI_100X_YFP_1x1_200ms_25sola	EPI_100X_RFP_1x1_200ms_25sola
57	18	9.8340420689827	177	-49.9588539191662	278.593220338983	1074.20338983051	124894	705.61581920904	281.871239208689	387.39135665164	0	2819557	15929.7005649718	943.735604242773	815.292550379371	0	NaN	NaN	NaN	NaN	NaN	210.921044680487	0.944896237509605	NaN	NaN	NaN	NaN	NaN	NaN	NaN	NaN	NaN	3	22056.9096045198	1	1	1	1	2019-05-15T16:54:49.188	NG_ecoli_LTEE_151_DM0	-0	-0	162.9	DIA_100X_EMPTY_1x1_100ms	326fba40-68f4-4160-ad08-36b0cfa10adf	EPI_100X_YFP_1x1_200ms_25sola	EPI_100X_RFP_1x1_200ms_25sola
58	29	12.3609552930281	359	42.3431912502101	282.058495821727	1051.95264623955	7905886	22021.9665738162	281.871239208689	387.39135665164	0	1879295	5234.80501392758	943.735604242773	815.292550379371	0	NaN	NaN	NaN	NaN	NaN	342.049685050908	0.999209586809568	27.8355162346574	16.8550831165982	11.8474069959371	4.54995891863632	0.0125355360920383	0.00417985426340569	3	1.00100812431868	3068.5681830218	2	18850.3454038997	1	1	1	1	2019-05-15T16:54:49.188	NG_ecoli_LTEE_151_DM0	-0	-0	162.9	DIA_100X_EMPTY_1x1_100ms	66948776-69af-416d-a00a-cbf128bc24f7	EPI_100X_YFP_1x1_200ms_25sola	EPI_100X_RFP_1x1_200ms_25sola
59	17	9.92329508852129	170	-49.82048138561	294.282352941176	1075.44117647059	97698	574.694117647059	281.871239208689	387.39135665164	0	2337343	13749.0764705882	943.735604242773	815.292550379371	0	NaN	NaN	NaN	NaN	NaN	165.981205841137	0.999577479986609	17.0705489772118	12.1824711307713	9.10449971081935	3.34830298901268	0.0365130014013116	0.0197382829628892	0	1.00795904307758	1111.34664361125	1	19915.2882352941	1	1	1	1	2019-05-15T16:54:49.188	NG_ecoli_LTEE_151_DM0	-0	-0	162.9	DIA_100X_EMPTY_1x1_100ms	e7446f8c-f16f-412d-a2d5-a624b8d91adb	EPI_100X_YFP_1x1_200ms_25sola	EPI_100X_RFP_1x1_200ms_25sola
60	28	14.8334651750777	416	45.257370103438	308.004807692308	14.625	8033963	19312.4110576923	281.871239208689	387.39135665164	2	401756	965.759615384615	943.735604242773	815.292550379371	0	NaN	NaN	NaN	NaN	NaN	340.432843190954	0.999854944463666	25.8456186345691	15.6047595319172	12.6145021224601	4.12815661397291	0.00511352585503427	0.00274881256013773	1	1.00009072683424	3230.10798595608	0	15718.8725961538	1	1	1	1	2019-05-15T16:54:49.188	NG_ecoli_LTEE_151_DM0	-0	-0	162.9	DIA_100X_EMPTY_1x1_100ms	bb468baf-96b7-46ee-9077-aa9d50731c41	EPI_100X_YFP_1x1_200ms_25sola	EPI_100X_RFP_1x1_200ms_25sola
61	6	3.49290682788603	22	-49.999293628117	300.409090909091	784.727272727273	6486	294.818181818182	281.871239208689	387.39135665164	0	171206	7782.09090909091	943.735604242773	815.292550379371	0	NaN	NaN	NaN	NaN	NaN	107.837558029955	0.999645364065901	NaN	NaN	NaN	NaN	NaN	NaN	NaN	NaN	NaN	1	21705.1363636364	1	1	1	1	2019-05-15T16:54:49.188	NG_ecoli_LTEE_151_DM0	-0	-0	162.9	DIA_100X_EMPTY_1x1_100ms	5ea2969e-050f-4792-a14c-ac64fc1f4f76	EPI_100X_YFP_1x1_200ms_25sola	EPI_100X_RFP_1x1_200ms_25sola
62	29	14.2437862883763	414	33.2212447746511	312.54347826087	1617.84057971014	128129	309.490338164251	281.871239208689	387.39135665164	0	7262268	17541.7101449275	943.735604242773	815.292550379371	0	NaN	NaN	NaN	NaN	NaN	342.887580394273	0.993733168177428	28.0926983249949	14.8965708527762	11.7113060118936	3.90123477431918	0.0756472671760706	0.00896871568824298	0	1.00251553897967	3026.17469268834	0	19576.9371980676	1	1	1	1	2019-05-15T16:54:49.188	NG_ecoli_LTEE_151_DM0	-0	-0	162.9	DIA_100X_EMPTY_1x1_100ms	57d7689a-8695-47ec-9109-8d1702505f60	EPI_100X_YFP_1x1_200ms_25sola	EPI_100X_RFP_1x1_200ms_25sola
63	35	16.6805379317852	584	39.3223104214698	319.227739726027	1568.56164383562	13660482	23391.2363013699	281.871239208689	387.39135665164	2	2526209	4325.70034246575	943.735604242773	815.292550379371	0	NaN	NaN	NaN	NaN	NaN	483.256107286193	0.990556029261199	32.6457536639261	18.6471784622188	14.2982028665029	4.28857933689738	0.0573574609848645	0.0213679293652944	1	1.03051358777435	5241.78845428891	1	15966.8304794521	1	1	1	1	2019-05-15T16:54:49.188	NG_ecoli_LTEE_151_DM0	-0	-0	162.9	DIA_100X_EMPTY_1x1_100ms	9fd6dd6e-476b-4b92-ada6-5dc9ab5d6383	EPI_100X_YFP_1x1_200ms_25sola	EPI_100X_RFP_1x1_200ms_25sola
64	26	14.6076621107137	380	29.1119630074348	313.173684210526	781.378947368421	447452	1177.50526315789	281.871239208689	387.39135665164	0	2465428	6487.96842105263	943.735604242773	815.292550379371	0	NaN	NaN	NaN	NaN	NaN	304.632842931475	0.999663956722026	24.792215051559	14.9072559117521	11.8250394997637	3.80003088304656	0.0211929040976856	0.00889547676400632	1	1.00268870288916	2722.7665841015	2	17029.7289473684	1	1	1	1	2019-05-15T16:54:49.188	NG_ecoli_LTEE_151_DM0	-0	-0	162.9	DIA_100X_EMPTY_1x1_100ms	fb0a9bb5-d8f9-4089-ac41-978084339d7b	EPI_100X_YFP_1x1_200ms_25sola	EPI_100X_RFP_1x1_200ms_25sola
65	19	11.4091076798829	217	-47.9484282067245	317.396313364055	1654.66359447005	59930	276.175115207373	281.871239208689	387.39135665164	0	480618	2214.82949308756	943.735604242773	815.292550379371	0	NaN	NaN	NaN	NaN	NaN	193.805870210511	0.999730924387226	18.3747300495661	13.4605730684602	10.0271938849735	3.54087560227042	0.0360499847563013	0.0185249571941664	0	1.00816920810323	1451.00755529636	0	19676.4608294931	1	1	1	1	2019-05-15T16:54:49.188	NG_ecoli_LTEE_151_DM0	-0	-0	162.9	DIA_100X_EMPTY_1x1_100ms	ed04aae9-8590-4a7e-9d0f-279d071b0c12	EPI_100X_YFP_1x1_200ms_25sola	EPI_100X_RFP_1x1_200ms_25sola
66	31	14.3139308438913	444	45.7971090122685	323.247747747748	311.648648648649	6336649	14271.731981982	281.871239208689	387.39135665164	2	666792	1501.78378378378	943.735604242773	815.292550379371	0	NaN	NaN	NaN	NaN	NaN	355.796739280993	0.992188198350242	28.6078180328831	14.3240081569707	12.1030521373572	3.27302383242217	0.0142706054819512	0.00664059311848911	1	1.00220681814803	3291.2769201843	0	16273.2567567568	1	1	1	1	2019-05-15T16:54:49.188	NG_ecoli_LTEE_151_DM0	-0	-0	162.9	DIA_100X_EMPTY_1x1_100ms	395e4f4a-9468-44fa-811a-21dd85ff85cc	EPI_100X_YFP_1x1_200ms_25sola	EPI_100X_RFP_1x1_200ms_25sola
67	35	13.0492238220992	458	-44.2921158652581	331.906113537118	1582.21834061135	677296	1478.81222707424	281.871239208689	387.39135665164	0	8436360	18420	943.735604242773	815.292550379371	0	NaN	NaN	NaN	NaN	NaN	438.548461937028	0.788252605549164	40.7863283602444	13.1278834646359	10.3045495346526	2.7981409779053	0.0823017567512874	0.0432897805938357	1	1.23887500470178	3401.43765517312	1	19369.8908296943	1	1	1	1	2019-05-15T16:54:49.188	NG_ecoli_LTEE_151_DM0	-0	-0	162.9	DIA_100X_EMPTY_1x1_100ms	75a73d13-a23d-47fe-aef4-74c57ad96043	EPI_100X_YFP_1x1_200ms_25sola	EPI_100X_RFP_1x1_200ms_25sola
68	21	11.6477539499709	245	-38.0959369935493	334.832653061225	1144.60408163265	78707	321.25306122449	281.871239208689	387.39135665164	0	180569	737.016326530612	943.735604242773	815.292550379371	0	NaN	NaN	NaN	NaN	NaN	220.41914342665	0.994803564208705	20.9619624476054	13.4266273348532	10.0289147229038	3.50813575665164	0.0097589556598691	0.00494710705136813	0	1.00077602967985	1655.88318841952	0	19342.2979591837	1	1	1	1	2019-05-15T16:54:49.188	NG_ecoli_LTEE_151_DM0	-0	-0	162.9	DIA_100X_EMPTY_1x1_100ms	ddbc237c-0ba0-403a-984e-3793624459a7	EPI_100X_YFP_1x1_200ms_25sola	EPI_100X_RFP_1x1_200ms_25sola
69	33	14.3308207502085	473	27.6968493351939	340.883720930233	780.600422832981	182010	384.799154334038	281.871239208689	387.39135665164	0	10487588	22172.4904862579	943.735604242773	815.292550379371	0	NaN	NaN	NaN	NaN	NaN	397.970019882719	0.953457430167067	32.0521745808007	17.6022198741096	11.9758537853093	4.1399130392494	0.0687466760341913	0.0231428294273669	2	1.04376903173079	3610.44181969046	2	19008.067653277	1	1	1	1	2019-05-15T16:54:49.188	NG_ecoli_LTEE_151_DM0	-0	-0	162.9	DIA_100X_EMPTY_1x1_100ms	c81601d6-ef01-492e-b7e8-b9f19c3edcac	EPI_100X_YFP_1x1_200ms_25sola	EPI_100X_RFP_1x1_200ms_25sola
70	27	14.4122543578333	389	44.7354682504371	338.817480719794	235.221079691517	137593	353.709511568123	281.871239208689	387.39135665164	0	9009028	23159.4550128535	943.735604242773	815.292550379371	0	NaN	NaN	NaN	NaN	NaN	371.131381804981	0.996485526784509	26.2472604381125	16.6863834350848	13.4190044225322	4.47986265963412	0.0226229966053795	0.0109951091045069	1	1.00240918572055	3712.05544111881	1	18270.0179948586	1	1	1	1	2019-05-15T16:54:49.188	NG_ecoli_LTEE_151_DM0	-0	-0	162.9	DIA_100X_EMPTY_1x1_100ms	fd0cdde5-7c4e-4a8e-9d7d-3746dc57c316	EPI_100X_YFP_1x1_200ms_25sola	EPI_100X_RFP_1x1_200ms_25sola
71	26	14.9147154820249	388	23.5331702975289	346.518041237113	688.430412371134	3360830	8661.93298969072	281.871239208689	387.39135665164	2	533008	1373.73195876289	943.735604242773	815.292550379371	0	NaN	NaN	NaN	NaN	NaN	312.467829229518	0.999901097976029	24.0350812430453	15.6653090273622	12.2554586244885	4.41637627756362	0.0269779443119418	0.00252314119549376	1	1.00008921914443	2835.27123624133	0	15309.4432989691	1	1	1	1	2019-05-15T16:54:49.188	NG_ecoli_LTEE_151_DM0	-0	-0	162.9	DIA_100X_EMPTY_1x1_100ms	eb125748-d5a8-4873-809e-853c47227a0e	EPI_100X_YFP_1x1_200ms_25sola	EPI_100X_RFP_1x1_200ms_25sola
72	33	14.4001865388271	476	19.6457416003638	364.762605042017	231.623949579832	150835	316.88025210084	281.871239208689	387.39135665164	0	6566592	13795.3613445378	943.735604242773	815.292550379371	0	NaN	NaN	NaN	NaN	NaN	477.061594481211	0.797565202950392	NaN	NaN	NaN	NaN	NaN	NaN	NaN	NaN	NaN	2	21504.6743697479	1	1	1	1	2019-05-15T16:54:49.188	NG_ecoli_LTEE_151_DM0	-0	-0	162.9	DIA_100X_EMPTY_1x1_100ms	9843008c-6fd0-4c47-a685-ab891136da85	EPI_100X_YFP_1x1_200ms_25sola	EPI_100X_RFP_1x1_200ms_25sola
73	16	8.28601905011497	133	-49.8279306605863	359.894736842105	791.481203007519	64549	485.330827067669	281.871239208689	387.39135665164	0	322991	2428.5037593985	943.735604242773	815.292550379371	0	NaN	NaN	NaN	NaN	NaN	163.726649977292	0.99813293658691	16.6982357969049	11.6741113408101	9.26095404035431	3.1016785281544	0.0387922683331072	0.0218734300644645	0	1.00892023067981	1124.79124857901	1	21392.0751879699	1	1	1	1	2019-05-15T16:54:49.188	NG_ecoli_LTEE_151_DM0	-0	-0	162.9	DIA_100X_EMPTY_1x1_100ms	35f9069e-a583-425a-8509-92d9b626ec2e	EPI_100X_YFP_1x1_200ms_25sola	EPI_100X_RFP_1x1_200ms_25sola
74	33	18.4725358570293	609	18.4303254720915	370.684729064039	1023.7619047619	13041705	21414.9507389163	281.871239208689	387.39135665164	5	473239	777.075533661741	943.735604242773	815.292550379371	0	NaN	NaN	NaN	NaN	NaN	496.341853121328	0.99980765797747	30.5096070187023	19.2291320084942	15.8419791327187	4.58655432348086	0.0125339518149969	0.00469714950208034	1	1.00133794918257	6013.74998562216	0	14507.7422003284	1	1	1	1	2019-05-15T16:54:49.188	NG_ecoli_LTEE_151_DM0	-0	-0	162.9	DIA_100X_EMPTY_1x1_100ms	0d851311-b41e-4e97-b798-20a2caca7ef5	EPI_100X_YFP_1x1_200ms_25sola	EPI_100X_RFP_1x1_200ms_25sola
75	33	15.4225015671723	509	46.3198337628673	377.699410609037	546.681728880157	4823035	9475.51080550098	281.871239208689	387.39135665164	2	418667	822.528487229862	943.735604242773	815.292550379371	0	NaN	NaN	NaN	NaN	NaN	411.089374738133	0.994472386037985	30.9827331238438	15.3853161092991	12.8474427012127	3.68464651637459	0.00523660214162296	0.00235913734840068	2	1.00008285663285	4016.45574777179	0	15873.2023575639	1	1	1	1	2019-05-15T16:54:49.188	NG_ecoli_LTEE_151_DM0	-0	-0	162.9	DIA_100X_EMPTY_1x1_100ms	359c4212-8130-4b76-a3a4-ad69dc64a619	EPI_100X_YFP_1x1_200ms_25sola	EPI_100X_RFP_1x1_200ms_25sola
76	23	11.3337472152302	261	17.1843566518265	381.513409961686	301.072796934866	69135	264.885057471264	281.871239208689	387.39135665164	0	618835	2371.0153256705	943.735604242773	815.292550379371	0	NaN	NaN	NaN	NaN	NaN	264.750160605065	0.972754730875931	24.9194279215122	12.3208253576429	10.3130260359415	2.90186237197876	0.0337456286183947	0.0154891243226324	1	1.01097039220551	2081.61389230706	0	20885.5019157088	1	1	1	1	2019-05-15T16:54:49.188	NG_ecoli_LTEE_151_DM0	-0	-0	162.9	DIA_100X_EMPTY_1x1_100ms	edde5643-00ed-4985-b27d-75b8d2f7e1d8	EPI_100X_YFP_1x1_200ms_25sola	EPI_100X_RFP_1x1_200ms_25sola
77	8	4.62851464268253	38	-49.9997297763299	378.947368421053	241.026315789474	10850	285.526315789474	281.871239208689	387.39135665164	0	182259	4796.28947368421	943.735604242773	815.292550379371	0	NaN	NaN	NaN	NaN	NaN	112.186354266311	0.999617270734115	NaN	NaN	NaN	NaN	NaN	NaN	NaN	NaN	NaN	1	21641.6052631579	1	1	1	1	2019-05-15T16:54:49.188	NG_ecoli_LTEE_151_DM0	-0	-0	162.9	DIA_100X_EMPTY_1x1_100ms	a5cf999b-1a54-49f5-aef6-71d6f8c9f7ee	EPI_100X_YFP_1x1_200ms_25sola	EPI_100X_RFP_1x1_200ms_25sola
78	22	9.73695650004873	216	-49.8277390545279	381.986111111111	1481.37962962963	51547	238.643518518519	281.871239208689	387.39135665164	0	991114	4588.49074074074	943.735604242773	815.292550379371	0	NaN	NaN	NaN	NaN	NaN	240.142549546023	0.873853588399022	25.826806125375	12.2825716582513	8.77247221188626	2.75535436875482	0.0874966008587274	0.034117505503608	1	1.04985603345145	1561.00604971028	0	21465.7824074074	1	1	1	1	2019-05-15T16:54:49.188	NG_ecoli_LTEE_151_DM0	-0	-0	162.9	DIA_100X_EMPTY_1x1_100ms	d4485515-bdd9-4137-886d-41e14c76791a	EPI_100X_YFP_1x1_200ms_25sola	EPI_100X_RFP_1x1_200ms_25sola
79	27	14.4587056410717	391	29.6294441984961	403.716112531969	1541.79795396419	136145	348.196930946292	281.871239208689	387.39135665164	0	4304289	11008.4117647059	943.735604242773	815.292550379371	0	NaN	NaN	NaN	NaN	NaN	343.803346419437	0.998730935159813	26.1694171299621	15.9078017531721	12.595103072648	4.11246171642918	0.016937448155125	0.00750466614192633	1	1.00117594902722	3260.52386210332	0	16654.8670076726	1	1	1	1	2019-05-15T16:54:49.188	NG_ecoli_LTEE_151_DM0	-0	-0	162.9	DIA_100X_EMPTY_1x1_100ms	3aa799ce-c7e8-4c8b-8559-d1cb300d711a	EPI_100X_YFP_1x1_200ms_25sola	EPI_100X_RFP_1x1_200ms_25sola
80	28	16.5599688099229	464	-23.9005018397889	407.450431034483	1908.82112068966	157962	340.435344827586	281.871239208689	387.39135665164	0	7321241	15778.536637931	943.735604242773	815.292550379371	0	NaN	NaN	NaN	NaN	NaN	425.722329700545	0.990632898146198	27.9418526447634	18.2233134526464	14.3190359354999	4.82014531698014	0.0446487706947578	0.0194904579867794	2	1.00832801931311	4499.58683449028	0	18108.6810344828	1	1	1	1	2019-05-15T16:54:49.188	NG_ecoli_LTEE_151_DM0	-0	-0	162.9	DIA_100X_EMPTY_1x1_100ms	d1b045b2-217a-4fbd-902b-d5542f642a05	EPI_100X_YFP_1x1_200ms_25sola	EPI_100X_RFP_1x1_200ms_25sola
81	29	14.8361913622861	431	37.8361463687432	415.510440835267	1509.95127610209	484385	1123.86310904872	281.871239208689	387.39135665164	0	2466971	5723.83062645012	943.735604242773	815.292550379371	0	NaN	NaN	NaN	NaN	NaN	358.633463352505	0.999841340225082	27.6978228864765	15.2356668042252	12.5996493980243	3.71857350177609	0.012959203603678	0.00553703899824111	1	1.00158427888133	3453.44414417188	0	17262.4176334107	1	1	1	1	2019-05-15T16:54:49.188	NG_ecoli_LTEE_151_DM0	-0	-0	162.9	DIA_100X_EMPTY_1x1_100ms	bbfdde11-b945-4c8f-9c95-a8f56b67cd82	EPI_100X_YFP_1x1_200ms_25sola	EPI_100X_RFP_1x1_200ms_25sola
82	12	7.71382581312225	93	-49.9998118931162	414.494623655914	51.9032258064516	32806	352.752688172043	281.871239208689	387.39135665164	0	894073	9613.68817204301	943.735604242773	815.292550379371	0	NaN	NaN	NaN	NaN	NaN	133.18489640197	0.999791095513316	13.7032364031761	12.4700035593023	9.17739221472661	3.62929651350335	0.000631042602764706	0.0003557778707602	0	1.0000014958545	906.466203491669	1	20367.8924731183	1	1	1	1	2019-05-15T16:54:49.188	NG_ecoli_LTEE_151_DM0	-0	-0	162.9	DIA_100X_EMPTY_1x1_100ms	9a13e549-81c2-4904-9bef-985e88ac3446	EPI_100X_YFP_1x1_200ms_25sola	EPI_100X_RFP_1x1_200ms_25sola
83	33	15.5113171171377	512	34.8817708157635	427.12890625	34.8984375	974462	1903.24609375	281.871239208689	387.39135665164	0	2427170	4740.56640625	943.735604242773	815.292550379371	0	NaN	NaN	NaN	NaN	NaN	405.573115707365	0.987520616195729	30.623759175758	16.5684158357552	12.6404191636858	4.2042286079809	0.0342150423658582	0.021278424885697	0	1.02929634579868	3843.00839775027	1	16932.482421875	1	1	1	1	2019-05-15T16:54:49.188	NG_ecoli_LTEE_151_DM0	-0	-0	162.9	DIA_100X_EMPTY_1x1_100ms	4fce9875-5ab4-49d5-9d84-9693f3562d43	EPI_100X_YFP_1x1_200ms_25sola	EPI_100X_RFP_1x1_200ms_25sola
84	59	13.7792760189334	813	46.6405627449227	426.927429274293	347.381303813038	1298048	1596.61500615006	281.871239208689	387.39135665164	0	924981	1137.73800738007	943.735604242773	815.292550379371	0	NaN	NaN	NaN	NaN	NaN	641.545540307323	0.909213319062999	57.2474658385003	13.4278411135751	10.9965453304421	3.0614021799823	0.0444408671141264	0.0165253021486481	2	1.01769993772476	5436.99189568225	0	16488.4772447724	1	1	1	1	2019-05-15T16:54:49.188	NG_ecoli_LTEE_151_DM0	-0	-0	162.9	DIA_100X_EMPTY_1x1_100ms	8d83967c-6170-4d49-a48d-60698302241e	EPI_100X_YFP_1x1_200ms_25sola	EPI_100X_RFP_1x1_200ms_25sola
85	38	14.7070847610715	559	31.3756949166967	473.910554561717	193.352415026834	310300	555.098389982111	281.871239208689	387.39135665164	0	11556375	20673.3005366726	943.735604242773	815.292550379371	0	NaN	NaN	NaN	NaN	NaN	553.205619972693	0.945594888831315	38.4446655879622	17.7745139858322	13.8628379750088	3.88044665556177	0.0458688824765699	0.0158874654798084	2	1.02472637463977	5802.7019443225	3	20225.8962432916	1	1	1	1	2019-05-15T16:54:49.188	NG_ecoli_LTEE_151_DM0	-0	-0	162.9	DIA_100X_EMPTY_1x1_100ms	54ce933a-919a-4d5c-9f35-a59e7dd8a13b	EPI_100X_YFP_1x1_200ms_25sola	EPI_100X_RFP_1x1_200ms_25sola
86	34	13.3511276352945	454	48.8053046824409	480.411894273128	376.211453744493	128238	282.462555066079	281.871239208689	387.39135665164	0	8974698	19768.0572687225	943.735604242773	815.292550379371	0	NaN	NaN	NaN	NaN	NaN	392.305382897282	0.904520082619772	33.8652981668764	14.1777240085585	11.1759808826522	3.14188404562473	0.04493051348264	0.0174868557631934	1	1.02333803229923	3322.12588798392	0	19690.9581497797	1	1	1	1	2019-05-15T16:54:49.188	NG_ecoli_LTEE_151_DM0	-0	-0	162.9	DIA_100X_EMPTY_1x1_100ms	3fe49ac7-ac99-49eb-8cf0-836a8f529735	EPI_100X_YFP_1x1_200ms_25sola	EPI_100X_RFP_1x1_200ms_25sola
87	18	8.87436340685447	160	-49.5726968508723	473.86875	210.75625	70464	440.4	281.871239208689	387.39135665164	0	1035188	6469.925	943.735604242773	815.292550379371	0	NaN	NaN	NaN	NaN	NaN	207.334749766884	0.9978604410538	19.2233510224163	14.0959993705569	10.0357488227881	3.96351445197086	0.0210419309964628	0.0102842937176093	1	1.00283685969715	1520.61245714158	3	21810.675	1	1	1	1	2019-05-15T16:54:49.188	NG_ecoli_LTEE_151_DM0	-0	-0	162.9	DIA_100X_EMPTY_1x1_100ms	9a620f99-40e4-413b-ba63-cc9ff573269b	EPI_100X_YFP_1x1_200ms_25sola	EPI_100X_RFP_1x1_200ms_25sola
88	28	15.3718739848491	432	32.1677975828585	480.043981481481	1049.63888888889	2278352	5273.96296296296	281.871239208689	387.39135665164	0	300525	695.659722222222	943.735604242773	815.292550379371	0	NaN	NaN	NaN	NaN	NaN	348.062407049511	0.999799953283506	27.0172084395175	15.0495938901282	12.4562847658427	3.78209760883963	0.0146631137540437	0.00595893115360563	1	1.0015422940787	3292.36071613521	0	14965.8935185185	1	1	1	1	2019-05-15T16:54:49.188	NG_ecoli_LTEE_151_DM0	-0	-0	162.9	DIA_100X_EMPTY_1x1_100ms	e6860810-a3d6-44e0-918e-f961cff2ac56	EPI_100X_YFP_1x1_200ms_25sola	EPI_100X_RFP_1x1_200ms_25sola
89	30	14.357417457964	435	34.813942419633	475.464367816092	1767.0367816092	12267075	28200.1724137931	281.871239208689	387.39135665164	1	334627	769.257471264368	943.735604242773	815.292550379371	0	NaN	NaN	NaN	NaN	NaN	375.753440824899	0.991585979279087	29.3599504950292	15.3562790801575	12.523606626483	3.58359879803319	0.0049410873429346	0.00195724171428871	2	1.00004430251647	3616.62962795485	1	17093.2735632184	1	1	1	1	2019-05-15T16:54:49.188	NG_ecoli_LTEE_151_DM0	-0	-0	162.9	DIA_100X_EMPTY_1x1_100ms	bfeeb3e5-85ad-452e-9b22-a0e17d41cd06	EPI_100X_YFP_1x1_200ms_25sola	EPI_100X_RFP_1x1_200ms_25sola
90	29	14.4914432170479	421	44.5797194718476	478.840855106888	503.365795724466	9296402	22081.7149643705	281.871239208689	387.39135665164	1	295368	701.586698337292	943.735604242773	815.292550379371	0	NaN	NaN	NaN	NaN	NaN	356.304805851389	0.993371737335601	27.2597386646165	15.0532029056321	12.7370849726359	3.60725228025198	0.0150041468979838	0.0075710667816149	1	1.00305145249074	3473.37490020345	1	15817.2494061758	1	1	1	1	2019-05-15T16:54:49.188	NG_ecoli_LTEE_151_DM0	-0	-0	162.9	DIA_100X_EMPTY_1x1_100ms	910f57ad-c269-4b3b-a1a9-11563e5fc959	EPI_100X_YFP_1x1_200ms_25sola	EPI_100X_RFP_1x1_200ms_25sola
91	13	6.69297579647601	89	-49.9992575399404	475.932584269663	1545.30337078652	22453	252.280898876405	281.871239208689	387.39135665164	0	480791	5402.14606741573	943.735604242773	815.292550379371	0	NaN	NaN	NaN	NaN	NaN	143.840695853673	0.999813117307859	15.5160460345322	11.7098606222435	8.45248002021809	3.65729477726171	0.0324018348342655	0.00246876716306443	0	1.00003612650334	870.641263711078	1	21388	1	1	1	1	2019-05-15T16:54:49.188	NG_ecoli_LTEE_151_DM0	-0	-0	162.9	DIA_100X_EMPTY_1x1_100ms	f38f1765-a620-4fac-8923-e4f7d25e59ca	EPI_100X_YFP_1x1_200ms_25sola	EPI_100X_RFP_1x1_200ms_25sola
92	21	9.66889201529218	203	-38.6317819231397	480.522167487685	1618.07881773399	48985	241.305418719212	281.871239208689	387.39135665164	0	677015	3335.04926108374	943.735604242773	815.292550379371	0	NaN	NaN	NaN	NaN	NaN	245.515478592108	0.901176856160512	24.9730787634327	11.2357066178897	9.18031662171217	2.40307971649671	0.125398348079424	0.0638427863740439	0	1.19627607667553	1653.01687876248	1	21031.4384236453	1	1	1	1	2019-05-15T16:54:49.188	NG_ecoli_LTEE_151_DM0	-0	-0	162.9	DIA_100X_EMPTY_1x1_100ms	7fd9a3cc-0fe0-4705-baf9-3bfbb06371c5	EPI_100X_YFP_1x1_200ms_25sola	EPI_100X_RFP_1x1_200ms_25sola
93	11	4.22500215587222	47	-49.999419667949	480.170212765957	221.446808510638	15189	323.170212765957	281.871239208689	387.39135665164	0	277214	5898.17021276596	943.735604242773	815.292550379371	0	NaN	NaN	NaN	NaN	NaN	123.399930542667	0.999447500841827	NaN	NaN	NaN	NaN	NaN	NaN	NaN	NaN	NaN	1	21657.7021276596	1	1	1	1	2019-05-15T16:54:49.188	NG_ecoli_LTEE_151_DM0	-0	-0	162.9	DIA_100X_EMPTY_1x1_100ms	9a792662-15c0-4a80-ad63-54893d66e370	EPI_100X_YFP_1x1_200ms_25sola	EPI_100X_RFP_1x1_200ms_25sola
94	29	11.5024598104565	334	12.2933745139349	485.62874251497	1555.2874251497	83651	250.452095808383	281.871239208689	387.39135665164	0	1793939	5371.0748502994	943.735604242773	815.292550379371	0	NaN	NaN	NaN	NaN	NaN	343.318924631805	0.8452451897068	NaN	NaN	NaN	NaN	NaN	NaN	NaN	NaN	NaN	1	21015.2065868263	1	1	1	1	2019-05-15T16:54:49.188	NG_ecoli_LTEE_151_DM0	-0	-0	162.9	DIA_100X_EMPTY_1x1_100ms	e2afc353-1af5-4d64-9bbf-223c79e88dc1	EPI_100X_YFP_1x1_200ms_25sola	EPI_100X_RFP_1x1_200ms_25sola
95	38	12.6838894286676	482	-49.8901352914248	500.4377593361	201.935684647303	382396	793.352697095436	281.871239208689	387.39135665164	0	10612543	22017.72406639	943.735604242773	815.292550379371	0	NaN	NaN	NaN	NaN	NaN	490.060914910274	0.78624757815337	42.8054562860681	14.8894981541983	11.1226208853581	3.225274004226	0.0687564431808364	0.0426455334475638	2	1.24023197165757	4159.1375284689	5	22427.2074688797	1	1	1	1	2019-05-15T16:54:49.188	NG_ecoli_LTEE_151_DM0	-0	-0	162.9	DIA_100X_EMPTY_1x1_100ms	8b7fdaca-85fb-4a8b-bfa2-29349f8d1dc6	EPI_100X_YFP_1x1_200ms_25sola	EPI_100X_RFP_1x1_200ms_25sola
96	35	14.9670333902366	525	48.8650819789992	496.605714285714	509.007619047619	11921699	22707.9980952381	281.871239208689	387.39135665164	1	357688	681.310476190476	943.735604242773	815.292550379371	0	NaN	NaN	NaN	NaN	NaN	436.488089484342	0.988646742975353	33.3211925343067	15.1948989087746	12.7076639523903	3.56565479663636	0.0217163134316558	0.00802652870823604	1	1.00393544905275	4226.12035018061	1	16055.5180952381	1	1	1	1	2019-05-15T16:54:49.188	NG_ecoli_LTEE_151_DM0	-0	-0	162.9	DIA_100X_EMPTY_1x1_100ms	0313d085-9fbc-40c7-96c3-75387ce88bf1	EPI_100X_YFP_1x1_200ms_25sola	EPI_100X_RFP_1x1_200ms_25sola
97	11	4.26688321550717	47	-49.999428640469	490.170212765957	1621.44680851064	10846	230.765957446808	281.871239208689	387.39135665164	0	194075	4129.25531914894	943.735604242773	815.292550379371	0	NaN	NaN	NaN	NaN	NaN	124.831748866581	0.999416086250516	NaN	NaN	NaN	NaN	NaN	NaN	NaN	NaN	NaN	1	21945.5957446808	1	1	1	1	2019-05-15T16:54:49.188	NG_ecoli_LTEE_151_DM0	-0	-0	162.9	DIA_100X_EMPTY_1x1_100ms	c80d528b-9b61-4984-971c-eddff68ebe36	EPI_100X_YFP_1x1_200ms_25sola	EPI_100X_RFP_1x1_200ms_25sola
98	40	17.5158185040806	704	44.8395339846413	494.497159090909	1772.11079545455	13423362	19067.2755681818	281.871239208689	387.39135665164	4	536351	761.862215909091	943.735604242773	815.292550379371	0	NaN	NaN	NaN	NaN	NaN	582.396256875491	0.99503887600338	39.1281824812193	17.2554717901247	14.5888759127251	3.88091469700021	0.0165484303469105	0.00673865050903995	1	1.0043331966984	6540.68474923691	1	16678.0198863636	1	1	1	1	2019-05-15T16:54:49.188	NG_ecoli_LTEE_151_DM0	-0	-0	162.9	DIA_100X_EMPTY_1x1_100ms	9aa80ba6-dc39-423a-b5b1-2ebf3852a318	EPI_100X_YFP_1x1_200ms_25sola	EPI_100X_RFP_1x1_200ms_25sola
99	38	16.9615221940537	646	36.1338773255548	506.856037151703	179.204334365325	10642142	16473.9040247678	281.871239208689	387.39135665164	7	4117486	6373.8173374613	943.735604242773	815.292550379371	0	NaN	NaN	NaN	NaN	NaN	578.010531079168	0.982827157946768	38.0177682226287	18.6475375686784	14.8143005181801	4.25854246158057	0.0476910140530193	0.0204380519457248	0	1.03909166842621	6552.97937050151	3	18512.9566563467	1	1	1	1	2019-05-15T16:54:49.188	NG_ecoli_LTEE_151_DM0	-0	-0	162.9	DIA_100X_EMPTY_1x1_100ms	c535e398-a53a-4d9c-aba2-f2ceaf1ff37b	EPI_100X_YFP_1x1_200ms_25sola	EPI_100X_RFP_1x1_200ms_25sola
100	16	7.73521470167526	124	-49.9217293905653	510.467741935484	216.790322580645	43685	352.298387096774	281.871239208689	387.39135665164	0	2029311	16365.4112903226	943.735604242773	815.292550379371	0	NaN	NaN	NaN	NaN	NaN	175.364553281534	0.996919139711556	17.94853056182	11.7634594725895	9.22290328756469	3.17476213528088	0.0299634756026224	0.0161773807746168	0	1.00590106282056	1199.09637328076	1	21900.75	1	1	1	1	2019-05-15T16:54:49.188	NG_ecoli_LTEE_151_DM0	-0	-0	162.9	DIA_100X_EMPTY_1x1_100ms	92bcbb32-1dfb-47d5-8c35-2bce566f5790	EPI_100X_YFP_1x1_200ms_25sola	EPI_100X_RFP_1x1_200ms_25sola
101	41	13.5717609306447	557	49.2179989363928	521.522441651706	1347.08078994614	7607631	13658.2244165171	281.871239208689	387.39135665164	3	356689	640.375224416517	943.735604242773	815.292550379371	0	NaN	NaN	NaN	NaN	NaN	454.872282790653	0.946939120477675	39.4289469875795	12.8247507118891	11.2441783726322	2.74643944056575	0.0228868707324642	0.013315083348352	0	1.01840178981046	3915.25914797359	0	16159.249551167	1	1	1	1	2019-05-15T16:54:49.188	NG_ecoli_LTEE_151_DM0	-0	-0	162.9	DIA_100X_EMPTY_1x1_100ms	d6c62b34-1ad5-47af-8dfd-34b049ebd465	EPI_100X_YFP_1x1_200ms_25sola	EPI_100X_RFP_1x1_200ms_25sola
102	28	11.3228751398014	318	38.9884311968751	527.550314465409	184.012578616352	895074	2814.69811320755	281.871239208689	387.39135665164	0	2405618	7564.83647798742	943.735604242773	815.292550379371	0	NaN	NaN	NaN	NaN	NaN	328.39149174381	0.999822143417388	26.7500066516107	16.122521772032	11.9529429656778	4.07027249468176	0.0110873727578611	0.00453362670595709	1	1.00102422086995	3001.67363192014	4	21379.4119496855	1	1	1	1	2019-05-15T16:54:49.188	NG_ecoli_LTEE_151_DM0	-0	-0	162.9	DIA_100X_EMPTY_1x1_100ms	711c7531-219e-4c97-a455-183220361d4a	EPI_100X_YFP_1x1_200ms_25sola	EPI_100X_RFP_1x1_200ms_25sola
103	30	14.0170883480756	421	40.8348801461435	529.75296912114	462.869358669834	4335483	10298.0593824228	281.871239208689	387.39135665164	2	378263	898.486935866983	943.735604242773	815.292550379371	0	NaN	NaN	NaN	NaN	NaN	357.446692293053	0.984182430758119	29.1501644738621	14.1860280379699	11.9309054294789	3.32144417428697	0.0113247360996473	0.00483259866455795	1	1.00101025711104	3258.9500002102	1	17083.2565320665	1	1	1	1	2019-05-15T16:54:49.188	NG_ecoli_LTEE_151_DM0	-0	-0	162.9	DIA_100X_EMPTY_1x1_100ms	7db49e13-cf98-4470-be7d-5f63488fa071	EPI_100X_YFP_1x1_200ms_25sola	EPI_100X_RFP_1x1_200ms_25sola
104	33	14.9949948374313	496	46.7401145517396	533.983870967742	445.129032258065	1829709	3688.92943548387	281.871239208689	387.39135665164	0	855036	1723.86290322581	943.735604242773	815.292550379371	0	NaN	NaN	NaN	NaN	NaN	413.927220861627	0.994927374951255	32.3012629984716	15.3536505113661	12.4196197283418	3.56812899302255	0.0225162616808829	0.0093334685201912	1	1.00501279988471	3913.14537379882	1	16641.8911290323	1	1	1	1	2019-05-15T16:54:49.188	NG_ecoli_LTEE_151_DM0	-0	-0	162.9	DIA_100X_EMPTY_1x1_100ms	141b5467-02a3-4594-93e9-aa3c96e85722	EPI_100X_YFP_1x1_200ms_25sola	EPI_100X_RFP_1x1_200ms_25sola
105	19	8.08928149951213	154	-15.5853182086592	532.058441558442	666.214285714286	607774	3946.58441558442	281.871239208689	387.39135665164	0	1618304	10508.4675324675	943.735604242773	815.292550379371	0	NaN	NaN	NaN	NaN	NaN	192.610944745833	0.998608690070723	19.9904808051325	11.4198228193606	9.23743065814413	2.95969194660095	0.0160819430580753	0.00895853638220007	0	1.00218884165073	1339.72451314786	1	21160.5584415584	1	1	1	1	2019-05-15T16:54:49.188	NG_ecoli_LTEE_151_DM0	-0	-0	162.9	DIA_100X_EMPTY_1x1_100ms	fab2a932-64a6-44bb-b0c8-bc0580199efc	EPI_100X_YFP_1x1_200ms_25sola	EPI_100X_RFP_1x1_200ms_25sola
106	30	10.6868914931157	321	28.7880692185425	538.517133956386	193.688473520249	273447	851.859813084112	281.871239208689	387.39135665164	0	8086899	25192.8317757009	943.735604242773	815.292550379371	0	NaN	NaN	NaN	NaN	NaN	361.501396983608	0.884512331806365	32.6120426912701	13.9036945998326	10.6262769462066	3.10306266796113	0.0462271557261587	0.0196274778878587	1	1.01681168228711	2892.212138409	2	21860.8411214953	1	1	1	1	2019-05-15T16:54:49.188	NG_ecoli_LTEE_151_DM0	-0	-0	162.9	DIA_100X_EMPTY_1x1_100ms	0b15e469-f7a5-4889-a8f1-b0a9cec59596	EPI_100X_YFP_1x1_200ms_25sola	EPI_100X_RFP_1x1_200ms_25sola
107	34	18.5304287770017	631	-11.2493029476339	542.705229793978	678.110935023772	17856624	28298.9286846276	281.871239208689	387.39135665164	0	1958246	3103.40095087163	943.735604242773	815.292550379371	0	NaN	NaN	NaN	NaN	NaN	482.532522327942	0.994954767685207	33.3316932019701	17.5385073182598	14.0600738120324	4.2154994488191	0.0217460851807097	0.00896172459214873	1	1.00634309009723	5175.14423484802	1	16052.9492868463	1	1	1	1	2019-05-15T16:54:49.188	NG_ecoli_LTEE_151_DM0	-0	-0	162.9	DIA_100X_EMPTY_1x1_100ms	42fe358e-e650-41be-b121-b9062599b8c9	EPI_100X_YFP_1x1_200ms_25sola	EPI_100X_RFP_1x1_200ms_25sola
108	17	10.4736097675898	179	-49.436200451935	537.497206703911	1723.45810055866	157351	879.055865921788	281.871239208689	387.39135665164	0	286748	1601.94413407821	943.735604242773	815.292550379371	0	NaN	NaN	NaN	NaN	NaN	176.272385830096	0.999815791588884	16.2090557337458	13.7023829635939	10.356852046442	3.80018384183634	0.00079178860485636	0.000342240766545666	2	1.00000210421478	1365.53595962886	1	20459.3296089385	1	1	1	1	2019-05-15T16:54:49.188	NG_ecoli_LTEE_151_DM0	-0	-0	162.9	DIA_100X_EMPTY_1x1_100ms	82c8f055-879f-410a-aa34-50f1cff03bf2	EPI_100X_YFP_1x1_200ms_25sola	EPI_100X_RFP_1x1_200ms_25sola
109	29	16.2116603696505	471	10.3771219201857	547.636942675159	169.781316348195	8982016	19070.0976645435	281.871239208689	387.39135665164	0	2030611	4311.27600849257	943.735604242773	815.292550379371	0	NaN	NaN	NaN	NaN	NaN	425.181401671564	0.986678169343511	29.6926857829474	17.6935860102457	13.713416316552	4.36903385154446	0.0539569994449592	0.026149077368235	0	1.03891180430887	4385.61683355452	2	17041.5053078556	1	1	1	1	2019-05-15T16:54:49.188	NG_ecoli_LTEE_151_DM0	-0	-0	162.9	DIA_100X_EMPTY_1x1_100ms	500152ab-e587-4b1a-8846-407d225dea25	EPI_100X_YFP_1x1_200ms_25sola	EPI_100X_RFP_1x1_200ms_25sola
110	34	9.63835690406961	327	-49.9999998926725	547.37003058104	1597.71865443425	94533	289.091743119266	281.871239208689	387.39135665164	0	4456674	13628.9724770642	943.735604242773	815.292550379371	0	NaN	NaN	NaN	NaN	NaN	389.746220769052	0.747589224330225	43.4925382719859	11.455398844264	8.45667199039468	2.14293280970217	0.187827681813518	0.054576812129608	2	1.32565510248908	2442.88828861492	2	21129.7859327217	1	1	1	1	2019-05-15T16:54:49.188	NG_ecoli_LTEE_151_DM0	-0	-0	162.9	DIA_100X_EMPTY_1x1_100ms	4c9590cd-4448-4a07-886a-f70fc8865ae1	EPI_100X_YFP_1x1_200ms_25sola	EPI_100X_RFP_1x1_200ms_25sola
111	21	11.6026401234274	244	-36.8545594901802	545.094262295082	1624.34426229508	64493	264.315573770492	281.871239208689	387.39135665164	0	3320069	13606.8401639344	943.735604242773	815.292550379371	0	NaN	NaN	NaN	NaN	NaN	221.102442039278	0.987144525997101	18.4639192095833	15.7072267149169	11.2522272406999	4.30036101220258	0.0497750556599599	0.0239583518296142	2	1.01448952367186	1836.07645320898	2	21128.9549180328	1	1	1	1	2019-05-15T16:54:49.188	NG_ecoli_LTEE_151_DM0	-0	-0	162.9	DIA_100X_EMPTY_1x1_100ms	50b16c25-b4a1-458e-ba24-6b2ddf0962f8	EPI_100X_YFP_1x1_200ms_25sola	EPI_100X_RFP_1x1_200ms_25sola
112	30	15.636872608394	469	12.1089216357629	557.611940298507	1722.03837953092	1761567	3756.00639658849	281.871239208689	387.39135665164	0	535314	1141.39445628998	943.735604242773	815.292550379371	0	NaN	NaN	NaN	NaN	NaN	384.98350050646	0.964853135496538	29.1850403755773	15.463399968786	12.3630129475354	3.95451629496802	0.08347035383399	0.0437750925240148	0	1.11775435870262	3503.47342822607	1	15949.6695095949	1	1	1	1	2019-05-15T16:54:49.188	NG_ecoli_LTEE_151_DM0	-0	-0	162.9	DIA_100X_EMPTY_1x1_100ms	dcbaae6f-8191-4f1b-9dd0-94563a0f2f9b	EPI_100X_YFP_1x1_200ms_25sola	EPI_100X_RFP_1x1_200ms_25sola
113	34	16.2788655127345	555	33.8224044051925	566.852252252252	60.3441441441441	8340550	15028.018018018	281.871239208689	387.39135665164	3	556876	1003.38018018018	943.735604242773	815.292550379371	0	NaN	NaN	NaN	NaN	NaN	426.355016929262	0.997019272368145	30.9710260302595	16.8182936179372	13.0792385948962	4.50595694605254	0.0375140566776626	0.0175386368355515	1	1.0200961312419	4161.12152321772	0	15642.2216216216	1	1	1	1	2019-05-15T16:54:49.188	NG_ecoli_LTEE_151_DM0	-0	-0	162.9	DIA_100X_EMPTY_1x1_100ms	2a3b80fb-4aee-4c75-bd08-5740c1f1a223	EPI_100X_YFP_1x1_200ms_25sola	EPI_100X_RFP_1x1_200ms_25sola
114	27	11.3253380957473	306	33.9159982230464	557	1610.05882352941	94713	309.519607843137	281.871239208689	387.39135665164	0	5219311	17056.5718954248	943.735604242773	815.292550379371	0	NaN	NaN	NaN	NaN	NaN	302.098332493584	0.862733026267426	29.0837131412562	13.398545010275	9.71072250972261	3.02234635354569	0.130547912763277	0.0429074415294045	1	1.07233841222389	2153.98573058814	2	20996.477124183	1	1	1	1	2019-05-15T16:54:49.188	NG_ecoli_LTEE_151_DM0	-0	-0	162.9	DIA_100X_EMPTY_1x1_100ms	4fe4bc30-ddc0-4892-bc20-b1e57bc531d6	EPI_100X_YFP_1x1_200ms_25sola	EPI_100X_RFP_1x1_200ms_25sola
115	31	15.6745363110386	486	36.1893395521795	561.440329218107	352.882716049383	6995392	14393.8106995885	281.871239208689	387.39135665164	2	431805	888.487654320988	943.735604242773	815.292550379371	0	NaN	NaN	NaN	NaN	NaN	398.505173427889	0.99587107732508	29.5018612879127	15.9457437581307	13.1111375058283	3.84204173448818	0.0197379755338398	0.0120304684259621	0	1.00830440137409	3983.08929180088	0	16209.4465020576	1	1	1	1	2019-05-15T16:54:49.188	NG_ecoli_LTEE_151_DM0	-0	-0	162.9	DIA_100X_EMPTY_1x1_100ms	bf99b30d-9a01-411e-8e18-97aa162b9762	EPI_100X_YFP_1x1_200ms_25sola	EPI_100X_RFP_1x1_200ms_25sola
116	21	10.484568051385	221	-49.7457306211462	567.244343891403	1569.61538461538	57686	261.022624434389	281.871239208689	387.39135665164	0	2511373	11363.6787330317	943.735604242773	815.292550379371	0	NaN	NaN	NaN	NaN	NaN	174.909819614465	0.999268850897313	16.724794145518	13.662119877871	10.0194779294804	3.94653694738339	0.00601942230190264	0.00298739674181572	0	1.00016863006149	1318.68433864509	0	20264.1674208145	1	1	1	1	2019-05-15T16:54:49.188	NG_ecoli_LTEE_151_DM0	-0	-0	162.9	DIA_100X_EMPTY_1x1_100ms	92f82793-2322-4592-a3ab-e748d04f62b7	EPI_100X_YFP_1x1_200ms_25sola	EPI_100X_RFP_1x1_200ms_25sola
117	27	12.5798598976606	340	32.3660408830643	592.447058823529	1632.05882352941	88306	259.723529411765	281.871239208689	387.39135665164	0	2574511	7572.09117647059	943.735604242773	815.292550379371	0	NaN	NaN	NaN	NaN	NaN	314.96429389257	0.948661203157401	28.5415187896052	13.8466019047967	10.5948845214097	3.22217983832997	0.0393714634274116	0.0153651534776886	2	1.01292118602803	2516.28260881919	0	20232.3852941176	1	1	1	1	2019-05-15T16:54:49.188	NG_ecoli_LTEE_151_DM0	-0	-0	162.9	DIA_100X_EMPTY_1x1_100ms	53213908-9407-4218-964f-d3da275a0850	EPI_100X_YFP_1x1_200ms_25sola	EPI_100X_RFP_1x1_200ms_25sola
118	27	9.11677294602091	246	41.458041221908	601.231707317073	501.906504065041	81655	331.930894308943	281.871239208689	387.39135665164	0	197127	801.329268292683	943.735604242773	815.292550379371	0	NaN	NaN	NaN	NaN	NaN	261.908143238998	0.92200783012682	27.3008904489468	11.6886694841412	9.27935256006683	2.50991189757127	0.0307082414603166	0.0136665074366399	1	1.01049817190451	1846.29904440061	0	19641.2317073171	1	1	1	1	2019-05-15T16:54:49.188	NG_ecoli_LTEE_151_DM0	-0	-0	162.9	DIA_100X_EMPTY_1x1_100ms	bcce0295-dbe4-4f91-a00d-3f16b5665dbe	EPI_100X_YFP_1x1_200ms_25sola	EPI_100X_RFP_1x1_200ms_25sola
119	40	18.1130487396148	726	-18.4007776204517	607.651515151515	134.090909090909	244942	337.385674931129	281.871239208689	387.39135665164	0	14908491	20535.1115702479	943.735604242773	815.292550379371	0	NaN	NaN	NaN	NaN	NaN	648.027028436114	0.874315847827315	44.9224813588314	22.9410572143608	13.7569851412822	5.81545377926632	0.111720259409373	0.0492130225500326	3	1.0838764394608	6677.28871648631	2	20901.9201101928	1	1	1	1	2019-05-15T16:54:49.188	NG_ecoli_LTEE_151_DM0	-0	-0	162.9	DIA_100X_EMPTY_1x1_100ms	d2eba301-3c40-4375-9fe0-313bcadf8bdd	EPI_100X_YFP_1x1_200ms_25sola	EPI_100X_RFP_1x1_200ms_25sola
120	33	16.0643129382587	531	43.6901124828655	618.265536723164	1543.60451977401	502731	946.762711864407	281.871239208689	387.39135665164	0	2304598	4340.10922787194	943.735604242773	815.292550379371	0	NaN	NaN	NaN	NaN	NaN	443.813521289704	0.981220185904877	32.7396666472489	15.877329575813	13.1350970994972	3.69866737630986	0.0309678382302699	0.016309689660243	0	1.01932624503313	4436.40013371635	0	16462.5310734463	1	1	1	1	2019-05-15T16:54:49.188	NG_ecoli_LTEE_151_DM0	-0	-0	162.9	DIA_100X_EMPTY_1x1_100ms	677d702c-a0a0-4387-acdb-29af049f395c	EPI_100X_YFP_1x1_200ms_25sola	EPI_100X_RFP_1x1_200ms_25sola
121	31	12.8060128888128	397	46.5228690685667	627.521410579345	516.609571788413	99046	249.486146095718	281.871239208689	387.39135665164	0	1126619	2837.83123425693	943.735604242773	815.292550379371	0	NaN	NaN	NaN	NaN	NaN	367.258727872162	0.879710215234735	32.7524169396764	13.3024395392851	10.7287561044189	2.90729332568191	0.0850165146872876	0.0332785464590275	1	1.09447299049325	2960.95618263622	0	20204.4105793451	1	1	1	1	2019-05-15T16:54:49.188	NG_ecoli_LTEE_151_DM0	-0	-0	162.9	DIA_100X_EMPTY_1x1_100ms	c468e581-461c-493e-a9d3-f860eed3bfe5	EPI_100X_YFP_1x1_200ms_25sola	EPI_100X_RFP_1x1_200ms_25sola
122	22	9.22636080057769	203	-49.9100149312222	631.674876847291	142.84236453202	68689	338.369458128079	281.871239208689	387.39135665164	0	1780189	8769.4039408867	943.735604242773	815.292550379371	0	NaN	NaN	NaN	NaN	NaN	198.795605937935	0.99958564902044	20.0976322396858	12.7876366986043	9.32916682354471	3.54909453544384	0.011527477438606	0.00538633696666217	1	1.0008878187752	1373.79045514629	2	20897.5665024631	1	1	1	1	2019-05-15T16:54:49.188	NG_ecoli_LTEE_151_DM0	-0	-0	162.9	DIA_100X_EMPTY_1x1_100ms	400d8428-58c4-42aa-a8da-90e5d7fc77f9	EPI_100X_YFP_1x1_200ms_25sola	EPI_100X_RFP_1x1_200ms_25sola
123	40	11.7500181776093	470	-22.6452500956906	647.782978723404	128.970212765957	1035188	2202.52765957447	281.871239208689	387.39135665164	0	1462949	3112.65744680851	943.735604242773	815.292550379371	0	NaN	NaN	NaN	NaN	NaN	381.564900735785	0.952176936303818	34.5766915061375	13.2574300763118	10.7064713361982	3.30591870297429	0.0440895474359669	0.0161496763655137	2	1.01721603737598	3112.90619522193	2	17194.2787234043	1	1	1	1	2019-05-15T16:54:49.188	NG_ecoli_LTEE_151_DM0	-0	-0	162.9	DIA_100X_EMPTY_1x1_100ms	576fdadc-8181-4db6-8193-8e1769336135	EPI_100X_YFP_1x1_200ms_25sola	EPI_100X_RFP_1x1_200ms_25sola
124	20	10.1874106278424	204	-26.1446939317874	640.735294117647	1575.89215686275	48938	239.892156862745	281.871239208689	387.39135665164	0	321259	1574.79901960784	943.735604242773	815.292550379371	0	NaN	NaN	NaN	NaN	NaN	190.692997784671	0.999264084730584	19.5893684935019	12.8994624914029	9.3214691093818	3.48423466067537	0.00418887391763399	0.00184820483530837	1	1.00009178808371	1336.8388142752	0	20287.6911764706	1	1	1	1	2019-05-15T16:54:49.188	NG_ecoli_LTEE_151_DM0	-0	-0	162.9	DIA_100X_EMPTY_1x1_100ms	5bafcd39-ba6b-428d-888b-5949219014da	EPI_100X_YFP_1x1_200ms_25sola	EPI_100X_RFP_1x1_200ms_25sola
125	33	12.0823679053369	399	32.2441175127834	651.022556390977	1883.25062656642	3653504	9156.65162907268	281.871239208689	387.39135665164	2	323256	810.165413533835	943.735604242773	815.292550379371	0	NaN	NaN	NaN	NaN	NaN	336.53668755877	0.999880745513479	27.4682348616473	15.0736607818502	11.8365477471278	3.92426470952336	0.0135834791748137	0.00733772554704392	1	1.00282106573157	3022.53084897563	1	16112.1077694236	1	1	1	1	2019-05-15T16:54:49.188	NG_ecoli_LTEE_151_DM0	-0	-0	162.9	DIA_100X_EMPTY_1x1_100ms	d952c3a9-b126-4aeb-b7e7-5e6e9376b939	EPI_100X_YFP_1x1_200ms_25sola	EPI_100X_RFP_1x1_200ms_25sola
126	36	15.8847743611669	572	49.1786407103308	656.251748251748	1283.26573426573	8319287	14544.208041958	281.871239208689	387.39135665164	4	424028	741.307692307692	943.735604242773	815.292550379371	0	NaN	NaN	NaN	NaN	NaN	466.822218722735	0.991491196202087	34.0224627268002	15.8303775081869	13.2053868557726	3.93759274085931	0.0233890530159131	0.0122424027152797	0	1.01214375059435	4659.69923221004	0	16310.0734265734	1	1	1	1	2019-05-15T16:54:49.188	NG_ecoli_LTEE_151_DM0	-0	-0	162.9	DIA_100X_EMPTY_1x1_100ms	cbaae62c-af64-4f5c-8ad5-2415b7250355	EPI_100X_YFP_1x1_200ms_25sola	EPI_100X_RFP_1x1_200ms_25sola
127	38	14.3422288824479	545	48.4286785961343	662.768807339449	1737.39082568807	5795771	10634.4422018349	281.871239208689	387.39135665164	2	414617	760.765137614679	943.735604242773	815.292550379371	0	NaN	NaN	NaN	NaN	NaN	456.56523265259	0.976854213447017	36.8275022681393	14.1420340938227	11.9762842872474	3.21187427893699	0.0383907450792041	0.0137921387880291	2	1.00650483422533	4148.64562632141	1	16512.0972477064	1	1	1	1	2019-05-15T16:54:49.188	NG_ecoli_LTEE_151_DM0	-0	-0	162.9	DIA_100X_EMPTY_1x1_100ms	f7d4e04c-086b-485c-ac3e-5ce145425365	EPI_100X_YFP_1x1_200ms_25sola	EPI_100X_RFP_1x1_200ms_25sola
128	28	14.6902618620559	412	39.987970250034	665.254854368932	1894.12621359223	4730726	11482.3446601942	281.871239208689	387.39135665164	3	331748	805.21359223301	943.735604242773	815.292550379371	0	NaN	NaN	NaN	NaN	NaN	361.692163991381	0.998990909309681	26.2965535106347	16.7819141659478	13.2627721849405	4.31037391637051	0.0236601773760356	0.00937404998906158	1	1.00367742287334	3632.93253994971	1	15513.8276699029	1	1	1	1	2019-05-15T16:54:49.188	NG_ecoli_LTEE_151_DM0	-0	-0	162.9	DIA_100X_EMPTY_1x1_100ms	08e6e638-d7b8-4fbe-b3cf-a85c80595a00	EPI_100X_YFP_1x1_200ms_25sola	EPI_100X_RFP_1x1_200ms_25sola
129	24	15.4589624286118	371	-49.8869517435771	673.981132075472	1794.40700808625	123971	334.153638814016	281.871239208689	387.39135665164	0	1399935	3773.40970350404	943.735604242773	815.292550379371	0	NaN	NaN	NaN	NaN	NaN	264.013808956491	0.985367673023394	22.309345829937	15.9498553949137	11.0212812727772	4.22315258853189	0.0750140057796384	0.0322095048137811	1	1.04140115602179	2128.33942237707	0	19561.7358490566	1	1	1	1	2019-05-15T16:54:49.188	NG_ecoli_LTEE_151_DM0	-0	-0	162.9	DIA_100X_EMPTY_1x1_100ms	f4228874-f441-423a-80c7-a0b31654d840	EPI_100X_YFP_1x1_200ms_25sola	EPI_100X_RFP_1x1_200ms_25sola
130	29	15.0606069222086	437	29.0959188651105	675.734553775744	1663.86270022883	6572642	15040.3707093822	281.871239208689	387.39135665164	2	496590	1136.36155606407	943.735604242773	815.292550379371	0	NaN	NaN	NaN	NaN	NaN	356.409305019807	0.999911901421343	26.273266775041	16.3102122431083	13.0717762164415	4.11174863899114	0.02482619622807	0.0107643989725631	1	1.00567213972388	3525.9257745912	0	16591.1327231121	1	1	1	1	2019-05-15T16:54:49.188	NG_ecoli_LTEE_151_DM0	-0	-0	162.9	DIA_100X_EMPTY_1x1_100ms	33ca19d8-9b66-45e0-b5c3-c1fa2efeaaf7	EPI_100X_YFP_1x1_200ms_25sola	EPI_100X_RFP_1x1_200ms_25sola
131	32	14.3249085884163	459	44.4522890958123	682.211328976035	1183.95642701525	4731664	10308.6361655773	281.871239208689	387.39135665164	2	366354	798.156862745098	943.735604242773	815.292550379371	0	NaN	NaN	NaN	NaN	NaN	376.440590519767	0.995876364967905	29.6195700832589	14.7456814329082	12.3706677106422	3.55707186334555	0.0158782350197306	0.0100112967350924	0	1.0053987575836	3560.04030496621	0	16056.5403050109	1	1	1	1	2019-05-15T16:54:49.188	NG_ecoli_LTEE_151_DM0	-0	-0	162.9	DIA_100X_EMPTY_1x1_100ms	c218750a-2546-4691-bad6-59c5670479e9	EPI_100X_YFP_1x1_200ms_25sola	EPI_100X_RFP_1x1_200ms_25sola
132	34	12.5248244044761	426	48.9922962386263	677.798122065728	1096.32863849765	119534	280.596244131455	281.871239208689	387.39135665164	0	6876801	16142.7253521127	943.735604242773	815.292550379371	0	NaN	NaN	NaN	NaN	NaN	353.939354614882	0.987088284699839	33.0469069073701	12.4919075036874	10.434320428632	2.82882485207285	0.0057337894435771	0.00277629599492972	3	1.00015175816325	2825.84955758611	0	18162.1549295775	1	1	1	1	2019-05-15T16:54:49.188	NG_ecoli_LTEE_151_DM0	-0	-0	162.9	DIA_100X_EMPTY_1x1_100ms	aa78f91e-fd87-4247-8407-ba3bbc40439b	EPI_100X_YFP_1x1_200ms_25sola	EPI_100X_RFP_1x1_200ms_25sola
133	25	13.9905211138327	350	8.83646554486409	681.588571428571	1753.82	1820581	5201.66	281.871239208689	387.39135665164	0	292522	835.777142857143	943.735604242773	815.292550379371	0	NaN	NaN	NaN	NaN	NaN	307.057358197285	0.999005407838882	23.7465518112701	16.5621521263626	12.4347089945141	4.14460533739808	0.0565999939312025	0.0268548598524482	1	1.02890533787193	2883.77710158345	2	16223.5685714286	1	1	1	1	2019-05-15T16:54:49.188	NG_ecoli_LTEE_151_DM0	-0	-0	162.9	DIA_100X_EMPTY_1x1_100ms	a6254383-a579-4363-8e4d-94d5860998a4	EPI_100X_YFP_1x1_200ms_25sola	EPI_100X_RFP_1x1_200ms_25sola
134	38	14.805239132263	563	48.7332355566318	689.930728241563	116.078152753108	2257808	4010.3161634103	281.871239208689	387.39135665164	0	482117	856.335701598579	943.735604242773	815.292550379371	0	NaN	NaN	NaN	NaN	NaN	451.79153625942	0.994632910291402	35.6343105667429	14.4616346701576	12.3811301634834	3.24255464670988	0.00698623372839378	0.0026224917688021	2	1.00023981371251	4290.21266737918	0	16351.3570159858	1	1	1	1	2019-05-15T16:54:49.188	NG_ecoli_LTEE_151_DM0	-0	-0	162.9	DIA_100X_EMPTY_1x1_100ms	5bfbf585-a985-410c-8b3b-b2969b5f8865	EPI_100X_YFP_1x1_200ms_25sola	EPI_100X_RFP_1x1_200ms_25sola
135	8	5.45276945470022	45	-49.9998246263495	677.177777777778	1767.08888888889	23247	516.6	281.871239208689	387.39135665164	0	48578	1079.51111111111	943.735604242773	815.292550379371	0	NaN	NaN	NaN	NaN	NaN	113.954025026271	0.999720559462921	NaN	NaN	NaN	NaN	NaN	NaN	NaN	NaN	NaN	1	20265.3333333333	1	1	1	1	2019-05-15T16:54:49.188	NG_ecoli_LTEE_151_DM0	-0	-0	162.9	DIA_100X_EMPTY_1x1_100ms	f95c221e-ad37-4285-86d5-cf0c7c39569e	EPI_100X_YFP_1x1_200ms_25sola	EPI_100X_RFP_1x1_200ms_25sola
136	24	15.1621358699602	364	-38.7516710726677	696.824175824176	260.914835164835	104889	288.156593406593	281.871239208689	387.39135665164	0	3355079	9217.25	943.735604242773	815.292550379371	0	NaN	NaN	NaN	NaN	NaN	327.570425365075	0.993338785981071	24.4151059743992	16.5174244590759	12.8879401430601	4.22760158195213	0.0369554902035525	0.0148627457865617	1	1.00959067546688	3185.0445830295	0	18160.3461538462	1	1	1	1	2019-05-15T16:54:49.188	NG_ecoli_LTEE_151_DM0	-0	-0	162.9	DIA_100X_EMPTY_1x1_100ms	70dbc5d8-27ba-4cbe-88e0-4b78e88278be	EPI_100X_YFP_1x1_200ms_25sola	EPI_100X_RFP_1x1_200ms_25sola
137	23	14.5061668281831	334	-23.4700338864456	708.107784431138	498.961077844311	91389	273.619760479042	281.871239208689	387.39135665164	0	3424186	10252.0538922156	943.735604242773	815.292550379371	0	NaN	NaN	NaN	NaN	NaN	293.332719655242	0.999900971944086	21.7749523821569	17.1685307803771	12.913437741488	4.62511772121135	0.0213450646282522	0.00948028338777321	1	1.00289688718351	2851.87733319002	1	18069.9311377246	1	1	1	1	2019-05-15T16:54:49.188	NG_ecoli_LTEE_151_DM0	-0	-0	162.9	DIA_100X_EMPTY_1x1_100ms	6d3d8b7d-c49c-40b2-91c2-5d8ebf289af5	EPI_100X_YFP_1x1_200ms_25sola	EPI_100X_RFP_1x1_200ms_25sola
138	37	14.0343681712704	520	42.4588620028052	720.273076923077	179.617307692308	152574	293.411538461538	281.871239208689	387.39135665164	0	11774544	22643.3538461538	943.735604242773	815.292550379371	0	NaN	NaN	NaN	NaN	NaN	412.886481298265	0.99309952655008	34.3234211127375	16.552937040069	11.8054554805537	4.74437442976053	0.0179861867540037	0.00776910121281719	0	1.00518362317326	3757.04109640021	0	17908.825	1	1	1	1	2019-05-15T16:54:49.188	NG_ecoli_LTEE_151_DM0	-0	-0	162.9	DIA_100X_EMPTY_1x1_100ms	d5d96fd0-0a45-475c-bd3b-2c60ee58e8d6	EPI_100X_YFP_1x1_200ms_25sola	EPI_100X_RFP_1x1_200ms_25sola
139	33	14.6318347293088	484	47.3932594556278	716.378099173554	1602.05785123967	554005	1144.63842975207	281.871239208689	387.39135665164	0	530796	1096.68595041322	943.735604242773	815.292550379371	0	NaN	NaN	NaN	NaN	NaN	396.825935460956	0.997466733121956	31.0043520852639	14.9065256643839	12.4217038316378	3.56539868883269	0.0142499960465773	0.00861011719329639	0	1.0046388908125	3757.29142996086	0	15889.0247933884	1	1	1	1	2019-05-15T16:54:49.188	NG_ecoli_LTEE_151_DM0	-0	-0	162.9	DIA_100X_EMPTY_1x1_100ms	55b66f5c-990e-4fcf-ad29-71bc0ffc3ab2	EPI_100X_YFP_1x1_200ms_25sola	EPI_100X_RFP_1x1_200ms_25sola
140	28	14.3668592202688	402	43.2727159395039	717.649253731343	587.689054726368	101601	252.738805970149	281.871239208689	387.39135665164	0	341770	850.174129353234	943.735604242773	815.292550379371	0	NaN	NaN	NaN	NaN	NaN	359.54564767957	0.990084431855171	28.3846014032852	14.9456301490933	12.0509198184177	3.89480028026157	0.053661922337423	0.0260934949552225	1	1.03884401518166	3237.52458481853	0	19263.42039801	1	1	1	1	2019-05-15T16:54:49.188	NG_ecoli_LTEE_151_DM0	-0	-0	162.9	DIA_100X_EMPTY_1x1_100ms	e74ddaef-8257-409d-b2d3-0215af5759ed	EPI_100X_YFP_1x1_200ms_25sola	EPI_100X_RFP_1x1_200ms_25sola
141	32	13.4960371920492	432	46.8643163542398	732.25	1939.50925925926	113678	263.143518518519	281.871239208689	387.39135665164	0	2699115	6247.95138888889	943.735604242773	815.292550379371	0	NaN	NaN	NaN	NaN	NaN	406.583972490407	0.845012706175263	34.3496993798486	14.767188240487	10.8908385031349	3.28549835393733	0.12230547871012	0.0410686603720489	3	1.04038420454281	3199.89301273549	0	21488.537037037	1	1	1	1	2019-05-15T16:54:49.188	NG_ecoli_LTEE_151_DM0	-0	-0	162.9	DIA_100X_EMPTY_1x1_100ms	a5b6c6d3-a289-4e18-9843-dcf6aad41b21	EPI_100X_YFP_1x1_200ms_25sola	EPI_100X_RFP_1x1_200ms_25sola
142	22	12.3224057521872	272	-25.6515997098395	727.753676470588	2018.82720588235	87009	319.886029411765	281.871239208689	387.39135665164	0	2811839	10337.6433823529	943.735604242773	815.292550379371	0	NaN	NaN	NaN	NaN	NaN	204.487756898209	0.978221557588053	20.6311507507433	14.0588579518032	9.39905653884391	4.10465300835921	0.0167972205688828	0.00875462515805223	1	1.00222938523645	1431.46870522263	2	20026.2536764706	1	1	1	1	2019-05-15T16:54:49.188	NG_ecoli_LTEE_151_DM0	-0	-0	162.9	DIA_100X_EMPTY_1x1_100ms	57aad567-e6f6-42e1-ac2b-219a3877611f	EPI_100X_YFP_1x1_200ms_25sola	EPI_100X_RFP_1x1_200ms_25sola
143	34	17.3984187771627	592	43.0111775728104	728.273648648649	939.756756756757	3090603	5220.61317567568	281.871239208689	387.39135665164	0	363217	613.54222972973	943.735604242773	815.292550379371	0	NaN	NaN	NaN	NaN	NaN	477.392290396141	0.987147626155611	31.7405002398504	17.5635006931473	14.7014946691192	4.08119213628455	0.0153501195020037	0.00678315596618531	1	1.00310134262364	5387.988126464	0	15029.8023648649	1	1	1	1	2019-05-15T16:54:49.188	NG_ecoli_LTEE_151_DM0	-0	-0	162.9	DIA_100X_EMPTY_1x1_100ms	e44a5df4-2870-4907-9d2e-f526bf859973	EPI_100X_YFP_1x1_200ms_25sola	EPI_100X_RFP_1x1_200ms_25sola
144	15	8.49050228297473	128	-49.9950879274474	724.9921875	504.8203125	36017	281.3828125	281.871239208689	387.39135665164	0	235779	1842.0234375	943.735604242773	815.292550379371	0	NaN	NaN	NaN	NaN	NaN	164.270015219226	0.999536917270109	16.0709674082359	13.1694769247897	9.50787280011981	3.84897408113299	0.0149431621994767	0.00848407795806215	0	1.00125216230051	1141.03411055963	1	21527.21875	1	1	1	1	2019-05-15T16:54:49.188	NG_ecoli_LTEE_151_DM0	-0	-0	162.9	DIA_100X_EMPTY_1x1_100ms	f2a3ad5f-2fc7-4bcd-8b5d-a9be76809e38	EPI_100X_YFP_1x1_200ms_25sola	EPI_100X_RFP_1x1_200ms_25sola
145	31	15.4085960464287	478	-4.50596125312088	736.794979079498	2001.18619246862	217777	455.600418410042	281.871239208689	387.39135665164	0	8537662	17861.2175732218	943.735604242773	815.292550379371	0	NaN	NaN	NaN	NaN	NaN	401.346334615422	0.991567310374483	28.3790443077253	18.8555156890316	13.3997868349842	5.07523376155137	0.0211540957148381	0.00902516870852163	2	1.00104494408555	4002.05844517959	2	16455.6234309623	1	1	1	1	2019-05-15T16:54:49.188	NG_ecoli_LTEE_151_DM0	-0	-0	162.9	DIA_100X_EMPTY_1x1_100ms	be74d91d-6ad4-40c3-9e8c-e0c50e287c62	EPI_100X_YFP_1x1_200ms_25sola	EPI_100X_RFP_1x1_200ms_25sola
146	29	16.656595552317	484	18.2656912972073	746.849173553719	828.161157024793	144037	297.597107438017	281.871239208689	387.39135665164	0	9323462	19263.3512396694	943.735604242773	815.292550379371	0	NaN	NaN	NaN	NaN	NaN	424.71898043659	0.97854475871656	29.7280256423055	17.9038449385448	13.6212333192869	4.41677426306636	0.0752998834750441	0.025485308329059	1	1.03755952262587	4332.00363542056	0	17812.6590909091	1	1	1	1	2019-05-15T16:54:49.188	NG_ecoli_LTEE_151_DM0	-0	-0	162.9	DIA_100X_EMPTY_1x1_100ms	00fbaab5-08d5-48bf-a93a-3b69bde850c7	EPI_100X_YFP_1x1_200ms_25sola	EPI_100X_RFP_1x1_200ms_25sola
147	33	15.8591405365282	523	46.7752343503412	747.694072657744	1783.91013384321	12747557	24373.913957935	281.871239208689	387.39135665164	1	453050	866.252390057361	943.735604242773	815.292550379371	0	NaN	NaN	NaN	NaN	NaN	424.652522273169	0.998656487125863	30.7855306566114	15.8581380026419	13.4787980961822	3.67851185207872	0.00333427113101016	0.00186336566536153	1	1.00005384563209	4392.77401005162	0	14946.292543021	1	1	1	1	2019-05-15T16:54:49.188	NG_ecoli_LTEE_151_DM0	-0	-0	162.9	DIA_100X_EMPTY_1x1_100ms	46d31b00-4dd7-40a1-b085-c520ace64ae5	EPI_100X_YFP_1x1_200ms_25sola	EPI_100X_RFP_1x1_200ms_25sola
148	38	13.5596132071091	516	14.8191931078268	750.695736434109	2029.48062015504	151092	292.813953488372	281.871239208689	387.39135665164	0	8508383	16489.1143410853	943.735604242773	815.292550379371	1	NaN	NaN	NaN	NaN	NaN	556.127832174093	0.816137044467133	NaN	NaN	NaN	NaN	NaN	NaN	NaN	NaN	NaN	2	21406.7713178295	1	1	1	1	2019-05-15T16:54:49.188	NG_ecoli_LTEE_151_DM0	-0	-0	162.9	DIA_100X_EMPTY_1x1_100ms	e1bf6caf-3bbe-45d5-a5ae-05a74a1e79ed	EPI_100X_YFP_1x1_200ms_25sola	EPI_100X_RFP_1x1_200ms_25sola
149	18	12.7260736840852	230	-49.7971751071599	751.108695652174	1123.03913043478	72845	316.717391304348	281.871239208689	387.39135665164	0	407626	1772.28695652174	943.735604242773	815.292550379371	0	NaN	NaN	NaN	NaN	NaN	206.081165549685	0.999793257178087	16.664967063145	15.7158820857995	11.4624297941783	4.45143932675988	0.0441516151049978	0.0233914856334347	0	1.01085325215262	1719.68030879653	0	19309.0869565217	1	1	1	1	2019-05-15T16:54:49.188	NG_ecoli_LTEE_151_DM0	-0	-0	162.9	DIA_100X_EMPTY_1x1_100ms	69fc2455-86e2-4475-a832-559ec1b84175	EPI_100X_YFP_1x1_200ms_25sola	EPI_100X_RFP_1x1_200ms_25sola
150	25	18.5193626951318	463	-49.8093656907273	786.17494600432	210.952483801296	1264480	2731.05831533477	281.871239208689	387.39135665164	0	332630	718.423326133909	943.735604242773	815.292550379371	0	NaN	NaN	NaN	NaN	NaN	394.699788801459	0.999949242191463	23.8093263334579	22.5125758220361	15.8763008195348	6.32440389928494	0.00787850485845736	0.00329898495866201	2	1.00045345466369	4713.41443275758	1	16381.313174946	1	1	1	1	2019-05-15T16:54:49.188	NG_ecoli_LTEE_151_DM0	-0	-0	162.9	DIA_100X_EMPTY_1x1_100ms	11957b5c-486d-4d76-a682-6e51852eb06c	EPI_100X_YFP_1x1_200ms_25sola	EPI_100X_RFP_1x1_200ms_25sola
151	17	10.1823060827278	174	-49.3063231476997	780.155172413793	1100.5	46688	268.32183908046	281.871239208689	387.39135665164	0	1009748	5803.14942528736	943.735604242773	815.292550379371	0	NaN	NaN	NaN	NaN	NaN	161.057002561078	0.999814354629162	14.8441853820246	14.0108107051072	10.3589445365897	3.96728320902588	0.00246161328216551	0.0013423544480981	0	1.00002629936117	1251.05748719088	1	19646.1494252874	1	1	1	1	2019-05-15T16:54:49.188	NG_ecoli_LTEE_151_DM0	-0	-0	162.9	DIA_100X_EMPTY_1x1_100ms	8f88bdd7-182d-4807-95ae-f75fde95b995	EPI_100X_YFP_1x1_200ms_25sola	EPI_100X_RFP_1x1_200ms_25sola
152	28	15.2100399209378	426	34.254444255617	792.133802816901	1449.41314553991	108825	255.457746478873	281.871239208689	387.39135665164	0	7210532	16926.1314553991	943.735604242773	815.292550379371	0	NaN	NaN	NaN	NaN	NaN	392.174482135859	0.93356879048694	NaN	NaN	NaN	NaN	NaN	NaN	NaN	NaN	NaN	0	19131.3849765258	1	1	1	1	2019-05-15T16:54:49.188	NG_ecoli_LTEE_151_DM0	-0	-0	162.9	DIA_100X_EMPTY_1x1_100ms	4e2e8e9e-0679-4153-853e-e5884c9cc8e2	EPI_100X_YFP_1x1_200ms_25sola	EPI_100X_RFP_1x1_200ms_25sola
153	40	13.5812731537701	544	49.3733784952907	800.943014705882	225.020220588235	9763506	17947.6213235294	281.871239208689	387.39135665164	5	359693	661.200367647059	943.735604242773	815.292550379371	0	NaN	NaN	NaN	NaN	NaN	464.159058612871	0.966122046672874	39.5155803612851	13.2247123540519	11.3479930886977	2.95795055791464	0.0185769347308573	0.00708196308621977	1	1.00183152734676	3996.65233810719	1	17209.6746323529	1	1	1	1	2019-05-15T16:54:49.188	NG_ecoli_LTEE_151_DM0	-0	-0	162.9	DIA_100X_EMPTY_1x1_100ms	0e1552f5-d6c2-4bfd-870f-3850960bb257	EPI_100X_YFP_1x1_200ms_25sola	EPI_100X_RFP_1x1_200ms_25sola
154	18	9.92937676935432	180	-45.8165078644096	791.7	1096.52222222222	52096	289.422222222222	281.871239208689	387.39135665164	0	1053657	5853.65	943.735604242773	815.292550379371	0	NaN	NaN	NaN	NaN	NaN	200.789729098799	0.986123669072201	18.7794666766557	13.3036839919575	9.86448515633916	3.48169434948192	0.081936124658788	0.0402983002830147	0	1.04242328963013	1435.23158439234	1	20230.7666666667	1	1	1	1	2019-05-15T16:54:49.188	NG_ecoli_LTEE_151_DM0	-0	-0	162.9	DIA_100X_EMPTY_1x1_100ms	bc7a600c-20a9-4d6f-aaf0-77c26620eb1a	EPI_100X_YFP_1x1_200ms_25sola	EPI_100X_RFP_1x1_200ms_25sola
155	23	10.6133944383431	245	-49.989831877017	794.285714285714	1711.17959183673	80317	327.824489795918	281.871239208689	387.39135665164	0	1134880	4632.16326530612	943.735604242773	815.292550379371	0	NaN	NaN	NaN	NaN	NaN	257.26839513978	0.893346190992212	26.3429826118121	11.7749414000618	9.03580560088549	2.63165587748287	0.114892237338831	0.0505994107869732	0	1.12863377644157	1689.22921615425	0	20829.5714285714	1	1	1	1	2019-05-15T16:54:49.188	NG_ecoli_LTEE_151_DM0	-0	-0	162.9	DIA_100X_EMPTY_1x1_100ms	24cf3a75-7b82-489a-aedf-8cc940d2e497	EPI_100X_YFP_1x1_200ms_25sola	EPI_100X_RFP_1x1_200ms_25sola
156	27	12.7306194569727	346	31.8608455226768	801.115606936416	1403.33526011561	101988	294.763005780347	281.871239208689	387.39135665164	0	4798629	13868.8699421965	943.735604242773	815.292550379371	0	NaN	NaN	NaN	NaN	NaN	316.127665436838	0.938658924941169	29.4353982910887	14.3115483540866	10.2399905838296	3.6562809818608	0.0559946570414226	0.0212371616785576	1	1.02078465790179	2424.14678070398	1	19830.2543352601	1	1	1	1	2019-05-15T16:54:49.188	NG_ecoli_LTEE_151_DM0	-0	-0	162.9	DIA_100X_EMPTY_1x1_100ms	5b70f9f7-b847-4a69-944c-a9f9fc3d277f	EPI_100X_YFP_1x1_200ms_25sola	EPI_100X_RFP_1x1_200ms_25sola
157	26	13.3488056345658	348	36.775422944655	818.020114942529	293.158045977012	1689855	4855.90517241379	281.871239208689	387.39135665164	0	269659	774.882183908046	943.735604242773	815.292550379371	0	NaN	NaN	NaN	NaN	NaN	289.786542747064	0.999868325745214	24.8838019500612	13.9352841436461	11.3539733515309	3.45703136862681	0.00972252922530919	0.00576468368027136	0	1.0013133436017	2519.43036118468	0	15627.3505747126	1	1	1	1	2019-05-15T16:54:49.188	NG_ecoli_LTEE_151_DM0	-0	-0	162.9	DIA_100X_EMPTY_1x1_100ms	25f1f999-0bd4-43d3-b755-c7aea8cb4bff	EPI_100X_YFP_1x1_200ms_25sola	EPI_100X_RFP_1x1_200ms_25sola
158	31	16.0381086930553	498	21.7988403250923	816.512048192771	328.596385542169	12891596	25886.7389558233	281.871239208689	387.39135665164	0	389712	782.55421686747	943.735604242773	815.292550379371	0	NaN	NaN	NaN	NaN	NaN	405.879963770595	0.9989173932147	29.6078584485767	16.6197130015157	13.1428035776459	4.27614698501039	0.0147926273135972	0.00562539167801615	1	1.00082898629765	4016.73251420541	0	16129.0080321285	1	1	1	1	2019-05-15T16:54:49.188	NG_ecoli_LTEE_151_DM0	-0	-0	162.9	DIA_100X_EMPTY_1x1_100ms	ee1ceb75-c4a1-4902-8a9e-67772565a66c	EPI_100X_YFP_1x1_200ms_25sola	EPI_100X_RFP_1x1_200ms_25sola
159	35	15.2731973452494	535	45.9083588968771	832.394392523364	1397.42056074766	1365296	2551.95514018692	281.871239208689	387.39135665164	0	2044714	3821.8953271028	943.735604242773	815.292550379371	0	NaN	NaN	NaN	NaN	NaN	444.810909243608	0.998713835009557	32.3983068845178	16.7842747913962	13.2853770352404	4.48219004012432	0.0134608622369481	0.00618423225038126	2	1.00274262949571	4491.17486087941	1	16812.4691588785	1	1	1	1	2019-05-15T16:54:49.188	NG_ecoli_LTEE_151_DM0	-0	-0	162.9	DIA_100X_EMPTY_1x1_100ms	1b41cda1-750f-4890-a407-96f841db1b52	EPI_100X_YFP_1x1_200ms_25sola	EPI_100X_RFP_1x1_200ms_25sola
160	26	14.6421503237836	381	26.3313043633685	839.656167979003	694.942257217848	1500203	3937.5406824147	281.871239208689	387.39135665164	0	304134	798.251968503937	943.735604242773	815.292550379371	0	NaN	NaN	NaN	NaN	NaN	313.097013364892	0.99990446920312	24.5106287840089	15.4223482027321	12.3367009252371	3.97652727801464	0.0125269571494657	0.00547606231148597	1	1.00081687285704	2929.82989941232	0	15657.5039370079	1	1	1	1	2019-05-15T16:54:49.188	NG_ecoli_LTEE_151_DM0	-0	-0	162.9	DIA_100X_EMPTY_1x1_100ms	ef50b3f0-5101-4d6a-a976-04ee522e76cd	EPI_100X_YFP_1x1_200ms_25sola	EPI_100X_RFP_1x1_200ms_25sola
161	31	15.8171242542701	490	37.6741116403765	838.561224489796	1838.09387755102	5409107	11038.993877551	281.871239208689	387.39135665164	2	423206	863.685714285714	943.735604242773	815.292550379371	0	NaN	NaN	NaN	NaN	NaN	395.720249575424	0.999253829935113	28.1650674866082	16.3976411336651	13.680841186341	3.96386207558844	0.0197419563769752	0.00980095975525248	1	1.00507244046148	4140.24727897427	0	15736.787755102	1	1	1	1	2019-05-15T16:54:49.188	NG_ecoli_LTEE_151_DM0	-0	-0	162.9	DIA_100X_EMPTY_1x1_100ms	48bd8404-3927-41f2-b4d5-8df5b9fb1e7d	EPI_100X_YFP_1x1_200ms_25sola	EPI_100X_RFP_1x1_200ms_25sola
162	38	13.9278686425912	529	49.2624378906623	846.147448015123	269.765595463138	636259	1202.75803402647	281.871239208689	387.39135665164	0	962049	1818.61814744802	943.735604242773	815.292550379371	0	NaN	NaN	NaN	NaN	NaN	437.63060707958	0.952526333096897	37.0590611687448	13.8616840834858	11.4428484651472	3.0873505511363	0.043628312286778	0.0156790591832306	1	1.01941879855229	3811.11968629038	0	17386.5406427221	1	1	1	1	2019-05-15T16:54:49.188	NG_ecoli_LTEE_151_DM0	-0	-0	162.9	DIA_100X_EMPTY_1x1_100ms	ab2f3c7f-2ccc-40f1-9acc-b233394cab23	EPI_100X_YFP_1x1_200ms_25sola	EPI_100X_RFP_1x1_200ms_25sola
163	28	15.039408269293	421	30.4471399018165	858.38242280285	1732.39667458432	1841593	4374.33016627078	281.871239208689	387.39135665164	0	711746	1690.6080760095	943.735604242773	815.292550379371	0	NaN	NaN	NaN	NaN	NaN	404.696527899016	0.981369122154462	28.3028496480444	16.6582769427772	13.7334709440558	4.00340137571824	0.061586828232871	0.0359721033228668	1	1.07237127447785	4192.57337173988	2	17116.1662707838	1	1	1	1	2019-05-15T16:54:49.188	NG_ecoli_LTEE_151_DM0	-0	-0	162.9	DIA_100X_EMPTY_1x1_100ms	7753a0df-92df-4b91-b179-531a578a3ac8	EPI_100X_YFP_1x1_200ms_25sola	EPI_100X_RFP_1x1_200ms_25sola
164	30	14.5149453704867	436	3.64318449775557	860.153669724771	1752.36926605505	10884417	24964.2591743119	281.871239208689	387.39135665164	1	471297	1080.95642201835	943.735604242773	815.292550379371	0	NaN	NaN	NaN	NaN	NaN	427.295396953734	0.978366149137812	30.1502844203128	17.3272386037718	13.5342579342917	4.28894944820612	0.0400204514245209	0.0224780106915615	1	1.00765308307092	4337.60691574819	3	17858.2591743119	1	1	1	1	2019-05-15T16:54:49.188	NG_ecoli_LTEE_151_DM0	-0	-0	162.9	DIA_100X_EMPTY_1x1_100ms	465506d8-97ea-44be-84e5-90522efc677a	EPI_100X_YFP_1x1_200ms_25sola	EPI_100X_RFP_1x1_200ms_25sola
165	27	11.6819966528753	315	17.7021741561718	865.873015873016	796.987301587302	82166	260.844444444444	281.871239208689	387.39135665164	0	1772262	5626.22857142857	943.735604242773	815.292550379371	0	NaN	NaN	NaN	NaN	NaN	283.163898588695	0.938493173059013	26.0837335187558	14.5409561070274	10.2126577317663	3.54905164390106	0.0781313828144315	0.0339870121620542	2	1.06363295209899	2136.66871095585	1	20066.6571428571	1	1	1	1	2019-05-15T16:54:49.188	NG_ecoli_LTEE_151_DM0	-0	-0	162.9	DIA_100X_EMPTY_1x1_100ms	6e1b4c07-8b5c-43c1-960e-d13b011723db	EPI_100X_YFP_1x1_200ms_25sola	EPI_100X_RFP_1x1_200ms_25sola
166	32	14.1290762118604	453	39.5420261453088	870.73289183223	1768.27152317881	14468840	31940.0441501104	281.871239208689	387.39135665164	0	415824	917.933774834437	943.735604242773	815.292550379371	0	NaN	NaN	NaN	NaN	NaN	367.808311352809	0.981249438827733	29.7412693507489	14.8393294781607	11.8529074842589	3.75618643805111	0.0425312208399947	0.022249729222328	0	1.03029547899375	3281.70221931735	1	17380.4503311258	1	1	1	1	2019-05-15T16:54:49.188	NG_ecoli_LTEE_151_DM0	-0	-0	162.9	DIA_100X_EMPTY_1x1_100ms	b70c3d50-9530-406a-8fab-7a551b093730	EPI_100X_YFP_1x1_200ms_25sola	EPI_100X_RFP_1x1_200ms_25sola
167	30	14.9809787956918	450	-20.9172261856583	880.1	1736.05111111111	1632394	3627.54222222222	281.871239208689	387.39135665164	0	8830829	19624.0644444444	943.735604242773	815.292550379371	0	NaN	NaN	NaN	NaN	NaN	509.384141540466	0.925594054768551	34.5769739036092	18.5293399325165	13.9471702610425	4.50395237678395	0.114466301844596	0.0463959929566946	2	1.19206496593302	5282.61632028334	2	21132.2577777778	1	1	1	1	2019-05-15T16:54:49.188	NG_ecoli_LTEE_151_DM0	-0	-0	162.9	DIA_100X_EMPTY_1x1_100ms	2317316a-4c17-46e6-89de-032574fb0840	EPI_100X_YFP_1x1_200ms_25sola	EPI_100X_RFP_1x1_200ms_25sola
168	36	8.52385147704252	307	-40.1997288655505	882.185667752443	791.596091205212	80915	263.5667752443	281.871239208689	387.39135665164	0	931392	3033.85016286645	943.735604242773	815.292550379371	0	NaN	NaN	NaN	NaN	NaN	NaN	NaN	NaN	NaN	NaN	NaN	NaN	NaN	NaN	NaN	NaN	1	21131.9804560261	1	1	1	1	2019-05-15T16:54:49.188	NG_ecoli_LTEE_151_DM0	-0	-0	162.9	DIA_100X_EMPTY_1x1_100ms	9dc6eaa8-7f84-4895-8907-63d612906313	EPI_100X_YFP_1x1_200ms_25sola	EPI_100X_RFP_1x1_200ms_25sola
169	26	14.9157611231804	389	23.9273522764888	891.092544987147	545.632390745501	6864122	17645.557840617	281.871239208689	387.39135665164	2	266072	683.98971722365	943.735604242773	815.292550379371	0	NaN	NaN	NaN	NaN	NaN	319.548529032495	0.999760689897719	24.4476583362002	15.7785817983581	12.5227797036188	4.06321478262409	0.00106576924516659	0.000529432000163775	2	1.00001130323319	3011.12392983339	0	15980.2133676093	1	1	1	1	2019-05-15T16:54:49.188	NG_ecoli_LTEE_151_DM0	-0	-0	162.9	DIA_100X_EMPTY_1x1_100ms	c5f9d6e2-8183-4083-9d35-24cc31fae44a	EPI_100X_YFP_1x1_200ms_25sola	EPI_100X_RFP_1x1_200ms_25sola
170	33	12.9029073081086	426	44.5742393329564	903.955399061033	511.180751173709	11835670	27783.2629107981	281.871239208689	387.39135665164	2	361393	848.340375586854	943.735604242773	815.292550379371	0	NaN	NaN	NaN	NaN	NaN	428.289112614412	0.981148592030054	33.4536020737337	14.6958536787245	12.2421193818358	3.5237386961326	0.0449641843429516	0.0190386981954231	1	1.00984121448065	3937.73049262923	2	18223.0328638498	1	1	1	1	2019-05-15T16:54:49.188	NG_ecoli_LTEE_151_DM0	-0	-0	162.9	DIA_100X_EMPTY_1x1_100ms	aab9e69a-f7e4-4820-968c-73ef6134d1de	EPI_100X_YFP_1x1_200ms_25sola	EPI_100X_RFP_1x1_200ms_25sola
171	26	14.7493843014814	387	12.4648416121353	907.400516795866	296.953488372093	3279169	8473.30490956072	281.871239208689	387.39135665164	2	301914	780.139534883721	943.735604242773	815.292550379371	0	NaN	NaN	NaN	NaN	NaN	317.427864969366	0.999832886082806	25.5053439521385	15.1049351453721	11.9669320714112	3.95735033996472	0.00317699583732603	0.00165437444759951	1	1.00012664597751	2868.71046424662	0	16013.2868217054	1	1	1	1	2019-05-15T16:54:49.188	NG_ecoli_LTEE_151_DM0	-0	-0	162.9	DIA_100X_EMPTY_1x1_100ms	9603e96c-799a-4d87-9318-f22086396560	EPI_100X_YFP_1x1_200ms_25sola	EPI_100X_RFP_1x1_200ms_25sola
172	31	14.8626031838963	461	44.8502862518949	906.80694143167	893.527114967462	12220016	26507.6268980477	281.871239208689	387.39135665164	2	313906	680.924078091106	943.735604242773	815.292550379371	0	NaN	NaN	NaN	NaN	NaN	379.618551020348	0.998201956817699	29.7592699151444	14.9391145673019	12.1189766258518	4.00013449664045	0.020620912017094	0.00951645014152664	2	1.00207261589165	3432.76480994849	1	15837.4685466377	1	1	1	1	2019-05-15T16:54:49.188	NG_ecoli_LTEE_151_DM0	-0	-0	162.9	DIA_100X_EMPTY_1x1_100ms	612705cc-4588-4d33-b86d-5acba1eec995	EPI_100X_YFP_1x1_200ms_25sola	EPI_100X_RFP_1x1_200ms_25sola
173	29	12.752529449742	370	47.5127785636429	906.872972972973	456.735135135135	7570715	20461.3918918919	281.871239208689	387.39135665164	0	660023	1783.84594594595	943.735604242773	815.292550379371	0	NaN	NaN	NaN	NaN	NaN	359.993439367449	0.991154730408032	29.4481393447501	14.1077691633227	11.7170613917466	3.53693245922749	0.0326176568934602	0.0173448869071959	0	1.01619130318634	3175.30283893863	2	17559.4783783784	1	1	1	1	2019-05-15T16:54:49.188	NG_ecoli_LTEE_151_DM0	-0	-0	162.9	DIA_100X_EMPTY_1x1_100ms	0640cc15-c4f8-4394-8dd4-c3e27476e999	EPI_100X_YFP_1x1_200ms_25sola	EPI_100X_RFP_1x1_200ms_25sola
174	26	13.9137691697681	362	30.3284634183964	906.234806629834	1628.86740331492	1344634	3714.45856353591	281.871239208689	387.39135665164	0	425448	1175.27071823204	943.735604242773	815.292550379371	0	NaN	NaN	NaN	NaN	NaN	335.450052404196	0.995366916475469	25.1430389903013	16.3222316765515	12.9478256526967	3.93707866364567	0.0153533335315369	0.00825359616597341	0	1.00298703697075	3310.55902824156	2	16219.9281767956	1	1	1	1	2019-05-15T16:54:49.188	NG_ecoli_LTEE_151_DM0	-0	-0	162.9	DIA_100X_EMPTY_1x1_100ms	c576ab7a-4a83-4062-b1f4-0eed3bef9b9d	EPI_100X_YFP_1x1_200ms_25sola	EPI_100X_RFP_1x1_200ms_25sola
175	28	16.6590213741038	468	-13.2581002821225	915.581196581197	358.273504273504	136823	292.356837606838	281.871239208689	387.39135665164	0	7801319	16669.485042735	943.735604242773	815.292550379371	0	NaN	NaN	NaN	NaN	NaN	398.245350269239	0.994855043794656	29.3258532318395	17.5065438806961	13.1636473726749	4.07321010147074	0.0519731429334525	0.0213876088841948	1	1.02539969805023	3991.1037532273	0	18273.7136752137	1	1	1	1	2019-05-15T16:54:49.188	NG_ecoli_LTEE_151_DM0	-0	-0	162.9	DIA_100X_EMPTY_1x1_100ms	72bed59f-d4ea-4a4d-bd2b-07f64369e7a6	EPI_100X_YFP_1x1_200ms_25sola	EPI_100X_RFP_1x1_200ms_25sola
176	33	14.5845300188945	482	46.583496672015	917.983402489627	520.665975103734	4463040	9259.41908713693	281.871239208689	387.39135665164	1	393502	816.394190871369	943.735604242773	815.292550379371	0	NaN	NaN	NaN	NaN	NaN	468.371033573725	0.988331032537531	33.1334957404779	16.6434244480978	13.7947606967277	3.85151922863284	0.0105333183165489	0.00342135154234058	2	1.00059472137285	4952.05525375918	3	18740.8236514523	1	1	1	1	2019-05-15T16:54:49.188	NG_ecoli_LTEE_151_DM0	-0	-0	162.9	DIA_100X_EMPTY_1x1_100ms	a04a8d72-0397-4688-9275-907a671fa9e2	EPI_100X_YFP_1x1_200ms_25sola	EPI_100X_RFP_1x1_200ms_25sola
177	37	13.7220036889654	509	36.1299939710258	922.013752455796	491.854616895874	9779166	19212.5068762279	281.871239208689	387.39135665164	4	816621	1604.36345776031	943.735604242773	815.292550379371	0	NaN	NaN	NaN	NaN	NaN	493.151514649586	0.919168536631736	38.9137064798348	14.9500986478309	12.3146062168091	3.15209701229148	0.0394813388923201	0.0184072544069721	1	1.03773934459621	4634.82710513967	2	18705.3418467584	1	1	1	1	2019-05-15T16:54:49.188	NG_ecoli_LTEE_151_DM0	-0	-0	162.9	DIA_100X_EMPTY_1x1_100ms	80da186a-8fcd-45a8-b9ae-133f02525f9a	EPI_100X_YFP_1x1_200ms_25sola	EPI_100X_RFP_1x1_200ms_25sola
178	27	14.1214831309277	382	35.8510649895704	923.264397905759	915.583769633508	6067070	15882.3821989529	281.871239208689	387.39135665164	2	247828	648.764397905759	943.735604242773	815.292550379371	0	NaN	NaN	NaN	NaN	NaN	317.126924640835	0.999398068782163	25.5318759175266	15.1264995244828	11.8593730291853	3.95599802363804	0.0195812935512334	0.00967488542718648	1	1.00145514067549	2820.3049261831	1	16630.1780104712	1	1	1	1	2019-05-15T16:54:49.188	NG_ecoli_LTEE_151_DM0	-0	-0	162.9	DIA_100X_EMPTY_1x1_100ms	638f0234-b9c7-4084-8709-88636d697d3d	EPI_100X_YFP_1x1_200ms_25sola	EPI_100X_RFP_1x1_200ms_25sola
179	45	14.949488931102	673	46.7884568817273	930.133729569094	438.702823179792	6708174	9967.5690936107	281.871239208689	387.39135665164	2	2071790	3078.43982169391	943.735604242773	815.292550379371	0	NaN	NaN	NaN	NaN	NaN	625.386535068738	0.934819489835277	46.0515193817075	16.3574262703375	13.2297726013081	3.33532563928973	0.0338948981699077	0.0141709362695315	1	1.02265962779979	6330.50860846613	3	18202.9063893016	1	1	1	1	2019-05-15T16:54:49.188	NG_ecoli_LTEE_151_DM0	-0	-0	162.9	DIA_100X_EMPTY_1x1_100ms	8ed31a05-374b-47c8-b08b-cb378dafdf2d	EPI_100X_YFP_1x1_200ms_25sola	EPI_100X_RFP_1x1_200ms_25sola
180	30	13.8174136830575	415	28.407825550191	923.973493975904	1624.8578313253	6145221	14807.7614457831	281.871239208689	387.39135665164	2	345398	832.284337349398	943.735604242773	815.292550379371	0	NaN	NaN	NaN	NaN	NaN	409.482889210873	0.997312082967193	28.683229757482	18.0948783214387	13.7719676341378	4.59011703832485	0.0252108577147068	0.0142165198538444	0	1.01095405732073	4272.77397608173	3	17116.2457831325	1	1	1	1	2019-05-15T16:54:49.188	NG_ecoli_LTEE_151_DM0	-0	-0	162.9	DIA_100X_EMPTY_1x1_100ms	8d211797-f2f2-4d88-832e-b1689ab6bbcd	EPI_100X_YFP_1x1_200ms_25sola	EPI_100X_RFP_1x1_200ms_25sola
181	40	13.3849494193406	536	47.7932000841154	931.550373134328	1650.74626865672	6926236	12922.0820895522	281.871239208689	387.39135665164	4	544201	1015.30037313433	943.735604242773	815.292550379371	0	NaN	NaN	NaN	NaN	NaN	523.927249009046	0.892977053256505	43.3609544979371	13.67297857647	11.7464987515962	2.86510806971021	0.0485693593159962	0.0278389928822912	0	1.09665056697274	4699.00155556164	3	18844.5167910448	1	1	1	1	2019-05-15T16:54:49.188	NG_ecoli_LTEE_151_DM0	-0	-0	162.9	DIA_100X_EMPTY_1x1_100ms	d4360c8b-a875-4f46-9160-a97f0b705caa	EPI_100X_YFP_1x1_200ms_25sola	EPI_100X_RFP_1x1_200ms_25sola
182	16	8.29302887113109	134	-49.9754071053461	925.858208955224	467.194029850746	424256	3166.08955223881	281.871239208689	387.39135665164	0	1789809	13356.7835820896	943.735604242773	815.292550379371	0	NaN	NaN	NaN	NaN	NaN	182.38346253686	0.99145322180269	17.9253683666216	14.8882595313463	9.6058550312556	4.18400811534641	0.00862161459701703	0.00305964221373665	3	1.00022978238737	1299.06244192714	2	21755.9626865672	1	1	1	1	2019-05-15T16:54:49.188	NG_ecoli_LTEE_151_DM0	-0	-0	162.9	DIA_100X_EMPTY_1x1_100ms	30628b55-bc63-4788-9715-f70e7c28a21f	EPI_100X_YFP_1x1_200ms_25sola	EPI_100X_RFP_1x1_200ms_25sola
183	35	13.8976355972767	486	49.4688591594033	934.018518518518	530.362139917695	4663731	9596.15432098765	281.871239208689	387.39135665164	2	466052	958.954732510288	943.735604242773	815.292550379371	0	NaN	NaN	NaN	NaN	NaN	406.415314186825	0.987493154390456	33.2777874720024	14.2371597546141	11.9631081620894	3.20747337082235	0.0199568032770096	0.00848562868767772	1	1.00612580741004	3740.52346802464	1	17556.8456790123	1	1	1	1	2019-05-15T16:54:49.188	NG_ecoli_LTEE_151_DM0	-0	-0	162.9	DIA_100X_EMPTY_1x1_100ms	78148665-3a3f-4bd1-b9a7-a607fcba92ef	EPI_100X_YFP_1x1_200ms_25sola	EPI_100X_RFP_1x1_200ms_25sola
184	23	10.125459107701	233	6.0777301818509	943.708154506438	448.763948497854	265294	1138.6008583691	281.871239208689	387.39135665164	0	4126425	17709.9785407725	943.735604242773	815.292550379371	0	NaN	NaN	NaN	NaN	NaN	268.805882242687	0.985433434207136	23.2928266132955	13.6958583101417	10.9293111560762	3.59197701163848	0.0408780106949111	0.0154093244061262	1	1.00773890450443	2185.23252616798	1	21583.0987124464	1	1	1	1	2019-05-15T16:54:49.188	NG_ecoli_LTEE_151_DM0	-0	-0	162.9	DIA_100X_EMPTY_1x1_100ms	81d4c942-6554-4662-814f-d0c284b9632e	EPI_100X_YFP_1x1_200ms_25sola	EPI_100X_RFP_1x1_200ms_25sola
185	32	15.3658782847351	493	31.5820587852993	948.689655172414	1640.42596348884	1638988	3324.51926977688	281.871239208689	387.39135665164	0	400125	811.612576064909	943.735604242773	815.292550379371	0	NaN	NaN	NaN	NaN	NaN	490.673976355568	0.995526498693393	33.9943378588959	17.8617588928671	13.9328978084648	4.76346407919437	0.0402264087052801	0.0158888333642025	2	1.02255651980087	5182.97807047585	2	17667.8701825558	1	1	1	1	2019-05-15T16:54:49.188	NG_ecoli_LTEE_151_DM0	-0	-0	162.9	DIA_100X_EMPTY_1x1_100ms	1b2022b6-aaea-4e08-88c7-914b01b38416	EPI_100X_YFP_1x1_200ms_25sola	EPI_100X_RFP_1x1_200ms_25sola
186	25	12.1870654093051	305	34.7869596437883	947.84262295082	777.809836065574	72120	236.459016393443	281.871239208689	387.39135665164	0	344980	1131.08196721311	943.735604242773	815.292550379371	0	NaN	NaN	NaN	NaN	NaN	286.198431342612	0.934058540539507	25.9920461912183	13.4074527621619	10.2967623348463	3.1530653423485	0.0811643617375864	0.0438622711715993	0	1.09713005326129	2164.37111250005	0	20491.8098360656	1	1	1	1	2019-05-15T16:54:49.188	NG_ecoli_LTEE_151_DM0	-0	-0	162.9	DIA_100X_EMPTY_1x1_100ms	0a72e20a-a9bf-4737-9fd8-65c1be3cc4c7	EPI_100X_YFP_1x1_200ms_25sola	EPI_100X_RFP_1x1_200ms_25sola
187	26	12.6495543084982	329	41.9156709704072	945.455927051672	708.161094224924	410645	1248.16109422492	281.871239208689	387.39135665164	0	811993	2468.06382978723	943.735604242773	815.292550379371	0	NaN	NaN	NaN	NaN	NaN	295.801550772037	0.995979269908985	23.7057212879406	15.230706403484	11.9756078931848	3.87123469227224	0.0154383894658763	0.00763325199084657	1	1.00067566862255	2670.16556638624	1	15665.1155015198	1	1	1	1	2019-05-15T16:54:49.188	NG_ecoli_LTEE_151_DM0	-0	-0	162.9	DIA_100X_EMPTY_1x1_100ms	ebfe3d50-2539-4ea3-892e-96c0ff385f83	EPI_100X_YFP_1x1_200ms_25sola	EPI_100X_RFP_1x1_200ms_25sola
188	23	8.94236942973005	206	-45.4848603338406	946.417475728155	1139.87378640777	49189	238.781553398058	281.871239208689	387.39135665164	0	170263	826.519417475728	943.735604242773	815.292550379371	0	NaN	NaN	NaN	NaN	NaN	217.428069931776	0.957444746804991	21.4620338686393	12.2828066437653	9.58585910239485	3.02897162345314	0.0489643087040914	0.019247874052844	1	1.0100534195035	1548.89807390585	0	20976.7912621359	1	1	1	1	2019-05-15T16:54:49.188	NG_ecoli_LTEE_151_DM0	-0	-0	162.9	DIA_100X_EMPTY_1x1_100ms	14e57210-7e7d-4aba-a0b1-953de95228d8	EPI_100X_YFP_1x1_200ms_25sola	EPI_100X_RFP_1x1_200ms_25sola
189	26	12.8747896698101	335	43.2048796432114	959.761194029851	715.785074626866	139900	417.611940298507	281.871239208689	387.39135665164	0	3989506	11908.9731343284	943.735604242773	815.292550379371	0	NaN	NaN	NaN	NaN	NaN	329.939647972553	0.989883658117338	24.7582649470801	16.0608210372267	12.785844364783	3.97432775654929	0.0160280133086114	0.00678967030463293	2	1.00219521694964	3178.84179863585	1	17132.5164179104	1	1	1	1	2019-05-15T16:54:49.188	NG_ecoli_LTEE_151_DM0	-0	-0	162.9	DIA_100X_EMPTY_1x1_100ms	2c78f01a-0d35-409d-93c8-3212024f64ae	EPI_100X_YFP_1x1_200ms_25sola	EPI_100X_RFP_1x1_200ms_25sola
190	18	11.7944853028375	213	-48.775159598599	962.183098591549	1034.32394366197	54970	258.075117370892	281.871239208689	387.39135665164	0	319075	1498.00469483568	943.735604242773	815.292550379371	0	NaN	NaN	NaN	NaN	NaN	164.046875340665	0.99961743818843	16.135675538213	13.1760744593185	9.56624742156349	3.80603653908333	0.0194472650991276	0.0104927332163155	0	1.00198625592383	1159.73897409775	0	20402.9483568075	1	1	1	1	2019-05-15T16:54:49.188	NG_ecoli_LTEE_151_DM0	-0	-0	162.9	DIA_100X_EMPTY_1x1_100ms	5313c3e9-d081-4424-a37d-7601c99ba6e9	EPI_100X_YFP_1x1_200ms_25sola	EPI_100X_RFP_1x1_200ms_25sola
191	26	15.7105239540283	409	3.28120873463572	980.124694376528	25.119804400978	652650	1595.72127139364	281.871239208689	387.39135665164	0	413180	1010.22004889976	943.735604242773	815.292550379371	0	NaN	NaN	NaN	NaN	NaN	326.533325075975	0.999892781427883	24.0318309085082	16.7599879329114	13.1067854197538	4.39053290652045	0.0124739532924119	0.00512693654319158	1	1.00086752080428	3242.41888066384	0	14649.3618581907	1	1	1	1	2019-05-15T16:54:49.188	NG_ecoli_LTEE_151_DM0	-0	-0	162.9	DIA_100X_EMPTY_1x1_100ms	74e26cc2-ab80-4e6b-a0b1-edb613c28d91	EPI_100X_YFP_1x1_200ms_25sola	EPI_100X_RFP_1x1_200ms_25sola
192	29	9.82357231350809	286	-46.7233715396057	984.797202797203	750.986013986014	101316	354.251748251748	281.871239208689	387.39135665164	0	5392813	18855.9895104895	943.735604242773	815.292550379371	1	NaN	NaN	NaN	NaN	NaN	292.603391635553	0.919508612541935	29.7851006032761	12.0833540105505	9.34641160855158	2.83998410617868	0.0860130142773678	0.0323519195375948	1	1.06208293374008	2043.51937116045	1	20777.506993007	1	1	1	1	2019-05-15T16:54:49.188	NG_ecoli_LTEE_151_DM0	-0	-0	162.9	DIA_100X_EMPTY_1x1_100ms	e9161007-b4e8-4561-927d-c7776cdda17e	EPI_100X_YFP_1x1_200ms_25sola	EPI_100X_RFP_1x1_200ms_25sola
193	23	7.3230909789468	169	-49.9991415209547	985.005917159763	780.745562130178	49172	290.958579881657	281.871239208689	387.39135665164	0	1204876	7129.44378698225	943.735604242773	815.292550379371	0	NaN	NaN	NaN	NaN	NaN	214.62826850576	0.833768754196671	27.8741886971587	11.3611217535634	7.1771702053149	2.99832866377817	0.0973993036639076	0.0436119002536255	1	1.11477261463478	1127.71305536361	1	21015.4792899408	1	1	1	1	2019-05-15T16:54:49.188	NG_ecoli_LTEE_151_DM0	-0	-0	162.9	DIA_100X_EMPTY_1x1_100ms	bc79a528-25cb-4331-864d-2679a84c99f2	EPI_100X_YFP_1x1_200ms_25sola	EPI_100X_RFP_1x1_200ms_25sola
194	35	14.3109729153438	502	48.5410234262019	993.615537848606	456.346613545817	3686699	7344.0219123506	281.871239208689	387.39135665164	2	748697	1491.42828685259	943.735604242773	815.292550379371	0	NaN	NaN	NaN	NaN	NaN	410.341784582296	0.982509966129916	33.4808953573993	13.9541094080892	11.7615157278362	3.45903903384282	0.0137603607043836	0.00836109192115544	0	1.00425179111418	3637.58819858253	0	16064.2609561753	1	1	1	1	2019-05-15T16:54:49.188	NG_ecoli_LTEE_151_DM0	-0	-0	162.9	DIA_100X_EMPTY_1x1_100ms	dbd2f060-79cc-4698-b741-01b106c77b5d	EPI_100X_YFP_1x1_200ms_25sola	EPI_100X_RFP_1x1_200ms_25sola
195	26	13.881152636417	361	20.4531761196562	991.939058171745	1514.68698060942	6666421	18466.540166205	281.871239208689	387.39135665164	0	264330	732.216066481994	943.735604242773	815.292550379371	0	NaN	NaN	NaN	NaN	NaN	317.371439897977	0.997830017338426	24.8189738036615	14.9830714360141	12.4440126459223	3.68202566586674	0.00618283971832656	0.00231083510387635	1	1.00017156046086	3018.52369651338	1	15666.0387811634	1	1	1	1	2019-05-15T16:54:49.188	NG_ecoli_LTEE_151_DM0	-0	-0	162.9	DIA_100X_EMPTY_1x1_100ms	4a5ab0bd-e80e-40a1-b425-579106fa3579	EPI_100X_YFP_1x1_200ms_25sola	EPI_100X_RFP_1x1_200ms_25sola
196	26	12.8578508226468	335	40.9065508461502	993.886567164179	2005.58507462687	101350	302.537313432836	281.871239208689	387.39135665164	0	4249747	12685.8119402985	943.735604242773	815.292550379371	0	NaN	NaN	NaN	NaN	NaN	297.443165202745	0.980881724456834	26.4735473457029	12.8628602084115	10.7107706637761	3.30039751474993	0.0291590776375802	0.0147674916524282	1	1.0110405718162	2385.30248733367	0	17856.4388059701	1	1	1	1	2019-05-15T16:54:49.188	NG_ecoli_LTEE_151_DM0	-0	-0	162.9	DIA_100X_EMPTY_1x1_100ms	54167182-eefd-4bbc-91c5-72953766feae	EPI_100X_YFP_1x1_200ms_25sola	EPI_100X_RFP_1x1_200ms_25sola
197	29	14.6789434504608	426	45.4757541285553	996.962441314554	1497.44835680751	4044893	9495.05399061033	281.871239208689	387.39135665164	0	303912	713.408450704225	943.735604242773	815.292550379371	0	NaN	NaN	NaN	NaN	NaN	373.985562145371	0.996704968296251	27.6546813521377	17.0517210783293	13.0614069865374	4.34470695859316	0.0418120063973563	0.0211911834098126	1	1.02490672880047	3705.42872751047	1	15620.382629108	1	1	1	1	2019-05-15T16:54:49.188	NG_ecoli_LTEE_151_DM0	-0	-0	162.9	DIA_100X_EMPTY_1x1_100ms	c0546af5-f810-4a65-86cf-ad31e13c381b	EPI_100X_YFP_1x1_200ms_25sola	EPI_100X_RFP_1x1_200ms_25sola
198	38	16.7884019588933	638	0.00560551480447424	1003.28369905956	767.694357366771	1085197	1700.93573667712	281.871239208689	387.39135665164	0	3158539	4950.68808777429	943.735604242773	815.292550379371	0	NaN	NaN	NaN	NaN	NaN	515.859048102228	0.977246029329786	36.8198227717189	18.8659443487912	13.5795718352645	4.5235137344412	0.0184096897302787	0.0074893306147129	3	1.00263316751161	5332.65796133237	2	17131.9090909091	1	1	1	1	2019-05-15T16:54:49.188	NG_ecoli_LTEE_151_DM0	-0	-0	162.9	DIA_100X_EMPTY_1x1_100ms	b50e738c-e502-4cd4-8532-5caa7f405530	EPI_100X_YFP_1x1_200ms_25sola	EPI_100X_RFP_1x1_200ms_25sola
199	58	15.7491593711156	914	48.147479429409	1017.86105032823	1577.71991247265	21434611	23451.4343544858	281.871239208689	387.39135665164	8	662040	724.332603938731	943.735604242773	815.292550379371	0	NaN	NaN	NaN	NaN	NaN	724.863172852508	0.958193884430051	57.3285621353939	14.1704642569856	12.4965475653217	2.55147594390167	0.00893195764462756	0.00472741257062734	3	1.00140611118639	7031.38735840539	0	16076.3347921225	1	1	1	1	2019-05-15T16:54:49.188	NG_ecoli_LTEE_151_DM0	-0	-0	162.9	DIA_100X_EMPTY_1x1_100ms	5c3d9d0d-24f2-44ff-9b0d-9554b65cb35f	EPI_100X_YFP_1x1_200ms_25sola	EPI_100X_RFP_1x1_200ms_25sola
200	32	12.6473879717685	405	40.2040560237838	1005.42469135802	1318.52098765432	377543	932.204938271605	281.871239208689	387.39135665164	0	8273163	20427.562962963	943.735604242773	815.292550379371	0	NaN	NaN	NaN	NaN	NaN	414.097262978233	0.893168790305345	35.1368516089457	13.9349561884308	11.2312528817519	3.15120937920156	0.0675735491065305	0.0334443786109417	0	1.10054314827379	3481.04099347795	2	20491.9703703704	1	1	1	1	2019-05-15T16:54:49.188	NG_ecoli_LTEE_151_DM0	-0	-0	162.9	DIA_100X_EMPTY_1x1_100ms	67507c91-2a74-4398-aefe-adb16ede0a81	EPI_100X_YFP_1x1_200ms_25sola	EPI_100X_RFP_1x1_200ms_25sola
201	18	13.2188861060947	238	-49.2824798940637	1019.48739495798	240.428571428571	88577	372.172268907563	281.871239208689	387.39135665164	0	3757173	15786.4411764706	943.735604242773	815.292550379371	0	NaN	NaN	NaN	NaN	NaN	256.262485594501	0.956793089607147	NaN	NaN	NaN	NaN	NaN	NaN	NaN	NaN	NaN	1	18144.9075630252	1	1	1	1	2019-05-15T16:54:49.188	NG_ecoli_LTEE_151_DM0	-0	-0	162.9	DIA_100X_EMPTY_1x1_100ms	ab360de1-0e21-4ead-9596-c9e65876c589	EPI_100X_YFP_1x1_200ms_25sola	EPI_100X_RFP_1x1_200ms_25sola
202	33	15.678331830858	518	27.675231668258	1028.26254826255	1314.80888030888	13390237	25849.8783783784	281.871239208689	387.39135665164	0	4175408	8060.6332046332	943.735604242773	815.292550379371	0	NaN	NaN	NaN	NaN	NaN	466.819864318129	0.975431031152542	33.7087911836202	18.8493019741455	13.4542752448931	4.24806254440815	0.0507749476655949	0.0165231321961779	2	1.02609473632377	4792.40680767486	3	18144.5366795367	1	1	1	1	2019-05-15T16:54:49.188	NG_ecoli_LTEE_151_DM0	-0	-0	162.9	DIA_100X_EMPTY_1x1_100ms	d89e93bd-eff0-4399-a5f0-718de466d873	EPI_100X_YFP_1x1_200ms_25sola	EPI_100X_RFP_1x1_200ms_25sola
203	28	11.3833229351037	320	-32.889331253188	1026.43125	1332.625	383942	1199.81875	281.871239208689	387.39135665164	0	5309832	16593.225	943.735604242773	815.292550379371	0	NaN	NaN	NaN	NaN	NaN	360.078008680048	0.809047327051612	35.3592776785597	12.4749810365843	9.71519404194481	2.65798741565545	0.0837101939949152	0.0524830843174535	1	1.2559881257771	2621.17625103217	3	21805.621875	1	1	1	1	2019-05-15T16:54:49.188	NG_ecoli_LTEE_151_DM0	-0	-0	162.9	DIA_100X_EMPTY_1x1_100ms	86a84902-5250-4e1a-9f7d-91116030d291	EPI_100X_YFP_1x1_200ms_25sola	EPI_100X_RFP_1x1_200ms_25sola
204	46	16.0591166050027	739	46.7742168697121	1039.53721244926	1146.58728010825	10765769	14568.0230040595	281.871239208689	387.39135665164	4	515196	697.152909336942	943.735604242773	815.292550379371	0	NaN	NaN	NaN	NaN	NaN	588.836007050599	0.90168852852084	45.7275193230972	14.8892790590524	12.5673040138815	2.98666697196727	0.0275076507981759	0.0140975217917827	2	1.03216553711409	5672.20300522495	1	17083.8470906631	1	1	1	1	2019-05-15T16:54:49.188	NG_ecoli_LTEE_151_DM0	-0	-0	162.9	DIA_100X_EMPTY_1x1_100ms	f41a9250-ce25-4782-bc7f-4b9601942cdc	EPI_100X_YFP_1x1_200ms_25sola	EPI_100X_RFP_1x1_200ms_25sola
205	30	15.808547247899	475	20.7058503598389	1031.72631578947	221.589473684211	191748	403.68	281.871239208689	387.39135665164	0	9255455	19485.1684210526	943.735604242773	815.292550379371	1	NaN	NaN	NaN	NaN	NaN	NaN	NaN	NaN	NaN	NaN	NaN	NaN	NaN	NaN	NaN	NaN	2	17980.9831578947	1	1	1	1	2019-05-15T16:54:49.188	NG_ecoli_LTEE_151_DM0	-0	-0	162.9	DIA_100X_EMPTY_1x1_100ms	f4475cac-cfa4-418d-a5c6-976fb524f409	EPI_100X_YFP_1x1_200ms_25sola	EPI_100X_RFP_1x1_200ms_25sola
206	20	12.6178858553486	253	-42.0366821315966	1043.92490118577	402.881422924901	68006	268.798418972332	281.871239208689	387.39135665164	0	2582887	10209.0395256917	943.735604242773	815.292550379371	0	NaN	NaN	NaN	NaN	NaN	223.720097690281	0.999856690485356	19.3668774236639	14.5889356744564	10.9693291566609	3.99856134522738	0.00688046019337799	0.00413202940404403	0	1.00042390231962	1830.24665714921	1	19683.4822134387	1	1	1	1	2019-05-15T16:54:49.188	NG_ecoli_LTEE_151_DM0	-0	-0	162.9	DIA_100X_EMPTY_1x1_100ms	bdda6990-597b-4e19-826c-2f57751ebbe8	EPI_100X_YFP_1x1_200ms_25sola	EPI_100X_RFP_1x1_200ms_25sola
207	30	10.9264858183083	328	-30.512500884299	1047.11585365854	228.628048780488	106627	325.082317073171	281.871239208689	387.39135665164	0	8236107	25110.0823170732	943.735604242773	815.292550379371	0	NaN	NaN	NaN	NaN	NaN	343.672909947816	0.873435411046328	31.4292095122565	12.8921142885295	10.2226547300824	2.7448837559252	0.0957053750602485	0.0570444494553933	0	1.24452323498928	2579.59023903269	1	18976.6768292683	1	1	1	1	2019-05-15T16:54:49.188	NG_ecoli_LTEE_151_DM0	-0	-0	162.9	DIA_100X_EMPTY_1x1_100ms	1529a935-1a1d-4be3-941e-c64cf7ee6584	EPI_100X_YFP_1x1_200ms_25sola	EPI_100X_RFP_1x1_200ms_25sola
208	24	13.1512665676198	316	-35.2436559910581	1049.04746835443	1322.83544303797	1316606	4166.4746835443	281.871239208689	387.39135665164	0	1074906	3401.60126582278	943.735604242773	815.292550379371	0	NaN	NaN	NaN	NaN	NaN	304.511617509668	0.999932645086783	22.1939104890341	17.7963482240483	13.051215256857	4.80590692190025	0.00524237595677057	0.0030084746860716	1	1.00010211587618	2969.1054133901	3	17460.6487341772	1	1	1	1	2019-05-15T16:54:49.188	NG_ecoli_LTEE_151_DM0	-0	-0	162.9	DIA_100X_EMPTY_1x1_100ms	0bccaa6c-a3fb-4d6b-8c8e-bc27b3e89c3b	EPI_100X_YFP_1x1_200ms_25sola	EPI_100X_RFP_1x1_200ms_25sola
209	19	12.8677361768974	245	-49.1391989382918	1047.01224489796	420.567346938776	64323	262.542857142857	281.871239208689	387.39135665164	0	2309487	9426.47755102041	943.735604242773	815.292550379371	0	NaN	NaN	NaN	NaN	NaN	209.603387548815	0.999294100303744	16.9684733481534	15.5806005880828	11.1825421376379	4.48532874334959	0.0780476745087239	0.0397878244904894	0	1.03355067877326	1666.53231268903	1	19625.0857142857	1	1	1	1	2019-05-15T16:54:49.188	NG_ecoli_LTEE_151_DM0	-0	-0	162.9	DIA_100X_EMPTY_1x1_100ms	6ac65c22-ca43-4475-bbfc-d6d06d4833d0	EPI_100X_YFP_1x1_200ms_25sola	EPI_100X_RFP_1x1_200ms_25sola
210	12	5.05917681672742	62	-49.9996933924684	1041.33870967742	1160.20967741935	69063	1113.91935483871	281.871239208689	387.39135665164	0	49720	801.935483870968	943.735604242773	815.292550379371	0	NaN	NaN	NaN	NaN	NaN	125.846724875902	0.999827545041088	14.1774251483439	9.78085521284075	5.63462986729932	3.6666267241321	0.00042434046164388	0.000221466983066253	0	1.0000005825014	353.523290107947	1	20406.4677419355	1	1	1	1	2019-05-15T16:54:49.188	NG_ecoli_LTEE_151_DM0	-0	-0	162.9	DIA_100X_EMPTY_1x1_100ms	d0138166-be2c-4441-8f35-b1d940ade32b	EPI_100X_YFP_1x1_200ms_25sola	EPI_100X_RFP_1x1_200ms_25sola
211	33	14.9177952102653	492	48.7543408380361	1052.2906504065	1243.04471544715	4816881	9790.40853658537	281.871239208689	387.39135665164	2	328125	666.920731707317	943.735604242773	815.292550379371	0	NaN	NaN	NaN	NaN	NaN	408.401023394379	0.978032999879985	31.6336204604005	14.7571792186887	12.4647322158545	3.4901840137247	0.0186953937665307	0.00833393899876252	2	1.00295308255405	3860.1544942815	0	16085.6727642276	1	1	1	1	2019-05-15T16:54:49.188	NG_ecoli_LTEE_151_DM0	-0	-0	162.9	DIA_100X_EMPTY_1x1_100ms	8592c54b-b6b4-484a-8f93-0f5fd7ac96ba	EPI_100X_YFP_1x1_200ms_25sola	EPI_100X_RFP_1x1_200ms_25sola
212	24	13.216208452833	318	-3.4733270861765	1054.86477987421	1339.52830188679	3106853	9769.97798742138	281.871239208689	387.39135665164	2	724605	2278.6320754717	943.735604242773	815.292550379371	0	NaN	NaN	NaN	NaN	NaN	286.053536781742	0.999807253145859	23.8925843768341	14.7532452955998	11.4776692357487	3.90356217165795	0.0118244107691909	0.0057033914054461	1	1.00132060116152	2472.06803999391	1	17747.6981132075	1	1	1	1	2019-05-15T16:54:49.188	NG_ecoli_LTEE_151_DM0	-0	-0	162.9	DIA_100X_EMPTY_1x1_100ms	3949c964-7ff4-4fb4-873e-d9b677b44f84	EPI_100X_YFP_1x1_200ms_25sola	EPI_100X_RFP_1x1_200ms_25sola
213	21	13.3566912382252	282	-6.4190845198443	1058.13475177305	63.758865248227	4666151	16546.6347517731	281.871239208689	387.39135665164	2	218828	775.985815602837	943.735604242773	815.292550379371	0	NaN	NaN	NaN	NaN	NaN	277.496153309314	0.996537906576175	21.5488298419577	15.2542753743245	12.2446525174109	3.90811019369693	0.0535785025854585	0.0269812712622323	1	1.02374696800132	2537.50264347795	2	16819.5460992908	1	1	1	1	2019-05-15T16:54:49.188	NG_ecoli_LTEE_151_DM0	-0	-0	162.9	DIA_100X_EMPTY_1x1_100ms	279c0896-3bb1-48cb-99de-280325259f94	EPI_100X_YFP_1x1_200ms_25sola	EPI_100X_RFP_1x1_200ms_25sola
214	22	12.445054277014	274	-49.248561470208	1062.65328467153	2039.88686131387	121579	443.71897810219	281.871239208689	387.39135665164	0	4547905	16598.1934306569	943.735604242773	815.292550379371	0	NaN	NaN	NaN	NaN	NaN	NaN	NaN	NaN	NaN	NaN	NaN	NaN	NaN	NaN	NaN	NaN	1	18137.9416058394	1	1	1	1	2019-05-15T16:54:49.188	NG_ecoli_LTEE_151_DM0	-0	-0	162.9	DIA_100X_EMPTY_1x1_100ms	89243fd9-6ede-4393-8af4-bf5b4fb4615a	EPI_100X_YFP_1x1_200ms_25sola	EPI_100X_RFP_1x1_200ms_25sola
215	18	9.92519217868305	180	-48.4060444992464	1065.81111111111	688.877777777778	41712	231.733333333333	281.871239208689	387.39135665164	0	695858	3865.87777777778	943.735604242773	815.292550379371	0	NaN	NaN	NaN	NaN	NaN	166.140527606798	0.99993438939947	15.8423815408212	13.4817135824967	9.63316960883775	3.99982555821104	0.170742334914165	0.0216397290790015	0	1.00507483028444	1154.64575580393	1	20365.4055555556	1	1	1	1	2019-05-15T16:54:49.188	NG_ecoli_LTEE_151_DM0	-0	-0	162.9	DIA_100X_EMPTY_1x1_100ms	d13f7a2f-c30d-45ee-88a5-dcfba8fef6f1	EPI_100X_YFP_1x1_200ms_25sola	EPI_100X_RFP_1x1_200ms_25sola
216	33	13.9655889746302	461	47.2116045402618	1073.98698481562	51.7787418655098	4348833	9433.47722342733	281.871239208689	387.39135665164	0	343676	745.501084598699	943.735604242773	815.292550379371	0	NaN	NaN	NaN	NaN	NaN	438.097619578004	0.953087542631482	32.9131333743187	15.3836235663361	12.7913329101878	3.27853724034405	0.0696763118075605	0.0257901621744168	1	1.03137008120338	4229.51641973095	2	17520.4164859002	1	1	1	1	2019-05-15T16:54:49.188	NG_ecoli_LTEE_151_DM0	-0	-0	162.9	DIA_100X_EMPTY_1x1_100ms	f0b94034-c5a5-48ea-b428-97ea737a3826	EPI_100X_YFP_1x1_200ms_25sola	EPI_100X_RFP_1x1_200ms_25sola
217	12	6.59986125473093	81	-49.9998199078519	1066.22222222222	699.987654320988	17619	217.518518518519	281.871239208689	387.39135665164	0	221637	2736.25925925926	943.735604242773	815.292550379371	0	NaN	NaN	NaN	NaN	NaN	141.684926954675	0.999860738470904	14.4677231320891	12.6486307439345	9.3915258069724	3.56154586619537	0.000401129315415912	0.00018722963730125	1	1.00000027328558	1002.21842570603	1	22385.7654320988	1	1	1	1	2019-05-15T16:54:49.188	NG_ecoli_LTEE_151_DM0	-0	-0	162.9	DIA_100X_EMPTY_1x1_100ms	5bc4963e-00c7-4971-8653-b607c953ca50	EPI_100X_YFP_1x1_200ms_25sola	EPI_100X_RFP_1x1_200ms_25sola
218	14	10.5011254225201	148	-49.9993506337084	1070.13513513514	1819.23648648649	67298	454.716216216216	281.871239208689	387.39135665164	0	516251	3488.18243243243	943.735604242773	815.292550379371	0	NaN	NaN	NaN	NaN	NaN	151.359929631014	0.999894438099099	14.7281309176204	13.0526651071358	9.75893487869596	3.71293622800731	0.00174925167704308	0.000978118736043581	0	1.00001368542548	1101.64674916439	1	20397.7162162162	1	1	1	1	2019-05-15T16:54:49.188	NG_ecoli_LTEE_151_DM0	-0	-0	162.9	DIA_100X_EMPTY_1x1_100ms	d1b49c89-8e43-466b-b8b3-520c8cf848a4	EPI_100X_YFP_1x1_200ms_25sola	EPI_100X_RFP_1x1_200ms_25sola
219	15	8.49805560730977	128	-49.9921460042495	1069.4140625	1831.3984375	45695	356.9921875	281.871239208689	387.39135665164	0	336744	2630.8125	943.735604242773	815.292550379371	0	NaN	NaN	NaN	NaN	NaN	155.486375826166	0.999738800626236	15.4873566916177	12.6125106382635	9.39115462114652	3.61092994585519	0.0226450021637077	0.0124911498551333	0	1.00257870249072	1072.76640421565	1	21348.9296875	1	1	1	1	2019-05-15T16:54:49.188	NG_ecoli_LTEE_151_DM0	-0	-0	162.9	DIA_100X_EMPTY_1x1_100ms	5802abe6-dbeb-43f0-9868-18066ed09b48	EPI_100X_YFP_1x1_200ms_25sola	EPI_100X_RFP_1x1_200ms_25sola
220	28	15.370002960564	431	5.46723500516832	1078.19489559165	72.8491879350348	5198725	12062.0069605568	281.871239208689	387.39135665164	2	316723	734.856148491879	943.735604242773	815.292550379371	0	NaN	NaN	NaN	NaN	NaN	403.083161045102	0.994939905882104	28.6477207717934	17.612095565469	13.4702042690381	4.57330627955796	0.042909404190771	0.024148191030859	0	1.03237831647842	4082.51998699331	2	17040.2668213457	1	1	1	1	2019-05-15T16:54:49.188	NG_ecoli_LTEE_151_DM0	-0	-0	162.9	DIA_100X_EMPTY_1x1_100ms	5efae830-bb29-4595-843d-e330b0a3f013	EPI_100X_YFP_1x1_200ms_25sola	EPI_100X_RFP_1x1_200ms_25sola
221	20	4.78243964103214	99	-49.9999921221869	1084.08080808081	2044.86868686869	140004	1414.18181818182	281.871239208689	387.39135665164	0	459343	4639.82828282828	943.735604242773	815.292550379371	0	NaN	NaN	NaN	NaN	NaN	NaN	NaN	NaN	NaN	NaN	NaN	NaN	NaN	NaN	NaN	NaN	2	18659.6565656566	1	1	1	1	2019-05-15T16:54:49.188	NG_ecoli_LTEE_151_DM0	-0	-0	162.9	DIA_100X_EMPTY_1x1_100ms	9be6cef8-80f0-4178-80b1-117796e77e89	EPI_100X_YFP_1x1_200ms_25sola	EPI_100X_RFP_1x1_200ms_25sola
222	25	13.7927032917865	345	-49.3397379079629	1091.46956521739	745.678260869565	4006054	11611.7507246377	281.871239208689	387.39135665164	4	356970	1034.69565217391	943.735604242773	815.292550379371	0	NaN	NaN	NaN	NaN	NaN	301.402473322215	0.999926714951884	22.1084368269695	18.280678245189	13.0746358002073	5.04363692673578	0.03411205118608	0.0168533838561025	0	1.01011583312941	2968.29539831182	1	15675.4086956522	1	1	1	1	2019-05-15T16:54:49.188	NG_ecoli_LTEE_151_DM0	-0	-0	162.9	DIA_100X_EMPTY_1x1_100ms	794dafbb-ba8f-41cc-9235-c936589e9b99	EPI_100X_YFP_1x1_200ms_25sola	EPI_100X_RFP_1x1_200ms_25sola
223	23	13.3626899039242	308	-45.8039550915722	1098.06818181818	727.285714285714	1009956	3279.07792207792	281.871239208689	387.39135665164	0	3912136	12701.7402597403	943.735604242773	815.292550379371	0	NaN	NaN	NaN	NaN	NaN	291.207799919345	0.998031058984866	22.4314216298409	17.0395179491695	12.1832179507774	4.57608015892597	0.0583178564177161	0.0259333064694573	1	1.02590842471022	2614.99406239803	1	16467.8993506493	1	1	1	1	2019-05-15T16:54:49.188	NG_ecoli_LTEE_151_DM0	-0	-0	162.9	DIA_100X_EMPTY_1x1_100ms	19658712-15a0-46aa-958c-a49a8afa5255	EPI_100X_YFP_1x1_200ms_25sola	EPI_100X_RFP_1x1_200ms_25sola
224	41	12.7240649654629	523	47.2695601015216	1103.47227533461	1277.22562141491	4903692	9376.08413001912	281.871239208689	387.39135665164	2	469186	897.105162523901	943.735604242773	815.292550379371	0	NaN	NaN	NaN	NaN	NaN	445.494001515843	0.953625203329357	41.8359297556972	14.269211426044	10.3782752276222	3.96267374667326	0.0173988855753096	0.00956015836352224	0	1.00895726546076	3539.07424904461	0	16565.8546845124	1	1	1	1	2019-05-15T16:54:49.188	NG_ecoli_LTEE_151_DM0	-0	-0	162.9	DIA_100X_EMPTY_1x1_100ms	037b77bd-957d-4338-9f8e-8175f15ccda2	EPI_100X_YFP_1x1_200ms_25sola	EPI_100X_RFP_1x1_200ms_25sola
225	34	17.021440576964	579	22.6462393955987	1108.91364421416	1809.34542314335	12585026	21735.7962003454	281.871239208689	387.39135665164	2	2125304	3670.64594127807	943.735604242773	815.292550379371	0	NaN	NaN	NaN	NaN	NaN	539.628451222939	0.960108953376463	35.8280401675097	19.2124418000193	14.4126146944315	4.59937304718391	0.0817324182606983	0.0320309692845384	2	1.04198912341615	5845.18803462595	2	17223.5803108808	1	1	1	1	2019-05-15T16:54:49.188	NG_ecoli_LTEE_151_DM0	-0	-0	162.9	DIA_100X_EMPTY_1x1_100ms	2159272a-2076-4072-8cee-b8482e9d663f	EPI_100X_YFP_1x1_200ms_25sola	EPI_100X_RFP_1x1_200ms_25sola
226	32	11.6055515082102	372	-49.9867053218539	1110.0752688172	1827.97311827957	474911	1276.64247311828	281.871239208689	387.39135665164	0	4135367	11116.5779569892	943.735604242773	815.292550379371	0	NaN	NaN	NaN	NaN	NaN	436.896778498452	0.797911969542448	NaN	NaN	NaN	NaN	NaN	NaN	NaN	NaN	NaN	2	22779.3010752688	1	1	1	1	2019-05-15T16:54:49.188	NG_ecoli_LTEE_151_DM0	-0	-0	162.9	DIA_100X_EMPTY_1x1_100ms	d9e1f2f7-1a5c-47c3-ad21-6cd6d0d64870	EPI_100X_YFP_1x1_200ms_25sola	EPI_100X_RFP_1x1_200ms_25sola
227	10	3.14008122950012	33	-49.9987678574583	1101.75757575758	2045.75757575758	27467	832.333333333333	281.871239208689	387.39135665164	0	63455	1922.87878787879	943.735604242773	815.292550379371	0	NaN	NaN	NaN	NaN	NaN	NaN	NaN	NaN	NaN	NaN	NaN	NaN	NaN	NaN	NaN	NaN	1	20527.0606060606	1	1	1	1	2019-05-15T16:54:49.188	NG_ecoli_LTEE_151_DM0	-0	-0	162.9	DIA_100X_EMPTY_1x1_100ms	96de6b5a-2d37-4afa-9f16-526a03058dd6	EPI_100X_YFP_1x1_200ms_25sola	EPI_100X_RFP_1x1_200ms_25sola
228	26	11.8244251867665	308	-12.2697095575875	1125.1525974026	996.438311688312	92227	299.438311688312	281.871239208689	387.39135665164	0	544644	1768.32467532468	943.735604242773	815.292550379371	0	NaN	NaN	NaN	NaN	NaN	276.455761538683	0.982355746101394	25.3690117007461	15.2929520701374	10.4454769864181	3.99467230350881	0.0110942466445347	0.00551303203814338	0	1.00142826274708	2173.95216245913	0	21149.1396103896	1	1	1	1	2019-05-15T16:54:49.188	NG_ecoli_LTEE_151_DM0	-0	-0	162.9	DIA_100X_EMPTY_1x1_100ms	b859e19e-32e2-41eb-9e71-62c260cbab86	EPI_100X_YFP_1x1_200ms_25sola	EPI_100X_RFP_1x1_200ms_25sola
229	32	11.5207720320595	369	14.4816369533466	1130.46070460705	283.352303523035	95267	258.176151761518	281.871239208689	387.39135665164	0	1225463	3321.0379403794	943.735604242773	815.292550379371	0	NaN	NaN	NaN	NaN	NaN	346.746141132303	0.77770229082641	35.6670587725414	13.1196395892331	9.209740330604	2.98007319377322	0.0939525962166982	0.036401456269864	2	1.05334569830874	2376.03016295483	0	21424.1571815718	1	1	1	1	2019-05-15T16:54:49.188	NG_ecoli_LTEE_151_DM0	-0	-0	162.9	DIA_100X_EMPTY_1x1_100ms	e9507d4b-6e6c-41e6-a10d-1c81dc184dc0	EPI_100X_YFP_1x1_200ms_25sola	EPI_100X_RFP_1x1_200ms_25sola
230	25	14.2165196658561	359	-10.4840305569395	1132.56267409471	229.827298050139	7105440	19792.3119777159	281.871239208689	387.39135665164	0	261555	728.565459610028	943.735604242773	815.292550379371	0	NaN	NaN	NaN	NaN	NaN	294.031327593389	0.999953934131876	23.7348165178275	15.0338283926101	12.0127876785513	3.84980645154175	0.00779345685770781	0.00313294667502673	1	1.00033930608307	2690.06864486557	0	15871.7075208914	1	1	1	1	2019-05-15T16:54:49.188	NG_ecoli_LTEE_151_DM0	-0	-0	162.9	DIA_100X_EMPTY_1x1_100ms	9a4a2c76-c70a-4889-b81f-44d3c22f6c72	EPI_100X_YFP_1x1_200ms_25sola	EPI_100X_RFP_1x1_200ms_25sola
231	22	14.8631316074262	327	-49.5298194343548	1131.79816513761	957.654434250765	83287	254.700305810398	281.871239208689	387.39135665164	0	3392542	10374.74617737	943.735604242773	815.292550379371	0	NaN	NaN	NaN	NaN	NaN	275.987177873182	0.997877369315051	21.947523531863	16.716916013181	12.0111423666413	4.51850008659297	0.00558668799471231	0.00265730752693084	0	1.00023049703366	2486.81818202608	0	19176.1070336391	1	1	1	1	2019-05-15T16:54:49.188	NG_ecoli_LTEE_151_DM0	-0	-0	162.9	DIA_100X_EMPTY_1x1_100ms	836fb243-501b-487c-b4a7-591db4515817	EPI_100X_YFP_1x1_200ms_25sola	EPI_100X_RFP_1x1_200ms_25sola
232	26	13.2114107584119	344	20.0561386889348	1134.97965116279	1809.8488372093	6026490	17518.8662790698	281.871239208689	387.39135665164	2	2734508	7949.1511627907	943.735604242773	815.292550379371	0	NaN	NaN	NaN	NaN	NaN	348.785032836535	0.990779060517602	26.7310028364689	16.7888202508199	12.5475355745924	4.22417200400124	0.0156781871688365	0.00798959322538054	1	1.00083640836569	3305.38464052649	3	19619.6075581395	1	1	1	1	2019-05-15T16:54:49.188	NG_ecoli_LTEE_151_DM0	-0	-0	162.9	DIA_100X_EMPTY_1x1_100ms	a75a8784-76e4-4299-8594-676fd69be2b8	EPI_100X_YFP_1x1_200ms_25sola	EPI_100X_RFP_1x1_200ms_25sola
233	24	12.7117679637092	306	-6.67201406303914	1137.6568627451	125.983660130719	5298140	17314.1830065359	281.871239208689	387.39135665164	2	221657	724.369281045752	943.735604242773	815.292550379371	0	NaN	NaN	NaN	NaN	NaN	305.236393811616	0.993969175761007	24.8832368467969	15.3324386774603	11.7996071149403	3.80947392558015	0.0168202305793297	0.00800138541540059	0	1.00286014925601	2721.02072007394	2	17318.1111111111	1	1	1	1	2019-05-15T16:54:49.188	NG_ecoli_LTEE_151_DM0	-0	-0	162.9	DIA_100X_EMPTY_1x1_100ms	9a03c891-1517-4d4e-9473-7b1a80e58fa3	EPI_100X_YFP_1x1_200ms_25sola	EPI_100X_RFP_1x1_200ms_25sola
234	30	14.8538411314168	446	36.1969653621983	1148.34080717489	146.625560538117	3367420	7550.26905829596	281.871239208689	387.39135665164	0	334090	749.080717488789	943.735604242773	815.292550379371	0	NaN	NaN	NaN	NaN	NaN	384.266098949145	0.965788289335839	29.7214139310417	15.4423767206387	12.5047620661798	3.54016005827783	0.0185293723667712	0.00890101066629473	1	1.00112834110815	3650.14580598426	2	17203.701793722	1	1	1	1	2019-05-15T16:54:49.188	NG_ecoli_LTEE_151_DM0	-0	-0	162.9	DIA_100X_EMPTY_1x1_100ms	b100abd0-095a-49ac-9613-60a07432fd25	EPI_100X_YFP_1x1_200ms_25sola	EPI_100X_RFP_1x1_200ms_25sola
235	27	12.0766448730606	326	24.8741435770249	1146.63803680982	1851.43251533742	778756	2388.82208588957	281.871239208689	387.39135665164	0	971655	2980.53680981595	943.735604242773	815.292550379371	0	NaN	NaN	NaN	NaN	NaN	319.931427218107	0.957169743729317	26.3133344894037	13.7408177883341	11.5916002892446	3.24299328180914	0.0698164788895498	0.030856765675982	1	1.04922526407534	2776.85090288352	2	20149.4539877301	1	1	1	1	2019-05-15T16:54:49.188	NG_ecoli_LTEE_151_DM0	-0	-0	162.9	DIA_100X_EMPTY_1x1_100ms	e53c0cba-2e86-4b24-9325-3f82f1c08600	EPI_100X_YFP_1x1_200ms_25sola	EPI_100X_RFP_1x1_200ms_25sola
236	41	13.1386913292343	539	45.4612898581917	1163.42300556586	1821.74025974026	12169650	22578.2003710575	281.871239208689	387.39135665164	2	2186623	4056.81447124304	943.735604242773	815.292550379371	0	NaN	NaN	NaN	NaN	NaN	513.099913494459	0.939617182895697	40.7722816992284	15.2066063493799	12.3698371451282	2.82090601214113	0.025095858728435	0.0100938083275096	1	1.01315274587238	4899.85086128848	2	18362.2244897959	1	1	1	1	2019-05-15T16:54:49.188	NG_ecoli_LTEE_151_DM0	-0	-0	162.9	DIA_100X_EMPTY_1x1_100ms	d907eb0a-1007-4361-9094-275af79e5272	EPI_100X_YFP_1x1_200ms_25sola	EPI_100X_RFP_1x1_200ms_25sola
237	23	16.714838126203	388	-49.6885667773635	1155.14690721649	126.345360824742	2549728	6571.46391752577	281.871239208689	387.39135665164	0	505992	1304.10309278351	943.735604242773	815.292550379371	0	NaN	NaN	NaN	NaN	NaN	355.373548097258	0.999561091986883	23.4709505101242	19.1665080869226	14.5750048198486	4.93407283821809	0.009991528204711	0.00511439006969326	2	1.00103295573821	3915.95753090026	2	16540.7010309278	1	1	1	1	2019-05-15T16:54:49.188	NG_ecoli_LTEE_151_DM0	-0	-0	162.9	DIA_100X_EMPTY_1x1_100ms	a2d65434-64bf-43d8-bea7-f6ded6dfe6c9	EPI_100X_YFP_1x1_200ms_25sola	EPI_100X_RFP_1x1_200ms_25sola
238	24	11.7613222681868	283	35.1010944279077	1157.9222614841	1620.86925795053	75664	267.363957597173	281.871239208689	387.39135665164	0	303105	1071.04240282686	943.735604242773	815.292550379371	0	NaN	NaN	NaN	NaN	NaN	247.292750378367	0.969459156075856	24.0875560227703	12.190655677584	9.95017031869184	2.78326536178189	0.0239275129042422	0.0130419615462451	0	1.006780053634	1873.02532085872	0	19998.2791519435	1	1	1	1	2019-05-15T16:54:49.188	NG_ecoli_LTEE_151_DM0	-0	-0	162.9	DIA_100X_EMPTY_1x1_100ms	69359661-b1b0-46fd-94b2-0240e88255a6	EPI_100X_YFP_1x1_200ms_25sola	EPI_100X_RFP_1x1_200ms_25sola
239	30	12.8638818163159	386	38.2411880363449	1163.31088082902	1836.90932642487	3050556	7902.99481865285	281.871239208689	387.39135665164	2	1673788	4336.23834196891	943.735604242773	815.292550379371	0	NaN	NaN	NaN	NaN	NaN	381.732097569049	0.943754409979449	29.8853109841818	14.8854535962973	12.2452809189124	3.27986704306382	0.0616506287935654	0.0227657723846759	3	1.03000313446459	3519.53400998862	2	19579.7150259067	1	1	1	1	2019-05-15T16:54:49.188	NG_ecoli_LTEE_151_DM0	-0	-0	162.9	DIA_100X_EMPTY_1x1_100ms	a1dd3aeb-fdb6-4b62-ab1b-cbb8776a704b	EPI_100X_YFP_1x1_200ms_25sola	EPI_100X_RFP_1x1_200ms_25sola
240	22	13.4553324752257	296	-36.9814545137782	1162.875	1153.51351351351	87034	294.033783783784	281.871239208689	387.39135665164	0	4644270	15690.1013513514	943.735604242773	815.292550379371	0	NaN	NaN	NaN	NaN	NaN	271.978254683889	0.999927579008836	20.9252365536358	16.0209328333488	12.6166121183399	4.12763386080122	0.00172739652853246	0.000749915264218615	1	1.00001477289814	2616.04831451985	0	18034.6452702703	1	1	1	1	2019-05-15T16:54:49.188	NG_ecoli_LTEE_151_DM0	-0	-0	162.9	DIA_100X_EMPTY_1x1_100ms	a2da207d-1072-483e-bb17-e6ea3f46519f	EPI_100X_YFP_1x1_200ms_25sola	EPI_100X_RFP_1x1_200ms_25sola
241	37	15.8289126736599	587	47.2593162201201	1172.34582623509	1869.28109028961	15623670	26616.132879046	281.871239208689	387.39135665164	1	1073611	1828.97955706985	943.735604242773	815.292550379371	0	NaN	NaN	NaN	NaN	NaN	493.952282698073	0.962420109407229	36.625419724062	15.3552524196554	13.0569339273017	3.35443201452365	0.0464151605789427	0.0178538264123016	2	1.00651292139545	4904.05017111189	1	17105.5792163543	1	1	1	1	2019-05-15T16:54:49.188	NG_ecoli_LTEE_151_DM0	-0	-0	162.9	DIA_100X_EMPTY_1x1_100ms	a36857d5-3a64-4fd4-9f27-cbaf4ca9a7ac	EPI_100X_YFP_1x1_200ms_25sola	EPI_100X_RFP_1x1_200ms_25sola
242	20	11.6212491980632	233	-35.8587780600868	1172.28326180257	1346.63090128755	85007	364.836909871245	281.871239208689	387.39135665164	0	350395	1503.84120171674	943.735604242773	815.292550379371	0	NaN	NaN	NaN	NaN	NaN	232.430973099679	0.988466171038123	20.2131624523099	14.2745774374873	10.6093171875767	3.72268909982544	0.0840811953601372	0.0419239255611487	0	1.05393768341886	1786.89492449917	1	18284.5107296137	1	1	1	1	2019-05-15T16:54:49.188	NG_ecoli_LTEE_151_DM0	-0	-0	162.9	DIA_100X_EMPTY_1x1_100ms	35468658-c6a3-4d45-94e4-ed0da5774567	EPI_100X_YFP_1x1_200ms_25sola	EPI_100X_RFP_1x1_200ms_25sola
243	29	15.4019623483661	447	35.8889322780153	1176.59955257271	1329.13870246085	167738	375.252796420582	281.871239208689	387.39135665164	0	10110580	22618.7472035794	943.735604242773	815.292550379371	0	NaN	NaN	NaN	NaN	NaN	439.398827166916	0.980095393158928	29.0215657922184	21.034995350529	14.735513002455	4.95733006180839	0.0485342762844464	0.0189285889698501	1	1.02257934372545	4949.27107917534	1	17360.7002237136	1	1	1	1	2019-05-15T16:54:49.188	NG_ecoli_LTEE_151_DM0	-0	-0	162.9	DIA_100X_EMPTY_1x1_100ms	50afbbb4-00ea-488b-9ada-ada8e3ece28f	EPI_100X_YFP_1x1_200ms_25sola	EPI_100X_RFP_1x1_200ms_25sola
244	27	14.8467443002691	401	16.921499444665	1189.00997506234	1464.56109725686	130356	325.077306733167	281.871239208689	387.39135665164	0	397659	991.668329177057	943.735604242773	815.292550379371	0	NaN	NaN	NaN	NaN	NaN	327.726850935083	0.964510342787133	24.1545034407699	18.8764799287283	13.1150128868081	4.60042017533637	0.00123790033524038	0.000500056345412545	2	1.00000455369506	3263.06284783438	0	17598.9376558604	1	1	1	1	2019-05-15T16:54:49.188	NG_ecoli_LTEE_151_DM0	-0	-0	162.9	DIA_100X_EMPTY_1x1_100ms	75a729a3-1b03-4e79-b67c-bef2ddf5458b	EPI_100X_YFP_1x1_200ms_25sola	EPI_100X_RFP_1x1_200ms_25sola
245	18	12.2005118280725	220	-49.8583838007706	1203.43636363636	989.472727272727	54001	245.459090909091	281.871239208689	387.39135665164	0	1543271	7014.86818181818	943.735604242773	815.292550379371	0	NaN	NaN	NaN	NaN	NaN	197.627558557234	0.999503040200791	17.8963205576761	14.6574050961325	10.4365449706588	4.10760349923807	0.0290279191098692	0.0144139949152588	0	1.00486902221919	1530.97158138094	1	20445.1045454545	1	1	1	1	2019-05-15T16:54:49.188	NG_ecoli_LTEE_151_DM0	-0	-0	162.9	DIA_100X_EMPTY_1x1_100ms	8ec2a8ba-c3a3-416e-99a1-b44fa6a1aa62	EPI_100X_YFP_1x1_200ms_25sola	EPI_100X_RFP_1x1_200ms_25sola
246	30	14.9603985901223	450	44.3780305688021	1208.04666666667	1951.29333333333	7292043	16204.54	281.871239208689	387.39135665164	2	484765	1077.25555555556	943.735604242773	815.292550379371	0	NaN	NaN	NaN	NaN	NaN	365.926150820295	0.998231778228656	28.451440985211	14.8473255728994	12.4267726766597	3.6913356444847	0.0174064177956066	0.00886340674621743	0	1.00430012126868	3450.72901943216	0	15412.3022222222	1	1	1	1	2019-05-15T16:54:49.188	NG_ecoli_LTEE_151_DM0	-0	-0	162.9	DIA_100X_EMPTY_1x1_100ms	69679893-d2d9-4e00-ae5a-b70994247568	EPI_100X_YFP_1x1_200ms_25sola	EPI_100X_RFP_1x1_200ms_25sola
247	26	10.2246818179242	267	37.3983167846686	1214.38576779026	210.988764044944	83146	311.408239700375	281.871239208689	387.39135665164	0	2002718	7500.81647940075	943.735604242773	815.292550379371	0	NaN	NaN	NaN	NaN	NaN	282.295902168935	0.93848211825661	27.4029232516028	12.7615194122439	9.89682310113899	2.84959220407251	0.0295017737884554	0.0191084492742348	0	1.01748394243132	2108.03778480411	2	20127.6629213483	1	1	1	1	2019-05-15T16:54:49.188	NG_ecoli_LTEE_151_DM0	-0	-0	162.9	DIA_100X_EMPTY_1x1_100ms	683721c1-101b-49ce-acbb-0e27b397e9aa	EPI_100X_YFP_1x1_200ms_25sola	EPI_100X_RFP_1x1_200ms_25sola
248	28	14.106429121539	395	37.8877517861272	1219.49620253165	1086.33164556962	1558109	3944.57974683544	281.871239208689	387.39135665164	0	279319	707.13670886076	943.735604242773	815.292550379371	0	NaN	NaN	NaN	NaN	NaN	327.390920945311	0.999649814008164	25.3238619805284	15.3556841367239	12.4687715987866	3.94075628750342	0.027115014878473	0.0125447909397778	1	1.006815670965	3092.19702910025	1	16180.5772151899	1	1	1	1	2019-05-15T16:54:49.188	NG_ecoli_LTEE_151_DM0	-0	-0	162.9	DIA_100X_EMPTY_1x1_100ms	4498065b-d830-427e-b36b-87164bb9e1f3	EPI_100X_YFP_1x1_200ms_25sola	EPI_100X_RFP_1x1_200ms_25sola
249	14	6.49301757379625	91	-49.9991033168439	1215.89010989011	227.681318681319	25187	276.78021978022	281.871239208689	387.39135665164	0	615155	6759.94505494505	943.735604242773	815.292550379371	0	NaN	NaN	NaN	NaN	NaN	131.100016567921	0.999709116370455	13.9119603027133	11.9595517158404	9.00898487866914	3.35414653088481	0.00335608700629129	0.00191053549990219	0	1.00004549746478	886.808663170011	1	20493.9450549451	1	1	1	1	2019-05-15T16:54:49.188	NG_ecoli_LTEE_151_DM0	-0	-0	162.9	DIA_100X_EMPTY_1x1_100ms	c5718bc3-d1a2-4dd2-80fe-1f27667deea6	EPI_100X_YFP_1x1_200ms_25sola	EPI_100X_RFP_1x1_200ms_25sola
250	14	8.37601690895385	118	-49.9976336394354	1218.72033898305	995.686440677966	26785	226.991525423729	281.871239208689	387.39135665164	0	684401	5800.00847457627	943.735604242773	815.292550379371	0	NaN	NaN	NaN	NaN	NaN	147.949041214916	0.99970563503561	14.4807999601761	12.9332081540488	9.6195789051704	3.69516516958098	0.00916841867442599	0.00517341354596709	0	1.00037573716216	1052.43324436766	1	21164.2288135593	1	1	1	1	2019-05-15T16:54:49.188	NG_ecoli_LTEE_151_DM0	-0	-0	162.9	DIA_100X_EMPTY_1x1_100ms	3f8035df-89d2-4b0a-b0bf-d29785cd07b3	EPI_100X_YFP_1x1_200ms_25sola	EPI_100X_RFP_1x1_200ms_25sola
251	29	13.1798112142808	383	-49.9999619902046	1226.27937336815	419.344647519582	92546	241.634464751958	281.871239208689	387.39135665164	0	1948078	5086.36553524804	943.735604242773	815.292550379371	0	NaN	NaN	NaN	NaN	NaN	388.29996385039	0.77872583139005	41.0583306376797	12.3629433533806	8.82631423885407	2.46819627315398	0.18698497657175	0.0771813667102325	0	2.13211566522718	2512.17529149554	1	19878.5430809399	1	1	1	1	2019-05-15T16:54:49.188	NG_ecoli_LTEE_151_DM0	-0	-0	162.9	DIA_100X_EMPTY_1x1_100ms	0c94f44d-ea5e-4e04-84f2-77219c73def0	EPI_100X_YFP_1x1_200ms_25sola	EPI_100X_RFP_1x1_200ms_25sola
252	36	12.5435757277101	452	49.2468304673733	1226.23672566372	1274.47123893805	3061896	6774.10619469027	281.871239208689	387.39135665164	2	587077	1298.84292035398	943.735604242773	815.292550379371	0	NaN	NaN	NaN	NaN	NaN	388.492935271355	0.967795184067364	35.0619434566334	12.5094822655719	10.803920441645	2.71516211132373	0.01645975277204	0.00818050939397295	1	1.00574585943643	3214.31637899772	0	16554.9247787611	1	1	1	1	2019-05-15T16:54:49.188	NG_ecoli_LTEE_151_DM0	-0	-0	162.9	DIA_100X_EMPTY_1x1_100ms	ac95bf5d-f40e-495e-9806-e020fb7a5860	EPI_100X_YFP_1x1_200ms_25sola	EPI_100X_RFP_1x1_200ms_25sola
253	37	14.9711550474119	554	-49.9903642382609	1238.7761732852	209.859205776173	151819	274.041516245487	281.871239208689	387.39135665164	0	10388029	18750.9548736462	943.735604242773	815.292550379371	0	NaN	NaN	NaN	NaN	NaN	471.948033608781	0.811006202726994	40.9393384590989	15.5583944894085	10.7632528986659	3.25651344822225	0.15975057475658	0.0416105220998578	3	1.10116154371241	3724.92721914384	1	20519.6516245487	1	1	1	1	2019-05-15T16:54:49.188	NG_ecoli_LTEE_151_DM0	-0	-0	162.9	DIA_100X_EMPTY_1x1_100ms	bae2dc25-bb05-4251-87f2-c551adf2127c	EPI_100X_YFP_1x1_200ms_25sola	EPI_100X_RFP_1x1_200ms_25sola
254	29	17.9463506295324	521	11.6223279512754	1236.34740882917	1581.78310940499	17089266	32800.8944337812	281.871239208689	387.39135665164	0	384307	737.63339731286	943.735604242773	815.292550379371	0	NaN	NaN	NaN	NaN	NaN	415.276319911195	0.999909638428074	26.6881744875562	19.4172376450404	14.7041572838349	5.34677194546449	0.0189650489506767	0.00970202534703404	2	1.00118551453369	4531.99089631623	0	15098.1785028791	1	1	1	1	2019-05-15T16:54:49.188	NG_ecoli_LTEE_151_DM0	-0	-0	162.9	DIA_100X_EMPTY_1x1_100ms	bf5034a8-747b-4c37-b634-f3f8ad178797	EPI_100X_YFP_1x1_200ms_25sola	EPI_100X_RFP_1x1_200ms_25sola
255	30	15.0979332515664	453	46.8798023668179	1238.80794701987	1781.02649006623	10199185	22514.7571743929	281.871239208689	387.39135665164	0	815326	1799.83664459161	943.735604242773	815.292550379371	0	NaN	NaN	NaN	NaN	NaN	367.80489550977	0.998736062899941	27.9086524727122	15.154439262894	12.7191467192563	3.81645647748676	0.0130767402101539	0.00637016016511122	1	1.00219889825464	3546.04876137708	0	15380.7130242826	1	1	1	1	2019-05-15T16:54:49.188	NG_ecoli_LTEE_151_DM0	-0	-0	162.9	DIA_100X_EMPTY_1x1_100ms	4b3c3b25-e5aa-4c19-927d-c4e6e921d395	EPI_100X_YFP_1x1_200ms_25sola	EPI_100X_RFP_1x1_200ms_25sola
256	12	7.09959902612322	86	-49.9997884484967	1235.37209302326	419.06976744186	21462	249.558139534884	281.871239208689	387.39135665164	0	598252	6956.41860465116	943.735604242773	815.292550379371	0	NaN	NaN	NaN	NaN	NaN	138.362518496771	0.999763076862356	13.8716909100358	12.6152892732973	9.50515796619221	3.5554740149942	0.0011304260404992	0.000717083915116942	0	1.0000059459194	984.323745995906	1	20587.0697674419	1	1	1	1	2019-05-15T16:54:49.188	NG_ecoli_LTEE_151_DM0	-0	-0	162.9	DIA_100X_EMPTY_1x1_100ms	eb6aedfa-bcc5-434e-a0bf-2862fccff665	EPI_100X_YFP_1x1_200ms_25sola	EPI_100X_RFP_1x1_200ms_25sola
257	31	13.5770892098079	421	45.931862379648	1240.26840855107	1101.73634204276	2606968	6192.32304038005	281.871239208689	387.39135665164	0	402180	955.296912114014	943.735604242773	815.292550379371	0	NaN	NaN	NaN	NaN	NaN	352.82619553594	0.993120496478287	29.1227776448522	14.1731670729699	11.7927580349714	3.40314368664556	0.0166136065653272	0.010148664586263	0	1.00555350117829	3180.92515941113	1	16373.9786223278	1	1	1	1	2019-05-15T16:54:49.188	NG_ecoli_LTEE_151_DM0	-0	-0	162.9	DIA_100X_EMPTY_1x1_100ms	ca64a808-8b17-4acb-8169-5edcfbb06897	EPI_100X_YFP_1x1_200ms_25sola	EPI_100X_RFP_1x1_200ms_25sola
258	37	14.2474984774758	528	49.1503162884373	1251.21022727273	1403.27272727273	14747534	27930.9356060606	281.871239208689	387.39135665164	2	424821	804.585227272727	943.735604242773	815.292550379371	0	NaN	NaN	NaN	NaN	NaN	461.459965762337	0.953893707374537	36.9583976258689	14.7480848975662	12.1556284647481	3.08159254272591	0.0114853544098233	0.00406193880859588	1	1.00138237052767	4289.01781252514	1	17471.3087121212	1	1	1	1	2019-05-15T16:54:49.188	NG_ecoli_LTEE_151_DM0	-0	-0	162.9	DIA_100X_EMPTY_1x1_100ms	f8d70605-a4b8-4f5d-a20a-5aa732da12da	EPI_100X_YFP_1x1_200ms_25sola	EPI_100X_RFP_1x1_200ms_25sola
259	28	15.1742839202111	425	37.3579053703956	1252.29411764706	1207.30823529412	133223	313.465882352941	281.871239208689	387.39135665164	0	8825658	20766.2541176471	943.735604242773	815.292550379371	0	NaN	NaN	NaN	NaN	NaN	373.626105987382	0.994407898511576	27.3963523797979	16.4118186214347	13.1784611729529	4.12268701920106	0.0212367492582032	0.0109183811643466	1	1.00641910337987	3736.90474527802	0	17503.1882352941	1	1	1	1	2019-05-15T16:54:49.188	NG_ecoli_LTEE_151_DM0	-0	-0	162.9	DIA_100X_EMPTY_1x1_100ms	8ee83e70-0d0e-46bd-ab7c-0ebfbc830afb	EPI_100X_YFP_1x1_200ms_25sola	EPI_100X_RFP_1x1_200ms_25sola
260	45	13.637286479152	615	46.7326823549861	1264.10731707317	1393.4487804878	7723871	12559.1398373984	281.871239208689	387.39135665164	2	625322	1016.7837398374	943.735604242773	815.292550379371	0	NaN	NaN	NaN	NaN	NaN	552.447691037812	0.852832993486161	45.9626669724313	14.8864287796251	11.7415132571406	2.86498549965718	0.0398266571982566	0.0168099070391333	2	1.01253365284338	4976.72046249692	2	19070.9430894309	1	1	1	1	2019-05-15T16:54:49.188	NG_ecoli_LTEE_151_DM0	-0	-0	162.9	DIA_100X_EMPTY_1x1_100ms	b9f72116-bc1d-424d-b80d-327b2de1cbfb	EPI_100X_YFP_1x1_200ms_25sola	EPI_100X_RFP_1x1_200ms_25sola
261	42	15.3978005005582	647	49.0306483634162	1272.25656877898	1594.6429675425	6218895	9611.89335394127	281.871239208689	387.39135665164	2	460136	711.183925811437	943.735604242773	815.292550379371	0	NaN	NaN	NaN	NaN	NaN	524.43087897098	0.93817468648226	40.9443869319859	14.391890888245	12.511604431697	2.99148312773724	0.0281043706490281	0.0094884656331339	2	1.01195246946656	5033.96584472358	0	16366.9984544049	1	1	1	1	2019-05-15T16:54:49.188	NG_ecoli_LTEE_151_DM0	-0	-0	162.9	DIA_100X_EMPTY_1x1_100ms	d07c887f-1256-4b21-b5cd-b24c79d88e3b	EPI_100X_YFP_1x1_200ms_25sola	EPI_100X_RFP_1x1_200ms_25sola
262	28	15.8201685577892	443	22.9711833710337	1279.47404063205	511.489841986456	1870184	4221.63431151242	281.871239208689	387.39135665164	0	295289	666.566591422122	943.735604242773	815.292550379371	0	NaN	NaN	NaN	NaN	NaN	352.247107452687	0.999945783285025	24.9081513288559	17.1150557170846	13.6222199259349	4.42944729632383	0.0130582086071796	0.00568991081083776	1	1.00075886516716	3630.17157661393	0	15218.9706546275	1	1	1	1	2019-05-15T16:54:49.188	NG_ecoli_LTEE_151_DM0	-0	-0	162.9	DIA_100X_EMPTY_1x1_100ms	5de10bfa-aa75-4155-a642-f0b75807919a	EPI_100X_YFP_1x1_200ms_25sola	EPI_100X_RFP_1x1_200ms_25sola
263	19	10.7431500569863	205	-49.972386738501	1276.23414634146	723.892682926829	50319	245.458536585366	281.871239208689	387.39135665164	0	528720	2579.12195121951	943.735604242773	815.292550379371	0	NaN	NaN	NaN	NaN	NaN	195.074191411714	0.999126622010974	19.4399525980526	12.3235455850607	9.50351065575517	3.40277782830207	0.020587887537423	0.00890986574227582	1	1.00213815119852	1378.96490999973	0	20763.4731707317	1	1	1	1	2019-05-15T16:54:49.188	NG_ecoli_LTEE_151_DM0	-0	-0	162.9	DIA_100X_EMPTY_1x1_100ms	af314ba9-616e-45a4-a955-a9724be5eee4	EPI_100X_YFP_1x1_200ms_25sola	EPI_100X_RFP_1x1_200ms_25sola
264	24	9.67016688303287	232	30.3140463673687	1279.51293103448	970.775862068965	169806	731.922413793103	281.871239208689	387.39135665164	0	282721	1218.625	943.735604242773	815.292550379371	0	NaN	NaN	NaN	NaN	NaN	265.431112753432	0.823498454908027	27.6962199293934	13.3327670996274	9.17669564067781	3.73722388551963	0.0297728617896485	0.0119265380676026	1	1.00848594784164	1831.82101210376	1	21582.3060344828	1	1	1	1	2019-05-15T16:54:49.188	NG_ecoli_LTEE_151_DM0	-0	-0	162.9	DIA_100X_EMPTY_1x1_100ms	c9571caa-0e85-4a55-956b-4ed1e1ab69de	EPI_100X_YFP_1x1_200ms_25sola	EPI_100X_RFP_1x1_200ms_25sola
265	23	13.6531210552039	314	-48.9047491803266	1279.16878980892	1381.71656050955	822703	2620.07324840764	281.871239208689	387.39135665164	0	6643279	21156.9394904459	943.735604242773	815.292550379371	0	NaN	NaN	NaN	NaN	NaN	347.494647550532	0.977884781560476	24.5347413587282	18.384578797489	13.4025791521224	4.49036904156473	0.0716590035742655	0.0314797144453438	2	1.04599922216446	3461.37080995733	3	20752.4904458599	1	1	1	1	2019-05-15T16:54:49.188	NG_ecoli_LTEE_151_DM0	-0	-0	162.9	DIA_100X_EMPTY_1x1_100ms	6208e255-39c4-43c2-b373-14107698937e	EPI_100X_YFP_1x1_200ms_25sola	EPI_100X_RFP_1x1_200ms_25sola
266	33	13.63634034498	450	48.6187128010732	1285.74	995.422222222222	2273532	5052.29333333333	281.871239208689	387.39135665164	0	373303	829.562222222222	943.735604242773	815.292550379371	0	NaN	NaN	NaN	NaN	NaN	362.423146997629	0.996093768596643	30.3610963427389	14.1131930400808	11.5473209904981	3.57377874547492	0.0116696479551859	0.00565605359598358	1	1.00118192098134	3179.58037780982	1	16422.58	1	1	1	1	2019-05-15T16:54:49.188	NG_ecoli_LTEE_151_DM0	-0	-0	162.9	DIA_100X_EMPTY_1x1_100ms	5c71fd88-4b25-4bfd-b62b-f4de18306680	EPI_100X_YFP_1x1_200ms_25sola	EPI_100X_RFP_1x1_200ms_25sola
267	23	12.3127850820453	283	-24.0876144923943	1291.68197879859	1368.98939929329	1025587	3623.98233215548	281.871239208689	387.39135665164	0	1780360	6291.02473498233	943.735604242773	815.292550379371	0	NaN	NaN	NaN	NaN	NaN	293.95658624188	0.986584658010071	23.5278714979115	16.1887895652537	11.7145147650384	4.134648133484	0.0860357906650916	0.0382659654842273	1	1.06139499997835	2535.8358018629	2	19620.703180212	1	1	1	1	2019-05-15T16:54:49.188	NG_ecoli_LTEE_151_DM0	-0	-0	162.9	DIA_100X_EMPTY_1x1_100ms	ecf2c073-b16b-47f3-ae0b-611724e47432	EPI_100X_YFP_1x1_200ms_25sola	EPI_100X_RFP_1x1_200ms_25sola
268	19	11.2650256210956	214	-45.330337920218	1293.72897196262	402.705607476636	45213	211.275700934579	281.871239208689	387.39135665164	0	641136	2995.96261682243	943.735604242773	815.292550379371	0	NaN	NaN	NaN	NaN	NaN	203.165866513192	0.998255263943448	18.594097624783	13.5356442177454	10.316205633645	3.61457184833785	0.0402329526033761	0.0200630693617369	0	1.00997459600644	1554.19307277028	0	21607.1775700935	1	1	1	1	2019-05-15T16:54:49.188	NG_ecoli_LTEE_151_DM0	-0	-0	162.9	DIA_100X_EMPTY_1x1_100ms	1058c878-7629-48a7-a3e4-5df89dddf1a2	EPI_100X_YFP_1x1_200ms_25sola	EPI_100X_RFP_1x1_200ms_25sola
269	32	15.7922193663879	507	44.3957730716275	1303.76528599606	267.978303747535	8215334	16203.8145956607	281.871239208689	387.39135665164	2	400580	790.098619329389	943.735604242773	815.292550379371	0	NaN	NaN	NaN	NaN	NaN	397.435903167816	0.983197545996279	30.362512553385	15.3504640107728	12.6320967055793	3.56759657690999	0.0458724372192531	0.0181411784764616	1	1.01587383739253	3805.20862346872	0	16087.5641025641	1	1	1	1	2019-05-15T16:54:49.188	NG_ecoli_LTEE_151_DM0	-0	-0	162.9	DIA_100X_EMPTY_1x1_100ms	1fe8ed2f-a708-441d-9f1a-bcc960369274	EPI_100X_YFP_1x1_200ms_25sola	EPI_100X_RFP_1x1_200ms_25sola
270	25	14.833615227304	371	-31.2628382222277	1301.20754716981	1387.54177897574	2898709	7813.23180592992	281.871239208689	387.39135665164	1	699071	1884.2884097035	943.735604242773	815.292550379371	0	NaN	NaN	NaN	NaN	NaN	361.725741804936	0.994851958542448	25.368413339869	18.2205458399731	13.6613231721828	4.66287603841146	0.0341879326616884	0.0133542940879668	1	1.0071472338528	3718.50797172544	3	19136.5202156334	1	1	1	1	2019-05-15T16:54:49.188	NG_ecoli_LTEE_151_DM0	-0	-0	162.9	DIA_100X_EMPTY_1x1_100ms	7bf1a91d-70e8-44b3-bea6-a017853c6cc0	EPI_100X_YFP_1x1_200ms_25sola	EPI_100X_RFP_1x1_200ms_25sola
271	12	7.68982572589645	93	-49.9997397832071	1305.62365591398	1340.75268817204	103747	1115.55913978495	281.871239208689	387.39135665164	0	455105	4893.60215053763	943.735604242773	815.292550379371	0	NaN	NaN	NaN	NaN	NaN	131.628841820066	0.999790568927382	13.4971172376981	12.3340435330984	9.1576164305899	3.57332777305081	0.00556362988041668	0.0032381242350101	0	1.00012451412026	888.987797274592	1	20070.7741935484	1	1	1	1	2019-05-15T16:54:49.188	NG_ecoli_LTEE_151_DM0	-0	-0	162.9	DIA_100X_EMPTY_1x1_100ms	ab9350e4-0b59-4dce-a915-a56d6cb6924f	EPI_100X_YFP_1x1_200ms_25sola	EPI_100X_RFP_1x1_200ms_25sola
272	41	14.6207053625591	600	46.7639341982026	1315.00166666667	1366.245	4043300	6738.83333333333	281.871239208689	387.39135665164	0	788218	1313.69666666667	943.735604242773	815.292550379371	0	NaN	NaN	NaN	NaN	NaN	511.384295708438	0.925786987587023	40.8667295230191	14.9925283436917	12.0908442674926	3.12598856554363	0.0333985920856137	0.0153651639039174	1	1.00703036028737	4692.16223349168	2	17893.25	1	1	1	1	2019-05-15T16:54:49.188	NG_ecoli_LTEE_151_DM0	-0	-0	162.9	DIA_100X_EMPTY_1x1_100ms	597f5b97-0c6b-4bd5-99c9-eeab438f1116	EPI_100X_YFP_1x1_200ms_25sola	EPI_100X_RFP_1x1_200ms_25sola
273	34	16.1552328714474	550	42.1371228683747	1312.19090909091	1895.37090909091	4008648	7288.45090909091	281.871239208689	387.39135665164	2	812891	1477.98363636364	943.735604242773	815.292550379371	0	NaN	NaN	NaN	NaN	NaN	440.093540280997	0.990522796541676	32.319285579496	15.5424388293675	13.3275391303164	3.52265436796738	0.0132705610134333	0.00718088157583836	0	1.00374816120324	4508.70235567276	0	16611.28	1	1	1	1	2019-05-15T16:54:49.188	NG_ecoli_LTEE_151_DM0	-0	-0	162.9	DIA_100X_EMPTY_1x1_100ms	0a0766c5-9567-4a0b-a691-b675ccdab999	EPI_100X_YFP_1x1_200ms_25sola	EPI_100X_RFP_1x1_200ms_25sola
274	32	15.623557857668	500	47.3330862352822	1318.282	733.344	585818	1171.636	281.871239208689	387.39135665164	0	743556	1487.112	943.735604242773	815.292550379371	0	NaN	NaN	NaN	NaN	NaN	402.846408376024	0.998660433698879	29.8068334461691	16.3420767561707	13.2221106999086	3.79191898195822	0.0198734255283892	0.0095408616075762	1	1.00553034662334	4092.67539005655	0	16238.982	1	1	1	1	2019-05-15T16:54:49.188	NG_ecoli_LTEE_151_DM0	-0	-0	162.9	DIA_100X_EMPTY_1x1_100ms	c46016c6-b89b-4dbb-99f3-1bb8dccc41c8	EPI_100X_YFP_1x1_200ms_25sola	EPI_100X_RFP_1x1_200ms_25sola
275	25	10.1045298227167	253	26.2473699540192	1347.1581027668	197.905138339921	66673	263.529644268775	281.871239208689	387.39135665164	0	369779	1461.57707509881	943.735604242773	815.292550379371	0	NaN	NaN	NaN	NaN	NaN	256.376202915671	0.923901002221351	26.6506719814695	11.6659973337078	9.22625338339128	2.56915158001603	0.0655398221175012	0.0343310184676226	0	1.0590079762988	1781.75834099227	0	20018.743083004	1	1	1	1	2019-05-15T16:54:49.188	NG_ecoli_LTEE_151_DM0	-0	-0	162.9	DIA_100X_EMPTY_1x1_100ms	e7b18ced-fff7-4ed6-8661-d91156d07b1c	EPI_100X_YFP_1x1_200ms_25sola	EPI_100X_RFP_1x1_200ms_25sola
276	30	16.1454328657282	485	44.4466104349329	1348.35257731959	551.230927835052	153416	316.321649484536	281.871239208689	387.39135665164	0	11039723	22762.3154639175	943.735604242773	815.292550379371	0	NaN	NaN	NaN	NaN	NaN	432.037454842206	0.993365475537744	29.3720694853982	18.3400442105547	14.0181576361081	4.64189307737802	0.0210173740870719	0.00851542265433715	1	1.00419845596807	4533.21489483532	0	17680.6762886598	1	1	1	1	2019-05-15T16:54:49.188	NG_ecoli_LTEE_151_DM0	-0	-0	162.9	DIA_100X_EMPTY_1x1_100ms	a30c8c2c-61f4-4c98-b77c-7b866c80ed1c	EPI_100X_YFP_1x1_200ms_25sola	EPI_100X_RFP_1x1_200ms_25sola
277	33	13.8740709003547	469	45.2440106579758	1351.60767590618	1555.67164179104	2714772	5788.42643923241	281.871239208689	387.39135665164	1	365683	779.7078891258	943.735604242773	815.292550379371	0	NaN	NaN	NaN	NaN	NaN	390.424807428776	0.94861136646277	33.3069804012536	14.1579533666226	11.2710899656308	3.40486809509358	0.0464660237099483	0.0204418881644652	2	1.03508925416619	3323.20379786224	1	16768.7867803838	1	1	1	1	2019-05-15T16:54:49.188	NG_ecoli_LTEE_151_DM0	-0	-0	162.9	DIA_100X_EMPTY_1x1_100ms	8455b206-98b8-4084-a84d-31f684112031	EPI_100X_YFP_1x1_200ms_25sola	EPI_100X_RFP_1x1_200ms_25sola
278	44	14.1572273557256	623	49.1421045210489	1357.34349919743	1983.83627608347	14219806	22824.7287319422	281.871239208689	387.39135665164	3	504165	809.253611556982	943.735604242773	815.292550379371	0	NaN	NaN	NaN	NaN	NaN	515.72392137965	0.907249900395702	43.4230686576657	14.2958768002817	11.6212026863403	2.84098357045606	0.0214769705946359	0.0115091141315075	2	1.01756433532212	4605.87920959847	1	17137.8715890851	1	1	1	1	2019-05-15T16:54:49.188	NG_ecoli_LTEE_151_DM0	-0	-0	162.9	DIA_100X_EMPTY_1x1_100ms	4a83887d-64c5-4b5b-bc8d-be5fc05f3746	EPI_100X_YFP_1x1_200ms_25sola	EPI_100X_RFP_1x1_200ms_25sola
279	24	14.616354087673	351	-26.9498646646932	1348.80056980057	1114.76353276353	93504	266.393162393162	281.871239208689	387.39135665164	0	3540208	10086.0626780627	943.735604242773	815.292550379371	0	NaN	NaN	NaN	NaN	NaN	313.599048073716	0.999049662840672	23.3019135083289	16.3941082141939	12.7499469673094	4.51856197045194	0.0270244899068327	0.0107539935221898	1	1.00433983876145	2975.07709249666	0	17715.0626780627	1	1	1	1	2019-05-15T16:54:49.188	NG_ecoli_LTEE_151_DM0	-0	-0	162.9	DIA_100X_EMPTY_1x1_100ms	46b140d2-66d4-4ca1-a1a0-3c17567d5858	EPI_100X_YFP_1x1_200ms_25sola	EPI_100X_RFP_1x1_200ms_25sola
280	29	16.9006674042306	490	26.2658712107684	1355.12653061225	107.636734693878	187821	383.308163265306	281.871239208689	387.39135665164	0	11620171	23714.6346938775	943.735604242773	815.292550379371	0	NaN	NaN	NaN	NaN	NaN	421.47439166332	0.99995115316499	27.3428401864425	19.0155455904992	14.8244647123634	5.02390926377343	0.0123296586114415	0.00499302162894026	1	1.00128193666913	4719.45171064132	0	16121.3408163265	1	1	1	1	2019-05-15T16:54:49.188	NG_ecoli_LTEE_151_DM0	-0	-0	162.9	DIA_100X_EMPTY_1x1_100ms	58d2e31b-d6de-473b-a46b-1238abe8d79d	EPI_100X_YFP_1x1_200ms_25sola	EPI_100X_RFP_1x1_200ms_25sola
281	10	4.29088110179304	43	-49.9994881150872	1346.88372093023	1589.20930232558	18741	435.837209302326	281.871239208689	387.39135665164	0	37862	880.511627906977	943.735604242773	815.292550379371	0	NaN	NaN	NaN	NaN	NaN	129.285679593334	0.999679659440689	NaN	NaN	NaN	NaN	NaN	NaN	NaN	NaN	NaN	1	22398.8372093023	1	1	1	1	2019-05-15T16:54:49.188	NG_ecoli_LTEE_151_DM0	-0	-0	162.9	DIA_100X_EMPTY_1x1_100ms	e95c72b1-e6cf-41db-8609-be196a97d62a	EPI_100X_YFP_1x1_200ms_25sola	EPI_100X_RFP_1x1_200ms_25sola
282	51	14.8725116041305	759	-6.43611263304861	1366.51383399209	1594.94729907773	1410190	1857.95783926219	281.871239208689	387.39135665164	0	578934	762.758893280632	943.735604242773	815.292550379371	0	NaN	NaN	NaN	NaN	NaN	623.79253966813	0.926747226462008	50.8900897408516	15.2203684001795	11.8311392059495	3.24078349816191	0.0591781331121424	0.021260398851038	2	1.02275706557935	5594.69256779352	1	18590.2108036891	1	1	1	1	2019-05-15T16:54:49.188	NG_ecoli_LTEE_151_DM0	-0	-0	162.9	DIA_100X_EMPTY_1x1_100ms	bbf5896a-9379-4a5e-862d-a87a3203f3a9	EPI_100X_YFP_1x1_200ms_25sola	EPI_100X_RFP_1x1_200ms_25sola
283	9	6.50890667693423	60	-49.9999413042169	1350.53333333333	1341.55	24439	407.316666666667	281.871239208689	387.39135665164	0	233164	3886.06666666667	943.735604242773	815.292550379371	0	NaN	NaN	NaN	NaN	NaN	120.420596663593	0.999726075420287	NaN	NaN	NaN	NaN	NaN	NaN	NaN	NaN	NaN	1	20733.0333333333	1	1	1	1	2019-05-15T16:54:49.188	NG_ecoli_LTEE_151_DM0	-0	-0	162.9	DIA_100X_EMPTY_1x1_100ms	60f178cf-d8fd-4134-b2ca-3fe34a73befb	EPI_100X_YFP_1x1_200ms_25sola	EPI_100X_RFP_1x1_200ms_25sola
284	24	15.7915047712969	379	-49.8949179012649	1363.26649076517	818.720316622691	353384	932.411609498681	281.871239208689	387.39135665164	0	259477	684.635883905013	943.735604242773	815.292550379371	0	NaN	NaN	NaN	NaN	NaN	306.54955130188	0.999866455904916	21.0899573960604	18.8305133527994	13.7385006636588	5.16723183294572	0.00454535054038114	0.00296534450947782	1	1.00025801865027	3126.39798328276	1	16136.290237467	1	1	1	1	2019-05-15T16:54:49.188	NG_ecoli_LTEE_151_DM0	-0	-0	162.9	DIA_100X_EMPTY_1x1_100ms	0404d9cf-2a4b-40b9-9afc-8993400ab877	EPI_100X_YFP_1x1_200ms_25sola	EPI_100X_RFP_1x1_200ms_25sola
285	30	14.8802815345986	447	5.92083113484781	1360.85906040268	926.286353467562	117774	263.476510067114	281.871239208689	387.39135665164	0	7598679	16999.2818791946	943.735604242773	815.292550379371	0	NaN	NaN	NaN	NaN	NaN	423.816224042495	0.96675710415449	30.801891324226	17.0408197151919	13.0537136610761	4.08007662733299	0.0587683066807778	0.0247163426496123	1	1.01883674875612	4122.26046931221	1	18726.610738255	1	1	1	1	2019-05-15T16:54:49.188	NG_ecoli_LTEE_151_DM0	-0	-0	162.9	DIA_100X_EMPTY_1x1_100ms	600bb728-39a3-4434-81df-43692be60c48	EPI_100X_YFP_1x1_200ms_25sola	EPI_100X_RFP_1x1_200ms_25sola
286	21	8.65692784041155	183	-35.9703564021346	1366.58469945355	1339.16393442623	79913	436.68306010929	281.871239208689	387.39135665164	0	3417068	18672.5027322404	943.735604242773	815.292550379371	0	NaN	NaN	NaN	NaN	NaN	200.384516716694	0.999643822969427	20.4639340623836	13.023698497896	9.37821285348274	3.51853541290758	0.0140762070918908	0.00648498014822199	1	1.00131038467243	1413.57605588876	3	21379.9234972678	1	1	1	1	2019-05-15T16:54:49.188	NG_ecoli_LTEE_151_DM0	-0	-0	162.9	DIA_100X_EMPTY_1x1_100ms	771a4c18-4c94-48b7-9f3c-553a0f19ec0c	EPI_100X_YFP_1x1_200ms_25sola	EPI_100X_RFP_1x1_200ms_25sola
287	19	11.4591640620418	218	-40.7955222126176	1368.32568807339	835.408256880734	57271	262.711009174312	281.871239208689	387.39135665164	0	160148	734.623853211009	943.735604242773	815.292550379371	0	NaN	NaN	NaN	NaN	NaN	213.393333033303	0.999042294981769	18.4558953839807	14.1791163975438	10.6575714349774	3.84413618817426	0.0649204268571495	0.0332193251731706	0	1.02720537152812	1646.42330817035	1	20157.619266055	1	1	1	1	2019-05-15T16:54:49.188	NG_ecoli_LTEE_151_DM0	-0	-0	162.9	DIA_100X_EMPTY_1x1_100ms	bb1875d5-06a5-4e91-8288-954f70da58df	EPI_100X_YFP_1x1_200ms_25sola	EPI_100X_RFP_1x1_200ms_25sola
288	16	6.82357734729444	109	-49.8851535952054	1371.45871559633	1549.77981651376	156805	1438.57798165138	281.871239208689	387.39135665164	0	146091	1340.28440366972	943.735604242773	815.292550379371	0	NaN	NaN	NaN	NaN	NaN	172.645727604635	0.983654034612628	NaN	NaN	NaN	NaN	NaN	NaN	NaN	NaN	NaN	1	21550.1559633028	1	1	1	1	2019-05-15T16:54:49.188	NG_ecoli_LTEE_151_DM0	-0	-0	162.9	DIA_100X_EMPTY_1x1_100ms	7fae7df8-8c82-436b-8739-701d91ae4a66	EPI_100X_YFP_1x1_200ms_25sola	EPI_100X_RFP_1x1_200ms_25sola
289	27	14.5832248744379	403	-19.0401402178158	1378.07444168734	1322.44416873449	809301	2008.19106699752	281.871239208689	387.39135665164	0	3243803	8049.13895781638	943.735604242773	815.292550379371	0	NaN	NaN	NaN	NaN	NaN	361.087712579512	0.999140710653412	27.2306993040945	16.1773801411886	12.7601878180984	4.26837670523138	0.0203287400511971	0.00828115826652836	1	1.0033908655285	3482.27295190446	3	18028.905707196	1	1	1	1	2019-05-15T16:54:49.188	NG_ecoli_LTEE_151_DM0	-0	-0	162.9	DIA_100X_EMPTY_1x1_100ms	c19a5083-c2bf-48db-9768-f429add88c6e	EPI_100X_YFP_1x1_200ms_25sola	EPI_100X_RFP_1x1_200ms_25sola
290	28	13.1447036962131	369	44.4497429501907	1375.21138211382	1780.53929539295	515078	1395.87533875339	281.871239208689	387.39135665164	0	413856	1121.56097560976	943.735604242773	815.292550379371	0	NaN	NaN	NaN	NaN	NaN	314.095771902402	0.990490341760501	27.640671132516	13.1996806401104	10.8450670733734	3.45486134245976	0.301735881976577	0.0136897031967485	0	1.00371484012848	2553.30649397861	0	16817.674796748	1	1	1	1	2019-05-15T16:54:49.188	NG_ecoli_LTEE_151_DM0	-0	-0	162.9	DIA_100X_EMPTY_1x1_100ms	cfb7be45-09a3-42e8-b40f-c55c875ea515	EPI_100X_YFP_1x1_200ms_25sola	EPI_100X_RFP_1x1_200ms_25sola
291	12	7.05727163649301	85	-49.9997998450086	1372.75294117647	914.6	23883	280.976470588235	281.871239208689	387.39135665164	0	702959	8270.10588235294	943.735604242773	815.292550379371	0	NaN	NaN	NaN	NaN	NaN	130.217422215359	0.999782994313982	NaN	NaN	NaN	NaN	NaN	NaN	NaN	NaN	NaN	1	19962.6117647059	1	1	1	1	2019-05-15T16:54:49.188	NG_ecoli_LTEE_151_DM0	-0	-0	162.9	DIA_100X_EMPTY_1x1_100ms	70551b73-a9d1-4cbb-8406-4c339c28c00e	EPI_100X_YFP_1x1_200ms_25sola	EPI_100X_RFP_1x1_200ms_25sola
292	27	7.67184891533674	208	-49.0454001489499	1382.34615384615	1185.20673076923	55317	265.947115384615	281.871239208689	387.39135665164	0	196337	943.927884615385	943.735604242773	815.292550379371	0	NaN	NaN	NaN	NaN	NaN	253.369204941966	0.834580122006531	29.517727617092	12.4437976462753	8.27860728013444	2.74784470800214	0.0280433006624793	0.0106574695098687	2	1.00725166836429	1588.86633887143	0	20281.6923076923	1	1	1	1	2019-05-15T16:54:49.188	NG_ecoli_LTEE_151_DM0	-0	-0	162.9	DIA_100X_EMPTY_1x1_100ms	f1066b4b-840e-452c-98c5-a1358647ad3d	EPI_100X_YFP_1x1_200ms_25sola	EPI_100X_RFP_1x1_200ms_25sola
293	9	4.20590737086836	39	-49.9995953173534	1375.76923076923	1345.61538461538	17378	445.589743589744	281.871239208689	387.39135665164	0	669675	17171.1538461538	943.735604242773	815.292550379371	0	NaN	NaN	NaN	NaN	NaN	119.755753457758	0.999713130659155	NaN	NaN	NaN	NaN	NaN	NaN	NaN	NaN	NaN	1	22298	1	1	1	1	2019-05-15T16:54:49.188	NG_ecoli_LTEE_151_DM0	-0	-0	162.9	DIA_100X_EMPTY_1x1_100ms	9651a1e2-e479-4bfa-93f8-121f2e91a516	EPI_100X_YFP_1x1_200ms_25sola	EPI_100X_RFP_1x1_200ms_25sola
294	39	14.4385755265861	563	49.2311223844967	1387.46714031972	76.1971580817052	5332961	9472.39964476021	281.871239208689	387.39135665164	0	485801	862.879218472469	943.735604242773	815.292550379371	0	NaN	NaN	NaN	NaN	NaN	469.04106416322	0.960483288765982	36.6249093157198	14.6314943825816	12.5359147395018	3.05198837346162	0.0238059817786906	0.0125636025666492	1	1.01396621604422	4520.41699272662	1	16336.1758436945	1	1	1	1	2019-05-15T16:54:49.188	NG_ecoli_LTEE_151_DM0	-0	-0	162.9	DIA_100X_EMPTY_1x1_100ms	447d9fd1-e8b7-4ba4-97a3-56546891abab	EPI_100X_YFP_1x1_200ms_25sola	EPI_100X_RFP_1x1_200ms_25sola
295	31	17.8644394090555	554	36.9628629177552	1389.33754512635	2000.45126353791	12726068	22971.2418772563	281.871239208689	387.39135665164	4	467129	843.193140794224	943.735604242773	815.292550379371	0	NaN	NaN	NaN	NaN	NaN	445.416786205786	0.999745440017612	28.020240891239	20.0251977582899	15.2449444557394	5.20145208381643	0.0230683831695358	0.00866388879436653	1	1.00297622266737	5114.62077935608	1	16195.3122743682	1	1	1	1	2019-05-15T16:54:49.188	NG_ecoli_LTEE_151_DM0	-0	-0	162.9	DIA_100X_EMPTY_1x1_100ms	3c4bf99a-2de2-4193-b29f-54d11c1a53bc	EPI_100X_YFP_1x1_200ms_25sola	EPI_100X_RFP_1x1_200ms_25sola
296	32	12.0645989073769	387	46.6253524147157	1395.66925064599	430.679586563308	86946	224.666666666667	281.871239208689	387.39135665164	0	5254679	13577.9819121447	943.735604242773	815.292550379371	0	NaN	NaN	NaN	NaN	NaN	348.480456867207	0.955189372515771	32.0066739088276	14.7174726874203	10.4488411931499	3.5622388855924	0.0150153815748935	0.00615704297393525	1	1.00094995187582	2744.52179348391	0	19942.5943152455	1	1	1	1	2019-05-15T16:54:49.188	NG_ecoli_LTEE_151_DM0	-0	-0	162.9	DIA_100X_EMPTY_1x1_100ms	81ecc951-a356-42db-aca1-f626168df5e1	EPI_100X_YFP_1x1_200ms_25sola	EPI_100X_RFP_1x1_200ms_25sola
297	18	9.10259455060357	164	-47.7740333809818	1385.62804878049	613.75	425101	2592.07926829268	281.871239208689	387.39135665164	0	4261997	25987.7865853659	943.735604242773	815.292550379371	0	NaN	NaN	NaN	NaN	NaN	206.540014233728	0.99616311832175	19.5503239874003	13.3016927350653	10.1476595957552	3.41757389910229	0.00880038956399535	0.00380448331158673	2	1.00039888542172	1581.15927869184	3	21663.3902439024	1	1	1	1	2019-05-15T16:54:49.188	NG_ecoli_LTEE_151_DM0	-0	-0	162.9	DIA_100X_EMPTY_1x1_100ms	1dca7632-bfe5-423c-bea1-b12b2c3dc601	EPI_100X_YFP_1x1_200ms_25sola	EPI_100X_RFP_1x1_200ms_25sola
298	11	8.550911646166	95	-49.999909456723	1385.15789473684	627.673684210526	112561	1184.85263157895	281.871239208689	387.39135665164	0	2440718	25691.7684210526	943.735604242773	815.292550379371	0	NaN	NaN	NaN	NaN	NaN	137.182412401355	0.999609867525708	13.631887802013	12.7807084717273	9.46787014054962	3.73271402325884	0.000413384916320472	0.000218788550329176	0	1.00000047693699	959.733091560714	2	21017.4842105263	1	1	1	1	2019-05-15T16:54:49.188	NG_ecoli_LTEE_151_DM0	-0	-0	162.9	DIA_100X_EMPTY_1x1_100ms	4299305e-a182-41ba-8392-b263e695b8f5	EPI_100X_YFP_1x1_200ms_25sola	EPI_100X_RFP_1x1_200ms_25sola
299	8	4.62471526162245	38	-49.9997608499344	1387.02631578947	1333.86842105263	33927	892.815789473684	281.871239208689	387.39135665164	0	1184203	31163.2368421053	943.735604242773	815.292550379371	0	NaN	NaN	NaN	NaN	NaN	117.92610701761	0.999747830252889	NaN	NaN	NaN	NaN	NaN	NaN	NaN	NaN	NaN	2	22808.2894736842	1	1	1	1	2019-05-15T16:54:49.188	NG_ecoli_LTEE_151_DM0	-0	-0	162.9	DIA_100X_EMPTY_1x1_100ms	5b2e5420-7f5c-44e3-9679-2e6d82bcf610	EPI_100X_YFP_1x1_200ms_25sola	EPI_100X_RFP_1x1_200ms_25sola
300	32	14.9611118296618	486	28.175676626912	1399.51440329218	596.518518518518	11818092	24317.0617283951	281.871239208689	387.39135665164	0	1660573	3416.81687242798	943.735604242773	815.292550379371	0	NaN	NaN	NaN	NaN	NaN	443.608760268951	0.984485156338582	32.8502305674614	16.3487806711346	12.9544049488949	3.93852433834356	0.0637202044415132	0.0236860571357254	1	1.03113053460318	4329.75418871184	3	17730.8580246914	1	1	1	1	2019-05-15T16:54:49.188	NG_ecoli_LTEE_151_DM0	-0	-0	162.9	DIA_100X_EMPTY_1x1_100ms	c4ca162f-8b2f-454b-b4f5-6e7936c62d66	EPI_100X_YFP_1x1_200ms_25sola	EPI_100X_RFP_1x1_200ms_25sola
301	34	11.9045153584063	405	14.6505941775624	1400.88641975309	915.777777777778	157348	388.513580246914	281.871239208689	387.39135665164	0	1133516	2798.8049382716	943.735604242773	815.292550379371	0	NaN	NaN	NaN	NaN	NaN	409.964334864157	0.810216518400919	37.3746245705726	11.9280608143517	8.21609059570941	3.33885581641737	0.134116814753836	0.036608204552791	4	1.05956244529752	1981.51406362556	0	21219.649382716	1	1	1	1	2019-05-15T16:54:49.188	NG_ecoli_LTEE_151_DM0	-0	-0	162.9	DIA_100X_EMPTY_1x1_100ms	9d7e755c-a03d-4c63-983d-1759cae13bb0	EPI_100X_YFP_1x1_200ms_25sola	EPI_100X_RFP_1x1_200ms_25sola
302	40	13.6575413294328	547	47.4924800277033	1402.00365630713	87.3747714808044	16106316	29444.8190127971	281.871239208689	387.39135665164	2	475496	869.27970749543	943.735604242773	815.292550379371	0	NaN	NaN	NaN	NaN	NaN	458.706293452418	0.972808077374394	38.2299964461652	14.5215237071195	11.6850883686675	3.62255567933025	0.0303971277337203	0.011348694435301	2	1.00563596744648	4099.75723740061	1	17336.126142596	1	1	1	1	2019-05-15T16:54:49.188	NG_ecoli_LTEE_151_DM0	-0	-0	162.9	DIA_100X_EMPTY_1x1_100ms	a208d3fb-d35f-40ea-9c17-6f75fde794af	EPI_100X_YFP_1x1_200ms_25sola	EPI_100X_RFP_1x1_200ms_25sola
303	36	14.1243949738106	512	49.3086956645298	1408.466796875	1327.734375	9327060	18216.9140625	281.871239208689	387.39135665164	0	2296163	4484.693359375	943.735604242773	815.292550379371	0	NaN	NaN	NaN	NaN	NaN	447.360508848123	0.986521582631929	34.8742906016157	15.5042953028509	12.6075563035737	3.32342701891806	0.00922699247634516	0.00376468525317252	2	1.00035122625364	4353.68592845667	2	17074.9375	1	1	1	1	2019-05-15T16:54:49.188	NG_ecoli_LTEE_151_DM0	-0	-0	162.9	DIA_100X_EMPTY_1x1_100ms	642f1ae5-0612-4006-90b8-575e38e6b3ef	EPI_100X_YFP_1x1_200ms_25sola	EPI_100X_RFP_1x1_200ms_25sola
304	34	18.9944847434783	646	-13.0763150546738	1405.28482972136	619.839009287926	14782725	22883.4752321981	281.871239208689	387.39135665164	4	4266169	6603.97678018576	943.735604242773	815.292550379371	0	NaN	NaN	NaN	NaN	NaN	546.377704030865	0.995934874321247	31.9325649297715	22.6371066399234	16.55333547076	5.82365809263771	0.0336339914425603	0.0131008741903335	1	1.0044157943253	6872.1830410005	3	18203.2321981424	1	1	1	1	2019-05-15T16:54:49.188	NG_ecoli_LTEE_151_DM0	-0	-0	162.9	DIA_100X_EMPTY_1x1_100ms	558cd639-83ec-46ad-8e9f-932feb687ec5	EPI_100X_YFP_1x1_200ms_25sola	EPI_100X_RFP_1x1_200ms_25sola
305	28	11.9617242191187	336	-23.9775091062792	1409.39583333333	1066.58928571429	87540	260.535714285714	281.871239208689	387.39135665164	0	1179821	3511.37202380952	943.735604242773	815.292550379371	0	NaN	NaN	NaN	NaN	NaN	316.16826161301	0.901167500488433	29.2829157699756	15.7907028029196	10.3205834114451	3.4499815865763	0.0970939996668539	0.0309946400720144	2	1.05702772439407	2449.69883701858	0	19550.8958333333	1	1	1	1	2019-05-15T16:54:49.188	NG_ecoli_LTEE_151_DM0	-0	-0	162.9	DIA_100X_EMPTY_1x1_100ms	feeecb7c-5f64-4dcf-a4f3-f8299915cfe0	EPI_100X_YFP_1x1_200ms_25sola	EPI_100X_RFP_1x1_200ms_25sola
306	31	15.8225285602464	491	42.9033057863613	1411.64358452139	1259.36863543788	154007	313.659877800407	281.871239208689	387.39135665164	0	5976992	12173.099796334	943.735604242773	815.292550379371	0	NaN	NaN	NaN	NaN	NaN	448.113418976545	0.98656385313774	31.0843746200431	17.1745392749922	13.8760127419148	4.09315406564809	0.047390138679169	0.0221143575435439	1	1.0100092656148	4700.68766462955	0	20371.4134419552	1	1	1	1	2019-05-15T16:54:49.188	NG_ecoli_LTEE_151_DM0	-0	-0	162.9	DIA_100X_EMPTY_1x1_100ms	5f24abd6-1917-4f24-9e43-bce0dddc62b8	EPI_100X_YFP_1x1_200ms_25sola	EPI_100X_RFP_1x1_200ms_25sola
307	9	4.47482223132658	41	-49.9995956638865	1419.07317073171	595.414634146341	229267	5591.87804878049	281.871239208689	387.39135665164	0	425835	10386.2195121951	943.735604242773	815.292550379371	0	NaN	NaN	NaN	NaN	NaN	131.036268248145	0.999553605198753	NaN	NaN	NaN	NaN	NaN	NaN	NaN	NaN	NaN	1	23206.0731707317	1	1	1	1	2019-05-15T16:54:49.188	NG_ecoli_LTEE_151_DM0	-0	-0	162.9	DIA_100X_EMPTY_1x1_100ms	22c4ce7c-aa33-4b73-a991-9581729ec7ec	EPI_100X_YFP_1x1_200ms_25sola	EPI_100X_RFP_1x1_200ms_25sola
308	38	12.31698474441	469	-49.8844833933404	1453.07036247335	2035.65671641791	2931689	6250.93603411514	281.871239208689	387.39135665164	0	525739	1120.97867803838	943.735604242773	815.292550379371	0	NaN	NaN	NaN	NaN	NaN	NaN	NaN	NaN	NaN	NaN	NaN	NaN	NaN	NaN	NaN	NaN	1	17527.0191897655	1	1	1	1	2019-05-15T16:54:49.188	NG_ecoli_LTEE_151_DM0	-0	-0	162.9	DIA_100X_EMPTY_1x1_100ms	1a7235bc-a1f7-4576-b6e9-bf60ea7203d0	EPI_100X_YFP_1x1_200ms_25sola	EPI_100X_RFP_1x1_200ms_25sola
309	29	14.9310935439784	434	40.4410563967662	1452.38248847926	993.68202764977	525617	1211.09907834101	281.871239208689	387.39135665164	0	408195	940.541474654378	943.735604242773	815.292550379371	0	NaN	NaN	NaN	NaN	NaN	345.925614857765	0.995561700235559	27.8604146124026	16.9033744208282	11.9497951952439	4.21233056327594	0.0400655232674498	0.0167393720435018	2	1.01720478204991	3124.62843556138	1	17385.1290322581	1	1	1	1	2019-05-15T16:54:49.188	NG_ecoli_LTEE_151_DM0	-0	-0	162.9	DIA_100X_EMPTY_1x1_100ms	e44097cb-6977-4f40-b101-9745cae6f124	EPI_100X_YFP_1x1_200ms_25sola	EPI_100X_RFP_1x1_200ms_25sola
310	29	15.4525638279752	449	29.8854013129549	1458.28285077951	158.866369710468	7527934	16766	281.871239208689	387.39135665164	2	385829	859.307349665924	943.735604242773	815.292550379371	0	NaN	NaN	NaN	NaN	NaN	354.418782845187	0.999330991003184	26.862824194887	15.4642208137916	12.8746559076203	3.77834304981102	0.00622243780390221	0.0038589030227692	0	1.00068785180622	3497.13834189771	0	15727.7216035635	1	1	1	1	2019-05-15T16:54:49.188	NG_ecoli_LTEE_151_DM0	-0	-0	162.9	DIA_100X_EMPTY_1x1_100ms	44de8c83-7336-4b86-9ade-f6ae4642cbbf	EPI_100X_YFP_1x1_200ms_25sola	EPI_100X_RFP_1x1_200ms_25sola
311	16	6.73399601766404	108	-49.9908202474161	1451.75	976.722222222222	51899	480.546296296296	281.871239208689	387.39135665164	0	68975	638.657407407407	943.735604242773	815.292550379371	0	NaN	NaN	NaN	NaN	NaN	149.843816205382	0.999592479150002	16.4600271941129	12.0049685042807	8.58054523435358	3.42436466161572	0.00281580671671566	0.00151166678508624	0	1.00004280187264	951.809861308118	1	20356.8240740741	1	1	1	1	2019-05-15T16:54:49.188	NG_ecoli_LTEE_151_DM0	-0	-0	162.9	DIA_100X_EMPTY_1x1_100ms	ba14b4ed-4702-47a7-8deb-e54df4e72353	EPI_100X_YFP_1x1_200ms_25sola	EPI_100X_RFP_1x1_200ms_25sola
312	22	7.175088736669	158	-49.027435293601	1469.22151898734	2043.49367088608	1585837	10036.9430379747	281.871239208689	387.39135665164	0	131215	830.474683544304	943.735604242773	815.292550379371	0	NaN	NaN	NaN	NaN	NaN	NaN	NaN	NaN	NaN	NaN	NaN	NaN	NaN	NaN	NaN	NaN	1	17415.4303797468	1	1	1	1	2019-05-15T16:54:49.188	NG_ecoli_LTEE_151_DM0	-0	-0	162.9	DIA_100X_EMPTY_1x1_100ms	0b6942d5-7681-40e9-97b7-34fc14c0c2d5	EPI_100X_YFP_1x1_200ms_25sola	EPI_100X_RFP_1x1_200ms_25sola
313	19	12.1206778720444	231	-48.8443325148333	1466.66233766234	1827.96103896104	366708	1587.48051948052	281.871239208689	387.39135665164	0	505747	2189.38095238095	943.735604242773	815.292550379371	0	NaN	NaN	NaN	NaN	NaN	226.615207758022	0.99984117157099	18.4847250192353	16.1272739437841	11.5091011907966	4.49638497482949	0.0418596363584551	0.0210547321140816	0	1.01108963426857	1923.02837612226	1	17846.4458874459	1	1	1	1	2019-05-15T16:54:49.188	NG_ecoli_LTEE_151_DM0	-0	-0	162.9	DIA_100X_EMPTY_1x1_100ms	ae9ea4b7-5c65-4fe8-a8bc-15a6c2a11330	EPI_100X_YFP_1x1_200ms_25sola	EPI_100X_RFP_1x1_200ms_25sola
314	32	16.5942064266616	531	44.1301808970255	1488.05649717514	1199.8549905838	10050931	18928.3069679849	281.871239208689	387.39135665164	4	393087	740.276836158192	943.735604242773	815.292550379371	0	NaN	NaN	NaN	NaN	NaN	414.384681411106	0.999871579444117	28.7852856730518	17.4042826744258	13.9326833706625	4.33831157508049	0.0264330378023532	0.0115339029740562	1	1.00383533279487	4388.64003321271	0	14819.7966101695	1	1	1	1	2019-05-15T16:54:49.188	NG_ecoli_LTEE_151_DM0	-0	-0	162.9	DIA_100X_EMPTY_1x1_100ms	87ee4fce-5271-4cf6-b0fb-e47d3f1532a2	EPI_100X_YFP_1x1_200ms_25sola	EPI_100X_RFP_1x1_200ms_25sola
315	25	18.1502623139604	455	-49.5825138394744	1487.72307692308	845.848351648352	4304516	9460.47472527473	281.871239208689	387.39135665164	3	317352	697.476923076923	943.735604242773	815.292550379371	0	NaN	NaN	NaN	NaN	NaN	361.647882879014	0.999714031509398	22.8931674593004	20.4121894852974	14.6928158806475	5.44759042541251	0.104506730460423	0.0460218724574522	1	1.08861695679184	3881.55584799045	1	15641.7956043956	1	1	1	1	2019-05-15T16:54:49.188	NG_ecoli_LTEE_151_DM0	-0	-0	162.9	DIA_100X_EMPTY_1x1_100ms	de99c7fe-1a84-4d09-a391-6f7e21281b1b	EPI_100X_YFP_1x1_200ms_25sola	EPI_100X_RFP_1x1_200ms_25sola
316	31	15.7650855006884	489	29.7605069580632	1486.48261758691	1823.9263803681	9025893	18457.8588957055	281.871239208689	387.39135665164	4	560670	1146.56441717791	943.735604242773	815.292550379371	0	NaN	NaN	NaN	NaN	NaN	401.196550239241	0.951664053448279	30.539831628256	17.1284938284186	12.436395146466	3.92258254678661	0.105720666807042	0.0393736387383063	2	1.10978584220855	3709.75770015706	1	16236.3353783231	1	1	1	1	2019-05-15T16:54:49.188	NG_ecoli_LTEE_151_DM0	-0	-0	162.9	DIA_100X_EMPTY_1x1_100ms	e7dc3221-2e65-47a8-9644-8e49d33a200e	EPI_100X_YFP_1x1_200ms_25sola	EPI_100X_RFP_1x1_200ms_25sola
317	7	2.81758279817379	20	-49.9969198610974	1482.7	1795.7	38683	1934.15	281.871239208689	387.39135665164	0	35054	1752.7	943.735604242773	815.292550379371	0	NaN	NaN	NaN	NaN	NaN	106.633749323757	0.999692100143524	NaN	NaN	NaN	NaN	NaN	NaN	NaN	NaN	NaN	1	21671.95	1	1	1	1	2019-05-15T16:54:49.188	NG_ecoli_LTEE_151_DM0	-0	-0	162.9	DIA_100X_EMPTY_1x1_100ms	758b5b53-fa14-48b9-89ec-6b9ef3375ba0	EPI_100X_YFP_1x1_200ms_25sola	EPI_100X_RFP_1x1_200ms_25sola
318	33	14.6392001941468	484	43.9666783371659	1500.96900826446	1786.1673553719	9677280	19994.3801652893	281.871239208689	387.39135665164	4	461378	953.260330578512	943.735604242773	815.292550379371	0	NaN	NaN	NaN	NaN	NaN	399.79398578465	0.98945636709212	31.7043860841228	14.9470973424732	12.2085312879495	3.5598471328764	0.0273993352664029	0.0101232725932703	0	1.0063569010406	3711.38553264582	1	17250.2644628099	1	1	1	1	2019-05-15T16:54:49.188	NG_ecoli_LTEE_151_DM0	-0	-0	162.9	DIA_100X_EMPTY_1x1_100ms	0960f348-cc24-4f0b-a412-4368df3f65be	EPI_100X_YFP_1x1_200ms_25sola	EPI_100X_RFP_1x1_200ms_25sola
319	7	2.40682391831296	17	-49.9947041057486	1493.82352941176	830.588235294118	43245	2543.82352941176	281.871239208689	387.39135665164	0	10354	609.058823529412	943.735604242773	815.292550379371	0	NaN	NaN	NaN	NaN	NaN	108.059965988736	0.999645985542273	NaN	NaN	NaN	NaN	NaN	NaN	NaN	NaN	NaN	1	22125.8235294118	1	1	1	1	2019-05-15T16:54:49.188	NG_ecoli_LTEE_151_DM0	-0	-0	162.9	DIA_100X_EMPTY_1x1_100ms	9b77959c-9675-455f-aef3-06ba1c3c3f00	EPI_100X_YFP_1x1_200ms_25sola	EPI_100X_RFP_1x1_200ms_25sola
320	10	4.39445739668579	44	-49.9995604428618	1511.34090909091	1086.36363636364	33768	767.454545454545	281.871239208689	387.39135665164	0	31753	721.659090909091	943.735604242773	815.292550379371	0	NaN	NaN	NaN	NaN	NaN	117.354764312305	0.999603825877414	NaN	NaN	NaN	NaN	NaN	NaN	NaN	NaN	NaN	1	21009.5454545455	1	1	1	1	2019-05-15T16:54:49.188	NG_ecoli_LTEE_151_DM0	-0	-0	162.9	DIA_100X_EMPTY_1x1_100ms	ef5455dc-bc12-444f-817a-e71e5ef2980f	EPI_100X_YFP_1x1_200ms_25sola	EPI_100X_RFP_1x1_200ms_25sola
321	28	14.890904780256	417	36.2399033710338	1524.29496402878	1277.75299760192	5351877	12834.2374100719	281.871239208689	387.39135665164	0	342533	821.42206235012	943.735604242773	815.292550379371	0	NaN	NaN	NaN	NaN	NaN	341.642652895597	0.996842410028752	25.8468341859405	15.8400600388314	12.661739512278	4.16145792668647	0.0448408041791729	0.0236054448969456	1	1.02650010580638	3254.4978375948	0	15802.5059952038	1	1	1	1	2019-05-15T16:54:49.188	NG_ecoli_LTEE_151_DM0	-0	-0	162.9	DIA_100X_EMPTY_1x1_100ms	7db1b4d5-d05c-4cdb-a16d-b04cc787d487	EPI_100X_YFP_1x1_200ms_25sola	EPI_100X_RFP_1x1_200ms_25sola
322	32	15.6181257361213	500	44.9988361408356	1528.234	1092.922	2908082	5816.164	281.871239208689	387.39135665164	0	364390	728.78	943.735604242773	815.292550379371	0	NaN	NaN	NaN	NaN	NaN	406.526836474893	0.993388634879148	30.599999922543	15.4825519912735	12.8842068358759	3.73653066210584	0.0460680329147214	0.0186669457493585	1	1.02169368626972	3989.57545208919	1	16237.818	1	1	1	1	2019-05-15T16:54:49.188	NG_ecoli_LTEE_151_DM0	-0	-0	162.9	DIA_100X_EMPTY_1x1_100ms	ddbf35ac-1aa1-4340-948e-da34568f4c41	EPI_100X_YFP_1x1_200ms_25sola	EPI_100X_RFP_1x1_200ms_25sola
323	39	17.0791153823623	667	43.4173452635582	1541.55772113943	336.271364317841	16112008	24155.9340329835	281.871239208689	387.39135665164	2	834037	1250.43028485757	943.735604242773	815.292550379371	0	NaN	NaN	NaN	NaN	NaN	550.230750903221	0.947041873317532	37.9050631523629	18.539920607388	13.9849119490513	4.05033073684169	0.0482913080302489	0.0178334513335497	2	1.03530526382821	5822.46087070124	2	16663.4182908546	1	1	1	1	2019-05-15T16:54:49.188	NG_ecoli_LTEE_151_DM0	-0	-0	162.9	DIA_100X_EMPTY_1x1_100ms	28dfb027-0597-4db5-94dd-a4382b070a17	EPI_100X_YFP_1x1_200ms_25sola	EPI_100X_RFP_1x1_200ms_25sola
324	28	15.621202641939	438	35.5669054083785	1540.600456621	1617.96803652968	7629067	17417.9611872146	281.871239208689	387.39135665164	0	494354	1128.66210045662	943.735604242773	815.292550379371	0	NaN	NaN	NaN	NaN	NaN	354.817796347333	0.998772864102657	26.4652223614028	16.1840821501855	12.7629922130922	4.31381150637412	0.0175044013828876	0.00782597233168076	1	1.00124409397591	3385.8712300707	0	16394.6438356164	1	1	1	1	2019-05-15T16:54:49.188	NG_ecoli_LTEE_151_DM0	-0	-0	162.9	DIA_100X_EMPTY_1x1_100ms	15123d80-6f4c-4e7a-8df5-b4fabf72ce87	EPI_100X_YFP_1x1_200ms_25sola	EPI_100X_RFP_1x1_200ms_25sola
325	37	12.3978804745057	460	-44.8505165604206	1544.62391304348	766.030434782609	224445	487.923913043478	281.871239208689	387.39135665164	0	3991786	8677.79565217391	943.735604242773	815.292550379371	0	NaN	NaN	NaN	NaN	NaN	466.577394405269	0.86514805485763	40.7201325632605	14.5456846316945	11.1399011248269	3.2655446416555	0.075051586315288	0.0231084887334013	2	1.06832914507929	3968.82305484355	1	21931.9891304348	1	1	1	1	2019-05-15T16:54:49.188	NG_ecoli_LTEE_151_DM0	-0	-0	162.9	DIA_100X_EMPTY_1x1_100ms	0f49482f-e9db-4fc2-b8d2-968e40ff622c	EPI_100X_YFP_1x1_200ms_25sola	EPI_100X_RFP_1x1_200ms_25sola
326	17	9.44623954318031	162	-49.2623255077893	1556.22222222222	323.438271604938	1064615	6571.6975308642	281.871239208689	387.39135665164	0	3913540	24157.6543209877	943.735604242773	815.292550379371	0	NaN	NaN	NaN	NaN	NaN	193.064757774509	0.996625485321374	17.8503320238367	13.0428079932414	9.99205450822004	3.62927251299733	0.0482330217603785	0.0253905316593547	0	1.01483962486314	1399.73482863629	2	19449.8086419753	1	1	1	1	2019-05-15T16:54:49.188	NG_ecoli_LTEE_151_DM0	-0	-0	162.9	DIA_100X_EMPTY_1x1_100ms	269b67ed-7e12-4e2d-82ea-eff242865943	EPI_100X_YFP_1x1_200ms_25sola	EPI_100X_RFP_1x1_200ms_25sola
327	37	14.5328674256361	539	-49.7276664873159	1566.11502782931	1646.72170686456	196373	364.328385899814	281.871239208689	387.39135665164	0	4469877	8292.90723562152	943.735604242773	815.292550379371	0	NaN	NaN	NaN	NaN	NaN	425.005731209379	0.77293306639073	NaN	NaN	NaN	NaN	NaN	NaN	NaN	NaN	NaN	2	20134.6307977737	1	1	1	1	2019-05-15T16:54:49.188	NG_ecoli_LTEE_151_DM0	-0	-0	162.9	DIA_100X_EMPTY_1x1_100ms	b975c5ad-852f-455c-b0d7-de1e1cbd7d8a	EPI_100X_YFP_1x1_200ms_25sola	EPI_100X_RFP_1x1_200ms_25sola
328	16	11.3863782897407	183	-49.9633308418587	1564.1912568306	334.349726775956	937176	5121.18032786885	281.871239208689	387.39135665164	0	3966193	21673.1857923497	943.735604242773	815.292550379371	0	NaN	NaN	NaN	NaN	NaN	190.701901851202	0.999764242962479	16.8434993060897	14.9949174537851	10.9002161084834	4.11652044843658	0.00765657146191186	0.00399444136678262	0	1.00031106502744	1571.7823987809	2	18469.5683060109	1	1	1	1	2019-05-15T16:54:49.188	NG_ecoli_LTEE_151_DM0	-0	-0	162.9	DIA_100X_EMPTY_1x1_100ms	d86b2642-74cd-4ac9-9cca-98af89951346	EPI_100X_YFP_1x1_200ms_25sola	EPI_100X_RFP_1x1_200ms_25sola
329	42	14.0003361709556	588	49.5036047217416	1585.07823129252	754.853741496599	6618502	11255.9557823129	281.871239208689	387.39135665164	3	861486	1465.11224489796	943.735604242773	815.292550379371	0	NaN	NaN	NaN	NaN	NaN	484.815111222244	0.95218782336033	38.9014741551939	14.2755363166574	12.158099203948	3.16982567480764	0.0321804077179626	0.0138112840981354	1	1.01753096094102	4516.34703675547	1	16896.1088435374	1	1	1	1	2019-05-15T16:54:49.188	NG_ecoli_LTEE_151_DM0	-0	-0	162.9	DIA_100X_EMPTY_1x1_100ms	b1d3eff1-cc6b-4d3c-a56a-febd79a070bc	EPI_100X_YFP_1x1_200ms_25sola	EPI_100X_RFP_1x1_200ms_25sola
330	29	14.1279385626522	410	45.2450624444491	1587.0243902439	112.270731707317	6043292	14739.7365853659	281.871239208689	387.39135665164	2	284031	692.758536585366	943.735604242773	815.292550379371	0	NaN	NaN	NaN	NaN	NaN	340.275465310902	0.994387114657531	26.8875689874061	14.6381726560822	12.2724505266104	3.52676307763825	0.0236214988559369	0.0112299085464	1	1.00199307599716	3180.56297574952	1	16504.5317073171	1	1	1	1	2019-05-15T16:54:49.188	NG_ecoli_LTEE_151_DM0	-0	-0	162.9	DIA_100X_EMPTY_1x1_100ms	fdfdca9c-8175-419b-8b85-a9620dc56b0d	EPI_100X_YFP_1x1_200ms_25sola	EPI_100X_RFP_1x1_200ms_25sola
331	54	14.1114331278105	762	46.5879980014182	1602.10761154856	216.699475065617	7342519	9635.85170603674	281.871239208689	387.39135665164	3	542780	712.309711286089	943.735604242773	815.292550379371	0	NaN	NaN	NaN	NaN	NaN	604.303388741941	0.849140092136159	52.4124940272528	13.4104983571624	11.3026463503542	2.55683204801647	0.0274379377617095	0.0103963200485848	2	1.02283088525131	5258.77979384188	0	16988.9711286089	1	1	1	1	2019-05-15T16:54:49.188	NG_ecoli_LTEE_151_DM0	-0	-0	162.9	DIA_100X_EMPTY_1x1_100ms	ce106d3f-8a16-4545-9e60-d2f64be87308	EPI_100X_YFP_1x1_200ms_25sola	EPI_100X_RFP_1x1_200ms_25sola
332	5	2.3147019577025	12	-49.9934817766183	1585.41666666667	1641.5	3464	288.666666666667	281.871239208689	387.39135665164	0	66579	5548.25	943.735604242773	815.292550379371	0	NaN	NaN	NaN	NaN	NaN	NaN	NaN	NaN	NaN	NaN	NaN	NaN	NaN	NaN	NaN	NaN	2	22515.6666666667	1	1	1	1	2019-05-15T16:54:49.188	NG_ecoli_LTEE_151_DM0	-0	-0	162.9	DIA_100X_EMPTY_1x1_100ms	da6d210f-988f-40e5-8974-f10749827666	EPI_100X_YFP_1x1_200ms_25sola	EPI_100X_RFP_1x1_200ms_25sola
333	15	8.88261263142385	136	-49.978928986091	1591.02205882353	1651.47794117647	40587	298.433823529412	281.871239208689	387.39135665164	0	427617	3144.24264705882	943.735604242773	815.292550379371	0	NaN	NaN	NaN	NaN	NaN	149.971880761243	0.999614123661155	15.8191437042572	12.4245122010291	9.07505652009561	3.51606372917993	0.000663679203029182	0.000318743619434	2	1.00000180802196	1023.22591225882	2	19999.2647058824	1	1	1	1	2019-05-15T16:54:49.188	NG_ecoli_LTEE_151_DM0	-0	-0	162.9	DIA_100X_EMPTY_1x1_100ms	c9da796e-9661-4a82-8623-c85443810490	EPI_100X_YFP_1x1_200ms_25sola	EPI_100X_RFP_1x1_200ms_25sola
334	26	13.0771093803616	340	40.4293243338188	1600.72058823529	2008.12058823529	4057090	11932.6176470588	281.871239208689	387.39135665164	2	275413	810.038235294118	943.735604242773	815.292550379371	0	NaN	NaN	NaN	NaN	NaN	323.838756473342	0.996058877323884	25.1008955094873	14.8199034790732	12.1970028590119	3.79820477871173	0.0592824293271291	0.0355054201737868	0	1.05559390619029	2932.81958923992	2	17340.25	1	1	1	1	2019-05-15T16:54:49.188	NG_ecoli_LTEE_151_DM0	-0	-0	162.9	DIA_100X_EMPTY_1x1_100ms	c4a9d201-aee1-4e65-b077-efaffefe824f	EPI_100X_YFP_1x1_200ms_25sola	EPI_100X_RFP_1x1_200ms_25sola
335	21	13.7756618933034	294	-47.8219442431538	1605.77210884354	109.078231292517	4216221	14340.887755102	281.871239208689	387.39135665164	2	208666	709.748299319728	943.735604242773	815.292550379371	0	NaN	NaN	NaN	NaN	NaN	262.178994083604	0.999956519929553	19.9824129407848	16.5663980350585	12.3529738377965	4.6235119870087	0.0129656103730422	0.00587129876737587	1	1.00098720696777	2394.86399171575	2	16978.1836734694	1	1	1	1	2019-05-15T16:54:49.188	NG_ecoli_LTEE_151_DM0	-0	-0	162.9	DIA_100X_EMPTY_1x1_100ms	a4c7e379-5ac5-486a-b84e-3fa88b2f0ad5	EPI_100X_YFP_1x1_200ms_25sola	EPI_100X_RFP_1x1_200ms_25sola
336	37	15.4895340644326	574	48.4589580686592	1624.65505226481	2014.97038327526	9202994	16033.0905923345	281.871239208689	387.39135665164	3	467951	815.245644599303	943.735604242773	815.292550379371	0	NaN	NaN	NaN	NaN	NaN	538.006907349437	0.969993855567839	38.1731831185805	16.4248933583894	13.4881616568742	3.95193980301066	0.0591629677503692	0.0230472967790319	1	1.03138514384347	5454.48537663808	2	17878.9006968641	1	1	1	1	2019-05-15T16:54:49.188	NG_ecoli_LTEE_151_DM0	-0	-0	162.9	DIA_100X_EMPTY_1x1_100ms	90e0024d-f89a-4620-a9d1-c7d9c9444962	EPI_100X_YFP_1x1_200ms_25sola	EPI_100X_RFP_1x1_200ms_25sola
337	35	14.0453575849635	492	47.6815366827642	1624.89634146341	1995.36991869919	14081851	28621.6483739837	281.871239208689	387.39135665164	1	396487	805.867886178862	943.735604242773	815.292550379371	0	NaN	NaN	NaN	NaN	NaN	468.169502292344	0.999444091860009	35.0779027566006	15.9582435031751	13.024825603541	3.88812277081742	0.0144031606045127	0.00561449548580419	2	1.00150424804767	4673.7699847088	2	17826.2947154472	1	1	1	1	2019-05-15T16:54:49.188	NG_ecoli_LTEE_151_DM0	-0	-0	162.9	DIA_100X_EMPTY_1x1_100ms	95df13ef-493e-47cc-aaf7-a1f19e7caff1	EPI_100X_YFP_1x1_200ms_25sola	EPI_100X_RFP_1x1_200ms_25sola
338	30	14.0335066737585	421	43.5264817499445	1623.02850356295	112.885985748219	5134974	12197.0878859857	281.871239208689	387.39135665164	2	331430	787.244655581948	943.735604242773	815.292550379371	0	NaN	NaN	NaN	NaN	NaN	347.126514752454	0.99961033023076	27.790803016535	15.2970329218851	12.0355698322073	3.90795465185894	0.0223500591431973	0.0101772719764973	1	1.00589836993127	3161.72644269193	1	16301.3586698337	1	1	1	1	2019-05-15T16:54:49.188	NG_ecoli_LTEE_151_DM0	-0	-0	162.9	DIA_100X_EMPTY_1x1_100ms	8b2c30e4-e6c2-47d1-a979-85d6b97d00a0	EPI_100X_YFP_1x1_200ms_25sola	EPI_100X_RFP_1x1_200ms_25sola
339	32	14.3053498891415	458	46.7480041683116	1632.67467248908	873.88864628821	4777357	10430.9104803493	281.871239208689	387.39135665164	3	280230	611.855895196507	943.735604242773	815.292550379371	0	NaN	NaN	NaN	NaN	NaN	375.277030621503	0.969156900795588	31.3181428145036	13.6378702494759	11.6378307938349	3.10780925057851	0.0338029897961519	0.0189846242652708	1	1.0244325339654	3331.42437253718	0	16197.7074235808	1	1	1	1	2019-05-15T16:54:49.188	NG_ecoli_LTEE_151_DM0	-0	-0	162.9	DIA_100X_EMPTY_1x1_100ms	30a4bbe2-2a19-487f-95e3-d2d5d9edc70f	EPI_100X_YFP_1x1_200ms_25sola	EPI_100X_RFP_1x1_200ms_25sola
340	22	12.137643432527	267	-27.153152410723	1630.85018726592	1428.39700374532	86373	323.494382022472	281.871239208689	387.39135665164	0	1164531	4361.5393258427	943.735604242773	815.292550379371	0	NaN	NaN	NaN	NaN	NaN	229.477442874323	0.999909908680098	18.230678499972	16.7017141750072	11.6169033230633	4.93258076236363	0.0396225783495904	0.0198319027020742	0	1.00986409390744	1932.29515055757	0	19011.456928839	1	1	1	1	2019-05-15T16:54:49.188	NG_ecoli_LTEE_151_DM0	-0	-0	162.9	DIA_100X_EMPTY_1x1_100ms	d6148624-6585-4e39-baf6-20aa08aaa572	EPI_100X_YFP_1x1_200ms_25sola	EPI_100X_RFP_1x1_200ms_25sola
341	38	12.7857132278348	486	48.4961202669503	1642.67695473251	1031.45473251029	145993	300.397119341564	281.871239208689	387.39135665164	0	4568959	9401.15020576132	943.735604242773	815.292550379371	0	NaN	NaN	NaN	NaN	NaN	430.151040832225	0.970691430071832	37.5830041961434	14.5631503369339	11.1506589256678	3.39679081675844	0.0415824047996286	0.0143339357308432	1	1.01684223671831	3670.13836561429	0	18773.5329218107	1	1	1	1	2019-05-15T16:54:49.188	NG_ecoli_LTEE_151_DM0	-0	-0	162.9	DIA_100X_EMPTY_1x1_100ms	39f6312d-4df0-4a71-93ef-db231bd4e006	EPI_100X_YFP_1x1_200ms_25sola	EPI_100X_RFP_1x1_200ms_25sola
342	32	14.6672184250891	470	45.525243686818	1655.24042553191	1238.56170212766	7916181	16842.9382978723	281.871239208689	387.39135665164	1	431419	917.912765957447	943.735604242773	815.292550379371	0	NaN	NaN	NaN	NaN	NaN	371.89938267518	0.994543198707647	29.8418513924257	14.7076588566561	12.0022645523329	3.64757347181155	0.00773794454941262	0.00375010581471653	1	1.00027140433816	3376.30782341033	0	16816.2638297872	1	1	1	1	2019-05-15T16:54:49.188	NG_ecoli_LTEE_151_DM0	-0	-0	162.9	DIA_100X_EMPTY_1x1_100ms	70308066-54bb-44c6-b7bf-fb42e43838c1	EPI_100X_YFP_1x1_200ms_25sola	EPI_100X_RFP_1x1_200ms_25sola
343	36	16.2086004234409	584	-44.7650322956929	1664.67294520548	639.551369863014	791408	1355.15068493151	281.871239208689	387.39135665164	0	1322314	2264.23630136986	943.735604242773	815.292550379371	0	NaN	NaN	NaN	NaN	NaN	463.90057225601	0.872141943909112	36.9088309869347	20.5034963652309	12.2521176755083	4.00518111727249	0.111891341081857	0.0285104776853499	2	1.07860715804341	4351.53509104264	1	17362.147260274	1	1	1	1	2019-05-15T16:54:49.188	NG_ecoli_LTEE_151_DM0	-0	-0	162.9	DIA_100X_EMPTY_1x1_100ms	5684a2e0-7809-404a-be5a-6a4d77470a5a	EPI_100X_YFP_1x1_200ms_25sola	EPI_100X_RFP_1x1_200ms_25sola
344	29	15.3416819904815	445	42.701122450361	1664.05393258427	141.613483146067	144753	325.287640449438	281.871239208689	387.39135665164	0	8339864	18741.2674157303	943.735604242773	815.292550379371	0	NaN	NaN	NaN	NaN	NaN	372.556997470621	0.999773326950018	26.6838428416073	17.489222950389	13.2645535955917	4.88866298812262	0.0309837026710569	0.0181957424225417	0	1.0162225735882	3687.42786488766	0	18768.7011235955	1	1	1	1	2019-05-15T16:54:49.188	NG_ecoli_LTEE_151_DM0	-0	-0	162.9	DIA_100X_EMPTY_1x1_100ms	a304cbc3-6f97-4038-b786-0a02a6d53135	EPI_100X_YFP_1x1_200ms_25sola	EPI_100X_RFP_1x1_200ms_25sola
345	33	9.8401027021717	325	-34.2218486871736	1676.35692307692	252.836923076923	90120	277.292307692308	281.871239208689	387.39135665164	0	322539	992.427692307692	943.735604242773	815.292550379371	0	NaN	NaN	NaN	NaN	NaN	363.377734194813	0.792842373020744	NaN	NaN	NaN	NaN	NaN	NaN	NaN	NaN	NaN	0	21311.0830769231	1	1	1	1	2019-05-15T16:54:49.188	NG_ecoli_LTEE_151_DM0	-0	-0	162.9	DIA_100X_EMPTY_1x1_100ms	4982c287-dcfa-4c79-9aee-61f2cd7ce37b	EPI_100X_YFP_1x1_200ms_25sola	EPI_100X_RFP_1x1_200ms_25sola
346	32	14.291009843267	459	40.8074006911346	1681.1917211329	435.376906318083	1606143	3499.22222222222	281.871239208689	387.39135665164	0	1793317	3907.00871459695	943.735604242773	815.292550379371	0	NaN	NaN	NaN	NaN	NaN	446.581600916495	0.971865194003455	32.4908702915547	16.0462803705773	13.2121255329786	3.74466905235938	0.0641794421594783	0.0226326709149087	1	1.03139122206743	4454.47584854367	4	18338.0675381264	1	1	1	1	2019-05-15T16:54:49.188	NG_ecoli_LTEE_151_DM0	-0	-0	162.9	DIA_100X_EMPTY_1x1_100ms	33f8df8d-ec61-4cf4-af30-b58c8caf6fa9	EPI_100X_YFP_1x1_200ms_25sola	EPI_100X_RFP_1x1_200ms_25sola
347	30	14.3207603196261	431	40.1463038017499	1674.38515081206	1887.82366589327	5165358	11984.5893271462	281.871239208689	387.39135665164	2	505831	1173.62180974478	943.735604242773	815.292550379371	0	NaN	NaN	NaN	NaN	NaN	353.495174484684	0.980019272144908	29.6477997747778	13.9097615548847	11.5952638022583	3.18759697688726	0.0111722273449751	0.00455975785415666	1	1.00109105528226	3130.71560279543	0	15901.4269141531	1	1	1	1	2019-05-15T16:54:49.188	NG_ecoli_LTEE_151_DM0	-0	-0	162.9	DIA_100X_EMPTY_1x1_100ms	0e0df27a-2c80-4844-a16e-36a149ee3f0c	EPI_100X_YFP_1x1_200ms_25sola	EPI_100X_RFP_1x1_200ms_25sola
348	15	5.67040646321626	85	-49.9986558074862	1674.78823529412	422	93666	1101.95294117647	281.871239208689	387.39135665164	0	725842	8539.31764705882	943.735604242773	815.292550379371	0	NaN	NaN	NaN	NaN	NaN	137.916680726877	0.999592478816793	NaN	NaN	NaN	NaN	NaN	NaN	NaN	NaN	NaN	1	20304.1411764706	1	1	1	1	2019-05-15T16:54:49.188	NG_ecoli_LTEE_151_DM0	-0	-0	162.9	DIA_100X_EMPTY_1x1_100ms	927e1014-d5f1-4435-a3e6-93097573b616	EPI_100X_YFP_1x1_200ms_25sola	EPI_100X_RFP_1x1_200ms_25sola
349	24	13.7065942210728	330	-36.6969939621364	1686.37575757576	451.466666666667	3692561	11189.5787878788	281.871239208689	387.39135665164	2	863356	2616.2303030303	943.735604242773	815.292550379371	0	NaN	NaN	NaN	NaN	NaN	322.702248398569	0.972817316366767	25.7841663060614	15.2220912746714	11.8465585016102	3.84731499898681	0.0895712106079652	0.0480577803228815	0	1.11329880439829	2842.0216496631	3	20000.4727272727	1	1	1	1	2019-05-15T16:54:49.188	NG_ecoli_LTEE_151_DM0	-0	-0	162.9	DIA_100X_EMPTY_1x1_100ms	8513cf39-468f-4924-ad58-e18c2263d68f	EPI_100X_YFP_1x1_200ms_25sola	EPI_100X_RFP_1x1_200ms_25sola
350	32	13.7401672390453	440	-49.6303239770926	1685.86136363636	1802.53409090909	187406	425.922727272727	281.871239208689	387.39135665164	0	6752914	15347.5318181818	943.735604242773	815.292550379371	1	NaN	NaN	NaN	NaN	NaN	443.304358440853	0.88628621174096	35.7007237769474	16.5369822036225	11.6256382228876	3.25393861060346	0.12994286845372	0.0703942849510355	2	1.59885034987811	3789.66229124365	1	19712.8068181818	1	1	1	1	2019-05-15T16:54:49.188	NG_ecoli_LTEE_151_DM0	-0	-0	162.9	DIA_100X_EMPTY_1x1_100ms	d7dce6b6-b90f-4359-a974-73f8f6788414	EPI_100X_YFP_1x1_200ms_25sola	EPI_100X_RFP_1x1_200ms_25sola
351	35	12.2251818885736	428	-47.3759473180601	1694.09112149533	1459.65420560748	112648	263.196261682243	281.871239208689	387.39135665164	0	5426812	12679.4672897196	943.735604242773	815.292550379371	0	NaN	NaN	NaN	NaN	NaN	410.355608470835	0.80462237907176	38.153407420123	15.301548995557	10.4114610880442	3.1622928938583	0.0697403790651491	0.0251325468006056	2	1.07575034215439	3248.22849733447	0	21003.1705607477	1	1	1	1	2019-05-15T16:54:49.188	NG_ecoli_LTEE_151_DM0	-0	-0	162.9	DIA_100X_EMPTY_1x1_100ms	fba2f140-5bc8-44cc-b8b5-c4ea40e163aa	EPI_100X_YFP_1x1_200ms_25sola	EPI_100X_RFP_1x1_200ms_25sola
352	26	12.9375787301289	337	35.9579305673991	1686.40356083086	1677.32047477745	9149439	27149.6706231454	281.871239208689	387.39135665164	0	287369	852.727002967359	943.735604242773	815.292550379371	0	NaN	NaN	NaN	NaN	NaN	328.4988690549	0.989933240969626	26.7963847477373	14.8082392829442	11.9499992500071	3.48078212172625	0.00143290022073546	0.000503311595292324	3	1.00000447464539	3005.39695648087	2	18714.1335311573	1	1	1	1	2019-05-15T16:54:49.188	NG_ecoli_LTEE_151_DM0	-0	-0	162.9	DIA_100X_EMPTY_1x1_100ms	9970065f-0910-437d-b420-201105f0cb9d	EPI_100X_YFP_1x1_200ms_25sola	EPI_100X_RFP_1x1_200ms_25sola
353	29	10.5310130716626	307	40.7361121230962	1696.39413680782	628.957654723127	144938	472.110749185668	281.871239208689	387.39135665164	0	6199686	20194.4169381107	943.735604242773	815.292550379371	0	NaN	NaN	NaN	NaN	NaN	301.426853032884	0.961836158969369	29.8846712432174	12.6120254976572	9.75641084388185	2.84214847038566	0.0179738248601138	0.00668489950591344	0	1.00271875274587	2234.18187591154	2	20130.0325732899	1	1	1	1	2019-05-15T16:54:49.188	NG_ecoli_LTEE_151_DM0	-0	-0	162.9	DIA_100X_EMPTY_1x1_100ms	6caa9939-9b9b-4758-a9cd-78ef67e856ee	EPI_100X_YFP_1x1_200ms_25sola	EPI_100X_RFP_1x1_200ms_25sola
354	33	14.2417404380495	470	48.7226876083544	1700.82765957447	1701.65319148936	2010657	4277.99361702128	281.871239208689	387.39135665164	0	407865	867.797872340426	943.735604242773	815.292550379371	0	NaN	NaN	NaN	NaN	NaN	447.799588547075	0.952155600376792	34.0261472717854	15.8897663978502	12.8452221054562	3.27226089776849	0.0177915423384884	0.0067297698243144	2	1.00377818191316	4409.46494941469	3	19265.4042553192	1	1	1	1	2019-05-15T16:54:49.188	NG_ecoli_LTEE_151_DM0	-0	-0	162.9	DIA_100X_EMPTY_1x1_100ms	f6e52418-ba0d-4441-8fb1-60601bc2087f	EPI_100X_YFP_1x1_200ms_25sola	EPI_100X_RFP_1x1_200ms_25sola
355	29	7.72566169393919	225	-3.73678885025123	1700.78222222222	787.564444444444	107604	478.24	281.871239208689	387.39135665164	0	212980	946.577777777778	943.735604242773	815.292550379371	0	NaN	NaN	NaN	NaN	NaN	NaN	NaN	NaN	NaN	NaN	NaN	NaN	NaN	NaN	NaN	NaN	0	21546.7422222222	1	1	1	1	2019-05-15T16:54:49.188	NG_ecoli_LTEE_151_DM0	-0	-0	162.9	DIA_100X_EMPTY_1x1_100ms	60946da4-efd5-40ec-80ab-ef83fa74b9e8	EPI_100X_YFP_1x1_200ms_25sola	EPI_100X_RFP_1x1_200ms_25sola
356	30	14.3033266644044	430	5.13174336916929	1698.96046511628	1790.98604651163	177272	412.260465116279	281.871239208689	387.39135665164	0	10403090	24193.2325581395	943.735604242773	815.292550379371	0	NaN	NaN	NaN	NaN	NaN	380.676655425063	0.885920544126753	32.2541400964611	14.1094905500312	10.8227790815018	3.19362726820926	0.16122620413531	0.0758094597396911	0	1.52929901577067	2967.24178724347	1	18246.6837209302	1	1	1	1	2019-05-15T16:54:49.188	NG_ecoli_LTEE_151_DM0	-0	-0	162.9	DIA_100X_EMPTY_1x1_100ms	f273059d-e7b7-4a75-bc4a-d577608898ec	EPI_100X_YFP_1x1_200ms_25sola	EPI_100X_RFP_1x1_200ms_25sola
357	42	13.5643669461461	570	-48.7653974012977	1710.36842105263	433.138596491228	11395355	19991.850877193	281.871239208689	387.39135665164	3	3973070	6970.29824561404	943.735604242773	815.292550379371	0	NaN	NaN	NaN	NaN	NaN	557.413653483782	0.967112494861645	44.3127522493603	16.904984254659	12.3066065555136	4.65967491945296	0.0219537281513255	0.00835937913593327	2	1.00591095927681	5271.02697543135	3	18325.4929824561	1	1	1	1	2019-05-15T16:54:49.188	NG_ecoli_LTEE_151_DM0	-0	-0	162.9	DIA_100X_EMPTY_1x1_100ms	0735c395-c0fe-494c-8449-95beab80179e	EPI_100X_YFP_1x1_200ms_25sola	EPI_100X_RFP_1x1_200ms_25sola
358	30	14.3747558929938	432	42.2238336030025	1703.62037037037	1677.01157407407	12106254	28023.7361111111	281.871239208689	387.39135665164	2	337042	780.189814814815	943.735604242773	815.292550379371	0	NaN	NaN	NaN	NaN	NaN	428.506703323084	0.988164635953718	29.0451817729176	17.433734220503	14.3661083124517	4.05652631665852	0.026206519578632	0.0118872706878096	1	1.00888303822644	4708.06286324744	3	18843.8194444444	1	1	1	1	2019-05-15T16:54:49.188	NG_ecoli_LTEE_151_DM0	-0	-0	162.9	DIA_100X_EMPTY_1x1_100ms	bf38e1d8-2d9c-4d8b-8796-b93e5747d4a7	EPI_100X_YFP_1x1_200ms_25sola	EPI_100X_RFP_1x1_200ms_25sola
359	45	15.4343656623134	695	49.5306666742603	1719.48633093525	1841.10935251799	9568428	13767.5223021583	281.871239208689	387.39135665164	4	618784	890.336690647482	943.735604242773	815.292550379371	0	NaN	NaN	NaN	NaN	NaN	554.254603524182	0.955387984061961	43.7242286048027	14.7524988809967	12.41301596203	2.95217894423045	0.0180571990091611	0.00733797259485457	3	1.0012303759437	5291.35214625355	0	16560.5553956835	1	1	1	1	2019-05-15T16:54:49.188	NG_ecoli_LTEE_151_DM0	-0	-0	162.9	DIA_100X_EMPTY_1x1_100ms	eba51003-84a2-4a42-aecc-f53a8c3d804f	EPI_100X_YFP_1x1_200ms_25sola	EPI_100X_RFP_1x1_200ms_25sola
360	27	11.0238439193073	298	-49.5604762698318	1708.60738255034	452.825503355705	573398	1924.15436241611	281.871239208689	387.39135665164	0	11057066	37104.2483221477	943.735604242773	815.292550379371	0	NaN	NaN	NaN	NaN	NaN	333.069915037681	0.881756592510689	30.4768706303743	13.5327300834579	10.2763818419459	2.79591286090607	0.125799013383681	0.0628249282885866	0	1.30337034934963	2527.78841462617	3	20422.7248322148	1	1	1	1	2019-05-15T16:54:49.188	NG_ecoli_LTEE_151_DM0	-0	-0	162.9	DIA_100X_EMPTY_1x1_100ms	a8d1a509-aa4a-4bff-9f62-af65412a587a	EPI_100X_YFP_1x1_200ms_25sola	EPI_100X_RFP_1x1_200ms_25sola
361	37	15.4703453835473	573	47.9035043506777	1726.26352530541	618.603839441536	3717901	6488.48342059337	281.871239208689	387.39135665164	0	1413043	2466.04363001745	943.735604242773	815.292550379371	0	NaN	NaN	NaN	NaN	NaN	457.153172282631	0.989757742549994	36.049424052354	15.3483275446439	12.2990055392909	3.5637462465046	0.041052812720197	0.0170617241841533	1	1.01772448869345	4282.8040643092	1	16207.6404886562	1	1	1	1	2019-05-15T16:54:49.188	NG_ecoli_LTEE_151_DM0	-0	-0	162.9	DIA_100X_EMPTY_1x1_100ms	d47d9b09-1897-4e7b-843d-e8daaa6d6c68	EPI_100X_YFP_1x1_200ms_25sola	EPI_100X_RFP_1x1_200ms_25sola
362	30	20.1810761393075	606	-49.9991799151148	1722.58085808581	1690.0396039604	2078214	3429.39603960396	281.871239208689	387.39135665164	0	499843	824.823432343234	943.735604242773	815.292550379371	0	NaN	NaN	NaN	NaN	NaN	593.439768891354	0.990602908977322	31.0598627300042	24.3263306779004	18.4818223588791	5.76985824073249	0.0882997695041692	0.0368637850357133	2	1.10722853668002	8332.5704968987	2	18477.6072607261	1	1	1	1	2019-05-15T16:54:49.188	NG_ecoli_LTEE_151_DM0	-0	-0	162.9	DIA_100X_EMPTY_1x1_100ms	4ee319e4-76be-48c2-9bb9-e8841e5afbb7	EPI_100X_YFP_1x1_200ms_25sola	EPI_100X_RFP_1x1_200ms_25sola
363	28	14.421547582075	404	35.9702754027588	1733.99752475248	2001.77475247525	142452	352.60396039604	281.871239208689	387.39135665164	0	6034665	14937.2896039604	943.735604242773	815.292550379371	0	NaN	NaN	NaN	NaN	NaN	332.980688804301	0.955967062682976	27.0658153638795	15.0740941896432	11.7837697744644	3.57271260854608	0.0340228866435008	0.0199981634965357	2	1.01984632119924	2951.74947031873	0	19050.4900990099	1	1	1	1	2019-05-15T16:54:49.188	NG_ecoli_LTEE_151_DM0	-0	-0	162.9	DIA_100X_EMPTY_1x1_100ms	c1136cf3-e2a0-4519-ad5b-2ddfffee5ccf	EPI_100X_YFP_1x1_200ms_25sola	EPI_100X_RFP_1x1_200ms_25sola
364	29	8.47282160653084	246	-49.9910627962027	1739.63821138211	332.170731707317	72702	295.536585365854	281.871239208689	387.39135665164	0	220606	896.772357723577	943.735604242773	815.292550379371	0	NaN	NaN	NaN	NaN	NaN	266.090178749741	0.805519002793449	32.960199352235	12.5450075117066	7.71179047718021	3.17931585791655	0.0870490754574489	0.0334505544109671	1	1.08045553678486	1539.53708352779	0	20995.5609756098	1	1	1	1	2019-05-15T16:54:49.188	NG_ecoli_LTEE_151_DM0	-0	-0	162.9	DIA_100X_EMPTY_1x1_100ms	9b3e0afd-6834-4281-b2e5-27633886808a	EPI_100X_YFP_1x1_200ms_25sola	EPI_100X_RFP_1x1_200ms_25sola
365	31	9.02134798729994	280	-1.57445265279059	1741.77857142857	1155.53214285714	80176	286.342857142857	281.871239208689	387.39135665164	0	1740905	6217.51785714286	943.735604242773	815.292550379371	0	NaN	NaN	NaN	NaN	NaN	306.210243166458	0.767504736085865	34.199278853471	13.0023433339416	8.65771390063011	3.63429727883443	0.0612788356195512	0.0239109004963169	1	1.04337044478946	2013.32223604426	1	20793.225	1	1	1	1	2019-05-15T16:54:49.188	NG_ecoli_LTEE_151_DM0	-0	-0	162.9	DIA_100X_EMPTY_1x1_100ms	4c827aa4-1fe4-455b-8a45-bc411b44eafa	EPI_100X_YFP_1x1_200ms_25sola	EPI_100X_RFP_1x1_200ms_25sola
366	21	11.6453539011999	246	-41.3136886076441	1750.74390243902	1953.23983739837	72504	294.731707317073	281.871239208689	387.39135665164	0	4625042	18800.9837398374	943.735604242773	815.292550379371	1	NaN	NaN	NaN	NaN	NaN	316.770129529397	0.956521532322802	23.356322481125	16.4361892513686	8.84403674905914	5.01733039094329	0.0195414486710065	0.00941420959499535	0	1.00320243597807	1434.8133911711	1	22104.9105691057	1	1	1	1	2019-05-15T16:54:49.188	NG_ecoli_LTEE_151_DM0	-0	-0	162.9	DIA_100X_EMPTY_1x1_100ms	5bb3e011-c466-4674-bfd7-ad5af91d8c4d	EPI_100X_YFP_1x1_200ms_25sola	EPI_100X_RFP_1x1_200ms_25sola
367	30	16.4738788242127	495	-42.3607864397228	1757.73737373737	1160.72121212121	168926	341.264646464646	281.871239208689	387.39135665164	0	8449575	17069.8484848485	943.735604242773	815.292550379371	1	NaN	NaN	NaN	NaN	NaN	NaN	NaN	NaN	NaN	NaN	NaN	NaN	NaN	NaN	NaN	NaN	1	20261.8888888889	1	1	1	1	2019-05-15T16:54:49.188	NG_ecoli_LTEE_151_DM0	-0	-0	162.9	DIA_100X_EMPTY_1x1_100ms	e02648a5-06f3-49d8-baf4-67869a639dfd	EPI_100X_YFP_1x1_200ms_25sola	EPI_100X_RFP_1x1_200ms_25sola
368	7	3.81095125227321	27	-49.9993842651164	1750.25925925926	274.518518518519	10785	399.444444444444	281.871239208689	387.39135665164	0	20199	748.111111111111	943.735604242773	815.292550379371	0	NaN	NaN	NaN	NaN	NaN	108.504300264523	0.999655130371261	NaN	NaN	NaN	NaN	NaN	NaN	NaN	NaN	NaN	1	22048.6666666667	1	1	1	1	2019-05-15T16:54:49.188	NG_ecoli_LTEE_151_DM0	-0	-0	162.9	DIA_100X_EMPTY_1x1_100ms	ae74fda3-9ced-4fa3-a67f-ff7ee47b878e	EPI_100X_YFP_1x1_200ms_25sola	EPI_100X_RFP_1x1_200ms_25sola
369	29	14.6778293909931	426	21.4223480349686	1764.11971830986	285.333333333333	528041	1239.53286384977	281.871239208689	387.39135665164	0	415725	975.880281690141	943.735604242773	815.292550379371	0	NaN	NaN	NaN	NaN	NaN	327.223995308531	0.985924749868432	26.0617365532624	15.5635132789684	11.8104896176413	4.19030608491971	0.0607243572457428	0.0275931275838606	1	1.03949792450167	2855.15070036184	1	16452.9084507042	1	1	1	1	2019-05-15T16:54:49.188	NG_ecoli_LTEE_151_DM0	-0	-0	162.9	DIA_100X_EMPTY_1x1_100ms	d1cc040b-8086-480c-b391-7e823eeb19f1	EPI_100X_YFP_1x1_200ms_25sola	EPI_100X_RFP_1x1_200ms_25sola
370	24	14.0509645756047	339	17.9705398004836	1768.44837758112	1495.4395280236	92852	273.899705014749	281.871239208689	387.39135665164	0	3411876	10064.5309734513	943.735604242773	815.292550379371	0	NaN	NaN	NaN	NaN	NaN	300.209396105298	0.970267913473094	25.4198951335733	14.0906920892284	11.3249669861954	3.46659682096585	0.0199479917517305	0.0108086015650517	1	1.00121718058648	2560.5751433427	0	19042.407079646	1	1	1	1	2019-05-15T16:54:49.188	NG_ecoli_LTEE_151_DM0	-0	-0	162.9	DIA_100X_EMPTY_1x1_100ms	e042cbf1-fd83-4c8b-8d60-a332474bc3a1	EPI_100X_YFP_1x1_200ms_25sola	EPI_100X_RFP_1x1_200ms_25sola
371	25	10.8901497328622	272	32.9812313124409	1768.73161764706	1940.32352941176	90011	330.922794117647	281.871239208689	387.39135665164	0	4252892	15635.6323529412	943.735604242773	815.292550379371	0	NaN	NaN	NaN	NaN	NaN	268.28844933109	0.999386826264971	23.7023608771	13.8241106610053	10.996740278645	3.4839233724288	0.0222390114985118	0.0116666906031849	1	1.00534636870043	2251.17586224463	2	21022.0551470588	1	1	1	1	2019-05-15T16:54:49.188	NG_ecoli_LTEE_151_DM0	-0	-0	162.9	DIA_100X_EMPTY_1x1_100ms	fb7f9bcc-dc78-4ad0-b06a-7be52352ff59	EPI_100X_YFP_1x1_200ms_25sola	EPI_100X_RFP_1x1_200ms_25sola
372	23	13.7052835291242	316	-35.4598019958917	1772.37341772152	1920.33860759494	108518	343.411392405063	281.871239208689	387.39135665164	0	6869892	21740.164556962	943.735604242773	815.292550379371	0	NaN	NaN	NaN	NaN	NaN	261.556444807047	0.999548414212738	20.8830562980854	16.2611853888346	11.8988389354003	4.41205286224835	0.0279967338848142	0.0127410837717607	1	1.00519945139935	2322.16519994796	1	19952.5284810127	1	1	1	1	2019-05-15T16:54:49.188	NG_ecoli_LTEE_151_DM0	-0	-0	162.9	DIA_100X_EMPTY_1x1_100ms	8f351a0d-43b0-4c67-876b-2c79a09a04ee	EPI_100X_YFP_1x1_200ms_25sola	EPI_100X_RFP_1x1_200ms_25sola
373	30	15.6502969283779	470	43.106816729641	1776.92765957447	77.8744680851064	168287	358.057446808511	281.871239208689	387.39135665164	0	10890343	23170.9425531915	943.735604242773	815.292550379371	0	NaN	NaN	NaN	NaN	NaN	408.978857494044	0.997039797987703	28.3926280178893	18.1639266863567	13.8858101518414	4.62639687291494	0.00932879988148298	0.00382088253633346	1	1.00071209503846	4299.69767907777	0	17304.7638297872	1	1	1	1	2019-05-15T16:54:49.188	NG_ecoli_LTEE_151_DM0	-0	-0	162.9	DIA_100X_EMPTY_1x1_100ms	6b789429-90fb-4016-a90e-e03c125ff37a	EPI_100X_YFP_1x1_200ms_25sola	EPI_100X_RFP_1x1_200ms_25sola
374	26	11.8625741588655	309	35.0490788093054	1777.1003236246	403.886731391586	106134	343.47572815534	281.871239208689	387.39135665164	0	351435	1137.33009708738	943.735604242773	815.292550379371	0	NaN	NaN	NaN	NaN	NaN	251.271066472494	0.993300508425758	23.7853013108368	13.2604324169696	9.95280551997559	3.62546263795811	0.0171477120483531	0.0075572315445582	1	1.00140059662973	1850.50206752273	0	20123.3074433657	1	1	1	1	2019-05-15T16:54:49.188	NG_ecoli_LTEE_151_DM0	-0	-0	162.9	DIA_100X_EMPTY_1x1_100ms	71312803-6525-4a6e-9e0a-b0f1cb39c4df	EPI_100X_YFP_1x1_200ms_25sola	EPI_100X_RFP_1x1_200ms_25sola
375	29	14.7271477342585	427	42.8678517038447	1783.4262295082	997.311475409836	660215	1546.17096018735	281.871239208689	387.39135665164	0	276900	648.47775175644	943.735604242773	815.292550379371	0	NaN	NaN	NaN	NaN	NaN	352.714493909862	0.998839611491182	27.5282831381027	15.0348325340755	12.4084800666748	3.75928369112528	0.0130480630948537	0.00501295845148517	1	1.00092295486247	3328.94164811173	1	15791.644028103	1	1	1	1	2019-05-15T16:54:49.188	NG_ecoli_LTEE_151_DM0	-0	-0	162.9	DIA_100X_EMPTY_1x1_100ms	d911ca5b-5a64-45b8-933a-911f1abf53e7	EPI_100X_YFP_1x1_200ms_25sola	EPI_100X_RFP_1x1_200ms_25sola
376	26	13.8865222743962	362	35.8250068918364	1786.8729281768	1144.22099447514	2070677	5720.10220994475	281.871239208689	387.39135665164	0	860489	2377.04143646409	943.735604242773	815.292550379371	0	NaN	NaN	NaN	NaN	NaN	304.587526569237	0.99830942173599	25.1082066234064	14.6332407097617	11.7576148186256	3.62253404117229	0.00876074960213638	0.0051464829581823	1	1.00026417027816	2726.11412089319	0	17829.1933701657	1	1	1	1	2019-05-15T16:54:49.188	NG_ecoli_LTEE_151_DM0	-0	-0	162.9	DIA_100X_EMPTY_1x1_100ms	83b9661e-fa6a-4556-a12d-539ec95a2028	EPI_100X_YFP_1x1_200ms_25sola	EPI_100X_RFP_1x1_200ms_25sola
377	49	14.8366682559372	727	48.8785758706959	1797.55020632737	1556.65749656121	270715	372.372764786795	281.871239208689	387.39135665164	0	11679749	16065.6795048143	943.735604242773	815.292550379371	1	NaN	NaN	NaN	NaN	NaN	603.897263149034	0.96685192670787	47.6985459833291	14.4604945430843	12.3622207470422	3.12155360242481	0.0257000399424209	0.0112735304549409	0	1.01452582824356	5725.1650379239	1	16106.6822558459	1	1	1	1	2019-05-15T16:54:49.188	NG_ecoli_LTEE_151_DM0	-0	-0	162.9	DIA_100X_EMPTY_1x1_100ms	c34c1523-8908-436c-b9ec-6de58469581b	EPI_100X_YFP_1x1_200ms_25sola	EPI_100X_RFP_1x1_200ms_25sola
378	26	14.5663293910129	380	28.667971553102	1800.94736842105	842.673684210526	7679913	20210.2973684211	281.871239208689	387.39135665164	1	679582	1788.37368421053	943.735604242773	815.292550379371	0	NaN	NaN	NaN	NaN	NaN	318.830632088439	0.996073453706658	24.8724020808539	15.2113966364211	12.0384628315489	4.22640940539487	0.0354617009907144	0.0144618005213096	2	1.00864374378451	2831.06397597467	1	16732.2263157895	1	1	1	1	2019-05-15T16:54:49.188	NG_ecoli_LTEE_151_DM0	-0	-0	162.9	DIA_100X_EMPTY_1x1_100ms	605097c8-d38a-407a-829a-bb01be329119	EPI_100X_YFP_1x1_200ms_25sola	EPI_100X_RFP_1x1_200ms_25sola
379	22	6.77072195184787	149	-49.6900558711736	1803.73154362416	1593.51677852349	327259	2196.36912751678	281.871239208689	387.39135665164	0	1609051	10799	943.735604242773	815.292550379371	0	NaN	NaN	NaN	NaN	NaN	240.610115392496	0.880554539058958	NaN	NaN	NaN	NaN	NaN	NaN	NaN	NaN	NaN	1	21486.2214765101	1	1	1	1	2019-05-15T16:54:49.188	NG_ecoli_LTEE_151_DM0	-0	-0	162.9	DIA_100X_EMPTY_1x1_100ms	6b7da895-3aa6-4cbb-9546-d51d12226fa0	EPI_100X_YFP_1x1_200ms_25sola	EPI_100X_RFP_1x1_200ms_25sola
380	34	16.8896563361038	575	21.6772361169968	1811.61565217391	1608.73217391304	6797404	11821.572173913	281.871239208689	387.39135665164	2	814293	1416.16173913043	943.735604242773	815.292550379371	0	NaN	NaN	NaN	NaN	NaN	460.132823354543	0.955104021024344	33.5932293084632	18.7384334535767	13.3027682751642	4.03414440565803	0.0658543087135317	0.024206042412112	2	1.04796709323907	4669.01950181771	1	16606.6156521739	1	1	1	1	2019-05-15T16:54:49.188	NG_ecoli_LTEE_151_DM0	-0	-0	162.9	DIA_100X_EMPTY_1x1_100ms	8674c7e3-f078-4371-84e9-d534258fc435	EPI_100X_YFP_1x1_200ms_25sola	EPI_100X_RFP_1x1_200ms_25sola
381	30	13.9993070970816	421	21.1760003794973	1813.02375296912	1000.33016627078	3933963	9344.33016627078	281.871239208689	387.39135665164	2	344057	817.237529691211	943.735604242773	815.292550379371	0	NaN	NaN	NaN	NaN	NaN	360.136192375357	0.996649431025278	30.450104322322	15.156121693719	11.4708586805816	3.69786337199765	0.0187498684741766	0.00956593425412571	0	1.00596829024701	3146.81002404356	2	17214.7078384798	1	1	1	1	2019-05-15T16:54:49.188	NG_ecoli_LTEE_151_DM0	-0	-0	162.9	DIA_100X_EMPTY_1x1_100ms	3f11881a-9d11-4982-ac73-09a31d430f17	EPI_100X_YFP_1x1_200ms_25sola	EPI_100X_RFP_1x1_200ms_25sola
382	25	13.2018778949536	330	31.4709343458378	1818.78484848485	852.757575757576	528561	1601.7	281.871239208689	387.39135665164	0	5970716	18093.0787878788	943.735604242773	815.292550379371	0	NaN	NaN	NaN	NaN	NaN	285.463571861695	0.998395554822176	22.6395360443783	16.373726572402	12.0125663405409	4.39125397926775	0.0206610573535521	0.00910634053057668	0	1.0031610660258	2565.83663761092	1	19641.7363636364	1	1	1	1	2019-05-15T16:54:49.188	NG_ecoli_LTEE_151_DM0	-0	-0	162.9	DIA_100X_EMPTY_1x1_100ms	49dcb166-c969-4bd6-8d32-5ac65c005060	EPI_100X_YFP_1x1_200ms_25sola	EPI_100X_RFP_1x1_200ms_25sola
383	30	14.3948436154187	432	45.6145685697357	1823.03009259259	1017.40740740741	947978	2194.39351851852	281.871239208689	387.39135665164	0	902968	2090.2037037037	943.735604242773	815.292550379371	0	NaN	NaN	NaN	NaN	NaN	354.871575770604	0.988456889759119	28.060670774321	14.7491066889254	12.2726429387005	3.39806167074189	0.00223670313855689	0.00118802714339788	1	1.00005507210345	3319.43468572789	1	17210.6689814815	1	1	1	1	2019-05-15T16:54:49.188	NG_ecoli_LTEE_151_DM0	-0	-0	162.9	DIA_100X_EMPTY_1x1_100ms	ff467f87-d0b1-400a-9d20-936205bf1c90	EPI_100X_YFP_1x1_200ms_25sola	EPI_100X_RFP_1x1_200ms_25sola
384	27	15.9997404722032	432	-19.4433874572837	1823.86574074074	443.493055555556	1072291	2482.15509259259	281.871239208689	387.39135665164	0	369754	855.912037037037	943.735604242773	815.292550379371	0	NaN	NaN	NaN	NaN	NaN	340.025701436856	0.999896831579122	23.7562384145497	17.5449683782517	13.8663295970594	4.41567010067616	0.0029606163243449	0.00121811558556528	2	1.00006521590305	3587.4891353998	0	15347.6990740741	1	1	1	1	2019-05-15T16:54:49.188	NG_ecoli_LTEE_151_DM0	-0	-0	162.9	DIA_100X_EMPTY_1x1_100ms	db4c7a6a-0b0a-4446-b98a-875512c0d2a2	EPI_100X_YFP_1x1_200ms_25sola	EPI_100X_RFP_1x1_200ms_25sola
385	10	5.14404690830579	52	-49.9997733674832	1822.65384615385	1544.34615384615	16645	320.096153846154	281.871239208689	387.39135665164	0	241470	4643.65384615385	943.735604242773	815.292550379371	0	NaN	NaN	NaN	NaN	NaN	131.475389574965	0.999811667441209	NaN	NaN	NaN	NaN	NaN	NaN	NaN	NaN	NaN	1	22017.9230769231	1	1	1	1	2019-05-15T16:54:49.188	NG_ecoli_LTEE_151_DM0	-0	-0	162.9	DIA_100X_EMPTY_1x1_100ms	d5a5b46a-dac3-4eca-8956-55a532a67dd8	EPI_100X_YFP_1x1_200ms_25sola	EPI_100X_RFP_1x1_200ms_25sola
386	28	16.9950011019267	477	-18.9532736561393	1836.81761006289	1725.47379454927	3050892	6396	281.871239208689	387.39135665164	0	384571	806.228511530398	943.735604242773	815.292550379371	0	NaN	NaN	NaN	NaN	NaN	400.086771280071	0.985540111276057	28.5456088551554	16.7286823765572	13.3505734538157	4.19851368674179	0.0645357700522837	0.0251867832989485	1	1.03457562937154	3996.03269677081	1	16644.7316561845	1	1	1	1	2019-05-15T16:54:49.188	NG_ecoli_LTEE_151_DM0	-0	-0	162.9	DIA_100X_EMPTY_1x1_100ms	240fa8e6-55bb-4f56-8e49-90dbf49760cd	EPI_100X_YFP_1x1_200ms_25sola	EPI_100X_RFP_1x1_200ms_25sola
387	28	15.0271697347245	421	34.8450580366923	1836.09976247031	1058.33966745843	120629	286.529691211401	281.871239208689	387.39135665164	0	10130997	24064.1258907363	943.735604242773	815.292550379371	0	NaN	NaN	NaN	NaN	NaN	357.016898186445	0.992348809873866	26.9588112459926	17.6678905929313	12.6633909671051	4.71103954277618	0.0221874319640005	0.0108551123565943	1	1.00585924623139	3395.39770023577	0	19686.4845605701	1	1	1	1	2019-05-15T16:54:49.188	NG_ecoli_LTEE_151_DM0	-0	-0	162.9	DIA_100X_EMPTY_1x1_100ms	0214b486-5361-4685-92a8-8fc00e15d742	EPI_100X_YFP_1x1_200ms_25sola	EPI_100X_RFP_1x1_200ms_25sola
388	26	15.4665549835522	403	10.2240531444566	1838.06947890819	488.508684863524	125187	310.637717121588	281.871239208689	387.39135665164	0	7525628	18674.0148883375	943.735604242773	815.292550379371	0	NaN	NaN	NaN	NaN	NaN	325.255746474522	0.969907596251085	25.2109498835535	14.7822520729372	11.9429626871415	3.62990641420203	0.107375727964763	0.0579288415979852	0	1.16522342639001	2824.25067591396	0	17832.4714640199	1	1	1	1	2019-05-15T16:54:49.188	NG_ecoli_LTEE_151_DM0	-0	-0	162.9	DIA_100X_EMPTY_1x1_100ms	8ef30450-2d8e-4f0f-8aad-6e3b2ea08944	EPI_100X_YFP_1x1_200ms_25sola	EPI_100X_RFP_1x1_200ms_25sola
389	33	14.8401180577062	490	46.4330214609547	1844.0693877551	762.112244897959	637030	1300.0612244898	281.871239208689	387.39135665164	0	1257716	2566.76734693878	943.735604242773	815.292550379371	0	NaN	NaN	NaN	NaN	NaN	395.433485230915	0.99124874464545	31.3730401240056	14.3630214581449	12.2497927718993	3.30571883897187	0.0206812959841355	0.0121589593275234	1	1.00243555976494	3697.4641344767	0	17069.3142857143	1	1	1	1	2019-05-15T16:54:49.188	NG_ecoli_LTEE_151_DM0	-0	-0	162.9	DIA_100X_EMPTY_1x1_100ms	0215a3c9-d2c0-498d-960b-1f3da9e753ce	EPI_100X_YFP_1x1_200ms_25sola	EPI_100X_RFP_1x1_200ms_25sola
390	38	19.1926081693844	730	34.5896157368557	1856.74794520548	1874.01643835616	21634851	29636.7821917808	281.871239208689	387.39135665164	7	788031	1079.49452054795	943.735604242773	815.292550379371	0	NaN	NaN	NaN	NaN	NaN	576.287956766396	0.999239854200286	34.737054391828	20.0488756814703	16.1110885331409	4.8361549633919	0.0275565928541709	0.0156301989597759	1	1.02046445923524	7081.62031977579	0	15788.3849315068	1	1	1	1	2019-05-15T16:54:49.188	NG_ecoli_LTEE_151_DM0	-0	-0	162.9	DIA_100X_EMPTY_1x1_100ms	027ae3fe-42cc-42ca-af39-b6701b070114	EPI_100X_YFP_1x1_200ms_25sola	EPI_100X_RFP_1x1_200ms_25sola
391	51	14.4504994222998	737	29.6946771695181	1866.53731343284	1740.32700135685	5809395	7882.48982360923	281.871239208689	387.39135665164	0	641852	870.898236092266	943.735604242773	815.292550379371	0	NaN	NaN	NaN	NaN	NaN	670.679979298297	0.928060264399889	51.0966475697621	14.933184319728	12.6765105348793	3.44395943333209	0.0382244819780328	0.0197828131030476	2	1.00754125312309	6448.84193011294	4	18047.5834464043	1	1	1	1	2019-05-15T16:54:49.188	NG_ecoli_LTEE_151_DM0	-0	-0	162.9	DIA_100X_EMPTY_1x1_100ms	1921aceb-d813-4d6f-b4b7-597196430326	EPI_100X_YFP_1x1_200ms_25sola	EPI_100X_RFP_1x1_200ms_25sola
392	26	16.9116979472603	440	-48.4582532355785	1874.03636363636	1170.67272727273	276645	628.738636363636	281.871239208689	387.39135665164	0	1649688	3749.29090909091	943.735604242773	815.292550379371	0	NaN	NaN	NaN	NaN	NaN	367.210062251908	0.999969795190937	24.0805253433183	19.8865714972821	14.6836099698788	5.39919883415471	0.00428034225086952	0.00175381200152671	1	1.00014195336302	4077.75866213263	0	18053.4795454545	1	1	1	1	2019-05-15T16:54:49.188	NG_ecoli_LTEE_151_DM0	-0	-0	162.9	DIA_100X_EMPTY_1x1_100ms	2ce5fe8b-8a6e-4c30-86a9-5c93208a2388	EPI_100X_YFP_1x1_200ms_25sola	EPI_100X_RFP_1x1_200ms_25sola
393	27	12.6323215544041	342	30.9655487070016	1875.11695906433	1939.67251461988	120702	352.929824561404	281.871239208689	387.39135665164	0	2203094	6441.79532163743	943.735604242773	815.292550379371	0	NaN	NaN	NaN	NaN	NaN	298.10780873663	0.933460120958881	28.8420208321395	13.2192561006227	10.0592716544846	2.80367455489844	0.0439685790127455	0.0208536865261098	0	1.02607018165504	2292.17958780061	0	20007.2456140351	1	1	1	1	2019-05-15T16:54:49.188	NG_ecoli_LTEE_151_DM0	-0	-0	162.9	DIA_100X_EMPTY_1x1_100ms	ae2b22b9-884f-4470-9cd5-413b4d4fff1f	EPI_100X_YFP_1x1_200ms_25sola	EPI_100X_RFP_1x1_200ms_25sola
394	20	10.8922630059166	218	-49.552420834562	1879.30733944954	1725.6880733945	1117543	5126.34403669725	281.871239208689	387.39135665164	0	431276	1978.33027522936	943.735604242773	815.292550379371	0	NaN	NaN	NaN	NaN	NaN	245.193266811903	0.999751556944063	20.1535563148112	15.9295367776594	11.6746957256551	4.18561387386909	0.0314439653481546	0.0149310187446767	0	1.00666627974416	2157.41013981261	2	20425.0137614679	1	1	1	1	2019-05-15T16:54:49.188	NG_ecoli_LTEE_151_DM0	-0	-0	162.9	DIA_100X_EMPTY_1x1_100ms	380450ab-8712-4ee6-a0d9-3c7c890f5b98	EPI_100X_YFP_1x1_200ms_25sola	EPI_100X_RFP_1x1_200ms_25sola
395	19	11.6831372785305	222	-49.9537543837632	1886.09009009009	589.545045045045	73156	329.531531531532	281.871239208689	387.39135665164	0	189026	851.468468468468	943.735604242773	815.292550379371	0	NaN	NaN	NaN	NaN	NaN	224.593934546958	0.857776592854043	18.0078208606116	13.1191154023936	10.6844545014383	2.97509060167527	0.0813131130274885	0.0409935871322231	1	1.03457147396107	1614.56580798715	0	20361.9369369369	1	1	1	1	2019-05-15T16:54:49.188	NG_ecoli_LTEE_151_DM0	-0	-0	162.9	DIA_100X_EMPTY_1x1_100ms	fb511d0c-de78-4063-8138-70c67e97ed3a	EPI_100X_YFP_1x1_200ms_25sola	EPI_100X_RFP_1x1_200ms_25sola
396	25	15.2161090038814	381	-32.4290144761574	1889.90813648294	1744.52230971129	4610467	12100.9632545932	281.871239208689	387.39135665164	3	616234	1617.41207349081	943.735604242773	815.292550379371	0	NaN	NaN	NaN	NaN	NaN	363.738367606785	0.999397680056447	25.9709254640554	18.580021641246	13.4273049116285	4.84943651574503	0.072089335945106	0.0362442308959302	0	1.06485378140083	3677.51971341598	3	17706.9291338583	1	1	1	1	2019-05-15T16:54:49.188	NG_ecoli_LTEE_151_DM0	-0	-0	162.9	DIA_100X_EMPTY_1x1_100ms	b2024205-d8eb-4c58-b5ee-48f8a3f57526	EPI_100X_YFP_1x1_200ms_25sola	EPI_100X_RFP_1x1_200ms_25sola
397	24	12.796358008193	308	-2.95894762733973	1892	440.756493506493	113921	369.873376623377	281.871239208689	387.39135665164	0	1049317	3406.87337662338	943.735604242773	815.292550379371	0	NaN	NaN	NaN	NaN	NaN	282.063444394542	0.999853206289429	23.1967652448179	16.2160634481613	11.6395022590354	4.38548390433717	0.0225876080014612	0.00985744375208682	1	1.00388767914312	2468.23284167889	0	19617.8896103896	1	1	1	1	2019-05-15T16:54:49.188	NG_ecoli_LTEE_151_DM0	-0	-0	162.9	DIA_100X_EMPTY_1x1_100ms	d19580df-7ba1-4cd6-942f-cb1cdec63039	EPI_100X_YFP_1x1_200ms_25sola	EPI_100X_RFP_1x1_200ms_25sola
398	21	12.7046043969688	268	-49.5543629263389	1893.47014925373	1765.30597014925	473913	1768.33208955224	281.871239208689	387.39135665164	0	647943	2417.69776119403	943.735604242773	815.292550379371	0	NaN	NaN	NaN	NaN	NaN	248.37824411525	0.999932990144873	19.9748523590867	16.3444847999398	11.8041292277338	4.58636238591574	0.0320641153102049	0.0169009956397774	0	1.00804796710043	2185.95576883234	2	18815.7686567164	1	1	1	1	2019-05-15T16:54:49.188	NG_ecoli_LTEE_151_DM0	-0	-0	162.9	DIA_100X_EMPTY_1x1_100ms	d63d5032-3aca-4cd4-b5c0-896c305e9e4d	EPI_100X_YFP_1x1_200ms_25sola	EPI_100X_RFP_1x1_200ms_25sola
399	23	9.52818576599874	220	-28.3038018719932	1910.89090909091	1880.95454545455	89813	408.240909090909	281.871239208689	387.39135665164	0	381040	1732	943.735604242773	815.292550379371	0	NaN	NaN	NaN	NaN	NaN	231.446189504644	0.980394478141982	22.8211908803645	14.2286213007781	9.74801615555555	3.90147973743876	0.0133737517972332	0.00614045321456649	1	1.00065263774062	1703.18045794217	0	20601.2181818182	1	1	1	1	2019-05-15T16:54:49.188	NG_ecoli_LTEE_151_DM0	-0	-0	162.9	DIA_100X_EMPTY_1x1_100ms	c087e727-e82a-4009-a6a7-03d5c3575af8	EPI_100X_YFP_1x1_200ms_25sola	EPI_100X_RFP_1x1_200ms_25sola
400	37	12.5135479938781	467	20.6116960599429	1911.75374732334	720.601713062098	775411	1660.40899357602	281.871239208689	387.39135665164	0	1062131	2274.3704496788	943.735604242773	815.292550379371	0	NaN	NaN	NaN	NaN	NaN	379.539096783146	0.927867343288125	33.6412118733427	13.5341682541819	10.8401483035127	3.14877575631415	0.0497372579844952	0.0205459015469412	2	1.03217815674917	3104.78807141424	1	17714.443254818	1	1	1	1	2019-05-15T16:54:49.188	NG_ecoli_LTEE_151_DM0	-0	-0	162.9	DIA_100X_EMPTY_1x1_100ms	50f4d220-e6d2-4168-88fd-3b45904443e2	EPI_100X_YFP_1x1_200ms_25sola	EPI_100X_RFP_1x1_200ms_25sola
401	49	14.4242198184312	707	0.541409622686728	1921.06223479491	503.609618104668	18599720	26307.9490806223	281.871239208689	387.39135665164	2	519175	734.335219236209	943.735604242773	815.292550379371	0	NaN	NaN	NaN	NaN	NaN	568.627344072718	0.812700921197339	48.4424077975035	14.4391451911115	11.4385999506916	3.13158640087546	0.0319699742994649	0.0157332674743119	2	1.0436457576832	4978.07396921641	0	17375.4073550212	1	1	1	1	2019-05-15T16:54:49.188	NG_ecoli_LTEE_151_DM0	-0	-0	162.9	DIA_100X_EMPTY_1x1_100ms	cdcc9fea-f22c-4941-b77b-37daa7165f76	EPI_100X_YFP_1x1_200ms_25sola	EPI_100X_RFP_1x1_200ms_25sola
402	43	14.9834695584388	645	46.4699362132496	1928.57364341085	1522.48062015504	11509857	17844.7395348837	281.871239208689	387.39135665164	2	596894	925.417054263566	943.735604242773	815.292550379371	0	NaN	NaN	NaN	NaN	NaN	530.576317968331	0.921530453074273	43.0484903107835	14.0618701394999	11.9680799844272	2.96404257421855	0.037628182537486	0.0146806012797512	1	1.03170530964736	4842.8026668406	1	17230.4170542636	1	1	1	1	2019-05-15T16:54:49.188	NG_ecoli_LTEE_151_DM0	-0	-0	162.9	DIA_100X_EMPTY_1x1_100ms	b7ac2a62-38fd-4e55-a04b-d493780529e2	EPI_100X_YFP_1x1_200ms_25sola	EPI_100X_RFP_1x1_200ms_25sola
403	27	15.1989682973587	411	18.1447364738653	1929.21654501217	992.216545012165	171854	418.136253041363	281.871239208689	387.39135665164	0	11204910	27262.5547445255	943.735604242773	815.292550379371	0	NaN	NaN	NaN	NaN	NaN	347.722043312126	0.999375238133511	25.8151995657926	15.9162477570985	13.133911839381	3.92380244120703	0.00895075731369027	0.00470608681351718	1	1.00026309189587	3497.4664864311	0	17401.1265206813	1	1	1	1	2019-05-15T16:54:49.188	NG_ecoli_LTEE_151_DM0	-0	-0	162.9	DIA_100X_EMPTY_1x1_100ms	f60655fb-0ce0-4efb-b705-40b2e455c4b8	EPI_100X_YFP_1x1_200ms_25sola	EPI_100X_RFP_1x1_200ms_25sola
404	33	14.590089915681	482	44.0531113971408	1935.63278008299	1366.05394190871	4857784	10078.3900414938	281.871239208689	387.39135665164	2	1635402	3392.95020746888	943.735604242773	815.292550379371	0	NaN	NaN	NaN	NaN	NaN	453.833610977837	0.934434350663128	34.579343021984	16.2073616521592	12.5701698412939	3.48144491890664	0.082966063324429	0.0324397742948821	1	1.04611681874078	4291.3003347044	3	16846.6846473029	1	1	1	1	2019-05-15T16:54:49.188	NG_ecoli_LTEE_151_DM0	-0	-0	162.9	DIA_100X_EMPTY_1x1_100ms	f1b8d6f3-8dac-459f-b9f8-5123bbad66d6	EPI_100X_YFP_1x1_200ms_25sola	EPI_100X_RFP_1x1_200ms_25sola
405	38	15.6845560887332	597	-49.9999996374871	1935.08040201005	725.899497487437	6089888	10200.8174204355	281.871239208689	387.39135665164	2	5197250	8705.61139028476	943.735604242773	815.292550379371	0	NaN	NaN	NaN	NaN	NaN	NaN	NaN	NaN	NaN	NaN	NaN	NaN	NaN	NaN	NaN	NaN	2	19054.4120603015	1	1	1	1	2019-05-15T16:54:49.188	NG_ecoli_LTEE_151_DM0	-0	-0	162.9	DIA_100X_EMPTY_1x1_100ms	e3f894df-2769-44a1-8858-5d3f7be12484	EPI_100X_YFP_1x1_200ms_25sola	EPI_100X_RFP_1x1_200ms_25sola
406	11	4.59595024795365	52	-49.9995840085306	1928.01923076923	1379.44230769231	64270	1235.96153846154	281.871239208689	387.39135665164	0	96950	1864.42307692308	943.735604242773	815.292550379371	0	NaN	NaN	NaN	NaN	NaN	125.039949683327	0.999790096311209	NaN	NaN	NaN	NaN	NaN	NaN	NaN	NaN	NaN	3	21744.3076923077	1	1	1	1	2019-05-15T16:54:49.188	NG_ecoli_LTEE_151_DM0	-0	-0	162.9	DIA_100X_EMPTY_1x1_100ms	50181706-9bf1-4c3a-ba37-2ec1e3c74cb4	EPI_100X_YFP_1x1_200ms_25sola	EPI_100X_RFP_1x1_200ms_25sola
407	11	5.15768674926012	58	-49.9997423327731	1935.39655172414	1383.41379310345	44178	761.689655172414	281.871239208689	387.39135665164	0	115351	1988.81034482759	943.735604242773	815.292550379371	0	NaN	NaN	NaN	NaN	NaN	126.142572424713	0.999791329035711	NaN	NaN	NaN	NaN	NaN	NaN	NaN	NaN	NaN	3	23888.7586206897	1	1	1	1	2019-05-15T16:54:49.188	NG_ecoli_LTEE_151_DM0	-0	-0	162.9	DIA_100X_EMPTY_1x1_100ms	b4f46a64-bc74-4573-9f26-36723116b608	EPI_100X_YFP_1x1_200ms_25sola	EPI_100X_RFP_1x1_200ms_25sola
408	22	14.8538210164753	327	-45.8008953596623	1944.38226299694	1515.65749235474	1952788	5971.82874617737	281.871239208689	387.39135665164	0	381670	1167.18654434251	943.735604242773	815.292550379371	0	NaN	NaN	NaN	NaN	NaN	280.313608179038	0.999898640093641	20.1629745122487	17.3105539348164	13.4149119884405	4.514317253876	0.00410795756181861	0.00183678289060195	1	1.0000811908027	2849.83776945978	1	16445.9143730887	1	1	1	1	2019-05-15T16:54:49.188	NG_ecoli_LTEE_151_DM0	-0	-0	162.9	DIA_100X_EMPTY_1x1_100ms	4ddcd4ac-c7d3-4650-b732-477222bc4bec	EPI_100X_YFP_1x1_200ms_25sola	EPI_100X_RFP_1x1_200ms_25sola
409	38	15.2011503557573	578	48.7146005128648	1952.85813148789	370.674740484429	6496026	11238.7993079585	281.871239208689	387.39135665164	2	558696	966.602076124567	943.735604242773	815.292550379371	0	NaN	NaN	NaN	NaN	NaN	456.76384784942	0.942604789908802	36.4337268640828	14.5298415004118	12.2330118248835	3.02867511275677	0.0305624370920849	0.0127390193232431	2	1.01557468423376	4282.13416929557	0	16563.9152249135	1	1	1	1	2019-05-15T16:54:49.188	NG_ecoli_LTEE_151_DM0	-0	-0	162.9	DIA_100X_EMPTY_1x1_100ms	243d42dc-60d4-48bb-8b51-cf2351d89c3e	EPI_100X_YFP_1x1_200ms_25sola	EPI_100X_RFP_1x1_200ms_25sola
410	50	14.5985044477909	730	-49.8068113121875	1951.43698630137	1893.1301369863	299693	410.538356164384	281.871239208689	387.39135665164	0	20948800	28696.9863013699	943.735604242773	815.292550379371	0	NaN	NaN	NaN	NaN	NaN	612.505081144922	0.781935263279137	49.3670534840218	17.0146530138167	11.9165783361876	3.58152768049208	0.0535529781506518	0.0155070012459593	5	1.00566172690833	5505.92425664286	1	19073.6890410959	1	1	1	1	2019-05-15T16:54:49.188	NG_ecoli_LTEE_151_DM0	-0	-0	162.9	DIA_100X_EMPTY_1x1_100ms	7ea8813f-b209-44fe-bc4b-573eeb205100	EPI_100X_YFP_1x1_200ms_25sola	EPI_100X_RFP_1x1_200ms_25sola
411	29	14.42883335437	419	43.8387707771833	1949.84248210024	272.744630071599	150531	359.262529832936	281.871239208689	387.39135665164	0	11027844	26319.4367541766	943.735604242773	815.292550379371	0	NaN	NaN	NaN	NaN	NaN	372.185386940613	0.996069637470085	27.3668886743772	15.7714682137333	13.2888678246304	3.75554337564037	0.0106762100249005	0.00516002464667513	0	1.00118589384725	3795.69467437407	0	17659.169451074	1	1	1	1	2019-05-15T16:54:49.188	NG_ecoli_LTEE_151_DM0	-0	-0	162.9	DIA_100X_EMPTY_1x1_100ms	1f92884d-7f32-4701-810e-2bb4f93618d4	EPI_100X_YFP_1x1_200ms_25sola	EPI_100X_RFP_1x1_200ms_25sola
412	19	10.6673620168767	203	-47.5846271829631	1947.00985221675	739.049261083744	323822	1595.18226600985	281.871239208689	387.39135665164	0	2899247	14282.0049261084	943.735604242773	815.292550379371	0	NaN	NaN	NaN	NaN	NaN	207.664091589177	0.985294633772943	20.020065978002	12.6562370092725	9.67446963211737	3.37132583184627	0.0625199410633394	0.0323850600134698	0	1.03061090378363	1471.66756129402	1	21041.5566502463	1	1	1	1	2019-05-15T16:54:49.188	NG_ecoli_LTEE_151_DM0	-0	-0	162.9	DIA_100X_EMPTY_1x1_100ms	bec4fb3b-f07d-4cf1-8004-6a6d7353c7e2	EPI_100X_YFP_1x1_200ms_25sola	EPI_100X_RFP_1x1_200ms_25sola
413	28	11.5178667600492	323	-41.2785048655863	1951.34984520124	1376.32198142415	307783	952.888544891641	281.871239208689	387.39135665164	0	7625392	23608.0247678019	943.735604242773	815.292550379371	0	NaN	NaN	NaN	NaN	NaN	351.758311027352	0.907187848909565	30.0216551748818	13.2304923759752	10.957937352539	3.01932826355808	0.112925862632369	0.0503664521816469	1	1.17144537940989	2831.2755606893	3	19868.5232198142	1	1	1	1	2019-05-15T16:54:49.188	NG_ecoli_LTEE_151_DM0	-0	-0	162.9	DIA_100X_EMPTY_1x1_100ms	dba29ef9-b4df-44b0-b958-b90b57917954	EPI_100X_YFP_1x1_200ms_25sola	EPI_100X_RFP_1x1_200ms_25sola
414	24	6.9559999503124	168	-49.9963759825307	1949.67857142857	948.309523809524	95124	566.214285714286	281.871239208689	387.39135665164	0	495178	2947.4880952381	943.735604242773	815.292550379371	0	NaN	NaN	NaN	NaN	NaN	168.275030049322	0.999291034963216	NaN	NaN	NaN	NaN	NaN	NaN	NaN	NaN	NaN	1	20825.4166666667	1	1	1	1	2019-05-15T16:54:49.188	NG_ecoli_LTEE_151_DM0	-0	-0	162.9	DIA_100X_EMPTY_1x1_100ms	c5c35458-96e1-4f41-bcff-ed46bc29e2ec	EPI_100X_YFP_1x1_200ms_25sola	EPI_100X_RFP_1x1_200ms_25sola
415	37	15.1995639005057	563	48.2760594844249	1964.0053285968	1263.8703374778	19056890	33848.8277087034	281.871239208689	387.39135665164	1	1561053	2772.74067495559	943.735604242773	815.292550379371	0	NaN	NaN	NaN	NaN	NaN	469.636769036078	0.977266660094337	36.2444173607821	15.306566693891	12.5538755360466	3.50540362956244	0.0252713842249522	0.0100959506517198	2	1.01019408085947	4486.2827452015	1	16801.2593250444	1	1	1	1	2019-05-15T16:54:49.188	NG_ecoli_LTEE_151_DM0	-0	-0	162.9	DIA_100X_EMPTY_1x1_100ms	9bc0850e-9d79-4c12-b998-93f1a4e3e0bc	EPI_100X_YFP_1x1_200ms_25sola	EPI_100X_RFP_1x1_200ms_25sola
416	30	13.9029249364245	418	45.8061310672302	1962.66267942584	1584.23205741627	131128	313.703349282297	281.871239208689	387.39135665164	0	8749060	20930.7655502392	943.735604242773	815.292550379371	0	NaN	NaN	NaN	NaN	NaN	350.852662437608	0.939869070326617	29.5137781083952	14.5283195987825	11.4581279471534	3.1442138217891	0.0445011182088942	0.0235912721111341	0	1.03435753980972	3043.28078677822	0	19204.0526315789	1	1	1	1	2019-05-15T16:54:49.188	NG_ecoli_LTEE_151_DM0	-0	-0	162.9	DIA_100X_EMPTY_1x1_100ms	03e573d2-a4f4-4b94-b372-f71f8511c4c6	EPI_100X_YFP_1x1_200ms_25sola	EPI_100X_RFP_1x1_200ms_25sola
417	26	10.5816307005578	276	-49.9741625332907	1965.89130434783	179.336956521739	76771	278.155797101449	281.871239208689	387.39135665164	0	460367	1667.99637681159	943.735604242773	815.292550379371	0	NaN	NaN	NaN	NaN	NaN	311.281808119087	0.804092636774219	34.0838891013013	10.7466597928359	8.5649327210025	2.1037995081625	0.125802121975014	0.0669339454856241	0	1.45791150816896	1963.75333976668	0	19788.0905797101	1	1	1	1	2019-05-15T16:54:49.188	NG_ecoli_LTEE_151_DM0	-0	-0	162.9	DIA_100X_EMPTY_1x1_100ms	b253e64c-6575-4a05-bbc8-49444d28b374	EPI_100X_YFP_1x1_200ms_25sola	EPI_100X_RFP_1x1_200ms_25sola
418	34	15.3351236094873	522	48.5033773427811	1969.26436781609	691.580459770115	165516	317.080459770115	281.871239208689	387.39135665164	0	10941382	20960.5019157088	943.735604242773	815.292550379371	1	NaN	NaN	NaN	NaN	NaN	440.465857952561	0.989742855733751	33.678073656267	15.7620655784824	12.7395607263334	3.60111768388994	0.0336409066603882	0.0213618996223943	0	1.0298673590061	4292.85313084372	0	17325.6609195402	1	1	1	1	2019-05-15T16:54:49.188	NG_ecoli_LTEE_151_DM0	-0	-0	162.9	DIA_100X_EMPTY_1x1_100ms	6e14d88a-b9fb-4b0f-8850-e3d57dc447f8	EPI_100X_YFP_1x1_200ms_25sola	EPI_100X_RFP_1x1_200ms_25sola
419	29	9.84960122003271	286	-42.3144407375477	1968.11538461538	403.72027972028	123734	432.636363636364	281.871239208689	387.39135665164	0	2157499	7543.7027972028	943.735604242773	815.292550379371	0	NaN	NaN	NaN	NaN	NaN	309.891691350254	0.92354163386649	30.9078693077357	12.5226052620927	9.66261063282039	2.70821078460668	0.0376097703037881	0.0157475454692565	1	1.01664426638463	2266.45921038889	1	19811.0769230769	1	1	1	1	2019-05-15T16:54:49.188	NG_ecoli_LTEE_151_DM0	-0	-0	162.9	DIA_100X_EMPTY_1x1_100ms	f5641059-e8e2-4906-8958-7605a69767ad	EPI_100X_YFP_1x1_200ms_25sola	EPI_100X_RFP_1x1_200ms_25sola
420	13	6.78741160302339	89	-49.9997104075259	1963.10112359551	944.61797752809	54044	607.23595505618	281.871239208689	387.39135665164	0	352880	3964.94382022472	943.735604242773	815.292550379371	0	NaN	NaN	NaN	NaN	NaN	132.911317885926	0.999661755073999	14.1153232756166	11.9167691345697	8.89057387624417	3.40946820590971	0.00421526783718439	0.0023763809947258	0	1.00007456077506	876.274755909804	1	21153.2696629213	1	1	1	1	2019-05-15T16:54:49.188	NG_ecoli_LTEE_151_DM0	-0	-0	162.9	DIA_100X_EMPTY_1x1_100ms	5fbf81a4-1975-4941-ae13-0183cf89696f	EPI_100X_YFP_1x1_200ms_25sola	EPI_100X_RFP_1x1_200ms_25sola
421	31	15.2710254995786	474	15.7735128904781	1974.2552742616	1888.28481012658	578959	1221.43248945148	281.871239208689	387.39135665164	0	4342301	9160.97257383966	943.735604242773	815.292550379371	0	NaN	NaN	NaN	NaN	NaN	410.600935278155	0.948735137602557	29.8288199691011	20.1377277134504	13.3424381511706	5.38275516129164	0.0321610015448194	0.0155716200913067	1	1.01514768256315	4170.57898894852	1	16930.223628692	1	1	1	1	2019-05-15T16:54:49.188	NG_ecoli_LTEE_151_DM0	-0	-0	162.9	DIA_100X_EMPTY_1x1_100ms	b9c08322-1165-4445-9f9e-9f13dfcd9bd2	EPI_100X_YFP_1x1_200ms_25sola	EPI_100X_RFP_1x1_200ms_25sola
422	19	10.9818749430381	209	-49.0415142402719	1968.66507177033	1038.54066985646	66836	319.789473684211	281.871239208689	387.39135665164	0	248037	1186.77990430622	943.735604242773	815.292550379371	0	NaN	NaN	NaN	NaN	NaN	186.538918942233	0.980974291958636	17.8586927067996	13.2207654234703	9.39623102267241	3.65110805240862	0.097108147801392	0.0474576889095411	0	1.05509460711177	1238.36000729788	0	20844.8277511962	1	1	1	1	2019-05-15T16:54:49.188	NG_ecoli_LTEE_151_DM0	-0	-0	162.9	DIA_100X_EMPTY_1x1_100ms	3e62685c-3a9a-4a7f-9a44-bc4391b8c7d2	EPI_100X_YFP_1x1_200ms_25sola	EPI_100X_RFP_1x1_200ms_25sola
423	41	13.1020537652137	537	46.4385318645436	1979.99813780261	1274.88826815642	1460015	2718.83612662942	281.871239208689	387.39135665164	0	9054517	16861.2979515829	943.735604242773	815.292550379371	0	NaN	NaN	NaN	NaN	NaN	464.165237032609	0.8105092280294	41.4919796205772	14.3529728598403	10.6932217788218	2.92555229887463	0.085131589369702	0.0438621976835	0	1.17835826550954	3726.24310787108	2	20137.2942271881	1	1	1	1	2019-05-15T16:54:49.188	NG_ecoli_LTEE_151_DM0	-0	-0	162.9	DIA_100X_EMPTY_1x1_100ms	bfab995c-d2e5-4b6b-936d-817ec4e07052	EPI_100X_YFP_1x1_200ms_25sola	EPI_100X_RFP_1x1_200ms_25sola
424	30	13.8336292439907	415	47.495792209875	1973.26746987952	310.144578313253	671333	1617.66987951807	281.871239208689	387.39135665164	0	379339	914.069879518072	943.735604242773	815.292550379371	0	NaN	NaN	NaN	NaN	NaN	326.454480167129	0.997919861914017	27.0500292807242	14.2317064437036	11.4818055137647	3.82969016020383	0.0104456698826758	0.00471964249883203	1	1.00038479872942	2800.77353070007	0	15880.8746987952	1	1	1	1	2019-05-15T16:54:49.188	NG_ecoli_LTEE_151_DM0	-0	-0	162.9	DIA_100X_EMPTY_1x1_100ms	8a56bdbd-a717-469e-a27a-32c16ce89a94	EPI_100X_YFP_1x1_200ms_25sola	EPI_100X_RFP_1x1_200ms_25sola
425	28	16.0711951684767	451	-2.4990092454254	1979.61640798226	520.046563192905	4532210	10049.2461197339	281.871239208689	387.39135665164	3	346207	767.643015521064	943.735604242773	815.292550379371	0	NaN	NaN	NaN	NaN	NaN	356.899356373883	0.99944626204963	26.7300710418214	16.1184135648772	12.6155098900505	4.4265073025669	0.0241308944841268	0.00965367403690672	1	1.00378517658107	3341.17798489122	0	16367.9201773836	1	1	1	1	2019-05-15T16:54:49.188	NG_ecoli_LTEE_151_DM0	-0	-0	162.9	DIA_100X_EMPTY_1x1_100ms	e141aaf1-d06c-4600-88dd-69bb127157de	EPI_100X_YFP_1x1_200ms_25sola	EPI_100X_RFP_1x1_200ms_25sola
426	24	12.9821579935496	312	-31.830661844815	1981.24038461538	1404.24679487179	106405	341.041666666667	281.871239208689	387.39135665164	0	1205971	3865.29166666667	943.735604242773	815.292550379371	0	NaN	NaN	NaN	NaN	NaN	302.016469721202	0.945624056012289	24.1293431167578	17.8402715128571	12.0836173164814	4.28496308601504	0.00708990776167932	0.00353901185198552	3	1.00013921420381	2767.12836507626	0	19615.2115384615	1	1	1	1	2019-05-15T16:54:49.188	NG_ecoli_LTEE_151_DM0	-0	-0	162.9	DIA_100X_EMPTY_1x1_100ms	5a20c1bf-622a-4f66-a9bb-402571df3d08	EPI_100X_YFP_1x1_200ms_25sola	EPI_100X_RFP_1x1_200ms_25sola
427	17	4.50470690794082	78	-49.9993507649595	1977.65384615385	721.192307692308	26282	336.948717948718	281.871239208689	387.39135665164	0	849319	10888.7051282051	943.735604242773	815.292550379371	0	NaN	NaN	NaN	NaN	NaN	141.241241568109	0.999281969558226	NaN	NaN	NaN	NaN	NaN	NaN	NaN	NaN	NaN	1	21631.9230769231	1	1	1	1	2019-05-15T16:54:49.188	NG_ecoli_LTEE_151_DM0	-0	-0	162.9	DIA_100X_EMPTY_1x1_100ms	4f92e0f4-2ec6-4a90-982e-fc90aae2ecd4	EPI_100X_YFP_1x1_200ms_25sola	EPI_100X_RFP_1x1_200ms_25sola
428	31	7.57621300282073	237	2.49012511224326	1987.7805907173	954.139240506329	140610	593.291139240506	281.871239208689	387.39135665164	0	5301377	22368.6793248945	943.735604242773	815.292550379371	1	NaN	NaN	NaN	NaN	NaN	299.680609503985	0.91929179815079	32.8661044803594	10.1520666473227	8.72872744992904	2.24787079758479	0.0529787082233938	0.0196182790090069	2	1.01478574947596	1966.70842876045	1	18425.2742616034	1	1	1	1	2019-05-15T16:54:49.188	NG_ecoli_LTEE_151_DM0	-0	-0	162.9	DIA_100X_EMPTY_1x1_100ms	9e1696b4-699f-4610-a204-bf6650f6288d	EPI_100X_YFP_1x1_200ms_25sola	EPI_100X_RFP_1x1_200ms_25sola
429	17	10.3947584720959	180	-49.8727028892723	1981.42777777778	413.411111111111	67009	372.272222222222	281.871239208689	387.39135665164	0	1247768	6932.04444444444	943.735604242773	815.292550379371	0	NaN	NaN	NaN	NaN	NaN	190.456713252852	0.997224250922211	18.4180297893815	13.3645496532565	9.58279870851855	3.69400991245134	0.076650109652442	0.0298898347786246	0	1.01968127378496	1328.36609979007	1	19298.7277777778	1	1	1	1	2019-05-15T16:54:49.188	NG_ecoli_LTEE_151_DM0	-0	-0	162.9	DIA_100X_EMPTY_1x1_100ms	54c9b1c1-0e4f-4ab9-ac1b-6323ab311ed9	EPI_100X_YFP_1x1_200ms_25sola	EPI_100X_RFP_1x1_200ms_25sola
430	24	8.60147996566784	208	12.1657556690952	1984.95673076923	963.649038461538	127064	610.884615384615	281.871239208689	387.39135665164	0	4382498	21069.7019230769	943.735604242773	815.292550379371	0	NaN	NaN	NaN	NaN	NaN	235.987771246851	0.99629454676959	24.6385497301502	11.5897725404614	9.28978368284973	2.80955085121451	0.0105692638225821	0.00643950069757441	0	1.00147928170742	1669.99905330131	1	18225.6057692308	1	1	1	1	2019-05-15T16:54:49.188	NG_ecoli_LTEE_151_DM0	-0	-0	162.9	DIA_100X_EMPTY_1x1_100ms	3b05df3f-239a-4a66-b424-3b410eebf337	EPI_100X_YFP_1x1_200ms_25sola	EPI_100X_RFP_1x1_200ms_25sola
431	16	10.7812502797159	173	-49.9641822641557	1980.19653179191	737.445086705202	53013	306.433526011561	281.871239208689	387.39135665164	0	2258188	13053.1098265896	943.735604242773	815.292550379371	0	NaN	NaN	NaN	NaN	NaN	176.652605702801	0.999757518641895	16.4109492769891	13.3785997498104	9.8977023051483	3.94246440174611	0.0319406201305344	0.0167908320455982	0	1.00556061072242	1262.67726000415	1	20523.0751445087	1	1	1	1	2019-05-15T16:54:49.188	NG_ecoli_LTEE_151_DM0	-0	-0	162.9	DIA_100X_EMPTY_1x1_100ms	c7dc4b3e-00c8-4941-9713-1cad9d644e0f	EPI_100X_YFP_1x1_200ms_25sola	EPI_100X_RFP_1x1_200ms_25sola
432	18	6.11145413530531	111	-49.991752361237	1987.01801801802	1563.28828828829	33517	301.954954954955	281.871239208689	387.39135665164	0	853383	7688.13513513513	943.735604242773	815.292550379371	0	NaN	NaN	NaN	NaN	NaN	148.363180485882	0.999758676949207	NaN	NaN	NaN	NaN	NaN	NaN	NaN	NaN	NaN	1	21431.1891891892	1	1	1	1	2019-05-15T16:54:49.188	NG_ecoli_LTEE_151_DM0	-0	-0	162.9	DIA_100X_EMPTY_1x1_100ms	744d4469-0395-4dee-906c-91504f3d41bc	EPI_100X_YFP_1x1_200ms_25sola	EPI_100X_RFP_1x1_200ms_25sola
433	24	14.4721087352394	348	-19.5103495150032	1998.26724137931	1221.57471264368	9260210	26609.7988505747	281.871239208689	387.39135665164	0	518408	1489.67816091954	943.735604242773	815.292550379371	0	NaN	NaN	NaN	NaN	NaN	279.990507428591	0.999927630684539	21.8738303767008	16.0800894149891	12.1552040675526	4.3372565352685	0.0345707980226432	0.0177015848360045	0	1.01091805279909	2538.27826019967	0	16613.4971264368	1	1	1	1	2019-05-15T16:54:49.188	NG_ecoli_LTEE_151_DM0	-0	-0	162.9	DIA_100X_EMPTY_1x1_100ms	573201ff-04fe-4ae9-8ecd-5fb9b410c9c3	EPI_100X_YFP_1x1_200ms_25sola	EPI_100X_RFP_1x1_200ms_25sola
434	22	12.0560495145146	266	-9.4056464376096	2001.44736842105	1552.57142857143	78751	296.056390977444	281.871239208689	387.39135665164	0	1975572	7426.96240601504	943.735604242773	815.292550379371	0	NaN	NaN	NaN	NaN	NaN	264.342429104947	0.948562436532145	24.4749769060605	12.7585710072668	10.3128490125366	2.89376579102021	0.0626757148120812	0.0290946454219421	1	1.03516959119309	2044.41703428769	1	21204.2368421053	1	1	1	1	2019-05-15T16:54:49.188	NG_ecoli_LTEE_151_DM0	-0	-0	162.9	DIA_100X_EMPTY_1x1_100ms	2c9b093b-2254-401e-9e7a-2a7e0999a2f9	EPI_100X_YFP_1x1_200ms_25sola	EPI_100X_RFP_1x1_200ms_25sola
435	18	7.98159519610522	144	-48.5571319313446	2005.97916666667	1278.14583333333	69359	481.659722222222	281.871239208689	387.39135665164	0	826800	5741.66666666667	943.735604242773	815.292550379371	0	NaN	NaN	NaN	NaN	NaN	161.047110349262	0.876455391588622	NaN	NaN	NaN	NaN	NaN	NaN	NaN	NaN	NaN	3	20945.7847222222	1	1	1	1	2019-05-15T16:54:49.188	NG_ecoli_LTEE_151_DM0	-0	-0	162.9	DIA_100X_EMPTY_1x1_100ms	8a9a3ad8-6e80-4c54-bef6-153ecd6ab050	EPI_100X_YFP_1x1_200ms_25sola	EPI_100X_RFP_1x1_200ms_25sola
436	32	7.44138718054833	239	-49.9982250427831	2017.53974895397	1611.87447698745	90222	377.497907949791	281.871239208689	387.39135665164	0	402771	1685.23430962343	943.735604242773	815.292550379371	0	NaN	NaN	NaN	NaN	NaN	305.196086400582	0.714869575384606	NaN	NaN	NaN	NaN	NaN	NaN	NaN	NaN	NaN	0	21306.10041841	1	1	1	1	2019-05-15T16:54:49.188	NG_ecoli_LTEE_151_DM0	-0	-0	162.9	DIA_100X_EMPTY_1x1_100ms	ea42b66a-bda9-425c-8b77-b6a8c8177103	EPI_100X_YFP_1x1_200ms_25sola	EPI_100X_RFP_1x1_200ms_25sola
437	14	7.18671921240032	101	-49.9995739065551	2013.05940594059	1153.76237623762	31548	312.356435643564	281.871239208689	387.39135665164	0	143135	1417.17821782178	943.735604242773	815.292550379371	0	NaN	NaN	NaN	NaN	NaN	141.709146000714	0.999864128751271	NaN	NaN	NaN	NaN	NaN	NaN	NaN	NaN	NaN	1	21822.1089108911	1	1	1	1	2019-05-15T16:54:49.188	NG_ecoli_LTEE_151_DM0	-0	-0	162.9	DIA_100X_EMPTY_1x1_100ms	b709ce6d-dbc1-4ee1-98ce-aa7fa38eac6e	EPI_100X_YFP_1x1_200ms_25sola	EPI_100X_RFP_1x1_200ms_25sola
438	11	5.31952497022837	59	-49.9996659580465	2014.40677966102	1269.30508474576	25895	438.898305084746	281.871239208689	387.39135665164	0	349039	5915.91525423729	943.735604242773	815.292550379371	0	NaN	NaN	NaN	NaN	NaN	118.035153717679	0.999678667762424	NaN	NaN	NaN	NaN	NaN	NaN	NaN	NaN	NaN	2	21454.0508474576	1	1	1	1	2019-05-15T16:54:49.188	NG_ecoli_LTEE_151_DM0	-0	-0	162.9	DIA_100X_EMPTY_1x1_100ms	1e143ff7-08d8-4ecf-aec8-8edcce92ebfb	EPI_100X_YFP_1x1_200ms_25sola	EPI_100X_RFP_1x1_200ms_25sola
439	26	13.1325823414928	342	34.9367054808882	2020.65789473684	1445.49415204678	105828	309.438596491228	281.871239208689	387.39135665164	0	289635	846.885964912281	943.735604242773	815.292550379371	0	NaN	NaN	NaN	NaN	NaN	288.268833935084	0.947173158017772	26.9071069632286	12.9445473131351	10.3265132612295	3.01372242878047	0.0310573230305921	0.0121119143052557	2	1.00777883045391	2253.53496459953	0	20826.8421052632	1	1	1	1	2019-05-15T16:54:49.188	NG_ecoli_LTEE_151_DM0	-0	-0	162.9	DIA_100X_EMPTY_1x1_100ms	0cf16ccb-8cee-43e2-bcdb-4cffc6da0d4e	EPI_100X_YFP_1x1_200ms_25sola	EPI_100X_RFP_1x1_200ms_25sola
440	17	8.94054738138453	152	-48.9325226757028	2019.28289473684	1281.15789473684	60399	397.361842105263	281.871239208689	387.39135665164	0	1066683	7017.65131578947	943.735604242773	815.292550379371	0	NaN	NaN	NaN	NaN	NaN	173.022065711519	0.999502181407608	16.6698290021452	13.3901499044633	9.64725187922575	3.82227329436035	0.0283558983191033	0.014881900875256	0	1.00443410462083	1218.50765394897	2	20890.125	1	1	1	1	2019-05-15T16:54:49.188	NG_ecoli_LTEE_151_DM0	-0	-0	162.9	DIA_100X_EMPTY_1x1_100ms	14149b91-5237-4191-b1f4-385e50b44699	EPI_100X_YFP_1x1_200ms_25sola	EPI_100X_RFP_1x1_200ms_25sola
441	14	7.9411646950429	111	-49.9987803017529	2027.86486486486	1151.35135135135	34247	308.531531531532	281.871239208689	387.39135665164	0	172088	1550.34234234234	943.735604242773	815.292550379371	0	NaN	NaN	NaN	NaN	NaN	136.723657379584	0.999788359379287	13.8072336613917	12.4379655052079	9.31022251993357	3.57886538968144	0.00632852136658054	0.00346792222823658	0	1.0001426696253	939.975811302806	1	21027.7567567568	1	1	1	1	2019-05-15T16:54:49.188	NG_ecoli_LTEE_151_DM0	-0	-0	162.9	DIA_100X_EMPTY_1x1_100ms	d96cbf8d-2b4b-4f09-87dc-53e5d5384526	EPI_100X_YFP_1x1_200ms_25sola	EPI_100X_RFP_1x1_200ms_25sola
442	20	12.0250209380051	241	-43.5955100833225	2033.58091286307	1575.28215767635	73845	306.410788381743	281.871239208689	387.39135665164	0	352807	1463.92946058091	943.735604242773	815.292550379371	0	NaN	NaN	NaN	NaN	NaN	228.451372233928	0.99740365242872	20.4815102633731	14.1458314598569	10.3589650538202	3.91558571548286	0.0532955298328854	0.0264486125439385	0	1.02216436985646	1726.174094848	0	19907.3070539419	1	1	1	1	2019-05-15T16:54:49.188	NG_ecoli_LTEE_151_DM0	-0	-0	162.9	DIA_100X_EMPTY_1x1_100ms	11cc626b-be51-46aa-987d-fe3b68d4a2c4	EPI_100X_YFP_1x1_200ms_25sola	EPI_100X_RFP_1x1_200ms_25sola
443	22	8.64852654629483	191	-49.9974042829164	2042.4554973822	372.062827225131	3228126	16901.1832460733	281.871239208689	387.39135665164	0	222004	1162.32460732984	943.735604242773	815.292550379371	0	NaN	NaN	NaN	NaN	NaN	NaN	NaN	NaN	NaN	NaN	NaN	NaN	NaN	NaN	NaN	NaN	0	16576.335078534	1	1	1	1	2019-05-15T16:54:49.188	NG_ecoli_LTEE_151_DM0	-0	-0	162.9	DIA_100X_EMPTY_1x1_100ms	d3caf9cb-bf37-431d-b573-020a3bf5ad7c	EPI_100X_YFP_1x1_200ms_25sola	EPI_100X_RFP_1x1_200ms_25sola
1	25	10.9463763227994	274	4.00618932090583	8.07664233576642	603.547445255474	84706	309.14598540146	180.866994260261	345.488124490716	0	3755431	13705.9525547445	763.876241617092	952.833363289582	0	NaN	NaN	NaN	NaN	NaN	NaN	NaN	NaN	NaN	NaN	NaN	NaN	NaN	NaN	NaN	NaN	0	22076.8065693431	1	1	1	3	2019-05-15T16:55:16.134	NG_ecoli_LTEE_151_DM0	-1000	-0	162.9	DIA_100X_EMPTY_1x1_100ms	ab4bf8da-f588-4284-99c7-bd690f32b514	EPI_100X_YFP_1x1_200ms_25sola	EPI_100X_RFP_1x1_200ms_25sola
2	21	11.9481694293174	251	-49.2260582672846	8.95617529880478	1372.23107569721	52571	209.446215139442	180.866994260261	345.488124490716	0	663296	2642.61354581673	763.876241617092	952.833363289582	0	NaN	NaN	NaN	NaN	NaN	NaN	NaN	NaN	NaN	NaN	NaN	NaN	NaN	NaN	NaN	NaN	0	21143.6892430279	1	1	1	3	2019-05-15T16:55:16.134	NG_ecoli_LTEE_151_DM0	-1000	-0	162.9	DIA_100X_EMPTY_1x1_100ms	17d3ce04-3135-41e5-aed0-8966e0d816b6	EPI_100X_YFP_1x1_200ms_25sola	EPI_100X_RFP_1x1_200ms_25sola
3	24	15.0843893175022	363	-49.275534976535	26.1955922865014	645.628099173554	109411	301.407713498623	180.866994260261	345.488124490716	0	7616653	20982.5151515152	763.876241617092	952.833363289582	0	NaN	NaN	NaN	NaN	NaN	309.561454599692	0.994917546466348	23.4028380102895	16.7245949498297	12.532066523534	4.54658446422677	0.0521504521654866	0.0233165435593646	1	1.02170353708483	2886.7142164636	1	18819.9669421488	1	1	1	3	2019-05-15T16:55:16.134	NG_ecoli_LTEE_151_DM0	-1000	-0	162.9	DIA_100X_EMPTY_1x1_100ms	32e25d83-7b20-4345-9a1f-c4eb7d555e8f	EPI_100X_YFP_1x1_200ms_25sola	EPI_100X_RFP_1x1_200ms_25sola
4	24	10.8666195348431	261	5.2955062231048	32.0153256704981	627.038314176245	96009	367.850574712644	180.866994260261	345.488124490716	0	3606165	13816.724137931	763.876241617092	952.833363289582	0	NaN	NaN	NaN	NaN	NaN	228.237259370696	0.994503638706003	19.7972590429515	13.6194114463952	10.8316384602136	3.52263630193063	0.0444510653950513	0.0215079856227241	1	1.01277249386769	1824.24539419539	1	20504.8888888889	1	1	1	3	2019-05-15T16:55:16.134	NG_ecoli_LTEE_151_DM0	-1000	-0	162.9	DIA_100X_EMPTY_1x1_100ms	8ec4a81b-e38f-480d-9081-187646a31906	EPI_100X_YFP_1x1_200ms_25sola	EPI_100X_RFP_1x1_200ms_25sola
5	32	15.2723011277079	489	46.1628577053325	37.7832310838446	1447.32515337423	108532	221.946830265849	180.866994260261	345.488124490716	0	7750623	15849.9447852761	763.876241617092	952.833363289582	0	NaN	NaN	NaN	NaN	NaN	376.042190901145	0.934487612323496	30.2168148066929	15.5642127732671	11.8050172218806	3.65513537370193	1.1128374836139	0.0324568331553981	1	1.00335612926562	3307.28647024008	0	20157.7464212679	1	1	1	3	2019-05-15T16:55:16.134	NG_ecoli_LTEE_151_DM0	-1000	-0	162.9	DIA_100X_EMPTY_1x1_100ms	858787ea-3e0f-47c9-a365-d09bb0c35cb4	EPI_100X_YFP_1x1_200ms_25sola	EPI_100X_RFP_1x1_200ms_25sola
6	29	18.8871976330274	548	-38.467269423737	42.6332116788321	1855.9397810219	1001095	1826.81569343066	180.866994260261	345.488124490716	1	1092179	1993.02737226277	763.876241617092	952.833363289582	0	NaN	NaN	NaN	NaN	NaN	436.958148769109	0.994731799745025	26.3618705689944	20.726470133669	15.3312842495341	5.5831636764998	0.147216235685349	0.06054058918705	1	1.21449515490642	4866.57226011167	0	18530.7189781022	1	1	1	3	2019-05-15T16:55:16.134	NG_ecoli_LTEE_151_DM0	-1000	-0	162.9	DIA_100X_EMPTY_1x1_100ms	496c06cb-e9d6-4a05-991d-806cfc591570	EPI_100X_YFP_1x1_200ms_25sola	EPI_100X_RFP_1x1_200ms_25sola
7	29	15.9961168465	464	28.963155238305	55.0409482758621	1022.03879310345	94685	204.0625	180.866994260261	345.488124490716	0	8218495	17712.2737068966	763.876241617092	952.833363289582	0	NaN	NaN	NaN	NaN	NaN	368.806033515891	0.99988526492637	26.0006702248884	19.1856729899471	13.5521521318244	5.28761430683207	0.0268078800863794	0.011830008407731	1	1.00725512273904	3750.51546765912	1	20055.4181034483	1	1	1	3	2019-05-15T16:55:16.134	NG_ecoli_LTEE_151_DM0	-1000	-0	162.9	DIA_100X_EMPTY_1x1_100ms	bd16cacd-4315-4300-a284-8061f4da88fe	EPI_100X_YFP_1x1_200ms_25sola	EPI_100X_RFP_1x1_200ms_25sola
8	38	16.6521446581107	633	48.471541156988	57.0537124802528	1804.58925750395	16431980	25958.8941548183	180.866994260261	345.488124490716	4	380199	600.630331753555	763.876241617092	952.833363289582	0	NaN	NaN	NaN	NaN	NaN	498.36534465791	0.997523122162103	35.4929019195464	16.5107598721025	13.6732171487104	3.88836967411401	0.018966922938574	0.0106338406300518	0	1.00946907701092	5211.62084385778	0	16307.0126382306	1	1	1	3	2019-05-15T16:55:16.134	NG_ecoli_LTEE_151_DM0	-1000	-0	162.9	DIA_100X_EMPTY_1x1_100ms	479cc54b-5c11-498d-b9ec-29d246a0b251	EPI_100X_YFP_1x1_200ms_25sola	EPI_100X_RFP_1x1_200ms_25sola
9	40	13.2421149835441	530	-49.131065436413	63.0867924528302	752.520754716981	4127404	7787.55471698113	180.866994260261	345.488124490716	3	7107584	13410.5358490566	763.876241617092	952.833363289582	0	NaN	NaN	NaN	NaN	NaN	509.917178924967	0.808754881420375	41.9477932757357	19.1925953715798	11.9093586821675	4.85479897256293	0.0182462232738881	0.00571158278660885	1	1.00358109074871	4672.78448483441	3	21440.1754716981	1	1	1	3	2019-05-15T16:55:16.134	NG_ecoli_LTEE_151_DM0	-1000	-0	162.9	DIA_100X_EMPTY_1x1_100ms	59d1ce5c-4a11-42f1-965d-f938375ac833	EPI_100X_YFP_1x1_200ms_25sola	EPI_100X_RFP_1x1_200ms_25sola
10	36	16.6775015352131	602	19.4172598777333	63.297342192691	711.933554817276	7973385	13244.8255813953	180.866994260261	345.488124490716	3	5641809	9371.77574750831	763.876241617092	952.833363289582	0	NaN	NaN	NaN	NaN	NaN	541.77665316822	0.982451129812677	36.6636943406838	18.0436574195892	14.1139723074937	4.57246793473497	0.0449611690625279	0.0199830699067333	1	1.01096808804256	5736.20451434331	4	20049.9518272425	1	1	1	3	2019-05-15T16:55:16.134	NG_ecoli_LTEE_151_DM0	-1000	-0	162.9	DIA_100X_EMPTY_1x1_100ms	eb5f67db-8ca0-46c0-887f-e73f3c53b807	EPI_100X_YFP_1x1_200ms_25sola	EPI_100X_RFP_1x1_200ms_25sola
11	12	6.69776006463004	82	-49.9997084830038	64.1341463414634	1008.69512195122	18044	220.048780487805	180.866994260261	345.488124490716	0	489725	5972.25609756098	763.876241617092	952.833363289582	0	NaN	NaN	NaN	NaN	NaN	134.827346600173	0.999766619101063	14.2800329903512	12.1726966345143	8.68550719918272	3.78200891750116	0.0192981716100213	0.00191348968051554	0	1.00002215971763	846.076166394986	1	22400.3414634146	1	1	1	3	2019-05-15T16:55:16.134	NG_ecoli_LTEE_151_DM0	-1000	-0	162.9	DIA_100X_EMPTY_1x1_100ms	e3f1ff9e-2684-48a1-b758-46ededbb2699	EPI_100X_YFP_1x1_200ms_25sola	EPI_100X_RFP_1x1_200ms_25sola
12	31	13.5040062650749	419	47.1241308765693	70.4749403341289	663.596658711217	1314656	3137.60381861575	180.866994260261	345.488124490716	2	1210711	2889.52505966587	763.876241617092	952.833363289582	0	NaN	NaN	NaN	NaN	NaN	355.900488650688	0.992412567615209	29.5249244810406	13.9699502496659	11.7264340732121	3.24336861842273	0.022960621176442	0.00974836391744863	1	1.00535196671352	3188.67758843871	1	18374.3937947494	1	1	1	3	2019-05-15T16:55:16.134	NG_ecoli_LTEE_151_DM0	-1000	-0	162.9	DIA_100X_EMPTY_1x1_100ms	39c00003-e7b9-4eeb-ba9d-6cfa352c2b01	EPI_100X_YFP_1x1_200ms_25sola	EPI_100X_RFP_1x1_200ms_25sola
13	30	13.2950255107487	399	48.180819039683	75.2456140350877	733.884711779449	1513058	3792.12531328321	180.866994260261	345.488124490716	3	4702091	11784.6892230576	763.876241617092	952.833363289582	0	NaN	NaN	NaN	NaN	NaN	373.007375926056	0.988717272179264	29.4820034504215	16.1837764427063	12.2068191950912	3.97394182633652	0.0314758001176937	0.0202011659012016	0	1.02325270740023	3450.26059306055	2	21689.3483709273	1	1	1	3	2019-05-15T16:55:16.134	NG_ecoli_LTEE_151_DM0	-1000	-0	162.9	DIA_100X_EMPTY_1x1_100ms	6517279b-abac-4a0a-ab7d-e68021b32eae	EPI_100X_YFP_1x1_200ms_25sola	EPI_100X_RFP_1x1_200ms_25sola
14	34	16.1017778484925	548	46.555293643065	75.0018248175183	1941.53467153285	3705425	6761.72445255474	180.866994260261	345.488124490716	5	320284	584.459854014599	763.876241617092	952.833363289582	0	NaN	NaN	NaN	NaN	NaN	440.170377640908	0.983739404808826	32.106794399717	16.5382433113779	13.280766381382	3.81832441655164	0.031405056492871	0.0112619272528881	0	1.00806911245563	4447.67559129836	0	17912.3211678832	1	1	1	3	2019-05-15T16:55:16.134	NG_ecoli_LTEE_151_DM0	-1000	-0	162.9	DIA_100X_EMPTY_1x1_100ms	e05bcedd-5128-476d-9621-0490bc9a8f65	EPI_100X_YFP_1x1_200ms_25sola	EPI_100X_RFP_1x1_200ms_25sola
15	29	15.2231427414205	441	35.7410275157044	77.328798185941	685.013605442177	8443868	19147.0929705215	180.866994260261	345.488124490716	3	3671644	8325.72335600907	763.876241617092	952.833363289582	0	NaN	NaN	NaN	NaN	NaN	419.4882741566	0.999719491787995	29.0281735744319	18.1772628190084	13.8534303299814	4.63499645352884	0.0553177345996079	0.0282236757438928	1	1.04783018594505	4375.46528556071	3	18735.7891156463	1	1	1	3	2019-05-15T16:55:16.134	NG_ecoli_LTEE_151_DM0	-1000	-0	162.9	DIA_100X_EMPTY_1x1_100ms	2977951f-a7d9-448f-867f-1f2ff31c2f0b	EPI_100X_YFP_1x1_200ms_25sola	EPI_100X_RFP_1x1_200ms_25sola
16	29	9.34930166946778	272	-49.2624158728311	84.7279411764706	702.764705882353	617510	2270.25735294118	180.866994260261	345.488124490716	1	9132888	33576.7941176471	763.876241617092	952.833363289582	0	NaN	NaN	NaN	NaN	NaN	323.687058315448	0.882148377557302	33.1858788699295	13.4068031771311	9.42986402046172	2.87317462659887	0.0599824088113744	0.0267722699066734	1	1.05806247181458	2317.68316110764	3	24509.2904411765	1	1	1	3	2019-05-15T16:55:16.134	NG_ecoli_LTEE_151_DM0	-1000	-0	162.9	DIA_100X_EMPTY_1x1_100ms	70b821fb-9584-47f9-8da9-01dace03e426	EPI_100X_YFP_1x1_200ms_25sola	EPI_100X_RFP_1x1_200ms_25sola
17	7	2.60626929936058	20	-49.9970411337577	78.5	766.2	34067	1703.35	180.866994260261	345.488124490716	1	476386	23819.3	763.876241617092	952.833363289582	0	NaN	NaN	NaN	NaN	NaN	110.498101667922	0.999554470036414	NaN	NaN	NaN	NaN	NaN	NaN	NaN	NaN	NaN	1	24285.2	1	1	1	3	2019-05-15T16:55:16.134	NG_ecoli_LTEE_151_DM0	-1000	-0	162.9	DIA_100X_EMPTY_1x1_100ms	5f3cc251-285c-4683-8e96-5d077fead6d7	EPI_100X_YFP_1x1_200ms_25sola	EPI_100X_RFP_1x1_200ms_25sola
18	22	11.3312819318162	250	-5.03924455501785	89.728	573.688	68493	273.972	180.866994260261	345.488124490716	0	1231284	4925.136	763.876241617092	952.833363289582	0	NaN	NaN	NaN	NaN	NaN	253.190697692183	0.98956714527843	23.3739691092649	13.382674887484	10.3976210237083	3.38451541298171	0.0521090714491138	0.0268802251357995	0	1.02811365347825	1984.67918651365	1	22212.104	1	1	1	3	2019-05-15T16:55:16.134	NG_ecoli_LTEE_151_DM0	-1000	-0	162.9	DIA_100X_EMPTY_1x1_100ms	93035c66-de4c-41a5-afa1-d10ce0e7eeac	EPI_100X_YFP_1x1_200ms_25sola	EPI_100X_RFP_1x1_200ms_25sola
19	23	8.93688265585971	206	-13.5288930818723	90.7233009708738	542.296116504854	56762	275.543689320388	180.866994260261	345.488124490716	0	1069660	5192.52427184466	763.876241617092	952.833363289582	0	NaN	NaN	NaN	NaN	NaN	231.193297841573	0.990440935303127	23.9980626553988	11.2619097712953	9.18391291359231	2.9306835056165	0.0259420746230978	0.0106151080171575	1	1.00433717690648	1589.72344064131	2	21826.9951456311	1	1	1	3	2019-05-15T16:55:16.134	NG_ecoli_LTEE_151_DM0	-1000	-0	162.9	DIA_100X_EMPTY_1x1_100ms	d6f8df96-7587-4287-a462-5353d1525ff6	EPI_100X_YFP_1x1_200ms_25sola	EPI_100X_RFP_1x1_200ms_25sola
20	10	3.39111491040307	34	-49.998767315406	91.3529411764706	782.470588235294	47810	1406.17647058824	180.866994260261	345.488124490716	1	648208	19064.9411764706	763.876241617092	952.833363289582	0	NaN	NaN	NaN	NaN	NaN	120.720154969244	0.999719857460233	NaN	NaN	NaN	NaN	NaN	NaN	NaN	NaN	NaN	2	23348.8235294118	1	1	1	3	2019-05-15T16:55:16.134	NG_ecoli_LTEE_151_DM0	-1000	-0	162.9	DIA_100X_EMPTY_1x1_100ms	2fcbb949-6e3f-44cb-b915-35fe7df1f79f	EPI_100X_YFP_1x1_200ms_25sola	EPI_100X_RFP_1x1_200ms_25sola
21	36	12.9035271772546	465	-29.6505007511659	107.320430107527	772.909677419355	13644583	29343.1892473118	180.866994260261	345.488124490716	4	5467233	11757.4903225806	763.876241617092	952.833363289582	0	NaN	NaN	NaN	NaN	NaN	394.380450358403	0.93416208743937	34.8856389946688	14.132228293767	10.7908068280576	3.2661100580756	0.0481724864342304	0.0254326521494658	1	1.01362752961513	3190.39458712868	3	20084.576344086	1	1	1	3	2019-05-15T16:55:16.134	NG_ecoli_LTEE_151_DM0	-1000	-0	162.9	DIA_100X_EMPTY_1x1_100ms	2d78481d-2c33-484f-82e4-efb2b10ce8a2	EPI_100X_YFP_1x1_200ms_25sola	EPI_100X_RFP_1x1_200ms_25sola
22	26	9.53716880279872	248	-32.2284749870998	100.737903225806	537.068548387097	72339	291.689516129032	180.866994260261	345.488124490716	0	1323059	5334.91532258064	763.876241617092	952.833363289582	0	NaN	NaN	NaN	NaN	NaN	275.747784669955	0.896003423078284	27.8632014167761	13.0812195871998	9.45121851939121	2.86329622411872	0.0830234101499729	0.0413997579690458	0	1.09833196049908	1954.77377856539	1	21878.0483870968	1	1	1	3	2019-05-15T16:55:16.134	NG_ecoli_LTEE_151_DM0	-1000	-0	162.9	DIA_100X_EMPTY_1x1_100ms	b645b0aa-092c-4b71-9970-c90b4495abd5	EPI_100X_YFP_1x1_200ms_25sola	EPI_100X_RFP_1x1_200ms_25sola
23	33	13.4496821755731	445	-17.6271603403994	108.970786516854	568.211235955056	137087	308.060674157303	180.866994260261	345.488124490716	0	3889101	8739.55280898876	763.876241617092	952.833363289582	0	NaN	NaN	NaN	NaN	NaN	367.635198512741	0.880800065507766	32.722746649824	15.2815407198529	10.7176157527301	3.16975132130077	0.112035274535693	0.046665431369878	1	1.15800572318199	2952.13352447572	2	21593.7842696629	1	1	1	3	2019-05-15T16:55:16.134	NG_ecoli_LTEE_151_DM0	-1000	-0	162.9	DIA_100X_EMPTY_1x1_100ms	264d59f1-97bc-4db1-9df2-045c2e555f18	EPI_100X_YFP_1x1_200ms_25sola	EPI_100X_RFP_1x1_200ms_25sola
24	25	15.4588072622962	387	-37.4488037231049	103.997416020672	742.005167958656	8192072	21168.1447028424	180.866994260261	345.488124490716	3	3632972	9387.52454780362	763.876241617092	952.833363289582	0	NaN	NaN	NaN	NaN	NaN	318.674844712577	0.999778657564869	23.8143975987056	16.4172190287973	12.8150783867695	4.36358751939488	0.0448217040626739	0.0240521092663951	0	1.02348610115463	3071.65203138085	0	18531.7364341085	1	1	1	3	2019-05-15T16:55:16.134	NG_ecoli_LTEE_151_DM0	-1000	-0	162.9	DIA_100X_EMPTY_1x1_100ms	5b38070c-7c17-420f-b083-a270b277327e	EPI_100X_YFP_1x1_200ms_25sola	EPI_100X_RFP_1x1_200ms_25sola
25	11	5.73679351608929	64	-49.9998044663839	99.375	706.40625	69525	1086.328125	180.866994260261	345.488124490716	0	866311	13536.109375	763.876241617092	952.833363289582	0	NaN	NaN	NaN	NaN	NaN	123.185628224065	0.999671895273293	NaN	NaN	NaN	NaN	NaN	NaN	NaN	NaN	NaN	1	22222.921875	1	1	1	3	2019-05-15T16:55:16.134	NG_ecoli_LTEE_151_DM0	-1000	-0	162.9	DIA_100X_EMPTY_1x1_100ms	8fc93f4b-0490-4045-8c11-d5a370f5a376	EPI_100X_YFP_1x1_200ms_25sola	EPI_100X_RFP_1x1_200ms_25sola
26	10	2.75226009634588	29	-49.9988799917066	103.034482758621	783.103448275862	62187	2144.37931034483	180.866994260261	345.488124490716	1	567134	19556.3448275862	763.876241617092	952.833363289582	0	NaN	NaN	NaN	NaN	NaN	NaN	NaN	NaN	NaN	NaN	NaN	NaN	NaN	NaN	NaN	NaN	2	23004.1034482759	1	1	1	3	2019-05-15T16:55:16.134	NG_ecoli_LTEE_151_DM0	-1000	-0	162.9	DIA_100X_EMPTY_1x1_100ms	796dea53-90ad-4327-91fb-693d08ea93f1	EPI_100X_YFP_1x1_200ms_25sola	EPI_100X_RFP_1x1_200ms_25sola
27	16	6.87129563365832	111	-49.9604730044702	109.432432432432	518.108108108108	26750	240.990990990991	180.866994260261	345.488124490716	0	515839	4647.1981981982	763.876241617092	952.833363289582	0	NaN	NaN	NaN	NaN	NaN	160.376045958076	0.999681526559292	17.2614112761205	11.3566636293978	8.9178589368103	3.03111343618882	0.0055276066369617	0.00264401749782951	1	1.00013664966305	1078.17033511727	1	22924.7927927928	1	1	1	3	2019-05-15T16:55:16.134	NG_ecoli_LTEE_151_DM0	-1000	-0	162.9	DIA_100X_EMPTY_1x1_100ms	c4df75b8-c458-4a7c-9e5a-92238896f53a	EPI_100X_YFP_1x1_200ms_25sola	EPI_100X_RFP_1x1_200ms_25sola
28	28	8.8970009407703	249	-49.7449429000648	120.29718875502	810.21686746988	95047	381.714859437751	180.866994260261	345.488124490716	0	5878864	23609.8955823293	763.876241617092	952.833363289582	0	NaN	NaN	NaN	NaN	NaN	334.553019417748	0.846981049769949	31.7847925185024	15.461441859725	10.0473714082649	3.23299877166428	0.0473159284550679	0.0260042454474693	1	1.04891610619195	2520.07911586793	1	24073.7670682731	1	1	1	3	2019-05-15T16:55:16.134	NG_ecoli_LTEE_151_DM0	-1000	-0	162.9	DIA_100X_EMPTY_1x1_100ms	bcd1f298-e51a-4166-aaee-106a8c437614	EPI_100X_YFP_1x1_200ms_25sola	EPI_100X_RFP_1x1_200ms_25sola
29	23	12.1277320682439	279	28.8270634032582	123.73476702509	888.458781362007	58733	210.512544802867	180.866994260261	345.488124490716	0	2353187	8434.36200716846	763.876241617092	952.833363289582	0	NaN	NaN	NaN	NaN	NaN	253.181535204901	0.983235081213116	22.3022231798068	13.9542078367023	10.8322158403205	3.46128898955193	0.0219949540447785	0.0101227057826148	1	1.00121538188451	2055.28782238915	0	21158.8637992832	1	1	1	3	2019-05-15T16:55:16.134	NG_ecoli_LTEE_151_DM0	-1000	-0	162.9	DIA_100X_EMPTY_1x1_100ms	9cb20e4e-7fa5-4f16-b5b5-262064afaa49	EPI_100X_YFP_1x1_200ms_25sola	EPI_100X_RFP_1x1_200ms_25sola
30	38	11.0351252220238	420	8.30468634286103	127.885714285714	529.826190476191	89435	212.940476190476	180.866994260261	345.488124490716	0	3975225	9464.82142857143	763.876241617092	952.833363289582	0	NaN	NaN	NaN	NaN	NaN	439.435809557399	0.813272167035738	39.7614261978353	14.5143499518454	10.6469736652432	3.25942996285078	0.0755901369491854	0.027956749174125	1	1.03354144480208	3540.00760281211	1	23151.7642857143	1	1	1	3	2019-05-15T16:55:16.134	NG_ecoli_LTEE_151_DM0	-1000	-0	162.9	DIA_100X_EMPTY_1x1_100ms	cf30e33f-fefc-4a0b-8629-08b142971819	EPI_100X_YFP_1x1_200ms_25sola	EPI_100X_RFP_1x1_200ms_25sola
31	36	7.42194574549986	267	-49.9982014564012	128.606741573034	853.7265917603	66224	248.029962546816	180.866994260261	345.488124490716	0	1527031	5719.21722846442	763.876241617092	952.833363289582	0	NaN	NaN	NaN	NaN	NaN	353.355919741087	0.712119189857974	NaN	NaN	NaN	NaN	NaN	NaN	NaN	NaN	NaN	0	22361.8239700375	1	1	1	3	2019-05-15T16:55:16.134	NG_ecoli_LTEE_151_DM0	-1000	-0	162.9	DIA_100X_EMPTY_1x1_100ms	21c32a38-2562-4ebd-bd4b-81f7d0a4c4b7	EPI_100X_YFP_1x1_200ms_25sola	EPI_100X_RFP_1x1_200ms_25sola
32	24	5.63808401199928	137	-49.9999662197623	129.85401459854	784.058394160584	214658	1566.84671532847	180.866994260261	345.488124490716	0	3315926	24203.8394160584	763.876241617092	952.833363289582	0	NaN	NaN	NaN	NaN	NaN	NaN	NaN	NaN	NaN	NaN	NaN	NaN	NaN	NaN	NaN	NaN	1	23377.3430656934	1	1	1	3	2019-05-15T16:55:16.134	NG_ecoli_LTEE_151_DM0	-1000	-0	162.9	DIA_100X_EMPTY_1x1_100ms	b4119207-0e90-48cf-b781-c0c71330021f	EPI_100X_YFP_1x1_200ms_25sola	EPI_100X_RFP_1x1_200ms_25sola
33	36	15.2838768023459	551	-49.9999999994039	143.575317604356	816.818511796733	204932	371.927404718693	180.866994260261	345.488124490716	0	15076753	27362.5281306715	763.876241617092	952.833363289582	0	NaN	NaN	NaN	NaN	NaN	508.926554214699	0.853445982476313	NaN	NaN	NaN	NaN	NaN	NaN	NaN	NaN	NaN	4	21761.3774954628	1	1	1	3	2019-05-15T16:55:16.134	NG_ecoli_LTEE_151_DM0	-1000	-0	162.9	DIA_100X_EMPTY_1x1_100ms	dbecf866-7bdd-4041-9997-b2fbc8046258	EPI_100X_YFP_1x1_200ms_25sola	EPI_100X_RFP_1x1_200ms_25sola
34	47	12.9584141777631	610	-44.5169480947268	172.652459016393	815.554098360656	190297	311.962295081967	180.866994260261	345.488124490716	0	12121778	19871.7672131148	763.876241617092	952.833363289582	0	NaN	NaN	NaN	NaN	NaN	654.21411574041	0.679377613804286	59.3082150842706	15.9300396945252	10.5970658107621	2.84710794973756	0.140770282550448	0.0443921182667059	3	1.27415379185569	5230.89494719238	2	23499.3885245902	1	1	1	3	2019-05-15T16:55:16.134	NG_ecoli_LTEE_151_DM0	-1000	-0	162.9	DIA_100X_EMPTY_1x1_100ms	195a1411-11b5-4548-93a4-d3b1a8054413	EPI_100X_YFP_1x1_200ms_25sola	EPI_100X_RFP_1x1_200ms_25sola
35	14	5.17457289232628	73	-49.999345022079	160.904109589041	833.534246575342	22956	314.465753424658	180.866994260261	345.488124490716	0	1085437	14869	763.876241617092	952.833363289582	0	NaN	NaN	NaN	NaN	NaN	144.016269601163	0.999402087700074	NaN	NaN	NaN	NaN	NaN	NaN	NaN	NaN	NaN	2	23805.0821917808	1	1	1	3	2019-05-15T16:55:16.134	NG_ecoli_LTEE_151_DM0	-1000	-0	162.9	DIA_100X_EMPTY_1x1_100ms	f417dca6-1f82-4dbd-8838-0250ca22178b	EPI_100X_YFP_1x1_200ms_25sola	EPI_100X_RFP_1x1_200ms_25sola
36	13	10.2857518869414	137	-49.9996669475777	164.868613138686	822.043795620438	44287	323.262773722628	180.866994260261	345.488124490716	0	2558654	18676.3065693431	763.876241617092	952.833363289582	0	NaN	NaN	NaN	NaN	NaN	176.581536222074	0.999832784527839	15.8745928113229	14.1873603479768	10.5636916195176	3.95931896832086	0.0195900330122	0.011041842400724	0	1.00204926770929	1391.30999428518	3	24291.2846715328	1	1	1	3	2019-05-15T16:55:16.134	NG_ecoli_LTEE_151_DM0	-1000	-0	162.9	DIA_100X_EMPTY_1x1_100ms	f724f1e4-539a-4c08-991a-62702812f791	EPI_100X_YFP_1x1_200ms_25sola	EPI_100X_RFP_1x1_200ms_25sola
37	24	15.0044252274038	361	-44.4954050930524	174.246537396122	1852.65927977839	407177	1127.91412742382	180.866994260261	345.488124490716	0	9704675	26882.756232687	763.876241617092	952.833363289582	0	NaN	NaN	NaN	NaN	NaN	380.623091293257	0.999944689468715	26.0669929315608	18.1876899028488	13.9772696296602	4.86013704813255	0.0241565059898807	0.012508660193907	1	1.00750442551049	3999.68235073007	2	20113.9335180055	1	1	1	3	2019-05-15T16:55:16.134	NG_ecoli_LTEE_151_DM0	-1000	-0	162.9	DIA_100X_EMPTY_1x1_100ms	72c1e55c-6e57-4d50-add3-8e51054d6b6c	EPI_100X_YFP_1x1_200ms_25sola	EPI_100X_RFP_1x1_200ms_25sola
38	25	12.2437535609518	307	5.10873842899774	175.338762214984	1836.74267100977	819165	2668.28990228013	180.866994260261	345.488124490716	1	2938692	9572.28664495114	763.876241617092	952.833363289582	0	NaN	NaN	NaN	NaN	NaN	308.043728334626	0.999441753637782	25.9726448368827	14.8775470599102	11.4936400973392	3.64521151210845	0.0212327938979349	0.00852836390800193	1	1.00274687098773	2694.76715836943	2	20007.2247557003	1	1	1	3	2019-05-15T16:55:16.134	NG_ecoli_LTEE_151_DM0	-1000	-0	162.9	DIA_100X_EMPTY_1x1_100ms	0d18f69b-da2a-4041-8a03-c92f43245d48	EPI_100X_YFP_1x1_200ms_25sola	EPI_100X_RFP_1x1_200ms_25sola
39	26	15.6099382130169	406	-18.9124387331883	175.65763546798	1247.75369458128	8391950	20669.8275862069	180.866994260261	345.488124490716	2	306096	753.931034482759	763.876241617092	952.833363289582	0	NaN	NaN	NaN	NaN	NaN	331.766446412083	0.996699733961249	23.77832215911	16.7985234273454	13.3038554124983	4.43963619822017	0.0383205659108849	0.0171299407701483	1	1.01217679252655	3305.415967458	1	17709.1625615764	1	1	1	3	2019-05-15T16:55:16.134	NG_ecoli_LTEE_151_DM0	-1000	-0	162.9	DIA_100X_EMPTY_1x1_100ms	dd9b7d2d-9e83-4f42-b630-3950e1bd9ba9	EPI_100X_YFP_1x1_200ms_25sola	EPI_100X_RFP_1x1_200ms_25sola
40	24	15.2103377498397	365	-38.6805524207125	188.416438356164	670.427397260274	114647	314.101369863014	180.866994260261	345.488124490716	0	2534308	6943.3095890411	763.876241617092	952.833363289582	0	NaN	NaN	NaN	NaN	NaN	271.032361519845	0.999901188194678	20.6095950718266	17.1089878535731	12.5862895847341	4.57853929791886	0.0355259820985613	0.0184472451440382	0	1.0101561244425	2564.21702837321	0	19295.5808219178	1	1	1	3	2019-05-15T16:55:16.134	NG_ecoli_LTEE_151_DM0	-1000	-0	162.9	DIA_100X_EMPTY_1x1_100ms	92234799-cd65-4f03-b347-c0420c54eb1d	EPI_100X_YFP_1x1_200ms_25sola	EPI_100X_RFP_1x1_200ms_25sola
41	34	16.1472330933343	549	31.6738180540668	195.256830601093	1238.85245901639	15831766	28837.4608378871	180.866994260261	345.488124490716	3	358018	652.127504553734	763.876241617092	952.833363289582	0	NaN	NaN	NaN	NaN	NaN	445.456578463964	0.976700342912786	32.1531551661173	17.0182658434447	13.5075780801932	3.77684002918889	0.0504746967430617	0.023479645626109	1	1.03966197679392	4607.53296411197	1	17683.7030965392	1	1	1	3	2019-05-15T16:55:16.134	NG_ecoli_LTEE_151_DM0	-1000	-0	162.9	DIA_100X_EMPTY_1x1_100ms	0b4dc820-83da-4fe1-9712-f6c7fa41e0b8	EPI_100X_YFP_1x1_200ms_25sola	EPI_100X_RFP_1x1_200ms_25sola
42	42	14.8994778430707	626	48.5332771542524	197.097444089457	1839.67891373802	12974990	20726.821086262	180.866994260261	345.488124490716	6	2387751	3814.29872204473	763.876241617092	952.833363289582	0	NaN	NaN	NaN	NaN	NaN	530.495280868566	0.960917493285397	42.1422049650322	14.5025120999865	12.1675306089886	3.00917512802051	0.0647706243783448	0.0203702237215887	0	1.03696395507292	4900.17997591527	2	18560.6485623003	1	1	1	3	2019-05-15T16:55:16.134	NG_ecoli_LTEE_151_DM0	-1000	-0	162.9	DIA_100X_EMPTY_1x1_100ms	9b014350-7c14-4118-91f7-59e9477a4e03	EPI_100X_YFP_1x1_200ms_25sola	EPI_100X_RFP_1x1_200ms_25sola
43	20	12.4552177756425	250	-49.358939137019	199.736	468.616	46845	187.38	180.866994260261	345.488124490716	0	533223	2132.892	763.876241617092	952.833363289582	0	NaN	NaN	NaN	NaN	NaN	222.701287864052	0.999607492570426	19.5501794586125	15.3909760623506	10.8602484481969	4.15846717032195	0.0281241107536032	0.013349972670172	1	1.00499982128146	1811.00709175338	0	21450.208	1	1	1	3	2019-05-15T16:55:16.134	NG_ecoli_LTEE_151_DM0	-1000	-0	162.9	DIA_100X_EMPTY_1x1_100ms	550710d6-8703-48b1-a77c-d2c60ac7030b	EPI_100X_YFP_1x1_200ms_25sola	EPI_100X_RFP_1x1_200ms_25sola
44	36	12.5978333414269	454	8.15804880879902	200.966960352423	909.284140969163	117132	258	180.866994260261	345.488124490716	0	2375953	5233.37665198238	763.876241617092	952.833363289582	0	NaN	NaN	NaN	NaN	NaN	417.331181014137	0.866748969121606	36.4187944412431	15.1109213990878	11.1146580701015	3.17707515695055	0.0464106039770869	0.0213509317966595	1	1.0389561113096	3533.52086477862	0	20577.6167400881	1	1	1	3	2019-05-15T16:55:16.134	NG_ecoli_LTEE_151_DM0	-1000	-0	162.9	DIA_100X_EMPTY_1x1_100ms	68d35575-9a7c-45f6-a605-75d9207f11d2	EPI_100X_YFP_1x1_200ms_25sola	EPI_100X_RFP_1x1_200ms_25sola
45	34	15.086427666602	513	48.6955702780169	211.317738791423	623.399610136452	124702	243.083820662768	180.866994260261	345.488124490716	0	13356303	26035.6783625731	763.876241617092	952.833363289582	0	NaN	NaN	NaN	NaN	NaN	404.557511416502	0.991782458335469	31.8123124806049	15.1923804350741	12.317115299371	3.63394551646371	0.0233102636038711	0.0134488052236276	0	1.01182566421156	3790.55789967614	0	18231.5419103314	1	1	1	3	2019-05-15T16:55:16.134	NG_ecoli_LTEE_151_DM0	-1000	-0	162.9	DIA_100X_EMPTY_1x1_100ms	6cf4e8df-7629-476a-9dd2-5f26065beac2	EPI_100X_YFP_1x1_200ms_25sola	EPI_100X_RFP_1x1_200ms_25sola
46	35	14.3533793358816	502	49.1848997610613	225.697211155378	1026.04780876494	4083784	8135.02788844622	180.866994260261	345.488124490716	3	565472	1126.43824701195	763.876241617092	952.833363289582	0	NaN	NaN	NaN	NaN	NaN	406.026818440626	0.978956907749625	32.8679800590694	13.8658414163864	11.9556425997467	3.25735047446985	0.0183412661085406	0.009291722855576	1	1.00660572091303	3689.85027424765	0	18570.0717131474	1	1	1	3	2019-05-15T16:55:16.134	NG_ecoli_LTEE_151_DM0	-1000	-0	162.9	DIA_100X_EMPTY_1x1_100ms	32c10835-ad50-4ef9-9420-ee00d99ddc60	EPI_100X_YFP_1x1_200ms_25sola	EPI_100X_RFP_1x1_200ms_25sola
47	30	15.6384288936734	470	30.4855062865084	233.365957446809	1620.0085106383	8582874	18261.4340425532	180.866994260261	345.488124490716	2	260431	554.108510638298	763.876241617092	952.833363289582	0	NaN	NaN	NaN	NaN	NaN	364.020444082758	0.997915550762777	28.1525847077494	15.435161815263	12.5679422377864	3.76662016857784	0.0130141292235172	0.00674145168513603	0	1.00257228555034	3492.50074392885	0	17253.5404255319	1	1	1	3	2019-05-15T16:55:16.134	NG_ecoli_LTEE_151_DM0	-1000	-0	162.9	DIA_100X_EMPTY_1x1_100ms	3ad22b9f-5635-4716-8e64-cc1065b79b4b	EPI_100X_YFP_1x1_200ms_25sola	EPI_100X_RFP_1x1_200ms_25sola
48	30	16.4178237991334	493	43.208371537539	239.450304259635	1283.88843813387	10870913	22050.5334685598	180.866994260261	345.488124490716	3	364267	738.878296146045	763.876241617092	952.833363289582	0	NaN	NaN	NaN	NaN	NaN	386.78881683841	0.999954921217743	27.84642416394	16.3715241517902	13.5497783101848	3.9502223849553	0.000840317171861606	0.000388176974613476	1	1.00000650084235	4015.35266438173	0	17438.4543610548	1	1	1	3	2019-05-15T16:55:16.134	NG_ecoli_LTEE_151_DM0	-1000	-0	162.9	DIA_100X_EMPTY_1x1_100ms	fe71638e-f5e6-4db2-a568-4b492c3ebb31	EPI_100X_YFP_1x1_200ms_25sola	EPI_100X_RFP_1x1_200ms_25sola
49	31	14.4966453979781	450	45.4364263045769	260.268888888889	1026.39333333333	210659	468.131111111111	180.866994260261	345.488124490716	0	7092423	15760.94	763.876241617092	952.833363289582	0	NaN	NaN	NaN	NaN	NaN	361.599139967733	0.998915715456959	29.6484374601695	15.0762668548704	11.7131622004586	3.74089783110035	0.0166327666160444	0.00748846364573081	1	1.00178900144601	3194.77300417445	0	20537.3755555556	1	1	1	3	2019-05-15T16:55:16.134	NG_ecoli_LTEE_151_DM0	-1000	-0	162.9	DIA_100X_EMPTY_1x1_100ms	27491368-9c7a-4955-8e82-2919742c5c8d	EPI_100X_YFP_1x1_200ms_25sola	EPI_100X_RFP_1x1_200ms_25sola
50	25	10.1910630109498	256	28.4803157168576	275.65625	617.7109375	54108	211.359375	180.866994260261	345.488124490716	0	301562	1177.9765625	763.876241617092	952.833363289582	0	NaN	NaN	NaN	NaN	NaN	243.652919928664	0.958782527110414	25.1071058533749	12.8858723155907	9.29529499054778	3.10790021908683	0.0300565837229632	0.015525497363138	0	1.01102879021594	1703.77753931592	0	21522.8359375	1	1	1	3	2019-05-15T16:55:16.134	NG_ecoli_LTEE_151_DM0	-1000	-0	162.9	DIA_100X_EMPTY_1x1_100ms	78ef30f1-6eb4-46b2-93a3-3d6f3bd924c9	EPI_100X_YFP_1x1_200ms_25sola	EPI_100X_RFP_1x1_200ms_25sola
51	36	13.2747333970805	478	49.372796569223	302.866108786611	747.916317991632	103911	217.387029288703	180.866994260261	345.488124490716	0	8589376	17969.4058577406	763.876241617092	952.833363289582	0	NaN	NaN	NaN	NaN	NaN	395.270318778756	0.89981161531998	35.5265855479092	13.6136297645238	10.8472748478025	2.81171417981506	0.0223923640813437	0.00963189077944642	1	1.00871145901027	3283.10399651996	0	20488.3410041841	1	1	1	3	2019-05-15T16:55:16.134	NG_ecoli_LTEE_151_DM0	-1000	-0	162.9	DIA_100X_EMPTY_1x1_100ms	122bd6c9-d1ba-46b5-9123-eb392b577047	EPI_100X_YFP_1x1_200ms_25sola	EPI_100X_RFP_1x1_200ms_25sola
52	26	14.5641608273051	379	16.2845485815412	300.366754617414	1934.59894459103	6033646	15919.9102902375	180.866994260261	345.488124490716	2	195426	515.635883905013	763.876241617092	952.833363289582	0	NaN	NaN	NaN	NaN	NaN	303.53953349878	0.999924251125551	24.0303294077209	15.4712158031735	12.1754083767652	4.01169310309488	0.00682926263023049	0.00363699960741864	1	1.00012993984501	2797.80008622595	0	17299.1213720317	1	1	1	3	2019-05-15T16:55:16.134	NG_ecoli_LTEE_151_DM0	-1000	-0	162.9	DIA_100X_EMPTY_1x1_100ms	f2438175-1fb7-4a11-b37d-75d54d16b854	EPI_100X_YFP_1x1_200ms_25sola	EPI_100X_RFP_1x1_200ms_25sola
53	37	16.8089603836742	622	-47.5791927095795	307.667202572347	562.163987138264	200686	322.646302250804	180.866994260261	345.488124490716	0	3728209	5993.90514469453	763.876241617092	952.833363289582	0	NaN	NaN	NaN	NaN	NaN	476.027625758077	0.747859841717584	38.5597768936274	18.5305339300525	11.6048414374499	4.43709981659737	0.178980640393067	0.0510989190955019	3	1.14348634791473	4078.52205836156	1	20847.6302250804	1	1	1	3	2019-05-15T16:55:16.134	NG_ecoli_LTEE_151_DM0	-1000	-0	162.9	DIA_100X_EMPTY_1x1_100ms	8276e789-4230-4b9f-8b5f-f8f3cc5b23c2	EPI_100X_YFP_1x1_200ms_25sola	EPI_100X_RFP_1x1_200ms_25sola
54	45	13.2697065237043	598	48.8215584356976	309.239130434783	1892.61705685619	18676842	31232.1772575251	180.866994260261	345.488124490716	4	320703	536.292642140468	763.876241617092	952.833363289582	0	NaN	NaN	NaN	NaN	NaN	507.276095032496	0.904726495876475	44.7304306273405	13.0526437943909	11.0731913700639	2.56638290820196	0.0331893278629837	0.0165400113295117	0	1.03495319350578	4307.6317739936	1	18445.5869565217	1	1	1	3	2019-05-15T16:55:16.134	NG_ecoli_LTEE_151_DM0	-1000	-0	162.9	DIA_100X_EMPTY_1x1_100ms	8af314ee-4d20-4a33-b578-5d1e3e51f351	EPI_100X_YFP_1x1_200ms_25sola	EPI_100X_RFP_1x1_200ms_25sola
55	28	12.8342794199241	360	39.9881291318451	304.236111111111	979.347222222222	217369	603.802777777778	180.866994260261	345.488124490716	2	8401319	23336.9972222222	763.876241617092	952.833363289582	0	NaN	NaN	NaN	NaN	NaN	319.368661929878	0.964696770224934	27.4547417215324	14.1217969388065	11.126097075457	3.33386164704638	0.030329558096997	0.0117770245857822	1	1.00647448262142	2669.27263119501	1	20856.8638888889	1	1	1	3	2019-05-15T16:55:16.134	NG_ecoli_LTEE_151_DM0	-1000	-0	162.9	DIA_100X_EMPTY_1x1_100ms	8cb49acd-108a-4384-b1b8-17ccc8c57f99	EPI_100X_YFP_1x1_200ms_25sola	EPI_100X_RFP_1x1_200ms_25sola
56	24	13.2490631546615	319	-46.3291168061668	312.432601880878	580.025078369906	82412	258.344827586207	180.866994260261	345.488124490716	0	1642673	5149.44514106583	763.876241617092	952.833363289582	0	NaN	NaN	NaN	NaN	NaN	276.121145910417	0.980634253512594	23.7428821053684	16.4219440189611	10.8223925011873	4.53642866399617	0.098225827634486	0.0408227524746335	2	1.07782750537176	2184.08672261428	1	21810.946708464	1	1	1	3	2019-05-15T16:55:16.134	NG_ecoli_LTEE_151_DM0	-1000	-0	162.9	DIA_100X_EMPTY_1x1_100ms	2cff9171-18f3-4a26-8bd5-8f666d998050	EPI_100X_YFP_1x1_200ms_25sola	EPI_100X_RFP_1x1_200ms_25sola
57	26	12.4894082844235	325	41.1384261634593	308.107692307692	1859.97846153846	7481025	23018.5384615385	180.866994260261	345.488124490716	2	179105	551.092307692308	763.876241617092	952.833363289582	0	NaN	NaN	NaN	NaN	NaN	294.201006093486	0.999849781444739	25.0686704999727	14.393123634731	11.3186111330398	3.76444730760822	0.00734920207615568	0.00341338515331319	0	1.00053646350434	2522.36227372979	2	17877.52	1	1	1	3	2019-05-15T16:55:16.134	NG_ecoli_LTEE_151_DM0	-1000	-0	162.9	DIA_100X_EMPTY_1x1_100ms	5d61adb8-59af-45c5-82c7-78fb2abff46a	EPI_100X_YFP_1x1_200ms_25sola	EPI_100X_RFP_1x1_200ms_25sola
58	26	14.9055212930733	388	19.6880555191071	320.917525773196	974.889175257732	5343817	13772.7242268041	180.866994260261	345.488124490716	2	3023660	7792.9381443299	763.876241617092	952.833363289582	0	NaN	NaN	NaN	NaN	NaN	310.718844002569	0.999824771283938	24.0168362070033	15.9237770021855	12.4224389235481	4.1758650368307	0.0415701330845409	0.0220588999617285	1	1.01985979836416	2910.84726320014	1	17713.5077319588	1	1	1	3	2019-05-15T16:55:16.134	NG_ecoli_LTEE_151_DM0	-1000	-0	162.9	DIA_100X_EMPTY_1x1_100ms	4b3a8de3-304c-4748-b820-346587b44def	EPI_100X_YFP_1x1_200ms_25sola	EPI_100X_RFP_1x1_200ms_25sola
59	29	15.9485269044287	463	41.7090975412348	324.114470842333	1851.69978401728	2965305	6404.5464362851	180.866994260261	345.488124490716	3	647246	1397.93952483801	763.876241617092	952.833363289582	0	NaN	NaN	NaN	NaN	NaN	386.038724677712	0.99678677434642	26.968726110923	17.7889498112347	13.8305938686127	4.57829568868251	0.0130851518837517	0.00754812822517969	0	1.00273161993716	4051.65045942836	1	17406.2570194384	1	1	1	3	2019-05-15T16:55:16.134	NG_ecoli_LTEE_151_DM0	-1000	-0	162.9	DIA_100X_EMPTY_1x1_100ms	50ef5f90-494d-4c05-8e93-9f4e053d8e57	EPI_100X_YFP_1x1_200ms_25sola	EPI_100X_RFP_1x1_200ms_25sola
60	38	15.6147301995769	593	48.5069638139004	333.974704890388	1054.00674536256	8900944	15010.023608769	180.866994260261	345.488124490716	5	384146	647.801011804385	763.876241617092	952.833363289582	0	NaN	NaN	NaN	NaN	NaN	469.97733900937	0.966458611031913	36.7488925587859	14.582047494903	12.4407668706392	3.2592573994902	0.0342010563505991	0.0151096080505207	1	1.01422049111448	4467.1284551177	0	17515.694772344	1	1	1	3	2019-05-15T16:55:16.134	NG_ecoli_LTEE_151_DM0	-1000	-0	162.9	DIA_100X_EMPTY_1x1_100ms	b235edd1-c056-4f7f-a63f-d34e8317a47b	EPI_100X_YFP_1x1_200ms_25sola	EPI_100X_RFP_1x1_200ms_25sola
61	30	14.7687026911259	444	44.5574464888089	344.423423423423	531.308558558559	6470479	14573.1509009009	180.866994260261	345.488124490716	2	973041	2191.53378378378	763.876241617092	952.833363289582	0	NaN	NaN	NaN	NaN	NaN	345.698494719757	0.999511157971379	27.6481492370473	14.6283169400478	12.1324103660089	3.60323700033788	0.0094682578416657	0.00547364417398762	0	1.00151586922393	3196.31909464098	0	16558.7184684685	1	1	1	3	2019-05-15T16:55:16.134	NG_ecoli_LTEE_151_DM0	-1000	-0	162.9	DIA_100X_EMPTY_1x1_100ms	a8e57472-116e-4b47-a800-f6da247c9f23	EPI_100X_YFP_1x1_200ms_25sola	EPI_100X_RFP_1x1_200ms_25sola
62	24	11.1626022728401	268	23.8077871151497	349.828358208955	874.167910447761	62013	231.391791044776	180.866994260261	345.488124490716	0	551473	2057.73507462687	763.876241617092	952.833363289582	0	NaN	NaN	NaN	NaN	NaN	239.673780096021	0.98301254816082	23.325891338739	12.6010743453995	9.81881963573712	3.16103610123783	0.00897205135731103	0.00299490972883192	0	1.00031279499314	1766.22771155553	0	21549.7985074627	1	1	1	3	2019-05-15T16:55:16.134	NG_ecoli_LTEE_151_DM0	-1000	-0	162.9	DIA_100X_EMPTY_1x1_100ms	0554f709-1fc2-4ee1-8800-5dea98c575d0	EPI_100X_YFP_1x1_200ms_25sola	EPI_100X_RFP_1x1_200ms_25sola
63	18	11.5813210440301	209	-49.7092670986186	367.483253588517	969.114832535885	51848	248.076555023923	180.866994260261	345.488124490716	0	267973	1282.16746411483	763.876241617092	952.833363289582	0	NaN	NaN	NaN	NaN	NaN	193.211422194371	0.996026260475292	18.4933541086542	13.4945974791649	9.92789997776917	3.59899828264836	0.0349988356572418	0.018941014411656	0	1.00845227903501	1431.59559381549	0	21894.5167464115	1	1	1	3	2019-05-15T16:55:16.134	NG_ecoli_LTEE_151_DM0	-1000	-0	162.9	DIA_100X_EMPTY_1x1_100ms	e3516421-7a3f-4153-993b-26a35fb4ffa8	EPI_100X_YFP_1x1_200ms_25sola	EPI_100X_RFP_1x1_200ms_25sola
64	33	13.2619498010972	438	24.915348452432	387.27397260274	551.849315068493	115910	264.634703196347	180.866994260261	345.488124490716	0	3825403	8733.79680365297	763.876241617092	952.833363289582	0	NaN	NaN	NaN	NaN	NaN	385.711338157208	0.893077967069565	35.0615994684495	13.2275581937005	10.4440011990311	2.92056033423631	0.0571632376176398	0.030383878404545	1	1.02922580403526	3003.69223336021	0	20840.4885844749	1	1	1	3	2019-05-15T16:55:16.134	NG_ecoli_LTEE_151_DM0	-1000	-0	162.9	DIA_100X_EMPTY_1x1_100ms	326a11a6-b314-4cef-806e-1c88d582acff	EPI_100X_YFP_1x1_200ms_25sola	EPI_100X_RFP_1x1_200ms_25sola
65	39	16.1404796603958	631	46.7646791794897	400.97147385103	827.741679873217	8365650	13257.765451664	180.866994260261	345.488124490716	5	485762	769.828843106181	763.876241617092	952.833363289582	0	NaN	NaN	NaN	NaN	NaN	525.437280160025	0.965196997893304	38.4800640553543	16.2962777553038	13.3594865770283	3.44134961447371	0.0296950531710842	0.0100951583709741	2	1.01274935879146	5393.9287267437	1	17540.7036450079	1	1	1	3	2019-05-15T16:55:16.134	NG_ecoli_LTEE_151_DM0	-1000	-0	162.9	DIA_100X_EMPTY_1x1_100ms	fa863d98-a2b1-448e-bea3-1ac908b1e989	EPI_100X_YFP_1x1_200ms_25sola	EPI_100X_RFP_1x1_200ms_25sola
66	32	15.1289008564108	485	45.0988554071225	412.767010309278	496.810309278351	101414	209.101030927835	180.866994260261	345.488124490716	0	8928568	18409.418556701	763.876241617092	952.833363289582	0	NaN	NaN	NaN	NaN	NaN	394.642702503686	0.953075090468805	31.592658704209	15.8342711888164	11.9718129096337	3.58865917281707	0.0635754951567005	0.0284469131596022	1	1.05720695536026	3556.27960964487	0	20597.6989690722	1	1	1	3	2019-05-15T16:55:16.134	NG_ecoli_LTEE_151_DM0	-1000	-0	162.9	DIA_100X_EMPTY_1x1_100ms	fd0a2cd9-ac16-4fca-bcee-1c4ee09ff78b	EPI_100X_YFP_1x1_200ms_25sola	EPI_100X_RFP_1x1_200ms_25sola
67	36	15.4173985503947	555	47.8629879462506	419.567567567568	659.345945945946	128883	232.221621621622	180.866994260261	345.488124490716	0	14655435	26406.1891891892	763.876241617092	952.833363289582	0	NaN	NaN	NaN	NaN	NaN	428.242962814596	0.992344276427753	32.7450056157563	15.5214495845534	12.7894376689621	3.52504835093016	0.00560547197159885	0.00341787152271067	1	1.0005529829693	4206.66424277847	0	17475.7855855856	1	1	1	3	2019-05-15T16:55:16.134	NG_ecoli_LTEE_151_DM0	-1000	-0	162.9	DIA_100X_EMPTY_1x1_100ms	25439068-3894-4ac6-a2e5-5b06d10a4bb5	EPI_100X_YFP_1x1_200ms_25sola	EPI_100X_RFP_1x1_200ms_25sola
68	34	16.1481449087448	549	31.3893396649277	420.063752276867	1331.80327868852	169770	309.234972677596	180.866994260261	345.488124490716	0	7630830	13899.5081967213	763.876241617092	952.833363289582	0	NaN	NaN	NaN	NaN	NaN	496.082601305517	0.824711982579107	34.2135701150591	19.7683482540127	13.5560549236054	3.91011524842318	0.147188573491581	0.0399869894308543	2	1.13444191138381	4938.04354285436	1	21891.5519125683	1	1	1	3	2019-05-15T16:55:16.134	NG_ecoli_LTEE_151_DM0	-1000	-0	162.9	DIA_100X_EMPTY_1x1_100ms	a6a3c691-ee85-4363-a25c-c52238c75337	EPI_100X_YFP_1x1_200ms_25sola	EPI_100X_RFP_1x1_200ms_25sola
69	38	16.6701828415518	634	40.1774075857133	430.227129337539	833.919558359621	15397649	24286.5126182965	180.866994260261	345.488124490716	5	543881	857.856466876972	763.876241617092	952.833363289582	0	NaN	NaN	NaN	NaN	NaN	517.519200570188	0.972830641694534	38.854821153354	16.0474977657296	12.890793843965	3.98858162390835	0.0475034040663773	0.0188719794276599	1	1.02965144622495	5071.00596773724	1	17312.7113564669	1	1	1	3	2019-05-15T16:55:16.134	NG_ecoli_LTEE_151_DM0	-1000	-0	162.9	DIA_100X_EMPTY_1x1_100ms	a76e87aa-1d38-4997-a6a7-c6b5f10549d0	EPI_100X_YFP_1x1_200ms_25sola	EPI_100X_RFP_1x1_200ms_25sola
70	17	9.92894401481262	169	-49.7406984800319	422.011834319527	1311.71597633136	55974	331.207100591716	180.866994260261	345.488124490716	0	1355978	8023.53846153846	763.876241617092	952.833363289582	0	NaN	NaN	NaN	NaN	NaN	180.436424248837	0.99982105686789	15.9984236813428	14.5023917688162	10.5642350076098	4.18079463373803	0.0242339899366182	0.0133122254207987	0	1.00313088635679	1402.30726113661	1	22083.1893491124	1	1	1	3	2019-05-15T16:55:16.134	NG_ecoli_LTEE_151_DM0	-1000	-0	162.9	DIA_100X_EMPTY_1x1_100ms	ad588e93-0107-4c6b-9d90-ba4aee961b90	EPI_100X_YFP_1x1_200ms_25sola	EPI_100X_RFP_1x1_200ms_25sola
71	38	17.8799615672023	680	36.1089861203827	430.695588235294	1041.12941176471	145521	214.001470588235	180.866994260261	345.488124490716	0	12520161	18412.0014705882	763.876241617092	952.833363289582	0	NaN	NaN	NaN	NaN	NaN	NaN	NaN	NaN	NaN	NaN	NaN	NaN	NaN	NaN	NaN	NaN	0	20378.5602941176	1	1	1	3	2019-05-15T16:55:16.134	NG_ecoli_LTEE_151_DM0	-1000	-0	162.9	DIA_100X_EMPTY_1x1_100ms	1d9ac220-b08a-4f8e-aa42-3f3f1285cf67	EPI_100X_YFP_1x1_200ms_25sola	EPI_100X_RFP_1x1_200ms_25sola
72	31	13.8694716135484	430	-36.3677410755668	436.690697674419	753.262790697674	115754	269.195348837209	180.866994260261	345.488124490716	0	2933896	6823.01395348837	763.876241617092	952.833363289582	0	NaN	NaN	NaN	NaN	NaN	352.623674346499	0.843345721949916	33.7153794711335	14.1185502077393	9.88962118197613	2.9364391634226	0.102893196183476	0.0600105224658599	0	1.33701076276781	2589.86571443841	0	20918.8418604651	1	1	1	3	2019-05-15T16:55:16.134	NG_ecoli_LTEE_151_DM0	-1000	-0	162.9	DIA_100X_EMPTY_1x1_100ms	089ea93e-9b93-4d32-8c89-1fced66fc4eb	EPI_100X_YFP_1x1_200ms_25sola	EPI_100X_RFP_1x1_200ms_25sola
73	31	15.5342816257272	482	42.3901396536095	459.991701244813	1307.17427385892	9385868	19472.755186722	180.866994260261	345.488124490716	2	680207	1411.21784232365	763.876241617092	952.833363289582	0	NaN	NaN	NaN	NaN	NaN	379.294450211625	0.980429243683104	29.1506421129466	15.4756649562871	12.5539150157773	3.58651041451116	0.0640098601638181	0.0316244943479528	0	1.05706514873844	3608.24796740755	0	18036.8319502075	1	1	1	3	2019-05-15T16:55:16.134	NG_ecoli_LTEE_151_DM0	-1000	-0	162.9	DIA_100X_EMPTY_1x1_100ms	35036828-435a-4496-a34d-b13260267bd1	EPI_100X_YFP_1x1_200ms_25sola	EPI_100X_RFP_1x1_200ms_25sola
74	25	6.24900777828016	157	-49.9720460789697	463.828025477707	2043.96815286624	2638595	16806.3375796178	180.866994260261	345.488124490716	0	1147420	7308.4076433121	763.876241617092	952.833363289582	0	NaN	NaN	NaN	NaN	NaN	NaN	NaN	NaN	NaN	NaN	NaN	NaN	NaN	NaN	NaN	NaN	3	21066.3121019108	1	1	1	3	2019-05-15T16:55:16.134	NG_ecoli_LTEE_151_DM0	-1000	-0	162.9	DIA_100X_EMPTY_1x1_100ms	3cc88925-6a02-41d5-9fd1-2ff187b6143a	EPI_100X_YFP_1x1_200ms_25sola	EPI_100X_RFP_1x1_200ms_25sola
75	18	9.10936870316179	165	-36.1759833530881	461.127272727273	2034.16363636364	669803	4059.41212121212	180.866994260261	345.488124490716	0	2736470	16584.6666666667	763.876241617092	952.833363289582	0	NaN	NaN	NaN	NaN	NaN	211.360422656614	0.968054112283628	21.5163194577583	12.1230049852901	9.3236074883594	3.06199990258088	0.029062440362693	0.0134585619488199	1	1.00592171337608	1469.01364274163	2	22249.1333333333	1	1	1	3	2019-05-15T16:55:16.134	NG_ecoli_LTEE_151_DM0	-1000	-0	162.9	DIA_100X_EMPTY_1x1_100ms	adab7bba-bdec-4e04-98a4-30210d688616	EPI_100X_YFP_1x1_200ms_25sola	EPI_100X_RFP_1x1_200ms_25sola
76	35	14.1143369711403	494	49.1416267359802	470.516194331984	1505.77327935223	2272684	4600.57489878542	180.866994260261	345.488124490716	3	330500	669.028340080972	763.876241617092	952.833363289582	0	NaN	NaN	NaN	NaN	NaN	385.278430825249	0.992718216681624	32.2228993957923	14.0473705710776	11.6774222149678	3.20729719886679	0.0127944737825959	0.00726070858763731	0	1.00359055561814	3451.02784044749	0	16261.0546558704	1	1	1	3	2019-05-15T16:55:16.134	NG_ecoli_LTEE_151_DM0	-1000	-0	162.9	DIA_100X_EMPTY_1x1_100ms	5cb8264e-68db-4cbb-90e8-dbf49ec987ab	EPI_100X_YFP_1x1_200ms_25sola	EPI_100X_RFP_1x1_200ms_25sola
77	29	13.6522751236313	397	33.5960883103306	476.176322418136	776.732997481108	108045	272.153652392947	180.866994260261	345.488124490716	0	2616873	6591.61964735516	763.876241617092	952.833363289582	0	NaN	NaN	NaN	NaN	NaN	344.709801464055	0.880444514771564	30.3390649627095	14.7355170291806	10.6349757953652	3.28571891564242	0.0834189418810281	0.0309035876613212	1	1.02448792441361	2695.03918994232	0	20863.7128463476	1	1	1	3	2019-05-15T16:55:16.134	NG_ecoli_LTEE_151_DM0	-1000	-0	162.9	DIA_100X_EMPTY_1x1_100ms	83af679a-b2a0-4106-8749-99ad35211960	EPI_100X_YFP_1x1_200ms_25sola	EPI_100X_RFP_1x1_200ms_25sola
78	23	10.3159530416351	237	9.04948453262182	480.379746835443	2031.28270042194	528532	2230.09282700422	180.866994260261	345.488124490716	0	5341096	22536.2700421941	763.876241617092	952.833363289582	0	NaN	NaN	NaN	NaN	NaN	267.807606234445	0.968390874931316	23.6487094150667	13.8338811135148	10.7011049673988	3.45770477064207	0.0304748275559301	0.0150051005161102	1	1.00215438744541	2126.93674614143	3	21877.6033755274	1	1	1	3	2019-05-15T16:55:16.134	NG_ecoli_LTEE_151_DM0	-1000	-0	162.9	DIA_100X_EMPTY_1x1_100ms	8dfa76d5-4973-4b9f-9558-2a5d4003f467	EPI_100X_YFP_1x1_200ms_25sola	EPI_100X_RFP_1x1_200ms_25sola
79	29	10.2823458435253	302	19.4084776433488	490.612582781457	2042.09933774834	489007	1619.22847682119	180.866994260261	345.488124490716	0	9264581	30677.4205298013	763.876241617092	952.833363289582	0	NaN	NaN	NaN	NaN	NaN	NaN	NaN	NaN	NaN	NaN	NaN	NaN	NaN	NaN	NaN	NaN	2	19855.5066225166	1	1	1	3	2019-05-15T16:55:16.134	NG_ecoli_LTEE_151_DM0	-1000	-0	162.9	DIA_100X_EMPTY_1x1_100ms	8b59ce12-f546-44b0-b54d-e7f493d2069c	EPI_100X_YFP_1x1_200ms_25sola	EPI_100X_RFP_1x1_200ms_25sola
80	40	15.867511328475	635	45.9755328717389	497.2	636.729133858268	9157818	14421.7606299213	180.866994260261	345.488124490716	3	885519	1394.51811023622	763.876241617092	952.833363289582	0	NaN	NaN	NaN	NaN	NaN	488.475411837456	0.951561570279401	37.0975797567049	15.4793390163226	12.8169538308028	3.15851036028776	0.0425865557498006	0.0139943634096692	1	1.01639829907129	4786.35711205914	0	17161.7511811024	1	1	1	3	2019-05-15T16:55:16.134	NG_ecoli_LTEE_151_DM0	-1000	-0	162.9	DIA_100X_EMPTY_1x1_100ms	c31cf4b1-4a13-4d6f-ba75-0683ed039e38	EPI_100X_YFP_1x1_200ms_25sola	EPI_100X_RFP_1x1_200ms_25sola
81	21	10.4778328326484	220	-8.75364901090879	493.109090909091	1023.03636363636	44655	202.977272727273	180.866994260261	345.488124490716	0	477566	2170.75454545455	763.876241617092	952.833363289582	0	NaN	NaN	NaN	NaN	NaN	216.706002419431	0.996456506499354	20.4069122357109	12.7298684401376	9.96291458388088	3.54938069509493	0.0201652641339884	0.0103082872210794	1	1.00311221743021	1590.88941394187	0	21923.6681818182	1	1	1	3	2019-05-15T16:55:16.134	NG_ecoli_LTEE_151_DM0	-1000	-0	162.9	DIA_100X_EMPTY_1x1_100ms	bd4171db-d232-406f-98dc-8eed1b457857	EPI_100X_YFP_1x1_200ms_25sola	EPI_100X_RFP_1x1_200ms_25sola
82	37	21.0021236784976	778	-49.4183828986387	524.547557840617	1722.49871465296	204839	263.289203084833	180.866994260261	345.488124490716	0	17788054	22863.822622108	763.876241617092	952.833363289582	0	NaN	NaN	NaN	NaN	NaN	NaN	NaN	NaN	NaN	NaN	NaN	NaN	NaN	NaN	NaN	NaN	0	19306.0475578406	1	1	1	3	2019-05-15T16:55:16.134	NG_ecoli_LTEE_151_DM0	-1000	-0	162.9	DIA_100X_EMPTY_1x1_100ms	a1c5d477-e29a-46b1-b696-f7f4020092ea	EPI_100X_YFP_1x1_200ms_25sola	EPI_100X_RFP_1x1_200ms_25sola
83	36	16.0770271465112	579	46.7080652708969	527.768566493955	1057.18652849741	131664	227.39896373057	180.866994260261	345.488124490716	0	5043810	8711.24352331606	763.876241617092	952.833363289582	0	NaN	NaN	NaN	NaN	NaN	470.771066506886	0.944713590151882	34.7524373688192	16.9713518527729	13.1600394987067	3.64281880233275	0.0221699683494283	0.0120899088159891	0	1.01029622723205	4727.04281842623	0	20489.6113989637	1	1	1	3	2019-05-15T16:55:16.134	NG_ecoli_LTEE_151_DM0	-1000	-0	162.9	DIA_100X_EMPTY_1x1_100ms	c681dc47-be33-4841-ab7b-2927091a7871	EPI_100X_YFP_1x1_200ms_25sola	EPI_100X_RFP_1x1_200ms_25sola
84	29	16.7322054012154	485	14.0751446580857	526.148453608247	330.150515463918	10377554	21397.018556701	180.866994260261	345.488124490716	4	260436	536.981443298969	763.876241617092	952.833363289582	0	NaN	NaN	NaN	NaN	NaN	366.650423220581	0.999802337832996	25.7332503878162	17.2214327496265	13.4414200992976	4.67738389068434	0.0504858851443116	0.0269986701692593	0	1.034681776397	3651.52969441789	0	16385.1525773196	1	1	1	3	2019-05-15T16:55:16.134	NG_ecoli_LTEE_151_DM0	-1000	-0	162.9	DIA_100X_EMPTY_1x1_100ms	f5ca7f9c-4b48-4685-8045-bf6e017dbb27	EPI_100X_YFP_1x1_200ms_25sola	EPI_100X_RFP_1x1_200ms_25sola
85	26	10.2569646039851	268	-38.2425903623409	533.529850746269	633.160447761194	95427	356.070895522388	180.866994260261	345.488124490716	0	2037194	7601.47014925373	763.876241617092	952.833363289582	0	NaN	NaN	NaN	NaN	NaN	306.146269376734	0.945766137528225	28.0738424381136	15.8935933148627	10.5651325979193	3.96879882140576	0.00673955910942747	0.00252963394274626	1	1.00022332130384	2461.17017515669	0	23199.1343283582	1	1	1	3	2019-05-15T16:55:16.134	NG_ecoli_LTEE_151_DM0	-1000	-0	162.9	DIA_100X_EMPTY_1x1_100ms	d9fadcd9-3a95-406d-b5da-78769ebc9c2f	EPI_100X_YFP_1x1_200ms_25sola	EPI_100X_RFP_1x1_200ms_25sola
86	28	15.4957664056561	435	36.9513089788142	581.089655172414	1600.15402298851	132680	305.011494252874	180.866994260261	345.488124490716	0	11012289	25315.6068965517	763.876241617092	952.833363289582	0	NaN	NaN	NaN	NaN	NaN	372.009102099779	0.98635965032587	27.3586165039155	15.719066225084	13.0894789198518	3.84686227841015	0.0498082153445326	0.0200977993773212	1	1.02055260502093	3681.53326722339	0	18325.1310344828	1	1	1	3	2019-05-15T16:55:16.134	NG_ecoli_LTEE_151_DM0	-1000	-0	162.9	DIA_100X_EMPTY_1x1_100ms	539e42f7-a246-4bf5-bb70-a248e1068a40	EPI_100X_YFP_1x1_200ms_25sola	EPI_100X_RFP_1x1_200ms_25sola
87	45	17.8131786524915	803	48.1206353714274	594.044831880448	1796.0099626401	1265266	1575.67372353674	180.866994260261	345.488124490716	0	504796	628.637608966376	763.876241617092	952.833363289582	0	NaN	NaN	NaN	NaN	NaN	638.126261937225	0.963768831753214	43.789631063771	16.4920339178034	14.1985382152941	3.65412097656443	0.0249769675909991	0.00819611876608399	2	1.00626512722906	6933.43481594197	0	17783.6936488169	1	1	1	3	2019-05-15T16:55:16.134	NG_ecoli_LTEE_151_DM0	-1000	-0	162.9	DIA_100X_EMPTY_1x1_100ms	2cc1802f-fc2b-4d74-bb4e-81c80f6617c3	EPI_100X_YFP_1x1_200ms_25sola	EPI_100X_RFP_1x1_200ms_25sola
88	34	16.5847222533032	564	46.0052836114982	595.732269503546	1130.25354609929	169863	301.175531914894	180.866994260261	345.488124490716	0	6864437	12170.9875886525	763.876241617092	952.833363289582	0	NaN	NaN	NaN	NaN	NaN	460.905285255642	0.967100620107059	32.7603287173818	17.2084653057474	13.6240904886412	3.89854371505702	0.0495147734046682	0.0190362117848722	1	1.03078527036963	4775.8774163998	0	19679.4060283688	1	1	1	3	2019-05-15T16:55:16.134	NG_ecoli_LTEE_151_DM0	-1000	-0	162.9	DIA_100X_EMPTY_1x1_100ms	b1efbf75-a98e-4112-b363-3ad043f42e36	EPI_100X_YFP_1x1_200ms_25sola	EPI_100X_RFP_1x1_200ms_25sola
89	34	16.1728501610384	550	47.9324452894543	604.330909090909	395.423636363636	8233145	14969.3545454545	180.866994260261	345.488124490716	3	505621	919.310909090909	763.876241617092	952.833363289582	0	NaN	NaN	NaN	NaN	NaN	423.275189414771	0.996050568385953	31.4063810239774	15.6079471278021	13.0485008888224	3.85221213533148	0.0194852915285105	0.0101747747007949	0	1.00681970417119	4199.8039298923	0	16585.5363636364	1	1	1	3	2019-05-15T16:55:16.134	NG_ecoli_LTEE_151_DM0	-1000	-0	162.9	DIA_100X_EMPTY_1x1_100ms	18eff25a-d451-4853-9c78-3e08e6a9ec93	EPI_100X_YFP_1x1_200ms_25sola	EPI_100X_RFP_1x1_200ms_25sola
90	26	15.1807976300062	396	19.3963809785662	617.05303030303	64.2070707070707	2777105	7012.89141414141	180.866994260261	345.488124490716	4	232697	587.618686868687	763.876241617092	952.833363289582	0	NaN	NaN	NaN	NaN	NaN	302.386739629708	0.999896756917762	23.7303035024629	15.428910545229	12.1057032186062	4.23429015244214	0.0378681399936865	0.00693431394824953	0	1.0014956126268	2731.3239904219	0	16762.6111111111	1	1	1	3	2019-05-15T16:55:16.134	NG_ecoli_LTEE_151_DM0	-1000	-0	162.9	DIA_100X_EMPTY_1x1_100ms	53b9c1ad-b860-4ccb-ad99-e267f5a6133c	EPI_100X_YFP_1x1_200ms_25sola	EPI_100X_RFP_1x1_200ms_25sola
91	31	17.2167776610905	534	40.8376844060229	644.258426966292	471.752808988764	14065892	26340.6217228464	180.866994260261	345.488124490716	3	248114	464.632958801498	763.876241617092	952.833363289582	0	NaN	NaN	NaN	NaN	NaN	407.966198865448	0.999966639682262	28.3118673444193	17.007904956107	13.8695660353431	4.36927225707517	0.0189016182814709	0.00772660140610926	1	1.0030513811714	4277.44211797309	0	16139.9288389513	1	1	1	3	2019-05-15T16:55:16.134	NG_ecoli_LTEE_151_DM0	-1000	-0	162.9	DIA_100X_EMPTY_1x1_100ms	784200fb-e4c7-4482-927b-c22d802f1a6c	EPI_100X_YFP_1x1_200ms_25sola	EPI_100X_RFP_1x1_200ms_25sola
92	25	17.1194839280109	430	-49.9490191513639	657.237209302326	410.402325581395	201318	468.181395348837	180.866994260261	345.488124490716	0	1296184	3014.38139534884	763.876241617092	952.833363289582	0	NaN	NaN	NaN	NaN	NaN	345.365107911375	0.999948331432917	22.2313395581192	19.6889166544298	14.7559283657743	5.18936326371099	0.067493030446829	0.0334520915972138	1	1.04075991175187	3801.79407840531	0	18299.3395348837	1	1	1	3	2019-05-15T16:55:16.134	NG_ecoli_LTEE_151_DM0	-1000	-0	162.9	DIA_100X_EMPTY_1x1_100ms	1db8e28a-7f56-4f20-8e65-312536f8ff0b	EPI_100X_YFP_1x1_200ms_25sola	EPI_100X_RFP_1x1_200ms_25sola
93	45	15.4254834578755	695	45.0082750908382	678.161151079137	1052.0273381295	198934	286.235971223022	180.866994260261	345.488124490716	0	12629119	18171.3942446043	763.876241617092	952.833363289582	0	NaN	NaN	NaN	NaN	NaN	NaN	NaN	NaN	NaN	NaN	NaN	NaN	NaN	NaN	NaN	NaN	1	19860.290647482	1	1	1	3	2019-05-15T16:55:16.134	NG_ecoli_LTEE_151_DM0	-1000	-0	162.9	DIA_100X_EMPTY_1x1_100ms	0f6cc669-22dd-4413-a0bb-30f1ee7e355b	EPI_100X_YFP_1x1_200ms_25sola	EPI_100X_RFP_1x1_200ms_25sola
94	31	11.6710102828857	362	41.333486248561	683.825966850829	902.886740331492	69034	190.701657458564	180.866994260261	345.488124490716	0	1279838	3535.46408839779	763.876241617092	952.833363289582	0	NaN	NaN	NaN	NaN	NaN	367.626711953072	0.951464055577443	31.1452057682111	14.2802145182258	11.3310277336253	3.40934275388648	0.0395075716561201	0.0228778467588176	0	1.03497048241054	3140.65108765233	0	22708.3314917127	1	1	1	3	2019-05-15T16:55:16.134	NG_ecoli_LTEE_151_DM0	-1000	-0	162.9	DIA_100X_EMPTY_1x1_100ms	82976461-3409-4e84-b8db-183183f4b463	EPI_100X_YFP_1x1_200ms_25sola	EPI_100X_RFP_1x1_200ms_25sola
95	33	16.1073975897972	531	47.3089454405495	693.967984934087	1726.80225988701	17807553	33535.8813559322	180.866994260261	345.488124490716	3	308395	580.781544256121	763.876241617092	952.833363289582	0	NaN	NaN	NaN	NaN	NaN	427.726240446444	0.999267377081676	30.3981505872118	16.7353353168912	13.6481126186109	4.03388291265521	0.0163703254539645	0.00786611121977489	1	1.00150045330398	4447.15471194199	0	17089.0527306968	1	1	1	3	2019-05-15T16:55:16.134	NG_ecoli_LTEE_151_DM0	-1000	-0	162.9	DIA_100X_EMPTY_1x1_100ms	e48aef7d-7582-4938-85b0-44a752efa717	EPI_100X_YFP_1x1_200ms_25sola	EPI_100X_RFP_1x1_200ms_25sola
96	21	9.00633386884795	190	-44.6198404545208	704.268421052632	1046.69473684211	53802	283.168421052632	180.866994260261	345.488124490716	0	849990	4473.63157894737	763.876241617092	952.833363289582	0	NaN	NaN	NaN	NaN	NaN	216.981154520493	0.951420799611169	21.9930346404328	11.9367253551873	9.18523095233038	2.94360328247566	0.0796064384715439	0.0414846767372354	0	1.06161810603566	1457.3209253573	1	21527.8842105263	1	1	1	3	2019-05-15T16:55:16.134	NG_ecoli_LTEE_151_DM0	-1000	-0	162.9	DIA_100X_EMPTY_1x1_100ms	3e6dbb02-0f06-4b3c-9491-f41592b40bdf	EPI_100X_YFP_1x1_200ms_25sola	EPI_100X_RFP_1x1_200ms_25sola
97	24	7.89575240781865	190	11.776945391583	713.389473684211	874.321052631579	42184	222.021052631579	180.866994260261	345.488124490716	0	978078	5147.77894736842	763.876241617092	952.833363289582	0	NaN	NaN	NaN	NaN	NaN	264.77420399141	0.918575535582473	26.9026882654978	12.0555188201736	9.44888586139581	2.64927360411556	0.0284691487472035	0.0133257801514044	1	1.00409305464045	1886.45637526794	2	23456.8684210526	1	1	1	3	2019-05-15T16:55:16.134	NG_ecoli_LTEE_151_DM0	-1000	-0	162.9	DIA_100X_EMPTY_1x1_100ms	389eb7e4-ab34-4a6c-b7c9-b013f2502da4	EPI_100X_YFP_1x1_200ms_25sola	EPI_100X_RFP_1x1_200ms_25sola
98	30	15.9685467355752	479	45.3625528702382	716.891440501044	1373.82881002088	3253041	6791.31732776618	180.866994260261	345.488124490716	2	234247	489.033402922756	763.876241617092	952.833363289582	0	NaN	NaN	NaN	NaN	NaN	378.190465791667	0.999859520040087	27.5162742658624	16.1476042157661	13.0474463519985	4.42166802364977	0.0146129979653523	0.00325413803789875	1	1.00013924356898	3679.00646145647	0	17156.3674321503	1	1	1	3	2019-05-15T16:55:16.134	NG_ecoli_LTEE_151_DM0	-1000	-0	162.9	DIA_100X_EMPTY_1x1_100ms	9a66d16c-76c8-4f9f-af17-698cd605ba18	EPI_100X_YFP_1x1_200ms_25sola	EPI_100X_RFP_1x1_200ms_25sola
99	23	10.237513613305	236	1.23457979908872	722.118644067797	888.233050847458	65737	278.546610169492	180.866994260261	345.488124490716	0	709975	3008.3686440678	763.876241617092	952.833363289582	0	NaN	NaN	NaN	NaN	NaN	227.988568950173	0.974171251196751	22.5126855481353	14.1923971455128	9.63848455580794	3.79520135677779	0.058119258736526	0.0277835313366528	1	1.02772601810421	1642.61089198037	2	20514.936440678	1	1	1	3	2019-05-15T16:55:16.134	NG_ecoli_LTEE_151_DM0	-1000	-0	162.9	DIA_100X_EMPTY_1x1_100ms	c89fda52-1210-424c-891e-a709f7082c7c	EPI_100X_YFP_1x1_200ms_25sola	EPI_100X_RFP_1x1_200ms_25sola
100	18	7.49115350995347	136	-41.5501826604426	732.463235294118	885.080882352941	35816	263.352941176471	180.866994260261	345.488124490716	0	411759	3027.63970588235	763.876241617092	952.833363289582	0	NaN	NaN	NaN	NaN	NaN	177.255917938093	0.996009015752188	18.5054011160104	11.869056550078	8.96114661386903	3.22661282323278	0.0375393578896844	0.019461753166931	0	1.00945373057803	1167.12010486762	2	21499.5882352941	1	1	1	3	2019-05-15T16:55:16.134	NG_ecoli_LTEE_151_DM0	-1000	-0	162.9	DIA_100X_EMPTY_1x1_100ms	e0fed3d4-5a23-44b8-b1b5-06a496a04c5e	EPI_100X_YFP_1x1_200ms_25sola	EPI_100X_RFP_1x1_200ms_25sola
101	28	14.967089001459	420	35.232104830678	752.27380952381	688.821428571429	7736023	18419.1023809524	180.866994260261	345.488124490716	2	591207	1407.63571428571	763.876241617092	952.833363289582	0	NaN	NaN	NaN	NaN	NaN	345.222991375698	0.999526727740039	26.1833006972604	16.2318006844702	12.8028850111483	4.12445399984823	0.0124874512547692	0.00679341509175382	0	1.00211943420118	3370.77655437725	1	17143.8404761905	1	1	1	3	2019-05-15T16:55:16.134	NG_ecoli_LTEE_151_DM0	-1000	-0	162.9	DIA_100X_EMPTY_1x1_100ms	3a3016be-2426-4f7a-8972-eabdd0005e7f	EPI_100X_YFP_1x1_200ms_25sola	EPI_100X_RFP_1x1_200ms_25sola
102	22	13.7931691032407	304	-24.3252786589746	769.536184210526	693.092105263158	8168278	26869.3355263158	180.866994260261	345.488124490716	2	320048	1052.78947368421	763.876241617092	952.833363289582	0	NaN	NaN	NaN	NaN	NaN	281.006527258965	0.999907385566054	21.0601868300118	17.0477806998363	12.8571208318902	4.55017783736964	0.00833652314878646	0.00454379789918674	1	1.00063324627278	2734.25838020966	2	18527.3848684211	1	1	1	3	2019-05-15T16:55:16.134	NG_ecoli_LTEE_151_DM0	-1000	-0	162.9	DIA_100X_EMPTY_1x1_100ms	85713a45-19c3-4076-bb0f-559b8eaa09d6	EPI_100X_YFP_1x1_200ms_25sola	EPI_100X_RFP_1x1_200ms_25sola
103	31	19.5398542214318	606	-49.9978100562259	791.501650165016	698.13696369637	13787546	22751.7260726073	180.866994260261	345.488124490716	4	626091	1033.15346534653	763.876241617092	952.833363289582	0	NaN	NaN	NaN	NaN	NaN	463.963162516796	0.918945861175353	33.6395259998076	18.302170143045	13.0015583056734	4.83237010484231	0.139275524732809	0.0602779547554048	1	1.36253755878785	4466.12182007532	1	17171.5280528053	1	1	1	3	2019-05-15T16:55:16.134	NG_ecoli_LTEE_151_DM0	-1000	-0	162.9	DIA_100X_EMPTY_1x1_100ms	3f3b60c1-2cb2-4bf1-979b-ff2e0cdb42d8	EPI_100X_YFP_1x1_200ms_25sola	EPI_100X_RFP_1x1_200ms_25sola
104	18	5.82953596081632	105	-49.9132076056851	800.152380952381	743.066666666667	30284	288.419047619048	180.866994260261	345.488124490716	0	306539	2919.41904761905	763.876241617092	952.833363289582	0	NaN	NaN	NaN	NaN	NaN	162.306434904791	0.999221502661387	18.8975357688942	11.0816643961681	8.10105783742708	3.13827486823918	0.0401691706376622	0.00197559696954997	1	1.00000761722387	974.043882399058	1	22331.0476190476	1	1	1	3	2019-05-15T16:55:16.134	NG_ecoli_LTEE_151_DM0	-1000	-0	162.9	DIA_100X_EMPTY_1x1_100ms	c4f91b2a-0d2b-460c-8bda-ad27531a462b	EPI_100X_YFP_1x1_200ms_25sola	EPI_100X_RFP_1x1_200ms_25sola
105	28	15.1679859479336	425	30.8844255112335	804.675294117647	1398.80470588235	2259293	5315.98352941176	180.866994260261	345.488124490716	4	246284	579.491764705882	763.876241617092	952.833363289582	0	NaN	NaN	NaN	NaN	NaN	342.433835870974	0.999787397825491	26.0192642053368	16.2330682660905	12.7591446599556	3.96669467283284	0.0245254071209248	0.0106905415633109	1	1.00535210865402	3326.81012971924	0	16413.9505882353	1	1	1	3	2019-05-15T16:55:16.134	NG_ecoli_LTEE_151_DM0	-1000	-0	162.9	DIA_100X_EMPTY_1x1_100ms	7ebee346-33cd-4e23-8587-46e6c2aa8754	EPI_100X_YFP_1x1_200ms_25sola	EPI_100X_RFP_1x1_200ms_25sola
106	22	11.208935663725	247	22.8574084717918	801.910931174089	757.931174089069	63784	258.234817813765	180.866994260261	345.488124490716	0	998064	4040.74493927126	763.876241617092	952.833363289582	0	NaN	NaN	NaN	NaN	NaN	220.879064233774	0.999751121000456	21.7078117283675	12.6179968829214	9.83214077605582	3.25467439631736	0.009259778218783	0.00463233186120311	1	1.00072952645254	1648.17037596864	1	20953.975708502	1	1	1	3	2019-05-15T16:55:16.134	NG_ecoli_LTEE_151_DM0	-1000	-0	162.9	DIA_100X_EMPTY_1x1_100ms	04c1d4e1-80b3-4da3-8469-78a9dc81db1a	EPI_100X_YFP_1x1_200ms_25sola	EPI_100X_RFP_1x1_200ms_25sola
107	32	13.5642109505353	434	48.6560259105566	808.60599078341	1989.72811059908	3968995	9145.14976958525	180.866994260261	345.488124490716	3	276768	637.714285714286	763.876241617092	952.833363289582	0	NaN	NaN	NaN	NaN	NaN	355.730888754272	0.994483738357364	31.0077668476621	13.1636203520784	11.1538779485233	3.06672080491006	0.0115051932451921	0.00534077631549388	1	1.00043512412661	3029.78734336144	0	17793.2304147465	1	1	1	3	2019-05-15T16:55:16.134	NG_ecoli_LTEE_151_DM0	-1000	-0	162.9	DIA_100X_EMPTY_1x1_100ms	3b10bd58-86a7-44ee-b36b-a0ebaa50f65a	EPI_100X_YFP_1x1_200ms_25sola	EPI_100X_RFP_1x1_200ms_25sola
108	40	11.96483852712	479	15.0930963375279	836.15866388309	276.106471816284	1023181	2136.07724425887	180.866994260261	345.488124490716	0	5485785	11452.5782881002	763.876241617092	952.833363289582	0	NaN	NaN	NaN	NaN	NaN	458.330778751914	0.897550385475844	42.1362860495321	14.2033598160394	10.6317634065311	2.55760482264643	0.0300745864161419	0.0133895897657496	1	1.00619962283787	3740.73326748192	1	20439.9415448852	1	1	1	3	2019-05-15T16:55:16.134	NG_ecoli_LTEE_151_DM0	-1000	-0	162.9	DIA_100X_EMPTY_1x1_100ms	b273ec10-2c20-43bd-9ac2-927d6919ea1c	EPI_100X_YFP_1x1_200ms_25sola	EPI_100X_RFP_1x1_200ms_25sola
109	35	18.2700740759232	640	42.0863799950018	835.6125	486.390625	8386352	13103.675	180.866994260261	345.488124490716	4	333887	521.6984375	763.876241617092	952.833363289582	0	NaN	NaN	NaN	NaN	NaN	497.047811556509	0.999024702045137	32.3387666287316	18.4002784922801	15.0564188381281	4.32161862799986	0.0107674246004961	0.0050384895102734	1	1.00193319970964	5757.80176481458	0	16260.1359375	1	1	1	3	2019-05-15T16:55:16.134	NG_ecoli_LTEE_151_DM0	-1000	-0	162.9	DIA_100X_EMPTY_1x1_100ms	cbfcda7b-52c3-4829-8d62-0364015ab4cb	EPI_100X_YFP_1x1_200ms_25sola	EPI_100X_RFP_1x1_200ms_25sola
110	22	12.1508030350721	268	-12.7785872846012	850.649253731343	854.078358208955	65170	243.171641791045	180.866994260261	345.488124490716	0	2271034	8474.00746268657	763.876241617092	952.833363289582	0	NaN	NaN	NaN	NaN	NaN	246.594127626415	0.990895182689051	22.5892737232782	12.8987927659874	10.3666536900397	3.42837864556515	0.0215373075719617	0.0113167324759739	0	1.00457436995955	1906.64276889699	0	21324.276119403	1	1	1	3	2019-05-15T16:55:16.134	NG_ecoli_LTEE_151_DM0	-1000	-0	162.9	DIA_100X_EMPTY_1x1_100ms	4a6d521d-7bf1-4035-9537-cdb05be67b7d	EPI_100X_YFP_1x1_200ms_25sola	EPI_100X_RFP_1x1_200ms_25sola
111	32	17.3462054457705	558	15.2940215505604	860.616487455197	290.301075268817	16401201	29392.8333333333	180.866994260261	345.488124490716	2	912292	1634.93189964158	763.876241617092	952.833363289582	0	NaN	NaN	NaN	NaN	NaN	454.741227551196	0.957874171504641	33.6607967630546	17.279804166599	12.8616029784089	4.36979632186457	0.0980296990538578	0.0342910337812507	2	1.10332124466571	4373.2516803734	1	17122.729390681	1	1	1	3	2019-05-15T16:55:16.134	NG_ecoli_LTEE_151_DM0	-1000	-0	162.9	DIA_100X_EMPTY_1x1_100ms	26c23165-e5e0-43cd-aef4-e15faf874466	EPI_100X_YFP_1x1_200ms_25sola	EPI_100X_RFP_1x1_200ms_25sola
112	30	15.464674130945	464	42.2095209370784	860.159482758621	821.752155172414	3260668	7027.30172413793	180.866994260261	345.488124490716	2	1156914	2493.34913793103	763.876241617092	952.833363289582	0	NaN	NaN	NaN	NaN	NaN	350.738296941537	0.997804865911465	27.0596831075811	15.3619042767592	12.4511415408055	3.90817105024522	0.0306636166582285	0.0169187229943741	1	1.01444336025533	3294.81419095837	0	16561.0129310345	1	1	1	3	2019-05-15T16:55:16.134	NG_ecoli_LTEE_151_DM0	-1000	-0	162.9	DIA_100X_EMPTY_1x1_100ms	e7da58d8-d5a7-4f7c-90a2-652047ab2c14	EPI_100X_YFP_1x1_200ms_25sola	EPI_100X_RFP_1x1_200ms_25sola
113	20	9.62796537210659	193	-48.4603729429503	867.445595854922	1248.13471502591	45500	235.751295336788	180.866994260261	345.488124490716	0	944369	4893.10362694301	763.876241617092	952.833363289582	0	NaN	NaN	NaN	NaN	NaN	224.643578942442	0.926157178096003	23.1896713866589	11.6286912278116	9.00214104946057	2.83098687626269	0.102197861872777	0.048297019577905	0	1.09774457257187	1475.96514779574	1	22257.518134715	1	1	1	3	2019-05-15T16:55:16.134	NG_ecoli_LTEE_151_DM0	-1000	-0	162.9	DIA_100X_EMPTY_1x1_100ms	54a13ab8-15f9-4dcb-8690-ee2689b7ccb2	EPI_100X_YFP_1x1_200ms_25sola	EPI_100X_RFP_1x1_200ms_25sola
114	13	8.66480573175652	113	-49.9995199259295	867.75221238938	1230.16814159292	111274	984.725663716814	180.866994260261	345.488124490716	0	493926	4371.02654867257	763.876241617092	952.833363289582	0	NaN	NaN	NaN	NaN	NaN	162.270781665005	0.999681698427101	16.0217714576319	13.2190257797685	9.64770286500071	3.72771555141664	0.0111114363838371	0.00531030366870951	1	1.00050737722676	1171.24635560916	1	23262.8584070796	1	1	1	3	2019-05-15T16:55:16.134	NG_ecoli_LTEE_151_DM0	-1000	-0	162.9	DIA_100X_EMPTY_1x1_100ms	d6c249e2-f6c8-4638-ada1-2b561f3e3e4a	EPI_100X_YFP_1x1_200ms_25sola	EPI_100X_RFP_1x1_200ms_25sola
115	28	10.7656665428383	301	42.8684861059443	885.691029900332	845.790697674419	83569	277.637873754153	180.866994260261	345.488124490716	0	683440	2270.56478405316	763.876241617092	952.833363289582	0	NaN	NaN	NaN	NaN	NaN	280.669232394681	0.84258743851136	29.0128573921733	13.2699419626456	9.29837265691355	3.24536648789449	0.0324014356867464	0.0146298996054163	1	1.01374150886715	1970.12725925674	0	21509.9003322259	1	1	1	3	2019-05-15T16:55:16.134	NG_ecoli_LTEE_151_DM0	-1000	-0	162.9	DIA_100X_EMPTY_1x1_100ms	30617bac-bb7b-4c6d-b86e-02ac9fe9935b	EPI_100X_YFP_1x1_200ms_25sola	EPI_100X_RFP_1x1_200ms_25sola
116	33	12.2962092995134	406	19.6996401682266	902.879310344828	1384.05665024631	110826	272.970443349754	180.866994260261	345.488124490716	0	6297699	15511.5738916256	763.876241617092	952.833363289582	0	NaN	NaN	NaN	NaN	NaN	310.922460559224	0.999887079775088	24.5811762942315	16.0967122991507	11.9858405148433	4.50614177281275	0.00617676457055583	0.0029687709740576	1	1.00024123583202	2773.50869760178	0	18488.6231527094	1	1	1	3	2019-05-15T16:55:16.134	NG_ecoli_LTEE_151_DM0	-1000	-0	162.9	DIA_100X_EMPTY_1x1_100ms	f8e389a5-ea5b-470b-ae6e-c55df82fd003	EPI_100X_YFP_1x1_200ms_25sola	EPI_100X_RFP_1x1_200ms_25sola
117	27	15.3789378816709	416	34.3426381072245	921.817307692308	568.853365384615	2131979	5124.94951923077	180.866994260261	345.488124490716	3	319081	767.021634615385	763.876241617092	952.833363289582	0	NaN	NaN	NaN	NaN	NaN	333.769961077973	0.999825311803343	24.7655419076352	16.7018928726757	12.9966930279976	4.26373062479873	0.0301837776483276	0.013800198560818	1	1.00818046582795	3285.51488816779	1	17187.9831730769	1	1	1	3	2019-05-15T16:55:16.134	NG_ecoli_LTEE_151_DM0	-1000	-0	162.9	DIA_100X_EMPTY_1x1_100ms	8e717ae9-08bd-4509-a1a1-2f1abd278425	EPI_100X_YFP_1x1_200ms_25sola	EPI_100X_RFP_1x1_200ms_25sola
118	30	15.0878877009055	453	25.0871731197671	919.754966887417	1109.26048565121	1092249	2411.14569536424	180.866994260261	345.488124490716	2	240039	529.887417218543	763.876241617092	952.833363289582	0	NaN	NaN	NaN	NaN	NaN	383.558165158803	0.999780832475037	28.7400656630709	15.6850534077448	12.9973105629886	3.75945590361355	0.00473917288358447	0.00210560935765411	1	1.00013694790121	3813.1564995053	1	16077.6401766004	1	1	1	3	2019-05-15T16:55:16.134	NG_ecoli_LTEE_151_DM0	-1000	-0	162.9	DIA_100X_EMPTY_1x1_100ms	9b43d4bb-fdfc-419b-9fe7-1b489fb45cc8	EPI_100X_YFP_1x1_200ms_25sola	EPI_100X_RFP_1x1_200ms_25sola
119	16	9.71482765232387	156	-49.9893688645362	917.49358974359	584.807692307692	60388	387.102564102564	180.866994260261	345.488124490716	0	184001	1179.49358974359	763.876241617092	952.833363289582	0	NaN	NaN	NaN	NaN	NaN	167.898465575988	0.999767814301198	15.393872504201	13.9916270166691	10.3364124255417	3.92164314305048	0.0181394058940988	0.0100278072670225	0	1.00160111847647	1291.74689290256	1	20590.5192307692	1	1	1	3	2019-05-15T16:55:16.134	NG_ecoli_LTEE_151_DM0	-1000	-0	162.9	DIA_100X_EMPTY_1x1_100ms	d6f33785-cd67-4bcd-aea1-2e516a408935	EPI_100X_YFP_1x1_200ms_25sola	EPI_100X_RFP_1x1_200ms_25sola
120	29	12.7454443376826	370	45.4126962876978	934.921621621622	1102.10540540541	3479983	9405.35945945946	180.866994260261	345.488124490716	2	183627	496.289189189189	763.876241617092	952.833363289582	0	NaN	NaN	NaN	NaN	NaN	332.309226575697	0.988603504273386	27.4312406343226	14.3707443301273	11.585103344427	3.6659481306185	0.0228420641438156	0.0126717106625119	0	1.00740111875784	2891.579624118	1	18213.1432432432	1	1	1	3	2019-05-15T16:55:16.134	NG_ecoli_LTEE_151_DM0	-1000	-0	162.9	DIA_100X_EMPTY_1x1_100ms	92091f37-6f49-4a8f-a371-19b68b01fe05	EPI_100X_YFP_1x1_200ms_25sola	EPI_100X_RFP_1x1_200ms_25sola
121	33	13.9959951580531	462	47.7144910274815	936.461038961039	312.937229437229	10914082	23623.5541125541	180.866994260261	345.488124490716	4	258218	558.91341991342	763.876241617092	952.833363289582	0	NaN	NaN	NaN	NaN	NaN	362.007745841002	0.993786170258858	30.8560985467207	13.8674778611032	11.4832935801761	3.12764022999507	0.0108820239764869	0.00490507982758489	1	1.00156200810603	3195.68401575735	0	17224.5411255411	1	1	1	3	2019-05-15T16:55:16.134	NG_ecoli_LTEE_151_DM0	-1000	-0	162.9	DIA_100X_EMPTY_1x1_100ms	b4fd9954-5b8b-478e-b6ee-addfd61d1ce7	EPI_100X_YFP_1x1_200ms_25sola	EPI_100X_RFP_1x1_200ms_25sola
122	30	15.3773986353577	462	41.9381119979064	956.028138528139	117.733766233766	128511	278.162337662338	180.866994260261	345.488124490716	0	10348057	22398.3917748918	763.876241617092	952.833363289582	0	NaN	NaN	NaN	NaN	NaN	381.010726776367	0.991387420273026	28.9415801414134	15.3155877088237	12.7307852294862	3.71575247711717	0.014702962439965	0.00589370458156937	1	1.00157570811547	3684.02444626512	0	18480.974025974	1	1	1	3	2019-05-15T16:55:16.134	NG_ecoli_LTEE_151_DM0	-1000	-0	162.9	DIA_100X_EMPTY_1x1_100ms	8b17402c-28f6-4668-b133-c41dde4c9b1c	EPI_100X_YFP_1x1_200ms_25sola	EPI_100X_RFP_1x1_200ms_25sola
123	31	12.3106279080008	382	42.2781708052141	962.633507853403	785.201570680628	209211	547.67277486911	180.866994260261	345.488124490716	1	6457668	16904.890052356	763.876241617092	952.833363289582	0	NaN	NaN	NaN	NaN	NaN	351.49452351688	0.997482359147358	28.8203959717515	14.7370754405162	11.728671244051	3.83636991613935	0.0114172539463192	0.00461747371756547	0	1.00115331519793	3113.77660322048	1	19144.4476439791	1	1	1	3	2019-05-15T16:55:16.134	NG_ecoli_LTEE_151_DM0	-1000	-0	162.9	DIA_100X_EMPTY_1x1_100ms	2e9b31bb-6f9a-47aa-874c-4889aaca0ed9	EPI_100X_YFP_1x1_200ms_25sola	EPI_100X_RFP_1x1_200ms_25sola
124	28	13.206310892394	370	44.754485301175	961.264864864865	647.416216216216	83565	225.851351351351	180.866994260261	345.488124490716	0	5431434	14679.5513513514	763.876241617092	952.833363289582	0	NaN	NaN	NaN	NaN	NaN	318.501383878825	0.971652595573715	27.5547311686486	13.6799235956328	11.2228340290321	3.13052065627966	0.0199322160547531	0.00951250578461564	1	1.00478781575454	2725.78213180059	0	19865.7	1	1	1	3	2019-05-15T16:55:16.134	NG_ecoli_LTEE_151_DM0	-1000	-0	162.9	DIA_100X_EMPTY_1x1_100ms	9141c18e-3ce4-44f7-9829-08f9a06afaee	EPI_100X_YFP_1x1_200ms_25sola	EPI_100X_RFP_1x1_200ms_25sola
125	13	9.14710536481749	120	-49.999400467796	961.741666666667	565.933333333333	47762	398.016666666667	180.866994260261	345.488124490716	0	148177	1234.80833333333	763.876241617092	952.833363289582	0	NaN	NaN	NaN	NaN	NaN	146.11847977603	0.999781342271693	14.2572441014963	12.9592751234044	9.41951722236435	3.98379049172419	0.0283751008410123	0.00236701756123836	0	1.00002814925933	993.534050085873	1	21900.6833333333	1	1	1	3	2019-05-15T16:55:16.134	NG_ecoli_LTEE_151_DM0	-1000	-0	162.9	DIA_100X_EMPTY_1x1_100ms	984015ff-ef94-4e91-9552-7ec609c245e7	EPI_100X_YFP_1x1_200ms_25sola	EPI_100X_RFP_1x1_200ms_25sola
126	32	13.5623985503623	434	47.0144113623864	978.677419354839	762.334101382488	7848446	18083.9769585253	180.866994260261	345.488124490716	2	1104639	2545.25115207373	763.876241617092	952.833363289582	0	NaN	NaN	NaN	NaN	NaN	356.681830568681	0.999810843284974	29.5686700780986	14.455950429833	11.5119010463539	3.95581387025266	0.0133773383227738	0.00399738870405295	1	1.00084309139228	3077.62547793274	1	17410.5668202765	1	1	1	3	2019-05-15T16:55:16.134	NG_ecoli_LTEE_151_DM0	-1000	-0	162.9	DIA_100X_EMPTY_1x1_100ms	ea6c7c0c-2697-4871-b72a-3dac536eacd4	EPI_100X_YFP_1x1_200ms_25sola	EPI_100X_RFP_1x1_200ms_25sola
127	13	8.2786249211979	108	-49.9992369817593	974.083333333333	564.972222222222	28538	264.240740740741	180.866994260261	345.488124490716	0	196563	1820.02777777778	763.876241617092	952.833363289582	0	NaN	NaN	NaN	NaN	NaN	144.261036460335	0.999825002527307	14.4559183149749	12.7025463588741	9.40975426892632	3.65223141574853	0.0097723148127774	0.00537112936724757	0	1.00040959405732	1005.29177955703	1	22852.1944444444	1	1	1	3	2019-05-15T16:55:16.134	NG_ecoli_LTEE_151_DM0	-1000	-0	162.9	DIA_100X_EMPTY_1x1_100ms	8c5c9113-5e89-4174-9fcc-934ba466dab1	EPI_100X_YFP_1x1_200ms_25sola	EPI_100X_RFP_1x1_200ms_25sola
128	25	12.8311242570767	321	41.2886868290588	984.258566978193	1964.55763239875	86599	269.778816199377	180.866994260261	345.488124490716	0	4433518	13811.5825545171	763.876241617092	952.833363289582	0	NaN	NaN	NaN	NaN	NaN	275.693985221245	0.998617464582402	23.4147319396289	14.6833948881741	11.336328278184	3.77348408413012	0.0180045866183818	0.00782023038860775	2	1.00261515545101	2363.32744855388	0	19683.1526479751	1	1	1	3	2019-05-15T16:55:16.134	NG_ecoli_LTEE_151_DM0	-1000	-0	162.9	DIA_100X_EMPTY_1x1_100ms	42aaa1bd-4a27-47e4-aac7-b3dff0eb3fa5	EPI_100X_YFP_1x1_200ms_25sola	EPI_100X_RFP_1x1_200ms_25sola
129	28	14.3159654749076	401	34.5648744525393	1022.72319201995	557.037406483791	97607	243.40897755611	180.866994260261	345.488124490716	0	9555740	23829.7755610973	763.876241617092	952.833363289582	0	NaN	NaN	NaN	NaN	NaN	348.267385611571	0.995579405808217	26.6456931690201	15.9271779925843	12.4052330548632	4.19881180888116	0.0298430542348372	0.0115002313268418	1	1.00370579288795	3220.52562692811	1	18881.3940149626	1	1	1	3	2019-05-15T16:55:16.134	NG_ecoli_LTEE_151_DM0	-1000	-0	162.9	DIA_100X_EMPTY_1x1_100ms	50712af0-3621-4962-b99e-0a9d2248ab7a	EPI_100X_YFP_1x1_200ms_25sola	EPI_100X_RFP_1x1_200ms_25sola
130	39	14.3560185635134	560	48.8635484633788	1037.50535714286	534.601785714286	111199	198.569642857143	180.866994260261	345.488124490716	0	9328534	16658.0964285714	763.876241617092	952.833363289582	0	NaN	NaN	NaN	NaN	NaN	471.385242321896	0.92609076570715	38.6292906746954	14.7516759605115	11.8613708555504	3.0658918096629	0.0259619801850806	0.0114046579566355	2	1.01219933738804	4268.5107970957	1	20958.7196428571	1	1	1	3	2019-05-15T16:55:16.134	NG_ecoli_LTEE_151_DM0	-1000	-0	162.9	DIA_100X_EMPTY_1x1_100ms	f9db69b6-7056-41a4-895c-c65702c5a4c0	EPI_100X_YFP_1x1_200ms_25sola	EPI_100X_RFP_1x1_200ms_25sola
131	34	12.519431776884	427	48.054548448407	1040.88056206089	1533.88524590164	87715	205.421545667447	180.866994260261	345.488124490716	0	8505695	19919.6604215457	763.876241617092	952.833363289582	0	NaN	NaN	NaN	NaN	NaN	384.635043603416	0.892961971982936	35.6933793239316	14.0600428693463	10.356442590492	3.56238066273149	0.0568111432371549	0.0210747351944138	2	1.00988543150469	3006.75992273854	0	21699.0117096019	1	1	1	3	2019-05-15T16:55:16.134	NG_ecoli_LTEE_151_DM0	-1000	-0	162.9	DIA_100X_EMPTY_1x1_100ms	4004c4d2-917a-4b6a-a6ab-0c7ba2ae237b	EPI_100X_YFP_1x1_200ms_25sola	EPI_100X_RFP_1x1_200ms_25sola
132	21	11.9510957235475	252	19.5164185110714	1050.00396825397	212.261904761905	54366	215.738095238095	180.866994260261	345.488124490716	0	685553	2720.44841269841	763.876241617092	952.833363289582	0	NaN	NaN	NaN	NaN	NaN	231.517558108745	0.999757313458874	21.042632531661	13.4190717744058	10.223692423136	3.88518224725894	0.0275603739338262	0.0131313713476559	1	1.00561525161613	1727.45006941323	0	21927.2103174603	1	1	1	3	2019-05-15T16:55:16.134	NG_ecoli_LTEE_151_DM0	-1000	-0	162.9	DIA_100X_EMPTY_1x1_100ms	78594b13-381b-445c-a0c5-e95144df109d	EPI_100X_YFP_1x1_200ms_25sola	EPI_100X_RFP_1x1_200ms_25sola
133	28	11.1066768787966	312	13.6851662356547	1064.89102564103	1451.04487179487	79689	255.413461538462	180.866994260261	345.488124490716	0	2775396	8895.5	763.876241617092	952.833363289582	0	NaN	NaN	NaN	NaN	NaN	283.064048278841	0.895303374414568	27.5268755287741	16.1649318853474	9.91689285488045	4.21618337399681	0.0486461299558452	0.0181732688340862	1	1.01370825062608	2126.17027631855	1	20732.4615384615	1	1	1	3	2019-05-15T16:55:16.134	NG_ecoli_LTEE_151_DM0	-1000	-0	162.9	DIA_100X_EMPTY_1x1_100ms	41fb7d54-93a9-49d8-ba45-df03c6f99cf4	EPI_100X_YFP_1x1_200ms_25sola	EPI_100X_RFP_1x1_200ms_25sola
134	5	2.36475710133988	13	-49.9938462341036	1071.61538461538	1464.69230769231	2243	172.538461538462	180.866994260261	345.488124490716	0	34820	2678.46153846154	763.876241617092	952.833363289582	0	NaN	NaN	NaN	NaN	NaN	107.063823344517	0.999530613576116	NaN	NaN	NaN	NaN	NaN	NaN	NaN	NaN	NaN	1	23259.6153846154	1	1	1	3	2019-05-15T16:55:16.134	NG_ecoli_LTEE_151_DM0	-1000	-0	162.9	DIA_100X_EMPTY_1x1_100ms	72a0fb99-85e5-451d-b9cc-317a1fafa319	EPI_100X_YFP_1x1_200ms_25sola	EPI_100X_RFP_1x1_200ms_25sola
135	32	16.8140509104298	539	34.1915600687819	1089.61224489796	646.786641929499	6534377	12123.1484230056	180.866994260261	345.488124490716	3	278540	516.771799628943	763.876241617092	952.833363289582	0	NaN	NaN	NaN	NaN	NaN	415.20289409392	0.994701830541879	30.124150440248	16.4729891271085	13.3361334088999	3.92666537102817	0.0378058498247522	0.014826152608595	1	1.00831421146954	4207.89168201199	0	16122.5936920223	1	1	1	3	2019-05-15T16:55:16.134	NG_ecoli_LTEE_151_DM0	-1000	-0	162.9	DIA_100X_EMPTY_1x1_100ms	f192b5ba-566b-41b8-b02b-4429d9b7523d	EPI_100X_YFP_1x1_200ms_25sola	EPI_100X_RFP_1x1_200ms_25sola
136	27	12.8338244433485	348	-37.9034380688142	1089.12068965517	19.2011494252874	78652	226.011494252874	180.866994260261	345.488124490716	0	2690633	7731.70402298851	763.876241617092	952.833363289582	0	NaN	NaN	NaN	NaN	NaN	314.988860946822	0.897897746036	NaN	NaN	NaN	NaN	NaN	NaN	NaN	NaN	NaN	0	21256.8448275862	1	1	1	3	2019-05-15T16:55:16.134	NG_ecoli_LTEE_151_DM0	-1000	-0	162.9	DIA_100X_EMPTY_1x1_100ms	51c2eb31-5592-40ca-87c5-c084ddfcc27a	EPI_100X_YFP_1x1_200ms_25sola	EPI_100X_RFP_1x1_200ms_25sola
137	23	13.5003091603194	311	-13.2205795338786	1097.15112540193	89.5016077170418	83921	269.842443729904	180.866994260261	345.488124490716	0	2385387	7670.05466237942	763.876241617092	952.833363289582	0	NaN	NaN	NaN	NaN	NaN	279.303450904326	0.997116085321726	23.0094302023664	14.4087210054013	11.5364050058018	3.80429678881908	0.0260410443646518	0.0122660788440824	1	1.0057371043783	2405.1199132215	0	21036	1	1	1	3	2019-05-15T16:55:16.134	NG_ecoli_LTEE_151_DM0	-1000	-0	162.9	DIA_100X_EMPTY_1x1_100ms	95f8c651-3197-4d24-9966-0e7f9a6400b5	EPI_100X_YFP_1x1_200ms_25sola	EPI_100X_RFP_1x1_200ms_25sola
138	28	16.1738746420638	454	18.2912673562376	1120.83700440529	929.896475770925	5705850	12567.9515418502	180.866994260261	345.488124490716	2	244187	537.856828193833	763.876241617092	952.833363289582	0	NaN	NaN	NaN	NaN	NaN	352.760639616678	0.999951189876243	25.4368132412502	16.7512903947477	13.541665340933	4.16251756802151	0.00763137269046438	0.00431459137135063	0	1.00080860347388	3663.50455828997	0	16864.4074889868	1	1	1	3	2019-05-15T16:55:16.134	NG_ecoli_LTEE_151_DM0	-1000	-0	162.9	DIA_100X_EMPTY_1x1_100ms	95692a6a-eaf6-432d-9f0e-9ae632dafae4	EPI_100X_YFP_1x1_200ms_25sola	EPI_100X_RFP_1x1_200ms_25sola
139	26	14.1170425231408	367	28.2377636888629	1122.50408719346	1615.74659400545	123659	336.945504087193	180.866994260261	345.488124490716	0	1788640	4873.67847411444	763.876241617092	952.833363289582	0	NaN	NaN	NaN	NaN	NaN	325.44644700265	0.850893999725786	31.0636376743437	11.9011337894434	8.8974447650272	2.75448520882162	0.406998079067514	0.141025722991207	2	3.46467206710797	1931.4025236436	2	21592.5340599455	1	1	1	3	2019-05-15T16:55:16.134	NG_ecoli_LTEE_151_DM0	-1000	-0	162.9	DIA_100X_EMPTY_1x1_100ms	732bc968-8e97-481f-a82b-43e4d216ce8c	EPI_100X_YFP_1x1_200ms_25sola	EPI_100X_RFP_1x1_200ms_25sola
140	27	13.1874657063157	356	42.754332924548	1127.33146067416	1551.03370786517	80154	225.151685393258	180.866994260261	345.488124490716	0	3082346	8658.27528089888	763.876241617092	952.833363289582	0	NaN	NaN	NaN	NaN	NaN	329.994710360933	0.945013767895224	27.5210439258255	14.7862587046062	11.3329787192045	3.42979188983834	0.0855977431350353	0.0348230723675655	2	1.07464250339252	2776.15002118353	0	21064.5561797753	1	1	1	3	2019-05-15T16:55:16.134	NG_ecoli_LTEE_151_DM0	-1000	-0	162.9	DIA_100X_EMPTY_1x1_100ms	fb12f6a5-141c-47aa-a0f0-b1b167dd5c87	EPI_100X_YFP_1x1_200ms_25sola	EPI_100X_RFP_1x1_200ms_25sola
141	17	6.65582178397718	114	-49.9952101506629	1134.24561403509	1601.28070175439	34601	303.517543859649	180.866994260261	345.488124490716	0	1518953	13324.149122807	763.876241617092	952.833363289582	0	NaN	NaN	NaN	NaN	NaN	142.321352210747	0.999770352062509	14.9313929479184	12.2070587037359	8.9044718539437	3.62019487417615	0.000914906362956819	0.000540353867581427	0	1.00000434014837	929.83638690808	3	21535.6666666667	1	1	1	3	2019-05-15T16:55:16.134	NG_ecoli_LTEE_151_DM0	-1000	-0	162.9	DIA_100X_EMPTY_1x1_100ms	eef43594-0c23-4083-8c6b-5627c831eb23	EPI_100X_YFP_1x1_200ms_25sola	EPI_100X_RFP_1x1_200ms_25sola
142	17	7.97352482138529	136	-49.9711473850782	1139.97058823529	1612.38970588235	38586	283.720588235294	180.866994260261	345.488124490716	0	1363904	10028.7058823529	763.876241617092	952.833363289582	0	NaN	NaN	NaN	NaN	NaN	156.734944034892	0.999709561013689	15.0327674595161	13.3520662628689	9.80432119521459	3.88420115385734	0.00553147296194233	0.00299273701967296	0	1.00013854184665	1134.91642647834	3	21638.1102941176	1	1	1	3	2019-05-15T16:55:16.134	NG_ecoli_LTEE_151_DM0	-1000	-0	162.9	DIA_100X_EMPTY_1x1_100ms	110ff917-fdb8-4767-a6fb-22af43a2458f	EPI_100X_YFP_1x1_200ms_25sola	EPI_100X_RFP_1x1_200ms_25sola
143	19	11.2076679407747	213	-48.4996096491466	1147.00938967136	1597.69483568075	57812	271.417840375587	180.866994260261	345.488124490716	0	3421837	16064.9624413146	763.876241617092	952.833363289582	0	NaN	NaN	NaN	NaN	NaN	219.581024426251	0.986474348711253	20.3069488141139	12.4536588570971	10.1903535112768	3.23534179641531	0.050848384904654	0.0249618574476516	1	1.01811542920529	1656.20105159483	2	21801.1643192488	1	1	1	3	2019-05-15T16:55:16.134	NG_ecoli_LTEE_151_DM0	-1000	-0	162.9	DIA_100X_EMPTY_1x1_100ms	c8a2a2f5-5a4e-403f-960e-f440fb7ba011	EPI_100X_YFP_1x1_200ms_25sola	EPI_100X_RFP_1x1_200ms_25sola
144	24	16.5789461989396	398	-39.7285181437478	1155.73115577889	604.29648241206	631311	1586.20854271357	180.866994260261	345.488124490716	3	1246236	3131.24623115578	763.876241617092	952.833363289582	0	NaN	NaN	NaN	NaN	NaN	344.035814236674	0.999644728770952	21.2898980254619	20.2451204186811	15.1544485287992	5.40433312904853	0.0142470544141937	0.00624756279018679	1	1.00130625318062	3840.11063388146	1	17518.4271356784	1	1	1	3	2019-05-15T16:55:16.134	NG_ecoli_LTEE_151_DM0	-1000	-0	162.9	DIA_100X_EMPTY_1x1_100ms	6ba0806f-f0f8-43c6-b76d-8f63ad4e0102	EPI_100X_YFP_1x1_200ms_25sola	EPI_100X_RFP_1x1_200ms_25sola
145	31	13.4461846604693	417	48.7148752224972	1164.83693045564	179.448441247002	88877	213.134292565947	180.866994260261	345.488124490716	0	4227330	10137.4820143885	763.876241617092	952.833363289582	0	NaN	NaN	NaN	NaN	NaN	360.882577440568	0.979216145155714	30.2668164951093	13.4218232956295	11.6528710869229	2.99168246691067	0.0189352707866937	0.00885471825614699	1	1.00488602229138	3227.91811411114	0	21446.9472422062	1	1	1	3	2019-05-15T16:55:16.134	NG_ecoli_LTEE_151_DM0	-1000	-0	162.9	DIA_100X_EMPTY_1x1_100ms	ece59ce5-34de-4b93-b4dc-147c71616207	EPI_100X_YFP_1x1_200ms_25sola	EPI_100X_RFP_1x1_200ms_25sola
146	22	12.1919244736183	270	5.82955631157142	1159.94814814815	1333.6962962963	78410	290.407407407407	180.866994260261	345.488124490716	0	158751	587.966666666667	763.876241617092	952.833363289582	0	NaN	NaN	NaN	NaN	NaN	225.881263359488	0.992625011244972	21.6411878494773	12.6419453800304	9.90117325648623	3.32351000625544	0.0490124252948019	0.026089469085077	0	1.02245392375771	1666.26586084066	0	20160.4740740741	1	1	1	3	2019-05-15T16:55:16.134	NG_ecoli_LTEE_151_DM0	-1000	-0	162.9	DIA_100X_EMPTY_1x1_100ms	493f82c9-361c-4392-8ef1-517312dbff31	EPI_100X_YFP_1x1_200ms_25sola	EPI_100X_RFP_1x1_200ms_25sola
147	21	5.68093829146682	120	-49.9970873263552	1163.55833333333	324.166666666667	31313	260.941666666667	180.866994260261	345.488124490716	0	1871358	15594.65	763.876241617092	952.833363289582	0	NaN	NaN	NaN	NaN	NaN	187.838888341521	0.996689358019969	21.292441455219	10.3823082686642	8.3808456043617	2.79357360687363	0.0144573311260326	0.00780215813315849	1	1.00190107596488	1174.60277653546	2	20352.35	1	1	1	3	2019-05-15T16:55:16.134	NG_ecoli_LTEE_151_DM0	-1000	-0	162.9	DIA_100X_EMPTY_1x1_100ms	03524769-80a2-4487-a67f-395b5011b4e5	EPI_100X_YFP_1x1_200ms_25sola	EPI_100X_RFP_1x1_200ms_25sola
148	26	10.5549846859201	276	-20.9329699112126	1169.47826086957	331.253623188406	64480	233.623188405797	180.866994260261	345.488124490716	0	4184975	15162.9528985507	763.876241617092	952.833363289582	0	NaN	NaN	NaN	NaN	NaN	288.866947301109	0.863848676151191	29.6844766675175	12.3937376301897	9.22515433877733	2.84536639761783	0.0866123144040303	0.0487998403151726	0	1.15377683036658	1984.11371717242	2	20154.7608695652	1	1	1	3	2019-05-15T16:55:16.134	NG_ecoli_LTEE_151_DM0	-1000	-0	162.9	DIA_100X_EMPTY_1x1_100ms	7799f656-1377-4326-9b19-208b28983e11	EPI_100X_YFP_1x1_200ms_25sola	EPI_100X_RFP_1x1_200ms_25sola
149	29	11.8509153278639	345	-39.5110080876837	1167.83768115942	616.101449275362	116268	337.008695652174	180.866994260261	345.488124490716	0	5194758	15057.2695652174	763.876241617092	952.833363289582	0	NaN	NaN	NaN	NaN	NaN	343.286342794557	0.881004110940912	29.7152127590539	15.0970256437104	10.9269404089937	3.05259557993532	0.095775018313625	0.0417799448420884	1	1.11108082267085	2786.54380562002	1	19761.7449275362	1	1	1	3	2019-05-15T16:55:16.134	NG_ecoli_LTEE_151_DM0	-1000	-0	162.9	DIA_100X_EMPTY_1x1_100ms	ec1be419-bde7-406c-b661-221c8a1fa26a	EPI_100X_YFP_1x1_200ms_25sola	EPI_100X_RFP_1x1_200ms_25sola
150	32	15.3485128914192	491	46.677325154469	1171.0733197556	1123.61303462322	110808	225.678207739308	180.866994260261	345.488124490716	0	9973109	20311.8309572301	763.876241617092	952.833363289582	0	NaN	NaN	NaN	NaN	NaN	433.644154754778	0.998871118142719	30.6729659886326	16.7229983817894	13.8106881868775	3.93857702228472	0.0241567038856017	0.0133688702946323	0	1.0104560344758	4594.90243662287	0	19040.7739307536	1	1	1	3	2019-05-15T16:55:16.134	NG_ecoli_LTEE_151_DM0	-1000	-0	162.9	DIA_100X_EMPTY_1x1_100ms	74e675ee-97cb-425f-b2e6-f2afe11bfa63	EPI_100X_YFP_1x1_200ms_25sola	EPI_100X_RFP_1x1_200ms_25sola
151	25	14.0552273534477	352	27.6349048987099	1171.57954545455	305.255681818182	91655	260.383522727273	180.866994260261	345.488124490716	0	7497020	21298.3522727273	763.876241617092	952.833363289582	0	NaN	NaN	NaN	NaN	NaN	302.098039170494	0.998522243592412	24.154219431337	15.6528189950702	12.1354356686132	3.81844623014208	0.0203449976273065	0.0106588315085636	0	1.0044111372122	2793.78919538984	2	19466.1477272727	1	1	1	3	2019-05-15T16:55:16.134	NG_ecoli_LTEE_151_DM0	-1000	-0	162.9	DIA_100X_EMPTY_1x1_100ms	ab1c64de-2dec-4142-bed9-4665de5a87d2	EPI_100X_YFP_1x1_200ms_25sola	EPI_100X_RFP_1x1_200ms_25sola
152	36	15.3046074896181	551	46.5560173949638	1182.59891107078	137.061705989111	158772	288.152450090744	180.866994260261	345.488124490716	0	7667213	13915.0871143376	763.876241617092	952.833363289582	0	NaN	NaN	NaN	NaN	NaN	444.597202012553	0.941251105013732	34.9229002854653	14.6980992170544	12.3618507751928	3.11986166324878	0.0504496832378907	0.024617849972938	0	1.04671739759784	4191.47788209757	0	20230.8275862069	1	1	1	3	2019-05-15T16:55:16.134	NG_ecoli_LTEE_151_DM0	-1000	-0	162.9	DIA_100X_EMPTY_1x1_100ms	e7e9a258-b09d-4844-b40b-934a5308bb2d	EPI_100X_YFP_1x1_200ms_25sola	EPI_100X_RFP_1x1_200ms_25sola
153	31	14.6714882502896	455	47.3788527894351	1193.2021978022	1072.38241758242	10922640	24005.8021978022	180.866994260261	345.488124490716	2	339635	746.450549450549	763.876241617092	952.833363289582	0	NaN	NaN	NaN	NaN	NaN	359.777877467175	0.998849604029935	27.3923177321585	15.4006158611442	12.4931720068122	4.05986972839098	0.0255064650134749	0.0137068910071819	0	1.00966956836608	3357.87171897641	0	16528.9208791209	1	1	1	3	2019-05-15T16:55:16.134	NG_ecoli_LTEE_151_DM0	-1000	-0	162.9	DIA_100X_EMPTY_1x1_100ms	fe9f2087-28df-4c4d-a072-c833417dd75d	EPI_100X_YFP_1x1_200ms_25sola	EPI_100X_RFP_1x1_200ms_25sola
154	22	16.0778358519529	355	-49.7632395771768	1191.19718309859	1484.95774647887	691001	1946.48169014085	180.866994260261	345.488124490716	2	321374	905.278873239437	763.876241617092	952.833363289582	0	NaN	NaN	NaN	NaN	NaN	287.201351716242	0.999883068847437	20.7812203324007	17.5958522545031	12.8961233872101	4.83706257893754	0.0671778757742013	0.03306793970834	1	1.03544550924392	2714.43400803864	0	18636.5915492958	1	1	1	3	2019-05-15T16:55:16.134	NG_ecoli_LTEE_151_DM0	-1000	-0	162.9	DIA_100X_EMPTY_1x1_100ms	4af4704a-c17c-4438-8623-ed9de72bec84	EPI_100X_YFP_1x1_200ms_25sola	EPI_100X_RFP_1x1_200ms_25sola
155	37	13.3221517106556	493	-16.7882372672856	1200.56997971602	1648.10547667343	133007	269.79107505071	180.866994260261	345.488124490716	0	6376300	12933.6713995943	763.876241617092	952.833363289582	0	NaN	NaN	NaN	NaN	NaN	442.324901856493	0.851855960170061	37.5092112032916	16.5547832104981	11.3952737692816	3.2651222307745	0.056265196282499	0.0228536692204008	2	1.01336443399109	3825.40428164297	1	20834.8498985801	1	1	1	3	2019-05-15T16:55:16.134	NG_ecoli_LTEE_151_DM0	-1000	-0	162.9	DIA_100X_EMPTY_1x1_100ms	b083da95-477a-4c03-9552-cfcf5d665f64	EPI_100X_YFP_1x1_200ms_25sola	EPI_100X_RFP_1x1_200ms_25sola
156	27	12.6151394612771	341	40.1178201679814	1202.58651026393	850.243401759531	1413122	4144.05278592375	180.866994260261	345.488124490716	2	162851	477.568914956012	763.876241617092	952.833363289582	0	NaN	NaN	NaN	NaN	NaN	306.726116297525	0.994622792900946	26.0862316458736	13.6527063787165	11.4353258645082	3.26198334648276	0.0179386377203761	0.00891635455366579	1	1.00134279065733	2679.15794656026	1	17666.6187683284	1	1	1	3	2019-05-15T16:55:16.134	NG_ecoli_LTEE_151_DM0	-1000	-0	162.9	DIA_100X_EMPTY_1x1_100ms	48b7a12f-c3d7-4a66-a937-644082ae0901	EPI_100X_YFP_1x1_200ms_25sola	EPI_100X_RFP_1x1_200ms_25sola
157	28	13.9383103684204	391	42.5546679918867	1214.92327365729	839.427109974425	986942	2524.14833759591	180.866994260261	345.488124490716	2	198716	508.225063938619	763.876241617092	952.833363289582	0	NaN	NaN	NaN	NaN	NaN	338.881425099515	0.994318955208744	26.4799116574345	16.0870652105143	12.2791739875124	3.94844902275876	0.0315556490881511	0.0148741190161624	1	1.01078393031097	3135.7737436141	1	17031.5882352941	1	1	1	3	2019-05-15T16:55:16.134	NG_ecoli_LTEE_151_DM0	-1000	-0	162.9	DIA_100X_EMPTY_1x1_100ms	8e1127bb-485c-4b16-a8e8-dd5f11e51a44	EPI_100X_YFP_1x1_200ms_25sola	EPI_100X_RFP_1x1_200ms_25sola
158	29	11.9432033761304	347	-49.3885782951911	1218.45244956772	1626.75504322767	100214	288.801152737752	180.866994260261	345.488124490716	0	2371322	6833.78097982709	763.876241617092	952.833363289582	0	NaN	NaN	NaN	NaN	NaN	322.769774181043	0.847633469441764	31.5081261481182	12.8198477140149	9.59508885997672	2.82840265746639	0.109146921152749	0.0386283591554452	1	1.07962839794862	2278.29763380118	2	21850.0172910663	1	1	1	3	2019-05-15T16:55:16.134	NG_ecoli_LTEE_151_DM0	-1000	-0	162.9	DIA_100X_EMPTY_1x1_100ms	0a5cafd9-ad6a-4c34-adca-b7d137b65384	EPI_100X_YFP_1x1_200ms_25sola	EPI_100X_RFP_1x1_200ms_25sola
159	42	15.882019633421	667	48.6274026128012	1234.3928035982	610.007496251874	11319932	16971.4122938531	180.866994260261	345.488124490716	3	361198	541.526236881559	763.876241617092	952.833363289582	0	NaN	NaN	NaN	NaN	NaN	517.177347161725	0.942877844071359	39.2576027910649	15.1168339554676	12.8246064109723	3.25814604996628	0.0307994065002217	0.0126721768888488	2	1.01448063251655	5071.09502562037	0	16629.2938530735	1	1	1	3	2019-05-15T16:55:16.134	NG_ecoli_LTEE_151_DM0	-1000	-0	162.9	DIA_100X_EMPTY_1x1_100ms	d06b7e3e-a93d-442b-b79e-0f99ae2f8d01	EPI_100X_YFP_1x1_200ms_25sola	EPI_100X_RFP_1x1_200ms_25sola
160	32	16.0850276049538	515	41.6663803374168	1229.00970873786	209.168932038835	4363572	8472.95533980583	180.866994260261	345.488124490716	3	434732	844.139805825243	763.876241617092	952.833363289582	0	NaN	NaN	NaN	NaN	NaN	393.544585918677	0.992326844302585	30.0693418715042	15.6181998973591	12.5718485528901	3.85111383895792	0.103503646000474	0.0136256864448598	2	1.00826717276661	3732.6054464487	0	17069.8485436893	1	1	1	3	2019-05-15T16:55:16.134	NG_ecoli_LTEE_151_DM0	-1000	-0	162.9	DIA_100X_EMPTY_1x1_100ms	823e6efb-79c4-4b9c-b628-198d31afc792	EPI_100X_YFP_1x1_200ms_25sola	EPI_100X_RFP_1x1_200ms_25sola
161	14	8.74218576529723	124	-49.9989070969061	1233.25	1632.16129032258	33856	273.032258064516	180.866994260261	345.488124490716	0	998648	8053.61290322581	763.876241617092	952.833363289582	0	NaN	NaN	NaN	NaN	NaN	138.527527494606	0.999787292939038	13.6980538126218	12.8482514764418	9.59653435143048	3.65143651203406	0.00682833414813581	0.00404172823945781	0	1.00019456104207	990.780827073333	1	21680.3548387097	1	1	1	3	2019-05-15T16:55:16.134	NG_ecoli_LTEE_151_DM0	-1000	-0	162.9	DIA_100X_EMPTY_1x1_100ms	600e2afa-1c4f-491f-ae73-14e9095671c7	EPI_100X_YFP_1x1_200ms_25sola	EPI_100X_RFP_1x1_200ms_25sola
162	21	10.3551351162465	218	32.1873552663058	1258.0504587156	1020.80733944954	47449	217.655963302752	180.866994260261	345.488124490716	0	424356	1946.5871559633	763.876241617092	952.833363289582	0	NaN	NaN	NaN	NaN	NaN	199.187357945198	0.996599088509184	20.0782023049524	12.0931650092551	9.36834867277934	3.23072641756361	0.0197335608311337	0.00999940948315414	1	1.00287588010698	1384.01500684167	0	21304.7385321101	1	1	1	3	2019-05-15T16:55:16.134	NG_ecoli_LTEE_151_DM0	-1000	-0	162.9	DIA_100X_EMPTY_1x1_100ms	73aa0e7d-56bc-4dad-83d2-1573745b5add	EPI_100X_YFP_1x1_200ms_25sola	EPI_100X_RFP_1x1_200ms_25sola
163	33	13.7348860544576	454	46.3711825015676	1272.58810572687	538.061674008811	484046	1066.18061674009	180.866994260261	345.488124490716	0	6097625	13430.8920704846	763.876241617092	952.833363289582	0	NaN	NaN	NaN	NaN	NaN	404.303100479573	0.862260367818517	35.4616187408544	14.0058563212045	10.8633835728167	3.10643331458112	0.0843384757353349	0.0385740765523863	1	1.13999860839874	3286.84077549225	1	20871.4537444934	1	1	1	3	2019-05-15T16:55:16.134	NG_ecoli_LTEE_151_DM0	-1000	-0	162.9	DIA_100X_EMPTY_1x1_100ms	1ca6e3f5-df51-41ef-9c77-635201f19127	EPI_100X_YFP_1x1_200ms_25sola	EPI_100X_RFP_1x1_200ms_25sola
164	28	15.3042937059151	429	29.8271577851749	1295.16317016317	552.410256410256	6828885	15918.1468531469	180.866994260261	345.488124490716	2	637239	1485.40559440559	763.876241617092	952.833363289582	0	NaN	NaN	NaN	NaN	NaN	345.36273585757	0.999209285614738	25.7119061700762	17.9860777951904	12.8681483020297	4.58460385918911	0.0425465915388163	0.018105077642211	2	1.0170877680349	3343.92301735359	1	17629.1561771562	1	1	1	3	2019-05-15T16:55:16.134	NG_ecoli_LTEE_151_DM0	-1000	-0	162.9	DIA_100X_EMPTY_1x1_100ms	e20a41cf-afe1-4de2-8fc5-605d91041cc9	EPI_100X_YFP_1x1_200ms_25sola	EPI_100X_RFP_1x1_200ms_25sola
165	25	12.7618343156948	321	5.80523187637546	1323.88473520249	1904.41744548287	93262	290.535825545171	180.866994260261	345.488124490716	0	2733733	8516.30218068536	763.876241617092	952.833363289582	0	NaN	NaN	NaN	NaN	NaN	292.782126552101	0.970207825451712	25.2622663646627	14.4693267066578	10.9578684877338	3.63967873452093	0.0255844396875098	0.0128084314233924	1	1.00773220764508	2382.39823773948	0	20420.6728971963	1	1	1	3	2019-05-15T16:55:16.134	NG_ecoli_LTEE_151_DM0	-1000	-0	162.9	DIA_100X_EMPTY_1x1_100ms	8e4b5076-f746-4c4b-9dde-279ce6f19a7d	EPI_100X_YFP_1x1_200ms_25sola	EPI_100X_RFP_1x1_200ms_25sola
166	30	11.7309109346711	352	28.9935783411253	1338.80113636364	267.431818181818	511289	1452.52556818182	180.866994260261	345.488124490716	1	9051709	25715.0823863636	763.876241617092	952.833363289582	0	NaN	NaN	NaN	NaN	NaN	340.677861043611	0.925926478138624	29.4499001228648	14.2355599693516	10.9239526006032	3.14796229555278	0.0865574328980092	0.0498839473270068	0	1.15941066337679	2760.15405058311	1	20039.5056818182	1	1	1	3	2019-05-15T16:55:16.134	NG_ecoli_LTEE_151_DM0	-1000	-0	162.9	DIA_100X_EMPTY_1x1_100ms	4e83ef8b-8995-4897-a5b5-61eb4946eaa1	EPI_100X_YFP_1x1_200ms_25sola	EPI_100X_RFP_1x1_200ms_25sola
167	19	11.1290168566555	212	-46.6141839591952	1349.3679245283	562.061320754717	116861	551.231132075472	180.866994260261	345.488124490716	0	114433	539.778301886792	763.876241617092	952.833363289582	0	NaN	NaN	NaN	NaN	NaN	210.990608593975	0.99989754783893	19.1725285357543	13.9476133219381	10.545009043714	3.81585022964461	0.00173842614218534	0.000813249855719283	1	1.00001227082402	1674.41531370426	0	22062.1132075472	1	1	1	3	2019-05-15T16:55:16.134	NG_ecoli_LTEE_151_DM0	-1000	-0	162.9	DIA_100X_EMPTY_1x1_100ms	348119e8-fe99-497b-94ad-bd37f742e01f	EPI_100X_YFP_1x1_200ms_25sola	EPI_100X_RFP_1x1_200ms_25sola
168	30	15.6339050597753	469	39.4464134141267	1356.03198294243	779.582089552239	571395	1218.32622601279	180.866994260261	345.488124490716	0	227703	485.507462686567	763.876241617092	952.833363289582	0	NaN	NaN	NaN	NaN	NaN	363.25030264753	0.999570595247353	27.3033192472385	15.8238246057033	12.9636981654822	3.90316886575319	0.00737268583001652	0.00366212985598016	1	1.00071004763988	3603.82048900343	0	16789.6609808102	1	1	1	3	2019-05-15T16:55:16.134	NG_ecoli_LTEE_151_DM0	-1000	-0	162.9	DIA_100X_EMPTY_1x1_100ms	19d90d3d-1b51-48db-a544-35ba0778efdb	EPI_100X_YFP_1x1_200ms_25sola	EPI_100X_RFP_1x1_200ms_25sola
169	33	15.6273847813926	517	47.3585286099477	1357.77369439072	267.924564796905	9069481	17542.5164410058	180.866994260261	345.488124490716	2	2526357	4886.57059961315	763.876241617092	952.833363289582	0	NaN	NaN	NaN	NaN	NaN	432.363245760827	0.981302852964642	30.4681542330241	18.0325261263132	13.7076314925728	4.08627552113189	0.0131802255765796	0.00554807569199568	2	1.00084801101947	4496.35784988411	1	18158.5377176015	1	1	1	3	2019-05-15T16:55:16.134	NG_ecoli_LTEE_151_DM0	-1000	-0	162.9	DIA_100X_EMPTY_1x1_100ms	381cd0e7-e02c-499b-9882-004d2be30c10	EPI_100X_YFP_1x1_200ms_25sola	EPI_100X_RFP_1x1_200ms_25sola
170	14	6.83158832457551	96	-49.9992126554534	1354.10416666667	1483.1875	18967	197.572916666667	180.866994260261	345.488124490716	0	968348	10086.9583333333	763.876241617092	952.833363289582	0	NaN	NaN	NaN	NaN	NaN	142.407720054977	0.999681191905392	NaN	NaN	NaN	NaN	NaN	NaN	NaN	NaN	NaN	1	22817.6875	1	1	1	3	2019-05-15T16:55:16.134	NG_ecoli_LTEE_151_DM0	-1000	-0	162.9	DIA_100X_EMPTY_1x1_100ms	331d7b87-08d3-4698-a1c8-58568241623b	EPI_100X_YFP_1x1_200ms_25sola	EPI_100X_RFP_1x1_200ms_25sola
171	19	9.71835576002513	185	-40.6717915034413	1362.66486486486	708.745945945946	68826	372.032432432432	180.866994260261	345.488124490716	0	256505	1386.51351351351	763.876241617092	952.833363289582	0	NaN	NaN	NaN	NaN	NaN	177.462467614855	0.999598520881837	17.4028584583848	12.6961533242343	9.5519066343307	3.44098778305251	0.0460718000603353	0.0242564139924222	0	1.01263071956706	1247.06935417566	1	20907.9459459459	1	1	1	3	2019-05-15T16:55:16.134	NG_ecoli_LTEE_151_DM0	-1000	-0	162.9	DIA_100X_EMPTY_1x1_100ms	4bc63c1d-3735-4670-be0d-38d0963aac05	EPI_100X_YFP_1x1_200ms_25sola	EPI_100X_RFP_1x1_200ms_25sola
172	16	7.59157785604268	122	-49.9994296285371	1366.12295081967	720.032786885246	50929	417.450819672131	180.866994260261	345.488124490716	0	158115	1296.02459016393	763.876241617092	952.833363289582	0	NaN	NaN	NaN	NaN	NaN	151.862631337357	0.999658545145297	14.4157658973323	13.8182665622981	9.65232979094508	4.21612244358831	0.00529290859480742	0.00245619773165353	1	1.00009753732432	1054.8529127831	1	22418.9918032787	1	1	1	3	2019-05-15T16:55:16.134	NG_ecoli_LTEE_151_DM0	-1000	-0	162.9	DIA_100X_EMPTY_1x1_100ms	2a5586d3-c6c7-4a29-95fb-f5a242097cf6	EPI_100X_YFP_1x1_200ms_25sola	EPI_100X_RFP_1x1_200ms_25sola
173	16	7.55637087812909	121	-49.973136575015	1366.72727272727	1475.23140495868	24476	202.280991735537	180.866994260261	345.488124490716	0	1426722	11791.0909090909	763.876241617092	952.833363289582	0	NaN	NaN	NaN	NaN	NaN	141.331903100713	0.999552684706217	14.3764339079818	12.6814913522599	9.21585934921534	3.73112124984835	0.0049929316466435	0.0026239687260673	0	1.00009076342201	958.987021150272	1	22163.5619834711	1	1	1	3	2019-05-15T16:55:16.134	NG_ecoli_LTEE_151_DM0	-1000	-0	162.9	DIA_100X_EMPTY_1x1_100ms	fc5d3ad1-ee21-4c77-bea4-0d757ea604fa	EPI_100X_YFP_1x1_200ms_25sola	EPI_100X_RFP_1x1_200ms_25sola
174	32	7.72364155663301	247	-49.9063174941058	1374.62348178138	304.230769230769	73214	296.412955465587	180.866994260261	345.488124490716	0	1508672	6107.98380566802	763.876241617092	952.833363289582	0	NaN	NaN	NaN	NaN	NaN	328.338435233868	0.843344317459136	35.5329132799047	12.4752082392057	8.9692383576214	2.50015735019366	0.0519050955031092	0.0217253359942375	1	1.02762975017068	2245.08003827828	0	22492.8340080972	1	1	1	3	2019-05-15T16:55:16.134	NG_ecoli_LTEE_151_DM0	-1000	-0	162.9	DIA_100X_EMPTY_1x1_100ms	6c5db783-85d4-4de8-9535-168708b775f7	EPI_100X_YFP_1x1_200ms_25sola	EPI_100X_RFP_1x1_200ms_25sola
175	32	15.5754723911602	501	-49.3066652897539	1390.66467065868	1588.65868263473	356277	711.131736526946	180.866994260261	345.488124490716	0	2574532	5138.78642714571	763.876241617092	952.833363289582	0	NaN	NaN	NaN	NaN	NaN	417.270671679053	0.909753364598643	33.5507491948033	17.884464301893	12.0279607360729	4.44824296680516	0.101433409540346	0.0379706639974433	1	1.12328435304283	3812.2037770736	1	20196.50499002	1	1	1	3	2019-05-15T16:55:16.134	NG_ecoli_LTEE_151_DM0	-1000	-0	162.9	DIA_100X_EMPTY_1x1_100ms	f3a48cec-6423-4212-8c51-ff016a307c0a	EPI_100X_YFP_1x1_200ms_25sola	EPI_100X_RFP_1x1_200ms_25sola
176	29	13.9693557797659	406	28.6356812462893	1401.54433497537	1565.67980295567	104991	258.598522167488	180.866994260261	345.488124490716	0	8189559	20171.3275862069	763.876241617092	952.833363289582	0	NaN	NaN	NaN	NaN	NaN	339.212321562568	0.992566723787957	25.7499658520383	16.710497277975	12.6903856035188	4.047518177832	0.0537498074321347	0.0233909103950353	1	1.02458233988238	3256.98813077491	1	20786.763546798	1	1	1	3	2019-05-15T16:55:16.134	NG_ecoli_LTEE_151_DM0	-1000	-0	162.9	DIA_100X_EMPTY_1x1_100ms	260dbda7-cbd8-4585-8598-88a2fe194d13	EPI_100X_YFP_1x1_200ms_25sola	EPI_100X_RFP_1x1_200ms_25sola
177	36	15.6615732747014	565	47.6457114252966	1406.74336283186	729.553982300885	15355519	27177.9097345133	180.866994260261	345.488124490716	3	353606	625.851327433628	763.876241617092	952.833363289582	0	NaN	NaN	NaN	NaN	NaN	462.818953481835	0.949956699307941	35.579860355767	14.7488784426158	12.5927892367671	3.36035428928265	0.0406731979993456	0.0195595679281927	2	1.0365356696644	4431.36976312017	1	17744.2318584071	1	1	1	3	2019-05-15T16:55:16.134	NG_ecoli_LTEE_151_DM0	-1000	-0	162.9	DIA_100X_EMPTY_1x1_100ms	c8d71549-cafb-4a2b-aa65-e9e5bfa6aadb	EPI_100X_YFP_1x1_200ms_25sola	EPI_100X_RFP_1x1_200ms_25sola
178	30	14.5864507323154	438	42.0395647554593	1402.7899543379	1959.2100456621	121329	277.006849315069	180.866994260261	345.488124490716	0	1011024	2308.27397260274	763.876241617092	952.833363289582	0	NaN	NaN	NaN	NaN	NaN	385.739422218268	0.950414824525779	30.3968926634246	15.5606449182899	12.1093380569658	3.63155215099948	0.0600065333028966	0.0199035149153492	0	1.02152930162107	3500.74017369354	0	20573.3196347032	1	1	1	3	2019-05-15T16:55:16.134	NG_ecoli_LTEE_151_DM0	-1000	-0	162.9	DIA_100X_EMPTY_1x1_100ms	eda13ee9-27fc-415d-840d-1c6569f01895	EPI_100X_YFP_1x1_200ms_25sola	EPI_100X_RFP_1x1_200ms_25sola
179	18	11.9076055308012	215	-46.6538423264049	1404.68837209302	1648.50697674419	45226	210.353488372093	180.866994260261	345.488124490716	0	411024	1911.73953488372	763.876241617092	952.833363289582	0	NaN	NaN	NaN	NaN	NaN	198.517242133475	0.999815664800248	18.1217349581742	13.9762371860595	10.251540055571	4.05101772202333	0.0137572398659356	0.00731595657997392	0	1.00117014624306	1495.78054947777	0	21884.8046511628	1	1	1	3	2019-05-15T16:55:16.134	NG_ecoli_LTEE_151_DM0	-1000	-0	162.9	DIA_100X_EMPTY_1x1_100ms	56f9d797-15ea-4600-ba9c-e904b21aba26	EPI_100X_YFP_1x1_200ms_25sola	EPI_100X_RFP_1x1_200ms_25sola
180	41	13.5117011517625	554	49.4710826397091	1418.13898916968	715.996389891697	4198110	7577.81588447653	180.866994260261	345.488124490716	5	331983	599.247292418773	763.876241617092	952.833363289582	0	NaN	NaN	NaN	NaN	NaN	475.660306263123	0.953199326074559	40.1821934785312	13.4086728949139	11.3840205119156	3.00948836422861	0.0162784136790834	0.00776131304757709	2	1.0007593662748	4089.92045069526	1	19206.202166065	1	1	1	3	2019-05-15T16:55:16.134	NG_ecoli_LTEE_151_DM0	-1000	-0	162.9	DIA_100X_EMPTY_1x1_100ms	e7ea8fbb-9b8b-4ab2-904d-5d9d5d1d5bbf	EPI_100X_YFP_1x1_200ms_25sola	EPI_100X_RFP_1x1_200ms_25sola
181	29	14.9532541348166	438	33.095260810954	1430.62557077626	1902.41324200913	1961666	4478.68949771689	180.866994260261	345.488124490716	3	446790	1020.06849315068	763.876241617092	952.833363289582	0	NaN	NaN	NaN	NaN	NaN	353.351659514339	0.999319932277682	28.0880102714964	14.7914606505713	11.9837511694985	4.01276424668841	0.0252982886976939	0.00313723711651359	0	1.00040951667191	3168.08205970742	0	18055.9634703196	1	1	1	3	2019-05-15T16:55:16.134	NG_ecoli_LTEE_151_DM0	-1000	-0	162.9	DIA_100X_EMPTY_1x1_100ms	a8a7c9b2-9872-40ec-82e5-1080de2d8b18	EPI_100X_YFP_1x1_200ms_25sola	EPI_100X_RFP_1x1_200ms_25sola
182	35	14.4677268575399	520	41.326028807629	1460.30192307692	9.72307692307692	8637883	16611.3134615385	180.866994260261	345.488124490716	3	277140	532.961538461538	763.876241617092	952.833363289582	0	NaN	NaN	NaN	NaN	NaN	414.810121130964	0.996677652741685	32.8687035765638	14.544594820803	12.3808930896182	3.37409011377378	0.0132401330164222	0.00479842296878093	1	1.00151574218845	3957.09432825148	0	17378.9596153846	1	1	1	3	2019-05-15T16:55:16.134	NG_ecoli_LTEE_151_DM0	-1000	-0	162.9	DIA_100X_EMPTY_1x1_100ms	ab8b64fc-1505-4820-be0a-37d783a619fc	EPI_100X_YFP_1x1_200ms_25sola	EPI_100X_RFP_1x1_200ms_25sola
183	19	12.3775077821106	236	-49.8745917540025	1465.47033898305	1871.41525423729	81838	346.771186440678	180.866994260261	345.488124490716	0	3243259	13742.6228813559	763.876241617092	952.833363289582	0	NaN	NaN	NaN	NaN	NaN	230.870164402189	0.999895798666556	17.983223661078	16.3640360132624	11.9703561872414	4.52901590581992	0.0576492320269039	0.0299615010531069	0	1.02083582238276	2023.81855727722	0	22104.2457627119	1	1	1	3	2019-05-15T16:55:16.134	NG_ecoli_LTEE_151_DM0	-1000	-0	162.9	DIA_100X_EMPTY_1x1_100ms	2cb1011d-4157-4fd2-b9b7-a4eb70eeeec1	EPI_100X_YFP_1x1_200ms_25sola	EPI_100X_RFP_1x1_200ms_25sola
184	30	11.0669806466139	332	47.568983397699	1483.28012048193	189.003012048193	103888	312.915662650602	180.866994260261	345.488124490716	0	737332	2220.87951807229	763.876241617092	952.833363289582	0	NaN	NaN	NaN	NaN	NaN	316.700590005171	0.969838150277682	30.6096487668869	11.8924286250417	9.96898729957289	2.90996924788706	0.0258823449137838	0.0100487141589359	1	1.0076291380038	2389.18793553019	0	21681.1204819277	1	1	1	3	2019-05-15T16:55:16.134	NG_ecoli_LTEE_151_DM0	-1000	-0	162.9	DIA_100X_EMPTY_1x1_100ms	cf2033e7-d803-4c8b-b741-ef34eb5382b8	EPI_100X_YFP_1x1_200ms_25sola	EPI_100X_RFP_1x1_200ms_25sola
185	20	10.8703021563932	218	-33.7771087468988	1495.51834862385	824.371559633028	67224	308.366972477064	180.866994260261	345.488124490716	0	247882	1137.07339449541	763.876241617092	952.833363289582	0	NaN	NaN	NaN	NaN	NaN	209.132998625464	0.999727844853973	19.8996614642888	13.1618037556618	9.81367396036975	3.83736839334296	0.015786106024356	0.00784885574506621	1	1.00181825328019	1505.21597959286	0	20383.2247706422	1	1	1	3	2019-05-15T16:55:16.134	NG_ecoli_LTEE_151_DM0	-1000	-0	162.9	DIA_100X_EMPTY_1x1_100ms	209121f9-edb4-41f3-9250-1236763e84d0	EPI_100X_YFP_1x1_200ms_25sola	EPI_100X_RFP_1x1_200ms_25sola
186	22	14.7658923327167	326	-49.5258884662594	1497.36809815951	1891.30674846626	113658	348.644171779141	180.866994260261	345.488124490716	0	3388173	10393.1687116564	763.876241617092	952.833363289582	0	NaN	NaN	NaN	NaN	NaN	274.581478389051	0.999858230014153	19.998209696771	18.848630084092	13.1472075827931	5.38298835987373	0.0110476150123833	0.00590458362672851	1	1.00096910451433	2714.86375564693	0	20367.0613496933	1	1	1	3	2019-05-15T16:55:16.134	NG_ecoli_LTEE_151_DM0	-1000	-0	162.9	DIA_100X_EMPTY_1x1_100ms	ce2c8c33-838a-443b-9e3a-7286e8c7216e	EPI_100X_YFP_1x1_200ms_25sola	EPI_100X_RFP_1x1_200ms_25sola
187	13	6.47256650320914	85	-49.9995027394026	1506.10588235294	393.988235294118	20780	244.470588235294	180.866994260261	345.488124490716	0	249323	2933.21176470588	763.876241617092	952.833363289582	0	NaN	NaN	NaN	NaN	NaN	130.155922731821	0.999822024442694	NaN	NaN	NaN	NaN	NaN	NaN	NaN	NaN	NaN	1	22008.4588235294	1	1	1	3	2019-05-15T16:55:16.134	NG_ecoli_LTEE_151_DM0	-1000	-0	162.9	DIA_100X_EMPTY_1x1_100ms	26676dbd-abec-4621-ae11-fe51b48227c9	EPI_100X_YFP_1x1_200ms_25sola	EPI_100X_RFP_1x1_200ms_25sola
188	24	14.5830278366243	350	-49.5788385567149	1521.52285714286	391.942857142857	199928	571.222857142857	180.866994260261	345.488124490716	0	1338471	3824.20285714286	763.876241617092	952.833363289582	0	NaN	NaN	NaN	NaN	NaN	304.321504020259	0.999901251602138	20.2531311790549	18.9150669020554	14.1969752342842	5.0337221048348	0.0577767045211529	0.0301020992944291	0	1.02658257752915	3206.07521293402	1	20410.1685714286	1	1	1	3	2019-05-15T16:55:16.134	NG_ecoli_LTEE_151_DM0	-1000	-0	162.9	DIA_100X_EMPTY_1x1_100ms	cad8d4c9-9cd5-4dfb-b4f2-d708e169c34c	EPI_100X_YFP_1x1_200ms_25sola	EPI_100X_RFP_1x1_200ms_25sola
189	37	14.2852668254598	530	48.3187841179111	1528.39433962264	220.567924528302	135690	256.018867924528	180.866994260261	345.488124490716	0	5448007	10279.258490566	763.876241617092	952.833363289582	0	NaN	NaN	NaN	NaN	NaN	454.474662910435	0.962920549463309	36.5431935189177	15.2279000570013	12.1629091366472	3.13950911726116	0.0241323722647366	0.00991966542454236	0	1.00765410706583	4245.91507983083	0	19375.958490566	1	1	1	3	2019-05-15T16:55:16.134	NG_ecoli_LTEE_151_DM0	-1000	-0	162.9	DIA_100X_EMPTY_1x1_100ms	a15bbf38-04ae-40eb-8e32-4ad70a5b0d1b	EPI_100X_YFP_1x1_200ms_25sola	EPI_100X_RFP_1x1_200ms_25sola
190	27	15.3297114144813	414	34.1596788859305	1537.06038647343	64.0169082125604	97970	236.642512077295	180.866994260261	345.488124490716	0	8633227	20853.2053140097	763.876241617092	952.833363289582	0	NaN	NaN	NaN	NaN	NaN	348.296360118563	0.997103268838129	25.3051710736003	16.5742703774528	13.2220898678828	4.24115949502795	0.0165036911191702	0.00743890553159256	1	1.00252596145768	3474.55642130333	0	19238.8550724638	1	1	1	3	2019-05-15T16:55:16.134	NG_ecoli_LTEE_151_DM0	-1000	-0	162.9	DIA_100X_EMPTY_1x1_100ms	778561e1-35b9-4c17-a6b6-fb1688b2807e	EPI_100X_YFP_1x1_200ms_25sola	EPI_100X_RFP_1x1_200ms_25sola
191	28	15.3532591699813	431	35.0576593560542	1536.88399071926	1811.92807424594	104921	243.436194895592	180.866994260261	345.488124490716	0	11672739	27082.9211136891	763.876241617092	952.833363289582	0	NaN	NaN	NaN	NaN	NaN	347.24307647396	0.97764460615514	26.6975192534576	15.065177812561	12.5072428923803	3.55279028983075	0.0605358258705608	0.0322301992216844	0	1.05220401798409	3280.0763867486	0	18586.6728538283	1	1	1	3	2019-05-15T16:55:16.134	NG_ecoli_LTEE_151_DM0	-1000	-0	162.9	DIA_100X_EMPTY_1x1_100ms	d1e09a1d-802a-4938-aa9f-a1aa4da5aeb9	EPI_100X_YFP_1x1_200ms_25sola	EPI_100X_RFP_1x1_200ms_25sola
192	25	16.356876151269	409	-30.3642920689645	1565.42298288509	1147.57457212714	10720686	26211.946210269	180.866994260261	345.488124490716	2	268977	657.645476772616	763.876241617092	952.833363289582	0	NaN	NaN	NaN	NaN	NaN	327.583007063857	0.999909990428489	23.3919817703686	17.1588453835762	13.6327489788194	4.3587212168271	0.00869263042182963	0.00433205019460724	1	1.00070547079996	3414.47371913998	0	17718.7995110024	1	1	1	3	2019-05-15T16:55:16.134	NG_ecoli_LTEE_151_DM0	-1000	-0	162.9	DIA_100X_EMPTY_1x1_100ms	5b0f82b9-1bac-4387-ac9f-086c64c60e1c	EPI_100X_YFP_1x1_200ms_25sola	EPI_100X_RFP_1x1_200ms_25sola
193	29	15.3020098336148	444	37.2327191746075	1574.52252252252	1862.96396396396	149963	337.754504504504	180.866994260261	345.488124490716	0	11005109	24786.2815315315	763.876241617092	952.833363289582	0	NaN	NaN	NaN	NaN	NaN	381.098049267738	0.999589618132338	27.21020789585	16.6108518953819	13.6439212966777	3.99353685057859	0.0152874772848817	0.00656952471979848	1	1.00118544909847	3978.32402483032	0	18215.545045045	1	1	1	3	2019-05-15T16:55:16.134	NG_ecoli_LTEE_151_DM0	-1000	-0	162.9	DIA_100X_EMPTY_1x1_100ms	0c3e58ac-23ee-4ed9-9989-9d560a2f0ad6	EPI_100X_YFP_1x1_200ms_25sola	EPI_100X_RFP_1x1_200ms_25sola
194	19	13.3173682639129	254	-49.5529366017536	1570.46062992126	303.976377952756	57026	224.511811023622	180.866994260261	345.488124490716	0	278456	1096.28346456693	763.876241617092	952.833363289582	0	NaN	NaN	NaN	NaN	NaN	212.223041990279	0.999935272138238	18.2523845984577	15.5178057606193	10.8159476636207	4.4555861028365	0.0426833049232689	0.0212010912321039	0	1.01115389120333	1677.0215635433	0	21847.8543307087	1	1	1	3	2019-05-15T16:55:16.134	NG_ecoli_LTEE_151_DM0	-1000	-0	162.9	DIA_100X_EMPTY_1x1_100ms	6e839a3e-290f-4597-b6ce-58c508e2337d	EPI_100X_YFP_1x1_200ms_25sola	EPI_100X_RFP_1x1_200ms_25sola
195	29	15.197648590103	441	36.0256233875564	1587.19954648526	1185.36054421769	11703280	26538.0498866213	180.866994260261	345.488124490716	5	388120	880.090702947846	763.876241617092	952.833363289582	0	NaN	NaN	NaN	NaN	NaN	351.990232025166	0.999461792302661	27.0885030077619	15.5087406796289	12.5733664673778	3.91385920385121	0.00792977029531916	0.00330364355969158	1	1.00038043293622	3363.39623961296	0	17593.1746031746	1	1	1	3	2019-05-15T16:55:16.134	NG_ecoli_LTEE_151_DM0	-1000	-0	162.9	DIA_100X_EMPTY_1x1_100ms	22f2f726-d52d-4f2a-807e-372d36ca0354	EPI_100X_YFP_1x1_200ms_25sola	EPI_100X_RFP_1x1_200ms_25sola
196	31	10.3357873430529	321	45.1859237141939	1586.61370716511	1936.48286604361	121999	380.059190031153	180.866994260261	345.488124490716	0	1194494	3721.16510903427	763.876241617092	952.833363289582	0	NaN	NaN	NaN	NaN	NaN	306.072595759233	0.855706533101403	31.699850088527	13.0227721271864	9.29636260036278	2.90342825037554	0.0322245715955014	0.0195909471448655	1	1.02195699288121	2151.65778620648	0	21087.6635514019	1	1	1	3	2019-05-15T16:55:16.134	NG_ecoli_LTEE_151_DM0	-1000	-0	162.9	DIA_100X_EMPTY_1x1_100ms	b0903958-8c3b-4881-be85-58d66f87cbd5	EPI_100X_YFP_1x1_200ms_25sola	EPI_100X_RFP_1x1_200ms_25sola
197	29	15.3989234867372	447	41.4759984052334	1594.76062639821	739.780760626398	103347	231.201342281879	180.866994260261	345.488124490716	0	10098529	22591.7874720358	763.876241617092	952.833363289582	0	NaN	NaN	NaN	NaN	NaN	340.952117428501	0.999850439830266	25.9905700435912	16.2298095100027	12.6789030791471	4.10147656792064	0.0169267617862	0.00915340534626614	0	1.00391951674669	3281.47462440517	0	19141.3310961969	1	1	1	3	2019-05-15T16:55:16.134	NG_ecoli_LTEE_151_DM0	-1000	-0	162.9	DIA_100X_EMPTY_1x1_100ms	3914b9d7-7f07-4863-a13c-a687d7cf070c	EPI_100X_YFP_1x1_200ms_25sola	EPI_100X_RFP_1x1_200ms_25sola
198	9	4.77875821100578	43	-49.999709188271	1606.76744186047	1033.83720930233	15045	349.883720930233	180.866994260261	345.488124490716	0	74636	1735.72093023256	763.876241617092	952.833363289582	0	NaN	NaN	NaN	NaN	NaN	114.082000314061	0.999704750332921	NaN	NaN	NaN	NaN	NaN	NaN	NaN	NaN	NaN	1	22285.3488372093	1	1	1	3	2019-05-15T16:55:16.134	NG_ecoli_LTEE_151_DM0	-1000	-0	162.9	DIA_100X_EMPTY_1x1_100ms	c598dc6f-251a-4c2a-89d9-a8e18684396f	EPI_100X_YFP_1x1_200ms_25sola	EPI_100X_RFP_1x1_200ms_25sola
199	32	15.2647982539057	489	43.6489726380143	1620.37627811861	1023.1390593047	1355373	2771.72392638037	180.866994260261	345.488124490716	2	756345	1546.71779141104	763.876241617092	952.833363289582	0	NaN	NaN	NaN	NaN	NaN	386.774223996219	0.988673521617503	30.7115858196849	14.9315450182918	12.1401697432507	3.63634902453693	0.0293892945541253	0.0138353969209516	1	1.01266086111719	3555.01667126334	1	18073.2085889571	1	1	1	3	2019-05-15T16:55:16.134	NG_ecoli_LTEE_151_DM0	-1000	-0	162.9	DIA_100X_EMPTY_1x1_100ms	bdf9d10b-e169-4e33-a7d6-930e0ff8ea74	EPI_100X_YFP_1x1_200ms_25sola	EPI_100X_RFP_1x1_200ms_25sola
200	33	14.6875861526297	485	47.305268005446	1635.73402061856	1954.49484536082	21031228	43363.3567010309	180.866994260261	345.488124490716	4	1094981	2257.69278350515	763.876241617092	952.833363289582	0	NaN	NaN	NaN	NaN	NaN	395.024487412105	0.976077180788957	31.1850584593564	14.8942307887262	12.240079109221	3.52130538616535	0.0179589667640531	0.00862596808865142	1	1.00255237447974	3669.48311222622	1	17674.3402061856	1	1	1	3	2019-05-15T16:55:16.134	NG_ecoli_LTEE_151_DM0	-1000	-0	162.9	DIA_100X_EMPTY_1x1_100ms	a848adb6-1908-4f08-88fe-de3b7d4166ef	EPI_100X_YFP_1x1_200ms_25sola	EPI_100X_RFP_1x1_200ms_25sola
201	32	14.3054107463136	458	43.5203565035408	1657.21397379913	1955.8231441048	17204354	37564.0917030568	180.866994260261	345.488124490716	3	1337988	2921.3711790393	763.876241617092	952.833363289582	0	NaN	NaN	NaN	NaN	NaN	382.284117861669	0.980385196267335	30.6178807525033	14.4382845709057	12.0521507106434	3.567194178304	0.0349768934534473	0.0199648519387536	0	1.02608915724056	3492.96405366019	1	18388.8668122271	1	1	1	3	2019-05-15T16:55:16.134	NG_ecoli_LTEE_151_DM0	-1000	-0	162.9	DIA_100X_EMPTY_1x1_100ms	e388be48-712d-4948-83ac-a70b43e4ae21	EPI_100X_YFP_1x1_200ms_25sola	EPI_100X_RFP_1x1_200ms_25sola
202	26	14.5824399013239	380	12.3058878161508	1659.51315789474	878.773684210526	91134	239.826315789474	180.866994260261	345.488124490716	0	9238398	24311.5736842105	763.876241617092	952.833363289582	0	NaN	NaN	NaN	NaN	NaN	312.313436610318	0.975713979945412	25.5280466678768	14.3439055127561	11.676657709268	3.46763197123418	0.0599532793282486	0.0331447046456475	0	1.05103682803923	2733.66042375534	0	18160.3815789474	1	1	1	3	2019-05-15T16:55:16.134	NG_ecoli_LTEE_151_DM0	-1000	-0	162.9	DIA_100X_EMPTY_1x1_100ms	03be3f9a-d67a-4400-898a-49d8f1932d16	EPI_100X_YFP_1x1_200ms_25sola	EPI_100X_RFP_1x1_200ms_25sola
203	29	15.2268696353324	441	46.0082668373062	1673.12471655329	792.619047619048	6455528	14638.3854875283	180.866994260261	345.488124490716	4	269086	610.172335600907	763.876241617092	952.833363289582	0	NaN	NaN	NaN	NaN	NaN	344.967215347532	0.999878915107239	25.9950133342776	16.0202841389999	12.6971328913792	4.22239155694887	0.0292957013293921	0.0173002421965199	0	1.01361469721658	3291.48026883112	0	16833.6734693878	1	1	1	3	2019-05-15T16:55:16.134	NG_ecoli_LTEE_151_DM0	-1000	-0	162.9	DIA_100X_EMPTY_1x1_100ms	28b612c3-33ef-45f0-8efe-091b0f76a05d	EPI_100X_YFP_1x1_200ms_25sola	EPI_100X_RFP_1x1_200ms_25sola
204	33	16.0676927580651	530	47.4266648403466	1680.98301886792	1911.25660377358	12801531	24153.8320754717	180.866994260261	345.488124490716	3	515264	972.196226415094	763.876241617092	952.833363289582	0	NaN	NaN	NaN	NaN	NaN	413.300586067454	0.999452253396615	30.3572730811143	15.7362979626933	13.3252229209536	3.67981410093143	0.0076551727419792	0.00438007384192744	1	1.00117921874594	4233.51989562069	0	16616.0716981132	1	1	1	3	2019-05-15T16:55:16.134	NG_ecoli_LTEE_151_DM0	-1000	-0	162.9	DIA_100X_EMPTY_1x1_100ms	bfe371fd-de44-4c0d-a7e4-db2aa2592824	EPI_100X_YFP_1x1_200ms_25sola	EPI_100X_RFP_1x1_200ms_25sola
205	30	17.3444215726772	521	-36.0561060781469	1685.87907869482	1194.1669865643	1537577	2951.20345489443	180.866994260261	345.488124490716	5	744159	1428.32821497121	763.876241617092	952.833363289582	0	NaN	NaN	NaN	NaN	NaN	400.01152084379	0.942573506026949	28.9974290848311	17.3050542280611	12.9035615219361	3.92537660096242	0.126176385548912	0.0511734794805591	2	1.1621057293804	3792.00210696044	0	17896.1554702495	1	1	1	3	2019-05-15T16:55:16.134	NG_ecoli_LTEE_151_DM0	-1000	-0	162.9	DIA_100X_EMPTY_1x1_100ms	295dcec4-41d8-4d33-a67b-715e009ce5e1	EPI_100X_YFP_1x1_200ms_25sola	EPI_100X_RFP_1x1_200ms_25sola
206	34	12.1879866721347	415	13.1498428174381	1689.6265060241	1073.36144578313	119275	287.409638554217	180.866994260261	345.488124490716	0	11423526	27526.5686746988	763.876241617092	952.833363289582	0	NaN	NaN	NaN	NaN	NaN	364.295273179268	0.873036861218146	34.1907460578973	13.1448283598523	10.0479665232704	2.91962057990316	0.077124818462985	0.0375028988704183	2	1.03438348847231	2711.15793569881	1	20953.0361445783	1	1	1	3	2019-05-15T16:55:16.134	NG_ecoli_LTEE_151_DM0	-1000	-0	162.9	DIA_100X_EMPTY_1x1_100ms	148947b0-ee90-43ce-a8a8-3d88e05f1719	EPI_100X_YFP_1x1_200ms_25sola	EPI_100X_RFP_1x1_200ms_25sola
207	22	10.1842358348114	225	-38.0088467068951	1709.44888888889	1079.24444444444	73513	326.724444444444	180.866994260261	345.488124490716	0	4144628	18420.5688888889	763.876241617092	952.833363289582	0	NaN	NaN	NaN	NaN	NaN	230.956978821528	0.93259315607057	22.70399468831	13.9736713772937	9.66843167416604	3.48420690976535	0.0102193455114822	0.00441084200896456	1	1.00051660974711	1666.87956645221	3	21435.04	1	1	1	3	2019-05-15T16:55:16.134	NG_ecoli_LTEE_151_DM0	-1000	-0	162.9	DIA_100X_EMPTY_1x1_100ms	1e956e25-81ec-4546-b083-759bf0991c58	EPI_100X_YFP_1x1_200ms_25sola	EPI_100X_RFP_1x1_200ms_25sola
208	14	10.2280181622434	144	-49.9988702176516	1711.25694444444	424.409722222222	35070	243.541666666667	180.866994260261	345.488124490716	0	192027	1333.52083333333	763.876241617092	952.833363289582	0	NaN	NaN	NaN	NaN	NaN	167.248932293088	0.999776072886368	15.4443821797393	14.0965473418102	10.1119000296634	4.2362641955881	0.000784750575393728	0.000336009792978789	2	1.00000150723014	1240.29775042542	1	23073.0902777778	1	1	1	3	2019-05-15T16:55:16.134	NG_ecoli_LTEE_151_DM0	-1000	-0	162.9	DIA_100X_EMPTY_1x1_100ms	9ab8ac94-025f-4ab3-a30b-25973ecf3818	EPI_100X_YFP_1x1_200ms_25sola	EPI_100X_RFP_1x1_200ms_25sola
209	30	14.476633101504	437	32.813722465741	1712.98627002288	1309.20137299771	122878	281.185354691076	180.866994260261	345.488124490716	0	6160130	14096.4073226545	763.876241617092	952.833363289582	0	NaN	NaN	NaN	NaN	NaN	398.394468390757	0.989387542513915	31.3676283844853	15.1453751255973	12.2857620531309	3.61730109691624	0.0175858748900589	0.00748317671890936	1	1.00417048813495	3718.56832068767	0	21039.0320366133	1	1	1	3	2019-05-15T16:55:16.134	NG_ecoli_LTEE_151_DM0	-1000	-0	162.9	DIA_100X_EMPTY_1x1_100ms	64de35bc-00f4-479c-97fc-953bf7b10284	EPI_100X_YFP_1x1_200ms_25sola	EPI_100X_RFP_1x1_200ms_25sola
210	19	12.2782622141259	235	-49.7776943731721	1719.10638297872	408.43829787234	65360	278.127659574468	180.866994260261	345.488124490716	0	318759	1356.42127659574	763.876241617092	952.833363289582	0	NaN	NaN	NaN	NaN	NaN	208.879277806371	0.977676177142607	19.4891054600558	13.3844080685365	9.84693060600013	3.38792572760625	0.0754921675200272	0.035722672390922	0	1.03609106080568	1484.1696340475	1	22219.6808510638	1	1	1	3	2019-05-15T16:55:16.134	NG_ecoli_LTEE_151_DM0	-1000	-0	162.9	DIA_100X_EMPTY_1x1_100ms	fc319a5b-5f27-4e76-9740-2ac09d6d99cc	EPI_100X_YFP_1x1_200ms_25sola	EPI_100X_RFP_1x1_200ms_25sola
211	17	7.54647532545054	129	-49.3647520329703	1719.56589147287	1066.7519379845	43387	336.333333333333	180.866994260261	345.488124490716	0	2350563	18221.4186046512	763.876241617092	952.833363289582	0	NaN	NaN	NaN	NaN	NaN	170.331805076344	0.9728796869628	NaN	NaN	NaN	NaN	NaN	NaN	NaN	NaN	NaN	3	22818.9069767442	1	1	1	3	2019-05-15T16:55:16.134	NG_ecoli_LTEE_151_DM0	-1000	-0	162.9	DIA_100X_EMPTY_1x1_100ms	49609c1b-e726-45ea-9ca4-aee09caccbea	EPI_100X_YFP_1x1_200ms_25sola	EPI_100X_RFP_1x1_200ms_25sola
212	14	10.0736042557359	144	-49.9983717134719	1724.88888888889	1083.95138888889	41313	286.895833333333	180.866994260261	345.488124490716	0	3057173	21230.3680555556	763.876241617092	952.833363289582	0	NaN	NaN	NaN	NaN	NaN	161.203250030558	0.999844150154118	16.1712066243274	12.520900907203	9.43784962499121	3.47005329511243	0.0235581327120103	0.0127687456825307	0	1.00292893213615	1131.30163389689	3	21574.5763888889	1	1	1	3	2019-05-15T16:55:16.134	NG_ecoli_LTEE_151_DM0	-1000	-0	162.9	DIA_100X_EMPTY_1x1_100ms	ee383782-9cb8-41c5-8d26-f0f760a0ba67	EPI_100X_YFP_1x1_200ms_25sola	EPI_100X_RFP_1x1_200ms_25sola
213	41	15.7721434101316	647	47.7069250918059	1732.71406491499	132.726429675425	20206610	31231.2364760433	180.866994260261	345.488124490716	3	380406	587.953632148377	763.876241617092	952.833363289582	0	NaN	NaN	NaN	NaN	NaN	496.886946074885	0.921650859143865	39.8670071122267	14.4692344294508	12.1656110411284	2.92354659007092	0.0355025097879245	0.0182651218487983	1	1.03833356308349	4634.16368031221	0	17204.5656877898	1	1	1	3	2019-05-15T16:55:16.134	NG_ecoli_LTEE_151_DM0	-1000	-0	162.9	DIA_100X_EMPTY_1x1_100ms	c27a25ab-5208-403f-9e56-cde1ce50a5d6	EPI_100X_YFP_1x1_200ms_25sola	EPI_100X_RFP_1x1_200ms_25sola
214	24	7.91840245929355	190	2.53219726278388	1730.49473684211	1068.02105263158	61715	324.815789473684	180.866994260261	345.488124490716	0	4666642	24561.2736842105	763.876241617092	952.833363289582	0	NaN	NaN	NaN	NaN	NaN	223.762338955212	0.975718713339259	23.5939309069322	11.4640494494465	9.19564767643334	2.7371171451225	0.0180179476138878	0.00799644064128458	1	1.00257287748142	1566.94889048161	4	22610.5157894737	1	1	1	3	2019-05-15T16:55:16.134	NG_ecoli_LTEE_151_DM0	-1000	-0	162.9	DIA_100X_EMPTY_1x1_100ms	dc362e07-fe6f-476c-98a6-5fe13b914c1c	EPI_100X_YFP_1x1_200ms_25sola	EPI_100X_RFP_1x1_200ms_25sola
215	22	10.5019590333912	231	23.4210086935411	1731.94805194805	1675.33766233766	58632	253.818181818182	180.866994260261	345.488124490716	0	249872	1081.69696969697	763.876241617092	952.833363289582	0	NaN	NaN	NaN	NaN	NaN	234.810762278015	0.994895266068719	22.0863871513635	13.2435288979582	10.0393762473555	3.58542375350271	0.0401531608650419	0.0192864192310507	1	1.0133365060616	1748.34857267158	0	22178.2857142857	1	1	1	3	2019-05-15T16:55:16.134	NG_ecoli_LTEE_151_DM0	-1000	-0	162.9	DIA_100X_EMPTY_1x1_100ms	9692dacc-932b-4a02-b6ae-0aa2a710eca8	EPI_100X_YFP_1x1_200ms_25sola	EPI_100X_RFP_1x1_200ms_25sola
216	32	15.1849622916712	486	43.2469078100335	1742.59053497942	730.298353909465	8760139	18024.9773662551	180.866994260261	345.488124490716	2	261372	537.802469135802	763.876241617092	952.833363289582	0	NaN	NaN	NaN	NaN	NaN	377.960218335681	0.995316884865448	29.5642308193066	14.9424107677113	12.4352106656178	3.54836065807944	0.0199726869259008	0.00987237279544246	0	1.00572161467743	3590.56472447654	0	17636.1522633745	1	1	1	3	2019-05-15T16:55:16.134	NG_ecoli_LTEE_151_DM0	-1000	-0	162.9	DIA_100X_EMPTY_1x1_100ms	ceb7102e-bf83-4f13-a25c-21bc110c8dd7	EPI_100X_YFP_1x1_200ms_25sola	EPI_100X_RFP_1x1_200ms_25sola
217	16	8.05942258131927	129	-49.9758035590889	1732.79069767442	1336.02325581395	55982	433.968992248062	180.866994260261	345.488124490716	0	2286832	17727.3798449612	763.876241617092	952.833363289582	0	NaN	NaN	NaN	NaN	NaN	140.464554097482	0.999705853617947	14.1610461466091	12.7186941112643	9.41541676934167	3.6158364539555	0.00927379812534703	0.00534208493948636	0	1.00037159535019	985.971397919779	2	22052.519379845	1	1	1	3	2019-05-15T16:55:16.134	NG_ecoli_LTEE_151_DM0	-1000	-0	162.9	DIA_100X_EMPTY_1x1_100ms	b41f109a-b22e-4664-a164-83a43a2af378	EPI_100X_YFP_1x1_200ms_25sola	EPI_100X_RFP_1x1_200ms_25sola
218	18	8.48597205650857	154	-38.5615087514129	1741.3961038961	1349.02597402597	60633	393.720779220779	180.866994260261	345.488124490716	0	2624802	17044.1688311688	763.876241617092	952.833363289582	0	NaN	NaN	NaN	NaN	NaN	195.815559724183	0.990035868336442	NaN	NaN	NaN	NaN	NaN	NaN	NaN	NaN	NaN	2	23132.8376623377	1	1	1	3	2019-05-15T16:55:16.134	NG_ecoli_LTEE_151_DM0	-1000	-0	162.9	DIA_100X_EMPTY_1x1_100ms	d5886693-328e-46fd-b760-79f1eacfb450	EPI_100X_YFP_1x1_200ms_25sola	EPI_100X_RFP_1x1_200ms_25sola
219	16	9.93401918726042	159	-49.8394312820195	1742.54088050314	1050.43396226415	56271	353.905660377359	180.866994260261	345.488124490716	0	1224620	7702.01257861635	763.876241617092	952.833363289582	0	NaN	NaN	NaN	NaN	NaN	169.757971958778	0.999732467934786	14.6270603939624	14.0623120020016	10.7690614463868	3.88231915746211	0.0174344783413102	0.00861354790179139	1	1.00103535183623	1332.30189582978	2	21413.572327044	1	1	1	3	2019-05-15T16:55:16.134	NG_ecoli_LTEE_151_DM0	-1000	-0	162.9	DIA_100X_EMPTY_1x1_100ms	f498dd2b-efad-4895-9491-65c8ac42a92f	EPI_100X_YFP_1x1_200ms_25sola	EPI_100X_RFP_1x1_200ms_25sola
220	24	11.6607538719766	280	27.9609010683104	1747.09285714286	1067.46785714286	96808	345.742857142857	180.866994260261	345.488124490716	0	2916810	10417.1785714286	763.876241617092	952.833363289582	0	NaN	NaN	NaN	NaN	NaN	288.430385366423	0.942226604667931	25.6816568404075	14.2382136194641	10.6759045769057	3.39728751025147	0.0404955329861097	0.0215208404174879	0	1.02220014223624	2298.91167924437	2	22347.4892857143	1	1	1	3	2019-05-15T16:55:16.134	NG_ecoli_LTEE_151_DM0	-1000	-0	162.9	DIA_100X_EMPTY_1x1_100ms	da87c5fb-6ae5-4150-b50e-89553223cd9b	EPI_100X_YFP_1x1_200ms_25sola	EPI_100X_RFP_1x1_200ms_25sola
221	29	18.0368107576327	523	-39.8861596706739	1753.04015296367	1335.7896749522	2239713	4282.43403441683	180.866994260261	345.488124490716	4	3714359	7102.02485659656	763.876241617092	952.833363289582	0	NaN	NaN	NaN	NaN	NaN	406.387028786856	0.987132149900543	28.283514108682	17.7242348437667	13.6323763559598	4.42734785847308	0.083509898895981	0.0440899451492775	1	1.11809167275599	4128.25374811798	2	18108.4665391969	1	1	1	3	2019-05-15T16:55:16.134	NG_ecoli_LTEE_151_DM0	-1000	-0	162.9	DIA_100X_EMPTY_1x1_100ms	ae5abbf5-1d30-4413-97a9-b355f5e2794b	EPI_100X_YFP_1x1_200ms_25sola	EPI_100X_RFP_1x1_200ms_25sola
222	28	16.0860713127262	451	27.2888583602023	1761.27494456763	1002.73835920177	15513670	34398.3813747228	180.866994260261	345.488124490716	3	351365	779.079822616408	763.876241617092	952.833363289582	0	NaN	NaN	NaN	NaN	NaN	349.575986251784	0.999954939924166	25.4466206028942	16.6755520922128	13.4160237132853	4.17959396423197	0.00523641929922948	0.00220594814547616	1	1.00017224024318	3597.22522812256	0	16217.8093126386	1	1	1	3	2019-05-15T16:55:16.134	NG_ecoli_LTEE_151_DM0	-1000	-0	162.9	DIA_100X_EMPTY_1x1_100ms	9b036b95-ab7a-45df-8532-3f13b0224fe9	EPI_100X_YFP_1x1_200ms_25sola	EPI_100X_RFP_1x1_200ms_25sola
223	21	10.8498717703215	228	8.33628412481568	1763.4298245614	697.201754385965	86971	381.451754385965	180.866994260261	345.488124490716	0	192375	843.75	763.876241617092	952.833363289582	0	NaN	NaN	NaN	NaN	NaN	211.705909885952	0.997826866817403	20.7958471995429	13.2081725795973	9.84995142487544	3.36439400713165	0.005913153892871	0.00240566211928336	1	1.00011332279804	1584.65482252775	0	21248.5263157895	1	1	1	3	2019-05-15T16:55:16.134	NG_ecoli_LTEE_151_DM0	-1000	-0	162.9	DIA_100X_EMPTY_1x1_100ms	a2baa669-fc79-48c7-a790-fd781922181d	EPI_100X_YFP_1x1_200ms_25sola	EPI_100X_RFP_1x1_200ms_25sola
224	33	16.8347510694676	557	42.8114947202679	1777.95870736086	329.333931777379	139216	249.938958707361	180.866994260261	345.488124490716	0	20207309	36278.8312387792	763.876241617092	952.833363289582	0	NaN	NaN	NaN	NaN	NaN	433.709570648137	0.981237914143119	31.2977432513299	17.1190837571191	13.3171059106663	4.11910715716104	0.0440323137326394	0.0160044090114887	1	1.01791652181176	4359.35876875876	0	18732.6517055655	1	1	1	3	2019-05-15T16:55:16.134	NG_ecoli_LTEE_151_DM0	-1000	-0	162.9	DIA_100X_EMPTY_1x1_100ms	b9bb1d7a-86fd-4545-93d1-5a7da79dc348	EPI_100X_YFP_1x1_200ms_25sola	EPI_100X_RFP_1x1_200ms_25sola
225	34	15.4623360485379	526	47.2465326012026	1807.55133079848	1881.85551330798	17988189	34198.0779467681	180.866994260261	345.488124490716	2	399955	760.37072243346	763.876241617092	952.833363289582	0	NaN	NaN	NaN	NaN	NaN	407.991378931742	0.989695876852998	31.7808105012938	14.8763183347868	12.5469108128214	3.43083829397911	0.00599197869023833	0.0027470053167407	1	1.00013417218066	3929.42018684479	0	17345.3764258555	1	1	1	3	2019-05-15T16:55:16.134	NG_ecoli_LTEE_151_DM0	-1000	-0	162.9	DIA_100X_EMPTY_1x1_100ms	8b428e22-bcab-41b3-937f-93b6b93cc2b9	EPI_100X_YFP_1x1_200ms_25sola	EPI_100X_RFP_1x1_200ms_25sola
226	43	14.6718581355786	631	49.2955138699581	1812.78763866878	1001.81933438986	17958705	28460.705229794	180.866994260261	345.488124490716	3	421307	667.68145800317	763.876241617092	952.833363289582	0	NaN	NaN	NaN	NaN	NaN	510.941809612363	0.932991742739608	40.9149735960197	14.9355130997284	12.1788068978071	3.17803830257062	0.0123334444502511	0.00562346394433413	2	1.00199968734666	4766.30297943599	1	17626.4754358162	1	1	1	3	2019-05-15T16:55:16.134	NG_ecoli_LTEE_151_DM0	-1000	-0	162.9	DIA_100X_EMPTY_1x1_100ms	3690a5e5-5afc-4e98-90cc-942ffa68c5b3	EPI_100X_YFP_1x1_200ms_25sola	EPI_100X_RFP_1x1_200ms_25sola
227	28	12.6648834498074	355	16.9033260279047	1813.83098591549	1017.93521126761	1429035	4025.45070422535	180.866994260261	345.488124490716	2	227399	640.560563380282	763.876241617092	952.833363289582	0	NaN	NaN	NaN	NaN	NaN	302.064878937384	0.999576880358924	24.9235051127329	14.4943996610772	11.6789544995651	3.77962961665779	0.0187793345678879	0.00928498678778209	1	1.00386590524784	2669.97339280237	1	18720.5971830986	1	1	1	3	2019-05-15T16:55:16.134	NG_ecoli_LTEE_151_DM0	-1000	-0	162.9	DIA_100X_EMPTY_1x1_100ms	f139b115-b62b-4759-8c19-cd7f33f97b2d	EPI_100X_YFP_1x1_200ms_25sola	EPI_100X_RFP_1x1_200ms_25sola
228	24	14.642228595578	352	13.5630389213594	1845.78977272727	854.397727272727	5739987	16306.78125	180.866994260261	345.488124490716	2	213707	607.122159090909	763.876241617092	952.833363289582	0	NaN	NaN	NaN	NaN	NaN	288.539663154935	0.999857801759616	22.1805544547574	15.9304733165885	12.4938016600792	4.17748719581835	0.034497372480458	0.0190291716838129	0	1.01221263945049	2719.26475629253	1	17767.9005681818	1	1	1	3	2019-05-15T16:55:16.134	NG_ecoli_LTEE_151_DM0	-1000	-0	162.9	DIA_100X_EMPTY_1x1_100ms	a70c9a2c-e140-4437-a5ab-365c2ff3ad18	EPI_100X_YFP_1x1_200ms_25sola	EPI_100X_RFP_1x1_200ms_25sola
229	46	14.6056951827848	673	49.6033594105296	1863.69093610698	2025.60475482912	22201257	32988.4947994056	180.866994260261	345.488124490716	5	2634943	3915.21991084695	763.876241617092	952.833363289582	0	NaN	NaN	NaN	NaN	NaN	560.604740796926	0.943029806318642	45.1313747121146	14.4513561260981	12.2211893834939	2.80345992740236	0.019879437076674	0.00927463297335593	2	1.0027344398709	5294.13963783512	1	17670.7696879643	1	1	1	3	2019-05-15T16:55:16.134	NG_ecoli_LTEE_151_DM0	-1000	-0	162.9	DIA_100X_EMPTY_1x1_100ms	9e593baf-8167-4ce1-a445-770dbe5c36c6	EPI_100X_YFP_1x1_200ms_25sola	EPI_100X_RFP_1x1_200ms_25sola
[truncated: 7,079 more rows]
